# Supplementary material for: Nanomaterial isolated extracellular vesicles enable high precision identification of tumor biomarkers for pancreatic cancer liquid biopsy
Source: J Nanobiotechnology. 2025 Jul 1;23:467. doi: 10.1186/s12951-025-03527-3 (PMC12211367; doi:10.1186/s12951-025-03527-3)
Supplement: Supplementary file 2 — Additional file 2. ExoQuality Index Dataset and Sequencing information. The dataset used to compute the EQI and sequencing information regarding HISAT2’s RNA annotations per sample across all methods before and after Vesiclepedia mapping. FastQC reports – External quality reports using FastQC, before and after applying trimmomatic, detailing each EV isolation’s transcriptomic sample assembly right after sequencing by the NovaSeq 6000. Each report will present basic assembly statistics followed by listing quality metrics including, Per base sequence quality, Per tile sequence quality, Per sequence quality, Per base sequence content, Per sequence GC content, Per base N content, Sequence Length Distribution, Sequence Duplication levels, Overrepresented sequences, and adaptor content. [file 12951_2025_3527_MOESM2_ESM.zip › HiSat2/Patient_1_Fujifilm.txt]

61904704 reads; of these:
  61904704 (100.00%) were paired; of these:
    21581269 (34.86%) aligned concordantly 0 times
    37088662 (59.91%) aligned concordantly exactly 1 time
    3234773 (5.23%) aligned concordantly >1 times
    ----
    21581269 pairs aligned concordantly 0 times; of these:
      641816 (2.97%) aligned discordantly 1 time
    ----
    20939453 pairs aligned 0 times concordantly or discordantly; of these:
      41878906 mates make up the pairs; of these:
        40506572 (96.72%) aligned 0 times
        994012 (2.37%) aligned exactly 1 time
        378322 (0.90%) aligned >1 times
67.28% overall alignment rate
