# Supplementary material for: Nanomaterial isolated extracellular vesicles enable high precision identification of tumor biomarkers for pancreatic cancer liquid biopsy
Source: J Nanobiotechnology. 2025 Jul 1;23:467. doi: 10.1186/s12951-025-03527-3 (PMC12211367; doi:10.1186/s12951-025-03527-3)
Supplement: Supplementary file 2 — Additional file 2. ExoQuality Index Dataset and Sequencing information. The dataset used to compute the EQI and sequencing information regarding HISAT2’s RNA annotations per sample across all methods before and after Vesiclepedia mapping. FastQC reports – External quality reports using FastQC, before and after applying trimmomatic, detailing each EV isolation’s transcriptomic sample assembly right after sequencing by the NovaSeq 6000. Each report will present basic assembly statistics followed by listing quality metrics including, Per base sequence quality, Per tile sequence quality, Per sequence quality, Per base sequence content, Per sequence GC content, Per base N content, Sequence Length Distribution, Sequence Duplication levels, Overrepresented sequences, and adaptor content. [file 12951_2025_3527_MOESM2_ESM.zip › HiSat2/Patient_9_ExoEasy.txt]

48780752 reads; of these:
  48780752 (100.00%) were paired; of these:
    11953119 (24.50%) aligned concordantly 0 times
    33868471 (69.43%) aligned concordantly exactly 1 time
    2959162 (6.07%) aligned concordantly >1 times
    ----
    11953119 pairs aligned concordantly 0 times; of these:
      770642 (6.45%) aligned discordantly 1 time
    ----
    11182477 pairs aligned 0 times concordantly or discordantly; of these:
      22364954 mates make up the pairs; of these:
        21235733 (94.95%) aligned 0 times
        808764 (3.62%) aligned exactly 1 time
        320457 (1.43%) aligned >1 times
78.23% overall alignment rate
