# Supplementary material for: Nanomaterial isolated extracellular vesicles enable high precision identification of tumor biomarkers for pancreatic cancer liquid biopsy
Source: J Nanobiotechnology. 2025 Jul 1;23:467. doi: 10.1186/s12951-025-03527-3 (PMC12211367; doi:10.1186/s12951-025-03527-3)
Supplement: Supplementary file 3 — Additional file 3. gProfiler’s enrichment analysis. Enrichment analysis was applied to each EV isolation’s transcriptomic sample based on their unique mRNA annotations. [file 12951_2025_3527_MOESM3_ESM.zip]

Archive with 31 entries (27 files):
- Enrichment_Analysis_gProfiler/ExCy/
- Enrichment_Analysis_gProfiler/ExCy/ExCy_Patient_1.csv
- Enrichment_Analysis_gProfiler/ExCy/ExCy_Patient_11.csv
- Enrichment_Analysis_gProfiler/ExCy/ExCy_Patient_3.csv
- Enrichment_Analysis_gProfiler/ExCy/ExCy_Patient_5.csv
- Enrichment_Analysis_gProfiler/ExCy/ExCy_Patient_6.csv
- Enrichment_Analysis_gProfiler/ExCy/ExCy_Patient_8.csv
- Enrichment_Analysis_gProfiler/ExCy/ExCy_Patient_9.csv
- Enrichment_Analysis_gProfiler/ExoEasy/
- Enrichment_Analysis_gProfiler/ExoEasy/ExoEasy_Patient_1.csv
- Enrichment_Analysis_gProfiler/ExoEasy/ExoEasy_Patient_11.csv
- Enrichment_Analysis_gProfiler/ExoEasy/ExoEasy_Patient_3.csv
- Enrichment_Analysis_gProfiler/ExoEasy/ExoEasy_Patient_5.csv
- Enrichment_Analysis_gProfiler/ExoEasy/ExoEasy_Patient_6.csv
- Enrichment_Analysis_gProfiler/ExoEasy/ExoEasy_Patient_8.csv
- Enrichment_Analysis_gProfiler/ExoEasy/ExoEasy_Patient_9.csv
- Enrichment_Analysis_gProfiler/Fujifilm/
- Enrichment_Analysis_gProfiler/Fujifilm/Fujifilm_Patient_1.csv
- Enrichment_Analysis_gProfiler/Fujifilm/Fujifilm_Patient_11.csv
- Enrichment_Analysis_gProfiler/Fujifilm/Fujifilm_Patient_3.csv
- Enrichment_Analysis_gProfiler/Fujifilm/Fujifilm_Patient_5.csv
- Enrichment_Analysis_gProfiler/Fujifilm/Fujifilm_Patient_6.csv
- Enrichment_Analysis_gProfiler/Fujifilm/Fujifilm_Patient_8.csv
- Enrichment_Analysis_gProfiler/Fujifilm/Fujifilm_Patient_9.csv
- Enrichment_Analysis_gProfiler/UC/
- Enrichment_Analysis_gProfiler/UC/UC_Patient_11.csv
- Enrichment_Analysis_gProfiler/UC/UC_Patient_3.csv
- Enrichment_Analysis_gProfiler/UC/UC_Patient_5.csv
- Enrichment_Analysis_gProfiler/UC/UC_Patient_6.csv
- Enrichment_Analysis_gProfiler/UC/UC_Patient_8.csv
- Enrichment_Analysis_gProfiler/UC/UC_Patient_9.csv
