# Supplementary material for: Nanomaterial isolated extracellular vesicles enable high precision identification of tumor biomarkers for pancreatic cancer liquid biopsy
Source: J Nanobiotechnology. 2025 Jul 1;23:467. doi: 10.1186/s12951-025-03527-3 (PMC12211367; doi:10.1186/s12951-025-03527-3)
Supplement: Supplementary file 3 — Additional file 3. gProfiler’s enrichment analysis. Enrichment analysis was applied to each EV isolation’s transcriptomic sample based on their unique mRNA annotations. [file 12951_2025_3527_MOESM3_ESM.zip › Enrichment_Analysis_gProfiler/ExCy/ExCy_Patient_1.csv]

source	term_name	term_id	highlighted	adjusted_p_value	negative_log10_of_adjusted_p_value	term_size	query_size	intersection_size	effective_domain_size	intersections
GO:MF	structural molecule activity	GO:0005198	false	1.924202584037885e-8	7.715749206467543	1102	114	16	62700	CLDN10,RPL10A,CLDN2,MRPS18A,RPL36AL,RPS12,MRPL49,CLDN20,RPL24,IMP3,RPS26,OPTC,CRYGB,MFAP4,SPRR2E,TUBB4A
GO:MF	molecular function regulator activity	GO:0098772	false	0.000025452552251591665	4.5942686623171225	2125	114	17	62700	CST7,ID1,MANF,PGLYRP1,GUCA2A,PRLH,CSH1,BST2,ATP4B,ARHGEF5,TCL1A,HCRT,RLN2,ARHGDIA,COX6A2,CST2,CSF2
GO:MF	identical protein binding	GO:0042802	false	0.0001106667529540089	3.9559828323942225	2143	114	16	62700	CST7,CLDN10,EIF3J,DCXR,CLDN2,GIMAP2,MAOB,BST2,CLDN20,FICD,ENDOG,TCL1A,PRPF31,FADD,GNMT,CD69
GO:MF	structural constituent of ribosome	GO:0003735	false	0.0001106667529540089	3.9559828323942225	452	114	8	62700	RPL10A,MRPS18A,RPL36AL,RPS12,MRPL49,RPL24,IMP3,RPS26
GO:MF	hormone activity	GO:0005179	false	0.00020129745718597606	3.6961617111375458	128	114	5	62700	GUCA2A,PRLH,CSH1,HCRT,RLN2
GO:MF	receptor ligand activity	GO:0048018	false	0.00020875514458864366	3.680362812903385	510	114	8	62700	MANF,PGLYRP1,GUCA2A,PRLH,CSH1,HCRT,RLN2,CSF2
GO:MF	signaling receptor activator activity	GO:0030546	false	0.00021340939079361775	3.670786473945682	519	114	8	62700	MANF,PGLYRP1,GUCA2A,PRLH,CSH1,HCRT,RLN2,CSF2
GO:MF	signaling receptor regulator activity	GO:0030545	false	0.00031544187715029556	3.5010806515016943	555	114	8	62700	MANF,PGLYRP1,GUCA2A,PRLH,CSH1,HCRT,RLN2,CSF2
GO:MF	catalytic activity	GO:0003824	false	0.0003614442385214627	3.4419586935848185	5751	114	26	62700	PGLYRP1,SMS,LALBA,AMY1C,CDK7,MED31,ARG2,DCXR,TMPRSS11E,RNF113A,MAOB,NUDT11,COX5B,MSRA,FICD,CES1,UGT2B10,ENDOG,CBR3,TPSG1,GPX7,PNMT,BDH1,GNMT,COX6A2,TUBB4A
GO:MF	molecular function activator activity	GO:0140677	false	0.0003614442385214627	3.4419586935848185	1188	114	11	62700	MANF,PGLYRP1,GUCA2A,PRLH,CSH1,ATP4B,TCL1A,HCRT,RLN2,ARHGDIA,CSF2
GO:MF	signaling receptor binding	GO:0005102	false	0.0005069219742344031	3.295058882416568	1484	114	12	62700	MANF,MUC2,PGLYRP1,GUCA2A,PRLH,CSH1,HLA-B,HCRT,RLN2,FADD,TMED1,CSF2
GO:MF	ion binding	GO:0043167	false	0.0008466589619312247	3.0722914902327703	6115	114	26	62700	CRABP1,PGLYRP1,SLC25A24,LALBA,AMY1C,OCM2,CDK7,ARG2,MT2A,RNF113A,CSH1,GIMAP2,MAOB,NUDT11,COX5B,FICD,SIGLEC7,ENDOG,ARHGEF5,CRABP2,CBR3,FTHL17,GNMT,TIMM8B,BRF2,TUBB4A
GO:MF	oxidoreductase activity	GO:0016491	false	0.0017655755179004238	2.753113701886766	753	114	8	62700	DCXR,MAOB,COX5B,MSRA,CBR3,GPX7,BDH1,COX6A2
GO:MF	heterocyclic compound binding	GO:1901363	false	0.002787180460640704	2.5548349112568407	7455	114	28	62700	MANF,RNU6-2,HOXA5,GBX2,EIF3J,CDK7,FOXH1,SNRPB2,RPL10A,PABPC3,MRPS18A,GIMAP2,MAOB,BST2,RPS12,ATP4B,FICD,PROP1,ENDOG,RPL24,ARHGEF5,CBR3,PRPF31,IMP3,RPS26,GNMT,BRF2,TUBB4A
GO:MF	organic cyclic compound binding	GO:0097159	false	0.0064453500210265345	2.1907534928842454	7526	114	27	62700	MANF,RNU6-2,HOXA5,GBX2,EIF3J,CDK7,FOXH1,SNRPB2,RPL10A,PABPC3,MRPS18A,GIMAP2,MAOB,BST2,RPS12,FICD,PROP1,ENDOG,RPL24,ARHGEF5,CBR3,PRPF31,IMP3,RPS26,GNMT,BRF2,TUBB4A
GO:MF	carboxylic acid binding	GO:0031406	false	0.007106175903770974	2.148364046341265	194	114	4	62700	CRABP1,SIGLEC7,CRABP2,GNMT
GO:MF	transporter activity	GO:0005215	false	0.007106175903770974	2.148364046341265	1242	114	9	62700	SLC25A24,SLC10A1,ATP4B,COX5B,PRELID1,AP4M1,SLC35A2,TIMM17B,TIMM8B
GO:MF	organic acid binding	GO:0043177	false	0.00813377128250901	2.089708043898582	206	114	4	62700	CRABP1,SIGLEC7,CRABP2,GNMT
GO:MF	oxidoreductase activity, acting on the CH-OH group of donors, NAD or NADP as acceptor	GO:0016616	false	0.015151515151515249	1.8195439355418659	129	114	3	62700	DCXR,CBR3,BDH1
GO:MF	active transmembrane transporter activity	GO:0022804	false	0.015151515151515249	1.8195439355418659	449	114	5	62700	SLC25A24,SLC10A1,ATP4B,COX5B,SLC35A2
GO:MF	anion binding	GO:0043168	false	0.015151515151515249	1.8195439355418659	2446	114	12	62700	CRABP1,AMY1C,CDK7,GIMAP2,MAOB,FICD,SIGLEC7,ARHGEF5,CRABP2,CBR3,GNMT,TUBB4A
GO:MF	protein-folding chaperone binding	GO:0051087	false	0.016093036019295865	1.7933620166811737	135	114	3	62700	PGLYRP1,HLA-B,FICD
GO:MF	oxidoreductase activity, acting on CH-OH group of donors	GO:0016614	false	0.016657476938584336	1.7783907793176679	139	114	3	62700	DCXR,CBR3,BDH1
GO:MF	cation binding	GO:0043169	false	0.019146476225504347	1.7179111431907066	4409	114	17	62700	PGLYRP1,SLC25A24,LALBA,AMY1C,OCM2,ARG2,MT2A,RNF113A,CSH1,NUDT11,COX5B,ENDOG,FTHL17,GNMT,TIMM8B,BRF2,TUBB4A
GO:MF	vitamin binding	GO:0019842	false	0.01932674486105148	1.7138412865781687	150	114	3	62700	CRABP1,CRABP2,GNMT
GO:MF	enzyme regulator activity	GO:0030234	false	0.020747062076081672	1.6830433936256932	1319	114	8	62700	CST7,GUCA2A,BST2,ARHGEF5,TCL1A,ARHGDIA,COX6A2,CST2
GO:MF	endopeptidase inhibitor activity	GO:0004866	false	0.023067217759317526	1.63700478452714	165	114	3	62700	CST7,BST2,CST2
GO:MF	growth factor activity	GO:0008083	false	0.023067217759317526	1.63700478452714	162	114	3	62700	MANF,CSH1,CSF2
GO:MF	Hsp70 protein binding	GO:0030544	false	0.023697982626221407	1.6252886232553359	50	114	2	62700	PGLYRP1,FICD
GO:MF	peptidase inhibitor activity	GO:0030414	false	0.024016187682703343	1.6194959311449455	172	114	3	62700	CST7,BST2,CST2
GO:MF	nucleobase-containing compound transmembrane transporter activity	GO:0015932	false	0.025324282745507583	1.5964628462274808	55	114	2	62700	SLC25A24,SLC35A2
GO:MF	oxidoreductase activity, acting on NAD(P)H, quinone or similar compound as acceptor	GO:0016655	false	0.025324282745507583	1.5964628462274808	57	114	2	62700	DCXR,CBR3
GO:MF	transmembrane transporter activity	GO:0022857	false	0.025324282745507583	1.5964628462274808	1130	114	7	62700	SLC25A24,SLC10A1,ATP4B,COX5B,AP4M1,SLC35A2,TIMM17B
GO:MF	hydrolase activity	GO:0016787	false	0.025324282745507583	1.5964628462274808	2446	114	11	62700	PGLYRP1,LALBA,AMY1C,ARG2,TMPRSS11E,NUDT11,FICD,CES1,ENDOG,TPSG1,TUBB4A
GO:MF	carbohydrate derivative transmembrane transporter activity	GO:1901505	false	0.025324282745507583	1.5964628462274808	55	114	2	62700	SLC25A24,SLC35A2
GO:MF	nucleic acid binding	GO:0003676	false	0.025324282745507583	1.5964628462274808	5480	114	19	62700	MANF,RNU6-2,HOXA5,GBX2,EIF3J,FOXH1,SNRPB2,RPL10A,PABPC3,MRPS18A,BST2,RPS12,PROP1,ENDOG,RPL24,PRPF31,IMP3,RPS26,BRF2
GO:MF	molecular adaptor activity	GO:0060090	false	0.025324282745507583	1.5964628462274808	597	114	5	62700	PGLYRP1,PSMD10,IVL,AIMP2,FADD
GO:MF	metal ion binding	GO:0046872	false	0.025324282745507583	1.5964628462274808	4320	114	16	62700	PGLYRP1,SLC25A24,LALBA,AMY1C,OCM2,ARG2,MT2A,RNF113A,CSH1,NUDT11,COX5B,ENDOG,FTHL17,TIMM8B,BRF2,TUBB4A
GO:MF	endopeptidase regulator activity	GO:0061135	false	0.025324282745507583	1.5964628462274808	181	114	3	62700	CST7,BST2,CST2
GO:MF	rRNA binding	GO:0019843	false	0.032235953959756335	1.491659473170329	69	114	2	62700	MRPS18A,IMP3
GO:MF	small molecule binding	GO:0036094	false	0.03305977862946396	1.480700058820353	2583	114	11	62700	CRABP1,CDK7,GIMAP2,MAOB,FICD,SIGLEC7,ARHGEF5,CRABP2,CBR3,GNMT,TUBB4A
GO:MF	peptidase regulator activity	GO:0061134	false	0.03515740307130408	1.453983211910427	224	114	3	62700	CST7,BST2,CST2
GO:MF	monocarboxylic acid binding	GO:0033293	false	0.03659878457341312	1.4365333370598137	78	114	2	62700	CRABP1,CRABP2
GO:MF	calcium ion binding	GO:0005509	false	0.04103599791605715	1.3868350009109582	718	114	5	62700	SLC25A24,LALBA,AMY1C,OCM2,TUBB4A
GO:MF	active monoatomic ion transmembrane transporter activity	GO:0022853	false	0.04109879327009013	1.3861709295554347	249	114	3	62700	SLC10A1,ATP4B,COX5B
GO:MF	DNA-binding transcription activator activity, RNA polymerase II-specific	GO:0001228	true	0.04109879327009013	1.3861709295554347	470	114	4	62700	HOXA5,GBX2,FOXH1,PROP1
GO:MF	RNA binding	GO:0003723	false	0.04156809526193176	1.3812398753298363	3113	114	12	62700	MANF,RNU6-2,SNRPB2,RPL10A,PABPC3,MRPS18A,BST2,RPS12,RPL24,PRPF31,IMP3,RPS26
GO:MF	DNA-binding transcription activator activity	GO:0001216	false	0.04156809526193176	1.3812398753298363	474	114	4	62700	HOXA5,GBX2,FOXH1,PROP1
GO:MF	alcohol binding	GO:0043178	false	0.04157351271789396	1.3811832786079101	88	114	2	62700	CRABP1,CRABP2
GO:MF	oxidoreductase activity, acting on NAD(P)H	GO:0016651	false	0.04299902004135137	1.3665414419897906	90	114	2	62700	DCXR,CBR3
GO:MF	hydrolase activity, hydrolyzing O-glycosyl compounds	GO:0004553	false	0.046098800456905245	1.3363103752985237	96	114	2	62700	LALBA,AMY1C
GO:MF	N-methyltransferase activity	GO:0008170	false	0.04662590361407546	1.3313727384367893	100	114	2	62700	PNMT,GNMT
GO:MF	cytokine receptor binding	GO:0005126	false	0.04662590361407546	1.3313727384367893	275	114	3	62700	CSH1,FADD,CSF2
GO:MF	secondary active transmembrane transporter activity	GO:0015291	false	0.04662590361407546	1.3313727384367893	275	114	3	62700	SLC25A24,SLC10A1,SLC35A2
GO:MF	molecular function inhibitor activity	GO:0140678	false	0.04913541304093262	1.3086053888407374	521	114	4	62700	CST7,ID1,BST2,CST2
GO:BP	response to stimulus	GO:0050896	false	4.4190382107286443e-16	15.354672243145366	8955	114	56	62700	CST7,ID1,MANF,CRABP1,MUC2,PGLYRP1,GUCA2A,SLC25A24,LALBA,SLC10A1,PSMD10,CDK7,ARG2,FOXH1,STMN2,MT2A,RNF113A,PRLH,CSH1,MAOB,BST2,EMD,RPS12,IGHV4-4,ATP4B,MSRA,PRELID1,HLA-B,FICD,CES1,IGLV3-21,ENDOG,MAGEA3,ARHGEF5,IGLV8-61,CRABP2,TCL1A,CBR3,IGLV10-54,HCRT,IVL,OR8B2,GPX7,GNG4,VSIG4,IGKV2D-24,RLN2,MFAP4,FADD,ARHGDIA,MAD2L1BP,CST2,BRF2,CD69,TMED1,CSF2
GO:BP	negative regulation of biological process	GO:0048519	false	1.224458329664699e-11	10.912055990044873	5913	114	40	62700	CST7,ID1,PGLYRP1,HOXA5,PSMD10,MED31,ARG2,FOXH1,STMN2,MT2A,RNF113A,MAOB,BST2,ORMDL2,EMD,MAGEA6,PRELID1,HLA-B,FICD,MAGED2,ANP32B,CES1,PROP1,PTMS,ENDOG,MAGEA3,TCL1A,HCRT,RPS26,GNG4,VSIG4,PNRC1,AIMP2,MAGEC2,FADD,ARHGDIA,MAD2L1BP,CST2,TUBB4A,CSF2
GO:BP	organonitrogen compound metabolic process	GO:1901564	false	1.1209891708681767e-10	9.950398582815295	6362	114	40	62700	CST7,PGLYRP1,SMS,EIF3J,PSMD10,CDK7,MED31,ARG2,DCXR,RPL10A,TMPRSS11E,MRPS18A,RNF113A,CSH1,RPL36AL,MAOB,NUDT11,ORMDL2,RPS12,MRPL49,MSRA,PRELID1,FICD,ANP32B,MAGEA3,RPL24,ARHGEF5,TCL1A,NDUFB11,IVL,TPSG1,PNMT,RPS26,AIMP2,MAGEC2,FADD,GNMT,CST2,SPRR2E,CSF2
GO:BP	cellular response to stimulus	GO:0051716	false	1.4240909585070537e-10	9.846462270870425	7399	114	43	62700	ID1,MANF,CRABP1,MUC2,PGLYRP1,GUCA2A,SLC25A24,LALBA,SLC10A1,PSMD10,CDK7,ARG2,FOXH1,MT2A,RNF113A,PRLH,CSH1,BST2,EMD,RPS12,MSRA,PRELID1,FICD,CES1,ENDOG,MAGEA3,ARHGEF5,CRABP2,TCL1A,CBR3,HCRT,OR8B2,GPX7,GNG4,RLN2,MFAP4,FADD,ARHGDIA,MAD2L1BP,BRF2,CD69,TMED1,CSF2
GO:BP	regulation of metabolic process	GO:0019222	false	3.7969956349009064e-10	9.420559902133192	7295	114	42	62700	CST7,ID1,PGLYRP1,HOXA5,GBX2,PSMD10,CDK7,MED31,ARG2,DCXR,FOXH1,CSH1,MAOB,BST2,ORMDL2,MAGEA6,PRELID1,HLA-B,MAGED2,ANP32B,CES1,PROP1,UTF1,PTMS,ENDOG,MAGEA3,ARHGEF5,CRABP2,TCL1A,HCRT,RPS26,VSIG4,PNRC1,AIMP2,MAGEC2,RLN2,MFAP4,FADD,GNMT,CST2,BRF2,CSF2
GO:BP	negative regulation of cellular process	GO:0048523	false	6.679486282180885e-10	9.175256937733039	5511	114	36	62700	CST7,ID1,PGLYRP1,HOXA5,PSMD10,MED31,ARG2,FOXH1,STMN2,RNF113A,MAOB,BST2,ORMDL2,EMD,MAGEA6,PRELID1,HLA-B,MAGED2,ANP32B,PROP1,PTMS,ENDOG,MAGEA3,TCL1A,HCRT,RPS26,GNG4,VSIG4,PNRC1,AIMP2,MAGEC2,FADD,ARHGDIA,MAD2L1BP,TUBB4A,CSF2
GO:BP	cellular nitrogen compound metabolic process	GO:0034641	false	1.169893844920979e-9	8.93185354394327	8625	114	45	62700	ID1,RNU6-2,HOXA5,SMS,GBX2,EIF3J,PSMD10,CDK7,MED31,ARG2,DCXR,FOXH1,SNRPB2,RPL10A,PABPC3,MRPS18A,RNF113A,RPL36AL,NUDT11,ORMDL2,RPS12,MAGEA6,MRPL49,MAGED2,PROP1,UTF1,PTMS,ENDOG,MAGEA3,RPL24,ARHGEF5,CRABP2,PRPF31,NDUFB11,IMP3,HCRT,PNMT,RPS26,PNRC1,AIMP2,MAGEC2,FADD,GNMT,BRF2,CSF2
GO:BP	cellular nitrogen compound biosynthetic process	GO:0044271	false	2.0837416537306964e-9	8.681156126694095	4860	114	33	62700	ID1,HOXA5,SMS,GBX2,EIF3J,PSMD10,CDK7,MED31,ARG2,FOXH1,RPL10A,MRPS18A,RPL36AL,ORMDL2,RPS12,MAGEA6,MRPL49,MAGED2,PROP1,UTF1,PTMS,MAGEA3,RPL24,ARHGEF5,CRABP2,NDUFB11,PNMT,RPS26,AIMP2,MAGEC2,FADD,BRF2,CSF2
GO:BP	multicellular organismal process	GO:0032501	false	5.443871003221723e-9	8.264092174293966	7648	114	41	62700	CST7,ID1,MANF,PGLYRP1,HOXA5,MAB21L2,GBX2,MED31,ARG2,FOXH1,STMN2,TMPRSS11E,PRLH,MAOB,BST2,EMD,COX5B,PRELID1,HLA-B,MAGED2,ANP32B,PROP1,UTF1,ENDOG,RPL24,ARHGEF5,CRABP2,CBR3,HCRT,IVL,OR8B2,OPTC,VSIG4,CRYGB,AIMP2,RLN2,FADD,TIMM8B,CST2,SPRR2E,CSF2
GO:BP	positive regulation of biological process	GO:0048518	false	1.7701799665100293e-8	7.751982578559615	6253	114	36	62700	CST7,HOXA5,MAB21L2,GBX2,PSMD10,CDK7,MED31,ARG2,DCXR,FOXH1,STMN2,CSH1,MAOB,BST2,EMD,RPS12,PRELID1,HLA-B,ANP32B,CES1,PROP1,UTF1,PTMS,ENDOG,ARHGEF5,CRABP2,TCL1A,HCRT,VSIG4,AIMP2,MAGEC2,RLN2,TRAPPC12,FADD,MAD2L1BP,CSF2
GO:BP	regulation of cellular metabolic process	GO:0031323	false	3.125380897059056e-8	7.505097046668587	6726	114	37	62700	CST7,ID1,PGLYRP1,HOXA5,GBX2,PSMD10,CDK7,MED31,ARG2,DCXR,FOXH1,CSH1,MAOB,BST2,ORMDL2,MAGEA6,PRELID1,HLA-B,MAGED2,CES1,PROP1,UTF1,PTMS,ENDOG,MAGEA3,ARHGEF5,CRABP2,TCL1A,HCRT,RPS26,VSIG4,PNRC1,MAGEC2,RLN2,FADD,BRF2,CSF2
GO:BP	regulation of macromolecule metabolic process	GO:0060255	false	3.635119998988866e-8	7.439481248068078	6772	114	37	62700	CST7,ID1,PGLYRP1,HOXA5,GBX2,PSMD10,CDK7,MED31,ARG2,FOXH1,CSH1,BST2,ORMDL2,MAGEA6,PRELID1,HLA-B,MAGED2,ANP32B,PROP1,UTF1,PTMS,ENDOG,MAGEA3,ARHGEF5,CRABP2,TCL1A,HCRT,RPS26,VSIG4,PNRC1,AIMP2,MAGEC2,RLN2,FADD,CST2,BRF2,CSF2
GO:BP	cellular component organization or biogenesis	GO:0071840	false	5.71562730012414e-8	7.242936098071523	8309	114	41	62700	MANF,RNU6-2,CLDN10,NDUFAF1,GBX2,EIF3J,PSMD10,MED31,SNRPB2,STMN2,CLDN2,BST2,ORMDL2,EMD,RPS12,PRELID1,CLDN20,ANP32B,ENDOG,AP4M1,RPL24,ARHGEF5,CRABP2,TCL1A,PRPF31,NDUFB11,IMP3,TIMM17B,OPTC,GNG4,AIMP2,MFAP4,TRAPPC12,FADD,GNMT,TIMM8B,MAD2L1BP,BRF2,TMED1,TUBB4A,CSF2
GO:BP	regulation of primary metabolic process	GO:0080090	false	1.2549161007375893e-7	6.901385308608997	5766	114	33	62700	CST7,ID1,HOXA5,GBX2,PSMD10,CDK7,MED31,FOXH1,CSH1,MAOB,ORMDL2,MAGEA6,PRELID1,MAGED2,ANP32B,CES1,PROP1,UTF1,PTMS,ENDOG,MAGEA3,ARHGEF5,CRABP2,TCL1A,HCRT,RPS26,AIMP2,MAGEC2,FADD,GNMT,CST2,BRF2,CSF2
GO:BP	protein metabolic process	GO:0019538	false	3.6541181951305333e-7	6.437217409183045	5373	114	31	62700	CST7,EIF3J,PSMD10,CDK7,MED31,RPL10A,TMPRSS11E,MRPS18A,RNF113A,CSH1,RPL36AL,RPS12,MRPL49,MSRA,PRELID1,FICD,ANP32B,MAGEA3,RPL24,ARHGEF5,TCL1A,IVL,TPSG1,RPS26,AIMP2,MAGEC2,FADD,GNMT,CST2,SPRR2E,CSF2
GO:BP	positive regulation of cellular process	GO:0048522	false	3.756402413483302e-7	6.425227889091284	5711	114	32	62700	CST7,HOXA5,MAB21L2,GBX2,PSMD10,CDK7,MED31,ARG2,DCXR,FOXH1,STMN2,CSH1,MAOB,BST2,EMD,RPS12,PRELID1,HLA-B,ANP32B,PROP1,UTF1,PTMS,ENDOG,ARHGEF5,CRABP2,TCL1A,HCRT,RLN2,TRAPPC12,FADD,MAD2L1BP,CSF2
GO:BP	anatomical structure development	GO:0048856	false	6.818786926278542e-7	6.166292880194353	5862	114	32	62700	CST7,ID1,MANF,PGLYRP1,HOXA5,MAB21L2,GBX2,MED31,ARG2,FOXH1,STMN2,PRLH,CSH1,MAOB,EMD,PRELID1,HLA-B,ANP32B,CES1,PROP1,UTF1,ENDOG,RPL24,CRABP2,IVL,OPTC,CRYGB,AIMP2,RLN2,FADD,SPRR2E,CSF2
GO:BP	regulation of nitrogen compound metabolic process	GO:0051171	false	8.285451929846654e-7	6.081683798012813	5587	114	31	62700	CST7,ID1,HOXA5,GBX2,PSMD10,CDK7,MED31,FOXH1,CSH1,MAOB,ORMDL2,MAGEA6,PRELID1,MAGED2,ANP32B,PROP1,UTF1,PTMS,ENDOG,MAGEA3,ARHGEF5,CRABP2,TCL1A,HCRT,RPS26,AIMP2,MAGEC2,FADD,CST2,BRF2,CSF2
GO:BP	gene expression	GO:0010467	false	9.091632853147151e-7	6.041358110680428	9182	114	41	62700	CST7,ID1,PGLYRP1,RNU6-2,HOXA5,GBX2,EIF3J,PSMD10,CDK7,MED31,ARG2,FOXH1,SNRPB2,RPL10A,MRPS18A,RNF113A,RPL36AL,BST2,RPS12,MAGEA6,MRPL49,HLA-B,MAGED2,PROP1,UTF1,PTMS,MAGEA3,RPL24,ARHGEF5,CRABP2,PRPF31,IMP3,RPS26,VSIG4,PNRC1,AIMP2,MAGEC2,RLN2,FADD,BRF2,CSF2
GO:BP	cellular component organization	GO:0016043	false	0.0000010138875538075172	5.994010208186943	8098	114	38	62700	MANF,RNU6-2,CLDN10,NDUFAF1,GBX2,EIF3J,PSMD10,MED31,SNRPB2,STMN2,CLDN2,BST2,EMD,PRELID1,CLDN20,ANP32B,ENDOG,AP4M1,RPL24,ARHGEF5,CRABP2,TCL1A,PRPF31,NDUFB11,TIMM17B,OPTC,GNG4,AIMP2,MFAP4,TRAPPC12,FADD,GNMT,TIMM8B,MAD2L1BP,BRF2,TMED1,TUBB4A,CSF2
GO:BP	positive regulation of metabolic process	GO:0009893	false	0.0000010453837023415795	5.980724274889017	3797	114	25	62700	HOXA5,GBX2,PSMD10,CDK7,MED31,ARG2,DCXR,FOXH1,CSH1,MAOB,PRELID1,ANP32B,CES1,PROP1,UTF1,PTMS,ENDOG,ARHGEF5,TCL1A,HCRT,AIMP2,MAGEC2,RLN2,FADD,CSF2
GO:BP	macromolecule biosynthetic process	GO:0009059	false	0.0000011825019628791395	5.927198129687934	9681	114	42	62700	CST7,ID1,PGLYRP1,RNU6-2,HOXA5,GBX2,EIF3J,PSMD10,CDK7,MED31,ARG2,FOXH1,SNRPB2,RPL10A,MRPS18A,RNF113A,RPL36AL,BST2,ORMDL2,RPS12,MAGEA6,MRPL49,HLA-B,MAGED2,PROP1,UTF1,PTMS,MAGEA3,RPL24,ARHGEF5,CRABP2,PRPF31,IMP3,RPS26,VSIG4,PNRC1,AIMP2,MAGEC2,RLN2,FADD,BRF2,CSF2
GO:BP	regulation of biosynthetic process	GO:0009889	false	0.0000016315466139664038	5.787400513724593	5789	114	31	62700	CST7,ID1,PGLYRP1,HOXA5,GBX2,PSMD10,CDK7,MED31,ARG2,FOXH1,BST2,ORMDL2,MAGEA6,HLA-B,MAGED2,CES1,PROP1,UTF1,PTMS,MAGEA3,ARHGEF5,CRABP2,RPS26,VSIG4,PNRC1,MAGEC2,RLN2,FADD,GNMT,BRF2,CSF2
GO:BP	response to chemical	GO:0042221	false	0.0000023520162080514323	5.628559689805488	3975	114	25	62700	MANF,SLC25A24,SLC10A1,FOXH1,MT2A,RNF113A,PRLH,CSH1,MAOB,BST2,ATP4B,MSRA,FICD,CES1,ENDOG,ARHGEF5,TCL1A,CBR3,OR8B2,GPX7,FADD,CST2,BRF2,CD69,CSF2
GO:BP	cellular component biogenesis	GO:0044085	false	0.00000247605130289421	5.606240361132922	4926	114	28	62700	RNU6-2,CLDN10,NDUFAF1,EIF3J,PSMD10,MED31,SNRPB2,STMN2,CLDN2,ORMDL2,RPS12,CLDN20,ANP32B,AP4M1,RPL24,ARHGEF5,TCL1A,PRPF31,NDUFB11,IMP3,AIMP2,MFAP4,TRAPPC12,FADD,GNMT,BRF2,TUBB4A,CSF2
GO:BP	multicellular organism development	GO:0007275	false	0.00000247605130289421	5.606240361132922	4610	114	27	62700	CST7,ID1,MANF,PGLYRP1,HOXA5,MAB21L2,GBX2,MED31,ARG2,FOXH1,STMN2,PRLH,MAOB,PRELID1,HLA-B,ANP32B,PROP1,UTF1,ENDOG,RPL24,CRABP2,OPTC,CRYGB,AIMP2,RLN2,FADD,CSF2
GO:BP	organic cyclic compound metabolic process	GO:1901360	false	0.00000265954681926685	5.575192359857309	8451	114	38	62700	ID1,RNU6-2,HOXA5,GBX2,PSMD10,CDK7,MED31,DCXR,FOXH1,SNRPB2,PABPC3,RNF113A,MAOB,NUDT11,MAGEA6,MAGED2,CES1,PROP1,UTF1,UGT2B10,PTMS,ENDOG,MAGEA3,ARHGEF5,CRABP2,PRPF31,NDUFB11,IMP3,HCRT,PNMT,RPS26,PNRC1,MAGEC2,BDH1,FADD,GNMT,BRF2,CSF2
GO:BP	signaling	GO:0023052	false	0.000003935170897415337	5.405036402264812	6396	114	32	62700	ID1,MANF,CRABP1,PGLYRP1,HOXA5,GUCA2A,LALBA,SLC10A1,PSMD10,FOXH1,RNF113A,PRLH,CSH1,MAOB,BST2,EMD,RPS12,PRELID1,FICD,ENDOG,MAGEA3,ARHGEF5,CRABP2,HCRT,OR8B2,GNG4,RLN2,FADD,ARHGDIA,MAD2L1BP,TMED1,CSF2
GO:BP	developmental process	GO:0032502	false	0.000004102173761314307	5.386985947580111	6414	114	32	62700	CST7,ID1,MANF,PGLYRP1,HOXA5,MAB21L2,GBX2,MED31,ARG2,FOXH1,STMN2,PRLH,CSH1,MAOB,EMD,PRELID1,HLA-B,ANP32B,CES1,PROP1,UTF1,ENDOG,RPL24,CRABP2,IVL,OPTC,CRYGB,AIMP2,RLN2,FADD,SPRR2E,CSF2
GO:BP	regulation of cellular biosynthetic process	GO:0031326	false	0.000004492583380603332	5.347503853807217	5757	114	30	62700	CST7,ID1,PGLYRP1,HOXA5,GBX2,PSMD10,CDK7,MED31,ARG2,FOXH1,BST2,ORMDL2,MAGEA6,HLA-B,MAGED2,CES1,PROP1,UTF1,PTMS,MAGEA3,ARHGEF5,CRABP2,RPS26,VSIG4,PNRC1,MAGEC2,RLN2,FADD,BRF2,CSF2
GO:BP	cell communication	GO:0007154	false	0.000005237167956876851	5.2809034979764675	6495	114	32	62700	ID1,MANF,CRABP1,PGLYRP1,HOXA5,GUCA2A,LALBA,SLC10A1,PSMD10,FOXH1,RNF113A,PRLH,CSH1,MAOB,BST2,EMD,RPS12,PRELID1,FICD,ENDOG,MAGEA3,ARHGEF5,CRABP2,HCRT,OR8B2,GNG4,RLN2,FADD,ARHGDIA,MAD2L1BP,TMED1,CSF2
GO:BP	signal transduction	GO:0007165	false	0.00000808547917935545	5.092294236885198	5926	114	30	62700	ID1,MANF,CRABP1,PGLYRP1,GUCA2A,LALBA,SLC10A1,PSMD10,FOXH1,RNF113A,PRLH,CSH1,BST2,EMD,RPS12,PRELID1,FICD,ENDOG,MAGEA3,ARHGEF5,CRABP2,HCRT,OR8B2,GNG4,RLN2,FADD,ARHGDIA,MAD2L1BP,TMED1,CSF2
GO:BP	regulation of macromolecule biosynthetic process	GO:0010556	false	0.000009414234532682776	5.026214986507304	5631	114	29	62700	CST7,ID1,PGLYRP1,HOXA5,GBX2,PSMD10,CDK7,MED31,ARG2,FOXH1,BST2,ORMDL2,MAGEA6,HLA-B,MAGED2,PROP1,UTF1,PTMS,MAGEA3,ARHGEF5,CRABP2,RPS26,VSIG4,PNRC1,MAGEC2,RLN2,FADD,BRF2,CSF2
GO:BP	regulation of gene expression	GO:0010468	false	0.00001996244661706835	4.69978623222822	5499	114	28	62700	CST7,ID1,PGLYRP1,HOXA5,GBX2,PSMD10,CDK7,MED31,ARG2,FOXH1,BST2,MAGEA6,HLA-B,MAGED2,PROP1,UTF1,PTMS,MAGEA3,ARHGEF5,CRABP2,RPS26,VSIG4,PNRC1,MAGEC2,RLN2,FADD,BRF2,CSF2
GO:BP	regulation of response to stimulus	GO:0048583	false	0.000022727052721049553	4.643456880596039	3909	114	23	62700	CST7,MANF,PGLYRP1,PSMD10,ARG2,FOXH1,RNF113A,CSH1,BST2,EMD,RPS12,PRELID1,HLA-B,FICD,ENDOG,MAGEA3,ARHGEF5,GNG4,VSIG4,FADD,ARHGDIA,MAD2L1BP,CSF2
GO:BP	positive regulation of nitrogen compound metabolic process	GO:0051173	false	0.000029521503683128054	4.529861525417648	3071	114	20	62700	HOXA5,GBX2,PSMD10,CDK7,MED31,FOXH1,CSH1,MAOB,PRELID1,ANP32B,PROP1,UTF1,PTMS,ENDOG,ARHGEF5,TCL1A,AIMP2,MAGEC2,FADD,CSF2
GO:BP	cellular aromatic compound metabolic process	GO:0006725	false	0.000032700393075988204	4.485447026859389	8212	114	35	62700	ID1,RNU6-2,HOXA5,GBX2,PSMD10,CDK7,MED31,DCXR,FOXH1,SNRPB2,PABPC3,RNF113A,MAOB,NUDT11,MAGEA6,MAGED2,PROP1,UTF1,PTMS,ENDOG,MAGEA3,ARHGEF5,CRABP2,PRPF31,NDUFB11,IMP3,HCRT,PNMT,RPS26,PNRC1,MAGEC2,FADD,GNMT,BRF2,CSF2
GO:BP	cellular component assembly	GO:0022607	false	0.000033201033582693134	4.478848396046773	4651	114	25	62700	RNU6-2,CLDN10,NDUFAF1,EIF3J,PSMD10,MED31,SNRPB2,STMN2,CLDN2,CLDN20,ANP32B,AP4M1,RPL24,ARHGEF5,TCL1A,PRPF31,NDUFB11,AIMP2,MFAP4,TRAPPC12,FADD,GNMT,BRF2,TUBB4A,CSF2
GO:BP	amide biosynthetic process	GO:0043604	false	0.000046262403681517574	4.334771806098485	927	114	11	62700	EIF3J,ARG2,RPL10A,MRPS18A,RPL36AL,ORMDL2,RPS12,MRPL49,RPL24,RPS26,AIMP2
GO:BP	response to external stimulus	GO:0009605	false	0.0000680477038087052	4.1671865249798765	2686	114	18	62700	CST7,PGLYRP1,LALBA,SLC10A1,ARG2,PRLH,CSH1,MAOB,BST2,ATP4B,HLA-B,ENDOG,ARHGEF5,HCRT,VSIG4,FADD,TMED1,CSF2
GO:BP	negative regulation of response to stimulus	GO:0048585	false	0.0000680477038087052	4.1671865249798765	1639	114	14	62700	CST7,PGLYRP1,PSMD10,ARG2,FOXH1,RNF113A,EMD,PRELID1,HLA-B,ENDOG,MAGEA3,VSIG4,MAD2L1BP,CSF2
GO:BP	protein-containing complex assembly	GO:0065003	false	0.0000680477038087052	4.1671865249798765	3261	114	20	62700	RNU6-2,NDUFAF1,EIF3J,PSMD10,MED31,SNRPB2,STMN2,ANP32B,RPL24,ARHGEF5,TCL1A,PRPF31,NDUFB11,AIMP2,TRAPPC12,FADD,GNMT,BRF2,TUBB4A,CSF2
GO:BP	cellular response to chemical stimulus	GO:0070887	false	0.0000680477038087052	4.1671865249798765	2691	114	18	62700	SLC25A24,SLC10A1,FOXH1,MT2A,RNF113A,CSH1,MSRA,FICD,CES1,ENDOG,ARHGEF5,TCL1A,CBR3,GPX7,FADD,BRF2,CD69,CSF2
GO:BP	localization	GO:0051179	false	0.0000680477038087052	4.1671865249798765	5542	114	27	62700	ID1,CRABP1,CLDN10,SLC25A24,SLC10A1,PSMD10,MAOB,EMD,ATP4B,COX5B,PRELID1,MAGED2,ANP32B,CES1,AP4M1,ARHGEF5,CRABP2,PRPF31,SLC35A2,TIMM17B,HCRT,FTHL17,TRAPPC12,TIMM8B,ARHGDIA,TMED1,CSF2
GO:BP	response to stress	GO:0006950	false	0.00007253442988903655	4.1394557980985125	3909	114	22	62700	CST7,MANF,PGLYRP1,SLC25A24,LALBA,PSMD10,CDK7,ARG2,RNF113A,BST2,MSRA,HLA-B,FICD,ENDOG,MAGEA3,HCRT,GPX7,VSIG4,FADD,BRF2,TMED1,CSF2
GO:BP	apoptotic process	GO:0006915	false	0.00007653760045353718	4.116125157556038	1910	114	15	62700	HOXA5,LALBA,PSMD10,ARG2,PRELID1,ANP32B,PROP1,PTMS,ENDOG,MAGEA3,TCL1A,AIMP2,FADD,ARHGDIA,CSF2
GO:BP	immune system process	GO:0002376	false	0.0000791540622209486	4.101526792047719	2730	114	18	62700	CST7,PGLYRP1,HOXA5,ARG2,BST2,IGHV4-4,PRELID1,HLA-B,IGLV3-21,PTMS,ARHGEF5,IGLV8-61,IGLV10-54,VSIG4,IGKV2D-24,FADD,TMED1,CSF2
GO:BP	system development	GO:0048731	false	0.00008213662634172992	4.085463139213799	3951	114	22	62700	CST7,ID1,MANF,HOXA5,MAB21L2,GBX2,ARG2,FOXH1,STMN2,PRLH,MAOB,HLA-B,ANP32B,PROP1,UTF1,RPL24,CRABP2,OPTC,CRYGB,AIMP2,RLN2,FADD
GO:BP	animal organ development	GO:0048513	false	0.00009628111926642829	4.016458869701451	3068	114	19	62700	HOXA5,MAB21L2,GBX2,ARG2,FOXH1,CSH1,MAOB,EMD,ANP32B,PROP1,UTF1,RPL24,IVL,OPTC,CRYGB,AIMP2,FADD,SPRR2E,CSF2
GO:BP	regulation of apoptotic process	GO:0042981	false	0.00009628111926642829	4.016458869701451	1463	114	13	62700	HOXA5,PSMD10,ARG2,PRELID1,ANP32B,PROP1,PTMS,ENDOG,MAGEA3,TCL1A,FADD,ARHGDIA,CSF2
GO:BP	energy derivation by oxidation of organic compounds	GO:0015980	false	0.00010083936312887945	3.996369905860395	336	114	7	62700	NDUFAF1,PRLH,COX5B,PRELID1,NDUFB11,GNMT,COX6A2
GO:BP	regulation of nucleobase-containing compound metabolic process	GO:0019219	false	0.0001049719177022092	3.9789268687221733	4038	114	22	62700	ID1,HOXA5,GBX2,PSMD10,CDK7,MED31,FOXH1,MAGEA6,MAGED2,PROP1,UTF1,PTMS,ENDOG,MAGEA3,ARHGEF5,CRABP2,HCRT,RPS26,MAGEC2,FADD,BRF2,CSF2
GO:BP	programmed cell death	GO:0012501	false	0.0001049719177022092	3.9789268687221733	1982	114	15	62700	HOXA5,LALBA,PSMD10,ARG2,PRELID1,ANP32B,PROP1,PTMS,ENDOG,MAGEA3,TCL1A,AIMP2,FADD,ARHGDIA,CSF2
GO:BP	positive regulation of cellular metabolic process	GO:0031325	false	0.0001049719177022092	3.9789268687221733	3407	114	20	62700	HOXA5,GBX2,PSMD10,CDK7,MED31,ARG2,DCXR,FOXH1,CSH1,MAOB,PRELID1,PROP1,UTF1,PTMS,ENDOG,ARHGEF5,TCL1A,RLN2,FADD,CSF2
GO:BP	cell death	GO:0008219	false	0.00010657139243836213	3.972359359789253	1988	114	15	62700	HOXA5,LALBA,PSMD10,ARG2,PRELID1,ANP32B,PROP1,PTMS,ENDOG,MAGEA3,TCL1A,AIMP2,FADD,ARHGDIA,CSF2
GO:BP	nucleobase-containing compound metabolic process	GO:0006139	false	0.00010836853537452302	3.9650967961815833	7990	114	33	62700	ID1,RNU6-2,HOXA5,GBX2,PSMD10,CDK7,MED31,DCXR,FOXH1,SNRPB2,PABPC3,RNF113A,NUDT11,MAGEA6,MAGED2,PROP1,UTF1,PTMS,ENDOG,MAGEA3,ARHGEF5,CRABP2,PRPF31,NDUFB11,IMP3,HCRT,RPS26,PNRC1,MAGEC2,FADD,GNMT,BRF2,CSF2
GO:BP	transport	GO:0006810	false	0.00010836853537452302	3.9650967961815833	4716	114	24	62700	CRABP1,CLDN10,SLC25A24,SLC10A1,MAOB,EMD,ATP4B,COX5B,PRELID1,MAGED2,ANP32B,CES1,AP4M1,ARHGEF5,CRABP2,SLC35A2,TIMM17B,HCRT,FTHL17,TRAPPC12,TIMM8B,ARHGDIA,TMED1,CSF2
GO:BP	regulation of programmed cell death	GO:0043067	false	0.00011628318386275328	3.9344830856469235	1507	114	13	62700	HOXA5,PSMD10,ARG2,PRELID1,ANP32B,PROP1,PTMS,ENDOG,MAGEA3,TCL1A,FADD,ARHGDIA,CSF2
GO:BP	positive regulation of macromolecule metabolic process	GO:0010604	false	0.00013531363088816996	3.868658452320798	3483	114	20	62700	HOXA5,GBX2,PSMD10,CDK7,MED31,FOXH1,CSH1,PRELID1,ANP32B,PROP1,UTF1,PTMS,ENDOG,ARHGEF5,TCL1A,AIMP2,MAGEC2,RLN2,FADD,CSF2
GO:BP	generation of precursor metabolites and energy	GO:0006091	false	0.00014472318004919493	3.8394619031504265	514	114	8	62700	NDUFAF1,PRLH,MAOB,COX5B,PRELID1,NDUFB11,GNMT,COX6A2
GO:BP	negative regulation of apoptotic process	GO:0043066	false	0.00014965255659946835	3.8249158594615618	881	114	10	62700	PSMD10,ARG2,PRELID1,PROP1,PTMS,MAGEA3,TCL1A,FADD,ARHGDIA,CSF2
GO:BP	heterocycle metabolic process	GO:0046483	false	0.00015991404814222094	3.7961133826411464	8160	114	33	62700	ID1,RNU6-2,HOXA5,GBX2,PSMD10,CDK7,MED31,DCXR,FOXH1,SNRPB2,PABPC3,RNF113A,NUDT11,MAGEA6,MAGED2,PROP1,UTF1,PTMS,ENDOG,MAGEA3,ARHGEF5,CRABP2,PRPF31,NDUFB11,IMP3,HCRT,RPS26,PNRC1,MAGEC2,FADD,GNMT,BRF2,CSF2
GO:BP	organonitrogen compound biosynthetic process	GO:1901566	false	0.00016321888088656296	3.7872296042184557	1816	114	14	62700	SMS,EIF3J,ARG2,RPL10A,MRPS18A,RPL36AL,ORMDL2,RPS12,MRPL49,RPL24,NDUFB11,PNMT,RPS26,AIMP2
GO:BP	negative regulation of programmed cell death	GO:0043069	false	0.00018721020088016335	3.7276704907193596	908	114	10	62700	PSMD10,ARG2,PRELID1,PROP1,PTMS,MAGEA3,TCL1A,FADD,ARHGDIA,CSF2
GO:BP	establishment of localization	GO:0051234	false	0.00018954751833490793	3.722281897233383	4905	114	24	62700	CRABP1,CLDN10,SLC25A24,SLC10A1,MAOB,EMD,ATP4B,COX5B,PRELID1,MAGED2,ANP32B,CES1,AP4M1,ARHGEF5,CRABP2,SLC35A2,TIMM17B,HCRT,FTHL17,TRAPPC12,TIMM8B,ARHGDIA,TMED1,CSF2
GO:BP	organic cyclic compound biosynthetic process	GO:1901362	false	0.0002059604888962545	3.686216085942232	4255	114	22	62700	ID1,HOXA5,GBX2,PSMD10,CDK7,MED31,FOXH1,MAGEA6,MAGED2,CES1,PROP1,UTF1,PTMS,MAGEA3,ARHGEF5,CRABP2,NDUFB11,PNMT,MAGEC2,FADD,BRF2,CSF2
GO:BP	cell differentiation	GO:0030154	false	0.0002468803754516757	3.607513430812412	4310	114	22	62700	ID1,MANF,PGLYRP1,HOXA5,GBX2,FOXH1,STMN2,PRLH,EMD,PRELID1,HLA-B,ANP32B,CES1,PROP1,RPL24,CRABP2,IVL,CRYGB,AIMP2,FADD,SPRR2E,CSF2
GO:BP	cellular developmental process	GO:0048869	false	0.0002468803754516757	3.607513430812412	4311	114	22	62700	ID1,MANF,PGLYRP1,HOXA5,GBX2,FOXH1,STMN2,PRLH,EMD,PRELID1,HLA-B,ANP32B,CES1,PROP1,RPL24,CRABP2,IVL,CRYGB,AIMP2,FADD,SPRR2E,CSF2
GO:BP	cytoplasmic translation	GO:0002181	false	0.0002574798753153191	3.589256709850207	154	114	5	62700	EIF3J,RPL10A,RPS12,RPL24,RPS26
GO:BP	translation	GO:0006412	false	0.00028582125901914436	3.5439054720764016	760	114	9	62700	EIF3J,RPL10A,MRPS18A,RPL36AL,RPS12,MRPL49,RPL24,RPS26,AIMP2
GO:BP	response to organic substance	GO:0010033	false	0.0002861190057323996	3.5434532928044655	2775	114	17	62700	MANF,SLC25A24,SLC10A1,FOXH1,MT2A,RNF113A,PRLH,CSH1,MAOB,BST2,ATP4B,FICD,CES1,ENDOG,TCL1A,FADD,CSF2
GO:BP	negative regulation of cellular biosynthetic process	GO:0031327	false	0.0003088321334456153	3.5102775184008297	2794	114	17	62700	CST7,ID1,PGLYRP1,PSMD10,ARG2,FOXH1,BST2,ORMDL2,MAGEA6,MAGED2,PROP1,MAGEA3,RPS26,VSIG4,PNRC1,MAGEC2,CSF2
GO:BP	immune response	GO:0006955	false	0.0003195094115874525	3.495516344578207	1951	114	14	62700	CST7,PGLYRP1,ARG2,BST2,IGHV4-4,HLA-B,IGLV3-21,IGLV8-61,IGLV10-54,VSIG4,IGKV2D-24,FADD,TMED1,CSF2
GO:BP	negative regulation of biosynthetic process	GO:0009890	false	0.0003219912430531546	3.492155939314752	2808	114	17	62700	CST7,ID1,PGLYRP1,PSMD10,ARG2,FOXH1,BST2,ORMDL2,MAGEA6,MAGED2,PROP1,MAGEA3,RPS26,VSIG4,PNRC1,MAGEC2,CSF2
GO:BP	regulation of DNA-templated transcription	GO:0006355	false	0.0003284210957361177	3.4835689542702157	3437	114	19	62700	ID1,HOXA5,GBX2,PSMD10,CDK7,MED31,FOXH1,MAGEA6,MAGED2,PROP1,UTF1,PTMS,MAGEA3,ARHGEF5,CRABP2,MAGEC2,FADD,BRF2,CSF2
GO:BP	regulation of RNA metabolic process	GO:0051252	false	0.0003284210957361177	3.4835689542702157	3753	114	20	62700	ID1,HOXA5,GBX2,PSMD10,CDK7,MED31,FOXH1,MAGEA6,MAGED2,PROP1,UTF1,PTMS,MAGEA3,ARHGEF5,CRABP2,RPS26,MAGEC2,FADD,BRF2,CSF2
GO:BP	amide metabolic process	GO:0043603	false	0.0003284210957361177	3.4835689542702157	1210	114	11	62700	EIF3J,ARG2,RPL10A,MRPS18A,RPL36AL,ORMDL2,RPS12,MRPL49,RPL24,RPS26,AIMP2
GO:BP	peptide biosynthetic process	GO:0043043	false	0.00034906203626589564	3.457097382170589	789	114	9	62700	EIF3J,RPL10A,MRPS18A,RPL36AL,RPS12,MRPL49,RPL24,RPS26,AIMP2
GO:BP	regulation of RNA biosynthetic process	GO:2001141	false	0.00034906203626589564	3.457097382170589	3460	114	19	62700	ID1,HOXA5,GBX2,PSMD10,CDK7,MED31,FOXH1,MAGEA6,MAGED2,PROP1,UTF1,PTMS,MAGEA3,ARHGEF5,CRABP2,MAGEC2,FADD,BRF2,CSF2
GO:BP	aromatic compound biosynthetic process	GO:0019438	false	0.00034906203626589564	3.457097382170589	4110	114	21	62700	ID1,HOXA5,GBX2,PSMD10,CDK7,MED31,FOXH1,MAGEA6,MAGED2,PROP1,UTF1,PTMS,MAGEA3,ARHGEF5,CRABP2,NDUFB11,PNMT,MAGEC2,FADD,BRF2,CSF2
GO:BP	negative regulation of cellular metabolic process	GO:0031324	false	0.0004966820111705565	3.3039215689978048	3233	114	18	62700	CST7,ID1,PGLYRP1,PSMD10,ARG2,FOXH1,BST2,ORMDL2,MAGEA6,MAGED2,PROP1,MAGEA3,HCRT,RPS26,VSIG4,PNRC1,MAGEC2,CSF2
GO:BP	DNA-templated transcription	GO:0006351	false	0.0005023455425193795	3.298997447028072	3563	114	19	62700	ID1,HOXA5,GBX2,PSMD10,CDK7,MED31,FOXH1,MAGEA6,MAGED2,PROP1,UTF1,PTMS,MAGEA3,ARHGEF5,CRABP2,MAGEC2,FADD,BRF2,CSF2
GO:BP	negative regulation of metabolic process	GO:0009892	false	0.0005023455425193795	3.298997447028072	3563	114	19	62700	CST7,ID1,PGLYRP1,PSMD10,ARG2,FOXH1,BST2,ORMDL2,MAGEA6,MAGED2,PROP1,MAGEA3,HCRT,RPS26,VSIG4,PNRC1,MAGEC2,CST2,CSF2
GO:BP	regulation of endopeptidase activity	GO:0052548	false	0.0005023455425193795	3.298997447028072	308	114	6	62700	CST7,PRELID1,ANP32B,MAGEA3,FADD,CST2
GO:BP	regulation of catalytic activity	GO:0050790	false	0.0005116377254803139	3.2910374404172327	1788	114	13	62700	CST7,PSMD10,CDK7,PRELID1,FICD,ANP32B,MAGEA3,ARHGEF5,TCL1A,MAGEC2,RLN2,FADD,CST2
GO:BP	RNA biosynthetic process	GO:0032774	false	0.0005673301334391208	3.2461641485016193	3600	114	19	62700	ID1,HOXA5,GBX2,PSMD10,CDK7,MED31,FOXH1,MAGEA6,MAGED2,PROP1,UTF1,PTMS,MAGEA3,ARHGEF5,CRABP2,MAGEC2,FADD,BRF2,CSF2
GO:BP	regulation of signal transduction	GO:0009966	false	0.000581233971754454	3.235649010144266	2973	114	17	62700	PSMD10,FOXH1,RNF113A,CSH1,BST2,EMD,RPS12,PRELID1,FICD,ENDOG,MAGEA3,ARHGEF5,GNG4,FADD,ARHGDIA,MAD2L1BP,CSF2
GO:BP	regulation of transcription by RNA polymerase II	GO:0006357	false	0.0006705507520689318	3.173568346060946	2408	114	15	62700	ID1,HOXA5,GBX2,PSMD10,CDK7,MED31,FOXH1,MAGEA6,MAGED2,PROP1,UTF1,PTMS,MAGEA3,MAGEC2,FADD
GO:BP	negative regulation of immune system process	GO:0002683	false	0.0006705507520689318	3.173568346060946	487	114	7	62700	CST7,PGLYRP1,ARG2,BST2,HLA-B,VSIG4,FADD
GO:BP	negative regulation of macromolecule metabolic process	GO:0010605	false	0.0006811546534752373	3.1667542720438457	3339	114	18	62700	CST7,ID1,PGLYRP1,PSMD10,ARG2,FOXH1,BST2,MAGEA6,MAGED2,PROP1,MAGEA3,HCRT,RPS26,VSIG4,PNRC1,MAGEC2,CST2,CSF2
GO:BP	organic substance transport	GO:0071702	false	0.0007231246782716167	3.1407868169278816	3039	114	17	62700	CRABP1,SLC25A24,SLC10A1,MAOB,EMD,PRELID1,ANP32B,CES1,AP4M1,ARHGEF5,CRABP2,SLC35A2,TIMM17B,HCRT,TIMM8B,TMED1,CSF2
GO:BP	protein-containing complex organization	GO:0043933	false	0.000740257622500113	3.1306171119458317	4031	114	20	62700	RNU6-2,NDUFAF1,EIF3J,PSMD10,MED31,SNRPB2,STMN2,ANP32B,RPL24,ARHGEF5,TCL1A,PRPF31,NDUFB11,AIMP2,TRAPPC12,FADD,GNMT,BRF2,TUBB4A,CSF2
GO:BP	negative regulation of macromolecule biosynthetic process	GO:0010558	false	0.000740257622500113	3.1306171119458317	2741	114	16	62700	CST7,ID1,PGLYRP1,PSMD10,ARG2,FOXH1,BST2,MAGEA6,MAGED2,PROP1,MAGEA3,RPS26,VSIG4,PNRC1,MAGEC2,CSF2
GO:BP	nucleobase-containing compound biosynthetic process	GO:0034654	false	0.000740257622500113	3.1306171119458317	4026	114	20	62700	ID1,HOXA5,GBX2,PSMD10,CDK7,MED31,FOXH1,MAGEA6,MAGED2,PROP1,UTF1,PTMS,MAGEA3,ARHGEF5,CRABP2,NDUFB11,MAGEC2,FADD,BRF2,CSF2
GO:BP	regulation of signaling	GO:0023051	false	0.0008111584520614593	3.0908943022199935	3396	114	18	62700	PSMD10,FOXH1,RNF113A,CSH1,BST2,EMD,RPS12,PRELID1,FICD,ENDOG,MAGEA3,ARHGEF5,HCRT,GNG4,FADD,ARHGDIA,MAD2L1BP,CSF2
GO:BP	regulation of cell communication	GO:0010646	false	0.0008320602081945261	3.0798452468576145	3405	114	18	62700	PSMD10,FOXH1,RNF113A,CSH1,BST2,EMD,RPS12,PRELID1,FICD,ENDOG,MAGEA3,ARHGEF5,HCRT,GNG4,FADD,ARHGDIA,MAD2L1BP,CSF2
GO:BP	peptide metabolic process	GO:0006518	false	0.0008843338082505981	3.0533837715063963	912	114	9	62700	EIF3J,RPL10A,MRPS18A,RPL36AL,RPS12,MRPL49,RPL24,RPS26,AIMP2
GO:BP	heterocycle biosynthetic process	GO:0018130	false	0.0009029918936414127	3.0443161484269208	4099	114	20	62700	ID1,HOXA5,GBX2,PSMD10,CDK7,MED31,FOXH1,MAGEA6,MAGED2,PROP1,UTF1,PTMS,MAGEA3,ARHGEF5,CRABP2,NDUFB11,MAGEC2,FADD,BRF2,CSF2
GO:BP	regulation of cysteine-type endopeptidase activity	GO:2000116	false	0.0009894107770669625	3.0046233634329025	219	114	5	62700	CST7,ANP32B,MAGEA3,FADD,CST2
GO:BP	regulation of organelle organization	GO:0033043	false	0.0009894107770669625	3.0046233634329025	1157	114	10	62700	PSMD10,STMN2,BST2,PRELID1,ENDOG,ARHGEF5,TRAPPC12,MAD2L1BP,TUBB4A,CSF2
GO:BP	adaptive immune response	GO:0002250	false	0.0009894107770669625	3.0046233634329025	718	114	8	62700	ARG2,IGHV4-4,HLA-B,IGLV3-21,IGLV8-61,IGLV10-54,IGKV2D-24,FADD
GO:BP	transcription by RNA polymerase II	GO:0006366	false	0.000991707830989318	3.0036162573604983	2521	114	15	62700	ID1,HOXA5,GBX2,PSMD10,CDK7,MED31,FOXH1,MAGEA6,MAGED2,PROP1,UTF1,PTMS,MAGEA3,MAGEC2,FADD
GO:BP	nucleic acid metabolic process	GO:0090304	false	0.000991707830989318	3.0036162573604983	7482	114	29	62700	ID1,RNU6-2,HOXA5,GBX2,PSMD10,CDK7,MED31,FOXH1,SNRPB2,PABPC3,RNF113A,MAGEA6,MAGED2,PROP1,UTF1,PTMS,ENDOG,MAGEA3,ARHGEF5,CRABP2,PRPF31,IMP3,HCRT,RPS26,PNRC1,MAGEC2,FADD,BRF2,CSF2
GO:BP	regulation of molecular function	GO:0065009	false	0.0009983588362209076	3.0007133338822647	2526	114	15	62700	CST7,ID1,PSMD10,CDK7,FOXH1,PRELID1,FICD,ANP32B,MAGEA3,ARHGEF5,TCL1A,MAGEC2,RLN2,FADD,CST2
GO:BP	biological process involved in interspecies interaction between organisms	GO:0044419	false	0.0011443443436909648	2.941443272691035	1698	114	12	62700	PGLYRP1,LALBA,SLC10A1,ARG2,MAOB,BST2,ATP4B,HLA-B,VSIG4,FADD,TMED1,CSF2
GO:BP	homeostatic process	GO:0042592	false	0.0011737317865564388	2.9304311338605773	1704	114	12	62700	ID1,HOXA5,MT2A,PRLH,ORMDL2,ATP4B,CES1,ENDOG,ARHGEF5,HCRT,FTHL17,FADD
GO:BP	mitochondrion organization	GO:0007005	false	0.0011803529447501542	2.9279881121530074	547	114	7	62700	NDUFAF1,PSMD10,PRELID1,ENDOG,NDUFB11,TIMM17B,TIMM8B
GO:BP	negative regulation of immune effector process	GO:0002698	false	0.0012845488933404922	2.8912493606822913	121	114	4	62700	PGLYRP1,BST2,HLA-B,VSIG4
GO:BP	organelle organization	GO:0006996	false	0.001320368414525139	2.879304873285615	3562	114	18	62700	NDUFAF1,PSMD10,STMN2,BST2,EMD,PRELID1,ENDOG,AP4M1,RPL24,ARHGEF5,NDUFB11,TIMM17B,TRAPPC12,TIMM8B,MAD2L1BP,TMED1,TUBB4A,CSF2
GO:BP	cellular respiration	GO:0045333	false	0.001506605500467604	2.8220004513343593	244	114	5	62700	NDUFAF1,COX5B,PRELID1,NDUFB11,COX6A2
GO:BP	regulation of peptidase activity	GO:0052547	false	0.001550687008879629	2.8094758514666314	397	114	6	62700	CST7,PRELID1,ANP32B,MAGEA3,FADD,CST2
GO:BP	cellular response to oxidative stress	GO:0034599	false	0.001550687008879629	2.8094758514666314	246	114	5	62700	SLC25A24,MSRA,ENDOG,GPX7,BRF2
GO:BP	regulation of multicellular organismal process	GO:0051239	false	0.001581851569702325	2.800834270195798	2968	114	16	62700	CST7,ID1,PGLYRP1,HOXA5,GBX2,ARG2,PRLH,BST2,PRELID1,HLA-B,CRABP2,HCRT,VSIG4,RLN2,FADD,CSF2
GO:BP	negative regulation of nitrogen compound metabolic process	GO:0051172	false	0.0015979556843979561	2.796435269007196	2353	114	14	62700	CST7,ID1,PSMD10,FOXH1,ORMDL2,MAGEA6,MAGED2,PROP1,MAGEA3,HCRT,RPS26,MAGEC2,CST2,CSF2
GO:BP	RNA metabolic process	GO:0016070	false	0.0015979556843979561	2.796435269007196	6934	114	27	62700	ID1,RNU6-2,HOXA5,GBX2,PSMD10,CDK7,MED31,FOXH1,SNRPB2,PABPC3,RNF113A,MAGEA6,MAGED2,PROP1,UTF1,PTMS,MAGEA3,ARHGEF5,CRABP2,PRPF31,IMP3,RPS26,PNRC1,MAGEC2,FADD,BRF2,CSF2
GO:BP	regulation of protein-containing complex assembly	GO:0043254	false	0.0017801725196910443	2.7495379073994224	410	114	6	62700	STMN2,ARHGEF5,TCL1A,TRAPPC12,TUBB4A,CSF2
GO:BP	response to other organism	GO:0051707	false	0.0017923922573527408	2.746566940789034	1527	114	11	62700	PGLYRP1,LALBA,ARG2,MAOB,BST2,ATP4B,HLA-B,VSIG4,FADD,TMED1,CSF2
GO:BP	response to external biotic stimulus	GO:0043207	false	0.0018101402759051596	2.7422877683954727	1530	114	11	62700	PGLYRP1,LALBA,ARG2,MAOB,BST2,ATP4B,HLA-B,VSIG4,FADD,TMED1,CSF2
GO:BP	regulation of protein metabolic process	GO:0051246	false	0.0018136139136614542	2.741455161053565	2389	114	14	62700	CST7,PSMD10,CDK7,CSH1,PRELID1,ANP32B,MAGEA3,ARHGEF5,TCL1A,AIMP2,MAGEC2,FADD,CST2,CSF2
GO:BP	negative regulation of nucleobase-containing compound metabolic process	GO:0045934	false	0.0020400509645949476	2.690358982884942	1555	114	11	62700	ID1,PSMD10,FOXH1,MAGEA6,MAGED2,PROP1,MAGEA3,HCRT,RPS26,MAGEC2,CSF2
GO:BP	regulation of leukocyte proliferation	GO:0070663	false	0.0020400509645949476	2.690358982884942	265	114	5	62700	ARG2,BST2,VSIG4,FADD,CSF2
GO:BP	response to biotic stimulus	GO:0009607	false	0.0021415545857660294	2.669270851458936	1565	114	11	62700	PGLYRP1,LALBA,ARG2,MAOB,BST2,ATP4B,HLA-B,VSIG4,FADD,TMED1,CSF2
GO:BP	regulation of growth	GO:0040008	false	0.0022155659330610573	2.654515321263819	619	114	7	62700	PSMD10,MT2A,PRLH,CSH1,BST2,CRABP2,GNG4
GO:BP	organic anion transport	GO:0015711	false	0.002300756987308145	2.6381292503642038	435	114	6	62700	CRABP1,SLC25A24,SLC10A1,CES1,CRABP2,SLC35A2
GO:BP	oxidative phosphorylation	GO:0006119	false	0.002307103520268683	2.6369329181478296	146	114	4	62700	NDUFAF1,COX5B,NDUFB11,COX6A2
GO:BP	negative regulation of defense response	GO:0031348	false	0.0023101696530300627	2.6363561254458148	275	114	5	62700	CST7,PGLYRP1,ARG2,HLA-B,VSIG4
GO:BP	regulation of cell population proliferation	GO:0042127	false	0.0025949279356472076	2.5858746985420495	2184	114	13	62700	HOXA5,MAB21L2,MED31,ARG2,STMN2,BST2,EMD,CRABP2,TCL1A,VSIG4,AIMP2,FADD,CSF2
GO:BP	regulation of lymphocyte apoptotic process	GO:0070228	false	0.0028016624260737625	2.552584194291285	61	114	3	62700	ARG2,PRELID1,FADD
GO:BP	T cell apoptotic process	GO:0070231	false	0.0028016624260737625	2.552584194291285	61	114	3	62700	ARG2,PRELID1,FADD
GO:BP	cellular response to stress	GO:0033554	false	0.0029787998038388443	2.525958683428007	1925	114	12	62700	MANF,SLC25A24,PSMD10,CDK7,ARG2,RNF113A,MSRA,FICD,ENDOG,MAGEA3,GPX7,BRF2
GO:BP	positive regulation of protein metabolic process	GO:0051247	false	0.003043451448506825	2.516633622057436	1374	114	10	62700	PSMD10,CSH1,PRELID1,ANP32B,ARHGEF5,TCL1A,AIMP2,MAGEC2,FADD,CSF2
GO:BP	negative regulation of cell communication	GO:0010648	false	0.0030945807555176805	2.5093981795673552	1378	114	10	62700	PSMD10,FOXH1,RNF113A,EMD,PRELID1,ENDOG,MAGEA3,HCRT,MAD2L1BP,CSF2
GO:BP	macromolecule localization	GO:0033036	false	0.003221760732463689	2.4919067160673944	3204	114	16	62700	ID1,CRABP1,SLC10A1,PSMD10,EMD,PRELID1,ANP32B,CES1,AP4M1,ARHGEF5,CRABP2,TIMM17B,TRAPPC12,TIMM8B,ARHGDIA,TMED1
GO:BP	cell population proliferation	GO:0008283	false	0.003361235194809521	2.473501097695883	3218	114	16	62700	MANF,HOXA5,MAB21L2,GBX2,MED31,ARG2,STMN2,BST2,EMD,RPL24,CRABP2,TCL1A,VSIG4,AIMP2,FADD,CSF2
GO:BP	cellular response to chemical stress	GO:0062197	false	0.0034757494367230763	2.4589515389468293	306	114	5	62700	SLC25A24,MSRA,ENDOG,GPX7,BRF2
GO:BP	bicellular tight junction assembly	GO:0070830	true	0.0034929015385706534	2.4568136565204233	67	114	3	62700	CLDN10,CLDN2,CLDN20
GO:BP	response to cytokine	GO:0034097	false	0.003825183530432142	2.4173477227739513	916	114	8	62700	FOXH1,MT2A,RNF113A,BST2,ENDOG,TCL1A,FADD,CSF2
GO:BP	regulation of proteolysis	GO:0030162	false	0.0038805316246093716	2.4111087729061986	693	114	7	62700	CST7,PSMD10,PRELID1,ANP32B,MAGEA3,FADD,CST2
GO:BP	regulation of response to stress	GO:0080134	false	0.003921214823149865	2.406579364291758	1430	114	10	62700	CST7,MANF,PGLYRP1,PSMD10,ARG2,HLA-B,FICD,MAGEA3,VSIG4,FADD
GO:BP	tissue development	GO:0009888	false	0.0039767193984276	2.400475052215886	2004	114	12	62700	HOXA5,GBX2,ARG2,FOXH1,EMD,CES1,CRABP2,IVL,OPTC,CRYGB,AIMP2,SPRR2E
GO:BP	negative regulation of RNA metabolic process	GO:0051253	false	0.004047832834334993	2.392777431105248	1438	114	10	62700	ID1,PSMD10,FOXH1,MAGEA6,MAGED2,PROP1,MAGEA3,RPS26,MAGEC2,CSF2
GO:BP	electron transport chain	GO:0022900	false	0.004089515182938377	2.388328175086737	176	114	4	62700	NDUFAF1,MAOB,COX5B,COX6A2
GO:BP	growth	GO:0040007	false	0.004089515182938377	2.388328175086737	930	114	8	62700	HOXA5,PSMD10,MT2A,PRLH,CSH1,BST2,CRABP2,GNG4
GO:BP	monocarboxylic acid transport	GO:0015718	false	0.004153521948612043	2.3815834902340374	177	114	4	62700	CRABP1,SLC10A1,CES1,CRABP2
GO:BP	response to bacterium	GO:0009617	false	0.004252107135724196	2.371395801564624	710	114	7	62700	PGLYRP1,LALBA,ARG2,MAOB,ATP4B,HLA-B,CSF2
GO:BP	leukocyte activation	GO:0045321	false	0.004252107135724196	2.371395801564624	939	114	8	62700	CST7,PGLYRP1,ARG2,BST2,PRELID1,VSIG4,FADD,CSF2
GO:BP	tight junction assembly	GO:0120192	false	0.004252107135724196	2.371395801564624	73	114	3	62700	CLDN10,CLDN2,CLDN20
GO:BP	regulation of hydrolase activity	GO:0051336	false	0.004374846404504162	2.3590371899210396	944	114	8	62700	CST7,PRELID1,FICD,ANP32B,MAGEA3,ARHGEF5,FADD,CST2
GO:BP	carboxylic acid metabolic process	GO:0019752	false	0.004473117298298828	2.349389713198685	948	114	8	62700	SMS,ARG2,DCXR,MSRA,CES1,UGT2B10,CRABP2,GNMT
GO:BP	apical junction assembly	GO:0043297	false	0.004481934878495263	2.3485344579561613	75	114	3	62700	CLDN10,CLDN2,CLDN20
GO:BP	epithelial cell differentiation	GO:0030855	false	0.00466901161004	2.3307750461441485	724	114	7	62700	HOXA5,FOXH1,CES1,IVL,CRYGB,AIMP2,SPRR2E
GO:BP	negative regulation of cysteine-type endopeptidase activity	GO:2000117	false	0.004944760573151656	2.3058547322319036	78	114	3	62700	CST7,MAGEA3,CST2
GO:BP	oxoacid metabolic process	GO:0043436	false	0.005034174181430256	2.2980717620245796	970	114	8	62700	SMS,ARG2,DCXR,MSRA,CES1,UGT2B10,CRABP2,GNMT
GO:BP	vasculature development	GO:0001944	false	0.005034174181430256	2.2980717620245796	736	114	7	62700	ID1,HOXA5,GBX2,FOXH1,ANP32B,PROP1,RLN2
GO:BP	tight junction organization	GO:0120193	false	0.0050480829817650275	2.296873514654088	79	114	3	62700	CLDN10,CLDN2,CLDN20
GO:BP	organic acid metabolic process	GO:0006082	false	0.005173465903640272	2.286218408838391	976	114	8	62700	SMS,ARG2,DCXR,MSRA,CES1,UGT2B10,CRABP2,GNMT
GO:BP	epithelium development	GO:0060429	false	0.005173465903640272	2.286218408838391	1233	114	9	62700	HOXA5,GBX2,ARG2,FOXH1,CES1,IVL,CRYGB,AIMP2,SPRR2E
GO:BP	negative regulation of leukocyte activation	GO:0002695	false	0.005173465903640272	2.286218408838391	192	114	4	62700	CST7,PGLYRP1,ARG2,VSIG4
GO:BP	negative regulation of transcription by RNA polymerase II	GO:0000122	false	0.005173465903640272	2.286218408838391	978	114	8	62700	ID1,PSMD10,FOXH1,MAGEA6,MAGED2,PROP1,MAGEA3,MAGEC2
GO:BP	negative regulation of immune response	GO:0050777	false	0.005232216856660746	2.2813142643589814	193	114	4	62700	PGLYRP1,ARG2,HLA-B,VSIG4
GO:BP	leukocyte proliferation	GO:0070661	false	0.005347561614123113	2.2718442028257155	348	114	5	62700	ARG2,BST2,VSIG4,FADD,CSF2
GO:BP	positive regulation of transcription by RNA polymerase II	GO:0045944	false	0.005427948896740582	2.265364249805235	1245	114	9	62700	HOXA5,GBX2,CDK7,MED31,FOXH1,PROP1,UTF1,PTMS,FADD
GO:BP	aerobic respiration	GO:0009060	false	0.005427948896740582	2.265364249805235	196	114	4	62700	NDUFAF1,COX5B,NDUFB11,COX6A2
GO:BP	regulation of cellular component organization	GO:0051128	false	0.005427948896740582	2.265364249805235	2419	114	13	62700	PSMD10,STMN2,BST2,PRELID1,ENDOG,ARHGEF5,CRABP2,TCL1A,GNG4,TRAPPC12,MAD2L1BP,TUBB4A,CSF2
GO:BP	regulation of response to endoplasmic reticulum stress	GO:1905897	false	0.005528939707383861	2.2573581459797407	83	114	3	62700	MANF,FICD,MAGEA3
GO:BP	lymphocyte apoptotic process	GO:0070227	false	0.00563760022429863	2.2489057242318653	84	114	3	62700	ARG2,PRELID1,FADD
GO:BP	negative regulation of organelle organization	GO:0010639	false	0.005683491126733028	2.2453848137046717	356	114	5	62700	PSMD10,STMN2,PRELID1,MAD2L1BP,TUBB4A
GO:BP	regulation of cytokine production	GO:0001817	false	0.005961994106635559	2.22460845759841	769	114	7	62700	PGLYRP1,ARG2,BST2,HLA-B,VSIG4,FADD,CSF2
GO:BP	negative regulation of signal transduction	GO:0009968	false	0.005961994106635559	2.22460845759841	1268	114	9	62700	PSMD10,FOXH1,RNF113A,EMD,PRELID1,ENDOG,MAGEA3,MAD2L1BP,CSF2
GO:BP	cytokine production	GO:0001816	false	0.006118061642005149	2.2133861516325064	775	114	7	62700	PGLYRP1,ARG2,BST2,HLA-B,VSIG4,FADD,CSF2
GO:BP	small molecule metabolic process	GO:0044281	false	0.006118061642005149	2.2133861516325064	1846	114	11	62700	SMS,ARG2,DCXR,NUDT11,MSRA,CES1,UGT2B10,CRABP2,SLC35A2,NDUFB11,GNMT
GO:BP	alpha-amino acid metabolic process	GO:1901605	false	0.0066971699829985794	2.174108677957738	211	114	4	62700	SMS,ARG2,MSRA,GNMT
GO:BP	regulation of leukocyte apoptotic process	GO:2000106	false	0.006749972830161813	2.170697975277797	91	114	3	62700	ARG2,PRELID1,FADD
GO:BP	negative regulation of cell activation	GO:0050866	false	0.006749972830161813	2.170697975277797	212	114	4	62700	CST7,PGLYRP1,ARG2,VSIG4
GO:BP	aerobic electron transport chain	GO:0019646	false	0.006923776703963729	2.1596569468336364	92	114	3	62700	NDUFAF1,COX5B,COX6A2
GO:BP	negative regulation of DNA-templated transcription	GO:0045892	false	0.00706064481691561	2.1511556349764565	1309	114	9	62700	ID1,PSMD10,FOXH1,MAGEA6,MAGED2,PROP1,MAGEA3,MAGEC2,CSF2
GO:BP	regulation of immune effector process	GO:0002697	false	0.007196451208855956	2.142881614729898	381	114	5	62700	PGLYRP1,BST2,HLA-B,VSIG4,FADD
GO:BP	negative regulation of RNA biosynthetic process	GO:1902679	false	0.007521360326930435	2.1237036050132443	1323	114	9	62700	ID1,PSMD10,FOXH1,MAGEA6,MAGED2,PROP1,MAGEA3,MAGEC2,CSF2
GO:BP	regulation of leukocyte activation	GO:0002694	false	0.007541581152198703	2.1225375913072324	585	114	6	62700	CST7,PGLYRP1,ARG2,PRELID1,VSIG4,FADD
GO:BP	regulation of apoptotic signaling pathway	GO:2001233	false	0.007541581152198703	2.1225375913072324	386	114	5	62700	PSMD10,PRELID1,MAGEA3,FADD,CSF2
GO:BP	biogenic amine metabolic process	GO:0006576	false	0.008008589780341262	2.0964439513983613	98	114	3	62700	SMS,MAOB,PNMT
GO:BP	response to oxidative stress	GO:0006979	false	0.008036137434420996	2.094952644534506	393	114	5	62700	SLC25A24,MSRA,ENDOG,GPX7,BRF2
GO:BP	ATP synthesis coupled electron transport	GO:0042773	false	0.008336043992536095	2.079040002098143	100	114	3	62700	NDUFAF1,COX5B,COX6A2
GO:BP	mitochondrial ATP synthesis coupled electron transport	GO:0042775	false	0.008336043992536095	2.079040002098143	100	114	3	62700	NDUFAF1,COX5B,COX6A2
GO:BP	cell activation	GO:0001775	false	0.008410173536773305	2.075195042812612	1082	114	8	62700	CST7,PGLYRP1,ARG2,BST2,PRELID1,VSIG4,FADD,CSF2
GO:BP	system process	GO:0003008	false	0.008758717352183304	2.0575594883130464	2266	114	12	62700	CST7,HOXA5,ARG2,TMPRSS11E,EMD,MAGED2,CBR3,HCRT,OR8B2,CRYGB,TIMM8B,CST2
GO:BP	regulation of hemopoiesis	GO:1903706	false	0.00928605616477575	2.0321686939222223	409	114	5	62700	PGLYRP1,HOXA5,PRELID1,HLA-B,FADD
GO:BP	negative regulation of multicellular organismal process	GO:0051241	false	0.00928605616477575	2.0321686939222223	1102	114	8	62700	CST7,ID1,PGLYRP1,HOXA5,ARG2,BST2,HCRT,VSIG4
GO:BP	cellular localization	GO:0051641	false	0.009291338675989348	2.031921709288246	3652	114	16	62700	ID1,SLC25A24,PSMD10,EMD,ANP32B,CES1,AP4M1,ARHGEF5,PRPF31,TIMM17B,HCRT,FTHL17,TRAPPC12,TIMM8B,ARHGDIA,TMED1
GO:BP	negative regulation of signaling	GO:0023057	false	0.009320641504110041	2.030554195789007	1378	114	9	62700	PSMD10,FOXH1,RNF113A,EMD,PRELID1,ENDOG,MAGEA3,MAD2L1BP,CSF2
GO:BP	catabolic process	GO:0009056	false	0.009320641504110041	2.030554195789007	2616	114	13	62700	PGLYRP1,PSMD10,ARG2,DCXR,MAOB,NUDT11,MAGEA6,CES1,ENDOG,AP4M1,MAGEA3,PNRC1,MAGEC2
GO:BP	negative regulation of apoptotic signaling pathway	GO:2001234	false	0.009327151178053276	2.030250983968117	238	114	4	62700	PSMD10,PRELID1,MAGEA3,CSF2
GO:BP	protein-DNA complex assembly	GO:0065004	false	0.009327151178053276	2.030250983968117	238	114	4	62700	MED31,ANP32B,TRAPPC12,BRF2
GO:BP	regulation of multicellular organismal development	GO:2000026	false	0.009908695299707563	2.0039835262856878	1396	114	9	62700	CST7,PGLYRP1,HOXA5,GBX2,PRELID1,HLA-B,CRABP2,RLN2,FADD
GO:BP	regulation of cell activation	GO:0050865	false	0.010539478628680606	1.9771808724524549	636	114	6	62700	CST7,PGLYRP1,ARG2,PRELID1,VSIG4,FADD
GO:BP	negative regulation of response to external stimulus	GO:0032102	false	0.01089290685172505	1.9628562101244245	429	114	5	62700	CST7,PGLYRP1,ARG2,HLA-B,VSIG4
GO:BP	lipid transport	GO:0006869	false	0.011318379420023441	1.9462157515333505	434	114	5	62700	CRABP1,SLC10A1,PRELID1,CES1,CRABP2
GO:BP	positive regulation of protein modification process	GO:0031401	false	0.011519906558026208	1.9385510436123015	890	114	7	62700	PSMD10,CSH1,ARHGEF5,TCL1A,AIMP2,MAGEC2,CSF2
GO:BP	protein modification process	GO:0036211	false	0.012151707904206029	1.9153626783417923	3409	114	15	62700	PSMD10,CDK7,MED31,RNF113A,CSH1,MSRA,FICD,ARHGEF5,TCL1A,IVL,AIMP2,MAGEC2,GNMT,SPRR2E,CSF2
GO:BP	amine metabolic process	GO:0009308	false	0.012205850289690904	1.9134319611662407	118	114	3	62700	SMS,MAOB,PNMT
GO:BP	leukocyte apoptotic process	GO:0071887	false	0.012650673149739104	1.8978863648091815	120	114	3	62700	ARG2,PRELID1,FADD
GO:BP	regulation of transport	GO:0051049	false	0.012969132068127666	1.8870890871877344	1762	114	10	62700	CLDN10,SLC10A1,MAOB,EMD,PRELID1,ANP32B,CES1,ARHGEF5,HCRT,ARHGDIA
GO:BP	respiratory electron transport chain	GO:0022904	false	0.013102600197942403	1.8826425104845868	122	114	3	62700	NDUFAF1,COX5B,COX6A2
GO:BP	positive regulation of protein ubiquitination	GO:0031398	false	0.013358195817098508	1.8742521945243742	123	114	3	62700	PSMD10,AIMP2,MAGEC2
GO:BP	response to oxygen-containing compound	GO:1901700	false	0.013413929310528908	1.8724439866585636	1774	114	10	62700	SLC25A24,SLC10A1,PRLH,CSH1,MAOB,ATP4B,CES1,ENDOG,FADD,CSF2
GO:BP	defense response to other organism	GO:0098542	false	0.013887670908439296	1.8573705833788619	1196	114	8	62700	PGLYRP1,LALBA,ARG2,BST2,HLA-B,VSIG4,FADD,TMED1
GO:BP	regulation of immune system process	GO:0002682	false	0.013887670908439296	1.8573705833788619	1482	114	9	62700	CST7,PGLYRP1,HOXA5,ARG2,BST2,PRELID1,HLA-B,VSIG4,FADD
GO:BP	regulation of localization	GO:0032879	false	0.014754984792159608	1.8310612337875098	2123	114	11	62700	CLDN10,SLC10A1,MAOB,EMD,PRELID1,ANP32B,CES1,ARHGEF5,HCRT,TRAPPC12,ARHGDIA
GO:BP	regulation of developmental process	GO:0050793	false	0.014754984792159608	1.8310612337875098	2465	114	12	62700	CST7,PGLYRP1,HOXA5,GBX2,PRLH,PRELID1,HLA-B,ANP32B,CRABP2,RLN2,FADD,CSF2
GO:BP	cell adhesion	GO:0007155	false	0.014754984792159608	1.8310612337875098	1504	114	9	62700	CLDN10,ARG2,CLDN2,ATP4B,CLDN20,SIGLEC7,VSIG4,MFAP4,FADD
GO:BP	innate immune response	GO:0045087	false	0.014754984792159608	1.8310612337875098	947	114	7	62700	PGLYRP1,ARG2,BST2,HLA-B,VSIG4,FADD,TMED1
GO:BP	negative regulation of molecular function	GO:0044092	false	0.015112299242610745	1.8206694554218563	956	114	7	62700	CST7,ID1,PSMD10,FOXH1,FICD,MAGEA3,CST2
GO:BP	regulation of cellular component biogenesis	GO:0044087	false	0.015301615729547661	1.815262708700154	960	114	7	62700	STMN2,ORMDL2,ARHGEF5,TCL1A,TRAPPC12,TUBB4A,CSF2
GO:BP	blood vessel development	GO:0001568	false	0.015301615729547661	1.815262708700154	707	114	6	62700	ID1,HOXA5,GBX2,FOXH1,PROP1,RLN2
GO:BP	lipid localization	GO:0010876	false	0.015301615729547661	1.815262708700154	481	114	5	62700	CRABP1,SLC10A1,PRELID1,CES1,CRABP2
GO:BP	cellular catabolic process	GO:0044248	false	0.01532124107314065	1.814706053934096	1527	114	9	62700	ARG2,DCXR,MAOB,NUDT11,MAGEA6,ENDOG,AP4M1,MAGEA3,PNRC1
GO:BP	mononuclear cell differentiation	GO:1903131	false	0.01532124107314065	1.814706053934096	482	114	5	62700	PGLYRP1,PRELID1,HLA-B,FADD,CSF2
GO:BP	negative regulation of cytokine production	GO:0001818	false	0.015370868531249695	1.8133015919880817	288	114	4	62700	PGLYRP1,ARG2,BST2,VSIG4
GO:BP	negative regulation of endopeptidase activity	GO:0010951	false	0.016581308794983773	1.7803811927238484	139	114	3	62700	CST7,MAGEA3,CST2
GO:BP	regulation of lymphocyte activation	GO:0051249	false	0.016902990916865628	1.7720364419092387	496	114	5	62700	PGLYRP1,ARG2,PRELID1,VSIG4,FADD
GO:BP	amino acid metabolic process	GO:0006520	false	0.016902990916865628	1.7720364419092387	298	114	4	62700	SMS,ARG2,MSRA,GNMT
GO:BP	positive regulation of protein modification by small protein conjugation or removal	GO:1903322	false	0.016966478935299494	1.7704082777550787	141	114	3	62700	PSMD10,AIMP2,MAGEC2
GO:BP	negative regulation of response to biotic stimulus	GO:0002832	false	0.01724979146244179	1.7632161508665471	142	114	3	62700	ARG2,HLA-B,VSIG4
GO:BP	positive regulation of organelle organization	GO:0010638	false	0.01812949841945292	1.7416142111652277	507	114	5	62700	STMN2,ENDOG,ARHGEF5,MAD2L1BP,CSF2
GO:BP	macromolecule modification	GO:0043412	false	0.018191758510633198	1.7401253177286549	3628	114	15	62700	PSMD10,CDK7,MED31,RNF113A,CSH1,MSRA,FICD,ARHGEF5,TCL1A,IVL,AIMP2,MAGEC2,GNMT,SPRR2E,CSF2
GO:BP	monoatomic ion transport	GO:0006811	false	0.018637124691868075	1.729621089126708	1287	114	8	62700	CLDN10,SLC10A1,MAOB,ATP4B,COX5B,MAGED2,HCRT,FTHL17
GO:BP	negative regulation of hydrolase activity	GO:0051346	false	0.01917399522839726	1.7172873850423906	311	114	4	62700	CST7,FICD,MAGEA3,CST2
GO:BP	regulation of defense response	GO:0031347	false	0.019791001322302274	1.7035322321832327	756	114	6	62700	CST7,PGLYRP1,ARG2,HLA-B,VSIG4,FADD
GO:BP	regulation of leukocyte differentiation	GO:1902105	false	0.019835525317569564	1.702556293324408	315	114	4	62700	PGLYRP1,PRELID1,HLA-B,FADD
GO:BP	regulation of mitochondrion organization	GO:0010821	false	0.019835525317569564	1.702556293324408	151	114	3	62700	PSMD10,PRELID1,ENDOG
GO:BP	DNA-templated transcription initiation	GO:0006352	false	0.02119235937496958	1.6738206899862653	155	114	3	62700	CDK7,MED31,BRF2
GO:BP	response to inorganic substance	GO:0010035	false	0.02119235937496958	1.6738206899862653	530	114	5	62700	SLC25A24,MT2A,MAOB,ENDOG,CSF2
GO:BP	cell-cell junction assembly	GO:0007043	false	0.02145478793552328	1.668475773785106	156	114	3	62700	CLDN10,CLDN2,CLDN20
GO:BP	lymphocyte activation	GO:0046649	false	0.021901870269629694	1.6595187978037784	776	114	6	62700	PGLYRP1,ARG2,BST2,PRELID1,VSIG4,FADD
GO:BP	nitrogen compound transport	GO:0071705	false	0.02228234551140258	1.6520390958571642	2292	114	11	62700	SLC25A24,MAOB,EMD,ANP32B,AP4M1,ARHGEF5,SLC35A2,TIMM17B,TIMM8B,TMED1,CSF2
GO:BP	negative regulation of lymphocyte activation	GO:0051250	false	0.022987738029474222	1.6385037607728121	161	114	3	62700	PGLYRP1,ARG2,VSIG4
GO:BP	positive regulation of endopeptidase activity	GO:0010950	false	0.023645889802107706	1.626244338706097	163	114	3	62700	PRELID1,ANP32B,FADD
GO:BP	cellular response to organic substance	GO:0071310	false	0.023888639994135395	1.621808574396418	2001	114	10	62700	FOXH1,MT2A,RNF113A,CSH1,FICD,CES1,ENDOG,TCL1A,FADD,CSF2
GO:BP	positive regulation of leukocyte proliferation	GO:0070665	false	0.023888639994135395	1.621808574396418	164	114	3	62700	BST2,FADD,CSF2
GO:BP	tube development	GO:0035295	false	0.024684124584143863	1.6075822703086287	1084	114	7	62700	ID1,HOXA5,GBX2,ARG2,FOXH1,AIMP2,RLN2
GO:BP	carboxylic acid transport	GO:0046942	false	0.024684124584143863	1.6075822703086287	346	114	4	62700	CRABP1,SLC10A1,CES1,CRABP2
GO:BP	organic acid transport	GO:0015849	false	0.024863082591229897	1.6044450273690871	347	114	4	62700	CRABP1,SLC10A1,CES1,CRABP2
GO:BP	positive regulation of catalytic activity	GO:0043085	false	0.02512264075303803	1.599934711901627	1091	114	7	62700	PSMD10,PRELID1,ANP32B,ARHGEF5,TCL1A,MAGEC2,FADD
GO:BP	response to endogenous stimulus	GO:0009719	false	0.02512264075303803	1.599934711901627	1696	114	9	62700	ID1,SLC10A1,FOXH1,STMN2,PRLH,CSH1,MAOB,EMD,CES1
GO:BP	multicellular organismal-level homeostasis	GO:0048871	false	0.02512264075303803	1.599934711901627	816	114	6	62700	ID1,HOXA5,PRLH,ARHGEF5,HCRT,FADD
GO:BP	regulation of protein modification process	GO:0031399	false	0.02512264075303803	1.599934711901627	1385	114	8	62700	PSMD10,CDK7,CSH1,ARHGEF5,TCL1A,AIMP2,MAGEC2,CSF2
GO:BP	positive regulation of DNA-templated transcription	GO:0045893	false	0.02527629627737455	1.5972865626736628	1699	114	9	62700	HOXA5,GBX2,CDK7,MED31,FOXH1,PROP1,UTF1,PTMS,FADD
GO:BP	regulation of protein serine/threonine kinase activity	GO:0071900	true	0.025435680297765093	1.5945566423214264	351	114	4	62700	PSMD10,CDK7,ARHGEF5,TCL1A
GO:BP	cellular response to cytokine stimulus	GO:0071345	false	0.025765205725149024	1.588966385516498	825	114	6	62700	FOXH1,MT2A,RNF113A,TCL1A,FADD,CSF2
GO:BP	positive regulation of RNA biosynthetic process	GO:1902680	false	0.025765205725149024	1.588966385516498	1706	114	9	62700	HOXA5,GBX2,CDK7,MED31,FOXH1,PROP1,UTF1,PTMS,FADD
GO:BP	carbohydrate metabolic process	GO:0005975	false	0.025765205725149024	1.588966385516498	573	114	5	62700	LALBA,AMY1C,DCXR,SLC35A2,GNMT
GO:BP	negative regulation of DNA-binding transcription factor activity	GO:0043433	false	0.025765205725149024	1.588966385516498	175	114	3	62700	ID1,PSMD10,FOXH1
GO:BP	negative regulation of mitochondrion organization	GO:0010823	false	0.025765205725149024	1.588966385516498	52	114	2	62700	PSMD10,PRELID1
GO:BP	positive regulation of proteolysis	GO:0045862	false	0.025765205725149024	1.588966385516498	353	114	4	62700	PSMD10,PRELID1,ANP32B,FADD
GO:BP	positive regulation of nucleobase-containing compound metabolic process	GO:0045935	false	0.02590585262071123	1.5866021095194403	2039	114	10	62700	HOXA5,GBX2,CDK7,MED31,FOXH1,PROP1,UTF1,PTMS,ENDOG,FADD
GO:BP	establishment of localization in cell	GO:0051649	false	0.026570912473766507	1.5755935311931393	2388	114	11	62700	SLC25A24,EMD,ANP32B,CES1,AP4M1,TIMM17B,HCRT,TRAPPC12,TIMM8B,ARHGDIA,TMED1
GO:BP	positive regulation of peptidase activity	GO:0010952	false	0.026764243354457838	1.5724450299427448	178	114	3	62700	PRELID1,ANP32B,FADD
GO:BP	positive regulation of cellular component organization	GO:0051130	false	0.026764243354457838	1.5724450299427448	1111	114	7	62700	STMN2,ENDOG,ARHGEF5,CRABP2,TCL1A,MAD2L1BP,CSF2
GO:BP	regulation of cell development	GO:0060284	false	0.026897382936124675	1.5702899739638152	835	114	6	62700	PGLYRP1,HOXA5,PRELID1,HLA-B,CRABP2,FADD
GO:BP	response to metal ion	GO:0010038	false	0.027108433549728816	1.5668955772319095	361	114	4	62700	SLC25A24,MT2A,MAOB,ENDOG
GO:BP	regulation of microtubule polymerization	GO:0031113	false	0.027108433549728816	1.5668955772319095	54	114	2	62700	STMN2,TUBB4A
GO:BP	reactive oxygen species biosynthetic process	GO:1903409	false	0.027108433549728816	1.5668955772319095	54	114	2	62700	ARG2,MAOB
GO:BP	circulatory system development	GO:0072359	false	0.027426662609014173	1.5618270359489042	1119	114	7	62700	ID1,HOXA5,GBX2,FOXH1,ANP32B,PROP1,RLN2
GO:BP	embryo development	GO:0009790	false	0.027430646139800757	1.5617639622953983	1120	114	7	62700	HOXA5,MAB21L2,GBX2,FOXH1,ENDOG,CRABP2,CSF2
GO:BP	regulation of T cell proliferation	GO:0042129	false	0.027430646139800757	1.5617639622953983	181	114	3	62700	ARG2,VSIG4,FADD
GO:BP	cell development	GO:0048468	false	0.027526608193660068	1.5602472987238858	2762	114	12	62700	MANF,PGLYRP1,HOXA5,GBX2,STMN2,PRELID1,HLA-B,RPL24,CRABP2,CRYGB,FADD,CSF2
GO:BP	T cell mediated cytotoxicity	GO:0001913	false	0.027707880704881258	1.557396690867858	55	114	2	62700	HLA-B,FADD
GO:BP	release of cytochrome c from mitochondria	GO:0001836	false	0.02862062817137278	1.5433208384879473	56	114	2	62700	PSMD10,PRELID1
GO:BP	catecholamine metabolic process	GO:0006584	false	0.029301646432687862	1.5331079763509363	57	114	2	62700	MAOB,PNMT
GO:BP	regulation of T cell activation	GO:0050863	false	0.029301646432687862	1.5331079763509363	372	114	4	62700	ARG2,PRELID1,VSIG4,FADD
GO:BP	catechol-containing compound metabolic process	GO:0009712	false	0.029301646432687862	1.5331079763509363	57	114	2	62700	MAOB,PNMT
GO:BP	negative regulation of leukocyte apoptotic process	GO:2000107	false	0.029301646432687862	1.5331079763509363	57	114	2	62700	ARG2,FADD
GO:BP	mitochondrial transport	GO:0006839	false	0.02937291886946762	1.5320528942699754	187	114	3	62700	SLC25A24,TIMM17B,TIMM8B
GO:BP	negative regulation of cell population proliferation	GO:0008285	false	0.02956673006266233	1.5291967036872063	866	114	6	62700	MED31,ARG2,STMN2,EMD,VSIG4,AIMP2
GO:BP	positive regulation of protein serine/threonine kinase activity	GO:0071902	false	0.02956673006266233	1.5291967036872063	191	114	3	62700	PSMD10,ARHGEF5,TCL1A
GO:BP	positive regulation of post-translational protein modification	GO:1901875	false	0.02956673006266233	1.5291967036872063	191	114	3	62700	PSMD10,AIMP2,MAGEC2
GO:BP	apoptotic signaling pathway	GO:0097190	false	0.02956673006266233	1.5291967036872063	613	114	5	62700	PSMD10,PRELID1,MAGEA3,FADD,CSF2
GO:BP	cellular response to xenobiotic stimulus	GO:0071466	false	0.02956673006266233	1.5291967036872063	192	114	3	62700	SLC10A1,CBR3,CD69
GO:BP	defense response	GO:0006952	false	0.02956673006266233	1.5291967036872063	1769	114	9	62700	CST7,PGLYRP1,LALBA,ARG2,BST2,HLA-B,VSIG4,FADD,TMED1
GO:BP	regulation of macrophage activation	GO:0043030	false	0.02956673006266233	1.5291967036872063	58	114	2	62700	CST7,VSIG4
GO:BP	proteolysis	GO:0006508	false	0.02956673006266233	1.5291967036872063	1766	114	9	62700	CST7,PSMD10,TMPRSS11E,PRELID1,ANP32B,MAGEA3,TPSG1,FADD,CST2
GO:BP	sensory organ development	GO:0007423	false	0.02956673006266233	1.5291967036872063	606	114	5	62700	MAB21L2,GBX2,ANP32B,RPL24,CRYGB
GO:BP	embryonic morphogenesis	GO:0048598	false	0.02958224412949483	1.5289688832097168	615	114	5	62700	HOXA5,MAB21L2,GBX2,FOXH1,CRABP2
GO:BP	blood vessel morphogenesis	GO:0048514	false	0.03008823810355046	1.52160324277866	619	114	5	62700	ID1,HOXA5,GBX2,FOXH1,RLN2
GO:BP	protein export from nucleus	GO:0006611	false	0.03008823810355046	1.52160324277866	61	114	2	62700	EMD,ANP32B
GO:BP	macrophage differentiation	GO:0030225	true	0.03008823810355046	1.52160324277866	61	114	2	62700	FADD,CSF2
GO:BP	leukocyte differentiation	GO:0002521	false	0.03008823810355046	1.52160324277866	619	114	5	62700	PGLYRP1,PRELID1,HLA-B,FADD,CSF2
GO:BP	cell migration	GO:0016477	false	0.030214199619608473	1.5197889058137188	1475	114	8	62700	ID1,HOXA5,GBX2,BST2,PROP1,ARHGEF5,FADD,CSF2
GO:BP	positive regulation of protein-containing complex assembly	GO:0031334	false	0.031213474392786038	1.5056578870337076	199	114	3	62700	ARHGEF5,TCL1A,CSF2
GO:BP	NADH dehydrogenase complex assembly	GO:0010257	false	0.03147272480072307	1.5020656557302194	63	114	2	62700	NDUFAF1,NDUFB11
GO:BP	immune effector process	GO:0002252	false	0.03147272480072307	1.5020656557302194	628	114	5	62700	PGLYRP1,BST2,HLA-B,VSIG4,FADD
GO:BP	positive regulation of nucleocytoplasmic transport	GO:0046824	false	0.03147272480072307	1.5020656557302194	63	114	2	62700	EMD,ANP32B
GO:BP	mitochondrial respiratory chain complex I assembly	GO:0032981	false	0.03147272480072307	1.5020656557302194	63	114	2	62700	NDUFAF1,NDUFB11
GO:BP	cellular response to metal ion	GO:0071248	false	0.031697393299843835	1.4989764514113273	201	114	3	62700	SLC25A24,MT2A,ENDOG
GO:BP	intracellular transport	GO:0046907	false	0.03170276825913491	1.4989028138965717	1816	114	9	62700	SLC25A24,EMD,ANP32B,CES1,AP4M1,TIMM17B,TRAPPC12,TIMM8B,TMED1
GO:BP	nervous system process	GO:0050877	false	0.03204780860535645	1.4942016617189267	1495	114	8	62700	CST7,TMPRSS11E,CBR3,HCRT,OR8B2,CRYGB,TIMM8B,CST2
GO:BP	positive regulation of tyrosine phosphorylation of STAT protein	GO:0042531	true	0.03213016872852068	1.4930869937863884	64	114	2	62700	CSH1,CSF2
GO:BP	nervous system development	GO:0007399	false	0.03216748399268152	1.492582906484617	2513	114	11	62700	CST7,MANF,MAB21L2,GBX2,STMN2,PRLH,MAOB,ANP32B,PROP1,RPL24,CRABP2
GO:BP	non-membrane-bounded organelle assembly	GO:0140694	false	0.03216748399268152	1.492582906484617	398	114	4	62700	RPL24,ARHGEF5,TRAPPC12,CSF2
GO:BP	positive regulation of leukocyte mediated cytotoxicity	GO:0001912	false	0.032874527135412064	1.483140485314602	65	114	2	62700	HLA-B,FADD
GO:BP	organic substance catabolic process	GO:1901575	false	0.03313644337106235	1.479694107480149	2173	114	10	62700	PGLYRP1,PSMD10,ARG2,DCXR,MAOB,NUDT11,CES1,ENDOG,PNRC1,MAGEC2
GO:BP	response to lipid	GO:0033993	false	0.03324699668516411	1.4782475798938346	907	114	6	62700	FOXH1,MAOB,ATP4B,CES1,ENDOG,CSF2
GO:BP	negative regulation of leukocyte mediated immunity	GO:0002704	false	0.03354238342888614	1.4744060808701729	66	114	2	62700	BST2,HLA-B
GO:BP	positive regulation of T cell mediated immunity	GO:0002711	false	0.03354238342888614	1.4744060808701729	66	114	2	62700	HLA-B,FADD
GO:BP	response to organic cyclic compound	GO:0014070	false	0.03370219776535116	1.4723417772817036	911	114	6	62700	SLC10A1,FOXH1,MAOB,CES1,ENDOG,FADD
GO:BP	positive regulation of transport	GO:0051050	false	0.03397111727526775	1.4688901693942005	913	114	6	62700	EMD,PRELID1,ANP32B,CES1,ARHGEF5,HCRT
GO:BP	positive regulation of RNA metabolic process	GO:0051254	false	0.034038421798799914	1.4680305843090056	1845	114	9	62700	HOXA5,GBX2,CDK7,MED31,FOXH1,PROP1,UTF1,PTMS,FADD
GO:BP	regulation of protein processing	GO:0070613	false	0.034210902737324855	1.4658354657545427	67	114	2	62700	CST7,MAGEA3
GO:BP	protein transmembrane transport	GO:0071806	true	0.03472257606619149	1.4593880620142623	68	114	2	62700	AP4M1,TIMM17B
GO:BP	cell-cell junction organization	GO:0045216	false	0.03472257606619149	1.4593880620142623	212	114	3	62700	CLDN10,CLDN2,CLDN20
GO:BP	extrinsic apoptotic signaling pathway in absence of ligand	GO:0097192	false	0.03472257606619149	1.4593880620142623	68	114	2	62700	FADD,CSF2
GO:BP	anterior/posterior pattern specification	GO:0009952	false	0.03472257606619149	1.4593880620142623	215	114	3	62700	HOXA5,GBX2,FOXH1
GO:BP	negative regulation of peptidase activity	GO:0010466	false	0.03472257606619149	1.4593880620142623	212	114	3	62700	CST7,MAGEA3,CST2
GO:BP	regulation of protein ubiquitination	GO:0031396	false	0.03472257606619149	1.4593880620142623	215	114	3	62700	PSMD10,AIMP2,MAGEC2
GO:BP	oligosaccharide metabolic process	GO:0009311	false	0.03472257606619149	1.4593880620142623	69	114	2	62700	LALBA,AMY1C
GO:BP	signal transduction in absence of ligand	GO:0038034	false	0.03472257606619149	1.4593880620142623	68	114	2	62700	FADD,CSF2
GO:BP	regulation of organelle assembly	GO:1902115	false	0.03472257606619149	1.4593880620142623	213	114	3	62700	ARHGEF5,TRAPPC12,CSF2
GO:BP	T cell proliferation	GO:0042098	false	0.03472257606619149	1.4593880620142623	213	114	3	62700	ARG2,VSIG4,FADD
GO:BP	negative regulation of T cell proliferation	GO:0042130	false	0.035715135461237904	1.4471476983335991	71	114	2	62700	ARG2,VSIG4
GO:BP	regulation of protein maturation	GO:1903317	false	0.035715135461237904	1.4471476983335991	71	114	2	62700	CST7,MAGEA3
GO:BP	cell killing	GO:0001906	false	0.035715135461237904	1.4471476983335991	218	114	3	62700	PGLYRP1,HLA-B,FADD
GO:BP	cell-cell adhesion	GO:0098609	false	0.03586981226370922	1.445270896339046	939	114	6	62700	CLDN10,ARG2,CLDN2,CLDN20,VSIG4,FADD
GO:BP	positive regulation of protein phosphorylation	GO:0001934	false	0.03586981226370922	1.445270896339046	666	114	5	62700	PSMD10,CSH1,ARHGEF5,TCL1A,CSF2
GO:BP	positive regulation of cell killing	GO:0031343	false	0.03642293415589082	1.438625071270806	72	114	2	62700	HLA-B,FADD
GO:BP	regulation of cell growth	GO:0001558	false	0.03647217308914792	1.4380383597322992	425	114	4	62700	PSMD10,BST2,CRABP2,GNG4
GO:BP	response to xenobiotic stimulus	GO:0009410	false	0.03674650867236548	1.434783917432981	427	114	4	62700	SLC10A1,MAOB,CBR3,CD69
GO:BP	regulation of cell differentiation	GO:0045595	false	0.03674650867236548	1.434783917432981	1562	114	8	62700	PGLYRP1,HOXA5,PRELID1,HLA-B,ANP32B,CRABP2,FADD,CSF2
GO:BP	regionalization	GO:0003002	false	0.03674650867236548	1.434783917432981	427	114	4	62700	HOXA5,GBX2,FOXH1,PROP1
GO:BP	positive regulation of macromolecule biosynthetic process	GO:0010557	false	0.03674650867236548	1.434783917432981	2599	114	11	62700	HOXA5,GBX2,CDK7,MED31,FOXH1,PROP1,UTF1,PTMS,RLN2,FADD,CSF2
GO:BP	regulation of mitochondrial membrane potential	GO:0051881	true	0.03692521893078239	1.4326769210627606	73	114	2	62700	PRELID1,TCL1A
GO:BP	positive regulation of cell population proliferation	GO:0008284	false	0.037042475467383644	1.4312999980726797	1248	114	7	62700	MAB21L2,STMN2,BST2,CRABP2,TCL1A,FADD,CSF2
GO:BP	hemopoiesis	GO:0030097	false	0.037246084855176435	1.4289193716446813	951	114	6	62700	PGLYRP1,HOXA5,PRELID1,HLA-B,FADD,CSF2
GO:BP	respiratory gaseous exchange by respiratory system	GO:0007585	false	0.038651014869175694	1.412839098219231	75	114	2	62700	HOXA5,COX5B
GO:BP	response to toxic substance	GO:0009636	false	0.0386943513922738	1.4123524287333755	227	114	3	62700	MAOB,CES1,GPX7
GO:BP	reactive oxygen species metabolic process	GO:0072593	false	0.0386943513922738	1.4123524287333755	227	114	3	62700	ARG2,DCXR,MAOB
GO:BP	regulation of tyrosine phosphorylation of STAT protein	GO:0042509	false	0.03939790002713327	1.404526926167661	76	114	2	62700	CSH1,CSF2
GO:BP	cellular response to inorganic substance	GO:0071241	false	0.03962735233292747	1.4020049437044768	231	114	3	62700	SLC25A24,MT2A,ENDOG
GO:BP	hexose metabolic process	GO:0019318	false	0.03962735233292747	1.4020049437044768	231	114	3	62700	DCXR,SLC35A2,GNMT
GO:BP	regulation of organic acid transport	GO:0032890	false	0.03962735233292747	1.4020049437044768	77	114	2	62700	SLC10A1,CES1
GO:BP	regulation of DNA-binding transcription factor activity	GO:0051090	false	0.03962735233292747	1.4020049437044768	444	114	4	62700	ID1,PSMD10,FOXH1,ARHGEF5
GO:BP	gland development	GO:0048732	false	0.03962735233292747	1.4020049437044768	444	114	4	62700	HOXA5,FOXH1,PROP1,FADD
GO:BP	tyrosine phosphorylation of STAT protein	GO:0007260	false	0.04023387732679205	1.395408112581879	79	114	2	62700	CSH1,CSF2
GO:BP	myeloid leukocyte activation	GO:0002274	false	0.0408897790909215	1.3883852357370055	237	114	3	62700	CST7,VSIG4,CSF2
GO:BP	regulation of lymphocyte proliferation	GO:0050670	false	0.0408897790909215	1.3883852357370055	237	114	3	62700	ARG2,VSIG4,FADD
GO:BP	diencephalon development	GO:0021536	false	0.0408897790909215	1.3883852357370055	80	114	2	62700	GBX2,PROP1
GO:BP	negative regulation of protein polymerization	GO:0032272	false	0.0408897790909215	1.3883852357370055	80	114	2	62700	STMN2,TUBB4A
GO:BP	negative regulation of gene expression	GO:0010629	false	0.04132989397695577	1.3837357088068987	1617	114	8	62700	CST7,PGLYRP1,ARG2,BST2,MAGEA3,RPS26,VSIG4,PNRC1
GO:BP	negative regulation of cellular component organization	GO:0051129	false	0.04199675796085096	1.3767842346987205	709	114	5	62700	PSMD10,STMN2,PRELID1,MAD2L1BP,TUBB4A
GO:BP	intracellular chemical homeostasis	GO:0055082	false	0.04199675796085096	1.3767842346987205	709	114	5	62700	MT2A,ORMDL2,ATP4B,ENDOG,FTHL17
GO:BP	regulation of mononuclear cell proliferation	GO:0032944	false	0.042283394716464355	1.3738301526927983	241	114	3	62700	ARG2,VSIG4,FADD
GO:BP	positive regulation of cellular biosynthetic process	GO:0031328	false	0.042283394716464355	1.3738301526927983	2684	114	11	62700	HOXA5,GBX2,CDK7,MED31,FOXH1,PROP1,UTF1,PTMS,RLN2,FADD,CSF2
GO:BP	keratinization	GO:0031424	false	0.04236753384280128	1.3729668149613459	82	114	2	62700	IVL,SPRR2E
GO:BP	transcription preinitiation complex assembly	GO:0070897	false	0.04294152349508708	1.3671225515678573	83	114	2	62700	MED31,BRF2
GO:BP	negative regulation of innate immune response	GO:0045824	false	0.04294152349508708	1.3671225515678573	83	114	2	62700	HLA-B,VSIG4
GO:BP	embryonic organ development	GO:0048568	false	0.04294152349508708	1.3671225515678573	459	114	4	62700	HOXA5,GBX2,FOXH1,CSF2
GO:BP	regulation of leukocyte mediated immunity	GO:0002703	false	0.04294152349508708	1.3671225515678573	243	114	3	62700	BST2,HLA-B,FADD
GO:BP	positive regulation of organelle assembly	GO:1902117	false	0.04294152349508708	1.3671225515678573	83	114	2	62700	ARHGEF5,CSF2
GO:BP	positive regulation of lipid transport	GO:0032370	false	0.043340951699425374	1.3631015564847995	85	114	2	62700	PRELID1,CES1
GO:BP	positive regulation of phosphorylation	GO:0042327	false	0.043340951699425374	1.3631015564847995	728	114	5	62700	PSMD10,CSH1,ARHGEF5,TCL1A,CSF2
GO:BP	sodium ion transport	GO:0006814	true	0.043340951699425374	1.3631015564847995	248	114	3	62700	SLC10A1,ATP4B,MAGED2
GO:BP	positive regulation of biosynthetic process	GO:0009891	false	0.043340951699425374	1.3631015564847995	2703	114	11	62700	HOXA5,GBX2,CDK7,MED31,FOXH1,PROP1,UTF1,PTMS,RLN2,FADD,CSF2
GO:BP	negative regulation of growth	GO:0045926	false	0.043340951699425374	1.3631015564847995	248	114	3	62700	MT2A,BST2,GNG4
GO:BP	regulation of protein phosphorylation	GO:0001932	false	0.043340951699425374	1.3631015564847995	1014	114	6	62700	PSMD10,CDK7,CSH1,ARHGEF5,TCL1A,CSF2
GO:BP	protein processing	GO:0016485	false	0.043340951699425374	1.3631015564847995	249	114	3	62700	CST7,MAGEA3,FADD
GO:BP	chemical homeostasis	GO:0048878	false	0.043340951699425374	1.3631015564847995	1008	114	6	62700	MT2A,ORMDL2,ATP4B,CES1,ENDOG,FTHL17
GO:BP	negative regulation of lymphocyte proliferation	GO:0050672	false	0.043340951699425374	1.3631015564847995	86	114	2	62700	ARG2,VSIG4
GO:BP	carbohydrate derivative transport	GO:1901264	false	0.043340951699425374	1.3631015564847995	84	114	2	62700	SLC25A24,SLC35A2
GO:BP	pattern specification process	GO:0007389	false	0.04369748945619376	1.3595435137536485	471	114	4	62700	HOXA5,GBX2,FOXH1,PROP1
GO:BP	negative regulation of mononuclear cell proliferation	GO:0032945	false	0.04375614013782294	1.3589609954218544	87	114	2	62700	ARG2,VSIG4
GO:BP	energy reserve metabolic process	GO:0006112	false	0.04375614013782294	1.3589609954218544	87	114	2	62700	PRLH,GNMT
GO:BP	regulation of microtubule polymerization or depolymerization	GO:0031110	false	0.04375614013782294	1.3589609954218544	87	114	2	62700	STMN2,TUBB4A
GO:BP	negative regulation of autophagy	GO:0010507	true	0.04375614013782294	1.3589609954218544	87	114	2	62700	MAGEA6,MAGEA3
GO:BP	protein localization	GO:0008104	false	0.04375614013782294	1.3589609954218544	2728	114	11	62700	ID1,PSMD10,EMD,ANP32B,AP4M1,ARHGEF5,TIMM17B,TRAPPC12,TIMM8B,ARHGDIA,TMED1
GO:BP	response to alcohol	GO:0097305	false	0.04380679717795163	1.3584584979925487	252	114	3	62700	SLC10A1,MAOB,CES1
GO:BP	regulation of protein modification by small protein conjugation or removal	GO:1903320	false	0.0444249027465478	1.3523735142639972	254	114	3	62700	PSMD10,AIMP2,MAGEC2
GO:BP	positive regulation of growth	GO:0045927	false	0.0444249027465478	1.3523735142639972	254	114	3	62700	PSMD10,CSH1,CRABP2
GO:BP	microtubule polymerization	GO:0046785	false	0.0444249027465478	1.3523735142639972	88	114	2	62700	STMN2,TUBB4A
GO:BP	cellular macromolecule localization	GO:0070727	false	0.0444249027465478	1.3523735142639972	2738	114	11	62700	ID1,PSMD10,EMD,ANP32B,AP4M1,ARHGEF5,TIMM17B,TRAPPC12,TIMM8B,ARHGDIA,TMED1
GO:BP	cellular response to calcium ion	GO:0071277	false	0.04520480390648365	1.344815410338671	89	114	2	62700	SLC25A24,ENDOG
GO:BP	positive regulation of protein localization	GO:1903829	false	0.04525183863350772	1.3443637702231033	479	114	4	62700	EMD,ANP32B,ARHGEF5,TRAPPC12
GO:BP	cell motility	GO:0048870	false	0.04544252036113697	1.3425375895201994	1676	114	8	62700	ID1,HOXA5,GBX2,BST2,PROP1,ARHGEF5,FADD,CSF2
GO:BP	regulation of fibroblast proliferation	GO:0048145	false	0.04593129307175136	1.3378913280194498	90	114	2	62700	MED31,EMD
GO:BP	response to nutrient levels	GO:0031667	true	0.04660529846075473	1.3315647064546314	484	114	4	62700	SLC10A1,PRLH,CSH1,HCRT
GO:BP	monosaccharide metabolic process	GO:0005996	false	0.04670444007178338	1.330641830204495	260	114	3	62700	DCXR,SLC35A2,GNMT
GO:BP	regulation of leukocyte mediated cytotoxicity	GO:0001910	false	0.04670444007178338	1.330641830204495	91	114	2	62700	HLA-B,FADD
GO:BP	aromatic compound catabolic process	GO:0019439	false	0.04715676223651514	1.326456021030016	489	114	4	62700	MAOB,NUDT11,ENDOG,PNRC1
GO:BP	regulation of intracellular signal transduction	GO:1902531	false	0.04715676223651514	1.326456021030016	1691	114	8	62700	PSMD10,BST2,ENDOG,MAGEA3,ARHGEF5,FADD,ARHGDIA,MAD2L1BP
GO:BP	response to endoplasmic reticulum stress	GO:0034976	false	0.04715676223651514	1.326456021030016	263	114	3	62700	MANF,FICD,MAGEA3
GO:BP	regulation of response to biotic stimulus	GO:0002831	false	0.04715676223651514	1.326456021030016	490	114	4	62700	ARG2,HLA-B,VSIG4,FADD
GO:BP	purine-containing compound metabolic process	GO:0072521	false	0.04721847979181297	1.3258879992279564	492	114	4	62700	DCXR,NUDT11,NDUFB11,GNMT
GO:BP	negative regulation of leukocyte proliferation	GO:0070664	false	0.047687185146008976	1.3215983121149855	94	114	2	62700	ARG2,VSIG4
GO:BP	regulation of T cell mediated immunity	GO:0002709	false	0.04857283961368396	1.3136065065227405	95	114	2	62700	HLA-B,FADD
GO:BP	regulation of response to external stimulus	GO:0032101	false	0.04910093927901287	1.3089101999383241	1062	114	6	62700	CST7,PGLYRP1,ARG2,HLA-B,VSIG4,FADD
GO:CC	extracellular region	GO:0005576	false	3.9852644138249583e-19	18.39954285879596	4206	114	42	62700	CST7,MANF,MUC2,PGLYRP1,SMS,GUCA2A,LALBA,AMY1C,DCXR,RPL10A,TMPRSS11E,PABPC3,PRLH,CSH1,BST2,IGHV4-4,MSRA,HLA-B,MAGED2,ANP32B,IGLV3-21,AP4M1,RPL24,IGLV8-61,CRABP2,CBR3,IGLV10-54,HCRT,IVL,TPSG1,GPX7,RPS26,OPTC,GNG4,IGKV2D-24,RLN2,MFAP4,TIMM8B,ARHGDIA,CST2,TUBB4A,CSF2
GO:CC	membrane	GO:0016020	false	2.946040277443227e-18	17.530761319899444	9853	114	60	62700	CLDN10,NDUFAF1,SLC25A24,LALBA,SLC10A1,PSMD10,CDK7,DCXR,STMN2,RPL10A,LAPTM4A,TMPRSS11E,CLDN2,MRPS18A,RPL36AL,GIMAP2,MAOB,BST2,ORMDL2,EMD,RPS12,IGHV4-4,MRPL49,ATP4B,COX5B,MSRA,CLDN20,HLA-B,FICD,SIGLEC7,MAGED2,IGLV3-21,UGT2B10,ENDOG,AP4M1,RPL24,ARHGEF5,IGLV8-61,SLC35A2,NDUFB11,TIMM17B,IGLV10-54,IVL,OR8B2,TPSG1,RPS26,GNG4,VSIG4,IGKV2D-24,AIMP2,BDH1,FADD,TIMM8B,ARHGDIA,COX6A2,MAD2L1BP,CD69,TMED1,SPRR2…
GO:CC	extracellular space	GO:0005615	false	8.463846648835355e-14	13.072432213948769	3284	114	32	62700	CST7,MANF,PGLYRP1,SMS,LALBA,AMY1C,DCXR,RPL10A,PABPC3,CSH1,BST2,MSRA,HLA-B,ANP32B,IGLV3-21,AP4M1,RPL24,IGLV8-61,CRABP2,CBR3,IGLV10-54,IVL,TPSG1,RPS26,GNG4,IGKV2D-24,MFAP4,TIMM8B,ARHGDIA,CST2,TUBB4A,CSF2
GO:CC	protein-containing complex	GO:0032991	false	9.96272807602576e-12	11.001621723209318	8527	114	47	62700	RNU6-2,HOXA5,NDUFAF1,GBX2,LALBA,EIF3J,PSMD10,CDK7,MED31,FOXH1,SNRPB2,RPL10A,PABPC3,MRPS18A,RNF113A,RPL36AL,ORMDL2,RPS12,IGHV4-4,MRPL49,ATP4B,COX5B,PRELID1,HLA-B,IGLV3-21,PROP1,AP4M1,RPL24,IGLV8-61,TCL1A,PRPF31,NDUFB11,IMP3,TIMM17B,IGLV10-54,RPS26,GNG4,VSIG4,IGKV2D-24,AIMP2,TRAPPC12,FADD,TIMM8B,COX6A2,BRF2,CD69,CSF2
GO:CC	cytosol	GO:0005829	false	9.83876900679245e-11	10.007059235613417	5457	114	36	62700	MANF,CRABP1,SMS,NDUFAF1,EIF3J,PSMD10,CDK7,DCXR,STMN2,MT2A,RPL10A,PABPC3,RPL36AL,NUDT11,EMD,RPS12,MSRA,MAGED2,CES1,AP4M1,RPL24,ARHGEF5,CRABP2,TCL1A,CBR3,IVL,PNMT,RPS26,AIMP2,MAGEC2,TRAPPC12,FADD,GNMT,ARHGDIA,SPRR2E,TUBB4A
GO:CC	membrane-enclosed lumen	GO:0031974	false	2.858198723508336e-10	9.543907579071027	6656	114	39	62700	ID1,MANF,PGLYRP1,NDUFAF1,LALBA,PSMD10,CDK7,MED31,ARG2,SNRPB2,MRPS18A,RNF113A,CSH1,GIMAP2,EMD,RPS12,MRPL49,MSRA,PRELID1,MAGED2,ANP32B,CES1,AP4M1,ARHGEF5,CRABP2,TCL1A,CBR3,PRPF31,SLC35A2,IMP3,IVL,GPX7,RPS26,MAGEC2,BDH1,TRAPPC12,TIMM8B,MAD2L1BP,BRF2
GO:CC	intracellular organelle lumen	GO:0070013	false	2.858198723508336e-10	9.543907579071027	6656	114	39	62700	ID1,MANF,PGLYRP1,NDUFAF1,LALBA,PSMD10,CDK7,MED31,ARG2,SNRPB2,MRPS18A,RNF113A,CSH1,GIMAP2,EMD,RPS12,MRPL49,MSRA,PRELID1,MAGED2,ANP32B,CES1,AP4M1,ARHGEF5,CRABP2,TCL1A,CBR3,PRPF31,SLC35A2,IMP3,IVL,GPX7,RPS26,MAGEC2,BDH1,TRAPPC12,TIMM8B,MAD2L1BP,BRF2
GO:CC	organelle lumen	GO:0043233	false	2.858198723508336e-10	9.543907579071027	6656	114	39	62700	ID1,MANF,PGLYRP1,NDUFAF1,LALBA,PSMD10,CDK7,MED31,ARG2,SNRPB2,MRPS18A,RNF113A,CSH1,GIMAP2,EMD,RPS12,MRPL49,MSRA,PRELID1,MAGED2,ANP32B,CES1,AP4M1,ARHGEF5,CRABP2,TCL1A,CBR3,PRPF31,SLC35A2,IMP3,IVL,GPX7,RPS26,MAGEC2,BDH1,TRAPPC12,TIMM8B,MAD2L1BP,BRF2
GO:CC	endomembrane system	GO:0012505	false	4.661126511774155e-9	8.331509109335217	4742	114	31	62700	CST7,ID1,MANF,PGLYRP1,LALBA,STMN2,LAPTM4A,CSH1,RPL36AL,GIMAP2,BST2,ORMDL2,EMD,RPS12,HLA-B,FICD,MAGED2,CES1,UGT2B10,AP4M1,MAGEA3,RPL24,CRABP2,TCL1A,SLC35A2,HCRT,GPX7,RPS26,TRAPPC12,MAD2L1BP,TMED1
GO:CC	organelle inner membrane	GO:0019866	false	1.1583441021624412e-8	7.936162408249945	566	114	12	62700	NDUFAF1,SLC25A24,MRPS18A,EMD,MRPL49,COX5B,ENDOG,NDUFB11,TIMM17B,BDH1,TIMM8B,COX6A2
GO:CC	endoplasmic reticulum	GO:0005783	false	1.4834453784166161e-8	7.828728440104793	2041	114	20	62700	CST7,MANF,CSH1,RPL36AL,GIMAP2,ORMDL2,EMD,HLA-B,FICD,CES1,UGT2B10,MAGEA3,RPL24,CRABP2,TCL1A,SLC35A2,HCRT,GPX7,RPS26,TMED1
GO:CC	vesicle	GO:0031982	false	3.401267535112748e-8	7.468359206216794	3976	114	27	62700	CST7,PGLYRP1,SMS,AMY1C,DCXR,STMN2,RPL10A,LAPTM4A,PABPC3,CSH1,BST2,MSRA,HLA-B,MAGED2,ANP32B,IGLV3-21,AP4M1,RPL24,CRABP2,HCRT,IVL,RPS26,GNG4,ARHGDIA,CST2,TMED1,TUBB4A
GO:CC	ribosomal subunit	GO:0044391	false	3.936503297463987e-8	7.4048893804292995	189	114	8	62700	RPL10A,MRPS18A,RPL36AL,RPS12,MRPL49,RPL24,IMP3,RPS26
GO:CC	mitochondrial inner membrane	GO:0005743	false	4.2948050143564314e-8	7.367056548505917	510	114	11	62700	NDUFAF1,SLC25A24,MRPS18A,MRPL49,COX5B,ENDOG,NDUFB11,TIMM17B,BDH1,TIMM8B,COX6A2
GO:CC	mitochondrial envelope	GO:0005740	false	5.6379221904059314e-8	7.248880922169724	820	114	13	62700	NDUFAF1,SLC25A24,MRPS18A,MAOB,MRPL49,COX5B,PRELID1,ENDOG,NDUFB11,TIMM17B,BDH1,TIMM8B,COX6A2
GO:CC	extracellular exosome	GO:0070062	false	1.2787771571875243e-7	6.893205130138865	2109	114	19	62700	PGLYRP1,SMS,AMY1C,DCXR,RPL10A,PABPC3,BST2,MSRA,HLA-B,ANP32B,IGLV3-21,AP4M1,RPL24,CRABP2,IVL,RPS26,GNG4,ARHGDIA,TUBB4A
GO:CC	extracellular membrane-bounded organelle	GO:0065010	false	1.3303945503904966e-7	6.8760195427574065	2134	114	19	62700	PGLYRP1,SMS,AMY1C,DCXR,RPL10A,PABPC3,BST2,MSRA,HLA-B,ANP32B,IGLV3-21,AP4M1,RPL24,CRABP2,IVL,RPS26,GNG4,ARHGDIA,TUBB4A
GO:CC	extracellular organelle	GO:0043230	false	1.3303945503904966e-7	6.8760195427574065	2134	114	19	62700	PGLYRP1,SMS,AMY1C,DCXR,RPL10A,PABPC3,BST2,MSRA,HLA-B,ANP32B,IGLV3-21,AP4M1,RPL24,CRABP2,IVL,RPS26,GNG4,ARHGDIA,TUBB4A
GO:CC	cell periphery	GO:0071944	false	1.3303945503904966e-7	6.8760195427574065	6202	114	33	62700	CLDN10,SLC10A1,PSMD10,CDK7,DCXR,TMPRSS11E,CLDN2,RPL36AL,BST2,EMD,IGHV4-4,ATP4B,MSRA,CLDN20,HLA-B,SIGLEC7,IGLV3-21,ARHGEF5,IGLV8-61,IGLV10-54,IVL,OR8B2,TPSG1,OPTC,GNG4,IGKV2D-24,MFAP4,FADD,ARHGDIA,CD69,TMED1,SPRR2E,CSF2
GO:CC	extracellular vesicle	GO:1903561	false	1.3303945503904966e-7	6.8760195427574065	2133	114	19	62700	PGLYRP1,SMS,AMY1C,DCXR,RPL10A,PABPC3,BST2,MSRA,HLA-B,ANP32B,IGLV3-21,AP4M1,RPL24,CRABP2,IVL,RPS26,GNG4,ARHGDIA,TUBB4A
GO:CC	organelle membrane	GO:0031090	false	1.4149043259139214e-7	6.849272925604297	3734	114	25	62700	NDUFAF1,SLC25A24,LALBA,LAPTM4A,MRPS18A,MAOB,BST2,ORMDL2,EMD,MRPL49,COX5B,HLA-B,FICD,UGT2B10,ENDOG,AP4M1,SLC35A2,NDUFB11,TIMM17B,RPS26,BDH1,TIMM8B,COX6A2,MAD2L1BP,TMED1
GO:CC	organelle envelope	GO:0031967	false	1.635431311364473e-7	6.786367691662404	1293	114	15	62700	NDUFAF1,SLC25A24,MRPS18A,MAOB,EMD,MRPL49,COX5B,PRELID1,ENDOG,NDUFB11,TIMM17B,BDH1,TIMM8B,COX6A2,MAD2L1BP
GO:CC	envelope	GO:0031975	false	1.635431311364473e-7	6.786367691662404	1293	114	15	62700	NDUFAF1,SLC25A24,MRPS18A,MAOB,EMD,MRPL49,COX5B,PRELID1,ENDOG,NDUFB11,TIMM17B,BDH1,TIMM8B,COX6A2,MAD2L1BP
GO:CC	mitochondrial membrane	GO:0031966	false	2.0619847712261727e-7	6.685714546519458	771	114	12	62700	NDUFAF1,SLC25A24,MRPS18A,MAOB,MRPL49,COX5B,ENDOG,NDUFB11,TIMM17B,BDH1,TIMM8B,COX6A2
GO:CC	nucleoplasm	GO:0005654	false	3.2480649064491806e-7	6.488375300788292	4221	114	26	62700	ID1,PSMD10,CDK7,MED31,SNRPB2,RNF113A,GIMAP2,EMD,RPS12,MSRA,PRELID1,MAGED2,ANP32B,ARHGEF5,CRABP2,TCL1A,CBR3,PRPF31,SLC35A2,IMP3,IVL,RPS26,MAGEC2,TRAPPC12,MAD2L1BP,BRF2
GO:CC	plasma membrane	GO:0005886	false	7.811478428983318e-7	6.107266762180969	5717	114	30	62700	CLDN10,SLC10A1,PSMD10,CDK7,DCXR,TMPRSS11E,CLDN2,RPL36AL,BST2,IGHV4-4,ATP4B,MSRA,CLDN20,HLA-B,SIGLEC7,IGLV3-21,ARHGEF5,IGLV8-61,IGLV10-54,IVL,OR8B2,TPSG1,GNG4,IGKV2D-24,FADD,ARHGDIA,CD69,TMED1,SPRR2E,CSF2
GO:CC	mitochondrial protein-containing complex	GO:0098798	false	9.84608908291503e-7	6.006736239247458	305	114	8	62700	NDUFAF1,MRPS18A,MRPL49,COX5B,NDUFB11,TIMM17B,TIMM8B,COX6A2
GO:CC	mitochondrion	GO:0005739	false	0.000003857556872605854	5.413687662341465	1672	114	15	62700	NDUFAF1,SLC25A24,ARG2,MRPS18A,MAOB,MRPL49,COX5B,MSRA,PRELID1,ENDOG,NDUFB11,TIMM17B,BDH1,TIMM8B,COX6A2
GO:CC	intracellular non-membrane-bounded organelle	GO:0043232	false	0.000013695960437525568	4.863407507178397	6568	114	30	62700	HOXA5,GBX2,PSMD10,CDK7,DCXR,FOXH1,SNRPB2,RPL10A,PABPC3,MRPS18A,RPL36AL,GIMAP2,EMD,RPS12,MRPL49,MSRA,MAGED2,ANP32B,CES1,PROP1,RPL24,ARHGEF5,IMP3,IVL,RPS26,PNRC1,TRAPPC12,ARHGDIA,MAD2L1BP,TUBB4A
GO:CC	non-membrane-bounded organelle	GO:0043228	false	0.000013695960437525568	4.863407507178397	6569	114	30	62700	HOXA5,GBX2,PSMD10,CDK7,DCXR,FOXH1,SNRPB2,RPL10A,PABPC3,MRPS18A,RPL36AL,GIMAP2,EMD,RPS12,MRPL49,MSRA,MAGED2,ANP32B,CES1,PROP1,RPL24,ARHGEF5,IMP3,IVL,RPS26,PNRC1,TRAPPC12,ARHGDIA,MAD2L1BP,TUBB4A
GO:CC	cytosolic ribosome	GO:0022626	false	0.00001682150229128149	4.7741352209234185	110	114	5	62700	RPL10A,RPL36AL,RPS12,RPL24,RPS26
GO:CC	large ribosomal subunit	GO:0015934	false	0.00001957105830749097	4.708385689177137	114	114	5	62700	RPL10A,MRPS18A,RPL36AL,MRPL49,RPL24
GO:CC	nuclear lumen	GO:0031981	false	0.00004402576068714556	4.3562931314566375	5520	114	26	62700	ID1,PSMD10,CDK7,MED31,SNRPB2,RNF113A,GIMAP2,EMD,RPS12,MSRA,PRELID1,MAGED2,ANP32B,ARHGEF5,CRABP2,TCL1A,CBR3,PRPF31,SLC35A2,IMP3,IVL,RPS26,MAGEC2,TRAPPC12,MAD2L1BP,BRF2
GO:CC	ribosome	GO:0005840	false	0.000046828353198610766	4.3294911146785555	524	114	8	62700	RPL10A,MRPS18A,RPL36AL,RPS12,MRPL49,RPL24,IMP3,RPS26
GO:CC	immunoglobulin complex	GO:0019814	false	0.00006753923234281184	4.170443879903975	149	114	5	62700	IGHV4-4,IGLV3-21,IGLV8-61,IGLV10-54,IGKV2D-24
GO:CC	inner mitochondrial membrane protein complex	GO:0098800	false	0.000099009077290708	4.0043249868514845	162	114	5	62700	NDUFAF1,COX5B,NDUFB11,TIMM17B,COX6A2
GO:CC	small ribosomal subunit	GO:0015935	false	0.00010725625631391512	3.9695773657785347	79	114	4	62700	MRPS18A,RPS12,IMP3,RPS26
GO:CC	catalytic complex	GO:1902494	false	0.0001702353223839518	3.768950322483892	1781	114	13	62700	NDUFAF1,PSMD10,CDK7,MED31,SNRPB2,ORMDL2,COX5B,PRPF31,NDUFB11,GNG4,AIMP2,FADD,COX6A2
GO:CC	respiratory chain complex	GO:0098803	false	0.0001958664212725057	3.708040011713408	93	114	4	62700	NDUFAF1,COX5B,NDUFB11,COX6A2
GO:CC	mitochondrial respirasome	GO:0005746	false	0.00021303933331996851	3.671540205637421	96	114	4	62700	NDUFAF1,COX5B,NDUFB11,COX6A2
GO:CC	Golgi apparatus	GO:0005794	false	0.0002696329884251441	3.5692269748423304	1613	114	12	62700	CST7,ID1,LALBA,STMN2,LAPTM4A,BST2,RPS12,HLA-B,AP4M1,SLC35A2,TRAPPC12,TMED1
GO:CC	membrane protein complex	GO:0098796	false	0.0002696329884251441	3.5692269748423304	1357	114	11	62700	NDUFAF1,ATP4B,COX5B,HLA-B,AP4M1,NDUFB11,TIMM17B,GNG4,FADD,COX6A2,CSF2
GO:CC	respirasome	GO:0070469	false	0.00027509453433237466	3.560518038228529	104	114	4	62700	NDUFAF1,COX5B,NDUFB11,COX6A2
GO:CC	U2-type precatalytic spliceosome	GO:0071005	false	0.0007026692679868033	3.153249040394206	50	114	3	62700	SNRPB2,RNF113A,PRPF31
GO:CC	precatalytic spliceosome	GO:0071011	false	0.0007758331701525252	3.1102316564113286	52	114	3	62700	SNRPB2,RNF113A,PRPF31
GO:CC	cytosolic large ribosomal subunit	GO:0022625	false	0.0008529483730879791	3.0690772548366363	54	114	3	62700	RPL10A,RPL36AL,RPL24
GO:CC	side of membrane	GO:0098552	false	0.0012851638454900972	2.891041500615856	656	114	7	62700	IGHV4-4,HLA-B,RPS26,GNG4,BDH1,FADD,CD69
GO:CC	polysome	GO:0005844	false	0.0020137715961786344	2.695989789067614	73	114	3	62700	RPL10A,RPL24,RPS26
GO:CC	ribonucleoprotein complex	GO:1990904	false	0.0036419873563817953	2.4386615662465214	2817	114	14	62700	RNU6-2,EIF3J,SNRPB2,RPL10A,PABPC3,MRPS18A,RNF113A,RPL36AL,RPS12,MRPL49,RPL24,PRPF31,IMP3,RPS26
GO:CC	U2-type spliceosomal complex	GO:0005684	false	0.003833080595188715	2.416452049079135	92	114	3	62700	SNRPB2,RNF113A,PRPF31
GO:CC	endoplasmic reticulum subcompartment	GO:0098827	false	0.008656726129334458	2.062646321930582	1191	114	8	62700	ORMDL2,EMD,HLA-B,FICD,UGT2B10,SLC35A2,RPS26,TMED1
GO:CC	nuclear outer membrane-endoplasmic reticulum membrane network	GO:0042175	false	0.009309039638222178	2.0310951204508703	1208	114	8	62700	ORMDL2,EMD,HLA-B,FICD,UGT2B10,SLC35A2,RPS26,TMED1
GO:CC	bicellular tight junction	GO:0005923	true	0.009378732848325029	2.027855834771778	129	114	3	62700	CLDN10,CLDN2,CLDN20
GO:CC	organelle subcompartment	GO:0031984	false	0.00940070092381502	2.026839763847494	1505	114	9	62700	ORMDL2,EMD,HLA-B,FICD,UGT2B10,AP4M1,SLC35A2,RPS26,TMED1
GO:CC	tight junction	GO:0070160	false	0.009991234117805852	2.000380864381607	134	114	3	62700	CLDN10,CLDN2,CLDN20
GO:CC	mitochondrial matrix	GO:0005759	false	0.011024131328164299	1.9576556217465593	494	114	5	62700	NDUFAF1,ARG2,MRPS18A,MRPL49,BDH1
GO:CC	transcription regulator complex	GO:0005667	false	0.01316963518352584	1.8804262554084579	520	114	5	62700	CDK7,MED31,FOXH1,PROP1,BRF2
GO:CC	apical junction complex	GO:0043296	false	0.013801184350773758	1.8600836429512826	154	114	3	62700	CLDN10,CLDN2,CLDN20
GO:CC	endosome	GO:0005768	false	0.014632723400592157	1.83467483670609	1047	114	7	62700	CST7,STMN2,LAPTM4A,CSH1,BST2,HLA-B,AP4M1
GO:CC	NADH dehydrogenase complex	GO:0030964	false	0.018700583528112918	1.7281448416407437	53	114	2	62700	NDUFAF1,NDUFB11
GO:CC	supramolecular complex	GO:0099080	false	0.018700583528112918	1.7281448416407437	1404	114	8	62700	DCXR,SNRPB2,PABPC3,EMD,PNRC1,MFAP4,TRAPPC12,TUBB4A
GO:CC	respiratory chain complex I	GO:0045271	false	0.018700583528112918	1.7281448416407437	53	114	2	62700	NDUFAF1,NDUFB11
GO:CC	mitochondrial respiratory chain complex I	GO:0005747	false	0.018700583528112918	1.7281448416407437	53	114	2	62700	NDUFAF1,NDUFB11
GO:CC	organellar large ribosomal subunit	GO:0000315	false	0.019614664552710822	1.7074191147152955	55	114	2	62700	MRPS18A,MRPL49
GO:CC	mitochondrial large ribosomal subunit	GO:0005762	false	0.019614664552710822	1.7074191147152955	55	114	2	62700	MRPS18A,MRPL49
GO:CC	cornified envelope	GO:0001533	false	0.02149424133411332	1.667677879238433	58	114	2	62700	IVL,SPRR2E
GO:CC	cytoplasmic vesicle	GO:0031410	false	0.021925328073365204	1.6590538994722444	2476	114	11	62700	CST7,PGLYRP1,STMN2,LAPTM4A,CSH1,BST2,HLA-B,MAGED2,AP4M1,HCRT,TMED1
GO:CC	intracellular vesicle	GO:0097708	false	0.022002769766220075	1.6575226456109469	2481	114	11	62700	CST7,PGLYRP1,STMN2,LAPTM4A,CSH1,BST2,HLA-B,MAGED2,AP4M1,HCRT,TMED1
GO:CC	spliceosomal complex	GO:0005681	false	0.023230311875475595	1.6339449595975741	202	114	3	62700	SNRPB2,RNF113A,PRPF31
GO:CC	endoplasmic reticulum membrane	GO:0005789	false	0.023230311875475595	1.6339449595975741	1185	114	7	62700	ORMDL2,HLA-B,FICD,UGT2B10,SLC35A2,RPS26,TMED1
GO:CC	rough endoplasmic reticulum	GO:0005791	false	0.023230311875475595	1.6339449595975741	64	114	2	62700	HCRT,RPS26
GO:CC	multivesicular body	GO:0005771	false	0.025697288633852153	1.5901126974265245	70	114	2	62700	CST7,BST2
GO:CC	cytoplasmic side of membrane	GO:0098562	false	0.025697288633852153	1.5901126974265245	213	114	3	62700	RPS26,GNG4,FADD
GO:CC	small-subunit processome	GO:0032040	false	0.02758903346644126	1.5592635140022872	73	114	2	62700	RPS12,IMP3
GO:CC	transporter complex	GO:1990351	false	0.029134664939356333	1.5355899721104842	436	114	4	62700	NDUFAF1,ATP4B,NDUFB11,TIMM8B
GO:CC	mitochondrial intermembrane space	GO:0005758	false	0.03286899487229658	1.483213576359188	82	114	2	62700	PRELID1,TIMM8B
GO:CC	plasma membrane protein complex	GO:0098797	false	0.03318872358694675	1.4790094499055042	715	114	5	62700	ATP4B,HLA-B,GNG4,FADD,CSF2
GO:CC	perinuclear region of cytoplasm	GO:0048471	false	0.03501339122844774	1.4557658235258653	733	114	5	62700	CDK7,STMN2,ENDOG,HCRT,TRAPPC12
GO:CC	COPII-coated ER to Golgi transport vesicle	GO:0030134	true	0.035125889929514015	1.4543726639101744	89	114	2	62700	HLA-B,TMED1
GO:CC	mitochondrial ribosome	GO:0005761	false	0.035125889929514015	1.4543726639101744	89	114	2	62700	MRPS18A,MRPL49
GO:CC	cytoplasmic ribonucleoprotein granule	GO:0036464	false	0.035125889929514015	1.4543726639101744	255	114	3	62700	SNRPB2,PABPC3,PNRC1
GO:CC	organellar ribosome	GO:0000313	false	0.035125889929514015	1.4543726639101744	89	114	2	62700	MRPS18A,MRPL49
GO:CC	RNA polymerase II transcription regulator complex	GO:0090575	false	0.03562379381294468	1.4482598315237991	258	114	3	62700	CDK7,MED31,FOXH1
GO:CC	organelle envelope lumen	GO:0031970	false	0.03678123740632361	1.4343736641762872	92	114	2	62700	PRELID1,TIMM8B
GO:CC	ribonucleoprotein granule	GO:0035770	false	0.039989361741557664	1.3980555274576665	272	114	3	62700	SNRPB2,PABPC3,PNRC1
GO:CC	lipid droplet	GO:0005811	false	0.04380383713427155	1.3584878444445412	104	114	2	62700	GIMAP2,CES1
GO:CC	preribosome	GO:0030684	false	0.045931328124191026	1.3378909965879944	108	114	2	62700	RPS12,IMP3
GO:CC	bounding membrane of organelle	GO:0098588	false	0.04707461206625013	1.3272132502423886	2160	114	9	62700	LALBA,LAPTM4A,MAOB,BST2,EMD,HLA-B,SLC35A2,RPS26,TMED1
GO:CC	late endosome	GO:0005770	false	0.049540758148155305	1.305037351463527	305	114	3	62700	CST7,LAPTM4A,BST2
KEGG	KEGG root term	KEGG:00000	false	2.656239616124147e-19	18.57573275036328	8161	114	57	62700	ID1,MUC2,RNU6-2,CLDN10,SMS,NDUFAF1,LALBA,AMY1C,SLC10A1,CDK7,ARG2,DCXR,SNRPB2,MT2A,RPL10A,LAPTM4A,CLDN2,PABPC3,MRPS18A,PRLH,CSH1,RPL36AL,MAOB,BST2,EMD,RPS12,ATP4B,COX5B,CLDN20,HLA-B,CES1,UGT2B10,ENDOG,AP4M1,RPL24,TCL1A,CBR3,PRPF31,NDUFB11,IMP3,HCRT,OR8B2,GPX7,PNMT,RPS26,GNG4,VSIG4,RLN2,BDH1,FADD,GNMT,ARHGDIA,COX6A2,MAD2L1BP,CST2,TUBB4A,CSF2
KEGG	Metabolic pathways	KEGG:01100	false	0.0000014243611495286	5.846379880529553	1532	114	16	62700	SMS,LALBA,AMY1C,ARG2,DCXR,MAOB,ATP4B,COX5B,UGT2B10,CBR3,NDUFB11,GPX7,PNMT,BDH1,GNMT,COX6A2
KEGG	Ribosome	KEGG:03010	false	0.000019158086496332295	4.717647870287945	153	114	6	62700	RPL10A,MRPS18A,RPL36AL,RPS12,RPL24,RPS26
KEGG	Coronavirus disease - COVID-19	KEGG:05171	false	0.00015693399847248205	3.8042829598580585	231	114	6	62700	RPL10A,RPL36AL,RPS12,RPL24,RPS26,CSF2
KEGG	Pathogenic Escherichia coli infection	KEGG:05130	false	0.0008843784112766858	3.053361867606037	196	114	5	62700	CLDN10,CLDN2,CLDN20,FADD,TUBB4A
KEGG	Oxidative phosphorylation	KEGG:00190	false	0.0022184627246019622	2.6539478640561396	134	114	4	62700	ATP4B,COX5B,NDUFB11,COX6A2
KEGG	Parkinson disease	KEGG:05012	false	0.0023322342529193333	2.6322278305678806	266	114	5	62700	MAOB,COX5B,NDUFB11,COX6A2,TUBB4A
KEGG	Cell adhesion molecules	KEGG:04514	false	0.0028529077577737812	2.5447122700314857	153	114	4	62700	CLDN10,CLDN2,CLDN20,HLA-B
KEGG	Hepatitis C	KEGG:05160	false	0.0028529077577737812	2.5447122700314857	157	114	4	62700	CLDN10,CLDN2,CLDN20,FADD
KEGG	Huntington disease	KEGG:05016	false	0.0029720868599250614	2.5269385023694304	306	114	5	62700	COX5B,NDUFB11,GPX7,COX6A2,TUBB4A
KEGG	Pathways of neurodegeneration - multiple diseases	KEGG:05022	false	0.0029720868599250614	2.5269385023694304	474	114	6	62700	COX5B,NDUFB11,GPX7,FADD,COX6A2,TUBB4A
KEGG	Kaposi sarcoma-associated herpesvirus infection	KEGG:05167	false	0.004895231237508071	2.3102267884774275	194	114	4	62700	HLA-B,GNG4,FADD,CSF2
KEGG	Amyotrophic lateral sclerosis	KEGG:05014	false	0.0054746395678540285	2.261644468057673	362	114	5	62700	COX5B,NDUFB11,GPX7,COX6A2,TUBB4A
KEGG	Human immunodeficiency virus 1 infection	KEGG:05170	false	0.00571034465673573	2.2433376784439547	210	114	4	62700	BST2,HLA-B,GNG4,FADD
KEGG	Alzheimer disease	KEGG:05010	false	0.006099842092048405	2.214681407520327	382	114	5	62700	COX5B,NDUFB11,FADD,COX6A2,TUBB4A
KEGG	Thermogenesis	KEGG:04714	false	0.006893875970395694	2.1615365343683517	232	114	4	62700	NDUFAF1,COX5B,NDUFB11,COX6A2
KEGG	Amoebiasis	KEGG:05146	false	0.006893875970395694	2.1615365343683517	101	114	3	62700	MUC2,ARG2,CSF2
KEGG	Leukocyte transendothelial migration	KEGG:04670	false	0.008954955785943184	2.0479365540883503	114	114	3	62700	CLDN10,CLDN2,CLDN20
KEGG	Prion disease	KEGG:05020	false	0.011132344701469727	1.9534133546530772	272	114	4	62700	COX5B,NDUFB11,COX6A2,TUBB4A
KEGG	Spliceosome	KEGG:03040	false	0.015501659940635043	1.8096217944452553	150	114	3	62700	RNU6-2,SNRPB2,PRPF31
KEGG	Non-alcoholic fatty liver disease	KEGG:04932	false	0.016028193643739527	1.7951154193027572	154	114	3	62700	COX5B,NDUFB11,COX6A2
KEGG	Tight junction	KEGG:04530	false	0.020005965926866487	1.698840475198215	169	114	3	62700	CLDN10,CLDN2,CLDN20
KEGG	Neuroactive ligand-receptor interaction	KEGG:04080	false	0.02366478875370035	1.6258973679554098	366	114	4	62700	PRLH,CSH1,HCRT,RLN2
KEGG	Glutathione metabolism	KEGG:00480	false	0.02366478875370035	1.6258973679554098	56	114	2	62700	SMS,GPX7
KEGG	Diabetic cardiomyopathy	KEGG:05415	false	0.029821435763562155	1.5254714511183782	203	114	3	62700	COX5B,NDUFB11,COX6A2
KEGG	Drug metabolism - cytochrome P450	KEGG:00982	false	0.03221168767903871	1.4919865204304625	68	114	2	62700	MAOB,UGT2B10
KEGG	Metabolism of xenobiotics by cytochrome P450	KEGG:00980	false	0.03447593905219997	1.4624838957210913	74	114	2	62700	UGT2B10,CBR3
KEGG	Chemical carcinogenesis - reactive oxygen species	KEGG:05208	false	0.03447593905219997	1.4624838957210913	222	114	3	62700	COX5B,NDUFB11,COX6A2
KEGG	Human cytomegalovirus infection	KEGG:05163	false	0.03447593905219997	1.4624838957210913	223	114	3	62700	HLA-B,GNG4,FADD
KEGG	Drug metabolism - other enzymes	KEGG:00983	false	0.03794523743466147	1.4208427253190163	79	114	2	62700	CES1,UGT2B10
KEGG	Cardiac muscle contraction	KEGG:04260	false	0.04433741730868729	1.353229608498333	87	114	2	62700	COX5B,COX6A2
KEGG	IL-17 signaling pathway	KEGG:04657	false	0.044491382626996645	1.3517240977820761	91	114	2	62700	FADD,CSF2
KEGG	Salivary secretion	KEGG:04970	false	0.044491382626996645	1.3517240977820761	90	114	2	62700	AMY1C,CST2
KEGG	Bile secretion	KEGG:04976	false	0.044491382626996645	1.3517240977820761	89	114	2	62700	SLC10A1,UGT2B10
REAC	Metabolism	REAC:R-HSA-1430728	false	1.515429942015341e-12	11.819464136168301	2072	114	26	62700	SMS,NDUFAF1,LALBA,SLC10A1,PSMD10,MED31,ARG2,DCXR,RPL10A,RPL36AL,MAOB,NUDT11,ORMDL2,RPS12,COX5B,CES1,UGT2B10,RPL24,CBR3,NDUFB11,PNMT,RPS26,GNG4,AIMP2,BDH1,GNMT
REAC	Metabolism of amino acids and derivatives	REAC:R-HSA-71291	false	1.7770911865482396e-8	7.750290286995668	370	114	11	62700	SMS,PSMD10,ARG2,RPL10A,RPL36AL,RPS12,RPL24,PNMT,RPS26,AIMP2,GNMT
REAC	Selenoamino acid metabolism	REAC:R-HSA-2408522	false	3.133609965361036e-7	6.503955060334831	117	114	7	62700	RPL10A,RPL36AL,RPS12,RPL24,RPS26,AIMP2,GNMT
REAC	Translation	REAC:R-HSA-72766	false	4.212614110590807e-7	6.375448321864533	292	114	9	62700	EIF3J,RPL10A,MRPS18A,RPL36AL,RPS12,MRPL49,RPL24,RPS26,AIMP2
REAC	Formation of a pool of free 40S subunits	REAC:R-HSA-72689	false	0.00000336778191057968	5.4726560401232485	102	114	6	62700	EIF3J,RPL10A,RPL36AL,RPS12,RPL24,RPS26
REAC	GTP hydrolysis and joining of the 60S ribosomal subunit	REAC:R-HSA-72706	false	0.000004356492630614759	5.360863016276079	113	114	6	62700	EIF3J,RPL10A,RPL36AL,RPS12,RPL24,RPS26
REAC	Metabolism of RNA	REAC:R-HSA-8953854	false	0.000004356492630614759	5.360863016276079	701	114	11	62700	PSMD10,CDK7,SNRPB2,RPL10A,RNF113A,RPL36AL,RPS12,RPL24,PRPF31,IMP3,RPS26
REAC	L13a-mediated translational silencing of Ceruloplasmin expression	REAC:R-HSA-156827	false	0.000004356492630614759	5.360863016276079	112	114	6	62700	EIF3J,RPL10A,RPL36AL,RPS12,RPL24,RPS26
REAC	Eukaryotic Translation Initiation	REAC:R-HSA-72613	false	0.000004852545931069557	5.314030345168729	120	114	6	62700	EIF3J,RPL10A,RPL36AL,RPS12,RPL24,RPS26
REAC	Cap-dependent Translation Initiation	REAC:R-HSA-72737	false	0.000004852545931069557	5.314030345168729	120	114	6	62700	EIF3J,RPL10A,RPL36AL,RPS12,RPL24,RPS26
REAC	Cellular responses to stimuli	REAC:R-HSA-8953897	false	0.000011564253745909431	4.936882387492625	796	114	11	62700	ID1,PSMD10,MT2A,RPL10A,RPL36AL,RPS12,COX5B,RPL24,GPX7,RPS26,TUBB4A
REAC	Infectious disease	REAC:R-HSA-5663205	false	0.000012227527104317932	4.912661365820712	999	114	12	62700	PSMD10,CDK7,RPL10A,RPL36AL,BST2,RPS12,HLA-B,IGLV3-21,RPL24,RPS26,GNG4,TUBB4A
REAC	Viral Infection Pathways	REAC:R-HSA-9824446	false	0.000012227527104317932	4.912661365820712	809	114	11	62700	PSMD10,CDK7,RPL10A,RPL36AL,BST2,RPS12,HLA-B,IGLV3-21,RPL24,RPS26,TUBB4A
REAC	Selenocysteine synthesis	REAC:R-HSA-2408557	false	0.000022853201584711224	4.6410529495033765	94	114	5	62700	RPL10A,RPL36AL,RPS12,RPL24,RPS26
REAC	Disease	REAC:R-HSA-1643685	false	0.000022853201584711224	4.6410529495033765	1768	114	15	62700	PSMD10,CDK7,DCXR,RPL10A,RPL36AL,BST2,RPS12,HLA-B,IGLV3-21,RPL24,SLC35A2,RPS26,GNG4,FADD,TUBB4A
REAC	Eukaryotic Translation Elongation	REAC:R-HSA-156842	false	0.000022853201584711224	4.6410529495033765	94	114	5	62700	RPL10A,RPL36AL,RPS12,RPL24,RPS26
REAC	Regulation of expression of SLITs and ROBOs	REAC:R-HSA-9010553	false	0.000022853201584711224	4.6410529495033765	171	114	6	62700	PSMD10,RPL10A,RPL36AL,RPS12,RPL24,RPS26
REAC	Viral mRNA Translation	REAC:R-HSA-192823	false	0.000022853201584711224	4.6410529495033765	90	114	5	62700	RPL10A,RPL36AL,RPS12,RPL24,RPS26
REAC	Eukaryotic Translation Termination	REAC:R-HSA-72764	false	0.000022853201584711224	4.6410529495033765	94	114	5	62700	RPL10A,RPL36AL,RPS12,RPL24,RPS26
REAC	Peptide chain elongation	REAC:R-HSA-156902	false	0.000022853201584711224	4.6410529495033765	90	114	5	62700	RPL10A,RPL36AL,RPS12,RPL24,RPS26
REAC	Nonsense Mediated Decay (NMD) independent of the Exon Junction Complex (EJC)	REAC:R-HSA-975956	false	0.000024221357136835856	4.615801526736874	96	114	5	62700	RPL10A,RPL36AL,RPS12,RPL24,RPS26
REAC	Major pathway of rRNA processing in the nucleolus and cytosol	REAC:R-HSA-6791226	false	0.00002693178458020513	4.569734867990011	182	114	6	62700	RPL10A,RPL36AL,RPS12,RPL24,IMP3,RPS26
REAC	Response of EIF2AK4 (GCN2) to amino acid deficiency	REAC:R-HSA-9633012	false	0.000029993788031026866	4.522968682053626	102	114	5	62700	RPL10A,RPL36AL,RPS12,RPL24,RPS26
REAC	rRNA processing in the nucleus and cytosol	REAC:R-HSA-8868773	false	0.00003380157420311385	4.471063073337563	192	114	6	62700	RPL10A,RPL36AL,RPS12,RPL24,IMP3,RPS26
REAC	Cellular responses to stress	REAC:R-HSA-2262752	false	0.000038393607302122134	4.415741081479708	782	114	10	62700	ID1,PSMD10,RPL10A,RPL36AL,RPS12,COX5B,RPL24,GPX7,RPS26,TUBB4A
REAC	rRNA processing	REAC:R-HSA-72312	false	0.00004198847646574562	4.376869883269267	202	114	6	62700	RPL10A,RPL36AL,RPS12,RPL24,IMP3,RPS26
REAC	SRP-dependent cotranslational protein targeting to membrane	REAC:R-HSA-1799339	false	0.0000426416664376715	4.370165831407765	113	114	5	62700	RPL10A,RPL36AL,RPS12,RPL24,RPS26
REAC	Nonsense-Mediated Decay (NMD)	REAC:R-HSA-927802	false	0.000045279992998012936	4.3440936489780135	116	114	5	62700	RPL10A,RPL36AL,RPS12,RPL24,RPS26
REAC	Nonsense Mediated Decay (NMD) enhanced by the Exon Junction Complex (EJC)	REAC:R-HSA-975957	false	0.000045279992998012936	4.3440936489780135	116	114	5	62700	RPL10A,RPL36AL,RPS12,RPL24,RPS26
REAC	Signaling by ROBO receptors	REAC:R-HSA-376176	false	0.000055266309821732555	4.257539532660163	217	114	6	62700	PSMD10,RPL10A,RPL36AL,RPS12,RPL24,RPS26
REAC	Influenza Viral RNA Transcription and Replication	REAC:R-HSA-168273	false	0.00008300086057033741	4.080917404744271	133	114	5	62700	RPL10A,RPL36AL,RPS12,RPL24,RPS26
REAC	Developmental Biology	REAC:R-HSA-1266738	false	0.00013274883836705546	3.876969270570298	1140	114	11	62700	PSMD10,MED31,FOXH1,RPL10A,RPL36AL,RPS12,RPL24,IVL,RPS26,SPRR2E,TUBB4A
REAC	Influenza Infection	REAC:R-HSA-168255	false	0.000149612214104454	3.8250329499098354	152	114	5	62700	RPL10A,RPL36AL,RPS12,RPL24,RPS26
REAC	Cellular response to starvation	REAC:R-HSA-9711097	false	0.0001700009963502089	3.7695485332797865	157	114	5	62700	RPL10A,RPL36AL,RPS12,RPL24,RPS26
REAC	Metabolism of proteins	REAC:R-HSA-392499	false	0.00019236615603307065	3.715871333238832	1946	114	14	62700	EIF3J,PSMD10,RPL10A,MRPS18A,RPL36AL,RPS12,MRPL49,MSRA,CES1,RPL24,RPS26,GNG4,AIMP2,TUBB4A
REAC	Signal Transduction	REAC:R-HSA-162582	false	0.00022977822880063773	3.6386911225566254	2546	114	16	62700	ID1,CRABP1,PSMD10,FOXH1,STMN2,PRLH,EMD,ARHGEF5,CRABP2,HCRT,GNG4,RLN2,FADD,ARHGDIA,TUBB4A,CSF2
REAC	Axon guidance	REAC:R-HSA-422475	false	0.000977502519946147	3.0098821143440695	549	114	7	62700	PSMD10,RPL10A,RPL36AL,RPS12,RPL24,RPS26,TUBB4A
REAC	Nervous system development	REAC:R-HSA-9675108	false	0.001256342549311434	2.9008919314644688	574	114	7	62700	PSMD10,RPL10A,RPL36AL,RPS12,RPL24,RPS26,TUBB4A
REAC	Formation of the ternary complex, and subsequently, the 43S complex	REAC:R-HSA-72695	false	0.0016173046649139912	2.7912081607815207	52	114	3	62700	EIF3J,RPS12,RPS26
REAC	Ribosomal scanning and start codon recognition	REAC:R-HSA-72702	false	0.0022474776189371276	2.648304624409195	59	114	3	62700	EIF3J,RPS12,RPS26
REAC	Translation initiation complex formation	REAC:R-HSA-72649	false	0.0022474776189371276	2.648304624409195	59	114	3	62700	EIF3J,RPS12,RPS26
REAC	Activation of the mRNA upon binding of the cap-binding complex and eIFs, and subsequent binding to 43S	REAC:R-HSA-72662	false	0.002308941796674418	2.636587014550004	60	114	3	62700	EIF3J,RPS12,RPS26
REAC	Cell-cell junction organization	REAC:R-HSA-421270	false	0.0027342378963565533	2.5631637016993745	64	114	3	62700	CLDN10,CLDN2,CLDN20
REAC	RHOG GTPase cycle	REAC:R-HSA-9013408	false	0.004106997818291644	2.3864755278510352	74	114	3	62700	EMD,ARHGEF5,ARHGDIA
REAC	Cell junction organization	REAC:R-HSA-446728	false	0.007365823456947487	2.1327786944673055	91	114	3	62700	CLDN10,CLDN2,CLDN20
REAC	Biological oxidations	REAC:R-HSA-211859	false	0.007612375828906859	2.118479778399841	215	114	4	62700	MAOB,CES1,UGT2B10,CBR3
REAC	SARS-CoV-1-host interactions	REAC:R-HSA-9692914	false	0.008007397259436775	2.096508624933379	95	114	3	62700	BST2,RPS12,RPS26
REAC	Phase I - Functionalization of compounds	REAC:R-HSA-211945	false	0.009539513867895628	2.020473756309505	103	114	3	62700	MAOB,CES1,CBR3
REAC	Respiratory electron transport	REAC:R-HSA-611105	false	0.009539513867895628	2.020473756309505	103	114	3	62700	NDUFAF1,COX5B,NDUFB11
REAC	Immune System	REAC:R-HSA-168256	false	0.013373326512307012	1.8737605518818636	2051	114	11	62700	PGLYRP1,PSMD10,MT2A,CSH1,BST2,HLA-B,SIGLEC7,IGLV3-21,FADD,TUBB4A,CSF2
REAC	SARS-CoV Infections	REAC:R-HSA-9679506	false	0.015622183779514551	1.8062582574559976	459	114	5	62700	BST2,RPS12,HLA-B,IGLV3-21,RPS26
REAC	Respiratory electron transport, ATP synthesis by chemiosmotic coupling, and heat production by uncoupling proteins.	REAC:R-HSA-163200	false	0.01589465505712437	1.7987488926257724	127	114	3	62700	NDUFAF1,COX5B,NDUFB11
REAC	Cell-Cell communication	REAC:R-HSA-1500931	false	0.01589465505712437	1.7987488926257724	127	114	3	62700	CLDN10,CLDN2,CLDN20
REAC	Cytokine Signaling in Immune system	REAC:R-HSA-1280215	false	0.01877225752588153	1.726483496580673	719	114	6	62700	PSMD10,MT2A,CSH1,BST2,HLA-B,CSF2
REAC	SARS-CoV-1 Infection	REAC:R-HSA-9678108	false	0.019286186689244787	1.7147536336071254	140	114	3	62700	BST2,RPS12,RPS26
REAC	Death Receptor Signaling	REAC:R-HSA-73887	false	0.023716878352026693	1.6249424739800278	153	114	3	62700	ARHGEF5,FADD,ARHGDIA
REAC	Protein localization	REAC:R-HSA-9609507	false	0.025496756304472255	1.5935150669650033	158	114	3	62700	EMD,TIMM17B,TIMM8B
REAC	SARS-CoV-2 modulates host translation machinery	REAC:R-HSA-9754678	false	0.031708069022065626	1.4988302051061895	51	114	2	62700	RPS12,RPS26
REAC	The citric acid (TCA) cycle and respiratory electron transport	REAC:R-HSA-1428517	false	0.03351195302999624	1.4748002613490256	177	114	3	62700	NDUFAF1,COX5B,NDUFB11
REAC	Immunoregulatory interactions between a Lymphoid and a non-Lymphoid cell	REAC:R-HSA-198933	false	0.035152370335531855	1.4540453850414892	181	114	3	62700	HLA-B,SIGLEC7,IGLV3-21
REAC	RAC1 GTPase cycle	REAC:R-HSA-9013149	false	0.03627636502529544	1.4403762367317205	184	114	3	62700	EMD,ARHGEF5,ARHGDIA
REAC	Complex I biogenesis	REAC:R-HSA-6799198	false	0.037220823907710435	1.4292140177014385	57	114	2	62700	NDUFAF1,NDUFB11
REAC	Metabolism of polyamines	REAC:R-HSA-351202	false	0.0379771190383748	1.4204779841275152	58	114	2	62700	SMS,PSMD10
REAC	Peptide ligand-binding receptors	REAC:R-HSA-375276	false	0.038831525077389385	1.4108155525472252	195	114	3	62700	PRLH,HCRT,RLN2
REAC	Interferon Signaling	REAC:R-HSA-913531	false	0.038831525077389385	1.4108155525472252	193	114	3	62700	MT2A,BST2,HLA-B
REAC	Cellular response to chemical stress	REAC:R-HSA-9711123	false	0.038831525077389385	1.4108155525472252	196	114	3	62700	PSMD10,COX5B,GPX7
REAC	G2/M Transition	REAC:R-HSA-69275	false	0.038831525077389385	1.4108155525472252	196	114	3	62700	PSMD10,CDK7,TUBB4A
REAC	SARS-CoV-2-host interactions	REAC:R-HSA-9705683	false	0.038888196108979096	1.410182201827756	197	114	3	62700	RPS12,HLA-B,RPS26
REAC	Mitotic G2-G2/M phases	REAC:R-HSA-453274	false	0.038947998332034904	1.4095148572645855	198	114	3	62700	PSMD10,CDK7,TUBB4A
REAC	mRNA Splicing - Major Pathway	REAC:R-HSA-72163	false	0.04065125035142446	1.390926091831958	202	114	3	62700	SNRPB2,RNF113A,PRPF31
REAC	Mitochondrial protein import	REAC:R-HSA-1268020	false	0.04168351204592756	1.3800356966684837	65	114	2	62700	TIMM17B,TIMM8B
REAC	mRNA Splicing	REAC:R-HSA-72172	false	0.043574885890747185	1.3607637415004412	209	114	3	62700	SNRPB2,RNF113A,PRPF31
REAC	Nuclear Envelope (NE) Reassembly	REAC:R-HSA-2995410	false	0.045378411940589905	1.3431507067213933	70	114	2	62700	EMD,TUBB4A
REAC	Interferon alpha/beta signaling	REAC:R-HSA-909733	false	0.046114615094046095	1.3361614119471528	71	114	2	62700	BST2,HLA-B
REAC	Hemostasis	REAC:R-HSA-109582	false	0.04774847613764193	1.32104048409225	672	114	5	62700	MANF,MAGED2,IGLV3-21,GNG4,TUBB4A
REAC	RHOC GTPase cycle	REAC:R-HSA-9013106	false	0.04884812997105665	1.3111520575091045	74	114	2	62700	ARHGEF5,ARHGDIA
WP	WIKIPATHWAYS	WP:000000	false	1.3809289468876007e-20	19.859828666655613	8625	114	60	62700	ID1,MANF,CRABP1,CLDN10,SMS,NDUFAF1,GBX2,GUCA2A,SLC10A1,EIF3J,PSMD10,CDK7,ARG2,FOXH1,SNRPB2,STMN2,MT2A,RPL10A,CLDN2,PRLH,CSH1,GIMAP2,MAOB,BST2,EMD,RPS12,COX5B,MSRA,PRELID1,CLDN20,HLA-B,SIGLEC7,CES1,UGT2B10,PTMS,ENDOG,RPL24,CRABP2,TCL1A,CBR3,NDUFB11,IMP3,HCRT,IVL,GPX7,PNMT,RPS26,GNG4,VSIG4,AIMP2,BDH1,FADD,GNMT,ARHGDIA,COX6A2,MAD2L1BP,CD69,TMED1,TUBB4A,CSF2
WP	Cytoplasmic ribosomal proteins	WP:WP477	false	0.0015896180957486593	2.798707201988417	88	114	4	62700	RPL10A,RPS12,RPL24,RPS26
WP	Epithelial to mesenchymal transition in colorectal cancer	WP:WP4239	false	0.010876592651524984	1.9635071362928338	161	114	4	62700	ID1,CLDN10,CLDN2,CLDN20
WP	Amino acid metabolism	WP:WP3925	false	0.013674209316731155	1.8640977764613176	91	114	3	62700	SMS,ARG2,PNMT
WP	IL-18 signaling pathway	WP:WP4754	false	0.026504282847198073	1.576683942417302	273	114	4	62700	UGT2B10,PTMS,IMP3,FADD
WP	Nonalcoholic fatty liver disease	WP:WP4396	false	0.03850929641677678	1.4144344160722253	154	114	3	62700	COX5B,NDUFB11,COX6A2
WP	SARS-CoV-2 innate immunity evasion and cell-specific immune response	WP:WP5039	false	0.049601755578545494	1.3045029520464553	66	114	2	62700	FADD,CSF2
WP	Parkin-ubiquitin proteasomal system pathway	WP:WP2359	false	0.049601755578545494	1.3045029520464553	71	114	2	62700	PSMD10,TUBB4A
WP	Non-small cell lung cancer	WP:WP4255	false	0.049601755578545494	1.3045029520464553	72	114	2	62700	CRABP1,CRABP2
WP	Mitochondrial complex I assembly model OXPHOS system	WP:WP4324	false	0.049601755578545494	1.3045029520464553	56	114	2	62700	NDUFAF1,NDUFB11
WP	Proteasome degradation	WP:WP183	false	0.049601755578545494	1.3045029520464553	62	114	2	62700	PSMD10,HLA-B
WP	Trans-sulfuration, one-carbon metabolism and related pathways	WP:WP2525	false	0.049601755578545494	1.3045029520464553	66	114	2	62700	GPX7,GNMT
WP	Orexin receptor pathway	WP:WP5094	false	0.049601755578545494	1.3045029520464553	199	114	3	62700	ID1,MANF,HCRT
WP	Ciliary landscape	WP:WP4352	false	0.049601755578545494	1.3045029520464553	214	114	3	62700	SNRPB2,ARHGDIA,TMED1
WP	Overlap between signal transduction pathways contributing to LMNA laminopathies	WP:WP4879	false	0.049601755578545494	1.3045029520464553	57	114	2	62700	MAOB,EMD
WP	Lung fibrosis	WP:WP3624	false	0.049601755578545494	1.3045029520464553	63	114	2	62700	MT2A,CSF2
TF	Factor: ZNF436; motif: TCCTCCAGGAAGCCY; match class: 1	TF:M10477_1	false	5.0820503747203255e-23	22.293961034414608	9098	114	64	62700	MANF,PGLYRP1,HOXA5,CLDN10,GUCA2A,SLC25A24,LALBA,SLC10A1,OCM2,CDK7,MED31,DCXR,FOXH1,MT2A,RPL10A,LAPTM4A,CLDN2,PRLH,MAOB,BST2,NUDT11,ORMDL2,EMD,RPS12,MAGEA6,MRPL49,ATP4B,MSRA,PRELID1,HLA-B,FICD,SIGLEC7,MAGED2,ANP32B,PROP1,UTF1,PTMS,ENDOG,AP4M1,MAGEA3,RPL24,ARHGEF5,CRABP2,TCL1A,CBR3,IMP3,TIMM17B,HCRT,TPSG1,GPX7,RPS26,OPTC,GNG4,PNRC1,AIMP2,TRAPPC12,FADD,TIMM8B,ARHGDIA,CST2,CD69,SPRR2E,TUBB4A,CSF2
TF	Factor: Fli-1:E2A; motif: NCCGGAWRCASCTGN	TF:M08472	false	2.010963304791678e-20	19.696595854153077	8539	114	59	62700	CST7,ID1,CRABP1,MUC2,PGLYRP1,GUCA2A,AMY1C,SLC10A1,OCM2,CDK7,ARG2,FOXH1,SNRPB2,STMN2,MT2A,RPL10A,RNF113A,PRLH,GIMAP2,MAOB,BST2,NUDT11,RPS12,MAGEA6,ATP4B,COX5B,CLDN20,HLA-B,FICD,SIGLEC7,MAGED2,ANP32B,PROP1,UTF1,PTMS,MAGEA3,TCL1A,CBR3,NDUFB11,TIMM17B,HCRT,IVL,TPSG1,GPX7,RPS26,OPTC,GNG4,VSIG4,MAGEC2,RLN2,BDH1,FADD,TIMM8B,ARHGDIA,COX6A2,BRF2,CD69,SPRR2E,TUBB4A
TF	Factor: rfx3:SRF; motif: TRGCAACNNNNNCCNWATANGGN; match class: 1	TF:M08623_1	false	1.6570091877321793e-19	18.780675083511667	8276	114	57	62700	ID1,CRABP1,MUC2,HOXA5,CLDN10,SMS,NDUFAF1,GUCA2A,LALBA,AMY1C,OCM2,EIF3J,PSMD10,MED31,DCXR,FOXH1,MT2A,CLDN2,PABPC3,RNF113A,CSH1,RPL36AL,BST2,RPS12,MSRA,PRELID1,FICD,SIGLEC7,MAGED2,CES1,PROP1,UTF1,ENDOG,ARHGEF5,CRABP2,TCL1A,CBR3,SLC35A2,NDUFB11,IVL,TPSG1,FTHL17,GPX7,PNMT,GNG4,PNRC1,CRYGB,MAGEC2,MFAP4,TRAPPC12,TIMM8B,ARHGDIA,CST2,TMED1,SPRR2E,TUBB4A,CSF2
TF	Factor: Oct3; motif: WTATGCGCATAW	TF:M11934	false	5.031957849667508e-19	18.298263005427152	9840	114	61	62700	CST7,CRABP1,MUC2,HOXA5,CLDN10,SLC25A24,LALBA,SLC10A1,OCM2,EIF3J,ARG2,SNRPB2,STMN2,RPL10A,TMPRSS11E,CLDN2,PABPC3,PRLH,CSH1,GIMAP2,BST2,NUDT11,RPS12,MAGEA6,COX5B,MSRA,CLDN20,HLA-B,MAGED2,ANP32B,CES1,UGT2B10,ENDOG,MAGEA3,RPL24,ARHGEF5,CBR3,PRPF31,SLC35A2,NDUFB11,IMP3,IVL,OR8B2,FTHL17,GPX7,RPS26,OPTC,AIMP2,MAGEC2,MFAP4,BDH1,FADD,GNMT,TIMM8B,COX6A2,MAD2L1BP,CST2,BRF2,CD69,TMED1,SPRR2E
TF	Factor: Tax/CREB; motif: RTGACGCATAYCCCC	TF:M00115	false	5.108789268032215e-19	18.291682011120493	9497	114	60	62700	MANF,CRABP1,PGLYRP1,SMS,GBX2,GUCA2A,LALBA,AMY1C,SLC10A1,EIF3J,PSMD10,DCXR,FOXH1,SNRPB2,STMN2,RPL10A,LAPTM4A,TMPRSS11E,CLDN2,MRPS18A,PRLH,RPL36AL,MAOB,RPS12,MAGEA6,MSRA,PRELID1,HLA-B,FICD,MAGED2,ANP32B,PROP1,UTF1,MAGEA3,RPL24,CRABP2,TCL1A,CBR3,PRPF31,NDUFB11,IMP3,HCRT,OR8B2,TPSG1,RPS26,OPTC,GNG4,VSIG4,CRYGB,RLN2,FADD,TIMM8B,ARHGDIA,MAD2L1BP,CST2,CD69,TMED1,SPRR2E,TUBB4A,CSF2
TF	Factor: DEC1; motif: NGCACGTGAS	TF:M09876	false	5.9253946172193455e-19	18.227282721372887	8849	114	58	62700	CST7,MANF,CRABP1,PGLYRP1,HOXA5,CLDN10,NDUFAF1,GBX2,GUCA2A,AMY1C,OCM2,EIF3J,PSMD10,CDK7,MED31,DCXR,FOXH1,RPL10A,LAPTM4A,PABPC3,MRPS18A,RNF113A,PRLH,RPL36AL,GIMAP2,BST2,NUDT11,EMD,RPS12,MAGEA6,MRPL49,COX5B,PRELID1,CLDN20,SIGLEC7,ANP32B,UTF1,AP4M1,MAGEA3,IMP3,TIMM17B,HCRT,IVL,OR8B2,TPSG1,RPS26,AIMP2,BDH1,FADD,TIMM8B,ARHGDIA,COX6A2,MAD2L1BP,CST2,BRF2,CD69,TMED1,TUBB4A
TF	Factor: p54NRB; motif: GRNNNMGGATGRMNNCGGA	TF:M07611	false	1.278018304487422e-18	17.89346292592648	7078	114	52	62700	CST7,ID1,SMS,GUCA2A,LALBA,EIF3J,CDK7,FOXH1,STMN2,MT2A,RPL10A,LAPTM4A,CLDN2,PABPC3,MRPS18A,BST2,NUDT11,ORMDL2,EMD,RPS12,MAGEA6,MRPL49,CLDN20,FICD,SIGLEC7,MAGED2,ANP32B,PROP1,UTF1,UGT2B10,PTMS,ENDOG,MAGEA3,RPL24,CRABP2,TCL1A,SLC35A2,TIMM17B,OR8B2,TPSG1,GPX7,OPTC,GNG4,CRYGB,MFAP4,FADD,GNMT,TIMM8B,ARHGDIA,COX6A2,TMED1,TUBB4A
TF	Factor: ZNF592; motif: NSARNATGGAGKN	TF:M09766	false	1.6845229798781891e-18	17.773523060096206	7123	114	52	62700	CRABP1,HOXA5,CLDN10,SMS,GBX2,SLC25A24,SLC10A1,PSMD10,MED31,ARG2,DCXR,MT2A,RPL10A,LAPTM4A,MRPS18A,RNF113A,CSH1,RPL36AL,MAOB,BST2,NUDT11,MAGEA6,MRPL49,ATP4B,MSRA,PROP1,ENDOG,AP4M1,MAGEA3,RPL24,ARHGEF5,TCL1A,IMP3,HCRT,IVL,TPSG1,FTHL17,GPX7,PNMT,RPS26,OPTC,GNG4,VSIG4,CRYGB,BDH1,FADD,ARHGDIA,CST2,BRF2,SPRR2E,TUBB4A,CSF2
TF	Factor: Erm:C/EBPdelta; motif: RSCGGAWRTTGCGYAAY	TF:M08458	false	2.811991333636544e-18	17.550986022115808	9836	114	60	62700	CST7,ID1,CRABP1,MUC2,PGLYRP1,NDUFAF1,SLC25A24,AMY1C,SLC10A1,EIF3J,MED31,ARG2,DCXR,SNRPB2,STMN2,MT2A,RPL10A,LAPTM4A,CLDN2,PABPC3,MRPS18A,RNF113A,GIMAP2,MAOB,BST2,NUDT11,ORMDL2,MAGEA6,ATP4B,COX5B,MSRA,PRELID1,CLDN20,ANP32B,CES1,UGT2B10,PTMS,AP4M1,MAGEA3,RPL24,ARHGEF5,CBR3,PRPF31,SLC35A2,NDUFB11,TIMM17B,HCRT,IVL,OR8B2,FTHL17,RPS26,PNRC1,AIMP2,RLN2,TRAPPC12,FADD,TIMM8B,ARHGDIA,COX6A2,BRF2
TF	Factor: GCMa:PEA3; motif: ATRCGGGCGGAAGTR; match class: 1	TF:M08313_1	false	3.41201469781993e-18	17.466989106704883	9876	114	60	62700	ID1,CRABP1,MUC2,PGLYRP1,HOXA5,CLDN10,SMS,NDUFAF1,GBX2,SLC10A1,EIF3J,PSMD10,MED31,FOXH1,SNRPB2,MT2A,LAPTM4A,PABPC3,RNF113A,CSH1,RPL36AL,ORMDL2,RPS12,MAGEA6,MRPL49,ATP4B,SIGLEC7,MAGED2,ANP32B,UTF1,UGT2B10,PTMS,AP4M1,MAGEA3,RPL24,ARHGEF5,CRABP2,PRPF31,SLC35A2,NDUFB11,IMP3,HCRT,TPSG1,FTHL17,GPX7,PNMT,RPS26,OPTC,PNRC1,CRYGB,AIMP2,BDH1,FADD,GNMT,TIMM8B,ARHGDIA,COX6A2,MAD2L1BP,BRF2,TUBB4A
TF	Factor: ERF:FOXO1A; motif: RTMAACAGGAARNS	TF:M08241	false	6.501888769754395e-18	17.18696046441465	7986	114	54	62700	MANF,MUC2,PGLYRP1,SMS,NDUFAF1,SLC25A24,LALBA,OCM2,EIF3J,PSMD10,SNRPB2,RPL10A,TMPRSS11E,CLDN2,RNF113A,RPL36AL,GIMAP2,MAOB,ORMDL2,RPS12,MRPL49,COX5B,PRELID1,CLDN20,HLA-B,FICD,SIGLEC7,CES1,UTF1,PTMS,RPL24,ARHGEF5,PRPF31,IMP3,IVL,FTHL17,RPS26,OPTC,CRYGB,AIMP2,MAGEC2,RLN2,BDH1,TRAPPC12,FADD,GNMT,TIMM8B,ARHGDIA,CST2,BRF2,CD69,TMED1,SPRR2E,TUBB4A
TF	Factor: BTEB4; motif: NCCACGCCCM	TF:M12186	false	6.8886464531006785e-18	17.161866104028164	9326	114	58	62700	CST7,ID1,CRABP1,PGLYRP1,HOXA5,SMS,NDUFAF1,SLC25A24,SLC10A1,EIF3J,PSMD10,MED31,DCXR,FOXH1,STMN2,MT2A,LAPTM4A,MRPS18A,RNF113A,PRLH,RPL36AL,BST2,ORMDL2,EMD,MAGEA6,MRPL49,COX5B,MSRA,PRELID1,FICD,MAGED2,CES1,PROP1,UTF1,ENDOG,AP4M1,MAGEA3,TCL1A,PRPF31,NDUFB11,IMP3,TIMM17B,HCRT,TPSG1,PNMT,PNRC1,MAGEC2,RLN2,MFAP4,TRAPPC12,FADD,GNMT,ARHGDIA,MAD2L1BP,BRF2,TMED1,TUBB4A,CSF2
TF	Factor: Pax-5; motif: RRNGRNGCAN	TF:M03577	false	7.532381394777177e-18	17.123067698021593	9003	114	57	62700	CST7,MANF,CLDN10,SMS,MAB21L2,GBX2,GUCA2A,SLC25A24,LALBA,OCM2,PSMD10,SNRPB2,STMN2,MT2A,LAPTM4A,CLDN2,PABPC3,MRPS18A,PRLH,CSH1,RPL36AL,GIMAP2,BST2,ORMDL2,EMD,MAGEA6,CLDN20,HLA-B,SIGLEC7,MAGED2,ANP32B,CES1,UTF1,PTMS,MAGEA3,RPL24,CRABP2,TCL1A,CBR3,TIMM17B,HCRT,IVL,TPSG1,GPX7,PNMT,GNG4,VSIG4,PNRC1,RLN2,MFAP4,BDH1,TIMM8B,COX6A2,CST2,BRF2,TUBB4A,CSF2
TF	Factor: Pax-6; motif: CTGACCTGGAACTM	TF:M00979	false	1.2186396188756103e-17	16.914124706747117	9795	114	59	62700	CST7,CRABP1,CLDN10,SMS,NDUFAF1,LALBA,AMY1C,SLC10A1,OCM2,PSMD10,CDK7,MED31,SNRPB2,MT2A,RPL10A,CLDN2,PABPC3,MRPS18A,RNF113A,CSH1,RPL36AL,GIMAP2,BST2,ORMDL2,RPS12,MAGEA6,ATP4B,COX5B,PRELID1,CLDN20,FICD,AP4M1,MAGEA3,RPL24,ARHGEF5,CRABP2,TCL1A,PRPF31,SLC35A2,NDUFB11,IMP3,TIMM17B,HCRT,IVL,OR8B2,TPSG1,PNMT,GNG4,CRYGB,AIMP2,RLN2,BDH1,TIMM8B,COX6A2,MAD2L1BP,CST2,CD69,TUBB4A,CSF2
TF	Factor: GATAD2A; motif: CCTKTG; match class: 1	TF:M09726_1	false	1.8155655386301643e-17	16.740988069223306	9183	114	57	62700	CST7,ID1,CRABP1,MUC2,PGLYRP1,CLDN10,SMS,GUCA2A,LALBA,SLC10A1,EIF3J,ARG2,DCXR,STMN2,LAPTM4A,CLDN2,PRLH,CSH1,GIMAP2,MAOB,EMD,ATP4B,COX5B,MSRA,CLDN20,FICD,SIGLEC7,PROP1,UTF1,UGT2B10,ENDOG,AP4M1,TCL1A,CBR3,SLC35A2,IVL,OR8B2,TPSG1,GPX7,OPTC,VSIG4,AIMP2,MAGEC2,RLN2,MFAP4,BDH1,TRAPPC12,FADD,GNMT,COX6A2,MAD2L1BP,CST2,CD69,TMED1,SPRR2E,TUBB4A,CSF2
TF	Factor: ZXDB; motif: NAGGGTG	TF:M06202	false	2.2953418841362717e-17	16.63915261847723	7587	114	52	62700	CST7,ID1,CRABP1,MUC2,PGLYRP1,HOXA5,GBX2,GUCA2A,SLC25A24,SLC10A1,EIF3J,PSMD10,ARG2,FOXH1,SNRPB2,STMN2,MT2A,RPL10A,CLDN2,MRPS18A,PRLH,MAOB,BST2,NUDT11,EMD,RPS12,MAGEA6,ATP4B,COX5B,PRELID1,CLDN20,SIGLEC7,MAGED2,ANP32B,MAGEA3,RPL24,ARHGEF5,CRABP2,SLC35A2,IMP3,HCRT,TPSG1,FTHL17,VSIG4,CRYGB,MAGEC2,MFAP4,TIMM8B,MAD2L1BP,CST2,TMED1,SPRR2E
TF	Factor: ZXDA; motif: NAGGGTG	TF:M06203	false	2.2953418841362717e-17	16.63915261847723	7587	114	52	62700	CST7,ID1,CRABP1,MUC2,PGLYRP1,HOXA5,GBX2,GUCA2A,SLC25A24,SLC10A1,EIF3J,PSMD10,ARG2,FOXH1,SNRPB2,STMN2,MT2A,RPL10A,CLDN2,MRPS18A,PRLH,MAOB,BST2,NUDT11,EMD,RPS12,MAGEA6,ATP4B,COX5B,PRELID1,CLDN20,SIGLEC7,MAGED2,ANP32B,MAGEA3,RPL24,ARHGEF5,CRABP2,SLC35A2,IMP3,HCRT,TPSG1,FTHL17,VSIG4,CRYGB,MAGEC2,MFAP4,TIMM8B,MAD2L1BP,CST2,TMED1,SPRR2E
TF	Factor: PEA3; motif: ACWTCCK	TF:M00655	false	2.657605971394568e-17	16.57550940907209	9609	114	58	62700	CST7,MANF,CRABP1,MUC2,PGLYRP1,HOXA5,CLDN10,GBX2,SLC25A24,LALBA,SLC10A1,EIF3J,CDK7,DCXR,STMN2,MT2A,RPL10A,PABPC3,MRPS18A,RNF113A,RPL36AL,GIMAP2,BST2,ORMDL2,MAGEA6,COX5B,CLDN20,HLA-B,SIGLEC7,MAGED2,ANP32B,CES1,PROP1,UGT2B10,MAGEA3,RPL24,ARHGEF5,CBR3,IMP3,TIMM17B,HCRT,IVL,OR8B2,TPSG1,FTHL17,GPX7,OPTC,GNG4,CRYGB,AIMP2,MAGEC2,RLN2,MFAP4,TIMM8B,BRF2,CD69,SPRR2E,CSF2
TF	Factor: PPARalpha:RXRalpha; motif: NNRGGTCATWGGGGTSANG	TF:M00518	false	3.492017461210186e-17	16.45692359334898	9670	114	58	62700	CST7,ID1,MANF,HOXA5,CLDN10,NDUFAF1,GBX2,GUCA2A,LALBA,OCM2,DCXR,FOXH1,SNRPB2,STMN2,LAPTM4A,CLDN2,PABPC3,MRPS18A,RNF113A,CSH1,RPL36AL,MAOB,NUDT11,EMD,RPS12,MAGEA6,ATP4B,MSRA,PRELID1,CLDN20,FICD,MAGED2,ANP32B,PROP1,UTF1,PTMS,ENDOG,AP4M1,MAGEA3,RPL24,ARHGEF5,CRABP2,TCL1A,PRPF31,IMP3,HCRT,FTHL17,GPX7,PNMT,PNRC1,CRYGB,AIMP2,RLN2,BDH1,FADD,GNMT,TIMM8B,CSF2
TF	Factor: AP-4:Fli-1; motif: RSCGGAWRCAGSTGN	TF:M08445	false	4.673570411955537e-17	16.33035120984954	9735	114	58	62700	CRABP1,PGLYRP1,SMS,GBX2,GUCA2A,AMY1C,SLC10A1,OCM2,EIF3J,PSMD10,CDK7,MED31,ARG2,STMN2,MT2A,RPL10A,PABPC3,RNF113A,CSH1,RPL36AL,GIMAP2,BST2,RPS12,MAGEA6,MRPL49,ATP4B,PRELID1,CLDN20,HLA-B,SIGLEC7,ANP32B,CES1,PROP1,UTF1,MAGEA3,TCL1A,CBR3,SLC35A2,IMP3,TIMM17B,HCRT,IVL,TPSG1,FTHL17,PNMT,OPTC,GNG4,CRYGB,MAGEC2,BDH1,FADD,GNMT,TIMM8B,CST2,BRF2,CD69,SPRR2E,TUBB4A
TF	Factor: Pax-4; motif: DTTTTCCACCN; match class: 1	TF:M04624_1	false	1.3551367753701992e-16	15.868016868781645	9610	114	57	62700	MUC2,PGLYRP1,SMS,MAB21L2,GUCA2A,SLC25A24,LALBA,AMY1C,SLC10A1,OCM2,CDK7,ARG2,DCXR,FOXH1,RPL10A,LAPTM4A,CLDN2,RNF113A,CSH1,GIMAP2,BST2,ORMDL2,MAGEA6,ATP4B,COX5B,CLDN20,HLA-B,FICD,SIGLEC7,ENDOG,AP4M1,ARHGEF5,CRABP2,TCL1A,SLC35A2,NDUFB11,TIMM17B,HCRT,OR8B2,TPSG1,FTHL17,PNMT,RPS26,OPTC,GNG4,CRYGB,MAGEC2,RLN2,FADD,GNMT,TIMM8B,COX6A2,MAD2L1BP,BRF2,SPRR2E,TUBB4A,CSF2
TF	Factor: CTCF; motif: CANNWRRTGGCAG	TF:M04745	false	1.9788582194301498e-16	15.7035853208643	8324	114	53	62700	CLDN10,GUCA2A,SLC25A24,SLC10A1,EIF3J,PSMD10,MED31,ARG2,DCXR,SNRPB2,MT2A,LAPTM4A,TMPRSS11E,CSH1,BST2,RPS12,MAGEA6,MRPL49,PRELID1,HLA-B,FICD,SIGLEC7,PROP1,PTMS,ENDOG,MAGEA3,SLC35A2,NDUFB11,IMP3,HCRT,IVL,OR8B2,TPSG1,FTHL17,GPX7,PNMT,OPTC,GNG4,VSIG4,CRYGB,AIMP2,MAGEC2,BDH1,TRAPPC12,GNMT,COX6A2,MAD2L1BP,CST2,BRF2,CD69,TMED1,SPRR2E,CSF2
TF	Factor: LRF; motif: RCGACCACCNN	TF:M12230	false	2.6528522380534026e-16	15.576286939231837	8719	114	54	62700	ID1,CLDN10,SMS,MAB21L2,NDUFAF1,LALBA,MED31,DCXR,FOXH1,SNRPB2,STMN2,RPL10A,RPL36AL,NUDT11,ORMDL2,EMD,RPS12,MAGEA6,MRPL49,COX5B,MSRA,HLA-B,ANP32B,PROP1,UTF1,MAGEA3,RPL24,CRABP2,TCL1A,CBR3,PRPF31,SLC35A2,NDUFB11,TIMM17B,HCRT,OR8B2,TPSG1,FTHL17,PNMT,RPS26,GNG4,PNRC1,CRYGB,RLN2,MFAP4,FADD,TIMM8B,COX6A2,MAD2L1BP,CST2,TMED1,SPRR2E,TUBB4A,CSF2
TF	Factor: Fli-1:FIGLA; motif: NCCGGAARCASSTGN	TF:M08284	false	3.127216985483973e-16	15.504841983698242	8088	114	52	62700	CRABP1,MUC2,PGLYRP1,GUCA2A,AMY1C,SLC10A1,OCM2,PSMD10,CDK7,MED31,ARG2,FOXH1,STMN2,MT2A,RPL10A,PABPC3,RNF113A,CSH1,RPL36AL,GIMAP2,BST2,NUDT11,RPS12,MAGEA6,ATP4B,CLDN20,HLA-B,SIGLEC7,ANP32B,PROP1,UTF1,MAGEA3,ARHGEF5,TCL1A,CBR3,SLC35A2,IMP3,TIMM17B,HCRT,IVL,TPSG1,PNMT,OPTC,GNG4,CRYGB,MAGEC2,FADD,GNMT,TIMM8B,CST2,CD69,TUBB4A
TF	Factor: CTCF; motif: WGCGCCMYCTAGYGGYN	TF:M03895	false	3.2027836040096567e-16	15.494472403440238	9447	114	56	62700	CST7,ID1,MANF,MUC2,HOXA5,CLDN10,SMS,GBX2,GUCA2A,SLC10A1,EIF3J,DCXR,FOXH1,SNRPB2,MT2A,RPL10A,LAPTM4A,MRPS18A,CSH1,RPL36AL,NUDT11,EMD,MSRA,PRELID1,HLA-B,FICD,MAGED2,PROP1,UTF1,PTMS,ENDOG,RPL24,ARHGEF5,CRABP2,TCL1A,CBR3,SLC35A2,NDUFB11,IMP3,TPSG1,FTHL17,PNMT,RPS26,PNRC1,MAGEC2,RLN2,MFAP4,TRAPPC12,FADD,GNMT,TIMM8B,ARHGDIA,COX6A2,BRF2,TMED1,SPRR2E
TF	Factor: GKLF; motif: GCCMCRCCCNNN	TF:M01588	false	3.366927478604645e-16	15.472766237927628	9111	114	55	62700	CST7,CRABP1,MUC2,PGLYRP1,SMS,NDUFAF1,GBX2,SLC25A24,SLC10A1,EIF3J,MED31,ARG2,DCXR,FOXH1,STMN2,MT2A,LAPTM4A,RNF113A,MAOB,BST2,NUDT11,EMD,MAGEA6,ATP4B,MSRA,PRELID1,FICD,MAGED2,ANP32B,CES1,UTF1,PTMS,ENDOG,AP4M1,MAGEA3,ARHGEF5,TCL1A,CBR3,SLC35A2,TIMM17B,IVL,TPSG1,PNMT,PNRC1,AIMP2,MAGEC2,MFAP4,TRAPPC12,GNMT,ARHGDIA,COX6A2,CST2,BRF2,TMED1,CSF2
TF	Factor: Pax-8; motif: NCNNTNNTGCRTGANNNN	TF:M00328	false	3.503261803019259e-16	15.455527406114209	9467	114	56	62700	CST7,ID1,PGLYRP1,CLDN10,SMS,MAB21L2,GUCA2A,SLC25A24,LALBA,PSMD10,ARG2,DCXR,LAPTM4A,TMPRSS11E,CLDN2,MRPS18A,CSH1,GIMAP2,MAOB,BST2,ORMDL2,EMD,RPS12,MAGEA6,MRPL49,ATP4B,MSRA,CLDN20,HLA-B,MAGED2,CES1,UGT2B10,ENDOG,AP4M1,MAGEA3,TCL1A,PRPF31,NDUFB11,IMP3,TIMM17B,RPS26,OPTC,GNG4,VSIG4,PNRC1,CRYGB,MAGEC2,TRAPPC12,GNMT,MAD2L1BP,BRF2,CD69,TMED1,SPRR2E,TUBB4A,CSF2
TF	Factor: Smad2; motif: AGACAN; match class: 1	TF:M03580_1	false	4.371923730821958e-16	15.3593274230197	9166	114	55	62700	ID1,MANF,MUC2,CLDN10,SMS,MAB21L2,GUCA2A,LALBA,OCM2,EIF3J,PSMD10,MED31,MT2A,TMPRSS11E,CLDN2,MRPS18A,RNF113A,BST2,NUDT11,MAGEA6,MRPL49,SIGLEC7,MAGED2,CES1,PROP1,UTF1,MAGEA3,RPL24,ARHGEF5,CRABP2,TIMM17B,HCRT,IVL,OR8B2,TPSG1,GPX7,RPS26,OPTC,GNG4,CRYGB,MAGEC2,RLN2,MFAP4,BDH1,FADD,GNMT,ARHGDIA,COX6A2,MAD2L1BP,BRF2,CD69,TMED1,SPRR2E,TUBB4A,CSF2
TF	Factor: Oct3; motif: WTATGCGCATAW; match class: 1	TF:M11934_1	false	4.4860877831726535e-16	15.3481322324529	9172	114	55	62700	CST7,CRABP1,MUC2,HOXA5,CLDN10,SLC25A24,SLC10A1,OCM2,ARG2,SNRPB2,STMN2,RPL10A,TMPRSS11E,CLDN2,PABPC3,PRLH,CSH1,GIMAP2,BST2,NUDT11,RPS12,MAGEA6,COX5B,MSRA,CLDN20,HLA-B,MAGED2,CES1,UGT2B10,ENDOG,MAGEA3,RPL24,ARHGEF5,CBR3,PRPF31,NDUFB11,IMP3,IVL,OR8B2,FTHL17,RPS26,OPTC,AIMP2,MAGEC2,MFAP4,BDH1,FADD,GNMT,TIMM8B,COX6A2,MAD2L1BP,BRF2,CD69,TMED1,SPRR2E
TF	Factor: SMAD4; motif: GKSRKKCAGMCANCY	TF:M00733	false	5.739704434005656e-16	15.241110471014107	8882	114	54	62700	CST7,MANF,MUC2,PGLYRP1,HOXA5,CLDN10,MAB21L2,NDUFAF1,GUCA2A,AMY1C,SLC10A1,MED31,FOXH1,STMN2,MT2A,PRLH,CSH1,RPL36AL,GIMAP2,MAOB,BST2,NUDT11,ORMDL2,EMD,MAGEA6,MRPL49,ATP4B,MSRA,FICD,MAGED2,PROP1,PTMS,MAGEA3,RPL24,ARHGEF5,CRABP2,TCL1A,CBR3,SLC35A2,HCRT,TPSG1,OPTC,PNRC1,AIMP2,MAGEC2,RLN2,TRAPPC12,COX6A2,MAD2L1BP,BRF2,TMED1,SPRR2E,TUBB4A,CSF2
TF	Factor: SP1; motif: GGCCCCGCCCCCN	TF:M12666	false	5.929403653597715e-16	15.226988983360066	8890	114	54	62700	CST7,MANF,CRABP1,PGLYRP1,SMS,GBX2,SLC25A24,SLC10A1,EIF3J,PSMD10,MED31,ARG2,DCXR,FOXH1,STMN2,MT2A,LAPTM4A,RNF113A,RPL36AL,MAOB,BST2,NUDT11,EMD,MAGEA6,MRPL49,ATP4B,COX5B,PRELID1,FICD,MAGED2,ANP32B,CES1,UTF1,ENDOG,AP4M1,MAGEA3,ARHGEF5,CRABP2,TCL1A,CBR3,SLC35A2,TIMM17B,PNMT,PNRC1,AIMP2,MAGEC2,MFAP4,TRAPPC12,GNMT,ARHGDIA,COX6A2,TMED1,TUBB4A,CSF2
TF	Factor: NFATc1; motif: NTTTCCRTNNAYGGAAAN	TF:M11979	false	6.455666189130222e-16	15.190058934290757	8910	114	54	62700	CST7,ID1,CRABP1,PGLYRP1,MAB21L2,GUCA2A,SLC25A24,AMY1C,DCXR,SNRPB2,LAPTM4A,CLDN2,PABPC3,MRPS18A,PRLH,CSH1,GIMAP2,MAOB,BST2,ORMDL2,ATP4B,MSRA,PRELID1,CLDN20,HLA-B,FICD,SIGLEC7,MAGED2,ANP32B,CES1,UGT2B10,AP4M1,ARHGEF5,CRABP2,TCL1A,CBR3,SLC35A2,NDUFB11,IMP3,TIMM17B,HCRT,TPSG1,GPX7,VSIG4,PNRC1,CRYGB,MAGEC2,RLN2,GNMT,MAD2L1BP,CD69,TMED1,SPRR2E,CSF2
TF	Factor: c-Jun; motif: NATGACTCATN	TF:M11265	false	7.418760709456897e-16	15.129668636768942	4699	114	40	62700	MUC2,HOXA5,GUCA2A,LALBA,OCM2,EIF3J,FOXH1,MT2A,TMPRSS11E,CLDN2,MRPS18A,CSH1,NUDT11,MAGEA6,COX5B,MSRA,CLDN20,FICD,SIGLEC7,UGT2B10,MAGEA3,RPL24,CRABP2,TCL1A,SLC35A2,IMP3,HCRT,IVL,OR8B2,TPSG1,FTHL17,GPX7,GNG4,VSIG4,MAGEC2,MFAP4,FADD,TIMM8B,MAD2L1BP,CD69
TF	Factor: ZNF644; motif: TCCWGCCTCTSN	TF:M09737	false	9.727388412485182e-16	15.012003742494912	7350	114	49	62700	MANF,CRABP1,PGLYRP1,GBX2,LALBA,EIF3J,PSMD10,CDK7,MED31,ARG2,SNRPB2,STMN2,MRPS18A,PRLH,MAOB,BST2,MAGEA6,COX5B,MSRA,SIGLEC7,MAGED2,CES1,UTF1,AP4M1,MAGEA3,RPL24,ARHGEF5,CRABP2,TCL1A,NDUFB11,IMP3,TPSG1,GPX7,PNMT,RPS26,OPTC,GNG4,MAGEC2,MFAP4,BDH1,FADD,GNMT,TIMM8B,COX6A2,CST2,TMED1,SPRR2E,TUBB4A,CSF2
TF	Factor: HNF-3alpha; motif: NWRTGTAAAYAN	TF:M11567	false	1.138676159222521e-15	14.9435997721985	5029	114	41	62700	CRABP1,CLDN10,MAB21L2,NDUFAF1,GBX2,AMY1C,OCM2,EIF3J,PSMD10,CDK7,ARG2,SNRPB2,TMPRSS11E,PABPC3,MRPS18A,PRLH,CSH1,GIMAP2,MAOB,ORMDL2,MRPL49,MSRA,CLDN20,HLA-B,MAGED2,CES1,UGT2B10,PTMS,AP4M1,PRPF31,OR8B2,FTHL17,PNMT,OPTC,GNG4,PNRC1,BDH1,TIMM8B,CST2,CD69,SPRR2E
TF	Factor: NR1B2; motif: NTGACCY	TF:M02111	false	1.5629442366804886e-15	14.80605651662827	9802	114	56	62700	CST7,ID1,MANF,CRABP1,MUC2,PGLYRP1,HOXA5,SMS,GUCA2A,PSMD10,CDK7,MED31,DCXR,FOXH1,MT2A,RNF113A,CSH1,MAOB,BST2,NUDT11,RPS12,MRPL49,ATP4B,MSRA,PRELID1,FICD,SIGLEC7,PROP1,UGT2B10,PTMS,ENDOG,ARHGEF5,CBR3,PRPF31,NDUFB11,HCRT,IVL,TPSG1,FTHL17,RPS26,OPTC,GNG4,PNRC1,AIMP2,MAGEC2,MFAP4,BDH1,TRAPPC12,GNMT,ARHGDIA,COX6A2,MAD2L1BP,CST2,TMED1,TUBB4A,CSF2
TF	Factor: AP-2beta; motif: NSCCYNRGGSN	TF:M11477	false	1.587296143810959e-15	14.79934203882524	8422	114	52	62700	ID1,MANF,PGLYRP1,CLDN10,SMS,NDUFAF1,GBX2,GUCA2A,LALBA,AMY1C,EIF3J,MED31,DCXR,FOXH1,SNRPB2,MT2A,RNF113A,PRLH,CSH1,RPL36AL,MAOB,NUDT11,ORMDL2,MRPL49,ATP4B,COX5B,MSRA,PRELID1,CLDN20,SIGLEC7,ANP32B,CES1,PTMS,ENDOG,CRABP2,CBR3,PRPF31,IMP3,IVL,TPSG1,GPX7,AIMP2,MAGEC2,MFAP4,FADD,GNMT,TIMM8B,COX6A2,CST2,BRF2,TUBB4A,CSF2
TF	Factor: NMYC; motif: CAYCTG; match class: 1	TF:M01808_1	false	1.6092636893375306e-15	14.793372787820578	6218	114	45	62700	ID1,MANF,CRABP1,MUC2,PGLYRP1,CLDN10,NDUFAF1,GUCA2A,AMY1C,OCM2,SNRPB2,MT2A,MRPS18A,RNF113A,PRLH,GIMAP2,BST2,MRPL49,ATP4B,MSRA,CLDN20,SIGLEC7,CES1,UGT2B10,PTMS,CRABP2,TCL1A,SLC35A2,NDUFB11,IMP3,TIMM17B,TPSG1,FTHL17,GPX7,PNMT,OPTC,VSIG4,MAGEC2,MFAP4,BDH1,FADD,TIMM8B,BRF2,CD69,TUBB4A
TF	Factor: IRF-4; motif: RGGAASWGR	TF:M04818	false	2.0991581761481546e-15	14.677954835147906	9513	114	55	62700	CST7,ID1,MANF,CRABP1,MAB21L2,NDUFAF1,SLC25A24,LALBA,EIF3J,DCXR,FOXH1,SNRPB2,MT2A,RPL10A,LAPTM4A,CLDN2,RNF113A,CSH1,NUDT11,ORMDL2,MAGEA6,COX5B,PRELID1,CLDN20,FICD,MAGED2,PROP1,UTF1,UGT2B10,PTMS,MAGEA3,RPL24,ARHGEF5,CRABP2,CBR3,SLC35A2,IMP3,TIMM17B,IVL,OR8B2,FTHL17,PNMT,RPS26,OPTC,GNG4,VSIG4,PNRC1,CRYGB,MAGEC2,MFAP4,CST2,CD69,TMED1,SPRR2E,TUBB4A
TF	Factor: ER81; motif: RCCGGAARYN; match class: 1	TF:M02065_1	false	2.302557517581883e-15	14.637789512376964	6887	114	47	62700	ID1,CRABP1,MUC2,SMS,NDUFAF1,SLC25A24,EIF3J,PSMD10,CDK7,MED31,FOXH1,SNRPB2,RPL10A,LAPTM4A,MRPS18A,RNF113A,RPL36AL,RPS12,MAGEA6,ATP4B,COX5B,MSRA,PRELID1,FICD,SIGLEC7,UTF1,PTMS,AP4M1,MAGEA3,RPL24,ARHGEF5,CRABP2,PRPF31,SLC35A2,IMP3,FTHL17,RPS26,PNRC1,CRYGB,AIMP2,TRAPPC12,FADD,TIMM8B,ARHGDIA,MAD2L1BP,BRF2,TMED1
TF	Factor: HOXB2:PEA3; motif: ACCGGAAATGRN	TF:M08345	false	2.340275960336833e-15	14.630732928493652	8171	114	51	62700	CRABP1,MUC2,SMS,MAB21L2,GBX2,SLC25A24,LALBA,PSMD10,MED31,FOXH1,SNRPB2,MT2A,RPL10A,LAPTM4A,MRPS18A,RNF113A,BST2,RPS12,MAGEA6,ATP4B,COX5B,MSRA,PRELID1,FICD,MAGED2,UGT2B10,MAGEA3,RPL24,ARHGEF5,CRABP2,CBR3,PRPF31,SLC35A2,NDUFB11,IMP3,TIMM17B,IVL,FTHL17,RPS26,OPTC,CRYGB,AIMP2,TRAPPC12,FADD,GNMT,TIMM8B,ARHGDIA,MAD2L1BP,BRF2,CD69,CSF2
TF	Factor: STAT3; motif: NNTTCCRGGAANNNNN	TF:M01595	false	2.452000885113479e-15	14.610479377383708	7852	114	50	62700	MANF,PGLYRP1,HOXA5,CLDN10,GUCA2A,SLC25A24,LALBA,SLC10A1,EIF3J,PSMD10,CDK7,ARG2,FOXH1,MT2A,RPL10A,TMPRSS11E,CLDN2,MRPS18A,RNF113A,CSH1,RPL36AL,BST2,NUDT11,ORMDL2,MAGEA6,ATP4B,COX5B,MSRA,PRELID1,HLA-B,SIGLEC7,PROP1,MAGEA3,RPL24,TCL1A,IMP3,IVL,OR8B2,GPX7,VSIG4,PNRC1,CRYGB,AIMP2,BDH1,ARHGDIA,BRF2,CD69,SPRR2E,TUBB4A,CSF2
TF	Factor: NF-KAPPAB1; motif: NGGKRNTTYCCCN	TF:M08952	false	3.082067758740665e-15	14.511157817621593	7897	114	50	62700	CST7,ID1,MANF,MUC2,SMS,NDUFAF1,GUCA2A,CDK7,MED31,ARG2,DCXR,FOXH1,MT2A,RPL10A,CLDN2,PRLH,CSH1,RPL36AL,MAOB,BST2,MAGEA6,MRPL49,ATP4B,PRELID1,FICD,ANP32B,CES1,AP4M1,MAGEA3,CRABP2,TCL1A,CBR3,PRPF31,HCRT,FTHL17,GPX7,RPS26,GNG4,VSIG4,PNRC1,CRYGB,MAGEC2,TRAPPC12,GNMT,TIMM8B,COX6A2,CD69,TMED1,TUBB4A,CSF2
TF	Factor: ESE-1; motif: SATKGCGGATGCN; match class: 1	TF:M11381_1	false	3.1148341585954204e-15	14.50656507129188	9962	114	56	62700	CST7,CRABP1,PGLYRP1,SMS,MAB21L2,NDUFAF1,GBX2,SLC25A24,OCM2,EIF3J,PSMD10,ARG2,DCXR,FOXH1,SNRPB2,STMN2,MT2A,PABPC3,MRPS18A,RNF113A,PRLH,GIMAP2,ORMDL2,EMD,RPS12,COX5B,PRELID1,HLA-B,FICD,SIGLEC7,MAGED2,PROP1,UGT2B10,PTMS,ENDOG,ARHGEF5,CBR3,SLC35A2,NDUFB11,IMP3,TIMM17B,FTHL17,GPX7,PNMT,RPS26,OPTC,GNG4,VSIG4,CRYGB,MFAP4,GNMT,TIMM8B,ARHGDIA,MAD2L1BP,BRF2,TMED1
TF	Factor: ELK-1; motif: ACCGGAAGTN	TF:M02059	false	3.170245954940581e-15	14.498907042914793	9609	114	55	62700	ID1,CRABP1,MUC2,SMS,NDUFAF1,SLC25A24,SLC10A1,EIF3J,PSMD10,CDK7,MED31,FOXH1,SNRPB2,RPL10A,LAPTM4A,CLDN2,MRPS18A,RNF113A,RPL36AL,NUDT11,EMD,RPS12,MRPL49,ATP4B,COX5B,MSRA,PRELID1,HLA-B,FICD,SIGLEC7,MAGED2,UTF1,ENDOG,AP4M1,RPL24,ARHGEF5,CRABP2,PRPF31,SLC35A2,NDUFB11,TIMM17B,FTHL17,RPS26,OPTC,GNG4,PNRC1,CRYGB,AIMP2,TRAPPC12,GNMT,TIMM8B,ARHGDIA,MAD2L1BP,BRF2,TMED1
TF	Factor: AR; motif: GGAACGGWACATGTTCT	TF:M08190	false	3.685983339133662e-15	14.433446632149682	7934	114	50	62700	CST7,MANF,PGLYRP1,HOXA5,CLDN10,SLC25A24,LALBA,AMY1C,EIF3J,PSMD10,CDK7,DCXR,FOXH1,STMN2,RPL10A,TMPRSS11E,PABPC3,RPL36AL,RPS12,MRPL49,COX5B,MSRA,CLDN20,FICD,SIGLEC7,MAGED2,CES1,ENDOG,ARHGEF5,CRABP2,PRPF31,SLC35A2,NDUFB11,IMP3,IVL,FTHL17,GPX7,OPTC,VSIG4,PNRC1,CRYGB,MFAP4,BDH1,TRAPPC12,MAD2L1BP,CST2,TMED1,SPRR2E,TUBB4A,CSF2
TF	Factor: Elk-1:SREBP-2; motif: RTCACGTGACCGGAAGN	TF:M08229	false	4.384575751136663e-15	14.358072422333043	9684	114	55	62700	MANF,CRABP1,MUC2,PGLYRP1,HOXA5,CLDN10,SLC25A24,SLC10A1,EIF3J,PSMD10,CDK7,MED31,ARG2,SNRPB2,STMN2,RPL10A,CLDN2,PABPC3,MRPS18A,RNF113A,RPL36AL,GIMAP2,NUDT11,EMD,RPS12,MAGEA6,MSRA,PRELID1,CLDN20,HLA-B,SIGLEC7,MAGED2,ANP32B,UTF1,ENDOG,AP4M1,MAGEA3,RPL24,ARHGEF5,CRABP2,CBR3,SLC35A2,NDUFB11,TIMM17B,FTHL17,RPS26,GNG4,VSIG4,RLN2,BDH1,FADD,TIMM8B,ARHGDIA,TMED1,CSF2
TF	Factor: Erm; motif: NNSCGGAWGYN	TF:M11424	false	4.847407121282987e-15	14.314490503466528	8323	114	51	62700	CRABP1,MUC2,SMS,SLC25A24,SLC10A1,EIF3J,PSMD10,MED31,FOXH1,SNRPB2,LAPTM4A,CLDN2,MRPS18A,RNF113A,RPL36AL,NUDT11,EMD,MRPL49,ATP4B,COX5B,MSRA,PRELID1,HLA-B,FICD,SIGLEC7,MAGED2,CES1,PROP1,UTF1,PTMS,ENDOG,AP4M1,RPL24,ARHGEF5,PRPF31,SLC35A2,NDUFB11,IMP3,FTHL17,GPX7,OPTC,CRYGB,AIMP2,MAGEC2,GNMT,TIMM8B,ARHGDIA,COX6A2,MAD2L1BP,BRF2,TMED1
TF	Factor: c-Myc:Max; motif: NNNNNNNCACGTGNNNNNNN	TF:M00615	false	5.975700706412666e-15	14.22361116233196	6757	114	46	62700	CST7,MANF,CRABP1,PGLYRP1,HOXA5,GBX2,GUCA2A,AMY1C,OCM2,EIF3J,CDK7,MED31,DCXR,FOXH1,MRPS18A,PRLH,GIMAP2,BST2,NUDT11,RPS12,MAGEA6,MRPL49,PRELID1,CLDN20,HLA-B,ANP32B,PROP1,AP4M1,MAGEA3,IMP3,TIMM17B,HCRT,TPSG1,FTHL17,RPS26,AIMP2,MAGEC2,FADD,TIMM8B,ARHGDIA,COX6A2,MAD2L1BP,CST2,BRF2,TMED1,TUBB4A
TF	Factor: c-Myc:Max; motif: NNNNNNNCACGTGNNNNNNN; match class: 1	TF:M00615_1	false	5.975700706412666e-15	14.22361116233196	6757	114	46	62700	CST7,MANF,CRABP1,PGLYRP1,HOXA5,GBX2,GUCA2A,AMY1C,OCM2,EIF3J,CDK7,MED31,DCXR,FOXH1,MRPS18A,PRLH,GIMAP2,BST2,NUDT11,RPS12,MAGEA6,MRPL49,PRELID1,CLDN20,HLA-B,ANP32B,PROP1,AP4M1,MAGEA3,IMP3,TIMM17B,HCRT,TPSG1,FTHL17,RPS26,AIMP2,MAGEC2,FADD,TIMM8B,ARHGDIA,COX6A2,MAD2L1BP,CST2,BRF2,TMED1,TUBB4A
TF	Factor: Elk-1; motif: NRSCGGAAGNN	TF:M11434	false	6.8997338765499254e-15	14.161167659722851	8397	114	51	62700	ID1,MANF,CRABP1,MUC2,SMS,NDUFAF1,SLC25A24,SLC10A1,EIF3J,PSMD10,CDK7,MED31,FOXH1,SNRPB2,LAPTM4A,CLDN2,MRPS18A,RNF113A,RPL36AL,NUDT11,EMD,ATP4B,COX5B,MSRA,PRELID1,HLA-B,FICD,SIGLEC7,MAGED2,UTF1,PTMS,ENDOG,AP4M1,RPL24,ARHGEF5,CRABP2,PRPF31,SLC35A2,NDUFB11,FTHL17,RPS26,OPTC,GNG4,CRYGB,AIMP2,GNMT,TIMM8B,ARHGDIA,MAD2L1BP,BRF2,TMED1
TF	Factor: NFATc1; motif: NTTTCCRTNNAYGGAAAN; match class: 1	TF:M11979_1	false	7.21973605565202e-15	14.141478679392852	8747	114	52	62700	CST7,ID1,CRABP1,MAB21L2,GUCA2A,SLC25A24,AMY1C,DCXR,SNRPB2,LAPTM4A,CLDN2,PABPC3,MRPS18A,PRLH,CSH1,GIMAP2,MAOB,BST2,ORMDL2,ATP4B,MSRA,PRELID1,CLDN20,HLA-B,FICD,SIGLEC7,ANP32B,CES1,UGT2B10,AP4M1,ARHGEF5,CRABP2,TCL1A,CBR3,SLC35A2,NDUFB11,IMP3,TIMM17B,HCRT,TPSG1,GPX7,VSIG4,PNRC1,CRYGB,MAGEC2,RLN2,GNMT,MAD2L1BP,CD69,TMED1,SPRR2E,CSF2
TF	Factor: FOXO1A:Net; motif: RWMAACAGGAAGTN	TF:M08302	false	7.703701120054437e-15	14.11330057484887	9458	114	54	62700	CST7,MANF,MUC2,PGLYRP1,SMS,NDUFAF1,SLC25A24,LALBA,AMY1C,SLC10A1,OCM2,PSMD10,SNRPB2,RPL10A,LAPTM4A,PABPC3,RNF113A,RPL36AL,MAOB,ORMDL2,RPS12,MRPL49,COX5B,PRELID1,CLDN20,FICD,SIGLEC7,MAGED2,CES1,PTMS,CBR3,PRPF31,IMP3,TIMM17B,IVL,OR8B2,FTHL17,GPX7,RPS26,GNG4,MAGEC2,RLN2,MFAP4,BDH1,TRAPPC12,TIMM8B,ARHGDIA,CST2,BRF2,CD69,TMED1,SPRR2E,TUBB4A,CSF2
TF	Factor: TEF-3:Elf-1; motif: RGAATGCGGAAGTN	TF:M08415	false	8.117430257962192e-15	14.090581433987737	9470	114	54	62700	MANF,CRABP1,MUC2,PGLYRP1,HOXA5,CLDN10,NDUFAF1,GUCA2A,LALBA,EIF3J,PSMD10,ARG2,DCXR,FOXH1,SNRPB2,STMN2,RPL10A,CLDN2,MRPS18A,RNF113A,RPL36AL,ORMDL2,RPS12,MAGEA6,MRPL49,ATP4B,CLDN20,FICD,MAGED2,PROP1,PTMS,AP4M1,MAGEA3,ARHGEF5,CRABP2,PRPF31,SLC35A2,IMP3,HCRT,IVL,OR8B2,FTHL17,RPS26,OPTC,GNG4,CRYGB,MAGEC2,GNMT,ARHGDIA,COX6A2,BRF2,CD69,TMED1,TUBB4A
TF	Factor: Elk-1:ETV7; motif: ANSCGGACGGATDTCCGGNT	TF:M08214	false	8.551488601010713e-15	14.06795827884698	8110	114	50	62700	CRABP1,MUC2,HOXA5,CLDN10,SMS,OCM2,MED31,ARG2,FOXH1,STMN2,RPL10A,PABPC3,RNF113A,CSH1,GIMAP2,EMD,MAGEA6,MRPL49,ATP4B,COX5B,FICD,SIGLEC7,MAGED2,ANP32B,CES1,PROP1,UTF1,PTMS,ENDOG,AP4M1,MAGEA3,RPL24,TCL1A,SLC35A2,NDUFB11,IMP3,TIMM17B,HCRT,TPSG1,PNMT,RPS26,GNG4,AIMP2,MAGEC2,TRAPPC12,FADD,COX6A2,BRF2,SPRR2E,TUBB4A
TF	Factor: c-Ets-2; motif: NCCGGAAGTG	TF:M08759	false	1.00792090485879e-14	13.996573547187264	8479	114	51	62700	ID1,CRABP1,MUC2,SMS,SLC25A24,SLC10A1,EIF3J,PSMD10,CDK7,MED31,FOXH1,SNRPB2,CLDN2,MRPS18A,RNF113A,RPL36AL,NUDT11,EMD,MRPL49,ATP4B,COX5B,MSRA,PRELID1,HLA-B,FICD,SIGLEC7,MAGED2,UTF1,ENDOG,AP4M1,RPL24,ARHGEF5,CBR3,PRPF31,SLC35A2,IMP3,TIMM17B,TPSG1,FTHL17,GPX7,PNMT,CRYGB,AIMP2,MAGEC2,TRAPPC12,GNMT,TIMM8B,ARHGDIA,MAD2L1BP,BRF2,SPRR2E
TF	Factor: c-Jun; motif: NNNNRRTGASTCAN	TF:M07102	false	1.5161564969913285e-14	13.819255968709276	5161	114	40	62700	CST7,MANF,CRABP1,MUC2,PGLYRP1,GUCA2A,AMY1C,EIF3J,SNRPB2,MT2A,RPL10A,TMPRSS11E,CLDN2,MRPS18A,CSH1,MAOB,NUDT11,ATP4B,MSRA,PRELID1,CLDN20,SIGLEC7,UGT2B10,PTMS,RPL24,CRABP2,TCL1A,SLC35A2,IMP3,HCRT,IVL,OR8B2,TPSG1,GNG4,VSIG4,TRAPPC12,FADD,MAD2L1BP,CST2,SPRR2E
TF	Factor: Six-2; motif: NCGTATCRNN	TF:M11031	false	1.6335441587093576e-14	13.786869120983715	9276	114	53	62700	ID1,PGLYRP1,HOXA5,MAB21L2,SLC25A24,AMY1C,PSMD10,CDK7,MED31,DCXR,MT2A,RPL10A,LAPTM4A,TMPRSS11E,PABPC3,MRPS18A,RNF113A,CSH1,RPL36AL,BST2,ORMDL2,EMD,RPS12,MAGEA6,MSRA,SIGLEC7,UTF1,UGT2B10,MAGEA3,ARHGEF5,SLC35A2,NDUFB11,IMP3,TIMM17B,HCRT,OR8B2,FTHL17,RPS26,OPTC,CRYGB,MAGEC2,MFAP4,FADD,GNMT,TIMM8B,ARHGDIA,COX6A2,MAD2L1BP,CST2,BRF2,CD69,TMED1,SPRR2E
TF	Factor: VDR; motif: RRGGTCANNGRGKTCA	TF:M09671	false	1.697229521560001e-14	13.770259422734375	8254	114	50	62700	CST7,ID1,CRABP1,MUC2,GUCA2A,SLC25A24,LALBA,AMY1C,SLC10A1,EIF3J,MED31,ARG2,SNRPB2,RPL10A,CLDN2,PABPC3,RNF113A,RPL36AL,MAOB,BST2,NUDT11,EMD,MAGEA6,ATP4B,MSRA,FICD,SIGLEC7,MAGED2,CES1,PROP1,ENDOG,MAGEA3,ARHGEF5,CBR3,TPSG1,FTHL17,GPX7,PNMT,OPTC,GNG4,VSIG4,CRYGB,MAGEC2,MFAP4,BDH1,FADD,GNMT,COX6A2,CST2,TUBB4A
TF	Factor: E2F2; motif: AAAATGGCGCCATTTT	TF:M04517	false	1.7426698970899166e-14	13.758784870749741	9292	114	53	62700	ID1,MUC2,PGLYRP1,HOXA5,CLDN10,SMS,GBX2,GUCA2A,AMY1C,CDK7,MED31,DCXR,FOXH1,SNRPB2,GIMAP2,MAOB,BST2,ORMDL2,EMD,RPS12,MAGEA6,COX5B,MSRA,PRELID1,CLDN20,HLA-B,FICD,SIGLEC7,MAGED2,ANP32B,CES1,AP4M1,MAGEA3,ARHGEF5,CBR3,PRPF31,NDUFB11,OR8B2,FTHL17,GPX7,PNMT,RPS26,VSIG4,CRYGB,MFAP4,FADD,TIMM8B,COX6A2,MAD2L1BP,CST2,BRF2,TMED1,TUBB4A
TF	Factor: YB-1; motif: NNNNCCAATNN	TF:M03862	false	1.7917750798461868e-14	13.746716507906237	9300	114	53	62700	CST7,ID1,MANF,MAB21L2,GBX2,SLC25A24,LALBA,PSMD10,MED31,ARG2,DCXR,SNRPB2,STMN2,LAPTM4A,TMPRSS11E,CLDN2,MRPS18A,CSH1,RPL36AL,MAOB,NUDT11,ORMDL2,EMD,MRPL49,PRELID1,CLDN20,HLA-B,FICD,CES1,PROP1,UGT2B10,PTMS,ENDOG,AP4M1,ARHGEF5,CRABP2,PRPF31,SLC35A2,NDUFB11,IMP3,TIMM17B,OPTC,VSIG4,PNRC1,CRYGB,AIMP2,RLN2,GNMT,COX6A2,BRF2,TMED1,SPRR2E,TUBB4A
TF	Factor: KLF; motif: GGGNGGGG	TF:M07461	false	1.9524689775734108e-14	13.709415857822348	8970	114	52	62700	CST7,CLDN10,SMS,GBX2,GUCA2A,SLC25A24,LALBA,EIF3J,CDK7,MED31,FOXH1,STMN2,RPL10A,LAPTM4A,PRLH,RPL36AL,MAOB,NUDT11,ORMDL2,MAGEA6,MSRA,CLDN20,SIGLEC7,MAGED2,ANP32B,PTMS,AP4M1,MAGEA3,ARHGEF5,CRABP2,CBR3,SLC35A2,HCRT,IVL,TPSG1,FTHL17,GPX7,PNMT,RPS26,OPTC,GNG4,PNRC1,AIMP2,MFAP4,FADD,ARHGDIA,CST2,BRF2,TMED1,SPRR2E,TUBB4A,CSF2
TF	Factor: Hey2; motif: NNCACGYGNN; match class: 1	TF:M11052_1	false	2.10331221629341e-14	13.677096255725901	9694	114	54	62700	CST7,MANF,CRABP1,PGLYRP1,HOXA5,CLDN10,SMS,GBX2,GUCA2A,AMY1C,OCM2,EIF3J,CDK7,MED31,DCXR,FOXH1,SNRPB2,PABPC3,MRPS18A,PRLH,GIMAP2,BST2,NUDT11,RPS12,MAGEA6,MRPL49,ATP4B,PRELID1,CLDN20,ANP32B,UTF1,ENDOG,AP4M1,MAGEA3,CBR3,PRPF31,NDUFB11,IMP3,TIMM17B,TPSG1,FTHL17,RPS26,GNG4,AIMP2,TRAPPC12,FADD,GNMT,TIMM8B,ARHGDIA,COX6A2,MAD2L1BP,BRF2,TMED1,TUBB4A
TF	Factor: HES-7; motif: GNCACGYGNN; match class: 1	TF:M11066_1	false	2.176164843062301e-14	13.662308210205106	8311	114	50	62700	CST7,MANF,CRABP1,PGLYRP1,HOXA5,CLDN10,SMS,GBX2,GUCA2A,AMY1C,OCM2,EIF3J,CDK7,MED31,DCXR,FOXH1,SNRPB2,MRPS18A,PRLH,GIMAP2,MAOB,BST2,NUDT11,RPS12,MAGEA6,MRPL49,ATP4B,PRELID1,CLDN20,ANP32B,UTF1,AP4M1,MAGEA3,IMP3,TIMM17B,TPSG1,FTHL17,RPS26,GNG4,AIMP2,TRAPPC12,FADD,GNMT,TIMM8B,ARHGDIA,COX6A2,MAD2L1BP,BRF2,TMED1,TUBB4A
TF	Factor: USF2; motif: AAGTCACG	TF:M04810	false	2.39845661532013e-14	13.620068132898512	6408	114	44	62700	ID1,MANF,CRABP1,MUC2,PGLYRP1,HOXA5,NDUFAF1,SLC25A24,LALBA,AMY1C,OCM2,PSMD10,MED31,ARG2,FOXH1,RPL10A,TMPRSS11E,PABPC3,RNF113A,ORMDL2,MAGEA6,COX5B,MSRA,CLDN20,SIGLEC7,CES1,UTF1,UGT2B10,ENDOG,MAGEA3,SLC35A2,NDUFB11,IMP3,TIMM17B,IVL,TPSG1,FADD,ARHGDIA,COX6A2,MAD2L1BP,CST2,CD69,TMED1,TUBB4A
TF	Factor: DPF2; motif: NYCACYTCCYCNYYCY	TF:M09760	false	2.570927626153856e-14	13.589910148952015	8347	114	50	62700	CST7,MANF,MUC2,MAB21L2,GBX2,SLC25A24,EIF3J,ARG2,DCXR,FOXH1,STMN2,MT2A,RPL10A,LAPTM4A,CLDN2,RNF113A,CSH1,RPL36AL,MAOB,ATP4B,CLDN20,FICD,MAGED2,ANP32B,PROP1,PTMS,AP4M1,ARHGEF5,CRABP2,CBR3,SLC35A2,NDUFB11,TIMM17B,OR8B2,TPSG1,FTHL17,GPX7,PNMT,RPS26,OPTC,GNG4,VSIG4,PNRC1,MAGEC2,TIMM8B,COX6A2,MAD2L1BP,CST2,CD69,TUBB4A
TF	Factor: AR; motif: GGNACRNNRTGTWCT	TF:M01201	false	2.981632642309561e-14	13.525545865660268	6448	114	44	62700	MANF,PGLYRP1,HOXA5,CLDN10,NDUFAF1,SLC25A24,AMY1C,SLC10A1,OCM2,PSMD10,ARG2,MT2A,CSH1,RPL36AL,MAOB,NUDT11,RPS12,MAGEA6,ATP4B,PRELID1,CLDN20,HLA-B,FICD,MAGED2,PROP1,ENDOG,AP4M1,MAGEA3,RPL24,CRABP2,IVL,PNMT,RPS26,OPTC,GNG4,CRYGB,AIMP2,MFAP4,FADD,GNMT,ARHGDIA,MAD2L1BP,CST2,TUBB4A
TF	Factor: FOXO1A:ETV7; motif: NWMAACAGGAMNNNCTTCCNN; match class: 1	TF:M08304_1	false	3.051096986444928e-14	13.515543987045108	7718	114	48	62700	CST7,ID1,MUC2,PGLYRP1,GBX2,GUCA2A,SLC10A1,OCM2,SNRPB2,RPL10A,LAPTM4A,RNF113A,GIMAP2,BST2,NUDT11,MAGEA6,COX5B,HLA-B,SIGLEC7,ANP32B,CES1,PROP1,UGT2B10,AP4M1,MAGEA3,RPL24,ARHGEF5,TCL1A,CBR3,PRPF31,SLC35A2,NDUFB11,IMP3,HCRT,TPSG1,GPX7,RPS26,GNG4,VSIG4,RLN2,BDH1,TRAPPC12,ARHGDIA,COX6A2,MAD2L1BP,CD69,SPRR2E,CSF2
TF	Factor: c-ets-1; motif: ACCGGAWGTN	TF:M02063	false	3.4154400981493286e-14	13.4665533271558	7742	114	48	62700	ID1,CRABP1,MUC2,SMS,SLC25A24,SLC10A1,EIF3J,CDK7,MED31,FOXH1,SNRPB2,CLDN2,MRPS18A,RNF113A,RPL36AL,NUDT11,RPS12,ATP4B,COX5B,MSRA,PRELID1,HLA-B,FICD,SIGLEC7,MAGED2,UTF1,ENDOG,AP4M1,RPL24,ARHGEF5,PRPF31,SLC35A2,NDUFB11,IMP3,TIMM17B,FTHL17,GPX7,PNMT,CRYGB,AIMP2,MAGEC2,TRAPPC12,GNMT,TIMM8B,ARHGDIA,MAD2L1BP,BRF2,SPRR2E
TF	Factor: JunD; motif: NRTGACGTCATS	TF:M11270	false	3.5752410236153736e-14	13.446694675066324	9464	114	53	62700	ID1,MANF,PGLYRP1,SMS,NDUFAF1,GUCA2A,LALBA,AMY1C,OCM2,EIF3J,PSMD10,CDK7,ARG2,LAPTM4A,CLDN2,MRPS18A,PRLH,ORMDL2,EMD,RPS12,MAGEA6,MRPL49,ATP4B,COX5B,HLA-B,FICD,SIGLEC7,ANP32B,CES1,PROP1,UGT2B10,PTMS,AP4M1,MAGEA3,RPL24,ARHGEF5,CRABP2,CBR3,PRPF31,IMP3,HCRT,IVL,OR8B2,AIMP2,RLN2,MFAP4,BDH1,FADD,GNMT,TIMM8B,COX6A2,BRF2,CSF2
TF	Factor: CDP; motif: NATYGATSSS	TF:M00106	false	3.668095899161649e-14	13.435559318603902	6490	114	44	62700	CST7,CRABP1,HOXA5,SLC25A24,AMY1C,PSMD10,CDK7,SNRPB2,STMN2,MT2A,LAPTM4A,CLDN2,PABPC3,PRLH,RPL36AL,MAOB,RPS12,PRELID1,CLDN20,HLA-B,FICD,SIGLEC7,MAGED2,CES1,UGT2B10,AP4M1,TCL1A,CBR3,NDUFB11,IMP3,TIMM17B,OR8B2,GPX7,GNG4,CRYGB,AIMP2,MAGEC2,MFAP4,BDH1,TRAPPC12,MAD2L1BP,CST2,CD69,TMED1
TF	Factor: Elk-1:HOXB13; motif: ACCGGAAGTNGTAAAN	TF:M08222	false	3.668095899161649e-14	13.435559318603902	7759	114	48	62700	ID1,CRABP1,MUC2,MAB21L2,SLC25A24,LALBA,SLC10A1,EIF3J,MED31,DCXR,FOXH1,SNRPB2,CLDN2,MRPS18A,RNF113A,CSH1,RPL36AL,MAOB,EMD,ATP4B,COX5B,MSRA,PRELID1,CLDN20,HLA-B,SIGLEC7,MAGED2,ANP32B,UGT2B10,ENDOG,RPL24,CBR3,PRPF31,SLC35A2,HCRT,FTHL17,GPX7,GNG4,CRYGB,MAGEC2,RLN2,GNMT,TIMM8B,ARHGDIA,MAD2L1BP,BRF2,SPRR2E,CSF2
TF	Factor: YY1; motif: NNNCGGCCATCTTGNCTSNW	TF:M00069	false	3.9067830239164063e-14	13.408180708082226	8442	114	50	62700	CST7,ID1,MANF,CLDN10,MAB21L2,NDUFAF1,GBX2,SLC25A24,LALBA,SLC10A1,EIF3J,ARG2,DCXR,FOXH1,STMN2,LAPTM4A,CLDN2,MRPS18A,PRLH,RPL36AL,NUDT11,ORMDL2,RPS12,MAGEA6,MRPL49,ATP4B,PRELID1,HLA-B,FICD,AP4M1,MAGEA3,RPL24,CRABP2,TCL1A,SLC35A2,IMP3,TIMM17B,TPSG1,GPX7,PNMT,RPS26,GNG4,AIMP2,MAGEC2,MFAP4,TIMM8B,ARHGDIA,TMED1,SPRR2E,CSF2
TF	Factor: FOXM1; motif: NAGASTGATTA	TF:M04611	false	4.1994413013161734e-14	13.376808484815257	9503	114	53	62700	CST7,SMS,MAB21L2,NDUFAF1,SLC25A24,AMY1C,SLC10A1,OCM2,PSMD10,MED31,ARG2,DCXR,SNRPB2,STMN2,MT2A,LAPTM4A,TMPRSS11E,CLDN2,PABPC3,MRPS18A,PRLH,RPL36AL,GIMAP2,MAOB,ORMDL2,RPS12,MRPL49,COX5B,MSRA,CLDN20,HLA-B,MAGED2,CES1,UGT2B10,ENDOG,AP4M1,SLC35A2,IMP3,OR8B2,TPSG1,FTHL17,GNG4,VSIG4,PNRC1,MAGEC2,RLN2,BDH1,TRAPPC12,COX6A2,MAD2L1BP,BRF2,CD69,SPRR2E
TF	Factor: Elk-1; motif: NRCCGGAAGTN	TF:M11433	false	4.658810270684357e-14	13.331724975766127	7810	114	48	62700	CRABP1,MUC2,SLC25A24,SLC10A1,EIF3J,MED31,DCXR,SNRPB2,MT2A,RPL10A,CLDN2,MRPS18A,RNF113A,CSH1,NUDT11,ORMDL2,RPS12,MAGEA6,COX5B,MSRA,PRELID1,HLA-B,FICD,SIGLEC7,MAGED2,ANP32B,UTF1,AP4M1,MAGEA3,RPL24,ARHGEF5,PRPF31,SLC35A2,NDUFB11,IMP3,TIMM17B,TPSG1,FTHL17,GPX7,PNMT,VSIG4,AIMP2,MAGEC2,TIMM8B,ARHGDIA,MAD2L1BP,BRF2,SPRR2E
TF	Factor: TEF-3:Fli-1; motif: ACCGGAAATGCC	TF:M08510	false	4.6702663926806436e-14	13.330658346506352	7484	114	47	62700	CST7,MANF,CRABP1,MUC2,PGLYRP1,SMS,GUCA2A,LALBA,EIF3J,PSMD10,CDK7,MED31,SNRPB2,LAPTM4A,MRPS18A,RNF113A,CSH1,MAOB,NUDT11,ATP4B,COX5B,MSRA,PRELID1,HLA-B,FICD,AP4M1,RPL24,ARHGEF5,IMP3,TIMM17B,IVL,FTHL17,GPX7,RPS26,OPTC,PNRC1,CRYGB,AIMP2,RLN2,BDH1,TRAPPC12,FADD,GNMT,TIMM8B,ARHGDIA,BRF2,CD69
TF	Factor: HLTF; motif: AGSCARAAAGYRGSTGS	TF:M04613	false	4.688660119310413e-14	13.328951248100973	8145	114	49	62700	CST7,CRABP1,PGLYRP1,HOXA5,SMS,NDUFAF1,GUCA2A,SLC25A24,AMY1C,SLC10A1,OCM2,PSMD10,MED31,DCXR,FOXH1,LAPTM4A,TMPRSS11E,CLDN2,MRPS18A,RPL36AL,BST2,ORMDL2,FICD,SIGLEC7,CES1,UGT2B10,PTMS,RPL24,PRPF31,IMP3,TIMM17B,HCRT,OR8B2,TPSG1,GPX7,OPTC,GNG4,VSIG4,PNRC1,CRYGB,BDH1,TIMM8B,MAD2L1BP,CST2,BRF2,CD69,SPRR2E,TUBB4A,CSF2
TF	Factor: YY1; motif: CCATNTT	TF:M01894	false	5.337745572276189e-14	13.272642131033694	6873	114	45	62700	ID1,CRABP1,PGLYRP1,CLDN10,GUCA2A,PSMD10,CDK7,STMN2,LAPTM4A,CLDN2,PABPC3,RNF113A,RPL36AL,MAOB,BST2,ORMDL2,MRPL49,COX5B,MSRA,CLDN20,FICD,SIGLEC7,MAGED2,ANP32B,CES1,ENDOG,TCL1A,SLC35A2,NDUFB11,OR8B2,FTHL17,OPTC,GNG4,CRYGB,MAGEC2,MFAP4,BDH1,FADD,TIMM8B,ARHGDIA,COX6A2,CST2,TMED1,SPRR2E,CSF2
TF	Factor: Fra-2; motif: RTGACTCANNN	TF:M09616	false	5.538669201707577e-14	13.256594572416615	4824	114	38	62700	CST7,MANF,CRABP1,MUC2,PGLYRP1,GUCA2A,AMY1C,EIF3J,FOXH1,SNRPB2,MT2A,RPL10A,CLDN2,MRPS18A,CSH1,NUDT11,ATP4B,MSRA,PRELID1,CLDN20,SIGLEC7,UGT2B10,PTMS,RPL24,CRABP2,TCL1A,SLC35A2,IMP3,HCRT,IVL,OR8B2,TPSG1,GNG4,TRAPPC12,FADD,MAD2L1BP,CST2,SPRR2E
TF	Factor: ZNF462; motif: YYYYCTSCWG	TF:M12707	false	5.73933205834791e-14	13.241138647715788	9939	114	54	62700	CST7,MANF,CRABP1,MUC2,CLDN10,SMS,MAB21L2,SLC25A24,AMY1C,SLC10A1,DCXR,FOXH1,SNRPB2,STMN2,MT2A,TMPRSS11E,CLDN2,RNF113A,CSH1,BST2,ORMDL2,EMD,MAGEA6,ATP4B,CLDN20,FICD,SIGLEC7,PROP1,PTMS,ENDOG,MAGEA3,CRABP2,TCL1A,PRPF31,TIMM17B,HCRT,IVL,TPSG1,GPX7,GNG4,PNRC1,CRYGB,MAGEC2,MFAP4,BDH1,GNMT,TIMM8B,COX6A2,MAD2L1BP,CST2,CD69,SPRR2E,TUBB4A,CSF2
TF	Factor: YY1; motif: GCCGCCATTTTG	TF:M02044	false	6.020722384350977e-14	13.220351397659833	6280	114	43	62700	MANF,CRABP1,PGLYRP1,SMS,MAB21L2,NDUFAF1,SLC10A1,EIF3J,CDK7,MED31,DCXR,STMN2,LAPTM4A,CLDN2,MRPS18A,CSH1,RPL36AL,ORMDL2,MRPL49,ATP4B,PRELID1,FICD,ANP32B,UGT2B10,RPL24,ARHGEF5,SLC35A2,NDUFB11,IMP3,TIMM17B,FTHL17,GPX7,PNMT,GNG4,VSIG4,MAGEC2,MFAP4,BDH1,TIMM8B,ARHGDIA,MAD2L1BP,TMED1,SPRR2E
TF	Factor: PAX5; motif: RNGCGTGACCNN; match class: 1	TF:M09817_1	false	6.445246906014769e-14	13.190760440938066	6294	114	43	62700	ID1,MANF,MUC2,PGLYRP1,HOXA5,CLDN10,SMS,GBX2,LALBA,EIF3J,DCXR,LAPTM4A,RNF113A,RPL36AL,EMD,RPS12,MRPL49,ATP4B,PRELID1,SIGLEC7,CES1,PROP1,ENDOG,AP4M1,ARHGEF5,CRABP2,TCL1A,IMP3,TIMM17B,TPSG1,GPX7,GNG4,PNRC1,AIMP2,MAGEC2,TRAPPC12,FADD,ARHGDIA,COX6A2,CST2,TMED1,TUBB4A,CSF2
TF	Factor: YY1; motif: GCCGCCATNTTGNNNNNGGNCN	TF:M04696	false	6.802396553895258e-14	13.167338053945715	7894	114	48	62700	ID1,MANF,PGLYRP1,CLDN10,SMS,NDUFAF1,SLC25A24,LALBA,SLC10A1,OCM2,EIF3J,CDK7,DCXR,STMN2,LAPTM4A,CLDN2,MRPS18A,RNF113A,CSH1,RPL36AL,ORMDL2,MRPL49,ATP4B,FICD,MAGED2,ANP32B,RPL24,ARHGEF5,SLC35A2,NDUFB11,IMP3,TIMM17B,HCRT,GPX7,PNMT,GNG4,CRYGB,AIMP2,MAGEC2,BDH1,ARHGDIA,COX6A2,BRF2,CD69,TMED1,SPRR2E,TUBB4A,CSF2
TF	Factor: ERG; motif: ACCGGAART	TF:M01752	false	6.95033587693307e-14	13.15799420749996	9627	114	53	62700	ID1,CRABP1,MUC2,SMS,NDUFAF1,SLC25A24,SLC10A1,EIF3J,PSMD10,CDK7,MED31,FOXH1,SNRPB2,RPL10A,CLDN2,MRPS18A,RNF113A,RPL36AL,NUDT11,EMD,RPS12,MRPL49,ATP4B,COX5B,MSRA,PRELID1,HLA-B,FICD,SIGLEC7,MAGED2,UTF1,ENDOG,AP4M1,RPL24,ARHGEF5,CRABP2,PRPF31,SLC35A2,NDUFB11,IMP3,TIMM17B,FTHL17,PNMT,RPS26,CRYGB,AIMP2,TRAPPC12,GNMT,TIMM8B,ARHGDIA,MAD2L1BP,BRF2,SPRR2E
TF	Factor: ATF3; motif: GRTGACKCA	TF:M12582	false	7.012082706907545e-14	13.154152970082274	7572	114	47	62700	CST7,MANF,CRABP1,MUC2,PGLYRP1,SMS,GUCA2A,AMY1C,EIF3J,PSMD10,FOXH1,SNRPB2,MT2A,RPL10A,TMPRSS11E,CLDN2,MRPS18A,RNF113A,CSH1,MAOB,NUDT11,ATP4B,MSRA,PRELID1,CLDN20,HLA-B,SIGLEC7,UGT2B10,PTMS,RPL24,CRABP2,TCL1A,SLC35A2,IMP3,HCRT,IVL,OR8B2,TPSG1,RPS26,GNG4,VSIG4,MAGEC2,TRAPPC12,FADD,MAD2L1BP,CST2,SPRR2E
TF	Factor: LKLF; motif: GGGGTGGKSN	TF:M07261	false	7.233231227224826e-14	13.140667651437836	10000	114	54	62700	CST7,MANF,MUC2,HOXA5,CLDN10,SMS,MAB21L2,GBX2,LALBA,MED31,ARG2,FOXH1,STMN2,PABPC3,PRLH,RPL36AL,MAOB,BST2,MAGEA6,MRPL49,MSRA,FICD,SIGLEC7,MAGED2,CES1,UTF1,PTMS,AP4M1,MAGEA3,CRABP2,TCL1A,CBR3,PRPF31,HCRT,IVL,TPSG1,FTHL17,GPX7,PNMT,RPS26,GNG4,PNRC1,AIMP2,RLN2,MFAP4,BDH1,FADD,GNMT,ARHGDIA,MAD2L1BP,CST2,SPRR2E,TUBB4A,CSF2
TF	Factor: PUR1; motif: GGGNCAGNN	TF:M01721	false	7.471843130678014e-14	13.126572254577223	9289	114	52	62700	CST7,ID1,CRABP1,MUC2,PGLYRP1,GBX2,GUCA2A,SLC25A24,EIF3J,PSMD10,CDK7,MED31,ARG2,FOXH1,SNRPB2,MRPS18A,RNF113A,PRLH,RPL36AL,MAOB,BST2,NUDT11,EMD,MRPL49,ATP4B,MSRA,PRELID1,FICD,MAGED2,ANP32B,PROP1,UTF1,AP4M1,ARHGEF5,TCL1A,SLC35A2,NDUFB11,TPSG1,FTHL17,GPX7,PNMT,RPS26,OPTC,GNG4,PNRC1,MFAP4,TRAPPC12,FADD,ARHGDIA,CST2,TMED1,CSF2
TF	Factor: JUND:C-FOS; motif: NNATGAGTCATNN	TF:M08933	false	7.59378354014264e-14	13.119541786530094	4878	114	38	62700	MANF,CRABP1,MUC2,PGLYRP1,GUCA2A,AMY1C,EIF3J,FOXH1,SNRPB2,MT2A,RPL10A,CLDN2,MRPS18A,CSH1,NUDT11,ATP4B,MSRA,PRELID1,CLDN20,SIGLEC7,UGT2B10,PTMS,RPL24,CRABP2,TCL1A,SLC35A2,IMP3,HCRT,IVL,OR8B2,TPSG1,FTHL17,GNG4,TRAPPC12,FADD,MAD2L1BP,CST2,SPRR2E
TF	Factor: Sohlh2; motif: NNCACGTGNN; match class: 1	TF:M11075_1	false	7.860501601731275e-14	13.10454973946781	7274	114	46	62700	CST7,ID1,MANF,CRABP1,PGLYRP1,HOXA5,GBX2,GUCA2A,AMY1C,OCM2,EIF3J,CDK7,MED31,DCXR,FOXH1,LAPTM4A,MRPS18A,RNF113A,PRLH,GIMAP2,BST2,NUDT11,RPS12,MAGEA6,MRPL49,ATP4B,PRELID1,CLDN20,ANP32B,ENDOG,AP4M1,MAGEA3,CRABP2,IMP3,TIMM17B,TPSG1,RPS26,AIMP2,FADD,TIMM8B,ARHGDIA,COX6A2,MAD2L1BP,BRF2,TMED1,TUBB4A
TF	Factor: Kaiso; motif: GCMGGGRGCRGS; match class: 1	TF:M03876_1	false	8.66250917154722e-14	13.062356292564813	9325	114	52	62700	ID1,MANF,CRABP1,MUC2,PGLYRP1,HOXA5,CLDN10,SMS,GBX2,SLC25A24,SLC10A1,PSMD10,MED31,ARG2,DCXR,RPL10A,LAPTM4A,PABPC3,RPL36AL,MAOB,NUDT11,EMD,RPS12,ATP4B,COX5B,MAGED2,ANP32B,UTF1,PTMS,ENDOG,AP4M1,ARHGEF5,CRABP2,CBR3,PRPF31,NDUFB11,HCRT,TPSG1,GPX7,PNMT,VSIG4,PNRC1,AIMP2,MAGEC2,RLN2,TRAPPC12,FADD,GNMT,ARHGDIA,COX6A2,TUBB4A,CSF2
TF	Factor: c-Ets-1(p54); motif: NCMGGAWGYN	TF:M00032	false	9.176170914646993e-14	13.037338505896154	7961	114	48	62700	CRABP1,MUC2,PGLYRP1,SLC25A24,SLC10A1,EIF3J,MED31,SNRPB2,CLDN2,MRPS18A,RNF113A,CSH1,BST2,NUDT11,ORMDL2,COX5B,PRELID1,CLDN20,FICD,SIGLEC7,MAGED2,UTF1,AP4M1,RPL24,ARHGEF5,CBR3,PRPF31,IMP3,TIMM17B,TPSG1,FTHL17,GPX7,PNMT,GNG4,CRYGB,AIMP2,MAGEC2,RLN2,MFAP4,GNMT,TIMM8B,ARHGDIA,MAD2L1BP,CST2,BRF2,CD69,SPRR2E,CSF2
TF	Factor: LRH-1; motif: TCAAGGTCRYGACCTTGR; match class: 1	TF:M11828_1	false	9.378081570007301e-14	13.027885994112632	7966	114	48	62700	CST7,MUC2,CLDN10,SMS,GBX2,AMY1C,SLC10A1,PSMD10,CDK7,ARG2,FOXH1,SNRPB2,LAPTM4A,TMPRSS11E,CLDN2,PABPC3,MRPS18A,PRLH,RPL36AL,BST2,NUDT11,MAGEA6,ATP4B,COX5B,PRELID1,CLDN20,HLA-B,FICD,SIGLEC7,MAGED2,ENDOG,MAGEA3,ARHGEF5,SLC35A2,IMP3,TPSG1,FTHL17,GPX7,RPS26,OPTC,CRYGB,AIMP2,MAGEC2,RLN2,BDH1,ARHGDIA,MAD2L1BP,CST2
TF	Factor: ZNFPT1; motif: YCNNCNCWGCCNY	TF:M12721	false	9.69321530604159e-14	13.013532140591147	9352	114	52	62700	CST7,ID1,CRABP1,MUC2,PGLYRP1,HOXA5,SMS,GUCA2A,LALBA,AMY1C,OCM2,EIF3J,PSMD10,CDK7,FOXH1,SNRPB2,MT2A,MRPS18A,PRLH,MAOB,ORMDL2,EMD,MAGEA6,COX5B,MSRA,FICD,SIGLEC7,MAGED2,ANP32B,UTF1,AP4M1,MAGEA3,ARHGEF5,CRABP2,TCL1A,CBR3,IMP3,FTHL17,GPX7,PNMT,RPS26,GNG4,PNRC1,CRYGB,MFAP4,TRAPPC12,COX6A2,MAD2L1BP,CST2,TMED1,TUBB4A,CSF2
TF	Factor: c-Myc:Max; motif: NNACCACGTGGTNN	TF:M00118	false	1.1255559815520879e-13	12.948632899708741	7027	114	45	62700	CST7,MANF,CRABP1,PGLYRP1,HOXA5,GBX2,GUCA2A,AMY1C,OCM2,EIF3J,CDK7,MED31,DCXR,FOXH1,MRPS18A,PRLH,GIMAP2,MAOB,BST2,NUDT11,RPS12,MAGEA6,MRPL49,PRELID1,CLDN20,ANP32B,AP4M1,MAGEA3,IMP3,TIMM17B,TPSG1,FTHL17,RPS26,AIMP2,MAGEC2,BDH1,FADD,TIMM8B,ARHGDIA,COX6A2,MAD2L1BP,CST2,BRF2,TMED1,TUBB4A
TF	Factor: c-Myc:Max; motif: NNACCACGTGGTNN; match class: 1	TF:M00118_1	false	1.1255559815520879e-13	12.948632899708741	7027	114	45	62700	CST7,MANF,CRABP1,PGLYRP1,HOXA5,GBX2,GUCA2A,AMY1C,OCM2,EIF3J,CDK7,MED31,DCXR,FOXH1,MRPS18A,PRLH,GIMAP2,MAOB,BST2,NUDT11,RPS12,MAGEA6,MRPL49,PRELID1,CLDN20,ANP32B,AP4M1,MAGEA3,IMP3,TIMM17B,TPSG1,FTHL17,RPS26,AIMP2,MAGEC2,BDH1,FADD,TIMM8B,ARHGDIA,COX6A2,MAD2L1BP,CST2,BRF2,TMED1,TUBB4A
TF	Factor: Dlx-5; motif: NNRGYAATTRNYKNNN	TF:M01388	false	1.2185789516662623e-13	12.914146327651023	7691	114	47	62700	CST7,ID1,MUC2,HOXA5,MAB21L2,NDUFAF1,GBX2,LALBA,SLC10A1,PSMD10,CDK7,ARG2,DCXR,STMN2,LAPTM4A,TMPRSS11E,CLDN2,RNF113A,RPL36AL,GIMAP2,MAOB,BST2,CLDN20,HLA-B,MAGED2,CES1,PROP1,UTF1,UGT2B10,ENDOG,AP4M1,RPL24,TCL1A,PRPF31,HCRT,OR8B2,GPX7,CRYGB,MAGEC2,RLN2,BDH1,FADD,COX6A2,MAD2L1BP,BRF2,CD69,SPRR2E
TF	Factor: SREBP-1; motif: RTCRCGTGAY; match class: 1	TF:M11081_1	false	1.2260810553207007e-13	12.911480817978372	8025	114	48	62700	CST7,MANF,CRABP1,PGLYRP1,HOXA5,GBX2,GUCA2A,SLC25A24,AMY1C,OCM2,EIF3J,CDK7,MED31,DCXR,FOXH1,SNRPB2,MRPS18A,PRLH,GIMAP2,MAOB,BST2,NUDT11,RPS12,MAGEA6,MRPL49,PRELID1,CLDN20,ANP32B,UTF1,AP4M1,MAGEA3,CRABP2,IMP3,TIMM17B,TPSG1,FTHL17,RPS26,GNG4,AIMP2,TRAPPC12,FADD,TIMM8B,ARHGDIA,COX6A2,MAD2L1BP,BRF2,TMED1,TUBB4A
TF	Factor: SREBP-1; motif: RTCACCCCAY	TF:M07405	false	1.3332943810468844e-13	12.875073951149329	7062	114	45	62700	CST7,ID1,MANF,MUC2,GBX2,GUCA2A,LALBA,EIF3J,PSMD10,MED31,ARG2,DCXR,MT2A,RPL10A,CLDN2,RNF113A,PRLH,GIMAP2,BST2,ORMDL2,EMD,RPS12,MRPL49,SIGLEC7,MAGED2,CES1,UGT2B10,PTMS,ENDOG,AP4M1,ARHGEF5,NDUFB11,TIMM17B,IVL,OR8B2,FTHL17,OPTC,CRYGB,MFAP4,BDH1,TIMM8B,MAD2L1BP,BRF2,CD69,CSF2
TF	Factor: SREBP-1; motif: CACSCCA	TF:M00749	false	1.340655250492234e-13	12.87268288662105	8727	114	50	62700	MUC2,MAB21L2,GUCA2A,EIF3J,MED31,ARG2,SNRPB2,STMN2,MT2A,RPL10A,CLDN2,MRPS18A,PRLH,MAOB,BST2,ORMDL2,EMD,MAGEA6,MRPL49,PRELID1,FICD,SIGLEC7,MAGED2,CES1,UTF1,UGT2B10,PTMS,ENDOG,AP4M1,MAGEA3,ARHGEF5,TIMM17B,IVL,TPSG1,FTHL17,OPTC,GNG4,VSIG4,MAGEC2,RLN2,MFAP4,TRAPPC12,TIMM8B,ARHGDIA,MAD2L1BP,CST2,BRF2,TMED1,TUBB4A,CSF2
TF	Factor: STAT6; motif: NNYTTCCY	TF:M00500	false	1.380978961020011e-13	12.859812937773661	4702	114	37	62700	CRABP1,MUC2,PGLYRP1,HOXA5,CLDN10,GUCA2A,SLC25A24,LALBA,SLC10A1,EIF3J,PSMD10,CDK7,STMN2,CLDN2,PABPC3,MRPS18A,GIMAP2,MAOB,SIGLEC7,MAGED2,ANP32B,CES1,PROP1,UTF1,RPL24,TCL1A,CBR3,IMP3,OR8B2,FTHL17,RPS26,MAGEC2,GNMT,MAD2L1BP,CD69,SPRR2E,CSF2
TF	Factor: IRF-4; motif: GAAARTA	TF:M01883	false	1.5148054877434867e-13	12.819643130213215	8411	114	49	62700	CRABP1,PGLYRP1,HOXA5,CLDN10,MAB21L2,SLC25A24,LALBA,AMY1C,PSMD10,CDK7,MED31,DCXR,STMN2,LAPTM4A,TMPRSS11E,PABPC3,MRPS18A,GIMAP2,MAOB,ORMDL2,RPS12,ATP4B,COX5B,PRELID1,CLDN20,SIGLEC7,MAGED2,CES1,PROP1,UTF1,UGT2B10,RPL24,CRABP2,TCL1A,TIMM17B,HCRT,IVL,GPX7,PNMT,OPTC,VSIG4,PNRC1,BDH1,TIMM8B,CST2,BRF2,CD69,TMED1,SPRR2E
TF	Factor: c-ets-1; motif: GGAGTTG	TF:M04822	false	1.596379230502176e-13	12.796863931186795	5572	114	40	62700	CST7,CRABP1,HOXA5,SMS,GBX2,GUCA2A,SLC10A1,PSMD10,ARG2,FOXH1,MT2A,RPL10A,TMPRSS11E,CSH1,BST2,RPS12,MAGEA6,COX5B,PRELID1,UGT2B10,PTMS,MAGEA3,RPL24,CRABP2,TCL1A,CBR3,PRPF31,TIMM17B,TPSG1,FTHL17,PNMT,OPTC,GNG4,CRYGB,AIMP2,BDH1,TIMM8B,COX6A2,SPRR2E,CSF2
TF	Factor: Sox-10; motif: CWTTGTN	TF:M01131	false	1.596379230502176e-13	12.796863931186795	9119	114	51	62700	CST7,CRABP1,PGLYRP1,GUCA2A,LALBA,SLC10A1,CDK7,MED31,SNRPB2,STMN2,LAPTM4A,TMPRSS11E,CLDN2,MRPS18A,PRLH,RPL36AL,MAOB,NUDT11,RPS12,MAGEA6,MRPL49,ATP4B,MSRA,HLA-B,ANP32B,CES1,UGT2B10,MAGEA3,TCL1A,PRPF31,NDUFB11,IMP3,TIMM17B,HCRT,GPX7,RPS26,OPTC,GNG4,VSIG4,PNRC1,CRYGB,RLN2,TRAPPC12,FADD,GNMT,TIMM8B,MAD2L1BP,CST2,CD69,SPRR2E,TUBB4A
TF	Factor: FOSL1; motif: NNATGACTCATNN	TF:M12518	false	1.596379230502176e-13	12.796863931186795	4726	114	37	62700	MANF,CRABP1,MUC2,PGLYRP1,GUCA2A,AMY1C,EIF3J,FOXH1,SNRPB2,MT2A,RPL10A,CLDN2,MRPS18A,CSH1,NUDT11,ATP4B,MSRA,PRELID1,CLDN20,SIGLEC7,UGT2B10,PTMS,RPL24,CRABP2,TCL1A,SLC35A2,IMP3,HCRT,IVL,OR8B2,TPSG1,GNG4,TRAPPC12,FADD,MAD2L1BP,CST2,SPRR2E
TF	Factor: myogenin; motif: CRSCTGTTBNNTTTGGCACGSNGCCARCH; match class: 1	TF:M00056_1	false	1.599897961017557e-13	12.795907715081672	4457	114	36	62700	MANF,MUC2,GBX2,LALBA,SLC10A1,MED31,DCXR,FOXH1,LAPTM4A,CLDN2,PRLH,CSH1,MAOB,BST2,NUDT11,ORMDL2,PRELID1,HLA-B,FICD,ANP32B,CES1,UTF1,RPL24,CRABP2,IVL,GNG4,VSIG4,PNRC1,MAGEC2,RLN2,MFAP4,ARHGDIA,COX6A2,CD69,SPRR2E,TUBB4A
TF	Factor: VSX1; motif: NGCYAATTRNN	TF:M04450	false	1.6706554809376952e-13	12.777113100168878	7111	114	45	62700	MUC2,HOXA5,CLDN10,MAB21L2,GBX2,LALBA,SLC10A1,PSMD10,CDK7,DCXR,FOXH1,STMN2,LAPTM4A,CLDN2,RPL36AL,MAOB,BST2,RPS12,CLDN20,HLA-B,MAGED2,CES1,PROP1,UTF1,UGT2B10,PTMS,ENDOG,AP4M1,RPL24,TCL1A,IMP3,HCRT,OR8B2,GPX7,VSIG4,PNRC1,CRYGB,MAGEC2,RLN2,BDH1,COX6A2,MAD2L1BP,BRF2,CD69,SPRR2E
TF	Factor: RORbeta; motif: TGACCYA	TF:M01722	false	1.702992254986143e-13	12.768787327154504	6180	114	42	62700	CST7,MANF,CRABP1,MUC2,PGLYRP1,SMS,GUCA2A,SLC25A24,OCM2,PSMD10,CDK7,MED31,DCXR,FOXH1,STMN2,CLDN2,RNF113A,GIMAP2,BST2,NUDT11,ORMDL2,RPS12,ATP4B,MSRA,CLDN20,SIGLEC7,CES1,PROP1,CBR3,PRPF31,HCRT,IVL,TPSG1,FTHL17,RPS26,GNG4,VSIG4,ARHGDIA,MAD2L1BP,BRF2,TMED1,CSF2
TF	Factor: PPARgamma:RXRalpha,; motif: AAGTAGGTCACNGTGACCYACTT	TF:M00515	false	1.7165833395896e-13	12.765335106863764	8103	114	48	62700	CRABP1,MUC2,CLDN10,SLC10A1,ARG2,FOXH1,STMN2,LAPTM4A,CLDN2,PABPC3,MRPS18A,CSH1,MAOB,ORMDL2,MAGEA6,MRPL49,PRELID1,CLDN20,HLA-B,SIGLEC7,CES1,PROP1,ENDOG,AP4M1,MAGEA3,RPL24,TCL1A,PRPF31,SLC35A2,NDUFB11,HCRT,IVL,TPSG1,FTHL17,GPX7,PNMT,RPS26,OPTC,GNG4,VSIG4,AIMP2,BDH1,MAD2L1BP,CST2,BRF2,CD69,TUBB4A,CSF2
TF	Factor: Max; motif: NNANCACGTGNTNN	TF:M00119	false	1.7888959328995568e-13	12.747414923313036	6809	114	44	62700	CST7,ID1,MANF,CRABP1,PGLYRP1,HOXA5,GBX2,GUCA2A,SLC25A24,AMY1C,OCM2,EIF3J,CDK7,MED31,DCXR,FOXH1,MRPS18A,PRLH,GIMAP2,BST2,NUDT11,RPS12,MAGEA6,MRPL49,PRELID1,CLDN20,FICD,ANP32B,AP4M1,MAGEA3,IMP3,TIMM17B,TPSG1,RPS26,AIMP2,BDH1,FADD,TIMM8B,ARHGDIA,COX6A2,MAD2L1BP,BRF2,TMED1,TUBB4A
TF	Factor: Max; motif: NNANCACGTGNTNN; match class: 1	TF:M00119_1	false	1.7888959328995568e-13	12.747414923313036	6809	114	44	62700	CST7,ID1,MANF,CRABP1,PGLYRP1,HOXA5,GBX2,GUCA2A,SLC25A24,AMY1C,OCM2,EIF3J,CDK7,MED31,DCXR,FOXH1,MRPS18A,PRLH,GIMAP2,BST2,NUDT11,RPS12,MAGEA6,MRPL49,PRELID1,CLDN20,FICD,ANP32B,AP4M1,MAGEA3,IMP3,TIMM17B,TPSG1,RPS26,AIMP2,BDH1,FADD,TIMM8B,ARHGDIA,COX6A2,MAD2L1BP,BRF2,TMED1,TUBB4A
TF	Factor: ESE-1; motif: NTGTGCGGATGCN; match class: 1	TF:M11385_1	false	1.7888959328995568e-13	12.747414923313036	5595	114	40	62700	CRABP1,CLDN10,SMS,GUCA2A,SLC25A24,OCM2,EIF3J,CDK7,DCXR,STMN2,MT2A,RPL10A,LAPTM4A,CLDN2,PRLH,RPL36AL,RPS12,MAGEA6,ATP4B,PRELID1,FICD,ANP32B,PROP1,UTF1,MAGEA3,TCL1A,CBR3,SLC35A2,IMP3,TIMM17B,TPSG1,RPS26,CRYGB,MAGEC2,MFAP4,GNMT,TIMM8B,COX6A2,CD69,TUBB4A
TF	Factor: Msx-2; motif: NNNGACYAATTAGYNNT	TF:M01393	false	1.8944238256427585e-13	12.722522852921644	8812	114	50	62700	ID1,MUC2,MAB21L2,GBX2,SLC25A24,SLC10A1,PSMD10,CDK7,ARG2,DCXR,STMN2,MT2A,RPL10A,LAPTM4A,CLDN2,RNF113A,RPL36AL,MAOB,BST2,RPS12,MSRA,PRELID1,HLA-B,FICD,SIGLEC7,MAGED2,CES1,PROP1,UTF1,UGT2B10,PTMS,RPL24,TCL1A,PRPF31,HCRT,OR8B2,GPX7,RPS26,OPTC,PNRC1,CRYGB,MAGEC2,RLN2,BDH1,FADD,COX6A2,MAD2L1BP,BRF2,CD69,SPRR2E
TF	Factor: Spic; motif: NGNGGAASTN	TF:M02077	false	1.8944238256427585e-13	12.722522852921644	8466	114	49	62700	MANF,CRABP1,MUC2,PGLYRP1,HOXA5,CLDN10,SMS,GUCA2A,SLC25A24,SLC10A1,CDK7,DCXR,FOXH1,STMN2,MT2A,CSH1,RPL36AL,GIMAP2,NUDT11,ORMDL2,ATP4B,COX5B,CLDN20,SIGLEC7,ANP32B,CES1,PROP1,ENDOG,AP4M1,RPL24,ARHGEF5,SLC35A2,TIMM17B,HCRT,IVL,OR8B2,FTHL17,RPS26,GNG4,PNRC1,CRYGB,MAGEC2,RLN2,GNMT,ARHGDIA,MAD2L1BP,BRF2,TMED1,CSF2
TF	Factor: ELF1; motif: NNNASCCGGAAGTGGNNNN	TF:M12600	false	1.995433859074244e-13	12.699962662826154	8824	114	50	62700	ID1,MANF,CRABP1,MUC2,SMS,NDUFAF1,SLC25A24,SLC10A1,EIF3J,PSMD10,CDK7,MED31,FOXH1,SNRPB2,MT2A,CLDN2,MRPS18A,RNF113A,RPL36AL,NUDT11,EMD,MRPL49,ATP4B,COX5B,MSRA,PRELID1,HLA-B,FICD,SIGLEC7,MAGED2,CES1,UTF1,PTMS,ENDOG,AP4M1,RPL24,ARHGEF5,PRPF31,SLC35A2,FTHL17,OPTC,CRYGB,AIMP2,GNMT,TIMM8B,ARHGDIA,COX6A2,MAD2L1BP,BRF2,TMED1
TF	Factor: E2F-1; motif: NKTSSCGC	TF:M00428	false	2.014983427038293e-13	12.695728521520598	9178	114	51	62700	MANF,CRABP1,HOXA5,CLDN10,SMS,NDUFAF1,GBX2,SLC25A24,EIF3J,PSMD10,MED31,ARG2,DCXR,SNRPB2,RPL10A,LAPTM4A,CLDN2,RNF113A,RPL36AL,NUDT11,RPS12,COX5B,MSRA,PRELID1,HLA-B,FICD,ANP32B,UTF1,PTMS,ENDOG,AP4M1,RPL24,ARHGEF5,CRABP2,CBR3,NDUFB11,IMP3,FTHL17,GPX7,PNMT,RPS26,CRYGB,MAGEC2,RLN2,TRAPPC12,FADD,TIMM8B,ARHGDIA,COX6A2,BRF2,TUBB4A
TF	Factor: LRH-1; motif: TGACCTTGRNYCAAGGTCA	TF:M11830	false	2.0426009117648295e-13	12.689816478570313	7155	114	45	62700	ID1,MANF,MUC2,PGLYRP1,HOXA5,CLDN10,LALBA,AMY1C,ARG2,SNRPB2,RPL10A,PABPC3,MRPS18A,PRLH,CSH1,RPL36AL,MAOB,MAGEA6,ATP4B,COX5B,PRELID1,CLDN20,HLA-B,FICD,CES1,PROP1,PTMS,MAGEA3,RPL24,CRABP2,TIMM17B,HCRT,OR8B2,GPX7,GNG4,MAGEC2,RLN2,MFAP4,BDH1,TRAPPC12,TIMM8B,COX6A2,MAD2L1BP,TUBB4A,CSF2
TF	Factor: Nkx3-2; motif: TRAGTG	TF:M01181	false	2.100838913883173e-13	12.677607246734313	9546	114	52	62700	CST7,CRABP1,MAB21L2,NDUFAF1,SLC25A24,SLC10A1,OCM2,EIF3J,CDK7,ARG2,SNRPB2,STMN2,MT2A,RPL10A,CLDN2,PABPC3,MRPS18A,RPL36AL,GIMAP2,ORMDL2,RPS12,MRPL49,MSRA,HLA-B,FICD,UGT2B10,RPL24,CRABP2,TCL1A,CBR3,NDUFB11,HCRT,IVL,OR8B2,GPX7,PNMT,RPS26,OPTC,VSIG4,RLN2,BDH1,FADD,GNMT,TIMM8B,COX6A2,MAD2L1BP,CST2,BRF2,CD69,TMED1,SPRR2E,CSF2
TF	Factor: NKX25; motif: NNANCCACTTRAAWTT	TF:M01414	false	2.1109703315243438e-13	12.675517870408974	9910	114	53	62700	CST7,MANF,CRABP1,PGLYRP1,MAB21L2,NDUFAF1,SLC25A24,LALBA,OCM2,CDK7,DCXR,FOXH1,SNRPB2,STMN2,MT2A,RNF113A,RPL36AL,GIMAP2,MAOB,RPS12,MAGEA6,ATP4B,COX5B,MSRA,CLDN20,HLA-B,FICD,ANP32B,UGT2B10,MAGEA3,CRABP2,TCL1A,CBR3,NDUFB11,TIMM17B,HCRT,IVL,OR8B2,TPSG1,FTHL17,GPX7,RPS26,OPTC,GNG4,MAGEC2,BDH1,FADD,GNMT,MAD2L1BP,CST2,BRF2,SPRR2E,CSF2
TF	Factor: TWIST; motif: CACCTGG	TF:M03582	false	2.5152195266665953e-13	12.599424104023862	8532	114	49	62700	CRABP1,MUC2,PGLYRP1,MAB21L2,NDUFAF1,SLC25A24,AMY1C,SLC10A1,OCM2,MED31,ARG2,DCXR,FOXH1,SNRPB2,STMN2,RPL10A,CLDN2,RPL36AL,BST2,EMD,MAGEA6,ATP4B,HLA-B,ANP32B,CES1,PROP1,UTF1,PTMS,ENDOG,AP4M1,MAGEA3,ARHGEF5,CRABP2,CBR3,PRPF31,SLC35A2,IMP3,TIMM17B,TPSG1,FTHL17,GPX7,MAGEC2,RLN2,GNMT,ARHGDIA,COX6A2,TMED1,TUBB4A,CSF2
TF	Factor: PHB; motif: NCCCAGCCCCY	TF:M12725	false	2.5562521569136313e-13	12.592396308199568	9957	114	53	62700	ID1,MANF,MUC2,PGLYRP1,SMS,MAB21L2,GBX2,GUCA2A,SLC25A24,SLC10A1,PSMD10,MED31,DCXR,FOXH1,STMN2,MT2A,LAPTM4A,PABPC3,PRLH,CSH1,BST2,NUDT11,ORMDL2,EMD,RPS12,ATP4B,COX5B,PRELID1,HLA-B,FICD,SIGLEC7,MAGED2,ANP32B,CES1,UTF1,ENDOG,AP4M1,ARHGEF5,CRABP2,PRPF31,TIMM17B,HCRT,GPX7,PNMT,PNRC1,CRYGB,MFAP4,ARHGDIA,COX6A2,MAD2L1BP,TMED1,TUBB4A,CSF2
TF	Factor: POU2F1:Elk-1; motif: ACCGGAWATGCAW	TF:M08398	false	2.558570997946787e-13	12.59200252725989	8195	114	48	62700	ID1,MANF,PGLYRP1,SMS,GUCA2A,LALBA,AMY1C,EIF3J,PSMD10,CDK7,MED31,ARG2,FOXH1,SNRPB2,MT2A,LAPTM4A,TMPRSS11E,PABPC3,MRPS18A,RNF113A,CSH1,NUDT11,ATP4B,MSRA,FICD,SIGLEC7,UTF1,AP4M1,ARHGEF5,TCL1A,PRPF31,SLC35A2,NDUFB11,TIMM17B,IVL,GPX7,RPS26,OPTC,PNRC1,AIMP2,MAGEC2,RLN2,TRAPPC12,FADD,COX6A2,MAD2L1BP,BRF2,CD69
TF	Factor: JUNB:C-FOS; motif: NATGAGTCATNN	TF:M08925	false	2.806112799721514e-13	12.551894875249216	3518	114	32	62700	CST7,MANF,CRABP1,MUC2,GUCA2A,AMY1C,EIF3J,SNRPB2,MT2A,RPL10A,CLDN2,MRPS18A,NUDT11,ATP4B,MSRA,CLDN20,SIGLEC7,UGT2B10,RPL24,CRABP2,TCL1A,SLC35A2,IMP3,HCRT,IVL,OR8B2,TPSG1,GNG4,TRAPPC12,FADD,MAD2L1BP,CST2
TF	Factor: Elk-1; motif: GGAAGN; match class: 1	TF:M03819_1	false	3.1627994083870796e-13	12.499928351110862	7572	114	46	62700	ID1,CRABP1,MUC2,PGLYRP1,CLDN10,GUCA2A,SLC25A24,SLC10A1,EIF3J,CDK7,FOXH1,MT2A,RPL10A,CLDN2,CSH1,RPL36AL,GIMAP2,BST2,COX5B,FICD,SIGLEC7,CES1,PROP1,AP4M1,RPL24,ARHGEF5,SLC35A2,IMP3,TIMM17B,IVL,OR8B2,FTHL17,GNG4,VSIG4,PNRC1,CRYGB,MAGEC2,MFAP4,GNMT,TIMM8B,ARHGDIA,MAD2L1BP,BRF2,CD69,SPRR2E,CSF2
TF	Factor: MAF; motif: GCTGAGTCAN	TF:M07296	false	3.356113354678583e-13	12.474163379047145	5709	114	40	62700	CST7,CRABP1,MUC2,PGLYRP1,GUCA2A,EIF3J,CDK7,MED31,ARG2,STMN2,MT2A,RPL10A,TMPRSS11E,CLDN2,PRLH,CSH1,RPL36AL,GIMAP2,NUDT11,ORMDL2,MSRA,PRELID1,CLDN20,FICD,SIGLEC7,CES1,PTMS,IMP3,TIMM17B,TPSG1,PNMT,GNG4,MAGEC2,TIMM8B,ARHGDIA,COX6A2,MAD2L1BP,TMED1,TUBB4A,CSF2
TF	Factor: BRCA1:USF2; motif: KTNNGTTG	TF:M01082	false	3.5844848376179394e-13	12.445573252341076	7272	114	45	62700	CST7,HOXA5,CLDN10,SMS,MAB21L2,NDUFAF1,AMY1C,OCM2,CDK7,MED31,SNRPB2,LAPTM4A,TMPRSS11E,CLDN2,MRPS18A,CSH1,GIMAP2,MAOB,ORMDL2,MAGEA6,PRELID1,CLDN20,HLA-B,MAGED2,CES1,UTF1,AP4M1,MAGEA3,RPL24,CBR3,PRPF31,SLC35A2,IMP3,TIMM17B,HCRT,OR8B2,VSIG4,PNRC1,BDH1,TRAPPC12,COX6A2,CST2,BRF2,CD69,TMED1
TF	Factor: c-Myc; motif: RACCACGTGCTC	TF:M01145	false	3.607389842733168e-13	12.442806921890341	6326	114	42	62700	MANF,CRABP1,PGLYRP1,HOXA5,SMS,NDUFAF1,GUCA2A,AMY1C,SLC10A1,OCM2,EIF3J,MED31,DCXR,FOXH1,PABPC3,PRLH,GIMAP2,BST2,NUDT11,RPS12,MRPL49,PRELID1,FICD,ANP32B,AP4M1,SLC35A2,IMP3,TIMM17B,TPSG1,FTHL17,RPS26,AIMP2,BDH1,FADD,TIMM8B,ARHGDIA,COX6A2,MAD2L1BP,CST2,BRF2,TMED1,TUBB4A
TF	Factor: ELF4; motif: NCCGGAARTN	TF:M02056	false	3.635828362049912e-13	12.439396626873071	5432	114	39	62700	ID1,CRABP1,MUC2,SMS,NDUFAF1,SLC25A24,PSMD10,MED31,FOXH1,SNRPB2,MT2A,LAPTM4A,CLDN2,MRPS18A,RNF113A,RPL36AL,RPS12,ATP4B,COX5B,PRELID1,FICD,MAGED2,ENDOG,AP4M1,RPL24,ARHGEF5,CRABP2,PRPF31,SLC35A2,IMP3,TIMM17B,FTHL17,CRYGB,TRAPPC12,GNMT,TIMM8B,ARHGDIA,MAD2L1BP,BRF2
TF	Factor: p300; motif: CTGNCTYMAN	TF:M07266	false	3.70741258212987e-13	12.43092908050085	8279	114	48	62700	CST7,MANF,PGLYRP1,HOXA5,CLDN10,SLC25A24,AMY1C,PSMD10,CDK7,MED31,ARG2,SNRPB2,TMPRSS11E,CLDN2,MRPS18A,CSH1,GIMAP2,MAOB,BST2,NUDT11,ORMDL2,MAGEA6,MRPL49,MSRA,FICD,MAGED2,CES1,PTMS,ENDOG,MAGEA3,NDUFB11,HCRT,OR8B2,TPSG1,FTHL17,PNMT,RPS26,GNG4,PNRC1,CRYGB,MFAP4,BDH1,GNMT,MAD2L1BP,CST2,CD69,TUBB4A,CSF2
TF	Factor: CTCF; motif: NCCRSTAGGGGGCGC	TF:M08911	false	3.790213805838835e-13	12.42133629080317	9332	114	51	62700	CRABP1,HOXA5,CLDN10,SMS,GBX2,EIF3J,MED31,ARG2,DCXR,FOXH1,SNRPB2,RPL10A,LAPTM4A,MAOB,EMD,RPS12,ATP4B,COX5B,PRELID1,HLA-B,FICD,MAGED2,ANP32B,PROP1,UTF1,PTMS,ENDOG,AP4M1,CRABP2,TCL1A,CBR3,SLC35A2,NDUFB11,TIMM17B,TPSG1,FTHL17,GPX7,PNMT,RPS26,PNRC1,AIMP2,RLN2,MFAP4,TRAPPC12,FADD,GNMT,TIMM8B,ARHGDIA,CST2,TMED1,TUBB4A
TF	Factor: SP2; motif: GNNGGGGGCGGGGSN	TF:M03807	false	3.9011321478841513e-13	12.408809338043802	8635	114	49	62700	CST7,MANF,CRABP1,CLDN10,SMS,MAB21L2,GBX2,SLC25A24,SLC10A1,OCM2,EIF3J,PSMD10,MED31,ARG2,DCXR,FOXH1,STMN2,MT2A,LAPTM4A,MAOB,BST2,NUDT11,EMD,MAGEA6,MRPL49,PRELID1,FICD,ANP32B,UTF1,PTMS,MAGEA3,CRABP2,TCL1A,CBR3,SLC35A2,NDUFB11,TIMM17B,GPX7,PNMT,PNRC1,MAGEC2,MFAP4,TRAPPC12,FADD,ARHGDIA,COX6A2,TMED1,TUBB4A,CSF2
TF	Factor: ZABC1; motif: ATTCCNAC	TF:M01306	false	4.043182755988755e-13	12.393276627668644	9348	114	51	62700	CST7,ID1,SMS,MAB21L2,NDUFAF1,LALBA,SLC10A1,EIF3J,PSMD10,CDK7,MED31,ARG2,MT2A,RPL10A,LAPTM4A,RNF113A,CSH1,MAOB,BST2,NUDT11,MAGEA6,MRPL49,ATP4B,COX5B,MSRA,PRELID1,HLA-B,SIGLEC7,MAGED2,PROP1,UTF1,ENDOG,AP4M1,MAGEA3,TCL1A,SLC35A2,OR8B2,RPS26,VSIG4,CRYGB,AIMP2,MAGEC2,FADD,GNMT,TIMM8B,ARHGDIA,COX6A2,MAD2L1BP,BRF2,TMED1,SPRR2E
TF	Factor: ctcf; motif: YGGCCACCAGRKGGCRSYN	TF:M09890	false	4.155404389517822e-13	12.381386705793158	8650	114	49	62700	MUC2,PGLYRP1,HOXA5,CLDN10,SMS,GBX2,GUCA2A,SLC10A1,OCM2,EIF3J,DCXR,FOXH1,RPL10A,PABPC3,PRLH,RPL36AL,MAOB,NUDT11,EMD,MSRA,PRELID1,HLA-B,FICD,SIGLEC7,MAGED2,ANP32B,PROP1,UTF1,PTMS,ENDOG,RPL24,CRABP2,TCL1A,CBR3,SLC35A2,NDUFB11,TPSG1,FTHL17,GPX7,PNMT,PNRC1,AIMP2,RLN2,MFAP4,TRAPPC12,FADD,TIMM8B,ARHGDIA,TMED1
TF	Factor: Elf-1; motif: ACTTCCGGG	TF:M04714	false	4.180719495318439e-13	12.37874897038837	7969	114	47	62700	ID1,CRABP1,MUC2,SMS,NDUFAF1,SLC25A24,SLC10A1,EIF3J,PSMD10,CDK7,MED31,FOXH1,SNRPB2,CLDN2,MRPS18A,RNF113A,RPL36AL,NUDT11,EMD,MRPL49,ATP4B,COX5B,MSRA,PRELID1,HLA-B,FICD,SIGLEC7,MAGED2,CES1,UTF1,ENDOG,AP4M1,RPL24,ARHGEF5,PRPF31,SLC35A2,TIMM17B,FTHL17,CRYGB,AIMP2,TRAPPC12,GNMT,TIMM8B,ARHGDIA,COX6A2,MAD2L1BP,BRF2
TF	Factor: NFATc1; motif: TTTCCAYWRTGGAAA	TF:M04052	false	4.494805258861966e-13	12.347289119689098	6683	114	43	62700	ID1,MANF,CRABP1,HOXA5,CLDN10,MAB21L2,GUCA2A,AMY1C,OCM2,PSMD10,CDK7,ARG2,DCXR,LAPTM4A,MRPS18A,CSH1,RPL36AL,GIMAP2,MAOB,BST2,NUDT11,RPS12,ATP4B,COX5B,HLA-B,ANP32B,AP4M1,ARHGEF5,TCL1A,SLC35A2,IMP3,HCRT,IVL,GPX7,RPS26,VSIG4,PNRC1,TRAPPC12,FADD,ARHGDIA,BRF2,SPRR2E,TUBB4A
TF	Factor: Elk-1; motif: RCCGGAAGTGN	TF:M09904	false	4.512079804692463e-13	12.345623227634851	8326	114	48	62700	ID1,CRABP1,MUC2,SMS,SLC25A24,SLC10A1,EIF3J,PSMD10,CDK7,MED31,FOXH1,SNRPB2,CLDN2,MRPS18A,RNF113A,RPL36AL,BST2,NUDT11,EMD,MRPL49,ATP4B,COX5B,MSRA,PRELID1,HLA-B,FICD,SIGLEC7,MAGED2,UTF1,ENDOG,AP4M1,RPL24,ARHGEF5,PRPF31,SLC35A2,TIMM17B,FTHL17,CRYGB,AIMP2,MFAP4,TRAPPC12,GNMT,TIMM8B,ARHGDIA,MAD2L1BP,BRF2,CD69,SPRR2E
TF	Factor: AP-2gamma; motif: GCCYNCRGSN	TF:M03811	false	4.672208203119708e-13	12.330477812417213	9030	114	50	62700	MANF,MUC2,HOXA5,SMS,GBX2,GUCA2A,SLC25A24,EIF3J,PSMD10,MED31,DCXR,FOXH1,SNRPB2,MT2A,RPL10A,LAPTM4A,PABPC3,MRPS18A,RNF113A,PRLH,CSH1,RPL36AL,MAOB,NUDT11,EMD,MAGEA6,MRPL49,COX5B,FICD,SIGLEC7,ANP32B,PROP1,UTF1,UGT2B10,ENDOG,MAGEA3,ARHGEF5,CRABP2,TCL1A,TIMM17B,GPX7,PNMT,AIMP2,MFAP4,TRAPPC12,FADD,ARHGDIA,COX6A2,TMED1,TUBB4A
TF	Factor: ESE-1; motif: NSMGGAARTN	TF:M02055	false	5.562150710663795e-13	12.254757247776265	7699	114	46	62700	ID1,CRABP1,MUC2,SMS,SLC25A24,EIF3J,CDK7,FOXH1,SNRPB2,MT2A,LAPTM4A,CLDN2,MRPS18A,RNF113A,RPL36AL,BST2,NUDT11,ORMDL2,ATP4B,COX5B,MSRA,PRELID1,FICD,SIGLEC7,MAGED2,CES1,ENDOG,AP4M1,RPL24,ARHGEF5,SLC35A2,IMP3,TIMM17B,FTHL17,CRYGB,MFAP4,TRAPPC12,GNMT,TIMM8B,ARHGDIA,COX6A2,MAD2L1BP,BRF2,CD69,SPRR2E,CSF2
TF	Factor: ESE-1; motif: NSMGGAARTN	TF:M01214	false	5.562150710663795e-13	12.254757247776265	7699	114	46	62700	ID1,CRABP1,MUC2,SMS,SLC25A24,EIF3J,CDK7,FOXH1,SNRPB2,MT2A,LAPTM4A,CLDN2,MRPS18A,RNF113A,RPL36AL,BST2,NUDT11,ORMDL2,ATP4B,COX5B,MSRA,PRELID1,FICD,SIGLEC7,MAGED2,CES1,ENDOG,AP4M1,RPL24,ARHGEF5,SLC35A2,IMP3,TIMM17B,FTHL17,CRYGB,MFAP4,TRAPPC12,GNMT,TIMM8B,ARHGDIA,COX6A2,MAD2L1BP,BRF2,CD69,SPRR2E,CSF2
TF	Factor: gsh-1; motif: NTMATNRN	TF:M10750	false	5.773393723449968e-13	12.23856882426283	8043	114	47	62700	CST7,MUC2,HOXA5,MAB21L2,NDUFAF1,GBX2,LALBA,PSMD10,CDK7,LAPTM4A,TMPRSS11E,MRPS18A,RPL36AL,GIMAP2,BST2,MAGEA6,MRPL49,CLDN20,HLA-B,MAGED2,CES1,PROP1,UTF1,UGT2B10,ENDOG,AP4M1,MAGEA3,RPL24,PRPF31,SLC35A2,HCRT,OR8B2,RPS26,VSIG4,CRYGB,AIMP2,MAGEC2,RLN2,BDH1,TRAPPC12,FADD,TIMM8B,COX6A2,BRF2,CD69,SPRR2E,CSF2
TF	Factor: HIF-1alpha; motif: NCACGT	TF:M02012	false	5.773393723449968e-13	12.23856882426283	6735	114	43	62700	CST7,ID1,MANF,CRABP1,HOXA5,GBX2,AMY1C,OCM2,EIF3J,CDK7,MED31,ARG2,FOXH1,RPL10A,MRPS18A,RNF113A,PRLH,GIMAP2,NUDT11,EMD,RPS12,MAGEA6,ATP4B,PRELID1,CLDN20,ANP32B,ENDOG,MAGEA3,CRABP2,IMP3,TIMM17B,TPSG1,RPS26,OPTC,AIMP2,RLN2,FADD,GNMT,TIMM8B,ARHGDIA,COX6A2,BRF2,TUBB4A
TF	Factor: GEMIN3; motif: NCWGGRARRGRGNGNG	TF:M09727	false	6.188854973177533e-13	12.208389694248	8747	114	49	62700	ID1,MANF,MUC2,HOXA5,MAB21L2,NDUFAF1,GUCA2A,SLC25A24,LALBA,EIF3J,PSMD10,MED31,ARG2,DCXR,FOXH1,STMN2,MT2A,RPL10A,MRPS18A,GIMAP2,MAOB,ATP4B,CLDN20,FICD,SIGLEC7,MAGED2,PROP1,PTMS,AP4M1,ARHGEF5,CRABP2,TCL1A,PRPF31,TIMM17B,TPSG1,FTHL17,GPX7,GNG4,PNRC1,MAGEC2,RLN2,MFAP4,FADD,TIMM8B,CST2,CD69,TMED1,TUBB4A,CSF2
TF	Factor: sp4; motif: NNNGCYCCGCCCCCY	TF:M10530	false	6.24697994752025e-13	12.204329888114373	8403	114	48	62700	CST7,MANF,CRABP1,CLDN10,SMS,MAB21L2,SLC10A1,EIF3J,PSMD10,MED31,ARG2,DCXR,FOXH1,STMN2,MT2A,LAPTM4A,BST2,NUDT11,EMD,MAGEA6,MRPL49,COX5B,PRELID1,FICD,MAGED2,ANP32B,UTF1,MAGEA3,CRABP2,TCL1A,SLC35A2,TIMM17B,FTHL17,PNMT,PNRC1,AIMP2,MAGEC2,MFAP4,TRAPPC12,FADD,GNMT,ARHGDIA,COX6A2,CST2,CD69,TMED1,TUBB4A,CSF2
TF	Factor: REST; motif: AAGGTGCT	TF:M04926	false	6.280796247671042e-13	12.201985295108495	6440	114	42	62700	CST7,ID1,MUC2,MAB21L2,GBX2,GUCA2A,AMY1C,SLC10A1,EIF3J,CDK7,FOXH1,SNRPB2,STMN2,MT2A,RPL10A,LAPTM4A,TMPRSS11E,PABPC3,MRPS18A,RNF113A,PRLH,CSH1,RPL36AL,ATP4B,MAGED2,CES1,UTF1,UGT2B10,PTMS,NDUFB11,IMP3,OPTC,GNG4,AIMP2,MFAP4,BDH1,TRAPPC12,GNMT,ARHGDIA,CD69,TUBB4A,CSF2
TF	Factor: AP-2beta; motif: NSCCYNRGGSN; match class: 1	TF:M11477_1	false	6.575899792312534e-13	12.18204481346942	7084	114	44	62700	ID1,MANF,PGLYRP1,CLDN10,SMS,NDUFAF1,GBX2,GUCA2A,LALBA,AMY1C,EIF3J,MED31,DCXR,FOXH1,SNRPB2,MT2A,RNF113A,RPL36AL,NUDT11,ORMDL2,MRPL49,COX5B,MSRA,CLDN20,SIGLEC7,ANP32B,CES1,PTMS,ENDOG,CBR3,PRPF31,IVL,TPSG1,GPX7,MAGEC2,MFAP4,FADD,GNMT,TIMM8B,COX6A2,CST2,BRF2,TUBB4A,CSF2
TF	Factor: YY1; motif: NGCCGCCATYTTGN	TF:M12275	false	6.575899792312534e-13	12.18204481346942	7084	114	44	62700	MANF,PGLYRP1,NDUFAF1,LALBA,SLC10A1,OCM2,EIF3J,PSMD10,CDK7,STMN2,LAPTM4A,CLDN2,PABPC3,MRPS18A,RNF113A,CSH1,RPL36AL,ORMDL2,MRPL49,HLA-B,FICD,ANP32B,RPL24,ARHGEF5,TCL1A,SLC35A2,NDUFB11,IMP3,TIMM17B,HCRT,FTHL17,GPX7,RPS26,GNG4,CRYGB,AIMP2,MAGEC2,MFAP4,BDH1,ARHGDIA,CD69,TMED1,SPRR2E,TUBB4A
TF	Factor: Arnt; motif: NNNNNRTCACGTGAYNNNNN; match class: 1	TF:M00539_1	false	6.575899792312534e-13	12.18204481346942	6764	114	43	62700	CST7,MANF,CRABP1,PGLYRP1,HOXA5,GBX2,GUCA2A,AMY1C,OCM2,EIF3J,CDK7,MED31,DCXR,FOXH1,LAPTM4A,MRPS18A,PRLH,GIMAP2,BST2,NUDT11,RPS12,MAGEA6,MRPL49,PRELID1,CLDN20,ANP32B,AP4M1,MAGEA3,CRABP2,PRPF31,IMP3,TIMM17B,TPSG1,RPS26,AIMP2,FADD,TIMM8B,ARHGDIA,COX6A2,MAD2L1BP,BRF2,TMED1,TUBB4A
TF	Factor: Arnt; motif: NNNNNRTCACGTGAYNNNNN	TF:M00539	false	6.575899792312534e-13	12.18204481346942	6764	114	43	62700	CST7,MANF,CRABP1,PGLYRP1,HOXA5,GBX2,GUCA2A,AMY1C,OCM2,EIF3J,CDK7,MED31,DCXR,FOXH1,LAPTM4A,MRPS18A,PRLH,GIMAP2,BST2,NUDT11,RPS12,MAGEA6,MRPL49,PRELID1,CLDN20,ANP32B,AP4M1,MAGEA3,CRABP2,PRPF31,IMP3,TIMM17B,TPSG1,RPS26,AIMP2,FADD,TIMM8B,ARHGDIA,COX6A2,MAD2L1BP,BRF2,TMED1,TUBB4A
TF	Factor: VDR; motif: NRGGTCANNGRGKTCA	TF:M10106	false	6.575899792312534e-13	12.18204481346942	7084	114	44	62700	CST7,ID1,CRABP1,HOXA5,SMS,GUCA2A,SLC25A24,AMY1C,EIF3J,MED31,FOXH1,SNRPB2,RPL10A,PABPC3,RPL36AL,EMD,RPS12,MAGEA6,ATP4B,MSRA,FICD,MAGED2,CES1,PROP1,UGT2B10,ENDOG,AP4M1,MAGEA3,CBR3,TPSG1,GPX7,PNMT,GNG4,VSIG4,CRYGB,MFAP4,FADD,GNMT,ARHGDIA,COX6A2,MAD2L1BP,CST2,TMED1,TUBB4A
TF	Factor: AP-2; motif: SNNNCCNCAGGCN	TF:M00915	false	6.809194857045208e-13	12.166904237546047	9846	114	52	62700	CST7,MANF,CRABP1,MUC2,PGLYRP1,HOXA5,SMS,GBX2,AMY1C,EIF3J,PSMD10,DCXR,FOXH1,MT2A,RPL10A,LAPTM4A,CLDN2,PABPC3,MRPS18A,RNF113A,PRLH,RPL36AL,MAOB,BST2,NUDT11,RPS12,COX5B,HLA-B,FICD,ANP32B,CES1,PROP1,UTF1,ENDOG,AP4M1,ARHGEF5,CRABP2,TCL1A,CBR3,NDUFB11,GPX7,OPTC,PNRC1,AIMP2,MFAP4,TRAPPC12,GNMT,ARHGDIA,COX6A2,CST2,TMED1,TUBB4A
TF	Factor: NR3C1; motif: RRGAACATWMYGTYCTRN	TF:M02219	false	6.980024206824255e-13	12.156143071234723	6777	114	43	62700	CST7,ID1,CRABP1,CLDN10,MAB21L2,AMY1C,SLC10A1,FOXH1,RPL10A,TMPRSS11E,PABPC3,MRPS18A,PRLH,CSH1,RPL36AL,GIMAP2,MAOB,BST2,RPS12,MRPL49,COX5B,MSRA,PRELID1,FICD,PROP1,UGT2B10,ENDOG,CRABP2,CBR3,SLC35A2,IVL,FTHL17,PNMT,OPTC,VSIG4,PNRC1,AIMP2,MFAP4,TIMM8B,CST2,TMED1,SPRR2E,TUBB4A
TF	Factor: JUNB:FOSB; motif: NRTGASTCAT	TF:M08920	false	7.080206310310281e-13	12.149954087207988	3164	114	30	62700	MANF,CRABP1,MUC2,GUCA2A,AMY1C,EIF3J,SNRPB2,MT2A,RPL10A,CLDN2,MRPS18A,NUDT11,ATP4B,MSRA,CLDN20,SIGLEC7,UGT2B10,RPL24,CRABP2,TCL1A,SLC35A2,IMP3,HCRT,OR8B2,TPSG1,GNG4,TRAPPC12,FADD,MAD2L1BP,CST2
TF	Factor: JunB; motif: GATGACGTCAYC	TF:M11273	false	7.702564678932128e-13	12.11336464619695	9155	114	50	62700	ID1,MANF,MUC2,NDUFAF1,GUCA2A,AMY1C,OCM2,EIF3J,PSMD10,MED31,ARG2,MT2A,LAPTM4A,TMPRSS11E,CLDN2,MRPS18A,ORMDL2,EMD,MAGEA6,MRPL49,ATP4B,MSRA,PRELID1,CLDN20,HLA-B,SIGLEC7,ANP32B,CES1,UGT2B10,PTMS,ENDOG,MAGEA3,RPL24,ARHGEF5,CRABP2,TCL1A,CBR3,PRPF31,IMP3,OR8B2,PNMT,AIMP2,RLN2,MFAP4,GNMT,TIMM8B,COX6A2,CD69,SPRR2E,CSF2
TF	Factor: RelA-p65; motif: BCWGGGRANNK	TF:M04811	false	7.862216095746843e-13	12.104455023616836	7448	114	45	62700	CST7,ID1,MUC2,PGLYRP1,SMS,GBX2,GUCA2A,SLC10A1,DCXR,FOXH1,STMN2,MT2A,LAPTM4A,CLDN2,CSH1,BST2,RPS12,ATP4B,COX5B,MSRA,FICD,SIGLEC7,ANP32B,PROP1,ENDOG,AP4M1,ARHGEF5,CRABP2,CBR3,PRPF31,TIMM17B,HCRT,TPSG1,PNMT,RPS26,GNG4,VSIG4,PNRC1,CRYGB,RLN2,MFAP4,ARHGDIA,MAD2L1BP,BRF2,TUBB4A
TF	Factor: MAZ; motif: GGGMGGGGS	TF:M10432	false	8.1190816942318e-13	12.090493088699821	9527	114	51	62700	CST7,ID1,MANF,CLDN10,SMS,MAB21L2,GBX2,GUCA2A,OCM2,EIF3J,PSMD10,DCXR,FOXH1,STMN2,RPL10A,MAOB,NUDT11,ORMDL2,EMD,PRELID1,HLA-B,FICD,SIGLEC7,MAGED2,ANP32B,UTF1,PTMS,AP4M1,ARHGEF5,CRABP2,CBR3,IMP3,TIMM17B,HCRT,FTHL17,GPX7,PNMT,RPS26,GNG4,PNRC1,AIMP2,MAGEC2,RLN2,MFAP4,FADD,ARHGDIA,COX6A2,CST2,TMED1,TUBB4A,CSF2
TF	Factor: ctcf; motif: CCRSCAGGGGGCGCN	TF:M10426	false	8.485825672822323e-13	12.07130589433572	9538	114	51	62700	ID1,MANF,CRABP1,MUC2,HOXA5,CLDN10,SMS,GBX2,GUCA2A,EIF3J,MED31,ARG2,DCXR,FOXH1,MT2A,RPL10A,RPL36AL,NUDT11,EMD,RPS12,PRELID1,HLA-B,FICD,ANP32B,PROP1,UTF1,PTMS,ENDOG,AP4M1,CRABP2,TCL1A,CBR3,SLC35A2,NDUFB11,HCRT,TPSG1,FTHL17,GPX7,PNMT,RPS26,PNRC1,AIMP2,RLN2,MFAP4,TRAPPC12,FADD,GNMT,TIMM8B,ARHGDIA,TMED1,TUBB4A
TF	Factor: c-Myc; motif: CACGTGGC	TF:M03867	false	8.731113912770011e-13	12.058930345606154	7471	114	45	62700	CRABP1,MUC2,PGLYRP1,SMS,GBX2,GUCA2A,AMY1C,OCM2,EIF3J,PSMD10,CDK7,MED31,FOXH1,RPL10A,CLDN2,GIMAP2,MAOB,BST2,NUDT11,RPS12,MRPL49,ATP4B,PRELID1,HLA-B,ANP32B,UTF1,AP4M1,RPL24,CBR3,SLC35A2,TPSG1,GPX7,RPS26,AIMP2,MAGEC2,MFAP4,FADD,TIMM8B,ARHGDIA,COX6A2,MAD2L1BP,CST2,TMED1,TUBB4A,CSF2
TF	Factor: E2F-1; motif: TTGGCGCGRAANNGNM	TF:M00938	false	8.754586508340354e-13	12.05776436144654	7472	114	45	62700	ID1,CRABP1,HOXA5,CLDN10,SMS,NDUFAF1,GBX2,SLC25A24,EIF3J,MED31,DCXR,FOXH1,STMN2,MT2A,RPL10A,CLDN2,RNF113A,RPL36AL,ORMDL2,RPS12,MRPL49,COX5B,PRELID1,ANP32B,CES1,UTF1,PTMS,AP4M1,ARHGEF5,CRABP2,CBR3,PRPF31,IMP3,GPX7,PNMT,RPS26,GNG4,AIMP2,RLN2,TRAPPC12,FADD,ARHGDIA,COX6A2,BRF2,TMED1
TF	Factor: c-Fos; motif: ACTCACCA	TF:M04802	false	9.346006896233509e-13	12.029373902854285	7486	114	45	62700	MUC2,PGLYRP1,SMS,MAB21L2,NDUFAF1,GBX2,GUCA2A,AMY1C,OCM2,EIF3J,PSMD10,MED31,RPL10A,TMPRSS11E,MRPS18A,RPL36AL,MAOB,NUDT11,MRPL49,MSRA,CLDN20,SIGLEC7,CES1,PROP1,ENDOG,TCL1A,PRPF31,SLC35A2,HCRT,IVL,OR8B2,TPSG1,GPX7,PNMT,RPS26,GNG4,VSIG4,CRYGB,MAGEC2,MFAP4,GNMT,ARHGDIA,COX6A2,TMED1,SPRR2E
TF	Factor: HES-1; motif: GNCACGTGNC; match class: 1	TF:M08767_1	false	9.346828521420676e-13	12.029335724881042	7819	114	46	62700	CST7,MANF,CRABP1,PGLYRP1,HOXA5,GBX2,GUCA2A,AMY1C,OCM2,EIF3J,CDK7,MED31,DCXR,FOXH1,PABPC3,MRPS18A,PRLH,GIMAP2,BST2,NUDT11,RPS12,MAGEA6,MRPL49,PRELID1,CLDN20,ANP32B,UTF1,AP4M1,MAGEA3,CBR3,NDUFB11,IMP3,TIMM17B,TPSG1,RPS26,AIMP2,TRAPPC12,FADD,GNMT,TIMM8B,ARHGDIA,COX6A2,MAD2L1BP,BRF2,TMED1,TUBB4A
TF	Factor: ZNF614; motif: NCYCWGCCYYNNN	TF:M09862	false	9.66336411808092e-13	12.014871655822956	9572	114	51	62700	MANF,CRABP1,MUC2,CLDN10,SMS,MAB21L2,GBX2,GUCA2A,LALBA,EIF3J,PSMD10,MED31,ARG2,FOXH1,SNRPB2,STMN2,MT2A,GIMAP2,NUDT11,ORMDL2,EMD,MAGEA6,PRELID1,FICD,SIGLEC7,MAGED2,ANP32B,CES1,UTF1,ENDOG,MAGEA3,ARHGEF5,CRABP2,PRPF31,NDUFB11,TIMM17B,GNG4,PNRC1,CRYGB,MAGEC2,RLN2,MFAP4,TRAPPC12,FADD,ARHGDIA,COX6A2,MAD2L1BP,CST2,TMED1,TUBB4A,CSF2
TF	Factor: DEC; motif: NNNSCACSTGAS	TF:M08872	false	1.025125571900584e-12	11.989222932809936	7507	114	45	62700	MANF,MUC2,PGLYRP1,NDUFAF1,GBX2,LALBA,AMY1C,SLC10A1,OCM2,PSMD10,CDK7,FOXH1,MRPS18A,RNF113A,CSH1,RPL36AL,NUDT11,RPS12,MAGEA6,MRPL49,PRELID1,UGT2B10,AP4M1,MAGEA3,RPL24,ARHGEF5,CRABP2,TCL1A,CBR3,SLC35A2,NDUFB11,TIMM17B,HCRT,IVL,GNG4,AIMP2,BDH1,FADD,TIMM8B,COX6A2,MAD2L1BP,CST2,BRF2,CD69,TMED1
TF	Factor: Sp1; motif: CCCCGCCCCN	TF:M00933	false	1.0357682064618238e-12	11.984737424048099	9955	114	52	62700	CST7,MANF,CRABP1,MUC2,CLDN10,SMS,MAB21L2,GBX2,SLC10A1,OCM2,EIF3J,PSMD10,MED31,ARG2,DCXR,FOXH1,STMN2,MT2A,LAPTM4A,MRPS18A,BST2,NUDT11,EMD,MAGEA6,MRPL49,COX5B,PRELID1,FICD,MAGED2,ANP32B,UTF1,PTMS,MAGEA3,TCL1A,SLC35A2,NDUFB11,TIMM17B,HCRT,TPSG1,FTHL17,GPX7,PNMT,RPS26,PNRC1,MAGEC2,MFAP4,TRAPPC12,FADD,ARHGDIA,COX6A2,TMED1,TUBB4A
TF	Factor: T3R-beta; motif: NTGACCTNRNYNAGGTCAN	TF:M11820	false	1.067827190222268e-12	11.971499024840584	5341	114	38	62700	CST7,CRABP1,MUC2,PGLYRP1,HOXA5,AMY1C,SLC10A1,MED31,FOXH1,LAPTM4A,CLDN2,PRLH,BST2,ORMDL2,ATP4B,COX5B,MSRA,ANP32B,CES1,ARHGEF5,TCL1A,HCRT,OR8B2,TPSG1,FTHL17,GPX7,PNMT,GNG4,PNRC1,CRYGB,RLN2,MFAP4,BDH1,FADD,GNMT,TIMM8B,SPRR2E,TUBB4A
TF	Factor: PEA3; motif: RCCGGAAGYN	TF:M02066	false	1.0887993180898155e-12	11.963052159801345	7193	114	44	62700	ID1,CRABP1,MUC2,SMS,NDUFAF1,SLC25A24,SLC10A1,EIF3J,CDK7,MED31,SNRPB2,CLDN2,MRPS18A,RNF113A,RPL36AL,NUDT11,EMD,RPS12,ATP4B,COX5B,MSRA,PRELID1,HLA-B,FICD,SIGLEC7,MAGED2,UTF1,AP4M1,RPL24,ARHGEF5,CRABP2,PRPF31,SLC35A2,NDUFB11,TIMM17B,FTHL17,CRYGB,AIMP2,TRAPPC12,GNMT,TIMM8B,ARHGDIA,MAD2L1BP,BRF2
TF	Factor: AP-2gamma; motif: NTGSCCTGRGGSNN	TF:M09591	false	1.1413161672724436e-12	11.942594030707758	8549	114	48	62700	CST7,ID1,MANF,PGLYRP1,SMS,NDUFAF1,GBX2,GUCA2A,LALBA,AMY1C,SLC10A1,EIF3J,CDK7,MED31,DCXR,FOXH1,MT2A,RPL10A,MRPS18A,PRLH,BST2,NUDT11,MAGEA6,ATP4B,COX5B,SIGLEC7,ANP32B,CES1,PTMS,MAGEA3,CBR3,TPSG1,GPX7,VSIG4,CRYGB,AIMP2,MAGEC2,MFAP4,TRAPPC12,GNMT,TIMM8B,COX6A2,MAD2L1BP,CST2,BRF2,TMED1,TUBB4A,CSF2
TF	Factor: YY1; motif: NAANATGGCGNNN	TF:M08982	false	1.141978295178935e-12	11.94234215035777	7204	114	44	62700	MANF,CRABP1,NDUFAF1,LALBA,SLC10A1,EIF3J,CDK7,MED31,ARG2,DCXR,STMN2,LAPTM4A,CLDN2,MRPS18A,RNF113A,CSH1,RPL36AL,ORMDL2,MAGEA6,MRPL49,ATP4B,HLA-B,FICD,ANP32B,MAGEA3,RPL24,ARHGEF5,SLC35A2,NDUFB11,IMP3,TIMM17B,FTHL17,GPX7,PNMT,GNG4,VSIG4,AIMP2,MAGEC2,BDH1,TIMM8B,ARHGDIA,TMED1,SPRR2E,TUBB4A
TF	Factor: C-Myc; motif: NGCCACGTGNN	TF:M07601	false	1.1427304171262363e-12	11.942056212442383	5948	114	40	62700	CST7,MANF,CRABP1,PGLYRP1,HOXA5,GBX2,GUCA2A,AMY1C,OCM2,EIF3J,CDK7,MED31,DCXR,FOXH1,MRPS18A,PRLH,GIMAP2,BST2,NUDT11,RPS12,MAGEA6,MRPL49,PRELID1,CLDN20,ANP32B,AP4M1,MAGEA3,IMP3,TIMM17B,TPSG1,RPS26,AIMP2,FADD,TIMM8B,ARHGDIA,COX6A2,MAD2L1BP,BRF2,TMED1,TUBB4A
TF	Factor: c-Ets-1; motif: RCAGGAAGTGNNTNS	TF:M00339	false	1.1757246277112723e-12	11.929694384611551	6888	114	43	62700	ID1,MANF,CRABP1,PGLYRP1,CLDN10,GBX2,GUCA2A,SLC25A24,AMY1C,SLC10A1,EIF3J,DCXR,FOXH1,STMN2,MT2A,CLDN2,PABPC3,RNF113A,GIMAP2,BST2,ORMDL2,PRELID1,CLDN20,SIGLEC7,ANP32B,CES1,PROP1,RPL24,CBR3,IMP3,TIMM17B,HCRT,IVL,TPSG1,FTHL17,GNG4,CRYGB,MAGEC2,RLN2,MFAP4,CD69,SPRR2E,CSF2
TF	Factor: Erg; motif: NACCGGATATCCGGTN; match class: 1	TF:M11391_1	false	1.1873109185598123e-12	11.925435538388907	9266	114	50	62700	CST7,ID1,MANF,MUC2,PGLYRP1,HOXA5,SMS,MAB21L2,NDUFAF1,GBX2,EIF3J,PSMD10,SNRPB2,LAPTM4A,PABPC3,MRPS18A,CSH1,GIMAP2,BST2,NUDT11,ATP4B,COX5B,PRELID1,HLA-B,FICD,CES1,UTF1,UGT2B10,PTMS,AP4M1,RPL24,ARHGEF5,CRABP2,TCL1A,SLC35A2,NDUFB11,IMP3,TIMM17B,FTHL17,GPX7,PNMT,RPS26,PNRC1,RLN2,TRAPPC12,FADD,GNMT,TIMM8B,TMED1,TUBB4A
TF	Factor: DATF1; motif: SNGGRRGCWGNGGG	TF:M09724	false	1.2512348542905536e-12	11.90266116644597	8573	114	48	62700	ID1,MANF,MUC2,PGLYRP1,MAB21L2,NDUFAF1,GBX2,LALBA,EIF3J,DCXR,FOXH1,SNRPB2,LAPTM4A,MRPS18A,PRLH,CSH1,BST2,NUDT11,ORMDL2,EMD,RPS12,MAGEA6,ATP4B,SIGLEC7,MAGED2,ANP32B,CES1,PROP1,PTMS,AP4M1,MAGEA3,TCL1A,PRPF31,TIMM17B,RPS26,GNG4,VSIG4,PNRC1,CRYGB,MFAP4,TIMM8B,ARHGDIA,COX6A2,BRF2,CD69,TMED1,TUBB4A,CSF2
TF	Factor: TBX2; motif: NNNGTGTSNN	TF:M12026	false	1.38656709404037e-12	11.858059110675732	7576	114	45	62700	MANF,CRABP1,MUC2,NDUFAF1,SLC25A24,LALBA,SLC10A1,OCM2,PSMD10,FOXH1,STMN2,TMPRSS11E,PRLH,RPL36AL,ORMDL2,EMD,RPS12,MAGEA6,MRPL49,ATP4B,MSRA,ANP32B,CES1,PROP1,PTMS,MAGEA3,CBR3,PRPF31,SLC35A2,NDUFB11,TPSG1,GPX7,PNMT,OPTC,CRYGB,RLN2,MFAP4,TRAPPC12,FADD,GNMT,COX6A2,MAD2L1BP,TMED1,SPRR2E,CSF2
TF	Factor: DLX2; motif: AMSMCTGACKG	TF:M08873	false	1.3968994636713632e-12	11.854834849393287	7578	114	45	62700	SMS,MAB21L2,GBX2,GUCA2A,SLC25A24,LALBA,AMY1C,PSMD10,CDK7,DCXR,MT2A,RPL10A,LAPTM4A,CLDN2,RNF113A,PRLH,RPL36AL,MAOB,ORMDL2,RPS12,MAGEA6,FICD,SIGLEC7,MAGED2,CES1,UGT2B10,ENDOG,AP4M1,MAGEA3,PRPF31,NDUFB11,TIMM17B,HCRT,TPSG1,RPS26,OPTC,CRYGB,AIMP2,MAGEC2,MFAP4,TRAPPC12,ARHGDIA,MAD2L1BP,CST2,CSF2
TF	Factor: STAT1; motif: NTTCCNGGA	TF:M04721	false	1.4678100343470426e-12	11.833330147671507	7924	114	46	62700	CRABP1,PGLYRP1,CLDN10,MAB21L2,NDUFAF1,GUCA2A,SLC10A1,OCM2,EIF3J,DCXR,FOXH1,RPL10A,CLDN2,MRPS18A,RNF113A,RPL36AL,GIMAP2,MAOB,BST2,ORMDL2,RPS12,MAGEA6,ATP4B,COX5B,PRELID1,HLA-B,FICD,SIGLEC7,PROP1,AP4M1,MAGEA3,ARHGEF5,FTHL17,GPX7,RPS26,OPTC,VSIG4,PNRC1,MAGEC2,MFAP4,TRAPPC12,FADD,GNMT,BRF2,CD69,TUBB4A
TF	Factor: HES-1; motif: GNCACGTGNC	TF:M08767	false	1.4989954424034362e-12	11.82419968759338	7929	114	46	62700	CST7,MANF,CRABP1,PGLYRP1,HOXA5,GBX2,GUCA2A,AMY1C,OCM2,EIF3J,CDK7,MED31,DCXR,FOXH1,PABPC3,MRPS18A,PRLH,GIMAP2,BST2,NUDT11,RPS12,MAGEA6,MRPL49,PRELID1,CLDN20,ANP32B,UTF1,AP4M1,MAGEA3,CBR3,NDUFB11,IMP3,TIMM17B,TPSG1,RPS26,AIMP2,TRAPPC12,FADD,GNMT,TIMM8B,ARHGDIA,COX6A2,MAD2L1BP,BRF2,TMED1,TUBB4A
TF	Factor: MAX; motif: CACGTG; match class: 1	TF:M08950_1	false	1.5481228155178102e-12	11.810194588881863	6009	114	40	62700	CST7,MANF,CRABP1,PGLYRP1,HOXA5,GBX2,GUCA2A,AMY1C,OCM2,EIF3J,CDK7,MED31,DCXR,FOXH1,MRPS18A,PRLH,GIMAP2,BST2,NUDT11,RPS12,MAGEA6,MRPL49,PRELID1,CLDN20,ANP32B,AP4M1,MAGEA3,IMP3,TIMM17B,TPSG1,RPS26,AIMP2,FADD,TIMM8B,ARHGDIA,COX6A2,MAD2L1BP,BRF2,TMED1,TUBB4A
TF	Factor: USF2; motif: CASGYG	TF:M00726	false	1.5481228155178102e-12	11.810194588881863	6009	114	40	62700	CST7,MANF,CRABP1,PGLYRP1,HOXA5,GBX2,GUCA2A,AMY1C,OCM2,EIF3J,CDK7,MED31,DCXR,FOXH1,MRPS18A,PRLH,GIMAP2,BST2,NUDT11,RPS12,MAGEA6,MRPL49,PRELID1,CLDN20,ANP32B,AP4M1,MAGEA3,IMP3,TIMM17B,TPSG1,RPS26,AIMP2,FADD,TIMM8B,ARHGDIA,COX6A2,MAD2L1BP,BRF2,TMED1,TUBB4A
TF	Factor: USF2; motif: CASGYG; match class: 1	TF:M00726_1	false	1.5481228155178102e-12	11.810194588881863	6009	114	40	62700	CST7,MANF,CRABP1,PGLYRP1,HOXA5,GBX2,GUCA2A,AMY1C,OCM2,EIF3J,CDK7,MED31,DCXR,FOXH1,MRPS18A,PRLH,GIMAP2,BST2,NUDT11,RPS12,MAGEA6,MRPL49,PRELID1,CLDN20,ANP32B,AP4M1,MAGEA3,IMP3,TIMM17B,TPSG1,RPS26,AIMP2,FADD,TIMM8B,ARHGDIA,COX6A2,MAD2L1BP,BRF2,TMED1,TUBB4A
TF	Factor: MAX; motif: CACGTG	TF:M08950	false	1.5481228155178102e-12	11.810194588881863	6009	114	40	62700	CST7,MANF,CRABP1,PGLYRP1,HOXA5,GBX2,GUCA2A,AMY1C,OCM2,EIF3J,CDK7,MED31,DCXR,FOXH1,MRPS18A,PRLH,GIMAP2,BST2,NUDT11,RPS12,MAGEA6,MRPL49,PRELID1,CLDN20,ANP32B,AP4M1,MAGEA3,IMP3,TIMM17B,TPSG1,RPS26,AIMP2,FADD,TIMM8B,ARHGDIA,COX6A2,MAD2L1BP,BRF2,TMED1,TUBB4A
TF	Factor: Isl2; motif: YTAAGTG	TF:M02082	false	1.618260517241228e-12	11.790951561776438	7613	114	45	62700	MAB21L2,NDUFAF1,SLC25A24,SLC10A1,OCM2,CDK7,SNRPB2,STMN2,MT2A,RPL10A,CLDN2,PABPC3,MRPS18A,RPL36AL,GIMAP2,RPS12,MRPL49,MSRA,HLA-B,FICD,UGT2B10,RPL24,CRABP2,TCL1A,CBR3,NDUFB11,HCRT,IVL,OR8B2,GPX7,PNMT,OPTC,VSIG4,RLN2,FADD,GNMT,TIMM8B,COX6A2,MAD2L1BP,CST2,BRF2,CD69,TMED1,SPRR2E,CSF2
TF	Factor: Elk-1:HOXA3; motif: ACCGGWAATKRNNTNWCNNATTAN; match class: 1	TF:M08220_1	false	1.7594088008828137e-12	11.754633239939817	5435	114	38	62700	PGLYRP1,HOXA5,SMS,NDUFAF1,SLC25A24,LALBA,SLC10A1,PSMD10,MED31,SNRPB2,MT2A,RPL10A,LAPTM4A,PABPC3,MRPS18A,RNF113A,RPL36AL,BST2,RPS12,MRPL49,COX5B,CLDN20,FICD,MAGED2,ANP32B,UTF1,RPL24,ARHGEF5,NDUFB11,IMP3,TIMM17B,OR8B2,FTHL17,MAD2L1BP,BRF2,CD69,TMED1,SPRR2E
TF	Factor: JUND; motif: NNATGACTCATNN	TF:M12524	false	1.9149020528319617e-12	11.71785343527368	4323	114	34	62700	CST7,MANF,CRABP1,MUC2,GUCA2A,AMY1C,EIF3J,SNRPB2,MT2A,RPL10A,CLDN2,MRPS18A,MAOB,NUDT11,ATP4B,MSRA,CLDN20,SIGLEC7,UGT2B10,RPL24,CRABP2,TCL1A,SLC35A2,IMP3,HCRT,IVL,OR8B2,TPSG1,GNG4,TRAPPC12,FADD,MAD2L1BP,CST2,SPRR2E
TF	Factor: AP-2alpha; motif: NGCCYSNNGSN	TF:M01857	false	1.928594730968926e-12	11.71475902409032	9389	114	50	62700	ID1,MANF,MUC2,PGLYRP1,HOXA5,SMS,NDUFAF1,GBX2,GUCA2A,CDK7,ARG2,DCXR,FOXH1,MT2A,RPL10A,LAPTM4A,PABPC3,MRPS18A,RNF113A,MAOB,EMD,RPS12,ATP4B,COX5B,MSRA,PRELID1,FICD,MAGED2,ANP32B,UTF1,PTMS,ENDOG,AP4M1,ARHGEF5,CBR3,PRPF31,NDUFB11,TIMM17B,TPSG1,GPX7,PNMT,GNG4,PNRC1,AIMP2,FADD,GNMT,ARHGDIA,MAD2L1BP,TUBB4A,CSF2
TF	Factor: MafB; motif: CRCTGACNANN	TF:M03830	false	2.079638306665388e-12	11.682012191517273	7337	114	44	62700	MANF,MUC2,SMS,NDUFAF1,GBX2,GUCA2A,SLC25A24,AMY1C,SLC10A1,OCM2,CDK7,ARG2,STMN2,MT2A,TMPRSS11E,CLDN2,RNF113A,CSH1,COX5B,MSRA,PRELID1,CLDN20,SIGLEC7,ANP32B,PROP1,UGT2B10,PTMS,TCL1A,CBR3,SLC35A2,NDUFB11,IMP3,TIMM17B,IVL,OR8B2,GPX7,GNG4,MAGEC2,BDH1,FADD,ARHGDIA,CST2,TMED1,SPRR2E
TF	Factor: SMAD5; motif: GSGGCAGM	TF:M03846	false	2.0829495804996136e-12	11.681321242378615	8697	114	48	62700	ID1,CRABP1,MUC2,PGLYRP1,HOXA5,CLDN10,GBX2,GUCA2A,SLC10A1,EIF3J,CDK7,FOXH1,MT2A,MRPS18A,RNF113A,PRLH,ORMDL2,EMD,MAGEA6,ATP4B,COX5B,MSRA,PRELID1,HLA-B,MAGED2,CES1,PROP1,UTF1,UGT2B10,PTMS,ENDOG,MAGEA3,CRABP2,PRPF31,TIMM17B,HCRT,IVL,TPSG1,PNMT,RPS26,MAGEC2,MFAP4,FADD,TIMM8B,COX6A2,SPRR2E,TUBB4A,CSF2
TF	Factor: Elk-1:Pax-1; motif: ACCGGAACTACGCWTSANTG	TF:M08224	false	2.2748727197176936e-12	11.643042897323626	9072	114	49	62700	MUC2,HOXA5,SMS,MAB21L2,NDUFAF1,GUCA2A,EIF3J,PSMD10,MED31,ARG2,FOXH1,SNRPB2,STMN2,MT2A,LAPTM4A,RNF113A,RPL36AL,GIMAP2,MAOB,RPS12,ATP4B,COX5B,MSRA,PRELID1,FICD,SIGLEC7,MAGED2,ANP32B,UTF1,PTMS,ENDOG,AP4M1,RPL24,ARHGEF5,CRABP2,NDUFB11,TIMM17B,FTHL17,GPX7,RPS26,AIMP2,MAGEC2,TRAPPC12,TIMM8B,MAD2L1BP,CST2,TMED1,SPRR2E,CSF2
TF	Factor: NR1B1; motif: NRGGTCANNRGGTCAN	TF:M11795	false	2.4549061242453353e-12	11.609965110670032	8044	114	46	62700	CST7,MANF,MUC2,SMS,NDUFAF1,GUCA2A,LALBA,OCM2,MED31,DCXR,LAPTM4A,CLDN2,PABPC3,MRPS18A,PRLH,RPL36AL,BST2,EMD,RPS12,MAGEA6,MRPL49,ATP4B,COX5B,PRELID1,FICD,UGT2B10,AP4M1,MAGEA3,CRABP2,TCL1A,TIMM17B,TPSG1,FTHL17,GPX7,PNMT,RPS26,OPTC,GNG4,VSIG4,MFAP4,TRAPPC12,GNMT,TIMM8B,ARHGDIA,TMED1,CSF2
TF	Factor: BCL-6; motif: NYGCTTTCKAGGAANN	TF:M12341	false	2.4622892825296975e-12	11.60866092523654	6100	114	40	62700	MANF,CRABP1,MUC2,CLDN10,AMY1C,SLC10A1,OCM2,ARG2,SNRPB2,TMPRSS11E,CLDN2,MRPS18A,RNF113A,MAOB,BST2,ORMDL2,MSRA,HLA-B,FICD,CES1,RPL24,CBR3,NDUFB11,IMP3,HCRT,IVL,OR8B2,FTHL17,GPX7,GNG4,BDH1,TRAPPC12,FADD,TIMM8B,BRF2,CD69,TMED1,SPRR2E,TUBB4A,CSF2
TF	Factor: ELF3; motif: WACCCGGAAGTAN	TF:M03967	false	2.813494995320743e-12	11.55075385303763	7738	114	45	62700	CRABP1,MUC2,PGLYRP1,SLC25A24,SLC10A1,EIF3J,CDK7,ARG2,FOXH1,SNRPB2,CLDN2,RNF113A,RPL36AL,BST2,ORMDL2,RPS12,MRPL49,COX5B,MSRA,PRELID1,FICD,SIGLEC7,MAGED2,CES1,ENDOG,RPL24,SLC35A2,TIMM17B,OR8B2,TPSG1,FTHL17,GPX7,RPS26,CRYGB,MAGEC2,MFAP4,TRAPPC12,GNMT,TIMM8B,ARHGDIA,MAD2L1BP,BRF2,CD69,SPRR2E,CSF2
TF	Factor: Elf-1; motif: NANGCGGAAGTN	TF:M11448	false	2.9404834346266956e-12	11.531581262876628	7748	114	45	62700	ID1,CRABP1,MUC2,NDUFAF1,SLC25A24,SLC10A1,EIF3J,PSMD10,CDK7,FOXH1,SNRPB2,MT2A,CLDN2,MRPS18A,RNF113A,RPL36AL,ATP4B,COX5B,MSRA,PRELID1,FICD,SIGLEC7,MAGED2,CES1,PROP1,UTF1,PTMS,ENDOG,AP4M1,RPL24,CRABP2,SLC35A2,NDUFB11,IMP3,FTHL17,RPS26,OPTC,CRYGB,GNMT,TIMM8B,ARHGDIA,COX6A2,MAD2L1BP,BRF2,TMED1
TF	Factor: TEL1; motif: CNCGGAANNN; match class: 1	TF:M02070_1	false	3.1026993762115047e-12	11.50826030162411	4959	114	36	62700	CRABP1,PGLYRP1,SMS,GUCA2A,SLC25A24,EIF3J,PSMD10,MED31,FOXH1,SNRPB2,MT2A,MRPS18A,RNF113A,RPL36AL,MAGEA6,MRPL49,ATP4B,COX5B,MSRA,PRELID1,FICD,SIGLEC7,CES1,ENDOG,AP4M1,MAGEA3,ARHGEF5,SLC35A2,IMP3,FTHL17,PNRC1,TRAPPC12,TIMM8B,ARHGDIA,MAD2L1BP,BRF2
TF	Factor: RORA; motif: CCYTGNCCTN	TF:M12659	false	3.2611572545701776e-12	11.486628258800467	8111	114	46	62700	MANF,CRABP1,MUC2,CLDN10,MAB21L2,GUCA2A,AMY1C,SLC10A1,OCM2,PSMD10,CDK7,FOXH1,SNRPB2,STMN2,MT2A,TMPRSS11E,CLDN2,MRPS18A,RPL36AL,BST2,MAGEA6,ATP4B,COX5B,CLDN20,FICD,SIGLEC7,MAGED2,PROP1,UTF1,ENDOG,MAGEA3,RPL24,NDUFB11,HCRT,TPSG1,RPS26,OPTC,GNG4,VSIG4,CRYGB,MFAP4,ARHGDIA,MAD2L1BP,CST2,TMED1,CSF2
TF	Factor: SAP-1; motif: NNCCGGAAGTGN	TF:M09905	false	3.2620482761677573e-12	11.486509615975656	8457	114	47	62700	ID1,CRABP1,MUC2,SMS,NDUFAF1,SLC25A24,SLC10A1,EIF3J,PSMD10,CDK7,MED31,SNRPB2,RPL10A,CLDN2,MRPS18A,RNF113A,RPL36AL,NUDT11,EMD,RPS12,MRPL49,ATP4B,COX5B,MSRA,PRELID1,HLA-B,FICD,SIGLEC7,MAGED2,UTF1,AP4M1,RPL24,ARHGEF5,CRABP2,PRPF31,SLC35A2,TIMM17B,FTHL17,PNMT,RPS26,AIMP2,TRAPPC12,FADD,TIMM8B,ARHGDIA,MAD2L1BP,BRF2
TF	Factor: NR1B1:RXR-ALPHA; motif: RRGGTCANNNNNRGGTCA	TF:M08964	false	3.2620482761677573e-12	11.486509615975656	7109	114	43	62700	CST7,ID1,MANF,PGLYRP1,HOXA5,SMS,GUCA2A,AMY1C,PSMD10,CDK7,MED31,DCXR,FOXH1,MT2A,CSH1,RPL36AL,BST2,MAGEA6,ATP4B,PRELID1,FICD,SIGLEC7,MAGED2,AP4M1,MAGEA3,ARHGEF5,CBR3,PRPF31,NDUFB11,IMP3,OR8B2,TPSG1,FTHL17,GPX7,GNG4,PNRC1,BDH1,GNMT,CST2,BRF2,TMED1,TUBB4A,CSF2
TF	Factor: VDR,; motif: RRTGNMCYTNNTGAMCCNYNT	TF:M00966	false	3.3401184790757164e-12	11.47623812783029	9897	114	51	62700	ID1,MANF,PGLYRP1,MAB21L2,NDUFAF1,GUCA2A,SLC25A24,LALBA,AMY1C,SLC10A1,CDK7,MED31,DCXR,MT2A,RPL10A,CLDN2,RPL36AL,BST2,NUDT11,ORMDL2,EMD,RPS12,ATP4B,COX5B,PRELID1,CLDN20,SIGLEC7,MAGED2,CES1,UTF1,UGT2B10,ENDOG,AP4M1,TCL1A,CBR3,SLC35A2,IMP3,HCRT,TPSG1,GPX7,PNMT,OPTC,GNG4,VSIG4,PNRC1,AIMP2,MFAP4,TIMM8B,ARHGDIA,COX6A2,CSF2
TF	Factor: LRH-1; motif: TGACCTTGRNYCAAGGTCA; match class: 1	TF:M11830_1	false	3.382832373638355e-12	11.470719521871354	6165	114	40	62700	ID1,MUC2,PGLYRP1,HOXA5,CLDN10,LALBA,AMY1C,ARG2,SNRPB2,RPL10A,PABPC3,MRPS18A,CSH1,MAOB,MAGEA6,COX5B,CLDN20,HLA-B,FICD,CES1,PROP1,PTMS,MAGEA3,RPL24,CRABP2,TIMM17B,HCRT,OR8B2,GPX7,GNG4,MAGEC2,RLN2,MFAP4,BDH1,TRAPPC12,TIMM8B,COX6A2,MAD2L1BP,TUBB4A,CSF2
TF	Factor: CP2; motif: AACCGGTTNNAACCGGTT	TF:M11485	false	3.490161951077914e-12	11.45715442036815	7125	114	43	62700	CST7,CRABP1,CLDN10,SMS,MAB21L2,SLC10A1,EIF3J,PSMD10,ARG2,DCXR,FOXH1,SNRPB2,MT2A,RPL10A,LAPTM4A,TMPRSS11E,MRPS18A,CSH1,GIMAP2,EMD,RPS12,MAGEA6,MRPL49,MSRA,PRELID1,MAGED2,UGT2B10,ENDOG,AP4M1,MAGEA3,TCL1A,SLC35A2,FTHL17,GPX7,PNRC1,CRYGB,AIMP2,BDH1,COX6A2,TMED1,SPRR2E,TUBB4A,CSF2
TF	Factor: c-MAF; motif: CNNNCTCAGCA	TF:M03816	false	3.600250490034174e-12	11.443667281828525	5871	114	39	62700	CST7,PGLYRP1,HOXA5,GBX2,SLC25A24,AMY1C,SLC10A1,PSMD10,CDK7,DCXR,RPL10A,MRPS18A,PRLH,ORMDL2,MAGEA6,COX5B,PRELID1,HLA-B,FICD,SIGLEC7,ANP32B,UTF1,AP4M1,MAGEA3,PRPF31,IMP3,OR8B2,GNG4,VSIG4,PNRC1,AIMP2,MFAP4,BDH1,TRAPPC12,CST2,CD69,SPRR2E,TUBB4A,CSF2
TF	Factor: FLI-1; motif: NAYTTCCGGT	TF:M08913	false	3.684438249443984e-12	11.433628717781565	8488	114	47	62700	ID1,CRABP1,MUC2,SMS,NDUFAF1,SLC25A24,SLC10A1,EIF3J,PSMD10,CDK7,MED31,SNRPB2,RPL10A,CLDN2,MRPS18A,RNF113A,RPL36AL,NUDT11,EMD,RPS12,MRPL49,ATP4B,COX5B,MSRA,PRELID1,HLA-B,FICD,SIGLEC7,MAGED2,UTF1,AP4M1,RPL24,ARHGEF5,CRABP2,PRPF31,SLC35A2,TIMM17B,FTHL17,RPS26,CRYGB,AIMP2,TRAPPC12,GNMT,TIMM8B,ARHGDIA,MAD2L1BP,BRF2
TF	Factor: ZNF273; motif: GAGAGGAGCTAC; match class: 1	TF:M10460_1	false	3.818368352259402e-12	11.418122178185094	5883	114	39	62700	CST7,ID1,HOXA5,MAB21L2,GUCA2A,LALBA,AMY1C,SLC10A1,PSMD10,ARG2,SNRPB2,STMN2,MT2A,RPL10A,LAPTM4A,MRPS18A,RNF113A,RPL36AL,NUDT11,ORMDL2,EMD,MRPL49,COX5B,SIGLEC7,ANP32B,UTF1,PTMS,RPL24,ARHGEF5,CRABP2,IVL,OR8B2,OPTC,AIMP2,MAGEC2,BDH1,ARHGDIA,TMED1,TUBB4A
TF	Factor: GATA-5; motif: TATCTN	TF:M02006	false	3.9126713760227855e-12	11.407526626817756	9211	114	49	62700	CST7,ID1,MANF,PGLYRP1,HOXA5,NDUFAF1,GBX2,GUCA2A,SLC25A24,AMY1C,SLC10A1,OCM2,PSMD10,CDK7,DCXR,SNRPB2,TMPRSS11E,CLDN2,PABPC3,PRLH,CSH1,NUDT11,ORMDL2,EMD,RPS12,COX5B,PRELID1,HLA-B,SIGLEC7,PROP1,PTMS,ENDOG,RPL24,SLC35A2,TIMM17B,HCRT,FTHL17,GPX7,PNMT,OPTC,CRYGB,RLN2,TRAPPC12,ARHGDIA,MAD2L1BP,CST2,BRF2,CD69,SPRR2E
TF	Factor: NF-1A; motif: NGCCARN	TF:M03554	false	4.219876421758315e-12	11.374700267079627	5015	114	36	62700	MUC2,MAB21L2,GUCA2A,LALBA,SLC10A1,OCM2,CDK7,MED31,DCXR,FOXH1,SNRPB2,STMN2,MT2A,TMPRSS11E,MRPS18A,PRLH,GIMAP2,MAOB,BST2,NUDT11,MAGEA6,ANP32B,CES1,PROP1,PTMS,ENDOG,MAGEA3,RPL24,CBR3,IVL,OR8B2,TPSG1,FTHL17,GPX7,MFAP4,GNMT
TF	Factor: MYC; motif: NNCCACGTGCNN; match class: 1	TF:M09812_1	false	4.281446644890479e-12	11.368409463758052	5308	114	37	62700	CST7,MANF,CRABP1,PGLYRP1,HOXA5,GBX2,GUCA2A,AMY1C,OCM2,EIF3J,MED31,FOXH1,MRPS18A,PRLH,GIMAP2,BST2,NUDT11,RPS12,MAGEA6,MRPL49,PRELID1,CLDN20,ANP32B,AP4M1,MAGEA3,IMP3,TIMM17B,TPSG1,RPS26,AIMP2,FADD,TIMM8B,ARHGDIA,COX6A2,MAD2L1BP,TMED1,TUBB4A
TF	Factor: isx; motif: NTCRTTAA	TF:M10956	false	4.313492912965176e-12	11.365170911167922	9599	114	50	62700	CST7,ID1,MUC2,CLDN10,SMS,MAB21L2,NDUFAF1,GBX2,AMY1C,PSMD10,CDK7,ARG2,SNRPB2,STMN2,MT2A,RPL10A,LAPTM4A,TMPRSS11E,PABPC3,RNF113A,RPL36AL,NUDT11,ORMDL2,RPS12,ATP4B,COX5B,CLDN20,ANP32B,ENDOG,AP4M1,RPL24,TCL1A,PRPF31,SLC35A2,NDUFB11,IMP3,TIMM17B,FTHL17,RPS26,GNG4,PNRC1,MFAP4,TRAPPC12,FADD,GNMT,TIMM8B,ARHGDIA,COX6A2,CST2,BRF2
TF	Factor: Sp1; motif: GGNDGGRGGCGGGG	TF:M04953	false	4.4346677075039176e-12	11.353138916577242	8886	114	48	62700	CST7,MANF,MUC2,CLDN10,SMS,MAB21L2,GBX2,EIF3J,PSMD10,MED31,DCXR,FOXH1,STMN2,LAPTM4A,RPL36AL,BST2,NUDT11,EMD,MAGEA6,COX5B,PRELID1,FICD,SIGLEC7,MAGED2,ANP32B,UTF1,MAGEA3,ARHGEF5,CRABP2,CBR3,SLC35A2,NDUFB11,IMP3,TIMM17B,HCRT,FTHL17,GPX7,PNRC1,RLN2,MFAP4,TRAPPC12,FADD,ARHGDIA,COX6A2,CST2,TMED1,TUBB4A,CSF2
TF	Factor: RUNX3; motif: NRACCGCAAACCGCAN	TF:M04109	false	4.508507352201952e-12	11.345967217767116	9979	114	51	62700	MANF,CRABP1,MUC2,HOXA5,CLDN10,GBX2,SLC25A24,EIF3J,PSMD10,MED31,ARG2,FOXH1,RPL10A,LAPTM4A,MRPS18A,NUDT11,EMD,RPS12,MAGEA6,MSRA,PRELID1,FICD,SIGLEC7,MAGED2,ANP32B,CES1,UTF1,ENDOG,AP4M1,MAGEA3,ARHGEF5,CRABP2,TCL1A,PRPF31,SLC35A2,TIMM17B,HCRT,TPSG1,GPX7,PNMT,RPS26,VSIG4,PNRC1,MFAP4,BDH1,TRAPPC12,GNMT,TIMM8B,ARHGDIA,COX6A2,TUBB4A
TF	Factor: Sox-17; motif: TTGTYY; match class: 1	TF:M03803_1	false	4.717469157045693e-12	11.32629093058405	9623	114	50	62700	CST7,MANF,CLDN10,SLC25A24,LALBA,AMY1C,SLC10A1,EIF3J,CDK7,MED31,DCXR,MT2A,RPL10A,LAPTM4A,TMPRSS11E,CLDN2,PABPC3,RPL36AL,GIMAP2,ORMDL2,RPS12,MRPL49,MSRA,CLDN20,HLA-B,MAGED2,UGT2B10,ENDOG,AP4M1,CRABP2,PRPF31,SLC35A2,TIMM17B,IVL,TPSG1,GPX7,PNMT,RPS26,OPTC,GNG4,CRYGB,MAGEC2,BDH1,FADD,TIMM8B,COX6A2,MAD2L1BP,CD69,TUBB4A,CSF2
TF	Factor: ipf1; motif: CATTAR	TF:M01275	false	4.788911949227342e-12	11.319763147988972	8906	114	48	62700	ID1,SMS,MAB21L2,SLC25A24,AMY1C,CDK7,ARG2,SNRPB2,STMN2,MT2A,LAPTM4A,TMPRSS11E,PABPC3,MRPS18A,RPL36AL,GIMAP2,NUDT11,RPS12,MAGEA6,COX5B,MSRA,CLDN20,HLA-B,UGT2B10,MAGEA3,RPL24,CRABP2,TCL1A,PRPF31,IMP3,TIMM17B,GPX7,RPS26,GNG4,VSIG4,CRYGB,RLN2,BDH1,TRAPPC12,FADD,GNMT,TIMM8B,COX6A2,CST2,CD69,TMED1,SPRR2E,CSF2
TF	Factor: AP-2gamma; motif: GCCYNNGGS	TF:M00470	false	4.808706747975934e-12	11.317971706939323	9629	114	50	62700	CST7,CRABP1,MUC2,PGLYRP1,HOXA5,CLDN10,SMS,GBX2,SLC10A1,MED31,DCXR,FOXH1,MT2A,RPL10A,MRPS18A,RNF113A,PRLH,RPL36AL,MAOB,BST2,NUDT11,MRPL49,ATP4B,MSRA,PRELID1,CLDN20,FICD,SIGLEC7,ANP32B,UTF1,PTMS,ENDOG,AP4M1,ARHGEF5,CRABP2,CBR3,PRPF31,NDUFB11,IVL,PNMT,OPTC,PNRC1,AIMP2,MFAP4,TRAPPC12,FADD,ARHGDIA,BRF2,TUBB4A,CSF2
TF	Factor: GR; motif: GGTACAANNTGTYCTK	TF:M00205	false	4.888294378600331e-12	11.310842648274486	6877	114	42	62700	CST7,MANF,CRABP1,HOXA5,NDUFAF1,GUCA2A,AMY1C,SLC10A1,PSMD10,MED31,MT2A,TMPRSS11E,MRPS18A,CSH1,GIMAP2,NUDT11,ORMDL2,RPS12,MAGEA6,MSRA,CLDN20,FICD,MAGED2,PROP1,ENDOG,AP4M1,MAGEA3,IVL,OR8B2,TPSG1,GPX7,PNMT,PNRC1,CRYGB,RLN2,MFAP4,CST2,BRF2,CD69,TMED1,SPRR2E,TUBB4A
TF	Factor: Myc; motif: CACGTGS	TF:M00799	false	5.393128404712453e-12	11.26815923949411	5061	114	36	62700	CST7,CRABP1,PGLYRP1,HOXA5,GBX2,GUCA2A,AMY1C,OCM2,EIF3J,MED31,FOXH1,MRPS18A,PRLH,GIMAP2,BST2,NUDT11,RPS12,MAGEA6,MRPL49,PRELID1,CLDN20,ANP32B,AP4M1,MAGEA3,IMP3,TIMM17B,TPSG1,RPS26,AIMP2,FADD,TIMM8B,ARHGDIA,COX6A2,MAD2L1BP,TMED1,TUBB4A
TF	Factor: GCMa:C/EBPbeta; motif: ATGCGGGTNNRTTGCGCAAY	TF:M08575	false	5.394233302177267e-12	11.268070274112814	6898	114	42	62700	CST7,ID1,MUC2,PGLYRP1,HOXA5,NDUFAF1,GUCA2A,LALBA,AMY1C,SLC10A1,DCXR,FOXH1,SNRPB2,MT2A,RNF113A,CSH1,GIMAP2,BST2,NUDT11,RPS12,MAGEA6,MRPL49,ATP4B,HLA-B,ANP32B,ENDOG,AP4M1,RPL24,PRPF31,SLC35A2,NDUFB11,IMP3,TIMM17B,IVL,FTHL17,PNRC1,CRYGB,AIMP2,TIMM8B,MAD2L1BP,BRF2,TMED1
TF	Factor: TFEA; motif: YRCACGTGACN	TF:M11090	false	5.48016981219515e-12	11.26120598396879	6266	114	40	62700	CST7,MANF,CRABP1,PGLYRP1,HOXA5,GBX2,GUCA2A,AMY1C,OCM2,EIF3J,CDK7,MED31,DCXR,FOXH1,MRPS18A,PRLH,GIMAP2,BST2,NUDT11,RPS12,MAGEA6,MRPL49,PRELID1,CLDN20,ANP32B,AP4M1,MAGEA3,IMP3,TIMM17B,TPSG1,RPS26,AIMP2,FADD,TIMM8B,ARHGDIA,COX6A2,MAD2L1BP,BRF2,TMED1,TUBB4A
TF	Factor: SAP-1; motif: NTCGTAAATGCN	TF:M11438	false	5.564453993231677e-12	11.254577443972606	5960	114	39	62700	PGLYRP1,HOXA5,SMS,GUCA2A,OCM2,EIF3J,CDK7,MED31,SNRPB2,MT2A,LAPTM4A,PABPC3,MRPS18A,RNF113A,CSH1,GIMAP2,MAOB,EMD,MRPL49,COX5B,HLA-B,FICD,UTF1,ENDOG,RPL24,ARHGEF5,PRPF31,NDUFB11,IMP3,TIMM17B,FTHL17,RPS26,OPTC,PNRC1,RLN2,TRAPPC12,FADD,TIMM8B,CD69
TF	Factor: RUNX2; motif: NRACCGCAAACCGCAN; match class: 1	TF:M04106_1	false	5.680247716284488e-12	11.245632724241522	8597	114	47	62700	CST7,MANF,CRABP1,MUC2,HOXA5,CLDN10,SMS,GBX2,SLC25A24,EIF3J,CDK7,MED31,ARG2,FOXH1,RPL10A,LAPTM4A,MRPS18A,RPL36AL,NUDT11,EMD,RPS12,MAGEA6,MRPL49,ATP4B,MSRA,PRELID1,FICD,MAGED2,ANP32B,CES1,UTF1,ENDOG,AP4M1,MAGEA3,ARHGEF5,CRABP2,PRPF31,TIMM17B,HCRT,TPSG1,GPX7,RPS26,VSIG4,PNRC1,MFAP4,ARHGDIA,TUBB4A
TF	Factor: KLF15; motif: RCCMCRCCCMCN; match class: 1	TF:M12160_1	false	5.702202431265124e-12	11.243957369064287	8250	114	46	62700	ID1,MANF,CRABP1,MUC2,CLDN10,SMS,GBX2,SLC10A1,EIF3J,FOXH1,STMN2,PRLH,RPL36AL,MAOB,NUDT11,ORMDL2,EMD,MAGEA6,MSRA,PRELID1,FICD,MAGED2,ANP32B,UTF1,PTMS,AP4M1,MAGEA3,CRABP2,CBR3,SLC35A2,NDUFB11,TIMM17B,HCRT,IVL,TPSG1,FTHL17,GPX7,PNRC1,MFAP4,TRAPPC12,FADD,ARHGDIA,COX6A2,TMED1,TUBB4A,CSF2
TF	Factor: KLF3; motif: NNNNNNGGGCGGGGCNNGN	TF:M09970	false	5.8982907791966895e-12	11.229273821019945	7915	114	45	62700	CST7,MANF,CRABP1,CLDN10,SMS,MAB21L2,GBX2,SLC25A24,SLC10A1,OCM2,MED31,ARG2,DCXR,STMN2,MT2A,LAPTM4A,MAOB,BST2,NUDT11,EMD,MAGEA6,PRELID1,FICD,MAGED2,ANP32B,CES1,UTF1,PTMS,AP4M1,MAGEA3,CRABP2,CBR3,TIMM17B,GPX7,PNMT,PNRC1,MAGEC2,MFAP4,TRAPPC12,FADD,ARHGDIA,COX6A2,TMED1,TUBB4A,CSF2
TF	Factor: FRA-2; motif: RTGANTCA	TF:M08914	false	5.938118795933271e-12	11.226351118309152	3974	114	32	62700	CST7,MANF,CRABP1,MUC2,GUCA2A,AMY1C,EIF3J,SNRPB2,MT2A,RPL10A,CLDN2,MRPS18A,MAOB,NUDT11,ATP4B,MSRA,CLDN20,SIGLEC7,UGT2B10,RPL24,CRABP2,TCL1A,SLC35A2,IMP3,HCRT,OR8B2,TPSG1,GNG4,TRAPPC12,FADD,MAD2L1BP,CST2
TF	Factor: CDP; motif: CCAATAATCGAT	TF:M00095	false	5.986445621624009e-12	11.222830958092374	8611	114	47	62700	CST7,MANF,CRABP1,SMS,GUCA2A,LALBA,PSMD10,ARG2,DCXR,STMN2,LAPTM4A,MRPS18A,RPL36AL,GIMAP2,MAOB,BST2,NUDT11,ORMDL2,EMD,MAGEA6,MSRA,PRELID1,CLDN20,HLA-B,FICD,MAGED2,CES1,UGT2B10,PTMS,MAGEA3,RPL24,ARHGEF5,TCL1A,PRPF31,NDUFB11,TIMM17B,OR8B2,FTHL17,RPS26,GNG4,VSIG4,CRYGB,AIMP2,MAGEC2,CD69,SPRR2E,CSF2
TF	Factor: ER-beta; motif: RGGTCASCNTGMCCY	TF:M09910	false	6.094913828669999e-12	11.215032430160065	9694	114	50	62700	ID1,PGLYRP1,SMS,GBX2,GUCA2A,SLC25A24,LALBA,AMY1C,SLC10A1,OCM2,EIF3J,MED31,FOXH1,CLDN2,RNF113A,NUDT11,MAGEA6,ATP4B,COX5B,MSRA,CLDN20,FICD,SIGLEC7,CES1,PROP1,UTF1,PTMS,ENDOG,AP4M1,MAGEA3,ARHGEF5,TCL1A,NDUFB11,IMP3,TPSG1,FTHL17,GPX7,OPTC,GNG4,PNRC1,AIMP2,MAGEC2,TRAPPC12,FADD,GNMT,ARHGDIA,CST2,TMED1,TUBB4A,CSF2
TF	Factor: FOXO1A:HOXA10; motif: RWMAACANCRTWAA	TF:M08482	false	6.253616436135153e-12	11.20386875961026	4250	114	33	62700	CST7,HOXA5,MAB21L2,GBX2,LALBA,AMY1C,SLC10A1,PSMD10,CDK7,DCXR,STMN2,TMPRSS11E,PABPC3,GIMAP2,RPS12,MAGEA6,COX5B,MSRA,HLA-B,MAGEA3,ARHGEF5,TCL1A,PRPF31,IMP3,OR8B2,RPS26,GNG4,PNRC1,CRYGB,AIMP2,TRAPPC12,MAD2L1BP,BRF2
TF	Factor: SREBP-2; motif: NNGYCACNNSMN	TF:M01177	false	6.569403567087316e-12	11.182474058032447	8989	114	48	62700	CST7,ID1,MUC2,PGLYRP1,HOXA5,SMS,NDUFAF1,GBX2,SLC25A24,PSMD10,MED31,ARG2,DCXR,RPL10A,MRPS18A,PRLH,MAOB,BST2,ORMDL2,EMD,RPS12,MAGED2,ANP32B,UTF1,PTMS,CBR3,PRPF31,SLC35A2,NDUFB11,TIMM17B,HCRT,TPSG1,FTHL17,GPX7,PNMT,VSIG4,PNRC1,AIMP2,MAGEC2,MFAP4,TRAPPC12,FADD,GNMT,ARHGDIA,COX6A2,CST2,BRF2,TUBB4A
TF	Factor: JUNB:C-JUN; motif: NATGACKCAT	TF:M08944	false	6.651875515897912e-12	11.177055886822405	5394	114	37	62700	CRABP1,MUC2,PGLYRP1,SMS,GUCA2A,SLC25A24,LALBA,EIF3J,FOXH1,MT2A,RPL10A,CLDN2,MRPS18A,CSH1,NUDT11,MSRA,PRELID1,CLDN20,HLA-B,SIGLEC7,PTMS,RPL24,CRABP2,TCL1A,SLC35A2,HCRT,IVL,OR8B2,TPSG1,FTHL17,GNG4,TRAPPC12,FADD,MAD2L1BP,CST2,CD69,SPRR2E
TF	Factor: GR; motif: RGNACANKNTGTNCY	TF:M09625	false	6.9919116573269994e-12	11.155404067641642	9365	114	49	62700	CST7,CRABP1,HOXA5,CLDN10,GUCA2A,SLC25A24,LALBA,AMY1C,SLC10A1,EIF3J,PSMD10,ARG2,DCXR,MT2A,RPL10A,LAPTM4A,TMPRSS11E,MRPS18A,CSH1,RPL36AL,NUDT11,RPS12,MAGEA6,MRPL49,PRELID1,FICD,MAGED2,CES1,PROP1,ENDOG,MAGEA3,IMP3,IVL,TPSG1,PNMT,RPS26,OPTC,VSIG4,MFAP4,TRAPPC12,FADD,GNMT,COX6A2,MAD2L1BP,CST2,TMED1,SPRR2E,TUBB4A,CSF2
TF	Factor: DEC1; motif: NGCACGTGAS; match class: 1	TF:M09876_1	false	7.493171975106231e-12	11.125334299834492	6332	114	40	62700	CST7,MANF,CRABP1,PGLYRP1,HOXA5,GBX2,GUCA2A,AMY1C,OCM2,EIF3J,CDK7,MED31,DCXR,FOXH1,MRPS18A,PRLH,GIMAP2,BST2,NUDT11,RPS12,MAGEA6,MRPL49,PRELID1,CLDN20,ANP32B,AP4M1,MAGEA3,IMP3,TIMM17B,TPSG1,RPS26,AIMP2,FADD,TIMM8B,ARHGDIA,COX6A2,MAD2L1BP,BRF2,TMED1,TUBB4A
TF	Factor: SREBP-1; motif: KATCACCCCAC	TF:M00221	false	7.505753449836313e-12	11.124605705461732	7634	114	44	62700	CST7,MUC2,NDUFAF1,GBX2,GUCA2A,LALBA,EIF3J,MED31,ARG2,MT2A,CLDN2,MRPS18A,RNF113A,GIMAP2,BST2,EMD,MSRA,PRELID1,CLDN20,SIGLEC7,UGT2B10,PTMS,ENDOG,AP4M1,ARHGEF5,CRABP2,CBR3,IMP3,HCRT,TPSG1,FTHL17,OPTC,VSIG4,MAGEC2,MFAP4,BDH1,FADD,TIMM8B,COX6A2,MAD2L1BP,BRF2,SPRR2E,TUBB4A,CSF2
TF	Factor: MTF-1; motif: NTTTTGCACACGGCNNN	TF:M12280	false	7.886181916778583e-12	11.103133208933876	6983	114	42	62700	CST7,ID1,CRABP1,MUC2,PGLYRP1,SMS,MAB21L2,NDUFAF1,SLC25A24,AMY1C,SLC10A1,OCM2,PSMD10,MT2A,LAPTM4A,PRLH,CSH1,RPL36AL,NUDT11,ORMDL2,RPS12,PRELID1,CLDN20,MAGED2,ANP32B,UTF1,TCL1A,PRPF31,SLC35A2,NDUFB11,TIMM17B,OR8B2,RPS26,OPTC,GNG4,VSIG4,CRYGB,BDH1,FADD,COX6A2,MAD2L1BP,CSF2
TF	Factor: Elk-1:Pax-9; motif: ACCGGAACYACGCWYSANTG; match class: 1	TF:M08226_1	false	7.886181916778583e-12	11.103133208933876	5726	114	38	62700	MANF,MUC2,HOXA5,MAB21L2,NDUFAF1,GBX2,GUCA2A,SLC25A24,EIF3J,PSMD10,MED31,FOXH1,SNRPB2,RNF113A,GIMAP2,NUDT11,RPS12,ATP4B,MSRA,FICD,MAGED2,ANP32B,UTF1,PTMS,ENDOG,RPL24,TIMM17B,IVL,FTHL17,PNRC1,MAGEC2,RLN2,TRAPPC12,GNMT,TIMM8B,CST2,TMED1,TUBB4A
TF	Factor: Pax-3; motif: NNNNNNCGTCACGSTYNNNNN; match class: 1	TF:M00327_1	false	7.976012006752152e-12	11.098214200927309	6986	114	42	62700	CRABP1,PGLYRP1,CLDN10,SMS,MAB21L2,SLC25A24,EIF3J,PSMD10,CDK7,SNRPB2,MT2A,LAPTM4A,PABPC3,RNF113A,GIMAP2,NUDT11,ORMDL2,RPS12,MRPL49,ATP4B,COX5B,CLDN20,HLA-B,SIGLEC7,ANP32B,PROP1,UTF1,AP4M1,RPL24,IMP3,TIMM17B,HCRT,FTHL17,GPX7,GNG4,PNRC1,CRYGB,AIMP2,TRAPPC12,FADD,BRF2,TMED1
TF	Factor: Sp3; motif: NGCCACGCCCMCN	TF:M12153	false	8.216300840160535e-12	11.085323667411059	6352	114	40	62700	ID1,CRABP1,MUC2,PGLYRP1,CLDN10,SMS,EIF3J,PSMD10,MED31,ARG2,STMN2,LAPTM4A,PRLH,MAOB,BST2,ORMDL2,EMD,MAGEA6,COX5B,MSRA,PRELID1,FICD,MAGED2,ANP32B,CES1,UTF1,ENDOG,AP4M1,MAGEA3,CBR3,TIMM17B,GPX7,PNRC1,MFAP4,TRAPPC12,ARHGDIA,COX6A2,TMED1,TUBB4A,CSF2
TF	Factor: GR; motif: NNNNNNCNNTNTGTNCTNN	TF:M00192	false	8.37013743421053e-12	11.07726741101161	7660	114	44	62700	CST7,CRABP1,CLDN10,GUCA2A,AMY1C,SLC10A1,MED31,ARG2,MT2A,TMPRSS11E,MRPS18A,CSH1,GIMAP2,MAOB,NUDT11,ORMDL2,MAGEA6,MRPL49,CLDN20,MAGED2,CES1,PROP1,UGT2B10,PTMS,ENDOG,AP4M1,MAGEA3,RPL24,NDUFB11,IVL,OR8B2,TPSG1,GPX7,PNMT,RPS26,VSIG4,RLN2,MFAP4,TRAPPC12,FADD,COX6A2,BRF2,SPRR2E,CSF2
TF	Factor: Six-2; motif: NCGTATCRYN	TF:M11033	false	8.695036494191432e-12	11.060728590867399	8705	114	47	62700	ID1,CRABP1,MUC2,HOXA5,MAB21L2,SLC25A24,PSMD10,CDK7,SNRPB2,MT2A,LAPTM4A,TMPRSS11E,PABPC3,MRPS18A,RNF113A,PRLH,GIMAP2,EMD,RPS12,MAGEA6,MRPL49,MSRA,PRELID1,HLA-B,FICD,MAGED2,UTF1,ENDOG,MAGEA3,RPL24,TCL1A,SLC35A2,TIMM17B,GPX7,OPTC,AIMP2,MFAP4,TRAPPC12,FADD,GNMT,TIMM8B,COX6A2,CST2,BRF2,CD69,TMED1,SPRR2E
TF	Factor: c-Ets-1; motif: NNNRCCGGAWRYNNNN	TF:M01078	false	1.0171355478030152e-11	10.99262116729335	7704	114	44	62700	ID1,CRABP1,MUC2,SLC25A24,SLC10A1,EIF3J,CDK7,MED31,FOXH1,SNRPB2,CLDN2,MRPS18A,RNF113A,RPL36AL,NUDT11,ATP4B,COX5B,MSRA,PRELID1,CLDN20,HLA-B,FICD,SIGLEC7,MAGED2,UTF1,ENDOG,AP4M1,RPL24,ARHGEF5,PRPF31,SLC35A2,NDUFB11,TIMM17B,FTHL17,GPX7,CRYGB,AIMP2,MAGEC2,TRAPPC12,GNMT,TIMM8B,ARHGDIA,MAD2L1BP,BRF2
TF	Factor: Fli-1; motif: NNRGGMAGGAAGGRRRGR	TF:M09920	false	1.030244300613057e-11	10.987059779345618	9466	114	49	62700	CST7,MANF,MUC2,PGLYRP1,HOXA5,CLDN10,SMS,NDUFAF1,GBX2,SLC25A24,LALBA,SLC10A1,DCXR,FOXH1,STMN2,RPL10A,LAPTM4A,CLDN2,MRPS18A,CSH1,GIMAP2,NUDT11,ORMDL2,MAGEA6,COX5B,MSRA,CLDN20,HLA-B,ANP32B,PROP1,UTF1,UGT2B10,PTMS,MAGEA3,ARHGEF5,TIMM17B,HCRT,OR8B2,TPSG1,FTHL17,GNG4,VSIG4,PNRC1,MAGEC2,TIMM8B,CD69,TMED1,SPRR2E,TUBB4A
TF	Factor: T3R-beta; motif: NTGACCTNRNYNAGGTCAN; match class: 1	TF:M11820_1	false	1.0333972878273003e-11	10.985732682603771	4893	114	35	62700	CST7,CRABP1,MUC2,PGLYRP1,HOXA5,AMY1C,SLC10A1,MED31,FOXH1,CLDN2,PRLH,BST2,ORMDL2,COX5B,MSRA,ANP32B,CES1,ARHGEF5,HCRT,OR8B2,TPSG1,FTHL17,GPX7,PNMT,GNG4,PNRC1,CRYGB,RLN2,MFAP4,BDH1,FADD,GNMT,TIMM8B,SPRR2E,TUBB4A
TF	Factor: HNRPUL1; motif: NCNCAGN; match class: 1	TF:M09746_1	false	1.0511559489627074e-11	10.978332847483	7713	114	44	62700	MUC2,PGLYRP1,HOXA5,NDUFAF1,GUCA2A,LALBA,OCM2,CDK7,MED31,DCXR,FOXH1,MT2A,RNF113A,MAOB,BST2,NUDT11,RPS12,MAGEA6,MRPL49,ATP4B,PRELID1,HLA-B,FICD,ANP32B,ENDOG,AP4M1,MAGEA3,ARHGEF5,CRABP2,PRPF31,TIMM17B,HCRT,TPSG1,FTHL17,CRYGB,AIMP2,RLN2,MFAP4,TRAPPC12,GNMT,TIMM8B,ARHGDIA,BRF2,CSF2
TF	Factor: CREB1; motif: RTGACGYGTCAN	TF:M11221	false	1.0511559489627074e-11	10.978332847483	9840	114	50	62700	CRABP1,MUC2,HOXA5,CLDN10,SMS,GBX2,GUCA2A,LALBA,AMY1C,OCM2,CDK7,MED31,ARG2,DCXR,STMN2,RPL10A,LAPTM4A,MRPS18A,PRLH,RPL36AL,NUDT11,ORMDL2,EMD,RPS12,MRPL49,COX5B,MSRA,CLDN20,HLA-B,SIGLEC7,MAGED2,UTF1,PTMS,ENDOG,AP4M1,ARHGEF5,PRPF31,TIMM17B,HCRT,OR8B2,FTHL17,GPX7,OPTC,TRAPPC12,GNMT,TIMM8B,ARHGDIA,BRF2,TUBB4A,CSF2
TF	Factor: c-Myc; motif: NSCACGTGGN	TF:M04743	false	1.064685893535696e-11	10.972778500042063	4899	114	35	62700	CST7,CRABP1,PGLYRP1,GBX2,GUCA2A,AMY1C,OCM2,EIF3J,MED31,FOXH1,MRPS18A,PRLH,GIMAP2,BST2,NUDT11,RPS12,MAGEA6,MRPL49,PRELID1,CLDN20,ANP32B,AP4M1,MAGEA3,IMP3,TIMM17B,TPSG1,RPS26,AIMP2,FADD,TIMM8B,ARHGDIA,COX6A2,MAD2L1BP,TMED1,TUBB4A
TF	Factor: MAF; motif: NGCTGAGTCAN	TF:M00983	false	1.082142339698445e-11	10.965715610505017	6097	114	39	62700	CRABP1,MUC2,PGLYRP1,GUCA2A,EIF3J,ARG2,FOXH1,STMN2,MT2A,RPL10A,MRPS18A,CSH1,NUDT11,MAGEA6,MSRA,PRELID1,CLDN20,SIGLEC7,PTMS,MAGEA3,RPL24,ARHGEF5,CRABP2,TCL1A,CBR3,HCRT,IVL,TPSG1,PNMT,GNG4,MAGEC2,BDH1,TRAPPC12,FADD,MAD2L1BP,CST2,TMED1,SPRR2E,TUBB4A
TF	Factor: TFIIB; motif: YTNTMTGMSN	TF:M08904	false	1.1089480742710682e-11	10.955088788914415	6735	114	41	62700	HOXA5,CLDN10,NDUFAF1,LALBA,AMY1C,SLC10A1,OCM2,PSMD10,SNRPB2,STMN2,LAPTM4A,CLDN2,PABPC3,MRPS18A,RNF113A,PRLH,RPL36AL,NUDT11,ORMDL2,RPS12,PRELID1,SIGLEC7,CES1,PROP1,UTF1,UGT2B10,PTMS,RPL24,PRPF31,IMP3,IVL,GPX7,PNMT,RPS26,VSIG4,MAGEC2,FADD,GNMT,TIMM8B,CST2,TMED1
TF	Factor: ELF1; motif: AACCCGGAAGTR	TF:M03966	false	1.1562820455629688e-11	10.936936217912749	6744	114	41	62700	ID1,CRABP1,MUC2,PGLYRP1,NDUFAF1,GUCA2A,SLC25A24,SLC10A1,EIF3J,CDK7,ARG2,FOXH1,SNRPB2,CLDN2,RNF113A,RPL36AL,BST2,MAGEA6,MRPL49,COX5B,PRELID1,FICD,SIGLEC7,MAGED2,UTF1,MAGEA3,RPL24,SLC35A2,TIMM17B,OR8B2,FTHL17,GPX7,CRYGB,MAGEC2,MFAP4,GNMT,TIMM8B,ARHGDIA,MAD2L1BP,BRF2,SPRR2E
TF	Factor: FXR:RXR-alpha; motif: CAAGGTSAWTAACC	TF:M00631	false	1.1812969533751645e-11	10.927640916102591	3562	114	30	62700	CRABP1,MUC2,PGLYRP1,GUCA2A,SLC25A24,SLC10A1,OCM2,EIF3J,PSMD10,CDK7,MED31,ARG2,STMN2,MT2A,TMPRSS11E,RNF113A,GIMAP2,MAOB,BST2,ORMDL2,PROP1,UGT2B10,ENDOG,AP4M1,HCRT,OR8B2,CRYGB,MFAP4,CST2,CD69
TF	Factor: Fra-1; motif: NNNTGAGTCAYN	TF:M09922	false	1.2012985982686196e-11	10.92034902968097	4637	114	34	62700	MANF,CRABP1,MUC2,PGLYRP1,GUCA2A,AMY1C,EIF3J,FOXH1,MT2A,RPL10A,CLDN2,MRPS18A,CSH1,NUDT11,MSRA,PRELID1,CLDN20,SIGLEC7,UGT2B10,PTMS,RPL24,CRABP2,TCL1A,SLC35A2,IMP3,HCRT,IVL,TPSG1,GNG4,TRAPPC12,FADD,MAD2L1BP,CST2,SPRR2E
TF	Factor: Spz1; motif: DNNGGRGGGWWNNNN	TF:M00446	false	1.3482564210793887e-11	10.870227502704768	8816	114	47	62700	MUC2,PGLYRP1,HOXA5,CLDN10,MAB21L2,NDUFAF1,AMY1C,EIF3J,PSMD10,FOXH1,SNRPB2,RPL10A,LAPTM4A,CSH1,RPL36AL,MAOB,RPS12,MAGEA6,PRELID1,CLDN20,PROP1,UTF1,PTMS,AP4M1,MAGEA3,RPL24,CRABP2,TCL1A,CBR3,SLC35A2,NDUFB11,TIMM17B,TPSG1,RPS26,OPTC,GNG4,PNRC1,MAGEC2,MFAP4,BDH1,FADD,ARHGDIA,COX6A2,CST2,BRF2,TUBB4A,CSF2
TF	Factor: six4; motif: NCGTATCRNN	TF:M11025	false	1.3806072574078024e-11	10.859929847995462	6462	114	40	62700	ID1,MAB21L2,PSMD10,CDK7,MED31,DCXR,MT2A,TMPRSS11E,PABPC3,MRPS18A,RNF113A,CSH1,RPL36AL,RPS12,MAGEA6,MSRA,SIGLEC7,UGT2B10,MAGEA3,ARHGEF5,SLC35A2,IMP3,TIMM17B,OR8B2,FTHL17,GPX7,OPTC,CRYGB,MAGEC2,MFAP4,FADD,GNMT,TIMM8B,COX6A2,MAD2L1BP,CST2,BRF2,CD69,TMED1,SPRR2E
TF	Factor: ELF1; motif: NCCGGAARTN	TF:M02053	false	1.405962669304944e-11	10.852026210418686	6151	114	39	62700	ID1,CRABP1,MUC2,SMS,NDUFAF1,SLC25A24,EIF3J,PSMD10,MED31,ARG2,FOXH1,SNRPB2,MT2A,LAPTM4A,CLDN2,MRPS18A,RNF113A,NUDT11,RPS12,COX5B,PRELID1,FICD,MAGED2,ENDOG,AP4M1,RPL24,ARHGEF5,TCL1A,PRPF31,SLC35A2,TIMM17B,FTHL17,GPX7,MAGEC2,TRAPPC12,TIMM8B,ARHGDIA,MAD2L1BP,BRF2
TF	Factor: Elf-1; motif: AWCCCGGAAGTN	TF:M07415	false	1.4264746626749486e-11	10.845735937962868	8129	114	45	62700	CRABP1,MUC2,SMS,NDUFAF1,SLC25A24,SLC10A1,EIF3J,PSMD10,MED31,FOXH1,SNRPB2,CLDN2,MRPS18A,RNF113A,BST2,NUDT11,ORMDL2,EMD,MAGEA6,MRPL49,COX5B,MSRA,PRELID1,HLA-B,FICD,SIGLEC7,MAGED2,UTF1,AP4M1,MAGEA3,RPL24,ARHGEF5,PRPF31,SLC35A2,TIMM17B,FTHL17,AIMP2,TRAPPC12,TIMM8B,ARHGDIA,MAD2L1BP,BRF2,CD69,SPRR2E,CSF2
TF	Factor: ER71:C/EBPdelta; motif: NNCGGAWRTTRCGYAAN	TF:M08246	false	1.4404203502210744e-11	10.841510751556315	8480	114	46	62700	CST7,ID1,MUC2,NDUFAF1,SLC25A24,AMY1C,SLC10A1,OCM2,PSMD10,ARG2,DCXR,SNRPB2,STMN2,MT2A,RPL10A,LAPTM4A,PABPC3,GIMAP2,MAOB,BST2,ORMDL2,MAGEA6,COX5B,MSRA,CLDN20,SIGLEC7,ANP32B,AP4M1,MAGEA3,RPL24,ARHGEF5,HCRT,IVL,OR8B2,TPSG1,FTHL17,RPS26,OPTC,PNRC1,CRYGB,RLN2,TRAPPC12,FADD,ARHGDIA,BRF2,SPRR2E
TF	Factor: c-Ets; motif: KRCAGGAARTRNKT	TF:M00340	false	1.5702981883590194e-11	10.804017870353567	5262	114	36	62700	ID1,MANF,PGLYRP1,CLDN10,SMS,GBX2,GUCA2A,SLC25A24,SLC10A1,EIF3J,FOXH1,TMPRSS11E,PABPC3,BST2,ORMDL2,MSRA,PRELID1,CLDN20,SIGLEC7,ANP32B,CBR3,NDUFB11,IMP3,HCRT,IVL,TPSG1,FTHL17,OPTC,CRYGB,RLN2,MFAP4,FADD,GNMT,CD69,SPRR2E,CSF2
TF	Factor: DEC1; motif: CNCACRTGASC	TF:M03572	false	1.6232367171390852e-11	10.789618142249632	6819	114	41	62700	CST7,MANF,MUC2,PGLYRP1,HOXA5,CLDN10,GUCA2A,EIF3J,MED31,ARG2,FOXH1,RPL10A,LAPTM4A,MRPS18A,RNF113A,PRLH,CSH1,RPL36AL,NUDT11,ORMDL2,MRPL49,ATP4B,PRELID1,SIGLEC7,AP4M1,CRABP2,PRPF31,IMP3,TPSG1,FTHL17,PNMT,RPS26,GNG4,VSIG4,AIMP2,FADD,GNMT,TIMM8B,ARHGDIA,COX6A2,BRF2
TF	Factor: MYC; motif: NNCCACGTGCNN	TF:M09812	false	1.6828596891082346e-11	10.77395209245335	5574	114	37	62700	CST7,MANF,CRABP1,PGLYRP1,HOXA5,GBX2,GUCA2A,AMY1C,OCM2,EIF3J,MED31,FOXH1,MRPS18A,PRLH,GIMAP2,BST2,NUDT11,RPS12,MAGEA6,MRPL49,PRELID1,CLDN20,ANP32B,AP4M1,MAGEA3,IMP3,TIMM17B,TPSG1,RPS26,AIMP2,FADD,TIMM8B,ARHGDIA,COX6A2,MAD2L1BP,TMED1,TUBB4A
TF	Factor: NFATc2; motif: TTTTCCA	TF:M02265	false	1.748949013372814e-11	10.757222851203771	7835	114	44	62700	ID1,MANF,MUC2,HOXA5,MAB21L2,NDUFAF1,OCM2,PSMD10,CDK7,STMN2,LAPTM4A,TMPRSS11E,PABPC3,RPL36AL,ORMDL2,MAGEA6,MRPL49,PRELID1,CLDN20,HLA-B,MAGED2,CES1,UGT2B10,MAGEA3,RPL24,CRABP2,TCL1A,CBR3,NDUFB11,IMP3,TIMM17B,HCRT,IVL,FTHL17,GNG4,VSIG4,MAGEC2,RLN2,BDH1,FADD,COX6A2,BRF2,CD69,SPRR2E
TF	Factor: six-4; motif: ANNNATGACACCNNNNN	TF:M01374	false	1.7950895549375658e-11	10.745913880096788	6519	114	40	62700	CST7,ID1,PGLYRP1,HOXA5,CLDN10,MAB21L2,EIF3J,MED31,SNRPB2,RPL10A,LAPTM4A,TMPRSS11E,CLDN2,MRPS18A,RNF113A,CSH1,GIMAP2,RPS12,MAGEA6,MSRA,PRELID1,CES1,PROP1,UGT2B10,ENDOG,MAGEA3,ARHGEF5,CRABP2,IMP3,TIMM17B,FTHL17,OPTC,MAGEC2,MFAP4,BDH1,TIMM8B,COX6A2,CST2,CD69,SPRR2E
TF	Factor: E2F-3; motif: GGCGGGN; match class: 1	TF:M02089_1	false	1.8722379693314124e-11	10.727638951431683	9627	114	49	62700	MANF,CRABP1,PGLYRP1,CLDN10,SMS,GBX2,EIF3J,PSMD10,MED31,ARG2,DCXR,STMN2,RPL10A,LAPTM4A,MRPS18A,MAOB,BST2,NUDT11,EMD,MAGEA6,COX5B,PRELID1,FICD,ANP32B,CES1,UTF1,PTMS,AP4M1,MAGEA3,ARHGEF5,CRABP2,TCL1A,CBR3,SLC35A2,NDUFB11,IMP3,TIMM17B,FTHL17,GPX7,PNMT,AIMP2,MAGEC2,MFAP4,FADD,ARHGDIA,COX6A2,TMED1,TUBB4A,CSF2
TF	Factor: c-Fos; motif: NNTGASTCATN	TF:M07090	false	1.8731969964823837e-11	10.727416547244951	4435	114	33	62700	CST7,MANF,MUC2,PGLYRP1,GUCA2A,AMY1C,EIF3J,SNRPB2,MT2A,RPL10A,CLDN2,MRPS18A,MAOB,NUDT11,ATP4B,MSRA,CLDN20,SIGLEC7,UGT2B10,RPL24,CRABP2,TCL1A,SLC35A2,IMP3,HCRT,IVL,OR8B2,TPSG1,GNG4,TRAPPC12,FADD,MAD2L1BP,SPRR2E
TF	Factor: ROX; motif: GNNNCASGTGGS	TF:M09764	false	1.8841527244577674e-11	10.724883897349391	5902	114	38	62700	CST7,CRABP1,PGLYRP1,GBX2,GUCA2A,AMY1C,OCM2,EIF3J,MED31,ARG2,FOXH1,MT2A,RPL10A,CSH1,GIMAP2,BST2,NUDT11,MRPL49,ATP4B,PRELID1,SIGLEC7,ANP32B,UTF1,AP4M1,ARHGEF5,CRABP2,SLC35A2,TPSG1,RPS26,AIMP2,FADD,GNMT,TIMM8B,ARHGDIA,COX6A2,CST2,TUBB4A,CSF2
TF	Factor: E2F-4; motif: NTTTCSCGCC; match class: 1	TF:M07380_1	false	1.967377833649539e-11	10.706112226094252	8209	114	45	62700	CRABP1,PGLYRP1,HOXA5,SMS,NDUFAF1,GBX2,SLC25A24,EIF3J,MED31,DCXR,SNRPB2,RPL10A,LAPTM4A,RNF113A,ORMDL2,EMD,RPS12,MRPL49,COX5B,PRELID1,FICD,MAGED2,ANP32B,UTF1,PTMS,ENDOG,AP4M1,ARHGEF5,CRABP2,TCL1A,PRPF31,NDUFB11,IMP3,TIMM17B,HCRT,GPX7,PNMT,RPS26,PNRC1,AIMP2,FADD,GNMT,ARHGDIA,TMED1,TUBB4A
TF	Factor: Barhl-1; motif: NTAAACGN	TF:M10578	false	2.0809212323011665e-11	10.681744358531468	6235	114	39	62700	ID1,MANF,MUC2,SMS,NDUFAF1,GUCA2A,OCM2,PSMD10,CDK7,MED31,ARG2,STMN2,LAPTM4A,TMPRSS11E,GIMAP2,RPS12,MAGEA6,ATP4B,COX5B,MSRA,PRELID1,SIGLEC7,ANP32B,UGT2B10,MAGEA3,RPL24,TCL1A,IMP3,TPSG1,RPS26,AIMP2,TRAPPC12,FADD,ARHGDIA,MAD2L1BP,CST2,BRF2,CD69,TMED1
TF	Factor: AP-2beta; motif: NSCCNNNGGSN; match class: 1	TF:M11478_1	false	2.0885789673560145e-11	10.680149099791427	8225	114	45	62700	ID1,MANF,PGLYRP1,HOXA5,NDUFAF1,GBX2,SLC10A1,PSMD10,ARG2,DCXR,FOXH1,SNRPB2,MT2A,RPL10A,LAPTM4A,MRPS18A,RPL36AL,NUDT11,ORMDL2,MRPL49,COX5B,MSRA,PRELID1,CLDN20,FICD,ANP32B,UTF1,PTMS,ENDOG,AP4M1,CBR3,NDUFB11,IVL,TPSG1,PNMT,MAGEC2,MFAP4,FADD,GNMT,TIMM8B,ARHGDIA,MAD2L1BP,CST2,BRF2,TUBB4A
TF	Factor: Elf-1; motif: NAMCCGGAAGTN	TF:M11447	false	2.1052543278595825e-11	10.676695431175569	7882	114	44	62700	CRABP1,MUC2,SMS,SLC25A24,SLC10A1,EIF3J,CDK7,MED31,FOXH1,SNRPB2,CLDN2,MRPS18A,RNF113A,RPL36AL,NUDT11,EMD,MRPL49,ATP4B,COX5B,MSRA,PRELID1,HLA-B,FICD,SIGLEC7,MAGED2,CES1,UTF1,ENDOG,AP4M1,RPL24,ARHGEF5,PRPF31,SLC35A2,FTHL17,RPS26,OPTC,CRYGB,AIMP2,GNMT,TIMM8B,ARHGDIA,COX6A2,MAD2L1BP,BRF2
TF	Factor: NFATc2; motif: NTTTCCGCGGAAAN	TF:M11983	false	2.1083381203806724e-11	10.676059738791546	8228	114	45	62700	PGLYRP1,SMS,GBX2,GUCA2A,AMY1C,SLC10A1,OCM2,EIF3J,MED31,ARG2,FOXH1,STMN2,MT2A,LAPTM4A,TMPRSS11E,CLDN2,RPL36AL,MAOB,BST2,NUDT11,RPS12,MRPL49,ATP4B,MSRA,CLDN20,HLA-B,FICD,ANP32B,UGT2B10,ENDOG,RPL24,SLC35A2,IMP3,FTHL17,GPX7,RPS26,GNG4,VSIG4,PNRC1,TRAPPC12,ARHGDIA,COX6A2,TMED1,SPRR2E,CSF2
TF	Factor: ZNF300; motif: SWGGGGGSN; match class: 1	TF:M07486_1	false	2.1157101413478063e-11	10.674543832211535	7544	114	43	62700	MUC2,CLDN10,SMS,GUCA2A,EIF3J,DCXR,FOXH1,SNRPB2,RPL10A,LAPTM4A,CSH1,BST2,EMD,MAGEA6,ATP4B,MAGED2,ANP32B,PROP1,UTF1,PTMS,ENDOG,MAGEA3,CRABP2,CBR3,PRPF31,SLC35A2,NDUFB11,HCRT,IVL,TPSG1,FTHL17,GPX7,PNMT,GNG4,PNRC1,AIMP2,MFAP4,TRAPPC12,ARHGDIA,CST2,TMED1,TUBB4A,CSF2
TF	Factor: TEF-3:Erg; motif: ACCGGAAATRNNNNNCATWCC	TF:M08637	false	2.2587711677577816e-11	10.646127764482003	4469	114	33	62700	MUC2,CLDN10,NDUFAF1,GUCA2A,AMY1C,PSMD10,FOXH1,MRPS18A,GIMAP2,BST2,MAGEA6,MRPL49,CLDN20,SIGLEC7,MAGED2,ANP32B,CES1,UGT2B10,MAGEA3,RPL24,SLC35A2,NDUFB11,IMP3,TIMM17B,IVL,FTHL17,VSIG4,PNRC1,CRYGB,BDH1,TRAPPC12,ARHGDIA,BRF2
TF	Factor: AR; motif: RGGWACAYNGTGTWCYN	TF:M04453	false	2.2735689575193267e-11	10.64329186907446	7226	114	42	62700	CST7,CRABP1,PGLYRP1,CLDN10,GUCA2A,SLC25A24,LALBA,ARG2,DCXR,MT2A,RPL10A,LAPTM4A,TMPRSS11E,CLDN2,MRPS18A,CSH1,RPL36AL,NUDT11,RPS12,MAGEA6,ATP4B,PRELID1,MAGED2,PROP1,ENDOG,AP4M1,MAGEA3,RPL24,CRABP2,IVL,PNMT,RPS26,OPTC,MFAP4,FADD,GNMT,COX6A2,MAD2L1BP,CST2,BRF2,TUBB4A,CSF2
TF	Factor: AP-2; motif: NNGCCTK	TF:M01859	false	2.374790089857708e-11	10.624374772079268	7912	114	44	62700	CST7,MANF,MUC2,PGLYRP1,SMS,GBX2,SLC25A24,LALBA,SLC10A1,PSMD10,CDK7,DCXR,MT2A,LAPTM4A,TMPRSS11E,CLDN2,GIMAP2,BST2,MRPL49,COX5B,PRELID1,CLDN20,FICD,MAGED2,ANP32B,PROP1,UTF1,HCRT,TPSG1,GPX7,RPS26,VSIG4,CRYGB,AIMP2,MAGEC2,MFAP4,BDH1,TRAPPC12,GNMT,MAD2L1BP,CST2,BRF2,TMED1,CSF2
TF	Factor: POU2F1:ER81; motif: ACCGGATATGCAN	TF:M08401	false	2.6326498845394595e-11	10.579606893770062	7595	114	43	62700	MANF,PGLYRP1,HOXA5,LALBA,AMY1C,EIF3J,PSMD10,CDK7,MED31,ARG2,FOXH1,SNRPB2,LAPTM4A,TMPRSS11E,PABPC3,MRPS18A,RNF113A,CSH1,ORMDL2,MAGEA6,MSRA,HLA-B,FICD,SIGLEC7,UTF1,MAGEA3,ARHGEF5,TCL1A,PRPF31,SLC35A2,TIMM17B,IVL,FTHL17,GPX7,OPTC,AIMP2,MAGEC2,MFAP4,TRAPPC12,FADD,COX6A2,BRF2,CD69
TF	Factor: DREF; motif: CTYYCWCTTCCY	TF:M09725	false	2.63995887610138e-11	10.57840283828977	7596	114	43	62700	CST7,MUC2,MAB21L2,NDUFAF1,GUCA2A,LALBA,EIF3J,MED31,FOXH1,STMN2,MT2A,RPL10A,LAPTM4A,RNF113A,CSH1,GIMAP2,NUDT11,RPS12,MRPL49,ATP4B,COX5B,CLDN20,FICD,PROP1,UGT2B10,RPL24,ARHGEF5,TCL1A,HCRT,IVL,FTHL17,RPS26,OPTC,VSIG4,PNRC1,TRAPPC12,TIMM8B,ARHGDIA,MAD2L1BP,CST2,CD69,TMED1,SPRR2E
TF	Factor: IRF-8; motif: NCGAAACCGAAACYN	TF:M11683	false	2.647318159862564e-11	10.577193861203652	4780	114	34	62700	CST7,MANF,CRABP1,SMS,GUCA2A,SLC25A24,OCM2,MED31,SNRPB2,STMN2,LAPTM4A,PABPC3,CSH1,GIMAP2,BST2,NUDT11,RPS12,COX5B,CLDN20,HLA-B,FICD,CRABP2,CBR3,HCRT,IVL,OR8B2,FTHL17,PNMT,RPS26,VSIG4,PNRC1,CD69,TMED1,CSF2
TF	Factor: Msx-1; motif: CNGTAWNTG	TF:M00394	false	2.7283672636834823e-11	10.564097169992273	9002	114	47	62700	ID1,HOXA5,MAB21L2,NDUFAF1,GBX2,GUCA2A,SLC25A24,AMY1C,SLC10A1,OCM2,EIF3J,PSMD10,ARG2,SNRPB2,STMN2,RPL10A,LAPTM4A,PABPC3,MRPS18A,RPL36AL,GIMAP2,NUDT11,RPS12,COX5B,MSRA,CES1,UGT2B10,RPL24,ARHGEF5,TCL1A,CBR3,IVL,PNMT,RPS26,OPTC,PNRC1,CRYGB,RLN2,MFAP4,BDH1,GNMT,TIMM8B,ARHGDIA,COX6A2,MAD2L1BP,TMED1,SPRR2E
TF	Factor: c-Myc; motif: KACCACGTGSYY	TF:M01154	false	2.829863705785635e-11	10.548234480818683	5378	114	36	62700	MANF,CRABP1,PGLYRP1,HOXA5,GBX2,GUCA2A,AMY1C,OCM2,EIF3J,MED31,DCXR,FOXH1,PRLH,GIMAP2,BST2,NUDT11,RPS12,MRPL49,PRELID1,ANP32B,AP4M1,IMP3,TIMM17B,TPSG1,FTHL17,RPS26,AIMP2,FADD,TIMM8B,ARHGDIA,COX6A2,MAD2L1BP,CST2,BRF2,TMED1,TUBB4A
TF	Factor: Fli-1:Dlx-2; motif: RNCGGAARYAATTA	TF:M08470	false	2.829863705785635e-11	10.548234480818683	5988	114	38	62700	CST7,ID1,PGLYRP1,CLDN10,SMS,NDUFAF1,AMY1C,EIF3J,DCXR,FOXH1,SNRPB2,MT2A,LAPTM4A,TMPRSS11E,CLDN2,MRPS18A,RNF113A,ATP4B,COX5B,SIGLEC7,ANP32B,PROP1,UGT2B10,PRPF31,SLC35A2,FTHL17,RPS26,GNG4,RLN2,MFAP4,TRAPPC12,TIMM8B,COX6A2,BRF2,TMED1,SPRR2E,TUBB4A,CSF2
TF	Factor: c-Myc; motif: NCCACGTGCNN	TF:M09992	false	2.8683926841114088e-11	10.542361393845015	5683	114	37	62700	CST7,CRABP1,PGLYRP1,NDUFAF1,GBX2,GUCA2A,AMY1C,OCM2,EIF3J,MED31,FOXH1,TMPRSS11E,PRLH,GIMAP2,BST2,NUDT11,RPS12,MRPL49,PRELID1,CLDN20,SIGLEC7,ANP32B,PROP1,AP4M1,HCRT,TPSG1,PNMT,RPS26,GNG4,AIMP2,TIMM8B,ARHGDIA,COX6A2,MAD2L1BP,TMED1,TUBB4A,CSF2
TF	Factor: Fra-2; motif: TGASTCANCN	TF:M03870	false	2.9366532216317933e-11	10.532147334656475	3703	114	30	62700	CST7,MANF,CRABP1,PGLYRP1,EIF3J,MED31,FOXH1,MT2A,LAPTM4A,TMPRSS11E,CLDN2,MRPS18A,CSH1,MAOB,NUDT11,MSRA,CLDN20,RPL24,CRABP2,TCL1A,SLC35A2,IMP3,HCRT,IVL,OR8B2,TPSG1,GNG4,FADD,MAD2L1BP,CST2
TF	Factor: ZNF532; motif: NGGRGCTGGG	TF:M12732	false	2.971618702951077e-11	10.52700691692622	9389	114	48	62700	CST7,ID1,MUC2,PGLYRP1,SMS,GBX2,GUCA2A,SLC25A24,AMY1C,SLC10A1,PSMD10,DCXR,FOXH1,STMN2,MT2A,PABPC3,PRLH,CSH1,NUDT11,ORMDL2,EMD,RPS12,ATP4B,HLA-B,FICD,MAGED2,ANP32B,CES1,UTF1,ENDOG,AP4M1,ARHGEF5,CRABP2,PRPF31,NDUFB11,HCRT,IVL,PNMT,PNRC1,CRYGB,MFAP4,TRAPPC12,TIMM8B,ARHGDIA,COX6A2,MAD2L1BP,TUBB4A,CSF2
TF	Factor: E2F; motif: TTTSGCGS	TF:M00427	false	3.004226324628409e-11	10.522267352681608	9761	114	49	62700	MANF,CRABP1,HOXA5,CLDN10,SMS,MAB21L2,NDUFAF1,GBX2,SLC25A24,EIF3J,CDK7,ARG2,DCXR,SNRPB2,RPL10A,LAPTM4A,MAOB,NUDT11,RPS12,MRPL49,COX5B,MSRA,PRELID1,HLA-B,FICD,MAGED2,ANP32B,UTF1,PTMS,AP4M1,RPL24,CBR3,NDUFB11,FTHL17,GPX7,PNMT,RPS26,PNRC1,AIMP2,MAGEC2,RLN2,MFAP4,FADD,TIMM8B,ARHGDIA,CD69,TMED1,SPRR2E,TUBB4A
TF	Factor: HMX2; motif: SCACTTANC	TF:M10646	false	3.0077120968955866e-11	10.52176373746658	7293	114	42	62700	CST7,CRABP1,NDUFAF1,SLC25A24,LALBA,SLC10A1,PSMD10,CDK7,ARG2,STMN2,MT2A,MRPS18A,RNF113A,PRLH,RPL36AL,RPS12,MRPL49,MSRA,HLA-B,FICD,RPL24,CRABP2,CBR3,NDUFB11,TIMM17B,HCRT,IVL,FTHL17,GPX7,PNMT,RPS26,GNG4,MAGEC2,RLN2,BDH1,FADD,GNMT,MAD2L1BP,CST2,BRF2,SPRR2E,CSF2
TF	Factor: Pax-2; motif: CAYSCCTSAGT	TF:M03839	false	3.050940951384614e-11	10.5155661977119	5098	114	35	62700	MANF,MUC2,PGLYRP1,SMS,NDUFAF1,AMY1C,DCXR,FOXH1,RPL10A,MRPS18A,RNF113A,CSH1,RPL36AL,MAOB,RPS12,MAGEA6,COX5B,PRELID1,HLA-B,SIGLEC7,MAGED2,CES1,PROP1,AP4M1,MAGEA3,IMP3,TPSG1,PNMT,RPS26,OPTC,VSIG4,MAGEC2,RLN2,MFAP4,COX6A2
TF	Factor: FOXO1A:Elk-1; motif: RWMAACAGGAAGTN	TF:M08299	false	3.1647882364950245e-11	10.499655344350733	7305	114	42	62700	CST7,PGLYRP1,SMS,NDUFAF1,SLC25A24,LALBA,AMY1C,SLC10A1,OCM2,RPL10A,LAPTM4A,PABPC3,RNF113A,RPL36AL,MAOB,ORMDL2,RPS12,MRPL49,COX5B,PRELID1,CLDN20,FICD,SIGLEC7,UTF1,CBR3,PRPF31,TIMM17B,IVL,FTHL17,GNG4,MAGEC2,RLN2,MFAP4,BDH1,TIMM8B,ARHGDIA,CST2,BRF2,CD69,TMED1,SPRR2E,TUBB4A
TF	Factor: JunD; motif: NRTGAGTCAYN	TF:M09964	false	3.197118215913643e-11	10.495241305057753	5107	114	35	62700	MANF,CRABP1,MUC2,PGLYRP1,GUCA2A,OCM2,EIF3J,FOXH1,MT2A,RPL10A,LAPTM4A,MRPS18A,CSH1,MAOB,NUDT11,MSRA,PRELID1,CLDN20,SIGLEC7,PROP1,UGT2B10,PTMS,RPL24,CRABP2,TCL1A,SLC35A2,HCRT,IVL,TPSG1,GNG4,TRAPPC12,FADD,MAD2L1BP,CST2,SPRR2E
TF	Factor: C/EBPgamma:Elf-1; motif: TKRCGHAATWSCGGAAGT	TF:M08676	false	3.2845874942742466e-11	10.483519164980756	8695	114	46	62700	CST7,CRABP1,HOXA5,NDUFAF1,SLC25A24,LALBA,PSMD10,MED31,FOXH1,STMN2,TMPRSS11E,CLDN2,RNF113A,CSH1,GIMAP2,ORMDL2,COX5B,MSRA,SIGLEC7,MAGED2,ANP32B,PROP1,UTF1,ENDOG,RPL24,ARHGEF5,NDUFB11,TIMM17B,HCRT,IVL,FTHL17,RPS26,OPTC,GNG4,CRYGB,RLN2,MFAP4,TRAPPC12,ARHGDIA,COX6A2,CST2,BRF2,CD69,SPRR2E,TUBB4A,CSF2
TF	Factor: ESR1; motif: NNNNMAGGTCACCCTGACCY	TF:M02261	false	3.481172824878516e-11	10.45827441537474	4832	114	34	62700	MUC2,PGLYRP1,CLDN10,GUCA2A,SLC25A24,LALBA,OCM2,EIF3J,MED31,FOXH1,STMN2,RPL36AL,MAGEA6,MRPL49,ATP4B,PRELID1,CLDN20,SIGLEC7,CES1,PROP1,ENDOG,MAGEA3,ARHGEF5,CRABP2,TCL1A,HCRT,TPSG1,FTHL17,GPX7,GNG4,GNMT,CST2,TUBB4A,CSF2
TF	Factor: znf136; motif: CAAGAATWCTATAYCCAG	TF:M10535	false	3.537152581366079e-11	10.451346205716469	8361	114	45	62700	GUCA2A,LALBA,AMY1C,OCM2,PSMD10,DCXR,FOXH1,STMN2,MT2A,LAPTM4A,TMPRSS11E,MRPS18A,CSH1,RPL36AL,GIMAP2,MAOB,ORMDL2,MAGEA6,ATP4B,COX5B,MSRA,PRELID1,CLDN20,HLA-B,CES1,PROP1,UGT2B10,MAGEA3,RPL24,CRABP2,CBR3,SLC35A2,NDUFB11,IVL,PNMT,OPTC,GNG4,CRYGB,FADD,TIMM8B,COX6A2,CD69,TMED1,SPRR2E,CSF2
TF	Factor: c-Maf; motif: NWNNNTGCTGACKNNNNNN	TF:M01070	false	3.561925000362686e-11	10.448315229249964	6675	114	40	62700	CST7,MUC2,SMS,MAB21L2,GUCA2A,SLC25A24,AMY1C,OCM2,ARG2,DCXR,SNRPB2,RPL10A,CLDN2,PRLH,CSH1,RPL36AL,NUDT11,ORMDL2,EMD,RPS12,MAGEA6,HLA-B,FICD,ANP32B,MAGEA3,IMP3,TIMM17B,OR8B2,GNG4,VSIG4,PNRC1,MAGEC2,MFAP4,BDH1,GNMT,COX6A2,CST2,TMED1,TUBB4A,CSF2
TF	Factor: Fli-1:C/EBPbeta; motif: RNCGGAWRTTGCGCAAY	TF:M08281	false	3.579976643422597e-11	10.446119806782319	7673	114	43	62700	CST7,ID1,CRABP1,MUC2,MAB21L2,NDUFAF1,AMY1C,CDK7,MED31,ARG2,DCXR,FOXH1,SNRPB2,MT2A,RPL10A,LAPTM4A,PABPC3,RNF113A,CSH1,RPL36AL,MAOB,ORMDL2,MAGEA6,COX5B,MSRA,ANP32B,UTF1,PTMS,AP4M1,MAGEA3,RPL24,CRABP2,CBR3,NDUFB11,TIMM17B,IVL,OR8B2,FTHL17,RPS26,PNRC1,CRYGB,TRAPPC12,GNMT
TF	Factor: NFATc1; motif: NTTTCCRTNNAYGGAAAN	TF:M11981	false	3.6024241168518147e-11	10.44340515859992	6357	114	39	62700	CST7,CRABP1,MAB21L2,SLC25A24,SNRPB2,LAPTM4A,CLDN2,PABPC3,MRPS18A,CSH1,GIMAP2,MAOB,BST2,ORMDL2,ATP4B,MSRA,PRELID1,CLDN20,FICD,SIGLEC7,ANP32B,CES1,AP4M1,ARHGEF5,TCL1A,SLC35A2,NDUFB11,TIMM17B,HCRT,TPSG1,GPX7,VSIG4,PNRC1,MAGEC2,GNMT,CD69,TMED1,SPRR2E,CSF2
TF	Factor: Erm; motif: ACCGGAAGTN	TF:M02069	false	3.94693226767138e-11	10.403740326360746	7025	114	41	62700	CRABP1,MUC2,SMS,NDUFAF1,SLC25A24,SLC10A1,EIF3J,PSMD10,MED31,SNRPB2,CLDN2,MRPS18A,RNF113A,NUDT11,EMD,RPS12,MRPL49,COX5B,MSRA,PRELID1,HLA-B,FICD,SIGLEC7,MAGED2,UTF1,AP4M1,RPL24,ARHGEF5,PRPF31,SLC35A2,TIMM17B,FTHL17,GPX7,CRYGB,AIMP2,MAGEC2,TRAPPC12,TIMM8B,ARHGDIA,MAD2L1BP,BRF2
TF	Factor: HOXA10; motif: NGTCGTAAAAN	TF:M10795	false	3.976941254678473e-11	10.400450824140348	7027	114	41	62700	HOXA5,SLC25A24,AMY1C,SLC10A1,OCM2,EIF3J,PSMD10,CDK7,ARG2,DCXR,RPL10A,CLDN2,PABPC3,MRPS18A,RNF113A,PRLH,RPL36AL,GIMAP2,EMD,RPS12,COX5B,PRELID1,CLDN20,HLA-B,MAGED2,ENDOG,CBR3,HCRT,IVL,OR8B2,FTHL17,GPX7,OPTC,CRYGB,RLN2,FADD,GNMT,COX6A2,MAD2L1BP,SPRR2E,CSF2
TF	Factor: KLF14; motif: NRCCACRCCCMCN	TF:M12183	false	3.9888565614905895e-11	10.399151580554829	7028	114	41	62700	ID1,MANF,CRABP1,MUC2,SMS,MAB21L2,SLC10A1,EIF3J,PSMD10,MED31,ARG2,FOXH1,STMN2,LAPTM4A,BST2,NUDT11,EMD,MAGEA6,COX5B,MSRA,PRELID1,FICD,ANP32B,CES1,UTF1,PTMS,ENDOG,MAGEA3,SLC35A2,TIMM17B,HCRT,GPX7,PNMT,PNRC1,MFAP4,TRAPPC12,ARHGDIA,COX6A2,TMED1,TUBB4A,CSF2
TF	Factor: GTF2IRD1-isoform2; motif: GGGATTRNR; match class: 1	TF:M01229_1	false	4.079269613835719e-11	10.389417589624925	9478	114	48	62700	PGLYRP1,SMS,NDUFAF1,GUCA2A,SLC25A24,LALBA,AMY1C,OCM2,CDK7,DCXR,LAPTM4A,TMPRSS11E,PABPC3,MRPS18A,RNF113A,NUDT11,EMD,RPS12,MAGEA6,CLDN20,SIGLEC7,CES1,PTMS,AP4M1,MAGEA3,RPL24,ARHGEF5,TCL1A,CBR3,PRPF31,IVL,OR8B2,FTHL17,PNMT,RPS26,OPTC,CRYGB,AIMP2,MFAP4,BDH1,TRAPPC12,GNMT,TIMM8B,ARHGDIA,MAD2L1BP,BRF2,SPRR2E,TUBB4A
TF	Factor: AP-2alphaA; motif: ANNGCCTNAGGSNNT	TF:M01045	false	4.079269613835719e-11	10.389417589624925	6384	114	39	62700	MUC2,CLDN10,NDUFAF1,GUCA2A,LALBA,AMY1C,EIF3J,MED31,DCXR,MT2A,MRPS18A,RNF113A,BST2,ORMDL2,MAGEA6,MRPL49,ATP4B,COX5B,PRELID1,FICD,SIGLEC7,ANP32B,CES1,MAGEA3,TCL1A,CBR3,IVL,TPSG1,GPX7,AIMP2,MAGEC2,MFAP4,GNMT,TIMM8B,COX6A2,CST2,BRF2,TUBB4A,CSF2
TF	Factor: Elf-1; motif: NANGCGGAAGTR	TF:M11452	false	4.2694220511856885e-11	10.369630911150377	6394	114	39	62700	ID1,CRABP1,MUC2,NDUFAF1,SLC25A24,SLC10A1,EIF3J,PSMD10,CDK7,FOXH1,SNRPB2,CLDN2,MRPS18A,RNF113A,RPL36AL,ATP4B,COX5B,PRELID1,FICD,SIGLEC7,MAGED2,PROP1,UTF1,ENDOG,AP4M1,RPL24,SLC35A2,IMP3,FTHL17,RPS26,OPTC,CRYGB,GNMT,TIMM8B,ARHGDIA,COX6A2,MAD2L1BP,BRF2,TMED1
TF	Factor: ER-alpha; motif: ARGSTGACC	TF:M04881	false	4.428460519551657e-11	10.353747222775116	4037	114	31	62700	MANF,SMS,MAB21L2,GUCA2A,PSMD10,CDK7,DCXR,RNF113A,CSH1,ORMDL2,MAGEA6,COX5B,MSRA,PRELID1,HLA-B,PROP1,UGT2B10,ENDOG,MAGEA3,TCL1A,PRPF31,HCRT,IVL,FTHL17,GPX7,PNRC1,MAGEC2,TRAPPC12,TMED1,TUBB4A,CSF2
TF	Factor: ZGPAT; motif: GRGGCWGNGGNG	TF:M09739	false	4.4391383027069096e-11	10.352701324186894	8420	114	45	62700	CST7,CRABP1,MUC2,PGLYRP1,SMS,GUCA2A,LALBA,EIF3J,DCXR,FOXH1,SNRPB2,MT2A,MRPS18A,PRLH,MAOB,ORMDL2,EMD,RPS12,MRPL49,ATP4B,MSRA,MAGED2,ANP32B,UTF1,PTMS,AP4M1,CBR3,PRPF31,IVL,TPSG1,FTHL17,GPX7,PNMT,RPS26,OPTC,GNG4,PNRC1,CRYGB,MFAP4,TRAPPC12,TIMM8B,ARHGDIA,COX6A2,TUBB4A,CSF2
TF	Factor: ARNTLIKE; motif: NNNSCACGTG	TF:M08868	false	4.4515370117252646e-11	10.351490011387867	5172	114	35	62700	CST7,CRABP1,PGLYRP1,HOXA5,GBX2,GUCA2A,AMY1C,EIF3J,CDK7,MED31,FOXH1,MRPS18A,PRLH,GIMAP2,BST2,NUDT11,RPS12,MAGEA6,PRELID1,CLDN20,ANP32B,AP4M1,MAGEA3,IMP3,TIMM17B,TPSG1,RPS26,AIMP2,FADD,TIMM8B,ARHGDIA,COX6A2,MAD2L1BP,TMED1,TUBB4A
TF	Factor: HDAC1; motif: KGCARGGTC; match class: 1	TF:M07041_1	false	4.9256331822591254e-11	10.307537933717473	6425	114	39	62700	CST7,MUC2,PGLYRP1,HOXA5,CLDN10,SMS,GBX2,GUCA2A,SLC10A1,ARG2,FOXH1,SNRPB2,LAPTM4A,PABPC3,PRLH,RPL36AL,MAOB,BST2,MRPL49,ATP4B,MSRA,PRELID1,SIGLEC7,RPL24,ARHGEF5,CRABP2,NDUFB11,TPSG1,GNG4,PNRC1,AIMP2,MAGEC2,MFAP4,TRAPPC12,ARHGDIA,CST2,SPRR2E,TUBB4A,CSF2
TF	Factor: Sox-10; motif: NACAAWG; match class: 1	TF:M02116_1	false	4.9471051976495984e-11	10.305648854488664	8097	114	44	62700	CST7,PGLYRP1,SMS,MAB21L2,SLC25A24,LALBA,AMY1C,SLC10A1,CDK7,ARG2,STMN2,LAPTM4A,TMPRSS11E,CLDN2,MAOB,NUDT11,ORMDL2,RPS12,MSRA,CLDN20,HLA-B,SIGLEC7,MAGED2,CES1,UGT2B10,TCL1A,PRPF31,SLC35A2,IMP3,FTHL17,GPX7,RPS26,OPTC,VSIG4,PNRC1,RLN2,BDH1,TRAPPC12,GNMT,TIMM8B,MAD2L1BP,CD69,SPRR2E,TUBB4A
TF	Factor: Egr-1; motif: GCGGGGGCGG	TF:M07354	false	5.065559614274284e-11	10.295372569263991	8103	114	44	62700	ID1,MANF,CLDN10,SMS,GBX2,EIF3J,PSMD10,MED31,ARG2,DCXR,FOXH1,STMN2,LAPTM4A,MAOB,NUDT11,EMD,RPS12,MAGEA6,ATP4B,COX5B,MSRA,PRELID1,FICD,ANP32B,PROP1,UTF1,PTMS,ENDOG,AP4M1,MAGEA3,CRABP2,NDUFB11,HCRT,TPSG1,GPX7,PNMT,VSIG4,PNRC1,RLN2,FADD,ARHGDIA,COX6A2,TMED1,TUBB4A
TF	Factor: CTCF; motif: NNRSYGCCMCCTGSTGGCCN	TF:M12593	false	5.338918594515025e-11	10.272546701023051	8823	114	46	62700	MUC2,PGLYRP1,HOXA5,CLDN10,SMS,GBX2,GUCA2A,SLC10A1,OCM2,EIF3J,MED31,DCXR,FOXH1,RPL10A,PRLH,RPL36AL,NUDT11,EMD,MSRA,PRELID1,HLA-B,FICD,SIGLEC7,MAGED2,PROP1,UTF1,ENDOG,RPL24,CRABP2,TCL1A,CBR3,SLC35A2,NDUFB11,TPSG1,FTHL17,PNMT,RPS26,PNRC1,AIMP2,RLN2,MFAP4,TRAPPC12,FADD,TIMM8B,ARHGDIA,TMED1
TF	Factor: ZNF148; motif: NNNNNNCCNNCCCCTCCCCCACCCN	TF:M09834	false	5.981392852584068e-11	10.223197672574273	7121	114	41	62700	CST7,MANF,MUC2,CLDN10,SMS,MAB21L2,GBX2,EIF3J,PSMD10,MED31,FOXH1,STMN2,LAPTM4A,BST2,NUDT11,EMD,MAGEA6,COX5B,PRELID1,FICD,MAGED2,ANP32B,UTF1,AP4M1,MAGEA3,CRABP2,CBR3,SLC35A2,NDUFB11,TIMM17B,HCRT,FTHL17,GPX7,RPS26,PNRC1,MFAP4,FADD,ARHGDIA,COX6A2,CST2,TUBB4A
TF	Factor: Erg; motif: NACCGGAARYN	TF:M11392	false	6.07203096485301e-11	10.216666022384231	8856	114	46	62700	ID1,CRABP1,MUC2,PGLYRP1,SMS,NDUFAF1,SLC25A24,SLC10A1,EIF3J,MED31,SNRPB2,RPL10A,CLDN2,PABPC3,MRPS18A,RNF113A,RPL36AL,NUDT11,EMD,RPS12,MRPL49,ATP4B,COX5B,MSRA,PRELID1,HLA-B,FICD,SIGLEC7,MAGED2,UTF1,AP4M1,RPL24,ARHGEF5,CRABP2,PRPF31,SLC35A2,TIMM17B,FTHL17,RPS26,AIMP2,TRAPPC12,FADD,TIMM8B,ARHGDIA,MAD2L1BP,BRF2
TF	Factor: NFATc2; motif: NTTTCCGCGGAAAN; match class: 1	TF:M11983_1	false	6.111902914771375e-11	10.213823552978496	7462	114	42	62700	PGLYRP1,SMS,GBX2,GUCA2A,AMY1C,SLC10A1,OCM2,EIF3J,MED31,ARG2,STMN2,MT2A,TMPRSS11E,CLDN2,MAOB,BST2,NUDT11,RPS12,MRPL49,ATP4B,MSRA,CLDN20,HLA-B,FICD,ANP32B,UGT2B10,ENDOG,RPL24,SLC35A2,IMP3,FTHL17,GPX7,RPS26,GNG4,VSIG4,PNRC1,TRAPPC12,ARHGDIA,COX6A2,TMED1,SPRR2E,CSF2
TF	Factor: KLF15; motif: NCCMCGCCCMCN; match class: 1	TF:M12158_1	false	6.209591020615683e-11	10.206937002615508	6157	114	38	62700	ID1,MANF,CRABP1,CLDN10,SMS,MAB21L2,SLC10A1,EIF3J,STMN2,LAPTM4A,PRLH,MAOB,EMD,MAGEA6,ATP4B,MSRA,PRELID1,FICD,MAGED2,ANP32B,UTF1,AP4M1,MAGEA3,CRABP2,CBR3,NDUFB11,TIMM17B,IVL,TPSG1,GPX7,PNRC1,MFAP4,TRAPPC12,ARHGDIA,COX6A2,TMED1,TUBB4A,CSF2
TF	Factor: WT1; motif: GNGGGGGCGGGG	TF:M03893	false	6.217125045019309e-11	10.206410397580253	8506	114	45	62700	MANF,SMS,MAB21L2,GBX2,EIF3J,PSMD10,MED31,DCXR,FOXH1,STMN2,LAPTM4A,MAOB,BST2,NUDT11,EMD,RPS12,MAGEA6,ATP4B,COX5B,PRELID1,FICD,MAGED2,ANP32B,PROP1,UTF1,PTMS,AP4M1,MAGEA3,CRABP2,CBR3,SLC35A2,NDUFB11,TIMM17B,HCRT,TPSG1,GPX7,PNMT,PNRC1,RLN2,MFAP4,FADD,ARHGDIA,COX6A2,TMED1,TUBB4A
TF	Factor: JUND; motif: NATGAGTCAT	TF:M08934	false	6.219083383091406e-11	10.206273620293132	4370	114	32	62700	MANF,CRABP1,MUC2,GUCA2A,SLC25A24,LALBA,AMY1C,EIF3J,FOXH1,MT2A,RPL10A,MRPS18A,NUDT11,MSRA,CLDN20,SIGLEC7,RPL24,CRABP2,TCL1A,SLC35A2,IMP3,HCRT,IVL,OR8B2,TPSG1,GNG4,TRAPPC12,FADD,MAD2L1BP,CST2,CD69,SPRR2E
TF	Factor: SREBP-1; motif: NNNGTGGGGTGAN	TF:M04632	false	6.333923467050833e-11	10.198327188523045	4945	114	34	62700	ID1,MUC2,GBX2,GUCA2A,LALBA,EIF3J,ARG2,DCXR,MT2A,CLDN2,RNF113A,PRLH,GIMAP2,BST2,ORMDL2,EMD,RPS12,MRPL49,SIGLEC7,MAGED2,CES1,PTMS,ENDOG,AP4M1,ARHGEF5,IVL,OR8B2,FTHL17,OPTC,CRYGB,MFAP4,TIMM8B,BRF2,CSF2
TF	Factor: C-FOS:C-JUN; motif: ATGAGTCAYN	TF:M08942	false	6.41257296574707e-11	10.19296768021291	3311	114	28	62700	MANF,CRABP1,MUC2,GUCA2A,AMY1C,EIF3J,MT2A,RPL10A,MRPS18A,NUDT11,MSRA,CLDN20,SIGLEC7,UGT2B10,RPL24,CRABP2,TCL1A,SLC35A2,IMP3,HCRT,IVL,TPSG1,GNG4,TRAPPC12,FADD,MAD2L1BP,CST2,SPRR2E
TF	Factor: AR; motif: ARGAACANNNTGTNC	TF:M07204	false	6.456428676536564e-11	10.190007642215084	4949	114	34	62700	CST7,CRABP1,CLDN10,GUCA2A,LALBA,AMY1C,SLC10A1,MT2A,TMPRSS11E,CSH1,MAOB,NUDT11,RPS12,MAGEA6,PROP1,UGT2B10,MAGEA3,SLC35A2,IVL,OR8B2,GPX7,PNMT,RPS26,OPTC,PNRC1,RLN2,MFAP4,GNMT,COX6A2,CST2,BRF2,TMED1,SPRR2E,TUBB4A
TF	Factor: YY1; motif: NNNNAARATGGNNNN	TF:M07370	false	6.602171872685591e-11	10.180313173979147	5858	114	37	62700	MANF,NDUFAF1,LALBA,SLC10A1,PSMD10,CDK7,STMN2,LAPTM4A,CLDN2,MRPS18A,RNF113A,RPL36AL,ORMDL2,MRPL49,FICD,MAGED2,ANP32B,CES1,ENDOG,RPL24,ARHGEF5,TCL1A,SLC35A2,NDUFB11,OR8B2,FTHL17,GPX7,CRYGB,MAGEC2,MFAP4,BDH1,ARHGDIA,COX6A2,CD69,TMED1,SPRR2E,CSF2
TF	Factor: Fli-1:C/EBPdelta; motif: NNCGGAWATTGCGCAAT	TF:M08469	false	6.604851970126255e-11	10.180136911475305	6816	114	40	62700	CST7,ID1,MUC2,MAB21L2,NDUFAF1,LALBA,AMY1C,SLC10A1,PSMD10,ARG2,DCXR,SNRPB2,STMN2,MT2A,RPL10A,LAPTM4A,PABPC3,CSH1,GIMAP2,ORMDL2,MAGEA6,COX5B,MSRA,CLDN20,ANP32B,CES1,AP4M1,MAGEA3,RPL24,TCL1A,TIMM17B,IVL,OR8B2,FTHL17,RPS26,PNRC1,CRYGB,RLN2,TRAPPC12,BRF2
TF	Factor: MLLT10; motif: CYNNCCNNGGNGCTG	TF:M12636	false	6.612109742144377e-11	10.179659946992269	9612	114	48	62700	MUC2,PGLYRP1,GBX2,GUCA2A,LALBA,SLC10A1,OCM2,MED31,ARG2,STMN2,MT2A,PRLH,CSH1,RPL36AL,GIMAP2,MAOB,EMD,MRPL49,ATP4B,COX5B,MSRA,FICD,SIGLEC7,ANP32B,PROP1,AP4M1,RPL24,CRABP2,TCL1A,NDUFB11,TIMM17B,TPSG1,GPX7,PNMT,RPS26,GNG4,CRYGB,AIMP2,MFAP4,FADD,GNMT,ARHGDIA,COX6A2,MAD2L1BP,BRF2,TMED1,TUBB4A,CSF2
TF	Factor: STAT5A; motif: TTCCNRGAANNNNNNTTCCNNGRR	TF:M00460	false	6.667630978909531e-11	10.176028444275666	7827	114	43	62700	MUC2,CLDN10,SLC25A24,LALBA,AMY1C,SLC10A1,OCM2,CDK7,STMN2,MT2A,RPL10A,TMPRSS11E,PABPC3,MRPS18A,CSH1,GIMAP2,BST2,NUDT11,ORMDL2,EMD,MAGEA6,ATP4B,PRELID1,HLA-B,PROP1,UGT2B10,MAGEA3,RPL24,CBR3,HCRT,IVL,OR8B2,FTHL17,GPX7,OPTC,GNG4,VSIG4,PNRC1,MFAP4,COX6A2,CD69,SPRR2E,TUBB4A
TF	Factor: NeuroD; motif: NNSCWGCTGNSY	TF:M01288	false	6.848276041998384e-11	10.16441874232908	4961	114	34	62700	CST7,CRABP1,PGLYRP1,CLDN10,SMS,NDUFAF1,GUCA2A,DCXR,FOXH1,STMN2,MT2A,LAPTM4A,CLDN2,PABPC3,SIGLEC7,UTF1,TCL1A,PRPF31,NDUFB11,HCRT,TPSG1,FTHL17,GPX7,PNMT,GNG4,PNRC1,CRYGB,AIMP2,GNMT,COX6A2,CST2,TMED1,SPRR2E,CSF2
TF	Factor: Six-2; motif: NNGTATCRNN	TF:M11030	false	7.067030187912519e-11	10.150763053525262	7163	114	41	62700	PGLYRP1,MAB21L2,AMY1C,CDK7,MED31,DCXR,TMPRSS11E,PABPC3,MRPS18A,RNF113A,CSH1,RPL36AL,ORMDL2,EMD,RPS12,MAGEA6,MSRA,SIGLEC7,UTF1,UGT2B10,MAGEA3,ARHGEF5,SLC35A2,IMP3,TIMM17B,HCRT,OR8B2,FTHL17,RPS26,CRYGB,MAGEC2,MFAP4,FADD,GNMT,COX6A2,MAD2L1BP,CST2,BRF2,CD69,TMED1,SPRR2E
TF	Factor: Pax-2; motif: NNNNGTCANGNRTKANNNN	TF:M00098	false	7.225786772244035e-11	10.14111485829583	7847	114	43	62700	CRABP1,NDUFAF1,GBX2,GUCA2A,SLC25A24,LALBA,AMY1C,OCM2,EIF3J,CDK7,DCXR,FOXH1,LAPTM4A,TMPRSS11E,MRPS18A,RNF113A,CSH1,RPL36AL,MAOB,ORMDL2,RPS12,MAGEA6,PRELID1,HLA-B,FICD,PROP1,ENDOG,MAGEA3,RPL24,TCL1A,PRPF31,HCRT,OR8B2,GNG4,VSIG4,MAGEC2,MFAP4,BDH1,FADD,COX6A2,MAD2L1BP,CST2,TUBB4A
TF	Factor: Elk-1:HOXA1; motif: ACCGGAAGTAATTA	TF:M08451	false	7.505398333572551e-11	10.124626253523072	8557	114	45	62700	CST7,ID1,CRABP1,MUC2,NDUFAF1,SLC25A24,SLC10A1,EIF3J,CDK7,FOXH1,SNRPB2,CLDN2,MRPS18A,RNF113A,CSH1,RPL36AL,NUDT11,ORMDL2,EMD,ATP4B,COX5B,MSRA,PRELID1,CLDN20,HLA-B,FICD,SIGLEC7,MAGED2,UTF1,AP4M1,ARHGEF5,SLC35A2,IMP3,FTHL17,PNMT,RPS26,AIMP2,RLN2,TRAPPC12,TIMM8B,ARHGDIA,MAD2L1BP,BRF2,TMED1,SPRR2E
TF	Factor: Erm; motif: NRRSAGGAARNGRN	TF:M09916	false	7.603418179010569e-11	10.118991123173329	6849	114	40	62700	CST7,MANF,MUC2,HOXA5,NDUFAF1,GBX2,GUCA2A,SLC25A24,ARG2,DCXR,FOXH1,SNRPB2,MT2A,LAPTM4A,RNF113A,CSH1,NUDT11,COX5B,CLDN20,CES1,PROP1,UTF1,PTMS,ARHGEF5,CBR3,PRPF31,IMP3,TIMM17B,PNMT,GNG4,VSIG4,PNRC1,CRYGB,MAGEC2,TIMM8B,CST2,CD69,TMED1,SPRR2E,TUBB4A
TF	Factor: C/EBP; motif: NNNTKNNGNAAN	TF:M00770	false	7.667165257615574e-11	10.115365175885925	5582	114	36	62700	CST7,ID1,CRABP1,PGLYRP1,HOXA5,CLDN10,AMY1C,SLC10A1,PSMD10,MED31,DCXR,FOXH1,SNRPB2,STMN2,LAPTM4A,TMPRSS11E,PABPC3,MAOB,RPS12,MSRA,CLDN20,MAGED2,CES1,UGT2B10,TCL1A,SLC35A2,OR8B2,RPS26,VSIG4,PNRC1,RLN2,BDH1,TRAPPC12,COX6A2,MAD2L1BP,CST2
TF	Factor: Erg; motif: ACCGGAAGTN	TF:M02062	false	7.690548631180217e-11	10.114042677234309	8211	114	44	62700	CRABP1,MUC2,SMS,SLC25A24,SLC10A1,EIF3J,MED31,SNRPB2,RPL10A,CLDN2,MRPS18A,RNF113A,NUDT11,EMD,RPS12,MRPL49,COX5B,MSRA,PRELID1,HLA-B,FICD,SIGLEC7,MAGED2,UTF1,AP4M1,RPL24,ARHGEF5,CRABP2,PRPF31,SLC35A2,NDUFB11,IMP3,TIMM17B,FTHL17,PNMT,RPS26,PNRC1,CRYGB,AIMP2,TRAPPC12,TIMM8B,ARHGDIA,MAD2L1BP,BRF2
TF	Factor: E2F-1:DP-2; motif: TTTSSCGC	TF:M00737	false	7.9059438400764e-11	10.102046274995773	8930	114	46	62700	ID1,MANF,CRABP1,MUC2,PGLYRP1,HOXA5,CLDN10,SMS,MAB21L2,NDUFAF1,GBX2,PSMD10,CDK7,ARG2,SNRPB2,MT2A,RPL36AL,RPS12,ATP4B,COX5B,MSRA,FICD,MAGED2,ANP32B,UTF1,PTMS,AP4M1,TCL1A,CBR3,SLC35A2,NDUFB11,IMP3,TIMM17B,HCRT,OR8B2,TPSG1,FTHL17,PNMT,RPS26,OPTC,CRYGB,AIMP2,MAGEC2,GNMT,TIMM8B,TMED1
TF	Factor: ER-beta; motif: ANNSTGACCYRGNN	TF:M03821	false	7.940200640701668e-11	10.100168523259473	6534	114	39	62700	MUC2,PGLYRP1,HOXA5,AMY1C,EIF3J,PSMD10,CDK7,MED31,DCXR,FOXH1,STMN2,MT2A,RNF113A,MAOB,BST2,ATP4B,COX5B,MSRA,PRELID1,FICD,SIGLEC7,MAGED2,PROP1,ARHGEF5,SLC35A2,IMP3,IVL,TPSG1,FTHL17,GPX7,GNG4,CRYGB,TRAPPC12,ARHGDIA,COX6A2,CST2,TMED1,TUBB4A,CSF2
TF	Factor: Elk-1; motif: RACCGGAAGTR	TF:M01165	false	8.453791833064923e-11	10.072948450481958	7887	114	43	62700	CRABP1,MUC2,SLC25A24,MED31,SNRPB2,CLDN2,MRPS18A,RNF113A,CSH1,ORMDL2,RPS12,MAGEA6,MRPL49,COX5B,MSRA,PRELID1,CLDN20,HLA-B,FICD,SIGLEC7,MAGED2,UTF1,AP4M1,MAGEA3,ARHGEF5,CRABP2,SLC35A2,NDUFB11,IMP3,TIMM17B,FTHL17,GPX7,PNMT,VSIG4,AIMP2,RLN2,TRAPPC12,TIMM8B,ARHGDIA,MAD2L1BP,CST2,BRF2,SPRR2E
TF	Factor: islet1; motif: SCAMTTAN	TF:M11012	false	8.571218969851811e-11	10.066957409788085	6230	114	38	62700	CST7,MAB21L2,NDUFAF1,SLC25A24,EIF3J,CDK7,ARG2,SNRPB2,STMN2,MT2A,RPL10A,PABPC3,MRPS18A,RPL36AL,GIMAP2,ORMDL2,RPS12,MRPL49,MSRA,HLA-B,FICD,RPL24,CRABP2,CBR3,NDUFB11,GPX7,PNMT,RPS26,VSIG4,RLN2,FADD,GNMT,TIMM8B,COX6A2,MAD2L1BP,BRF2,TMED1,SPRR2E
TF	Factor: USF; motif: NCACGTGN	TF:M00217	false	9.016699255046027e-11	10.044952415636288	4159	114	31	62700	CRABP1,PGLYRP1,HOXA5,GBX2,GUCA2A,AMY1C,OCM2,EIF3J,MED31,FOXH1,MRPS18A,GIMAP2,BST2,NUDT11,RPS12,MAGEA6,MRPL49,PRELID1,ANP32B,AP4M1,MAGEA3,TPSG1,RPS26,AIMP2,FADD,TIMM8B,ARHGDIA,COX6A2,MAD2L1BP,TMED1,TUBB4A
TF	Factor: SMAD; motif: AGACNBCNN	TF:M00792	false	9.477465611512737e-11	10.023307782713434	3895	114	30	62700	MANF,MUC2,CLDN10,SLC25A24,SLC10A1,MED31,ARG2,DCXR,SNRPB2,MT2A,RPL10A,CLDN2,RNF113A,RPL36AL,MAOB,CLDN20,SIGLEC7,PROP1,UTF1,RPL24,TCL1A,SLC35A2,HCRT,TPSG1,GPX7,MFAP4,TRAPPC12,GNMT,MAD2L1BP,CSF2
TF	Factor: rax; motif: NNCRTTAN; match class: 1	TF:M10948_1	false	9.631392859217828e-11	10.016310902145436	5325	114	35	62700	SMS,MAB21L2,NDUFAF1,PSMD10,CDK7,ARG2,SNRPB2,MT2A,TMPRSS11E,PABPC3,RNF113A,RPL36AL,NUDT11,RPS12,ATP4B,COX5B,CLDN20,ANP32B,UGT2B10,AP4M1,PRPF31,TIMM17B,FTHL17,GPX7,RPS26,GNG4,MFAP4,BDH1,TRAPPC12,FADD,TIMM8B,ARHGDIA,COX6A2,CST2,BRF2
TF	Factor: Elk-1; motif: NACMGGAAGTN	TF:M11432	false	9.653757810836803e-11	10.015303600766604	6256	114	38	62700	CRABP1,MUC2,PGLYRP1,SLC25A24,SLC10A1,MED31,SNRPB2,CLDN2,MRPS18A,RNF113A,NUDT11,COX5B,MSRA,PRELID1,CLDN20,HLA-B,SIGLEC7,MAGED2,UTF1,AP4M1,RPL24,ARHGEF5,CBR3,PRPF31,SLC35A2,TIMM17B,FTHL17,GNG4,CRYGB,AIMP2,RLN2,GNMT,TIMM8B,ARHGDIA,MAD2L1BP,CST2,BRF2,SPRR2E
TF	Factor: ISL2; motif: GCAMTTAR	TF:M04379	false	9.921899372442623e-11	10.003405181876985	4455	114	32	62700	MAB21L2,NDUFAF1,SLC25A24,EIF3J,CDK7,ARG2,SNRPB2,STMN2,RPL10A,PABPC3,MRPS18A,RPL36AL,GIMAP2,ORMDL2,RPS12,MRPL49,MSRA,HLA-B,FICD,CBR3,NDUFB11,GPX7,PNMT,VSIG4,RLN2,FADD,GNMT,COX6A2,MAD2L1BP,BRF2,TMED1,SPRR2E
TF	Factor: E2F-4; motif: AATGGCGCCAAA	TF:M04518	false	9.979224827154193e-11	10.000903192817288	5637	114	36	62700	CRABP1,HOXA5,SMS,SLC25A24,CDK7,DCXR,RPL10A,CLDN2,CSH1,RPL36AL,MAOB,ATP4B,COX5B,PRELID1,FICD,SIGLEC7,AP4M1,RPL24,PRPF31,HCRT,TPSG1,GPX7,PNMT,RPS26,GNG4,PNRC1,MAGEC2,RLN2,MFAP4,BDH1,FADD,TIMM8B,ARHGDIA,BRF2,TMED1,SPRR2E
TF	Factor: AP-2alphaA; motif: ANMGCCTNAGGCKNT; match class: 1	TF:M01047_1	false	9.97995106174617e-11	10.00087158833845	8634	114	45	62700	ID1,MANF,CRABP1,PGLYRP1,HOXA5,NDUFAF1,GBX2,PSMD10,FOXH1,SNRPB2,MT2A,RPL10A,LAPTM4A,RPL36AL,MAOB,NUDT11,ORMDL2,MRPL49,COX5B,MSRA,CLDN20,FICD,CES1,PTMS,ENDOG,RPL24,CBR3,PRPF31,SLC35A2,NDUFB11,IVL,TPSG1,GPX7,OPTC,MAGEC2,TRAPPC12,FADD,GNMT,TIMM8B,ARHGDIA,MAD2L1BP,CST2,BRF2,TUBB4A,CSF2
TF	Factor: AP-2alphaA; motif: ANMGCCTNAGGCKNT	TF:M01047	false	9.97995106174617e-11	10.00087158833845	8634	114	45	62700	ID1,MANF,CRABP1,PGLYRP1,HOXA5,NDUFAF1,GBX2,PSMD10,FOXH1,SNRPB2,MT2A,RPL10A,LAPTM4A,RPL36AL,MAOB,NUDT11,ORMDL2,MRPL49,COX5B,MSRA,CLDN20,FICD,CES1,PTMS,ENDOG,RPL24,CBR3,PRPF31,SLC35A2,NDUFB11,IVL,TPSG1,GPX7,OPTC,MAGEC2,TRAPPC12,FADD,GNMT,TIMM8B,ARHGDIA,MAD2L1BP,CST2,BRF2,TUBB4A,CSF2
TF	Factor: Elk-1:TEF; motif: RCCGGAAGTTACGTAAN	TF:M08232	false	1.0148527421337711e-10	9.993596970478249	6268	114	38	62700	CST7,ID1,CRABP1,SMS,SLC25A24,ARG2,SNRPB2,STMN2,RPL10A,PABPC3,MAOB,ORMDL2,EMD,MAGEA6,COX5B,MSRA,CLDN20,HLA-B,ANP32B,UTF1,AP4M1,MAGEA3,RPL24,ARHGEF5,SLC35A2,TIMM17B,FTHL17,PNRC1,CRYGB,MAGEC2,RLN2,TRAPPC12,FADD,ARHGDIA,COX6A2,CD69,TMED1,SPRR2E
TF	Factor: YY1; motif: GGCSGCCATTTTGN	TF:M12273	false	1.0182025016797148e-10	9.992165840254524	6269	114	38	62700	MANF,PGLYRP1,NDUFAF1,SLC25A24,LALBA,SLC10A1,PSMD10,CDK7,STMN2,LAPTM4A,CLDN2,MRPS18A,RNF113A,CSH1,RPL36AL,BST2,ORMDL2,MRPL49,HLA-B,FICD,MAGED2,ANP32B,CES1,RPL24,ARHGEF5,SLC35A2,NDUFB11,HCRT,GPX7,GNG4,CRYGB,AIMP2,MAGEC2,BDH1,ARHGDIA,CD69,SPRR2E,TUBB4A
TF	Factor: Fli-1; motif: MGGAAGT	TF:M07382	false	1.0266624914527268e-10	9.9885723043972	6922	114	40	62700	CRABP1,PGLYRP1,CLDN10,SLC25A24,LALBA,SLC10A1,EIF3J,CDK7,DCXR,STMN2,MT2A,RPL36AL,GIMAP2,BST2,ORMDL2,COX5B,CLDN20,SIGLEC7,ANP32B,CES1,PROP1,RPL24,ARHGEF5,CBR3,IMP3,TIMM17B,HCRT,IVL,OR8B2,FTHL17,GNG4,CRYGB,MAGEC2,RLN2,MFAP4,TIMM8B,BRF2,CD69,SPRR2E,CSF2
TF	Factor: SPI1; motif: AGGAAGT	TF:M02278	false	1.0266624914527268e-10	9.9885723043972	6922	114	40	62700	CRABP1,PGLYRP1,CLDN10,SLC25A24,LALBA,SLC10A1,EIF3J,CDK7,DCXR,STMN2,MT2A,RPL36AL,GIMAP2,BST2,ORMDL2,COX5B,CLDN20,SIGLEC7,ANP32B,CES1,PROP1,RPL24,ARHGEF5,CBR3,IMP3,TIMM17B,HCRT,IVL,OR8B2,FTHL17,GNG4,CRYGB,MAGEC2,RLN2,MFAP4,TIMM8B,BRF2,CD69,SPRR2E,CSF2
TF	Factor: C-ets-1; motif: AGGAAGN	TF:M01870	false	1.0266624914527268e-10	9.9885723043972	6922	114	40	62700	CRABP1,PGLYRP1,CLDN10,SLC25A24,LALBA,SLC10A1,EIF3J,CDK7,DCXR,STMN2,MT2A,RPL36AL,GIMAP2,BST2,ORMDL2,COX5B,CLDN20,SIGLEC7,ANP32B,CES1,PROP1,RPL24,ARHGEF5,CBR3,IMP3,TIMM17B,HCRT,IVL,OR8B2,FTHL17,GNG4,CRYGB,MAGEC2,RLN2,MFAP4,TIMM8B,BRF2,CD69,SPRR2E,CSF2
TF	Factor: PEA3; motif: AGGAAGT	TF:M03579	false	1.0266624914527268e-10	9.9885723043972	6922	114	40	62700	CRABP1,PGLYRP1,CLDN10,SLC25A24,LALBA,SLC10A1,EIF3J,CDK7,DCXR,STMN2,MT2A,RPL36AL,GIMAP2,BST2,ORMDL2,COX5B,CLDN20,SIGLEC7,ANP32B,CES1,PROP1,RPL24,ARHGEF5,CBR3,IMP3,TIMM17B,HCRT,IVL,OR8B2,FTHL17,GNG4,CRYGB,MAGEC2,RLN2,MFAP4,TIMM8B,BRF2,CD69,SPRR2E,CSF2
TF	Factor: foxl2; motif: NNYGTAAACAN	TF:M11579	false	1.0275508518422277e-10	9.988196676383282	5956	114	37	62700	CST7,CRABP1,CLDN10,NDUFAF1,AMY1C,EIF3J,CDK7,SNRPB2,STMN2,TMPRSS11E,CLDN2,PABPC3,RNF113A,ORMDL2,MRPL49,MSRA,CLDN20,HLA-B,FICD,CES1,PTMS,AP4M1,TCL1A,PRPF31,IMP3,TIMM17B,OR8B2,FTHL17,GNG4,VSIG4,PNRC1,RLN2,TIMM8B,CST2,CD69,SPRR2E,TUBB4A
TF	Factor: PRDM16; motif: KGGTCATRACCM	TF:M05946	false	1.0583210768486722e-10	9.975382554654955	7263	114	41	62700	CST7,CRABP1,HOXA5,CLDN10,GBX2,LALBA,AMY1C,SLC10A1,PSMD10,ARG2,DCXR,FOXH1,TMPRSS11E,PABPC3,MRPS18A,CSH1,RPL36AL,GIMAP2,BST2,ORMDL2,MAGEA6,COX5B,PRELID1,CLDN20,HLA-B,FICD,AP4M1,MAGEA3,CRABP2,TCL1A,IMP3,TIMM17B,OR8B2,TPSG1,OPTC,BDH1,GNMT,TIMM8B,COX6A2,BRF2,CSF2
TF	Factor: AP-2beta; motif: GCNNNGGSCNGVGGGN	TF:M01858	false	1.0883672349853108e-10	9.963224541018766	7609	114	42	62700	CRABP1,MUC2,CLDN10,SMS,EIF3J,PSMD10,MED31,ARG2,FOXH1,STMN2,MT2A,RPL10A,LAPTM4A,RNF113A,PRLH,RPL36AL,MAOB,BST2,EMD,RPS12,COX5B,FICD,SIGLEC7,ANP32B,UTF1,PTMS,AP4M1,ARHGEF5,IVL,TPSG1,FTHL17,GPX7,PNMT,PNRC1,AIMP2,MAGEC2,MFAP4,TRAPPC12,FADD,GNMT,ARHGDIA,TUBB4A
TF	Factor: TEF-3:E2A; motif: NCAGSTGNGWATGYN	TF:M08438	false	1.1231037091615023e-10	9.949580138451852	5975	114	37	62700	CRABP1,MUC2,CLDN10,GUCA2A,SLC25A24,AMY1C,SLC10A1,OCM2,MED31,ARG2,DCXR,RPL10A,CLDN2,RNF113A,PRLH,CSH1,GIMAP2,BST2,EMD,MRPL49,HLA-B,CES1,PROP1,PRPF31,SLC35A2,HCRT,VSIG4,CRYGB,AIMP2,RLN2,TRAPPC12,GNMT,TIMM8B,COX6A2,CST2,CD69,TUBB4A
TF	Factor: C-JUN:FRA-2; motif: NNRTGAGTCAYN	TF:M08940	false	1.1846396465875148e-10	9.926413736825873	3667	114	29	62700	MANF,CRABP1,MUC2,PGLYRP1,GUCA2A,AMY1C,EIF3J,MT2A,RPL10A,MRPS18A,NUDT11,MSRA,CLDN20,SIGLEC7,UGT2B10,RPL24,CRABP2,TCL1A,SLC35A2,IMP3,HCRT,IVL,TPSG1,GNG4,TRAPPC12,FADD,MAD2L1BP,CST2,SPRR2E
TF	Factor: Egr-2; motif: CCCMCNCN	TF:M02092	false	1.1991847186526575e-10	9.921113914388522	5072	114	34	62700	MANF,MUC2,SMS,NDUFAF1,GUCA2A,SLC10A1,EIF3J,ARG2,FOXH1,PRLH,CSH1,RPL36AL,NUDT11,RPS12,MAGEA6,COX5B,ANP32B,CES1,MAGEA3,CBR3,SLC35A2,NDUFB11,HCRT,TPSG1,PNMT,GNG4,CRYGB,RLN2,MFAP4,BDH1,FADD,GNMT,ARHGDIA,TMED1
TF	Factor: ZNF501; motif: NNNCSACGCGAACAC	TF:M12085	false	1.2037428000409375e-10	9.919466297509645	8686	114	45	62700	ID1,HOXA5,CLDN10,MAB21L2,GBX2,SLC25A24,EIF3J,DCXR,FOXH1,SNRPB2,MT2A,CLDN2,RPL36AL,MAOB,NUDT11,EMD,RPS12,MAGEA6,MRPL49,COX5B,FICD,MAGED2,CES1,UTF1,ENDOG,AP4M1,MAGEA3,RPL24,ARHGEF5,TCL1A,CBR3,SLC35A2,IMP3,TIMM17B,TPSG1,PNMT,RPS26,PNRC1,CRYGB,BDH1,TRAPPC12,FADD,ARHGDIA,BRF2,TMED1
TF	Factor: NURR1; motif: YRRCCTT	TF:M01269	false	1.2253062052941073e-10	9.911755367093859	5994	114	37	62700	CST7,PGLYRP1,GUCA2A,PSMD10,CDK7,MED31,ARG2,FOXH1,CLDN2,MRPS18A,PRLH,CSH1,BST2,MRPL49,ATP4B,MSRA,PRELID1,FICD,MAGED2,PTMS,ENDOG,SLC35A2,IMP3,TIMM17B,HCRT,FTHL17,RPS26,OPTC,GNG4,PNRC1,AIMP2,RLN2,BDH1,GNMT,ARHGDIA,CST2,TMED1
TF	Factor: N-Myc; motif: NNCCACGTGNNN	TF:M00055	false	1.2634308163293952e-10	9.898448534439758	4220	114	31	62700	CST7,MANF,CRABP1,PGLYRP1,GBX2,GUCA2A,AMY1C,OCM2,EIF3J,MED31,FOXH1,GIMAP2,BST2,NUDT11,RPS12,MRPL49,PRELID1,CLDN20,ANP32B,AP4M1,IMP3,TIMM17B,TPSG1,RPS26,AIMP2,TIMM8B,ARHGDIA,COX6A2,MAD2L1BP,TMED1,TUBB4A
TF	Factor: PEA3; motif: NACCGGAAGTN	TF:M11428	false	1.2844449236442996e-10	9.89128451332849	7310	114	41	62700	CRABP1,MUC2,SMS,SLC25A24,SLC10A1,EIF3J,MED31,SNRPB2,CLDN2,MRPS18A,RNF113A,RPL36AL,NUDT11,EMD,MRPL49,ATP4B,COX5B,MSRA,PRELID1,HLA-B,FICD,SIGLEC7,MAGED2,UTF1,AP4M1,RPL24,ARHGEF5,PRPF31,SLC35A2,TIMM17B,FTHL17,GPX7,CRYGB,AIMP2,MAGEC2,TRAPPC12,TIMM8B,ARHGDIA,MAD2L1BP,BRF2,SPRR2E
TF	Factor: GLI4; motif: RGGCCTTGAATGCCANGCYMA; match class: 1	TF:M10514_1	false	1.2871901390735565e-10	9.890357295946274	6005	114	37	62700	ID1,MUC2,PGLYRP1,CLDN10,SMS,NDUFAF1,GUCA2A,SLC10A1,PSMD10,FOXH1,STMN2,RPL10A,CLDN2,MRPS18A,RNF113A,RPL36AL,GIMAP2,MAOB,BST2,ATP4B,PRELID1,CES1,PROP1,ENDOG,RPL24,TCL1A,IMP3,TIMM17B,TPSG1,GPX7,VSIG4,AIMP2,MAGEC2,FADD,ARHGDIA,MAD2L1BP,CSF2
TF	Factor: ER71:SREBP-2; motif: NTSACGTGACGGAARY; match class: 1	TF:M08457_1	false	1.299135548803063e-10	9.886345533279542	5695	114	36	62700	ID1,MANF,PGLYRP1,GBX2,OCM2,EIF3J,CDK7,MED31,RPL10A,PABPC3,MRPS18A,RNF113A,EMD,MAGEA6,PRELID1,MAGED2,ANP32B,UTF1,PTMS,ENDOG,MAGEA3,RPL24,ARHGEF5,NDUFB11,IMP3,HCRT,TPSG1,PNRC1,RLN2,TRAPPC12,TIMM8B,ARHGDIA,COX6A2,MAD2L1BP,BRF2,TMED1
TF	Factor: THAP7; motif: GNCGCCATSTTGRGNGKGGC	TF:M12728	false	1.3302221008997375e-10	9.87607584088086	5700	114	36	62700	ID1,MANF,CRABP1,MUC2,PGLYRP1,HOXA5,SMS,MAB21L2,GUCA2A,SLC25A24,EIF3J,ARG2,DCXR,SNRPB2,RPL10A,LAPTM4A,EMD,RPS12,MAGEA6,PRELID1,MAGED2,ANP32B,PTMS,ENDOG,CRABP2,TCL1A,SLC35A2,NDUFB11,TIMM17B,IVL,TPSG1,PNMT,MFAP4,TIMM8B,ARHGDIA,BRF2
TF	Factor: Elk-1; motif: NNNNCCGGAARTNN; match class: 1	TF:M00025_1	false	1.3356582108544917e-10	9.8743046617186	4512	114	32	62700	ID1,MUC2,SMS,NDUFAF1,CDK7,MED31,SNRPB2,RPL10A,RNF113A,RPL36AL,RPS12,ATP4B,COX5B,MSRA,PRELID1,FICD,SIGLEC7,UTF1,AP4M1,RPL24,ARHGEF5,CRABP2,PRPF31,SLC35A2,FTHL17,RPS26,AIMP2,TRAPPC12,TIMM8B,ARHGDIA,MAD2L1BP,BRF2
TF	Factor: ipf1; motif: TGATTGATK	TF:M10031	false	1.364107365911806e-10	9.86515144596401	9083	114	46	62700	CST7,MANF,SMS,NDUFAF1,GUCA2A,LALBA,AMY1C,OCM2,EIF3J,CDK7,MED31,ARG2,DCXR,FOXH1,SNRPB2,STMN2,MT2A,LAPTM4A,CLDN2,PABPC3,PRLH,MAOB,EMD,RPS12,MRPL49,COX5B,PRELID1,CLDN20,HLA-B,FICD,SIGLEC7,UGT2B10,PRPF31,NDUFB11,IMP3,FTHL17,RPS26,GNG4,VSIG4,PNRC1,RLN2,TRAPPC12,FADD,CD69,TUBB4A,CSF2
TF	Factor: RelA-p65; motif: AAASTCCC	TF:M04849	false	1.3764574369696247e-10	9.861237213384358	6339	114	38	62700	ID1,CRABP1,HOXA5,NDUFAF1,GBX2,GUCA2A,LALBA,AMY1C,SLC10A1,PSMD10,CDK7,STMN2,CLDN2,PRLH,CSH1,BST2,RPS12,MAGEA6,COX5B,PRELID1,CES1,PTMS,ENDOG,MAGEA3,CBR3,NDUFB11,IMP3,IVL,TPSG1,RPS26,GNG4,RLN2,MFAP4,BDH1,TRAPPC12,GNMT,BRF2,CD69
TF	Factor: THAP1; motif: YTGCCCNNA; match class: 1	TF:M07407_1	false	1.380871343454217e-10	9.859846782993243	4237	114	31	62700	CST7,MANF,CRABP1,MUC2,GBX2,LALBA,AMY1C,SLC10A1,PSMD10,CDK7,STMN2,RPL10A,PABPC3,RNF113A,BST2,MAGEA6,ATP4B,MSRA,SIGLEC7,MAGEA3,TCL1A,CBR3,GPX7,RPS26,GNG4,AIMP2,BDH1,FADD,TIMM8B,SPRR2E,CSF2
TF	Factor: NR3C1; motif: NRGWACAYNRTGTWCYN; match class: 1	TF:M04476_1	false	1.3847058501889868e-10	9.858642472958651	5403	114	35	62700	CST7,CRABP1,PGLYRP1,CLDN10,GUCA2A,SLC25A24,LALBA,SLC10A1,ARG2,MT2A,RPL10A,LAPTM4A,TMPRSS11E,MRPS18A,CSH1,NUDT11,RPS12,MAGEA6,PRELID1,PROP1,ENDOG,MAGEA3,RPL24,IVL,PNMT,RPS26,OPTC,MFAP4,GNMT,COX6A2,CST2,BRF2,SPRR2E,TUBB4A,CSF2
TF	Factor: RUNX3; motif: NRACCGCANWAACCRCAN	TF:M04110	false	1.3863362766050113e-10	9.858131412321578	9456	114	47	62700	ID1,MANF,CRABP1,MUC2,CLDN10,NDUFAF1,GBX2,EIF3J,PSMD10,SNRPB2,RPL10A,LAPTM4A,PABPC3,CSH1,MAOB,NUDT11,EMD,MAGEA6,MRPL49,ATP4B,HLA-B,FICD,ANP32B,PROP1,UTF1,PTMS,ENDOG,AP4M1,MAGEA3,ARHGEF5,CRABP2,TCL1A,CBR3,SLC35A2,IMP3,GPX7,PNMT,RPS26,OPTC,MFAP4,TRAPPC12,FADD,ARHGDIA,COX6A2,CST2,BRF2,TUBB4A
TF	Factor: ATF; motif: CNSTGACGTNNNYC	TF:M00017	false	1.3969774044519228e-10	9.854810618367713	7333	114	41	62700	ID1,NDUFAF1,EIF3J,CDK7,MED31,ARG2,MT2A,LAPTM4A,RNF113A,RPL36AL,ORMDL2,EMD,RPS12,MAGEA6,MRPL49,MSRA,PRELID1,CLDN20,SIGLEC7,ANP32B,CES1,MAGEA3,RPL24,ARHGEF5,PRPF31,SLC35A2,NDUFB11,IMP3,TIMM17B,HCRT,FTHL17,RPS26,PNRC1,CRYGB,AIMP2,RLN2,MFAP4,TRAPPC12,FADD,GNMT,TUBB4A
TF	Factor: NFATc1; motif: TTTCCWN	TF:M01718	false	1.4030698081354285e-10	9.85292072060828	6026	114	37	62700	ID1,CRABP1,MUC2,SMS,MAB21L2,GBX2,PSMD10,CLDN2,PABPC3,MRPS18A,BST2,ORMDL2,RPS12,MAGEA6,MRPL49,CLDN20,UGT2B10,AP4M1,MAGEA3,ARHGEF5,CRABP2,TCL1A,TIMM17B,HCRT,IVL,RPS26,OPTC,GNG4,MAGEC2,RLN2,BDH1,FADD,ARHGDIA,COX6A2,BRF2,CD69,SPRR2E
TF	Factor: SP8; motif: RCCACGCCCMCY	TF:M03923	false	1.46212305060247e-10	9.835016076113554	2939	114	26	62700	ID1,CRABP1,MUC2,CLDN10,SLC10A1,EIF3J,PRLH,MAOB,ORMDL2,MAGEA6,MSRA,FICD,MAGED2,CES1,AP4M1,MAGEA3,CRABP2,TIMM17B,IVL,PNRC1,MFAP4,TRAPPC12,FADD,TMED1,TUBB4A,CSF2
TF	Factor: PXR; motif: AGTTCANNSAGTTC	TF:M08779	false	1.504630183690435e-10	9.822570230248644	3977	114	30	62700	MUC2,MAB21L2,AMY1C,SLC10A1,ARG2,SNRPB2,RPL36AL,EMD,ATP4B,COX5B,MSRA,HLA-B,FICD,PROP1,UGT2B10,ENDOG,CBR3,SLC35A2,IMP3,PNMT,OPTC,GNG4,CRYGB,MAGEC2,GNMT,ARHGDIA,CST2,TMED1,TUBB4A,CSF2
TF	Factor: msc; motif: NRMCATATGNYN; match class: 1	TF:M11146_1	false	1.5246820724455806e-10	9.816820706203872	3193	114	27	62700	GUCA2A,AMY1C,EIF3J,PSMD10,CDK7,TMPRSS11E,CLDN2,ORMDL2,EMD,MRPL49,CLDN20,HLA-B,CES1,UGT2B10,AP4M1,ARHGEF5,TCL1A,CBR3,PRPF31,SLC35A2,FTHL17,OPTC,MFAP4,BDH1,TIMM8B,CST2,SPRR2E
TF	Factor: DEC1; motif: NCNCACRTGNSC	TF:M08870	false	1.5587216298698802e-10	9.80723143799012	8049	114	43	62700	CST7,MANF,PGLYRP1,GUCA2A,OCM2,EIF3J,CDK7,MED31,ARG2,RPL10A,MRPS18A,PRLH,CSH1,RPL36AL,GIMAP2,NUDT11,ORMDL2,MAGEA6,MRPL49,ATP4B,PRELID1,FICD,SIGLEC7,CES1,UTF1,PTMS,ENDOG,AP4M1,MAGEA3,PRPF31,IMP3,IVL,TPSG1,PNMT,RPS26,GNG4,VSIG4,AIMP2,FADD,GNMT,TIMM8B,COX6A2,MAD2L1BP
TF	Factor: ZNF684; motif: MAAGGGGTGGACTGT; match class: 1	TF:M10550_1	false	1.5925868478864875e-10	9.797896875143676	9496	114	47	62700	CRABP1,MUC2,SMS,MAB21L2,GBX2,AMY1C,EIF3J,ARG2,FOXH1,STMN2,MRPS18A,RPL36AL,MAOB,BST2,NUDT11,EMD,MAGEA6,ATP4B,FICD,SIGLEC7,MAGED2,CES1,PROP1,UTF1,PTMS,AP4M1,MAGEA3,CRABP2,TCL1A,TIMM17B,TPSG1,FTHL17,PNMT,RPS26,OPTC,GNG4,PNRC1,MAGEC2,RLN2,MFAP4,FADD,ARHGDIA,CST2,TMED1,SPRR2E,TUBB4A,CSF2
TF	Factor: meis1:Elf-1; motif: NTGCCGGAAGTN; match class: 1	TF:M08377_1	false	1.6162499370949025e-10	9.791491479014464	5134	114	34	62700	CRABP1,MUC2,HOXA5,NDUFAF1,SLC25A24,EIF3J,CDK7,MED31,ARG2,FOXH1,RPL10A,PABPC3,MRPS18A,RNF113A,RPL36AL,RPS12,ATP4B,COX5B,MSRA,PRELID1,HLA-B,SIGLEC7,PTMS,ENDOG,AP4M1,RPL24,ARHGEF5,CRABP2,PRPF31,FTHL17,RPS26,TRAPPC12,TIMM8B,ARHGDIA
TF	Factor: NF-E2; motif: TGCTGAGTCAY	TF:M00037	false	1.620420991432712e-10	9.7903721394675	6703	114	39	62700	CST7,ID1,CRABP1,MUC2,PGLYRP1,CLDN10,GUCA2A,EIF3J,MED31,FOXH1,MT2A,RPL10A,TMPRSS11E,CLDN2,PABPC3,MRPS18A,CSH1,NUDT11,MSRA,PRELID1,CLDN20,SIGLEC7,UTF1,PTMS,TCL1A,CBR3,SLC35A2,HCRT,IVL,OR8B2,TPSG1,PNMT,GNG4,MAGEC2,RLN2,BDH1,FADD,CST2,SPRR2E
TF	Factor: Zic3; motif: NGGGKGGTC; match class: 1	TF:M00450_1	false	1.634673996237075e-10	9.786568845910255	8062	114	43	62700	CST7,ID1,MUC2,CLDN10,SMS,GBX2,CDK7,MED31,DCXR,FOXH1,MT2A,RPL10A,CSH1,MAOB,BST2,ORMDL2,EMD,MAGEA6,MSRA,PRELID1,SIGLEC7,ANP32B,PROP1,UTF1,ENDOG,MAGEA3,CRABP2,TCL1A,CBR3,SLC35A2,IMP3,HCRT,TPSG1,GPX7,GNG4,PNRC1,MAGEC2,TIMM8B,COX6A2,CST2,TMED1,TUBB4A,CSF2
TF	Factor: FOXP1; motif: CTGTTTNYTYTKN	TF:M09855	false	1.6403078880405253e-10	9.7850746266309	7716	114	42	62700	MANF,MAB21L2,NDUFAF1,SLC25A24,AMY1C,SLC10A1,OCM2,PSMD10,MED31,DCXR,STMN2,LAPTM4A,TMPRSS11E,MRPS18A,CSH1,GIMAP2,MAOB,BST2,NUDT11,MSRA,HLA-B,UGT2B10,PTMS,AP4M1,ARHGEF5,TCL1A,CBR3,PRPF31,NDUFB11,IMP3,GPX7,PNMT,RPS26,PNRC1,RLN2,MFAP4,BDH1,GNMT,TIMM8B,CST2,CD69,SPRR2E
TF	Factor: Egr-1; motif: ACCGCCC	TF:M04918	false	1.6403078880405253e-10	9.7850746266309	5748	114	36	62700	ID1,CRABP1,MUC2,NDUFAF1,ARG2,DCXR,FOXH1,MT2A,LAPTM4A,RNF113A,MAOB,NUDT11,EMD,MAGEA6,MRPL49,FICD,MAGED2,CES1,UTF1,PTMS,MAGEA3,CRABP2,SLC35A2,NDUFB11,TIMM17B,HCRT,FTHL17,PNMT,PNRC1,MAGEC2,MFAP4,FADD,ARHGDIA,COX6A2,BRF2,TUBB4A
TF	Factor: TCF-1; motif: NNNSWWCAAAGN	TF:M07433	false	1.6403078880405253e-10	9.7850746266309	5748	114	36	62700	MANF,MUC2,AMY1C,MED31,ARG2,FOXH1,STMN2,TMPRSS11E,RNF113A,RPL36AL,GIMAP2,MAOB,NUDT11,ORMDL2,MRPL49,CLDN20,HLA-B,CES1,PROP1,UGT2B10,AP4M1,ARHGEF5,CRABP2,NDUFB11,TIMM17B,HCRT,OR8B2,TPSG1,FTHL17,OPTC,VSIG4,BDH1,MAD2L1BP,CST2,BRF2,CD69
TF	Factor: Elf-1; motif: NANCCGGAAGTN	TF:M11451	false	1.6653377953121677e-10	9.778497661400557	7042	114	40	62700	CRABP1,MUC2,SMS,SLC25A24,SLC10A1,EIF3J,CDK7,MED31,FOXH1,SNRPB2,CLDN2,MRPS18A,RNF113A,RPL36AL,NUDT11,EMD,MRPL49,ATP4B,COX5B,MSRA,PRELID1,FICD,SIGLEC7,MAGED2,UTF1,ENDOG,AP4M1,RPL24,ARHGEF5,PRPF31,SLC35A2,FTHL17,CRYGB,AIMP2,GNMT,TIMM8B,ARHGDIA,COX6A2,MAD2L1BP,BRF2
TF	Factor: PRX-2; motif: NKCGTTAN	TF:M10885	false	1.6653377953121677e-10	9.778497661400557	8068	114	43	62700	CST7,MUC2,CLDN10,SMS,MAB21L2,NDUFAF1,GBX2,AMY1C,PSMD10,CDK7,ARG2,SNRPB2,STMN2,RPL10A,LAPTM4A,TMPRSS11E,PABPC3,RPL36AL,NUDT11,ORMDL2,RPS12,ATP4B,COX5B,CLDN20,ANP32B,AP4M1,RPL24,TCL1A,PRPF31,SLC35A2,NDUFB11,IMP3,TIMM17B,RPS26,GNG4,PNRC1,MFAP4,TRAPPC12,FADD,TIMM8B,ARHGDIA,COX6A2,BRF2
TF	Factor: p73; motif: NNRCAWGYCCARRCWTGYC	TF:M10025	false	1.6833959415184916e-10	9.773813724194842	6388	114	38	62700	MANF,MUC2,PGLYRP1,CLDN10,AMY1C,OCM2,ARG2,FOXH1,LAPTM4A,TMPRSS11E,PABPC3,RNF113A,CSH1,GIMAP2,NUDT11,MAGEA6,MRPL49,PRELID1,FICD,SIGLEC7,PROP1,ENDOG,AP4M1,MAGEA3,CBR3,SLC35A2,TIMM17B,TPSG1,GPX7,PNMT,CRYGB,MAGEC2,TIMM8B,CST2,TMED1,SPRR2E,TUBB4A,CSF2
TF	Factor: ETV7; motif: NCCGGAANNN; match class: 1	TF:M02071_1	false	1.7087547603748122e-10	9.767320262532895	4561	114	32	62700	CRABP1,MUC2,PGLYRP1,SMS,NDUFAF1,MED31,SNRPB2,RPL10A,MRPS18A,RNF113A,RPS12,MRPL49,ATP4B,COX5B,MSRA,PRELID1,FICD,SIGLEC7,UTF1,AP4M1,RPL24,ARHGEF5,CRABP2,PRPF31,TIMM17B,FTHL17,RPS26,AIMP2,TRAPPC12,TIMM8B,MAD2L1BP,BRF2
TF	Factor: Dlx-5; motif: NNRGYAATTRNYKNNN; match class: 1	TF:M01388_1	false	1.7116395979731412e-10	9.766587674874303	5758	114	36	62700	CST7,MUC2,HOXA5,MAB21L2,GBX2,LALBA,PSMD10,CDK7,ARG2,DCXR,STMN2,LAPTM4A,RPL36AL,BST2,CLDN20,HLA-B,MAGED2,CES1,PROP1,UTF1,UGT2B10,ENDOG,AP4M1,RPL24,PRPF31,HCRT,OR8B2,GPX7,CRYGB,MAGEC2,RLN2,COX6A2,MAD2L1BP,BRF2,CD69,SPRR2E
TF	Factor: LRF; motif: NRGGGKCKY	TF:M10115	false	1.7798381778958485e-10	9.749619481759437	7738	114	42	62700	CST7,MANF,MUC2,CLDN10,SLC25A24,DCXR,SNRPB2,MT2A,RPL10A,LAPTM4A,PRLH,CSH1,NUDT11,EMD,ATP4B,COX5B,MSRA,PRELID1,FICD,SIGLEC7,MAGED2,ANP32B,PROP1,UTF1,CRABP2,TCL1A,HCRT,OR8B2,FTHL17,GPX7,PNMT,OPTC,GNG4,CRYGB,MAGEC2,TRAPPC12,FADD,GNMT,TIMM8B,COX6A2,CST2,TMED1
TF	Factor: MAZ; motif: GGGGAGGG	TF:M00649	false	1.9123943049620448e-10	9.718422558286875	9550	114	47	62700	CST7,MUC2,HOXA5,CLDN10,MAB21L2,SLC10A1,EIF3J,PSMD10,CDK7,FOXH1,STMN2,RPL10A,MAOB,BST2,NUDT11,EMD,COX5B,HLA-B,FICD,SIGLEC7,MAGED2,ANP32B,PROP1,UTF1,PTMS,AP4M1,ARHGEF5,CBR3,NDUFB11,TIMM17B,HCRT,TPSG1,FTHL17,PNMT,RPS26,OPTC,GNG4,PNRC1,MAGEC2,MFAP4,TRAPPC12,FADD,TIMM8B,ARHGDIA,COX6A2,TMED1,TUBB4A
TF	Factor: nerf; motif: NRRNSCGGAAGNRNNNN	TF:M09606	false	1.9130284754068133e-10	9.718278565456233	6417	114	38	62700	CRABP1,MUC2,SMS,SLC25A24,EIF3J,PSMD10,MED31,FOXH1,SNRPB2,MT2A,LAPTM4A,CLDN2,MRPS18A,RNF113A,RPL36AL,NUDT11,EMD,ATP4B,MSRA,PRELID1,FICD,SIGLEC7,MAGED2,UTF1,PTMS,AP4M1,RPL24,CRABP2,SLC35A2,FTHL17,OPTC,CRYGB,GNMT,TIMM8B,ARHGDIA,MAD2L1BP,BRF2,TMED1
TF	Factor: ER71:Pax-5; motif: ACCGGAACYACGCWTSANTG; match class: 1	TF:M08266_1	false	1.9311068929381915e-10	9.714193685967702	9184	114	46	62700	MUC2,HOXA5,SMS,MAB21L2,NDUFAF1,GBX2,GUCA2A,SLC25A24,EIF3J,PSMD10,MED31,ARG2,FOXH1,STMN2,LAPTM4A,RNF113A,RPL36AL,BST2,RPS12,MRPL49,ATP4B,COX5B,MSRA,PRELID1,FICD,SIGLEC7,MAGED2,ANP32B,UTF1,PTMS,ENDOG,AP4M1,RPL24,ARHGEF5,PRPF31,NDUFB11,TIMM17B,FTHL17,GPX7,PNRC1,AIMP2,TRAPPC12,TIMM8B,COX6A2,CST2,TUBB4A
TF	Factor: NFATc2; motif: NTTTCCATNNATGGAAAN; match class: 1	TF:M11986_1	false	1.970985296894303e-10	9.70531661544734	5788	114	36	62700	CST7,CRABP1,MAB21L2,SLC25A24,SNRPB2,LAPTM4A,CLDN2,PABPC3,MRPS18A,CSH1,GIMAP2,MAOB,BST2,ORMDL2,ATP4B,MSRA,PRELID1,FICD,SIGLEC7,CES1,AP4M1,ARHGEF5,TCL1A,SLC35A2,NDUFB11,TIMM17B,HCRT,TPSG1,GPX7,PNRC1,MAGEC2,GNMT,CD69,TMED1,SPRR2E,CSF2
TF	Factor: SREBP; motif: NNNNYCACNCCANNN	TF:M01168	false	1.9801943843503641e-10	9.703292175441964	6752	114	39	62700	ID1,MUC2,GBX2,GUCA2A,LALBA,EIF3J,MED31,ARG2,DCXR,MT2A,CLDN2,RNF113A,PRLH,GIMAP2,BST2,ORMDL2,EMD,RPS12,MRPL49,SIGLEC7,MAGED2,CES1,PTMS,ENDOG,AP4M1,ARHGEF5,NDUFB11,TIMM17B,IVL,OR8B2,FTHL17,OPTC,CRYGB,RLN2,MFAP4,TIMM8B,MAD2L1BP,BRF2,CSF2
TF	Factor: YY1; motif: CAARATGGCGGC	TF:M10104	false	2.1781161402825384e-10	9.66191896675698	6125	114	37	62700	MANF,PGLYRP1,NDUFAF1,LALBA,SLC10A1,OCM2,EIF3J,CDK7,STMN2,LAPTM4A,CLDN2,MRPS18A,RNF113A,CSH1,RPL36AL,ORMDL2,MRPL49,ATP4B,HLA-B,FICD,ANP32B,RPL24,ARHGEF5,SLC35A2,NDUFB11,IMP3,TIMM17B,GPX7,GNG4,AIMP2,MAGEC2,BDH1,ARHGDIA,CD69,TMED1,SPRR2E,TUBB4A
TF	Factor: CTF1; motif: TGGCASCNNGCCAA	TF:M01196	false	2.2027083841562304e-10	9.65704299514828	4900	114	33	62700	MANF,MUC2,CLDN10,GUCA2A,LALBA,SLC10A1,OCM2,FOXH1,SNRPB2,PRLH,CSH1,NUDT11,ORMDL2,ATP4B,FICD,SIGLEC7,CES1,UGT2B10,PTMS,AP4M1,CBR3,HCRT,PNMT,RPS26,OPTC,GNG4,PNRC1,MFAP4,BDH1,TRAPPC12,ARHGDIA,COX6A2,SPRR2E
TF	Factor: GATA-3; motif: AGATAACGATCW	TF:M12192	false	2.22359794934792e-10	9.65294373514944	4902	114	33	62700	CLDN10,NDUFAF1,GUCA2A,SLC10A1,CDK7,DCXR,MT2A,LAPTM4A,MRPS18A,GIMAP2,NUDT11,RPS12,MRPL49,PRELID1,CLDN20,HLA-B,UGT2B10,CBR3,TIMM17B,HCRT,IVL,OPTC,BDH1,TRAPPC12,FADD,TIMM8B,CST2,BRF2,CD69,TMED1,SPRR2E,TUBB4A,CSF2
TF	Factor: JUNB:C-JUN; motif: KRTGACGTCATN	TF:M08945	false	2.23092846439972e-10	9.65151435531659	9595	114	47	62700	ID1,MANF,SMS,NDUFAF1,GBX2,GUCA2A,LALBA,AMY1C,OCM2,EIF3J,PSMD10,ARG2,MT2A,LAPTM4A,CLDN2,MRPS18A,MAOB,ORMDL2,EMD,MAGEA6,MRPL49,ATP4B,MSRA,HLA-B,FICD,SIGLEC7,MAGED2,ANP32B,CES1,PROP1,UGT2B10,PTMS,MAGEA3,RPL24,ARHGEF5,CRABP2,CBR3,PRPF31,IMP3,OR8B2,RPS26,AIMP2,RLN2,MFAP4,FADD,COX6A2,CSF2
TF	Factor: TEF-3:C/EBPbeta; motif: RTTGCGYAAYNNNNNGGAATGY	TF:M08626	false	2.285273414173293e-10	9.64106183272184	7119	114	40	62700	MANF,PGLYRP1,CLDN10,MAB21L2,AMY1C,ARG2,DCXR,FOXH1,SNRPB2,STMN2,LAPTM4A,PABPC3,MRPS18A,RNF113A,RPL36AL,GIMAP2,MAOB,RPS12,MAGEA6,MSRA,CLDN20,FICD,ANP32B,UGT2B10,ENDOG,MAGEA3,IVL,PNMT,RPS26,OPTC,GNG4,VSIG4,BDH1,TRAPPC12,TIMM8B,MAD2L1BP,CST2,BRF2,TMED1,SPRR2E
TF	Factor: TGIF; motif: TGACAGS	TF:M10101	false	2.2858940943816351e-10	9.64094389436554	5206	114	34	62700	MUC2,MAB21L2,SLC25A24,EIF3J,PSMD10,ARG2,DCXR,SNRPB2,RPL10A,TMPRSS11E,PRLH,CSH1,GIMAP2,MRPL49,MSRA,CLDN20,HLA-B,FICD,RPL24,NDUFB11,TIMM17B,HCRT,OR8B2,TPSG1,MAGEC2,MFAP4,BDH1,TIMM8B,ARHGDIA,MAD2L1BP,CST2,CD69,TMED1,SPRR2E
TF	Factor: NFATc3; motif: NTTTCCRYGGAAAN; match class: 1	TF:M11988_1	false	2.3429646906106155e-10	9.630234256340518	6792	114	39	62700	SMS,GBX2,GUCA2A,AMY1C,SLC10A1,EIF3J,MED31,ARG2,STMN2,MT2A,LAPTM4A,TMPRSS11E,CLDN2,MAOB,BST2,NUDT11,MRPL49,ATP4B,MSRA,CLDN20,HLA-B,FICD,UGT2B10,RPL24,CBR3,NDUFB11,IMP3,FTHL17,GPX7,RPS26,GNG4,VSIG4,PNRC1,AIMP2,TRAPPC12,COX6A2,TMED1,SPRR2E,CSF2
TF	Factor: ZBTB37; motif: TGGCTTTGGY	TF:M12688	false	2.38352139440886e-10	9.622780945506602	4059	114	30	62700	MUC2,MAB21L2,GUCA2A,AMY1C,SLC10A1,PSMD10,SNRPB2,LAPTM4A,PABPC3,MAOB,BST2,NUDT11,ORMDL2,EMD,RPS12,SIGLEC7,MAGED2,CES1,HCRT,IVL,OPTC,GNG4,PNRC1,AIMP2,BDH1,TRAPPC12,FADD,GNMT,MAD2L1BP,CST2
TF	Factor: ZNF342; motif: TRSTGGACRNT	TF:M12075	false	2.385759906627714e-10	9.622373264133099	5215	114	34	62700	NDUFAF1,GUCA2A,SLC25A24,SLC10A1,EIF3J,PSMD10,FOXH1,CLDN2,PABPC3,PRLH,BST2,MAGEA6,MRPL49,HLA-B,SIGLEC7,CES1,PROP1,UGT2B10,MAGEA3,CRABP2,TCL1A,CBR3,NDUFB11,IMP3,TIMM17B,IVL,OR8B2,OPTC,GNG4,VSIG4,GNMT,CD69,SPRR2E,CSF2
TF	Factor: Elk-1:Pax-5; motif: ACCGGAACYACGCWTSANYG; match class: 1	TF:M08225_1	false	2.4661006845280767e-10	9.607989196255161	8172	114	43	62700	CST7,MUC2,HOXA5,MAB21L2,NDUFAF1,GBX2,GUCA2A,SLC25A24,EIF3J,PSMD10,MED31,ARG2,FOXH1,SNRPB2,RNF113A,RPL36AL,RPS12,MAGEA6,ATP4B,MSRA,PRELID1,FICD,SIGLEC7,MAGED2,ANP32B,UTF1,PTMS,ENDOG,AP4M1,MAGEA3,RPL24,CRABP2,PRPF31,TIMM17B,IVL,FTHL17,PNRC1,MAGEC2,RLN2,TRAPPC12,TIMM8B,CST2,TMED1
TF	Factor: TIEG1; motif: GGSGGKGNNN	TF:M08905	false	2.6807078943458875e-10	9.571750506712817	5238	114	34	62700	CST7,CRABP1,PGLYRP1,HOXA5,CLDN10,MAB21L2,GBX2,LALBA,SLC10A1,FOXH1,ORMDL2,RPS12,MAGEA6,MSRA,MAGED2,UTF1,AP4M1,MAGEA3,SLC35A2,HCRT,TPSG1,PNMT,OPTC,MFAP4,FADD,GNMT,ARHGDIA,COX6A2,CST2,BRF2,CD69,SPRR2E,TUBB4A,CSF2
TF	Factor: LRF; motif: NCGACCACCGN; match class: 1	TF:M12231_1	false	2.7048930997180905e-10	9.567849894002862	5240	114	34	62700	MUC2,CLDN10,SMS,MAB21L2,EIF3J,MED31,DCXR,FOXH1,SNRPB2,PABPC3,MAOB,ORMDL2,RPS12,MAGEA6,COX5B,PRELID1,CLDN20,UTF1,ENDOG,MAGEA3,CRABP2,TCL1A,PRPF31,SLC35A2,NDUFB11,IMP3,PNMT,PNRC1,MFAP4,FADD,COX6A2,TMED1,SPRR2E,CSF2
TF	Factor: SRY; motif: AACAATANCATTGTT	TF:M04555	false	2.711452232135427e-10	9.566798042160752	7161	114	40	62700	CST7,ID1,HOXA5,MAB21L2,SLC25A24,AMY1C,OCM2,ARG2,SNRPB2,MT2A,LAPTM4A,TMPRSS11E,CLDN2,MRPS18A,GIMAP2,RPS12,MAGEA6,MSRA,CLDN20,HLA-B,UGT2B10,MAGEA3,RPL24,TCL1A,CBR3,PRPF31,IMP3,TIMM17B,IVL,FTHL17,RPS26,OPTC,VSIG4,PNRC1,RLN2,MFAP4,GNMT,TIMM8B,CST2,CD69
TF	Factor: ER81; motif: NNCCGGAWGYN	TF:M11419	false	2.7478641343842977e-10	9.561004744373003	6178	114	37	62700	CRABP1,MUC2,SLC25A24,EIF3J,MED31,SNRPB2,CLDN2,MRPS18A,RNF113A,RPL36AL,NUDT11,ATP4B,COX5B,MSRA,PRELID1,CLDN20,HLA-B,FICD,SIGLEC7,MAGED2,UTF1,AP4M1,ARHGEF5,PRPF31,SLC35A2,NDUFB11,TIMM17B,FTHL17,GPX7,CRYGB,AIMP2,MAGEC2,TIMM8B,ARHGDIA,MAD2L1BP,BRF2,CD69
TF	Factor: Elk-1:PDEF; motif: NCMGGAMGGANATCCGGN	TF:M08227	false	2.7944944444564223e-10	9.553696749438421	8561	114	44	62700	ID1,HOXA5,GUCA2A,MED31,FOXH1,STMN2,RPL10A,LAPTM4A,CSH1,GIMAP2,ORMDL2,EMD,MAGEA6,MRPL49,ATP4B,COX5B,FICD,SIGLEC7,ANP32B,CES1,PROP1,PTMS,ENDOG,MAGEA3,RPL24,CRABP2,SLC35A2,NDUFB11,IMP3,TIMM17B,HCRT,TPSG1,GPX7,PNMT,RPS26,OPTC,VSIG4,MAGEC2,TRAPPC12,COX6A2,BRF2,CD69,SPRR2E,TUBB4A
TF	Factor: ERF:C/EBPdelta; motif: NNCGGAWRTTGCGCAAY	TF:M08233	false	2.8401021025223316e-10	9.54666604665544	5868	114	36	62700	CST7,ID1,MUC2,MAB21L2,LALBA,AMY1C,SLC10A1,OCM2,CDK7,MED31,ARG2,DCXR,SNRPB2,STMN2,MT2A,LAPTM4A,PABPC3,MAOB,ORMDL2,MAGEA6,COX5B,MSRA,CLDN20,ANP32B,AP4M1,MAGEA3,RPL24,TIMM17B,IVL,OR8B2,FTHL17,RPS26,PNRC1,RLN2,TRAPPC12,BRF2
TF	Factor: ZNF383; motif: SSNGGGMGGNGSNGGS	TF:M12703	false	2.8519350264160744e-10	9.544860372926202	9295	114	46	62700	MANF,CRABP1,HOXA5,CLDN10,SMS,GBX2,GUCA2A,OCM2,EIF3J,PSMD10,DCXR,MT2A,PABPC3,NUDT11,ATP4B,COX5B,FICD,MAGED2,ANP32B,CES1,UTF1,PTMS,ENDOG,AP4M1,RPL24,ARHGEF5,CRABP2,CBR3,PRPF31,NDUFB11,IMP3,IVL,GPX7,PNMT,PNRC1,RLN2,MFAP4,TRAPPC12,FADD,GNMT,ARHGDIA,COX6A2,CST2,BRF2,TMED1,CSF2
TF	Factor: PURBETA; motif: NCWGRGGCTGGGG	TF:M12726	false	2.862806847856012e-10	9.54320795262111	7861	114	42	62700	ID1,MANF,SMS,GBX2,GUCA2A,OCM2,EIF3J,ARG2,DCXR,FOXH1,MT2A,CLDN2,PRLH,MAOB,BST2,ORMDL2,MAGEA6,ATP4B,HLA-B,SIGLEC7,ANP32B,UTF1,PTMS,ENDOG,AP4M1,MAGEA3,PRPF31,SLC35A2,IMP3,TIMM17B,IVL,TPSG1,RPS26,OPTC,GNG4,PNRC1,CRYGB,MAGEC2,MFAP4,TIMM8B,ARHGDIA,CSF2
TF	Factor: Fra-2; motif: NNRTGAGTCAYN	TF:M09923	false	3.2379074449554027e-10	9.489735569640594	4394	114	31	62700	MANF,CRABP1,MUC2,PGLYRP1,GUCA2A,EIF3J,FOXH1,MT2A,RPL10A,MRPS18A,CSH1,NUDT11,MSRA,PRELID1,CLDN20,SIGLEC7,PTMS,RPL24,CRABP2,TCL1A,SLC35A2,IMP3,HCRT,IVL,TPSG1,GNG4,TRAPPC12,FADD,MAD2L1BP,CST2,SPRR2E
TF	Factor: Sp2; motif: NYSGCCCCGCCCCCY	TF:M03567	false	3.2794813703220327e-10	9.484194831842087	7895	114	42	62700	CST7,MANF,CRABP1,CLDN10,SMS,MAB21L2,GBX2,SLC25A24,SLC10A1,OCM2,MED31,ARG2,DCXR,STMN2,LAPTM4A,MAOB,BST2,NUDT11,EMD,MAGEA6,PRELID1,FICD,MAGED2,ANP32B,UTF1,PTMS,AP4M1,MAGEA3,CRABP2,TCL1A,CBR3,TIMM17B,TPSG1,GPX7,PNMT,PNRC1,MAGEC2,MFAP4,TRAPPC12,ARHGDIA,COX6A2,TMED1
TF	Factor: AP-2gamma; motif: NSCCYNRGGSN	TF:M11481	false	3.3116130570937034e-10	9.479960413730849	4981	114	33	62700	CST7,CLDN10,NDUFAF1,GUCA2A,LALBA,AMY1C,EIF3J,CDK7,MED31,ARG2,DCXR,MT2A,RNF113A,ORMDL2,MAGEA6,COX5B,SIGLEC7,ANP32B,CES1,MAGEA3,IVL,TPSG1,GPX7,MAGEC2,MFAP4,FADD,GNMT,TIMM8B,COX6A2,CST2,TMED1,TUBB4A,CSF2
TF	Factor: PEA3; motif: NACCGGAAGTN	TF:M11425	false	3.332112880036855e-10	9.47728029467619	7553	114	41	62700	ID1,CRABP1,MUC2,SMS,SLC25A24,SLC10A1,EIF3J,CDK7,MED31,SNRPB2,CLDN2,MRPS18A,RNF113A,RPL36AL,NUDT11,EMD,MRPL49,ATP4B,COX5B,MSRA,PRELID1,HLA-B,FICD,SIGLEC7,MAGED2,UTF1,AP4M1,RPL24,ARHGEF5,PRPF31,SLC35A2,TIMM17B,FTHL17,CRYGB,AIMP2,GNMT,TIMM8B,ARHGDIA,MAD2L1BP,BRF2,SPRR2E
TF	Factor: BTEB2; motif: NCCACRCCCN	TF:M12165	false	3.3734385502984737e-10	9.471927196434832	4985	114	33	62700	ID1,CRABP1,PGLYRP1,SMS,NDUFAF1,SLC25A24,SLC10A1,EIF3J,STMN2,RNF113A,PRLH,ORMDL2,COX5B,FICD,CES1,PROP1,ENDOG,AP4M1,PRPF31,IMP3,TIMM17B,HCRT,TPSG1,PNRC1,MFAP4,TRAPPC12,FADD,GNMT,ARHGDIA,BRF2,TMED1,TUBB4A,CSF2
TF	Factor: PATZ; motif: GGGGNGGGGGMKGGRRNGGNRN	TF:M10026	false	3.458354846989086e-10	9.46113044767782	8619	114	44	62700	CST7,MANF,CRABP1,CLDN10,SMS,GBX2,EIF3J,CDK7,MED31,FOXH1,STMN2,LAPTM4A,CLDN2,PRLH,BST2,NUDT11,EMD,MAGEA6,COX5B,SIGLEC7,MAGED2,ANP32B,UTF1,PTMS,AP4M1,MAGEA3,ARHGEF5,CRABP2,NDUFB11,IMP3,HCRT,TPSG1,FTHL17,PNMT,RPS26,PNRC1,MFAP4,FADD,TIMM8B,ARHGDIA,COX6A2,MAD2L1BP,TMED1,TUBB4A
TF	Factor: SP2; motif: GGGCGGGAC	TF:M01783	false	3.5777072033776793e-10	9.446395204618446	9359	114	46	62700	CST7,CRABP1,PGLYRP1,SMS,GBX2,GUCA2A,SLC25A24,SLC10A1,MED31,ARG2,DCXR,STMN2,MT2A,LAPTM4A,MAOB,BST2,NUDT11,EMD,MAGEA6,MRPL49,COX5B,PRELID1,FICD,MAGED2,ANP32B,CES1,UTF1,PTMS,AP4M1,MAGEA3,ARHGEF5,TCL1A,CBR3,PRPF31,TIMM17B,PNMT,AIMP2,MAGEC2,MFAP4,TRAPPC12,GNMT,ARHGDIA,COX6A2,TMED1,TUBB4A,CSF2
TF	Factor: ZEB1; motif: CAGGTGN	TF:M04831	false	3.7538577638550553e-10	9.425522187107097	8283	114	43	62700	MUC2,PGLYRP1,GUCA2A,LALBA,AMY1C,SLC10A1,CDK7,MED31,ARG2,DCXR,FOXH1,SNRPB2,STMN2,MT2A,PABPC3,MRPS18A,RNF113A,MAOB,BST2,EMD,MAGEA6,ATP4B,SIGLEC7,PROP1,ENDOG,AP4M1,MAGEA3,ARHGEF5,SLC35A2,IMP3,GPX7,GNG4,VSIG4,AIMP2,RLN2,BDH1,TRAPPC12,FADD,GNMT,COX6A2,BRF2,TMED1,CSF2
TF	Factor: Zbtb44; motif: CKGTGA; match class: 1	TF:M05405_1	false	3.764081057033444e-10	9.424341032895336	7242	114	40	62700	CST7,ID1,PGLYRP1,GUCA2A,LALBA,EIF3J,PSMD10,CDK7,ARG2,DCXR,CLDN2,MRPS18A,EMD,ATP4B,COX5B,PRELID1,CLDN20,SIGLEC7,CES1,UGT2B10,ENDOG,CRABP2,CBR3,SLC35A2,IVL,OR8B2,GPX7,VSIG4,CRYGB,AIMP2,MFAP4,BDH1,TRAPPC12,GNMT,TIMM8B,COX6A2,MAD2L1BP,TMED1,SPRR2E,CSF2
TF	Factor: Elf-1; motif: NNANCCGGAAGTGS	TF:M09900	false	4.068834602377426e-10	9.3905299638048	5324	114	34	62700	CRABP1,MUC2,PGLYRP1,SMS,SLC25A24,SLC10A1,EIF3J,MED31,FOXH1,SNRPB2,CLDN2,MRPS18A,RNF113A,RPL36AL,BST2,EMD,ATP4B,COX5B,PRELID1,SIGLEC7,MAGED2,UTF1,AP4M1,RPL24,SLC35A2,FTHL17,CRYGB,MFAP4,GNMT,TIMM8B,ARHGDIA,MAD2L1BP,BRF2,SPRR2E
TF	Factor: NKX2-2; motif: NNNCCACTCAANNN	TF:M12456	false	4.079487671443895e-10	9.389394375007141	9770	114	47	62700	MANF,CRABP1,MUC2,PGLYRP1,MAB21L2,NDUFAF1,AMY1C,OCM2,PSMD10,CDK7,STMN2,MT2A,PABPC3,PRLH,CSH1,MAOB,BST2,EMD,RPS12,COX5B,SIGLEC7,MAGED2,CES1,PROP1,ENDOG,TCL1A,CBR3,PRPF31,HCRT,IVL,OR8B2,TPSG1,FTHL17,PNMT,GNG4,VSIG4,MAGEC2,MFAP4,BDH1,TRAPPC12,GNMT,ARHGDIA,COX6A2,MAD2L1BP,BRF2,TMED1,CSF2
TF	Factor: BEN; motif: CWGCGAYA	TF:M01241	false	4.089646648714342e-10	9.388314214032478	7605	114	41	62700	ID1,CRABP1,HOXA5,CLDN10,MAB21L2,GBX2,SLC10A1,EIF3J,PSMD10,CDK7,DCXR,FOXH1,RPL10A,RNF113A,RPL36AL,BST2,NUDT11,EMD,MAGEA6,MRPL49,COX5B,ANP32B,UTF1,PTMS,AP4M1,MAGEA3,TCL1A,NDUFB11,TIMM17B,HCRT,TPSG1,GPX7,PNMT,RPS26,PNRC1,AIMP2,FADD,TIMM8B,ARHGDIA,MAD2L1BP,CSF2
TF	Factor: Erg; motif: NNACCGGAARTSN	TF:M09608	false	4.163214357671675e-10	9.380571227365138	8311	114	43	62700	CRABP1,MUC2,SMS,NDUFAF1,SLC25A24,PSMD10,MED31,SNRPB2,RPL10A,LAPTM4A,CLDN2,MRPS18A,RNF113A,CSH1,ORMDL2,RPS12,MAGEA6,COX5B,PRELID1,FICD,SIGLEC7,MAGED2,AP4M1,MAGEA3,RPL24,ARHGEF5,SLC35A2,NDUFB11,IMP3,TIMM17B,IVL,FTHL17,GPX7,PNMT,RPS26,AIMP2,TRAPPC12,FADD,TIMM8B,ARHGDIA,MAD2L1BP,BRF2,SPRR2E
TF	Factor: SP2; motif: NNRRCCAATSRGNRNSNGSN; match class: 1	TF:M12668_1	false	4.1755163228687134e-10	9.379289814238284	5953	114	36	62700	MANF,HOXA5,SLC25A24,PSMD10,CDK7,MED31,ARG2,DCXR,STMN2,LAPTM4A,CLDN2,CSH1,RPL36AL,ORMDL2,EMD,HLA-B,FICD,ENDOG,AP4M1,ARHGEF5,CRABP2,SLC35A2,NDUFB11,IMP3,TIMM17B,IVL,TPSG1,VSIG4,PNRC1,CRYGB,AIMP2,RLN2,GNMT,TMED1,SPRR2E,TUBB4A
TF	Factor: GKLF; motif: WGGGYGKGGC	TF:M09971	false	4.3873964794412057e-10	9.35779311757748	5649	114	35	62700	MUC2,SMS,GBX2,SLC25A24,EIF3J,ARG2,DCXR,FOXH1,STMN2,LAPTM4A,PRLH,NUDT11,EMD,MAGEA6,ATP4B,MSRA,FICD,MAGED2,CES1,PTMS,ENDOG,AP4M1,MAGEA3,SLC35A2,TIMM17B,IVL,TPSG1,PNRC1,AIMP2,TRAPPC12,ARHGDIA,COX6A2,CST2,TMED1,CSF2
TF	Factor: Fli-1; motif: ACCGGAAGYN	TF:M02073	false	4.470922510486168e-10	9.349602857208662	5968	114	36	62700	CRABP1,MUC2,PGLYRP1,SLC25A24,SLC10A1,EIF3J,MED31,SNRPB2,RPL10A,CLDN2,MRPS18A,RNF113A,NUDT11,RPS12,COX5B,MSRA,PRELID1,SIGLEC7,MAGED2,UTF1,AP4M1,RPL24,ARHGEF5,PRPF31,IMP3,TIMM17B,FTHL17,PNMT,RPS26,CRYGB,AIMP2,TRAPPC12,TIMM8B,ARHGDIA,MAD2L1BP,BRF2
TF	Factor: Alx-4; motif: NNCRTTAN	TF:M10880	false	4.4776980797790935e-10	9.348945193183617	8690	114	44	62700	CST7,MUC2,CLDN10,SMS,MAB21L2,NDUFAF1,GBX2,AMY1C,PSMD10,CDK7,ARG2,SNRPB2,STMN2,RPL10A,LAPTM4A,TMPRSS11E,PABPC3,RPL36AL,NUDT11,ORMDL2,RPS12,ATP4B,COX5B,CLDN20,ANP32B,AP4M1,RPL24,TCL1A,PRPF31,SLC35A2,NDUFB11,IMP3,TIMM17B,RPS26,GNG4,PNRC1,MFAP4,TRAPPC12,FADD,TIMM8B,ARHGDIA,COX6A2,CST2,BRF2
TF	Factor: YY1; motif: CAANATGGCGGC	TF:M10436	false	4.5612870231084113e-10	9.340912598526407	8336	114	43	62700	MANF,SMS,MAB21L2,NDUFAF1,GBX2,SLC25A24,EIF3J,MED31,DCXR,CLDN2,MRPS18A,RNF113A,RPL36AL,NUDT11,ORMDL2,RPS12,MAGEA6,MRPL49,ATP4B,PRELID1,HLA-B,ANP32B,MAGEA3,ARHGEF5,SLC35A2,NDUFB11,IMP3,HCRT,FTHL17,GPX7,PNMT,GNG4,VSIG4,AIMP2,MAGEC2,MFAP4,GNMT,TIMM8B,ARHGDIA,MAD2L1BP,BRF2,TMED1,CSF2
TF	Factor: msc; motif: NRMCATATGNYN	TF:M11146	false	4.720792975407819e-10	9.32598504460357	3369	114	27	62700	GUCA2A,AMY1C,EIF3J,PSMD10,CDK7,TMPRSS11E,CLDN2,ORMDL2,EMD,MRPL49,CLDN20,HLA-B,CES1,UGT2B10,AP4M1,ARHGEF5,TCL1A,CBR3,PRPF31,SLC35A2,FTHL17,OPTC,MFAP4,BDH1,TIMM8B,CST2,SPRR2E
TF	Factor: GABPA; motif: ACCGGAAGTN	TF:M03990	false	4.814732693308842e-10	9.317427819244214	5360	114	34	62700	CRABP1,MUC2,SMS,SLC25A24,EIF3J,MED31,DCXR,SNRPB2,CLDN2,MRPS18A,RNF113A,NUDT11,COX5B,MSRA,PRELID1,FICD,SIGLEC7,MAGED2,ANP32B,AP4M1,RPL24,ARHGEF5,IMP3,TIMM17B,FTHL17,GPX7,PNMT,AIMP2,MAGEC2,TRAPPC12,TIMM8B,ARHGDIA,MAD2L1BP,BRF2
TF	Factor: Sp2; motif: TGGGCGCGCCCA	TF:M06948	false	4.824251763122903e-10	9.31657003575971	9076	114	45	62700	ID1,MANF,CRABP1,MUC2,PGLYRP1,HOXA5,SMS,GBX2,AMY1C,MED31,ARG2,DCXR,LAPTM4A,RPL36AL,BST2,ORMDL2,EMD,RPS12,MAGEA6,MRPL49,ATP4B,PRELID1,SIGLEC7,MAGED2,ANP32B,CES1,UTF1,PTMS,AP4M1,MAGEA3,ARHGEF5,CBR3,SLC35A2,FTHL17,GPX7,PNMT,VSIG4,AIMP2,MFAP4,TRAPPC12,GNMT,ARHGDIA,COX6A2,TMED1,SPRR2E
TF	Factor: Miz-1; motif: NNRGGWGGGGGAGGGGMRR	TF:M10112	false	4.824251763122903e-10	9.31657003575971	8711	114	44	62700	CST7,MANF,MUC2,PGLYRP1,CLDN10,SMS,GBX2,EIF3J,PSMD10,ARG2,FOXH1,STMN2,LAPTM4A,CLDN2,RPL36AL,NUDT11,EMD,MAGEA6,PRELID1,FICD,MAGED2,ANP32B,PROP1,UTF1,AP4M1,MAGEA3,CRABP2,CBR3,SLC35A2,NDUFB11,HCRT,IVL,TPSG1,FTHL17,PNMT,RPS26,VSIG4,PNRC1,MAGEC2,MFAP4,FADD,CST2,TMED1,TUBB4A
TF	Factor: E2F-1; motif: NTTTCGCGCS	TF:M00940	false	4.887732317179296e-10	9.3108925867989	8001	114	42	62700	CRABP1,MUC2,HOXA5,CLDN10,SMS,MAB21L2,NDUFAF1,GBX2,PSMD10,DCXR,FOXH1,SNRPB2,MT2A,RPL10A,LAPTM4A,RPL36AL,NUDT11,COX5B,MSRA,PRELID1,FICD,ANP32B,UTF1,PTMS,AP4M1,CBR3,PRPF31,NDUFB11,IMP3,HCRT,GPX7,PNMT,RPS26,AIMP2,MAGEC2,RLN2,MFAP4,FADD,TIMM8B,ARHGDIA,TMED1,TUBB4A
TF	Factor: hoxa9; motif: GYMATWANNN	TF:M10786	false	4.973197314738905e-10	9.303364309518564	8006	114	42	62700	CST7,ID1,MANF,MUC2,PGLYRP1,HOXA5,SMS,NDUFAF1,GUCA2A,SLC25A24,AMY1C,SLC10A1,CDK7,MED31,ARG2,MT2A,CLDN2,GIMAP2,MSRA,PRELID1,CLDN20,HLA-B,UGT2B10,AP4M1,TCL1A,OR8B2,TPSG1,FTHL17,GPX7,RPS26,OPTC,GNG4,PNRC1,BDH1,TRAPPC12,GNMT,TIMM8B,COX6A2,MAD2L1BP,CST2,CD69,TMED1
TF	Factor: ZNF460; motif: NNACNCCCCCCNN	TF:M12313	false	4.973197314738905e-10	9.303364309518564	5993	114	36	62700	CRABP1,HOXA5,CLDN10,MAB21L2,GBX2,GUCA2A,EIF3J,STMN2,RPL10A,LAPTM4A,MAOB,BST2,NUDT11,MAGEA6,ATP4B,MSRA,MAGED2,ANP32B,UTF1,PTMS,AP4M1,MAGEA3,CRABP2,NDUFB11,TIMM17B,TPSG1,FTHL17,GPX7,PNMT,RPS26,GNG4,PNRC1,MFAP4,ARHGDIA,COX6A2,TUBB4A
TF	Factor: ETS1; motif: ACCGGAARYN; match class: 1	TF:M03977_1	false	4.97455475734813e-10	9.303245784281089	4767	114	32	62700	CRABP1,MUC2,PGLYRP1,SMS,NDUFAF1,MED31,SNRPB2,RPL10A,RNF113A,RPS12,COX5B,MSRA,PRELID1,FICD,SIGLEC7,MAGED2,UTF1,PTMS,AP4M1,RPL24,ARHGEF5,CRABP2,PRPF31,SLC35A2,FTHL17,GPX7,RPS26,AIMP2,TRAPPC12,TIMM8B,MAD2L1BP,BRF2
TF	Factor: Pet-1; motif: GCNGGAAGYG; match class: 1	TF:M09918_1	false	4.981734116917723e-10	9.302619455169015	7314	114	40	62700	CST7,ID1,MANF,CRABP1,PGLYRP1,CLDN10,SMS,GUCA2A,SLC25A24,EIF3J,PSMD10,DCXR,FOXH1,SNRPB2,MT2A,RPL10A,RNF113A,CSH1,RPL36AL,MAGEA6,ATP4B,COX5B,PRELID1,FICD,ANP32B,PTMS,MAGEA3,ARHGEF5,CRABP2,CBR3,TIMM17B,FTHL17,VSIG4,PNRC1,MAGEC2,MFAP4,TRAPPC12,TIMM8B,CD69,TUBB4A
TF	Factor: RFX; motif: SHGTTGCSN	TF:M00975	false	5.093068082379038e-10	9.293020518286044	5999	114	36	62700	MANF,HOXA5,CLDN10,SMS,NDUFAF1,SLC25A24,SLC10A1,OCM2,EIF3J,CDK7,MED31,SNRPB2,LAPTM4A,CSH1,RPL36AL,BST2,NUDT11,MAGEA6,ATP4B,COX5B,MSRA,FICD,PROP1,MAGEA3,ARHGEF5,CRABP2,CBR3,PRPF31,SLC35A2,FTHL17,OPTC,CRYGB,RLN2,GNMT,MAD2L1BP,TMED1
TF	Factor: CTCF; motif: ACCAGGKGGC	TF:M04727	false	5.130901686086966e-10	9.289806306841202	6650	114	38	62700	ID1,MANF,MUC2,PGLYRP1,CLDN10,GBX2,SLC10A1,PSMD10,MED31,DCXR,FOXH1,STMN2,CLDN2,CSH1,MSRA,HLA-B,FICD,CES1,UTF1,PTMS,ENDOG,AP4M1,ARHGEF5,CRABP2,CBR3,SLC35A2,TPSG1,FTHL17,GPX7,PNRC1,AIMP2,MAGEC2,MFAP4,ARHGDIA,CST2,BRF2,TUBB4A,CSF2
TF	Factor: AP-2gamma; motif: NSCCYNRGGSN; match class: 1	TF:M11481_1	false	5.138351285672384e-10	9.289176208319185	4774	114	32	62700	CST7,CLDN10,NDUFAF1,GUCA2A,LALBA,AMY1C,EIF3J,CDK7,MED31,ARG2,DCXR,MT2A,RNF113A,ORMDL2,MAGEA6,COX5B,SIGLEC7,ANP32B,CES1,MAGEA3,IVL,TPSG1,GPX7,MAGEC2,MFAP4,GNMT,TIMM8B,COX6A2,CST2,TMED1,TUBB4A,CSF2
TF	Factor: KROX; motif: CCCGCCCCCRCCCC	TF:M00982	false	5.176196811362533e-10	9.285989219112205	8018	114	42	62700	MANF,CLDN10,SMS,MAB21L2,GBX2,GUCA2A,EIF3J,PSMD10,MED31,DCXR,STMN2,LAPTM4A,MAOB,BST2,NUDT11,EMD,MAGEA6,ATP4B,COX5B,MSRA,PRELID1,ANP32B,UTF1,PTMS,AP4M1,MAGEA3,CRABP2,CBR3,SLC35A2,NDUFB11,GPX7,PNMT,GNG4,VSIG4,PNRC1,RLN2,MFAP4,FADD,ARHGDIA,COX6A2,TMED1,TUBB4A
TF	Factor: DEC1; motif: GTCACGTGAC	TF:M11073	false	5.179257249071962e-10	9.285732517428173	6653	114	38	62700	CST7,MUC2,HOXA5,GBX2,GUCA2A,SLC25A24,LALBA,AMY1C,OCM2,CDK7,DCXR,LAPTM4A,MRPS18A,RNF113A,PRLH,NUDT11,MAGEA6,MRPL49,PRELID1,PROP1,AP4M1,MAGEA3,ARHGEF5,CRABP2,PRPF31,SLC35A2,IMP3,AIMP2,RLN2,FADD,TIMM8B,ARHGDIA,COX6A2,MAD2L1BP,BRF2,TMED1,TUBB4A,CSF2
TF	Factor: EGR; motif: CGCCCCCGCNN	TF:M08878	false	5.279905926163773e-10	9.277373815366175	7674	114	41	62700	ID1,MANF,CLDN10,SMS,GBX2,EIF3J,PSMD10,MED31,DCXR,STMN2,LAPTM4A,MAOB,NUDT11,EMD,MAGEA6,ATP4B,COX5B,MSRA,PRELID1,ANP32B,PROP1,UTF1,PTMS,ENDOG,AP4M1,MAGEA3,CRABP2,NDUFB11,HCRT,TPSG1,GPX7,PNMT,GNG4,VSIG4,PNRC1,RLN2,FADD,ARHGDIA,COX6A2,TMED1,TUBB4A
TF	Factor: p300; motif: NNNGGGAGTNNNNS	TF:M00033	false	5.318049996354172e-10	9.274247584071269	8741	114	44	62700	CST7,CRABP1,HOXA5,CLDN10,SMS,GBX2,GUCA2A,AMY1C,SLC10A1,ARG2,DCXR,SNRPB2,MT2A,RPL10A,CSH1,MAOB,MAGEA6,ATP4B,COX5B,PRELID1,FICD,ENDOG,AP4M1,MAGEA3,CRABP2,TCL1A,NDUFB11,TIMM17B,HCRT,IVL,OR8B2,GPX7,PNMT,OPTC,GNG4,PNRC1,MAGEC2,MFAP4,TIMM8B,ARHGDIA,CST2,BRF2,TMED1,SPRR2E
TF	Factor: AP-1; motif: NNNTGAGTCAKCN	TF:M00517	false	5.489944100956553e-10	9.260432077548034	5086	114	33	62700	CST7,CRABP1,MUC2,PGLYRP1,GUCA2A,EIF3J,FOXH1,SNRPB2,MT2A,RPL10A,TMPRSS11E,MRPS18A,CSH1,NUDT11,MSRA,PRELID1,CLDN20,SIGLEC7,PTMS,RPL24,CRABP2,TCL1A,SLC35A2,IMP3,HCRT,IVL,TPSG1,GNG4,TRAPPC12,FADD,MAD2L1BP,CST2,SPRR2E
TF	Factor: FLI-1; motif: CMGGAWGTSAN	TF:M01208	false	5.597506334396932e-10	9.252005406280942	6344	114	37	62700	MANF,CRABP1,MUC2,PGLYRP1,CLDN10,SLC25A24,SLC10A1,EIF3J,SNRPB2,CLDN2,RNF113A,BST2,ORMDL2,MAGEA6,COX5B,MSRA,PRELID1,SIGLEC7,MAGED2,UTF1,PTMS,MAGEA3,ARHGEF5,CBR3,PRPF31,IMP3,FTHL17,CRYGB,MFAP4,TIMM8B,ARHGDIA,MAD2L1BP,CST2,BRF2,CD69,SPRR2E,CSF2
TF	Factor: NF1B; motif: CYTGGCNYNCWGCCAN	TF:M09762	false	6.092022857759395e-10	9.215238475825137	5723	114	35	62700	MANF,MUC2,PGLYRP1,GUCA2A,SLC25A24,SLC10A1,PSMD10,MED31,DCXR,FOXH1,PABPC3,PRLH,CSH1,MAOB,NUDT11,ORMDL2,EMD,MSRA,FICD,SIGLEC7,ANP32B,CES1,UTF1,PTMS,CBR3,SLC35A2,IVL,TPSG1,PNMT,RPS26,GNG4,PNRC1,MAGEC2,MFAP4,TRAPPC12
TF	Factor: six4; motif: NCGTATCRTN	TF:M11024	false	6.264836080454739e-10	9.203090287843864	5418	114	34	62700	MUC2,MAB21L2,CDK7,MED31,DCXR,TMPRSS11E,PABPC3,MRPS18A,RNF113A,CSH1,RPL36AL,ORMDL2,RPS12,MAGEA6,MSRA,SIGLEC7,UGT2B10,MAGEA3,ARHGEF5,SLC35A2,IMP3,TIMM17B,OR8B2,FTHL17,MFAP4,FADD,GNMT,COX6A2,MAD2L1BP,CST2,BRF2,CD69,TMED1,SPRR2E
TF	Factor: NFATc2; motif: NTTTCCATNNATGGAAAN	TF:M11986	false	6.533937329497974e-10	9.18482503539222	6056	114	36	62700	CST7,CRABP1,MAB21L2,SLC25A24,SNRPB2,LAPTM4A,CLDN2,PABPC3,MRPS18A,CSH1,GIMAP2,MAOB,BST2,ORMDL2,ATP4B,MSRA,PRELID1,FICD,SIGLEC7,CES1,AP4M1,ARHGEF5,TCL1A,SLC35A2,NDUFB11,TIMM17B,HCRT,TPSG1,GPX7,PNRC1,MAGEC2,GNMT,CD69,TMED1,SPRR2E,CSF2
TF	Factor: Six-2; motif: NNGTAWCRNN; match class: 1	TF:M11032_1	false	6.909307809036102e-10	9.160565459105351	4252	114	30	62700	MUC2,HOXA5,MAB21L2,PSMD10,CDK7,MT2A,LAPTM4A,TMPRSS11E,MRPS18A,RNF113A,CSH1,ORMDL2,EMD,RPS12,MAGEA6,UGT2B10,AP4M1,MAGEA3,ARHGEF5,SLC35A2,TIMM17B,OR8B2,FTHL17,OPTC,MAGEC2,COX6A2,MAD2L1BP,BRF2,CD69,TMED1
TF	Factor: SREBP-2; motif: RTGGGGTGAY	TF:M07406	false	6.953585447186989e-10	9.157791204271932	6070	114	36	62700	ID1,MUC2,GBX2,GUCA2A,LALBA,EIF3J,MED31,ARG2,DCXR,MT2A,CLDN2,RNF113A,PRLH,GIMAP2,BST2,ORMDL2,RPS12,MRPL49,SIGLEC7,CES1,PTMS,ENDOG,AP4M1,ARHGEF5,NDUFB11,TIMM17B,IVL,OR8B2,FTHL17,OPTC,CRYGB,MFAP4,TIMM8B,MAD2L1BP,BRF2,CSF2
TF	Factor: Fra-2; motif: NRRTGASTCAB	TF:M07092	false	7.024249650187236e-10	9.153400061485215	3175	114	26	62700	CRABP1,MUC2,PGLYRP1,GUCA2A,EIF3J,MT2A,RPL10A,MRPS18A,CSH1,NUDT11,MSRA,CLDN20,SIGLEC7,RPL24,CRABP2,TCL1A,SLC35A2,HCRT,IVL,TPSG1,GNG4,TRAPPC12,FADD,MAD2L1BP,CST2,SPRR2E
TF	Factor: Tal-1; motif: CAGATGG	TF:M03804	false	7.147415128498713e-10	9.145850992940035	5446	114	34	62700	CST7,CRABP1,PGLYRP1,CLDN10,NDUFAF1,GUCA2A,SLC25A24,OCM2,MED31,MRPS18A,MRPL49,PRELID1,HLA-B,SIGLEC7,CES1,UTF1,PTMS,CRABP2,NDUFB11,IMP3,TIMM17B,OR8B2,TPSG1,FTHL17,PNMT,VSIG4,MFAP4,TRAPPC12,FADD,MAD2L1BP,CD69,TMED1,SPRR2E,TUBB4A
TF	Factor: c-Jun; motif: NRTGAGTCAYN	TF:M09965	false	7.181140365703861e-10	9.14380658428037	4547	114	31	62700	CRABP1,MUC2,PGLYRP1,GUCA2A,EIF3J,FOXH1,MT2A,RPL10A,TMPRSS11E,MRPS18A,CSH1,NUDT11,MSRA,PRELID1,CLDN20,SIGLEC7,PTMS,RPL24,CRABP2,TCL1A,SLC35A2,HCRT,IVL,TPSG1,FTHL17,GNG4,TRAPPC12,FADD,MAD2L1BP,CST2,SPRR2E
TF	Factor: FLI1; motif: ACCGGAARTN	TF:M03988	false	7.518150718821072e-10	9.12388897209172	8475	114	43	62700	ID1,CRABP1,MUC2,SMS,NDUFAF1,SLC25A24,SLC10A1,EIF3J,PSMD10,MED31,SNRPB2,RPL10A,CLDN2,MRPS18A,RNF113A,NUDT11,EMD,RPS12,COX5B,MSRA,PRELID1,HLA-B,FICD,SIGLEC7,MAGED2,UTF1,AP4M1,RPL24,ARHGEF5,CRABP2,PRPF31,SLC35A2,IMP3,TIMM17B,FTHL17,PNMT,RPS26,AIMP2,TRAPPC12,TIMM8B,ARHGDIA,MAD2L1BP,BRF2
TF	Factor: NR3C1; motif: NRGWACAYNRTGTWCYN	TF:M04476	false	7.531303922860989e-10	9.123129826258944	7420	114	40	62700	CST7,CRABP1,PGLYRP1,CLDN10,GUCA2A,SLC25A24,LALBA,SLC10A1,ARG2,MT2A,RPL10A,LAPTM4A,TMPRSS11E,MRPS18A,CSH1,RPL36AL,NUDT11,RPS12,MAGEA6,MRPL49,ATP4B,PRELID1,MAGED2,PROP1,ENDOG,AP4M1,MAGEA3,RPL24,IVL,PNMT,RPS26,OPTC,MFAP4,GNMT,COX6A2,CST2,BRF2,SPRR2E,TUBB4A,CSF2
TF	Factor: Oct3; motif: NYWTTSWTATGCAAAT	TF:M09646	false	7.590036465872268e-10	9.119756137557872	5772	114	35	62700	CST7,ID1,PGLYRP1,HOXA5,MAB21L2,LALBA,AMY1C,PSMD10,CDK7,STMN2,MT2A,RPL10A,LAPTM4A,TMPRSS11E,PABPC3,MRPS18A,RPL36AL,BST2,HLA-B,SIGLEC7,MAGED2,CBR3,NDUFB11,IMP3,IVL,OR8B2,GPX7,RPS26,VSIG4,MAGEC2,BDH1,FADD,CST2,CD69,TUBB4A
TF	Factor: SP1; motif: NCCCCKCCCCC	TF:M07226	false	7.87066448678151e-10	9.10398860045412	8488	114	43	62700	CST7,MANF,CRABP1,MUC2,SMS,MAB21L2,GBX2,SLC10A1,PSMD10,MED31,DCXR,FOXH1,STMN2,MT2A,LAPTM4A,BST2,NUDT11,EMD,MRPL49,COX5B,PRELID1,FICD,MAGED2,ANP32B,UTF1,TCL1A,SLC35A2,NDUFB11,TIMM17B,HCRT,FTHL17,PNMT,RPS26,PNRC1,MAGEC2,MFAP4,FADD,ARHGDIA,COX6A2,CST2,TMED1,TUBB4A,CSF2
TF	Factor: RELB; motif: NNATTCCCCNN	TF:M09784	false	7.940415063043084e-10	9.100156795447225	5469	114	34	62700	MUC2,PGLYRP1,MAB21L2,NDUFAF1,GUCA2A,LALBA,SLC10A1,PSMD10,MT2A,LAPTM4A,RNF113A,CSH1,GIMAP2,BST2,MAGEA6,MRPL49,PRELID1,ANP32B,CES1,PROP1,MAGEA3,RPL24,IMP3,TIMM17B,HCRT,IVL,FTHL17,PNMT,GNG4,VSIG4,CRYGB,AIMP2,TIMM8B,MAD2L1BP
TF	Factor: E2F-1; motif: TTTSGCGCGMNR	TF:M00516	false	7.955250756293146e-10	9.099346126468932	7093	114	39	62700	MANF,CRABP1,SMS,GBX2,SLC25A24,PSMD10,CDK7,DCXR,SNRPB2,MT2A,RPL10A,LAPTM4A,NUDT11,RPS12,COX5B,MSRA,PRELID1,HLA-B,FICD,SIGLEC7,MAGED2,ANP32B,UTF1,PTMS,AP4M1,RPL24,CBR3,NDUFB11,FTHL17,GPX7,PNMT,RPS26,MAGEC2,RLN2,FADD,ARHGDIA,TMED1,SPRR2E,TUBB4A
TF	Factor: Isl2; motif: YTAAGTG	TF:M02080	false	8.103724885214022e-10	9.091315311337503	6106	114	36	62700	MAB21L2,NDUFAF1,SLC25A24,OCM2,SNRPB2,STMN2,MT2A,RPL10A,PABPC3,MRPS18A,RPL36AL,GIMAP2,RPS12,MRPL49,MSRA,HLA-B,UGT2B10,RPL24,CRABP2,TCL1A,CBR3,NDUFB11,HCRT,IVL,GPX7,PNMT,RLN2,FADD,GNMT,TIMM8B,COX6A2,MAD2L1BP,CST2,BRF2,SPRR2E,CSF2
TF	Factor: C/EBPalpha; motif: NNNTTNNGCAANN	TF:M01866	false	8.154951493982795e-10	9.088578617819078	5168	114	33	62700	CST7,ID1,CRABP1,HOXA5,GBX2,AMY1C,SLC10A1,PSMD10,DCXR,FOXH1,STMN2,MT2A,TMPRSS11E,MAOB,RPS12,MAGEA6,MSRA,HLA-B,MAGED2,CES1,UGT2B10,MAGEA3,CRABP2,NDUFB11,OR8B2,RPS26,VSIG4,CRYGB,MFAP4,TRAPPC12,GNMT,MAD2L1BP,CST2
TF	Factor: SP1; motif: RCCMCRCCCMC	TF:M03920	false	8.512007797311811e-10	9.069967987219147	7452	114	40	62700	CST7,CRABP1,SMS,GBX2,SLC10A1,EIF3J,PSMD10,MED31,ARG2,DCXR,STMN2,MT2A,LAPTM4A,MRPS18A,BST2,EMD,MAGEA6,MRPL49,COX5B,MSRA,PRELID1,FICD,MAGED2,CES1,UTF1,ENDOG,MAGEA3,TCL1A,TIMM17B,PNMT,PNRC1,MAGEC2,MFAP4,TRAPPC12,ARHGDIA,COX6A2,CST2,TMED1,TUBB4A,CSF2
TF	Factor: TFAP2A; motif: NNNGCCTCAGGCNN	TF:M12485	false	8.557020938876084e-10	9.067677405298634	6444	114	37	62700	CST7,CRABP1,CLDN10,NDUFAF1,GUCA2A,LALBA,AMY1C,EIF3J,CDK7,MED31,DCXR,FOXH1,MT2A,CLDN2,RPL36AL,GIMAP2,MAGEA6,COX5B,SIGLEC7,ANP32B,CES1,ENDOG,MAGEA3,PRPF31,TPSG1,GPX7,OPTC,VSIG4,MAGEC2,MFAP4,GNMT,TIMM8B,COX6A2,MAD2L1BP,CST2,TMED1,CSF2
TF	Factor: BCL-6; motif: WRCTTTCKAGGRAT	TF:M01185	false	8.63632328894114e-10	9.063671108814036	6121	114	36	62700	MANF,CRABP1,CLDN10,MAB21L2,GUCA2A,LALBA,AMY1C,SLC10A1,PSMD10,STMN2,MT2A,RPL10A,TMPRSS11E,PABPC3,MRPS18A,ORMDL2,MSRA,PRELID1,HLA-B,MAGED2,CES1,PROP1,UGT2B10,TCL1A,CBR3,IVL,OR8B2,VSIG4,CRYGB,RLN2,BDH1,MAD2L1BP,CST2,BRF2,CD69,TMED1
TF	Factor: SREBP-1; motif: NSNNTCACNCCANNN	TF:M01173	false	8.732861787300591e-10	9.058843413251315	4881	114	32	62700	ID1,MUC2,GBX2,GUCA2A,LALBA,EIF3J,MED31,ARG2,DCXR,MT2A,CLDN2,RNF113A,PRLH,BST2,ORMDL2,RPS12,MRPL49,SIGLEC7,MAGED2,CES1,PTMS,AP4M1,ARHGEF5,IVL,FTHL17,OPTC,CRYGB,MFAP4,TIMM8B,MAD2L1BP,BRF2,CSF2
TF	Factor: ZNF692; motif: SYNGGSCCCASCCNC; match class: 1	TF:M09734_1	false	8.754932623672265e-10	9.057747191816965	6450	114	37	62700	MUC2,CLDN10,SMS,GBX2,EIF3J,MED31,FOXH1,LAPTM4A,PRLH,CSH1,RPL36AL,ORMDL2,EMD,MAGEA6,FICD,SIGLEC7,MAGED2,ANP32B,UTF1,PTMS,AP4M1,MAGEA3,ARHGEF5,CRABP2,CBR3,PRPF31,TPSG1,FTHL17,GPX7,PNMT,PNRC1,BDH1,FADD,ARHGDIA,TMED1,TUBB4A,CSF2
TF	Factor: CART1; motif: NGNNYTAATTARTNNNN	TF:M01362	false	8.771108330414701e-10	9.056945525063787	4587	114	31	62700	CST7,MUC2,MAB21L2,GBX2,LALBA,PSMD10,CDK7,STMN2,LAPTM4A,TMPRSS11E,RPL36AL,BST2,HLA-B,MAGED2,CES1,PROP1,UTF1,UGT2B10,ENDOG,AP4M1,RPL24,PRPF31,HCRT,OR8B2,AIMP2,MAGEC2,RLN2,COX6A2,BRF2,CD69,SPRR2E
TF	Factor: FXR; motif: NAGGTCAWNKN	TF:M08953	false	8.791432914637594e-10	9.055940333549376	4883	114	32	62700	MANF,MUC2,HOXA5,SMS,AMY1C,CDK7,SNRPB2,LAPTM4A,CLDN2,MRPS18A,MAOB,BST2,ORMDL2,ATP4B,PRELID1,CLDN20,SIGLEC7,PROP1,PTMS,SLC35A2,IMP3,IVL,TPSG1,GNG4,VSIG4,MAGEC2,TIMM8B,ARHGDIA,COX6A2,CST2,BRF2,TMED1
TF	Factor: JUNB:FRA-2; motif: NRTGASTCAT	TF:M08923	false	9.061337093977519e-10	9.042807712953373	2962	114	25	62700	MANF,MUC2,GUCA2A,AMY1C,EIF3J,SNRPB2,CLDN2,MRPS18A,NUDT11,ATP4B,MSRA,CLDN20,SIGLEC7,UGT2B10,RPL24,CRABP2,TCL1A,SLC35A2,IMP3,HCRT,OR8B2,TPSG1,GNG4,FADD,MAD2L1BP
TF	Factor: LBX2; motif: CTNRANSTAATTA	TF:M04383	false	9.171189623082836e-10	9.037574327009253	8174	114	42	62700	CST7,CRABP1,HOXA5,SMS,MAB21L2,NDUFAF1,SLC25A24,EIF3J,PSMD10,ARG2,SNRPB2,RPL10A,TMPRSS11E,PRLH,GIMAP2,BST2,RPS12,MAGEA6,MRPL49,COX5B,MSRA,PRELID1,HLA-B,SIGLEC7,ANP32B,MAGEA3,TCL1A,CBR3,HCRT,OR8B2,GPX7,RPS26,OPTC,VSIG4,CRYGB,MAGEC2,BDH1,TIMM8B,MAD2L1BP,CD69,TMED1,TUBB4A
TF	Factor: PEBP2beta; motif: TGTGGTY	TF:M03841	false	9.171189623082836e-10	9.037574327009253	7821	114	41	62700	CST7,MUC2,PGLYRP1,GUCA2A,SLC25A24,AMY1C,OCM2,DCXR,STMN2,TMPRSS11E,CLDN2,PABPC3,RNF113A,CSH1,RPL36AL,BST2,MAGEA6,COX5B,MSRA,CLDN20,CES1,UGT2B10,MAGEA3,CRABP2,NDUFB11,IMP3,OR8B2,FTHL17,PNMT,RPS26,OPTC,PNRC1,BDH1,GNMT,ARHGDIA,COX6A2,CST2,CD69,SPRR2E,TUBB4A,CSF2
TF	Factor: AP-1; motif: NTGASTCAG	TF:M00199	false	9.457812855325025e-10	9.024209283755122	4898	114	32	62700	CRABP1,MUC2,PGLYRP1,GUCA2A,EIF3J,MED31,FOXH1,SNRPB2,MT2A,RPL10A,CLDN2,MRPS18A,CSH1,NUDT11,MSRA,PRELID1,CLDN20,SIGLEC7,PTMS,RPL24,CRABP2,TCL1A,SLC35A2,HCRT,IVL,TPSG1,GNG4,TRAPPC12,FADD,MAD2L1BP,CST2,SPRR2E
TF	Factor: E2F-3; motif: NTTTTGGCGCCAAAAN; match class: 1	TF:M11527_1	false	9.574969994705315e-10	9.018862578315405	6804	114	38	62700	CRABP1,SMS,MAB21L2,NDUFAF1,GBX2,SLC25A24,AMY1C,SLC10A1,CDK7,MED31,FOXH1,STMN2,LAPTM4A,RPL36AL,NUDT11,RPS12,COX5B,MSRA,CLDN20,MAGED2,ANP32B,UGT2B10,PTMS,AP4M1,NDUFB11,FTHL17,GPX7,GNG4,CRYGB,RLN2,MFAP4,FADD,GNMT,TIMM8B,CD69,TMED1,SPRR2E,TUBB4A
TF	Factor: Fli-1; motif: NACCGGAARTN	TF:M11404	false	9.671152993484958e-10	9.014521746303968	8912	114	44	62700	ID1,CRABP1,MUC2,SMS,NDUFAF1,SLC25A24,SLC10A1,EIF3J,PSMD10,MED31,SNRPB2,RPL10A,CLDN2,MRPS18A,RNF113A,NUDT11,EMD,RPS12,COX5B,MSRA,PRELID1,HLA-B,FICD,SIGLEC7,MAGED2,UTF1,AP4M1,RPL24,ARHGEF5,CRABP2,PRPF31,SLC35A2,IMP3,TIMM17B,FTHL17,PNMT,RPS26,CRYGB,AIMP2,TRAPPC12,TIMM8B,ARHGDIA,MAD2L1BP,BRF2
TF	Factor: YY1; motif: NNCGCCATTNN; match class: 1	TF:M03924_1	false	1.0023455817401278e-9	8.998982519619164	3764	114	28	62700	SMS,NDUFAF1,GBX2,SLC25A24,CDK7,DCXR,MRPS18A,RPL36AL,ORMDL2,RPS12,MAGEA6,ATP4B,PRELID1,ANP32B,MAGEA3,RPL24,ARHGEF5,TCL1A,NDUFB11,IMP3,TIMM17B,FTHL17,PNMT,RPS26,MFAP4,TIMM8B,MAD2L1BP,TMED1
TF	Factor: NF-1C; motif: NYTGGCNNYNNGCCARN	TF:M10002	false	1.0042822940078404e-9	8.998144194065892	6816	114	38	62700	CST7,MANF,MUC2,GBX2,GUCA2A,SLC25A24,LALBA,SLC10A1,MED31,DCXR,FOXH1,CLDN2,PABPC3,PRLH,CSH1,MAOB,BST2,MSRA,PRELID1,FICD,CES1,PROP1,UTF1,PTMS,CBR3,IMP3,HCRT,IVL,TPSG1,FTHL17,PNMT,OPTC,GNG4,PNRC1,MAGEC2,MFAP4,TRAPPC12,MAD2L1BP
TF	Factor: Sp1; motif: NWRGCCACGCCCMCN	TF:M12152	false	1.0407839936462355e-9	8.982639395467002	7506	114	40	62700	CST7,ID1,CRABP1,SMS,SLC10A1,EIF3J,PSMD10,MED31,ARG2,STMN2,MT2A,LAPTM4A,PRLH,MAOB,BST2,ORMDL2,EMD,MAGEA6,COX5B,PRELID1,FICD,MAGED2,ANP32B,CES1,UTF1,PTMS,ENDOG,MAGEA3,TCL1A,CBR3,SLC35A2,TIMM17B,PNRC1,MAGEC2,MFAP4,TRAPPC12,ARHGDIA,COX6A2,TMED1,TUBB4A
TF	Factor: ERG; motif: ACCGGAART; match class: 1	TF:M01752_1	false	1.0482695202369747e-9	8.979527041681589	3772	114	28	62700	ID1,CRABP1,MUC2,SMS,NDUFAF1,SLC25A24,CDK7,MED31,SNRPB2,MRPS18A,RNF113A,RPS12,COX5B,MSRA,PRELID1,FICD,SIGLEC7,UTF1,AP4M1,RPL24,ARHGEF5,PRPF31,SLC35A2,FTHL17,TRAPPC12,ARHGDIA,MAD2L1BP,BRF2
TF	Factor: egr-3; motif: GTGGGY; match class: 1	TF:M03818_1	false	1.0944585589006697e-9	8.960800678117515	6837	114	38	62700	ID1,CRABP1,MUC2,GUCA2A,SLC25A24,SLC10A1,EIF3J,CDK7,SNRPB2,RPL10A,PABPC3,CSH1,RPL36AL,GIMAP2,MAOB,BST2,NUDT11,RPS12,MAGEA6,COX5B,SIGLEC7,CES1,PROP1,MAGEA3,TCL1A,PRPF31,SLC35A2,NDUFB11,HCRT,TPSG1,PNMT,GNG4,MFAP4,FADD,TIMM8B,ARHGDIA,CST2,CSF2
TF	Factor: Elk-1; motif: NNCCGGAAGTN; match class: 1	TF:M11435_1	false	1.097970273350598e-9	8.959409417895548	5857	114	35	62700	MUC2,SMS,NDUFAF1,SLC25A24,EIF3J,PSMD10,CDK7,MED31,FOXH1,SNRPB2,MRPS18A,RNF113A,RPL36AL,COX5B,MSRA,PRELID1,FICD,UTF1,ENDOG,AP4M1,RPL24,ARHGEF5,PRPF31,SLC35A2,FTHL17,GPX7,RPS26,GNG4,CRYGB,TRAPPC12,TIMM8B,ARHGDIA,MAD2L1BP,BRF2,TMED1
TF	Factor: ATF-1; motif: CYYTGACGTCA	TF:M00691	false	1.097970273350598e-9	8.959409417895548	4929	114	32	62700	ID1,AMY1C,OCM2,EIF3J,PSMD10,MED31,ARG2,FOXH1,MRPS18A,RNF113A,PRLH,EMD,RPS12,MAGEA6,ATP4B,COX5B,MSRA,PRELID1,PROP1,UTF1,ENDOG,MAGEA3,RPL24,PRPF31,TIMM17B,HCRT,OR8B2,TPSG1,PNRC1,AIMP2,MFAP4,TUBB4A
TF	Factor: AP-2; motif: GSCCSCRGGCNRNRNN	TF:M00800	false	1.1050008705094011e-9	8.956637379845585	9321	114	45	62700	CST7,ID1,MANF,MUC2,SMS,GBX2,EIF3J,PSMD10,MED31,ARG2,DCXR,FOXH1,STMN2,MT2A,RPL10A,RNF113A,PRLH,CSH1,RPL36AL,BST2,EMD,RPS12,MRPL49,COX5B,MSRA,PRELID1,ANP32B,CES1,PROP1,UTF1,PTMS,AP4M1,ARHGEF5,CBR3,NDUFB11,HCRT,GPX7,PNMT,RPS26,AIMP2,RLN2,MFAP4,TRAPPC12,COX6A2,CST2
TF	Factor: POU2F1:Gscl; motif: NNGATTANNTATKCANNNN	TF:M08404	false	1.1364553061462383e-9	8.944447639284137	6514	114	37	62700	HOXA5,NDUFAF1,GBX2,SLC25A24,LALBA,AMY1C,SLC10A1,OCM2,PSMD10,CDK7,ARG2,SNRPB2,STMN2,TMPRSS11E,PABPC3,MRPS18A,RPL36AL,GIMAP2,ATP4B,HLA-B,MAGED2,ANP32B,CES1,UGT2B10,TCL1A,IMP3,HCRT,OR8B2,FTHL17,PNMT,AIMP2,RLN2,BDH1,FADD,GNMT,BRF2,CD69
TF	Factor: IRX2a; motif: ACRYGNNNNACRYGT	TF:M11022	false	1.157121215679571e-9	8.936621143603736	9710	114	46	62700	ID1,MANF,CRABP1,PGLYRP1,CLDN10,SMS,GBX2,SLC10A1,EIF3J,PSMD10,DCXR,SNRPB2,STMN2,MT2A,RPL10A,LAPTM4A,PABPC3,RNF113A,NUDT11,ORMDL2,EMD,RPS12,MRPL49,ATP4B,MSRA,PRELID1,UTF1,ENDOG,AP4M1,RPL24,CRABP2,CBR3,PRPF31,SLC35A2,NDUFB11,IMP3,RPS26,AIMP2,FADD,GNMT,ARHGDIA,COX6A2,MAD2L1BP,CST2,TMED1,TUBB4A
TF	Factor: CP2; motif: WACCGGTTNNAACCGGWT	TF:M11488	false	1.1853361997440209e-9	8.926158452198056	3523	114	27	62700	ID1,CLDN10,AMY1C,SLC10A1,EIF3J,ARG2,STMN2,RPL10A,LAPTM4A,PABPC3,EMD,RPS12,MSRA,HLA-B,MAGED2,PROP1,ENDOG,RPL24,TCL1A,CBR3,SLC35A2,GPX7,AIMP2,BDH1,TMED1,SPRR2E,TUBB4A
TF	Factor: CDP:T-bet; motif: NTCACACNYYRATCRATM	TF:M08203	false	1.1915730038581174e-9	8.923879344671716	6198	114	36	62700	CST7,MANF,CRABP1,MUC2,HOXA5,CLDN10,MAB21L2,AMY1C,EIF3J,PSMD10,CDK7,MED31,CLDN2,PABPC3,MRPS18A,PRLH,EMD,RPS12,PRELID1,FICD,ANP32B,CRABP2,TCL1A,IVL,OR8B2,TPSG1,PNMT,OPTC,GNG4,VSIG4,RLN2,TRAPPC12,COX6A2,CST2,CD69,SPRR2E
TF	Factor: arnt; motif: CACGYA	TF:M03812	false	1.2148072849742272e-9	8.915492612362415	4361	114	30	62700	CST7,ID1,AMY1C,PSMD10,FOXH1,RPL10A,LAPTM4A,PABPC3,MRPS18A,RNF113A,MAOB,NUDT11,ORMDL2,RPS12,ATP4B,MSRA,PRELID1,FICD,ENDOG,CRABP2,TCL1A,IMP3,FTHL17,GPX7,RPS26,MAGEC2,BDH1,BRF2,CD69,TMED1
TF	Factor: RXR:RAR; motif: RGKTCANNNRGAGGTCA	TF:M02272	false	1.2272718026587924e-9	8.911059243856085	6533	114	37	62700	CST7,CRABP1,PGLYRP1,SMS,MAB21L2,SLC25A24,EIF3J,PSMD10,CDK7,MED31,DCXR,SNRPB2,PABPC3,PRLH,CSH1,MAOB,ORMDL2,ATP4B,COX5B,FICD,MAGED2,ANP32B,UGT2B10,RPL24,ARHGEF5,PRPF31,IMP3,IVL,TPSG1,FTHL17,OPTC,PNRC1,MAGEC2,BDH1,GNMT,TMED1,CSF2
TF	Factor: POU2F1:PEA3; motif: ACCGGATATGCAN	TF:M08402	false	1.2285486025003346e-9	8.910607657759257	8256	114	42	62700	MANF,PGLYRP1,SMS,MAB21L2,GUCA2A,SLC25A24,LALBA,AMY1C,SLC10A1,OCM2,EIF3J,PSMD10,MED31,SNRPB2,MT2A,LAPTM4A,PABPC3,MRPS18A,RNF113A,CSH1,MAOB,BST2,MSRA,HLA-B,FICD,SIGLEC7,MAGED2,SLC35A2,IMP3,TIMM17B,IVL,FTHL17,GPX7,OPTC,AIMP2,TRAPPC12,FADD,TIMM8B,MAD2L1BP,BRF2,CD69,SPRR2E
TF	Factor: ATF-2; motif: NRTGACGTMANN	TF:M11309	false	1.2296438354426092e-9	8.910220663114444	6534	114	37	62700	ID1,SMS,NDUFAF1,AMY1C,EIF3J,PSMD10,MED31,ARG2,MT2A,MRPS18A,RNF113A,RPL36AL,ORMDL2,EMD,MAGEA6,MRPL49,MSRA,PRELID1,CLDN20,SIGLEC7,ANP32B,MAGEA3,RPL24,ARHGEF5,CRABP2,CBR3,PRPF31,IMP3,TIMM17B,FTHL17,RPS26,CRYGB,AIMP2,FADD,GNMT,COX6A2,BRF2
TF	Factor: Elf-1; motif: NANCCGGAAGTN	TF:M11449	false	1.2496150668512043e-9	8.903223747062414	4367	114	30	62700	CRABP1,MUC2,PGLYRP1,SLC25A24,SLC10A1,EIF3J,FOXH1,SNRPB2,CLDN2,RNF113A,RPL36AL,BST2,ORMDL2,COX5B,PRELID1,FICD,SIGLEC7,MAGED2,UTF1,RPL24,SLC35A2,FTHL17,MFAP4,GNMT,TIMM8B,ARHGDIA,MAD2L1BP,BRF2,CD69,SPRR2E
TF	Factor: RXR-alpha; motif: NNGNNRNNNARAGGTCANNG	TF:M10055	false	1.2557935607385275e-9	8.901081748179163	5889	114	35	62700	MUC2,CLDN10,LALBA,AMY1C,SLC10A1,PSMD10,FOXH1,SNRPB2,STMN2,CLDN2,MRPS18A,CSH1,MAOB,BST2,ORMDL2,MAGEA6,ATP4B,MAGED2,PROP1,PTMS,ENDOG,AP4M1,MAGEA3,RPL24,CRABP2,CBR3,TIMM17B,HCRT,IVL,TPSG1,GPX7,GNG4,AIMP2,CST2,SPRR2E
TF	Factor: NR1B1; motif: NRGGNCRTGACCTN; match class: 1	TF:M11796_1	false	1.2685438066540154e-9	8.896694530681422	4960	114	32	62700	CST7,PGLYRP1,HOXA5,CLDN10,SMS,GBX2,SLC10A1,EIF3J,PSMD10,ARG2,FOXH1,PRLH,BST2,ORMDL2,EMD,MAGEA6,ATP4B,COX5B,PRELID1,CLDN20,ENDOG,MAGEA3,ARHGEF5,CRABP2,IMP3,GPX7,AIMP2,MFAP4,TRAPPC12,COX6A2,CST2,TMED1
TF	Factor: BSX; motif: NNCGTTAN	TF:M10591	false	1.2761940746208762e-9	8.894083276141641	7912	114	41	62700	CST7,MUC2,MAB21L2,NDUFAF1,GBX2,PSMD10,CDK7,ARG2,SNRPB2,STMN2,RPL10A,LAPTM4A,TMPRSS11E,PABPC3,RNF113A,RPL36AL,NUDT11,ORMDL2,RPS12,ATP4B,COX5B,CLDN20,ANP32B,AP4M1,RPL24,PRPF31,SLC35A2,NDUFB11,IMP3,TIMM17B,RPS26,GNG4,PNRC1,MFAP4,TRAPPC12,FADD,GNMT,TIMM8B,ARHGDIA,COX6A2,BRF2
TF	Factor: CREB1; motif: NRTGAYGCGTN	TF:M11218	false	1.2778482138968524e-9	8.893520729731561	8629	114	43	62700	ID1,SMS,GBX2,GUCA2A,SLC25A24,PSMD10,CDK7,MED31,PABPC3,MRPS18A,RNF113A,PRLH,CSH1,RPL36AL,BST2,NUDT11,ORMDL2,EMD,RPS12,MRPL49,ATP4B,COX5B,HLA-B,FICD,SIGLEC7,CES1,ENDOG,RPL24,ARHGEF5,CRABP2,SLC35A2,NDUFB11,IMP3,IVL,FTHL17,GPX7,OPTC,AIMP2,TRAPPC12,FADD,TIMM8B,TMED1,TUBB4A
TF	Factor: ERG; motif: ACCGGAARTN; match class: 1	TF:M03975_1	false	1.2928486752286467e-9	8.888452305250448	4089	114	29	62700	CRABP1,MUC2,SMS,NDUFAF1,SLC25A24,MED31,SNRPB2,RPL10A,MRPS18A,RNF113A,RPS12,COX5B,MSRA,PRELID1,FICD,SIGLEC7,UTF1,AP4M1,RPL24,ARHGEF5,PRPF31,SLC35A2,FTHL17,RPS26,AIMP2,TRAPPC12,ARHGDIA,MAD2L1BP,BRF2
TF	Factor: SALL2; motif: GGGTGGG; match class: 1	TF:M04595_1	false	1.3142803985760306e-9	8.88131196920309	7570	114	40	62700	ID1,CLDN10,SMS,GBX2,EIF3J,FOXH1,STMN2,RPL10A,LAPTM4A,PRLH,MAOB,NUDT11,ORMDL2,MAGEA6,SIGLEC7,MAGED2,ANP32B,PTMS,AP4M1,MAGEA3,CRABP2,CBR3,PRPF31,SLC35A2,TIMM17B,IVL,TPSG1,FTHL17,PNMT,OPTC,GNG4,PNRC1,MAGEC2,MFAP4,TRAPPC12,FADD,TIMM8B,SPRR2E,TUBB4A,CSF2
TF	Factor: FOXK1; motif: NNNGTAAACAN	TF:M11589	false	1.3163751690711727e-9	8.880620318444725	4670	114	31	62700	CST7,CLDN10,NDUFAF1,AMY1C,OCM2,EIF3J,PSMD10,SNRPB2,TMPRSS11E,PABPC3,RNF113A,GIMAP2,ORMDL2,MRPL49,CLDN20,HLA-B,FICD,MAGED2,PTMS,AP4M1,PRPF31,TIMM17B,OR8B2,PNMT,GNG4,PNRC1,RLN2,BDH1,TIMM8B,SPRR2E,TUBB4A
TF	Factor: Egr-1; motif: GCGGGGGCGG	TF:M01873	false	1.3261031533537459e-9	8.87742269222846	6888	114	38	62700	ID1,MANF,CLDN10,SMS,GBX2,EIF3J,PSMD10,MED31,ARG2,DCXR,STMN2,MAOB,NUDT11,EMD,MAGEA6,ATP4B,COX5B,MSRA,PRELID1,ANP32B,PROP1,UTF1,PTMS,ENDOG,AP4M1,MAGEA3,CRABP2,NDUFB11,HCRT,TPSG1,PNMT,PNRC1,RLN2,FADD,ARHGDIA,COX6A2,TMED1,TUBB4A
TF	Factor: HSF2; motif: NGAANNWTCK	TF:M00147	false	1.3390628531697485e-9	8.873199037518125	5905	114	35	62700	ID1,GUCA2A,AMY1C,MED31,STMN2,MT2A,RPL10A,TMPRSS11E,CLDN2,CSH1,GIMAP2,MAOB,BST2,NUDT11,MRPL49,COX5B,FICD,UTF1,UGT2B10,ENDOG,SLC35A2,NDUFB11,IMP3,OR8B2,TPSG1,FTHL17,PNMT,VSIG4,PNRC1,AIMP2,MAGEC2,RLN2,TIMM8B,COX6A2,CST2
TF	Factor: NFATc1; motif: TTTTCCATGGAAAN	TF:M04053	false	1.3565646323408197e-9	8.86755950982698	8647	114	43	62700	ID1,GBX2,AMY1C,EIF3J,PSMD10,CDK7,MED31,STMN2,LAPTM4A,TMPRSS11E,CLDN2,PABPC3,GIMAP2,MAOB,BST2,NUDT11,MRPL49,ATP4B,MSRA,PRELID1,CLDN20,HLA-B,FICD,RPL24,CBR3,NDUFB11,IMP3,HCRT,IVL,OR8B2,FTHL17,GPX7,RPS26,GNG4,VSIG4,PNRC1,AIMP2,MAGEC2,RLN2,TRAPPC12,COX6A2,SPRR2E,CSF2
TF	Factor: CP2; motif: GCHCDAMCCAG	TF:M00072	false	1.372889954422502e-9	8.862364272743166	9017	114	44	62700	ID1,MANF,MUC2,PGLYRP1,CLDN10,GUCA2A,SLC10A1,EIF3J,CDK7,ARG2,STMN2,MT2A,TMPRSS11E,CLDN2,RNF113A,CSH1,NUDT11,ORMDL2,EMD,MAGEA6,ATP4B,COX5B,MSRA,SIGLEC7,MAGED2,CES1,ENDOG,AP4M1,MAGEA3,CRABP2,TCL1A,PRPF31,NDUFB11,IMP3,TIMM17B,IVL,OR8B2,TPSG1,FTHL17,VSIG4,MFAP4,BDH1,TRAPPC12,COX6A2
TF	Factor: En-2; motif: NTCRTTARN	TF:M10858	false	1.4229982513931734e-9	8.846795633584557	8299	114	42	62700	CST7,MANF,HOXA5,MAB21L2,GUCA2A,SLC25A24,PSMD10,CDK7,ARG2,DCXR,SNRPB2,STMN2,PABPC3,MRPS18A,RPL36AL,GIMAP2,ORMDL2,RPS12,CLDN20,UGT2B10,RPL24,PRPF31,SLC35A2,TIMM17B,HCRT,IVL,GPX7,RPS26,VSIG4,CRYGB,RLN2,MFAP4,BDH1,TRAPPC12,FADD,TIMM8B,ARHGDIA,COX6A2,CST2,BRF2,SPRR2E,CSF2
TF	Factor: GLI; motif: NGACCMCCCAN	TF:M07290	false	1.4384995428465028e-9	8.84209027179192	7249	114	39	62700	CRABP1,CLDN10,SMS,SLC10A1,MED31,FOXH1,RPL10A,CSH1,NUDT11,ORMDL2,EMD,MAGEA6,PRELID1,CLDN20,SIGLEC7,ANP32B,CES1,UTF1,ENDOG,AP4M1,MAGEA3,ARHGEF5,CRABP2,IMP3,TIMM17B,HCRT,TPSG1,GPX7,OPTC,GNG4,PNRC1,AIMP2,MAGEC2,MFAP4,FADD,COX6A2,CST2,SPRR2E,CSF2
TF	Factor: ERG; motif: ACCGGAWATCCGGT; match class: 1	TF:M03976_1	false	1.4491541955231521e-9	8.838885401483981	7948	114	41	62700	CST7,MUC2,HOXA5,SMS,EIF3J,PSMD10,FOXH1,SNRPB2,STMN2,LAPTM4A,MRPS18A,RNF113A,CSH1,BST2,NUDT11,MRPL49,ATP4B,COX5B,PRELID1,FICD,CES1,UTF1,PTMS,ENDOG,AP4M1,RPL24,ARHGEF5,CRABP2,TCL1A,SLC35A2,IMP3,TIMM17B,TPSG1,FTHL17,GPX7,PNMT,RPS26,GNG4,PNRC1,RLN2,ARHGDIA
TF	Factor: C-JUN:FOSB; motif: NATGACTCAY	TF:M08936	false	1.4575980488923983e-9	8.836362221707406	3295	114	26	62700	CRABP1,MUC2,PGLYRP1,GUCA2A,EIF3J,MT2A,RPL10A,MRPS18A,CSH1,NUDT11,MSRA,CLDN20,SIGLEC7,RPL24,CRABP2,TCL1A,SLC35A2,HCRT,IVL,TPSG1,GNG4,TRAPPC12,FADD,MAD2L1BP,CST2,SPRR2E
TF	Factor: MAZ; motif: GGGGGAGGGGGNGRGRRRGNRG	TF:M09984	false	1.4575980488923983e-9	8.836362221707406	9784	114	46	62700	CST7,MANF,CLDN10,MAB21L2,GBX2,EIF3J,PSMD10,ARG2,FOXH1,STMN2,CSH1,NUDT11,MAGEA6,COX5B,PRELID1,SIGLEC7,MAGED2,ANP32B,PROP1,UTF1,PTMS,AP4M1,MAGEA3,ARHGEF5,CRABP2,CBR3,PRPF31,NDUFB11,IMP3,HCRT,IVL,FTHL17,GPX7,PNMT,RPS26,VSIG4,PNRC1,RLN2,MFAP4,BDH1,TRAPPC12,FADD,GNMT,ARHGDIA,COX6A2,TUBB4A
TF	Factor: TCF-7; motif: TCAAAG; match class: 1	TF:M00805_1	false	1.484114067380505e-9	8.828532718376318	5612	114	34	62700	MANF,GUCA2A,AMY1C,PSMD10,ARG2,DCXR,FOXH1,SNRPB2,TMPRSS11E,CLDN2,PABPC3,CSH1,RPL36AL,MAOB,NUDT11,ORMDL2,MSRA,HLA-B,ANP32B,CES1,UGT2B10,RPL24,CRABP2,TCL1A,CBR3,TPSG1,FTHL17,OPTC,VSIG4,PNRC1,AIMP2,CST2,CD69,SPRR2E
TF	Factor: TCF-3; motif: CTTTGA; match class: 1	TF:M03858_1	false	1.484114067380505e-9	8.828532718376318	5612	114	34	62700	MANF,GUCA2A,AMY1C,PSMD10,ARG2,DCXR,FOXH1,SNRPB2,TMPRSS11E,CLDN2,PABPC3,CSH1,RPL36AL,MAOB,NUDT11,ORMDL2,MSRA,HLA-B,ANP32B,CES1,UGT2B10,RPL24,CRABP2,TCL1A,CBR3,TPSG1,FTHL17,OPTC,VSIG4,PNRC1,AIMP2,CST2,CD69,SPRR2E
TF	Factor: HFH2; motif: NNWAYRTAAACW	TF:M11555	false	1.496035597198157e-9	8.825058072592679	4697	114	31	62700	CRABP1,CLDN10,MAB21L2,NDUFAF1,EIF3J,PSMD10,ARG2,STMN2,TMPRSS11E,PABPC3,RPL36AL,GIMAP2,BST2,ORMDL2,MRPL49,PRELID1,HLA-B,FICD,UGT2B10,PTMS,RPL24,OR8B2,RPS26,GNG4,RLN2,BDH1,FADD,ARHGDIA,COX6A2,MAD2L1BP,CD69
TF	Factor: BTEB2; motif: WGGGTGKGGCNGGN	TF:M09972	false	1.4970546098651577e-9	8.824762357084792	9416	114	45	62700	CLDN10,SMS,GBX2,GUCA2A,SLC25A24,EIF3J,DCXR,FOXH1,STMN2,LAPTM4A,MRPS18A,PRLH,MAOB,EMD,MAGEA6,ATP4B,MSRA,FICD,MAGED2,ANP32B,CES1,UTF1,PTMS,AP4M1,MAGEA3,ARHGEF5,SLC35A2,HCRT,IVL,TPSG1,FTHL17,GPX7,PNMT,OPTC,PNRC1,AIMP2,MFAP4,FADD,ARHGDIA,CST2,BRF2,TMED1,SPRR2E,TUBB4A,CSF2
TF	Factor: SAP-1; motif: NNCCGGAAGTGN; match class: 1	TF:M09905_1	false	1.5935349387550442e-9	8.797638410042664	3051	114	25	62700	ID1,MUC2,SMS,NDUFAF1,CDK7,MED31,SNRPB2,RNF113A,ATP4B,COX5B,MSRA,PRELID1,FICD,UTF1,AP4M1,RPL24,ARHGEF5,PRPF31,SLC35A2,FTHL17,AIMP2,TRAPPC12,ARHGDIA,MAD2L1BP,BRF2
TF	Factor: SREBP-2; motif: NTCACCYNNNN	TF:M03852	false	1.5993129965563167e-9	8.796066533517733	8333	114	42	62700	MANF,MUC2,CLDN10,MAB21L2,GBX2,GUCA2A,LALBA,SLC10A1,EIF3J,CDK7,MED31,ARG2,MT2A,TMPRSS11E,CLDN2,PRLH,MAOB,EMD,MAGEA6,COX5B,MSRA,SIGLEC7,CES1,PROP1,PTMS,AP4M1,MAGEA3,ARHGEF5,CBR3,TPSG1,FTHL17,PNMT,OPTC,GNG4,RLN2,TRAPPC12,FADD,TIMM8B,COX6A2,CST2,TUBB4A,CSF2
TF	Factor: HMGIY; motif: NNKKNAWTTTNYTNN	TF:M01010	false	1.6034683623161454e-9	8.794939604620522	8334	114	42	62700	CST7,ID1,CRABP1,MUC2,PGLYRP1,HOXA5,MAB21L2,GUCA2A,LALBA,EIF3J,CDK7,ARG2,STMN2,LAPTM4A,TMPRSS11E,CLDN2,PABPC3,RPL36AL,GIMAP2,COX5B,HLA-B,MAGED2,UGT2B10,TCL1A,CBR3,SLC35A2,NDUFB11,IMP3,OR8B2,FTHL17,OPTC,VSIG4,PNRC1,CRYGB,AIMP2,MAGEC2,RLN2,TIMM8B,BRF2,CD69,SPRR2E,TUBB4A
TF	Factor: CP2; motif: AACCGGTTNNAACCGGTT	TF:M11487	false	1.6673775265603122e-9	8.777966056357409	4425	114	30	62700	CST7,ID1,NDUFAF1,AMY1C,EIF3J,ARG2,DCXR,STMN2,MT2A,LAPTM4A,TMPRSS11E,CLDN2,PABPC3,PRLH,RPS12,MSRA,MAGED2,ANP32B,PROP1,UGT2B10,ENDOG,RPL24,TCL1A,SLC35A2,FTHL17,GPX7,AIMP2,BDH1,SPRR2E,TUBB4A
TF	Factor: Elk-1:OC-2; motif: RCCGGAASCGATCGATNN; match class: 1	TF:M08223_1	false	1.6747672950654584e-9	8.776045528621077	5958	114	35	62700	CST7,ID1,MANF,MUC2,PGLYRP1,SLC25A24,CDK7,DCXR,FOXH1,RPL10A,MRPS18A,RNF113A,RPL36AL,BST2,MRPL49,ATP4B,COX5B,MSRA,PRELID1,FICD,SIGLEC7,MAGED2,PTMS,CRABP2,PRPF31,SLC35A2,NDUFB11,TIMM17B,FTHL17,AIMP2,MAGEC2,RLN2,COX6A2,SPRR2E,CSF2
TF	Factor: YY1; motif: NYNKCCATNTT	TF:M01035	false	1.7190873670081983e-9	8.764702051151586	5964	114	35	62700	MANF,PGLYRP1,NDUFAF1,LALBA,SLC10A1,OCM2,CDK7,STMN2,LAPTM4A,MRPS18A,RNF113A,CSH1,RPL36AL,ORMDL2,MRPL49,HLA-B,FICD,MAGED2,ANP32B,RPL24,ARHGEF5,SLC35A2,NDUFB11,TIMM17B,HCRT,GPX7,GNG4,CRYGB,AIMP2,MAGEC2,BDH1,ARHGDIA,CD69,SPRR2E,TUBB4A
TF	Factor: AP-2alphaA; motif: ANNGCCTNAGGSNNT; match class: 1	TF:M01045_1	false	1.7283551199714054e-9	8.762367019496788	2333	114	22	62700	NDUFAF1,AMY1C,MED31,BST2,ORMDL2,MRPL49,COX5B,SIGLEC7,ANP32B,CES1,TCL1A,TPSG1,GPX7,MAGEC2,MFAP4,GNMT,TIMM8B,COX6A2,CST2,BRF2,TUBB4A,CSF2
TF	Factor: BTEB2; motif: RGGGNGKGGN	TF:M07277	false	1.732636089446446e-9	8.761292643830462	8719	114	43	62700	CST7,MANF,CRABP1,SMS,MAB21L2,GBX2,SLC10A1,OCM2,EIF3J,MED31,DCXR,STMN2,MT2A,RPL10A,LAPTM4A,BST2,NUDT11,EMD,MAGEA6,PRELID1,FICD,SIGLEC7,MAGED2,ANP32B,UTF1,PTMS,AP4M1,MAGEA3,CRABP2,TCL1A,SLC35A2,NDUFB11,TIMM17B,FTHL17,GPX7,PNMT,MAGEC2,MFAP4,FADD,ARHGDIA,COX6A2,TMED1,TUBB4A
TF	Factor: LRF; motif: NGKGGGTSNCN	TF:M07387	false	1.7350292990584072e-9	8.760693186975727	5335	114	33	62700	CST7,ID1,MANF,CRABP1,CLDN10,GUCA2A,SLC25A24,EIF3J,SNRPB2,CSH1,MAOB,BST2,NUDT11,MAGEA6,ATP4B,COX5B,SIGLEC7,ANP32B,PROP1,ENDOG,AP4M1,MAGEA3,ARHGEF5,CRABP2,TCL1A,IMP3,HCRT,TPSG1,RPS26,OPTC,AIMP2,COX6A2,TMED1
TF	Factor: GKLF; motif: NNRRGRRNGNSNNN; match class: 1	TF:M07040_1	false	1.767132873378952e-9	8.752730794010095	8362	114	42	62700	CST7,ID1,CRABP1,MUC2,HOXA5,CLDN10,MAB21L2,GBX2,GUCA2A,SLC25A24,EIF3J,PSMD10,DCXR,FOXH1,STMN2,MT2A,RPL10A,PABPC3,MAOB,NUDT11,EMD,COX5B,SIGLEC7,MAGED2,ANP32B,PROP1,PTMS,AP4M1,ARHGEF5,CRABP2,PRPF31,NDUFB11,TPSG1,FTHL17,PNMT,RPS26,GNG4,PNRC1,RLN2,COX6A2,CST2,CSF2
TF	Factor: SP1; motif: NRGKGGGCGGGGCN	TF:M09765	false	1.7673430135212394e-9	8.752679152574562	7652	114	40	62700	CST7,MANF,CRABP1,CLDN10,SMS,MAB21L2,GBX2,SLC10A1,EIF3J,PSMD10,MED31,ARG2,DCXR,STMN2,MT2A,LAPTM4A,MAOB,BST2,NUDT11,EMD,MAGEA6,COX5B,PRELID1,FICD,MAGED2,ANP32B,UTF1,MAGEA3,CBR3,SLC35A2,TIMM17B,PNMT,PNRC1,MAGEC2,MFAP4,TRAPPC12,ARHGDIA,COX6A2,TMED1,TUBB4A
TF	Factor: HSF2; motif: NGAANNWTCK; match class: 1	TF:M00147_1	false	1.7817985629338107e-9	8.74914139567019	4439	114	30	62700	GUCA2A,AMY1C,MED31,STMN2,MT2A,RPL10A,CLDN2,MAOB,BST2,NUDT11,MRPL49,COX5B,FICD,UGT2B10,ENDOG,SLC35A2,NDUFB11,IMP3,OR8B2,TPSG1,FTHL17,PNMT,VSIG4,PNRC1,AIMP2,MAGEC2,RLN2,TIMM8B,COX6A2,CST2
TF	Factor: BTEB1; motif: GGGGGCGGGGCNGSGGGNGS; match class: 1	TF:M09723_1	false	1.7925396129440347e-9	8.746531238174576	6300	114	36	62700	CST7,MANF,CRABP1,CLDN10,SMS,GBX2,EIF3J,DCXR,FOXH1,STMN2,LAPTM4A,MAOB,NUDT11,EMD,MAGEA6,MSRA,PRELID1,FICD,MAGED2,ANP32B,UTF1,PTMS,MAGEA3,TCL1A,NDUFB11,TIMM17B,FTHL17,GPX7,PNMT,PNRC1,MFAP4,FADD,ARHGDIA,COX6A2,TMED1,CSF2
TF	Factor: A-Myb:TBR2; motif: NNGTGNNNAACGG	TF:M08392	false	1.8496416060783708e-9	8.732912414073242	2115	114	21	62700	MANF,SMS,MAB21L2,SLC25A24,CDK7,DCXR,FOXH1,LAPTM4A,NUDT11,MSRA,ENDOG,TCL1A,SLC35A2,NDUFB11,OR8B2,PNMT,RPS26,GNG4,ARHGDIA,COX6A2,TMED1
TF	Factor: NFATc3; motif: NTTTCCRYGGAAAN	TF:M11988	false	1.8682775132228466e-9	8.728558613379098	7320	114	39	62700	SMS,GBX2,GUCA2A,AMY1C,SLC10A1,EIF3J,MED31,ARG2,STMN2,MT2A,LAPTM4A,TMPRSS11E,CLDN2,MAOB,BST2,NUDT11,MRPL49,ATP4B,MSRA,CLDN20,HLA-B,FICD,UGT2B10,RPL24,CBR3,NDUFB11,IMP3,FTHL17,GPX7,RPS26,GNG4,VSIG4,PNRC1,AIMP2,TRAPPC12,COX6A2,TMED1,SPRR2E,CSF2
TF	Factor: Elf5; motif: CSMGGAARNN; match class: 1	TF:M02057_1	false	1.89535876696658e-9	8.722308571571116	3607	114	27	62700	PGLYRP1,SMS,NDUFAF1,SLC25A24,SLC10A1,EIF3J,CDK7,DCXR,FOXH1,SNRPB2,MT2A,RPL36AL,MAGEA6,MRPL49,COX5B,PRELID1,FICD,CES1,ENDOG,MAGEA3,ARHGEF5,SLC35A2,HCRT,FTHL17,ARHGDIA,COX6A2,MAD2L1BP
TF	Factor: Pitx2; motif: WNTAAWCCCA	TF:M07056	false	1.9163731838723345e-9	8.717519914926058	4749	114	31	62700	PGLYRP1,NDUFAF1,LALBA,OCM2,DCXR,PABPC3,MRPS18A,RNF113A,MRPL49,COX5B,FICD,ENDOG,AP4M1,RPL24,ARHGEF5,CBR3,PRPF31,SLC35A2,NDUFB11,IMP3,HCRT,FTHL17,PNMT,RPS26,CRYGB,AIMP2,TRAPPC12,COX6A2,BRF2,TUBB4A,CSF2
TF	Factor: pitx2; motif: NNTAAWCCCA	TF:M02114	false	1.9163731838723345e-9	8.717519914926058	4749	114	31	62700	PGLYRP1,NDUFAF1,LALBA,OCM2,DCXR,PABPC3,MRPS18A,RNF113A,MRPL49,COX5B,FICD,ENDOG,AP4M1,RPL24,ARHGEF5,CBR3,PRPF31,SLC35A2,NDUFB11,IMP3,HCRT,FTHL17,PNMT,RPS26,CRYGB,AIMP2,TRAPPC12,COX6A2,BRF2,TUBB4A,CSF2
TF	Factor: ZBTB4; motif: NNGTSACKYSAYCTNN	TF:M12730	false	1.9472992043847358e-9	8.710567313590486	3612	114	27	62700	ID1,MUC2,GUCA2A,AMY1C,CDK7,ARG2,LAPTM4A,MRPS18A,RNF113A,EMD,MAGEA6,MRPL49,PRELID1,HLA-B,SIGLEC7,UGT2B10,AP4M1,MAGEA3,CBR3,IVL,OR8B2,RLN2,MFAP4,BDH1,MAD2L1BP,TUBB4A,CSF2
TF	Factor: Pax-5; motif: NNRNKCAGYSRAGCRTGAC	TF:M07223	false	1.951011970208451e-9	8.709740066033708	5676	114	34	62700	CST7,ID1,CRABP1,MUC2,HOXA5,CLDN10,SMS,NDUFAF1,SLC10A1,CDK7,ARG2,FOXH1,RPL10A,PABPC3,MRPS18A,NUDT11,ATP4B,FICD,SIGLEC7,ANP32B,CES1,ENDOG,ARHGEF5,TCL1A,PRPF31,TIMM17B,FTHL17,CRYGB,AIMP2,MAGEC2,BDH1,GNMT,TMED1,TUBB4A
TF	Factor: Smad2; motif: TGTCTGNCWCCT	TF:M10059	false	1.9709584141506187e-9	8.705322538934885	6324	114	36	62700	PGLYRP1,GBX2,GUCA2A,LALBA,AMY1C,EIF3J,FOXH1,MT2A,CLDN2,MAOB,BST2,NUDT11,PRELID1,SIGLEC7,MAGED2,UTF1,ENDOG,CRABP2,TCL1A,CBR3,PRPF31,SLC35A2,TIMM17B,HCRT,PNMT,GNG4,PNRC1,MAGEC2,RLN2,MFAP4,BDH1,TRAPPC12,ARHGDIA,COX6A2,SPRR2E,TUBB4A
TF	Factor: NGFI-C; motif: WTGCGTGGGYGG	TF:M00244	false	1.9773247841569525e-9	8.703921990078163	6325	114	36	62700	ID1,MANF,CLDN10,SMS,GBX2,SLC25A24,EIF3J,MED31,ARG2,DCXR,PRLH,CSH1,MAOB,NUDT11,ORMDL2,EMD,MAGEA6,MRPL49,ATP4B,COX5B,MSRA,UTF1,PTMS,ENDOG,AP4M1,MAGEA3,CRABP2,IMP3,HCRT,TPSG1,FADD,TIMM8B,ARHGDIA,COX6A2,TMED1,CSF2
TF	Factor: Elk-1:EVX1; motif: NNCGGWAATNNYMATTA	TF:M08215	false	2.0050855909980473e-9	8.697867083939176	6660	114	37	62700	CST7,ID1,MUC2,PGLYRP1,CLDN10,SMS,MAB21L2,NDUFAF1,AMY1C,CDK7,SNRPB2,MT2A,RPL10A,CLDN2,RNF113A,BST2,MAGEA6,MRPL49,MSRA,HLA-B,MAGED2,ANP32B,MAGEA3,RPL24,ARHGEF5,CBR3,SLC35A2,IMP3,HCRT,OR8B2,RPS26,PNRC1,RLN2,TRAPPC12,TIMM8B,MAD2L1BP,CSF2
TF	Factor: Sp1; motif: NWRGCCMCGCCCMCN	TF:M12151	false	2.0097362027576694e-9	8.696860944174178	6998	114	38	62700	CST7,CRABP1,MUC2,SMS,SLC10A1,EIF3J,MED31,ARG2,STMN2,MT2A,LAPTM4A,PRLH,MAOB,BST2,EMD,MAGEA6,MSRA,PRELID1,FICD,MAGED2,ANP32B,CES1,UTF1,PTMS,ENDOG,MAGEA3,TCL1A,SLC35A2,TIMM17B,PNRC1,MAGEC2,MFAP4,TRAPPC12,ARHGDIA,COX6A2,TMED1,TUBB4A,CSF2
TF	Factor: ZNF647; motif: NYAGGCCYAC	TF:M12286	false	2.1316874107718777e-9	8.671276479631373	6343	114	36	62700	MANF,PGLYRP1,CLDN10,AMY1C,SLC10A1,OCM2,PSMD10,CDK7,MED31,SNRPB2,STMN2,MT2A,RPL10A,RNF113A,PRLH,BST2,PRELID1,FICD,AP4M1,RPL24,TCL1A,PRPF31,IMP3,TIMM17B,IVL,OR8B2,GPX7,OPTC,VSIG4,MAGEC2,RLN2,MFAP4,BDH1,MAD2L1BP,TMED1,CSF2
TF	Factor: SMAD3; motif: CAGACAS	TF:M07429	false	2.175224787254206e-9	8.662495856493383	6348	114	36	62700	ID1,MANF,MUC2,CLDN10,GUCA2A,PSMD10,SNRPB2,MT2A,CLDN2,MRPS18A,CSH1,BST2,MAGEA6,MRPL49,PRELID1,MAGED2,UTF1,MAGEA3,RPL24,ARHGEF5,PRPF31,NDUFB11,TIMM17B,HCRT,IVL,GPX7,OPTC,GNG4,AIMP2,MAGEC2,RLN2,MFAP4,FADD,COX6A2,BRF2,CD69
TF	Factor: ZXDA; motif: NGGGGTC	TF:M06190	false	2.175224787254206e-9	8.662495856493383	6022	114	35	62700	MUC2,CLDN10,GUCA2A,EIF3J,SNRPB2,MT2A,RPL10A,LAPTM4A,PRLH,CSH1,NUDT11,EMD,RPS12,ATP4B,COX5B,MSRA,PRELID1,FICD,SIGLEC7,MAGED2,ANP32B,UTF1,PTMS,CBR3,NDUFB11,HCRT,OR8B2,TPSG1,TRAPPC12,GNMT,TIMM8B,CST2,TMED1,TUBB4A,CSF2
TF	Factor: ZXDB; motif: NGGGGTC	TF:M06191	false	2.175224787254206e-9	8.662495856493383	6022	114	35	62700	MUC2,CLDN10,GUCA2A,EIF3J,SNRPB2,MT2A,RPL10A,LAPTM4A,PRLH,CSH1,NUDT11,EMD,RPS12,ATP4B,COX5B,MSRA,PRELID1,FICD,SIGLEC7,MAGED2,ANP32B,UTF1,PTMS,CBR3,NDUFB11,HCRT,OR8B2,TPSG1,TRAPPC12,GNMT,TIMM8B,CST2,TMED1,TUBB4A,CSF2
TF	Factor: Elf-1; motif: NANSCGGAAGTR	TF:M11450	false	2.1788438066379555e-9	8.661773901624588	5702	114	34	62700	ID1,MANF,CRABP1,MUC2,NDUFAF1,SLC25A24,PSMD10,CDK7,FOXH1,SNRPB2,CLDN2,RPL36AL,ATP4B,COX5B,PRELID1,CLDN20,FICD,MAGED2,PROP1,UTF1,ENDOG,AP4M1,SLC35A2,FTHL17,OPTC,GNG4,CRYGB,MAGEC2,GNMT,TIMM8B,ARHGDIA,COX6A2,MAD2L1BP,BRF2
TF	Factor: CREB1; motif: NNNNSSGGCGCSSNNNNRTGACGTCAC; match class: 1	TF:M12591_1	false	2.1996436305212713e-9	8.657647674557214	9536	114	45	62700	ID1,NDUFAF1,GBX2,LALBA,EIF3J,PSMD10,CDK7,MED31,ARG2,LAPTM4A,MRPS18A,RNF113A,PRLH,CSH1,MAOB,ORMDL2,EMD,RPS12,MAGEA6,MRPL49,ATP4B,COX5B,MSRA,PRELID1,HLA-B,SIGLEC7,ANP32B,CES1,PTMS,MAGEA3,RPL24,ARHGEF5,CRABP2,CBR3,PRPF31,NDUFB11,IMP3,TIMM17B,HCRT,TPSG1,PNRC1,AIMP2,MAGEC2,MFAP4,COX6A2
TF	Factor: c-Jun; motif: NATGACGTCAYN	TF:M11266	false	2.264874793286388e-9	8.64495580163694	8800	114	43	62700	ID1,MANF,SMS,NDUFAF1,GBX2,AMY1C,SLC10A1,OCM2,EIF3J,PSMD10,ARG2,MT2A,LAPTM4A,CLDN2,MRPS18A,ORMDL2,EMD,MAGEA6,MRPL49,ATP4B,COX5B,MSRA,HLA-B,SIGLEC7,ANP32B,CES1,UGT2B10,PTMS,ENDOG,MAGEA3,RPL24,ARHGEF5,CRABP2,CBR3,PRPF31,IMP3,IVL,OR8B2,CRYGB,AIMP2,RLN2,MFAP4,COX6A2
TF	Factor: ER71; motif: ACCGGAARYN	TF:M02067	false	2.3471297563675097e-9	8.629462900637153	6040	114	35	62700	ID1,CRABP1,MUC2,SMS,SLC25A24,EIF3J,MED31,SNRPB2,CLDN2,MRPS18A,RNF113A,NUDT11,RPS12,COX5B,MSRA,PRELID1,FICD,SIGLEC7,MAGED2,UTF1,AP4M1,RPL24,ARHGEF5,CRABP2,PRPF31,SLC35A2,NDUFB11,TIMM17B,FTHL17,AIMP2,TRAPPC12,TIMM8B,ARHGDIA,MAD2L1BP,BRF2
TF	Factor: E2F-3; motif: NTTTTGGCGCCAAAAN	TF:M11527	false	2.35971528387697e-9	8.627140394530104	7040	114	38	62700	CRABP1,SMS,MAB21L2,NDUFAF1,GBX2,SLC25A24,AMY1C,SLC10A1,CDK7,MED31,FOXH1,STMN2,LAPTM4A,RPL36AL,NUDT11,RPS12,COX5B,MSRA,CLDN20,MAGED2,ANP32B,UGT2B10,PTMS,AP4M1,NDUFB11,FTHL17,GPX7,GNG4,CRYGB,RLN2,MFAP4,FADD,GNMT,TIMM8B,CD69,TMED1,SPRR2E,TUBB4A
TF	Factor: CSX; motif: TSYCACTTSM	TF:M01043	false	2.35971528387697e-9	8.627140394530104	6369	114	36	62700	MANF,NDUFAF1,GUCA2A,CDK7,MED31,RPL10A,RNF113A,RPL36AL,GIMAP2,BST2,MAGEA6,CLDN20,FICD,UGT2B10,PTMS,AP4M1,MAGEA3,CBR3,SLC35A2,NDUFB11,IMP3,TIMM17B,IVL,OR8B2,TPSG1,FTHL17,GPX7,RPS26,GNG4,CRYGB,MAGEC2,TIMM8B,ARHGDIA,MAD2L1BP,CD69,SPRR2E
TF	Factor: RREB-1; motif: GGGWCSA	TF:M05439	false	2.35971528387697e-9	8.627140394530104	8812	114	43	62700	MANF,CRABP1,MUC2,PGLYRP1,HOXA5,CLDN10,SMS,MAB21L2,NDUFAF1,GBX2,SLC25A24,LALBA,SLC10A1,EIF3J,MED31,MT2A,LAPTM4A,PABPC3,PRLH,RPL36AL,MAOB,NUDT11,EMD,ATP4B,MSRA,PRELID1,FICD,MAGED2,ANP32B,PROP1,UTF1,PTMS,ENDOG,AP4M1,RPL24,SLC35A2,NDUFB11,FTHL17,PNMT,OPTC,VSIG4,ARHGDIA,TUBB4A
TF	Factor: ALX3; motif: NNYAATTANN	TF:M04279	false	2.3820735448920283e-9	8.623044834101053	3925	114	28	62700	CST7,MUC2,NDUFAF1,GBX2,LALBA,CDK7,LAPTM4A,TMPRSS11E,GIMAP2,BST2,HLA-B,MAGED2,CES1,PROP1,UTF1,UGT2B10,ENDOG,AP4M1,RPL24,HCRT,OR8B2,AIMP2,MAGEC2,RLN2,COX6A2,BRF2,CD69,SPRR2E
TF	Factor: Pasx-5; motif: GTCACGSTT; match class: 1	TF:M04765_1	false	2.398411246321704e-9	8.620076348053164	4210	114	29	62700	ID1,MANF,PGLYRP1,CLDN10,SMS,EIF3J,MT2A,LAPTM4A,CLDN2,MRPS18A,RNF113A,EMD,RPS12,PRELID1,HLA-B,SIGLEC7,PROP1,ENDOG,IMP3,TIMM17B,GPX7,GNG4,PNRC1,MAGEC2,TRAPPC12,CST2,TMED1,TUBB4A,CSF2
TF	Factor: GSX1; motif: NNYMATTANN	TF:M04327	false	2.398411246321704e-9	8.620076348053164	5725	114	34	62700	CST7,MUC2,MAB21L2,NDUFAF1,GBX2,LALBA,PSMD10,CDK7,LAPTM4A,TMPRSS11E,RPL36AL,GIMAP2,BST2,CLDN20,HLA-B,MAGED2,CES1,PROP1,UTF1,UGT2B10,ENDOG,AP4M1,RPL24,PRPF31,HCRT,OR8B2,AIMP2,MAGEC2,RLN2,FADD,COX6A2,BRF2,CD69,SPRR2E
TF	Factor: HOXB5; motif: NNYMATTANN	TF:M04349	false	2.4178731691331146e-9	8.616566484033672	5727	114	34	62700	CST7,MUC2,MAB21L2,NDUFAF1,GBX2,LALBA,PSMD10,CDK7,DCXR,STMN2,LAPTM4A,TMPRSS11E,RPL36AL,BST2,CLDN20,HLA-B,MAGED2,CES1,PROP1,UTF1,UGT2B10,ENDOG,AP4M1,RPL24,PRPF31,HCRT,OR8B2,AIMP2,MAGEC2,RLN2,COX6A2,BRF2,CD69,SPRR2E
TF	Factor: LRF; motif: GGGGKYNNB	TF:M01100	false	2.447183994736404e-9	8.611333376420726	7744	114	40	62700	CST7,ID1,MANF,CRABP1,MUC2,PGLYRP1,HOXA5,NDUFAF1,GBX2,GUCA2A,SLC25A24,DCXR,FOXH1,SNRPB2,MT2A,GIMAP2,MAOB,BST2,EMD,ATP4B,MAGED2,ANP32B,PROP1,UTF1,AP4M1,CRABP2,CBR3,SLC35A2,TPSG1,GPX7,PNMT,AIMP2,MAGEC2,MFAP4,FADD,ARHGDIA,COX6A2,CST2,TMED1,TUBB4A
TF	Factor: NFATc1; motif: NTTTCCRTNNAYGGAAAN; match class: 1	TF:M11981_1	false	2.479956977558166e-9	8.605555853275055	5733	114	34	62700	CST7,CRABP1,MAB21L2,SLC25A24,SNRPB2,LAPTM4A,CLDN2,PABPC3,MRPS18A,CSH1,GIMAP2,MAOB,BST2,ORMDL2,ATP4B,MSRA,PRELID1,FICD,SIGLEC7,AP4M1,ARHGEF5,TCL1A,SLC35A2,NDUFB11,TIMM17B,HCRT,TPSG1,GPX7,PNRC1,MAGEC2,GNMT,CD69,TMED1,CSF2
TF	Factor: BRCA2; motif: TGMCYCWGN	TF:M12723	false	2.4916875679427686e-9	8.603506414671367	3934	114	28	62700	PGLYRP1,LALBA,DCXR,FOXH1,SNRPB2,MT2A,PRLH,CSH1,GIMAP2,BST2,NUDT11,MAGEA6,COX5B,PRELID1,HLA-B,FICD,SIGLEC7,ENDOG,AP4M1,MAGEA3,ARHGEF5,NDUFB11,GPX7,MAGEC2,MFAP4,TRAPPC12,COX6A2,CST2
TF	Factor: T-bet; motif: NNGNRGGTGTGRN	TF:M10089	false	2.500790223602012e-9	8.601922737119194	6057	114	35	62700	CRABP1,MUC2,PGLYRP1,GUCA2A,SLC25A24,LALBA,OCM2,PSMD10,ARG2,STMN2,RPL10A,ORMDL2,RPS12,MRPL49,COX5B,CES1,PROP1,UGT2B10,PTMS,AP4M1,CBR3,NDUFB11,TIMM17B,PNMT,CRYGB,AIMP2,MAGEC2,MFAP4,TRAPPC12,FADD,COX6A2,MAD2L1BP,CST2,TMED1,SPRR2E
TF	Factor: NF-1; motif: NNTTGGCNNNNNNCCNNN	TF:M00193	false	2.5119896438513626e-9	8.59998215539164	5111	114	32	62700	CST7,MANF,MUC2,MAB21L2,GBX2,GUCA2A,SLC25A24,AMY1C,SLC10A1,OCM2,FOXH1,LAPTM4A,MAOB,BST2,NUDT11,ATP4B,CES1,PROP1,PTMS,RPL24,SLC35A2,NDUFB11,HCRT,TPSG1,OPTC,GNG4,PNRC1,MFAP4,TRAPPC12,COX6A2,MAD2L1BP,TMED1
TF	Factor: TFAP2A; motif: NNNNGCCYSAGGGCA	TF:M07231	false	2.5123945227279942e-9	8.599912162072455	5421	114	33	62700	NDUFAF1,GBX2,GUCA2A,LALBA,AMY1C,MED31,DCXR,FOXH1,MT2A,PABPC3,MRPS18A,RNF113A,CSH1,BST2,MSRA,PRELID1,SIGLEC7,ANP32B,CES1,PTMS,TCL1A,CBR3,IVL,TPSG1,GPX7,MAGEC2,MFAP4,BDH1,TRAPPC12,FADD,GNMT,COX6A2,CSF2
TF	Factor: BARHL2; motif: NNTAAAYGNN	TF:M04287	false	2.5670294180286324e-9	8.590569154307016	4515	114	30	62700	ID1,MANF,MUC2,SMS,NDUFAF1,OCM2,CDK7,MED31,ARG2,STMN2,LAPTM4A,TMPRSS11E,PABPC3,RPS12,MAGEA6,ATP4B,COX5B,SIGLEC7,MAGEA3,RPL24,IMP3,TPSG1,RPS26,AIMP2,TRAPPC12,FADD,ARHGDIA,MAD2L1BP,CD69,TMED1
TF	Factor: FOXO1A; motif: NNNYTGTTTNCN	TF:M09931	false	2.5670294180286324e-9	8.590569154307016	6725	114	37	62700	CRABP1,MUC2,MAB21L2,NDUFAF1,SLC25A24,OCM2,MED31,STMN2,TMPRSS11E,RNF113A,GIMAP2,MAOB,BST2,NUDT11,ORMDL2,RPS12,MRPL49,HLA-B,FICD,PTMS,AP4M1,ARHGEF5,PRPF31,IMP3,HCRT,IVL,OR8B2,GPX7,RPS26,PNRC1,RLN2,TIMM8B,COX6A2,CST2,CD69,SPRR2E,TUBB4A
TF	Factor: PPARGAMMA; motif: NWNTRGGTYANN	TF:M08961	false	2.6255643024423313e-9	8.580777340982369	5431	114	33	62700	MANF,CRABP1,MUC2,PGLYRP1,SLC25A24,OCM2,PSMD10,CDK7,MED31,STMN2,MT2A,CLDN2,RNF113A,ORMDL2,RPS12,MRPL49,ATP4B,PRELID1,CLDN20,SIGLEC7,CES1,PROP1,PRPF31,HCRT,TPSG1,RPS26,VSIG4,RLN2,ARHGDIA,MAD2L1BP,CST2,BRF2,CD69
TF	Factor: HTF4; motif: CASCTGB	TF:M02018	false	2.7232823006631028e-9	8.564907336528032	8857	114	43	62700	CST7,MANF,CRABP1,PGLYRP1,SMS,GUCA2A,CDK7,ARG2,DCXR,STMN2,MT2A,RPL10A,PRLH,BST2,ATP4B,MSRA,PRELID1,HLA-B,FICD,SIGLEC7,ANP32B,UTF1,CBR3,SLC35A2,IMP3,HCRT,TPSG1,FTHL17,GNG4,VSIG4,CRYGB,AIMP2,MAGEC2,RLN2,BDH1,TRAPPC12,FADD,GNMT,ARHGDIA,CST2,BRF2,SPRR2E,TUBB4A
TF	Factor: MRF4; motif: CASCTGC	TF:M03831	false	2.7232823006631028e-9	8.564907336528032	8857	114	43	62700	CST7,MANF,CRABP1,PGLYRP1,SMS,GUCA2A,CDK7,ARG2,DCXR,STMN2,MT2A,RPL10A,PRLH,BST2,ATP4B,MSRA,PRELID1,HLA-B,FICD,SIGLEC7,ANP32B,UTF1,CBR3,SLC35A2,IMP3,HCRT,TPSG1,FTHL17,GNG4,VSIG4,CRYGB,AIMP2,MAGEC2,RLN2,BDH1,TRAPPC12,FADD,GNMT,ARHGDIA,CST2,BRF2,SPRR2E,TUBB4A
TF	Factor: gsh-1; motif: NTMATNRN; match class: 1	TF:M10750_1	false	2.8621805580391176e-9	8.543302972642413	3960	114	28	62700	MAB21L2,GBX2,CDK7,LAPTM4A,TMPRSS11E,GIMAP2,BST2,HLA-B,MAGED2,CES1,PROP1,UGT2B10,ENDOG,RPL24,PRPF31,HCRT,OR8B2,RPS26,VSIG4,AIMP2,MAGEC2,RLN2,TRAPPC12,TIMM8B,COX6A2,BRF2,CD69,CSF2
TF	Factor: STAT3; motif: NNYTTCCMRGAA	TF:M10081	false	2.8937821045176487e-9	8.538534173413344	3684	114	27	62700	HOXA5,CLDN10,GUCA2A,LALBA,SLC10A1,ARG2,FOXH1,MT2A,CLDN2,MRPS18A,CSH1,RPL36AL,BST2,NUDT11,ATP4B,COX5B,PRELID1,PROP1,RPL24,HCRT,IVL,OR8B2,GPX7,PNRC1,BDH1,CD69,CSF2
TF	Factor: Pax-5; motif: BCNNNRNGCANBGNTGNRTAGCSGCHNB; match class: 1	TF:M00143_1	false	3.0093188327577954e-9	8.521531796981787	5150	114	32	62700	ID1,MANF,PGLYRP1,AMY1C,MED31,DCXR,STMN2,MT2A,RPL10A,RNF113A,CSH1,MAOB,BST2,MSRA,HLA-B,UTF1,PTMS,CRABP2,TCL1A,IMP3,HCRT,IVL,FTHL17,GPX7,PNMT,RPS26,OPTC,GNG4,CRYGB,COX6A2,CST2,TUBB4A
TF	Factor: SREBP-1; motif: NGTSRGGTGAN	TF:M10075	false	3.092777070261754e-9	8.509651383147295	4552	114	30	62700	CST7,MANF,MUC2,GUCA2A,EIF3J,PSMD10,ARG2,MT2A,RPL10A,MRPS18A,PRLH,BST2,EMD,MAGEA6,PRELID1,CLDN20,SIGLEC7,CES1,UGT2B10,PTMS,MAGEA3,ARHGEF5,FTHL17,OPTC,CRYGB,AIMP2,BDH1,TIMM8B,CD69,CSF2
TF	Factor: FOXJ2; motif: NNTGTTGTAAAYAN	TF:M11584	false	3.1087921810236635e-9	8.507408309044392	4852	114	31	62700	HOXA5,SMS,NDUFAF1,GBX2,AMY1C,OCM2,PSMD10,SNRPB2,CLDN2,PABPC3,CSH1,NUDT11,MSRA,CLDN20,MAGED2,CES1,UGT2B10,RPL24,NDUFB11,IMP3,TIMM17B,HCRT,IVL,OPTC,CRYGB,RLN2,MFAP4,BDH1,CST2,CD69,SPRR2E
TF	Factor: ZNF549; motif: NTGCTKYCMW	TF:M12355	false	3.170005813365887e-9	8.498939941343632	6778	114	37	62700	CST7,SMS,NDUFAF1,GUCA2A,LALBA,OCM2,PSMD10,MED31,STMN2,MT2A,LAPTM4A,TMPRSS11E,CLDN2,PRLH,RPL36AL,GIMAP2,MAOB,NUDT11,ATP4B,CLDN20,HLA-B,FICD,CES1,PROP1,RPL24,TCL1A,PRPF31,SLC35A2,OR8B2,FTHL17,GNG4,VSIG4,RLN2,MAD2L1BP,CST2,BRF2,CD69
TF	Factor: p53; motif: RGRCWWGYCYNGRCWWGYYY	TF:M01652	false	3.432106315429008e-9	8.464439267592265	8194	114	41	62700	MANF,CRABP1,MUC2,NDUFAF1,GBX2,GUCA2A,LALBA,AMY1C,OCM2,ARG2,FOXH1,RPL10A,LAPTM4A,TMPRSS11E,PABPC3,NUDT11,ORMDL2,MAGEA6,MRPL49,ATP4B,COX5B,MSRA,PRELID1,ANP32B,CES1,AP4M1,MAGEA3,ARHGEF5,IMP3,TIMM17B,TPSG1,GPX7,PNMT,PNRC1,CRYGB,AIMP2,GNMT,TIMM8B,MAD2L1BP,CST2,CSF2
TF	Factor: CPBP; motif: GNNRGGGHGGGGNNGGGRN; match class: 1	TF:M09973_1	false	3.493233254808686e-9	8.456772414106384	6802	114	37	62700	MANF,CLDN10,SMS,MAB21L2,GBX2,EIF3J,ARG2,DCXR,FOXH1,STMN2,LAPTM4A,PRLH,MAOB,NUDT11,EMD,MAGEA6,PRELID1,FICD,SIGLEC7,MAGED2,ANP32B,UTF1,PTMS,MAGEA3,NDUFB11,TIMM17B,IVL,TPSG1,PNMT,PNRC1,MFAP4,FADD,ARHGDIA,COX6A2,TMED1,TUBB4A,CSF2
TF	Factor: YY1; motif: GCCATNTTN	TF:M00793	false	3.6899589911387715e-9	8.432978460404925	4587	114	30	62700	MANF,PGLYRP1,NDUFAF1,LALBA,SLC10A1,OCM2,STMN2,LAPTM4A,CLDN2,MRPS18A,RNF113A,CSH1,RPL36AL,ORMDL2,MRPL49,HLA-B,FICD,ANP32B,RPL24,ARHGEF5,SLC35A2,NDUFB11,TIMM17B,GPX7,GNG4,MAGEC2,BDH1,ARHGDIA,CD69,SPRR2E
TF	Factor: SREBP; motif: VNNVTCACCCYA	TF:M00776	false	3.831458107279937e-9	8.416635918607	6489	114	36	62700	MANF,MUC2,CLDN10,GUCA2A,LALBA,SLC10A1,EIF3J,ARG2,DCXR,MT2A,TMPRSS11E,CLDN2,PRLH,GIMAP2,BST2,EMD,RPS12,COX5B,SIGLEC7,CES1,PTMS,ENDOG,AP4M1,ARHGEF5,NDUFB11,TIMM17B,IVL,OR8B2,FTHL17,GPX7,OPTC,CRYGB,RLN2,FADD,TIMM8B,CSF2
TF	Factor: DRRS; motif: GNNGGGWGGG	TF:M10056	false	3.863828216544094e-9	8.412982190296242	4897	114	31	62700	CST7,ID1,CLDN10,MAB21L2,SLC10A1,RPL10A,PRLH,RPL36AL,GIMAP2,NUDT11,MAGEA6,MSRA,CLDN20,SIGLEC7,PTMS,MAGEA3,CRABP2,TCL1A,PRPF31,TPSG1,PNMT,GNG4,PNRC1,MAGEC2,MFAP4,BDH1,FADD,CST2,SPRR2E,TUBB4A,CSF2
TF	Factor: TFAP2C; motif: NGCCCNNRGGCA	TF:M04152	false	3.8974480575398404e-9	8.409219664073474	7872	114	40	62700	CST7,MUC2,PGLYRP1,GBX2,SLC25A24,MED31,DCXR,FOXH1,MT2A,RPL10A,PABPC3,MRPS18A,RNF113A,CSH1,RPL36AL,BST2,RPS12,ATP4B,COX5B,MSRA,PRELID1,SIGLEC7,ANP32B,PROP1,PTMS,ARHGEF5,CRABP2,TCL1A,CBR3,IMP3,HCRT,TPSG1,PNMT,MAGEC2,MFAP4,BDH1,TRAPPC12,COX6A2,TUBB4A,CSF2
TF	Factor: c-Fos; motif: NTGAGTCAN	TF:M09924	false	3.968073241550065e-9	8.401420320361739	2448	114	22	62700	CRABP1,MUC2,GUCA2A,EIF3J,MT2A,RPL10A,MRPS18A,NUDT11,MSRA,CLDN20,SIGLEC7,RPL24,CRABP2,TCL1A,SLC35A2,HCRT,IVL,GNG4,TRAPPC12,FADD,CST2,SPRR2E
TF	Factor: JunB; motif: TGACTCAN	TF:M03551	false	3.985894816445454e-9	8.39947416605702	4309	114	29	62700	CRABP1,MUC2,PGLYRP1,GUCA2A,EIF3J,FOXH1,MT2A,RPL10A,MRPS18A,CSH1,NUDT11,MSRA,PRELID1,CLDN20,SIGLEC7,PTMS,RPL24,CRABP2,TCL1A,SLC35A2,HCRT,IVL,TPSG1,GNG4,TRAPPC12,FADD,MAD2L1BP,CST2,SPRR2E
TF	Factor: AP1; motif: TGACTCA	TF:M02280	false	4.024422910630886e-9	8.395296387270584	4311	114	29	62700	CRABP1,MUC2,PGLYRP1,GUCA2A,EIF3J,FOXH1,MT2A,RPL10A,MRPS18A,CSH1,NUDT11,MSRA,PRELID1,CLDN20,SIGLEC7,PTMS,RPL24,CRABP2,TCL1A,SLC35A2,HCRT,IVL,TPSG1,GNG4,TRAPPC12,FADD,MAD2L1BP,CST2,SPRR2E
TF	Factor: CSX; motif: NCCACTTRAN	TF:M10640	false	4.055112431304842e-9	8.391997100116603	6504	114	36	62700	MANF,CRABP1,MAB21L2,NDUFAF1,SLC25A24,LALBA,OCM2,CDK7,STMN2,RNF113A,RPL36AL,GIMAP2,NUDT11,RPS12,MAGEA6,MSRA,CLDN20,FICD,PTMS,MAGEA3,CRABP2,CBR3,NDUFB11,TIMM17B,IVL,TPSG1,FTHL17,GPX7,GNG4,MAGEC2,BDH1,FADD,GNMT,MAD2L1BP,SPRR2E,CSF2
TF	Factor: NF1C; motif: WGCCARR; match class: 1	TF:M09763_1	false	4.080643882976515e-9	8.389271304370707	4314	114	29	62700	CST7,PGLYRP1,GUCA2A,LALBA,SLC10A1,OCM2,MED31,ARG2,DCXR,SNRPB2,RPL10A,PABPC3,RNF113A,CSH1,RPS12,MRPL49,MAGED2,TCL1A,HCRT,TPSG1,FTHL17,PNMT,GNG4,RLN2,MFAP4,FADD,GNMT,TIMM8B,MAD2L1BP
TF	Factor: AP-2alpha; motif: NSCCNCRGGSN	TF:M07348	false	4.183780166598599e-9	8.37843114319943	8251	114	41	62700	ID1,MANF,CRABP1,PGLYRP1,HOXA5,SMS,NDUFAF1,GBX2,DCXR,FOXH1,MT2A,MRPS18A,RPL36AL,NUDT11,EMD,COX5B,MSRA,PRELID1,CLDN20,FICD,ANP32B,CES1,PTMS,ENDOG,ARHGEF5,CBR3,PRPF31,NDUFB11,TPSG1,GPX7,PNMT,PNRC1,TRAPPC12,FADD,GNMT,TIMM8B,ARHGDIA,CST2,BRF2,TUBB4A,CSF2
TF	Factor: AP-1; motif: NTGASTCAG; match class: 1	TF:M00199_1	false	4.2723758719066775e-9	8.36933054626178	4323	114	29	62700	CRABP1,MUC2,PGLYRP1,GUCA2A,EIF3J,FOXH1,MT2A,RPL10A,MRPS18A,CSH1,NUDT11,MSRA,PRELID1,CLDN20,SIGLEC7,PTMS,RPL24,CRABP2,TCL1A,SLC35A2,HCRT,IVL,TPSG1,GNG4,TRAPPC12,FADD,MAD2L1BP,CST2,SPRR2E
TF	Factor: Oct-2; motif: NTATGCGCATAN	TF:M11895	false	4.317957540507239e-9	8.364721632500647	4037	114	28	62700	MUC2,CLDN10,GUCA2A,SLC25A24,STMN2,TMPRSS11E,PRLH,CSH1,BST2,RPS12,MAGED2,UGT2B10,ENDOG,ARHGEF5,CBR3,PRPF31,IVL,OR8B2,OPTC,AIMP2,MFAP4,BDH1,GNMT,TIMM8B,COX6A2,BRF2,CD69,SPRR2E
TF	Factor: Six-1; motif: NNGTATCRNN	TF:M11026	false	4.323135890632268e-9	8.364201112922471	6189	114	35	62700	MAB21L2,CDK7,MED31,DCXR,TMPRSS11E,PABPC3,MRPS18A,RNF113A,CSH1,RPL36AL,EMD,RPS12,MAGEA6,MSRA,SIGLEC7,UTF1,MAGEA3,ARHGEF5,SLC35A2,IMP3,TIMM17B,FTHL17,RPS26,CRYGB,MAGEC2,MFAP4,FADD,GNMT,COX6A2,MAD2L1BP,CST2,BRF2,CD69,TMED1,SPRR2E
TF	Factor: Erm; motif: RSAGGAAGGAAGTN	TF:M11423	false	4.3642061385728735e-9	8.36009474416748	4924	114	31	62700	CST7,MANF,MUC2,PGLYRP1,HOXA5,CLDN10,SMS,NDUFAF1,GUCA2A,SLC25A24,LALBA,AMY1C,DCXR,FOXH1,STMN2,RPL10A,MRPS18A,MAOB,MSRA,SIGLEC7,ANP32B,UTF1,UGT2B10,ARHGEF5,HCRT,OR8B2,TPSG1,GNG4,VSIG4,CD69,TMED1
TF	Factor: c-Myc; motif: RACCACGTGCTC; match class: 1	TF:M01145_1	false	4.371753311391296e-9	8.359344352331705	3484	114	26	62700	MANF,PGLYRP1,HOXA5,GUCA2A,OCM2,EIF3J,DCXR,FOXH1,PRLH,GIMAP2,BST2,NUDT11,RPS12,MRPL49,PRELID1,ANP32B,IMP3,TIMM17B,TPSG1,RPS26,AIMP2,TIMM8B,COX6A2,BRF2,TMED1,TUBB4A
TF	Factor: C-JUN:FRA-1; motif: NNATGACTCATNN	TF:M08938	false	4.3830306860108515e-9	8.358225488798805	3759	114	27	62700	CRABP1,MUC2,PGLYRP1,GUCA2A,EIF3J,MT2A,RPL10A,MRPS18A,CSH1,NUDT11,MSRA,CLDN20,SIGLEC7,PTMS,RPL24,CRABP2,TCL1A,SLC35A2,HCRT,IVL,TPSG1,GNG4,TRAPPC12,FADD,MAD2L1BP,CST2,SPRR2E
TF	Factor: Sp3; motif: ASMCTTGGGSRGGG	TF:M00665	false	4.4027757955122055e-9	8.356273429746254	7908	114	40	62700	CST7,CRABP1,MUC2,PGLYRP1,HOXA5,NDUFAF1,GBX2,SLC10A1,EIF3J,ARG2,FOXH1,SNRPB2,STMN2,RPL10A,MAOB,NUDT11,ORMDL2,EMD,MAGEA6,MSRA,PRELID1,FICD,MAGED2,UTF1,PTMS,MAGEA3,CRABP2,TCL1A,NDUFB11,TIMM17B,HCRT,FTHL17,GPX7,OPTC,GNG4,GNMT,ARHGDIA,CST2,TUBB4A,CSF2
TF	Factor: GSX1; motif: NNYMATTANN; match class: 1	TF:M04327_1	false	4.41227971459252e-9	8.355336963445488	5549	114	33	62700	CST7,MUC2,MAB21L2,NDUFAF1,GBX2,LALBA,PSMD10,CDK7,LAPTM4A,TMPRSS11E,RPL36AL,GIMAP2,BST2,HLA-B,MAGED2,CES1,PROP1,UTF1,UGT2B10,ENDOG,AP4M1,RPL24,PRPF31,HCRT,OR8B2,AIMP2,MAGEC2,RLN2,FADD,COX6A2,BRF2,CD69,SPRR2E
TF	Factor: GCMa:Erg; motif: ATGCGGGCGGAARKG; match class: 1	TF:M08487_1	false	4.52984397880944e-9	8.34391675611278	9009	114	43	62700	MUC2,CLDN10,SMS,NDUFAF1,GBX2,EIF3J,ARG2,DCXR,FOXH1,LAPTM4A,PRLH,CSH1,RPL36AL,MAOB,NUDT11,MAGEA6,MRPL49,ATP4B,COX5B,MSRA,HLA-B,ANP32B,UTF1,PTMS,AP4M1,MAGEA3,CRABP2,PRPF31,SLC35A2,NDUFB11,HCRT,TPSG1,GPX7,PNMT,GNG4,PNRC1,AIMP2,MFAP4,FADD,ARHGDIA,COX6A2,TMED1,TUBB4A
TF	Factor: TFF-1; motif: NNANCCACTTGAMNTT	TF:M01312	false	4.54682012361015e-9	8.342292226544563	5556	114	33	62700	CST7,CRABP1,NDUFAF1,SLC25A24,SLC10A1,OCM2,CDK7,SNRPB2,STMN2,RNF113A,RPL36AL,GIMAP2,RPS12,MAGEA6,MSRA,CLDN20,MAGEA3,CRABP2,CBR3,NDUFB11,TIMM17B,IVL,OR8B2,TPSG1,GPX7,OPTC,MAGEC2,FADD,GNMT,MAD2L1BP,CST2,SPRR2E,CSF2
TF	Factor: ERM; motif: NNCACTTCCGGNN	TF:M12603	false	4.669645602112165e-9	8.330716078510434	7222	114	38	62700	MANF,CRABP1,MUC2,SMS,SLC25A24,SLC10A1,EIF3J,MED31,SNRPB2,CLDN2,MRPS18A,RNF113A,BST2,NUDT11,EMD,MRPL49,COX5B,MSRA,PRELID1,HLA-B,FICD,SIGLEC7,MAGED2,UTF1,AP4M1,RPL24,ARHGEF5,CBR3,PRPF31,SLC35A2,FTHL17,AIMP2,TIMM8B,ARHGDIA,MAD2L1BP,BRF2,CD69,SPRR2E
TF	Factor: Fli-1; motif: NACCGGAARTN; match class: 1	TF:M11404_1	false	4.684645941187238e-9	8.32932322688916	3229	114	25	62700	CRABP1,MUC2,SMS,NDUFAF1,SLC25A24,MED31,SNRPB2,MRPS18A,RNF113A,RPS12,COX5B,MSRA,PRELID1,FICD,UTF1,AP4M1,RPL24,ARHGEF5,PRPF31,SLC35A2,FTHL17,TRAPPC12,ARHGDIA,MAD2L1BP,BRF2
TF	Factor: DBP; motif: TTRCATAANN	TF:M07038	false	4.7233259958999015e-9	8.325752079124847	5565	114	33	62700	HOXA5,CLDN10,SMS,GBX2,GUCA2A,AMY1C,SLC10A1,OCM2,ARG2,STMN2,TMPRSS11E,CLDN2,PABPC3,GIMAP2,ORMDL2,MAGEA6,MSRA,CLDN20,ANP32B,CES1,UGT2B10,MAGEA3,RPL24,TCL1A,FTHL17,OPTC,RLN2,MFAP4,TRAPPC12,FADD,COX6A2,CST2,SPRR2E
TF	Factor: Tax/CREB; motif: RTGACGCATAYCCCC; match class: 1	TF:M00115_1	false	4.901411350335652e-9	8.30967884784766	2976	114	24	62700	PGLYRP1,SMS,GUCA2A,LALBA,AMY1C,SLC10A1,EIF3J,LAPTM4A,MRPS18A,PRLH,MAGED2,PROP1,RPL24,CRABP2,CBR3,NDUFB11,IMP3,RPS26,OPTC,VSIG4,CRYGB,ARHGDIA,CST2,TMED1
TF	Factor: ctcf; motif: NNNCCASYAGRKGGCRSYNN	TF:M09602	false	4.950155641469012e-9	8.305381145880876	7587	114	39	62700	MUC2,HOXA5,CLDN10,SMS,GBX2,GUCA2A,SLC10A1,OCM2,EIF3J,MED31,DCXR,FOXH1,PRLH,NUDT11,MSRA,PRELID1,HLA-B,FICD,MAGED2,PROP1,UTF1,PTMS,ENDOG,RPL24,CRABP2,TCL1A,CBR3,SLC35A2,NDUFB11,TPSG1,FTHL17,PNMT,PNRC1,AIMP2,RLN2,TRAPPC12,FADD,ARHGDIA,TMED1
TF	Factor: Six-6; motif: NNSTATCRNN	TF:M11037	false	5.237181406778881e-9	8.280902382638793	5273	114	32	62700	MAB21L2,CDK7,MED31,DCXR,TMPRSS11E,PABPC3,MRPS18A,RNF113A,CSH1,GIMAP2,RPS12,MAGEA6,MSRA,SIGLEC7,PROP1,MAGEA3,CBR3,SLC35A2,IMP3,TIMM17B,FTHL17,AIMP2,MFAP4,FADD,GNMT,COX6A2,MAD2L1BP,CST2,BRF2,CD69,TMED1,SPRR2E
TF	Factor: ATF-3; motif: GGCGCSSNSNGRTSACGTSA; match class: 1	TF:M04744_1	false	5.434661724205387e-9	8.26482748301891	4972	114	31	62700	ID1,MUC2,HOXA5,SMS,GBX2,AMY1C,PSMD10,CDK7,MED31,ARG2,DCXR,LAPTM4A,RNF113A,ORMDL2,EMD,MAGEA6,MRPL49,MSRA,PRELID1,ANP32B,AP4M1,MAGEA3,RPL24,CRABP2,PRPF31,FTHL17,GNG4,AIMP2,FADD,COX6A2,BRF2
TF	Factor: SREBP-1; motif: RNCACGCSAY	TF:M11082	false	5.689271524828308e-9	8.244943338701795	4381	114	29	62700	ID1,MUC2,PGLYRP1,HOXA5,CLDN10,SMS,GUCA2A,SLC25A24,MED31,ARG2,DCXR,MT2A,MRPS18A,BST2,ORMDL2,EMD,RPS12,MRPL49,ATP4B,SIGLEC7,PTMS,ENDOG,TIMM17B,HCRT,TPSG1,OPTC,MAGEC2,TIMM8B,BRF2
TF	Factor: Ikaros; motif: TGGGAGN; match class: 1	TF:M07260_1	false	5.691432820942737e-9	8.244778385996053	7275	114	38	62700	MUC2,SMS,NDUFAF1,LALBA,DCXR,MT2A,PABPC3,MRPS18A,CSH1,BST2,NUDT11,ORMDL2,MRPL49,ATP4B,COX5B,PRELID1,FICD,UTF1,PTMS,ENDOG,RPL24,CRABP2,CBR3,PRPF31,SLC35A2,NDUFB11,IMP3,HCRT,PNMT,OPTC,CRYGB,MAGEC2,MFAP4,FADD,TIMM8B,MAD2L1BP,BRF2,TUBB4A
TF	Factor: RNF96; motif: BCCCGCRGCC	TF:M01199	false	5.722657965242257e-9	8.242402210451377	8709	114	42	62700	MANF,CRABP1,HOXA5,CLDN10,SMS,GBX2,SLC25A24,EIF3J,PSMD10,ARG2,DCXR,MT2A,RPL10A,LAPTM4A,MRPS18A,RNF113A,PRLH,ORMDL2,EMD,MRPL49,MSRA,FICD,ANP32B,UTF1,PTMS,ENDOG,AP4M1,ARHGEF5,NDUFB11,IMP3,IVL,FTHL17,GPX7,PNMT,RPS26,AIMP2,TRAPPC12,FADD,GNMT,ARHGDIA,COX6A2,TUBB4A
TF	Factor: CREB1; motif: NNTGACGTCANN	TF:M09804	false	5.778174327325365e-9	8.238209359644234	4682	114	30	62700	ID1,MANF,PGLYRP1,NDUFAF1,LALBA,AMY1C,OCM2,PSMD10,ARG2,CLDN2,MRPS18A,PRLH,EMD,RPS12,MAGEA6,COX5B,HLA-B,FICD,SIGLEC7,CES1,PROP1,PTMS,AP4M1,MAGEA3,RPL24,ARHGEF5,CBR3,PRPF31,OR8B2,AIMP2
TF	Factor: CREB1; motif: NNTGACGTCANN; match class: 1	TF:M09804_1	false	5.778174327325365e-9	8.238209359644234	4682	114	30	62700	ID1,MANF,PGLYRP1,NDUFAF1,LALBA,AMY1C,OCM2,PSMD10,ARG2,CLDN2,MRPS18A,PRLH,EMD,RPS12,MAGEA6,COX5B,HLA-B,FICD,SIGLEC7,CES1,PROP1,PTMS,AP4M1,MAGEA3,RPL24,ARHGEF5,CBR3,PRPF31,OR8B2,AIMP2
TF	Factor: FOXJ2; motif: NNTGTTGTAAAYAN	TF:M11585	false	5.856954248814404e-9	8.232328168419548	5615	114	33	62700	HOXA5,SMS,NDUFAF1,GBX2,AMY1C,OCM2,EIF3J,PSMD10,DCXR,SNRPB2,CLDN2,PABPC3,PRLH,CSH1,GIMAP2,NUDT11,ATP4B,MSRA,CLDN20,MAGED2,CES1,UGT2B10,NDUFB11,IMP3,IVL,OPTC,CRYGB,RLN2,BDH1,COX6A2,CST2,CD69,SPRR2E
TF	Factor: GABPalpha; motif: RCCGGAWRYN	TF:M02074	false	5.972809772628151e-9	8.223821316830607	4689	114	30	62700	ID1,CRABP1,MUC2,SMS,NDUFAF1,SLC25A24,MED31,SNRPB2,RPL10A,CLDN2,MRPS18A,RNF113A,RPS12,COX5B,PRELID1,FICD,MAGED2,AP4M1,RPL24,ARHGEF5,CRABP2,PRPF31,TIMM17B,FTHL17,RPS26,TRAPPC12,TIMM8B,ARHGDIA,MAD2L1BP,BRF2
TF	Factor: FXR:RXR-ALPHA; motif: NRGGTCANRGGKN	TF:M08955	false	6.12118734358408e-9	8.213164328385195	9859	114	45	62700	CST7,MANF,CRABP1,GUCA2A,LALBA,OCM2,MED31,FOXH1,SNRPB2,STMN2,RPL10A,CLDN2,CSH1,RPL36AL,GIMAP2,NUDT11,EMD,RPS12,MRPL49,ATP4B,PRELID1,FICD,SIGLEC7,PROP1,PTMS,TCL1A,PRPF31,SLC35A2,IVL,TPSG1,PNMT,GNG4,VSIG4,CRYGB,MAGEC2,RLN2,MFAP4,BDH1,TRAPPC12,TIMM8B,ARHGDIA,COX6A2,MAD2L1BP,CST2,SPRR2E
TF	Factor: ATF-2; motif: TTACGTAA	TF:M00040	false	6.208732291057296e-9	8.206997065717408	6954	114	37	62700	CST7,ID1,MUC2,HOXA5,SMS,GBX2,LALBA,AMY1C,CDK7,ARG2,LAPTM4A,TMPRSS11E,PABPC3,MRPS18A,GIMAP2,ORMDL2,MRPL49,ATP4B,COX5B,CLDN20,HLA-B,ANP32B,CES1,UGT2B10,AP4M1,RPL24,CRABP2,RPS26,OPTC,GNG4,AIMP2,RLN2,BDH1,FADD,COX6A2,BRF2,SPRR2E
TF	Factor: AR; motif: RGGWACAYNGTGTWCYN; match class: 1	TF:M04453_1	false	6.208732291057296e-9	8.206997065717408	3824	114	27	62700	CST7,CRABP1,LALBA,ARG2,DCXR,MT2A,RPL10A,MRPS18A,CSH1,RPL36AL,NUDT11,RPS12,MAGEA6,PRELID1,PROP1,ENDOG,MAGEA3,RPL24,IVL,PNMT,RPS26,OPTC,MFAP4,GNMT,CST2,TUBB4A,CSF2
TF	Factor: BTEB2; motif: NMCACGCCCN	TF:M12164	false	6.31772151774662e-9	8.199439521509609	3017	114	24	62700	ID1,PGLYRP1,SMS,NDUFAF1,EIF3J,STMN2,RNF113A,PRLH,ORMDL2,CES1,PROP1,ENDOG,AP4M1,IMP3,TIMM17B,HCRT,TPSG1,PNRC1,TRAPPC12,FADD,GNMT,ARHGDIA,BRF2,TMED1
TF	Factor: TF3C-beta; motif: CCNGGAGGGCTTCCTGGAGGAG; match class: 1	TF:M04863_1	false	6.4152865101044126e-9	8.192783943033595	8744	114	42	62700	ID1,MANF,CRABP1,PGLYRP1,GBX2,GUCA2A,SLC25A24,EIF3J,MED31,ARG2,DCXR,FOXH1,RPL10A,LAPTM4A,PRLH,MAOB,BST2,NUDT11,ORMDL2,EMD,MAGEA6,ATP4B,MSRA,PRELID1,FICD,SIGLEC7,ANP32B,UTF1,PTMS,AP4M1,MAGEA3,TCL1A,CBR3,HCRT,PNMT,RPS26,PNRC1,MAGEC2,FADD,GNMT,CST2,TUBB4A
TF	Factor: HOXC-8; motif: NNNNNGTAATTANNNT	TF:M01321	false	6.508996436145623e-9	8.186485966246213	5640	114	33	62700	CST7,MUC2,HOXA5,MAB21L2,NDUFAF1,GBX2,LALBA,PSMD10,CDK7,DCXR,STMN2,LAPTM4A,TMPRSS11E,RPL36AL,GIMAP2,BST2,CLDN20,HLA-B,MAGED2,CES1,PROP1,UTF1,UGT2B10,ENDOG,AP4M1,RPL24,PRPF31,OR8B2,AIMP2,MAGEC2,RLN2,FADD,CD69
TF	Factor: NKX2B; motif: ANNCACTTNA	TF:M07391	false	6.656065394581283e-9	8.176782419835378	2523	114	22	62700	CRABP1,OCM2,DCXR,SNRPB2,STMN2,RNF113A,MAOB,MAGEA6,MSRA,CLDN20,HLA-B,ANP32B,MAGEA3,PRPF31,NDUFB11,TIMM17B,OR8B2,RPS26,OPTC,FADD,COX6A2,BRF2
TF	Factor: pax-2; motif: NSGTCACGCWTSANYGMNYN	TF:M11876	false	6.807573840930003e-9	8.167007639222737	6303	114	35	62700	ID1,MANF,MUC2,PGLYRP1,CLDN10,SMS,NDUFAF1,GUCA2A,SLC25A24,LALBA,AMY1C,CDK7,STMN2,LAPTM4A,TMPRSS11E,CSH1,RPL36AL,EMD,RPS12,MRPL49,SIGLEC7,PROP1,PTMS,ENDOG,TIMM17B,GPX7,PNMT,VSIG4,MAGEC2,TIMM8B,BRF2,CD69,TMED1,TUBB4A,CSF2
TF	Factor: ZBP89; motif: CCCCKCCCCCNN	TF:M07397	false	6.814277245015189e-9	8.166580200746013	7325	114	38	62700	CST7,MANF,MUC2,CLDN10,SMS,MAB21L2,GBX2,PSMD10,MED31,FOXH1,STMN2,LAPTM4A,BST2,NUDT11,EMD,MAGEA6,COX5B,PRELID1,FICD,MAGED2,ANP32B,UTF1,AP4M1,MAGEA3,CBR3,SLC35A2,NDUFB11,TIMM17B,HCRT,FTHL17,RPS26,PNRC1,MFAP4,FADD,ARHGDIA,COX6A2,TMED1,TUBB4A
TF	Factor: Erg; motif: NACCGGAARYN; match class: 1	TF:M11392_1	false	6.820946722779311e-9	8.166155342653768	3293	114	25	62700	MUC2,SMS,MED31,SNRPB2,RPL10A,MRPS18A,RNF113A,RPS12,COX5B,MSRA,PRELID1,FICD,UTF1,AP4M1,RPL24,ARHGEF5,PRPF31,SLC35A2,FTHL17,RPS26,AIMP2,TRAPPC12,ARHGDIA,MAD2L1BP,BRF2
TF	Factor: ZNF563; motif: NGNNTCMTNNCNGGCAGCTGY	TF:M10158	false	6.821769615265498e-9	8.166102951669814	5975	114	34	62700	MUC2,CLDN10,SMS,SLC25A24,SLC10A1,CDK7,MED31,DCXR,SNRPB2,MT2A,PABPC3,MAOB,BST2,MAGEA6,MSRA,FICD,ANP32B,PROP1,UTF1,PTMS,MAGEA3,TCL1A,SLC35A2,IVL,TPSG1,RPS26,AIMP2,TRAPPC12,ARHGDIA,COX6A2,MAD2L1BP,CST2,TMED1,CSF2
TF	Factor: STAT3; motif: NNTTCCRGGAANNNNN; match class: 1	TF:M01595_1	false	6.987353492540621e-9	8.155687285087376	2778	114	23	62700	GUCA2A,SLC25A24,SLC10A1,EIF3J,ARG2,FOXH1,MT2A,MRPS18A,CSH1,RPL36AL,BST2,NUDT11,ATP4B,COX5B,MSRA,PROP1,RPL24,TCL1A,OR8B2,GPX7,PNRC1,CD69,SPRR2E
TF	Factor: Elk-1; motif: AACCGGAAGTR	TF:M01163	false	7.258244031240695e-9	8.139168434366434	5348	114	32	62700	CRABP1,MUC2,SLC25A24,MED31,SNRPB2,CLDN2,RNF113A,CSH1,ORMDL2,MAGEA6,COX5B,PRELID1,FICD,SIGLEC7,MAGED2,AP4M1,MAGEA3,ARHGEF5,SLC35A2,NDUFB11,IMP3,TIMM17B,FTHL17,GPX7,PNMT,VSIG4,AIMP2,TIMM8B,ARHGDIA,MAD2L1BP,BRF2,SPRR2E
TF	Factor: TFAP2A; motif: YGCCCNNRGGCN	TF:M04146	false	7.34401376897263e-9	8.134066517566179	6658	114	36	62700	CST7,MUC2,PGLYRP1,GBX2,SLC25A24,EIF3J,MED31,DCXR,FOXH1,MT2A,RPL10A,PABPC3,MRPS18A,RNF113A,RPL36AL,MAOB,BST2,RPS12,COX5B,MSRA,PRELID1,SIGLEC7,ANP32B,PROP1,PTMS,ARHGEF5,TCL1A,CBR3,IMP3,TPSG1,PNMT,MAGEC2,MFAP4,TRAPPC12,COX6A2,CSF2
TF	Factor: Osx; motif: CCNCCCCCNNN	TF:M07329	false	7.450796219674252e-9	8.127797314455217	7003	114	37	62700	ID1,MANF,SMS,GBX2,PSMD10,MED31,ARG2,DCXR,FOXH1,STMN2,MAOB,NUDT11,EMD,COX5B,MSRA,PRELID1,MAGED2,ANP32B,PROP1,UTF1,PTMS,AP4M1,CRABP2,PRPF31,NDUFB11,TIMM17B,HCRT,TPSG1,OPTC,AIMP2,RLN2,FADD,GNMT,ARHGDIA,COX6A2,TMED1,TUBB4A
TF	Factor: STAT3; motif: NTTCCYGGAAN	TF:M09664	false	7.63796292706568e-9	8.117022453924193	5678	114	33	62700	MANF,PGLYRP1,HOXA5,CLDN10,GUCA2A,LALBA,SLC10A1,EIF3J,ARG2,FOXH1,MT2A,MRPS18A,RNF113A,CSH1,RPL36AL,BST2,NUDT11,ORMDL2,ATP4B,COX5B,MSRA,PROP1,RPL24,TCL1A,CBR3,IVL,OR8B2,GPX7,PNRC1,ARHGDIA,BRF2,CD69,TUBB4A
TF	Factor: Erg; motif: NACCGGAARTN; match class: 1	TF:M11396_1	false	7.757815862825615e-9	8.11026053289629	5051	114	31	62700	ID1,CRABP1,MUC2,SMS,NDUFAF1,MED31,SNRPB2,RPL10A,MRPS18A,RNF113A,RPS12,ATP4B,COX5B,MSRA,PRELID1,FICD,UTF1,AP4M1,RPL24,ARHGEF5,PRPF31,SLC35A2,FTHL17,GPX7,RPS26,CRYGB,AIMP2,TRAPPC12,ARHGDIA,MAD2L1BP,BRF2
TF	Factor: IRF-8; motif: NYGAAASYGAAACYN	TF:M11682	false	7.787264684494702e-9	8.108615063641862	3867	114	27	62700	CST7,MANF,CRABP1,SMS,SLC25A24,MED31,LAPTM4A,PABPC3,CSH1,GIMAP2,BST2,NUDT11,RPS12,COX5B,CLDN20,HLA-B,CRABP2,CBR3,HCRT,IVL,OR8B2,PNMT,RPS26,VSIG4,PNRC1,CD69,TMED1
TF	Factor: MZF-1; motif: KNGNKAGGGGNAA	TF:M00084	false	8.056000463639269e-9	8.093880517459905	6682	114	36	62700	CST7,MUC2,SMS,MAB21L2,GUCA2A,OCM2,EIF3J,ARG2,FOXH1,SNRPB2,RPL10A,CLDN2,MRPS18A,RNF113A,RPL36AL,ORMDL2,EMD,CLDN20,HLA-B,MAGED2,ANP32B,PTMS,ARHGEF5,CRABP2,PNMT,OPTC,GNG4,MAGEC2,RLN2,MFAP4,TRAPPC12,FADD,TIMM8B,CST2,TUBB4A,CSF2
TF	Factor: FOXO1A:Elf-1; motif: NAGAAAACCGAANM; match class: 1	TF:M08295_1	false	8.072913474372382e-9	8.09296970226748	5060	114	31	62700	ID1,NDUFAF1,SLC25A24,CDK7,MED31,STMN2,LAPTM4A,TMPRSS11E,RPL36AL,GIMAP2,MAOB,BST2,NUDT11,ORMDL2,RPS12,MRPL49,RPL24,CBR3,NDUFB11,IMP3,IVL,FTHL17,PNMT,RPS26,PNRC1,RLN2,TIMM8B,ARHGDIA,COX6A2,CD69,TMED1
TF	Factor: KLF17; motif: NGGGCGG	TF:M05386	false	8.129945831786897e-9	8.089912348014101	8085	114	40	62700	ID1,CRABP1,HOXA5,CLDN10,NDUFAF1,SLC25A24,EIF3J,CDK7,MED31,ARG2,DCXR,FOXH1,MRPS18A,RNF113A,MAOB,BST2,NUDT11,MAGEA6,MRPL49,ATP4B,COX5B,PRELID1,FICD,ANP32B,CES1,UTF1,MAGEA3,CRABP2,TIMM17B,FTHL17,PNMT,GNG4,PNRC1,AIMP2,RLN2,MFAP4,TRAPPC12,TMED1,TUBB4A,CSF2
TF	Factor: LKLF; motif: NGGGCGG	TF:M05499	false	8.129945831786897e-9	8.089912348014101	8085	114	40	62700	ID1,CRABP1,HOXA5,CLDN10,NDUFAF1,SLC25A24,EIF3J,CDK7,MED31,ARG2,DCXR,FOXH1,MRPS18A,RNF113A,MAOB,BST2,NUDT11,MAGEA6,MRPL49,ATP4B,COX5B,PRELID1,FICD,ANP32B,CES1,UTF1,MAGEA3,CRABP2,TIMM17B,FTHL17,PNMT,GNG4,PNRC1,AIMP2,RLN2,MFAP4,TRAPPC12,TMED1,TUBB4A,CSF2
TF	Factor: EGR1; motif: NCNCCGCCCCCGCN	TF:M07208	false	8.130428277847097e-9	8.08988657693892	6349	114	35	62700	MANF,CLDN10,SMS,GBX2,OCM2,EIF3J,PSMD10,MED31,DCXR,STMN2,MAOB,NUDT11,EMD,MAGEA6,COX5B,PRELID1,MAGED2,ANP32B,PROP1,UTF1,PTMS,AP4M1,MAGEA3,CRABP2,CBR3,NDUFB11,TPSG1,PNMT,PNRC1,RLN2,FADD,ARHGDIA,COX6A2,TMED1,TUBB4A
TF	Factor: MYCN; motif: NNCCACGTGGNN	TF:M09814	false	8.21031819934347e-9	8.085640011024154	2082	114	20	62700	CRABP1,PGLYRP1,GUCA2A,OCM2,EIF3J,MED31,FOXH1,GIMAP2,BST2,RPS12,PRELID1,ANP32B,TPSG1,RPS26,AIMP2,TIMM8B,ARHGDIA,COX6A2,TMED1,TUBB4A
TF	Factor: MYCN; motif: NNCCACGTGGNN; match class: 1	TF:M09814_1	false	8.21031819934347e-9	8.085640011024154	2082	114	20	62700	CRABP1,PGLYRP1,GUCA2A,OCM2,EIF3J,MED31,FOXH1,GIMAP2,BST2,RPS12,PRELID1,ANP32B,TPSG1,RPS26,AIMP2,TIMM8B,ARHGDIA,COX6A2,TMED1,TUBB4A
TF	Factor: PPARalpha:RXRalpha; motif: NNRGGTCATWGGGGTSANG; match class: 1	TF:M00518_1	false	8.322405769971476e-9	8.079751113421292	3063	114	24	62700	CST7,HOXA5,CLDN10,GBX2,OCM2,FOXH1,CLDN2,RNF113A,RPL36AL,MAOB,EMD,MAGEA6,CLDN20,FICD,PTMS,ENDOG,AP4M1,MAGEA3,ARHGEF5,TCL1A,FTHL17,PNMT,FADD,GNMT
TF	Factor: Fra-1; motif: NRTGACTCATN	TF:M09615	false	8.348991115938609e-9	8.078366001073602	4168	114	28	62700	CRABP1,MUC2,PGLYRP1,GUCA2A,EIF3J,MT2A,RPL10A,MRPS18A,CSH1,NUDT11,MSRA,PRELID1,CLDN20,SIGLEC7,PTMS,RPL24,CRABP2,TCL1A,SLC35A2,HCRT,IVL,TPSG1,GNG4,TRAPPC12,FADD,MAD2L1BP,CST2,SPRR2E
TF	Factor: LHX4; motif: NTCRTTAN	TF:M11008	false	8.516410191106182e-9	8.069743429027545	6698	114	36	62700	CST7,SMS,MAB21L2,NDUFAF1,GBX2,AMY1C,PSMD10,ARG2,SNRPB2,STMN2,RPL10A,LAPTM4A,PABPC3,MRPS18A,RPL36AL,NUDT11,RPS12,ATP4B,COX5B,CLDN20,AP4M1,RPL24,PRPF31,SLC35A2,NDUFB11,TIMM17B,RPS26,VSIG4,MFAP4,TRAPPC12,FADD,ARHGDIA,COX6A2,CST2,BRF2,CSF2
TF	Factor: ER-alpha; motif: TGACCYN	TF:M03547	false	8.58565390660088e-9	8.06622662220213	4768	114	30	62700	MUC2,PGLYRP1,SLC25A24,AMY1C,EIF3J,PSMD10,RNF113A,PRLH,CSH1,MAOB,BST2,MAGEA6,ATP4B,PRELID1,MAGED2,PROP1,MAGEA3,SLC35A2,IMP3,TPSG1,GPX7,GNG4,VSIG4,CRYGB,TRAPPC12,MAD2L1BP,CST2,CD69,SPRR2E,TUBB4A
TF	Factor: ZBTB44; motif: MACWGCAGS	TF:M12352	false	8.74307552438231e-9	8.058335770075427	6705	114	36	62700	MUC2,SMS,GBX2,GUCA2A,SLC25A24,LALBA,AMY1C,CDK7,DCXR,MT2A,CLDN2,RNF113A,MAOB,BST2,NUDT11,COX5B,PRELID1,FICD,SIGLEC7,MAGED2,ENDOG,AP4M1,CBR3,NDUFB11,HCRT,IVL,OR8B2,GNG4,MAGEC2,RLN2,BDH1,TRAPPC12,ARHGDIA,COX6A2,CST2,SPRR2E
TF	Factor: STAT1; motif: NNNSANTTCCGGGAANTGNSN	TF:M00224	false	8.943646599688954e-9	8.048485369882211	5717	114	33	62700	CST7,CRABP1,PGLYRP1,HOXA5,NDUFAF1,GUCA2A,AMY1C,PSMD10,MED31,MT2A,CLDN2,MRPS18A,CSH1,RPL36AL,MAOB,BST2,MAGEA6,ATP4B,COX5B,MSRA,PRELID1,CLDN20,HLA-B,SIGLEC7,PROP1,MAGEA3,RPL24,ARHGEF5,IVL,GPX7,PNRC1,TRAPPC12,CD69
TF	Factor: E2F; motif: NNTTTCGCGCN	TF:M08875	false	9.127931776953172e-9	8.039627614536764	6379	114	35	62700	ID1,CRABP1,HOXA5,CLDN10,SMS,MAB21L2,GBX2,EIF3J,PSMD10,DCXR,FOXH1,SNRPB2,MT2A,RPL10A,LAPTM4A,RNF113A,RPL36AL,NUDT11,RPS12,MRPL49,MSRA,FICD,ANP32B,UTF1,AP4M1,CBR3,PRPF31,NDUFB11,IMP3,RPS26,AIMP2,MAGEC2,RLN2,ARHGDIA,TMED1
TF	Factor: CREB,; motif: NTGACGTNA	TF:M00981	false	9.160628076359086e-9	8.038074748958149	8485	114	41	62700	ID1,SMS,NDUFAF1,EIF3J,CDK7,MED31,ARG2,MT2A,RNF113A,PRLH,RPL36AL,MAOB,ORMDL2,EMD,MAGEA6,MRPL49,MSRA,PRELID1,CLDN20,SIGLEC7,MAGED2,ANP32B,MAGEA3,RPL24,ARHGEF5,CRABP2,PRPF31,IMP3,TIMM17B,HCRT,FTHL17,RPS26,PNRC1,CRYGB,AIMP2,MAGEC2,RLN2,MFAP4,TRAPPC12,FADD,GNMT
TF	Factor: GCMa:FOXO1A; motif: GTMAATAMGGGTRN; match class: 1	TF:M08318_1	false	9.376983069712186e-9	8.027936868116667	4787	114	30	62700	MANF,MUC2,HOXA5,SMS,GUCA2A,LALBA,SLC10A1,CLDN2,GIMAP2,MAOB,BST2,ORMDL2,RPS12,MAGEA6,ATP4B,MSRA,PRELID1,MAGED2,CES1,ENDOG,MAGEA3,ARHGEF5,TCL1A,SLC35A2,OR8B2,OPTC,PNRC1,TRAPPC12,COX6A2,CSF2
TF	Factor: CDX-2; motif: TTTATN; match class: 1	TF:M02087_1	false	9.429011285507451e-9	8.025533844458888	5096	114	31	62700	CST7,ID1,PGLYRP1,MAB21L2,NDUFAF1,SLC25A24,AMY1C,PSMD10,ARG2,DCXR,STMN2,MT2A,TMPRSS11E,PABPC3,RNF113A,BST2,HLA-B,SIGLEC7,MAGED2,UGT2B10,TCL1A,CBR3,SLC35A2,IVL,OR8B2,FTHL17,RPS26,OPTC,COX6A2,MAD2L1BP,CD69
TF	Factor: Nrf-2; motif: NTGCTGAGTCAKN	TF:M00821	false	9.449899194896414e-9	8.024572824224466	4789	114	30	62700	CST7,EIF3J,CDK7,ARG2,FOXH1,STMN2,MT2A,TMPRSS11E,CLDN2,MRPS18A,PRLH,NUDT11,MSRA,PRELID1,CLDN20,FICD,CES1,PTMS,TCL1A,HCRT,IVL,TPSG1,GPX7,PNMT,GNG4,MAGEC2,FADD,COX6A2,TMED1,TUBB4A
TF	Factor: JUN; motif: NRTGACTCA	TF:M12589	false	9.58039681487565e-9	8.018616502305402	3908	114	27	62700	CRABP1,MUC2,PGLYRP1,GUCA2A,EIF3J,FOXH1,MT2A,RPL10A,MRPS18A,CSH1,NUDT11,MSRA,CLDN20,SIGLEC7,PTMS,RPL24,CRABP2,TCL1A,SLC35A2,HCRT,IVL,TPSG1,GNG4,TRAPPC12,FADD,CST2,SPRR2E
TF	Factor: CLOCK; motif: CNGNCACGTGNNNM	TF:M09884	false	9.58039681487565e-9	8.018616502305402	8499	114	41	62700	CST7,MANF,CRABP1,PGLYRP1,NDUFAF1,GUCA2A,AMY1C,SLC10A1,OCM2,EIF3J,CDK7,MED31,FOXH1,MT2A,PRLH,GIMAP2,NUDT11,RPS12,MAGEA6,MRPL49,PRELID1,CLDN20,AP4M1,MAGEA3,RPL24,IMP3,TIMM17B,TPSG1,GPX7,RPS26,AIMP2,RLN2,BDH1,TIMM8B,ARHGDIA,COX6A2,MAD2L1BP,BRF2,TMED1,TUBB4A,CSF2
TF	Factor: NFATc1; motif: TTTCCAYWRTGGAAA; match class: 1	TF:M04052_1	false	9.838246067958376e-9	8.00708231934326	3913	114	27	62700	CRABP1,HOXA5,GUCA2A,OCM2,PSMD10,CDK7,ARG2,LAPTM4A,RPL36AL,MAOB,ATP4B,AP4M1,ARHGEF5,TCL1A,SLC35A2,IMP3,HCRT,IVL,GPX7,RPS26,VSIG4,PNRC1,TRAPPC12,ARHGDIA,BRF2,SPRR2E,TUBB4A
TF	Factor: c-Jun; motif: NATGASTCATN	TF:M11264	false	1.0221677955471022e-8	7.990477806061773	4504	114	29	62700	CST7,MANF,MUC2,AMY1C,EIF3J,FOXH1,SNRPB2,CLDN2,MRPS18A,MAOB,ATP4B,CLDN20,HLA-B,UGT2B10,RPL24,CRABP2,TCL1A,SLC35A2,IMP3,HCRT,OR8B2,TPSG1,FTHL17,GPX7,GNG4,VSIG4,FADD,MAD2L1BP,CST2
TF	Factor: ISL2; motif: NCAMTTAN	TF:M11014	false	1.0294747369112132e-8	7.987384306408432	3640	114	26	62700	MAB21L2,NDUFAF1,SLC25A24,EIF3J,CDK7,ARG2,STMN2,MRPS18A,RPL36AL,GIMAP2,ORMDL2,RPS12,MRPL49,HLA-B,FICD,CBR3,NDUFB11,GPX7,PNMT,VSIG4,FADD,GNMT,MAD2L1BP,BRF2,TMED1,SPRR2E
TF	Factor: Hey2; motif: NGCACGYGYN	TF:M11054	false	1.0687082747126832e-8	7.971140827974443	3372	114	25	62700	CST7,CRABP1,HOXA5,AMY1C,EIF3J,MED31,MRPS18A,PRLH,GIMAP2,NUDT11,RPS12,MAGEA6,CLDN20,ANP32B,MAGEA3,IMP3,TIMM17B,TPSG1,RPS26,AIMP2,FADD,TIMM8B,ARHGDIA,COX6A2,TUBB4A
TF	Factor: TEF-3:ER81; motif: ACCGGAAATRCC	TF:M08423	false	1.0699083637384051e-8	7.970653417480202	3929	114	27	62700	CST7,CRABP1,MUC2,SMS,SLC25A24,PSMD10,SNRPB2,MT2A,LAPTM4A,CLDN2,MRPS18A,RNF113A,COX5B,PRELID1,FICD,MAGED2,RPL24,ARHGEF5,SLC35A2,IMP3,TIMM17B,FTHL17,TRAPPC12,TIMM8B,ARHGDIA,MAD2L1BP,BRF2
TF	Factor: RXRALPHA; motif: CNNTGRCCTYTNN	TF:M09833	false	1.0760512870249112e-8	7.968167028724372	5441	114	32	62700	GBX2,AMY1C,SLC10A1,ARG2,FOXH1,SNRPB2,LAPTM4A,PABPC3,MRPS18A,CSH1,MAOB,MAGEA6,ATP4B,MSRA,CLDN20,SIGLEC7,MAGEA3,RPL24,CRABP2,CBR3,IMP3,HCRT,IVL,GPX7,RPS26,GNG4,AIMP2,MAGEC2,RLN2,MFAP4,CST2,SPRR2E
TF	Factor: Fra-1; motif: GRTGACGTCATC	TF:M11285	false	1.0932282358842332e-8	7.961289159882457	7813	114	39	62700	ID1,MANF,PGLYRP1,NDUFAF1,LALBA,AMY1C,OCM2,EIF3J,PSMD10,ARG2,CLDN2,MRPS18A,PRLH,ORMDL2,EMD,RPS12,MAGEA6,MRPL49,ATP4B,COX5B,HLA-B,FICD,SIGLEC7,ANP32B,CES1,PROP1,UGT2B10,PTMS,AP4M1,MAGEA3,RPL24,ARHGEF5,CBR3,PRPF31,IMP3,OR8B2,AIMP2,MFAP4,COX6A2
TF	Factor: YY1; motif: CAARATGGCNGC	TF:M07234	false	1.0968946199028802e-8	7.959835093658662	6094	114	34	62700	MANF,PGLYRP1,NDUFAF1,SLC25A24,LALBA,SLC10A1,OCM2,CDK7,STMN2,LAPTM4A,CLDN2,MRPS18A,RNF113A,CSH1,RPL36AL,ORMDL2,MRPL49,HLA-B,FICD,ANP32B,RPL24,ARHGEF5,SLC35A2,NDUFB11,TIMM17B,GPX7,GNG4,AIMP2,MAGEC2,BDH1,ARHGDIA,CD69,SPRR2E,TUBB4A
TF	Factor: Smad4; motif: NCAGACAN	TF:M07368	false	1.1072228045595543e-8	7.955764977988126	3936	114	27	62700	MUC2,CLDN10,PSMD10,SNRPB2,MT2A,CLDN2,MRPS18A,CSH1,BST2,MRPL49,PRELID1,MAGED2,UTF1,ARHGEF5,PRPF31,NDUFB11,TIMM17B,HCRT,IVL,GNG4,AIMP2,MAGEC2,RLN2,MFAP4,COX6A2,BRF2,CD69
TF	Factor: CKROX; motif: SCCCTCCCC	TF:M01175	false	1.1315642282882626e-8	7.946320790185152	7468	114	38	62700	CST7,MUC2,CLDN10,MAB21L2,SLC10A1,EIF3J,CDK7,FOXH1,STMN2,RPL10A,MAOB,EMD,COX5B,HLA-B,FICD,SIGLEC7,MAGED2,ANP32B,UTF1,PTMS,AP4M1,ARHGEF5,CBR3,NDUFB11,TIMM17B,HCRT,TPSG1,FTHL17,PNMT,RPS26,OPTC,PNRC1,MAGEC2,MFAP4,FADD,ARHGDIA,COX6A2,TUBB4A
TF	Factor: GABP-alpha; motif: NNNRCCGGAAGTGN	TF:M09935	false	1.131816122832742e-8	7.946224123788728	4526	114	29	62700	ID1,CRABP1,MUC2,SMS,SLC25A24,CDK7,MED31,FOXH1,SNRPB2,CLDN2,MRPS18A,RNF113A,RPL36AL,EMD,ATP4B,COX5B,PRELID1,MAGED2,ENDOG,AP4M1,ARHGEF5,SLC35A2,FTHL17,CRYGB,GNMT,TIMM8B,ARHGDIA,MAD2L1BP,BRF2
TF	Factor: HOXA6; motif: NYMATTAN	TF:M08772	false	1.1368814417599625e-8	7.944284822800464	7825	114	39	62700	CST7,ID1,MUC2,SMS,MAB21L2,SLC25A24,SLC10A1,PSMD10,CDK7,ARG2,MT2A,LAPTM4A,CLDN2,GIMAP2,MAOB,HLA-B,CES1,UTF1,UGT2B10,PTMS,AP4M1,TCL1A,PRPF31,GPX7,RPS26,GNG4,PNRC1,CRYGB,RLN2,BDH1,TRAPPC12,FADD,GNMT,TIMM8B,MAD2L1BP,CST2,BRF2,CD69,TMED1
TF	Factor: LF-A1; motif: GGGSTCWR; match class: 1	TF:M00646_1	false	1.137537940229675e-8	7.944034109433395	6437	114	35	62700	MANF,CRABP1,MUC2,PGLYRP1,LALBA,AMY1C,OCM2,EIF3J,DCXR,FOXH1,RPL10A,MRPS18A,PRLH,MAOB,BST2,NUDT11,MSRA,PRELID1,FICD,SIGLEC7,PROP1,PTMS,AP4M1,CRABP2,TCL1A,CBR3,PRPF31,GPX7,PNMT,GNG4,PNRC1,BDH1,GNMT,TIMM8B,MAD2L1BP
TF	Factor: TBP; motif: NGNNTATAAAA	TF:M03581	false	1.1482895043761672e-8	7.939948604706067	7123	114	37	62700	ID1,CRABP1,HOXA5,CLDN10,NDUFAF1,SLC10A1,OCM2,PSMD10,CDK7,DCXR,MT2A,TMPRSS11E,PABPC3,CSH1,GIMAP2,ORMDL2,CLDN20,HLA-B,MAGED2,ANP32B,UGT2B10,PTMS,ARHGEF5,CRABP2,PRPF31,SLC35A2,OR8B2,FTHL17,PNMT,OPTC,GNG4,PNRC1,CRYGB,BDH1,TRAPPC12,CST2,TMED1
TF	Factor: Egr-3; motif: NTGCGTGGGCGK	TF:M00245	false	1.1560188702021715e-8	7.937035076678649	7475	114	38	62700	ID1,PGLYRP1,HOXA5,CLDN10,SMS,MAB21L2,GBX2,SLC25A24,EIF3J,MED31,DCXR,FOXH1,RNF113A,MAOB,ORMDL2,EMD,RPS12,MAGEA6,MRPL49,COX5B,PRELID1,CES1,UTF1,PTMS,ENDOG,MAGEA3,RPL24,ARHGEF5,CBR3,HCRT,TPSG1,MAGEC2,TRAPPC12,FADD,ARHGDIA,COX6A2,TMED1,CSF2
TF	Factor: Fli-1; motif: NACCGGAARTN	TF:M11402	false	1.161154809005888e-8	7.935109874822181	3946	114	27	62700	CRABP1,MUC2,SMS,SLC25A24,SNRPB2,CLDN2,RNF113A,BST2,COX5B,PRELID1,FICD,SIGLEC7,MAGED2,RPL24,ARHGEF5,TIMM17B,IVL,FTHL17,CRYGB,AIMP2,TRAPPC12,FADD,TIMM8B,ARHGDIA,MAD2L1BP,BRF2,SPRR2E
TF	Factor: RELA; motif: GGGRMTKYCCC	TF:M12657	false	1.1659593288861284e-8	7.933316598417819	6444	114	35	62700	CST7,SMS,SLC10A1,CDK7,DCXR,FOXH1,SNRPB2,STMN2,MT2A,LAPTM4A,CLDN2,BST2,NUDT11,ATP4B,PRELID1,FICD,ANP32B,PTMS,ARHGEF5,CRABP2,TCL1A,CBR3,PRPF31,IMP3,TIMM17B,HCRT,IVL,TPSG1,FTHL17,PNMT,PNRC1,AIMP2,MAGEC2,TIMM8B,CD69
TF	Factor: MIF-1; motif: NNGTTGCWWGGYAACNGS; match class: 1	TF:M00279_1	false	1.1740857599244405e-8	7.930300179322088	5463	114	32	62700	ID1,MAB21L2,GUCA2A,AMY1C,SLC10A1,CDK7,MED31,SNRPB2,MT2A,RNF113A,GIMAP2,BST2,NUDT11,ATP4B,COX5B,CLDN20,HLA-B,ANP32B,UTF1,CBR3,HCRT,FTHL17,GPX7,PNMT,GNG4,PNRC1,MAGEC2,TRAPPC12,GNMT,COX6A2,CST2,BRF2
TF	Factor: Sox-3; motif: SNNACAATRK	TF:M11617	false	1.1767506912235063e-8	7.929315537916654	3949	114	27	62700	HOXA5,SMS,MAB21L2,ARG2,SNRPB2,STMN2,CLDN2,CSH1,MAOB,BST2,NUDT11,RPS12,HLA-B,SIGLEC7,PRPF31,SLC35A2,FTHL17,RPS26,OPTC,GNG4,PNRC1,TRAPPC12,TIMM8B,BRF2,CD69,SPRR2E,CSF2
TF	Factor: ATF-4; motif: GGATGATGTCATCC	TF:M11334	false	1.1768317367712292e-8	7.9292856280789925	6447	114	35	62700	CST7,ID1,PGLYRP1,CLDN10,LALBA,SLC10A1,OCM2,EIF3J,PSMD10,ARG2,TMPRSS11E,PRLH,GIMAP2,EMD,MAGEA6,ATP4B,CLDN20,SIGLEC7,ANP32B,CES1,UGT2B10,ENDOG,MAGEA3,RPL24,TCL1A,CBR3,IVL,OR8B2,OPTC,PNRC1,MFAP4,GNMT,COX6A2,CD69,SPRR2E
TF	Factor: E2F-1; motif: NTTTTGGCGCCAWWWN; match class: 1	TF:M11533_1	false	1.17822402691653e-8	7.928772125165744	8935	114	42	62700	CRABP1,SMS,NDUFAF1,GBX2,SLC25A24,EIF3J,CDK7,MED31,DCXR,STMN2,LAPTM4A,RPL36AL,ORMDL2,COX5B,MSRA,PRELID1,SIGLEC7,ANP32B,UTF1,PTMS,AP4M1,RPL24,ARHGEF5,CRABP2,CBR3,PRPF31,NDUFB11,IMP3,FTHL17,GPX7,PNMT,RPS26,GNG4,AIMP2,MAGEC2,MFAP4,FADD,GNMT,TIMM8B,ARHGDIA,BRF2,TUBB4A
TF	Factor: HAIRYLIKE; motif: NNNNCANGTG	TF:M08885	false	1.1869796541008525e-8	7.925556725179746	6116	114	34	62700	CST7,CRABP1,PGLYRP1,GBX2,GUCA2A,EIF3J,CDK7,MED31,PRLH,GIMAP2,NUDT11,RPS12,MAGEA6,MRPL49,PRELID1,ANP32B,AP4M1,MAGEA3,IMP3,TIMM17B,TPSG1,RPS26,VSIG4,CRYGB,AIMP2,RLN2,TRAPPC12,FADD,TIMM8B,ARHGDIA,COX6A2,CST2,BRF2,TUBB4A
TF	Factor: E2F-1; motif: NTTSGCGG	TF:M00430	false	1.188729017359962e-8	7.924917135859122	8201	114	40	62700	MANF,CRABP1,PGLYRP1,HOXA5,CLDN10,SMS,GBX2,GUCA2A,SLC25A24,EIF3J,CDK7,ARG2,RPL36AL,MAOB,NUDT11,RPS12,MRPL49,COX5B,HLA-B,ANP32B,UTF1,ENDOG,AP4M1,RPL24,TCL1A,CBR3,NDUFB11,GPX7,PNMT,RPS26,PNRC1,MAGEC2,RLN2,MFAP4,TRAPPC12,FADD,TIMM8B,CD69,TMED1,TUBB4A
TF	Factor: c-Myc; motif: NSCACGTGGN; match class: 1	TF:M04743_1	false	1.1896126762330658e-8	7.924594416721526	3125	114	24	62700	CRABP1,PGLYRP1,GUCA2A,AMY1C,OCM2,EIF3J,MED31,FOXH1,GIMAP2,BST2,NUDT11,RPS12,PRELID1,ANP32B,IMP3,TPSG1,RPS26,AIMP2,TIMM8B,ARHGDIA,COX6A2,MAD2L1BP,TMED1,TUBB4A
TF	Factor: Tbx3; motif: NAGGTGTSAN	TF:M12024	false	1.191329302046383e-8	7.923968176137591	4539	114	29	62700	CRABP1,PGLYRP1,CLDN10,SMS,GUCA2A,SLC25A24,LALBA,OCM2,EIF3J,PSMD10,CLDN2,CSH1,RPS12,MRPL49,PRELID1,CES1,PROP1,CRABP2,CBR3,NDUFB11,PNMT,CRYGB,MAGEC2,MFAP4,TRAPPC12,TIMM8B,COX6A2,CST2,SPRR2E
TF	Factor: Nfe2l1; motif: TGYNNAGTCATT	TF:M07390	false	1.2309660796851024e-8	7.909753914256783	6799	114	36	62700	CST7,MUC2,PGLYRP1,HOXA5,AMY1C,OCM2,CDK7,ARG2,STMN2,MT2A,RPL10A,TMPRSS11E,GIMAP2,MAOB,ORMDL2,MSRA,PRELID1,CLDN20,HLA-B,MAGED2,ANP32B,UGT2B10,RPL24,ARHGEF5,HCRT,IVL,RPS26,OPTC,GNG4,CRYGB,RLN2,BDH1,TRAPPC12,TIMM8B,COX6A2,BRF2
TF	Factor: C-Fos; motif: NNTGACTCAN	TF:M07600	false	1.2381981043359413e-8	7.90720986522141	2871	114	23	62700	CRABP1,MUC2,PGLYRP1,GUCA2A,EIF3J,MT2A,RPL10A,CSH1,NUDT11,MSRA,CLDN20,SIGLEC7,PTMS,CRABP2,TCL1A,SLC35A2,HCRT,IVL,GNG4,TRAPPC12,FADD,CST2,SPRR2E
TF	Factor: nerf; motif: NNNCCGGAAGTGN	TF:M09901	false	1.2490651469444998e-8	7.903414909727815	5479	114	32	62700	CRABP1,MUC2,SMS,SLC25A24,SLC10A1,EIF3J,MED31,SNRPB2,CLDN2,MRPS18A,RNF113A,RPL36AL,EMD,ATP4B,COX5B,MSRA,PRELID1,FICD,SIGLEC7,MAGED2,UTF1,AP4M1,RPL24,ARHGEF5,SLC35A2,FTHL17,CRYGB,GNMT,TIMM8B,ARHGDIA,MAD2L1BP,BRF2
TF	Factor: AML1a; motif: TGTGGT; match class: 1	TF:M00271_1	false	1.2678833181335282e-8	7.8969207122448415	5483	114	32	62700	CST7,MUC2,PGLYRP1,GUCA2A,OCM2,PSMD10,DCXR,STMN2,CLDN2,RNF113A,PRLH,CSH1,MAOB,BST2,ORMDL2,MAGEA6,CLDN20,CES1,UGT2B10,MAGEA3,NDUFB11,IMP3,HCRT,IVL,OR8B2,FTHL17,RPS26,OPTC,ARHGDIA,CD69,SPRR2E,CSF2
TF	Factor: AML1; motif: TGTGGT; match class: 1	TF:M02084_1	false	1.2678833181335282e-8	7.8969207122448415	5483	114	32	62700	CST7,MUC2,PGLYRP1,GUCA2A,OCM2,PSMD10,DCXR,STMN2,CLDN2,RNF113A,PRLH,CSH1,MAOB,BST2,ORMDL2,MAGEA6,CLDN20,CES1,UGT2B10,MAGEA3,NDUFB11,IMP3,HCRT,IVL,OR8B2,FTHL17,RPS26,OPTC,ARHGDIA,CD69,SPRR2E,CSF2
TF	Factor: AML1; motif: TGTGGT; match class: 1	TF:M00751_1	false	1.2678833181335282e-8	7.8969207122448415	5483	114	32	62700	CST7,MUC2,PGLYRP1,GUCA2A,OCM2,PSMD10,DCXR,STMN2,CLDN2,RNF113A,PRLH,CSH1,MAOB,BST2,ORMDL2,MAGEA6,CLDN20,CES1,UGT2B10,MAGEA3,NDUFB11,IMP3,HCRT,IVL,OR8B2,FTHL17,RPS26,OPTC,ARHGDIA,CD69,SPRR2E,CSF2
TF	Factor: AP-4; motif: ANCATATGNT; match class: 1	TF:M11207_1	false	1.290724925111154e-8	7.88916630322952	2380	114	21	62700	GUCA2A,AMY1C,PSMD10,CDK7,TMPRSS11E,CLDN2,ORMDL2,MRPL49,MSRA,CLDN20,UGT2B10,AP4M1,CBR3,PRPF31,FTHL17,OPTC,MFAP4,BDH1,FADD,TIMM8B,CST2
TF	Factor: VSX1; motif: CYAATTRN	TF:M10941	false	1.300623816410502e-8	7.885848297659384	3970	114	27	62700	MUC2,GBX2,SLC10A1,CDK7,LAPTM4A,CLDN2,MAOB,BST2,HLA-B,MAGED2,CES1,PROP1,UTF1,UGT2B10,PTMS,HCRT,OR8B2,PNRC1,CRYGB,MAGEC2,RLN2,BDH1,COX6A2,MAD2L1BP,BRF2,CD69,SPRR2E
TF	Factor: B-ATF; motif: NNATGACACN	TF:M11300	false	1.3061248066025482e-8	7.8840153221198745	8969	114	42	62700	ID1,MUC2,PGLYRP1,HOXA5,CLDN10,SMS,LALBA,AMY1C,CDK7,TMPRSS11E,CLDN2,MRPS18A,CSH1,ORMDL2,MRPL49,PRELID1,HLA-B,FICD,CES1,PROP1,UGT2B10,ENDOG,RPL24,ARHGEF5,CRABP2,TCL1A,IMP3,TIMM17B,HCRT,OR8B2,OPTC,GNG4,MAGEC2,MFAP4,TRAPPC12,GNMT,TIMM8B,COX6A2,CST2,BRF2,CD69,SPRR2E
TF	Factor: GATA-1; motif: SNNGATNNNN	TF:M00075	false	1.3224022839289283e-8	7.878636409363352	7165	114	37	62700	MANF,CRABP1,CLDN10,GBX2,AMY1C,EIF3J,PSMD10,RNF113A,CSH1,MAOB,BST2,NUDT11,ORMDL2,MAGEA6,MRPL49,COX5B,PRELID1,ENDOG,MAGEA3,RPL24,HCRT,TPSG1,FTHL17,GPX7,PNMT,RPS26,PNRC1,AIMP2,MAGEC2,RLN2,MFAP4,TIMM8B,MAD2L1BP,BRF2,TMED1,SPRR2E,TUBB4A
TF	Factor: TEF-3:C/EBPdelta; motif: RGWATGYNRTTRCGYAAY	TF:M08413	false	1.3617135924013827e-8	7.865914227459678	6152	114	34	62700	CRABP1,HOXA5,SMS,MAB21L2,NDUFAF1,SLC25A24,AMY1C,SLC10A1,MED31,DCXR,FOXH1,SNRPB2,STMN2,LAPTM4A,CLDN2,PABPC3,MRPS18A,RPL36AL,GIMAP2,BST2,ORMDL2,PRELID1,HLA-B,CES1,UGT2B10,RPL24,CRABP2,CBR3,FTHL17,RPS26,RLN2,CST2,BRF2,SPRR2E
TF	Factor: Erg; motif: NRRSAGGAAGNGG; match class: 1	TF:M09907_1	false	1.384990393630209e-8	7.858553238879576	5187	114	31	62700	CST7,MANF,MUC2,PGLYRP1,HOXA5,SLC25A24,FOXH1,STMN2,LAPTM4A,CLDN2,CSH1,GIMAP2,MRPL49,COX5B,CLDN20,SIGLEC7,PROP1,UTF1,PTMS,ARHGEF5,HCRT,IVL,FTHL17,GNG4,PNRC1,MAGEC2,RLN2,TIMM8B,CD69,TMED1,SPRR2E
TF	Factor: Pbx; motif: GATTGATKGNNS	TF:M00998	false	1.422420733299972e-8	7.846971926022241	5193	114	31	62700	MANF,GUCA2A,LALBA,AMY1C,SLC10A1,ARG2,FOXH1,SNRPB2,PRLH,RPL36AL,EMD,ATP4B,FICD,CES1,UGT2B10,CRABP2,CBR3,TIMM17B,HCRT,PNMT,GNG4,CRYGB,MAGEC2,RLN2,TRAPPC12,FADD,TIMM8B,MAD2L1BP,BRF2,TMED1,TUBB4A
TF	Factor: NF1B; motif: CYTGGCNYNCWGCCAN; match class: 1	TF:M09762_1	false	1.4422859158582411e-8	7.840948637417604	1504	114	17	62700	MUC2,PGLYRP1,GUCA2A,SLC25A24,MED31,DCXR,FOXH1,PRLH,MSRA,FICD,SIGLEC7,CES1,UTF1,PTMS,CBR3,TPSG1,TRAPPC12
TF	Factor: Sp2; motif: GGGGCGGGG	TF:M10435	false	1.4481506452147307e-8	7.839186257902375	7899	114	39	62700	CST7,MANF,CRABP1,SMS,MAB21L2,GBX2,SLC10A1,OCM2,PSMD10,MED31,DCXR,STMN2,MT2A,LAPTM4A,MRPS18A,BST2,NUDT11,EMD,MRPL49,COX5B,PRELID1,FICD,ANP32B,UTF1,PTMS,TCL1A,SLC35A2,NDUFB11,TIMM17B,GPX7,PNMT,PNRC1,MAGEC2,MFAP4,FADD,ARHGDIA,COX6A2,TMED1,TUBB4A
TF	Factor: Fli-1; motif: NACCGGAARTN; match class: 1	TF:M11400_1	false	1.4481506452147307e-8	7.839186257902375	4283	114	28	62700	CRABP1,MUC2,SMS,NDUFAF1,MED31,SNRPB2,RPL10A,MRPS18A,RNF113A,RPS12,COX5B,MSRA,PRELID1,FICD,UTF1,AP4M1,RPL24,ARHGEF5,PRPF31,SLC35A2,FTHL17,GPX7,RPS26,AIMP2,TRAPPC12,ARHGDIA,MAD2L1BP,BRF2
TF	Factor: Nkx3-2; motif: NTCGTTAN	TF:M10625	false	1.4533080920501011e-8	7.837642308280356	6169	114	34	62700	CST7,MUC2,MAB21L2,NDUFAF1,GBX2,PSMD10,ARG2,SNRPB2,STMN2,RPL10A,LAPTM4A,TMPRSS11E,PABPC3,RPL36AL,ORMDL2,RPS12,ATP4B,COX5B,CLDN20,ANP32B,AP4M1,RPL24,PRPF31,SLC35A2,NDUFB11,IMP3,TIMM17B,RPS26,MFAP4,TRAPPC12,FADD,TIMM8B,ARHGDIA,BRF2
TF	Factor: LBP-1; motif: CAGCTGS	TF:M00644	false	1.4826693880421213e-8	7.828955679016215	9009	114	42	62700	ID1,MUC2,PGLYRP1,HOXA5,CLDN10,SLC25A24,LALBA,MED31,ARG2,FOXH1,SNRPB2,STMN2,MT2A,PABPC3,RNF113A,RPL36AL,MAGEA6,ATP4B,PRELID1,FICD,MAGED2,ANP32B,CES1,PROP1,ENDOG,MAGEA3,CBR3,PRPF31,NDUFB11,HCRT,TPSG1,FTHL17,GPX7,PNMT,GNG4,PNRC1,MAGEC2,RLN2,GNMT,COX6A2,CST2,TUBB4A
TF	Factor: c-Rel; motif: SGGRNTTTCC	TF:M00053	false	1.48723239150967e-8	7.827621164319592	3712	114	26	62700	PGLYRP1,SMS,AMY1C,OCM2,PSMD10,CDK7,MT2A,BST2,ATP4B,COX5B,FICD,ANP32B,ARHGEF5,TCL1A,CBR3,PRPF31,SLC35A2,IMP3,TIMM17B,HCRT,TPSG1,FTHL17,RPS26,MAGEC2,RLN2,CD69
TF	Factor: FOXM1; motif: TRTTTATNN	TF:M08883	false	1.4891888062558619e-8	7.8270502368906465	6852	114	36	62700	CST7,ID1,CLDN10,NDUFAF1,AMY1C,EIF3J,PSMD10,CDK7,DCXR,MT2A,TMPRSS11E,PABPC3,RPL36AL,GIMAP2,MAOB,ORMDL2,MRPL49,ATP4B,HLA-B,FICD,MAGED2,UGT2B10,SLC35A2,OR8B2,GPX7,RPS26,OPTC,GNG4,PNRC1,RLN2,MFAP4,BDH1,TRAPPC12,COX6A2,BRF2,CD69
TF	Factor: Sox-18; motif: NACAAYGS	TF:M11623	false	1.4998320386505232e-8	7.823957373458664	5524	114	32	62700	CST7,HOXA5,SMS,MAB21L2,SLC25A24,CDK7,ARG2,STMN2,CLDN2,CSH1,RPL36AL,GIMAP2,MAOB,NUDT11,CLDN20,HLA-B,SIGLEC7,MAGED2,CES1,UGT2B10,PRPF31,SLC35A2,FTHL17,PNMT,RPS26,OPTC,GNG4,VSIG4,TRAPPC12,TIMM8B,BRF2,CSF2
TF	Factor: PU.1; motif: NNNNYYYACTTCCTCTTTY	TF:M01172	false	1.5156966767065245e-8	7.819387701614827	4293	114	28	62700	MANF,HOXA5,MAB21L2,LALBA,ARG2,FOXH1,SNRPB2,STMN2,MT2A,CLDN2,RNF113A,CSH1,GIMAP2,MAOB,MRPL49,CLDN20,PROP1,UTF1,PTMS,ARHGEF5,PNMT,GNG4,MAGEC2,TIMM8B,BRF2,CD69,SPRR2E,CSF2
TF	Factor: ATF-2; motif: NRTGAYGTMAYN	TF:M11308	false	1.5377278576583194e-8	7.8131205178344	4296	114	28	62700	ID1,MANF,NDUFAF1,AMY1C,OCM2,PSMD10,ARG2,CLDN2,PRLH,ORMDL2,EMD,MAGEA6,ATP4B,HLA-B,ANP32B,CES1,UGT2B10,PTMS,MAGEA3,RPL24,CBR3,PRPF31,OR8B2,CRYGB,AIMP2,BDH1,FADD,COX6A2
TF	Factor: A-Myb:Elf-1; motif: NMCCGGAACCGTTA; match class: 1	TF:M08390_1	false	1.5470916811022857e-8	7.810483949120915	4902	114	30	62700	ID1,MANF,CRABP1,PGLYRP1,MAB21L2,PSMD10,STMN2,MT2A,PABPC3,CSH1,RPL36AL,ORMDL2,EMD,RPS12,MRPL49,ATP4B,SIGLEC7,CES1,TCL1A,CBR3,SLC35A2,IMP3,GPX7,PNRC1,TRAPPC12,FADD,GNMT,TIMM8B,BRF2,TUBB4A
TF	Factor: JunB; motif: NRRTGASTCAK	TF:M07103	false	1.5470916811022857e-8	7.810483949120915	2407	114	21	62700	CRABP1,GUCA2A,EIF3J,MT2A,RPL10A,MRPS18A,NUDT11,MSRA,CLDN20,SIGLEC7,RPL24,CRABP2,TCL1A,SLC35A2,HCRT,IVL,TPSG1,GNG4,TRAPPC12,FADD,CST2
TF	Factor: SMAD3; motif: YGTCTAGACA; match class: 1	TF:M04026_1	false	1.605009439370506e-8	7.79452240908187	6195	114	34	62700	MANF,PGLYRP1,HOXA5,CLDN10,NDUFAF1,GBX2,AMY1C,OCM2,CDK7,MED31,ARG2,SNRPB2,MT2A,RPL10A,MRPS18A,GIMAP2,MAOB,ORMDL2,MSRA,PRELID1,SIGLEC7,CES1,PRPF31,HCRT,IVL,FTHL17,GPX7,OPTC,GNG4,AIMP2,MAGEC2,FADD,GNMT,TMED1
TF	Factor: E2F-1; motif: NNNNGGCGGGAARN; match class: 1	TF:M09892_1	false	1.6133588846880427e-8	7.79226901494024	9415	114	43	62700	PGLYRP1,CLDN10,SMS,GBX2,GUCA2A,PSMD10,ARG2,DCXR,FOXH1,MT2A,RPL10A,NUDT11,ORMDL2,EMD,RPS12,MRPL49,PRELID1,FICD,MAGED2,ANP32B,UTF1,PTMS,ENDOG,AP4M1,ARHGEF5,CRABP2,TCL1A,CBR3,PRPF31,NDUFB11,TIMM17B,HCRT,TPSG1,GPX7,PNMT,PNRC1,AIMP2,RLN2,TRAPPC12,GNMT,ARHGDIA,COX6A2,TUBB4A
TF	Factor: IRF-4; motif: NYGAAASYGAAACYN	TF:M11686	false	1.673958624933181e-8	7.77625528062309	3456	114	25	62700	CST7,MANF,SMS,SLC25A24,MED31,LAPTM4A,PABPC3,CSH1,GIMAP2,BST2,NUDT11,RPS12,COX5B,CLDN20,HLA-B,CRABP2,CBR3,HCRT,IVL,OR8B2,VSIG4,PNRC1,CD69,TMED1,SPRR2E
TF	Factor: Elk-1:FOXI1; motif: ACCGGAAGTRTMAACAN	TF:M08216	false	1.689339735722422e-8	7.772283002582657	7234	114	37	62700	CST7,ID1,CRABP1,PGLYRP1,CLDN10,NDUFAF1,LALBA,AMY1C,SNRPB2,MT2A,LAPTM4A,TMPRSS11E,CLDN2,MRPS18A,RNF113A,RPL36AL,GIMAP2,MAOB,ORMDL2,RPS12,MRPL49,SIGLEC7,PROP1,UTF1,PTMS,ENDOG,ARHGEF5,IMP3,TIMM17B,HCRT,IVL,GNG4,TRAPPC12,ARHGDIA,BRF2,SPRR2E,TUBB4A
TF	Factor: GATA-6; motif: WGATAACGATCW	TF:M12208	false	1.691910104428246e-8	7.771622715876145	4316	114	28	62700	CLDN10,MAB21L2,NDUFAF1,GUCA2A,SLC10A1,OCM2,DCXR,MT2A,LAPTM4A,NUDT11,RPS12,MRPL49,CLDN20,HLA-B,CBR3,TIMM17B,IVL,TPSG1,OPTC,VSIG4,MFAP4,BDH1,TRAPPC12,FADD,TIMM8B,BRF2,SPRR2E,TUBB4A
TF	Factor: foxm1; motif: TGTTTRCTYWNN	TF:M09930	false	1.6961260195514172e-8	7.770541883469293	6888	114	36	62700	MANF,CLDN10,GBX2,SLC25A24,SLC10A1,OCM2,EIF3J,PSMD10,CDK7,MED31,ARG2,STMN2,TMPRSS11E,CLDN2,MRPS18A,CLDN20,HLA-B,PTMS,TCL1A,CBR3,PRPF31,IMP3,HCRT,OR8B2,FTHL17,GPX7,PNMT,RPS26,VSIG4,RLN2,TRAPPC12,FADD,TIMM8B,CST2,CD69,SPRR2E
TF	Factor: AHR; motif: CACGCN	TF:M01855	false	1.723943661799671e-8	7.763476930952903	8684	114	41	62700	CST7,MANF,PGLYRP1,HOXA5,CLDN10,SMS,MAB21L2,NDUFAF1,SLC25A24,EIF3J,DCXR,CLDN2,MRPS18A,PRLH,MAOB,BST2,NUDT11,ORMDL2,RPS12,MRPL49,ATP4B,COX5B,HLA-B,FICD,CES1,PROP1,ENDOG,AP4M1,ARHGEF5,CBR3,PRPF31,IMP3,TIMM17B,OR8B2,RPS26,TRAPPC12,FADD,BRF2,TMED1,TUBB4A,CSF2
TF	Factor: GATA-X; motif: NGATAAGNMNN	TF:M00203	false	1.7440915942132747e-8	7.75843071102223	3743	114	26	62700	MANF,NDUFAF1,GBX2,GUCA2A,SLC25A24,CDK7,SNRPB2,MT2A,TMPRSS11E,CLDN2,PABPC3,MRPS18A,RPL36AL,BST2,NUDT11,RPS12,MRPL49,PRELID1,PTMS,TCL1A,OPTC,COX6A2,MAD2L1BP,TMED1,SPRR2E,CSF2
TF	Factor: NF-1B; motif: KCCAGANWN	TF:M08825	false	1.7963073092627033e-8	7.745619362935925	5893	114	33	62700	CST7,ID1,PGLYRP1,NDUFAF1,GBX2,LALBA,SLC10A1,CDK7,ARG2,SNRPB2,STMN2,RPL10A,CLDN2,CSH1,MAOB,BST2,NUDT11,RPS12,FICD,ENDOG,CRABP2,IMP3,HCRT,IVL,RPS26,OPTC,GNG4,AIMP2,RLN2,FADD,COX6A2,CD69,CSF2
TF	Factor: SZF1-1; motif: CCAGGGTAWCAGCNG	TF:M01109	false	1.798998253371586e-8	7.744969258306172	4329	114	28	62700	CST7,ID1,MUC2,PGLYRP1,MAB21L2,SLC25A24,PSMD10,ARG2,FOXH1,PABPC3,CSH1,RPL36AL,MAOB,RPS12,MSRA,CRABP2,NDUFB11,IMP3,TPSG1,FTHL17,GPX7,MFAP4,TIMM8B,ARHGDIA,MAD2L1BP,CST2,CD69,TUBB4A
TF	Factor: FOSB:JUND; motif: NNTNACTNATN	TF:M08928	false	1.8216409546124463e-8	7.739537218360056	6228	114	34	62700	MANF,MUC2,HOXA5,LALBA,AMY1C,OCM2,EIF3J,CDK7,ARG2,FOXH1,LAPTM4A,TMPRSS11E,MRPS18A,GIMAP2,RPS12,COX5B,CLDN20,FICD,SIGLEC7,UGT2B10,RPL24,TCL1A,PRPF31,IMP3,TPSG1,FTHL17,RPS26,GNG4,TRAPPC12,FADD,COX6A2,MAD2L1BP,CST2,CD69
TF	Factor: Erm:C/EBPdelta; motif: RSCGGAWRTTGCGYAAY; match class: 1	TF:M08458_1	false	1.8221951631597552e-8	7.7394051104891215	3200	114	24	62700	CST7,NDUFAF1,AMY1C,SLC10A1,STMN2,RPL10A,LAPTM4A,PABPC3,RNF113A,GIMAP2,MAOB,ORMDL2,MAGEA6,ATP4B,PRELID1,ANP32B,PTMS,MAGEA3,RPL24,OR8B2,FTHL17,RPS26,PNRC1,BRF2
TF	Factor: YY1; motif: NNNNNCCATNTWNNNWN	TF:M00059	false	1.828200978464692e-8	7.737976062956475	4940	114	30	62700	PGLYRP1,HOXA5,GUCA2A,SLC25A24,EIF3J,PSMD10,CDK7,DCXR,STMN2,LAPTM4A,CLDN2,MRPS18A,ORMDL2,MSRA,HLA-B,FICD,SIGLEC7,MAGED2,ANP32B,CES1,TCL1A,SLC35A2,FTHL17,RPS26,PNRC1,MAGEC2,BDH1,TIMM8B,SPRR2E,CSF2
TF	Factor: E2F-3:FOXO6; motif: NAATGACACGCGCCCMC; match class: 1	TF:M08209_1	false	1.867258337347822e-8	7.728795592750894	7976	114	39	62700	ID1,HOXA5,CLDN10,SMS,MAB21L2,GBX2,GUCA2A,LALBA,SLC10A1,EIF3J,FOXH1,LAPTM4A,PRLH,CSH1,NUDT11,MRPL49,MSRA,HLA-B,FICD,SIGLEC7,ANP32B,UTF1,ENDOG,AP4M1,CRABP2,PRPF31,SLC35A2,TIMM17B,TPSG1,PNMT,PNRC1,AIMP2,TRAPPC12,FADD,GNMT,ARHGDIA,MAD2L1BP,TMED1,TUBB4A
TF	Factor: ER-alpha; motif: AGGTCASMNTGACCY	TF:M09909	false	1.9096236322499748e-8	7.719052219424295	6921	114	36	62700	PGLYRP1,CLDN10,GUCA2A,SLC25A24,LALBA,AMY1C,SLC10A1,OCM2,EIF3J,MED31,FOXH1,STMN2,MAGEA6,MRPL49,ATP4B,MSRA,PRELID1,CLDN20,FICD,CES1,PROP1,UTF1,ENDOG,MAGEA3,ARHGEF5,HCRT,TPSG1,FTHL17,GPX7,GNG4,GNMT,ARHGDIA,CST2,TMED1,TUBB4A,CSF2
TF	Factor: HOXD12:PEA3; motif: RCCGGAAGTAATAAAM	TF:M08369	false	1.911148105321999e-8	7.718705655785534	4643	114	29	62700	CST7,CRABP1,MUC2,HOXA5,MAB21L2,SLC10A1,ARG2,CLDN2,RNF113A,MAOB,ATP4B,MSRA,CLDN20,UGT2B10,ENDOG,RPL24,SLC35A2,TIMM17B,HCRT,IVL,GPX7,GNG4,MAGEC2,RLN2,MFAP4,COX6A2,MAD2L1BP,TMED1,SPRR2E
TF	Factor: Elf-1; motif: AWCCCGGAAGTN; match class: 1	TF:M07415_1	false	1.9167010428108886e-8	7.717445620863494	2439	114	21	62700	CRABP1,MUC2,SMS,SLC10A1,EIF3J,SNRPB2,RNF113A,MRPL49,COX5B,MSRA,PRELID1,FICD,SIGLEC7,UTF1,ARHGEF5,SLC35A2,FTHL17,AIMP2,TIMM8B,MAD2L1BP,BRF2
TF	Factor: Sp1; motif: NGGGGGCGGGGCCNGGGGGGGG	TF:M10071	false	1.9539436245822762e-8	7.709087970753392	8724	114	41	62700	CST7,MANF,CRABP1,CLDN10,SMS,GBX2,SLC25A24,SLC10A1,EIF3J,MED31,ARG2,DCXR,STMN2,LAPTM4A,MAOB,BST2,NUDT11,EMD,PRELID1,FICD,ANP32B,CES1,UTF1,PTMS,ARHGEF5,CRABP2,TCL1A,CBR3,TIMM17B,GPX7,PNMT,PNRC1,MAGEC2,MFAP4,TRAPPC12,FADD,ARHGDIA,COX6A2,TMED1,TUBB4A,CSF2
TF	Factor: AML3; motif: NNAACCGCAAWAACCGCAAN	TF:M12000	false	1.9926893292038308e-8	7.700560404826604	6933	114	36	62700	MANF,CLDN10,GBX2,SLC10A1,OCM2,PSMD10,FOXH1,SNRPB2,RPL10A,LAPTM4A,PABPC3,BST2,MAGEA6,ATP4B,COX5B,HLA-B,CES1,PTMS,ENDOG,AP4M1,MAGEA3,RPL24,CRABP2,TCL1A,CBR3,SLC35A2,IMP3,OPTC,CRYGB,MFAP4,FADD,ARHGDIA,COX6A2,CST2,CD69,CSF2
TF	Factor: ZFX; motif: SNAGGCCNCR	TF:M10121	false	2.0472710949802278e-8	7.68882464524246	4062	114	27	62700	MANF,CRABP1,SMS,GBX2,SLC25A24,EIF3J,ARG2,DCXR,RPL10A,LAPTM4A,RPL36AL,BST2,EMD,MRPL49,FICD,ANP32B,CES1,ENDOG,AP4M1,ARHGEF5,TCL1A,GPX7,PNRC1,MFAP4,TRAPPC12,TIMM8B,ARHGDIA
TF	Factor: Pax-5; motif: RRMSWGANWYCTNRAGCGKRACSRYNSM; match class: 1	TF:M00144_1	false	2.0898017510311677e-8	7.679894911265472	7295	114	37	62700	MUC2,PGLYRP1,CLDN10,MAB21L2,SLC25A24,LALBA,EIF3J,FOXH1,SNRPB2,MT2A,LAPTM4A,PABPC3,MRPS18A,RPL36AL,EMD,RPS12,MRPL49,ATP4B,MSRA,PRELID1,ANP32B,UTF1,ENDOG,AP4M1,CRABP2,TCL1A,NDUFB11,IMP3,TIMM17B,HCRT,GPX7,RPS26,PNRC1,FADD,ARHGDIA,BRF2,TUBB4A
TF	Factor: mbnl2; motif: NYGCYTYGCTTN	TF:M12135	false	2.0990392429186192e-8	7.677979441920842	5933	114	33	62700	ID1,PGLYRP1,CLDN10,SMS,LALBA,OCM2,PSMD10,FOXH1,RPL10A,RNF113A,RPL36AL,MAOB,NUDT11,EMD,FICD,ENDOG,RPL24,ARHGEF5,CBR3,PRPF31,TPSG1,PNMT,VSIG4,PNRC1,AIMP2,RLN2,MFAP4,FADD,COX6A2,MAD2L1BP,BRF2,TMED1,TUBB4A
TF	Factor: c-Myb; motif: NCNRNNGRCNGTTGGKGG	TF:M00004	false	2.1747649370693085e-8	7.66258767758318	7661	114	38	62700	CST7,ID1,MANF,CLDN10,SMS,NDUFAF1,SLC25A24,EIF3J,CDK7,ARG2,STMN2,RPL10A,PABPC3,RPL36AL,GIMAP2,BST2,ORMDL2,EMD,MAGEA6,MRPL49,COX5B,FICD,ANP32B,PROP1,MAGEA3,RPL24,TCL1A,PRPF31,SLC35A2,TIMM17B,HCRT,FTHL17,GPX7,PNRC1,MAGEC2,MFAP4,BRF2,TMED1
TF	Factor: RARA; motif: AGGTCANNYAAAGGTCA	TF:M08019	false	2.1836094182419406e-8	7.660825041183404	5616	114	32	62700	CST7,MANF,CRABP1,GUCA2A,SLC25A24,LALBA,SLC10A1,EIF3J,PSMD10,MED31,DCXR,LAPTM4A,CLDN2,RNF113A,PRLH,EMD,ATP4B,FICD,SIGLEC7,ANP32B,PTMS,RPL24,IVL,TPSG1,FTHL17,GPX7,PNMT,PNRC1,MAGEC2,CST2,TMED1,TUBB4A
TF	Factor: HSF1; motif: GAANNTTCTRGNAN	TF:M02017	false	2.227396025845363e-8	7.652202559549459	4079	114	27	62700	MANF,CRABP1,PGLYRP1,NDUFAF1,LALBA,PSMD10,FOXH1,TMPRSS11E,CLDN2,GIMAP2,ORMDL2,HLA-B,FICD,MAGED2,UTF1,RPL24,TCL1A,SLC35A2,HCRT,IVL,OR8B2,GNG4,VSIG4,BDH1,COX6A2,CST2,CSF2
TF	Factor: EGR1; motif: NGNGKGGGYGGNGS	TF:M09761	false	2.253270538620708e-8	7.647186661637724	5303	114	31	62700	MANF,CLDN10,SMS,GBX2,EIF3J,PSMD10,MED31,DCXR,STMN2,MAOB,NUDT11,EMD,MAGEA6,PRELID1,ANP32B,PROP1,UTF1,PTMS,MAGEA3,CRABP2,CBR3,NDUFB11,PNMT,GNG4,PNRC1,RLN2,FADD,ARHGDIA,COX6A2,TMED1,TUBB4A
TF	Factor: ETV4; motif: ACCGGAAGTN	TF:M03982	false	2.253270538620708e-8	7.647186661637724	6967	114	36	62700	CRABP1,MUC2,SMS,SLC25A24,SLC10A1,EIF3J,MED31,SNRPB2,CLDN2,MRPS18A,RNF113A,NUDT11,EMD,RPS12,MRPL49,COX5B,MSRA,PRELID1,HLA-B,FICD,SIGLEC7,MAGED2,UTF1,AP4M1,RPL24,ARHGEF5,PRPF31,SLC35A2,TIMM17B,FTHL17,AIMP2,TRAPPC12,TIMM8B,ARHGDIA,MAD2L1BP,BRF2
TF	Factor: c-Myc; motif: KACCACGTGSYY; match class: 1	TF:M01154_1	false	2.253270538620708e-8	7.647186661637724	3793	114	26	62700	MANF,PGLYRP1,HOXA5,GUCA2A,AMY1C,OCM2,EIF3J,FOXH1,PRLH,GIMAP2,BST2,NUDT11,RPS12,PRELID1,IMP3,TIMM17B,TPSG1,FTHL17,RPS26,AIMP2,FADD,TIMM8B,COX6A2,MAD2L1BP,TMED1,TUBB4A
TF	Factor: Erg; motif: NACMGGAARTN	TF:M11394	false	2.254033596398596e-8	7.647039615077054	4082	114	27	62700	MUC2,PGLYRP1,SMS,SLC25A24,SNRPB2,CLDN2,BST2,MSRA,PRELID1,FICD,SIGLEC7,MAGED2,RPL24,ARHGEF5,CBR3,NDUFB11,TIMM17B,IVL,FTHL17,OPTC,CRYGB,TRAPPC12,FADD,TIMM8B,MAD2L1BP,BRF2,SPRR2E
TF	Factor: JunD; motif: NRTGASTCATN	TF:M07104	false	2.277262144368297e-8	7.6425869732058365	2715	114	22	62700	CST7,MANF,MUC2,AMY1C,EIF3J,SNRPB2,CLDN2,MRPS18A,MAOB,ATP4B,CLDN20,UGT2B10,RPL24,CRABP2,TCL1A,IMP3,HCRT,OR8B2,TPSG1,GNG4,FADD,MAD2L1BP
TF	Factor: LXR;; motif: NTGACCKNNAGTRACCYNN	TF:M03795	false	2.347594932890463e-8	7.629376836549879	6634	114	35	62700	CRABP1,MUC2,PGLYRP1,CLDN10,NDUFAF1,GUCA2A,LALBA,OCM2,STMN2,PABPC3,MRPS18A,RPS12,MAGEA6,MSRA,PRELID1,CLDN20,FICD,AP4M1,MAGEA3,PRPF31,SLC35A2,IMP3,HCRT,TPSG1,GPX7,CRYGB,AIMP2,TIMM8B,ARHGDIA,COX6A2,BRF2,CD69,SPRR2E,TUBB4A,CSF2
TF	Factor: PEA3; motif: NACCGGAAGTN; match class: 1	TF:M11430_1	false	2.3618578120767978e-8	7.626746251214111	4999	114	30	62700	CRABP1,MUC2,SMS,NDUFAF1,CDK7,MED31,SNRPB2,MRPS18A,RNF113A,RPS12,COX5B,MSRA,PRELID1,FICD,MAGED2,UTF1,AP4M1,RPL24,ARHGEF5,PRPF31,SLC35A2,TIMM17B,FTHL17,GPX7,RPS26,CRYGB,TRAPPC12,ARHGDIA,MAD2L1BP,BRF2
TF	Factor: c-Fos; motif: RTGASTCAY	TF:M04693	false	2.4090495872068043e-8	7.618154260512804	2724	114	22	62700	MANF,MUC2,AMY1C,EIF3J,SNRPB2,CLDN2,MRPS18A,ATP4B,CLDN20,UGT2B10,RPL24,ARHGEF5,CRABP2,TCL1A,SLC35A2,IMP3,HCRT,OR8B2,TPSG1,GNG4,FADD,MAD2L1BP
TF	Factor: SP1:SP3; motif: CCSCCCCCYCC	TF:M01219	false	2.4090495872068043e-8	7.618154260512804	6986	114	36	62700	MANF,GBX2,EIF3J,PSMD10,MED31,DCXR,LAPTM4A,MAOB,NUDT11,EMD,RPS12,ATP4B,COX5B,PRELID1,FICD,ANP32B,PROP1,UTF1,PTMS,ARHGEF5,CRABP2,CBR3,NDUFB11,IMP3,TIMM17B,TPSG1,GPX7,PNMT,PNRC1,RLN2,FADD,ARHGDIA,COX6A2,CD69,TMED1,TUBB4A
TF	Factor: CTCF; motif: YNRCCASYAGRKGGCRSYN	TF:M02242	false	2.431376246671241e-8	7.6141478304575365	5971	114	33	62700	MUC2,PGLYRP1,CLDN10,SMS,GBX2,GUCA2A,OCM2,MED31,ARG2,DCXR,FOXH1,PRLH,PRELID1,HLA-B,FICD,SIGLEC7,PROP1,UTF1,PTMS,ENDOG,CRABP2,TCL1A,NDUFB11,TPSG1,FTHL17,PNMT,PNRC1,AIMP2,RLN2,TRAPPC12,FADD,ARHGDIA,TMED1
TF	Factor: HOXB2:PEA3; motif: ACCGGAAATGRN; match class: 1	TF:M08345_1	false	2.4900902761625273e-8	7.603784907631764	2236	114	20	62700	MUC2,SMS,MED31,SNRPB2,MT2A,RPL10A,RNF113A,BST2,MSRA,PRELID1,FICD,ARHGEF5,IMP3,FTHL17,OPTC,AIMP2,TRAPPC12,FADD,TIMM8B,BRF2
TF	Factor: TIEG1; motif: NCCCNSNCCCCGCCCCC; match class: 1	TF:M12351_1	false	2.4947067900328965e-8	7.602980490903815	8430	114	40	62700	CST7,MANF,CRABP1,MUC2,CLDN10,SMS,GBX2,EIF3J,PSMD10,ARG2,DCXR,FOXH1,STMN2,LAPTM4A,NUDT11,EMD,MAGEA6,PRELID1,FICD,ANP32B,UTF1,PTMS,MAGEA3,ARHGEF5,CRABP2,CBR3,NDUFB11,TIMM17B,FTHL17,GPX7,PNMT,PNRC1,MFAP4,TRAPPC12,FADD,ARHGDIA,COX6A2,TMED1,TUBB4A,CSF2
TF	Factor: Freac-3; motif: NNNNNGTAAATAAACA	TF:M00291	false	2.5405368461374773e-8	7.595074502010075	5332	114	31	62700	CST7,HOXA5,SMS,GBX2,OCM2,EIF3J,PSMD10,MED31,ARG2,TMPRSS11E,CLDN2,PABPC3,GIMAP2,MRPL49,MSRA,CLDN20,FICD,MAGED2,UGT2B10,FTHL17,PNMT,RPS26,OPTC,VSIG4,PNRC1,RLN2,BDH1,TRAPPC12,CD69,TMED1,SPRR2E
TF	Factor: FLI1; motif: ACCGGAARTN; match class: 1	TF:M03988_1	false	2.5859595734661882e-8	7.587378268766449	2995	114	23	62700	CRABP1,MUC2,SMS,NDUFAF1,SLC25A24,MED31,SNRPB2,MRPS18A,RNF113A,RPS12,COX5B,MSRA,PRELID1,FICD,UTF1,AP4M1,RPL24,ARHGEF5,PRPF31,FTHL17,TRAPPC12,ARHGDIA,BRF2
TF	Factor: MEF-2D; motif: WAAATAR	TF:M02026	false	2.6219677294477127e-8	7.5813726578057485	7717	114	38	62700	CRABP1,PGLYRP1,MAB21L2,GBX2,AMY1C,OCM2,CDK7,MED31,DCXR,SNRPB2,STMN2,MRPS18A,GIMAP2,MAOB,MSRA,PRELID1,CLDN20,HLA-B,MAGED2,CES1,UGT2B10,RPL24,OR8B2,RPS26,OPTC,VSIG4,PNRC1,CRYGB,AIMP2,MAGEC2,RLN2,BDH1,TRAPPC12,GNMT,COX6A2,CD69,TMED1,TUBB4A
TF	Factor: STAT3; motif: TTCYGGGAAN	TF:M07065	false	2.6892430799955268e-8	7.570369940235074	5029	114	30	62700	HOXA5,CLDN10,NDUFAF1,GUCA2A,LALBA,SLC10A1,FOXH1,MT2A,MRPS18A,CSH1,RPL36AL,BST2,NUDT11,ATP4B,COX5B,PRELID1,PROP1,RPL24,CBR3,SLC35A2,TIMM17B,IVL,OR8B2,GPX7,VSIG4,PNRC1,TRAPPC12,TIMM8B,CD69,TUBB4A
TF	Factor: LIM-1; motif: NNCGTTAN	TF:M10999	false	2.691448250078016e-8	7.570013966181424	5997	114	33	62700	CST7,MUC2,CLDN10,MAB21L2,NDUFAF1,PSMD10,CDK7,ARG2,SNRPB2,STMN2,PABPC3,RPL36AL,NUDT11,ORMDL2,RPS12,ATP4B,COX5B,CLDN20,ANP32B,AP4M1,RPL24,TCL1A,PRPF31,SLC35A2,IMP3,TIMM17B,RPS26,PNRC1,TRAPPC12,TIMM8B,ARHGDIA,COX6A2,BRF2
TF	Factor: CP2; motif: AACCGGTTNNAACCGGTT; match class: 1	TF:M11485_1	false	2.6954979710589875e-8	7.569360990735073	6332	114	34	62700	CRABP1,CLDN10,MAB21L2,SLC10A1,EIF3J,ARG2,SNRPB2,MT2A,RPL10A,LAPTM4A,TMPRSS11E,MRPS18A,GIMAP2,EMD,RPS12,MRPL49,MSRA,PRELID1,MAGED2,UGT2B10,ENDOG,AP4M1,TCL1A,SLC35A2,FTHL17,GPX7,PNRC1,CRYGB,AIMP2,BDH1,TMED1,SPRR2E,TUBB4A,CSF2
TF	Factor: NF-1; motif: TTGGCNN	TF:M07364	false	2.7064623536594178e-8	7.567598009478772	5031	114	30	62700	MUC2,GUCA2A,EIF3J,MED31,DCXR,LAPTM4A,MRPS18A,PRLH,NUDT11,RPS12,MRPL49,ATP4B,MSRA,PRELID1,ANP32B,CES1,PROP1,ENDOG,RPL24,SLC35A2,TPSG1,GPX7,MAGEC2,MFAP4,TRAPPC12,FADD,GNMT,COX6A2,CST2,TMED1
TF	Factor: RXRA; motif: RRGGTCATGACCYY	TF:M04490	false	2.725078932736668e-8	7.564620913733942	7729	114	38	62700	CST7,ID1,PGLYRP1,GBX2,GUCA2A,LALBA,SLC10A1,OCM2,PSMD10,ARG2,FOXH1,MRPS18A,CSH1,RPL36AL,BST2,ORMDL2,MAGEA6,ATP4B,COX5B,PRELID1,CLDN20,HLA-B,FICD,ANP32B,UGT2B10,MAGEA3,CRABP2,IMP3,TIMM17B,TPSG1,FTHL17,GPX7,AIMP2,MFAP4,TIMM8B,CST2,BRF2,CSF2
TF	Factor: Erg; motif: NACCGGAWWTCCGGTN; match class: 1	TF:M11395_1	false	2.75272974568168e-8	7.560236424175312	8094	114	39	62700	ID1,PGLYRP1,HOXA5,SMS,EIF3J,PSMD10,MED31,FOXH1,RPL10A,LAPTM4A,MRPS18A,CSH1,BST2,NUDT11,ATP4B,COX5B,PRELID1,FICD,UTF1,UGT2B10,PTMS,AP4M1,RPL24,CRABP2,SLC35A2,NDUFB11,IMP3,TIMM17B,TPSG1,FTHL17,GPX7,PNMT,RPS26,PNRC1,RLN2,FADD,GNMT,TIMM8B,ARHGDIA
TF	Factor: EHF; motif: CSCGGAARTN; match class: 1	TF:M02052_1	false	2.755771853095539e-8	7.55975673997306	4124	114	27	62700	MUC2,SMS,SLC25A24,EIF3J,CDK7,FOXH1,SNRPB2,MT2A,MRPS18A,RNF113A,RPL36AL,COX5B,MSRA,PRELID1,FICD,SIGLEC7,ENDOG,AP4M1,RPL24,ARHGEF5,SLC35A2,IMP3,FTHL17,RPS26,ARHGDIA,MAD2L1BP,BRF2
TF	Factor: NFE2L1; motif: NNNATGACTCAGCANW; match class: 1	TF:M12499_1	false	2.7622490579534127e-8	7.558737165866593	3551	114	25	62700	CST7,MUC2,CLDN10,MED31,FOXH1,STMN2,TMPRSS11E,CLDN2,MRPS18A,GIMAP2,MAOB,NUDT11,MSRA,PRELID1,CLDN20,SIGLEC7,CBR3,IMP3,HCRT,IVL,TPSG1,GNG4,MAGEC2,CST2,TUBB4A
TF	Factor: ELK-1; motif: ACCGGAAGTN; match class: 1	TF:M02059_1	false	2.770748654920217e-8	7.557402868924412	3835	114	26	62700	MUC2,SMS,NDUFAF1,SLC25A24,CDK7,MED31,SNRPB2,MRPS18A,RNF113A,RPL36AL,COX5B,MSRA,PRELID1,FICD,UTF1,AP4M1,RPL24,ARHGEF5,PRPF31,SLC35A2,FTHL17,GNG4,TRAPPC12,ARHGDIA,MAD2L1BP,BRF2
TF	Factor: Zic1; motif: KGGGTGGTC; match class: 1	TF:M00448_1	false	2.7721237084520842e-8	7.5571873928555755	4423	114	28	62700	MUC2,CLDN10,SMS,MAB21L2,MED31,FOXH1,RPL10A,RPL36AL,BST2,MAGEA6,CLDN20,PTMS,MAGEA3,CRABP2,TCL1A,PRPF31,IMP3,HCRT,IVL,TPSG1,GNG4,PNRC1,MAGEC2,RLN2,BDH1,CST2,TMED1,CSF2
TF	Factor: LUMAN; motif: CYCAGCYYCY; match class: 1	TF:M09729_1	false	2.796208602482863e-8	7.5534304325229735	4729	114	29	62700	ID1,PGLYRP1,SMS,GBX2,GUCA2A,SLC25A24,SLC10A1,PSMD10,MT2A,PRLH,GIMAP2,ORMDL2,ATP4B,ANP32B,CES1,AP4M1,ARHGEF5,CRABP2,PRPF31,IVL,RPS26,GNG4,PNRC1,MFAP4,TIMM8B,ARHGDIA,MAD2L1BP,TUBB4A,CSF2
TF	Factor: DEC1; motif: GTCACGTGAC; match class: 1	TF:M11073_1	false	2.813900667852223e-8	7.550691237450338	5358	114	31	62700	CST7,MUC2,HOXA5,GBX2,SLC25A24,AMY1C,OCM2,CDK7,DCXR,LAPTM4A,MRPS18A,PRLH,NUDT11,MAGEA6,MRPL49,PRELID1,PROP1,AP4M1,MAGEA3,CRABP2,PRPF31,IMP3,RLN2,FADD,TIMM8B,ARHGDIA,COX6A2,MAD2L1BP,BRF2,TMED1,CSF2
TF	Factor: Erg; motif: NACCGGAWWTCCGGTN	TF:M11395	false	2.9112793456734268e-8	7.5359161207501595	8852	114	41	62700	ID1,PGLYRP1,HOXA5,SMS,EIF3J,PSMD10,MED31,FOXH1,RPL10A,LAPTM4A,MRPS18A,CSH1,BST2,NUDT11,ATP4B,COX5B,PRELID1,FICD,UTF1,UGT2B10,PTMS,AP4M1,RPL24,CRABP2,SLC35A2,NDUFB11,IMP3,TIMM17B,TPSG1,FTHL17,GPX7,PNMT,RPS26,PNRC1,RLN2,TRAPPC12,FADD,GNMT,TIMM8B,ARHGDIA,COX6A2
TF	Factor: TAFII250; motif: RARRWGGCGGMGGNGR	TF:M10086	false	2.9216259918749968e-8	7.534375380482845	9231	114	42	62700	MANF,PGLYRP1,HOXA5,CLDN10,SMS,GBX2,SLC25A24,LALBA,EIF3J,CDK7,DCXR,FOXH1,STMN2,MT2A,MRPS18A,RNF113A,RPL36AL,BST2,NUDT11,ORMDL2,EMD,MAGEA6,MSRA,PRELID1,ANP32B,PROP1,PTMS,AP4M1,MAGEA3,ARHGEF5,CRABP2,TCL1A,SLC35A2,NDUFB11,IMP3,FTHL17,GPX7,RPS26,PNRC1,ARHGDIA,TMED1,TUBB4A
TF	Factor: FOXJ2; motif: AYMATAATATTTKN	TF:M00423	false	2.966130042650915e-8	7.527809812320569	7046	114	36	62700	PGLYRP1,SMS,NDUFAF1,GUCA2A,SLC25A24,AMY1C,EIF3J,PSMD10,ARG2,DCXR,SNRPB2,TMPRSS11E,GIMAP2,MRPL49,MSRA,CLDN20,HLA-B,SIGLEC7,MAGED2,CES1,UGT2B10,RPL24,CRABP2,TCL1A,CBR3,IMP3,TIMM17B,OR8B2,RPS26,GNG4,RLN2,COX6A2,CST2,BRF2,CD69,SPRR2E
TF	Factor: TCF-1; motif: ASATCAAAG	TF:M11602	false	2.9746101614361784e-8	7.526569942819721	7047	114	36	62700	CST7,MANF,MUC2,CLDN10,AMY1C,CDK7,MED31,ARG2,CLDN2,PABPC3,MRPS18A,PRLH,RPL36AL,GIMAP2,BST2,NUDT11,ORMDL2,EMD,MSRA,MAGED2,CES1,UGT2B10,RPL24,ARHGEF5,CRABP2,TCL1A,CBR3,TIMM17B,OR8B2,TPSG1,FTHL17,GPX7,VSIG4,PNRC1,CRYGB,SPRR2E
TF	Factor: NF-Y; motif: NCTGATTGGYTASY	TF:M00209	false	2.980861832095642e-8	7.5256581537725005	3850	114	26	62700	CST7,MAB21L2,SLC25A24,PSMD10,CDK7,MED31,DCXR,SNRPB2,LAPTM4A,RPL36AL,EMD,PROP1,AP4M1,CRABP2,PRPF31,NDUFB11,IMP3,GPX7,OPTC,PNRC1,CRYGB,AIMP2,COX6A2,CD69,SPRR2E,TUBB4A
TF	Factor: Erg; motif: ACCGGAAGTN; match class: 1	TF:M02062_1	false	3.007658343544656e-8	7.521771499177658	2761	114	22	62700	CRABP1,MUC2,SMS,SNRPB2,MRPS18A,RNF113A,RPS12,COX5B,MSRA,PRELID1,FICD,UTF1,AP4M1,RPL24,ARHGEF5,PRPF31,SLC35A2,FTHL17,TRAPPC12,ARHGDIA,MAD2L1BP,BRF2
TF	Factor: AP-4; motif: ANCATATGNT	TF:M11207	false	3.038328845654771e-8	7.5173652231906996	3293	114	24	62700	GUCA2A,AMY1C,PSMD10,CDK7,TMPRSS11E,CLDN2,ORMDL2,EMD,MRPL49,ATP4B,MSRA,CLDN20,UGT2B10,AP4M1,CBR3,PRPF31,FTHL17,OPTC,CRYGB,MFAP4,BDH1,FADD,TIMM8B,CST2
TF	Factor: IRF-8; motif: NYGAAACYGAAACTN	TF:M11684	false	3.063129108893181e-8	7.5138346975786146	4750	114	29	62700	CST7,MANF,SMS,SLC25A24,OCM2,MED31,STMN2,LAPTM4A,PABPC3,CSH1,GIMAP2,BST2,NUDT11,RPS12,COX5B,CLDN20,HLA-B,CRABP2,CBR3,HCRT,IVL,OR8B2,PNMT,RPS26,VSIG4,PNRC1,CD69,TMED1,CSF2
TF	Factor: COUP-TF1; motif: RAGGTCANYGACCTY	TF:M11743	false	3.1154306763262236e-8	7.506481908098499	5383	114	31	62700	MUC2,SLC25A24,AMY1C,SLC10A1,EIF3J,PSMD10,FOXH1,MT2A,RPL10A,MAGEA6,ATP4B,MSRA,PRELID1,SIGLEC7,PROP1,UGT2B10,MAGEA3,TCL1A,NDUFB11,IMP3,TPSG1,GNG4,VSIG4,MAGEC2,RLN2,MFAP4,TIMM8B,ARHGDIA,COX6A2,MAD2L1BP,TUBB4A
TF	Factor: c-Rel; motif: NRNRGGGRAATKCCA	TF:M10046	false	3.115793105805434e-8	7.506431387966794	4754	114	29	62700	HOXA5,CLDN10,SMS,NDUFAF1,EIF3J,CDK7,MT2A,RPL10A,LAPTM4A,BST2,MRPL49,MSRA,HLA-B,FICD,SIGLEC7,ANP32B,PROP1,PTMS,ARHGEF5,TCL1A,PRPF31,TIMM17B,IVL,GPX7,AIMP2,MAGEC2,ARHGDIA,BRF2,CD69
TF	Factor: Fra-1; motif: TGACTCAN	TF:M03869	false	3.15197322238445e-8	7.501417480719307	3577	114	25	62700	MUC2,PGLYRP1,GUCA2A,EIF3J,MT2A,RPL10A,MRPS18A,CSH1,NUDT11,MSRA,PRELID1,CLDN20,SIGLEC7,PTMS,RPL24,CRABP2,TCL1A,SLC35A2,HCRT,IVL,TPSG1,GNG4,FADD,MAD2L1BP,SPRR2E
TF	Factor: ZNF295; motif: NYCYCWGCYYCCCN	TF:M09755	false	3.263891379199249e-8	7.486264302797874	3306	114	24	62700	NDUFAF1,LALBA,OCM2,MRPS18A,RNF113A,EMD,RPS12,MRPL49,COX5B,FICD,RPL24,ARHGEF5,CBR3,PRPF31,IMP3,FTHL17,OPTC,CRYGB,AIMP2,TRAPPC12,FADD,GNMT,COX6A2,TUBB4A
TF	Factor: HNF-4alpha; motif: AGTCCAAR	TF:M04903	false	3.428994594988736e-8	7.464833199448607	7087	114	36	62700	MANF,CRABP1,MAB21L2,SLC25A24,AMY1C,SLC10A1,SNRPB2,STMN2,MT2A,LAPTM4A,CLDN2,GIMAP2,BST2,NUDT11,ORMDL2,MAGEA6,MSRA,HLA-B,MAGED2,CES1,MAGEA3,CRABP2,PRPF31,SLC35A2,IMP3,RPS26,VSIG4,MAGEC2,RLN2,MFAP4,TRAPPC12,TIMM8B,MAD2L1BP,CST2,BRF2,CSF2
TF	Factor: TTF-1; motif: NNNNCAAGNRNN	TF:M00794	false	3.475232368897572e-8	7.459016151316731	4778	114	29	62700	PGLYRP1,CLDN10,SMS,NDUFAF1,LALBA,AMY1C,STMN2,LAPTM4A,CSH1,BST2,NUDT11,ORMDL2,MAGEA6,CES1,PROP1,ENDOG,AP4M1,MAGEA3,CBR3,NDUFB11,IMP3,HCRT,GNG4,CRYGB,AIMP2,TIMM8B,COX6A2,SPRR2E,CSF2
TF	Factor: HMX2; motif: NCAMTTAAN	TF:M10645	false	3.511264800231129e-8	7.454536417204345	4175	114	27	62700	MAB21L2,NDUFAF1,SLC25A24,OCM2,PSMD10,CDK7,SNRPB2,STMN2,MT2A,RPL10A,PABPC3,RPL36AL,GIMAP2,RPS12,MRPL49,MSRA,HLA-B,UGT2B10,NDUFB11,GPX7,RLN2,FADD,GNMT,COX6A2,MAD2L1BP,BRF2,SPRR2E
TF	Factor: Elk-1:T-bet; motif: TCACACCGGAAGNN	TF:M08231	false	3.5211567754116234e-8	7.453314638042453	6747	114	35	62700	MUC2,PGLYRP1,NDUFAF1,EIF3J,MED31,SNRPB2,RPL10A,RNF113A,NUDT11,RPS12,MRPL49,ATP4B,COX5B,MSRA,PRELID1,SIGLEC7,UTF1,AP4M1,ARHGEF5,PRPF31,SLC35A2,IMP3,TIMM17B,FTHL17,PNMT,RPS26,GNG4,AIMP2,RLN2,TRAPPC12,GNMT,TIMM8B,ARHGDIA,CST2,BRF2
TF	Factor: ATF-1; motif: TNACGTCAN	TF:M01861	false	3.560575490175645e-8	7.4484798020247345	6408	114	34	62700	ID1,NDUFAF1,OCM2,EIF3J,MED31,ARG2,MT2A,RNF113A,RPL36AL,MAOB,ORMDL2,EMD,MAGEA6,MRPL49,MSRA,PRELID1,CLDN20,SIGLEC7,MAGED2,ANP32B,MAGEA3,RPL24,ARHGEF5,PRPF31,IMP3,TIMM17B,HCRT,FTHL17,RPS26,CRYGB,AIMP2,TRAPPC12,FADD,GNMT
TF	Factor: DEC1; motif: GTCACGTGAC	TF:M11074	false	3.5701555970351314e-8	7.447312855747418	4179	114	27	62700	HOXA5,GBX2,SLC25A24,CDK7,DCXR,LAPTM4A,MRPS18A,PRLH,GIMAP2,NUDT11,MAGEA6,MRPL49,PRELID1,AP4M1,MAGEA3,CRABP2,IMP3,TIMM17B,RLN2,FADD,TIMM8B,ARHGDIA,COX6A2,MAD2L1BP,BRF2,TMED1,TUBB4A
TF	Factor: ZNF775; motif: RGRGAGAAGN	TF:M12720	false	3.706535493706316e-8	7.431031836727457	3608	114	25	62700	SMS,MAB21L2,SLC25A24,LALBA,MED31,STMN2,RPL10A,LAPTM4A,PRLH,RPL36AL,GIMAP2,MAOB,PTMS,ARHGEF5,CBR3,PRPF31,NDUFB11,GNG4,VSIG4,PNRC1,MAGEC2,RLN2,MFAP4,SPRR2E,CSF2
TF	Factor: ZNF515; motif: WNSCCCCCWGCNG	TF:M08835	false	3.706535493706316e-8	7.431031836727457	3608	114	25	62700	PGLYRP1,CLDN10,SMS,GBX2,SLC25A24,RPL10A,EMD,RPS12,MAGEA6,ENDOG,AP4M1,MAGEA3,CRABP2,PRPF31,SLC35A2,TIMM17B,HCRT,TPSG1,RPS26,GNG4,MFAP4,TRAPPC12,TMED1,TUBB4A,CSF2
TF	Factor: NOTO; motif: NYMATTAN	TF:M10667	false	3.706535493706316e-8	7.431031836727457	5106	114	30	62700	MUC2,CLDN10,GBX2,SLC10A1,PSMD10,CDK7,ARG2,FOXH1,LAPTM4A,CLDN2,MAOB,BST2,HLA-B,MAGED2,CES1,PROP1,UTF1,UGT2B10,HCRT,OR8B2,GPX7,PNRC1,MAGEC2,RLN2,BDH1,TRAPPC12,COX6A2,BRF2,CD69,SPRR2E
TF	Factor: Sp1; motif: NGGGGGCGGGGYN; match class: 1	TF:M00196_1	false	3.871711505764075e-8	7.412097010899426	6093	114	33	62700	MANF,CLDN10,SMS,GBX2,MED31,DCXR,STMN2,LAPTM4A,MAOB,NUDT11,EMD,MAGEA6,MRPL49,COX5B,PRELID1,FICD,MAGED2,ANP32B,UTF1,MAGEA3,CRABP2,TCL1A,CBR3,NDUFB11,TIMM17B,GPX7,PNMT,AIMP2,MFAP4,ARHGDIA,COX6A2,TMED1,TUBB4A
TF	Factor: FKHL14; motif: NWNNGTMAACAN	TF:M11558	false	3.931619772928968e-8	7.405428489442	4199	114	27	62700	CST7,CLDN10,NDUFAF1,AMY1C,EIF3J,PSMD10,SNRPB2,TMPRSS11E,PABPC3,ORMDL2,MRPL49,HLA-B,FICD,PTMS,AP4M1,PRPF31,TIMM17B,OR8B2,RPS26,GNG4,PNRC1,RLN2,BDH1,TIMM8B,CD69,SPRR2E,TUBB4A
TF	Factor: FXR; motif: NRGGKCANTGRCCNNNNGG	TF:M10014	false	3.956159125378162e-8	7.402726248449017	5767	114	32	62700	ID1,MUC2,HOXA5,CLDN10,SMS,GBX2,SLC10A1,MED31,DCXR,PRLH,CSH1,EMD,MRPL49,ATP4B,HLA-B,FICD,SIGLEC7,UTF1,PTMS,AP4M1,CRABP2,TCL1A,SLC35A2,NDUFB11,TPSG1,FTHL17,GNG4,PNRC1,BDH1,ARHGDIA,COX6A2,TUBB4A
TF	Factor: Isl2; motif: CTAATKR	TF:M02079	false	3.982211149778068e-8	7.39987571599312	5769	114	32	62700	MANF,PGLYRP1,HOXA5,CLDN10,SMS,GUCA2A,PSMD10,ARG2,DCXR,FOXH1,LAPTM4A,MRPS18A,GIMAP2,COX5B,CLDN20,HLA-B,CES1,PROP1,UGT2B10,SLC35A2,HCRT,GPX7,RPS26,GNG4,VSIG4,PNRC1,MFAP4,BDH1,TRAPPC12,TIMM8B,CST2,CD69
TF	Factor: C/EBPbeta; motif: NKNTTGCNYAAYNN	TF:M00117	false	3.982211149778068e-8	7.39987571599312	4202	114	27	62700	CST7,CRABP1,HOXA5,GBX2,AMY1C,SLC10A1,MED31,FOXH1,STMN2,MT2A,GIMAP2,RPS12,MAGEA6,MSRA,HLA-B,CES1,UGT2B10,MAGEA3,NDUFB11,RPS26,VSIG4,CRYGB,MFAP4,BDH1,TRAPPC12,GNMT,MAD2L1BP
TF	Factor: ESE-1; motif: NWTRCGGAWGCN; match class: 1	TF:M11382_1	false	4.05778070476767e-8	7.391711427308282	4206	114	27	62700	HOXA5,SLC25A24,OCM2,EIF3J,FOXH1,SNRPB2,MRPS18A,RNF113A,RPL36AL,RPS12,MSRA,PRELID1,CLDN20,FICD,UTF1,AP4M1,ARHGEF5,SLC35A2,FTHL17,RPS26,VSIG4,CRYGB,TIMM8B,ARHGDIA,COX6A2,MAD2L1BP,TMED1
TF	Factor: Oct-2; motif: NYATGCAAATN	TF:M10034	false	4.33019112444525e-8	7.363492934487259	6122	114	33	62700	CLDN10,SMS,LALBA,AMY1C,OCM2,CDK7,MED31,MT2A,TMPRSS11E,MRPS18A,PRLH,GIMAP2,EMD,ATP4B,FICD,PROP1,UGT2B10,RPL24,ARHGEF5,SLC35A2,IMP3,OR8B2,FTHL17,RPS26,OPTC,VSIG4,AIMP2,MAGEC2,MFAP4,BDH1,TIMM8B,CD69,SPRR2E
TF	Factor: GSX2; motif: NNYMATTANN	TF:M04328	false	4.414365785387619e-8	7.355131682956531	6127	114	33	62700	CST7,MUC2,MAB21L2,NDUFAF1,GBX2,LALBA,PSMD10,CDK7,LAPTM4A,TMPRSS11E,RPL36AL,GIMAP2,BST2,HLA-B,MAGED2,CES1,PROP1,UTF1,UGT2B10,ENDOG,AP4M1,RPL24,HCRT,OR8B2,RPS26,AIMP2,MAGEC2,RLN2,FADD,COX6A2,BRF2,CD69,SPRR2E
TF	Factor: ATF-3; motif: NATGATGTCATN	TF:M11290	false	4.420399783102049e-8	7.354538451070899	6466	114	34	62700	ID1,MANF,PGLYRP1,NDUFAF1,LALBA,AMY1C,OCM2,PSMD10,ARG2,CLDN2,MRPS18A,PRLH,GIMAP2,EMD,RPS12,MAGEA6,ATP4B,COX5B,HLA-B,FICD,SIGLEC7,CES1,PROP1,UGT2B10,PTMS,AP4M1,MAGEA3,RPL24,ARHGEF5,CBR3,PRPF31,OR8B2,AIMP2,COX6A2
TF	Factor: C-Myc; motif: NGCCACGTGNN; match class: 1	TF:M07601_1	false	4.4246259556159654e-8	7.354123437345387	4224	114	27	62700	CST7,MANF,PGLYRP1,GBX2,GUCA2A,AMY1C,OCM2,CDK7,MED31,DCXR,FOXH1,PRLH,GIMAP2,BST2,NUDT11,MAGEA6,MRPL49,PRELID1,AP4M1,MAGEA3,IMP3,TIMM17B,FADD,TIMM8B,COX6A2,MAD2L1BP,TMED1
TF	Factor: TEF-1; motif: GRRATG; match class: 1	TF:M00704_1	false	4.5247051197044144e-8	7.34440971901307	5474	114	31	62700	MUC2,GUCA2A,SLC25A24,SLC10A1,ARG2,MT2A,CLDN2,CSH1,GIMAP2,ORMDL2,MAGEA6,MRPL49,PRELID1,HLA-B,MAGED2,PROP1,ENDOG,AP4M1,MAGEA3,TCL1A,SLC35A2,IVL,OPTC,VSIG4,AIMP2,MAGEC2,COX6A2,MAD2L1BP,BRF2,SPRR2E,CSF2
TF	Factor: DEC1; motif: GTCACGTGAC; match class: 1	TF:M11074_1	false	4.594422527074471e-8	7.337769067317141	3937	114	26	62700	HOXA5,GBX2,SLC25A24,CDK7,DCXR,LAPTM4A,MRPS18A,PRLH,GIMAP2,NUDT11,MAGEA6,MRPL49,PRELID1,AP4M1,MAGEA3,IMP3,TIMM17B,RLN2,FADD,TIMM8B,ARHGDIA,COX6A2,MAD2L1BP,BRF2,TMED1,TUBB4A
TF	Factor: IRF-4; motif: NCGAAACCGAAACYA	TF:M04015	false	4.714614080426786e-8	7.326553851092203	2090	114	19	62700	MANF,CRABP1,MUC2,MED31,SNRPB2,PABPC3,BST2,NUDT11,RPS12,MAGEA6,COX5B,MAGEA3,CRABP2,FTHL17,PNMT,RPS26,TRAPPC12,TIMM8B,CD69
TF	Factor: ATF-3; motif: GGTSACGTGAN	TF:M09868	false	4.739073026678047e-8	7.3243065989944265	6485	114	34	62700	ID1,MUC2,HOXA5,CDK7,MED31,ARG2,MT2A,LAPTM4A,PABPC3,MRPS18A,RNF113A,ORMDL2,EMD,MRPL49,COX5B,PRELID1,CLDN20,HLA-B,SIGLEC7,ANP32B,ENDOG,AP4M1,RPL24,CRABP2,PRPF31,TIMM17B,GNG4,CRYGB,AIMP2,RLN2,FADD,ARHGDIA,COX6A2,BRF2
TF	Factor: AP-2rep; motif: CAGTGGG	TF:M00468	false	4.7559770485231383e-8	7.322760249874163	7181	114	36	62700	CST7,CRABP1,GUCA2A,SLC25A24,SLC10A1,OCM2,CDK7,FOXH1,CSH1,BST2,NUDT11,ORMDL2,MAGEA6,MRPL49,ATP4B,FICD,SIGLEC7,PROP1,PTMS,MAGEA3,CRABP2,PRPF31,NDUFB11,IMP3,TIMM17B,HCRT,TPSG1,CRYGB,MAGEC2,BDH1,TRAPPC12,TIMM8B,MAD2L1BP,SPRR2E,TUBB4A,CSF2
TF	Factor: AhR:Arnt; motif: GRGKATYGCGTGMCWNSCC	TF:M00237	false	4.823515845444614e-8	7.316636290462436	6490	114	34	62700	CRABP1,CLDN10,SMS,SLC25A24,EIF3J,DCXR,SNRPB2,MT2A,RPL10A,PABPC3,PRLH,NUDT11,EMD,MAGEA6,MRPL49,ATP4B,COX5B,PRELID1,SIGLEC7,UTF1,ENDOG,MAGEA3,IMP3,TIMM17B,TPSG1,FTHL17,GPX7,CRYGB,AIMP2,TRAPPC12,FADD,GNMT,TMED1,TUBB4A
TF	Factor: NeuroD-2; motif: RMCATATGKY	TF:M01287	false	4.830347642272094e-8	7.316021611756294	2582	114	21	62700	GUCA2A,AMY1C,EIF3J,PSMD10,TMPRSS11E,ORMDL2,EMD,CLDN20,HLA-B,CES1,UGT2B10,AP4M1,ARHGEF5,TCL1A,CBR3,PRPF31,SLC35A2,FTHL17,OPTC,MFAP4,SPRR2E
TF	Factor: ISL2; motif: SCACTTAN	TF:M11015	false	4.9014644450034426e-8	7.309674143366705	4246	114	27	62700	MAB21L2,NDUFAF1,SLC25A24,EIF3J,CDK7,ARG2,STMN2,MRPS18A,RPL36AL,GIMAP2,ORMDL2,RPS12,MRPL49,HLA-B,FICD,CBR3,NDUFB11,GPX7,PNMT,VSIG4,FADD,GNMT,TIMM8B,MAD2L1BP,BRF2,TMED1,SPRR2E
TF	Factor: AP-2gamma; motif: NSCCYNNRGSN	TF:M11482	false	5.018531843872089e-8	7.299423315795532	6846	114	35	62700	ID1,MUC2,PGLYRP1,SMS,GBX2,SNRPB2,MT2A,PABPC3,MRPS18A,PRLH,CSH1,RPL36AL,MAOB,BST2,NUDT11,RPS12,MRPL49,COX5B,MSRA,CLDN20,FICD,ANP32B,PTMS,CRABP2,CBR3,SLC35A2,IMP3,IVL,AIMP2,FADD,GNMT,ARHGDIA,MAD2L1BP,BRF2,TUBB4A
TF	Factor: FLI-1; motif: NAYTTCCGGT; match class: 1	TF:M08913_1	false	5.029631488599281e-8	7.298463833697693	3112	114	23	62700	ID1,MUC2,SMS,NDUFAF1,MED31,SNRPB2,MRPS18A,RNF113A,RPS12,COX5B,MSRA,PRELID1,FICD,UTF1,AP4M1,RPL24,ARHGEF5,PRPF31,FTHL17,RPS26,TRAPPC12,ARHGDIA,BRF2
TF	Factor: Dlx-6; motif: NTCRTTAN	TF:M10593	false	5.072228836646998e-8	7.294801161228223	7200	114	36	62700	CST7,HOXA5,MAB21L2,GUCA2A,PSMD10,CDK7,ARG2,SNRPB2,STMN2,TMPRSS11E,PABPC3,MRPS18A,RPL36AL,ORMDL2,RPS12,CLDN20,UGT2B10,RPL24,CRABP2,SLC35A2,TIMM17B,HCRT,IVL,GPX7,RPS26,CRYGB,RLN2,MFAP4,BDH1,TRAPPC12,TIMM8B,ARHGDIA,COX6A2,CST2,BRF2,CD69
TF	Factor: ATF2; motif: VGTGACGTMACN	TF:M00179	false	5.1796472647032746e-8	7.285699814812488	6170	114	33	62700	ID1,NDUFAF1,EIF3J,MED31,ARG2,MT2A,RNF113A,RPL36AL,MAOB,ORMDL2,EMD,MAGEA6,MRPL49,MSRA,PRELID1,CLDN20,SIGLEC7,ANP32B,MAGEA3,RPL24,ARHGEF5,CRABP2,PRPF31,IMP3,TIMM17B,HCRT,CRYGB,AIMP2,MAGEC2,RLN2,TRAPPC12,FADD,GNMT
TF	Factor: ATF-2; motif: TTACGTAA; match class: 1	TF:M00040_1	false	5.261078684187307e-8	7.278925202887725	6514	114	34	62700	CST7,ID1,MUC2,HOXA5,SMS,GBX2,LALBA,AMY1C,CDK7,ARG2,LAPTM4A,TMPRSS11E,MRPS18A,GIMAP2,ORMDL2,MRPL49,ATP4B,COX5B,CLDN20,HLA-B,ANP32B,CES1,UGT2B10,AP4M1,RPL24,CRABP2,RPS26,OPTC,GNG4,AIMP2,RLN2,COX6A2,BRF2,SPRR2E
TF	Factor: CTCF; motif: RSYGCCMYCTRSTGGN	TF:M09828	false	5.363847137119598e-8	7.270523607489234	3969	114	26	62700	MUC2,CLDN10,SMS,GBX2,GUCA2A,OCM2,DCXR,PRELID1,HLA-B,FICD,PROP1,UTF1,PTMS,ENDOG,CRABP2,TCL1A,TPSG1,FTHL17,PNMT,PNRC1,AIMP2,RLN2,TRAPPC12,FADD,ARHGDIA,TMED1
TF	Factor: SP4; motif: NWRGCCACGCCCMCTYN	TF:M03922	false	5.4188711304061264e-8	7.266091177095931	6182	114	33	62700	CST7,CRABP1,SMS,SLC10A1,EIF3J,MED31,ARG2,STMN2,MT2A,LAPTM4A,MAOB,BST2,EMD,MAGEA6,PRELID1,FICD,ANP32B,CES1,UTF1,PTMS,ENDOG,MAGEA3,CBR3,SLC35A2,TIMM17B,PNRC1,MAGEC2,MFAP4,TRAPPC12,ARHGDIA,COX6A2,TMED1,TUBB4A
TF	Factor: NeuroD-2; motif: RMCATATGKY; match class: 1	TF:M01287_1	false	5.4268273950269016e-8	7.265453991315209	2110	114	19	62700	GUCA2A,AMY1C,EIF3J,PSMD10,TMPRSS11E,ORMDL2,EMD,CLDN20,CES1,UGT2B10,AP4M1,ARHGEF5,TCL1A,CBR3,SLC35A2,FTHL17,OPTC,MFAP4,SPRR2E
TF	Factor: IRF-4; motif: NCGAAACCGAAACYN	TF:M11687	false	5.4442968187906685e-8	7.264058205428861	3683	114	25	62700	CST7,MANF,CRABP1,SMS,GUCA2A,SLC25A24,MED31,LAPTM4A,PABPC3,CSH1,BST2,NUDT11,RPS12,MRPL49,COX5B,FICD,CRABP2,CBR3,IVL,OR8B2,RPS26,VSIG4,PNRC1,CD69,TMED1
TF	Factor: SMAD; motif: TNGNCAGACWN	TF:M00974	false	5.462014595673642e-8	7.2626471436668	4573	114	28	62700	ID1,MUC2,CLDN10,SLC10A1,PSMD10,CDK7,MED31,SNRPB2,STMN2,TMPRSS11E,CLDN2,MRPS18A,ORMDL2,CLDN20,FICD,SIGLEC7,ANP32B,RPL24,ARHGEF5,NDUFB11,HCRT,OR8B2,TPSG1,MAGEC2,RLN2,MFAP4,COX6A2,BRF2
[truncated: 3,998 more rows]
