# Supplementary material for: Nanomaterial isolated extracellular vesicles enable high precision identification of tumor biomarkers for pancreatic cancer liquid biopsy
Source: J Nanobiotechnology. 2025 Jul 1;23:467. doi: 10.1186/s12951-025-03527-3 (PMC12211367; doi:10.1186/s12951-025-03527-3)
Supplement: Supplementary file 3 — Additional file 3. gProfiler’s enrichment analysis. Enrichment analysis was applied to each EV isolation’s transcriptomic sample based on their unique mRNA annotations. [file 12951_2025_3527_MOESM3_ESM.zip › Enrichment_Analysis_gProfiler/ExCy/ExCy_Patient_11.csv]

source	term_name	term_id	highlighted	adjusted_p_value	negative_log10_of_adjusted_p_value	term_size	query_size	intersection_size	effective_domain_size	intersections
GO:MF	signaling receptor binding	GO:0005102	false	0.0003114975214909001	3.50654540456535	1484	31	7	62700	BLK,NDP,HLA-B,SST,PCSK1N,FGF11,BAG6
GO:MF	molecular function activator activity	GO:0140677	false	0.010380549088965197	1.9837796734624553	1188	31	5	62700	NCF4,NDP,ATP4B,SST,FGF11
GO:MF	molecular function regulator activity	GO:0098772	false	0.016924145526687005	1.7714932489301185	2125	31	6	62700	NCF4,NDP,ATP4B,SST,PCSK1N,FGF11
GO:MF	ribosome binding	GO:0043022	false	0.025333273881310337	1.5963086816381797	113	31	2	62700	PIWIL1,BAG6
GO:MF	receptor ligand activity	GO:0048018	false	0.025333273881310337	1.5963086816381797	510	31	3	62700	NDP,SST,FGF11
GO:MF	antigen binding	GO:0003823	false	0.025333273881310337	1.5963086816381797	115	31	2	62700	IGKV2D-28,HLA-B
GO:MF	translation regulator activity, nucleic acid binding	GO:0090079	false	0.025333273881310337	1.5963086816381797	121	31	2	62700	CTIF,MCTS1
GO:MF	protein-folding chaperone binding	GO:0051087	false	0.025333273881310337	1.5963086816381797	135	31	2	62700	HLA-B,BAG6
GO:MF	signaling receptor activator activity	GO:0030546	false	0.025333273881310337	1.5963086816381797	519	31	3	62700	NDP,SST,FGF11
GO:MF	signaling receptor regulator activity	GO:0030545	false	0.025786308324874472	1.5886108288157739	555	31	3	62700	NDP,SST,FGF11
GO:MF	translation regulator activity	GO:0045182	false	0.026917152008574554	1.5699708929024492	167	31	2	62700	CTIF,MCTS1
GO:MF	ribonucleoprotein complex binding	GO:0043021	false	0.027359690883179178	1.562888813694901	174	31	2	62700	PIWIL1,BAG6
GO:MF	heterocyclic compound binding	GO:1901363	false	0.04361118211510685	1.3604021412763567	7455	31	9	62700	BLK,FOXH1,CTIF,PIWIL1,ALX3,ILK,ATP4B,MCTS1,KAT6B
GO:MF	ion binding	GO:0043167	false	0.04361118211510685	1.3604021412763567	6115	31	8	62700	BLK,AMY1C,PIWIL1,ILK,FTHL17,TADA2A,CALML3,KAT6B
GO:MF	transcription coactivator activity	GO:0003713	true	0.04447507959881345	1.3518832659692872	287	31	2	62700	TADA2A,KAT6B
GO:MF	transcription regulator activity	GO:0140110	false	0.045658507693283945	1.3404782871331962	1742	31	4	62700	FOXH1,ALX3,TADA2A,KAT6B
GO:MF	ubiquitin protein ligase binding	GO:0031625	true	0.045658507693283945	1.3404782871331962	306	31	2	62700	UBB,BAG6
GO:MF	protein-containing complex binding	GO:0044877	false	0.046048031978626024	1.3367889261422032	1761	31	4	62700	TSPY1,PIWIL1,BAG6,KAT6B
GO:MF	ubiquitin-like protein ligase binding	GO:0044389	false	0.0467121217362119	1.3305704059427559	324	31	2	62700	UBB,BAG6
GO:BP	multicellular organismal process	GO:0032501	false	6.44448628621229e-7	6.190811696146921	7648	31	18	62700	TSPY1,FOXH1,NDP,PIWIL1,ALX3,ILK,HLA-B,HPS5,UBB,GCNT2,SST,PCSK1N,FGF11,IL13RA2,TADA2A,BAG6,GNG13,KAT6B
GO:BP	response to stimulus	GO:0050896	false	0.000004353342158016573	5.361177197419041	8955	31	18	62700	BLK,FOXH1,NDP,ILK,IGKV3D-15,IGKV2D-28,ATP4B,HLA-B,HPS5,UBB,GCNT2,SST,PCSK1N,FGF11,IL13RA2,BAG6,MCTS1,GNG13
GO:BP	regulation of macromolecule metabolic process	GO:0060255	false	0.000024730218009284133	4.606772055097992	6772	31	15	62700	FOXH1,NDP,SSX2,CTIF,PIWIL1,ALX3,ILK,HLA-B,UBB,GCNT2,PCSK1N,IL13RA2,TADA2A,BAG6,KAT6B
GO:BP	regulation of metabolic process	GO:0019222	false	0.00005847368311149814	4.23303955017464	7295	31	15	62700	FOXH1,NDP,SSX2,CTIF,PIWIL1,ALX3,ILK,HLA-B,UBB,GCNT2,PCSK1N,IL13RA2,TADA2A,BAG6,KAT6B
GO:BP	developmental process	GO:0032502	false	0.00007586821041430336	4.119940159989699	6414	31	14	62700	TSPY1,BLK,FOXH1,NDP,PIWIL1,ALX3,ILK,HLA-B,UBB,GCNT2,FGF11,TADA2A,BAG6,KAT6B
GO:BP	multicellular organism development	GO:0007275	false	0.00008831809834264303	4.053950290703961	4610	31	12	62700	TSPY1,FOXH1,NDP,ALX3,ILK,HLA-B,UBB,GCNT2,FGF11,TADA2A,BAG6,KAT6B
GO:BP	anatomical structure development	GO:0048856	false	0.00014803581063907082	3.8296332137828055	5862	31	13	62700	TSPY1,FOXH1,NDP,PIWIL1,ALX3,ILK,HLA-B,UBB,GCNT2,FGF11,TADA2A,BAG6,KAT6B
GO:BP	cellular developmental process	GO:0048869	false	0.00023803173832277378	3.623365131769269	4311	31	11	62700	TSPY1,BLK,FOXH1,NDP,PIWIL1,ILK,HLA-B,UBB,GCNT2,BAG6,KAT6B
GO:BP	positive regulation of biological process	GO:0048518	false	0.00023803173832277378	3.623365131769269	6253	31	13	62700	BLK,FOXH1,NDP,CTIF,ILK,HLA-B,UBB,GCNT2,IL13RA2,TADA2A,BAG6,MCTS1,KAT6B
GO:BP	cell differentiation	GO:0030154	false	0.00023803173832277378	3.623365131769269	4310	31	11	62700	TSPY1,BLK,FOXH1,NDP,PIWIL1,ILK,HLA-B,UBB,GCNT2,BAG6,KAT6B
GO:BP	protein metabolic process	GO:0019538	false	0.00027956929921955345	3.5535105221666994	5373	31	12	62700	BLK,NDP,CTIF,PIWIL1,ILK,UBB,GCNT2,PCSK1N,TADA2A,BAG6,MCTS1,KAT6B
GO:BP	regulation of gene expression	GO:0010468	false	0.00033781699508466853	3.471318505487842	5499	31	12	62700	FOXH1,NDP,SSX2,CTIF,PIWIL1,ALX3,ILK,HLA-B,GCNT2,IL13RA2,TADA2A,KAT6B
GO:BP	regulation of nitrogen compound metabolic process	GO:0051171	false	0.00037914375399709395	3.4211960941728417	5587	31	12	62700	FOXH1,NDP,SSX2,CTIF,PIWIL1,ALX3,ILK,UBB,PCSK1N,TADA2A,BAG6,KAT6B
GO:BP	regulation of macromolecule biosynthetic process	GO:0010556	false	0.0003924306222276692	3.406237111012759	5631	31	12	62700	FOXH1,NDP,SSX2,CTIF,PIWIL1,ALX3,ILK,HLA-B,GCNT2,IL13RA2,TADA2A,KAT6B
GO:BP	positive regulation of cellular process	GO:0048522	false	0.0003998680945981264	3.3980832467611	5711	31	12	62700	BLK,FOXH1,NDP,CTIF,ILK,HLA-B,UBB,GCNT2,TADA2A,BAG6,MCTS1,KAT6B
GO:BP	regulation of biological quality	GO:0065008	false	0.0003998680945981264	3.3980832467611	2918	31	9	62700	BLK,NDP,ILK,HPS5,UBB,SST,PCSK1N,TADA2A,BAG6
GO:BP	gene expression	GO:0010467	false	0.0003998680945981264	3.3980832467611	9182	31	15	62700	LAGE3,FOXH1,NDP,SSX2,CTIF,PIWIL1,ALX3,ILK,HLA-B,GCNT2,PCSK1N,IL13RA2,TADA2A,MCTS1,KAT6B
GO:BP	regulation of cellular biosynthetic process	GO:0031326	false	0.0004080528657610157	3.389283567741084	5757	31	12	62700	FOXH1,NDP,SSX2,CTIF,PIWIL1,ALX3,ILK,HLA-B,GCNT2,IL13RA2,TADA2A,KAT6B
GO:BP	regulation of primary metabolic process	GO:0080090	false	0.0004080528657610157	3.389283567741084	5766	31	12	62700	FOXH1,NDP,SSX2,CTIF,PIWIL1,ALX3,ILK,UBB,PCSK1N,TADA2A,BAG6,KAT6B
GO:BP	regulation of biosynthetic process	GO:0009889	false	0.00040989361412062093	3.3873288476600285	5789	31	12	62700	FOXH1,NDP,SSX2,CTIF,PIWIL1,ALX3,ILK,HLA-B,GCNT2,IL13RA2,TADA2A,KAT6B
GO:BP	signal transduction	GO:0007165	false	0.0005028617069371415	3.2985514347689833	5926	31	12	62700	BLK,FOXH1,NDP,ILK,UBB,GCNT2,SST,PCSK1N,FGF11,IL13RA2,BAG6,GNG13
GO:BP	macromolecule biosynthetic process	GO:0009059	false	0.000642885868125359	3.1918661207661665	9681	31	15	62700	LAGE3,FOXH1,NDP,SSX2,CTIF,PIWIL1,ALX3,ILK,HLA-B,GCNT2,PCSK1N,IL13RA2,TADA2A,MCTS1,KAT6B
GO:BP	cellular response to stimulus	GO:0051716	false	0.0007942498097836353	3.100042880510796	7399	31	13	62700	BLK,FOXH1,NDP,ILK,UBB,GCNT2,SST,PCSK1N,FGF11,IL13RA2,BAG6,MCTS1,GNG13
GO:BP	organonitrogen compound metabolic process	GO:1901564	false	0.0009081590447101773	3.041838087391484	6362	31	12	62700	BLK,NDP,CTIF,PIWIL1,ILK,UBB,GCNT2,PCSK1N,TADA2A,BAG6,MCTS1,KAT6B
GO:BP	signaling	GO:0023052	false	0.0009168400357346971	3.0377064305871717	6396	31	12	62700	BLK,FOXH1,NDP,ILK,UBB,GCNT2,SST,PCSK1N,FGF11,IL13RA2,BAG6,GNG13
GO:BP	internal peptidyl-lysine acetylation	GO:0018393	false	0.0009198413069874997	3.036287091615721	119	31	3	62700	TADA2A,BAG6,KAT6B
GO:BP	internal protein amino acid acetylation	GO:0006475	false	0.0009406364091387903	3.026578215062573	121	31	3	62700	TADA2A,BAG6,KAT6B
GO:BP	cell communication	GO:0007154	false	0.0009709739505245745	3.0127924212713855	6495	31	12	62700	BLK,FOXH1,NDP,ILK,UBB,GCNT2,SST,PCSK1N,FGF11,IL13RA2,BAG6,GNG13
GO:BP	transmembrane receptor protein serine/threonine kinase signaling pathway	GO:0007178	false	0.0009853626885897766	3.0064038865977025	371	31	4	62700	FOXH1,NDP,ILK,GCNT2
GO:BP	peptidyl-lysine acetylation	GO:0018394	false	0.0011025572450484135	2.9575988525964223	131	31	3	62700	TADA2A,BAG6,KAT6B
GO:BP	chromatin organization	GO:0006325	false	0.0011243408714057992	2.949102001820735	788	31	5	62700	TSPY1,PIWIL1,TADA2A,BAG6,KAT6B
GO:BP	regulation of cellular metabolic process	GO:0031323	false	0.0012424988016570152	2.90570402145499	6726	31	12	62700	FOXH1,NDP,SSX2,CTIF,PIWIL1,ALX3,ILK,HLA-B,GCNT2,IL13RA2,TADA2A,KAT6B
GO:BP	cell surface receptor signaling pathway	GO:0007166	false	0.0012424988016570152	2.90570402145499	2783	31	8	62700	BLK,FOXH1,NDP,ILK,GCNT2,SST,IL13RA2,BAG6
GO:BP	transport	GO:0006810	false	0.001395814237197318	2.8551723762173715	4716	31	10	62700	NCF4,BLK,NDP,ATP4B,HPS5,UBB,FTHL17,FGF11,IL13RA2,BAG6
GO:BP	protein-DNA complex organization	GO:0071824	false	0.0016277050904449995	2.788424278313109	885	31	5	62700	TSPY1,PIWIL1,TADA2A,BAG6,KAT6B
GO:BP	multicellular organismal reproductive process	GO:0048609	false	0.0016628942877680484	2.7791353585365	904	31	5	62700	TSPY1,NDP,PIWIL1,UBB,BAG6
GO:BP	negative regulation of biological process	GO:0048519	false	0.0016628942877680484	2.7791353585365	5913	31	11	62700	FOXH1,CTIF,PIWIL1,ILK,HLA-B,GCNT2,SST,PCSK1N,IL13RA2,BAG6,KAT6B
GO:BP	protein acetylation	GO:0006473	false	0.0016628942877680484	2.7791353585365	165	31	3	62700	TADA2A,BAG6,KAT6B
GO:BP	cellular nitrogen compound biosynthetic process	GO:0044271	false	0.0016628942877680484	2.7791353585365	4860	31	10	62700	FOXH1,NDP,SSX2,CTIF,PIWIL1,ALX3,ILK,TADA2A,MCTS1,KAT6B
GO:BP	establishment of localization	GO:0051234	false	0.0016984207508415096	2.769954712718112	4905	31	10	62700	NCF4,BLK,NDP,ATP4B,HPS5,UBB,FTHL17,FGF11,IL13RA2,BAG6
GO:BP	response to stress	GO:0006950	false	0.0016984207508415096	2.769954712718112	3909	31	9	62700	BLK,NDP,ILK,HLA-B,HPS5,SST,PCSK1N,BAG6,MCTS1
GO:BP	system development	GO:0048731	false	0.0017990632015763438	2.744953579503966	3951	31	9	62700	TSPY1,FOXH1,NDP,ALX3,ILK,HLA-B,UBB,FGF11,BAG6
GO:BP	animal organ development	GO:0048513	false	0.0018605018922264538	2.7303698839423185	3068	31	8	62700	TSPY1,FOXH1,NDP,ALX3,ILK,UBB,GCNT2,BAG6
GO:BP	positive regulation of nitrogen compound metabolic process	GO:0051173	false	0.0018605018922264538	2.7303698839423185	3071	31	8	62700	FOXH1,NDP,CTIF,ILK,UBB,TADA2A,BAG6,KAT6B
GO:BP	multicellular organism reproduction	GO:0032504	false	0.0019227032768358483	2.7160877335337315	954	31	5	62700	TSPY1,NDP,PIWIL1,UBB,BAG6
GO:BP	enzyme-linked receptor protein signaling pathway	GO:0007167	false	0.0019469390854709775	2.710647636182931	960	31	5	62700	BLK,FOXH1,NDP,ILK,GCNT2
GO:BP	developmental process involved in reproduction	GO:0003006	false	0.0022320476130608803	2.651296545456207	992	31	5	62700	TSPY1,NDP,PIWIL1,UBB,BAG6
GO:BP	phosphatidylinositol 3-kinase/protein kinase B signal transduction	GO:0043491	false	0.0022791549276500018	2.64222615224982	194	31	3	62700	NDP,ILK,GCNT2
GO:BP	regulation of protein metabolic process	GO:0051246	false	0.002475785334908734	2.6062870138951255	2389	31	7	62700	CTIF,PIWIL1,ILK,UBB,PCSK1N,TADA2A,BAG6
GO:BP	transforming growth factor beta receptor signaling pathway	GO:0007179	false	0.002523840329093389	2.597938124224713	203	31	3	62700	FOXH1,NDP,GCNT2
GO:BP	protein acylation	GO:0043543	false	0.0026320592167142494	2.5797043440843233	207	31	3	62700	TADA2A,BAG6,KAT6B
GO:BP	homeostatic process	GO:0042592	false	0.002856466328659359	2.54417089093255	1704	31	6	62700	NDP,ATP4B,UBB,GCNT2,PCSK1N,FTHL17
GO:BP	peptidyl-amino acid modification	GO:0018193	false	0.002978673822958381	2.5259770512143023	1077	31	5	62700	BLK,ILK,TADA2A,BAG6,KAT6B
GO:BP	tube development	GO:0035295	false	0.003024324703750912	2.519371583052801	1084	31	5	62700	FOXH1,NDP,ILK,UBB,BAG6
GO:BP	protein modification process	GO:0036211	false	0.0032207372775217673	2.4920447000719848	3409	31	8	62700	BLK,NDP,ILK,UBB,GCNT2,TADA2A,BAG6,KAT6B
GO:BP	negative regulation of cellular process	GO:0048523	false	0.0035187476506399074	2.453611877769613	5511	31	10	62700	FOXH1,CTIF,PIWIL1,ILK,HLA-B,GCNT2,SST,IL13RA2,BAG6,KAT6B
GO:BP	localization	GO:0051179	false	0.0035822534701939195	2.445843687942053	5542	31	10	62700	NCF4,BLK,NDP,ATP4B,HPS5,UBB,FTHL17,FGF11,IL13RA2,BAG6
GO:BP	positive regulation of macromolecule metabolic process	GO:0010604	false	0.0035822534701939195	2.445843687942053	3483	31	8	62700	FOXH1,NDP,CTIF,ILK,UBB,TADA2A,BAG6,KAT6B
GO:BP	cell cycle	GO:0007049	false	0.003588473131142026	2.4450903012194427	1811	31	6	62700	NDP,PIWIL1,UBB,TADA2A,BAG6,MCTS1
GO:BP	male gamete generation	GO:0048232	false	0.004048473324389772	2.3927087179682616	633	31	4	62700	TSPY1,PIWIL1,UBB,BAG6
GO:BP	cellular response to transforming growth factor beta stimulus	GO:0071560	false	0.004354577302367108	2.3610539954574636	258	31	3	62700	FOXH1,NDP,GCNT2
GO:BP	macromolecule modification	GO:0043412	false	0.004471184159106764	2.34957744204502	3628	31	8	62700	BLK,NDP,ILK,UBB,GCNT2,TADA2A,BAG6,KAT6B
GO:BP	response to transforming growth factor beta	GO:0071559	false	0.004533003543658863	2.3436139414330643	264	31	3	62700	FOXH1,NDP,GCNT2
GO:BP	immune system process	GO:0002376	false	0.004533003543658863	2.3436139414330643	2730	31	7	62700	BLK,IGKV3D-15,IGKV2D-28,HLA-B,IL13RA2,BAG6,KAT6B
GO:BP	cellular response to growth factor stimulus	GO:0071363	false	0.004883156311820111	2.3112993735503227	679	31	4	62700	FOXH1,NDP,ILK,GCNT2
GO:BP	immune response	GO:0006955	false	0.004883156311820111	2.3112993735503227	1951	31	6	62700	BLK,IGKV3D-15,IGKV2D-28,HLA-B,IL13RA2,BAG6
GO:BP	meiotic cell cycle	GO:0051321	false	0.005120875109289767	2.2906558158484196	280	31	3	62700	PIWIL1,UBB,BAG6
GO:BP	tissue development	GO:0009888	false	0.005490975221560124	2.26035051607281	2004	31	6	62700	TSPY1,FOXH1,NDP,ILK,UBB,GCNT2
GO:BP	positive regulation of metabolic process	GO:0009893	false	0.005501395400812511	2.2595271399584598	3797	31	8	62700	FOXH1,NDP,CTIF,ILK,UBB,TADA2A,BAG6,KAT6B
GO:BP	response to growth factor	GO:0070848	false	0.005501395400812511	2.2595271399584598	709	31	4	62700	FOXH1,NDP,ILK,GCNT2
GO:BP	adaptive immune response	GO:0002250	false	0.005672440904591284	2.246230019893198	718	31	4	62700	IGKV3D-15,IGKV2D-28,HLA-B,IL13RA2
GO:BP	mesenchyme development	GO:0060485	false	0.006351770142212778	2.1971052265404754	312	31	3	62700	TSPY1,FOXH1,GCNT2
GO:BP	peptidyl-lysine modification	GO:0018205	false	0.006351770142212778	2.1971052265404754	308	31	3	62700	TADA2A,BAG6,KAT6B
GO:BP	regulation of response to stimulus	GO:0048583	false	0.006351770142212778	2.1971052265404754	3909	31	8	62700	BLK,FOXH1,ILK,HLA-B,UBB,GCNT2,IL13RA2,BAG6
GO:BP	negative regulation of leukocyte mediated immunity	GO:0002704	false	0.006351770142212778	2.1971052265404754	66	31	2	62700	HLA-B,IL13RA2
GO:BP	gamete generation	GO:0007276	false	0.007652985674631221	2.1161690996111506	792	31	4	62700	TSPY1,PIWIL1,UBB,BAG6
GO:BP	positive regulation of response to stimulus	GO:0048584	false	0.008241901266755926	2.083972592378758	2212	31	6	62700	BLK,ILK,HLA-B,UBB,GCNT2,BAG6
GO:BP	multicellular organismal-level homeostasis	GO:0048871	false	0.008281612248139954	2.0818851073805353	816	31	4	62700	NDP,UBB,GCNT2,PCSK1N
GO:BP	energy homeostasis	GO:0097009	false	0.008281612248139954	2.0818851073805353	77	31	2	62700	UBB,PCSK1N
GO:BP	cellular response to endogenous stimulus	GO:0071495	false	0.008305959619592436	2.080610184595128	1458	31	5	62700	FOXH1,NDP,ILK,GCNT2,SST
GO:BP	outflow tract morphogenesis	GO:0003151	false	0.008305959619592436	2.080610184595128	78	31	2	62700	FOXH1,ILK
GO:BP	regulation of immune system process	GO:0002682	false	0.008842138008598677	2.0534427108839886	1482	31	5	62700	BLK,HLA-B,IL13RA2,BAG6,KAT6B
GO:BP	intrinsic apoptotic signaling pathway by p53 class mediator	GO:0072332	false	0.009648353050276406	2.0155468133111403	85	31	2	62700	UBB,BAG6
GO:BP	reproductive process	GO:0022414	false	0.009648353050276406	2.0155468133111403	1518	31	5	62700	TSPY1,NDP,PIWIL1,UBB,BAG6
GO:BP	reproduction	GO:0000003	false	0.009836875452632477	2.0071428272972462	1528	31	5	62700	TSPY1,NDP,PIWIL1,UBB,BAG6
GO:BP	regulation of immune response	GO:0050776	false	0.009990632186490845	2.000407029650125	875	31	4	62700	BLK,HLA-B,IL13RA2,BAG6
GO:BP	regulation of embryonic development	GO:0045995	false	0.01061589189649703	1.974043512618551	93	31	2	62700	TADA2A,BAG6
GO:BP	negative regulation of macromolecule metabolic process	GO:0010605	false	0.010790167839421765	1.9669717998798506	3339	31	7	62700	FOXH1,CTIF,PIWIL1,PCSK1N,IL13RA2,BAG6,KAT6B
GO:BP	peptide metabolic process	GO:0006518	false	0.010790167839421765	1.9669717998798506	912	31	4	62700	CTIF,PIWIL1,PCSK1N,MCTS1
GO:BP	nerve development	GO:0021675	false	0.01117344178650301	1.9518130293332123	97	31	2	62700	NDP,ILK
GO:BP	regulation of developmental process	GO:0050793	false	0.01199208551520345	1.9211052832077624	2465	31	6	62700	ILK,HLA-B,GCNT2,TADA2A,BAG6,KAT6B
GO:BP	regulation of DNA-templated transcription	GO:0006355	false	0.012433397466995125	1.905410182737496	3437	31	7	62700	FOXH1,NDP,SSX2,ALX3,ILK,TADA2A,KAT6B
GO:BP	regulation of RNA biosynthetic process	GO:2001141	false	0.012810984748039834	1.8924174858523188	3460	31	7	62700	FOXH1,NDP,SSX2,ALX3,ILK,TADA2A,KAT6B
GO:BP	RNA metabolic process	GO:0016070	false	0.013497645389280916	1.8697419858480246	6934	31	10	62700	LAGE3,FOXH1,NDP,SSX2,CTIF,PIWIL1,ALX3,ILK,TADA2A,KAT6B
GO:BP	response to endogenous stimulus	GO:0009719	false	0.013590845888854378	1.8667535121100958	1696	31	5	62700	FOXH1,NDP,ILK,GCNT2,SST
GO:BP	positive regulation of DNA-templated transcription	GO:0045893	false	0.013590845888854378	1.8667535121100958	1699	31	5	62700	FOXH1,NDP,ILK,TADA2A,KAT6B
GO:BP	cell-cell signaling	GO:0007267	false	0.013605212541190986	1.8662946692649351	1703	31	5	62700	BLK,NDP,ILK,SST,FGF11
GO:BP	positive regulation of RNA biosynthetic process	GO:1902680	false	0.013605212541190986	1.8662946692649351	1706	31	5	62700	FOXH1,NDP,ILK,TADA2A,KAT6B
GO:BP	histone acetylation	GO:0016573	false	0.013657293435901401	1.864635359389371	113	31	2	62700	TADA2A,KAT6B
GO:BP	nucleosome assembly	GO:0006334	false	0.013657293435901401	1.864635359389371	115	31	2	62700	TSPY1,KAT6B
GO:BP	DNA-templated transcription	GO:0006351	false	0.013657293435901401	1.864635359389371	3563	31	7	62700	FOXH1,NDP,SSX2,ALX3,ILK,TADA2A,KAT6B
GO:BP	negative regulation of metabolic process	GO:0009892	false	0.013657293435901401	1.864635359389371	3563	31	7	62700	FOXH1,CTIF,PIWIL1,PCSK1N,IL13RA2,BAG6,KAT6B
GO:BP	positive regulation of macromolecule biosynthetic process	GO:0010557	false	0.01374967272617317	1.8617076389179803	2599	31	6	62700	FOXH1,NDP,CTIF,ILK,TADA2A,KAT6B
GO:BP	intracellular signal transduction	GO:0035556	false	0.013912173098140744	1.8566050273897836	2609	31	6	62700	BLK,NDP,ILK,UBB,GCNT2,BAG6
GO:BP	RNA biosynthetic process	GO:0032774	false	0.014119015524768144	1.8501955842379234	3600	31	7	62700	FOXH1,NDP,SSX2,ALX3,ILK,TADA2A,KAT6B
GO:BP	positive regulation of immune system process	GO:0002684	false	0.014295352881105425	1.8448051196046775	1033	31	4	62700	BLK,HLA-B,IL13RA2,BAG6
GO:BP	negative regulation of immune effector process	GO:0002698	false	0.014522008197362513	1.837973322428823	121	31	2	62700	HLA-B,IL13RA2
GO:BP	cellular localization	GO:0051641	false	0.014872645433723257	1.827611775588092	3652	31	7	62700	BLK,NDP,HPS5,UBB,FTHL17,IL13RA2,BAG6
GO:BP	animal organ morphogenesis	GO:0009887	false	0.014872645433723257	1.827611775588092	1050	31	4	62700	FOXH1,NDP,ALX3,ILK
GO:BP	positive regulation of cellular biosynthetic process	GO:0031328	false	0.01535011436865635	1.8138883843893145	2684	31	6	62700	FOXH1,NDP,CTIF,ILK,TADA2A,KAT6B
GO:BP	sexual reproduction	GO:0019953	false	0.015376545987040966	1.8131412085680088	1067	31	4	62700	TSPY1,PIWIL1,UBB,BAG6
GO:BP	cellular response to chemical stimulus	GO:0070887	false	0.015376545987040966	1.8131412085680088	2691	31	6	62700	FOXH1,NDP,ILK,SST,IL13RA2,BAG6
GO:BP	positive regulation of biosynthetic process	GO:0009891	false	0.015447920677255068	1.8111299692596599	2703	31	6	62700	FOXH1,NDP,CTIF,ILK,TADA2A,KAT6B
GO:BP	translational initiation	GO:0006413	false	0.015447920677255068	1.8111299692596599	128	31	2	62700	CTIF,MCTS1
GO:BP	meiosis I	GO:0007127	false	0.01552559514296049	1.808951743012915	129	31	2	62700	UBB,BAG6
GO:BP	positive regulation of RNA metabolic process	GO:0051254	false	0.015660097277106346	1.805205544527163	1845	31	5	62700	FOXH1,NDP,ILK,TADA2A,KAT6B
GO:BP	cellular nitrogen compound metabolic process	GO:0034641	false	0.015660097277106346	1.805205544527163	8625	31	11	62700	LAGE3,FOXH1,NDP,SSX2,CTIF,PIWIL1,ALX3,ILK,TADA2A,MCTS1,KAT6B
GO:BP	mesoderm development	GO:0007498	false	0.015821043067877745	1.800764887229599	134	31	2	62700	TSPY1,FOXH1
GO:BP	regulation of RNA metabolic process	GO:0051252	false	0.015821043067877745	1.800764887229599	3753	31	7	62700	FOXH1,NDP,SSX2,ALX3,ILK,TADA2A,KAT6B
GO:BP	nucleosome organization	GO:0034728	false	0.015838528985607437	1.8002851562755373	135	31	2	62700	TSPY1,KAT6B
GO:BP	meiosis I cell cycle process	GO:0061982	false	0.015838528985607437	1.8002851562755373	135	31	2	62700	UBB,BAG6
GO:BP	cell development	GO:0048468	false	0.015851674453482626	1.799924855370644	2762	31	6	62700	NDP,PIWIL1,ILK,HLA-B,UBB,KAT6B
GO:BP	response to organic substance	GO:0010033	false	0.016124083691303154	1.7925249563279162	2775	31	6	62700	FOXH1,ILK,ATP4B,SST,IL13RA2,BAG6
GO:BP	embryo development	GO:0009790	false	0.01640478221019107	1.7850295309310933	1120	31	4	62700	FOXH1,ALX3,TADA2A,BAG6
GO:BP	apoptotic process	GO:0006915	false	0.017205321589033623	1.7643372054587743	1910	31	5	62700	NDP,ALX3,UBB,SST,BAG6
GO:BP	nucleic acid metabolic process	GO:0090304	false	0.017836108995770508	1.7486998823575814	7482	31	10	62700	LAGE3,FOXH1,NDP,SSX2,CTIF,PIWIL1,ALX3,ILK,TADA2A,KAT6B
GO:BP	response to wounding	GO:0009611	false	0.01820768972456025	1.7397451559912775	548	31	3	62700	NDP,ILK,HPS5
GO:BP	programmed cell death	GO:0012501	false	0.019555383539130014	1.7087336618241342	1982	31	5	62700	NDP,ALX3,UBB,SST,BAG6
GO:BP	cell death	GO:0008219	false	0.01968752439947864	1.7058088906287436	1988	31	5	62700	NDP,ALX3,UBB,SST,BAG6
GO:BP	cellular response to organic substance	GO:0071310	false	0.019997156637491017	1.6990317515577513	2001	31	5	62700	FOXH1,ILK,SST,IL13RA2,BAG6
GO:BP	response to chemical	GO:0042221	false	0.019997156637491017	1.6990317515577513	3975	31	7	62700	FOXH1,NDP,ILK,ATP4B,SST,IL13RA2,BAG6
GO:BP	amide metabolic process	GO:0043603	false	0.02005529115545902	1.6977710287064498	1210	31	4	62700	CTIF,PIWIL1,PCSK1N,MCTS1
GO:BP	regulation of multicellular organismal process	GO:0051239	false	0.02005529115545902	1.6977710287064498	2968	31	6	62700	HLA-B,GCNT2,IL13RA2,TADA2A,BAG6,KAT6B
GO:BP	nucleobase-containing compound biosynthetic process	GO:0034654	false	0.020127017283184695	1.696220580473156	4026	31	7	62700	FOXH1,NDP,SSX2,ALX3,ILK,TADA2A,KAT6B
GO:BP	positive regulation of nucleobase-containing compound metabolic process	GO:0045935	false	0.020229339282010497	1.6940183016514845	2039	31	5	62700	FOXH1,NDP,ILK,TADA2A,KAT6B
GO:BP	regulation of nucleobase-containing compound metabolic process	GO:0019219	false	0.020229339282010497	1.6940183016514845	4038	31	7	62700	FOXH1,NDP,SSX2,ALX3,ILK,TADA2A,KAT6B
GO:BP	spermatogenesis	GO:0007283	false	0.021420556545441578	1.669169249588467	615	31	3	62700	TSPY1,PIWIL1,BAG6
GO:BP	apoptotic signaling pathway	GO:0097190	false	0.021420556545441578	1.669169249588467	613	31	3	62700	UBB,SST,BAG6
GO:BP	heterocycle biosynthetic process	GO:0018130	false	0.021420556545441578	1.669169249588467	4099	31	7	62700	FOXH1,NDP,SSX2,ALX3,ILK,TADA2A,KAT6B
GO:BP	post-translational protein modification	GO:0043687	false	0.021420556545441578	1.669169249588467	1276	31	4	62700	NDP,UBB,TADA2A,KAT6B
GO:BP	aromatic compound biosynthetic process	GO:0019438	false	0.021420556545441578	1.669169249588467	4110	31	7	62700	FOXH1,NDP,SSX2,ALX3,ILK,TADA2A,KAT6B
GO:BP	signal transduction by p53 class mediator	GO:0072331	false	0.022168913995065737	1.6542555814683948	180	31	2	62700	UBB,BAG6
GO:BP	sodium ion transmembrane transport	GO:0035725	true	0.022290531538120165	1.6518795752469877	181	31	2	62700	ATP4B,FGF11
GO:BP	nucleobase-containing compound metabolic process	GO:0006139	false	0.02291457165284062	1.639888256706185	7990	31	10	62700	LAGE3,FOXH1,NDP,SSX2,CTIF,PIWIL1,ALX3,ILK,TADA2A,KAT6B
GO:BP	meiotic nuclear division	GO:0140013	false	0.02291457165284062	1.639888256706185	188	31	2	62700	UBB,BAG6
GO:BP	organic cyclic compound biosynthetic process	GO:1901362	false	0.023540023223718207	1.628193113033464	4255	31	7	62700	FOXH1,NDP,SSX2,ALX3,ILK,TADA2A,KAT6B
GO:BP	negative regulation of immune response	GO:0050777	false	0.02362601204725414	1.626609578919273	193	31	2	62700	HLA-B,IL13RA2
GO:BP	regulation of proteasomal protein catabolic process	GO:0061136	false	0.02362601204725414	1.626609578919273	193	31	2	62700	UBB,BAG6
GO:BP	hormone-mediated signaling pathway	GO:0009755	false	0.024225208484947244	1.6157324766725518	196	31	2	62700	FOXH1,SST
GO:BP	cellular component organization	GO:0016043	false	0.02431511286291245	1.6141237102361974	8098	31	10	62700	TSPY1,NDP,PIWIL1,ILK,HPS5,UBB,TADA2A,BAG6,MCTS1,KAT6B
GO:BP	cell population proliferation	GO:0008283	false	0.02441626938649637	1.6123206920958117	3218	31	6	62700	NDP,ILK,UBB,GCNT2,SST,MCTS1
GO:BP	positive regulation of protein metabolic process	GO:0051247	false	0.024671321939413408	1.6078075795085873	1374	31	4	62700	CTIF,ILK,UBB,BAG6
GO:BP	heterocycle metabolic process	GO:0046483	false	0.024729539900141605	1.6067839637312404	8160	31	10	62700	LAGE3,FOXH1,NDP,SSX2,CTIF,PIWIL1,ALX3,ILK,TADA2A,KAT6B
GO:BP	regulation of proteolysis	GO:0030162	false	0.02565151338720137	1.5908870073037524	693	31	3	62700	UBB,PCSK1N,BAG6
GO:BP	cellular aromatic compound metabolic process	GO:0006725	false	0.02565151338720137	1.5908870073037524	8212	31	10	62700	LAGE3,FOXH1,NDP,SSX2,CTIF,PIWIL1,ALX3,ILK,TADA2A,KAT6B
GO:BP	regulation of multicellular organismal development	GO:2000026	false	0.02565151338720137	1.5908870073037524	1396	31	4	62700	HLA-B,TADA2A,BAG6,KAT6B
GO:BP	meiotic cell cycle process	GO:1903046	false	0.02565151338720137	1.5908870073037524	208	31	2	62700	UBB,BAG6
GO:BP	positive regulation of immune response	GO:0050778	false	0.02600295690201166	1.5849772638287765	699	31	3	62700	BLK,HLA-B,BAG6
GO:BP	regulation of cell-substrate adhesion	GO:0010810	true	0.026502069127529483	1.5767202175504245	214	31	2	62700	ILK,GCNT2
GO:BP	cellular component organization or biogenesis	GO:0071840	false	0.027040357030744897	1.5679875784308928	8309	31	10	62700	TSPY1,NDP,PIWIL1,ILK,HPS5,UBB,TADA2A,BAG6,MCTS1,KAT6B
GO:BP	blood coagulation	GO:0007596	false	0.028670889231096574	1.542558837148755	226	31	2	62700	ILK,HPS5
GO:BP	organic cyclic compound metabolic process	GO:1901360	false	0.029119034072172825	1.5358230354058033	8451	31	10	62700	LAGE3,FOXH1,NDP,SSX2,CTIF,PIWIL1,ALX3,ILK,TADA2A,KAT6B
GO:BP	coagulation	GO:0050817	false	0.029119034072172825	1.5358230354058033	231	31	2	62700	ILK,HPS5
GO:BP	establishment of localization in cell	GO:0051649	false	0.029119034072172825	1.5358230354058033	2388	31	5	62700	NDP,HPS5,UBB,IL13RA2,BAG6
GO:BP	hemostasis	GO:0007599	false	0.029119034072172825	1.5358230354058033	233	31	2	62700	ILK,HPS5
GO:BP	regulation of proteolysis involved in protein catabolic process	GO:1903050	false	0.029119034072172825	1.5358230354058033	230	31	2	62700	UBB,BAG6
GO:BP	positive regulation of cellular metabolic process	GO:0031325	false	0.029119034072172825	1.5358230354058033	3407	31	6	62700	FOXH1,NDP,CTIF,ILK,TADA2A,KAT6B
GO:BP	protein phosphorylation	GO:0006468	false	0.02938968492582744	1.5318050697867955	1493	31	4	62700	BLK,NDP,ILK,TADA2A
GO:BP	gonad development	GO:0008406	false	0.029596009057102402	1.528766848445604	236	31	2	62700	TSPY1,UBB
GO:BP	translation	GO:0006412	false	0.029813578525389305	1.525585892449261	760	31	3	62700	CTIF,PIWIL1,MCTS1
GO:BP	protein-DNA complex assembly	GO:0065004	false	0.029813578525389305	1.525585892449261	238	31	2	62700	TSPY1,KAT6B
GO:BP	development of primary sexual characteristics	GO:0045137	false	0.029813578525389305	1.525585892449261	241	31	2	62700	TSPY1,UBB
GO:BP	regulation of leukocyte mediated immunity	GO:0002703	false	0.02992540571059388	1.523959952979103	243	31	2	62700	HLA-B,IL13RA2
GO:BP	sodium ion transport	GO:0006814	false	0.03099945778841152	1.508645902345091	248	31	2	62700	ATP4B,FGF11
GO:BP	peptide biosynthetic process	GO:0043043	false	0.031214630725245326	1.5056417984849546	789	31	3	62700	CTIF,PIWIL1,MCTS1
GO:BP	glial cell differentiation	GO:0010001	false	0.031214630725245326	1.5056417984849546	250	31	2	62700	NDP,ILK
GO:BP	regulation of cell differentiation	GO:0045595	false	0.03174090240527861	1.4983807302572316	1562	31	4	62700	ILK,HLA-B,GCNT2,KAT6B
GO:BP	transcription by RNA polymerase II	GO:0006366	false	0.03174090240527861	1.4983807302572316	2521	31	5	62700	FOXH1,NDP,ALX3,TADA2A,KAT6B
GO:BP	organelle organization	GO:0006996	false	0.03174090240527861	1.4983807302572316	3562	31	6	62700	NDP,PIWIL1,HPS5,UBB,BAG6,MCTS1
GO:BP	nervous system development	GO:0007399	false	0.03174090240527861	1.4983807302572316	2513	31	5	62700	NDP,ILK,UBB,FGF11,BAG6
GO:BP	heart morphogenesis	GO:0003007	false	0.03174090240527861	1.4983807302572316	261	31	2	62700	FOXH1,ILK
GO:BP	positive regulation of immune effector process	GO:0002699	false	0.031765316330434015	1.4980468154466824	262	31	2	62700	HLA-B,IL13RA2
GO:BP	regulation of molecular function	GO:0065009	false	0.031765316330434015	1.4980468154466824	2526	31	5	62700	BLK,FOXH1,NDP,PCSK1N,FGF11
GO:BP	neuron apoptotic process	GO:0051402	false	0.03257852657764481	1.4870685613310224	269	31	2	62700	NDP,UBB
GO:BP	cellular response to cytokine stimulus	GO:0071345	false	0.03257852657764481	1.4870685613310224	825	31	3	62700	FOXH1,ILK,IL13RA2
GO:BP	tissue homeostasis	GO:0001894	false	0.034559091343137255	1.4614376848809132	281	31	2	62700	NDP,GCNT2
GO:BP	anatomical structure homeostasis	GO:0060249	false	0.034559091343137255	1.4614376848809132	281	31	2	62700	NDP,GCNT2
GO:BP	immune response-activating cell surface receptor signaling pathway	GO:0002429	false	0.03517904095007606	1.4537160044398774	285	31	2	62700	BLK,BAG6
GO:BP	tube morphogenesis	GO:0035239	false	0.03517904095007606	1.4537160044398774	867	31	3	62700	FOXH1,NDP,ILK
GO:BP	lymphocyte mediated immunity	GO:0002449	false	0.035356341865133534	1.4515326755020457	288	31	2	62700	HLA-B,IL13RA2
GO:BP	histone modification	GO:0016570	false	0.03594143296514973	1.4444046117999116	291	31	2	62700	TADA2A,KAT6B
GO:BP	sex differentiation	GO:0007548	false	0.036054758274559104	1.4430374117762517	292	31	2	62700	TSPY1,UBB
GO:BP	export from cell	GO:0140352	false	0.03629744244174995	1.4401239747590937	887	31	3	62700	BLK,ATP4B,IL13RA2
GO:BP	anatomical structure morphogenesis	GO:0009653	false	0.03673928301271758	1.4348693234428054	2683	31	5	62700	FOXH1,NDP,ALX3,ILK,UBB
GO:BP	response to external stimulus	GO:0009605	false	0.03678416376035396	1.4343391126238454	2686	31	5	62700	BLK,ATP4B,HLA-B,SST,PCSK1N
GO:BP	metal ion transport	GO:0030001	false	0.036839958879307175	1.4336808632336022	903	31	3	62700	ATP4B,FTHL17,FGF11
GO:BP	positive regulation of cell communication	GO:0010647	false	0.036839958879307175	1.4336808632336022	1725	31	4	62700	BLK,ILK,UBB,GCNT2
GO:BP	embryonic organ morphogenesis	GO:0048562	false	0.036839958879307175	1.4336808632336022	301	31	2	62700	FOXH1,ALX3
GO:BP	adaptive immune response based on somatic recombination of immune receptors built from immunoglobulin superfamily domains	GO:0002460	false	0.036839958879307175	1.4336808632336022	302	31	2	62700	HLA-B,IL13RA2
GO:BP	positive regulation of signaling	GO:0023056	false	0.036839958879307175	1.4336808632336022	1725	31	4	62700	BLK,ILK,UBB,GCNT2
GO:BP	canonical Wnt signaling pathway	GO:0060070	true	0.036839958879307175	1.4336808632336022	304	31	2	62700	NDP,ILK
GO:BP	response to lipid	GO:0033993	false	0.03706710644997408	1.4310113147488772	907	31	3	62700	FOXH1,ATP4B,SST
GO:BP	phosphorylation	GO:0016310	false	0.03733247459083416	1.4279132218196087	1735	31	4	62700	BLK,NDP,ILK,TADA2A
GO:BP	response to cytokine	GO:0034097	false	0.0374539247817048	1.426502666035905	916	31	3	62700	FOXH1,ILK,IL13RA2
GO:BP	negative regulation of proteolysis	GO:0045861	false	0.0374539247817048	1.426502666035905	309	31	2	62700	PCSK1N,BAG6
GO:BP	reproductive structure development	GO:0048608	false	0.03747358408983705	1.4262747676481329	311	31	2	62700	TSPY1,UBB
GO:BP	negative regulation of macromolecule biosynthetic process	GO:0010558	false	0.03768586972997352	1.4238214574501817	2741	31	5	62700	FOXH1,CTIF,PIWIL1,IL13RA2,KAT6B
GO:BP	intrinsic apoptotic signaling pathway	GO:0097193	false	0.037809488673040105	1.4223991958979434	314	31	2	62700	UBB,BAG6
GO:BP	immune response-regulating cell surface receptor signaling pathway	GO:0002768	false	0.037809488673040105	1.4223991958979434	314	31	2	62700	BLK,BAG6
GO:BP	reproductive system development	GO:0061458	false	0.03785419881403547	1.421885941246359	315	31	2	62700	TSPY1,UBB
GO:BP	amide biosynthetic process	GO:0043604	false	0.03785419881403547	1.421885941246359	927	31	3	62700	CTIF,PIWIL1,MCTS1
GO:BP	kidney development	GO:0001822	false	0.03802843570131567	1.4198915389128803	317	31	2	62700	ILK,BAG6
GO:BP	import into cell	GO:0098657	false	0.038591362940813695	1.4135098830709465	939	31	3	62700	NCF4,NDP,ATP4B
GO:BP	regulation of protein stability	GO:0031647	false	0.038678659499207416	1.4125285858347798	327	31	2	62700	TADA2A,BAG6
GO:BP	hemopoiesis	GO:0030097	false	0.038678659499207416	1.4125285858347798	951	31	3	62700	NDP,HLA-B,KAT6B
GO:BP	negative regulation of cellular biosynthetic process	GO:0031327	false	0.038678659499207416	1.4125285858347798	2794	31	5	62700	FOXH1,CTIF,PIWIL1,IL13RA2,KAT6B
GO:BP	renal system development	GO:0072001	false	0.038678659499207416	1.4125285858347798	327	31	2	62700	ILK,BAG6
GO:BP	response to steroid hormone	GO:0048545	false	0.038678659499207416	1.4125285858347798	327	31	2	62700	FOXH1,SST
GO:BP	regulation of post-translational protein modification	GO:1901873	false	0.03896586816227491	1.4093156432054954	331	31	2	62700	UBB,TADA2A
GO:BP	cell morphogenesis	GO:0000902	false	0.03896586816227491	1.4093156432054954	957	31	3	62700	NDP,ILK,UBB
GO:BP	organonitrogen compound biosynthetic process	GO:1901566	false	0.03896586816227491	1.4093156432054954	1816	31	4	62700	CTIF,PIWIL1,GCNT2,MCTS1
GO:BP	negative regulation of biosynthetic process	GO:0009890	false	0.03896586816227491	1.4093156432054954	2808	31	5	62700	FOXH1,CTIF,PIWIL1,IL13RA2,KAT6B
GO:BP	intracellular transport	GO:0046907	false	0.03896586816227491	1.4093156432054954	1816	31	4	62700	NDP,HPS5,UBB,BAG6
GO:BP	gliogenesis	GO:0042063	false	0.039225374075718654	1.4064329060394127	335	31	2	62700	NDP,ILK
GO:BP	positive regulation of intracellular signal transduction	GO:1902533	false	0.03945656858871935	1.4038806866404236	972	31	3	62700	ILK,UBB,GCNT2
GO:BP	epithelial tube morphogenesis	GO:0060562	false	0.03945656858871935	1.4038806866404236	337	31	2	62700	FOXH1,ILK
GO:BP	protein-containing complex organization	GO:0043933	false	0.040866358868197575	1.3886340555571701	4031	31	6	62700	TSPY1,PIWIL1,TADA2A,BAG6,MCTS1,KAT6B
GO:BP	cell-substrate adhesion	GO:0031589	false	0.0408774853885536	1.3885158280265912	349	31	2	62700	ILK,GCNT2
GO:BP	regulation of protein catabolic process	GO:0042176	false	0.04308939644426931	1.3656295890575854	363	31	2	62700	UBB,BAG6
GO:BP	regulation of body fluid levels	GO:0050878	false	0.04342253837132789	1.3622847923869346	365	31	2	62700	ILK,HPS5
GO:BP	response to organonitrogen compound	GO:0010243	false	0.04352286815692847	1.3612824923612774	1031	31	3	62700	ATP4B,SST,BAG6
GO:BP	central nervous system development	GO:0007417	false	0.04356719526750098	1.3608403978116632	1035	31	3	62700	NDP,UBB,BAG6
GO:BP	regulation of immune effector process	GO:0002697	false	0.04526267794719557	1.3442597547718236	381	31	2	62700	HLA-B,IL13RA2
GO:BP	leukocyte mediated immunity	GO:0002443	false	0.04568242249008474	1.3402508739789205	387	31	2	62700	HLA-B,IL13RA2
GO:BP	monoatomic cation transport	GO:0006812	false	0.04568242249008474	1.3402508739789205	1071	31	3	62700	ATP4B,FTHL17,FGF11
GO:BP	cell activation	GO:0001775	false	0.04662658391354936	1.331366401870004	1082	31	3	62700	ILK,IL13RA2,BAG6
GO:BP	post-transcriptional regulation of gene expression	GO:0010608	false	0.04676189319968137	1.3301079143294738	1087	31	3	62700	CTIF,PIWIL1,GCNT2
GO:BP	response to nitrogen compound	GO:1901698	false	0.04798565411191786	1.3188885807755961	1105	31	3	62700	ATP4B,SST,BAG6
GO:BP	response to abiotic stimulus	GO:0009628	false	0.04798565411191786	1.3188885807755961	1106	31	3	62700	NDP,SST,PCSK1N
GO:BP	circulatory system development	GO:0072359	false	0.048518542699501045	1.3140922520566996	1119	31	3	62700	FOXH1,NDP,ILK
GO:BP	regulation of hemopoiesis	GO:1903706	false	0.048518542699501045	1.3140922520566996	409	31	2	62700	HLA-B,KAT6B
GO:BP	wound healing	GO:0042060	false	0.049634811652540856	1.3042136217832043	419	31	2	62700	ILK,HPS5
GO:BP	regulation of translation	GO:0006417	false	0.049634811652540856	1.3042136217832043	419	31	2	62700	CTIF,PIWIL1
GO:CC	extracellular space	GO:0005615	false	0.000015224530832660728	4.817456081941461	3284	31	11	62700	AMY1C,NDP,IGKV3D-15,IGKV2D-28,HLA-B,UBB,SST,PCSK1N,IL13RA2,BAG6,CALML3
GO:CC	protein-containing complex	GO:0032991	false	0.000023589204811968655	4.627286698859839	8527	31	16	62700	NCF4,TSPY1,LAGE3,FOXH1,ALX3,IGKV3D-15,IGKV2D-28,ATP4B,HLA-B,HPS5,IL13RA2,TADA2A,BAG6,MCTS1,GNG13,KAT6B
GO:CC	extracellular region	GO:0005576	false	0.00007507310723631438	4.124515608542056	4206	31	11	62700	AMY1C,NDP,IGKV3D-15,IGKV2D-28,HLA-B,UBB,SST,PCSK1N,IL13RA2,BAG6,CALML3
GO:CC	vesicle	GO:0031982	false	0.000243090881856559	3.6142313308878373	3976	31	10	62700	NCF4,AMY1C,IGKV2D-28,HLA-B,HPS5,UBB,SST,PCSK1N,BAG6,CALML3
GO:CC	cell periphery	GO:0071944	false	0.001762322559010409	2.7539145994554417	6202	31	11	62700	NCF4,BLK,NDP,ILK,IGKV3D-15,IGKV2D-28,ATP4B,HLA-B,UBB,IL13RA2,GNG13
GO:CC	plasma membrane	GO:0005886	false	0.0035618183534491844	2.448328232572444	5717	31	10	62700	NCF4,BLK,ILK,IGKV3D-15,IGKV2D-28,ATP4B,HLA-B,UBB,IL13RA2,GNG13
GO:CC	side of membrane	GO:0098552	false	0.0035618183534491844	2.448328232572444	656	31	4	62700	BLK,HLA-B,IL13RA2,GNG13
GO:CC	extracellular organelle	GO:0043230	false	0.004552003932662851	2.341797371408012	2134	31	6	62700	AMY1C,IGKV2D-28,HLA-B,UBB,BAG6,CALML3
GO:CC	extracellular membrane-bounded organelle	GO:0065010	false	0.004552003932662851	2.341797371408012	2134	31	6	62700	AMY1C,IGKV2D-28,HLA-B,UBB,BAG6,CALML3
GO:CC	plasma membrane protein complex	GO:0098797	false	0.004552003932662851	2.341797371408012	715	31	4	62700	NCF4,ATP4B,HLA-B,GNG13
GO:CC	extracellular vesicle	GO:1903561	false	0.004552003932662851	2.341797371408012	2133	31	6	62700	AMY1C,IGKV2D-28,HLA-B,UBB,BAG6,CALML3
GO:CC	chromatin	GO:0000785	false	0.004552003932662851	2.341797371408012	1366	31	5	62700	TSPY1,FOXH1,ALX3,TADA2A,KAT6B
GO:CC	extracellular exosome	GO:0070062	false	0.004552003932662851	2.341797371408012	2109	31	6	62700	AMY1C,IGKV2D-28,HLA-B,UBB,BAG6,CALML3
GO:CC	extrinsic component of cytoplasmic side of plasma membrane	GO:0031234	false	0.004552003932662851	2.341797371408012	70	31	2	62700	BLK,GNG13
GO:CC	endocytic vesicle	GO:0030139	false	0.004815697303272132	2.3173408190197593	342	31	3	62700	NCF4,HLA-B,UBB
GO:CC	protein-DNA complex	GO:0032993	false	0.004815697303272132	2.3173408190197593	1435	31	5	62700	TSPY1,FOXH1,ALX3,TADA2A,KAT6B
GO:CC	histone acetyltransferase complex	GO:0000123	false	0.006748624164085439	2.170784757368869	91	31	2	62700	TADA2A,KAT6B
GO:CC	intracellular vesicle	GO:0097708	false	0.007392958393685662	2.1311817379311955	2481	31	6	62700	NCF4,HLA-B,HPS5,UBB,SST,PCSK1N
GO:CC	acetyltransferase complex	GO:1902493	false	0.007392958393685662	2.1311817379311955	102	31	2	62700	TADA2A,KAT6B
GO:CC	cytoplasmic vesicle	GO:0031410	false	0.007392958393685662	2.1311817379311955	2476	31	6	62700	NCF4,HLA-B,HPS5,UBB,SST,PCSK1N
GO:CC	protein acetyltransferase complex	GO:0031248	false	0.007392958393685662	2.1311817379311955	101	31	2	62700	TADA2A,KAT6B
GO:CC	membrane	GO:0016020	false	0.00894377312597824	2.048479225936344	9853	31	12	62700	NCF4,BLK,ILK,IGKV3D-15,IGKV2D-28,ATP4B,HLA-B,UBB,GCNT2,IL13RA2,BAG6,GNG13
GO:CC	endosome	GO:0005768	false	0.00894377312597824	2.048479225936344	1047	31	4	62700	NCF4,HLA-B,HPS5,UBB
GO:CC	extrinsic component of plasma membrane	GO:0019897	false	0.009752768526771552	2.010872083252557	130	31	2	62700	BLK,GNG13
GO:CC	chromosome	GO:0005694	false	0.011030513880793444	1.9574042545231545	1942	31	5	62700	TSPY1,FOXH1,ALX3,TADA2A,KAT6B
GO:CC	phagocytic vesicle	GO:0045335	false	0.011030513880793444	1.9574042545231545	141	31	2	62700	NCF4,HLA-B
GO:CC	immunoglobulin complex	GO:0019814	false	0.011030513880793444	1.9574042545231545	149	31	2	62700	IGKV3D-15,IGKV2D-28
GO:CC	endosome membrane	GO:0010008	false	0.011030513880793444	1.9574042545231545	551	31	3	62700	NCF4,HLA-B,UBB
GO:CC	cytoplasmic side of plasma membrane	GO:0009898	false	0.014059477516045187	1.8520308184424183	175	31	2	62700	BLK,GNG13
GO:CC	cytosol	GO:0005829	false	0.015568454343806683	1.8077545026070143	5457	31	8	62700	NCF4,BLK,CTIF,ILK,HPS5,UBB,BAG6,MCTS1
GO:CC	endocytic vesicle membrane	GO:0030666	false	0.015568454343806683	1.8077545026070143	194	31	2	62700	HLA-B,UBB
GO:CC	membrane protein complex	GO:0098796	false	0.015762802276115064	1.8023665720705635	1357	31	4	62700	NCF4,ATP4B,HLA-B,GNG13
GO:CC	cytoplasmic side of membrane	GO:0098562	false	0.01756879538100097	1.755258015244551	213	31	2	62700	BLK,GNG13
GO:CC	extrinsic component of membrane	GO:0019898	false	0.01756879538100097	1.755258015244551	213	31	2	62700	BLK,GNG13
GO:CC	endomembrane system	GO:0012505	false	0.023099799617428314	1.6363917874421676	4742	31	7	62700	NCF4,HLA-B,HPS5,UBB,GCNT2,SST,PCSK1N
GO:CC	somatodendritic compartment	GO:0036477	false	0.02544435846234333	1.5944084946738313	849	31	3	62700	UBB,SST,GNG13
GO:CC	secretory granule	GO:0030141	false	0.026382304743269133	1.5786872674112586	871	31	3	62700	HLA-B,SST,PCSK1N
GO:CC	catalytic complex	GO:1902494	false	0.030176733079513737	1.5203277785543612	1781	31	4	62700	NCF4,TADA2A,GNG13,KAT6B
GO:CC	cell surface	GO:0009986	false	0.030176733079513737	1.5203277785543612	955	31	3	62700	NDP,HLA-B,IL13RA2
GO:CC	intracellular protein-containing complex	GO:0140535	false	0.030176733079513737	1.5203277785543612	951	31	3	62700	HPS5,TADA2A,KAT6B
GO:CC	non-membrane-bounded organelle	GO:0043228	false	0.03030783523064608	1.5184450824697158	6569	31	8	62700	TSPY1,FOXH1,PIWIL1,ALX3,ILK,TADA2A,MCTS1,KAT6B
GO:CC	intracellular non-membrane-bounded organelle	GO:0043232	false	0.03030783523064608	1.5184450824697158	6568	31	8	62700	TSPY1,FOXH1,PIWIL1,ALX3,ILK,TADA2A,MCTS1,KAT6B
GO:CC	secretory vesicle	GO:0099503	false	0.03401539334385214	1.468324502622662	1039	31	3	62700	HLA-B,SST,PCSK1N
GO:CC	early endosome	GO:0005769	false	0.041711357638594036	1.3797456743269285	428	31	2	62700	HLA-B,HPS5
GO:CC	external side of plasma membrane	GO:0009897	false	0.041711357638594036	1.3797456743269285	427	31	2	62700	HLA-B,IL13RA2
GO:CC	bounding membrane of organelle	GO:0098588	false	0.04489104608644858	1.3478402742089768	2160	31	4	62700	NCF4,HLA-B,UBB,GCNT2
GO:CC	cytoplasmic vesicle membrane	GO:0030659	false	0.045176141797192725	1.3450908621216797	1213	31	3	62700	NCF4,HLA-B,UBB
GO:CC	vesicle membrane	GO:0012506	false	0.0463016973467468	1.3344030881437208	1230	31	3	62700	NCF4,HLA-B,UBB
KEGG	Kaposi sarcoma-associated herpesvirus infection	KEGG:05167	false	0.00025138183895405506	3.599666101061115	194	31	4	62700	HLA-B,UBB,CALML3,GNG13
KEGG	Gastric acid secretion	KEGG:04971	false	0.0003603119541746941	3.443321328923831	76	31	3	62700	ATP4B,SST,CALML3
KEGG	KEGG root term	KEGG:00000	false	0.0020206850967689678	2.6945013615917732	8161	31	13	62700	NCF4,BLK,AMY1C,SSX2,ILK,ATP4B,HLA-B,UBB,GCNT2,SST,IL13RA2,CALML3,GNG13
KEGG	Human immunodeficiency virus 1 infection	KEGG:05170	false	0.003558983184512086	2.448674063946383	210	31	3	62700	HLA-B,CALML3,GNG13
KEGG	Human cytomegalovirus infection	KEGG:05163	false	0.003558983184512086	2.448674063946383	223	31	3	62700	HLA-B,CALML3,GNG13
KEGG	Circadian entrainment	KEGG:04713	false	0.01467009141681857	1.833567179837961	97	31	2	62700	CALML3,GNG13
KEGG	Salivary secretion	KEGG:04970	false	0.01467009141681857	1.833567179837961	90	31	2	62700	AMY1C,CALML3
KEGG	Dopaminergic synapse	KEGG:04728	false	0.02287549638879118	1.6406294731489945	132	31	2	62700	CALML3,GNG13
KEGG	Apelin signaling pathway	KEGG:04371	false	0.02287549638879118	1.6406294731489945	138	31	2	62700	CALML3,GNG13
KEGG	Phagosome	KEGG:04145	false	0.023306801062330428	1.632517330782952	147	31	2	62700	NCF4,HLA-B
KEGG	Cellular senescence	KEGG:04218	false	0.023805399890524607	1.6233245187141707	156	31	2	62700	HLA-B,CALML3
KEGG	Alcoholism	KEGG:05034	false	0.030447634713418336	1.516446439346675	185	31	2	62700	CALML3,GNG13
KEGG	Lipid and atherosclerosis	KEGG:05417	false	0.03730196835624155	1.4282682506658595	214	31	2	62700	NCF4,CALML3
KEGG	cAMP signaling pathway	KEGG:04024	false	0.037515706477704476	1.4257868707124253	223	31	2	62700	SST,CALML3
KEGG	Ras signaling pathway	KEGG:04014	false	0.03843258043438318	1.4153004552236341	234	31	2	62700	CALML3,GNG13
KEGG	Shigellosis	KEGG:05131	false	0.03968289279692145	1.4013966762369259	246	31	2	62700	ILK,UBB
KEGG	Parkinson disease	KEGG:05012	false	0.04341505664198984	1.362359628033273	266	31	2	62700	UBB,CALML3
REAC	Antigen processing-Cross presentation	REAC:R-HSA-1236975	false	0.005104489793649822	2.2920476602128925	105	31	3	62700	NCF4,HLA-B,UBB
REAC	Adaptive Immune System	REAC:R-HSA-1280218	false	0.007800853251701815	2.1078578918942497	809	31	5	62700	NCF4,BLK,IGKV2D-28,HLA-B,UBB
REAC	Signaling by the B Cell Receptor (BCR)	REAC:R-HSA-983705	false	0.009461573663992114	2.024036625041113	163	31	3	62700	BLK,IGKV2D-28,UBB
REAC	Immune System	REAC:R-HSA-168256	false	0.04564550675550324	1.3406019670307336	2051	31	6	62700	NCF4,BLK,IGKV2D-28,HLA-B,UBB,IL13RA2
REAC	Signaling by WNT	REAC:R-HSA-195721	false	0.04674994531656511	1.3302188927856433	328	31	2	62700	UBB,GNG13
REAC	Signaling by TGFB family members	REAC:R-HSA-9006936	false	0.04674994531656511	1.3302188927856433	119	31	2	62700	FOXH1,UBB
REAC	Transport of small molecules	REAC:R-HSA-382551	false	0.04674994531656511	1.3302188927856433	718	31	3	62700	ATP4B,UBB,GNG13
REAC	Protein localization	REAC:R-HSA-9609507	false	0.04674994531656511	1.3302188927856433	158	31	2	62700	UBB,BAG6
REAC	Viral Infection Pathways	REAC:R-HSA-9824446	false	0.04674994531656511	1.3302188927856433	809	31	3	62700	IGKV2D-28,HLA-B,UBB
REAC	SARS-CoV Infections	REAC:R-HSA-9679506	false	0.04674994531656511	1.3302188927856433	459	31	3	62700	IGKV2D-28,HLA-B,UBB
REAC	SARS-CoV-2 Infection	REAC:R-HSA-9694516	false	0.04674994531656511	1.3302188927856433	292	31	2	62700	HLA-B,UBB
REAC	SARS-CoV-2 activates/modulates innate and adaptive immune responses	REAC:R-HSA-9705671	false	0.04674994531656511	1.3302188927856433	120	31	2	62700	HLA-B,UBB
REAC	Transcriptional regulation by RUNX1	REAC:R-HSA-8878171	false	0.04674994531656511	1.3302188927856433	236	31	2	62700	BLK,UBB
REAC	SARS-CoV-2-host interactions	REAC:R-HSA-9705683	false	0.04674994531656511	1.3302188927856433	197	31	2	62700	HLA-B,UBB
REAC	Signal Transduction	REAC:R-HSA-162582	false	0.04674994531656511	1.3302188927856433	2546	31	5	62700	NCF4,FOXH1,UBB,SST,GNG13
REAC	Gene expression (Transcription)	REAC:R-HSA-74160	false	0.04674994531656511	1.3302188927856433	1493	31	4	62700	BLK,PIWIL1,UBB,SST
REAC	Infectious disease	REAC:R-HSA-5663205	false	0.04674994531656511	1.3302188927856433	999	31	4	62700	IGKV2D-28,HLA-B,UBB,GNG13
REAC	Innate Immune System	REAC:R-HSA-168249	false	0.04674994531656511	1.3302188927856433	1100	31	4	62700	NCF4,IGKV2D-28,HLA-B,UBB
REAC	Interferon Signaling	REAC:R-HSA-913531	false	0.04674994531656511	1.3302188927856433	193	31	2	62700	HLA-B,UBB
REAC	Ion channel transport	REAC:R-HSA-983712	false	0.04674994531656511	1.3302188927856433	182	31	2	62700	ATP4B,UBB
REAC	G alpha (i) signalling events	REAC:R-HSA-418594	false	0.04674994531656511	1.3302188927856433	313	31	2	62700	SST,GNG13
REAC	Fc epsilon receptor (FCERI) signaling	REAC:R-HSA-2454202	false	0.04674994531656511	1.3302188927856433	182	31	2	62700	IGKV2D-28,UBB
REAC	Cellular response to chemical stress	REAC:R-HSA-9711123	false	0.04674994531656511	1.3302188927856433	196	31	2	62700	NCF4,UBB
REAC	Class I MHC mediated antigen processing & presentation	REAC:R-HSA-983169	false	0.04674994531656511	1.3302188927856433	380	31	3	62700	NCF4,HLA-B,UBB
REAC	Antigen activates B Cell Receptor (BCR) leading to generation of second messengers	REAC:R-HSA-983695	false	0.04674994531656511	1.3302188927856433	84	31	2	62700	BLK,IGKV2D-28
REAC	Cytokine Signaling in Immune system	REAC:R-HSA-1280215	false	0.04674994531656511	1.3302188927856433	719	31	3	62700	HLA-B,UBB,IL13RA2
REAC	Anti-inflammatory response favouring Leishmania parasite infection	REAC:R-HSA-9662851	false	0.04674994531656511	1.3302188927856433	132	31	2	62700	IGKV2D-28,GNG13
REAC	Disease	REAC:R-HSA-1643685	false	0.04674994531656511	1.3302188927856433	1768	31	4	62700	IGKV2D-28,HLA-B,UBB,GNG13
REAC	ER-Phagosome pathway	REAC:R-HSA-1236974	false	0.04674994531656511	1.3302188927856433	90	31	2	62700	HLA-B,UBB
REAC	FCERI mediated NF-kB activation	REAC:R-HSA-2871837	false	0.04674994531656511	1.3302188927856433	136	31	2	62700	IGKV2D-28,UBB
REAC	Immunoregulatory interactions between a Lymphoid and a non-Lymphoid cell	REAC:R-HSA-198933	false	0.04674994531656511	1.3302188927856433	181	31	2	62700	IGKV2D-28,HLA-B
REAC	Beta-catenin independent WNT signaling	REAC:R-HSA-3858494	false	0.04674994531656511	1.3302188927856433	143	31	2	62700	UBB,GNG13
REAC	Leishmania infection	REAC:R-HSA-9658195	false	0.04674994531656511	1.3302188927856433	215	31	2	62700	IGKV2D-28,GNG13
REAC	Parasitic Infection Pathways	REAC:R-HSA-9824443	false	0.04674994531656511	1.3302188927856433	215	31	2	62700	IGKV2D-28,GNG13
REAC	Leishmania parasite growth and survival	REAC:R-HSA-9664433	false	0.04674994531656511	1.3302188927856433	132	31	2	62700	IGKV2D-28,GNG13
WP	WIKIPATHWAYS	WP:000000	false	0.01352306673148013	1.868924808872991	8625	31	12	62700	NCF4,BLK,FOXH1,PIWIL1,ILK,HLA-B,UBB,SST,FGF11,TADA2A,CALML3,GNG13
WP	Proteasome degradation	WP:WP183	false	0.01352306673148013	1.868924808872991	62	31	2	62700	HLA-B,UBB
WP	Focal adhesion	WP:WP306	false	0.039094497781729486	1.407884361560194	198	31	2	62700	BLK,ILK
WP	Ras signaling	WP:WP4223	false	0.039094497781729486	1.407884361560194	182	31	2	62700	CALML3,GNG13
TF	Factor: E2F; motif: TTTSGCGS; match class: 1	TF:M00426_1	false	7.66361058936869e-8	7.115566571150938	5976	31	17	62700	NCF4,TSPY1,LAGE3,SSX2,CTIF,PIWIL1,ALX3,ILK,ATP4B,UBB,GCNT2,SST,FGF11,TADA2A,BAG6,MCTS1,GNG13
TF	Factor: E2F; motif: TTTSGCGSG	TF:M00918	false	3.067850117544038e-7	6.513165862035189	5733	31	16	62700	NCF4,TSPY1,LAGE3,SSX2,CTIF,PIWIL1,ALX3,HLA-B,UBB,GCNT2,SST,FTHL17,TADA2A,BAG6,MCTS1,GNG13
TF	Factor: ATF-1; motif: CYYTGACGTCA	TF:M00691	false	3.78569722446471e-7	6.421854123336418	4929	31	15	62700	NCF4,BLK,AMY1C,FOXH1,SSX2,CTIF,PIWIL1,ATP4B,GCNT2,SST,FGF11,TADA2A,BAG6,CALML3,GNG13
TF	Factor: E2F; motif: NKCGCGCSAAAN	TF:M00920	false	0.0000019583575375206358	5.7081080161094935	5827	31	15	62700	NCF4,TSPY1,LAGE3,CTIF,PIWIL1,ALX3,HLA-B,UBB,GCNT2,SST,FTHL17,TADA2A,BAG6,MCTS1,GNG13
TF	Factor: Lhx8; motif: TGATTG	TF:M07476	false	0.000002375290115066603	5.624283338595844	9195	31	18	62700	NCF4,TSPY1,LAGE3,BLK,AMY1C,NDP,SSX2,CTIF,ALX3,ATP4B,HLA-B,UBB,GCNT2,SST,TADA2A,BAG6,MCTS1,KAT6B
TF	Factor: NFATc2; motif: NTTTCCGCGGAAAN	TF:M11983	false	0.000003102817309258381	5.508243794482451	8228	31	17	62700	NCF4,BLK,AMY1C,FOXH1,NDP,SSX2,PIWIL1,ALX3,ILK,ATP4B,HLA-B,SST,FTHL17,FGF11,TADA2A,BAG6,MCTS1
TF	Factor: SRY; motif: AACAATANCATTGTT	TF:M04555	false	0.0000032399095399103953	5.489467115369373	7161	31	16	62700	NCF4,BLK,AMY1C,NDP,CTIF,ALX3,ILK,HLA-B,HPS5,UBB,SST,FTHL17,IL13RA2,TADA2A,MCTS1,KAT6B
TF	Factor: LRH-1; motif: TGACCTTGRNYCAAGGTCA	TF:M11830	false	0.0000032399095399103953	5.489467115369373	7155	31	16	62700	NCF4,LAGE3,AMY1C,SSX2,CTIF,ATP4B,HLA-B,HPS5,UBB,SST,PCSK1N,IL13RA2,BAG6,MCTS1,CALML3,GNG13
TF	Factor: isx; motif: NTCRTTAA	TF:M10956	false	0.000003727052075784469	5.428634539076632	9599	31	18	62700	NCF4,TSPY1,LAGE3,BLK,AMY1C,NDP,PIWIL1,ALX3,ILK,ATP4B,UBB,SST,FTHL17,IL13RA2,TADA2A,BAG6,MCTS1,KAT6B
TF	Factor: ZBP89; motif: YCCYCCCCCM	TF:M01816	false	0.000004326117077791125	5.363901731417823	2219	31	10	62700	TSPY1,FOXH1,HLA-B,HPS5,UBB,PCSK1N,TADA2A,MCTS1,CALML3,KAT6B
TF	Factor: E2F; motif: NCSCGCSAAAN	TF:M00919	false	0.000004326117077791125	5.363901731417823	6315	31	15	62700	NCF4,TSPY1,LAGE3,CTIF,PIWIL1,ALX3,HLA-B,UBB,GCNT2,SST,FTHL17,TADA2A,BAG6,MCTS1,GNG13
TF	Factor: C/EBPbeta; motif: TKNNGCAANN	TF:M01896	false	0.000006115465638532969	5.213570469691238	4598	31	13	62700	NCF4,BLK,AMY1C,FOXH1,NDP,ILK,HPS5,UBB,GCNT2,SST,IL13RA2,TADA2A,MCTS1
TF	Factor: E2F-1; motif: TTTSGCGS; match class: 1	TF:M00431_1	false	0.000006115465638532969	5.213570469691238	2321	31	10	62700	NCF4,TSPY1,SSX2,CTIF,ALX3,ILK,UBB,TADA2A,BAG6,GNG13
TF	Factor: POU2F1:ER81; motif: ACCGGATATGCAN	TF:M08401	false	0.000006144051005249404	5.211545187636958	7595	31	16	62700	TSPY1,LAGE3,BLK,AMY1C,FOXH1,NDP,PIWIL1,ILK,HLA-B,UBB,GCNT2,PCSK1N,FTHL17,TADA2A,BAG6,MCTS1
TF	Factor: BCL-6; motif: NNGYAATCGAGGAATN	TF:M12342	false	0.000006367110609774386	5.196057605484453	4642	31	13	62700	NCF4,AMY1C,NDP,CTIF,ILK,HLA-B,HPS5,UBB,SST,FTHL17,IL13RA2,TADA2A,CALML3
TF	Factor: Spz1; motif: DNNGGRGGGWWNNNN	TF:M00446	false	0.000006502124169748115	5.186944741126956	8816	31	17	62700	TSPY1,AMY1C,FOXH1,SSX2,CTIF,PIWIL1,ALX3,ILK,HPS5,UBB,SST,FGF11,BAG6,MCTS1,CALML3,GNG13,KAT6B
TF	Factor: E2F; motif: TTTSGCGSG	TF:M00939	false	0.0000067294847793653216	5.1720181848167375	6604	31	15	62700	NCF4,TSPY1,LAGE3,CTIF,PIWIL1,ALX3,HLA-B,UBB,GCNT2,SST,FTHL17,TADA2A,BAG6,MCTS1,GNG13
TF	Factor: Rb:E2F-1:DP-1; motif: TTTSGCGC; match class: 1	TF:M00740_1	false	0.000007273291853843702	5.138268985236105	4713	31	13	62700	NCF4,TSPY1,LAGE3,SSX2,CTIF,ALX3,HPS5,UBB,GCNT2,FTHL17,TADA2A,BAG6,GNG13
TF	Factor: B-ATF; motif: NNATGACACN	TF:M11300	false	0.000007742224760043342	5.11113422508246	8969	31	17	62700	TSPY1,LAGE3,BLK,AMY1C,NDP,CTIF,HLA-B,HPS5,UBB,GCNT2,SST,PCSK1N,TADA2A,BAG6,CALML3,GNG13,KAT6B
TF	Factor: E2F; motif: TTTSGCGSG; match class: 1	TF:M00918_1	false	0.000008046417317303993	5.094397447044102	1293	31	8	62700	NCF4,LAGE3,CTIF,ALX3,UBB,GCNT2,TADA2A,BAG6
TF	Factor: AP-2gamma; motif: GCCYNCRGSN	TF:M03811	false	0.00000811466842545957	5.090729221239503	9030	31	17	62700	NCF4,TSPY1,BLK,FOXH1,CTIF,PIWIL1,ALX3,ILK,HPS5,UBB,PCSK1N,FGF11,TADA2A,BAG6,CALML3,GNG13,KAT6B
TF	Factor: E2F; motif: TTTSGCGS; match class: 1	TF:M00427_1	false	0.00000815300990794361	5.08868202989937	3941	31	12	62700	NCF4,TSPY1,LAGE3,SSX2,CTIF,ALX3,ILK,UBB,GCNT2,TADA2A,BAG6,GNG13
TF	Factor: JUND:FRA-1; motif: RTGACGTMAY	TF:M08930	false	0.000008335198122744607	5.079084072789532	5771	31	14	62700	TSPY1,BLK,NDP,CTIF,ATP4B,HLA-B,HPS5,UBB,GCNT2,SST,PCSK1N,IL13RA2,MCTS1,CALML3
TF	Factor: E2F-1; motif: TWSGCGCGAAAAYKR	TF:M00024	false	0.000008335198122744607	5.079084072789532	9063	31	17	62700	NCF4,TSPY1,LAGE3,BLK,NDP,SSX2,CTIF,PIWIL1,ILK,HPS5,UBB,GCNT2,FGF11,TADA2A,BAG6,MCTS1,GNG13
TF	Factor: ERG; motif: ACCGGAWATCCGGT; match class: 1	TF:M03976_1	false	0.000009073208666239238	5.042239101075308	7948	31	16	62700	NCF4,TSPY1,LAGE3,FOXH1,CTIF,PIWIL1,ALX3,ILK,ATP4B,UBB,PCSK1N,FTHL17,FGF11,IL13RA2,CALML3,GNG13
TF	Factor: ERF:FOXO1A; motif: RTMAACAGGAARNS	TF:M08241	false	0.000009470123548303325	5.0236443551048175	7986	31	16	62700	NCF4,TSPY1,NDP,CTIF,ALX3,ILK,HLA-B,HPS5,GCNT2,PCSK1N,FTHL17,FGF11,IL13RA2,BAG6,MCTS1,CALML3
TF	Factor: CTF1; motif: TGGCASCNNGCCAA	TF:M01196	false	0.000009470123548303325	5.0236443551048175	4900	31	13	62700	NCF4,TSPY1,BLK,FOXH1,NDP,PIWIL1,ATP4B,PCSK1N,FGF11,IL13RA2,MCTS1,GNG13,KAT6B
TF	Factor: E2F-1; motif: NKTSSCGC	TF:M00428	false	0.000009470123548303325	5.0236443551048175	9178	31	17	62700	NCF4,TSPY1,LAGE3,SSX2,CTIF,PIWIL1,ALX3,ILK,HLA-B,UBB,GCNT2,SST,FTHL17,TADA2A,BAG6,GNG13,KAT6B
TF	Factor: GCMa:C/EBPbeta; motif: ATGCGGGTNNRTTGCGCAAY	TF:M08575	false	0.000009619988430820068	5.016825450252626	6898	31	15	62700	LAGE3,AMY1C,FOXH1,SSX2,ATP4B,HLA-B,HPS5,UBB,GCNT2,PCSK1N,FTHL17,FGF11,IL13RA2,BAG6,GNG13
TF	Factor: ER-beta; motif: NRGGTCANKSTGACCTNN	TF:M09610	false	0.000010098599385291817	4.995738856060863	5908	31	14	62700	TSPY1,LAGE3,BLK,AMY1C,CTIF,ILK,ATP4B,UBB,PCSK1N,FTHL17,TADA2A,CALML3,GNG13,KAT6B
TF	Factor: BCL-6; motif: NCGYWATCTAGGAATN	TF:M12340	false	0.000011764844061737734	4.92941382484798	5052	31	13	62700	NCF4,LAGE3,AMY1C,NDP,ILK,ATP4B,HLA-B,HPS5,UBB,SST,FTHL17,TADA2A,KAT6B
TF	Factor: p53; motif: RGRCWWGYCYNGRCWWGYYY	TF:M01652	false	0.000011764844061737734	4.92941382484798	8194	31	16	62700	TSPY1,AMY1C,FOXH1,SSX2,PIWIL1,ALX3,ATP4B,HPS5,UBB,PCSK1N,FGF11,IL13RA2,TADA2A,BAG6,MCTS1,CALML3
TF	Factor: E2F-1; motif: TTTSGCGCGMNR	TF:M00516	false	0.000012098973959518499	4.917251457998695	7093	31	15	62700	NCF4,TSPY1,LAGE3,SSX2,CTIF,PIWIL1,ALX3,HLA-B,UBB,GCNT2,SST,FTHL17,TADA2A,BAG6,GNG13
TF	Factor: MAZ; motif: GGGGAGGG	TF:M00649	false	0.000014094339304427388	4.850955277590648	9550	31	17	62700	FOXH1,SSX2,CTIF,PIWIL1,ALX3,ILK,HLA-B,HPS5,UBB,GCNT2,FTHL17,TADA2A,BAG6,MCTS1,CALML3,GNG13,KAT6B
TF	Factor: LRH-1; motif: TGACCTTGRNYCAAGGTCA; match class: 1	TF:M11830_1	false	0.000014762015794505888	4.830854334338494	6165	31	14	62700	NCF4,LAGE3,AMY1C,SSX2,HLA-B,HPS5,UBB,SST,PCSK1N,IL13RA2,BAG6,MCTS1,CALML3,GNG13
TF	Factor: JUNB:C-JUN; motif: KRTGACGTCATN	TF:M08945	false	0.000014796987031150455	4.829826706831849	9595	31	17	62700	TSPY1,LAGE3,BLK,AMY1C,NDP,SSX2,CTIF,ATP4B,HLA-B,HPS5,UBB,SST,PCSK1N,FGF11,TADA2A,CALML3,GNG13
TF	Factor: Zbtb44; motif: CKGTGA; match class: 1	TF:M05405_1	false	0.00001483044105579196	4.828845932906323	7242	31	15	62700	NCF4,TSPY1,LAGE3,BLK,NDP,CTIF,ALX3,ILK,ATP4B,HPS5,GCNT2,SST,FGF11,CALML3,GNG13
TF	Factor: RFX3; motif: NYNCCMTGGCAACM; match class: 1	TF:M09732_1	false	0.00001623809120181326	4.7894650236934435	994	31	7	62700	TSPY1,LAGE3,PCSK1N,FTHL17,IL13RA2,BAG6,CALML3
TF	Factor: ER-beta; motif: RGGTCASCNTGMCCY	TF:M09910	false	0.000016452853047867032	4.783758781269773	9694	31	17	62700	TSPY1,LAGE3,BLK,AMY1C,FOXH1,CTIF,ALX3,ILK,ATP4B,UBB,PCSK1N,FTHL17,FGF11,TADA2A,CALML3,GNG13,KAT6B
TF	Factor: Spic; motif: NGNGGAASTN	TF:M02077	false	0.000016452853047867032	4.783758781269773	8466	31	16	62700	NCF4,TSPY1,LAGE3,BLK,FOXH1,NDP,ALX3,ILK,ATP4B,HPS5,FTHL17,FGF11,BAG6,MCTS1,CALML3,KAT6B
TF	Factor: CREB1; motif: NRTGATGTCAYN	TF:M11216	false	0.000016452853047867032	4.783758781269773	4337	31	12	62700	NCF4,BLK,AMY1C,NDP,ATP4B,HLA-B,HPS5,UBB,SST,FGF11,TADA2A,GNG13
TF	Factor: ATF-3; motif: GATGAYGTCATN	TF:M11288	false	0.00001691150903241079	4.771817638102512	5270	31	13	62700	NCF4,TSPY1,BLK,AMY1C,NDP,ATP4B,HLA-B,HPS5,UBB,SST,FGF11,TADA2A,GNG13
TF	Factor: E2F; motif: TTTSGCGS	TF:M00427	false	0.000017826392192130336	4.748936542948764	9761	31	17	62700	NCF4,TSPY1,LAGE3,SSX2,CTIF,PIWIL1,ALX3,ILK,HLA-B,UBB,GCNT2,SST,FTHL17,TADA2A,BAG6,MCTS1,GNG13
TF	Factor: T3R-beta; motif: NTGACCTNRNYNAGGTCAN	TF:M11820	false	0.000019114533634659305	4.718636293635789	5341	31	13	62700	LAGE3,AMY1C,FOXH1,ALX3,ATP4B,HPS5,UBB,GCNT2,FTHL17,BAG6,MCTS1,CALML3,GNG13
TF	Factor: AP-2; motif: SNNNCCNCAGGCN	TF:M00915	false	0.000019380559773814565	4.712633683262142	9846	31	17	62700	NCF4,TSPY1,AMY1C,FOXH1,CTIF,PIWIL1,ALX3,ILK,HLA-B,HPS5,UBB,FGF11,TADA2A,BAG6,CALML3,GNG13,KAT6B
TF	Factor: CKROX; motif: SCCCTCCCC	TF:M01175	false	0.00001966009030701861	4.706414491603081	7468	31	15	62700	FOXH1,SSX2,CTIF,PIWIL1,ALX3,HLA-B,UBB,GCNT2,FTHL17,TADA2A,BAG6,MCTS1,CALML3,GNG13,KAT6B
TF	Factor: NFATc2; motif: NTTTCCGCGGAAAN; match class: 1	TF:M11983_1	false	0.00001966009030701861	4.706414491603081	7462	31	15	62700	NCF4,BLK,AMY1C,NDP,SSX2,PIWIL1,ALX3,ILK,ATP4B,HLA-B,SST,FTHL17,FGF11,TADA2A,BAG6
TF	Factor: NFATc1; motif: TTTTCCATGGAAAN	TF:M04053	false	0.00001989532370238815	4.701248990369451	8647	31	16	62700	BLK,AMY1C,NDP,SSX2,PIWIL1,ALX3,ATP4B,HLA-B,UBB,GCNT2,SST,PCSK1N,FTHL17,IL13RA2,TADA2A,MCTS1
TF	Factor: TEF-3:Fli-1; motif: ACCGGAAATGCC	TF:M08510	false	0.00001989532370238815	4.701248990369451	7484	31	15	62700	BLK,NDP,PIWIL1,ALX3,ILK,ATP4B,HLA-B,HPS5,UBB,GCNT2,FTHL17,BAG6,MCTS1,CALML3,KAT6B
TF	Factor: ZNF462; motif: YYYYCTSCWG	TF:M12707	false	0.000020847177536254102	4.68095273509812	9939	31	17	62700	NCF4,TSPY1,LAGE3,BLK,AMY1C,FOXH1,SSX2,PIWIL1,ALX3,ILK,ATP4B,UBB,FGF11,BAG6,CALML3,GNG13,KAT6B
TF	Factor: C/EBPgamma:Elf-1; motif: TKRCGHAATWSCGGAAGT	TF:M08676	false	0.000020847177536254102	4.68095273509812	8695	31	16	62700	NCF4,TSPY1,LAGE3,BLK,FOXH1,SSX2,ALX3,HPS5,UBB,GCNT2,SST,FTHL17,IL13RA2,BAG6,MCTS1,KAT6B
TF	Factor: C/EBPbeta; motif: RTTGCGCAA	TF:M04690	false	0.000020847177536254102	4.68095273509812	4482	31	12	62700	NCF4,BLK,AMY1C,FOXH1,NDP,ILK,HPS5,UBB,SST,IL13RA2,TADA2A,MCTS1
TF	Factor: Miz-1; motif: NNRGGWGGGGGAGGGGMRR	TF:M10112	false	0.00002117524361332459	4.674171584571565	8711	31	16	62700	LAGE3,FOXH1,SSX2,CTIF,PIWIL1,ALX3,ILK,UBB,PCSK1N,FTHL17,FGF11,BAG6,MCTS1,CALML3,GNG13,KAT6B
TF	Factor: RXRALPHA; motif: CNNTGRCCTYTNN	TF:M09833	false	0.00002117524361332459	4.674171584571565	5441	31	13	62700	NCF4,TSPY1,LAGE3,AMY1C,FOXH1,ALX3,ILK,ATP4B,GCNT2,PCSK1N,BAG6,CALML3,GNG13
TF	Factor: ATF-3; motif: NATGATGTCATN	TF:M11290	false	0.000021279130621297447	4.672046119520129	6466	31	14	62700	NCF4,TSPY1,BLK,AMY1C,NDP,ATP4B,HLA-B,HPS5,UBB,SST,FGF11,IL13RA2,TADA2A,GNG13
TF	Factor: TBX2; motif: NNNGTGTSNN	TF:M12026	false	0.00002153043422562017	4.666947211240653	7576	31	15	62700	NCF4,TSPY1,BLK,FOXH1,PIWIL1,ILK,ATP4B,GCNT2,FGF11,IL13RA2,TADA2A,BAG6,CALML3,GNG13,KAT6B
TF	Factor: POU2F1:Gscl; motif: NNGATTANNTATKCANNNN	TF:M08404	false	0.000022671201915105235	4.644525455115603	6514	31	14	62700	NCF4,BLK,AMY1C,NDP,SSX2,CTIF,ALX3,ATP4B,HLA-B,SST,PCSK1N,FTHL17,IL13RA2,MCTS1
TF	Factor: E2F; motif: TTTCGCGC; match class: 1	TF:M00425_1	false	0.000022928922513668132	4.639616353353928	5500	31	13	62700	NCF4,LAGE3,SSX2,CTIF,ALX3,ILK,UBB,GCNT2,SST,TADA2A,BAG6,MCTS1,GNG13
TF	Factor: ER-beta; motif: ANNSTGACCYRGNN	TF:M03821	false	0.000023165659874430786	4.635155324394891	6534	31	14	62700	LAGE3,AMY1C,FOXH1,NDP,ATP4B,UBB,SST,PCSK1N,FTHL17,FGF11,BAG6,CALML3,GNG13,KAT6B
TF	Factor: c-Myb; motif: NCNRNNGRCNGTTGGKGG	TF:M00004	false	0.000023735894214775014	4.624594402233928	7661	31	15	62700	TSPY1,LAGE3,BLK,PIWIL1,ALX3,ILK,HPS5,UBB,SST,PCSK1N,FTHL17,TADA2A,MCTS1,GNG13,KAT6B
TF	Factor: E2F-1:DP-2; motif: TTTSSCGC	TF:M00737	false	0.000026734764798784567	4.5729236322870115	8930	31	16	62700	TSPY1,LAGE3,NDP,SSX2,CTIF,PIWIL1,ALX3,ATP4B,HPS5,UBB,GCNT2,FTHL17,FGF11,TADA2A,BAG6,CALML3
TF	Factor: Elf-1; motif: NANGCGGAAGTN	TF:M11448	false	0.000026786685726135628	4.572081017630786	7748	31	15	62700	NCF4,TSPY1,LAGE3,BLK,FOXH1,SSX2,ATP4B,HPS5,FTHL17,FGF11,IL13RA2,TADA2A,BAG6,MCTS1,CALML3
TF	Factor: Fra-1; motif: GRTGACGTCATC	TF:M11285	false	0.000028420514531775916	4.546368063766457	7813	31	15	62700	NCF4,TSPY1,BLK,AMY1C,NDP,SSX2,ATP4B,HLA-B,HPS5,UBB,SST,FGF11,TADA2A,CALML3,GNG13
TF	Factor: NR1B1; motif: NRGGTCANNRGGTCAN; match class: 1	TF:M11795_1	false	0.000028420514531775916	4.546368063766457	2291	31	9	62700	NCF4,LAGE3,PIWIL1,ILK,UBB,FTHL17,TADA2A,CALML3,GNG13
TF	Factor: LEF-1; motif: WCAAAGN	TF:M02019	false	0.000028420514531775916	4.546368063766457	4691	31	12	62700	BLK,AMY1C,FOXH1,NDP,ALX3,ILK,ATP4B,HLA-B,GCNT2,SST,TADA2A,MCTS1
TF	Factor: LEF-1; motif: WCAAAGN	TF:M03794	false	0.000028420514531775916	4.546368063766457	4691	31	12	62700	BLK,AMY1C,FOXH1,NDP,ALX3,ILK,ATP4B,HLA-B,GCNT2,SST,TADA2A,MCTS1
TF	Factor: Egr-1; motif: NGCGTGCGY; match class: 1	TF:M04950_1	false	0.000030289994288537935	4.518700808557428	5693	31	13	62700	TSPY1,LAGE3,NDP,SSX2,CTIF,UBB,GCNT2,PCSK1N,FGF11,TADA2A,BAG6,CALML3,GNG13
TF	Factor: B-ATF; motif: NNAYGACACN	TF:M11301	false	0.00003085440365343993	4.510682843108715	7874	31	15	62700	TSPY1,LAGE3,AMY1C,NDP,CTIF,HLA-B,HPS5,UBB,GCNT2,SST,PCSK1N,BAG6,CALML3,GNG13,KAT6B
TF	Factor: NR3C1; motif: RRGAACATWMYGTYCTRN	TF:M02219	false	0.00003193697026419195	4.495706286067084	6777	31	14	62700	LAGE3,AMY1C,FOXH1,NDP,SSX2,CTIF,ALX3,ILK,FTHL17,FGF11,IL13RA2,BAG6,CALML3,KAT6B
TF	Factor: AP-2; motif: NNGCCTK	TF:M01859	false	0.0000323554478699464	4.490052584217601	7912	31	15	62700	NCF4,LAGE3,NDP,ALX3,ILK,UBB,GCNT2,SST,PCSK1N,FGF11,IL13RA2,TADA2A,MCTS1,CALML3,GNG13
TF	Factor: Erm:HOXB13; motif: RSCGGAWGTNRTWAA	TF:M08467	false	0.00003250594238380242	4.4880372387568634	723	31	6	62700	FOXH1,ILK,HLA-B,HPS5,GCNT2,MCTS1
TF	Factor: ATF-3; motif: NRTGACGTCAYN	TF:M11289	false	0.000035773726032740585	4.446435823306897	4820	31	12	62700	NCF4,BLK,AMY1C,NDP,ATP4B,HLA-B,HPS5,UBB,SST,FGF11,TADA2A,GNG13
TF	Factor: E2F2; motif: AAAATGGCGCCATTTT	TF:M04517	false	0.000040690239873707735	4.390509749922567	9292	31	16	62700	LAGE3,AMY1C,FOXH1,SSX2,PIWIL1,ALX3,ILK,HLA-B,HPS5,UBB,GCNT2,FTHL17,TADA2A,MCTS1,GNG13,KAT6B
TF	Factor: CDP:HOXA13; motif: ATCGATYAYSYCRTAAA	TF:M08201	false	0.000041241177292586814	4.384668945610244	8091	31	15	62700	NCF4,BLK,AMY1C,NDP,SSX2,CTIF,ATP4B,HLA-B,HPS5,GCNT2,SST,PCSK1N,FTHL17,IL13RA2,MCTS1
TF	Factor: Elk-1:ETV7; motif: ANSCGGACGGATDTCCGGNT	TF:M08214	false	0.00004212994388811955	4.375409119299364	8110	31	15	62700	NCF4,LAGE3,BLK,FOXH1,NDP,CTIF,PIWIL1,ILK,ATP4B,UBB,FGF11,IL13RA2,BAG6,CALML3,GNG13
TF	Factor: Pax-3; motif: NNNNNNCGTCACGSTYNNNNN; match class: 1	TF:M00327_1	false	0.000043304195663318004	4.36347002362004	6986	31	14	62700	LAGE3,NDP,CTIF,ATP4B,HLA-B,HPS5,UBB,PCSK1N,FTHL17,IL13RA2,BAG6,CALML3,GNG13,KAT6B
TF	Factor: C-JUN:FRA-2; motif: NRTGACGTMAT	TF:M08941	false	0.00004541774446805765	4.342774437474263	7020	31	14	62700	NCF4,TSPY1,BLK,AMY1C,NDP,CTIF,ATP4B,HLA-B,HPS5,UBB,SST,FGF11,TADA2A,GNG13
TF	Factor: ZNF148; motif: NNCCCCTCCCCC	TF:M12464	false	0.000046504050279134745	4.332509220501974	7040	31	14	62700	FOXH1,SSX2,CTIF,PIWIL1,ALX3,ILK,HLA-B,UBB,GCNT2,FTHL17,BAG6,MCTS1,GNG13,KAT6B
TF	Factor: E2F-3; motif: NTTTTGGCGCCAAAAN	TF:M11527	false	0.000046504050279134745	4.332509220501974	7040	31	14	62700	NCF4,LAGE3,AMY1C,FOXH1,SSX2,CTIF,PIWIL1,HPS5,GCNT2,SST,FTHL17,TADA2A,MCTS1,GNG13
TF	Factor: POU2F1:Elk-1; motif: ACCGGAWATGCAW	TF:M08398	false	0.000046723878974924997	4.330461109656879	8195	31	15	62700	TSPY1,LAGE3,BLK,AMY1C,FOXH1,SSX2,CTIF,PIWIL1,ATP4B,UBB,GCNT2,PCSK1N,TADA2A,BAG6,MCTS1
TF	Factor: NFATc1; motif: TTTTCCATGGAAAN; match class: 1	TF:M04053_1	false	0.00004799445684616691	4.318808918877259	5990	31	13	62700	BLK,AMY1C,NDP,SSX2,PIWIL1,ALX3,ATP4B,HLA-B,UBB,PCSK1N,IL13RA2,TADA2A,MCTS1
TF	Factor: KLF15; motif: RCCMCRCCCMCN; match class: 1	TF:M12160_1	false	0.000050259292374034984	4.298783630351785	8250	31	15	62700	LAGE3,BLK,FOXH1,CTIF,PIWIL1,ALX3,ILK,UBB,PCSK1N,FTHL17,FGF11,BAG6,MCTS1,GNG13,KAT6B
TF	Factor: POU2F1:PEA3; motif: ACCGGATATGCAN	TF:M08402	false	0.00005051720021784746	4.296560727072241	8256	31	15	62700	NCF4,TSPY1,LAGE3,BLK,AMY1C,SSX2,PIWIL1,ILK,HLA-B,UBB,GCNT2,FTHL17,TADA2A,BAG6,MCTS1
TF	Factor: ZNF684; motif: MAAGGGGTGGACTGT; match class: 1	TF:M10550_1	false	0.00005101448038534462	4.292306532552257	9496	31	16	62700	LAGE3,AMY1C,FOXH1,SSX2,CTIF,ATP4B,HPS5,UBB,PCSK1N,FTHL17,FGF11,TADA2A,MCTS1,CALML3,GNG13,KAT6B
TF	Factor: E2F-4:DP-1; motif: TTTSGCGC; match class: 1	TF:M00738_1	false	0.000051109773362691874	4.2914960448430515	4105	31	11	62700	NCF4,TSPY1,SSX2,CTIF,ALX3,UBB,GCNT2,FTHL17,TADA2A,BAG6,GNG13
TF	Factor: CREB1; motif: NNNNSSGGCGCSSNNNNRTGACGTCAC; match class: 1	TF:M12591_1	false	0.0000524776618700523	4.280025523090384	9536	31	16	62700	NCF4,TSPY1,BLK,SSX2,CTIF,ALX3,ATP4B,HLA-B,HPS5,UBB,SST,IL13RA2,TADA2A,CALML3,GNG13,KAT6B
TF	Factor: JunD; motif: RTGACGTCA	TF:M04681	false	0.00005345139625295531	4.272040945702466	6074	31	13	62700	NCF4,BLK,AMY1C,NDP,ATP4B,HLA-B,HPS5,UBB,SST,FGF11,IL13RA2,TADA2A,GNG13
TF	Factor: AML2; motif: CWAACCGCAAAAACCGCARN	TF:M12002	false	0.00005530625707662872	4.257225731984099	8344	31	15	62700	TSPY1,LAGE3,AMY1C,SSX2,CTIF,PIWIL1,ILK,ATP4B,HLA-B,HPS5,UBB,PCSK1N,FGF11,GNG13,KAT6B
TF	Factor: znf136; motif: CAAGAATWCTATAYCCAG	TF:M10535	false	0.000056535380882625806	4.247679677614013	8361	31	15	62700	NCF4,BLK,AMY1C,FOXH1,NDP,CTIF,ATP4B,HLA-B,GCNT2,SST,PCSK1N,IL13RA2,MCTS1,CALML3,KAT6B
TF	Factor: NF-1; motif: NNTTGGCNNNNNNCCNNN	TF:M00193	false	0.00005770316182323852	4.238800389188054	5111	31	12	62700	NCF4,AMY1C,FOXH1,PIWIL1,ILK,ATP4B,GCNT2,FGF11,IL13RA2,CALML3,GNG13,KAT6B
TF	Factor: Oct-2; motif: NYATGCAAATN	TF:M10034	false	0.00005770316182323852	4.238800389188054	6122	31	13	62700	NCF4,LAGE3,BLK,AMY1C,NDP,CTIF,ATP4B,HPS5,UBB,GCNT2,FTHL17,TADA2A,MCTS1
TF	Factor: ZGPAT; motif: GRGGCWGNGGNG	TF:M09739	false	0.00006110708665493577	4.213908421235923	8420	31	15	62700	NCF4,LAGE3,FOXH1,CTIF,PIWIL1,ALX3,ILK,ATP4B,PCSK1N,FTHL17,FGF11,IL13RA2,TADA2A,CALML3,GNG13
TF	Factor: PPARalpha:RXRalpha; motif: NNRGGTCATWGGGGTSANG	TF:M00518	false	0.0000613869760370614	4.211923759725485	9670	31	16	62700	LAGE3,BLK,FOXH1,CTIF,PIWIL1,ALX3,ILK,ATP4B,SST,PCSK1N,FTHL17,FGF11,TADA2A,BAG6,MCTS1,GNG13
TF	Factor: LKLF; motif: GGGGTGGKSN; match class: 1	TF:M07261_1	false	0.00006153537572211335	4.21087514334737	4212	31	11	62700	TSPY1,LAGE3,FOXH1,SSX2,CTIF,PCSK1N,FTHL17,FGF11,BAG6,MCTS1,KAT6B
TF	Factor: ATF2; motif: VGTGACGTMACN	TF:M00179	false	0.00006153537572211335	4.21087514334737	6170	31	13	62700	BLK,SSX2,CTIF,ALX3,ILK,HPS5,UBB,GCNT2,SST,PCSK1N,MCTS1,CALML3,GNG13
TF	Factor: NeuroD-2; motif: RMCATATGKY	TF:M01287	false	0.00006153537572211335	4.21087514334737	2582	31	9	62700	LAGE3,AMY1C,CTIF,ILK,HLA-B,GCNT2,PCSK1N,FTHL17,MCTS1
TF	Factor: C/EBPalpha; motif: NNNTTNNGCAANN	TF:M01866	false	0.00006307236253878759	4.200160901076728	5168	31	12	62700	NCF4,BLK,AMY1C,FOXH1,NDP,HLA-B,HPS5,SST,IL13RA2,TADA2A,MCTS1,KAT6B
TF	Factor: CREB,; motif: NTGACGTNA	TF:M00981	false	0.00006484489973124464	4.18812417695359	8485	31	15	62700	BLK,SSX2,CTIF,ALX3,ILK,HPS5,UBB,GCNT2,SST,PCSK1N,FTHL17,BAG6,MCTS1,CALML3,GNG13
TF	Factor: NFATc3; motif: NTTTCCRYGGAAAN	TF:M11988	false	0.00006560443999956378	4.183066767300288	7320	31	14	62700	BLK,AMY1C,NDP,SSX2,CTIF,PIWIL1,ALX3,ILK,ATP4B,HLA-B,FTHL17,FGF11,TADA2A,MCTS1
TF	Factor: ATF; motif: CNSTGACGTNNNYC	TF:M00017	false	0.0000665107200032987	4.177108350740995	7333	31	14	62700	BLK,NDP,SSX2,CTIF,ALX3,ILK,HPS5,UBB,GCNT2,SST,PCSK1N,FTHL17,CALML3,GNG13
TF	Factor: MAZ; motif: GGGGGAGGGGGNGRGRRRGNRG	TF:M09984	false	0.0000675210075289134	4.170561085917608	9784	31	16	62700	TSPY1,FOXH1,SSX2,CTIF,PIWIL1,ALX3,ILK,HPS5,UBB,PCSK1N,FTHL17,BAG6,MCTS1,CALML3,GNG13,KAT6B
TF	Factor: TWIST; motif: CACCTGG	TF:M03582	false	0.0000675210075289134	4.170561085917608	8532	31	15	62700	AMY1C,FOXH1,CTIF,PIWIL1,ALX3,ATP4B,HLA-B,HPS5,UBB,GCNT2,SST,FTHL17,TADA2A,CALML3,GNG13
TF	Factor: ATF-2; motif: NRTGAYGTMAYN	TF:M11306	false	0.00007032390973484094	4.152896992185339	3433	31	10	62700	NCF4,TSPY1,BLK,AMY1C,NDP,ATP4B,HLA-B,HPS5,SST,TADA2A
TF	Factor: CREB1; motif: NRTGAYGCGTN	TF:M11218	false	0.00007598232529046711	4.119287419844656	8629	31	15	62700	NDP,CTIF,ALX3,ILK,ATP4B,HLA-B,HPS5,UBB,SST,PCSK1N,FTHL17,TADA2A,BAG6,CALML3,GNG13
TF	Factor: VDR,; motif: RRTGNMCYTNNTGAMCCNYNT	TF:M00966	false	0.0000764239839226154	4.116770326625226	9897	31	16	62700	BLK,AMY1C,CTIF,PIWIL1,ALX3,ILK,ATP4B,HPS5,UBB,SST,IL13RA2,TADA2A,BAG6,MCTS1,CALML3,GNG13
TF	Factor: E2F-1; motif: TTTSGCGS	TF:M00431	false	0.00007708679083363766	4.113020033875573	7456	31	14	62700	NCF4,TSPY1,LAGE3,SSX2,CTIF,ALX3,ILK,UBB,GCNT2,SST,FTHL17,TADA2A,BAG6,GNG13
TF	Factor: Nkx2-3; motif: NNCGTTRWS; match class: 1	TF:M10638_1	false	0.00007766926530567887	4.1097508029335135	4355	31	11	62700	NCF4,LAGE3,BLK,NDP,ILK,HLA-B,UBB,PCSK1N,BAG6,CALML3,KAT6B
TF	Factor: CREB; motif: TGACGTMA	TF:M00039	false	0.0000776845478112367	4.109665357874629	5315	31	12	62700	BLK,SSX2,CTIF,ALX3,ILK,HPS5,UBB,GCNT2,SST,FTHL17,CALML3,GNG13
TF	Factor: p53; motif: RGRCWWGYCYNGRCWWGYYY; match class: 1	TF:M01652_1	false	0.00008211616905398346	4.085571319865551	5347	31	12	62700	TSPY1,AMY1C,SSX2,PIWIL1,ALX3,ATP4B,UBB,FGF11,IL13RA2,TADA2A,BAG6,MCTS1
TF	Factor: Six-2; motif: NCGTATCRYN	TF:M11033	false	0.00008283004677194406	4.081812093406359	8705	31	15	62700	NCF4,TSPY1,LAGE3,NDP,SSX2,CTIF,ALX3,ILK,HLA-B,UBB,GCNT2,PCSK1N,BAG6,CALML3,KAT6B
TF	Factor: VDR; motif: GRGTTCATYGRGTTCA	TF:M04498	false	0.00008314673228960163	4.080154814111098	5357	31	12	62700	FOXH1,SSX2,CTIF,PIWIL1,ILK,ATP4B,HLA-B,HPS5,PCSK1N,IL13RA2,CALML3,GNG13
TF	Factor: ATF3; motif: GRTGACKCA	TF:M12582	false	0.00008945368387822015	4.048401769629428	7572	31	14	62700	NCF4,AMY1C,FOXH1,NDP,ALX3,ATP4B,HLA-B,HPS5,UBB,SST,PCSK1N,FGF11,MCTS1,CALML3
TF	Factor: c-Jun; motif: NATGACGTCAYN	TF:M11266	false	0.00009305464381945731	4.031261948864849	8800	31	15	62700	TSPY1,LAGE3,BLK,AMY1C,NDP,SSX2,CTIF,ATP4B,HLA-B,HPS5,UBB,SST,PCSK1N,FGF11,GNG13
TF	Factor: RREB-1; motif: GGGWCSA	TF:M05439	false	0.00009370843418316218	4.0282213188842375	8812	31	15	62700	LAGE3,NDP,CTIF,PIWIL1,ALX3,ATP4B,UBB,PCSK1N,FTHL17,FGF11,IL13RA2,BAG6,MCTS1,GNG13,KAT6B
TF	Factor: TEF-3:Erg; motif: ACCGGAAATRNNNNNCATWCC	TF:M08637	false	0.00009496208686058137	4.022449750013064	4469	31	11	62700	AMY1C,FOXH1,NDP,SSX2,ILK,HPS5,UBB,GCNT2,SST,FTHL17,IL13RA2
TF	Factor: ATF-2; motif: NRTGACGTMANN	TF:M11309	false	0.00010108063387964224	3.9953320432700528	6534	31	13	62700	BLK,AMY1C,SSX2,CTIF,ALX3,ILK,HPS5,UBB,GCNT2,SST,FTHL17,CALML3,GNG13
TF	Factor: Elf5; motif: CSMGGAARNN; match class: 1	TF:M02057_1	false	0.00010116261437681246	3.994979955575638	3607	31	10	62700	BLK,FOXH1,NDP,ALX3,HPS5,FTHL17,TADA2A,MCTS1,CALML3,KAT6B
TF	Factor: SMAD4; motif: GKSRKKCAGMCANCY	TF:M00733	false	0.00010181289502486197	3.9921972133206753	8882	31	15	62700	BLK,AMY1C,FOXH1,SSX2,CTIF,PIWIL1,ALX3,ATP4B,HPS5,PCSK1N,FGF11,IL13RA2,TADA2A,BAG6,KAT6B
TF	Factor: ipf1; motif: CATTAR	TF:M01275	false	0.00010463484148734355	3.9803236792721446	8906	31	15	62700	NCF4,TSPY1,BLK,AMY1C,NDP,CTIF,ALX3,HLA-B,GCNT2,PCSK1N,IL13RA2,TADA2A,BAG6,MCTS1,KAT6B
TF	Factor: ATF3; motif: CBCTGACGTCANCS	TF:M00513	false	0.00010750481817973919	3.968572070985757	6586	31	13	62700	NCF4,BLK,AMY1C,NDP,SSX2,ATP4B,HLA-B,HPS5,UBB,SST,FGF11,TADA2A,GNG13
TF	Factor: ZBP89; motif: YCCYCCCCCM; match class: 1	TF:M01816_1	false	0.00010885886903766372	3.963136181990774	242	31	4	62700	FOXH1,HLA-B,PCSK1N,CALML3
TF	Factor: NeuroD-2; motif: RMCATATGKY; match class: 1	TF:M01287_1	false	0.00011077536515652056	3.9555568096989635	2110	31	8	62700	LAGE3,AMY1C,CTIF,ILK,GCNT2,PCSK1N,FTHL17,MCTS1
TF	Factor: nerf; motif: YRNCAGGAAGYRGSTBDS	TF:M00531	false	0.00011335711782298353	3.9455512048344032	7764	31	14	62700	NCF4,TSPY1,AMY1C,ALX3,HPS5,GCNT2,SST,PCSK1N,FTHL17,FGF11,IL13RA2,TADA2A,MCTS1,KAT6B
TF	Factor: E2F-1; motif: TTTSGCGCGMNR; match class: 1	TF:M00516_1	false	0.00011472056746562967	3.9403587134320097	2122	31	8	62700	NCF4,LAGE3,CTIF,ALX3,GCNT2,TADA2A,BAG6,GNG13
TF	Factor: Pbx1; motif: NTGATKGACG	TF:M11038	false	0.00011551022093683196	3.937379585468183	4586	31	11	62700	AMY1C,CTIF,ALX3,HLA-B,UBB,GCNT2,SST,FTHL17,BAG6,CALML3,KAT6B
TF	Factor: Msx-1; motif: CNGTAWNTG	TF:M00394	false	0.00011553303960701134	3.937293800472315	9002	31	15	62700	BLK,AMY1C,NDP,SSX2,CTIF,UBB,GCNT2,SST,PCSK1N,FGF11,IL13RA2,TADA2A,BAG6,MCTS1,KAT6B
TF	Factor: GCMa:Erg; motif: ATGCGGGCGGAARKG; match class: 1	TF:M08487_1	false	0.00011564461295315775	3.936874593063774	9009	31	15	62700	NCF4,LAGE3,BLK,FOXH1,PIWIL1,ILK,ATP4B,HLA-B,HPS5,UBB,PCSK1N,FGF11,TADA2A,CALML3,GNG13
TF	Factor: sin3A; motif: TGTCCNNGGTGCTG; match class: 1	TF:M04756_1	false	0.00011564461295315775	3.936874593063774	7796	31	14	62700	NCF4,TSPY1,LAGE3,BLK,NDP,PIWIL1,ALX3,ATP4B,HLA-B,HPS5,SST,PCSK1N,FGF11,GNG13
TF	Factor: Egr-2; motif: GNGRRNGWGKGGGNGGRG	TF:M09898	false	0.00011564461295315775	3.936874593063774	6649	31	13	62700	LAGE3,BLK,FOXH1,HPS5,UBB,PCSK1N,FTHL17,TADA2A,BAG6,MCTS1,CALML3,GNG13,KAT6B
TF	Factor: Oct-2; motif: NTGCATATGCAN	TF:M11899	false	0.00012040677239386912	3.919349085083432	5612	31	12	62700	LAGE3,BLK,AMY1C,NDP,SSX2,CTIF,ATP4B,HLA-B,GCNT2,SST,TADA2A,MCTS1
TF	Factor: STAT5A; motif: TTCCNRGAANNNNNNTTCCNNGRR	TF:M00460	false	0.00012040677239386912	3.919349085083432	7827	31	14	62700	NCF4,TSPY1,BLK,AMY1C,NDP,PIWIL1,ILK,ATP4B,HLA-B,UBB,FTHL17,TADA2A,BAG6,KAT6B
TF	Factor: LHX4; motif: NTCRTTAN	TF:M11008	false	0.00012276402017176975	3.9109288981008508	6698	31	13	62700	NCF4,TSPY1,LAGE3,AMY1C,NDP,PIWIL1,ATP4B,UBB,IL13RA2,TADA2A,BAG6,MCTS1,KAT6B
TF	Factor: BTEB3; motif: CCNNSCCNSCCCCKCCCCC; match class: 1	TF:M09826_1	false	0.0001236936714343765	3.907652519703438	7853	31	14	62700	TSPY1,LAGE3,FOXH1,CTIF,PIWIL1,ALX3,ILK,PCSK1N,TADA2A,BAG6,MCTS1,CALML3,GNG13,KAT6B
TF	Factor: NF-KAPPAB1; motif: NGGKRNTTYCCCN	TF:M08952	false	0.0001317042653120325	3.880400159954818	7897	31	14	62700	TSPY1,LAGE3,BLK,FOXH1,CTIF,PIWIL1,ALX3,ILK,ATP4B,FTHL17,FGF11,MCTS1,GNG13,KAT6B
TF	Factor: Sp3; motif: ASMCTTGGGSRGGG	TF:M00665	false	0.00013347076974203078	3.874613834896401	7908	31	14	62700	TSPY1,LAGE3,FOXH1,SSX2,CTIF,PIWIL1,ALX3,SST,PCSK1N,FTHL17,TADA2A,MCTS1,GNG13,KAT6B
TF	Factor: JunB; motif: GATGACGTCAYC	TF:M11273	false	0.0001366033062934032	3.8645387890322067	9155	31	15	62700	TSPY1,BLK,AMY1C,NDP,SSX2,CTIF,ATP4B,HLA-B,HPS5,UBB,SST,PCSK1N,FGF11,CALML3,GNG13
TF	Factor: AR; motif: GGAACGGWACATGTTCT	TF:M08190	false	0.00013746530121758668	3.861806911953571	7934	31	14	62700	TSPY1,AMY1C,FOXH1,NDP,SSX2,PIWIL1,ALX3,ILK,HPS5,UBB,GCNT2,FTHL17,BAG6,KAT6B
TF	Factor: CREB1; motif: NNNTGATGTCANN	TF:M12486	false	0.00013831268984754847	3.859137972617064	3779	31	10	62700	NCF4,BLK,AMY1C,ATP4B,HLA-B,HPS5,UBB,SST,TADA2A,GNG13
TF	Factor: STAT6; motif: NNYTTCCY	TF:M00500	false	0.00013831268984754847	3.859137972617064	4702	31	11	62700	NCF4,TSPY1,BLK,ALX3,ILK,UBB,SST,FTHL17,BAG6,MCTS1,CALML3
TF	Factor: GATA-3; motif: NGAGATAANA	TF:M00350	false	0.00013857651392202086	3.8583103681250863	2200	31	8	62700	SSX2,HLA-B,HPS5,GCNT2,FTHL17,IL13RA2,MCTS1,CALML3
TF	Factor: NFATc3; motif: NTTTCCRYGGAAAN; match class: 1	TF:M11988_1	false	0.00013857651392202086	3.8583103681250863	6792	31	13	62700	BLK,AMY1C,NDP,SSX2,CTIF,PIWIL1,ALX3,ILK,ATP4B,HLA-B,FTHL17,TADA2A,MCTS1
TF	Factor: Nfe2l1; motif: TGYNNAGTCATT	TF:M07390	false	0.0001396406823092191	3.8549880378125647	6799	31	13	62700	NCF4,LAGE3,AMY1C,NDP,SSX2,CTIF,HLA-B,UBB,GCNT2,TADA2A,MCTS1,CALML3,GNG13
TF	Factor: E2F-3; motif: NTTTTGGCGCCAAAAN; match class: 1	TF:M11527_1	false	0.0001403587128585906	3.852760623079705	6804	31	13	62700	NCF4,LAGE3,AMY1C,FOXH1,SSX2,CTIF,PIWIL1,HPS5,GCNT2,FTHL17,TADA2A,MCTS1,GNG13
TF	Factor: LRH-1; motif: TCAAGGTCRYGACCTTGR; match class: 1	TF:M11828_1	false	0.0001407157583110305	3.8516572645815614	7966	31	14	62700	TSPY1,LAGE3,BLK,AMY1C,FOXH1,SSX2,PIWIL1,ILK,ATP4B,HLA-B,PCSK1N,FTHL17,BAG6,GNG13
TF	Factor: c-Myc:Max; motif: GCCAYGYGSN	TF:M00322	false	0.00014858190339953653	3.828034082448349	8011	31	14	62700	TSPY1,LAGE3,BLK,AMY1C,FOXH1,CTIF,PIWIL1,ALX3,ILK,HPS5,FTHL17,TADA2A,CALML3,GNG13
TF	Factor: C/EBPbeta; motif: RTTGCGCAA; match class: 1	TF:M04690_1	false	0.00014957463739793985	3.8251420413106842	3828	31	10	62700	NCF4,BLK,AMY1C,FOXH1,NDP,HPS5,SST,IL13RA2,TADA2A,MCTS1
TF	Factor: KLF4; motif: MCACACCCTNN	TF:M09808	false	0.00015076897185348394	3.8216880267641855	3834	31	10	62700	NCF4,BLK,FOXH1,ILK,HLA-B,PCSK1N,FGF11,BAG6,GNG13,KAT6B
TF	Factor: E2F; motif: NCSCGCSAAAN; match class: 1	TF:M00919_1	false	0.00015076897185348394	3.8216880267641855	1577	31	7	62700	NCF4,LAGE3,CTIF,ALX3,UBB,GCNT2,BAG6
TF	Factor: NR1B1; motif: NRGGTCANNRGGTCAN	TF:M11795	false	0.00015412102832442788	3.8121381019550737	8044	31	14	62700	NCF4,LAGE3,CTIF,PIWIL1,ALX3,ILK,ATP4B,UBB,SST,FTHL17,TADA2A,BAG6,CALML3,GNG13
TF	Factor: NF-Y; motif: NCTGATTGGYTASY	TF:M00209	false	0.00015548670038203992	3.8083067526031154	3850	31	10	62700	NCF4,TSPY1,NDP,SSX2,ALX3,UBB,GCNT2,BAG6,MCTS1,KAT6B
TF	Factor: YB-1; motif: NNNNCCAATNN	TF:M03862	false	0.00015665265375005397	3.805062243621454	9300	31	15	62700	NCF4,TSPY1,SSX2,CTIF,PIWIL1,ALX3,ILK,HLA-B,UBB,GCNT2,FGF11,BAG6,MCTS1,CALML3,KAT6B
TF	Factor: AML3; motif: NNAACCGCAAWAACCGCAAN	TF:M12000	false	0.00016427544948086387	3.784427335844695	6933	31	13	62700	TSPY1,LAGE3,FOXH1,SSX2,CTIF,PIWIL1,ILK,ATP4B,HLA-B,UBB,BAG6,GNG13,KAT6B
TF	Factor: Egr-1; motif: GCGGGGGCGG	TF:M07354	false	0.00016427544948086387	3.784427335844695	8103	31	14	62700	NCF4,TSPY1,LAGE3,FOXH1,CTIF,PIWIL1,ALX3,ATP4B,PCSK1N,FGF11,MCTS1,CALML3,GNG13,KAT6B
TF	Factor: ESR1; motif: NNNNMAGGTCACCCTGACCY	TF:M02261	false	0.00016727587519102166	3.7765666892044005	4832	31	11	62700	TSPY1,LAGE3,BLK,FOXH1,ATP4B,UBB,PCSK1N,FTHL17,CALML3,GNG13,KAT6B
TF	Factor: GLI; motif: NTGGGTGGTN	TF:M07292	false	0.00017644177860227413	3.7533985730129915	5885	31	12	62700	FOXH1,NDP,SSX2,CTIF,PIWIL1,HPS5,UBB,PCSK1N,FTHL17,FGF11,GNG13,KAT6B
TF	Factor: BTEB2; motif: WGGGTGKGGCNGGN	TF:M09972	false	0.00017717234311487637	3.7516040712189076	9416	31	15	62700	NCF4,BLK,FOXH1,CTIF,PIWIL1,ILK,ATP4B,PCSK1N,FTHL17,FGF11,BAG6,MCTS1,CALML3,GNG13,KAT6B
TF	Factor: ERF:Dlx-3; motif: NNCGGAANNNNNNNATTN	TF:M08534	false	0.00017860113992169147	3.7481157735543	3929	31	10	62700	BLK,AMY1C,ALX3,HLA-B,UBB,FTHL17,FGF11,IL13RA2,BAG6,MCTS1
TF	Factor: ROX; motif: GNNNCASGTGGS	TF:M09764	false	0.00017941922037249307	3.746131034789176	5902	31	12	62700	NCF4,TSPY1,AMY1C,FOXH1,CTIF,PIWIL1,ILK,ATP4B,HPS5,SST,CALML3,GNG13
TF	Factor: WT1; motif: SMCNCCNSC	TF:M01118	false	0.00017941922037249307	3.746131034789176	7005	31	13	62700	FOXH1,CTIF,ALX3,HPS5,UBB,PCSK1N,FTHL17,FGF11,TADA2A,BAG6,MCTS1,GNG13,KAT6B
TF	Factor: JunD; motif: NRTGACGTCATS	TF:M11270	false	0.0001861246241375783	3.730196166258655	9464	31	15	62700	NCF4,BLK,AMY1C,NDP,SSX2,ATP4B,HLA-B,HPS5,UBB,SST,PCSK1N,FGF11,IL13RA2,TADA2A,GNG13
TF	Factor: TEF-3:Elf-1; motif: RGAATGCGGAAGTN	TF:M08415	false	0.0001870798764726535	3.7279729255246123	9470	31	15	62700	TSPY1,LAGE3,BLK,FOXH1,SSX2,ATP4B,HPS5,UBB,SST,FTHL17,IL13RA2,TADA2A,MCTS1,CALML3,KAT6B
TF	Factor: OVOL; motif: ANRTAACGG	TF:M08894	false	0.00019117567774545687	3.718567361499486	8233	31	14	62700	LAGE3,BLK,AMY1C,NDP,PIWIL1,ILK,HPS5,UBB,GCNT2,SST,PCSK1N,FTHL17,IL13RA2,TADA2A
TF	Factor: Tax/CREB; motif: RTGACGCATAYCCCC	TF:M00115	false	0.00019274669478212567	3.7150130604894134	9497	31	15	62700	BLK,AMY1C,FOXH1,SSX2,CTIF,PIWIL1,HLA-B,UBB,PCSK1N,FGF11,TADA2A,BAG6,MCTS1,CALML3,GNG13
TF	Factor: GATA-4; motif: AGATAAN	TF:M03549	false	0.00019579949768104736	3.708188426703612	4930	31	11	62700	NCF4,BLK,AMY1C,NDP,CTIF,SST,PCSK1N,FTHL17,IL13RA2,TADA2A,MCTS1
TF	Factor: NURR1; motif: YRRCCTT	TF:M01269	false	0.00020480522161677353	3.6886589749889667	5994	31	12	62700	NCF4,TSPY1,LAGE3,FOXH1,SSX2,PIWIL1,ALX3,ATP4B,UBB,FTHL17,TADA2A,KAT6B
TF	Factor: ZNF148; motif: NNNNNNCCNNCCCCTCCCCCACCCN	TF:M09834	false	0.0002084005848171447	3.6811010666464936	7121	31	13	62700	TSPY1,LAGE3,FOXH1,CTIF,PIWIL1,ALX3,UBB,PCSK1N,FTHL17,FGF11,BAG6,MCTS1,KAT6B
TF	Factor: C-FOS; motif: NNNKATGACGTCATNNN	TF:M08947	false	0.00020912274280617218	3.679598733618859	7125	31	13	62700	TSPY1,BLK,NDP,CTIF,ATP4B,HLA-B,HPS5,UBB,SST,PCSK1N,FGF11,CALML3,GNG13
TF	Factor: Miz-1; motif: NNRGGWGGGGGAGGGGMRR; match class: 1	TF:M10112_1	false	0.00021592700034212724	3.6656930484187726	4034	31	10	62700	FOXH1,SSX2,CTIF,PIWIL1,UBB,PCSK1N,BAG6,MCTS1,CALML3,KAT6B
TF	Factor: ELK-1; motif: ACCGGAAGTN	TF:M02059	false	0.00021694088109509447	3.663658600309205	9609	31	15	62700	NCF4,TSPY1,BLK,FOXH1,PIWIL1,ATP4B,HLA-B,HPS5,UBB,FTHL17,IL13RA2,TADA2A,BAG6,MCTS1,KAT6B
TF	Factor: DPF2; motif: NYCACYTCCYCNYYCY	TF:M09760	false	0.0002172646006305048	3.6630110284112063	8347	31	14	62700	NCF4,BLK,FOXH1,CTIF,PIWIL1,ILK,ATP4B,HPS5,SST,FTHL17,IL13RA2,MCTS1,CALML3,KAT6B
TF	Factor: NF-1A; motif: NGCCARN	TF:M03554	false	0.00022290680657072775	3.6518766699182597	5015	31	11	62700	NCF4,TSPY1,BLK,FOXH1,CTIF,GCNT2,SST,PCSK1N,FTHL17,BAG6,MCTS1
TF	Factor: msc; motif: NRMCATATGNYN; match class: 1	TF:M11146_1	false	0.00023082570343455023	3.636715832265648	3193	31	9	62700	LAGE3,AMY1C,CTIF,ILK,HLA-B,GCNT2,PCSK1N,FTHL17,MCTS1
TF	Factor: Hey2; motif: NNCACGYGNN; match class: 1	TF:M11052_1	false	0.00023807339510075829	3.6232891346518734	9694	31	15	62700	TSPY1,LAGE3,AMY1C,FOXH1,CTIF,PIWIL1,ALX3,ILK,ATP4B,HPS5,UBB,FTHL17,FGF11,TADA2A,BAG6
TF	Factor: LXR-alpha; motif: NNRRGGTYACTNNAGGNCA	TF:M10013	false	0.00024373113086831658	3.613088996458022	3217	31	9	62700	NCF4,BLK,ILK,PCSK1N,FGF11,TADA2A,BAG6,CALML3,KAT6B
TF	Factor: E2F; motif: TTTSGCGSG; match class: 1	TF:M00939_1	false	0.00024636296785697455	3.6084245727416167	1731	31	7	62700	NCF4,LAGE3,CTIF,ALX3,UBB,GCNT2,BAG6
TF	Factor: KLF15; motif: NCCMCGCCCMCN; match class: 1	TF:M12158_1	false	0.0002588930172184594	3.586879663062185	6157	31	12	62700	LAGE3,BLK,CTIF,PIWIL1,ALX3,ATP4B,UBB,PCSK1N,FGF11,BAG6,GNG13,KAT6B
TF	Factor: RORbeta; motif: TGACCYA	TF:M01722	false	0.00026651326108734165	3.5742811766044955	6180	31	12	62700	TSPY1,LAGE3,BLK,FOXH1,ALX3,ILK,ATP4B,UBB,SST,FTHL17,FGF11,MCTS1
TF	Factor: TFAP2A; motif: NGCCCYNNGGGCN; match class: 1	TF:M04148_1	false	0.00026651326108734165	3.5742811766044955	9796	31	15	62700	NCF4,TSPY1,LAGE3,CTIF,PIWIL1,ALX3,ILK,ATP4B,PCSK1N,FGF11,TADA2A,BAG6,MCTS1,CALML3,GNG13
TF	Factor: ETV6; motif: NSCGGAAGTR	TF:M03985	false	0.0002678441979758137	3.572117756849007	1160	31	6	62700	FOXH1,ATP4B,HPS5,FTHL17,BAG6,MCTS1
TF	Factor: Oct3; motif: WTATGCGCATAW	TF:M11934	false	0.0002788939699914286	3.5545608755789084	9840	31	15	62700	NCF4,TSPY1,LAGE3,BLK,SSX2,CTIF,ILK,HLA-B,UBB,GCNT2,SST,FTHL17,FGF11,TADA2A,KAT6B
TF	Factor: C/EBPbeta; motif: NKNTTGCNYAAYNN	TF:M00117	false	0.00029305681290052254	3.5330481778117613	4202	31	10	62700	BLK,AMY1C,FOXH1,NDP,HLA-B,HPS5,UBB,SST,TADA2A,MCTS1
TF	Factor: RUNX2; motif: NRACCGCAAACCGCAN; match class: 1	TF:M04106_1	false	0.00029305681290052254	3.5330481778117613	8597	31	14	62700	TSPY1,LAGE3,BLK,FOXH1,CTIF,PIWIL1,ALX3,ILK,ATP4B,UBB,PCSK1N,FGF11,TADA2A,CALML3
TF	Factor: CDP; motif: CCAATAATCGAT	TF:M00095	false	0.00029688512809172813	3.5274115570333446	8611	31	14	62700	NCF4,BLK,NDP,SSX2,CTIF,HLA-B,HPS5,GCNT2,SST,FTHL17,IL13RA2,TADA2A,MCTS1,CALML3
TF	Factor: PATZ; motif: GGGGNGGGGGMKGGRRNGGNRN	TF:M10026	false	0.000299194732300119	3.5240460570412986	8619	31	14	62700	TSPY1,FOXH1,CTIF,PIWIL1,ALX3,ILK,UBB,PCSK1N,FTHL17,FGF11,TADA2A,CALML3,GNG13,KAT6B
TF	Factor: Sp1; motif: CCCCGCCCCN	TF:M00933	false	0.00031520881252962934	3.5014016491155764	9955	31	15	62700	LAGE3,BLK,FOXH1,CTIF,PIWIL1,ALX3,ILK,UBB,PCSK1N,FTHL17,FGF11,BAG6,MCTS1,GNG13,KAT6B
TF	Factor: Alx-4; motif: NNCRTTAN	TF:M10880	false	0.00032560666114635466	3.4873067190484575	8690	31	14	62700	NCF4,TSPY1,LAGE3,AMY1C,NDP,PIWIL1,ALX3,ATP4B,UBB,IL13RA2,TADA2A,BAG6,MCTS1,KAT6B
TF	Factor: Sox-9; motif: MACARWGNNNYCNTTNW	TF:M08838	false	0.00033071534121226524	3.480545658581012	4271	31	10	62700	TSPY1,BLK,NDP,CTIF,HLA-B,HPS5,GCNT2,FTHL17,IL13RA2,CALML3
TF	Factor: msc; motif: NRMCATATGNYN	TF:M11146	false	0.0003334635644002384	3.4769516119554544	3369	31	9	62700	LAGE3,AMY1C,CTIF,ILK,HLA-B,GCNT2,PCSK1N,FTHL17,MCTS1
TF	Factor: BTEB2; motif: GNAGGGGGNGGGSSNN	TF:M03814	false	0.0003334635644002384	3.4769516119554544	5270	31	11	62700	LAGE3,FOXH1,PIWIL1,ALX3,ATP4B,HPS5,FTHL17,FGF11,BAG6,GNG13,KAT6B
TF	Factor: LHX4; motif: NNCRTTAN; match class: 1	TF:M11005_1	false	0.0003431685648183661	3.4644925015668875	4293	31	10	62700	LAGE3,NDP,PIWIL1,ILK,ATP4B,UBB,FTHL17,IL13RA2,BAG6,MCTS1
TF	Factor: Oct-1; motif: NNGAATATKCANNNN	TF:M00136	false	0.00034578290448292307	3.461196482063433	4298	31	10	62700	NCF4,BLK,NDP,HLA-B,UBB,PCSK1N,FTHL17,FGF11,TADA2A,MCTS1
TF	Factor: CREB; motif: NSTGACGTAANN	TF:M00177	false	0.0003496862616877682	3.4563214297164784	5301	31	11	62700	BLK,CTIF,ALX3,ILK,HPS5,UBB,SST,PCSK1N,MCTS1,CALML3,GNG13
TF	Factor: rax; motif: NNCRTTAN; match class: 1	TF:M10948_1	false	0.00036297933049881813	3.440118104732167	5325	31	11	62700	NCF4,LAGE3,NDP,PIWIL1,ILK,ATP4B,UBB,FTHL17,IL13RA2,BAG6,MCTS1
TF	Factor: ATF-1; motif: TNACGTCAN	TF:M01861	false	0.00036369516736237204	3.439262469640363	6408	31	12	62700	BLK,SSX2,CTIF,ALX3,ILK,HPS5,UBB,GCNT2,SST,FTHL17,CALML3,GNG13
TF	Factor: CREB; motif: NSTGACGTMANN	TF:M00178	false	0.00036608348514338614	3.4364198626860025	5334	31	11	62700	BLK,SSX2,CTIF,ALX3,ILK,HPS5,UBB,SST,MCTS1,CALML3,GNG13
TF	Factor: Elk-1; motif: GGAAGN; match class: 1	TF:M03819_1	false	0.00036639081296571235	3.436055424546539	7572	31	13	62700	NCF4,TSPY1,BLK,FOXH1,NDP,ILK,HPS5,FTHL17,IL13RA2,TADA2A,BAG6,MCTS1,CALML3
TF	Factor: NF-1; motif: NTGGNNNNNNGCCAANN	TF:M00806	false	0.0003712664104183552	3.430314340916145	4345	31	10	62700	AMY1C,FOXH1,PIWIL1,ILK,FGF11,TADA2A,BAG6,CALML3,GNG13,KAT6B
TF	Factor: CREM; motif: NRTGATGTCAYN	TF:M11224	false	0.0003712664104183552	3.430314340916145	3428	31	9	62700	NCF4,BLK,AMY1C,ATP4B,HLA-B,HPS5,UBB,SST,TADA2A
TF	Factor: ZBP99; motif: GCCCMTCCCCCR	TF:M12057	false	0.0003712664104183552	3.430314340916145	5346	31	11	62700	FOXH1,CTIF,ALX3,HPS5,UBB,FTHL17,BAG6,MCTS1,CALML3,GNG13,KAT6B
TF	Factor: arnt; motif: CACGYA	TF:M03812	false	0.0003816887671117232	3.418290620908061	4361	31	10	62700	TSPY1,AMY1C,FOXH1,ILK,ATP4B,UBB,GCNT2,FTHL17,FGF11,MCTS1
TF	Factor: Erg; motif: NACCGGAWWTCCGGTN	TF:M11395	false	0.00038530883511772845	3.414191032515978	8852	31	14	62700	TSPY1,LAGE3,FOXH1,CTIF,PIWIL1,ALX3,ILK,ATP4B,PCSK1N,FTHL17,FGF11,IL13RA2,CALML3,GNG13
TF	Factor: Erg; motif: NACCGGAARYN	TF:M11392	false	0.00038552047057920595	3.413952556592126	8856	31	14	62700	BLK,NDP,PIWIL1,ALX3,ILK,ATP4B,HLA-B,HPS5,UBB,FTHL17,IL13RA2,BAG6,MCTS1,KAT6B
TF	Factor: Pit-1; motif: NNWWATTCAT	TF:M03559	false	0.00039445106710134	3.404006864713019	5392	31	11	62700	NCF4,BLK,AMY1C,NDP,CTIF,HLA-B,HPS5,UBB,GCNT2,FTHL17,MCTS1
TF	Factor: Sp1; motif: GGNDGGRGGCGGGG	TF:M04953	false	0.00039792614970696573	3.400197520264824	8886	31	14	62700	TSPY1,LAGE3,FOXH1,CTIF,PIWIL1,ALX3,UBB,PCSK1N,FTHL17,FGF11,BAG6,MCTS1,CALML3,KAT6B
TF	Factor: ATF2; motif: NTGACRTCAYC; match class: 1	TF:M12581_1	false	0.00041026949450296364	3.3869307737022516	1271	31	6	62700	NCF4,BLK,ATP4B,HPS5,UBB,SST
TF	Factor: ATF4; motif: CVTGACGYMABG	TF:M00514	false	0.0004226755687658601	3.373992854268955	5439	31	11	62700	BLK,SSX2,ATP4B,HPS5,UBB,SST,PCSK1N,IL13RA2,MCTS1,CALML3,GNG13
TF	Factor: HNRPUL1; motif: NCNCAGN; match class: 1	TF:M09746_1	false	0.00042789598233788575	3.3686617912367445	7713	31	13	62700	TSPY1,LAGE3,FOXH1,SSX2,ALX3,ATP4B,HLA-B,FTHL17,FGF11,TADA2A,MCTS1,CALML3,GNG13
TF	Factor: MIF-1; motif: NNGTTGCWWGGYAACNGS; match class: 1	TF:M00279_1	false	0.00043272017773633676	3.3637928531829857	5463	31	11	62700	TSPY1,AMY1C,PIWIL1,ALX3,ILK,ATP4B,HLA-B,UBB,GCNT2,SST,FTHL17
TF	Factor: RXRA; motif: RRGGTCATGACCYY	TF:M04490	false	0.00043272017773633676	3.3637928531829857	7729	31	13	62700	TSPY1,FOXH1,SSX2,ALX3,ILK,ATP4B,HLA-B,UBB,SST,FTHL17,FGF11,BAG6,CALML3
TF	Factor: HOXA6; motif: RTCRTTAN	TF:M10695	false	0.00043272017773633676	3.3637928531829857	6556	31	12	62700	NCF4,TSPY1,NDP,CTIF,PIWIL1,ALX3,HPS5,UBB,FTHL17,TADA2A,BAG6,MCTS1
TF	Factor: ATF3; motif: CBCTGACGTCANCS; match class: 1	TF:M00513_1	false	0.0004377773172839398	3.3587467444437866	3523	31	9	62700	NCF4,BLK,AMY1C,ATP4B,HPS5,UBB,SST,TADA2A,GNG13
TF	Factor: LBP-1; motif: CAGCTGS	TF:M00644	false	0.0004447363332441701	3.3518973889165253	9009	31	14	62700	NCF4,LAGE3,BLK,FOXH1,NDP,CTIF,ATP4B,UBB,GCNT2,SST,FTHL17,BAG6,CALML3,GNG13
TF	Factor: MAZ; motif: GGGMGGGGS; match class: 1	TF:M10432_1	false	0.00046199245175855617	3.3353651200854046	4494	31	10	62700	FOXH1,CTIF,PIWIL1,ALX3,HLA-B,PCSK1N,BAG6,MCTS1,GNG13,KAT6B
TF	Factor: Sox-18; motif: NACAAYGS	TF:M11623	false	0.0004674788036542304	3.330238076052848	5524	31	11	62700	NCF4,TSPY1,BLK,NDP,HLA-B,HPS5,GCNT2,SST,FTHL17,IL13RA2,MCTS1
TF	Factor: ELF3; motif: NNCCACTTCCTGNN; match class: 1	TF:M12544_1	false	0.00047367201561089817	3.324522272491319	388	31	4	62700	NCF4,HPS5,FTHL17,IL13RA2
TF	Factor: Sox-9; motif: NNNACAATRG	TF:M11626	false	0.0004741051711007979	3.324125307772597	6638	31	12	62700	NCF4,TSPY1,LAGE3,AMY1C,NDP,HLA-B,HPS5,SST,FTHL17,IL13RA2,TADA2A,MCTS1
TF	Factor: Sp2; motif: TGGGCGCGCCCA	TF:M06948	false	0.0004775107448699613	3.32101685154572	9076	31	14	62700	NCF4,TSPY1,AMY1C,CTIF,PIWIL1,ATP4B,UBB,SST,PCSK1N,FTHL17,FGF11,TADA2A,BAG6,GNG13
TF	Factor: ipf1; motif: TGATTGATK	TF:M10031	false	0.00048065732789744374	3.3181644322322463	9083	31	14	62700	BLK,AMY1C,FOXH1,NDP,SSX2,CTIF,HLA-B,GCNT2,SST,FTHL17,TADA2A,MCTS1,CALML3,KAT6B
TF	Factor: Msx-1; motif: CNGTAWNTG; match class: 1	TF:M00394_1	false	0.00048402510396846336	3.315132113082358	2731	31	8	62700	BLK,NDP,SSX2,CTIF,UBB,SST,TADA2A,MCTS1
TF	Factor: WT1; motif: NNGGGNGGGSGN	TF:M07436	false	0.00048402510396846336	3.315132113082358	6657	31	12	62700	TSPY1,LAGE3,CTIF,ALX3,HLA-B,PCSK1N,FTHL17,FGF11,BAG6,MCTS1,GNG13,KAT6B
TF	Factor: Sox-10; motif: CWTTGTN	TF:M01131	false	0.0004994829062597166	3.301479369988768	9119	31	14	62700	NCF4,BLK,NDP,CTIF,ALX3,ATP4B,HLA-B,GCNT2,PCSK1N,FGF11,TADA2A,BAG6,MCTS1,CALML3
TF	Factor: JunB; motif: GATGACGTCAYC; match class: 1	TF:M11273_1	false	0.0005004810661594172	3.3006123477911062	6683	31	12	62700	TSPY1,BLK,AMY1C,NDP,SSX2,ATP4B,HLA-B,HPS5,UBB,SST,CALML3,GNG13
TF	Factor: WT1; motif: RGGNGGGGGAGGRGGNGGRG	TF:M10108	false	0.0005031217625922116	3.29832689680803	6688	31	12	62700	TSPY1,FOXH1,CTIF,ATP4B,UBB,PCSK1N,FTHL17,TADA2A,BAG6,CALML3,GNG13,KAT6B
TF	Factor: C/EBP; motif: NNNTKNNGNAAN	TF:M00770	false	0.0005037479993940462	3.297786665622748	5582	31	11	62700	NCF4,BLK,AMY1C,FOXH1,NDP,HPS5,UBB,IL13RA2,TADA2A,MCTS1,KAT6B
TF	Factor: Elf-1; motif: NAMCCGGAAGTN	TF:M11447	false	0.0005069276253581786	3.295054040964989	7882	31	13	62700	BLK,FOXH1,ILK,ATP4B,HLA-B,HPS5,FTHL17,IL13RA2,TADA2A,BAG6,MCTS1,CALML3,KAT6B
TF	Factor: NF-E2; motif: TGCTGAGTCAY	TF:M00037	false	0.0005100127678830701	3.292418951447644	6703	31	12	62700	NCF4,BLK,FOXH1,NDP,CTIF,PIWIL1,ALX3,HPS5,GCNT2,SST,PCSK1N,CALML3
TF	Factor: E2F; motif: NKCGCGCSAAAN; match class: 1	TF:M00920_1	false	0.000516071421768006	3.287290189975001	1344	31	6	62700	NCF4,LAGE3,CTIF,ALX3,UBB,BAG6
TF	Factor: BSX; motif: NNCGTTAN	TF:M10591	false	0.0005233285788386302	3.281225547903155	7912	31	13	62700	NCF4,TSPY1,LAGE3,BLK,NDP,PIWIL1,ALX3,ATP4B,UBB,SST,TADA2A,BAG6,MCTS1
TF	Factor: Oct3; motif: WTATGCGCATAW; match class: 1	TF:M11934_1	false	0.0005233285788386302	3.281225547903155	9172	31	14	62700	NCF4,TSPY1,LAGE3,BLK,SSX2,CTIF,ILK,HLA-B,UBB,GCNT2,SST,FTHL17,TADA2A,KAT6B
TF	Factor: STAT1; motif: NTTCCNGGA	TF:M04721	false	0.0005284303496012275	3.27701224729175	7924	31	13	62700	NCF4,BLK,FOXH1,SSX2,CTIF,ATP4B,HLA-B,HPS5,UBB,GCNT2,FTHL17,TADA2A,GNG13
TF	Factor: HIF-1alpha; motif: NCACGT	TF:M02012	false	0.0005284303496012275	3.27701224729175	6735	31	12	62700	NCF4,TSPY1,AMY1C,FOXH1,CTIF,PIWIL1,ILK,ATP4B,HPS5,PCSK1N,FGF11,BAG6
TF	Factor: ER71:Pax-5; motif: ACCGGAACYACGCWTSANTG; match class: 1	TF:M08266_1	false	0.0005284303496012275	3.27701224729175	9184	31	14	62700	FOXH1,NDP,CTIF,PIWIL1,ALX3,ATP4B,UBB,GCNT2,PCSK1N,FTHL17,FGF11,BAG6,CALML3,GNG13
TF	Factor: c-Myc:Max; motif: NNNNNNNCACGTGNNNNNNN; match class: 1	TF:M00615_1	false	0.0005418247132387908	3.2661411901879283	6757	31	12	62700	TSPY1,AMY1C,FOXH1,CTIF,PIWIL1,ALX3,ILK,HLA-B,HPS5,FTHL17,TADA2A,GNG13
TF	Factor: c-Myc:Max; motif: NNNNNNNCACGTGNNNNNNN	TF:M00615	false	0.0005418247132387908	3.2661411901879283	6757	31	12	62700	TSPY1,AMY1C,FOXH1,CTIF,PIWIL1,ALX3,ILK,HLA-B,HPS5,FTHL17,TADA2A,GNG13
TF	Factor: Erm:HOXA13; motif: RNCGGAWGTCGTAAA	TF:M08466	false	0.0005449626204449597	3.2636332854136727	1362	31	6	62700	NCF4,FOXH1,ILK,HLA-B,HPS5,MCTS1
TF	Factor: Freac-7; motif: WNNANATAAAYANNNN	TF:M00293	false	0.0005483429205106856	3.260947759202382	4616	31	10	62700	NCF4,AMY1C,ATP4B,HLA-B,HPS5,GCNT2,PCSK1N,IL13RA2,MCTS1,KAT6B
TF	Factor: TCF-4; motif: SCTTTGAW	TF:M00671	false	0.0005483429205106856	3.260947759202382	3662	31	9	62700	AMY1C,FOXH1,NDP,ILK,HLA-B,HPS5,GCNT2,SST,TADA2A
TF	Factor: SMAD; motif: TGTCTGNNN	TF:M08897	false	0.0005483429205106856	3.260947759202382	4615	31	10	62700	NCF4,BLK,AMY1C,FOXH1,PIWIL1,ALX3,HPS5,SST,FGF11,KAT6B
TF	Factor: CREB; motif: CNNTGACGTMA	TF:M00917	false	0.0005495063487395144	3.26002728557605	5657	31	11	62700	BLK,SSX2,CTIF,ALX3,ILK,HPS5,UBB,GCNT2,SST,CALML3,GNG13
TF	Factor: Erg; motif: NACCGGATATCCGGTN; match class: 1	TF:M11391_1	false	0.0005693939522007956	3.244587150009174	9266	31	14	62700	TSPY1,LAGE3,CTIF,PIWIL1,ALX3,ILK,ATP4B,HLA-B,UBB,PCSK1N,FTHL17,FGF11,IL13RA2,CALML3
TF	Factor: WT1; motif: NGCGGGGGGGTSMMCYN	TF:M05327	false	0.0005693939522007956	3.244587150009174	5684	31	11	62700	LAGE3,SSX2,CTIF,PIWIL1,ALX3,ILK,ATP4B,HPS5,PCSK1N,FGF11,TADA2A
TF	Factor: E2F-1; motif: NTTTCGCGCS	TF:M00940	false	0.0005698298714715485	3.2442547880287638	8001	31	13	62700	NCF4,TSPY1,LAGE3,FOXH1,SSX2,ILK,HPS5,UBB,GCNT2,SST,TADA2A,BAG6,GNG13
TF	Factor: MAZ; motif: GGGGGAGGGGGNGRGRRRGNRG; match class: 1	TF:M09984_1	false	0.0005841219204614581	3.2334964955976258	5706	31	11	62700	TSPY1,FOXH1,SSX2,CTIF,PIWIL1,ALX3,UBB,PCSK1N,MCTS1,CALML3,KAT6B
TF	Factor: ZIC3; motif: GACCCCCCGCTGYGN	TF:M03931	false	0.0005841219204614581	3.2334964955976258	146	31	3	62700	ALX3,ATP4B,FTHL17
TF	Factor: egr-3; motif: GTGGGY; match class: 1	TF:M03818_1	false	0.0005889379196938556	3.229930482047089	6837	31	12	62700	TSPY1,LAGE3,BLK,NDP,HPS5,UBB,FGF11,BAG6,MCTS1,CALML3,GNG13,KAT6B
TF	Factor: FLI1; motif: ACCGGAAATCCGGT; match class: 1	TF:M03989_1	false	0.0006022552004946225	3.220219441165457	5729	31	11	62700	TSPY1,LAGE3,FOXH1,CTIF,PIWIL1,ALX3,ILK,ATP4B,PCSK1N,FTHL17,CALML3
TF	Factor: STAT6; motif: TTCTSWGGAAN; match class: 1	TF:M10083_1	false	0.0006035124033573311	3.2193137998760073	422	31	4	62700	SSX2,ALX3,HLA-B,TADA2A
TF	Factor: Sox-10; motif: AACAATRGNCYATTGTT; match class: 1	TF:M11632_1	false	0.0006055576297329164	3.217844519599351	4689	31	10	62700	BLK,AMY1C,NDP,HLA-B,HPS5,GCNT2,SST,FTHL17,IL13RA2,MCTS1
TF	Factor: Zic3; motif: NGGGKGGTC; match class: 1	TF:M00450_1	false	0.0006055576297329164	3.217844519599351	8062	31	13	62700	TSPY1,LAGE3,FOXH1,SSX2,CTIF,PIWIL1,ALX3,UBB,PCSK1N,FGF11,BAG6,GNG13,KAT6B
TF	Factor: PRX-2; motif: NKCGTTAN	TF:M10885	false	0.000608623442677145	3.215651323701071	8068	31	13	62700	NCF4,TSPY1,LAGE3,AMY1C,NDP,PIWIL1,ALX3,ATP4B,UBB,IL13RA2,TADA2A,BAG6,MCTS1
TF	Factor: HFH2; motif: NNWAYRTAAACW	TF:M11555	false	0.0006116998920209563	3.2134615961651156	4697	31	10	62700	NDP,CTIF,HLA-B,UBB,GCNT2,SST,IL13RA2,BAG6,MCTS1,KAT6B
TF	Factor: CREB1; motif: NRTGAYGTCAYN	TF:M11222	false	0.0006136303541258684	3.2120931655139104	3735	31	9	62700	NCF4,BLK,AMY1C,ATP4B,HLA-B,HPS5,UBB,SST,TADA2A
TF	Factor: LKLF; motif: NGGGCGG	TF:M05499	false	0.0006152153025976484	3.2109728706203704	8085	31	13	62700	TSPY1,LAGE3,FOXH1,SSX2,CTIF,PIWIL1,ALX3,ATP4B,HPS5,FTHL17,TADA2A,GNG13,KAT6B
TF	Factor: KLF17; motif: NGGGCGG	TF:M05386	false	0.0006152153025976484	3.2109728706203704	8085	31	13	62700	TSPY1,LAGE3,FOXH1,SSX2,CTIF,PIWIL1,ALX3,ATP4B,HPS5,FTHL17,TADA2A,GNG13,KAT6B
TF	Factor: E2F-3; motif: NTTTTGGCGCCAAAAN; match class: 1	TF:M11526_1	false	0.0006159384602311388	3.2104626769867686	6889	31	12	62700	NCF4,SSX2,CTIF,PIWIL1,ATP4B,HPS5,GCNT2,SST,FTHL17,TADA2A,MCTS1,GNG13
TF	Factor: KLF17; motif: NGMCMCRCCCTN	TF:M12188	false	0.0006159384602311388	3.2104626769867686	3744	31	9	62700	NCF4,LAGE3,BLK,CTIF,PIWIL1,ATP4B,PCSK1N,BAG6,KAT6B
TF	Factor: Erg; motif: NACCGGAWWTCCGGTN; match class: 1	TF:M11395_1	false	0.0006159384602311388	3.2104626769867686	8094	31	13	62700	LAGE3,FOXH1,CTIF,PIWIL1,ALX3,ILK,ATP4B,PCSK1N,FTHL17,FGF11,IL13RA2,CALML3,GNG13
TF	Factor: RelA-p65; motif: GGGANTTTCCNN	TF:M03563	false	0.0006159384602311388	3.2104626769867686	4711	31	10	62700	AMY1C,NDP,CTIF,ILK,UBB,FTHL17,FGF11,BAG6,MCTS1,CALML3
TF	Factor: c-Ets-1; motif: RCAGGAAGTGNNTNS	TF:M00339	false	0.0006159384602311388	3.2104626769867686	6888	31	12	62700	NCF4,BLK,AMY1C,FOXH1,NDP,HPS5,GCNT2,FTHL17,IL13RA2,TADA2A,MCTS1,CALML3
TF	Factor: RORA; motif: CCYTGNCCTN	TF:M12659	false	0.0006273885072783117	3.2024634411233337	8111	31	13	62700	NCF4,LAGE3,AMY1C,FOXH1,SSX2,ILK,ATP4B,UBB,PCSK1N,FGF11,CALML3,GNG13,KAT6B
TF	Factor: PEA3; motif: NNCAGGAARNN; match class: 1	TF:M09915_1	false	0.0006341436587449386	3.197812346009844	5784	31	11	62700	NCF4,TSPY1,ALX3,ILK,HPS5,GCNT2,FTHL17,FGF11,IL13RA2,MCTS1,CALML3
TF	Factor: ER-alpha; motif: AGGTCASMNTGACCY	TF:M09909	false	0.0006383526524088075	3.1949393327477944	6921	31	12	62700	TSPY1,LAGE3,BLK,AMY1C,FOXH1,ATP4B,UBB,FTHL17,TADA2A,CALML3,GNG13,KAT6B
TF	Factor: HLTF; motif: AGSCARAAAGYRGSTGS	TF:M04613	false	0.0006517971680356424	3.185887530813442	8145	31	13	62700	TSPY1,LAGE3,AMY1C,FOXH1,NDP,SSX2,HPS5,SST,PCSK1N,TADA2A,MCTS1,CALML3,KAT6B
TF	Factor: C/EBPgamma; motif: YTBATTTCARAAW	TF:M00622	false	0.0006533029918281446	3.1848853529360426	6940	31	12	62700	AMY1C,FOXH1,NDP,HLA-B,HPS5,SST,FTHL17,FGF11,IL13RA2,TADA2A,BAG6,MCTS1
TF	Factor: Elk-1:Pax-5; motif: ACCGGAACYACGCWTSANYG; match class: 1	TF:M08225_1	false	0.0006694629608474401	3.174273446052349	8172	31	13	62700	FOXH1,PIWIL1,ALX3,ATP4B,UBB,GCNT2,PCSK1N,FTHL17,FGF11,IL13RA2,TADA2A,BAG6,KAT6B
TF	Factor: RUNX3; motif: NRACCGCANWAACCRCAN	TF:M04110	false	0.0006694629608474401	3.174273446052349	9456	31	14	62700	TSPY1,SSX2,CTIF,PIWIL1,ILK,ATP4B,HLA-B,UBB,PCSK1N,FGF11,TADA2A,BAG6,GNG13,KAT6B
TF	Factor: Pit-1; motif: NMTTCATAAWTATWNMNA	TF:M00802	false	0.0006735359674322636	3.1716392076020505	4774	31	10	62700	NCF4,LAGE3,AMY1C,NDP,HLA-B,HPS5,FTHL17,BAG6,MCTS1,KAT6B
TF	Factor: SRY; motif: AACAATNR; match class: 1	TF:M08976_1	false	0.0006735359674322636	3.1716392076020505	8181	31	13	62700	NCF4,TSPY1,AMY1C,NDP,SSX2,CTIF,ILK,UBB,GCNT2,SST,FTHL17,IL13RA2,MCTS1
TF	Factor: Fli-1; motif: NNRGGMAGGAAGGRRRGR	TF:M09920	false	0.0006735359674322636	3.1716392076020505	9466	31	14	62700	NCF4,TSPY1,FOXH1,SSX2,ALX3,HLA-B,HPS5,UBB,FTHL17,FGF11,TADA2A,BAG6,MCTS1,KAT6B
TF	Factor: E2F-1; motif: NTTSGCGG	TF:M00430	false	0.0006885265654625567	3.162079298673254	8201	31	13	62700	NCF4,LAGE3,SSX2,PIWIL1,ALX3,ILK,HLA-B,UBB,SST,TADA2A,BAG6,MCTS1,GNG13
TF	Factor: Osx; motif: CCNCCCCCNNN	TF:M07329	false	0.0007018138466872071	3.1537780674678295	7003	31	12	62700	NCF4,TSPY1,FOXH1,CTIF,PIWIL1,HPS5,UBB,PCSK1N,FGF11,MCTS1,GNG13,KAT6B
TF	Factor: POU2F1:PEA3; motif: ACCGGATATGCAN; match class: 1	TF:M08402_1	false	0.0007061889655205978	3.151079072741422	2142	31	7	62700	TSPY1,LAGE3,BLK,PIWIL1,HLA-B,GCNT2,MCTS1
TF	Factor: IRF-4; motif: RGGAASWGR	TF:M04818	false	0.0007061889655205978	3.151079072741422	9513	31	14	62700	NCF4,TSPY1,LAGE3,FOXH1,SSX2,CTIF,ILK,UBB,PCSK1N,FTHL17,IL13RA2,TADA2A,MCTS1,KAT6B
TF	Factor: ATF-3; motif: SNTGACGYNATN	TF:M07313	false	0.0007238376398912101	3.1403588371272058	2951	31	8	62700	TSPY1,BLK,SSX2,HPS5,GCNT2,FTHL17,CALML3,GNG13
TF	Factor: IRX2; motif: NWACAYGACAWN	TF:M04377	false	0.0007238376398912101	3.1403588371272058	2155	31	7	62700	AMY1C,FOXH1,CTIF,ILK,PCSK1N,BAG6,KAT6B
TF	Factor: VDR; motif: RRGGTCANNGRGKTCA	TF:M09671	false	0.0007238376398912101	3.1403588371272058	8254	31	13	62700	LAGE3,AMY1C,CTIF,ALX3,ILK,ATP4B,HPS5,SST,FTHL17,FGF11,MCTS1,CALML3,GNG13
TF	Factor: CREB,; motif: NTGACGTNA; match class: 1	TF:M00981_1	false	0.0007238376398912101	3.1403588371272058	2953	31	8	62700	BLK,CTIF,HPS5,UBB,SST,PCSK1N,CALML3,GNG13
TF	Factor: TTF-1; motif: NNNCNCTTGASNNN	TF:M02034	false	0.0007279150982148929	3.13791927250981	3851	31	9	62700	LAGE3,SSX2,HPS5,SST,TADA2A,BAG6,CALML3,GNG13,KAT6B
TF	Factor: E2F2; motif: NNTTTTGGCGCCAAAAWN	TF:M03959	false	0.0007373714628751278	3.132313674101315	8276	31	13	62700	NCF4,BLK,SSX2,CTIF,PIWIL1,ATP4B,HPS5,GCNT2,SST,FTHL17,FGF11,TADA2A,MCTS1
TF	Factor: ZNF148; motif: NNNNNNCCNNCCCCTCCCCCACCCN; match class: 1	TF:M09834_1	false	0.0007373714628751278	3.132313674101315	2964	31	8	62700	FOXH1,CTIF,PIWIL1,ALX3,PCSK1N,BAG6,MCTS1,KAT6B
TF	Factor: Elf-1; motif: RANSMGGAAGTR	TF:M11446	false	0.0007373714628751278	3.132313674101315	2964	31	8	62700	NCF4,BLK,ATP4B,HPS5,FTHL17,TADA2A,BAG6,MCTS1
TF	Factor: GCMa; motif: RTGCGGGTN; match class: 1	TF:M11595_1	false	0.0007538805674590654	3.1226974512149757	5929	31	11	62700	TSPY1,BLK,FOXH1,NDP,SSX2,PIWIL1,ALX3,ILK,PCSK1N,FGF11,GNG13
TF	Factor: HNF-4alpha; motif: AGTCCAAR	TF:M04903	false	0.0007640994089421068	3.1168501362587206	7087	31	12	62700	NCF4,BLK,AMY1C,NDP,SSX2,CTIF,ALX3,HLA-B,HPS5,BAG6,MCTS1,CALML3
TF	Factor: HES-7; motif: GNCACGYGNN; match class: 1	TF:M11066_1	false	0.000764209474661707	3.116787582235428	8311	31	13	62700	TSPY1,LAGE3,AMY1C,FOXH1,CTIF,PIWIL1,ALX3,ILK,ATP4B,HPS5,FTHL17,TADA2A,CALML3
TF	Factor: Elk-1:OC-2; motif: RCCGGAASCGATCGATNN; match class: 1	TF:M08223_1	false	0.0007833293831423592	3.1060555825123535	5958	31	11	62700	TSPY1,LAGE3,FOXH1,SSX2,ATP4B,UBB,PCSK1N,FTHL17,IL13RA2,BAG6,MCTS1
TF	Factor: NR1B1:RXR-ALPHA; motif: RRGGTCANNNNNRGGTCA	TF:M08964	false	0.0007833293831423592	3.1060555825123535	7109	31	12	62700	BLK,AMY1C,FOXH1,ALX3,ATP4B,SST,PCSK1N,FTHL17,FGF11,CALML3,GNG13,KAT6B
TF	Factor: jdp2; motif: NRTGAYGTCAYN	TF:M11296	false	0.0007883388783876866	3.1032870548745364	2998	31	8	62700	NCF4,BLK,AMY1C,ATP4B,HLA-B,HPS5,SST,TADA2A
TF	Factor: T3R-beta; motif: NTGACCTNRNYNAGGTCAN; match class: 1	TF:M11820_1	false	0.0007894400729906491	3.1026808320360275	4893	31	10	62700	LAGE3,AMY1C,FOXH1,ALX3,UBB,GCNT2,FTHL17,BAG6,MCTS1,CALML3
TF	Factor: TEF-3:C/EBPbeta; motif: RTTGCGYAAYNNNNNGGAATGY	TF:M08626	false	0.0007898064059835805	3.102479348097528	7119	31	12	62700	NCF4,TSPY1,BLK,AMY1C,FOXH1,NDP,ILK,UBB,GCNT2,SST,IL13RA2,MCTS1
TF	Factor: CSX; motif: NNCACTTGNRN	TF:M02108	false	0.0007916146352269086	3.101486185234296	7122	31	12	62700	NCF4,AMY1C,FOXH1,SSX2,GCNT2,PCSK1N,FTHL17,TADA2A,MCTS1,CALML3,GNG13,KAT6B
TF	Factor: CREB; motif: NNTKACGTCANNNS	TF:M00916	false	0.0007943633602714416	3.0999807957298247	5974	31	11	62700	BLK,SSX2,CTIF,ALX3,ILK,HPS5,UBB,GCNT2,SST,CALML3,GNG13
TF	Factor: GKLF; motif: NNRRGRRNGNSNNN; match class: 1	TF:M07040_1	false	0.0008029731820016353	3.0952989592084887	8362	31	13	62700	TSPY1,FOXH1,CTIF,ALX3,ILK,UBB,PCSK1N,FTHL17,FGF11,BAG6,CALML3,GNG13,KAT6B
TF	Factor: GATA-1; motif: SNNGATNNNN	TF:M00075	false	0.000835143811195397	3.0782387328627303	7165	31	12	62700	NCF4,AMY1C,SSX2,PIWIL1,UBB,GCNT2,SST,PCSK1N,FTHL17,BAG6,CALML3,GNG13
TF	Factor: E2F-4; motif: TTTGGCGCCAAA	TF:M04519	false	0.0008404567725076113	3.075484618862456	4936	31	10	62700	NCF4,CTIF,PIWIL1,ALX3,ATP4B,HPS5,GCNT2,FTHL17,TADA2A,GNG13
TF	Factor: ZBP89; motif: CCCCKCCCCCNN; match class: 1	TF:M07397_1	false	0.0008724483997931313	3.059260249581156	3049	31	8	62700	FOXH1,PIWIL1,ALX3,HPS5,PCSK1N,BAG6,MCTS1,KAT6B
TF	Factor: YY1; motif: NNNCGGCCATCTTGNCTSNW	TF:M00069	false	0.0008792392085468275	3.055892953346335	8442	31	13	62700	NCF4,BLK,FOXH1,SSX2,CTIF,ATP4B,HLA-B,UBB,PCSK1N,BAG6,MCTS1,CALML3,KAT6B
TF	Factor: E2F; motif: TTTSGCGC	TF:M00050	false	0.0008846730254365019	3.0532172145988645	7214	31	12	62700	TSPY1,LAGE3,SSX2,CTIF,HLA-B,HPS5,UBB,GCNT2,SST,FTHL17,TADA2A,BAG6
TF	Factor: PPARalpha:RXRalpha; motif: NNRGGTCATWGGGGTSANG; match class: 1	TF:M00518_1	false	0.0008958918217651903	3.0477444278901045	3063	31	8	62700	LAGE3,BLK,FOXH1,ILK,PCSK1N,FTHL17,MCTS1,GNG13
TF	Factor: NR1B2; motif: NTGACCY	TF:M02111	false	0.000928588533687471	3.032176683352382	9802	31	14	62700	NCF4,LAGE3,BLK,FOXH1,ALX3,ILK,ATP4B,SST,FTHL17,FGF11,TADA2A,CALML3,GNG13,KAT6B
TF	Factor: BCL-6; motif: NYGCTTTCKAGGAANN	TF:M12341	false	0.0009378809005871031	3.0278523082113957	6100	31	11	62700	NCF4,TSPY1,LAGE3,BLK,AMY1C,NDP,HLA-B,UBB,PCSK1N,FTHL17,BAG6
TF	Factor: IRF-2; motif: NAANYGAAASYR	TF:M08775	false	0.0009378809005871031	3.0278523082113957	8506	31	13	62700	BLK,AMY1C,NDP,SSX2,ILK,HPS5,UBB,GCNT2,PCSK1N,FTHL17,FGF11,IL13RA2,MCTS1
TF	Factor: c-Krox; motif: NCGACCACCN	TF:M12232	false	0.0009383562703765082	3.0276322395718713	3089	31	8	62700	NCF4,TSPY1,LAGE3,PIWIL1,HLA-B,BAG6,CALML3,KAT6B
TF	Factor: VDR:RXR; motif: GGGTCAWNGRGTTCA	TF:M01202	false	0.0009408723072670588	3.026469313886573	4010	31	9	62700	NCF4,LAGE3,BLK,CTIF,ILK,HLA-B,HPS5,GCNT2,CALML3
TF	Factor: E2F-3; motif: NTTTTGGCGCCAAAAN	TF:M11526	false	0.0009408723072670588	3.026469313886573	7273	31	12	62700	NCF4,SSX2,CTIF,PIWIL1,ATP4B,HPS5,GCNT2,SST,FTHL17,TADA2A,MCTS1,GNG13
TF	Factor: LEF-1; motif: NCCTTTSWNNTNYN	TF:M09975	false	0.0009452578400129832	3.02444971189163	4017	31	9	62700	AMY1C,FOXH1,NDP,CTIF,ILK,ATP4B,GCNT2,PCSK1N,BAG6
TF	Factor: BCL-6; motif: WRCTTTCKAGGRAT	TF:M01185	false	0.0009514733546217225	3.021603369334696	6121	31	11	62700	AMY1C,NDP,CTIF,PIWIL1,ALX3,ILK,HLA-B,UBB,GCNT2,BAG6,GNG13
TF	Factor: NF-1; motif: TTGGCNN	TF:M07364	false	0.0009514733546217225	3.021603369334696	5031	31	10	62700	NCF4,CTIF,ATP4B,UBB,GCNT2,PCSK1N,FGF11,BAG6,CALML3,KAT6B
TF	Factor: MAZ; motif: NKGGGAGGGGRGGR	TF:M02023	false	0.0009634678060056897	3.0161627925888848	7300	31	12	62700	TSPY1,FOXH1,SSX2,CTIF,PIWIL1,ILK,UBB,PCSK1N,FTHL17,MCTS1,GNG13,KAT6B
TF	Factor: ERF:FOXI1; motif: RNAAACMGGAARTN	TF:M08239	false	0.0009649658928624733	3.01548803671154	2283	31	7	62700	TSPY1,ILK,HPS5,GCNT2,PCSK1N,FTHL17,BAG6
TF	Factor: DATF1; motif: SNGGRRGCWGNGGG	TF:M09724	false	0.0009947263241356192	3.0022963888688023	8573	31	13	62700	LAGE3,FOXH1,CTIF,PIWIL1,ILK,ATP4B,SST,FGF11,TADA2A,BAG6,CALML3,GNG13,KAT6B
TF	Factor: Egr-2; motif: CCCMCNCN	TF:M02092	false	0.0010094667211524818	2.9959079937664734	5072	31	10	62700	TSPY1,BLK,FOXH1,NDP,PIWIL1,ILK,SST,FGF11,TADA2A,GNG13
TF	Factor: NKX25; motif: NNANCCACTTRAAWTT	TF:M01414	false	0.0010146398400263572	2.99368808902836	9910	31	14	62700	FOXH1,NDP,ILK,ATP4B,HLA-B,HPS5,GCNT2,SST,FTHL17,TADA2A,BAG6,MCTS1,GNG13,KAT6B
TF	Factor: Lhx8; motif: TGATTG; match class: 1	TF:M07476_1	false	0.001028628652320191	2.987741382628924	3142	31	8	62700	TSPY1,NDP,SSX2,CTIF,UBB,SST,MCTS1,KAT6B
TF	Factor: RORA; motif: CCYTGNCCTN; match class: 1	TF:M12659_1	false	0.0010433239153180482	2.9815808375027952	2316	31	7	62700	AMY1C,FOXH1,ILK,ATP4B,UBB,FGF11,CALML3
TF	Factor: Pax-2; motif: CAYSCCTSAGT	TF:M03839	false	0.0010442961812393576	2.98117631011221	5098	31	10	62700	NCF4,AMY1C,FOXH1,ALX3,HLA-B,HPS5,PCSK1N,TADA2A,GNG13,KAT6B
TF	Factor: YB-1; motif: NNNNCCAATNN; match class: 1	TF:M03862_1	false	0.0010442961812393576	2.98117631011221	3152	31	8	62700	NCF4,SSX2,HLA-B,UBB,GCNT2,FGF11,MCTS1,KAT6B
TF	Factor: CREB1; motif: TKACGTCAYNN; match class: 1	TF:M09600_1	false	0.0010460293446183154	2.980456131886481	1591	31	6	62700	BLK,CTIF,HPS5,SST,CALML3,GNG13
TF	Factor: KLF4; motif: NNCCCCACCCNN	TF:M12489	false	0.00105298695149545	2.977577010513122	6206	31	11	62700	TSPY1,FOXH1,CTIF,PIWIL1,PCSK1N,FTHL17,FGF11,BAG6,MCTS1,CALML3,GNG13
TF	Factor: SP2; motif: GNNGGGGGCGGGGSN	TF:M03807	false	0.0010538028501749384	2.977240631144162	8635	31	13	62700	LAGE3,BLK,FOXH1,CTIF,PIWIL1,ALX3,ILK,PCSK1N,FGF11,BAG6,MCTS1,GNG13,KAT6B
TF	Factor: ESE-1; motif: SATKGCGGATGCN; match class: 1	TF:M11381_1	false	0.0010586827519002578	2.9752341624049823	9962	31	14	62700	NCF4,TSPY1,FOXH1,SSX2,ILK,HLA-B,HPS5,UBB,FTHL17,FGF11,IL13RA2,MCTS1,GNG13,KAT6B
TF	Factor: AP-4; motif: AWCAGCTGWT; match class: 1	TF:M11206_1	false	0.0010664515859910133	2.97205885555839	7398	31	12	62700	NCF4,BLK,FOXH1,SSX2,CTIF,UBB,GCNT2,FTHL17,FGF11,BAG6,CALML3,GNG13
TF	Factor: AP-4; motif: AWCAGCTGWT	TF:M11206	false	0.0010664515859910133	2.97205885555839	7398	31	12	62700	NCF4,BLK,FOXH1,SSX2,CTIF,UBB,GCNT2,FTHL17,FGF11,BAG6,CALML3,GNG13
TF	Factor: OVOL; motif: ANRTAACGG; match class: 1	TF:M08894_1	false	0.0010777680345938204	2.967474701242296	2335	31	7	62700	AMY1C,PIWIL1,HPS5,UBB,FTHL17,IL13RA2,TADA2A
TF	Factor: GCMa:C/EBPbeta; motif: ATGCGGGTNNRTTGCGCAAY; match class: 1	TF:M08575_1	false	0.0010859377399236962	2.9641950734420948	1606	31	6	62700	AMY1C,FOXH1,HPS5,UBB,FGF11,GNG13
TF	Factor: Pbx; motif: NKTGATTGACRKSN	TF:M01967	false	0.0010911799196361067	2.962103634688581	5137	31	10	62700	NCF4,LAGE3,ALX3,ILK,UBB,GCNT2,BAG6,MCTS1,CALML3,KAT6B
TF	Factor: LKLF; motif: GGGGTGGKSN	TF:M07261	false	0.0010911799196361067	2.962103634688581	10000	31	14	62700	TSPY1,LAGE3,FOXH1,SSX2,CTIF,PCSK1N,FTHL17,FGF11,TADA2A,BAG6,MCTS1,CALML3,GNG13,KAT6B
TF	Factor: EHF; motif: CSCGGAARTN; match class: 1	TF:M02052_1	false	0.001107093816186128	2.955815575033144	4124	31	9	62700	FOXH1,NDP,ALX3,HPS5,FTHL17,TADA2A,BAG6,MCTS1,CALML3
TF	Factor: ER-beta; motif: RGGTCASCNTGMCCY; match class: 1	TF:M09910_1	false	0.0011321242453628344	2.94610590873565	4137	31	9	62700	TSPY1,BLK,ALX3,ILK,ATP4B,FTHL17,CALML3,GNG13,KAT6B
TF	Factor: Sp3; motif: ASMCTTGGGSRGGG; match class: 1	TF:M00665_1	false	0.0011427082454471254	2.942064638866641	2361	31	7	62700	TSPY1,FOXH1,SSX2,CTIF,PIWIL1,PCSK1N,GNG13
TF	Factor: Sox-10; motif: AACAATRGNCYATTGTT	TF:M11632	false	0.0011855550536072656	2.9260782738893414	5196	31	10	62700	BLK,AMY1C,NDP,HLA-B,HPS5,GCNT2,SST,FTHL17,IL13RA2,MCTS1
TF	Factor: FOXP3; motif: NNNVAAACANWD	TF:M07419	false	0.0012488454107220672	2.9034913177711927	6346	31	11	62700	BLK,SSX2,CTIF,HPS5,UBB,SST,PCSK1N,FTHL17,FGF11,IL13RA2,MCTS1
TF	Factor: ZNF300; motif: SWGGGGGSN; match class: 1	TF:M07486_1	false	0.00125726498733798	2.9005731786305686	7544	31	12	62700	TSPY1,LAGE3,FOXH1,CTIF,ATP4B,UBB,PCSK1N,FTHL17,FGF11,CALML3,GNG13,KAT6B
TF	Factor: ESE-1; motif: NWTRCGGAWGCN; match class: 1	TF:M11382_1	false	0.0012629598538291497	2.898610454304192	4206	31	9	62700	FOXH1,SSX2,HPS5,FTHL17,FGF11,IL13RA2,BAG6,MCTS1,KAT6B
TF	Factor: ELF1; motif: NNNASCCGGAAGTGGNNNN	TF:M12600	false	0.00127322866094045	2.895093593780075	8824	31	13	62700	TSPY1,BLK,FOXH1,ATP4B,HLA-B,HPS5,FTHL17,IL13RA2,TADA2A,BAG6,MCTS1,CALML3,KAT6B
TF	Factor: C/EBPbeta; motif: RNRTKDNGMAAKNN	TF:M00109	false	0.0012910808655262386	2.88904655529209	3270	31	8	62700	BLK,NDP,SSX2,ALX3,GCNT2,SST,TADA2A,KAT6B
TF	Factor: c-Ets; motif: KRCAGGAARTRNKT	TF:M00340	false	0.0012986799217070929	2.8864978738424965	5262	31	10	62700	TSPY1,BLK,FOXH1,ILK,HPS5,GCNT2,FTHL17,IL13RA2,MCTS1,CALML3
TF	Factor: Elf-1; motif: NANGCGGAAGTR	TF:M11452	false	0.0013208564588402783	2.879144375815264	6394	31	11	62700	LAGE3,BLK,FOXH1,ATP4B,HPS5,FTHL17,IL13RA2,TADA2A,BAG6,MCTS1,CALML3
TF	Factor: DREF; motif: CTYYCWCTTCCY	TF:M09725	false	0.0013280105228522662	2.87679848370402	7596	31	12	62700	NCF4,TSPY1,BLK,FOXH1,CTIF,ATP4B,GCNT2,SST,PCSK1N,FTHL17,IL13RA2,KAT6B
TF	Factor: RFX3; motif: NYNCCMTGGCAACM	TF:M09732	false	0.001331478835505786	2.875665732489104	5281	31	10	62700	TSPY1,LAGE3,PIWIL1,ATP4B,PCSK1N,FTHL17,IL13RA2,BAG6,CALML3,GNG13
TF	Factor: Sox-10; motif: AACAATGGNCCATTGTT; match class: 1	TF:M11633_1	false	0.0013388826150694498	2.873257497567767	3292	31	8	62700	AMY1C,NDP,HPS5,GCNT2,SST,FTHL17,IL13RA2,MCTS1
TF	Factor: USF2; motif: AAGTCACG	TF:M04810	false	0.0013388826150694498	2.873257497567767	6408	31	11	62700	LAGE3,AMY1C,FOXH1,SSX2,HPS5,UBB,GCNT2,FGF11,BAG6,CALML3,GNG13
TF	Factor: AP-4; motif: ANCATATGNT	TF:M11207	false	0.0013390333162088808	2.8732086172630673	3293	31	8	62700	AMY1C,CTIF,ATP4B,GCNT2,PCSK1N,FTHL17,TADA2A,MCTS1
TF	Factor: AP-2beta; motif: GCNNNGGSCNGVGGGN	TF:M01858	false	0.0013390333162088808	2.8732086172630673	7609	31	12	62700	NCF4,TSPY1,FOXH1,PIWIL1,ALX3,ILK,PCSK1N,FTHL17,FGF11,TADA2A,BAG6,CALML3
TF	Factor: MAZ; motif: GGGGAGGG; match class: 1	TF:M00649_1	false	0.001356864892971017	2.8674633941666	4256	31	9	62700	FOXH1,CTIF,PIWIL1,ALX3,ILK,HPS5,UBB,CALML3,KAT6B
TF	Factor: HDAC1; motif: KGCARGGTC; match class: 1	TF:M07041_1	false	0.001360745988520722	2.866222937309167	6425	31	11	62700	NCF4,LAGE3,BLK,FOXH1,PIWIL1,ILK,ATP4B,FGF11,MCTS1,CALML3,GNG13
TF	Factor: GATA-5; motif: TTAMCAR	TF:M05445	false	0.0013835765607933903	2.8589968039895033	3314	31	8	62700	BLK,AMY1C,NDP,HPS5,GCNT2,IL13RA2,TADA2A,BAG6
TF	Factor: OC-2; motif: TCAATA	TF:M02112	false	0.0013995274432376105	2.8540185810636243	7653	31	12	62700	NCF4,BLK,AMY1C,CTIF,ILK,GCNT2,SST,FTHL17,FGF11,IL13RA2,MCTS1,CALML3
TF	Factor: EGR; motif: CGCCCCCGCNN	TF:M08878	false	0.0014323174332017165	2.843960722104703	7674	31	12	62700	TSPY1,LAGE3,CTIF,PIWIL1,ALX3,ATP4B,PCSK1N,FGF11,MCTS1,CALML3,GNG13,KAT6B
TF	Factor: ATF-2; motif: NRTGAYGTMAYN	TF:M11308	false	0.0014355666066652882	2.8429766525327733	4296	31	9	62700	NCF4,BLK,AMY1C,ATP4B,HLA-B,HPS5,UBB,SST,TADA2A
TF	Factor: NF-1C; motif: NYTGGCNNYNNGCCARN; match class: 1	TF:M10002_1	false	0.0014525894404379593	2.837857117255853	1713	31	6	62700	TSPY1,FOXH1,PIWIL1,FTHL17,FGF11,GNG13
TF	Factor: CDP; motif: CACCRATANNTATBG	TF:M00105	false	0.0014622534052573099	2.834977358589884	3347	31	8	62700	NCF4,AMY1C,NDP,SSX2,CTIF,SST,IL13RA2,BAG6
TF	Factor: c-Ets-1; motif: NNNRCCGGAWRYNNNN	TF:M01078	false	0.0014728330044324724	2.8318464923732023	7704	31	12	62700	FOXH1,SSX2,ILK,ATP4B,HLA-B,HPS5,UBB,FTHL17,IL13RA2,TADA2A,BAG6,MCTS1
TF	Factor: FOXP1; motif: CTGTTTNYTYTKN	TF:M09855	false	0.0014926554529414676	2.8260404281456566	7716	31	12	62700	TSPY1,AMY1C,NDP,SSX2,CTIF,ALX3,HLA-B,HPS5,PCSK1N,FGF11,IL13RA2,MCTS1
TF	Factor: LRF; motif: NRGGGKCKY	TF:M10115	false	0.001531620710883557	2.8148487696672397	7738	31	12	62700	LAGE3,CTIF,PIWIL1,ILK,ATP4B,HPS5,UBB,PCSK1N,FTHL17,FGF11,TADA2A,CALML3
TF	Factor: AP-4; motif: VDCAGCTGNN	TF:M00175	false	0.0015424510563200593	2.811788607720884	2503	31	7	62700	BLK,FOXH1,SSX2,GCNT2,FTHL17,CALML3,GNG13
TF	Factor: JunD; motif: RTGACGTCA; match class: 1	TF:M04681_1	false	0.00154864380949978	2.8100484591659325	1738	31	6	62700	BLK,ATP4B,HPS5,UBB,SST,TADA2A
TF	Factor: Lyl-1; motif: NCAKCTGYTNYCNN; match class: 1	TF:M09977_1	false	0.00154864380949978	2.8100484591659325	7751	31	12	62700	LAGE3,BLK,FOXH1,PIWIL1,ALX3,ATP4B,GCNT2,FTHL17,FGF11,BAG6,CALML3,GNG13
TF	Factor: POU2F1:ER81; motif: ACCGGATATGCAN; match class: 1	TF:M08401_1	false	0.00154864380949978	2.8100484591659325	1738	31	6	62700	BLK,AMY1C,FOXH1,NDP,PIWIL1,UBB
TF	Factor: Elk-1:Pax-1; motif: ACCGGAACTACGCWTSANTG	TF:M08224	false	0.0016067193989925564	2.794059962757366	9072	31	13	62700	LAGE3,FOXH1,ATP4B,UBB,GCNT2,SST,PCSK1N,FTHL17,FGF11,IL13RA2,TADA2A,BAG6,GNG13
TF	Factor: ELF4; motif: NCCGGAARTN	TF:M02056	false	0.0016067193989925564	2.794059962757366	5432	31	10	62700	LAGE3,FOXH1,NDP,ILK,ATP4B,HPS5,UBB,FTHL17,BAG6,MCTS1
TF	Factor: SP8; motif: RNCACGCCCMCN	TF:M12147	false	0.0016254756731510984	2.7890195257650845	2529	31	7	62700	LAGE3,CTIF,PIWIL1,UBB,FGF11,BAG6,CALML3
TF	Factor: COE1; motif: NNTCCCYTGRGNN	TF:M07351	false	0.0016597194319638462	2.7799653212661752	1763	31	6	62700	AMY1C,SSX2,ATP4B,FTHL17,CALML3,GNG13
TF	Factor: GKLF; motif: GCCMCRCCCNNN	TF:M01588	false	0.0016702703450762824	2.7772132295275322	9111	31	13	62700	NCF4,LAGE3,BLK,FOXH1,CTIF,PIWIL1,ILK,ATP4B,FGF11,TADA2A,BAG6,GNG13,KAT6B
TF	Factor: ER-alpha; motif: AGGTCANMNTGACC	TF:M04738	false	0.0016980636558298259	2.7700460332572883	4410	31	9	62700	TSPY1,LAGE3,BLK,FOXH1,ATP4B,HLA-B,UBB,SST,KAT6B
TF	Factor: MEF-2C; motif: TATTTWT; match class: 1	TF:M02025_1	false	0.0017027660571233897	2.768845015619012	7842	31	12	62700	LAGE3,AMY1C,SSX2,HLA-B,UBB,GCNT2,SST,PCSK1N,FTHL17,IL13RA2,MCTS1,KAT6B
TF	Factor: E2F; motif: NNTTTCGCGCN; match class: 1	TF:M08875_1	false	0.0017083435477459896	2.767424788279798	1776	31	6	62700	TSPY1,LAGE3,FOXH1,SSX2,TADA2A,BAG6
TF	Factor: DEC; motif: SCCCAMGTGAAGN	TF:M00997	false	0.0017516806949394472	2.7565450563095037	9166	31	13	62700	NCF4,LAGE3,AMY1C,FOXH1,SSX2,PIWIL1,ALX3,ATP4B,HPS5,TADA2A,CALML3,GNG13,KAT6B
TF	Factor: HSF2; motif: NGAANNWTCK; match class: 1	TF:M00147_1	false	0.0017620111289976862	2.7539913528779887	4439	31	9	62700	NCF4,AMY1C,NDP,SSX2,HPS5,UBB,FTHL17,FGF11,TADA2A
TF	Factor: GATAD2A; motif: CCTKTG; match class: 1	TF:M09726_1	false	0.001776936155155905	2.7503281759997646	9183	31	13	62700	NCF4,TSPY1,LAGE3,BLK,PIWIL1,ALX3,ILK,ATP4B,UBB,PCSK1N,FGF11,CALML3,GNG13
TF	Factor: NF-YC; motif: NNRRCCAATCAGNR	TF:M10006	false	0.001801744470831113	2.744306802023465	2582	31	7	62700	NCF4,TSPY1,SSX2,PIWIL1,UBB,GCNT2,KAT6B
TF	Factor: Tax/CREB; motif: GGGGGTTGACGYANA	TF:M00114	false	0.001801744470831113	2.744306802023465	6676	31	11	62700	TSPY1,LAGE3,BLK,FOXH1,ILK,HPS5,UBB,FTHL17,TADA2A,CALML3,GNG13
TF	Factor: E2F-4; motif: TTTGGCGCCAAA; match class: 1	TF:M04519_1	false	0.0018265557807957663	2.738367060423382	2590	31	7	62700	NCF4,PIWIL1,ALX3,HPS5,GCNT2,TADA2A,GNG13
TF	Factor: E2F-4; motif: TTTTGGCGCCAWWN; match class: 1	TF:M11535_1	false	0.0018267760374560589	2.7383146938401963	6691	31	11	62700	NCF4,SSX2,CTIF,ALX3,HPS5,UBB,GCNT2,FTHL17,TADA2A,CALML3,GNG13
TF	Factor: Pax-3; motif: TCGTCACRCTTHM; match class: 1	TF:M00360_1	false	0.0018283930611066876	2.737930435560783	5541	31	10	62700	LAGE3,FOXH1,CTIF,ALX3,UBB,FTHL17,TADA2A,MCTS1,CALML3,KAT6B
TF	Factor: SRY; motif: AACAATNNNCATTGTT	TF:M04556	false	0.0018393354725825203	2.7353390534676283	7926	31	12	62700	NCF4,AMY1C,SSX2,ILK,HLA-B,UBB,GCNT2,SST,FTHL17,IL13RA2,TADA2A,MCTS1
TF	Factor: C/EBPdelta; motif: NRTTGCGYAAYN	TF:M11320	false	0.0018554665341785875	2.731546874326592	5553	31	10	62700	BLK,AMY1C,FOXH1,NDP,ALX3,UBB,GCNT2,FTHL17,TADA2A,MCTS1
TF	Factor: ATF2; motif: VGTGACGTMACN; match class: 1	TF:M00179_1	false	0.001856787140805905	2.7312378802516086	1812	31	6	62700	BLK,CTIF,HPS5,UBB,SST,CALML3
TF	Factor: Oct-2; motif: NTGCATATGCAN; match class: 1	TF:M11899_1	false	0.00188001641830211	2.7258383579986214	4490	31	9	62700	LAGE3,AMY1C,NDP,SSX2,CTIF,ATP4B,GCNT2,SST,MCTS1
TF	Factor: DBP; motif: TTRCATAANN	TF:M07038	false	0.00188001641830211	2.7258383579986214	5565	31	10	62700	BLK,AMY1C,NDP,HPS5,UBB,GCNT2,SST,FTHL17,MCTS1,KAT6B
TF	Factor: FKLF; motif: BGGGNGGVMD	TF:M01837	false	0.0019133305090992486	2.718210003375792	5579	31	10	62700	CTIF,HPS5,UBB,FTHL17,FGF11,TADA2A,BAG6,CALML3,GNG13,KAT6B
TF	Factor: Elf-1; motif: ACTTCCGGG	TF:M04714	false	0.0019162853807379923	2.7175398136027087	7969	31	12	62700	BLK,FOXH1,ATP4B,HLA-B,HPS5,UBB,FTHL17,IL13RA2,TADA2A,BAG6,MCTS1,KAT6B
TF	Factor: ELF1; motif: AACCCGGAAGTR	TF:M03966	false	0.0019296845575424823	2.7145136786166915	6744	31	11	62700	BLK,FOXH1,HPS5,UBB,FTHL17,IL13RA2,TADA2A,BAG6,MCTS1,CALML3,KAT6B
TF	Factor: PUR1; motif: GGGNCAGNN	TF:M01721	false	0.0019438210206062373	2.7113437256965245	9289	31	13	62700	NCF4,BLK,FOXH1,CTIF,PIWIL1,ALX3,ILK,ATP4B,FTHL17,FGF11,BAG6,GNG13,KAT6B
TF	Factor: MEIS1B:HOXA9; motif: TGACASTTTWAYRR	TF:M00421	false	0.001982401488466465	2.7028083848821916	6768	31	11	62700	BLK,AMY1C,NDP,HLA-B,HPS5,UBB,GCNT2,IL13RA2,BAG6,MCTS1,GNG13
TF	Factor: BTEB4; motif: NCCACGCCCM	TF:M12186	false	0.0020060576161548553	2.697656597726975	9326	31	13	62700	NCF4,LAGE3,FOXH1,SSX2,PIWIL1,ILK,UBB,FGF11,TADA2A,BAG6,CALML3,GNG13,KAT6B
TF	Factor: B-ATF; motif: NNATGACACN; match class: 1	TF:M11300_1	false	0.0020060576161548553	2.697656597726975	2642	31	7	62700	HLA-B,UBB,GCNT2,PCSK1N,BAG6,CALML3,GNG13
TF	Factor: ATF-4; motif: KACGTCAKS	TF:M01864	false	0.0020060576161548553	2.697656597726975	4539	31	9	62700	BLK,SSX2,ALX3,ATP4B,HPS5,SST,PCSK1N,CALML3,GNG13
TF	Factor: CTCF; motif: NCCRSTAGGGGGCGC	TF:M08911	false	0.0020149533703021564	2.6957349997733866	9332	31	13	62700	TSPY1,FOXH1,PIWIL1,ALX3,ATP4B,HLA-B,UBB,FTHL17,IL13RA2,TADA2A,BAG6,GNG13,KAT6B
TF	Factor: SREBP-1; motif: RTCRCGTGAY; match class: 1	TF:M11081_1	false	0.0020149533703021564	2.6957349997733866	8025	31	12	62700	TSPY1,LAGE3,AMY1C,FOXH1,CTIF,PIWIL1,ALX3,ILK,HPS5,FTHL17,TADA2A,CALML3
TF	Factor: c-Rel; motif: NGGGAATYTCCN	TF:M03545	false	0.0020273796060108606	2.693064926511429	5633	31	10	62700	AMY1C,NDP,ALX3,ILK,UBB,SST,FGF11,BAG6,CALML3,KAT6B
TF	Factor: GKLF; motif: WGGGYGKGGC	TF:M09971	false	0.0020718505027316225	2.683641584921528	5649	31	10	62700	NCF4,LAGE3,BLK,FOXH1,CTIF,PIWIL1,ATP4B,FGF11,BAG6,GNG13
TF	Factor: DEC1; motif: CNCACRTGASC	TF:M03572	false	0.0020841031491334186	2.681080790175363	6819	31	11	62700	TSPY1,FOXH1,CTIF,PIWIL1,ILK,ATP4B,HPS5,FTHL17,BAG6,GNG13,KAT6B
TF	Factor: ZNF394; motif: NRARWRGAANNNAMWGNAAK	TF:M10147	false	0.0020988273608759976	2.678023282857531	5660	31	10	62700	LAGE3,AMY1C,NDP,CTIF,ILK,HPS5,PCSK1N,FTHL17,IL13RA2,MCTS1
TF	Factor: ATF-3; motif: NATGATGTCATN; match class: 1	TF:M11290_1	false	0.0021197885804154332	2.6737074517776622	1869	31	6	62700	BLK,ATP4B,HPS5,UBB,SST,IL13RA2
TF	Factor: ZNF532; motif: NGGRGCTGGG	TF:M12732	false	0.0021197885804154332	2.6737074517776622	9389	31	13	62700	NCF4,LAGE3,AMY1C,FOXH1,NDP,ALX3,ATP4B,HLA-B,HPS5,GCNT2,FGF11,CALML3,GNG13
TF	Factor: Pax-5; motif: NNRNKCAGYSRAGCRTGAC	TF:M07223	false	0.0021382966505050505	2.669932044337579	5676	31	10	62700	FOXH1,SSX2,ALX3,ILK,ATP4B,FTHL17,FGF11,IL13RA2,CALML3,KAT6B
TF	Factor: C/EBPdelta; motif: NRTTGCGYAAYN	TF:M11321	false	0.002166045124080929	2.6643325001875136	5686	31	10	62700	BLK,AMY1C,FOXH1,NDP,ALX3,UBB,GCNT2,FTHL17,TADA2A,MCTS1
TF	Factor: RREB-1; motif: CCCCAAACMMCCCC; match class: 1	TF:M00257_1	false	0.0021780284445934873	2.6619364527485976	4601	31	9	62700	TSPY1,CTIF,PIWIL1,PCSK1N,FGF11,BAG6,MCTS1,GNG13,KAT6B
TF	Factor: ZBTB6; motif: NNSCTTGAGCCNN	TF:M12411	false	0.002209511825848252	2.655703669645071	647	31	4	62700	LAGE3,BLK,SSX2,MCTS1
TF	Factor: E2F-1; motif: NTTTCGCGCS; match class: 1	TF:M00940_1	false	0.002215942596561335	2.654441494087811	2695	31	7	62700	NCF4,TSPY1,LAGE3,SSX2,TADA2A,BAG6,GNG13
TF	Factor: GATA-1; motif: MNAGATAANR	TF:M00347	false	0.002225539000350468	2.6525647907372925	4617	31	9	62700	NDP,SSX2,HLA-B,HPS5,GCNT2,FTHL17,IL13RA2,MCTS1,CALML3
TF	Factor: P53; motif: NNNGRCATGCCCAGRCATGYCY	TF:M12647	false	0.0022316069616453113	2.6513822924492345	5714	31	10	62700	TSPY1,AMY1C,SSX2,PIWIL1,UBB,FGF11,TADA2A,BAG6,MCTS1,CALML3
TF	Factor: ATF-2; motif: RRTGANGTCAY; match class: 1	TF:M09867_1	false	0.0022316069616453113	2.6513822924492345	1202	31	5	62700	BLK,ATP4B,HPS5,UBB,SST
TF	Factor: foxm1; motif: TGTTTRCTYWNN	TF:M09930	false	0.0022316069616453113	2.6513822924492345	6888	31	11	62700	NCF4,TSPY1,NDP,ALX3,HLA-B,HPS5,GCNT2,FTHL17,FGF11,IL13RA2,CALML3
TF	Factor: Pax-8; motif: NCNNTNNTGCRTGANNNN	TF:M00328	false	0.0022654201047506923	2.6448512496082786	9467	31	13	62700	LAGE3,NDP,CTIF,ALX3,ILK,ATP4B,HLA-B,HPS5,UBB,GCNT2,BAG6,MCTS1,CALML3
TF	Factor: LRH-1; motif: TCAAGGTCRTGACCTTGA	TF:M11831	false	0.002289686930846303	2.6402238947346457	3631	31	8	62700	NCF4,LAGE3,BLK,ILK,ATP4B,HLA-B,FGF11,CALML3
TF	Factor: Fli-1; motif: MGGAAGT	TF:M07382	false	0.0022972825958763304	2.6387855776039726	6922	31	11	62700	NCF4,TSPY1,BLK,NDP,HPS5,UBB,FTHL17,IL13RA2,TADA2A,MCTS1,CALML3
TF	Factor: SPI1; motif: AGGAAGT	TF:M02278	false	0.0022972825958763304	2.6387855776039726	6922	31	11	62700	NCF4,TSPY1,BLK,NDP,HPS5,UBB,FTHL17,IL13RA2,TADA2A,MCTS1,CALML3
TF	Factor: HOXB2:PEA3; motif: ACCGGAAATGRN	TF:M08345	false	0.0022972825958763304	2.6387855776039726	8171	31	12	62700	LAGE3,BLK,FOXH1,NDP,ILK,ATP4B,HPS5,UBB,GCNT2,FTHL17,TADA2A,BAG6
TF	Factor: C-ets-1; motif: AGGAAGN	TF:M01870	false	0.0022972825958763304	2.6387855776039726	6922	31	11	62700	NCF4,TSPY1,BLK,NDP,HPS5,UBB,FTHL17,IL13RA2,TADA2A,MCTS1,CALML3
TF	Factor: Pax-6; motif: TTTCACGCWTGANTGMNYN; match class: 1	TF:M04065_1	false	0.0022972825958763304	2.6387855776039726	3638	31	8	62700	LAGE3,SST,PCSK1N,FTHL17,TADA2A,BAG6,MCTS1,CALML3
TF	Factor: PEA3; motif: AGGAAGT	TF:M03579	false	0.0022972825958763304	2.6387855776039726	6922	31	11	62700	NCF4,TSPY1,BLK,NDP,HPS5,UBB,FTHL17,IL13RA2,TADA2A,MCTS1,CALML3
TF	Factor: FOXM1; motif: NAGASTGATTA	TF:M04611	false	0.002320665545800219	2.634387445532768	9503	31	13	62700	NCF4,AMY1C,NDP,SSX2,CTIF,HLA-B,HPS5,GCNT2,FTHL17,IL13RA2,TADA2A,MCTS1,KAT6B
TF	Factor: ATF-1; motif: TNACGTCAN; match class: 1	TF:M01861_1	false	0.0023770186421564377	2.6239674122331476	1923	31	6	62700	BLK,CTIF,HPS5,UBB,SST,CALML3
TF	Factor: GATA-2; motif: NWGATAASN	TF:M12190	false	0.0023770186421564377	2.6239674122331476	1225	31	5	62700	AMY1C,SSX2,HLA-B,HPS5,GCNT2
TF	Factor: AP-2; motif: SNNNCCNCAGGCN; match class: 1	TF:M00915_1	false	0.0023770186421564377	2.6239674122331476	4675	31	9	62700	AMY1C,FOXH1,CTIF,PIWIL1,ALX3,ILK,TADA2A,GNG13,KAT6B
TF	Factor: ctcf; motif: CCRSCAGGGGGCGCN	TF:M10426	false	0.0023902492945760087	2.6215568013060104	9538	31	13	62700	NCF4,TSPY1,LAGE3,FOXH1,PIWIL1,ALX3,HLA-B,UBB,FTHL17,IL13RA2,TADA2A,GNG13,KAT6B
TF	Factor: CREB1; motif: NNTGACGTCANN; match class: 1	TF:M09804_1	false	0.0023902492945760087	2.6215568013060104	4682	31	9	62700	NCF4,BLK,AMY1C,HLA-B,HPS5,UBB,SST,TADA2A,GNG13
TF	Factor: CREB1; motif: NNTGACGTCANN	TF:M09804	false	0.0023902492945760087	2.6215568013060104	4682	31	9	62700	NCF4,BLK,AMY1C,HLA-B,HPS5,UBB,SST,TADA2A,GNG13
TF	Factor: ZNF343; motif: CCGCTTCMCCNCGGCMN	TF:M12302	false	0.00240511704213856	2.6188637843553892	53	31	2	62700	PIWIL1,SST
TF	Factor: AP-2beta; motif: NSCCNNNGGSN; match class: 1	TF:M11478_1	false	0.00240511704213856	2.6188637843553892	8225	31	12	62700	TSPY1,LAGE3,BLK,FOXH1,PIWIL1,ILK,HPS5,PCSK1N,TADA2A,BAG6,GNG13,KAT6B
TF	Factor: GCMb:Max; motif: ATGCGGGYNNCAYGTG	TF:M08710	false	0.002405582160915176	2.618779805494847	669	31	4	62700	CTIF,GCNT2,CALML3,GNG13
TF	Factor: Sox-17; motif: NCCATTGTNNN	TF:M10066	false	0.002424969910084858	2.615293645913339	2754	31	7	62700	NCF4,TSPY1,NDP,HLA-B,SST,FTHL17,MCTS1
TF	Factor: SP1:SP3; motif: CCSCCCCCYCC	TF:M01219	false	0.002441307313607504	2.612377547824398	6986	31	11	62700	TSPY1,LAGE3,PIWIL1,ALX3,ATP4B,PCSK1N,FGF11,TADA2A,MCTS1,CALML3,KAT6B
TF	Factor: E2A; motif: NMCAGCTGCWN	TF:M10099	false	0.002441307313607504	2.612377547824398	1236	31	5	62700	NCF4,LAGE3,CTIF,ATP4B,GNG13
TF	Factor: Dlx-7; motif: NTCRTTAN	TF:M10603	false	0.00245934745821259	2.609180109518969	8253	31	12	62700	NCF4,BLK,NDP,CTIF,ALX3,ILK,UBB,IL13RA2,TADA2A,BAG6,MCTS1,KAT6B
TF	Factor: Dlx-5; motif: NTCRTTAN	TF:M10612	false	0.00245934745821259	2.609180109518969	8253	31	12	62700	NCF4,BLK,NDP,CTIF,ALX3,ILK,UBB,IL13RA2,TADA2A,BAG6,MCTS1,KAT6B
TF	Factor: T3R-beta; motif: RTGACCTYACRTGACCTYA	TF:M11819	false	0.00245934745821259	2.609180109518969	6996	31	11	62700	NCF4,CTIF,PIWIL1,ALX3,ILK,ATP4B,PCSK1N,FGF11,TADA2A,BAG6,KAT6B
TF	Factor: Gli2; motif: NTGGGTGGTCNN; match class: 1	TF:M07455_1	false	0.0025043884373780415	2.6012983099957316	274	31	3	62700	FOXH1,SSX2,UBB
TF	Factor: EN2; motif: NNYAATTANN	TF:M04318	false	0.0025073981179893462	2.600776704446707	1951	31	6	62700	FOXH1,SSX2,HLA-B,GCNT2,IL13RA2,MCTS1
TF	Factor: Pax-4; motif: DTTTTCCACCN; match class: 1	TF:M04624_1	false	0.0025171571555949275	2.599089668966129	9610	31	13	62700	BLK,AMY1C,FOXH1,SSX2,ATP4B,HLA-B,UBB,GCNT2,SST,FTHL17,FGF11,IL13RA2,KAT6B
TF	Factor: ER-alpha; motif: GGNNNNNNTGACCYN	TF:M03820	false	0.0025171571555949275	2.599089668966129	2778	31	7	62700	TSPY1,LAGE3,BLK,ATP4B,UBB,GNG13,KAT6B
TF	Factor: E2F-1; motif: NKTSSCGC; match class: 1	TF:M00428_1	false	0.002528459941168688	2.597143922580064	3710	31	8	62700	NCF4,CTIF,ALX3,UBB,TADA2A,BAG6,GNG13,KAT6B
TF	Factor: KLF14; motif: NRCCACRCCCMCN	TF:M12183	false	0.0025314525553013925	2.5966302077848984	7028	31	11	62700	LAGE3,FOXH1,PIWIL1,ALX3,UBB,PCSK1N,FGF11,BAG6,CALML3,GNG13,KAT6B
TF	Factor: YY2; motif: NCCGCCATNTY	TF:M03925	false	0.0025443164453992765	2.594428874963866	4740	31	9	62700	TSPY1,SSX2,CTIF,ATP4B,HPS5,PCSK1N,FTHL17,FGF11,KAT6B
TF	Factor: ERG; motif: ACCGGAART	TF:M01752	false	0.0025443164453992765	2.594428874963866	9627	31	13	62700	BLK,FOXH1,PIWIL1,ATP4B,HLA-B,HPS5,UBB,FTHL17,IL13RA2,TADA2A,BAG6,MCTS1,KAT6B
TF	Factor: Elf-1; motif: NANCCGGAAGTN	TF:M11451	false	0.0025618888860196084	2.5914397103583164	7042	31	11	62700	BLK,FOXH1,ATP4B,HPS5,FTHL17,IL13RA2,TADA2A,BAG6,MCTS1,CALML3,KAT6B
TF	Factor: Elk-1; motif: NNCCGGAAGTN; match class: 1	TF:M11435_1	false	0.0025677270237646414	2.590451148194363	5857	31	10	62700	FOXH1,SSX2,ALX3,HPS5,FTHL17,IL13RA2,TADA2A,BAG6,MCTS1,KAT6B
TF	Factor: HMGIY; motif: NNKKNAWTTTNYTNN	TF:M01010	false	0.002637652711851266	2.5787823866726876	8334	31	12	62700	LAGE3,BLK,NDP,HLA-B,GCNT2,SST,FTHL17,FGF11,IL13RA2,TADA2A,MCTS1,CALML3
TF	Factor: YY1; motif: CAANATGGCGGC	TF:M10436	false	0.002640023314937149	2.5783922377120483	8336	31	12	62700	TSPY1,SSX2,CTIF,ATP4B,HLA-B,HPS5,UBB,SST,PCSK1N,FTHL17,FGF11,KAT6B
TF	Factor: JUNB:C-JUN; motif: KRTGACGTCATN; match class: 1	TF:M08945_1	false	0.0026727474683336367	2.5730420731515125	5894	31	10	62700	BLK,AMY1C,ATP4B,HLA-B,HPS5,UBB,SST,FGF11,CALML3,GNG13
TF	Factor: POU3F3; motif: WTGMATAAWTWA	TF:M04081	false	0.0026727474683336367	2.5730420731515125	1983	31	6	62700	NCF4,AMY1C,HPS5,UBB,SST,IL13RA2
TF	Factor: IRF-8; motif: NCGAAACCGAAACYN	TF:M11683	false	0.0026727474683336367	2.5730420731515125	4780	31	9	62700	NCF4,BLK,SSX2,HLA-B,HPS5,GCNT2,FTHL17,IL13RA2,CALML3
TF	Factor: Elk-1:SREBP-2; motif: RTCACGTGACCGGAAGN	TF:M08229	false	0.0026727474683336367	2.5730420731515125	9684	31	13	62700	NCF4,TSPY1,CTIF,PIWIL1,ILK,HLA-B,HPS5,FTHL17,FGF11,TADA2A,BAG6,MCTS1,KAT6B
TF	Factor: NFATc2; motif: TTTTCCATGGAAAA	TF:M11985	false	0.0026728078445764822	2.5730322627323616	5895	31	10	62700	BLK,NDP,SSX2,PIWIL1,ALX3,ATP4B,HLA-B,IL13RA2,TADA2A,MCTS1
TF	Factor: YB-1; motif: CCAMTCNGMR; match class: 1	TF:M03805_1	false	0.002737004157783476	2.5627245428525547	3766	31	8	62700	NCF4,BLK,SSX2,UBB,GCNT2,FGF11,BAG6,KAT6B
TF	Factor: ZNF592; motif: NSARNATGGAGKN	TF:M09766	false	0.002785620641060186	2.555078028153321	7123	31	11	62700	NCF4,TSPY1,BLK,SSX2,ALX3,ATP4B,GCNT2,SST,FTHL17,IL13RA2,CALML3
TF	Factor: CP2; motif: AACCGGTTNNAACCGGTT	TF:M11485	false	0.0027887063994205463	2.55459720671764	7125	31	11	62700	NCF4,FOXH1,PIWIL1,ALX3,HPS5,FTHL17,FGF11,TADA2A,BAG6,CALML3,KAT6B
TF	Factor: Elk-1; motif: NRSCGGAAGNN	TF:M11434	false	0.0027930191981170053	2.553926079119037	8397	31	12	62700	NCF4,TSPY1,FOXH1,SSX2,ATP4B,HLA-B,HPS5,FTHL17,FGF11,TADA2A,BAG6,MCTS1
TF	Factor: C/EBPdelta; motif: TTGCNNMAN	TF:M03571	false	0.0027961676913100817	2.5534367867079046	3781	31	8	62700	BLK,AMY1C,FOXH1,NDP,HPS5,UBB,GCNT2,TADA2A
TF	Factor: sp4; motif: NNNGCYCCGCCCCCY	TF:M10530	false	0.0028042765895885152	2.552179153541333	8403	31	12	62700	LAGE3,BLK,FOXH1,CTIF,PIWIL1,ALX3,ILK,PCSK1N,FTHL17,BAG6,GNG13,KAT6B
TF	Factor: IRF-4; motif: GAAARTA	TF:M01883	false	0.0028256344853176663	2.5488840177444505	8411	31	12	62700	LAGE3,AMY1C,NDP,CTIF,PIWIL1,ATP4B,UBB,SST,PCSK1N,FGF11,TADA2A,MCTS1
TF	Factor: c-Myc; motif: KACCACGTGSYY; match class: 1	TF:M01154_1	false	0.0028411870876550284	2.5465001677339374	3793	31	8	62700	TSPY1,AMY1C,FOXH1,CTIF,PIWIL1,ILK,HPS5,FTHL17
TF	Factor: Net; motif: ACCGGAAGTN	TF:M11443	false	0.0028412339839618463	2.5464929993784016	290	31	3	62700	HPS5,FTHL17,BAG6
TF	Factor: SP2; motif: NNRRCCAATSRGNRNSNGSN; match class: 1	TF:M12668_1	false	0.0028503654847771617	2.545099449519508	5953	31	10	62700	NCF4,BLK,SSX2,HLA-B,UBB,GCNT2,BAG6,MCTS1,CALML3,KAT6B
TF	Factor: TIEG1; motif: NCCCNSNCCCCGCCCCC; match class: 1	TF:M12351_1	false	0.00285552866049421	2.5443134765315967	8430	31	12	62700	LAGE3,FOXH1,CTIF,PIWIL1,ALX3,PCSK1N,FTHL17,FGF11,BAG6,MCTS1,GNG13,KAT6B
TF	Factor: NKX2-2; motif: NNNCCACTCAANNN	TF:M12456	false	0.00285552866049421	2.5443134765315967	9770	31	13	62700	LAGE3,BLK,AMY1C,SSX2,ALX3,ILK,HPS5,SST,PCSK1N,FTHL17,CALML3,GNG13,KAT6B
TF	Factor: WT1; motif: SMCNCCNSC; match class: 1	TF:M01118_1	false	0.00285552866049421	2.5443134765315967	2856	31	7	62700	FOXH1,CTIF,ALX3,HPS5,PCSK1N,FGF11,KAT6B
TF	Factor: foxl2; motif: NNYGTAAACAN	TF:M11579	false	0.00285552866049421	2.5443134765315967	5956	31	10	62700	NCF4,AMY1C,NDP,HLA-B,HPS5,UBB,GCNT2,FTHL17,MCTS1,CALML3
TF	Factor: AP4; motif: NMNCAGCTGGN	TF:M12580	false	0.002862382289538982	2.543272363885173	5961	31	10	62700	BLK,FOXH1,SSX2,CTIF,ATP4B,UBB,FTHL17,BAG6,CALML3,GNG13
TF	Factor: CTCF; motif: YNRCCASYAGRKGGCRSYN	TF:M02242	false	0.0028974806843568373	2.5379794505171533	5971	31	10	62700	NCF4,TSPY1,FOXH1,PIWIL1,HLA-B,GCNT2,FTHL17,IL13RA2,GNG13,KAT6B
TF	Factor: LXR,; motif: YGAMCTNNASTRACCYN	TF:M00965	false	0.0029034201088922944	2.5370901196029596	3812	31	8	62700	NCF4,ALX3,ATP4B,HLA-B,FGF11,TADA2A,BAG6,KAT6B
TF	Factor: B-ATF; motif: NNAYGACACN; match class: 1	TF:M11301_1	false	0.002961665615857058	2.5284639766675583	2032	31	6	62700	NDP,HLA-B,UBB,PCSK1N,BAG6,CALML3
TF	Factor: GLI2; motif: TGGGTGGTCNS; match class: 1	TF:M07291_1	false	0.0029762690503677973	2.526327811765767	296	31	3	62700	FOXH1,SSX2,UBB
TF	Factor: YY1; motif: NAANATGGCGNNN	TF:M08982	false	0.0029975326811204676	2.5232360732323134	7204	31	11	62700	TSPY1,SSX2,CTIF,ATP4B,HLA-B,UBB,SST,PCSK1N,FTHL17,IL13RA2,KAT6B
TF	Factor: SP1; motif: NCCCCKCCCCC	TF:M07226	false	0.003016884998456488	2.5204412445110145	8488	31	12	62700	LAGE3,FOXH1,PIWIL1,ALX3,ILK,UBB,PCSK1N,FTHL17,BAG6,MCTS1,GNG13,KAT6B
TF	Factor: Sox-10; motif: AACAATGGNCCATTGTT	TF:M11633	false	0.0030257164878718813	2.519171768157247	3840	31	8	62700	AMY1C,NDP,HPS5,GCNT2,SST,FTHL17,IL13RA2,MCTS1
TF	Factor: E2F-2; motif: NTTTTGGCGCCAWWWN; match class: 1	TF:M11528_1	false	0.0030501197359425252	2.5156831115914313	4890	31	9	62700	NCF4,CTIF,ALX3,HPS5,GCNT2,FTHL17,TADA2A,CALML3,GNG13
TF	Factor: WT1; motif: GNGGGGGCGGGG	TF:M03893	false	0.003053231089732952	2.5152403240348655	8506	31	12	62700	TSPY1,LAGE3,FOXH1,CTIF,PIWIL1,ALX3,ATP4B,PCSK1N,MCTS1,CALML3,GNG13,KAT6B
TF	Factor: AR; motif: GGAACGGWACATGTTCT; match class: 1	TF:M08190_1	false	0.0030552514016872136	2.5149530479833473	2049	31	6	62700	TSPY1,SSX2,PIWIL1,ILK,HPS5,FTHL17
TF	Factor: CREB1; motif: NRRTGACGTMA	TF:M09887	false	0.0031037956405397353	2.5081068811985316	6035	31	10	62700	BLK,CTIF,ALX3,HPS5,UBB,SST,PCSK1N,BAG6,CALML3,GNG13
TF	Factor: GLI; motif: NGACCMCCCAN	TF:M07290	false	0.003123317040094443	2.5053839293864835	7249	31	11	62700	TSPY1,FOXH1,NDP,SSX2,CTIF,PIWIL1,HPS5,UBB,TADA2A,GNG13,KAT6B
TF	Factor: HNF4A; motif: RRGTCCAAAGTCCANN	TF:M04465	false	0.003138177682255681	2.5033224704882255	1328	31	5	62700	NCF4,CTIF,PIWIL1,ALX3,BAG6
TF	Factor: PRDM16; motif: KGGTCATRACCM	TF:M05946	false	0.0031678803035938992	2.4992312363220464	7263	31	11	62700	TSPY1,AMY1C,FOXH1,NDP,HLA-B,UBB,SST,FGF11,BAG6,MCTS1,CALML3
TF	Factor: Sox-9; motif: RNACAAAGGVN	TF:M01284	false	0.0032004675606389825	2.4947865703762937	6062	31	10	62700	NCF4,TSPY1,AMY1C,NDP,ALX3,HLA-B,FTHL17,BAG6,MCTS1,CALML3
TF	Factor: Elk-1:PDEF; motif: NCMGGAMGGANATCCGGN	TF:M08227	false	0.003205077133472174	2.4941615142767573	8561	31	12	62700	NCF4,BLK,FOXH1,NDP,CTIF,PIWIL1,ILK,ATP4B,FGF11,BAG6,CALML3,GNG13
TF	Factor: HOXB2:HOXB13; motif: YMATCATCGTAAA	TF:M08346	false	0.003205077133472174	2.4941615142767573	64	31	2	62700	HLA-B,HPS5
TF	Factor: ATF; motif: NTGACGTCANYS	TF:M00338	false	0.003205077133472174	2.4941615142767573	3883	31	8	62700	BLK,SSX2,CTIF,ALX3,HPS5,GCNT2,SST,CALML3
TF	Factor: AP-4; motif: AWCAGCTGWT; match class: 1	TF:M11208_1	false	0.0032362375559026823	2.489959606518659	3890	31	8	62700	BLK,FOXH1,SSX2,GCNT2,FTHL17,FGF11,BAG6,CALML3
TF	Factor: AP-4; motif: NCAGCTGYNGNCN	TF:M01860	false	0.0032480558805705133	2.4883765076283204	6079	31	10	62700	NCF4,LAGE3,ATP4B,HLA-B,UBB,GCNT2,FTHL17,FGF11,BAG6,GNG13
TF	Factor: SP8; motif: RCCACGCCCMCY	TF:M03923	false	0.0032776031014436213	2.4844436381020176	2939	31	7	62700	LAGE3,BLK,SSX2,PIWIL1,MCTS1,CALML3,GNG13
TF	Factor: ZIC5; motif: NGACCCCCCGCTGNGM	TF:M12229	false	0.00328894125710954	2.4829438832643826	65	31	2	62700	ATP4B,FTHL17
TF	Factor: TEL1; motif: CNCGGAANNN; match class: 1	TF:M02070_1	false	0.003308515750729295	2.4803667934856914	4959	31	9	62700	FOXH1,NDP,ALX3,ATP4B,HPS5,UBB,FTHL17,BAG6,MCTS1
TF	Factor: ER-alpha; motif: NNAGGTCANNNTGNCCN	TF:M09609	false	0.0033281504847516093	2.477797044995592	2090	31	6	62700	TSPY1,LAGE3,BLK,HLA-B,UBB,KAT6B
TF	Factor: ZBP89; motif: CCCCKCCCCCNN	TF:M07397	false	0.0033538596655077464	2.4744551133968	7325	31	11	62700	LAGE3,FOXH1,PIWIL1,ALX3,HPS5,UBB,PCSK1N,FTHL17,BAG6,MCTS1,KAT6B
TF	Factor: TORC2; motif: TGGGCTKKD	TF:M07341	false	0.003365645720198745	2.4729316013312195	4974	31	9	62700	TSPY1,LAGE3,AMY1C,SSX2,HPS5,SST,PCSK1N,GNG13,KAT6B
TF	Factor: CREM; motif: NRTGACGYMA; match class: 1	TF:M12592_1	false	0.0033873135548640847	2.4701445999764617	2099	31	6	62700	BLK,CTIF,HPS5,UBB,SST,CALML3
TF	Factor: GATA-3; motif: MGATAASATCT	TF:M12195	false	0.0034156040373377185	2.4665324817671634	3929	31	8	62700	LAGE3,SSX2,HLA-B,HPS5,GCNT2,SST,TADA2A,MCTS1
TF	Factor: HMGIY; motif: NGWWATTN	TF:M01653	false	0.0034379339290591237	2.46370247393191	6132	31	10	62700	BLK,NDP,SSX2,CTIF,HLA-B,GCNT2,FTHL17,IL13RA2,TADA2A,KAT6B
TF	Factor: ER-alpha; motif: GNCNNNNTGACCYN	TF:M07283	false	0.0034393712203650995	2.4635209471045854	2969	31	7	62700	TSPY1,LAGE3,BLK,ATP4B,UBB,IL13RA2,KAT6B
TF	Factor: ctcf; motif: YGGCCACCAGRKGGCRSYN	TF:M09890	false	0.0034622791802423774	2.460637915793309	8650	31	12	62700	NCF4,TSPY1,FOXH1,PIWIL1,HLA-B,GCNT2,FTHL17,IL13RA2,TADA2A,BAG6,GNG13,KAT6B
TF	Factor: SP3; motif: NCCACGCCCMC	TF:M03921	false	0.003480050978686997	2.4584143940993113	3943	31	8	62700	LAGE3,BLK,FOXH1,PIWIL1,UBB,FGF11,BAG6,CALML3
TF	Factor: SP8; motif: NCCACGCCCMCN	TF:M12148	false	0.0034890587060357188	2.457291723159263	2978	31	7	62700	LAGE3,CTIF,PIWIL1,UBB,FGF11,BAG6,CALML3
TF	Factor: E2F1; motif: NNNNNGCGSSAAAN	TF:M08874	false	0.0035414391472492783	2.4508202163083146	7382	31	11	62700	NCF4,TSPY1,LAGE3,FOXH1,SSX2,ALX3,UBB,GCNT2,TADA2A,BAG6,GNG13
TF	Factor: Nkx3-2; motif: NTCGTTAN	TF:M10625	false	0.003575675138843907	2.4466419450820216	6169	31	10	62700	NCF4,TSPY1,LAGE3,NDP,PIWIL1,ALX3,ATP4B,UBB,BAG6,MCTS1
TF	Factor: MyoD; motif: CNGNRNCAGGTGNNGNAN	TF:M00929	false	0.0035871787835639285	2.4452469777203683	2127	31	6	62700	NCF4,ALX3,ATP4B,HLA-B,SST,KAT6B
TF	Factor: POU2F1:HOXB13; motif: NGMATATACCAATAAA	TF:M08405	false	0.0036147392273862167	2.441923027883195	3970	31	8	62700	NCF4,BLK,CTIF,GCNT2,SST,IL13RA2,TADA2A,MCTS1
TF	Factor: YY2; motif: NNCCGCCATTW	TF:M08020	false	0.0036391856477841046	2.438995788944769	1384	31	5	62700	TSPY1,SSX2,HPS5,FTHL17,KAT6B
TF	Factor: IRX5; motif: NWACAYRACAWN	TF:M04378	false	0.0036391856477841046	2.438995788944769	3975	31	8	62700	AMY1C,FOXH1,NDP,CTIF,ILK,PCSK1N,BAG6,KAT6B
TF	Factor: BTEB3; motif: NRCCACGCCCMCN	TF:M12180	false	0.0036391856477841046	2.438995788944769	2135	31	6	62700	LAGE3,PIWIL1,UBB,FGF11,BAG6,CALML3
TF	Factor: RNF96; motif: BCCCGCRGCC	TF:M01199	false	0.0036391856477841046	2.438995788944769	8709	31	12	62700	TSPY1,CTIF,ALX3,ILK,HPS5,UBB,PCSK1N,FTHL17,FGF11,TADA2A,BAG6,CALML3
TF	Factor: Bcl-6; motif: NTTYCTAGRA	TF:M02085	false	0.0036556754907955064	2.4370323629414465	5045	31	9	62700	NCF4,AMY1C,NDP,SSX2,HLA-B,HPS5,PCSK1N,TADA2A,MCTS1
TF	Factor: HOXC11; motif: NGYMATAAAAN	TF:M10814	false	0.0036581045614270686	2.4367438850264156	773	31	4	62700	NDP,HLA-B,FTHL17,IL13RA2
TF	Factor: BTEB2; motif: RGGGNGKGGN	TF:M07277	false	0.0036581045614270686	2.4367438850264156	8719	31	12	62700	LAGE3,BLK,CTIF,PIWIL1,ALX3,ILK,PCSK1N,FTHL17,FGF11,MCTS1,GNG13,KAT6B
TF	Factor: SMAD3; motif: YGTCTAGACA; match class: 1	TF:M04026_1	false	0.0036581045614270686	2.4367438850264156	6195	31	10	62700	AMY1C,SSX2,CTIF,PIWIL1,ILK,HPS5,GCNT2,SST,FTHL17,CALML3
TF	Factor: CDP:T-bet; motif: NTCACACNYYRATCRATM	TF:M08203	false	0.003661641902477878	2.4363241306466312	6198	31	10	62700	BLK,AMY1C,NDP,ALX3,ILK,GCNT2,SST,PCSK1N,BAG6,KAT6B
TF	Factor: C/EBPgamma; motif: NNTTGCGYMANN	TF:M11324	false	0.003668678632908584	2.4354903296905475	3013	31	7	62700	AMY1C,FOXH1,NDP,ALX3,UBB,FTHL17,MCTS1
TF	Factor: AhR,; motif: NRCGTGNGN	TF:M00976	false	0.003668678632908584	2.4354903296905475	3987	31	8	62700	LAGE3,NDP,UBB,PCSK1N,FGF11,TADA2A,BAG6,GNG13
TF	Factor: SCMH1; motif: NGCTGTCCNYGGTGCTGN	TF:M12727	false	0.003677817150846154	2.434409866275896	3015	31	7	62700	TSPY1,BLK,AMY1C,CTIF,ATP4B,UBB,SST
TF	Factor: MTF-1; motif: GTGTGCANMACTTTGCGCAC	TF:M01242	false	0.003678029251839502	2.434384821084357	3990	31	8	62700	AMY1C,NDP,ATP4B,UBB,PCSK1N,IL13RA2,BAG6,MCTS1
TF	Factor: PATZ; motif: GGGGNGGGGGMKGGRRNGGNRN; match class: 1	TF:M10026_1	false	0.003694744620093381	2.4324155745674463	5060	31	9	62700	TSPY1,CTIF,PIWIL1,ALX3,ILK,UBB,PCSK1N,FGF11,KAT6B
TF	Factor: Sox-2; motif: NNCCTTTGTNYYN	TF:M10067	false	0.0037197355089269276	2.42948793944532	6216	31	10	62700	NCF4,TSPY1,NDP,ALX3,HLA-B,PCSK1N,FTHL17,BAG6,MCTS1,CALML3
TF	Factor: RHOXF1; motif: GGMTNATCC	TF:M04436	false	0.0037721291637405753	2.42341344474187	2159	31	6	62700	AMY1C,FOXH1,ILK,HLA-B,FGF11,CALML3
TF	Factor: VDR:RXR-ALPHA; motif: NRGGTCANNNGGTTCNN; match class: 1	TF:M08980_1	false	0.0037721291637405753	2.42341344474187	4009	31	8	62700	LAGE3,ALX3,ATP4B,HPS5,FTHL17,TADA2A,CALML3,GNG13
TF	Factor: HIF1; motif: NGTACGTGCNGB	TF:M00466	false	0.0037721291637405753	2.42341344474187	3034	31	7	62700	NCF4,FOXH1,ATP4B,UBB,PCSK1N,FGF11,MCTS1
TF	Factor: CREB; motif: NNGNTGACGTNN	TF:M00113	false	0.0037721291637405753	2.42341344474187	5081	31	9	62700	TSPY1,BLK,ILK,HPS5,UBB,GCNT2,FTHL17,CALML3,GNG13
TF	Factor: p63; motif: NNRCAWGYCTGGRCWTGYN	TF:M09643	false	0.0037721291637405753	2.42341344474187	4011	31	8	62700	NCF4,AMY1C,SSX2,PIWIL1,ATP4B,FTHL17,FGF11,IL13RA2
TF	Factor: HOXB2:Elk-1; motif: TAATKRCCGGAAGTN	TF:M08341	false	0.0037839304983367105	2.422056849137595	6237	31	10	62700	NCF4,BLK,SSX2,HLA-B,HPS5,UBB,SST,FTHL17,BAG6,MCTS1
TF	Factor: CEBPD; motif: RTTRCGCAAY	TF:M04202	false	0.003783931349249043	2.422056751475524	5085	31	9	62700	BLK,AMY1C,FOXH1,NDP,UBB,GCNT2,SST,FTHL17,TADA2A
TF	Factor: c-Myc; motif: CACGTGGC	TF:M03867	false	0.0037938278256815588	2.4209223824755934	7471	31	11	62700	TSPY1,AMY1C,FOXH1,CTIF,PIWIL1,ALX3,ILK,ATP4B,HLA-B,HPS5,GNG13
TF	Factor: LRH1; motif: NNRRCCTTGVAN	TF:M01142	false	0.0037981807114095736	2.4204243760653146	3040	31	7	62700	LAGE3,SSX2,PIWIL1,ATP4B,PCSK1N,BAG6,CALML3
TF	Factor: c-Fos; motif: ACTCACCA	TF:M04802	false	0.0038505422125440477	2.414478111183547	7486	31	11	62700	NCF4,BLK,AMY1C,ALX3,ILK,HPS5,SST,FGF11,IL13RA2,BAG6,KAT6B
TF	Factor: EGR3; motif: NCMCRCCCACTNMN	TF:M08877	false	0.0038879917377350483	2.4102746666521133	6264	31	10	62700	NCF4,TSPY1,BLK,FOXH1,CTIF,HPS5,SST,BAG6,GNG13,KAT6B
TF	Factor: RFX7; motif: CGTTGCYAY	TF:M11976	false	0.0038879917377350483	2.4102746666521133	3054	31	7	62700	ILK,ATP4B,UBB,SST,PCSK1N,IL13RA2,MCTS1
TF	Factor: BTEB2; motif: WGGGTGKGGCNGGN; match class: 1	TF:M09972_1	false	0.0038879917377350483	2.4102746666521133	4036	31	8	62700	FOXH1,CTIF,PIWIL1,ILK,PCSK1N,MCTS1,GNG13,KAT6B
TF	Factor: Oct-2; motif: NTATGCGCATAN	TF:M11895	false	0.003889709958401226	2.4100827812352366	4037	31	8	62700	NCF4,LAGE3,BLK,ILK,HPS5,UBB,SST,TADA2A
TF	Factor: FOXP1; motif: CTGTTTNYTYTKN; match class: 1	TF:M09855_1	false	0.0039011731721851585	2.408804771027562	2178	31	6	62700	AMY1C,NDP,SSX2,HLA-B,PCSK1N,IL13RA2
TF	Factor: HNF4A; motif: NNCAAAGTCCANN	TF:M12503	false	0.0039011731721851585	2.408804771027562	3058	31	7	62700	PIWIL1,ALX3,HLA-B,GCNT2,FGF11,BAG6,MCTS1
TF	Factor: Dlx-7; motif: NTCRTTAN	TF:M10600	false	0.003929281832029314	2.4056868198251293	7511	31	11	62700	NCF4,BLK,NDP,CTIF,ALX3,UBB,IL13RA2,TADA2A,BAG6,MCTS1,KAT6B
TF	Factor: NR1B1:RXR-GAMMA; motif: RRGGTCANNNNNRGGTCA	TF:M08965	false	0.003969291029107555	2.401287057378597	4053	31	8	62700	FOXH1,ALX3,SST,PCSK1N,FTHL17,FGF11,GNG13,KAT6B
TF	Factor: c-Ets-2; motif: NNNRGGAARNRRR	TF:M09912	false	0.003989734711742544	2.3990559807685554	5133	31	9	62700	NCF4,FOXH1,CTIF,ALX3,ATP4B,HPS5,UBB,GCNT2,KAT6B
TF	Factor: BTEB1; motif: GGGGGCGGGGCNGSGGGNGS; match class: 1	TF:M09723_1	false	0.004025446209870209	2.395185972254212	6300	31	10	62700	FOXH1,CTIF,PIWIL1,ALX3,ILK,PCSK1N,FTHL17,BAG6,CALML3,KAT6B
TF	Factor: N-Myc; motif: GSSCACGYGS	TF:M03834	false	0.004042845591508115	2.3933128453684174	1430	31	5	62700	LAGE3,CTIF,UBB,TADA2A,BAG6
TF	Factor: CEBPB; motif: ATTRCGCAAY	TF:M04201	false	0.004215986387948131	2.3751007999891907	4093	31	8	62700	BLK,AMY1C,FOXH1,NDP,ILK,UBB,GCNT2,TADA2A
TF	Factor: HNF-4alpha; motif: RRGTCCAAAGTCCAN	TF:M11756	false	0.004270050737434389	2.3695669645869506	3111	31	7	62700	NCF4,TSPY1,CTIF,ALX3,HLA-B,BAG6,MCTS1
TF	Factor: P53; motif: NNNNNACAWGCCYNNN	TF:M07054	false	0.004270050737434389	2.3695669645869506	3111	31	7	62700	TSPY1,PIWIL1,SST,FTHL17,FGF11,IL13RA2,CALML3
TF	Factor: Erg; motif: NRRSAGGAAGNGG; match class: 1	TF:M09907_1	false	0.004270050737434389	2.3695669645869506	5187	31	9	62700	NCF4,FOXH1,ALX3,HPS5,GCNT2,FTHL17,FGF11,MCTS1,CALML3
TF	Factor: Sp3; motif: NGCCACGCCCMCN	TF:M12153	false	0.004270050737434389	2.3695669645869506	6352	31	10	62700	LAGE3,BLK,CTIF,PIWIL1,UBB,FGF11,BAG6,CALML3,GNG13,KAT6B
TF	Factor: Pbx; motif: GATTGATKGNNS	TF:M00998	false	0.004301012730544202	2.3664292719781295	5193	31	9	62700	AMY1C,FOXH1,NDP,CTIF,ILK,ATP4B,SST,MCTS1,KAT6B
TF	Factor: TFIIB; motif: YTNTMTGMSN; match class: 1	TF:M08904_1	false	0.004308355734210158	2.3656884448758713	1453	31	5	62700	AMY1C,NDP,PCSK1N,IL13RA2,KAT6B
TF	Factor: Sox-9; motif: NNNNAACAATRGNN	TF:M00410	false	0.004316209423865714	2.3648974913703316	4114	31	8	62700	AMY1C,NDP,ILK,HLA-B,PCSK1N,FTHL17,TADA2A,MCTS1
TF	Factor: c-Jun; motif: NATGACGTCAYN; match class: 1	TF:M11266_1	false	0.004316209423865714	2.3648974913703316	6366	31	10	62700	TSPY1,BLK,NDP,SSX2,ATP4B,HLA-B,HPS5,UBB,SST,FGF11
TF	Factor: c-Myc; motif: NSCACGTGGN; match class: 1	TF:M04743_1	false	0.004348975137224408	2.361613075157637	3125	31	7	62700	TSPY1,AMY1C,FOXH1,CTIF,PIWIL1,ILK,HPS5
TF	Factor: Sp3; motif: NGCCACGCCCMCN	TF:M12154	false	0.004353498076037751	2.361161643134269	2234	31	6	62700	LAGE3,PIWIL1,UBB,FGF11,BAG6,CALML3
TF	Factor: E2F-1; motif: NTTTTGGCGCCAWWWN; match class: 1	TF:M11533_1	false	0.004353498076037751	2.361161643134269	8935	31	12	62700	NCF4,SSX2,CTIF,ALX3,HPS5,UBB,GCNT2,SST,FTHL17,TADA2A,CALML3,GNG13
TF	Factor: HOXB8; motif: RTCRTTAN	TF:M10727	false	0.004381579725636985	2.3583692816338524	6382	31	10	62700	NCF4,TSPY1,NDP,CTIF,PIWIL1,HPS5,UBB,FTHL17,BAG6,MCTS1
TF	Factor: HES-1; motif: GGCRCGTGNC	TF:M11061	false	0.0044036509945783375	2.356187107759983	6387	31	10	62700	TSPY1,LAGE3,FOXH1,CTIF,PIWIL1,ALX3,HPS5,FGF11,TADA2A,CALML3
TF	Factor: GABP-alpha; motif: CTTCCK; match class: 1	TF:M01660_1	false	0.004444800835534552	2.352147694303707	5225	31	9	62700	FOXH1,ALX3,HPS5,FTHL17,IL13RA2,TADA2A,BAG6,MCTS1,KAT6B
TF	Factor: BHLHA15; motif: NNCATATGNN	TF:M11109	false	0.004460063297935243	2.350658977667024	828	31	4	62700	AMY1C,ILK,PCSK1N,MCTS1
TF	Factor: KLF; motif: GGGNGGGG	TF:M07461	false	0.004481378030538552	2.348588419253201	8970	31	12	62700	TSPY1,FOXH1,CTIF,PIWIL1,PCSK1N,FTHL17,FGF11,BAG6,MCTS1,CALML3,GNG13,KAT6B
TF	Factor: nerf; motif: NRRNSCGGAAGNRNNNN	TF:M09606	false	0.00454324742048742	2.3426336113195485	6417	31	10	62700	BLK,FOXH1,ATP4B,HPS5,FTHL17,TADA2A,BAG6,MCTS1,CALML3,KAT6B
TF	Factor: GATA-2; motif: ASAGATAANA	TF:M00349	false	0.004562572676502368	2.3407902046718942	4157	31	8	62700	SSX2,HLA-B,HPS5,GCNT2,FTHL17,IL13RA2,MCTS1,CALML3
TF	Factor: CREB1; motif: NNNNACGTCANN	TF:M03544	false	0.004596033850999713	2.3376167812787387	4163	31	8	62700	BLK,SSX2,CTIF,ALX3,ILK,HPS5,SST,GNG13
TF	Factor: EAR2; motif: YGNNCTTTGNCCTK	TF:M01728	false	0.004598231769583999	2.3374091423067096	6432	31	10	62700	NCF4,TSPY1,BLK,PIWIL1,ILK,ATP4B,GCNT2,SST,MCTS1,GNG13
TF	Factor: PEA3; motif: AGGAAGT; match class: 1	TF:M03579_1	false	0.004598231769583999	2.3374091423067096	1483	31	5	62700	NCF4,HPS5,FTHL17,IL13RA2,TADA2A
TF	Factor: Pax-5; motif: RRNGRNGCAN	TF:M03577	false	0.004598231769583999	2.3374091423067096	9003	31	12	62700	NCF4,TSPY1,PIWIL1,ILK,HLA-B,GCNT2,SST,IL13RA2,TADA2A,CALML3,GNG13,KAT6B
TF	Factor: SPI1; motif: AGGAAGT; match class: 1	TF:M02278_1	false	0.004598231769583999	2.3374091423067096	1483	31	5	62700	NCF4,HPS5,FTHL17,IL13RA2,TADA2A
TF	Factor: USF1; motif: NNNNGTCACGTGGN	TF:M07067	false	0.004598231769583999	2.3374091423067096	3166	31	7	62700	TSPY1,AMY1C,FOXH1,CTIF,PIWIL1,ALX3,HPS5
TF	Factor: Fli-1; motif: MGGAAGT; match class: 1	TF:M07382_1	false	0.004598231769583999	2.3374091423067096	1483	31	5	62700	NCF4,HPS5,FTHL17,IL13RA2,TADA2A
TF	Factor: C-ets-1; motif: AGGAAGN; match class: 1	TF:M01870_1	false	0.004598231769583999	2.3374091423067096	1483	31	5	62700	NCF4,HPS5,FTHL17,IL13RA2,TADA2A
TF	Factor: Pax-2; motif: CAYSCCTSAGT; match class: 1	TF:M03839_1	false	0.004609224578359969	2.336372130936802	839	31	4	62700	NCF4,AMY1C,ALX3,GNG13
TF	Factor: TFAP2A; motif: NNNGCCTCAGGCNN	TF:M12485	false	0.004631728160869057	2.3342569375575897	6444	31	10	62700	NCF4,TSPY1,AMY1C,FOXH1,SSX2,ALX3,ILK,HPS5,TADA2A,GNG13
TF	Factor: ESE-1; motif: NSMGGAARTN	TF:M01214	false	0.0046385769798472235	2.3336152316405183	7699	31	11	62700	LAGE3,FOXH1,NDP,ATP4B,HPS5,UBB,FTHL17,TADA2A,BAG6,MCTS1,CALML3
TF	Factor: ESE-1; motif: NSMGGAARTN	TF:M02055	false	0.0046385769798472235	2.3336152316405183	7699	31	11	62700	LAGE3,FOXH1,NDP,ATP4B,HPS5,UBB,FTHL17,TADA2A,BAG6,MCTS1,CALML3
TF	Factor: HNF-1beta; motif: GTTAATYATTAACY	TF:M03872	false	0.004694680538894223	2.3283939550306227	4186	31	8	62700	AMY1C,CTIF,HLA-B,GCNT2,PCSK1N,IL13RA2,TADA2A,MCTS1
TF	Factor: FOXK1; motif: TGTTTNCNNT	TF:M09929	false	0.004694680538894223	2.3283939550306227	4186	31	8	62700	NDP,CTIF,ALX3,HLA-B,GCNT2,FTHL17,IL13RA2,MCTS1
TF	Factor: ZNF339; motif: NNACCGTTANNNN	TF:M12271	false	0.0046952213860032045	2.328343925346155	845	31	4	62700	LAGE3,ILK,FTHL17,IL13RA2
TF	Factor: ATF; motif: CNSTGACGTNNNYC; match class: 1	TF:M00017_1	false	0.0046952213860032045	2.328343925346155	2279	31	6	62700	BLK,CTIF,HPS5,SST,PCSK1N,CALML3
TF	Factor: ATF-1; motif: NNRTGACGYMA	TF:M09866	false	0.004712400892470752	2.3267577704319176	3185	31	7	62700	BLK,CTIF,ALX3,HPS5,UBB,SST,GNG13
TF	Factor: Sp1; motif: GGNDGGRGGCGGGG; match class: 1	TF:M04953_1	false	0.004725034391946034	2.32559502605884	4193	31	8	62700	LAGE3,CTIF,PIWIL1,ALX3,PCSK1N,FTHL17,BAG6,KAT6B
TF	Factor: SPI1; motif: NGRGGAAGTN; match class: 1	TF:M02078_1	false	0.00472590817863669	2.325514720684776	365	31	3	62700	NCF4,TSPY1,HPS5
TF	Factor: Pax-5; motif: GTYAYGCTTSRCTGVNYN	TF:M04754	false	0.004737619771341451	2.3244397975251543	5293	31	9	62700	LAGE3,FOXH1,NDP,SSX2,ALX3,ILK,FTHL17,IL13RA2,CALML3
TF	Factor: FOXP1; motif: TNTGTTTMY	TF:M09933	false	0.0047460625676238105	2.3236665407510744	4198	31	8	62700	NCF4,BLK,AMY1C,ATP4B,HLA-B,GCNT2,PCSK1N,KAT6B
TF	Factor: AP-4; motif: WGARYCAGCTGYGGNCNK	TF:M00005	false	0.0047463205838746275	2.3236429312881586	5296	31	9	62700	NCF4,LAGE3,FOXH1,NDP,ALX3,ATP4B,FTHL17,BAG6,GNG13
TF	Factor: GATA-3; motif: AGATAAGATCT	TF:M12193	false	0.004774375432855638	2.3210834332541266	6481	31	10	62700	LAGE3,FOXH1,SSX2,HLA-B,HPS5,GCNT2,SST,IL13RA2,MCTS1,CALML3
TF	Factor: C/EBPbeta; motif: NRTTGCGYAAYN	TF:M11316	false	0.004774554962677927	2.321067102878276	5302	31	9	62700	AMY1C,FOXH1,NDP,ATP4B,UBB,GCNT2,FTHL17,TADA2A,MCTS1
TF	Factor: c-ets-1; motif: ACCGGAWGTN	TF:M02063	false	0.004791763388399799	2.3195046350363873	7742	31	11	62700	LAGE3,FOXH1,SSX2,ILK,ATP4B,HLA-B,HPS5,UBB,FTHL17,BAG6,MCTS1
TF	Factor: NF-YA; motif: NYRRCCAATCAGAR	TF:M10005	false	0.004791763388399799	2.3195046350363873	2293	31	6	62700	NCF4,SSX2,PIWIL1,ILK,UBB,BAG6
TF	Factor: LRF; motif: GGGGKYNNB	TF:M01100	false	0.004792404848260202	2.3194465011490695	7744	31	11	62700	TSPY1,LAGE3,FOXH1,CTIF,ALX3,ATP4B,SST,TADA2A,CALML3,GNG13,KAT6B
TF	Factor: CDP; motif: ATCGATNNNNNATCRAT	TF:M03950	false	0.004813001553681532	2.317583998128333	4212	31	8	62700	NCF4,TSPY1,BLK,AMY1C,ILK,HLA-B,GCNT2,PCSK1N
TF	Factor: AP-4; motif: AWCAGCTGWT	TF:M11208	false	0.004830159952249456	2.3160384872134787	4215	31	8	62700	BLK,FOXH1,SSX2,GCNT2,FTHL17,FGF11,BAG6,CALML3
TF	Factor: Spic; motif: NGNGGAASTN; match class: 1	TF:M02077_1	false	0.004830261515402655	2.31602935545517	2299	31	6	62700	NCF4,TSPY1,ILK,ATP4B,HPS5,CALML3
TF	Factor: GATA-3; motif: AGATAA; match class: 1	TF:M01878_1	false	0.004830261515402655	2.31602935545517	4216	31	8	62700	AMY1C,HLA-B,GCNT2,SST,PCSK1N,FTHL17,IL13RA2,MCTS1
TF	Factor: Elk-1:HOXB13; motif: ACCGGAAGTNGTAAAN	TF:M08222	false	0.004844704929075481	2.3147326688870407	7759	31	11	62700	NCF4,TSPY1,FOXH1,ILK,ATP4B,HLA-B,HPS5,UBB,FTHL17,BAG6,MCTS1
TF	Factor: FOXD3; motif: NAWTGTTTRTTT	TF:M00130	false	0.0048840571705484935	2.3112192610440223	4225	31	8	62700	NCF4,BLK,AMY1C,SSX2,FGF11,IL13RA2,TADA2A,MCTS1
TF	Factor: ZNF436; motif: TCCTCCAGGAAGCCY; match class: 1	TF:M10477_1	false	0.0048858326008277475	2.311061416974168	9098	31	12	62700	NCF4,TSPY1,LAGE3,BLK,FOXH1,ATP4B,HLA-B,PCSK1N,FGF11,BAG6,CALML3,GNG13
TF	Factor: THAP1; motif: YTGCCCNNA; match class: 1	TF:M07407_1	false	0.0049648130630503455	2.3040970990747622	4237	31	8	62700	LAGE3,AMY1C,ATP4B,HPS5,GCNT2,PCSK1N,BAG6,KAT6B
TF	Factor: rfx1; motif: NGTTRCCATGGYAACN; match class: 1	TF:M11961_1	false	0.004966975685509894	2.3039079659711	4238	31	8	62700	NDP,GCNT2,SST,PCSK1N,FTHL17,IL13RA2,TADA2A,BAG6
TF	Factor: Six-1; motif: NCGTATCRNN	TF:M11027	false	0.004969010663038098	2.303730071297607	3226	31	7	62700	NCF4,LAGE3,CTIF,ILK,GCNT2,PCSK1N,KAT6B
TF	Factor: PATZ1; motif: SCNCCNCNSCCCCCASCCN	TF:M12648	false	0.004988911375952076	2.3019942108888074	4243	31	8	62700	TSPY1,CTIF,ALX3,PCSK1N,FTHL17,FGF11,CALML3,KAT6B
TF	Factor: LTF; motif: GKVACTTNC	TF:M01692	false	0.005050820175974418	2.2966380933708894	4252	31	8	62700	AMY1C,NDP,ALX3,ILK,HPS5,GCNT2,PCSK1N,MCTS1
TF	Factor: GATA-2; motif: NNGATAASN	TF:M12191	false	0.005050820175974418	2.2966380933708894	1527	31	5	62700	NDP,SSX2,HLA-B,HPS5,GCNT2
TF	Factor: TFAP4; motif: AWCAGCTGWT	TF:M04192	false	0.005075680133083872	2.29450575474395	5362	31	9	62700	BLK,FOXH1,SSX2,CTIF,GCNT2,FTHL17,FGF11,BAG6,CALML3
TF	Factor: ZNF586; motif: CAGGCCYRGAGG; match class: 1	TF:M10491_1	false	0.0051093329124521835	2.291635798760187	7820	31	11	62700	NCF4,TSPY1,SSX2,ALX3,PCSK1N,FGF11,IL13RA2,TADA2A,CALML3,GNG13,KAT6B
TF	Factor: HES-1; motif: GNCACGTGNC; match class: 1	TF:M08767_1	false	0.0051093329124521835	2.291635798760187	7819	31	11	62700	TSPY1,LAGE3,AMY1C,FOXH1,CTIF,PIWIL1,ALX3,ILK,HPS5,FGF11,TADA2A
TF	Factor: ESE-1; motif: ACCCGGAAGTRNNNNNNNNWWWW	TF:M11379	false	0.005117166505312697	2.2909704514738416	3247	31	7	62700	BLK,FOXH1,HPS5,GCNT2,FTHL17,TADA2A,BAG6
TF	Factor: NFATc2; motif: TTTTCCA	TF:M02265	false	0.005181604984966574	2.2855356981406625	7835	31	11	62700	NCF4,BLK,NDP,SSX2,CTIF,HLA-B,HPS5,GCNT2,FTHL17,IL13RA2,TADA2A
TF	Factor: CREB1; motif: TKACGTCAYNN	TF:M09600	false	0.0052548499949842545	2.279439676834677	5392	31	9	62700	BLK,CTIF,ALX3,HPS5,UBB,SST,PCSK1N,CALML3,GNG13
TF	Factor: Ngn-2; motif: RACATATGTY	TF:M11134	false	0.005312337242599158	2.274714362489654	1547	31	5	62700	LAGE3,GCNT2,PCSK1N,FTHL17,MCTS1
TF	Factor: TFP95; motif: NYCTCACCTCCNNN	TF:M12679	false	0.005330080919221889	2.2732661976329434	385	31	3	62700	FOXH1,PIWIL1,IL13RA2
TF	Factor: pax-2; motif: NCGTCACGCNYSRNYGCNYN; match class: 1	TF:M11877_1	false	0.005336248862635494	2.272763924753222	5406	31	9	62700	LAGE3,NDP,PIWIL1,ALX3,ILK,HPS5,UBB,TADA2A,KAT6B
TF	Factor: SRY; motif: TTGTTT; match class: 1	TF:M03854_1	false	0.005381154456284999	2.269124542138683	9215	31	12	62700	NCF4,BLK,AMY1C,NDP,SSX2,CTIF,HPS5,UBB,GCNT2,FTHL17,FGF11,MCTS1
TF	Factor: FOXO1A; motif: AAACAA; match class: 1	TF:M03823_1	false	0.005381154456284999	2.269124542138683	9215	31	12	62700	NCF4,BLK,AMY1C,NDP,SSX2,CTIF,HPS5,UBB,GCNT2,FTHL17,FGF11,MCTS1
TF	Factor: Elk-1:ETV7; motif: ANSCGGACGGATDTCCGGNT; match class: 1	TF:M08214_1	false	0.005407656018787785	2.2669909416769176	2361	31	6	62700	LAGE3,FOXH1,PIWIL1,ILK,FGF11,CALML3
TF	Factor: HNF3; motif: NWRARYAAAYANN	TF:M00791	false	0.005407656018787785	2.2669909416769176	3283	31	7	62700	NCF4,BLK,AMY1C,SSX2,GCNT2,FGF11,IL13RA2
TF	Factor: ITF-2; motif: NNCACCTGNN	TF:M04191	false	0.005422460793775507	2.2658035793983258	5423	31	9	62700	NCF4,LAGE3,CTIF,PIWIL1,ILK,FTHL17,BAG6,CALML3,KAT6B
TF	Factor: CREB; motif: NSTGACGTMANN; match class: 1	TF:M00178_1	false	0.005422460793775507	2.2658035793983258	1557	31	5	62700	BLK,CTIF,HPS5,SST,GNG13
TF	Factor: rfx1; motif: NGTTRCCATGGYAACN	TF:M11961	false	0.005428286774630112	2.2653372167695736	4311	31	8	62700	NDP,GCNT2,SST,PCSK1N,FTHL17,IL13RA2,TADA2A,BAG6
TF	Factor: LRF; motif: NRGGGKCKY; match class: 1	TF:M10115_1	false	0.005491438767068641	2.2603138546872916	2370	31	6	62700	LAGE3,PIWIL1,ATP4B,HPS5,PCSK1N,FGF11
TF	Factor: LXR;; motif: NTGACCKNNAGTRACCYNN	TF:M03795	false	0.005503895615301085	2.2593298113511464	6634	31	10	62700	NCF4,LAGE3,BLK,SSX2,ILK,UBB,FGF11,TADA2A,BAG6,KAT6B
TF	Factor: Kaiso; motif: NTCCTGCNAN	TF:M01119	false	0.005503895615301085	2.2593298113511464	4323	31	8	62700	NCF4,AMY1C,NDP,UBB,GCNT2,FGF11,MCTS1,CALML3
TF	Factor: HNF-4alpha; motif: AGTCCAAR; match class: 1	TF:M04903_1	false	0.005503895615301085	2.2593298113511464	1564	31	5	62700	NCF4,AMY1C,NDP,CTIF,ALX3
TF	Factor: SP1; motif: CCCCKCCCCC	TF:M02281	false	0.0055244109841863735	2.2577140198970116	6639	31	10	62700	LAGE3,FOXH1,PIWIL1,ALX3,UBB,PCSK1N,FTHL17,BAG6,MCTS1,KAT6B
TF	Factor: HOXB6; motif: GTCGTTAN	TF:M10692	false	0.005532987564898712	2.2570403058389723	5444	31	9	62700	NCF4,TSPY1,NDP,PIWIL1,HPS5,UBB,FTHL17,BAG6,MCTS1
TF	Factor: JunD; motif: NRTGACGTCATS; match class: 1	TF:M11270_1	false	0.005594764762522641	2.2522181690973975	4336	31	8	62700	BLK,AMY1C,ATP4B,HPS5,UBB,SST,PCSK1N,TADA2A
TF	Factor: NR1B1; motif: NRGGTCANRRGGTCAN; match class: 1	TF:M11792_1	false	0.005595002446831692	2.252199719207969	899	31	4	62700	LAGE3,ILK,UBB,TADA2A
TF	Factor: HES-1; motif: GNCACGTGNC	TF:M08767	false	0.005608224513073489	2.251174608658158	7929	31	11	62700	TSPY1,LAGE3,AMY1C,FOXH1,CTIF,PIWIL1,ALX3,ILK,HPS5,FGF11,TADA2A
TF	Factor: Six-2; motif: NCGTATCRNN	TF:M11031	false	0.005621203686833972	2.2501706775668175	9276	31	12	62700	NCF4,LAGE3,BLK,AMY1C,CTIF,PIWIL1,ILK,GCNT2,PCSK1N,FTHL17,BAG6,KAT6B
TF	Factor: C/EBPgamma:Elf-1; motif: TKRCGHAATWSCGGAAGT; match class: 1	TF:M08676_1	false	0.005674134155928067	2.24610040021262	2390	31	6	62700	TSPY1,HPS5,UBB,SST,FTHL17,BAG6
TF	Factor: ZNF383; motif: SSNGGGMGGNGSNGGS	TF:M12703	false	0.005708042030639004	2.2435128376584093	9295	31	12	62700	TSPY1,PIWIL1,ALX3,ILK,ATP4B,UBB,PCSK1N,TADA2A,BAG6,CALML3,GNG13,KAT6B
TF	Factor: Cdx-1; motif: NGCMATAAAAC	TF:M10853	false	0.005735460401165121	2.2414317143520766	1583	31	5	62700	NDP,HLA-B,FTHL17,IL13RA2,MCTS1
TF	Factor: AP-3; motif: TKGAAAKN	TF:M04609	false	0.005735460401165121	2.2414317143520766	4358	31	8	62700	NCF4,BLK,AMY1C,NDP,PIWIL1,HLA-B,FGF11,IL13RA2
TF	Factor: Fli-1; motif: NACMGGAARTN	TF:M11398	false	0.00575466247386592	2.2399801438041744	2399	31	6	62700	BLK,ILK,HPS5,UBB,FTHL17,BAG6
TF	Factor: E2F-3:FOXO6; motif: NAATGACACGCGCCCMC; match class: 1	TF:M08209_1	false	0.00584212861219576	2.2334288864326335	7976	31	11	62700	LAGE3,FOXH1,PIWIL1,HLA-B,UBB,PCSK1N,FGF11,TADA2A,BAG6,GNG13,KAT6B
TF	Factor: ER-alpha; motif: AGGTCASMNTGACCY; match class: 1	TF:M09909_1	false	0.00584212861219576	2.2334288864326335	2407	31	6	62700	TSPY1,LAGE3,BLK,ATP4B,GNG13,KAT6B
TF	Factor: SP9; motif: NCCACGCCCMCN	TF:M12150	false	0.005848449379294579	2.2329592647352463	2408	31	6	62700	LAGE3,PIWIL1,UBB,FGF11,BAG6,CALML3
TF	Factor: ER-alpha; motif: NAGGTCACSGYGACCTN	TF:M11844	false	0.005850377171812553	2.232816134198738	5498	31	9	62700	TSPY1,BLK,FOXH1,UBB,FTHL17,IL13RA2,BAG6,CALML3,KAT6B
TF	Factor: E2F-6; motif: NGGGCGGGARRNN	TF:M09895	false	0.005856662732748981	2.2323497849396747	7982	31	11	62700	TSPY1,LAGE3,FOXH1,SSX2,CTIF,ALX3,HPS5,UBB,CALML3,GNG13,KAT6B
TF	Factor: hoxa9; motif: GYMATWANNN	TF:M10786	false	0.006000238305813827	2.221831500808903	8006	31	11	62700	TSPY1,AMY1C,NDP,CTIF,PIWIL1,ILK,HLA-B,FTHL17,IL13RA2,BAG6,MCTS1
TF	Factor: TFIIB; motif: YTNTMTGMSN	TF:M08904	false	0.006054778832345855	2.217901716046285	6735	31	10	62700	NCF4,TSPY1,BLK,AMY1C,NDP,GCNT2,PCSK1N,FGF11,IL13RA2,KAT6B
TF	Factor: C/EBPbeta; motif: NRTTGCGYAAYN	TF:M11317	false	0.006054778832345855	2.217901716046285	4401	31	8	62700	BLK,AMY1C,FOXH1,NDP,UBB,SST,FTHL17,TADA2A
TF	Factor: KROX; motif: CCCGCCCCCRCCCC	TF:M00982	false	0.006057028926574866	2.217740352270024	8018	31	11	62700	NCF4,LAGE3,PIWIL1,ALX3,ATP4B,HPS5,UBB,PCSK1N,CALML3,GNG13,KAT6B
TF	Factor: ESR1; motif: NNNNMAGGTCACCCTGACCY; match class: 1	TF:M02261_1	false	0.006116859890914297	2.2134714670744815	2433	31	6	62700	TSPY1,LAGE3,BLK,ATP4B,CALML3,KAT6B
TF	Factor: SP9; motif: RCCACGCCCMCY	TF:M12149	false	0.006116859890914297	2.2134714670744815	2433	31	6	62700	LAGE3,PIWIL1,UBB,FGF11,BAG6,CALML3
TF	Factor: Prep-1; motif: GRBTGANAGATN	TF:M07464	false	0.006117763378636201	2.213407324562831	4411	31	8	62700	NDP,ATP4B,HPS5,UBB,FTHL17,BAG6,CALML3,GNG13
TF	Factor: SMAD5; motif: CAGACWGN	TF:M08829	false	0.006134782117266299	2.2122008570525895	3376	31	7	62700	NCF4,FOXH1,ALX3,ATP4B,HPS5,TADA2A,GNG13
TF	Factor: NF-YC; motif: NNRRCCAATCAGNR; match class: 1	TF:M10006_1	false	0.006154685907510883	2.2107941055458977	411	31	3	62700	SSX2,UBB,KAT6B
TF	Factor: NR1B2; motif: NTGACCY; match class: 1	TF:M02111_1	false	0.0061633881026675365	2.210180484299169	3380	31	7	62700	NCF4,LAGE3,FOXH1,ILK,ATP4B,SST,KAT6B
TF	Factor: Zic1; motif: KGGGTGGTC; match class: 1	TF:M00448_1	false	0.0061811219750271835	2.2089326861835246	4423	31	8	62700	LAGE3,FOXH1,SSX2,UBB,GCNT2,FGF11,GNG13,KAT6B
TF	Factor: Egr-2; motif: CCCMCNCN; match class: 1	TF:M02092_1	false	0.006204037281197972	2.207325601095391	932	31	4	62700	FOXH1,NDP,PIWIL1,GNG13
TF	Factor: CREB; motif: CNNTGACGTMA; match class: 1	TF:M00917_1	false	0.0062444091918131845	2.204508645660264	1622	31	5	62700	BLK,CTIF,HPS5,SST,CALML3
TF	Factor: C/EBPbeta; motif: ATTGCGYAAT	TF:M07413	false	0.006309249575497553	2.2000222928321533	3396	31	7	62700	BLK,AMY1C,FOXH1,UBB,GCNT2,TADA2A,KAT6B
TF	Factor: ATF-3; motif: GATGAYGTCATN; match class: 1	TF:M11288_1	false	0.006369042137781478	2.195925877798993	1630	31	5	62700	BLK,ATP4B,HPS5,UBB,SST
TF	Factor: CPBP; motif: GNNRGGGHGGGGNNGGGRN; match class: 1	TF:M09973_1	false	0.006430023694177819	2.1917874267286983	6802	31	10	62700	LAGE3,FOXH1,CTIF,PIWIL1,ALX3,ILK,PCSK1N,MCTS1,GNG13,KAT6B
TF	Factor: Sox-10; motif: NACAAWG; match class: 1	TF:M02116_1	false	0.006467288842698798	2.1892777421162952	8097	31	11	62700	AMY1C,NDP,CTIF,HLA-B,UBB,GCNT2,SST,PCSK1N,FTHL17,IL13RA2,MCTS1
TF	Factor: ESE-1; motif: NTGTGCGGATGCN; match class: 1	TF:M11385_1	false	0.006470720610500005	2.1890473515203412	5595	31	9	62700	TSPY1,LAGE3,SSX2,PIWIL1,ILK,ATP4B,PCSK1N,FGF11,MCTS1
TF	Factor: FOXO1A:Net; motif: RWMAACAGGAAGTN	TF:M08302	false	0.006470720610500005	2.1890473515203412	9458	31	12	62700	BLK,AMY1C,CTIF,ALX3,ILK,HPS5,GCNT2,FTHL17,FGF11,IL13RA2,MCTS1,CALML3
TF	Factor: isx; motif: NTCRTTAA; match class: 1	TF:M10956_1	false	0.006499509241608596	2.187119434389094	3417	31	7	62700	LAGE3,NDP,ATP4B,UBB,IL13RA2,BAG6,MCTS1
TF	Factor: NF-1C; motif: NYTGGCNNYNNGCCARN	TF:M10002	false	0.006499548609427147	2.1871168038559343	6816	31	10	62700	NCF4,TSPY1,FOXH1,PIWIL1,PCSK1N,FTHL17,FGF11,TADA2A,GNG13,KAT6B
TF	Factor: T3RALPHA; motif: TGWCCTNRNNTGACCYN	TF:M12672	false	0.006536170668428264	2.184676616299856	1643	31	5	62700	ILK,FGF11,TADA2A,BAG6,KAT6B
TF	Factor: Erm; motif: NRCMGGAAGTN; match class: 1	TF:M11422_1	false	0.006536170668428264	2.184676616299856	948	31	4	62700	HPS5,FTHL17,BAG6,MCTS1
TF	Factor: DEC2; motif: NNTCACNTGSNGN	TF:M08871	false	0.006536170668428264	2.184676616299856	2475	31	6	62700	PIWIL1,ALX3,HPS5,MCTS1,GNG13,KAT6B
TF	Factor: Gbx2; motif: NTCRTTAN	TF:M10572	false	0.0065373811013480125	2.184596196785937	5611	31	9	62700	NCF4,TSPY1,NDP,ILK,UBB,IL13RA2,BAG6,MCTS1,KAT6B
TF	Factor: gsh-1; motif: NTCRTTAN	TF:M10749	false	0.0065373811013480125	2.184596196785937	5611	31	9	62700	NCF4,TSPY1,NDP,ILK,UBB,IL13RA2,BAG6,MCTS1,KAT6B
TF	Factor: TCF-7; motif: TCAAAG; match class: 1	TF:M00805_1	false	0.0065373811013480125	2.184596196785937	5612	31	9	62700	NCF4,AMY1C,FOXH1,NDP,ILK,HLA-B,SST,FTHL17,MCTS1
TF	Factor: RXR-alpha; motif: RRGGTCAAAGGTCAN	TF:M11774	false	0.0065373811013480125	2.184596196785937	5611	31	9	62700	NCF4,LAGE3,BLK,PIWIL1,ATP4B,SST,IL13RA2,TADA2A,CALML3
TF	Factor: TCF-3; motif: CTTTGA; match class: 1	TF:M03858_1	false	0.0065373811013480125	2.184596196785937	5612	31	9	62700	NCF4,AMY1C,FOXH1,NDP,ILK,HLA-B,SST,FTHL17,MCTS1
TF	Factor: Msx-1; motif: NTCRTTAN	TF:M10566	false	0.0065373811013480125	2.184596196785937	5611	31	9	62700	NCF4,TSPY1,NDP,ILK,UBB,IL13RA2,BAG6,MCTS1,KAT6B
TF	Factor: Elf-1; motif: AWCCCGGAAGTN	TF:M07415	false	0.0065817525396312145	2.181658450314657	8129	31	11	62700	BLK,FOXH1,NDP,HLA-B,HPS5,FTHL17,IL13RA2,BAG6,MCTS1,CALML3,KAT6B
TF	Factor: Pet-1; motif: NACCGGAAGTN; match class: 1	TF:M11406_1	false	0.006594591284556149	2.180812115714644	103	31	2	62700	HPS5,BAG6
TF	Factor: Erm; motif: NRRSAGGAARNGRN	TF:M09916	false	0.0066509001825503025	2.1771195700568287	6849	31	10	62700	NCF4,BLK,FOXH1,SSX2,CTIF,HPS5,UBB,FGF11,TADA2A,MCTS1
TF	Factor: FOXM1; motif: TRTTTATNN	TF:M08883	false	0.006663804032108721	2.1762777830636364	6852	31	10	62700	NCF4,AMY1C,NDP,ATP4B,HLA-B,HPS5,PCSK1N,IL13RA2,MCTS1,KAT6B
TF	Factor: PRRX1; motif: NYAATTAN	TF:M04431	false	0.006663804032108721	2.1762777830636364	3442	31	7	62700	SSX2,CTIF,ALX3,HLA-B,GCNT2,IL13RA2,MCTS1
TF	Factor: E2F-4; motif: AATGGCGCCAAA	TF:M04518	false	0.006692508270472515	2.174411083447962	5637	31	9	62700	NCF4,CTIF,ALX3,ILK,ATP4B,HPS5,SST,TADA2A,BAG6
TF	Factor: c-Jun; motif: NATGASTCATN	TF:M11264	false	0.0067550596485855575	2.170370811714166	4504	31	8	62700	TSPY1,AMY1C,FOXH1,NDP,ATP4B,HLA-B,HPS5,FTHL17
TF	Factor: MAZ; motif: GGGMGGGGS	TF:M10432	false	0.006760169441462326	2.1700424184711062	9527	31	12	62700	LAGE3,FOXH1,CTIF,PIWIL1,ALX3,HLA-B,PCSK1N,FTHL17,BAG6,MCTS1,GNG13,KAT6B
TF	Factor: SMAD3; motif: YGTCTAGACA	TF:M04026	false	0.006784150246568103	2.168504542453451	6872	31	10	62700	AMY1C,SSX2,CTIF,PIWIL1,ILK,HPS5,GCNT2,SST,FTHL17,CALML3
TF	Factor: Nkx3-2; motif: TRAGTG	TF:M01181	false	0.006861239218097102	2.1635974386697363	9546	31	12	62700	NCF4,TSPY1,NDP,SSX2,ILK,HLA-B,UBB,GCNT2,TADA2A,BAG6,MCTS1,KAT6B
TF	Factor: COE1; motif: NCYCWRGGGANYNN	TF:M01871	false	0.006864649540010195	2.163381629836524	1669	31	5	62700	NCF4,AMY1C,SSX2,FTHL17,GNG13
TF	Factor: PU.1; motif: WGAGGAAG	TF:M00658	false	0.006864649540010195	2.163381629836524	4520	31	8	62700	NCF4,LAGE3,BLK,CTIF,ALX3,ILK,GCNT2,PCSK1N
TF	Factor: ER81; motif: RCCGGAARYN; match class: 1	TF:M02065_1	false	0.006864649540010195	2.163381629836524	6887	31	10	62700	FOXH1,NDP,PIWIL1,ALX3,ATP4B,HPS5,UBB,FTHL17,BAG6,MCTS1
TF	Factor: Egr-1; motif: GCGGGGGCGG	TF:M01873	false	0.006865418145553859	2.163333006456892	6888	31	10	62700	TSPY1,LAGE3,PIWIL1,ALX3,ATP4B,UBB,PCSK1N,MCTS1,GNG13,KAT6B
TF	Factor: E2F-1; motif: NNNSSCGCSAANN; match class: 1	TF:M07250_1	false	0.0069073187366878175	2.1606905031091213	5671	31	9	62700	NCF4,LAGE3,CTIF,ALX3,ILK,UBB,TADA2A,BAG6,GNG13
TF	Factor: POU3F2; motif: WTATGCWAATKAG; match class: 1	TF:M11904_1	false	0.006928844482565333	2.1593391862667755	435	31	3	62700	HPS5,IL13RA2,MCTS1
TF	Factor: SRY; motif: AACAATANCATTGTT; match class: 1	TF:M04555_1	false	0.006928844482565333	2.1593391862667755	3474	31	7	62700	NCF4,BLK,NDP,ILK,HLA-B,FTHL17,TADA2A
TF	Factor: ER-alpha; motif: NAGGTCAYSGYGACCTN; match class: 1	TF:M11842_1	false	0.006928844482565333	2.1593391862667755	1675	31	5	62700	TSPY1,BLK,ATP4B,FTHL17,BAG6
TF	Factor: GBX2; motif: NNYAATTANN	TF:M04324	false	0.006930826303548009	2.159214985059396	3475	31	7	62700	FOXH1,SSX2,CTIF,HLA-B,GCNT2,IL13RA2,MCTS1
TF	Factor: ZNF614; motif: NCYCWGCCYYNNN	TF:M09862	false	0.006953127396566424	2.157819813312652	9572	31	12	62700	LAGE3,FOXH1,CTIF,PIWIL1,ALX3,ILK,PCSK1N,FGF11,TADA2A,CALML3,GNG13,KAT6B
TF	Factor: TWIST; motif: MCATCTGKWWYYNATTA	TF:M10103	false	0.006954628218963973	2.1577260815983306	2521	31	6	62700	NDP,HLA-B,FTHL17,FGF11,TADA2A,CALML3
TF	Factor: HOXA9; motif: DTGATTTATKGY; match class: 1	TF:M07450_1	false	0.006954628218963973	2.1577260815983306	973	31	4	62700	AMY1C,HLA-B,SST,MCTS1
TF	Factor: Sox-9; motif: NNNNNACAAARGNNSMN; match class: 1	TF:M07269_1	false	0.0069772764301814574	2.1563140705246178	3482	31	7	62700	TSPY1,NDP,ALX3,HLA-B,FTHL17,BAG6,MCTS1
TF	Factor: CDP; motif: NNNNWGWYMAATR	TF:M04610	false	0.0069772764301814574	2.1563140705246178	4540	31	8	62700	BLK,HPS5,PCSK1N,FTHL17,TADA2A,BAG6,CALML3,KAT6B
TF	Factor: HIC2; motif: RTGCCCRNN	TF:M03906	false	0.006993590511451305	2.1552998000827364	3484	31	7	62700	NCF4,TSPY1,BLK,ALX3,ATP4B,PCSK1N,GNG13
TF	Factor: MEIS1A:HOXA9; motif: TGACAGKTTTAYGA; match class: 1	TF:M00420_1	false	0.007045247401410238	2.152103751570844	978	31	4	62700	HPS5,GCNT2,SST,BAG6
TF	Factor: Elf-1; motif: NANSCGGAAGTR	TF:M11450	false	0.007086899475705906	2.149543727455197	5702	31	9	62700	NCF4,FOXH1,ATP4B,HPS5,FTHL17,TADA2A,BAG6,MCTS1,CALML3
TF	Factor: ATF-1; motif: NNRTGACGYMA; match class: 1	TF:M09866_1	false	0.007103643597188658	2.148518836032542	981	31	4	62700	BLK,CTIF,HPS5,SST
TF	Factor: PEA3; motif: ACWTCCK	TF:M00655	false	0.007119100293809863	2.1475748886838195	9609	31	12	62700	NCF4,TSPY1,BLK,NDP,HLA-B,HPS5,UBB,FTHL17,IL13RA2,TADA2A,MCTS1,CALML3
TF	Factor: Sox-17; motif: TTGTYY; match class: 1	TF:M03803_1	false	0.0071910648575894956	2.1432067942440134	9623	31	12	62700	NCF4,TSPY1,LAGE3,BLK,AMY1C,NDP,ILK,HLA-B,PCSK1N,BAG6,CALML3,KAT6B
TF	Factor: FOSB; motif: NATGAYGTCATN	TF:M11280	false	0.0071910648575894956	2.1432067942440134	443	31	3	62700	BLK,ATP4B,HPS5
TF	Factor: E2F-3; motif: GGCGGGN; match class: 1	TF:M02089_1	false	0.007210718313424207	2.1420214698134994	9627	31	12	62700	LAGE3,BLK,CTIF,PIWIL1,ALX3,ILK,PCSK1N,FTHL17,FGF11,TADA2A,GNG13,KAT6B
TF	Factor: Elk-1:Pax-9; motif: ACCGGAACYACGCWYSANTG; match class: 1	TF:M08226_1	false	0.007214865584781689	2.141771755538106	5726	31	9	62700	FOXH1,ATP4B,UBB,GCNT2,PCSK1N,FTHL17,FGF11,TADA2A,BAG6
TF	Factor: Elf-1; motif: NANCAGGAAGTR	TF:M11445	false	0.007214865584781689	2.141771755538106	1699	31	5	62700	NCF4,BLK,HPS5,FTHL17,TADA2A
TF	Factor: GLI1; motif: GACCACCCAV; match class: 1	TF:M01042_1	false	0.007214865584781689	2.141771755538106	110	31	2	62700	FOXH1,SSX2
TF	Factor: NF-KAPPAB1; motif: NGGKRNTTYCCCN; match class: 1	TF:M08952_1	false	0.007214865584781689	2.141771755538106	3510	31	7	62700	LAGE3,BLK,ALX3,ILK,FTHL17,FGF11,GNG13
TF	Factor: SMAD; motif: TNGNCAGACWN	TF:M00974	false	0.007214865584781689	2.141771755538106	4573	31	8	62700	NCF4,BLK,SSX2,ALX3,ILK,HPS5,SST,GNG13
TF	Factor: ATF2; motif: NTGACRTCAYC	TF:M12581	false	0.007259889600665185	2.1390699834578215	4580	31	8	62700	NCF4,BLK,ATP4B,HLA-B,HPS5,UBB,GCNT2,SST
TF	Factor: ESR2; motif: NNRGGTCANNNTGMCCTN	TF:M02377	false	0.00726339536929726	2.138860315190007	3517	31	7	62700	TSPY1,LAGE3,BLK,FOXH1,UBB,FTHL17,KAT6B
TF	Factor: AML3; motif: NWAACCACRAAAACCACRAN	TF:M11999	false	0.007276525415118211	2.138075949431521	6967	31	10	62700	AMY1C,FOXH1,SSX2,ILK,HPS5,UBB,FGF11,IL13RA2,GNG13,KAT6B
TF	Factor: rfx3:SRF; motif: TRGCAACNNNNNCCNWATANGGN; match class: 1	TF:M08623_1	false	0.0072993957053129575	2.136713092305723	8276	31	11	62700	LAGE3,AMY1C,FOXH1,ILK,PCSK1N,FTHL17,FGF11,TADA2A,MCTS1,CALML3,GNG13
TF	Factor: MATH1; motif: AMCATATGKY	TF:M11103	false	0.0073012391132370345	2.1366034283214477	111	31	2	62700	FTHL17,MCTS1
TF	Factor: BCL-6; motif: NTGCTTTCTAGGAATN	TF:M12339	false	0.007306109557516084	2.136313819686661	4588	31	8	62700	TSPY1,LAGE3,AMY1C,NDP,HLA-B,UBB,PCSK1N,FTHL17
TF	Factor: ZEB1; motif: CAGGTGN	TF:M04831	false	0.007329381646744681	2.1349326636582604	8283	31	11	62700	AMY1C,FOXH1,PIWIL1,ALX3,ATP4B,SST,IL13RA2,TADA2A,CALML3,GNG13,KAT6B
TF	Factor: LKLF; motif: CNCCACCCS	TF:M08819	false	0.00738272690386188	2.1317831963668405	5751	31	9	62700	TSPY1,FOXH1,CTIF,PCSK1N,FTHL17,FGF11,BAG6,MCTS1,CALML3
TF	Factor: En-2; motif: NTCRTTARN	TF:M10858	false	0.007426184858464421	2.129234244173718	8299	31	11	62700	NCF4,TSPY1,NDP,CTIF,ALX3,UBB,IL13RA2,TADA2A,BAG6,MCTS1,KAT6B
TF	Factor: Net; motif: NRCCGGAAGTN	TF:M11440	false	0.00743604311537622	2.128658100783451	451	31	3	62700	HPS5,FTHL17,BAG6
TF	Factor: Sp1; motif: NWRGCCMCGCCCMCN	TF:M12151	false	0.007463648315911279	2.127048832559713	6998	31	10	62700	LAGE3,BLK,CTIF,PIWIL1,ILK,PCSK1N,BAG6,CALML3,GNG13,KAT6B
TF	Factor: Msx-2; motif: NTCRTTAN	TF:M10560	false	0.007500256662646211	2.124923874573139	4613	31	8	62700	NCF4,TSPY1,NDP,UBB,IL13RA2,BAG6,MCTS1,KAT6B
TF	Factor: BSX; motif: NTCRTTAN	TF:M10589	false	0.007500256662646211	2.124923874573139	4613	31	8	62700	NCF4,TSPY1,NDP,UBB,IL13RA2,BAG6,MCTS1,KAT6B
TF	Factor: Isl2; motif: CTAATKR	TF:M02079	false	0.007500256662646211	2.124923874573139	5769	31	9	62700	FOXH1,SSX2,CTIF,ALX3,HLA-B,SST,PCSK1N,IL13RA2,BAG6
TF	Factor: LXR; motif: TGGGGTYACTNGCGGTCA	TF:M00647	false	0.007534348043098564	2.122954321787925	2578	31	6	62700	BLK,ILK,ATP4B,TADA2A,BAG6,KAT6B
TF	Factor: NFE2L1; motif: NNNATGACTCAGCANW; match class: 1	TF:M12499_1	false	0.007560620938236588	2.1214425353221102	3551	31	7	62700	NCF4,FOXH1,NDP,UBB,SST,PCSK1N,CALML3
TF	Factor: HNF4A; motif: TGGACTTTG	TF:M12622	false	0.007564630826430226	2.121212261818774	2581	31	6	62700	NCF4,TSPY1,PIWIL1,ALX3,GCNT2,BAG6
TF	Factor: IRX2a; motif: ACRYGNNNNACRYGT	TF:M11022	false	0.007597596191318993	2.1193237927163198	9710	31	12	62700	TSPY1,LAGE3,SSX2,PIWIL1,ALX3,ATP4B,UBB,PCSK1N,TADA2A,BAG6,CALML3,KAT6B
TF	Factor: SREBP-2; motif: NTCACCYNNNN	TF:M03852	false	0.007601291089319358	2.1191126359632313	8333	31	11	62700	ILK,HPS5,UBB,GCNT2,SST,PCSK1N,FTHL17,FGF11,CALML3,GNG13,KAT6B
TF	Factor: KLF14; motif: NRCCACGCCCMCN	TF:M12184	false	0.007602705229695553	2.1190318475506453	2585	31	6	62700	LAGE3,PIWIL1,UBB,FGF11,BAG6,CALML3
TF	Factor: CREB; motif: NNTKACGTCANNNS; match class: 1	TF:M00916_1	false	0.0076086027138988375	2.118695092159929	1729	31	5	62700	BLK,CTIF,HPS5,SST,CALML3
TF	Factor: HOXA10; motif: NGTCGTAAAAN	TF:M10795	false	0.0076086027138988375	2.118695092159929	7027	31	10	62700	TSPY1,AMY1C,HLA-B,HPS5,GCNT2,PCSK1N,FTHL17,IL13RA2,BAG6,MCTS1
TF	Factor: Elf-1; motif: NANGCGGAAGTR; match class: 1	TF:M11452_1	false	0.0076123483261793055	2.1184813474637783	1730	31	5	62700	FOXH1,HPS5,FTHL17,TADA2A,BAG6
TF	Factor: FOXJ2; motif: AYMATAATATTTKN	TF:M00423	false	0.007753121066801321	2.1105234343674923	7046	31	10	62700	NCF4,AMY1C,SSX2,CTIF,HLA-B,HPS5,UBB,GCNT2,IL13RA2,MCTS1
TF	Factor: E2F2; motif: AAAATGGCGCCATTTT; match class: 1	TF:M04517_1	false	0.007785444403442341	2.108716592286068	3575	31	7	62700	PIWIL1,ALX3,HLA-B,UBB,TADA2A,GNG13,KAT6B
TF	Factor: MOVO-B; motif: GNGGGGG; match class: 1	TF:M01104_1	false	0.007803655083365032	2.1077019343956214	5813	31	9	62700	LAGE3,PIWIL1,ALX3,ATP4B,PCSK1N,FGF11,TADA2A,GNG13,KAT6B
TF	Factor: LCOR; motif: CMAAGKNCANN	TF:M12628	false	0.00788416283067096	2.1032444148680347	3584	31	7	62700	NCF4,TSPY1,NDP,PIWIL1,ALX3,PCSK1N,BAG6
TF	Factor: Sp1; motif: RGGGMGGRGSNGGGG	TF:M10529	false	0.007885788921064351	2.103154851868915	7066	31	10	62700	CTIF,PIWIL1,ALX3,UBB,PCSK1N,FGF11,BAG6,MCTS1,GNG13,KAT6B
TF	Factor: ZNF148; motif: NNCCCCTCCCCC; match class: 1	TF:M12464_1	false	0.007885788921064351	2.103154851868915	2608	31	6	62700	FOXH1,PIWIL1,ALX3,HLA-B,GNG13,KAT6B
TF	Factor: TFEA; motif: GYCASVTGACYN	TF:M03890	false	0.007886436098065271	2.1031192113172326	2609	31	6	62700	BLK,NDP,CTIF,ALX3,HPS5,GCNT2
TF	Factor: AP-4; motif: AWCAGCTGWT	TF:M11210	false	0.007896191056090603	2.102582352030156	4664	31	8	62700	BLK,FOXH1,SSX2,GCNT2,FTHL17,FGF11,BAG6,CALML3
TF	Factor: AP-4; motif: AWCAGCTGWT; match class: 1	TF:M11210_1	false	0.007896191056090603	2.102582352030156	4664	31	8	62700	BLK,FOXH1,SSX2,GCNT2,FTHL17,FGF11,BAG6,CALML3
TF	Factor: NF-1C; motif: NTTGGCNNNNTGCCARN	TF:M11729	false	0.0079039108513402	2.102157966824953	1749	31	5	62700	FOXH1,PIWIL1,FGF11,MCTS1,KAT6B
TF	Factor: Zfp281; motif: TGGGGGAGGGG	TF:M01597	false	0.007961962671571628	2.0989798628695375	1025	31	4	62700	FOXH1,UBB,MCTS1,KAT6B
TF	Factor: POU1F1; motif: ATGAATAAWT	TF:M00744	false	0.007996070268239317	2.0971233980238435	2619	31	6	62700	NCF4,AMY1C,CTIF,HPS5,GCNT2,TADA2A
TF	Factor: BRN1; motif: HAATGCN; match class: 1	TF:M03813_1	false	0.008084271133524978	2.092359129370102	7097	31	10	62700	LAGE3,BLK,NDP,PIWIL1,ATP4B,HPS5,UBB,GCNT2,IL13RA2,MCTS1
TF	Factor: VDR; motif: GGGKNARNRRGGWSA; match class: 1	TF:M00444_1	false	0.008084271133524978	2.092359129370102	4686	31	8	62700	TSPY1,LAGE3,PIWIL1,ALX3,ILK,CALML3,GNG13,KAT6B
TF	Factor: ZNF515; motif: WNSCCCCCWGCNG	TF:M08835	false	0.008085366289044523	2.0923003005927754	3608	31	7	62700	LAGE3,NDP,PIWIL1,ILK,IL13RA2,CALML3,GNG13
TF	Factor: ZNF775; motif: RGRGAGAAGN	TF:M12720	false	0.008085366289044523	2.0923003005927754	3608	31	7	62700	NCF4,LAGE3,BLK,ILK,GCNT2,TADA2A,CALML3
TF	Factor: NRL; motif: NNNNTGCTGAC	TF:M04224	false	0.008164584243484749	2.0880659254842713	4696	31	8	62700	LAGE3,BLK,AMY1C,HLA-B,HPS5,SST,MCTS1,CALML3
TF	Factor: PPARgamma:RXRalpha,; motif: AAGTAGGTCACNGTGACCYACTT; match class: 1	TF:M00515_1	false	0.008164584243484749	2.0880659254842713	4696	31	8	62700	LAGE3,BLK,FOXH1,NDP,HLA-B,SST,FTHL17,BAG6
TF	Factor: NKX6B; motif: NTMATTAW	TF:M10657	false	0.008201839426563872	2.086088737467442	2636	31	6	62700	NCF4,ALX3,TADA2A,BAG6,MCTS1,KAT6B
TF	Factor: AP-4; motif: WGARYCAGCTGYGGNCNK; match class: 1	TF:M00005_1	false	0.008258617573954399	2.0830926439931563	1038	31	4	62700	LAGE3,ALX3,ATP4B,FTHL17
TF	Factor: NF-1C; motif: NTTGGCNNNNTGCCARN	TF:M11728	false	0.00827396821880709	2.08228615160865	2642	31	6	62700	FOXH1,NDP,PIWIL1,FGF11,GNG13,KAT6B
TF	Factor: NF-YC; motif: NRGCCAATYAGMGC	TF:M02107	false	0.00827396821880709	2.08228615160865	1039	31	4	62700	NCF4,SSX2,PIWIL1,UBB
TF	Factor: CREB1; motif: RTGACGYGTCAN	TF:M11221	false	0.008303191277695394	2.0807549572723683	9840	31	12	62700	LAGE3,AMY1C,HLA-B,HPS5,UBB,PCSK1N,FTHL17,TADA2A,BAG6,CALML3,GNG13,KAT6B
TF	Factor: elf5; motif: NNNNMGGAAGTN	TF:M11387	false	0.008306311014630377	2.0805918115587954	2645	31	6	62700	NCF4,BLK,HPS5,FTHL17,TADA2A,BAG6
TF	Factor: AP-2alpha; motif: NGCCYSNNGSN; match class: 1	TF:M01857_1	false	0.008321473490482503	2.0797997660018273	4716	31	8	62700	LAGE3,FOXH1,ALX3,ATP4B,PCSK1N,FGF11,TADA2A,GNG13
TF	Factor: NF-YA; motif: CRGCCAATCAGNRN	TF:M02106	false	0.008321473490482503	2.0797997660018273	1776	31	5	62700	NCF4,SSX2,PIWIL1,UBB,KAT6B
TF	Factor: Sox-10; motif: MAANRRNNNCWTTGTT	TF:M10065	false	0.008321473490482503	2.0797997660018273	7136	31	10	62700	NCF4,LAGE3,BLK,FOXH1,NDP,CTIF,HLA-B,HPS5,SST,CALML3
TF	Factor: IRF-3; motif: KCNGTTTCSNSGAAACCGAAACN	TF:M11675	false	0.008322810158281438	2.0797300114287003	4717	31	8	62700	TSPY1,BLK,PIWIL1,HLA-B,SST,PCSK1N,BAG6,KAT6B
TF	Factor: ZNF416; motif: GGGRNGCCSAGRN	TF:M12724	false	0.008343225272593803	2.0786660300199657	3636	31	7	62700	NCF4,SSX2,ATP4B,UBB,PCSK1N,TADA2A,GNG13
TF	Factor: BF-1; motif: NACRYMMACAN	TF:M11577	false	0.008384133185074501	2.0765418313761517	1781	31	5	62700	ILK,UBB,SST,PCSK1N,KAT6B
TF	Factor: ATF6; motif: TGACGTGG	TF:M00483	false	0.008419896682142377	2.074693237556258	2656	31	6	62700	SSX2,CTIF,ALX3,ILK,UBB,CALML3
TF	Factor: LUMAN; motif: CYCAGCYYCY; match class: 1	TF:M09729_1	false	0.008419896682142377	2.074693237556258	4729	31	8	62700	NCF4,NDP,ALX3,ATP4B,GCNT2,FGF11,CALML3,GNG13
TF	Factor: HIF1; motif: GNNKACGTGCGGNN	TF:M00797	false	0.008425146827951714	2.074422521790324	3646	31	7	62700	NCF4,FOXH1,ATP4B,HPS5,PCSK1N,FGF11,BAG6
TF	Factor: HFH8; motif: NNNTGTTTATNTR	TF:M00294	false	0.008425146827951714	2.074422521790324	3646	31	7	62700	NCF4,AMY1C,HLA-B,PCSK1N,IL13RA2,MCTS1,KAT6B
TF	Factor: HSF2; motif: NGAANNWTCK	TF:M00147	false	0.008425146827951714	2.074422521790324	5905	31	9	62700	NCF4,AMY1C,NDP,SSX2,HPS5,UBB,FTHL17,FGF11,TADA2A
TF	Factor: c-Ets-2; motif: NCCGGAAGTG	TF:M08759	false	0.008425146827951714	2.074422521790324	8479	31	11	62700	FOXH1,ATP4B,HLA-B,HPS5,UBB,FTHL17,IL13RA2,TADA2A,BAG6,MCTS1,KAT6B
TF	Factor: Ik-3; motif: TNYTGGGAATACC	TF:M00088	false	0.008462378617677919	2.072507547677641	5911	31	9	62700	NCF4,NDP,CTIF,ALX3,ILK,UBB,FGF11,CALML3,GNG13
TF	Factor: NKX6A; motif: GANWAATKRSNWWTTAATK	TF:M10011	false	0.008462378617677919	2.072507547677641	1050	31	4	62700	NCF4,HLA-B,IL13RA2,MCTS1
TF	Factor: Six-2; motif: NNGTATCRNN	TF:M11030	false	0.008462378617677919	2.072507547677641	7163	31	10	62700	NCF4,LAGE3,AMY1C,CTIF,PIWIL1,ILK,PCSK1N,FTHL17,BAG6,KAT6B
TF	Factor: Tbx5; motif: NNAGGTGTNANN	TF:M01019	false	0.008474239569861085	2.0718992624971713	5913	31	9	62700	TSPY1,FOXH1,PIWIL1,HPS5,UBB,PCSK1N,BAG6,CALML3,KAT6B
TF	Factor: XBP-1; motif: NGMCACRTCAYC	TF:M11274	false	0.008497768256149925	2.070695116791767	1791	31	5	62700	PIWIL1,ALX3,PCSK1N,FTHL17,CALML3
TF	Factor: Olf-1; motif: NNCDABTCCCYAGRGARBNKGN	TF:M00261	false	0.008497768256149925	2.070695116791767	3655	31	7	62700	LAGE3,BLK,AMY1C,SSX2,ALX3,ATP4B,FTHL17
TF	Factor: Oct-1; motif: CWNAWTKWSATRYN	TF:M00162	false	0.008499797534342156	2.070591419081615	3656	31	7	62700	AMY1C,HLA-B,GCNT2,PCSK1N,FTHL17,MCTS1,KAT6B
TF	Factor: HSF1; motif: AGAANRTTCN	TF:M00146	false	0.008545276818220765	2.0682738640516685	2670	31	6	62700	NCF4,AMY1C,NDP,SSX2,FTHL17,TADA2A
TF	Factor: CP2; motif: NNNNCCAGNCNN; match class: 1	TF:M07602_1	false	0.008546933382312823	2.068189681065628	4749	31	8	62700	NCF4,TSPY1,FOXH1,ALX3,ATP4B,PCSK1N,TADA2A,GNG13
TF	Factor: Pbx-1; motif: ATCAATCAW	TF:M00096	false	0.00866017585741357	2.0624732889146546	2678	31	6	62700	LAGE3,GCNT2,SST,IL13RA2,MCTS1,KAT6B
TF	Factor: Egr-1; motif: NNNNNGYGKGGGNGGGNN	TF:M09603	false	0.008685151049235777	2.061222624047148	4763	31	8	62700	PIWIL1,HPS5,PCSK1N,BAG6,MCTS1,CALML3,GNG13,KAT6B
TF	Factor: HOXD11; motif: NNYMATAAAA; match class: 1	TF:M04360_1	false	0.008685151049235777	2.061222624047148	1060	31	4	62700	HLA-B,FTHL17,IL13RA2,MCTS1
TF	Factor: ER-alpha; motif: TGACCYN	TF:M03547	false	0.008703697797927908	2.0602961965717665	4768	31	8	62700	LAGE3,AMY1C,ATP4B,UBB,FGF11,IL13RA2,CALML3,GNG13
TF	Factor: HOXA9; motif: DTGATTTATKGY	TF:M07450	false	0.008703697797927908	2.0602961965717665	4768	31	8	62700	AMY1C,NDP,CTIF,HLA-B,SST,FTHL17,IL13RA2,MCTS1
TF	Factor: E2F-1:DP-1; motif: TTTCSCGC; match class: 1	TF:M00736_1	false	0.008703697797927908	2.0602961965717665	4767	31	8	62700	TSPY1,LAGE3,SSX2,ALX3,UBB,TADA2A,BAG6,CALML3
TF	Factor: CP2/LBP-1c/LSF; motif: GCTGGNTNGNNCYNG	TF:M00947	false	0.008703697797927908	2.0602961965717665	8526	31	11	62700	TSPY1,LAGE3,PIWIL1,ALX3,ILK,ATP4B,HPS5,GCNT2,SST,TADA2A,GNG13
TF	Factor: Dlx-6; motif: NTCRTTAN	TF:M10593	false	0.008703697797927908	2.0602961965717665	7200	31	10	62700	NCF4,TSPY1,NDP,CTIF,ILK,UBB,IL13RA2,BAG6,MCTS1,KAT6B
TF	Factor: TEF; motif: ATGTTWAYATAA	TF:M00672	false	0.008709473310830895	2.0600081073477834	5947	31	9	62700	NCF4,CTIF,HLA-B,HPS5,SST,FTHL17,IL13RA2,MCTS1,KAT6B
TF	Factor: PRX-2; motif: NNCRTTAN; match class: 1	TF:M10887_1	false	0.00874196470575452	2.058390951235407	2688	31	6	62700	TSPY1,BLK,NDP,ALX3,BAG6,MCTS1
TF	Factor: HOXC11; motif: NGYMATWAANN; match class: 1	TF:M10816_1	false	0.00874196470575452	2.058390951235407	1064	31	4	62700	NDP,HLA-B,FTHL17,IL13RA2
TF	Factor: AP-2gamma; motif: NSCCYNRGGSN; match class: 1	TF:M11481_1	false	0.00874196470575452	2.058390951235407	4774	31	8	62700	NCF4,TSPY1,AMY1C,ALX3,HPS5,TADA2A,CALML3,GNG13
TF	Factor: TTF-1; motif: NNNNCAAGNRNN	TF:M00794	false	0.008780807406199794	2.05646554833817	4778	31	8	62700	AMY1C,CTIF,FGF11,TADA2A,BAG6,CALML3,GNG13,KAT6B
TF	Factor: NF-E4; motif: GTGAGGS; match class: 1	TF:M08826_1	false	0.008784571936746928	2.0562793963813366	4779	31	8	62700	BLK,ALX3,ILK,ATP4B,TADA2A,MCTS1,CALML3,KAT6B
TF	Factor: SAP-1; motif: NTCGTAAATGCN	TF:M11438	false	0.008795665621135509	2.0557312892766886	5960	31	9	62700	LAGE3,NDP,SSX2,HLA-B,UBB,PCSK1N,FTHL17,FGF11,BAG6
TF	Factor: etv3; motif: NNCGGAARTGSCAYTTCCGNT	TF:M11410	false	0.008814456100299163	2.0548044808605677	1068	31	4	62700	TSPY1,LAGE3,HPS5,FGF11
TF	Factor: Elk-1:HOXA1; motif: ACCGGAAGTAATTA	TF:M08451	false	0.008865458679452745	2.0522987900346297	8557	31	11	62700	TSPY1,FOXH1,PIWIL1,ATP4B,HLA-B,HPS5,FTHL17,IL13RA2,TADA2A,BAG6,MCTS1
TF	Factor: PHB; motif: NCCCAGCCCCY	TF:M12725	false	0.008869780602223513	2.0520871224932	9957	31	12	62700	LAGE3,FOXH1,NDP,CTIF,PIWIL1,ALX3,ATP4B,HLA-B,PCSK1N,FGF11,GNG13,KAT6B
TF	Factor: Nrf-2; motif: NTGCTGAGTCAKN	TF:M00821	false	0.008869780602223513	2.0520871224932	4789	31	8	62700	NCF4,BLK,FOXH1,HPS5,UBB,PCSK1N,MCTS1,CALML3
TF	Factor: Foxn2; motif: NNGCGTCNNNNNGACGCNN	TF:M11541	false	0.008890581576672104	2.051069828762271	5973	31	9	62700	TSPY1,LAGE3,FOXH1,PIWIL1,ILK,SST,PCSK1N,FGF11,TADA2A
TF	Factor: REST; motif: GGACAGCKC	TF:M04726	false	0.008903408409342643	2.0504437045913146	5975	31	9	62700	FOXH1,ALX3,GCNT2,SST,PCSK1N,FGF11,TADA2A,BAG6,CALML3
TF	Factor: P73; motif: GNNNRRRCNTGCMNNTSASN	TF:M03558	false	0.0089328476668916	2.0490100720329663	4797	31	8	62700	NCF4,TSPY1,SSX2,UBB,FTHL17,MCTS1,CALML3,GNG13
TF	Factor: Fli-1:Dlx-2; motif: RNCGGAARYAATTA	TF:M08470	false	0.00900732039772818	2.04540438877278	5988	31	9	62700	TSPY1,AMY1C,FOXH1,NDP,ATP4B,HPS5,FTHL17,IL13RA2,MCTS1
TF	Factor: RUNX3; motif: NRACCGCAAACCGCAN	TF:M04109	false	0.00900732039772818	2.04540438877278	9979	31	12	62700	LAGE3,BLK,FOXH1,CTIF,PIWIL1,ALX3,ILK,UBB,PCSK1N,FGF11,TADA2A,KAT6B
TF	Factor: YY2; motif: NNATGGCGGCN	TF:M12554	false	0.00900732039772818	2.04540438877278	2710	31	6	62700	SSX2,ATP4B,HPS5,FTHL17,FGF11,KAT6B
TF	Factor: REST; motif: NNNNGGNGCTGTCCATGGTGCT	TF:M01256	false	0.009042409411659473	2.043715833377897	2713	31	6	62700	BLK,ATP4B,HLA-B,SST,PCSK1N,FGF11
TF	Factor: Six-3; motif: NNRTATCRNN	TF:M11035	false	0.009044030249800012	2.0436379937283524	1828	31	5	62700	NCF4,LAGE3,ILK,PCSK1N,KAT6B
TF	Factor: RFX; motif: SHGTTGCSN	TF:M00975	false	0.009099104449476947	2.0410013496337998	5999	31	9	62700	TSPY1,SSX2,ATP4B,HPS5,FTHL17,IL13RA2,TADA2A,BAG6,CALML3
TF	Factor: DLX6; motif: NWRNGYAAWYA; match class: 1	TF:M12595_1	false	0.009103703746919366	2.040781883546938	499	31	3	62700	NDP,HLA-B,HPS5
TF	Factor: POU6F1; motif: NNNNATAATGAGSTNNN	TF:M01462	false	0.009167794655586939	2.0377351227920673	6007	31	9	62700	CTIF,ALX3,ILK,GCNT2,PCSK1N,IL13RA2,BAG6,MCTS1,KAT6B
TF	Factor: Sohlh2; motif: NNCACGTGNN; match class: 1	TF:M11075_1	false	0.009194992290602296	2.0364486305531777	7274	31	10	62700	TSPY1,AMY1C,FOXH1,CTIF,PIWIL1,ALX3,ILK,ATP4B,HPS5,FGF11
TF	Factor: AP-4; motif: ANCATATGNT	TF:M11209	false	0.009194992290602296	2.0364486305531777	3727	31	7	62700	AMY1C,CTIF,ATP4B,PCSK1N,FTHL17,TADA2A,MCTS1
TF	Factor: PDEF; motif: MCCGGATNTN	TF:M02075	false	0.009194992290602296	2.0364486305531777	2725	31	6	62700	TSPY1,CTIF,HPS5,UBB,PCSK1N,CALML3
TF	Factor: HOXA10; motif: NGYMATAAANN; match class: 1	TF:M10800_1	false	0.009271025737801737	2.0328722132532437	503	31	3	62700	NDP,HLA-B,FTHL17
TF	Factor: CREBPA; motif: NRTGACGTMANN	TF:M11313	false	0.009320365420808335	2.0305670600570127	3737	31	7	62700	NCF4,BLK,AMY1C,HLA-B,HPS5,SST,TADA2A
TF	Factor: HMX2; motif: SCACTTANC	TF:M10646	false	0.00934202947856384	2.029558766639607	7293	31	10	62700	NCF4,CTIF,ALX3,ILK,HLA-B,UBB,GCNT2,PCSK1N,FTHL17,GNG13
TF	Factor: ZNF432; motif: NCAGNRCCNSRGRCAGC; match class: 1	TF:M12704_1	false	0.009377571447201452	2.027909618298846	4846	31	8	62700	LAGE3,CTIF,ALX3,PCSK1N,FTHL17,FGF11,GNG13,KAT6B
TF	Factor: PEA3; motif: NACCGGAAGTN	TF:M11428	false	0.009451061423034219	2.0245194143181866	7310	31	10	62700	BLK,ATP4B,HLA-B,HPS5,UBB,FTHL17,IL13RA2,BAG6,MCTS1,KAT6B
TF	Factor: EN1; motif: TAATTRSNYAATTA	TF:M04317	false	0.009451061423034219	2.0245194143181866	2745	31	6	62700	SSX2,CTIF,HLA-B,SST,FTHL17,IL13RA2
TF	Factor: XBP-1; motif: SRTGAYGTCAYS	TF:M11275	false	0.00946012536078879	2.0241031085096144	2746	31	6	62700	NCF4,BLK,ATP4B,HPS5,SST,PCSK1N
TF	Factor: HNF-3alpha; motif: WRWGTAAAC	TF:M04737	false	0.009600133932684761	2.017722708020828	4868	31	8	62700	NDP,SSX2,HLA-B,HPS5,UBB,SST,BAG6,MCTS1
TF	Factor: YY1; motif: NNCGCCATTNN; match class: 1	TF:M03924_1	false	0.009600710256080077	2.017696636868123	3764	31	7	62700	SSX2,ATP4B,HPS5,PCSK1N,FTHL17,IL13RA2,KAT6B
TF	Factor: CREB1; motif: NRTGAYGTCAYN; match class: 1	TF:M11222_1	false	0.009600710256080077	2.017696636868123	1102	31	4	62700	BLK,HPS5,UBB,SST
TF	Factor: Myc; motif: CACGTGS; match class: 1	TF:M00799_1	false	0.009657774859302427	2.0151229230299244	2760	31	6	62700	TSPY1,FOXH1,CTIF,PIWIL1,ILK,HPS5
TF	Factor: MafB; motif: CRCTGACNANN	TF:M03830	false	0.009657774859302427	2.0151229230299244	7337	31	10	62700	NCF4,TSPY1,LAGE3,AMY1C,SSX2,GCNT2,SST,FGF11,CALML3,KAT6B
TF	Factor: CREB1; motif: NRRTGACGTMA; match class: 1	TF:M09887_1	false	0.009685538550098448	2.013876225968791	1867	31	5	62700	BLK,CTIF,HPS5,SST,CALML3
TF	Factor: FKHL14; motif: NYAMAYAAACAN	TF:M11559	false	0.009685538550098448	2.013876225968791	2763	31	6	62700	NCF4,BLK,SSX2,SST,FGF11,IL13RA2
TF	Factor: NEUROD2; motif: RMCATATGKY	TF:M04182	false	0.009685538550098448	2.013876225968791	514	31	3	62700	ILK,FTHL17,MCTS1
TF	Factor: AHR; motif: CACGCN	TF:M01855	false	0.009685538550098448	2.013876225968791	8684	31	11	62700	TSPY1,CTIF,ATP4B,HLA-B,HPS5,GCNT2,SST,PCSK1N,TADA2A,BAG6,GNG13
TF	Factor: Sox-9; motif: NAACAATRN	TF:M04004	false	0.00969899236823414	2.013273382398352	1107	31	4	62700	AMY1C,HLA-B,FTHL17,MCTS1
TF	Factor: FOX; motif: KWTTGTTTRTTTW	TF:M00809	false	0.009796702204618762	2.008920093222569	3782	31	7	62700	NCF4,AMY1C,NDP,SSX2,GCNT2,IL13RA2,MCTS1
TF	Factor: Brn-3c; motif: NNTTATTAATKANKNC	TF:M01408	false	0.00980920681817318	2.00836610866668	4892	31	8	62700	NCF4,CTIF,ALX3,HLA-B,GCNT2,IL13RA2,TADA2A,MCTS1
TF	Factor: ZIC4; motif: GRCCCCCCGCNGNGN	TF:M03932	false	0.00983576069600562	2.00719204618673	2774	31	6	62700	LAGE3,CTIF,ALX3,ATP4B,FTHL17,CALML3
TF	Factor: NR1B1; motif: NRGGTCANRRGGTCAN	TF:M11792	false	0.00984296727540526	2.006873958776698	4896	31	8	62700	NCF4,LAGE3,ILK,UBB,SST,TADA2A,CALML3,GNG13
TF	Factor: USF; motif: GYCACGTGNC	TF:M00187	false	0.009866075883306381	2.005855548556171	3789	31	7	62700	TSPY1,FOXH1,ALX3,ATP4B,HPS5,BAG6,GNG13
TF	Factor: SREBP-1; motif: KATCACCCCAC; match class: 1	TF:M00221_1	false	0.009873421276393901	2.0055323322344223	1878	31	5	62700	ILK,UBB,GCNT2,FGF11,BAG6
TF	Factor: A-Myb:Elf-1; motif: NMCCGGAACCGTTA; match class: 1	TF:M08390_1	false	0.00988520851809208	2.0050141652676943	4902	31	8	62700	TSPY1,ILK,ATP4B,UBB,GCNT2,IL13RA2,MCTS1,CALML3
TF	Factor: DEC1; motif: CNCACRTGASC; match class: 1	TF:M03572_1	false	0.00988520851809208	2.0050141652676943	1879	31	5	62700	PIWIL1,HPS5,FTHL17,BAG6,KAT6B
TF	Factor: LRF; motif: RCGACCACCNN	TF:M12230	false	0.00991678365627455	2.003629161195452	8719	31	11	62700	LAGE3,FOXH1,SSX2,PIWIL1,ALX3,ILK,HLA-B,HPS5,FTHL17,TADA2A,BAG6
TF	Factor: ER; motif: NNARGNCANNNTGACCYNN	TF:M00191	false	0.009924944897434139	2.003271895729253	4907	31	8	62700	TSPY1,LAGE3,BLK,ILK,ATP4B,UBB,FTHL17,TADA2A
TF	Factor: CREB1; motif: NNNTGATGTCANN; match class: 1	TF:M12486_1	false	0.009924944897434139	2.003271895729253	1117	31	4	62700	BLK,HPS5,UBB,SST
TF	Factor: AP-4; motif: YCAGCTGNKN	TF:M10097	false	0.009962622229752752	2.001626337276483	6110	31	9	62700	BLK,FOXH1,SSX2,ATP4B,UBB,GCNT2,FTHL17,BAG6,CALML3
TF	Factor: SREBP-1; motif: CACSCCA	TF:M00749	false	0.009962622229752752	2.001626337276483	8727	31	11	62700	PIWIL1,ALX3,UBB,GCNT2,PCSK1N,FTHL17,FGF11,BAG6,MCTS1,CALML3,GNG13
TF	Factor: HOXA10; motif: NGYMATAAANN; match class: 1	TF:M10802_1	false	0.009962622229752752	2.001626337276483	522	31	3	62700	NDP,HLA-B,FTHL17
TF	Factor: Pit-1; motif: NTAATGAKATGCRN	TF:M11950	false	0.009962622229752752	2.001626337276483	6110	31	9	62700	NDP,CTIF,HLA-B,PCSK1N,FTHL17,IL13RA2,TADA2A,MCTS1,KAT6B
TF	Factor: MSGN1; motif: NRCCAWWTGKYN	TF:M11152	false	0.009962622229752752	2.001626337276483	522	31	3	62700	HPS5,TADA2A,MCTS1
TF	Factor: c-Myb; motif: NCNRNNGRCNGTTGGKGG; match class: 1	TF:M00004_1	false	0.009962622229752752	2.001626337276483	1886	31	5	62700	PIWIL1,UBB,PCSK1N,GNG13,KAT6B
TF	Factor: p63; motif: NRCAWGYCCAGRCWTGYNN	TF:M10024	false	0.009976466628868821	2.001023245816264	2789	31	6	62700	AMY1C,SSX2,PIWIL1,UBB,FTHL17,IL13RA2
TF	Factor: NF-kappaB; motif: NGGGACTTTCCA	TF:M00208	false	0.01002912660379926	1.9987368862882915	3808	31	7	62700	NCF4,TSPY1,ALX3,ILK,SST,FTHL17,KAT6B
TF	Factor: TF3C-beta; motif: CCNGGAGGGCTTCCTGGAGGAG; match class: 1	TF:M04863_1	false	0.01005533788334408	1.997603331491266	8744	31	11	62700	NCF4,TSPY1,LAGE3,FOXH1,PIWIL1,ATP4B,PCSK1N,TADA2A,CALML3,GNG13,KAT6B
TF	Factor: AP-4; motif: ANCATATGNT; match class: 1	TF:M11209_1	false	0.010059081958747428	1.997441653320178	2795	31	6	62700	AMY1C,CTIF,ATP4B,FTHL17,TADA2A,MCTS1
TF	Factor: T3R-beta; motif: NRGGTCAAAGGTCRN; match class: 1	TF:M11814_1	false	0.010064430849511904	1.997210779732633	7400	31	10	62700	NCF4,LAGE3,BLK,ILK,ATP4B,FGF11,IL13RA2,MCTS1,CALML3,KAT6B
TF	Factor: TEF-1; motif: GWGGAATGT	TF:M01817	false	0.010114858384913357	1.995040193276886	3816	31	7	62700	NCF4,HLA-B,UBB,SST,PCSK1N,FTHL17,CALML3
TF	Factor: gli3; motif: NGACCACCCACGNNG	TF:M12213	false	0.010201994868857445	1.9913148992352825	528	31	3	62700	SSX2,UBB,GNG13
TF	Factor: ATF-3; motif: RTKRCGTCANN	TF:M01863	false	0.010285308900116549	1.9877826605466486	1904	31	5	62700	BLK,SSX2,HPS5,GCNT2,FTHL17
TF	Factor: FOXD3; motif: NAWTGTTTRTTT; match class: 1	TF:M00130_1	false	0.010289036166787125	1.9876253061949005	1133	31	4	62700	AMY1C,SSX2,IL13RA2,MCTS1
TF	Factor: TEF-3:C/EBPdelta; motif: RGWATGYNRTTRCGYAAY	TF:M08413	false	0.010307408900706397	1.9868504949059738	6152	31	9	62700	NCF4,AMY1C,FOXH1,NDP,ILK,HLA-B,PCSK1N,FTHL17,IL13RA2
TF	Factor: LBP9; motif: ACYRGTNNNNACYRGT; match class: 1	TF:M11492_1	false	0.010339045757262182	1.9855195426230636	6156	31	9	62700	NCF4,LAGE3,ALX3,SST,FTHL17,FGF11,TADA2A,BAG6,KAT6B
TF	Factor: ZGPAT; motif: GRGGCWGNGGNG; match class: 1	TF:M09739_1	false	0.010366940320171823	1.9843494015797716	2818	31	6	62700	NCF4,FOXH1,ILK,PCSK1N,FGF11,CALML3
TF	Factor: NeuroD; motif: NNSCWGCTGNSY	TF:M01288	false	0.010417895292561579	1.9822200118573667	4961	31	8	62700	NCF4,TSPY1,FOXH1,GCNT2,PCSK1N,FTHL17,TADA2A,CALML3
TF	Factor: LRF; motif: GGGGKYNNB; match class: 1	TF:M01100_1	false	0.010423435793995165	1.9819891044123217	2822	31	6	62700	TSPY1,LAGE3,FOXH1,CTIF,TADA2A,GNG13
TF	Factor: Pbx1; motif: NTGATTGAYR	TF:M11039	false	0.01043318113240579	1.9815832526848858	2823	31	6	62700	BLK,AMY1C,NDP,SST,TADA2A,MCTS1
TF	Factor: Gli2; motif: GACCACCCANG	TF:M01703	false	0.01046316713293937	1.980336837441466	3848	31	7	62700	NCF4,FOXH1,SSX2,PIWIL1,HPS5,UBB,GNG13
TF	Factor: SP1; motif: RCCMCRCCCMC	TF:M03920	false	0.01046316713293937	1.980336837441466	7452	31	10	62700	LAGE3,BLK,CTIF,PIWIL1,ILK,PCSK1N,FGF11,BAG6,GNG13,KAT6B
TF	Factor: Erg; motif: NACMGGAARTN; match class: 1	TF:M11394_1	false	0.010473154634256902	1.9799224841383918	535	31	3	62700	HPS5,FTHL17,BAG6
TF	Factor: ATF-3; motif: GGCGCSSNSNGRTSACGTSA; match class: 1	TF:M04744_1	false	0.010511054385525402	1.9783537168121408	4972	31	8	62700	BLK,AMY1C,CTIF,PIWIL1,ALX3,HPS5,FTHL17,GNG13
TF	Factor: PLZF; motif: ACTKTANNTN	TF:M04625	false	0.010531245473197691	1.9775202641278016	6180	31	9	62700	LAGE3,AMY1C,NDP,HLA-B,SST,PCSK1N,FGF11,IL13RA2,KAT6B
TF	Factor: AP-2; motif: NNGCCTK; match class: 1	TF:M01859_1	false	0.010531245473197691	1.9775202641278016	1920	31	5	62700	LAGE3,ILK,GCNT2,TADA2A,CALML3
TF	Factor: SRY; motif: AACAATNNNCATTGTT; match class: 1	TF:M04556_1	false	0.010532275150309743	1.9774778036962095	6181	31	9	62700	NCF4,AMY1C,SSX2,UBB,SST,FTHL17,IL13RA2,TADA2A,MCTS1
TF	Factor: SP4; motif: NWRGCCACGCCCMCTYN	TF:M03922	false	0.010535218066559009	1.977356470580502	6182	31	9	62700	LAGE3,BLK,CTIF,PIWIL1,ILK,BAG6,CALML3,GNG13,KAT6B
TF	Factor: RAR-gamma; motif: RGGTCANNNTGNCCNNNN	TF:M10045	false	0.010565552994602097	1.9761077673083907	7468	31	10	62700	NCF4,TSPY1,LAGE3,BLK,ILK,ATP4B,UBB,IL13RA2,GNG13,KAT6B
TF	Factor: KLF4; motif: MCACACCCTNN; match class: 1	TF:M09808_1	false	0.010569243312797507	1.9759561041627693	538	31	3	62700	FOXH1,FGF11,KAT6B
TF	Factor: AP-2gamma; motif: NSCCYNRGGSN	TF:M11481	false	0.010569243312797507	1.9759561041627693	4981	31	8	62700	NCF4,TSPY1,AMY1C,ALX3,HPS5,TADA2A,CALML3,GNG13
TF	Factor: Six-1; motif: NNGTATCRNN	TF:M11026	false	0.010582478918204482	1.9754125880291546	6189	31	9	62700	NCF4,LAGE3,CTIF,PIWIL1,ILK,PCSK1N,FTHL17,BAG6,KAT6B
TF	Factor: BTEB2; motif: NCCACRCCCN	TF:M12165	false	0.010605078903609611	1.9744860959098165	4985	31	8	62700	LAGE3,SSX2,PIWIL1,UBB,FGF11,TADA2A,BAG6,CALML3
TF	Factor: ZNF263; motif: NNGGGGAGGANN	TF:M12535	false	0.010607981989609152	1.974367226290358	2839	31	6	62700	TSPY1,CTIF,FGF11,TADA2A,CALML3,KAT6B
TF	Factor: POU3F2; motif: ATGMATWWATTCAT; match class: 1	TF:M00463_1	false	0.01068282491466642	1.9713138893836133	1151	31	4	62700	NCF4,AMY1C,HPS5,IL13RA2
TF	Factor: E2F-3; motif: NNGGCGGGAAA	TF:M09893	false	0.010701311510612982	1.9705629936308748	6202	31	9	62700	TSPY1,LAGE3,FOXH1,SSX2,ALX3,ILK,HPS5,IL13RA2,TADA2A
TF	Factor: NFYA; motif: NNRGCCAATSRGMRSSNNSN	TF:M12642	false	0.01076977970513956	1.9677931800651347	2849	31	6	62700	NCF4,TSPY1,SSX2,PIWIL1,UBB,GCNT2
TF	Factor: NMYC; motif: CAYCTG; match class: 1	TF:M01808_1	false	0.010866325443241374	1.9639172921159036	6218	31	9	62700	LAGE3,BLK,AMY1C,SSX2,ALX3,ATP4B,FTHL17,FGF11,TADA2A
TF	Factor: HOXD12:Elk-1; motif: NRNCGGAAGTCGTAAAN	TF:M08359	false	0.010866325443241374	1.9639172921159036	6218	31	9	62700	FOXH1,ILK,ATP4B,HLA-B,HPS5,UBB,FTHL17,IL13RA2,MCTS1
TF	Factor: sp4; motif: NNNGCYCCGCCCCCY; match class: 1	TF:M10530_1	false	0.010897135565110145	1.9626876462568907	3886	31	7	62700	LAGE3,PIWIL1,ALX3,PCSK1N,BAG6,GNG13,KAT6B
TF	Factor: Sox-10; motif: MAANRRNNNCWTTGTT; match class: 1	TF:M10065_1	false	0.010902153173670805	1.9624877204909779	1941	31	5	62700	BLK,FOXH1,NDP,HLA-B,HPS5
TF	Factor: AP-4; motif: RNCAGCTGC; match class: 1	TF:M00927_1	false	0.010917430185208334	1.961879576624458	1942	31	5	62700	NCF4,BLK,FOXH1,CTIF,GNG13
TF	Factor: FOSB:JUND; motif: NNTNACTNATN	TF:M08928	false	0.010923941992380103	1.9616206146890343	6228	31	9	62700	AMY1C,FOXH1,NDP,CTIF,HPS5,GCNT2,FTHL17,IL13RA2,MCTS1
TF	Factor: P50; motif: GGRRANTCCCNN	TF:M03557	false	0.011009337910232456	1.9582387982470153	5024	31	8	62700	NCF4,TSPY1,CTIF,ALX3,ILK,SST,FTHL17,KAT6B
TF	Factor: PBX2; motif: TGANTGACAGN	TF:M09736	false	0.011014019090770197	1.9580541750847194	5025	31	8	62700	NCF4,LAGE3,FOXH1,HPS5,UBB,MCTS1,CALML3,KAT6B
TF	Factor: SP1; motif: GGCCCCGCCCCCN	TF:M12666	false	0.011066976640810907	1.9559710067226974	8890	31	11	62700	LAGE3,BLK,FOXH1,CTIF,PIWIL1,ILK,ATP4B,TADA2A,BAG6,GNG13,KAT6B
TF	Factor: hoxa9; motif: RTCGTWANNN; match class: 1	TF:M10785_1	false	0.011123650375010589	1.9537526698069647	1168	31	4	62700	NDP,UBB,BAG6,MCTS1
TF	Factor: XBP-1; motif: NNMCACGTCANN	TF:M11276	false	0.011176739477106616	1.9516848720869089	552	31	3	62700	CTIF,ALX3,CALML3
TF	Factor: foxl2; motif: NNYGTAAACAN; match class: 1	TF:M11579_1	false	0.01120845984555795	1.950454059709112	1171	31	4	62700	AMY1C,NDP,HLA-B,HPS5
TF	Factor: HNF1A; motif: GGTTAATNATTAMC	TF:M02162	false	0.011233733845055468	1.94947586984861	1172	31	4	62700	AMY1C,HLA-B,GCNT2,MCTS1
TF	Factor: LRF; motif: NGNAGNGGGTYN	TF:M04617	false	0.011241813691420324	1.9491636164686776	6261	31	9	62700	TSPY1,LAGE3,PIWIL1,ALX3,ILK,HLA-B,FGF11,GNG13,KAT6B
TF	Factor: AP-2gamma; motif: NTGSCCTGRGGSNN; match class: 1	TF:M09591_1	false	0.011241813691420324	1.9491636164686776	2883	31	6	62700	AMY1C,FOXH1,ALX3,HPS5,TADA2A,GNG13
TF	Factor: Fli-1; motif: NACCGGAARTN	TF:M11404	false	0.011241813691420324	1.9491636164686776	8912	31	11	62700	BLK,PIWIL1,ILK,HLA-B,HPS5,UBB,FTHL17,IL13RA2,BAG6,MCTS1,KAT6B
TF	Factor: TBP; motif: NGNNTATAAAA; match class: 1	TF:M03581_1	false	0.011279050423158996	1.9477274618191123	1963	31	5	62700	HLA-B,GCNT2,SST,FTHL17,IL13RA2
TF	Factor: SALL2; motif: GGGTGGG; match class: 1	TF:M04595_1	false	0.011392103441514163	1.9433960802491042	7570	31	10	62700	FOXH1,CTIF,HPS5,PCSK1N,FTHL17,FGF11,BAG6,MCTS1,GNG13,KAT6B
TF	Factor: AP-4; motif: NNCAGCTGNN; match class: 1	TF:M11212_1	false	0.011407939753604317	1.9427927810358885	2894	31	6	62700	BLK,FOXH1,SSX2,FGF11,BAG6,CALML3
TF	Factor: YY1; motif: GCCGCCATTTTG	TF:M02044	false	0.011407939753604317	1.9427927810358885	6280	31	9	62700	TSPY1,SSX2,CTIF,ATP4B,HPS5,SST,PCSK1N,FTHL17,KAT6B
TF	Factor: CLOCK; motif: CCACSTGW	TF:M07247	false	0.01145666650513882	1.9409417287055666	1972	31	5	62700	PIWIL1,ALX3,ATP4B,HPS5,GCNT2
TF	Factor: GATA-4; motif: NNGATAASNN	TF:M12207	false	0.011462190302830993	1.940732385375451	2898	31	6	62700	AMY1C,NDP,SSX2,HLA-B,HPS5,GCNT2
TF	Factor: ZXDB; motif: NAGGGTG	TF:M06202	false	0.01151908058626423	1.938582183434234	7587	31	10	62700	NCF4,LAGE3,FOXH1,SSX2,CTIF,ILK,ATP4B,FTHL17,FGF11,GNG13
TF	Factor: ctcf; motif: NNNCCASYAGRKGGCRSYNN	TF:M09602	false	0.01151908058626423	1.938582183434234	7587	31	10	62700	NCF4,TSPY1,FOXH1,PIWIL1,HLA-B,GCNT2,FTHL17,IL13RA2,TADA2A,KAT6B
TF	Factor: ZXDA; motif: NAGGGTG	TF:M06203	false	0.01151908058626423	1.938582183434234	7587	31	10	62700	NCF4,LAGE3,FOXH1,SSX2,CTIF,ILK,ATP4B,FTHL17,FGF11,GNG13
TF	Factor: PAX5; motif: RNGCGTGACCNN; match class: 1	TF:M09817_1	false	0.011527681658730242	1.9382580252341233	6294	31	9	62700	NCF4,LAGE3,NDP,PIWIL1,ATP4B,HPS5,TADA2A,GNG13,KAT6B
TF	Factor: pax-2; motif: NSGTCACGCWTSANYGMNYN	TF:M11876	false	0.01163208149526683	1.9343425637734915	6303	31	9	62700	LAGE3,AMY1C,NDP,CTIF,ALX3,ILK,IL13RA2,TADA2A,KAT6B
TF	Factor: PLAG1; motif: CCCCCKWNNNGGSCCC	TF:M01973	false	0.011635211350782635	1.9342257234520273	6304	31	9	62700	NCF4,CTIF,PIWIL1,ALX3,ATP4B,HLA-B,PCSK1N,FGF11,KAT6B
TF	Factor: MEL1; motif: GATGAG; match class: 1	TF:M08793_1	false	0.011635211350782635	1.9342257234520273	5085	31	8	62700	NCF4,BLK,NDP,ALX3,HPS5,UBB,FGF11,CALML3
TF	Factor: ER81; motif: NRCMGGAWGNN; match class: 1	TF:M11418_1	false	0.011664065513577983	1.9331500497166438	564	31	3	62700	HPS5,FTHL17,BAG6
TF	Factor: KLF17; motif: NMCCACNCWCCCNTN	TF:M12187	false	0.01167605044210523	1.9327040374695117	2913	31	6	62700	NCF4,HPS5,PCSK1N,FTHL17,CALML3,GNG13
TF	Factor: HMGXB3; motif: NRGCCAATSRGNRNNS	TF:M12616	false	0.01170666125091774	1.9315669483993576	2915	31	6	62700	NCF4,SSX2,PIWIL1,UBB,GCNT2,KAT6B
TF	Factor: JunD; motif: SATGACTCATN	TF:M11269	false	0.011708975656516034	1.9314810969157978	3957	31	7	62700	TSPY1,AMY1C,FOXH1,HLA-B,HPS5,GCNT2,FTHL17
TF	Factor: PEA3; motif: ACWTCCK; match class: 1	TF:M00655_1	false	0.011708975656516034	1.9314810969157978	2917	31	6	62700	NCF4,TSPY1,HPS5,FTHL17,IL13RA2,TADA2A
TF	Factor: Gli2; motif: NTGGGTGGTCNN	TF:M07455	false	0.011708975656516034	1.9314810969157978	2917	31	6	62700	FOXH1,NDP,SSX2,HPS5,UBB,GNG13
TF	Factor: GKLF; motif: NNCCMCRCCCN; match class: 1	TF:M12173_1	false	0.011708975656516034	1.9314810969157978	5093	31	8	62700	LAGE3,PIWIL1,ALX3,ILK,TADA2A,CALML3,GNG13,KAT6B
TF	Factor: c-Myb; motif: NNWGRCAGTTRN; match class: 1	TF:M09990_1	false	0.01171583732885271	1.9312266670068343	3959	31	7	62700	CTIF,PIWIL1,ALX3,UBB,PCSK1N,IL13RA2,GNG13
TF	Factor: ATF-2; motif: NNTGACGTCAN; match class: 1	TF:M07312_1	false	0.011740893497274533	1.9302988514554962	1194	31	4	62700	BLK,CTIF,HPS5,SST
TF	Factor: Smad2; motif: TGTCTGNCWCCT	TF:M10059	false	0.011786313430398385	1.9286220140059682	6324	31	9	62700	NCF4,BLK,AMY1C,FOXH1,PIWIL1,ALX3,TADA2A,CALML3,KAT6B
TF	Factor: Gli3; motif: STGGGTGGYCY; match class: 1	TF:M01596_1	false	0.011822988246266566	1.927272742165061	157	31	2	62700	FOXH1,UBB
TF	Factor: PRDM10; motif: NNTGGTNCNGYCCRN	TF:M12653	false	0.011822988246266566	1.927272742165061	1995	31	5	62700	SSX2,PIWIL1,ATP4B,HPS5,KAT6B
TF	Factor: NOTO; motif: NYMATTAN	TF:M10667	false	0.011822988246266566	1.927272742165061	5106	31	8	62700	FOXH1,SSX2,CTIF,ALX3,HLA-B,GCNT2,IL13RA2,MCTS1
TF	Factor: CTCF; motif: RSYGCCMYCTRSTGGN	TF:M09828	false	0.011822988246266566	1.927272742165061	3969	31	7	62700	NCF4,TSPY1,PIWIL1,HLA-B,FTHL17,IL13RA2,KAT6B
TF	Factor: CP2; motif: AACCGGTTNNAACCGGTT; match class: 1	TF:M11485_1	false	0.0118320539415845	1.9269398590856153	6332	31	9	62700	NCF4,PIWIL1,ALX3,HPS5,FTHL17,FGF11,TADA2A,BAG6,KAT6B
TF	Factor: RAX2; motif: NYAATTAN	TF:M04434	false	0.011835637276421349	1.9268083530131377	2928	31	6	62700	SSX2,CTIF,ALX3,HLA-B,GCNT2,MCTS1
TF	Factor: PXR; motif: AGTTCANNSAGTTC	TF:M08779	false	0.011923182691687389	1.923607801563888	3977	31	7	62700	BLK,AMY1C,CTIF,PIWIL1,ATP4B,HLA-B,HPS5
TF	Factor: ZNF647; motif: NYAGGCCYAC	TF:M12286	false	0.011945201279651815	1.9228065278809832	6343	31	9	62700	NCF4,TSPY1,AMY1C,SSX2,PIWIL1,ALX3,UBB,BAG6,KAT6B
TF	Factor: FLI-1; motif: CMGGAWGTSAN	TF:M01208	false	0.011948599745464897	1.9226829866362931	6344	31	9	62700	LAGE3,HPS5,PCSK1N,FTHL17,IL13RA2,BAG6,MCTS1,CALML3,KAT6B
TF	Factor: SMAD3; motif: CAGACAS	TF:M07429	false	0.011990824194415783	1.9211509644587141	6348	31	9	62700	NCF4,BLK,SSX2,ALX3,ILK,HPS5,GCNT2,MCTS1,KAT6B
TF	Factor: ATF-1; motif: NNNTGACGTNNN; match class: 1	TF:M07034_1	false	0.012032640882797542	1.919639044733639	1206	31	4	62700	BLK,CTIF,HPS5,SST
TF	Factor: Spz1; motif: DNNGGRGGGWWNNNN; match class: 1	TF:M00446_1	false	0.012032640882797542	1.919639044733639	2941	31	6	62700	CTIF,UBB,FGF11,BAG6,GNG13,KAT6B
TF	Factor: ZNF829; motif: NTGKACAYCAGM	TF:M06288	false	0.012032640882797542	1.919639044733639	159	31	2	62700	HLA-B,CALML3
TF	Factor: C/EBPalpha; motif: NGWVTKNKGYAAKNSAYA	TF:M00201	false	0.01206715702062735	1.9183950360904394	3990	31	7	62700	NCF4,AMY1C,NDP,SSX2,ALX3,HPS5,GCNT2
TF	Factor: POU3F2; motif: NWTGCATAAWTTA	TF:M04078	false	0.01206715702062735	1.9183950360904394	3990	31	7	62700	NCF4,AMY1C,CTIF,HPS5,UBB,SST,IL13RA2
TF	Factor: meis1:Elf-1; motif: NTGCCGGAAGTN; match class: 1	TF:M08377_1	false	0.012090349836893893	1.9175611325524236	5134	31	8	62700	BLK,FOXH1,ATP4B,HLA-B,UBB,FTHL17,BAG6,KAT6B
TF	Factor: BCL-6; motif: NNGYAATCGAGGAATN; match class: 1	TF:M12342_1	false	0.012111440879988446	1.916804186419016	576	31	3	62700	NCF4,AMY1C,CALML3
TF	Factor: GLI; motif: NTGGGTGGTN; match class: 1	TF:M07292_1	false	0.012111440879988446	1.916804186419016	1210	31	4	62700	FOXH1,SSX2,UBB,GNG13
TF	Factor: E2F-3:Prrxl1; motif: SGCGCTAATTNN; match class: 1	TF:M08206_1	false	0.012111440879988446	1.916804186419016	5137	31	8	62700	LAGE3,FOXH1,SSX2,CTIF,UBB,GCNT2,FTHL17,TADA2A
TF	Factor: NFYA; motif: RRCCAATCAGN	TF:M09816	false	0.012134194930824595	1.915989032574641	2013	31	5	62700	NCF4,SSX2,UBB,GCNT2,KAT6B
TF	Factor: HOXA10; motif: NGYMATAAAAN	TF:M04340	false	0.012176563748979583	1.914475253198067	2015	31	5	62700	NDP,HLA-B,FTHL17,IL13RA2,MCTS1
TF	Factor: Net; motif: ACCGGAARTN	TF:M02060	false	0.012182225511964594	1.9142733652930344	578	31	3	62700	HPS5,FTHL17,BAG6
TF	Factor: Egr-2; motif: NTGCGTRGGCGK	TF:M00246	false	0.012205210806138782	1.9134547151282195	6374	31	9	62700	LAGE3,NDP,PIWIL1,HPS5,UBB,SST,BAG6,CALML3,KAT6B
TF	Factor: Pax-5; motif: BCNNNRNGCANBGNTGNRTAGCSGCHNB; match class: 1	TF:M00143_1	false	0.01224992193038324	1.911866679080004	5150	31	8	62700	LAGE3,BLK,AMY1C,CTIF,HLA-B,FTHL17,TADA2A,KAT6B
TF	Factor: E2F; motif: NNTTTCGCGCN	TF:M08875	false	0.012251628167872466	1.9118061923332788	6379	31	9	62700	NCF4,TSPY1,LAGE3,FOXH1,SSX2,SST,TADA2A,BAG6,GNG13
TF	Factor: RXR-alpha; motif: GRGGTCAAAGGTCAN	TF:M11775	false	0.012287361680265452	1.9105413580172295	5154	31	8	62700	NCF4,BLK,PIWIL1,ATP4B,SST,IL13RA2,TADA2A,CALML3
TF	Factor: POU3F2; motif: NTATGCWAATKAG	TF:M11909	false	0.01230051853929482	1.9100765801047	5156	31	8	62700	LAGE3,BLK,NDP,CTIF,HPS5,GCNT2,IL13RA2,MCTS1
TF	Factor: Ngn-2; motif: RACATATGTY; match class: 1	TF:M11134_1	false	0.012303931536273908	1.9099560941145863	1218	31	4	62700	LAGE3,PCSK1N,FTHL17,MCTS1
TF	Factor: CREB1; motif: NNNNACGTCANN; match class: 1	TF:M03544_1	false	0.012366835430151392	1.9077414184833175	1220	31	4	62700	BLK,CTIF,HPS5,SST
TF	Factor: MAFA; motif: TCAGCAN	TF:M01709	false	0.012402408562034431	1.9064939661583578	6397	31	9	62700	LAGE3,AMY1C,NDP,ILK,HLA-B,SST,TADA2A,MCTS1,CALML3
TF	Factor: c-Jun; motif: NATGASTCATN; match class: 1	TF:M11264_1	false	0.012402408562034431	1.9064939661583578	4020	31	7	62700	TSPY1,AMY1C,FOXH1,NDP,ATP4B,HLA-B,HPS5
TF	Factor: Oct-2; motif: ATTTGCA	TF:M04715	false	0.012402408562034431	1.9064939661583578	6396	31	9	62700	TSPY1,BLK,AMY1C,NDP,CTIF,HLA-B,FTHL17,TADA2A,MCTS1
TF	Factor: Tax/CREB; motif: RTGACGCATAYCCCC; match class: 1	TF:M00115_1	false	0.012517721363910475	1.9024747197792822	2976	31	6	62700	BLK,AMY1C,CTIF,UBB,PCSK1N,GNG13
TF	Factor: ZFP1; motif: NTTTTATACCCAGCN	TF:M12300	false	0.012517721363910475	1.9024747197792822	164	31	2	62700	NCF4,GCNT2
TF	Factor: AP-4; motif: NNCAGCTGNN	TF:M11212	false	0.012517721363910475	1.9024747197792822	2976	31	6	62700	BLK,FOXH1,SSX2,FGF11,BAG6,CALML3
TF	Factor: rfx5; motif: NNCNNCNGTTGCYRGGNARA; match class: 1	TF:M10049_1	false	0.012517721363910475	1.9024747197792822	164	31	2	62700	PCSK1N,IL13RA2
TF	Factor: MEF-2D; motif: WAAATAR	TF:M02026	false	0.01252546846173165	1.9022060222239585	7717	31	10	62700	TSPY1,AMY1C,NDP,SSX2,HLA-B,HPS5,PCSK1N,IL13RA2,TADA2A,MCTS1
TF	Factor: sp4; motif: NNGNARGRGGCGGRGCNNRR; match class: 1	TF:M10072_1	false	0.012569540767580763	1.9006805891198404	6414	31	9	62700	LAGE3,PIWIL1,ALX3,ILK,TADA2A,BAG6,MCTS1,GNG13,KAT6B
TF	Factor: ITF-2; motif: NGCAGSTGKS	TF:M09962	false	0.012569540767580763	1.9006805891198404	5183	31	8	62700	NCF4,LAGE3,CTIF,ATP4B,GCNT2,FTHL17,CALML3,GNG13
TF	Factor: CREM; motif: TGACGTCASYN	TF:M01820	false	0.012569540767580763	1.9006805891198404	6415	31	9	62700	LAGE3,BLK,CTIF,ILK,HPS5,GCNT2,SST,CALML3,GNG13
TF	Factor: POU3F2; motif: TAATTANNNNNNTAATTA; match class: 1	TF:M11913_1	false	0.012647124510715202	1.8980082057992267	2041	31	5	62700	NDP,UBB,GCNT2,IL13RA2,MCTS1
TF	Factor: REST; motif: AAGGTGCT; match class: 1	TF:M04926_1	false	0.012669306127551558	1.8972471699016717	1232	31	4	62700	AMY1C,FOXH1,CTIF,ATP4B
TF	Factor: CREB1; motif: NRTGATGTCAYN; match class: 1	TF:M11216_1	false	0.012696331094077988	1.8963217606029135	1233	31	4	62700	BLK,HPS5,UBB,SST
TF	Factor: CTCF; motif: NNNGCCASCAGRKGGCRSNN	TF:M01200	false	0.012718867149016426	1.8955515689423843	4045	31	7	62700	NCF4,TSPY1,PIWIL1,HLA-B,FTHL17,IL13RA2,KAT6B
TF	Factor: AP-4; motif: RNCAGCTGC	TF:M00927	false	0.012744286349672179	1.89468447899244	6432	31	9	62700	NCF4,BLK,FOXH1,NDP,CTIF,ATP4B,BAG6,CALML3,GNG13
TF	Factor: HOXD4; motif: NNYMATTANN	TF:M08774	false	0.012785392722753336	1.8932859274182323	4051	31	7	62700	TSPY1,CTIF,HLA-B,HPS5,SST,PCSK1N,IL13RA2
TF	Factor: LF-A1; motif: GGGSTCWR; match class: 1	TF:M00646_1	false	0.012785392722753336	1.8932859274182323	6437	31	9	62700	TSPY1,LAGE3,AMY1C,FOXH1,NDP,SSX2,PIWIL1,MCTS1,GNG13
TF	Factor: ER-alpha; motif: NAGGTCAYSGYGACCTN	TF:M11842	false	0.012785392722753336	1.8932859274182323	4051	31	7	62700	TSPY1,BLK,ATP4B,UBB,FTHL17,IL13RA2,BAG6
TF	Factor: REST; motif: AAGGTGCT	TF:M04926	false	0.012803396633326232	1.892674800397262	6440	31	9	62700	AMY1C,FOXH1,NDP,CTIF,ALX3,ATP4B,HPS5,PCSK1N,BAG6
TF	Factor: rfx5; motif: NNCNNCNGTTGCYRGGNARA	TF:M10049	false	0.012803396633326232	1.892674800397262	2050	31	5	62700	TSPY1,HPS5,UBB,PCSK1N,IL13RA2
TF	Factor: TGIF; motif: TGACAGS	TF:M10101	false	0.012811446002220507	1.8924018495415103	5206	31	8	62700	NCF4,CTIF,ILK,HLA-B,HPS5,PCSK1N,BAG6,GNG13
TF	Factor: RELA; motif: GGGRMTKYCCC	TF:M12657	false	0.01283799383418649	1.89150283723403	6444	31	9	62700	LAGE3,FOXH1,ALX3,ILK,ATP4B,UBB,FTHL17,FGF11,KAT6B
TF	Factor: CREB1; motif: NNNNTGACGTNANNN; match class: 1	TF:M07248_1	false	0.012856679537296967	1.8908711810876688	1240	31	4	62700	BLK,CTIF,HPS5,SST
TF	Factor: ATF-4; motif: GGATGATGTCATCC	TF:M11334	false	0.012859053208254033	1.8907910066503595	6447	31	9	62700	NCF4,TSPY1,BLK,NDP,ATP4B,HPS5,SST,IL13RA2,TADA2A
TF	Factor: ATF-2; motif: NNTGACGTCAN	TF:M07312	false	0.01287580136415737	1.8902257318245554	4060	31	7	62700	BLK,SSX2,CTIF,ALX3,HPS5,SST,GNG13
TF	Factor: ZNF692; motif: SYNGGSCCCASCCNC; match class: 1	TF:M09734_1	false	0.01288015200461767	1.8900790116363666	6450	31	9	62700	FOXH1,CTIF,PIWIL1,PCSK1N,FTHL17,FGF11,TADA2A,MCTS1,GNG13
TF	Factor: LBP9; motif: ACYRGTNNNNACYRGT	TF:M11492	false	0.01288995725726856	1.889748522752352	7763	31	10	62700	NCF4,LAGE3,ALX3,SST,PCSK1N,FTHL17,FGF11,TADA2A,BAG6,KAT6B
TF	Factor: Smad4; motif: NTGTCTNNCACCT; match class: 1	TF:M09657_1	false	0.012900544327229112	1.8893919646368307	168	31	2	62700	CALML3,KAT6B
TF	Factor: C/EBPdelta; motif: NTTGCNCMAYN	TF:M09882	false	0.01303315878859523	1.8849503135123529	2062	31	5	62700	BLK,AMY1C,NDP,GCNT2,TADA2A
TF	Factor: HLTF; motif: AGSCARAAAGYRGSTGS; match class: 1	TF:M04613_1	false	0.0131046307344867	1.8825752122018702	2065	31	5	62700	TSPY1,SSX2,HPS5,TADA2A,MCTS1
TF	Factor: Smad2; motif: AGACAN; match class: 1	TF:M03580_1	false	0.013105755108938006	1.8825379514287544	9166	31	11	62700	NCF4,BLK,ALX3,ILK,HPS5,GCNT2,PCSK1N,IL13RA2,MCTS1,CALML3,KAT6B
TF	Factor: CP2; motif: AACCGGTTNNAACCGGTT; match class: 1	TF:M11486_1	false	0.013105755108938006	1.8825379514287544	3016	31	6	62700	ALX3,HPS5,FTHL17,FGF11,TADA2A,KAT6B
TF	Factor: BTEB2; motif: NMCACGCCCN	TF:M12164	false	0.013117291307661398	1.8821558365751767	3017	31	6	62700	PIWIL1,UBB,FGF11,TADA2A,BAG6,CALML3
TF	Factor: MEF-2A; motif: YTAAAAATARCY	TF:M01301	false	0.013120487516417149	1.882050027631378	1250	31	4	62700	TSPY1,NDP,GCNT2,FTHL17
TF	Factor: ZIC1; motif: NRCCCCCYGCTGYGM	TF:M12221	false	0.013131964053056487	1.8816703147624185	170	31	2	62700	ATP4B,FTHL17
TF	Factor: TIEG1; motif: GGSGGKGNNN	TF:M08905	false	0.013156935345289085	1.8808452594780596	5238	31	8	62700	LAGE3,FOXH1,SSX2,PIWIL1,UBB,FGF11,BAG6,GNG13
TF	Factor: MafA; motif: NTGCTGACGTCAGCAN	TF:M11369	false	0.013263090490822265	1.8773552672793339	171	31	2	62700	HPS5,CALML3
TF	Factor: Foxc1; motif: TTVYTTTNW	TF:M07254	false	0.013265764847422607	1.8772677053922266	7802	31	10	62700	AMY1C,NDP,SSX2,HPS5,UBB,GCNT2,PCSK1N,FGF11,IL13RA2,MCTS1
TF	Factor: AhR:Arnt; motif: GRGKATYGCGTGMCWNSCC	TF:M00237	false	0.013281689445131528	1.876746678730701	6490	31	9	62700	ATP4B,HPS5,UBB,PCSK1N,FTHL17,FGF11,TADA2A,CALML3,GNG13
TF	Factor: ER-beta; motif: GTCANASTGRCCYNR	TF:M01875	false	0.013281689445131528	1.876746678730701	6490	31	9	62700	LAGE3,BLK,PIWIL1,ILK,ATP4B,PCSK1N,IL13RA2,GNG13,KAT6B
TF	Factor: NRF-1; motif: YGCGCMTGCGC	TF:M02102	false	0.013281689445131528	1.876746678730701	2075	31	5	62700	TSPY1,LAGE3,UBB,PCSK1N,BAG6
TF	Factor: Nanog; motif: NTNTAATGSN; match class: 1	TF:M07327_1	false	0.01336419340195144	1.874057248029975	172	31	2	62700	NDP,IL13RA2
TF	Factor: MYCN; motif: NNCCACGTGGNN; match class: 1	TF:M09814_1	false	0.01342937564912037	1.8719441778335053	2082	31	5	62700	TSPY1,FOXH1,CTIF,PIWIL1,ILK
TF	Factor: MYCN; motif: NNCCACGTGGNN	TF:M09814	false	0.01342937564912037	1.8719441778335053	2082	31	5	62700	TSPY1,FOXH1,CTIF,PIWIL1,ILK
TF	Factor: KLF15; motif: NCCCCGCCCCN; match class: 1	TF:M12404_1	false	0.013485700411722642	1.8701264925149992	173	31	2	62700	PIWIL1,KAT6B
TF	Factor: Sox-4; motif: AACAAA; match class: 1	TF:M03849_1	false	0.013533109388075256	1.8686024077676806	9216	31	11	62700	NCF4,BLK,AMY1C,SSX2,HLA-B,HPS5,UBB,GCNT2,FTHL17,FGF11,MCTS1
TF	Factor: ATF-2; motif: TTACGTAA; match class: 1	TF:M00040_1	false	0.013557805038988024	1.8678106155291332	6514	31	9	62700	LAGE3,BLK,AMY1C,NDP,ATP4B,HLA-B,HPS5,SST,IL13RA2
TF	Factor: ATF2; motif: NNATGANGTCATN	TF:M12443	false	0.013597870056488996	1.8665291133324793	3046	31	6	62700	BLK,NDP,ATP4B,HLA-B,HPS5,UBB
TF	Factor: POU2F1:Elk-1; motif: ACCGGAWATGCAW; match class: 1	TF:M08398_1	false	0.013600181396706537	1.8664552990515981	2090	31	5	62700	TSPY1,LAGE3,BLK,PIWIL1,UBB
TF	Factor: C/EBPalpha; motif: NRTTGTGCAAYNN	TF:M09596	false	0.013783218458940504	1.860649360385352	5287	31	8	62700	BLK,AMY1C,NDP,UBB,GCNT2,SST,TADA2A,KAT6B
TF	Factor: Msx-1; motif: NTCRTTAN	TF:M10563	false	0.013783218458940504	1.860649360385352	3059	31	6	62700	NCF4,TSPY1,NDP,UBB,BAG6,MCTS1
TF	Factor: alx3; motif: NKCRTTAN	TF:M10874	false	0.013783218458940504	1.860649360385352	3059	31	6	62700	NCF4,TSPY1,NDP,UBB,BAG6,MCTS1
TF	Factor: ESX1; motif: NNYAATTANN	TF:M04319	false	0.013783218458940504	1.860649360385352	3059	31	6	62700	SSX2,CTIF,ALX3,HLA-B,GCNT2,MCTS1
TF	Factor: VSX1; motif: NTCRTTAN	TF:M10942	false	0.013783218458940504	1.860649360385352	3059	31	6	62700	NCF4,TSPY1,NDP,UBB,BAG6,MCTS1
TF	Factor: VSX1; motif: NTCRTTAN	TF:M10945	false	0.013783218458940504	1.860649360385352	3059	31	6	62700	NCF4,TSPY1,NDP,UBB,BAG6,MCTS1
TF	Factor: CHX10; motif: NTCRTTAN	TF:M10936	false	0.013783218458940504	1.860649360385352	3059	31	6	62700	NCF4,TSPY1,NDP,UBB,BAG6,MCTS1
TF	Factor: CHX10; motif: NTCRTTAN	TF:M10939	false	0.013783218458940504	1.860649360385352	3059	31	6	62700	NCF4,TSPY1,NDP,UBB,BAG6,MCTS1
TF	Factor: GSH2; motif: NTCRTTAN	TF:M10747	false	0.013783218458940504	1.860649360385352	3059	31	6	62700	NCF4,TSPY1,NDP,UBB,BAG6,MCTS1
TF	Factor: PURBETA; motif: NCWGRGGCTGGGG	TF:M12726	false	0.013785631398808595	1.8605733378832918	7861	31	10	62700	NCF4,FOXH1,PIWIL1,ALX3,ILK,ATP4B,HLA-B,FGF11,CALML3,GNG13
TF	Factor: LBP-1; motif: CAGCTGS; match class: 1	TF:M00644_1	false	0.013785631398808595	1.8605733378832918	4130	31	7	62700	NCF4,BLK,FOXH1,NDP,CTIF,ATP4B,GNG13
TF	Factor: HOXC11; motif: NGYMATWAANN	TF:M10816	false	0.01381325485467871	1.859703975377042	5296	31	8	62700	NCF4,NDP,HLA-B,SST,FTHL17,IL13RA2,BAG6,MCTS1
TF	Factor: CREM; motif: NRTGACGYMA	TF:M12592	false	0.013835188842846511	1.8590149085977337	6545	31	9	62700	BLK,CTIF,ALX3,HPS5,UBB,SST,BAG6,CALML3,GNG13
TF	Factor: ATF-1; motif: NRTGACGTMAN; match class: 1	TF:M09592_1	false	0.013921720606652943	1.8563070862918276	1279	31	4	62700	BLK,HPS5,SST,GNG13
TF	Factor: NFE2L2; motif: RTGACWCAGCA	TF:M02263	false	0.014001563084105656	1.8538234785425571	3072	31	6	62700	AMY1C,NDP,SSX2,UBB,SST,PCSK1N
TF	Factor: TBR2; motif: AGGTGTGAA	TF:M01774	false	0.014056501158015513	1.8521227672867584	621	31	3	62700	BAG6,CALML3,KAT6B
TF	Factor: TFAP4; motif: AWCAGCTGWT; match class: 1	TF:M04192_1	false	0.014060801731170691	1.851989915625115	4148	31	7	62700	FOXH1,SSX2,GCNT2,FTHL17,FGF11,BAG6,CALML3
TF	Factor: GLI2; motif: TGGGTGGTCNS	TF:M07291	false	0.014150811743391035	1.8492186466722793	3080	31	6	62700	FOXH1,NDP,SSX2,HPS5,UBB,GNG13
TF	Factor: Pbx-1; motif: NNATCAATCANN	TF:M01017	false	0.014177696444732397	1.848394326459723	4156	31	7	62700	LAGE3,AMY1C,NDP,SST,MCTS1,CALML3,KAT6B
TF	Factor: Elf-1; motif: NNANCCGGAAGTGS	TF:M09900	false	0.014177696444732397	1.848394326459723	5324	31	8	62700	BLK,FOXH1,ATP4B,HPS5,FTHL17,IL13RA2,BAG6,KAT6B
TF	Factor: Sp2; motif: GGGGCGGGG	TF:M10435	false	0.014177696444732397	1.848394326459723	7899	31	10	62700	LAGE3,CTIF,PIWIL1,ALX3,ILK,PCSK1N,FGF11,MCTS1,GNG13,KAT6B
TF	Factor: Sp1; motif: CCCCGCCCCN; match class: 1	TF:M00933_1	false	0.014198343571924087	1.8477623189644048	5326	31	8	62700	LAGE3,FOXH1,CTIF,PIWIL1,ALX3,MCTS1,GNG13,KAT6B
TF	Factor: USF; motif: NCACGTGN	TF:M00217	false	0.014206288525060584	1.8475193691959049	4159	31	7	62700	TSPY1,AMY1C,FOXH1,CTIF,PIWIL1,ILK,HPS5
TF	Factor: HOXB2:rfx5; motif: NYMATTANNNCNYRGCAACN	TF:M08602	false	0.014258520979101956	1.8459255210428922	180	31	2	62700	AMY1C,HLA-B
TF	Factor: ATF5; motif: CYTCTYCCTTA	TF:M01295	false	0.014304812680586903	1.8445178248436962	1292	31	4	62700	CTIF,ALX3,FGF11,MCTS1
TF	Factor: LRF; motif: NGKGGGTSNCN	TF:M07387	false	0.014304812680586903	1.8445178248436962	5335	31	8	62700	TSPY1,ALX3,ATP4B,HPS5,FGF11,TADA2A,CALML3,GNG13
TF	Factor: OCT-x; motif: CTNATTTGCATAY	TF:M00210	false	0.014391180929633134	1.8419035667180372	4172	31	7	62700	NCF4,BLK,AMY1C,NDP,GCNT2,MCTS1,CALML3
TF	Factor: AP-2; motif: GSCCSCRGGCNRNRNN	TF:M00800	false	0.01443141911177649	1.840690960513558	9321	31	11	62700	NCF4,LAGE3,FOXH1,PIWIL1,ALX3,ILK,HPS5,SST,PCSK1N,TADA2A,GNG13
TF	Factor: pax-6; motif: NYACGCNTSRNYGCNYN; match class: 1	TF:M11883_1	false	0.01443141911177649	1.840690960513558	7926	31	10	62700	LAGE3,UBB,SST,PCSK1N,FGF11,TADA2A,BAG6,MCTS1,CALML3,GNG13
TF	Factor: HES-1; motif: ANSBCKYGTGSCNNG	TF:M01009	false	0.014471580910719562	1.839484022903171	3101	31	6	62700	NCF4,TSPY1,BLK,AMY1C,FTHL17,TADA2A
TF	Factor: ATF-6; motif: GRTGACGTCAYC; match class: 1	TF:M11228_1	false	0.014471580910719562	1.839484022903171	2133	31	5	62700	BLK,ATP4B,HLA-B,HPS5,SST
TF	Factor: Oct-2; motif: NTATGCWAATN	TF:M11896	false	0.014738341759313753	1.8315513770802092	5366	31	8	62700	LAGE3,BLK,AMY1C,NDP,GCNT2,FTHL17,TADA2A,MCTS1
TF	Factor: FLI-1; motif: CMGGAWGTSAN; match class: 1	TF:M01208_1	false	0.014805915122817134	1.8295647446065129	1307	31	4	62700	HPS5,FTHL17,BAG6,MCTS1
TF	Factor: STAT6; motif: TTCTSWGGAAN	TF:M10083	false	0.014833665337946238	1.828751523323602	3118	31	6	62700	AMY1C,SSX2,ALX3,HLA-B,FTHL17,TADA2A
TF	Factor: Pbx1; motif: ATCAATCAN	TF:M02028	false	0.01486020161466091	1.8279752982779522	2148	31	5	62700	AMY1C,NDP,SST,TADA2A,MCTS1
TF	Factor: GR; motif: RGNACANKNTGTNCY	TF:M09625	false	0.014890655849142601	1.827086173611767	9365	31	11	62700	NCF4,LAGE3,AMY1C,ALX3,ILK,SST,PCSK1N,FGF11,IL13RA2,BAG6,MCTS1
TF	Factor: c-Myc; motif: KACCACGTGSYY	TF:M01154	false	0.014890655849142601	1.827086173611767	5378	31	8	62700	TSPY1,AMY1C,FOXH1,CTIF,PIWIL1,ILK,HPS5,FTHL17
TF	Factor: Ngn-2; motif: RMCATATGYY; match class: 1	TF:M11133_1	false	0.014892807345344481	1.8270234285291123	638	31	3	62700	PCSK1N,FTHL17,MCTS1
TF	Factor: COUP-TF1; motif: RAGGTCANYGACCTY	TF:M11743	false	0.014929732992582314	1.8259479592465118	5383	31	8	62700	TSPY1,AMY1C,FOXH1,PIWIL1,ATP4B,FGF11,GNG13,KAT6B
TF	Factor: ATF-6; motif: GRTGACGTCAYC	TF:M11228	false	0.014929732992582314	1.8259479592465118	2152	31	5	62700	BLK,ATP4B,HLA-B,HPS5,SST
TF	Factor: alx3; motif: NNCRTTAN	TF:M10877	false	0.014929732992582314	1.8259479592465118	4207	31	7	62700	NCF4,TSPY1,NDP,UBB,BAG6,MCTS1,KAT6B
TF	Factor: CEBPA; motif: NNATTGCACAATNN	TF:M12502	false	0.014934213575238553	1.8258176420874253	3126	31	6	62700	BLK,AMY1C,NDP,HPS5,SST,TADA2A
TF	Factor: ZNF777; motif: GTCCGYCCCGTCSAACAAT; match class: 1	TF:M08993_1	false	0.014957919054297802	1.8251288213176182	4210	31	7	62700	TSPY1,FOXH1,SSX2,PIWIL1,ALX3,ILK,KAT6B
TF	Factor: Pbx1; motif: NTGATKGACG; match class: 1	TF:M11038_1	false	0.014957919054297802	1.8251288213176182	640	31	3	62700	AMY1C,CALML3,KAT6B
TF	Factor: NURR1; motif: AAGGTCAC	TF:M02273	false	0.014995490347041776	1.8240393284017766	4213	31	7	62700	NCF4,LAGE3,HLA-B,PCSK1N,IL13RA2,CALML3,GNG13
TF	Factor: JUNB:C-JUN; motif: NATGACKCAT	TF:M08944	false	0.015063605132517586	1.8220710771533886	5394	31	8	62700	NCF4,TSPY1,FOXH1,ALX3,HLA-B,HPS5,GCNT2,FTHL17
TF	Factor: AP-2alpha; motif: NGCCYSNNGSN	TF:M01857	false	0.015085287499961674	1.8214464084948205	9389	31	11	62700	NCF4,LAGE3,FOXH1,CTIF,ALX3,ATP4B,PCSK1N,FGF11,TADA2A,GNG13,KAT6B
TF	Factor: N-Myc; motif: NNCCACGTGNNN	TF:M00055	false	0.015101221532839298	1.820987921348234	4220	31	7	62700	TSPY1,AMY1C,FOXH1,CTIF,PIWIL1,ALX3,ILK
TF	Factor: CDP:HOXA13; motif: ATCGATYAYSYCRTAAA; match class: 1	TF:M08201_1	false	0.015146554348882743	1.8196861524727719	3139	31	6	62700	NCF4,NDP,CTIF,HLA-B,SST,IL13RA2
TF	Factor: T3R-beta; motif: NNRGGTCRTGACCYNN	TF:M11815	false	0.015146554348882743	1.8196861524727719	5402	31	8	62700	SSX2,CTIF,PIWIL1,ATP4B,HLA-B,UBB,FTHL17,CALML3
TF	Factor: E2F-3; motif: NNTTTTGGCGCCAAAACT; match class: 1	TF:M03962_1	false	0.015146554348882743	1.8196861524727719	6661	31	9	62700	NCF4,BLK,CTIF,ALX3,HPS5,GCNT2,FGF11,TADA2A,GNG13
TF	Factor: HOXC10; motif: GYMATWAAAN; match class: 1	TF:M04351_1	false	0.015182762214796608	1.8186492096319846	188	31	2	62700	FTHL17,IL13RA2
TF	Factor: RAR-gamma; motif: NRGGTCAAAAGGTCAN	TF:M11804	false	0.015191834302771925	1.8183897850920143	3142	31	6	62700	NCF4,UBB,SST,TADA2A,CALML3,GNG13
TF	Factor: c-Maf; motif: NWNNNTGCTGACKNNNNNN	TF:M01070	false	0.015279940692109872	1.8158783314369913	6675	31	9	62700	LAGE3,BLK,AMY1C,PIWIL1,ALX3,HLA-B,HPS5,SST,CALML3
TF	Factor: six4; motif: NCGTATCRTN	TF:M11024	false	0.015346710322839031	1.813984704340028	5418	31	8	62700	NCF4,TSPY1,LAGE3,PIWIL1,ILK,PCSK1N,FTHL17,KAT6B
TF	Factor: MZF-1; motif: KNGNKAGGGGNAA	TF:M00084	false	0.015366112904008264	1.813435980115281	6682	31	9	62700	LAGE3,FOXH1,NDP,ALX3,HLA-B,GCNT2,IL13RA2,MCTS1,GNG13
TF	Factor: HoxA5; motif: RTCATTAN	TF:M10704	false	0.015464186294999304	1.8106729270600217	5426	31	8	62700	NCF4,BLK,CTIF,ALX3,TADA2A,BAG6,MCTS1,KAT6B
TF	Factor: Elf-1; motif: NANSCGGAAGTR; match class: 1	TF:M11450_1	false	0.015547825914176786	1.8083303307199365	1333	31	4	62700	HPS5,FTHL17,TADA2A,BAG6
TF	Factor: HOXC12; motif: NRTCGTAAAAN	TF:M10825	false	0.015547825914176786	1.8083303307199365	191	31	2	62700	HLA-B,HPS5
TF	Factor: EZI; motif: GGGGAGGGGRRGGRGRRGGRRR	TF:M10151	false	0.015597423042647494	1.8069471484920205	2183	31	5	62700	FOXH1,CTIF,UBB,FTHL17,KAT6B
TF	Factor: ZBTB44; motif: MACWGCAGS	TF:M12352	false	0.01566945274256357	1.8049461710512003	6705	31	9	62700	TSPY1,LAGE3,AMY1C,PIWIL1,ALX3,HPS5,FGF11,TADA2A,GNG13
TF	Factor: GATA-3; motif: NGAGATAANA; match class: 1	TF:M00350_1	false	0.01567063970502072	1.8049132744510084	192	31	2	62700	HLA-B,GCNT2
TF	Factor: ctcf; motif: NNNCCASYAGRKGGCRSYNN; match class: 1	TF:M09602_1	false	0.01571579154348234	1.803663740366451	2188	31	5	62700	TSPY1,FOXH1,HLA-B,FTHL17,KAT6B
TF	Factor: DEC1; motif: NCNCACRTGNSC	TF:M08870	false	0.015717707741701	1.8036107908487358	8049	31	10	62700	TSPY1,CTIF,PIWIL1,ALX3,ATP4B,HPS5,SST,BAG6,GNG13,KAT6B
TF	Factor: AIBZIP; motif: NGCCACGTCAYN	TF:M11256	false	0.015759978448069027	1.8024443807481827	1340	31	4	62700	CTIF,ALX3,FTHL17,CALML3
TF	Factor: (SATB1)2; motif: TATTAGTAATAA	TF:M01232	false	0.015772239267458632	1.802106643230263	3174	31	6	62700	AMY1C,ALX3,HLA-B,FTHL17,IL13RA2,MCTS1
TF	Factor: FKHL14; motif: NNANRYAAACAN	TF:M11560	false	0.015812112214159776	1.8010101122510593	2193	31	5	62700	NDP,HLA-B,PCSK1N,IL13RA2,MCTS1
TF	Factor: WT1; motif: CGCCCCCNCN; match class: 1	TF:M02036_1	false	0.015812628398723463	1.8009959349896287	5454	31	8	62700	LAGE3,PIWIL1,ALX3,ATP4B,PCSK1N,FGF11,GNG13,KAT6B
TF	Factor: POU3F2; motif: ATGMATWWATTCAT	TF:M00463	false	0.015812628398723463	1.8009959349896287	3177	31	6	62700	NCF4,AMY1C,NDP,SSX2,HPS5,IL13RA2
TF	Factor: LEF-1; motif: NWTCAAAGNN	TF:M01022	false	0.015824649498120773	1.800665900439695	3178	31	6	62700	AMY1C,FOXH1,SST,FTHL17,TADA2A,MCTS1
TF	Factor: ETSLIKE; motif: NACTTCCTNN	TF:M08881	false	0.015837775727203126	1.8003058112080788	3179	31	6	62700	NCF4,HPS5,FTHL17,IL13RA2,MCTS1,CALML3
TF	Factor: ipf1; motif: RNWCATTAANWN	TF:M01255	false	0.01583846023583869	1.8002870414070433	4272	31	7	62700	NCF4,AMY1C,NDP,IL13RA2,TADA2A,BAG6,MCTS1
TF	Factor: HFH3; motif: KNNTRTTTRTTTA	TF:M00289	false	0.01583964567403684	1.800254537615952	3180	31	6	62700	NCF4,BLK,SSX2,GCNT2,FGF11,IL13RA2
TF	Factor: GTF2IRD1-isoform2; motif: GGGATTRNR; match class: 1	TF:M01229_1	false	0.01589488190634426	1.7987426943999514	9478	31	11	62700	AMY1C,SSX2,ILK,HPS5,UBB,PCSK1N,FTHL17,IL13RA2,TADA2A,BAG6,KAT6B
TF	Factor: PTF1; motif: SCAGCTGNYNNNNYYCNN	TF:M10043	false	0.01595568863809694	1.7970844471726608	3186	31	6	62700	LAGE3,BLK,ATP4B,UBB,FTHL17,GNG13
TF	Factor: RFX7; motif: SGTTGCTRN	TF:M11975	false	0.01595568863809694	1.7970844471726608	2201	31	5	62700	ILK,UBB,SST,IL13RA2,MCTS1
TF	Factor: ESR2; motif: AGGTCASNNTGNCCY	TF:M07210	false	0.01599026347195115	1.7961443803143138	3188	31	6	62700	TSPY1,LAGE3,BLK,UBB,IL13RA2,KAT6B
TF	Factor: SPI1; motif: AAAAAGCGGAAGTW	TF:M03994	false	0.0160561898718481	1.7943575047577203	2205	31	5	62700	NCF4,BLK,HPS5,UBB,FTHL17
TF	Factor: TEF-1; motif: GRRATG; match class: 1	TF:M00704_1	false	0.01605693669197808	1.7943373049269227	5474	31	8	62700	NDP,CTIF,ALX3,HLA-B,UBB,SST,PCSK1N,MCTS1
TF	Factor: POU3F2; motif: WTATGCWAATKAG	TF:M11904	false	0.016177987372636343	1.7910755078983795	3197	31	6	62700	NDP,HPS5,GCNT2,IL13RA2,MCTS1,KAT6B
TF	Factor: Oct-1; motif: NNGAATATKCANNNN; match class: 1	TF:M00136_1	false	0.01620834008952534	1.7902614593570265	1355	31	4	62700	NDP,HLA-B,FGF11,MCTS1
TF	Factor: T3R-beta; motif: NRRGGTCRTGACCYYN	TF:M11817	false	0.016270659277623313	1.7885948493475299	5489	31	8	62700	SSX2,ATP4B,HLA-B,UBB,SST,FTHL17,TADA2A,CALML3
TF	Factor: PPARgamma:RXRalpha,; motif: AAGTAGGTCACNGTGACCYACTT	TF:M00515	false	0.016270659277623313	1.7885948493475299	8103	31	10	62700	LAGE3,BLK,FOXH1,NDP,HLA-B,UBB,GCNT2,SST,FTHL17,BAG6
TF	Factor: MYB; motif: NNAACTGN	TF:M08890	false	0.016270659277623313	1.7885948493475299	1357	31	4	62700	CTIF,ALX3,FTHL17,MCTS1
TF	Factor: Egr-1; motif: GCGTGGGCGT; match class: 1	TF:M07597_1	false	0.016330257866614517	1.787006957384364	1359	31	4	62700	TSPY1,FOXH1,SSX2,CALML3
TF	Factor: ATF-1; motif: NNNTGACGTNNN	TF:M07034	false	0.016330257866614517	1.787006957384364	4304	31	7	62700	BLK,CTIF,ALX3,HPS5,SST,CALML3,GNG13
TF	Factor: SHOX; motif: NTAATTRN	TF:M08004	false	0.016330257866614517	1.787006957384364	2217	31	5	62700	SSX2,CTIF,ALX3,GCNT2,MCTS1
TF	Factor: ESX1L; motif: NYAATTAN	TF:M10965	false	0.016334541770784618	1.7868930441827895	3207	31	6	62700	SSX2,CTIF,HLA-B,SST,IL13RA2,MCTS1
TF	Factor: SP1; motif: GGGGYGGGGNS	TF:M01303	false	0.016422660999762917	1.7845564718279383	8118	31	10	62700	TSPY1,PIWIL1,ALX3,ILK,PCSK1N,FTHL17,FGF11,BAG6,CALML3,KAT6B
TF	Factor: LEF-1; motif: WCAAAGN; match class: 1	TF:M02019_1	false	0.016442138838485974	1.784041688904635	671	31	3	62700	AMY1C,FOXH1,ILK
TF	Factor: rfx1; motif: NGTTRCCATGGYAACN; match class: 1	TF:M11962_1	false	0.016442138838485974	1.784041688904635	3215	31	6	62700	TSPY1,NDP,SST,PCSK1N,TADA2A,BAG6
TF	Factor: LEF-1; motif: WCAAAGN; match class: 1	TF:M03794_1	false	0.016442138838485974	1.784041688904635	671	31	3	62700	AMY1C,FOXH1,ILK
TF	Factor: NF1C; motif: WGCCARR; match class: 1	TF:M09763_1	false	0.016442138838485974	1.784041688904635	4314	31	7	62700	TSPY1,PIWIL1,ILK,HPS5,FTHL17,CALML3,GNG13
TF	Factor: beta-catenin; motif: CTTTGATN	TF:M07599	false	0.016442138838485974	1.784041688904635	8123	31	10	62700	TSPY1,AMY1C,SSX2,HLA-B,UBB,SST,FTHL17,IL13RA2,TADA2A,MCTS1
TF	Factor: ESE-1; motif: NSMGGAARTN; match class: 1	TF:M02055_1	false	0.016442138838485974	1.784041688904635	2224	31	5	62700	FOXH1,HPS5,FTHL17,BAG6,MCTS1
TF	Factor: ESE-1; motif: NSMGGAARTN; match class: 1	TF:M01214_1	false	0.016442138838485974	1.784041688904635	2224	31	5	62700	FOXH1,HPS5,FTHL17,BAG6,MCTS1
TF	Factor: ATF4; motif: CVTGACGYMABG; match class: 1	TF:M00514_1	false	0.016534798109035465	1.781601103481886	1367	31	4	62700	BLK,HPS5,UBB,SST
TF	Factor: AP-2beta; motif: GCNNNGGSCNGVGGGN; match class: 1	TF:M01858_1	false	0.016771273450325284	1.7754339599668447	3229	31	6	62700	PIWIL1,ALX3,ILK,PCSK1N,FGF11,CALML3
TF	Factor: HOXB2:PEA3; motif: ACCGGAAATGRN; match class: 1	TF:M08345_1	false	0.016783970973525297	1.7751052802258684	2236	31	5	62700	ILK,HPS5,UBB,FTHL17,BAG6
TF	Factor: GATA-3; motif: NNAGATAANAN	TF:M09938	false	0.016823954054291584	1.774071926365178	3232	31	6	62700	SSX2,HLA-B,GCNT2,FTHL17,MCTS1,CALML3
TF	Factor: ESE-1; motif: NNANVAGGAAGTNN	TF:M09902	false	0.016863052128943037	1.7730638174458997	3234	31	6	62700	NCF4,BLK,ILK,HPS5,GCNT2,TADA2A
TF	Factor: CREB1; motif: NNNNTGACGTNANNN	TF:M07248	false	0.01687540262119119	1.7727458567739323	4338	31	7	62700	BLK,SSX2,CTIF,ALX3,HPS5,SST,GNG13
TF	Factor: Lhx8; motif: NNNNCTAATTAGCNGTG	TF:M01440	false	0.016895285121128537	1.772234474768756	1377	31	4	62700	NCF4,SSX2,ALX3,GCNT2
TF	Factor: GATA-2; motif: ASAGATAANA; match class: 1	TF:M00349_1	false	0.01692101687247842	1.77157354148398	680	31	3	62700	HLA-B,GCNT2,MCTS1
TF	Factor: PBX3; motif: TGANTGRCRGS	TF:M10030	false	0.016936233772321105	1.771183160342424	2243	31	5	62700	NCF4,LAGE3,HPS5,UBB,CALML3
TF	Factor: ATF-4; motif: GGATGACGTCATCC; match class: 1	TF:M11335_1	false	0.016956372167095952	1.7706670598826362	2244	31	5	62700	BLK,NDP,ATP4B,HPS5,SST
TF	Factor: RARA; motif: ARGGTCAAAAGGTCA	TF:M04481	false	0.01699642346700145	1.7696424569723255	3242	31	6	62700	NCF4,UBB,FTHL17,IL13RA2,MCTS1,CALML3
TF	Factor: PEA3; motif: NTCGTAAATGCA; match class: 1	TF:M11431_1	false	0.01701935554690609	1.7690568888884146	4348	31	7	62700	NDP,SSX2,HLA-B,HPS5,UBB,IL13RA2,MCTS1
TF	Factor: GLI2; motif: GACCACCCACNNNG	TF:M03901	false	0.017058019656060006	1.7680713894854476	683	31	3	62700	NCF4,SSX2,GNG13
TF	Factor: (SATB1)2; motif: TATTAGTAATAA; match class: 1	TF:M01232_1	false	0.017058019656060006	1.7680713894854476	683	31	3	62700	FTHL17,IL13RA2,MCTS1
TF	Factor: ATF2:c-Jun; motif: TGACGTYA	TF:M00041	false	0.01715234780679065	1.7656764254902115	4358	31	7	62700	NCF4,BLK,AMY1C,HPS5,GCNT2,SST,TADA2A
TF	Factor: POU3F1; motif: NTAATKWATGCNN	TF:M11929	false	0.01715234780679065	1.7656764254902115	6835	31	9	62700	BLK,AMY1C,NDP,CTIF,ALX3,ILK,UBB,GCNT2,KAT6B
TF	Factor: GATA3; motif: NGATAANN	TF:M03997	false	0.01715234780679065	1.7656764254902115	4358	31	7	62700	AMY1C,SSX2,ALX3,HLA-B,HPS5,GCNT2,CALML3
TF	Factor: GATA-3; motif: WGATAASN	TF:M08918	false	0.01715234780679065	1.7656764254902115	4358	31	7	62700	AMY1C,SSX2,ALX3,HLA-B,HPS5,GCNT2,CALML3
TF	Factor: VSX1; motif: NGCYAATTRNN; match class: 1	TF:M04450_1	false	0.01715234780679065	1.7656764254902115	3250	31	6	62700	SSX2,CTIF,ALX3,HLA-B,GCNT2,IL13RA2
TF	Factor: Gli3; motif: STGGGTGGYCY	TF:M01596	false	0.01718012084871759	1.7649737855719125	2255	31	5	62700	FOXH1,SSX2,HPS5,UBB,GNG13
TF	Factor: isx; motif: NTCRTTAA	TF:M10953	false	0.01718012084871759	1.7649737855719125	5559	31	8	62700	NCF4,TSPY1,NDP,ALX3,TADA2A,BAG6,MCTS1,KAT6B
TF	Factor: PEA3; motif: ACAGGAAGGAAGTN	TF:M11429	false	0.017187120125373743	1.7647968876199704	5560	31	8	62700	TSPY1,AMY1C,CTIF,HPS5,FGF11,IL13RA2,BAG6,MCTS1
TF	Factor: GABP-alpha; motif: CACTTCCGG	TF:M04698	false	0.017422729622651338	1.7588838029915492	3265	31	6	62700	FOXH1,ATP4B,HPS5,FTHL17,BAG6,MCTS1
TF	Factor: AP-2gamma; motif: GCCYNNGGS	TF:M00470	false	0.017422729622651338	1.7588838029915492	9629	31	11	62700	NCF4,FOXH1,CTIF,PIWIL1,ALX3,ATP4B,HPS5,FGF11,TADA2A,BAG6,GNG13
TF	Factor: MYC; motif: NNCCACGTGCNN	TF:M09812	false	0.017422729622651338	1.7588838029915492	5574	31	8	62700	TSPY1,AMY1C,FOXH1,CTIF,PIWIL1,ALX3,ILK,HPS5
TF	Factor: Erg; motif: ACCGGAAGTN	TF:M02062	false	0.017436331271818577	1.7585448884409949	8211	31	10	62700	BLK,PIWIL1,HLA-B,HPS5,UBB,FTHL17,IL13RA2,BAG6,MCTS1,KAT6B
TF	Factor: ATF-2; motif: RRTGANGTCAY	TF:M09867	false	0.01747056137421646	1.7576931397905402	4377	31	7	62700	BLK,ATP4B,HLA-B,HPS5,UBB,SST,TADA2A
TF	Factor: EVX1; motif: NNTNATTANN	TF:M04320	false	0.01749540619628179	1.7570759699140919	3270	31	6	62700	CTIF,ALX3,HLA-B,GCNT2,SST,IL13RA2
TF	Factor: Spi-B; motif: NAWGRGGAAGTR; match class: 1	TF:M11374_1	false	0.01749540619628179	1.7570759699140919	208	31	2	62700	NCF4,HPS5
TF	Factor: NKX6-3; motif: SYCATTAWN	TF:M10660	false	0.01749540619628179	1.7570759699140919	692	31	3	62700	NCF4,BAG6,KAT6B
TF	Factor: rfx1; motif: NGTTRCCATGGYAACN	TF:M11962	false	0.01750691189699461	1.7567904538236052	3271	31	6	62700	TSPY1,NDP,SST,PCSK1N,TADA2A,BAG6
TF	Factor: ZBP99; motif: GCCCMTCCCCCR; match class: 1	TF:M12057_1	false	0.017605626861014294	1.7543485069509297	1400	31	4	62700	FOXH1,ALX3,BAG6,KAT6B
TF	Factor: REST; motif: TTCAGCACCAYGGACAGCKCCN	TF:M10047	false	0.017726768508529785	1.7513704266564876	1403	31	4	62700	BLK,UBB,SST,PCSK1N
TF	Factor: Dlx-5; motif: NTCRTTAN	TF:M10615	false	0.017827213750690497	1.7489165282355328	4397	31	7	62700	NCF4,CTIF,ILK,IL13RA2,BAG6,MCTS1,KAT6B
TF	Factor: MEIS1A:HOXA9; motif: TGACAGKTTTAYGA	TF:M00420	false	0.01785243297008604	1.7483025888806354	5603	31	8	62700	NDP,SSX2,HPS5,GCNT2,SST,IL13RA2,BAG6,MCTS1
TF	Factor: CP2; motif: NRRRCCGGCYNRARCCGGNN; match class: 1	TF:M12590_1	false	0.017861856104634644	1.7480734136380263	6889	31	9	62700	TSPY1,LAGE3,PIWIL1,ALX3,SST,PCSK1N,FGF11,TADA2A,BAG6
TF	Factor: GEMIN3; motif: NCWGGRARRGRGNGNG; match class: 1	TF:M09727_1	false	0.017906828333558323	1.746981329796588	3289	31	6	62700	FOXH1,NDP,CTIF,ATP4B,SST,FGF11
TF	Factor: GATA-1; motif: NTGNNNNNNNNAGATAAGN	TF:M09936	false	0.0179342756396439	1.7463161596659345	4404	31	7	62700	NDP,ALX3,HPS5,GCNT2,SST,FTHL17,CALML3
TF	Factor: ATF-4; motif: GGATGACGTCATCC; match class: 1	TF:M11337_1	false	0.01793534784841129	1.7462901959503454	3291	31	6	62700	BLK,NDP,ATP4B,HPS5,SST,CALML3
TF	Factor: HFH2; motif: NYWAYRTAAACA	TF:M11554	false	0.017954473182586892	1.745827333353395	4406	31	7	62700	NDP,HLA-B,GCNT2,SST,IL13RA2,MCTS1,KAT6B
TF	Factor: POU6F1; motif: NNNNWTAATGAGSTNNN	TF:M01479	false	0.01798691999904496	1.7450431969622424	4408	31	7	62700	ALX3,ILK,GCNT2,IL13RA2,BAG6,MCTS1,KAT6B
TF	Factor: RARA; motif: AGGTCANNYAAAGGTCA	TF:M08019	false	0.018019521590858352	1.7442567435017053	5616	31	8	62700	BLK,SSX2,ALX3,ATP4B,PCSK1N,FTHL17,MCTS1,CALML3
TF	Factor: RelA; motif: GGGRAWTYC	TF:M04706	false	0.018024038192531552	1.7441479010230112	2289	31	5	62700	CTIF,FTHL17,FGF11,CALML3,KAT6B
TF	Factor: NR1B2; motif: NAAAGGTCAN	TF:M11798	false	0.018220022826923317	1.7394510832576076	3304	31	6	62700	NCF4,LAGE3,BLK,PCSK1N,IL13RA2,CALML3
TF	Factor: ELK4; motif: ACCGGAARTN	TF:M03973	false	0.018281328183600627	1.7379922548902398	706	31	3	62700	HPS5,FTHL17,BAG6
TF	Factor: POU3F2; motif: WTATGCWAATKA	TF:M04079	false	0.018281328183600627	1.7379922548902398	3307	31	6	62700	LAGE3,BLK,NDP,HPS5,IL13RA2,MCTS1
TF	Factor: ER-beta; motif: GTCANASTGRCCYNR; match class: 1	TF:M01875_1	false	0.018281328183600627	1.7379922548902398	1419	31	4	62700	LAGE3,ILK,ATP4B,KAT6B
TF	Factor: HOXA11; motif: NGYMATAAAAN	TF:M10822	false	0.018396117743844136	1.7352738193992534	2302	31	5	62700	NDP,HLA-B,FTHL17,IL13RA2,MCTS1
TF	Factor: PTIP; motif: NTGRMCTTTG	TF:M12655	false	0.018430521336610176	1.7344623798970005	1423	31	4	62700	NCF4,PIWIL1,ALX3,BAG6
TF	Factor: GATA-1; motif: NCWGATAACA	TF:M00346	false	0.01843945886160286	1.7342518282318597	4433	31	7	62700	FOXH1,NDP,SSX2,HLA-B,HPS5,GCNT2,FTHL17
TF	Factor: C/EBP; motif: NNATTGCNNAANNN	TF:M00190	false	0.0185383357232981	1.7319292571726999	5648	31	8	62700	BLK,AMY1C,ILK,UBB,GCNT2,SST,TADA2A,KAT6B
TF	Factor: OCT-x; motif: CTNATTTGCATAY; match class: 1	TF:M00210_1	false	0.018579144844940273	1.7309742794527414	711	31	3	62700	AMY1C,NDP,GCNT2
TF	Factor: AP-4:Fli-1; motif: RSCGGAWRCAGSTGN	TF:M08445	false	0.01861157556075399	1.7302168601643602	9735	31	11	62700	NCF4,BLK,AMY1C,ALX3,ATP4B,HLA-B,UBB,GCNT2,FTHL17,CALML3,GNG13
TF	Factor: Erg; motif: NNACCGGAARTSN	TF:M09608	false	0.01867328546401606	1.7287792635527301	8311	31	10	62700	NCF4,BLK,PIWIL1,ILK,HPS5,UBB,FTHL17,IL13RA2,BAG6,MCTS1
TF	Factor: FPM315; motif: SRGGGAGGAGGN	TF:M01587	false	0.01867511915890792	1.7287366184340587	3326	31	6	62700	TSPY1,LAGE3,BLK,CTIF,CALML3,KAT6B
TF	Factor: ARP-1; motif: TGARCCYTTGAMCCCW	TF:M00155	false	0.01867511915890792	1.7287366184340587	5658	31	8	62700	NCF4,TSPY1,LAGE3,NDP,SSX2,ATP4B,UBB,MCTS1
TF	Factor: ATF-2; motif: TTACGTAA	TF:M00040	false	0.018744771142661425	1.7271198575676385	6954	31	9	62700	LAGE3,BLK,AMY1C,NDP,ATP4B,HLA-B,HPS5,SST,IL13RA2
TF	Factor: Erm; motif: NNSCGGAWGYN	TF:M11424	false	0.01881796377698182	1.725427371783551	8323	31	10	62700	BLK,FOXH1,ATP4B,HLA-B,HPS5,FTHL17,IL13RA2,BAG6,MCTS1,KAT6B
TF	Factor: Elk-1; motif: RCCGGAAGTGN	TF:M09904	false	0.018854266597541133	1.7245903563284035	8326	31	10	62700	BLK,FOXH1,ATP4B,HLA-B,HPS5,FTHL17,TADA2A,BAG6,MCTS1,KAT6B
TF	Factor: myogenin; motif: CRSCTGTTBNNTTTGGCACGSNGCCARCH; match class: 1	TF:M00056_1	false	0.018864041695349384	1.7243652523231938	4457	31	7	62700	FOXH1,PIWIL1,HLA-B,PCSK1N,FGF11,TADA2A,GNG13
TF	Factor: ETV4; motif: ACCGGAAGTN	TF:M03982	false	0.018927690687246715	1.7229023698167127	6967	31	9	62700	BLK,HLA-B,HPS5,UBB,FTHL17,IL13RA2,BAG6,MCTS1,KAT6B
TF	Factor: ZNF383; motif: SSNGGGMGGNGSNGGS; match class: 1	TF:M12703_1	false	0.019024041480565742	1.7206972157762053	4465	31	7	62700	PIWIL1,ALX3,ILK,PCSK1N,TADA2A,GNG13,KAT6B
TF	Factor: ATF-4; motif: GGATGACGTCATCC	TF:M11335	false	0.019056455828263496	1.7199578674622698	2327	31	5	62700	BLK,NDP,ATP4B,HPS5,SST
TF	Factor: c-Myc; motif: NCCACGTGCNN	TF:M09992	false	0.019077636987354908	1.7194754193020798	5683	31	8	62700	TSPY1,BLK,AMY1C,FOXH1,CTIF,PIWIL1,ILK,GNG13
TF	Factor: Erg; motif: MCAGGAAA; match class: 1	TF:M07284_1	false	0.019125460589758246	1.7183880971321606	4471	31	7	62700	TSPY1,BLK,NDP,SSX2,ILK,HPS5,IL13RA2
TF	Factor: AP-4:Max; motif: NCAGCTGNNNNNNNCACGTGN; match class: 1	TF:M08674_1	false	0.019140963152952162	1.7180362127719144	5688	31	8	62700	BLK,FOXH1,ATP4B,HPS5,FTHL17,TADA2A,CALML3,GNG13
TF	Factor: hoxa9; motif: RTCGTWANNN	TF:M10785	false	0.01914853397736147	1.7178644702548436	5689	31	8	62700	NCF4,NDP,HLA-B,HPS5,UBB,PCSK1N,BAG6,MCTS1
TF	Factor: AP-2alphaA; motif: ANNGCCTNAGGSNNT; match class: 1	TF:M01045_1	false	0.0191862919078528	1.7170089522873266	2333	31	5	62700	NCF4,AMY1C,ALX3,TADA2A,GNG13
TF	Factor: COUP-TF1; motif: GRGGKSARAGGTCAGNG	TF:M09886	false	0.01921205401216807	1.716426201069429	5694	31	8	62700	NCF4,AMY1C,FOXH1,ILK,ATP4B,UBB,BAG6,CALML3
TF	Factor: HIF-1alpha; motif: GNACGTGM	TF:M09944	false	0.01921205401216807	1.716426201069429	5694	31	8	62700	NCF4,AMY1C,FOXH1,ATP4B,HPS5,PCSK1N,FGF11,BAG6
TF	Factor: THAP7; motif: GNCGCCATSTTGRGNGKGGC	TF:M12728	false	0.019296193805797935	1.7145283475806807	5700	31	8	62700	TSPY1,PIWIL1,ALX3,PCSK1N,FGF11,TADA2A,BAG6,GNG13
TF	Factor: ATF-2; motif: NRTGACGTMANN; match class: 1	TF:M11309_1	false	0.019338467452451265	1.7135779461431935	2340	31	5	62700	BLK,CTIF,HPS5,UBB,SST
TF	Factor: ATF-3; motif: NRTGACGTCAYN; match class: 1	TF:M11291_1	false	0.019338467452451265	1.7135779461431935	4486	31	7	62700	BLK,NDP,ATP4B,HLA-B,HPS5,UBB,SST
TF	Factor: EZF2; motif: NNCCNSNSCNMCTCCMYCTT	TF:M12604	false	0.019377491883484674	1.7127024363489034	3362	31	6	62700	LAGE3,NDP,ALX3,SST,BAG6,GNG13
TF	Factor: FXR:RXR-ALPHA; motif: NRGGTCANRGGKN; match class: 1	TF:M08955_1	false	0.019390504937736724	1.7124108815444246	3363	31	6	62700	NCF4,ILK,ATP4B,UBB,FGF11,MCTS1
TF	Factor: ZABC1; motif: NNTGNMCTTTGNNCYNNN	TF:M12683	false	0.019425312289891826	1.7116319905612012	4492	31	7	62700	NCF4,TSPY1,NDP,PIWIL1,ALX3,PCSK1N,BAG6
TF	Factor: PREP-1; motif: TGANTGRCAGS	TF:M10032	false	0.019444987072039864	1.711192341256229	1454	31	4	62700	NCF4,LAGE3,HPS5,UBB
TF	Factor: HOXD13; motif: WNNAATAAWAY	TF:M08817	false	0.019444987072039864	1.711192341256229	5712	31	8	62700	BLK,NDP,CTIF,HLA-B,GCNT2,IL13RA2,BAG6,MCTS1
TF	Factor: MafG; motif: CMATGACTCAGCAGA	TF:M07048	false	0.019465569162629228	1.7107328932263033	7012	31	9	62700	BLK,SSX2,CTIF,PIWIL1,ALX3,ATP4B,BAG6,MCTS1,CALML3
TF	Factor: Blimp-1; motif: RRGNGAAAGNRANNN	TF:M10526	false	0.019478523032127708	1.7104439767856872	2347	31	5	62700	SSX2,ATP4B,SST,PCSK1N,CALML3
TF	Factor: Ets; motif: ACTTCCTS	TF:M00971	false	0.019544277329827376	1.7089803834292594	2350	31	5	62700	NCF4,TSPY1,BLK,NDP,HPS5
TF	Factor: Hey2; motif: NGCACGYGYN	TF:M11054	false	0.019544277329827376	1.7089803834292594	3372	31	6	62700	TSPY1,AMY1C,CTIF,PIWIL1,ILK,HPS5
TF	Factor: PSF; motif: KWATCCGN	TF:M07612	false	0.019544277329827376	1.7089803834292594	5720	31	8	62700	LAGE3,ILK,UBB,SST,FTHL17,TADA2A,MCTS1,KAT6B
TF	Factor: ATF-1; motif: NRTGACGTMAN	TF:M09592	false	0.01960565208604178	1.7076187084435994	4504	31	7	62700	BLK,HPS5,UBB,SST,PCSK1N,CALML3,GNG13
TF	Factor: c-Myc:Max; motif: NNACCACGTGGTNN; match class: 1	TF:M00118_1	false	0.01963890146122803	1.7068828089457095	7027	31	9	62700	TSPY1,AMY1C,FOXH1,CTIF,PIWIL1,ALX3,ILK,HPS5,FTHL17
TF	Factor: RBPJK; motif: SYGTGRGAANN	TF:M09665	false	0.01963890146122803	1.7068828089457095	4506	31	7	62700	SSX2,ALX3,ILK,ATP4B,UBB,BAG6,KAT6B
TF	Factor: c-Myc:Max; motif: NNACCACGTGGTNN	TF:M00118	false	0.01963890146122803	1.7068828089457095	7027	31	9	62700	TSPY1,AMY1C,FOXH1,CTIF,PIWIL1,ALX3,ILK,HPS5,FTHL17
TF	Factor: KLF16; motif: GMCACGCCCCC; match class: 1	TF:M03914_1	false	0.019680726090235134	1.7059588829796024	733	31	3	62700	LAGE3,PIWIL1,KAT6B
TF	Factor: Pbx1; motif: KTGATTGAYG	TF:M11040	false	0.019729002276705508	1.7048948770730759	734	31	3	62700	AMY1C,SST,MCTS1
TF	Factor: HOXC11; motif: NGYMATAAAAN	TF:M10812	false	0.019729002276705508	1.7048948770730759	734	31	3	62700	HLA-B,FTHL17,IL13RA2
TF	Factor: ETV5; motif: NNACTTCCGNN	TF:M12557	false	0.019800200132516876	1.7033304200410715	4516	31	7	62700	FOXH1,ATP4B,HPS5,FTHL17,TADA2A,BAG6,MCTS1
TF	Factor: E2F-4:DP-2; motif: TTTCSCGC	TF:M00739	false	0.019817222613910748	1.7029572120088416	5739	31	8	62700	TSPY1,LAGE3,SSX2,ALX3,HPS5,TADA2A,BAG6,CALML3
TF	Factor: rfx5; motif: NYRGCAACSGTTRCYAN	TF:M11972	false	0.01983081364988562	1.702659466510469	1467	31	4	62700	LAGE3,ATP4B,FTHL17,IL13RA2
TF	Factor: Cdx-1; motif: TTTATK; match class: 1	TF:M02086_1	false	0.01983081364988562	1.702659466510469	9852	31	11	62700	NCF4,LAGE3,AMY1C,NDP,CTIF,HLA-B,GCNT2,SST,FTHL17,IL13RA2,MCTS1
TF	Factor: Msx-1; motif: NCAATTAN	TF:M10565	false	0.01983081364988562	1.702659466510469	2363	31	5	62700	SSX2,CTIF,HLA-B,IL13RA2,MCTS1
TF	Factor: BSX; motif: NYNATTAN	TF:M04292	false	0.01983081364988562	1.702659466510469	2363	31	5	62700	SSX2,CTIF,HLA-B,IL13RA2,MCTS1
TF	Factor: ER-alpha; motif: TGACCYN; match class: 1	TF:M03547_1	false	0.019861102266170487	1.70199665237481	737	31	3	62700	ATP4B,CALML3,GNG13
TF	Factor: FXR:RXR-ALPHA; motif: NRGGTCANRGGKN	TF:M08955	false	0.01986653142368898	1.7018779514632607	9859	31	11	62700	NCF4,TSPY1,LAGE3,BLK,FOXH1,PIWIL1,ILK,ATP4B,UBB,FGF11,MCTS1
TF	Factor: GLI; motif: MCVNNGACCACCCAV	TF:M03871	false	0.01986653142368898	1.7018779514632607	3391	31	6	62700	TSPY1,FOXH1,CTIF,PIWIL1,UBB,KAT6B
TF	Factor: AP-2beta; motif: NSCCYNRGGSN	TF:M11477	false	0.019874523170040004	1.7017032821484532	8422	31	10	62700	NCF4,AMY1C,FOXH1,PIWIL1,ALX3,ILK,ATP4B,HPS5,TADA2A,GNG13
TF	Factor: GABP-alpha; motif: NNNRCCGGAAGTGN	TF:M09935	false	0.019909169733436757	1.70094685085684	4526	31	7	62700	FOXH1,ATP4B,HPS5,FTHL17,BAG6,MCTS1,KAT6B
TF	Factor: Spi-B; motif: RAAWGRGGAAGTN	TF:M11376	false	0.019945010061304197	1.7001657402732797	739	31	3	62700	NCF4,BLK,HPS5
TF	Factor: Elf-1; motif: NANGCGGAAGTN; match class: 1	TF:M11448_1	false	0.02004373320859454	1.6980213865525067	2372	31	5	62700	FOXH1,HPS5,FTHL17,TADA2A,BAG6
TF	Factor: ESRRA; motif: CAAGGTCANNYSAAGGTCA; match class: 1	TF:M04458_1	false	0.02004373320859454	1.6980213865525067	4533	31	7	62700	ALX3,ATP4B,SST,PCSK1N,FTHL17,FGF11,MCTS1
TF	Factor: GCMa:PEA3; motif: ATRCGGGCGGAAGTR; match class: 1	TF:M08313_1	false	0.020052643319172263	1.6978283710106623	9876	31	11	62700	NCF4,TSPY1,LAGE3,FOXH1,PIWIL1,ILK,ATP4B,PCSK1N,FTHL17,FGF11,BAG6
TF	Factor: HOXA13; motif: ATAAMA; match class: 1	TF:M01292_1	false	0.02013678032598738	1.6960099676670792	8442	31	10	62700	BLK,AMY1C,NDP,HLA-B,GCNT2,SST,FTHL17,IL13RA2,MCTS1,KAT6B
TF	Factor: Tbx3; motif: NAGGTGTSAN	TF:M12024	false	0.02014305222072696	1.6958747213601175	4539	31	7	62700	LAGE3,HPS5,UBB,FGF11,BAG6,CALML3,KAT6B
TF	Factor: FXR; motif: NRGGKCANTGRCCNNNNGG	TF:M10014	false	0.020195192033189226	1.6947520128303184	5767	31	8	62700	TSPY1,PIWIL1,ALX3,ATP4B,HLA-B,HPS5,PCSK1N,FTHL17
TF	Factor: alpha-CP1; motif: CAGCCAATGAG	TF:M00687	false	0.02024870875155959	1.693602666274124	2380	31	5	62700	PIWIL1,UBB,GCNT2,IL13RA2,KAT6B
TF	Factor: AP-4; motif: ANCATATGNT; match class: 1	TF:M11207_1	false	0.02024870875155959	1.693602666274124	2380	31	5	62700	AMY1C,CTIF,GCNT2,FTHL17,MCTS1
TF	Factor: p54NRB; motif: GRNNNMGGATGRMNNCGGA	TF:M07611	false	0.020279623856092745	1.692940104503311	7078	31	9	62700	LAGE3,BLK,FOXH1,ILK,GCNT2,PCSK1N,MCTS1,CALML3,GNG13
TF	Factor: SAP-1; motif: NNCCGGAAGTGN	TF:M09905	false	0.02031544496922398	1.6921736608806548	8457	31	10	62700	BLK,ATP4B,HLA-B,HPS5,UBB,FTHL17,IL13RA2,BAG6,MCTS1,KAT6B
TF	Factor: PBX4:HOXA1; motif: NYNATMAATCA	TF:M08394	false	0.02031714399060609	1.6921373414813645	1482	31	4	62700	AMY1C,NDP,SST,MCTS1
TF	Factor: AP-2beta; motif: NSCCYNRGGSN; match class: 1	TF:M11477_1	false	0.020353729645378665	1.6913559984292075	7084	31	9	62700	NCF4,AMY1C,FOXH1,PIWIL1,ALX3,ILK,HPS5,TADA2A,GNG13
TF	Factor: RelB:p50; motif: RGAAANTCCCYNNHGC	TF:M03882	false	0.020423331031468695	1.6898734233359947	4556	31	7	62700	TSPY1,AMY1C,CTIF,SST,MCTS1,GNG13,KAT6B
TF	Factor: Six-1; motif: CTCARRTTWCN	TF:M07466	false	0.020502797129879343	1.6881868855196658	3422	31	6	62700	NCF4,BLK,FOXH1,NDP,GCNT2,GNG13
TF	Factor: FLI1; motif: ACCGGAARTN	TF:M03988	false	0.02053411305044274	1.6875240513015595	8475	31	10	62700	PIWIL1,ILK,HLA-B,HPS5,UBB,FTHL17,IL13RA2,BAG6,MCTS1,KAT6B
TF	Factor: Sox-9; motif: NNNNAACAATRGNN; match class: 1	TF:M00410_1	false	0.020609007416392152	1.6859429244733035	751	31	3	62700	AMY1C,NDP,MCTS1
TF	Factor: HNF-3alpha; motif: NTRTTTACWYWNN	TF:M09618	false	0.020639717729767536	1.685296246446116	2395	31	5	62700	AMY1C,NDP,SSX2,HLA-B,GCNT2
TF	Factor: Cdx-2; motif: BNNATAAANRN	TF:M01659	false	0.020679807415339903	1.6844535100096536	1492	31	4	62700	HPS5,GCNT2,PCSK1N,MCTS1
TF	Factor: TFAP2A; motif: NNNGCCTCAGGCNN; match class: 1	TF:M12485_1	false	0.020701633964150475	1.6839953746586138	1493	31	4	62700	AMY1C,FOXH1,TADA2A,GNG13
TF	Factor: FLI-1; motif: NAYTTCCGGT	TF:M08913	false	0.020701633964150475	1.6839953746586138	8488	31	10	62700	ILK,ATP4B,HLA-B,HPS5,UBB,FTHL17,IL13RA2,BAG6,MCTS1,KAT6B
TF	Factor: VSX1; motif: NGCYAATTRNN	TF:M04450	false	0.020714991715519642	1.6837152360516554	7111	31	9	62700	FOXH1,SSX2,CTIF,ALX3,HLA-B,GCNT2,SST,IL13RA2,MCTS1
TF	Factor: ATF-4; motif: GGATGACGTCATCC	TF:M11337	false	0.020714991715519642	1.6837152360516554	3433	31	6	62700	BLK,NDP,ATP4B,HPS5,SST,CALML3
TF	Factor: C/EBPalpha; motif: NNNNNTTKCNNAAN	TF:M07037	false	0.02080461455615385	1.6818403259025705	3437	31	6	62700	BLK,AMY1C,ILK,GCNT2,TADA2A,KAT6B
TF	Factor: ETV7; motif: NNSCGGAAGTR	TF:M08760	false	0.02080461455615385	1.6818403259025705	2402	31	5	62700	ATP4B,HPS5,FTHL17,BAG6,MCTS1
TF	Factor: GLI1; motif: GACCACCCAMG	TF:M01702	false	0.020857768458937342	1.6807321579330514	2404	31	5	62700	FOXH1,SSX2,PIWIL1,HPS5,GNG13
TF	Factor: TCF3; motif: DCATCAAAGB; match class: 1	TF:M08901_1	false	0.021026030461216125	1.677242710742726	237	31	2	62700	AMY1C,FOXH1
TF	Factor: RFX1; motif: NGTTGCCATGG	TF:M09832	false	0.021048636614847353	1.6767760295111873	2410	31	5	62700	TSPY1,PCSK1N,FGF11,IL13RA2,CALML3
TF	Factor: Msx-2; motif: TWWTTGGDGABN; match class: 1	TF:M03797_1	false	0.021056470090149514	1.6766144322417187	759	31	3	62700	LAGE3,HLA-B,MCTS1
TF	Factor: Erm:EVX1; motif: NNCGGAAATKR	TF:M08461	false	0.021088442165516957	1.6759555010527514	3449	31	6	62700	LAGE3,NDP,ILK,UBB,GCNT2,FTHL17
TF	Factor: NKX3A; motif: NTCGTTAN	TF:M10628	false	0.021106731829903285	1.6755790077212076	4593	31	7	62700	NCF4,TSPY1,NDP,CTIF,UBB,BAG6,MCTS1
TF	Factor: GCMa; motif: CCCGCAT	TF:M03574	false	0.02114051358149704	1.6748844662764237	2414	31	5	62700	LAGE3,BLK,FOXH1,CTIF,PIWIL1
TF	Factor: IRF-4; motif: NYGAAASYGAAACYN	TF:M11686	false	0.02125404826241772	1.6725583375862698	3456	31	6	62700	NCF4,BLK,HLA-B,HPS5,IL13RA2,CALML3
TF	Factor: Fli-1:E2A; motif: NCCGGAWRCASCTGN	TF:M08472	false	0.021406236641000727	1.6694596778577393	8539	31	10	62700	TSPY1,BLK,AMY1C,FOXH1,ALX3,ATP4B,HLA-B,GCNT2,SST,GNG13
TF	Factor: PU.1; motif: NRAAAGAGGAAGTGRNN	TF:M10073	false	0.021406236641000727	1.6694596778577393	2422	31	5	62700	NCF4,BLK,HPS5,FTHL17,TADA2A
TF	Factor: Pax-9; motif: NCGTCACGCWTSRNYGN	TF:M11875	false	0.021408152224448355	1.6694208158142285	765	31	3	62700	LAGE3,NDP,ILK
TF	Factor: batf3; motif: GATGAYGTCATN; match class: 1	TF:M11302_1	false	0.021408152224448355	1.6694208158142285	240	31	2	62700	BLK,HPS5
TF	Factor: Smad1; motif: NGGCAGACN	TF:M03845	false	0.021462069335544502	1.668328406429658	4611	31	7	62700	BLK,AMY1C,ALX3,ATP4B,TADA2A,CALML3,GNG13
TF	Factor: CREB; motif: TGACGTMA; match class: 1	TF:M00039_1	false	0.021536354361597433	1.6668278114670647	1515	31	4	62700	BLK,CTIF,HPS5,SST
TF	Factor: NF-1; motif: NNTTGGCNNNNNNCCNNN; match class: 1	TF:M00193_1	false	0.021598586094128427	1.665574678090565	768	31	3	62700	NCF4,FGF11,GNG13
TF	Factor: Sox-10; motif: NACAATRNNNNYATTGTN; match class: 1	TF:M11635_1	false	0.02161292032186342	1.665286547601613	5855	31	8	62700	NCF4,FOXH1,NDP,HLA-B,HPS5,GCNT2,FTHL17,CALML3
TF	Factor: C/EBPalpha; motif: ATTGCGYAAY	TF:M07412	false	0.02169605161164775	1.6636192946904662	3475	31	6	62700	AMY1C,FOXH1,ILK,UBB,GCNT2,TADA2A
TF	Factor: LIM-1; motif: NYAATTAN	TF:M11000	false	0.021784956684948575	1.6618432992355268	5864	31	8	62700	FOXH1,SSX2,CTIF,HLA-B,GCNT2,SST,IL13RA2,MCTS1
TF	Factor: hoxd9; motif: GTCGTAAAAN	TF:M10774	false	0.021800977087660822	1.6615240415206218	243	31	2	62700	HLA-B,HPS5
TF	Factor: PUR1; motif: GGGNCAGNN; match class: 1	TF:M01721_1	false	0.021800977087660822	1.6615240415206218	3480	31	6	62700	FOXH1,CTIF,PIWIL1,ALX3,FTHL17,GNG13
TF	Factor: REST; motif: NNNNGGNGCTGTCCATGGTGCT; match class: 1	TF:M01256_1	false	0.021800977087660822	1.6615240415206218	243	31	2	62700	SST,PCSK1N
TF	Factor: C/EBPalpha; motif: NRTTGTGCAAYN	TF:M09880	false	0.0218672044985569	1.6602067335810615	3483	31	6	62700	BLK,AMY1C,NDP,GCNT2,TADA2A,KAT6B
TF	Factor: PLZF; motif: ACTKTANNTN; match class: 1	TF:M04625_1	false	0.021960341004724746	1.6583609203548957	1526	31	4	62700	AMY1C,NDP,SST,FGF11
TF	Factor: HOXD12:PEA3; motif: RCCGGAAGTAATAAAM	TF:M08369	false	0.022098687004843832	1.6556335291877753	4643	31	7	62700	TSPY1,CTIF,ATP4B,HPS5,SST,IL13RA2,MCTS1
TF	Factor: ZNF273; motif: GAGAGGAGCTAC; match class: 1	TF:M10460_1	false	0.022098687004843832	1.6556335291877753	5883	31	8	62700	NCF4,BLK,AMY1C,SSX2,HPS5,SST,PCSK1N,IL13RA2
TF	Factor: Spi-B; motif: NAWGCGGAAGTN; match class: 1	TF:M11375_1	false	0.022098687004843832	1.6556335291877753	245	31	2	62700	NCF4,HPS5
TF	Factor: RXR-alpha; motif: NNGNNRNNNARAGGTCANNG	TF:M10055	false	0.022219744929212873	1.6532609308348976	5889	31	8	62700	NCF4,AMY1C,FOXH1,ALX3,ATP4B,UBB,PCSK1N,BAG6
TF	Factor: Fra-1; motif: GRTGACGTCATC; match class: 1	TF:M11285_1	false	0.022243940366315867	1.6527882778917866	4652	31	7	62700	BLK,SSX2,ATP4B,HPS5,UBB,SST,CALML3
TF	Factor: CPEB1; motif: AATAAAAA	TF:M04514	false	0.022243940366315867	1.6527882778917866	4652	31	7	62700	SSX2,HLA-B,UBB,GCNT2,IL13RA2,BAG6,MCTS1
TF	Factor: HSF1; motif: AGAANRTTCN; match class: 1	TF:M00146_1	false	0.022243940366315867	1.6527882778917866	779	31	3	62700	NCF4,AMY1C,FTHL17
TF	Factor: IRF-3; motif: GCNGTTTCCWGGAAACNGAAAC	TF:M11674	false	0.022243940366315867	1.6527882778917866	4650	31	7	62700	PIWIL1,ATP4B,UBB,SST,PCSK1N,TADA2A,KAT6B
TF	Factor: HOXC10; motif: GTCRTAAAAN	TF:M04352	false	0.022243940366315867	1.6527882778917866	779	31	3	62700	HLA-B,HPS5,IL13RA2
TF	Factor: beta-catenin; motif: CTTTGWTN	TF:M07376	false	0.022281546012519533	1.6520546787850172	4654	31	7	62700	AMY1C,SSX2,UBB,SST,FTHL17,TADA2A,MCTS1
TF	Factor: Pet-1; motif: NACCGGAAGTN	TF:M11407	false	0.02242699466497677	1.6492289202585306	782	31	3	62700	HPS5,FTHL17,BAG6
TF	Factor: NFATc3; motif: NAYGGAAANW	TF:M11987	false	0.02250314651924526	1.6477567520929082	2461	31	5	62700	NCF4,LAGE3,AMY1C,NDP,UBB
TF	Factor: Elf-1; motif: NAANCMGGAAGTGN	TF:M09605	false	0.022569319103085603	1.646481543014984	5910	31	8	62700	BLK,FOXH1,HPS5,FTHL17,BAG6,MCTS1,CALML3,KAT6B
TF	Factor: MATH1; motif: NCASCTGGYN	TF:M01716	false	0.022621310626799163	1.6454822366564794	785	31	3	62700	SSX2,FGF11,BAG6
TF	Factor: Ngn-2; motif: RACATATGTY; match class: 1	TF:M11131_1	false	0.022765497858229778	1.6427228476743627	787	31	3	62700	GCNT2,FTHL17,MCTS1
TF	Factor: HOXB5; motif: GTCATTAN	TF:M10701	false	0.02277834105492701	1.6424779087435848	5921	31	8	62700	NCF4,BLK,CTIF,ALX3,TADA2A,BAG6,MCTS1,KAT6B
TF	Factor: NFAT; motif: NANWGGAAAANN	TF:M00302	false	0.02278793969418626	1.6422949385271353	788	31	3	62700	NCF4,FGF11,IL13RA2
TF	Factor: alx3; motif: NYAATTAN	TF:M10873	false	0.02278793969418626	1.6422949385271353	3522	31	6	62700	CTIF,ALX3,HLA-B,GCNT2,IL13RA2,MCTS1
TF	Factor: Luman; motif: NRTGACGTCAYN; match class: 1	TF:M11251_1	false	0.02278793969418626	1.6422949385271353	788	31	3	62700	BLK,HPS5,SST
TF	Factor: HOXB5; motif: RTCRTTAN	TF:M10698	false	0.02280272501893651	1.6420132499306779	4680	31	7	62700	NCF4,BLK,CTIF,ALX3,TADA2A,BAG6,MCTS1
TF	Factor: Dlx-3; motif: NTCRTTAN	TF:M10609	false	0.02280272501893651	1.6420132499306779	4680	31	7	62700	NCF4,BLK,CTIF,ALX3,TADA2A,BAG6,MCTS1
TF	Factor: ER-alpha; motif: NAGGTCACSGYGACCTN; match class: 1	TF:M11844_1	false	0.022856992374819952	1.6409809165896019	2474	31	5	62700	BLK,UBB,IL13RA2,BAG6,KAT6B
TF	Factor: NF-1; motif: TTGGCNN; match class: 1	TF:M07364_1	false	0.022889782270909518	1.6403583383430311	790	31	3	62700	NCF4,UBB,FGF11
TF	Factor: mbnl2; motif: NYGCYTYGCTTN	TF:M12135	false	0.02294033377901423	1.6394002674578774	5933	31	8	62700	LAGE3,FOXH1,SSX2,PIWIL1,ILK,HPS5,PCSK1N,IL13RA2
TF	Factor: Sox-6; motif: NARACAAAARN	TF:M03888	false	0.023000407229524532	1.63826447459242	3532	31	6	62700	NDP,CTIF,ALX3,HLA-B,FTHL17,FGF11
TF	Factor: GATA-1; motif: MNAGATAANR; match class: 1	TF:M00347_1	false	0.023006051172690157	1.6381579185361432	792	31	3	62700	HLA-B,GCNT2,MCTS1
TF	Factor: SPI1; motif: NGRGGAAGTN	TF:M02078	false	0.02309629632602798	1.6364576570831193	3536	31	6	62700	NCF4,TSPY1,BLK,NDP,HPS5,CALML3
TF	Factor: TATA; motif: STATAAAWRNNNNNN	TF:M00252	false	0.02309776701048984	1.6364300037397894	4695	31	7	62700	BLK,AMY1C,NDP,HLA-B,SST,FTHL17,KAT6B
TF	Factor: C-Myc; motif: NGCCACGTGNN	TF:M07601	false	0.0231997199252301	1.6345172580255354	5948	31	8	62700	TSPY1,AMY1C,FOXH1,CTIF,PIWIL1,ALX3,ILK,HPS5
TF	Factor: Ikaros; motif: TGGGAGN; match class: 1	TF:M07260_1	false	0.0231997199252301	1.6345172580255354	7275	31	9	62700	TSPY1,SSX2,ATP4B,UBB,TADA2A,BAG6,MCTS1,GNG13,KAT6B
TF	Factor: Elk-1; motif: NACMGGAAGTN; match class: 1	TF:M11432_1	false	0.0231997199252301	1.6345172580255354	1559	31	4	62700	HPS5,FTHL17,BAG6,MCTS1
TF	Factor: Gli2; motif: RGACCACCCACGWWG	TF:M12210	false	0.0231997199252301	1.6345172580255354	795	31	3	62700	SSX2,UBB,GNG13
TF	Factor: Sp2; motif: NTWAGTCCCGCCCMCTT	TF:M12155	false	0.023237967984585984	1.6338018509660692	4703	31	7	62700	LAGE3,CTIF,PIWIL1,ALX3,ATP4B,MCTS1,KAT6B
TF	Factor: Egr-1; motif: GCGTGGGCGT	TF:M07597	false	0.023283508773960092	1.6329515718596244	5954	31	8	62700	TSPY1,FOXH1,SSX2,UBB,PCSK1N,FGF11,TADA2A,CALML3
TF	Factor: Pbx; motif: NTGATTGANN	TF:M07304	false	0.02335046281718403	1.631704507091137	1563	31	4	62700	AMY1C,NDP,SST,MCTS1
TF	Factor: ELK1; motif: NACTTCCGSCGGAAGYN; match class: 1	TF:M03971_1	false	0.02345538792215513	1.6297573799814482	7290	31	9	62700	TSPY1,LAGE3,BLK,ATP4B,UBB,FTHL17,FGF11,BAG6,CALML3
TF	Factor: Luman; motif: NRTGACGTCAYN	TF:M11251	false	0.023487869638751567	1.6291563721577547	800	31	3	62700	BLK,HPS5,SST
TF	Factor: TCF-4; motif: NCTTTGATS	TF:M04775	false	0.02355446048282998	1.6279268388684667	2498	31	5	62700	AMY1C,FOXH1,ILK,HLA-B,FTHL17
TF	Factor: CREB1; motif: NRTGAYGCGTN; match class: 1	TF:M11218_1	false	0.023578950325607976	1.6274755324870338	2499	31	5	62700	ALX3,HLA-B,PCSK1N,FTHL17,TADA2A
TF	Factor: HOXC11; motif: NGYMATAAAAN	TF:M10818	false	0.02364197688226802	1.6263162116670715	1570	31	4	62700	NDP,HLA-B,FTHL17,IL13RA2
TF	Factor: DB1; motif: GGRRRRGRRGGAGGGGGNGRRR	TF:M10107	false	0.02388114869511541	1.6219447872599289	5985	31	8	62700	FOXH1,CTIF,ALX3,ATP4B,UBB,BAG6,CALML3,GNG13
TF	Factor: Pet-1; motif: GCNGGAAGYG; match class: 1	TF:M09918_1	false	0.02388114869511541	1.6219447872599289	7314	31	9	62700	LAGE3,FOXH1,CTIF,ATP4B,HPS5,FTHL17,TADA2A,BAG6,KAT6B
TF	Factor: pax-6; motif: NYACGCNTSANYGCNYN; match class: 1	TF:M11881_1	false	0.02388114869511541	1.6219447872599289	7315	31	9	62700	LAGE3,UBB,SST,PCSK1N,FGF11,BAG6,MCTS1,CALML3,GNG13
TF	Factor: HES-1; motif: GGCRCGTGNC; match class: 1	TF:M11061_1	false	0.023897826713018874	1.6216415923346768	2509	31	5	62700	TSPY1,LAGE3,CTIF,HPS5,TADA2A
TF	Factor: C/EBPBETA; motif: KRTTGCGYAAY	TF:M08910	false	0.024022893290739724	1.6193746878352107	4739	31	7	62700	BLK,AMY1C,FOXH1,NDP,UBB,GCNT2,TADA2A
TF	Factor: Sp1; motif: NGGGGGCGGGGCCNGGGGGGGG	TF:M10071	false	0.024022893290739724	1.6193746878352107	8724	31	10	62700	TSPY1,LAGE3,CTIF,PIWIL1,ALX3,ILK,PCSK1N,BAG6,GNG13,KAT6B
TF	Factor: RARA; motif: GAGGTCAAAAGGTCAAKK	TF:M08018	false	0.02404021430237375	1.6190616652082521	4741	31	7	62700	NCF4,UBB,SST,IL13RA2,TADA2A,CALML3,GNG13
TF	Factor: ZBRK1; motif: NGNNNGGTNAWAAAARRGCNG; match class: 1	TF:M10468_1	false	0.02404021430237375	1.6190616652082521	4741	31	7	62700	NCF4,HLA-B,SST,FGF11,TADA2A,MCTS1,KAT6B
TF	Factor: LIM-1; motif: NNCGTTAN	TF:M10999	false	0.024078039329167786	1.6183788805035577	5997	31	8	62700	NCF4,TSPY1,NDP,ALX3,ATP4B,UBB,BAG6,MCTS1
TF	Factor: Sp1; motif: NGGGGGCGGGGCCNGGGGGGGG; match class: 1	TF:M10071_1	false	0.02410848627393317	1.6178300572922288	4745	31	7	62700	LAGE3,PIWIL1,ALX3,ILK,PCSK1N,GNG13,KAT6B
TF	Factor: TEAD1; motif: NRCATTCCWN	TF:M04141	false	0.02410848627393317	1.6178300572922288	261	31	2	62700	SST,PCSK1N
TF	Factor: pitx2; motif: NNTAAWCCCA	TF:M02114	false	0.02410848627393317	1.6178300572922288	4749	31	7	62700	SSX2,UBB,PCSK1N,FTHL17,IL13RA2,TADA2A,KAT6B
TF	Factor: IRF-8; motif: NYGAAACYGAAACTN	TF:M11684	false	0.02410848627393317	1.6178300572922288	4750	31	7	62700	NCF4,BLK,SSX2,HLA-B,HPS5,IL13RA2,CALML3
TF	Factor: PPARGAMMA:RXR-ALPHA; motif: NNRGGTCAAWAGGTCAN; match class: 1	TF:M08962_1	false	0.02410848627393317	1.6178300572922288	811	31	3	62700	NCF4,LAGE3,GNG13
TF	Factor: MafF; motif: NTGCTGACGTCAGCAN; match class: 1	TF:M11341_1	false	0.02410848627393317	1.6178300572922288	261	31	2	62700	HPS5,CALML3
TF	Factor: PRX-2; motif: NNCRTTAN	TF:M10887	false	0.02410848627393317	1.6178300572922288	8735	31	10	62700	NCF4,TSPY1,BLK,NDP,CTIF,ALX3,ATP4B,UBB,BAG6,MCTS1
TF	Factor: Pitx2; motif: WNTAAWCCCA	TF:M07056	false	0.02410848627393317	1.6178300572922288	4749	31	7	62700	SSX2,UBB,PCSK1N,FTHL17,IL13RA2,TADA2A,KAT6B
TF	Factor: GLI4; motif: RGGCCTTGAATGCCANGCYMA; match class: 1	TF:M10514_1	false	0.02410848627393317	1.6178300572922288	6005	31	8	62700	NCF4,LAGE3,FOXH1,ATP4B,SST,TADA2A,MCTS1,CALML3
TF	Factor: CTF1; motif: TGGCASCNNGCCAA; match class: 1	TF:M01196_1	false	0.02411449702584701	1.6177217920534086	1585	31	4	62700	FOXH1,PIWIL1,FGF11,KAT6B
TF	Factor: USF2; motif: CASGYG; match class: 1	TF:M00726_1	false	0.02411449702584701	1.6177217920534086	6009	31	8	62700	TSPY1,AMY1C,FOXH1,CTIF,PIWIL1,ALX3,ILK,HPS5
TF	Factor: GCMb; motif: RCCCKCAT	TF:M03824	false	0.02411449702584701	1.6177217920534086	1586	31	4	62700	LAGE3,BLK,FOXH1,CTIF
TF	Factor: MAX; motif: CACGTG	TF:M08950	false	0.02411449702584701	1.6177217920534086	6009	31	8	62700	TSPY1,AMY1C,FOXH1,CTIF,PIWIL1,ALX3,ILK,HPS5
TF	Factor: USF2; motif: CASGYG	TF:M00726	false	0.02411449702584701	1.6177217920534086	6009	31	8	62700	TSPY1,AMY1C,FOXH1,CTIF,PIWIL1,ALX3,ILK,HPS5
TF	Factor: MAX; motif: CACGTG; match class: 1	TF:M08950_1	false	0.02411449702584701	1.6177217920534086	6009	31	8	62700	TSPY1,AMY1C,FOXH1,CTIF,PIWIL1,ALX3,ILK,HPS5
TF	Factor: GEMIN3; motif: NCWGGRARRGRGNGNG	TF:M09727	false	0.024147961993562724	1.6171195163533905	8747	31	10	62700	FOXH1,NDP,CTIF,ALX3,ILK,ATP4B,GCNT2,SST,FTHL17,FGF11
TF	Factor: NFATc1; motif: NTTTCCRTNNAYGGAAAN; match class: 1	TF:M11979_1	false	0.024147961993562724	1.6171195163533905	8747	31	10	62700	NCF4,AMY1C,NDP,SSX2,ATP4B,HLA-B,HPS5,UBB,TADA2A,MCTS1
TF	Factor: Lyf-1; motif: TTTGGGAGR	TF:M00141	false	0.024234180396518375	1.6155716635949657	815	31	3	62700	PIWIL1,HPS5,KAT6B
TF	Factor: Sp6; motif: WGGGCGG	TF:M05361	false	0.024309112124725776	1.614230903204135	8759	31	10	62700	TSPY1,LAGE3,BLK,FOXH1,CTIF,PIWIL1,UBB,TADA2A,MCTS1,KAT6B
TF	Factor: Sp2; motif: WGGGCGG	TF:M05332	false	0.024309112124725776	1.614230903204135	8759	31	10	62700	TSPY1,LAGE3,BLK,FOXH1,CTIF,PIWIL1,UBB,TADA2A,MCTS1,KAT6B
TF	Factor: p73; motif: NGRCATGYYTGNRCWTGYYN	TF:M09644	false	0.024309112124725776	1.614230903204135	3595	31	6	62700	NCF4,FOXH1,SSX2,UBB,FTHL17,IL13RA2
TF	Factor: CPBP; motif: NGGGCGG	TF:M05444	false	0.024309112124725776	1.614230903204135	8759	31	10	62700	TSPY1,LAGE3,BLK,FOXH1,CTIF,PIWIL1,UBB,TADA2A,MCTS1,KAT6B
TF	Factor: AREB6; motif: NNYNYACCTGWVT	TF:M00412	false	0.024882026539312752	1.6041142510310968	4786	31	7	62700	AMY1C,FOXH1,SSX2,CTIF,SST,FTHL17,TADA2A
TF	Factor: gli3; motif: GACCACCCANG	TF:M01704	false	0.024882026539312752	1.6041142510310968	3614	31	6	62700	FOXH1,SSX2,PIWIL1,HPS5,UBB,GNG13
TF	Factor: SAP-1; motif: ACCGGAAGTNN	TF:M09607	false	0.024887800465411468	1.6040134837829165	4787	31	7	62700	FOXH1,ATP4B,HPS5,FTHL17,TADA2A,BAG6,MCTS1
TF	Factor: USF2; motif: RNCAYGTGACN	TF:M11095	false	0.024906721655407575	1.603683432666775	2547	31	5	62700	AMY1C,NDP,ALX3,HPS5,GNG13
TF	Factor: CEBPA; motif: ATTGCAYAAYN	TF:M07205	false	0.024906721655407575	1.603683432666775	2547	31	5	62700	BLK,AMY1C,NDP,TADA2A,KAT6B
TF	Factor: RelA-p65; motif: GGGRNTTTCCM	TF:M09668	false	0.025051073152227342	1.6011736648423374	3621	31	6	62700	LAGE3,ALX3,ILK,ATP4B,UBB,FGF11
TF	Factor: MEIS1B:HOXA9; motif: TGACASTTTWAYRR; match class: 1	TF:M00421_1	false	0.025063607732375905	1.6009564151658384	1608	31	4	62700	AMY1C,HPS5,GCNT2,BAG6
TF	Factor: ZNF667; motif: GNGSCYTNMARAGCTCMNC	TF:M10161	false	0.02507702935153795	1.6007239117267718	3624	31	6	62700	TSPY1,LAGE3,ATP4B,HPS5,SST,FGF11
TF	Factor: Tax/CREB; motif: GGGGGTTGACGYANA; match class: 1	TF:M00114_1	false	0.02507702935153795	1.6007239117267718	1609	31	4	62700	LAGE3,UBB,TADA2A,CALML3
TF	Factor: HOXA10; motif: NRTCRTAAAANN	TF:M04339	false	0.02507702935153795	1.6007239117267718	828	31	3	62700	HLA-B,HPS5,IL13RA2
TF	Factor: KROX; motif: CCCGCCCCCRCCCC; match class: 1	TF:M00982_1	false	0.02507702935153795	1.6007239117267718	3624	31	6	62700	LAGE3,PIWIL1,ALX3,ATP4B,GNG13,KAT6B
TF	Factor: ATF-3; motif: NRTGACGTCAYN	TF:M11291	false	0.02511467258500105	1.60007247927844	4800	31	7	62700	BLK,NDP,ATP4B,HLA-B,HPS5,UBB,SST
TF	Factor: ZIC4; motif: NNCCNCCCRYNGYGN; match class: 1	TF:M12227_1	false	0.025122354881372988	1.59993965378629	6063	31	8	62700	TSPY1,LAGE3,CTIF,ALX3,ILK,ATP4B,PCSK1N,GNG13
TF	Factor: Sox-9; motif: NNNACAATRG; match class: 1	TF:M11626_1	false	0.025167242866155067	1.599164359882779	1612	31	4	62700	NCF4,TSPY1,NDP,SST
TF	Factor: KLF15; motif: RCCACGCCCCCC; match class: 1	TF:M12157_1	false	0.025167242866155067	1.599164359882779	830	31	3	62700	LAGE3,PIWIL1,KAT6B
TF	Factor: POU2F1; motif: ANKNRWATGSAAWYAW	TF:M10033	false	0.02520714571145558	1.5984763281412477	4806	31	7	62700	BLK,NDP,PIWIL1,HPS5,IL13RA2,MCTS1,CALML3
TF	Factor: VDR; motif: NRRGTTCA	TF:M08979	false	0.025388400373776092	1.5953646615022985	4813	31	7	62700	NCF4,TSPY1,SSX2,HPS5,PCSK1N,FTHL17,IL13RA2
TF	Factor: Sp1; motif: GGGGCGGGGC; match class: 1	TF:M00931_1	false	0.025400720212659048	1.5951539692088323	6078	31	8	62700	LAGE3,CTIF,PIWIL1,ALX3,ILK,PCSK1N,GNG13,KAT6B
TF	Factor: MafB; motif: GNTGAC; match class: 1	TF:M01227_1	false	0.02565326487208889	1.5908573546964169	4824	31	7	62700	TSPY1,LAGE3,BLK,HPS5,SST,CALML3,GNG13
TF	Factor: Fra-2; motif: RTGACTCANNN	TF:M09616	false	0.02565326487208889	1.5908573546964169	4824	31	7	62700	NCF4,AMY1C,FOXH1,NDP,ATP4B,HPS5,PCSK1N
TF	Factor: P73; motif: GNNNRRRCNTGCMNNTSASN; match class: 1	TF:M03558_1	false	0.02565829108012305	1.5907722723253754	837	31	3	62700	TSPY1,UBB,GNG13
TF	Factor: HOXC11; motif: NGTCGTAAAAN	TF:M04353	false	0.02567219988321681	1.5905369144915436	273	31	2	62700	HLA-B,HPS5
TF	Factor: Sox-15; motif: ACAAWGGG	TF:M03847	false	0.02567219988321681	1.5905369144915436	1624	31	4	62700	TSPY1,ALX3,FTHL17,BAG6
TF	Factor: MASH-1; motif: NNNCASCTGCYNYN	TF:M09865	false	0.025686537871616285	1.5902944276362403	838	31	3	62700	NCF4,HLA-B,KAT6B
TF	Factor: E2F-1; motif: NTTSGCGG; match class: 1	TF:M00430_1	false	0.025686537871616285	1.5902944276362403	2574	31	5	62700	PIWIL1,ALX3,ILK,UBB,MCTS1
TF	Factor: DEC1; motif: NGCACGTGAS	TF:M09876	false	0.025703375604657134	1.5900098373610514	8849	31	10	62700	TSPY1,AMY1C,FOXH1,CTIF,PIWIL1,ALX3,ILK,HPS5,TADA2A,BAG6
TF	Factor: Gfi1b; motif: YYCAATCWSD	TF:M03825	false	0.025720148839956776	1.5897265225213428	1626	31	4	62700	BLK,ATP4B,FGF11,TADA2A
TF	Factor: TFAP2C; motif: NGCCTNAGGCN; match class: 1	TF:M04154_1	false	0.025759413088404064	1.589064036318873	1627	31	4	62700	FOXH1,ALX3,TADA2A,GNG13
TF	Factor: JUND:FRA-1; motif: RTGACGTMAY; match class: 1	TF:M08930_1	false	0.025962830472345398	1.5856479624297823	1631	31	4	62700	BLK,HPS5,UBB,SST
TF	Factor: PPARGAMMA:RXR-ALPHA; motif: NNRGGTCAAWAGGTCAN	TF:M08962	false	0.02609799302045493	1.5833928893534963	4845	31	7	62700	NCF4,LAGE3,CTIF,ILK,SST,TADA2A,GNG13
TF	Factor: Hey1; motif: NGCACGYGYN	TF:M11056	false	0.026156388716897516	1.5824222170980338	2588	31	5	62700	AMY1C,CTIF,PIWIL1,ALX3,HPS5
TF	Factor: ZNF511; motif: GGRRGRGGCWGNG; match class: 1	TF:M09738_1	false	0.026215496019917513	1.5814419206443215	4851	31	7	62700	NCF4,TSPY1,LAGE3,FOXH1,ILK,CALML3,KAT6B
TF	Factor: NKX6-3; motif: SYCATTAWN	TF:M10659	false	0.026215496019917513	1.5814419206443215	1637	31	4	62700	NCF4,BAG6,MCTS1,KAT6B
TF	Factor: ATF-6; motif: GRTGACGTCAYC; match class: 1	TF:M11226_1	false	0.026282950356765516	1.580325885240735	847	31	3	62700	BLK,HPS5,SST
TF	Factor: E2F-6; motif: CNTTTCNT	TF:M01252	false	0.026286634248141125	1.5802650175846176	2593	31	5	62700	NCF4,LAGE3,HPS5,PCSK1N,CALML3
TF	Factor: BHLHA15; motif: NNCAGCTGNN	TF:M11110	false	0.026286634248141125	1.5802650175846176	1639	31	4	62700	SSX2,FGF11,BAG6,CALML3
TF	Factor: AP-4; motif: CWCAGCTGGN	TF:M00176	false	0.026300390736585393	1.5800377992865784	2595	31	5	62700	FOXH1,SSX2,CTIF,FTHL17,GNG13
TF	Factor: Egr-3; motif: NTGCGTGGGCGK	TF:M00245	false	0.026300390736585393	1.5800377992865784	7475	31	9	62700	LAGE3,FOXH1,SSX2,CTIF,PIWIL1,HPS5,UBB,BAG6,CALML3
TF	Factor: ZNF295; motif: RTGACGTCAN; match class: 1	TF:M12700_1	false	0.026450395848614194	1.577567824060463	851	31	3	62700	BLK,HPS5,SST
TF	Factor: HOXD12:HOXA3; motif: NTAATKGNTMATAAAN	TF:M08507	false	0.026450395848614194	1.577567824060463	851	31	3	62700	NDP,SST,IL13RA2
TF	Factor: Elk-1; motif: CTTCCKG; match class: 1	TF:M07252_1	false	0.026450395848614194	1.577567824060463	3681	31	6	62700	NCF4,ALX3,FTHL17,FGF11,MCTS1,CALML3
TF	Factor: c-Ets-2; motif: CTTCCTG; match class: 1	TF:M01207_1	false	0.026450395848614194	1.577567824060463	3681	31	6	62700	NCF4,ALX3,FTHL17,FGF11,MCTS1,CALML3
TF	Factor: NFATc1; motif: NTTTCCRTNNAYGGAAAN	TF:M11979	false	0.02663906638030683	1.5744809999591705	8910	31	10	62700	NCF4,AMY1C,NDP,SSX2,ATP4B,HLA-B,HPS5,UBB,TADA2A,MCTS1
TF	Factor: SAP1A; motif: NCCGGAARYN	TF:M02058	false	0.02667355402820914	1.5739191143436337	854	31	3	62700	HPS5,FTHL17,BAG6
TF	Factor: STAT5A; motif: TTCCNRGAANNNNNNTTCCNNGRR; match class: 1	TF:M00460_1	false	0.026737249231831815	1.5728832756412627	2609	31	5	62700	NCF4,HLA-B,FTHL17,TADA2A,KAT6B
TF	Factor: PITX; motif: TAATCCCN	TF:M08895	false	0.026737249231831815	1.5728832756412627	855	31	3	62700	SSX2,BAG6,CALML3
TF	Factor: JUND:C-FOS; motif: NNATGAGTCATNN	TF:M08933	false	0.026737249231831815	1.5728832756412627	4878	31	7	62700	NCF4,AMY1C,FOXH1,ATP4B,HPS5,PCSK1N,FTHL17
TF	Factor: Cdx-2; motif: NYMATAANN; match class: 1	TF:M10850_1	false	0.026809773084851777	1.571706861825169	282	31	2	62700	HPS5,FTHL17
TF	Factor: FXR; motif: NAGGTCAWNKN	TF:M08953	false	0.026809773084851777	1.571706861825169	4883	31	7	62700	AMY1C,ATP4B,UBB,GCNT2,PCSK1N,FGF11,CALML3
TF	Factor: En-1; motif: VTCRTTAN	TF:M10861	false	0.026809773084851777	1.571706861825169	3696	31	6	62700	NCF4,TSPY1,NDP,UBB,BAG6,MCTS1
TF	Factor: Sp1; motif: NWRGCCACGCCCMCN	TF:M12152	false	0.026809773084851777	1.571706861825169	7506	31	9	62700	LAGE3,BLK,CTIF,PIWIL1,FGF11,BAG6,CALML3,GNG13,KAT6B
TF	Factor: AP-2alpha; motif: NGCCTNAGGCN; match class: 1	TF:M11479_1	false	0.026814426877421235	1.5716314810665066	3697	31	6	62700	NCF4,AMY1C,ALX3,HPS5,TADA2A,GNG13
TF	Factor: LHX4; motif: NTCRTTAN; match class: 1	TF:M11008_1	false	0.026855296960066978	1.5709700409274545	1655	31	4	62700	NDP,UBB,BAG6,MCTS1
TF	Factor: HNF-3alpha; motif: CNYTAAGTAAACAAAN	TF:M11570	false	0.0269729917373392	1.569070880652829	3703	31	6	62700	SSX2,HLA-B,GCNT2,FTHL17,IL13RA2,MCTS1
TF	Factor: KLF15; motif: RCCACGCCCCCC	TF:M12157	false	0.0269729917373392	1.569070880652829	3703	31	6	62700	LAGE3,PIWIL1,UBB,FGF11,CALML3,KAT6B
TF	Factor: Cdx; motif: NAYNRHNARAKTHATAAA	TF:M00991	false	0.027079030029774055	1.567366896126527	3707	31	6	62700	BLK,NDP,CTIF,ATP4B,IL13RA2,MCTS1
TF	Factor: ZIC1; motif: NACCCCCCGCTGYGC	TF:M12219	false	0.027079030029774055	1.567366896126527	861	31	3	62700	ALX3,ATP4B,FTHL17
TF	Factor: c-Myc; motif: NSCACGTGGN	TF:M04743	false	0.02716555487894713	1.565981419715343	4899	31	7	62700	TSPY1,AMY1C,FOXH1,CTIF,PIWIL1,ILK,HPS5
TF	Factor: CREBL1; motif: GRTGACGTCAYC; match class: 1	TF:M11231_1	false	0.02720562147294596	1.5653413488175034	863	31	3	62700	BLK,HPS5,SST
TF	Factor: ROX; motif: GNNNCASGTGGS; match class: 1	TF:M09764_1	false	0.02723584185669267	1.5648591961916356	1664	31	4	62700	AMY1C,PIWIL1,CALML3,GNG13
TF	Factor: Nrf2; motif: NNTGACTCAGCAN	TF:M07265	false	0.02723584185669267	1.5648591961916356	4903	31	7	62700	BLK,NDP,SSX2,UBB,SST,PCSK1N,CALML3
TF	Factor: p54NRB; motif: GRNNNMGGATGRMNNCGGA; match class: 1	TF:M07611_1	false	0.027257796234042706	1.5645092593627994	1665	31	4	62700	LAGE3,PCSK1N,CALML3,GNG13
TF	Factor: C/EBPdelta; motif: NRTTGCGYAAYN; match class: 1	TF:M11320_1	false	0.027257796234042706	1.5645092593627994	2627	31	5	62700	BLK,FOXH1,UBB,GCNT2,TADA2A
TF	Factor: CPBP; motif: NRCCACGCCCN	TF:M12167	false	0.027320209936249406	1.563515967735587	286	31	2	62700	PIWIL1,BAG6
TF	Factor: AP-2rep; motif: NGCCACGCCCN	TF:M12168	false	0.027320209936249406	1.563515967735587	286	31	2	62700	PIWIL1,BAG6
TF	Factor: Spi-B; motif: NAWGCGGAAGTN	TF:M11375	false	0.02736310462420238	1.5628346290035966	2632	31	5	62700	NCF4,BLK,HPS5,MCTS1,KAT6B
TF	Factor: Egr-2; motif: GNGRRNGWGKGGGNGGRG; match class: 1	TF:M09898_1	false	0.027389820486053547	1.5624108141196003	2633	31	5	62700	FOXH1,HPS5,PCSK1N,GNG13,KAT6B
TF	Factor: CSX; motif: NCCACTTRAN	TF:M10642	false	0.027461255936615234	1.5612796042489916	4916	31	7	62700	NDP,ILK,HPS5,GCNT2,SST,MCTS1,GNG13
TF	Factor: ATF-3; motif: NRTGACGTCAYN; match class: 1	TF:M11289_1	false	0.02750956321949196	1.5605163050254507	1672	31	4	62700	BLK,HPS5,UBB,SST
TF	Factor: ATF-6; motif: GRTGACGTCAYC	TF:M11226	false	0.027534605515576363	1.5601211412141363	870	31	3	62700	BLK,HPS5,SST
TF	Factor: Six-3; motif: NNGTATCRNN	TF:M11034	false	0.027534605515576363	1.5601211412141363	3728	31	6	62700	NCF4,LAGE3,PIWIL1,PCSK1N,FTHL17,KAT6B
TF	Factor: SP1; motif: CCCCKCCCCC; match class: 1	TF:M02281_1	false	0.027534605515576363	1.5601211412141363	2639	31	5	62700	FOXH1,PIWIL1,ALX3,PCSK1N,KAT6B
TF	Factor: PEA3; motif: NACCGGAAGTN	TF:M11425	false	0.027534605515576363	1.5601211412141363	7553	31	9	62700	BLK,ATP4B,HLA-B,HPS5,FTHL17,IL13RA2,BAG6,MCTS1,KAT6B
TF	Factor: CP2; motif: AACCGGTTNNAACCGGTT	TF:M11486	false	0.027534605515576363	1.5601211412141363	3729	31	6	62700	ALX3,HPS5,FTHL17,FGF11,TADA2A,KAT6B
TF	Factor: E2F-1:TBR2; motif: NGGTGNNANGGCGCNNTNNCRNNN; match class: 1	TF:M08523_1	false	0.02777965479589914	1.5562731553286993	7567	31	9	62700	LAGE3,CTIF,PIWIL1,ALX3,ILK,UBB,PCSK1N,TADA2A,KAT6B
TF	Factor: B-Myb; motif: NTAACSGTYRN	TF:M11725	false	0.02781825814061769	1.5556700671405665	874	31	3	62700	ILK,FTHL17,IL13RA2
TF	Factor: CREB1; motif: TGACGTCA; match class: 1	TF:M02279_1	false	0.027851216538389414	1.5551558301358341	875	31	3	62700	BLK,HPS5,SST
TF	Factor: NF-Y; motif: NNNRRCCAATSRGNNN	TF:M00287	false	0.027851216538389414	1.5551558301358341	1681	31	4	62700	NCF4,SSX2,PIWIL1,UBB
TF	Factor: AHDC1; motif: WRWGYAAACA	TF:M12579	false	0.027851216538389414	1.5551558301358341	2649	31	5	62700	NDP,HLA-B,HPS5,GCNT2,CALML3
TF	Factor: B-ATF; motif: NNTYYNNNWATGASTCAN	TF:M09594	false	0.027851216538389414	1.5551558301358341	875	31	3	62700	NCF4,ATP4B,HPS5
TF	Factor: CREB1; motif: NRTGACGTR	TF:M11219	false	0.027911237077494194	1.5542209143525316	876	31	3	62700	CTIF,ALX3,GNG13
TF	Factor: DLX2; motif: AMSMCTGACKG	TF:M08873	false	0.027927487761180543	1.5539681298388528	7578	31	9	62700	NCF4,LAGE3,AMY1C,NDP,ALX3,ILK,HPS5,FGF11,MCTS1
TF	Factor: SPI1; motif: NNAAWGNGGAASTNNNN	TF:M01203	false	0.02810456352170661	1.5512231551348314	2656	31	5	62700	NCF4,BLK,HPS5,FTHL17,KAT6B
TF	Factor: GATA-3; motif: AGATAAGATCT; match class: 1	TF:M12193_1	false	0.02816258238897537	1.5503275247479162	1688	31	4	62700	SSX2,HLA-B,GCNT2,MCTS1
TF	Factor: HOXB7; motif: GTCRTTAN	TF:M10686	false	0.0282970096716287	1.548259456762934	3757	31	6	62700	NCF4,TSPY1,NDP,UBB,BAG6,MCTS1
TF	Factor: AP-2; motif: MKCCCSCNGGCG; match class: 1	TF:M00189_1	false	0.028320036405615878	1.547906192693147	6239	31	8	62700	NCF4,FOXH1,CTIF,ALX3,FGF11,TADA2A,BAG6,CALML3
TF	Factor: ETSLIKE; motif: NACTTCCTNN; match class: 1	TF:M08881_1	false	0.02835904394207639	1.5473084144508698	294	31	2	62700	NCF4,FTHL17
TF	Factor: RelA-p65; motif: AAATCCCCT; match class: 1	TF:M04814_1	false	0.02844505180801146	1.5459932708990922	884	31	3	62700	SSX2,FTHL17,FGF11
TF	Factor: jdp2; motif: NRTGACGTCAYN; match class: 1	TF:M11298_1	false	0.028603505601167596	1.543580737152647	886	31	3	62700	BLK,HPS5,SST
TF	Factor: Nkx2-8; motif: STCGTTGAN	TF:M10632	false	0.028785536347020264	1.540825674133766	4974	31	7	62700	NCF4,NDP,UBB,PCSK1N,BAG6,MCTS1,KAT6B
TF	Factor: Tel-2; motif: YTACTTCCTG; match class: 1	TF:M00678_1	false	0.02883384412979663	1.540097453585931	889	31	3	62700	HPS5,FTHL17,BAG6
TF	Factor: AP-2alpha; motif: NGCCTNAGGCN	TF:M11479	false	0.02886226656355326	1.53966956661078	3777	31	6	62700	NCF4,AMY1C,ALX3,HPS5,TADA2A,GNG13
TF	Factor: TFEA; motif: YRCACGTGACN	TF:M11090	false	0.02887918222328302	1.5394151089190216	6266	31	8	62700	TSPY1,AMY1C,FOXH1,CTIF,PIWIL1,ALX3,ILK,HPS5
TF	Factor: ER-alpha; motif: NAGGTCACSGTGACCTN	TF:M11843	false	0.02887918222328302	1.5394151089190216	3778	31	6	62700	TSPY1,BLK,UBB,PCSK1N,FTHL17,KAT6B
TF	Factor: HOXB4; motif: RTMATTAR	TF:M10722	false	0.028894992294102372	1.5391774170179569	298	31	2	62700	ALX3,BAG6
TF	Factor: HOXD4; motif: NTMATTAN	TF:M10714	false	0.028894992294102372	1.5391774170179569	298	31	2	62700	ALX3,BAG6
TF	Factor: Ngn-2; motif: RACATATGTY	TF:M11131	false	0.028894992294102372	1.5391774170179569	891	31	3	62700	GCNT2,FTHL17,MCTS1
TF	Factor: HNF-1alpha; motif: NGNNAAWNATTAACNN	TF:M07044	false	0.028894992294102372	1.5391774170179569	1705	31	4	62700	AMY1C,GCNT2,IL13RA2,MCTS1
TF	Factor: SREBP-1; motif: KATCACCCCAC	TF:M00221	false	0.02892809396989912	1.5386801804420658	7634	31	9	62700	LAGE3,CTIF,ILK,UBB,GCNT2,FTHL17,FGF11,BAG6,GNG13
TF	Factor: VDR; motif: GRGTTCATYGRGTTCA; match class: 1	TF:M04498_1	false	0.029021686830420494	1.5372773486228464	893	31	3	62700	ATP4B,HLA-B,IL13RA2
TF	Factor: Fli-1; motif: RCMGGAAGYGNNN; match class: 1	TF:M09613_1	false	0.02909331599566209	1.5362067759497755	894	31	3	62700	HPS5,FTHL17,BAG6
TF	Factor: Luman; motif: NGCCACGTGKMN	TF:M11249	false	0.029165021638218113	1.5351376970205168	895	31	3	62700	AMY1C,FOXH1,CTIF
TF	Factor: RFX1; motif: NNGTNRCNATRGYAACNN	TF:M00281	false	0.029199543649880685	1.5346239359449843	4995	31	7	62700	AMY1C,NDP,SSX2,ILK,HPS5,PCSK1N,CALML3
TF	Factor: ER-alpha; motif: NAGGTCANSNTGACCYN	TF:M11845	false	0.029223767944713416	1.5342637893565896	3793	31	6	62700	TSPY1,LAGE3,BLK,UBB,IL13RA2,KAT6B
TF	Factor: C/EBPgamma; motif: NNTTGCGYAANN	TF:M11325	false	0.029234498391893234	1.5341043534258676	2692	31	5	62700	FOXH1,ALX3,ATP4B,UBB,MCTS1
TF	Factor: Sox-10; motif: CWTTGTN; match class: 1	TF:M01131_1	false	0.029234498391893234	1.5341043534258676	2692	31	5	62700	NDP,CTIF,HLA-B,GCNT2,PCSK1N
TF	Factor: SP1; motif: NRGKGGGCGGGGCN	TF:M09765	false	0.029234498391893234	1.5341043534258676	7652	31	9	62700	LAGE3,BLK,CTIF,PIWIL1,ALX3,ILK,PCSK1N,GNG13,KAT6B
TF	Factor: Fli-1; motif: RCAGGAAGTGR	TF:M07089	false	0.029425673448698293	1.5312735889193065	5005	31	7	62700	ALX3,HPS5,GCNT2,FTHL17,FGF11,IL13RA2,MCTS1
TF	Factor: arnt; motif: NTACGTGMC	TF:M09864	false	0.029533205698852164	1.5296894097311664	901	31	3	62700	FOXH1,ATP4B,FGF11
TF	Factor: Smad4; motif: TGTCTGN; match class: 1	TF:M01889_1	false	0.029533205698852164	1.5296894097311664	901	31	3	62700	BLK,ALX3,GCNT2
TF	Factor: GATA-2; motif: GATAANN	TF:M01877	false	0.029533205698852164	1.5296894097311664	1721	31	4	62700	ALX3,SST,FGF11,IL13RA2
TF	Factor: LMX1A; motif: NTCRTTAN	TF:M10997	false	0.029533205698852164	1.5296894097311664	1721	31	4	62700	NDP,BAG6,MCTS1,KAT6B
TF	Factor: RFX1; motif: NGTTGCCATGG; match class: 1	TF:M09832_1	false	0.029537203834496952	1.5296306199491148	303	31	2	62700	PCSK1N,IL13RA2
TF	Factor: NF-1C; motif: TTGGCNN	TF:M07300	false	0.029601864350390906	1.5286809358468216	6306	31	8	62700	NCF4,CTIF,PIWIL1,ATP4B,GCNT2,IL13RA2,BAG6,KAT6B
TF	Factor: DBP; motif: TTWTGYAA	TF:M01872	false	0.029604921500800817	1.5286360861379424	2704	31	5	62700	AMY1C,NDP,HPS5,UBB,IL13RA2
TF	Factor: MZF-1; motif: TGGGGAR; match class: 1	TF:M01733_1	false	0.0296798045564935	1.5275389632419278	5018	31	7	62700	TSPY1,PIWIL1,ILK,HLA-B,PCSK1N,GNG13,KAT6B
TF	Factor: Sox-10; motif: NACAATRNNNNYATTGTN	TF:M11635	false	0.029716349742388737	1.527004538925587	6312	31	8	62700	NCF4,FOXH1,NDP,HLA-B,HPS5,GCNT2,FTHL17,CALML3
TF	Factor: HOXD10; motif: TTTTATTM; match class: 1	TF:M08816_1	false	0.029827217773033852	1.5253872549239347	305	31	2	62700	HLA-B,MCTS1
TF	Factor: NF-YA; motif: YTCTSATTGGYYRN	TF:M04683	false	0.02982803581177225	1.5253753441637334	1728	31	4	62700	NCF4,SSX2,PIWIL1,UBB
TF	Factor: TR4; motif: GSTYMSRGGTCA	TF:M10015	false	0.029968294491064404	1.5233379722427354	2714	31	5	62700	AMY1C,ILK,ATP4B,BAG6,MCTS1
TF	Factor: c-Myc; motif: RACCACGTGCTC	TF:M01145	false	0.030034849842351715	1.5223745349435638	6326	31	8	62700	TSPY1,AMY1C,FOXH1,CTIF,PIWIL1,ILK,HPS5,FTHL17
TF	Factor: E2F-1; motif: TWSGCGCGAAAAYKR; match class: 1	TF:M00024_1	false	0.03006943695226836	1.5218747039517695	2717	31	5	62700	NCF4,TSPY1,LAGE3,FGF11,TADA2A
TF	Factor: COUPTF; motif: NNNNNTGACCYTTGNMCNYNGMN	TF:M01036	false	0.030084196518915193	1.5216615830442284	3826	31	6	62700	LAGE3,PIWIL1,PCSK1N,IL13RA2,TADA2A,CALML3
TF	Factor: Fli-1:ETV7; motif: NSMGGAMGGATNTCCGNN; match class: 1	TF:M08283_1	false	0.030084196518915193	1.5216615830442284	307	31	2	62700	PIWIL1,ILK
TF	Factor: SOX2; motif: NNACAATGGNN	TF:M12505	false	0.030084196518915193	1.5216615830442284	1734	31	4	62700	NCF4,HLA-B,FTHL17,MCTS1
TF	Factor: DEC1; motif: NGCACGTGAS; match class: 1	TF:M09876_1	false	0.03010754570763566	1.5213246456520964	6332	31	8	62700	TSPY1,AMY1C,FOXH1,CTIF,PIWIL1,ALX3,ILK,HPS5
TF	Factor: PU.1; motif: ACTTCCTCT	TF:M04711	false	0.03010754570763566	1.5213246456520964	1735	31	4	62700	NCF4,BLK,HPS5,MCTS1
TF	Factor: nerf; motif: NRRNSCGGAAGNRNNNN; match class: 1	TF:M09606_1	false	0.03013884147080568	1.5208734458669886	1736	31	4	62700	FOXH1,HPS5,BAG6,KAT6B
TF	Factor: DEC2; motif: SNTCACGTGS	TF:M01843	false	0.03013884147080568	1.5208734458669886	3830	31	6	62700	ALX3,ATP4B,HPS5,MCTS1,CALML3,GNG13
TF	Factor: Sp2; motif: TGGGCGCGCCCA; match class: 1	TF:M06948_1	false	0.030188311137019946	1.5201611825843582	6337	31	8	62700	TSPY1,CTIF,PIWIL1,ATP4B,UBB,FGF11,TADA2A,GNG13
TF	Factor: RelA-p65; motif: AAASTCCC	TF:M04849	false	0.030226963812299234	1.519605473919983	6339	31	8	62700	AMY1C,NDP,SSX2,CTIF,UBB,FGF11,BAG6,KAT6B
TF	Factor: XBP-1; motif: NNTGACGTCAYN; match class: 1	TF:M11277_1	false	0.030338705379192105	1.518002955476415	914	31	3	62700	BLK,HPS5,SST
TF	Factor: FOXO1A:ETV7; motif: NWMAACAGGAMNNNCTTCCNN; match class: 1	TF:M08304_1	false	0.030417330822690353	1.5168788987589141	7718	31	9	62700	TSPY1,BLK,NDP,ILK,HLA-B,HPS5,UBB,FGF11,CALML3
TF	Factor: EGR1; motif: NCNCCGCCCCCGCN	TF:M07208	false	0.03045443116783051	1.516349507900516	6349	31	8	62700	TSPY1,PIWIL1,PCSK1N,TADA2A,BAG6,MCTS1,GNG13,KAT6B
TF	Factor: RUNX3; motif: NRACCGCANWAACCRCAN; match class: 1	TF:M04110_1	false	0.030480386421941157	1.5159795314317503	3842	31	6	62700	TSPY1,PIWIL1,ILK,UBB,GNG13,KAT6B
TF	Factor: ELF3; motif: NNCCACTTCCTGNN	TF:M12544	false	0.030594767520823914	1.5143528425100494	3846	31	6	62700	NCF4,HPS5,FTHL17,IL13RA2,TADA2A,MCTS1
TF	Factor: FOXO1A:Elf-1; motif: NAGAAAACCGAANM; match class: 1	TF:M08295_1	false	0.03061372333514059	1.514083846960387	5060	31	7	62700	NCF4,NDP,UBB,FTHL17,IL13RA2,BAG6,MCTS1
TF	Factor: GATA2; motif: NNNTTCTTATCTSN	TF:M07213	false	0.03061372333514059	1.514083846960387	3847	31	6	62700	SSX2,ALX3,HLA-B,HPS5,GCNT2,CALML3
TF	Factor: Myc; motif: CACGTGS	TF:M00799	false	0.030628543585223426	1.5138736537954145	5061	31	7	62700	TSPY1,AMY1C,FOXH1,CTIF,PIWIL1,ILK,HPS5
TF	Factor: ELF3; motif: WACCCGGAAGTAN	TF:M03967	false	0.03078547914423373	1.511654082674176	7738	31	9	62700	BLK,FOXH1,HPS5,UBB,FTHL17,TADA2A,BAG6,MCTS1,CALML3
TF	Factor: HOXD4; motif: RTCRTTAN	TF:M10713	false	0.03083847392928062	1.5109071215578802	3856	31	6	62700	NCF4,BLK,ALX3,TADA2A,BAG6,MCTS1
TF	Factor: COUP; motif: TGACCTTTGACCC	TF:M00765	false	0.03083847392928062	1.5109071215578802	2742	31	5	62700	NCF4,BLK,PIWIL1,ATP4B,HLA-B
TF	Factor: AIBZIP; motif: NRTGACGTCAYN; match class: 1	TF:M11257_1	false	0.03083847392928062	1.5109071215578802	922	31	3	62700	BLK,HPS5,SST
TF	Factor: TFAP2A; motif: YGCCCNNRGGCN; match class: 1	TF:M04146_1	false	0.030851181452538644	1.510728199912962	3857	31	6	62700	NCF4,FOXH1,ALX3,FGF11,TADA2A,GNG13
TF	Factor: CRX; motif: YTAATC; match class: 1	TF:M01712_1	false	0.030859809985686402	1.5106067523630176	5072	31	7	62700	AMY1C,NDP,HLA-B,HPS5,GCNT2,IL13RA2,BAG6
TF	Factor: SRY; motif: TCAATAMCATTGA; match class: 1	TF:M04557_1	false	0.030874722395812425	1.510396938590863	5073	31	7	62700	BLK,NDP,ALX3,UBB,FTHL17,IL13RA2,MCTS1
TF	Factor: Alx-4; motif: NNCRTTAN; match class: 1	TF:M10880_1	false	0.030972047308096544	1.5090300860470964	2747	31	5	62700	NDP,ATP4B,UBB,BAG6,MCTS1
TF	Factor: GABP-ALPHA; motif: RCCGGAARTNN	TF:M08917	false	0.03100069225137856	1.5086286081787244	2748	31	5	62700	HPS5,UBB,FTHL17,BAG6,MCTS1
TF	Factor: E2F6; motif: NNNGGCGGGAANN	TF:M12516	false	0.03102744913353123	1.508253927695539	3864	31	6	62700	LAGE3,SSX2,ALX3,HPS5,CALML3,GNG13
TF	Factor: DMRT1; motif: NNNNGCTACATN	TF:M11515	false	0.03104781708119824	1.5079689289146614	3865	31	6	62700	NCF4,LAGE3,AMY1C,SSX2,IL13RA2,TADA2A
TF	Factor: IRF-8; motif: NYGAAASYGAAACYN	TF:M11682	false	0.031105618342485573	1.5071611609806834	3867	31	6	62700	NCF4,BLK,HLA-B,GCNT2,IL13RA2,CALML3
TF	Factor: AP-1; motif: NNNTGAGTCAKCN	TF:M00517	false	0.031188420805946103	1.5060066147467503	5086	31	7	62700	NCF4,FOXH1,NDP,CTIF,HPS5,PCSK1N,CALML3
TF	Factor: p73; motif: NNRCAWGYCCARRCWTGYC	TF:M10025	false	0.031193243464362367	1.505939465081317	6388	31	8	62700	NCF4,TSPY1,AMY1C,FOXH1,SSX2,FGF11,IL13RA2,MCTS1
TF	Factor: NF-1C; motif: NTTGGCNNNNTGCCARN; match class: 1	TF:M11729_1	false	0.03137528281690666	1.503412350761316	930	31	3	62700	FOXH1,FGF11,KAT6B
TF	Factor: IRX2a; motif: ACRYGNNNNACRYGT; match class: 1	TF:M11022_1	false	0.03138749178116253	1.5032433879993312	6397	31	8	62700	TSPY1,LAGE3,PIWIL1,ALX3,PCSK1N,TADA2A,BAG6,CALML3
TF	Factor: HNF-4alpha; motif: RRGTCCAAAGTCCAN	TF:M11760	false	0.03138749178116253	1.5032433879993312	1765	31	4	62700	NCF4,PIWIL1,ALX3,BAG6
TF	Factor: batf3; motif: GATGAYGTCATN	TF:M11302	false	0.03138749178116253	1.5032433879993312	317	31	2	62700	BLK,HPS5
TF	Factor: CDX-2; motif: TTTATN; match class: 1	TF:M02087_1	false	0.031407382960320196	1.5029682499511634	5096	31	7	62700	BLK,AMY1C,CTIF,HLA-B,SST,FTHL17,KAT6B
TF	Factor: ER71; motif: CWTCCTGT	TF:M07282	false	0.03143756868335786	1.5025510487723	2762	31	5	62700	ALX3,HLA-B,HPS5,GCNT2,MCTS1
TF	Factor: SAP-1a; motif: CWTCCKGT	TF:M03844	false	0.03143756868335786	1.5025510487723	2762	31	5	62700	ALX3,HLA-B,HPS5,GCNT2,MCTS1
TF	Factor: CTCF; motif: NNYGCCCYCTRSTGGN	TF:M09744	false	0.03159438013125497	1.5003901608955401	3885	31	6	62700	NCF4,FOXH1,PIWIL1,HLA-B,FTHL17,IL13RA2
TF	Factor: CP2; motif: GCHCDAMCCAG; match class: 1	TF:M00072_1	false	0.031662739953348555	1.4994515059255862	2768	31	5	62700	TSPY1,PIWIL1,ATP4B,FTHL17,IL13RA2
TF	Factor: Egr-1; motif: NMCRCCCMCNCNN	TF:M12139	false	0.03171129552840949	1.498786015010243	3889	31	6	62700	LAGE3,NDP,PIWIL1,HPS5,CALML3,GNG13
TF	Factor: Net; motif: CACTTCCKGK	TF:M03832	false	0.03173260415922436	1.4984942857447547	936	31	3	62700	HPS5,FTHL17,BAG6
TF	Factor: FOXO4; motif: NNGTTGTTTACNTN	TF:M00476	false	0.03184245121410076	1.4969935079009926	2773	31	5	62700	AMY1C,HLA-B,GCNT2,FTHL17,MCTS1
TF	Factor: SMAD; motif: AGACNBCNN	TF:M00792	false	0.03188717007253926	1.4963840218801354	3895	31	6	62700	NCF4,TSPY1,LAGE3,BLK,PIWIL1,FGF11
TF	Factor: Sp1; motif: GGGGCGGGGC	TF:M07063	false	0.031904704410905885	1.4961452746525334	6422	31	8	62700	LAGE3,PIWIL1,ALX3,ILK,PCSK1N,MCTS1,GNG13,KAT6B
TF	Factor: HNF4; motif: TGAMCTTTGNCCN	TF:M00764	false	0.03200150216916851	1.494829635165441	1779	31	4	62700	NCF4,PIWIL1,ALX3,HLA-B
TF	Factor: TBP; motif: TTTATAN	TF:M00980	false	0.03205192104380895	1.494145935763784	2779	31	5	62700	AMY1C,CTIF,HPS5,SST,BAG6
TF	Factor: Elk-1; motif: NRCCGGAAGTN	TF:M11433	false	0.03208121919585765	1.4937491354012158	7810	31	9	62700	NCF4,CTIF,HLA-B,HPS5,UBB,FTHL17,IL13RA2,BAG6,MCTS1
TF	Factor: Sp2; motif: GYCCCGCCYCYNNNN	TF:M07129	false	0.032125913860155814	1.4931445094574454	6433	31	8	62700	LAGE3,PIWIL1,ALX3,ILK,ATP4B,PCSK1N,GNG13,KAT6B
TF	Factor: XBP-1; motif: SRTGAYGTCAYS; match class: 1	TF:M11275_1	false	0.032125913860155814	1.4931445094574454	942	31	3	62700	BLK,HPS5,SST
TF	Factor: Oct-1; motif: TNTATGBTAATT	TF:M00248	false	0.032125913860155814	1.4931445094574454	1782	31	4	62700	SSX2,CTIF,IL13RA2,MCTS1
TF	Factor: JUNB:C-JUN; motif: NATGACKCAT; match class: 1	TF:M08944_1	false	0.032200334754548046	1.4921396133570477	943	31	3	62700	FOXH1,HLA-B,HPS5
TF	Factor: BTEB3; motif: NRCCACGCCCMCN	TF:M12182	false	0.03224663317663529	1.4915156227074382	1785	31	4	62700	LAGE3,PIWIL1,BAG6,CALML3
TF	Factor: AP-2gamma; motif: GCCYNCRGSN; match class: 1	TF:M03811_1	false	0.0323625049515268	1.489957870109158	3912	31	6	62700	NCF4,ALX3,ILK,TADA2A,CALML3,GNG13
TF	Factor: IRF-2; motif: NAANYGAAASYR; match class: 1	TF:M08775_1	false	0.03242628921410449	1.4891027480907253	2790	31	5	62700	BLK,ILK,HPS5,FTHL17,MCTS1
TF	Factor: AR; motif: GGNACRNNRTGTWCT	TF:M01201	false	0.032464401884114195	1.4885925940486282	6448	31	8	62700	LAGE3,AMY1C,ILK,ATP4B,HLA-B,GCNT2,FGF11,MCTS1
TF	Factor: RXRA; motif: GRGGTCAAAGGTCA	TF:M04489	false	0.03250209747220703	1.4880886115992054	3917	31	6	62700	NCF4,PIWIL1,SST,IL13RA2,TADA2A,CALML3
TF	Factor: Erg; motif: NACAGGAARTN	TF:M11390	false	0.03251446417839701	1.4879233985462217	2793	31	5	62700	TSPY1,ILK,HPS5,GCNT2,MCTS1
TF	Factor: DLX6; motif: NWRNGYAAWYA	TF:M12595	false	0.03256497195975076	1.4872492914414037	3920	31	6	62700	NDP,SSX2,HLA-B,HPS5,FTHL17,CALML3
TF	Factor: ATF3; motif: GRTGACKCA; match class: 1	TF:M12582_1	false	0.032598209494332064	1.48680625355435	1793	31	4	62700	FOXH1,ATP4B,HPS5,PCSK1N
TF	Factor: AREB6; motif: VNRCACCTGKNC	TF:M00414	false	0.03264228453093833	1.486219453948189	1794	31	4	62700	PIWIL1,ATP4B,FTHL17,GNG13
TF	Factor: BTEB2; motif: NCCACRCCCN; match class: 1	TF:M12165_1	false	0.03265294436533374	1.4860776516335232	950	31	3	62700	PIWIL1,TADA2A,CALML3
TF	Factor: six4; motif: NCGTATCRNN	TF:M11025	false	0.03273194833536132	1.485028142992861	6462	31	8	62700	NCF4,LAGE3,PIWIL1,ILK,GCNT2,PCSK1N,FTHL17,KAT6B
TF	Factor: Pax-2; motif: NNNNGTCANGNRTKANNNN	TF:M00098	false	0.032752242972499	1.4847589528562104	7847	31	9	62700	LAGE3,AMY1C,FOXH1,NDP,ALX3,ILK,HLA-B,PCSK1N,FGF11
TF	Factor: TEF-3:ER81; motif: ACCGGAAATRCC	TF:M08423	false	0.032806889197515406	1.4840349481693786	3929	31	6	62700	LAGE3,NDP,HPS5,UBB,FTHL17,BAG6
TF	Factor: DLX2; motif: AMSMCTGACKG; match class: 1	TF:M08873_1	false	0.032863085632807085	1.4832916615221625	1799	31	4	62700	LAGE3,NDP,ILK,MCTS1
TF	Factor: ELF1; motif: NNNCAGGAAGTGNN	TF:M12517	false	0.0328896957372789	1.4829401441589396	1800	31	4	62700	HPS5,FTHL17,MCTS1,CALML3
TF	Factor: HOXB1; motif: NTCRTTAN	TF:M10758	false	0.0328896957372789	1.4829401441589396	2805	31	5	62700	BLK,NDP,UBB,BAG6,MCTS1
TF	Factor: HNF-1; motif: WRGTTAATNATTAACNNN	TF:M00790	false	0.03320009011148685	1.478860737534868	2812	31	5	62700	AMY1C,HLA-B,GCNT2,IL13RA2,MCTS1
TF	Factor: ARNTLIKE; motif: NNNSCACGTG	TF:M08868	false	0.03326615658404585	1.477997372583571	5172	31	7	62700	TSPY1,AMY1C,FOXH1,CTIF,PIWIL1,ILK,HPS5
TF	Factor: ATF-3; motif: GGTSACGTGAN	TF:M09868	false	0.03326615658404585	1.477997372583571	6485	31	8	62700	BLK,CTIF,ALX3,HLA-B,HPS5,UBB,PCSK1N,GNG13
TF	Factor: TFAP2C; motif: NGCCCNNRGGCA	TF:M04152	false	0.03327160850958377	1.4779262027395332	7872	31	9	62700	NCF4,FOXH1,SSX2,ALX3,ATP4B,HPS5,FGF11,TADA2A,GNG13
TF	Factor: CREB1; motif: NRTGACGTCANN; match class: 1	TF:M11223_1	false	0.03327160850958377	1.4779262027395332	2815	31	5	62700	BLK,AMY1C,SSX2,HPS5,SST
TF	Factor: FOXO1; motif: GNNTTGTTTACNTT	TF:M00474	false	0.033301402623407056	1.477537474037907	2816	31	5	62700	NDP,HLA-B,UBB,GCNT2,MCTS1
TF	Factor: CDP; motif: NATYGATSSS	TF:M00106	false	0.03334277058382197	1.4769983157475828	6490	31	8	62700	TSPY1,BLK,AMY1C,SSX2,CTIF,HLA-B,PCSK1N,IL13RA2
TF	Factor: Sox-3; motif: SNNACAATRK	TF:M11617	false	0.0333721179043974	1.476616230713928	3949	31	6	62700	TSPY1,BLK,NDP,HLA-B,SST,FTHL17
TF	Factor: HNF-3alpha; motif: WRWGTAAAYA	TF:M08764	false	0.0333721179043974	1.476616230713928	3949	31	6	62700	NDP,SSX2,HLA-B,GCNT2,FTHL17,MCTS1
TF	Factor: LRH-1; motif: NNYCAAGGYYN; match class: 1	TF:M02098_1	false	0.03345341329181473	1.4755595640494166	332	31	2	62700	PCSK1N,CALML3
TF	Factor: CSX; motif: NCCACTTRAN	TF:M10640	false	0.033668970837114245	1.4727701585330082	6504	31	8	62700	NDP,ILK,HPS5,GCNT2,SST,FTHL17,MCTS1,GNG13
TF	Factor: ZABC1; motif: ATTCCNAC	TF:M01306	false	0.03367798821718501	1.4726538593419427	9348	31	10	62700	NCF4,TSPY1,NDP,CTIF,ALX3,ATP4B,HLA-B,UBB,CALML3,KAT6B
TF	Factor: gsh-1; motif: NTMATNRN; match class: 1	TF:M10750_1	false	0.03367798821718501	1.4726538593419427	3960	31	6	62700	CTIF,ALX3,HLA-B,GCNT2,SST,IL13RA2
TF	Factor: Sp2; motif: NYSGCCCCGCCCCCY	TF:M03567	false	0.03367798821718501	1.4726538593419427	7895	31	9	62700	LAGE3,BLK,CTIF,PIWIL1,ALX3,ILK,PCSK1N,GNG13,KAT6B
TF	Factor: NF-1C; motif: NYYTGGCWNNNNKCCMN	TF:M09640	false	0.03367798821718501	1.4726538593419427	2828	31	5	62700	FOXH1,PIWIL1,FGF11,GNG13,KAT6B
TF	Factor: USF1; motif: ANCATGTGACN	TF:M11093	false	0.03367798821718501	1.4726538593419427	2828	31	5	62700	AMY1C,NDP,ALX3,HPS5,GNG13
TF	Factor: ZNFPT1; motif: YCNNCNCWGCCNY	TF:M12721	false	0.03371494086342108	1.4721775977465708	9352	31	10	62700	NCF4,LAGE3,AMY1C,FOXH1,CTIF,ALX3,FTHL17,FGF11,IL13RA2,KAT6B
TF	Factor: HNF-1beta; motif: NNNYAAHCATTAACYN	TF:M03826	false	0.033737997759124914	1.471880694952757	2830	31	5	62700	AMY1C,HLA-B,GCNT2,IL13RA2,MCTS1
TF	Factor: TEF; motif: ATGTTWAYATAA; match class: 1	TF:M00672_1	false	0.033762353707366	1.4715672846029773	1820	31	4	62700	HLA-B,HPS5,SST,IL13RA2
TF	Factor: SUHW1; motif: TCTCTCCAGTRTGAATTCTCTGAT; match class: 1	TF:M10541_1	false	0.033762353707366	1.4715672846029773	1820	31	4	62700	BLK,AMY1C,HPS5,FGF11
TF	Factor: six-4; motif: ANNNATGACACCNNNNN	TF:M01374	false	0.033901286236371286	1.4697838240753422	6519	31	8	62700	BLK,HPS5,UBB,PCSK1N,FTHL17,TADA2A,GNG13,KAT6B
TF	Factor: MIBP1; motif: WNWCCCCAGCTR	TF:M03878	false	0.033901286236371286	1.4697838240753422	2835	31	5	62700	LAGE3,SSX2,FTHL17,FGF11,GNG13
TF	Factor: BCL-6; motif: NNCTTTCYAGGAA	TF:M09874	false	0.033901286236371286	1.4697838240753422	2835	31	5	62700	NCF4,CTIF,UBB,GCNT2,FTHL17
TF	Factor: VSX1; motif: CYAATTRN	TF:M10941	false	0.03391085699236278	1.4696612346291327	3970	31	6	62700	SSX2,CTIF,ALX3,HLA-B,GCNT2,IL13RA2
TF	Factor: KLF3; motif: NNNNNNGGGCGGGGCNNGN	TF:M09970	false	0.03403389578152431	1.4680883353714216	7915	31	9	62700	LAGE3,BLK,CTIF,PIWIL1,ALX3,ILK,PCSK1N,GNG13,KAT6B
TF	Factor: Octamer; motif: TNATTTGCATN; match class: 1	TF:M00795_1	false	0.03408143779093151	1.467482091971763	972	31	3	62700	AMY1C,NDP,MCTS1
TF	Factor: NF-1C; motif: NYYTGGCWNNNNKCCMN; match class: 1	TF:M09640_1	false	0.03408143779093151	1.467482091971763	337	31	2	62700	FOXH1,FGF11
TF	Factor: REST; motif: TTCAGCACCAYGGACAGCKCCN	TF:M09650	false	0.03408143779093151	1.467482091971763	1827	31	4	62700	BLK,PIWIL1,SST,PCSK1N
TF	Factor: ZFP14; motif: SCNNYCCNGNNSCTSCNC; match class: 1	TF:M12694_1	false	0.03418831718509847	1.4661222754892234	5215	31	7	62700	NCF4,TSPY1,PIWIL1,ALX3,HLA-B,CALML3,KAT6B
TF	Factor: HTF4; motif: CASCTGB; match class: 1	TF:M02018_1	false	0.03418831718509847	1.4661222754892234	2844	31	5	62700	NCF4,PIWIL1,FTHL17,CALML3,KAT6B
TF	Factor: MRF4; motif: CASCTGC; match class: 1	TF:M03831_1	false	0.03418831718509847	1.4661222754892234	2844	31	5	62700	NCF4,PIWIL1,FTHL17,CALML3,KAT6B
TF	Factor: Sp1; motif: NGGGGCGGGGN; match class: 1	TF:M07395_1	false	0.03418903913573653	1.466113104641001	6534	31	8	62700	LAGE3,CTIF,PIWIL1,ALX3,ILK,ATP4B,GNG13,KAT6B
TF	Factor: ATF-4; motif: NNTKRCRTCANS	TF:M07246	false	0.0341899946941034	1.4661009666009424	2845	31	5	62700	BLK,HPS5,SST,IL13RA2,CALML3
TF	Factor: ERF; motif: ACCGGAAGTR	TF:M03974	false	0.03425566158942103	1.4652676404096618	975	31	3	62700	HPS5,FTHL17,BAG6
TF	Factor: NKX6B; motif: NTMATTAA	TF:M10658	false	0.034374163756902686	1.4637678584032887	1834	31	4	62700	NCF4,BAG6,MCTS1,KAT6B
TF	Factor: STAT; motif: NNNNNTTCTKGGA	TF:M00777	false	0.034404751173940394	1.4633815787615043	5224	31	7	62700	NCF4,LAGE3,NDP,HPS5,PCSK1N,BAG6,GNG13
TF	Factor: HOXC11; motif: NGYMATAAAAN	TF:M04354	false	0.034407848452961694	1.4633424832703859	2851	31	5	62700	NDP,HLA-B,FTHL17,IL13RA2,BAG6
TF	Factor: COUP-TF1; motif: RAGGTCANTGACCTY	TF:M11745	false	0.03443622151148881	1.4629845072397103	6547	31	8	62700	TSPY1,AMY1C,PIWIL1,ILK,ATP4B,CALML3,GNG13,KAT6B
TF	Factor: HNF-3gamma; motif: TGTTTRYT	TF:M02015	false	0.03448088380584489	1.4624216109713875	2854	31	5	62700	NCF4,BLK,SSX2,HPS5,FGF11
TF	Factor: NR1B1:RXR-ALPHA; motif: RRGGTCANNNNNRGGTCA; match class: 1	TF:M08964_1	false	0.034500781026723513	1.4621710732815993	1838	31	4	62700	ALX3,ATP4B,PCSK1N,FGF11
TF	Factor: RFX1; motif: NNGTNRCNWRGYAACNN	TF:M00280	false	0.03456326309467155	1.4613852628044908	6553	31	8	62700	TSPY1,ALX3,ATP4B,HPS5,UBB,GCNT2,MCTS1,GNG13
TF	Factor: Hey1; motif: NGCACGTGYN	TF:M11059	false	0.03459132358333769	1.4610328200630491	1840	31	4	62700	TSPY1,CTIF,PIWIL1,HPS5
TF	Factor: Oct3; motif: NATGCAANNN	TF:M01307	false	0.034723465739297694	1.4593769345227394	4000	31	6	62700	AMY1C,NDP,HPS5,GCNT2,MCTS1,CALML3
TF	Factor: LRF; motif: NCGACCACCGN; match class: 1	TF:M12231_1	false	0.034771496664389466	1.458776615641256	5240	31	7	62700	TSPY1,LAGE3,FOXH1,SSX2,PIWIL1,ALX3,ILK
TF	Factor: c-Ets-2; motif: NNNRGGAARNRRR; match class: 1	TF:M09912_1	false	0.034775923892054195	1.458721323280098	983	31	3	62700	NCF4,HPS5,GCNT2
TF	Factor: RUNX3; motif: NRACCGCAAACCGCAN; match class: 1	TF:M04109_1	false	0.03482906036222122	1.4580582420220094	4004	31	6	62700	CTIF,PIWIL1,UBB,PCSK1N,TADA2A,KAT6B
TF	Factor: c-Ets-1(p54); motif: NCMGGAWGYN	TF:M00032	false	0.03485319160746483	1.4577574461443372	7961	31	9	62700	TSPY1,HPS5,UBB,GCNT2,FTHL17,IL13RA2,BAG6,MCTS1,CALML3
TF	Factor: LBP9; motif: ACYRGTTNNAACYRGT	TF:M11491	false	0.03511222277572623	1.4545416766959585	5252	31	7	62700	NCF4,ALX3,HPS5,FGF11,TADA2A,BAG6,KAT6B
TF	Factor: ZNF644; motif: TCCWGCCTCTSN; match class: 1	TF:M09737_1	false	0.035141214971709495	1.4541832272918502	1851	31	4	62700	NCF4,LAGE3,PIWIL1,GNG13
TF	Factor: RBP-Jkappa; motif: ANCGTGGGAAM	TF:M01112	false	0.035141214971709495	1.4541832272918502	2872	31	5	62700	SSX2,ILK,ATP4B,GCNT2,BAG6
TF	Factor: jdp2; motif: NRTGAYGTCAYN; match class: 1	TF:M11296_1	false	0.035141214971709495	1.4541832272918502	988	31	3	62700	BLK,HPS5,SST
TF	Factor: CTCF; motif: WGCGCCMYCTAGYGGYN	TF:M03895	false	0.035423265906570245	1.4507114008021949	9447	31	10	62700	TSPY1,FOXH1,HLA-B,SST,FTHL17,IL13RA2,TADA2A,BAG6,GNG13,KAT6B
TF	Factor: SP1; motif: NCCCCKCCCCC; match class: 1	TF:M07226_1	false	0.035466602707142275	1.4501804099550002	4023	31	6	62700	FOXH1,PIWIL1,ALX3,BAG6,MCTS1,KAT6B
TF	Factor: MafF; motif: NTGCTGACGTCAGCAN	TF:M11341	false	0.0354745686646144	1.4500828764262788	347	31	2	62700	HPS5,CALML3
TF	Factor: LBX2; motif: CYAATTAATTAN	TF:M10664	false	0.0354745686646144	1.4500828764262788	347	31	2	62700	ALX3,GCNT2
TF	Factor: HNF-1alpha; motif: RGTTAATNWTT	TF:M02013	false	0.03553067251386869	1.449396572237718	1859	31	4	62700	AMY1C,GCNT2,IL13RA2,MCTS1
TF	Factor: HOXA4; motif: RTMATTAN	TF:M10716	false	0.03553067251386869	1.449396572237718	4026	31	6	62700	NCF4,BLK,CTIF,ALX3,TADA2A,BAG6
TF	Factor: N-Myc; motif: NGCCACGTGSNN	TF:M09991	false	0.0356684505001476	1.4477157567634744	1862	31	4	62700	TSPY1,AMY1C,FOXH1,CTIF
TF	Factor: EVX1; motif: NNTNATTANN; match class: 1	TF:M04320_1	false	0.03571443183957299	1.4471562544264882	1863	31	4	62700	ALX3,HLA-B,GCNT2,SST
TF	Factor: ER81; motif: NRCMGGAWGNN	TF:M11418	false	0.035747216818941774	1.4467577655336232	4034	31	6	62700	ALX3,HPS5,GCNT2,FTHL17,BAG6,MCTS1
TF	Factor: HES-1; motif: NNCKYGTGNNN	TF:M07042	false	0.03581017805305438	1.4459935196117564	4036	31	6	62700	TSPY1,LAGE3,UBB,FTHL17,FGF11,BAG6
TF	Factor: ER-alpha; motif: ARGSTGACC	TF:M04881	false	0.03583241295134419	1.4457239454992734	4037	31	6	62700	LAGE3,NDP,HLA-B,UBB,FTHL17,CALML3
TF	Factor: NR1B1; motif: RAGGTCA	TF:M08963	false	0.035857907624719694	1.4454150559213585	5284	31	7	62700	NCF4,LAGE3,BLK,ATP4B,PCSK1N,IL13RA2,CALML3
TF	Factor: RXR-ALPHA; motif: RAGGTCA	TF:M08968	false	0.035857907624719694	1.4454150559213585	5284	31	7	62700	NCF4,LAGE3,BLK,ATP4B,PCSK1N,IL13RA2,CALML3
TF	Factor: TEF-1; motif: NRCATWCCN	TF:M12042	false	0.035857907624719694	1.4454150559213585	5284	31	7	62700	NCF4,TSPY1,FOXH1,CTIF,SST,PCSK1N,CALML3
TF	Factor: COUP-TF1; motif: TGACCTY	TF:M03542	false	0.035857907624719694	1.4454150559213585	5284	31	7	62700	NCF4,LAGE3,BLK,ATP4B,PCSK1N,IL13RA2,CALML3
TF	Factor: ETV4; motif: NCAGGAAGNN; match class: 1	TF:M12556_1	false	0.035902918639901395	1.4448702450795836	4041	31	6	62700	NCF4,ALX3,FTHL17,FGF11,MCTS1,CALML3
TF	Factor: Gli2; motif: NGACCACCCACGWNG	TF:M12211	false	0.03593836662284623	1.4444416652015761	1000	31	3	62700	SSX2,UBB,GNG13
TF	Factor: BTEB4; motif: NCCACGCCCM; match class: 1	TF:M12186_1	false	0.036008955222461704	1.4435894792313846	4045	31	6	62700	LAGE3,PIWIL1,FGF11,TADA2A,CALML3,KAT6B
TF	Factor: HTF4; motif: NCACCTGN	TF:M11157	false	0.036008955222461704	1.4435894792313846	1871	31	4	62700	NCF4,FTHL17,CALML3,KAT6B
TF	Factor: XBP-1; motif: NNTGACGTCAYN	TF:M11277	false	0.036008955222461704	1.4435894792313846	1001	31	3	62700	BLK,HPS5,SST
TF	Factor: AIBZIP; motif: NRTGACGTCAYN	TF:M11257	false	0.03605631387116137	1.443018674375727	1002	31	3	62700	BLK,HPS5,SST
TF	Factor: C/EBPdelta; motif: NRTTGCGYAAYN; match class: 1	TF:M11321_1	false	0.036101328548305514	1.4424768155297634	1873	31	4	62700	BLK,AMY1C,UBB,TADA2A
TF	Factor: HOXB6; motif: GTCGTTAN; match class: 1	TF:M10692_1	false	0.03611532793683451	1.4423084372757642	1003	31	3	62700	NCF4,PIWIL1,MCTS1
TF	Factor: SAP-1; motif: ACCGGAAGTNN; match class: 1	TF:M09607_1	false	0.03619295799126509	1.4413759212635393	1004	31	3	62700	HPS5,FTHL17,BAG6
TF	Factor: SF-1; motif: NYYCAAGGYCA	TF:M10084	false	0.036301686452218734	1.4400731986586661	4058	31	6	62700	NCF4,FOXH1,ATP4B,PCSK1N,CALML3,GNG13
TF	Factor: GKLF; motif: GCCMCRCCCNNN; match class: 1	TF:M01588_1	false	0.036301686452218734	1.4400731986586661	4058	31	6	62700	LAGE3,PIWIL1,ILK,BAG6,GNG13,KAT6B
TF	Factor: EGR1; motif: NGNGKGGGYGGNGS	TF:M09761	false	0.036301686452218734	1.4400731986586661	5303	31	7	62700	TSPY1,PIWIL1,HPS5,PCSK1N,MCTS1,GNG13,KAT6B
TF	Factor: ZBTB37; motif: TGGCTTTGGY	TF:M12688	false	0.036324144132776015	1.4398046097289512	4059	31	6	62700	AMY1C,UBB,FGF11,BAG6,CALML3,KAT6B
TF	Factor: MYC; motif: NNCCACGTGCNN; match class: 1	TF:M09812_1	false	0.03634941336480272	1.4395025937316261	5308	31	7	62700	TSPY1,AMY1C,FOXH1,CTIF,PIWIL1,ILK,HPS5
TF	Factor: OLIG2; motif: CCAKCTGYTYNYNNNNNN	TF:M10019	false	0.036369089816257076	1.439267567593166	4061	31	6	62700	ATP4B,UBB,GCNT2,FTHL17,BAG6,CALML3
TF	Factor: rfx5; motif: STCNNCWGTTGCYRGGNNRA	TF:M09652	false	0.03645134944269287	1.4382863893030156	1009	31	3	62700	TSPY1,UBB,PCSK1N
TF	Factor: JunD; motif: NATGASTCATS; match class: 1	TF:M11268_1	false	0.0364715205171771	1.4380461303397902	1883	31	4	62700	TSPY1,AMY1C,FOXH1,HLA-B
TF	Factor: USF1; motif: NNGTCATGTGACNN	TF:M12501	false	0.036517952261013044	1.4374935834563651	1884	31	4	62700	AMY1C,NDP,CTIF,HPS5
TF	Factor: RXRALPHA; motif: CNNTGRCCTYTNN; match class: 1	TF:M09833_1	false	0.03676306718332721	1.434588262105709	1013	31	3	62700	AMY1C,ATP4B,CALML3
TF	Factor: RFX; motif: SHGTTGCSN; match class: 1	TF:M00975_1	false	0.03676306718332721	1.434588262105709	1013	31	3	62700	SSX2,ATP4B,CALML3
TF	Factor: TFAP2A; motif: YGCCCNNRGGCN	TF:M04146	false	0.03682879304513701	1.433812513630179	6658	31	8	62700	NCF4,FOXH1,SSX2,ALX3,HPS5,FGF11,TADA2A,GNG13
TF	Factor: Elk-1:EVX1; motif: NNCGGWAATNNYMATTA	TF:M08215	false	0.036873071198482106	1.4332906880243406	6660	31	8	62700	BLK,AMY1C,SSX2,ILK,HLA-B,UBB,SST,MCTS1
TF	Factor: WT1; motif: RGGNGGGGGAGGRGGNGGRG; match class: 1	TF:M10108_1	false	0.037038329844392134	1.4313486050278437	2927	31	5	62700	TSPY1,FOXH1,CTIF,CALML3,KAT6B
TF	Factor: CREB1; motif: NRTGACGTCANN	TF:M11223	false	0.03712040040940185	1.430387347791111	2929	31	5	62700	BLK,AMY1C,SSX2,HPS5,SST
TF	Factor: POU2F1; motif: ANKNRWATGSAAWYAW; match class: 1	TF:M10033_1	false	0.037154238969212904	1.4299916299272157	1018	31	3	62700	NDP,HPS5,IL13RA2
TF	Factor: Sp2; motif: NTAAGYCCCGCCCMCTN; match class: 1	TF:M12156_1	false	0.037297613725881994	1.4283189531466307	1020	31	3	62700	LAGE3,PIWIL1,KAT6B
TF	Factor: msc; motif: NAMCAGCTGKYN	TF:M11143	false	0.037297613725881994	1.4283189531466307	1020	31	3	62700	SSX2,FGF11,BAG6
TF	Factor: MZF-1; motif: NGNGGGGA	TF:M00083	false	0.037297613725881994	1.4283189531466307	2934	31	5	62700	ILK,HLA-B,UBB,CALML3,GNG13
TF	Factor: SRY; motif: AAACWAM	TF:M00148	false	0.03731575008590904	1.4281078241789955	9556	31	10	62700	NCF4,BLK,AMY1C,SSX2,CTIF,UBB,GCNT2,FGF11,IL13RA2,MCTS1
TF	Factor: NFATc1; motif: TTTCCAYWRTGGAAA	TF:M04052	false	0.037451194517224014	1.4265343257891971	6683	31	8	62700	BLK,AMY1C,SSX2,CTIF,ATP4B,HLA-B,HPS5,CALML3
TF	Factor: Tel-2; motif: YTACTTCCTG	TF:M00678	false	0.03749184999484306	1.4260631292575887	5349	31	7	62700	FOXH1,HPS5,FTHL17,IL13RA2,BAG6,MCTS1,CALML3
TF	Factor: c-Myc:Max; motif: GCCAYGYGSN; match class: 1	TF:M00322_1	false	0.03752607301765545	1.42566688072402	2940	31	5	62700	TSPY1,FOXH1,PIWIL1,ILK,TADA2A
TF	Factor: HIC-1; motif: NRTGCCMMCN	TF:M12347	false	0.03768561893578687	1.42382434762877	1025	31	3	62700	LAGE3,BLK,PIWIL1
TF	Factor: Smad4; motif: TGTCTGN	TF:M01889	false	0.037904622713761243	1.4213078217825375	5362	31	7	62700	BLK,AMY1C,ALX3,ILK,ATP4B,HPS5,GCNT2
TF	Factor: CREM; motif: NNNGTGACGTCACNNN; match class: 1	TF:M12541_1	false	0.03790654898033488	1.42128575202883	1910	31	4	62700	BLK,HLA-B,HPS5,SST
TF	Factor: PPAR,; motif: RGGNCAAAGGTCA	TF:M00762	false	0.038020379376201625	1.4199835539574532	1912	31	4	62700	NCF4,TSPY1,PIWIL1,SST
TF	Factor: ETV1; motif: ACCGGAAGTN	TF:M03979	false	0.03809991346962728	1.419076010668372	1030	31	3	62700	HPS5,FTHL17,BAG6
TF	Factor: Sp2; motif: NTWAGTCCCGCCCMCTT; match class: 1	TF:M12155_1	false	0.03827778408092697	1.4170532116810093	1032	31	3	62700	LAGE3,PIWIL1,KAT6B
TF	Factor: EVX1; motif: NTCATTAN	TF:M10864	false	0.03847984265975382	1.414766712417499	5382	31	7	62700	NCF4,CTIF,ALX3,IL13RA2,TADA2A,BAG6,MCTS1
TF	Factor: ATF-2; motif: NNNTGACGTNAN; match class: 1	TF:M01862_1	false	0.03857635501569537	1.4136788101642568	1036	31	3	62700	BLK,HPS5,SST
TF	Factor: FAC1; motif: NNNCAMAACACRNA	TF:M00456	false	0.038657723447761735	1.4127637251441536	8141	31	9	62700	AMY1C,NDP,CTIF,ALX3,HLA-B,HPS5,PCSK1N,IL13RA2,MCTS1
TF	Factor: CEBPD; motif: NRTTGCNCAAYN; match class: 1	TF:M12587_1	false	0.0387879002433455	1.4113037300006352	370	31	2	62700	AMY1C,TADA2A
TF	Factor: HoxA5; motif: RTCATTAN	TF:M10707	false	0.038809453810409664	1.4110624693134335	2971	31	5	62700	NCF4,ALX3,TADA2A,BAG6,MCTS1
TF	Factor: CREM; motif: TGACGTCASYN; match class: 1	TF:M01820_1	false	0.038809453810409664	1.4110624693134335	1927	31	4	62700	BLK,CTIF,HPS5,SST
TF	Factor: E2F; motif: TTTSGCGC; match class: 1	TF:M00050_1	false	0.038809453810409664	1.4110624693134335	1927	31	4	62700	SSX2,UBB,TADA2A,BAG6
TF	Factor: ATF-2; motif: NRTGAYGTMAYN; match class: 1	TF:M11306_1	false	0.03885623635537303	1.4105392677931508	1040	31	3	62700	BLK,HPS5,SST
TF	Factor: POU3F1; motif: NTAATGANATGCRN; match class: 1	TF:M11930_1	false	0.03886885913699538	1.4103982064173282	371	31	2	62700	CTIF,IL13RA2
TF	Factor: EHF; motif: NACCCGGAAGTA	TF:M03965	false	0.03886885913699538	1.4103982064173282	371	31	2	62700	FTHL17,BAG6
TF	Factor: Fli-1:ETV7; motif: NSMGGAMGGATNTCCGNN	TF:M08283	false	0.03897143773211963	1.4092535719438193	2976	31	5	62700	NCF4,CTIF,PIWIL1,ILK,CALML3
TF	Factor: P53; motif: NNACAWGCCYN	TF:M07053	false	0.03897143773211963	1.4092535719438193	4140	31	6	62700	TSPY1,FOXH1,PIWIL1,SST,FTHL17,FGF11
TF	Factor: GLI1; motif: GACCACCCAV	TF:M01042	false	0.03899975938127594	1.4089380724531537	1932	31	4	62700	FOXH1,SSX2,PIWIL1,UBB
TF	Factor: NR3C1; motif: NRGWACAYNRTGTWCYN; match class: 1	TF:M04476_1	false	0.03899975938127594	1.4089380724531537	5403	31	7	62700	NCF4,LAGE3,ALX3,FGF11,IL13RA2,BAG6,MCTS1
TF	Factor: Elk-1:T-bet; motif: TCACACCGGAAGNN	TF:M08231	false	0.03901852659974876	1.4087291342669803	6747	31	8	62700	TSPY1,PIWIL1,ALX3,ATP4B,HPS5,UBB,FTHL17,BAG6
TF	Factor: hoxd1; motif: NTCRTTAN	TF:M10755	false	0.03904926097378621	1.4083871809427302	2979	31	5	62700	NCF4,NDP,UBB,BAG6,MCTS1
TF	Factor: SREBP; motif: NNNNYCACNCCANNN	TF:M01168	false	0.03914338277145013	1.407341645323601	6752	31	8	62700	SSX2,CTIF,ALX3,ILK,UBB,FTHL17,FGF11,MCTS1
TF	Factor: Smad3; motif: NGNCAGACASNNN	TF:M01888	false	0.03914455427536038	1.4073286477226172	4147	31	6	62700	NCF4,BLK,PIWIL1,ALX3,GCNT2,KAT6B
TF	Factor: EVX2; motif: NNTNATTANN	TF:M04321	false	0.039146741671645134	1.4073043800406237	2982	31	5	62700	CTIF,ALX3,GCNT2,SST,IL13RA2
TF	Factor: CREM; motif: NRTGATGTCAYN; match class: 1	TF:M11224_1	false	0.039218445304661384	1.406509626603713	1046	31	3	62700	BLK,HPS5,SST
TF	Factor: PRDM15; motif: NYCCRNTCCRGGTTTTSC	TF:M12654	false	0.03927890009798014	1.4058406819865619	1047	31	3	62700	AMY1C,HPS5,TADA2A
TF	Factor: LBX2; motif: CTNRANSTAATTA	TF:M04383	false	0.03927890009798014	1.4058406819865619	8174	31	9	62700	BLK,NDP,SSX2,HLA-B,GCNT2,IL13RA2,BAG6,MCTS1,CALML3
TF	Factor: Ngn-2; motif: RACATATGTC	TF:M04183	false	0.03932250638188499	1.4053588084103192	1048	31	3	62700	PCSK1N,FTHL17,MCTS1
TF	Factor: Arnt; motif: NNNNNRTCACGTGAYNNNNN; match class: 1	TF:M00539_1	false	0.03932250638188499	1.4053588084103192	6764	31	8	62700	TSPY1,AMY1C,FOXH1,CTIF,PIWIL1,ALX3,ILK,HPS5
TF	Factor: Arnt; motif: NNNNNRTCACGTGAYNNNNN	TF:M00539	false	0.03932250638188499	1.4053588084103192	6764	31	8	62700	TSPY1,AMY1C,FOXH1,CTIF,PIWIL1,ALX3,ILK,HPS5
TF	Factor: CTCFL; motif: YNNCCASYAGRKGGCRSYN	TF:M09601	false	0.03932250638188499	1.4053588084103192	375	31	2	62700	HLA-B,IL13RA2
TF	Factor: POU3F2; motif: NTAATTTATGCRN	TF:M11910	false	0.03932250638188499	1.4053588084103192	4155	31	6	62700	AMY1C,NDP,CTIF,ALX3,UBB,GCNT2
TF	Factor: Sp2; motif: GGSNNGGGGGCGGGGCCNGNGS	TF:M09658	false	0.03932250638188499	1.4053588084103192	5419	31	7	62700	LAGE3,PIWIL1,ALX3,ILK,ATP4B,PCSK1N,KAT6B
TF	Factor: TFAP2A; motif: NNNNGCCYSAGGGCA	TF:M07231	false	0.03937334273976151	1.404797712672151	5421	31	7	62700	NCF4,AMY1C,FOXH1,PIWIL1,ALX3,CALML3,GNG13
TF	Factor: Gli2; motif: NTRAAGTAGGGTGGCCC	TF:M05331	false	0.039490457432724904	1.4035078356390525	1944	31	4	62700	NCF4,CTIF,PCSK1N,FTHL17
TF	Factor: CREM; motif: NNNGTGACGTCACNNN	TF:M12541	false	0.039606503682131505	1.4022334938384766	1946	31	4	62700	BLK,HLA-B,HPS5,SST
TF	Factor: RARA; motif: AGGTCANNYAAAGGTCA; match class: 1	TF:M08019_1	false	0.039982206915642096	1.3981332376107765	1056	31	3	62700	BLK,ALX3,CALML3
TF	Factor: ZBTB7A; motif: NGCGACCACCNN	TF:M03927	false	0.04003596433220013	1.3975497063322975	1057	31	3	62700	LAGE3,HLA-B,BAG6
TF	Factor: E2F-4; motif: NTTTCSCGCC; match class: 1	TF:M07380_1	false	0.04003596433220013	1.3975497063322975	8209	31	9	62700	NCF4,LAGE3,SSX2,PIWIL1,ALX3,HPS5,UBB,GNG13,KAT6B
TF	Factor: HMX2; motif: NCAMTTAAN	TF:M10645	false	0.04003596433220013	1.3975497063322975	4175	31	6	62700	NDP,HLA-B,UBB,BAG6,MCTS1,KAT6B
TF	Factor: HOXA7; motif: YCAATCT	TF:M01108	false	0.04003596433220013	1.3975497063322975	3005	31	5	62700	NCF4,HLA-B,UBB,GCNT2,FGF11
TF	Factor: SHOX; motif: NTCRTTAN	TF:M10906	false	0.04011272834295765	1.3967177976545142	4178	31	6	62700	NDP,ILK,IL13RA2,BAG6,MCTS1,KAT6B
TF	Factor: Tbx5; motif: TNAGGTGTKV; match class: 1	TF:M01020_1	false	0.04011665296821885	1.3966753084051151	4179	31	6	62700	AMY1C,PIWIL1,ALX3,HLA-B,UBB,KAT6B
TF	Factor: Tal-1; motif: CAGATGG	TF:M03804	false	0.04011665296821885	1.3966753084051151	5446	31	7	62700	LAGE3,BLK,SSX2,HLA-B,SST,FTHL17,GNG13
TF	Factor: Msx-1; motif: AHAWWTSMYYCAATTAN	TF:M07298	false	0.04017839404885212	1.3960074262154545	1957	31	4	62700	GCNT2,SST,IL13RA2,MCTS1
TF	Factor: POU2F2; motif: NWTRMATATKCAWN	TF:M04073	false	0.040207886835378084	1.3956887510664615	4182	31	6	62700	LAGE3,NDP,CTIF,HLA-B,GCNT2,SST
TF	Factor: atoh7; motif: ANCATATGKY	TF:M11106	false	0.04042393135564146	1.3933614522498239	382	31	2	62700	FTHL17,MCTS1
TF	Factor: Max; motif: NNANCACGTGNTNN; match class: 1	TF:M00119_1	false	0.040501333911798346	1.3925306730570979	6809	31	8	62700	TSPY1,AMY1C,FOXH1,CTIF,PIWIL1,ALX3,ILK,HPS5
[truncated: 773 more rows]
