# Supplementary material for: Nanomaterial isolated extracellular vesicles enable high precision identification of tumor biomarkers for pancreatic cancer liquid biopsy
Source: J Nanobiotechnology. 2025 Jul 1;23:467. doi: 10.1186/s12951-025-03527-3 (PMC12211367; doi:10.1186/s12951-025-03527-3)
Supplement: Supplementary file 3 — Additional file 3. gProfiler’s enrichment analysis. Enrichment analysis was applied to each EV isolation’s transcriptomic sample based on their unique mRNA annotations. [file 12951_2025_3527_MOESM3_ESM.zip › Enrichment_Analysis_gProfiler/ExCy/ExCy_Patient_3.csv]

source	term_name	term_id	highlighted	adjusted_p_value	negative_log10_of_adjusted_p_value	term_size	query_size	intersection_size	effective_domain_size	intersections
GO:MF	ion binding	GO:0043167	false	2.777640358507689e-7	6.556323986253799	6115	116	34	62700	PIR,CDIPT,HBZ,ZNHIT2,RAB38,TCF19,CBS,BLK,TP53I3,SLC25A24,S100A12,YARS2,FTL,MYH11,S100A8,POLR2K,HPRT1,PRSS1,PPP2R3B,MT3,AKR1C4,CDK4,ARHGEF5,DUSP12,IDH3G,MT1A,KLF13,CAMK1,S100A6,TYROBP,CALML3,CRNN,FDPS,RPS27
GO:MF	enzyme regulator activity	GO:0030234	false	2.777640358507689e-7	6.556323986253799	1319	116	16	62700	DPM2,GUCA2A,CST4,RENBP,SFN,SPINK2,CST6,PPP2R3B,MT3,ARL2BP,CDK4,PTTG1,ARHGEF5,SOCS1,RGCC,TYROBP
GO:MF	molecular function regulator activity	GO:0098772	false	9.772196974037587e-7	6.010007787720352	2125	116	19	62700	DPM2,GUCA2A,CST4,CCL23,CITED2,RENBP,SFN,SPINK2,IFNG,CST6,PPP2R3B,MT3,ARL2BP,CDK4,PTTG1,ARHGEF5,SOCS1,RGCC,TYROBP
GO:MF	metal ion binding	GO:0046872	false	0.000017381723858277275	4.759907153951142	4320	116	25	62700	PIR,CDIPT,HBZ,ZNHIT2,TCF19,CBS,SLC25A24,S100A12,FTL,S100A8,POLR2K,HPRT1,PRSS1,PPP2R3B,MT3,DUSP12,IDH3G,MT1A,KLF13,S100A6,TYROBP,CALML3,CRNN,FDPS,RPS27
GO:MF	identical protein binding	GO:0042802	false	0.000021825264821570287	4.661040477984413	2143	116	17	62700	CBS,TP53I3,S100A12,RENBP,YARS2,FTL,SFN,FOXO4,HPRT1,TNFRSF10A,BCL2A1,GADD45A,GSTA4,CCHCR1,ICOSLG,S100A6,TYROBP
GO:MF	cation binding	GO:0043169	false	0.000021825264821570287	4.661040477984413	4409	116	25	62700	PIR,CDIPT,HBZ,ZNHIT2,TCF19,CBS,SLC25A24,S100A12,FTL,S100A8,POLR2K,HPRT1,PRSS1,PPP2R3B,MT3,DUSP12,IDH3G,MT1A,KLF13,S100A6,TYROBP,CALML3,CRNN,FDPS,RPS27
GO:MF	transition metal ion binding	GO:0046914	false	0.00028357651016762907	3.547329746433557	1109	116	11	62700	HBZ,S100A12,FTL,S100A8,POLR2K,MT3,DUSP12,MT1A,S100A6,CRNN,RPS27
GO:MF	protein dimerization activity	GO:0046983	false	0.00028357651016762907	3.547329746433557	1105	116	11	62700	POLR2J,ASCL2,CBS,TP53I3,YARS2,BCL2A1,GADD45A,TAF7,GSTA4,S100A6,TYROBP
GO:MF	transmembrane transporter activity	GO:0022857	false	0.0003062769959310815	3.5138856212651595	1130	116	11	62700	SLC25A24,SLC12A7,UQCR10,SEC61G,KCNJ4,OCA2,AKR1C4,BCL2A1,SLC22A18,S100A6,TRPM1
GO:MF	enzyme inhibitor activity	GO:0004857	false	0.0003062769959310815	3.5138856212651595	393	116	7	62700	CST4,RENBP,SFN,SPINK2,CST6,PTTG1,SOCS1
GO:MF	kinase regulator activity	GO:0019207	false	0.0003512540342302315	3.4543786790900897	268	116	6	62700	SFN,MT3,CDK4,SOCS1,RGCC,TYROBP
GO:MF	endopeptidase inhibitor activity	GO:0004866	false	0.00042729216556904503	3.369275069928707	165	116	5	62700	CST4,RENBP,SPINK2,CST6,PTTG1
GO:MF	peptidase inhibitor activity	GO:0030414	false	0.0004892632443720201	3.3104574091450125	172	116	5	62700	CST4,RENBP,SPINK2,CST6,PTTG1
GO:MF	transporter activity	GO:0005215	false	0.0005224465615331789	3.2819581247731544	1242	116	11	62700	SLC25A24,SLC12A7,UQCR10,SEC61G,KCNJ4,OCA2,AKR1C4,BCL2A1,SLC22A18,S100A6,TRPM1
GO:MF	endopeptidase regulator activity	GO:0061135	false	0.0005554902000455775	3.255323598475897	181	116	5	62700	CST4,RENBP,SPINK2,CST6,PTTG1
GO:MF	catalytic activity	GO:0003824	false	0.0009883996156571503	3.0050674321469426	5751	116	25	62700	PIR,CDIPT,HBZ,POLR2J,RAB38,CBS,BLK,TP53I3,UQCR10,RENBP,TOP3B,YARS2,TMPRSS11E,PPT2,POLR2K,HPRT1,PRSS1,AKR1C4,CDK4,DUSP23,DUSP12,IDH3G,CAMK1,GSTA4,FDPS
GO:MF	molecular function inhibitor activity	GO:0140678	false	0.0011390168626863749	2.943469846318237	521	116	7	62700	CST4,RENBP,SFN,SPINK2,CST6,PTTG1,SOCS1
GO:MF	protein homodimerization activity	GO:0042803	false	0.001159096808294542	2.9358802900481944	716	116	8	62700	CBS,TP53I3,YARS2,BCL2A1,GADD45A,GSTA4,S100A6,TYROBP
GO:MF	peptidase regulator activity	GO:0061134	false	0.0011976641907996044	2.921664935307817	224	116	5	62700	CST4,RENBP,SPINK2,CST6,PTTG1
GO:MF	protein kinase regulator activity	GO:0019887	false	0.0012736007145520791	2.894966705945965	229	116	5	62700	SFN,MT3,CDK4,SOCS1,RGCC
GO:MF	signaling receptor binding	GO:0005102	false	0.0017467653065940075	2.757765442411568	1484	116	11	62700	MUC2,BLK,GUCA2A,CCL23,S100A12,S100A8,IFNG,SOCS1,SAA1,ICOSLG,TYROBP
GO:MF	zinc ion binding	GO:0008270	false	0.0026668528793381053	2.5740009421106467	833	116	8	62700	S100A12,S100A8,POLR2K,MT3,DUSP12,MT1A,S100A6,RPS27
GO:MF	transferase activity, transferring alkyl or aryl (other than methyl) groups	GO:0016765	false	0.0030163106389529733	2.5205239340767935	61	116	3	62700	CBS,GSTA4,FDPS
GO:MF	small molecule binding	GO:0036094	false	0.004388903490770595	2.35764396891274	2583	116	14	62700	HBZ,RAB38,CBS,BLK,TP53I3,YARS2,MYH11,S100A8,HPRT1,AKR1C4,CDK4,ARHGEF5,IDH3G,CAMK1
GO:MF	molecular function activator activity	GO:0140677	false	0.005241180463016437	2.28057088652085	1188	116	9	62700	DPM2,GUCA2A,CCL23,CITED2,IFNG,MT3,PTTG1,RGCC,TYROBP
GO:MF	calcium ion binding	GO:0005509	false	0.005298981456611744	2.2758076002639847	718	116	7	62700	SLC25A24,S100A12,S100A8,PPP2R3B,S100A6,CALML3,CRNN
GO:MF	enzyme binding	GO:0019899	false	0.006211796325037766	2.206782792538188	2075	116	12	62700	CBS,SLC12A7,CITED2,SFN,FOXO4,TNFRSF10A,DUSP12,GADD45A,SOCS1,TAF7,SLC22A18,RGCC
GO:MF	oxidoreductase activity	GO:0016491	false	0.006610431873222464	2.179770166228366	753	116	7	62700	PIR,HBZ,CBS,TP53I3,UQCR10,AKR1C4,IDH3G
GO:MF	organic acid binding	GO:0043177	false	0.007192743250181045	2.1431054418568256	206	116	4	62700	HBZ,YARS2,S100A8,AKR1C4
GO:MF	beta-catenin binding	GO:0008013	false	0.007192743250181045	2.1431054418568256	88	116	3	62700	FOXO4,PROP1,TJP1
GO:MF	structural molecule activity	GO:0005198	false	0.011906587541427196	1.9242126905979797	1102	116	8	62700	RPLP2,MRPL51,MYH11,RPS12,KRT31,CRYGA,SPRR1B,RPS27
GO:MF	protein domain specific binding	GO:0019904	false	0.014321264339626966	1.8440186390474143	644	116	6	62700	POLR2J,CITED2,SH3BGRL,KCNJ4,PTTG1,TJP1
GO:MF	sulfur compound binding	GO:1901681	false	0.016084366761061997	1.793596032529498	270	116	4	62700	CBS,CCL23,FTL,SAA1
GO:MF	inorganic molecular entity transmembrane transporter activity	GO:0015318	false	0.016271560718516466	1.7885707888620557	694	116	6	62700	SLC25A24,SLC12A7,UQCR10,KCNJ4,OCA2,TRPM1
GO:MF	anion binding	GO:0043168	false	0.016410040758037574	1.7848903402772645	2446	116	12	62700	RAB38,CBS,BLK,TP53I3,YARS2,MYH11,S100A8,AKR1C4,CDK4,ARHGEF5,IDH3G,CAMK1
GO:MF	heterocyclic compound binding	GO:1901363	false	0.017813389289205384	1.7492534410331446	7455	116	25	62700	HBZ,POLR2J,RAB38,ASCL2,CBS,BLK,TP53I3,IER2,TOP3B,YARS2,MYH11,FOXO4,POLR2K,RPS12,HPRT1,PROP1,CDK4,ARHGEF5,IDH3G,KLF13,TAF7,CAMK1,MCTS1,FDPS,RPS27
GO:MF	monoatomic ion transmembrane transporter activity	GO:0015075	false	0.01819925239143854	1.7399464520666614	730	116	6	62700	SLC12A7,UQCR10,KCNJ4,OCA2,S100A6,TRPM1
GO:MF	passive transmembrane transporter activity	GO:0022803	false	0.01819925239143854	1.7399464520666614	507	116	5	62700	SLC12A7,KCNJ4,OCA2,BCL2A1,TRPM1
GO:MF	channel activity	GO:0015267	false	0.01819925239143854	1.7399464520666614	506	116	5	62700	SLC12A7,KCNJ4,OCA2,BCL2A1,TRPM1
GO:MF	organic cyclic compound binding	GO:0097159	false	0.01819925239143854	1.7399464520666614	7526	116	25	62700	HBZ,POLR2J,RAB38,ASCL2,CBS,BLK,TP53I3,IER2,TOP3B,YARS2,MYH11,FOXO4,POLR2K,RPS12,HPRT1,PROP1,CDK4,ARHGEF5,IDH3G,KLF13,TAF7,CAMK1,MCTS1,FDPS,RPS27
GO:MF	kinase activator activity	GO:0019209	false	0.01819925239143854	1.7399464520666614	144	116	3	62700	MT3,RGCC,TYROBP
GO:MF	kinase binding	GO:0019900	false	0.021369071186874925	1.6702143541663608	766	116	6	62700	SLC12A7,SFN,DUSP12,GADD45A,SOCS1,RGCC
GO:MF	salt transmembrane transporter activity	GO:1901702	false	0.02783607287946151	1.5553920351204575	583	116	5	62700	SLC25A24,SLC12A7,KCNJ4,OCA2,TRPM1
GO:MF	oxidoreductase activity, acting on NAD(P)H, quinone or similar compound as acceptor	GO:0016655	false	0.029500848134521005	1.5301654980948018	57	116	2	62700	TP53I3,AKR1C4
GO:MF	copper ion binding	GO:0005507	false	0.030041585084775772	1.522277156374584	61	116	2	62700	S100A12,MT3
GO:MF	carboxylic acid binding	GO:0031406	false	0.030041585084775772	1.522277156374584	194	116	3	62700	YARS2,S100A8,AKR1C4
GO:MF	enzyme activator activity	GO:0008047	false	0.03075305872864752	1.5121116823955678	618	116	5	62700	DPM2,GUCA2A,MT3,RGCC,TYROBP
GO:MF	promoter-specific chromatin binding	GO:1990841	true	0.03291997853687427	1.4825404566104394	65	116	2	62700	FOXO4,GADD45A
GO:MF	calmodulin binding	GO:0005516	false	0.03291997853687427	1.4825404566104394	204	116	3	62700	MYH11,CAMK1,TJP1
GO:MF	nucleoside phosphate binding	GO:1901265	false	0.03295874968555262	1.4820292719435098	2183	116	10	62700	RAB38,BLK,TP53I3,YARS2,MYH11,HPRT1,CDK4,ARHGEF5,IDH3G,CAMK1
GO:MF	nucleotide binding	GO:0000166	false	0.03295874968555262	1.4820292719435098	2182	116	10	62700	RAB38,BLK,TP53I3,YARS2,MYH11,HPRT1,CDK4,ARHGEF5,IDH3G,CAMK1
GO:MF	protein kinase inhibitor activity	GO:0004860	false	0.035005220039552365	1.4558671880687974	72	116	2	62700	SFN,SOCS1
GO:MF	transmembrane signaling receptor activity	GO:0004888	true	0.037578698379232195	1.425058266718379	1272	116	7	62700	OR1L3,GPR34,OPN1LW,TNFRSF10A,TAS2R7,OPRL1,TJP1
GO:MF	transferase activity, transferring phosphorus-containing groups	GO:0016772	false	0.037578698379232195	1.425058266718379	969	116	6	62700	CDIPT,POLR2J,BLK,POLR2K,CDK4,CAMK1
GO:MF	monocarboxylic acid binding	GO:0033293	false	0.037578698379232195	1.425058266718379	78	116	2	62700	S100A8,AKR1C4
GO:MF	methylated histone binding	GO:0035064	false	0.037578698379232195	1.425058266718379	78	116	2	62700	FAM156A,TAF7
GO:MF	SMAD binding	GO:0046332	false	0.037578698379232195	1.425058266718379	79	116	2	62700	CITED2,RGCC
GO:MF	kinase inhibitor activity	GO:0019210	false	0.037578698379232195	1.425058266718379	79	116	2	62700	SFN,SOCS1
GO:MF	methylation-dependent protein binding	GO:0140034	false	0.03779791809530313	1.4225321203908632	80	116	2	62700	FAM156A,TAF7
GO:MF	active transmembrane transporter activity	GO:0022804	false	0.03800256809862838	1.420187054083775	449	116	4	62700	SLC25A24,SLC12A7,UQCR10,SLC22A18
GO:MF	antioxidant activity	GO:0016209	false	0.038505569794754904	1.4144764456558918	82	116	2	62700	HBZ,MT3
GO:MF	carbohydrate derivative binding	GO:0097367	false	0.038505569794754904	1.4144764456558918	2294	116	10	62700	RAB38,BLK,CCL23,YARS2,MYH11,CDK4,ARHGEF5,SAA1,IDH3G,CAMK1
GO:MF	structural constituent of ribosome	GO:0003735	false	0.038505569794754904	1.4144764456558918	452	116	4	62700	RPLP2,MRPL51,RPS12,RPS27
GO:MF	myosin phosphatase activity	GO:0017018	true	0.03955607451176171	1.4027868136994717	84	116	2	62700	DUSP23,DUSP12
GO:MF	purine nucleotide binding	GO:0017076	false	0.042864631143037936	1.3679009090941925	2019	116	9	62700	RAB38,BLK,TP53I3,YARS2,MYH11,CDK4,ARHGEF5,IDH3G,CAMK1
GO:MF	transferase activity	GO:0016740	false	0.042864631143037936	1.3679009090941925	2354	116	10	62700	CDIPT,POLR2J,CBS,BLK,POLR2K,HPRT1,CDK4,CAMK1,GSTA4,FDPS
GO:MF	oxidoreductase activity, acting on NAD(P)H	GO:0016651	false	0.042864631143037936	1.3679009090941925	90	116	2	62700	TP53I3,AKR1C4
GO:MF	protein tyrosine phosphatase activity	GO:0004725	true	0.04572804993640651	1.3398173186262226	97	116	2	62700	DUSP23,DUSP12
GO:MF	secondary active transmembrane transporter activity	GO:0015291	false	0.04572804993640651	1.3398173186262226	275	116	3	62700	SLC25A24,SLC12A7,SLC22A18
GO:MF	protein serine/threonine phosphatase activity	GO:0004722	false	0.04872360068367856	1.3122606247415547	103	116	2	62700	DUSP23,DUSP12
GO:BP	response to stimulus	GO:0050896	false	1.0866555085390308e-17	16.963908114104	8955	116	59	62700	TRAV8-2,HBZ,RAB38,MUC2,ASCL2,CBS,OR1L3,BLK,GUCA2A,SLC25A24,CST4,CCL23,SLC12A7,CITED2,S100A12,IGLV4-60,IER2,SFN,S100A8,FOXO4,IGKV1D-33,IFNG,EMD,RPS12,GPR34,HPRT1,OPN1LW,TNFRSF10A,MT3,ARL2BP,IGLC3,AKR1C4,TAS2R7,CDK4,PTTG1,BCL2A1,ARHGEF5,GADD45A,EIF4EBP1,SOCS1,SAA1,MT1A,IGLV3-9,TAF7,CAMK1,SLC22A18,GSTA4,TSC22D3,RGCC,OPRL1,TJP1,ICOSLG,S100A6,MCTS1,TYROBP,IGLV1-47,GP9,TRPM1,CRNN
GO:BP	cellular response to stimulus	GO:0051716	false	8.854285472051814e-13	12.05284647999234	7399	116	47	62700	HBZ,RAB38,MUC2,CBS,OR1L3,BLK,GUCA2A,SLC25A24,CCL23,SLC12A7,CITED2,S100A12,SFN,S100A8,FOXO4,IFNG,EMD,RPS12,GPR34,OPN1LW,TNFRSF10A,MT3,ARL2BP,IGLC3,AKR1C4,TAS2R7,CDK4,PTTG1,BCL2A1,ARHGEF5,GADD45A,EIF4EBP1,SOCS1,SAA1,MT1A,TAF7,CAMK1,GSTA4,RGCC,OPRL1,TJP1,ICOSLG,S100A6,MCTS1,TYROBP,TRPM1,CRNN
GO:BP	organonitrogen compound metabolic process	GO:1901564	false	2.4038330527270024e-12	11.619095697566594	6362	116	43	62700	DPM2,RAB38,CBS,RPLP2,BLK,TP53I3,CST4,MRPL51,S100A12,RENBP,YARS2,TMPRSS11E,SH3BGRL,SFN,S100A8,SPINK2,PPT2,IFNG,RPS12,CST6,HPRT1,OCA2,PRSS1,PPP2R3B,TNFRSF10A,MT3,ARL2BP,CDK4,ARHGEF5,DUSP23,DUSP12,GADD45A,EIF4EBP1,SOCS1,NDUFB11,TAF7,CAMK1,RGCC,AIMP2,MCTS1,GP9,SPRR1B,RPS27
GO:BP	multicellular organismal process	GO:0032501	false	2.595671281294251e-12	11.585750307926872	7648	116	47	62700	PIR,SPRR2B,ASCL2,CBS,OR1L3,CST4,CITED2,S100A12,IER2,RENBP,TMPRSS11E,MYH11,SFN,S100A8,SPINK2,FOXO4,IFNG,EMD,HPRT1,OPN1LW,OCA2,PRSS1,PROP1,MT3,TAS2R7,CDK4,PTTG1,ARHGEF5,GADD45A,DYNLL1,SOCS1,SAA1,KLF13,VCX2,CAMK1,TSC22D3,RGCC,OPRL1,TJP1,ICOSLG,S100A6,AIMP2,TYROBP,GP9,TRPM1,CRYGA,SPRR1B
GO:BP	positive regulation of biological process	GO:0048518	false	2.8012390652387893e-11	10.552649825741389	6253	116	41	62700	RAB38,ASCL2,BLK,CCL23,CITED2,S100A12,IER2,SH3BGRL,SFN,S100A8,FOXO4,IFNG,EMD,RPS12,HPRT1,OPN1LW,PROP1,TNFRSF10A,MT3,ARL2BP,IGLC3,CDK4,BCL2A1,ARHGEF5,DUSP12,GADD45A,EIF4EBP1,SOCS1,SAA1,KLF13,TAF7,CAMK1,RGCC,TJP1,ICOSLG,S100A6,AIMP2,MCTS1,TYROBP,GP9,CRNN
GO:BP	positive regulation of cellular process	GO:0048522	false	3.605378763044825e-11	10.443049103743576	5711	116	39	62700	RAB38,ASCL2,BLK,CCL23,CITED2,S100A12,IER2,SH3BGRL,SFN,S100A8,FOXO4,IFNG,EMD,RPS12,HPRT1,OPN1LW,PROP1,TNFRSF10A,MT3,ARL2BP,CDK4,BCL2A1,ARHGEF5,DUSP12,GADD45A,EIF4EBP1,SOCS1,SAA1,KLF13,TAF7,CAMK1,RGCC,TJP1,ICOSLG,S100A6,MCTS1,TYROBP,GP9,CRNN
GO:BP	cellular nitrogen compound biosynthetic process	GO:0044271	false	3.608551959345126e-11	10.442667036938355	4860	116	36	62700	PIR,POLR2J,ASCL2,RPLP2,CITED2,MRPL51,S100A12,IER2,YARS2,SH3BGRL,SFN,S100A8,PPT2,FOXO4,POLR2K,IFNG,RPS12,HPRT1,PROP1,MT3,ARL2BP,SSX4,CDK4,ARHGEF5,GADD45A,EIF4EBP1,NDUFB11,KLF13,TAF7,CAMK1,TSC22D3,RGCC,AIMP2,MCTS1,CRNN,RPS27
GO:BP	phosphate-containing compound metabolic process	GO:0006796	false	7.236944863990052e-11	10.140444736114597	2694	116	27	62700	DPM2,CDIPT,RAB38,CBS,BLK,TP53I3,S100A12,SFN,PPT2,IFNG,HPRT1,PPP2R3B,TNFRSF10A,MT3,ARL2BP,CDK4,ARHGEF5,DUSP23,DUSP12,GADD45A,DYNLL1,SOCS1,NDUFB11,TAF7,CAMK1,RGCC,FDPS
GO:BP	phosphorus metabolic process	GO:0006793	false	8.028955021713765e-11	10.095340974999687	2719	116	27	62700	DPM2,CDIPT,RAB38,CBS,BLK,TP53I3,S100A12,SFN,PPT2,IFNG,HPRT1,PPP2R3B,TNFRSF10A,MT3,ARL2BP,CDK4,ARHGEF5,DUSP23,DUSP12,GADD45A,DYNLL1,SOCS1,NDUFB11,TAF7,CAMK1,RGCC,FDPS
GO:BP	protein metabolic process	GO:0019538	false	5.185927290615152e-10	9.285173576557408	5373	116	36	62700	DPM2,CBS,RPLP2,BLK,CST4,MRPL51,S100A12,YARS2,TMPRSS11E,SH3BGRL,SFN,S100A8,SPINK2,IFNG,RPS12,CST6,PRSS1,PPP2R3B,TNFRSF10A,MT3,ARL2BP,CDK4,ARHGEF5,DUSP23,DUSP12,GADD45A,EIF4EBP1,SOCS1,TAF7,CAMK1,RGCC,AIMP2,MCTS1,GP9,SPRR1B,RPS27
GO:BP	developmental process	GO:0032502	false	9.15910582617592e-10	9.038146923025705	6414	116	39	62700	PIR,SPRR2B,RAB38,ASCL2,CBS,BLK,CITED2,IER2,MYH11,SFN,S100A8,SPINK2,FOXO4,IFNG,EMD,CST6,HPRT1,OCA2,PROP1,UPK1A,MT3,CDK4,KRT31,PTTG1,GADD45A,DYNLL1,SOCS1,KLF13,VCX2,CAMK1,CCHCR1,RGCC,TJP1,S100A6,AIMP2,TYROBP,GP9,CRYGA,SPRR1B
GO:BP	organic cyclic compound biosynthetic process	GO:1901362	false	2.7828751133069073e-9	8.555506283000726	4255	116	31	62700	PIR,POLR2J,RAB38,ASCL2,CITED2,S100A12,IER2,SFN,S100A8,PPT2,FOXO4,POLR2K,IFNG,HPRT1,OCA2,PROP1,MT3,ARL2BP,SSX4,AKR1C4,CDK4,ARHGEF5,GADD45A,NDUFB11,KLF13,TAF7,CAMK1,TSC22D3,RGCC,CRNN,FDPS
GO:BP	cellular developmental process	GO:0048869	false	3.5559767527972305e-9	8.449041086893299	4311	116	31	62700	PIR,SPRR2B,RAB38,ASCL2,BLK,CITED2,IER2,MYH11,SFN,S100A8,SPINK2,FOXO4,IFNG,EMD,HPRT1,OCA2,PROP1,UPK1A,MT3,KRT31,SOCS1,KLF13,CAMK1,CCHCR1,RGCC,TJP1,S100A6,AIMP2,TYROBP,GP9,SPRR1B
GO:BP	cell differentiation	GO:0030154	false	3.5559767527972305e-9	8.449041086893299	4310	116	31	62700	PIR,SPRR2B,RAB38,ASCL2,BLK,CITED2,IER2,MYH11,SFN,S100A8,SPINK2,FOXO4,IFNG,EMD,HPRT1,OCA2,PROP1,UPK1A,MT3,KRT31,SOCS1,KLF13,CAMK1,CCHCR1,RGCC,TJP1,S100A6,AIMP2,TYROBP,GP9,SPRR1B
GO:BP	localization	GO:0051179	false	1.9054976811092297e-8	7.719991575405106	5542	116	34	62700	TMSB10,HBZ,RAB38,BLK,SLC25A24,SLC12A7,UQCR10,SEC61G,FTL,SFN,S100A8,KCNJ4,IFNG,EMD,OCA2,MT3,ARL2BP,AKR1C4,MSTO1,BCL2A1,ARHGEF5,DYNLL1,SAA1,TAF7,CAMK1,SLC22A18,CCHCR1,RGCC,OPRL1,TJP1,S100A6,TYROBP,GP9,TRPM1
GO:BP	anatomical structure development	GO:0048856	false	1.90749297617608e-8	7.71953705254141	5862	116	35	62700	PIR,SPRR2B,ASCL2,CBS,CITED2,IER2,MYH11,SFN,S100A8,SPINK2,FOXO4,IFNG,EMD,CST6,HPRT1,OCA2,PROP1,UPK1A,MT3,CDK4,KRT31,GADD45A,DYNLL1,SOCS1,KLF13,VCX2,CAMK1,RGCC,TJP1,S100A6,AIMP2,TYROBP,GP9,CRYGA,SPRR1B
GO:BP	aromatic compound biosynthetic process	GO:0019438	false	2.241812868125084e-8	7.64940064229079	4110	116	29	62700	PIR,POLR2J,RAB38,ASCL2,CITED2,S100A12,IER2,SFN,S100A8,PPT2,FOXO4,POLR2K,IFNG,HPRT1,OCA2,PROP1,MT3,ARL2BP,SSX4,CDK4,ARHGEF5,GADD45A,NDUFB11,KLF13,TAF7,CAMK1,TSC22D3,RGCC,CRNN
GO:BP	signal transduction	GO:0007165	false	2.3979743882255718e-8	7.620155459732461	5926	116	35	62700	RAB38,CBS,OR1L3,BLK,GUCA2A,CCL23,CITED2,S100A12,SFN,S100A8,FOXO4,IFNG,EMD,RPS12,GPR34,OPN1LW,TNFRSF10A,MT3,ARL2BP,IGLC3,TAS2R7,CDK4,BCL2A1,ARHGEF5,GADD45A,EIF4EBP1,SOCS1,TAF7,CAMK1,OPRL1,TJP1,ICOSLG,S100A6,TYROBP,TRPM1
GO:BP	regulation of metabolic process	GO:0019222	false	2.90219476688639e-8	7.5372734453284504	7295	116	39	62700	RAB38,ASCL2,TCF19,CBS,CST4,CITED2,S100A12,IER2,SH3BGRL,SFN,S100A8,SPINK2,FOXO4,POLR2K,IFNG,CST6,HPRT1,PROP1,TNFRSF10A,MT3,ARL2BP,SSX4,CDK4,ARHGEF5,DUSP12,GADD45A,DYNLL1,EIF4EBP1,SOCS1,SAA1,KLF13,TAF7,CAMK1,TSC22D3,RGCC,ICOSLG,AIMP2,TYROBP,CRNN
GO:BP	signaling	GO:0023052	false	4.325262215242036e-8	7.363987558677613	6396	116	36	62700	RAB38,CBS,OR1L3,BLK,GUCA2A,CCL23,SLC12A7,CITED2,S100A12,SFN,S100A8,FOXO4,IFNG,EMD,RPS12,GPR34,OPN1LW,TNFRSF10A,MT3,ARL2BP,IGLC3,TAS2R7,CDK4,BCL2A1,ARHGEF5,GADD45A,EIF4EBP1,SOCS1,TAF7,CAMK1,OPRL1,TJP1,ICOSLG,S100A6,TYROBP,TRPM1
GO:BP	regulation of primary metabolic process	GO:0080090	false	4.379514679018852e-8	7.358574013674466	5766	116	34	62700	RAB38,ASCL2,CBS,CST4,CITED2,S100A12,IER2,SH3BGRL,SFN,S100A8,SPINK2,FOXO4,POLR2K,IFNG,CST6,HPRT1,PROP1,TNFRSF10A,MT3,ARL2BP,SSX4,CDK4,ARHGEF5,DUSP12,GADD45A,EIF4EBP1,SOCS1,KLF13,TAF7,CAMK1,TSC22D3,RGCC,AIMP2,CRNN
GO:BP	response to chemical	GO:0042221	false	4.379514679018852e-8	7.358574013674466	3975	116	28	62700	HBZ,CBS,OR1L3,SLC25A24,CST4,CCL23,SLC12A7,CITED2,S100A12,S100A8,FOXO4,IFNG,HPRT1,MT3,AKR1C4,TAS2R7,CDK4,ARHGEF5,SOCS1,SAA1,MT1A,TAF7,SLC22A18,GSTA4,RGCC,OPRL1,TJP1,CRNN
GO:BP	regulation of kinase activity	GO:0043549	false	4.8651275353195357e-8	7.312905770573524	701	116	13	62700	CBS,S100A12,SFN,IFNG,TNFRSF10A,MT3,ARHGEF5,DUSP12,GADD45A,SOCS1,TAF7,CAMK1,RGCC
GO:BP	cell communication	GO:0007154	false	5.88426236770831e-8	7.230307971174347	6495	116	36	62700	RAB38,CBS,OR1L3,BLK,GUCA2A,CCL23,SLC12A7,CITED2,S100A12,SFN,S100A8,FOXO4,IFNG,EMD,RPS12,GPR34,OPN1LW,TNFRSF10A,MT3,ARL2BP,IGLC3,TAS2R7,CDK4,BCL2A1,ARHGEF5,GADD45A,EIF4EBP1,SOCS1,TAF7,CAMK1,OPRL1,TJP1,ICOSLG,S100A6,TYROBP,TRPM1
GO:BP	regulation of nitrogen compound metabolic process	GO:0051171	false	7.469949005348023e-8	7.126682362946522	5587	116	33	62700	RAB38,ASCL2,CBS,CST4,CITED2,S100A12,IER2,SH3BGRL,SFN,S100A8,SPINK2,FOXO4,POLR2K,IFNG,CST6,HPRT1,PROP1,TNFRSF10A,MT3,ARL2BP,SSX4,CDK4,ARHGEF5,GADD45A,EIF4EBP1,SOCS1,KLF13,TAF7,CAMK1,TSC22D3,RGCC,AIMP2,CRNN
GO:BP	transport	GO:0006810	false	9.27113216425706e-8	7.032867227811687	4716	116	30	62700	HBZ,RAB38,BLK,SLC25A24,SLC12A7,UQCR10,SEC61G,FTL,SFN,S100A8,KCNJ4,IFNG,EMD,OCA2,MT3,AKR1C4,BCL2A1,ARHGEF5,DYNLL1,SAA1,TAF7,CAMK1,SLC22A18,CCHCR1,RGCC,OPRL1,S100A6,TYROBP,GP9,TRPM1
GO:BP	regulation of protein kinase activity	GO:0045859	false	9.86850616244302e-8	7.005748583349468	606	116	12	62700	CBS,S100A12,SFN,IFNG,TNFRSF10A,MT3,ARHGEF5,GADD45A,SOCS1,TAF7,CAMK1,RGCC
GO:BP	regulation of phosphorus metabolic process	GO:0051174	false	9.973924781504161e-8	7.001133911343328	1262	116	16	62700	RAB38,CBS,S100A12,SFN,IFNG,TNFRSF10A,MT3,ARL2BP,ARHGEF5,DUSP12,GADD45A,DYNLL1,SOCS1,TAF7,CAMK1,RGCC
GO:BP	regulation of phosphate metabolic process	GO:0019220	false	9.973924781504161e-8	7.001133911343328	1261	116	16	62700	RAB38,CBS,S100A12,SFN,IFNG,TNFRSF10A,MT3,ARL2BP,ARHGEF5,DUSP12,GADD45A,DYNLL1,SOCS1,TAF7,CAMK1,RGCC
GO:BP	regulation of phosphorylation	GO:0042325	false	1.5174840996472417e-7	6.818875850810623	1117	116	15	62700	CBS,S100A12,SFN,IFNG,TNFRSF10A,MT3,ARL2BP,ARHGEF5,DUSP12,GADD45A,DYNLL1,SOCS1,TAF7,CAMK1,RGCC
GO:BP	establishment of localization	GO:0051234	false	2.0550546681334616e-7	6.6871766206234815	4905	116	30	62700	HBZ,RAB38,BLK,SLC25A24,SLC12A7,UQCR10,SEC61G,FTL,SFN,S100A8,KCNJ4,IFNG,EMD,OCA2,MT3,AKR1C4,BCL2A1,ARHGEF5,DYNLL1,SAA1,TAF7,CAMK1,SLC22A18,CCHCR1,RGCC,OPRL1,S100A6,TYROBP,GP9,TRPM1
GO:BP	nucleobase-containing compound biosynthetic process	GO:0034654	false	2.0812720946820952e-7	6.681671138676293	4026	116	27	62700	PIR,POLR2J,ASCL2,CITED2,S100A12,IER2,SFN,S100A8,PPT2,FOXO4,POLR2K,IFNG,HPRT1,PROP1,MT3,ARL2BP,SSX4,CDK4,ARHGEF5,GADD45A,NDUFB11,KLF13,TAF7,CAMK1,TSC22D3,RGCC,CRNN
GO:BP	cellular nitrogen compound metabolic process	GO:0034641	false	2.0812720946820952e-7	6.681671138676293	8625	116	41	62700	PIR,POLR2J,ASCL2,CBS,RPLP2,TP53I3,CITED2,MRPL51,S100A12,IER2,TOP3B,YARS2,SH3BGRL,SFN,S100A8,PPT2,FOXO4,POLR2K,IFNG,RPS12,HPRT1,PROP1,MT3,ARL2BP,SSX4,CDK4,PTTG1,ARHGEF5,GADD45A,EIF4EBP1,NDUFB11,KLF13,TAF7,CAMK1,TSC22D3,CTAG2,RGCC,AIMP2,MCTS1,CRNN,RPS27
GO:BP	cellular response to chemical stimulus	GO:0070887	false	2.2041904902888073e-7	6.656750875652199	2691	116	22	62700	HBZ,CBS,SLC25A24,CCL23,SLC12A7,CITED2,S100A12,S100A8,FOXO4,IFNG,MT3,AKR1C4,CDK4,ARHGEF5,SOCS1,SAA1,MT1A,TAF7,GSTA4,RGCC,TJP1,CRNN
GO:BP	heterocycle biosynthetic process	GO:0018130	false	2.8078548677169477e-7	6.551625343756832	4099	116	27	62700	PIR,POLR2J,ASCL2,CITED2,S100A12,IER2,SFN,S100A8,PPT2,FOXO4,POLR2K,IFNG,HPRT1,PROP1,MT3,ARL2BP,SSX4,CDK4,ARHGEF5,GADD45A,NDUFB11,KLF13,TAF7,CAMK1,TSC22D3,RGCC,CRNN
GO:BP	regulation of transferase activity	GO:0051338	false	2.8078548677169477e-7	6.551625343756832	834	116	13	62700	CBS,S100A12,SFN,IFNG,TNFRSF10A,MT3,ARHGEF5,DUSP12,GADD45A,SOCS1,TAF7,CAMK1,RGCC
GO:BP	regulation of catalytic activity	GO:0050790	false	2.8078548677169477e-7	6.551625343756832	1788	116	18	62700	CBS,CST4,CCL23,S100A12,SFN,S100A8,SPINK2,IFNG,CST6,TNFRSF10A,MT3,ARHGEF5,DUSP12,GADD45A,SOCS1,TAF7,CAMK1,RGCC
GO:BP	regulation of molecular function	GO:0065009	false	3.607458026475435e-7	6.442798713311711	2526	116	21	62700	CBS,BLK,CST4,CCL23,S100A12,SFN,S100A8,SPINK2,IFNG,CST6,TNFRSF10A,MT3,ARHGEF5,DUSP12,GADD45A,SOCS1,TAF7,CAMK1,RGCC,OPRL1,CRNN
GO:BP	regulation of cellular metabolic process	GO:0031323	false	4.0845898715388336e-7	6.388851543897657	6726	116	35	62700	RAB38,ASCL2,TCF19,CBS,CITED2,S100A12,IER2,SH3BGRL,SFN,S100A8,FOXO4,POLR2K,IFNG,HPRT1,PROP1,TNFRSF10A,MT3,ARL2BP,SSX4,CDK4,ARHGEF5,DUSP12,GADD45A,DYNLL1,EIF4EBP1,SOCS1,SAA1,KLF13,TAF7,CAMK1,TSC22D3,RGCC,ICOSLG,TYROBP,CRNN
GO:BP	regulation of macromolecule metabolic process	GO:0060255	false	4.776872179919415e-7	6.32085637946154	6772	116	35	62700	ASCL2,TCF19,CBS,CST4,CITED2,S100A12,IER2,SH3BGRL,SFN,S100A8,SPINK2,FOXO4,POLR2K,IFNG,CST6,PROP1,TNFRSF10A,MT3,ARL2BP,SSX4,CDK4,ARHGEF5,GADD45A,EIF4EBP1,SOCS1,SAA1,KLF13,TAF7,CAMK1,TSC22D3,RGCC,ICOSLG,AIMP2,TYROBP,CRNN
GO:BP	regulation of protein metabolic process	GO:0051246	false	7.262007420076733e-7	6.138943311675297	2389	116	20	62700	CBS,CST4,S100A12,SH3BGRL,SFN,S100A8,SPINK2,IFNG,CST6,TNFRSF10A,MT3,ARL2BP,ARHGEF5,GADD45A,EIF4EBP1,SOCS1,TAF7,CAMK1,RGCC,AIMP2
GO:BP	regulation of cell population proliferation	GO:0042127	false	9.313646585073254e-7	6.03088024579609	2184	116	19	62700	ASCL2,CCL23,CITED2,SFN,FOXO4,IFNG,EMD,MT3,CDK4,KLF13,CAMK1,RGCC,TJP1,ICOSLG,S100A6,AIMP2,MCTS1,TYROBP,CRNN
GO:BP	cell population proliferation	GO:0008283	false	9.535496519001535e-7	6.020656688056015	3218	116	23	62700	ASCL2,CCL23,CITED2,SFN,FOXO4,IFNG,EMD,HPRT1,OCA2,MT3,CDK4,DUSP23,DYNLL1,KLF13,CAMK1,RGCC,TJP1,ICOSLG,S100A6,AIMP2,MCTS1,TYROBP,CRNN
GO:BP	phosphorylation	GO:0016310	false	9.868395142961939e-7	6.0057534691364785	1735	116	17	62700	CBS,BLK,S100A12,SFN,IFNG,TNFRSF10A,MT3,ARL2BP,CDK4,ARHGEF5,DUSP12,GADD45A,DYNLL1,SOCS1,TAF7,CAMK1,RGCC
GO:BP	positive regulation of metabolic process	GO:0009893	false	0.0000010097673926586172	5.995778657622584	3797	116	25	62700	RAB38,ASCL2,CITED2,S100A12,IER2,SH3BGRL,S100A8,FOXO4,IFNG,HPRT1,PROP1,TNFRSF10A,MT3,ARL2BP,ARHGEF5,DUSP12,GADD45A,SOCS1,SAA1,KLF13,TAF7,CAMK1,RGCC,AIMP2,TYROBP
GO:BP	immune system process	GO:0002376	false	0.0000011852854350189406	5.9261770522476445	2730	116	21	62700	TRAV8-2,BLK,CCL23,CITED2,S100A12,IGLV4-60,S100A8,IGKV1D-33,IFNG,HPRT1,IGLC3,ARHGEF5,SOCS1,SAA1,KLF13,IGLV3-9,TSC22D3,RGCC,ICOSLG,TYROBP,IGLV1-47
GO:BP	DNA-templated transcription	GO:0006351	false	0.0000012615885737485106	5.8990822530815334	3563	116	24	62700	PIR,POLR2J,ASCL2,CITED2,S100A12,IER2,SFN,S100A8,FOXO4,POLR2K,IFNG,PROP1,MT3,ARL2BP,SSX4,CDK4,ARHGEF5,GADD45A,KLF13,TAF7,CAMK1,TSC22D3,RGCC,CRNN
GO:BP	organelle organization	GO:0006996	false	0.0000012615885737485106	5.8990822530815334	3562	116	24	62700	TMSB10,HIGD1B,RAB38,TOP3B,MYH11,SFN,S100A8,SPINK2,EMD,OCA2,KRT31,MSTO1,PTTG1,BCL2A1,ARHGEF5,DUSP23,GADD45A,DYNLL1,NDUFB11,RGCC,TJP1,MCTS1,TYROBP,RPS27
GO:BP	RNA biosynthetic process	GO:0032774	false	0.000001507615538967582	5.821709394933565	3600	116	24	62700	PIR,POLR2J,ASCL2,CITED2,S100A12,IER2,SFN,S100A8,FOXO4,POLR2K,IFNG,PROP1,MT3,ARL2BP,SSX4,CDK4,ARHGEF5,GADD45A,KLF13,TAF7,CAMK1,TSC22D3,RGCC,CRNN
GO:BP	regulation of protein phosphorylation	GO:0001932	false	0.0000021861668652691476	5.660316692386382	1014	116	13	62700	CBS,S100A12,SFN,IFNG,TNFRSF10A,MT3,ARL2BP,ARHGEF5,GADD45A,SOCS1,TAF7,CAMK1,RGCC
GO:BP	positive regulation of cellular metabolic process	GO:0031325	false	0.0000023584546020654915	5.627372479080015	3407	116	23	62700	RAB38,ASCL2,CITED2,S100A12,IER2,SH3BGRL,FOXO4,IFNG,HPRT1,PROP1,TNFRSF10A,MT3,ARL2BP,ARHGEF5,DUSP12,GADD45A,SOCS1,SAA1,KLF13,TAF7,CAMK1,RGCC,TYROBP
GO:BP	negative regulation of cell population proliferation	GO:0008285	false	0.0000030808877155549777	5.511324129467379	866	116	12	62700	ASCL2,CCL23,CITED2,SFN,FOXO4,IFNG,EMD,MT3,KLF13,RGCC,AIMP2,TYROBP
GO:BP	organic cyclic compound metabolic process	GO:1901360	false	0.0000030808877155549777	5.511324129467379	8451	116	38	62700	PIR,POLR2J,RAB38,ASCL2,CBS,TP53I3,CITED2,S100A12,IER2,TOP3B,YARS2,SFN,S100A8,PPT2,FOXO4,POLR2K,IFNG,HPRT1,OCA2,PROP1,MT3,ARL2BP,SSX4,AKR1C4,CDK4,PTTG1,ARHGEF5,GADD45A,NDUFB11,KLF13,TAF7,CAMK1,TSC22D3,CTAG2,RGCC,CRNN,FDPS,RPS27
GO:BP	positive regulation of kinase activity	GO:0033674	false	0.0000042785814418041	5.368700196901406	428	116	9	62700	S100A12,IFNG,TNFRSF10A,MT3,ARHGEF5,DUSP12,SOCS1,CAMK1,RGCC
GO:BP	protein phosphorylation	GO:0006468	false	0.000004331976877816698	5.363313870113065	1493	116	15	62700	CBS,BLK,S100A12,SFN,IFNG,TNFRSF10A,MT3,ARL2BP,CDK4,ARHGEF5,GADD45A,SOCS1,TAF7,CAMK1,RGCC
GO:BP	cellular aromatic compound metabolic process	GO:0006725	false	0.0000044723525424611245	5.349463969609369	8212	116	37	62700	PIR,POLR2J,RAB38,ASCL2,CBS,TP53I3,CITED2,S100A12,IER2,TOP3B,YARS2,SFN,S100A8,PPT2,FOXO4,POLR2K,IFNG,HPRT1,OCA2,PROP1,MT3,ARL2BP,SSX4,AKR1C4,CDK4,PTTG1,ARHGEF5,GADD45A,NDUFB11,KLF13,TAF7,CAMK1,TSC22D3,CTAG2,RGCC,CRNN,RPS27
GO:BP	regulation of cellular biosynthetic process	GO:0031326	false	0.000004758912603642681	5.3224922708482785	5757	116	30	62700	RAB38,ASCL2,TCF19,CITED2,S100A12,IER2,SH3BGRL,SFN,S100A8,FOXO4,POLR2K,IFNG,PROP1,MT3,ARL2BP,SSX4,CDK4,ARHGEF5,GADD45A,EIF4EBP1,SOCS1,SAA1,KLF13,TAF7,CAMK1,TSC22D3,RGCC,ICOSLG,TYROBP,CRNN
GO:BP	response to abiotic stimulus	GO:0009628	false	0.000005221901882984836	5.282171292620043	1106	116	13	62700	ASCL2,CBS,CITED2,OPN1LW,TNFRSF10A,MT3,GADD45A,TSC22D3,RGCC,TJP1,ICOSLG,TRPM1,CRNN
GO:BP	regulation of biosynthetic process	GO:0009889	false	0.000005221901882984836	5.282171292620043	5789	116	30	62700	RAB38,ASCL2,TCF19,CITED2,S100A12,IER2,SH3BGRL,SFN,S100A8,FOXO4,POLR2K,IFNG,PROP1,MT3,ARL2BP,SSX4,CDK4,ARHGEF5,GADD45A,EIF4EBP1,SOCS1,SAA1,KLF13,TAF7,CAMK1,TSC22D3,RGCC,ICOSLG,TYROBP,CRNN
GO:BP	response to stress	GO:0006950	false	0.000005901609969299001	5.229029495916783	3909	116	24	62700	ASCL2,CBS,BLK,SLC25A24,CCL23,CITED2,S100A12,SFN,S100A8,FOXO4,IFNG,MT3,PTTG1,BCL2A1,GADD45A,SAA1,TAF7,TSC22D3,RGCC,ICOSLG,MCTS1,TYROBP,GP9,CRNN
GO:BP	regulation of gene expression	GO:0010468	false	0.000006013007764364251	5.22090823536648	5499	116	29	62700	ASCL2,TCF19,CITED2,S100A12,IER2,SH3BGRL,SFN,S100A8,FOXO4,POLR2K,IFNG,PROP1,MT3,ARL2BP,SSX4,CDK4,ARHGEF5,GADD45A,EIF4EBP1,SOCS1,SAA1,KLF13,TAF7,CAMK1,TSC22D3,RGCC,ICOSLG,TYROBP,CRNN
GO:BP	cell surface receptor signaling pathway	GO:0007166	false	0.000006147198903982267	5.211322734251134	2783	116	20	62700	BLK,CCL23,CITED2,FOXO4,IFNG,EMD,RPS12,GPR34,TNFRSF10A,MT3,ARL2BP,IGLC3,CDK4,BCL2A1,GADD45A,SOCS1,TJP1,ICOSLG,TYROBP,TRPM1
GO:BP	macromolecule modification	GO:0043412	false	0.000006147198903982267	5.211322734251134	3628	116	23	62700	DPM2,CBS,BLK,S100A12,SFN,S100A8,PPT2,IFNG,PPP2R3B,TNFRSF10A,MT3,ARL2BP,CDK4,ARHGEF5,DUSP23,DUSP12,GADD45A,SOCS1,TAF7,CAMK1,RGCC,AIMP2,SPRR1B
GO:BP	positive regulation of nitrogen compound metabolic process	GO:0051173	false	0.000006536255058011661	5.184671009087979	3071	116	21	62700	RAB38,ASCL2,CITED2,S100A12,IER2,SH3BGRL,S100A8,FOXO4,IFNG,HPRT1,PROP1,TNFRSF10A,MT3,ARL2BP,ARHGEF5,SOCS1,KLF13,TAF7,CAMK1,RGCC,AIMP2
GO:BP	gene expression	GO:0010467	false	0.000007498274702676137	5.125038653048764	9182	116	39	62700	PIR,POLR2J,ASCL2,TCF19,RPLP2,CITED2,MRPL51,S100A12,IER2,YARS2,SH3BGRL,SFN,S100A8,FOXO4,POLR2K,IFNG,RPS12,PROP1,MT3,ARL2BP,SSX4,CDK4,ARHGEF5,GADD45A,EIF4EBP1,SOCS1,SAA1,KLF13,TAF7,CAMK1,TSC22D3,RGCC,ICOSLG,AIMP2,MCTS1,TYROBP,GP9,CRNN,RPS27
GO:BP	negative regulation of biological process	GO:0048519	false	0.000007537598785908492	5.122766983058251	5913	116	30	62700	TMSB10,ASCL2,CBS,CST4,CCL23,CITED2,SFN,SPINK2,FOXO4,IFNG,EMD,CST6,PROP1,MT3,BCL2A1,GADD45A,DYNLL1,EIF4EBP1,SOCS1,SAA1,MT1A,KLF13,TAF7,TSC22D3,RGCC,OPRL1,TJP1,AIMP2,TYROBP,GP9
GO:BP	protein modification process	GO:0036211	false	0.00000830426920942732	5.0806985802237445	3409	116	22	62700	DPM2,CBS,BLK,S100A12,SFN,S100A8,IFNG,PPP2R3B,TNFRSF10A,MT3,ARL2BP,CDK4,ARHGEF5,DUSP23,DUSP12,GADD45A,SOCS1,TAF7,CAMK1,RGCC,AIMP2,SPRR1B
GO:BP	regulation of macromolecule biosynthetic process	GO:0010556	false	0.000009052056140295054	5.04325276124131	5631	116	29	62700	ASCL2,TCF19,CITED2,S100A12,IER2,SH3BGRL,SFN,S100A8,FOXO4,POLR2K,IFNG,PROP1,MT3,ARL2BP,SSX4,CDK4,ARHGEF5,GADD45A,EIF4EBP1,SOCS1,SAA1,KLF13,TAF7,CAMK1,TSC22D3,RGCC,ICOSLG,TYROBP,CRNN
GO:BP	regulation of protein modification process	GO:0031399	false	0.000009087528242853644	5.041554226400149	1385	116	14	62700	CBS,S100A12,SFN,IFNG,TNFRSF10A,MT3,ARL2BP,ARHGEF5,GADD45A,SOCS1,TAF7,CAMK1,RGCC,AIMP2
GO:BP	positive regulation of phosphorus metabolic process	GO:0010562	false	0.000009087528242853644	5.041554226400149	800	116	11	62700	RAB38,S100A12,IFNG,TNFRSF10A,MT3,ARL2BP,ARHGEF5,DUSP12,SOCS1,CAMK1,RGCC
GO:BP	positive regulation of phosphate metabolic process	GO:0045937	false	0.000009087528242853644	5.041554226400149	800	116	11	62700	RAB38,S100A12,IFNG,TNFRSF10A,MT3,ARL2BP,ARHGEF5,DUSP12,SOCS1,CAMK1,RGCC
GO:BP	regulation of DNA-templated transcription	GO:0006355	false	0.000009087528242853644	5.041554226400149	3437	116	22	62700	ASCL2,CITED2,S100A12,IER2,SFN,S100A8,FOXO4,POLR2K,IFNG,PROP1,MT3,ARL2BP,SSX4,CDK4,ARHGEF5,GADD45A,KLF13,TAF7,CAMK1,TSC22D3,RGCC,CRNN
GO:BP	macromolecule biosynthetic process	GO:0009059	false	0.000009282055055285667	5.032355859948894	9681	116	40	62700	DPM2,PIR,POLR2J,ASCL2,TCF19,RPLP2,CITED2,MRPL51,S100A12,IER2,YARS2,SH3BGRL,SFN,S100A8,FOXO4,POLR2K,IFNG,RPS12,PROP1,MT3,ARL2BP,SSX4,CDK4,ARHGEF5,GADD45A,EIF4EBP1,SOCS1,SAA1,KLF13,TAF7,CAMK1,TSC22D3,RGCC,ICOSLG,AIMP2,MCTS1,TYROBP,GP9,CRNN,RPS27
GO:BP	regulation of protein serine/threonine kinase activity	GO:0071900	false	0.000009338440290188097	5.029725653740903	351	116	8	62700	CBS,S100A12,SFN,IFNG,ARHGEF5,GADD45A,CAMK1,RGCC
GO:BP	regulation of RNA biosynthetic process	GO:2001141	false	0.000009718309887690384	5.012409256706619	3460	116	22	62700	ASCL2,CITED2,S100A12,IER2,SFN,S100A8,FOXO4,POLR2K,IFNG,PROP1,MT3,ARL2BP,SSX4,CDK4,ARHGEF5,GADD45A,KLF13,TAF7,CAMK1,TSC22D3,RGCC,CRNN
GO:BP	positive regulation of protein kinase activity	GO:0045860	false	0.000011520938200635606	4.938512152964189	362	116	8	62700	S100A12,IFNG,TNFRSF10A,MT3,ARHGEF5,SOCS1,CAMK1,RGCC
GO:BP	apoptotic process	GO:0006915	false	0.000013743036813774452	4.861917290148532	1910	116	16	62700	CBS,CITED2,SFN,S100A8,IFNG,PROP1,TNFRSF10A,MT3,BCL2A1,GADD45A,DYNLL1,TSC22D3,RGCC,TJP1,AIMP2,TYROBP
GO:BP	regulation of apoptotic process	GO:0042981	false	0.000015751190432168036	4.802686617837269	1463	116	14	62700	CBS,CITED2,SFN,S100A8,IFNG,PROP1,TNFRSF10A,MT3,BCL2A1,GADD45A,TSC22D3,RGCC,TJP1,TYROBP
GO:BP	positive regulation of transferase activity	GO:0051347	false	0.00001641832854137224	4.784671058069666	522	116	9	62700	S100A12,IFNG,TNFRSF10A,MT3,ARHGEF5,DUSP12,SOCS1,CAMK1,RGCC
GO:BP	homeostatic process	GO:0042592	false	0.000016867544043221046	4.772948147175164	1704	116	15	62700	RAB38,CST4,CCL23,SLC12A7,CITED2,FTL,S100A8,IFNG,OCA2,MT3,ARHGEF5,KLF13,TSC22D3,TJP1,GP9
GO:BP	programmed cell death	GO:0012501	false	0.000021366338107659056	4.670269903475155	1982	116	16	62700	CBS,CITED2,SFN,S100A8,IFNG,PROP1,TNFRSF10A,MT3,BCL2A1,GADD45A,DYNLL1,TSC22D3,RGCC,TJP1,AIMP2,TYROBP
GO:BP	regulation of programmed cell death	GO:0043067	false	0.000021401502209990554	4.669555741668921	1507	116	14	62700	CBS,CITED2,SFN,S100A8,IFNG,PROP1,TNFRSF10A,MT3,BCL2A1,GADD45A,TSC22D3,RGCC,TJP1,TYROBP
GO:BP	cell death	GO:0008219	false	0.00002176615065086126	4.662218369254999	1988	116	16	62700	CBS,CITED2,SFN,S100A8,IFNG,PROP1,TNFRSF10A,MT3,BCL2A1,GADD45A,DYNLL1,TSC22D3,RGCC,TJP1,AIMP2,TYROBP
GO:BP	intracellular chemical homeostasis	GO:0055082	false	0.00002237721184623956	4.650194026620281	709	116	10	62700	RAB38,CCL23,SLC12A7,FTL,S100A8,IFNG,OCA2,MT3,TJP1,GP9
GO:BP	tissue development	GO:0009888	false	0.00002367040233687761	4.625794360102147	2004	116	16	62700	SPRR2B,ASCL2,CBS,CITED2,MYH11,SFN,IFNG,EMD,CST6,UPK1A,CDK4,KRT31,RGCC,TJP1,AIMP2,SPRR1B
GO:BP	positive regulation of phosphorylation	GO:0042327	false	0.00002779144312767914	4.556088901005463	728	116	10	62700	S100A12,IFNG,TNFRSF10A,MT3,ARL2BP,ARHGEF5,DUSP12,SOCS1,CAMK1,RGCC
GO:BP	regulation of RNA metabolic process	GO:0051252	false	0.000033184859549171524	4.479060016115922	3753	116	22	62700	ASCL2,CITED2,S100A12,IER2,SFN,S100A8,FOXO4,POLR2K,IFNG,PROP1,MT3,ARL2BP,SSX4,CDK4,ARHGEF5,GADD45A,KLF13,TAF7,CAMK1,TSC22D3,RGCC,CRNN
GO:BP	organonitrogen compound biosynthetic process	GO:1901566	false	0.000034148802685076134	4.466624518816424	1816	116	15	62700	DPM2,RAB38,CBS,RPLP2,MRPL51,YARS2,SH3BGRL,PPT2,RPS12,HPRT1,EIF4EBP1,NDUFB11,AIMP2,MCTS1,RPS27
GO:BP	cellular component organization or biogenesis	GO:0071840	false	0.00003741769003982844	4.426923026935458	8309	116	35	62700	TMSB10,HIGD1B,RAB38,SLC12A7,TOP3B,MYH11,SFN,S100A8,SPINK2,IFNG,EMD,RPS12,HPRT1,OCA2,PRSS1,MT3,KRT31,MSTO1,PTTG1,BCL2A1,ARHGEF5,DUSP23,GADD45A,DYNLL1,NDUFB11,TAF7,CAMK1,RGCC,TJP1,S100A6,AIMP2,MCTS1,TYROBP,TRPM1,RPS27
GO:BP	positive regulation of macromolecule metabolic process	GO:0010604	false	0.00003741769003982844	4.426923026935458	3483	116	21	62700	ASCL2,CITED2,S100A12,IER2,SH3BGRL,S100A8,FOXO4,IFNG,PROP1,TNFRSF10A,MT3,ARL2BP,ARHGEF5,SOCS1,SAA1,KLF13,TAF7,CAMK1,RGCC,AIMP2,TYROBP
GO:BP	monoatomic cation homeostasis	GO:0055080	false	0.00004086827990369593	4.388613640831439	592	116	9	62700	RAB38,CCL23,SLC12A7,FTL,S100A8,IFNG,OCA2,MT3,GP9
GO:BP	nucleobase-containing compound metabolic process	GO:0006139	false	0.00004361818618310776	4.360332398066024	7990	116	34	62700	PIR,POLR2J,ASCL2,CBS,TP53I3,CITED2,S100A12,IER2,TOP3B,YARS2,SFN,S100A8,PPT2,FOXO4,POLR2K,IFNG,HPRT1,PROP1,MT3,ARL2BP,SSX4,CDK4,PTTG1,ARHGEF5,GADD45A,NDUFB11,KLF13,TAF7,CAMK1,TSC22D3,CTAG2,RGCC,CRNN,RPS27
GO:BP	monoatomic ion homeostasis	GO:0050801	false	0.00004534880489053205	4.3434341537259655	601	116	9	62700	RAB38,CCL23,SLC12A7,FTL,S100A8,IFNG,OCA2,MT3,GP9
GO:BP	response to external stimulus	GO:0009605	false	0.000051820564528094256	4.285497860163378	2686	116	18	62700	RAB38,CBS,BLK,CCL23,CITED2,S100A12,S100A8,FOXO4,IFNG,OPN1LW,TNFRSF10A,MT3,CDK4,ARHGEF5,GADD45A,SAA1,TJP1,TYROBP
GO:BP	cellular component organization	GO:0016043	false	0.00005742637264422014	4.240888615206758	8098	116	34	62700	TMSB10,HIGD1B,RAB38,SLC12A7,TOP3B,MYH11,SFN,S100A8,SPINK2,IFNG,EMD,HPRT1,OCA2,PRSS1,MT3,KRT31,MSTO1,PTTG1,BCL2A1,ARHGEF5,DUSP23,GADD45A,DYNLL1,NDUFB11,TAF7,CAMK1,RGCC,TJP1,S100A6,AIMP2,MCTS1,TYROBP,TRPM1,RPS27
GO:BP	amide metabolic process	GO:0043603	false	0.00006159603216776624	4.210447262886629	1210	116	12	62700	RPLP2,MRPL51,RENBP,YARS2,SH3BGRL,PPT2,IFNG,RPS12,EIF4EBP1,AIMP2,MCTS1,RPS27
GO:BP	cell motility	GO:0048870	false	0.00006361030039491331	4.19647255349523	1676	116	14	62700	TMSB10,CCL23,CITED2,S100A12,IER2,S100A8,FOXO4,IFNG,PROP1,ARHGEF5,GADD45A,SAA1,RGCC,TJP1
GO:BP	heterocycle metabolic process	GO:0046483	false	0.0000662444896618453	4.17885024130033	8160	116	34	62700	PIR,POLR2J,ASCL2,CBS,TP53I3,CITED2,S100A12,IER2,TOP3B,YARS2,SFN,S100A8,PPT2,FOXO4,POLR2K,IFNG,HPRT1,PROP1,MT3,ARL2BP,SSX4,CDK4,PTTG1,ARHGEF5,GADD45A,NDUFB11,KLF13,TAF7,CAMK1,TSC22D3,CTAG2,RGCC,CRNN,RPS27
GO:BP	cellular homeostasis	GO:0019725	false	0.0000662444896618453	4.17885024130033	814	116	10	62700	RAB38,CCL23,SLC12A7,FTL,S100A8,IFNG,OCA2,MT3,TJP1,GP9
GO:BP	locomotion	GO:0040011	false	0.00006737610469942669	4.171494101049256	1225	116	12	62700	TMSB10,CCL23,CITED2,S100A12,S100A8,FOXO4,IFNG,ARHGEF5,GADD45A,SAA1,RGCC,TJP1
GO:BP	organic substance transport	GO:0071702	false	0.00006770871741532276	4.169355412826761	3039	116	19	62700	HBZ,RAB38,BLK,SLC25A24,SEC61G,SFN,S100A8,IFNG,EMD,AKR1C4,ARHGEF5,SAA1,TAF7,CAMK1,SLC22A18,CCHCR1,OPRL1,GP9,TRPM1
GO:BP	positive regulation of protein localization	GO:1903829	false	0.00007004161730957489	4.154643834311685	479	116	8	62700	RAB38,BLK,SFN,IFNG,EMD,ARHGEF5,CAMK1,TYROBP
GO:BP	cell development	GO:0048468	false	0.00007004161730957489	4.154643834311685	2762	116	18	62700	PIR,ASCL2,CITED2,MYH11,SFN,S100A8,SPINK2,IFNG,HPRT1,OCA2,MT3,SOCS1,KLF13,CAMK1,TJP1,S100A6,TYROBP,GP9
GO:BP	multicellular organism development	GO:0007275	false	0.00007004161730957489	4.154643834311685	4610	116	24	62700	ASCL2,CBS,CITED2,IER2,MYH11,SFN,S100A8,FOXO4,IFNG,HPRT1,PROP1,MT3,GADD45A,DYNLL1,SOCS1,KLF13,VCX2,CAMK1,RGCC,TJP1,S100A6,AIMP2,TYROBP,CRYGA
GO:BP	immune response	GO:0006955	false	0.00007004161730957489	4.154643834311685	1951	116	15	62700	TRAV8-2,BLK,CCL23,S100A12,IGLV4-60,S100A8,IGKV1D-33,IFNG,HPRT1,IGLC3,IGLV3-9,RGCC,ICOSLG,TYROBP,IGLV1-47
GO:BP	cell migration	GO:0016477	false	0.00007675044665000314	4.114919088462277	1475	116	13	62700	TMSB10,CCL23,CITED2,S100A12,S100A8,FOXO4,IFNG,PROP1,ARHGEF5,GADD45A,SAA1,RGCC,TJP1
GO:BP	transcription by RNA polymerase II	GO:0006366	false	0.00008400009030644998	4.075720247038454	2521	116	17	62700	PIR,POLR2J,ASCL2,CITED2,IER2,SFN,FOXO4,POLR2K,IFNG,PROP1,CDK4,GADD45A,KLF13,TAF7,CAMK1,TSC22D3,RGCC
GO:BP	regulation of nucleobase-containing compound metabolic process	GO:0019219	false	0.00008972552595845847	4.047083987213873	4038	116	22	62700	ASCL2,CITED2,S100A12,IER2,SFN,S100A8,FOXO4,POLR2K,IFNG,PROP1,MT3,ARL2BP,SSX4,CDK4,ARHGEF5,GADD45A,KLF13,TAF7,CAMK1,TSC22D3,RGCC,CRNN
GO:BP	positive regulation of molecular function	GO:0044093	false	0.00008972552595845847	4.047083987213873	1500	116	13	62700	BLK,CCL23,S100A12,S100A8,IFNG,TNFRSF10A,MT3,ARHGEF5,DUSP12,SOCS1,CAMK1,RGCC,CRNN
GO:BP	positive regulation of protein phosphorylation	GO:0001934	false	0.00008977580178562612	4.046840707510515	666	116	9	62700	S100A12,IFNG,TNFRSF10A,MT3,ARL2BP,ARHGEF5,SOCS1,CAMK1,RGCC
GO:BP	monoatomic ion transport	GO:0006811	false	0.00010046179352077174	3.997999072750017	1287	116	12	62700	SLC12A7,UQCR10,FTL,KCNJ4,IFNG,OCA2,MT3,SLC22A18,OPRL1,S100A6,GP9,TRPM1
GO:BP	protein export from nucleus	GO:0006611	false	0.00010344954058168587	3.9852714336911585	61	116	4	62700	SFN,EMD,CAMK1,CCHCR1
GO:BP	intracellular monoatomic cation homeostasis	GO:0030003	false	0.00011326114729865315	3.945919043425095	517	116	8	62700	RAB38,CCL23,FTL,S100A8,IFNG,OCA2,MT3,GP9
GO:BP	positive regulation of nucleocytoplasmic transport	GO:0046824	false	0.00011591935707805273	3.9358440362517566	63	116	4	62700	SFN,IFNG,EMD,CAMK1
GO:BP	positive regulation of catalytic activity	GO:0043085	false	0.00011869938091930507	3.925551546117277	1091	116	11	62700	CCL23,S100A12,S100A8,IFNG,TNFRSF10A,MT3,ARHGEF5,DUSP12,SOCS1,CAMK1,RGCC
GO:BP	intracellular signal transduction	GO:0035556	false	0.00012175579014063283	3.9145103765910827	2609	116	17	62700	RAB38,CBS,BLK,CCL23,S100A12,SFN,S100A8,FOXO4,TNFRSF10A,MT3,BCL2A1,ARHGEF5,GADD45A,EIF4EBP1,SOCS1,OPRL1,TYROBP
GO:BP	intracellular monoatomic ion homeostasis	GO:0006873	false	0.00012354836146840611	3.908163009953916	526	116	8	62700	RAB38,CCL23,FTL,S100A8,IFNG,OCA2,MT3,GP9
GO:BP	positive regulation of protein modification process	GO:0031401	false	0.00012354836146840611	3.908163009953916	890	116	10	62700	S100A12,IFNG,TNFRSF10A,MT3,ARL2BP,ARHGEF5,SOCS1,CAMK1,RGCC,AIMP2
GO:BP	cell cycle	GO:0007049	false	0.00012716725434538123	3.895624705416707	1811	116	14	62700	CITED2,TOP3B,SFN,FOXO4,OPN1LW,PPP2R3B,CDK4,PTTG1,GADD45A,EIF4EBP1,CAMK1,RGCC,MCTS1,CRNN
GO:BP	transmembrane transport	GO:0055085	false	0.00014143969765843497	3.849428680678101	1579	116	13	62700	SLC25A24,SLC12A7,UQCR10,SEC61G,KCNJ4,IFNG,OCA2,BCL2A1,SLC22A18,OPRL1,S100A6,GP9,TRPM1
GO:BP	peptide metabolic process	GO:0006518	false	0.00014817415817844297	3.829227531438332	912	116	10	62700	RPLP2,MRPL51,YARS2,SH3BGRL,IFNG,RPS12,EIF4EBP1,AIMP2,MCTS1,RPS27
GO:BP	adaptive immune response	GO:0002250	false	0.00014817415817844297	3.829227531438332	718	116	9	62700	TRAV8-2,IGLV4-60,IGKV1D-33,IFNG,HPRT1,IGLC3,IGLV3-9,ICOSLG,IGLV1-47
GO:BP	small molecule metabolic process	GO:0044281	false	0.0001531149431023742	3.8149824226902758	1846	116	14	62700	DPM2,CBS,TP53I3,RENBP,YARS2,PPT2,IFNG,HPRT1,OCA2,AKR1C4,DUSP12,IDH3G,NDUFB11,FDPS
GO:BP	lipid biosynthetic process	GO:0008610	false	0.00016299669489388874	3.787821201754931	728	116	9	62700	DPM2,CDIPT,RAB38,PPT2,IFNG,AKR1C4,CDK4,SOCS1,FDPS
GO:BP	regulation of response to stimulus	GO:0048583	false	0.00016481773516188893	3.7829960579997755	3909	116	21	62700	CBS,BLK,CCL23,CITED2,S100A12,S100A8,IFNG,EMD,RPS12,MT3,IGLC3,CDK4,ARHGEF5,GADD45A,SOCS1,SAA1,TAF7,RGCC,OPRL1,ICOSLG,TYROBP
GO:BP	amide biosynthetic process	GO:0043604	false	0.00016481773516188893	3.7829960579997755	927	116	10	62700	RPLP2,MRPL51,YARS2,SH3BGRL,PPT2,RPS12,EIF4EBP1,AIMP2,MCTS1,RPS27
GO:BP	positive regulation of protein metabolic process	GO:0051247	false	0.00017146657054874966	3.765820538253104	1374	116	12	62700	S100A12,SH3BGRL,S100A8,IFNG,TNFRSF10A,MT3,ARL2BP,ARHGEF5,SOCS1,CAMK1,RGCC,AIMP2
GO:BP	cytoplasmic translation	GO:0002181	false	0.00018517731787990593	3.7324122105421558	154	116	5	62700	RPLP2,SH3BGRL,RPS12,MCTS1,RPS27
GO:BP	organic hydroxy compound metabolic process	GO:1901615	false	0.00018825072800006585	3.72526333562766	564	116	8	62700	DPM2,RAB38,IFNG,HPRT1,OCA2,AKR1C4,IDH3G,FDPS
GO:BP	system development	GO:0048731	false	0.00018825072800006585	3.72526333562766	3951	116	21	62700	ASCL2,CBS,CITED2,IER2,MYH11,S100A8,FOXO4,IFNG,HPRT1,PROP1,MT3,GADD45A,DYNLL1,VCX2,CAMK1,RGCC,TJP1,S100A6,AIMP2,TYROBP,CRYGA
GO:BP	regulation of multicellular organismal development	GO:2000026	false	0.00019521159969886976	3.709494379622527	1396	116	12	62700	ASCL2,CITED2,SFN,FOXO4,IFNG,MT3,GADD45A,SOCS1,KLF13,RGCC,TJP1,TYROBP
GO:BP	negative regulation of molecular function	GO:0044092	false	0.00020604196105965277	3.6860443252575195	956	116	10	62700	CST4,SFN,SPINK2,IFNG,CST6,MT3,GADD45A,TAF7,CAMK1,OPRL1
GO:BP	translation	GO:0006412	false	0.00021511091118981055	3.667337560094441	760	116	9	62700	RPLP2,MRPL51,YARS2,SH3BGRL,RPS12,EIF4EBP1,AIMP2,MCTS1,RPS27
GO:BP	animal organ development	GO:0048513	false	0.00023138846745708713	3.6356582903478007	3068	116	18	62700	SPRR2B,ASCL2,CBS,CITED2,MYH11,SFN,FOXO4,EMD,HPRT1,PROP1,CDK4,DYNLL1,VCX2,RGCC,AIMP2,TYROBP,CRYGA,SPRR1B
GO:BP	response to organic substance	GO:0010033	false	0.00023455725046792045	3.629751137905306	2775	116	17	62700	CBS,SLC25A24,CCL23,SLC12A7,CITED2,S100A8,FOXO4,IFNG,HPRT1,MT3,AKR1C4,CDK4,SOCS1,TAF7,OPRL1,TJP1,CRNN
GO:BP	organophosphate metabolic process	GO:0019637	false	0.00023455725046792045	3.629751137905306	973	116	10	62700	DPM2,CDIPT,RAB38,TP53I3,PPT2,IFNG,HPRT1,SOCS1,NDUFB11,FDPS
GO:BP	positive regulation of response to stimulus	GO:0048584	false	0.00024302505141274476	3.614348956321228	2212	116	15	62700	BLK,CCL23,CITED2,S100A12,S100A8,IFNG,RPS12,MT3,IGLC3,ARHGEF5,GADD45A,SOCS1,RGCC,ICOSLG,TYROBP
GO:BP	myeloid cell differentiation	GO:0030099	false	0.00025200206269746655	3.598595904399165	426	116	7	62700	PIR,CITED2,IFNG,SOCS1,KLF13,TYROBP,GP9
GO:BP	peptide biosynthetic process	GO:0043043	false	0.0002774705509117757	3.556783103551013	789	116	9	62700	RPLP2,MRPL51,YARS2,SH3BGRL,RPS12,EIF4EBP1,AIMP2,MCTS1,RPS27
GO:BP	organophosphate biosynthetic process	GO:0090407	false	0.0002864542280688543	3.5429447631737645	604	116	8	62700	DPM2,CDIPT,RAB38,PPT2,HPRT1,SOCS1,NDUFB11,FDPS
GO:BP	chemical homeostasis	GO:0048878	false	0.000305138352336248	3.5155032031697493	1008	116	10	62700	RAB38,CCL23,SLC12A7,FTL,S100A8,IFNG,OCA2,MT3,TJP1,GP9
GO:BP	negative regulation of catalytic activity	GO:0043086	false	0.00031057426811016356	3.50783452954983	612	116	8	62700	CST4,SFN,SPINK2,IFNG,CST6,MT3,GADD45A,TAF7
GO:BP	negative regulation of cellular process	GO:0048523	false	0.0003375494642888521	3.4716625769258793	5511	116	25	62700	TMSB10,ASCL2,CBS,CCL23,CITED2,SFN,FOXO4,IFNG,EMD,PROP1,MT3,BCL2A1,GADD45A,DYNLL1,EIF4EBP1,SOCS1,KLF13,TAF7,TSC22D3,RGCC,OPRL1,TJP1,AIMP2,TYROBP,GP9
GO:BP	regulation of biological quality	GO:0065008	false	0.00042142727097949567	3.37527736418901	2918	116	17	62700	DPM2,TMSB10,RAB38,CBS,BLK,SLC12A7,RENBP,IFNG,OCA2,MT3,AKR1C4,SAA1,CAMK1,OPRL1,TJP1,TYROBP,GP9
GO:BP	positive regulation of protein transport	GO:0051222	false	0.0004314393233130173	3.3650802738844896	314	116	6	62700	BLK,SFN,IFNG,EMD,ARHGEF5,CAMK1
GO:BP	nucleic acid metabolic process	GO:0090304	false	0.0004495458165519243	3.3472260394998825	7482	116	30	62700	PIR,POLR2J,ASCL2,CBS,CITED2,S100A12,IER2,TOP3B,YARS2,SFN,S100A8,FOXO4,POLR2K,IFNG,PROP1,MT3,ARL2BP,SSX4,CDK4,PTTG1,ARHGEF5,GADD45A,KLF13,TAF7,CAMK1,TSC22D3,CTAG2,RGCC,CRNN,RPS27
GO:BP	positive regulation of protein serine/threonine kinase activity	GO:0071902	false	0.0004601780247156767	3.337074124417031	191	116	5	62700	S100A12,IFNG,ARHGEF5,CAMK1,RGCC
GO:BP	regulation of multicellular organismal process	GO:0051239	false	0.0005086563835621627	3.2935755008007046	2968	116	17	62700	ASCL2,CITED2,SFN,FOXO4,IFNG,MT3,CDK4,GADD45A,SOCS1,SAA1,KLF13,RGCC,OPRL1,TJP1,ICOSLG,TYROBP,GP9
GO:BP	positive regulation of cellular biosynthetic process	GO:0031328	false	0.0005451071452482307	3.263518125215854	2684	116	16	62700	RAB38,ASCL2,CITED2,IER2,SH3BGRL,FOXO4,IFNG,PROP1,MT3,ARL2BP,SAA1,KLF13,TAF7,CAMK1,RGCC,TYROBP
GO:BP	positive regulation of establishment of protein localization	GO:1904951	false	0.0005483528587002384	3.2609398881027305	330	116	6	62700	BLK,SFN,IFNG,EMD,ARHGEF5,CAMK1
GO:BP	positive regulation of biosynthetic process	GO:0009891	false	0.000585114787130169	3.2327589261793412	2703	116	16	62700	RAB38,ASCL2,CITED2,IER2,SH3BGRL,FOXO4,IFNG,PROP1,MT3,ARL2BP,SAA1,KLF13,TAF7,CAMK1,RGCC,TYROBP
GO:BP	regulation of localization	GO:0032879	false	0.000585114787130169	3.2327589261793412	2123	116	14	62700	RAB38,BLK,SFN,S100A8,KCNJ4,IFNG,EMD,ARHGEF5,SAA1,CAMK1,RGCC,OPRL1,TYROBP,GP9
GO:BP	regulation of protein localization	GO:0032880	false	0.0005901495554857241	3.2290379156603164	880	116	9	62700	RAB38,BLK,SFN,IFNG,EMD,ARHGEF5,SAA1,CAMK1,TYROBP
GO:BP	cellular localization	GO:0051641	false	0.0005967268778456186	3.224224400169732	3652	116	19	62700	TMSB10,RAB38,BLK,SLC25A24,SEC61G,FTL,SFN,S100A8,IFNG,EMD,ARL2BP,ARHGEF5,DYNLL1,SAA1,CAMK1,CCHCR1,TJP1,TYROBP,GP9
GO:BP	negative regulation of phosphorylation	GO:0042326	false	0.0005980477530698155	3.2232641369702675	337	116	6	62700	SFN,IFNG,GADD45A,DYNLL1,SOCS1,TAF7
GO:BP	regulation of cell cycle	GO:0051726	false	0.000632256291790014	3.1991068401550273	1112	116	10	62700	CITED2,SFN,FOXO4,OPN1LW,PPP2R3B,CDK4,GADD45A,EIF4EBP1,RGCC,CRNN
GO:BP	neutrophil chemotaxis	GO:0030593	false	0.0006780248185717815	3.1687544088298387	106	116	4	62700	CCL23,S100A12,S100A8,SAA1
GO:BP	positive regulation of cell cycle	GO:0045787	false	0.0006800229421567042	3.167476435111434	346	116	6	62700	CITED2,OPN1LW,CDK4,EIF4EBP1,RGCC,CRNN
GO:BP	positive regulation of apoptotic process	GO:0043065	false	0.0006979722848277623	3.156161822054975	511	116	7	62700	S100A8,IFNG,TNFRSF10A,BCL2A1,GADD45A,RGCC,TYROBP
GO:BP	regulation of protein transport	GO:0051223	false	0.0007112047762686627	3.1480053354178215	513	116	7	62700	BLK,SFN,IFNG,EMD,ARHGEF5,SAA1,CAMK1
GO:BP	inorganic ion homeostasis	GO:0098771	false	0.0008074334542445265	3.092893260508066	524	116	7	62700	CCL23,SLC12A7,FTL,S100A8,IFNG,MT3,GP9
GO:BP	negative regulation of developmental process	GO:0051093	false	0.0008074334542445265	3.092893260508066	923	116	9	62700	ASCL2,CITED2,FOXO4,IFNG,MT3,GADD45A,SOCS1,KLF13,RGCC
GO:BP	regulation of nucleocytoplasmic transport	GO:0046822	false	0.0008123160149559933	3.090274984487613	112	116	4	62700	SFN,IFNG,EMD,CAMK1
GO:BP	positive regulation of programmed cell death	GO:0043068	false	0.0008626912619363472	3.064144600840114	531	116	7	62700	S100A8,IFNG,TNFRSF10A,BCL2A1,GADD45A,RGCC,TYROBP
GO:BP	epithelial cell differentiation	GO:0030855	false	0.0008773609003578187	3.0568217238599686	724	116	8	62700	SPRR2B,SFN,IFNG,UPK1A,KRT31,TJP1,AIMP2,SPRR1B
GO:BP	regulation of establishment of protein localization	GO:0070201	false	0.0009239927831845819	3.034331420809496	538	116	7	62700	BLK,SFN,IFNG,EMD,ARHGEF5,SAA1,CAMK1
GO:BP	reactive oxygen species metabolic process	GO:0072593	false	0.0009239927831845819	3.034331420809496	227	116	5	62700	HBZ,CBS,MT3,GADD45A,TYROBP
GO:BP	myeloid leukocyte differentiation	GO:0002573	false	0.000997747387432731	3.0009794007276365	231	116	5	62700	PIR,CITED2,IFNG,SOCS1,TYROBP
GO:BP	maintenance of location in cell	GO:0051651	false	0.0010757790265417894	2.968276927005241	235	116	5	62700	TMSB10,FTL,S100A8,ARL2BP,GP9
GO:BP	myeloid leukocyte migration	GO:0097529	false	0.0011356724120955648	2.9447469240266706	238	116	5	62700	CCL23,S100A12,S100A8,ARHGEF5,SAA1
GO:BP	leukocyte chemotaxis	GO:0030595	false	0.0011363793276884062	2.944476675294502	239	116	5	62700	CCL23,S100A12,S100A8,ARHGEF5,SAA1
GO:BP	inorganic cation import across plasma membrane	GO:0098659	false	0.0011363793276884062	2.944476675294502	124	116	4	62700	SLC12A7,KCNJ4,IFNG,TRPM1
GO:BP	inorganic ion import across plasma membrane	GO:0099587	false	0.0011363793276884062	2.944476675294502	124	116	4	62700	SLC12A7,KCNJ4,IFNG,TRPM1
GO:BP	organic hydroxy compound biosynthetic process	GO:1901617	false	0.0011363793276884062	2.944476675294502	239	116	5	62700	RAB38,IFNG,OCA2,AKR1C4,FDPS
GO:BP	nitrogen compound transport	GO:0071705	false	0.0011627715524446334	2.934505601916615	2292	116	14	62700	RAB38,BLK,SLC25A24,SLC12A7,SEC61G,SFN,S100A8,IFNG,EMD,ARHGEF5,SAA1,TAF7,CAMK1,CCHCR1
GO:BP	negative regulation of protein metabolic process	GO:0051248	false	0.0011880586611881033	2.92516211524596	981	116	9	62700	CST4,SFN,SPINK2,IFNG,CST6,GADD45A,EIF4EBP1,SOCS1,TAF7
GO:BP	positive regulation of macromolecule biosynthetic process	GO:0010557	false	0.0011932260017971975	2.923277291419593	2599	116	15	62700	ASCL2,CITED2,IER2,SH3BGRL,FOXO4,IFNG,PROP1,MT3,ARL2BP,SAA1,KLF13,TAF7,CAMK1,RGCC,TYROBP
GO:BP	regulation of cellular localization	GO:0060341	false	0.0012031640376522082	2.9196751575391793	984	116	9	62700	RAB38,BLK,SFN,IFNG,EMD,ARHGEF5,SAA1,CAMK1,TYROBP
GO:BP	negative regulation of phosphate metabolic process	GO:0045936	false	0.0012209777141586901	2.9132922629234503	393	116	6	62700	SFN,IFNG,GADD45A,DYNLL1,SOCS1,TAF7
GO:BP	negative regulation of phosphorus metabolic process	GO:0010563	false	0.0012316919467082155	2.9094978981567126	394	116	6	62700	SFN,IFNG,GADD45A,DYNLL1,SOCS1,TAF7
GO:BP	neutrophil migration	GO:1990266	false	0.0012392614668332053	2.906837053896004	128	116	4	62700	CCL23,S100A12,S100A8,SAA1
GO:BP	granulocyte chemotaxis	GO:0071621	false	0.0013091266600241574	2.883018332755248	130	116	4	62700	CCL23,S100A12,S100A8,SAA1
GO:BP	phospholipid biosynthetic process	GO:0008654	false	0.0015763711138485315	2.8023415319459466	259	116	5	62700	DPM2,CDIPT,RAB38,SOCS1,FDPS
GO:BP	cellular response to hypoxia	GO:0071456	false	0.0015865261927766178	2.7995527535134905	137	116	4	62700	CBS,CITED2,MT3,RGCC
GO:BP	anatomical structure morphogenesis	GO:0009653	false	0.0016242423767174512	2.789349162892478	2683	116	15	62700	CBS,CITED2,MYH11,SPINK2,FOXO4,CST6,HPRT1,PROP1,MT3,GADD45A,CAMK1,RGCC,TJP1,S100A6,TYROBP
GO:BP	RNA metabolic process	GO:0016070	false	0.0016416886112252688	2.7847092146046033	6934	116	27	62700	PIR,POLR2J,ASCL2,CITED2,S100A12,IER2,YARS2,SFN,S100A8,FOXO4,POLR2K,IFNG,PROP1,MT3,ARL2BP,SSX4,CDK4,ARHGEF5,GADD45A,KLF13,TAF7,CAMK1,TSC22D3,CTAG2,RGCC,CRNN,RPS27
GO:BP	central nervous system development	GO:0007417	false	0.0016787843059545625	2.7750050994255173	1035	116	9	62700	CBS,CITED2,S100A8,IFNG,HPRT1,PROP1,DYNLL1,VCX2,TYROBP
GO:BP	regulation of transcription by RNA polymerase II	GO:0006357	false	0.0018207109839269823	2.7397589877841093	2408	116	14	62700	ASCL2,CITED2,IER2,SFN,FOXO4,IFNG,PROP1,CDK4,GADD45A,KLF13,TAF7,CAMK1,TSC22D3,RGCC
GO:BP	positive regulation of DNA-binding transcription factor activity	GO:0051091	false	0.0018568251556207829	2.7312289888418357	270	116	5	62700	S100A12,S100A8,ARHGEF5,RGCC,CRNN
GO:BP	monoatomic ion transmembrane transport	GO:0034220	false	0.0018939216117837855	2.722638000134361	1054	116	9	62700	SLC12A7,UQCR10,KCNJ4,IFNG,OCA2,OPRL1,S100A6,GP9,TRPM1
GO:BP	secondary metabolic process	GO:0019748	false	0.0019913817801807837	2.7008454706953215	57	116	3	62700	RAB38,OCA2,AKR1C4
GO:BP	cellular response to decreased oxygen levels	GO:0036294	false	0.002052243153172311	2.687771184581221	148	116	4	62700	CBS,CITED2,MT3,RGCC
GO:BP	monoatomic cation transport	GO:0006812	false	0.002101615023258182	2.677446835685058	1071	116	9	62700	SLC12A7,UQCR10,FTL,KCNJ4,IFNG,MT3,OPRL1,GP9,TRPM1
GO:BP	cell activation	GO:0001775	false	0.0022448699587214707	2.648808811830117	1082	116	9	62700	S100A12,IFNG,HPRT1,SOCS1,SAA1,RGCC,ICOSLG,TYROBP,GP9
GO:BP	regulation of developmental process	GO:0050793	false	0.0022448699587214707	2.648808811830117	2465	116	14	62700	ASCL2,CITED2,SFN,FOXO4,IFNG,MT3,CDK4,GADD45A,SOCS1,KLF13,CAMK1,RGCC,TJP1,TYROBP
GO:BP	response to hypoxia	GO:0001666	false	0.002269138794728391	2.6441389391343955	284	116	5	62700	ASCL2,CBS,CITED2,MT3,RGCC
GO:BP	granulocyte migration	GO:0097530	false	0.0024510233987964686	2.6106525427178595	156	116	4	62700	CCL23,S100A12,S100A8,SAA1
GO:BP	positive regulation of intracellular protein transport	GO:0090316	false	0.0024997981608157107	2.602095055801046	157	116	4	62700	SFN,IFNG,EMD,CAMK1
GO:BP	negative regulation of multicellular organismal process	GO:0051241	false	0.0025158341165971015	2.5993179978140284	1102	116	9	62700	ASCL2,CITED2,FOXO4,IFNG,MT3,GADD45A,SOCS1,RGCC,TYROBP
GO:BP	nervous system development	GO:0007399	false	0.002650125015428076	2.576733638429252	2513	116	14	62700	ASCL2,CBS,CITED2,IER2,S100A8,IFNG,HPRT1,PROP1,MT3,DYNLL1,VCX2,CAMK1,S100A6,TYROBP
GO:BP	cellular response to stress	GO:0033554	false	0.002763393407412246	2.558557282833784	1925	116	12	62700	CBS,SLC25A24,CITED2,SFN,FOXO4,MT3,PTTG1,BCL2A1,GADD45A,TAF7,RGCC,MCTS1
GO:BP	negative regulation of apoptotic process	GO:0043066	false	0.002763393407412246	2.558557282833784	881	116	8	62700	CBS,CITED2,SFN,PROP1,MT3,BCL2A1,TSC22D3,TJP1
GO:BP	response to decreased oxygen levels	GO:0036293	false	0.0028147752287782453	2.550556279604375	300	116	5	62700	ASCL2,CBS,CITED2,MT3,RGCC
GO:BP	nuclear export	GO:0051168	false	0.0028582948738899677	2.543892969562779	164	116	4	62700	SFN,EMD,CAMK1,CCHCR1
GO:BP	superoxide metabolic process	GO:0006801	false	0.0028689343206023165	2.542279394077631	66	116	3	62700	CBS,MT3,TYROBP
GO:BP	positive regulation of cell adhesion	GO:0045785	false	0.00287315156925626	2.541641462781002	473	116	6	62700	CITED2,IFNG,SOCS1,SAA1,TJP1,ICOSLG
GO:BP	regulation of cell-cell adhesion	GO:0022407	false	0.00287315156925626	2.541641462781002	473	116	6	62700	CITED2,IFNG,SOCS1,RGCC,TJP1,ICOSLG
GO:BP	cellular response to oxygen levels	GO:0071453	false	0.00287315156925626	2.541641462781002	165	116	4	62700	CBS,CITED2,MT3,RGCC
GO:BP	negative regulation of protein phosphorylation	GO:0001933	false	0.003078116722708324	2.511714915671856	308	116	5	62700	SFN,IFNG,GADD45A,SOCS1,TAF7
GO:BP	cell chemotaxis	GO:0060326	false	0.003078116722708324	2.511714915671856	308	116	5	62700	CCL23,S100A12,S100A8,ARHGEF5,SAA1
GO:BP	metal ion transport	GO:0030001	false	0.003129261881677896	2.504558090094966	903	116	8	62700	SLC12A7,FTL,KCNJ4,IFNG,MT3,OPRL1,GP9,TRPM1
GO:BP	receptor signaling pathway via JAK-STAT	GO:0007259	false	0.0031619530832801266	2.500044578370829	170	116	4	62700	IFNG,ARL2BP,GADD45A,SOCS1
GO:BP	system process	GO:0003008	false	0.0031997951376352227	2.494877825880913	2266	116	13	62700	CBS,OR1L3,CST4,RENBP,TMPRSS11E,MYH11,EMD,OPN1LW,TAS2R7,OPRL1,TJP1,TRPM1,CRYGA
GO:BP	negative regulation of programmed cell death	GO:0043069	false	0.0032041983413641914	2.494280608725772	908	116	8	62700	CBS,CITED2,SFN,PROP1,MT3,BCL2A1,TSC22D3,TJP1
GO:BP	positive regulation of cell-cell adhesion	GO:0022409	false	0.003289869535473941	2.4828213242832184	314	116	5	62700	CITED2,IFNG,SOCS1,TJP1,ICOSLG
GO:BP	positive regulation of transport	GO:0051050	false	0.00329476218946418	2.4821759266027903	913	116	8	62700	BLK,SFN,S100A8,IFNG,EMD,ARHGEF5,CAMK1,RGCC
GO:BP	positive regulation of DNA-templated transcription	GO:0045893	false	0.0034385016068530184	2.463630768370894	1699	116	11	62700	ASCL2,CITED2,IER2,FOXO4,PROP1,MT3,ARL2BP,KLF13,TAF7,CAMK1,RGCC
GO:BP	positive regulation of interleukin-1 production	GO:0032732	false	0.003503892557073801	2.4554492194518387	72	116	3	62700	IFNG,SAA1,TYROBP
GO:BP	positive regulation of RNA biosynthetic process	GO:1902680	false	0.0035293267103804755	2.45230813706426	1706	116	11	62700	ASCL2,CITED2,IER2,FOXO4,PROP1,MT3,ARL2BP,KLF13,TAF7,CAMK1,RGCC
GO:BP	receptor signaling pathway via STAT	GO:0097696	false	0.003559935673989934	2.4485578494101614	177	116	4	62700	IFNG,ARL2BP,GADD45A,SOCS1
GO:BP	anatomical structure formation involved in morphogenesis	GO:0048646	false	0.0035684945507713775	2.4475149620909473	1172	116	9	62700	CITED2,MYH11,SPINK2,FOXO4,GADD45A,CAMK1,RGCC,TJP1,TYROBP
GO:BP	positive regulation of cell communication	GO:0010647	false	0.0038084853236039543	2.4192477136665262	1725	116	11	62700	BLK,CCL23,CITED2,S100A12,S100A8,RPS12,MT3,ARHGEF5,GADD45A,SOCS1,TYROBP
GO:BP	positive regulation of signaling	GO:0023056	false	0.0038084853236039543	2.4192477136665262	1725	116	11	62700	BLK,CCL23,CITED2,S100A12,S100A8,RPS12,MT3,ARHGEF5,GADD45A,SOCS1,TYROBP
GO:BP	cell-cell adhesion	GO:0098609	false	0.003836290805141386	2.416088479113138	939	116	8	62700	CITED2,S100A8,IFNG,SOCS1,RGCC,TJP1,ICOSLG,CRNN
GO:BP	response to oxygen levels	GO:0070482	false	0.0039020692005058547	2.40870503296012	329	116	5	62700	ASCL2,CBS,CITED2,MT3,RGCC
GO:BP	regulation of hydrolase activity	GO:0051336	false	0.00390822211156876	2.4080207624845915	944	116	8	62700	CST4,CCL23,SFN,S100A8,SPINK2,IFNG,CST6,ARHGEF5
GO:BP	nuclear transport	GO:0051169	false	0.00390822211156876	2.4080207624845915	330	116	5	62700	SFN,IFNG,EMD,CAMK1,CCHCR1
GO:BP	nucleocytoplasmic transport	GO:0006913	false	0.00390822211156876	2.4080207624845915	330	116	5	62700	SFN,IFNG,EMD,CAMK1,CCHCR1
GO:BP	regulation of tyrosine phosphorylation of STAT protein	GO:0042509	false	0.003924320403753864	2.4062355415821886	76	116	3	62700	IFNG,ARL2BP,SOCS1
GO:BP	sensory perception	GO:0007600	false	0.003986127222090838	2.399448844378556	948	116	8	62700	OR1L3,CST4,OPN1LW,TAS2R7,OPRL1,TJP1,TRPM1,CRYGA
GO:BP	inorganic ion transmembrane transport	GO:0098660	false	0.003997720120090336	2.398187614058603	949	116	8	62700	SLC12A7,UQCR10,KCNJ4,IFNG,OCA2,OPRL1,GP9,TRPM1
GO:BP	generation of precursor metabolites and energy	GO:0006091	false	0.00403197478933864	2.394482192059888	514	116	6	62700	UQCR10,IFNG,MT3,AKR1C4,IDH3G,NDUFB11
GO:BP	energy derivation by oxidation of organic compounds	GO:0015980	false	0.004156442819246927	2.381278189769653	336	116	5	62700	UQCR10,IFNG,MT3,IDH3G,NDUFB11
GO:BP	tyrosine phosphorylation of STAT protein	GO:0007260	false	0.004309030864576165	2.365620395151106	79	116	3	62700	IFNG,ARL2BP,SOCS1
GO:BP	regulation of transport	GO:0051049	false	0.004330100880814413	2.363501985524078	1762	116	11	62700	BLK,SFN,S100A8,KCNJ4,IFNG,EMD,ARHGEF5,SAA1,CAMK1,RGCC,OPRL1
GO:BP	response to oxygen-containing compound	GO:1901700	false	0.004563215753712827	2.3407289968351055	1774	116	11	62700	CBS,SLC25A24,SLC12A7,S100A8,FOXO4,MT3,AKR1C4,CDK4,SOCS1,OPRL1,TJP1
GO:BP	maintenance of location	GO:0051235	false	0.00461165281161508	2.3361433960164155	345	116	5	62700	TMSB10,FTL,S100A8,ARL2BP,GP9
GO:BP	keratinization	GO:0031424	false	0.004730836348349786	2.3250620750412523	82	116	3	62700	SPRR2B,SFN,SPRR1B
GO:BP	epithelium development	GO:0060429	false	0.0047783180827690504	2.3207249435368764	1233	116	9	62700	SPRR2B,CITED2,SFN,IFNG,UPK1A,KRT31,TJP1,AIMP2,SPRR1B
GO:BP	cell adhesion	GO:0007155	false	0.004796162021751554	2.3191061541878444	1504	116	10	62700	CITED2,S100A8,IFNG,SOCS1,SAA1,RGCC,TJP1,ICOSLG,GP9,CRNN
GO:BP	regulation of signaling	GO:0023051	false	0.00498722823327549	2.302140756469015	3396	116	16	62700	CBS,BLK,CCL23,CITED2,S100A12,S100A8,IFNG,EMD,RPS12,MT3,CDK4,ARHGEF5,GADD45A,SOCS1,OPRL1,TYROBP
GO:BP	negative regulation of protein kinase activity	GO:0006469	false	0.00498722823327549	2.302140756469015	198	116	4	62700	SFN,IFNG,GADD45A,TAF7
GO:BP	import across plasma membrane	GO:0098739	false	0.00498722823327549	2.302140756469015	199	116	4	62700	SLC12A7,KCNJ4,IFNG,TRPM1
GO:BP	myeloid cell development	GO:0061515	false	0.00498722823327549	2.302140756469015	84	116	3	62700	CITED2,TYROBP,GP9
GO:BP	protein localization	GO:0008104	false	0.00498722823327549	2.302140756469015	2728	116	14	62700	TMSB10,RAB38,BLK,SEC61G,SFN,IFNG,EMD,ARL2BP,ARHGEF5,SAA1,CAMK1,CCHCR1,TJP1,TYROBP
GO:BP	positive regulation of transcription by RNA polymerase II	GO:0045944	false	0.00498722823327549	2.302140756469015	1245	116	9	62700	ASCL2,CITED2,IER2,FOXO4,PROP1,KLF13,TAF7,CAMK1,RGCC
GO:BP	regulation of cell communication	GO:0010646	false	0.005102818669206786	2.2921898642294183	3405	116	16	62700	CBS,BLK,CCL23,CITED2,S100A12,S100A8,IFNG,EMD,RPS12,MT3,CDK4,ARHGEF5,GADD45A,SOCS1,OPRL1,TYROBP
GO:BP	cellular macromolecule localization	GO:0070727	false	0.005109195411071789	2.291647486566664	2738	116	14	62700	TMSB10,RAB38,BLK,SEC61G,SFN,IFNG,EMD,ARL2BP,ARHGEF5,SAA1,CAMK1,CCHCR1,TJP1,TYROBP
GO:BP	positive regulation of intracellular transport	GO:0032388	false	0.0051192542342424815	2.2907933018256283	201	116	4	62700	SFN,IFNG,EMD,CAMK1
GO:BP	mitochondrion organization	GO:0007005	false	0.005170631701503682	2.2864563954518795	547	116	6	62700	HIGD1B,RAB38,SFN,MSTO1,BCL2A1,NDUFB11
GO:BP	actomyosin structure organization	GO:0031032	false	0.005170631701503682	2.2864563954518795	202	116	4	62700	MYH11,ARHGEF5,RGCC,TJP1
GO:BP	mononuclear cell migration	GO:0071674	false	0.005214562751113486	2.2827821019526735	203	116	4	62700	CCL23,S100A12,ARHGEF5,SAA1
GO:BP	regulation of cell adhesion	GO:0030155	false	0.0055154038675157115	2.258422680683162	772	116	7	62700	CITED2,IFNG,SOCS1,SAA1,RGCC,TJP1,ICOSLG
GO:BP	cell cycle process	GO:0022402	false	0.005623080577188487	2.2500256931262723	1273	116	9	62700	TOP3B,FOXO4,OPN1LW,CDK4,PTTG1,GADD45A,EIF4EBP1,RGCC,CRNN
GO:BP	regulation of fibroblast proliferation	GO:0048145	false	0.005757086033820211	2.239797280405177	90	116	3	62700	EMD,CDK4,S100A6
GO:BP	positive regulation of RNA metabolic process	GO:0051254	false	0.005780997666666767	2.2379972059153106	1845	116	11	62700	ASCL2,CITED2,IER2,FOXO4,PROP1,MT3,ARL2BP,KLF13,TAF7,CAMK1,RGCC
GO:BP	regulation of stress fiber assembly	GO:0051492	false	0.005902431409859084	2.2289690510078617	91	116	3	62700	ARHGEF5,RGCC,TJP1
GO:BP	regulation of cell differentiation	GO:0045595	false	0.005928221349720918	2.2270755889073284	1562	116	10	62700	ASCL2,SFN,FOXO4,IFNG,MT3,SOCS1,KLF13,CAMK1,RGCC,TYROBP
GO:BP	negative regulation of peptidase activity	GO:0010466	false	0.005934783349278366	2.226595130446589	212	116	4	62700	CST4,SFN,SPINK2,CST6
GO:BP	glycerophospholipid biosynthetic process	GO:0046474	false	0.005934783349278366	2.226595130446589	212	116	4	62700	DPM2,CDIPT,RAB38,SOCS1
GO:BP	cell killing	GO:0001906	false	0.006538075688464247	2.1845500560878466	218	116	4	62700	S100A12,IFNG,HPRT1,TYROBP
GO:BP	phospholipid metabolic process	GO:0006644	false	0.006603462967298117	2.1802282533714803	383	116	5	62700	DPM2,CDIPT,RAB38,SOCS1,FDPS
GO:BP	negative regulation of kinase activity	GO:0033673	false	0.006603462967298117	2.1802282533714803	219	116	4	62700	SFN,IFNG,GADD45A,TAF7
GO:BP	positive regulation of cell activation	GO:0050867	false	0.006808342946218753	2.166958576322532	386	116	5	62700	IFNG,SOCS1,ICOSLG,TYROBP,GP9
GO:BP	epidermis development	GO:0008544	false	0.006942786157628798	2.15846621109258	388	116	5	62700	SPRR2B,SFN,CST6,KRT31,SPRR1B
GO:BP	transition metal ion transport	GO:0000041	false	0.007276495996411503	2.1380777052706184	99	116	3	62700	FTL,IFNG,MT3
GO:BP	leukocyte migration	GO:0050900	false	0.0072907886737804415	2.1372254897691993	393	116	5	62700	CCL23,S100A12,S100A8,ARHGEF5,SAA1
GO:BP	macromolecule localization	GO:0033036	false	0.0072907886737804415	2.1372254897691993	3204	116	15	62700	TMSB10,RAB38,BLK,SEC61G,SFN,IFNG,EMD,ARL2BP,AKR1C4,ARHGEF5,SAA1,CAMK1,CCHCR1,TJP1,TYROBP
GO:BP	regulation of actomyosin structure organization	GO:0110020	false	0.007413981012359386	2.1299485305586945	100	116	3	62700	ARHGEF5,RGCC,TJP1
GO:BP	negative regulation of metabolic process	GO:0009892	false	0.007507796422981246	2.1244875119663207	3563	116	16	62700	ASCL2,CST4,CITED2,SFN,SPINK2,IFNG,CST6,PROP1,MT3,GADD45A,DYNLL1,EIF4EBP1,SOCS1,TAF7,RGCC,TYROBP
GO:BP	negative regulation of angiogenesis	GO:0016525	false	0.007515836535387038	2.1240226740945833	101	116	3	62700	FOXO4,GADD45A,RGCC
GO:BP	regulation of peptidase activity	GO:0052547	false	0.007515836535387038	2.1240226740945833	397	116	5	62700	CST4,SFN,S100A8,SPINK2,CST6
GO:BP	regulation of intracellular protein transport	GO:0033157	false	0.007515836535387038	2.1240226740945833	229	116	4	62700	SFN,IFNG,EMD,CAMK1
GO:BP	peptidyl-amino acid modification	GO:0018193	false	0.007537409541543783	2.122777886904079	1077	116	8	62700	BLK,S100A8,IFNG,ARL2BP,GADD45A,SOCS1,TAF7,CAMK1
GO:BP	negative regulation of blood vessel morphogenesis	GO:2000181	false	0.007589665757709501	2.1197773496353083	102	116	3	62700	FOXO4,GADD45A,RGCC
GO:BP	cellular response to hormone stimulus	GO:0032870	false	0.007649745360827165	2.1163530210853643	603	116	6	62700	FOXO4,MT3,AKR1C4,CDK4,SOCS1,TAF7
GO:BP	negative regulation of vasculature development	GO:1901343	false	0.007729575679518617	2.1118443463276804	103	116	3	62700	FOXO4,GADD45A,RGCC
GO:BP	regulation of actin filament bundle assembly	GO:0032231	false	0.007729575679518617	2.1118443463276804	103	116	3	62700	ARHGEF5,RGCC,TJP1
GO:BP	apoptotic signaling pathway	GO:0097190	false	0.008186045092558108	2.086925867387399	613	116	6	62700	SFN,S100A8,IFNG,TNFRSF10A,BCL2A1,TYROBP
GO:BP	fibroblast proliferation	GO:0048144	false	0.008261692775750448	2.0829309589935505	106	116	3	62700	EMD,CDK4,S100A6
GO:BP	regulation of receptor signaling pathway via JAK-STAT	GO:0046425	false	0.008261692775750448	2.0829309589935505	106	116	3	62700	IFNG,GADD45A,SOCS1
GO:BP	contractile actin filament bundle assembly	GO:0030038	false	0.008384532225098116	2.07652116176696	107	116	3	62700	ARHGEF5,RGCC,TJP1
GO:BP	stress fiber assembly	GO:0043149	false	0.008384532225098116	2.07652116176696	107	116	3	62700	ARHGEF5,RGCC,TJP1
GO:BP	regulation of growth	GO:0040008	false	0.008384532225098116	2.07652116176696	619	116	6	62700	CITED2,SFN,S100A8,MT3,CDK4,MT1A
GO:BP	activation of protein kinase activity	GO:0032147	false	0.008525676127172937	2.069271169325905	108	116	3	62700	TNFRSF10A,MT3,SOCS1
GO:BP	inorganic cation transmembrane transport	GO:0098662	false	0.008699978759459824	2.0604818076872036	857	116	7	62700	SLC12A7,UQCR10,KCNJ4,IFNG,OPRL1,GP9,TRPM1
GO:BP	regulation of cyclin-dependent protein serine/threonine kinase activity	GO:0000079	false	0.008699978759459824	2.0604818076872036	109	116	3	62700	SFN,GADD45A,RGCC
GO:BP	response to hormone	GO:0009725	false	0.008704722933917082	2.0602450476581837	858	116	7	62700	CITED2,FOXO4,MT3,AKR1C4,CDK4,SOCS1,TAF7
GO:BP	cellular respiration	GO:0045333	false	0.008769173905242067	2.057041317157694	244	116	4	62700	UQCR10,IFNG,IDH3G,NDUFB11
GO:BP	regulation of interleukin-1 production	GO:0032652	false	0.009053480497716253	2.043184429594264	111	116	3	62700	IFNG,SAA1,TYROBP
GO:BP	interleukin-1 production	GO:0032612	false	0.009053480497716253	2.043184429594264	111	116	3	62700	IFNG,SAA1,TYROBP
GO:BP	regulation of receptor signaling pathway via STAT	GO:1904892	false	0.009260041244413032	2.033387078957256	112	116	3	62700	IFNG,GADD45A,SOCS1
GO:BP	regulation of signal transduction	GO:0009966	false	0.009260041244413032	2.033387078957256	2973	116	14	62700	CBS,CCL23,CITED2,S100A12,S100A8,IFNG,EMD,RPS12,MT3,CDK4,ARHGEF5,GADD45A,SOCS1,OPRL1
GO:BP	glycerolipid biosynthetic process	GO:0045017	false	0.009302299412973496	2.031409685969473	249	116	4	62700	DPM2,CDIPT,RAB38,SOCS1
GO:BP	lipid metabolic process	GO:0006629	false	0.00933791622359659	2.029750026720583	1406	116	9	62700	DPM2,CDIPT,RAB38,PPT2,IFNG,AKR1C4,CDK4,SOCS1,FDPS
GO:BP	cellular response to organic substance	GO:0071310	false	0.00933791622359659	2.029750026720583	2001	116	11	62700	CCL23,SLC12A7,FOXO4,IFNG,MT3,AKR1C4,CDK4,SOCS1,TAF7,TJP1,CRNN
GO:BP	positive regulation of cell cycle phase transition	GO:1901989	false	0.00933791622359659	2.029750026720583	113	116	3	62700	CDK4,RGCC,CRNN
GO:BP	regulation of cyclin-dependent protein kinase activity	GO:1904029	false	0.00933791622359659	2.029750026720583	113	116	3	62700	SFN,GADD45A,RGCC
GO:BP	phenol-containing compound metabolic process	GO:0018958	false	0.009508646496378198	2.0218812980981924	114	116	3	62700	RAB38,HPRT1,OCA2
GO:BP	positive regulation of cell cycle process	GO:0090068	false	0.009653942714874408	2.015295282551484	253	116	4	62700	OPN1LW,CDK4,RGCC,CRNN
GO:BP	monoatomic cation transmembrane transport	GO:0098655	false	0.009698745445027392	2.0132844390882796	881	116	7	62700	SLC12A7,UQCR10,KCNJ4,IFNG,OPRL1,GP9,TRPM1
GO:BP	cell cycle G1/S phase transition	GO:0044843	false	0.010133153884758345	1.9942553619874839	257	116	4	62700	CDK4,EIF4EBP1,RGCC,CRNN
GO:BP	DNA damage response	GO:0006974	false	0.010184366863826396	1.9920659648074919	890	116	7	62700	SFN,FOXO4,PTTG1,BCL2A1,GADD45A,TAF7,MCTS1
GO:BP	negative regulation of transferase activity	GO:0051348	false	0.010217024802197553	1.9906755523521311	258	116	4	62700	SFN,IFNG,GADD45A,TAF7
GO:BP	negative regulation of nitrogen compound metabolic process	GO:0051172	false	0.010366905536918946	1.9843508587310297	2353	116	12	62700	ASCL2,CST4,CITED2,SFN,SPINK2,IFNG,CST6,PROP1,GADD45A,EIF4EBP1,SOCS1,TAF7
GO:BP	positive regulation of mitotic cell cycle	GO:0045931	false	0.010500707154333516	1.978781453036383	119	116	3	62700	CDK4,EIF4EBP1,RGCC
GO:BP	positive regulation of nucleobase-containing compound metabolic process	GO:0045935	false	0.01051767893756551	1.9780800905839637	2039	116	11	62700	ASCL2,CITED2,IER2,FOXO4,PROP1,MT3,ARL2BP,KLF13,TAF7,CAMK1,RGCC
GO:BP	regulation of DNA-binding transcription factor activity	GO:0051090	false	0.010596421353352736	1.9748407808582187	444	116	5	62700	S100A12,S100A8,ARHGEF5,RGCC,CRNN
GO:BP	insulin receptor signaling pathway	GO:0008286	false	0.01066090845922437	1.9722057857393176	120	116	3	62700	FOXO4,CDK4,SOCS1
GO:BP	regulation of actin filament organization	GO:0110053	false	0.011621071738439816	1.9347538178469765	269	116	4	62700	TMSB10,ARHGEF5,RGCC,TJP1
GO:BP	cytoskeleton organization	GO:0007010	false	0.011621071738439816	1.9347538178469765	1461	116	9	62700	TMSB10,MYH11,S100A8,KRT31,ARHGEF5,GADD45A,RGCC,TJP1,TYROBP
GO:BP	negative regulation of protein modification process	GO:0031400	false	0.011621071738439816	1.9347538178469765	455	116	5	62700	SFN,IFNG,GADD45A,SOCS1,TAF7
GO:BP	negative regulation of cell differentiation	GO:0045596	false	0.011885262785352482	1.924991211498542	676	116	6	62700	ASCL2,FOXO4,IFNG,MT3,SOCS1,KLF13
GO:BP	proteolysis	GO:0006508	false	0.011892042376832938	1.9247435518727578	1766	116	10	62700	CST4,TMPRSS11E,SH3BGRL,SFN,S100A8,SPINK2,IFNG,CST6,PRSS1,TAF7
GO:BP	actin cytoskeleton organization	GO:0030036	false	0.011904947701782551	1.9242725081026242	677	116	6	62700	TMSB10,MYH11,ARHGEF5,RGCC,TJP1,TYROBP
GO:BP	detoxification	GO:0098754	false	0.011976335928555626	1.9216760308119718	126	116	3	62700	HBZ,MT3,SLC22A18
GO:BP	chemotaxis	GO:0006935	false	0.012093150261286602	1.9174605508449587	461	116	5	62700	CCL23,S100A12,S100A8,ARHGEF5,SAA1
GO:BP	cellular component biogenesis	GO:0044085	false	0.012168572143849032	1.9147603787483776	4926	116	19	62700	TMSB10,HIGD1B,RAB38,MYH11,SPINK2,IFNG,RPS12,HPRT1,ARHGEF5,DUSP23,DYNLL1,NDUFB11,TAF7,RGCC,TJP1,AIMP2,MCTS1,TRPM1,RPS27
GO:BP	regulation of cell migration	GO:0030334	false	0.012181758319760129	1.9142900209432607	928	116	7	62700	TMSB10,CITED2,FOXO4,IFNG,GADD45A,RGCC,TJP1
GO:BP	taxis	GO:0042330	false	0.012181758319760129	1.9142900209432607	463	116	5	62700	CCL23,S100A12,S100A8,ARHGEF5,SAA1
GO:BP	regulation of immune system process	GO:0002682	false	0.012181758319760129	1.9142900209432607	1482	116	9	62700	BLK,IFNG,IGLC3,SOCS1,KLF13,TSC22D3,RGCC,ICOSLG,TYROBP
GO:BP	translational initiation	GO:0006413	false	0.012181758319760129	1.9142900209432607	128	116	3	62700	SH3BGRL,EIF4EBP1,MCTS1
GO:BP	nervous system process	GO:0050877	false	0.012444342243870067	1.9050280534472668	1495	116	9	62700	OR1L3,CST4,TMPRSS11E,OPN1LW,TAS2R7,OPRL1,TJP1,TRPM1,CRYGA
GO:BP	regulation of proteolysis	GO:0030162	false	0.012444342243870067	1.9050280534472668	693	116	6	62700	CST4,SFN,S100A8,SPINK2,IFNG,CST6
GO:BP	regulation of angiogenesis	GO:0045765	false	0.01260484045016933	1.8994626471751266	282	116	4	62700	FOXO4,GADD45A,RGCC,TJP1
GO:BP	positive regulation of immune response	GO:0050778	false	0.012798177467244183	1.8928518719360716	699	116	6	62700	BLK,IFNG,IGLC3,RGCC,ICOSLG,TYROBP
GO:BP	carboxylic acid metabolic process	GO:0019752	false	0.012798177467244183	1.8928518719360716	948	116	7	62700	CBS,RENBP,YARS2,IFNG,OCA2,AKR1C4,IDH3G
GO:BP	phosphatidylinositol biosynthetic process	GO:0006661	false	0.012798177467244183	1.8928518719360716	133	116	3	62700	DPM2,CDIPT,SOCS1
GO:BP	protein transport	GO:0015031	false	0.012856025792384033	1.8908932649411319	1810	116	10	62700	RAB38,BLK,SEC61G,SFN,IFNG,EMD,ARHGEF5,SAA1,CAMK1,CCHCR1
GO:BP	regulation of vasculature development	GO:1901342	false	0.012856025792384033	1.8908932649411319	285	116	4	62700	FOXO4,GADD45A,RGCC,TJP1
GO:BP	immune response-activating cell surface receptor signaling pathway	GO:0002429	false	0.012856025792384033	1.8908932649411319	285	116	4	62700	BLK,IGLC3,ICOSLG,TYROBP
GO:BP	hemopoiesis	GO:0030097	false	0.012879332088142965	1.8901066585565784	951	116	7	62700	PIR,CITED2,IFNG,SOCS1,KLF13,TYROBP,GP9
GO:BP	positive regulation of signal transduction	GO:0009967	false	0.012930083164821063	1.8883986817780187	1510	116	9	62700	CCL23,CITED2,S100A12,S100A8,RPS12,MT3,ARHGEF5,GADD45A,SOCS1
GO:BP	positive regulation of MAPK cascade	GO:0043410	false	0.01303440087448621	1.8849089263586736	480	116	5	62700	CCL23,S100A12,MT3,ARHGEF5,GADD45A
GO:BP	isoprenoid metabolic process	GO:0006720	false	0.013078386125280183	1.8834458447066222	135	116	3	62700	DPM2,AKR1C4,FDPS
GO:BP	blood vessel development	GO:0001568	false	0.013192158691755194	1.8796841330958693	707	116	6	62700	CITED2,FOXO4,PROP1,GADD45A,RGCC,TJP1
GO:BP	peptidyl-tyrosine phosphorylation	GO:0018108	false	0.013733498128439735	1.8622188273387643	292	116	4	62700	BLK,IFNG,ARL2BP,SOCS1
GO:BP	peptidyl-tyrosine modification	GO:0018212	false	0.013982758125437573	1.854407154733957	294	116	4	62700	BLK,IFNG,ARL2BP,SOCS1
GO:BP	oxoacid metabolic process	GO:0043436	false	0.013982758125437573	1.854407154733957	970	116	7	62700	CBS,RENBP,YARS2,IFNG,OCA2,AKR1C4,IDH3G
GO:BP	negative regulation of endopeptidase activity	GO:0010951	false	0.013982758125437573	1.854407154733957	139	116	3	62700	CST4,SFN,SPINK2
GO:BP	cellular component assembly	GO:0022607	false	0.013982758125437573	1.854407154733957	4651	116	18	62700	TMSB10,HIGD1B,RAB38,MYH11,SPINK2,IFNG,HPRT1,ARHGEF5,DUSP23,DYNLL1,NDUFB11,TAF7,RGCC,TJP1,AIMP2,MCTS1,TRPM1,RPS27
GO:BP	organelle assembly	GO:0070925	false	0.014189201811999255	1.8480420343095527	973	116	7	62700	RAB38,MYH11,SPINK2,ARHGEF5,DUSP23,DYNLL1,RPS27
GO:BP	positive regulation of cell population proliferation	GO:0008284	false	0.014252239813026304	1.8461168786731283	1248	116	8	62700	IFNG,CDK4,CAMK1,TJP1,ICOSLG,S100A6,MCTS1,CRNN
GO:BP	organic acid metabolic process	GO:0006082	false	0.014361739692451133	1.8427929491557495	976	116	7	62700	CBS,RENBP,YARS2,IFNG,OCA2,AKR1C4,IDH3G
GO:BP	negative regulation of transcription by RNA polymerase II	GO:0000122	false	0.014489662405122995	1.8389417330450566	978	116	7	62700	ASCL2,CITED2,SFN,IFNG,PROP1,GADD45A,TAF7
GO:BP	regulation of reactive oxygen species metabolic process	GO:2000377	false	0.014606800536864525	1.8354449012013794	142	116	3	62700	MT3,GADD45A,TYROBP
GO:BP	positive regulation of inflammatory response	GO:0050729	false	0.014606800536864525	1.8354449012013794	142	116	3	62700	S100A12,S100A8,IFNG
GO:BP	glycerophospholipid metabolic process	GO:0006650	false	0.014652400977954089	1.8340912049317344	300	116	4	62700	DPM2,CDIPT,RAB38,SOCS1
GO:BP	regulation of cell motility	GO:2000145	false	0.015071441306347882	1.8218452134144796	988	116	7	62700	TMSB10,CITED2,FOXO4,IFNG,GADD45A,RGCC,TJP1
GO:BP	regulation of cytoskeleton organization	GO:0051493	false	0.015071441306347882	1.8218452134144796	502	116	5	62700	TMSB10,S100A8,ARHGEF5,RGCC,TJP1
GO:BP	epithelial cell migration	GO:0010631	false	0.015253885858060987	1.8166195076785054	304	116	4	62700	S100A12,IFNG,GADD45A,RGCC
GO:BP	cellular response to oxygen-containing compound	GO:1901701	false	0.015321506318218214	1.8146985353867497	1269	116	8	62700	SLC25A24,SLC12A7,FOXO4,MT3,AKR1C4,CDK4,SOCS1,TJP1
GO:BP	vasculature development	GO:0001944	false	0.015321506318218214	1.8146985353867497	736	116	6	62700	CITED2,FOXO4,PROP1,GADD45A,RGCC,TJP1
GO:BP	activation of immune response	GO:0002253	false	0.015572571172313929	1.8076396755655524	507	116	5	62700	BLK,IGLC3,RGCC,ICOSLG,TYROBP
GO:BP	epithelium migration	GO:0090132	false	0.01564773987091715	1.8055483822372183	307	116	4	62700	S100A12,IFNG,GADD45A,RGCC
GO:BP	regulation of endopeptidase activity	GO:0052548	false	0.015754836230896303	1.802586106890978	308	116	4	62700	CST4,SFN,S100A8,SPINK2
GO:BP	negative regulation of proteolysis	GO:0045861	false	0.015900584101507704	1.7985869217548731	309	116	4	62700	CST4,SFN,SPINK2,CST6
GO:BP	brain development	GO:0007420	false	0.01591696707137214	1.7981396821794924	744	116	6	62700	CBS,HPRT1,PROP1,DYNLL1,VCX2,TYROBP
GO:BP	negative regulation of hydrolase activity	GO:0051346	false	0.01619437164035926	1.7906358984360724	311	116	4	62700	CST4,SFN,SPINK2,CST6
GO:BP	positive regulation of secretion	GO:0051047	false	0.016373980713072202	1.785845725502051	313	116	4	62700	BLK,S100A8,IFNG,RGCC
GO:BP	tissue migration	GO:0090130	false	0.016373980713072202	1.785845725502051	313	116	4	62700	S100A12,IFNG,GADD45A,RGCC
GO:BP	immune response-regulating cell surface receptor signaling pathway	GO:0002768	false	0.01652276700525321	1.7819172212719572	314	116	4	62700	BLK,IGLC3,ICOSLG,TYROBP
GO:BP	homeostasis of number of cells	GO:0048872	false	0.0166723167962788	1.7780040461271727	315	116	4	62700	CITED2,ARHGEF5,KLF13,TSC22D3
GO:BP	actin filament-based process	GO:0030029	false	0.017816160079823073	1.7491858937809617	765	116	6	62700	TMSB10,MYH11,ARHGEF5,RGCC,TJP1,TYROBP
GO:BP	positive regulation of developmental process	GO:0051094	false	0.017842992143871018	1.7485323157328752	1310	116	8	62700	CITED2,SFN,IFNG,SOCS1,CAMK1,RGCC,TJP1,TYROBP
GO:BP	establishment of protein localization	GO:0045184	false	0.017890376358929268	1.7473805231058002	1925	116	10	62700	RAB38,BLK,SEC61G,SFN,IFNG,EMD,ARHGEF5,SAA1,CAMK1,CCHCR1
GO:BP	regulation of locomotion	GO:0040012	false	0.017890376358929268	1.7473805231058002	1029	116	7	62700	TMSB10,CITED2,FOXO4,IFNG,GADD45A,RGCC,TJP1
GO:BP	positive regulation of lymphocyte activation	GO:0051251	false	0.018014153017890784	1.744386152542447	324	116	4	62700	IFNG,SOCS1,ICOSLG,TYROBP
GO:BP	positive regulation of immune system process	GO:0002684	false	0.018014153017890784	1.744386152542447	1033	116	7	62700	BLK,IFNG,IGLC3,SOCS1,RGCC,ICOSLG,TYROBP
GO:BP	phosphatidylinositol metabolic process	GO:0046488	false	0.018014153017890784	1.744386152542447	157	116	3	62700	DPM2,CDIPT,SOCS1
GO:BP	actin filament bundle assembly	GO:0051017	false	0.018014153017890784	1.744386152542447	157	116	3	62700	ARHGEF5,RGCC,TJP1
GO:BP	regulation of cytokine production	GO:0001817	false	0.018014153017890784	1.744386152542447	769	116	6	62700	IFNG,SOCS1,SAA1,RGCC,ICOSLG,TYROBP
GO:BP	positive regulation of NF-kappaB transcription factor activity	GO:0051092	false	0.01850406829696923	1.732732777289851	159	116	3	62700	S100A12,S100A8,CRNN
GO:BP	cytokine production	GO:0001816	false	0.01850406829696923	1.732732777289851	775	116	6	62700	IFNG,SOCS1,SAA1,RGCC,ICOSLG,TYROBP
GO:BP	regulation of actin cytoskeleton organization	GO:0032956	false	0.018546016019306368	1.7317493694266979	328	116	4	62700	TMSB10,ARHGEF5,RGCC,TJP1
GO:BP	actin filament bundle organization	GO:0061572	false	0.01859722557653534	1.7305518410871554	160	116	3	62700	ARHGEF5,RGCC,TJP1
GO:BP	positive regulation of multicellular organismal process	GO:0051240	false	0.018630786455195752	1.7297688119882049	1629	116	9	62700	CITED2,IFNG,SOCS1,SAA1,RGCC,TJP1,ICOSLG,TYROBP,GP9
GO:BP	carbohydrate derivative metabolic process	GO:1901135	false	0.019276555536690002	1.7149705661308228	1054	116	7	62700	DPM2,RENBP,PPT2,IFNG,HPRT1,AKR1C4,NDUFB11
GO:BP	head development	GO:0060322	false	0.019276555536690002	1.7149705661308228	793	116	6	62700	CBS,HPRT1,PROP1,DYNLL1,VCX2,TYROBP
GO:BP	negative regulation of macromolecule metabolic process	GO:0010605	false	0.019276555536690002	1.7149705661308228	3339	116	14	62700	ASCL2,CST4,CITED2,SFN,SPINK2,IFNG,CST6,PROP1,GADD45A,EIF4EBP1,SOCS1,TAF7,RGCC,TYROBP
GO:BP	dephosphorylation	GO:0016311	false	0.019276555536690002	1.7149705661308228	335	116	4	62700	IFNG,PPP2R3B,DUSP23,DUSP12
GO:BP	regulation of intracellular transport	GO:0032386	false	0.019276555536690002	1.7149705661308228	335	116	4	62700	SFN,IFNG,EMD,CAMK1
GO:BP	cell cycle phase transition	GO:0044770	false	0.019316830665541906	1.7140641272671118	551	116	5	62700	FOXO4,CDK4,EIF4EBP1,RGCC,CRNN
GO:BP	supramolecular fiber organization	GO:0097435	false	0.019740648354845063	1.7046385876183847	799	116	6	62700	TMSB10,MYH11,KRT31,ARHGEF5,RGCC,TJP1
GO:BP	positive regulation of alpha-beta T cell differentiation	GO:0046638	false	0.021039499191993605	1.6769646020060471	51	116	2	62700	IFNG,SOCS1
GO:BP	multicellular organismal-level homeostasis	GO:0048871	false	0.021672615996063547	1.664088663941603	816	116	6	62700	CST4,CITED2,ARHGEF5,KLF13,TSC22D3,TJP1
GO:BP	positive regulation of stress fiber assembly	GO:0051496	false	0.021672615996063547	1.664088663941603	52	116	2	62700	ARHGEF5,RGCC
GO:BP	steroid biosynthetic process	GO:0006694	false	0.021672615996063547	1.664088663941603	174	116	3	62700	IFNG,AKR1C4,FDPS
GO:BP	negative regulation of endothelial cell migration	GO:0010596	false	0.021672615996063547	1.664088663941603	52	116	2	62700	GADD45A,RGCC
GO:BP	regulation of lipid biosynthetic process	GO:0046890	false	0.02190719405517474	1.6594132447301364	175	116	3	62700	RAB38,IFNG,CDK4
GO:BP	keratinocyte differentiation	GO:0030216	false	0.02190719405517474	1.6594132447301364	175	116	3	62700	SPRR2B,SFN,SPRR1B
GO:BP	response to endogenous stimulus	GO:0009719	false	0.022196381831279144	1.6537178128815144	1696	116	9	62700	CITED2,IER2,FOXO4,EMD,MT3,AKR1C4,CDK4,SOCS1,TAF7
GO:BP	glial cell activation	GO:0061900	false	0.022309501363007696	1.6515101364716223	53	116	2	62700	IFNG,TYROBP
GO:BP	inflammatory response	GO:0006954	false	0.022428232728626457	1.6492049460533962	824	116	6	62700	CCL23,S100A12,S100A8,IFNG,SAA1,TYROBP
GO:BP	cellular response to cytokine stimulus	GO:0071345	false	0.02251276458490843	1.6475711700262476	825	116	6	62700	CCL23,IFNG,MT3,CDK4,SOCS1,CRNN
GO:BP	regulation of CD4-positive, alpha-beta T cell differentiation	GO:0043370	false	0.022950008590351376	1.6392171475671773	54	116	2	62700	IFNG,SOCS1
GO:BP	positive regulation of fibroblast proliferation	GO:0048146	false	0.022950008590351376	1.6392171475671773	54	116	2	62700	CDK4,S100A6
GO:BP	intracellular protein transport	GO:0006886	false	0.02308562731355419	1.6366583197217446	1105	116	7	62700	RAB38,SEC61G,SFN,IFNG,EMD,CAMK1,CCHCR1
GO:BP	response to metal ion	GO:0010038	false	0.023384112713613923	1.631079104305487	361	116	4	62700	SLC25A24,S100A8,MT3,MT1A
GO:BP	small molecule biosynthetic process	GO:0044283	false	0.02353302372001634	1.6283222674457465	583	116	5	62700	CBS,IFNG,HPRT1,AKR1C4,FDPS
GO:BP	regulation of cell development	GO:0060284	false	0.023546137889974044	1.6280803170116303	835	116	6	62700	ASCL2,IFNG,MT3,SOCS1,KLF13,TYROBP
GO:BP	hydrogen peroxide metabolic process	GO:0042743	false	0.023546137889974044	1.6280803170116303	55	116	2	62700	HBZ,MT3
GO:BP	regulation of MAP kinase activity	GO:0043405	false	0.023836451920060064	1.6227583892932398	182	116	3	62700	CBS,S100A12,ARHGEF5
GO:BP	response to fatty acid	GO:0070542	false	0.02404739559898125	1.6189319520651313	56	116	2	62700	AKR1C4,CDK4
GO:BP	positive regulation of hemopoiesis	GO:1903708	false	0.02404739559898125	1.6189319520651313	183	116	3	62700	IFNG,SOCS1,TYROBP
GO:BP	regulation of epithelial cell proliferation	GO:0050678	false	0.02404739559898125	1.6189319520651313	365	116	4	62700	SFN,CDK4,RGCC,CRNN
GO:BP	release of cytochrome c from mitochondria	GO:0001836	false	0.02404739559898125	1.6189319520651313	56	116	2	62700	SFN,BCL2A1
GO:BP	positive regulation of leukocyte differentiation	GO:1902107	false	0.02404739559898125	1.6189319520651313	183	116	3	62700	IFNG,SOCS1,TYROBP
GO:BP	positive regulation of cell cycle G1/S phase transition	GO:1902808	false	0.02404739559898125	1.6189319520651313	56	116	2	62700	RGCC,CRNN
GO:BP	circulatory system development	GO:0072359	false	0.024103867447358186	1.61791326961213	1119	116	7	62700	CITED2,MYH11,FOXO4,PROP1,GADD45A,RGCC,TJP1
GO:BP	regulation of actin filament-based process	GO:0032970	false	0.024782958192597432	1.6058468557467442	370	116	4	62700	TMSB10,ARHGEF5,RGCC,TJP1
GO:BP	keratinocyte proliferation	GO:0043616	false	0.024782958192597432	1.6058468557467442	57	116	2	62700	SFN,CRNN
GO:BP	alcohol metabolic process	GO:0006066	false	0.024782958192597432	1.6058468557467442	370	116	4	62700	DPM2,AKR1C4,IDH3G,FDPS
GO:BP	positive regulation of leukocyte activation	GO:0002696	false	0.02496838946966846	1.6026094699431452	371	116	4	62700	IFNG,SOCS1,ICOSLG,TYROBP
GO:BP	positive regulation of cell differentiation	GO:0045597	false	0.025036288698022963	1.6014300491607842	851	116	6	62700	SFN,IFNG,SOCS1,CAMK1,RGCC,TYROBP
GO:BP	antigen receptor-mediated signaling pathway	GO:0050851	false	0.025036288698022963	1.6014300491607842	187	116	3	62700	BLK,IGLC3,ICOSLG
GO:BP	regulation of supramolecular fiber organization	GO:1902903	false	0.025057827931551747	1.601056577325294	374	116	4	62700	TMSB10,ARHGEF5,RGCC,TJP1
GO:BP	pigment biosynthetic process	GO:0046148	false	0.025057827931551747	1.601056577325294	58	116	2	62700	RAB38,OCA2
GO:BP	regulation of inflammatory response	GO:0050727	false	0.025057827931551747	1.601056577325294	376	116	4	62700	S100A12,S100A8,IFNG,SAA1
GO:BP	iron ion transport	GO:0006826	false	0.025057827931551747	1.601056577325294	58	116	2	62700	FTL,IFNG
GO:BP	positive regulation of myeloid leukocyte differentiation	GO:0002763	false	0.025057827931551747	1.601056577325294	58	116	2	62700	IFNG,TYROBP
GO:BP	defense response to fungus	GO:0050832	false	0.025057827931551747	1.601056577325294	59	116	2	62700	S100A12,S100A8
GO:BP	maternal process involved in female pregnancy	GO:0060135	false	0.025057827931551747	1.601056577325294	58	116	2	62700	CBS,CITED2
GO:BP	regulation of anatomical structure morphogenesis	GO:0022603	false	0.02534717477352484	1.5960704406164872	866	116	6	62700	CITED2,FOXO4,MT3,GADD45A,RGCC,TJP1
GO:BP	positive regulation of interleukin-1 beta production	GO:0032731	false	0.02596379270366387	1.585631866957887	61	116	2	62700	IFNG,TYROBP
GO:BP	regulation of JUN kinase activity	GO:0043506	false	0.02596379270366387	1.585631866957887	61	116	2	62700	CBS,ARHGEF5
GO:BP	macrophage differentiation	GO:0030225	false	0.02596379270366387	1.585631866957887	61	116	2	62700	IFNG,SOCS1
GO:BP	transmembrane receptor protein tyrosine kinase signaling pathway	GO:0007169	false	0.026143912244729894	1.582629422908294	614	116	5	62700	BLK,FOXO4,MT3,CDK4,SOCS1
GO:BP	cellular response to endogenous stimulus	GO:0071495	false	0.026178575806703797	1.5820539840692223	1458	116	8	62700	CITED2,FOXO4,EMD,MT3,AKR1C4,CDK4,SOCS1,TAF7
GO:BP	aerobic respiration	GO:0009060	false	0.026276917575911645	1.5804255812083972	196	116	3	62700	UQCR10,IDH3G,NDUFB11
GO:BP	regulation of immune response	GO:0050776	false	0.026280122704480033	1.5803726113438332	875	116	6	62700	BLK,IFNG,IGLC3,RGCC,ICOSLG,TYROBP
GO:BP	regulation of secretion	GO:0051046	false	0.02630513574101819	1.5799594527939056	616	116	5	62700	BLK,S100A8,IFNG,SAA1,RGCC
GO:BP	syncytium formation by plasma membrane fusion	GO:0000768	false	0.026410738671865545	1.5782194520066724	62	116	2	62700	CAMK1,TYROBP
GO:BP	positive regulation of actin filament bundle assembly	GO:0032233	false	0.026410738671865545	1.5782194520066724	62	116	2	62700	ARHGEF5,RGCC
GO:BP	cell-cell fusion	GO:0140253	false	0.026410738671865545	1.5782194520066724	62	116	2	62700	CAMK1,TYROBP
GO:BP	leukocyte differentiation	GO:0002521	false	0.02659648208267427	1.5751758037117816	619	116	5	62700	PIR,CITED2,IFNG,SOCS1,TYROBP
GO:BP	blood vessel morphogenesis	GO:0048514	false	0.02659648208267427	1.5751758037117816	619	116	5	62700	CITED2,FOXO4,GADD45A,RGCC,TJP1
GO:BP	glycerolipid metabolic process	GO:0046486	false	0.026650796954177977	1.5742897994844345	389	116	4	62700	DPM2,CDIPT,RAB38,SOCS1
GO:BP	lymphocyte chemotaxis	GO:0048247	false	0.02700063178113595	1.5686260737724562	63	116	2	62700	CCL23,SAA1
GO:BP	secretory granule organization	GO:0033363	true	0.02700063178113595	1.5686260737724562	63	116	2	62700	RAB38,SPINK2
GO:BP	cellular response to metal ion	GO:0071248	false	0.027610224955871242	1.558930054907439	201	116	3	62700	SLC25A24,MT3,MT1A
GO:BP	positive regulation of tyrosine phosphorylation of STAT protein	GO:0042531	false	0.02773905776127082	1.5569082951023387	64	116	2	62700	IFNG,ARL2BP
GO:BP	cellular response to insulin stimulus	GO:0032869	false	0.027889751762032115	1.5545553512362604	202	116	3	62700	FOXO4,CDK4,SOCS1
GO:BP	maintenance of protein location in cell	GO:0032507	false	0.02848390846834183	1.5454004184842474	65	116	2	62700	TMSB10,ARL2BP
GO:BP	positive regulation of gene expression	GO:0010628	false	0.028695592938358487	1.5421847969774267	1183	116	7	62700	CITED2,SH3BGRL,IFNG,MT3,SAA1,RGCC,TYROBP
GO:BP	regulation of peptide secretion	GO:0002791	false	0.02888719581189596	1.539294614698835	205	116	3	62700	BLK,S100A8,IFNG
GO:BP	positive regulation of reactive oxygen species metabolic process	GO:2000379	false	0.02905039909651841	1.5368478968631476	66	116	2	62700	GADD45A,TYROBP
GO:BP	intracellular transport	GO:0046907	false	0.02905039909651841	1.5368478968631476	1816	116	9	62700	RAB38,SLC25A24,SEC61G,SFN,IFNG,EMD,DYNLL1,CAMK1,CCHCR1
GO:BP	syncytium formation	GO:0006949	false	0.02905039909651841	1.5368478968631476	66	116	2	62700	CAMK1,TYROBP
GO:BP	regulation of cell activation	GO:0050865	false	0.02905039909651841	1.5368478968631476	636	116	5	62700	IFNG,SOCS1,ICOSLG,TYROBP,GP9
GO:BP	leukocyte cell-cell adhesion	GO:0007159	false	0.02918220453413279	1.5348819029550869	402	116	4	62700	S100A8,IFNG,SOCS1,ICOSLG
GO:BP	regulation of peptide transport	GO:0090087	false	0.029354959215235715	1.5323185186796195	207	116	3	62700	BLK,S100A8,IFNG
GO:BP	multicellular organismal reproductive process	GO:0048609	false	0.02946119877077074	1.5307495857710967	904	116	6	62700	CBS,CITED2,SPINK2,OCA2,PTTG1,OPRL1
GO:BP	negative regulation of epithelial cell migration	GO:0010633	false	0.029471934481973005	1.5305913569470486	67	116	2	62700	GADD45A,RGCC
GO:BP	monocyte chemotaxis	GO:0002548	false	0.029471934481973005	1.5305913569470486	69	116	2	62700	CCL23,S100A12
GO:BP	negative regulation of cellular metabolic process	GO:0031324	false	0.029471934481973005	1.5305913569470486	3233	116	13	62700	ASCL2,CITED2,SFN,IFNG,PROP1,MT3,GADD45A,DYNLL1,EIF4EBP1,SOCS1,TAF7,RGCC,TYROBP
GO:BP	intracellular iron ion homeostasis	GO:0006879	false	0.029471934481973005	1.5305913569470486	68	116	2	62700	FTL,IFNG
GO:BP	sensory perception of taste	GO:0050909	false	0.029471934481973005	1.5305913569470486	67	116	2	62700	CST4,TAS2R7
GO:BP	regulation of myeloid cell differentiation	GO:0045637	false	0.029471934481973005	1.5305913569470486	208	116	3	62700	IFNG,KLF13,TYROBP
GO:BP	regulation of osteoclast differentiation	GO:0045670	false	0.029471934481973005	1.5305913569470486	68	116	2	62700	IFNG,TYROBP
GO:BP	response to cytokine	GO:0034097	false	0.029471934481973005	1.5305913569470486	916	116	6	62700	CCL23,IFNG,MT3,CDK4,SOCS1,CRNN
GO:BP	positive regulation of protein localization to cell periphery	GO:1904377	false	0.029471934481973005	1.5305913569470486	69	116	2	62700	RAB38,IFNG
GO:BP	response to lipid	GO:0033993	false	0.029471934481973005	1.5305913569470486	907	116	6	62700	S100A8,AKR1C4,CDK4,TAF7,OPRL1,TJP1
GO:BP	regulation of insulin receptor signaling pathway	GO:0046626	false	0.029471934481973005	1.5305913569470486	67	116	2	62700	CDK4,SOCS1
GO:BP	regulation of hemopoiesis	GO:1903706	false	0.029471934481973005	1.5305913569470486	409	116	4	62700	IFNG,SOCS1,KLF13,TYROBP
GO:BP	response to fungus	GO:0009620	false	0.030049533763937195	1.5221622619414465	70	116	2	62700	S100A12,S100A8
GO:BP	B cell receptor signaling pathway	GO:0050853	false	0.030049533763937195	1.5221622619414465	70	116	2	62700	BLK,IGLC3
GO:BP	response to other organism	GO:0051707	false	0.030360905797147123	1.5176852757003219	1527	116	8	62700	BLK,CCL23,S100A12,S100A8,IFNG,CDK4,TJP1,TYROBP
GO:BP	purine ribonucleotide biosynthetic process	GO:0009152	false	0.030423020379141616	1.5167976716479703	216	116	3	62700	PPT2,HPRT1,NDUFB11
GO:BP	response to mechanical stimulus	GO:0009612	false	0.030423020379141616	1.5167976716479703	216	116	3	62700	CITED2,TNFRSF10A,GADD45A
GO:BP	response to external biotic stimulus	GO:0043207	false	0.030554865768330827	1.5149196198545218	1530	116	8	62700	BLK,CCL23,S100A12,S100A8,IFNG,CDK4,TJP1,TYROBP
GO:BP	positive regulation of alpha-beta T cell activation	GO:0046635	false	0.030635155161056967	1.5137799157100198	71	116	2	62700	IFNG,SOCS1
GO:BP	growth	GO:0040007	false	0.03092896220012216	1.5096346522025057	930	116	6	62700	CITED2,SFN,S100A8,MT3,CDK4,MT1A
GO:BP	bone development	GO:0060348	false	0.030947346545185557	1.5093765818679534	218	116	3	62700	CBS,CITED2,TYROBP
GO:BP	visual perception	GO:0007601	false	0.030947346545185557	1.5093765818679534	218	116	3	62700	OPN1LW,TRPM1,CRYGA
GO:BP	positive regulation of cell killing	GO:0031343	false	0.03103753527560701	1.5081127738411564	72	116	2	62700	IFNG,TYROBP
GO:BP	regulation of alpha-beta T cell differentiation	GO:0046637	false	0.03103753527560701	1.5081127738411564	72	116	2	62700	IFNG,SOCS1
GO:BP	regulation of cysteine-type endopeptidase activity	GO:2000116	false	0.03103753527560701	1.5081127738411564	219	116	3	62700	CST4,SFN,S100A8
GO:BP	skeletal muscle cell differentiation	GO:0035914	false	0.03103753527560701	1.5081127738411564	72	116	2	62700	CITED2,EMD
GO:BP	cellular response to mechanical stimulus	GO:0071260	false	0.03103753527560701	1.5081127738411564	72	116	2	62700	TNFRSF10A,GADD45A
GO:BP	regulation of transcription initiation by RNA polymerase II	GO:0060260	false	0.03103753527560701	1.5081127738411564	72	116	2	62700	CDK4,TAF7
GO:BP	endothelial cell migration	GO:0043542	false	0.031375112378608086	1.5034147099627948	220	116	3	62700	S100A12,GADD45A,RGCC
GO:BP	sensory perception of light stimulus	GO:0050953	false	0.03171446021595341	1.498742675949564	221	116	3	62700	OPN1LW,TRPM1,CRYGA
GO:BP	leukocyte activation	GO:0045321	false	0.03178118020761436	1.497829979119285	939	116	6	62700	S100A12,IFNG,HPRT1,SOCS1,ICOSLG,TYROBP
GO:BP	regulation of MAPK cascade	GO:0043408	false	0.03184986144603186	1.4968924526019336	668	116	5	62700	CCL23,S100A12,MT3,ARHGEF5,GADD45A
GO:BP	muscle structure development	GO:0061061	false	0.031993031432921	1.4949446072989772	669	116	5	62700	CITED2,MYH11,FOXO4,EMD,CAMK1
GO:BP	response to xenobiotic stimulus	GO:0009410	false	0.03218111444750338	1.4923989201493435	427	116	4	62700	S100A12,CDK4,GSTA4,TJP1
GO:BP	neuroinflammatory response	GO:0150076	false	0.03234620686972034	1.4901766402544634	74	116	2	62700	IFNG,TYROBP
GO:BP	ameboidal-type cell migration	GO:0001667	false	0.03259647635859407	1.4868293441261575	429	116	4	62700	S100A12,IFNG,GADD45A,RGCC
GO:BP	innate immune response	GO:0045087	false	0.032743724859548184	1.4848719176567646	947	116	6	62700	BLK,CCL23,S100A12,S100A8,IFNG,TYROBP
GO:BP	regulation of cell cycle phase transition	GO:1901987	false	0.03298572422396642	1.4816739762486963	431	116	4	62700	FOXO4,CDK4,RGCC,CRNN
GO:BP	regulation of CD4-positive, alpha-beta T cell activation	GO:2000514	false	0.03298572422396642	1.4816739762486963	75	116	2	62700	IFNG,SOCS1
GO:BP	G protein-coupled receptor signaling pathway	GO:0007186	false	0.033303324944258444	1.4775124051465856	1248	116	7	62700	OR1L3,CCL23,GPR34,OPN1LW,TAS2R7,OPRL1,TRPM1
GO:BP	response to toxic substance	GO:0009636	false	0.03342139863421962	1.4759753795050505	227	116	3	62700	HBZ,MT3,SLC22A18
GO:BP	response to biotic stimulus	GO:0009607	false	0.03342139863421962	1.4759753795050505	1565	116	8	62700	BLK,CCL23,S100A12,S100A8,IFNG,CDK4,TJP1,TYROBP
GO:BP	regulation of epithelial cell migration	GO:0010632	false	0.03342139863421962	1.4759753795050505	227	116	3	62700	IFNG,GADD45A,RGCC
GO:BP	multicellular organism reproduction	GO:0032504	false	0.03350958050089813	1.4748310089682342	954	116	6	62700	CBS,CITED2,SPINK2,OCA2,PTTG1,OPRL1
GO:BP	extrinsic apoptotic signaling pathway	GO:0097191	false	0.033717680866072616	1.4721423042045996	228	116	3	62700	IFNG,TNFRSF10A,BCL2A1
GO:BP	ribonucleotide biosynthetic process	GO:0009260	false	0.03378578827124407	1.4712659439031959	231	116	3	62700	PPT2,HPRT1,NDUFB11
GO:BP	G1/S transition of mitotic cell cycle	GO:0000082	false	0.03378578827124407	1.4712659439031959	229	116	3	62700	CDK4,EIF4EBP1,RGCC
GO:BP	cellular response to inorganic substance	GO:0071241	false	0.03378578827124407	1.4712659439031959	231	116	3	62700	SLC25A24,MT3,MT1A
GO:BP	enzyme-linked receptor protein signaling pathway	GO:0007167	false	0.03378578827124407	1.4712659439031959	960	116	6	62700	BLK,CITED2,FOXO4,MT3,CDK4,SOCS1
GO:BP	immune response-activating signaling pathway	GO:0002757	false	0.03378741367384959	1.4712450509053132	440	116	4	62700	BLK,IGLC3,ICOSLG,TYROBP
GO:BP	epithelial cell proliferation	GO:0050673	false	0.03378741367384959	1.4712450509053132	440	116	4	62700	SFN,CDK4,RGCC,CRNN
GO:BP	response to osmotic stress	GO:0006970	false	0.03387893756266069	1.4700702175239941	78	116	2	62700	TSC22D3,ICOSLG
GO:BP	negative regulation of cysteine-type endopeptidase activity	GO:2000117	false	0.03387893756266069	1.4700702175239941	78	116	2	62700	CST4,SFN
GO:BP	positive regulation of intracellular signal transduction	GO:1902533	false	0.03500248040932852	1.4559011787950076	972	116	6	62700	CCL23,S100A12,S100A8,MT3,ARHGEF5,GADD45A
GO:BP	mitotic cell cycle phase transition	GO:0044772	false	0.03540712461296071	1.4509093405513713	447	116	4	62700	FOXO4,CDK4,EIF4EBP1,RGCC
GO:BP	regulation of DNA-templated transcription initiation	GO:2000142	false	0.03540712461296071	1.4509093405513713	80	116	2	62700	CDK4,TAF7
GO:BP	myeloid leukocyte activation	GO:0002274	false	0.03578272668768813	1.4463265687351776	237	116	3	62700	S100A12,IFNG,TYROBP
GO:BP	actin filament organization	GO:0007015	false	0.03608740770573506	1.4426443138266019	450	116	4	62700	TMSB10,ARHGEF5,RGCC,TJP1
GO:BP	ribose phosphate biosynthetic process	GO:0046390	false	0.0364952819498764	1.4377632767921689	239	116	3	62700	PPT2,HPRT1,NDUFB11
GO:BP	glycosyl compound metabolic process	GO:1901657	false	0.03674203613633968	1.43483678003146	82	116	2	62700	HPRT1,AKR1C4
GO:BP	regulation of translational initiation	GO:0006446	false	0.03674203613633968	1.43483678003146	82	116	2	62700	SH3BGRL,EIF4EBP1
GO:BP	positive regulation of defense response	GO:0031349	false	0.03674203613633968	1.43483678003146	453	116	4	62700	S100A12,S100A8,IFNG,TYROBP
GO:BP	pigment metabolic process	GO:0042440	false	0.03674203613633968	1.43483678003146	82	116	2	62700	RAB38,OCA2
GO:BP	regulation of peptidyl-tyrosine phosphorylation	GO:0050730	false	0.03788490302387321	1.421533820101253	243	116	3	62700	IFNG,ARL2BP,SOCS1
GO:BP	purine nucleotide metabolic process	GO:0006163	false	0.03816887066786026	1.4182906896702963	463	116	4	62700	TP53I3,PPT2,HPRT1,NDUFB11
GO:BP	epidermal cell differentiation	GO:0009913	false	0.03816887066786026	1.4182906896702963	245	116	3	62700	SPRR2B,SFN,SPRR1B
GO:BP	astrocyte differentiation	GO:0048708	false	0.03816887066786026	1.4182906896702963	85	116	2	62700	S100A8,IFNG
GO:BP	positive regulation of T cell activation	GO:0050870	false	0.03816887066786026	1.4182906896702963	244	116	3	62700	IFNG,SOCS1,ICOSLG
GO:BP	protein dephosphorylation	GO:0006470	false	0.03816887066786026	1.4182906896702963	246	116	3	62700	PPP2R3B,DUSP23,DUSP12
GO:BP	cellular lipid metabolic process	GO:0044255	false	0.038294741599471674	1.4168608566088552	1003	116	6	62700	DPM2,CDIPT,RAB38,AKR1C4,SOCS1,FDPS
GO:BP	negative regulation of DNA-templated transcription	GO:0045892	false	0.038326622588226264	1.416499449880078	1309	116	7	62700	ASCL2,CITED2,SFN,IFNG,PROP1,GADD45A,TAF7
GO:BP	negative regulation of growth	GO:0045926	false	0.03839054472381142	1.415775725630261	248	116	3	62700	CITED2,MT3,MT1A
GO:BP	regulation of cell cycle process	GO:0010564	false	0.03842943662024595	1.415335982293701	721	116	5	62700	FOXO4,OPN1LW,CDK4,RGCC,CRNN
GO:BP	humoral immune response	GO:0006959	false	0.038698843786835836	1.4123020102911208	249	116	3	62700	S100A12,IFNG,RGCC
GO:BP	immune response-regulating signaling pathway	GO:0002764	false	0.03900727983740044	1.408854334045977	468	116	4	62700	BLK,IGLC3,ICOSLG,TYROBP
GO:BP	positive regulation of lipid biosynthetic process	GO:0046889	false	0.03919318282646601	1.406789466610114	87	116	2	62700	RAB38,IFNG
GO:BP	peptide secretion	GO:0002790	false	0.03973909429837813	1.4007820352055431	252	116	3	62700	BLK,S100A8,IFNG
GO:BP	response to alcohol	GO:0097305	false	0.03973909429837813	1.4007820352055431	252	116	3	62700	S100A8,CDK4,TJP1
GO:BP	negative regulation of RNA biosynthetic process	GO:1902679	false	0.0399950762983494	1.3979934703739083	1323	116	7	62700	ASCL2,CITED2,SFN,IFNG,PROP1,GADD45A,TAF7
GO:BP	regulation of blood vessel endothelial cell migration	GO:0043535	false	0.040533229209486654	1.3921887954195449	89	116	2	62700	GADD45A,RGCC
GO:BP	embryonic placenta development	GO:0001892	true	0.040533229209486654	1.3921887954195449	89	116	2	62700	ASCL2,CITED2
GO:BP	positive regulation of mitotic cell cycle phase transition	GO:1901992	false	0.040533229209486654	1.3921887954195449	89	116	2	62700	CDK4,RGCC
GO:BP	regulation of intracellular pH	GO:0051453	false	0.040533229209486654	1.3921887954195449	89	116	2	62700	RAB38,OCA2
GO:BP	lens development in camera-type eye	GO:0002088	false	0.041347777494997504	1.3835478294632888	90	116	2	62700	CITED2,CRYGA
GO:BP	protein tetramerization	GO:0051262	true	0.042119953874253886	1.3755121130840815	91	116	2	62700	HPRT1,TRPM1
GO:BP	cytokine-mediated signaling pathway	GO:0019221	false	0.04219971608034092	1.374690470961455	486	116	4	62700	CCL23,IFNG,MT3,SOCS1
GO:BP	regulation of cellular pH	GO:0030641	false	0.04223452880307728	1.3743323467368107	93	116	2	62700	RAB38,OCA2
GO:BP	cellular oxidant detoxification	GO:0098869	true	0.04223452880307728	1.3743323467368107	93	116	2	62700	HBZ,MT3
GO:BP	disruption of cell in another organism	GO:0141061	false	0.04223452880307728	1.3743323467368107	93	116	2	62700	S100A12,IFNG
GO:BP	killing of cells of another organism	GO:0031640	false	0.04223452880307728	1.3743323467368107	93	116	2	62700	S100A12,IFNG
GO:BP	DNA metabolic process	GO:0006259	false	0.04223452880307728	1.3743323467368107	1039	116	6	62700	CBS,TOP3B,PTTG1,GADD45A,TAF7,RGCC
GO:BP	purine nucleotide biosynthetic process	GO:0006164	false	0.04230938027098	1.373563335974893	263	116	3	62700	PPT2,HPRT1,NDUFB11
GO:BP	CD4-positive, alpha-beta T cell differentiation	GO:0043367	false	0.042798993716563254	1.3685664419326546	94	116	2	62700	IFNG,SOCS1
GO:BP	regulation of interleukin-1 beta production	GO:0032651	false	0.042798993716563254	1.3685664419326546	94	116	2	62700	IFNG,TYROBP
GO:BP	interleukin-1 beta production	GO:0032611	false	0.042798993716563254	1.3685664419326546	94	116	2	62700	IFNG,TYROBP
GO:BP	positive regulation of cytokine production	GO:0001819	false	0.042798993716563254	1.3685664419326546	490	116	4	62700	IFNG,SAA1,RGCC,TYROBP
GO:BP	response to insulin	GO:0032868	false	0.042832226298	1.3682293516177084	265	116	3	62700	FOXO4,CDK4,SOCS1
GO:BP	regulation of protein secretion	GO:0050708	false	0.042832226298	1.3682293516177084	265	116	3	62700	BLK,IFNG,SAA1
GO:BP	purine-containing compound metabolic process	GO:0072521	false	0.04315655357437784	1.3649532447906374	492	116	4	62700	TP53I3,PPT2,HPRT1,NDUFB11
GO:BP	regulation of mitotic cell cycle	GO:0007346	false	0.04315655357437784	1.3649532447906374	492	116	4	62700	FOXO4,CDK4,EIF4EBP1,RGCC
GO:BP	regulation of defense response	GO:0031347	false	0.04320287049755761	1.3644873967074531	756	116	5	62700	S100A12,S100A8,IFNG,SAA1,TYROBP
GO:BP	regulation of intracellular signal transduction	GO:1902531	false	0.043233924311874186	1.364175342082806	1691	116	8	62700	CBS,CCL23,S100A12,S100A8,MT3,ARHGEF5,GADD45A,OPRL1
GO:BP	positive regulation of leukocyte cell-cell adhesion	GO:1903039	false	0.04341314285750661	1.3623787726440224	267	116	3	62700	IFNG,SOCS1,ICOSLG
GO:BP	biological process involved in interspecies interaction between organisms	GO:0044419	false	0.04399230966889116	1.3566232362472241	1698	116	8	62700	BLK,CCL23,S100A12,S100A8,IFNG,CDK4,TJP1,TYROBP
GO:BP	regulation of lymphocyte activation	GO:0051249	false	0.04399230966889116	1.3566232362472241	496	116	4	62700	IFNG,SOCS1,ICOSLG,TYROBP
GO:BP	maintenance of protein location	GO:0045185	false	0.04399230966889116	1.3566232362472241	96	116	2	62700	TMSB10,ARL2BP
GO:BP	peptide transport	GO:0015833	false	0.0440532726313639	1.3560218231668237	269	116	3	62700	BLK,S100A8,IFNG
GO:BP	cell-cell signaling	GO:0007267	false	0.044538803319071764	1.3512614558898914	1703	116	8	62700	BLK,CCL23,SLC12A7,S100A8,IFNG,EMD,RPS12,TYROBP
GO:BP	terpenoid metabolic process	GO:0006721	false	0.044538803319071764	1.3512614558898914	97	116	2	62700	AKR1C4,FDPS
GO:BP	disruption of anatomical structure in another organism	GO:0141060	false	0.044538803319071764	1.3512614558898914	97	116	2	62700	S100A12,IFNG
GO:BP	regulation of oxidoreductase activity	GO:0051341	false	0.044538803319071764	1.3512614558898914	97	116	2	62700	IFNG,MT3
GO:BP	MAPK cascade	GO:0000165	false	0.0448429874948552	1.3483054618819166	766	116	5	62700	CCL23,S100A12,MT3,ARHGEF5,GADD45A
GO:BP	purine-containing compound biosynthetic process	GO:0072522	false	0.04496171641511197	1.3471571179153476	272	116	3	62700	PPT2,HPRT1,NDUFB11
GO:BP	neurogenesis	GO:0022008	false	0.04496171641511197	1.3471571179153476	1708	116	8	62700	ASCL2,IER2,S100A8,IFNG,HPRT1,MT3,CAMK1,S100A6
GO:BP	regulation of cellular component organization	GO:0051128	false	0.0449786552137307	1.3469935333820855	2419	116	10	62700	TMSB10,SFN,S100A8,IFNG,MT3,ARHGEF5,CAMK1,RGCC,TJP1,TYROBP
GO:BP	positive regulation of interleukin-6 production	GO:0032755	false	0.0449786552137307	1.3469935333820855	98	116	2	62700	IFNG,TYROBP
GO:BP	regulation of response to external stimulus	GO:0032101	false	0.0449786552137307	1.3469935333820855	1062	116	6	62700	S100A12,S100A8,IFNG,MT3,SAA1,TYROBP
GO:BP	macromolecule deacylation	GO:0098732	false	0.0449786552137307	1.3469935333820855	98	116	2	62700	PPT2,IFNG
GO:BP	positive regulation of myeloid cell differentiation	GO:0045639	false	0.0449786552137307	1.3469935333820855	99	116	2	62700	IFNG,TYROBP
GO:BP	blood circulation	GO:0008015	true	0.0449786552137307	1.3469935333820855	503	116	4	62700	CBS,RENBP,OPRL1,TJP1
GO:BP	myeloid cell activation involved in immune response	GO:0002275	false	0.0449786552137307	1.3469935333820855	98	116	2	62700	IFNG,TYROBP
GO:BP	negative regulation of cell development	GO:0010721	false	0.0449786552137307	1.3469935333820855	275	116	3	62700	ASCL2,MT3,SOCS1
GO:BP	lymphocyte activation	GO:0046649	false	0.04564727500037204	1.3405851433788631	776	116	5	62700	IFNG,HPRT1,SOCS1,ICOSLG,TYROBP
GO:BP	regulation of anatomical structure size	GO:0090066	false	0.04566256689639447	1.340439678531164	508	116	4	62700	TMSB10,CBS,SLC12A7,MT3
GO:BP	positive regulation of tumor necrosis factor production	GO:0032760	false	0.04628990465131619	1.3345137137829677	101	116	2	62700	IFNG,TYROBP
GO:BP	regulation of G2/M transition of mitotic cell cycle	GO:0010389	true	0.04628990465131619	1.3345137137829677	101	116	2	62700	FOXO4,CDK4
GO:BP	cellular component morphogenesis	GO:0032989	false	0.0470373264429777	1.327557371116855	783	116	5	62700	MYH11,SPINK2,HPRT1,MT3,S100A6
GO:BP	chloride transmembrane transport	GO:1902476	true	0.04704268741673437	1.3275078761980694	102	116	2	62700	SLC12A7,OCA2
GO:BP	regulation of pH	GO:0006885	false	0.04768114539125885	1.3216533205679752	103	116	2	62700	RAB38,OCA2
GO:BP	ribosomal small subunit biogenesis	GO:0042274	true	0.04768114539125885	1.3216533205679752	103	116	2	62700	RPS12,RPS27
GO:BP	tube development	GO:0035295	false	0.04768114539125885	1.3216533205679752	1084	116	6	62700	CITED2,FOXO4,GADD45A,RGCC,TJP1,AIMP2
GO:BP	bone morphogenesis	GO:0060349	false	0.04768114539125885	1.3216533205679752	103	116	2	62700	CBS,CITED2
GO:BP	negative regulation of cell migration	GO:0030336	false	0.048291905036762575	1.3161256620538915	284	116	3	62700	CITED2,GADD45A,RGCC
GO:BP	osteoclast differentiation	GO:0030316	false	0.04855909852415667	1.3137293843219744	105	116	2	62700	IFNG,TYROBP
GO:BP	nucleotide metabolic process	GO:0009117	false	0.04855909852415667	1.3137293843219744	523	116	4	62700	TP53I3,PPT2,HPRT1,NDUFB11
GO:BP	positive regulation of tumor necrosis factor superfamily cytokine production	GO:1903557	false	0.04855909852415667	1.3137293843219744	105	116	2	62700	IFNG,TYROBP
GO:BP	macrophage activation	GO:0042116	false	0.04855909852415667	1.3137293843219744	105	116	2	62700	IFNG,TYROBP
GO:BP	negative regulation of cytokine production	GO:0001818	false	0.048726426152517065	1.3122354408485268	288	116	3	62700	IFNG,RGCC,TYROBP
GO:BP	regulation of cell killing	GO:0031341	false	0.04877257376285734	1.3118243257799045	106	116	2	62700	IFNG,TYROBP
GO:BP	intrinsic apoptotic signaling pathway in response to DNA damage	GO:0008630	false	0.04877257376285734	1.3118243257799045	106	116	2	62700	SFN,BCL2A1
GO:BP	positive regulation of secretion by cell	GO:1903532	false	0.0494437404983803	1.3058886816013318	290	116	3	62700	BLK,IFNG,RGCC
GO:BP	apoptotic mitochondrial changes	GO:0008637	false	0.04952416372519184	1.3051828493098792	107	116	2	62700	SFN,BCL2A1
GO:BP	angiogenesis	GO:0001525	false	0.04987969114341517	1.302076244349986	529	116	4	62700	FOXO4,GADD45A,RGCC,TJP1
GO:CC	cytosol	GO:0005829	false	3.106010410213353e-23	22.507797093008413	5457	116	52	62700	PIR,HBZ,SPRR2B,RAB38,CBS,RPLP2,BLK,TP53I3,CITED2,SEC61G,S100A12,RENBP,YARS2,FTL,SH3BGRL,MYH11,SFN,S100A8,FOXO4,POLR2K,EMD,RPS12,HPRT1,PPP2R3B,TNFRSF10A,MT3,ARL2BP,AKR1C4,CDK4,KRT31,MSTO1,PTTG1,BCL2A1,ARHGEF5,DUSP23,DUSP12,DYNLL1,EIF4EBP1,SOCS1,MT1A,CAMK1,GSTA4,CCHCR1,TSC22D3,RGCC,TJP1,S100A6,AIMP2,MCTS1,FDPS,SPRR1B,RPS27
GO:CC	membrane	GO:0016020	false	2.92428901544355e-16	15.533979707087132	9853	116	58	62700	DPM2,HIGD1B,TRAV8-2,CDIPT,SPRR2B,RAB38,OR1L3,RPLP2,BLK,SLC25A24,SLC12A7,UQCR10,SEC61G,FAM156A,MRPL51,S100A12,IGLV4-60,TMPRSS11E,FTL,SH3BGRL,S100A8,PPT2,KCNJ4,IGKV1D-33,EMD,RPS12,GPR34,CST6,OPN1LW,ARMCX6,OCA2,UPK1A,TNFRSF10A,MT3,IGLC3,TAS2R7,TMEM69,CDK4,MSTO1,BCL2A1,ARHGEF5,DYNLL1,SOCS1,NDUFB11,IGLV3-9,SLC22A18,OPRL1,TJP1,ICOSLG,S100A6,AIMP2,TYROBP,IGLV1-47,GP9,TRPM1,CRNN,FDPS,SPRR1B
GO:CC	extracellular region	GO:0005576	false	5.529432772492078e-13	12.257319417775161	4206	116	35	62700	HBZ,MUC2,RPLP2,SCGB1D2,GUCA2A,CST4,CCL23,S100A12,IGLV4-60,RENBP,TMPRSS11E,FTL,SH3BGRL,MYH11,SFN,S100A8,SPINK2,PPT2,IGKV1D-33,IFNG,CST6,HPRT1,PRSS1,UPK1A,MT3,IGLC3,AKR1C4,KRT31,SAA1,IGLV3-9,ICOSLG,S100A6,IGLV1-47,CALML3,CRNN
GO:CC	extracellular space	GO:0005615	false	5.59257695287211e-12	11.252388031374776	3284	116	30	62700	HBZ,RPLP2,SCGB1D2,CST4,CCL23,IGLV4-60,RENBP,FTL,SH3BGRL,MYH11,SFN,S100A8,PPT2,IGKV1D-33,IFNG,CST6,HPRT1,PRSS1,UPK1A,MT3,IGLC3,AKR1C4,KRT31,SAA1,IGLV3-9,ICOSLG,S100A6,IGLV1-47,CALML3,CRNN
GO:CC	vesicle	GO:0031982	false	2.0384006849764996e-11	10.690710443406035	3976	116	32	62700	HBZ,RAB38,RPLP2,CST4,S100A12,RENBP,FTL,SH3BGRL,MYH11,SFN,S100A8,SPINK2,PPT2,KCNJ4,IGKV1D-33,CST6,HPRT1,OCA2,UPK1A,MT3,IGLC3,AKR1C4,KRT31,DYNLL1,SOCS1,SAA1,OPRL1,ICOSLG,S100A6,TYROBP,CALML3,CRNN
GO:CC	extracellular exosome	GO:0070062	false	1.0700519652699791e-9	8.970595131023202	2109	116	22	62700	HBZ,RPLP2,CST4,RENBP,FTL,SH3BGRL,MYH11,SFN,S100A8,PPT2,IGKV1D-33,CST6,HPRT1,UPK1A,IGLC3,AKR1C4,KRT31,SAA1,ICOSLG,S100A6,CALML3,CRNN
GO:CC	extracellular organelle	GO:0043230	false	1.1021601591813877e-9	8.957755291877415	2134	116	22	62700	HBZ,RPLP2,CST4,RENBP,FTL,SH3BGRL,MYH11,SFN,S100A8,PPT2,IGKV1D-33,CST6,HPRT1,UPK1A,IGLC3,AKR1C4,KRT31,SAA1,ICOSLG,S100A6,CALML3,CRNN
GO:CC	extracellular vesicle	GO:1903561	false	1.1021601591813877e-9	8.957755291877415	2133	116	22	62700	HBZ,RPLP2,CST4,RENBP,FTL,SH3BGRL,MYH11,SFN,S100A8,PPT2,IGKV1D-33,CST6,HPRT1,UPK1A,IGLC3,AKR1C4,KRT31,SAA1,ICOSLG,S100A6,CALML3,CRNN
GO:CC	extracellular membrane-bounded organelle	GO:0065010	false	1.1021601591813877e-9	8.957755291877415	2134	116	22	62700	HBZ,RPLP2,CST4,RENBP,FTL,SH3BGRL,MYH11,SFN,S100A8,PPT2,IGKV1D-33,CST6,HPRT1,UPK1A,IGLC3,AKR1C4,KRT31,SAA1,ICOSLG,S100A6,CALML3,CRNN
GO:CC	cell periphery	GO:0071944	false	4.577104186400306e-9	8.339409201825756	6202	116	36	62700	TRAV8-2,CDIPT,SPRR2B,RAB38,OR1L3,BLK,SLC12A7,S100A12,IGLV4-60,TMPRSS11E,SH3BGRL,S100A8,KCNJ4,IGKV1D-33,EMD,GPR34,CST6,OPN1LW,PRSS1,UPK1A,TNFRSF10A,IGLC3,TAS2R7,ARHGEF5,DYNLL1,IGLV3-9,SLC22A18,OPRL1,TJP1,ICOSLG,S100A6,TYROBP,IGLV1-47,GP9,TRPM1,SPRR1B
GO:CC	plasma membrane	GO:0005886	false	8.617624541346707e-9	8.06461243147919	5717	116	34	62700	TRAV8-2,CDIPT,SPRR2B,RAB38,OR1L3,BLK,SLC12A7,S100A12,IGLV4-60,TMPRSS11E,SH3BGRL,S100A8,KCNJ4,IGKV1D-33,GPR34,CST6,OPN1LW,UPK1A,TNFRSF10A,IGLC3,TAS2R7,ARHGEF5,DYNLL1,IGLV3-9,SLC22A18,OPRL1,TJP1,ICOSLG,S100A6,TYROBP,IGLV1-47,GP9,TRPM1,SPRR1B
GO:CC	protein-containing complex	GO:0032991	false	5.023178674086511e-7	6.299021373743745	8527	116	39	62700	DPM2,TRAV8-2,HBZ,POLR2J,ASCL2,RPLP2,SLC12A7,CITED2,UQCR10,SEC61G,MRPL51,IGLV4-60,TOP3B,FTL,MYH11,FOXO4,KCNJ4,IGKV1D-33,POLR2K,RPS12,PROP1,UPK1A,PPP2R3B,IGLC3,CDK4,DYNLL1,SOCS1,SAA1,IDH3G,NDUFB11,KLF13,IGLV3-9,TAF7,TJP1,AIMP2,MCTS1,IGLV1-47,GP9,RPS27
GO:CC	organelle envelope	GO:0031967	false	0.000001880781749508981	5.725661598114294	1293	116	14	62700	SLC25A24,UQCR10,FAM156A,MRPL51,EMD,ARMCX6,MT3,ARL2BP,CDK4,MSTO1,BCL2A1,NDUFB11,SLC22A18,S100A6
GO:CC	envelope	GO:0031975	false	0.000001880781749508981	5.725661598114294	1293	116	14	62700	SLC25A24,UQCR10,FAM156A,MRPL51,EMD,ARMCX6,MT3,ARL2BP,CDK4,MSTO1,BCL2A1,NDUFB11,SLC22A18,S100A6
GO:CC	non-membrane-bounded organelle	GO:0043228	false	0.0000027860099208812794	5.555017341402248	6569	116	32	62700	TMSB10,ASCL2,RPLP2,CITED2,MRPL51,S100A12,TOP3B,MYH11,S100A8,FOXO4,POLR2K,EMD,RPS12,PROP1,MT3,ARL2BP,CDK4,KRT31,ARHGEF5,DYNLL1,SOCS1,SAA1,IDH3G,KLF13,TAF7,CCHCR1,CTAG2,RGCC,TJP1,ICOSLG,MCTS1,RPS27
GO:CC	intracellular non-membrane-bounded organelle	GO:0043232	false	0.0000027860099208812794	5.555017341402248	6568	116	32	62700	TMSB10,ASCL2,RPLP2,CITED2,MRPL51,S100A12,TOP3B,MYH11,S100A8,FOXO4,POLR2K,EMD,RPS12,PROP1,MT3,ARL2BP,CDK4,KRT31,ARHGEF5,DYNLL1,SOCS1,SAA1,IDH3G,KLF13,TAF7,CCHCR1,CTAG2,RGCC,TJP1,ICOSLG,MCTS1,RPS27
GO:CC	mitochondrion	GO:0005739	false	0.000034533379379968334	4.461760920223976	1672	116	14	62700	HIGD1B,RAB38,SLC25A24,UQCR10,MRPL51,YARS2,ARMCX6,MT3,ARL2BP,MSTO1,BCL2A1,DYNLL1,IDH3G,NDUFB11
GO:CC	membrane-enclosed lumen	GO:0031974	false	0.00009514660308494352	4.02160671224085	6656	116	29	62700	PIR,POLR2J,CITED2,MRPL51,S100A12,IER2,YARS2,FTL,S100A8,PPT2,FOXO4,POLR2K,EMD,RPS12,PPP2R3B,ARL2BP,CDK4,ARHGEF5,DUSP23,DUSP12,GADD45A,SOCS1,SAA1,IDH3G,TAF7,CTAG2,RGCC,FDPS,RPS27
GO:CC	nucleoplasm	GO:0005654	false	0.00009514660308494352	4.02160671224085	4221	116	22	62700	PIR,POLR2J,CITED2,IER2,YARS2,FOXO4,POLR2K,EMD,RPS12,PPP2R3B,ARL2BP,CDK4,ARHGEF5,DUSP23,DUSP12,GADD45A,SOCS1,TAF7,CTAG2,RGCC,FDPS,RPS27
GO:CC	immunoglobulin complex	GO:0019814	false	0.00009514660308494352	4.02160671224085	149	116	5	62700	IGLV4-60,IGKV1D-33,IGLC3,IGLV3-9,IGLV1-47
GO:CC	organelle lumen	GO:0043233	false	0.00009514660308494352	4.02160671224085	6656	116	29	62700	PIR,POLR2J,CITED2,MRPL51,S100A12,IER2,YARS2,FTL,S100A8,PPT2,FOXO4,POLR2K,EMD,RPS12,PPP2R3B,ARL2BP,CDK4,ARHGEF5,DUSP23,DUSP12,GADD45A,SOCS1,SAA1,IDH3G,TAF7,CTAG2,RGCC,FDPS,RPS27
GO:CC	intracellular organelle lumen	GO:0070013	false	0.00009514660308494352	4.02160671224085	6656	116	29	62700	PIR,POLR2J,CITED2,MRPL51,S100A12,IER2,YARS2,FTL,S100A8,PPT2,FOXO4,POLR2K,EMD,RPS12,PPP2R3B,ARL2BP,CDK4,ARHGEF5,DUSP23,DUSP12,GADD45A,SOCS1,SAA1,IDH3G,TAF7,CTAG2,RGCC,FDPS,RPS27
GO:CC	organelle membrane	GO:0031090	false	0.00016683696230933949	3.7777077261883596	3734	116	20	62700	DPM2,CDIPT,RAB38,SLC25A24,UQCR10,SEC61G,MRPL51,KCNJ4,EMD,OPN1LW,ARMCX6,OCA2,MT3,CDK4,MSTO1,BCL2A1,DYNLL1,NDUFB11,TYROBP,TRPM1
GO:CC	mitochondrial envelope	GO:0005740	false	0.00022868529148923575	3.640761767314907	820	116	9	62700	SLC25A24,UQCR10,MRPL51,ARMCX6,MT3,ARL2BP,MSTO1,BCL2A1,NDUFB11
GO:CC	ribosomal subunit	GO:0044391	false	0.00027252836586307174	3.5645882878949675	189	116	5	62700	RPLP2,MRPL51,RPS12,MCTS1,RPS27
GO:CC	cytoskeleton	GO:0005856	false	0.0003643355791265038	3.4384984157363583	2407	116	15	62700	TMSB10,S100A12,MYH11,S100A8,EMD,MT3,ARL2BP,KRT31,ARHGEF5,DYNLL1,SAA1,CCHCR1,CTAG2,RGCC,TJP1
GO:CC	cytosolic ribosome	GO:0022626	false	0.0004921014685173527	3.30794533895285	110	116	4	62700	RPLP2,RPS12,MCTS1,RPS27
GO:CC	mitochondrial membrane	GO:0031966	false	0.0008429307107669688	3.0742081230838116	771	116	8	62700	SLC25A24,UQCR10,MRPL51,ARMCX6,MT3,MSTO1,BCL2A1,NDUFB11
GO:CC	organelle outer membrane	GO:0031968	false	0.0008747898808825684	3.0580962492995583	249	116	5	62700	EMD,ARMCX6,MT3,MSTO1,BCL2A1
GO:CC	outer membrane	GO:0019867	false	0.0008854172863506691	3.052852003372054	251	116	5	62700	EMD,ARMCX6,MT3,MSTO1,BCL2A1
GO:CC	catalytic complex	GO:1902494	false	0.0009427439568231936	3.0256062428276747	1781	116	12	62700	DPM2,POLR2J,UQCR10,POLR2K,PPP2R3B,CDK4,DYNLL1,SOCS1,IDH3G,NDUFB11,TAF7,AIMP2
GO:CC	blood microparticle	GO:0072562	false	0.0009599594224409338	3.0177471242338076	136	116	4	62700	IGKV1D-33,PRSS1,IGLC3,IGLV1-47
GO:CC	endomembrane system	GO:0012505	false	0.0011617885101028922	2.9348729229394825	4742	116	21	62700	DPM2,CDIPT,RAB38,SEC61G,FAM156A,S100A12,FTL,S100A8,SPINK2,EMD,RPS12,OCA2,UPK1A,TNFRSF10A,MT3,CDK4,DYNLL1,SLC22A18,S100A6,TYROBP,TRPM1
GO:CC	nuclear lumen	GO:0031981	false	0.0012681613408014657	2.8968254901748454	5520	116	23	62700	PIR,POLR2J,CITED2,IER2,YARS2,FOXO4,POLR2K,EMD,RPS12,PPP2R3B,ARL2BP,CDK4,ARHGEF5,DUSP23,DUSP12,GADD45A,SOCS1,IDH3G,TAF7,CTAG2,RGCC,FDPS,RPS27
GO:CC	cornified envelope	GO:0001533	false	0.0012681613408014657	2.8968254901748454	58	116	3	62700	SPRR2B,CST6,SPRR1B
GO:CC	intracellular vesicle	GO:0097708	false	0.0014035242289300396	2.852780085772831	2481	116	14	62700	RAB38,S100A12,FTL,MYH11,S100A8,SPINK2,KCNJ4,OCA2,MT3,DYNLL1,SOCS1,SAA1,OPRL1,TYROBP
GO:CC	cytoplasmic vesicle	GO:0031410	false	0.0014035242289300396	2.852780085772831	2476	116	14	62700	RAB38,S100A12,FTL,MYH11,S100A8,SPINK2,KCNJ4,OCA2,MT3,DYNLL1,SOCS1,SAA1,OPRL1,TYROBP
GO:CC	transferase complex, transferring phosphorus-containing groups	GO:0061695	false	0.0023823389788050634	2.622996443461794	325	116	5	62700	POLR2J,POLR2K,CDK4,SOCS1,TAF7
GO:CC	small ribosomal subunit	GO:0015935	false	0.002827222522717966	2.548640008070344	79	116	3	62700	RPS12,MCTS1,RPS27
GO:CC	ribosome	GO:0005840	false	0.002847135252678323	2.5455919012771293	524	116	6	62700	RPLP2,MRPL51,RPS12,MT3,MCTS1,RPS27
GO:CC	RNA polymerase II, holoenzyme	GO:0016591	false	0.004139008029516772	2.383103731083791	93	116	3	62700	POLR2J,POLR2K,TAF7
GO:CC	mitochondrial outer membrane	GO:0005741	false	0.004451773609448714	2.3514669293928376	220	116	4	62700	ARMCX6,MT3,MSTO1,BCL2A1
GO:CC	melanosome	GO:0042470	false	0.006548913877100279	2.183830720816587	111	116	3	62700	RAB38,MYH11,OCA2
GO:CC	pigment granule	GO:0048770	false	0.006548913877100279	2.183830720816587	111	116	3	62700	RAB38,MYH11,OCA2
GO:CC	nuclear DNA-directed RNA polymerase complex	GO:0055029	false	0.007489468288748896	2.125549013736999	117	116	3	62700	POLR2J,POLR2K,TAF7
GO:CC	DNA-directed RNA polymerase complex	GO:0000428	false	0.008359680853722158	2.0778103022395813	123	116	3	62700	POLR2J,POLR2K,TAF7
GO:CC	RNA polymerase complex	GO:0030880	false	0.008811186152018483	2.0549656234153035	126	116	3	62700	POLR2J,POLR2K,TAF7
GO:CC	oxidoreductase complex	GO:1990204	false	0.010015867074198603	1.9993114478442209	134	116	3	62700	UQCR10,IDH3G,NDUFB11
GO:CC	nuclear envelope	GO:0005635	false	0.01214736077602428	1.9155180697953862	502	116	5	62700	FAM156A,EMD,CDK4,SLC22A18,S100A6
GO:CC	mitochondrial protein-containing complex	GO:0098798	false	0.012284685276968384	1.910635965291087	305	116	4	62700	UQCR10,MRPL51,IDH3G,NDUFB11
GO:CC	secretory vesicle	GO:0099503	false	0.015546073727509279	1.808379276976954	1039	116	7	62700	S100A12,FTL,S100A8,SPINK2,MT3,DYNLL1,TYROBP
GO:CC	membrane protein complex	GO:0098796	false	0.01619029119683234	1.7907453400026403	1357	116	8	62700	DPM2,TRAV8-2,UQCR10,SEC61G,KCNJ4,SOCS1,NDUFB11,GP9
GO:CC	organelle inner membrane	GO:0019866	false	0.01732826354162255	1.76124495558244	566	116	5	62700	SLC25A24,UQCR10,MRPL51,EMD,NDUFB11
GO:CC	microtubule cytoskeleton	GO:0015630	false	0.018042040094470187	1.743714356390697	1388	116	8	62700	EMD,MT3,ARL2BP,DYNLL1,SAA1,CCHCR1,CTAG2,RGCC
GO:CC	supramolecular complex	GO:0099080	false	0.019061928431332118	1.7198331653597623	1404	116	8	62700	MYH11,EMD,MT3,KRT31,DYNLL1,SOCS1,SAA1,ICOSLG
GO:CC	microtubule organizing center	GO:0005815	false	0.020921893954556736	1.6793990035149977	855	116	6	62700	EMD,ARL2BP,DYNLL1,CCHCR1,CTAG2,RGCC
GO:CC	secretory granule	GO:0030141	false	0.021535101167758443	1.6668530836647415	871	116	6	62700	S100A12,FTL,S100A8,SPINK2,DYNLL1,TYROBP
GO:CC	transferase complex	GO:1990234	false	0.023819267315597373	1.623071601614238	892	116	6	62700	DPM2,POLR2J,POLR2K,CDK4,SOCS1,TAF7
GO:CC	bounding membrane of organelle	GO:0098588	false	0.02523646148700656	1.597971539459591	2160	116	10	62700	RAB38,SEC61G,EMD,ARMCX6,OCA2,MT3,MSTO1,BCL2A1,DYNLL1,TYROBP
GO:CC	centrosome	GO:0005813	false	0.02608337303065171	1.5836362475307022	647	116	5	62700	EMD,ARL2BP,DYNLL1,CTAG2,RGCC
GO:CC	small-subunit processome	GO:0032040	true	0.028873641375666385	1.539498441971932	73	116	2	62700	RPS12,RPS27
GO:CC	intracellular protein-containing complex	GO:0140535	false	0.030356482080611216	1.5177485589129764	951	116	6	62700	DPM2,POLR2J,FTL,POLR2K,TAF7,AIMP2
GO:CC	chromosome	GO:0005694	false	0.03406839508808494	1.4676483249236347	1942	116	9	62700	ASCL2,CITED2,TOP3B,FOXO4,PROP1,CDK4,DYNLL1,KLF13,TAF7
GO:CC	microtubule	GO:0005874	false	0.03853632978968718	1.4141296500331368	474	116	4	62700	EMD,MT3,DYNLL1,SAA1
GO:CC	supramolecular fiber	GO:0099512	false	0.04053258686378401	1.3921956779060887	1034	116	6	62700	MYH11,EMD,MT3,KRT31,DYNLL1,SAA1
GO:CC	respiratory chain complex	GO:0098803	false	0.04054209425254363	1.3920938210393656	93	116	2	62700	UQCR10,NDUFB11
GO:CC	supramolecular polymer	GO:0099081	false	0.04070287384517345	1.3903749261301002	1042	116	6	62700	MYH11,EMD,MT3,KRT31,DYNLL1,SAA1
GO:CC	chromatin	GO:0000785	false	0.041449954008387455	1.3824759469934331	1366	116	7	62700	ASCL2,CITED2,FOXO4,PROP1,CDK4,KLF13,TAF7
GO:CC	mitochondrial respirasome	GO:0005746	false	0.041449954008387455	1.3824759469934331	96	116	2	62700	UQCR10,NDUFB11
GO:CC	mitochondrial matrix	GO:0005759	false	0.041449954008387455	1.3824759469934331	494	116	4	62700	MRPL51,YARS2,ARL2BP,IDH3G
GO:CC	mitochondrial inner membrane	GO:0005743	false	0.044246276531477044	1.3541232707259865	510	116	4	62700	SLC25A24,UQCR10,MRPL51,NDUFB11
GO:CC	respirasome	GO:0070469	false	0.0461788130802957	1.3355572338117074	104	116	2	62700	UQCR10,NDUFB11
GO:CC	polymeric cytoskeletal fiber	GO:0099513	false	0.0461788130802957	1.3355572338117074	793	116	5	62700	EMD,MT3,KRT31,DYNLL1,SAA1
GO:CC	transcription regulator complex	GO:0005667	false	0.0461788130802957	1.3355572338117074	520	116	4	62700	ASCL2,PROP1,CDK4,TAF7
GO:CC	preribosome	GO:0030684	false	0.048594147123965925	1.3134160357754718	108	116	2	62700	RPS12,RPS27
GO:CC	protein-DNA complex	GO:0032993	false	0.04905735444220085	1.309295876067126	1435	116	7	62700	ASCL2,CITED2,FOXO4,PROP1,CDK4,KLF13,TAF7
KEGG	KEGG root term	KEGG:00000	false	1.6623455519467218e-19	18.779278694327527	8161	116	58	62700	DPM2,CDIPT,POLR2J,MUC2,CBS,OR1L3,RPLP2,BLK,TP53I3,CST4,CCL23,SLC12A7,CITED2,UQCR10,SEC61G,RENBP,TOP3B,YARS2,FTL,MYH11,SFN,S100A8,PPT2,FOXO4,KCNJ4,POLR2K,IFNG,EMD,RPS12,HPRT1,PRSS1,PPP2R3B,TNFRSF10A,AKR1C4,TAS2R7,CDK4,KRT31,PTTG1,BCL2A1,GADD45A,DYNLL1,EIF4EBP1,SOCS1,IDH3G,NDUFB11,MT1A,TAF7,CAMK1,GSTA4,RGCC,OPRL1,TJP1,ICOSLG,TYROBP,GP9,CALML3,FDPS,RPS27
KEGG	p53 signaling pathway	KEGG:04115	false	0.000026450444151526453	4.57756703096575	73	116	5	62700	TP53I3,SFN,TNFRSF10A,CDK4,GADD45A
KEGG	Glioma	KEGG:05214	false	0.0007979148584302988	3.098043447604938	75	116	4	62700	CDK4,GADD45A,CAMK1,CALML3
KEGG	Influenza A	KEGG:05164	false	0.0008040694400032501	3.0947064436545464	168	116	5	62700	IFNG,PRSS1,TNFRSF10A,CDK4,FDPS
KEGG	Metabolic pathways	KEGG:01100	false	0.0011302973006423287	2.946807309572926	1532	116	12	62700	DPM2,CDIPT,CBS,UQCR10,RENBP,PPT2,HPRT1,AKR1C4,IDH3G,NDUFB11,GSTA4,FDPS
KEGG	Cellular senescence	KEGG:04218	false	0.006098856099188819	2.2147516135787657	156	116	4	62700	CDK4,GADD45A,EIF4EBP1,CALML3
KEGG	Cell cycle	KEGG:04110	false	0.006098856099188819	2.2147516135787657	157	116	4	62700	SFN,CDK4,PTTG1,GADD45A
KEGG	Chemical carcinogenesis - reactive oxygen species	KEGG:05208	false	0.01967805129918573	1.706017911591355	222	116	4	62700	UQCR10,AKR1C4,NDUFB11,GSTA4
KEGG	Natural killer cell mediated cytotoxicity	KEGG:04650	false	0.030867973151873607	1.5104918861594887	124	116	3	62700	IFNG,TNFRSF10A,TYROBP
KEGG	Apoptosis	KEGG:04210	false	0.030867973151873607	1.5104918861594887	135	116	3	62700	TNFRSF10A,BCL2A1,GADD45A
KEGG	Osteoclast differentiation	KEGG:04380	false	0.030867973151873607	1.5104918861594887	125	116	3	62700	IFNG,SOCS1,TYROBP
KEGG	Fluid shear stress and atherosclerosis	KEGG:05418	false	0.030867973151873607	1.5104918861594887	138	116	3	62700	IFNG,GSTA4,CALML3
KEGG	Insulin signaling pathway	KEGG:04910	false	0.030867973151873607	1.5104918861594887	137	116	3	62700	EIF4EBP1,SOCS1,CALML3
KEGG	Huntington disease	KEGG:05016	false	0.033900125204641446	1.4697986977973758	306	116	4	62700	POLR2J,UQCR10,POLR2K,NDUFB11
KEGG	Pathways in cancer	KEGG:05200	false	0.03392378623094693	1.4694956821393284	529	116	5	62700	IFNG,CDK4,GADD45A,GSTA4,CALML3
KEGG	Ribosome	KEGG:03010	false	0.03392378623094693	1.4694956821393284	153	116	3	62700	RPLP2,RPS12,RPS27
KEGG	Oxytocin signaling pathway	KEGG:04921	false	0.03392378623094693	1.4694956821393284	154	116	3	62700	KCNJ4,CAMK1,CALML3
KEGG	Necroptosis	KEGG:04217	false	0.03392378623094693	1.4694956821393284	159	116	3	62700	FTL,IFNG,TNFRSF10A
KEGG	Vibrio cholerae infection	KEGG:05110	false	0.034945919655115586	1.4566035259188308	50	116	2	62700	SEC61G,TJP1
KEGG	Tight junction	KEGG:04530	false	0.034945919655115586	1.4566035259188308	169	116	3	62700	MYH11,CDK4,TJP1
KEGG	Hepatocellular carcinoma	KEGG:05225	false	0.034945919655115586	1.4566035259188308	166	116	3	62700	CDK4,GADD45A,GSTA4
KEGG	Mineral absorption	KEGG:04978	false	0.04771994684899241	1.321300048723451	60	116	2	62700	FTL,MT1A
KEGG	Pathogenic Escherichia coli infection	KEGG:05130	false	0.04805665911175481	1.3182464245384133	196	116	3	62700	MYH11,TNFRSF10A,TJP1
REAC	Disease	REAC:R-HSA-1643685	false	3.5492475034736304e-9	8.449863714474631	1768	116	21	62700	DPM2,POLR2J,RPLP2,SFN,S100A8,FOXO4,IGKV1D-33,POLR2K,RPS12,HPRT1,OPN1LW,IGLC3,CDK4,BCL2A1,DYNLL1,TAF7,SLC22A18,TJP1,IGLV1-47,GP9,RPS27
REAC	Viral Infection Pathways	REAC:R-HSA-9824446	false	0.000007426524012529386	5.1292144103857895	809	116	12	62700	POLR2J,RPLP2,SFN,IGKV1D-33,POLR2K,RPS12,IGLC3,DYNLL1,TAF7,TJP1,IGLV1-47,RPS27
REAC	Generic Transcription Pathway	REAC:R-HSA-212436	false	0.000009272819483421665	5.032788194667259	1236	116	14	62700	POLR2J,BLK,TP53I3,CITED2,SFN,FOXO4,POLR2K,IFNG,TNFRSF10A,CDK4,GADD45A,TAF7,RGCC,TJP1
REAC	Translation	REAC:R-HSA-72766	false	0.000009272819483421665	5.032788194667259	292	116	8	62700	RPLP2,SEC61G,MRPL51,YARS2,RPS12,EIF4EBP1,AIMP2,RPS27
REAC	RNA Polymerase II Transcription	REAC:R-HSA-73857	false	0.000019318503582442863	4.714026517209201	1357	116	14	62700	POLR2J,BLK,TP53I3,CITED2,SFN,FOXO4,POLR2K,IFNG,TNFRSF10A,CDK4,GADD45A,TAF7,RGCC,TJP1
REAC	Signal Transduction	REAC:R-HSA-162582	false	0.000019318503582442863	4.714026517209201	2546	116	19	62700	POLR2J,MYH11,SFN,S100A8,FOXO4,POLR2K,EMD,OPN1LW,TNFRSF10A,TAS2R7,CDK4,ARHGEF5,DYNLL1,EIF4EBP1,SOCS1,SAA1,OPRL1,TJP1,RPS27
REAC	Transcriptional Regulation by TP53	REAC:R-HSA-3700989	false	0.000024718220542804166	4.606982797185867	359	116	8	62700	POLR2J,TP53I3,SFN,POLR2K,TNFRSF10A,GADD45A,TAF7,RGCC
REAC	Infectious disease	REAC:R-HSA-5663205	false	0.000024718220542804166	4.606982797185867	999	116	12	62700	POLR2J,RPLP2,SFN,IGKV1D-33,POLR2K,RPS12,IGLC3,DYNLL1,TAF7,TJP1,IGLV1-47,RPS27
REAC	Gene expression (Transcription)	REAC:R-HSA-74160	false	0.000042052513644845654	4.376208039593565	1493	116	14	62700	POLR2J,BLK,TP53I3,CITED2,SFN,FOXO4,POLR2K,IFNG,TNFRSF10A,CDK4,GADD45A,TAF7,RGCC,TJP1
REAC	Binding and Uptake of Ligands by Scavenger Receptors	REAC:R-HSA-2173782	false	0.000057008522439025994	4.244060215001717	97	116	5	62700	FTL,IGKV1D-33,IGLC3,SAA1,IGLV1-47
REAC	Metabolism	REAC:R-HSA-1430728	false	0.00006870004007777461	4.163043009584536	2072	116	16	62700	CDIPT,CBS,RPLP2,UQCR10,PPT2,RPS12,HPRT1,OCA2,PRSS1,AKR1C4,IDH3G,NDUFB11,GSTA4,AIMP2,FDPS,RPS27
REAC	Selenoamino acid metabolism	REAC:R-HSA-2408522	false	0.00011568247452141143	3.9367324301161046	117	116	5	62700	CBS,RPLP2,RPS12,AIMP2,RPS27
REAC	Adaptive Immune System	REAC:R-HSA-1280218	false	0.00011568247452141143	3.9367324301161046	809	116	10	62700	BLK,SEC61G,S100A8,IGKV1D-33,IGLC3,DYNLL1,SOCS1,ICOSLG,TYROBP,IGLV1-47
REAC	Cell Cycle	REAC:R-HSA-1640170	false	0.0001855856569232918	3.7314555914779968	679	116	9	62700	POLR2J,SFN,POLR2K,EMD,PPP2R3B,CDK4,PTTG1,DYNLL1,RPS27
REAC	Influenza Viral RNA Transcription and Replication	REAC:R-HSA-168273	false	0.0001855856569232918	3.7314555914779968	133	116	5	62700	POLR2J,RPLP2,POLR2K,RPS12,RPS27
REAC	Immune System	REAC:R-HSA-168256	false	0.00020383937666658072	3.6907119173994842	2051	116	15	62700	BLK,SEC61G,S100A12,FTL,S100A8,IGKV1D-33,POLR2K,IFNG,IGLC3,DYNLL1,SOCS1,SAA1,ICOSLG,TYROBP,IGLV1-47
REAC	Innate Immune System	REAC:R-HSA-168249	false	0.00021147553622901844	3.6747398651458996	1100	116	11	62700	S100A12,FTL,S100A8,IGKV1D-33,POLR2K,IGLC3,DYNLL1,SOCS1,SAA1,TYROBP,IGLV1-47
REAC	FOXO-mediated transcription	REAC:R-HSA-9614085	false	0.00021658731366855512	3.664366985222693	66	116	4	62700	CITED2,SFN,FOXO4,GADD45A
REAC	Vesicle-mediated transport	REAC:R-HSA-5653656	false	0.0002318448956661358	3.6348024611588747	718	116	9	62700	RAB38,FTL,SFN,IGKV1D-33,IGLC3,DYNLL1,SAA1,TJP1,IGLV1-47
REAC	Developmental Biology	REAC:R-HSA-1266738	false	0.0002529021617756117	3.597047458345565	1140	116	11	62700	POLR2J,SPRR2B,RPLP2,MYH11,POLR2K,RPS12,CDK4,KRT31,TYROBP,SPRR1B,RPS27
REAC	Influenza Infection	REAC:R-HSA-168255	false	0.0002580764162982329	3.5882516806150186	152	116	5	62700	POLR2J,RPLP2,POLR2K,RPS12,RPS27
REAC	Metabolism of proteins	REAC:R-HSA-392499	false	0.00037751089028774523	3.42307051549531	1946	116	14	62700	DPM2,RAB38,RPLP2,SEC61G,MRPL51,RENBP,YARS2,FOXO4,RPS12,DYNLL1,EIF4EBP1,SAA1,AIMP2,RPS27
REAC	Antigen activates B Cell Receptor (BCR) leading to generation of second messengers	REAC:R-HSA-983695	false	0.0004474156118211545	3.349288865993775	84	116	4	62700	BLK,IGKV1D-33,IGLC3,IGLV1-47
REAC	SARS-CoV Infections	REAC:R-HSA-9679506	false	0.0005669679754672655	3.2464414710376674	459	116	7	62700	SFN,IGKV1D-33,RPS12,IGLC3,TJP1,IGLV1-47,RPS27
REAC	Toll Like Receptor 2 (TLR2) Cascade	REAC:R-HSA-181438	false	0.0012270905753772668	2.911123379461474	115	116	4	62700	S100A12,S100A8,SOCS1,SAA1
REAC	SRP-dependent cotranslational protein targeting to membrane	REAC:R-HSA-1799339	false	0.0012270905753772668	2.911123379461474	113	116	4	62700	RPLP2,SEC61G,RPS12,RPS27
REAC	Toll Like Receptor TLR1:TLR2 Cascade	REAC:R-HSA-168179	false	0.0012270905753772668	2.911123379461474	115	116	4	62700	S100A12,S100A8,SOCS1,SAA1
REAC	MyD88:MAL(TIRAP) cascade initiated on plasma membrane	REAC:R-HSA-166058	false	0.0012270905753772668	2.911123379461474	112	116	4	62700	S100A12,S100A8,SOCS1,SAA1
REAC	Toll Like Receptor TLR6:TLR2 Cascade	REAC:R-HSA-168188	false	0.0012270905753772668	2.911123379461474	112	116	4	62700	S100A12,S100A8,SOCS1,SAA1
REAC	Metabolism of amino acids and derivatives	REAC:R-HSA-71291	false	0.001261400901971177	2.899146862798094	370	116	6	62700	CBS,RPLP2,RPS12,OCA2,AIMP2,RPS27
REAC	Cap-dependent Translation Initiation	REAC:R-HSA-72737	false	0.0012712468167305625	2.8957701215642486	120	116	4	62700	RPLP2,RPS12,EIF4EBP1,RPS27
REAC	Eukaryotic Translation Initiation	REAC:R-HSA-72613	false	0.0012712468167305625	2.8957701215642486	120	116	4	62700	RPLP2,RPS12,EIF4EBP1,RPS27
REAC	Cellular responses to stimuli	REAC:R-HSA-8953897	false	0.0016985278310094006	2.7699273326592553	796	116	8	62700	RPLP2,CITED2,RPS12,MT3,CDK4,DYNLL1,MT1A,RPS27
REAC	Toll Like Receptor 4 (TLR4) Cascade	REAC:R-HSA-166016	false	0.0020348551547926708	2.691466499319887	143	116	4	62700	S100A12,S100A8,SOCS1,SAA1
REAC	CD22 mediated BCR regulation	REAC:R-HSA-5690714	false	0.002437237176017326	2.6131022060538673	60	116	3	62700	IGKV1D-33,IGLC3,IGLV1-47
REAC	Activation of the mRNA upon binding of the cap-binding complex and eIFs, and subsequent binding to 43S	REAC:R-HSA-72662	false	0.002437237176017326	2.6131022060538673	60	116	3	62700	RPS12,EIF4EBP1,RPS27
REAC	Classical antibody-mediated complement activation	REAC:R-HSA-173623	false	0.0025042027855238782	2.601330505705969	61	116	3	62700	IGKV1D-33,IGLC3,IGLV1-47
REAC	Signaling by the B Cell Receptor (BCR)	REAC:R-HSA-983705	false	0.002876936031504835	2.5410697945133305	163	116	4	62700	BLK,IGKV1D-33,IGLC3,IGLV1-47
REAC	Toll-like Receptor Cascades	REAC:R-HSA-168898	false	0.0028953787190184217	2.5382946219805445	165	116	4	62700	S100A12,S100A8,SOCS1,SAA1
REAC	FCGR activation	REAC:R-HSA-2029481	false	0.002924926930705581	2.5338849788083775	67	116	3	62700	IGKV1D-33,IGLC3,IGLV1-47
REAC	Role of LAT2/NTAL/LAB on calcium mobilization	REAC:R-HSA-2730905	false	0.002962525541187125	2.5283378967290755	69	116	3	62700	IGKV1D-33,IGLC3,IGLV1-47
REAC	Scavenging of heme from plasma	REAC:R-HSA-2168880	false	0.002962525541187125	2.5283378967290755	69	116	3	62700	IGKV1D-33,IGLC3,IGLV1-47
REAC	Creation of C4 and C2 activators	REAC:R-HSA-166786	false	0.002962525541187125	2.5283378967290755	68	116	3	62700	IGKV1D-33,IGLC3,IGLV1-47
REAC	Transcription of the HIV genome	REAC:R-HSA-167172	false	0.002962525541187125	2.5283378967290755	69	116	3	62700	POLR2J,POLR2K,TAF7
REAC	Apoptosis	REAC:R-HSA-109581	false	0.0031971408099600333	2.4952382359078693	176	116	4	62700	SFN,TNFRSF10A,DYNLL1,TJP1
REAC	RHO GTPase Effectors	REAC:R-HSA-195258	false	0.0031971408099600333	2.4952382359078693	319	116	5	62700	MYH11,SFN,S100A8,DYNLL1,RPS27
REAC	Signaling by Rho GTPases	REAC:R-HSA-194315	false	0.0032540518859339863	2.487575526508205	702	116	7	62700	MYH11,SFN,S100A8,EMD,ARHGEF5,DYNLL1,RPS27
REAC	Immunoregulatory interactions between a Lymphoid and a non-Lymphoid cell	REAC:R-HSA-198933	false	0.003437815619181384	2.4637174195976015	181	116	4	62700	IGKV1D-33,IGLC3,TYROBP,IGLV1-47
REAC	Initial triggering of complement	REAC:R-HSA-166663	false	0.003509328052682636	2.4547760319525893	76	116	3	62700	IGKV1D-33,IGLC3,IGLV1-47
REAC	Signaling by Rho GTPases, Miro GTPases and RHOBTB3	REAC:R-HSA-9716542	false	0.003509328052682636	2.4547760319525893	717	116	7	62700	MYH11,SFN,S100A8,EMD,ARHGEF5,DYNLL1,RPS27
REAC	RNA Polymerase II Pre-transcription Events	REAC:R-HSA-674695	false	0.003825853628469738	2.417271649458723	80	116	3	62700	POLR2J,POLR2K,TAF7
REAC	Cell surface interactions at the vascular wall	REAC:R-HSA-202733	false	0.003825853628469738	2.417271649458723	190	116	4	62700	IGKV1D-33,TNFRSF10A,IGLC3,IGLV1-47
REAC	Role of phospholipids in phagocytosis	REAC:R-HSA-2029485	false	0.003909315937480342	2.4078992299617736	81	116	3	62700	IGKV1D-33,IGLC3,IGLV1-47
REAC	SARS-CoV-2-host interactions	REAC:R-HSA-9705683	false	0.003951620631121819	2.403224755814875	197	116	4	62700	SFN,RPS12,TJP1,RPS27
REAC	FCERI mediated Ca+2 mobilization	REAC:R-HSA-2871809	false	0.003951620631121819	2.403224755814875	83	116	3	62700	IGKV1D-33,IGLC3,IGLV1-47
REAC	FCERI mediated MAPK activation	REAC:R-HSA-2871796	false	0.003951620631121819	2.403224755814875	83	116	3	62700	IGKV1D-33,IGLC3,IGLV1-47
REAC	Cell Cycle, Mitotic	REAC:R-HSA-69278	false	0.0043174524948316724	2.3647724323003922	549	116	6	62700	EMD,PPP2R3B,CDK4,PTTG1,DYNLL1,RPS27
REAC	Programmed Cell Death	REAC:R-HSA-5357801	false	0.00463634034842778	2.3338246904783633	208	116	4	62700	SFN,TNFRSF10A,DYNLL1,TJP1
REAC	Viral mRNA Translation	REAC:R-HSA-192823	false	0.00463634034842778	2.3338246904783633	90	116	3	62700	RPLP2,RPS12,RPS27
REAC	Peptide chain elongation	REAC:R-HSA-156902	false	0.00463634034842778	2.3338246904783633	90	116	3	62700	RPLP2,RPS12,RPS27
REAC	Eukaryotic Translation Elongation	REAC:R-HSA-156842	false	0.005005023515927763	2.3005938776624504	94	116	3	62700	RPLP2,RPS12,RPS27
REAC	Eukaryotic Translation Termination	REAC:R-HSA-72764	false	0.005005023515927763	2.3005938776624504	94	116	3	62700	RPLP2,RPS12,RPS27
REAC	FCGR3A-mediated IL10 synthesis	REAC:R-HSA-9664323	false	0.005005023515927763	2.3005938776624504	93	116	3	62700	IGKV1D-33,IGLC3,IGLV1-47
REAC	Selenocysteine synthesis	REAC:R-HSA-2408557	false	0.005005023515927763	2.3005938776624504	94	116	3	62700	RPLP2,RPS12,RPS27
REAC	SARS-CoV-1-host interactions	REAC:R-HSA-9692914	false	0.005049664665238119	2.2967374612619627	95	116	3	62700	SFN,RPS12,RPS27
REAC	Nonsense Mediated Decay (NMD) independent of the Exon Junction Complex (EJC)	REAC:R-HSA-975956	false	0.005073167249258733	2.2947208198760007	96	116	3	62700	RPLP2,RPS12,RPS27
REAC	Mitotic Metaphase and Anaphase	REAC:R-HSA-2555396	false	0.00561730694360707	2.250471844546021	229	116	4	62700	EMD,PTTG1,DYNLL1,RPS27
REAC	Regulation of Complement cascade	REAC:R-HSA-977606	false	0.00561730694360707	2.250471844546021	101	116	3	62700	IGKV1D-33,IGLC3,IGLV1-47
REAC	Mitotic Anaphase	REAC:R-HSA-68882	false	0.00561730694360707	2.250471844546021	228	116	4	62700	EMD,PTTG1,DYNLL1,RPS27
REAC	Response of EIF2AK4 (GCN2) to amino acid deficiency	REAC:R-HSA-9633012	false	0.005653150877277072	2.24770942347417	102	116	3	62700	RPLP2,RPS12,RPS27
REAC	Formation of a pool of free 40S subunits	REAC:R-HSA-72689	false	0.005653150877277072	2.24770942347417	102	116	3	62700	RPLP2,RPS12,RPS27
REAC	FCGR3A-mediated phagocytosis	REAC:R-HSA-9664422	false	0.006655463308520367	2.176821706480797	113	116	3	62700	IGKV1D-33,IGLC3,IGLV1-47
REAC	L13a-mediated translational silencing of Ceruloplasmin expression	REAC:R-HSA-156827	false	0.006655463308520367	2.176821706480797	112	116	3	62700	RPLP2,RPS12,RPS27
REAC	Complement cascade	REAC:R-HSA-166658	false	0.006655463308520367	2.176821706480797	111	116	3	62700	IGKV1D-33,IGLC3,IGLV1-47
REAC	Leishmania phagocytosis	REAC:R-HSA-9664417	false	0.006655463308520367	2.176821706480797	113	116	3	62700	IGKV1D-33,IGLC3,IGLV1-47
REAC	Parasite infection	REAC:R-HSA-9664407	false	0.006655463308520367	2.176821706480797	113	116	3	62700	IGKV1D-33,IGLC3,IGLV1-47
REAC	GTP hydrolysis and joining of the 60S ribosomal subunit	REAC:R-HSA-72706	false	0.006655463308520367	2.176821706480797	113	116	3	62700	RPLP2,RPS12,RPS27
REAC	Regulation of actin dynamics for phagocytic cup formation	REAC:R-HSA-2029482	false	0.006912505660132932	2.16036450007589	116	116	3	62700	IGKV1D-33,IGLC3,IGLV1-47
REAC	Nonsense-Mediated Decay (NMD)	REAC:R-HSA-927802	false	0.006912505660132932	2.16036450007589	116	116	3	62700	RPLP2,RPS12,RPS27
REAC	Nonsense Mediated Decay (NMD) enhanced by the Exon Junction Complex (EJC)	REAC:R-HSA-975957	false	0.006912505660132932	2.16036450007589	116	116	3	62700	RPLP2,RPS12,RPS27
REAC	Formation of the cornified envelope	REAC:R-HSA-6809371	false	0.008535258263426606	2.0687833332857317	128	116	3	62700	SPRR2B,KRT31,SPRR1B
REAC	Anti-inflammatory response favouring Leishmania parasite infection	REAC:R-HSA-9662851	false	0.008935541965511112	2.048879101189371	132	116	3	62700	IGKV1D-33,IGLC3,IGLV1-47
REAC	Late Phase of HIV Life Cycle	REAC:R-HSA-162599	false	0.008935541965511112	2.048879101189371	132	116	3	62700	POLR2J,POLR2K,TAF7
REAC	Leishmania parasite growth and survival	REAC:R-HSA-9664433	false	0.008935541965511112	2.048879101189371	132	116	3	62700	IGKV1D-33,IGLC3,IGLV1-47
REAC	Neutrophil degranulation	REAC:R-HSA-6798695	false	0.009057951742453562	2.0429699974134894	476	116	5	62700	S100A12,FTL,S100A8,DYNLL1,TYROBP
REAC	FCERI mediated NF-kB activation	REAC:R-HSA-2871837	false	0.009570234207723311	2.0190774338138326	136	116	3	62700	IGKV1D-33,IGLC3,IGLV1-47
REAC	SARS-CoV-2 Infection	REAC:R-HSA-9694516	false	0.009682734362324754	2.0140019824872324	292	116	4	62700	SFN,RPS12,TJP1,RPS27
REAC	Fcgamma receptor (FCGR) dependent phagocytosis	REAC:R-HSA-2029480	false	0.009911074516824492	2.0038792585893765	140	116	3	62700	IGKV1D-33,IGLC3,IGLV1-47
REAC	SARS-CoV-1 Infection	REAC:R-HSA-9678108	false	0.009911074516824492	2.0038792585893765	140	116	3	62700	SFN,RPS12,RPS27
REAC	Transport of small molecules	REAC:R-HSA-382551	false	0.009911074516824492	2.0038792585893765	718	116	6	62700	SLC12A7,FTL,ARL2BP,SLC22A18,TSC22D3,TRPM1
REAC	HIV Life Cycle	REAC:R-HSA-162587	false	0.010780281462646674	1.967369899995426	145	116	3	62700	POLR2J,POLR2K,TAF7
REAC	Potential therapeutics for SARS	REAC:R-HSA-9679191	false	0.011430170529898476	1.9419472901960182	150	116	3	62700	IGKV1D-33,IGLC3,IGLV1-47
REAC	G alpha (i) signalling events	REAC:R-HSA-418594	false	0.01143726379046328	1.9416778621545823	313	116	4	62700	OPN1LW,TAS2R7,SAA1,OPRL1
REAC	Cellular response to starvation	REAC:R-HSA-9711097	false	0.01253830468105443	1.9017611810042412	157	116	3	62700	RPLP2,RPS12,RPS27
REAC	Protein localization	REAC:R-HSA-9609507	false	0.012674659637984528	1.8970636942691728	158	116	3	62700	SEC61G,EMD,IDH3G
REAC	Cellular responses to stress	REAC:R-HSA-2262752	false	0.013217164907285556	1.878861691383345	782	116	6	62700	RPLP2,CITED2,RPS12,CDK4,DYNLL1,RPS27
REAC	Axon guidance	REAC:R-HSA-422475	false	0.013643985583145295	1.8650587481596677	549	116	5	62700	RPLP2,MYH11,RPS12,TYROBP,RPS27
REAC	Regulation of expression of SLITs and ROBOs	REAC:R-HSA-9010553	false	0.014780632422302212	1.8303069832862484	171	116	3	62700	RPLP2,RPS12,RPS27
REAC	SARS-CoV-2 modulates host translation machinery	REAC:R-HSA-9754678	false	0.014854434690112748	1.8281438713349856	51	116	2	62700	RPS12,RPS27
REAC	Formation of the ternary complex, and subsequently, the 43S complex	REAC:R-HSA-72695	false	0.015232194404650025	1.8172375261334461	52	116	2	62700	RPS12,RPS27
REAC	Formation of TC-NER Pre-Incision Complex	REAC:R-HSA-6781823	false	0.015232194404650025	1.8172375261334461	52	116	2	62700	POLR2J,POLR2K
REAC	Nervous system development	REAC:R-HSA-9675108	false	0.01575269081644991	1.8026452509587119	574	116	5	62700	RPLP2,MYH11,RPS12,TYROBP,RPS27
REAC	The citric acid (TCA) cycle and respiratory electron transport	REAC:R-HSA-1428517	false	0.01575589839981066	1.802556828354382	177	116	3	62700	UQCR10,IDH3G,NDUFB11
REAC	Intrinsic Pathway for Apoptosis	REAC:R-HSA-109606	false	0.01608940741135383	1.793459951097887	54	116	2	62700	SFN,DYNLL1
REAC	Major pathway of rRNA processing in the nucleolus and cytosol	REAC:R-HSA-6791226	false	0.016706181000298234	1.7771228176144112	182	116	3	62700	RPLP2,RPS12,RPS27
REAC	Fc epsilon receptor (FCERI) signaling	REAC:R-HSA-2454202	false	0.016706181000298234	1.7771228176144112	182	116	3	62700	IGKV1D-33,IGLC3,IGLV1-47
REAC	Signaling by FGFR in disease	REAC:R-HSA-1226099	false	0.016953428402888972	1.7707424634847122	56	116	2	62700	POLR2J,POLR2K
REAC	Translation initiation complex formation	REAC:R-HSA-72649	false	0.01732641003881421	1.7612914120028564	59	116	2	62700	RPS12,RPS27
REAC	rRNA processing in the nucleus and cytosol	REAC:R-HSA-8868773	false	0.01732641003881421	1.7612914120028564	192	116	3	62700	RPLP2,RPS12,RPS27
REAC	Formation of RNA Pol II elongation complex	REAC:R-HSA-112382	false	0.01732641003881421	1.7612914120028564	57	116	2	62700	POLR2J,POLR2K
REAC	Ribosomal scanning and start codon recognition	REAC:R-HSA-72702	false	0.01732641003881421	1.7612914120028564	59	116	2	62700	RPS12,RPS27
REAC	RNA Polymerase II Transcription Elongation	REAC:R-HSA-75955	false	0.01732641003881421	1.7612914120028564	57	116	2	62700	POLR2J,POLR2K
REAC	Separation of Sister Chromatids	REAC:R-HSA-2467813	false	0.01732641003881421	1.7612914120028564	188	116	3	62700	PTTG1,DYNLL1,RPS27
REAC	TP53 Regulates Transcription of DNA Repair Genes	REAC:R-HSA-6796648	false	0.017923028001320975	1.7465886167066094	61	116	2	62700	POLR2J,POLR2K
REAC	Synthesis of substrates in N-glycan biosythesis	REAC:R-HSA-446219	false	0.01887319218321512	1.724154637709654	63	116	2	62700	DPM2,RENBP
REAC	Gap-filling DNA repair synthesis and ligation in TC-NER	REAC:R-HSA-6782210	false	0.01887319218321512	1.724154637709654	63	116	2	62700	POLR2J,POLR2K
REAC	GPCR downstream signalling	REAC:R-HSA-388396	false	0.018907252787839602	1.7233715692911824	624	116	5	62700	OPN1LW,TAS2R7,ARHGEF5,SAA1,OPRL1
REAC	Membrane Trafficking	REAC:R-HSA-199991	false	0.018907252787839602	1.7233715692911824	624	116	5	62700	RAB38,FTL,SFN,DYNLL1,TJP1
REAC	Semaphorin interactions	REAC:R-HSA-373755	false	0.018941077017397657	1.7225953300099262	64	116	2	62700	MYH11,TYROBP
REAC	Signaling by FGFR2	REAC:R-HSA-5654738	false	0.018941077017397657	1.7225953300099262	64	116	2	62700	POLR2J,POLR2K
REAC	Dual incision in TC-NER	REAC:R-HSA-6782135	false	0.018941077017397657	1.7225953300099262	64	116	2	62700	POLR2J,POLR2K
REAC	rRNA processing	REAC:R-HSA-72312	false	0.018976920500869285	1.7217742617711271	202	116	3	62700	RPLP2,RPS12,RPS27
REAC	Inhibition of DNA recombination at telomere	REAC:R-HSA-9670095	false	0.020480517776204774	1.6886590679839955	67	116	2	62700	POLR2J,POLR2K
REAC	M Phase	REAC:R-HSA-68886	false	0.020971864539696045	1.6783629561200786	408	116	4	62700	EMD,PTTG1,DYNLL1,RPS27
REAC	Parasitic Infection Pathways	REAC:R-HSA-9824443	false	0.021595611475703706	1.6656344944752808	215	116	3	62700	IGKV1D-33,IGLC3,IGLV1-47
REAC	Leishmania infection	REAC:R-HSA-9658195	false	0.021595611475703706	1.6656344944752808	215	116	3	62700	IGKV1D-33,IGLC3,IGLV1-47
REAC	Keratinization	REAC:R-HSA-6805567	false	0.021595611475703706	1.6656344944752808	215	116	3	62700	SPRR2B,KRT31,SPRR1B
REAC	Diseases of signal transduction by growth factor receptors and second messengers	REAC:R-HSA-5663202	false	0.02180589101500865	1.6614261628316207	417	116	4	62700	POLR2J,FOXO4,POLR2K,BCL2A1
REAC	Signaling by ROBO receptors	REAC:R-HSA-376176	false	0.021925226451710442	1.659055912387446	217	116	3	62700	RPLP2,RPS12,RPS27
REAC	RNA polymerase II transcribes snRNA genes	REAC:R-HSA-6807505	false	0.022959941835967983	1.6390292164635303	73	116	2	62700	POLR2J,POLR2K
REAC	RHOG GTPase cycle	REAC:R-HSA-9013408	false	0.023313936068618136	1.6323843987842757	74	116	2	62700	EMD,ARHGEF5
REAC	Signaling by FGFR	REAC:R-HSA-190236	false	0.023313936068618136	1.6323843987842757	74	116	2	62700	POLR2J,POLR2K
REAC	Hemostasis	REAC:R-HSA-109582	false	0.023313936068618136	1.6323843987842757	672	116	5	62700	IGKV1D-33,TNFRSF10A,IGLC3,IGLV1-47,GP9
REAC	HIV Infection	REAC:R-HSA-162906	false	0.023317452861167313	1.6323188925389738	224	116	3	62700	POLR2J,POLR2K,TAF7
REAC	Transcription-Coupled Nucleotide Excision Repair (TC-NER)	REAC:R-HSA-6781827	false	0.024504604814042943	1.610752296965446	77	116	2	62700	POLR2J,POLR2K
REAC	Biosynthesis of the N-glycan precursor (dolichol lipid-linked oligosaccharide, LLO) and transfer to a nascent protein	REAC:R-HSA-446193	false	0.024603014177001805	1.6090116831303942	78	116	2	62700	DPM2,RENBP
REAC	Transcriptional regulation by RUNX1	REAC:R-HSA-8878171	false	0.025620545185681458	1.5914116330373163	236	116	3	62700	BLK,IFNG,TJP1
REAC	Signaling by GPCR	REAC:R-HSA-372790	false	0.025620545185681458	1.5914116330373163	697	116	5	62700	OPN1LW,TAS2R7,ARHGEF5,SAA1,OPRL1
REAC	Metabolism of RNA	REAC:R-HSA-8953854	false	0.02609284901670911	1.5834784987194974	701	116	5	62700	POLR2J,RPLP2,POLR2K,RPS12,RPS27
REAC	DDX58/IFIH1-mediated induction of interferon-alpha/beta	REAC:R-HSA-168928	false	0.026576639737869483	1.5754999306752433	82	116	2	62700	S100A12,SAA1
REAC	GPCR ligand binding	REAC:R-HSA-500792	false	0.02778056932961596	1.5562588581600676	460	116	4	62700	OPN1LW,TAS2R7,SAA1,OPRL1
REAC	SLC-mediated transmembrane transport	REAC:R-HSA-425407	false	0.027797540928729412	1.5559936216473873	245	116	3	62700	SLC12A7,ARL2BP,SLC22A18
REAC	Interferon gamma signaling	REAC:R-HSA-877300	false	0.02869600623861181	1.542178541914945	87	116	2	62700	IFNG,SOCS1
REAC	Signaling by Interleukins	REAC:R-HSA-449147	false	0.02900909190967783	1.5374658659849494	471	116	4	62700	S100A12,IFNG,SOCS1,SAA1
REAC	ER-Phagosome pathway	REAC:R-HSA-1236974	false	0.03033994931111015	1.5179851491235647	90	116	2	62700	SEC61G,S100A8
REAC	Amplification of signal from unattached kinetochores via a MAD2 inhibitory signal	REAC:R-HSA-141444	false	0.03127881870129127	1.5047496571850258	92	116	2	62700	DYNLL1,RPS27
REAC	Amplification of signal from the kinetochores	REAC:R-HSA-141424	false	0.03127881870129127	1.5047496571850258	92	116	2	62700	DYNLL1,RPS27
REAC	RHO GTPases activate PKNs	REAC:R-HSA-5625740	false	0.032102090859992265	1.4934666803868695	94	116	2	62700	MYH11,SFN
REAC	Toll Like Receptor 10 (TLR10) Cascade	REAC:R-HSA-168142	false	0.03298358042369555	1.4817022027286706	96	116	2	62700	S100A12,SAA1
REAC	MyD88 cascade initiated on plasma membrane	REAC:R-HSA-975871	false	0.03298358042369555	1.4817022027286706	96	116	2	62700	S100A12,SAA1
REAC	Toll Like Receptor 5 (TLR5) Cascade	REAC:R-HSA-168176	false	0.03298358042369555	1.4817022027286706	96	116	2	62700	S100A12,SAA1
REAC	Visual phototransduction	REAC:R-HSA-2187338	false	0.03349516015840388	1.4750179412720525	97	116	2	62700	OPN1LW,AKR1C4
REAC	TRAF6 mediated induction of NFkB and MAP kinases upon TLR7/8 or 9 activation	REAC:R-HSA-975138	false	0.03555355873893259	1.449116921985472	101	116	2	62700	S100A12,SAA1
REAC	MyD88 dependent cascade initiated on endosome	REAC:R-HSA-975155	false	0.036070993284964714	1.4428418983736342	102	116	2	62700	S100A12,SAA1
REAC	Toll Like Receptor 7/8 (TLR7/8) Cascade	REAC:R-HSA-168181	false	0.03614145556892811	1.441994360551408	103	116	2	62700	S100A12,SAA1
REAC	Transcriptional regulation by small RNAs	REAC:R-HSA-5578749	false	0.03614145556892811	1.441994360551408	103	116	2	62700	POLR2J,POLR2K
REAC	Toll Like Receptor 3 (TLR3) Cascade	REAC:R-HSA-168164	false	0.03614145556892811	1.441994360551408	103	116	2	62700	S100A12,SAA1
REAC	Respiratory electron transport	REAC:R-HSA-611105	false	0.03614145556892811	1.441994360551408	103	116	2	62700	UQCR10,NDUFB11
REAC	Stimuli-sensing channels	REAC:R-HSA-2672351	false	0.03717249381397337	1.4297783021456756	105	116	2	62700	TSC22D3,TRPM1
REAC	Antigen processing-Cross presentation	REAC:R-HSA-1236975	false	0.03717249381397337	1.4297783021456756	105	116	2	62700	SEC61G,S100A8
REAC	Toll Like Receptor 9 (TLR9) Cascade	REAC:R-HSA-168138	false	0.037387990628872846	1.4272678748362104	106	116	2	62700	S100A12,SAA1
REAC	Cell Cycle Checkpoints	REAC:R-HSA-69620	false	0.03745492370897882	1.4264910831959148	289	116	3	62700	SFN,DYNLL1,RPS27
REAC	TRIF(TICAM1)-mediated TLR4 signaling	REAC:R-HSA-937061	false	0.037603400834464014	1.4247728759007534	107	116	2	62700	S100A12,SAA1
REAC	MyD88-independent TLR4 cascade	REAC:R-HSA-166166	false	0.037603400834464014	1.4247728759007534	107	116	2	62700	S100A12,SAA1
REAC	Mitotic Spindle Checkpoint	REAC:R-HSA-69618	false	0.03863050355328729	1.4130696307371708	109	116	2	62700	DYNLL1,RPS27
REAC	Nucleotide Excision Repair	REAC:R-HSA-5696398	false	0.03863050355328729	1.4130696307371708	109	116	2	62700	POLR2J,POLR2K
REAC	Interleukin-4 and Interleukin-13 signaling	REAC:R-HSA-6785807	false	0.03884413770727636	1.410674514919377	110	116	2	62700	SOCS1,SAA1
REAC	Telomere Maintenance	REAC:R-HSA-157579	false	0.03896939586807133	1.409276326904171	112	116	2	62700	POLR2J,POLR2K
REAC	Interleukin-1 signaling	REAC:R-HSA-9020702	false	0.039475805705965455	1.4036689972263454	113	116	2	62700	S100A12,SAA1
REAC	Asparagine N-linked glycosylation	REAC:R-HSA-446203	false	0.04039425763747004	1.3936803688897306	305	116	3	62700	DPM2,RENBP,DYNLL1
REAC	EML4 and NUDC in mitotic spindle formation	REAC:R-HSA-9648025	false	0.04049108532833051	1.3926405821896541	115	116	2	62700	DYNLL1,RPS27
REAC	Activation of anterior HOX genes in hindbrain development during early embryogenesis	REAC:R-HSA-5617472	false	0.043200017432958905	1.3645160779296173	120	116	2	62700	POLR2J,POLR2K
REAC	Activation of HOX genes during differentiation	REAC:R-HSA-5619507	false	0.043200017432958905	1.3645160779296173	120	116	2	62700	POLR2J,POLR2K
REAC	Resolution of Sister Chromatid Cohesion	REAC:R-HSA-2500257	false	0.04442066313922189	1.3524149623216493	123	116	2	62700	DYNLL1,RPS27
REAC	Sensory Perception	REAC:R-HSA-9709957	false	0.045067530269218094	1.3461362409048194	575	116	4	62700	OR1L3,OPN1LW,AKR1C4,TAS2R7
REAC	Class A/1 (Rhodopsin-like receptors)	REAC:R-HSA-373076	false	0.046176924555674	1.335574995043294	328	116	3	62700	OPN1LW,SAA1,OPRL1
REAC	Respiratory electron transport, ATP synthesis by chemiosmotic coupling, and heat production by uncoupling proteins.	REAC:R-HSA-163200	false	0.046176924555674	1.335574995043294	127	116	2	62700	UQCR10,NDUFB11
REAC	G1/S Transition	REAC:R-HSA-69206	false	0.04719303082907925	1.326122130517254	130	116	2	62700	PPP2R3B,CDK4
REAC	Gene Silencing by RNA	REAC:R-HSA-211000	false	0.04991707563114285	1.3017508655223322	135	116	2	62700	POLR2J,POLR2K
WP	WIKIPATHWAYS	WP:000000	false	9.863794307268164e-21	20.0059559927941	8625	116	61	62700	DPM2,TMSB10,CDIPT,POLR2J,RAB38,CBS,RPLP2,BLK,GUCA2A,TP53I3,CCL23,UQCR10,YARS2,FTL,MYH11,SFN,S100A8,PPT2,FOXO4,POLR2K,IFNG,EMD,RPS12,GPR34,CST6,HPRT1,OPN1LW,OCA2,TNFRSF10A,MT3,ARL2BP,AKR1C4,CDK4,KRT31,PTTG1,BCL2A1,GADD45A,DYNLL1,EIF4EBP1,SOCS1,SAA1,IDH3G,NDUFB11,MT1A,KLF13,TAF7,CAMK1,GSTA4,TSC22D3,OPRL1,TJP1,ICOSLG,S100A6,AIMP2,TYROBP,GP9,CALML3,TRPM1,FDPS,SPRR1B,RPS27
WP	Vitamin D receptor pathway	WP:WP2877	false	0.00014106225629458496	3.8505891738839377	182	116	6	62700	CBS,S100A8,CST6,GADD45A,S100A6,SPRR1B
WP	Cell cycle	WP:WP179	false	0.003483819516039962	2.457944352291887	120	116	4	62700	SFN,CDK4,PTTG1,GADD45A
WP	Vitamin B12 metabolism	WP:WP1533	false	0.004515951026457505	2.3452507764580064	51	116	3	62700	CBS,IFNG,SAA1
WP	15q11q13 copy number variation	WP:WP5407	false	0.005394870079799907	2.2680190096104282	57	116	3	62700	KLF13,TJP1,TRPM1
WP	IL-24 Signaling pathway	WP:WP5413	false	0.0057425332034339235	2.2408964850268944	290	116	5	62700	IFNG,TNFRSF10A,GADD45A,EIF4EBP1,S100A6
WP	DNA damage response	WP:WP707	false	0.0057425332034339235	2.2408964850268944	69	116	3	62700	SFN,CDK4,GADD45A
WP	Folate metabolism	WP:WP176	false	0.0057425332034339235	2.2408964850268944	69	116	3	62700	CBS,IFNG,SAA1
WP	Nuclear receptors meta-pathway	WP:WP2882	false	0.0057425332034339235	2.2408964850268944	313	116	5	62700	FTL,IFNG,CDK4,GSTA4,TSC22D3
WP	Melanoma	WP:WP4685	false	0.0057425332034339235	2.2408964850268944	68	116	3	62700	CDK4,GADD45A,CALML3
WP	Extrafollicular and follicular B cell activation by SARS-CoV-2	WP:WP5218	false	0.006290123315650487	2.2013408402810315	74	116	3	62700	TMSB10,IFNG,ICOSLG
WP	Apoptosis modulation and signaling	WP:WP1772	false	0.00853179963457141	2.068959352310956	90	116	3	62700	BLK,TNFRSF10A,BCL2A1
WP	Selenium micronutrient network	WP:WP15	false	0.00853179963457141	2.068959352310956	86	116	3	62700	CBS,IFNG,SAA1
WP	Cytoplasmic ribosomal proteins	WP:WP477	false	0.00853179963457141	2.068959352310956	88	116	3	62700	RPLP2,RPS12,RPS27
WP	Network map of SARS-CoV-2 signaling pathway	WP:WP5115	false	0.008739197192538108	2.0585284610571817	217	116	4	62700	TP53I3,IFNG,EIF4EBP1,SAA1
WP	p53 transcriptional gene network	WP:WP4963	false	0.008749178812224286	2.0580327074412135	96	116	3	62700	TP53I3,SFN,GADD45A
WP	miRNA regulation of DNA damage response	WP:WP1530	false	0.008846227989686949	2.0532418719540892	98	116	3	62700	SFN,CDK4,GADD45A
WP	CKAP4 signaling pathway map	WP:WP5322	false	0.013138743029896935	1.8814461812976584	116	116	3	62700	TNFRSF10A,CDK4,TJP1
WP	Spinal cord injury	WP:WP2431	false	0.013138743029896935	1.8814461812976584	116	116	3	62700	IFNG,CDK4,GADD45A
WP	Copper homeostasis	WP:WP3286	false	0.03176767817012572	1.498014525643446	52	116	2	62700	MT3,MT1A
WP	Interferon type I signaling pathways	WP:WP585	false	0.03309749583929523	1.4802048637565068	54	116	2	62700	EIF4EBP1,SOCS1
WP	Overlap between signal transduction pathways contributing to LMNA laminopathies	WP:WP4879	false	0.03563129882885218	1.4481683464976367	57	116	2	62700	EMD,CDK4
WP	2q13 copy number variation syndrome	WP:WP5222	false	0.03967159624856016	1.4015203246583323	63	116	2	62700	POLR2K,SOCS1
WP	Ferroptosis	WP:WP4313	false	0.03967159624856016	1.4015203246583323	64	116	2	62700	CBS,FTL
WP	G1 to S cell cycle control	WP:WP45	false	0.03967159624856016	1.4015203246583323	64	116	2	62700	CDK4,GADD45A
WP	T-cell antigen receptor (TCR) pathway during Staphylococcus aureus infection	WP:WP3863	false	0.03967159624856016	1.4015203246583323	62	116	2	62700	IFNG,CDK4
WP	Non-small cell lung cancer	WP:WP4255	false	0.048470303728158255	1.3145242588609038	72	116	2	62700	CDK4,GADD45A
WP	VEGFA-VEGFR2 signaling	WP:WP3888	false	0.049318781160869796	1.3069876648753607	430	116	4	62700	TMSB10,RPLP2,MYH11,FOXO4
WP	Head and neck squamous cell carcinoma	WP:WP4674	false	0.049318781160869796	1.3069876648753607	74	116	2	62700	CDK4,EIF4EBP1
WP	Prolactin signaling pathway	WP:WP2037	false	0.04975259917890724	1.3031842258816584	76	116	2	62700	EIF4EBP1,SOCS1
TF	Factor: SMAD4; motif: GKSRKKCAGMCANCY	TF:M00733	false	2.9539074783287835e-22	21.52960311169182	8882	116	63	62700	TMSB10,PIR,HIGD1B,POLR2J,ZNHIT2,SPRR2B,MUC2,CBS,OR1L3,RPLP2,SCGB1D2,BLK,GUCA2A,CST4,SLC12A7,CITED2,MRPL51,IER2,RENBP,TOP3B,FTL,SFN,SPINK2,PPT2,FOXO4,POLR2K,EMD,CST6,OPN1LW,PRSS1,PROP1,UPK1A,PPP2R3B,TNFRSF10A,MT3,GAGE2E,SSX4,CDK4,BCL2A1,ARHGEF5,DUSP23,DUSP12,DYNLL1,EIF4EBP1,SOCS1,IDH3G,KLF13,VCX2,CAMK1,GSTA4,CTAG2,RGCC,OPRL1,TJP1,ICOSLG,S100A6,AIMP2,TYROBP,TRPM1,CRNN,FDPS,SPRR1B,RPS27
TF	Factor: GATAD2A; motif: CCTKTG; match class: 1	TF:M09726_1	false	1.0460411730589799e-20	19.98045122093681	9183	116	62	62700	DPM2,TMSB10,HBZ,POLR2J,SPRR2B,RAB38,MUC2,ASCL2,TCF19,SCGB1D2,BLK,GUCA2A,TP53I3,CST4,CCL23,CITED2,UQCR10,FAM156A,MRPL51,S100A12,IER2,RENBP,YARS2,MYH11,SFN,PPT2,KCNJ4,IFNG,EMD,OPN1LW,ARMCX6,OCA2,PRSS1,PROP1,UPK1A,MT3,GAGE2E,SSX4,TMEM69,KRT31,MSTO1,BCL2A1,DUSP23,GADD45A,DYNLL1,EIF4EBP1,KLF13,CAMK1,SLC22A18,TSC22D3,CTAG2,TJP1,ICOSLG,S100A6,AIMP2,TYROBP,GP9,CALML3,TRPM1,CRYGA,SPRR1B,RPS27
TF	Factor: ZNF532; motif: NGGRGCTGGG	TF:M12732	false	1.8055275948777665e-19	18.74339586962344	9389	116	61	62700	DPM2,TMSB10,HIGD1B,CDIPT,HBZ,ZNHIT2,RAB38,MUC2,TCF19,CBS,RPLP2,SCGB1D2,GUCA2A,SLC25A24,CST4,SLC12A7,CITED2,UQCR10,S100A12,IER2,FTL,MYH11,SFN,S100A8,PPT2,KCNJ4,POLR2K,EMD,RPS12,CST6,OPN1LW,ARMCX6,OCA2,PPP2R3B,TNFRSF10A,ARL2BP,PTTG1,BCL2A1,ARHGEF5,DUSP23,GADD45A,DYNLL1,EIF4EBP1,SOCS1,NDUFB11,VCX2,CAMK1,SLC22A18,GSTA4,CCHCR1,TSC22D3,CTAG2,RGCC,OPRL1,S100A6,TYROBP,GP9,CALML3,TRPM1,FDPS,SPRR1B
TF	Factor: BTEB2; motif: WGGGTGKGGCNGGN	TF:M09972	false	2.063936297426462e-19	18.68530371116455	9416	116	61	62700	TMSB10,HIGD1B,HBZ,ZNHIT2,SPRR2B,ASCL2,CBS,SCGB1D2,BLK,GUCA2A,TP53I3,SLC25A24,CST4,SLC12A7,CITED2,FAM156A,S100A12,IER2,YARS2,FTL,SH3BGRL,SFN,S100A8,PPT2,FOXO4,KCNJ4,EMD,CST6,HPRT1,OPN1LW,ARMCX6,OCA2,UPK1A,PPP2R3B,TNFRSF10A,MT3,TMEM69,CDK4,ARHGEF5,DUSP23,DYNLL1,EIF4EBP1,SOCS1,MT1A,KLF13,SLC22A18,GSTA4,TSC22D3,CTAG2,RGCC,OPRL1,TJP1,ICOSLG,S100A6,AIMP2,MCTS1,TYROBP,GP9,CALML3,TRPM1,CRNN
TF	Factor: Erm:C/EBPdelta; motif: RSCGGAWRTTGCGYAAY	TF:M08458	false	3.001800096087656e-19	18.522618232831174	9836	116	62	62700	DPM2,TMSB10,PIR,HIGD1B,CDIPT,POLR2J,ZNHIT2,RAB38,MUC2,ASCL2,TCF19,CBS,OR1L3,SCGB1D2,TP53I3,SLC25A24,CCL23,UQCR10,FAM156A,MRPL51,S100A12,IER2,TOP3B,YARS2,MYH11,PPT2,FOXO4,IFNG,GPR34,OPN1LW,ARMCX6,PRSS1,UPK1A,TNFRSF10A,ARL2BP,GAGE2E,SSX4,AKR1C4,TAS2R7,TMEM69,CDK4,KRT31,MSTO1,PTTG1,BCL2A1,ARHGEF5,DYNLL1,SOCS1,IDH3G,NDUFB11,MT1A,TAF7,CAMK1,SLC22A18,CCHCR1,OPRL1,AIMP2,MCTS1,TYROBP,GP9,SPRR1B,RPS27
TF	Factor: Smad2; motif: AGACAN; match class: 1	TF:M03580_1	false	3.0898766819463495e-19	18.5100588530732	9166	116	60	62700	PIR,CDIPT,POLR2J,SPRR2B,RAB38,MUC2,OR1L3,SCGB1D2,BLK,GUCA2A,TP53I3,UQCR10,SEC61G,FAM156A,S100A12,IER2,RENBP,TMPRSS11E,SH3BGRL,MYH11,S100A8,SPINK2,KCNJ4,POLR2K,GPR34,OPN1LW,ARMCX6,OCA2,PRSS1,PROP1,UPK1A,PPP2R3B,ARL2BP,GAGE2E,AKR1C4,CDK4,KRT31,MSTO1,PTTG1,BCL2A1,ARHGEF5,DUSP23,EIF4EBP1,CAMK1,GSTA4,CCHCR1,TSC22D3,CTAG2,TJP1,S100A6,MCTS1,TYROBP,GP9,CALML3,TRPM1,CRNN,CRYGA,FDPS,SPRR1B,RPS27
TF	Factor: TBX2; motif: NNNGTGTSNN	TF:M12026	false	3.1604215214815703e-19	18.50025498945603	7576	116	55	62700	TMSB10,POLR2J,SPRR2B,RAB38,MUC2,ASCL2,TCF19,SCGB1D2,BLK,TP53I3,SLC25A24,CST4,SLC12A7,CITED2,SEC61G,FAM156A,RENBP,TOP3B,TMPRSS11E,SFN,PPT2,FOXO4,IFNG,EMD,RPS12,ARMCX6,PROP1,UPK1A,TNFRSF10A,MT3,AKR1C4,TAS2R7,TMEM69,CDK4,EIF4EBP1,SAA1,NDUFB11,MT1A,VCX2,TAF7,CAMK1,SLC22A18,CCHCR1,TSC22D3,CTAG2,TJP1,ICOSLG,S100A6,TYROBP,GP9,CALML3,TRPM1,CRNN,FDPS,SPRR1B
TF	Factor: ZNF462; motif: YYYYCTSCWG	TF:M12707	false	5.037098180305995e-19	18.297819584034173	9939	116	62	62700	TMSB10,PIR,HIGD1B,CDIPT,HBZ,POLR2J,SPRR2B,MUC2,OR1L3,SCGB1D2,BLK,TP53I3,SLC25A24,CST4,CCL23,SLC12A7,CITED2,UQCR10,FAM156A,MRPL51,TMPRSS11E,FTL,SH3BGRL,SFN,S100A8,PPT2,FOXO4,EMD,CST6,HPRT1,OPN1LW,ARMCX6,PRSS1,PROP1,UPK1A,TNFRSF10A,GAGE2E,TAS2R7,KRT31,DUSP23,DUSP12,GADD45A,DYNLL1,EIF4EBP1,IDH3G,MT1A,VCX2,CAMK1,SLC22A18,CCHCR1,CTAG2,OPRL1,TJP1,ICOSLG,S100A6,TYROBP,GP9,CALML3,TRPM1,CRNN,SPRR1B,RPS27
TF	Factor: PHB; motif: NCCCAGCCCCY	TF:M12725	false	5.494564319866816e-19	18.260066738359537	9957	116	62	62700	DPM2,TMSB10,CDIPT,HBZ,POLR2J,RAB38,MUC2,ASCL2,TCF19,CBS,RPLP2,SCGB1D2,GUCA2A,SLC25A24,CST4,SLC12A7,CITED2,UQCR10,MRPL51,S100A12,IER2,FTL,MYH11,SFN,S100A8,PPT2,FOXO4,KCNJ4,EMD,RPS12,CST6,HPRT1,OPN1LW,ARMCX6,OCA2,PPP2R3B,TNFRSF10A,MT3,ARL2BP,PTTG1,BCL2A1,ARHGEF5,GADD45A,DYNLL1,EIF4EBP1,SOCS1,KLF13,VCX2,CAMK1,SLC22A18,GSTA4,CCHCR1,TSC22D3,CTAG2,RGCC,OPRL1,TJP1,ICOSLG,TYROBP,GP9,TRPM1,SPRR1B
TF	Factor: VDR,; motif: RRTGNMCYTNNTGAMCCNYNT	TF:M00966	false	2.2184605946008894e-18	17.65394828103324	9897	116	61	62700	PIR,POLR2J,ZNHIT2,SPRR2B,RAB38,TCF19,CBS,SCGB1D2,BLK,GUCA2A,SLC25A24,CST4,CCL23,SLC12A7,CITED2,FAM156A,IER2,RENBP,YARS2,FTL,SH3BGRL,SFN,S100A8,SPINK2,PPT2,FOXO4,KCNJ4,POLR2K,IFNG,EMD,RPS12,CST6,HPRT1,UPK1A,PPP2R3B,TNFRSF10A,MT3,GAGE2E,TMEM69,MSTO1,DUSP23,DUSP12,DYNLL1,EIF4EBP1,IDH3G,MT1A,VCX2,SLC22A18,CCHCR1,TSC22D3,CTAG2,RGCC,OPRL1,ICOSLG,AIMP2,MCTS1,TYROBP,GP9,CALML3,TRPM1,RPS27
TF	Factor: SUHW1; motif: TCTCTCCAGTRTGAATTCTCTGAT	TF:M10541	false	3.606859178623348e-18	17.442870813362447	7385	116	53	62700	TMSB10,HBZ,ZNHIT2,SPRR2B,RAB38,MUC2,SCGB1D2,BLK,GUCA2A,TP53I3,SLC25A24,CST4,CCL23,FAM156A,S100A12,YARS2,TMPRSS11E,FTL,SH3BGRL,MYH11,PPT2,KCNJ4,POLR2K,IFNG,RPS12,GPR34,OPN1LW,PRSS1,PROP1,UPK1A,PPP2R3B,SSX4,AKR1C4,TAS2R7,MSTO1,PTTG1,ARHGEF5,DUSP12,DYNLL1,SOCS1,IDH3G,NDUFB11,KLF13,VCX2,TAF7,SLC22A18,GSTA4,S100A6,GP9,TRPM1,CRNN,FDPS,RPS27
TF	Factor: LBX2; motif: CTNRANSTAATTA	TF:M04383	false	9.023539865895045e-18	17.044623058617564	8174	116	55	62700	TMSB10,HIGD1B,CDIPT,HBZ,SPRR2B,RAB38,TCF19,OR1L3,RPLP2,SCGB1D2,BLK,SLC25A24,SLC12A7,MRPL51,S100A12,RENBP,YARS2,TMPRSS11E,SH3BGRL,MYH11,SFN,SPINK2,PPT2,FOXO4,POLR2K,IFNG,RPS12,ARMCX6,PRSS1,UPK1A,ARL2BP,SSX4,AKR1C4,TAS2R7,TMEM69,CDK4,KRT31,MSTO1,BCL2A1,DUSP23,DUSP12,GADD45A,SAA1,VCX2,TAF7,GSTA4,CCHCR1,TSC22D3,TJP1,S100A6,MCTS1,CALML3,CRNN,CRYGA,SPRR1B
TF	Factor: DEC; motif: SCCCAMGTGAAGN	TF:M00997	false	9.426680016393468e-18	17.025641234562066	9166	116	58	62700	PIR,HBZ,POLR2J,TCF19,OR1L3,RPLP2,SCGB1D2,GUCA2A,TP53I3,SLC12A7,FAM156A,S100A12,RENBP,SFN,S100A8,PPT2,FOXO4,CST6,HPRT1,OPN1LW,ARMCX6,OCA2,PRSS1,UPK1A,PPP2R3B,MT3,ARL2BP,GAGE2E,SSX4,AKR1C4,TAS2R7,TMEM69,CDK4,KRT31,MSTO1,BCL2A1,ARHGEF5,DUSP12,DYNLL1,SOCS1,SAA1,MT1A,VCX2,CAMK1,SLC22A18,CCHCR1,TSC22D3,RGCC,OPRL1,ICOSLG,AIMP2,TYROBP,CALML3,TRPM1,CRYGA,FDPS,SPRR1B,RPS27
TF	Factor: HTF4; motif: CASCTGB	TF:M02018	false	1.0623771594890873e-17	16.973721274962582	8857	116	57	62700	TMSB10,PIR,HIGD1B,CDIPT,HBZ,POLR2J,ZNHIT2,SPRR2B,RAB38,ASCL2,OR1L3,GUCA2A,CST4,SLC12A7,CITED2,S100A12,TOP3B,YARS2,MYH11,SFN,SPINK2,PPT2,KCNJ4,CST6,HPRT1,OPN1LW,PRSS1,PPP2R3B,TNFRSF10A,MT3,ARL2BP,GAGE2E,SSX4,TAS2R7,TMEM69,KRT31,MSTO1,GADD45A,SOCS1,SAA1,IDH3G,MT1A,VCX2,CAMK1,SLC22A18,TSC22D3,RGCC,OPRL1,TJP1,ICOSLG,S100A6,AIMP2,GP9,CALML3,TRPM1,CRNN,FDPS
TF	Factor: MRF4; motif: CASCTGC	TF:M03831	false	1.0623771594890873e-17	16.973721274962582	8857	116	57	62700	TMSB10,PIR,HIGD1B,CDIPT,HBZ,POLR2J,ZNHIT2,SPRR2B,RAB38,ASCL2,OR1L3,GUCA2A,CST4,SLC12A7,CITED2,S100A12,TOP3B,YARS2,MYH11,SFN,SPINK2,PPT2,KCNJ4,CST6,HPRT1,OPN1LW,PRSS1,PPP2R3B,TNFRSF10A,MT3,ARL2BP,GAGE2E,SSX4,TAS2R7,TMEM69,KRT31,MSTO1,GADD45A,SOCS1,SAA1,IDH3G,MT1A,VCX2,CAMK1,SLC22A18,TSC22D3,RGCC,OPRL1,TJP1,ICOSLG,S100A6,AIMP2,GP9,CALML3,TRPM1,CRNN,FDPS
TF	Factor: POU2F1:PEA3; motif: ACCGGATATGCAN	TF:M08402	false	1.3695289723441748e-17	16.86342877582615	8256	116	55	62700	DPM2,TMSB10,PIR,ZNHIT2,SPRR2B,RAB38,TCF19,OR1L3,BLK,GUCA2A,TP53I3,SLC25A24,CST4,CITED2,SEC61G,FAM156A,S100A12,YARS2,FTL,SH3BGRL,MYH11,S100A8,FOXO4,KCNJ4,POLR2K,IFNG,GPR34,OPN1LW,PRSS1,UPK1A,PPP2R3B,TNFRSF10A,SSX4,TAS2R7,TMEM69,CDK4,KRT31,MSTO1,PTTG1,DUSP23,DUSP12,EIF4EBP1,SOCS1,SAA1,MT1A,GSTA4,CCHCR1,CTAG2,AIMP2,MCTS1,TRPM1,CRNN,CRYGA,SPRR1B,RPS27
TF	Factor: KLF; motif: GGGNGGGG	TF:M07461	false	1.8708488226124857e-17	16.727961305048265	8970	116	57	62700	DPM2,TMSB10,HBZ,ZNHIT2,SPRR2B,ASCL2,CBS,GUCA2A,TP53I3,SLC25A24,CST4,SLC12A7,CITED2,UQCR10,SEC61G,S100A12,IER2,FTL,SH3BGRL,MYH11,SFN,S100A8,PPT2,FOXO4,KCNJ4,CST6,HPRT1,OPN1LW,ARMCX6,OCA2,UPK1A,PPP2R3B,TNFRSF10A,ARL2BP,GAGE2E,SSX4,CDK4,MSTO1,ARHGEF5,DYNLL1,EIF4EBP1,SOCS1,MT1A,CAMK1,GSTA4,CTAG2,RGCC,OPRL1,ICOSLG,S100A6,AIMP2,MCTS1,TYROBP,GP9,CALML3,TRPM1,CRNN
TF	Factor: BTEB4; motif: NCCACGCCCM	TF:M12186	false	2.0300241886502024e-17	16.692498787242098	9326	116	58	62700	TMSB10,POLR2J,ZNHIT2,RAB38,ASCL2,TCF19,CBS,RPLP2,TP53I3,SLC25A24,SLC12A7,CITED2,SEC61G,FAM156A,MRPL51,S100A12,IER2,RENBP,TOP3B,SFN,S100A8,SPINK2,FOXO4,EMD,CST6,HPRT1,ARMCX6,OCA2,PRSS1,PROP1,UPK1A,PPP2R3B,TNFRSF10A,MT3,ARL2BP,GAGE2E,SSX4,TMEM69,CDK4,MSTO1,PTTG1,DUSP23,GADD45A,DYNLL1,EIF4EBP1,SOCS1,NDUFB11,KLF13,VCX2,CAMK1,CCHCR1,CTAG2,RGCC,OPRL1,TJP1,ICOSLG,CALML3,FDPS
TF	Factor: CP2; motif: GCHCDAMCCAG	TF:M00072	false	2.3362081664546233e-17	16.631488462281094	9017	116	57	62700	TMSB10,PIR,HIGD1B,CDIPT,HBZ,POLR2J,ZNHIT2,MUC2,ASCL2,TCF19,CBS,BLK,GUCA2A,TP53I3,CST4,SLC12A7,CITED2,SEC61G,FAM156A,MRPL51,IER2,RENBP,TMPRSS11E,S100A8,SPINK2,PPT2,KCNJ4,EMD,CST6,PRSS1,UPK1A,PPP2R3B,TNFRSF10A,GAGE2E,SSX4,TAS2R7,DUSP23,DUSP12,GADD45A,DYNLL1,EIF4EBP1,SOCS1,NDUFB11,MT1A,VCX2,CAMK1,SLC22A18,GSTA4,CCHCR1,TSC22D3,CTAG2,OPRL1,ICOSLG,S100A6,GP9,SPRR1B,RPS27
TF	Factor: AP-4:Fli-1; motif: RSCGGAWRCAGSTGN	TF:M08445	false	2.802628861392013e-17	16.552434409953367	9735	116	59	62700	TMSB10,HIGD1B,CDIPT,HBZ,POLR2J,SPRR2B,CBS,RPLP2,BLK,GUCA2A,TP53I3,CST4,SLC12A7,SEC61G,FAM156A,YARS2,MYH11,S100A8,PPT2,FOXO4,KCNJ4,POLR2K,IFNG,RPS12,CST6,HPRT1,ARMCX6,OCA2,PRSS1,PROP1,UPK1A,PPP2R3B,TNFRSF10A,MT3,ARL2BP,SSX4,AKR1C4,KRT31,MSTO1,PTTG1,DYNLL1,EIF4EBP1,SOCS1,IDH3G,MT1A,VCX2,CAMK1,SLC22A18,GSTA4,TSC22D3,RGCC,OPRL1,TJP1,TYROBP,GP9,CALML3,TRPM1,FDPS,SPRR1B
TF	Factor: YY1; motif: NNNCGGCCATCTTGNCTSNW	TF:M00069	false	3.5876040765589756e-17	16.445195491172342	8442	116	55	62700	HIGD1B,HBZ,POLR2J,RAB38,CBS,BLK,TP53I3,SLC25A24,CST4,SLC12A7,CITED2,UQCR10,SEC61G,FAM156A,MRPL51,S100A12,RENBP,YARS2,FTL,MYH11,SPINK2,FOXO4,POLR2K,RPS12,GPR34,CST6,OPN1LW,OCA2,UPK1A,TNFRSF10A,AKR1C4,CDK4,BCL2A1,DUSP12,GADD45A,SAA1,IDH3G,MT1A,KLF13,VCX2,TAF7,GSTA4,CCHCR1,CTAG2,RGCC,OPRL1,TJP1,S100A6,AIMP2,MCTS1,GP9,CALML3,CRYGA,FDPS,RPS27
TF	Factor: Spz1; motif: DNNGGRGGGWWNNNN	TF:M00446	false	4.5468725546410623e-17	16.342287218566348	8816	116	56	62700	DPM2,TMSB10,PIR,CDIPT,ZNHIT2,MUC2,ASCL2,TCF19,CBS,RPLP2,SCGB1D2,TP53I3,CST4,SLC12A7,FAM156A,S100A12,IER2,RENBP,TOP3B,YARS2,FTL,MYH11,S100A8,PPT2,FOXO4,KCNJ4,POLR2K,RPS12,CST6,OPN1LW,PROP1,UPK1A,PPP2R3B,MT3,GAGE2E,TMEM69,CDK4,MSTO1,PTTG1,DUSP12,DYNLL1,SOCS1,NDUFB11,VCX2,CAMK1,CCHCR1,CTAG2,RGCC,ICOSLG,S100A6,MCTS1,TYROBP,GP9,CALML3,FDPS,SPRR1B
TF	Factor: JUNB:C-JUN; motif: KRTGACGTCATN	TF:M08945	false	7.431256494398829e-17	16.128937748494042	9595	116	58	62700	HIGD1B,CDIPT,ZNHIT2,RAB38,ASCL2,OR1L3,RPLP2,SCGB1D2,BLK,GUCA2A,SLC12A7,SEC61G,FAM156A,MRPL51,S100A12,IER2,RENBP,SH3BGRL,MYH11,SFN,FOXO4,POLR2K,EMD,HPRT1,OCA2,PRSS1,PROP1,UPK1A,PPP2R3B,TNFRSF10A,ARL2BP,AKR1C4,CDK4,KRT31,MSTO1,BCL2A1,ARHGEF5,DUSP23,DYNLL1,IDH3G,MT1A,KLF13,VCX2,CAMK1,SLC22A18,GSTA4,TSC22D3,TJP1,S100A6,AIMP2,GP9,CALML3,TRPM1,CRNN,CRYGA,FDPS,SPRR1B,RPS27
TF	Factor: RelB:p50; motif: RGAAANTCCCYNNHGC	TF:M03882	false	9.628897300354006e-17	16.01642344535646	4556	116	41	62700	SPRR2B,ASCL2,OR1L3,CST4,SLC12A7,CITED2,SEC61G,FAM156A,IER2,FTL,SH3BGRL,S100A8,RPS12,CST6,OPN1LW,UPK1A,PPP2R3B,TNFRSF10A,MT3,SSX4,TMEM69,CDK4,KRT31,PTTG1,BCL2A1,ARHGEF5,DUSP23,DYNLL1,SAA1,SLC22A18,CCHCR1,TSC22D3,RGCC,ICOSLG,S100A6,MCTS1,GP9,TRPM1,CRNN,FDPS,SPRR1B
TF	Factor: PPARalpha:RXRalpha; motif: NNRGGTCATWGGGGTSANG	TF:M00518	false	1.0634721075828862e-16	15.973273896153065	9670	116	58	62700	TMSB10,PIR,POLR2J,ZNHIT2,RAB38,TCF19,CBS,OR1L3,RPLP2,SCGB1D2,BLK,GUCA2A,CST4,CCL23,SLC12A7,CITED2,SEC61G,FAM156A,S100A12,IER2,TOP3B,FTL,SH3BGRL,MYH11,SFN,S100A8,SPINK2,PPT2,FOXO4,KCNJ4,EMD,RPS12,PROP1,UPK1A,PPP2R3B,MT3,ARL2BP,GAGE2E,CDK4,PTTG1,ARHGEF5,DUSP23,GADD45A,EIF4EBP1,SAA1,KLF13,VCX2,CCHCR1,CTAG2,OPRL1,TJP1,ICOSLG,AIMP2,MCTS1,TYROBP,CRYGA,FDPS,SPRR1B
TF	Factor: myogenin; motif: RGCAGSTG	TF:M00712	false	1.1706358426163718e-16	15.93157818275712	7091	116	50	62700	PIR,HIGD1B,HBZ,POLR2J,ZNHIT2,RAB38,ASCL2,BLK,TP53I3,CST4,SLC12A7,CITED2,UQCR10,MRPL51,TOP3B,YARS2,SFN,S100A8,SPINK2,KCNJ4,POLR2K,CST6,HPRT1,OPN1LW,OCA2,PRSS1,PROP1,MT3,ARL2BP,TMEM69,CDK4,KRT31,MSTO1,DUSP23,GADD45A,SOCS1,SAA1,IDH3G,KLF13,VCX2,CAMK1,SLC22A18,TSC22D3,OPRL1,TJP1,ICOSLG,S100A6,CALML3,CRNN,FDPS
TF	Factor: DEC1; motif: NCNCACRTGNSC	TF:M08870	false	1.3081145119407667e-16	15.883354236342665	8049	116	53	62700	PIR,HBZ,POLR2J,ZNHIT2,TCF19,CBS,GUCA2A,TP53I3,SLC12A7,UQCR10,MRPL51,RENBP,SFN,S100A8,SPINK2,PPT2,FOXO4,KCNJ4,CST6,OPN1LW,ARMCX6,OCA2,PRSS1,PPP2R3B,TNFRSF10A,MT3,ARL2BP,GAGE2E,AKR1C4,TAS2R7,TMEM69,CDK4,MSTO1,DUSP23,DUSP12,GADD45A,SOCS1,IDH3G,MT1A,VCX2,CAMK1,SLC22A18,CCHCR1,TSC22D3,CTAG2,OPRL1,TJP1,ICOSLG,S100A6,AIMP2,GP9,TRPM1,SPRR1B
TF	Factor: GABP; motif: VCCGGAAGNGCR	TF:M00341	false	1.3081145119407667e-16	15.883354236342665	8373	116	54	62700	DPM2,TMSB10,HIGD1B,POLR2J,ZNHIT2,SPRR2B,MUC2,TCF19,CBS,RPLP2,TP53I3,SLC25A24,SLC12A7,UQCR10,SEC61G,FAM156A,MRPL51,IER2,RENBP,TOP3B,YARS2,MYH11,SFN,SPINK2,FOXO4,EMD,ARMCX6,TNFRSF10A,MT3,ARL2BP,GAGE2E,SSX4,TMEM69,CDK4,PTTG1,DUSP12,GADD45A,DYNLL1,EIF4EBP1,SOCS1,IDH3G,TAF7,CAMK1,CCHCR1,TSC22D3,OPRL1,TJP1,ICOSLG,S100A6,MCTS1,TYROBP,CALML3,FDPS,SPRR1B
TF	Factor: JunD; motif: NRTGACGTCATS	TF:M11270	false	1.9947201791987585e-16	15.70011801885106	9464	116	57	62700	HIGD1B,CDIPT,ZNHIT2,RAB38,ASCL2,OR1L3,RPLP2,SCGB1D2,BLK,GUCA2A,SLC12A7,SEC61G,FAM156A,MRPL51,S100A12,IER2,RENBP,SH3BGRL,MYH11,SFN,SPINK2,FOXO4,POLR2K,EMD,RPS12,CST6,HPRT1,ARMCX6,OCA2,PRSS1,PROP1,PPP2R3B,TNFRSF10A,AKR1C4,KRT31,MSTO1,BCL2A1,ARHGEF5,DUSP23,DYNLL1,IDH3G,MT1A,KLF13,VCX2,CAMK1,GSTA4,TSC22D3,TJP1,AIMP2,TYROBP,GP9,TRPM1,CRNN,CRYGA,FDPS,SPRR1B,RPS27
TF	Factor: STAT6; motif: NNYTTCCY	TF:M00500	false	2.7166290436833184e-16	15.565969660544301	4702	116	41	62700	CDIPT,HBZ,SPRR2B,MUC2,CBS,RPLP2,SCGB1D2,BLK,GUCA2A,TP53I3,SLC25A24,CST4,CCL23,SLC12A7,CITED2,SEC61G,IER2,YARS2,S100A8,IFNG,CST6,PROP1,UPK1A,TNFRSF10A,MT3,ARL2BP,TMEM69,KRT31,EIF4EBP1,SAA1,MT1A,VCX2,CAMK1,SLC22A18,GSTA4,OPRL1,MCTS1,TYROBP,GP9,CALML3,CRNN
TF	Factor: GATA-5; motif: TATCTN	TF:M02006	false	3.0145663639191345e-16	15.520775150953835	9211	116	56	62700	TMSB10,PIR,HIGD1B,HBZ,POLR2J,ZNHIT2,SPRR2B,OR1L3,RPLP2,BLK,GUCA2A,TP53I3,SLC25A24,CST4,CCL23,CITED2,UQCR10,SEC61G,S100A12,IER2,TOP3B,TMPRSS11E,MYH11,SPINK2,PPT2,FOXO4,POLR2K,IFNG,EMD,RPS12,GPR34,ARMCX6,OCA2,PRSS1,PROP1,TNFRSF10A,MT3,ARL2BP,AKR1C4,TAS2R7,KRT31,MSTO1,PTTG1,BCL2A1,DUSP23,EIF4EBP1,IDH3G,MT1A,TAF7,CALML3,TRPM1,CRNN,CRYGA,FDPS,SPRR1B,RPS27
TF	Factor: ZNF614; motif: NCYCWGCCYYNNN	TF:M09862	false	3.2766990292174562e-16	15.484563447526035	9572	116	57	62700	TMSB10,CDIPT,HBZ,POLR2J,RAB38,MUC2,ASCL2,TCF19,CBS,RPLP2,SCGB1D2,GUCA2A,CST4,SLC12A7,CITED2,FAM156A,MRPL51,IER2,FTL,MYH11,SFN,S100A8,FOXO4,KCNJ4,EMD,CST6,OPN1LW,ARMCX6,OCA2,PPP2R3B,TNFRSF10A,MT3,SSX4,CDK4,PTTG1,ARHGEF5,GADD45A,DYNLL1,SOCS1,SAA1,IDH3G,NDUFB11,KLF13,CAMK1,SLC22A18,CCHCR1,TSC22D3,CTAG2,RGCC,OPRL1,TJP1,ICOSLG,S100A6,TYROBP,CALML3,TRPM1,FDPS
TF	Factor: PEA3; motif: ACWTCCK	TF:M00655	false	3.9076175692848915e-16	15.408087946405757	9609	116	57	62700	CDIPT,HBZ,POLR2J,SPRR2B,MUC2,SCGB1D2,BLK,TP53I3,SLC25A24,CST4,CCL23,SLC12A7,CITED2,UQCR10,FAM156A,S100A12,IER2,YARS2,SH3BGRL,SPINK2,FOXO4,IFNG,CST6,OPN1LW,PROP1,TNFRSF10A,MT3,ARL2BP,GAGE2E,TAS2R7,TMEM69,MSTO1,PTTG1,BCL2A1,ARHGEF5,DUSP12,GADD45A,DYNLL1,SAA1,MT1A,KLF13,VCX2,TAF7,CAMK1,SLC22A18,GSTA4,CTAG2,S100A6,AIMP2,MCTS1,TYROBP,GP9,CALML3,TRPM1,CRYGA,FDPS,SPRR1B
TF	Factor: ZEB1; motif: CAGGTGN	TF:M04831	false	4.2570242761368344e-16	15.37089387320501	8283	116	53	62700	HBZ,POLR2J,RAB38,MUC2,TCF19,CBS,RPLP2,SCGB1D2,GUCA2A,SLC12A7,SEC61G,S100A12,TOP3B,YARS2,SFN,S100A8,KCNJ4,EMD,GPR34,CST6,OPN1LW,OCA2,PRSS1,PROP1,PPP2R3B,TNFRSF10A,MT3,ARL2BP,GAGE2E,SSX4,TMEM69,MSTO1,ARHGEF5,DUSP12,DYNLL1,SOCS1,SAA1,SLC22A18,GSTA4,CCHCR1,TSC22D3,RGCC,OPRL1,ICOSLG,AIMP2,TYROBP,GP9,CALML3,TRPM1,CRNN,FDPS,SPRR1B,RPS27
TF	Factor: CTCF; motif: CANNWRRTGGCAG	TF:M04745	false	5.195748687805135e-16	15.284351863399431	8324	116	53	62700	POLR2J,SPRR2B,RAB38,ASCL2,RPLP2,GUCA2A,SLC25A24,CST4,CCL23,CITED2,SEC61G,MRPL51,S100A12,TOP3B,YARS2,TMPRSS11E,FTL,SH3BGRL,SFN,S100A8,SPINK2,PPT2,IFNG,RPS12,CST6,OPN1LW,PRSS1,PROP1,MT3,ARL2BP,SSX4,AKR1C4,TMEM69,BCL2A1,GADD45A,DYNLL1,IDH3G,NDUFB11,MT1A,KLF13,VCX2,CAMK1,GSTA4,TSC22D3,OPRL1,TJP1,S100A6,AIMP2,TYROBP,TRPM1,CRYGA,SPRR1B,RPS27
TF	Factor: BRN1; motif: HAATGCN; match class: 1	TF:M03813_1	false	6.295372356514158e-16	15.200978577296095	7097	116	49	62700	ZNHIT2,SPRR2B,TCF19,CBS,OR1L3,SCGB1D2,BLK,GUCA2A,CST4,CCL23,SEC61G,FAM156A,S100A12,IER2,TOP3B,YARS2,TMPRSS11E,FTL,SH3BGRL,MYH11,SPINK2,PPT2,EMD,RPS12,GPR34,OCA2,PRSS1,ARL2BP,SSX4,AKR1C4,TAS2R7,CDK4,KRT31,BCL2A1,DUSP12,GADD45A,DYNLL1,EIF4EBP1,SAA1,MT1A,GSTA4,TSC22D3,TJP1,AIMP2,MCTS1,TRPM1,CRNN,CRYGA,SPRR1B
TF	Factor: ZGPAT; motif: GRGGCWGNGGNG	TF:M09739	false	8.296911211397256e-16	15.081083557444707	8420	116	53	62700	TMSB10,CDIPT,HBZ,POLR2J,ZNHIT2,RAB38,MUC2,TCF19,CBS,SCGB1D2,GUCA2A,CST4,SLC12A7,CITED2,SEC61G,S100A12,IER2,RENBP,TOP3B,MYH11,SFN,PPT2,KCNJ4,POLR2K,EMD,RPS12,CST6,OPN1LW,OCA2,MT3,SSX4,MSTO1,DUSP23,DUSP12,DYNLL1,EIF4EBP1,SOCS1,SAA1,IDH3G,MT1A,VCX2,CAMK1,SLC22A18,CCHCR1,TSC22D3,CTAG2,RGCC,OPRL1,TJP1,TYROBP,GP9,CALML3,CRYGA
TF	Factor: FXR:RXR-ALPHA; motif: NRGGTCANRGGKN	TF:M08955	false	1.1897962292740275e-15	14.924527411783618	9859	116	57	62700	PIR,CDIPT,HBZ,SPRR2B,RAB38,TCF19,RPLP2,SCGB1D2,BLK,GUCA2A,TP53I3,CST4,SLC12A7,UQCR10,SEC61G,RENBP,FTL,SFN,S100A8,SPINK2,PPT2,FOXO4,EMD,RPS12,GPR34,CST6,OPN1LW,ARMCX6,OCA2,PROP1,TNFRSF10A,GAGE2E,AKR1C4,CDK4,PTTG1,DUSP23,DUSP12,GADD45A,DYNLL1,SOCS1,SAA1,IDH3G,MT1A,KLF13,VCX2,SLC22A18,GSTA4,CCHCR1,CTAG2,OPRL1,TJP1,ICOSLG,MCTS1,TYROBP,TRPM1,CRNN,SPRR1B
TF	Factor: PUR1; motif: GGGNCAGNN	TF:M01721	false	2.108485091875751e-15	14.676029465333958	9289	116	55	62700	DPM2,TMSB10,HBZ,MUC2,ASCL2,TCF19,SCGB1D2,BLK,GUCA2A,SLC25A24,CST4,SLC12A7,CITED2,SEC61G,FAM156A,IER2,RENBP,FTL,MYH11,SFN,S100A8,PPT2,KCNJ4,POLR2K,EMD,CST6,ARMCX6,OCA2,PROP1,UPK1A,PPP2R3B,TNFRSF10A,MT3,ARL2BP,SSX4,AKR1C4,CDK4,ARHGEF5,DYNLL1,SOCS1,SAA1,NDUFB11,KLF13,CAMK1,SLC22A18,GSTA4,CCHCR1,TSC22D3,CTAG2,RGCC,OPRL1,TJP1,ICOSLG,TYROBP,CRYGA
TF	Factor: ZNFPT1; motif: YCNNCNCWGCCNY	TF:M12721	false	2.7888191406778926e-15	14.554579649503207	9352	116	55	62700	TMSB10,HIGD1B,CDIPT,HBZ,RAB38,MUC2,ASCL2,TCF19,CBS,OR1L3,RPLP2,SCGB1D2,GUCA2A,CST4,SLC12A7,CITED2,UQCR10,S100A12,RENBP,TOP3B,MYH11,SFN,S100A8,SPINK2,PPT2,KCNJ4,POLR2K,EMD,OPN1LW,OCA2,UPK1A,PPP2R3B,MT3,SSX4,MSTO1,PTTG1,BCL2A1,ARHGEF5,DUSP23,DYNLL1,EIF4EBP1,SOCS1,MT1A,CAMK1,SLC22A18,CCHCR1,CTAG2,RGCC,OPRL1,S100A6,TYROBP,GP9,CRNN,CRYGA,FDPS
TF	Factor: GR; motif: RGNACANKNTGTNCY	TF:M09625	false	2.923279906606774e-15	14.53412959857525	9365	116	55	62700	DPM2,TMSB10,PIR,CDIPT,HBZ,POLR2J,ZNHIT2,SPRR2B,RPLP2,SCGB1D2,GUCA2A,SLC25A24,CST4,CCL23,CITED2,SEC61G,S100A12,RENBP,YARS2,TMPRSS11E,FTL,SH3BGRL,S100A8,KCNJ4,RPS12,GPR34,HPRT1,OPN1LW,OCA2,PROP1,PPP2R3B,GAGE2E,SSX4,CDK4,KRT31,PTTG1,BCL2A1,DUSP23,GADD45A,EIF4EBP1,SOCS1,SAA1,MT1A,VCX2,TAF7,CTAG2,RGCC,OPRL1,TJP1,ICOSLG,S100A6,MCTS1,TYROBP,GP9,CRNN
TF	Factor: Fli-1:FIGLA; motif: NCCGGAARCASSTGN	TF:M08284	false	3.9100657681097954e-15	14.407815937620258	8088	116	51	62700	DPM2,HIGD1B,CDIPT,POLR2J,MUC2,ASCL2,CBS,BLK,GUCA2A,TP53I3,SEC61G,TOP3B,YARS2,MYH11,S100A8,PPT2,KCNJ4,POLR2K,IFNG,RPS12,CST6,ARMCX6,PRSS1,PROP1,UPK1A,PPP2R3B,TNFRSF10A,MT3,ARL2BP,GAGE2E,AKR1C4,TAS2R7,ARHGEF5,DYNLL1,SOCS1,IDH3G,MT1A,VCX2,TAF7,CAMK1,SLC22A18,GSTA4,TSC22D3,RGCC,OPRL1,TJP1,S100A6,TYROBP,GP9,TRPM1,SPRR1B
TF	Factor: CPBP; motif: NGGGCGG	TF:M05444	false	4.030648699113472e-15	14.39462505217814	8759	116	53	62700	PIR,HIGD1B,CDIPT,HBZ,ZNHIT2,ASCL2,CBS,RPLP2,BLK,TP53I3,SLC25A24,SLC12A7,CITED2,UQCR10,FAM156A,IER2,RENBP,FTL,SFN,SPINK2,PPT2,KCNJ4,POLR2K,EMD,HPRT1,OPN1LW,PROP1,UPK1A,TNFRSF10A,MT3,TMEM69,CDK4,DUSP23,DUSP12,GADD45A,DYNLL1,EIF4EBP1,SOCS1,NDUFB11,MT1A,KLF13,TAF7,CAMK1,SLC22A18,RGCC,OPRL1,TJP1,ICOSLG,S100A6,MCTS1,GP9,TRPM1,FDPS
TF	Factor: Sp2; motif: WGGGCGG	TF:M05332	false	4.030648699113472e-15	14.39462505217814	8759	116	53	62700	PIR,HIGD1B,CDIPT,HBZ,ZNHIT2,ASCL2,CBS,RPLP2,BLK,TP53I3,SLC25A24,SLC12A7,CITED2,UQCR10,FAM156A,IER2,RENBP,FTL,SFN,SPINK2,PPT2,KCNJ4,POLR2K,EMD,HPRT1,OPN1LW,PROP1,UPK1A,TNFRSF10A,MT3,TMEM69,CDK4,DUSP23,DUSP12,GADD45A,DYNLL1,EIF4EBP1,SOCS1,NDUFB11,MT1A,KLF13,TAF7,CAMK1,SLC22A18,RGCC,OPRL1,TJP1,ICOSLG,S100A6,MCTS1,GP9,TRPM1,FDPS
TF	Factor: Sp6; motif: WGGGCGG	TF:M05361	false	4.030648699113472e-15	14.39462505217814	8759	116	53	62700	PIR,HIGD1B,CDIPT,HBZ,ZNHIT2,ASCL2,CBS,RPLP2,BLK,TP53I3,SLC25A24,SLC12A7,CITED2,UQCR10,FAM156A,IER2,RENBP,FTL,SFN,SPINK2,PPT2,KCNJ4,POLR2K,EMD,HPRT1,OPN1LW,PROP1,UPK1A,TNFRSF10A,MT3,TMEM69,CDK4,DUSP23,DUSP12,GADD45A,DYNLL1,EIF4EBP1,SOCS1,NDUFB11,MT1A,KLF13,TAF7,CAMK1,SLC22A18,RGCC,OPRL1,TJP1,ICOSLG,S100A6,MCTS1,GP9,TRPM1,FDPS
TF	Factor: NR1B2; motif: NTGACCY	TF:M02111	false	4.155410494391253e-15	14.381386067753958	9802	116	56	62700	DPM2,HIGD1B,CDIPT,ZNHIT2,RAB38,MUC2,TCF19,CBS,BLK,GUCA2A,TP53I3,CST4,CCL23,SLC12A7,SEC61G,FAM156A,MRPL51,IER2,YARS2,FTL,S100A8,PPT2,KCNJ4,RPS12,CST6,OPN1LW,PRSS1,PROP1,TNFRSF10A,MT3,ARL2BP,GAGE2E,AKR1C4,ARHGEF5,DUSP23,DUSP12,EIF4EBP1,SOCS1,IDH3G,NDUFB11,MT1A,KLF13,VCX2,CAMK1,SLC22A18,CCHCR1,TSC22D3,CTAG2,RGCC,TJP1,ICOSLG,S100A6,AIMP2,TYROBP,CALML3,CRYGA
TF	Factor: Elk-1:ETV7; motif: ANSCGGACGGATDTCCGGNT	TF:M08214	false	4.242006313167649e-15	14.372428689480033	8110	116	51	62700	TMSB10,HIGD1B,HBZ,POLR2J,SPRR2B,RAB38,MUC2,ASCL2,TCF19,CBS,RPLP2,BLK,UQCR10,FAM156A,MRPL51,YARS2,SH3BGRL,SPINK2,PPT2,FOXO4,IFNG,EMD,CST6,PROP1,UPK1A,TNFRSF10A,ARL2BP,GAGE2E,KRT31,BCL2A1,DUSP12,DYNLL1,EIF4EBP1,NDUFB11,MT1A,VCX2,TAF7,SLC22A18,GSTA4,CCHCR1,TSC22D3,CTAG2,OPRL1,TJP1,ICOSLG,AIMP2,GP9,CALML3,CRNN,CRYGA,RPS27
TF	Factor: ZNF684; motif: MAAGGGGTGGACTGT; match class: 1	TF:M10550_1	false	5.039058120761704e-15	14.29765063243992	9496	116	55	62700	TMSB10,CDIPT,HBZ,SPRR2B,RAB38,MUC2,ASCL2,TCF19,CBS,SCGB1D2,TP53I3,CST4,SLC12A7,UQCR10,FAM156A,MRPL51,IER2,FTL,MYH11,SFN,PPT2,KCNJ4,EMD,CST6,OPN1LW,OCA2,PRSS1,PROP1,UPK1A,TNFRSF10A,ARL2BP,SSX4,CDK4,KRT31,DUSP23,DUSP12,GADD45A,DYNLL1,EIF4EBP1,SOCS1,IDH3G,MT1A,KLF13,CAMK1,GSTA4,TSC22D3,CTAG2,OPRL1,ICOSLG,S100A6,MCTS1,TYROBP,GP9,CALML3,TRPM1
TF	Factor: JunB; motif: GATGACGTCAYC	TF:M11273	false	5.1149995620518065e-15	14.291154399136277	9155	116	54	62700	HIGD1B,CDIPT,POLR2J,RAB38,MUC2,OR1L3,RPLP2,SCGB1D2,BLK,GUCA2A,SLC12A7,SEC61G,FAM156A,MRPL51,S100A12,IER2,RENBP,TMPRSS11E,SH3BGRL,MYH11,SFN,S100A8,SPINK2,FOXO4,EMD,HPRT1,OCA2,PRSS1,PPP2R3B,TNFRSF10A,ARL2BP,AKR1C4,KRT31,MSTO1,BCL2A1,ARHGEF5,GADD45A,DYNLL1,IDH3G,MT1A,KLF13,VCX2,SLC22A18,GSTA4,TSC22D3,TJP1,S100A6,AIMP2,GP9,CALML3,CRNN,CRYGA,FDPS,RPS27
TF	Factor: NR1B1; motif: NRGGTCANRRGGTCAN	TF:M11792	false	5.594895024485972e-15	14.252208057610014	4896	116	40	62700	DPM2,HIGD1B,CDIPT,HBZ,RAB38,GUCA2A,SEC61G,TOP3B,FTL,PPT2,KCNJ4,POLR2K,EMD,RPS12,CST6,OPN1LW,OCA2,PRSS1,ARL2BP,GAGE2E,TMEM69,CDK4,MSTO1,DUSP23,DUSP12,KLF13,CAMK1,TSC22D3,CTAG2,OPRL1,TJP1,ICOSLG,S100A6,CALML3,TRPM1,CRNN,CRYGA,FDPS,SPRR1B,RPS27
TF	Factor: MAZ; motif: GGGMGGGGS	TF:M10432	false	5.746430935242842e-15	14.240601808594613	9527	116	55	62700	DPM2,TMSB10,HIGD1B,HBZ,POLR2J,RAB38,CBS,RPLP2,SCGB1D2,GUCA2A,CST4,SLC12A7,CITED2,FAM156A,IER2,FTL,MYH11,SPINK2,PPT2,FOXO4,KCNJ4,EMD,HPRT1,OCA2,UPK1A,PPP2R3B,TNFRSF10A,MT3,SSX4,TMEM69,CDK4,ARHGEF5,DUSP23,DUSP12,GADD45A,DYNLL1,EIF4EBP1,SOCS1,IDH3G,MT1A,KLF13,VCX2,CAMK1,SLC22A18,CCHCR1,TSC22D3,CTAG2,OPRL1,TJP1,S100A6,AIMP2,MCTS1,TYROBP,TRPM1,FDPS
TF	Factor: DEC1; motif: GTCACGTGAC	TF:M11073	false	7.552515548628472e-15	14.12190837195649	6653	116	46	62700	HIGD1B,HBZ,POLR2J,MUC2,ASCL2,RPLP2,GUCA2A,SLC25A24,CCL23,SLC12A7,CITED2,SEC61G,FAM156A,S100A12,RENBP,TOP3B,SH3BGRL,KCNJ4,HPRT1,OPN1LW,ARMCX6,PRSS1,PROP1,PPP2R3B,TNFRSF10A,MT3,GAGE2E,AKR1C4,TMEM69,CDK4,MSTO1,ARHGEF5,DUSP12,GADD45A,SAA1,VCX2,CAMK1,GSTA4,CTAG2,RGCC,OPRL1,S100A6,AIMP2,TYROBP,TRPM1,RPS27
TF	Factor: AP-2; motif: NNGCCTK	TF:M01859	false	7.83572289625451e-15	14.105920930864578	7912	116	50	62700	DPM2,PIR,RAB38,MUC2,ASCL2,TCF19,SCGB1D2,TP53I3,SLC25A24,CST4,CCL23,SLC12A7,FAM156A,S100A12,IER2,TOP3B,YARS2,TMPRSS11E,FTL,SPINK2,FOXO4,CST6,ARMCX6,OCA2,PROP1,TNFRSF10A,TMEM69,MSTO1,PTTG1,BCL2A1,DUSP23,EIF4EBP1,SAA1,MT1A,VCX2,TAF7,CAMK1,CCHCR1,TSC22D3,CTAG2,S100A6,AIMP2,MCTS1,TYROBP,GP9,CALML3,TRPM1,CRNN,CRYGA,FDPS
TF	Factor: ESE-1; motif: SATKGCGGATGCN; match class: 1	TF:M11381_1	false	8.23562069849036e-15	14.084303663553028	9962	116	56	62700	DPM2,HBZ,POLR2J,ASCL2,RPLP2,SCGB1D2,SLC25A24,SLC12A7,CITED2,UQCR10,FAM156A,MRPL51,S100A12,YARS2,SH3BGRL,MYH11,SPINK2,PPT2,KCNJ4,EMD,RPS12,CST6,HPRT1,OPN1LW,ARMCX6,OCA2,PRSS1,PROP1,PPP2R3B,MT3,ARL2BP,GAGE2E,SSX4,AKR1C4,CDK4,KRT31,MSTO1,PTTG1,BCL2A1,ARHGEF5,EIF4EBP1,SOCS1,SAA1,IDH3G,NDUFB11,MT1A,KLF13,VCX2,TAF7,GSTA4,RGCC,OPRL1,S100A6,MCTS1,TYROBP,RPS27
TF	Factor: LKLF; motif: GGGGTGGKSN	TF:M07261	false	9.745018122878554e-15	14.011217348885115	10000	116	56	62700	DPM2,TMSB10,HBZ,POLR2J,ZNHIT2,SPRR2B,MUC2,ASCL2,TCF19,CBS,RPLP2,SCGB1D2,TP53I3,CST4,SLC12A7,CITED2,SEC61G,FAM156A,S100A12,IER2,FTL,MYH11,PPT2,FOXO4,KCNJ4,CST6,HPRT1,ARMCX6,UPK1A,TNFRSF10A,ARL2BP,GAGE2E,SSX4,AKR1C4,MSTO1,GADD45A,DYNLL1,EIF4EBP1,SOCS1,MT1A,KLF13,CAMK1,GSTA4,CTAG2,RGCC,TJP1,ICOSLG,S100A6,AIMP2,MCTS1,TYROBP,GP9,CALML3,TRPM1,CRNN,CRYGA
TF	Factor: ctcf; motif: YGGCCACCAGRKGGCRSYN	TF:M09890	false	1.1396923648919812e-14	13.943212361172304	8650	116	52	62700	TMSB10,PIR,CDIPT,POLR2J,ZNHIT2,MUC2,ASCL2,TCF19,CBS,RPLP2,SCGB1D2,GUCA2A,TP53I3,CST4,CCL23,SLC12A7,FAM156A,MRPL51,IER2,RENBP,YARS2,MYH11,SFN,S100A8,PPT2,KCNJ4,EMD,CST6,OPN1LW,ARMCX6,OCA2,PROP1,TNFRSF10A,MT3,SSX4,DUSP23,DUSP12,DYNLL1,SOCS1,IDH3G,NDUFB11,TAF7,CAMK1,GSTA4,CCHCR1,TSC22D3,CTAG2,RGCC,TJP1,S100A6,AIMP2,FDPS
TF	Factor: YY1; motif: CAANATGGCGGC	TF:M10436	false	1.2439670294519275e-14	13.90519113018929	8336	116	51	62700	TMSB10,HBZ,POLR2J,ZNHIT2,CBS,SCGB1D2,SLC25A24,SLC12A7,UQCR10,SEC61G,MRPL51,S100A12,IER2,RENBP,TOP3B,YARS2,SFN,FOXO4,RPS12,CST6,HPRT1,OPN1LW,ARMCX6,UPK1A,PPP2R3B,TNFRSF10A,SSX4,TAS2R7,TMEM69,CDK4,MSTO1,BCL2A1,ARHGEF5,DUSP12,SAA1,IDH3G,NDUFB11,KLF13,VCX2,TAF7,GSTA4,TSC22D3,CTAG2,RGCC,OPRL1,S100A6,AIMP2,GP9,TRPM1,CRYGA,RPS27
TF	Factor: C/EBPgamma:Elf-1; motif: TKRCGHAATWSCGGAAGT	TF:M08676	false	1.3779023593366631e-14	13.860781556233691	8695	116	52	62700	HBZ,SPRR2B,RAB38,ASCL2,TCF19,OR1L3,RPLP2,BLK,SLC25A24,CST4,CCL23,SLC12A7,CITED2,MRPL51,S100A12,TMPRSS11E,MYH11,SFN,S100A8,POLR2K,HPRT1,ARMCX6,PRSS1,PROP1,UPK1A,TNFRSF10A,MT3,SSX4,CDK4,KRT31,MSTO1,PTTG1,BCL2A1,ARHGEF5,GADD45A,DYNLL1,EIF4EBP1,SOCS1,SAA1,IDH3G,NDUFB11,VCX2,TAF7,SLC22A18,TSC22D3,CTAG2,RGCC,OPRL1,MCTS1,TYROBP,FDPS,RPS27
TF	Factor: T3R-beta; motif: NRGGTCAAAGGTCRN; match class: 1	TF:M11814_1	false	1.453254239370406e-14	13.83765840146465	7400	116	48	62700	PIR,HBZ,RAB38,MUC2,TCF19,SCGB1D2,BLK,GUCA2A,TP53I3,SLC25A24,CST4,SLC12A7,UQCR10,SEC61G,MRPL51,IER2,RENBP,TOP3B,SFN,SPINK2,PPT2,FOXO4,KCNJ4,POLR2K,CST6,HPRT1,ARMCX6,UPK1A,AKR1C4,TMEM69,PTTG1,DUSP23,DUSP12,GADD45A,SAA1,IDH3G,NDUFB11,CAMK1,SLC22A18,GSTA4,CCHCR1,CTAG2,AIMP2,MCTS1,TYROBP,GP9,CALML3,SPRR1B
TF	Factor: NR1B1; motif: NRGGTCANNRGGTCAN	TF:M11795	false	1.455716596140341e-14	13.836923166721135	8044	116	50	62700	DPM2,HIGD1B,CDIPT,HBZ,RAB38,MUC2,GUCA2A,SLC12A7,SEC61G,TOP3B,FTL,SFN,S100A8,PPT2,KCNJ4,POLR2K,IFNG,EMD,RPS12,CST6,HPRT1,OPN1LW,OCA2,PRSS1,ARL2BP,GAGE2E,TMEM69,CDK4,KRT31,MSTO1,DUSP23,DUSP12,KLF13,CAMK1,SLC22A18,GSTA4,TSC22D3,CTAG2,RGCC,OPRL1,TJP1,ICOSLG,S100A6,CALML3,TRPM1,CRNN,CRYGA,FDPS,SPRR1B,RPS27
TF	Factor: GKLF; motif: GCCMCRCCCNNN	TF:M01588	false	1.9289511952779154e-14	13.714678760375621	9111	116	53	62700	TMSB10,HBZ,ZNHIT2,MUC2,ASCL2,TCF19,CBS,RPLP2,BLK,TP53I3,SLC25A24,CST4,SLC12A7,FAM156A,MRPL51,IER2,RENBP,TOP3B,YARS2,SFN,S100A8,SPINK2,EMD,CST6,HPRT1,OPN1LW,ARMCX6,OCA2,UPK1A,PPP2R3B,TNFRSF10A,ARL2BP,GAGE2E,SSX4,TMEM69,CDK4,MSTO1,ARHGEF5,DUSP23,DYNLL1,EIF4EBP1,SOCS1,MT1A,KLF13,GSTA4,CCHCR1,CTAG2,RGCC,OPRL1,TJP1,ICOSLG,S100A6,AIMP2
TF	Factor: c-Jun; motif: NATGACGTCAYN	TF:M11266	false	2.2039462686587354e-14	13.656798997619466	8800	116	52	62700	HIGD1B,CDIPT,POLR2J,RAB38,OR1L3,RPLP2,SCGB1D2,BLK,SLC12A7,SEC61G,FAM156A,MRPL51,IER2,RENBP,SH3BGRL,MYH11,SFN,S100A8,SPINK2,FOXO4,POLR2K,EMD,HPRT1,OCA2,PRSS1,PPP2R3B,TNFRSF10A,ARL2BP,KRT31,MSTO1,BCL2A1,ARHGEF5,DUSP23,DYNLL1,IDH3G,MT1A,KLF13,VCX2,CAMK1,SLC22A18,GSTA4,TSC22D3,TJP1,S100A6,AIMP2,GP9,TRPM1,CRNN,CRYGA,FDPS,SPRR1B,RPS27
TF	Factor: Tax/CREB; motif: RTGACGCATAYCCCC	TF:M00115	false	2.2731502417859905e-14	13.64337185902986	9497	116	54	62700	TMSB10,HIGD1B,CDIPT,POLR2J,ZNHIT2,SPRR2B,RAB38,TCF19,RPLP2,SCGB1D2,BLK,GUCA2A,CST4,SLC12A7,YARS2,TMPRSS11E,MYH11,SFN,PPT2,FOXO4,KCNJ4,RPS12,GPR34,CST6,HPRT1,OPN1LW,ARMCX6,PRSS1,PROP1,PPP2R3B,TNFRSF10A,MT3,KRT31,BCL2A1,DUSP23,DUSP12,DYNLL1,SAA1,IDH3G,NDUFB11,MT1A,KLF13,VCX2,SLC22A18,GSTA4,CCHCR1,TSC22D3,ICOSLG,S100A6,MCTS1,TYROBP,CALML3,TRPM1,RPS27
TF	Factor: HSF1; motif: NTTCTRGAANNTTCY	TF:M07100	false	2.7951339949139183e-14	13.553597367793	3374	116	33	62700	DPM2,HIGD1B,CST4,SLC12A7,FAM156A,MRPL51,RENBP,TMPRSS11E,FTL,SH3BGRL,S100A8,HPRT1,OPN1LW,PROP1,UPK1A,TNFRSF10A,MT3,ARL2BP,TAS2R7,PTTG1,BCL2A1,DYNLL1,TAF7,CAMK1,SLC22A18,CTAG2,OPRL1,ICOSLG,GP9,CRNN,CRYGA,FDPS,SPRR1B
TF	Factor: MAZ; motif: GGGGAGGG	TF:M00649	false	2.866538643739954e-14	13.542642199136159	9550	116	54	62700	DPM2,TMSB10,HIGD1B,HBZ,RAB38,MUC2,ASCL2,TCF19,CBS,RPLP2,TP53I3,SLC12A7,CITED2,FAM156A,IER2,RENBP,FTL,MYH11,S100A8,SPINK2,PPT2,FOXO4,KCNJ4,EMD,CST6,HPRT1,PROP1,UPK1A,TNFRSF10A,GAGE2E,SSX4,CDK4,ARHGEF5,DUSP23,DYNLL1,EIF4EBP1,SOCS1,NDUFB11,MT1A,KLF13,SLC22A18,GSTA4,CCHCR1,TSC22D3,CTAG2,OPRL1,TJP1,ICOSLG,S100A6,MCTS1,TYROBP,GP9,CALML3,CRYGA
TF	Factor: TWIST; motif: CACCTGG	TF:M03582	false	3.022406484878084e-14	13.51964712759861	8532	116	51	62700	DPM2,PIR,CDIPT,POLR2J,ZNHIT2,MUC2,TCF19,CBS,SCGB1D2,SLC25A24,CST4,SLC12A7,MRPL51,IER2,RENBP,YARS2,MYH11,SFN,S100A8,SPINK2,PPT2,FOXO4,POLR2K,EMD,CST6,HPRT1,OCA2,PRSS1,PROP1,UPK1A,PPP2R3B,ARL2BP,GAGE2E,ARHGEF5,DUSP23,GADD45A,SOCS1,SAA1,IDH3G,SLC22A18,CCHCR1,CTAG2,RGCC,OPRL1,ICOSLG,CALML3,TRPM1,CRNN,FDPS,SPRR1B,RPS27
TF	Factor: E2F-3; motif: GGCGGGN; match class: 1	TF:M02089_1	false	4.007748979828328e-14	13.397099487761917	9627	116	54	62700	TMSB10,CDIPT,POLR2J,ZNHIT2,RAB38,ASCL2,TCF19,CBS,RPLP2,BLK,SLC12A7,CITED2,FAM156A,MRPL51,IER2,RENBP,TOP3B,FTL,SPINK2,PPT2,FOXO4,KCNJ4,EMD,CST6,HPRT1,OPN1LW,OCA2,PPP2R3B,TNFRSF10A,MT3,ARL2BP,SSX4,TMEM69,MSTO1,PTTG1,ARHGEF5,DUSP23,DUSP12,GADD45A,DYNLL1,EIF4EBP1,SOCS1,IDH3G,NDUFB11,MT1A,KLF13,CAMK1,CTAG2,RGCC,OPRL1,TJP1,ICOSLG,S100A6,AIMP2
TF	Factor: TFII-I; motif: NAGGAAGTGN; match class: 1	TF:M04636_1	false	4.2033678432619164e-14	13.376402602545463	5784	116	42	62700	PIR,POLR2J,SPRR2B,MUC2,ASCL2,TCF19,BLK,GUCA2A,TP53I3,SLC25A24,CST4,SLC12A7,CITED2,UQCR10,FAM156A,IER2,YARS2,SH3BGRL,MYH11,S100A8,PRSS1,UPK1A,MT3,TMEM69,CDK4,KRT31,MSTO1,BCL2A1,SOCS1,SAA1,IDH3G,NDUFB11,MT1A,CAMK1,SLC22A18,TSC22D3,CTAG2,TJP1,AIMP2,GP9,TRPM1,CRYGA
TF	Factor: pax-6; motif: NYACGCNTSANYGCNYN; match class: 1	TF:M11881_1	false	4.627095351806563e-14	13.334691550783926	7315	116	47	62700	DPM2,TMSB10,CDIPT,HBZ,POLR2J,ASCL2,TCF19,CBS,RPLP2,SCGB1D2,SLC25A24,CITED2,UQCR10,FAM156A,MRPL51,IER2,YARS2,PPT2,FOXO4,EMD,RPS12,CST6,HPRT1,OPN1LW,PPP2R3B,ARL2BP,GAGE2E,TMEM69,ARHGEF5,DUSP12,DYNLL1,EIF4EBP1,SOCS1,IDH3G,NDUFB11,MT1A,KLF13,TAF7,TJP1,ICOSLG,AIMP2,MCTS1,CALML3,TRPM1,CRNN,FDPS,RPS27
TF	Factor: ERF:FOXO1A; motif: RTMAACAGGAARNS	TF:M08241	false	5.28017639857265e-14	13.277351568442127	7986	116	49	62700	CDIPT,POLR2J,ZNHIT2,SPRR2B,RAB38,MUC2,TCF19,SCGB1D2,TP53I3,SLC25A24,CST4,SLC12A7,CITED2,UQCR10,MRPL51,IER2,RENBP,TMPRSS11E,S100A8,SPINK2,RPS12,HPRT1,OCA2,MT3,GAGE2E,SSX4,AKR1C4,CDK4,PTTG1,BCL2A1,ARHGEF5,DUSP23,VCX2,TAF7,SLC22A18,GSTA4,CTAG2,TJP1,S100A6,AIMP2,MCTS1,TYROBP,GP9,CALML3,CRNN,CRYGA,FDPS,SPRR1B,RPS27
TF	Factor: Msx-1; motif: CNGTAWNTG	TF:M00394	false	5.475871669255847e-14	13.26154673840275	9002	116	52	62700	TMSB10,PIR,POLR2J,ZNHIT2,SPRR2B,TCF19,OR1L3,BLK,GUCA2A,SLC25A24,CST4,CCL23,SEC61G,MRPL51,TOP3B,YARS2,SH3BGRL,MYH11,PPT2,POLR2K,RPS12,GPR34,HPRT1,OCA2,PPP2R3B,ARL2BP,GAGE2E,SSX4,AKR1C4,TAS2R7,TMEM69,KRT31,PTTG1,BCL2A1,ARHGEF5,DUSP23,DUSP12,GADD45A,DYNLL1,SAA1,IDH3G,MT1A,VCX2,CCHCR1,CTAG2,ICOSLG,MCTS1,TYROBP,TRPM1,CRYGA,FDPS,RPS27
TF	Factor: CREB; motif: NSTGACGTAANN	TF:M00177	false	7.00246984878943e-14	13.154748752484053	5301	116	40	62700	DPM2,CDIPT,POLR2J,ZNHIT2,RPLP2,SCGB1D2,BLK,FAM156A,MRPL51,IER2,RENBP,FTL,SH3BGRL,MYH11,PPT2,FOXO4,EMD,HPRT1,ARMCX6,PPP2R3B,TNFRSF10A,ARL2BP,CDK4,KRT31,ARHGEF5,DUSP23,SOCS1,IDH3G,KLF13,VCX2,SLC22A18,GSTA4,TSC22D3,AIMP2,MCTS1,GP9,CALML3,TRPM1,FDPS,RPS27
TF	Factor: SREBP-1; motif: CACSCCA	TF:M00749	false	7.417144301595368e-14	13.129763271645214	8727	116	51	62700	TMSB10,HIGD1B,POLR2J,MUC2,CBS,SCGB1D2,GUCA2A,TP53I3,CST4,SLC12A7,CITED2,SEC61G,MRPL51,S100A12,RENBP,TOP3B,FTL,MYH11,SFN,S100A8,PPT2,KCNJ4,EMD,CST6,HPRT1,ARMCX6,UPK1A,MT3,ARL2BP,GAGE2E,SSX4,AKR1C4,TAS2R7,CDK4,ARHGEF5,DUSP12,DYNLL1,MT1A,CAMK1,SLC22A18,GSTA4,CTAG2,OPRL1,TJP1,S100A6,MCTS1,TYROBP,CALML3,TRPM1,CRNN,FDPS
TF	Factor: ipf1; motif: TGATTGATK	TF:M10031	false	7.858431322608023e-14	13.104664137920778	9083	116	52	62700	SPRR2B,OR1L3,SCGB1D2,BLK,GUCA2A,CCL23,SEC61G,FAM156A,MRPL51,S100A12,IER2,TOP3B,S100A8,SPINK2,PPT2,FOXO4,POLR2K,EMD,RPS12,GPR34,HPRT1,OPN1LW,ARMCX6,OCA2,UPK1A,ARL2BP,GAGE2E,AKR1C4,TAS2R7,CDK4,KRT31,MSTO1,PTTG1,BCL2A1,DUSP23,DUSP12,GADD45A,SAA1,NDUFB11,MT1A,VCX2,SLC22A18,GSTA4,S100A6,MCTS1,TYROBP,CALML3,TRPM1,CRNN,CRYGA,SPRR1B,RPS27
TF	Factor: GEMIN3; motif: NCWGGRARRGRGNGNG	TF:M09727	false	8.0974382820596e-14	13.091652353458334	8747	116	51	62700	DPM2,CDIPT,HBZ,MUC2,SCGB1D2,GUCA2A,SLC25A24,CST4,SLC12A7,CITED2,UQCR10,TOP3B,FTL,MYH11,SFN,S100A8,PPT2,FOXO4,KCNJ4,HPRT1,OPN1LW,ARMCX6,OCA2,PROP1,UPK1A,TNFRSF10A,ARL2BP,TMEM69,CDK4,KRT31,ARHGEF5,DUSP23,GADD45A,EIF4EBP1,SOCS1,IDH3G,VCX2,CAMK1,SLC22A18,GSTA4,TSC22D3,OPRL1,TJP1,ICOSLG,S100A6,TYROBP,GP9,TRPM1,CRNN,SPRR1B,RPS27
TF	Factor: ZNF436; motif: TCCTCCAGGAAGCCY; match class: 1	TF:M10477_1	false	8.342943734792396e-14	13.078680685308852	9098	116	52	62700	HBZ,ZNHIT2,SPRR2B,ASCL2,RPLP2,BLK,GUCA2A,TP53I3,SLC25A24,CST4,SLC12A7,CITED2,UQCR10,FAM156A,MRPL51,IER2,RENBP,YARS2,FTL,SFN,S100A8,SPINK2,KCNJ4,EMD,RPS12,HPRT1,OPN1LW,PROP1,UPK1A,MT3,KRT31,ARHGEF5,DUSP12,GADD45A,DYNLL1,EIF4EBP1,SOCS1,SAA1,IDH3G,MT1A,KLF13,VCX2,SLC22A18,CCHCR1,TSC22D3,RGCC,ICOSLG,AIMP2,GP9,CALML3,FDPS,SPRR1B
TF	Factor: Egr-2; motif: CCCMCNCN	TF:M02092	false	9.374668780671222e-14	13.028044067522153	5072	116	39	62700	TMSB10,MUC2,ASCL2,BLK,GUCA2A,TP53I3,SLC12A7,CITED2,FAM156A,IER2,RENBP,FTL,SFN,PPT2,FOXO4,RPS12,HPRT1,UPK1A,TNFRSF10A,MT3,ARL2BP,SSX4,TMEM69,GADD45A,DYNLL1,EIF4EBP1,NDUFB11,CAMK1,TSC22D3,CTAG2,TJP1,ICOSLG,S100A6,TYROBP,GP9,TRPM1,CRNN,CRYGA,SPRR1B
TF	Factor: GTF2IRD1-isoform2; motif: GGGATTRNR; match class: 1	TF:M01229_1	false	9.516216600396797e-14	13.021535681463844	9478	116	53	62700	PIR,HIGD1B,CDIPT,HBZ,POLR2J,SPRR2B,TCF19,OR1L3,SCGB1D2,GUCA2A,SLC25A24,UQCR10,MRPL51,S100A12,RENBP,TOP3B,YARS2,TMPRSS11E,SH3BGRL,SFN,POLR2K,IFNG,EMD,RPS12,HPRT1,OPN1LW,UPK1A,TNFRSF10A,MT3,ARL2BP,SSX4,AKR1C4,TMEM69,CDK4,PTTG1,BCL2A1,ARHGEF5,DUSP12,DYNLL1,EIF4EBP1,SAA1,MT1A,TAF7,GSTA4,CCHCR1,AIMP2,TYROBP,TRPM1,CRNN,CRYGA,FDPS,SPRR1B,RPS27
TF	Factor: egr-3; motif: GTGGGY; match class: 1	TF:M03818_1	false	9.737857372247846e-14	13.011536590736863	6837	116	45	62700	TMSB10,ZNHIT2,MUC2,CBS,RPLP2,BLK,GUCA2A,SLC25A24,CST4,CCL23,SLC12A7,SEC61G,FAM156A,S100A12,IER2,YARS2,FTL,MYH11,S100A8,PPT2,KCNJ4,RPS12,OPN1LW,ARMCX6,PROP1,UPK1A,MT3,GAGE2E,SSX4,TMEM69,KRT31,DUSP23,DUSP12,DYNLL1,EIF4EBP1,NDUFB11,CAMK1,TSC22D3,CTAG2,ICOSLG,S100A6,MCTS1,TYROBP,CALML3,TRPM1
TF	Factor: Fra-1; motif: GRTGACGTCATC	TF:M11285	false	1.0884529905510205e-13	12.963190323063086	7813	116	48	62700	HIGD1B,ZNHIT2,RAB38,OR1L3,RPLP2,SCGB1D2,BLK,SLC12A7,SEC61G,FAM156A,IER2,RENBP,SH3BGRL,SFN,POLR2K,EMD,RPS12,HPRT1,OCA2,PRSS1,PROP1,PPP2R3B,TNFRSF10A,MSTO1,BCL2A1,ARHGEF5,DUSP23,DYNLL1,IDH3G,MT1A,KLF13,VCX2,CAMK1,SLC22A18,GSTA4,TSC22D3,TJP1,S100A6,AIMP2,TYROBP,GP9,CALML3,TRPM1,CRNN,CRYGA,FDPS,SPRR1B,RPS27
TF	Factor: CREB1; motif: NNNNSSGGCGCSSNNNNRTGACGTCAC; match class: 1	TF:M12591_1	false	1.2133845802450985e-13	12.916001528393963	9536	116	53	62700	PIR,HIGD1B,CDIPT,POLR2J,ZNHIT2,RAB38,RPLP2,BLK,SLC12A7,SEC61G,FAM156A,IER2,RENBP,SH3BGRL,SFN,PPT2,FOXO4,KCNJ4,POLR2K,EMD,RPS12,CST6,HPRT1,OPN1LW,ARMCX6,OCA2,PPP2R3B,TNFRSF10A,CDK4,MSTO1,ARHGEF5,DUSP23,DYNLL1,SAA1,IDH3G,NDUFB11,KLF13,VCX2,CAMK1,SLC22A18,GSTA4,TSC22D3,RGCC,OPRL1,TJP1,ICOSLG,AIMP2,TYROBP,GP9,CALML3,CRYGA,FDPS,RPS27
TF	Factor: DEC1; motif: NGCACGTGAS	TF:M09876	false	1.2592127398964905e-13	12.899900891053342	8849	116	51	62700	PIR,HIGD1B,CDIPT,HBZ,ZNHIT2,RAB38,ASCL2,CBS,GUCA2A,SLC12A7,CITED2,SEC61G,FAM156A,S100A12,IER2,RENBP,MYH11,S100A8,KCNJ4,EMD,RPS12,ARMCX6,OCA2,PRSS1,PPP2R3B,TNFRSF10A,ARL2BP,GAGE2E,AKR1C4,TMEM69,CDK4,KRT31,MSTO1,DUSP23,EIF4EBP1,IDH3G,MT1A,KLF13,VCX2,CAMK1,SLC22A18,GSTA4,CTAG2,OPRL1,TJP1,ICOSLG,S100A6,AIMP2,GP9,TRPM1,SPRR1B
TF	Factor: TAFII250; motif: RARRWGGCGGMGGNGR	TF:M10086	false	1.4676239233891882e-13	12.833385217527134	9231	116	52	62700	PIR,CDIPT,HBZ,POLR2J,ASCL2,TCF19,CBS,SLC25A24,CST4,SLC12A7,UQCR10,MRPL51,IER2,RENBP,YARS2,SH3BGRL,SFN,FOXO4,KCNJ4,EMD,CST6,HPRT1,OPN1LW,ARMCX6,PRSS1,PROP1,MT3,CDK4,KRT31,ARHGEF5,DUSP23,DUSP12,GADD45A,DYNLL1,EIF4EBP1,SOCS1,IDH3G,NDUFB11,MT1A,KLF13,CAMK1,CCHCR1,TSC22D3,RGCC,OPRL1,TJP1,ICOSLG,S100A6,GP9,TRPM1,CRNN,RPS27
TF	Factor: ER-alpha; motif: AGGTCASMNTGACCY	TF:M09909	false	1.4850108391358465e-13	12.828270376407572	6921	116	45	62700	CDIPT,RAB38,ASCL2,CBS,RPLP2,SCGB1D2,BLK,GUCA2A,SLC25A24,CST4,FAM156A,MRPL51,RENBP,TOP3B,YARS2,S100A8,PPT2,CST6,OPN1LW,PROP1,UPK1A,TNFRSF10A,ARL2BP,TMEM69,ARHGEF5,DUSP23,DUSP12,GADD45A,SOCS1,MT1A,KLF13,TAF7,SLC22A18,CCHCR1,TSC22D3,RGCC,OPRL1,TJP1,ICOSLG,S100A6,CALML3,TRPM1,CRNN,CRYGA,SPRR1B
TF	Factor: TR4; motif: NCCCTGACCYB	TF:M08906	false	1.525264981606183e-13	12.816654700545087	4610	116	37	62700	SPRR2B,RAB38,CBS,RPLP2,SCGB1D2,TP53I3,UQCR10,SEC61G,RENBP,TOP3B,FTL,S100A8,SPINK2,PPT2,CST6,ARMCX6,OCA2,PROP1,TNFRSF10A,MT3,SSX4,DUSP23,DUSP12,SOCS1,SAA1,IDH3G,KLF13,GSTA4,CCHCR1,CTAG2,TJP1,ICOSLG,TYROBP,TRPM1,CRNN,SPRR1B,RPS27
TF	Factor: pax-6; motif: NYACGCNTSRNYGCNYN; match class: 1	TF:M11883_1	false	1.8331670584675964e-13	12.736797955515343	7926	116	48	62700	DPM2,TMSB10,CDIPT,HBZ,ASCL2,TCF19,CBS,RPLP2,SLC25A24,CITED2,UQCR10,FAM156A,MRPL51,IER2,YARS2,PPT2,FOXO4,EMD,RPS12,CST6,HPRT1,OPN1LW,OCA2,PPP2R3B,ARL2BP,GAGE2E,TMEM69,ARHGEF5,DYNLL1,EIF4EBP1,SOCS1,IDH3G,NDUFB11,MT1A,KLF13,TAF7,SLC22A18,CCHCR1,OPRL1,TJP1,ICOSLG,S100A6,AIMP2,MCTS1,CALML3,TRPM1,FDPS,RPS27
TF	Factor: SMAD3; motif: CAGACAS	TF:M07429	false	1.8331670584675964e-13	12.736797955515343	6348	116	43	62700	PIR,MUC2,OR1L3,SCGB1D2,BLK,GUCA2A,CST4,CCL23,SLC12A7,RENBP,MYH11,S100A8,SPINK2,PPT2,OPN1LW,OCA2,PRSS1,UPK1A,PPP2R3B,ARL2BP,GAGE2E,AKR1C4,CDK4,KRT31,PTTG1,BCL2A1,ARHGEF5,DUSP23,DYNLL1,EIF4EBP1,NDUFB11,CAMK1,GSTA4,TSC22D3,CTAG2,OPRL1,TJP1,AIMP2,MCTS1,GP9,TRPM1,CRYGA,SPRR1B
TF	Factor: JUND:FRA-1; motif: RTGACGTMAY	TF:M08930	false	1.9964623246584464e-13	12.699738880985459	5771	116	41	62700	CDIPT,ZNHIT2,RAB38,OR1L3,RPLP2,BLK,CCL23,SLC12A7,FAM156A,IER2,RENBP,TMPRSS11E,SH3BGRL,S100A8,EMD,HPRT1,OCA2,PPP2R3B,TAS2R7,CDK4,KRT31,PTTG1,BCL2A1,ARHGEF5,DUSP23,DYNLL1,IDH3G,MT1A,KLF13,VCX2,GSTA4,TSC22D3,TJP1,S100A6,AIMP2,MCTS1,GP9,CALML3,CRYGA,FDPS,RPS27
TF	Factor: B-ATF; motif: NNATGACACN	TF:M11300	false	2.1059629371710169e-13	12.676549276229235	8969	116	51	62700	HIGD1B,HBZ,POLR2J,SPRR2B,RAB38,MUC2,RPLP2,SCGB1D2,BLK,CST4,SEC61G,RENBP,TOP3B,TMPRSS11E,SH3BGRL,SFN,PPT2,KCNJ4,GPR34,OPN1LW,ARMCX6,OCA2,PROP1,TNFRSF10A,MT3,ARL2BP,GAGE2E,AKR1C4,CDK4,KRT31,PTTG1,BCL2A1,ARHGEF5,DUSP12,GADD45A,EIF4EBP1,SOCS1,SAA1,IDH3G,MT1A,CAMK1,TSC22D3,CTAG2,RGCC,S100A6,TYROBP,GP9,CALML3,CRNN,SPRR1B,RPS27
TF	Factor: OC-2; motif: TCAATA	TF:M02112	false	2.3495383706396335e-13	12.62901745805921	7653	116	47	62700	PIR,HIGD1B,POLR2J,SPRR2B,RAB38,MUC2,TCF19,SCGB1D2,BLK,TP53I3,CST4,CCL23,SEC61G,FAM156A,MRPL51,S100A12,IER2,TMPRSS11E,SH3BGRL,SFN,S100A8,POLR2K,IFNG,RPS12,GPR34,ARMCX6,PPP2R3B,GAGE2E,AKR1C4,TAS2R7,TMEM69,CDK4,KRT31,MSTO1,PTTG1,DUSP23,DUSP12,GADD45A,NDUFB11,VCX2,CCHCR1,S100A6,MCTS1,CALML3,CRNN,CRYGA,SPRR1B
TF	Factor: ZABC1; motif: ATTCCNAC	TF:M01306	false	2.3823528827264703e-13	12.622993908818833	9348	116	52	62700	TMSB10,PIR,CDIPT,SPRR2B,CBS,SCGB1D2,TP53I3,CST4,CCL23,UQCR10,FAM156A,MRPL51,IER2,TOP3B,YARS2,FTL,SH3BGRL,SFN,S100A8,SPINK2,PPT2,FOXO4,POLR2K,CST6,HPRT1,PRSS1,PROP1,TNFRSF10A,MT3,SSX4,AKR1C4,TAS2R7,TMEM69,PTTG1,BCL2A1,DUSP12,GADD45A,DYNLL1,EIF4EBP1,SAA1,VCX2,CAMK1,SLC22A18,CCHCR1,RGCC,TJP1,AIMP2,CALML3,TRPM1,FDPS,SPRR1B,RPS27
TF	Factor: SP2; motif: GGGCGGGAC	TF:M01783	false	2.482332414865945e-13	12.60514006156599	9359	116	52	62700	TMSB10,ZNHIT2,ASCL2,CBS,RPLP2,BLK,GUCA2A,TP53I3,SLC25A24,SLC12A7,CITED2,UQCR10,FAM156A,MRPL51,IER2,RENBP,SFN,SPINK2,PPT2,KCNJ4,EMD,GPR34,CST6,HPRT1,OPN1LW,OCA2,UPK1A,PPP2R3B,ARL2BP,CDK4,KRT31,MSTO1,ARHGEF5,DUSP23,DYNLL1,EIF4EBP1,SOCS1,IDH3G,MT1A,KLF13,CAMK1,TSC22D3,CTAG2,RGCC,OPRL1,TJP1,ICOSLG,S100A6,AIMP2,MCTS1,TYROBP,TRPM1
TF	Factor: MEF-2D; motif: WAAATAR	TF:M02026	false	3.149552825877639e-13	12.501751103048427	7717	116	47	62700	PIR,CDIPT,POLR2J,ZNHIT2,SPRR2B,RAB38,TCF19,SEC61G,MRPL51,S100A12,IER2,TOP3B,YARS2,SH3BGRL,SPINK2,PPT2,FOXO4,POLR2K,GPR34,HPRT1,OPN1LW,ARMCX6,PRSS1,PPP2R3B,TNFRSF10A,MT3,ARL2BP,SSX4,AKR1C4,KRT31,PTTG1,BCL2A1,DUSP12,SAA1,MT1A,VCX2,TAF7,GSTA4,CCHCR1,TSC22D3,AIMP2,MCTS1,GP9,CRYGA,FDPS,SPRR1B,RPS27
TF	Factor: CTCF; motif: WGCGCCMYCTAGYGGYN	TF:M03895	false	3.5976440340785734e-13	12.44398180977403	9447	116	52	62700	DPM2,TMSB10,PIR,CDIPT,POLR2J,ZNHIT2,RAB38,MUC2,ASCL2,TCF19,CBS,GUCA2A,TP53I3,CST4,SLC12A7,FAM156A,IER2,MYH11,SPINK2,PPT2,KCNJ4,EMD,CST6,HPRT1,OPN1LW,ARMCX6,OCA2,PROP1,UPK1A,PPP2R3B,TNFRSF10A,MT3,MSTO1,ARHGEF5,DUSP23,DUSP12,DYNLL1,EIF4EBP1,SOCS1,IDH3G,NDUFB11,KLF13,TAF7,GSTA4,CCHCR1,CTAG2,RGCC,OPRL1,TJP1,ICOSLG,S100A6,FDPS
TF	Factor: Elk-1; motif: NAAACMGGAAGTNCVH	TF:M00007	false	4.485349136119587e-13	12.348203746156408	5919	116	41	62700	DPM2,POLR2J,ZNHIT2,SPRR2B,BLK,SLC25A24,CST4,CCL23,SLC12A7,CITED2,UQCR10,FAM156A,MRPL51,YARS2,KCNJ4,POLR2K,CST6,OPN1LW,ARMCX6,PRSS1,ARL2BP,SSX4,TMEM69,CDK4,MSTO1,DUSP12,SOCS1,MT1A,KLF13,VCX2,TAF7,CAMK1,SLC22A18,GSTA4,CTAG2,MCTS1,TYROBP,GP9,CALML3,CRYGA,RPS27
TF	Factor: Spic; motif: NGNGGAASTN	TF:M02077	false	4.616774349457195e-13	12.335661351608799	8466	116	49	62700	POLR2J,RAB38,MUC2,ASCL2,OR1L3,SCGB1D2,BLK,GUCA2A,SLC25A24,CCL23,CITED2,FAM156A,IER2,YARS2,FTL,SH3BGRL,MYH11,SFN,S100A8,SPINK2,FOXO4,KCNJ4,IFNG,GPR34,HPRT1,PRSS1,PROP1,ARL2BP,AKR1C4,KRT31,BCL2A1,ARHGEF5,DUSP23,GADD45A,EIF4EBP1,SOCS1,KLF13,VCX2,CAMK1,SLC22A18,CCHCR1,RGCC,OPRL1,ICOSLG,S100A6,MCTS1,TYROBP,CALML3,RPS27
TF	Factor: ZBP99; motif: GCCCMTCCCCCR	TF:M12057	false	4.652425161688028e-13	12.332320604146112	5346	116	39	62700	DPM2,TMSB10,HIGD1B,HBZ,ZNHIT2,RAB38,MUC2,ASCL2,CBS,RPLP2,SLC12A7,IER2,FTL,SPINK2,PPT2,FOXO4,EMD,UPK1A,PPP2R3B,MT3,ARL2BP,SSX4,CDK4,ARHGEF5,DUSP23,GADD45A,EIF4EBP1,NDUFB11,KLF13,CAMK1,TSC22D3,CTAG2,OPRL1,TJP1,S100A6,MCTS1,CALML3,CRYGA,FDPS
TF	Factor: CTCF; motif: NNRSYGCCMCCTGSTGGCCN	TF:M12593	false	4.895929769818528e-13	12.31016482060086	8823	116	50	62700	TMSB10,PIR,CDIPT,POLR2J,ZNHIT2,MUC2,ASCL2,TCF19,CBS,RPLP2,GUCA2A,TP53I3,CST4,SLC12A7,CITED2,FAM156A,MRPL51,IER2,RENBP,YARS2,MYH11,SFN,S100A8,PPT2,KCNJ4,EMD,CST6,HPRT1,ARMCX6,OCA2,PROP1,PPP2R3B,TNFRSF10A,MT3,SSX4,PTTG1,DUSP23,DUSP12,DYNLL1,SOCS1,IDH3G,NDUFB11,GSTA4,CCHCR1,CTAG2,RGCC,TJP1,S100A6,AIMP2,FDPS
TF	Factor: ER71:Pax-5; motif: ACCGGAACYACGCWTSANTG; match class: 1	TF:M08266_1	false	5.176075441114717e-13	12.285999402466661	9184	116	51	62700	DPM2,POLR2J,ZNHIT2,RAB38,MUC2,ASCL2,TCF19,CBS,RPLP2,SCGB1D2,GUCA2A,SLC25A24,SLC12A7,CITED2,SEC61G,FAM156A,MRPL51,RENBP,TOP3B,SH3BGRL,MYH11,PPT2,KCNJ4,IFNG,RPS12,PPP2R3B,TNFRSF10A,MT3,ARL2BP,TMEM69,ARHGEF5,DUSP23,GADD45A,DYNLL1,EIF4EBP1,SOCS1,IDH3G,NDUFB11,MT1A,KLF13,VCX2,TAF7,TSC22D3,CTAG2,RGCC,TJP1,ICOSLG,S100A6,AIMP2,CALML3,RPS27
TF	Factor: Nkx3-2; motif: TRAGTG	TF:M01181	false	5.375208329256144e-13	12.269604698948537	9546	116	52	62700	DPM2,PIR,HIGD1B,CDIPT,POLR2J,ZNHIT2,OR1L3,TP53I3,SLC25A24,CST4,CCL23,UQCR10,SEC61G,FAM156A,MRPL51,S100A12,RENBP,YARS2,SH3BGRL,MYH11,S100A8,PPT2,FOXO4,POLR2K,IFNG,RPS12,CST6,HPRT1,ARMCX6,UPK1A,AKR1C4,TAS2R7,CDK4,PTTG1,BCL2A1,DUSP23,GADD45A,SAA1,IDH3G,NDUFB11,MT1A,GSTA4,RGCC,OPRL1,MCTS1,TYROBP,GP9,CRNN,CRYGA,FDPS,SPRR1B,RPS27
TF	Factor: NKX25; motif: NNANCCACTTRAAWTT	TF:M01414	false	5.499683657892904e-13	12.259662290429873	9910	116	53	62700	PIR,HIGD1B,HBZ,POLR2J,SPRR2B,RAB38,TCF19,OR1L3,SCGB1D2,SLC25A24,CST4,CCL23,UQCR10,SEC61G,MRPL51,IER2,RENBP,YARS2,MYH11,PPT2,FOXO4,POLR2K,IFNG,RPS12,CST6,HPRT1,OPN1LW,ARMCX6,OCA2,UPK1A,PPP2R3B,TNFRSF10A,ARL2BP,GAGE2E,TAS2R7,KRT31,DUSP23,DYNLL1,SAA1,NDUFB11,CAMK1,SLC22A18,GSTA4,CCHCR1,TSC22D3,RGCC,MCTS1,TYROBP,GP9,TRPM1,CRNN,FDPS,SPRR1B
TF	Factor: Sp1; motif: CCCCGCCCCN	TF:M00933	false	6.555861535411632e-13	12.183370227621628	9955	116	53	62700	DPM2,TMSB10,HIGD1B,CDIPT,POLR2J,RAB38,MUC2,ASCL2,CBS,RPLP2,BLK,SLC12A7,CITED2,UQCR10,FAM156A,MRPL51,IER2,RENBP,FTL,SPINK2,FOXO4,KCNJ4,POLR2K,EMD,CST6,HPRT1,OCA2,PPP2R3B,TNFRSF10A,MT3,ARL2BP,SSX4,CDK4,MSTO1,DUSP23,DUSP12,GADD45A,DYNLL1,EIF4EBP1,SOCS1,IDH3G,NDUFB11,KLF13,VCX2,CAMK1,TSC22D3,CTAG2,RGCC,OPRL1,TJP1,ICOSLG,MCTS1,CRYGA
TF	Factor: Zbtb44; motif: CKGTGA; match class: 1	TF:M05405_1	false	6.997489704961595e-13	12.15505773181595	7242	116	45	62700	DPM2,ZNHIT2,SPRR2B,RAB38,OR1L3,SCGB1D2,BLK,GUCA2A,CCL23,CITED2,UQCR10,FAM156A,S100A12,TOP3B,YARS2,FTL,MYH11,SFN,KCNJ4,EMD,GPR34,PRSS1,UPK1A,TNFRSF10A,GAGE2E,TMEM69,CDK4,KRT31,MSTO1,BCL2A1,DUSP23,GADD45A,VCX2,TAF7,CAMK1,TSC22D3,OPRL1,S100A6,AIMP2,GP9,CALML3,TRPM1,CRYGA,FDPS,SPRR1B
TF	Factor: RUNX3; motif: NRACCGCAAACCGCAN	TF:M04109	false	7.190863766024497e-13	12.143218939062601	9979	116	53	62700	DPM2,TMSB10,PIR,CDIPT,HBZ,POLR2J,RAB38,MUC2,TCF19,CBS,RPLP2,SCGB1D2,BLK,SLC25A24,CITED2,SEC61G,FAM156A,S100A12,TOP3B,FTL,SFN,S100A8,SPINK2,PPT2,POLR2K,EMD,RPS12,HPRT1,OPN1LW,ARMCX6,UPK1A,ARL2BP,GAGE2E,SSX4,TAS2R7,PTTG1,ARHGEF5,DUSP23,GADD45A,DYNLL1,EIF4EBP1,KLF13,CAMK1,TSC22D3,CTAG2,RGCC,OPRL1,TJP1,ICOSLG,S100A6,TYROBP,GP9,CRYGA
TF	Factor: Sox-17; motif: TTGTYY; match class: 1	TF:M03803_1	false	7.278374597950458e-13	12.137965596230377	9623	116	52	62700	DPM2,PIR,CBS,OR1L3,BLK,TP53I3,SLC25A24,CCL23,SLC12A7,UQCR10,MRPL51,S100A12,TOP3B,YARS2,TMPRSS11E,SH3BGRL,S100A8,PPT2,POLR2K,IFNG,RPS12,ARMCX6,OCA2,PRSS1,ARL2BP,GAGE2E,SSX4,AKR1C4,TAS2R7,CDK4,KRT31,PTTG1,BCL2A1,DUSP23,DUSP12,DYNLL1,MT1A,TAF7,CAMK1,SLC22A18,GSTA4,TSC22D3,RGCC,TJP1,TYROBP,GP9,CALML3,TRPM1,CRYGA,FDPS,SPRR1B,RPS27
TF	Factor: Six-2; motif: NCGTATCRNN	TF:M11031	false	7.461216303547964e-13	12.127190369462806	9276	116	51	62700	DPM2,TMSB10,HIGD1B,ZNHIT2,SPRR2B,RAB38,OR1L3,RPLP2,SCGB1D2,BLK,SLC25A24,CCL23,SLC12A7,UQCR10,FAM156A,TOP3B,TMPRSS11E,FTL,FOXO4,POLR2K,IFNG,EMD,RPS12,GPR34,ARMCX6,PRSS1,TNFRSF10A,ARL2BP,AKR1C4,TMEM69,MSTO1,BCL2A1,ARHGEF5,DYNLL1,SAA1,IDH3G,NDUFB11,MT1A,VCX2,CAMK1,CCHCR1,TSC22D3,CTAG2,OPRL1,TJP1,TRPM1,CRNN,CRYGA,FDPS,SPRR1B,RPS27
TF	Factor: VDR; motif: RRGGTCANNGRGKTCA	TF:M09671	false	7.815594013564276e-13	12.107038008430552	8254	116	48	62700	HIGD1B,HBZ,RAB38,MUC2,TCF19,CBS,OR1L3,RPLP2,SCGB1D2,GUCA2A,SLC25A24,CST4,SLC12A7,FAM156A,S100A12,IER2,SFN,PPT2,KCNJ4,EMD,CST6,OPN1LW,OCA2,PRSS1,PROP1,UPK1A,TNFRSF10A,MT3,ARL2BP,GAGE2E,TMEM69,ARHGEF5,DUSP23,DUSP12,GADD45A,SAA1,KLF13,VCX2,CCHCR1,TSC22D3,CTAG2,RGCC,OPRL1,S100A6,MCTS1,TYROBP,CALML3,CRYGA
TF	Factor: DREF; motif: CTYYCWCTTCCY	TF:M09725	false	7.979649068976506e-13	12.098016207741788	7596	116	46	62700	TMSB10,HIGD1B,HBZ,SPRR2B,MUC2,OR1L3,BLK,GUCA2A,TP53I3,SLC12A7,CITED2,UQCR10,IER2,RENBP,TOP3B,FTL,SH3BGRL,MYH11,SFN,S100A8,SPINK2,POLR2K,RPS12,ARMCX6,PRSS1,PROP1,UPK1A,PPP2R3B,GAGE2E,SSX4,TMEM69,KRT31,MSTO1,BCL2A1,ARHGEF5,EIF4EBP1,SOCS1,SAA1,IDH3G,MT1A,VCX2,SLC22A18,TYROBP,GP9,CRNN,CRYGA
TF	Factor: p300; motif: CTGNCTYMAN	TF:M07266	false	8.702262579266362e-13	12.06036781658387	8279	116	48	62700	DPM2,PIR,HIGD1B,CDIPT,ZNHIT2,SPRR2B,RAB38,OR1L3,RPLP2,TP53I3,SLC25A24,CST4,SLC12A7,UQCR10,MRPL51,RENBP,TOP3B,YARS2,TMPRSS11E,FTL,SH3BGRL,MYH11,SPINK2,FOXO4,KCNJ4,CST6,ARMCX6,UPK1A,PPP2R3B,TNFRSF10A,SSX4,KRT31,MSTO1,PTTG1,DUSP23,GADD45A,SOCS1,SAA1,NDUFB11,TAF7,CAMK1,CCHCR1,ICOSLG,S100A6,MCTS1,CRYGA,SPRR1B,RPS27
TF	Factor: DRRS; motif: GNNGGGWGGG	TF:M10056	false	8.702262579266362e-13	12.06036781658387	4897	116	37	62700	TMSB10,HBZ,SPRR2B,ASCL2,TCF19,CBS,RPLP2,CST4,SLC12A7,FAM156A,IER2,RENBP,FTL,SH3BGRL,SFN,S100A8,PPT2,FOXO4,KCNJ4,CST6,HPRT1,OPN1LW,UPK1A,MT3,ARL2BP,TMEM69,MSTO1,PTTG1,DYNLL1,EIF4EBP1,CCHCR1,CTAG2,RGCC,TJP1,ICOSLG,S100A6,TRPM1
TF	Factor: CTCF; motif: NCCRSTAGGGGGCGC	TF:M08911	false	9.343330524068172e-13	12.029498287538956	9332	116	51	62700	TMSB10,PIR,CDIPT,POLR2J,ZNHIT2,ASCL2,TCF19,CBS,RPLP2,TP53I3,CST4,SLC12A7,CITED2,FAM156A,MRPL51,IER2,YARS2,MYH11,SFN,SPINK2,PPT2,KCNJ4,EMD,RPS12,CST6,HPRT1,ARMCX6,OCA2,PROP1,PPP2R3B,TNFRSF10A,MT3,GAGE2E,SSX4,DUSP23,DUSP12,DYNLL1,EIF4EBP1,SOCS1,IDH3G,NDUFB11,KLF13,SLC22A18,CCHCR1,CTAG2,TJP1,ICOSLG,S100A6,AIMP2,TYROBP,FDPS
TF	Factor: c-Ets-1(p54); motif: NCMGGAWGYN	TF:M00032	false	9.343330524068172e-13	12.029498287538956	7961	116	47	62700	DPM2,TMSB10,CDIPT,HBZ,POLR2J,ZNHIT2,SPRR2B,MUC2,CBS,RPLP2,SCGB1D2,SLC25A24,CST4,SLC12A7,CITED2,UQCR10,FAM156A,MRPL51,IER2,TOP3B,YARS2,SH3BGRL,PPT2,POLR2K,CST6,OCA2,TNFRSF10A,MT3,SSX4,TAS2R7,TMEM69,CDK4,BCL2A1,ARHGEF5,DUSP23,KLF13,TAF7,SLC22A18,TSC22D3,CTAG2,AIMP2,MCTS1,TYROBP,GP9,CALML3,CRYGA,FDPS
TF	Factor: SREBP-1; motif: KATCACCCCAC	TF:M00221	false	9.444462744810146e-13	12.024822742199605	7634	116	46	62700	TMSB10,PIR,MUC2,CBS,RPLP2,GUCA2A,CITED2,UQCR10,SEC61G,FAM156A,MRPL51,S100A12,RENBP,TOP3B,FTL,MYH11,SFN,S100A8,KCNJ4,EMD,CST6,OPN1LW,UPK1A,PPP2R3B,ARL2BP,SSX4,TMEM69,CDK4,BCL2A1,ARHGEF5,DUSP23,GADD45A,DYNLL1,SAA1,MT1A,VCX2,SLC22A18,GSTA4,CTAG2,TJP1,S100A6,TYROBP,CRNN,FDPS,SPRR1B,RPS27
TF	Factor: T3R-beta; motif: RTGACCTYACRTGACCTYA	TF:M11819	false	9.695158231910532e-13	12.013445098531141	6996	116	44	62700	PIR,POLR2J,ZNHIT2,SPRR2B,MUC2,RPLP2,SCGB1D2,GUCA2A,TP53I3,CCL23,CITED2,SEC61G,FAM156A,MRPL51,TOP3B,YARS2,SH3BGRL,PPT2,FOXO4,KCNJ4,CST6,HPRT1,OCA2,PROP1,MT3,GAGE2E,TAS2R7,CDK4,BCL2A1,DUSP23,SOCS1,SAA1,IDH3G,TAF7,RGCC,ICOSLG,S100A6,AIMP2,TYROBP,GP9,TRPM1,CRNN,CRYGA,RPS27
TF	Factor: NFATc1; motif: TTTTCCATGGAAAN	TF:M04053	false	9.73284273451899e-13	12.011760293996696	8647	116	49	62700	PIR,CDIPT,HBZ,POLR2J,ZNHIT2,SPRR2B,OR1L3,SCGB1D2,BLK,SLC12A7,FAM156A,MRPL51,S100A12,IER2,YARS2,TMPRSS11E,SH3BGRL,MYH11,PPT2,POLR2K,GPR34,HPRT1,OPN1LW,OCA2,AKR1C4,TAS2R7,TMEM69,CDK4,KRT31,MSTO1,PTTG1,BCL2A1,DUSP12,GADD45A,SOCS1,SAA1,NDUFB11,VCX2,CAMK1,CCHCR1,TJP1,S100A6,AIMP2,MCTS1,GP9,TRPM1,CRNN,CRYGA,SPRR1B
TF	Factor: Oct-2; motif: NYATGCAAATN	TF:M10034	false	1.2672536080930763e-12	11.89713646359031	6122	116	41	62700	DPM2,PIR,HIGD1B,ZNHIT2,SPRR2B,BLK,TP53I3,CCL23,FAM156A,YARS2,TMPRSS11E,SH3BGRL,S100A8,SPINK2,IFNG,EMD,OPN1LW,ARMCX6,OCA2,PRSS1,PROP1,MT3,AKR1C4,TAS2R7,CDK4,KRT31,PTTG1,BCL2A1,ARHGEF5,DUSP12,GADD45A,EIF4EBP1,IDH3G,MT1A,VCX2,SLC22A18,TSC22D3,S100A6,AIMP2,MCTS1,TRPM1
TF	Factor: BTEB2; motif: RGGGNGKGGN	TF:M07277	false	1.325065034328513e-12	11.877762805986128	8719	116	49	62700	DPM2,TMSB10,HIGD1B,CDIPT,POLR2J,ZNHIT2,RAB38,ASCL2,CBS,BLK,SLC12A7,CITED2,FAM156A,MRPL51,IER2,RENBP,FTL,SFN,SPINK2,FOXO4,KCNJ4,POLR2K,EMD,CST6,HPRT1,UPK1A,PPP2R3B,MT3,ARL2BP,CDK4,MSTO1,DUSP23,GADD45A,DYNLL1,EIF4EBP1,SOCS1,IDH3G,NDUFB11,KLF13,VCX2,CAMK1,SLC22A18,TSC22D3,CTAG2,RGCC,OPRL1,TJP1,ICOSLG,MCTS1
TF	Factor: HNRPUL1; motif: NCNCAGN; match class: 1	TF:M09746_1	false	1.35100391595087e-12	11.869343392152366	7713	116	46	62700	DPM2,TMSB10,HIGD1B,HBZ,POLR2J,ZNHIT2,RAB38,MUC2,TCF19,SCGB1D2,GUCA2A,S100A12,RENBP,TOP3B,FTL,SPINK2,RPS12,CST6,OPN1LW,OCA2,UPK1A,PPP2R3B,TNFRSF10A,SSX4,TMEM69,MSTO1,ARHGEF5,DUSP23,GADD45A,EIF4EBP1,KLF13,CAMK1,SLC22A18,CTAG2,OPRL1,ICOSLG,S100A6,AIMP2,MCTS1,TYROBP,GP9,CALML3,TRPM1,CRNN,FDPS,RPS27
TF	Factor: p300; motif: NNNGGGAGTNNNNS	TF:M00033	false	1.4534498218396568e-12	11.837599956995938	8741	116	49	62700	DPM2,PIR,CDIPT,CBS,SCGB1D2,GUCA2A,TP53I3,SLC12A7,SEC61G,FAM156A,IER2,RENBP,TOP3B,YARS2,S100A8,KCNJ4,POLR2K,IFNG,ARMCX6,UPK1A,PPP2R3B,TNFRSF10A,MT3,ARL2BP,GAGE2E,TMEM69,CDK4,KRT31,PTTG1,GADD45A,EIF4EBP1,SAA1,IDH3G,NDUFB11,MT1A,CAMK1,GSTA4,CCHCR1,TSC22D3,CTAG2,RGCC,TJP1,ICOSLG,S100A6,MCTS1,TYROBP,TRPM1,CRYGA,FDPS
TF	Factor: BTEB2; motif: NCCACRCCCN	TF:M12165	false	1.4542161232178303e-12	11.837371044545876	4985	116	37	62700	TMSB10,POLR2J,ZNHIT2,RAB38,ASCL2,CBS,RPLP2,SLC25A24,SEC61G,S100A12,IER2,TOP3B,SFN,S100A8,FOXO4,HPRT1,OCA2,PROP1,UPK1A,TNFRSF10A,MT3,GAGE2E,SSX4,TMEM69,CDK4,MSTO1,PTTG1,GADD45A,EIF4EBP1,SOCS1,KLF13,CAMK1,CTAG2,OPRL1,ICOSLG,CALML3,FDPS
TF	Factor: Lmx1; motif: RDNTAATT	TF:M07386	false	1.546457847419662e-12	11.810661913282873	6161	116	41	62700	HIGD1B,CDIPT,HBZ,POLR2J,ZNHIT2,OR1L3,RPLP2,BLK,CCL23,SEC61G,S100A12,RENBP,TOP3B,MYH11,SFN,SPINK2,FOXO4,IFNG,RPS12,CST6,HPRT1,PROP1,UPK1A,TNFRSF10A,MT3,ARL2BP,TAS2R7,TMEM69,KRT31,MSTO1,BCL2A1,ARHGEF5,DUSP12,VCX2,GSTA4,RGCC,OPRL1,TYROBP,CRYGA,FDPS,RPS27
TF	Factor: RelA-p65; motif: BCWGGGRANNK	TF:M04811	false	1.7929931423524992e-12	11.746421371477506	7448	116	45	62700	PIR,CDIPT,HBZ,MUC2,ASCL2,TCF19,CBS,GUCA2A,TP53I3,CST4,SLC12A7,CITED2,UQCR10,MRPL51,IER2,S100A8,PPT2,FOXO4,KCNJ4,RPS12,CST6,OPN1LW,ARMCX6,OCA2,PRSS1,PROP1,UPK1A,MT3,ARL2BP,GAGE2E,ARHGEF5,SOCS1,SAA1,IDH3G,MT1A,CAMK1,SLC22A18,GSTA4,CCHCR1,OPRL1,ICOSLG,S100A6,TYROBP,CALML3,FDPS
TF	Factor: NF-1; motif: TTGGCNN	TF:M07364	false	1.9017695117225363e-12	11.720842119287504	5031	116	37	62700	TMSB10,HIGD1B,RAB38,MUC2,RPLP2,GUCA2A,CST4,CITED2,SEC61G,YARS2,SH3BGRL,KCNJ4,RPS12,CST6,PRSS1,PROP1,UPK1A,ARL2BP,AKR1C4,CDK4,MSTO1,PTTG1,BCL2A1,GADD45A,DYNLL1,MT1A,KLF13,VCX2,TAF7,SLC22A18,CCHCR1,RGCC,OPRL1,TJP1,ICOSLG,S100A6,CALML3
TF	Factor: Elf-1; motif: AWCCCGGAAGTN	TF:M07415	false	1.948754017204702e-12	11.710242976537913	8129	116	47	62700	DPM2,CDIPT,HBZ,POLR2J,ZNHIT2,SPRR2B,MUC2,ASCL2,TCF19,CBS,RPLP2,BLK,SLC25A24,CST4,CITED2,FAM156A,MRPL51,IER2,TOP3B,YARS2,SH3BGRL,POLR2K,IFNG,EMD,MT3,ARL2BP,TMEM69,ARHGEF5,DUSP23,GADD45A,SOCS1,IDH3G,KLF13,TAF7,SLC22A18,GSTA4,TSC22D3,CTAG2,TJP1,ICOSLG,S100A6,AIMP2,MCTS1,TYROBP,GP9,CALML3,FDPS
TF	Factor: ELF1; motif: NNNASCCGGAAGTGGNNNN	TF:M12600	false	2.0419074333017065e-12	11.689963949867861	8824	116	49	62700	DPM2,TMSB10,CDIPT,POLR2J,ZNHIT2,MUC2,TCF19,CBS,RPLP2,BLK,SLC25A24,FAM156A,MRPL51,IER2,RENBP,YARS2,FTL,SH3BGRL,PPT2,POLR2K,EMD,CST6,ARMCX6,TNFRSF10A,ARL2BP,AKR1C4,TMEM69,MSTO1,PTTG1,ARHGEF5,DUSP23,GADD45A,EIF4EBP1,SOCS1,IDH3G,KLF13,TAF7,CCHCR1,TSC22D3,CTAG2,RGCC,TJP1,ICOSLG,S100A6,AIMP2,MCTS1,CALML3,FDPS,RPS27
TF	Factor: ER71:C/EBPdelta; motif: NNCGGAWRTTRCGYAAN	TF:M08246	false	2.0419074333017065e-12	11.689963949867861	8480	116	48	62700	DPM2,TMSB10,PIR,HIGD1B,POLR2J,ZNHIT2,SPRR2B,MUC2,TCF19,CBS,OR1L3,TP53I3,SLC25A24,SLC12A7,MRPL51,S100A12,TOP3B,YARS2,SH3BGRL,MYH11,SPINK2,GPR34,PRSS1,TNFRSF10A,ARL2BP,GAGE2E,SSX4,AKR1C4,TAS2R7,CDK4,KRT31,MSTO1,PTTG1,BCL2A1,ARHGEF5,DYNLL1,IDH3G,TAF7,SLC22A18,GSTA4,CCHCR1,TSC22D3,CTAG2,S100A6,TYROBP,GP9,SPRR1B,RPS27
TF	Factor: ER-alpha; motif: TGACCYN	TF:M03547	false	2.0602027100460467e-12	11.686090045881713	4768	116	36	62700	TMSB10,PIR,ZNHIT2,SPRR2B,MUC2,CBS,OR1L3,SCGB1D2,SLC25A24,CST4,MRPL51,RENBP,TOP3B,SFN,S100A8,PPT2,CST6,OPN1LW,ARMCX6,PROP1,TNFRSF10A,MT3,SSX4,AKR1C4,TAS2R7,TMEM69,PTTG1,SAA1,MT1A,KLF13,TAF7,GSTA4,CCHCR1,CALML3,TRPM1,CRNN
TF	Factor: STAT5A; motif: TTCCNRGAANNNNNNTTCCNNGRR	TF:M00460	false	2.2336266153611367e-12	11.650989424076807	7827	116	46	62700	TMSB10,HIGD1B,ZNHIT2,SPRR2B,RAB38,MUC2,CBS,SCGB1D2,BLK,SLC25A24,CST4,CCL23,UQCR10,SEC61G,TOP3B,YARS2,TMPRSS11E,SH3BGRL,MYH11,SFN,S100A8,PPT2,FOXO4,POLR2K,IFNG,EMD,CST6,ARMCX6,PROP1,GAGE2E,AKR1C4,TMEM69,BCL2A1,SAA1,MT1A,SLC22A18,TSC22D3,CTAG2,OPRL1,TJP1,S100A6,TYROBP,TRPM1,CRNN,CRYGA,SPRR1B
TF	Factor: E2F-4; motif: GCGGGAAANA; match class: 1	TF:M02090_1	false	2.308225814738001e-12	11.636721706219353	6549	116	42	62700	DPM2,TMSB10,CDIPT,HBZ,POLR2J,RAB38,MUC2,ASCL2,TCF19,CBS,CITED2,UQCR10,FAM156A,MRPL51,IER2,TOP3B,MYH11,SPINK2,PPT2,KCNJ4,EMD,RPS12,MT3,SSX4,DUSP23,GADD45A,EIF4EBP1,SOCS1,IDH3G,NDUFB11,MT1A,KLF13,VCX2,TAF7,CCHCR1,TSC22D3,RGCC,OPRL1,TJP1,ICOSLG,CALML3,FDPS
TF	Factor: DEC; motif: NNNSCACSTGAS	TF:M08872	false	2.323304438339208e-12	11.633893877919158	7507	116	45	62700	PIR,HIGD1B,HBZ,POLR2J,MUC2,RPLP2,SLC12A7,S100A12,TOP3B,S100A8,KCNJ4,RPS12,CST6,OPN1LW,ARMCX6,PRSS1,MT3,ARL2BP,GAGE2E,AKR1C4,TMEM69,CDK4,KRT31,MSTO1,ARHGEF5,DUSP23,DUSP12,DYNLL1,EIF4EBP1,NDUFB11,MT1A,KLF13,VCX2,CAMK1,SLC22A18,GSTA4,TSC22D3,CTAG2,RGCC,S100A6,AIMP2,TYROBP,GP9,TRPM1,RPS27
TF	Factor: GATA-X; motif: NGATAAGNMNN	TF:M00203	false	2.502518539001422e-12	11.60162269652349	3743	116	32	62700	PIR,CDIPT,HBZ,SPRR2B,OR1L3,GUCA2A,TP53I3,SLC25A24,TMPRSS11E,FTL,MYH11,PPT2,FOXO4,RPS12,GPR34,PRSS1,UPK1A,PPP2R3B,MT3,GAGE2E,SSX4,AKR1C4,TMEM69,KRT31,MSTO1,PTTG1,BCL2A1,SAA1,TYROBP,CALML3,TRPM1,SPRR1B
TF	Factor: Oct3; motif: NATGCAANNN	TF:M01307	false	2.530718444777637e-12	11.596756169611082	4000	116	33	62700	DPM2,HIGD1B,SPRR2B,TCF19,TP53I3,CCL23,FAM156A,YARS2,TMPRSS11E,FTL,SH3BGRL,S100A8,SPINK2,PPT2,EMD,ARMCX6,PRSS1,AKR1C4,TAS2R7,CDK4,KRT31,BCL2A1,ARHGEF5,GADD45A,EIF4EBP1,IDH3G,MT1A,VCX2,SLC22A18,TSC22D3,AIMP2,MCTS1,CALML3
TF	Factor: foxm1; motif: TGTTTRCTYWNN	TF:M09930	false	2.6008555575137914e-12	11.584883766341843	6888	116	43	62700	DPM2,HIGD1B,CDIPT,SPRR2B,RAB38,CBS,SLC25A24,CST4,CCL23,UQCR10,SEC61G,FAM156A,MRPL51,S100A12,RENBP,TOP3B,TMPRSS11E,SH3BGRL,PPT2,POLR2K,GPR34,PPP2R3B,ARL2BP,GAGE2E,AKR1C4,TAS2R7,KRT31,DUSP23,DUSP12,DYNLL1,EIF4EBP1,SAA1,VCX2,TAF7,SLC22A18,TSC22D3,TJP1,CALML3,TRPM1,CRNN,CRYGA,SPRR1B,RPS27
TF	Factor: Fli-1:E2A; motif: NCCGGAWRCASCTGN	TF:M08472	false	2.6043811881489556e-12	11.584295450290512	8539	116	48	62700	TMSB10,HIGD1B,CDIPT,POLR2J,ZNHIT2,MUC2,CBS,BLK,GUCA2A,TP53I3,CCL23,RENBP,TOP3B,YARS2,MYH11,S100A8,FOXO4,KCNJ4,POLR2K,RPS12,CST6,OCA2,PRSS1,PROP1,UPK1A,PPP2R3B,MT3,ARL2BP,AKR1C4,TMEM69,KRT31,DUSP23,DYNLL1,SOCS1,NDUFB11,MT1A,VCX2,TAF7,CAMK1,CTAG2,TJP1,S100A6,TYROBP,GP9,TRPM1,CRYGA,FDPS,SPRR1B
TF	Factor: Sp1; motif: GGNDGGRGGCGGGG	TF:M04953	false	2.6125127465499243e-12	11.58294158193628	8886	116	49	62700	DPM2,TMSB10,CDIPT,POLR2J,RAB38,MUC2,ASCL2,CBS,RPLP2,TP53I3,SLC12A7,CITED2,UQCR10,MRPL51,IER2,FTL,SPINK2,PPT2,FOXO4,KCNJ4,EMD,CST6,HPRT1,ARMCX6,TNFRSF10A,MT3,ARL2BP,GAGE2E,SSX4,ARHGEF5,GADD45A,DYNLL1,EIF4EBP1,SOCS1,IDH3G,NDUFB11,KLF13,VCX2,CAMK1,TSC22D3,CTAG2,RGCC,OPRL1,TJP1,ICOSLG,MCTS1,TYROBP,CALML3,CRYGA
TF	Factor: Elk-1:FOXI1; motif: ACCGGAAGTRTMAACAN	TF:M08216	false	2.9320510871209336e-12	11.532828466956753	7234	116	44	62700	HIGD1B,SPRR2B,ASCL2,TCF19,FAM156A,MRPL51,RENBP,TOP3B,TMPRSS11E,SH3BGRL,MYH11,SPINK2,IFNG,RPS12,ARMCX6,PRSS1,PROP1,PPP2R3B,TNFRSF10A,MT3,SSX4,AKR1C4,TAS2R7,TMEM69,KRT31,PTTG1,BCL2A1,ARHGEF5,DUSP23,DUSP12,GADD45A,EIF4EBP1,SOCS1,TAF7,CAMK1,GSTA4,CCHCR1,TSC22D3,OPRL1,TJP1,MCTS1,TRPM1,CRYGA,FDPS
TF	Factor: DATF1; motif: SNGGRRGCWGNGGG	TF:M09724	false	2.9977630972225514e-12	11.523202690912099	8573	116	48	62700	PIR,HIGD1B,CDIPT,HBZ,POLR2J,RAB38,MUC2,ASCL2,CBS,SCGB1D2,TP53I3,CST4,CCL23,SLC12A7,CITED2,SEC61G,YARS2,SFN,FOXO4,KCNJ4,EMD,RPS12,CST6,OPN1LW,OCA2,PROP1,TNFRSF10A,MT3,ARL2BP,CDK4,MSTO1,DUSP23,DUSP12,DYNLL1,KLF13,CAMK1,SLC22A18,TSC22D3,CTAG2,RGCC,TJP1,S100A6,GP9,CALML3,TRPM1,CRNN,CRYGA,FDPS
TF	Factor: C-ets-1; motif: AGGAAGN	TF:M01870	false	3.0180901143662194e-12	11.520267797168872	6922	116	43	62700	CDIPT,HBZ,POLR2J,SPRR2B,SCGB1D2,BLK,TP53I3,SLC25A24,CST4,CCL23,SLC12A7,CITED2,UQCR10,FAM156A,IER2,YARS2,SH3BGRL,SPINK2,IFNG,CST6,PROP1,TNFRSF10A,ARL2BP,GAGE2E,TAS2R7,TMEM69,PTTG1,BCL2A1,ARHGEF5,GADD45A,SAA1,VCX2,TAF7,CAMK1,SLC22A18,GSTA4,CTAG2,S100A6,MCTS1,TYROBP,GP9,CALML3,CRYGA
TF	Factor: SPI1; motif: AGGAAGT	TF:M02278	false	3.0180901143662194e-12	11.520267797168872	6922	116	43	62700	CDIPT,HBZ,POLR2J,SPRR2B,SCGB1D2,BLK,TP53I3,SLC25A24,CST4,CCL23,SLC12A7,CITED2,UQCR10,FAM156A,IER2,YARS2,SH3BGRL,SPINK2,IFNG,CST6,PROP1,TNFRSF10A,ARL2BP,GAGE2E,TAS2R7,TMEM69,PTTG1,BCL2A1,ARHGEF5,GADD45A,SAA1,VCX2,TAF7,CAMK1,SLC22A18,GSTA4,CTAG2,S100A6,MCTS1,TYROBP,GP9,CALML3,CRYGA
TF	Factor: PEA3; motif: AGGAAGT	TF:M03579	false	3.0180901143662194e-12	11.520267797168872	6922	116	43	62700	CDIPT,HBZ,POLR2J,SPRR2B,SCGB1D2,BLK,TP53I3,SLC25A24,CST4,CCL23,SLC12A7,CITED2,UQCR10,FAM156A,IER2,YARS2,SH3BGRL,SPINK2,IFNG,CST6,PROP1,TNFRSF10A,ARL2BP,GAGE2E,TAS2R7,TMEM69,PTTG1,BCL2A1,ARHGEF5,GADD45A,SAA1,VCX2,TAF7,CAMK1,SLC22A18,GSTA4,CTAG2,S100A6,MCTS1,TYROBP,GP9,CALML3,CRYGA
TF	Factor: Fli-1; motif: MGGAAGT	TF:M07382	false	3.0180901143662194e-12	11.520267797168872	6922	116	43	62700	CDIPT,HBZ,POLR2J,SPRR2B,SCGB1D2,BLK,TP53I3,SLC25A24,CST4,CCL23,SLC12A7,CITED2,UQCR10,FAM156A,IER2,YARS2,SH3BGRL,SPINK2,IFNG,CST6,PROP1,TNFRSF10A,ARL2BP,GAGE2E,TAS2R7,TMEM69,PTTG1,BCL2A1,ARHGEF5,GADD45A,SAA1,VCX2,TAF7,CAMK1,SLC22A18,GSTA4,CTAG2,S100A6,MCTS1,TYROBP,GP9,CALML3,CRYGA
TF	Factor: Elk-1; motif: GGAAGN; match class: 1	TF:M03819_1	false	3.0687779497101546e-12	11.513034535062614	7572	116	45	62700	DPM2,POLR2J,ZNHIT2,SPRR2B,MUC2,RPLP2,SCGB1D2,BLK,GUCA2A,TP53I3,SLC25A24,CST4,CCL23,CITED2,FAM156A,MRPL51,IER2,YARS2,SH3BGRL,MYH11,SFN,S100A8,SPINK2,POLR2K,CST6,PRSS1,PROP1,TNFRSF10A,ARL2BP,GAGE2E,AKR1C4,TMEM69,CDK4,ARHGEF5,TAF7,SLC22A18,CTAG2,RGCC,TJP1,S100A6,MCTS1,TYROBP,GP9,CALML3,RPS27
TF	Factor: Sp3; motif: ASMCTTGGGSRGGG	TF:M00665	false	3.1321032204146194e-12	11.5041639339328	7908	116	46	62700	DPM2,TMSB10,CDIPT,HBZ,RAB38,MUC2,CBS,TP53I3,CST4,SLC12A7,CITED2,FAM156A,MRPL51,FTL,MYH11,FOXO4,KCNJ4,EMD,OCA2,PPP2R3B,MT3,GAGE2E,AKR1C4,TMEM69,CDK4,PTTG1,DUSP23,DUSP12,GADD45A,DYNLL1,SOCS1,NDUFB11,VCX2,CAMK1,SLC22A18,TSC22D3,CTAG2,RGCC,OPRL1,TJP1,ICOSLG,MCTS1,TYROBP,GP9,CRNN,FDPS
TF	Factor: E2F2; motif: AAAATGGCGCCATTTT	TF:M04517	false	3.213701541978315e-12	11.492994458839192	9292	116	50	62700	TMSB10,POLR2J,MUC2,ASCL2,OR1L3,GUCA2A,CST4,CCL23,SLC12A7,CITED2,FAM156A,MRPL51,IER2,RENBP,POLR2K,EMD,RPS12,CST6,OPN1LW,OCA2,PPP2R3B,MT3,ARL2BP,GAGE2E,AKR1C4,TAS2R7,TMEM69,CDK4,PTTG1,ARHGEF5,DUSP23,DUSP12,GADD45A,DYNLL1,EIF4EBP1,SOCS1,IDH3G,NDUFB11,MT1A,KLF13,CAMK1,GSTA4,CCHCR1,TSC22D3,S100A6,MCTS1,TYROBP,CRNN,CRYGA,RPS27
TF	Factor: ctcf; motif: NNNCCASYAGRKGGCRSYNN	TF:M09602	false	3.263842671720162e-12	11.48627078387974	7587	116	45	62700	TMSB10,PIR,CDIPT,POLR2J,ZNHIT2,MUC2,ASCL2,TCF19,CBS,RPLP2,GUCA2A,TP53I3,SLC12A7,FAM156A,IER2,RENBP,YARS2,MYH11,SFN,S100A8,PPT2,KCNJ4,CST6,ARMCX6,OCA2,PROP1,TNFRSF10A,MT3,SSX4,PTTG1,DUSP23,DUSP12,DYNLL1,SOCS1,IDH3G,NDUFB11,TAF7,GSTA4,CCHCR1,CTAG2,RGCC,TJP1,S100A6,AIMP2,FDPS
TF	Factor: YB-1; motif: NNNNCCAATNN	TF:M03862	false	3.3011998006795022e-12	11.481328189784609	9300	116	50	62700	DPM2,HIGD1B,HBZ,SPRR2B,RAB38,ASCL2,TCF19,CBS,OR1L3,RPLP2,SCGB1D2,SLC25A24,CCL23,SEC61G,FAM156A,MRPL51,S100A12,YARS2,TMPRSS11E,FTL,SH3BGRL,MYH11,FOXO4,KCNJ4,POLR2K,IFNG,EMD,PRSS1,PROP1,ARL2BP,SSX4,TAS2R7,KRT31,MSTO1,PTTG1,ARHGEF5,DUSP23,DYNLL1,SOCS1,IDH3G,NDUFB11,MT1A,VCX2,TAF7,CCHCR1,AIMP2,MCTS1,CALML3,TRPM1,FDPS
TF	Factor: Smad2; motif: TGTCTGNCWCCT	TF:M10059	false	3.402568772140349e-12	11.468193088149837	6324	116	41	62700	HIGD1B,CDIPT,POLR2J,SPRR2B,OR1L3,SCGB1D2,BLK,GUCA2A,SLC12A7,UQCR10,SEC61G,MRPL51,IER2,RENBP,SH3BGRL,MYH11,SPINK2,FOXO4,KCNJ4,IFNG,OPN1LW,OCA2,PRSS1,PPP2R3B,TNFRSF10A,ARL2BP,CDK4,DUSP23,EIF4EBP1,TAF7,CAMK1,SLC22A18,GSTA4,CCHCR1,TSC22D3,CTAG2,RGCC,TJP1,TYROBP,CALML3,CRNN
TF	Factor: CDP; motif: CCAATAATCGAT	TF:M00095	false	3.431664187916282e-12	11.464495217463913	8611	116	48	62700	DPM2,PIR,HBZ,ZNHIT2,SPRR2B,RAB38,TCF19,OR1L3,RPLP2,SCGB1D2,BLK,GUCA2A,CST4,SEC61G,IER2,TOP3B,YARS2,SH3BGRL,S100A8,SPINK2,PPT2,FOXO4,POLR2K,IFNG,EMD,GPR34,PRSS1,ARL2BP,AKR1C4,TAS2R7,KRT31,PTTG1,ARHGEF5,DUSP12,GADD45A,DYNLL1,NDUFB11,MT1A,VCX2,TAF7,CCHCR1,CTAG2,RGCC,S100A6,AIMP2,MCTS1,CALML3,CRYGA
TF	Factor: AR; motif: GGAACGGWACATGTTCT	TF:M08190	false	3.458758045734772e-12	11.461079817597533	7934	116	46	62700	DPM2,HIGD1B,CDIPT,HBZ,POLR2J,SPRR2B,TCF19,CBS,OR1L3,SCGB1D2,SLC25A24,CST4,MRPL51,S100A12,IER2,TMPRSS11E,MYH11,S100A8,SPINK2,FOXO4,POLR2K,RPS12,CST6,HPRT1,PRSS1,UPK1A,PPP2R3B,MT3,GAGE2E,TAS2R7,CDK4,BCL2A1,ARHGEF5,EIF4EBP1,SOCS1,IDH3G,NDUFB11,TSC22D3,CTAG2,OPRL1,TJP1,TYROBP,GP9,TRPM1,CRYGA,SPRR1B
TF	Factor: rfx3:SRF; motif: TRGCAACNNNNNCCNWATANGGN; match class: 1	TF:M08623_1	false	3.528271191191315e-12	11.452438041365752	8276	116	47	62700	TMSB10,CDIPT,HBZ,MUC2,CBS,OR1L3,GUCA2A,SLC12A7,CITED2,SEC61G,TOP3B,SFN,SPINK2,PPT2,RPS12,CST6,OCA2,PROP1,UPK1A,PPP2R3B,TNFRSF10A,MT3,ARL2BP,TMEM69,CDK4,KRT31,MSTO1,ARHGEF5,DUSP23,DYNLL1,SOCS1,IDH3G,NDUFB11,TAF7,SLC22A18,TSC22D3,CTAG2,RGCC,TJP1,ICOSLG,MCTS1,TYROBP,GP9,CALML3,CRNN,FDPS,RPS27
TF	Factor: PATZ; motif: GGGGNGGGGGMKGGRRNGGNRN	TF:M10026	false	3.5303189628665437e-12	11.452186054511639	8619	116	48	62700	DPM2,TMSB10,CDIPT,HBZ,POLR2J,RAB38,ASCL2,TCF19,CBS,RPLP2,TP53I3,CST4,SLC12A7,MRPL51,IER2,MYH11,SFN,SPINK2,FOXO4,KCNJ4,EMD,CST6,HPRT1,ARMCX6,OCA2,PPP2R3B,TNFRSF10A,MT3,CDK4,ARHGEF5,DUSP12,GADD45A,DYNLL1,SOCS1,NDUFB11,KLF13,VCX2,CAMK1,SLC22A18,CCHCR1,TSC22D3,CTAG2,RGCC,TJP1,ICOSLG,S100A6,TYROBP,CALML3
TF	Factor: ATF4; motif: CVTGACGYMABG	TF:M00514	false	3.59618181782467e-12	11.44415835907401	5439	116	38	62700	PIR,HIGD1B,CDIPT,ZNHIT2,RPLP2,SCGB1D2,BLK,CST4,SLC12A7,IER2,RENBP,TMPRSS11E,SH3BGRL,KCNJ4,POLR2K,EMD,HPRT1,PPP2R3B,TNFRSF10A,ARL2BP,CDK4,BCL2A1,DUSP23,GADD45A,DYNLL1,IDH3G,MT1A,KLF13,GSTA4,TSC22D3,OPRL1,ICOSLG,AIMP2,MCTS1,CALML3,CRNN,FDPS,RPS27
TF	Factor: POU4F3; motif: CTAATYW	TF:M07061	false	3.666132472087652e-12	11.435791846286723	7290	116	44	62700	HIGD1B,CDIPT,HBZ,POLR2J,ZNHIT2,OR1L3,RPLP2,BLK,SLC25A24,SEC61G,S100A12,RENBP,TOP3B,FTL,SH3BGRL,MYH11,SPINK2,FOXO4,IFNG,RPS12,CST6,HPRT1,ARMCX6,UPK1A,TNFRSF10A,MT3,SSX4,TAS2R7,TMEM69,KRT31,MSTO1,BCL2A1,ARHGEF5,DUSP12,SAA1,VCX2,TAF7,SLC22A18,GSTA4,OPRL1,TYROBP,CRYGA,FDPS,RPS27
TF	Factor: ER-beta; motif: RGGTCASCNTGMCCY	TF:M09910	false	3.752309774866588e-12	11.4257013152925	9694	116	51	62700	DPM2,TMSB10,PIR,POLR2J,RAB38,ASCL2,CBS,RPLP2,SCGB1D2,BLK,GUCA2A,TP53I3,SLC25A24,CST4,SLC12A7,CITED2,FAM156A,RENBP,TOP3B,YARS2,SFN,CST6,OPN1LW,OCA2,PROP1,UPK1A,PPP2R3B,TNFRSF10A,ARL2BP,ARHGEF5,DUSP23,DUSP12,GADD45A,SOCS1,IDH3G,NDUFB11,MT1A,KLF13,CCHCR1,TSC22D3,RGCC,OPRL1,TJP1,ICOSLG,S100A6,AIMP2,GP9,CALML3,TRPM1,CRNN,SPRR1B
TF	Factor: SREBP-2; motif: NNGYCACNNSMN	TF:M01177	false	3.842898122647128e-12	11.415341128769754	8989	116	49	62700	DPM2,TMSB10,HIGD1B,CDIPT,POLR2J,MUC2,ASCL2,CBS,TP53I3,SLC25A24,CST4,CITED2,FAM156A,IER2,RENBP,FTL,SFN,S100A8,SPINK2,PPT2,KCNJ4,EMD,RPS12,CST6,HPRT1,OPN1LW,ARMCX6,UPK1A,PPP2R3B,MT3,ARL2BP,GAGE2E,CDK4,BCL2A1,DYNLL1,IDH3G,NDUFB11,MT1A,KLF13,CAMK1,GSTA4,TSC22D3,CTAG2,RGCC,AIMP2,TYROBP,GP9,CALML3,RPS27
TF	Factor: LRH-1; motif: TCAAGGTCRYGACCTTGR; match class: 1	TF:M11828_1	false	3.933250956999198e-12	11.405248342997092	7966	116	46	62700	CDIPT,HBZ,RAB38,MUC2,ASCL2,TCF19,SCGB1D2,BLK,CST4,SLC12A7,CITED2,UQCR10,MRPL51,IER2,TOP3B,YARS2,TMPRSS11E,S100A8,SPINK2,FOXO4,IFNG,OPN1LW,OCA2,UPK1A,ARL2BP,GAGE2E,SSX4,TMEM69,CDK4,KRT31,PTTG1,ARHGEF5,IDH3G,MT1A,KLF13,VCX2,CAMK1,GSTA4,CCHCR1,CTAG2,RGCC,TJP1,S100A6,AIMP2,TYROBP,SPRR1B
TF	Factor: LBP-1; motif: CAGCTGS	TF:M00644	false	4.165616270047017e-12	11.380320739063437	9009	116	49	62700	HIGD1B,CDIPT,HBZ,POLR2J,ZNHIT2,RAB38,MUC2,CBS,OR1L3,BLK,TP53I3,SLC25A24,CST4,CITED2,UQCR10,MRPL51,YARS2,FTL,SH3BGRL,MYH11,SFN,S100A8,KCNJ4,POLR2K,OCA2,PRSS1,PROP1,TNFRSF10A,MT3,CDK4,KRT31,MSTO1,DUSP23,DUSP12,EIF4EBP1,SOCS1,SAA1,IDH3G,NDUFB11,KLF13,TSC22D3,OPRL1,ICOSLG,S100A6,CALML3,TRPM1,CRNN,FDPS,RPS27
TF	Factor: MZF-1; motif: KNGNKAGGGGNAA	TF:M00084	false	4.210513234781613e-12	11.375664963202745	6682	116	42	62700	HIGD1B,CDIPT,MUC2,ASCL2,TCF19,RPLP2,GUCA2A,TP53I3,CST4,SLC12A7,CITED2,S100A12,RENBP,FTL,SH3BGRL,MYH11,SFN,SPINK2,PPT2,FOXO4,KCNJ4,EMD,GPR34,ARMCX6,TNFRSF10A,MT3,TMEM69,CDK4,ARHGEF5,SOCS1,IDH3G,KLF13,VCX2,SLC22A18,CCHCR1,TSC22D3,CTAG2,RGCC,OPRL1,MCTS1,GP9,FDPS
TF	Factor: HMGIY; motif: NNKKNAWTTTNYTNN	TF:M01010	false	4.467616965897176e-12	11.349924068485722	8334	116	47	62700	TMSB10,HIGD1B,CDIPT,HBZ,ZNHIT2,SPRR2B,RAB38,MUC2,TCF19,OR1L3,BLK,GUCA2A,CST4,CCL23,CITED2,MRPL51,S100A12,TOP3B,TMPRSS11E,FTL,SH3BGRL,MYH11,S100A8,POLR2K,IFNG,GPR34,HPRT1,PPP2R3B,TNFRSF10A,ARL2BP,AKR1C4,TAS2R7,KRT31,MSTO1,BCL2A1,DYNLL1,EIF4EBP1,NDUFB11,CAMK1,GSTA4,TSC22D3,AIMP2,MCTS1,TYROBP,CALML3,CRYGA,SPRR1B
TF	Factor: AP-2alphaA; motif: ANNGCCTNAGGSNNT	TF:M01045	false	4.494896559369312e-12	11.347280298193716	6384	116	41	62700	DPM2,PIR,CDIPT,MUC2,ASCL2,RPLP2,GUCA2A,TP53I3,CST4,SLC12A7,CITED2,UQCR10,FAM156A,YARS2,MYH11,SFN,PPT2,CST6,HPRT1,OPN1LW,OCA2,PRSS1,PPP2R3B,MT3,ARL2BP,CDK4,DYNLL1,SOCS1,IDH3G,KLF13,SLC22A18,CCHCR1,TSC22D3,CTAG2,TJP1,ICOSLG,AIMP2,TYROBP,GP9,TRPM1,CRNN
TF	Factor: E2F; motif: TTTSGCGS	TF:M00427	false	4.852946469710735e-12	11.313994499131336	9761	116	51	62700	TMSB10,PIR,CDIPT,SPRR2B,RAB38,TCF19,CBS,RPLP2,TP53I3,SLC25A24,SLC12A7,CITED2,UQCR10,SEC61G,FAM156A,MRPL51,IER2,RENBP,YARS2,FTL,MYH11,S100A8,SPINK2,PPT2,FOXO4,KCNJ4,RPS12,HPRT1,OPN1LW,OCA2,ARL2BP,SSX4,TAS2R7,CDK4,DUSP23,DUSP12,DYNLL1,EIF4EBP1,IDH3G,NDUFB11,TAF7,CAMK1,GSTA4,CCHCR1,RGCC,TJP1,ICOSLG,S100A6,AIMP2,MCTS1,TYROBP
TF	Factor: Six-2; motif: NCGTATCRYN	TF:M11033	false	4.994127560607526e-12	11.30154036904105	8705	116	48	62700	PIR,CDIPT,ZNHIT2,RAB38,MUC2,ASCL2,OR1L3,RPLP2,TP53I3,SLC25A24,CST4,CCL23,SLC12A7,CITED2,UQCR10,SEC61G,FAM156A,IER2,YARS2,TMPRSS11E,S100A8,PPT2,FOXO4,POLR2K,EMD,RPS12,GPR34,OCA2,PPP2R3B,TNFRSF10A,MT3,ARL2BP,AKR1C4,TMEM69,CDK4,BCL2A1,DYNLL1,IDH3G,VCX2,TAF7,RGCC,OPRL1,S100A6,AIMP2,CALML3,CRYGA,FDPS,RPS27
TF	Factor: Pax-6; motif: CTGACCTGGAACTM	TF:M00979	false	5.542991956600488e-12	11.256255751608974	9795	116	51	62700	PIR,HIGD1B,HBZ,POLR2J,SPRR2B,RAB38,OR1L3,SCGB1D2,TP53I3,CCL23,SLC12A7,CITED2,UQCR10,SEC61G,FAM156A,RENBP,FTL,SH3BGRL,SFN,PPT2,KCNJ4,RPS12,CST6,ARMCX6,OCA2,TNFRSF10A,MT3,ARL2BP,SSX4,TMEM69,MSTO1,BCL2A1,ARHGEF5,DUSP23,DUSP12,EIF4EBP1,SAA1,NDUFB11,TAF7,CAMK1,GSTA4,RGCC,AIMP2,TYROBP,GP9,CALML3,TRPM1,CRNN,CRYGA,FDPS,RPS27
TF	Factor: Sox-18; motif: NACAAYGS	TF:M11623	false	5.635125811179106e-12	11.249096383346197	5524	116	38	62700	DPM2,TMSB10,ZNHIT2,CBS,SCGB1D2,BLK,SLC25A24,FTL,SH3BGRL,SPINK2,FOXO4,POLR2K,GPR34,CST6,PRSS1,ARL2BP,AKR1C4,TAS2R7,CDK4,KRT31,MSTO1,PTTG1,DYNLL1,SOCS1,IDH3G,KLF13,TAF7,SLC22A18,TSC22D3,RGCC,OPRL1,ICOSLG,S100A6,MCTS1,TYROBP,TRPM1,CRNN,SPRR1B
TF	Factor: ELF3; motif: WACCCGGAAGTAN	TF:M03967	false	6.215621840013595e-12	11.206515415988232	7738	116	45	62700	DPM2,CDIPT,HBZ,POLR2J,ZNHIT2,SPRR2B,MUC2,TCF19,RPLP2,BLK,SLC25A24,CST4,CITED2,FAM156A,MRPL51,IER2,TOP3B,YARS2,FTL,SH3BGRL,S100A8,PPT2,POLR2K,RPS12,CST6,ARMCX6,TNFRSF10A,ARL2BP,AKR1C4,TMEM69,CDK4,MSTO1,BCL2A1,MT1A,TAF7,SLC22A18,CTAG2,RGCC,OPRL1,TJP1,MCTS1,TYROBP,GP9,CALML3,RPS27
TF	Factor: AP-2beta; motif: NSCCYNRGGSN	TF:M11477	false	6.424278822876862e-12	11.1921756183195	8422	116	47	62700	DPM2,CDIPT,POLR2J,ASCL2,TCF19,CBS,GUCA2A,TP53I3,CST4,CITED2,UQCR10,FAM156A,IER2,RENBP,YARS2,MYH11,SFN,PPT2,POLR2K,CST6,HPRT1,OPN1LW,OCA2,PRSS1,PPP2R3B,MT3,ARL2BP,TMEM69,CDK4,DYNLL1,EIF4EBP1,SOCS1,IDH3G,KLF13,CCHCR1,TSC22D3,CTAG2,RGCC,OPRL1,TJP1,ICOSLG,S100A6,AIMP2,TYROBP,GP9,TRPM1,CRNN
TF	Factor: JunD; motif: NRTGACGCAYN	TF:M11271	false	6.480941032332589e-12	11.18836193001253	7094	116	43	62700	PIR,POLR2J,ZNHIT2,RAB38,CBS,TP53I3,CCL23,UQCR10,IER2,RENBP,YARS2,MYH11,S100A8,PPT2,FOXO4,POLR2K,IFNG,EMD,PROP1,PPP2R3B,AKR1C4,TAS2R7,TMEM69,KRT31,ARHGEF5,DUSP23,DYNLL1,SAA1,KLF13,VCX2,TAF7,SLC22A18,GSTA4,TSC22D3,OPRL1,TJP1,AIMP2,MCTS1,TYROBP,CALML3,TRPM1,FDPS,RPS27
TF	Factor: TIEG1; motif: NCCCNSNCCCCGCCCCC; match class: 1	TF:M12351_1	false	6.610710655144031e-12	11.179751851101674	8430	116	47	62700	DPM2,TMSB10,CDIPT,POLR2J,RAB38,MUC2,ASCL2,TCF19,CBS,RPLP2,SLC12A7,CITED2,MRPL51,IER2,SFN,SPINK2,FOXO4,KCNJ4,EMD,CST6,HPRT1,OCA2,PPP2R3B,TNFRSF10A,MT3,ARL2BP,CDK4,ARHGEF5,DUSP23,GADD45A,DYNLL1,EIF4EBP1,SOCS1,IDH3G,NDUFB11,KLF13,VCX2,CAMK1,CCHCR1,TSC22D3,CTAG2,RGCC,OPRL1,TJP1,ICOSLG,MCTS1,TYROBP
TF	Factor: Smad2; motif: TGTCTGNCACCT	TF:M09656	false	7.051782882947332e-12	11.151701067641785	6478	116	41	62700	TMSB10,HIGD1B,CDIPT,HBZ,POLR2J,SPRR2B,MUC2,OR1L3,SCGB1D2,BLK,SLC25A24,IER2,RENBP,YARS2,MYH11,KCNJ4,IFNG,OCA2,UPK1A,PPP2R3B,TNFRSF10A,GAGE2E,CDK4,BCL2A1,DUSP23,GADD45A,EIF4EBP1,SOCS1,SAA1,IDH3G,TAF7,CAMK1,GSTA4,CCHCR1,TSC22D3,RGCC,OPRL1,TYROBP,CALML3,CRNN,FDPS
TF	Factor: RORA; motif: CCYTGNCCTN	TF:M12659	false	7.236551571510214e-12	11.14046833853224	8111	116	46	62700	DPM2,HBZ,SPRR2B,MUC2,RPLP2,SCGB1D2,GUCA2A,TP53I3,CCL23,SLC12A7,CITED2,UQCR10,FAM156A,IER2,RENBP,TOP3B,TMPRSS11E,FTL,MYH11,S100A8,SPINK2,KCNJ4,CST6,OPN1LW,OCA2,PROP1,UPK1A,MT3,GAGE2E,SSX4,AKR1C4,TAS2R7,BCL2A1,SOCS1,SAA1,IDH3G,NDUFB11,CTAG2,OPRL1,S100A6,TYROBP,GP9,CALML3,TRPM1,SPRR1B,RPS27
TF	Factor: C-FOS; motif: NNNKATGACGTCATNNN	TF:M08947	false	7.441646030140595e-12	11.128330991505125	7125	116	43	62700	HIGD1B,CDIPT,ZNHIT2,RAB38,OR1L3,RPLP2,SCGB1D2,BLK,SLC12A7,SEC61G,FAM156A,MRPL51,IER2,RENBP,SH3BGRL,SFN,S100A8,EMD,RPS12,HPRT1,OPN1LW,OCA2,PPP2R3B,TAS2R7,CDK4,KRT31,BCL2A1,DYNLL1,IDH3G,MT1A,KLF13,VCX2,GSTA4,TSC22D3,TJP1,AIMP2,GP9,CALML3,CRNN,CRYGA,FDPS,SPRR1B,RPS27
TF	Factor: ZNF273; motif: GAGAGGAGCTAC; match class: 1	TF:M10460_1	false	7.67817239051107e-12	11.114742141319002	5883	116	39	62700	TMSB10,RAB38,TCF19,OR1L3,BLK,GUCA2A,CCL23,CITED2,FAM156A,MRPL51,S100A12,SFN,S100A8,POLR2K,IFNG,EMD,HPRT1,OPN1LW,ARMCX6,OCA2,ARL2BP,KRT31,MSTO1,PTTG1,ARHGEF5,DUSP23,DYNLL1,SAA1,IDH3G,MT1A,VCX2,CAMK1,CCHCR1,TSC22D3,TJP1,AIMP2,GP9,CRNN,RPS27
TF	Factor: ctcf; motif: CCRSCAGGGGGCGCN	TF:M10426	false	8.148726873951898e-12	11.08891023847568	9538	116	50	62700	TMSB10,PIR,CDIPT,POLR2J,ZNHIT2,MUC2,ASCL2,TCF19,CBS,GUCA2A,TP53I3,CST4,SLC12A7,CITED2,FAM156A,MRPL51,IER2,MYH11,SPINK2,PPT2,FOXO4,KCNJ4,EMD,RPS12,CST6,HPRT1,ARMCX6,OCA2,PROP1,PPP2R3B,TNFRSF10A,MT3,GAGE2E,SSX4,MSTO1,PTTG1,DUSP23,DUSP12,DYNLL1,SOCS1,IDH3G,NDUFB11,CAMK1,SLC22A18,GSTA4,CCHCR1,CTAG2,TJP1,AIMP2,FDPS
TF	Factor: HLTF; motif: AGSCARAAAGYRGSTGS	TF:M04613	false	8.326964143807051e-12	11.079513305424598	8145	116	46	62700	HBZ,ZNHIT2,SPRR2B,RAB38,TCF19,OR1L3,SCGB1D2,GUCA2A,SLC25A24,CST4,CCL23,UQCR10,MRPL51,YARS2,TMPRSS11E,SH3BGRL,MYH11,S100A8,SPINK2,PPT2,KCNJ4,CST6,HPRT1,ARMCX6,OCA2,PRSS1,UPK1A,MT3,SSX4,TAS2R7,KRT31,MSTO1,BCL2A1,DUSP12,GADD45A,VCX2,SLC22A18,TSC22D3,RGCC,MCTS1,GP9,CALML3,TRPM1,CRNN,CRYGA,SPRR1B
TF	Factor: Smad4; motif: NCAGACAN	TF:M07368	false	8.515090612306596e-12	11.069810726184603	3936	116	32	62700	PIR,MUC2,SCGB1D2,BLK,CST4,CCL23,RENBP,MYH11,S100A8,OPN1LW,PRSS1,UPK1A,PPP2R3B,ARL2BP,GAGE2E,CDK4,KRT31,BCL2A1,ARHGEF5,DUSP23,DYNLL1,NDUFB11,CAMK1,GSTA4,TSC22D3,CTAG2,OPRL1,TJP1,AIMP2,GP9,TRPM1,CRYGA
TF	Factor: PBX2; motif: TGANTGACAGN	TF:M09736	false	8.515090612306596e-12	11.069810726184603	5025	116	36	62700	PIR,CDIPT,GUCA2A,UQCR10,SEC61G,RENBP,MYH11,S100A8,SPINK2,PPT2,FOXO4,KCNJ4,POLR2K,GPR34,PRSS1,PROP1,UPK1A,MT3,SSX4,PTTG1,ARHGEF5,DUSP23,EIF4EBP1,SAA1,IDH3G,TAF7,CAMK1,SLC22A18,CTAG2,RGCC,TJP1,ICOSLG,S100A6,MCTS1,CALML3,TRPM1
TF	Factor: SRY; motif: AACAATANCATTGTT	TF:M04555	false	8.67283700534483e-12	11.061838815531102	7161	116	43	62700	DPM2,TMSB10,OR1L3,SCGB1D2,BLK,TP53I3,SLC25A24,CST4,CCL23,UQCR10,FAM156A,S100A12,YARS2,TMPRSS11E,SH3BGRL,S100A8,SPINK2,PPT2,POLR2K,IFNG,RPS12,GPR34,HPRT1,UPK1A,ARL2BP,GAGE2E,SSX4,AKR1C4,TAS2R7,KRT31,MSTO1,PTTG1,BCL2A1,DUSP23,DUSP12,VCX2,CCHCR1,TSC22D3,MCTS1,TYROBP,CRNN,CRYGA,RPS27
TF	Factor: SRY; motif: AAACWAM	TF:M00148	false	8.67283700534483e-12	11.061838815531102	9556	116	50	62700	DPM2,TMSB10,HIGD1B,CDIPT,POLR2J,RAB38,OR1L3,BLK,SLC25A24,CST4,CCL23,CITED2,FAM156A,S100A12,IER2,RENBP,TOP3B,TMPRSS11E,SH3BGRL,FOXO4,POLR2K,IFNG,RPS12,GPR34,ARMCX6,UPK1A,PPP2R3B,AKR1C4,TAS2R7,CDK4,KRT31,PTTG1,BCL2A1,ARHGEF5,DUSP12,GADD45A,EIF4EBP1,SAA1,NDUFB11,TAF7,CCHCR1,RGCC,OPRL1,TJP1,MCTS1,TYROBP,GP9,CRNN,CRYGA,SPRR1B
TF	Factor: Sox-3; motif: SNNACAATRK	TF:M11617	false	9.242339270443404e-12	11.034218093318174	3949	116	32	62700	DPM2,TMSB10,SPRR2B,SCGB1D2,BLK,IER2,FTL,S100A8,SPINK2,FOXO4,POLR2K,RPS12,GPR34,OCA2,PRSS1,ARL2BP,SSX4,TAS2R7,CDK4,KRT31,MSTO1,SOCS1,IDH3G,KLF13,TSC22D3,RGCC,TJP1,ICOSLG,S100A6,TRPM1,SPRR1B,RPS27
TF	Factor: pax-6; motif: NYACGCWTSANYGMNCN; match class: 1	TF:M11880_1	false	9.843045738003534e-12	11.006870496839184	7189	116	43	62700	HBZ,POLR2J,RAB38,ASCL2,CBS,RPLP2,SCGB1D2,SLC25A24,CITED2,UQCR10,FAM156A,MRPL51,IER2,YARS2,SPINK2,PPT2,FOXO4,KCNJ4,EMD,RPS12,CST6,HPRT1,PPP2R3B,ARL2BP,GAGE2E,PTTG1,DUSP12,DYNLL1,SOCS1,IDH3G,MT1A,KLF13,CTAG2,OPRL1,TJP1,ICOSLG,AIMP2,MCTS1,CALML3,TRPM1,CRYGA,FDPS,RPS27
TF	Factor: SP1; motif: GGCCCCGCCCCCN	TF:M12666	false	1.0338244771261448e-11	10.985553189565335	8890	116	48	62700	TMSB10,CDIPT,POLR2J,ZNHIT2,ASCL2,TCF19,CBS,BLK,SLC25A24,SLC12A7,CITED2,FAM156A,MRPL51,IER2,RENBP,MYH11,SFN,SPINK2,KCNJ4,EMD,CST6,HPRT1,OPN1LW,OCA2,UPK1A,PPP2R3B,TNFRSF10A,MT3,ARL2BP,GAGE2E,CDK4,MSTO1,PTTG1,ARHGEF5,DUSP23,DUSP12,GADD45A,DYNLL1,EIF4EBP1,SOCS1,MT1A,KLF13,CCHCR1,CTAG2,RGCC,TJP1,ICOSLG,AIMP2
TF	Factor: ELK-1; motif: ACCGGAAGTN	TF:M02059	false	1.0586961377716663e-11	10.975228671266748	9609	116	50	62700	DPM2,CDIPT,POLR2J,ZNHIT2,MUC2,ASCL2,CBS,RPLP2,BLK,TP53I3,SLC25A24,CITED2,SEC61G,FAM156A,MRPL51,IER2,TOP3B,YARS2,SH3BGRL,SPINK2,POLR2K,IFNG,EMD,RPS12,CST6,ARMCX6,MT3,ARL2BP,AKR1C4,TMEM69,MSTO1,ARHGEF5,DUSP23,GADD45A,SOCS1,SAA1,IDH3G,NDUFB11,KLF13,TAF7,GSTA4,TSC22D3,CTAG2,RGCC,TJP1,ICOSLG,AIMP2,MCTS1,FDPS,RPS27
TF	Factor: c-Ets-1; motif: RCAGGAAGTGNNTNS	TF:M00339	false	1.078462051198949e-11	10.967195132197832	6888	116	42	62700	CDIPT,HBZ,POLR2J,SPRR2B,TCF19,BLK,GUCA2A,SLC25A24,CST4,CCL23,SLC12A7,UQCR10,SEC61G,FAM156A,IER2,YARS2,SH3BGRL,IFNG,CST6,PROP1,TNFRSF10A,ARL2BP,SSX4,TAS2R7,TMEM69,BCL2A1,GADD45A,KLF13,CAMK1,SLC22A18,CCHCR1,TSC22D3,CTAG2,OPRL1,S100A6,MCTS1,TYROBP,GP9,CALML3,CRYGA,SPRR1B,RPS27
TF	Factor: Gscl; motif: NTAATCCN	TF:M10924	false	1.078462051198949e-11	10.967195132197832	6888	116	42	62700	PIR,HIGD1B,CDIPT,POLR2J,SPRR2B,RAB38,OR1L3,RPLP2,TP53I3,SLC25A24,CST4,UQCR10,MRPL51,S100A12,TMPRSS11E,MYH11,SFN,S100A8,RPS12,ARMCX6,UPK1A,ARL2BP,SSX4,AKR1C4,TAS2R7,TMEM69,PTTG1,BCL2A1,DUSP12,DYNLL1,EIF4EBP1,SAA1,MT1A,TAF7,CCHCR1,TYROBP,CALML3,TRPM1,CRNN,CRYGA,FDPS,SPRR1B
TF	Factor: Elk-1:HOXA1; motif: ACCGGAAGTAATTA	TF:M08451	false	1.0932222283276458e-11	10.961291546443432	8557	116	47	62700	DPM2,CDIPT,HBZ,ZNHIT2,SPRR2B,RAB38,MUC2,CBS,OR1L3,RPLP2,SLC25A24,CCL23,FAM156A,MRPL51,YARS2,FTL,SH3BGRL,S100A8,POLR2K,EMD,GPR34,CST6,ARL2BP,SSX4,TAS2R7,TMEM69,ARHGEF5,DUSP23,DYNLL1,SOCS1,SAA1,TAF7,CAMK1,GSTA4,TSC22D3,CTAG2,RGCC,OPRL1,TJP1,ICOSLG,S100A6,AIMP2,MCTS1,GP9,TRPM1,FDPS,RPS27
TF	Factor: AR; motif: RGGWACAYNGTGTWCYN	TF:M04453	false	1.153058954596842e-11	10.93814848715323	7226	116	43	62700	DPM2,TMSB10,PIR,HBZ,POLR2J,ZNHIT2,SPRR2B,RPLP2,SCGB1D2,GUCA2A,SLC25A24,CST4,CITED2,S100A12,RENBP,TOP3B,TMPRSS11E,SH3BGRL,S100A8,RPS12,GPR34,OPN1LW,OCA2,PROP1,PPP2R3B,SSX4,CDK4,KRT31,BCL2A1,DUSP23,EIF4EBP1,SOCS1,SAA1,MT1A,VCX2,CTAG2,OPRL1,TJP1,ICOSLG,MCTS1,TYROBP,GP9,SPRR1B
TF	Factor: OVOL; motif: ANRTAACGG	TF:M08894	false	1.1838340175411025e-11	10.926709184707022	8233	116	46	62700	DPM2,TMSB10,SPRR2B,RAB38,MUC2,ASCL2,BLK,TP53I3,SLC25A24,CST4,CCL23,CITED2,UQCR10,SEC61G,TOP3B,YARS2,TMPRSS11E,S100A8,SPINK2,POLR2K,IFNG,EMD,GPR34,CST6,HPRT1,PRSS1,PROP1,UPK1A,CDK4,KRT31,MSTO1,BCL2A1,DUSP23,DYNLL1,EIF4EBP1,NDUFB11,MT1A,KLF13,VCX2,SLC22A18,TSC22D3,RGCC,OPRL1,GP9,CRNN,RPS27
TF	Factor: TEF-3:E2A; motif: NCAGSTGNGWATGYN	TF:M08438	false	1.1970730234548455e-11	10.921879356096367	5975	116	39	62700	MUC2,SCGB1D2,BLK,GUCA2A,TP53I3,SLC25A24,CST4,SLC12A7,UQCR10,FAM156A,MRPL51,S100A12,FTL,MYH11,SFN,S100A8,KCNJ4,IFNG,EMD,CST6,OCA2,PRSS1,PROP1,PPP2R3B,MT3,SSX4,TAS2R7,BCL2A1,GADD45A,DYNLL1,SOCS1,VCX2,CAMK1,TSC22D3,CTAG2,AIMP2,CALML3,TRPM1,SPRR1B
TF	Factor: GKLF; motif: NNCCMCRCCCN; match class: 1	TF:M12173_1	false	1.2201742231576558e-11	10.913578153953233	5093	116	36	62700	TMSB10,POLR2J,ZNHIT2,ASCL2,CBS,RPLP2,SLC25A24,SLC12A7,CITED2,IER2,RENBP,SFN,FOXO4,KCNJ4,EMD,CST6,HPRT1,OCA2,UPK1A,PPP2R3B,TNFRSF10A,MT3,SSX4,CDK4,MSTO1,DUSP23,DYNLL1,EIF4EBP1,SOCS1,KLF13,CAMK1,CTAG2,TJP1,ICOSLG,AIMP2,CALML3
TF	Factor: CREB1; motif: NRTGAYGCGTN	TF:M11218	false	1.4581268483132493e-11	10.836204693352624	8629	116	47	62700	TMSB10,PIR,TCF19,CBS,RPLP2,SCGB1D2,GUCA2A,SLC25A24,CCL23,CITED2,FAM156A,IER2,YARS2,MYH11,SFN,S100A8,FOXO4,EMD,RPS12,CST6,HPRT1,OPN1LW,ARMCX6,PPP2R3B,ARL2BP,SSX4,TMEM69,ARHGEF5,DUSP12,GADD45A,SOCS1,NDUFB11,MT1A,KLF13,TAF7,SLC22A18,GSTA4,CTAG2,RGCC,OPRL1,TJP1,S100A6,AIMP2,CALML3,TRPM1,SPRR1B,RPS27
TF	Factor: SP2; motif: GNNGGGGGCGGGGSN	TF:M03807	false	1.4926098742323155e-11	10.826053689668308	8635	116	47	62700	TMSB10,POLR2J,ZNHIT2,RAB38,ASCL2,CBS,BLK,SLC25A24,SLC12A7,CITED2,FAM156A,MRPL51,IER2,RENBP,FTL,SFN,SPINK2,FOXO4,KCNJ4,POLR2K,EMD,CST6,HPRT1,OPN1LW,OCA2,PPP2R3B,TNFRSF10A,MT3,ARL2BP,CDK4,MSTO1,DUSP23,GADD45A,DYNLL1,EIF4EBP1,SOCS1,NDUFB11,KLF13,VCX2,CAMK1,TSC22D3,CTAG2,RGCC,OPRL1,TJP1,ICOSLG,MCTS1
TF	Factor: ELK1; motif: NACTTCCGSCGGAAGYN; match class: 1	TF:M03971_1	false	1.5270949181321148e-11	10.81613396809101	7290	116	43	62700	PIR,ASCL2,TCF19,CBS,RPLP2,BLK,TP53I3,SLC12A7,CITED2,UQCR10,SEC61G,FAM156A,MRPL51,IER2,SH3BGRL,MYH11,SPINK2,PPT2,FOXO4,KCNJ4,POLR2K,CST6,OPN1LW,TNFRSF10A,CDK4,ARHGEF5,DUSP12,DYNLL1,SOCS1,NDUFB11,KLF13,VCX2,TAF7,CAMK1,SLC22A18,GSTA4,CCHCR1,CTAG2,TJP1,ICOSLG,CALML3,TRPM1,RPS27
TF	Factor: En-2; motif: NTCRTTARN	TF:M10858	false	1.5481790398488726e-11	10.810178816571621	8299	116	46	62700	TMSB10,ZNHIT2,SPRR2B,TCF19,OR1L3,GUCA2A,TP53I3,SLC25A24,CST4,CCL23,CITED2,IER2,MYH11,SFN,S100A8,SPINK2,FOXO4,IFNG,RPS12,GPR34,ARMCX6,UPK1A,TAS2R7,TMEM69,CDK4,KRT31,MSTO1,PTTG1,BCL2A1,DUSP23,DUSP12,GADD45A,SAA1,VCX2,TAF7,SLC22A18,GSTA4,CCHCR1,RGCC,S100A6,MCTS1,TYROBP,CRNN,FDPS,SPRR1B,RPS27
TF	Factor: JunB; motif: GATGACGTCAYC; match class: 1	TF:M11273_1	false	1.8194044913887144e-11	10.740070737522945	6683	116	41	62700	HIGD1B,POLR2J,RAB38,OR1L3,RPLP2,SCGB1D2,BLK,SLC12A7,FAM156A,MRPL51,RENBP,TMPRSS11E,SH3BGRL,MYH11,S100A8,EMD,HPRT1,OCA2,PPP2R3B,TNFRSF10A,KRT31,MSTO1,BCL2A1,ARHGEF5,DYNLL1,IDH3G,MT1A,KLF13,VCX2,SLC22A18,GSTA4,TSC22D3,TJP1,S100A6,AIMP2,GP9,CALML3,CRNN,CRYGA,FDPS,RPS27
TF	Factor: SREBP-1; motif: RTCRCGTGAY; match class: 1	TF:M11081_1	false	2.064193971683768e-11	10.685249494606	8025	116	45	62700	ZNHIT2,ASCL2,CBS,RPLP2,GUCA2A,SLC25A24,SLC12A7,CITED2,FAM156A,IER2,RENBP,TOP3B,FTL,SH3BGRL,S100A8,KCNJ4,RPS12,CST6,HPRT1,ARMCX6,OCA2,PPP2R3B,TNFRSF10A,GAGE2E,AKR1C4,TMEM69,CDK4,MSTO1,DUSP23,DUSP12,GADD45A,EIF4EBP1,SOCS1,MT1A,VCX2,CAMK1,GSTA4,CTAG2,RGCC,OPRL1,TJP1,ICOSLG,S100A6,AIMP2,CALML3
TF	Factor: TFAP2A; motif: NGCCCYNNGGGCN; match class: 1	TF:M04148_1	false	2.1417248065010622e-11	10.66923633308215	9796	116	50	62700	DPM2,CDIPT,HBZ,POLR2J,ZNHIT2,MUC2,ASCL2,TCF19,CBS,SLC25A24,SLC12A7,CITED2,SEC61G,MRPL51,IER2,RENBP,TOP3B,YARS2,PPT2,FOXO4,KCNJ4,CST6,HPRT1,OPN1LW,OCA2,PRSS1,PPP2R3B,MT3,ARL2BP,MSTO1,PTTG1,ARHGEF5,DUSP23,GADD45A,DYNLL1,EIF4EBP1,SOCS1,KLF13,CAMK1,SLC22A18,CCHCR1,TSC22D3,CTAG2,OPRL1,TJP1,ICOSLG,S100A6,MCTS1,GP9,CALML3
TF	Factor: KLF4; motif: MCACACCCTNN	TF:M09808	false	2.344307066403707e-11	10.629985503357657	3834	116	31	62700	TMSB10,MUC2,ASCL2,SCGB1D2,BLK,GUCA2A,TP53I3,SLC25A24,CST4,UQCR10,TOP3B,YARS2,SFN,S100A8,EMD,OPN1LW,ARMCX6,UPK1A,TNFRSF10A,MT3,TMEM69,KRT31,ARHGEF5,DUSP23,DYNLL1,EIF4EBP1,SOCS1,CAMK1,CTAG2,S100A6,TYROBP
TF	Factor: Sp1; motif: RGGGMGGRGSNGGGG	TF:M10529	false	2.425733342256738e-11	10.615156942278817	7066	116	42	62700	HBZ,POLR2J,RAB38,ASCL2,CBS,GUCA2A,TP53I3,CST4,SLC12A7,UQCR10,FAM156A,MRPL51,FTL,MYH11,SFN,SPINK2,PPT2,FOXO4,CST6,HPRT1,OPN1LW,ARMCX6,PPP2R3B,TNFRSF10A,MT3,SSX4,MSTO1,ARHGEF5,DUSP23,GADD45A,DYNLL1,SOCS1,IDH3G,NDUFB11,KLF13,VCX2,CTAG2,RGCC,TJP1,ICOSLG,S100A6,MCTS1
TF	Factor: GR; motif: RGWACATWAYGTWCY	TF:M11846	false	2.4475694826255332e-11	10.611264970416538	6119	116	39	62700	DPM2,TMSB10,PIR,CDIPT,POLR2J,ZNHIT2,CITED2,SEC61G,RENBP,YARS2,TMPRSS11E,SH3BGRL,S100A8,KCNJ4,RPS12,GPR34,HPRT1,OPN1LW,OCA2,PROP1,PPP2R3B,GAGE2E,CDK4,KRT31,PTTG1,BCL2A1,DUSP23,EIF4EBP1,SOCS1,SAA1,MT1A,VCX2,CTAG2,RGCC,OPRL1,TJP1,MCTS1,TYROBP,GP9
TF	Factor: AP-2; motif: SNNNCCNCAGGCN	TF:M00915	false	2.576918119647202e-11	10.58889938073134	9846	116	50	62700	TMSB10,HBZ,POLR2J,MUC2,ASCL2,CBS,TP53I3,SLC12A7,CITED2,UQCR10,FAM156A,MRPL51,IER2,RENBP,TOP3B,MYH11,SFN,PPT2,KCNJ4,RPS12,CST6,HPRT1,OCA2,PRSS1,PROP1,PPP2R3B,ARL2BP,KRT31,ARHGEF5,DUSP23,GADD45A,DYNLL1,SOCS1,NDUFB11,KLF13,GSTA4,CCHCR1,CTAG2,RGCC,OPRL1,TJP1,ICOSLG,S100A6,AIMP2,TYROBP,GP9,CALML3,TRPM1,FDPS,RPS27
TF	Factor: Elf-1; motif: NANGCGGAAGTN	TF:M11448	false	2.6523266038470093e-11	10.57637299854968	7748	116	44	62700	DPM2,TMSB10,POLR2J,ZNHIT2,MUC2,TCF19,RPLP2,BLK,SLC25A24,CITED2,UQCR10,FAM156A,MRPL51,IER2,RENBP,YARS2,FTL,PPT2,POLR2K,CST6,ARMCX6,PROP1,TNFRSF10A,AKR1C4,TMEM69,MSTO1,PTTG1,DUSP23,GADD45A,EIF4EBP1,SOCS1,SAA1,NDUFB11,VCX2,TAF7,CCHCR1,CTAG2,RGCC,TJP1,S100A6,MCTS1,GP9,CALML3,RPS27
TF	Factor: NR3C1; motif: NRGWACAYNRTGTWCYN	TF:M04476	false	2.708546361912968e-11	10.567263726238622	7420	116	43	62700	TMSB10,PIR,CDIPT,POLR2J,ZNHIT2,SPRR2B,GUCA2A,SLC25A24,CST4,CITED2,SEC61G,S100A12,YARS2,TMPRSS11E,FTL,SH3BGRL,S100A8,RPS12,GPR34,OPN1LW,OCA2,PROP1,PPP2R3B,GAGE2E,SSX4,CDK4,KRT31,BCL2A1,DUSP23,EIF4EBP1,SOCS1,SAA1,VCX2,TAF7,CTAG2,RGCC,OPRL1,TJP1,S100A6,MCTS1,TYROBP,GP9,CRNN
TF	Factor: SAP-1; motif: NNCCGGAAGTGN	TF:M09905	false	2.963790319781694e-11	10.528152524776019	8457	116	46	62700	DPM2,TMSB10,CDIPT,POLR2J,ZNHIT2,MUC2,ASCL2,CBS,RPLP2,BLK,SLC25A24,SEC61G,FAM156A,MRPL51,IER2,TOP3B,YARS2,SH3BGRL,MYH11,SFN,SPINK2,POLR2K,IFNG,EMD,RPS12,MT3,ARL2BP,AKR1C4,TMEM69,ARHGEF5,DUSP23,GADD45A,SOCS1,IDH3G,KLF13,TAF7,GSTA4,TSC22D3,CTAG2,RGCC,TJP1,ICOSLG,AIMP2,MCTS1,FDPS,RPS27
TF	Factor: RREB-1; motif: GGGWCSA	TF:M05439	false	3.029434732225662e-11	10.518638399741006	8812	116	47	62700	TMSB10,POLR2J,ZNHIT2,MUC2,ASCL2,TCF19,CBS,RPLP2,SLC25A24,SLC12A7,CITED2,UQCR10,IER2,YARS2,MYH11,SFN,SPINK2,KCNJ4,EMD,OCA2,PROP1,UPK1A,PPP2R3B,MT3,ARL2BP,GAGE2E,SSX4,CDK4,DUSP12,DYNLL1,EIF4EBP1,SOCS1,IDH3G,NDUFB11,VCX2,TAF7,GSTA4,CCHCR1,TSC22D3,CTAG2,RGCC,TJP1,MCTS1,TYROBP,CRNN,FDPS,RPS27
TF	Factor: ZNF592; motif: NSARNATGGAGKN	TF:M09766	false	3.107897916546247e-11	10.507533254674458	7123	116	42	62700	DPM2,POLR2J,ZNHIT2,SPRR2B,ASCL2,OR1L3,RPLP2,SCGB1D2,BLK,SLC25A24,SLC12A7,FAM156A,FTL,SFN,SPINK2,HPRT1,OCA2,PRSS1,PROP1,UPK1A,PPP2R3B,MT3,GAGE2E,SSX4,AKR1C4,MSTO1,PTTG1,BCL2A1,ARHGEF5,GADD45A,SOCS1,IDH3G,VCX2,CAMK1,TSC22D3,RGCC,OPRL1,S100A6,GP9,CALML3,CRYGA,FDPS
TF	Factor: POU5F1; motif: NNATGCAAANN	TF:M09782	false	3.240372058102507e-11	10.489405121427932	3627	116	30	62700	DPM2,HIGD1B,SPRR2B,TP53I3,CCL23,FAM156A,TMPRSS11E,FTL,SH3BGRL,S100A8,SPINK2,ARMCX6,MT3,AKR1C4,TAS2R7,CDK4,KRT31,BCL2A1,ARHGEF5,GADD45A,EIF4EBP1,IDH3G,MT1A,VCX2,SLC22A18,TSC22D3,AIMP2,MCTS1,TRPM1,RPS27
TF	Factor: SP1; motif: NCCCCKCCCCC	TF:M07226	false	3.3496582071074646e-11	10.474999505303492	8488	116	46	62700	TMSB10,HIGD1B,CDIPT,POLR2J,RAB38,MUC2,CBS,RPLP2,SLC12A7,CITED2,FAM156A,MRPL51,IER2,RENBP,FTL,SPINK2,FOXO4,KCNJ4,POLR2K,EMD,CST6,HPRT1,PPP2R3B,TNFRSF10A,MT3,ARL2BP,SSX4,MSTO1,DUSP23,GADD45A,DYNLL1,EIF4EBP1,SOCS1,IDH3G,NDUFB11,KLF13,VCX2,CAMK1,TSC22D3,CTAG2,RGCC,OPRL1,TJP1,ICOSLG,MCTS1,CRYGA
TF	Factor: KLF4; motif: NNCCCCACCCNN	TF:M12489	false	3.713426525437597e-11	10.430225164696463	6206	116	39	62700	DPM2,TMSB10,HBZ,ZNHIT2,ASCL2,CBS,TP53I3,CST4,SLC12A7,CITED2,IER2,FTL,S100A8,PPT2,FOXO4,KCNJ4,CST6,HPRT1,OPN1LW,ARMCX6,UPK1A,TNFRSF10A,GAGE2E,SSX4,CDK4,DYNLL1,EIF4EBP1,SOCS1,MT1A,CAMK1,CTAG2,OPRL1,ICOSLG,S100A6,AIMP2,MCTS1,TYROBP,GP9,CALML3
TF	Factor: ROX; motif: GNNNCASGTGGS	TF:M09764	false	3.7748988445229444e-11	10.423094681612039	5902	116	38	62700	PIR,CDIPT,POLR2J,ZNHIT2,CBS,GUCA2A,CST4,SLC12A7,IER2,SFN,PPT2,IFNG,HPRT1,OPN1LW,OCA2,PRSS1,PPP2R3B,MT3,ARL2BP,AKR1C4,TMEM69,CDK4,MSTO1,ARHGEF5,DUSP23,GADD45A,EIF4EBP1,MT1A,VCX2,CCHCR1,CTAG2,OPRL1,ICOSLG,S100A6,AIMP2,TYROBP,CALML3,TRPM1
TF	Factor: LUMAN; motif: CYCAGCYYCY; match class: 1	TF:M09729_1	false	3.804327081858633e-11	10.419722151109045	4729	116	34	62700	DPM2,TMSB10,CDIPT,HBZ,TCF19,CBS,SCGB1D2,GUCA2A,SLC25A24,SLC12A7,CITED2,FTL,MYH11,S100A8,KCNJ4,CST6,OPN1LW,OCA2,PPP2R3B,BCL2A1,ARHGEF5,DYNLL1,EIF4EBP1,SOCS1,CAMK1,SLC22A18,GSTA4,CCHCR1,TSC22D3,CTAG2,OPRL1,TYROBP,CALML3,TRPM1
TF	Factor: ERG; motif: ACCGGAART	TF:M01752	false	4.429816386105009e-11	10.353614274714632	9627	116	49	62700	DPM2,CDIPT,POLR2J,ZNHIT2,SPRR2B,MUC2,ASCL2,CBS,RPLP2,BLK,TP53I3,SLC25A24,CST4,SEC61G,FAM156A,MRPL51,IER2,TOP3B,YARS2,SH3BGRL,SPINK2,POLR2K,IFNG,EMD,RPS12,ARMCX6,MT3,ARL2BP,AKR1C4,TMEM69,MSTO1,ARHGEF5,DUSP23,GADD45A,SOCS1,IDH3G,NDUFB11,KLF13,TAF7,GSTA4,TSC22D3,CTAG2,RGCC,TJP1,ICOSLG,AIMP2,MCTS1,FDPS,RPS27
TF	Factor: YY1; motif: NAANATGGCGNNN	TF:M08982	false	4.436816333148986e-11	10.352928549005075	7204	116	42	62700	TMSB10,HIGD1B,CDIPT,HBZ,POLR2J,SPRR2B,RAB38,SCGB1D2,TP53I3,UQCR10,SEC61G,MRPL51,S100A12,RENBP,YARS2,CST6,HPRT1,OPN1LW,ARMCX6,UPK1A,PPP2R3B,TNFRSF10A,SSX4,TAS2R7,CDK4,KRT31,MSTO1,ARHGEF5,DUSP12,IDH3G,NDUFB11,VCX2,TAF7,SLC22A18,GSTA4,RGCC,OPRL1,S100A6,AIMP2,CRYGA,FDPS,RPS27
TF	Factor: PPAR; motif: TGACCTTTGNCCY	TF:M00763	false	4.436816333148986e-11	10.352928549005075	5334	116	36	62700	PIR,HBZ,SPRR2B,RAB38,MUC2,SCGB1D2,GUCA2A,TP53I3,SLC25A24,CCL23,SLC12A7,SEC61G,IER2,RENBP,SFN,CST6,HPRT1,OPN1LW,ARMCX6,PROP1,TNFRSF10A,GAGE2E,TAS2R7,PTTG1,ARHGEF5,DUSP23,GADD45A,NDUFB11,CAMK1,GSTA4,CCHCR1,CTAG2,OPRL1,TJP1,AIMP2,TRPM1
TF	Factor: Elk-1:PDEF; motif: NCMGGAMGGANATCCGGN	TF:M08227	false	4.470122065106196e-11	10.349680617476956	8561	116	46	62700	TMSB10,HIGD1B,HBZ,SPRR2B,RAB38,ASCL2,TCF19,CBS,BLK,GUCA2A,SLC12A7,CITED2,FAM156A,MRPL51,TOP3B,YARS2,SH3BGRL,SPINK2,FOXO4,KCNJ4,IFNG,EMD,CST6,PRSS1,PROP1,TNFRSF10A,ARL2BP,GAGE2E,KRT31,MSTO1,DYNLL1,EIF4EBP1,NDUFB11,MT1A,VCX2,TAF7,SLC22A18,CCHCR1,TSC22D3,CTAG2,OPRL1,TJP1,ICOSLG,CALML3,CRNN,RPS27
TF	Factor: T3R-beta; motif: NTGACCTNRNYNAGGTCAN	TF:M11820	false	4.582836258563226e-11	10.338865659506867	5341	116	36	62700	PIR,HBZ,SPRR2B,MUC2,CBS,OR1L3,CST4,CCL23,MRPL51,S100A12,IER2,RENBP,MYH11,KCNJ4,CST6,HPRT1,OPN1LW,PRSS1,UPK1A,TNFRSF10A,MT3,GAGE2E,SSX4,AKR1C4,ARHGEF5,IDH3G,MT1A,CAMK1,SLC22A18,CCHCR1,OPRL1,S100A6,MCTS1,CALML3,TRPM1,FDPS
TF	Factor: GR; motif: RGRACATTNTGTYC	TF:M04750	false	4.8286913026992206e-11	10.316170558074411	5351	116	36	62700	TMSB10,PIR,POLR2J,SPRR2B,RPLP2,SCGB1D2,GUCA2A,SLC25A24,UQCR10,SEC61G,S100A12,TMPRSS11E,SH3BGRL,EMD,RPS12,OPN1LW,OCA2,PROP1,PPP2R3B,SSX4,CDK4,KRT31,PTTG1,BCL2A1,DUSP23,EIF4EBP1,SOCS1,SAA1,MT1A,VCX2,TAF7,CTAG2,RGCC,OPRL1,ICOSLG,TYROBP
TF	Factor: HSF1; motif: NRGAANNTTCYRGAA	TF:M09950	false	4.8342826295071035e-11	10.315667962772546	2486	116	25	62700	DPM2,HIGD1B,CST4,SLC12A7,MRPL51,TMPRSS11E,FTL,FOXO4,HPRT1,OPN1LW,UPK1A,MT3,ARL2BP,TAS2R7,PTTG1,BCL2A1,ARHGEF5,DYNLL1,TAF7,CAMK1,CTAG2,GP9,CRNN,CRYGA,SPRR1B
TF	Factor: ZNF383; motif: SSNGGGMGGNGSNGGS	TF:M12703	false	4.904868746514289e-11	10.309372609777867	9295	116	48	62700	DPM2,TMSB10,HIGD1B,POLR2J,ZNHIT2,RAB38,CBS,SCGB1D2,GUCA2A,CST4,SLC12A7,CITED2,SEC61G,FAM156A,TOP3B,SFN,SPINK2,FOXO4,KCNJ4,CST6,HPRT1,OPN1LW,ARMCX6,OCA2,PPP2R3B,TNFRSF10A,MT3,ARL2BP,SSX4,TMEM69,ARHGEF5,DUSP23,GADD45A,DYNLL1,EIF4EBP1,SOCS1,NDUFB11,MT1A,KLF13,VCX2,GSTA4,TSC22D3,RGCC,OPRL1,TJP1,ICOSLG,GP9,CALML3
TF	Factor: SALL2; motif: GGGTGGG; match class: 1	TF:M04595_1	false	5.113288188428132e-11	10.291299729448896	7570	116	43	62700	DPM2,TMSB10,HBZ,ZNHIT2,SPRR2B,ASCL2,TCF19,CBS,RPLP2,TP53I3,CST4,SLC12A7,S100A12,IER2,FTL,SH3BGRL,MYH11,SFN,S100A8,PPT2,FOXO4,KCNJ4,CST6,HPRT1,OPN1LW,ARMCX6,OCA2,UPK1A,GAGE2E,SSX4,CDK4,MSTO1,DYNLL1,EIF4EBP1,SOCS1,CCHCR1,CTAG2,ICOSLG,S100A6,MCTS1,TYROBP,GP9,TRPM1
TF	Factor: Elk-1:SREBP-2; motif: RTCACGTGACCGGAAGN	TF:M08229	false	5.419339459706307e-11	10.266053644547691	9684	116	49	62700	DPM2,PIR,HBZ,RAB38,MUC2,ASCL2,CBS,RPLP2,SLC25A24,CST4,SLC12A7,CITED2,UQCR10,FAM156A,IER2,RENBP,S100A8,FOXO4,KCNJ4,EMD,RPS12,HPRT1,ARMCX6,MT3,GAGE2E,SSX4,TMEM69,CDK4,MSTO1,ARHGEF5,EIF4EBP1,SOCS1,IDH3G,NDUFB11,MT1A,VCX2,TAF7,CAMK1,TSC22D3,CTAG2,RGCC,TJP1,ICOSLG,S100A6,MCTS1,TRPM1,FDPS,SPRR1B,RPS27
TF	Factor: MEL1; motif: GATGAG; match class: 1	TF:M08793_1	false	5.54133382963709e-11	10.256385685609429	5085	116	35	62700	DPM2,POLR2J,MUC2,OR1L3,BLK,GUCA2A,TP53I3,CST4,S100A12,RENBP,SFN,SPINK2,IFNG,RPS12,GPR34,OPN1LW,UPK1A,TNFRSF10A,GAGE2E,KRT31,MSTO1,BCL2A1,EIF4EBP1,NDUFB11,TAF7,SLC22A18,TSC22D3,S100A6,GP9,CALML3,TRPM1,CRNN,CRYGA,FDPS,RPS27
TF	Factor: HEY1; motif: NYYYYATCTNN	TF:M12614	false	5.937265425199298e-11	10.226413535523537	5691	116	37	62700	CDIPT,POLR2J,TCF19,RPLP2,TP53I3,CST4,S100A12,RENBP,FTL,MYH11,SFN,SPINK2,PPT2,FOXO4,RPS12,CST6,PRSS1,UPK1A,PPP2R3B,GAGE2E,SSX4,AKR1C4,TAS2R7,TMEM69,KRT31,MSTO1,PTTG1,ARHGEF5,MT1A,CAMK1,CCHCR1,TSC22D3,RGCC,TYROBP,GP9,CALML3,SPRR1B
TF	Factor: COUP-TF1; motif: GRGGKSARAGGTCAGNG	TF:M09886	false	6.019302873423613e-11	10.22045380371836	5694	116	37	62700	HIGD1B,CDIPT,HBZ,RAB38,MUC2,TCF19,TP53I3,CCL23,UQCR10,SEC61G,IER2,RENBP,SFN,KCNJ4,GPR34,CST6,HPRT1,OPN1LW,OCA2,GAGE2E,SSX4,PTTG1,DUSP23,DUSP12,SOCS1,IDH3G,CCHCR1,TSC22D3,CTAG2,OPRL1,TJP1,S100A6,AIMP2,GP9,CALML3,TRPM1,CRYGA
TF	Factor: Tbx3; motif: NRAGGTGNNAR	TF:M10090	false	6.077729977049636e-11	10.216258598774393	5103	116	35	62700	HIGD1B,CDIPT,RAB38,BLK,RENBP,TOP3B,YARS2,SH3BGRL,SPINK2,KCNJ4,CST6,HPRT1,OPN1LW,PRSS1,UPK1A,MT3,GAGE2E,SSX4,TAS2R7,MSTO1,PTTG1,ARHGEF5,GADD45A,SAA1,KLF13,CAMK1,CCHCR1,CTAG2,RGCC,OPRL1,AIMP2,MCTS1,TYROBP,GP9,CALML3
TF	Factor: ESRRA; motif: CAAGGTCANNYSAAGGTCA; match class: 1	TF:M04458_1	false	6.077729977049636e-11	10.216258598774393	4533	116	33	62700	SPRR2B,RPLP2,SCGB1D2,GUCA2A,UQCR10,FAM156A,SH3BGRL,MYH11,SFN,S100A8,PPT2,HPRT1,OPN1LW,ARMCX6,OCA2,PRSS1,PROP1,UPK1A,MT3,ARL2BP,CDK4,MSTO1,DUSP12,MT1A,TAF7,GSTA4,CTAG2,S100A6,MCTS1,TYROBP,TRPM1,CRNN,RPS27
TF	Factor: c-Myc; motif: RACCACGTGCTC	TF:M01145	false	6.450481874215609e-11	10.190407840791739	6326	116	39	62700	DPM2,ZNHIT2,ASCL2,CBS,SCGB1D2,GUCA2A,CST4,SLC12A7,CITED2,FAM156A,IER2,RENBP,TOP3B,YARS2,SFN,S100A8,RPS12,ARMCX6,OCA2,PPP2R3B,MT3,GAGE2E,AKR1C4,TMEM69,CDK4,KRT31,MSTO1,DUSP23,EIF4EBP1,SAA1,MT1A,VCX2,CAMK1,SLC22A18,CTAG2,OPRL1,TJP1,S100A6,AIMP2
TF	Factor: Tst-1; motif: NNKGAATTAVAVTDN	TF:M00133	false	6.987646789770151e-11	10.15566905576848	5725	116	37	62700	DPM2,SPRR2B,RAB38,TP53I3,CST4,CCL23,CITED2,SEC61G,MRPL51,IER2,TOP3B,TMPRSS11E,SH3BGRL,SPINK2,FOXO4,POLR2K,EMD,GPR34,CST6,ARMCX6,PPP2R3B,AKR1C4,TAS2R7,PTTG1,BCL2A1,DUSP12,SAA1,VCX2,TAF7,GSTA4,TJP1,AIMP2,MCTS1,TYROBP,CRYGA,FDPS,SPRR1B
TF	Factor: CREB1; motif: NRRTGACGTMA	TF:M09887	false	7.09219669554621e-11	10.149219228146451	6035	116	38	62700	PIR,CDIPT,POLR2J,ZNHIT2,RAB38,RPLP2,SCGB1D2,BLK,UQCR10,FAM156A,MRPL51,IER2,RENBP,SH3BGRL,SFN,EMD,HPRT1,ARMCX6,PPP2R3B,ARL2BP,TMEM69,CDK4,ARHGEF5,DUSP23,DUSP12,DYNLL1,IDH3G,KLF13,VCX2,TAF7,SLC22A18,GSTA4,RGCC,OPRL1,S100A6,AIMP2,CALML3,RPS27
TF	Factor: PPARGAMMA:RXR-ALPHA; motif: NNRGGTCAAWAGGTCAN	TF:M08962	false	7.104759008440477e-11	10.148450648641438	4845	116	34	62700	HIGD1B,CDIPT,HBZ,RAB38,MUC2,GUCA2A,TP53I3,SEC61G,TOP3B,FTL,PPT2,KCNJ4,POLR2K,EMD,CST6,OCA2,PRSS1,ARL2BP,GAGE2E,KRT31,DUSP23,DUSP12,GSTA4,TSC22D3,CTAG2,OPRL1,TJP1,ICOSLG,S100A6,TRPM1,CRNN,CRYGA,SPRR1B,RPS27
TF	Factor: NFATc3; motif: NTTTCCRYGGAAAN	TF:M11988	false	7.182922754379734e-11	10.143698803972802	7320	116	42	62700	TMSB10,HBZ,POLR2J,SPRR2B,RPLP2,SCGB1D2,BLK,GUCA2A,CST4,SLC12A7,FAM156A,S100A12,IER2,YARS2,TMPRSS11E,SH3BGRL,MYH11,POLR2K,CST6,HPRT1,OCA2,UPK1A,SSX4,AKR1C4,TAS2R7,TMEM69,CDK4,BCL2A1,GADD45A,SOCS1,NDUFB11,VCX2,TAF7,CAMK1,TJP1,AIMP2,MCTS1,GP9,TRPM1,CRNN,SPRR1B,RPS27
TF	Factor: ZNF511; motif: GGRRGRGGCWGNG; match class: 1	TF:M09738_1	false	7.324462813078946e-11	10.135224221604643	4851	116	34	62700	HIGD1B,CDIPT,OR1L3,TP53I3,SLC12A7,CITED2,MYH11,KCNJ4,EMD,RPS12,CST6,HPRT1,PROP1,UPK1A,PPP2R3B,TNFRSF10A,MT3,GAGE2E,ARHGEF5,DUSP23,EIF4EBP1,SOCS1,NDUFB11,VCX2,SLC22A18,CTAG2,OPRL1,TJP1,ICOSLG,S100A6,TYROBP,GP9,CALML3,CRYGA
TF	Factor: E2F-1; motif: NNNNGGCGGGAARN; match class: 1	TF:M09892_1	false	7.574302551085273e-11	10.120657351229648	9415	116	48	62700	TMSB10,PIR,CDIPT,POLR2J,RAB38,ASCL2,TCF19,CBS,GUCA2A,TP53I3,SLC12A7,CITED2,UQCR10,FAM156A,MRPL51,IER2,TOP3B,FTL,MYH11,SPINK2,PPT2,FOXO4,KCNJ4,EMD,RPS12,HPRT1,TNFRSF10A,GAGE2E,ARHGEF5,DUSP23,GADD45A,EIF4EBP1,SOCS1,IDH3G,NDUFB11,MT1A,KLF13,VCX2,TAF7,CCHCR1,RGCC,OPRL1,TJP1,ICOSLG,S100A6,AIMP2,CALML3,FDPS
TF	Factor: Elk-1:Pax-1; motif: ACCGGAACTACGCWTSANTG	TF:M08224	false	8.062054346145337e-11	10.09355427860278	9072	116	47	62700	ZNHIT2,RAB38,MUC2,ASCL2,RPLP2,GUCA2A,CST4,CITED2,SEC61G,FAM156A,MRPL51,IER2,RENBP,TOP3B,YARS2,SH3BGRL,PPT2,IFNG,RPS12,CST6,PPP2R3B,TNFRSF10A,ARL2BP,GAGE2E,KRT31,ARHGEF5,DUSP23,GADD45A,DYNLL1,EIF4EBP1,SOCS1,SAA1,IDH3G,NDUFB11,VCX2,TAF7,GSTA4,CTAG2,RGCC,TJP1,ICOSLG,S100A6,AIMP2,GP9,TRPM1,CRNN,FDPS
TF	Factor: Oct-2; motif: ATTTGCA	TF:M04715	false	8.805645368507904e-11	10.055238808951602	6396	116	39	62700	DPM2,HIGD1B,SPRR2B,TCF19,CBS,OR1L3,BLK,CCL23,FAM156A,YARS2,TMPRSS11E,SH3BGRL,S100A8,FOXO4,KCNJ4,IFNG,GPR34,HPRT1,OPN1LW,MT3,AKR1C4,TAS2R7,CDK4,KRT31,MSTO1,PTTG1,BCL2A1,ARHGEF5,DUSP12,GADD45A,SOCS1,IDH3G,MT1A,VCX2,TSC22D3,AIMP2,MCTS1,GP9,TRPM1
TF	Factor: Fli-1; motif: NNRGGMAGGAAGGRRRGR	TF:M09920	false	9.124455111696222e-11	10.039793061013873	9466	116	48	62700	DPM2,HIGD1B,CDIPT,SPRR2B,RAB38,MUC2,ASCL2,OR1L3,SCGB1D2,TP53I3,SLC25A24,CST4,CCL23,SLC12A7,UQCR10,IER2,RENBP,MYH11,FOXO4,GPR34,CST6,HPRT1,OCA2,PRSS1,PROP1,TNFRSF10A,GAGE2E,SSX4,TAS2R7,TMEM69,MSTO1,ARHGEF5,DUSP12,GADD45A,DYNLL1,SOCS1,SAA1,KLF13,VCX2,TAF7,SLC22A18,GSTA4,TSC22D3,ICOSLG,MCTS1,GP9,CRNN,FDPS
TF	Factor: FOXP1; motif: CTGTTTNYTYTKN	TF:M09855	false	9.237182048457746e-11	10.034460497119637	7716	116	43	62700	DPM2,POLR2J,SPRR2B,RAB38,OR1L3,SCGB1D2,SLC25A24,CST4,CCL23,UQCR10,SEC61G,FAM156A,MRPL51,S100A12,TOP3B,TMPRSS11E,SH3BGRL,MYH11,PPT2,POLR2K,PPP2R3B,ARL2BP,GAGE2E,SSX4,AKR1C4,TAS2R7,CDK4,KRT31,ARHGEF5,DUSP23,EIF4EBP1,SAA1,NDUFB11,TAF7,CAMK1,TJP1,MCTS1,TYROBP,TRPM1,CRNN,CRYGA,SPRR1B,RPS27
TF	Factor: Oct3; motif: WTATGCGCATAW	TF:M11934	false	9.347219341551184e-11	10.029317566050235	9840	116	49	62700	PIR,POLR2J,ZNHIT2,SPRR2B,RAB38,MUC2,ASCL2,TCF19,BLK,SLC25A24,CST4,CCL23,CITED2,SEC61G,YARS2,TMPRSS11E,SH3BGRL,MYH11,SFN,FOXO4,IFNG,RPS12,GPR34,HPRT1,OPN1LW,OCA2,PRSS1,PPP2R3B,MT3,ARL2BP,GAGE2E,TAS2R7,CDK4,ARHGEF5,DUSP23,DYNLL1,EIF4EBP1,IDH3G,NDUFB11,MT1A,SLC22A18,GSTA4,CTAG2,TJP1,S100A6,AIMP2,TRPM1,CRNN,RPS27
TF	Factor: Oct-4; motif: ATTGWSWTGCWAAWN	TF:M01124	false	9.347219341551184e-11	10.029317566050235	6096	116	38	62700	PIR,ZNHIT2,SPRR2B,RAB38,OR1L3,SCGB1D2,BLK,CCL23,SEC61G,TOP3B,YARS2,SH3BGRL,MYH11,S100A8,POLR2K,IFNG,RPS12,GPR34,ARMCX6,PRSS1,PROP1,GAGE2E,AKR1C4,TAS2R7,CDK4,KRT31,PTTG1,BCL2A1,DUSP12,MT1A,TAF7,SLC22A18,CCHCR1,MCTS1,TYROBP,CRYGA,SPRR1B,RPS27
TF	Factor: CREB1; motif: RTGACGYGTCAN	TF:M11221	false	9.347219341551184e-11	10.029317566050235	9840	116	49	62700	TMSB10,PIR,ZNHIT2,MUC2,ASCL2,OR1L3,RPLP2,GUCA2A,SEC61G,FAM156A,IER2,RENBP,TOP3B,FTL,SH3BGRL,FOXO4,KCNJ4,POLR2K,EMD,RPS12,CST6,HPRT1,OPN1LW,PPP2R3B,TNFRSF10A,SSX4,AKR1C4,TAS2R7,TMEM69,CDK4,BCL2A1,ARHGEF5,DUSP12,DYNLL1,EIF4EBP1,IDH3G,MT1A,VCX2,CAMK1,SLC22A18,RGCC,OPRL1,TJP1,S100A6,GP9,CALML3,CRNN,FDPS,SPRR1B
TF	Factor: CTF1; motif: TGGCASCNNGCCAA	TF:M01196	false	9.433144395663284e-11	10.02534351764865	4900	116	34	62700	PIR,ZNHIT2,SPRR2B,RAB38,MUC2,OR1L3,SCGB1D2,BLK,GUCA2A,TP53I3,SLC12A7,UQCR10,S100A12,SFN,S100A8,SPINK2,CST6,ARMCX6,UPK1A,PPP2R3B,TMEM69,BCL2A1,GADD45A,IDH3G,KLF13,TAF7,CAMK1,CTAG2,OPRL1,S100A6,MCTS1,GP9,CRNN,FDPS
TF	Factor: BCL-6; motif: NYGCTTTCKAGGAANN	TF:M12341	false	9.478630828326134e-11	10.023254391211179	6100	116	38	62700	DPM2,TMSB10,HIGD1B,CDIPT,HBZ,SPRR2B,MUC2,OR1L3,BLK,TP53I3,CITED2,UQCR10,SEC61G,FAM156A,S100A12,YARS2,TMPRSS11E,SH3BGRL,FOXO4,IFNG,CST6,HPRT1,PRSS1,AKR1C4,TAS2R7,MSTO1,DUSP23,GADD45A,NDUFB11,TAF7,SLC22A18,TSC22D3,OPRL1,S100A6,CRNN,FDPS,SPRR1B,RPS27
TF	Factor: Sox-10; motif: CWTTGTN	TF:M01131	false	9.513337395854571e-11	10.021667100482361	9119	116	47	62700	TMSB10,PIR,HBZ,RAB38,CBS,OR1L3,SCGB1D2,BLK,GUCA2A,TP53I3,CST4,CCL23,SLC12A7,CITED2,SEC61G,RENBP,TMPRSS11E,FTL,S100A8,SPINK2,IFNG,RPS12,OPN1LW,OCA2,PRSS1,ARL2BP,GAGE2E,SSX4,AKR1C4,CDK4,PTTG1,GADD45A,SOCS1,SAA1,NDUFB11,MT1A,KLF13,VCX2,TAF7,GSTA4,TSC22D3,OPRL1,MCTS1,CALML3,TRPM1,CRNN,CRYGA
TF	Factor: SREBP-1; motif: RTCACCCCAY	TF:M07405	false	9.605258009612631e-11	10.017490964935957	7062	116	41	62700	PIR,HIGD1B,HBZ,POLR2J,ZNHIT2,MUC2,RPLP2,SCGB1D2,GUCA2A,SEC61G,S100A12,RENBP,TOP3B,YARS2,SPINK2,IFNG,EMD,RPS12,OCA2,PRSS1,PPP2R3B,ARL2BP,GAGE2E,SSX4,TMEM69,CDK4,MSTO1,BCL2A1,ARHGEF5,SAA1,NDUFB11,VCX2,TAF7,SLC22A18,GSTA4,TSC22D3,CTAG2,TJP1,S100A6,CRNN,SPRR1B
TF	Factor: E2A; motif: CACCTGNY	TF:M00973	false	9.987932916268548e-11	10.000524383240217	5500	116	36	62700	PIR,HIGD1B,HBZ,POLR2J,ZNHIT2,MUC2,ASCL2,GUCA2A,CST4,SLC12A7,TOP3B,YARS2,SFN,SPINK2,KCNJ4,CST6,HPRT1,OPN1LW,UPK1A,ARL2BP,TMEM69,KRT31,BCL2A1,DUSP12,GADD45A,SOCS1,IDH3G,VCX2,CAMK1,SLC22A18,TSC22D3,OPRL1,TJP1,ICOSLG,CALML3,CRNN
TF	Factor: HAIRYLIKE; motif: NNNNCANGTG	TF:M08885	false	1.0164715306853112e-10	9.992904780566933	6116	116	38	62700	PIR,HIGD1B,HBZ,POLR2J,ZNHIT2,ASCL2,CBS,GUCA2A,SLC12A7,CITED2,FAM156A,IER2,KCNJ4,RPS12,HPRT1,OPN1LW,ARMCX6,OCA2,PPP2R3B,ARL2BP,GAGE2E,TMEM69,CDK4,DUSP23,GADD45A,SOCS1,MT1A,VCX2,CAMK1,SLC22A18,CTAG2,OPRL1,TJP1,ICOSLG,S100A6,AIMP2,CALML3,CRNN
TF	Factor: KLF17; motif: NGGGCGG	TF:M05386	false	1.018988973611593e-10	9.991830515429834	8085	116	44	62700	DPM2,TMSB10,HIGD1B,ZNHIT2,RAB38,ASCL2,TCF19,CBS,RPLP2,TP53I3,SLC25A24,SLC12A7,CITED2,UQCR10,SEC61G,FAM156A,MRPL51,S100A12,IER2,YARS2,FTL,SFN,SPINK2,KCNJ4,OPN1LW,OCA2,UPK1A,SSX4,TMEM69,MSTO1,PTTG1,DUSP23,EIF4EBP1,SOCS1,MT1A,KLF13,VCX2,TSC22D3,RGCC,TJP1,ICOSLG,S100A6,AIMP2,FDPS
TF	Factor: SREBP; motif: NNNNYCACNCCANNN	TF:M01168	false	1.018988973611593e-10	9.991830515429834	6752	116	40	62700	PIR,HIGD1B,HBZ,POLR2J,ZNHIT2,MUC2,SCGB1D2,GUCA2A,SEC61G,S100A12,RENBP,TOP3B,YARS2,IFNG,EMD,RPS12,HPRT1,ARMCX6,OCA2,PPP2R3B,ARL2BP,GAGE2E,SSX4,CDK4,MSTO1,BCL2A1,ARHGEF5,SAA1,NDUFB11,TAF7,SLC22A18,GSTA4,TSC22D3,CTAG2,TJP1,S100A6,MCTS1,CRNN,FDPS,SPRR1B
TF	Factor: LKLF; motif: NGGGCGG	TF:M05499	false	1.018988973611593e-10	9.991830515429834	8085	116	44	62700	DPM2,TMSB10,HIGD1B,ZNHIT2,RAB38,ASCL2,TCF19,CBS,RPLP2,TP53I3,SLC25A24,SLC12A7,CITED2,UQCR10,SEC61G,FAM156A,MRPL51,S100A12,IER2,YARS2,FTL,SFN,SPINK2,KCNJ4,OPN1LW,OCA2,UPK1A,SSX4,TMEM69,MSTO1,PTTG1,DUSP23,EIF4EBP1,SOCS1,MT1A,KLF13,VCX2,TSC22D3,RGCC,TJP1,ICOSLG,S100A6,AIMP2,FDPS
TF	Factor: HOXA13; motif: ATAAMA; match class: 1	TF:M01292_1	false	1.0590856337174212e-10	9.975068923039476	8442	116	45	62700	PIR,CDIPT,POLR2J,ZNHIT2,SPRR2B,RAB38,OR1L3,BLK,SLC25A24,S100A12,TOP3B,TMPRSS11E,FTL,MYH11,SPINK2,POLR2K,IFNG,GPR34,HPRT1,ARMCX6,PRSS1,PPP2R3B,MT3,ARL2BP,SSX4,AKR1C4,TAS2R7,TMEM69,KRT31,PTTG1,BCL2A1,DUSP23,DUSP12,SAA1,NDUFB11,MT1A,TAF7,GSTA4,TSC22D3,AIMP2,MCTS1,CRNN,CRYGA,SPRR1B,RPS27
TF	Factor: ESRRA; motif: AAGGTCATNCAAGGTCA	TF:M04457	false	1.1194661449002998e-10	9.950989035899429	3567	116	29	62700	HIGD1B,CDIPT,MUC2,OR1L3,TP53I3,CST4,CCL23,SEC61G,IER2,TMPRSS11E,SPINK2,PPT2,KCNJ4,HPRT1,OCA2,PROP1,GAGE2E,SSX4,CDK4,DUSP23,SAA1,IDH3G,MT1A,CTAG2,ICOSLG,S100A6,CALML3,TRPM1,RPS27
TF	Factor: Oct3; motif: WTATGCGCATAW; match class: 1	TF:M11934_1	false	1.148019447409933e-10	9.940050754942153	9172	116	47	62700	POLR2J,ZNHIT2,SPRR2B,RAB38,MUC2,ASCL2,TCF19,BLK,SLC25A24,CCL23,CITED2,SEC61G,YARS2,TMPRSS11E,SH3BGRL,MYH11,SFN,FOXO4,IFNG,RPS12,GPR34,HPRT1,OPN1LW,OCA2,PRSS1,PPP2R3B,MT3,ARL2BP,GAGE2E,TAS2R7,CDK4,ARHGEF5,DUSP23,DYNLL1,EIF4EBP1,IDH3G,NDUFB11,MT1A,SLC22A18,GSTA4,CTAG2,TJP1,S100A6,AIMP2,TRPM1,CRNN,RPS27
TF	Factor: NFATc3; motif: NTTTCCRYGGAAAN; match class: 1	TF:M11988_1	false	1.214924105579053e-10	9.915450850919743	6792	116	40	62700	TMSB10,HBZ,POLR2J,SPRR2B,RPLP2,SCGB1D2,BLK,GUCA2A,CST4,FAM156A,S100A12,YARS2,TMPRSS11E,SH3BGRL,MYH11,POLR2K,CST6,HPRT1,OCA2,UPK1A,SSX4,AKR1C4,TAS2R7,TMEM69,CDK4,BCL2A1,GADD45A,SOCS1,NDUFB11,VCX2,TAF7,CAMK1,TJP1,AIMP2,MCTS1,GP9,TRPM1,CRNN,SPRR1B,RPS27
TF	Factor: NR1B1; motif: NRGGNCRTGACCTN; match class: 1	TF:M11796_1	false	1.2827297122267302e-10	9.89186484546046	4960	116	34	62700	PIR,HBZ,ASCL2,CBS,CST4,SLC12A7,IER2,YARS2,SFN,S100A8,PPT2,KCNJ4,EMD,CST6,OPN1LW,OCA2,PRSS1,TNFRSF10A,SSX4,TMEM69,PTTG1,ARHGEF5,DUSP12,KLF13,VCX2,CCHCR1,CTAG2,RGCC,TJP1,ICOSLG,S100A6,AIMP2,TYROBP,CALML3
TF	Factor: TFF-1; motif: NNANCCACTTGAMNTT	TF:M01312	false	1.308014487640274e-10	9.883387445715588	5556	116	36	62700	PIR,HIGD1B,HBZ,POLR2J,SPRR2B,RAB38,TCF19,OR1L3,SCGB1D2,SLC25A24,CST4,MRPL51,IER2,RENBP,S100A8,SPINK2,IFNG,RPS12,CST6,ARMCX6,OCA2,TNFRSF10A,ARL2BP,TAS2R7,KRT31,SAA1,NDUFB11,CAMK1,GSTA4,CCHCR1,RGCC,MCTS1,GP9,TRPM1,CRNN,SPRR1B
TF	Factor: ER-beta; motif: GTCANASTGRCCYNR	TF:M01875	false	1.3204547848033578e-10	9.879276465374586	6490	116	39	62700	DPM2,PIR,ZNHIT2,MUC2,OR1L3,SCGB1D2,BLK,GUCA2A,CST4,MRPL51,S100A12,FTL,MYH11,S100A8,ARMCX6,PRSS1,PROP1,TNFRSF10A,MT3,TAS2R7,TMEM69,CDK4,ARHGEF5,DUSP23,GADD45A,EIF4EBP1,SOCS1,KLF13,VCX2,CCHCR1,RGCC,TJP1,S100A6,AIMP2,TYROBP,TRPM1,CRNN,CRYGA,SPRR1B
TF	Factor: c-Myc; motif: CACGTGGC	TF:M03867	false	1.3204547848033578e-10	9.879276465374586	7471	116	42	62700	DPM2,TMSB10,PIR,HIGD1B,CDIPT,ZNHIT2,MUC2,CBS,GUCA2A,CST4,SLC12A7,IER2,RENBP,MYH11,SFN,PPT2,FOXO4,KCNJ4,RPS12,HPRT1,ARMCX6,UPK1A,PPP2R3B,MT3,ARL2BP,GAGE2E,SSX4,AKR1C4,CDK4,MSTO1,DUSP23,EIF4EBP1,SOCS1,IDH3G,MT1A,VCX2,CAMK1,TSC22D3,CTAG2,ICOSLG,S100A6,AIMP2
TF	Factor: PEBP2beta; motif: TGTGGTY	TF:M03841	false	1.386924856887942e-10	9.85794706821508	7821	116	43	62700	TMSB10,HBZ,SPRR2B,RAB38,MUC2,ASCL2,CBS,GUCA2A,SLC25A24,CCL23,UQCR10,SEC61G,S100A12,RENBP,TOP3B,YARS2,TMPRSS11E,FTL,SPINK2,PPT2,IFNG,OPN1LW,OCA2,PRSS1,UPK1A,ARL2BP,GAGE2E,AKR1C4,CDK4,MSTO1,PTTG1,GADD45A,DYNLL1,SOCS1,SAA1,NDUFB11,MT1A,VCX2,TSC22D3,OPRL1,GP9,TRPM1,SPRR1B
TF	Factor: meis1:TBR2; motif: NNGTGNTGACAN	TF:M08378	false	1.4131416208498843e-10	9.84981431226921	3604	116	29	62700	DPM2,HBZ,OR1L3,SCGB1D2,BLK,CST4,SLC12A7,UQCR10,S100A12,RENBP,TMPRSS11E,PPT2,EMD,CST6,OPN1LW,PRSS1,PPP2R3B,GAGE2E,SSX4,KRT31,PTTG1,DUSP23,MT1A,KLF13,VCX2,CAMK1,CTAG2,TYROBP,CRYGA
TF	Factor: POU3F1; motif: NTAATKWATGCNN	TF:M11929	false	1.456636276897221e-10	9.836648878330603	6835	116	40	62700	DPM2,PIR,HIGD1B,SPRR2B,OR1L3,BLK,GUCA2A,CCL23,CITED2,SEC61G,FAM156A,MRPL51,YARS2,TMPRSS11E,SH3BGRL,SPINK2,EMD,RPS12,GPR34,CST6,AKR1C4,TAS2R7,CDK4,KRT31,PTTG1,BCL2A1,DUSP23,DUSP12,EIF4EBP1,NDUFB11,MT1A,VCX2,TSC22D3,OPRL1,ICOSLG,AIMP2,TRPM1,CRYGA,FDPS,SPRR1B
TF	Factor: RXR-alpha; motif: NNGNNRNNNARAGGTCANNG	TF:M10055	false	1.4849311873492916e-10	9.82829367136153	5889	116	37	62700	HIGD1B,HBZ,ZNHIT2,SPRR2B,RAB38,MUC2,OR1L3,RPLP2,CCL23,SLC12A7,UQCR10,SEC61G,RENBP,SFN,FOXO4,KCNJ4,CST6,OPN1LW,PROP1,UPK1A,TNFRSF10A,MT3,GAGE2E,PTTG1,DUSP23,SOCS1,IDH3G,VCX2,CAMK1,TSC22D3,AIMP2,TYROBP,GP9,TRPM1,CRNN,SPRR1B,RPS27
TF	Factor: E2F-3; motif: NNGGCGGGAAA	TF:M09893	false	1.4944324522103836e-10	9.82552371012973	6202	116	38	62700	DPM2,TMSB10,HIGD1B,CDIPT,HBZ,RAB38,TCF19,CBS,RPLP2,TP53I3,SLC12A7,FAM156A,MRPL51,IER2,TOP3B,FTL,MYH11,SPINK2,HPRT1,PRSS1,TNFRSF10A,SSX4,CDK4,GADD45A,EIF4EBP1,IDH3G,NDUFB11,MT1A,VCX2,CAMK1,CCHCR1,RGCC,TJP1,S100A6,GP9,TRPM1,CRYGA,FDPS
TF	Factor: p53; motif: RGRCWWGYCYNGRCWWGYYY	TF:M01652	false	1.5529361937124682e-10	9.808846387985453	8194	116	44	62700	RAB38,MUC2,RPLP2,SCGB1D2,GUCA2A,TP53I3,CST4,SLC12A7,UQCR10,SEC61G,S100A12,RENBP,YARS2,TMPRSS11E,S100A8,PPT2,HPRT1,OPN1LW,OCA2,PRSS1,TNFRSF10A,ARL2BP,ARHGEF5,DUSP12,GADD45A,DYNLL1,SOCS1,MT1A,KLF13,CAMK1,TSC22D3,CTAG2,RGCC,OPRL1,TJP1,ICOSLG,S100A6,AIMP2,MCTS1,GP9,CALML3,TRPM1,CRNN,CRYGA
TF	Factor: POU2F1:Elk-1; motif: ACCGGAWATGCAW	TF:M08398	false	1.5567252003669389e-10	9.807788044141704	8195	116	44	62700	DPM2,TMSB10,ZNHIT2,RAB38,TCF19,OR1L3,BLK,GUCA2A,TP53I3,CST4,UQCR10,YARS2,TMPRSS11E,FTL,FOXO4,GPR34,OPN1LW,PRSS1,PPP2R3B,TNFRSF10A,SSX4,TAS2R7,MSTO1,PTTG1,BCL2A1,ARHGEF5,GADD45A,DYNLL1,EIF4EBP1,SOCS1,SAA1,IDH3G,NDUFB11,MT1A,TAF7,GSTA4,CCHCR1,CTAG2,TJP1,AIMP2,MCTS1,TRPM1,CRYGA,RPS27
TF	Factor: AP-2rep; motif: CAGTGGG	TF:M00468	false	1.5647815898821243e-10	9.805546272129352	7181	116	41	62700	PIR,HBZ,CBS,GUCA2A,SLC25A24,CITED2,SEC61G,FAM156A,IER2,YARS2,MYH11,S100A8,PPT2,FOXO4,KCNJ4,POLR2K,CST6,ARMCX6,PRSS1,PROP1,UPK1A,PPP2R3B,MT3,GAGE2E,TAS2R7,KRT31,DUSP12,DYNLL1,EIF4EBP1,NDUFB11,KLF13,SLC22A18,CCHCR1,OPRL1,TJP1,ICOSLG,S100A6,GP9,CALML3,CRYGA,RPS27
TF	Factor: RXR:RAR; motif: RGKTCANNNRGAGGTCA	TF:M02272	false	1.5825899568680956e-10	9.800631594636949	6533	116	39	62700	PIR,SPRR2B,RAB38,ASCL2,RPLP2,SCGB1D2,TP53I3,SLC25A24,CST4,UQCR10,FAM156A,S100A12,YARS2,S100A8,KCNJ4,IFNG,CST6,ARMCX6,PRSS1,PPP2R3B,MT3,GAGE2E,TAS2R7,MSTO1,ARHGEF5,DUSP12,DYNLL1,SAA1,IDH3G,MT1A,VCX2,GSTA4,RGCC,ICOSLG,TRPM1,CRNN,CRYGA,SPRR1B,RPS27
TF	Factor: STAT6; motif: TTCTSWGGAAN	TF:M10083	false	1.5839303969319745e-10	9.800263906643318	3118	116	27	62700	HBZ,POLR2J,SPRR2B,UQCR10,FAM156A,POLR2K,HPRT1,OCA2,PRSS1,UPK1A,AKR1C4,TAS2R7,TMEM69,CDK4,KRT31,BCL2A1,GADD45A,DYNLL1,SOCS1,NDUFB11,VCX2,TAF7,TSC22D3,GP9,TRPM1,CRNN,SPRR1B
TF	Factor: NF-1A; motif: NGCCARN	TF:M03554	false	1.6816776888102674e-10	9.774257237660832	5015	116	34	62700	HIGD1B,ZNHIT2,RAB38,MUC2,BLK,GUCA2A,FAM156A,TOP3B,TMPRSS11E,S100A8,SPINK2,CST6,PRSS1,PROP1,UPK1A,MT3,ARL2BP,AKR1C4,MSTO1,GADD45A,DYNLL1,MT1A,VCX2,TAF7,SLC22A18,CCHCR1,RGCC,OPRL1,TJP1,ICOSLG,S100A6,MCTS1,TRPM1,SPRR1B
TF	Factor: SMAD3; motif: YGTCTAGACA	TF:M04026	false	1.6917413295309332e-10	9.771666040673676	6872	116	40	62700	HBZ,POLR2J,ASCL2,TCF19,CBS,SCGB1D2,CCL23,SLC12A7,CITED2,UQCR10,FAM156A,S100A12,KCNJ4,POLR2K,IFNG,CST6,OPN1LW,PRSS1,AKR1C4,TAS2R7,TMEM69,KRT31,PTTG1,DUSP23,DUSP12,GADD45A,DYNLL1,SAA1,TAF7,CAMK1,SLC22A18,GSTA4,CCHCR1,OPRL1,TJP1,AIMP2,TYROBP,CALML3,TRPM1,FDPS
TF	Factor: MZF-1; motif: TGGGGAR; match class: 1	TF:M01733_1	false	1.7036819271534467e-10	9.768611483616402	5018	116	34	62700	HBZ,RAB38,MUC2,TCF19,SCGB1D2,SLC12A7,FAM156A,IER2,RENBP,SFN,S100A8,PPT2,KCNJ4,RPS12,CST6,OPN1LW,OCA2,PROP1,UPK1A,TNFRSF10A,MT3,GAGE2E,CDK4,KRT31,SOCS1,IDH3G,MT1A,KLF13,SLC22A18,CTAG2,OPRL1,ICOSLG,GP9,FDPS
TF	Factor: HOXB2:Elk-1; motif: TAATKRCCGGAAGTN	TF:M08341	false	1.735598535385363e-10	9.76055072502953	6237	116	38	62700	TMSB10,PIR,ZNHIT2,MUC2,ASCL2,TCF19,CBS,RPLP2,BLK,SLC25A24,SLC12A7,CITED2,FAM156A,MRPL51,YARS2,FTL,SH3BGRL,S100A8,POLR2K,ARMCX6,OCA2,ARL2BP,TAS2R7,TMEM69,PTTG1,BCL2A1,DUSP23,GADD45A,SOCS1,IDH3G,TAF7,GSTA4,TSC22D3,CTAG2,MCTS1,CRYGA,FDPS,RPS27
TF	Factor: P50; motif: GGRRANTCCCNN	TF:M03557	false	1.7542824164744514e-10	9.755900489622631	5024	116	34	62700	HIGD1B,CDIPT,ASCL2,TCF19,OR1L3,CST4,SLC12A7,CITED2,RENBP,FTL,S100A8,KCNJ4,IFNG,RPS12,OPN1LW,TNFRSF10A,TMEM69,KRT31,PTTG1,BCL2A1,GADD45A,DYNLL1,SAA1,MT1A,SLC22A18,CCHCR1,TSC22D3,RGCC,ICOSLG,S100A6,GP9,TRPM1,CRNN,SPRR1B
TF	Factor: GCMa; motif: RTGCGGGTN; match class: 1	TF:M11595_1	false	1.7678259408950145e-10	9.752560497597898	5929	116	37	62700	DPM2,TMSB10,POLR2J,ZNHIT2,RAB38,ASCL2,TCF19,RPLP2,BLK,TP53I3,S100A12,IER2,RENBP,FTL,MYH11,SFN,SPINK2,FOXO4,EMD,HPRT1,ARMCX6,UPK1A,MT3,GAGE2E,TMEM69,CDK4,DUSP23,GADD45A,EIF4EBP1,SAA1,CAMK1,CCHCR1,TSC22D3,CTAG2,RGCC,ICOSLG,FDPS
TF	Factor: pitx2; motif: NNTAAWCCCA	TF:M02114	false	1.887351605462498e-10	9.72414718510927	4749	116	33	62700	HIGD1B,HBZ,POLR2J,OR1L3,SEC61G,S100A12,RENBP,TOP3B,SPINK2,IFNG,CST6,HPRT1,OPN1LW,UPK1A,TNFRSF10A,MT3,SSX4,TMEM69,MSTO1,BCL2A1,ARHGEF5,DUSP12,EIF4EBP1,NDUFB11,TAF7,SLC22A18,GSTA4,RGCC,AIMP2,CRNN,CRYGA,FDPS,RPS27
TF	Factor: Pitx2; motif: WNTAAWCCCA	TF:M07056	false	1.887351605462498e-10	9.72414718510927	4749	116	33	62700	HIGD1B,HBZ,POLR2J,OR1L3,SEC61G,S100A12,RENBP,TOP3B,SPINK2,IFNG,CST6,HPRT1,OPN1LW,UPK1A,TNFRSF10A,MT3,SSX4,TMEM69,MSTO1,BCL2A1,ARHGEF5,DUSP12,EIF4EBP1,NDUFB11,TAF7,SLC22A18,GSTA4,RGCC,AIMP2,CRNN,CRYGA,FDPS,RPS27
TF	Factor: Dlx-7; motif: NTCRTTAN	TF:M10603	false	1.921677409021977e-10	9.716319515335643	8253	116	44	62700	HIGD1B,HBZ,ZNHIT2,SPRR2B,TCF19,OR1L3,BLK,GUCA2A,SLC25A24,CST4,CCL23,CITED2,MRPL51,IER2,TOP3B,TMPRSS11E,MYH11,S100A8,SPINK2,FOXO4,IFNG,RPS12,GPR34,ARMCX6,UPK1A,TAS2R7,CDK4,KRT31,MSTO1,PTTG1,BCL2A1,DUSP23,GADD45A,SAA1,VCX2,TAF7,SLC22A18,CCHCR1,RGCC,MCTS1,TYROBP,FDPS,SPRR1B,RPS27
TF	Factor: Dlx-5; motif: NTCRTTAN	TF:M10612	false	1.921677409021977e-10	9.716319515335643	8253	116	44	62700	HIGD1B,HBZ,ZNHIT2,SPRR2B,TCF19,OR1L3,BLK,GUCA2A,SLC25A24,CST4,CCL23,CITED2,MRPL51,IER2,TOP3B,TMPRSS11E,MYH11,S100A8,SPINK2,FOXO4,IFNG,RPS12,GPR34,ARMCX6,UPK1A,TAS2R7,CDK4,KRT31,MSTO1,PTTG1,BCL2A1,DUSP23,GADD45A,SAA1,VCX2,TAF7,SLC22A18,CCHCR1,RGCC,MCTS1,TYROBP,FDPS,SPRR1B,RPS27
TF	Factor: EGR3; motif: NCMCRCCCACTNMN	TF:M08877	false	1.9450994291564602e-10	9.7110581936029	6264	116	38	62700	DPM2,TMSB10,HIGD1B,ZNHIT2,RAB38,MUC2,ASCL2,RPLP2,BLK,TP53I3,CST4,SLC12A7,UQCR10,SEC61G,FAM156A,S100A12,IER2,RENBP,YARS2,FTL,MYH11,SFN,RPS12,ARMCX6,OCA2,PRSS1,PPP2R3B,GAGE2E,SSX4,TMEM69,PTTG1,DUSP23,KLF13,CTAG2,RGCC,ICOSLG,TYROBP,TRPM1
TF	Factor: ATF3; motif: GRTGACKCA	TF:M12582	false	1.9468820162947324e-10	9.710660366520399	7572	116	42	62700	PIR,POLR2J,ZNHIT2,RAB38,MUC2,CBS,SCGB1D2,GUCA2A,CST4,CCL23,SEC61G,FAM156A,RENBP,YARS2,TMPRSS11E,MYH11,SFN,PPT2,POLR2K,GPR34,CST6,OCA2,TNFRSF10A,AKR1C4,CDK4,KRT31,PTTG1,DUSP23,GADD45A,DYNLL1,KLF13,VCX2,SLC22A18,GSTA4,TSC22D3,MCTS1,GP9,CALML3,TRPM1,CRNN,SPRR1B,RPS27
TF	Factor: ATF3; motif: CBCTGACGTCANCS	TF:M00513	false	1.964995666366797e-10	9.706638403087569	6586	116	39	62700	ZNHIT2,RAB38,OR1L3,RPLP2,BLK,SLC12A7,SEC61G,FAM156A,MRPL51,RENBP,FOXO4,POLR2K,EMD,RPS12,OCA2,PRSS1,PROP1,PPP2R3B,TNFRSF10A,ARL2BP,MSTO1,BCL2A1,ARHGEF5,DUSP23,DYNLL1,IDH3G,MT1A,KLF13,VCX2,CAMK1,GSTA4,TJP1,S100A6,AIMP2,TYROBP,TRPM1,CRYGA,SPRR1B,RPS27
TF	Factor: KLF3; motif: NNNNNNGGGCGGGGCNNGN	TF:M09970	false	1.964995666366797e-10	9.706638403087569	7915	116	43	62700	DPM2,TMSB10,POLR2J,ZNHIT2,RAB38,ASCL2,CBS,BLK,SLC25A24,CST4,SLC12A7,FAM156A,MRPL51,IER2,RENBP,SFN,SPINK2,FOXO4,KCNJ4,EMD,CST6,HPRT1,OPN1LW,OCA2,UPK1A,PPP2R3B,ARL2BP,CDK4,MSTO1,DUSP23,DUSP12,GADD45A,DYNLL1,EIF4EBP1,SOCS1,KLF13,VCX2,TSC22D3,CTAG2,RGCC,TJP1,ICOSLG,S100A6
TF	Factor: p53; motif: RGRCWWGYCYNGRCWWGYYY; match class: 1	TF:M01652_1	false	1.9893116735208166e-10	9.701297168868454	5347	116	35	62700	MUC2,RPLP2,SCGB1D2,GUCA2A,TP53I3,CST4,SLC12A7,UQCR10,SEC61G,S100A12,RENBP,TMPRSS11E,S100A8,PPT2,OPN1LW,OCA2,TNFRSF10A,ARL2BP,DUSP12,GADD45A,DYNLL1,SOCS1,MT1A,KLF13,CAMK1,TSC22D3,CTAG2,OPRL1,TJP1,ICOSLG,S100A6,MCTS1,GP9,TRPM1,CRYGA
TF	Factor: Elk-1:OC-2; motif: RCCGGAASCGATCGATNN; match class: 1	TF:M08223_1	false	1.998610071936061e-10	9.69927192830553	5958	116	37	62700	TMSB10,POLR2J,ZNHIT2,MUC2,CBS,OR1L3,RPLP2,TP53I3,SLC25A24,CITED2,SEC61G,FAM156A,MRPL51,IER2,FTL,PPT2,POLR2K,IFNG,CST6,OCA2,PPP2R3B,TNFRSF10A,AKR1C4,MSTO1,DUSP23,DUSP12,DYNLL1,SAA1,IDH3G,NDUFB11,TAF7,TJP1,AIMP2,MCTS1,TRPM1,FDPS,RPS27
TF	Factor: SP3; motif: NCCACGCCCMC	TF:M03921	false	2.1835036612177246e-10	9.660846075533197	3943	116	30	62700	TMSB10,RAB38,MUC2,ASCL2,TCF19,BLK,CITED2,SEC61G,IER2,YARS2,SFN,S100A8,FOXO4,HPRT1,ARMCX6,OCA2,UPK1A,TNFRSF10A,MT3,GAGE2E,TMEM69,CDK4,PTTG1,GADD45A,EIF4EBP1,SOCS1,KLF13,CCHCR1,CTAG2,CALML3
TF	Factor: BEN; motif: CWGCGAYA	TF:M01241	false	2.2186020407117748e-10	9.653920591874662	7605	116	42	62700	DPM2,TMSB10,CDIPT,ZNHIT2,RAB38,TCF19,CBS,RPLP2,SLC12A7,CITED2,UQCR10,IER2,TOP3B,FTL,SH3BGRL,SFN,POLR2K,EMD,CST6,HPRT1,ARMCX6,MT3,GAGE2E,SSX4,TMEM69,DUSP23,DUSP12,EIF4EBP1,SOCS1,NDUFB11,KLF13,VCX2,GSTA4,CCHCR1,CTAG2,RGCC,OPRL1,TJP1,S100A6,AIMP2,CALML3,RPS27
TF	Factor: CTCF; motif: NNNNANASYGCCMYCTAGTGG	TF:M04689	false	2.2527124943384298e-10	9.647294232195321	5675	116	36	62700	TMSB10,PIR,HIGD1B,CDIPT,POLR2J,ZNHIT2,SPRR2B,MUC2,CBS,CCL23,SLC12A7,RENBP,YARS2,S100A8,PPT2,IFNG,CST6,OPN1LW,ARMCX6,OCA2,PRSS1,UPK1A,MT3,TAS2R7,TMEM69,DYNLL1,SOCS1,NDUFB11,VCX2,CAMK1,GSTA4,TSC22D3,OPRL1,TJP1,GP9,FDPS
TF	Factor: c-Myc; motif: NCCACGTGCNN	TF:M09992	false	2.341031082597389e-10	9.63059282000226	5683	116	36	62700	POLR2J,ZNHIT2,CBS,RPLP2,BLK,GUCA2A,CST4,CCL23,SLC12A7,FAM156A,IER2,TOP3B,TMPRSS11E,MYH11,RPS12,OCA2,PROP1,GAGE2E,AKR1C4,TMEM69,CDK4,MSTO1,DUSP23,DYNLL1,EIF4EBP1,SAA1,MT1A,VCX2,CAMK1,GSTA4,TJP1,ICOSLG,S100A6,AIMP2,TRPM1,CRNN
TF	Factor: HSF1; motif: TCYAGAANNTTC	TF:M07259	false	2.3439300936673624e-10	9.630055345037583	4792	116	33	62700	PIR,HIGD1B,ZNHIT2,CBS,RPLP2,SLC12A7,SEC61G,MRPL51,IER2,TMPRSS11E,FTL,S100A8,HPRT1,OPN1LW,PRSS1,PROP1,UPK1A,MT3,ARL2BP,TAS2R7,CDK4,KRT31,BCL2A1,GADD45A,DYNLL1,SOCS1,MT1A,TAF7,SLC22A18,CTAG2,OPRL1,TRPM1,SPRR1B
TF	Factor: P73; motif: GNNNRRRCNTGCMNNTSASN	TF:M03558	false	2.405781811787657e-10	9.618743762795617	4797	116	33	62700	TMSB10,POLR2J,ZNHIT2,RAB38,MUC2,TCF19,CBS,TP53I3,SLC25A24,CST4,SLC12A7,UQCR10,IER2,YARS2,PPT2,EMD,OPN1LW,OCA2,PRSS1,PROP1,UPK1A,MT3,ARHGEF5,EIF4EBP1,SAA1,MT1A,CAMK1,GSTA4,CCHCR1,AIMP2,MCTS1,TYROBP,CALML3
TF	Factor: GLI4; motif: RGGCCTTGAATGCCANGCYMA; match class: 1	TF:M10514_1	false	2.483715260510666e-10	9.604898194275297	6005	116	37	62700	DPM2,PIR,HIGD1B,HBZ,MUC2,ASCL2,TCF19,GUCA2A,CITED2,SEC61G,IER2,RENBP,SH3BGRL,KCNJ4,GPR34,ARMCX6,PROP1,TNFRSF10A,MT3,TAS2R7,TMEM69,CDK4,KRT31,PTTG1,DUSP23,IDH3G,VCX2,CCHCR1,TSC22D3,OPRL1,S100A6,AIMP2,MCTS1,GP9,CALML3,CRYGA,SPRR1B
TF	Factor: POU6F1; motif: NNNNATAATGAGSTNNN	TF:M01462	false	2.5038763271658773e-10	9.601387125843337	6007	116	37	62700	HBZ,ZNHIT2,TCF19,SCGB1D2,GUCA2A,CST4,CCL23,CITED2,S100A12,IER2,TMPRSS11E,MYH11,S100A8,SPINK2,FOXO4,IFNG,GPR34,ARMCX6,UPK1A,ARL2BP,AKR1C4,TAS2R7,CDK4,KRT31,PTTG1,ARHGEF5,DUSP23,DUSP12,GADD45A,VCX2,CCHCR1,RGCC,MCTS1,CRNN,FDPS,SPRR1B,RPS27
TF	Factor: PATZ1; motif: SCNCCNCNSCCCCCASCCN	TF:M12648	false	2.547448525049103e-10	9.593894582792778	4243	116	31	62700	TMSB10,HBZ,POLR2J,RAB38,CBS,SLC12A7,IER2,FTL,SPINK2,FOXO4,KCNJ4,CST6,HPRT1,ARMCX6,UPK1A,PPP2R3B,SSX4,CDK4,GADD45A,DYNLL1,EIF4EBP1,SOCS1,NDUFB11,KLF13,VCX2,CAMK1,CTAG2,RGCC,TJP1,CALML3,TRPM1
TF	Factor: NKX2-2; motif: NNNCCACTCAANNN	TF:M12456	false	2.5678221350518254e-10	9.590435061771696	9770	116	48	62700	DPM2,HIGD1B,HBZ,ZNHIT2,RAB38,MUC2,RPLP2,SCGB1D2,BLK,TP53I3,CST4,SLC12A7,CITED2,SEC61G,S100A12,IER2,RENBP,YARS2,FTL,SH3BGRL,S100A8,PPT2,EMD,RPS12,CST6,HPRT1,PROP1,UPK1A,GAGE2E,SSX4,TAS2R7,TMEM69,CDK4,DUSP23,DUSP12,IDH3G,MT1A,TAF7,CAMK1,GSTA4,TSC22D3,S100A6,TYROBP,GP9,CALML3,TRPM1,FDPS,RPS27
TF	Factor: AHR; motif: CACGCN	TF:M01855	false	2.5678221350518254e-10	9.590435061771696	8684	116	45	62700	DPM2,TMSB10,HBZ,RAB38,TCF19,SLC25A24,FAM156A,MRPL51,IER2,TOP3B,FTL,MYH11,SFN,PPT2,FOXO4,KCNJ4,POLR2K,RPS12,CST6,HPRT1,OPN1LW,PROP1,PPP2R3B,TNFRSF10A,MT3,ARL2BP,TAS2R7,KRT31,PTTG1,ARHGEF5,DUSP12,GADD45A,DYNLL1,EIF4EBP1,SOCS1,IDH3G,CAMK1,SLC22A18,GSTA4,CTAG2,RGCC,TJP1,ICOSLG,TRPM1,FDPS
TF	Factor: Cdx; motif: NAYNRHNARAKTHATAAA	TF:M00991	false	2.595866452474061e-10	9.585717654107984	3707	116	29	62700	PIR,CDIPT,POLR2J,RAB38,MUC2,BLK,SEC61G,TOP3B,TMPRSS11E,MYH11,S100A8,IFNG,HPRT1,ARMCX6,OCA2,PPP2R3B,GAGE2E,AKR1C4,TAS2R7,TMEM69,KRT31,MSTO1,BCL2A1,SAA1,VCX2,TAF7,AIMP2,MCTS1,RPS27
TF	Factor: MAF; motif: GCTGAGTCAN	TF:M07296	false	2.627431191651467e-10	9.580468648649813	5709	116	36	62700	PIR,ZNHIT2,RAB38,MUC2,BLK,GUCA2A,CST4,CCL23,IER2,RENBP,TMPRSS11E,SFN,PPT2,CST6,OPN1LW,PRSS1,TNFRSF10A,TMEM69,KRT31,MSTO1,PTTG1,DUSP12,GADD45A,DYNLL1,SAA1,IDH3G,MT1A,VCX2,GSTA4,TSC22D3,S100A6,MCTS1,GP9,CALML3,TRPM1,SPRR1B
TF	Factor: P53; motif: NNNGRCATGCCCAGRCATGYCY	TF:M12647	false	2.6850919846390176e-10	9.571040831850135	5714	116	36	62700	MUC2,SCGB1D2,GUCA2A,TP53I3,SLC25A24,CST4,SLC12A7,UQCR10,SEC61G,S100A12,RENBP,S100A8,PPT2,HPRT1,OPN1LW,OCA2,TNFRSF10A,ARL2BP,TAS2R7,DUSP12,GADD45A,DYNLL1,SOCS1,MT1A,KLF13,CAMK1,TSC22D3,CTAG2,OPRL1,TJP1,ICOSLG,S100A6,MCTS1,GP9,CALML3,CRYGA
TF	Factor: SMAD5; motif: GSGGCAGM	TF:M03846	false	2.6850919846390176e-10	9.571040831850135	8697	116	45	62700	DPM2,PIR,HBZ,POLR2J,RAB38,MUC2,ASCL2,TCF19,CBS,SCGB1D2,BLK,GUCA2A,SLC12A7,CITED2,FAM156A,S100A12,IER2,YARS2,MYH11,SFN,S100A8,KCNJ4,EMD,GPR34,CST6,HPRT1,OPN1LW,ARMCX6,PROP1,TNFRSF10A,MT3,SSX4,TAS2R7,CDK4,KRT31,EIF4EBP1,SOCS1,SAA1,CAMK1,SLC22A18,CCHCR1,OPRL1,GP9,TRPM1,RPS27
TF	Factor: NF1B; motif: CYTGGCNYNCWGCCAN	TF:M09762	false	2.798939151347494e-10	9.553006542949081	5723	116	36	62700	PIR,RAB38,MUC2,SCGB1D2,GUCA2A,TP53I3,SLC25A24,CST4,SEC61G,S100A12,IER2,RENBP,TOP3B,SFN,S100A8,PPT2,EMD,CST6,ARMCX6,OCA2,UPK1A,PPP2R3B,MT3,CDK4,GADD45A,DYNLL1,MT1A,KLF13,CAMK1,CTAG2,OPRL1,ICOSLG,S100A6,MCTS1,GP9,TRPM1
TF	Factor: Sall1; motif: NGGTCCKRGKRA	TF:M05467	false	2.798939151347494e-10	9.553006542949081	4261	116	31	62700	MUC2,CBS,GUCA2A,TP53I3,SLC25A24,UQCR10,FAM156A,RENBP,YARS2,SFN,SPINK2,PPT2,FOXO4,KCNJ4,OPN1LW,PPP2R3B,GAGE2E,TMEM69,KRT31,MSTO1,BCL2A1,DUSP12,DYNLL1,IDH3G,MT1A,VCX2,CAMK1,TSC22D3,OPRL1,ICOSLG,CRNN
TF	Factor: Miz-1; motif: NNRGGWGGGGGAGGGGMRR	TF:M10112	false	2.8228973495258505e-10	9.54930491404048	8711	116	45	62700	DPM2,TMSB10,HIGD1B,POLR2J,ZNHIT2,RAB38,MUC2,ASCL2,CBS,RPLP2,TP53I3,CST4,SLC12A7,CITED2,IER2,FTL,SFN,SPINK2,PPT2,FOXO4,KCNJ4,EMD,CST6,ARMCX6,PROP1,UPK1A,PPP2R3B,TNFRSF10A,SSX4,CDK4,DUSP23,GADD45A,SOCS1,NDUFB11,KLF13,CAMK1,TSC22D3,CTAG2,OPRL1,TJP1,ICOSLG,S100A6,MCTS1,CALML3,CRYGA
TF	Factor: znf136; motif: CAAGAATWCTATAYCCAG	TF:M10535	false	2.8492422307606613e-10	9.545270627274821	8361	116	44	62700	DPM2,PIR,SPRR2B,RAB38,ASCL2,TCF19,BLK,GUCA2A,CCL23,UQCR10,SEC61G,FAM156A,MRPL51,IER2,RENBP,TOP3B,TMPRSS11E,SH3BGRL,POLR2K,GPR34,HPRT1,ARMCX6,PRSS1,PROP1,PPP2R3B,AKR1C4,TAS2R7,TMEM69,PTTG1,BCL2A1,DUSP23,GADD45A,EIF4EBP1,NDUFB11,VCX2,CCHCR1,OPRL1,S100A6,MCTS1,TYROBP,CALML3,TRPM1,CRYGA,SPRR1B
TF	Factor: ESR1; motif: NNNNMAGGTCACCCTGACCY	TF:M02261	false	2.85175991369626e-10	9.544887040021392	4832	116	33	62700	DPM2,MUC2,RPLP2,SCGB1D2,BLK,GUCA2A,SLC25A24,CST4,FAM156A,MRPL51,RENBP,S100A8,PPT2,OPN1LW,PROP1,ARL2BP,ARHGEF5,DUSP23,TAF7,SLC22A18,CCHCR1,TSC22D3,OPRL1,TJP1,ICOSLG,S100A6,TYROBP,CALML3,TRPM1,CRNN,CRYGA,FDPS,SPRR1B
TF	Factor: GKLF; motif: NNRRGRRNGNSNNN; match class: 1	TF:M07040_1	false	2.85175991369626e-10	9.544887040021392	8362	116	44	62700	DPM2,TMSB10,CDIPT,HBZ,POLR2J,MUC2,ASCL2,CBS,GUCA2A,TP53I3,SLC25A24,CST4,SLC12A7,CITED2,IER2,RENBP,PPT2,FOXO4,KCNJ4,EMD,CST6,OPN1LW,PROP1,UPK1A,PPP2R3B,SSX4,CDK4,ARHGEF5,GADD45A,DYNLL1,SOCS1,NDUFB11,VCX2,SLC22A18,TSC22D3,CTAG2,OPRL1,TJP1,ICOSLG,S100A6,GP9,CALML3,TRPM1,FDPS
TF	Factor: Osx; motif: CCNCCCCCNNN	TF:M07329	false	2.857749361305879e-10	9.543975863639888	7003	116	40	62700	HBZ,POLR2J,RAB38,ASCL2,TCF19,CBS,TP53I3,SLC12A7,CITED2,FAM156A,MRPL51,IER2,TOP3B,PPT2,FOXO4,KCNJ4,EMD,CST6,HPRT1,OPN1LW,PRSS1,PROP1,PPP2R3B,SSX4,TMEM69,GADD45A,DYNLL1,NDUFB11,KLF13,VCX2,CAMK1,SLC22A18,CCHCR1,TSC22D3,CTAG2,TJP1,ICOSLG,AIMP2,MCTS1,CRYGA
TF	Factor: RUNX3; motif: NRACCGCANWAACCRCAN	TF:M04110	false	3.0699827758095343e-10	9.51286406113254	9456	116	47	62700	DPM2,HIGD1B,MUC2,ASCL2,TCF19,CBS,RPLP2,TP53I3,SLC12A7,SEC61G,FAM156A,MRPL51,S100A12,IER2,RENBP,FTL,SPINK2,KCNJ4,IFNG,EMD,CST6,HPRT1,OPN1LW,PROP1,UPK1A,PPP2R3B,TNFRSF10A,MT3,ARL2BP,TMEM69,CDK4,ARHGEF5,DUSP12,GADD45A,EIF4EBP1,SAA1,MT1A,KLF13,CCHCR1,CTAG2,RGCC,OPRL1,ICOSLG,GP9,CRYGA,FDPS,RPS27
TF	Factor: FOXO1A:Net; motif: RWMAACAGGAAGTN	TF:M08302	false	3.088169169698385e-10	9.510298917062288	9458	116	47	62700	CDIPT,POLR2J,ZNHIT2,SPRR2B,MUC2,TCF19,OR1L3,BLK,TP53I3,SLC25A24,CST4,CCL23,SLC12A7,CITED2,UQCR10,IER2,TOP3B,SH3BGRL,S100A8,RPS12,CST6,HPRT1,OPN1LW,ARMCX6,PPP2R3B,GAGE2E,SSX4,AKR1C4,TMEM69,KRT31,PTTG1,BCL2A1,DUSP23,EIF4EBP1,IDH3G,VCX2,TAF7,SLC22A18,GSTA4,TJP1,MCTS1,TYROBP,CALML3,CRNN,CRYGA,FDPS,SPRR1B
TF	Factor: T-bet; motif: NNGNRGGTGTGRN	TF:M10089	false	3.1007964882400153e-10	9.508526736482672	6057	116	37	62700	DPM2,HIGD1B,POLR2J,ZNHIT2,SPRR2B,RAB38,MUC2,SCGB1D2,GUCA2A,SLC25A24,SLC12A7,FAM156A,RENBP,TOP3B,IFNG,RPS12,ARMCX6,PROP1,GAGE2E,SSX4,AKR1C4,TMEM69,CDK4,PTTG1,DUSP12,GADD45A,SOCS1,SAA1,NDUFB11,TAF7,SLC22A18,RGCC,ICOSLG,AIMP2,GP9,CALML3,CRNN
TF	Factor: Pax-8; motif: NCNNTNNTGCRTGANNNN	TF:M00328	false	3.1835739667967e-10	9.497085055334152	9467	116	47	62700	SPRR2B,RAB38,TCF19,RPLP2,SCGB1D2,GUCA2A,TP53I3,SLC25A24,CST4,UQCR10,FAM156A,MRPL51,TOP3B,YARS2,TMPRSS11E,FTL,SH3BGRL,MYH11,SFN,S100A8,PPT2,EMD,RPS12,GPR34,CST6,HPRT1,ARMCX6,PRSS1,ARL2BP,SSX4,AKR1C4,PTTG1,DUSP23,DUSP12,EIF4EBP1,NDUFB11,KLF13,TAF7,CAMK1,CTAG2,TJP1,ICOSLG,MCTS1,CALML3,TRPM1,FDPS,SPRR1B
TF	Factor: NF-E2; motif: TGCTGAGTCAY	TF:M00037	false	3.2008373605174793e-10	9.494736392467635	6703	116	39	62700	DPM2,TMSB10,PIR,MUC2,ASCL2,OR1L3,BLK,GUCA2A,CST4,CCL23,SEC61G,RENBP,TMPRSS11E,SFN,S100A8,PPT2,POLR2K,CST6,OCA2,PRSS1,TNFRSF10A,SSX4,TAS2R7,KRT31,PTTG1,DUSP23,DUSP12,GADD45A,MT1A,KLF13,SLC22A18,GSTA4,CCHCR1,CTAG2,GP9,CALML3,TRPM1,CRNN,SPRR1B
TF	Factor: TEF-3:Elf-1; motif: RGAATGCGGAAGTN	TF:M08415	false	3.20449194261699e-10	9.494240816069734	9470	116	47	62700	DPM2,TMSB10,POLR2J,ZNHIT2,RAB38,MUC2,ASCL2,BLK,GUCA2A,TP53I3,UQCR10,MRPL51,YARS2,SH3BGRL,SFN,S100A8,SPINK2,KCNJ4,RPS12,PRSS1,PROP1,PPP2R3B,TNFRSF10A,SSX4,TMEM69,MSTO1,PTTG1,BCL2A1,ARHGEF5,DUSP23,GADD45A,DYNLL1,EIF4EBP1,SOCS1,SAA1,VCX2,CTAG2,RGCC,OPRL1,TJP1,S100A6,MCTS1,TYROBP,CALML3,TRPM1,CRYGA,RPS27
TF	Factor: KLF17; motif: NGMCMCRCCCTN	TF:M12188	false	3.20449194261699e-10	9.494240816069734	3744	116	29	62700	ZNHIT2,MUC2,ASCL2,TCF19,RPLP2,BLK,SLC25A24,IER2,TOP3B,SFN,S100A8,PPT2,EMD,HPRT1,ARMCX6,OCA2,UPK1A,TNFRSF10A,GAGE2E,CDK4,ARHGEF5,DYNLL1,SOCS1,KLF13,CAMK1,GSTA4,CCHCR1,CTAG2,ICOSLG
TF	Factor: MR; motif: NGNACRNNNYGTNCN; match class: 1	TF:M11849_1	false	3.2717493330842896e-10	9.485219977442185	4291	116	31	62700	DPM2,TMSB10,PIR,HBZ,POLR2J,RPLP2,SCGB1D2,CCL23,RENBP,KCNJ4,HPRT1,OPN1LW,OCA2,PROP1,PPP2R3B,CDK4,PTTG1,BCL2A1,DUSP23,GADD45A,EIF4EBP1,SOCS1,SAA1,MT1A,VCX2,CTAG2,RGCC,TJP1,ICOSLG,TYROBP,FDPS
TF	Factor: FOXJ2; motif: AYMATAATATTTKN	TF:M00423	false	3.4042580600987706e-10	9.467977525605988	7046	116	40	62700	DPM2,PIR,CDIPT,HBZ,POLR2J,SPRR2B,RAB38,TCF19,SCGB1D2,GUCA2A,SLC25A24,CST4,CCL23,IER2,YARS2,TMPRSS11E,SH3BGRL,S100A8,SPINK2,PPT2,FOXO4,POLR2K,IFNG,GPR34,UPK1A,ARL2BP,SSX4,AKR1C4,TAS2R7,KRT31,PTTG1,DUSP23,DUSP12,GADD45A,SAA1,TAF7,CCHCR1,MCTS1,CRYGA,SPRR1B
TF	Factor: AP-4; motif: NCAGCTGYNGNCN	TF:M01860	false	3.4071283582776224e-10	9.467611504752755	6079	116	37	62700	HIGD1B,CDIPT,HBZ,POLR2J,TCF19,CBS,TP53I3,UQCR10,MRPL51,YARS2,FTL,MYH11,S100A8,KCNJ4,POLR2K,CST6,ARMCX6,OCA2,PROP1,MT3,SSX4,KRT31,MSTO1,BCL2A1,EIF4EBP1,SOCS1,IDH3G,NDUFB11,CAMK1,SLC22A18,CCHCR1,TSC22D3,RGCC,OPRL1,ICOSLG,S100A6,GP9
TF	Factor: HIF-1alpha; motif: NCACGT	TF:M02012	false	3.656418978421475e-10	9.436944045544621	6735	116	39	62700	POLR2J,ZNHIT2,RAB38,ASCL2,TCF19,CBS,CITED2,UQCR10,SEC61G,FAM156A,IER2,RENBP,FOXO4,KCNJ4,EMD,RPS12,OPN1LW,OCA2,UPK1A,PPP2R3B,MT3,ARL2BP,TMEM69,CDK4,PTTG1,DUSP12,EIF4EBP1,IDH3G,MT1A,KLF13,TAF7,CAMK1,SLC22A18,CTAG2,OPRL1,TJP1,S100A6,AIMP2,FDPS
TF	Factor: AP-4; motif: AWCAGCTGWT; match class: 1	TF:M11206_1	false	3.6584444115477063e-10	9.43670353949392	7398	116	41	62700	DPM2,PIR,HIGD1B,MUC2,ASCL2,OR1L3,SCGB1D2,BLK,CST4,RENBP,TMPRSS11E,SH3BGRL,MYH11,SFN,S100A8,CST6,OCA2,PRSS1,TNFRSF10A,MT3,ARL2BP,CDK4,KRT31,PTTG1,BCL2A1,DUSP12,GADD45A,EIF4EBP1,IDH3G,CAMK1,SLC22A18,TSC22D3,CTAG2,ICOSLG,S100A6,TYROBP,GP9,CALML3,TRPM1,CRNN,FDPS
TF	Factor: AP-4; motif: AWCAGCTGWT	TF:M11206	false	3.6584444115477063e-10	9.43670353949392	7398	116	41	62700	DPM2,PIR,HIGD1B,MUC2,ASCL2,OR1L3,SCGB1D2,BLK,CST4,RENBP,TMPRSS11E,SH3BGRL,MYH11,SFN,S100A8,CST6,OCA2,PRSS1,TNFRSF10A,MT3,ARL2BP,CDK4,KRT31,PTTG1,BCL2A1,DUSP12,GADD45A,EIF4EBP1,IDH3G,CAMK1,SLC22A18,TSC22D3,CTAG2,ICOSLG,S100A6,TYROBP,GP9,CALML3,TRPM1,CRNN,FDPS
TF	Factor: CDP:HOXA13; motif: ATCGATYAYSYCRTAAA	TF:M08201	false	3.7944363622772964e-10	9.420852726470061	8091	116	43	62700	PIR,RAB38,TCF19,BLK,CCL23,UQCR10,SEC61G,TOP3B,YARS2,TMPRSS11E,FTL,MYH11,S100A8,PPT2,FOXO4,POLR2K,IFNG,GPR34,CST6,HPRT1,ARMCX6,GAGE2E,SSX4,AKR1C4,TMEM69,CDK4,KRT31,MSTO1,PTTG1,DUSP23,DUSP12,EIF4EBP1,VCX2,SLC22A18,CCHCR1,OPRL1,ICOSLG,AIMP2,MCTS1,TRPM1,CRNN,CRYGA,SPRR1B
TF	Factor: HDAC1; motif: KGCARGGTC; match class: 1	TF:M07041_1	false	3.8466354674487693e-10	9.414918968353101	6425	116	38	62700	TMSB10,SPRR2B,MUC2,CBS,RPLP2,BLK,GUCA2A,CST4,SLC12A7,UQCR10,IER2,RENBP,SPINK2,KCNJ4,OPN1LW,UPK1A,PPP2R3B,MT3,SSX4,KRT31,ARHGEF5,GADD45A,DYNLL1,EIF4EBP1,SOCS1,SAA1,IDH3G,NDUFB11,KLF13,SLC22A18,CCHCR1,CTAG2,RGCC,OPRL1,ICOSLG,AIMP2,MCTS1,CALML3
TF	Factor: T3R-beta; motif: NTGACCTNRNYNAGGTCAN; match class: 1	TF:M11820_1	false	3.8471965735328935e-10	9.414855622734109	4893	116	33	62700	PIR,HBZ,SPRR2B,MUC2,CBS,OR1L3,CST4,CCL23,MRPL51,S100A12,IER2,RENBP,MYH11,KCNJ4,CST6,HPRT1,PRSS1,UPK1A,MT3,SSX4,AKR1C4,ARHGEF5,IDH3G,MT1A,CAMK1,SLC22A18,CCHCR1,OPRL1,S100A6,MCTS1,CALML3,TRPM1,FDPS
TF	Factor: Sox-10; motif: NACAAWG; match class: 1	TF:M02116_1	false	3.864005117156987e-10	9.412962307113798	8097	116	43	62700	DPM2,TMSB10,ZNHIT2,SPRR2B,OR1L3,SCGB1D2,TP53I3,SLC25A24,CITED2,S100A12,RENBP,TOP3B,TMPRSS11E,FTL,SH3BGRL,SFN,S100A8,SPINK2,POLR2K,IFNG,RPS12,GPR34,OCA2,PRSS1,UPK1A,ARL2BP,GAGE2E,SSX4,AKR1C4,TAS2R7,CDK4,PTTG1,VCX2,TAF7,SLC22A18,CCHCR1,TSC22D3,OPRL1,MCTS1,TYROBP,TRPM1,CRNN,SPRR1B
TF	Factor: VDR; motif: NRGGTCANNGRGKTCA	TF:M10106	false	3.939111405417003e-10	9.404601736359258	7084	116	40	62700	HIGD1B,HBZ,POLR2J,RAB38,TCF19,CBS,OR1L3,RPLP2,GUCA2A,SLC25A24,SLC12A7,FAM156A,IER2,RENBP,FTL,PPT2,FOXO4,KCNJ4,EMD,RPS12,CST6,OPN1LW,ARMCX6,PROP1,TNFRSF10A,MT3,GAGE2E,TMEM69,DUSP23,DUSP12,EIF4EBP1,SAA1,IDH3G,CAMK1,CCHCR1,CTAG2,RGCC,TYROBP,CRYGA,RPS27
TF	Factor: AP-2beta; motif: NSCCYNRGGSN; match class: 1	TF:M11477_1	false	3.939111405417003e-10	9.404601736359258	7084	116	40	62700	DPM2,CDIPT,POLR2J,ASCL2,TCF19,CBS,GUCA2A,TP53I3,CST4,CITED2,UQCR10,FAM156A,IER2,RENBP,YARS2,MYH11,PPT2,POLR2K,CST6,HPRT1,OPN1LW,OCA2,PRSS1,PPP2R3B,MT3,ARL2BP,TMEM69,CDK4,EIF4EBP1,IDH3G,KLF13,CCHCR1,TSC22D3,CTAG2,ICOSLG,S100A6,TYROBP,GP9,TRPM1,CRNN
TF	Factor: A-Myb:Elf-1; motif: NMCCGGAACCGTTA; match class: 1	TF:M08390_1	false	4.007867330031335e-10	9.397086663086155	4902	116	33	62700	DPM2,CDIPT,HBZ,ASCL2,CBS,SEC61G,FAM156A,MRPL51,S100A12,RENBP,YARS2,FTL,MYH11,SFN,POLR2K,EMD,RPS12,HPRT1,OPN1LW,TNFRSF10A,DUSP23,GADD45A,DYNLL1,EIF4EBP1,IDH3G,KLF13,TAF7,RGCC,TJP1,MCTS1,CALML3,CRNN,RPS27
TF	Factor: ER-alpha; motif: NAGGTCACSGYGACCTN	TF:M11844	false	4.007867330031335e-10	9.397086663086155	5498	116	35	62700	RAB38,SCGB1D2,BLK,TP53I3,SLC25A24,SLC12A7,MRPL51,IER2,RENBP,SH3BGRL,SFN,FOXO4,KCNJ4,HPRT1,OPN1LW,PROP1,UPK1A,TNFRSF10A,ARL2BP,MSTO1,DUSP23,DYNLL1,MT1A,KLF13,TAF7,CCHCR1,TSC22D3,RGCC,OPRL1,TJP1,ICOSLG,CALML3,TRPM1,FDPS,SPRR1B
TF	Factor: nerf; motif: YRNCAGGAAGYRGSTBDS	TF:M00531	false	4.022777531668708e-10	9.395473984192394	7764	116	42	62700	CDIPT,HBZ,POLR2J,SPRR2B,TCF19,GUCA2A,SLC25A24,CCL23,SLC12A7,CITED2,UQCR10,SEC61G,IER2,RENBP,YARS2,SH3BGRL,MYH11,SPINK2,CST6,OPN1LW,ARMCX6,UPK1A,GAGE2E,SSX4,TAS2R7,TMEM69,ARHGEF5,DUSP12,DYNLL1,TAF7,CCHCR1,TSC22D3,CTAG2,OPRL1,ICOSLG,S100A6,MCTS1,TYROBP,GP9,CRYGA,FDPS,SPRR1B
TF	Factor: GATA-1; motif: MNAGATAANR	TF:M00347	false	4.0879062262159423e-10	9.388499075178643	4617	116	32	62700	PIR,CDIPT,OR1L3,GUCA2A,TP53I3,SLC25A24,TOP3B,TMPRSS11E,FTL,PPT2,FOXO4,GPR34,PRSS1,MT3,GAGE2E,SSX4,TMEM69,CDK4,KRT31,PTTG1,DUSP23,GADD45A,EIF4EBP1,SAA1,MT1A,SLC22A18,MCTS1,CALML3,CRNN,FDPS,SPRR1B,RPS27
TF	Factor: VSX1; motif: NGCYAATTRNN	TF:M04450	false	4.3948586984218956e-10	9.357055083612316	7111	116	40	62700	PIR,MUC2,OR1L3,CCL23,SEC61G,MRPL51,IER2,TOP3B,YARS2,MYH11,SFN,S100A8,SPINK2,FOXO4,IFNG,RPS12,GPR34,OPN1LW,ARMCX6,PRSS1,PROP1,UPK1A,ARL2BP,SSX4,TAS2R7,TMEM69,PTTG1,DUSP23,DUSP12,GADD45A,DYNLL1,SAA1,VCX2,RGCC,OPRL1,MCTS1,TRPM1,CRNN,CRYGA,FDPS
TF	Factor: ZXDL; motif: NGGGGWS	TF:M05775	false	4.4264040042104864e-10	9.353948949922557	7113	116	40	62700	DPM2,TMSB10,HBZ,ZNHIT2,RAB38,MUC2,ASCL2,GUCA2A,SLC12A7,CITED2,UQCR10,SEC61G,MRPL51,IER2,FTL,SFN,PPT2,RPS12,CST6,OPN1LW,ARMCX6,PROP1,UPK1A,MT3,SSX4,ARHGEF5,DUSP23,DYNLL1,NDUFB11,KLF13,CAMK1,GSTA4,TSC22D3,RGCC,OPRL1,ICOSLG,AIMP2,TYROBP,CALML3,CRNN
TF	Factor: E2F3; motif: NNRGMKGGAR; match class: 1	TF:M12598_1	false	4.477457250098217e-10	9.348968552019429	7116	116	40	62700	TMSB10,PIR,HBZ,POLR2J,ASCL2,TCF19,CBS,SLC12A7,FAM156A,MRPL51,IER2,TOP3B,FTL,SPINK2,FOXO4,KCNJ4,EMD,CST6,HPRT1,OPN1LW,TNFRSF10A,GAGE2E,ARHGEF5,GADD45A,DYNLL1,EIF4EBP1,SOCS1,IDH3G,MT1A,KLF13,VCX2,TAF7,GSTA4,CCHCR1,RGCC,OPRL1,ICOSLG,AIMP2,CALML3,FDPS
TF	Factor: MR; motif: NGNACRNNNYGTNCN	TF:M11849	false	4.547507391612908e-10	9.34222658635264	4354	116	31	62700	DPM2,TMSB10,PIR,HBZ,POLR2J,RPLP2,SCGB1D2,CCL23,RENBP,KCNJ4,HPRT1,OPN1LW,OCA2,PROP1,PPP2R3B,CDK4,PTTG1,BCL2A1,DUSP23,GADD45A,EIF4EBP1,SOCS1,SAA1,MT1A,VCX2,CTAG2,RGCC,TJP1,ICOSLG,TYROBP,FDPS
TF	Factor: sin3A; motif: TGTCCNNGGTGCTG; match class: 1	TF:M04756_1	false	4.547507391612908e-10	9.34222658635264	7796	116	42	62700	DPM2,HBZ,POLR2J,ZNHIT2,RAB38,MUC2,RPLP2,BLK,GUCA2A,UQCR10,YARS2,FTL,SFN,S100A8,SPINK2,PPT2,FOXO4,KCNJ4,CST6,ARMCX6,OCA2,UPK1A,TNFRSF10A,SSX4,MSTO1,DUSP23,DYNLL1,EIF4EBP1,SAA1,NDUFB11,KLF13,CAMK1,GSTA4,TSC22D3,CTAG2,RGCC,OPRL1,TJP1,AIMP2,TYROBP,FDPS,SPRR1B
TF	Factor: ATF-3; motif: NATGATGTCATN	TF:M11290	false	4.547507391612908e-10	9.34222658635264	6466	116	38	62700	HIGD1B,ZNHIT2,RAB38,OR1L3,RPLP2,SCGB1D2,BLK,SLC12A7,SEC61G,RENBP,SH3BGRL,SPINK2,POLR2K,EMD,RPS12,OCA2,PRSS1,PROP1,PPP2R3B,TNFRSF10A,KRT31,MSTO1,BCL2A1,ARHGEF5,DUSP23,MT1A,CAMK1,GSTA4,TJP1,AIMP2,TYROBP,GP9,TRPM1,CRNN,CRYGA,FDPS,SPRR1B,RPS27
TF	Factor: Nfe2l1; motif: TGYNNAGTCATT	TF:M07390	false	4.710886809925349e-10	9.326897330577175	6799	116	39	62700	DPM2,RAB38,MUC2,OR1L3,CST4,CCL23,MRPL51,IER2,TMPRSS11E,PPT2,IFNG,GPR34,HPRT1,OPN1LW,ARMCX6,PPP2R3B,ARL2BP,SSX4,AKR1C4,TAS2R7,CDK4,KRT31,MSTO1,PTTG1,ARHGEF5,DUSP23,DUSP12,DYNLL1,SAA1,MT1A,TAF7,SLC22A18,ICOSLG,S100A6,MCTS1,TYROBP,CALML3,TRPM1,SPRR1B
TF	Factor: CKROX; motif: SCCCTCCCC	TF:M01175	false	4.770854812208963e-10	9.321403799793185	7468	116	41	62700	DPM2,TMSB10,HIGD1B,HBZ,RAB38,MUC2,ASCL2,CBS,RPLP2,SLC12A7,CITED2,IER2,FTL,MYH11,SPINK2,FOXO4,KCNJ4,EMD,CST6,HPRT1,UPK1A,GAGE2E,SSX4,CDK4,ARHGEF5,DYNLL1,EIF4EBP1,SOCS1,NDUFB11,MT1A,KLF13,SLC22A18,TSC22D3,CTAG2,TJP1,ICOSLG,S100A6,MCTS1,TYROBP,CALML3,CRYGA
TF	Factor: GATA-3; motif: AGATAAGATCT	TF:M12193	false	4.843764493806523e-10	9.314816980625325	6481	116	38	62700	PIR,SPRR2B,RAB38,OR1L3,GUCA2A,SLC25A24,CST4,UQCR10,FAM156A,S100A12,IER2,YARS2,TMPRSS11E,SH3BGRL,SPINK2,ARMCX6,PRSS1,PPP2R3B,MT3,ARL2BP,GAGE2E,SSX4,AKR1C4,TMEM69,KRT31,MSTO1,DUSP23,SAA1,MT1A,RGCC,TJP1,MCTS1,TYROBP,CALML3,CRNN,CRYGA,SPRR1B,RPS27
TF	Factor: Egr-3; motif: NTGCGTGGGCGK	TF:M00245	false	4.898440328911963e-10	9.309942178006459	7475	116	41	62700	DPM2,TMSB10,ZNHIT2,RAB38,ASCL2,TCF19,CBS,RPLP2,SLC25A24,SLC12A7,UQCR10,SEC61G,FAM156A,MRPL51,S100A12,IER2,RENBP,FTL,PPT2,FOXO4,EMD,RPS12,HPRT1,UPK1A,PPP2R3B,MT3,ARL2BP,SSX4,MSTO1,PTTG1,ARHGEF5,DUSP23,DYNLL1,KLF13,CAMK1,CCHCR1,RGCC,OPRL1,ICOSLG,CALML3,CRYGA
TF	Factor: XBP-1; motif: WNNGMCACGTC; match class: 1	TF:M01770_1	false	5.244262491955806e-10	9.280315578622895	4665	116	32	62700	DPM2,ZNHIT2,RAB38,TCF19,CBS,RPLP2,SCGB1D2,GUCA2A,SLC12A7,UQCR10,SEC61G,FAM156A,MRPL51,FTL,PPT2,PPP2R3B,GAGE2E,AKR1C4,CDK4,PTTG1,DUSP23,DUSP12,IDH3G,VCX2,TAF7,SLC22A18,RGCC,OPRL1,TJP1,S100A6,AIMP2,CALML3
TF	Factor: GATA-1; motif: SNNGATNNNN	TF:M00075	false	5.453813317380434e-10	9.26329973192778	7165	116	40	62700	DPM2,PIR,HIGD1B,CDIPT,POLR2J,SPRR2B,RAB38,RPLP2,CST4,CITED2,UQCR10,MRPL51,S100A12,IER2,SH3BGRL,SPINK2,POLR2K,CST6,MT3,SSX4,KRT31,DYNLL1,EIF4EBP1,SAA1,IDH3G,KLF13,VCX2,TAF7,CAMK1,GSTA4,CCHCR1,TSC22D3,CTAG2,RGCC,S100A6,AIMP2,TYROBP,GP9,CALML3,RPS27
TF	Factor: ipf1; motif: CATTAR	TF:M01275	false	5.600902397481815e-10	9.251741995373466	8906	116	45	62700	CDIPT,ZNHIT2,SPRR2B,TCF19,OR1L3,BLK,TP53I3,SLC25A24,CST4,CCL23,CITED2,UQCR10,SEC61G,FAM156A,TOP3B,YARS2,TMPRSS11E,SH3BGRL,MYH11,SFN,IFNG,RPS12,GPR34,CST6,ARMCX6,PRSS1,MT3,ARL2BP,GAGE2E,SSX4,TAS2R7,TMEM69,CDK4,KRT31,PTTG1,BCL2A1,DUSP23,GADD45A,VCX2,TAF7,CCHCR1,S100A6,MCTS1,CRNN,RPS27
TF	Factor: c-ets-1; motif: GGAGTTG	TF:M04822	false	5.651193707477965e-10	9.247859806018866	5572	116	35	62700	HBZ,POLR2J,SPRR2B,ASCL2,RPLP2,GUCA2A,SLC12A7,CITED2,UQCR10,YARS2,TMPRSS11E,MYH11,SPINK2,FOXO4,KCNJ4,POLR2K,RPS12,OPN1LW,PRSS1,UPK1A,PPP2R3B,TNFRSF10A,GAGE2E,TAS2R7,CDK4,GADD45A,DYNLL1,SOCS1,SAA1,TSC22D3,CTAG2,RGCC,AIMP2,CRYGA,FDPS
TF	Factor: Dlx-7; motif: NTCRTTAN	TF:M10600	false	5.651205218003605e-10	9.247858921435371	7511	116	41	62700	HIGD1B,HBZ,ZNHIT2,SPRR2B,TCF19,OR1L3,BLK,GUCA2A,SLC25A24,CST4,CITED2,MRPL51,TOP3B,TMPRSS11E,MYH11,SPINK2,FOXO4,IFNG,RPS12,GPR34,ARMCX6,UPK1A,TAS2R7,CDK4,KRT31,MSTO1,PTTG1,BCL2A1,DUSP23,GADD45A,SAA1,VCX2,TAF7,SLC22A18,CCHCR1,RGCC,MCTS1,TYROBP,FDPS,SPRR1B,RPS27
TF	Factor: Erg; motif: ACCGGAAGTN	TF:M02062	false	5.889606026385132e-10	9.229913755516726	8211	116	43	62700	DPM2,CDIPT,POLR2J,ZNHIT2,MUC2,CBS,RPLP2,BLK,TP53I3,SLC25A24,SEC61G,FAM156A,MRPL51,IER2,TOP3B,SH3BGRL,SPINK2,POLR2K,EMD,RPS12,GPR34,ARMCX6,MT3,ARL2BP,TMEM69,MSTO1,ARHGEF5,DUSP23,GADD45A,SOCS1,IDH3G,NDUFB11,KLF13,TAF7,GSTA4,TSC22D3,CTAG2,TJP1,ICOSLG,AIMP2,MCTS1,FDPS,RPS27
TF	Factor: NF-Y; motif: NCTGATTGGYTASY	TF:M00209	false	5.889606026385132e-10	9.229913755516726	3850	116	29	62700	HIGD1B,SPRR2B,RAB38,CBS,SCGB1D2,SLC25A24,CCL23,FAM156A,MRPL51,S100A12,SH3BGRL,FOXO4,POLR2K,IFNG,EMD,PROP1,ARL2BP,SSX4,AKR1C4,TAS2R7,DUSP23,EIF4EBP1,IDH3G,NDUFB11,VCX2,SLC22A18,AIMP2,MCTS1,FDPS
TF	Factor: NFATc2; motif: TTTTCCATGGAAAA	TF:M11985	false	5.999454148607306e-10	9.22188826145498	5895	116	36	62700	TMSB10,PIR,CDIPT,HBZ,POLR2J,ZNHIT2,SPRR2B,RAB38,CBS,BLK,SLC12A7,FAM156A,MRPL51,S100A12,YARS2,TMPRSS11E,SH3BGRL,GPR34,HPRT1,OCA2,AKR1C4,TAS2R7,TMEM69,CDK4,BCL2A1,GADD45A,SOCS1,NDUFB11,VCX2,TJP1,S100A6,MCTS1,GP9,TRPM1,CRNN,SPRR1B
TF	Factor: Sox-2; motif: NNCCTTTGTNYYN	TF:M10067	false	6.149317702101058e-10	9.211173068720667	6216	116	37	62700	DPM2,PIR,HBZ,SPRR2B,RAB38,OR1L3,SCGB1D2,TP53I3,SLC25A24,SLC12A7,CITED2,SEC61G,RENBP,TOP3B,SH3BGRL,SFN,SPINK2,IFNG,PRSS1,GAGE2E,SSX4,CDK4,GADD45A,NDUFB11,MT1A,KLF13,TAF7,SLC22A18,GSTA4,CCHCR1,OPRL1,MCTS1,TYROBP,CALML3,TRPM1,CRYGA,SPRR1B
TF	Factor: Prep-1; motif: GRBTGANAGATN	TF:M07464	false	6.165438294615193e-10	9.210036044426431	4411	116	31	62700	PIR,HBZ,POLR2J,OR1L3,MRPL51,TOP3B,TMPRSS11E,FTL,SH3BGRL,SFN,FOXO4,RPS12,HPRT1,PRSS1,ARL2BP,TAS2R7,TMEM69,KRT31,MSTO1,PTTG1,NDUFB11,VCX2,TAF7,GSTA4,RGCC,ICOSLG,S100A6,GP9,CALML3,CRNN,FDPS
TF	Factor: NMYC; motif: CAYCTG; match class: 1	TF:M01808_1	false	6.188470838431749e-10	9.208416651218025	6218	116	37	62700	DPM2,HIGD1B,CDIPT,HBZ,POLR2J,MUC2,TCF19,OR1L3,SCGB1D2,BLK,GUCA2A,TP53I3,CCL23,S100A12,SH3BGRL,S100A8,GPR34,ARMCX6,OCA2,PRSS1,MT3,GAGE2E,SSX4,TAS2R7,TMEM69,DUSP12,DYNLL1,IDH3G,NDUFB11,TAF7,SLC22A18,GSTA4,CCHCR1,S100A6,GP9,TRPM1,SPRR1B
TF	Factor: HSF2; motif: NGAANNWTCK	TF:M00147	false	6.255814137203827e-10	9.203716162823186	5905	116	36	62700	DPM2,ZNHIT2,GUCA2A,TP53I3,CST4,MRPL51,S100A12,TMPRSS11E,S100A8,SPINK2,PPT2,IFNG,HPRT1,OPN1LW,ARMCX6,OCA2,PRSS1,PPP2R3B,TNFRSF10A,SSX4,AKR1C4,TAS2R7,CDK4,KRT31,PTTG1,BCL2A1,DYNLL1,SOCS1,SAA1,IDH3G,NDUFB11,MT1A,ICOSLG,AIMP2,GP9,CRNN
TF	Factor: Elf-1; motif: NAMCCGGAAGTN	TF:M11447	false	6.285127552916282e-10	9.201685904141018	7882	116	42	62700	DPM2,CDIPT,POLR2J,ZNHIT2,MUC2,CBS,RPLP2,BLK,SLC25A24,FAM156A,MRPL51,IER2,TOP3B,YARS2,SH3BGRL,POLR2K,EMD,CST6,ARMCX6,ARL2BP,AKR1C4,TMEM69,MSTO1,ARHGEF5,DUSP23,GADD45A,SOCS1,SAA1,IDH3G,KLF13,TAF7,GSTA4,TSC22D3,CTAG2,RGCC,TJP1,ICOSLG,AIMP2,MCTS1,CALML3,FDPS,RPS27
TF	Factor: ER-beta; motif: RGGTCASCNTGMCCY; match class: 1	TF:M09910_1	false	6.337284685111241e-10	9.198096782949587	4137	116	30	62700	DPM2,CBS,RPLP2,SCGB1D2,BLK,GUCA2A,SLC25A24,CST4,SLC12A7,RENBP,YARS2,CST6,PROP1,PPP2R3B,TNFRSF10A,ARHGEF5,DUSP23,DUSP12,GADD45A,SOCS1,KLF13,TSC22D3,RGCC,OPRL1,TJP1,ICOSLG,S100A6,CALML3,TRPM1,SPRR1B
TF	Factor: Elf-1; motif: NAANCMGGAAGTGN	TF:M09605	false	6.378721332165169e-10	9.195266370501445	5910	116	36	62700	DPM2,CDIPT,POLR2J,ZNHIT2,SPRR2B,MUC2,CBS,RPLP2,BLK,SLC25A24,CST4,FAM156A,MRPL51,IER2,SH3BGRL,POLR2K,EMD,ARL2BP,GAGE2E,TMEM69,DUSP23,GADD45A,SOCS1,IDH3G,KLF13,TAF7,SLC22A18,TSC22D3,CTAG2,TJP1,ICOSLG,AIMP2,MCTS1,GP9,CALML3,FDPS
TF	Factor: Elk-1; motif: RACCGGAAGTR	TF:M01165	false	6.385653610710115e-10	9.19479464342847	7887	116	42	62700	DPM2,TMSB10,POLR2J,ZNHIT2,SPRR2B,MUC2,ASCL2,TCF19,RPLP2,SLC25A24,CST4,SLC12A7,UQCR10,SEC61G,FAM156A,MRPL51,IER2,YARS2,PPT2,POLR2K,RPS12,ARMCX6,MT3,TMEM69,CDK4,MSTO1,ARHGEF5,DUSP23,SAA1,NDUFB11,MT1A,TAF7,CAMK1,GSTA4,CCHCR1,CTAG2,RGCC,OPRL1,AIMP2,MCTS1,CRYGA,FDPS
TF	Factor: Sp2; motif: GGGGCGGGG	TF:M10435	false	6.692474027911231e-10	9.174413305543602	7899	116	42	62700	TMSB10,CDIPT,POLR2J,RAB38,ASCL2,CBS,SLC12A7,CITED2,FAM156A,MRPL51,IER2,RENBP,FTL,SPINK2,FOXO4,KCNJ4,POLR2K,EMD,CST6,HPRT1,PPP2R3B,TNFRSF10A,MT3,ARL2BP,MSTO1,DUSP23,GADD45A,DYNLL1,EIF4EBP1,SOCS1,IDH3G,NDUFB11,KLF13,VCX2,CAMK1,TSC22D3,CTAG2,RGCC,OPRL1,TJP1,ICOSLG,MCTS1
TF	Factor: KLF15; motif: RCCMCRCCCMCN; match class: 1	TF:M12160_1	false	6.758495445142393e-10	9.170149974561044	8250	116	43	62700	DPM2,TMSB10,HIGD1B,POLR2J,MUC2,ASCL2,TCF19,CBS,BLK,TP53I3,SLC12A7,CITED2,IER2,SPINK2,FOXO4,KCNJ4,EMD,CST6,HPRT1,ARMCX6,OCA2,UPK1A,PPP2R3B,TNFRSF10A,MT3,GAGE2E,SSX4,CDK4,MSTO1,GADD45A,DYNLL1,EIF4EBP1,SOCS1,NDUFB11,KLF13,VCX2,CAMK1,CCHCR1,CTAG2,TJP1,ICOSLG,MCTS1,TYROBP
TF	Factor: Hey2; motif: NNCACGYGNN; match class: 1	TF:M11052_1	false	6.774339448896522e-10	9.169133045499315	9694	116	47	62700	TMSB10,CDIPT,ZNHIT2,ASCL2,CBS,RPLP2,GUCA2A,SLC12A7,CITED2,FAM156A,MRPL51,IER2,RENBP,YARS2,FTL,S100A8,FOXO4,KCNJ4,RPS12,CST6,HPRT1,ARMCX6,OCA2,PPP2R3B,TNFRSF10A,MT3,GAGE2E,AKR1C4,TMEM69,CDK4,MSTO1,DUSP23,GADD45A,EIF4EBP1,IDH3G,NDUFB11,MT1A,VCX2,CAMK1,TSC22D3,CTAG2,RGCC,OPRL1,TJP1,ICOSLG,S100A6,AIMP2
TF	Factor: GCMa:C/EBPbeta; motif: ATGCGGGTNNRTTGCGCAAY	TF:M08575	false	7.029817177375743e-10	9.15305596941678	6898	116	39	62700	RAB38,MUC2,ASCL2,TCF19,CBS,RPLP2,GUCA2A,TP53I3,CCL23,SLC12A7,UQCR10,SEC61G,FAM156A,S100A12,IER2,RENBP,TOP3B,YARS2,MYH11,SFN,SPINK2,PPT2,FOXO4,RPS12,CST6,OPN1LW,UPK1A,TNFRSF10A,MT3,GAGE2E,MSTO1,BCL2A1,GADD45A,NDUFB11,SLC22A18,GSTA4,ICOSLG,AIMP2,CRNN
TF	Factor: LRF; motif: NGNAGNGGGTYN	TF:M04617	false	7.434119688550071e-10	9.128770451088235	6261	116	37	62700	DPM2,TMSB10,POLR2J,ZNHIT2,RAB38,ASCL2,CBS,TP53I3,SLC25A24,CCL23,SLC12A7,CITED2,MRPL51,TOP3B,MYH11,PPT2,KCNJ4,HPRT1,OCA2,PROP1,PPP2R3B,TNFRSF10A,KRT31,DYNLL1,EIF4EBP1,SOCS1,SAA1,NDUFB11,MT1A,KLF13,CTAG2,RGCC,OPRL1,S100A6,AIMP2,GP9,RPS27
TF	Factor: E2F2; motif: NNTTTTGGCGCCAAAAWN	TF:M03959	false	7.441223169319776e-10	9.128355670364916	8276	116	43	62700	DPM2,ZNHIT2,MUC2,ASCL2,RPLP2,BLK,SLC25A24,CCL23,SLC12A7,UQCR10,S100A12,IER2,RENBP,YARS2,FTL,SH3BGRL,MYH11,SFN,S100A8,PPT2,KCNJ4,POLR2K,IFNG,RPS12,GPR34,PRSS1,SSX4,TAS2R7,CDK4,PTTG1,DUSP23,DUSP12,SAA1,IDH3G,NDUFB11,VCX2,TAF7,CAMK1,SLC22A18,RGCC,ICOSLG,MCTS1,TYROBP
TF	Factor: ZXDB; motif: NAGGGTG	TF:M06202	false	7.527715676805579e-10	9.12333679265284	7587	116	41	62700	TMSB10,HBZ,SPRR2B,MUC2,ASCL2,CBS,RPLP2,SCGB1D2,GUCA2A,TP53I3,SLC25A24,SLC12A7,CITED2,UQCR10,FAM156A,FTL,SFN,S100A8,PPT2,FOXO4,EMD,RPS12,OPN1LW,UPK1A,PPP2R3B,ARL2BP,TAS2R7,KRT31,ARHGEF5,DUSP23,DYNLL1,SAA1,VCX2,CAMK1,GSTA4,RGCC,OPRL1,ICOSLG,S100A6,TRPM1,CRNN
TF	Factor: ZXDA; motif: NAGGGTG	TF:M06203	false	7.527715676805579e-10	9.12333679265284	7587	116	41	62700	TMSB10,HBZ,SPRR2B,MUC2,ASCL2,CBS,RPLP2,SCGB1D2,GUCA2A,TP53I3,SLC25A24,SLC12A7,CITED2,UQCR10,FAM156A,FTL,SFN,S100A8,PPT2,FOXO4,EMD,RPS12,OPN1LW,UPK1A,PPP2R3B,ARL2BP,TAS2R7,KRT31,ARHGEF5,DUSP23,DYNLL1,SAA1,VCX2,CAMK1,GSTA4,RGCC,OPRL1,ICOSLG,S100A6,TRPM1,CRNN
TF	Factor: SP2; motif: NNRRCCAATSRGNRNSNGSN; match class: 1	TF:M12668_1	false	7.706693959897342e-10	9.113131886916005	5953	116	36	62700	RAB38,ASCL2,TCF19,CBS,BLK,TP53I3,SLC25A24,CCL23,SEC61G,FAM156A,MRPL51,FTL,EMD,GPR34,OPN1LW,PRSS1,ARL2BP,SSX4,TMEM69,MSTO1,PTTG1,ARHGEF5,DUSP23,GADD45A,DYNLL1,EIF4EBP1,IDH3G,NDUFB11,KLF13,VCX2,CCHCR1,S100A6,AIMP2,MCTS1,CALML3,FDPS
TF	Factor: CTCF; motif: YNRCCASYAGRKGGCRSYN	TF:M02242	false	8.374897516360741e-10	9.077020498721128	5971	116	36	62700	HIGD1B,CDIPT,POLR2J,ZNHIT2,MUC2,CBS,SCGB1D2,GUCA2A,TP53I3,CCL23,SLC12A7,RENBP,YARS2,MYH11,S100A8,PPT2,CST6,ARMCX6,OCA2,PROP1,TNFRSF10A,MT3,SSX4,PTTG1,DYNLL1,SOCS1,IDH3G,NDUFB11,GSTA4,TSC22D3,CTAG2,RGCC,TJP1,S100A6,AIMP2,FDPS
TF	Factor: Ikaros; motif: TGGGAGN; match class: 1	TF:M07260_1	false	8.381076473111558e-10	9.07670019660749	7275	116	40	62700	HIGD1B,CDIPT,HBZ,POLR2J,ZNHIT2,MUC2,ASCL2,TCF19,OR1L3,RPLP2,TP53I3,RENBP,TOP3B,SPINK2,FOXO4,KCNJ4,CST6,HPRT1,OPN1LW,UPK1A,PPP2R3B,MT3,GAGE2E,TMEM69,CDK4,KRT31,MSTO1,EIF4EBP1,NDUFB11,VCX2,CAMK1,CCHCR1,CTAG2,RGCC,ICOSLG,S100A6,MCTS1,TYROBP,CRYGA,FDPS
TF	Factor: AP-2alpha; motif: NGCCYSNNGSN	TF:M01857	false	8.426851842436501e-10	9.074334641604796	9389	116	46	62700	TMSB10,CDIPT,HBZ,POLR2J,ZNHIT2,MUC2,ASCL2,CBS,GUCA2A,TP53I3,SLC12A7,CITED2,MRPL51,IER2,RENBP,FTL,MYH11,PPT2,FOXO4,KCNJ4,POLR2K,EMD,RPS12,CST6,HPRT1,OCA2,PPP2R3B,ARL2BP,GAGE2E,AKR1C4,ARHGEF5,DYNLL1,EIF4EBP1,SOCS1,IDH3G,NDUFB11,KLF13,GSTA4,TSC22D3,CTAG2,RGCC,OPRL1,TJP1,ICOSLG,S100A6,AIMP2
TF	Factor: HES-7; motif: GNCACGYGNN; match class: 1	TF:M11066_1	false	8.445720256292124e-10	9.073363307609275	8311	116	43	62700	CDIPT,ZNHIT2,ASCL2,CBS,RPLP2,GUCA2A,SLC12A7,CITED2,FAM156A,MRPL51,IER2,RENBP,FTL,S100A8,KCNJ4,RPS12,CST6,HPRT1,ARMCX6,OCA2,PPP2R3B,TNFRSF10A,MT3,GAGE2E,AKR1C4,TMEM69,CDK4,MSTO1,DUSP23,GADD45A,EIF4EBP1,IDH3G,MT1A,VCX2,CAMK1,CTAG2,RGCC,OPRL1,TJP1,ICOSLG,S100A6,AIMP2,CALML3
TF	Factor: AP-2gamma; motif: GCCYNCRGSN	TF:M03811	false	8.580016172688159e-10	9.066511893537937	9030	116	45	62700	TMSB10,PIR,CDIPT,HBZ,POLR2J,ZNHIT2,MUC2,ASCL2,CBS,RPLP2,BLK,GUCA2A,SLC25A24,CST4,SLC12A7,CITED2,MRPL51,IER2,RENBP,TOP3B,FTL,KCNJ4,EMD,CST6,HPRT1,PRSS1,PROP1,PPP2R3B,TNFRSF10A,ARL2BP,GAGE2E,SSX4,ARHGEF5,SOCS1,IDH3G,KLF13,RGCC,OPRL1,TJP1,ICOSLG,AIMP2,GP9,CALML3,FDPS,RPS27
TF	Factor: HMX2; motif: SCACTTANC	TF:M10646	false	8.985628047285885e-10	9.046451562635333	7293	116	40	62700	PIR,HIGD1B,ZNHIT2,TP53I3,SLC25A24,CST4,CCL23,UQCR10,SEC61G,MRPL51,S100A12,YARS2,S100A8,PPT2,FOXO4,POLR2K,RPS12,CST6,HPRT1,OPN1LW,ARMCX6,OCA2,UPK1A,GAGE2E,TMEM69,CDK4,MSTO1,PTTG1,DUSP23,SAA1,NDUFB11,MT1A,CAMK1,TSC22D3,RGCC,GP9,CRNN,CRYGA,SPRR1B,RPS27
TF	Factor: LXR;; motif: NTGACCKNNAGTRACCYNN	TF:M03795	false	9.156644322787584e-10	9.038263655055404	6634	116	38	62700	DPM2,CDIPT,POLR2J,ZNHIT2,MUC2,ASCL2,RPLP2,BLK,GUCA2A,SLC12A7,UQCR10,S100A12,IER2,SFN,S100A8,FOXO4,POLR2K,RPS12,CST6,HPRT1,UPK1A,GAGE2E,AKR1C4,TAS2R7,TMEM69,KRT31,DUSP23,SAA1,TAF7,SLC22A18,CTAG2,TJP1,S100A6,AIMP2,TYROBP,TRPM1,FDPS,RPS27
TF	Factor: MAZ; motif: GGGGGAGGGGGNGRGRRRGNRG	TF:M09984	false	9.163079668595773e-10	9.037958537435738	9784	116	47	62700	TMSB10,HBZ,POLR2J,RAB38,TCF19,CBS,RPLP2,CST4,SLC12A7,FAM156A,MRPL51,IER2,RENBP,MYH11,SFN,S100A8,SPINK2,PPT2,FOXO4,KCNJ4,CST6,HPRT1,OPN1LW,ARMCX6,PROP1,PPP2R3B,MT3,SSX4,CDK4,ARHGEF5,GADD45A,DYNLL1,EIF4EBP1,SOCS1,NDUFB11,MT1A,VCX2,SLC22A18,CCHCR1,TSC22D3,CTAG2,TJP1,ICOSLG,S100A6,MCTS1,TYROBP,CALML3
TF	Factor: ZNF460; motif: NNACNCCCCCCNN	TF:M12313	false	9.178725927876914e-10	9.037217597763176	5993	116	36	62700	TMSB10,POLR2J,ZNHIT2,RAB38,ASCL2,CBS,GUCA2A,CITED2,MRPL51,IER2,RENBP,FTL,MYH11,SPINK2,PPT2,FOXO4,KCNJ4,CST6,OCA2,UPK1A,PPP2R3B,ARL2BP,GAGE2E,SSX4,CDK4,GADD45A,DYNLL1,EIF4EBP1,SOCS1,NDUFB11,KLF13,VCX2,SLC22A18,GSTA4,TSC22D3,RGCC
TF	Factor: FOXO1A:Elk-1; motif: RWMAACAGGAAGTN	TF:M08299	false	9.39402140929788e-10	9.027148454379581	7305	116	40	62700	CDIPT,POLR2J,ZNHIT2,SPRR2B,RAB38,TCF19,OR1L3,TP53I3,SLC25A24,CST4,CCL23,SLC12A7,CITED2,UQCR10,IER2,S100A8,RPS12,OCA2,PPP2R3B,MT3,ARL2BP,SSX4,TMEM69,KRT31,PTTG1,BCL2A1,DUSP23,EIF4EBP1,VCX2,TAF7,SLC22A18,GSTA4,OPRL1,TJP1,MCTS1,TYROBP,CRNN,CRYGA,FDPS,SPRR1B
TF	Factor: AP-4:Max; motif: NCAGCTGNNNNNNNCACGTGN; match class: 1	TF:M08674_1	false	9.49804833544447e-10	9.022365624629407	5688	116	35	62700	POLR2J,ZNHIT2,MUC2,ASCL2,OR1L3,BLK,CITED2,IER2,MYH11,IFNG,EMD,CST6,OCA2,PRSS1,PROP1,UPK1A,PPP2R3B,MT3,CDK4,KRT31,MSTO1,DUSP12,GADD45A,SAA1,IDH3G,MT1A,CAMK1,TSC22D3,RGCC,S100A6,TYROBP,GP9,CALML3,TRPM1,RPS27
TF	Factor: AML1; motif: TGTGGTK	TF:M01658	false	9.913246065164876e-10	9.003784113692856	4503	116	31	62700	TMSB10,HBZ,RAB38,ASCL2,CBS,GUCA2A,SLC25A24,UQCR10,SEC61G,S100A12,TOP3B,YARS2,FTL,SPINK2,IFNG,OPN1LW,PRSS1,ARL2BP,GAGE2E,AKR1C4,MSTO1,PTTG1,DYNLL1,SAA1,MT1A,VCX2,TSC22D3,OPRL1,GP9,TRPM1,SPRR1B
TF	Factor: Pax-3; motif: NNNNNNCGTCACGSTYNNNNN; match class: 1	TF:M00327_1	false	1.000724186765523e-9	8.999685603511018	6986	116	39	62700	DPM2,PIR,HIGD1B,ZNHIT2,RAB38,CBS,RPLP2,SLC25A24,CST4,CITED2,SEC61G,FAM156A,RENBP,YARS2,FTL,SH3BGRL,MYH11,PPT2,KCNJ4,RPS12,ARMCX6,PROP1,TNFRSF10A,SSX4,CDK4,IDH3G,MT1A,TAF7,CAMK1,GSTA4,CTAG2,ICOSLG,S100A6,AIMP2,TYROBP,GP9,CALML3,FDPS,RPS27
TF	Factor: c-Myc:Max; motif: GCCAYGYGSN	TF:M00322	false	1.0140506534786113e-9	8.993940350745474	8011	116	42	62700	CDIPT,POLR2J,ZNHIT2,ASCL2,CBS,RPLP2,BLK,GUCA2A,SLC12A7,CITED2,MRPL51,IER2,RENBP,TOP3B,FTL,KCNJ4,RPS12,CST6,HPRT1,OCA2,PPP2R3B,TNFRSF10A,MT3,ARL2BP,AKR1C4,CDK4,MSTO1,DUSP23,GADD45A,EIF4EBP1,SAA1,MT1A,KLF13,VCX2,TAF7,CTAG2,RGCC,TJP1,S100A6,AIMP2,CALML3,TRPM1
TF	Factor: Sp1; motif: NGGGGGCGGGGCCNGGGGGGGG	TF:M10071	false	1.0369979279488313e-9	8.984222111384621	8724	116	44	62700	TMSB10,POLR2J,RAB38,TCF19,CBS,SLC25A24,SLC12A7,CITED2,FAM156A,MRPL51,IER2,RENBP,MYH11,SFN,SPINK2,FOXO4,KCNJ4,EMD,CST6,HPRT1,OPN1LW,OCA2,PPP2R3B,TNFRSF10A,ARL2BP,CDK4,MSTO1,PTTG1,ARHGEF5,DUSP23,GADD45A,DYNLL1,EIF4EBP1,SOCS1,IDH3G,KLF13,VCX2,CCHCR1,TSC22D3,CTAG2,RGCC,OPRL1,TJP1,ICOSLG
TF	Factor: GR; motif: CNNNNTGTYCTNN	TF:M01836	false	1.0499199143376063e-9	8.978843826727894	6024	116	36	62700	DPM2,TMSB10,HIGD1B,CDIPT,ZNHIT2,SPRR2B,RAB38,OR1L3,CST4,CCL23,SLC12A7,UQCR10,MRPL51,S100A12,TMPRSS11E,SH3BGRL,SFN,PPT2,POLR2K,IFNG,RPS12,OPN1LW,PROP1,MT3,SSX4,AKR1C4,KRT31,SAA1,IDH3G,SLC22A18,GSTA4,AIMP2,GP9,CALML3,TRPM1,RPS27
TF	Factor: FOXP3; motif: NNNVAAACANWD	TF:M07419	false	1.0614607036878294e-9	8.974096079206351	6346	116	37	62700	HIGD1B,CDIPT,POLR2J,ZNHIT2,RAB38,OR1L3,BLK,SLC25A24,CST4,CITED2,FAM156A,S100A12,RENBP,TMPRSS11E,SH3BGRL,S100A8,FOXO4,POLR2K,RPS12,GPR34,ARMCX6,UPK1A,GAGE2E,AKR1C4,TMEM69,CDK4,KRT31,PTTG1,BCL2A1,GADD45A,SAA1,TSC22D3,RGCC,AIMP2,MCTS1,CRNN,CRYGA
TF	Factor: WT1; motif: SMCNCCNSC	TF:M01118	false	1.0775311773271433e-9	8.967570155092751	7005	116	39	62700	DPM2,TMSB10,HIGD1B,POLR2J,RAB38,MUC2,ASCL2,TCF19,CBS,RPLP2,TP53I3,SLC12A7,FAM156A,IER2,RENBP,FTL,SPINK2,FOXO4,KCNJ4,EMD,CST6,OPN1LW,PROP1,TNFRSF10A,SSX4,DUSP23,GADD45A,DYNLL1,EIF4EBP1,SOCS1,NDUFB11,KLF13,VCX2,TSC22D3,TJP1,ICOSLG,MCTS1,CRYGA,FDPS
TF	Factor: MafG; motif: CMATGACTCAGCAGA	TF:M07048	false	1.1085079109028746e-9	8.955261203181694	7012	116	39	62700	PIR,ZNHIT2,RAB38,MUC2,RPLP2,BLK,CST4,CCL23,MRPL51,S100A12,RENBP,MYH11,SFN,PPT2,EMD,CST6,OPN1LW,MT3,ARL2BP,AKR1C4,TAS2R7,KRT31,GADD45A,SAA1,VCX2,SLC22A18,GSTA4,CCHCR1,CTAG2,ICOSLG,S100A6,MCTS1,TYROBP,GP9,CALML3,TRPM1,CRNN,CRYGA,FDPS
TF	Factor: PLAGL2; motif: AAGGACC	TF:M05548	false	1.1447878207109108e-9	8.94127499964152	4247	116	30	62700	PIR,CDIPT,SPRR2B,RAB38,MUC2,OR1L3,BLK,GUCA2A,CST4,UQCR10,S100A12,TOP3B,YARS2,SH3BGRL,SPINK2,IFNG,RPS12,HPRT1,OPN1LW,TNFRSF10A,GAGE2E,TMEM69,PTTG1,GADD45A,EIF4EBP1,MT1A,CAMK1,GSTA4,CCHCR1,FDPS
TF	Factor: c-Jun; motif: NATGACGTCAYN; match class: 1	TF:M11266_1	false	1.1547291464541734e-9	8.93751987204453	6366	116	37	62700	HIGD1B,CDIPT,POLR2J,RAB38,OR1L3,RPLP2,SCGB1D2,BLK,SLC12A7,SEC61G,FAM156A,RENBP,SH3BGRL,MYH11,S100A8,EMD,HPRT1,OCA2,PPP2R3B,KRT31,BCL2A1,ARHGEF5,DYNLL1,IDH3G,MT1A,KLF13,VCX2,GSTA4,TSC22D3,TJP1,S100A6,AIMP2,GP9,CRNN,CRYGA,FDPS,RPS27
TF	Factor: sp4; motif: NNNGCYCCGCCCCCY	TF:M10530	false	1.1748752875736333e-9	8.930008231088522	8403	116	43	62700	TMSB10,HIGD1B,CDIPT,HBZ,POLR2J,CBS,BLK,SLC12A7,CITED2,FAM156A,MRPL51,IER2,RENBP,FTL,SFN,SPINK2,FOXO4,KCNJ4,EMD,CST6,HPRT1,OCA2,PPP2R3B,TNFRSF10A,MT3,ARL2BP,MSTO1,PTTG1,DUSP23,DUSP12,GADD45A,DYNLL1,EIF4EBP1,SOCS1,KLF13,VCX2,CAMK1,SLC22A18,RGCC,TJP1,ICOSLG,S100A6,AIMP2
TF	Factor: PXR; motif: AGTTCANNSAGTTC	TF:M08779	false	1.1939614290197302e-9	8.923009702883755	3977	116	29	62700	PIR,HIGD1B,ZNHIT2,SPRR2B,MUC2,TCF19,CBS,BLK,TP53I3,CITED2,FAM156A,YARS2,EMD,CST6,PROP1,PPP2R3B,MSTO1,BCL2A1,EIF4EBP1,VCX2,SLC22A18,CCHCR1,CTAG2,RGCC,OPRL1,TYROBP,GP9,CRNN,FDPS
TF	Factor: Zic3; motif: NGGGKGGTC; match class: 1	TF:M00450_1	false	1.222233275617611e-9	8.91284589667544	8062	116	42	62700	DPM2,TMSB10,HBZ,ZNHIT2,MUC2,ASCL2,CBS,TP53I3,SLC12A7,CITED2,IER2,RENBP,TOP3B,YARS2,FTL,SFN,S100A8,FOXO4,EMD,OPN1LW,PROP1,PPP2R3B,TNFRSF10A,MT3,ARL2BP,SSX4,PTTG1,GADD45A,DYNLL1,EIF4EBP1,SOCS1,MT1A,VCX2,CAMK1,GSTA4,CTAG2,RGCC,OPRL1,ICOSLG,TYROBP,TRPM1,SPRR1B
TF	Factor: FOXO1A:ETV7; motif: NWMAACAGGAMNNNCTTCCNN; match class: 1	TF:M08304_1	false	1.2351028490206178e-9	8.908296876491494	7718	116	41	62700	DPM2,HIGD1B,HBZ,SPRR2B,RAB38,MUC2,TCF19,RPLP2,BLK,GUCA2A,SLC12A7,CITED2,FAM156A,RENBP,TOP3B,MYH11,SFN,CST6,OPN1LW,PRSS1,PROP1,UPK1A,GAGE2E,SSX4,BCL2A1,ARHGEF5,DYNLL1,NDUFB11,VCX2,CAMK1,SLC22A18,TSC22D3,CTAG2,OPRL1,TJP1,TYROBP,CALML3,CRNN,CRYGA,FDPS,RPS27
TF	Factor: SREBP-1; motif: NGTSRGGTGAN	TF:M10075	false	1.2711385346864301e-9	8.895807115400968	4552	116	31	62700	HBZ,POLR2J,MUC2,RPLP2,GUCA2A,SEC61G,S100A12,RENBP,TOP3B,EMD,PRSS1,PPP2R3B,TNFRSF10A,MT3,ARL2BP,GAGE2E,SSX4,TMEM69,MSTO1,ARHGEF5,SAA1,VCX2,TAF7,SLC22A18,GSTA4,TSC22D3,CTAG2,TJP1,S100A6,AIMP2,CRNN
TF	Factor: SREBP-2; motif: RTGGGGTGAY	TF:M07406	false	1.2785125554782267e-9	8.893295002680166	6070	116	36	62700	PIR,HIGD1B,HBZ,POLR2J,ZNHIT2,MUC2,SCGB1D2,GUCA2A,SEC61G,S100A12,RENBP,TOP3B,YARS2,IFNG,RPS12,OPN1LW,OCA2,ARL2BP,GAGE2E,SSX4,CDK4,MSTO1,BCL2A1,ARHGEF5,SAA1,NDUFB11,TAF7,SLC22A18,GSTA4,CCHCR1,TSC22D3,CTAG2,TJP1,S100A6,CRNN,SPRR1B
TF	Factor: RXRA; motif: RRGGTCATGACCYY	TF:M04490	false	1.285457239306788e-9	8.89094236557264	7729	116	41	62700	PIR,HIGD1B,CDIPT,HBZ,POLR2J,TCF19,CBS,OR1L3,SCGB1D2,GUCA2A,CST4,SEC61G,FAM156A,YARS2,FOXO4,KCNJ4,GPR34,CST6,HPRT1,PRSS1,ARL2BP,SSX4,AKR1C4,TMEM69,PTTG1,DUSP12,SAA1,MT1A,KLF13,VCX2,SLC22A18,GSTA4,CCHCR1,CTAG2,OPRL1,TJP1,AIMP2,TYROBP,CALML3,TRPM1,RPS27
TF	Factor: Oct3; motif: NYWTTSWTATGCAAAT	TF:M09646	false	1.381825921099415e-9	8.859546664825627	5772	116	35	62700	PIR,HIGD1B,ASCL2,TP53I3,CST4,CCL23,SEC61G,FAM156A,YARS2,TMPRSS11E,SH3BGRL,FOXO4,POLR2K,IFNG,GPR34,CST6,HPRT1,ARMCX6,PRSS1,ARL2BP,AKR1C4,TAS2R7,CDK4,KRT31,PTTG1,BCL2A1,DUSP12,GADD45A,EIF4EBP1,NDUFB11,MT1A,TAF7,SLC22A18,TJP1,SPRR1B
TF	Factor: sp4; motif: NNGNARGRGGCGGRGCNNRR; match class: 1	TF:M10072_1	false	1.4125595095001776e-9	8.849993246798338	6414	116	37	62700	TMSB10,CDIPT,HBZ,POLR2J,ZNHIT2,RAB38,ASCL2,TCF19,CBS,RPLP2,SLC12A7,IER2,SFN,SPINK2,FOXO4,KCNJ4,EMD,CST6,HPRT1,OCA2,PPP2R3B,MT3,ARL2BP,MSTO1,DUSP23,DUSP12,GADD45A,DYNLL1,EIF4EBP1,SOCS1,NDUFB11,KLF13,CCHCR1,RGCC,TJP1,ICOSLG,MCTS1
TF	Factor: RELB; motif: NNATTCCCCNN	TF:M09784	false	1.4247480740131517e-9	8.846261921436795	5469	116	34	62700	DPM2,TMSB10,ZNHIT2,MUC2,OR1L3,SCGB1D2,BLK,GUCA2A,CCL23,CITED2,MRPL51,S100A12,IER2,MYH11,SFN,S100A8,PPT2,FOXO4,CST6,ARMCX6,PRSS1,PROP1,SAA1,TAF7,SLC22A18,CCHCR1,CTAG2,ICOSLG,S100A6,AIMP2,CRNN,CRYGA,FDPS,SPRR1B
TF	Factor: AR; motif: NGNACANNNTGTTCYNN	TF:M09589	false	1.4828672024906015e-9	8.828897740278371	5173	116	33	62700	TMSB10,PIR,CDIPT,POLR2J,ZNHIT2,SPRR2B,RAB38,GUCA2A,CST4,SLC12A7,CITED2,S100A12,YARS2,FTL,SH3BGRL,RPS12,OPN1LW,OCA2,PROP1,PPP2R3B,CDK4,KRT31,BCL2A1,DUSP23,EIF4EBP1,SAA1,VCX2,TAF7,CTAG2,S100A6,TYROBP,CRNN,RPS27
TF	Factor: HNF-4alpha; motif: AGTCCAAR	TF:M04903	false	1.4915934690473654e-9	8.826349526868052	7087	116	39	62700	DPM2,POLR2J,TCF19,CBS,OR1L3,RPLP2,SCGB1D2,BLK,TP53I3,SLC25A24,CST4,CCL23,UQCR10,YARS2,SPINK2,POLR2K,GPR34,ARMCX6,UPK1A,ARL2BP,SSX4,AKR1C4,TMEM69,KRT31,BCL2A1,DUSP23,DUSP12,DYNLL1,EIF4EBP1,SOCS1,MT1A,VCX2,SLC22A18,TSC22D3,RGCC,OPRL1,MCTS1,CALML3,TRPM1
TF	Factor: c-Myc:Max; motif: NNNNNNNCACGTGNNNNNNN; match class: 1	TF:M00615_1	false	1.5041996544394433e-9	8.822694515428822	6757	116	38	62700	ZNHIT2,ASCL2,CBS,RPLP2,GUCA2A,SLC12A7,CITED2,SEC61G,FAM156A,IER2,RENBP,S100A8,KCNJ4,RPS12,GPR34,ARMCX6,OCA2,PROP1,PPP2R3B,MT3,GAGE2E,AKR1C4,TMEM69,CDK4,MSTO1,DUSP23,EIF4EBP1,IDH3G,MT1A,KLF13,VCX2,CAMK1,CTAG2,OPRL1,TJP1,ICOSLG,S100A6,AIMP2
TF	Factor: c-Myc:Max; motif: NNNNNNNCACGTGNNNNNNN	TF:M00615	false	1.5041996544394433e-9	8.822694515428822	6757	116	38	62700	ZNHIT2,ASCL2,CBS,RPLP2,GUCA2A,SLC12A7,CITED2,SEC61G,FAM156A,IER2,RENBP,S100A8,KCNJ4,RPS12,GPR34,ARMCX6,OCA2,PROP1,PPP2R3B,MT3,GAGE2E,AKR1C4,TMEM69,CDK4,MSTO1,DUSP23,EIF4EBP1,IDH3G,MT1A,KLF13,VCX2,CAMK1,CTAG2,OPRL1,TJP1,ICOSLG,S100A6,AIMP2
TF	Factor: T3R-beta; motif: NRGGTCAAAGGTCAN; match class: 1	TF:M11816_1	false	1.5101316764796443e-9	8.820985182590777	4879	116	32	62700	PIR,HBZ,RAB38,TCF19,SCGB1D2,BLK,TP53I3,SLC25A24,CST4,UQCR10,IER2,RENBP,TOP3B,SFN,PPT2,FOXO4,POLR2K,CST6,ARMCX6,AKR1C4,TMEM69,DUSP23,GADD45A,IDH3G,VCX2,CAMK1,GSTA4,CCHCR1,OPRL1,AIMP2,TYROBP,GP9
TF	Factor: AP-4; motif: RNCAGCTGC	TF:M00927	false	1.5132075401751212e-9	8.82010150332412	6432	116	37	62700	HBZ,POLR2J,MUC2,BLK,TP53I3,SLC25A24,CST4,CITED2,UQCR10,YARS2,SH3BGRL,MYH11,SFN,S100A8,KCNJ4,POLR2K,OCA2,PRSS1,PROP1,TNFRSF10A,MT3,CDK4,KRT31,MSTO1,DUSP23,EIF4EBP1,SOCS1,SAA1,IDH3G,KLF13,TSC22D3,ICOSLG,S100A6,CALML3,TRPM1,FDPS,RPS27
TF	Factor: AP-4; motif: YCAGCTGNKN	TF:M10097	false	1.5132075401751212e-9	8.82010150332412	6110	116	36	62700	HIGD1B,CDIPT,ASCL2,OR1L3,SCGB1D2,BLK,GUCA2A,YARS2,FTL,MYH11,CST6,ARMCX6,TNFRSF10A,MT3,CDK4,KRT31,PTTG1,DUSP12,GADD45A,SAA1,IDH3G,MT1A,VCX2,CAMK1,SLC22A18,TSC22D3,CTAG2,RGCC,OPRL1,ICOSLG,TYROBP,GP9,CALML3,TRPM1,CRNN,RPS27
TF	Factor: FLI-1; motif: NAYTTCCGGT	TF:M08913	false	1.5841911979148574e-9	8.80019240406704	8488	116	43	62700	DPM2,CDIPT,POLR2J,ZNHIT2,MUC2,ASCL2,CBS,RPLP2,TP53I3,SLC25A24,SEC61G,FAM156A,MRPL51,IER2,TOP3B,YARS2,SH3BGRL,SFN,SPINK2,POLR2K,IFNG,EMD,RPS12,ARMCX6,MT3,ARL2BP,TMEM69,ARHGEF5,DUSP23,GADD45A,SOCS1,IDH3G,TAF7,GSTA4,TSC22D3,CTAG2,RGCC,TJP1,ICOSLG,AIMP2,MCTS1,FDPS,RPS27
TF	Factor: FOXO1A; motif: AAACAA; match class: 1	TF:M03823_1	false	1.6061019618814187e-9	8.79422688740301	9215	116	45	62700	DPM2,TMSB10,HIGD1B,CDIPT,RAB38,OR1L3,SCGB1D2,BLK,SLC25A24,CCL23,FAM156A,S100A12,IER2,RENBP,TOP3B,TMPRSS11E,SH3BGRL,MYH11,FOXO4,POLR2K,IFNG,RPS12,GPR34,ARMCX6,UPK1A,PPP2R3B,AKR1C4,TAS2R7,TMEM69,CDK4,PTTG1,BCL2A1,ARHGEF5,DUSP23,GADD45A,TAF7,CCHCR1,TSC22D3,OPRL1,TJP1,MCTS1,TYROBP,CRNN,CRYGA,SPRR1B
TF	Factor: SRY; motif: TTGTTT; match class: 1	TF:M03854_1	false	1.6061019618814187e-9	8.79422688740301	9215	116	45	62700	DPM2,TMSB10,HIGD1B,CDIPT,RAB38,OR1L3,SCGB1D2,BLK,SLC25A24,CCL23,FAM156A,S100A12,IER2,RENBP,TOP3B,TMPRSS11E,SH3BGRL,MYH11,FOXO4,POLR2K,IFNG,RPS12,GPR34,ARMCX6,UPK1A,PPP2R3B,AKR1C4,TAS2R7,TMEM69,CDK4,PTTG1,BCL2A1,ARHGEF5,DUSP23,GADD45A,TAF7,CCHCR1,TSC22D3,OPRL1,TJP1,MCTS1,TYROBP,CRNN,CRYGA,SPRR1B
TF	Factor: AR; motif: GGNACRNNRTGTWCT	TF:M01201	false	1.612964405122321e-9	8.792375216510314	6448	116	37	62700	DPM2,TMSB10,PIR,HBZ,POLR2J,ZNHIT2,RPLP2,SCGB1D2,SLC25A24,CITED2,RENBP,TOP3B,KCNJ4,RPS12,OPN1LW,OCA2,PROP1,PPP2R3B,TNFRSF10A,KRT31,PTTG1,BCL2A1,DUSP23,GADD45A,SAA1,MT1A,VCX2,CTAG2,OPRL1,TJP1,ICOSLG,S100A6,AIMP2,MCTS1,TYROBP,CRYGA,FDPS
TF	Factor: FAC1; motif: NNNCAMAACACRNA	TF:M00456	false	1.6174075443578376e-9	8.791180535464715	8141	116	42	62700	CDIPT,RAB38,OR1L3,SCGB1D2,TP53I3,SLC25A24,CST4,CCL23,CITED2,UQCR10,SEC61G,MRPL51,S100A12,RENBP,TOP3B,YARS2,FTL,SH3BGRL,S100A8,PPT2,FOXO4,RPS12,GPR34,CST6,UPK1A,GAGE2E,AKR1C4,TAS2R7,KRT31,MSTO1,BCL2A1,DUSP23,NDUFB11,TAF7,CAMK1,OPRL1,MCTS1,TYROBP,GP9,CRNN,CRYGA,FDPS
TF	Factor: NR1B2; motif: RAGGTCRTGACCTY	TF:M11800	false	1.6360279383241e-9	8.786209284187686	3762	116	28	62700	HIGD1B,HBZ,POLR2J,MUC2,TCF19,CBS,SEC61G,YARS2,FOXO4,KCNJ4,GPR34,CST6,PRSS1,ARL2BP,SSX4,TMEM69,PTTG1,MT1A,KLF13,VCX2,GSTA4,CCHCR1,CTAG2,TJP1,AIMP2,TYROBP,CALML3,RPS27
TF	Factor: CLOCK; motif: CNGNCACGTGNNNM	TF:M09884	false	1.6381655317986082e-9	8.785642216180925	8499	116	43	62700	POLR2J,ZNHIT2,ASCL2,CBS,GUCA2A,TP53I3,CST4,CCL23,SLC12A7,CITED2,UQCR10,FAM156A,IER2,RENBP,SFN,S100A8,KCNJ4,RPS12,CST6,ARMCX6,OCA2,PPP2R3B,GAGE2E,CDK4,MSTO1,GADD45A,EIF4EBP1,SOCS1,SAA1,MT1A,VCX2,CAMK1,GSTA4,CCHCR1,TSC22D3,CTAG2,OPRL1,ICOSLG,S100A6,AIMP2,GP9,CALML3,CRYGA
TF	Factor: Sox-10; motif: MAANRRNNNCWTTGTT	TF:M10065	false	1.7927203810331079e-9	8.746487444093372	7136	116	39	62700	TMSB10,HBZ,SPRR2B,MUC2,SCGB1D2,BLK,SLC25A24,CCL23,CITED2,SEC61G,MRPL51,S100A12,RENBP,TMPRSS11E,FTL,SH3BGRL,SFN,S100A8,SPINK2,POLR2K,IFNG,CST6,ARMCX6,OCA2,PRSS1,GAGE2E,AKR1C4,CDK4,BCL2A1,DUSP23,GADD45A,TSC22D3,CALML3,TRPM1,CRNN,CRYGA,FDPS,SPRR1B,RPS27
TF	Factor: Elk-1:Pax-5; motif: ACCGGAACYACGCWTSANYG; match class: 1	TF:M08225_1	false	1.8104765503687808e-9	8.742207095873976	8172	116	42	62700	DPM2,PIR,ZNHIT2,RAB38,MUC2,RPLP2,GUCA2A,SLC25A24,SLC12A7,CITED2,FAM156A,MRPL51,RENBP,TOP3B,SH3BGRL,PPT2,FOXO4,KCNJ4,RPS12,OPN1LW,PPP2R3B,TNFRSF10A,MT3,GAGE2E,TMEM69,GADD45A,DYNLL1,EIF4EBP1,SOCS1,IDH3G,MT1A,KLF13,VCX2,TAF7,GSTA4,CTAG2,OPRL1,TJP1,ICOSLG,S100A6,TRPM1,FDPS
TF	Factor: SF-1; motif: NYYCAAGGYCA	TF:M10084	false	1.8453967028862106e-9	8.733910259664782	4058	116	29	62700	HBZ,RPLP2,SCGB1D2,GUCA2A,CST4,CCL23,CITED2,UQCR10,FAM156A,S100A12,TOP3B,YARS2,MYH11,HPRT1,OCA2,PROP1,UPK1A,MT3,GAGE2E,TMEM69,EIF4EBP1,IDH3G,VCX2,TAF7,RGCC,ICOSLG,CALML3,CRYGA,SPRR1B
TF	Factor: Fli-1:C/EBPdelta; motif: NNCGGAWATTGCGCAAT	TF:M08469	false	1.894273822737528e-9	8.722557242276556	6816	116	38	62700	DPM2,TMSB10,HIGD1B,CDIPT,POLR2J,ZNHIT2,MUC2,CBS,SCGB1D2,TP53I3,CITED2,MRPL51,S100A12,RENBP,TOP3B,YARS2,SH3BGRL,IFNG,GPR34,TNFRSF10A,ARL2BP,GAGE2E,SSX4,TAS2R7,KRT31,MSTO1,PTTG1,BCL2A1,DUSP23,DYNLL1,SOCS1,IDH3G,GSTA4,TSC22D3,CTAG2,TYROBP,TRPM1,RPS27
TF	Factor: SREBP; motif: VNNVTCACCCYA	TF:M00776	false	1.9075526360739587e-9	8.719523469498336	6489	116	37	62700	PIR,POLR2J,ZNHIT2,MUC2,SCGB1D2,GUCA2A,SEC61G,S100A12,RENBP,TOP3B,TMPRSS11E,FTL,POLR2K,EMD,RPS12,ARMCX6,OCA2,PPP2R3B,ARL2BP,GAGE2E,SSX4,MSTO1,BCL2A1,ARHGEF5,SAA1,NDUFB11,SLC22A18,GSTA4,TSC22D3,CTAG2,OPRL1,TJP1,S100A6,CRNN,CRYGA,SPRR1B,RPS27
TF	Factor: ATF-1; motif: CYYTGACGTCA	TF:M00691	false	1.909974284953294e-9	8.718972479861208	4929	116	32	62700	DPM2,CDIPT,OR1L3,SCGB1D2,BLK,SLC12A7,CITED2,FAM156A,SH3BGRL,SFN,FOXO4,POLR2K,EMD,RPS12,CST6,HPRT1,OPN1LW,OCA2,PROP1,PPP2R3B,TNFRSF10A,MT3,GAGE2E,IDH3G,KLF13,VCX2,CAMK1,TSC22D3,ICOSLG,AIMP2,TYROBP,CALML3
TF	Factor: DEC1; motif: CNCACRTGASC	TF:M03572	false	1.9109717877043682e-9	8.718745724527801	6819	116	38	62700	HBZ,ZNHIT2,MUC2,TCF19,CBS,GUCA2A,SLC12A7,CITED2,SEC61G,MRPL51,RENBP,S100A8,PPT2,KCNJ4,GPR34,OPN1LW,ARMCX6,OCA2,UPK1A,TNFRSF10A,GAGE2E,AKR1C4,TAS2R7,CDK4,MSTO1,PTTG1,DUSP23,DUSP12,IDH3G,MT1A,VCX2,CAMK1,CCHCR1,CTAG2,OPRL1,TJP1,AIMP2,SPRR1B
TF	Factor: GR; motif: RGWACATWATGTWCY	TF:M11847	false	1.9424757164445255e-9	8.711644401757454	5540	116	34	62700	TMSB10,PIR,CDIPT,POLR2J,ZNHIT2,CST4,CITED2,SEC61G,S100A12,YARS2,TMPRSS11E,FTL,S100A8,RPS12,GPR34,OPN1LW,OCA2,PROP1,PPP2R3B,GAGE2E,CDK4,KRT31,BCL2A1,DUSP23,SOCS1,SAA1,VCX2,CTAG2,RGCC,OPRL1,TJP1,MCTS1,TYROBP,GP9
TF	Factor: AP-2gamma; motif: NTGSCCTGRGGSNN	TF:M09591	false	1.9505741257122045e-9	8.709837540980962	8549	116	43	62700	TMSB10,PIR,HIGD1B,CDIPT,HBZ,ASCL2,CBS,GUCA2A,TP53I3,CST4,SLC12A7,CITED2,UQCR10,IER2,RENBP,YARS2,FTL,MYH11,SFN,PPT2,FOXO4,POLR2K,CST6,HPRT1,OCA2,PRSS1,PPP2R3B,MT3,SSX4,AKR1C4,CDK4,IDH3G,KLF13,CAMK1,SLC22A18,CCHCR1,TSC22D3,CTAG2,RGCC,AIMP2,GP9,TRPM1,CRNN
TF	Factor: Pax-2; motif: NNNNGTCANGNRTKANNNN	TF:M00098	false	1.9730898284768934e-9	8.704853142257301	7847	116	41	62700	PIR,HIGD1B,HBZ,ZNHIT2,TCF19,GUCA2A,SLC25A24,SLC12A7,MRPL51,IER2,TOP3B,TMPRSS11E,SH3BGRL,MYH11,S100A8,FOXO4,KCNJ4,IFNG,RPS12,GPR34,CST6,OCA2,PROP1,PPP2R3B,ARL2BP,AKR1C4,TAS2R7,CDK4,BCL2A1,DUSP23,DUSP12,SAA1,MT1A,KLF13,CAMK1,GSTA4,S100A6,TYROBP,TRPM1,CRNN,CRYGA
TF	Factor: Six-2; motif: NNGTATCRNN	TF:M11030	false	1.978116021952906e-9	8.703748239424275	7163	116	39	62700	TMSB10,ZNHIT2,SPRR2B,RAB38,OR1L3,RPLP2,SCGB1D2,CCL23,UQCR10,FAM156A,TOP3B,TMPRSS11E,FOXO4,POLR2K,IFNG,EMD,RPS12,GPR34,ARMCX6,PRSS1,TNFRSF10A,ARL2BP,AKR1C4,TMEM69,MSTO1,BCL2A1,ARHGEF5,DYNLL1,SAA1,IDH3G,VCX2,TSC22D3,CTAG2,TJP1,CRNN,CRYGA,FDPS,SPRR1B,RPS27
TF	Factor: TFEA; motif: RGTCACGTGA	TF:M10100	false	2.008006795437091e-9	8.697234821798016	6179	116	36	62700	HIGD1B,HBZ,MUC2,SLC25A24,CCL23,SLC12A7,FAM156A,S100A12,RENBP,TOP3B,FTL,SH3BGRL,MYH11,SFN,KCNJ4,HPRT1,ARMCX6,OCA2,PROP1,PPP2R3B,TNFRSF10A,MT3,CDK4,MSTO1,ARHGEF5,GADD45A,VCX2,CAMK1,GSTA4,TSC22D3,CTAG2,RGCC,OPRL1,S100A6,TRPM1,SPRR1B
TF	Factor: HSF1; motif: GAANNTTCTRGNAN	TF:M02017	false	2.0542872995182652e-9	8.6873388188351	4079	116	29	62700	PIR,HIGD1B,ZNHIT2,RPLP2,CST4,SLC12A7,MRPL51,IER2,TMPRSS11E,FTL,SFN,S100A8,CST6,HPRT1,OPN1LW,PRSS1,UPK1A,MT3,TAS2R7,KRT31,BCL2A1,GADD45A,DYNLL1,SOCS1,MT1A,TAF7,SLC22A18,OPRL1,SPRR1B
TF	Factor: DBP; motif: TTRCATAANN	TF:M07038	false	2.1709568094525518e-9	8.663348816620667	5565	116	34	62700	PIR,CDIPT,SPRR2B,RAB38,ASCL2,OR1L3,BLK,GUCA2A,TP53I3,CST4,S100A12,TMPRSS11E,SH3BGRL,S100A8,FOXO4,POLR2K,IFNG,GPR34,ARMCX6,OCA2,PRSS1,SSX4,AKR1C4,KRT31,MSTO1,OPRL1,S100A6,MCTS1,GP9,TRPM1,CRNN,CRYGA,FDPS,RPS27
TF	Factor: AP-2beta; motif: NSCCNNNGGSN; match class: 1	TF:M11478_1	false	2.179769334631301e-9	8.661589461439892	8225	116	42	62700	CDIPT,POLR2J,RAB38,CBS,BLK,TP53I3,CST4,SLC12A7,CITED2,UQCR10,FAM156A,MRPL51,IER2,RENBP,YARS2,MYH11,S100A8,KCNJ4,POLR2K,CST6,HPRT1,OPN1LW,OCA2,PRSS1,PPP2R3B,MT3,ARL2BP,CDK4,KRT31,PTTG1,SOCS1,NDUFB11,KLF13,CAMK1,TSC22D3,CTAG2,RGCC,OPRL1,ICOSLG,S100A6,TYROBP,GP9
TF	Factor: p63; motif: RRACATGTCNRGACATGTYY	TF:M01656	false	2.217914246318096e-9	8.654055249472169	3817	116	28	62700	HBZ,MUC2,SCGB1D2,TP53I3,S100A12,YARS2,TMPRSS11E,FTL,MYH11,SFN,S100A8,HPRT1,TNFRSF10A,ARHGEF5,GADD45A,SOCS1,IDH3G,MT1A,VCX2,CAMK1,CCHCR1,TSC22D3,AIMP2,MCTS1,CALML3,TRPM1,CRYGA,RPS27
TF	Factor: GATA-1; motif: NTGNNNNNNNSAGATAAGR	TF:M09621	false	2.253883974102582e-9	8.647068444414119	5574	116	34	62700	PIR,CDIPT,OR1L3,GUCA2A,TP53I3,SLC25A24,CITED2,UQCR10,IER2,TMPRSS11E,FTL,MYH11,PPT2,FOXO4,RPS12,GPR34,PRSS1,UPK1A,MT3,GAGE2E,SSX4,KRT31,MSTO1,PTTG1,ARHGEF5,DUSP23,SAA1,TAF7,SLC22A18,GP9,CALML3,FDPS,SPRR1B,RPS27
TF	Factor: BTEB2; motif: GNAGGGGGNGGGSSNN	TF:M03814	false	2.2888119634821373e-9	8.640389885165789	5270	116	33	62700	TMSB10,CDIPT,HBZ,ASCL2,CBS,OR1L3,RPLP2,GUCA2A,TP53I3,SLC12A7,IER2,RENBP,FTL,SFN,S100A8,FOXO4,KCNJ4,EMD,HPRT1,PROP1,TNFRSF10A,CDK4,ARHGEF5,DUSP12,GADD45A,SOCS1,MT1A,KLF13,CAMK1,OPRL1,TJP1,S100A6,CRYGA
TF	Factor: ZNF300; motif: SWGGGGGSN; match class: 1	TF:M07486_1	false	2.2957420718346387e-9	8.63907690681034	7544	116	40	62700	TMSB10,HBZ,POLR2J,MUC2,ASCL2,CBS,GUCA2A,TP53I3,CST4,SLC12A7,CITED2,MYH11,PPT2,FOXO4,KCNJ4,EMD,CST6,OPN1LW,OCA2,PRSS1,PROP1,PPP2R3B,MT3,GAGE2E,CDK4,KRT31,DYNLL1,EIF4EBP1,SOCS1,NDUFB11,KLF13,CAMK1,CTAG2,RGCC,TJP1,ICOSLG,S100A6,AIMP2,TYROBP,CALML3
TF	Factor: RUNX2; motif: NRACCGCAAACCGCAN; match class: 1	TF:M04106_1	false	2.2957420718346387e-9	8.63907690681034	8597	116	43	62700	TMSB10,PIR,HIGD1B,POLR2J,MUC2,ASCL2,CBS,RPLP2,BLK,SLC25A24,CITED2,SEC61G,IER2,RENBP,TOP3B,FTL,S100A8,PPT2,POLR2K,EMD,RPS12,HPRT1,ARMCX6,UPK1A,ARL2BP,SSX4,TMEM69,PTTG1,ARHGEF5,GADD45A,DYNLL1,EIF4EBP1,IDH3G,KLF13,CAMK1,GSTA4,RGCC,TJP1,ICOSLG,S100A6,TYROBP,CALML3,CRYGA
TF	Factor: Kaiso; motif: GCMGGGRGCRGS; match class: 1	TF:M03876_1	false	2.2957420718346387e-9	8.63907690681034	9325	116	45	62700	TMSB10,HIGD1B,CDIPT,POLR2J,ZNHIT2,MUC2,ASCL2,TCF19,CBS,SLC25A24,SLC12A7,CITED2,IER2,RENBP,TOP3B,FTL,SFN,SPINK2,PPT2,KCNJ4,EMD,RPS12,HPRT1,OCA2,PPP2R3B,TNFRSF10A,ARL2BP,KRT31,ARHGEF5,DYNLL1,SOCS1,NDUFB11,KLF13,CCHCR1,TSC22D3,CTAG2,RGCC,OPRL1,TJP1,ICOSLG,AIMP2,GP9,CALML3,TRPM1,RPS27
TF	Factor: JUNB:C-JUN; motif: KRTGACGTCATN; match class: 1	TF:M08945_1	false	2.304516721862057e-9	8.637420136232857	5894	116	35	62700	HIGD1B,RAB38,OR1L3,RPLP2,SCGB1D2,BLK,SLC12A7,SEC61G,FAM156A,RENBP,SH3BGRL,MYH11,EMD,HPRT1,OCA2,PPP2R3B,ARL2BP,KRT31,MSTO1,BCL2A1,DYNLL1,IDH3G,MT1A,KLF13,VCX2,GSTA4,TSC22D3,TJP1,AIMP2,GP9,CALML3,CRNN,CRYGA,FDPS,RPS27
TF	Factor: Sp2; motif: NYSGCCCCGCCCCCY	TF:M03567	false	2.3336357689028675e-9	8.63196692716791	7895	116	41	62700	DPM2,TMSB10,CDIPT,POLR2J,RAB38,ASCL2,CBS,BLK,SLC25A24,SLC12A7,CITED2,UQCR10,FAM156A,MRPL51,IER2,SPINK2,FOXO4,KCNJ4,EMD,CST6,HPRT1,OCA2,PPP2R3B,TNFRSF10A,MT3,ARL2BP,CDK4,MSTO1,DUSP23,GADD45A,DYNLL1,EIF4EBP1,SOCS1,KLF13,VCX2,CAMK1,TSC22D3,RGCC,OPRL1,TJP1,ICOSLG
TF	Factor: TORC2; motif: TGGGCTKKD	TF:M07341	false	2.339631199754484e-9	8.6308525958098	4974	116	32	62700	TMSB10,HIGD1B,POLR2J,RAB38,ASCL2,SCGB1D2,CCL23,FAM156A,IER2,FTL,SH3BGRL,MYH11,SFN,GPR34,PROP1,UPK1A,GAGE2E,SSX4,TMEM69,KRT31,GADD45A,IDH3G,NDUFB11,KLF13,SLC22A18,TSC22D3,CTAG2,TJP1,ICOSLG,S100A6,GP9,CRNN
TF	Factor: GR; motif: GGTACAANNTGTYCTK	TF:M00205	false	2.3780874634984742e-9	8.623772176539772	6877	116	38	62700	PIR,CDIPT,HBZ,ZNHIT2,RAB38,OR1L3,SCGB1D2,GUCA2A,TP53I3,CST4,SLC12A7,S100A12,TMPRSS11E,SH3BGRL,S100A8,RPS12,HPRT1,ARMCX6,OCA2,PRSS1,PROP1,GAGE2E,SSX4,TAS2R7,CDK4,BCL2A1,DUSP23,IDH3G,VCX2,TAF7,CAMK1,CTAG2,S100A6,MCTS1,TYROBP,GP9,TRPM1,CRNN
TF	Factor: GR; motif: RGNACANMNTGTNCY	TF:M09941	false	2.411132544345621e-9	8.617778915007987	5905	116	35	62700	TMSB10,PIR,POLR2J,ZNHIT2,SCGB1D2,GUCA2A,S100A12,YARS2,TMPRSS11E,FTL,SH3BGRL,RPS12,HPRT1,OPN1LW,OCA2,PROP1,PPP2R3B,SSX4,CDK4,KRT31,PTTG1,BCL2A1,DUSP23,EIF4EBP1,SOCS1,SAA1,MT1A,VCX2,TAF7,CTAG2,RGCC,OPRL1,ICOSLG,MCTS1,TYROBP
TF	Factor: FOSB:JUND; motif: NNTNACTNATN	TF:M08928	false	2.443768070222771e-9	8.611940013896776	6228	116	36	62700	HBZ,SPRR2B,RAB38,MUC2,SCGB1D2,TP53I3,CST4,CCL23,TMPRSS11E,SFN,S100A8,PPT2,FOXO4,POLR2K,IFNG,RPS12,GPR34,CST6,PRSS1,ARL2BP,CDK4,KRT31,PTTG1,BCL2A1,DUSP23,DUSP12,VCX2,TAF7,SLC22A18,CCHCR1,MCTS1,TRPM1,CRNN,CRYGA,FDPS,SPRR1B
TF	Factor: ZNF532; motif: NGGRGCTGGG; match class: 1	TF:M12732_1	false	2.4770433261694173e-9	8.606066397067075	3568	116	27	62700	DPM2,TMSB10,CDIPT,HBZ,CBS,GUCA2A,SLC25A24,CITED2,MYH11,S100A8,KCNJ4,CST6,OPN1LW,PPP2R3B,GADD45A,DYNLL1,EIF4EBP1,SOCS1,CAMK1,SLC22A18,GSTA4,TSC22D3,CTAG2,OPRL1,TYROBP,TRPM1,FDPS
TF	Factor: AP-2alphaA; motif: ANMGCCTNAGGCKNT	TF:M01047	false	2.5962496832073848e-9	8.585653543449158	8634	116	43	62700	CDIPT,POLR2J,ASCL2,TCF19,CBS,SCGB1D2,TP53I3,CST4,UQCR10,MRPL51,IER2,RENBP,YARS2,FTL,MYH11,KCNJ4,POLR2K,CST6,OPN1LW,OCA2,PRSS1,PPP2R3B,MT3,ARL2BP,TMEM69,CDK4,GADD45A,EIF4EBP1,SOCS1,IDH3G,NDUFB11,KLF13,CAMK1,SLC22A18,CCHCR1,TSC22D3,RGCC,OPRL1,ICOSLG,S100A6,TYROBP,GP9,TRPM1
TF	Factor: AP-2alphaA; motif: ANMGCCTNAGGCKNT; match class: 1	TF:M01047_1	false	2.5962496832073848e-9	8.585653543449158	8634	116	43	62700	CDIPT,POLR2J,ASCL2,TCF19,CBS,SCGB1D2,TP53I3,CST4,UQCR10,MRPL51,IER2,RENBP,YARS2,FTL,MYH11,KCNJ4,POLR2K,CST6,OPN1LW,OCA2,PRSS1,PPP2R3B,MT3,ARL2BP,TMEM69,CDK4,GADD45A,EIF4EBP1,SOCS1,IDH3G,NDUFB11,KLF13,CAMK1,SLC22A18,CCHCR1,TSC22D3,RGCC,OPRL1,ICOSLG,S100A6,TYROBP,GP9,TRPM1
TF	Factor: GLI; motif: NGACCMCCCAN	TF:M07290	false	2.7329554687028463e-9	8.563367444726728	7249	116	39	62700	TMSB10,HBZ,POLR2J,ZNHIT2,CBS,OR1L3,TP53I3,CST4,SLC12A7,IER2,RENBP,YARS2,MYH11,SFN,FOXO4,KCNJ4,EMD,OPN1LW,UPK1A,PPP2R3B,SSX4,CDK4,KRT31,PTTG1,BCL2A1,ARHGEF5,GADD45A,DYNLL1,EIF4EBP1,VCX2,CAMK1,RGCC,TJP1,ICOSLG,S100A6,AIMP2,TYROBP,GP9,CRNN
TF	Factor: rfx3:SREBP-2; motif: ATGGYAACRTCACGTGAY; match class: 1	TF:M08412_1	false	2.7514117718101933e-9	8.56044440894053	4420	116	30	62700	DPM2,HIGD1B,POLR2J,RAB38,TCF19,RPLP2,GUCA2A,CCL23,SLC12A7,FAM156A,MRPL51,S100A12,RENBP,TOP3B,YARS2,FTL,HPRT1,OPN1LW,MT3,GAGE2E,AKR1C4,KRT31,ARHGEF5,CAMK1,GSTA4,CCHCR1,RGCC,AIMP2,TYROBP,TRPM1
TF	Factor: AR; motif: GGTACANNRTGTTCT	TF:M00481	false	2.800293592186335e-9	8.552796433378434	5012	116	32	62700	DPM2,TMSB10,PIR,HBZ,POLR2J,ZNHIT2,RPLP2,SCGB1D2,CST4,CITED2,S100A12,RENBP,OPN1LW,OCA2,PROP1,PPP2R3B,CDK4,KRT31,PTTG1,BCL2A1,DUSP23,GADD45A,SOCS1,SAA1,MT1A,VCX2,CTAG2,TJP1,ICOSLG,AIMP2,TYROBP,FDPS
TF	Factor: foxl2; motif: NNYGTAAACAN	TF:M11579	false	3.0094974143831344e-9	8.521506025464168	5956	116	35	62700	ZNHIT2,SPRR2B,RAB38,OR1L3,RPLP2,CCL23,CITED2,MRPL51,RENBP,TOP3B,TMPRSS11E,FTL,PPT2,FOXO4,IFNG,GPR34,OCA2,PRSS1,GAGE2E,AKR1C4,TMEM69,CDK4,MSTO1,DUSP23,DUSP12,EIF4EBP1,VCX2,TAF7,SLC22A18,TSC22D3,OPRL1,TJP1,MCTS1,CALML3,SPRR1B
TF	Factor: SAP-1; motif: NTCGTAAATGCN	TF:M11438	false	3.0527772030207683e-9	8.515304890109926	5960	116	35	62700	CDIPT,POLR2J,ZNHIT2,RAB38,GUCA2A,CITED2,MRPL51,IER2,TOP3B,YARS2,SH3BGRL,PPT2,POLR2K,EMD,HPRT1,PRSS1,UPK1A,PPP2R3B,TNFRSF10A,ARL2BP,SSX4,TAS2R7,TMEM69,BCL2A1,ARHGEF5,EIF4EBP1,NDUFB11,MT1A,VCX2,TAF7,GSTA4,S100A6,CRYGA,FDPS,RPS27
TF	Factor: Elf-1; motif: ACTTCCGGG	TF:M04714	false	3.0527772030207683e-9	8.515304890109926	7969	116	41	62700	DPM2,CDIPT,POLR2J,ZNHIT2,MUC2,ASCL2,CBS,RPLP2,BLK,SLC25A24,FAM156A,MRPL51,IER2,TOP3B,YARS2,SH3BGRL,POLR2K,EMD,CST6,ARMCX6,MT3,ARL2BP,AKR1C4,TMEM69,ARHGEF5,DUSP23,GADD45A,SOCS1,IDH3G,KLF13,TAF7,GSTA4,TSC22D3,CTAG2,RGCC,TJP1,ICOSLG,AIMP2,MCTS1,FDPS,RPS27
TF	Factor: CREB; motif: NSTGACGTMANN	TF:M00178	false	3.0527772030207683e-9	8.515304890109926	5334	116	33	62700	PIR,CDIPT,ZNHIT2,RPLP2,SCGB1D2,BLK,FAM156A,MRPL51,IER2,RENBP,SH3BGRL,SFN,FOXO4,EMD,HPRT1,ARMCX6,PPP2R3B,ARL2BP,ARHGEF5,DUSP23,DUSP12,DYNLL1,IDH3G,KLF13,VCX2,SLC22A18,GSTA4,TSC22D3,AIMP2,MCTS1,CALML3,TRPM1,RPS27
TF	Factor: Erm; motif: NNSCGGAWGYN	TF:M11424	false	3.05638859943205e-9	8.514791428938041	8323	116	42	62700	DPM2,CDIPT,POLR2J,ZNHIT2,MUC2,CBS,RPLP2,BLK,SLC25A24,FAM156A,MRPL51,IER2,RENBP,YARS2,SH3BGRL,PPT2,POLR2K,EMD,PROP1,ARL2BP,TMEM69,MSTO1,BCL2A1,ARHGEF5,DUSP23,GADD45A,EIF4EBP1,SOCS1,SAA1,IDH3G,NDUFB11,KLF13,TAF7,TSC22D3,CTAG2,TJP1,ICOSLG,AIMP2,MCTS1,TYROBP,FDPS,RPS27
TF	Factor: Elk-1; motif: RCCGGAAGTGN	TF:M09904	false	3.087017937119884e-9	8.510460847042182	8326	116	42	62700	DPM2,CDIPT,POLR2J,ZNHIT2,SPRR2B,MUC2,ASCL2,CBS,RPLP2,BLK,TP53I3,SLC25A24,CITED2,FAM156A,MRPL51,IER2,YARS2,SH3BGRL,POLR2K,EMD,ARMCX6,ARL2BP,AKR1C4,TMEM69,CDK4,ARHGEF5,DUSP23,DUSP12,GADD45A,SOCS1,IDH3G,KLF13,TAF7,TSC22D3,CTAG2,RGCC,TJP1,ICOSLG,AIMP2,MCTS1,FDPS,RPS27
TF	Factor: YY2; motif: NCCGCCATNTY	TF:M03925	false	3.1645921493182733e-9	8.499682253644748	4740	116	31	62700	HBZ,ZNHIT2,MUC2,SCGB1D2,TP53I3,SLC25A24,UQCR10,FAM156A,RENBP,TOP3B,YARS2,EMD,RPS12,HPRT1,OPN1LW,ARMCX6,PPP2R3B,GAGE2E,MSTO1,EIF4EBP1,SAA1,IDH3G,NDUFB11,VCX2,TAF7,GSTA4,CTAG2,RGCC,OPRL1,TRPM1,RPS27
TF	Factor: ARP-1; motif: TGARCCYTTGAMCCCW	TF:M00155	false	3.2375896086253874e-9	8.489778202526761	5658	116	34	62700	HIGD1B,HBZ,ASCL2,TCF19,RPLP2,SCGB1D2,SLC12A7,RENBP,TOP3B,FTL,MYH11,CST6,HPRT1,OPN1LW,ARMCX6,OCA2,PROP1,ARL2BP,GAGE2E,AKR1C4,KRT31,BCL2A1,SAA1,NDUFB11,CCHCR1,RGCC,OPRL1,ICOSLG,MCTS1,TRPM1,CRNN,CRYGA,SPRR1B,RPS27
TF	Factor: E2F-1; motif: TWSGCGCGAAAAYKR	TF:M00024	false	3.2514281570988128e-9	8.487925837633401	9063	116	44	62700	DPM2,TMSB10,PIR,CDIPT,POLR2J,ZNHIT2,RAB38,TCF19,RPLP2,BLK,CCL23,CITED2,UQCR10,MRPL51,YARS2,FTL,SH3BGRL,SFN,PPT2,FOXO4,KCNJ4,POLR2K,IFNG,HPRT1,ARMCX6,TNFRSF10A,MT3,GAGE2E,SSX4,CDK4,PTTG1,SOCS1,NDUFB11,TAF7,SLC22A18,GSTA4,CCHCR1,TSC22D3,RGCC,TJP1,AIMP2,MCTS1,TYROBP,RPS27
TF	Factor: AML2; motif: CWAACCGCAAAAACCGCARN	TF:M12002	false	3.285280705628802e-9	8.483427516911712	8344	116	42	62700	RAB38,ASCL2,TCF19,CBS,GUCA2A,SLC12A7,CITED2,SEC61G,FAM156A,MRPL51,RENBP,YARS2,TMPRSS11E,FTL,SH3BGRL,SFN,SPINK2,POLR2K,HPRT1,OCA2,PPP2R3B,MT3,ARL2BP,GAGE2E,AKR1C4,TMEM69,CDK4,PTTG1,BCL2A1,ARHGEF5,IDH3G,TAF7,CAMK1,GSTA4,CCHCR1,CTAG2,OPRL1,TJP1,TRPM1,CRYGA,FDPS,RPS27
TF	Factor: OCT-x; motif: CTNATTTGCATAY	TF:M00210	false	3.32524325538309e-9	8.478176578749956	4172	116	29	62700	DPM2,TMSB10,PIR,HIGD1B,SPRR2B,BLK,TP53I3,CCL23,TMPRSS11E,SH3BGRL,S100A8,SPINK2,GPR34,MT3,AKR1C4,TAS2R7,MSTO1,BCL2A1,ARHGEF5,GADD45A,IDH3G,VCX2,TAF7,TSC22D3,AIMP2,MCTS1,CALML3,CRYGA,FDPS
TF	Factor: NF-1C; motif: TTGGCNN	TF:M07300	false	3.3658966986990375e-9	8.472899216902505	6306	116	36	62700	PIR,HIGD1B,POLR2J,SPRR2B,ASCL2,TCF19,RPLP2,SCGB1D2,SEC61G,FAM156A,S100A12,TMPRSS11E,SFN,IFNG,OPN1LW,PRSS1,TNFRSF10A,ARL2BP,TAS2R7,PTTG1,DUSP23,GADD45A,EIF4EBP1,IDH3G,NDUFB11,VCX2,TAF7,GSTA4,CCHCR1,CTAG2,AIMP2,TYROBP,GP9,FDPS,SPRR1B,RPS27
TF	Factor: SMAD4; motif: GKSRKKCAGMCANCY; match class: 1	TF:M00733_1	false	3.396378507594539e-9	8.468983916013627	2847	116	24	62700	HIGD1B,SPRR2B,MUC2,CBS,OR1L3,RPLP2,CST4,SLC12A7,MRPL51,TOP3B,PPT2,FOXO4,OPN1LW,UPK1A,TNFRSF10A,EIF4EBP1,SOCS1,IDH3G,OPRL1,S100A6,TYROBP,TRPM1,FDPS,RPS27
TF	Factor: Smad4; motif: TGTCTGN	TF:M01889	false	3.4426934519452154e-9	8.463101646495357	5362	116	33	62700	TMSB10,HIGD1B,RAB38,MUC2,OR1L3,BLK,SLC25A24,CST4,CCL23,SLC12A7,MYH11,CST6,PRSS1,UPK1A,MT3,ARL2BP,GAGE2E,SSX4,CDK4,KRT31,ARHGEF5,DUSP23,DUSP12,SAA1,IDH3G,NDUFB11,KLF13,CAMK1,GSTA4,CTAG2,OPRL1,TRPM1,RPS27
TF	Factor: FOXO1A:Elf-1; motif: NAGAAAACCGAANM; match class: 1	TF:M08295_1	false	3.4850346467507987e-9	8.457792899971167	5060	116	32	62700	TMSB10,RAB38,OR1L3,SCGB1D2,SLC25A24,CST4,CITED2,FAM156A,S100A12,TMPRSS11E,SH3BGRL,FOXO4,POLR2K,RPS12,GPR34,HPRT1,ARMCX6,OCA2,PRSS1,UPK1A,GAGE2E,AKR1C4,TMEM69,KRT31,BCL2A1,DUSP23,NDUFB11,TAF7,TSC22D3,MCTS1,CRYGA,RPS27
TF	Factor: PATZ; motif: GGGGNGGGGGMKGGRRNGGNRN; match class: 1	TF:M10026_1	false	3.4850346467507987e-9	8.457792899971167	5060	116	32	62700	TMSB10,HBZ,POLR2J,RAB38,TCF19,CBS,CST4,SLC12A7,IER2,SPINK2,FOXO4,KCNJ4,EMD,CST6,HPRT1,ARMCX6,OCA2,PPP2R3B,TNFRSF10A,CDK4,GADD45A,DYNLL1,SOCS1,NDUFB11,KLF13,CAMK1,CCHCR1,CTAG2,RGCC,TJP1,ICOSLG,S100A6
TF	Factor: MTF-1; motif: NTTTTGCACACGGCNNN	TF:M12280	false	3.577680990572512e-9	8.446398386577645	6983	116	38	62700	TMSB10,PIR,HIGD1B,RAB38,MUC2,ASCL2,TCF19,BLK,SLC25A24,CITED2,FAM156A,MRPL51,SFN,S100A8,FOXO4,RPS12,HPRT1,OPN1LW,ARMCX6,OCA2,UPK1A,PPP2R3B,GAGE2E,SSX4,AKR1C4,DUSP23,GADD45A,DYNLL1,EIF4EBP1,SAA1,NDUFB11,MT1A,CAMK1,GSTA4,CTAG2,TJP1,CRNN,FDPS
TF	Factor: Sp3; motif: GGGGCGGGGSNN	TF:M07615	false	3.6027120020929556e-9	8.44337045364233	6985	116	38	62700	TMSB10,POLR2J,RAB38,ASCL2,CBS,SLC12A7,CITED2,FAM156A,MRPL51,IER2,RENBP,FTL,SPINK2,FOXO4,KCNJ4,EMD,CST6,HPRT1,PPP2R3B,MT3,ARL2BP,MSTO1,DUSP23,GADD45A,DYNLL1,EIF4EBP1,SOCS1,NDUFB11,KLF13,VCX2,CAMK1,TSC22D3,CTAG2,RGCC,OPRL1,TJP1,ICOSLG,MCTS1
TF	Factor: KROX; motif: CCCGCCCCCRCCCC	TF:M00982	false	3.6097644455232033e-9	8.442521136971674	8018	116	41	62700	TMSB10,HBZ,POLR2J,RAB38,ASCL2,TCF19,CBS,RPLP2,GUCA2A,SLC12A7,CITED2,SEC61G,IER2,SFN,KCNJ4,EMD,CST6,HPRT1,OCA2,PPP2R3B,TNFRSF10A,MT3,GAGE2E,CDK4,MSTO1,DUSP23,GADD45A,DYNLL1,EIF4EBP1,SOCS1,NDUFB11,KLF13,CAMK1,SLC22A18,CCHCR1,RGCC,OPRL1,TJP1,ICOSLG,S100A6,CALML3
TF	Factor: Fli-1:C/EBPbeta; motif: RNCGGAWRTTGCGCAAY	TF:M08281	false	3.665428246178062e-9	8.435875277752203	7673	116	40	62700	TMSB10,HIGD1B,CDIPT,POLR2J,ZNHIT2,MUC2,TCF19,CBS,SCGB1D2,TP53I3,CITED2,UQCR10,MRPL51,S100A12,TOP3B,YARS2,KCNJ4,IFNG,OPN1LW,UPK1A,TNFRSF10A,ARL2BP,GAGE2E,SSX4,AKR1C4,TAS2R7,TMEM69,KRT31,MSTO1,PTTG1,BCL2A1,DYNLL1,SOCS1,NDUFB11,GSTA4,CCHCR1,OPRL1,MCTS1,TYROBP,RPS27
TF	Factor: Rarb; motif: AGGTCANNYARAGGTCA	TF:M08035	false	3.6912818012269366e-9	8.432822798465637	6007	116	35	62700	RPLP2,SCGB1D2,GUCA2A,SLC25A24,CST4,CCL23,UQCR10,FAM156A,TOP3B,MYH11,S100A8,PPT2,KCNJ4,IFNG,EMD,CST6,OPN1LW,ARMCX6,PRSS1,MT3,ARL2BP,SSX4,AKR1C4,TAS2R7,MSTO1,MT1A,TAF7,GSTA4,CTAG2,OPRL1,TRPM1,CRNN,CRYGA,SPRR1B,RPS27
TF	Factor: AR; motif: GNNCNNNNTGTTCTN	TF:M01996	false	3.722059052544638e-9	8.429216740826199	3114	116	25	62700	DPM2,TMSB10,HIGD1B,CDIPT,ZNHIT2,SPRR2B,RAB38,OR1L3,UQCR10,TMPRSS11E,SH3BGRL,PPT2,POLR2K,IFNG,OPN1LW,PROP1,AKR1C4,KRT31,IDH3G,SLC22A18,AIMP2,GP9,CALML3,TRPM1,RPS27
TF	Factor: Cdx-1; motif: TTTATK; match class: 1	TF:M02086_1	false	3.755409162339324e-9	8.425342738482575	9852	116	46	62700	PIR,CDIPT,POLR2J,ZNHIT2,SPRR2B,RAB38,OR1L3,SCGB1D2,CST4,CITED2,SEC61G,MRPL51,S100A12,TOP3B,YARS2,TMPRSS11E,MYH11,SPINK2,POLR2K,IFNG,GPR34,HPRT1,ARMCX6,PPP2R3B,ARL2BP,SSX4,AKR1C4,TAS2R7,TMEM69,KRT31,PTTG1,BCL2A1,DUSP23,DUSP12,SAA1,MT1A,VCX2,TAF7,GSTA4,TJP1,AIMP2,MCTS1,GP9,CRYGA,SPRR1B,RPS27
TF	Factor: NFATc1; motif: NTTTCCRTNNAYGGAAAN; match class: 1	TF:M11979_1	false	3.793208476928517e-9	8.42099328756572	8747	116	43	62700	HIGD1B,CDIPT,HBZ,POLR2J,SPRR2B,RAB38,CBS,GUCA2A,TP53I3,SLC25A24,CST4,CCL23,SLC12A7,CITED2,UQCR10,SEC61G,FAM156A,MRPL51,IER2,RENBP,FTL,PPT2,KCNJ4,IFNG,ARMCX6,PRSS1,ARL2BP,TAS2R7,TMEM69,MSTO1,PTTG1,ARHGEF5,DUSP23,DUSP12,DYNLL1,NDUFB11,TAF7,CAMK1,S100A6,MCTS1,GP9,TRPM1,RPS27
TF	Factor: RelA-p65; motif: AAASTCCC	TF:M04849	false	3.822632286483111e-9	8.417637476407323	6339	116	36	62700	HBZ,SPRR2B,CBS,GUCA2A,CST4,CCL23,CITED2,SEC61G,MRPL51,S100A12,YARS2,FTL,SH3BGRL,S100A8,IFNG,RPS12,HPRT1,OCA2,UPK1A,PPP2R3B,MT3,SSX4,TMEM69,PTTG1,DUSP12,SOCS1,SAA1,NDUFB11,VCX2,SLC22A18,TSC22D3,OPRL1,ICOSLG,TYROBP,CRYGA,SPRR1B
TF	Factor: SREBP-2; motif: ATCACGTGAY	TF:M11085	false	3.892586452140342e-9	8.409761733218271	3923	116	28	62700	POLR2J,RPLP2,SEC61G,S100A12,IER2,HPRT1,OPN1LW,ARMCX6,PRSS1,TNFRSF10A,MT3,GAGE2E,AKR1C4,CDK4,MSTO1,ARHGEF5,DUSP12,SAA1,MT1A,VCX2,CAMK1,GSTA4,CTAG2,RGCC,OPRL1,AIMP2,TYROBP,RPS27
TF	Factor: E2F-4; motif: NNTTCCCGCCNN; match class: 1	TF:M04823_1	false	3.900361748863118e-9	8.40889511137112	8041	116	41	62700	TMSB10,PIR,POLR2J,RAB38,ASCL2,TCF19,CBS,TP53I3,SLC12A7,FAM156A,MRPL51,IER2,TOP3B,FTL,MYH11,SPINK2,PPT2,FOXO4,KCNJ4,EMD,HPRT1,GAGE2E,ARHGEF5,DUSP23,GADD45A,EIF4EBP1,SOCS1,IDH3G,MT1A,KLF13,VCX2,TAF7,CCHCR1,RGCC,OPRL1,TJP1,ICOSLG,S100A6,AIMP2,CALML3,FDPS
TF	Factor: Elk-1; motif: NRSCGGAAGNN	TF:M11434	false	3.911991426774248e-9	8.407602105650469	8397	116	42	62700	DPM2,CDIPT,ZNHIT2,MUC2,CBS,RPLP2,SLC25A24,CITED2,FAM156A,MRPL51,IER2,RENBP,YARS2,SH3BGRL,PPT2,POLR2K,EMD,ARMCX6,ARL2BP,TMEM69,MSTO1,PTTG1,ARHGEF5,DUSP23,GADD45A,EIF4EBP1,SOCS1,SAA1,IDH3G,NDUFB11,KLF13,TAF7,TSC22D3,CTAG2,TJP1,ICOSLG,AIMP2,MCTS1,GP9,TRPM1,FDPS,RPS27
TF	Factor: ATF-1; motif: NRTGACGTMAN	TF:M09592	false	4.147559522218397e-9	8.382207372636811	4504	116	30	62700	CDIPT,ZNHIT2,OR1L3,RPLP2,BLK,FAM156A,MRPL51,IER2,RENBP,SH3BGRL,SFN,EMD,HPRT1,PPP2R3B,ARL2BP,TMEM69,CDK4,ARHGEF5,DUSP23,DYNLL1,IDH3G,KLF13,VCX2,GSTA4,TSC22D3,OPRL1,S100A6,AIMP2,CALML3,RPS27
TF	Factor: GATA6; motif: NNNTCTTATCTNN	TF:M12571	false	4.317721397137434e-9	8.364745384139217	3942	116	28	62700	PIR,CDIPT,HBZ,SPRR2B,OR1L3,GUCA2A,TP53I3,UQCR10,TMPRSS11E,FTL,MYH11,PPT2,FOXO4,RPS12,GPR34,PRSS1,UPK1A,MT3,GAGE2E,SSX4,AKR1C4,TMEM69,KRT31,SAA1,TYROBP,CALML3,SPRR1B,RPS27
TF	Factor: TTF-1; motif: CTTGASN	TF:M03891	false	4.389318204451042e-9	8.357602933753371	3670	116	27	62700	HIGD1B,SPRR2B,TCF19,RPLP2,CST4,CCL23,S100A12,FTL,HPRT1,ARMCX6,PROP1,UPK1A,MT3,GAGE2E,SAA1,IDH3G,SLC22A18,GSTA4,CTAG2,S100A6,TYROBP,GP9,CALML3,TRPM1,CRNN,FDPS,RPS27
TF	Factor: Egr-2; motif: NTGCGTRGGCGK	TF:M00246	false	4.407565986670359e-9	8.35580117705875	6374	116	36	62700	DPM2,TMSB10,ZNHIT2,RAB38,ASCL2,TCF19,CBS,RPLP2,SLC25A24,SLC12A7,UQCR10,SEC61G,FAM156A,MRPL51,IER2,FTL,PPT2,FOXO4,EMD,HPRT1,MT3,ARL2BP,TMEM69,MSTO1,BCL2A1,DUSP23,GADD45A,DYNLL1,KLF13,TAF7,CAMK1,CCHCR1,RGCC,ICOSLG,CALML3,CRYGA
TF	Factor: ZNF148; motif: NNCCCCTCCCCC	TF:M12464	false	4.427636539315113e-9	8.353828037171928	7040	116	38	62700	DPM2,TMSB10,HIGD1B,HBZ,RAB38,MUC2,CBS,RPLP2,SLC12A7,CITED2,IER2,FTL,MYH11,SPINK2,FOXO4,KCNJ4,EMD,HPRT1,TNFRSF10A,SSX4,ARHGEF5,DUSP23,GADD45A,SOCS1,NDUFB11,MT1A,KLF13,SLC22A18,CCHCR1,TSC22D3,CTAG2,OPRL1,TJP1,S100A6,MCTS1,TYROBP,CRYGA,FDPS
TF	Factor: Elf-1; motif: NANCCGGAAGTN	TF:M11451	false	4.4583165404843385e-9	8.350829099851904	7042	116	38	62700	DPM2,CDIPT,POLR2J,ZNHIT2,MUC2,CBS,RPLP2,BLK,SLC25A24,FAM156A,MRPL51,IER2,TOP3B,YARS2,SH3BGRL,POLR2K,EMD,CST6,ARMCX6,ARL2BP,AKR1C4,TMEM69,MSTO1,ARHGEF5,DUSP23,GADD45A,SOCS1,KLF13,TAF7,GSTA4,TSC22D3,CTAG2,RGCC,AIMP2,MCTS1,CALML3,FDPS,RPS27
TF	Factor: TCF-1; motif: ASATCAAAG	TF:M11602	false	4.544183547035465e-9	8.342544135075476	7047	116	38	62700	PIR,ZNHIT2,SPRR2B,MUC2,OR1L3,SCGB1D2,UQCR10,SEC61G,FTL,SH3BGRL,SFN,PPT2,EMD,CST6,ARMCX6,UPK1A,PPP2R3B,MT3,ARL2BP,TAS2R7,KRT31,MSTO1,PTTG1,ARHGEF5,GADD45A,EIF4EBP1,SOCS1,SAA1,MT1A,CAMK1,TJP1,S100A6,GP9,TRPM1,CRNN,CRYGA,SPRR1B,RPS27
TF	Factor: TTF1; motif: ASTCAAGTRK	TF:M00432	false	4.647991391471385e-9	8.332734684972273	5431	116	33	62700	HIGD1B,HBZ,TCF19,RPLP2,SCGB1D2,GUCA2A,CST4,CCL23,SEC61G,RENBP,FTL,SH3BGRL,POLR2K,EMD,ARMCX6,PROP1,UPK1A,TNFRSF10A,MT3,GAGE2E,TAS2R7,PTTG1,SAA1,NDUFB11,SLC22A18,GSTA4,CTAG2,MCTS1,TYROBP,TRPM1,CRNN,CRYGA,FDPS
TF	Factor: p73; motif: NNRCAWGYCCARRCWTGYC	TF:M10025	false	4.652072494728044e-9	8.33235352614156	6388	116	36	62700	POLR2J,SPRR2B,MUC2,OR1L3,SCGB1D2,TP53I3,CST4,SLC12A7,UQCR10,MRPL51,TMPRSS11E,S100A8,PPT2,OPN1LW,ARMCX6,OCA2,PROP1,UPK1A,TNFRSF10A,DUSP12,GADD45A,DYNLL1,SOCS1,IDH3G,MT1A,CAMK1,TSC22D3,OPRL1,TJP1,ICOSLG,S100A6,MCTS1,GP9,TRPM1,CRYGA,RPS27
TF	Factor: MafB; motif: GNTGAC; match class: 1	TF:M01227_1	false	4.673308397789703e-9	8.330375558363892	4824	116	31	62700	DPM2,POLR2J,ZNHIT2,MUC2,BLK,SLC25A24,CST4,RENBP,SFN,PPT2,KCNJ4,EMD,GPR34,HPRT1,PROP1,UPK1A,ARL2BP,MSTO1,DUSP23,GADD45A,EIF4EBP1,SAA1,KLF13,SLC22A18,RGCC,TYROBP,CALML3,TRPM1,CRYGA,SPRR1B,RPS27
TF	Factor: YB-1; motif: NNNNCCAATNN; match class: 1	TF:M03862_1	false	4.676800549577525e-9	8.33005115095207	3152	116	25	62700	DPM2,HBZ,RAB38,ASCL2,TCF19,CBS,RPLP2,SCGB1D2,CCL23,FAM156A,MRPL51,FTL,POLR2K,IFNG,EMD,SSX4,MSTO1,PTTG1,IDH3G,NDUFB11,VCX2,TAF7,AIMP2,MCTS1,FDPS
TF	Factor: GATA-2; motif: NNWGATAASA	TF:M00348	false	4.733983403791773e-9	8.324773268936358	2184	116	21	62700	PIR,CDIPT,OR1L3,GUCA2A,TP53I3,TOP3B,TMPRSS11E,PPT2,FOXO4,GPR34,PRSS1,MT3,GAGE2E,SSX4,TMEM69,CDK4,KRT31,SAA1,CALML3,SPRR1B,RPS27
TF	Factor: LKLF; motif: CNCCACCCS	TF:M08819	false	4.760756231725294e-9	8.322324055435155	5751	116	34	62700	DPM2,TMSB10,ZNHIT2,ASCL2,CBS,TP53I3,SLC12A7,CITED2,SEC61G,S100A12,IER2,FTL,PPT2,FOXO4,KCNJ4,CST6,HPRT1,ARMCX6,UPK1A,TNFRSF10A,GAGE2E,SSX4,DYNLL1,EIF4EBP1,MT1A,CAMK1,CTAG2,ICOSLG,AIMP2,MCTS1,TYROBP,GP9,CALML3,CRNN
TF	Factor: FOXO1A; motif: NNNYTGTTTNCN	TF:M09931	false	4.760756231725294e-9	8.322324055435155	6725	116	37	62700	DPM2,HIGD1B,POLR2J,SPRR2B,RAB38,MUC2,SCGB1D2,SLC25A24,CST4,CCL23,SLC12A7,MRPL51,TOP3B,TMPRSS11E,FTL,SH3BGRL,PPT2,FOXO4,POLR2K,RPS12,PRSS1,PPP2R3B,GAGE2E,AKR1C4,TAS2R7,KRT31,ARHGEF5,DUSP23,EIF4EBP1,SOCS1,SAA1,TAF7,CAMK1,SLC22A18,TYROBP,CRYGA,SPRR1B
TF	Factor: Lyl-1; motif: NCAKCTGYTNYCNN; match class: 1	TF:M09977_1	false	4.818740040885063e-9	8.317066502180715	7751	116	40	62700	HIGD1B,CDIPT,HBZ,POLR2J,RAB38,MUC2,TCF19,SCGB1D2,BLK,TP53I3,CST4,UQCR10,RENBP,SH3BGRL,MYH11,PPT2,FOXO4,CST6,ARMCX6,OCA2,PRSS1,PROP1,UPK1A,MT3,ARL2BP,GAGE2E,KRT31,MSTO1,DUSP12,EIF4EBP1,SOCS1,IDH3G,CCHCR1,RGCC,OPRL1,S100A6,GP9,CALML3,TRPM1,SPRR1B
TF	Factor: FOXO1A:HOXA10; motif: RWMAACANCRTWAA	TF:M08482	false	4.899020883560159e-9	8.30989070922797	4250	116	29	62700	TMSB10,SPRR2B,RAB38,OR1L3,SEC61G,S100A12,TOP3B,TMPRSS11E,SPINK2,POLR2K,IFNG,RPS12,GPR34,ARMCX6,AKR1C4,TAS2R7,CDK4,KRT31,BCL2A1,ARHGEF5,DUSP12,SAA1,VCX2,TJP1,AIMP2,TYROBP,GP9,CRYGA,RPS27
TF	Factor: Lhx8; motif: TGATTG	TF:M07476	false	4.959204459310305e-9	8.304587986139264	9195	116	44	62700	HIGD1B,SPRR2B,RAB38,CBS,OR1L3,SCGB1D2,BLK,GUCA2A,SLC25A24,CCL23,FAM156A,MRPL51,S100A12,TOP3B,SH3BGRL,MYH11,S100A8,SPINK2,PPT2,FOXO4,IFNG,PROP1,ARL2BP,GAGE2E,SSX4,AKR1C4,TAS2R7,CDK4,PTTG1,BCL2A1,DUSP23,EIF4EBP1,IDH3G,NDUFB11,VCX2,SLC22A18,TSC22D3,AIMP2,MCTS1,TYROBP,TRPM1,CRNN,CRYGA,FDPS
TF	Factor: p54NRB; motif: GRNNNMGGATGRMNNCGGA	TF:M07611	false	5.08322245940867e-9	8.293860883651705	7078	116	38	62700	DPM2,TMSB10,CDIPT,POLR2J,TCF19,CBS,BLK,GUCA2A,SLC12A7,UQCR10,FAM156A,IER2,RENBP,YARS2,SPINK2,PPT2,KCNJ4,POLR2K,EMD,RPS12,PROP1,ARL2BP,GAGE2E,SSX4,TAS2R7,KRT31,GADD45A,DYNLL1,EIF4EBP1,KLF13,VCX2,SLC22A18,GSTA4,RGCC,MCTS1,TYROBP,CALML3,RPS27
TF	Factor: c-Ets-2; motif: NCCGGAAGTG	TF:M08759	false	5.166748933551651e-9	8.28678264149716	8479	116	42	62700	DPM2,CDIPT,POLR2J,ZNHIT2,SPRR2B,MUC2,ASCL2,CBS,RPLP2,SLC25A24,FAM156A,MRPL51,IER2,YARS2,FTL,SH3BGRL,PPT2,POLR2K,EMD,CST6,ARMCX6,TNFRSF10A,MT3,ARL2BP,AKR1C4,TMEM69,BCL2A1,ARHGEF5,DUSP23,GADD45A,SOCS1,IDH3G,TAF7,TSC22D3,CTAG2,RGCC,TJP1,ICOSLG,AIMP2,MCTS1,FDPS,RPS27
TF	Factor: MAF; motif: NGCTGAGTCAN	TF:M00983	false	5.313148648611703e-9	8.2746480334468	6097	116	35	62700	PIR,MUC2,BLK,GUCA2A,CST4,CCL23,IER2,SH3BGRL,SFN,SPINK2,PPT2,FOXO4,IFNG,GPR34,CST6,ARMCX6,ARL2BP,AKR1C4,TAS2R7,CDK4,PTTG1,ARHGEF5,DUSP23,DUSP12,GADD45A,SAA1,MT1A,VCX2,SLC22A18,GSTA4,S100A6,GP9,CALML3,TRPM1,SPRR1B
TF	Factor: Erg; motif: NACCGGAARYN	TF:M11392	false	5.435454332631729e-9	8.264764148742684	8856	116	43	62700	DPM2,TMSB10,CDIPT,POLR2J,ZNHIT2,MUC2,CBS,RPLP2,BLK,TP53I3,SLC25A24,SEC61G,FAM156A,MRPL51,IER2,TOP3B,SH3BGRL,SFN,SPINK2,POLR2K,EMD,RPS12,ARMCX6,MT3,ARL2BP,TMEM69,ARHGEF5,DUSP23,GADD45A,SOCS1,IDH3G,KLF13,TAF7,GSTA4,TSC22D3,CTAG2,RGCC,TJP1,ICOSLG,AIMP2,MCTS1,FDPS,RPS27
TF	Factor: PEA3; motif: NNCAGGAARNN; match class: 1	TF:M09915_1	false	5.46852696201444e-9	8.262129642299522	5784	116	34	62700	CDIPT,SPRR2B,TCF19,OR1L3,SLC12A7,CITED2,UQCR10,SEC61G,IER2,RENBP,S100A8,FOXO4,CST6,OPN1LW,ARMCX6,UPK1A,SSX4,TMEM69,ARHGEF5,DUSP12,DYNLL1,EIF4EBP1,VCX2,TAF7,SLC22A18,CCHCR1,CTAG2,OPRL1,MCTS1,TYROBP,GP9,CALML3,FDPS,SPRR1B
TF	Factor: isx; motif: NTCRTTAA	TF:M10956	false	5.500073108291608e-9	8.259631537720919	9599	116	45	62700	TMSB10,CDIPT,ZNHIT2,MUC2,ASCL2,TCF19,RPLP2,SCGB1D2,BLK,TP53I3,CST4,SLC12A7,UQCR10,SEC61G,MRPL51,S100A12,YARS2,TMPRSS11E,MYH11,SPINK2,PPT2,FOXO4,IFNG,RPS12,ARMCX6,ARL2BP,CDK4,KRT31,PTTG1,DUSP23,GADD45A,SAA1,NDUFB11,MT1A,KLF13,VCX2,TAF7,CCHCR1,TSC22D3,RGCC,OPRL1,S100A6,MCTS1,TYROBP,FDPS
TF	Factor: nerf; motif: NNNCCGGAAGTGN	TF:M09901	false	5.699827271661016e-9	8.244138305047002	5479	116	33	62700	DPM2,CDIPT,POLR2J,ZNHIT2,MUC2,CBS,RPLP2,BLK,SLC25A24,FAM156A,MRPL51,IER2,YARS2,SH3BGRL,POLR2K,EMD,ARL2BP,AKR1C4,TMEM69,ARHGEF5,DUSP23,GADD45A,EIF4EBP1,SOCS1,IDH3G,KLF13,TAF7,CTAG2,TJP1,ICOSLG,MCTS1,FDPS,RPS27
TF	Factor: SMAD; motif: TNGNCAGACWN	TF:M00974	false	5.767560836714715e-9	8.239007815808144	4573	116	30	62700	HIGD1B,MUC2,OR1L3,SCGB1D2,BLK,CCL23,SLC12A7,RENBP,TMPRSS11E,MYH11,POLR2K,IFNG,CST6,OPN1LW,OCA2,PRSS1,AKR1C4,BCL2A1,ARHGEF5,DUSP23,DYNLL1,IDH3G,NDUFB11,GSTA4,CTAG2,RGCC,GP9,CRYGA,SPRR1B,RPS27
TF	Factor: TFAP2A; motif: NNNGCCTCAGGCNN	TF:M12485	false	5.779023280150372e-9	8.238145556023238	6444	116	36	62700	DPM2,HBZ,ZNHIT2,ASCL2,RPLP2,GUCA2A,TP53I3,CST4,CITED2,UQCR10,RENBP,YARS2,FTL,SFN,PPT2,FOXO4,CST6,HPRT1,OPN1LW,PRSS1,PPP2R3B,MT3,SSX4,CDK4,DUSP12,DYNLL1,SAA1,KLF13,CAMK1,SLC22A18,CCHCR1,TSC22D3,CTAG2,GP9,TRPM1,CRNN
TF	Factor: ZNF549; motif: NTGCTKYCMW	TF:M12355	false	5.8291791147286014e-9	8.234392599794102	6778	116	37	62700	PIR,CDIPT,HBZ,SPRR2B,TCF19,RPLP2,SCGB1D2,BLK,GUCA2A,CST4,MRPL51,S100A12,IER2,YARS2,TMPRSS11E,SFN,S100A8,FOXO4,POLR2K,OPN1LW,ARMCX6,OCA2,PRSS1,PROP1,GAGE2E,TMEM69,KRT31,BCL2A1,DUSP23,DUSP12,GADD45A,DYNLL1,IDH3G,TAF7,SLC22A18,GP9,FDPS
TF	Factor: TEF-3:C/EBPbeta; motif: RTTGCGYAAYNNNNNGGAATGY	TF:M08626	false	5.9091383842637165e-9	8.228475839294596	7119	116	38	62700	PIR,HBZ,SPRR2B,RAB38,TCF19,RPLP2,BLK,TP53I3,CST4,SEC61G,S100A12,MYH11,SFN,SPINK2,PPT2,FOXO4,KCNJ4,RPS12,GPR34,OPN1LW,ARMCX6,UPK1A,TNFRSF10A,GAGE2E,AKR1C4,TAS2R7,TMEM69,KRT31,SAA1,MT1A,TAF7,GSTA4,CCHCR1,TJP1,ICOSLG,MCTS1,CRYGA,RPS27
TF	Factor: Elk-1; motif: RACCGGAAGTR; match class: 1	TF:M01165_1	false	5.9091383842637165e-9	8.228475839294596	2214	116	21	62700	DPM2,ZNHIT2,SPRR2B,MUC2,ASCL2,RPLP2,SLC25A24,CST4,SLC12A7,UQCR10,FAM156A,MRPL51,RPS12,ARMCX6,TMEM69,CDK4,DUSP23,TAF7,CCHCR1,AIMP2,MCTS1
TF	Factor: ZNF148; motif: NNNNNNCCNNCCCCTCCCCCACCCN	TF:M09834	false	5.948503369260711e-9	8.22559228809183	7121	116	38	62700	TMSB10,HIGD1B,POLR2J,RAB38,MUC2,CBS,RPLP2,TP53I3,SLC12A7,CITED2,IER2,FTL,SPINK2,PPT2,FOXO4,KCNJ4,EMD,CST6,HPRT1,TNFRSF10A,MT3,GAGE2E,SSX4,GADD45A,DYNLL1,EIF4EBP1,SOCS1,NDUFB11,KLF13,VCX2,CAMK1,TSC22D3,CTAG2,TJP1,ICOSLG,MCTS1,TYROBP,CRYGA
TF	Factor: AP-2gamma; motif: GCCYNNGGS	TF:M00470	false	6.0330636257551755e-9	8.219462094513089	9629	116	45	62700	TMSB10,PIR,HIGD1B,CDIPT,POLR2J,MUC2,ASCL2,CBS,TP53I3,CST4,SLC12A7,CITED2,MRPL51,IER2,FTL,PPT2,KCNJ4,CST6,PRSS1,PPP2R3B,TNFRSF10A,MT3,ARL2BP,AKR1C4,CDK4,KRT31,PTTG1,ARHGEF5,DUSP23,DYNLL1,EIF4EBP1,IDH3G,NDUFB11,KLF13,SLC22A18,CCHCR1,CTAG2,RGCC,OPRL1,TJP1,ICOSLG,S100A6,AIMP2,TRPM1,FDPS
TF	Factor: HES-1; motif: GNCACGTGNC; match class: 1	TF:M08767_1	false	6.114220686756419e-9	8.213658889896674	7819	116	40	62700	ZNHIT2,ASCL2,CBS,RPLP2,GUCA2A,SLC12A7,CITED2,FAM156A,IER2,RENBP,FTL,S100A8,FOXO4,KCNJ4,RPS12,CST6,ARMCX6,OCA2,PPP2R3B,ARL2BP,GAGE2E,AKR1C4,TMEM69,CDK4,MSTO1,DUSP23,EIF4EBP1,NDUFB11,MT1A,KLF13,VCX2,CAMK1,TSC22D3,CTAG2,RGCC,OPRL1,TJP1,ICOSLG,S100A6,AIMP2
TF	Factor: ZNF586; motif: CAGGCCYRGAGG; match class: 1	TF:M10491_1	false	6.1302362463375505e-9	8.212522788368414	7820	116	40	62700	DPM2,PIR,CDIPT,HBZ,POLR2J,ZNHIT2,MUC2,ASCL2,TCF19,CBS,TP53I3,CST4,SLC12A7,MRPL51,RENBP,FTL,SFN,PPT2,KCNJ4,IFNG,EMD,CST6,OCA2,PROP1,PPP2R3B,ARL2BP,GAGE2E,NDUFB11,SLC22A18,GSTA4,CCHCR1,TSC22D3,CTAG2,RGCC,OPRL1,ICOSLG,AIMP2,GP9,CALML3,TRPM1
TF	Factor: NFATc1; motif: NTTTCCRTNNAYGGAAAN	TF:M11979	false	6.4808373090469865e-9	8.18836888067152	8910	116	43	62700	HIGD1B,CDIPT,HBZ,POLR2J,SPRR2B,RAB38,CBS,GUCA2A,TP53I3,SLC25A24,CST4,CCL23,SLC12A7,CITED2,UQCR10,SEC61G,FAM156A,MRPL51,IER2,RENBP,FTL,PPT2,KCNJ4,IFNG,ARMCX6,PRSS1,ARL2BP,TAS2R7,TMEM69,MSTO1,PTTG1,ARHGEF5,DUSP23,DUSP12,DYNLL1,NDUFB11,TAF7,CAMK1,S100A6,MCTS1,GP9,TRPM1,RPS27
TF	Factor: Fli-1; motif: NACCGGAARTN	TF:M11404	false	6.519050456440337e-9	8.185815657574814	8912	116	43	62700	DPM2,CDIPT,POLR2J,ZNHIT2,MUC2,ASCL2,CBS,RPLP2,BLK,TP53I3,SLC25A24,SEC61G,FAM156A,MRPL51,IER2,TOP3B,SH3BGRL,SPINK2,POLR2K,IFNG,EMD,RPS12,ARMCX6,MT3,ARL2BP,TMEM69,MSTO1,ARHGEF5,DUSP23,GADD45A,SOCS1,IDH3G,KLF13,TAF7,GSTA4,TSC22D3,CTAG2,TJP1,ICOSLG,AIMP2,MCTS1,FDPS,RPS27
TF	Factor: MEF-2C; motif: TATTTWT; match class: 1	TF:M02025_1	false	6.639174646157516e-9	8.177885906911916	7842	116	40	62700	DPM2,PIR,HIGD1B,CDIPT,POLR2J,SPRR2B,OR1L3,RPLP2,SCGB1D2,CST4,CCL23,SEC61G,TOP3B,TMPRSS11E,SPINK2,FOXO4,IFNG,GPR34,HPRT1,UPK1A,TNFRSF10A,SSX4,AKR1C4,KRT31,MSTO1,PTTG1,BCL2A1,DUSP12,SAA1,VCX2,TAF7,GSTA4,AIMP2,MCTS1,GP9,CRNN,CRYGA,FDPS,SPRR1B,RPS27
TF	Factor: NF-1C; motif: NYTGGCNNYNNGCCARN	TF:M10002	false	6.7316426343074695e-9	8.171878947667672	6816	116	37	62700	PIR,POLR2J,RAB38,MUC2,SCGB1D2,GUCA2A,TP53I3,SLC25A24,UQCR10,IER2,FTL,SH3BGRL,SFN,S100A8,PPT2,FOXO4,KCNJ4,IFNG,ARMCX6,OCA2,PRSS1,PROP1,UPK1A,TMEM69,PTTG1,BCL2A1,GADD45A,IDH3G,MT1A,KLF13,CAMK1,CTAG2,OPRL1,ICOSLG,S100A6,TRPM1,FDPS
TF	Factor: E2F-1; motif: NTTSGCGG	TF:M00430	false	6.758921579478237e-9	8.17012259243762	8201	116	41	62700	TMSB10,PIR,CDIPT,CBS,RPLP2,GUCA2A,TP53I3,SLC25A24,SLC12A7,CITED2,MRPL51,IER2,YARS2,FTL,MYH11,S100A8,FOXO4,KCNJ4,POLR2K,RPS12,OCA2,UPK1A,PPP2R3B,ARL2BP,SSX4,KRT31,MSTO1,DUSP12,GADD45A,EIF4EBP1,IDH3G,NDUFB11,MT1A,TAF7,SLC22A18,RGCC,TJP1,ICOSLG,S100A6,MCTS1,FDPS
TF	Factor: ATF-3; motif: GGTSACGTGAN	TF:M09868	false	6.765080145875649e-9	8.169727053951005	6485	116	36	62700	PIR,CDIPT,POLR2J,MUC2,CBS,RPLP2,BLK,SLC12A7,FAM156A,MRPL51,IER2,RENBP,YARS2,SH3BGRL,MYH11,PPT2,FOXO4,KCNJ4,EMD,HPRT1,ARMCX6,PPP2R3B,CDK4,MSTO1,DUSP23,DUSP12,DYNLL1,IDH3G,VCX2,CAMK1,CTAG2,TJP1,ICOSLG,S100A6,AIMP2,SPRR1B
TF	Factor: BTEB3; motif: CCNNSCCNSCCCCKCCCCC; match class: 1	TF:M09826_1	false	6.888307908299245e-9	8.161887448098168	7853	116	40	62700	TMSB10,HIGD1B,HBZ,POLR2J,RAB38,CBS,SLC12A7,CITED2,IER2,SFN,SPINK2,FOXO4,KCNJ4,EMD,CST6,HPRT1,ARMCX6,OCA2,PPP2R3B,MT3,SSX4,CDK4,MSTO1,ARHGEF5,DUSP23,GADD45A,DYNLL1,EIF4EBP1,SOCS1,NDUFB11,MT1A,KLF13,CTAG2,RGCC,TJP1,ICOSLG,S100A6,MCTS1,CALML3,CRYGA
TF	Factor: CDP; motif: NATYGATSSS	TF:M00106	false	6.8923841502673545e-9	8.161630524942531	6490	116	36	62700	DPM2,POLR2J,TCF19,SCGB1D2,BLK,SLC25A24,CST4,MRPL51,SH3BGRL,S100A8,PPT2,FOXO4,POLR2K,RPS12,OCA2,TNFRSF10A,MT3,SSX4,AKR1C4,TMEM69,KRT31,MSTO1,PTTG1,DUSP12,DYNLL1,SAA1,NDUFB11,MT1A,SLC22A18,GSTA4,CCHCR1,TSC22D3,AIMP2,TRPM1,CRYGA,SPRR1B
TF	Factor: HES-1; motif: NNCKYGTGNNN	TF:M07042	false	6.967592153652537e-9	8.156917278580483	4036	116	28	62700	DPM2,PIR,ZNHIT2,RAB38,ASCL2,CBS,RPLP2,SEC61G,S100A12,FTL,MYH11,FOXO4,HPRT1,OCA2,UPK1A,PPP2R3B,TNFRSF10A,MT3,ARL2BP,TMEM69,BCL2A1,IDH3G,NDUFB11,KLF13,RGCC,ICOSLG,AIMP2,RPS27
TF	Factor: SMAD; motif: TGTCTGNNN	TF:M08897	false	7.005695088269486e-9	8.15454876858323	4615	116	30	62700	DPM2,SPRR2B,RAB38,OR1L3,SCGB1D2,BLK,CST4,SLC12A7,RENBP,MYH11,POLR2K,OPN1LW,OCA2,MT3,BCL2A1,DUSP23,IDH3G,MT1A,KLF13,CAMK1,CCHCR1,TSC22D3,CTAG2,OPRL1,TJP1,S100A6,AIMP2,TYROBP,GP9,CRYGA
TF	Factor: STAT; motif: NNNNNTTCTKGGA	TF:M00777	false	7.200760725928141e-9	8.142621620010296	5224	116	32	62700	TMSB10,HBZ,ZNHIT2,SPRR2B,RPLP2,UQCR10,SEC61G,S100A12,IER2,YARS2,FTL,SFN,PPT2,KCNJ4,POLR2K,HPRT1,ARMCX6,UPK1A,TNFRSF10A,MT3,AKR1C4,MSTO1,PTTG1,SOCS1,VCX2,TAF7,CTAG2,ICOSLG,GP9,TRPM1,CRNN,SPRR1B
TF	Factor: SREBP-1; motif: NATCACGTGAY	TF:M00220	false	7.206592855772758e-9	8.142270013182124	4621	116	30	62700	HBZ,POLR2J,OR1L3,RPLP2,S100A12,TOP3B,YARS2,FOXO4,CST6,HPRT1,OPN1LW,ARMCX6,PRSS1,UPK1A,MT3,GAGE2E,TMEM69,CDK4,KRT31,MSTO1,ARHGEF5,DUSP12,MT1A,VCX2,CAMK1,GSTA4,RGCC,AIMP2,TYROBP,RPS27
TF	Factor: YY1; motif: NNCGCCATTNN; match class: 1	TF:M03924_1	false	7.218871501983314e-9	8.141530688686212	3764	116	27	62700	HBZ,POLR2J,TP53I3,SLC25A24,UQCR10,FAM156A,YARS2,POLR2K,RPS12,HPRT1,ARMCX6,PPP2R3B,TNFRSF10A,SSX4,TMEM69,MSTO1,ARHGEF5,IDH3G,NDUFB11,KLF13,VCX2,GSTA4,CCHCR1,RGCC,OPRL1,FDPS,RPS27
TF	Factor: HSF1; motif: NTTCTRGAAVNTTCTYM	TF:M01023	false	7.3075827628649525e-9	8.136226257290812	2720	116	23	62700	DPM2,HIGD1B,MUC2,GUCA2A,CST4,SLC12A7,MRPL51,SH3BGRL,S100A8,POLR2K,HPRT1,OPN1LW,UPK1A,TAS2R7,PTTG1,DYNLL1,SOCS1,TAF7,CAMK1,CTAG2,CRNN,CRYGA,SPRR1B
TF	Factor: TFAP2C; motif: NGCCCNNRGGCA	TF:M04152	false	7.3305603867298195e-9	8.134862824327234	7872	116	40	62700	DPM2,TMSB10,PIR,HIGD1B,ZNHIT2,SPRR2B,MUC2,ASCL2,CBS,RPLP2,SLC25A24,CST4,CITED2,MRPL51,TOP3B,YARS2,FTL,PPT2,KCNJ4,RPS12,CST6,HPRT1,PRSS1,PROP1,PPP2R3B,ARL2BP,ARHGEF5,DUSP23,GADD45A,SOCS1,IDH3G,KLF13,SLC22A18,TSC22D3,CTAG2,RGCC,TJP1,ICOSLG,GP9,RPS27
TF	Factor: AP-2; motif: GSCCSCRGGCNRNRNN	TF:M00800	false	7.3792669354466134e-9	8.131986779329168	9321	116	44	62700	TMSB10,PIR,CDIPT,POLR2J,ZNHIT2,MUC2,ASCL2,CBS,RPLP2,CITED2,MRPL51,IER2,TOP3B,FTL,MYH11,KCNJ4,EMD,RPS12,CST6,HPRT1,OCA2,PROP1,PPP2R3B,TNFRSF10A,MT3,ARL2BP,GAGE2E,KRT31,ARHGEF5,DUSP23,EIF4EBP1,SOCS1,IDH3G,NDUFB11,KLF13,GSTA4,TSC22D3,CTAG2,RGCC,TJP1,ICOSLG,S100A6,AIMP2,GP9
TF	Factor: PEA3; motif: RCCGGAAGYN	TF:M02066	false	7.73466457356176e-9	8.111558515450051	7193	116	38	62700	DPM2,CDIPT,ZNHIT2,MUC2,CBS,RPLP2,SLC25A24,SEC61G,FAM156A,MRPL51,IER2,TOP3B,YARS2,SH3BGRL,POLR2K,EMD,RPS12,ARMCX6,MT3,ARL2BP,TMEM69,MSTO1,ARHGEF5,DUSP23,GADD45A,SOCS1,IDH3G,NDUFB11,TAF7,GSTA4,TSC22D3,CTAG2,TJP1,ICOSLG,AIMP2,MCTS1,FDPS,RPS27
TF	Factor: YY1; motif: GCCGCCATNTTGNNNNNGGNCN	TF:M04696	false	7.933530333487164e-9	8.100533513417247	7894	116	40	62700	TMSB10,CDIPT,HBZ,POLR2J,SPRR2B,RAB38,CBS,SCGB1D2,TP53I3,SLC25A24,UQCR10,SEC61G,MRPL51,RENBP,YARS2,FOXO4,CST6,HPRT1,OPN1LW,TNFRSF10A,ARL2BP,AKR1C4,TAS2R7,TMEM69,CDK4,KRT31,ARHGEF5,DUSP12,IDH3G,NDUFB11,KLF13,VCX2,TAF7,GSTA4,RGCC,S100A6,AIMP2,CRYGA,FDPS,RPS27
TF	Factor: AP-2alpha; motif: NSCCNCRGGSN	TF:M07348	false	7.98886083596125e-9	8.097515144081166	8251	116	41	62700	CDIPT,POLR2J,ZNHIT2,ASCL2,CBS,RPLP2,TP53I3,CST4,SLC12A7,CITED2,UQCR10,FAM156A,IER2,RENBP,YARS2,MYH11,KCNJ4,POLR2K,EMD,CST6,OCA2,PRSS1,PPP2R3B,MT3,ARL2BP,CDK4,KRT31,PTTG1,ARHGEF5,GADD45A,SOCS1,IDH3G,NDUFB11,KLF13,CAMK1,RGCC,TJP1,ICOSLG,S100A6,TYROBP,TRPM1
TF	Factor: NF-KAPPAB1; motif: NGGKRNTTYCCCN	TF:M08952	false	8.00465096508035e-9	8.096657600314872	7897	116	40	62700	DPM2,HIGD1B,POLR2J,RAB38,MUC2,BLK,GUCA2A,SLC12A7,CITED2,MRPL51,IER2,RENBP,MYH11,PPT2,GPR34,HPRT1,OPN1LW,PRSS1,SSX4,TMEM69,MSTO1,DUSP23,GADD45A,DYNLL1,EIF4EBP1,SAA1,IDH3G,MT1A,KLF13,CAMK1,SLC22A18,TSC22D3,RGCC,TJP1,ICOSLG,MCTS1,TYROBP,GP9,TRPM1,FDPS
TF	Factor: oct-2; motif: NNWNATGCAAATNN	TF:M03836	false	8.065078885998292e-9	8.093391380341206	3785	116	27	62700	DPM2,HIGD1B,SPRR2B,TCF19,TP53I3,CCL23,TMPRSS11E,FTL,SH3BGRL,S100A8,SPINK2,ARMCX6,MT3,AKR1C4,TAS2R7,KRT31,BCL2A1,ARHGEF5,GADD45A,IDH3G,MT1A,VCX2,TSC22D3,AIMP2,MCTS1,TRPM1,RPS27
TF	Factor: SREBP-1; motif: NNNGTGGGGTGAN	TF:M04632	false	8.065078885998292e-9	8.093391380341206	4945	116	31	62700	PIR,POLR2J,MUC2,SCGB1D2,GUCA2A,SEC61G,S100A12,RENBP,TOP3B,YARS2,EMD,RPS12,OCA2,PPP2R3B,ARL2BP,GAGE2E,SSX4,CDK4,MSTO1,BCL2A1,ARHGEF5,SAA1,TAF7,SLC22A18,GSTA4,TSC22D3,CTAG2,TJP1,S100A6,CRNN,SPRR1B
TF	Factor: AR; motif: ARGAACANNNTGTNC	TF:M07204	false	8.21448301271621e-9	8.085419764157072	4949	116	31	62700	TMSB10,PIR,HIGD1B,CDIPT,ZNHIT2,SPRR2B,RAB38,OR1L3,GUCA2A,CST4,FAM156A,S100A12,TMPRSS11E,FTL,SH3BGRL,IFNG,RPS12,OPN1LW,OCA2,PROP1,AKR1C4,KRT31,PTTG1,BCL2A1,SAA1,IDH3G,VCX2,TAF7,S100A6,MCTS1,TYROBP
TF	Factor: GATA3; motif: NGATAANN	TF:M03997	false	8.288368270975628e-9	8.081530960482613	4358	116	29	62700	PIR,CDIPT,OR1L3,GUCA2A,TP53I3,TOP3B,TMPRSS11E,FTL,MYH11,PPT2,FOXO4,RPS12,GPR34,PRSS1,UPK1A,MT3,GAGE2E,SSX4,TMEM69,CDK4,KRT31,MSTO1,SAA1,MT1A,SLC22A18,CALML3,FDPS,SPRR1B,RPS27
TF	Factor: GATA-3; motif: WGATAASN	TF:M08918	false	8.288368270975628e-9	8.081530960482613	4358	116	29	62700	PIR,CDIPT,OR1L3,GUCA2A,TP53I3,TOP3B,TMPRSS11E,FTL,MYH11,PPT2,FOXO4,RPS12,GPR34,PRSS1,UPK1A,MT3,GAGE2E,SSX4,TMEM69,CDK4,KRT31,MSTO1,SAA1,MT1A,SLC22A18,CALML3,FDPS,SPRR1B,RPS27
TF	Factor: CREM; motif: NRTGACGYMA	TF:M12592	false	8.490548768382918e-9	8.071064239157874	6545	116	36	62700	PIR,CDIPT,POLR2J,ZNHIT2,RAB38,RPLP2,BLK,UQCR10,FAM156A,MRPL51,IER2,RENBP,SH3BGRL,SFN,FOXO4,EMD,HPRT1,ARMCX6,PPP2R3B,TMEM69,ARHGEF5,DUSP23,DUSP12,DYNLL1,IDH3G,KLF13,VCX2,TAF7,GSTA4,TSC22D3,RGCC,OPRL1,S100A6,AIMP2,CALML3,RPS27
TF	Factor: foxl2; motif: NACGTMAACAN	TF:M11578	false	8.534925838686147e-9	8.068800248185957	5576	116	33	62700	DPM2,ZNHIT2,ASCL2,OR1L3,BLK,CST4,SLC12A7,SEC61G,FAM156A,IER2,RENBP,FTL,SFN,PPT2,EMD,RPS12,ARMCX6,OCA2,UPK1A,ARL2BP,GAGE2E,SSX4,MSTO1,PTTG1,ARHGEF5,DUSP12,MT1A,TAF7,OPRL1,TJP1,S100A6,FDPS,RPS27
TF	Factor: HOXD12:Elk-1; motif: NRNCGGAAGTCGTAAAN	TF:M08359	false	8.54595974018813e-9	8.068239157464916	6218	116	35	62700	CDIPT,ZNHIT2,SPRR2B,RPLP2,CCL23,CITED2,UQCR10,FAM156A,YARS2,TMPRSS11E,SH3BGRL,MYH11,SFN,SPINK2,CST6,OPN1LW,PRSS1,TNFRSF10A,AKR1C4,TAS2R7,CDK4,KRT31,BCL2A1,DUSP23,DYNLL1,SAA1,MT1A,TAF7,GSTA4,CCHCR1,OPRL1,S100A6,MCTS1,GP9,RPS27
TF	Factor: HSF1; motif: RGAANRTTCYRGAAN	TF:M11656	false	8.599371231177756e-9	8.065533302339322	2039	116	20	62700	CST4,SLC12A7,MRPL51,FTL,HPRT1,OPN1LW,UPK1A,TNFRSF10A,MT3,TAS2R7,PTTG1,BCL2A1,DYNLL1,TAF7,GSTA4,CTAG2,ICOSLG,GP9,CRNN,CRYGA
TF	Factor: c-ets-2; motif: ACCGGAWRTN; match class: 1	TF:M02064_1	false	8.688726231795365e-9	8.061043886502935	4662	116	30	62700	DPM2,TMSB10,CDIPT,ZNHIT2,MUC2,ASCL2,CBS,RPLP2,TP53I3,SLC25A24,SLC12A7,SEC61G,FAM156A,MRPL51,IER2,TOP3B,POLR2K,RPS12,ARMCX6,MT3,TMEM69,MSTO1,ARHGEF5,GADD45A,IDH3G,VCX2,TAF7,CTAG2,AIMP2,RPS27
TF	Factor: HES-1; motif: GNCACGTGNC	TF:M08767	false	8.906947718617769e-9	8.050271096868356	7929	116	40	62700	ZNHIT2,ASCL2,CBS,RPLP2,GUCA2A,SLC12A7,CITED2,FAM156A,IER2,RENBP,FTL,S100A8,FOXO4,KCNJ4,RPS12,CST6,ARMCX6,OCA2,PPP2R3B,ARL2BP,GAGE2E,AKR1C4,TMEM69,CDK4,MSTO1,DUSP23,EIF4EBP1,NDUFB11,MT1A,KLF13,VCX2,CAMK1,TSC22D3,CTAG2,RGCC,OPRL1,TJP1,ICOSLG,S100A6,AIMP2
TF	Factor: ER-beta; motif: NRGGTCANKSTGACCTNN	TF:M09610	false	9.029504969770004e-9	8.044336058633382	5908	116	34	62700	DPM2,RAB38,ASCL2,CBS,SCGB1D2,BLK,GUCA2A,SLC25A24,CST4,FAM156A,MRPL51,RENBP,TOP3B,YARS2,PPT2,CST6,OCA2,PROP1,UPK1A,ARHGEF5,DUSP23,DUSP12,KLF13,CCHCR1,TSC22D3,RGCC,OPRL1,TJP1,ICOSLG,S100A6,CALML3,TRPM1,CRNN,SPRR1B
TF	Factor: Tbx5; motif: NNAGGTGTNANN	TF:M01019	false	9.219070904344908e-9	8.035312844830086	5913	116	34	62700	POLR2J,ZNHIT2,SPRR2B,RAB38,SCGB1D2,SLC25A24,SEC61G,S100A12,TOP3B,YARS2,FTL,SPINK2,IFNG,RPS12,GPR34,ARMCX6,AKR1C4,TMEM69,CDK4,MSTO1,BCL2A1,DUSP12,EIF4EBP1,SAA1,NDUFB11,MT1A,TAF7,CAMK1,SLC22A18,TSC22D3,ICOSLG,CALML3,CRNN,SPRR1B
TF	Factor: C/EBPalpha; motif: NRTTGTGCAAYNN	TF:M09596	false	9.433093595665424e-9	8.025345856446535	5287	116	32	62700	PIR,CDIPT,HBZ,SCGB1D2,BLK,SLC25A24,CITED2,UQCR10,S100A12,RENBP,TMPRSS11E,FTL,S100A8,FOXO4,POLR2K,RPS12,OPN1LW,OCA2,PRSS1,UPK1A,PPP2R3B,SSX4,TAS2R7,TMEM69,MSTO1,PTTG1,BCL2A1,SAA1,NDUFB11,TRPM1,CRYGA,SPRR1B
TF	Factor: BTEB2; motif: NMCACGCCCN	TF:M12164	false	9.694859857111772e-9	8.01345846443189	3017	116	24	62700	TMSB10,RAB38,CBS,RPLP2,IER2,TOP3B,SFN,S100A8,HPRT1,OCA2,PROP1,UPK1A,MT3,GAGE2E,SSX4,TMEM69,CDK4,MSTO1,PTTG1,GADD45A,CAMK1,CTAG2,OPRL1,CALML3
TF	Factor: Sohlh2; motif: NNCACGTGNN; match class: 1	TF:M11075_1	false	1.0391444769163173e-8	7.983324066335584	7274	116	38	62700	POLR2J,ZNHIT2,RAB38,ASCL2,CBS,GUCA2A,SLC12A7,CITED2,FAM156A,IER2,RENBP,YARS2,S100A8,FOXO4,KCNJ4,RPS12,ARMCX6,OCA2,UPK1A,PPP2R3B,GAGE2E,AKR1C4,TMEM69,CDK4,MSTO1,PTTG1,DUSP23,EIF4EBP1,IDH3G,MT1A,VCX2,CAMK1,CTAG2,OPRL1,TJP1,ICOSLG,S100A6,AIMP2
TF	Factor: Thap1; motif: SCGCCATSTTKGNTNMGGGCARNN; match class: 1	TF:M04723_1	false	1.0414924212576866e-8	7.982343885983102	5309	116	32	62700	DPM2,HIGD1B,HBZ,SPRR2B,RAB38,MUC2,CBS,GUCA2A,TP53I3,CST4,CITED2,SEC61G,IER2,CST6,OPN1LW,ARMCX6,PPP2R3B,TAS2R7,TMEM69,MSTO1,PTTG1,DUSP12,SOCS1,IDH3G,NDUFB11,VCX2,CAMK1,GSTA4,CCHCR1,TJP1,CRYGA,RPS27
TF	Factor: Elk-1:TEF; motif: RCCGGAAGTTACGTAAN	TF:M08232	false	1.0446632327430013e-8	7.981023690158773	6268	116	35	62700	TMSB10,POLR2J,ZNHIT2,SPRR2B,RAB38,ASCL2,CBS,OR1L3,SLC25A24,CITED2,S100A12,YARS2,MYH11,PPT2,EMD,PPP2R3B,TNFRSF10A,ARL2BP,TAS2R7,TMEM69,CDK4,KRT31,MSTO1,PTTG1,ARHGEF5,DUSP23,DYNLL1,SOCS1,IDH3G,TAF7,TJP1,MCTS1,GP9,CRNN,RPS27
TF	Factor: SREBP-2; motif: NTCACCYNNNN	TF:M03852	false	1.051424871829564e-8	7.978221753805538	8333	116	41	62700	TMSB10,PIR,POLR2J,MUC2,RPLP2,SCGB1D2,GUCA2A,CST4,UQCR10,SEC61G,MRPL51,S100A12,RENBP,TOP3B,TMPRSS11E,FTL,POLR2K,EMD,HPRT1,ARMCX6,OCA2,PROP1,PPP2R3B,ARL2BP,GAGE2E,SSX4,ARHGEF5,GADD45A,KLF13,VCX2,SLC22A18,GSTA4,TSC22D3,CTAG2,RGCC,OPRL1,TJP1,S100A6,TYROBP,CALML3,SPRR1B
TF	Factor: DPF2; motif: NYCACYTCCYCNYYCY	TF:M09760	false	1.1044956429407662e-8	7.956835993011663	8347	116	41	62700	TMSB10,HIGD1B,CDIPT,MUC2,ASCL2,TCF19,CBS,RPLP2,SCGB1D2,BLK,SLC25A24,CST4,SLC12A7,FAM156A,MRPL51,IER2,MYH11,SFN,S100A8,SPINK2,PPT2,FOXO4,KCNJ4,PRSS1,PROP1,CDK4,BCL2A1,ARHGEF5,EIF4EBP1,SOCS1,NDUFB11,MT1A,KLF13,CAMK1,GSTA4,CCHCR1,TSC22D3,S100A6,MCTS1,GP9,CALML3
TF	Factor: AP4; motif: NMNCAGCTGGN	TF:M12580	false	1.1260779488319995e-8	7.948431545918144	5961	116	34	62700	HIGD1B,CDIPT,ASCL2,OR1L3,SCGB1D2,BLK,GUCA2A,YARS2,FTL,MYH11,CST6,ARMCX6,MT3,CDK4,KRT31,PTTG1,DUSP12,SAA1,IDH3G,MT1A,VCX2,CAMK1,SLC22A18,TSC22D3,CTAG2,RGCC,OPRL1,ICOSLG,TYROBP,GP9,CALML3,TRPM1,CRNN,RPS27
TF	Factor: GKLF; motif: WGGGYGKGGC	TF:M09971	false	1.1656001787739665e-8	7.933450394628131	5649	116	33	62700	TMSB10,HBZ,ZNHIT2,MUC2,ASCL2,TCF19,RPLP2,BLK,TP53I3,SLC25A24,CST4,IER2,SFN,S100A8,EMD,HPRT1,OPN1LW,ARMCX6,OCA2,UPK1A,TNFRSF10A,GAGE2E,CDK4,DYNLL1,EIF4EBP1,SOCS1,KLF13,GSTA4,CCHCR1,CTAG2,OPRL1,S100A6,AIMP2
TF	Factor: ETV4; motif: ACCGGAAGTN	TF:M03982	false	1.1814821930636688e-8	7.927572819535181	6967	116	37	62700	DPM2,CDIPT,POLR2J,ZNHIT2,MUC2,CBS,RPLP2,BLK,SLC25A24,FAM156A,MRPL51,IER2,TOP3B,SH3BGRL,SPINK2,POLR2K,EMD,RPS12,ARMCX6,MT3,ARL2BP,TMEM69,ARHGEF5,DUSP23,GADD45A,SOCS1,IDH3G,KLF13,TAF7,GSTA4,TSC22D3,CTAG2,TJP1,ICOSLG,AIMP2,MCTS1,FDPS
TF	Factor: PEA3; motif: NACCGGAAGTN	TF:M11428	false	1.18376997882658e-8	7.926732678213871	7310	116	38	62700	DPM2,CDIPT,POLR2J,ZNHIT2,SPRR2B,MUC2,CBS,RPLP2,BLK,SLC25A24,CST4,FAM156A,MRPL51,IER2,SH3BGRL,POLR2K,EMD,ARMCX6,MT3,ARL2BP,TMEM69,BCL2A1,ARHGEF5,DUSP23,GADD45A,SOCS1,IDH3G,KLF13,TAF7,GSTA4,TSC22D3,CTAG2,TJP1,ICOSLG,AIMP2,MCTS1,FDPS,RPS27
TF	Factor: c-Myb; motif: NCNRNNGRCNGTTGGKGG	TF:M00004	false	1.1983912214225591e-8	7.9214013809711314	7661	116	39	62700	TMSB10,ASCL2,TCF19,OR1L3,SCGB1D2,BLK,TP53I3,SLC25A24,UQCR10,SEC61G,FAM156A,MRPL51,RENBP,YARS2,FTL,SH3BGRL,SFN,SPINK2,EMD,CST6,OPN1LW,OCA2,PROP1,GAGE2E,SSX4,AKR1C4,TMEM69,MSTO1,PTTG1,DUSP23,DYNLL1,MT1A,VCX2,CCHCR1,CTAG2,OPRL1,MCTS1,SPRR1B,RPS27
TF	Factor: E2F6; motif: NNNGGCGGGAANN	TF:M12516	false	1.2234071425782828e-8	7.912428988303412	3864	116	27	62700	DPM2,PIR,TCF19,TP53I3,FAM156A,MRPL51,IER2,TOP3B,FTL,SPINK2,OPN1LW,PROP1,SSX4,CDK4,GADD45A,EIF4EBP1,SOCS1,NDUFB11,MT1A,VCX2,TAF7,CAMK1,CCHCR1,RGCC,TJP1,S100A6,CALML3
TF	Factor: Tel-2; motif: YTACTTCCTG	TF:M00678	false	1.2374838651585468e-8	7.907460454873821	5349	116	32	62700	DPM2,CDIPT,HBZ,POLR2J,ZNHIT2,SPRR2B,MUC2,TCF19,RPLP2,TP53I3,SLC25A24,CST4,SLC12A7,CITED2,MRPL51,YARS2,SH3BGRL,POLR2K,CST6,TAS2R7,TMEM69,CDK4,DUSP12,TAF7,SLC22A18,CTAG2,AIMP2,MCTS1,TYROBP,GP9,CALML3,CRYGA
TF	Factor: NFATc1; motif: TTTTCCATGGAAAN; match class: 1	TF:M04053_1	false	1.2649294681317606e-8	7.897933689867737	5990	116	34	62700	PIR,CDIPT,HBZ,POLR2J,ZNHIT2,SPRR2B,OR1L3,SCGB1D2,BLK,SLC12A7,FAM156A,IER2,YARS2,TMPRSS11E,SH3BGRL,MYH11,GPR34,HPRT1,OCA2,AKR1C4,CDK4,BCL2A1,GADD45A,SOCS1,NDUFB11,VCX2,CAMK1,CCHCR1,TJP1,S100A6,MCTS1,TRPM1,CRNN,CRYGA
TF	Factor: Egr-2; motif: GNGRRNGWGKGGGNGGRG	TF:M09898	false	1.2659209647701656e-8	7.897593407774954	6649	116	36	62700	DPM2,TMSB10,POLR2J,ZNHIT2,TCF19,CBS,BLK,TP53I3,SLC12A7,SEC61G,FAM156A,RENBP,FTL,SPINK2,FOXO4,EMD,CST6,ARMCX6,PPP2R3B,MT3,GAGE2E,DUSP23,GADD45A,DYNLL1,EIF4EBP1,NDUFB11,VCX2,CAMK1,CCHCR1,TSC22D3,CTAG2,TJP1,MCTS1,TYROBP,CALML3,TRPM1
TF	Factor: ATF; motif: CNSTGACGTNNNYC	TF:M00017	false	1.2832542093963242e-8	7.891687302469812	7333	116	38	62700	CDIPT,POLR2J,ZNHIT2,RAB38,RPLP2,SCGB1D2,BLK,FAM156A,MRPL51,IER2,RENBP,SH3BGRL,SFN,FOXO4,EMD,RPS12,HPRT1,ARMCX6,PPP2R3B,ARL2BP,ARHGEF5,DUSP23,DUSP12,DYNLL1,IDH3G,NDUFB11,KLF13,VCX2,TAF7,SLC22A18,GSTA4,TSC22D3,RGCC,S100A6,AIMP2,CALML3,FDPS,RPS27
TF	Factor: DEC1; motif: GTCACGTGAC; match class: 1	TF:M11073_1	false	1.2839626953945776e-8	7.891447594195234	5358	116	32	62700	HIGD1B,HBZ,MUC2,ASCL2,SLC25A24,CCL23,SLC12A7,CITED2,FAM156A,RENBP,TOP3B,SH3BGRL,KCNJ4,HPRT1,ARMCX6,PROP1,PPP2R3B,TNFRSF10A,MT3,GAGE2E,AKR1C4,TMEM69,CDK4,MSTO1,GADD45A,VCX2,CAMK1,GSTA4,CTAG2,OPRL1,S100A6,TRPM1
TF	Factor: NGFI-C; motif: WTGCGTGGGYGG	TF:M00244	false	1.3032892504393095e-8	7.8849591867980156	6325	116	35	62700	TMSB10,POLR2J,ZNHIT2,RAB38,ASCL2,TCF19,CBS,RPLP2,SLC25A24,SLC12A7,SEC61G,FAM156A,MRPL51,FTL,PPT2,FOXO4,EMD,HPRT1,ARMCX6,OCA2,MT3,ARL2BP,MSTO1,DUSP23,GADD45A,DYNLL1,KLF13,CAMK1,SLC22A18,CCHCR1,RGCC,TJP1,ICOSLG,CALML3,CRYGA
TF	Factor: WT1; motif: NNGGGNGGGSGN	TF:M07436	false	1.3032892504393095e-8	7.8849591867980156	6657	116	36	62700	DPM2,TMSB10,POLR2J,RAB38,CBS,RPLP2,SLC12A7,CITED2,IER2,FTL,SPINK2,FOXO4,KCNJ4,CST6,HPRT1,TNFRSF10A,MT3,SSX4,CDK4,DUSP12,GADD45A,DYNLL1,EIF4EBP1,SOCS1,NDUFB11,KLF13,VCX2,CAMK1,CCHCR1,CTAG2,TJP1,S100A6,MCTS1,TYROBP,GP9,TRPM1
TF	Factor: FOXM1; motif: NAGASTGATTA	TF:M04611	false	1.3051356628049332e-8	7.8843443430802065	9503	116	44	62700	PIR,HIGD1B,SPRR2B,RAB38,OR1L3,SCGB1D2,SLC25A24,MRPL51,S100A12,TOP3B,YARS2,TMPRSS11E,FTL,SH3BGRL,MYH11,S100A8,SPINK2,PPT2,FOXO4,POLR2K,IFNG,RPS12,HPRT1,PRSS1,GAGE2E,SSX4,AKR1C4,TMEM69,KRT31,PTTG1,BCL2A1,DUSP12,SAA1,VCX2,TAF7,OPRL1,MCTS1,TYROBP,GP9,TRPM1,CRYGA,FDPS,SPRR1B,RPS27
TF	Factor: TFAP2A; motif: YGCCCNNRGGCN	TF:M04146	false	1.3051356628049332e-8	7.8843443430802065	6658	116	36	62700	DPM2,TMSB10,PIR,POLR2J,ZNHIT2,RAB38,MUC2,ASCL2,SLC25A24,CST4,SLC12A7,CITED2,MRPL51,TOP3B,FTL,PPT2,RPS12,CST6,HPRT1,OPN1LW,PRSS1,PROP1,PPP2R3B,ARL2BP,ARHGEF5,SOCS1,IDH3G,KLF13,SLC22A18,TSC22D3,CTAG2,RGCC,TJP1,ICOSLG,GP9,RPS27
TF	Factor: gsh-1; motif: NTMATNRN	TF:M10750	false	1.3164883050638187e-8	7.8805829945668835	8043	116	40	62700	PIR,ZNHIT2,MUC2,OR1L3,CCL23,TOP3B,YARS2,TMPRSS11E,SH3BGRL,MYH11,SFN,S100A8,SPINK2,FOXO4,IFNG,GPR34,CST6,ARMCX6,PROP1,UPK1A,ARL2BP,AKR1C4,TAS2R7,TMEM69,CDK4,MSTO1,PTTG1,DUSP12,GADD45A,DYNLL1,VCX2,TAF7,RGCC,AIMP2,TYROBP,TRPM1,CRNN,CRYGA,FDPS,SPRR1B
TF	Factor: myogenin; motif: CRSCTGTTBNNTTTGGCACGSNGCCARCH; match class: 1	TF:M00056_1	false	1.3330455067467528e-8	7.875155024635904	4457	116	29	62700	CDIPT,POLR2J,SPRR2B,RAB38,MUC2,RPLP2,SCGB1D2,TP53I3,YARS2,FTL,SFN,S100A8,OPN1LW,OCA2,PRSS1,CDK4,BCL2A1,DUSP23,GADD45A,SOCS1,MT1A,KLF13,TAF7,CAMK1,CTAG2,ICOSLG,S100A6,GP9,FDPS
TF	Factor: c-Ets-1; motif: NNNRCCGGAWRYNNNN	TF:M01078	false	1.3858734491340668e-8	7.8582764254616055	7704	116	39	62700	DPM2,CDIPT,ZNHIT2,MUC2,CBS,RPLP2,SLC25A24,SLC12A7,FAM156A,MRPL51,IER2,YARS2,PPT2,POLR2K,GPR34,ARMCX6,ARL2BP,AKR1C4,TMEM69,MSTO1,BCL2A1,ARHGEF5,DUSP23,GADD45A,SOCS1,IDH3G,NDUFB11,TAF7,SLC22A18,GSTA4,TSC22D3,CTAG2,RGCC,TJP1,AIMP2,MCTS1,TYROBP,FDPS,RPS27
TF	Factor: c-Maf; motif: NWNNNTGCTGACKNNNNNN	TF:M01070	false	1.3908785056655243e-8	7.856710804316711	6675	116	36	62700	DPM2,ZNHIT2,RAB38,MUC2,SCGB1D2,BLK,GUCA2A,SLC25A24,CST4,SEC61G,RENBP,YARS2,SFN,FOXO4,KCNJ4,EMD,RPS12,GPR34,HPRT1,UPK1A,ARL2BP,TAS2R7,CDK4,BCL2A1,SAA1,MT1A,CAMK1,SLC22A18,TJP1,TYROBP,CALML3,TRPM1,CRNN,CRYGA,SPRR1B,RPS27
TF	Factor: FLI-1; motif: CMGGAWGTSAN	TF:M01208	false	1.3996328863748805e-8	7.853985861699743	6344	116	35	62700	CDIPT,HBZ,POLR2J,ZNHIT2,SPRR2B,MUC2,CBS,RPLP2,SLC25A24,CST4,SLC12A7,CITED2,UQCR10,FAM156A,MRPL51,IER2,YARS2,SH3BGRL,POLR2K,CST6,ARL2BP,TAS2R7,TMEM69,ARHGEF5,TAF7,SLC22A18,CTAG2,TJP1,MCTS1,TYROBP,GP9,CALML3,CRNN,CRYGA,FDPS
TF	Factor: CRX; motif: YTAATC; match class: 1	TF:M01712_1	false	1.4181235511256628e-8	7.848285930482545	5072	116	31	62700	CDIPT,SPRR2B,RAB38,TCF19,OR1L3,SLC25A24,MRPL51,TMPRSS11E,MYH11,SFN,ARMCX6,UPK1A,ARL2BP,AKR1C4,TAS2R7,TMEM69,CDK4,KRT31,PTTG1,BCL2A1,DUSP12,MT1A,CCHCR1,TSC22D3,TJP1,TYROBP,TRPM1,CRNN,CRYGA,FDPS,SPRR1B
TF	Factor: THAP7; motif: GNCGCCATSTTGRGNGKGGC	TF:M12728	false	1.4278708188339957e-8	7.845311081919314	5700	116	33	62700	TMSB10,ZNHIT2,MUC2,TCF19,CBS,GUCA2A,TP53I3,SLC25A24,CITED2,SEC61G,IER2,YARS2,S100A8,SPINK2,EMD,RPS12,HPRT1,UPK1A,GAGE2E,GADD45A,DYNLL1,IDH3G,NDUFB11,KLF13,CAMK1,GSTA4,CCHCR1,TSC22D3,CTAG2,RGCC,TJP1,ICOSLG,RPS27
TF	Factor: NFATc1; motif: TTTCCAYWRTGGAAA	TF:M04052	false	1.4301808151864065e-8	7.844609051994047	6683	116	36	62700	DPM2,SPRR2B,CBS,BLK,GUCA2A,CST4,CCL23,SLC12A7,CITED2,UQCR10,FAM156A,MRPL51,IER2,RENBP,POLR2K,RPS12,ARMCX6,PRSS1,ARL2BP,GAGE2E,SSX4,AKR1C4,TAS2R7,TMEM69,MSTO1,PTTG1,ARHGEF5,DUSP23,DYNLL1,IDH3G,TAF7,S100A6,CALML3,TRPM1,SPRR1B,RPS27
TF	Factor: AP-2gamma; motif: NSCCYNRGGSN; match class: 1	TF:M11481_1	false	1.4562357284716873e-8	7.8367683178196845	4774	116	30	62700	DPM2,HBZ,ASCL2,GUCA2A,TP53I3,CST4,CITED2,UQCR10,FAM156A,RENBP,YARS2,SFN,PPT2,FOXO4,CST6,HPRT1,PRSS1,PPP2R3B,MT3,IDH3G,KLF13,CAMK1,CCHCR1,TSC22D3,CTAG2,TYROBP,GP9,CALML3,TRPM1,CRNN
TF	Factor: c-Myc:Max; motif: NNACCACGTGGTNN; match class: 1	TF:M00118_1	false	1.4571628384670206e-8	7.836491912954761	7027	116	37	62700	DPM2,ZNHIT2,ASCL2,CBS,SCGB1D2,GUCA2A,CST4,SLC12A7,CITED2,FAM156A,IER2,RENBP,YARS2,S100A8,KCNJ4,RPS12,ARMCX6,OCA2,UPK1A,PPP2R3B,TNFRSF10A,GAGE2E,AKR1C4,TMEM69,CDK4,MSTO1,DUSP23,EIF4EBP1,MT1A,VCX2,CAMK1,CTAG2,OPRL1,TJP1,ICOSLG,S100A6,AIMP2
TF	Factor: c-Myc:Max; motif: NNACCACGTGGTNN	TF:M00118	false	1.4571628384670206e-8	7.836491912954761	7027	116	37	62700	DPM2,ZNHIT2,ASCL2,CBS,SCGB1D2,GUCA2A,CST4,SLC12A7,CITED2,FAM156A,IER2,RENBP,YARS2,S100A8,KCNJ4,RPS12,ARMCX6,OCA2,UPK1A,PPP2R3B,TNFRSF10A,GAGE2E,AKR1C4,TMEM69,CDK4,MSTO1,DUSP23,EIF4EBP1,MT1A,VCX2,CAMK1,CTAG2,OPRL1,TJP1,ICOSLG,S100A6,AIMP2
TF	Factor: MAZ; motif: GGGGGAGGGGGNGRGRRRGNRG; match class: 1	TF:M09984_1	false	1.4581342524566783e-8	7.83620248807777	5706	116	33	62700	TMSB10,HBZ,POLR2J,RAB38,CBS,RPLP2,CST4,SLC12A7,IER2,SPINK2,FOXO4,KCNJ4,CST6,HPRT1,ARMCX6,PPP2R3B,MT3,SSX4,CDK4,ARHGEF5,GADD45A,DYNLL1,EIF4EBP1,SOCS1,NDUFB11,MT1A,TSC22D3,CTAG2,TJP1,ICOSLG,MCTS1,TYROBP,CALML3
TF	Factor: KLF9; motif: NNGCCACACCCACNNN	TF:M12573	false	1.5011843975177182e-8	7.8235659580527015	1095	116	15	62700	TMSB10,MUC2,ASCL2,TCF19,CBS,BLK,YARS2,MYH11,EMD,ARMCX6,OCA2,TMEM69,KLF13,CCHCR1,CTAG2
TF	Factor: PHB; motif: NCCCAGCCCCY; match class: 1	TF:M12725_1	false	1.5150453383393524e-8	7.819574370530668	4485	116	29	62700	DPM2,TMSB10,CDIPT,HBZ,POLR2J,MUC2,CBS,SLC25A24,SLC12A7,CITED2,IER2,MYH11,KCNJ4,EMD,OPN1LW,PPP2R3B,TNFRSF10A,GADD45A,DYNLL1,SOCS1,VCX2,CAMK1,SLC22A18,CTAG2,RGCC,OPRL1,TJP1,ICOSLG,TRPM1
TF	Factor: HSF; motif: TTCCMGARGYTTC	TF:M00641	false	1.524142742161053e-8	7.816974357648727	3630	116	26	62700	PIR,HIGD1B,ZNHIT2,MUC2,TCF19,GUCA2A,SLC25A24,SLC12A7,IER2,S100A8,RPS12,OPN1LW,PRSS1,UPK1A,PPP2R3B,TNFRSF10A,MT3,AKR1C4,TAS2R7,DYNLL1,SAA1,TAF7,CCHCR1,CTAG2,CRYGA,SPRR1B
TF	Factor: Erg; motif: NACCGGAWWTCCGGTN; match class: 1	TF:M11395_1	false	1.5567050649696597e-8	7.807793661541924	8094	116	40	62700	DPM2,TMSB10,PIR,TCF19,SCGB1D2,SLC12A7,CITED2,UQCR10,SEC61G,YARS2,MYH11,SPINK2,PPT2,FOXO4,IFNG,ARMCX6,OCA2,UPK1A,PPP2R3B,MT3,ARL2BP,TMEM69,MSTO1,GADD45A,DYNLL1,EIF4EBP1,IDH3G,NDUFB11,MT1A,KLF13,VCX2,GSTA4,CCHCR1,CTAG2,OPRL1,TJP1,TYROBP,CALML3,CRNN,RPS27
TF	Factor: PPARALPHA:RXR-ALPHA; motif: AWNTRGGTNAAAGGTCAN; match class: 1	TF:M08960_1	false	1.558957048414568e-8	7.807165850105262	4790	116	30	62700	PIR,HBZ,RAB38,SCGB1D2,BLK,TP53I3,SLC25A24,CST4,UQCR10,TOP3B,SPINK2,PPT2,FOXO4,KCNJ4,POLR2K,HPRT1,ARMCX6,PROP1,UPK1A,TAS2R7,CDK4,DUSP12,GADD45A,IDH3G,CAMK1,GSTA4,CCHCR1,TYROBP,TRPM1,SPRR1B
TF	Factor: ZNF416; motif: GGGRNGCCSAGRN	TF:M12724	false	1.572335481789182e-8	7.803454785048977	3636	116	26	62700	HIGD1B,POLR2J,ZNHIT2,ASCL2,SLC25A24,SEC61G,S100A12,TOP3B,FTL,KCNJ4,RPS12,CST6,HPRT1,UPK1A,MT3,TMEM69,KRT31,ARHGEF5,DUSP23,NDUFB11,CAMK1,SLC22A18,ICOSLG,AIMP2,CRYGA,FDPS
TF	Factor: TR2; motif: NRGGTCRYGACCYN	TF:M11765	false	1.617778865596859e-8	7.791080842436003	3104	116	24	62700	PIR,CDIPT,HBZ,MUC2,ASCL2,TCF19,CBS,CST4,YARS2,FOXO4,KCNJ4,GPR34,CST6,PRSS1,ARL2BP,SSX4,PTTG1,MT1A,KLF13,CCHCR1,TJP1,TYROBP,CALML3,RPS27
TF	Factor: SREBP-1; motif: RTCAGGTGAT	TF:M11079	false	1.6300766252075198e-8	7.78779198018338	3922	116	27	62700	HBZ,POLR2J,RPLP2,GUCA2A,SEC61G,S100A12,TOP3B,SFN,OPN1LW,ARMCX6,PRSS1,MT3,GAGE2E,MSTO1,ARHGEF5,DUSP12,DYNLL1,SAA1,MT1A,CAMK1,GSTA4,TSC22D3,RGCC,AIMP2,TYROBP,TRPM1,RPS27
TF	Factor: ZNF462; motif: YYYYCTSCWG; match class: 1	TF:M12707_1	false	1.6594093945244035e-8	7.780046455537584	3646	116	26	62700	TMSB10,CDIPT,HBZ,MUC2,SCGB1D2,TP53I3,SLC25A24,CST4,SLC12A7,UQCR10,FAM156A,SH3BGRL,SFN,ARMCX6,PRSS1,PROP1,GAGE2E,KRT31,DUSP23,S100A6,TYROBP,GP9,CALML3,TRPM1,CRNN,RPS27
TF	Factor: FLI1; motif: ACCGGAARTN	TF:M03988	false	1.667754771851928e-8	7.777867808051488	8475	116	41	62700	DPM2,CDIPT,POLR2J,ZNHIT2,MUC2,ASCL2,CBS,RPLP2,TP53I3,SLC25A24,SEC61G,FAM156A,MRPL51,IER2,TOP3B,SH3BGRL,SPINK2,POLR2K,IFNG,EMD,RPS12,ARMCX6,MT3,ARL2BP,TMEM69,MSTO1,ARHGEF5,DUSP23,GADD45A,SOCS1,IDH3G,TAF7,GSTA4,TSC22D3,CTAG2,TJP1,ICOSLG,AIMP2,MCTS1,FDPS,RPS27
TF	Factor: NF-1; motif: NNTTGGCNNNNNNCCNNN	TF:M00193	false	1.6700279955774217e-8	7.777276248479433	5111	116	31	62700	PIR,CDIPT,RAB38,MUC2,ASCL2,RPLP2,GUCA2A,SLC25A24,SEC61G,MRPL51,S100A12,FTL,S100A8,KCNJ4,OPN1LW,ARMCX6,PROP1,UPK1A,PTTG1,DUSP23,DYNLL1,IDH3G,NDUFB11,MT1A,KLF13,VCX2,CAMK1,CTAG2,S100A6,CALML3,FDPS
TF	Factor: SP1; motif: GGGGYGGGGNS	TF:M01303	false	1.6828187748800747e-8	7.773962651289383	8118	116	40	62700	TMSB10,CDIPT,POLR2J,RAB38,ASCL2,CBS,SLC12A7,CITED2,FAM156A,IER2,FTL,SPINK2,PPT2,FOXO4,KCNJ4,POLR2K,EMD,CST6,HPRT1,ARMCX6,PPP2R3B,TNFRSF10A,MT3,SSX4,GADD45A,DYNLL1,EIF4EBP1,SOCS1,NDUFB11,MT1A,KLF13,VCX2,CAMK1,TSC22D3,CTAG2,OPRL1,TJP1,ICOSLG,TYROBP,CALML3
TF	Factor: SREBP-2; motif: ATCAGGTGAT	TF:M11083	false	1.7153157938774684e-8	7.765655913572798	4512	116	29	62700	HBZ,POLR2J,RPLP2,GUCA2A,SEC61G,S100A12,TOP3B,TMPRSS11E,SFN,OPN1LW,ARMCX6,PRSS1,MT3,GAGE2E,SSX4,MSTO1,ARHGEF5,DUSP12,DYNLL1,SAA1,MT1A,CAMK1,GSTA4,TSC22D3,RGCC,AIMP2,TYROBP,TRPM1,RPS27
TF	Factor: CREB,; motif: NTGACGTNA	TF:M00981	false	1.7199799909842228e-8	7.764476605334129	8485	116	41	62700	PIR,CDIPT,POLR2J,ZNHIT2,RAB38,RPLP2,SCGB1D2,BLK,FAM156A,MRPL51,IER2,RENBP,SH3BGRL,SFN,FOXO4,KCNJ4,EMD,HPRT1,ARMCX6,PPP2R3B,ARL2BP,TMEM69,CDK4,ARHGEF5,DUSP23,DUSP12,DYNLL1,IDH3G,KLF13,VCX2,SLC22A18,GSTA4,TSC22D3,RGCC,OPRL1,S100A6,AIMP2,MCTS1,CALML3,FDPS,RPS27
TF	Factor: TCF-1; motif: NNNSWWCAAAGN	TF:M07433	false	1.722675908215244e-8	7.763796419889687	5748	116	33	62700	DPM2,PIR,ZNHIT2,SPRR2B,MUC2,OR1L3,SCGB1D2,CST4,S100A12,TOP3B,YARS2,TMPRSS11E,SH3BGRL,SFN,S100A8,SPINK2,IFNG,ARMCX6,PRSS1,PROP1,UPK1A,GAGE2E,SSX4,AKR1C4,KRT31,ARHGEF5,SAA1,NDUFB11,TAF7,SLC22A18,TSC22D3,TRPM1,SPRR1B
TF	Factor: RXRALPHA; motif: CNNTGRCCTYTNN	TF:M09833	false	1.8042083706468604e-8	7.74371330659659	5441	116	32	62700	HIGD1B,HBZ,RAB38,OR1L3,CST4,CCL23,SLC12A7,RENBP,TOP3B,SFN,S100A8,KCNJ4,CST6,UPK1A,TNFRSF10A,MT3,TMEM69,KRT31,DUSP23,SOCS1,KLF13,VCX2,CAMK1,TSC22D3,OPRL1,AIMP2,GP9,CALML3,TRPM1,CRNN,SPRR1B,RPS27
TF	Factor: Elk-1:T-bet; motif: TCACACCGGAAGNN	TF:M08231	false	1.8042083706468604e-8	7.74371330659659	6747	116	36	62700	DPM2,TMSB10,POLR2J,ZNHIT2,MUC2,CBS,SCGB1D2,TP53I3,UQCR10,SEC61G,FAM156A,MRPL51,IER2,TOP3B,SH3BGRL,SPINK2,FOXO4,POLR2K,RPS12,OCA2,PRSS1,MT3,SSX4,AKR1C4,TMEM69,CDK4,ARHGEF5,GADD45A,DYNLL1,IDH3G,VCX2,SLC22A18,ICOSLG,S100A6,AIMP2,RPS27
TF	Factor: MLLT10; motif: CYNNCCNNGGNGCTG	TF:M12636	false	1.809523077392369e-8	7.742435873832238	9612	116	44	62700	TMSB10,MUC2,RPLP2,SCGB1D2,BLK,GUCA2A,TP53I3,UQCR10,IER2,YARS2,FTL,SFN,S100A8,SPINK2,PPT2,FOXO4,KCNJ4,EMD,HPRT1,OPN1LW,ARMCX6,OCA2,PROP1,UPK1A,PPP2R3B,GAGE2E,CDK4,KRT31,BCL2A1,DUSP23,DUSP12,DYNLL1,SOCS1,IDH3G,NDUFB11,KLF13,CAMK1,TSC22D3,CTAG2,RGCC,OPRL1,S100A6,AIMP2,TYROBP
TF	Factor: CREM; motif: TGACGTCASYN	TF:M01820	false	1.8211894214222193e-8	7.739644881003481	6415	116	35	62700	PIR,CDIPT,POLR2J,ZNHIT2,RPLP2,SCGB1D2,BLK,FAM156A,MRPL51,IER2,RENBP,SH3BGRL,SFN,FOXO4,KCNJ4,EMD,HPRT1,ARMCX6,PPP2R3B,ARL2BP,DUSP12,GADD45A,DYNLL1,IDH3G,KLF13,VCX2,SLC22A18,GSTA4,TSC22D3,RGCC,OPRL1,S100A6,AIMP2,CALML3,RPS27
TF	Factor: Tal-1; motif: CAGATGG	TF:M03804	false	1.838406054830654e-8	7.735558558295035	5446	116	32	62700	DPM2,HIGD1B,CDIPT,HBZ,SPRR2B,SCGB1D2,BLK,GUCA2A,TP53I3,SLC25A24,FAM156A,SH3BGRL,S100A8,FOXO4,CST6,PRSS1,SSX4,TMEM69,CDK4,KRT31,DUSP12,GADD45A,DYNLL1,IDH3G,NDUFB11,GSTA4,RGCC,OPRL1,S100A6,GP9,CRYGA,SPRR1B
TF	Factor: THAP1; motif: YTGCCCNNA; match class: 1	TF:M07407_1	false	1.868998514172168e-8	7.728391043879105	4237	116	28	62700	DPM2,CDIPT,POLR2J,SPRR2B,RAB38,MUC2,CBS,SLC12A7,CITED2,MYH11,S100A8,PPT2,CST6,OPN1LW,OCA2,PRSS1,TNFRSF10A,TMEM69,DYNLL1,SAA1,IDH3G,CAMK1,RGCC,S100A6,AIMP2,TYROBP,TRPM1,SPRR1B
TF	Factor: NR1B1; motif: GGRNGRNSNRRAGKTCAAGG	TF:M10044	false	1.8754931876527014e-8	7.72688450899671	3670	116	26	62700	HIGD1B,HBZ,POLR2J,RPLP2,SCGB1D2,UQCR10,SEC61G,TOP3B,SFN,S100A8,KCNJ4,RPS12,CST6,OCA2,PROP1,TNFRSF10A,TMEM69,MSTO1,SAA1,CAMK1,SLC22A18,TJP1,TRPM1,CRNN,FDPS,SPRR1B
TF	Factor: Arnt; motif: NNNNNRTCACGTGAYNNNNN	TF:M00539	false	1.9145708715202458e-8	7.717928552773862	6764	116	36	62700	ZNHIT2,ASCL2,CBS,GUCA2A,CCL23,SLC12A7,CITED2,FAM156A,IER2,RENBP,TOP3B,S100A8,KCNJ4,RPS12,ARMCX6,OCA2,PPP2R3B,TNFRSF10A,MT3,GAGE2E,AKR1C4,TMEM69,CDK4,MSTO1,DUSP23,EIF4EBP1,MT1A,VCX2,CAMK1,GSTA4,CTAG2,OPRL1,TJP1,ICOSLG,S100A6,AIMP2
TF	Factor: Arnt; motif: NNNNNRTCACGTGAYNNNNN; match class: 1	TF:M00539_1	false	1.9145708715202458e-8	7.717928552773862	6764	116	36	62700	ZNHIT2,ASCL2,CBS,GUCA2A,CCL23,SLC12A7,CITED2,FAM156A,IER2,RENBP,TOP3B,S100A8,KCNJ4,RPS12,ARMCX6,OCA2,PPP2R3B,TNFRSF10A,MT3,GAGE2E,AKR1C4,TMEM69,CDK4,MSTO1,DUSP23,EIF4EBP1,MT1A,VCX2,CAMK1,GSTA4,CTAG2,OPRL1,TJP1,ICOSLG,S100A6,AIMP2
TF	Factor: Nkx2-3; motif: NSCACTTNNN	TF:M10636	false	1.9145708715202458e-8	7.717928552773862	3134	116	24	62700	PIR,HIGD1B,TP53I3,SLC25A24,UQCR10,SEC61G,MRPL51,S100A12,IER2,RENBP,S100A8,RPS12,CST6,ARMCX6,OCA2,TMEM69,SAA1,NDUFB11,CAMK1,CCHCR1,TSC22D3,RGCC,GP9,CRNN
TF	Factor: SP1; motif: RCCMCRCCCMC	TF:M03920	false	1.9221711672763153e-8	7.716207941488664	7452	116	38	62700	DPM2,TMSB10,POLR2J,ASCL2,TCF19,BLK,SLC12A7,CITED2,FAM156A,MRPL51,IER2,RENBP,YARS2,S100A8,SPINK2,EMD,CST6,HPRT1,OCA2,UPK1A,PPP2R3B,TNFRSF10A,ARL2BP,GAGE2E,CDK4,MSTO1,PTTG1,DUSP23,GADD45A,DYNLL1,EIF4EBP1,SOCS1,KLF13,CCHCR1,CTAG2,RGCC,TJP1,ICOSLG
TF	Factor: Ik-1; motif: NHNTGGGAATRCC	TF:M00086	false	1.9245129238342686e-8	7.71567916810742	4538	116	29	62700	PIR,CDIPT,TCF19,CBS,OR1L3,TP53I3,UQCR10,FAM156A,SH3BGRL,IFNG,EMD,HPRT1,PRSS1,PROP1,UPK1A,ARL2BP,GAGE2E,TMEM69,DUSP12,GADD45A,SAA1,NDUFB11,MT1A,GSTA4,CCHCR1,OPRL1,TJP1,TRPM1,SPRR1B
TF	Factor: EAR2; motif: YGNNCTTTGNCCTK	TF:M01728	false	1.9314262466371997e-8	7.7141218711536625	6432	116	35	62700	PIR,HIGD1B,HBZ,SPRR2B,RAB38,TCF19,CBS,OR1L3,SCGB1D2,BLK,GUCA2A,CCL23,SLC12A7,FAM156A,MRPL51,MYH11,RPS12,CST6,PRSS1,ARL2BP,TAS2R7,CDK4,MSTO1,DUSP23,GADD45A,IDH3G,MT1A,VCX2,CAMK1,GSTA4,CCHCR1,OPRL1,S100A6,MCTS1,TYROBP
TF	Factor: Tbx3; motif: NAGGTGTSAN	TF:M12024	false	1.9314262466371997e-8	7.7141218711536625	4539	116	29	62700	HIGD1B,POLR2J,ZNHIT2,SPRR2B,RAB38,SCGB1D2,GUCA2A,SLC25A24,FAM156A,TOP3B,IFNG,RPS12,GPR34,ARMCX6,PROP1,TMEM69,CDK4,DUSP12,EIF4EBP1,SAA1,NDUFB11,MT1A,TAF7,CAMK1,SLC22A18,RGCC,ICOSLG,CALML3,CRNN
TF	Factor: Elk-1; motif: NRCCGGAAGTN	TF:M11433	false	1.9630144150285003e-8	7.7070765112281405	7810	116	39	62700	DPM2,CDIPT,POLR2J,ZNHIT2,SPRR2B,MUC2,CBS,RPLP2,SLC25A24,CST4,FAM156A,MRPL51,IER2,FTL,PPT2,POLR2K,RPS12,ARMCX6,TNFRSF10A,MT3,TMEM69,CDK4,BCL2A1,ARHGEF5,DUSP23,GADD45A,SOCS1,IDH3G,NDUFB11,MT1A,VCX2,TAF7,TSC22D3,CTAG2,OPRL1,TJP1,AIMP2,MCTS1,FDPS
TF	Factor: NR3C1; motif: RRGAACATWMYGTYCTRN	TF:M02219	false	2.0020488899594607e-8	7.698525321272104	6777	116	36	62700	TMSB10,CDIPT,POLR2J,CST4,CCL23,CITED2,SEC61G,FAM156A,IER2,YARS2,TMPRSS11E,SH3BGRL,SPINK2,POLR2K,RPS12,GPR34,OPN1LW,OCA2,PROP1,UPK1A,PPP2R3B,GAGE2E,KRT31,DUSP23,EIF4EBP1,SOCS1,SAA1,VCX2,TAF7,CTAG2,OPRL1,AIMP2,GP9,CALML3,TRPM1,CRNN
TF	Factor: ATF4; motif: NNATGAYGCAATM	TF:M04197	false	2.0957722818467223e-8	7.6786559078095245	2159	116	20	62700	DPM2,HIGD1B,ZNHIT2,TCF19,CBS,SCGB1D2,S100A12,TMPRSS11E,SH3BGRL,HPRT1,PRSS1,PROP1,BCL2A1,DUSP23,EIF4EBP1,SLC22A18,MCTS1,CRNN,CRYGA,RPS27
TF	Factor: c-Fos; motif: ACTCACCA	TF:M04802	false	2.1668735922417333e-8	7.664166423148635	7486	116	38	62700	TMSB10,CDIPT,HBZ,MUC2,OR1L3,SCGB1D2,BLK,GUCA2A,CCL23,SEC61G,RENBP,TMPRSS11E,FTL,SH3BGRL,MYH11,PPT2,POLR2K,CST6,OCA2,PRSS1,PROP1,TNFRSF10A,ARL2BP,GAGE2E,TAS2R7,DUSP23,DUSP12,GADD45A,VCX2,TAF7,CAMK1,TSC22D3,RGCC,TJP1,S100A6,TYROBP,GP9,SPRR1B
TF	Factor: T3R-beta; motif: NRRGGTCRTGACCYYN	TF:M11817	false	2.1946180430534087e-8	7.658641054569303	5489	116	32	62700	PIR,HIGD1B,HBZ,POLR2J,MUC2,TCF19,CBS,CST4,SEC61G,FAM156A,YARS2,FOXO4,KCNJ4,GPR34,CST6,HPRT1,PRSS1,ARL2BP,SSX4,TMEM69,PTTG1,MT1A,KLF13,VCX2,GSTA4,CCHCR1,CTAG2,TJP1,AIMP2,TYROBP,CALML3,RPS27
TF	Factor: E2F-1:DP-2; motif: TTTSSCGC	TF:M00737	false	2.2076919394699603e-8	7.656061528009092	8930	116	42	62700	PIR,HBZ,POLR2J,RAB38,MUC2,TCF19,CBS,RPLP2,CITED2,UQCR10,FAM156A,IER2,TOP3B,FTL,SH3BGRL,MYH11,PPT2,FOXO4,POLR2K,RPS12,HPRT1,ARMCX6,MT3,SSX4,TMEM69,DUSP23,GADD45A,DYNLL1,EIF4EBP1,NDUFB11,KLF13,VCX2,TAF7,GSTA4,CCHCR1,RGCC,TJP1,S100A6,AIMP2,TYROBP,CALML3,FDPS
TF	Factor: ZNF614; motif: NCYCWGCCYYNNN; match class: 1	TF:M09862_1	false	2.215496491816612e-8	7.654528933326295	4273	116	28	62700	TMSB10,HBZ,RAB38,MUC2,TCF19,CBS,SCGB1D2,GUCA2A,CST4,SLC12A7,IER2,FTL,MYH11,KCNJ4,EMD,PPP2R3B,ARHGEF5,GADD45A,DYNLL1,SOCS1,KLF13,CAMK1,SLC22A18,CCHCR1,CTAG2,OPRL1,TJP1,TRPM1
TF	Factor: STAT3; motif: NNTTCCRGGAANNNNN	TF:M01595	false	2.2706538230441472e-8	7.6438490719456125	7852	116	39	62700	TMSB10,PIR,HIGD1B,CDIPT,HBZ,TCF19,CBS,RPLP2,GUCA2A,TP53I3,SLC25A24,SLC12A7,UQCR10,SEC61G,TMPRSS11E,MYH11,SFN,PPT2,OPN1LW,ARMCX6,PROP1,UPK1A,TNFRSF10A,CDK4,PTTG1,DYNLL1,SOCS1,SAA1,MT1A,TAF7,SLC22A18,TSC22D3,TJP1,ICOSLG,S100A6,AIMP2,TYROBP,TRPM1,FDPS
TF	Factor: XPA; motif: SCACCTCACAN	TF:M12247	false	2.2897793791842584e-8	7.640206360026309	1518	116	17	62700	DPM2,RAB38,GUCA2A,RENBP,FTL,KCNJ4,PRSS1,PROP1,UPK1A,GAGE2E,CDK4,MSTO1,DUSP23,SLC22A18,S100A6,MCTS1,CRNN
TF	Factor: Erg; motif: NRRSAGGAAGNGG; match class: 1	TF:M09907_1	false	2.303919936208451e-8	7.637532617205003	5187	116	31	62700	CDIPT,POLR2J,SPRR2B,MUC2,TCF19,SLC25A24,CCL23,SLC12A7,UQCR10,IER2,MYH11,S100A8,FOXO4,OCA2,PROP1,GAGE2E,SSX4,KRT31,BCL2A1,ARHGEF5,DUSP12,EIF4EBP1,SLC22A18,GSTA4,TSC22D3,CTAG2,ICOSLG,S100A6,MCTS1,CALML3,FDPS
TF	Factor: FXR; motif: NAGGTCAWNKN	TF:M08953	false	2.347208388660743e-8	7.6294483513780245	4883	116	30	62700	ZNHIT2,MUC2,RPLP2,SCGB1D2,TP53I3,CST4,CCL23,TOP3B,HPRT1,OCA2,PRSS1,PROP1,TNFRSF10A,GAGE2E,TAS2R7,TMEM69,CDK4,MSTO1,PTTG1,DUSP23,SAA1,GSTA4,TJP1,TYROBP,CALML3,TRPM1,CRNN,CRYGA,SPRR1B,RPS27
TF	Factor: IRX2a; motif: ACRYGNNNNACRYGT	TF:M11022	false	2.4271683263260314e-8	7.614900103907204	9710	116	44	62700	DPM2,TMSB10,CDIPT,ZNHIT2,RAB38,ASCL2,CBS,RPLP2,SLC12A7,CITED2,UQCR10,SEC61G,FAM156A,MRPL51,RENBP,FTL,S100A8,PPT2,KCNJ4,EMD,RPS12,ARMCX6,OCA2,PPP2R3B,TNFRSF10A,GAGE2E,SSX4,CDK4,MSTO1,DUSP12,GADD45A,DYNLL1,SOCS1,SAA1,IDH3G,NDUFB11,KLF13,CTAG2,RGCC,OPRL1,TJP1,ICOSLG,AIMP2,CALML3
TF	Factor: Homeobox; motif: NCAMTTANC	TF:M10643	false	2.5365373718356168e-8	7.595758734662398	4011	116	27	62700	PIR,HIGD1B,SLC25A24,CST4,UQCR10,SEC61G,MRPL51,S100A12,RENBP,S100A8,PPT2,FOXO4,POLR2K,RPS12,CST6,HPRT1,UPK1A,CDK4,PTTG1,DUSP23,SAA1,NDUFB11,MT1A,GP9,CRNN,SPRR1B,RPS27
TF	Factor: CSX; motif: NCCACTTRAN	TF:M10640	false	2.5436526838494136e-8	7.594542188536617	6504	116	35	62700	PIR,HIGD1B,SPRR2B,RAB38,TCF19,SCGB1D2,TP53I3,SLC25A24,UQCR10,S100A12,IER2,RENBP,SFN,RPS12,CST6,OPN1LW,ARMCX6,OCA2,TNFRSF10A,ARL2BP,TAS2R7,TMEM69,KRT31,SAA1,NDUFB11,CAMK1,SLC22A18,CCHCR1,TSC22D3,RGCC,MCTS1,GP9,TRPM1,CRNN,SPRR1B
TF	Factor: Homeobox; motif: NCAMTTANC	TF:M10644	false	2.5900850244973863e-8	7.586685979137298	3732	116	26	62700	PIR,SLC25A24,UQCR10,SEC61G,MRPL51,S100A12,RENBP,S100A8,SPINK2,PPT2,POLR2K,RPS12,CST6,HPRT1,UPK1A,CDK4,DUSP23,SAA1,NDUFB11,MT1A,RGCC,OPRL1,GP9,CRNN,CRYGA,SPRR1B
TF	Factor: GR; motif: RGWACATWAYGTWCY; match class: 1	TF:M11846_1	false	2.638186293827146e-8	7.578694540281504	4019	116	27	62700	DPM2,TMSB10,PIR,POLR2J,ZNHIT2,SEC61G,YARS2,TMPRSS11E,GPR34,HPRT1,OPN1LW,OCA2,PROP1,PPP2R3B,CDK4,BCL2A1,DUSP23,EIF4EBP1,SOCS1,SAA1,MT1A,VCX2,CTAG2,OPRL1,TJP1,TYROBP,GP9
TF	Factor: ATF-2; motif: TTACGTAA; match class: 1	TF:M00040_1	false	2.6394258990093097e-8	7.578490526162777	6514	116	35	62700	TMSB10,CDIPT,POLR2J,SPRR2B,RAB38,MUC2,RPLP2,SCGB1D2,BLK,TP53I3,FAM156A,S100A12,YARS2,TMPRSS11E,SH3BGRL,MYH11,POLR2K,IFNG,HPRT1,ARMCX6,PPP2R3B,ARL2BP,SSX4,AKR1C4,TAS2R7,KRT31,MSTO1,PTTG1,BCL2A1,CAMK1,GSTA4,OPRL1,AIMP2,CRNN,CRYGA
TF	Factor: p53; motif: GGACATGCCCGGGCATGTCY	TF:M00034	false	2.656071637225463e-8	7.575760215737697	4608	116	29	62700	PIR,MUC2,TCF19,SCGB1D2,TP53I3,CST4,SLC12A7,SEC61G,S100A12,YARS2,TMPRSS11E,S100A8,PPT2,CST6,OCA2,TNFRSF10A,TAS2R7,KRT31,MSTO1,ARHGEF5,DUSP12,SOCS1,CAMK1,GSTA4,CCHCR1,TSC22D3,TJP1,S100A6,CALML3
TF	Factor: NF1C; motif: WGCCARR; match class: 1	TF:M09763_1	false	2.6917298094309523e-8	7.569968535890221	4314	116	28	62700	HIGD1B,HBZ,GUCA2A,CST4,CCL23,SLC12A7,UQCR10,S100A12,TOP3B,RPS12,CST6,PRSS1,UPK1A,PPP2R3B,MT3,IDH3G,SLC22A18,CCHCR1,CTAG2,RGCC,OPRL1,ICOSLG,TYROBP,GP9,CALML3,TRPM1,FDPS,SPRR1B
TF	Factor: Six-1; motif: NNGTATCRNN	TF:M11026	false	2.7089236779377806e-8	7.567203230742912	6189	116	34	62700	TMSB10,ZNHIT2,SPRR2B,RAB38,OR1L3,RPLP2,CCL23,UQCR10,FAM156A,TOP3B,TMPRSS11E,FOXO4,POLR2K,EMD,RPS12,GPR34,PRSS1,TNFRSF10A,ARL2BP,TMEM69,MSTO1,BCL2A1,ARHGEF5,DYNLL1,SAA1,IDH3G,VCX2,TSC22D3,CTAG2,TJP1,CRYGA,FDPS,SPRR1B,RPS27
TF	Factor: MZF-1; motif: NGNGGGGA	TF:M00083	false	2.7262513875174946e-8	7.564434100380309	2934	116	23	62700	PIR,HBZ,CST4,SEC61G,FAM156A,IER2,TMPRSS11E,SH3BGRL,PPT2,IFNG,OCA2,PROP1,UPK1A,TNFRSF10A,SSX4,TAS2R7,CDK4,DYNLL1,NDUFB11,CAMK1,CTAG2,CALML3,RPS27
TF	Factor: ERF:C/EBPdelta; motif: NNCGGAWRTTGCGCAAY	TF:M08233	false	2.7727543687253127e-8	7.5570886017644145	5868	116	33	62700	TMSB10,HIGD1B,CDIPT,POLR2J,ZNHIT2,MUC2,TCF19,CBS,MRPL51,S100A12,TOP3B,SH3BGRL,IFNG,OPN1LW,TNFRSF10A,ARL2BP,GAGE2E,SSX4,TAS2R7,TMEM69,KRT31,PTTG1,DUSP23,DYNLL1,SOCS1,IDH3G,SLC22A18,CCHCR1,S100A6,MCTS1,TYROBP,SPRR1B,RPS27
TF	Factor: GCMa:Erg; motif: ATGCGGGCGGAARKG; match class: 1	TF:M08487_1	false	2.8238728641811358e-8	7.549154859896258	9009	116	42	62700	TMSB10,CDIPT,POLR2J,ZNHIT2,MUC2,ASCL2,TCF19,CBS,RPLP2,BLK,TP53I3,SLC12A7,CITED2,SEC61G,S100A12,IER2,FTL,FOXO4,KCNJ4,CST6,ARMCX6,OCA2,TNFRSF10A,GAGE2E,CDK4,DYNLL1,EIF4EBP1,SOCS1,NDUFB11,KLF13,CAMK1,CCHCR1,RGCC,OPRL1,TJP1,ICOSLG,S100A6,AIMP2,TYROBP,GP9,CALML3,FDPS
TF	Factor: DP-1; motif: NRNNGGCGGGAANN	TF:M10098	false	2.9226697029280202e-8	7.534220262405486	7224	116	37	62700	DPM2,TMSB10,PIR,HBZ,TCF19,TP53I3,FAM156A,MRPL51,IER2,TOP3B,FTL,SFN,SPINK2,PPT2,KCNJ4,EMD,OPN1LW,SSX4,CDK4,DUSP23,GADD45A,EIF4EBP1,SOCS1,NDUFB11,MT1A,KLF13,VCX2,TAF7,CAMK1,CCHCR1,RGCC,OPRL1,TJP1,ICOSLG,S100A6,MCTS1,CALML3
TF	Factor: PEA3; motif: ACAGGAAGGAAGTN	TF:M11429	false	2.931950706388728e-8	7.532843335573655	5560	116	32	62700	HIGD1B,CDIPT,RAB38,MUC2,ASCL2,TCF19,OR1L3,SCGB1D2,SLC25A24,IER2,SH3BGRL,OCA2,UPK1A,TNFRSF10A,AKR1C4,TAS2R7,TMEM69,KRT31,BCL2A1,ARHGEF5,DUSP23,DUSP12,SAA1,VCX2,SLC22A18,CCHCR1,OPRL1,MCTS1,GP9,CRNN,FDPS,RPS27
TF	Factor: E2F-3; motif: NTTTTGGCGCCAAAAN; match class: 1	TF:M11526_1	false	3.0151299831868254e-8	7.5206939605507115	6889	116	36	62700	DPM2,HBZ,ZNHIT2,MUC2,ASCL2,RPLP2,SLC25A24,CCL23,SLC12A7,CITED2,S100A12,IER2,RENBP,FTL,MYH11,SFN,PPT2,KCNJ4,POLR2K,RPS12,OPN1LW,ARMCX6,PRSS1,SSX4,AKR1C4,TAS2R7,MSTO1,SAA1,IDH3G,NDUFB11,TAF7,CAMK1,SLC22A18,GSTA4,MCTS1,RPS27
TF	Factor: NF-1; motif: NTGGNNNNNNGCCAANN	TF:M00806	false	3.118795178497845e-8	7.506013145848502	4345	116	28	62700	PIR,CDIPT,MUC2,ASCL2,RPLP2,GUCA2A,SLC25A24,SEC61G,S100A12,FTL,S100A8,OPN1LW,ARMCX6,PROP1,UPK1A,PTTG1,BCL2A1,DUSP23,DYNLL1,IDH3G,MT1A,KLF13,VCX2,CAMK1,CTAG2,S100A6,CALML3,FDPS
TF	Factor: GATA-6; motif: NNNAGATAAGAWAN	TF:M09624	false	3.257414138562881e-8	7.48712702293381	3227	116	24	62700	CDIPT,HBZ,SPRR2B,OR1L3,GUCA2A,TP53I3,UQCR10,TMPRSS11E,FTL,MYH11,PPT2,FOXO4,GPR34,PRSS1,MT3,GAGE2E,SSX4,AKR1C4,TMEM69,KRT31,SAA1,CALML3,SPRR1B,RPS27
TF	Factor: ZNF148; motif: NNNNNNCCNNCCCCTCCCCCACCCN; match class: 1	TF:M09834_1	false	3.2683440377133145e-8	7.485672234325586	2964	116	23	62700	TMSB10,HIGD1B,POLR2J,CBS,SLC12A7,CITED2,IER2,SPINK2,FOXO4,KCNJ4,EMD,CST6,TNFRSF10A,SSX4,GADD45A,DYNLL1,SOCS1,NDUFB11,KLF13,VCX2,CAMK1,TJP1,MCTS1
TF	Factor: ATF-3; motif: GATGAYGTCATN	TF:M11288	false	3.276967769162539e-8	7.484527830129279	5270	116	31	62700	HIGD1B,RAB38,OR1L3,RPLP2,SCGB1D2,BLK,SLC12A7,SEC61G,RENBP,SH3BGRL,SPINK2,POLR2K,EMD,OCA2,PRSS1,PROP1,TNFRSF10A,MSTO1,BCL2A1,DUSP23,MT1A,CAMK1,GSTA4,TJP1,AIMP2,GP9,CRNN,CRYGA,FDPS,SPRR1B,RPS27
TF	Factor: KLF; motif: GGGNGGGG; match class: 1	TF:M07461_1	false	3.300418965934887e-8	7.4814309258663	3501	116	25	62700	TMSB10,SPRR2B,ASCL2,CBS,TP53I3,SLC12A7,IER2,FTL,SFN,S100A8,PPT2,FOXO4,KCNJ4,CST6,OPN1LW,ARMCX6,OCA2,UPK1A,DYNLL1,EIF4EBP1,SOCS1,CTAG2,ICOSLG,MCTS1,TYROBP
TF	Factor: Six-6; motif: NNSTATCRNN	TF:M11037	false	3.3145586949480264e-8	7.479574285994364	5273	116	31	62700	TMSB10,PIR,ZNHIT2,SPRR2B,OR1L3,CST4,CCL23,UQCR10,FAM156A,IER2,TMPRSS11E,SH3BGRL,S100A8,FOXO4,POLR2K,IFNG,RPS12,GPR34,PRSS1,PROP1,ARL2BP,AKR1C4,PTTG1,BCL2A1,DYNLL1,SAA1,VCX2,TSC22D3,S100A6,AIMP2,CRYGA
TF	Factor: POU3F1; motif: RNYBCATTTGCATTWCAA	TF:M03842	false	3.322676256277283e-8	7.478511971980923	5274	116	31	62700	DPM2,HIGD1B,HBZ,BLK,TP53I3,CCL23,FAM156A,TMPRSS11E,FTL,SH3BGRL,MYH11,SPINK2,PPT2,IFNG,HPRT1,OPN1LW,UPK1A,MT3,AKR1C4,TAS2R7,CDK4,PTTG1,BCL2A1,ARHGEF5,DUSP12,GADD45A,VCX2,SLC22A18,TSC22D3,AIMP2,MCTS1
TF	Factor: IRF-1; motif: TTCACTT	TF:M00747	false	3.322676256277283e-8	7.478511971980923	5274	116	31	62700	DPM2,HIGD1B,OR1L3,CST4,CCL23,SLC12A7,CITED2,FAM156A,MRPL51,IER2,TOP3B,TMPRSS11E,SH3BGRL,MYH11,FOXO4,POLR2K,IFNG,GPR34,ARMCX6,PRSS1,AKR1C4,TAS2R7,TMEM69,KRT31,ARHGEF5,VCX2,TAF7,CCHCR1,AIMP2,TYROBP,RPS27
TF	Factor: DATF1; motif: SNGGRRGCWGNGGG; match class: 1	TF:M09724_1	false	3.331454460693516e-8	7.477366118942352	2968	116	23	62700	CDIPT,HBZ,RAB38,ASCL2,CBS,SLC12A7,CITED2,SEC61G,SFN,FOXO4,KCNJ4,OPN1LW,TNFRSF10A,MT3,ARL2BP,DUSP12,DYNLL1,CAMK1,TSC22D3,CTAG2,S100A6,CALML3,CRYGA
TF	Factor: GR; motif: AGAACAN	TF:M07355	false	3.371123073458655e-8	7.472225391902562	5918	116	33	62700	DPM2,PIR,CDIPT,POLR2J,ZNHIT2,SPRR2B,RAB38,TCF19,CBS,OR1L3,SCGB1D2,GUCA2A,CST4,CCL23,SLC12A7,UQCR10,MRPL51,IER2,TMPRSS11E,SFN,S100A8,MT3,SSX4,SLC22A18,GSTA4,CCHCR1,TSC22D3,CTAG2,OPRL1,AIMP2,CALML3,TRPM1,RPS27
TF	Factor: Fli-1:HOXB13; motif: NNCGGAARYNRTWAA	TF:M08471	false	3.448659215249187e-8	7.462349719013018	5283	116	31	62700	CDIPT,ZNHIT2,SPRR2B,RAB38,RPLP2,CCL23,UQCR10,SEC61G,FAM156A,MRPL51,YARS2,MYH11,SPINK2,IFNG,CST6,OPN1LW,PRSS1,PROP1,MT3,GAGE2E,TAS2R7,BCL2A1,DUSP23,SAA1,SLC22A18,S100A6,MCTS1,GP9,CRNN,SPRR1B,RPS27
TF	Factor: COUP-TF1; motif: TGACCTY	TF:M03542	false	3.450131385730368e-8	7.462164366082893	5284	116	31	62700	HBZ,SPRR2B,SCGB1D2,BLK,CST4,CCL23,UQCR10,MRPL51,TOP3B,TMPRSS11E,MYH11,PPT2,KCNJ4,IFNG,HPRT1,ARMCX6,PRSS1,PROP1,UPK1A,SSX4,TMEM69,CDK4,BCL2A1,DUSP23,EIF4EBP1,IDH3G,CTAG2,TYROBP,CALML3,CRNN,CRYGA
TF	Factor: RXR-ALPHA; motif: RAGGTCA	TF:M08968	false	3.450131385730368e-8	7.462164366082893	5284	116	31	62700	HBZ,SPRR2B,SCGB1D2,BLK,CST4,CCL23,UQCR10,MRPL51,TOP3B,TMPRSS11E,MYH11,PPT2,KCNJ4,IFNG,HPRT1,ARMCX6,PRSS1,PROP1,UPK1A,SSX4,TMEM69,CDK4,BCL2A1,DUSP23,EIF4EBP1,IDH3G,CTAG2,TYROBP,CALML3,CRNN,CRYGA
TF	Factor: Smad4; motif: NWGTCTGNCACCT	TF:M10061	false	3.450131385730368e-8	7.462164366082893	3789	116	26	62700	HIGD1B,CDIPT,HBZ,POLR2J,SPRR2B,MUC2,OR1L3,BLK,SLC25A24,IER2,MYH11,KCNJ4,OCA2,PPP2R3B,CDK4,BCL2A1,DUSP23,GADD45A,EIF4EBP1,SAA1,GSTA4,TSC22D3,OPRL1,TYROBP,CALML3,FDPS
TF	Factor: NR1B1; motif: RAGGTCA	TF:M08963	false	3.450131385730368e-8	7.462164366082893	5284	116	31	62700	HBZ,SPRR2B,SCGB1D2,BLK,CST4,CCL23,UQCR10,MRPL51,TOP3B,TMPRSS11E,MYH11,PPT2,KCNJ4,IFNG,HPRT1,ARMCX6,PRSS1,PROP1,UPK1A,SSX4,TMEM69,CDK4,BCL2A1,DUSP23,EIF4EBP1,IDH3G,CTAG2,TYROBP,CALML3,CRNN,CRYGA
TF	Factor: Sp2; motif: TGGGCGCGCCCA	TF:M06948	false	3.4577124253095727e-8	7.461211129423757	9076	116	42	62700	TMSB10,CDIPT,ZNHIT2,RAB38,MUC2,ASCL2,TCF19,CBS,CITED2,SEC61G,FAM156A,MRPL51,TOP3B,YARS2,MYH11,PPT2,KCNJ4,EMD,RPS12,OCA2,PPP2R3B,TNFRSF10A,MT3,ARL2BP,CDK4,MSTO1,ARHGEF5,DUSP12,DYNLL1,EIF4EBP1,SOCS1,KLF13,CCHCR1,CTAG2,RGCC,OPRL1,TJP1,ICOSLG,S100A6,AIMP2,GP9,TRPM1
[truncated: 4,202 more rows]
