# Supplementary material for: Nanomaterial isolated extracellular vesicles enable high precision identification of tumor biomarkers for pancreatic cancer liquid biopsy
Source: J Nanobiotechnology. 2025 Jul 1;23:467. doi: 10.1186/s12951-025-03527-3 (PMC12211367; doi:10.1186/s12951-025-03527-3)
Supplement: Supplementary file 3 — Additional file 3. gProfiler’s enrichment analysis. Enrichment analysis was applied to each EV isolation’s transcriptomic sample based on their unique mRNA annotations. [file 12951_2025_3527_MOESM3_ESM.zip › Enrichment_Analysis_gProfiler/ExCy/ExCy_Patient_5.csv]

source	term_name	term_id	highlighted	adjusted_p_value	negative_log10_of_adjusted_p_value	term_size	query_size	intersection_size	effective_domain_size	intersections
GO:MF	signaling receptor activator activity	GO:0030546	false	0.0000750192525484576	4.124827267240715	519	44	6	62700	CCL11,NMB,CCL26,SST,TFF1,IL36A
GO:MF	receptor ligand activity	GO:0048018	false	0.0000750192525484576	4.124827267240715	510	44	6	62700	CCL11,NMB,CCL26,SST,TFF1,IL36A
GO:MF	signaling receptor regulator activity	GO:0030545	false	0.0000919239122996847	4.036571500268343	555	44	6	62700	CCL11,NMB,CCL26,SST,TFF1,IL36A
GO:MF	signaling receptor binding	GO:0005102	false	0.00017827353958338926	3.7489131126053934	1484	44	8	62700	CCL11,NMB,HLA-B,CCL26,SST,TFF1,HLA-F,IL36A
GO:MF	molecular function activator activity	GO:0140677	false	0.00033120307782695475	3.4799056360264937	1188	44	7	62700	CKS2,CCL11,NMB,CCL26,SST,TFF1,IL36A
GO:MF	peptide binding	GO:0042277	false	0.0009146855365086001	3.038728188154671	297	44	4	62700	GRPR,HLA-B,PFDN2,HLA-F
GO:MF	antigen binding	GO:0003823	false	0.0011151796921546103	2.952655147841381	115	44	3	62700	HLA-B,HLA-F,IGLV1-47
GO:MF	molecular function regulator activity	GO:0098772	false	0.0014218055522380731	2.847159794157824	2125	44	8	62700	CKS2,CCL11,TIMP4,NMB,CCL26,SST,TFF1,IL36A
GO:MF	amide binding	GO:0033218	false	0.0018666671772015273	2.728933108933582	376	44	4	62700	GRPR,HLA-B,PFDN2,HLA-F
GO:MF	chemokine activity	GO:0008009	false	0.005563909774439277	2.254619921235861	50	44	2	62700	CCL11,CCL26
GO:MF	cytokine activity	GO:0005125	false	0.005563909774439277	2.254619921235861	237	44	3	62700	CCL11,CCL26,IL36A
GO:MF	CCR chemokine receptor binding	GO:0048020	false	0.005563909774439277	2.254619921235861	50	44	2	62700	CCL11,CCL26
GO:MF	transferase activity, transferring alkyl or aryl (other than methyl) groups	GO:0016765	false	0.006567016200239197	2.1826319123456006	61	44	2	62700	SMS,FDFT1
GO:MF	cytokine receptor binding	GO:0005126	false	0.007160194913908357	2.145075155222498	275	44	3	62700	CCL11,CCL26,IL36A
GO:MF	G protein-coupled receptor binding	GO:0001664	false	0.008071411436904046	2.0930505141428086	290	44	3	62700	CCL11,NMB,CCL26
GO:MF	transferase activity	GO:0016740	false	0.008184627227802905	2.0870010959215435	2354	44	7	62700	TAF9,SMS,TRMT112,ITPK1,FDFT1,DYRK1B,TGM1
GO:MF	chemokine receptor binding	GO:0042379	false	0.008927801053731282	2.0492554960755567	76	44	2	62700	CCL11,CCL26
GO:MF	hydrolase activity, hydrolyzing O-glycosyl compounds	GO:0004553	false	0.011979764772408212	1.9215517094131562	96	44	2	62700	AMY1C,AMY1A
GO:MF	ion binding	GO:0043167	false	0.014148116435403828	1.8493013747093285	6115	44	11	62700	AMY1C,TIMP4,CIDEA,MUC5AC,ITPK1,FDFT1,AMY1A,PDXDC1,DYRK1B,TGM1,CETN2
GO:MF	hormone activity	GO:0005179	false	0.017468525748638115	1.757743745632289	128	44	2	62700	NMB,SST
GO:MF	hydrolase activity, acting on glycosyl bonds	GO:0016798	false	0.018975253200399056	1.7218124202913774	135	44	2	62700	AMY1C,AMY1A
GO:MF	cytoskeletal protein binding	GO:0008092	false	0.02275191825796819	1.6429819812605038	998	44	4	62700	TNNT3,MYOT,NDN,CETN2
GO:MF	catalytic activity	GO:0003824	false	0.023649985261690966	1.626169125571763	5751	44	10	62700	TAF9,SMS,AMY1C,TRMT112,ITPK1,FDFT1,AMY1A,PDXDC1,DYRK1B,TGM1
GO:MF	anion binding	GO:0043168	false	0.028238097854269006	1.5491645611335936	2446	44	6	62700	AMY1C,CIDEA,ITPK1,AMY1A,PDXDC1,DYRK1B
GO:MF	protein dimerization activity	GO:0046983	false	0.029519002904238947	1.5298983162426407	1105	44	4	62700	TAF9,CCL11,TRMT112,CIDEA
GO:MF	metal ion binding	GO:0046872	false	0.03502186978454055	1.4556606710615112	4320	44	8	62700	AMY1C,TIMP4,MUC5AC,ITPK1,FDFT1,AMY1A,TGM1,CETN2
GO:MF	cation binding	GO:0043169	false	0.0373449066429016	1.4277686218999996	4409	44	8	62700	AMY1C,TIMP4,MUC5AC,ITPK1,FDFT1,AMY1A,TGM1,CETN2
GO:MF	calcium ion binding	GO:0005509	false	0.04434766916992321	1.35312920093353	718	44	3	62700	AMY1C,AMY1A,CETN2
GO:BP	response to stimulus	GO:0050896	false	4.939145795568716e-11	10.3063481539809	8955	44	28	62700	SPAG11B,TAF9,LGALS2,CCL11,GRPR,TIMP4,NMB,CIDEA,CXCR5,DEDD,HLA-B,MUC5AC,NDN,ITPK1,UBB,RPA4,CCL26,SST,PSMB4,IGLV10-54,TFF1,IGLV3-22,MORF4L2,DYRK1B,HLA-F,IGLV1-47,IL36A,CETN2
GO:BP	response to stress	GO:0006950	false	1.5110939284357069e-9	8.820708539411156	3909	44	19	62700	SPAG11B,TAF9,LGALS2,CCL11,GRPR,NMB,CIDEA,HLA-B,ITPK1,RPA4,CCL26,SST,PSMB4,TFF1,MORF4L2,DYRK1B,HLA-F,IL36A,CETN2
GO:BP	multicellular organismal process	GO:0032501	false	2.429251422225971e-8	7.614527534336639	7648	44	23	62700	SPAG11B,TNNT3,UQCRQ,LGALS2,CCL11,GRPR,NMB,MYOT,CIDEA,CXCR5,DEDD,HLA-B,OCA2,NDN,ITPK1,UBB,SST,TFF1,VCX2,TGM1,HLA-F,IL36A,CETN2
GO:BP	immune response	GO:0006955	false	7.338095721843271e-7	6.134416627385578	1951	44	12	62700	SPAG11B,CCL11,NMB,CXCR5,HLA-B,CCL26,PSMB4,IGLV10-54,IGLV3-22,HLA-F,IGLV1-47,IL36A
GO:BP	immune system process	GO:0002376	false	0.000002670703866345901	5.573374264858394	2730	44	13	62700	SPAG11B,LGALS2,CCL11,NMB,CXCR5,HLA-B,CCL26,PSMB4,IGLV10-54,IGLV3-22,HLA-F,IGLV1-47,IL36A
GO:BP	cellular response to stimulus	GO:0051716	false	0.000002670703866345901	5.573374264858394	7399	44	20	62700	TAF9,CCL11,GRPR,TIMP4,NMB,CIDEA,CXCR5,DEDD,MUC5AC,NDN,ITPK1,UBB,RPA4,CCL26,SST,TFF1,MORF4L2,DYRK1B,IL36A,CETN2
GO:BP	positive regulation of biological process	GO:0048518	false	0.000006386510045855689	5.19473640035104	6253	44	18	62700	TAF9,LGALS2,CCL11,GRPR,NMB,TRMT112,CIDEA,CXCR5,HLA-B,PFDN2,NDN,UBB,CCL26,MORF4L2,DYRK1B,TGM1,HLA-F,IL36A
GO:BP	developmental process	GO:0032502	false	0.000008794108060225851	5.05580820216054	6414	44	18	62700	SPAG11B,TNNT3,UQCRQ,CCL11,MYOT,CXCR5,DEDD,HLA-B,OCA2,NDN,ITPK1,UBB,TFF1,VCX2,MORF4L2,DYRK1B,TGM1,CETN2
GO:BP	response to external stimulus	GO:0009605	false	0.000015564278859997877	4.807870996689076	2686	44	12	62700	SPAG11B,LGALS2,CCL11,GRPR,NMB,CXCR5,HLA-B,CCL26,SST,PSMB4,HLA-F,IL36A
GO:BP	signal transduction	GO:0007165	false	0.000015564278859997877	4.807870996689076	5926	44	17	62700	TAF9,CCL11,GRPR,TIMP4,NMB,CIDEA,CXCR5,DEDD,MUC5AC,NDN,ITPK1,UBB,RPA4,CCL26,SST,TFF1,IL36A
GO:BP	defense response	GO:0006952	false	0.000021669519738360543	4.664150713843597	1769	44	10	62700	SPAG11B,LGALS2,CCL11,GRPR,NMB,HLA-B,CCL26,PSMB4,HLA-F,IL36A
GO:BP	signaling	GO:0023052	false	0.00003979599451387998	4.400160637676566	6396	44	17	62700	TAF9,CCL11,GRPR,TIMP4,NMB,CIDEA,CXCR5,DEDD,MUC5AC,NDN,ITPK1,UBB,RPA4,CCL26,SST,TFF1,IL36A
GO:BP	cell communication	GO:0007154	false	0.00004474625812324953	4.349243276423394	6495	44	17	62700	TAF9,CCL11,GRPR,TIMP4,NMB,CIDEA,CXCR5,DEDD,MUC5AC,NDN,ITPK1,UBB,RPA4,CCL26,SST,TFF1,IL36A
GO:BP	positive regulation of cellular process	GO:0048522	false	0.00004474625812324953	4.349243276423394	5711	44	16	62700	TAF9,LGALS2,CCL11,NMB,TRMT112,CXCR5,HLA-B,PFDN2,NDN,UBB,CCL26,MORF4L2,DYRK1B,TGM1,HLA-F,IL36A
GO:BP	cell population proliferation	GO:0008283	false	0.0000814600786269225	4.089055175059963	3218	44	12	62700	CKS2,CCL11,GRPR,NMB,MYOT,OCA2,NDN,UBB,CCL26,SST,TFF1,TGM1
GO:BP	anatomical structure development	GO:0048856	false	0.0002852549398360802	3.544766826050939	5862	44	15	62700	TNNT3,UQCRQ,CCL11,MYOT,CXCR5,DEDD,HLA-B,OCA2,NDN,ITPK1,UBB,VCX2,MORF4L2,DYRK1B,TGM1
GO:BP	sexual reproduction	GO:0019953	false	0.00041745028217653624	3.3793952410477623	1067	44	7	62700	SPAG11B,CKS2,DEDD,OCA2,NDN,UBB,CETN2
GO:BP	response to external biotic stimulus	GO:0043207	false	0.0004328673055441687	3.3636452151985523	1530	44	8	62700	SPAG11B,CCL11,GRPR,NMB,HLA-B,CCL26,HLA-F,IL36A
GO:BP	response to biotic stimulus	GO:0009607	false	0.0004920698366026629	3.307973255974887	1565	44	8	62700	SPAG11B,CCL11,GRPR,NMB,HLA-B,CCL26,HLA-F,IL36A
GO:BP	defense response to other organism	GO:0098542	false	0.0007297843971424777	3.136805426128073	1196	44	7	62700	SPAG11B,CCL11,NMB,HLA-B,CCL26,HLA-F,IL36A
GO:BP	gamete generation	GO:0007276	false	0.0007297843971424777	3.136805426128073	792	44	6	62700	SPAG11B,DEDD,OCA2,NDN,UBB,CETN2
GO:BP	positive regulation of response to stimulus	GO:0048584	false	0.0007301109454718012	3.1366111407766164	2212	44	9	62700	TAF9,LGALS2,CCL11,GRPR,HLA-B,UBB,CCL26,MORF4L2,HLA-F
GO:BP	respiratory gaseous exchange by respiratory system	GO:0007585	false	0.000770540854129548	3.113204330011549	75	44	3	62700	GRPR,NMB,NDN
GO:BP	cellular developmental process	GO:0048869	false	0.0010038734836447895	2.998321017088534	4311	44	12	62700	TNNT3,UQCRQ,CCL11,MYOT,HLA-B,OCA2,NDN,UBB,TFF1,MORF4L2,DYRK1B,TGM1
GO:BP	cell differentiation	GO:0030154	false	0.0010038734836447895	2.998321017088534	4310	44	12	62700	TNNT3,UQCRQ,CCL11,MYOT,HLA-B,OCA2,NDN,UBB,TFF1,MORF4L2,DYRK1B,TGM1
GO:BP	negative regulation of biological process	GO:0048519	false	0.0010843681406684702	2.9648232507145122	5913	44	14	62700	TAF9,CCL11,TIMP4,NMB,CIDEA,DEDD,HLA-B,PFDN2,NDN,RPA4,SST,PSMB4,TFF1,HLA-F
GO:BP	regulation of macromolecule metabolic process	GO:0060255	false	0.0010954022103109677	2.9604263870836185	6772	44	15	62700	TAF9,CKS2,TIMP4,NMB,TRMT112,CIDEA,DEDD,HLA-B,PFDN2,NDN,UBB,MORF4L2,DYRK1B,HLA-F,IL36A
GO:BP	chemokine-mediated signaling pathway	GO:0070098	false	0.0011556721400785383	2.9371653561838795	90	44	3	62700	CCL11,CXCR5,CCL26
GO:BP	multicellular organismal reproductive process	GO:0048609	false	0.0012129554422149213	2.9161551526005445	904	44	6	62700	SPAG11B,DEDD,OCA2,NDN,UBB,CETN2
GO:BP	response to cytokine	GO:0034097	false	0.0012723081352208196	2.8954076959046366	916	44	6	62700	TAF9,CCL11,TIMP4,CXCR5,CCL26,IL36A
GO:BP	response to chemokine	GO:1990868	false	0.0013299743751432082	2.8761567265826233	99	44	3	62700	CCL11,CXCR5,CCL26
GO:BP	innate immune response	GO:0045087	false	0.0013299743751432082	2.8761567265826233	947	44	6	62700	CCL11,NMB,HLA-B,CCL26,HLA-F,IL36A
GO:BP	cellular response to chemokine	GO:1990869	false	0.0013299743751432082	2.8761567265826233	99	44	3	62700	CCL11,CXCR5,CCL26
GO:BP	multicellular organism reproduction	GO:0032504	false	0.0013556915819406515	2.8678391006579016	954	44	6	62700	SPAG11B,DEDD,OCA2,NDN,UBB,CETN2
GO:BP	regulation of response to stress	GO:0080134	false	0.0014314964986212157	2.844209709906682	1430	44	7	62700	TAF9,LGALS2,GRPR,HLA-B,PSMB4,MORF4L2,HLA-F
GO:BP	regulation of response to stimulus	GO:0048583	false	0.001436622127143521	2.8426574487600735	3909	44	11	62700	TAF9,LGALS2,CCL11,GRPR,CIDEA,HLA-B,UBB,CCL26,PSMB4,MORF4L2,HLA-F
GO:BP	DNA repair	GO:0006281	false	0.001436622127143521	2.8426574487600735	602	44	5	62700	TAF9,RPA4,MORF4L2,DYRK1B,CETN2
GO:BP	cell death	GO:0008219	false	0.001436622127143521	2.8426574487600735	1988	44	8	62700	TAF9,LGALS2,CIDEA,DEDD,ITPK1,UBB,SST,MORF4L2
GO:BP	developmental process involved in reproduction	GO:0003006	false	0.001436622127143521	2.8426574487600735	992	44	6	62700	SPAG11B,DEDD,OCA2,NDN,UBB,CETN2
GO:BP	programmed cell death	GO:0012501	false	0.001436622127143521	2.8426574487600735	1982	44	8	62700	TAF9,LGALS2,CIDEA,DEDD,ITPK1,UBB,SST,MORF4L2
GO:BP	negative regulation of cellular process	GO:0048523	false	0.0014900123690063964	2.8268101263736805	5511	44	13	62700	TAF9,CCL11,TIMP4,NMB,CIDEA,DEDD,HLA-B,PFDN2,NDN,RPA4,SST,TFF1,HLA-F
GO:BP	negative regulation of protein catabolic process	GO:0042177	false	0.0014900123690063964	2.8268101263736805	112	44	3	62700	TAF9,TIMP4,DEDD
GO:BP	organonitrogen compound metabolic process	GO:1901564	false	0.001499391015592216	2.824085095791103	6362	44	14	62700	TAF9,SMS,CCL11,TIMP4,TRMT112,DEDD,OCA2,PFDN2,NDN,UBB,PSMB4,MORF4L2,DYRK1B,TGM1
GO:BP	regulation of metabolic process	GO:0019222	false	0.0016062559019870486	2.794185263560771	7295	44	15	62700	TAF9,CKS2,TIMP4,NMB,TRMT112,CIDEA,DEDD,HLA-B,PFDN2,NDN,UBB,MORF4L2,DYRK1B,HLA-F,IL36A
GO:BP	male gamete generation	GO:0048232	false	0.0016062559019870486	2.794185263560771	633	44	5	62700	SPAG11B,DEDD,OCA2,UBB,CETN2
GO:BP	reproductive process	GO:0022414	false	0.001616869532912495	2.7913250224078467	1518	44	7	62700	SPAG11B,CKS2,DEDD,OCA2,NDN,UBB,CETN2
GO:BP	DNA metabolic process	GO:0006259	false	0.001616869532912495	2.7913250224078467	1039	44	6	62700	TAF9,CIDEA,RPA4,MORF4L2,DYRK1B,CETN2
GO:BP	reproduction	GO:0000003	false	0.0016324570843033008	2.787158227079075	1528	44	7	62700	SPAG11B,CKS2,DEDD,OCA2,NDN,UBB,CETN2
GO:BP	response to other organism	GO:0051707	false	0.0016324570843033008	2.787158227079075	1527	44	7	62700	SPAG11B,CCL11,NMB,HLA-B,CCL26,HLA-F,IL36A
GO:BP	negative regulation of catabolic process	GO:0009895	false	0.0018151887660621964	2.7410782048998366	343	44	4	62700	TAF9,TIMP4,CIDEA,DEDD
GO:BP	cell surface receptor signaling pathway	GO:0007166	false	0.0019449431436171399	2.7110930898520262	2783	44	9	62700	CCL11,TIMP4,CIDEA,CXCR5,DEDD,NDN,CCL26,SST,IL36A
GO:BP	response to interleukin-1	GO:0070555	false	0.0019449431436171399	2.7110930898520262	132	44	3	62700	TAF9,CCL11,CCL26
GO:BP	response to organic substance	GO:0010033	false	0.0019449431436171399	2.7110930898520262	2775	44	9	62700	TAF9,CCL11,TIMP4,CIDEA,CXCR5,CCL26,SST,TFF1,IL36A
GO:BP	regulation of cell cycle	GO:0051726	false	0.0019934038556277864	2.7004047060649174	1112	44	6	62700	CKS2,CXCR5,RPA4,MORF4L2,TGM1,CETN2
GO:BP	regulation of protein catabolic process	GO:0042176	false	0.002015512923760085	2.6956144127430335	363	44	4	62700	TAF9,TIMP4,DEDD,UBB
GO:BP	adaptive immune response	GO:0002250	false	0.002261273389887986	2.6456469279058177	718	44	5	62700	HLA-B,IGLV10-54,IGLV3-22,HLA-F,IGLV1-47
GO:BP	biological process involved in interspecies interaction between organisms	GO:0044419	false	0.0024228439170714392	2.615674562807594	1698	44	7	62700	SPAG11B,CCL11,NMB,HLA-B,CCL26,HLA-F,IL36A
GO:BP	regulation of biological quality	GO:0065008	false	0.0024228439170714392	2.615674562807594	2918	44	9	62700	TAF9,CCL11,NMB,OCA2,PFDN2,ITPK1,UBB,CCL26,SST
GO:BP	interleukin-6 production	GO:0032635	false	0.002438403083439176	2.6128945011607967	153	44	3	62700	NMB,HLA-B,IL36A
GO:BP	homeostatic process	GO:0042592	false	0.002438403083439176	2.6128945011607967	1704	44	7	62700	LGALS2,CCL11,CIDEA,OCA2,NDN,UBB,TFF1
GO:BP	regulation of interleukin-6 production	GO:0032675	false	0.002438403083439176	2.6128945011607967	153	44	3	62700	NMB,HLA-B,IL36A
GO:BP	regulation of defense response	GO:0031347	false	0.0025451438678991915	2.5942876635163015	756	44	5	62700	LGALS2,GRPR,HLA-B,PSMB4,HLA-F
GO:BP	regulation of cytokine production	GO:0001817	false	0.002722715418106621	2.5649977493338283	769	44	5	62700	NMB,CIDEA,HLA-B,HLA-F,IL36A
GO:BP	cytokine production	GO:0001816	false	0.0027907531882563207	2.554278570432923	775	44	5	62700	NMB,CIDEA,HLA-B,HLA-F,IL36A
GO:BP	G protein-coupled receptor signaling pathway	GO:0007186	false	0.0029571285795482985	2.52912979141089	1248	44	6	62700	CCL11,GRPR,NMB,CXCR5,CCL26,SST
GO:BP	protein metabolic process	GO:0019538	false	0.003102370747992436	2.5083063031742667	5373	44	12	62700	TAF9,CCL11,TIMP4,TRMT112,DEDD,PFDN2,NDN,UBB,PSMB4,MORF4L2,DYRK1B,TGM1
GO:BP	cell cycle	GO:0007049	false	0.003173290872791148	2.4984901174179215	1811	44	7	62700	CKS2,CXCR5,UBB,RPA4,MORF4L2,TGM1,CETN2
GO:BP	cellular component organization	GO:0016043	false	0.0032787443550969207	2.484292444111043	8098	44	15	62700	TNNT3,TAF9,CKS2,CCL11,TRMT112,MYOT,CIDEA,OCA2,PFDN2,NDN,UBB,CCL26,MORF4L2,TGM1,CETN2
GO:BP	multicellular organismal-level homeostasis	GO:0048871	false	0.0032824598970697663	2.483800571129633	816	44	5	62700	LGALS2,CIDEA,NDN,UBB,TFF1
GO:BP	inflammatory response	GO:0006954	false	0.0033633700816788395	2.473225343334144	824	44	5	62700	LGALS2,CCL11,CCL26,PSMB4,IL36A
GO:BP	regulation of gene expression	GO:0010468	false	0.0035456174770034294	2.4503081205646904	5499	44	12	62700	TAF9,CKS2,NMB,TRMT112,CIDEA,DEDD,HLA-B,NDN,MORF4L2,DYRK1B,HLA-F,IL36A
GO:BP	positive regulation of cytoskeleton organization	GO:0051495	false	0.0035456174770034294	2.4503081205646904	183	44	3	62700	CCL11,PFDN2,CCL26
GO:BP	cellular component organization or biogenesis	GO:0071840	false	0.0039555434616388415	2.4027938393025146	8309	44	15	62700	TNNT3,TAF9,CKS2,CCL11,TRMT112,MYOT,CIDEA,OCA2,PFDN2,NDN,UBB,CCL26,MORF4L2,TGM1,CETN2
GO:BP	apoptotic process	GO:0006915	false	0.0039555434616388415	2.4027938393025146	1910	44	7	62700	TAF9,LGALS2,CIDEA,DEDD,UBB,SST,MORF4L2
GO:BP	negative regulation of immune response	GO:0050777	false	0.0039555434616388415	2.4027938393025146	193	44	3	62700	HLA-B,PSMB4,HLA-F
GO:BP	regulation of macromolecule biosynthetic process	GO:0010556	false	0.004205819312976896	2.3761493890587975	5631	44	12	62700	TAF9,CKS2,NMB,TRMT112,CIDEA,DEDD,HLA-B,NDN,MORF4L2,DYRK1B,HLA-F,IL36A
GO:BP	cytokine-mediated signaling pathway	GO:0019221	false	0.004242257845847214	2.372402938453725	486	44	4	62700	CCL11,CXCR5,CCL26,IL36A
GO:BP	DNA damage response	GO:0006974	false	0.004343643427314764	2.36214583348956	890	44	5	62700	TAF9,RPA4,MORF4L2,DYRK1B,CETN2
GO:BP	positive regulation of macromolecule biosynthetic process	GO:0010557	false	0.004423462861837618	2.354237614592746	2599	44	8	62700	TAF9,NMB,TRMT112,NDN,MORF4L2,DYRK1B,HLA-F,IL36A
GO:BP	positive regulation of epithelial cell proliferation	GO:0050679	false	0.00456867022467731	2.340210189016241	206	44	3	62700	CCL11,CCL26,TGM1
GO:BP	macromolecule catabolic process	GO:0009057	false	0.004735317469113126	2.324650899350859	1412	44	6	62700	TAF9,TIMP4,CIDEA,DEDD,UBB,PSMB4
GO:BP	regulation of cellular biosynthetic process	GO:0031326	false	0.004876019515367283	2.311934564866748	5757	44	12	62700	TAF9,CKS2,NMB,TRMT112,CIDEA,DEDD,HLA-B,NDN,MORF4L2,DYRK1B,HLA-F,IL36A
GO:BP	regulation of biosynthetic process	GO:0009889	false	0.0050392241981450855	2.297636319189131	5789	44	12	62700	TAF9,CKS2,NMB,TRMT112,CIDEA,DEDD,HLA-B,NDN,MORF4L2,DYRK1B,HLA-F,IL36A
GO:BP	cell killing	GO:0001906	false	0.005105482091390062	2.2919632428532366	218	44	3	62700	SPAG11B,HLA-B,HLA-F
GO:BP	positive regulation of cellular biosynthetic process	GO:0031328	false	0.005105482091390062	2.2919632428532366	2684	44	8	62700	TAF9,NMB,TRMT112,NDN,MORF4L2,DYRK1B,HLA-F,IL36A
GO:BP	regulation of cellular metabolic process	GO:0031323	false	0.005184475304684461	2.2852951898652485	6726	44	13	62700	TAF9,CKS2,TIMP4,NMB,TRMT112,CIDEA,DEDD,HLA-B,NDN,MORF4L2,DYRK1B,HLA-F,IL36A
GO:BP	positive regulation of biosynthetic process	GO:0009891	false	0.005216530412034408	2.2826182563658337	2703	44	8	62700	TAF9,NMB,TRMT112,NDN,MORF4L2,DYRK1B,HLA-F,IL36A
GO:BP	regulation of apoptotic process	GO:0042981	false	0.00523942333007874	2.2807165104106617	1463	44	6	62700	TAF9,LGALS2,CIDEA,DEDD,UBB,MORF4L2
GO:BP	cell development	GO:0048468	false	0.005821624887332733	2.234955781482205	2762	44	8	62700	TNNT3,UQCRQ,CCL11,MYOT,HLA-B,OCA2,NDN,UBB
GO:BP	positive regulation of macromolecule metabolic process	GO:0010604	false	0.005821624887332733	2.234955781482205	3483	44	9	62700	TAF9,NMB,TRMT112,NDN,UBB,MORF4L2,DYRK1B,HLA-F,IL36A
GO:BP	regulation of programmed cell death	GO:0043067	false	0.005924583439709235	2.2273421796968353	1507	44	6	62700	TAF9,LGALS2,CIDEA,DEDD,UBB,MORF4L2
GO:BP	positive regulation of actin filament polymerization	GO:0030838	false	0.005946055679246234	2.2257710283506946	52	44	2	62700	CCL11,CCL26
GO:BP	leukocyte chemotaxis	GO:0030595	false	0.006100643325904552	2.214624365291101	239	44	3	62700	CCL11,CXCR5,CCL26
GO:BP	regulation of catabolic process	GO:0009894	false	0.006231799514904916	2.20538652692905	1013	44	5	62700	TAF9,TIMP4,CIDEA,DEDD,UBB
GO:BP	negative regulation of lymphocyte mediated immunity	GO:0002707	false	0.006231799514904916	2.20538652692905	55	44	2	62700	HLA-B,HLA-F
GO:BP	adipose tissue development	GO:0060612	false	0.006231799514904916	2.20538652692905	55	44	2	62700	UBB,DYRK1B
GO:BP	organelle organization	GO:0006996	false	0.006231799514904916	2.20538652692905	3562	44	9	62700	TNNT3,CKS2,CCL11,CIDEA,OCA2,PFDN2,UBB,CCL26,CETN2
GO:BP	T cell mediated cytotoxicity	GO:0001913	false	0.006231799514904916	2.20538652692905	55	44	2	62700	HLA-B,HLA-F
GO:BP	forebrain generation of neurons	GO:0021872	false	0.006231799514904916	2.20538652692905	55	44	2	62700	UQCRQ,UBB
GO:BP	regulation of cell population proliferation	GO:0042127	false	0.006684462208539065	2.1749335277077644	2184	44	7	62700	CCL11,GRPR,NMB,CCL26,SST,TFF1,TGM1
GO:BP	protein catabolic process	GO:0030163	false	0.006917731144862218	2.16003632069282	1043	44	5	62700	TAF9,TIMP4,DEDD,UBB,PSMB4
GO:BP	regulation of response to external stimulus	GO:0032101	false	0.007445269629810052	2.1281195696890682	1062	44	5	62700	LGALS2,HLA-B,CCL26,PSMB4,HLA-F
GO:BP	apoptotic signaling pathway	GO:0097190	false	0.007675802428936685	2.1148762123011893	613	44	4	62700	TAF9,DEDD,UBB,SST
GO:BP	lymphocyte chemotaxis	GO:0048247	false	0.007685996386898896	2.11429982402861	63	44	2	62700	CCL11,CCL26
GO:BP	spermatogenesis	GO:0007283	false	0.007685996386898896	2.11429982402861	615	44	4	62700	SPAG11B,DEDD,OCA2,CETN2
GO:BP	system process	GO:0003008	false	0.007892072742574528	2.1028089204354163	2266	44	7	62700	TNNT3,CCL11,GRPR,NMB,MYOT,NDN,TFF1
GO:BP	regulation of multicellular organismal process	GO:0051239	false	0.00795747186672063	2.0992248881326065	2968	44	8	62700	TNNT3,CCL11,GRPR,NMB,CIDEA,HLA-B,HLA-F,IL36A
GO:BP	negative regulation of defense response	GO:0031348	false	0.00795747186672063	2.0992248881326065	275	44	3	62700	HLA-B,PSMB4,HLA-F
GO:BP	positive regulation of leukocyte mediated cytotoxicity	GO:0001912	false	0.00795747186672063	2.0992248881326065	65	44	2	62700	HLA-B,HLA-F
GO:BP	negative regulation of leukocyte mediated immunity	GO:0002704	false	0.008093121798999325	2.0918839235595956	66	44	2	62700	HLA-B,HLA-F
GO:BP	positive regulation of T cell mediated immunity	GO:0002711	false	0.008093121798999325	2.0918839235595956	66	44	2	62700	HLA-B,HLA-F
GO:BP	antigen processing and presentation of peptide antigen	GO:0048002	false	0.0082832046139173	2.08180161045109	67	44	2	62700	HLA-B,HLA-F
GO:BP	monocyte chemotaxis	GO:0002548	false	0.008610076648191653	2.0649929823746245	69	44	2	62700	CCL11,CCL26
GO:BP	striated muscle cell differentiation	GO:0051146	false	0.008610076648191653	2.0649929823746245	287	44	3	62700	TNNT3,MORF4L2,DYRK1B
GO:BP	oligosaccharide metabolic process	GO:0009311	false	0.008610076648191653	2.0649929823746245	69	44	2	62700	AMY1C,AMY1A
GO:BP	negative regulation of cytokine production	GO:0001818	false	0.008616058299359693	2.0646913711069463	288	44	3	62700	NMB,CIDEA,HLA-F
GO:BP	positive regulation of metabolic process	GO:0009893	false	0.008616058299359693	2.0646913711069463	3797	44	9	62700	TAF9,NMB,TRMT112,NDN,UBB,MORF4L2,DYRK1B,HLA-F,IL36A
GO:BP	natural killer cell mediated cytotoxicity	GO:0042267	false	0.009131103436644446	2.039476737527093	72	44	2	62700	HLA-B,HLA-F
GO:BP	positive regulation of cell killing	GO:0031343	false	0.009131103436644446	2.039476737527093	72	44	2	62700	HLA-B,HLA-F
GO:BP	natural killer cell mediated immunity	GO:0002228	false	0.009837963567685362	2.007094790069278	75	44	2	62700	HLA-B,HLA-F
GO:BP	regulation of nitrogen compound metabolic process	GO:0051171	false	0.01000320798087416	1.9998607015029815	5587	44	11	62700	TAF9,CKS2,TIMP4,TRMT112,CIDEA,DEDD,PFDN2,NDN,UBB,MORF4L2,DYRK1B
GO:BP	inflammatory response to antigenic stimulus	GO:0002437	false	0.01000320798087416	1.9998607015029815	76	44	2	62700	PSMB4,IL36A
GO:BP	cell chemotaxis	GO:0060326	false	0.01000320798087416	1.9998607015029815	308	44	3	62700	CCL11,CXCR5,CCL26
GO:BP	system development	GO:0048731	false	0.010393541863136428	1.9832364303548813	3951	44	9	62700	UQCRQ,CCL11,MYOT,CXCR5,HLA-B,NDN,ITPK1,UBB,VCX2
GO:BP	diencephalon development	GO:0021536	false	0.010393541863136428	1.9832364303548813	80	44	2	62700	UQCRQ,UBB
GO:BP	response to chemical	GO:0042221	false	0.010765573671757147	1.967962822706232	3975	44	9	62700	TAF9,CCL11,TIMP4,CIDEA,CXCR5,CCL26,SST,TFF1,IL36A
GO:BP	negative regulation of innate immune response	GO:0045824	false	0.010985133829380229	1.9591946478006117	83	44	2	62700	HLA-B,HLA-F
GO:BP	intrinsic apoptotic signaling pathway by p53 class mediator	GO:0072332	false	0.011404577088128172	1.9429208148763881	85	44	2	62700	TAF9,UBB
GO:BP	nucleotide-excision repair	GO:0006289	false	0.011518081894724013	1.9386198379175645	86	44	2	62700	RPA4,CETN2
GO:BP	protein deacetylation	GO:0006476	false	0.011518081894724013	1.9386198379175645	86	44	2	62700	NDN,MORF4L2
GO:BP	nervous system development	GO:0007399	false	0.01157265441587823	1.936567015642026	2513	44	7	62700	UQCRQ,CCL11,MYOT,NDN,ITPK1,UBB,VCX2
GO:BP	regulation of primary metabolic process	GO:0080090	false	0.01157265441587823	1.936567015642026	5766	44	11	62700	TAF9,CKS2,TIMP4,TRMT112,CIDEA,DEDD,PFDN2,NDN,UBB,MORF4L2,DYRK1B
GO:BP	central nervous system neuron development	GO:0021954	false	0.012389782769333961	1.9069363080635338	90	44	2	62700	UQCRQ,UBB
GO:BP	positive regulation of protein polymerization	GO:0032273	false	0.012456114505192238	1.9046174080872895	91	44	2	62700	CCL11,CCL26
GO:BP	regulation of cytokinesis	GO:0032465	false	0.012456114505192238	1.9046174080872895	91	44	2	62700	CXCR5,CETN2
GO:BP	regulation of leukocyte mediated cytotoxicity	GO:0001910	false	0.012456114505192238	1.9046174080872895	91	44	2	62700	HLA-B,HLA-F
GO:BP	cell cycle process	GO:0022402	false	0.012611062355279855	1.899248326939828	1273	44	5	62700	CKS2,CXCR5,UBB,RPA4,CETN2
GO:BP	negative regulation of macromolecule metabolic process	GO:0010605	false	0.013194349521774344	1.8796120155286193	3339	44	8	62700	TAF9,TIMP4,NMB,CIDEA,DEDD,PFDN2,NDN,HLA-F
GO:BP	regulation of T cell mediated immunity	GO:0002709	false	0.013194349521774344	1.8796120155286193	95	44	2	62700	HLA-B,HLA-F
GO:BP	positive regulation of endothelial cell proliferation	GO:0001938	false	0.013194349521774344	1.8796120155286193	96	44	2	62700	CCL11,CCL26
GO:BP	protein deacylation	GO:0035601	false	0.013396720816148473	1.87300149310785	97	44	2	62700	NDN,MORF4L2
GO:BP	cellular response to stress	GO:0033554	false	0.013403626825411734	1.8727776719976537	1925	44	6	62700	TAF9,CIDEA,RPA4,MORF4L2,DYRK1B,CETN2
GO:BP	regulation of epithelial cell proliferation	GO:0050678	false	0.013403828592427454	1.8727711345400553	365	44	3	62700	CCL11,CCL26,TGM1
GO:BP	macromolecule deacylation	GO:0098732	false	0.013461568836733034	1.8709043236608933	98	44	2	62700	NDN,MORF4L2
GO:BP	cellular component morphogenesis	GO:0032989	false	0.01347183483599303	1.8705732502399524	783	44	4	62700	TNNT3,MYOT,NDN,UBB
GO:BP	chromatin organization	GO:0006325	false	0.013715681154358892	1.8627826193949488	788	44	4	62700	TAF9,TRMT112,NDN,MORF4L2
GO:BP	regulation of supramolecular fiber organization	GO:1902903	false	0.013933277316762725	1.8559467189544177	374	44	3	62700	CCL11,PFDN2,CCL26
GO:BP	positive regulation of cellular metabolic process	GO:0031325	false	0.013933277316762725	1.8559467189544177	3407	44	8	62700	TAF9,NMB,TRMT112,NDN,MORF4L2,DYRK1B,HLA-F,IL36A
GO:BP	protein modification process	GO:0036211	false	0.013933277316762725	1.8559467189544177	3409	44	8	62700	TAF9,CCL11,TRMT112,NDN,UBB,MORF4L2,DYRK1B,TGM1
GO:BP	supramolecular fiber organization	GO:0097435	false	0.01413453328586434	1.8497185270909868	799	44	4	62700	TNNT3,CCL11,PFDN2,CCL26
GO:BP	regulation of cell killing	GO:0031341	false	0.015019204568982845	1.8233530673617462	106	44	2	62700	HLA-B,HLA-F
GO:BP	neutrophil chemotaxis	GO:0030593	false	0.015019204568982845	1.8233530673617462	106	44	2	62700	CCL11,CCL26
GO:BP	cellular response to interleukin-1	GO:0071347	false	0.015019204568982845	1.8233530673617462	106	44	2	62700	CCL11,CCL26
GO:BP	muscle cell differentiation	GO:0042692	false	0.015151380249653732	1.8195478023099274	389	44	3	62700	TNNT3,MORF4L2,DYRK1B
GO:BP	positive regulation of lipid localization	GO:1905954	false	0.015151380249653732	1.8195478023099274	107	44	2	62700	NMB,CIDEA
GO:BP	regulation of signal transduction by p53 class mediator	GO:1901796	false	0.01535293544944967	1.8138085760424405	109	44	2	62700	TAF9,UBB
GO:BP	organonitrogen compound catabolic process	GO:1901565	false	0.01535293544944967	1.8138085760424405	1386	44	5	62700	TAF9,TIMP4,DEDD,UBB,PSMB4
GO:BP	leukocyte migration	GO:0050900	false	0.01535293544944967	1.8138085760424405	393	44	3	62700	CCL11,CXCR5,CCL26
GO:BP	cellular response to cytokine stimulus	GO:0071345	false	0.01535293544944967	1.8138085760424405	825	44	4	62700	CCL11,CXCR5,CCL26,IL36A
GO:BP	neuropeptide signaling pathway	GO:0007218	false	0.01535293544944967	1.8138085760424405	110	44	2	62700	GRPR,NMB
GO:BP	histone acetylation	GO:0016573	false	0.0157983223084642	1.8013890301887538	113	44	2	62700	TAF9,MORF4L2
GO:BP	antigen processing and presentation	GO:0019882	false	0.01600121172178633	1.795847128334107	114	44	2	62700	HLA-B,HLA-F
GO:BP	negative regulation of metabolic process	GO:0009892	false	0.016445539676911976	1.7839518701375958	3563	44	8	62700	TAF9,TIMP4,NMB,CIDEA,DEDD,PFDN2,NDN,HLA-F
GO:BP	internal peptidyl-lysine acetylation	GO:0018393	false	0.017248678592243674	1.7632441702764234	119	44	2	62700	TAF9,MORF4L2
GO:BP	lymphocyte migration	GO:0072676	false	0.01737620701500868	1.7600450180039782	122	44	2	62700	CCL11,CCL26
GO:BP	response to amino acid	GO:0043200	false	0.01737620701500868	1.7600450180039782	123	44	2	62700	TAF9,SST
GO:BP	limbic system development	GO:0021761	false	0.01737620701500868	1.7600450180039782	124	44	2	62700	UQCRQ,UBB
GO:BP	internal protein amino acid acetylation	GO:0006475	false	0.01737620701500868	1.7600450180039782	121	44	2	62700	TAF9,MORF4L2
GO:BP	positive regulation of adaptive immune response based on somatic recombination of immune receptors built from immunoglobulin superfamily domains	GO:0002824	false	0.01737620701500868	1.7600450180039782	120	44	2	62700	HLA-B,HLA-F
GO:BP	cytoskeleton organization	GO:0007010	false	0.01737620701500868	1.7600450180039782	1461	44	5	62700	TNNT3,CCL11,PFDN2,CCL26,CETN2
GO:BP	negative regulation of response to external stimulus	GO:0032102	false	0.01737620701500868	1.7600450180039782	429	44	3	62700	HLA-B,PSMB4,HLA-F
GO:BP	macromolecule modification	GO:0043412	false	0.01737620701500868	1.7600450180039782	3628	44	8	62700	TAF9,CCL11,TRMT112,NDN,UBB,MORF4L2,DYRK1B,TGM1
GO:BP	T cell mediated immunity	GO:0002456	false	0.01737620701500868	1.7600450180039782	124	44	2	62700	HLA-B,HLA-F
GO:BP	positive regulation of lymphocyte mediated immunity	GO:0002708	false	0.01737620701500868	1.7600450180039782	123	44	2	62700	HLA-B,HLA-F
GO:BP	negative regulation of immune effector process	GO:0002698	false	0.01737620701500868	1.7600450180039782	121	44	2	62700	HLA-B,HLA-F
GO:BP	protein-DNA complex organization	GO:0071824	false	0.01737620701500868	1.7600450180039782	885	44	4	62700	TAF9,TRMT112,NDN,MORF4L2
GO:BP	cellular response to type II interferon	GO:0071346	false	0.01737620701500868	1.7600450180039782	121	44	2	62700	CCL11,CCL26
GO:BP	positive regulation of adaptive immune response	GO:0002821	false	0.017712225511322947	1.751726867010763	126	44	2	62700	HLA-B,HLA-F
GO:BP	cell migration	GO:0016477	false	0.017863246385177178	1.7480396115702284	1475	44	5	62700	CCL11,CXCR5,NDN,CCL26,SST
GO:BP	epithelial cell proliferation	GO:0050673	false	0.017990096556319956	1.7449665057058985	440	44	3	62700	CCL11,CCL26,TGM1
GO:BP	neutrophil migration	GO:1990266	false	0.01804408346638059	1.7436651726569763	128	44	2	62700	CCL11,CCL26
GO:BP	meiosis I	GO:0007127	false	0.018246528199593777	1.738819757355122	129	44	2	62700	CKS2,UBB
GO:BP	granulocyte chemotaxis	GO:0071621	false	0.018449307297354306	1.734019935336043	130	44	2	62700	CCL11,CCL26
GO:BP	nervous system process	GO:0050877	false	0.018536292995248768	1.7319771144568543	1495	44	5	62700	TNNT3,CCL11,GRPR,NMB,NDN
GO:BP	peptidyl-lysine acetylation	GO:0018394	false	0.018578396508814272	1.730991772442769	131	44	2	62700	TAF9,MORF4L2
GO:BP	organic substance catabolic process	GO:1901575	false	0.018726200716557614	1.7275503259458849	2173	44	6	62700	TAF9,TIMP4,CIDEA,DEDD,UBB,PSMB4
GO:BP	digestion	GO:0007586	false	0.018726200716557614	1.7275503259458849	132	44	2	62700	SST,TFF1
GO:BP	leukocyte mediated cytotoxicity	GO:0001909	false	0.018836229475401558	1.7250060273345622	133	44	2	62700	HLA-B,HLA-F
GO:BP	positive regulation of defense response	GO:0031349	false	0.018836229475401558	1.7250060273345622	453	44	3	62700	LGALS2,GRPR,HLA-F
GO:BP	cellular process involved in reproduction in multicellular organism	GO:0022412	false	0.018868776314770908	1.7242562639566783	454	44	3	62700	OCA2,NDN,UBB
GO:BP	regulation of actin filament polymerization	GO:0030833	false	0.01903956317127582	1.7203430199473815	136	44	2	62700	CCL11,CCL26
GO:BP	meiosis I cell cycle process	GO:0061982	false	0.01903956317127582	1.7203430199473815	135	44	2	62700	CKS2,UBB
GO:BP	chemotaxis	GO:0006935	false	0.01903956317127582	1.7203430199473815	461	44	3	62700	CCL11,CXCR5,CCL26
GO:BP	taxis	GO:0042330	false	0.01903956317127582	1.7203430199473815	463	44	3	62700	CCL11,CXCR5,CCL26
GO:BP	multicellular organism development	GO:0007275	false	0.01903956317127582	1.7203430199473815	4610	44	9	62700	UQCRQ,CCL11,MYOT,CXCR5,HLA-B,NDN,ITPK1,UBB,VCX2
GO:BP	response to acid chemical	GO:0001101	false	0.01903956317127582	1.7203430199473815	137	44	2	62700	TAF9,SST
GO:BP	regulation of endothelial cell proliferation	GO:0001936	false	0.019461729581022914	1.7108185662199948	139	44	2	62700	CCL11,CCL26
GO:BP	negative regulation of response to biotic stimulus	GO:0002832	false	0.020137773637361838	1.695988545225047	142	44	2	62700	HLA-B,HLA-F
GO:BP	cell morphogenesis	GO:0000902	false	0.020137773637361838	1.695988545225047	957	44	4	62700	CCL11,MYOT,NDN,UBB
GO:BP	response to type II interferon	GO:0034341	false	0.020339573916306357	1.691658149138701	143	44	2	62700	CCL11,CCL26
GO:BP	positive regulation of leukocyte mediated immunity	GO:0002705	false	0.020819701679632974	1.6815254976793463	145	44	2	62700	HLA-B,HLA-F
GO:BP	negative regulation of immune system process	GO:0002683	false	0.02119121263398994	1.6738441907558392	487	44	3	62700	HLA-B,PSMB4,HLA-F
GO:BP	negative regulation of protein metabolic process	GO:0051248	false	0.02119121263398994	1.6738441907558392	981	44	4	62700	TAF9,TIMP4,DEDD,PFDN2
GO:BP	negative regulation of secretion by cell	GO:1903531	false	0.02119121263398994	1.6738441907558392	148	44	2	62700	NMB,HLA-F
GO:BP	positive regulation of cytokine production	GO:0001819	false	0.02125525621477373	1.672533655599622	490	44	3	62700	NMB,HLA-F,IL36A
GO:BP	animal organ development	GO:0048513	false	0.02223089470714649	1.653043058283583	3068	44	7	62700	UQCRQ,CXCR5,DEDD,UBB,VCX2,DYRK1B,TGM1
GO:BP	regulation of actin polymerization or depolymerization	GO:0008064	false	0.022497141572555338	1.6478726586942933	154	44	2	62700	CCL11,CCL26
GO:BP	regulation of cytoskeleton organization	GO:0051493	false	0.022497141572555338	1.6478726586942933	502	44	3	62700	CCL11,PFDN2,CCL26
GO:BP	positive regulation of organelle organization	GO:0010638	false	0.022740599661140667	1.6431980873136025	507	44	3	62700	CCL11,PFDN2,CCL26
GO:BP	regulation of actin filament length	GO:0030832	false	0.022740599661140667	1.6431980873136025	157	44	2	62700	CCL11,CCL26
GO:BP	granulocyte migration	GO:0097530	false	0.022740599661140667	1.6431980873136025	156	44	2	62700	CCL11,CCL26
GO:BP	negative regulation of response to stimulus	GO:0048585	false	0.022892694447869982	1.6403030882789627	1639	44	5	62700	TAF9,CIDEA,HLA-B,PSMB4,HLA-F
GO:BP	proteasomal protein catabolic process	GO:0010498	false	0.022923843291172794	1.639712569068395	515	44	3	62700	TAF9,UBB,PSMB4
GO:BP	regulation of lipid localization	GO:1905952	false	0.023216183645962483	1.634209169512099	161	44	2	62700	NMB,CIDEA
GO:BP	endothelial cell proliferation	GO:0001935	false	0.02369855755858622	1.6252780870452013	163	44	2	62700	CCL11,CCL26
GO:BP	central nervous system development	GO:0007417	false	0.023702191877216654	1.6252114904386685	1035	44	4	62700	UQCRQ,NDN,UBB,VCX2
GO:BP	protein acetylation	GO:0006473	false	0.02410434031349772	1.6179047497701933	165	44	2	62700	TAF9,MORF4L2
GO:BP	actin filament polymerization	GO:0030041	false	0.024271253745243696	1.614907789363256	168	44	2	62700	CCL11,CCL26
GO:BP	regulation of DNA metabolic process	GO:0051052	false	0.024271253745243696	1.614907789363256	531	44	3	62700	TAF9,CIDEA,MORF4L2
GO:BP	regulation of protein metabolic process	GO:0051246	false	0.024271253745243696	1.614907789363256	2389	44	6	62700	TAF9,TIMP4,DEDD,PFDN2,NDN,UBB
GO:BP	cell motility	GO:0048870	false	0.024271253745243696	1.614907789363256	1676	44	5	62700	CCL11,CXCR5,NDN,CCL26,SST
GO:BP	negative regulation of secretion	GO:0051048	false	0.024271253745243696	1.614907789363256	167	44	2	62700	NMB,HLA-F
GO:BP	regulation of nucleobase-containing compound metabolic process	GO:0019219	false	0.02484855601328458	1.604698843698593	4038	44	8	62700	TAF9,CKS2,TRMT112,CIDEA,DEDD,NDN,MORF4L2,DYRK1B
GO:BP	response to endogenous stimulus	GO:0009719	false	0.024959547824391803	1.6027632867440327	1696	44	5	62700	TIMP4,CIDEA,NDN,SST,TFF1
GO:BP	positive regulation of supramolecular fiber organization	GO:1902905	false	0.02553508451658401	1.59286270036864	174	44	2	62700	CCL11,CCL26
GO:BP	neurogenesis	GO:0022008	false	0.02553508451658401	1.59286270036864	1708	44	5	62700	UQCRQ,CCL11,MYOT,NDN,UBB
GO:BP	double-strand break repair via homologous recombination	GO:0000724	false	0.026018552238969768	1.584716872729054	176	44	2	62700	RPA4,MORF4L2
GO:BP	signal transduction by p53 class mediator	GO:0072331	false	0.026668302297025343	1.5740046305981497	180	44	2	62700	TAF9,UBB
GO:BP	recombinational repair	GO:0000725	false	0.026668302297025343	1.5740046305981497	180	44	2	62700	RPA4,MORF4L2
GO:BP	regulation of intrinsic apoptotic signaling pathway	GO:2001242	false	0.026871643010884447	1.5707057787195635	181	44	2	62700	TAF9,UBB
GO:BP	organic hydroxy compound metabolic process	GO:1901615	false	0.026988402982234757	1.568822813721492	564	44	3	62700	OCA2,ITPK1,FDFT1
GO:BP	regulation of lymphocyte mediated immunity	GO:0002706	false	0.02699258119243147	1.5687555836157785	182	44	2	62700	HLA-B,HLA-F
GO:BP	negative regulation of multicellular organismal process	GO:0051241	false	0.027130319861632474	1.566545085953735	1102	44	4	62700	CCL11,NMB,CIDEA,HLA-F
GO:BP	central nervous system neuron differentiation	GO:0021953	false	0.027316456026369864	1.5635756456943382	184	44	2	62700	UQCRQ,UBB
GO:BP	regulation of cell division	GO:0051302	false	0.027316456026369864	1.5635756456943382	184	44	2	62700	CXCR5,CETN2
GO:BP	carbohydrate metabolic process	GO:0005975	false	0.02743353936491507	1.5617181578533326	573	44	3	62700	AMY1C,AMY1A,TFF1
GO:BP	regulation of adaptive immune response based on somatic recombination of immune receptors built from immunoglobulin superfamily domains	GO:0002822	false	0.02743353936491507	1.5617181578533326	187	44	2	62700	HLA-B,HLA-F
GO:BP	meiotic nuclear division	GO:0140013	false	0.0276349634082494	1.5585411061357934	188	44	2	62700	CKS2,UBB
GO:BP	cytokinesis	GO:0000910	false	0.02783652263577182	1.5553850181426443	189	44	2	62700	CXCR5,CETN2
GO:BP	regulation of proteasomal protein catabolic process	GO:0061136	false	0.02889458157798546	1.5391835901641233	193	44	2	62700	TAF9,UBB
GO:BP	neuron development	GO:0048666	false	0.029003213677118576	1.537553877793711	1142	44	4	62700	UQCRQ,MYOT,NDN,UBB
GO:BP	positive regulation of response to external stimulus	GO:0032103	false	0.029003213677118576	1.537553877793711	591	44	3	62700	LGALS2,CCL26,HLA-F
GO:BP	regulation of protein polymerization	GO:0032271	false	0.029235421602278412	1.5340906388466107	197	44	2	62700	CCL11,CCL26
GO:BP	gene expression	GO:0010467	false	0.029235421602278412	1.5340906388466107	9182	44	13	62700	TAF9,CKS2,NMB,TRMT112,CIDEA,DEDD,HLA-B,PFDN2,NDN,MORF4L2,DYRK1B,HLA-F,IL36A
GO:BP	actin polymerization or depolymerization	GO:0008154	false	0.029235421602278412	1.5340906388466107	197	44	2	62700	CCL11,CCL26
GO:BP	positive regulation of protein-containing complex assembly	GO:0031334	false	0.029690198252229353	1.527386902452397	199	44	2	62700	CCL11,CCL26
GO:BP	organic cyclic compound biosynthetic process	GO:1901362	false	0.02984163164602109	1.525177434701694	4255	44	8	62700	TAF9,CKS2,DEDD,OCA2,NDN,FDFT1,MORF4L2,DYRK1B
GO:BP	immune system development	GO:0002520	false	0.02984163164602109	1.525177434701694	200	44	2	62700	CXCR5,HLA-B
GO:BP	mononuclear cell migration	GO:0071674	false	0.029954455522314162	1.5235385701081197	203	44	2	62700	CCL11,CCL26
GO:BP	regulation of adaptive immune response	GO:0002819	false	0.029954455522314162	1.5235385701081197	202	44	2	62700	HLA-B,HLA-F
GO:BP	positive regulation of RNA metabolic process	GO:0051254	false	0.03023810771833115	1.5194453901946587	1845	44	5	62700	TAF9,TRMT112,NDN,MORF4L2,DYRK1B
GO:BP	small molecule metabolic process	GO:0044281	false	0.03023810771833115	1.5194453901946587	1846	44	5	62700	SMS,OCA2,ITPK1,FDFT1,PDXDC1
GO:BP	positive regulation of gene expression	GO:0010628	false	0.030600509806074688	1.5142713380896373	1183	44	4	62700	NMB,TRMT112,HLA-F,IL36A
GO:BP	intracellular signal transduction	GO:0035556	false	0.030600509806074688	1.5142713380896373	2609	44	6	62700	TAF9,CCL11,MUC5AC,UBB,RPA4,CCL26
GO:BP	protein acylation	GO:0043543	false	0.030600509806074688	1.5142713380896373	207	44	2	62700	TAF9,MORF4L2
GO:BP	meiotic cell cycle process	GO:1903046	false	0.03066851077641893	1.5133073122889942	208	44	2	62700	CKS2,UBB
GO:BP	catabolic process	GO:0009056	false	0.030771349471588945	1.5118534574342632	2616	44	6	62700	TAF9,TIMP4,CIDEA,DEDD,UBB,PSMB4
GO:BP	positive regulation of ERK1 and ERK2 cascade	GO:0070374	true	0.031068318480430027	1.5076822515545694	210	44	2	62700	CCL11,CCL26
GO:BP	alpha-amino acid metabolic process	GO:1901605	false	0.031268363480669144	1.504894848207456	211	44	2	62700	SMS,OCA2
GO:BP	neuron projection morphogenesis	GO:0048812	false	0.0324025804293277	1.4894204027071598	637	44	3	62700	MYOT,NDN,UBB
GO:BP	regulation of DNA repair	GO:0006282	false	0.03264135575121001	1.486231811222054	217	44	2	62700	TAF9,MORF4L2
GO:BP	protein stabilization	GO:0050821	true	0.03283905002415833	1.4836094147448433	219	44	2	62700	TAF9,PFDN2
GO:BP	locomotion	GO:0040011	false	0.033116385879581815	1.4799570655525958	1225	44	4	62700	CCL11,CXCR5,CCL26,SST
GO:BP	anatomical structure morphogenesis	GO:0009653	false	0.03334196095003839	1.4770088614745132	2683	44	6	62700	TNNT3,CCL11,MYOT,NDN,UBB,DYRK1B
GO:BP	plasma membrane bounded cell projection morphogenesis	GO:0120039	false	0.03375042793982709	1.471720716144742	653	44	3	62700	MYOT,NDN,UBB
GO:BP	chromatin remodeling	GO:0006338	false	0.03394178322549876	1.4692653445566477	655	44	3	62700	TAF9,TRMT112,NDN
GO:BP	cell projection morphogenesis	GO:0048858	false	0.03404610031764797	1.4679326255284963	658	44	3	62700	MYOT,NDN,UBB
GO:BP	cell division	GO:0051301	false	0.03404610031764797	1.4679326255284963	660	44	3	62700	CKS2,CXCR5,CETN2
GO:BP	positive regulation of cell population proliferation	GO:0008284	false	0.034205735470134245	1.4659010672132073	1248	44	4	62700	CCL11,NMB,CCL26,TGM1
GO:BP	epigenetic regulation of gene expression	GO:0040029	false	0.034205735470134245	1.4659010672132073	228	44	2	62700	TRMT112,NDN
GO:BP	cellular response to tumor necrosis factor	GO:0071356	false	0.03435925203181335	1.4639562989150616	229	44	2	62700	CCL11,CCL26
GO:BP	regulation of proteolysis involved in protein catabolic process	GO:1903050	false	0.03455893005527843	1.4614397117452727	230	44	2	62700	TAF9,UBB
GO:BP	organic cyclic compound metabolic process	GO:1901360	false	0.03476565016344923	1.458849644323582	8451	44	12	62700	TAF9,CKS2,TRMT112,CIDEA,DEDD,OCA2,NDN,RPA4,FDFT1,MORF4L2,DYRK1B,CETN2
GO:BP	muscle structure development	GO:0061061	false	0.03476565016344923	1.458849644323582	669	44	3	62700	TNNT3,MORF4L2,DYRK1B
GO:BP	actin cytoskeleton organization	GO:0030036	false	0.03545082762031971	1.450373621503697	677	44	3	62700	TNNT3,CCL11,CCL26
GO:BP	cell part morphogenesis	GO:0032990	false	0.035504158960670495	1.449720770666723	678	44	3	62700	MYOT,NDN,UBB
GO:BP	myeloid leukocyte migration	GO:0097529	false	0.03607006654754224	1.4428530564284148	238	44	2	62700	CCL11,CCL26
GO:BP	organic hydroxy compound biosynthetic process	GO:1901617	false	0.036269919577671374	1.4404534073920572	239	44	2	62700	OCA2,FDFT1
GO:BP	regulation of proteolysis	GO:0030162	false	0.037074803318661836	1.4309211442199157	693	44	3	62700	TAF9,TIMP4,UBB
GO:BP	cellular response to organic substance	GO:0071310	false	0.037074803318661836	1.4309211442199157	2001	44	5	62700	CCL11,CXCR5,CCL26,SST,IL36A
GO:BP	regulation of leukocyte mediated immunity	GO:0002703	false	0.037074803318661836	1.4309211442199157	243	44	2	62700	HLA-B,HLA-F
GO:BP	tissue development	GO:0009888	false	0.037206760812285834	1.4293781376265184	2004	44	5	62700	DEDD,ITPK1,UBB,DYRK1B,TGM1
GO:BP	macromolecule biosynthetic process	GO:0009059	false	0.038041093748698906	1.4197470048209595	9681	44	13	62700	TAF9,CKS2,NMB,TRMT112,CIDEA,DEDD,HLA-B,PFDN2,NDN,MORF4L2,DYRK1B,HLA-F,IL36A
GO:BP	modification-dependent protein catabolic process	GO:0019941	false	0.03842784255984069	1.4153539972857827	706	44	3	62700	TAF9,UBB,PSMB4
GO:BP	response to tumor necrosis factor	GO:0034612	false	0.03847066550039687	1.4148703008091148	250	44	2	62700	CCL11,CCL26
GO:BP	response to bacterium	GO:0009617	false	0.03882576409380935	1.41087998856889	710	44	3	62700	SPAG11B,HLA-B,IL36A
GO:BP	positive regulation of nucleobase-containing compound metabolic process	GO:0045935	false	0.03919253796224873	1.406796612324112	2039	44	5	62700	TAF9,TRMT112,NDN,MORF4L2,DYRK1B
GO:BP	modification-dependent macromolecule catabolic process	GO:0043632	false	0.03951347676658962	1.4032547553321346	716	44	3	62700	TAF9,UBB,PSMB4
GO:BP	regulation of cell cycle process	GO:0010564	false	0.039973148546272035	1.3982316425225316	721	44	3	62700	CXCR5,RPA4,CETN2
GO:BP	positive regulation of immune effector process	GO:0002699	false	0.04087459298470598	1.388546558866858	262	44	2	62700	HLA-B,HLA-F
GO:BP	rRNA metabolic process	GO:0016072	true	0.04087459298470598	1.388546558866858	261	44	2	62700	TRMT112,DEDD
GO:BP	regulation of RNA metabolic process	GO:0051252	false	0.0414711473315819	1.3822539493747759	3753	44	7	62700	TAF9,CKS2,TRMT112,DEDD,NDN,MORF4L2,DYRK1B
GO:BP	brain development	GO:0007420	false	0.042450729134652435	1.3721148459044423	744	44	3	62700	UQCRQ,UBB,VCX2
GO:BP	regulation of actin filament organization	GO:0110053	false	0.04246997660280091	1.371917978267085	269	44	2	62700	CCL11,CCL26
GO:BP	positive regulation of GTPase activity	GO:0043547	true	0.043268318550317	1.3638299815867565	272	44	2	62700	CCL11,CCL26
GO:BP	learning or memory	GO:0007611	true	0.04357706841007509	1.3607419896967425	275	44	2	62700	CCL11,GRPR
GO:BP	neuron differentiation	GO:0030182	false	0.044484942428197054	1.3517869671533203	1404	44	4	62700	UQCRQ,MYOT,NDN,UBB
GO:BP	protein polymerization	GO:0051258	false	0.044484942428197054	1.3517869671533203	281	44	2	62700	CCL11,CCL26
GO:BP	meiotic cell cycle	GO:0051321	false	0.044484942428197054	1.3517869671533203	280	44	2	62700	CKS2,UBB
GO:BP	actin filament-based process	GO:0030029	false	0.044484942428197054	1.3517869671533203	765	44	3	62700	TNNT3,CCL11,CCL26
GO:BP	connective tissue development	GO:0061448	false	0.04558188261094173	1.3412077416686088	285	44	2	62700	UBB,DYRK1B
GO:BP	lymphocyte mediated immunity	GO:0002449	false	0.04598252556475012	1.337407179027756	288	44	2	62700	HLA-B,HLA-F
GO:BP	positive regulation of secretion by cell	GO:1903532	false	0.046482582166708454	1.3327097543353659	290	44	2	62700	NMB,HLA-F
GO:BP	histone modification	GO:0016570	false	0.04657221741041448	1.3318730838155783	291	44	2	62700	TAF9,MORF4L2
GO:BP	head development	GO:0060322	false	0.046696457418954375	1.3307160655100683	793	44	3	62700	UQCRQ,UBB,VCX2
GO:BP	amino acid metabolic process	GO:0006520	false	0.04763742182567643	1.3220517509084189	298	44	2	62700	SMS,OCA2
GO:BP	regulation of ERK1 and ERK2 cascade	GO:0070372	false	0.04763742182567643	1.3220517509084189	298	44	2	62700	CCL11,CCL26
GO:BP	proteolysis involved in protein catabolic process	GO:0051603	false	0.04816996864955569	1.3172236363372039	807	44	3	62700	TAF9,UBB,PSMB4
GO:BP	adaptive immune response based on somatic recombination of immune receptors built from immunoglobulin superfamily domains	GO:0002460	false	0.04837012061098717	1.315422829696083	302	44	2	62700	HLA-B,HLA-F
GO:BP	positive regulation of nitrogen compound metabolic process	GO:0051173	false	0.04904803239755959	1.3093784100174086	3071	44	6	62700	TAF9,TRMT112,NDN,UBB,MORF4L2,DYRK1B
GO:BP	peptidyl-lysine modification	GO:0018205	false	0.04945884662323267	1.3057560155729038	308	44	2	62700	TAF9,MORF4L2
GO:BP	negative regulation of proteolysis	GO:0045861	false	0.04955519846686513	1.30491078018875	309	44	2	62700	TAF9,TIMP4
GO:BP	double-strand break repair	GO:0006302	false	0.04955519846686513	1.30491078018875	309	44	2	62700	RPA4,MORF4L2
GO:BP	generation of neurons	GO:0048699	false	0.049572255698241786	1.3047613188392393	1485	44	4	62700	UQCRQ,MYOT,NDN,UBB
GO:CC	extracellular space	GO:0005615	false	1.2766065330657907e-11	10.893942937387678	3284	44	19	62700	SMS,CCL11,AMY1C,TIMP4,NMB,HLA-B,MUC5AC,UBB,CCL26,SST,AMY1A,PSMB4,IGLV10-54,TFF1,IGLV3-22,TGM1,HLA-F,IGLV1-47,IL36A
GO:CC	extracellular region	GO:0005576	false	6.547206448715781e-11	10.18394396454242	4206	44	20	62700	SPAG11B,SMS,CCL11,AMY1C,TIMP4,NMB,HLA-B,MUC5AC,UBB,CCL26,SST,AMY1A,PSMB4,IGLV10-54,TFF1,IGLV3-22,TGM1,HLA-F,IGLV1-47,IL36A
GO:CC	protein-containing complex	GO:0032991	false	0.0007000579757358072	3.1548659921292743	8527	44	17	62700	TNNT3,TAF9,UQCRQ,CKS2,LGALS2,TRMT112,HLA-B,PFDN2,NDN,RPA4,PSMB4,IGLV10-54,IGLV3-22,MORF4L2,HLA-F,IGLV1-47,CETN2
GO:CC	cell periphery	GO:0071944	false	0.0010953775739176712	2.9604361547925775	6202	44	14	62700	GRPR,TIMP4,MYOT,CXCR5,HLA-B,MUC5AC,ITPK1,UBB,IGLV10-54,IGLV3-22,MORF4L2,TGM1,HLA-F,IGLV1-47
GO:CC	vesicle	GO:0031982	false	0.0013084499193187667	2.883242895247821	3976	44	11	62700	SMS,AMY1C,HLA-B,MUC5AC,OCA2,UBB,SST,AMY1A,PSMB4,TGM1,HLA-F
GO:CC	plasma membrane	GO:0005886	false	0.0013654092758178613	2.8647371511234003	5717	44	13	62700	GRPR,MYOT,CXCR5,HLA-B,MUC5AC,ITPK1,UBB,IGLV10-54,IGLV3-22,MORF4L2,TGM1,HLA-F,IGLV1-47
GO:CC	extracellular vesicle	GO:1903561	false	0.0013654092758178613	2.8647371511234003	2133	44	8	62700	SMS,AMY1C,HLA-B,MUC5AC,UBB,AMY1A,PSMB4,TGM1
GO:CC	extracellular organelle	GO:0043230	false	0.0013654092758178613	2.8647371511234003	2134	44	8	62700	SMS,AMY1C,HLA-B,MUC5AC,UBB,AMY1A,PSMB4,TGM1
GO:CC	extracellular exosome	GO:0070062	false	0.0013654092758178613	2.8647371511234003	2109	44	8	62700	SMS,AMY1C,HLA-B,MUC5AC,UBB,AMY1A,PSMB4,TGM1
GO:CC	extracellular membrane-bounded organelle	GO:0065010	false	0.0013654092758178613	2.8647371511234003	2134	44	8	62700	SMS,AMY1C,HLA-B,MUC5AC,UBB,AMY1A,PSMB4,TGM1
GO:CC	immunoglobulin complex	GO:0019814	false	0.0017837544748906184	2.7486649243648285	149	44	3	62700	IGLV10-54,IGLV3-22,IGLV1-47
GO:CC	endocytic vesicle membrane	GO:0030666	false	0.0035178943540904693	2.4537172069832964	194	44	3	62700	HLA-B,UBB,HLA-F
GO:CC	neuronal cell body	GO:0043025	false	0.0038622643325968275	2.4131580065121607	500	44	4	62700	MYOT,NDN,UBB,SST
GO:CC	intracellular protein-containing complex	GO:0140535	false	0.004650888126677741	2.3324641069625476	951	44	5	62700	TAF9,CKS2,PFDN2,PSMB4,MORF4L2
GO:CC	endosome membrane	GO:0010008	false	0.005129033231505271	2.2899644870889335	551	44	4	62700	HLA-B,OCA2,UBB,HLA-F
GO:CC	cell body	GO:0044297	false	0.005341268662145886	2.272355576767245	567	44	4	62700	MYOT,NDN,UBB,SST
GO:CC	membrane	GO:0016020	false	0.005341268662145886	2.272355576767245	9853	44	16	62700	UQCRQ,GRPR,MYOT,CXCR5,HLA-B,MUC5AC,OCA2,ITPK1,UBB,FDFT1,IGLV10-54,IGLV3-22,MORF4L2,TGM1,HLA-F,IGLV1-47
GO:CC	ER to Golgi transport vesicle membrane	GO:0012507	false	0.006090090062186486	2.215376284834874	59	44	2	62700	HLA-B,HLA-F
GO:CC	cytosol	GO:0005829	false	0.007804088265860629	2.1076778272888688	5457	44	11	62700	TNNT3,SMS,TRMT112,CIDEA,PFDN2,NDN,ITPK1,UBB,PSMB4,TGM1,CETN2
GO:CC	endoplasmic reticulum membrane	GO:0005789	false	0.008569327230435375	2.067053272776755	1185	44	5	62700	HLA-B,OCA2,UBB,FDFT1,HLA-F
GO:CC	endoplasmic reticulum subcompartment	GO:0098827	false	0.008569327230435375	2.067053272776755	1191	44	5	62700	HLA-B,OCA2,UBB,FDFT1,HLA-F
GO:CC	phagocytic vesicle membrane	GO:0030670	false	0.008569327230435375	2.067053272776755	78	44	2	62700	HLA-B,HLA-F
GO:CC	nuclear outer membrane-endoplasmic reticulum membrane network	GO:0042175	false	0.008879237732357369	2.0516243160728074	1208	44	5	62700	HLA-B,OCA2,UBB,FDFT1,HLA-F
GO:CC	COPII-coated ER to Golgi transport vesicle	GO:0030134	false	0.009971327829929174	2.001247005097229	89	44	2	62700	HLA-B,HLA-F
GO:CC	endocytic vesicle	GO:0030139	false	0.009971327829929174	2.001247005097229	342	44	3	62700	HLA-B,UBB,HLA-F
GO:CC	histone acetyltransferase complex	GO:0000123	false	0.010163747534170162	1.9929461312917325	91	44	2	62700	TAF9,MORF4L2
GO:CC	nucleoplasm	GO:0005654	false	0.011558865570126125	1.9370847870928336	4221	44	9	62700	TAF9,TRMT112,NDN,UBB,RPA4,PSMB4,MORF4L2,DYRK1B,CETN2
GO:CC	acetyltransferase complex	GO:1902493	false	0.011558865570126125	1.9370847870928336	102	44	2	62700	TAF9,MORF4L2
GO:CC	recycling endosome membrane	GO:0055038	false	0.011558865570126125	1.9370847870928336	103	44	2	62700	HLA-B,HLA-F
GO:CC	protein acetyltransferase complex	GO:0031248	false	0.011558865570126125	1.9370847870928336	101	44	2	62700	TAF9,MORF4L2
GO:CC	somatodendritic compartment	GO:0036477	false	0.0138023498555654	1.8600469684953118	849	44	4	62700	MYOT,NDN,UBB,SST
GO:CC	external side of plasma membrane	GO:0009897	false	0.015477690856958708	1.8102938319532131	427	44	3	62700	CXCR5,HLA-B,HLA-F
GO:CC	peptidase complex	GO:1905368	false	0.015536407276647988	1.8086494025440494	125	44	2	62700	TAF9,PSMB4
GO:CC	organelle subcompartment	GO:0031984	false	0.017061518217136567	1.7679823258069698	1505	44	5	62700	HLA-B,OCA2,UBB,FDFT1,HLA-F
GO:CC	nuclear lumen	GO:0031981	false	0.017532028936478546	1.756167821217794	5520	44	10	62700	TAF9,TRMT112,DEDD,NDN,UBB,RPA4,PSMB4,MORF4L2,DYRK1B,CETN2
GO:CC	phagocytic vesicle	GO:0045335	false	0.018190992517940874	1.7401436047679852	141	44	2	62700	HLA-B,HLA-F
GO:CC	intracellular non-membrane-bounded organelle	GO:0043232	false	0.01859449562713238	1.730615597317055	6568	44	11	62700	TNNT3,TAF9,MYOT,CIDEA,DEDD,NDN,RPA4,PSMB4,MORF4L2,DYRK1B,CETN2
GO:CC	non-membrane-bounded organelle	GO:0043228	false	0.01859449562713238	1.730615597317055	6569	44	11	62700	TNNT3,TAF9,MYOT,CIDEA,DEDD,NDN,RPA4,PSMB4,MORF4L2,DYRK1B,CETN2
GO:CC	endomembrane system	GO:0012505	false	0.0187581369589154	1.726810297547638	4742	44	9	62700	HLA-B,MUC5AC,OCA2,UBB,FDFT1,SST,PDXDC1,HLA-F,CETN2
GO:CC	intracellular organelle lumen	GO:0070013	false	0.01876152622425299	1.7267318352634413	6656	44	11	62700	TAF9,TRMT112,DEDD,MUC5AC,NDN,UBB,RPA4,PSMB4,MORF4L2,DYRK1B,CETN2
GO:CC	organelle lumen	GO:0043233	false	0.01876152622425299	1.7267318352634413	6656	44	11	62700	TAF9,TRMT112,DEDD,MUC5AC,NDN,UBB,RPA4,PSMB4,MORF4L2,DYRK1B,CETN2
GO:CC	membrane-enclosed lumen	GO:0031974	false	0.01876152622425299	1.7267318352634413	6656	44	11	62700	TAF9,TRMT112,DEDD,MUC5AC,NDN,UBB,RPA4,PSMB4,MORF4L2,DYRK1B,CETN2
GO:CC	cell projection	GO:0042995	false	0.019192622002049724	1.7168656900256047	2329	44	6	62700	NMB,MYOT,NDN,UBB,PSMB4,CETN2
GO:CC	mitochondrion	GO:0005739	false	0.02091105120189763	1.679624134580302	1672	44	5	62700	UQCRQ,CIDEA,PFDN2,UBB,PSMB4
GO:CC	endosome	GO:0005768	false	0.02091105120189763	1.679624134580302	1047	44	4	62700	HLA-B,OCA2,UBB,HLA-F
GO:CC	ciliary basal body	GO:0036064	false	0.02130557234160106	1.6715067946500843	171	44	2	62700	PSMB4,CETN2
GO:CC	catalytic complex	GO:1902494	false	0.02504628675970438	1.601256651405738	1781	44	5	62700	TAF9,UQCRQ,CKS2,PSMB4,MORF4L2
GO:CC	early endosome membrane	GO:0031901	false	0.02504628675970438	1.601256651405738	190	44	2	62700	HLA-B,HLA-F
GO:CC	coated vesicle membrane	GO:0030662	false	0.02557569208202187	1.5921726053836855	198	44	2	62700	HLA-B,HLA-F
GO:CC	recycling endosome	GO:0055037	false	0.025972612166786035	1.5854843694861742	201	44	2	62700	HLA-B,HLA-F
GO:CC	sarcomere	GO:0030017	false	0.028046910779080735	1.5521149670453516	215	44	2	62700	TNNT3,MYOT
GO:CC	cytoplasmic vesicle membrane	GO:0030659	false	0.028171287975072887	1.5501932968665528	1213	44	4	62700	HLA-B,OCA2,UBB,HLA-F
GO:CC	vesicle membrane	GO:0012506	false	0.029167296880471014	1.5351038178543523	1230	44	4	62700	HLA-B,OCA2,UBB,HLA-F
GO:CC	side of membrane	GO:0098552	false	0.029471574803460385	1.530596657153812	656	44	3	62700	CXCR5,HLA-B,HLA-F
GO:CC	transport vesicle membrane	GO:0030658	false	0.03086146305597564	1.5105834890934962	232	44	2	62700	HLA-B,HLA-F
GO:CC	myofibril	GO:0030016	false	0.031501214288866285	1.5016727049789778	236	44	2	62700	TNNT3,MYOT
GO:CC	neuron projection	GO:0043005	false	0.03192017862596193	1.495934686993848	1299	44	4	62700	NMB,MYOT,UBB,CETN2
GO:CC	envelope	GO:0031975	false	0.03192017862596193	1.495934686993848	1293	44	4	62700	UQCRQ,CIDEA,UBB,CETN2
GO:CC	organelle envelope	GO:0031967	false	0.03192017862596193	1.495934686993848	1293	44	4	62700	UQCRQ,CIDEA,UBB,CETN2
GO:CC	contractile fiber	GO:0043292	false	0.03192017862596193	1.495934686993848	245	44	2	62700	TNNT3,MYOT
GO:CC	endoplasmic reticulum	GO:0005783	false	0.03370140669919017	1.4723519712667668	2041	44	5	62700	HLA-B,OCA2,UBB,FDFT1,HLA-F
GO:CC	plasma membrane bounded cell projection	GO:0120025	false	0.04149915469913151	1.3819607493901134	2217	44	5	62700	NMB,MYOT,UBB,PSMB4,CETN2
GO:CC	mitochondrial envelope	GO:0005740	false	0.04196960261748929	1.3770651428173075	820	44	3	62700	UQCRQ,CIDEA,UBB
GO:CC	coated vesicle	GO:0030135	false	0.04212857057532067	1.3754232762584395	310	44	2	62700	HLA-B,HLA-F
GO:CC	transferase complex, transferring phosphorus-containing groups	GO:0061695	false	0.044845727745666565	1.3482789239656674	325	44	2	62700	TAF9,CKS2
GO:CC	microtubule organizing center	GO:0005815	false	0.044845727745666565	1.3482789239656674	855	44	3	62700	NDN,PSMB4,CETN2
GO:CC	transferase complex	GO:1990234	false	0.049352431884739215	1.3066914422222882	892	44	3	62700	TAF9,CKS2,MORF4L2
KEGG	KEGG root term	KEGG:00000	false	4.5643850835709505e-9	8.340617722576571	8161	44	24	62700	TAF9,SMS,UQCRQ,CKS2,CCL11,AMY1C,GRPR,NMB,CIDEA,CXCR5,HLA-B,MUC5AC,ITPK1,UBB,RPA4,CCL26,FDFT1,SST,AMY1A,PSMB4,TFF1,HLA-F,IL36A,CETN2
KEGG	Cytokine-cytokine receptor interaction	KEGG:04060	false	0.0009304744226091442	3.0312955604938607	293	44	4	62700	CCL11,CXCR5,CCL26,IL36A
KEGG	Viral protein interaction with cytokine and cytokine receptor	KEGG:04061	false	0.0009304744226091442	3.0312955604938607	98	44	3	62700	CCL11,CXCR5,CCL26
KEGG	Salivary secretion	KEGG:04970	false	0.0009304744226091442	3.0312955604938607	90	44	3	62700	AMY1C,MUC5AC,AMY1A
KEGG	Kaposi sarcoma-associated herpesvirus infection	KEGG:05167	false	0.0025097517458222154	2.6003692349937313	194	44	3	62700	HLA-B,UBB,HLA-F
KEGG	Chemokine signaling pathway	KEGG:04062	false	0.0025097517458222154	2.6003692349937313	190	44	3	62700	CCL11,CXCR5,CCL26
KEGG	Metabolic pathways	KEGG:01100	false	0.0032651948864508918	2.486090892311016	1532	44	6	62700	SMS,UQCRQ,AMY1C,ITPK1,FDFT1,AMY1A
KEGG	Viral myocarditis	KEGG:05416	false	0.003279955591548862	2.484132036311443	56	44	2	62700	HLA-B,HLA-F
KEGG	Parkinson disease	KEGG:05012	false	0.0037365817530194824	2.4275255113345273	266	44	3	62700	UQCRQ,UBB,PSMB4
KEGG	Antigen processing and presentation	KEGG:04612	false	0.004383311748170296	2.358197640526649	69	44	2	62700	HLA-B,HLA-F
KEGG	IL-17 signaling pathway	KEGG:04657	false	0.007155688920521821	2.145348547791273	91	44	2	62700	CCL11,MUC5AC
KEGG	Neuroactive ligand-receptor interaction	KEGG:04080	false	0.00783101217434832	2.106182100863569	366	44	3	62700	GRPR,NMB,SST
KEGG	Pancreatic secretion	KEGG:04972	false	0.007906777797791814	2.1020004659007205	101	44	2	62700	AMY1C,AMY1A
KEGG	Pathways of neurodegeneration - multiple diseases	KEGG:05022	false	0.014630212059864218	1.8347493788807447	474	44	3	62700	UQCRQ,UBB,PSMB4
KEGG	Phagosome	KEGG:04145	false	0.014965116862719901	1.824919887401389	147	44	2	62700	HLA-B,HLA-F
KEGG	Cellular senescence	KEGG:04218	false	0.015393709759093056	1.8126567061104748	156	44	2	62700	HLA-B,HLA-F
KEGG	Cell adhesion molecules	KEGG:04514	false	0.015393709759093056	1.8126567061104748	153	44	2	62700	HLA-B,HLA-F
KEGG	Epstein-Barr virus infection	KEGG:05169	false	0.02293712987677136	1.6394609263067332	198	44	2	62700	HLA-B,HLA-F
KEGG	Viral carcinogenesis	KEGG:05203	false	0.02293712987677136	1.6394609263067332	200	44	2	62700	HLA-B,HLA-F
KEGG	Human immunodeficiency virus 1 infection	KEGG:05170	false	0.024249835361217196	1.6152912055960515	210	44	2	62700	HLA-B,HLA-F
KEGG	Human cytomegalovirus infection	KEGG:05163	false	0.025320312093020755	1.5965309455961743	223	44	2	62700	HLA-B,HLA-F
KEGG	Human T-cell leukemia virus 1 infection	KEGG:05166	false	0.025320312093020755	1.5965309455961743	219	44	2	62700	HLA-B,HLA-F
KEGG	Endocytosis	KEGG:04144	false	0.03041196190631925	1.5169555621773172	250	44	2	62700	HLA-B,HLA-F
KEGG	Prion disease	KEGG:05020	false	0.03300917301601418	1.4813653559811275	272	44	2	62700	UQCRQ,PSMB4
KEGG	Huntington disease	KEGG:05016	false	0.038128575852490736	1.4187494158371448	306	44	2	62700	UQCRQ,PSMB4
KEGG	Human papillomavirus infection	KEGG:05165	false	0.04290976617053391	1.3674438520747279	331	44	2	62700	HLA-B,HLA-F
KEGG	Amyotrophic lateral sclerosis	KEGG:05014	false	0.04797651686885372	1.3189712853291509	362	44	2	62700	UQCRQ,PSMB4
KEGG	Alzheimer disease	KEGG:05010	false	0.04933283966709204	1.3068638852219459	382	44	2	62700	UQCRQ,PSMB4
REAC	Peptide ligand-binding receptors	REAC:R-HSA-375276	false	0.00006826307344695556	4.1658141621311495	195	44	5	62700	CCL11,GRPR,NMB,CXCR5,SST
REAC	Cytokine Signaling in Immune system	REAC:R-HSA-1280215	false	0.00008427107131856105	4.074321484958764	719	44	7	62700	CCL11,HLA-B,NDN,UBB,PSMB4,HLA-F,IL36A
REAC	ER-Phagosome pathway	REAC:R-HSA-1236974	false	0.00008427107131856105	4.074321484958764	90	44	4	62700	HLA-B,UBB,PSMB4,HLA-F
REAC	Antigen processing-Cross presentation	REAC:R-HSA-1236975	false	0.00009610002740857823	4.017276488466807	105	44	4	62700	HLA-B,UBB,PSMB4,HLA-F
REAC	Class A/1 (Rhodopsin-like receptors)	REAC:R-HSA-373076	false	0.0002920551133123817	3.5345351857128966	328	44	5	62700	CCL11,GRPR,NMB,CXCR5,SST
REAC	Metabolism	REAC:R-HSA-1430728	false	0.0007218912994617286	3.1415281924553	2072	44	9	62700	SMS,UQCRQ,TRMT112,CIDEA,OCA2,ITPK1,UBB,FDFT1,PSMB4
REAC	Immune System	REAC:R-HSA-168256	false	0.0007218912994617286	3.1415281924553	2051	44	9	62700	CCL11,HLA-B,MUC5AC,NDN,UBB,PSMB4,HLA-F,IGLV1-47,IL36A
REAC	GPCR ligand binding	REAC:R-HSA-500792	false	0.000961061625457146	3.0172487634886935	460	44	5	62700	CCL11,GRPR,NMB,CXCR5,SST
REAC	Signaling by Interleukins	REAC:R-HSA-449147	false	0.000961061625457146	3.0172487634886935	471	44	5	62700	CCL11,NDN,UBB,PSMB4,IL36A
REAC	Viral Infection Pathways	REAC:R-HSA-9824446	false	0.000961061625457146	3.0172487634886935	809	44	6	62700	TAF9,HLA-B,UBB,PSMB4,HLA-F,IGLV1-47
REAC	Infectious disease	REAC:R-HSA-5663205	false	0.0024337789351988434	2.6137188721139295	999	44	6	62700	TAF9,HLA-B,UBB,PSMB4,HLA-F,IGLV1-47
REAC	SARS-CoV-2 activates/modulates innate and adaptive immune responses	REAC:R-HSA-9705671	false	0.002861289928717182	2.5434381337842256	120	44	3	62700	HLA-B,UBB,HLA-F
REAC	C-type lectin receptors (CLRs)	REAC:R-HSA-5621481	false	0.0031872574533239285	2.4965828546178854	136	44	3	62700	MUC5AC,UBB,PSMB4
REAC	Signaling by GPCR	REAC:R-HSA-372790	false	0.0031872574533239285	2.4965828546178854	697	44	5	62700	CCL11,GRPR,NMB,CXCR5,SST
REAC	G1/S Transition	REAC:R-HSA-69206	false	0.0031872574533239285	2.4965828546178854	130	44	3	62700	UBB,RPA4,PSMB4
REAC	FCERI mediated NF-kB activation	REAC:R-HSA-2871837	false	0.0031872574533239285	2.4965828546178854	136	44	3	62700	UBB,PSMB4,IGLV1-47
REAC	Mitotic G1 phase and G1/S transition	REAC:R-HSA-453279	false	0.0034010733688333576	2.4683839992534633	147	44	3	62700	UBB,RPA4,PSMB4
REAC	Class I MHC mediated antigen processing & presentation	REAC:R-HSA-983169	false	0.0034010733688333576	2.4683839992534633	380	44	4	62700	HLA-B,UBB,PSMB4,HLA-F
REAC	Interleukin-1 family signaling	REAC:R-HSA-446652	false	0.00352776124480639	2.452500815142216	151	44	3	62700	UBB,PSMB4,IL36A
REAC	DNA Replication Pre-Initiation	REAC:R-HSA-69002	false	0.0038596701537550863	2.4134498084176066	160	44	3	62700	UBB,RPA4,PSMB4
REAC	Disease	REAC:R-HSA-1643685	false	0.0038596701537550863	2.4134498084176066	1768	44	7	62700	TAF9,HLA-B,MUC5AC,UBB,PSMB4,HLA-F,IGLV1-47
REAC	Signaling by the B Cell Receptor (BCR)	REAC:R-HSA-983705	false	0.0038596701537550863	2.4134498084176066	163	44	3	62700	UBB,PSMB4,IGLV1-47
REAC	Adaptive Immune System	REAC:R-HSA-1280218	false	0.004378353011410156	2.3586892256993686	809	44	5	62700	HLA-B,UBB,PSMB4,HLA-F,IGLV1-47
REAC	Fc epsilon receptor (FCERI) signaling	REAC:R-HSA-2454202	false	0.004726438541232558	2.325465984946263	182	44	3	62700	UBB,PSMB4,IGLV1-47
REAC	Immunoregulatory interactions between a Lymphoid and a non-Lymphoid cell	REAC:R-HSA-198933	false	0.004726438541232558	2.325465984946263	181	44	3	62700	HLA-B,HLA-F,IGLV1-47
REAC	SARS-CoV Infections	REAC:R-HSA-9679506	false	0.0047878403878397965	2.3198603360926624	459	44	4	62700	HLA-B,UBB,HLA-F,IGLV1-47
REAC	G2/M Transition	REAC:R-HSA-69275	false	0.004806182599125532	2.318199733264503	196	44	3	62700	UBB,PSMB4,CETN2
REAC	SARS-CoV-2-host interactions	REAC:R-HSA-9705683	false	0.004806182599125532	2.318199733264503	197	44	3	62700	HLA-B,UBB,HLA-F
REAC	Signal Transduction	REAC:R-HSA-162582	false	0.004806182599125532	2.318199733264503	2546	44	8	62700	CCL11,GRPR,NMB,CXCR5,UBB,SST,PSMB4,TFF1
REAC	Mitotic G2-G2/M phases	REAC:R-HSA-453274	false	0.004806182599125532	2.318199733264503	198	44	3	62700	UBB,PSMB4,CETN2
REAC	DNA Replication	REAC:R-HSA-69306	false	0.004806182599125532	2.318199733264503	188	44	3	62700	UBB,RPA4,PSMB4
REAC	Interferon Signaling	REAC:R-HSA-913531	false	0.004806182599125532	2.318199733264503	193	44	3	62700	HLA-B,UBB,HLA-F
REAC	p53-Independent DNA Damage Response	REAC:R-HSA-69610	false	0.005952980517530137	2.225265538772453	52	44	2	62700	UBB,PSMB4
REAC	Hh mutants abrogate ligand secretion	REAC:R-HSA-5387390	false	0.005952980517530137	2.225265538772453	59	44	2	62700	UBB,PSMB4
REAC	NIK-->noncanonical NF-kB signaling	REAC:R-HSA-5676590	false	0.005952980517530137	2.225265538772453	59	44	2	62700	UBB,PSMB4
REAC	p53-Independent G1/S DNA damage checkpoint	REAC:R-HSA-69613	false	0.005952980517530137	2.225265538772453	52	44	2	62700	UBB,PSMB4
REAC	Regulation of RUNX3 expression and activity	REAC:R-HSA-8941858	false	0.005952980517530137	2.225265538772453	54	44	2	62700	UBB,PSMB4
REAC	Degradation of GLI1 by the proteasome	REAC:R-HSA-5610780	false	0.005952980517530137	2.225265538772453	60	44	2	62700	UBB,PSMB4
REAC	Autodegradation of the E3 ubiquitin ligase COP1	REAC:R-HSA-349425	false	0.005952980517530137	2.225265538772453	52	44	2	62700	UBB,PSMB4
REAC	Degradation of DVL	REAC:R-HSA-4641258	false	0.005952980517530137	2.225265538772453	57	44	2	62700	UBB,PSMB4
REAC	Degradation of AXIN	REAC:R-HSA-4641257	false	0.005952980517530137	2.225265538772453	55	44	2	62700	UBB,PSMB4
REAC	Cell Cycle, Mitotic	REAC:R-HSA-69278	false	0.005952980517530137	2.225265538772453	549	44	4	62700	UBB,RPA4,PSMB4,CETN2
REAC	Stabilization of p53	REAC:R-HSA-69541	false	0.005952980517530137	2.225265538772453	57	44	2	62700	UBB,PSMB4
REAC	Dectin-1 mediated noncanonical NF-kB signaling	REAC:R-HSA-5607761	false	0.005952980517530137	2.225265538772453	60	44	2	62700	UBB,PSMB4
REAC	SCF(Skp2)-mediated degradation of p27/p21	REAC:R-HSA-187577	false	0.005952980517530137	2.225265538772453	60	44	2	62700	UBB,PSMB4
REAC	SCF-beta-TrCP mediated degradation of Emi1	REAC:R-HSA-174113	false	0.005952980517530137	2.225265538772453	55	44	2	62700	UBB,PSMB4
REAC	Chemokine receptors bind chemokines	REAC:R-HSA-380108	false	0.005952980517530137	2.225265538772453	57	44	2	62700	CCL11,CXCR5
REAC	Metabolism of polyamines	REAC:R-HSA-351202	false	0.005952980517530137	2.225265538772453	58	44	2	62700	SMS,PSMB4
REAC	Regulation of activated PAK-2p34 by proteasome mediated degradation	REAC:R-HSA-211733	false	0.005952980517530137	2.225265538772453	50	44	2	62700	UBB,PSMB4
REAC	Degradation of GLI2 by the proteasome	REAC:R-HSA-5610783	false	0.005952980517530137	2.225265538772453	60	44	2	62700	UBB,PSMB4
REAC	Hh mutants are degraded by ERAD	REAC:R-HSA-5362768	false	0.005952980517530137	2.225265538772453	56	44	2	62700	UBB,PSMB4
REAC	Regulation of Apoptosis	REAC:R-HSA-169911	false	0.005952980517530137	2.225265538772453	53	44	2	62700	UBB,PSMB4
REAC	GLI3 is processed to GLI3R by the proteasome	REAC:R-HSA-5610785	false	0.005952980517530137	2.225265538772453	60	44	2	62700	UBB,PSMB4
REAC	Negative regulation of NOTCH4 signaling	REAC:R-HSA-9604323	false	0.005952980517530137	2.225265538772453	53	44	2	62700	UBB,PSMB4
REAC	FBXL7 down-regulates AURKA during mitotic entry and in early mitosis	REAC:R-HSA-8854050	false	0.005952980517530137	2.225265538772453	55	44	2	62700	UBB,PSMB4
REAC	GSK3B and BTRC:CUL1-mediated-degradation of NFE2L2	REAC:R-HSA-9762114	false	0.005952980517530137	2.225265538772453	52	44	2	62700	UBB,PSMB4
REAC	Vpu mediated degradation of CD4	REAC:R-HSA-180534	false	0.005952980517530137	2.225265538772453	52	44	2	62700	UBB,PSMB4
REAC	Ubiquitin-dependent degradation of Cyclin D	REAC:R-HSA-75815	false	0.005952980517530137	2.225265538772453	52	44	2	62700	UBB,PSMB4
REAC	Ubiquitin Mediated Degradation of Phosphorylated Cdc25A	REAC:R-HSA-69601	false	0.005952980517530137	2.225265538772453	52	44	2	62700	UBB,PSMB4
REAC	Vif-mediated degradation of APOBEC3G	REAC:R-HSA-180585	false	0.005952980517530137	2.225265538772453	53	44	2	62700	UBB,PSMB4
REAC	HIV Infection	REAC:R-HSA-162906	false	0.005952980517530137	2.225265538772453	224	44	3	62700	TAF9,UBB,PSMB4
REAC	AUF1 (hnRNP D0) binds and destabilizes mRNA	REAC:R-HSA-450408	false	0.005952980517530137	2.225265538772453	54	44	2	62700	UBB,PSMB4
REAC	Defective CFTR causes cystic fibrosis	REAC:R-HSA-5678895	false	0.006065386489219783	2.217141520471339	61	44	2	62700	UBB,PSMB4
REAC	Hedgehog ligand biogenesis	REAC:R-HSA-5358346	false	0.006406320540191401	2.193391335208001	65	44	2	62700	UBB,PSMB4
REAC	p53-Dependent G1 DNA Damage Response	REAC:R-HSA-69563	false	0.006406320540191401	2.193391335208001	66	44	2	62700	UBB,PSMB4
REAC	Innate Immune System	REAC:R-HSA-168249	false	0.006406320540191401	2.193391335208001	1100	44	5	62700	HLA-B,MUC5AC,UBB,PSMB4,IGLV1-47
REAC	Activation of NF-kappaB in B cells	REAC:R-HSA-1169091	false	0.006406320540191401	2.193391335208001	67	44	2	62700	UBB,PSMB4
REAC	p53-Dependent G1/S DNA damage checkpoint	REAC:R-HSA-69580	false	0.006406320540191401	2.193391335208001	66	44	2	62700	UBB,PSMB4
REAC	Oxygen-dependent proline hydroxylation of Hypoxia-inducible Factor Alpha	REAC:R-HSA-1234176	false	0.006406320540191401	2.193391335208001	66	44	2	62700	UBB,PSMB4
REAC	Asymmetric localization of PCP proteins	REAC:R-HSA-4608870	false	0.006406320540191401	2.193391335208001	64	44	2	62700	UBB,PSMB4
REAC	Autodegradation of Cdh1 by Cdh1:APC/C	REAC:R-HSA-174084	false	0.006406320540191401	2.193391335208001	64	44	2	62700	UBB,PSMB4
REAC	GPCR downstream signalling	REAC:R-HSA-388396	false	0.006406320540191401	2.193391335208001	624	44	4	62700	GRPR,NMB,CXCR5,SST
REAC	Regulation of RAS by GAPs	REAC:R-HSA-5658442	false	0.006406320540191401	2.193391335208001	67	44	2	62700	UBB,PSMB4
REAC	APC/C:Cdc20 mediated degradation of Securin	REAC:R-HSA-174154	false	0.0064385360598704965	2.191212867639238	68	44	2	62700	UBB,PSMB4
REAC	G1/S DNA Damage Checkpoints	REAC:R-HSA-69615	false	0.0064385360598704965	2.191212867639238	68	44	2	62700	UBB,PSMB4
REAC	Regulation of PTEN stability and activity	REAC:R-HSA-8948751	false	0.006548876480897288	2.183833200771474	69	44	2	62700	UBB,PSMB4
REAC	SARS-CoV-2 Infection	REAC:R-HSA-9694516	false	0.006615687297589714	2.179425030683555	292	44	3	62700	HLA-B,UBB,HLA-F
REAC	Orc1 removal from chromatin	REAC:R-HSA-68949	false	0.006615687297589714	2.179425030683555	71	44	2	62700	UBB,PSMB4
REAC	Interferon alpha/beta signaling	REAC:R-HSA-909733	false	0.006615687297589714	2.179425030683555	71	44	2	62700	HLA-B,HLA-F
REAC	Regulation of RUNX2 expression and activity	REAC:R-HSA-8939902	false	0.006615687297589714	2.179425030683555	71	44	2	62700	UBB,PSMB4
REAC	Cdc20:Phospho-APC/C mediated degradation of Cyclin A	REAC:R-HSA-174184	false	0.006834823519294514	2.16527269478834	73	44	2	62700	UBB,PSMB4
REAC	CDK-mediated phosphorylation and removal of Cdc6	REAC:R-HSA-69017	false	0.006834823519294514	2.16527269478834	73	44	2	62700	UBB,PSMB4
REAC	APC/C:Cdh1 mediated degradation of Cdc20 and other APC/C:Cdh1 targeted proteins in late mitosis/early G1	REAC:R-HSA-174178	false	0.0068689100025034365	2.163112173778202	74	44	2	62700	UBB,PSMB4
REAC	APC:Cdc20 mediated degradation of cell cycle proteins prior to satisfation of the cell cycle checkpoint	REAC:R-HSA-179419	false	0.0068689100025034365	2.163112173778202	74	44	2	62700	UBB,PSMB4
REAC	Cellular response to hypoxia	REAC:R-HSA-1234174	false	0.006978108735852753	2.1562622674741925	75	44	2	62700	UBB,PSMB4
REAC	Cell Cycle	REAC:R-HSA-1640170	false	0.0070098157295259925	2.154293398395951	679	44	4	62700	UBB,RPA4,PSMB4,CETN2
REAC	APC/C:Cdc20 mediated degradation of mitotic proteins	REAC:R-HSA-176409	false	0.007012705180470006	2.1541144187921364	76	44	2	62700	UBB,PSMB4
REAC	Activation of APC/C and APC/C:Cdc20 mediated degradation of mitotic proteins	REAC:R-HSA-176814	false	0.007121542275581893	2.1474259432673852	77	44	2	62700	UBB,PSMB4
REAC	ABC transporter disorders	REAC:R-HSA-5619084	false	0.007156602150617584	2.1452931253868703	78	44	2	62700	UBB,PSMB4
REAC	Nuclear events mediated by NFE2L2	REAC:R-HSA-9759194	false	0.007156602150617584	2.1452931253868703	78	44	2	62700	UBB,PSMB4
REAC	The role of GTSE1 in G2/M progression after G2 checkpoint	REAC:R-HSA-8852276	false	0.007265086351000412	2.1387592194196254	79	44	2	62700	UBB,PSMB4
REAC	Downstream signaling events of B Cell Receptor (BCR)	REAC:R-HSA-1168372	false	0.007373573724093862	2.1323219731341583	80	44	2	62700	UBB,PSMB4
REAC	Regulation of APC/C activators between G1/S and early anaphase	REAC:R-HSA-176408	false	0.007408707666929839	2.1302575412877727	81	44	2	62700	UBB,PSMB4
REAC	Signaling by NOTCH4	REAC:R-HSA-9013694	false	0.007408707666929839	2.1302575412877727	81	44	2	62700	UBB,PSMB4
REAC	Cyclin E associated events during G1/S transition	REAC:R-HSA-69202	false	0.007516851244502465	2.1239640441839924	82	44	2	62700	UBB,PSMB4
REAC	Degradation of beta-catenin by the destruction complex	REAC:R-HSA-195253	false	0.007624995786146727	2.1177603919882233	83	44	2	62700	UBB,PSMB4
REAC	Cyclin A:Cdk2-associated events at S phase entry	REAC:R-HSA-69656	false	0.007660184282349561	2.115760782345877	84	44	2	62700	UBB,PSMB4
REAC	Global Genome Nucleotide Excision Repair (GG-NER)	REAC:R-HSA-5696399	false	0.007660184282349561	2.115760782345877	84	44	2	62700	UBB,CETN2
REAC	Hedgehog 'on' state	REAC:R-HSA-5632684	false	0.007767993422103971	2.109691150858182	85	44	2	62700	UBB,PSMB4
REAC	Regulation of mRNA stability by proteins that bind AU-rich elements	REAC:R-HSA-450531	false	0.0078035463324358095	2.107707986720725	86	44	2	62700	UBB,PSMB4
REAC	Regulation of PLK1 Activity at G2/M Transition	REAC:R-HSA-2565942	false	0.0078035463324358095	2.107707986720725	86	44	2	62700	UBB,CETN2
REAC	Interferon gamma signaling	REAC:R-HSA-877300	false	0.007911027256400052	2.1017671191800207	87	44	2	62700	HLA-B,HLA-F
REAC	Regulation of mitotic cell cycle	REAC:R-HSA-453276	false	0.0079469137716963	2.0998014992870764	88	44	2	62700	UBB,PSMB4
REAC	APC/C-mediated degradation of cell cycle proteins	REAC:R-HSA-174143	false	0.0079469137716963	2.0998014992870764	88	44	2	62700	UBB,PSMB4
REAC	MAPK6/MAPK4 signaling	REAC:R-HSA-5687128	false	0.008054073323611338	2.093984420929873	89	44	2	62700	UBB,PSMB4
REAC	Regulation of TP53 Activity through Phosphorylation	REAC:R-HSA-6804756	false	0.0083755408571149	2.0769871384790344	92	44	2	62700	TAF9,UBB
REAC	Switching of origins to a post-replicative state	REAC:R-HSA-69052	false	0.0083755408571149	2.0769871384790344	92	44	2	62700	UBB,PSMB4
REAC	PCP/CE pathway	REAC:R-HSA-4086400	false	0.0083755408571149	2.0769871384790344	92	44	2	62700	UBB,PSMB4
REAC	Transcriptional regulation by RUNX3	REAC:R-HSA-8878159	false	0.00866323588453356	2.0623198603722517	94	44	2	62700	UBB,PSMB4
REAC	CLEC7A (Dectin-1) signaling	REAC:R-HSA-5607764	false	0.0091376932822739	2.03916342365518	97	44	2	62700	UBB,PSMB4
REAC	Downstream TCR signaling	REAC:R-HSA-202424	false	0.009245561417736485	2.034066712063262	98	44	2	62700	UBB,PSMB4
REAC	Metabolism of amino acids and derivatives	REAC:R-HSA-71291	false	0.00938364296993297	2.0276285246710595	370	44	3	62700	SMS,OCA2,PSMB4
REAC	Metabolism of proteins	REAC:R-HSA-392499	false	0.00938364296993297	2.0276285246710595	1946	44	6	62700	TRMT112,MUC5AC,PFDN2,UBB,PSMB4,CETN2
REAC	TNFR2 non-canonical NF-kB pathway	REAC:R-HSA-5668541	false	0.00938364296993297	2.0276285246710595	100	44	2	62700	UBB,PSMB4
REAC	UCH proteinases	REAC:R-HSA-5689603	false	0.0094911584277654	2.0226807772373543	101	44	2	62700	UBB,PSMB4
REAC	ABC-family proteins mediated transport	REAC:R-HSA-382556	false	0.009784359374829635	2.0094676042506814	103	44	2	62700	UBB,PSMB4
REAC	KEAP1-NFE2L2 pathway	REAC:R-HSA-9755511	false	0.010268866002563	1.98847751317208	106	44	2	62700	UBB,PSMB4
REAC	Nucleotide Excision Repair	REAC:R-HSA-5696398	false	0.010760631841424	1.9681622270722805	109	44	2	62700	UBB,CETN2
REAC	Interleukin-4 and Interleukin-13 signaling	REAC:R-HSA-6785807	false	0.01086877138425159	1.9638195461802206	110	44	2	62700	CCL11,NDN
REAC	Interleukin-1 signaling	REAC:R-HSA-9020702	false	0.011107363771020657	1.9543890045653103	113	44	2	62700	UBB,PSMB4
REAC	Hedgehog 'off' state	REAC:R-HSA-5610787	false	0.011107363771020657	1.9543890045653103	113	44	2	62700	UBB,PSMB4
REAC	M Phase	REAC:R-HSA-68886	false	0.011303720718853326	1.946778581145277	408	44	3	62700	UBB,PSMB4,CETN2
REAC	Transcriptional regulation by RUNX2	REAC:R-HSA-8878166	false	0.011907948530104495	1.9241630511784797	118	44	2	62700	UBB,PSMB4
REAC	TCR signaling	REAC:R-HSA-202403	false	0.012214006561334225	1.913141851038165	120	44	2	62700	UBB,PSMB4
REAC	Synthesis of DNA	REAC:R-HSA-69239	false	0.012321812911033875	1.909325389628184	121	44	2	62700	UBB,PSMB4
REAC	Host Interactions of HIV factors	REAC:R-HSA-162909	false	0.012938414818973606	1.8881189290416243	125	44	2	62700	UBB,PSMB4
REAC	RUNX1 regulates transcription of genes involved in differentiation of HSCs	REAC:R-HSA-8939236	false	0.013866259826434097	1.8580406662366726	130	44	2	62700	UBB,PSMB4
REAC	Late Phase of HIV Life Cycle	REAC:R-HSA-162599	false	0.014182409213279557	1.8482499878300973	132	44	2	62700	TAF9,UBB
REAC	PTEN Regulation	REAC:R-HSA-6807070	false	0.015138184287811572	1.8199262120930688	138	44	2	62700	UBB,PSMB4
REAC	HATs acetylate histones	REAC:R-HSA-3214847	false	0.015674552612089675	1.8048048460872654	141	44	2	62700	TAF9,MORF4L2
REAC	Beta-catenin independent WNT signaling	REAC:R-HSA-3858494	false	0.015887473621739073	1.7989451575043507	143	44	2	62700	UBB,PSMB4
REAC	Assembly of the pre-replicative complex	REAC:R-HSA-68867	false	0.015887473621739073	1.7989451575043507	143	44	2	62700	UBB,PSMB4
REAC	HIV Life Cycle	REAC:R-HSA-162587	false	0.016210281482113415	1.7902094438148264	145	44	2	62700	TAF9,UBB
REAC	Signaling by Hedgehog	REAC:R-HSA-5358351	false	0.016634075053733363	1.7790013432909682	149	44	2	62700	UBB,PSMB4
REAC	Regulation of TP53 Activity	REAC:R-HSA-5633007	false	0.01884499218155309	1.7248040383952759	160	44	2	62700	TAF9,UBB
REAC	S Phase	REAC:R-HSA-69242	false	0.019177264329711494	1.71721334561415	162	44	2	62700	UBB,PSMB4
REAC	G2/M Checkpoints	REAC:R-HSA-69481	false	0.019885800641173	1.7014569187819233	167	44	2	62700	UBB,PSMB4
REAC	Regulation of expression of SLITs and ROBOs	REAC:R-HSA-9010553	false	0.020357716481176423	1.6912709382823694	171	44	2	62700	UBB,PSMB4
REAC	Disorders of transmembrane transporters	REAC:R-HSA-5619115	false	0.020690340195685514	1.6842323684983858	173	44	2	62700	UBB,PSMB4
REAC	Apoptosis	REAC:R-HSA-109581	false	0.021255784707908072	1.6725228573859345	176	44	2	62700	UBB,PSMB4
REAC	Separation of Sister Chromatids	REAC:R-HSA-2467813	false	0.02313369018607731	1.6357550849284	188	44	2	62700	UBB,PSMB4
REAC	Cellular response to chemical stress	REAC:R-HSA-9711123	false	0.024481494671163055	1.61116207069223	196	44	2	62700	UBB,PSMB4
REAC	Programmed Cell Death	REAC:R-HSA-5357801	false	0.026397865813572605	1.578431183086793	208	44	2	62700	UBB,PSMB4
REAC	G alpha (q) signalling events	REAC:R-HSA-416476	false	0.026558228342897523	1.5758008994307626	213	44	2	62700	GRPR,NMB
REAC	Signaling by ROBO receptors	REAC:R-HSA-376176	false	0.026831204255697457	1.571359834600995	217	44	2	62700	UBB,PSMB4
REAC	Ub-specific processing proteases	REAC:R-HSA-5689880	false	0.027048109848359956	1.5678630784727037	221	44	2	62700	UBB,PSMB4
REAC	Generic Transcription Pathway	REAC:R-HSA-212436	false	0.027089805232983325	1.56719411739373	1236	44	4	62700	TAF9,UBB,SST,PSMB4
REAC	Mitotic Anaphase	REAC:R-HSA-68882	false	0.027185736837977585	1.565658891452743	228	44	2	62700	UBB,PSMB4
REAC	Mitotic Metaphase and Anaphase	REAC:R-HSA-2555396	false	0.027281971639796433	1.564124246869584	229	44	2	62700	UBB,PSMB4
REAC	Signaling by NOTCH	REAC:R-HSA-157118	false	0.027574185875107092	1.5594973011966775	233	44	2	62700	UBB,PSMB4
REAC	TCF dependent signaling in response to WNT	REAC:R-HSA-201681	false	0.027574185875107092	1.5594973011966775	232	44	2	62700	UBB,PSMB4
REAC	Transcriptional regulation by RUNX1	REAC:R-HSA-8878171	false	0.027824532973039662	1.5555721164428125	236	44	2	62700	UBB,PSMB4
REAC	Neddylation	REAC:R-HSA-8951664	false	0.02937137768171619	1.5320756821617527	244	44	2	62700	UBB,PSMB4
REAC	Diseases of metabolism	REAC:R-HSA-5668914	false	0.02946549050931254	1.5306863248483282	245	44	2	62700	MUC5AC,UBB
REAC	Metabolism of RNA	REAC:R-HSA-8953854	false	0.029565227429389957	1.529218775858206	701	44	3	62700	TRMT112,UBB,PSMB4
REAC	PIP3 activates AKT signaling	REAC:R-HSA-1257604	false	0.03025542827871551	1.5191966950612044	252	44	2	62700	UBB,PSMB4
REAC	RAF/MAP kinase cascade	REAC:R-HSA-5673001	false	0.032306394097278555	1.4907115133858662	264	44	2	62700	UBB,PSMB4
REAC	RNA Polymerase II Transcription	REAC:R-HSA-73857	false	0.032306394097278555	1.4907115133858662	1357	44	4	62700	TAF9,UBB,SST,PSMB4
REAC	MAPK1/MAPK3 signaling	REAC:R-HSA-5684996	false	0.03250034205073984	1.4881120682529063	269	44	2	62700	UBB,PSMB4
REAC	Chromatin organization	REAC:R-HSA-4839726	false	0.032822926781710136	1.4838226960289895	273	44	2	62700	TAF9,MORF4L2
REAC	Chromatin modifying enzymes	REAC:R-HSA-3247509	false	0.032822926781710136	1.4838226960289895	273	44	2	62700	TAF9,MORF4L2
REAC	Post-translational protein modification	REAC:R-HSA-597592	false	0.034525329982166765	1.461862161880416	1419	44	4	62700	MUC5AC,UBB,PSMB4,CETN2
REAC	Intracellular signaling by second messengers	REAC:R-HSA-9006925	false	0.03479386015583164	1.4584973863895727	292	44	2	62700	UBB,PSMB4
REAC	Cell Cycle Checkpoints	REAC:R-HSA-69620	false	0.03479386015583164	1.4584973863895727	289	44	2	62700	UBB,PSMB4
REAC	Deubiquitination	REAC:R-HSA-5688426	false	0.035308048428654856	1.452126286404311	297	44	2	62700	UBB,PSMB4
REAC	MAPK family signaling cascades	REAC:R-HSA-5683057	false	0.03666314331661194	1.43577030351624	308	44	2	62700	UBB,PSMB4
REAC	Antigen processing: Ubiquitination & Proteasome degradation	REAC:R-HSA-983168	false	0.03666314331661194	1.43577030351624	308	44	2	62700	UBB,PSMB4
REAC	G alpha (i) signalling events	REAC:R-HSA-418594	false	0.03723427215097763	1.4290571312500089	313	44	2	62700	CXCR5,SST
REAC	Gene expression (Transcription)	REAC:R-HSA-74160	false	0.03723427215097763	1.4290571312500089	1493	44	4	62700	TAF9,UBB,SST,PSMB4
REAC	Signaling by WNT	REAC:R-HSA-195721	false	0.03893265387966411	1.4096859911955284	328	44	2	62700	UBB,PSMB4
REAC	DNA Repair	REAC:R-HSA-73894	false	0.03897822754058824	1.4091779134698994	330	44	2	62700	UBB,CETN2
REAC	Transcriptional Regulation by TP53	REAC:R-HSA-3700989	false	0.04303191193109572	1.3662093575503023	359	44	2	62700	TAF9,UBB
WP	WIKIPATHWAYS	WP:000000	false	2.027852529172885e-11	10.692963631239683	8625	44	27	62700	TNNT3,TAF9,SMS,UQCRQ,CKS2,CCL11,GRPR,TIMP4,NMB,CIDEA,CXCR5,DEDD,HLA-B,OCA2,PFDN2,NDN,ITPK1,UBB,RPA4,CCL26,FDFT1,SST,PSMB4,TFF1,HLA-F,IL36A,CETN2
WP	Proteasome degradation	WP:WP183	false	0.0000035395177378716084	5.451055906914603	62	44	4	62700	HLA-B,UBB,PSMB4,HLA-F
WP	Allograft rejection	WP:WP2328	false	0.0007013161900293422	3.154086135207526	88	44	3	62700	CXCR5,HLA-B,HLA-F
WP	Overview of proinflammatory and profibrotic mediators	WP:WP5095	false	0.0015677161176150224	2.8047325766740236	127	44	3	62700	CCL11,CCL26,IL36A
WP	Chemokine signaling pathway	WP:WP3929	false	0.002714663172432218	2.5662840487376797	165	44	3	62700	CCL11,CXCR5,CCL26
WP	TAR syndrome	WP:WP5362	false	0.009451869936946742	2.0244822631352	63	44	2	62700	HLA-B,HLA-F
WP	Peptide GPCRs	WP:WP24	false	0.011450135165317864	1.9411893865812797	75	44	2	62700	GRPR,CXCR5
WP	Prader-Willi and Angelman syndrome	WP:WP3998	false	0.020931786838945293	1.6791936965934267	109	44	2	62700	OCA2,NDN
WP	Ebola virus infection in host	WP:WP4217	false	0.022929407221410573	1.6396071726489563	128	44	2	62700	HLA-B,HLA-F
WP	Network map of SARS-CoV-2 signaling pathway	WP:WP5115	false	0.040594222374904815	1.3915357735472091	217	44	2	62700	CCL11,CCL26
WP	GPCRs, class A rhodopsin-like	WP:WP455	false	0.04525385018917301	1.344344465192956	258	44	2	62700	GRPR,CXCR5
TF	Factor: ipf1; motif: TGATTGATK	TF:M10031	false	3.270871007650533e-10	9.48533658267728	9083	44	27	62700	TNNT3,TAF9,SMS,UQCRQ,LGALS2,CCL11,AMY1C,GRPR,TIMP4,NMB,TRMT112,MYOT,CXCR5,DEDD,HLA-B,MUC5AC,OCA2,RPA4,CCL26,SST,AMY1A,PSMB4,TFF1,VCX2,TGM1,HLA-F,IL36A
TF	Factor: ATF3; motif: GRTGACKCA	TF:M12582	false	3.9806311464418525e-10	9.400048063181169	7572	44	25	62700	SPAG11B,TNNT3,TAF9,SMS,LGALS2,AMY1C,NMB,CXCR5,DEDD,HLA-B,OCA2,PFDN2,ITPK1,UBB,CCL26,FDFT1,SST,AMY1A,PDXDC1,TFF1,VCX2,MORF4L2,DYRK1B,TGM1,IL36A
TF	Factor: B-ATF; motif: NNAYGACACN	TF:M11301	false	8.060187723473389e-10	9.093654843266966	7874	44	25	62700	SPAG11B,TAF9,SMS,CKS2,LGALS2,CCL11,AMY1C,TIMP4,TRMT112,MYOT,HLA-B,MUC5AC,OCA2,NDN,UBB,RPA4,FDFT1,SST,AMY1A,PSMB4,TFF1,MORF4L2,DYRK1B,HLA-F,CETN2
TF	Factor: NFATc2; motif: NTTTCCGCGGAAAN	TF:M11983	false	1.8225291699195004e-9	8.739325511990128	8228	44	25	62700	SPAG11B,TAF9,SMS,UQCRQ,CKS2,CCL11,AMY1C,MYOT,CIDEA,CXCR5,DEDD,HLA-B,OCA2,PFDN2,NDN,ITPK1,SST,AMY1A,PSMB4,PDXDC1,VCX2,TGM1,HLA-F,IL36A,CETN2
TF	Factor: Lhx8; motif: TGATTG	TF:M07476	false	2.4356651795367898e-9	8.613382412539012	9195	44	26	62700	SPAG11B,TNNT3,CKS2,LGALS2,CCL11,AMY1C,GRPR,TRMT112,MYOT,CIDEA,HLA-B,MUC5AC,PFDN2,UBB,RPA4,CCL26,FDFT1,SST,AMY1A,PSMB4,PDXDC1,VCX2,MORF4L2,DYRK1B,HLA-F,IL36A
TF	Factor: NFATc1; motif: TTTTCCATGGAAAN	TF:M04053	false	4.4448608519409526e-9	8.352141830234851	8647	44	25	62700	SPAG11B,TAF9,UQCRQ,CKS2,CCL11,AMY1C,GRPR,MYOT,CIDEA,CXCR5,HLA-B,OCA2,NDN,ITPK1,UBB,RPA4,SST,AMY1A,TFF1,VCX2,MORF4L2,DYRK1B,HLA-F,IL36A,CETN2
TF	Factor: SRY; motif: AACAATANCATTGTT	TF:M04555	false	5.213330033511198e-9	8.282884780886178	7161	44	23	62700	SPAG11B,UQCRQ,CKS2,AMY1C,NMB,TRMT112,MYOT,CXCR5,DEDD,HLA-B,MUC5AC,NDN,UBB,FDFT1,SST,AMY1A,PDXDC1,TFF1,VCX2,MORF4L2,DYRK1B,HLA-F,IL36A
TF	Factor: Pax-4; motif: DTTTTCCACCN; match class: 1	TF:M04624_1	false	5.250001408125584e-9	8.279840580110026	9610	44	26	62700	SPAG11B,TAF9,SMS,UQCRQ,LGALS2,CCL11,AMY1C,GRPR,TIMP4,NMB,TRMT112,CXCR5,DEDD,HLA-B,UBB,RPA4,CCL26,FDFT1,SST,AMY1A,PSMB4,TFF1,VCX2,DYRK1B,TGM1,CETN2
TF	Factor: c-Jun; motif: NATGACGTCAYN	TF:M11266	false	5.572057894868361e-9	8.253984379812461	8800	44	25	62700	SPAG11B,TAF9,SMS,UQCRQ,CKS2,LGALS2,CCL11,AMY1C,TRMT112,CXCR5,HLA-B,OCA2,PFDN2,NDN,UBB,FDFT1,SST,AMY1A,PSMB4,PDXDC1,TFF1,VCX2,MORF4L2,TGM1,IL36A
TF	Factor: NFATc3; motif: NTTTCCRYGGAAAN; match class: 1	TF:M11988_1	false	1.227359871820876e-8	7.911028079953547	6792	44	22	62700	SPAG11B,TAF9,SMS,UQCRQ,CCL11,AMY1C,MYOT,CIDEA,DEDD,HLA-B,OCA2,PFDN2,NDN,ITPK1,AMY1A,PDXDC1,TFF1,VCX2,TGM1,HLA-F,IL36A,CETN2
TF	Factor: NFATc3; motif: NTTTCCRYGGAAAN	TF:M11988	false	3.8551559827509164e-8	7.4139580453490765	7320	44	22	62700	SPAG11B,TAF9,SMS,UQCRQ,CCL11,AMY1C,MYOT,CIDEA,DEDD,HLA-B,OCA2,PFDN2,NDN,ITPK1,AMY1A,PDXDC1,TFF1,VCX2,TGM1,HLA-F,IL36A,CETN2
TF	Factor: DEC; motif: SCCCAMGTGAAGN	TF:M00997	false	5.8876969485295164e-8	7.2300545520959165	9166	44	24	62700	TNNT3,TAF9,UQCRQ,LGALS2,CCL11,AMY1C,GRPR,TIMP4,TRMT112,MYOT,CIDEA,MUC5AC,OCA2,PFDN2,NDN,CCL26,FDFT1,AMY1A,PDXDC1,VCX2,MORF4L2,DYRK1B,TGM1,IL36A
TF	Factor: CDP; motif: ATCGATNNNNNATCRAT	TF:M03950	false	9.05855637388788e-8	7.042941008593578	4212	44	17	62700	TNNT3,UQCRQ,LGALS2,AMY1C,GRPR,TIMP4,NMB,MYOT,CXCR5,HLA-B,RPA4,CCL26,FDFT1,AMY1A,PDXDC1,VCX2,MORF4L2
TF	Factor: STAT6; motif: TTCTSWGGAAN	TF:M10083	false	1.0205263654054575e-7	6.99117577075958	3118	44	15	62700	UQCRQ,CKS2,CCL11,AMY1C,NMB,CXCR5,HLA-B,OCA2,ITPK1,CCL26,AMY1A,VCX2,TGM1,HLA-F,IL36A
TF	Factor: STAT5A; motif: TTCCNRGAANNNNNNTTCCNNGRR	TF:M00460	false	1.0520184588162008e-7	6.977976639943032	7827	44	22	62700	SPAG11B,TNNT3,TAF9,UQCRQ,CKS2,CCL11,AMY1C,NMB,TRMT112,MYOT,CXCR5,HLA-B,NDN,UBB,CCL26,AMY1A,PDXDC1,MORF4L2,DYRK1B,TGM1,IL36A,CETN2
TF	Factor: B-ATF; motif: NNATGACACN	TF:M11300	false	2.0962083944630644e-7	6.678565544175684	8969	44	23	62700	SPAG11B,TAF9,SMS,CKS2,LGALS2,CCL11,AMY1C,TIMP4,TRMT112,MYOT,HLA-B,OCA2,UBB,RPA4,FDFT1,SST,AMY1A,PSMB4,TFF1,MORF4L2,DYRK1B,HLA-F,CETN2
TF	Factor: VDR,; motif: RRTGNMCYTNNTGAMCCNYNT	TF:M00966	false	2.2822061869831152e-7	6.641645121607614	9897	44	24	62700	SPAG11B,TAF9,UQCRQ,CKS2,AMY1C,TIMP4,NMB,CIDEA,CXCR5,DEDD,MUC5AC,NDN,UBB,FDFT1,SST,AMY1A,PSMB4,TFF1,VCX2,MORF4L2,DYRK1B,TGM1,HLA-F,CETN2
TF	Factor: POU2F1:Elk-1; motif: ACCGGAWATGCAW	TF:M08398	false	2.4099252350692273e-7	6.61799643066187	8195	44	22	62700	TNNT3,TAF9,SMS,UQCRQ,CKS2,LGALS2,CCL11,AMY1C,GRPR,TIMP4,TRMT112,MYOT,CIDEA,CXCR5,PFDN2,NDN,UBB,RPA4,AMY1A,PSMB4,TFF1,DYRK1B
TF	Factor: Pbx; motif: GATTGATKGNNS	TF:M00998	false	2.4350837350936375e-7	6.613486100131545	5193	44	18	62700	TNNT3,CCL11,AMY1C,GRPR,NMB,MYOT,MUC5AC,RPA4,CCL26,FDFT1,SST,AMY1A,PSMB4,VCX2,MORF4L2,TGM1,IL36A,CETN2
TF	Factor: OVOL; motif: ANRTAACGG	TF:M08894	false	2.5753170160805333e-7	6.589169302599433	8233	44	22	62700	SPAG11B,TAF9,SMS,CKS2,CCL11,AMY1C,NMB,MYOT,PFDN2,NDN,UBB,CCL26,SST,AMY1A,PSMB4,PDXDC1,TFF1,VCX2,MORF4L2,DYRK1B,HLA-F,CETN2
TF	Factor: POU2F1:PEA3; motif: ACCGGATATGCAN	TF:M08402	false	2.6866507261667816e-7	6.57078878967326	8256	44	22	62700	SPAG11B,TNNT3,TAF9,SMS,LGALS2,CCL11,AMY1C,GRPR,TIMP4,TRMT112,MYOT,CXCR5,DEDD,HLA-B,MUC5AC,NDN,UBB,RPA4,CCL26,FDFT1,AMY1A,HLA-F
TF	Factor: NFATc2; motif: NTTTCCGCGGAAAN; match class: 1	TF:M11983_1	false	2.7030807444073903e-7	6.568140981187392	7462	44	21	62700	SPAG11B,SMS,UQCRQ,CKS2,CCL11,AMY1C,MYOT,CIDEA,CXCR5,HLA-B,OCA2,PFDN2,NDN,ITPK1,SST,AMY1A,PDXDC1,VCX2,TGM1,IL36A,CETN2
TF	Factor: NFATc1; motif: TTTCCAYWRTGGAAA	TF:M04052	false	2.7030807444073903e-7	6.568140981187392	6683	44	20	62700	TAF9,UQCRQ,CCL11,AMY1C,NMB,MYOT,DEDD,HLA-B,PFDN2,NDN,ITPK1,RPA4,CCL26,FDFT1,AMY1A,PDXDC1,MORF4L2,TGM1,HLA-F,IL36A
TF	Factor: Pbx1; motif: NTGATKGACG	TF:M11038	false	2.7030807444073903e-7	6.568140981187392	4586	44	17	62700	SPAG11B,TNNT3,TAF9,AMY1C,GRPR,CIDEA,HLA-B,MUC5AC,UBB,RPA4,CCL26,SST,AMY1A,PSMB4,VCX2,TGM1,IL36A
TF	Factor: JunB; motif: GATGACGTCAYC	TF:M11273	false	2.804014789900324e-7	6.552219699993839	9155	44	23	62700	SPAG11B,TAF9,UQCRQ,CKS2,LGALS2,AMY1C,NMB,CXCR5,HLA-B,OCA2,PFDN2,NDN,ITPK1,UBB,RPA4,SST,AMY1A,PSMB4,PDXDC1,TFF1,VCX2,TGM1,IL36A
TF	Factor: znf136; motif: CAAGAATWCTATAYCCAG	TF:M10535	false	3.091005469850137e-7	6.509900226407536	8361	44	22	62700	SPAG11B,TNNT3,TAF9,UQCRQ,CKS2,CCL11,AMY1C,GRPR,TIMP4,MYOT,CXCR5,DEDD,HLA-B,PFDN2,ITPK1,RPA4,CCL26,SST,AMY1A,VCX2,DYRK1B,TGM1
TF	Factor: Nfe2l1; motif: TGYNNAGTCATT	TF:M07390	false	3.3506769786657776e-7	6.474867438218119	6799	44	20	62700	SPAG11B,TNNT3,TAF9,UQCRQ,CCL11,AMY1C,GRPR,TIMP4,NMB,MYOT,CIDEA,CXCR5,HLA-B,UBB,RPA4,AMY1A,PSMB4,MORF4L2,IL36A,CETN2
TF	Factor: POU2F1:ER81; motif: ACCGGATATGCAN	TF:M08401	false	3.415440586343121e-7	6.466553265078923	7595	44	21	62700	TNNT3,TAF9,UQCRQ,CKS2,LGALS2,CCL11,AMY1C,GRPR,TIMP4,TRMT112,MYOT,CIDEA,HLA-B,PFDN2,NDN,UBB,RPA4,AMY1A,PSMB4,TFF1,MORF4L2
TF	Factor: BCL-6; motif: WRCTTTCKAGGRAT	TF:M01185	false	3.81927984970494e-7	6.418018518445269	6121	44	19	62700	TAF9,CKS2,CCL11,AMY1C,CXCR5,HLA-B,PFDN2,NDN,ITPK1,UBB,RPA4,CCL26,FDFT1,AMY1A,TFF1,MORF4L2,HLA-F,IL36A,CETN2
TF	Factor: MIF-1; motif: NNGTTGCWWGGYAACNGS; match class: 1	TF:M00279_1	false	4.288204581998042e-7	6.367724503466077	5463	44	18	62700	SPAG11B,TAF9,CKS2,AMY1C,TIMP4,NMB,HLA-B,MUC5AC,PFDN2,NDN,UBB,SST,AMY1A,PDXDC1,VCX2,DYRK1B,IL36A,CETN2
TF	Factor: FOSB:JUND; motif: NNTNACTNATN	TF:M08928	false	4.789066775628424e-7	6.319749107395737	6228	44	19	62700	TNNT3,TAF9,LGALS2,CCL11,AMY1C,NMB,MYOT,CXCR5,DEDD,MUC5AC,RPA4,CCL26,FDFT1,AMY1A,PSMB4,TFF1,VCX2,TGM1,IL36A
TF	Factor: JUNB:C-JUN; motif: KRTGACGTCATN	TF:M08945	false	5.782166760031003e-7	6.237909387256003	9595	44	23	62700	SPAG11B,TAF9,SMS,UQCRQ,CKS2,LGALS2,CCL11,AMY1C,NMB,CXCR5,HLA-B,OCA2,PFDN2,NDN,UBB,SST,AMY1A,PSMB4,PDXDC1,TFF1,VCX2,TGM1,IL36A
TF	Factor: NR1B1:RXR-ALPHA; motif: RRGGTCANNNNNRGGTCA	TF:M08964	false	6.243313230676171e-7	6.204584875713961	7109	44	20	62700	TNNT3,TAF9,SMS,CKS2,AMY1C,NMB,TRMT112,DEDD,OCA2,ITPK1,RPA4,FDFT1,SST,AMY1A,PSMB4,MORF4L2,DYRK1B,HLA-F,IL36A,CETN2
TF	Factor: STAT1; motif: NTTCCNGGA	TF:M04721	false	6.288889718249886e-7	6.201426020977521	7924	44	21	62700	UQCRQ,CKS2,CCL11,GRPR,TRMT112,MYOT,CIDEA,CXCR5,DEDD,HLA-B,MUC5AC,PFDN2,NDN,ITPK1,UBB,CCL26,PSMB4,PDXDC1,DYRK1B,TGM1,HLA-F
TF	Factor: LRH-1; motif: TGACCTTGRNYCAAGGTCA	TF:M11830	false	6.759932990166798e-7	6.170057609109405	7155	44	20	62700	TAF9,LGALS2,AMY1C,NMB,TRMT112,CIDEA,DEDD,HLA-B,NDN,ITPK1,UBB,RPA4,SST,AMY1A,PDXDC1,TFF1,VCX2,MORF4L2,TGM1,CETN2
TF	Factor: Lhx8; motif: TGATTG; match class: 1	TF:M07476_1	false	7.319319840770415e-7	6.135529274559717	3142	44	14	62700	TNNT3,CKS2,CCL11,GRPR,TRMT112,MUC5AC,UBB,CCL26,FDFT1,SST,PSMB4,VCX2,MORF4L2,HLA-F
TF	Factor: YB-1; motif: NNNNCCAATNN; match class: 1	TF:M03862_1	false	7.559757444196245e-7	6.12149213867036	3152	44	14	62700	SPAG11B,CKS2,GRPR,DEDD,HLA-B,PFDN2,UBB,CCL26,FDFT1,VCX2,MORF4L2,DYRK1B,HLA-F,CETN2
TF	Factor: CREB1; motif: RTGACGYGTCAN	TF:M11221	false	8.540152304259121e-7	6.068534384075692	9840	44	23	62700	SPAG11B,TAF9,SMS,UQCRQ,AMY1C,GRPR,TRMT112,MYOT,HLA-B,PFDN2,NDN,ITPK1,UBB,RPA4,CCL26,FDFT1,AMY1A,PDXDC1,VCX2,MORF4L2,DYRK1B,HLA-F,CETN2
TF	Factor: c-Jun; motif: NATGASTCATN	TF:M11264	false	0.0000011249806559099515	5.948854945200435	4504	44	16	62700	SPAG11B,TNNT3,TAF9,LGALS2,AMY1C,TIMP4,NMB,CXCR5,DEDD,HLA-B,CCL26,AMY1A,TFF1,MORF4L2,DYRK1B,IL36A
TF	Factor: foxl2; motif: NNYGTAAACAN	TF:M11579	false	0.0000012850671603094475	5.891074174597582	5956	44	18	62700	TAF9,UQCRQ,CKS2,AMY1C,GRPR,DEDD,HLA-B,MUC5AC,OCA2,PFDN2,NDN,UBB,FDFT1,AMY1A,TFF1,VCX2,MORF4L2,DYRK1B
TF	Factor: NFATc1; motif: TTTTCCATGGAAAN; match class: 1	TF:M04053_1	false	0.000001387757858753864	5.857686304616694	5990	44	18	62700	SPAG11B,TAF9,CCL11,AMY1C,GRPR,MYOT,CIDEA,CXCR5,HLA-B,OCA2,ITPK1,UBB,AMY1A,TFF1,VCX2,MORF4L2,DYRK1B,IL36A
TF	Factor: c-Jun; motif: NATGASTCATN; match class: 1	TF:M11264_1	false	0.000001654968796846104	5.781210190096906	4020	44	15	62700	SPAG11B,TNNT3,TAF9,LGALS2,AMY1C,TIMP4,NMB,CXCR5,DEDD,HLA-B,AMY1A,TFF1,MORF4L2,DYRK1B,IL36A
TF	Factor: Smad4; motif: TGTCTGN	TF:M01889	false	0.0000016849148561643403	5.773422040449777	5362	44	17	62700	SPAG11B,TNNT3,UQCRQ,CKS2,CCL11,AMY1C,GRPR,TIMP4,MYOT,CIDEA,MUC5AC,NDN,ITPK1,AMY1A,PSMB4,MORF4L2,DYRK1B
TF	Factor: TWIST; motif: CACCTGG	TF:M03582	false	0.000001760186383584144	5.754441342937914	8532	44	21	62700	SPAG11B,TAF9,CKS2,LGALS2,AMY1C,TRMT112,CIDEA,CXCR5,HLA-B,MUC5AC,OCA2,PFDN2,ITPK1,UBB,FDFT1,SST,AMY1A,PDXDC1,TFF1,TGM1,IL36A
TF	Factor: JunD; motif: NRTGACGTCATS	TF:M11270	false	0.0000018719011154829438	5.727717096909016	9464	44	22	62700	SPAG11B,TAF9,SMS,UQCRQ,LGALS2,AMY1C,TIMP4,NMB,HLA-B,OCA2,PFDN2,UBB,RPA4,CCL26,SST,AMY1A,PSMB4,TFF1,VCX2,MORF4L2,TGM1,IL36A
TF	Factor: CDP:HOXB13; motif: SYMRTAAANATYGATY	TF:M08202	false	0.000001957791093169415	5.708233651615678	4099	44	15	62700	SMS,CCL11,AMY1C,GRPR,TIMP4,CXCR5,DEDD,NDN,ITPK1,CCL26,AMY1A,PSMB4,VCX2,MORF4L2,CETN2
TF	Factor: JUNB:C-FOS; motif: NATGAGTCATNN	TF:M08925	false	0.0000021583312416269364	5.665881902854552	3518	44	14	62700	SPAG11B,TNNT3,LGALS2,AMY1C,NMB,CXCR5,DEDD,CCL26,FDFT1,AMY1A,TFF1,MORF4L2,DYRK1B,IL36A
TF	Factor: HNF-4alpha; motif: AGTCCAAR	TF:M04903	false	0.0000025227767546414788	5.598121179334594	7087	44	19	62700	SPAG11B,TNNT3,TAF9,UQCRQ,CKS2,AMY1C,TIMP4,TRMT112,CIDEA,HLA-B,MUC5AC,PFDN2,AMY1A,TFF1,VCX2,DYRK1B,TGM1,HLA-F,IL36A
TF	Factor: SRY; motif: AACAATNNNCATTGTT	TF:M04556	false	0.000002620859844490667	5.581556203163212	7926	44	20	62700	TNNT3,TAF9,SMS,UQCRQ,AMY1C,GRPR,TRMT112,MYOT,CXCR5,DEDD,HLA-B,OCA2,NDN,UBB,SST,AMY1A,TFF1,MORF4L2,HLA-F,CETN2
TF	Factor: ER-beta; motif: RGGTCASCNTGMCCY	TF:M09910	false	0.000002691437054107404	5.5700157727769515	9694	44	22	62700	TNNT3,SMS,UQCRQ,CKS2,AMY1C,TIMP4,MYOT,CIDEA,MUC5AC,OCA2,PFDN2,ITPK1,UBB,CCL26,FDFT1,AMY1A,PSMB4,TFF1,DYRK1B,TGM1,HLA-F,CETN2
TF	Factor: NR1B1; motif: NRGGTCANRRGGTCAN	TF:M11792	false	0.0000027518456966661772	5.560375921804689	4896	44	16	62700	SMS,UQCRQ,CKS2,LGALS2,TRMT112,CXCR5,MUC5AC,OCA2,UBB,CCL26,FDFT1,SST,DYRK1B,TGM1,HLA-F,CETN2
TF	Factor: GATA-3; motif: AGATAACGATCW	TF:M12192	false	0.0000027843223077669874	5.555280493061956	4902	44	16	62700	SPAG11B,GRPR,TIMP4,DEDD,HLA-B,OCA2,NDN,RPA4,FDFT1,SST,PSMB4,PDXDC1,TFF1,MORF4L2,IL36A,CETN2
TF	Factor: AP-4:Fli-1; motif: RSCGGAWRCAGSTGN	TF:M08445	false	0.000002861752902302242	5.543367868060332	9735	44	22	62700	SPAG11B,TNNT3,SMS,CKS2,CCL11,AMY1C,GRPR,TIMP4,TRMT112,CIDEA,HLA-B,OCA2,UBB,RPA4,CCL26,FDFT1,AMY1A,PDXDC1,VCX2,DYRK1B,TGM1,IL36A
TF	Factor: ZNF667; motif: GNGSCYTNMARAGCTCMNC	TF:M10161	false	0.000002906973515531175	5.536558924924124	3624	44	14	62700	CCL11,TIMP4,TRMT112,CIDEA,CXCR5,MUC5AC,OCA2,NDN,ITPK1,CCL26,SST,TFF1,VCX2,CETN2
TF	Factor: p73; motif: NNRCAWGYCCARRCWTGYC	TF:M10025	false	0.0000029630768585691415	5.528257083309165	6388	44	18	62700	TNNT3,TAF9,LGALS2,AMY1C,GRPR,NMB,MUC5AC,OCA2,PFDN2,ITPK1,CCL26,FDFT1,AMY1A,PSMB4,MORF4L2,DYRK1B,TGM1,CETN2
TF	Factor: PRX-2; motif: NKCGTTAN	TF:M10885	false	0.0000033682769343704236	5.472592208703106	8068	44	20	62700	TNNT3,TAF9,SMS,UQCRQ,CKS2,AMY1C,GRPR,TRMT112,CXCR5,PFDN2,NDN,UBB,RPA4,FDFT1,AMY1A,PSMB4,PDXDC1,TFF1,VCX2,HLA-F
TF	Factor: GATA-6; motif: WGATAACGATCW	TF:M12208	false	0.0000034258525657229183	5.465231331175164	4316	44	15	62700	UQCRQ,GRPR,TIMP4,DEDD,HLA-B,PFDN2,NDN,RPA4,FDFT1,SST,PSMB4,PDXDC1,TFF1,MORF4L2,IL36A
TF	Factor: JUND; motif: NNATGACTCATNN	TF:M12524	false	0.0000034671454676548264	5.46002793668959	4323	44	15	62700	SPAG11B,TNNT3,LGALS2,AMY1C,TIMP4,NMB,CXCR5,DEDD,CCL26,FDFT1,AMY1A,TFF1,MORF4L2,DYRK1B,IL36A
TF	Factor: Sox-10; motif: NACAAWG; match class: 1	TF:M02116_1	false	0.0000034885666933638614	5.457352969894803	8097	44	20	62700	TAF9,SMS,UQCRQ,CKS2,AMY1C,TIMP4,MYOT,HLA-B,OCA2,PFDN2,NDN,UBB,RPA4,SST,AMY1A,PDXDC1,VCX2,HLA-F,IL36A,CETN2
TF	Factor: beta-catenin; motif: CTTTGATN	TF:M07599	false	0.0000036094570387598437	5.4425581229711755	8123	44	20	62700	SPAG11B,TNNT3,TAF9,CKS2,CCL11,AMY1C,GRPR,TIMP4,CXCR5,HLA-B,NDN,UBB,RPA4,CCL26,FDFT1,SST,AMY1A,TFF1,DYRK1B,IL36A
TF	Factor: LBP-1; motif: CAGCTGS	TF:M00644	false	0.0000037120029119491308	5.430391691762727	9009	44	21	62700	SPAG11B,TNNT3,UQCRQ,LGALS2,CCL11,TIMP4,NMB,MYOT,CIDEA,CXCR5,MUC5AC,OCA2,NDN,UBB,CCL26,FDFT1,SST,PDXDC1,DYRK1B,TGM1,IL36A
TF	Factor: HLTF; motif: AGSCARAAAGYRGSTGS	TF:M04613	false	0.0000037222544987905048	5.429193936513747	8145	44	20	62700	TNNT3,SMS,LGALS2,CCL11,AMY1C,GRPR,NMB,TRMT112,CIDEA,MUC5AC,OCA2,PFDN2,FDFT1,SST,AMY1A,TFF1,VCX2,MORF4L2,DYRK1B,IL36A
TF	Factor: ZNF462; motif: YYYYCTSCWG	TF:M12707	false	0.000003817660836448353	5.418202657241913	9939	44	22	62700	SPAG11B,TAF9,SMS,UQCRQ,CCL11,AMY1C,TRMT112,CIDEA,CXCR5,NDN,ITPK1,UBB,RPA4,CCL26,AMY1A,PSMB4,TFF1,VCX2,TGM1,HLA-F,IL36A,CETN2
TF	Factor: LBX2; motif: CTNRANSTAATTA	TF:M04383	false	0.000003912228508810081	5.4075757864976834	8174	44	20	62700	SPAG11B,TNNT3,TAF9,SMS,CCL11,TIMP4,NMB,TRMT112,HLA-B,PFDN2,RPA4,CCL26,FDFT1,PSMB4,VCX2,MORF4L2,DYRK1B,TGM1,IL36A,CETN2
TF	Factor: SRY; motif: AACAATNR; match class: 1	TF:M08976_1	false	0.000003949848008348407	5.403419615868627	8181	44	20	62700	TAF9,SMS,CKS2,LGALS2,AMY1C,MYOT,CXCR5,PFDN2,UBB,RPA4,CCL26,SST,AMY1A,PDXDC1,TFF1,VCX2,MORF4L2,HLA-F,IL36A,CETN2
TF	Factor: c-Fos; motif: NNTGASTCATN	TF:M07090	false	0.000004442208306803249	5.352401080102256	4435	44	15	62700	SPAG11B,TNNT3,LGALS2,AMY1C,TIMP4,NMB,CXCR5,DEDD,CCL26,FDFT1,AMY1A,TFF1,MORF4L2,DYRK1B,IL36A
TF	Factor: POU3F2; motif: WTATGCWAATKAG	TF:M11904	false	0.000004566983247020345	5.340370581504443	3197	44	13	62700	SPAG11B,UQCRQ,CCL11,TRMT112,MYOT,CXCR5,DEDD,PFDN2,NDN,CCL26,VCX2,IL36A,CETN2
TF	Factor: c-MAF; motif: CNNNCTCAGCA	TF:M03816	false	0.000004644890284089189	5.333024539921661	5871	44	17	62700	UQCRQ,CCL11,AMY1C,TIMP4,TRMT112,CXCR5,HLA-B,ITPK1,RPA4,SST,AMY1A,PDXDC1,VCX2,MORF4L2,DYRK1B,TGM1,CETN2
TF	Factor: En-2; motif: NTCRTTARN	TF:M10858	false	0.000004766413147308776	5.321808316202761	8299	44	20	62700	TNNT3,TAF9,UQCRQ,CKS2,TRMT112,MYOT,CXCR5,DEDD,NDN,ITPK1,UBB,RPA4,PSMB4,PDXDC1,TFF1,VCX2,MORF4L2,DYRK1B,HLA-F,IL36A
TF	Factor: Elk-1:EVX1; motif: NNCGGWAATNNYMATTA	TF:M08215	false	0.000004844841054213816	5.314720466375895	6660	44	18	62700	TNNT3,SMS,UQCRQ,AMY1C,GRPR,TIMP4,TRMT112,MYOT,CIDEA,HLA-B,PFDN2,NDN,UBB,SST,AMY1A,PDXDC1,VCX2,HLA-F
TF	Factor: GATA-5; motif: TATCTN	TF:M02006	false	0.000005021822517074872	5.2991386403321945	9211	44	21	62700	TAF9,UQCRQ,LGALS2,CCL11,AMY1C,GRPR,TIMP4,TRMT112,MYOT,CXCR5,HLA-B,OCA2,NDN,FDFT1,AMY1A,TFF1,MORF4L2,TGM1,HLA-F,IL36A,CETN2
TF	Factor: JunB; motif: GATGACGTCAYC; match class: 1	TF:M11273_1	false	0.000005039903128532602	5.297577811004487	6683	44	18	62700	SPAG11B,TAF9,UQCRQ,CKS2,AMY1C,CXCR5,HLA-B,OCA2,NDN,UBB,SST,AMY1A,PSMB4,PDXDC1,TFF1,VCX2,TGM1,IL36A
TF	Factor: MITF; motif: CATGTGM	TF:M02099	false	0.000005039903128532602	5.297577811004487	3232	44	13	62700	SPAG11B,TNNT3,UQCRQ,CCL11,AMY1C,GRPR,MYOT,NDN,CCL26,FDFT1,AMY1A,VCX2,TGM1
TF	Factor: Fra-1; motif: NATGASTCAYM	TF:M11284	false	0.0000055454211068863586	5.256065468910142	3266	44	13	62700	SPAG11B,TNNT3,LGALS2,AMY1C,TIMP4,NMB,DEDD,OCA2,AMY1A,TFF1,MORF4L2,DYRK1B,IL36A
TF	Factor: ipf1; motif: TGATTGATK; match class: 1	TF:M10031_1	false	0.000005651105859641273	5.247866557181406	3273	44	13	62700	TNNT3,SMS,CCL11,AMY1C,GRPR,TIMP4,MYOT,CXCR5,MUC5AC,CCL26,SST,AMY1A,VCX2
TF	Factor: SMAD; motif: TNGNCAGACWN	TF:M00974	false	0.0000060574512971093594	5.217710068974474	4573	44	15	62700	SPAG11B,TNNT3,UQCRQ,GRPR,TIMP4,MYOT,CIDEA,CXCR5,DEDD,OCA2,NDN,SST,MORF4L2,TGM1,CETN2
TF	Factor: ZNF532; motif: NGGRGCTGGG	TF:M12732	false	0.000006491502320030488	5.187654783354374	9389	44	21	62700	TNNT3,SMS,UQCRQ,CKS2,LGALS2,AMY1C,TIMP4,CIDEA,HLA-B,MUC5AC,OCA2,NDN,ITPK1,CCL26,AMY1A,PDXDC1,TFF1,VCX2,MORF4L2,DYRK1B,IL36A
TF	Factor: CLOCK; motif: CNGNCACGTGNNNM	TF:M09884	false	0.000006491502320030488	5.187654783354374	8499	44	20	62700	SPAG11B,TNNT3,TAF9,LGALS2,CCL11,AMY1C,MYOT,CIDEA,MUC5AC,OCA2,PFDN2,RPA4,FDFT1,AMY1A,PDXDC1,TFF1,VCX2,MORF4L2,DYRK1B,TGM1
TF	Factor: c-Myb; motif: NCNRNNGRCNGTTGGKGG	TF:M00004	false	0.00000664000502631785	5.17783159188179	7661	44	19	62700	TAF9,SMS,UQCRQ,GRPR,TIMP4,TRMT112,CIDEA,DEDD,MUC5AC,OCA2,UBB,CCL26,SST,VCX2,MORF4L2,DYRK1B,TGM1,IL36A,CETN2
TF	Factor: NF-1C; motif: NTTGGCNNNNTGCCARN	TF:M11729	false	0.00000664000502631785	5.17783159188179	1749	44	10	62700	TNNT3,CKS2,TIMP4,TRMT112,CIDEA,CXCR5,MUC5AC,RPA4,FDFT1,DYRK1B
TF	Factor: Msx-1; motif: WNGNAATTANV	TF:M08822	false	0.000006755926712468953	5.170315070253036	6854	44	18	62700	TAF9,CKS2,CCL11,NMB,MYOT,CIDEA,DEDD,HLA-B,PFDN2,NDN,RPA4,CCL26,SST,PSMB4,VCX2,MORF4L2,HLA-F,IL36A
TF	Factor: FRA-2; motif: RTGANTCA	TF:M08914	false	0.000006927147825700696	5.159445544397076	3974	44	14	62700	TNNT3,LGALS2,AMY1C,TIMP4,NMB,CXCR5,DEDD,CCL26,FDFT1,AMY1A,TFF1,MORF4L2,DYRK1B,IL36A
TF	Factor: AP-2gamma; motif: NTGSCCTGRGGSNN	TF:M09591	false	0.000006927147825700696	5.159445544397076	8549	44	20	62700	TAF9,SMS,CKS2,CCL11,AMY1C,TIMP4,NMB,CIDEA,CXCR5,MUC5AC,OCA2,NDN,ITPK1,CCL26,FDFT1,AMY1A,PSMB4,PDXDC1,TGM1,HLA-F
TF	Factor: MEF-2D; motif: WAAATAR	TF:M02026	false	0.000007212239353905206	5.141929868700145	7717	44	19	62700	SPAG11B,TAF9,LGALS2,CCL11,AMY1C,GRPR,TIMP4,TRMT112,MYOT,CIDEA,HLA-B,PFDN2,NDN,RPA4,AMY1A,PSMB4,TFF1,VCX2,MORF4L2
TF	Factor: Oct-2; motif: NYATGCAAATN	TF:M10034	false	0.00000733082740617567	5.134847005214673	6122	44	17	62700	SPAG11B,TNNT3,TAF9,SMS,AMY1C,GRPR,TRMT112,DEDD,OCA2,PFDN2,NDN,UBB,FDFT1,AMY1A,TFF1,VCX2,CETN2
TF	Factor: Tax/CREB; motif: RTGACGCATAYCCCC	TF:M00115	false	0.0000074280630336851244	5.129124419543799	9497	44	21	62700	TNNT3,TAF9,SMS,CKS2,LGALS2,CCL11,AMY1C,CIDEA,CXCR5,DEDD,HLA-B,NDN,ITPK1,UBB,AMY1A,PDXDC1,VCX2,MORF4L2,DYRK1B,TGM1,IL36A
TF	Factor: CDP; motif: CCAATAATCGAT	TF:M00095	false	0.000007560275839091458	5.121462358836109	8611	44	20	62700	TAF9,SMS,UQCRQ,CKS2,GRPR,TRMT112,MYOT,CXCR5,HLA-B,NDN,CCL26,FDFT1,SST,TFF1,VCX2,MORF4L2,DYRK1B,HLA-F,IL36A,CETN2
TF	Factor: TEF-3:C/EBPdelta; motif: RGWATGYNRTTRCGYAAY	TF:M08413	false	0.000007712703212125691	5.1127933801396175	6152	44	17	62700	TAF9,SMS,LGALS2,CCL11,AMY1C,GRPR,NMB,MYOT,CXCR5,HLA-B,RPA4,AMY1A,PSMB4,MORF4L2,HLA-F,IL36A,CETN2
TF	Factor: Alx-4; motif: NNCRTTAN	TF:M10880	false	0.000008651501317728336	5.062908521734159	8690	44	20	62700	TNNT3,TAF9,SMS,UQCRQ,CKS2,AMY1C,GRPR,TRMT112,CXCR5,PFDN2,NDN,UBB,RPA4,FDFT1,AMY1A,PSMB4,PDXDC1,TFF1,VCX2,HLA-F
TF	Factor: isx; motif: NTCRTTAA	TF:M10956	false	0.000008720413880336373	5.0594629024893685	9599	44	21	62700	TNNT3,TAF9,SMS,UQCRQ,CKS2,AMY1C,GRPR,TRMT112,CXCR5,PFDN2,NDN,UBB,RPA4,FDFT1,SST,AMY1A,PSMB4,PDXDC1,TFF1,VCX2,HLA-F
TF	Factor: MEF-2C; motif: TATTTWT; match class: 1	TF:M02025_1	false	0.000008866581743814783	5.052243777679112	7842	44	19	62700	TAF9,LGALS2,CCL11,AMY1C,TIMP4,TRMT112,MYOT,HLA-B,PFDN2,NDN,UBB,RPA4,SST,AMY1A,PSMB4,TFF1,VCX2,MORF4L2,HLA-F
TF	Factor: HOXB2:Elk-1; motif: TAATKRCCGGAAGTN	TF:M08341	false	0.000009172690105679651	5.037503278646194	6237	44	17	62700	SPAG11B,TNNT3,UQCRQ,CKS2,TRMT112,HLA-B,OCA2,PFDN2,NDN,ITPK1,UBB,SST,TFF1,MORF4L2,HLA-F,IL36A,CETN2
TF	Factor: Fra-2; motif: RTGACTCANNN	TF:M09616	false	0.000010705382264002827	4.970397820458938	4824	44	15	62700	SPAG11B,TNNT3,LGALS2,AMY1C,NMB,CXCR5,DEDD,ITPK1,CCL26,FDFT1,AMY1A,VCX2,MORF4L2,DYRK1B,IL36A
TF	Factor: C/EBPdelta; motif: NRTTGCGYAAYN	TF:M11320	false	0.000010748438794186319	4.968654612242226	5553	44	16	62700	TNNT3,AMY1C,GRPR,TIMP4,MYOT,CXCR5,DEDD,PFDN2,ITPK1,UBB,CCL26,AMY1A,PSMB4,MORF4L2,HLA-F,CETN2
TF	Factor: E2F; motif: NCSCGCSAAAN	TF:M00919	false	0.000010748438794186319	4.968654612242226	6315	44	17	62700	TNNT3,SMS,UQCRQ,CKS2,CCL11,TIMP4,CIDEA,HLA-B,OCA2,NDN,UBB,RPA4,FDFT1,SST,PSMB4,DYRK1B,CETN2
TF	Factor: CSX; motif: NNCACTTGNRN	TF:M02108	false	0.000010855794275834293	4.964338395425376	7122	44	18	62700	SPAG11B,TNNT3,CKS2,LGALS2,CCL11,AMY1C,CIDEA,MUC5AC,OCA2,ITPK1,CCL26,FDFT1,AMY1A,PSMB4,TFF1,MORF4L2,TGM1,HLA-F
TF	Factor: ZNF592; motif: NSARNATGGAGKN	TF:M09766	false	0.000010855794275834293	4.964338395425376	7123	44	18	62700	SPAG11B,SMS,CKS2,LGALS2,TIMP4,OCA2,PFDN2,NDN,ITPK1,RPA4,CCL26,FDFT1,SST,PSMB4,TFF1,VCX2,DYRK1B,CETN2
TF	Factor: LRH-1; motif: TCAAGGTCRYGACCTTGR; match class: 1	TF:M11828_1	false	0.000010897141654144817	4.962687403584548	7966	44	19	62700	TNNT3,SMS,LGALS2,CCL11,AMY1C,TIMP4,NMB,CIDEA,CXCR5,HLA-B,MUC5AC,OCA2,NDN,ITPK1,CCL26,AMY1A,PDXDC1,VCX2,IL36A
TF	Factor: DBP; motif: TTRCATAANN	TF:M07038	false	0.000010897141654144817	4.962687403584548	5565	44	16	62700	TAF9,SMS,AMY1C,GRPR,TIMP4,MYOT,DEDD,OCA2,PFDN2,UBB,RPA4,CCL26,FDFT1,SST,AMY1A,CETN2
TF	Factor: DEC1; motif: NGCACGTGAS	TF:M09876	false	0.000011017953813032518	4.957899052509726	8849	44	20	62700	SPAG11B,TNNT3,TAF9,UQCRQ,CCL11,AMY1C,TIMP4,MYOT,CIDEA,MUC5AC,OCA2,PFDN2,NDN,RPA4,FDFT1,AMY1A,PSMB4,VCX2,MORF4L2,DYRK1B
TF	Factor: ZNF647; motif: NYAGGCCYAC	TF:M12286	false	0.000011155867700242365	4.9524966447641265	6343	44	17	62700	LGALS2,AMY1C,TIMP4,TRMT112,MYOT,MUC5AC,OCA2,ITPK1,UBB,FDFT1,AMY1A,TFF1,MORF4L2,DYRK1B,TGM1,IL36A,CETN2
TF	Factor: OCT-x; motif: CTNATTTGCATAY	TF:M00210	false	0.000011155867700242365	4.9524966447641265	4172	44	14	62700	SPAG11B,SMS,UQCRQ,CKS2,AMY1C,GRPR,TRMT112,CXCR5,DEDD,NDN,CCL26,AMY1A,VCX2,IL36A
TF	Factor: GATA-1; motif: SNNGATNNNN	TF:M00075	false	0.000011558143445663136	4.9371119198996265	7165	44	18	62700	TNNT3,CKS2,AMY1C,GRPR,NMB,TRMT112,CIDEA,MUC5AC,PFDN2,UBB,SST,AMY1A,PSMB4,PDXDC1,VCX2,MORF4L2,TGM1,HLA-F
TF	Factor: AP-2rep; motif: CAGTGGG	TF:M00468	false	0.000011865036010539137	4.925730939355222	7181	44	18	62700	SPAG11B,TNNT3,TAF9,CCL11,GRPR,NMB,CIDEA,CXCR5,DEDD,MUC5AC,PFDN2,NDN,UBB,MORF4L2,DYRK1B,TGM1,IL36A,CETN2
TF	Factor: Oct-2; motif: NNNATTATGCAN	TF:M11897	false	0.000011865036010539137	4.925730939355222	4883	44	15	62700	TNNT3,TAF9,CKS2,AMY1C,TIMP4,MYOT,CXCR5,DEDD,HLA-B,RPA4,CCL26,FDFT1,AMY1A,PSMB4,DYRK1B
TF	Factor: Oct-2; motif: NTGCATATGCAN	TF:M11899	false	0.000011865476484369133	4.925714817044011	5612	44	16	62700	SPAG11B,TNNT3,UQCRQ,CCL11,AMY1C,TIMP4,TRMT112,MYOT,HLA-B,RPA4,SST,AMY1A,PSMB4,VCX2,MORF4L2,HLA-F
TF	Factor: JUNB:FRA-2; motif: NRTGASTCAT	TF:M08923	false	0.000012152555910326478	4.915332372187968	2962	44	12	62700	TNNT3,LGALS2,AMY1C,NMB,CXCR5,DEDD,CCL26,FDFT1,AMY1A,TFF1,DYRK1B,IL36A
TF	Factor: MAFA; motif: TCAGCAN	TF:M01709	false	0.00001224057194627105	4.912198289109883	6397	44	17	62700	CCL11,AMY1C,TIMP4,TRMT112,CIDEA,CXCR5,DEDD,HLA-B,MUC5AC,RPA4,SST,AMY1A,PDXDC1,DYRK1B,TGM1,IL36A,CETN2
TF	Factor: PRDM16; motif: KGGTCATRACCM	TF:M05946	false	0.0000135728863863287	4.867327786212204	7263	44	18	62700	TAF9,CKS2,CCL11,AMY1C,NMB,TRMT112,CIDEA,DEDD,HLA-B,MUC5AC,NDN,UBB,FDFT1,SST,AMY1A,PDXDC1,VCX2,IL36A
TF	Factor: ATF-3; motif: NATGATGTCATN	TF:M11290	false	0.000013912326101597121	4.856600251127229	6466	44	17	62700	SPAG11B,TAF9,UQCRQ,LGALS2,AMY1C,TIMP4,CXCR5,HLA-B,OCA2,UBB,FDFT1,SST,AMY1A,TFF1,MORF4L2,TGM1,IL36A
TF	Factor: ATF-3; motif: GGCGCSSNSNGRTSACGTSA; match class: 1	TF:M04744_1	false	0.00001431293103121499	4.844271421422796	4972	44	15	62700	TAF9,SMS,CKS2,AMY1C,TRMT112,MUC5AC,PFDN2,NDN,RPA4,AMY1A,PDXDC1,VCX2,MORF4L2,DYRK1B,HLA-F
TF	Factor: POU2F1:Gscl; motif: NNGATTANNTATKCANNNN	TF:M08404	false	0.000015239351477356701	4.817033514348006	6514	44	17	62700	TNNT3,CCL11,AMY1C,GRPR,TIMP4,MYOT,CXCR5,HLA-B,NDN,RPA4,FDFT1,SST,AMY1A,TFF1,DYRK1B,HLA-F,IL36A
TF	Factor: Elk-1:Pax-1; motif: ACCGGAACTACGCWTSANTG	TF:M08224	false	0.000015319068872395512	4.814767631300674	9072	44	20	62700	TNNT3,SMS,UQCRQ,CKS2,NMB,MYOT,CIDEA,CXCR5,DEDD,MUC5AC,PFDN2,NDN,UBB,FDFT1,SST,PSMB4,PDXDC1,TFF1,VCX2,DYRK1B
TF	Factor: ER-beta; motif: ANNSTGACCYRGNN	TF:M03821	false	0.000015807984590639982	4.801123496099266	6534	44	17	62700	SPAG11B,CKS2,AMY1C,NMB,MYOT,CXCR5,PFDN2,UBB,SST,AMY1A,PSMB4,PDXDC1,TFF1,VCX2,DYRK1B,IL36A,CETN2
TF	Factor: RFX7; motif: CGTTGCYAY	TF:M11976	false	0.00001595449053959762	4.797117059184294	3054	44	12	62700	CKS2,LGALS2,GRPR,TIMP4,CXCR5,DEDD,UBB,RPA4,SST,MORF4L2,DYRK1B,TGM1
TF	Factor: HNF4A; motif: NNCAAAGTCCANN	TF:M12503	false	0.000016070156314383743	4.793979898834407	3058	44	12	62700	UQCRQ,CKS2,LGALS2,MYOT,DEDD,HLA-B,OCA2,PSMB4,TFF1,DYRK1B,HLA-F,CETN2
TF	Factor: RFX1; motif: NNGTNRCNWRGYAACNN	TF:M00280	false	0.000016148873423052184	4.79185776950734	6553	44	17	62700	SPAG11B,UQCRQ,CKS2,CCL11,NMB,CIDEA,CXCR5,OCA2,PFDN2,NDN,UBB,RPA4,CCL26,TFF1,DYRK1B,HLA-F,CETN2
TF	Factor: SUHW1; motif: TCTCTCCAGTRTGAATTCTCTGAT	TF:M10541	false	0.000016482819998817985	4.782968484073758	7385	44	18	62700	SPAG11B,TNNT3,UQCRQ,LGALS2,AMY1C,NMB,MYOT,CXCR5,RPA4,CCL26,FDFT1,AMY1A,PSMB4,TFF1,VCX2,MORF4L2,TGM1,HLA-F
TF	Factor: VDR; motif: RRGGTCANNGRGKTCA	TF:M09671	false	0.000016807877237730546	4.7744871326137	8254	44	19	62700	SPAG11B,TAF9,UQCRQ,CKS2,LGALS2,AMY1C,GRPR,TIMP4,NMB,TRMT112,MYOT,MUC5AC,OCA2,ITPK1,SST,AMY1A,TFF1,VCX2,DYRK1B
TF	Factor: GATA-3; motif: WGATAASN	TF:M08918	false	0.00001681544726860785	4.774291576538168	4358	44	14	62700	SPAG11B,TAF9,UQCRQ,AMY1C,GRPR,CXCR5,HLA-B,RPA4,CCL26,FDFT1,AMY1A,TFF1,MORF4L2,CETN2
TF	Factor: GATA3; motif: NGATAANN	TF:M03997	false	0.00001681544726860785	4.774291576538168	4358	44	14	62700	SPAG11B,TAF9,UQCRQ,AMY1C,GRPR,CXCR5,HLA-B,RPA4,CCL26,FDFT1,AMY1A,TFF1,MORF4L2,CETN2
TF	Factor: ATF3; motif: CBCTGACGTCANCS	TF:M00513	false	0.000016842529886376553	4.773592673336904	6586	44	17	62700	SPAG11B,UQCRQ,AMY1C,TIMP4,HLA-B,OCA2,UBB,CCL26,SST,AMY1A,PSMB4,PDXDC1,TFF1,VCX2,MORF4L2,TGM1,IL36A
TF	Factor: JUND; motif: NATGAGTCAT	TF:M08934	false	0.000017214666341163966	4.764101390478658	4370	44	14	62700	SPAG11B,TNNT3,TAF9,LGALS2,AMY1C,NMB,MYOT,CXCR5,DEDD,OCA2,CCL26,FDFT1,AMY1A,IL36A
TF	Factor: rfx3:SRF; motif: TRGCAACNNNNNCCNWATANGGN; match class: 1	TF:M08623_1	false	0.000017214666341163966	4.764101390478658	8276	44	19	62700	TNNT3,TAF9,SMS,CKS2,LGALS2,AMY1C,TIMP4,MUC5AC,OCA2,ITPK1,RPA4,CCL26,FDFT1,AMY1A,PDXDC1,TFF1,MORF4L2,DYRK1B,CETN2
TF	Factor: p300; motif: CTGNCTYMAN	TF:M07266	false	0.000017235896291432823	4.763566127730221	8279	44	19	62700	TNNT3,TAF9,LGALS2,CCL11,AMY1C,GRPR,TIMP4,NMB,CXCR5,MUC5AC,PFDN2,ITPK1,UBB,RPA4,AMY1A,PDXDC1,TFF1,TGM1,IL36A
TF	Factor: E2F; motif: TTTSGCGSG	TF:M00939	false	0.00001728473462542228	4.762337283845003	6604	44	17	62700	TNNT3,SMS,UQCRQ,CKS2,CCL11,TIMP4,CIDEA,HLA-B,OCA2,NDN,UBB,RPA4,FDFT1,SST,PSMB4,DYRK1B,CETN2
TF	Factor: Pax-2; motif: CAYSCCTSAGT	TF:M03839	false	0.000018138963188094656	4.741387540570186	5098	44	15	62700	SMS,UQCRQ,CKS2,AMY1C,TIMP4,NMB,DEDD,HLA-B,PFDN2,ITPK1,AMY1A,PSMB4,PDXDC1,MORF4L2,TGM1
TF	Factor: HNF-4alpha; motif: RRGTCCAAAGTCCAN	TF:M11756	false	0.00001818269269697683	4.740341801155661	3111	44	12	62700	CKS2,LGALS2,CCL11,MYOT,HLA-B,NDN,RPA4,PSMB4,VCX2,HLA-F,IL36A,CETN2
TF	Factor: Sox-9; motif: NNNACAATRG	TF:M11626	false	0.00001838693519722967	4.735490654549599	6638	44	17	62700	TAF9,SMS,UQCRQ,CKS2,LGALS2,AMY1C,GRPR,CXCR5,HLA-B,PFDN2,RPA4,CCL26,SST,AMY1A,PDXDC1,MORF4L2,IL36A
TF	Factor: C/EBPbeta; motif: NRTTGCGYAAYN	TF:M11317	false	0.00001838693519722967	4.735490654549599	4401	44	14	62700	TNNT3,AMY1C,GRPR,TIMP4,MYOT,CXCR5,PFDN2,UBB,CCL26,SST,AMY1A,PSMB4,MORF4L2,CETN2
TF	Factor: SREBP-2; motif: NTCACCYNNNN	TF:M03852	false	0.00001870887981298341	4.7279522149374005	8333	44	19	62700	SPAG11B,TNNT3,TAF9,UQCRQ,CKS2,TIMP4,CXCR5,MUC5AC,OCA2,PFDN2,ITPK1,UBB,CCL26,FDFT1,SST,TFF1,VCX2,DYRK1B,HLA-F
TF	Factor: RAR-gamma; motif: NRGGTCAAAAGGTCAN	TF:M11804	false	0.000019809421174469222	4.703128214234628	3142	44	12	62700	SMS,CKS2,LGALS2,TIMP4,MUC5AC,OCA2,UBB,RPA4,CCL26,FDFT1,SST,HLA-F
TF	Factor: Pbx; motif: NTGATTGANN	TF:M07304	false	0.000020092485626977118	4.696966333669582	1563	44	9	62700	CCL11,AMY1C,GRPR,MYOT,MUC5AC,SST,AMY1A,VCX2,IL36A
TF	Factor: c-Jun; motif: NNNNRRTGASTCAN	TF:M07102	false	0.00002061042098438138	4.685913137317025	5161	44	15	62700	SPAG11B,TNNT3,LGALS2,AMY1C,TIMP4,NMB,CXCR5,DEDD,CCL26,FDFT1,AMY1A,TFF1,MORF4L2,DYRK1B,IL36A
TF	Factor: GR; motif: RGNACANKNTGTNCY	TF:M09625	false	0.00002308033470985417	4.636757897353885	9365	44	20	62700	SPAG11B,TNNT3,CCL11,AMY1C,GRPR,TIMP4,NMB,CXCR5,OCA2,PFDN2,RPA4,SST,AMY1A,PSMB4,TFF1,VCX2,MORF4L2,DYRK1B,HLA-F,IL36A
TF	Factor: TEF-3:E2A; motif: NCAGSTGNGWATGYN	TF:M08438	false	0.00002331060897505968	4.6324463806598875	5975	44	16	62700	UQCRQ,CKS2,AMY1C,GRPR,CXCR5,HLA-B,MUC5AC,OCA2,PFDN2,RPA4,AMY1A,TFF1,VCX2,DYRK1B,TGM1,IL36A
TF	Factor: p53; motif: NGRCWTGYCY; match class: 1	TF:M00272_1	false	0.000024662938372352947	4.607955182287065	1178	44	8	62700	TAF9,AMY1C,GRPR,MYOT,CXCR5,NDN,AMY1A,VCX2
TF	Factor: DEC1; motif: CNCACRTGASC	TF:M03572	false	0.000025649846150578167	4.590915235470502	6819	44	17	62700	TAF9,CCL11,GRPR,TIMP4,MYOT,DEDD,MUC5AC,OCA2,PFDN2,NDN,ITPK1,FDFT1,PDXDC1,VCX2,MORF4L2,DYRK1B,TGM1
TF	Factor: Fli-1:E2A; motif: NCCGGAWRCASCTGN	TF:M08472	false	0.000026054568620016332	4.584116112959604	8539	44	19	62700	SPAG11B,TNNT3,TAF9,AMY1C,GRPR,TRMT112,CIDEA,HLA-B,MUC5AC,OCA2,ITPK1,RPA4,SST,AMY1A,PDXDC1,TFF1,VCX2,DYRK1B,HLA-F
TF	Factor: C/EBPalpha; motif: NRTTGTGCAAYNN	TF:M09596	false	0.00002694991813137802	4.569442549777605	5287	44	15	62700	TNNT3,SMS,AMY1C,GRPR,MYOT,CXCR5,DEDD,OCA2,UBB,CCL26,SST,AMY1A,PSMB4,PDXDC1,CETN2
TF	Factor: TEF-3:Elf-1; motif: RGAATGCGGAAGTN	TF:M08415	false	0.00002694991813137802	4.569442549777605	9470	44	20	62700	TNNT3,TAF9,UQCRQ,CKS2,CCL11,NMB,TRMT112,CIDEA,PFDN2,NDN,ITPK1,UBB,FDFT1,SST,PSMB4,PDXDC1,VCX2,MORF4L2,TGM1,CETN2
TF	Factor: GTF2IRD1-isoform2; motif: GGGATTRNR; match class: 1	TF:M01229_1	false	0.000027171721113950177	4.565882851585141	9478	44	20	62700	TAF9,SMS,LGALS2,CCL11,AMY1C,TIMP4,MYOT,DEDD,PFDN2,UBB,RPA4,CCL26,FDFT1,AMY1A,PSMB4,PDXDC1,TFF1,MORF4L2,DYRK1B,TGM1
TF	Factor: SMAD3; motif: YGTCTAGACA	TF:M04026	false	0.000027999261012198248	4.552853430892057	6872	44	17	62700	TNNT3,SMS,LGALS2,CCL11,AMY1C,NMB,CXCR5,DEDD,MUC5AC,FDFT1,SST,AMY1A,PDXDC1,TFF1,MORF4L2,TGM1,IL36A
TF	Factor: Thap1; motif: SCGCCATSTTKGNTNMGGGCARNN; match class: 1	TF:M04723_1	false	0.00002806566437609879	4.551824672615574	5309	44	15	62700	TNNT3,SMS,UQCRQ,CCL11,GRPR,NMB,DEDD,PFDN2,ITPK1,FDFT1,SST,TFF1,VCX2,IL36A,CETN2
TF	Factor: JunD; motif: RTGACGTCA	TF:M04681	false	0.000028076086697453094	4.551663425179637	6074	44	16	62700	SPAG11B,UQCRQ,LGALS2,AMY1C,TIMP4,HLA-B,OCA2,UBB,RPA4,CCL26,SST,AMY1A,TFF1,MORF4L2,TGM1,IL36A
TF	Factor: FOXO1A:ETV7; motif: NWMAACAGGAMNNNCTTCCNN; match class: 1	TF:M08304_1	false	0.000028111481886679247	4.551116260111365	7718	44	18	62700	SPAG11B,TNNT3,CKS2,TIMP4,TRMT112,MYOT,HLA-B,MUC5AC,NDN,UBB,RPA4,FDFT1,PSMB4,TFF1,VCX2,MORF4L2,TGM1,IL36A
TF	Factor: Smad1; motif: NGGCAGACN	TF:M03845	false	0.00002972084693192371	4.526938818982114	4611	44	14	62700	SPAG11B,TNNT3,CKS2,AMY1C,GRPR,TIMP4,CIDEA,CXCR5,DEDD,MUC5AC,CCL26,AMY1A,TFF1,MORF4L2
TF	Factor: Ncx; motif: NAATNAATTAATAANWW; match class: 1	TF:M01420_1	false	0.000029937205399222937	4.523788742948964	2148	44	10	62700	TNNT3,CCL11,GRPR,DEDD,HLA-B,RPA4,PDXDC1,VCX2,MORF4L2,HLA-F
TF	Factor: Pbx1; motif: ATCAATCAN	TF:M02028	false	0.000029937205399222937	4.523788742948964	2148	44	10	62700	TNNT3,CCL11,AMY1C,GRPR,MYOT,SST,AMY1A,VCX2,HLA-F,IL36A
TF	Factor: nerf; motif: YRNCAGGAAGYRGSTBDS	TF:M00531	false	0.000030230507323477502	4.519554564501374	7764	44	18	62700	SPAG11B,TNNT3,UQCRQ,CKS2,CCL11,AMY1C,TIMP4,NMB,CXCR5,MUC5AC,ITPK1,FDFT1,SST,AMY1A,PDXDC1,TFF1,TGM1,HLA-F
TF	Factor: DBP; motif: TTWTGYAA	TF:M01872	false	0.00003062877003565486	4.513870442875216	2704	44	11	62700	TAF9,CCL11,AMY1C,NMB,MYOT,UBB,RPA4,CCL26,AMY1A,MORF4L2,CETN2
TF	Factor: Fra-1; motif: NNNTGAGTCAYN	TF:M09922	false	0.000031114184594856986	4.507041576025946	4637	44	14	62700	SPAG11B,TNNT3,LGALS2,AMY1C,NMB,CXCR5,DEDD,ITPK1,CCL26,FDFT1,AMY1A,TFF1,VCX2,IL36A
TF	Factor: GATA-2; motif: NWGATAASN	TF:M12190	false	0.000031114184594856986	4.507041576025946	1225	44	8	62700	TAF9,AMY1C,HLA-B,FDFT1,AMY1A,TFF1,MORF4L2,CETN2
TF	Factor: PEA3; motif: ACWTCCK	TF:M00655	false	0.0000323452382725085	4.490189645263809	9609	44	20	62700	SPAG11B,TNNT3,TAF9,CCL11,GRPR,TIMP4,NMB,MYOT,CXCR5,DEDD,HLA-B,NDN,ITPK1,UBB,PDXDC1,TFF1,VCX2,MORF4L2,HLA-F,IL36A
TF	Factor: Fra-1; motif: GRTGACGTCATC	TF:M11285	false	0.000032496629792582406	4.4881616771251105	7813	44	18	62700	SPAG11B,TAF9,UQCRQ,AMY1C,TIMP4,CXCR5,HLA-B,OCA2,UBB,SST,AMY1A,PSMB4,PDXDC1,TFF1,VCX2,MORF4L2,TGM1,IL36A
TF	Factor: JUNB:C-JUN; motif: NATGACKCAT	TF:M08944	false	0.00003265355739012369	4.48606949828657	5394	44	15	62700	SPAG11B,TNNT3,TAF9,SMS,NMB,MYOT,CXCR5,DEDD,HLA-B,OCA2,ITPK1,CCL26,FDFT1,VCX2,IL36A
TF	Factor: LRH-1; motif: TGACCTTGRNYCAAGGTCA; match class: 1	TF:M11830_1	false	0.00003265355739012369	4.48606949828657	6165	44	16	62700	AMY1C,NMB,TRMT112,CIDEA,DEDD,HLA-B,NDN,ITPK1,UBB,RPA4,SST,AMY1A,PDXDC1,VCX2,TGM1,CETN2
TF	Factor: Pit-1; motif: NNWWATTCAT	TF:M03559	false	0.00003265355739012369	4.48606949828657	5392	44	15	62700	TAF9,AMY1C,GRPR,MYOT,CIDEA,HLA-B,UBB,RPA4,CCL26,FDFT1,AMY1A,PDXDC1,VCX2,HLA-F,IL36A
TF	Factor: Sox-17; motif: TTGTYY; match class: 1	TF:M03803_1	false	0.00003265355739012369	4.48606949828657	9623	44	20	62700	SPAG11B,TAF9,UQCRQ,CKS2,CCL11,AMY1C,TIMP4,NMB,MYOT,CIDEA,DEDD,HLA-B,OCA2,NDN,RPA4,AMY1A,MORF4L2,TGM1,IL36A,CETN2
TF	Factor: CPBP; motif: NGGGCGG	TF:M05444	false	0.00003534568573552412	4.4516635882489615	8759	44	19	62700	TAF9,SMS,UQCRQ,CKS2,NMB,TRMT112,CIDEA,CXCR5,DEDD,MUC5AC,PFDN2,NDN,ITPK1,UBB,FDFT1,PSMB4,PDXDC1,MORF4L2,DYRK1B
TF	Factor: Sp6; motif: WGGGCGG	TF:M05361	false	0.00003534568573552412	4.4516635882489615	8759	44	19	62700	TAF9,SMS,UQCRQ,CKS2,NMB,TRMT112,CIDEA,CXCR5,DEDD,MUC5AC,PFDN2,NDN,ITPK1,UBB,FDFT1,PSMB4,PDXDC1,MORF4L2,DYRK1B
TF	Factor: Sp2; motif: WGGGCGG	TF:M05332	false	0.00003534568573552412	4.4516635882489615	8759	44	19	62700	TAF9,SMS,UQCRQ,CKS2,NMB,TRMT112,CIDEA,CXCR5,DEDD,MUC5AC,PFDN2,NDN,ITPK1,UBB,FDFT1,PSMB4,PDXDC1,MORF4L2,DYRK1B
TF	Factor: Elk-1:SREBP-2; motif: RTCACGTGACCGGAAGN	TF:M08229	false	0.00003543749155644167	4.450537027240725	9684	44	20	62700	TNNT3,TAF9,UQCRQ,CKS2,LGALS2,CCL11,NMB,TRMT112,CIDEA,DEDD,HLA-B,MUC5AC,NDN,CCL26,FDFT1,PSMB4,PDXDC1,VCX2,DYRK1B,TGM1
TF	Factor: FOSL1; motif: NNATGACTCATNN	TF:M12518	false	0.000037207495893657624	4.429369557502288	4726	44	14	62700	SPAG11B,TNNT3,LGALS2,AMY1C,NMB,CXCR5,DEDD,ITPK1,CCL26,FDFT1,AMY1A,TFF1,VCX2,IL36A
TF	Factor: BSX; motif: NNCGTTAN	TF:M10591	false	0.000037580445359447837	4.425038077455169	7912	44	18	62700	TNNT3,TAF9,UQCRQ,CKS2,GRPR,TRMT112,CXCR5,PFDN2,NDN,UBB,RPA4,FDFT1,SST,PSMB4,PDXDC1,TFF1,VCX2,HLA-F
TF	Factor: TEF-1; motif: GRRATG; match class: 1	TF:M00704_1	false	0.00003798825344525598	4.420350673187167	5474	44	15	62700	CCL11,TIMP4,TRMT112,CXCR5,DEDD,HLA-B,MUC5AC,UBB,CCL26,FDFT1,SST,PSMB4,PDXDC1,HLA-F,CETN2
TF	Factor: Spz1; motif: DNNGGRGGGWWNNNN	TF:M00446	false	0.000038226653561279534	4.417633719335997	8816	44	19	62700	SPAG11B,TNNT3,TAF9,AMY1C,NMB,TRMT112,DEDD,MUC5AC,PFDN2,ITPK1,UBB,SST,AMY1A,PSMB4,TFF1,VCX2,TGM1,HLA-F,CETN2
TF	Factor: TFEA; motif: YRCACGTGACN	TF:M11090	false	0.0000387504615717152	4.411723120077541	6266	44	16	62700	SPAG11B,TAF9,UQCRQ,CKS2,AMY1C,TIMP4,MYOT,MUC5AC,OCA2,PFDN2,RPA4,FDFT1,AMY1A,VCX2,MORF4L2,DYRK1B
TF	Factor: BRN1; motif: HAATGCN; match class: 1	TF:M03813_1	false	0.00003958861149600173	4.402429730129568	7097	44	17	62700	SPAG11B,TAF9,SMS,LGALS2,CCL11,GRPR,TIMP4,CIDEA,DEDD,MUC5AC,OCA2,NDN,UBB,RPA4,CCL26,DYRK1B,HLA-F
TF	Factor: Pit-1; motif: NMTTCATAAWTATWNMNA	TF:M00802	false	0.00004081560462774573	4.3891737656340295	4774	44	14	62700	SPAG11B,TNNT3,TAF9,AMY1C,TIMP4,CXCR5,HLA-B,RPA4,AMY1A,TFF1,VCX2,DYRK1B,IL36A,CETN2
TF	Factor: AREB6; motif: NNYNYACCTGWVT	TF:M00412	false	0.00004182005255483161	4.378615425744578	4786	44	14	62700	SPAG11B,LGALS2,AMY1C,GRPR,MUC5AC,OCA2,PFDN2,NDN,SST,AMY1A,PDXDC1,TFF1,HLA-F,CETN2
TF	Factor: ERF:FOXO1A; motif: RTMAACAGGAARNS	TF:M08241	false	0.00004182005255483161	4.378615425744578	7986	44	18	62700	SPAG11B,SMS,LGALS2,CCL11,GRPR,TRMT112,MYOT,CXCR5,HLA-B,MUC5AC,OCA2,NDN,CCL26,FDFT1,PSMB4,VCX2,HLA-F,IL36A
TF	Factor: Nrf-2; motif: NTGCTGAGTCAKN	TF:M00821	false	0.00004202037289706025	4.376540097898248	4789	44	14	62700	SPAG11B,TNNT3,CCL11,TIMP4,NMB,CIDEA,PFDN2,UBB,RPA4,CCL26,VCX2,TGM1,IL36A,CETN2
TF	Factor: Pbx1; motif: NTGATTGAYR	TF:M11039	false	0.00004258476743394422	4.370745720202669	2823	44	11	62700	TNNT3,CCL11,AMY1C,GRPR,MYOT,MUC5AC,SST,AMY1A,VCX2,HLA-F,IL36A
TF	Factor: ipf1; motif: CATTAR	TF:M01275	false	0.00004331150604336376	4.363396714562687	8906	44	19	62700	TNNT3,TAF9,SMS,UQCRQ,LGALS2,CCL11,AMY1C,TIMP4,TRMT112,DEDD,HLA-B,PFDN2,NDN,RPA4,FDFT1,AMY1A,PDXDC1,VCX2,MORF4L2
TF	Factor: AP-2; motif: SNNNCCNCAGGCN	TF:M00915	false	0.000043780196830152936	4.358722290231378	9846	44	20	62700	TNNT3,SMS,UQCRQ,CKS2,CCL11,AMY1C,TIMP4,CIDEA,HLA-B,MUC5AC,OCA2,PFDN2,NDN,ITPK1,UBB,FDFT1,AMY1A,PDXDC1,HLA-F,CETN2
TF	Factor: SREBP-1; motif: RTCRCGTGAY; match class: 1	TF:M11081_1	false	0.000044053656062025005	4.356018043173065	8025	44	18	62700	SPAG11B,TAF9,UQCRQ,AMY1C,TIMP4,TRMT112,MYOT,MUC5AC,OCA2,PFDN2,RPA4,FDFT1,AMY1A,PSMB4,VCX2,MORF4L2,DYRK1B,CETN2
TF	Factor: E2F-1; motif: NTTTTGGCGCCAWWWN; match class: 1	TF:M11533_1	false	0.00004492521695857551	4.347509816863738	8935	44	19	62700	TNNT3,TAF9,SMS,UQCRQ,CKS2,LGALS2,TIMP4,NMB,TRMT112,DEDD,ITPK1,UBB,FDFT1,SST,PSMB4,PDXDC1,MORF4L2,HLA-F,CETN2
TF	Factor: MYC; motif: NNCCACGTGCNN	TF:M09812	false	0.00004518576577970953	4.34499835317341	5574	44	15	62700	SPAG11B,TAF9,UQCRQ,AMY1C,TIMP4,MYOT,MUC5AC,OCA2,PFDN2,RPA4,FDFT1,AMY1A,VCX2,MORF4L2,DYRK1B
TF	Factor: foxl2; motif: NACGTMAACAN	TF:M11578	false	0.00004527340301201653	4.344156860181242	5576	44	15	62700	SPAG11B,UQCRQ,CKS2,AMY1C,TRMT112,DEDD,OCA2,ITPK1,UBB,RPA4,FDFT1,AMY1A,TFF1,MORF4L2,CETN2
TF	Factor: MYB; motif: NNCAACTGNN	TF:M09813	false	0.00004586863566425219	4.338484177511331	5583	44	15	62700	SPAG11B,UQCRQ,AMY1C,GRPR,MYOT,CIDEA,CXCR5,DEDD,OCA2,CCL26,AMY1A,PDXDC1,MORF4L2,DYRK1B,HLA-F
TF	Factor: TCF-3; motif: CTTTGA; match class: 1	TF:M03858_1	false	0.00004818804381916509	4.317060703410055	5612	44	15	62700	SPAG11B,TAF9,CKS2,AMY1C,GRPR,TIMP4,MYOT,HLA-B,OCA2,NDN,RPA4,SST,AMY1A,TFF1,CETN2
TF	Factor: JunD; motif: NRTGASTCATN; match class: 1	TF:M07104_1	false	0.00004818804381916509	4.317060703410055	587	44	6	62700	TNNT3,LGALS2,AMY1C,DEDD,AMY1A,IL36A
TF	Factor: TCF-7; motif: TCAAAG; match class: 1	TF:M00805_1	false	0.00004818804381916509	4.317060703410055	5612	44	15	62700	SPAG11B,TAF9,CKS2,AMY1C,GRPR,TIMP4,MYOT,HLA-B,OCA2,NDN,RPA4,SST,AMY1A,TFF1,CETN2
TF	Factor: JUND:C-FOS; motif: NNATGAGTCATNN; match class: 1	TF:M08933_1	false	0.00004818804381916509	4.317060703410055	1320	44	8	62700	TNNT3,LGALS2,AMY1C,CXCR5,DEDD,CCL26,AMY1A,IL36A
TF	Factor: JUND:C-FOS; motif: NNATGAGTCATNN	TF:M08933	false	0.000049830663341743184	4.302503331497593	4878	44	14	62700	SPAG11B,TNNT3,LGALS2,AMY1C,NMB,CXCR5,DEDD,ITPK1,CCL26,FDFT1,AMY1A,TFF1,VCX2,IL36A
TF	Factor: ESE-1; motif: SATKGCGGATGCN; match class: 1	TF:M11381_1	false	0.00005075719488749851	4.294502387336656	9962	44	20	62700	TNNT3,SMS,UQCRQ,GRPR,NMB,CIDEA,DEDD,HLA-B,MUC5AC,OCA2,NDN,UBB,CCL26,FDFT1,PDXDC1,TFF1,VCX2,MORF4L2,DYRK1B,TGM1
TF	Factor: Oct-2; motif: NNNATTTGCATRT	TF:M07120	false	0.0000517089993107533	4.286433866753614	4899	44	14	62700	SPAG11B,UQCRQ,CKS2,AMY1C,GRPR,TRMT112,MYOT,DEDD,NDN,AMY1A,PSMB4,VCX2,IL36A,CETN2
TF	Factor: GATA-4; motif: NNGATAASNN	TF:M12207	false	0.0000517089993107533	4.286433866753614	2898	44	11	62700	TAF9,AMY1C,TRMT112,DEDD,HLA-B,FDFT1,AMY1A,PSMB4,TFF1,MORF4L2,CETN2
TF	Factor: REST; motif: AAGGTGCT	TF:M04926	false	0.0000517089993107533	4.286433866753614	6440	44	16	62700	TNNT3,AMY1C,CXCR5,MUC5AC,OCA2,PFDN2,NDN,CCL26,FDFT1,AMY1A,PDXDC1,TFF1,VCX2,TGM1,HLA-F,IL36A
TF	Factor: BRCA1:USF2; motif: KTNNGTTG	TF:M01082	false	0.0000517089993107533	4.286433866753614	7272	44	17	62700	SPAG11B,TNNT3,TAF9,SMS,CCL11,AMY1C,GRPR,TRMT112,MYOT,CXCR5,HLA-B,PFDN2,RPA4,CCL26,AMY1A,PSMB4,VCX2
TF	Factor: FAC1; motif: NNNCAMAACACRNA	TF:M00456	false	0.00005171003290854862	4.286425185840452	8141	44	18	62700	SPAG11B,TAF9,UQCRQ,LGALS2,AMY1C,TIMP4,TRMT112,MYOT,DEDD,HLA-B,PFDN2,ITPK1,CCL26,AMY1A,PSMB4,DYRK1B,TGM1,CETN2
TF	Factor: SPI1; motif: NNNAAAGAGGAAGTGANNNN	TF:M12497	false	0.00005368731252375943	4.27012833537954	2336	44	10	62700	TNNT3,GRPR,MUC5AC,NDN,ITPK1,PSMB4,TFF1,VCX2,MORF4L2,HLA-F
TF	Factor: GATA-3; motif: AGATAAGATCT	TF:M12193	false	0.00005510768956768305	4.2587877967233965	6481	44	16	62700	TAF9,SMS,UQCRQ,LGALS2,GRPR,CXCR5,HLA-B,NDN,RPA4,CCL26,FDFT1,SST,TFF1,MORF4L2,DYRK1B,CETN2
TF	Factor: DPRX; motif: NNGGATTANN	TF:M04306	false	0.00005622785799722189	4.250048460643286	4941	44	14	62700	TNNT3,TAF9,SMS,AMY1C,TIMP4,NMB,MUC5AC,PFDN2,UBB,RPA4,FDFT1,AMY1A,MORF4L2,TGM1
TF	Factor: PSF; motif: KWATCCGN	TF:M07612	false	0.000058820602148761086	4.230470533916918	5720	44	15	62700	SMS,UQCRQ,CKS2,LGALS2,CCL11,GRPR,CIDEA,PFDN2,NDN,UBB,CCL26,SST,MORF4L2,DYRK1B,HLA-F
TF	Factor: Elk-1:Pax-9; motif: ACCGGAACYACGCWYSANTG; match class: 1	TF:M08226_1	false	0.00005930404530152824	4.2269156811347255	5726	44	15	62700	CKS2,NMB,TRMT112,CIDEA,CXCR5,DEDD,MUC5AC,PFDN2,NDN,UBB,FDFT1,PSMB4,PDXDC1,VCX2,MORF4L2
TF	Factor: Tst-1; motif: NNKGAATTAVAVTDN	TF:M00133	false	0.00005930404530152824	4.2269156811347255	5725	44	15	62700	TAF9,SMS,CCL11,GRPR,MYOT,CXCR5,DEDD,PFDN2,UBB,RPA4,CCL26,SST,VCX2,DYRK1B,CETN2
TF	Factor: Sall1; motif: NGGTCCKRGKRA	TF:M05467	false	0.00006067685222343888	4.216976957507097	4261	44	13	62700	TNNT3,TAF9,LGALS2,CIDEA,CXCR5,MUC5AC,PFDN2,CCL26,SST,PSMB4,TFF1,VCX2,TGM1
TF	Factor: Fra-1; motif: NATGAWTCAYN; match class: 1	TF:M11286_1	false	0.00006067685222343888	4.216976957507097	2375	44	10	62700	TNNT3,LGALS2,AMY1C,TIMP4,DEDD,AMY1A,TFF1,MORF4L2,DYRK1B,IL36A
TF	Factor: E2F-1; motif: NKTSSCGC	TF:M00428	false	0.00006261423725606624	4.203326905468028	9178	44	19	62700	TNNT3,SMS,CKS2,TIMP4,NMB,TRMT112,CIDEA,DEDD,HLA-B,PFDN2,NDN,UBB,RPA4,FDFT1,SST,PSMB4,PDXDC1,MORF4L2,CETN2
TF	Factor: JUND:FRA-1; motif: RTGACGTMAY	TF:M08930	false	0.00006439578968122655	4.191142526708279	5771	44	15	62700	TAF9,SMS,UQCRQ,CKS2,CCL11,CXCR5,HLA-B,OCA2,PFDN2,UBB,SST,PSMB4,TFF1,VCX2,MORF4L2
TF	Factor: ATF-2; motif: NRTGAYGTMAYN	TF:M11308	false	0.00006557925531221269	4.183233519286554	4296	44	13	62700	SPAG11B,TAF9,UQCRQ,AMY1C,MYOT,HLA-B,OCA2,UBB,SST,AMY1A,TFF1,MORF4L2,TGM1
TF	Factor: Sox-4; motif: AACAAA; match class: 1	TF:M03849_1	false	0.00006600447235766034	4.180426636360446	9216	44	19	62700	SPAG11B,TAF9,UQCRQ,CKS2,LGALS2,CCL11,AMY1C,MYOT,DEDD,HLA-B,PFDN2,UBB,RPA4,CCL26,FDFT1,AMY1A,PSMB4,VCX2,DYRK1B
TF	Factor: HES-7; motif: GNCACGYGNN; match class: 1	TF:M11066_1	false	0.00006669326434539032	4.175918025233998	8311	44	18	62700	SPAG11B,TAF9,SMS,UQCRQ,CKS2,AMY1C,TIMP4,MYOT,MUC5AC,OCA2,PFDN2,NDN,RPA4,FDFT1,AMY1A,VCX2,MORF4L2,DYRK1B
TF	Factor: POU5F1; motif: NNATGCAAANN	TF:M09782	false	0.00006676217981787337	4.175469491833729	3627	44	12	62700	SPAG11B,TAF9,SMS,AMY1C,GRPR,TRMT112,DEDD,PFDN2,NDN,AMY1A,TFF1,VCX2
TF	Factor: NF-1; motif: TTGGCNN	TF:M07364	false	0.00006676217981787337	4.175469491833729	5031	44	14	62700	SPAG11B,TAF9,CCL11,GRPR,MYOT,CXCR5,DEDD,UBB,RPA4,CCL26,VCX2,DYRK1B,IL36A,CETN2
TF	Factor: C/EBPdelta; motif: NRTTGCGYAAYN; match class: 1	TF:M11321_1	false	0.00006676217981787337	4.175469491833729	1873	44	9	62700	TNNT3,AMY1C,GRPR,MYOT,PFDN2,UBB,AMY1A,PSMB4,CETN2
TF	Factor: CTCF; motif: CANNWRRTGGCAG	TF:M04745	false	0.00006742175637929328	4.17119993802241	8324	44	18	62700	TNNT3,UQCRQ,LGALS2,GRPR,NMB,MYOT,CIDEA,CXCR5,HLA-B,MUC5AC,PFDN2,ITPK1,CCL26,PSMB4,TFF1,VCX2,DYRK1B,IL36A
TF	Factor: HNF-3alpha; motif: YTRWGTMAATATTTRCWYWN	TF:M11571	false	0.00006864526133166081	4.163389437284357	4324	44	13	62700	SMS,CKS2,AMY1C,GRPR,MYOT,CIDEA,OCA2,UBB,AMY1A,TFF1,VCX2,MORF4L2,CETN2
TF	Factor: JunD; motif: NATGASTCATS; match class: 1	TF:M11268_1	false	0.00006874149809555667	4.162781007439642	1883	44	9	62700	SPAG11B,TNNT3,TAF9,LGALS2,AMY1C,DEDD,HLA-B,AMY1A,IL36A
TF	Factor: TTF1; motif: ASTCAAGTRK; match class: 1	TF:M00432_1	false	0.0000690651994633277	4.160740729588776	987	44	7	62700	SPAG11B,AMY1C,CXCR5,DEDD,HLA-B,AMY1A,TGM1
TF	Factor: RAR-gamma; motif: RGGTCANNNTGNCCNNNN	TF:M10045	false	0.0000690651994633277	4.160740729588776	7468	44	17	62700	UQCRQ,CKS2,TIMP4,NMB,MYOT,CXCR5,PFDN2,ITPK1,UBB,FDFT1,PDXDC1,TFF1,VCX2,DYRK1B,TGM1,HLA-F,CETN2
TF	Factor: c-Myc; motif: CACGTGGC	TF:M03867	false	0.00006913356370288757	4.1603110554912375	7471	44	17	62700	TAF9,SMS,UQCRQ,CKS2,AMY1C,TRMT112,HLA-B,MUC5AC,PFDN2,ITPK1,RPA4,FDFT1,AMY1A,TFF1,VCX2,MORF4L2,DYRK1B
TF	Factor: E2F; motif: NKCGCGCSAAAN	TF:M00920	false	0.00006959093783435793	4.157447310745362	5827	44	15	62700	TNNT3,SMS,UQCRQ,CKS2,CCL11,TIMP4,CIDEA,HLA-B,UBB,RPA4,FDFT1,SST,PSMB4,DYRK1B,CETN2
TF	Factor: BMAL1; motif: AGCCAYKKGA	TF:M07350	false	0.00007092188490196344	4.149219730605758	1412	44	8	62700	AMY1C,TRMT112,MYOT,MUC5AC,PFDN2,AMY1A,VCX2,MORF4L2
TF	Factor: Pbx1; motif: NTGATKGACG; match class: 1	TF:M11038_1	false	0.00007096681023453402	4.148944714690412	640	44	6	62700	TNNT3,AMY1C,GRPR,MUC5AC,AMY1A,PSMB4
TF	Factor: c-Fos; motif: RTGASTCAY; match class: 1	TF:M04693_1	false	0.00007136327783205471	4.146525210318024	1896	44	9	62700	TNNT3,LGALS2,AMY1C,CXCR5,DEDD,CCL26,AMY1A,TFF1,IL36A
TF	Factor: TIF2; motif: ANANAGAWAAGN	TF:M09849	false	0.00007222050382402977	4.141339486177363	3670	44	12	62700	SPAG11B,TAF9,CKS2,LGALS2,AMY1C,GRPR,CXCR5,HLA-B,CCL26,AMY1A,IL36A,CETN2
TF	Factor: BTEB4; motif: NCCACGCCCM	TF:M12186	false	0.00007441603516153956	4.128333472628584	9326	44	19	62700	TNNT3,SMS,CKS2,LGALS2,TIMP4,TRMT112,CIDEA,DEDD,OCA2,ITPK1,UBB,CCL26,PDXDC1,VCX2,MORF4L2,DYRK1B,TGM1,HLA-F,CETN2
TF	Factor: CTCF; motif: NCCRSTAGGGGGCGC	TF:M08911	false	0.00007490854740129996	4.125468624524458	9332	44	19	62700	SPAG11B,TNNT3,TAF9,SMS,CKS2,GRPR,NMB,CIDEA,DEDD,HLA-B,OCA2,PFDN2,NDN,ITPK1,UBB,CCL26,PDXDC1,TGM1,HLA-F
TF	Factor: ZNF273; motif: GAGAGGAGCTAC; match class: 1	TF:M10460_1	false	0.00007587599079832452	4.119895624807157	5883	44	15	62700	UQCRQ,AMY1C,TIMP4,DEDD,MUC5AC,OCA2,PFDN2,SST,AMY1A,PSMB4,PDXDC1,TFF1,VCX2,TGM1,IL36A
TF	Factor: ZABC1; motif: ATTCCNAC	TF:M01306	false	0.00007618526587657812	4.118129012482338	9348	44	19	62700	SMS,UQCRQ,NMB,MYOT,CXCR5,DEDD,HLA-B,MUC5AC,NDN,UBB,CCL26,FDFT1,PSMB4,PDXDC1,VCX2,MORF4L2,DYRK1B,TGM1,HLA-F
TF	Factor: CEBPD; motif: NRTTGCNCAAYN; match class: 1	TF:M12587_1	false	0.0000768073453663025	4.114597244818622	370	44	5	62700	AMY1C,GRPR,CXCR5,AMY1A,CETN2
TF	Factor: NF-1B; motif: KCCAGANWN	TF:M08825	false	0.00007682123317464192	4.114518725592561	5893	44	15	62700	SPAG11B,CKS2,TIMP4,CIDEA,CXCR5,DEDD,MUC5AC,NDN,ITPK1,CCL26,MORF4L2,DYRK1B,TGM1,HLA-F,CETN2
TF	Factor: ZBTB44; motif: MACWGCAGS	TF:M12352	false	0.00007682123317464192	4.114518725592561	6705	44	16	62700	SPAG11B,SMS,UQCRQ,CCL11,AMY1C,GRPR,TIMP4,MUC5AC,NDN,CCL26,AMY1A,PDXDC1,MORF4L2,DYRK1B,TGM1,HLA-F
TF	Factor: HOXA13; motif: ATAAMA; match class: 1	TF:M01292_1	false	0.00007697948832772375	4.113624979928679	8442	44	18	62700	TAF9,UQCRQ,CCL11,AMY1C,GRPR,MYOT,HLA-B,NDN,RPA4,FDFT1,SST,AMY1A,PSMB4,PDXDC1,TFF1,MORF4L2,HLA-F,IL36A
TF	Factor: RARG; motif: RAGGTCAASYARAGGTCA	TF:M04485	false	0.00007732620726213683	4.111673290811479	5128	44	14	62700	TNNT3,TAF9,SMS,NMB,TRMT112,MYOT,PFDN2,ITPK1,CCL26,FDFT1,PSMB4,DYRK1B,IL36A,CETN2
TF	Factor: ROX; motif: GNNNCASGTGGS	TF:M09764	false	0.00007741897328447622	4.1111525925087085	5902	44	15	62700	TNNT3,TAF9,CKS2,AMY1C,NMB,TRMT112,MUC5AC,OCA2,PFDN2,FDFT1,SST,AMY1A,VCX2,MORF4L2,DYRK1B
TF	Factor: TBX2; motif: NNNGTGTSNN	TF:M12026	false	0.00007898425138237533	4.1024594937671806	7576	44	17	62700	TNNT3,LGALS2,CCL11,GRPR,NMB,CIDEA,DEDD,PFDN2,ITPK1,CCL26,PSMB4,TFF1,VCX2,DYRK1B,TGM1,IL36A,CETN2
TF	Factor: DLX2; motif: AMSMCTGACKG	TF:M08873	false	0.00007910006837594844	4.101823141087857	7578	44	17	62700	SPAG11B,SMS,CKS2,AMY1C,GRPR,MYOT,CIDEA,OCA2,PFDN2,NDN,RPA4,CCL26,AMY1A,VCX2,MORF4L2,TGM1,IL36A
TF	Factor: GR; motif: AGAACAN	TF:M07355	false	0.0000793514235487055	4.100445277682896	5918	44	15	62700	SPAG11B,TNNT3,SMS,CCL11,TIMP4,TRMT112,CXCR5,DEDD,MUC5AC,PFDN2,RPA4,PSMB4,PDXDC1,TFF1,MORF4L2
TF	Factor: c-Ets-2; motif: NCCGGAAGTG	TF:M08759	false	0.00008055260926714717	4.09392038731217	8479	44	18	62700	TNNT3,TAF9,SMS,UQCRQ,CKS2,TIMP4,TRMT112,CIDEA,HLA-B,PFDN2,ITPK1,UBB,FDFT1,PSMB4,PDXDC1,DYRK1B,HLA-F,IL36A
TF	Factor: FLI-1; motif: NAYTTCCGGT	TF:M08913	false	0.00008160756515738005	4.088269579557239	8488	44	18	62700	TNNT3,TAF9,SMS,UQCRQ,CKS2,TRMT112,CIDEA,HLA-B,PFDN2,ITPK1,UBB,FDFT1,PSMB4,PDXDC1,TFF1,MORF4L2,DYRK1B,IL36A
TF	Factor: c-Myc:Max; motif: NNNNNNNCACGTGNNNNNNN; match class: 1	TF:M00615_1	false	0.00008257157456159186	4.083169433741368	6757	44	16	62700	SPAG11B,TAF9,UQCRQ,AMY1C,TIMP4,MYOT,HLA-B,MUC5AC,OCA2,PFDN2,RPA4,FDFT1,AMY1A,VCX2,MORF4L2,DYRK1B
TF	Factor: c-Myc:Max; motif: NNNNNNNCACGTGNNNNNNN	TF:M00615	false	0.00008257157456159186	4.083169433741368	6757	44	16	62700	SPAG11B,TAF9,UQCRQ,AMY1C,TIMP4,MYOT,HLA-B,MUC5AC,OCA2,PFDN2,RPA4,FDFT1,AMY1A,VCX2,MORF4L2,DYRK1B
TF	Factor: C/EBPalpha; motif: NNNTTNNGCAANN	TF:M01866	false	0.00008265080706710376	4.082752901280938	5168	44	14	62700	TNNT3,LGALS2,AMY1C,GRPR,MYOT,CXCR5,HLA-B,CCL26,SST,AMY1A,PSMB4,PDXDC1,MORF4L2,CETN2
TF	Factor: IRF-2; motif: NAANYGAAASYR	TF:M08775	false	0.00008340600861159716	4.078802661438242	8506	44	18	62700	SPAG11B,TAF9,SMS,CKS2,LGALS2,CCL11,AMY1C,TRMT112,MYOT,CXCR5,PFDN2,UBB,AMY1A,PSMB4,VCX2,DYRK1B,HLA-F,IL36A
TF	Factor: MEIS1B:HOXA9; motif: TGACASTTTWAYRR	TF:M00421	false	0.00008369331293304798	4.077309240600465	6768	44	16	62700	TAF9,SMS,CCL11,AMY1C,GRPR,TIMP4,MYOT,CXCR5,HLA-B,NDN,UBB,CCL26,AMY1A,PSMB4,TGM1,IL36A
TF	Factor: SP2; motif: NNRRCCAATSRGNRNSNGSN; match class: 1	TF:M12668_1	false	0.00008369331293304798	4.077309240600465	5953	44	15	62700	SPAG11B,CKS2,TRMT112,MYOT,DEDD,HLA-B,PFDN2,UBB,RPA4,FDFT1,VCX2,MORF4L2,DYRK1B,HLA-F,CETN2
TF	Factor: HES-1; motif: ANSBCKYGTGSCNNG	TF:M01009	false	0.00008393788314103154	4.076041987611561	3101	44	11	62700	TAF9,LGALS2,AMY1C,TRMT112,PFDN2,ITPK1,CCL26,FDFT1,AMY1A,MORF4L2,DYRK1B
TF	Factor: Elk-1:OC-2; motif: RCCGGAASCGATCGATNN; match class: 1	TF:M08223_1	false	0.00008403338576745434	4.07554813805739	5958	44	15	62700	SPAG11B,TAF9,UQCRQ,CKS2,TRMT112,MUC5AC,OCA2,PFDN2,UBB,RPA4,FDFT1,PSMB4,PDXDC1,TFF1,MORF4L2
TF	Factor: CP2/LBP-1c/LSF; motif: GCTGGNTNGNNCYNG	TF:M00947	false	0.00008500104824072699	4.07057571849328	8526	44	18	62700	TNNT3,TAF9,CKS2,GRPR,TIMP4,NMB,DEDD,MUC5AC,NDN,ITPK1,RPA4,FDFT1,SST,PSMB4,TFF1,MORF4L2,TGM1,CETN2
TF	Factor: DMBX1; motif: NNGGATTANN	TF:M04305	false	0.00008577409316695346	4.066643864757303	5193	44	14	62700	SPAG11B,TNNT3,SMS,CCL11,AMY1C,TIMP4,NMB,MUC5AC,PFDN2,FDFT1,AMY1A,TFF1,MORF4L2,TGM1
TF	Factor: NF-Y; motif: NNNNRRCCAATSR	TF:M00775	false	0.00008646425866540597	4.063163377762143	1469	44	8	62700	CKS2,UBB,RPA4,FDFT1,VCX2,MORF4L2,DYRK1B,HLA-F
TF	Factor: TEF-3:Erg; motif: ACCGGAAATRNNNNNCATWCC	TF:M08637	false	0.00008808929890863275	4.055076846493791	4469	44	13	62700	TAF9,AMY1C,TIMP4,NMB,TRMT112,NDN,UBB,SST,AMY1A,PSMB4,PDXDC1,MORF4L2,HLA-F
TF	Factor: Max; motif: NNANCACGTGNTNN; match class: 1	TF:M00119_1	false	0.00008837223050517528	4.053684183324229	6809	44	16	62700	SPAG11B,TAF9,UQCRQ,AMY1C,TIMP4,MYOT,MUC5AC,OCA2,PFDN2,RPA4,FDFT1,AMY1A,TFF1,VCX2,MORF4L2,DYRK1B
TF	Factor: Max; motif: NNANCACGTGNTNN	TF:M00119	false	0.00008837223050517528	4.053684183324229	6809	44	16	62700	SPAG11B,TAF9,UQCRQ,AMY1C,TIMP4,MYOT,MUC5AC,OCA2,PFDN2,RPA4,FDFT1,AMY1A,TFF1,VCX2,MORF4L2,DYRK1B
TF	Factor: CEBPA; motif: NNATTGCACAATNN	TF:M12502	false	0.00008866245511926335	4.052260246982254	3126	44	11	62700	TNNT3,AMY1C,GRPR,TIMP4,MYOT,CCL26,SST,AMY1A,PSMB4,PDXDC1,CETN2
TF	Factor: C/EBPdelta; motif: TTGCNNMAN	TF:M03571	false	0.00008931461097156328	4.049077489092754	3781	44	12	62700	TNNT3,AMY1C,GRPR,MYOT,CXCR5,UBB,CCL26,AMY1A,PSMB4,TFF1,MORF4L2,CETN2
TF	Factor: C/EBPbeta; motif: RTTGCGCAA	TF:M04690	false	0.00008999208751817436	4.045795673874671	4482	44	13	62700	TNNT3,AMY1C,GRPR,MYOT,CXCR5,UBB,CCL26,SST,AMY1A,PSMB4,MORF4L2,HLA-F,CETN2
TF	Factor: USF2; motif: CASGYG	TF:M00726	false	0.00009008668509351757	4.045339393457428	6009	44	15	62700	SPAG11B,TAF9,UQCRQ,AMY1C,TIMP4,MYOT,MUC5AC,OCA2,PFDN2,RPA4,FDFT1,AMY1A,VCX2,MORF4L2,DYRK1B
TF	Factor: USF2; motif: CASGYG; match class: 1	TF:M00726_1	false	0.00009008668509351757	4.045339393457428	6009	44	15	62700	SPAG11B,TAF9,UQCRQ,AMY1C,TIMP4,MYOT,MUC5AC,OCA2,PFDN2,RPA4,FDFT1,AMY1A,VCX2,MORF4L2,DYRK1B
TF	Factor: MAX; motif: CACGTG; match class: 1	TF:M08950_1	false	0.00009008668509351757	4.045339393457428	6009	44	15	62700	SPAG11B,TAF9,UQCRQ,AMY1C,TIMP4,MYOT,MUC5AC,OCA2,PFDN2,RPA4,FDFT1,AMY1A,VCX2,MORF4L2,DYRK1B
TF	Factor: STAT; motif: NNNNNTTCTKGGA	TF:M00777	false	0.00009008668509351757	4.045339393457428	5224	44	14	62700	UQCRQ,LGALS2,CIDEA,CXCR5,PFDN2,NDN,RPA4,CCL26,FDFT1,PSMB4,TFF1,VCX2,IL36A,CETN2
TF	Factor: FOXM1; motif: NAGASTGATTA	TF:M04611	false	0.00009008668509351757	4.045339393457428	9503	44	19	62700	SPAG11B,TAF9,SMS,UQCRQ,CKS2,AMY1C,GRPR,TIMP4,TRMT112,MYOT,CIDEA,CXCR5,HLA-B,MUC5AC,AMY1A,VCX2,TGM1,IL36A,CETN2
TF	Factor: MAX; motif: CACGTG	TF:M08950	false	0.00009008668509351757	4.045339393457428	6009	44	15	62700	SPAG11B,TAF9,UQCRQ,AMY1C,TIMP4,MYOT,MUC5AC,OCA2,PFDN2,RPA4,FDFT1,AMY1A,VCX2,MORF4L2,DYRK1B
TF	Factor: MAZ; motif: GGGMGGGGS	TF:M10432	false	0.00009245105125126269	4.034088146159467	9527	44	19	62700	TNNT3,TAF9,SMS,NMB,CIDEA,DEDD,HLA-B,MUC5AC,OCA2,ITPK1,CCL26,PSMB4,PDXDC1,TFF1,VCX2,DYRK1B,TGM1,HLA-F,CETN2
TF	Factor: FOSL1; motif: NNATGACTCATNN; match class: 1	TF:M12518_1	false	0.00009355739612438049	4.0289218739145065	1990	44	9	62700	TNNT3,LGALS2,AMY1C,NMB,CXCR5,DEDD,CCL26,AMY1A,IL36A
TF	Factor: Oct-1; motif: TNATTTGCATW	TF:M00930	false	0.0000937485231509596	4.0280355651196125	1991	44	9	62700	SPAG11B,UQCRQ,AMY1C,TRMT112,DEDD,NDN,AMY1A,VCX2,IL36A
TF	Factor: JUNB:FOSB; motif: NRTGASTCAT	TF:M08920	false	0.00009645377831598544	4.0156807553747464	3164	44	11	62700	TNNT3,LGALS2,AMY1C,NMB,CXCR5,DEDD,CCL26,FDFT1,AMY1A,TFF1,IL36A
TF	Factor: ATF-3; motif: GATGAYGTCATN	TF:M11288	false	0.00009723646875266071	4.012170821415297	5270	44	14	62700	SPAG11B,UQCRQ,LGALS2,AMY1C,CXCR5,HLA-B,OCA2,UBB,SST,AMY1A,TFF1,MORF4L2,TGM1,IL36A
TF	Factor: C/EBPbeta; motif: RTTGCGCAA; match class: 1	TF:M04690_1	false	0.00009806756579779477	4.0084746044869135	3828	44	12	62700	TNNT3,AMY1C,GRPR,MYOT,CXCR5,CCL26,SST,AMY1A,PSMB4,MORF4L2,HLA-F,CETN2
TF	Factor: c-MAF; motif: CNNNCTCAGCA; match class: 1	TF:M03816_1	false	0.00009810340041217501	4.008315939055834	1065	44	7	62700	AMY1C,TIMP4,TRMT112,SST,AMY1A,PDXDC1,DYRK1B
TF	Factor: ESRRA; motif: CAAGGTCANNYSAAGGTCA; match class: 1	TF:M04458_1	false	0.00009830859787082763	4.007408497991187	4533	44	13	62700	TAF9,CKS2,TIMP4,NMB,MUC5AC,OCA2,ITPK1,CCL26,FDFT1,SST,DYRK1B,IL36A,CETN2
TF	Factor: Gscl; motif: NTAATCCN	TF:M10924	false	0.00009830859787082763	4.007408497991187	6888	44	16	62700	SPAG11B,TNNT3,TAF9,SMS,CCL11,AMY1C,TIMP4,NMB,MUC5AC,PFDN2,RPA4,FDFT1,AMY1A,TFF1,MORF4L2,TGM1
TF	Factor: Sox-10; motif: AACAATGGNCCATTGTT	TF:M11633	false	0.00010043966938047172	3.9980947255337176	3840	44	12	62700	UQCRQ,LGALS2,AMY1C,GRPR,RPA4,SST,AMY1A,PSMB4,PDXDC1,VCX2,TGM1,HLA-F
TF	Factor: C/EBPbeta; motif: NRTTGCGYAAYN	TF:M11316	false	0.00010302837162444636	3.98704316419544	5302	44	14	62700	AMY1C,GRPR,MYOT,CXCR5,DEDD,PFDN2,ITPK1,UBB,CCL26,AMY1A,PSMB4,MORF4L2,HLA-F,CETN2
TF	Factor: Fli-1; motif: MGGAAGT	TF:M07382	false	0.00010330801006427993	3.9858660038254894	6922	44	16	62700	SPAG11B,TNNT3,CCL11,GRPR,TIMP4,NMB,DEDD,NDN,ITPK1,UBB,PDXDC1,TFF1,VCX2,MORF4L2,HLA-F,IL36A
TF	Factor: MYC; motif: NNCCACGTGCNN; match class: 1	TF:M09812_1	false	0.00010330801006427993	3.9858660038254894	5308	44	14	62700	SPAG11B,TAF9,UQCRQ,AMY1C,TIMP4,MUC5AC,OCA2,PFDN2,RPA4,FDFT1,AMY1A,VCX2,MORF4L2,DYRK1B
TF	Factor: PEA3; motif: AGGAAGT	TF:M03579	false	0.00010330801006427993	3.9858660038254894	6922	44	16	62700	SPAG11B,TNNT3,CCL11,GRPR,TIMP4,NMB,DEDD,NDN,ITPK1,UBB,PDXDC1,TFF1,VCX2,MORF4L2,HLA-F,IL36A
TF	Factor: SPI1; motif: AGGAAGT	TF:M02278	false	0.00010330801006427993	3.9858660038254894	6922	44	16	62700	SPAG11B,TNNT3,CCL11,GRPR,TIMP4,NMB,DEDD,NDN,ITPK1,UBB,PDXDC1,TFF1,VCX2,MORF4L2,HLA-F,IL36A
TF	Factor: C-ets-1; motif: AGGAAGN	TF:M01870	false	0.00010330801006427993	3.9858660038254894	6922	44	16	62700	SPAG11B,TNNT3,CCL11,GRPR,TIMP4,NMB,DEDD,NDN,ITPK1,UBB,PDXDC1,TFF1,VCX2,MORF4L2,HLA-F,IL36A
TF	Factor: Fra-1; motif: NATGAWTCAYN	TF:M11286	false	0.00010382416884805994	3.9837015368965916	3198	44	11	62700	TNNT3,LGALS2,AMY1C,TIMP4,NMB,DEDD,AMY1A,TFF1,MORF4L2,DYRK1B,IL36A
TF	Factor: C/EBPgamma:Elf-1; motif: TKRCGHAATWSCGGAAGT	TF:M08676	false	0.00010435753802875121	3.981476175194088	8695	44	18	62700	TAF9,CKS2,GRPR,CXCR5,DEDD,NDN,UBB,CCL26,FDFT1,SST,PSMB4,PDXDC1,TFF1,VCX2,MORF4L2,DYRK1B,HLA-F,IL36A
TF	Factor: rax; motif: NNCRTTAN; match class: 1	TF:M10948_1	false	0.00010641912505341296	3.972980316037464	5325	44	14	62700	TNNT3,TAF9,SMS,UQCRQ,CKS2,TRMT112,PFDN2,NDN,UBB,RPA4,PSMB4,TFF1,VCX2,MORF4L2
TF	Factor: Elk-1; motif: NRCCGGAAGTN	TF:M11433	false	0.00010673132567880724	3.971708096294558	7810	44	17	62700	TNNT3,TAF9,UQCRQ,CKS2,LGALS2,TRMT112,DEDD,HLA-B,PFDN2,NDN,UBB,FDFT1,PSMB4,PDXDC1,VCX2,DYRK1B,HLA-F
TF	Factor: HES-1; motif: GNCACGTGNC; match class: 1	TF:M08767_1	false	0.00010819380570439326	3.965797602680538	7819	44	17	62700	SPAG11B,TAF9,UQCRQ,AMY1C,TIMP4,TRMT112,MYOT,MUC5AC,OCA2,PFDN2,ITPK1,RPA4,FDFT1,AMY1A,VCX2,MORF4L2,DYRK1B
TF	Factor: PRX-2; motif: NNCRTTAN	TF:M10887	false	0.00011050643328146053	3.9566124382023022	8735	44	18	62700	TAF9,UQCRQ,CKS2,LGALS2,CCL11,TIMP4,CXCR5,DEDD,PFDN2,NDN,UBB,RPA4,PSMB4,TFF1,VCX2,MORF4L2,DYRK1B,HLA-F
TF	Factor: p300; motif: NNNGGGAGTNNNNS	TF:M00033	false	0.00011137203799541643	3.9532238331176	8741	44	18	62700	TAF9,SMS,LGALS2,AMY1C,TIMP4,TRMT112,DEDD,MUC5AC,PFDN2,CCL26,FDFT1,AMY1A,PSMB4,TFF1,MORF4L2,DYRK1B,HLA-F,CETN2
TF	Factor: Hey2; motif: NNCACGYGNN; match class: 1	TF:M11052_1	false	0.00011363946330009435	3.944470826043416	9694	44	19	62700	SPAG11B,TAF9,SMS,UQCRQ,CKS2,AMY1C,TIMP4,MYOT,MUC5AC,OCA2,PFDN2,NDN,UBB,RPA4,FDFT1,AMY1A,VCX2,MORF4L2,DYRK1B
TF	Factor: STAT3; motif: NNTTCCRGGAANNNNN	TF:M01595	false	0.00011363946330009435	3.944470826043416	7852	44	17	62700	TNNT3,TAF9,UQCRQ,GRPR,TIMP4,TRMT112,CIDEA,CXCR5,DEDD,HLA-B,MUC5AC,NDN,ITPK1,MORF4L2,DYRK1B,TGM1,CETN2
TF	Factor: c-Jun:B-ATF; motif: RNWATGASTCA	TF:M07076	false	0.00011373522207248754	3.9441050200713503	3235	44	11	62700	TNNT3,LGALS2,AMY1C,TIMP4,NMB,DEDD,AMY1A,TFF1,MORF4L2,DYRK1B,IL36A
TF	Factor: Oct-2; motif: NTATGCWAATN	TF:M11896	false	0.00011445168085630344	3.9413778248220543	5366	44	14	62700	SPAG11B,TAF9,UQCRQ,CCL11,AMY1C,GRPR,TRMT112,DEDD,NDN,RPA4,FDFT1,AMY1A,VCX2,CETN2
TF	Factor: Octamer; motif: TNATTTGCATN	TF:M00795	false	0.0001157326301663008	3.936544176888795	4619	44	13	62700	SPAG11B,TAF9,UQCRQ,CKS2,AMY1C,GRPR,TRMT112,DEDD,NDN,AMY1A,VCX2,IL36A,CETN2
TF	Factor: Nkx3-2; motif: NTCGTTAN	TF:M10625	false	0.0001163363137879906	3.934284701298331	6169	44	15	62700	TNNT3,TAF9,UQCRQ,CKS2,GRPR,TRMT112,PFDN2,NDN,UBB,RPA4,FDFT1,PSMB4,PDXDC1,VCX2,HLA-F
TF	Factor: c-Myc; motif: KACCACGTGSYY	TF:M01154	false	0.00011674457362283684	3.932763296632747	5378	44	14	62700	SPAG11B,TNNT3,TAF9,UQCRQ,AMY1C,CXCR5,MUC5AC,OCA2,PFDN2,RPA4,FDFT1,AMY1A,VCX2,MORF4L2
TF	Factor: WT1; motif: SMCNCCNSC	TF:M01118	false	0.00011674457362283684	3.932763296632747	7005	44	16	62700	TAF9,UQCRQ,CKS2,NMB,CIDEA,DEDD,PFDN2,ITPK1,UBB,PSMB4,TFF1,VCX2,MORF4L2,DYRK1B,HLA-F,CETN2
TF	Factor: TFEA; motif: RGTCACGTGA	TF:M10100	false	0.00011797893484713116	3.9281955291034834	6179	44	15	62700	TAF9,AMY1C,GRPR,MYOT,CIDEA,MUC5AC,OCA2,PFDN2,RPA4,CCL26,AMY1A,VCX2,MORF4L2,DYRK1B,TGM1
TF	Factor: RORbeta; motif: TGACCYA	TF:M01722	false	0.00011799097545657932	3.928151208450567	6180	44	15	62700	SMS,CKS2,CCL11,NMB,TRMT112,PFDN2,UBB,CCL26,SST,VCX2,MORF4L2,DYRK1B,TGM1,IL36A,CETN2
TF	Factor: C/EBPalpha; motif: NRTTGTGCAAYN; match class: 1	TF:M09880_1	false	0.00011832584473397288	3.926920386399427	418	44	5	62700	AMY1C,GRPR,MYOT,AMY1A,CETN2
TF	Factor: C-JUN:FRA-2; motif: NRTGACGTMAT	TF:M08941	false	0.00011909028140056695	3.9241236785367155	7020	44	16	62700	SPAG11B,TAF9,SMS,UQCRQ,CCL11,AMY1C,CXCR5,HLA-B,OCA2,UBB,SST,AMY1A,TFF1,MORF4L2,TGM1,IL36A
TF	Factor: c-Myc:Max; motif: NNACCACGTGGTNN; match class: 1	TF:M00118_1	false	0.00011994978189730923	3.9210005373658565	7027	44	16	62700	SPAG11B,TNNT3,TAF9,UQCRQ,AMY1C,TIMP4,MYOT,MUC5AC,OCA2,PFDN2,RPA4,FDFT1,AMY1A,VCX2,MORF4L2,DYRK1B
TF	Factor: c-Myc:Max; motif: NNACCACGTGGTNN	TF:M00118	false	0.00011994978189730923	3.9210005373658565	7027	44	16	62700	SPAG11B,TNNT3,TAF9,UQCRQ,AMY1C,TIMP4,MYOT,MUC5AC,OCA2,PFDN2,RPA4,FDFT1,AMY1A,VCX2,MORF4L2,DYRK1B
TF	Factor: GATA-3; motif: MGATAASATCT	TF:M12195	false	0.00011994978189730923	3.9210005373658565	3929	44	12	62700	SMS,UQCRQ,LGALS2,GRPR,HLA-B,NDN,RPA4,FDFT1,SST,TFF1,MORF4L2,CETN2
TF	Factor: CDP:T-bet; motif: NTCACACNYYRATCRATM	TF:M08203	false	0.00012087207936834636	3.917674006638291	6198	44	15	62700	TNNT3,CCL11,AMY1C,GRPR,MYOT,MUC5AC,OCA2,ITPK1,CCL26,SST,AMY1A,MORF4L2,TGM1,HLA-F,IL36A
TF	Factor: E2F-3; motif: NTTTTGGCGCCAAAAN	TF:M11527	false	0.00012152503657468395	3.9153342395463144	7040	44	16	62700	SPAG11B,TNNT3,SMS,CCL11,AMY1C,TIMP4,CIDEA,DEDD,PFDN2,RPA4,CCL26,FDFT1,SST,AMY1A,TFF1,MORF4L2
TF	Factor: HNF-4alpha; motif: AGTCCAAR; match class: 1	TF:M04903_1	false	0.00012152503657468395	3.9153342395463144	1564	44	8	62700	SPAG11B,TNNT3,AMY1C,CIDEA,PFDN2,AMY1A,TGM1,HLA-F
TF	Factor: AP-2; motif: NNGCCTK	TF:M01859	false	0.00012152503657468395	3.9153342395463144	7912	44	17	62700	TAF9,SMS,CKS2,LGALS2,GRPR,TIMP4,NMB,MYOT,DEDD,MUC5AC,OCA2,UBB,RPA4,CCL26,SST,TFF1,VCX2
TF	Factor: E2F; motif: TTTSGCGS	TF:M00427	false	0.00012152503657468395	3.9153342395463144	9761	44	19	62700	TNNT3,SMS,UQCRQ,CKS2,CCL11,TIMP4,CIDEA,HLA-B,MUC5AC,OCA2,NDN,UBB,RPA4,FDFT1,SST,PSMB4,DYRK1B,TGM1,CETN2
TF	Factor: IRF-3; motif: GCNGTTTCCWGGAAACNGAAAC	TF:M11674	false	0.00012152503657468395	3.9153342395463144	4650	44	13	62700	SPAG11B,SMS,GRPR,NMB,MYOT,CIDEA,NDN,UBB,RPA4,SST,PSMB4,VCX2,HLA-F
TF	Factor: HES-1; motif: GNCACGTGNC	TF:M08767	false	0.00012484717199989851	3.9036212907074996	7929	44	17	62700	SPAG11B,TAF9,UQCRQ,AMY1C,TIMP4,TRMT112,MYOT,MUC5AC,OCA2,PFDN2,ITPK1,RPA4,FDFT1,AMY1A,VCX2,MORF4L2,DYRK1B
TF	Factor: FOXK1; motif: NNNGTAAACAN	TF:M11589	false	0.00012599767045763205	3.8996374843804396	4670	44	13	62700	SPAG11B,UQCRQ,CKS2,AMY1C,GRPR,MYOT,DEDD,HLA-B,MUC5AC,NDN,FDFT1,AMY1A,CETN2
TF	Factor: TTF1; motif: ASTCAAGTRK	TF:M00432	false	0.00012659079934384572	3.8975978578210486	5431	44	14	62700	SPAG11B,CKS2,LGALS2,CCL11,AMY1C,GRPR,MYOT,CXCR5,DEDD,HLA-B,ITPK1,SST,AMY1A,TGM1
TF	Factor: POU1F1; motif: AWTATGCWAATKAG	TF:M04069	false	0.00012721443615241497	3.8954636026373692	3288	44	11	62700	SPAG11B,UQCRQ,CCL11,TRMT112,MYOT,CXCR5,DEDD,NDN,VCX2,IL36A,CETN2
TF	Factor: NR1B2; motif: NTGACCY	TF:M02111	false	0.00012788848313890984	3.893168563687299	9802	44	19	62700	SPAG11B,TNNT3,TAF9,SMS,UQCRQ,CKS2,CCL11,TIMP4,NMB,TRMT112,MUC5AC,ITPK1,SST,PDXDC1,VCX2,DYRK1B,TGM1,IL36A,CETN2
TF	Factor: Sox-10; motif: AACAATGGNCCATTGTT; match class: 1	TF:M11633_1	false	0.00012820922791122104	3.892080715170603	3292	44	11	62700	UQCRQ,AMY1C,GRPR,RPA4,SST,AMY1A,PSMB4,PDXDC1,VCX2,TGM1,HLA-F
TF	Factor: NRL; motif: NNNNTGCTGAC	TF:M04224	false	0.0001320631776226673	3.8792182572115226	4696	44	13	62700	SPAG11B,CCL11,AMY1C,TRMT112,MYOT,CIDEA,CXCR5,HLA-B,SST,AMY1A,TFF1,MORF4L2,DYRK1B
TF	Factor: Elk-1; motif: NACMGGAAGTN	TF:M11432	false	0.0001320631776226673	3.8792182572115226	6256	44	15	62700	TNNT3,TAF9,UQCRQ,CKS2,TIMP4,TRMT112,CXCR5,HLA-B,MUC5AC,OCA2,FDFT1,PSMB4,PDXDC1,DYRK1B,HLA-F
TF	Factor: c-Jun; motif: NATGACTCATN	TF:M11265	false	0.00013273386630308578	3.8770182551908197	4699	44	13	62700	SPAG11B,TNNT3,TAF9,NMB,MYOT,CXCR5,DEDD,OCA2,RPA4,CCL26,FDFT1,DYRK1B,IL36A
TF	Factor: Oct3; motif: WTATGCGCATAW	TF:M11934	false	0.00013386392005098016	3.873336461331757	9840	44	19	62700	SPAG11B,TAF9,GRPR,TIMP4,CIDEA,CXCR5,DEDD,HLA-B,OCA2,NDN,UBB,RPA4,FDFT1,SST,PDXDC1,MORF4L2,DYRK1B,HLA-F,IL36A
TF	Factor: C-FOS:C-JUN; motif: ATGAGTCAYN	TF:M08942	false	0.00013386392005098016	3.873336461331757	3311	44	11	62700	SPAG11B,TNNT3,LGALS2,AMY1C,NMB,CXCR5,DEDD,CCL26,FDFT1,AMY1A,IL36A
TF	Factor: RELB; motif: NNATTCCCCNN	TF:M09784	false	0.00013439538215882896	3.8716156534354162	5469	44	14	62700	SPAG11B,TNNT3,UQCRQ,CCL11,NMB,TRMT112,CIDEA,DEDD,MUC5AC,UBB,RPA4,CCL26,TGM1,HLA-F
TF	Factor: c-Jun:B-ATF; motif: RNWATGASTCA; match class: 1	TF:M07076_1	false	0.00013439538215882896	3.8716156534354162	746	44	6	62700	TNNT3,LGALS2,AMY1C,DEDD,AMY1A,IL36A
TF	Factor: POU3F2; motif: NWTGCATAAWTTA	TF:M04078	false	0.0001347429622059843	3.8704939092946646	3990	44	12	62700	AMY1C,MYOT,UBB,RPA4,CCL26,FDFT1,SST,AMY1A,TFF1,MORF4L2,HLA-F,CETN2
TF	Factor: Cdx-1; motif: TTTATK; match class: 1	TF:M02086_1	false	0.00013514726103840336	3.869192751503999	9852	44	19	62700	SPAG11B,TAF9,AMY1C,GRPR,TRMT112,MYOT,CXCR5,HLA-B,PFDN2,NDN,RPA4,CCL26,SST,AMY1A,PSMB4,VCX2,MORF4L2,HLA-F,CETN2
TF	Factor: C/EBPalpha; motif: NNATTRCNNAANNN; match class: 1	TF:M00116_1	false	0.0001364704160251272	3.8649614845173446	435	44	5	62700	AMY1C,GRPR,MYOT,AMY1A,PDXDC1
TF	Factor: hoxa9; motif: GYMATWANNN	TF:M10786	false	0.0001373559604720167	3.8621524899096715	8006	44	17	62700	TAF9,SMS,UQCRQ,CKS2,AMY1C,TIMP4,TRMT112,MYOT,CIDEA,DEDD,HLA-B,PFDN2,AMY1A,PSMB4,TFF1,DYRK1B,HLA-F
TF	Factor: Pbx-1b; motif: NNCATCAATCAANNW	TF:M00124	false	0.00014008705035098304	3.8536020090471457	2126	44	9	62700	TNNT3,CCL11,AMY1C,MYOT,PFDN2,SST,AMY1A,HLA-F,IL36A
TF	Factor: NF-1C; motif: TTGGCNN	TF:M07300	false	0.00014161643444827646	3.848886344273086	6306	44	15	62700	SPAG11B,UQCRQ,CKS2,GRPR,NMB,TRMT112,DEDD,MUC5AC,CCL26,FDFT1,TFF1,VCX2,MORF4L2,DYRK1B,CETN2
TF	Factor: RARA; motif: GAGGTCAAAAGGTCAAKK	TF:M08018	false	0.00014215281911848977	3.8472445231317263	4741	44	13	62700	SMS,UQCRQ,CKS2,LGALS2,TIMP4,DEDD,OCA2,UBB,RPA4,CCL26,FDFT1,SST,HLA-F
TF	Factor: JunD; motif: NRTGASTCATN	TF:M07104	false	0.00014375699189437917	3.842371023387537	2715	44	10	62700	TNNT3,LGALS2,AMY1C,TIMP4,NMB,DEDD,AMY1A,TFF1,MORF4L2,IL36A
TF	Factor: Six-2; motif: NNGTATCRNN	TF:M11030	false	0.00014408779542825063	3.841372803381955	7163	44	16	62700	TAF9,CKS2,CCL11,AMY1C,GRPR,NMB,TRMT112,DEDD,NDN,RPA4,AMY1A,PSMB4,VCX2,DYRK1B,HLA-F,CETN2
TF	Factor: KLF; motif: GGGNGGGG	TF:M07461	false	0.00014637213790289863	3.8345415838419044	8970	44	18	62700	SPAG11B,TNNT3,SMS,UQCRQ,CKS2,LGALS2,TIMP4,NMB,TRMT112,CIDEA,DEDD,MUC5AC,OCA2,PSMB4,MORF4L2,DYRK1B,TGM1,CETN2
TF	Factor: DEC1; motif: NGCACGTGAS; match class: 1	TF:M09876_1	false	0.0001469076772050237	3.8329555079493143	6332	44	15	62700	SPAG11B,TAF9,UQCRQ,AMY1C,TIMP4,MYOT,MUC5AC,OCA2,PFDN2,RPA4,FDFT1,AMY1A,VCX2,MORF4L2,DYRK1B
TF	Factor: c-Fos; motif: RTGASTCAY	TF:M04693	false	0.0001469076772050237	3.8329555079493143	2724	44	10	62700	TNNT3,LGALS2,AMY1C,NMB,CXCR5,DEDD,CCL26,AMY1A,TFF1,IL36A
TF	Factor: ER-alpha; motif: ARGSTGACC	TF:M04881	false	0.00014711742582558537	3.832335882733575	4037	44	12	62700	SPAG11B,SMS,UQCRQ,CCL11,TRMT112,HLA-B,ITPK1,UBB,PSMB4,TFF1,IL36A,CETN2
TF	Factor: RelA-p65; motif: AAASTCCC	TF:M04849	false	0.00014770248579418427	3.830612195564063	6339	44	15	62700	TNNT3,TAF9,LGALS2,AMY1C,MYOT,CXCR5,MUC5AC,OCA2,UBB,RPA4,AMY1A,TFF1,VCX2,DYRK1B,HLA-F
TF	Factor: JUND:FRA-2; motif: NATGACTCAT; match class: 1	TF:M08931_1	false	0.00014884168700456238	3.827275416233006	446	44	5	62700	TNNT3,AMY1C,DEDD,AMY1A,IL36A
TF	Factor: Spi-B; motif: NRAAAGAGGAAGTGARA	TF:M10074	false	0.00014926918781720018	3.826029830198504	1625	44	8	62700	TNNT3,GRPR,NDN,ITPK1,PSMB4,TFF1,MORF4L2,HLA-F
TF	Factor: PEA3; motif: RCCGGAAGYN	TF:M02066	false	0.00014934897676221638	3.8257977485405723	7193	44	16	62700	TNNT3,TAF9,SMS,UQCRQ,CKS2,TRMT112,CIDEA,HLA-B,PFDN2,ITPK1,UBB,FDFT1,PSMB4,PDXDC1,MORF4L2,DYRK1B
TF	Factor: NR1B1:RXR-GAMMA; motif: RRGGTCANNNNNRGGTCA	TF:M08965	false	0.00015045187474620693	3.8226023962465336	4053	44	12	62700	NMB,TRMT112,OCA2,ITPK1,RPA4,FDFT1,SST,MORF4L2,DYRK1B,HLA-F,IL36A,CETN2
TF	Factor: Msx-1; motif: CNGTAWNTG	TF:M00394	false	0.00015045187474620693	3.8226023962465336	9002	44	18	62700	CCL11,AMY1C,GRPR,TIMP4,TRMT112,CIDEA,CXCR5,OCA2,UBB,SST,AMY1A,PSMB4,PDXDC1,TFF1,VCX2,MORF4L2,DYRK1B,IL36A
TF	Factor: Pax-5; motif: RRNGRNGCAN	TF:M03577	false	0.00015045187474620693	3.8226023962465336	9003	44	18	62700	TNNT3,TAF9,SMS,CKS2,LGALS2,CCL11,TIMP4,TRMT112,CIDEA,HLA-B,OCA2,RPA4,CCL26,SST,PSMB4,TFF1,MORF4L2,IL36A
TF	Factor: CDP:HOXA13; motif: ATCGATYAYSYCRTAAA	TF:M08201	false	0.00015175827218942057	3.818847626655978	8091	44	17	62700	TNNT3,SMS,CCL11,AMY1C,GRPR,TIMP4,MYOT,CXCR5,DEDD,HLA-B,PFDN2,RPA4,FDFT1,SST,AMY1A,VCX2,MORF4L2
TF	Factor: RHOXF1; motif: GGMTNATCC	TF:M04436	false	0.00015187758257988377	3.8185063240985575	2159	44	9	62700	TAF9,LGALS2,AMY1C,TRMT112,CXCR5,HLA-B,CCL26,AMY1A,DYRK1B
TF	Factor: POU2F1; motif: NWTATGCWAATN	TF:M04070	false	0.00015443949970219504	3.811241613917504	2749	44	10	62700	SPAG11B,UQCRQ,CCL11,AMY1C,GRPR,TRMT112,DEDD,AMY1A,VCX2,CETN2
TF	Factor: RORA; motif: CCYTGNCCTN	TF:M12659	false	0.00015552262720085232	3.8082064159389177	8111	44	17	62700	TNNT3,LGALS2,AMY1C,TIMP4,NMB,DEDD,MUC5AC,OCA2,NDN,ITPK1,UBB,CCL26,FDFT1,AMY1A,DYRK1B,TGM1,CETN2
TF	Factor: C/EBP; motif: NNNTKNNGNAAN	TF:M00770	false	0.00015912681936258895	3.79825661784188	5582	44	14	62700	LGALS2,AMY1C,GRPR,TRMT112,MYOT,CXCR5,UBB,CCL26,AMY1A,PSMB4,PDXDC1,TFF1,MORF4L2,CETN2
TF	Factor: C-JUN:FRA-2; motif: NNRTGAGTCAYN; match class: 1	TF:M08940_1	false	0.0001604278363250382	3.794720273748326	779	44	6	62700	TNNT3,LGALS2,AMY1C,DEDD,AMY1A,IL36A
TF	Factor: ATF-3; motif: NRTGACGTCAYN	TF:M11289	false	0.00016180161780210694	3.7910171403318103	4820	44	13	62700	SPAG11B,TAF9,UQCRQ,AMY1C,HLA-B,OCA2,UBB,SST,AMY1A,TFF1,MORF4L2,TGM1,IL36A
TF	Factor: Fra-1; motif: NATGASTCAYM; match class: 1	TF:M11284_1	false	0.00016221461900126256	3.7899100091539464	781	44	6	62700	TNNT3,LGALS2,AMY1C,DEDD,AMY1A,IL36A
TF	Factor: LHX4; motif: NTCRTTAN; match class: 1	TF:M11008_1	false	0.00016512526204734247	3.7821864801684866	1655	44	8	62700	TNNT3,TAF9,UQCRQ,CKS2,TRMT112,NDN,UBB,VCX2
TF	Factor: Sox-4; motif: NAACAAAGRN	TF:M11638	false	0.00016579024391072888	3.7804410295179443	2776	44	10	62700	TNNT3,TAF9,CKS2,CCL11,TIMP4,HLA-B,RPA4,CCL26,FDFT1,DYRK1B
TF	Factor: E2F-3; motif: NTTTTGGCGCCAAAAN	TF:M11526	false	0.00016641326927392422	3.7788120473801188	7273	44	16	62700	SPAG11B,TNNT3,SMS,CCL11,TIMP4,TRMT112,CIDEA,DEDD,PFDN2,ITPK1,RPA4,CCL26,FDFT1,SST,TFF1,MORF4L2
TF	Factor: Sohlh2; motif: NNCACGTGNN; match class: 1	TF:M11075_1	false	0.00016642844084166025	3.7787724554182107	7274	44	16	62700	SPAG11B,TAF9,UQCRQ,AMY1C,TIMP4,MYOT,MUC5AC,OCA2,PFDN2,NDN,RPA4,FDFT1,AMY1A,VCX2,MORF4L2,DYRK1B
TF	Factor: CREM; motif: NRTGATGTCAYN	TF:M11224	false	0.00017014324359232138	3.769185292109351	3428	44	11	62700	SPAG11B,UQCRQ,AMY1C,HLA-B,OCA2,UBB,SST,AMY1A,TFF1,MORF4L2,TGM1
TF	Factor: LF-A1; motif: GGGSTCWR; match class: 1	TF:M00646_1	false	0.00017014324359232138	3.769185292109351	6437	44	15	62700	TNNT3,TAF9,UQCRQ,CKS2,AMY1C,NMB,TRMT112,CIDEA,PFDN2,NDN,ITPK1,CCL26,AMY1A,VCX2,CETN2
TF	Factor: C-FOS:C-JUN; motif: ATGAGTCAYN; match class: 1	TF:M08942_1	false	0.0001701669349536732	3.7691248235828763	790	44	6	62700	TNNT3,LGALS2,AMY1C,DEDD,AMY1A,IL36A
TF	Factor: SPIB; motif: NNTCACTTCCTCTTTN	TF:M12498	false	0.0001701669349536732	3.7691248235828763	2199	44	9	62700	TNNT3,GRPR,TRMT112,NDN,ITPK1,PSMB4,TFF1,MORF4L2,HLA-F
TF	Factor: RELA; motif: GGGRMTKYCCC	TF:M12657	false	0.00017033187954468838	3.7687040612879676	6444	44	15	62700	SPAG11B,TNNT3,SMS,CKS2,CCL11,NMB,TRMT112,MYOT,CXCR5,DEDD,PFDN2,UBB,DYRK1B,TGM1,IL36A
TF	Factor: BBX; motif: TGAACRNYGTTCA; match class: 1	TF:M11599_1	false	0.00017033187954468838	3.7687040612879676	72	44	3	62700	SPAG11B,PDXDC1,TFF1
TF	Factor: FOSB:JUND; motif: NNTNACTNATN; match class: 1	TF:M08928_1	false	0.00017033187954468838	3.7687040612879676	1667	44	8	62700	TNNT3,LGALS2,CCL11,AMY1C,MUC5AC,RPA4,AMY1A,VCX2
TF	Factor: ATF-2; motif: NRTGAYGTMAYN	TF:M11306	false	0.00017033187954468838	3.7687040612879676	3433	44	11	62700	SPAG11B,TAF9,AMY1C,CXCR5,HLA-B,OCA2,SST,AMY1A,TFF1,MORF4L2,TGM1
TF	Factor: RFX7; motif: SGTTGCTRN	TF:M11975	false	0.00017033187954468838	3.7687040612879676	2201	44	9	62700	CKS2,GRPR,TIMP4,CXCR5,UBB,RPA4,SST,MORF4L2,DYRK1B
TF	Factor: EHF; motif: CSCGGAARTN; match class: 1	TF:M02052_1	false	0.00017091840368329452	3.767211171990893	4124	44	12	62700	TNNT3,SMS,UQCRQ,CKS2,NMB,TRMT112,CIDEA,ITPK1,FDFT1,PDXDC1,VCX2,MORF4L2
TF	Factor: p53; motif: RGRCWWGYCYNGRCWWGYYY	TF:M01652	false	0.00017175407199613034	3.7650929577648533	8194	44	17	62700	UQCRQ,AMY1C,TIMP4,NMB,TRMT112,DEDD,MUC5AC,OCA2,ITPK1,UBB,CCL26,AMY1A,PSMB4,MORF4L2,DYRK1B,TGM1,CETN2
TF	Factor: IRF4; motif: MNNRAAANGAAA	TF:M08886	false	0.0001749558095435229	3.7570716318561024	4135	44	12	62700	SPAG11B,CKS2,LGALS2,AMY1C,MYOT,CXCR5,UBB,AMY1A,PSMB4,VCX2,MORF4L2,HLA-F
TF	Factor: C/EBP; motif: NNATTGCNNAANNN	TF:M00190	false	0.00017535442765811862	3.7560832638103543	5648	44	14	62700	TNNT3,LGALS2,AMY1C,GRPR,MYOT,CXCR5,UBB,CCL26,SST,AMY1A,PSMB4,PDXDC1,TFF1,CETN2
TF	Factor: Sox-7; motif: NACAATDGA	TF:M07309	false	0.00018093961041389247	3.742466349109842	1208	44	7	62700	AMY1C,PFDN2,RPA4,CCL26,SST,AMY1A,IL36A
TF	Factor: CREB1; motif: NRTGACGYN	TF:M11217	false	0.00018123811769804748	3.7417504569629263	2815	44	10	62700	TAF9,SMS,CKS2,GRPR,PFDN2,UBB,PSMB4,PDXDC1,VCX2,MORF4L2
TF	Factor: SREBP; motif: VNNVTCACCCYA	TF:M00776	false	0.0001826871648498866	3.738291964035968	6489	44	15	62700	TNNT3,TAF9,UQCRQ,LGALS2,CCL11,TIMP4,CXCR5,MUC5AC,OCA2,UBB,CCL26,FDFT1,TFF1,HLA-F,IL36A
TF	Factor: Smad2; motif: AGACAN; match class: 1	TF:M03580_1	false	0.00018274003246352877	3.738166302272393	9166	44	18	62700	SPAG11B,TNNT3,SMS,UQCRQ,CCL11,GRPR,TIMP4,NMB,MYOT,CXCR5,MUC5AC,OCA2,RPA4,CCL26,TFF1,DYRK1B,TGM1,IL36A
TF	Factor: Oct3; motif: WTATGCGCATAW; match class: 1	TF:M11934_1	false	0.00018373320066834836	3.735812359403321	9172	44	18	62700	SPAG11B,TAF9,GRPR,TIMP4,CIDEA,CXCR5,HLA-B,OCA2,NDN,UBB,RPA4,FDFT1,SST,PDXDC1,MORF4L2,DYRK1B,HLA-F,IL36A
TF	Factor: AP-1; motif: NTGASTCAG	TF:M00199	false	0.00018373320066834836	3.735812359403321	4898	44	13	62700	SPAG11B,TNNT3,TIMP4,NMB,CXCR5,DEDD,PFDN2,ITPK1,CCL26,FDFT1,VCX2,TGM1,IL36A
TF	Factor: c-Myc; motif: NSCACGTGGN	TF:M04743	false	0.00018384039917232882	3.735559045671937	4899	44	13	62700	SPAG11B,TAF9,UQCRQ,AMY1C,MUC5AC,OCA2,PFDN2,RPA4,FDFT1,AMY1A,VCX2,MORF4L2,DYRK1B
TF	Factor: CTF1; motif: TGGCASCNNGCCAA	TF:M01196	false	0.0001839480212593776	3.7353048795412285	4900	44	13	62700	TNNT3,CKS2,TIMP4,NMB,TRMT112,CIDEA,CXCR5,MUC5AC,RPA4,CCL26,FDFT1,TFF1,DYRK1B
TF	Factor: Dlx-7; motif: NTCRTTAN	TF:M10603	false	0.0001848393151222749	3.7332056493243337	8253	44	17	62700	TNNT3,TAF9,CKS2,CCL11,TIMP4,TRMT112,MYOT,CXCR5,DEDD,NDN,ITPK1,UBB,RPA4,PSMB4,PDXDC1,VCX2,MORF4L2
TF	Factor: NFATc1; motif: NATGGAAANWNANTTTYCMN	TF:M04051	false	0.0001848393151222749	3.7332056493243337	5684	44	14	62700	TNNT3,TAF9,SMS,AMY1C,TIMP4,NMB,MYOT,NDN,ITPK1,RPA4,CCL26,AMY1A,TFF1,VCX2
TF	Factor: Dlx-5; motif: NTCRTTAN	TF:M10612	false	0.0001848393151222749	3.7332056493243337	8253	44	17	62700	TNNT3,TAF9,CKS2,CCL11,TIMP4,TRMT112,MYOT,CXCR5,DEDD,NDN,ITPK1,UBB,RPA4,PSMB4,PDXDC1,VCX2,MORF4L2
TF	Factor: ER; motif: NNARGNCANNNTGACCYNN	TF:M00191	false	0.00018558446253109882	3.7314583865194693	4907	44	13	62700	SPAG11B,SMS,UQCRQ,CKS2,LGALS2,TIMP4,NMB,TRMT112,MYOT,PFDN2,UBB,TFF1,DYRK1B
TF	Factor: hoxa9; motif: RTCGTWANNN	TF:M10785	false	0.00018609607091196154	3.7302627961291335	5689	44	14	62700	TNNT3,TAF9,CKS2,TRMT112,DEDD,HLA-B,NDN,ITPK1,UBB,RPA4,VCX2,MORF4L2,IL36A,CETN2
TF	Factor: FXR:RXR-ALPHA; motif: NAGKTCATTGACCYN	TF:M08954	false	0.00018737935686140137	3.7272782560042805	6514	44	15	62700	CKS2,AMY1C,GRPR,NMB,TRMT112,CXCR5,MUC5AC,OCA2,NDN,RPA4,AMY1A,PDXDC1,VCX2,HLA-F,IL36A
TF	Factor: COUP-TF1; motif: GRGGKSARAGGTCAGNG	TF:M09886	false	0.00018737935686140137	3.7272782560042805	5694	44	14	62700	TNNT3,AMY1C,TIMP4,NMB,MYOT,DEDD,MUC5AC,OCA2,UBB,FDFT1,AMY1A,DYRK1B,IL36A,CETN2
TF	Factor: BCL-6; motif: NNCTTTCYAGGAA	TF:M09874	false	0.0001874926896824025	3.727015660696187	2835	44	10	62700	MYOT,CXCR5,NDN,ITPK1,UBB,TFF1,MORF4L2,DYRK1B,HLA-F,CETN2
TF	Factor: HOXD1; motif: NATYCAKCAN	TF:M12625	false	0.0001874926896824025	3.727015660696187	5696	44	14	62700	SPAG11B,TNNT3,SMS,UQCRQ,CCL11,AMY1C,NMB,ITPK1,RPA4,CCL26,FDFT1,AMY1A,DYRK1B,TGM1
TF	Factor: C/EBPalpha; motif: NRTTGTGCAAYN	TF:M09880	false	0.00018752923440056447	3.7269310194073904	3483	44	11	62700	TNNT3,AMY1C,GRPR,MYOT,CXCR5,CCL26,AMY1A,PSMB4,PDXDC1,MORF4L2,CETN2
TF	Factor: E2F2; motif: NNTTTTGGCGCCAAAAWN	TF:M03959	false	0.00018898098421710684	3.7235818935254836	8276	44	17	62700	SPAG11B,TNNT3,TAF9,SMS,CCL11,GRPR,DEDD,PFDN2,RPA4,CCL26,FDFT1,SST,TFF1,VCX2,MORF4L2,IL36A,CETN2
TF	Factor: ZEB1; motif: CAGGTGN	TF:M04831	false	0.00019051476433862353	3.7200713621283708	8283	44	17	62700	SPAG11B,LGALS2,AMY1C,TIMP4,MYOT,CIDEA,OCA2,PFDN2,NDN,RPA4,SST,AMY1A,PSMB4,PDXDC1,DYRK1B,TGM1,IL36A
TF	Factor: HNF-1beta; motif: GTTAATYATTAACY	TF:M03872	false	0.00019051476433862353	3.7200713621283708	4186	44	12	62700	SPAG11B,SMS,LGALS2,AMY1C,MYOT,CIDEA,CXCR5,HLA-B,PFDN2,AMY1A,PDXDC1,VCX2
TF	Factor: RXR:RAR; motif: RGKTCANNNRGAGGTCA	TF:M02272	false	0.00019101478919905166	3.71893300647536	6533	44	15	62700	TNNT3,TAF9,SMS,CKS2,LGALS2,GRPR,NMB,TRMT112,PFDN2,ITPK1,RPA4,FDFT1,TFF1,VCX2,IL36A
TF	Factor: BBX; motif: TGAACRNYGTTCA	TF:M11599	false	0.00019101478919905166	3.71893300647536	76	44	3	62700	SPAG11B,PDXDC1,TFF1
TF	Factor: ATF-1; motif: CYYTGACGTCA	TF:M00691	false	0.00019101478919905166	3.71893300647536	4929	44	13	62700	UQCRQ,CCL11,AMY1C,OCA2,NDN,CCL26,SST,AMY1A,PDXDC1,TFF1,VCX2,MORF4L2,HLA-F
TF	Factor: P53; motif: NNNGRCATGCCCAGRCATGYCY	TF:M12647	false	0.0001916172696514188	3.717565352374757	5714	44	14	62700	UQCRQ,AMY1C,GRPR,NMB,TRMT112,CIDEA,MUC5AC,OCA2,PFDN2,ITPK1,UBB,AMY1A,DYRK1B,TGM1
TF	Factor: NF1B; motif: CYTGGCNYNCWGCCAN	TF:M09762	false	0.00019444692841796705	3.7111989127976406	5723	44	14	62700	TNNT3,UQCRQ,CKS2,LGALS2,GRPR,TIMP4,NMB,CIDEA,CXCR5,MUC5AC,OCA2,RPA4,TGM1,IL36A
TF	Factor: SOX10; motif: NNAACAAAGNN	TF:M09819	false	0.00019453161319027518	3.711009811724128	5724	44	14	62700	TNNT3,TAF9,CKS2,CCL11,TIMP4,CXCR5,HLA-B,NDN,UBB,RPA4,CCL26,FDFT1,DYRK1B,IL36A
TF	Factor: C/EBPbeta; motif: NKNTTGCNYAAYNN	TF:M00117	false	0.00019508550306890108	3.709775002112927	4202	44	12	62700	TNNT3,AMY1C,GRPR,MYOT,CXCR5,HLA-B,UBB,CCL26,SST,AMY1A,PSMB4,CETN2
TF	Factor: Ncx; motif: NAATNAATTAATAANWW	TF:M01420	false	0.00019508550306890108	3.709775002112927	5727	44	14	62700	TNNT3,TAF9,CCL11,AMY1C,GRPR,DEDD,HLA-B,RPA4,AMY1A,PDXDC1,VCX2,MORF4L2,DYRK1B,HLA-F
TF	Factor: TEL1; motif: CNCGGAANNN; match class: 1	TF:M02070_1	false	0.00020090909969734276	3.697000392476019	4959	44	13	62700	SMS,UQCRQ,CKS2,TRMT112,CIDEA,DEDD,MUC5AC,ITPK1,UBB,FDFT1,PSMB4,PDXDC1,MORF4L2
TF	Factor: GATA-3; motif: AGATAA; match class: 1	TF:M01878_1	false	0.00020090909969734276	3.697000392476019	4216	44	12	62700	TAF9,UQCRQ,AMY1C,MYOT,CXCR5,HLA-B,CCL26,FDFT1,SST,AMY1A,MORF4L2,CETN2
TF	Factor: N-Myc; motif: NNCCACGTGNNN	TF:M00055	false	0.00020218566295125497	3.694249643611057	4220	44	12	62700	TAF9,UQCRQ,AMY1C,TIMP4,MYOT,MUC5AC,PFDN2,RPA4,FDFT1,AMY1A,VCX2,MORF4L2
TF	Factor: Erg; motif: NACCGGATATCCGGTN; match class: 1	TF:M11391_1	false	0.00020218566295125497	3.694249643611057	9266	44	18	62700	TAF9,SMS,LGALS2,CCL11,NMB,TRMT112,CIDEA,DEDD,HLA-B,OCA2,PFDN2,NDN,UBB,PSMB4,PDXDC1,VCX2,DYRK1B,TGM1
TF	Factor: C-Myc; motif: NGCCACGTGNN; match class: 1	TF:M07601_1	false	0.00020378666941761706	3.6908242285127146	4224	44	12	62700	TAF9,UQCRQ,AMY1C,MYOT,MUC5AC,OCA2,PFDN2,FDFT1,AMY1A,VCX2,MORF4L2,DYRK1B
TF	Factor: BTEB2; motif: NCCACRCCCN	TF:M12165	false	0.00020952384721731129	3.6787665401178122	4985	44	13	62700	SMS,CKS2,LGALS2,TIMP4,OCA2,ITPK1,UBB,CCL26,PDXDC1,MORF4L2,DYRK1B,HLA-F,CETN2
TF	Factor: Isl2; motif: CTAATKR	TF:M02079	false	0.00020952384721731129	3.6787665401178122	5769	44	14	62700	TNNT3,SMS,LGALS2,CCL11,GRPR,MYOT,CIDEA,DEDD,HLA-B,ITPK1,SST,VCX2,MORF4L2,IL36A
TF	Factor: Oct3; motif: NYWTTSWTATGCAAAT	TF:M09646	false	0.00020952384721731129	3.6787665401178122	5772	44	14	62700	SPAG11B,TNNT3,TAF9,CCL11,AMY1C,GRPR,TRMT112,HLA-B,AMY1A,PDXDC1,TFF1,MORF4L2,HLA-F,IL36A
TF	Factor: YB-1; motif: NNNNCCAATNN	TF:M03862	false	0.00021007637860308512	3.6776227777657002	9300	44	18	62700	SPAG11B,CKS2,LGALS2,GRPR,TRMT112,CIDEA,DEDD,HLA-B,PFDN2,UBB,CCL26,FDFT1,PSMB4,VCX2,MORF4L2,DYRK1B,HLA-F,CETN2
TF	Factor: c-Fos; motif: NNTGASTCATN; match class: 1	TF:M07090_1	false	0.00021023190683826766	3.6773013705522692	1736	44	8	62700	TNNT3,LGALS2,AMY1C,CXCR5,DEDD,CCL26,AMY1A,IL36A
TF	Factor: POU2F1:ER81; motif: ACCGGATATGCAN; match class: 1	TF:M08401_1	false	0.00021145920846657996	3.6747733977757973	1738	44	8	62700	TNNT3,UQCRQ,AMY1C,TIMP4,TRMT112,CIDEA,UBB,AMY1A
TF	Factor: CREB1; motif: RTGACGYGTCAN; match class: 1	TF:M11221_1	false	0.00021204694786449097	3.6735679742542557	5782	44	14	62700	UQCRQ,GRPR,TRMT112,MYOT,NDN,UBB,RPA4,FDFT1,PDXDC1,VCX2,MORF4L2,DYRK1B,HLA-F,CETN2
TF	Factor: POU3F2; motif: NTAATTTATGCGY	TF:M11905	false	0.00021221122506245984	3.673231647514083	4249	44	12	62700	TNNT3,CCL11,AMY1C,CXCR5,NDN,UBB,CCL26,FDFT1,AMY1A,VCX2,MORF4L2,IL36A
TF	Factor: c-Fos; motif: ACTCACCA	TF:M04802	false	0.00021556231549780828	3.666427160005869	7486	44	16	62700	SPAG11B,TNNT3,SMS,LGALS2,AMY1C,TIMP4,CXCR5,OCA2,SST,AMY1A,VCX2,MORF4L2,TGM1,HLA-F,IL36A,CETN2
TF	Factor: CTF/NF1; motif: TTGGCN; match class: 1	TF:M02050_1	false	0.00021556231549780828	3.666427160005869	4257	44	12	62700	SPAG11B,TAF9,GRPR,DEDD,UBB,RPA4,SST,PSMB4,VCX2,DYRK1B,TGM1,IL36A
TF	Factor: Nkx2-8; motif: STCGTTGAN; match class: 1	TF:M10632_1	false	0.00022126448159711306	3.655088295446424	843	44	6	62700	TAF9,GRPR,PFDN2,UBB,RPA4,VCX2
TF	Factor: Dlx-7; motif: NTCRTTAN	TF:M10600	false	0.00022270102507040342	3.652277783947573	7511	44	16	62700	TNNT3,TAF9,CKS2,CCL11,TIMP4,TRMT112,MYOT,CXCR5,DEDD,NDN,UBB,RPA4,PSMB4,PDXDC1,VCX2,MORF4L2
TF	Factor: AP-2beta; motif: NSCCYNRGGSN	TF:M11477	false	0.0002250879594192565	3.6476477359974115	8422	44	17	62700	TAF9,SMS,UQCRQ,CKS2,CCL11,AMY1C,TIMP4,CIDEA,MUC5AC,OCA2,ITPK1,FDFT1,AMY1A,PDXDC1,DYRK1B,TGM1,HLA-F
TF	Factor: DEC1; motif: GTCACGTGAC	TF:M11073	false	0.0002257051167477613	3.6464585953301714	6653	44	15	62700	TAF9,UQCRQ,AMY1C,GRPR,TIMP4,MYOT,MUC5AC,PFDN2,RPA4,CCL26,AMY1A,PSMB4,VCX2,MORF4L2,DYRK1B
TF	Factor: Bcl-6; motif: NTTYCTAGRA	TF:M02085	false	0.00023111116218500587	3.6361790785006143	5045	44	13	62700	SMS,CCL11,AMY1C,GRPR,MYOT,HLA-B,OCA2,PFDN2,FDFT1,AMY1A,VCX2,MORF4L2,CETN2
TF	Factor: YY1; motif: NNNCGGCCATCTTGNCTSNW	TF:M00069	false	0.00023111116218500587	3.6361790785006143	8442	44	17	62700	SPAG11B,TNNT3,CKS2,NMB,CXCR5,DEDD,HLA-B,OCA2,PFDN2,UBB,CCL26,FDFT1,PSMB4,TFF1,VCX2,DYRK1B,TGM1
TF	Factor: LHX4; motif: NNCRTTAN; match class: 1	TF:M11005_1	false	0.00023111116218500587	3.6361790785006143	4293	44	12	62700	TAF9,SMS,UQCRQ,CKS2,TRMT112,PFDN2,NDN,UBB,RPA4,PSMB4,TFF1,VCX2
TF	Factor: Pax-5; motif: NGTCACGCWTSANTGMNY; match class: 1	TF:M04064_1	false	0.0002324890840689265	3.6335974334833723	3590	44	11	62700	SPAG11B,SMS,CKS2,NMB,PFDN2,NDN,UBB,RPA4,PSMB4,TFF1,MORF4L2
TF	Factor: Oct-1; motif: NNGAATATKCANNNN	TF:M00136	false	0.00023252673335735817	3.6335271095174493	4298	44	12	62700	SPAG11B,TNNT3,SMS,UQCRQ,CIDEA,HLA-B,UBB,RPA4,CCL26,VCX2,HLA-F,CETN2
TF	Factor: c-Maf; motif: NWNNNTGCTGACKNNNNNN	TF:M01070	false	0.0002326678266382913	3.6332636669044382	6675	44	15	62700	SPAG11B,SMS,UQCRQ,CCL11,AMY1C,TIMP4,MYOT,CIDEA,CXCR5,HLA-B,SST,AMY1A,MORF4L2,DYRK1B,CETN2
TF	Factor: PEA3; motif: NACCGGAAGTN	TF:M11425	false	0.0002356622220967177	3.627710031603408	7553	44	16	62700	TNNT3,TAF9,SMS,UQCRQ,CKS2,TIMP4,TRMT112,CIDEA,HLA-B,ITPK1,FDFT1,PSMB4,PDXDC1,DYRK1B,HLA-F,IL36A
TF	Factor: C/EBP; motif: NTTRCNNAANNN	TF:M00912	false	0.00023574911176084623	3.6275499348921816	5058	44	13	62700	TNNT3,SMS,AMY1C,GRPR,MYOT,CXCR5,DEDD,UBB,CCL26,AMY1A,PSMB4,MORF4L2,CETN2
TF	Factor: Myc; motif: CACGTGS	TF:M00799	false	0.00023688412746220667	3.6254640384183014	5061	44	13	62700	SPAG11B,TAF9,UQCRQ,AMY1C,MUC5AC,OCA2,PFDN2,RPA4,FDFT1,AMY1A,VCX2,MORF4L2,DYRK1B
TF	Factor: Spic; motif: NGNGGAASTN	TF:M02077	false	0.00023721257844061262	3.624862285786221	8466	44	17	62700	TNNT3,SMS,CKS2,GRPR,TRMT112,CXCR5,MUC5AC,NDN,ITPK1,FDFT1,PSMB4,PDXDC1,TFF1,VCX2,MORF4L2,DYRK1B,CETN2
TF	Factor: Oct3; motif: CYWTTSWNATGCAAAT	TF:M10036	false	0.00023879015285888187	3.621983586450652	4314	44	12	62700	SPAG11B,TAF9,CCL11,AMY1C,GRPR,TRMT112,HLA-B,AMY1A,PDXDC1,TFF1,MORF4L2,IL36A
TF	Factor: LHX4; motif: NTCRTTAN	TF:M11008	false	0.00023990230260716148	3.6199655836087214	6698	44	15	62700	TNNT3,TAF9,SMS,UQCRQ,CKS2,AMY1C,GRPR,TRMT112,NDN,UBB,RPA4,FDFT1,AMY1A,PDXDC1,VCX2
TF	Factor: Egr-2; motif: CCCMCNCN	TF:M02092	false	0.00024062571699165323	3.6186579590796644	5072	44	13	62700	SPAG11B,SMS,LGALS2,NMB,MUC5AC,ITPK1,FDFT1,SST,TFF1,DYRK1B,TGM1,IL36A,CETN2
TF	Factor: CEBPD; motif: RTTRCGCAAY	TF:M04202	false	0.00024684699613551804	3.6075721533126144	5085	44	13	62700	AMY1C,GRPR,MYOT,CXCR5,DEDD,UBB,CCL26,SST,AMY1A,PSMB4,MORF4L2,HLA-F,CETN2
TF	Factor: AP-1; motif: NNNTGAGTCAKCN	TF:M00517	false	0.0002470042175263409	3.607295631223008	5086	44	13	62700	SPAG11B,TNNT3,TIMP4,NMB,CXCR5,DEDD,ITPK1,CCL26,FDFT1,VCX2,MORF4L2,TGM1,IL36A
TF	Factor: AP-2gamma:Dlx-3; motif: NSCCYNNRGGCANNNNYAATTA	TF:M08660	false	0.0002482155988197492	3.605170929249579	3623	44	11	62700	TAF9,SMS,LGALS2,TIMP4,NMB,CIDEA,MUC5AC,NDN,RPA4,PSMB4,PDXDC1
TF	Factor: CREB1; motif: NRTGATGTCAYN	TF:M11216	false	0.00024927173128547116	3.60332696996329	4337	44	12	62700	SPAG11B,UQCRQ,AMY1C,HLA-B,OCA2,UBB,SST,AMY1A,TFF1,MORF4L2,TGM1,IL36A
TF	Factor: RXR-alpha; motif: NNGNNRNNNARAGGTCANNG	TF:M10055	false	0.00024927173128547116	3.60332696996329	5889	44	14	62700	TNNT3,AMY1C,TIMP4,NMB,MYOT,DEDD,UBB,FDFT1,AMY1A,VCX2,MORF4L2,HLA-F,IL36A,CETN2
TF	Factor: JunD; motif: SATGACTCATN; match class: 1	TF:M11269_1	false	0.0002502536671134264	3.601619549830834	867	44	6	62700	TNNT3,LGALS2,AMY1C,DEDD,AMY1A,IL36A
TF	Factor: CDX-2; motif: TTTATN; match class: 1	TF:M02087_1	false	0.0002503709716754545	3.601416025189912	5096	44	13	62700	TAF9,CCL11,AMY1C,GRPR,MYOT,HLA-B,PFDN2,RPA4,SST,AMY1A,VCX2,MORF4L2,CETN2
TF	Factor: NF-1; motif: NTGGNNNNNNGCCAANN	TF:M00806	false	0.0002520665333154667	3.598484811448656	4345	44	12	62700	TAF9,AMY1C,TIMP4,TRMT112,CIDEA,RPA4,FDFT1,AMY1A,PSMB4,PDXDC1,VCX2,DYRK1B
TF	Factor: TFIIB; motif: YTNTMTGMSN	TF:M08904	false	0.0002520665333154667	3.598484811448656	6735	44	15	62700	TNNT3,CKS2,AMY1C,GRPR,TIMP4,NMB,CXCR5,OCA2,ITPK1,RPA4,FDFT1,AMY1A,MORF4L2,HLA-F,IL36A
TF	Factor: ER-alpha; motif: GNCNNNNTGACCYN	TF:M07283	false	0.0002526051235208606	3.5975578450147663	2969	44	10	62700	UQCRQ,CKS2,MYOT,PFDN2,UBB,PDXDC1,TFF1,VCX2,DYRK1B,HLA-F
TF	Factor: NF-1; motif: NNTTGGCNNNNNNCCNNN	TF:M00193	false	0.00025640943240803644	3.5910660026812486	5111	44	13	62700	UQCRQ,AMY1C,TIMP4,NMB,TRMT112,CIDEA,DEDD,MUC5AC,RPA4,AMY1A,PSMB4,PDXDC1,VCX2
TF	Factor: Elf-1; motif: NAANCMGGAAGTGN	TF:M09605	false	0.00025645814205653634	3.590983508358442	5910	44	14	62700	TNNT3,TAF9,SMS,UQCRQ,CKS2,TIMP4,TRMT112,ITPK1,FDFT1,PSMB4,PDXDC1,DYRK1B,HLA-F,IL36A
TF	Factor: POU3F3; motif: WTNAATAWKNAW	TF:M04082	false	0.0002579885359137825	3.5883995920987948	3645	44	11	62700	TNNT3,AMY1C,TIMP4,CIDEA,RPA4,AMY1A,PDXDC1,VCX2,MORF4L2,DYRK1B,HLA-F
TF	Factor: HOXB5; motif: GTCATTAN	TF:M10701	false	0.00026073455969762786	3.5838014003958287	5921	44	14	62700	TNNT3,TAF9,CCL11,TIMP4,TRMT112,MYOT,CXCR5,DEDD,NDN,ITPK1,PSMB4,PDXDC1,VCX2,MORF4L2
TF	Factor: Arnt; motif: NNNNNRTCACGTGAYNNNNN	TF:M00539	false	0.00026112105750945435	3.5831581040812934	6764	44	15	62700	SPAG11B,TAF9,UQCRQ,AMY1C,TIMP4,MYOT,MUC5AC,OCA2,PFDN2,RPA4,FDFT1,AMY1A,VCX2,MORF4L2,DYRK1B
TF	Factor: Arnt; motif: NNNNNRTCACGTGAYNNNNN; match class: 1	TF:M00539_1	false	0.00026112105750945435	3.5831581040812934	6764	44	15	62700	SPAG11B,TAF9,UQCRQ,AMY1C,TIMP4,MYOT,MUC5AC,OCA2,PFDN2,RPA4,FDFT1,AMY1A,VCX2,MORF4L2,DYRK1B
TF	Factor: ZNF684; motif: MAAGGGGTGGACTGT; match class: 1	TF:M10550_1	false	0.00026112105750945435	3.5831581040812934	9496	44	18	62700	TNNT3,TAF9,SMS,UQCRQ,LGALS2,AMY1C,NMB,TRMT112,CIDEA,OCA2,UBB,FDFT1,AMY1A,PSMB4,PDXDC1,DYRK1B,TGM1,CETN2
TF	Factor: Oct-1; motif: CWNAWTKWSATRYN	TF:M00162	false	0.0002626403590672446	3.5806385365351265	3656	44	11	62700	SPAG11B,AMY1C,GRPR,NMB,TRMT112,MYOT,HLA-B,AMY1A,VCX2,HLA-F,IL36A
TF	Factor: JunD; motif: NATGASTCATS	TF:M11268	false	0.0002659842676847802	3.575144050059704	2993	44	10	62700	SPAG11B,TNNT3,TAF9,LGALS2,AMY1C,NMB,DEDD,HLA-B,AMY1A,IL36A
TF	Factor: C-JUN:FRA-2; motif: NNRTGAGTCAYN	TF:M08940	false	0.00026885796368126137	3.5704770950187212	3667	44	11	62700	SPAG11B,TNNT3,LGALS2,AMY1C,NMB,CXCR5,DEDD,CCL26,FDFT1,AMY1A,IL36A
TF	Factor: C-Myc; motif: NGCCACGTGNN	TF:M07601	false	0.0002701343381998365	3.5684202068423927	5948	44	14	62700	SPAG11B,TAF9,UQCRQ,AMY1C,MYOT,MUC5AC,OCA2,PFDN2,RPA4,FDFT1,AMY1A,VCX2,MORF4L2,DYRK1B
TF	Factor: TTF-1; motif: CTTGASN	TF:M03891	false	0.0002701343381998365	3.5684202068423927	3670	44	11	62700	CKS2,LGALS2,AMY1C,GRPR,MYOT,CXCR5,DEDD,HLA-B,ITPK1,AMY1A,TGM1
TF	Factor: Pax-5; motif: BCNNNRNGCANBGNTGNRTAGCSGCHNB; match class: 1	TF:M00143_1	false	0.0002714139643563047	3.566367811477794	5150	44	13	62700	TNNT3,UQCRQ,CCL11,AMY1C,NMB,TRMT112,HLA-B,NDN,ITPK1,FDFT1,AMY1A,TFF1,HLA-F
TF	Factor: Oct-1; motif: NNNNATGCAAATNAN	TF:M00195	false	0.0002714139643563047	3.566367811477794	3673	44	11	62700	SPAG11B,SMS,UQCRQ,CKS2,GRPR,TRMT112,DEDD,NDN,CCL26,VCX2,IL36A
TF	Factor: CREB1; motif: NNNNSSGGCGCSSNNNNRTGACGTCAC; match class: 1	TF:M12591_1	false	0.0002725494928279409	3.5645546217897666	9536	44	18	62700	TAF9,UQCRQ,CKS2,LGALS2,TIMP4,DEDD,HLA-B,OCA2,PFDN2,UBB,SST,PSMB4,PDXDC1,TFF1,VCX2,MORF4L2,TGM1,IL36A
TF	Factor: POU3F2; motif: NTATGCWAATKAG	TF:M11909	false	0.00027379276534261765	3.5625780317801543	5156	44	13	62700	SPAG11B,UQCRQ,CCL11,GRPR,TRMT112,CXCR5,DEDD,NDN,RPA4,CCL26,VCX2,IL36A,CETN2
TF	Factor: E2F-3; motif: NTTTTGGCGCCAAAAN; match class: 1	TF:M11527_1	false	0.0002756962294184462	3.5595691735168606	6804	44	15	62700	SPAG11B,TNNT3,SMS,CCL11,AMY1C,TIMP4,CIDEA,DEDD,PFDN2,RPA4,CCL26,FDFT1,AMY1A,TFF1,MORF4L2
TF	Factor: MAZ; motif: GGGGAGGG	TF:M00649	false	0.0002769410859649958	3.5576126091362434	9550	44	18	62700	SPAG11B,TNNT3,UQCRQ,CKS2,LGALS2,TIMP4,NMB,TRMT112,DEDD,HLA-B,PFDN2,NDN,UBB,PDXDC1,TFF1,DYRK1B,HLA-F,CETN2
TF	Factor: C/EBPgamma; motif: NNTTGCGYMANN	TF:M11324	false	0.00027721473723105286	3.557183685575396	3013	44	10	62700	AMY1C,TIMP4,MYOT,PFDN2,UBB,CCL26,AMY1A,PSMB4,MORF4L2,CETN2
TF	Factor: BTEB2; motif: NMCACGCCCN	TF:M12164	false	0.0002799686816527127	3.552890547751109	3017	44	10	62700	SMS,CKS2,LGALS2,TIMP4,OCA2,UBB,CCL26,MORF4L2,DYRK1B,CETN2
TF	Factor: ESE-1; motif: NSMGGAARTN	TF:M01214	false	0.00028116372808056206	3.551040706804829	7699	44	16	62700	SPAG11B,TNNT3,SMS,UQCRQ,CKS2,TIMP4,TRMT112,CIDEA,ITPK1,UBB,PSMB4,PDXDC1,VCX2,MORF4L2,HLA-F,IL36A
TF	Factor: ESE-1; motif: NSMGGAARTN	TF:M02055	false	0.00028116372808056206	3.551040706804829	7699	44	16	62700	SPAG11B,TNNT3,SMS,UQCRQ,CKS2,TIMP4,TRMT112,CIDEA,ITPK1,UBB,PSMB4,PDXDC1,VCX2,MORF4L2,HLA-F,IL36A
TF	Factor: FOXP1; motif: CTGTTTNYTYTKN	TF:M09855	false	0.0002877893093286207	3.540925343081217	7716	44	16	62700	TNNT3,UQCRQ,LGALS2,CCL11,AMY1C,GRPR,TIMP4,CXCR5,HLA-B,MUC5AC,PFDN2,RPA4,CCL26,AMY1A,PSMB4,TFF1
TF	Factor: POU3F1; motif: NTAATKWATGCNN	TF:M11929	false	0.0002877893093286207	3.540925343081217	6835	44	15	62700	SPAG11B,TNNT3,TAF9,UQCRQ,CCL11,AMY1C,TIMP4,CIDEA,CXCR5,NDN,UBB,FDFT1,AMY1A,VCX2,MORF4L2
TF	Factor: RFX; motif: SHGTTGCSN	TF:M00975	false	0.00029142973473177445	3.535466139006949	5999	44	14	62700	SMS,CKS2,LGALS2,CCL11,GRPR,TIMP4,TRMT112,MYOT,DEDD,CCL26,PDXDC1,VCX2,MORF4L2,CETN2
TF	Factor: AP-2gamma; motif: NSCCYNNRGSN	TF:M11482	false	0.0002920729946183752	3.53450859650269	6846	44	15	62700	SMS,UQCRQ,CKS2,CCL11,TIMP4,CIDEA,DEDD,MUC5AC,OCA2,ITPK1,SST,PDXDC1,DYRK1B,TGM1,IL36A
TF	Factor: Sox-10; motif: AACAATRGNCYATTGTT	TF:M11632	false	0.0002920729946183752	3.53450859650269	5196	44	13	62700	UQCRQ,LGALS2,AMY1C,GRPR,HLA-B,RPA4,SST,AMY1A,PSMB4,PDXDC1,VCX2,TGM1,HLA-F
TF	Factor: RXRA; motif: RRGGTCATGACCYY	TF:M04490	false	0.00029227329641219206	3.534210862201943	7729	44	16	62700	LGALS2,TIMP4,CIDEA,DEDD,HLA-B,PFDN2,ITPK1,UBB,FDFT1,SST,PDXDC1,VCX2,DYRK1B,TGM1,HLA-F,IL36A
TF	Factor: c-Rel; motif: SGGRNTTTCC	TF:M00053	false	0.0002925286845417339	3.5338315417958337	3712	44	11	62700	SMS,CKS2,AMY1C,CXCR5,DEDD,MUC5AC,NDN,UBB,CCL26,AMY1A,IL36A
TF	Factor: HSF2; motif: NGAANNWTCK; match class: 1	TF:M00147_1	false	0.00029586777814026317	3.5289023296614617	4439	44	12	62700	UQCRQ,CKS2,CCL11,AMY1C,NMB,OCA2,UBB,FDFT1,AMY1A,MORF4L2,TGM1,HLA-F
TF	Factor: PU.1; motif: NRAAAGAGGAAGTGRNN	TF:M10073	false	0.00029959214826565903	3.523469572847009	2422	44	9	62700	TNNT3,GRPR,NDN,ITPK1,PSMB4,TFF1,VCX2,MORF4L2,HLA-F
TF	Factor: ERG; motif: ACCGGAART	TF:M01752	false	0.00030287489814667136	3.518736718902629	9627	44	18	62700	TNNT3,TAF9,SMS,UQCRQ,CKS2,TRMT112,CIDEA,HLA-B,PFDN2,ITPK1,UBB,FDFT1,PSMB4,PDXDC1,MORF4L2,DYRK1B,HLA-F,IL36A
TF	Factor: CDP; motif: TRATCRATAN	TF:M03952	false	0.0003052604894023222	3.51532940384081	4455	44	12	62700	TNNT3,UQCRQ,CCL11,AMY1C,GRPR,TRMT112,RPA4,CCL26,FDFT1,AMY1A,PSMB4,IL36A
TF	Factor: CREB1; motif: NRTGAYGTCAYN	TF:M11222	false	0.00030745148216169884	3.5122234089680218	3735	44	11	62700	SPAG11B,UQCRQ,AMY1C,HLA-B,OCA2,UBB,SST,AMY1A,TFF1,MORF4L2,TGM1
TF	Factor: CREBPA; motif: NRTGACGTMANN	TF:M11313	false	0.0003085454021332747	3.5106809209495635	3737	44	11	62700	SPAG11B,TAF9,AMY1C,HLA-B,OCA2,PFDN2,SST,AMY1A,TFF1,MORF4L2,TGM1
TF	Factor: c-Ets-1; motif: RCAGGAAGTGNNTNS	TF:M00339	false	0.00030998280600471603	3.508662394760454	6888	44	15	62700	SPAG11B,TNNT3,AMY1C,GRPR,TIMP4,DEDD,MUC5AC,NDN,ITPK1,CCL26,AMY1A,PDXDC1,TFF1,MORF4L2,HLA-F
TF	Factor: E2F-3; motif: NTTTTGGCGCCAAAAN; match class: 1	TF:M11526_1	false	0.0003100969748420613	3.5085024705114902	6889	44	15	62700	SPAG11B,TNNT3,SMS,CCL11,TIMP4,CIDEA,DEDD,PFDN2,ITPK1,RPA4,CCL26,FDFT1,SST,TFF1,MORF4L2
TF	Factor: PPARalpha:RXRalpha; motif: NNRGGTCATWGGGGTSANG	TF:M00518	false	0.0003184504441986824	3.49695814099122	9670	44	18	62700	SPAG11B,TNNT3,TAF9,UQCRQ,CKS2,LGALS2,TIMP4,CIDEA,DEDD,MUC5AC,NDN,ITPK1,FDFT1,SST,VCX2,DYRK1B,HLA-F,CETN2
TF	Factor: SREBP-1; motif: CACSCCA	TF:M00749	false	0.0003241412000044753	3.4892657644092955	8727	44	17	62700	SPAG11B,TNNT3,TAF9,UQCRQ,LGALS2,GRPR,TIMP4,MYOT,MUC5AC,ITPK1,UBB,CCL26,FDFT1,PSMB4,DYRK1B,TGM1,HLA-F
TF	Factor: Oct-2; motif: NTGCATATGCAN; match class: 1	TF:M11899_1	false	0.0003256440797098293	3.48725681299957	4490	44	12	62700	TNNT3,UQCRQ,CCL11,AMY1C,TIMP4,TRMT112,MYOT,RPA4,SST,AMY1A,VCX2,HLA-F
TF	Factor: HOXA6; motif: NYMATTAN	TF:M08772	false	0.0003337492858934209	3.476579654864458	7825	44	16	62700	TNNT3,TAF9,SMS,CKS2,TIMP4,MYOT,CIDEA,DEDD,HLA-B,RPA4,SST,PSMB4,VCX2,MORF4L2,HLA-F,CETN2
TF	Factor: CREB1; motif: NNNTGATGTCANN	TF:M12486	false	0.00033671559259267937	3.4727367718799145	3779	44	11	62700	SPAG11B,UQCRQ,AMY1C,HLA-B,OCA2,UBB,SST,AMY1A,TFF1,MORF4L2,TGM1
TF	Factor: Oct-2; motif: NNNATTATGCAW	TF:M11894	false	0.00033671559259267937	3.4727367718799145	3779	44	11	62700	TNNT3,TAF9,AMY1C,MYOT,DEDD,UBB,RPA4,CCL26,AMY1A,PSMB4,CETN2
TF	Factor: NFATc2; motif: TTTTCCA	TF:M02265	false	0.0003372674386830582	3.4720255855314535	7835	44	16	62700	SPAG11B,TAF9,CCL11,GRPR,NMB,MYOT,CIDEA,CXCR5,DEDD,HLA-B,PFDN2,NDN,PDXDC1,VCX2,HLA-F,IL36A
TF	Factor: c-Jun; motif: NNNNRRTGASTCAN; match class: 1	TF:M07102_1	false	0.000338786783815322	3.470073539982506	3100	44	10	62700	TNNT3,LGALS2,AMY1C,NMB,CXCR5,DEDD,CCL26,AMY1A,TFF1,IL36A
TF	Factor: oct-2; motif: NNWNATGCAAATNN	TF:M03836	false	0.0003402721318932661	3.468173617934973	3785	44	11	62700	SPAG11B,SMS,AMY1C,GRPR,TRMT112,DEDD,PFDN2,NDN,AMY1A,VCX2,IL36A
TF	Factor: ATF-2; motif: TTACGTAA	TF:M00040	false	0.00034027863073022473	3.4681653234500205	6954	44	15	62700	TAF9,SMS,AMY1C,TRMT112,MYOT,DEDD,HLA-B,PFDN2,NDN,RPA4,CCL26,SST,AMY1A,DYRK1B,CETN2
TF	Factor: TFE; motif: TCATGTGN	TF:M01029	false	0.00034912395212224786	3.4570203548017395	935	44	6	62700	AMY1C,GRPR,MYOT,CCL26,FDFT1,AMY1A
TF	Factor: TCFL4; motif: NCAYGTGN	TF:M11202	false	0.00034912395212224786	3.4570203548017395	935	44	6	62700	AMY1C,GRPR,MYOT,CCL26,FDFT1,AMY1A
TF	Factor: Pax-3; motif: NNNNNNCGTCACGSTYNNNNN; match class: 1	TF:M00327_1	false	0.0003567116287369722	3.4476827325063946	6986	44	15	62700	SPAG11B,TNNT3,SMS,CKS2,GRPR,TRMT112,HLA-B,PFDN2,UBB,RPA4,PSMB4,TFF1,MORF4L2,DYRK1B,IL36A
TF	Factor: Elk-1; motif: RACCGGAAGTR	TF:M01165	false	0.0003616450519960882	3.4417174725148696	7887	44	16	62700	TNNT3,TAF9,UQCRQ,CKS2,LGALS2,TRMT112,HLA-B,NDN,ITPK1,FDFT1,PSMB4,PDXDC1,DYRK1B,HLA-F,IL36A,CETN2
TF	Factor: Sp2; motif: NYSGCCCCGCCCCCY	TF:M03567	false	0.00036571280484561406	3.436859833273018	7895	44	16	62700	TAF9,SMS,CKS2,CIDEA,DEDD,MUC5AC,OCA2,PFDN2,NDN,ITPK1,FDFT1,PDXDC1,VCX2,DYRK1B,HLA-F,CETN2
TF	Factor: Erg; motif: NACCGGAARYN	TF:M11392	false	0.0003833984669415974	3.416349628025864	8856	44	17	62700	TNNT3,TAF9,SMS,UQCRQ,CKS2,TRMT112,HLA-B,PFDN2,ITPK1,UBB,FDFT1,PSMB4,PDXDC1,TFF1,MORF4L2,DYRK1B,IL36A
TF	Factor: ELF3; motif: NNCCACTTCCTGNN	TF:M12544	false	0.0003869201142152553	3.4123786926989412	3846	44	11	62700	SPAG11B,TNNT3,GRPR,TIMP4,NMB,NDN,ITPK1,PDXDC1,TFF1,MORF4L2,HLA-F
TF	Factor: Sox-4; motif: NAACAAAGRN	TF:M11639	false	0.0003869201142152553	3.4123786926989412	3156	44	10	62700	TNNT3,TAF9,CKS2,CCL11,TIMP4,HLA-B,RPA4,CCL26,FDFT1,DYRK1B
TF	Factor: SRY; motif: AACAATNNNCATTGTT; match class: 1	TF:M04556_1	false	0.0003869201142152553	3.4123786926989412	6181	44	14	62700	TNNT3,TAF9,SMS,UQCRQ,AMY1C,TRMT112,DEDD,OCA2,NDN,UBB,SST,AMY1A,MORF4L2,HLA-F
TF	Factor: MECP2; motif: CCGGNNTTWA	TF:M01299	false	0.0003869201142152553	3.4123786926989412	5361	44	13	62700	UQCRQ,CKS2,AMY1C,TRMT112,CXCR5,DEDD,MUC5AC,NDN,RPA4,FDFT1,AMY1A,PSMB4,TFF1
TF	Factor: NFYA; motif: RRCCAATCAGN; match class: 1	TF:M09816_1	false	0.0003898215773432264	3.4091341255525593	291	44	4	62700	CKS2,UBB,FDFT1,HLA-F
TF	Factor: SMAD3; motif: YGTCTAGACA; match class: 1	TF:M04026_1	false	0.0003950927089724053	3.4033009847004023	6195	44	14	62700	TNNT3,CCL11,AMY1C,CXCR5,DEDD,MUC5AC,FDFT1,SST,AMY1A,PDXDC1,TFF1,MORF4L2,TGM1,IL36A
TF	Factor: USF1; motif: NNNNGTCACGTGGN	TF:M07067	false	0.000395695982133103	3.402638359504711	3166	44	10	62700	TAF9,AMY1C,MYOT,DEDD,PFDN2,FDFT1,AMY1A,VCX2,MORF4L2,DYRK1B
TF	Factor: C/EBPbeta; motif: TKNNGCAANN	TF:M01896	false	0.00039797228070959073	3.400147176052192	4598	44	12	62700	TNNT3,AMY1C,GRPR,MYOT,CXCR5,UBB,CCL26,SST,AMY1A,PSMB4,MORF4L2,CETN2
TF	Factor: FXR:RXR-ALPHA; motif: NRGGTCANRGGKN	TF:M08955	false	0.00039992683716405747	3.3980194514774107	9859	44	18	62700	SPAG11B,UQCRQ,CKS2,LGALS2,NMB,TRMT112,MYOT,MUC5AC,OCA2,PFDN2,ITPK1,UBB,CCL26,PDXDC1,VCX2,MORF4L2,DYRK1B,TGM1
TF	Factor: COUP-TF1; motif: RAGGTCANYGACCTY	TF:M11743	false	0.0004000226400994365	3.3979154281920243	5383	44	13	62700	UQCRQ,AMY1C,NMB,TRMT112,CXCR5,MUC5AC,NDN,ITPK1,RPA4,AMY1A,VCX2,HLA-F,IL36A
TF	Factor: JUND:FRA-2; motif: NATGACTCAT	TF:M08931	false	0.0004008119508706295	3.397059337740136	1419	44	7	62700	TNNT3,LGALS2,AMY1C,NMB,DEDD,AMY1A,IL36A
TF	Factor: E2F-3:FOXO6; motif: NAATGACACGCGCCCMC; match class: 1	TF:M08209_1	false	0.0004077133601709227	3.389645057119238	7976	44	16	62700	SPAG11B,TAF9,SMS,CKS2,LGALS2,NMB,TRMT112,HLA-B,OCA2,ITPK1,UBB,FDFT1,PDXDC1,DYRK1B,HLA-F,CETN2
TF	Factor: NFATc1; motif: NTTTCCRTNNAYGGAAAN	TF:M11979	false	0.0004078291013066187	3.3895217876654113	8910	44	17	62700	TAF9,LGALS2,AMY1C,TIMP4,NMB,DEDD,HLA-B,PFDN2,NDN,ITPK1,UBB,AMY1A,PSMB4,PDXDC1,MORF4L2,DYRK1B,TGM1
TF	Factor: Fli-1; motif: NACCGGAARTN	TF:M11404	false	0.00040849000471182025	3.388818565696093	8912	44	17	62700	TNNT3,TAF9,SMS,UQCRQ,CKS2,TRMT112,HLA-B,PFDN2,ITPK1,UBB,FDFT1,PSMB4,PDXDC1,MORF4L2,DYRK1B,HLA-F,IL36A
TF	Factor: AP-2beta; motif: NSCCYNRGGSN; match class: 1	TF:M11477_1	false	0.00040949884741097706	3.3877473162814797	7084	44	15	62700	TAF9,SMS,UQCRQ,CKS2,AMY1C,TIMP4,CIDEA,MUC5AC,OCA2,ITPK1,FDFT1,AMY1A,PDXDC1,DYRK1B,TGM1
TF	Factor: VDR; motif: NRGGTCANNGRGKTCA	TF:M10106	false	0.00040949884741097706	3.3877473162814797	7084	44	15	62700	SPAG11B,TAF9,SMS,UQCRQ,CKS2,LGALS2,AMY1C,TIMP4,TRMT112,MYOT,ITPK1,AMY1A,TFF1,DYRK1B,CETN2
TF	Factor: E2F-1; motif: TTTSGCGCGMNR	TF:M00516	false	0.0004145384112377966	3.382435221408702	7093	44	15	62700	TNNT3,SMS,UQCRQ,CKS2,CCL11,TIMP4,CIDEA,HLA-B,NDN,UBB,RPA4,FDFT1,SST,PSMB4,CETN2
TF	Factor: USF2; motif: RNCAYGTGACN	TF:M11095	false	0.0004159300853192674	3.3809796648344226	2547	44	9	62700	AMY1C,CIDEA,MUC5AC,PFDN2,RPA4,CCL26,AMY1A,VCX2,DYRK1B
TF	Factor: CEBPA; motif: ATTGCAYAAYN	TF:M07205	false	0.0004159300853192674	3.3809796648344226	2547	44	9	62700	CCL11,AMY1C,GRPR,MYOT,CCL26,AMY1A,PSMB4,PDXDC1,CETN2
TF	Factor: msc; motif: NRMCATATGNYN; match class: 1	TF:M11146_1	false	0.0004174177838121913	3.3794290520435064	3193	44	10	62700	SPAG11B,AMY1C,TRMT112,MYOT,CXCR5,HLA-B,AMY1A,DYRK1B,HLA-F,CETN2
TF	Factor: HoxA5; motif: RTCATTAN	TF:M10704	false	0.00042727898627632413	3.3692884654057065	5426	44	13	62700	TNNT3,TAF9,CCL11,TIMP4,TRMT112,MYOT,CXCR5,DEDD,NDN,PSMB4,PDXDC1,VCX2,MORF4L2
TF	Factor: BCL-6; motif: NNGYAATCGAGGAATN	TF:M12342	false	0.0004277627675432287	3.368797019096456	4642	44	12	62700	CCL11,AMY1C,TIMP4,CXCR5,HLA-B,NDN,ITPK1,UBB,SST,AMY1A,VCX2,TGM1
TF	Factor: beta-catenin; motif: CTTTGWTN	TF:M07376	false	0.0004375110002075142	3.3590110231688333	4654	44	12	62700	SPAG11B,TAF9,CCL11,AMY1C,GRPR,NDN,UBB,CCL26,SST,AMY1A,TFF1,IL36A
TF	Factor: Elk-1:TEF; motif: RCCGGAAGTTACGTAAN	TF:M08232	false	0.000437584551540477	3.3589380187110827	6268	44	14	62700	SMS,UQCRQ,TRMT112,DEDD,HLA-B,PFDN2,NDN,CCL26,FDFT1,PSMB4,PDXDC1,TFF1,MORF4L2,CETN2
TF	Factor: gsh-1; motif: NTMATNRN	TF:M10750	false	0.0004426677913544051	3.3539220762726227	8043	44	16	62700	TNNT3,TAF9,CKS2,CCL11,GRPR,MYOT,HLA-B,PFDN2,RPA4,CCL26,FDFT1,SST,TFF1,VCX2,MORF4L2,IL36A
TF	Factor: NR1B1; motif: NRGGTCANNRGGTCAN	TF:M11795	false	0.00044278686124676344	3.353805274362165	8044	44	16	62700	SMS,CKS2,LGALS2,TRMT112,CXCR5,DEDD,MUC5AC,OCA2,UBB,CCL26,FDFT1,SST,DYRK1B,TGM1,HLA-F,CETN2
TF	Factor: SREBP-2; motif: NNGYCACNNSMN	TF:M01177	false	0.00044723081552701605	3.3494682799153166	8989	44	17	62700	TNNT3,TAF9,SMS,CKS2,TIMP4,NMB,TRMT112,MYOT,DEDD,MUC5AC,ITPK1,UBB,PSMB4,PDXDC1,DYRK1B,TGM1,IL36A
TF	Factor: VDR:RXR-alpha; motif: RRGGTCAN	TF:M03892	false	0.0004494151956046629	3.347352247324802	987	44	6	62700	AMY1C,MYOT,OCA2,AMY1A,TFF1,CETN2
TF	Factor: Zic3; motif: NGGGKGGTC; match class: 1	TF:M00450_1	false	0.0004530432788409943	3.3438603082211045	8062	44	16	62700	SPAG11B,TNNT3,TAF9,SMS,CCL11,TIMP4,CXCR5,MUC5AC,NDN,ITPK1,UBB,FDFT1,TFF1,VCX2,MORF4L2,CETN2
TF	Factor: AP-2; motif: SNNNCCNCAGGCN; match class: 1	TF:M00915_1	false	0.0004530432788409943	3.3438603082211045	4675	44	12	62700	SMS,CKS2,AMY1C,TIMP4,CIDEA,MUC5AC,OCA2,NDN,ITPK1,FDFT1,AMY1A,PDXDC1
TF	Factor: Dlx-3; motif: NTCRTTAN	TF:M10609	false	0.00045605490726818995	3.3409828667915855	4680	44	12	62700	TNNT3,TAF9,CCL11,TIMP4,MYOT,CXCR5,DEDD,NDN,PSMB4,PDXDC1,VCX2,MORF4L2
TF	Factor: HOXB5; motif: RTCRTTAN	TF:M10698	false	0.00045605490726818995	3.3409828667915855	4680	44	12	62700	TNNT3,TAF9,CCL11,TIMP4,MYOT,CXCR5,DEDD,NDN,PSMB4,PDXDC1,VCX2,MORF4L2
TF	Factor: Smad4; motif: NCAGACAN	TF:M07368	false	0.0004564391041189138	3.3406171557183915	3936	44	11	62700	SPAG11B,CKS2,CCL11,GRPR,TIMP4,CIDEA,CXCR5,MUC5AC,TFF1,TGM1,CETN2
TF	Factor: CREB1; motif: NNTGACGTCANN; match class: 1	TF:M09804_1	false	0.0004564391041189138	3.3406171557183915	4682	44	12	62700	SPAG11B,UQCRQ,AMY1C,TIMP4,HLA-B,OCA2,UBB,SST,AMY1A,TFF1,MORF4L2,TGM1
TF	Factor: CREB1; motif: NNTGACGTCANN	TF:M09804	false	0.0004564391041189138	3.3406171557183915	4682	44	12	62700	SPAG11B,UQCRQ,AMY1C,TIMP4,HLA-B,OCA2,UBB,SST,AMY1A,TFF1,MORF4L2,TGM1
TF	Factor: GAF; motif: CRNATTCCYNK	TF:M01209	false	0.00046175397358185676	3.335589358589944	1460	44	7	62700	TAF9,CCL11,GRPR,CIDEA,PFDN2,NDN,CCL26
TF	Factor: Sox-10; motif: AACAATRGNCYATTGTT; match class: 1	TF:M11632_1	false	0.00046175397358185676	3.335589358589944	4689	44	12	62700	UQCRQ,AMY1C,GRPR,HLA-B,RPA4,SST,AMY1A,PSMB4,PDXDC1,VCX2,TGM1,HLA-F
TF	Factor: JUND; motif: NNATGACTCATNN; match class: 1	TF:M12524_1	false	0.0004687854028453889	3.3290259199472994	1464	44	7	62700	TNNT3,LGALS2,AMY1C,NMB,DEDD,AMY1A,IL36A
TF	Factor: c-Myc; motif: RACCACGTGCTC	TF:M01145	false	0.00047455948056172447	3.323709346016893	6326	44	14	62700	SPAG11B,TAF9,SMS,UQCRQ,LGALS2,AMY1C,OCA2,PFDN2,RPA4,FDFT1,AMY1A,VCX2,MORF4L2,HLA-F
TF	Factor: c-Myb; motif: NNWGRCAGTTRN; match class: 1	TF:M09990_1	false	0.0004781292678757216	3.32045467088719	3959	44	11	62700	TAF9,UQCRQ,CIDEA,DEDD,OCA2,UBB,PDXDC1,VCX2,DYRK1B,TGM1,IL36A
TF	Factor: NR3C1; motif: RRGAACATWMYGTYCTRN; match class: 1	TF:M02219_1	false	0.0004894285212772468	3.3103107258865494	1475	44	7	62700	SPAG11B,AMY1C,OCA2,AMY1A,PSMB4,TFF1,VCX2
TF	Factor: FOXP3; motif: NNNVAAACANWD	TF:M07419	false	0.0004894340748045923	3.3103057979910697	6346	44	14	62700	TAF9,UQCRQ,LGALS2,TIMP4,MYOT,CXCR5,NDN,UBB,RPA4,CCL26,FDFT1,SST,PSMB4,MORF4L2
TF	Factor: LUMAN; motif: CYCAGCYYCY; match class: 1	TF:M09729_1	false	0.0004976034402167061	3.3031166257811297	4729	44	12	62700	TNNT3,SMS,LGALS2,CIDEA,MUC5AC,OCA2,PFDN2,ITPK1,DYRK1B,TGM1,HLA-F,IL36A
TF	Factor: Sox-18; motif: NACAAYGS	TF:M11623	false	0.0004983085213748592	3.3025016860690863	5524	44	13	62700	SMS,UQCRQ,CKS2,GRPR,TIMP4,HLA-B,RPA4,CCL26,SST,PDXDC1,HLA-F,IL36A,CETN2
TF	Factor: c-Jun; motif: NATGACGTCAYN; match class: 1	TF:M11266_1	false	0.0005034806641914393	3.2980172035536754	6366	44	14	62700	SPAG11B,TAF9,UQCRQ,CKS2,CXCR5,HLA-B,OCA2,UBB,SST,PSMB4,TFF1,VCX2,TGM1,IL36A
TF	Factor: C/EBPBETA; motif: KRTTGCGYAAY	TF:M08910	false	0.0005047692100032217	3.2969071441235136	4739	44	12	62700	AMY1C,GRPR,MYOT,CXCR5,DEDD,ITPK1,UBB,CCL26,AMY1A,PSMB4,HLA-F,CETN2
TF	Factor: p53; motif: RGRCAWGNCY; match class: 1	TF:M00761_1	false	0.0005110023932746655	3.2915770658466044	317	44	4	62700	TAF9,AMY1C,NDN,AMY1A
TF	Factor: HOXB8; motif: RTCRTTAN	TF:M10727	false	0.0005155941040286013	3.287692057576362	6382	44	14	62700	TNNT3,TAF9,UQCRQ,CKS2,TIMP4,MYOT,NDN,UBB,RPA4,FDFT1,TFF1,VCX2,MORF4L2,DYRK1B
TF	Factor: AP-2alphaA; motif: ANNGCCTNAGGSNNT	TF:M01045	false	0.0005167340876403122	3.2867328882012234	6384	44	14	62700	TAF9,CKS2,CCL11,AMY1C,NMB,MUC5AC,OCA2,ITPK1,FDFT1,AMY1A,PDXDC1,TFF1,TGM1,HLA-F
TF	Factor: Oct3; motif: NATGCAANNN	TF:M01307	false	0.0005170099961642038	3.286501059929297	4000	44	11	62700	SPAG11B,TAF9,SMS,AMY1C,GRPR,TRMT112,DEDD,PFDN2,AMY1A,TFF1,VCX2
TF	Factor: HOXB2:PEA3; motif: ACCGGAAATGRN	TF:M08345	false	0.0005179112202368377	3.2857446801499766	8171	44	16	62700	TAF9,SMS,UQCRQ,GRPR,NMB,TRMT112,CIDEA,CXCR5,PFDN2,UBB,PSMB4,PDXDC1,TFF1,VCX2,MORF4L2,TGM1
TF	Factor: TFF-1; motif: NNANCCACTTGAMNTT	TF:M01312	false	0.0005218102878011031	3.2824873627766076	5556	44	13	62700	SPAG11B,TNNT3,GRPR,NMB,TRMT112,MUC5AC,OCA2,NDN,CCL26,FDFT1,SST,PSMB4,TFF1
TF	Factor: NFATc2; motif: TTTTCCA; match class: 1	TF:M02265_1	false	0.0005218831081217149	3.282426759799551	2037	44	8	62700	CCL11,GRPR,MYOT,CXCR5,DEDD,NDN,VCX2,IL36A
TF	Factor: Oct-2; motif: ATTTGCA	TF:M04715	false	0.0005236278157713338	3.2809772912367596	6396	44	14	62700	SPAG11B,TNNT3,CCL11,AMY1C,GRPR,TRMT112,CXCR5,DEDD,HLA-B,NDN,RPA4,CCL26,AMY1A,VCX2
TF	Factor: p63; motif: NNRCAWGYCTGGRCWTGYN	TF:M09643	false	0.0005261186096156493	3.2789163362745994	4011	44	11	62700	TNNT3,TAF9,LGALS2,AMY1C,GRPR,MUC5AC,ITPK1,AMY1A,PSMB4,TGM1,CETN2
TF	Factor: LEF-1; motif: NCCTTTSWNNTNYN	TF:M09975	false	0.0005325965127977178	3.273601681452591	4017	44	11	62700	SPAG11B,UQCRQ,AMY1C,TIMP4,MYOT,PFDN2,FDFT1,AMY1A,TFF1,DYRK1B,CETN2
TF	Factor: NF-E4; motif: GTGAGGS; match class: 1	TF:M08826_1	false	0.0005382218955675837	3.269038638547821	4779	44	12	62700	TAF9,SMS,CKS2,LGALS2,TIMP4,MYOT,CXCR5,DEDD,MUC5AC,TGM1,HLA-F,CETN2
TF	Factor: GATA-5; motif: TTAMCAR	TF:M05445	false	0.0005382944023952233	3.2689801362933704	3314	44	10	62700	UQCRQ,CKS2,CCL11,AMY1C,GRPR,CXCR5,PFDN2,AMY1A,VCX2,MORF4L2
TF	Factor: Pax-5; motif: RRMSWGANWYCTNRAGCGKRACSRYNSM; match class: 1	TF:M00144_1	false	0.0005389562163596024	3.26844651452712	7295	44	15	62700	TNNT3,TAF9,CKS2,LGALS2,NMB,TRMT112,CIDEA,DEDD,PFDN2,ITPK1,UBB,RPA4,FDFT1,PDXDC1,MORF4L2
TF	Factor: MAZ; motif: NKGGGAGGGGRGGR	TF:M02023	false	0.0005425824783356307	3.2655342350584187	7300	44	15	62700	TAF9,SMS,TIMP4,NMB,TRMT112,DEDD,PFDN2,UBB,PSMB4,PDXDC1,TFF1,VCX2,MORF4L2,DYRK1B,HLA-F
TF	Factor: HDAC1; motif: KGCARGGTC; match class: 1	TF:M07041_1	false	0.0005435663720645022	3.264747418897912	6425	44	14	62700	SMS,UQCRQ,CKS2,TIMP4,NMB,MUC5AC,PFDN2,NDN,FDFT1,PDXDC1,TFF1,DYRK1B,TGM1,CETN2
TF	Factor: Oct-4; motif: YWTTSTNATGCAAAT	TF:M01125	false	0.000545053179914569	3.263561122279867	2054	44	8	62700	TAF9,AMY1C,TRMT112,HLA-B,AMY1A,TFF1,MORF4L2,IL36A
TF	Factor: Gsc; motif: NTAATCCN	TF:M10921	false	0.0005472988189551096	3.261775489043375	1510	44	7	62700	SMS,TIMP4,NMB,MUC5AC,PFDN2,MORF4L2,TGM1
TF	Factor: HES-1; motif: NNCKYGTGNNN	TF:M07042	false	0.0005472988189551096	3.261775489043375	4036	44	11	62700	TAF9,CKS2,CCL11,NMB,TRMT112,CIDEA,OCA2,UBB,RPA4,MORF4L2,DYRK1B
TF	Factor: PEA3; motif: NACCGGAAGTN	TF:M11428	false	0.0005472988189551096	3.261775489043375	7310	44	15	62700	TNNT3,TAF9,SMS,UQCRQ,CKS2,TRMT112,HLA-B,ITPK1,UBB,FDFT1,PSMB4,PDXDC1,DYRK1B,HLA-F,IL36A
TF	Factor: EAR2; motif: YGNNCTTTGNCCTK	TF:M01728	false	0.0005472988189551096	3.261775489043375	6432	44	14	62700	TAF9,LGALS2,NMB,MYOT,CXCR5,MUC5AC,NDN,ITPK1,SST,TFF1,VCX2,HLA-F,IL36A,CETN2
TF	Factor: Pet-1; motif: GCNGGAAGYG; match class: 1	TF:M09918_1	false	0.0005501079161197682	3.2595521054548926	7314	44	15	62700	TNNT3,SMS,UQCRQ,CKS2,TIMP4,NMB,TRMT112,MYOT,CIDEA,DEDD,PFDN2,ITPK1,FDFT1,PSMB4,MORF4L2
TF	Factor: MEIS1A:HOXA9; motif: TGACAGKTTTAYGA	TF:M00420	false	0.0005546447996310259	3.255985054616131	5603	44	13	62700	SPAG11B,LGALS2,TIMP4,MYOT,CXCR5,NDN,RPA4,CCL26,SST,MORF4L2,TGM1,HLA-F,IL36A
TF	Factor: C/EBPdelta; motif: NTTGCNCMAYN	TF:M09882	false	0.0005546447996310259	3.255985054616131	2062	44	8	62700	TNNT3,AMY1C,GRPR,CXCR5,AMY1A,PSMB4,MORF4L2,CETN2
TF	Factor: ER71:Pax-5; motif: ACCGGAACYACGCWTSANTG; match class: 1	TF:M08266_1	false	0.0005546447996310259	3.255985054616131	9184	44	17	62700	TNNT3,SMS,CKS2,GRPR,NMB,TRMT112,CIDEA,DEDD,MUC5AC,PFDN2,NDN,UBB,FDFT1,PSMB4,PDXDC1,VCX2,MORF4L2
TF	Factor: POU2F1; motif: ANKNRWATGSAAWYAW	TF:M10033	false	0.0005575459124589357	3.2537193637837305	4806	44	12	62700	TAF9,SMS,UQCRQ,TIMP4,TRMT112,MYOT,DEDD,NDN,TFF1,VCX2,HLA-F,CETN2
TF	Factor: MafB; motif: CRCTGACNANN	TF:M03830	false	0.0005656779439377085	3.2474307542857264	7337	44	15	62700	TAF9,SMS,UQCRQ,CKS2,LGALS2,AMY1C,NMB,OCA2,PFDN2,NDN,ITPK1,SST,AMY1A,PDXDC1,TGM1
TF	Factor: FRA-2; motif: RTGANTCA; match class: 1	TF:M08914_1	false	0.0005782560970000987	3.2378797794314638	1046	44	6	62700	TNNT3,LGALS2,AMY1C,DEDD,AMY1A,IL36A
TF	Factor: GATA-6; motif: WGATAACGATCW; match class: 1	TF:M12208_1	false	0.0005782560970000987	3.2378797794314638	1046	44	6	62700	GRPR,TIMP4,NDN,SST,MORF4L2,IL36A
TF	Factor: SOX; motif: NNNNCWTTGTT	TF:M08899	false	0.0005824355959832597	3.23475209065467	2079	44	8	62700	CKS2,CCL11,HLA-B,RPA4,CCL26,FDFT1,DYRK1B,IL36A
TF	Factor: Smad2; motif: TGTCTGNCACCT	TF:M09656	false	0.0005826280724992666	3.2346085937938205	6478	44	14	62700	AMY1C,GRPR,TRMT112,CXCR5,DEDD,OCA2,PFDN2,CCL26,FDFT1,AMY1A,PSMB4,DYRK1B,HLA-F,IL36A
TF	Factor: ATF-3; motif: GGTSACGTGAN	TF:M09868	false	0.0005881925797888877	3.2304804585386866	6485	44	14	62700	TAF9,CKS2,GRPR,TRMT112,DEDD,HLA-B,PFDN2,ITPK1,UBB,RPA4,PSMB4,VCX2,MORF4L2,DYRK1B
TF	Factor: Pbx1; motif: KTGATKGAYN	TF:M11041	false	0.0005881925797888877	3.2304804585386866	2083	44	8	62700	TNNT3,CCL11,AMY1C,SST,AMY1A,VCX2,TGM1,IL36A
TF	Factor: HOXD1; motif: NATYCAKCAN; match class: 1	TF:M12625_1	false	0.0005900863796394376	3.229084409620789	1051	44	6	62700	TNNT3,SMS,CCL11,RPA4,CCL26,TGM1
TF	Factor: HSF1; motif: GAANNTTCTRGNAN	TF:M02017	false	0.0005905004464352668	3.228779769711263	4079	44	11	62700	CIDEA,DEDD,HLA-B,UBB,RPA4,CCL26,FDFT1,SST,PSMB4,IL36A,CETN2
TF	Factor: PPARGAMMA:RXR-ALPHA; motif: NNRGGTCAAWAGGTCAN	TF:M08962	false	0.0005948893640509301	3.2255637956998173	4845	44	12	62700	SMS,CKS2,CCL11,TRMT112,MYOT,CXCR5,MUC5AC,OCA2,CCL26,FDFT1,SST,TGM1
TF	Factor: Six-3; motif: NWBTAATNYYWN	TF:M07428	false	0.0005949757312632057	3.225500748546115	3367	44	10	62700	TNNT3,CCL11,GRPR,MYOT,HLA-B,MUC5AC,NDN,PSMB4,PDXDC1,DYRK1B
TF	Factor: msc; motif: NRMCATATGNYN	TF:M11146	false	0.0005972229350763331	3.2238635224710683	3369	44	10	62700	SPAG11B,AMY1C,TRMT112,MYOT,CXCR5,HLA-B,AMY1A,DYRK1B,HLA-F,CETN2
TF	Factor: FOXJ2; motif: NNTGTTGTAAAYAN	TF:M11584	false	0.000601099356321743	3.221053737088886	4852	44	12	62700	TAF9,SMS,UQCRQ,LGALS2,AMY1C,NDN,UBB,AMY1A,PSMB4,PDXDC1,DYRK1B,CETN2
TF	Factor: ARP-1; motif: TGARCCYTTGAMCCCW	TF:M00155	false	0.0006012785015524294	3.2209243238845215	5658	44	13	62700	TAF9,CKS2,LGALS2,TIMP4,TRMT112,MUC5AC,OCA2,UBB,RPA4,CCL26,DYRK1B,HLA-F,IL36A
TF	Factor: ZNF394; motif: NRARWRGAANNNAMWGNAAK	TF:M10147	false	0.0006027607476166335	3.219855037128055	5660	44	13	62700	SPAG11B,CKS2,LGALS2,CCL11,AMY1C,MYOT,CXCR5,OCA2,NDN,ITPK1,AMY1A,MORF4L2,HLA-F
TF	Factor: ATF-2; motif: TTACGTAA; match class: 1	TF:M00040_1	false	0.000610937644264701	3.2140031140352123	6514	44	14	62700	TAF9,SMS,AMY1C,TRMT112,DEDD,HLA-B,PFDN2,NDN,RPA4,CCL26,SST,AMY1A,DYRK1B,CETN2
TF	Factor: FOXA2; motif: NWGTAAACANN	TF:M12491	false	0.0006118859310465277	3.213329532322394	4100	44	11	62700	UQCRQ,CKS2,AMY1C,GRPR,DEDD,HLA-B,MUC5AC,NDN,FDFT1,AMY1A,CETN2
TF	Factor: Erm; motif: NNSCGGAWGYN	TF:M11424	false	0.000614242312080395	3.211660270488022	8323	44	16	62700	TNNT3,TAF9,SMS,UQCRQ,CKS2,NMB,TRMT112,CIDEA,HLA-B,NDN,ITPK1,FDFT1,PSMB4,PDXDC1,DYRK1B,IL36A
TF	Factor: Elk-1; motif: RCCGGAAGTGN	TF:M09904	false	0.000616217497305545	3.2102659741862967	8326	44	16	62700	TNNT3,TAF9,SMS,UQCRQ,CKS2,TIMP4,TRMT112,CIDEA,HLA-B,ITPK1,FDFT1,PSMB4,PDXDC1,DYRK1B,HLA-F,IL36A
TF	Factor: NF-kappaB; motif: GGGGATYCCC	TF:M00051	false	0.0006189834758394842	3.208320944594612	6526	44	14	62700	TNNT3,SMS,UQCRQ,CKS2,NMB,TRMT112,CIDEA,CXCR5,DEDD,MUC5AC,ITPK1,PSMB4,PDXDC1,HLA-F
TF	Factor: PUR1; motif: GGGNCAGNN	TF:M01721	false	0.0006213820421169887	3.2066413019696713	9289	44	17	62700	TNNT3,UQCRQ,CKS2,LGALS2,CCL11,NMB,TRMT112,MUC5AC,OCA2,NDN,ITPK1,RPA4,CCL26,FDFT1,PSMB4,DYRK1B,HLA-F
TF	Factor: c-Myc; motif: NCCACGTGCNN	TF:M09992	false	0.0006218243681371477	3.2063322627686524	5683	44	13	62700	TNNT3,TAF9,UQCRQ,AMY1C,MUC5AC,OCA2,PFDN2,RPA4,FDFT1,AMY1A,VCX2,MORF4L2,IL36A
TF	Factor: C/EBPdelta; motif: NRTTGCGYAAYN	TF:M11321	false	0.0006244735368442214	3.2044859608863847	5686	44	13	62700	TNNT3,AMY1C,GRPR,TIMP4,MYOT,CXCR5,PFDN2,UBB,CCL26,AMY1A,PSMB4,MORF4L2,CETN2
TF	Factor: Sox-9; motif: NNNNAACAATRGNN	TF:M00410	false	0.0006250816439296378	3.2040632543480654	4114	44	11	62700	SPAG11B,TAF9,SMS,CKS2,AMY1C,HLA-B,RPA4,AMY1A,MORF4L2,IL36A,CETN2
TF	Factor: TEF-3:pitx1; motif: RCATWCYNNNGGATTA	TF:M08650	false	0.0006258832513740975	3.2035066700046713	340	44	4	62700	SPAG11B,LGALS2,GRPR,VCX2
TF	Factor: HIF-1alpha; motif: GNACGTGM	TF:M09944	false	0.0006313469774779069	3.199731894340683	5694	44	13	62700	SPAG11B,UQCRQ,AMY1C,GRPR,MUC5AC,OCA2,PFDN2,NDN,ITPK1,RPA4,AMY1A,VCX2,TGM1
TF	Factor: A-Myb:TBR2; motif: NNGTGNNNAACGG	TF:M08392	false	0.0006373881795702206	3.1955959948237354	2115	44	8	62700	SMS,UQCRQ,CIDEA,CXCR5,PFDN2,PDXDC1,DYRK1B,HLA-F
TF	Factor: Elf-1; motif: NANSCGGAAGTR	TF:M11450	false	0.0006375945072189721	3.1954554329776372	5702	44	13	62700	TNNT3,TAF9,UQCRQ,CKS2,TRMT112,CIDEA,ITPK1,FDFT1,PSMB4,PDXDC1,TFF1,MORF4L2,IL36A
TF	Factor: T3R-beta; motif: NTGACCTNRNYNAGGTCAN; match class: 1	TF:M11820_1	false	0.0006375945072189721	3.1954554329776372	4893	44	12	62700	SPAG11B,TNNT3,UQCRQ,CCL11,AMY1C,MUC5AC,UBB,CCL26,AMY1A,PDXDC1,TFF1,IL36A
TF	Factor: Brn-3c; motif: NNTTATTAATKANKNC	TF:M01408	false	0.0006375945072189721	3.1954554329776372	4892	44	12	62700	TNNT3,TAF9,CCL11,TIMP4,HLA-B,NDN,RPA4,FDFT1,PDXDC1,VCX2,MORF4L2,DYRK1B
TF	Factor: E2F-1; motif: TTTSGCGS	TF:M00431	false	0.0006521080221783092	3.1856804571053106	7456	44	15	62700	TNNT3,SMS,CKS2,TIMP4,CIDEA,MUC5AC,OCA2,NDN,UBB,RPA4,FDFT1,SST,PSMB4,TGM1,CETN2
TF	Factor: STAT1; motif: NNNSANTTCCGGGAANTGNSN	TF:M00224	false	0.0006521080221783092	3.1856804571053106	5717	44	13	62700	TNNT3,UQCRQ,CCL11,AMY1C,GRPR,TRMT112,DEDD,HLA-B,PFDN2,ITPK1,AMY1A,PDXDC1,DYRK1B
TF	Factor: HNF-4alpha; motif: NRGKNCAAAGTCCA	TF:M09947	false	0.0006521080221783092	3.1856804571053106	2125	44	8	62700	TAF9,CKS2,LGALS2,CXCR5,PFDN2,RPA4,PSMB4,HLA-F
TF	Factor: HNF-1alpha; motif: NNKNNGTTAACTAANNN	TF:M01379	false	0.0006567412469274395	3.1826057067968527	3421	44	10	62700	SPAG11B,CKS2,CCL11,AMY1C,GRPR,PFDN2,NDN,AMY1A,PDXDC1,VCX2
TF	Factor: elf5; motif: AANRAGGAAGTR	TF:M11388	false	0.0006567412469274395	3.1826057067968527	667	44	5	62700	TNNT3,ITPK1,PDXDC1,TFF1,VCX2
TF	Factor: Smad3; motif: NGNCAGACASNNN	TF:M01888	false	0.00066003828459233	3.1804308730869573	4147	44	11	62700	SPAG11B,TNNT3,GRPR,TIMP4,CIDEA,MUC5AC,OCA2,MORF4L2,DYRK1B,TGM1,CETN2
TF	Factor: p53; motif: NGRCWTGYCY	TF:M00272	false	0.0006638241603318636	3.177946945196679	4151	44	11	62700	SPAG11B,TAF9,AMY1C,GRPR,MYOT,CXCR5,NDN,AMY1A,VCX2,MORF4L2,DYRK1B
TF	Factor: E2F-1; motif: TTGGCGCGRAANNGNM	TF:M00938	false	0.0006638241603318636	3.177946945196679	7472	44	15	62700	TNNT3,SMS,NMB,CIDEA,PFDN2,NDN,UBB,FDFT1,SST,PSMB4,PDXDC1,DYRK1B,TGM1,HLA-F,CETN2
TF	Factor: POU3F2; motif: NTAATTTATGCRN	TF:M11910	false	0.0006670040536587477	3.1758715266887343	4155	44	11	62700	TNNT3,CCL11,AMY1C,CIDEA,CXCR5,NDN,UBB,FDFT1,AMY1A,VCX2,MORF4L2
TF	Factor: GATA-6; motif: NGATAACGATCN	TF:M12209	false	0.0006670040536587477	3.1758715266887343	2135	44	8	62700	DEDD,RPA4,FDFT1,PSMB4,PDXDC1,TFF1,MORF4L2,IL36A
TF	Factor: DMRT5; motif: NNNNGWTACANT	TF:M11513	false	0.0006678436599136809	3.1753251925895434	2136	44	8	62700	SPAG11B,TNNT3,GRPR,RPA4,FDFT1,VCX2,IL36A,CETN2
TF	Factor: CREM; motif: NNTGACGTCANN	TF:M11225	false	0.0006678436599136809	3.1753251925895434	2757	44	9	62700	TAF9,SMS,AMY1C,TRMT112,PFDN2,NDN,SST,AMY1A,DYRK1B
TF	Factor: ETS1; motif: GCCGGAWGTACTTCCGGN; match class: 1	TF:M03978_1	false	0.0006854565520490199	3.164020067939916	6607	44	14	62700	CKS2,GRPR,TIMP4,NMB,TRMT112,MYOT,DEDD,PFDN2,NDN,ITPK1,UBB,FDFT1,TGM1,IL36A
TF	Factor: IRX2; motif: NWACAYGACAWN	TF:M04377	false	0.0007070021502343084	3.1505792653636737	2155	44	8	62700	SPAG11B,AMY1C,TIMP4,MUC5AC,FDFT1,AMY1A,TFF1,CETN2
TF	Factor: SAP-1; motif: NNCCGGAAGTGN	TF:M09905	false	0.0007167086818629385	3.1446573346649234	8457	44	16	62700	TNNT3,TAF9,SMS,UQCRQ,CKS2,TRMT112,HLA-B,PFDN2,ITPK1,UBB,FDFT1,PSMB4,PDXDC1,MORF4L2,DYRK1B,IL36A
TF	Factor: Erg; motif: NACAGGAARTN	TF:M11390	false	0.0007328350102123647	3.134993791006634	2793	44	9	62700	TRMT112,CXCR5,DEDD,MUC5AC,OCA2,NDN,VCX2,HLA-F,IL36A
TF	Factor: FLI1; motif: ACCGGAARTN	TF:M03988	false	0.0007336325656907717	3.1345213987313105	8475	44	16	62700	TNNT3,TAF9,SMS,UQCRQ,CKS2,TRMT112,HLA-B,PFDN2,ITPK1,UBB,FDFT1,PSMB4,PDXDC1,MORF4L2,DYRK1B,HLA-F
TF	Factor: C/EBPalpha; motif: ATTGCGYAAY	TF:M07412	false	0.0007342157479612252	3.1341763046872293	3475	44	10	62700	AMY1C,GRPR,MYOT,CXCR5,UBB,CCL26,AMY1A,PSMB4,PDXDC1,CETN2
TF	Factor: elf5; motif: AANNAGGAAGTR	TF:M11386	false	0.0007344495973725287	3.134038002915343	686	44	5	62700	TNNT3,PDXDC1,TFF1,VCX2,HLA-F
TF	Factor: WT1; motif: NNGGGNGGGSGN	TF:M07436	false	0.00073700876769293	3.1325273456036227	6657	44	14	62700	TAF9,SMS,UQCRQ,CKS2,NMB,CIDEA,DEDD,HLA-B,TFF1,VCX2,MORF4L2,DYRK1B,TGM1,HLA-F
TF	Factor: TEF-3:Elf-1; motif: RGAATGCGGAAGTN; match class: 1	TF:M08415_1	false	0.0007387570006817533	3.131498390587102	2798	44	9	62700	TAF9,CCL11,UBB,FDFT1,SST,PSMB4,PDXDC1,VCX2,MORF4L2
TF	Factor: COUP-TF1; motif: RAGGTCANYGACCTY; match class: 1	TF:M11743_1	false	0.0007482897307067106	3.1259302148571626	4992	44	12	62700	UQCRQ,AMY1C,NMB,TRMT112,CXCR5,MUC5AC,NDN,ITPK1,RPA4,AMY1A,VCX2,IL36A
TF	Factor: COUP-TF1; motif: RAGGTCANTGACCTY; match class: 1	TF:M11745_1	false	0.0007512168006263127	3.1242347078323225	2805	44	9	62700	AMY1C,NMB,TRMT112,CXCR5,MUC5AC,NDN,AMY1A,VCX2,IL36A
TF	Factor: Fli-1; motif: NNRGGMAGGAAGGRRRGR	TF:M09920	false	0.0007545985026010196	3.1222840609330085	9466	44	17	62700	TNNT3,SMS,LGALS2,NMB,MYOT,CIDEA,DEDD,HLA-B,OCA2,ITPK1,UBB,FDFT1,PDXDC1,TFF1,VCX2,HLA-F,IL36A
TF	Factor: BRN1; motif: NANNTATGCATAATNNA	TF:M01324	false	0.0007545985026010196	3.1222840609330085	4998	44	12	62700	SPAG11B,TNNT3,TAF9,AMY1C,TRMT112,MYOT,CXCR5,RPA4,CCL26,FDFT1,AMY1A,CETN2
TF	Factor: MZF-1; motif: KNGNKAGGGGNAA	TF:M00084	false	0.0007623452561644872	3.117848297835755	6682	44	14	62700	SMS,CKS2,LGALS2,TIMP4,MYOT,CIDEA,DEDD,HLA-B,MUC5AC,TFF1,VCX2,TGM1,HLA-F,CETN2
TF	Factor: E2F-4; motif: TTTTGGCGCCAWWN; match class: 1	TF:M11535_1	false	0.0007717826612212402	3.1125049824639266	6691	44	14	62700	TNNT3,TAF9,SMS,CKS2,LGALS2,TIMP4,NMB,TRMT112,DEDD,UBB,PSMB4,PDXDC1,HLA-F,CETN2
TF	Factor: AP-4; motif: AHCATRTGKT	TF:M11213	false	0.0007861848794541901	3.1044753131396345	4243	44	11	62700	TNNT3,AMY1C,GRPR,TRMT112,CXCR5,PFDN2,NDN,AMY1A,TFF1,VCX2,DYRK1B
TF	Factor: USF1; motif: ANCATGTGACN	TF:M11093	false	0.0007929983909290615	3.100727693907287	2828	44	9	62700	AMY1C,CIDEA,MUC5AC,PFDN2,RPA4,CCL26,AMY1A,VCX2,DYRK1B
TF	Factor: FOXO1A:HOXA10; motif: RWMAACANCRTWAA	TF:M08482	false	0.0007951682415597569	3.09954097366957	4250	44	11	62700	UQCRQ,AMY1C,TIMP4,MYOT,CXCR5,HLA-B,MUC5AC,AMY1A,PDXDC1,VCX2,IL36A
TF	Factor: ESR2; motif: NNRGGTCANNNTGMCCTN	TF:M02377	false	0.0007973495712737622	3.098351234951636	3517	44	10	62700	TNNT3,UQCRQ,CKS2,LGALS2,NMB,MYOT,PFDN2,UBB,TFF1,HLA-F
TF	Factor: NF-Y; motif: NCTGATTGGYTASY; match class: 1	TF:M00209_1	false	0.0008035337035280802	3.094995902411168	702	44	5	62700	CKS2,UBB,FDFT1,MORF4L2,HLA-F
TF	Factor: RAR-gamma; motif: NAGGTCAAAAGGTCAN	TF:M11806	false	0.0008051091127436311	3.0941452577051205	2204	44	8	62700	CKS2,LGALS2,DEDD,OCA2,UBB,CCL26,FDFT1,HLA-F
TF	Factor: ATF3; motif: CBCTGACGTCANCS; match class: 1	TF:M00513_1	false	0.0008051091127436311	3.0941452577051205	3523	44	10	62700	SPAG11B,UQCRQ,AMY1C,OCA2,UBB,SST,AMY1A,TFF1,TGM1,IL36A
TF	Factor: FOXO1A; motif: NNNYTGTTTNCN	TF:M09931	false	0.000806220746599841	3.0935460302738895	6725	44	14	62700	SPAG11B,TNNT3,UQCRQ,CCL11,GRPR,TIMP4,TRMT112,CIDEA,DEDD,HLA-B,MUC5AC,NDN,UBB,TFF1
TF	Factor: HIF-1alpha; motif: NCACGT	TF:M02012	false	0.0008174257123386131	3.0875517055635635	6735	44	14	62700	SPAG11B,TNNT3,TAF9,UQCRQ,AMY1C,GRPR,OCA2,PFDN2,NDN,RPA4,AMY1A,PDXDC1,MORF4L2,DYRK1B
TF	Factor: BCL-6; motif: NCGYWATCTAGGAATN	TF:M12340	false	0.0008207285442395379	3.085800461922011	5052	44	12	62700	CCL11,AMY1C,TIMP4,HLA-B,OCA2,NDN,ITPK1,UBB,RPA4,SST,AMY1A,VCX2
TF	Factor: AR; motif: AGAACANNNTGTTCT; match class: 1	TF:M08907_1	false	0.0008207285442395379	3.085800461922011	2212	44	8	62700	SPAG11B,LGALS2,AMY1C,OCA2,AMY1A,PSMB4,TFF1,MORF4L2
TF	Factor: NFYA; motif: NNRGCCAATSRGMRSSNNSN	TF:M12642	false	0.0008268865892833685	3.0825540515428975	2849	44	9	62700	CKS2,OCA2,UBB,FDFT1,VCX2,MORF4L2,DYRK1B,HLA-F,CETN2
TF	Factor: SREBP; motif: NNNNYCACNCCANNN	TF:M01168	false	0.0008354593438061867	3.078074679451307	6752	44	14	62700	SPAG11B,TNNT3,UQCRQ,CKS2,LGALS2,CCL11,MUC5AC,OCA2,UBB,CCL26,FDFT1,PDXDC1,HLA-F,IL36A
TF	Factor: OC-2; motif: TCAATA	TF:M02112	false	0.0008354593438061867	3.078074679451307	7653	44	15	62700	TAF9,SMS,CCL11,AMY1C,GRPR,MYOT,DEDD,RPA4,CCL26,FDFT1,SST,AMY1A,VCX2,MORF4L2,HLA-F
TF	Factor: JUNB:C-JUN; motif: KRTGACGTCATN; match class: 1	TF:M08945_1	false	0.0008429241184565036	3.07421151958511	5894	44	13	62700	SPAG11B,TAF9,UQCRQ,AMY1C,HLA-B,OCA2,UBB,SST,AMY1A,TFF1,VCX2,TGM1,IL36A
TF	Factor: foxo4; motif: NNGTMAACAN	TF:M11546	false	0.0008454293289809399	3.0729226900371143	4288	44	11	62700	UQCRQ,CKS2,AMY1C,GRPR,DEDD,HLA-B,MUC5AC,NDN,UBB,FDFT1,AMY1A
TF	Factor: ESE-1; motif: NSMGGAARTN; match class: 1	TF:M02055_1	false	0.0008454293289809399	3.0729226900371143	2224	44	8	62700	TNNT3,SMS,UQCRQ,CKS2,TRMT112,CIDEA,PDXDC1,MORF4L2
TF	Factor: ESE-1; motif: NSMGGAARTN; match class: 1	TF:M01214_1	false	0.0008454293289809399	3.0729226900371143	2224	44	8	62700	TNNT3,SMS,UQCRQ,CKS2,TRMT112,CIDEA,PDXDC1,MORF4L2
TF	Factor: HES-5; motif: NCACACKY; match class: 1	TF:M11069_1	false	0.0008456704012699671	3.0727988695861965	4289	44	11	62700	SPAG11B,TNNT3,TAF9,SMS,UQCRQ,TIMP4,NMB,TRMT112,CCL26,FDFT1,SST
TF	Factor: HSF2; motif: NGAANNWTCK	TF:M00147	false	0.0008541512591279068	3.068465214571263	5905	44	13	62700	UQCRQ,CKS2,CCL11,AMY1C,NMB,OCA2,UBB,FDFT1,AMY1A,MORF4L2,TGM1,HLA-F,IL36A
TF	Factor: Fli-1:C/EBPbeta; motif: RNCGGAWRTTGCGCAAY	TF:M08281	false	0.0008541512591279068	3.068465214571263	7673	44	15	62700	TAF9,UQCRQ,AMY1C,NMB,TRMT112,DEDD,PFDN2,NDN,CCL26,FDFT1,AMY1A,PSMB4,PDXDC1,MORF4L2,CETN2
TF	Factor: HOXB2:PEA3; motif: ACCGGAAATGRN; match class: 1	TF:M08345_1	false	0.0008734850583779346	3.058744519552846	2236	44	8	62700	SMS,UQCRQ,TRMT112,PFDN2,UBB,PSMB4,VCX2,MORF4L2
TF	Factor: CREB1; motif: NRTGAYGCGTN	TF:M11218	false	0.0008743338015358725	3.0583227315661468	8629	44	16	62700	TAF9,SMS,UQCRQ,GRPR,TIMP4,TRMT112,CXCR5,DEDD,HLA-B,UBB,CCL26,FDFT1,SST,PSMB4,PDXDC1,MORF4L2
TF	Factor: Dlx-5; motif: NNRGYAATTRNYKNNN	TF:M01388	false	0.0008743338015358725	3.0583227315661468	7691	44	15	62700	TNNT3,CKS2,CCL11,MYOT,CIDEA,CXCR5,DEDD,HLA-B,PFDN2,RPA4,SST,VCX2,MORF4L2,HLA-F,CETN2
TF	Factor: ELK-1; motif: ACCGGAAGTN	TF:M02059	false	0.0008803658066328337	3.0553368337686906	9609	44	17	62700	TNNT3,TAF9,SMS,UQCRQ,CKS2,TRMT112,CIDEA,HLA-B,PFDN2,ITPK1,UBB,FDFT1,PSMB4,PDXDC1,MORF4L2,DYRK1B,IL36A
TF	Factor: ROX; motif: GNNNCASGTGGS; match class: 1	TF:M09764_1	false	0.0008873082966053058	3.051925457675179	1664	44	7	62700	TAF9,CKS2,AMY1C,MUC5AC,PFDN2,FDFT1,AMY1A
TF	Factor: AP-2gamma; motif: NTGSCCTGRGGSNN; match class: 1	TF:M09591_1	false	0.0008880554003175392	3.0515599404131692	2883	44	9	62700	SMS,CKS2,CCL11,AMY1C,TIMP4,NMB,MUC5AC,FDFT1,AMY1A
TF	Factor: JunD; motif: NRTGAGTCAYN	TF:M09964	false	0.0008889232485415601	3.05113573528833	5107	44	12	62700	SPAG11B,TNNT3,NMB,CXCR5,DEDD,MUC5AC,OCA2,ITPK1,CCL26,FDFT1,VCX2,IL36A
TF	Factor: LCOR; motif: CMAAGKNCANN	TF:M12628	false	0.0009005737033003702	3.045480738561493	3584	44	10	62700	SPAG11B,TNNT3,TAF9,UQCRQ,CKS2,OCA2,ITPK1,TFF1,DYRK1B,IL36A
TF	Factor: TEF; motif: ATGTTWAYATAA	TF:M00672	false	0.0009042699203498572	3.0437019152976346	5947	44	13	62700	TAF9,SMS,UQCRQ,CCL11,MYOT,CXCR5,HLA-B,CCL26,SST,TFF1,VCX2,IL36A,CETN2
TF	Factor: Egr-1; motif: GCGTGGGCGT	TF:M07597	false	0.0009140938574965371	3.0390092094083063	5954	44	13	62700	SPAG11B,SMS,UQCRQ,CKS2,CXCR5,ITPK1,UBB,RPA4,PDXDC1,TFF1,DYRK1B,HLA-F,CETN2
TF	Factor: SAP-1; motif: NTCGTAAATGCN	TF:M11438	false	0.0009224490719217116	3.035057601747678	5960	44	13	62700	TNNT3,TAF9,SMS,UQCRQ,CKS2,MYOT,CIDEA,DEDD,HLA-B,UBB,TFF1,VCX2,MORF4L2
TF	Factor: c-Ets-2; motif: NNNRGGAARNRRR	TF:M09912	false	0.0009277725929856036	3.0325584609732443	5133	44	12	62700	SPAG11B,TNNT3,CKS2,LGALS2,NMB,CXCR5,DEDD,ITPK1,UBB,PDXDC1,MORF4L2,HLA-F
TF	Factor: AHR; motif: CACGCN	TF:M01855	false	0.0009284579829168882	3.0322377453439464	8684	44	16	62700	SPAG11B,SMS,UQCRQ,CIDEA,CXCR5,DEDD,HLA-B,PFDN2,FDFT1,SST,PDXDC1,TFF1,MORF4L2,DYRK1B,HLA-F,CETN2
TF	Factor: BCL-6; motif: NCGYWATCTAGGAATN; match class: 1	TF:M12340_1	false	0.0009284579829168882	3.0322377453439464	730	44	5	62700	CCL11,AMY1C,ITPK1,SST,AMY1A
TF	Factor: Elf-1; motif: NANGCGGAAGTN	TF:M11448	false	0.0009346275029216227	3.0293614433081166	7748	44	15	62700	TAF9,UQCRQ,CKS2,NMB,TRMT112,CIDEA,NDN,ITPK1,FDFT1,PSMB4,PDXDC1,VCX2,MORF4L2,TGM1,IL36A
TF	Factor: Lyl-1; motif: NCAKCTGYTNYCNN; match class: 1	TF:M09977_1	false	0.0009377453284704241	3.0279150906798473	7751	44	15	62700	SPAG11B,TNNT3,UQCRQ,CKS2,GRPR,NMB,CIDEA,MUC5AC,OCA2,CCL26,PDXDC1,TFF1,DYRK1B,TGM1,CETN2
TF	Factor: Elf5; motif: CSMGGAARNN; match class: 1	TF:M02057_1	false	0.0009400676536547185	3.026840890494291	3607	44	10	62700	TNNT3,SMS,CKS2,CCL11,TRMT112,CIDEA,ITPK1,PDXDC1,TGM1,IL36A
TF	Factor: E2F; motif: TTTSGCGS; match class: 1	TF:M00426_1	false	0.0009408043091108022	3.0265007020898356	5976	44	13	62700	TAF9,SMS,UQCRQ,CKS2,CCL11,CIDEA,NDN,UBB,FDFT1,SST,PSMB4,TGM1,CETN2
TF	Factor: Elk-1:HOXB13; motif: ACCGGAAGTNGTAAAN	TF:M08222	false	0.0009455931827248205	3.0242956675073045	7759	44	15	62700	SPAG11B,TNNT3,TAF9,UQCRQ,CKS2,TRMT112,CIDEA,DEDD,HLA-B,UBB,FDFT1,PSMB4,PDXDC1,MORF4L2,IL36A
TF	Factor: EVX1; motif: NTCATTAN; match class: 1	TF:M10864_1	false	0.0009455931827248205	3.0242956675073045	1171	44	6	62700	TNNT3,TAF9,MYOT,DEDD,PDXDC1,VCX2
TF	Factor: ZBTB4; motif: NNGTSACKYSAYCTNN	TF:M12730	false	0.0009468362216086502	3.0237251363113287	3612	44	10	62700	TAF9,CCL11,AMY1C,NMB,HLA-B,MUC5AC,PFDN2,RPA4,AMY1A,VCX2
TF	Factor: HNF1A; motif: GGTTAATNATTAMC	TF:M02162	false	0.0009480032373730583	3.023190179570315	1172	44	6	62700	AMY1C,MYOT,CXCR5,HLA-B,AMY1A,PDXDC1
TF	Factor: SMAD; motif: TNGNCAGACWN; match class: 1	TF:M00974_1	false	0.0009494074231827734	3.02254737696281	735	44	5	62700	SPAG11B,GRPR,OCA2,SST,TGM1
TF	Factor: NURR1; motif: YRRCCTT	TF:M01269	false	0.0009636996332046982	3.0160583063136173	5994	44	13	62700	TNNT3,TAF9,UQCRQ,TIMP4,CIDEA,OCA2,ITPK1,UBB,VCX2,MORF4L2,HLA-F,IL36A,CETN2
TF	Factor: B-ATF; motif: NNTYTCRNWATGASTCAN	TF:M09873	false	0.0009655010292284198	3.0152472589244774	738	44	5	62700	TAF9,TIMP4,TRMT112,TFF1,HLA-F
TF	Factor: Sp1; motif: NGGGGGCGGGGCCNGGGGGGGG	TF:M10071	false	0.0009675087835758226	3.014345083527454	8724	44	16	62700	TAF9,SMS,CKS2,NMB,CIDEA,DEDD,OCA2,PFDN2,NDN,ITPK1,FDFT1,PDXDC1,VCX2,MORF4L2,DYRK1B,HLA-F
TF	Factor: YY1; motif: CCATNTT	TF:M01894	false	0.0009706625272831013	3.0129317361204975	6873	44	14	62700	SPAG11B,TNNT3,TAF9,UQCRQ,GRPR,MYOT,CXCR5,NDN,ITPK1,SST,PSMB4,PDXDC1,MORF4L2,DYRK1B
TF	Factor: GLI4; motif: RGGCCTTGAATGCCANGCYMA; match class: 1	TF:M10514_1	false	0.0009765896025642209	3.0102879038211174	6005	44	13	62700	SPAG11B,TAF9,SMS,UQCRQ,CKS2,TIMP4,ITPK1,FDFT1,SST,PSMB4,TFF1,VCX2,CETN2
TF	Factor: ARNTLIKE; motif: NNNSCACGTG	TF:M08868	false	0.0009780994523430606	3.0096169842636398	5172	44	12	62700	SPAG11B,TAF9,AMY1C,MUC5AC,OCA2,PFDN2,RPA4,FDFT1,AMY1A,VCX2,MORF4L2,DYRK1B
TF	Factor: AR; motif: NGNACANNNTGTTCYNN	TF:M09589	false	0.000978881390216757	3.009269927905781	5173	44	12	62700	SPAG11B,TNNT3,AMY1C,GRPR,OCA2,PFDN2,AMY1A,PSMB4,TFF1,VCX2,MORF4L2,HLA-F
TF	Factor: Pit-1; motif: NTAATTTATGCRN	TF:M11952	false	0.0009837620821302672	3.007109920787611	3634	44	10	62700	CCL11,AMY1C,CXCR5,NDN,UBB,RPA4,FDFT1,AMY1A,TFF1,MORF4L2
TF	Factor: NFATc1; motif: NTTTCCRTNNAYGGAAAN; match class: 1	TF:M11979_1	false	0.0009870676201425605	3.0056530944946536	8747	44	16	62700	TAF9,LGALS2,AMY1C,TIMP4,NMB,DEDD,HLA-B,NDN,ITPK1,UBB,AMY1A,PSMB4,PDXDC1,MORF4L2,DYRK1B,TGM1
TF	Factor: GEMIN3; motif: NCWGGRARRGRGNGNG	TF:M09727	false	0.0009870676201425605	3.0056530944946536	8747	44	16	62700	TNNT3,TIMP4,TRMT112,DEDD,MUC5AC,OCA2,PFDN2,CCL26,SST,PDXDC1,TFF1,VCX2,MORF4L2,DYRK1B,TGM1,HLA-F
TF	Factor: TFE3; motif: NNCACGTGAY	TF:M04193	false	0.0009870676201425605	3.0056530944946536	2290	44	8	62700	TAF9,UQCRQ,MYOT,MUC5AC,PFDN2,VCX2,MORF4L2,DYRK1B
TF	Factor: ZNF667; motif: GNGSCYTNMARAGCTCMNC; match class: 1	TF:M10161_1	false	0.0009870676201425605	3.0056530944946536	394	44	4	62700	CCL11,TRMT112,OCA2,NDN
TF	Factor: foxm1; motif: TGTTTRCTYWNN	TF:M09930	false	0.0009870676201425605	3.0056530944946536	6888	44	14	62700	TAF9,UQCRQ,GRPR,TIMP4,CXCR5,HLA-B,MUC5AC,PFDN2,CCL26,PSMB4,TFF1,VCX2,MORF4L2,DYRK1B
TF	Factor: NR1B1; motif: NRGGTCANNRGGTCAN; match class: 1	TF:M11795_1	false	0.0009884531121111438	3.0050439268908855	2291	44	8	62700	SMS,CKS2,TRMT112,CXCR5,MUC5AC,OCA2,UBB,FDFT1
TF	Factor: TAL1::GATA1; motif: NTTATCWNNNNNNNNCAG	TF:M07230	false	0.0009922250428409973	3.0033898159710635	3641	44	10	62700	UQCRQ,TRMT112,CXCR5,DEDD,HLA-B,FDFT1,PDXDC1,MORF4L2,DYRK1B,TGM1
TF	Factor: GCMa:C/EBPbeta; motif: ATGCGGGTNNRTTGCGCAAY	TF:M08575	false	0.0009956565478457604	3.0018904458119655	6898	44	14	62700	TAF9,AMY1C,TIMP4,NMB,MYOT,DEDD,HLA-B,MUC5AC,UBB,FDFT1,AMY1A,PDXDC1,MORF4L2,CETN2
TF	Factor: NFATc1; motif: TTTCCWN	TF:M01718	false	0.0009991394141382268	3.000373908604288	6026	44	13	62700	SPAG11B,TAF9,SMS,CKS2,GRPR,NMB,MYOT,CXCR5,DEDD,PFDN2,FDFT1,TGM1,CETN2
TF	Factor: RelA-p65; motif: AAASTCCC; match class: 1	TF:M04849_1	false	0.0009993670127953532	3.0002749898918197	1188	44	6	62700	TAF9,CXCR5,UBB,RPA4,VCX2,HLA-F
TF	Factor: AR; motif: AGAACANNNTGTTCT	TF:M08907	false	0.001019133978804073	2.9917687184170747	2303	44	8	62700	SPAG11B,LGALS2,AMY1C,OCA2,AMY1A,PSMB4,TFF1,MORF4L2
TF	Factor: DBP; motif: TTRCATAANN; match class: 1	TF:M07038_1	false	0.001038768514190202	2.9834812226167506	1197	44	6	62700	AMY1C,GRPR,MYOT,RPA4,AMY1A,CETN2
TF	Factor: rfx3:SREBP-2; motif: ATGGYAACRTCACGTGAY; match class: 1	TF:M08412_1	false	0.0010435727942842185	2.981477251386928	4420	44	11	62700	TAF9,SMS,LGALS2,TIMP4,TRMT112,DEDD,PFDN2,CCL26,FDFT1,MORF4L2,IL36A
TF	Factor: AML3; motif: NNAACCGCAAWAACCGCAAN	TF:M12000	false	0.0010435727942842185	2.981477251386928	6933	44	14	62700	CKS2,LGALS2,GRPR,TIMP4,TRMT112,MYOT,CXCR5,HLA-B,MUC5AC,ITPK1,UBB,PDXDC1,MORF4L2,HLA-F
TF	Factor: Pax-2; motif: NNNNGTCANGNRTKANNNN	TF:M00098	false	0.0010435727942842185	2.981477251386928	7847	44	15	62700	SPAG11B,UQCRQ,CCL11,AMY1C,GRPR,CXCR5,HLA-B,MUC5AC,OCA2,NDN,CCL26,AMY1A,PSMB4,TFF1,TGM1
TF	Factor: NURR1:RXR-ALPHA; motif: NRGGTCRTTGACCYN; match class: 1	TF:M08957_1	false	0.0010484877318699124	2.9794366467555005	5221	44	12	62700	CKS2,GRPR,NMB,TRMT112,CXCR5,MUC5AC,NDN,ITPK1,RPA4,VCX2,DYRK1B,IL36A
TF	Factor: NR1B1; motif: GGRNGRNSNRRAGKTCAAGG	TF:M10044	false	0.0010484877318699124	2.9794366467555005	3670	44	10	62700	SMS,LGALS2,TIMP4,OCA2,UBB,CCL26,FDFT1,TGM1,HLA-F,CETN2
TF	Factor: CP2; motif: AACCGGTTNNAACCGGTT	TF:M11487	false	0.0010489354287811518	2.9792512456359583	4425	44	11	62700	SPAG11B,TAF9,AMY1C,TIMP4,CXCR5,PFDN2,FDFT1,AMY1A,VCX2,MORF4L2,HLA-F
TF	Factor: Sox-9; motif: RNACAAAGGVN	TF:M01284	false	0.0010489354287811518	2.9792512456359583	6062	44	13	62700	UQCRQ,CKS2,CCL11,AMY1C,TIMP4,NMB,HLA-B,PFDN2,CCL26,FDFT1,AMY1A,PSMB4,DYRK1B
TF	Factor: BTEB3; motif: CCNNSCCNSCCCCKCCCCC; match class: 1	TF:M09826_1	false	0.0010489354287811518	2.9792512456359583	7853	44	15	62700	TAF9,SMS,CKS2,NMB,TRMT112,CIDEA,DEDD,OCA2,PFDN2,NDN,ITPK1,PDXDC1,MORF4L2,DYRK1B,HLA-F
TF	Factor: PURBETA; motif: NCWGRGGCTGGGG	TF:M12726	false	0.0010582852323572857	2.975397264112022	7861	44	15	62700	SPAG11B,TNNT3,SMS,TIMP4,CIDEA,CXCR5,HLA-B,MUC5AC,OCA2,NDN,ITPK1,FDFT1,TFF1,DYRK1B,TGM1
TF	Factor: Pax-6; motif: CTGACCTGGAACTM	TF:M00979	false	0.0010592059117455095	2.9750196039700016	9795	44	17	62700	SPAG11B,TAF9,SMS,CKS2,AMY1C,TIMP4,NMB,CXCR5,MUC5AC,OCA2,NDN,ITPK1,UBB,CCL26,AMY1A,PSMB4,TGM1
TF	Factor: TFAP2A; motif: NGCCCYNNGGGCN; match class: 1	TF:M04148_1	false	0.0010594928124711353	2.974901985168111	9796	44	17	62700	TAF9,SMS,CKS2,CCL11,TIMP4,NMB,TRMT112,MUC5AC,OCA2,NDN,ITPK1,FDFT1,PDXDC1,TFF1,MORF4L2,DYRK1B,CETN2
TF	Factor: GATA-1; motif: NCWGATAACA	TF:M00346	false	0.0010607153152808265	2.9744011604837337	4433	44	11	62700	TAF9,GRPR,TRMT112,MYOT,DEDD,HLA-B,FDFT1,PSMB4,TFF1,MORF4L2,CETN2
TF	Factor: HOX11L2; motif: YAATTGNNNNNNNNNCAATTN	TF:M10651	false	0.0010607153152808265	2.9744011604837337	1729	44	7	62700	UQCRQ,CKS2,PFDN2,VCX2,MORF4L2,HLA-F,IL36A
TF	Factor: Tax/CREB; motif: RTGACGCATAYCCCC; match class: 1	TF:M00115_1	false	0.001066354963423724	2.97209820525735	2976	44	9	62700	TAF9,SMS,AMY1C,CXCR5,UBB,AMY1A,MORF4L2,DYRK1B,TGM1
TF	Factor: JUNB:FRA-2; motif: NRTGASTCAT; match class: 1	TF:M08923_1	false	0.0010698801716925584	2.970664861274523	1732	44	7	62700	TNNT3,LGALS2,AMY1C,DEDD,AMY1A,TFF1,IL36A
TF	Factor: AP-4; motif: NCAGCTGYNGNCN	TF:M01860	false	0.0010701864285733813	2.970540560774457	6079	44	13	62700	TNNT3,UQCRQ,CCL11,TIMP4,NMB,CXCR5,HLA-B,OCA2,UBB,CCL26,FDFT1,PDXDC1,TGM1
TF	Factor: ETV4; motif: ACCGGAAGTN	TF:M03982	false	0.0010837043481502992	2.9650891841076668	6967	44	14	62700	TNNT3,TAF9,SMS,UQCRQ,CKS2,TRMT112,HLA-B,ITPK1,UBB,FDFT1,PSMB4,PDXDC1,DYRK1B,IL36A
TF	Factor: C/EBP; motif: NNNTKNNGNAAN; match class: 1	TF:M00770_1	false	0.0010861665455428767	2.9641035778183618	1211	44	6	62700	MYOT,CXCR5,CCL26,PSMB4,PDXDC1,CETN2
TF	Factor: Oct-1; motif: TATGCAAATN	TF:M00342	false	0.0010880196069553588	2.963363278244646	2986	44	9	62700	SPAG11B,TAF9,AMY1C,GRPR,TRMT112,DEDD,NDN,AMY1A,VCX2
TF	Factor: MAF; motif: NGCTGAGTCAN	TF:M00983	false	0.0010979424440985977	2.9594204257015364	6097	44	13	62700	SPAG11B,TNNT3,TAF9,NMB,CXCR5,DEDD,ITPK1,CCL26,FDFT1,VCX2,DYRK1B,IL36A,CETN2
TF	Factor: MaFA; motif: TCTGCTGASCNN	TF:M07325	false	0.0010987244269329039	2.9591112201058163	5256	44	12	62700	TAF9,CCL11,AMY1C,TRMT112,CXCR5,DEDD,HLA-B,SST,AMY1A,VCX2,IL36A,CETN2
TF	Factor: Erm:C/EBPdelta; motif: RSCGGAWRTTGCGYAAY	TF:M08458	false	0.001102405571948115	2.9576586003528096	9836	44	17	62700	TAF9,UQCRQ,CKS2,AMY1C,NMB,TRMT112,DEDD,PFDN2,NDN,UBB,CCL26,FDFT1,AMY1A,PSMB4,PDXDC1,MORF4L2,CETN2
TF	Factor: HTF4; motif: CASCTGB	TF:M02018	false	0.0011094673120399768	2.954885488754001	8857	44	16	62700	SMS,NMB,TRMT112,MYOT,CIDEA,HLA-B,MUC5AC,PFDN2,NDN,RPA4,CCL26,PDXDC1,TFF1,VCX2,DYRK1B,TGM1
TF	Factor: MRF4; motif: CASCTGC	TF:M03831	false	0.0011094673120399768	2.954885488754001	8857	44	16	62700	SMS,NMB,TRMT112,MYOT,CIDEA,HLA-B,MUC5AC,PFDN2,NDN,RPA4,CCL26,PDXDC1,TFF1,VCX2,DYRK1B,TGM1
TF	Factor: Sp3; motif: ASMCTTGGGSRGGG	TF:M00665	false	0.0011133897241047664	2.953352791278758	7908	44	15	62700	TNNT3,TAF9,UQCRQ,TRMT112,CIDEA,MUC5AC,OCA2,NDN,CCL26,SST,PDXDC1,TFF1,VCX2,MORF4L2,TGM1
TF	Factor: jdp2; motif: NRTGAYGTCAYN	TF:M11296	false	0.0011133897241047664	2.953352791278758	2998	44	9	62700	SPAG11B,AMY1C,HLA-B,OCA2,SST,AMY1A,TFF1,MORF4L2,TGM1
TF	Factor: ICSBP; motif: RAARTGAAACTG	TF:M00699	false	0.001115378680093625	2.9525776610872265	1219	44	6	62700	TAF9,CKS2,AMY1C,TRMT112,MYOT,AMY1A
TF	Factor: HOXD13; motif: NNNYYAATAAAANNNN	TF:M01404	false	0.001133343299054064	2.945638518819914	4475	44	11	62700	TAF9,CCL11,GRPR,TIMP4,HLA-B,NDN,RPA4,PDXDC1,TFF1,HLA-F,CETN2
TF	Factor: Ets; motif: ACTTCCTS	TF:M00971	false	0.0011335080664270803	2.94557538493993	2350	44	8	62700	TNNT3,GRPR,NDN,ITPK1,PDXDC1,TFF1,VCX2,MORF4L2
TF	Factor: MafG; motif: CMATGACTCAGCAGA	TF:M07048	false	0.0011432210861627471	2.941869773790502	7012	44	14	62700	SMS,CKS2,CCL11,GRPR,TIMP4,NMB,TRMT112,PFDN2,ITPK1,CCL26,VCX2,DYRK1B,TGM1,CETN2
TF	Factor: AR; motif: GGAACGGWACATGTTCT	TF:M08190	false	0.0011462934198714528	2.9407042005882826	7934	44	15	62700	TAF9,LGALS2,AMY1C,GRPR,TIMP4,MYOT,CIDEA,ITPK1,UBB,AMY1A,PSMB4,TFF1,MORF4L2,DYRK1B,CETN2
TF	Factor: SCMH1; motif: NGCTGTCCNYGGTGCTGN	TF:M12727	false	0.001152304978770869	2.9384325616523967	3015	44	9	62700	CKS2,AMY1C,TIMP4,CIDEA,UBB,SST,AMY1A,PDXDC1,DYRK1B
TF	Factor: TCF11:MafG; motif: NNNNNATGACTCAGCANTTNNG	TF:M00284	false	0.0011556557505777675	2.937171515301134	4488	44	11	62700	SPAG11B,LGALS2,CCL11,TIMP4,NMB,CIDEA,CXCR5,PFDN2,UBB,CCL26,VCX2
TF	Factor: OCT-2; motif: ATGMATATGCWAAT	TF:M08836	false	0.001156702019790841	2.936778506068173	3729	44	10	62700	SPAG11B,UQCRQ,GRPR,TRMT112,MYOT,NDN,FDFT1,SST,VCX2,MORF4L2
TF	Factor: Oct-1; motif: MKVATTTGCATATT	TF:M00161	false	0.0011574937630825658	2.9364813404103316	3018	44	9	62700	SPAG11B,UQCRQ,CCL11,GRPR,TRMT112,DEDD,NDN,VCX2,IL36A
TF	Factor: HOXC11; motif: NGYMATWAANN	TF:M10816	false	0.001159001793719262	2.935915891903725	5296	44	12	62700	TNNT3,TAF9,SMS,TIMP4,HLA-B,PFDN2,NDN,SST,PSMB4,MORF4L2,HLA-F,CETN2
TF	Factor: Erm; motif: ACCGGAAGTN	TF:M02069	false	0.001159001793719262	2.935915891903725	7025	44	14	62700	TNNT3,TAF9,SMS,UQCRQ,CKS2,TRMT112,HLA-B,ITPK1,UBB,FDFT1,PDXDC1,MORF4L2,DYRK1B,IL36A
TF	Factor: ZABC1; motif: NNTGNMCTTTGNNCYNNN	TF:M12683	false	0.0011590388555253153	2.9359020045390967	4492	44	11	62700	TAF9,CKS2,LGALS2,NMB,CXCR5,PFDN2,ITPK1,RPA4,DYRK1B,HLA-F,IL36A
TF	Factor: p53; motif: RGRCAWGNCY	TF:M00761	false	0.0011644477106505296	2.9338800086198984	3022	44	9	62700	SPAG11B,TAF9,AMY1C,MUC5AC,PFDN2,NDN,AMY1A,MORF4L2,TGM1
TF	Factor: FOXA1; motif: NWGTAAACATNN	TF:M12506	false	0.001178029242843855	2.9288439286931527	3741	44	10	62700	UQCRQ,CKS2,AMY1C,GRPR,DEDD,HLA-B,MUC5AC,NDN,FDFT1,AMY1A
TF	Factor: c-Ets-1(p54); motif: NCMGGAWGYN	TF:M00032	false	0.001178029242843855	2.9288439286931527	7961	44	15	62700	SPAG11B,TNNT3,UQCRQ,CKS2,TIMP4,TRMT112,CXCR5,DEDD,MUC5AC,OCA2,PFDN2,UBB,FDFT1,PDXDC1,HLA-F
TF	Factor: Elf-1; motif: ACTTCCGGG	TF:M04714	false	0.001190162508611216	2.9243937345952706	7969	44	15	62700	TNNT3,TAF9,SMS,UQCRQ,CKS2,TRMT112,CIDEA,HLA-B,ITPK1,UBB,FDFT1,PSMB4,PDXDC1,DYRK1B,IL36A
TF	Factor: TEF-3; motif: GNTATTTTT; match class: 1	TF:M07270_1	false	0.0012002300116690737	2.9207355179304337	4513	44	11	62700	UQCRQ,CKS2,CCL11,GRPR,TRMT112,MYOT,CXCR5,PFDN2,TFF1,MORF4L2,HLA-F
TF	Factor: Oct3; motif: NNWTATGYWAATKANN	TF:M11935	false	0.0012012150616602392	2.920379230956139	3037	44	9	62700	UQCRQ,CCL11,TRMT112,CXCR5,DEDD,NDN,RPA4,VCX2,CETN2
TF	Factor: C/EBPbeta; motif: NNTTKCNNMAN	TF:M07315	false	0.0012030039334187835	2.9197329526607536	3038	44	9	62700	TNNT3,AMY1C,GRPR,MYOT,CCL26,AMY1A,PSMB4,PDXDC1,CETN2
TF	Factor: Elf-1; motif: NNANCCGGAAGTGS	TF:M09900	false	0.0012058815405575414	2.9186953528998574	5324	44	12	62700	TNNT3,TAF9,SMS,UQCRQ,CKS2,TIMP4,TRMT112,FDFT1,PSMB4,PDXDC1,HLA-F,IL36A
TF	Factor: LRH1; motif: NNRRCCTTGVAN	TF:M01142	false	0.0012065894714763008	2.9184404685933707	3040	44	9	62700	UQCRQ,CKS2,TIMP4,CIDEA,MUC5AC,ITPK1,RPA4,TFF1,CETN2
TF	Factor: STAT6; motif: TTCTSWGGAAN; match class: 1	TF:M10083_1	false	0.0012073107103887774	2.918180946603608	422	44	4	62700	HLA-B,OCA2,CCL26,VCX2
TF	Factor: SREBP-1; motif: RTCACCCCAY	TF:M07405	false	0.0012084118254589997	2.917785033393411	7062	44	14	62700	SPAG11B,UQCRQ,CKS2,LGALS2,CCL11,OCA2,UBB,CCL26,FDFT1,PDXDC1,TFF1,VCX2,HLA-F,IL36A
TF	Factor: PU.1; motif: WGAGGAAG	TF:M00658	false	0.0012084118254589997	2.917785033393411	4520	44	11	62700	UQCRQ,TIMP4,CXCR5,MUC5AC,NDN,CCL26,TFF1,VCX2,MORF4L2,DYRK1B,HLA-F
TF	Factor: PPAR; motif: TGACCTTTGNCCY	TF:M00763	false	0.0012213354646767962	2.9131650318391085	5334	44	12	62700	SPAG11B,SMS,CKS2,LGALS2,GRPR,NMB,TRMT112,DEDD,PFDN2,SST,DYRK1B,CETN2
TF	Factor: T3R-beta; motif: NTGACCTNRNYNAGGTCAN	TF:M11820	false	0.0012264075789471252	2.9113651742946267	5341	44	12	62700	SPAG11B,TNNT3,UQCRQ,CCL11,AMY1C,MUC5AC,UBB,CCL26,AMY1A,PDXDC1,TFF1,IL36A
TF	Factor: FOXI1; motif: GTAAACA	TF:M04244	false	0.0012264075789471252	2.9113651742946267	3769	44	10	62700	UQCRQ,CKS2,AMY1C,GRPR,DEDD,HLA-B,MUC5AC,NDN,FDFT1,AMY1A
TF	Factor: FOXL1; motif: RTAAACA	TF:M04253	false	0.0012264075789471252	2.9113651742946267	3769	44	10	62700	UQCRQ,CKS2,AMY1C,GRPR,DEDD,HLA-B,MUC5AC,NDN,FDFT1,AMY1A
TF	Factor: FOXD2; motif: GTAAACA	TF:M04239	false	0.0012264075789471252	2.9113651742946267	3769	44	10	62700	UQCRQ,CKS2,AMY1C,GRPR,DEDD,HLA-B,MUC5AC,NDN,FDFT1,AMY1A
TF	Factor: FOXO1A; motif: NGTAAACAN	TF:M12607	false	0.0012264075789471252	2.9113651742946267	3766	44	10	62700	UQCRQ,CKS2,AMY1C,GRPR,DEDD,HLA-B,MUC5AC,NDN,FDFT1,AMY1A
TF	Factor: p54NRB; motif: GRNNNMGGATGRMNNCGGA	TF:M07611	false	0.0012264075789471252	2.9113651742946267	7078	44	14	62700	TNNT3,SMS,NMB,TRMT112,DEDD,NDN,ITPK1,CCL26,FDFT1,TFF1,VCX2,DYRK1B,TGM1,IL36A
TF	Factor: E2F-1; motif: NTTTCGCGCS	TF:M00940	false	0.0012264075789471252	2.9113651742946267	8001	44	15	62700	TNNT3,TAF9,SMS,CKS2,TRMT112,CIDEA,CXCR5,NDN,UBB,RPA4,FDFT1,SST,PSMB4,TGM1,CETN2
TF	Factor: FOXO6; motif: GTAAACA	TF:M04265	false	0.0012264075789471252	2.9113651742946267	3769	44	10	62700	UQCRQ,CKS2,AMY1C,GRPR,DEDD,HLA-B,MUC5AC,NDN,FDFT1,AMY1A
TF	Factor: FOXK1; motif: GTAAACA	TF:M12606	false	0.0012264075789471252	2.9113651742946267	3769	44	10	62700	UQCRQ,CKS2,AMY1C,GRPR,DEDD,HLA-B,MUC5AC,NDN,FDFT1,AMY1A
TF	Factor: FOXO1; motif: GTAAACAW	TF:M04255	false	0.0012264075789471252	2.9113651742946267	3769	44	10	62700	UQCRQ,CKS2,AMY1C,GRPR,DEDD,HLA-B,MUC5AC,NDN,FDFT1,AMY1A
TF	Factor: FOXP3; motif: RTAAACA	TF:M04267	false	0.0012264075789471252	2.9113651742946267	3769	44	10	62700	UQCRQ,CKS2,AMY1C,GRPR,DEDD,HLA-B,MUC5AC,NDN,FDFT1,AMY1A
TF	Factor: ZNF449; motif: NNNAGCCCARCC	TF:M09837	false	0.001226626433723906	2.911287680528413	5343	44	12	62700	TNNT3,TAF9,LGALS2,TIMP4,NMB,CIDEA,DEDD,MUC5AC,PFDN2,NDN,PDXDC1,TGM1
TF	Factor: PHB; motif: NCCCAGCCCCY	TF:M12725	false	0.0012280084197764205	2.9107986554669174	9957	44	17	62700	TNNT3,TAF9,SMS,CKS2,LGALS2,TIMP4,CIDEA,HLA-B,MUC5AC,OCA2,NDN,CCL26,PDXDC1,TFF1,VCX2,DYRK1B,IL36A
TF	Factor: GR; motif: RGRACATTNTGTYC	TF:M04750	false	0.0012415243247630666	2.9060447670422533	5351	44	12	62700	SPAG11B,TNNT3,CCL11,GRPR,TIMP4,CXCR5,OCA2,PFDN2,RPA4,PSMB4,VCX2,MORF4L2
TF	Factor: JunD; motif: NRTGACGCAYN	TF:M11271	false	0.00124751030927554	2.903955856732244	7094	44	14	62700	SPAG11B,TAF9,SMS,UQCRQ,CKS2,TIMP4,HLA-B,PFDN2,UBB,RPA4,PDXDC1,TFF1,VCX2,MORF4L2
TF	Factor: DEC1; motif: GTCACGTGAC; match class: 1	TF:M11073_1	false	0.0012543883437400026	2.9015679902726124	5358	44	12	62700	TAF9,UQCRQ,AMY1C,GRPR,MYOT,MUC5AC,PFDN2,CCL26,AMY1A,VCX2,MORF4L2,DYRK1B
TF	Factor: Sox-2; motif: NNCCTTTGTNYYN	TF:M10067	false	0.0012672361586080932	2.897142443661835	6216	44	13	62700	TNNT3,UQCRQ,CKS2,CCL11,TIMP4,NMB,HLA-B,PFDN2,RPA4,CCL26,FDFT1,PSMB4,DYRK1B
TF	Factor: USF; motif: GYCACGTGNC	TF:M00187	false	0.001271549203735793	2.8956668297489925	3789	44	10	62700	TAF9,TRMT112,MYOT,PFDN2,FDFT1,PDXDC1,VCX2,MORF4L2,DYRK1B,CETN2
TF	Factor: USF; motif: NRCCACGTGASN	TF:M00796	false	0.0012726929947054206	2.895276346374156	2405	44	8	62700	TAF9,UQCRQ,MYOT,CIDEA,PFDN2,VCX2,MORF4L2,DYRK1B
TF	Factor: VSX1; motif: NGCYAATTRNN	TF:M04450	false	0.0012733707304608702	2.8950451369956767	7111	44	14	62700	TNNT3,CKS2,CCL11,TRMT112,MYOT,CXCR5,DEDD,HLA-B,PFDN2,SST,PSMB4,VCX2,MORF4L2,CETN2
TF	Factor: NFE2L2; motif: RTGACWCAGCA	TF:M02263	false	0.0012736954906991949	2.894934388732409	3072	44	9	62700	LGALS2,AMY1C,TIMP4,NMB,UBB,RPA4,SST,AMY1A,VCX2
TF	Factor: JunB; motif: NRRTGASTCAK	TF:M07103	false	0.001276268735732104	2.8940578693788104	2407	44	8	62700	SPAG11B,TNNT3,NMB,CXCR5,DEDD,CCL26,FDFT1,IL36A
TF	Factor: TEF-3:C/EBPbeta; motif: RTTGCGYAAYNNNNNGGAATGY	TF:M08626	false	0.0012849195608696242	2.8911240593863163	7119	44	14	62700	TNNT3,UQCRQ,AMY1C,GRPR,MYOT,CIDEA,UBB,CCL26,SST,AMY1A,PDXDC1,TGM1,IL36A,CETN2
TF	Factor: GCMa:Erg; motif: ATGCGGGCGGAARKG; match class: 1	TF:M08487_1	false	0.001285683455354891	2.890865944720318	9009	44	16	62700	TAF9,SMS,CCL11,NMB,TRMT112,CIDEA,DEDD,HLA-B,MUC5AC,OCA2,NDN,ITPK1,UBB,PDXDC1,MORF4L2,TGM1
TF	Factor: USF2; motif: NNNCCACGTGACN	TF:M03860	false	0.001285683455354891	2.890865944720318	3798	44	10	62700	TAF9,UQCRQ,MYOT,DEDD,MUC5AC,PFDN2,FDFT1,VCX2,MORF4L2,DYRK1B
TF	Factor: DEC1; motif: NCNCACRTGNSC	TF:M08870	false	0.001285683455354891	2.890865944720318	8049	44	15	62700	TAF9,CCL11,GRPR,MYOT,CIDEA,DEDD,MUC5AC,OCA2,ITPK1,FDFT1,SST,VCX2,MORF4L2,DYRK1B,TGM1
TF	Factor: ipf1; motif: GHNNTAATGACM; match class: 1	TF:M00436_1	false	0.001285683455354891	2.890865944720318	432	44	4	62700	TNNT3,DEDD,PDXDC1,MORF4L2
TF	Factor: C-FOS; motif: NNNKATGACGTCATNNN	TF:M08947	false	0.0012903257201189518	2.889300645829085	7125	44	14	62700	SPAG11B,TAF9,UQCRQ,CCL11,CXCR5,HLA-B,OCA2,UBB,SST,TFF1,VCX2,TGM1,IL36A,CETN2
TF	Factor: EVX1; motif: NTCATTAN	TF:M10864	false	0.0012919125351826338	2.8887668878683006	5382	44	12	62700	TNNT3,TAF9,TIMP4,MYOT,CXCR5,DEDD,NDN,ITPK1,PSMB4,PDXDC1,VCX2,MORF4L2
TF	Factor: FOXK1; motif: NWYGTAAAYAR	TF:M11588	false	0.0012974264972895136	2.8869172367363682	5385	44	12	62700	UQCRQ,CKS2,LGALS2,AMY1C,GRPR,DEDD,HLA-B,MUC5AC,NDN,FDFT1,AMY1A,CETN2
TF	Factor: FOXO1A; motif: TTGTTTWN; match class: 1	TF:M07286_1	false	0.0013147173927624204	2.8811675916260926	1270	44	6	62700	TAF9,AMY1C,MYOT,RPA4,CCL26,AMY1A
TF	Factor: ATF2; motif: VGTGACGTMACN; match class: 1	TF:M00179_1	false	0.0013155788607084854	2.8808831135653445	1812	44	7	62700	TAF9,CKS2,UBB,SST,PDXDC1,VCX2,MORF4L2
TF	Factor: CART1; motif: NGNNYTAATTARTNNNN	TF:M01362	false	0.0013302125644065767	2.876078954391904	4587	44	11	62700	TNNT3,CKS2,CCL11,MYOT,HLA-B,PFDN2,RPA4,CCL26,SST,VCX2,MORF4L2
TF	Factor: LRF; motif: NGNAGNGGGTYN	TF:M04617	false	0.0013397990892070717	2.872960321777399	6261	44	13	62700	SPAG11B,TNNT3,TAF9,SMS,TRMT112,CIDEA,HLA-B,MUC5AC,OCA2,NDN,ITPK1,PSMB4,TFF1
TF	Factor: Fli-1:FIGLA; motif: NCCGGAARCASSTGN	TF:M08284	false	0.0013466076691475933	2.8707589164839975	8088	44	15	62700	SPAG11B,TNNT3,CKS2,AMY1C,GRPR,TRMT112,CIDEA,HLA-B,RPA4,AMY1A,PDXDC1,VCX2,DYRK1B,TGM1,IL36A
TF	Factor: C/EBPbeta; motif: NATTGCRYAAYN	TF:M09597	false	0.0013499212775143043	2.869691557236847	3102	44	9	62700	AMY1C,GRPR,MYOT,CXCR5,CCL26,AMY1A,PSMB4,PDXDC1,CETN2
TF	Factor: DEC2; motif: SNTCACGTGS	TF:M01843	false	0.001362456639626306	2.8656773103142026	3830	44	10	62700	TAF9,UQCRQ,TRMT112,MYOT,CIDEA,MUC5AC,PFDN2,VCX2,MORF4L2,DYRK1B
TF	Factor: Oct3; motif: NNTTATGYWAATKARN	TF:M11932	false	0.001363603973402832	2.865311741951499	3107	44	9	62700	UQCRQ,CCL11,TRMT112,MYOT,CXCR5,DEDD,NDN,VCX2,CETN2
TF	Factor: TFAP2A; motif: NNNNGCCYSAGGGCA	TF:M07231	false	0.001368260838445107	2.863831102982089	5421	44	12	62700	TAF9,UQCRQ,CKS2,AMY1C,MUC5AC,ITPK1,FDFT1,AMY1A,PDXDC1,TFF1,TGM1,HLA-F
TF	Factor: PPARgamma:RXRalpha,; motif: AAGTAGGTCACNGTGACCYACTT	TF:M00515	false	0.001368260838445107	2.863831102982089	8103	44	15	62700	UQCRQ,LGALS2,CCL11,NMB,MYOT,HLA-B,MUC5AC,PFDN2,NDN,UBB,CCL26,SST,PSMB4,TFF1,IL36A
TF	Factor: RelA-p65; motif: AAATCCCCT	TF:M04814	false	0.001376411578672529	2.8612516826564285	4609	44	11	62700	SPAG11B,SMS,LGALS2,CCL11,GRPR,CXCR5,DEDD,UBB,PDXDC1,TGM1,CETN2
TF	Factor: Elk-1:ETV7; motif: ANSCGGACGGATDTCCGGNT	TF:M08214	false	0.0013777584625746428	2.8608269127371257	8110	44	15	62700	SMS,UQCRQ,CKS2,GRPR,TIMP4,CIDEA,NDN,UBB,CCL26,FDFT1,PSMB4,PDXDC1,TFF1,VCX2,IL36A
TF	Factor: Sox-8; motif: NGAACAATRN	TF:M11629	false	0.0013777584625746428	2.8608269127371257	1284	44	6	62700	TAF9,SMS,AMY1C,AMY1A,IL36A,CETN2
TF	Factor: Sp2; motif: TGGGCGCGCCCA	TF:M06948	false	0.0013777584625746428	2.8608269127371257	9076	44	16	62700	SMS,UQCRQ,CKS2,AMY1C,MUC5AC,OCA2,NDN,ITPK1,UBB,FDFT1,SST,AMY1A,PSMB4,TFF1,HLA-F,CETN2
TF	Factor: SMAD; motif: TGTCTGNNN	TF:M08897	false	0.0013869219861498592	2.8579479671440957	4615	44	11	62700	SPAG11B,TNNT3,AMY1C,TIMP4,MUC5AC,OCA2,SST,AMY1A,TFF1,TGM1,CETN2
TF	Factor: SP1; motif: GGGGYGGGGNS	TF:M01303	false	0.0013876719715500319	2.857713183580301	8118	44	15	62700	TAF9,SMS,UQCRQ,CKS2,TIMP4,CIDEA,DEDD,ITPK1,PSMB4,PDXDC1,VCX2,MORF4L2,DYRK1B,HLA-F,CETN2
TF	Factor: mbnl2; motif: NYGCYTYGCYTN	TF:M12136	false	0.0013876719715500319	2.857713183580301	5433	44	12	62700	TNNT3,TAF9,SMS,LGALS2,TIMP4,NMB,OCA2,ITPK1,PSMB4,VCX2,TGM1,CETN2
TF	Factor: GATA-1; motif: MNAGATAANR	TF:M00347	false	0.0013883213897739612	2.8575099851431762	4617	44	11	62700	TAF9,UQCRQ,GRPR,MYOT,CXCR5,HLA-B,FDFT1,PDXDC1,TFF1,MORF4L2,CETN2
TF	Factor: GATA2; motif: NNNTTCTTATCTSN	TF:M07213	false	0.001396399272637222	2.8549903860750767	3847	44	10	62700	SPAG11B,UQCRQ,GRPR,MYOT,CXCR5,HLA-B,CCL26,FDFT1,MORF4L2,CETN2
TF	Factor: Gli2; motif: GACCACCCANG	TF:M01703	false	0.0013980430839561906	2.8544794445873936	3848	44	10	62700	SPAG11B,TAF9,SMS,CCL11,CXCR5,MUC5AC,ITPK1,UBB,FDFT1,VCX2
TF	Factor: NF-Y; motif: NCTGATTGGYTASY	TF:M00209	false	0.0014026157461446535	2.8530612899022665	3850	44	10	62700	SPAG11B,CKS2,PFDN2,UBB,RPA4,FDFT1,VCX2,MORF4L2,DYRK1B,HLA-F
TF	Factor: HOXB6; motif: GTCGTTAN	TF:M10692	false	0.0014063060019376661	2.85192016971915	5444	44	12	62700	TNNT3,TAF9,UQCRQ,CKS2,MYOT,NDN,UBB,RPA4,TFF1,VCX2,MORF4L2,DYRK1B
TF	Factor: pax-2; motif: NSGTCACGCWTSANYGMNYN	TF:M11876	false	0.0014063060019376661	2.85192016971915	6303	44	13	62700	SPAG11B,SMS,UQCRQ,AMY1C,TIMP4,TRMT112,PFDN2,RPA4,FDFT1,AMY1A,PSMB4,TFF1,MORF4L2
TF	Factor: Dlx-6; motif: NTCRTTAN	TF:M10593	false	0.0014063060019376661	2.85192016971915	7200	44	14	62700	TNNT3,TAF9,UQCRQ,CKS2,TIMP4,TRMT112,MYOT,DEDD,NDN,ITPK1,UBB,RPA4,VCX2,MORF4L2
TF	Factor: HOXD4; motif: RTCRTTAN	TF:M10713	false	0.0014138346590558569	2.849601376153141	3856	44	10	62700	TNNT3,TAF9,CCL11,CXCR5,DEDD,NDN,PSMB4,PDXDC1,VCX2,MORF4L2
TF	Factor: ZNF647; motif: NTAGGCCTAN	TF:M12285	false	0.0014300308345047965	2.844654598121713	1296	44	6	62700	LGALS2,TIMP4,UBB,FDFT1,TFF1,IL36A
TF	Factor: E2F; motif: TTTSGCGC	TF:M00050	false	0.0014300308345047965	2.844654598121713	7214	44	14	62700	TAF9,SMS,UQCRQ,CCL11,TRMT112,HLA-B,NDN,UBB,RPA4,SST,PSMB4,VCX2,TGM1,CETN2
TF	Factor: NFATc3; motif: NAYGGAAANW	TF:M11987	false	0.0014326933064527769	2.843846768130634	2461	44	8	62700	TAF9,AMY1C,TIMP4,NMB,UBB,AMY1A,PDXDC1,MORF4L2
TF	Factor: Sox-10; motif: CWTTGTN	TF:M01131	false	0.001434859523810633	2.843190615320372	9119	44	16	62700	TAF9,UQCRQ,CKS2,LGALS2,CCL11,TIMP4,NMB,HLA-B,OCA2,PFDN2,RPA4,PSMB4,PDXDC1,TFF1,VCX2,IL36A
TF	Factor: IRF-8; motif: NYGAAASYGAAACYN	TF:M11682	false	0.0014400266418905688	2.8416294729609803	3867	44	10	62700	SPAG11B,SMS,CKS2,TRMT112,DEDD,HLA-B,MUC5AC,VCX2,MORF4L2,HLA-F
TF	Factor: ERM; motif: NNCACTTCCGGNN	TF:M12603	false	0.0014415049033701692	2.841183875993092	7222	44	14	62700	TNNT3,TAF9,SMS,UQCRQ,CKS2,TIMP4,TRMT112,HLA-B,ITPK1,FDFT1,PDXDC1,DYRK1B,HLA-F,IL36A
TF	Factor: HOXB2:rfx5; motif: NYMATTANNNCNYRGCAACN	TF:M08602	false	0.0014455386415055695	2.839970294468358	180	44	3	62700	AMY1C,HLA-B,AMY1A
TF	Factor: CPEB1; motif: AATAAAAA	TF:M04514	false	0.0014607849838926736	2.835413704107469	4652	44	11	62700	SPAG11B,GRPR,TIMP4,CXCR5,HLA-B,NDN,UBB,FDFT1,PSMB4,PDXDC1,HLA-F
TF	Factor: Elk-1:FOXI1; motif: ACCGGAAGTRTMAACAN	TF:M08216	false	0.0014628193237823815	2.8348093112840704	7234	44	14	62700	TNNT3,TAF9,AMY1C,TIMP4,TRMT112,MYOT,MUC5AC,NDN,CCL26,FDFT1,AMY1A,PSMB4,MORF4L2,HLA-F
TF	Factor: Elk-1:Pax-5; motif: ACCGGAACYACGCWTSANYG; match class: 1	TF:M08225_1	false	0.001466738337869486	2.8336473562011584	8172	44	15	62700	CKS2,NMB,TRMT112,CIDEA,CXCR5,DEDD,MUC5AC,PFDN2,NDN,UBB,FDFT1,PDXDC1,TFF1,VCX2,MORF4L2
TF	Factor: Zbtb44; motif: CKGTGA; match class: 1	TF:M05405_1	false	0.0014750004573633017	2.8312078450211895	7242	44	14	62700	TNNT3,CCL11,TIMP4,NMB,MYOT,PFDN2,CCL26,SST,PSMB4,VCX2,DYRK1B,TGM1,IL36A,CETN2
TF	Factor: XBP-1; motif: WNNGMCACGTC; match class: 1	TF:M01770_1	false	0.001488416498983678	2.827275524502523	4665	44	11	62700	TAF9,CKS2,MYOT,DEDD,PFDN2,ITPK1,UBB,PDXDC1,VCX2,MORF4L2,CETN2
TF	Factor: CLOCK:BMAL; motif: MCACGTGR	TF:M01116	false	0.001493357581443668	2.8258361888900327	836	44	5	62700	TAF9,AMY1C,RPA4,FDFT1,AMY1A
TF	Factor: Pax-2; motif: CAYSCCTSAGT; match class: 1	TF:M03839_1	false	0.0015166924119815897	2.819102486005424	839	44	5	62700	AMY1C,TIMP4,ITPK1,AMY1A,TGM1
TF	Factor: E2F; motif: TTTCGCGC; match class: 1	TF:M00425_1	false	0.0015174103749084997	2.818896950883453	5500	44	12	62700	SMS,UQCRQ,CKS2,TIMP4,CIDEA,NDN,UBB,FDFT1,SST,PSMB4,DYRK1B,CETN2
TF	Factor: HNF-4alpha; motif: NRGNNCAAAGTYCA	TF:M09626	false	0.0015174103749084997	2.818896950883453	1867	44	7	62700	CKS2,LGALS2,CXCR5,PFDN2,RPA4,PSMB4,HLA-F
TF	Factor: Nkx2-3; motif: GNCGTTRAG	TF:M10635	false	0.0015249040578952124	2.8167574798827335	4681	44	11	62700	TAF9,CKS2,GRPR,TRMT112,PFDN2,NDN,UBB,RPA4,PSMB4,VCX2,TGM1
TF	Factor: Erg; motif: ACCGGAAGTN	TF:M02062	false	0.0015319897067647078	2.8147441526605337	8211	44	15	62700	TNNT3,TAF9,SMS,UQCRQ,CKS2,TRMT112,HLA-B,PFDN2,ITPK1,UBB,FDFT1,PSMB4,PDXDC1,DYRK1B,IL36A
TF	Factor: JUN; motif: NRTGACTCA	TF:M12589	false	0.0015434163960705725	2.811516890450487	3908	44	10	62700	SPAG11B,TNNT3,NMB,CXCR5,DEDD,ITPK1,CCL26,FDFT1,VCX2,IL36A
TF	Factor: ETSLIKE; motif: NACTTCCTNN	TF:M08881	false	0.0015548170768514323	2.8083206980757485	3179	44	9	62700	SPAG11B,TNNT3,TIMP4,NDN,ITPK1,PDXDC1,TFF1,MORF4L2,HLA-F
TF	Factor: TATA; motif: STATAAAWRNNNNNN	TF:M00252	false	0.0015550178321435829	2.808264626343154	4695	44	11	62700	UQCRQ,CCL11,AMY1C,GRPR,MYOT,HLA-B,RPA4,SST,AMY1A,TFF1,VCX2
TF	Factor: CLOCKBMAL; motif: NNNWCACGTGGN	TF:M08869	false	0.0015550178321435829	2.808264626343154	1877	44	7	62700	TAF9,UQCRQ,MUC5AC,PFDN2,FDFT1,VCX2,MORF4L2
TF	Factor: STAT6; motif: TTCYYNGGAAN	TF:M07066	false	0.0015550178321435829	2.808264626343154	1877	44	7	62700	CCL11,HLA-B,NDN,ITPK1,CCL26,TGM1,HLA-F
TF	Factor: PPARgamma:RXRalpha,; motif: AAGTAGGTCACNGTGACCYACTT; match class: 1	TF:M00515_1	false	0.0015564981966660807	2.807851378147816	4696	44	11	62700	UQCRQ,NMB,MYOT,HLA-B,MUC5AC,PFDN2,NDN,SST,PSMB4,TFF1,IL36A
TF	Factor: ELK1; motif: NACTTCCGSCGGAAGYN; match class: 1	TF:M03971_1	false	0.0015575517497177318	2.8075575149779506	7290	44	14	62700	SPAG11B,TAF9,SMS,NMB,TRMT112,CIDEA,ITPK1,UBB,PDXDC1,TFF1,VCX2,DYRK1B,HLA-F,IL36A
TF	Factor: HMX2; motif: SCACTTANC	TF:M10646	false	0.0015628715592037009	2.806076711949552	7293	44	14	62700	TNNT3,LGALS2,NMB,CIDEA,HLA-B,OCA2,PFDN2,NDN,UBB,RPA4,PSMB4,TFF1,TGM1,IL36A
TF	Factor: SREBP-2; motif: ATCACGTGAY	TF:M11085	false	0.0015774381358194002	2.802047663969151	3923	44	10	62700	LGALS2,TIMP4,MUC5AC,PFDN2,RPA4,CCL26,FDFT1,PSMB4,VCX2,DYRK1B
TF	Factor: ESR2; motif: AGGTCASNNTGNCCY	TF:M07210	false	0.0015774381358194002	2.802047663969151	3188	44	9	62700	CKS2,MYOT,CXCR5,PFDN2,UBB,PDXDC1,TFF1,DYRK1B,HLA-F
TF	Factor: Pbx1; motif: KTGATKGAYN; match class: 1	TF:M11041_1	false	0.0015792513707809542	2.8015487374683605	187	44	3	62700	TNNT3,CCL11,SST
TF	Factor: HPX42B; motif: CGATTANCG	TF:M10680	false	0.0015816633805479843	2.800885940260688	1328	44	6	62700	SMS,RPA4,FDFT1,MORF4L2,DYRK1B,CETN2
TF	Factor: FOXO1A:Elk-1; motif: RWMAACAGGAAGTN	TF:M08299	false	0.0015829124160545549	2.800543114371066	7305	44	14	62700	SPAG11B,SMS,AMY1C,TRMT112,CXCR5,OCA2,NDN,ITPK1,CCL26,FDFT1,AMY1A,TFF1,VCX2,HLA-F
TF	Factor: USF2; motif: AAGTCACG	TF:M04810	false	0.0015984384718693647	2.7963040762155007	6408	44	13	62700	CKS2,AMY1C,TRMT112,MYOT,CXCR5,PFDN2,UBB,RPA4,AMY1A,PSMB4,VCX2,MORF4L2,CETN2
TF	Factor: NF-Y; motif: NNNRRCCAATSRGNNN; match class: 1	TF:M00287_1	false	0.0015984384718693647	2.7963040762155007	188	44	3	62700	UBB,FDFT1,HLA-F
TF	Factor: Sox-8; motif: NNAACAATRN	TF:M11628	false	0.0016001161295008462	2.7958484969870727	1332	44	6	62700	TAF9,SMS,CKS2,RPA4,IL36A,CETN2
TF	Factor: Spi-B; motif: NAWGRGGAAGTR	TF:M11374	false	0.0016149116728486083	2.7918512263009756	2518	44	8	62700	TNNT3,GRPR,TRMT112,ITPK1,PSMB4,PDXDC1,TFF1,VCX2
TF	Factor: FOXP3; motif: RWARTGTTGTTTCAKAC	TF:M00992	false	0.0016149116728486083	2.7918512263009756	189	44	3	62700	MYOT,PDXDC1,IL36A
TF	Factor: NFYC; motif: NNCCAATCANN	TF:M12455	false	0.0016149116728486083	2.7918512263009756	1335	44	6	62700	CKS2,UBB,FDFT1,MORF4L2,DYRK1B,HLA-F
TF	Factor: PURBETA; motif: NCWGRGGCTGGGG; match class: 1	TF:M12726_1	false	0.0016149116728486083	2.7918512263009756	2518	44	8	62700	TNNT3,SMS,TIMP4,CIDEA,MUC5AC,NDN,ITPK1,TGM1
TF	Factor: Oct-1; motif: NNNNNNNWATGCAAATNNNWNNA	TF:M00138	false	0.0016153893904142268	2.791722773813046	2519	44	8	62700	SPAG11B,AMY1C,GRPR,TRMT112,MYOT,DEDD,AMY1A,VCX2
TF	Factor: NFATc1; motif: NATGGAAANWNANTTTYCMN; match class: 1	TF:M04051_1	false	0.001634910412150815	2.786506040296986	1898	44	7	62700	TAF9,NMB,MYOT,NDN,ITPK1,RPA4,VCX2
TF	Factor: ZNF394; motif: NRARWRGAANNNAMWGNAAK; match class: 1	TF:M10147_1	false	0.0016386752356536134	2.7855071094796053	1899	44	7	62700	LGALS2,AMY1C,CXCR5,OCA2,AMY1A,MORF4L2,HLA-F
TF	Factor: Sox-3; motif: SNNACAATRK	TF:M11617	false	0.0016398254828325133	2.7852023689497036	3949	44	10	62700	SMS,UQCRQ,TIMP4,HLA-B,OCA2,RPA4,SST,PDXDC1,HLA-F,CETN2
TF	Factor: JunD; motif: SATGACTCATN	TF:M11269	false	0.0016636464787240385	2.7789389548787535	3957	44	10	62700	TNNT3,TAF9,LGALS2,AMY1C,NMB,MYOT,DEDD,HLA-B,AMY1A,IL36A
TF	Factor: TFAP2A; motif: NNNGCCTCAGGCNN	TF:M12485	false	0.001665715109182958	2.778399274891889	6444	44	13	62700	TAF9,CKS2,AMY1C,NMB,CXCR5,MUC5AC,PFDN2,NDN,ITPK1,FDFT1,AMY1A,PDXDC1,TGM1
TF	Factor: GATA-1; motif: NTGNNNNNNNSAGATAAGR	TF:M09621	false	0.001665715109182958	2.778399274891889	5574	44	12	62700	SPAG11B,UQCRQ,GRPR,TRMT112,CXCR5,PFDN2,RPA4,CCL26,FDFT1,SST,MORF4L2,CETN2
TF	Factor: Six-2; motif: NCGTATCRNN	TF:M11031	false	0.0016754794697727904	2.775860889356024	9276	44	16	62700	TAF9,CKS2,CCL11,AMY1C,GRPR,NMB,TRMT112,DEDD,NDN,RPA4,AMY1A,PSMB4,VCX2,DYRK1B,HLA-F,CETN2
TF	Factor: JunD; motif: NRTGAGTCAYN; match class: 1	TF:M09964_1	false	0.0016774838725955867	2.7753416464653267	864	44	5	62700	TNNT3,CXCR5,CCL26,VCX2,IL36A
TF	Factor: IRF-8; motif: NYGAAACYGAAACTN	TF:M11684	false	0.001677484163478905	2.7753415711566984	4750	44	11	62700	SPAG11B,SMS,CKS2,TRMT112,DEDD,HLA-B,MUC5AC,PSMB4,VCX2,MORF4L2,HLA-F
TF	Factor: Erg; motif: NNACCGGAARTSN	TF:M09608	false	0.0016960539753452205	2.7705603308401616	8311	44	15	62700	TNNT3,TAF9,SMS,UQCRQ,LGALS2,GRPR,TRMT112,NDN,UBB,FDFT1,PSMB4,PDXDC1,MORF4L2,DYRK1B,HLA-F
TF	Factor: E2F2; motif: AAAATGGCGCCATTTT	TF:M04517	false	0.0017018702994091928	2.7690735408420526	9292	44	16	62700	SMS,CKS2,LGALS2,CCL11,AMY1C,GRPR,NMB,TRMT112,HLA-B,OCA2,NDN,ITPK1,UBB,AMY1A,PSMB4,HLA-F
TF	Factor: GATA-3; motif: NNAGATAANAN	TF:M09938	false	0.0017029182460316986	2.768806201215065	3232	44	9	62700	TAF9,UQCRQ,GRPR,MYOT,HLA-B,FDFT1,PDXDC1,MORF4L2,CETN2
TF	Factor: ZNF383; motif: SSNGGGMGGNGSNGGS	TF:M12703	false	0.0017052968043284628	2.7682000217952734	9295	44	16	62700	TAF9,SMS,LGALS2,TRMT112,CIDEA,DEDD,OCA2,NDN,ITPK1,UBB,CCL26,PDXDC1,TFF1,VCX2,MORF4L2,HLA-F
TF	Factor: Erm; motif: NRCMGGAAGTN	TF:M11422	false	0.0017054147796095737	2.7681699776168975	4762	44	11	62700	TNNT3,TAF9,UQCRQ,CKS2,TIMP4,TRMT112,HLA-B,PSMB4,PDXDC1,DYRK1B,HLA-F
TF	Factor: IRX5; motif: NWACAYRACAWN	TF:M04378	false	0.0017071958770334978	2.7677166467620156	3975	44	10	62700	SPAG11B,UQCRQ,AMY1C,TIMP4,MUC5AC,PFDN2,FDFT1,AMY1A,TFF1,CETN2
TF	Factor: PXR; motif: AGTTCANNSAGTTC	TF:M08779	false	0.0017125842095563728	2.766348064596701	3977	44	10	62700	TAF9,CKS2,AMY1C,NMB,HLA-B,AMY1A,PSMB4,TFF1,VCX2,CETN2
TF	Factor: HOXA9; motif: DTGATTTATKGY	TF:M07450	false	0.0017180508655954545	2.7649639823438874	4768	44	11	62700	TNNT3,LGALS2,CCL11,AMY1C,TIMP4,HLA-B,SST,AMY1A,PSMB4,TFF1,IL36A
TF	Factor: PU.1; motif: NRAAAGAGGAAGTGARA	TF:M09659	false	0.0017180508655954545	2.7649639823438874	2549	44	8	62700	TNNT3,GRPR,TRMT112,NDN,ITPK1,PSMB4,TFF1,HLA-F
TF	Factor: Sox-4; motif: NYCTTTGTYYYN	TF:M10069	false	0.001726784817286305	2.7627617785226994	7386	44	14	62700	TNNT3,TAF9,UQCRQ,CKS2,LGALS2,CCL11,TIMP4,NMB,HLA-B,NDN,RPA4,CCL26,FDFT1,DYRK1B
TF	Factor: YY1; motif: CAANATGGCGGC	TF:M10436	false	0.001736424179750665	2.760344175229575	8336	44	15	62700	TNNT3,SMS,TRMT112,DEDD,HLA-B,PFDN2,UBB,RPA4,SST,PSMB4,PDXDC1,TFF1,VCX2,MORF4L2,DYRK1B
TF	Factor: AP-2; motif: GSCCSCRGGCNRNRNN	TF:M00800	false	0.001745052853764484	2.7581914146929702	9321	44	16	62700	TNNT3,SMS,CKS2,LGALS2,NMB,CIDEA,OCA2,PFDN2,NDN,ITPK1,CCL26,FDFT1,SST,PSMB4,PDXDC1,HLA-F
TF	Factor: MTF-1; motif: GTGTGCANMACTTTGCGCAC	TF:M01242	false	0.001745052853764484	2.7581914146929702	3990	44	10	62700	SPAG11B,AMY1C,GRPR,NMB,MYOT,DEDD,PFDN2,UBB,AMY1A,VCX2
TF	Factor: C/EBPalpha; motif: NGWVTKNKGYAAKNSAYA	TF:M00201	false	0.001745052853764484	2.7581914146929702	3990	44	10	62700	SMS,UQCRQ,AMY1C,MYOT,RPA4,AMY1A,PSMB4,VCX2,HLA-F,CETN2
TF	Factor: Pit-1; motif: NTAATTTATKCGY	TF:M11949	false	0.001745052853764484	2.7581914146929702	5613	44	12	62700	CKS2,CCL11,AMY1C,CXCR5,NDN,UBB,RPA4,CCL26,AMY1A,TFF1,VCX2,MORF4L2
TF	Factor: AP-4; motif: AWCAGCTGWT; match class: 1	TF:M11206_1	false	0.001745675894101516	2.758036385183207	7398	44	14	62700	SPAG11B,TNNT3,LGALS2,CCL11,GRPR,MYOT,MUC5AC,OCA2,NDN,UBB,CCL26,PDXDC1,DYRK1B,TGM1
TF	Factor: AP-4; motif: AWCAGCTGWT	TF:M11206	false	0.001745675894101516	2.758036385183207	7398	44	14	62700	SPAG11B,TNNT3,LGALS2,CCL11,GRPR,MYOT,MUC5AC,OCA2,NDN,UBB,CCL26,PDXDC1,DYRK1B,TGM1
TF	Factor: FOXJ2; motif: NNTGTTGTAAAYAN	TF:M11585	false	0.0017463090266551379	2.7578789011255123	5615	44	12	62700	TAF9,SMS,UQCRQ,LGALS2,AMY1C,NDN,UBB,AMY1A,PSMB4,PDXDC1,DYRK1B,CETN2
TF	Factor: CDP; motif: NATYGATSSS	TF:M00106	false	0.0017495378755283829	2.757076651091951	6490	44	13	62700	AMY1C,MYOT,DEDD,HLA-B,OCA2,NDN,RPA4,AMY1A,PSMB4,TFF1,MORF4L2,TGM1,IL36A
TF	Factor: CP2; motif: NTGNCTGGNN	TF:M03868	false	0.001750049022297172	2.7569497857051566	4784	44	11	62700	UQCRQ,CKS2,CXCR5,RPA4,CCL26,SST,TFF1,VCX2,MORF4L2,TGM1,HLA-F
TF	Factor: CREB1; motif: NRTGACGTR	TF:M11219	false	0.001750049022297172	2.7569497857051566	876	44	5	62700	TAF9,CKS2,GRPR,VCX2,MORF4L2
TF	Factor: HOXC-8; motif: RTCRTTAN	TF:M10729	false	0.0017512566004944208	2.7566502148451253	3995	44	10	62700	TNNT3,TAF9,UQCRQ,CKS2,MYOT,NDN,UBB,RPA4,VCX2,MORF4L2
TF	Factor: GCMa:FOXO1A; motif: GTMAATAMGGGTRN; match class: 1	TF:M08318_1	false	0.001755143212644481	2.7556874410650076	4787	44	11	62700	TAF9,SMS,CCL11,MYOT,CIDEA,CXCR5,DEDD,NDN,FDFT1,MORF4L2,IL36A
TF	Factor: Brn-3c; motif: NNTTATTAATKANKNC; match class: 1	TF:M01408_1	false	0.0017652324427129783	2.7531980993747722	1932	44	7	62700	TNNT3,CCL11,TIMP4,NDN,PDXDC1,VCX2,MORF4L2
TF	Factor: CSX; motif: NCCACTTRAN	TF:M10640	false	0.0017770482906138078	2.75030077024639	6504	44	13	62700	SPAG11B,TNNT3,GRPR,TRMT112,CIDEA,OCA2,NDN,ITPK1,FDFT1,SST,PSMB4,TFF1,TGM1
TF	Factor: AP-1; motif: NTGACTCAN	TF:M00925	false	0.0017770482906138078	2.75030077024639	2568	44	8	62700	TNNT3,NMB,CXCR5,DEDD,ITPK1,CCL26,FDFT1,IL36A
TF	Factor: P73; motif: GNNNRRRCNTGCMNNTSASN	TF:M03558	false	0.0017808101218726136	2.749382384534002	4797	44	11	62700	UQCRQ,CKS2,TIMP4,MYOT,MUC5AC,OCA2,PFDN2,ITPK1,UBB,TFF1,TGM1
TF	Factor: NR3C1; motif: NRGWACAYNRTGTWCYN	TF:M04476	false	0.0017820872561269494	2.74907103546934	7420	44	14	62700	SPAG11B,TNNT3,TAF9,GRPR,TIMP4,NMB,OCA2,PFDN2,RPA4,PSMB4,TFF1,VCX2,MORF4L2,HLA-F
TF	Factor: c-Rel; motif: NGGGAATYTCCN	TF:M03545	false	0.0017820872561269494	2.74907103546934	5633	44	12	62700	SMS,UQCRQ,CCL11,AMY1C,MYOT,CXCR5,UBB,SST,AMY1A,PSMB4,TFF1,MORF4L2
TF	Factor: ATF-3; motif: NRTGACGTCAYN	TF:M11291	false	0.0017843582832447434	2.7485179387415584	4800	44	11	62700	SPAG11B,TAF9,HLA-B,OCA2,UBB,SST,PSMB4,TFF1,VCX2,TGM1,IL36A
TF	Factor: ZNFPT1; motif: YCNNCNCWGCCNY	TF:M12721	false	0.0017853583023103492	2.7482746125485997	9352	44	16	62700	TNNT3,SMS,LGALS2,AMY1C,TIMP4,CIDEA,MUC5AC,OCA2,PFDN2,RPA4,CCL26,AMY1A,PDXDC1,TFF1,DYRK1B,TGM1
TF	Factor: E2F-4; motif: AATGGCGCCAAA	TF:M04518	false	0.0017858623572849224	2.7481520167661753	5637	44	12	62700	TAF9,SMS,CKS2,CCL11,TRMT112,DEDD,ITPK1,SST,MORF4L2,HLA-F,IL36A,CETN2
TF	Factor: JunB; motif: NNNTGAGTCAY	TF:M09631	false	0.0017873334441574692	2.747794418144244	1939	44	7	62700	TNNT3,NMB,CXCR5,DEDD,CCL26,FDFT1,IL36A
TF	Factor: NeuroD-2; motif: RMCATATGKY	TF:M01287	false	0.001827266192641362	2.7381981808498552	2582	44	8	62700	SPAG11B,AMY1C,MYOT,CXCR5,HLA-B,AMY1A,DYRK1B,CETN2
TF	Factor: ATF-2; motif: NRTGACGTMANN	TF:M11309	false	0.0018402711153268723	2.735118190459611	6534	44	13	62700	TAF9,SMS,CKS2,AMY1C,GRPR,PFDN2,UBB,SST,AMY1A,PSMB4,PDXDC1,VCX2,MORF4L2
TF	Factor: Tal-1beta:E47; motif: NNNAACAGATGKTNNN	TF:M00065	false	0.0018402711153268723	2.735118190459611	1380	44	6	62700	UQCRQ,CCL11,CXCR5,CCL26,PSMB4,DYRK1B
TF	Factor: Hey1; motif: NGCACGYGYN	TF:M11056	false	0.0018511121554417086	2.7325672673552313	2588	44	8	62700	SPAG11B,TAF9,AMY1C,MYOT,OCA2,FDFT1,AMY1A,DYRK1B
TF	Factor: AP-2alpha; motif: NGCCYSNNGSN	TF:M01857	false	0.0018562213368208602	2.7313702395241104	9389	44	16	62700	TNNT3,TAF9,SMS,CKS2,TIMP4,NMB,OCA2,NDN,ITPK1,CCL26,PSMB4,PDXDC1,TFF1,DYRK1B,HLA-F,IL36A
TF	Factor: TCF-3; motif: NCTTTGWTNTKYW	TF:M01594	false	0.0018598652011834044	2.730518531321693	4828	44	11	62700	TNNT3,TAF9,CCL11,AMY1C,TIMP4,MYOT,HLA-B,NDN,FDFT1,AMY1A,HLA-F
TF	Factor: CREM; motif: NRTGACGYMA	TF:M12592	false	0.001863507436860951	2.729668869729981	6545	44	13	62700	TAF9,SMS,UQCRQ,CKS2,GRPR,DEDD,PFDN2,UBB,SST,PSMB4,PDXDC1,VCX2,MORF4L2
TF	Factor: IRF-4; motif: GAAARTA	TF:M01883	false	0.0018643724266197983	2.72946732874708	8411	44	15	62700	UQCRQ,CCL11,AMY1C,GRPR,MYOT,CIDEA,CXCR5,UBB,RPA4,CCL26,SST,AMY1A,PSMB4,MORF4L2,IL36A
TF	Factor: Oct-2; motif: NTATGCGCATAN	TF:M11895	false	0.0018682944616271165	2.728554673619071	4037	44	10	62700	SPAG11B,TAF9,CXCR5,OCA2,UBB,CCL26,FDFT1,SST,HLA-F,IL36A
TF	Factor: AP-4; motif: CWCAGCTGGN	TF:M00176	false	0.0018742541216855435	2.727171525420722	2595	44	8	62700	NMB,DEDD,OCA2,NDN,TFF1,VCX2,TGM1,CETN2
TF	Factor: Erg; motif: NACCGGAARYN; match class: 1	TF:M11392_1	false	0.0018799635645672264	2.725850567683521	3293	44	9	62700	TNNT3,SMS,UQCRQ,CKS2,TRMT112,PFDN2,UBB,FDFT1,PDXDC1
TF	Factor: c-MAF; motif: NNAWNTGCTGASNNNGCNN	TF:M09982	false	0.0018802419927755462	2.725786252138609	1959	44	7	62700	TIMP4,TRMT112,MYOT,CXCR5,SST,PDXDC1,DYRK1B
TF	Factor: C/EBP; motif: NTTRCNNAANNN; match class: 1	TF:M00912_1	false	0.0018817744458876917	2.725432433393772	895	44	5	62700	AMY1C,GRPR,MYOT,AMY1A,CETN2
TF	Factor: HOXA6; motif: RTCRTTAN	TF:M10695	false	0.0018817744458876917	2.725432433393772	6556	44	13	62700	TNNT3,TAF9,UQCRQ,CKS2,TIMP4,MYOT,NDN,UBB,RPA4,TFF1,VCX2,MORF4L2,DYRK1B
TF	Factor: STAT3; motif: NTTCCYGGAAN	TF:M09664	false	0.0018817744458876917	2.725432433393772	5678	44	12	62700	TNNT3,TAF9,UQCRQ,TIMP4,MYOT,CIDEA,CXCR5,ITPK1,UBB,MORF4L2,DYRK1B,CETN2
TF	Factor: TBP; motif: NGNNTATAAAA; match class: 1	TF:M03581_1	false	0.001894889053005251	2.722416213177792	1963	44	7	62700	CCL11,GRPR,HLA-B,SST,PSMB4,MORF4L2,HLA-F
TF	Factor: BTEB2; motif: WGGGTGKGGCNGGN	TF:M09972	false	0.001894889053005251	2.722416213177792	9416	44	16	62700	SPAG11B,TNNT3,TAF9,SMS,LGALS2,NMB,CIDEA,DEDD,MUC5AC,OCA2,NDN,CCL26,PSMB4,TFF1,MORF4L2,DYRK1B
TF	Factor: TIEG1; motif: NCCCNSNCCCCGCCCCC; match class: 1	TF:M12351_1	false	0.001894889053005251	2.722416213177792	8430	44	15	62700	SMS,CKS2,TRMT112,CIDEA,DEDD,OCA2,PFDN2,ITPK1,FDFT1,PDXDC1,VCX2,MORF4L2,DYRK1B,TGM1,HLA-F
TF	Factor: WT1; motif: NGCGGGGGGGTSMMCYN	TF:M05327	false	0.001894889053005251	2.722416213177792	5684	44	12	62700	TNNT3,SMS,UQCRQ,CKS2,CIDEA,DEDD,NDN,ITPK1,PDXDC1,VCX2,DYRK1B,CETN2
TF	Factor: ER-alpha; motif: NAGGTCAYSGYGACCTN	TF:M11842	false	0.0019013147115147712	2.7209459914133616	4051	44	10	62700	CKS2,LGALS2,TIMP4,MYOT,PFDN2,UBB,CCL26,PSMB4,TFF1,HLA-F
TF	Factor: AP-4:Max; motif: NCAGCTGNNNNNNNCACGTGN; match class: 1	TF:M08674_1	false	0.0019013147115147712	2.7209459914133616	5688	44	12	62700	SPAG11B,CKS2,CCL11,TIMP4,CIDEA,MUC5AC,OCA2,PFDN2,NDN,FDFT1,TFF1,TGM1
TF	Factor: TEF-3:Fli-1; motif: ACCGGAAATGCC	TF:M08510	false	0.0019013147115147712	2.7209459914133616	7484	44	14	62700	TNNT3,TAF9,SMS,UQCRQ,CCL11,GRPR,TRMT112,HLA-B,PFDN2,NDN,UBB,PDXDC1,TFF1,HLA-F
TF	Factor: NRF-1; motif: SYGCGCMTGCGCRNNGSN	TF:M09641	false	0.001902394476354481	2.7206994237074333	3303	44	9	62700	SMS,CKS2,TRMT112,NDN,UBB,PSMB4,PDXDC1,DYRK1B,CETN2
TF	Factor: Bach1; motif: NNSATGAGTCATGNT	TF:M00495	false	0.001902394476354481	2.7206994237074333	496	44	4	62700	TNNT3,NMB,DEDD,IL36A
TF	Factor: POU3F2; motif: WTATGCWAATKA	TF:M04079	false	0.0019168697226350595	2.717407402334934	3307	44	9	62700	SPAG11B,UQCRQ,CCL11,TRMT112,DEDD,NDN,RPA4,VCX2,CETN2
TF	Factor: ZBTB37; motif: TGGCTTTGGY	TF:M12688	false	0.001921847425234032	2.7162810937794095	4059	44	10	62700	SPAG11B,UQCRQ,AMY1C,TRMT112,PFDN2,UBB,RPA4,AMY1A,TGM1,IL36A
TF	Factor: CTCF; motif: WGCGCCMYCTAGYGGYN	TF:M03895	false	0.0019549738446595754	2.7088590485985513	9447	44	16	62700	SPAG11B,TNNT3,SMS,CKS2,LGALS2,NMB,TRMT112,CIDEA,HLA-B,OCA2,PFDN2,ITPK1,SST,PSMB4,PDXDC1,TGM1
TF	Factor: MAF; motif: GCTGAGTCAN	TF:M07296	false	0.0019567401589392786	2.708466841705915	5709	44	12	62700	NMB,CXCR5,PFDN2,UBB,RPA4,CCL26,FDFT1,SST,VCX2,TGM1,IL36A,CETN2
TF	Factor: FOXO1A:Net; motif: RWMAACAGGAAGTN	TF:M08302	false	0.0019780400819659513	2.703764912334255	9458	44	16	62700	SPAG11B,TNNT3,SMS,LGALS2,AMY1C,TRMT112,CXCR5,NDN,ITPK1,CCL26,FDFT1,AMY1A,TFF1,VCX2,HLA-F,IL36A
TF	Factor: POU3F3; motif: WTGMATAAWTWA	TF:M04081	false	0.001992591316980692	2.7005817665180154	1983	44	7	62700	AMY1C,MYOT,UBB,RPA4,SST,AMY1A,TFF1
TF	Factor: OSR2; motif: NNNNCWGCTNCTGNNG	TF:M10020	false	0.001998121354247471	2.699378138792945	2627	44	8	62700	UQCRQ,NMB,TRMT112,MUC5AC,OCA2,RPA4,DYRK1B,IL36A
TF	Factor: Erg; motif: NACMGGAARTN	TF:M11394	false	0.0020000038522980713	2.698969167820927	4082	44	10	62700	TNNT3,SMS,UQCRQ,TIMP4,TRMT112,UBB,TFF1,VCX2,HLA-F,IL36A
TF	Factor: Bach1; motif: ATGACTCAT	TF:M08756	false	0.0020136602008615882	2.6960138134950666	209	44	3	62700	TNNT3,DEDD,IL36A
TF	Factor: NF-E2p45; motif: NATGASTCATN; match class: 1	TF:M11260_1	false	0.0020136602008615882	2.6960138134950666	209	44	3	62700	TNNT3,DEDD,IL36A
TF	Factor: JDP2; motif: ATGACTCAT	TF:M04213	false	0.0020136602008615882	2.6960138134950666	209	44	3	62700	TNNT3,DEDD,IL36A
TF	Factor: NF-E2p45; motif: NATGASTCATN	TF:M11260	false	0.0020136602008615882	2.6960138134950666	209	44	3	62700	TNNT3,DEDD,IL36A
TF	Factor: Spi-B; motif: NAWGCGGAAGTN	TF:M11375	false	0.0020136602008615882	2.6960138134950666	2632	44	8	62700	TNNT3,CKS2,GRPR,ITPK1,PSMB4,PDXDC1,TFF1,VCX2
TF	Factor: E2F; motif: TTTSGCGSG	TF:M00918	false	0.002016657165984618	2.6953679260689327	5733	44	12	62700	TNNT3,SMS,UQCRQ,CCL11,TIMP4,HLA-B,NDN,UBB,RPA4,FDFT1,SST,DYRK1B
TF	Factor: AP-4:ER81; motif: RSCGGAAGCAGSTGNN; match class: 1	TF:M08443_1	false	0.0020236164805247587	2.693871792313571	4091	44	10	62700	SPAG11B,TNNT3,CKS2,AMY1C,TRMT112,CIDEA,MUC5AC,CCL26,AMY1A,PDXDC1
TF	Factor: MafB; motif: TGCTGASTNNN	TF:M09978	false	0.0020280524967495658	2.6929208073497612	3339	44	9	62700	SMS,AMY1C,TRMT112,MYOT,CIDEA,CXCR5,AMY1A,DYRK1B,CETN2
TF	Factor: CEBPB; motif: ATTRCGCAAY	TF:M04201	false	0.0020280524967495658	2.6929208073497612	4093	44	10	62700	AMY1C,GRPR,MYOT,DEDD,UBB,CCL26,AMY1A,PSMB4,HLA-F,CETN2
TF	Factor: C/EBPdelta; motif: TKNNGCAATN	TF:M07316	false	0.0020319855504460963	2.6920793846675664	3341	44	9	62700	TNNT3,AMY1C,GRPR,MYOT,AMY1A,PSMB4,PDXDC1,MORF4L2,CETN2
TF	Factor: FOXC2; motif: NGTMAATATTKACN	TF:M04235	false	0.0020319855504460963	2.6920793846675664	507	44	4	62700	SMS,AMY1C,AMY1A,MORF4L2
TF	Factor: Nrf2; motif: NNTGACTCAGCAN	TF:M07265	false	0.002049688853548988	2.688312060623585	4903	44	11	62700	SPAG11B,LGALS2,NMB,PFDN2,UBB,RPA4,CCL26,SST,VCX2,TGM1,CETN2
TF	Factor: NF-1C; motif: NTTGGCNNNNTGCCARN	TF:M11728	false	0.002049688853548988	2.688312060623585	2642	44	8	62700	TNNT3,CKS2,TIMP4,TRMT112,CIDEA,CXCR5,MUC5AC,RPA4
TF	Factor: elf5; motif: NNNNMGGAAGTN	TF:M11387	false	0.0020621873949496503	2.6856718720812753	2645	44	8	62700	TNNT3,TRMT112,ITPK1,PSMB4,PDXDC1,TFF1,VCX2,HLA-F
TF	Factor: Barhl-1; motif: NTAAACGN; match class: 1	TF:M10578_1	false	0.002066755554260814	2.6847108865626166	1421	44	6	62700	TNNT3,TAF9,SMS,UQCRQ,DEDD,FDFT1
TF	Factor: PPAR; motif: WASNRGGNCAAAGGTCA	TF:M00528	false	0.002086905856190892	2.6804971422421686	4112	44	10	62700	SMS,LGALS2,TRMT112,DEDD,PFDN2,SST,VCX2,DYRK1B,IL36A,CETN2
TF	Factor: SALL2; motif: GGGTGGG; match class: 1	TF:M04595_1	false	0.0020875264823745094	2.680368006346796	7570	44	14	62700	SPAG11B,SMS,LGALS2,NMB,CIDEA,DEDD,MUC5AC,OCA2,PFDN2,FDFT1,MORF4L2,DYRK1B,TGM1,CETN2
TF	Factor: Elk-1; motif: GGAAGN; match class: 1	TF:M03819_1	false	0.002090234090913396	2.6798050733631538	7572	44	14	62700	TNNT3,CCL11,GRPR,TIMP4,NMB,TRMT112,NDN,ITPK1,PSMB4,PDXDC1,TFF1,MORF4L2,HLA-F,CETN2
TF	Factor: CTCF; motif: ACCAGGKGGC	TF:M04727	false	0.002090234090913396	2.6798050733631538	6650	44	13	62700	TNNT3,TAF9,CKS2,LGALS2,GRPR,CIDEA,HLA-B,OCA2,ITPK1,FDFT1,PSMB4,TFF1,CETN2
TF	Factor: C/EBPdelta; motif: TTGCNNMAN; match class: 1	TF:M03571_1	false	0.002090234090913396	2.6798050733631538	512	44	4	62700	MYOT,CXCR5,CCL26,CETN2
TF	Factor: E2F-3; motif: NNTTTTGGCGCCAAAACT; match class: 1	TF:M03962_1	false	0.0021223064948070166	2.673191896876041	6661	44	13	62700	SPAG11B,TNNT3,SMS,CCL11,TRMT112,CIDEA,DEDD,PFDN2,CCL26,FDFT1,TFF1,MORF4L2,CETN2
TF	Factor: ZXDB; motif: NAGGGTG	TF:M06202	false	0.0021260002200508697	2.6724366948612293	7587	44	14	62700	SPAG11B,TAF9,GRPR,TRMT112,CIDEA,CXCR5,NDN,TFF1,VCX2,MORF4L2,DYRK1B,TGM1,HLA-F,CETN2
TF	Factor: ZXDA; motif: NAGGGTG	TF:M06203	false	0.0021260002200508697	2.6724366948612293	7587	44	14	62700	SPAG11B,TAF9,GRPR,TRMT112,CIDEA,CXCR5,NDN,TFF1,VCX2,MORF4L2,DYRK1B,TGM1,HLA-F,CETN2
TF	Factor: ctcf; motif: CCRSCAGGGGGCGCN	TF:M10426	false	0.002126214604449349	2.6723929031126055	9538	44	16	62700	TNNT3,TAF9,SMS,CKS2,GRPR,NMB,HLA-B,OCA2,PFDN2,NDN,ITPK1,UBB,PDXDC1,DYRK1B,TGM1,HLA-F
TF	Factor: NFYA; motif: RRCCAATCAGN	TF:M09816	false	0.002126214604449349	2.6723929031126055	2013	44	7	62700	CKS2,UBB,FDFT1,VCX2,MORF4L2,DYRK1B,HLA-F
TF	Factor: RelA-p65; motif: GGGRNTTTCCM; match class: 1	TF:M09668_1	false	0.002126214604449349	2.6723929031126055	515	44	4	62700	SMS,CXCR5,DEDD,UBB
TF	Factor: ELF4; motif: NCCACTTCCGGNNNN	TF:M12601	false	0.0021309264454812	2.671431540840912	5780	44	12	62700	TAF9,SMS,UQCRQ,CKS2,NMB,TRMT112,ITPK1,FDFT1,PSMB4,PDXDC1,DYRK1B,IL36A
TF	Factor: STAT1; motif: NTTCCNGGA; match class: 1	TF:M04721_1	false	0.0021332379667648345	2.6709606954702547	2664	44	8	62700	CKS2,TRMT112,CIDEA,DEDD,HLA-B,ITPK1,PSMB4,DYRK1B
TF	Factor: meis1:HOXB13; motif: NYNRTAAANNTGTCA	TF:M08755	false	0.0021332379667648345	2.6709606954702547	516	44	4	62700	CCL11,AMY1C,AMY1A,PSMB4
TF	Factor: HNF-6; motif: HWAAATCAATAW	TF:M00639	false	0.0021332379667648345	2.6709606954702547	516	44	4	62700	GRPR,TIMP4,DEDD,SST
TF	Factor: E2F-4; motif: TTTGGCGCCAAA	TF:M04519	false	0.002133315181117557	2.6709449760985966	4936	44	11	62700	TNNT3,SMS,GRPR,NMB,TRMT112,DEDD,PFDN2,CCL26,FDFT1,TFF1,HLA-F
TF	Factor: PEA3; motif: NNCAGGAARNN; match class: 1	TF:M09915_1	false	0.002133315181117557	2.6709449760985966	5784	44	12	62700	SPAG11B,TNNT3,SMS,CCL11,GRPR,NMB,CXCR5,MUC5AC,ITPK1,TFF1,VCX2,HLA-F
TF	Factor: DREF; motif: CTYYCWCTTCCY	TF:M09725	false	0.002133315181117557	2.6709449760985966	7596	44	14	62700	SPAG11B,TNNT3,TIMP4,NMB,TRMT112,MYOT,CXCR5,DEDD,NDN,SST,VCX2,TGM1,HLA-F,CETN2
TF	Factor: FOXL2; motif: AGHCWAAAYAN	TF:M08811	false	0.0021398912024663866	2.6696083067300767	4133	44	10	62700	CKS2,CCL11,AMY1C,GRPR,PFDN2,NDN,CCL26,AMY1A,PSMB4,MORF4L2
TF	Factor: NF-1C; motif: NTTGGCNNNNTGCCARN; match class: 1	TF:M11729_1	false	0.0021402394500329093	2.669537635057135	930	44	5	62700	TNNT3,TIMP4,CXCR5,MUC5AC,RPA4
TF	Factor: YY1; motif: NNNNNCCATNTWNNNWN	TF:M00059	false	0.0021402394500329093	2.669537635057135	4940	44	11	62700	SPAG11B,TAF9,UQCRQ,GRPR,MYOT,CXCR5,HLA-B,PFDN2,PSMB4,MORF4L2,CETN2
TF	Factor: POU2F1; motif: ATTTGCATN	TF:M07058	false	0.0021402394500329093	2.669537635057135	3375	44	9	62700	SPAG11B,UQCRQ,GRPR,TRMT112,DEDD,NDN,PDXDC1,VCX2,CETN2
TF	Factor: Elk-1:PDEF; motif: NCMGGAMGGANATCCGGN	TF:M08227	false	0.0021407879668960787	2.6694263450208844	8561	44	15	62700	TNNT3,CKS2,GRPR,TIMP4,MYOT,CIDEA,MUC5AC,ITPK1,CCL26,FDFT1,PSMB4,PDXDC1,TFF1,VCX2,IL36A
TF	Factor: SRY; motif: AAACWAM	TF:M00148	false	0.0021453020138042468	2.6685115595651747	9556	44	16	62700	TAF9,CKS2,LGALS2,CCL11,AMY1C,TIMP4,MYOT,CXCR5,DEDD,UBB,RPA4,CCL26,FDFT1,AMY1A,PSMB4,DYRK1B
TF	Factor: RELB; motif: NNATTCCCCNN; match class: 1	TF:M09784_1	false	0.0021529429820026738	2.6669674717694103	932	44	5	62700	UQCRQ,CCL11,TRMT112,DEDD,UBB
TF	Factor: ZNF189; motif: RSNNGGAACAGMR	TF:M09835	false	0.00216456282448453	2.6646298046620953	3382	44	9	62700	TNNT3,TAF9,TIMP4,CXCR5,MUC5AC,OCA2,UBB,CCL26,VCX2
TF	Factor: AR; motif: ARGAACANNNTGTNC	TF:M07204	false	0.002165049267051111	2.6645322165554237	4949	44	11	62700	SPAG11B,UQCRQ,AMY1C,GRPR,OCA2,AMY1A,PSMB4,TFF1,VCX2,MORF4L2,HLA-F
TF	Factor: CDP; motif: NWNATCGATTANYNN	TF:M00102	false	0.002207803561564546	2.6560395704010564	4154	44	10	62700	TNNT3,UQCRQ,CCL11,AMY1C,GRPR,RPA4,CCL26,FDFT1,AMY1A,IL36A
TF	Factor: NF-E2; motif: TGCTGAGTCAY	TF:M00037	false	0.002207803561564546	2.6560395704010564	6703	44	13	62700	SPAG11B,TNNT3,TIMP4,NMB,TRMT112,CXCR5,OCA2,CCL26,FDFT1,SST,TGM1,IL36A,CETN2
TF	Factor: CP2/LBP-1c/LSF; motif: GCTGGNTNGNNCYNG; match class: 1	TF:M00947_1	false	0.0022081693725293046	2.65596761811052	2684	44	8	62700	TNNT3,TAF9,MUC5AC,NDN,ITPK1,FDFT1,TFF1,TGM1
TF	Factor: ZNF554; motif: GCNGAGYCANNTRGNNNRCT	TF:M10157	false	0.002214281466515012	2.654767174972741	1448	44	6	62700	TNNT3,SMS,CXCR5,OCA2,RPA4,MORF4L2
TF	Factor: C/EBPbeta; motif: ATTGCGYAAT	TF:M07413	false	0.002214281466515012	2.654767174972741	3396	44	9	62700	AMY1C,GRPR,MYOT,UBB,CCL26,AMY1A,PSMB4,PDXDC1,CETN2
TF	Factor: SREBP-1; motif: KATCACCCCAC	TF:M00221	false	0.002214281466515012	2.654767174972741	7634	44	14	62700	SPAG11B,TNNT3,TAF9,UQCRQ,LGALS2,TIMP4,MUC5AC,UBB,CCL26,FDFT1,TFF1,VCX2,MORF4L2,DYRK1B
TF	Factor: USF; motif: NCACGTGN	TF:M00217	false	0.0022167630480824595	2.6542807265562276	4159	44	10	62700	TAF9,UQCRQ,AMY1C,MUC5AC,PFDN2,RPA4,FDFT1,AMY1A,VCX2,MORF4L2
TF	Factor: ELF5; motif: ANSMGGAAGTN	TF:M03969	false	0.0022315477648714847	2.651393812924681	3401	44	9	62700	TNNT3,TAF9,UQCRQ,TRMT112,FDFT1,PSMB4,PDXDC1,HLA-F,IL36A
TF	Factor: TORC2; motif: TGGGCTKKD	TF:M07341	false	0.002235040780205995	2.6507145483902725	4974	44	11	62700	TAF9,UQCRQ,CKS2,LGALS2,AMY1C,NMB,MUC5AC,FDFT1,SST,AMY1A,DYRK1B
TF	Factor: Nkx2-8; motif: STCGTTGAN	TF:M10632	false	0.002235040780205995	2.6507145483902725	4974	44	11	62700	TAF9,SMS,GRPR,TRMT112,DEDD,PFDN2,NDN,UBB,RPA4,VCX2,TGM1
TF	Factor: SP1; motif: NRGKGGGCGGGGCN	TF:M09765	false	0.002257376051386801	2.646396086718371	7652	44	14	62700	TAF9,SMS,CKS2,CIDEA,DEDD,OCA2,PFDN2,NDN,ITPK1,FDFT1,PDXDC1,VCX2,DYRK1B,HLA-F
TF	Factor: isx; motif: NTCRTTAA; match class: 1	TF:M10956_1	false	0.002301588889781806	2.6379722475367866	3417	44	9	62700	TAF9,UQCRQ,CKS2,TRMT112,PFDN2,NDN,UBB,PSMB4,VCX2
TF	Factor: AP-2gamma; motif: GCCYNNGGS	TF:M00470	false	0.002303603108929888	2.637592344020329	9629	44	16	62700	TNNT3,SMS,UQCRQ,CKS2,CCL11,TIMP4,NMB,CIDEA,NDN,CCL26,FDFT1,PSMB4,PDXDC1,TGM1,HLA-F,CETN2
TF	Factor: SP2; motif: GNNGGGGGCGGGGSN	TF:M03807	false	0.002308090797834097	2.6367471104978137	8635	44	15	62700	TAF9,SMS,CKS2,NMB,CIDEA,DEDD,MUC5AC,OCA2,PFDN2,NDN,ITPK1,FDFT1,PDXDC1,VCX2,HLA-F
TF	Factor: Elk-1; motif: NNCCGGAAGTN; match class: 1	TF:M11435_1	false	0.002336054664090043	2.631516998873466	5857	44	12	62700	TAF9,SMS,UQCRQ,CKS2,NMB,TRMT112,CIDEA,NDN,ITPK1,FDFT1,PSMB4,PDXDC1
TF	Factor: REST; motif: NNNNGGNGCTGTCCATGGTGCT	TF:M01256	false	0.0023431528244704887	2.6301993850437646	2713	44	8	62700	TNNT3,CKS2,HLA-B,OCA2,PFDN2,ITPK1,SST,TGM1
TF	Factor: TR4; motif: GSTYMSRGGTCA	TF:M10015	false	0.0023470427672156514	2.6294789967258465	2714	44	8	62700	CKS2,AMY1C,TIMP4,NMB,AMY1A,DYRK1B,TGM1,IL36A
TF	Factor: LIM-1; motif: NYAATTAN	TF:M11000	false	0.002355994464034755	2.6278257343611595	5864	44	12	62700	TIMP4,MYOT,CIDEA,DEDD,HLA-B,RPA4,SST,PSMB4,VCX2,MORF4L2,HLA-F,CETN2
TF	Factor: POU6F1; motif: ANTAATTANT	TF:M08003	false	0.0023563218148116606	2.627765396035855	534	44	4	62700	TNNT3,CCL11,MYOT,RPA4
TF	Factor: POU6F1; motif: ANTAATTANT; match class: 1	TF:M08003_1	false	0.0023563218148116606	2.627765396035855	534	44	4	62700	TNNT3,CCL11,MYOT,RPA4
TF	Factor: FKHL14; motif: NWNNGTMAACAN	TF:M11558	false	0.0023606259986651166	2.6269728140996595	4199	44	10	62700	UQCRQ,CKS2,AMY1C,GRPR,DEDD,HLA-B,MUC5AC,NDN,FDFT1,AMY1A
TF	Factor: NF-YA; motif: CRGCCAATCAGNRN; match class: 1	TF:M02106_1	false	0.00236375169572914	2.626398146588768	225	44	3	62700	UBB,FDFT1,HLA-F
TF	Factor: NF-1A; motif: NGCCARN	TF:M03554	false	0.0023701523042866306	2.6252237456413745	5015	44	11	62700	SPAG11B,TAF9,GRPR,CXCR5,RPA4,SST,PSMB4,VCX2,DYRK1B,TGM1,IL36A
TF	Factor: C/EBPalpha; motif: NNNNNTTKCNNAAN	TF:M07037	false	0.002376897933451156	2.62398946694269	3437	44	9	62700	TNNT3,AMY1C,GRPR,MYOT,CCL26,AMY1A,PSMB4,PDXDC1,CETN2
TF	Factor: MZF-1; motif: TGGGGAR; match class: 1	TF:M01733_1	false	0.002378510722640298	2.6236948863828156	5018	44	11	62700	TNNT3,SMS,UQCRQ,LGALS2,NMB,DEDD,HLA-B,MUC5AC,OCA2,HLA-F,CETN2
TF	Factor: ESE-1; motif: NWTRCGGAWGCN; match class: 1	TF:M11382_1	false	0.002382527266030424	2.622962120524348	4206	44	10	62700	TAF9,UQCRQ,CKS2,NMB,TRMT112,CIDEA,NDN,FDFT1,PSMB4,TGM1
TF	Factor: c-Ets-1; motif: NNNRCCGGAWRYNNNN	TF:M01078	false	0.002387767320902971	2.622007995872346	7704	44	14	62700	TNNT3,TAF9,UQCRQ,CKS2,NMB,TRMT112,CIDEA,DEDD,HLA-B,UBB,FDFT1,PSMB4,PDXDC1,DYRK1B
TF	Factor: PDEF; motif: MCCGGATNTN	TF:M02075	false	0.00238835247590705	2.621901579115056	2725	44	8	62700	CKS2,DEDD,MUC5AC,UBB,RPA4,FDFT1,PSMB4,TFF1
TF	Factor: HOXA10; motif: NNNGYAATAAAATNNW	TF:M01464	false	0.00238835247590705	2.621901579115056	3441	44	9	62700	TAF9,CKS2,TIMP4,MYOT,HLA-B,PFDN2,PSMB4,HLA-F,CETN2
TF	Factor: GATA-3; motif: MGATAACGATCT	TF:M12194	false	0.002394351315970584	2.6208121265304953	3444	44	9	62700	GRPR,DEDD,RPA4,FDFT1,PSMB4,PDXDC1,TFF1,MORF4L2,IL36A
TF	Factor: Dlx-5; motif: AATTAN; match class: 1	TF:M03546_1	false	0.002394351315970584	2.6208121265304953	5882	44	12	62700	TNNT3,TAF9,CCL11,GRPR,MYOT,DEDD,HLA-B,PFDN2,CCL26,PDXDC1,MORF4L2,HLA-F
TF	Factor: ipf1; motif: CATTAR; match class: 1	TF:M01275_1	false	0.002394351315970584	2.6208121265304953	3443	44	9	62700	TNNT3,TAF9,CCL11,AMY1C,TRMT112,NDN,RPA4,AMY1A,MORF4L2
TF	Factor: DRI1; motif: AATTAA; match class: 1	TF:M01654_1	false	0.002394351315970584	2.6208121265304953	5882	44	12	62700	TNNT3,TAF9,CCL11,GRPR,MYOT,DEDD,HLA-B,PFDN2,CCL26,PDXDC1,MORF4L2,HLA-F
TF	Factor: ZNF549; motif: NTGCTKYCMW	TF:M12355	false	0.002394351315970584	2.6208121265304953	6778	44	13	62700	SPAG11B,SMS,CKS2,TIMP4,CXCR5,HLA-B,OCA2,ITPK1,RPA4,CCL26,SST,DYRK1B,TGM1
TF	Factor: HNRPUL1; motif: NCNCAGN; match class: 1	TF:M09746_1	false	0.002398274966895633	2.6201010256743906	7713	44	14	62700	CKS2,LGALS2,CIDEA,HLA-B,MUC5AC,OCA2,PFDN2,ITPK1,CCL26,PDXDC1,DYRK1B,TGM1,IL36A,CETN2
TF	Factor: GLI; motif: NTGGGTGGTN	TF:M07292	false	0.002398274966895633	2.6201010256743906	5885	44	12	62700	SPAG11B,TNNT3,LGALS2,CCL11,GRPR,NMB,CXCR5,MUC5AC,OCA2,UBB,FDFT1,DYRK1B
TF	Factor: Fli-1; motif: MGGAAGT; match class: 1	TF:M07382_1	false	0.002439421350691708	2.6127131794009535	1483	44	6	62700	TNNT3,NMB,NDN,PDXDC1,MORF4L2,HLA-F
TF	Factor: PEA3; motif: AGGAAGT; match class: 1	TF:M03579_1	false	0.002439421350691708	2.6127131794009535	1483	44	6	62700	TNNT3,NMB,NDN,PDXDC1,MORF4L2,HLA-F
TF	Factor: C-ets-1; motif: AGGAAGN; match class: 1	TF:M01870_1	false	0.002439421350691708	2.6127131794009535	1483	44	6	62700	TNNT3,NMB,NDN,PDXDC1,MORF4L2,HLA-F
TF	Factor: SPI1; motif: AGGAAGT; match class: 1	TF:M02278_1	false	0.002439421350691708	2.6127131794009535	1483	44	6	62700	TNNT3,NMB,NDN,PDXDC1,MORF4L2,HLA-F
TF	Factor: IRF-4; motif: NYGAAASYGAAACYN	TF:M11686	false	0.0024397567738443917	2.6126534675311164	3456	44	9	62700	SPAG11B,SMS,CKS2,TRMT112,DEDD,HLA-B,VCX2,MORF4L2,HLA-F
TF	Factor: Barx-2; motif: TAANTAATTANTKNTN; match class: 1	TF:M01431_1	false	0.002452976410625702	2.61030662822425	1485	44	6	62700	TNNT3,CCL11,MYOT,HLA-B,RPA4,MORF4L2
TF	Factor: p53; motif: GGACATGYYCGGACATGYYC	TF:M01655	false	0.002459764863855251	2.609106406396987	3461	44	9	62700	LGALS2,GRPR,TRMT112,OCA2,PFDN2,NDN,CCL26,PSMB4,VCX2
TF	Factor: Six-2; motif: NCGTATCRYN	TF:M11033	false	0.002459764863855251	2.609106406396987	8705	44	15	62700	SPAG11B,TAF9,CKS2,TRMT112,CIDEA,DEDD,HLA-B,OCA2,PFDN2,NDN,UBB,RPA4,PDXDC1,VCX2,IL36A
TF	Factor: ER-beta; motif: NRGGTCANKSTGACCTNN	TF:M09610	false	0.002467433661281878	2.6077545148190184	5908	44	12	62700	TNNT3,CKS2,AMY1C,TIMP4,MYOT,MUC5AC,OCA2,PFDN2,UBB,AMY1A,TFF1,HLA-F
TF	Factor: c-ets-1; motif: ACCGGAWGTN	TF:M02063	false	0.0024700273726826483	2.6072982338904724	7742	44	14	62700	TNNT3,TAF9,SMS,UQCRQ,CKS2,TRMT112,CIDEA,HLA-B,UBB,FDFT1,PSMB4,PDXDC1,DYRK1B,HLA-F
TF	Factor: Erg; motif: NACCGGAARTN; match class: 1	TF:M11396_1	false	0.0024700273726826483	2.6072982338904724	5051	44	11	62700	TNNT3,SMS,UQCRQ,CKS2,TRMT112,PFDN2,UBB,FDFT1,PSMB4,PDXDC1,MORF4L2
TF	Factor: Miz-1; motif: NNRGGWGGGGGAGGGGMRR	TF:M10112	false	0.0024700273726826483	2.6072982338904724	8711	44	15	62700	TNNT3,TAF9,SMS,UQCRQ,TRMT112,CIDEA,DEDD,MUC5AC,ITPK1,UBB,FDFT1,TFF1,MORF4L2,DYRK1B,HLA-F
TF	Factor: CDP:T-bet; motif: NTCACACNYYRATCRATM; match class: 1	TF:M08203_1	false	0.0024746415913101255	2.60648769215978	1489	44	6	62700	CCL11,GRPR,MYOT,MUC5AC,OCA2,SST
TF	Factor: Alx-4; motif: NNCRTTAN; match class: 1	TF:M10880_1	false	0.002474679536357558	2.6064810329334778	2747	44	8	62700	TAF9,UQCRQ,CKS2,TRMT112,NDN,UBB,RPA4,VCX2
TF	Factor: THAP1; motif: YTGCCCNNA; match class: 1	TF:M07407_1	false	0.002474679536357558	2.6064810329334778	4237	44	10	62700	AMY1C,NMB,TRMT112,MYOT,CXCR5,DEDD,OCA2,AMY1A,TFF1,TGM1
TF	Factor: NF-1C; motif: NYTGGCNNYNNGCCARN	TF:M10002	false	0.0024905838942560743	2.6036988246608392	6816	44	13	62700	TNNT3,CKS2,LGALS2,TIMP4,TRMT112,CIDEA,CXCR5,MUC5AC,OCA2,RPA4,TFF1,DYRK1B,IL36A
TF	Factor: ER-alpha; motif: NNAGGTCANNNTGNCCN	TF:M09609	false	0.00250297189447152	2.6015440269976335	2090	44	7	62700	MYOT,CXCR5,HLA-B,PFDN2,UBB,FDFT1,TFF1
TF	Factor: POU2F1:Elk-1; motif: ACCGGAWATGCAW; match class: 1	TF:M08398_1	false	0.00250297189447152	2.6015440269976335	2090	44	7	62700	TNNT3,SMS,TRMT112,CIDEA,CXCR5,PFDN2,UBB
TF	Factor: C/EBPbeta; motif: NRTTRYGCAATN	TF:M09881	false	0.00251491062701339	2.5994774439617645	2755	44	8	62700	AMY1C,GRPR,MYOT,CCL26,AMY1A,PSMB4,PDXDC1,CETN2
TF	Factor: JunB; motif: NATGASTCAYN; match class: 1	TF:M11272_1	false	0.002515724613904895	2.599336901067487	232	44	3	62700	TNNT3,DEDD,IL36A
TF	Factor: NF-YB; motif: NNNYNRRCCAATCAG	TF:M07115	false	0.0025388773029764314	2.5953582868883336	549	44	4	62700	CKS2,UBB,FDFT1,HLA-F
TF	Factor: STAT1; motif: NNNSANTTCCGGGAANTGNSN; match class: 1	TF:M00224_1	false	0.0025393598809365504	2.5952757460623705	2760	44	8	62700	TNNT3,UQCRQ,TRMT112,HLA-B,PFDN2,ITPK1,PDXDC1,DYRK1B
TF	Factor: MEIS1A:HOXA9; motif: TGACAGKTTTAYGA; match class: 1	TF:M00420_1	false	0.0025402604836744346	2.5951217476233244	978	44	5	62700	CXCR5,CCL26,SST,TGM1,HLA-F
TF	Factor: CART1; motif: NGNNYTAATTARTNNNN; match class: 1	TF:M01362_1	false	0.0025473822301561025	2.593905885035225	3484	44	9	62700	TNNT3,CKS2,CCL11,MYOT,HLA-B,PFDN2,RPA4,VCX2,MORF4L2
TF	Factor: CREM; motif: NRTGACGYMA; match class: 1	TF:M12592_1	false	0.0025521011563806118	2.593102115692549	2099	44	7	62700	TAF9,CKS2,UBB,SST,PDXDC1,VCX2,MORF4L2
TF	Factor: Sox-9; motif: MACARWGNNNYCNTTNW	TF:M08838	false	0.0026096138859084766	2.583423745391252	4271	44	10	62700	SPAG11B,TNNT3,CKS2,LGALS2,GRPR,NMB,TRMT112,MYOT,CXCR5,HLA-B
TF	Factor: NKX2-2; motif: NNNCCACTCAANNN	TF:M12456	false	0.0026096138859084766	2.583423745391252	9770	44	16	62700	SPAG11B,UQCRQ,CKS2,CCL11,AMY1C,GRPR,TRMT112,CXCR5,DEDD,MUC5AC,CCL26,SST,AMY1A,PDXDC1,TGM1,IL36A
TF	Factor: sin3A; motif: TGTCCNNGGTGCTG; match class: 1	TF:M04756_1	false	0.002616555701753757	2.5822700154793337	7796	44	14	62700	TNNT3,UQCRQ,GRPR,TIMP4,NMB,HLA-B,MUC5AC,OCA2,CCL26,FDFT1,SST,PDXDC1,TFF1,IL36A
TF	Factor: JUNB:C-FOS; motif: NATGAGTCATNN; match class: 1	TF:M08925_1	false	0.0026289681518077476	2.5802146750491843	1510	44	6	62700	TNNT3,LGALS2,AMY1C,DEDD,AMY1A,IL36A
TF	Factor: YY1; motif: NYNKCCATNTT	TF:M01035	false	0.0026425742124574253	2.5779728073854637	5964	44	12	62700	TNNT3,UQCRQ,GRPR,DEDD,HLA-B,PFDN2,UBB,PSMB4,PDXDC1,TFF1,VCX2,DYRK1B
TF	Factor: Tbx3; motif: NRAGGTGNNAR	TF:M10090	false	0.0026509020026742416	2.576606326768782	5103	44	11	62700	SMS,LGALS2,CCL11,GRPR,NMB,TRMT112,MYOT,CXCR5,DEDD,MUC5AC,PDXDC1
TF	Factor: HOXA5; motif: TGCNHNCWYCCYCATTAKTGNDCNMNHYCN	TF:M00023	false	0.0026605779264750316	2.5750240163699765	3508	44	9	62700	TNNT3,TAF9,DEDD,HLA-B,TFF1,VCX2,MORF4L2,HLA-F,CETN2
TF	Factor: FOXM1; motif: NAGASTGATTA; match class: 1	TF:M04611_1	false	0.0026640612594245787	2.574455792893563	3509	44	9	62700	SPAG11B,TAF9,AMY1C,TRMT112,MYOT,CXCR5,AMY1A,IL36A,CETN2
TF	Factor: GR; motif: GGTACAANNTGTYCTK	TF:M00205	false	0.002674648568135212	2.572733273435716	6877	44	13	62700	SPAG11B,TAF9,CCL11,AMY1C,OCA2,ITPK1,AMY1A,TFF1,VCX2,MORF4L2,HLA-F,IL36A,CETN2
TF	Factor: PEBP2beta; motif: TGTGGTY	TF:M03841	false	0.0026890396924989183	2.5704027871757216	7821	44	14	62700	CKS2,CCL11,AMY1C,NMB,DEDD,MUC5AC,OCA2,UBB,CCL26,AMY1A,VCX2,MORF4L2,DYRK1B,TGM1
TF	Factor: p63; motif: NRCAWGYCCAGRCWTGYNN	TF:M10024	false	0.0026895712377068867	2.570316948227915	2789	44	8	62700	TNNT3,AMY1C,MUC5AC,ITPK1,UBB,CCL26,AMY1A,TGM1
TF	Factor: ER81; motif: RCCGGAARYN; match class: 1	TF:M02065_1	false	0.0027041049557578766	2.567976455917574	6887	44	13	62700	TAF9,SMS,UQCRQ,CKS2,NMB,TRMT112,CIDEA,PFDN2,UBB,FDFT1,PSMB4,PDXDC1,MORF4L2
TF	Factor: Pax-2; motif: NNNNGTCANGNRTKANNNN; match class: 1	TF:M00098_1	false	0.0027041049557578766	2.567976455917574	2123	44	7	62700	CCL11,AMY1C,HLA-B,OCA2,CCL26,AMY1A,TGM1
TF	Factor: HOXD8; motif: RTCRTTAN	TF:M10723	false	0.002706009284985964	2.5676707175642455	4296	44	10	62700	TNNT3,TAF9,UQCRQ,CKS2,MYOT,NDN,UBB,RPA4,VCX2,MORF4L2
TF	Factor: Fli-1:Dlx-2; motif: RNCGGAARYAATTA	TF:M08470	false	0.002719566871278089	2.5655002578747284	5988	44	12	62700	SPAG11B,TAF9,SMS,UQCRQ,AMY1C,DEDD,FDFT1,AMY1A,PSMB4,PDXDC1,MORF4L2,HLA-F
TF	Factor: CP2; motif: WACCGGTTNNAACCGGWT	TF:M11488	false	0.0027252615872115616	2.5645918051561276	3523	44	9	62700	SPAG11B,TAF9,AMY1C,GRPR,TIMP4,NMB,HLA-B,AMY1A,MORF4L2
TF	Factor: Msx-2; motif: NNNGACYAATTAGYNNT	TF:M01393	false	0.0027297869088599097	2.5638712532956034	8812	44	15	62700	TNNT3,CKS2,CCL11,TRMT112,MYOT,CXCR5,DEDD,HLA-B,PFDN2,RPA4,PSMB4,VCX2,MORF4L2,HLA-F,CETN2
TF	Factor: RREB-1; motif: GGGWCSA	TF:M05439	false	0.0027297869088599097	2.5638712532956034	8812	44	15	62700	SMS,CKS2,TIMP4,NMB,DEDD,OCA2,ITPK1,UBB,FDFT1,PSMB4,PDXDC1,VCX2,MORF4L2,DYRK1B,HLA-F
TF	Factor: ZNF460; motif: NNACNCCCCCCNN	TF:M12313	false	0.0027319798521306983	2.5635225078238597	5993	44	12	62700	TAF9,CKS2,NMB,TRMT112,DEDD,MUC5AC,OCA2,UBB,VCX2,MORF4L2,DYRK1B,HLA-F
TF	Factor: HMGXB3; motif: NRGCCAATSRGNRNNS; match class: 1	TF:M12616_1	false	0.002737524703712987	2.5626419530147206	563	44	4	62700	CKS2,UBB,FDFT1,HLA-F
TF	Factor: LIM-1; motif: NNCGTTAN	TF:M10999	false	0.002744368933614667	2.5615575055517508	5997	44	12	62700	TAF9,UQCRQ,CKS2,CXCR5,PFDN2,NDN,UBB,RPA4,PSMB4,TFF1,VCX2,HLA-F
TF	Factor: JunB; motif: TGACTCAN	TF:M03551	false	0.002754259217009267	2.559995188545687	4309	44	10	62700	SPAG11B,TNNT3,NMB,CXCR5,DEDD,ITPK1,CCL26,FDFT1,VCX2,IL36A
TF	Factor: ELF1; motif: NNNASCCGGAAGTGGNNNN	TF:M12600	false	0.0027597106040498556	2.5591364576644398	8824	44	15	62700	TNNT3,TAF9,SMS,UQCRQ,CKS2,NMB,TRMT112,CIDEA,HLA-B,ITPK1,FDFT1,PSMB4,PDXDC1,DYRK1B,IL36A
TF	Factor: AP1; motif: TGACTCA	TF:M02280	false	0.002760186679917074	2.559061544269506	4311	44	10	62700	SPAG11B,TNNT3,NMB,CXCR5,DEDD,ITPK1,CCL26,FDFT1,VCX2,IL36A
TF	Factor: TCF-1; motif: NNNMACATCAAAGNNN	TF:M10091	false	0.002770024237193385	2.557516430923532	2135	44	7	62700	TAF9,CCL11,AMY1C,HLA-B,AMY1A,PDXDC1,IL36A
TF	Factor: NF1C; motif: WGCCARR; match class: 1	TF:M09763_1	false	0.0027711288324657446	2.5573432829769422	4314	44	10	62700	TNNT3,LGALS2,GRPR,NMB,TRMT112,ITPK1,FDFT1,PSMB4,DYRK1B,TGM1
TF	Factor: NFATc4; motif: NGGAAAAN; match class: 1	TF:M07301_1	false	0.002794215392141017	2.5537401193339377	567	44	4	62700	CCL11,GRPR,MYOT,CXCR5
TF	Factor: HOXA10; motif: NRTCGTAAANN; match class: 1	TF:M10801_1	false	0.002794215392141017	2.5537401193339377	567	44	4	62700	TIMP4,CXCR5,HLA-B,VCX2
TF	Factor: ctcf; motif: CCNCNAGRKGGCRSTN; match class: 1	TF:M07249_1	false	0.0027972939968658457	2.553261886682952	2140	44	7	62700	SMS,NMB,TRMT112,HLA-B,MUC5AC,ITPK1,PDXDC1
TF	Factor: HNF-1; motif: WRGTTAATNATTAACNNN	TF:M00790	false	0.0027972939968658457	2.553261886682952	2812	44	8	62700	AMY1C,MYOT,CIDEA,CXCR5,HLA-B,AMY1A,PDXDC1,VCX2
TF	Factor: ER-alpha; motif: AGGTCASMNTGACCY	TF:M09909	false	0.0027972939968658457	2.553261886682952	6921	44	13	62700	TNNT3,CKS2,AMY1C,TIMP4,MYOT,DEDD,MUC5AC,PFDN2,ITPK1,UBB,AMY1A,TFF1,HLA-F
TF	Factor: AP-1; motif: NTGASTCAG; match class: 1	TF:M00199_1	false	0.002804170122946365	2.5521956421976646	4323	44	10	62700	SPAG11B,TNNT3,NMB,CXCR5,DEDD,ITPK1,CCL26,FDFT1,VCX2,IL36A
TF	Factor: CREB1; motif: NRTGACGTCANN; match class: 1	TF:M11223_1	false	0.00281235856292308	2.5509293095513708	2815	44	8	62700	TAF9,SMS,AMY1C,PFDN2,NDN,SST,AMY1A,PSMB4
TF	Factor: PR; motif: NNNNNNRGNACNNKNTGTTCTNNNNNN; match class: 1	TF:M00957_1	false	0.002818714558968402	2.549948901333608	569	44	4	62700	SPAG11B,AMY1C,AMY1A,TFF1
TF	Factor: LEF-1; motif: NNNCTTTGAT	TF:M08948	false	0.0028275743476762253	2.5485859669998456	3548	44	9	62700	SPAG11B,TAF9,CCL11,AMY1C,GRPR,NDN,SST,AMY1A,TFF1
TF	Factor: Beta-catenin; motif: GNNNNCTTTGWTGNY	TF:M07035	false	0.0028518860745761635	2.544867827407532	4334	44	10	62700	SPAG11B,TAF9,CCL11,AMY1C,GRPR,NDN,UBB,SST,AMY1A,TFF1
TF	Factor: Elf-1; motif: NAMCCGGAAGTN	TF:M11447	false	0.002852297391850729	2.5448051951924158	7882	44	14	62700	TNNT3,TAF9,SMS,UQCRQ,CKS2,TRMT112,CIDEA,HLA-B,ITPK1,FDFT1,PSMB4,PDXDC1,DYRK1B,IL36A
TF	Factor: JunD; motif: NRTGACGTCATS; match class: 1	TF:M11270_1	false	0.002857989013555695	2.543939445020664	4336	44	10	62700	TAF9,UQCRQ,LGALS2,AMY1C,OCA2,UBB,SST,AMY1A,TFF1,VCX2
TF	Factor: CDP; motif: ATCGATNNNNNATCRAT; match class: 1	TF:M03950_1	false	0.0028583253055042544	2.543888345752994	1542	44	6	62700	TNNT3,CXCR5,RPA4,CCL26,FDFT1,MORF4L2
TF	Factor: CREB1; motif: NRRTGACGTMA	TF:M09887	false	0.0028644361721875482	2.5429608506269985	6035	44	12	62700	TAF9,SMS,UQCRQ,CKS2,GRPR,PFDN2,UBB,SST,PSMB4,PDXDC1,VCX2,MORF4L2
TF	Factor: TEAD1; motif: NNACATTCCAGNN	TF:M12500	false	0.0028751404247443707	2.5413409390779065	6038	44	12	62700	CCL11,AMY1C,TIMP4,CXCR5,OCA2,CCL26,FDFT1,SST,AMY1A,PSMB4,PDXDC1,CETN2
TF	Factor: AP-1; motif: TGACTCANNSKN	TF:M00924	false	0.00290416293294321	2.5369790219619017	2832	44	8	62700	SPAG11B,TNNT3,NMB,CXCR5,ITPK1,CCL26,FDFT1,VCX2
TF	Factor: PEA3; motif: NTCGTAAATGCA; match class: 1	TF:M11431_1	false	0.0029074289196509046	2.536490894030548	4348	44	10	62700	SMS,CKS2,GRPR,MYOT,DEDD,HLA-B,UBB,RPA4,TFF1,DYRK1B
TF	Factor: POU2F1; motif: NNATTTGCATNN	TF:M03561	false	0.0029115984580904974	2.5358685192834454	2159	44	7	62700	SPAG11B,GRPR,TRMT112,DEDD,NDN,VCX2,IL36A
TF	Factor: FOXP3; motif: NNNVAAACANWD; match class: 1	TF:M07419_1	false	0.0029115984580904974	2.5358685192834454	2159	44	7	62700	TAF9,UQCRQ,TIMP4,UBB,RPA4,CCL26,PSMB4
TF	Factor: SMAD4; motif: GKSRKKCAGMCANCY	TF:M00733	false	0.0029115984580904974	2.5358685192834454	8882	44	15	62700	SPAG11B,TNNT3,UQCRQ,CKS2,LGALS2,AMY1C,NMB,CXCR5,DEDD,MUC5AC,PFDN2,AMY1A,VCX2,DYRK1B,TGM1
TF	Factor: Nkx2-3; motif: NNCGTTRWS; match class: 1	TF:M10638_1	false	0.0029334127041263387	2.532626831490716	4355	44	10	62700	SPAG11B,TAF9,GRPR,CXCR5,HLA-B,PFDN2,NDN,UBB,VCX2,HLA-F
TF	Factor: SP1; motif: GGCCCCGCCCCCN	TF:M12666	false	0.0029334127041263387	2.532626831490716	8890	44	15	62700	SMS,CKS2,NMB,CIDEA,DEDD,MUC5AC,OCA2,PFDN2,NDN,ITPK1,FDFT1,PDXDC1,MORF4L2,DYRK1B,HLA-F
TF	Factor: Erg; motif: NRRSAGGAAGNGG; match class: 1	TF:M09907_1	false	0.0029437616388074688	2.5310973584451206	5187	44	11	62700	TNNT3,NMB,CXCR5,DEDD,MUC5AC,OCA2,ITPK1,PDXDC1,TFF1,MORF4L2,HLA-F
TF	Factor: NKX25; motif: NNANCCACTTRAAWTT	TF:M01414	false	0.0029557758706207976	2.529328500535326	9910	44	16	62700	SPAG11B,TNNT3,CCL11,GRPR,NMB,TRMT112,CIDEA,HLA-B,OCA2,NDN,CCL26,FDFT1,SST,PSMB4,TFF1,IL36A
TF	Factor: PXR; motif: NYGAACYNNNYGMMCTN	TF:M11732	false	0.002966197085380253	2.5277999961769964	2844	44	8	62700	SPAG11B,TAF9,CKS2,NMB,HLA-B,MORF4L2,HLA-F,CETN2
TF	Factor: MTF-1; motif: NTTTTGCACACGGCNNN	TF:M12280	false	0.0029975439251235837	2.5232344441593826	6983	44	13	62700	SPAG11B,TNNT3,SMS,AMY1C,GRPR,CIDEA,OCA2,NDN,CCL26,SST,AMY1A,TGM1,CETN2
TF	Factor: ATF-2; motif: RRTGANGTCAY	TF:M09867	false	0.0030395228243529806	2.5171945910677174	4377	44	10	62700	SPAG11B,UQCRQ,HLA-B,OCA2,UBB,SST,TFF1,MORF4L2,TGM1,IL36A
TF	Factor: FOXP1; motif: CTGTTTNYTYTKN; match class: 1	TF:M09855_1	false	0.0030479016005525335	2.5159990580105456	2178	44	7	62700	AMY1C,TIMP4,HLA-B,RPA4,CCL26,AMY1A,TFF1
TF	Factor: Sp1; motif: NGGGGGCGGGGYN; match class: 1	TF:M00196_1	false	0.0030846254140308774	2.51079756761021	6093	44	12	62700	TAF9,SMS,CKS2,NMB,CIDEA,DEDD,OCA2,NDN,ITPK1,FDFT1,PDXDC1,DYRK1B
TF	Factor: GATA-2; motif: NNWGATAASA	TF:M00348	false	0.003093097598823879	2.5096063761617367	2184	44	7	62700	TAF9,UQCRQ,GRPR,CXCR5,CCL26,MORF4L2,CETN2
TF	Factor: BCL-6; motif: NYGCTTTCKAGGAANN	TF:M12341	false	0.0031119597367198154	2.506966030651991	6100	44	12	62700	TAF9,UQCRQ,AMY1C,MYOT,CXCR5,HLA-B,MUC5AC,NDN,ITPK1,UBB,AMY1A,CETN2
TF	Factor: HOXB13; motif: TTTTATNGSN	TF:M09953	false	0.0031142797541697915	2.5066423775626583	1572	44	6	62700	TAF9,CCL11,TIMP4,NDN,TFF1,HLA-F
TF	Factor: jdp2; motif: NRTGASTCAYN; match class: 1	TF:M11299_1	false	0.003115686928591431	2.5064461877183444	254	44	3	62700	TNNT3,DEDD,IL36A
TF	Factor: Fra-2; motif: NNRTGAGTCAYN	TF:M09923	false	0.003116627068456294	2.5063151617274144	4394	44	10	62700	SPAG11B,TNNT3,NMB,CXCR5,DEDD,ITPK1,CCL26,FDFT1,VCX2,IL36A
TF	Factor: Isl2; motif: YTAAGTG	TF:M02080	false	0.0031304348551035133	2.504395329528904	6106	44	12	62700	TNNT3,LGALS2,TIMP4,NMB,MYOT,HLA-B,PFDN2,UBB,PSMB4,TFF1,HLA-F,IL36A
TF	Factor: Sox-14; motif: NNNACAATGN	TF:M11619	false	0.003155088370744865	2.5009884721125966	2193	44	7	62700	SPAG11B,SMS,LGALS2,HLA-B,MUC5AC,RPA4,CETN2
TF	Factor: RUNX3; motif: NRACCGCAAACCGCAN	TF:M04109	false	0.0031654463850333448	2.4995650379729817	9979	44	16	62700	SPAG11B,UQCRQ,CKS2,TIMP4,TRMT112,DEDD,MUC5AC,PFDN2,NDN,ITPK1,UBB,FDFT1,PSMB4,MORF4L2,DYRK1B,TGM1
TF	Factor: LRF; motif: NCGACCACCGN; match class: 1	TF:M12231_1	false	0.0031703933789900963	2.498886847648087	5240	44	11	62700	TNNT3,SMS,UQCRQ,CKS2,CCL11,TIMP4,CIDEA,ITPK1,FDFT1,PDXDC1,DYRK1B
TF	Factor: YY1; motif: NGCCATYTTKGRCNWWNNGTGCK; match class: 1	TF:M12276_1	false	0.0031926345905984063	2.4958507853027245	3620	44	9	62700	TAF9,LGALS2,CCL11,CCL26,FDFT1,SST,PSMB4,TFF1,MORF4L2
TF	Factor: Prep-1; motif: GRBTGANAGATN	TF:M07464	false	0.003197554698411114	2.4951820176030433	4411	44	10	62700	SMS,GRPR,NDN,ITPK1,UBB,CCL26,VCX2,DYRK1B,TGM1,HLA-F
TF	Factor: JUND:FRA-1; motif: NRTGACTCAN	TF:M08929	false	0.003197857240625764	2.4951409280170354	1582	44	6	62700	TNNT3,NMB,CXCR5,DEDD,CCL26,IL36A
TF	Factor: Elf-1; motif: NANCCGGAAGTN	TF:M11451	false	0.003210231744406711	2.4934636150455325	7042	44	13	62700	TNNT3,TAF9,SMS,UQCRQ,CKS2,TRMT112,CIDEA,ITPK1,FDFT1,PSMB4,PDXDC1,DYRK1B,IL36A
TF	Factor: CTF1; motif: TGGCASCNNGCCAA; match class: 1	TF:M01196_1	false	0.0032248394744485015	2.491491898733002	1585	44	6	62700	TNNT3,TIMP4,CXCR5,MUC5AC,RPA4,DYRK1B
TF	Factor: LRH-1; motif: TCAAGGTCRTGACCTTGA	TF:M11831	false	0.0032509090952525166	2.4879951744540993	3631	44	9	62700	TNNT3,CKS2,CIDEA,HLA-B,NDN,ITPK1,CCL26,IL36A,CETN2
TF	Factor: Tal-1alpha:E47; motif: NNNAACAGATGKTNNN	TF:M00066	false	0.003252138099871486	2.487831020661395	1046	44	5	62700	CCL11,CXCR5,CCL26,PSMB4,DYRK1B
TF	Factor: HOXA7; motif: GYMATTAN; match class: 1	TF:M10690_1	false	0.0032708850034469114	2.4853347243697788	6142	44	12	62700	CKS2,CCL11,GRPR,TIMP4,MYOT,CXCR5,DEDD,PFDN2,RPA4,SST,VCX2,MORF4L2
TF	Factor: TATA; motif: STATAAAWRNNNNNN; match class: 1	TF:M00252_1	false	0.003275377596793293	2.48473862582463	1048	44	5	62700	CCL11,AMY1C,GRPR,RPA4,AMY1A
TF	Factor: RAR-gamma; motif: NAGGTCANG	TF:M11809	false	0.003285340619165806	2.4834195967722836	1592	44	6	62700	LGALS2,OCA2,UBB,FDFT1,TFF1,VCX2
TF	Factor: GSC2; motif: NNTAATCCNN	TF:M04325	false	0.0032859980145948904	2.483332703302279	3639	44	9	62700	AMY1C,TIMP4,NMB,MUC5AC,PFDN2,FDFT1,AMY1A,MORF4L2,TGM1
TF	Factor: CREB1; motif: NGRTGAYGWNNN	TF:M09827	false	0.0032859980145948904	2.483332703302279	2897	44	8	62700	TAF9,GRPR,MYOT,HLA-B,CCL26,FDFT1,SST,MORF4L2
TF	Factor: Fli-1:Prrxl1; motif: ACCGGAAGTAATTAN	TF:M08282	false	0.0033074020572392434	2.480513007799674	2215	44	7	62700	SPAG11B,TRMT112,MYOT,CXCR5,DEDD,PSMB4,PDXDC1
TF	Factor: IRF-1; motif: TTCACTT	TF:M00747	false	0.0033104979168991347	2.4801066810584516	5274	44	11	62700	SPAG11B,TAF9,GRPR,MYOT,CXCR5,DEDD,RPA4,SST,TFF1,VCX2,DYRK1B
TF	Factor: MafG; motif: TGCTGACNNNGCR; match class: 1	TF:M11353_1	false	0.0033110409174494943	2.4800354522552626	60	44	2	62700	TIMP4,TRMT112
TF	Factor: LEF-1; motif: ASATCAAAG	TF:M11606	false	0.003323879865180149	2.4783546812875032	6157	44	12	62700	SPAG11B,TAF9,CCL11,AMY1C,GRPR,NDN,ITPK1,SST,AMY1A,TFF1,MORF4L2,CETN2
TF	Factor: RFX3; motif: NYNCCMTGGCAACM	TF:M09732	false	0.003339565472813745	2.4763100376901916	5281	44	11	62700	SMS,CKS2,TIMP4,TRMT112,MUC5AC,CCL26,PSMB4,PDXDC1,TFF1,DYRK1B,TGM1
TF	Factor: c-Ets-1(p54); motif: NCMGGAWGYN; match class: 1	TF:M00032_1	false	0.003339565472813745	2.4763100376901916	2220	44	7	62700	TNNT3,UQCRQ,CKS2,TRMT112,DEDD,MUC5AC,PDXDC1
TF	Factor: TEF-3:Dlx-2; motif: RMATWCYNNNYAATTA	TF:M08632	false	0.003350683802979074	2.4748665536928107	602	44	4	62700	GRPR,MYOT,SST,PSMB4
TF	Factor: NKX3A; motif: NTNAAGTGNTTN	TF:M10009	false	0.0033581392922374764	2.4739012937264158	3653	44	9	62700	SPAG11B,UQCRQ,CCL11,TIMP4,NMB,MYOT,HLA-B,RPA4,SST
TF	Factor: HNF-1beta; motif: NNNNGTTAACTAGNNNT	TF:M01425	false	0.0033729787695908685	2.4719863923650682	5289	44	11	62700	SPAG11B,CCL11,AMY1C,GRPR,MYOT,PFDN2,NDN,AMY1A,PDXDC1,VCX2,IL36A
TF	Factor: T3R-beta; motif: RRGNNANNNGAGGWCAN	TF:M02119	false	0.0033796533159281142	2.4711278472671614	3657	44	9	62700	TIMP4,CIDEA,CXCR5,PFDN2,MORF4L2,DYRK1B,HLA-F,IL36A,CETN2
TF	Factor: HMGXB3; motif: NRGCCAATSRGNRNNS	TF:M12616	false	0.003392568476820257	2.469471377623998	2915	44	8	62700	CKS2,UBB,FDFT1,VCX2,MORF4L2,DYRK1B,HLA-F,CETN2
TF	Factor: ER81; motif: NNCCGGAWGYN	TF:M11419	false	0.003406891528317904	2.467641693671017	6178	44	12	62700	TNNT3,TAF9,UQCRQ,CKS2,TRMT112,DEDD,HLA-B,MUC5AC,FDFT1,PSMB4,PDXDC1,DYRK1B
TF	Factor: PPARalpha; motif: NWSTRGGNSAAAGGTCA	TF:M10037	false	0.0034143169275663823	2.4666961687792925	6180	44	12	62700	TNNT3,TAF9,UQCRQ,LGALS2,NMB,TRMT112,MYOT,DEDD,PFDN2,SST,DYRK1B,CETN2
TF	Factor: CREB; motif: NSTGACGTAANN	TF:M00177	false	0.0034250840001608975	2.4653287729718456	5301	44	11	62700	SPAG11B,TAF9,SMS,UQCRQ,CKS2,PFDN2,UBB,SST,PSMB4,PDXDC1,VCX2
TF	Factor: NF-muE1; motif: CGGCCATCT	TF:M00651	false	0.003439974491801947	2.4634447778094963	265	44	3	62700	UBB,TFF1,DYRK1B
TF	Factor: Six-1; motif: NNGTATCRNN	TF:M11026	false	0.0034515048180818178	2.4619915160277004	6189	44	12	62700	TAF9,CKS2,CCL11,NMB,TRMT112,DEDD,RPA4,PSMB4,VCX2,DYRK1B,HLA-F,CETN2
TF	Factor: Sox-9; motif: NNNACAATRG; match class: 1	TF:M11626_1	false	0.0034581788688270217	2.461152547286636	1612	44	6	62700	TAF9,SMS,RPA4,SST,MORF4L2,IL36A
TF	Factor: HNF3BETA; motif: NWRWGTAAACA	TF:M12620	false	0.003459555960457117	2.460979640021849	2926	44	8	62700	UQCRQ,CKS2,CXCR5,HLA-B,MUC5AC,NDN,FDFT1,TFF1
TF	Factor: ZXDL; motif: NGGGGWS	TF:M05775	false	0.00346137053413587	2.460751907693132	7113	44	13	62700	SPAG11B,TNNT3,TAF9,UQCRQ,CIDEA,CXCR5,DEDD,ITPK1,RPA4,FDFT1,PSMB4,TFF1,DYRK1B
TF	Factor: Erg; motif: MCAGGAAA; match class: 1	TF:M07284_1	false	0.0034727972074491483	2.4593205763947403	4471	44	10	62700	SMS,GRPR,NMB,TRMT112,DEDD,NDN,ITPK1,CCL26,TFF1,VCX2
TF	Factor: E2F-1; motif: TWSGCGCGAAAAYKR	TF:M00024	false	0.003472949252158587	2.459301562692266	9063	44	15	62700	SMS,CKS2,GRPR,TRMT112,CXCR5,ITPK1,UBB,RPA4,CCL26,FDFT1,PSMB4,TFF1,MORF4L2,TGM1,IL36A
TF	Factor: CREB1; motif: NRTGACGTCANN	TF:M11223	false	0.003472949252158587	2.459301562692266	2929	44	8	62700	TAF9,SMS,AMY1C,PFDN2,NDN,SST,AMY1A,PSMB4
TF	Factor: TBP; motif: NGNNTATAAAA	TF:M03581	false	0.00349545718328928	2.456496013281815	7123	44	13	62700	CKS2,CCL11,GRPR,MYOT,HLA-B,RPA4,FDFT1,SST,PSMB4,VCX2,MORF4L2,HLA-F,IL36A
TF	Factor: MZF-1; motif: NGNGGGGA	TF:M00083	false	0.003504262849137042	2.455403325549496	2934	44	8	62700	DEDD,HLA-B,OCA2,UBB,CCL26,FDFT1,MORF4L2,IL36A
TF	Factor: HOXB6; motif: NTAATKRC	TF:M10691	false	0.0035044486691618946	2.455380296891167	5321	44	11	62700	CKS2,TIMP4,MYOT,CIDEA,DEDD,HLA-B,RPA4,SST,VCX2,MORF4L2,HLA-F
TF	Factor: Sox-10; motif: MAANRRNNNCWTTGTT	TF:M10065	false	0.003548771823942937	2.4499219236696517	7136	44	13	62700	TAF9,SMS,CCL11,GRPR,TIMP4,NMB,MYOT,HLA-B,MUC5AC,OCA2,PFDN2,RPA4,SST
TF	Factor: CAR; motif: RTGAACTTT	TF:M11735	false	0.0035522731214661396	2.4494936502736246	614	44	4	62700	MYOT,PFDN2,NDN,DYRK1B
TF	Factor: NF-Y; motif: RGCCAATCRGN	TF:M07302	false	0.0035861609284731414	2.4453702254320393	1626	44	6	62700	CKS2,UBB,FDFT1,MORF4L2,DYRK1B,HLA-F
TF	Factor: MAZ; motif: GGGMGGGGS; match class: 1	TF:M10432_1	false	0.003587848234374102	2.445165935853103	4494	44	10	62700	TNNT3,TAF9,SMS,CIDEA,DEDD,HLA-B,MUC5AC,TFF1,DYRK1B,HLA-F
TF	Factor: ZNF436; motif: TCCTCCAGGAAGCCY; match class: 1	TF:M10477_1	false	0.0035910380950147716	2.4447799876985026	9098	44	15	62700	SPAG11B,TNNT3,GRPR,TRMT112,CXCR5,DEDD,HLA-B,MUC5AC,ITPK1,CCL26,FDFT1,TFF1,VCX2,MORF4L2,TGM1
TF	Factor: En-1; motif: VTCRTTAN	TF:M10861	false	0.0035910380950147716	2.4447799876985026	3696	44	9	62700	TAF9,UQCRQ,CKS2,MYOT,NDN,ITPK1,UBB,RPA4,VCX2
TF	Factor: c-Fos:c-Jun; motif: NTGACTCAN	TF:M03866	false	0.003599036691237165	2.443813725805936	1628	44	6	62700	TNNT3,CXCR5,DEDD,CCL26,FDFT1,IL36A
TF	Factor: CREB,; motif: NTGACGTNA; match class: 1	TF:M00981_1	false	0.003631215737124473	2.4399479480963624	2953	44	8	62700	TAF9,UQCRQ,CKS2,UBB,SST,PDXDC1,VCX2,MORF4L2
TF	Factor: GKLF; motif: GCCMCRCCCNNN	TF:M01588	false	0.003635542572894836	2.4394307653193734	9111	44	15	62700	SMS,CKS2,LGALS2,TIMP4,CIDEA,DEDD,MUC5AC,OCA2,PFDN2,NDN,ITPK1,FDFT1,PDXDC1,MORF4L2,DYRK1B
TF	Factor: Barhl-1; motif: NTAAACGN	TF:M10578	false	0.003635542572894836	2.4394307653193734	6235	44	12	62700	TNNT3,TAF9,SMS,UQCRQ,CKS2,GRPR,DEDD,RPA4,FDFT1,DYRK1B,HLA-F,CETN2
TF	Factor: Sox-4; motif: NNNNNAATTGTTNNNNN	TF:M02909	false	0.0036632936858808506	2.4361282625954472	4509	44	10	62700	TAF9,MYOT,CXCR5,DEDD,CCL26,SST,PSMB4,PDXDC1,TFF1,VCX2
TF	Factor: E2F-1; motif: NKTSSCGC; match class: 1	TF:M00428_1	false	0.00367122730386609	2.435188725341104	3710	44	9	62700	TNNT3,SMS,NMB,DEDD,NDN,UBB,FDFT1,PSMB4,CETN2
TF	Factor: Elk-1; motif: NNNNCCGGAARTNN; match class: 1	TF:M00025_1	false	0.003677018037092527	2.4345042397556846	4512	44	10	62700	TNNT3,SMS,UQCRQ,CKS2,TRMT112,PFDN2,UBB,FDFT1,PSMB4,PDXDC1
TF	Factor: BATF3; motif: NATGACTCANN	TF:M12566	false	0.0036833594656479674	2.433755895500401	273	44	3	62700	TNNT3,DEDD,IL36A
TF	Factor: TFAP4; motif: AWCAGCTGWT	TF:M04192	false	0.003696086047383499	2.4322579266649087	5362	44	11	62700	SPAG11B,TNNT3,LGALS2,GRPR,MYOT,OCA2,NDN,CCL26,PDXDC1,DYRK1B,TGM1
TF	Factor: Elf-1; motif: RANSMGGAAGTR	TF:M11446	false	0.0036992251815571578	2.4318892312336415	2964	44	8	62700	TNNT3,TRMT112,ITPK1,PSMB4,PDXDC1,TFF1,VCX2,HLA-F
TF	Factor: POU2F1; motif: ATGCAAATN	TF:M07059	false	0.0037357793238624037	2.4276187858839746	1642	44	6	62700	SPAG11B,GRPR,TRMT112,DEDD,NDN,VCX2
TF	Factor: HoxA5; motif: RTCATTAN	TF:M10707	false	0.003748357594879715	2.426158983932907	2971	44	8	62700	TNNT3,TAF9,CXCR5,DEDD,NDN,PSMB4,PDXDC1,MORF4L2
TF	Factor: JUNB:FOSB; motif: NRTGASTCAT; match class: 1	TF:M08920_1	false	0.003751581993337253	2.4257855573133	1644	44	6	62700	TNNT3,LGALS2,AMY1C,DEDD,AMY1A,IL36A
TF	Factor: YY1; motif: GGCSGCCATTTTGN	TF:M12273	false	0.0037855940146585203	2.421865963707603	6269	44	12	62700	TNNT3,TAF9,UQCRQ,GRPR,DEDD,HLA-B,PFDN2,UBB,PSMB4,TFF1,VCX2,DYRK1B
TF	Factor: EHF; motif: BTTCCTGC	TF:M07251	false	0.0037883478326758194	2.421550152457428	6270	44	12	62700	TNNT3,TIMP4,NMB,TRMT112,CIDEA,MUC5AC,ITPK1,CCL26,TFF1,VCX2,MORF4L2,IL36A
TF	Factor: hoxd1; motif: NTCRTTAN	TF:M10755	false	0.0038036378978438317	2.419800834125137	2979	44	8	62700	TNNT3,TAF9,CKS2,NDN,UBB,RPA4,VCX2,MORF4L2
TF	Factor: YY1; motif: NAANATGGCGNNN	TF:M08982	false	0.003819597370171379	2.4179824143470943	7204	44	13	62700	TNNT3,UQCRQ,DEDD,HLA-B,PFDN2,UBB,SST,PSMB4,TFF1,VCX2,MORF4L2,DYRK1B,HLA-F
TF	Factor: ZNF709; motif: NGRWCCAAACCC	TF:M05883	false	0.003857414685923975	2.4137036704086055	1654	44	6	62700	SPAG11B,CKS2,MUC5AC,UBB,CCL26,MORF4L2
TF	Factor: TCF4; motif: NNCTTTGATSTN; match class: 1	TF:M12674_1	false	0.00386579779511842	2.412760865972472	66	44	2	62700	AMY1C,AMY1A
TF	Factor: c-Jun; motif: NRTGAGTCAYN	TF:M09965	false	0.00386579779511842	2.412760865972472	4547	44	10	62700	SPAG11B,TNNT3,NMB,CXCR5,DEDD,ITPK1,CCL26,FDFT1,VCX2,IL36A
TF	Factor: KLF17; motif: NGMCMCRCCCTN	TF:M12188	false	0.0038708864793000064	2.412189564960174	3744	44	9	62700	SMS,CKS2,MUC5AC,OCA2,PFDN2,NDN,MORF4L2,DYRK1B,HLA-F
TF	Factor: SREBP-2; motif: NTCACCYNNNN; match class: 1	TF:M03852_1	false	0.0038708864793000064	2.412189564960174	2290	44	7	62700	TNNT3,UQCRQ,MUC5AC,ITPK1,UBB,CCL26,HLA-F
TF	Factor: T3R-beta; motif: NNRGGTCRTGACCYNN	TF:M11815	false	0.0038891496892464192	2.4101453409968867	5402	44	11	62700	LGALS2,CCL11,TIMP4,CIDEA,CXCR5,DEDD,HLA-B,ITPK1,UBB,PDXDC1,TGM1
TF	Factor: NFATc2; motif: TTTTCCATGGAAAA; match class: 1	TF:M11985_1	false	0.0038891496892464192	2.4101453409968867	4553	44	10	62700	SPAG11B,TAF9,UQCRQ,CCL11,MYOT,HLA-B,ITPK1,VCX2,HLA-F,IL36A
TF	Factor: PAX5; motif: RNGCGTGACCNN; match class: 1	TF:M09817_1	false	0.0038891496892464192	2.4101453409968867	6294	44	12	62700	TNNT3,SMS,LGALS2,NMB,OCA2,PFDN2,ITPK1,RPA4,TFF1,MORF4L2,DYRK1B,CETN2
TF	Factor: NF-YA; motif: NYRRCCAATCAGAR	TF:M10005	false	0.0038891496892464192	2.4101453409968867	2293	44	7	62700	CKS2,UBB,FDFT1,VCX2,MORF4L2,DYRK1B,HLA-F
TF	Factor: AR; motif: RGGWACAYNGTGTWCYN	TF:M04453	false	0.0039040074634373915	2.4084893607475135	7226	44	13	62700	TNNT3,GRPR,TIMP4,CIDEA,CXCR5,OCA2,PFDN2,RPA4,PSMB4,TFF1,VCX2,DYRK1B,HLA-F
TF	Factor: ZNF35; motif: ANAWRNAAARAGNNNNNNNAAANAAANAAN	TF:M10470	false	0.003935270213499887	2.4050254416523433	1103	44	5	62700	LGALS2,RPA4,CCL26,MORF4L2,HLA-F
TF	Factor: HOXB7; motif: GTCRTTAN	TF:M10683	false	0.003937141550111399	2.404818970953433	1663	44	6	62700	TAF9,CKS2,NDN,UBB,RPA4,VCX2
TF	Factor: HOXB7; motif: GTCRTTAN	TF:M10686	false	0.0039454208307535205	2.4039066667950904	3757	44	9	62700	TNNT3,TAF9,UQCRQ,CKS2,NDN,UBB,RPA4,VCX2,MORF4L2
TF	Factor: E2F-1; motif: NTTSGCGG	TF:M00430	false	0.003945886757800739	2.4038553826337417	8201	44	14	62700	SMS,CIDEA,CXCR5,DEDD,HLA-B,MUC5AC,OCA2,NDN,UBB,RPA4,SST,PDXDC1,DYRK1B,TGM1
TF	Factor: Crx; motif: NTAATCCN	TF:M10904	false	0.0039695736388413285	2.4012561371266226	1106	44	5	62700	TIMP4,NMB,MUC5AC,PFDN2,TGM1
TF	Factor: Gsc; motif: NTAATCCN	TF:M10922	false	0.0039695736388413285	2.4012561371266226	1106	44	5	62700	TIMP4,NMB,MUC5AC,PFDN2,TGM1
TF	Factor: BRN1; motif: NANNTATGCATAATNNA; match class: 1	TF:M01324_1	false	0.003984914955059449	2.3995809427603447	1668	44	6	62700	SPAG11B,AMY1C,TRMT112,MYOT,FDFT1,AMY1A
TF	Factor: GATA-3; motif: AGATAACGATCW; match class: 1	TF:M12192_1	false	0.003996134215115495	2.3983599338831962	1108	44	5	62700	NDN,FDFT1,SST,TFF1,IL36A
TF	Factor: GLI; motif: NGACCMCCCAN	TF:M07290	false	0.003997824682701728	2.3981762549914567	7249	44	13	62700	SPAG11B,TNNT3,SMS,CCL11,GRPR,TIMP4,NMB,CXCR5,MUC5AC,UBB,PSMB4,VCX2,DYRK1B
TF	Factor: FOXO1A; motif: AAACAA; match class: 1	TF:M03823_1	false	0.004000482548276083	2.3978876198186043	9215	44	15	62700	TAF9,CKS2,LGALS2,CCL11,AMY1C,MYOT,CXCR5,DEDD,UBB,RPA4,CCL26,FDFT1,AMY1A,PSMB4,TGM1
TF	Factor: SRY; motif: TTGTTT; match class: 1	TF:M03854_1	false	0.004000482548276083	2.3978876198186043	9215	44	15	62700	TAF9,CKS2,LGALS2,CCL11,AMY1C,MYOT,CXCR5,DEDD,UBB,RPA4,CCL26,FDFT1,AMY1A,PSMB4,TGM1
TF	Factor: PPARGAMMA; motif: NWNTRGGTYANN	TF:M08961	false	0.0040219804773092135	2.3955600417993113	5431	44	11	62700	CKS2,CCL11,TIMP4,NMB,TRMT112,MUC5AC,UBB,VCX2,DYRK1B,TGM1,CETN2
TF	Factor: YY1; motif: GCCATNTTN	TF:M00793	false	0.004077257202572563	2.389631891409083	4587	44	10	62700	UQCRQ,GRPR,DEDD,HLA-B,PFDN2,UBB,PSMB4,TFF1,VCX2,DYRK1B
TF	Factor: RORA; motif: CCYTGNCCTN; match class: 1	TF:M12659_1	false	0.004078826920015038	2.389464723042111	2316	44	7	62700	LGALS2,AMY1C,MUC5AC,ITPK1,UBB,AMY1A,DYRK1B
TF	Factor: CAR_RXR; motif: CYNNNNTGAMCTYW	TF:M03788	false	0.0041063200613676454	2.3865472031708377	1116	44	5	62700	CXCR5,NDN,SST,VCX2,HLA-F
TF	Factor: JUNB:FRA-1; motif: NNRTGACTCATNN; match class: 1	TF:M08922_1	false	0.00410889975001404	2.386274454636604	286	44	3	62700	TNNT3,DEDD,IL36A
TF	Factor: Ikaros; motif: TGGGAGN; match class: 1	TF:M07260_1	false	0.004112085628689475	2.3859378503162505	7275	44	13	62700	SMS,UQCRQ,LGALS2,DEDD,MUC5AC,UBB,RPA4,CCL26,PSMB4,TFF1,VCX2,DYRK1B,HLA-F
TF	Factor: NF-Y; motif: NNNRRCCAATSRGNNN	TF:M00287	false	0.004116532445370071	2.385468457249994	1681	44	6	62700	CKS2,UBB,FDFT1,MORF4L2,DYRK1B,HLA-F
TF	Factor: SMAD3; motif: CAGACAS	TF:M07429	false	0.004137112988858074	2.3833026179085754	6348	44	12	62700	SPAG11B,CKS2,CCL11,GRPR,TIMP4,CIDEA,CXCR5,MUC5AC,OCA2,TFF1,TGM1,CETN2
TF	Factor: KLF15; motif: RCCMCRCCCMCN; match class: 1	TF:M12160_1	false	0.004141670518643479	2.382824453396829	8250	44	14	62700	TNNT3,TAF9,SMS,CKS2,DEDD,OCA2,NDN,ITPK1,UBB,VCX2,MORF4L2,DYRK1B,TGM1,HLA-F
TF	Factor: Dlx-2; motif: NYAATTAN	TF:M04300	false	0.004145535495082149	2.3824193619682053	5455	44	11	62700	TIMP4,MYOT,CIDEA,DEDD,HLA-B,RPA4,CCL26,PSMB4,VCX2,HLA-F,CETN2
TF	Factor: NFYA; motif: AGNSYKCTGATTGGTNNR	TF:M07222	false	0.004154025535490808	2.381530838111785	647	44	4	62700	CKS2,UBB,FDFT1,HLA-F
TF	Factor: c-Myc; motif: KACCACGTGSYY; match class: 1	TF:M01154_1	false	0.004163646994007556	2.3805260983385867	3793	44	9	62700	TAF9,AMY1C,MUC5AC,OCA2,PFDN2,FDFT1,AMY1A,VCX2,MORF4L2
TF	Factor: Tal-1beta:ITF-2; motif: NNNAACAGATGKTNNN	TF:M00070	false	0.004226763554598224	2.373992045950344	1691	44	6	62700	CCL11,GRPR,CXCR5,NDN,CCL26,DYRK1B
TF	Factor: OVOL; motif: ANRTAACGG; match class: 1	TF:M08894_1	false	0.004245286244549094	2.3720930215008265	2335	44	7	62700	TAF9,AMY1C,MYOT,PFDN2,UBB,AMY1A,VCX2
TF	Factor: TCF-4; motif: NCCTTTGATSTNN; match class: 1	TF:M10096_1	false	0.004249326306392278	2.3716799180927985	70	44	2	62700	AMY1C,AMY1A
TF	Factor: TEF-3:E2A; motif: NCAGSTGNGWATGYN; match class: 1	TF:M08438_1	false	0.004254441349530631	2.371157459021131	1127	44	5	62700	CKS2,GRPR,PFDN2,VCX2,DYRK1B
TF	Factor: Egr-2; motif: NTGCGTRGGCGK	TF:M00246	false	0.004262785280282221	2.370306542543373	6374	44	12	62700	TAF9,SMS,GRPR,TRMT112,CIDEA,PFDN2,ITPK1,UBB,SST,MORF4L2,DYRK1B,CETN2
TF	Factor: nerf; motif: NNNCCGGAAGTGN	TF:M09901	false	0.004274951768060089	2.3690687808149944	5479	44	11	62700	TAF9,SMS,UQCRQ,CKS2,TRMT112,ITPK1,FDFT1,PSMB4,PDXDC1,DYRK1B,IL36A
TF	Factor: ATF-2; motif: NRTGACGTMANN; match class: 1	TF:M11309_1	false	0.004283698415069913	2.3681811123689926	2340	44	7	62700	TAF9,CKS2,PFDN2,UBB,SST,VCX2,MORF4L2
TF	Factor: E2F; motif: NNTTTCGCGCN	TF:M08875	false	0.004283698415069913	2.3681811123689926	6379	44	12	62700	SMS,CKS2,CIDEA,NDN,ITPK1,RPA4,FDFT1,SST,PSMB4,DYRK1B,TGM1,CETN2
TF	Factor: AhR; motif: CCYCNRRSTNGCGTGASA	TF:M00139	false	0.0043027913091801435	2.366249717238236	3814	44	9	62700	SMS,TRMT112,PFDN2,RPA4,CCL26,FDFT1,MORF4L2,TGM1,IL36A
TF	Factor: Elf-1; motif: NANCAGGAAGTR	TF:M11445	false	0.004304466769351016	2.366080640603282	1699	44	6	62700	TNNT3,ITPK1,PDXDC1,TFF1,VCX2,HLA-F
TF	Factor: TEF-1; motif: GWGGAATGT	TF:M01817	false	0.004312966720522401	2.3652238929204157	3816	44	9	62700	SPAG11B,TRMT112,DEDD,HLA-B,MUC5AC,UBB,FDFT1,SST,DYRK1B
TF	Factor: T3R-beta; motif: NRRGGTCRTGACCYYN	TF:M11817	false	0.004322191022589469	2.3642960430466564	5489	44	11	62700	LGALS2,TIMP4,CIDEA,DEDD,HLA-B,ITPK1,UBB,SST,PDXDC1,VCX2,TGM1
TF	Factor: FOXD3; motif: NAWTGTTTRTTT; match class: 1	TF:M00130_1	false	0.004329684278704461	2.3635437713176763	1133	44	5	62700	LGALS2,AMY1C,RPA4,CCL26,AMY1A
TF	Factor: PITX2; motif: NNNNRGGATTAATNNNN	TF:M01447	false	0.0043378228729593	2.362728185578373	2347	44	7	62700	TNNT3,AMY1C,TIMP4,NMB,MUC5AC,AMY1A,MORF4L2
TF	Factor: CEBPD; motif: NRTTGCNCAAYN	TF:M12587	false	0.0043378228729593	2.362728185578373	3056	44	8	62700	AMY1C,GRPR,MYOT,CXCR5,CCL26,AMY1A,PSMB4,CETN2
TF	Factor: Elf-1; motif: NANGCGGAAGTR	TF:M11452	false	0.004349827904943648	2.3615279249791117	6394	44	12	62700	TAF9,UQCRQ,CKS2,NMB,TRMT112,CIDEA,NDN,FDFT1,PSMB4,PDXDC1,MORF4L2,IL36A
TF	Factor: HNF-1alpha; motif: NGNNAAWNATTAACNN	TF:M07044	false	0.004359808806993199	2.360532555659963	1705	44	6	62700	AMY1C,MYOT,CXCR5,AMY1A,PDXDC1,VCX2
TF	Factor: jdp2; motif: NRTGASTCAYN; match class: 1	TF:M11297_1	false	0.004359808806993199	2.360532555659963	1705	44	6	62700	TNNT3,NMB,CXCR5,DEDD,CCL26,IL36A
TF	Factor: TEAD1; motif: NNACATTCCAGNN; match class: 1	TF:M12500_1	false	0.004363320365334628	2.360182898911148	1136	44	5	62700	CCL11,CXCR5,OCA2,FDFT1,SST
TF	Factor: NF-1C; motif: NTTGGCNNNNTGCCARN; match class: 1	TF:M11728_1	false	0.00437457149647646	2.3590644811170605	1137	44	5	62700	TNNT3,TIMP4,CXCR5,MUC5AC,RPA4
TF	Factor: Pitx1; motif: CACTAATCCYYN	TF:M07055	false	0.00437457149647646	2.3590644811170605	1137	44	5	62700	TNNT3,TIMP4,NMB,MUC5AC,TGM1
TF	Factor: HOXD12:PEA3; motif: RCCGGAAGTAATAAAM	TF:M08369	false	0.004378880981800437	2.3586368587927486	4643	44	10	62700	SPAG11B,UQCRQ,CKS2,TRMT112,MYOT,CXCR5,DEDD,FDFT1,SST,IL36A
TF	Factor: TCF-1; motif: ASATCAAAG; match class: 1	TF:M11602_1	false	0.004437594896199157	2.35285234662305	1712	44	6	62700	TAF9,CCL11,AMY1C,GRPR,AMY1A,MORF4L2
TF	Factor: nerf; motif: NRRNSCGGAAGNRNNNN	TF:M09606	false	0.004465331149662511	2.350146328233832	6417	44	12	62700	TAF9,SMS,CKS2,NMB,TRMT112,CIDEA,ITPK1,FDFT1,PSMB4,PDXDC1,DYRK1B,IL36A
TF	Factor: COUP-TF1; motif: RRGGTCRNTGACCTN	TF:M11739	false	0.004521588211071692	2.344708992146023	3079	44	8	62700	AMY1C,NMB,TRMT112,MUC5AC,NDN,AMY1A,VCX2,IL36A
TF	Factor: ZNF764; motif: NNASYGCCNCCTNCTGGN	TF:M12719	false	0.004531701158832463	2.343738737235217	2368	44	7	62700	TNNT3,GRPR,NMB,HLA-B,PFDN2,ITPK1,PDXDC1
TF	Factor: LEF-1; motif: AAAGATCAAAGGRWW	TF:M04003	false	0.004532775854382816	2.3436357562582115	1720	44	6	62700	SPAG11B,TAF9,CCL11,AMY1C,AMY1A,CETN2
TF	Factor: AML2; motif: CWAACCGCAAAAACCGCARN	TF:M12002	false	0.0045389442214655166	2.3430451542165205	8344	44	14	62700	SMS,LGALS2,AMY1C,GRPR,TIMP4,CXCR5,HLA-B,OCA2,UBB,AMY1A,PDXDC1,MORF4L2,TGM1,HLA-F
TF	Factor: AP-4; motif: RNCAGCTGC	TF:M00927	false	0.004542634460790412	2.342692208826741	6432	44	12	62700	TNNT3,CCL11,MYOT,CIDEA,CXCR5,OCA2,NDN,CCL26,PDXDC1,DYRK1B,TGM1,IL36A
TF	Factor: Spi-B; motif: NGNGGAAGYN	TF:M02076	false	0.004554728738077648	2.3415374828104207	299	44	3	62700	NDN,TFF1,MORF4L2
TF	Factor: Elf-1; motif: NANGCGGAAGTN; match class: 1	TF:M11448_1	false	0.004561122731349566	2.3409282415431565	2372	44	7	62700	TAF9,CKS2,NMB,TRMT112,CIDEA,NDN,FDFT1
TF	Factor: PR; motif: NNNNNNGGNACRNNNTGTTCTNNNNNN	TF:M00954	false	0.004587873300749676	2.3383885841328134	5538	44	11	62700	SPAG11B,TNNT3,AMY1C,TIMP4,TRMT112,HLA-B,RPA4,AMY1A,TFF1,DYRK1B,CETN2
TF	Factor: ESR2; motif: NNRGGTCANNNTGMCCTN; match class: 1	TF:M02377_1	false	0.004593107601588227	2.3378933803542012	669	44	4	62700	TNNT3,MYOT,PFDN2,TFF1
TF	Factor: NF-YA; motif: YTCTSATTGGYYRN	TF:M04683	false	0.0046203795881047975	2.3353223434379524	1728	44	6	62700	CKS2,UBB,FDFT1,MORF4L2,DYRK1B,HLA-F
TF	Factor: ZNF692; motif: SYNGGSCCCASCCNC; match class: 1	TF:M09734_1	false	0.004635441435910588	2.333908901422114	6450	44	12	62700	SMS,TRMT112,CIDEA,DEDD,MUC5AC,ITPK1,FDFT1,PDXDC1,TFF1,MORF4L2,DYRK1B,TGM1
TF	Factor: AP-4; motif: ANCATATGNT; match class: 1	TF:M11207_1	false	0.004635441435910588	2.333908901422114	2380	44	7	62700	SPAG11B,AMY1C,TRMT112,CXCR5,AMY1A,DYRK1B,HLA-F
TF	Factor: hoxd9; motif: GYMATAAAAN	TF:M10772	false	0.004638692005960999	2.3336044622628997	1730	44	6	62700	TAF9,TIMP4,HLA-B,PFDN2,PSMB4,CETN2
TF	Factor: USF2; motif: NNGTCATGTGACNN	TF:M12534	false	0.004649378055435047	2.332605138541839	1731	44	6	62700	AMY1C,GRPR,PFDN2,AMY1A,VCX2,DYRK1B
TF	Factor: LEF-1; motif: WCAAAGN	TF:M02019	false	0.004679757387210145	2.3297766614829394	4691	44	10	62700	SPAG11B,TAF9,UQCRQ,AMY1C,CXCR5,HLA-B,SST,AMY1A,TFF1,CETN2
TF	Factor: LEF-1; motif: WCAAAGN	TF:M03794	false	0.004679757387210145	2.3297766614829394	4691	44	10	62700	SPAG11B,TAF9,UQCRQ,AMY1C,CXCR5,HLA-B,SST,AMY1A,TFF1,CETN2
TF	Factor: Fra-1; motif: RRTGASTCAKN	TF:M07091	false	0.00469533764313046	2.3283331720291915	1735	44	6	62700	SPAG11B,TNNT3,CXCR5,CCL26,FDFT1,IL36A
TF	Factor: AR; motif: GNNCNNNNTGTTCTN; match class: 1	TF:M01996_1	false	0.0047390616200839964	2.3243076443099953	304	44	3	62700	SPAG11B,AMY1C,AMY1A
TF	Factor: GATA-1; motif: NCWGATAACA; match class: 1	TF:M00346_1	false	0.0047409451729493336	2.324135067086284	676	44	4	62700	TAF9,MYOT,HLA-B,FDFT1
TF	Factor: STAT6; motif: NNYTTCCY	TF:M00500	false	0.004751334025736063	2.323184436969827	4702	44	10	62700	TNNT3,TAF9,CCL11,TIMP4,NMB,CIDEA,UBB,SST,VCX2,DYRK1B
TF	Factor: BATF; motif: NNTGACTCANN	TF:M12445	false	0.004771436432757731	2.3213508576666615	305	44	3	62700	TNNT3,DEDD,IL36A
TF	Factor: Elk-1; motif: NRSCGGAAGNN	TF:M11434	false	0.004771817602705768	2.321316165096481	8397	44	14	62700	TNNT3,TAF9,SMS,UQCRQ,CKS2,NMB,TRMT112,CIDEA,HLA-B,ITPK1,FDFT1,PSMB4,PDXDC1,DYRK1B
TF	Factor: c-ets-1; motif: GGAGTTG	TF:M04822	false	0.004773232417399647	2.3211874185278045	5572	44	11	62700	SPAG11B,SMS,CCL11,CXCR5,NDN,RPA4,CCL26,SST,PSMB4,TFF1,MORF4L2
TF	Factor: sp4; motif: NNNGCYCCGCCCCCY	TF:M10530	false	0.004799260927814288	2.318825637558854	8403	44	14	62700	TAF9,SMS,CKS2,NMB,TRMT112,CIDEA,DEDD,OCA2,ITPK1,PDXDC1,VCX2,MORF4L2,DYRK1B,HLA-F
TF	Factor: RelA-p65; motif: GGGANTTTCCNN	TF:M03563	false	0.0048020773356529	2.318570850073065	4711	44	10	62700	SMS,CCL11,AMY1C,CXCR5,DEDD,MUC5AC,PFDN2,UBB,CCL26,AMY1A
TF	Factor: E2F-1; motif: NNNNGGCGGGAARN; match class: 1	TF:M09892_1	false	0.004802523222728386	2.3185305264187086	9415	44	15	62700	TAF9,SMS,UQCRQ,NMB,TRMT112,CIDEA,DEDD,PFDN2,ITPK1,FDFT1,PDXDC1,VCX2,DYRK1B,HLA-F,CETN2
TF	Factor: Fli-1; motif: NACMGGAARTN	TF:M11398	false	0.0048027230646392515	2.3185124549947056	2399	44	7	62700	UQCRQ,GRPR,TRMT112,UBB,VCX2,HLA-F,IL36A
TF	Factor: ARP-1; motif: TGARCCYTTGAMCCCW; match class: 1	TF:M00155_1	false	0.004803755675810422	2.318419089392713	1167	44	5	62700	CKS2,LGALS2,TRMT112,CCL26,IL36A
TF	Factor: FKLF; motif: BGGGNGGVMD	TF:M01837	false	0.004803755675810422	2.318419089392713	5579	44	11	62700	TNNT3,TAF9,CKS2,NMB,PFDN2,NDN,UBB,FDFT1,PDXDC1,MORF4L2,DYRK1B
TF	Factor: GATA-2; motif: ASAGATAANA; match class: 1	TF:M00349_1	false	0.004807207377649194	2.3181071424800326	680	44	4	62700	UQCRQ,HLA-B,FDFT1,MORF4L2
TF	Factor: ESE-1; motif: ACCAGGAAGTANNNNNNNAAWAA	TF:M11383	false	0.004809201662266077	2.3179270114533095	3892	44	9	62700	SPAG11B,TNNT3,CCL11,NMB,HLA-B,PSMB4,PDXDC1,HLA-F,IL36A
TF	Factor: HNF-4gamma; motif: NRGNNCAAAGKYCA	TF:M09627	false	0.0048121091453989465	2.3176645308112205	1168	44	5	62700	TAF9,CKS2,LGALS2,CXCR5,HLA-F
TF	Factor: GATA-5; motif: WGATAACGATCT	TF:M12203	false	0.004824909766291958	2.3165108042617266	76	44	2	62700	FDFT1,PDXDC1
TF	Factor: HOXB2; motif: RTCATTAN	TF:M10739	false	0.00487804284669417	2.3117543893439114	3901	44	9	62700	TNNT3,TAF9,MYOT,CXCR5,DEDD,NDN,PSMB4,PDXDC1,MORF4L2
TF	Factor: RFX1; motif: NGTTGCCATGG	TF:M09832	false	0.004905530837673867	2.3093139898337784	2410	44	7	62700	SMS,CKS2,TIMP4,ITPK1,PSMB4,TFF1,DYRK1B
TF	Factor: GATA-5; motif: TATCTN; match class: 1	TF:M02006_1	false	0.004906369883823147	2.309239714089674	3130	44	8	62700	TIMP4,TRMT112,MYOT,HLA-B,OCA2,NDN,FDFT1,TFF1
TF	Factor: Sox-30; motif: NAACAATN	TF:M11641	false	0.004934420155269952	2.3067638740302003	2413	44	7	62700	TAF9,SMS,CKS2,MYOT,RPA4,IL36A,CETN2
TF	Factor: MEF-2D; motif: WAAATAR; match class: 1	TF:M02026_1	false	0.004943023821236142	2.306007296598402	2414	44	7	62700	AMY1C,GRPR,TRMT112,PFDN2,AMY1A,VCX2,MORF4L2
TF	Factor: GSC; motif: NYTAATCCNN	TF:M04326	false	0.004973787592086937	2.303312765417966	1178	44	5	62700	TIMP4,NMB,MUC5AC,FDFT1,TGM1
TF	Factor: RUNX3; motif: NRACCGCANWAACCRCAN	TF:M04110	false	0.004979042353442983	2.3028541794509225	9456	44	15	62700	SPAG11B,TAF9,UQCRQ,CKS2,LGALS2,TRMT112,DEDD,HLA-B,MUC5AC,NDN,ITPK1,UBB,FDFT1,PDXDC1,HLA-F
TF	Factor: Msx-1; motif: NTCRTTAN	TF:M10566	false	0.004981598279475512	2.3026312972815215	5611	44	11	62700	TAF9,UQCRQ,CKS2,TRMT112,MYOT,DEDD,NDN,ITPK1,UBB,RPA4,VCX2
TF	Factor: gsh-1; motif: NTCRTTAN	TF:M10749	false	0.004981598279475512	2.3026312972815215	5611	44	11	62700	TAF9,UQCRQ,CKS2,TRMT112,MYOT,DEDD,NDN,ITPK1,UBB,RPA4,VCX2
TF	Factor: Gbx2; motif: NTCRTTAN	TF:M10572	false	0.004981598279475512	2.3026312972815215	5611	44	11	62700	TAF9,UQCRQ,CKS2,TRMT112,MYOT,DEDD,NDN,ITPK1,UBB,RPA4,VCX2
TF	Factor: RXR-alpha; motif: RRGGTCAAAGGTCAN	TF:M11774	false	0.004981598279475512	2.3026312972815215	5611	44	11	62700	UQCRQ,TIMP4,TRMT112,DEDD,PFDN2,NDN,FDFT1,SST,VCX2,DYRK1B,CETN2
TF	Factor: six-4; motif: ANNNATGACACCNNNNN	TF:M01374	false	0.004981598279475512	2.3026312972815215	6519	44	12	62700	TAF9,UQCRQ,CCL11,TIMP4,TRMT112,CXCR5,DEDD,UBB,RPA4,FDFT1,VCX2,CETN2
TF	Factor: CKROX; motif: SCCCTCCCC	TF:M01175	false	0.004990211656252738	2.3018810336966076	7468	44	13	62700	TNNT3,CKS2,TIMP4,NMB,TRMT112,DEDD,HLA-B,UBB,PDXDC1,TFF1,DYRK1B,HLA-F,CETN2
TF	Factor: HOXA10; motif: NRTCGTAAANN	TF:M10801	false	0.00500459205578106	2.3006313178138025	3920	44	9	62700	SPAG11B,TIMP4,CXCR5,HLA-B,NDN,CCL26,SST,VCX2,MORF4L2
TF	Factor: Smad3; motif: NGNCAGACASNNN; match class: 1	TF:M01888_1	false	0.005010574615702875	2.3001124661249666	690	44	4	62700	GRPR,TIMP4,OCA2,TGM1
TF	Factor: Pax-8; motif: NCNNTNNTGCRTGANNNN	TF:M00328	false	0.005010574615702875	2.3001124661249666	9467	44	15	62700	SPAG11B,SMS,UQCRQ,CCL11,TIMP4,HLA-B,PFDN2,UBB,CCL26,FDFT1,PSMB4,TFF1,MORF4L2,TGM1,CETN2
TF	Factor: c-Rel; motif: NRNRGGGRAATKCCA	TF:M10046	false	0.005062321626735226	2.2956502660764118	4754	44	10	62700	SMS,TRMT112,CXCR5,DEDD,HLA-B,MUC5AC,OCA2,PFDN2,NDN,UBB
TF	Factor: COUP-TF1; motif: RRGGTCRNTGACCYY	TF:M11741	false	0.005081356080403654	2.29402037046347	3930	44	9	62700	AMY1C,NMB,TRMT112,CXCR5,MUC5AC,NDN,AMY1A,VCX2,IL36A
TF	Factor: BRCA2; motif: TGMCYCWGN	TF:M12723	false	0.005111020342251128	2.291492390516132	3934	44	9	62700	NMB,CXCR5,HLA-B,MUC5AC,PFDN2,CCL26,FDFT1,PSMB4,IL36A
TF	Factor: ER71:C/EBPdelta; motif: NNCGGAWRTTRCGYAAN	TF:M08246	false	0.005145763823290621	2.2885501506160435	8480	44	14	62700	TAF9,UQCRQ,AMY1C,TRMT112,DEDD,PFDN2,NDN,CCL26,FDFT1,AMY1A,PSMB4,TFF1,MORF4L2,CETN2
TF	Factor: AP-1; motif: RGTGACTMANN	TF:M00188	false	0.005147787730079684	2.288379369606759	3160	44	8	62700	TNNT3,CCL11,CXCR5,UBB,CCL26,PSMB4,TGM1,IL36A
TF	Factor: LHX3; motif: ATTAAW; match class: 1	TF:M02097_1	false	0.005148289622514832	2.288337029381875	6551	44	12	62700	TNNT3,TAF9,CCL11,GRPR,TRMT112,MYOT,PFDN2,RPA4,CCL26,PDXDC1,MORF4L2,DYRK1B
TF	Factor: NF-YA; motif: CRGCCAATCAGNRN	TF:M02106	false	0.005148289622514832	2.288337029381875	1776	44	6	62700	CKS2,UBB,FDFT1,MORF4L2,DYRK1B,HLA-F
TF	Factor: Elk-1:SREBP-2; motif: RTCACGTGACCGGAAGN; match class: 1	TF:M08229_1	false	0.0051587636807200994	2.2874543663910734	3162	44	8	62700	CCL11,TRMT112,CIDEA,MUC5AC,CCL26,PSMB4,PDXDC1,DYRK1B
TF	Factor: AP-2gamma; motif: NSCCYNRGGSN; match class: 1	TF:M11481_1	false	0.0051891578262298	2.2849031202053744	4774	44	10	62700	TAF9,CKS2,AMY1C,TIMP4,NMB,MUC5AC,ITPK1,FDFT1,AMY1A,PDXDC1
TF	Factor: DEC; motif: NNNSCACSTGAS	TF:M08872	false	0.0051891578262298	2.2849031202053744	7507	44	13	62700	TAF9,UQCRQ,AMY1C,TIMP4,MYOT,MUC5AC,PFDN2,NDN,AMY1A,PSMB4,VCX2,MORF4L2,DYRK1B
TF	Factor: FRA2; motif: RTGAGTCAYN	TF:M12610	false	0.00522408560052417	2.2819897154369033	1782	44	6	62700	TNNT3,NMB,CXCR5,DEDD,CCL26,IL36A
TF	Factor: IRF-8; motif: NCGAAACCGAAACYN	TF:M11683	false	0.005231969509139537	2.281334795656846	4780	44	10	62700	SPAG11B,SMS,CKS2,DEDD,HLA-B,MUC5AC,PSMB4,VCX2,MORF4L2,HLA-F
TF	Factor: TCF-3; motif: ASATCAAAG; match class: 1	TF:M11613_1	false	0.005236089086191587	2.2809929730242064	80	44	2	62700	AMY1C,AMY1A
TF	Factor: c-Fos; motif: NTGAGTCAN	TF:M09924	false	0.0052619347127977065	2.2788545447048185	2448	44	7	62700	SPAG11B,TNNT3,CXCR5,DEDD,CCL26,FDFT1,IL36A
TF	Factor: (SATB1)2; motif: TATTAGTAATAA	TF:M01232	false	0.0052619347127977065	2.2788545447048185	3174	44	8	62700	SMS,AMY1C,MYOT,HLA-B,RPA4,AMY1A,PDXDC1,IL36A
TF	Factor: Fra-2; motif: NRRTGASTCAB	TF:M07092	false	0.005268485303561515	2.2783142270756143	3175	44	8	62700	SPAG11B,TNNT3,NMB,CXCR5,DEDD,CCL26,FDFT1,IL36A
TF	Factor: LEF-1; motif: NWTCAAAGNN	TF:M01022	false	0.005296862976077392	2.275981261631739	3178	44	8	62700	SPAG11B,TAF9,CCL11,AMY1C,GRPR,SST,AMY1A,TFF1
TF	Factor: AP-3; motif: TCYMMATT	TF:M00690	false	0.0053129603192606486	2.274663427679665	1201	44	5	62700	CCL11,GRPR,HLA-B,RPA4,SST
TF	Factor: ATF-1; motif: NNRTGACGYMA	TF:M09866	false	0.00536465239569086	2.2704584130315015	3185	44	8	62700	TAF9,CKS2,GRPR,UBB,SST,PSMB4,VCX2,MORF4L2
TF	Factor: PTF1; motif: SCAGCTGNYNNNNYYCNN	TF:M10043	false	0.005371260894455817	2.269923752433524	3186	44	8	62700	TNNT3,UQCRQ,CCL11,MUC5AC,OCA2,UBB,FDFT1,PDXDC1
TF	Factor: CTCF; motif: RSYGCCMYCTRSTGGN	TF:M09828	false	0.005371260894455817	2.269923752433524	3969	44	9	62700	SMS,GRPR,TIMP4,NMB,HLA-B,OCA2,PFDN2,ITPK1,PDXDC1
TF	Factor: Pax-5; motif: NNRNKCAGYSRAGCRTGAC	TF:M07223	false	0.005374177737298736	2.2696879744767955	5676	44	11	62700	TAF9,SMS,CKS2,LGALS2,TIMP4,NMB,CXCR5,DEDD,NDN,RPA4,FDFT1
TF	Factor: FOXC2; motif: NGTMAATATTKACN; match class: 1	TF:M04235_1	false	0.005386612480185785	2.268684267032581	322	44	3	62700	AMY1C,AMY1A,MORF4L2
TF	Factor: HNF4A; motif: RGGNCAAAGKYCA	TF:M02220	false	0.0054681862449806355	2.2621567018968465	1801	44	6	62700	TAF9,CKS2,LGALS2,NMB,CXCR5,HLA-F
TF	Factor: Cdx-2; motif: ANANTTTTATKRCC	TF:M00729	false	0.005480172266745749	2.261205789449718	1802	44	6	62700	CKS2,GRPR,TIMP4,PFDN2,SST,PSMB4
TF	Factor: FOXO1A:HOXA10; motif: RWMAACANCRTWAA; match class: 1	TF:M08482_1	false	0.005492242912466687	2.2602502629118137	711	44	4	62700	MYOT,CXCR5,HLA-B,VCX2
TF	Factor: Erm:C/EBPdelta; motif: RSCGGAWRTTGCGYAAY; match class: 1	TF:M08458_1	false	0.005499395947673568	2.259685010687414	3200	44	8	62700	UQCRQ,AMY1C,TRMT112,CCL26,AMY1A,PSMB4,PDXDC1,CETN2
TF	Factor: ZNF614; motif: NCYCWGCCYYNNN	TF:M09862	false	0.0055101543866617995	2.2588362326661864	9572	44	15	62700	TNNT3,TAF9,SMS,UQCRQ,CKS2,LGALS2,CIDEA,DEDD,MUC5AC,OCA2,PFDN2,FDFT1,TFF1,DYRK1B,HLA-F
TF	Factor: IRF-8; motif: AGTTTCW	TF:M01665	false	0.0055291425948888265	2.257342209595573	4822	44	10	62700	SMS,UQCRQ,CKS2,AMY1C,TIMP4,TRMT112,MYOT,FDFT1,AMY1A,TFF1
TF	Factor: Elk-1:HOXA1; motif: ACCGGAAGTAATTA	TF:M08451	false	0.00552998686492484	2.257275900249992	8557	44	14	62700	SPAG11B,TAF9,UQCRQ,CKS2,TRMT112,MYOT,CXCR5,HLA-B,ITPK1,FDFT1,PSMB4,PDXDC1,DYRK1B,IL36A
TF	Factor: Sox-10; motif: CWTTGT; match class: 1	TF:M03138_1	false	0.005535306248826734	2.256858346149991	6618	44	12	62700	TAF9,UQCRQ,CKS2,CCL11,TIMP4,NMB,HLA-B,PFDN2,NDN,RPA4,VCX2,IL36A
TF	Factor: TCF-1; motif: CTTTGW; match class: 1	TF:M03857_1	false	0.005535306248826734	2.256858346149991	6618	44	12	62700	TAF9,UQCRQ,CKS2,CCL11,TIMP4,NMB,HLA-B,PFDN2,NDN,RPA4,VCX2,IL36A
TF	Factor: ESR1; motif: NNNNMAGGTCACCCTGACCY	TF:M02261	false	0.00560197316562355	2.2516589758497463	4832	44	10	62700	TNNT3,CKS2,MYOT,DEDD,MUC5AC,PFDN2,UBB,PDXDC1,TFF1,HLA-F
TF	Factor: ctcf; motif: NNNCCASYAGRKGGCRSYNN	TF:M09602	false	0.005633933553198674	2.2491882794037292	7587	44	13	62700	TNNT3,SMS,CKS2,LGALS2,GRPR,TIMP4,NMB,CIDEA,HLA-B,OCA2,PFDN2,ITPK1,PDXDC1
TF	Factor: c-Jun; motif: NATGACKCATN	TF:M11267	false	0.005696522862682409	2.244390155263722	3221	44	8	62700	TNNT3,TAF9,LGALS2,NMB,MYOT,DEDD,OCA2,IL36A
TF	Factor: TEF; motif: ATGTTWAYATAA; match class: 1	TF:M00672_1	false	0.005713158631470388	2.2431237171584604	1820	44	6	62700	UQCRQ,MYOT,HLA-B,CCL26,SST,CETN2
TF	Factor: MLLT10; motif: CYNNCCNNGGNGCTG	TF:M12636	false	0.005713158631470388	2.2431237171584604	9612	44	15	62700	TAF9,CKS2,TIMP4,NMB,CIDEA,MUC5AC,OCA2,NDN,FDFT1,SST,PDXDC1,TFF1,DYRK1B,HLA-F,CETN2
TF	Factor: BEN; motif: CWGCGAYA	TF:M01241	false	0.005736569078449314	2.2413477723731803	7605	44	13	62700	CKS2,TRMT112,CXCR5,PFDN2,NDN,ITPK1,RPA4,SST,PDXDC1,VCX2,TGM1,HLA-F,CETN2
TF	Factor: USF1; motif: RNCACGTGAY	TF:M04196	false	0.005737890323501258	2.2412477573018403	1822	44	6	62700	TAF9,MYOT,PFDN2,VCX2,MORF4L2,DYRK1B
TF	Factor: TEF-5; motif: AAAAATAT	TF:M04635	false	0.005746194382457202	2.240619686767208	3227	44	8	62700	TAF9,CCL11,TRMT112,MYOT,HLA-B,TFF1,MORF4L2,HLA-F
TF	Factor: AP-2beta; motif: GCNNNGGSCNGVGGGN; match class: 1	TF:M01858_1	false	0.005765195736665518	2.2391859431983083	3229	44	8	62700	TAF9,SMS,CKS2,CIDEA,OCA2,NDN,ITPK1,HLA-F
TF	Factor: E2F-3; motif: GGCGGGN; match class: 1	TF:M02089_1	false	0.005783288417980127	2.2378251484859915	9627	44	15	62700	TAF9,SMS,NMB,TRMT112,CIDEA,DEDD,MUC5AC,OCA2,PFDN2,NDN,ITPK1,FDFT1,PSMB4,PDXDC1,DYRK1B
TF	Factor: SATB1; motif: AKWAWTAAHGRYMNWW	TF:M01723	false	0.005783288417980127	2.2378251484859915	3231	44	8	62700	TNNT3,MYOT,SST,PSMB4,PDXDC1,TFF1,MORF4L2,DYRK1B
TF	Factor: CREB1; motif: NRTGAYGCGTN; match class: 1	TF:M11218_1	false	0.005807106778212931	2.236040188300701	2499	44	7	62700	TAF9,UQCRQ,CXCR5,HLA-B,FDFT1,PDXDC1,MORF4L2
TF	Factor: ESE-1; motif: NNANVAGGAAGTNN	TF:M09902	false	0.005807536652191016	2.236008040624743	3234	44	8	62700	TNNT3,NMB,ITPK1,PDXDC1,TFF1,VCX2,HLA-F,IL36A
TF	Factor: CDX2; motif: NNGCAATAAANN	TF:M12513	false	0.005826689081770474	2.2345781556997957	3236	44	8	62700	TAF9,CCL11,TIMP4,HLA-B,PFDN2,NDN,PSMB4,HLA-F
TF	Factor: HNF-3alpha; motif: WRWGTAAAC	TF:M04737	false	0.005861016489302334	2.2320270567786027	4868	44	10	62700	UQCRQ,HLA-B,MUC5AC,OCA2,NDN,UBB,CCL26,FDFT1,SST,TFF1
TF	Factor: PATZ; motif: GGGGNGGGGGMKGGRRNGGNRN	TF:M10026	false	0.005861016489302334	2.2320270567786027	8619	44	14	62700	TAF9,SMS,LGALS2,CIDEA,DEDD,OCA2,PFDN2,ITPK1,UBB,TFF1,VCX2,MORF4L2,DYRK1B,HLA-F
TF	Factor: ZNF37A; motif: CCYYGGCTCCNTSCCMN; match class: 1	TF:M12354_1	false	0.005869220576501571	2.2314195685649127	5751	44	11	62700	TNNT3,SMS,UQCRQ,CKS2,TIMP4,NMB,MUC5AC,OCA2,PFDN2,ITPK1,UBB
TF	Factor: ER81; motif: NRCMGGAWGNN	TF:M11418	false	0.0058933153682565464	2.2296403179360937	4034	44	9	62700	TNNT3,CKS2,TIMP4,TRMT112,CXCR5,MUC5AC,OCA2,DYRK1B,HLA-F
TF	Factor: Dlx-5; motif: NNRGYAATTRNYKNNN; match class: 1	TF:M01388_1	false	0.005916143453444181	2.2279613038631303	5758	44	11	62700	TNNT3,CKS2,CCL11,MYOT,CXCR5,HLA-B,PFDN2,RPA4,SST,VCX2,MORF4L2
TF	Factor: CSX; motif: NKRAGWGS; match class: 1	TF:M10008_1	false	0.0059164177714143	2.227941167093336	4037	44	9	62700	TNNT3,TIMP4,CXCR5,DEDD,HLA-B,MUC5AC,PFDN2,DYRK1B,CETN2
TF	Factor: NR1B1:RXR-ALPHA; motif: RRGGTCANNNNNRGGTCA; match class: 1	TF:M08964_1	false	0.005942056484446081	2.226063224163682	1838	44	6	62700	NMB,ITPK1,RPA4,FDFT1,DYRK1B,HLA-F
TF	Factor: NR1B2; motif: RAGGTCAAAAGGTCAN	TF:M11799	false	0.005954753805866048	2.2251361893389023	1839	44	6	62700	CKS2,LGALS2,OCA2,UBB,CCL26,HLA-F
TF	Factor: FXR; motif: NAGGTCAWNKN	TF:M08953	false	0.005968322456482819	2.2241477208423572	4883	44	10	62700	SMS,UQCRQ,LGALS2,AMY1C,MYOT,OCA2,UBB,AMY1A,TFF1,MORF4L2
TF	Factor: CTCF; motif: NNNGCCASCAGRKGGCRSNN	TF:M01200	false	0.005983237731162307	2.2230637410521834	4045	44	9	62700	SMS,GRPR,TIMP4,NMB,HLA-B,OCA2,PFDN2,ITPK1,PDXDC1
TF	Factor: ctcf; motif: YGGCCACCAGRKGGCRSYN	TF:M09890	false	0.006030358149242046	2.21965689389293	8650	44	14	62700	TNNT3,SMS,CKS2,LGALS2,GRPR,TIMP4,NMB,CIDEA,HLA-B,MUC5AC,OCA2,PFDN2,ITPK1,PDXDC1
TF	Factor: Pbx1; motif: KTGATTGAYG	TF:M11040	false	0.006031331975802702	2.219586766489862	734	44	4	62700	AMY1C,SST,AMY1A,VCX2
TF	Factor: jdp2; motif: NRTGASTCAYN	TF:M11297	false	0.006031331975802702	2.219586766489862	1845	44	6	62700	TNNT3,NMB,CXCR5,DEDD,CCL26,IL36A
TF	Factor: HOXD4; motif: NNYMATTANN	TF:M08774	false	0.006031331975802702	2.219586766489862	4051	44	9	62700	SMS,UQCRQ,LGALS2,CCL11,DEDD,HLA-B,SST,PDXDC1,IL36A
TF	Factor: GR; motif: NNNNNNCNNTNTGTNCTNN	TF:M00192	false	0.0060386990848209435	2.2190566112358363	7660	44	13	62700	SPAG11B,TNNT3,UQCRQ,CCL11,AMY1C,TIMP4,TRMT112,CIDEA,DEDD,MUC5AC,OCA2,RPA4,AMY1A
TF	Factor: Dlx-7; motif: NTCRTTAN; match class: 1	TF:M10603_1	false	0.00604376231001103	2.2186926239955636	2522	44	7	62700	TNNT3,TAF9,MYOT,DEDD,NDN,PDXDC1,VCX2
TF	Factor: Dlx-5; motif: NTCRTTAN; match class: 1	TF:M10612_1	false	0.00604376231001103	2.2186926239955636	2522	44	7	62700	TNNT3,TAF9,MYOT,DEDD,NDN,PDXDC1,VCX2
TF	Factor: c-Ets-1; motif: NNRCMGGAAGTGG	TF:M09911	false	0.006093620639449626	2.215124586431361	2526	44	7	62700	TNNT3,TIMP4,NMB,TRMT112,ITPK1,PDXDC1,HLA-F
TF	Factor: MafG; motif: TGCTGACNNNGCR	TF:M11355	false	0.006093620639449626	2.215124586431361	1248	44	5	62700	TIMP4,TRMT112,CXCR5,RPA4,PDXDC1
TF	Factor: SP8; motif: RNCACGCCCMCN	TF:M12147	false	0.006128625066973976	2.2126369468196927	2529	44	7	62700	SMS,CKS2,DEDD,OCA2,ITPK1,UBB,MORF4L2
TF	Factor: KLF3; motif: GRCCRCGCCCN	TF:M12163	false	0.006152641242803358	2.2109384076510006	739	44	4	62700	CKS2,LGALS2,OCA2,MORF4L2
TF	Factor: CEBPA; motif: NNATTGCACAATNN; match class: 1	TF:M12502_1	false	0.006157157557709999	2.21061973294928	341	44	3	62700	AMY1C,MYOT,AMY1A
TF	Factor: DMRT4; motif: AATGTADCAAWTT	TF:M01149	false	0.006197779842468236	2.207763854831063	1857	44	6	62700	CCL11,AMY1C,RPA4,SST,AMY1A,IL36A
TF	Factor: HNF3ALPHA; motif: TGTTTACWYWGN	TF:M12619	false	0.006200942195761039	2.2075423170612125	3276	44	8	62700	UQCRQ,CKS2,AMY1C,HLA-B,MUC5AC,NDN,FDFT1,AMY1A
TF	Factor: HOXA6; motif: NGYMATTANN	TF:M10696	false	0.006215818881423764	2.2065016486383215	4916	44	10	62700	CKS2,TIMP4,MYOT,CIDEA,DEDD,RPA4,SST,VCX2,MORF4L2,HLA-F
TF	Factor: HNF-1alpha; motif: RGTTAATNWTT	TF:M02013	false	0.00622017684397772	2.206197267837815	1859	44	6	62700	LGALS2,AMY1C,MYOT,CXCR5,AMY1A,PDXDC1
TF	Factor: HNF3; motif: NWRARYAAAYANN	TF:M00791	false	0.006273450567635643	2.202493519730201	3283	44	8	62700	SPAG11B,LGALS2,AMY1C,CXCR5,CCL26,FDFT1,AMY1A,TFF1
TF	Factor: TFII-I; motif: RGAGGKAGG	TF:M00706	false	0.006314842410902448	2.1996374829438747	5815	44	11	62700	SMS,LGALS2,DEDD,HLA-B,ITPK1,CCL26,SST,PSMB4,TFF1,DYRK1B,TGM1
TF	Factor: AP-1; motif: NNNTGAGTCAKCN; match class: 1	TF:M00517_1	false	0.006326177849588319	2.1988586028077313	3288	44	8	62700	SPAG11B,TNNT3,NMB,CXCR5,DEDD,CCL26,FDFT1,IL36A
TF	Factor: ELF1; motif: AACCCGGAAGTR	TF:M03966	false	0.006326919646985511	2.1988076811236543	6744	44	12	62700	TNNT3,TAF9,UQCRQ,CCL11,TRMT112,DEDD,UBB,FDFT1,PSMB4,PDXDC1,HLA-F,IL36A
TF	Factor: Elk-1:T-bet; motif: TCACACCGGAAGNN	TF:M08231	false	0.0063472719308547655	2.1974128951727523	6747	44	12	62700	TNNT3,CKS2,TIMP4,TRMT112,CIDEA,OCA2,UBB,FDFT1,PSMB4,TFF1,VCX2,DYRK1B
TF	Factor: AP-4; motif: ANCATATGNT	TF:M11207	false	0.006375391380321757	2.195493149074923	3293	44	8	62700	SPAG11B,AMY1C,TRMT112,CXCR5,NDN,AMY1A,DYRK1B,HLA-F
TF	Factor: C-JUN:FOSB; motif: NATGACTCAY	TF:M08936	false	0.006395927423653395	2.1940964729567094	3295	44	8	62700	SPAG11B,TNNT3,NMB,CXCR5,DEDD,CCL26,FDFT1,IL36A
TF	Factor: CP2; motif: AACCGGTTNNAACCGGTT; match class: 1	TF:M11487_1	false	0.006397422204027223	2.1939949866548636	2552	44	7	62700	SPAG11B,TAF9,AMY1C,FDFT1,AMY1A,MORF4L2,HLA-F
TF	Factor: Msx-2; motif: TWWTTGGDGABN	TF:M03797	false	0.006397422204027223	2.1939949866548636	4939	44	10	62700	SMS,LGALS2,CXCR5,HLA-B,RPA4,CCL26,TFF1,VCX2,MORF4L2,HLA-F
TF	Factor: BTEB2; motif: RGGGNGKGGN	TF:M07277	false	0.006414478615420149	2.192838638376863	8719	44	14	62700	TAF9,SMS,CIDEA,DEDD,MUC5AC,PFDN2,NDN,ITPK1,FDFT1,PDXDC1,VCX2,DYRK1B,HLA-F,CETN2
TF	Factor: Cdx-2; motif: TTTNATTGCNNT	TF:M09879	false	0.006478566941126203	2.188521049436525	3303	44	8	62700	TAF9,TIMP4,CXCR5,DEDD,HLA-B,PFDN2,PSMB4,HLA-F
TF	Factor: POU3F1; motif: NTAATKWATGCNN; match class: 1	TF:M11929_1	false	0.006482281912232705	2.1882720855739843	1877	44	6	62700	TNNT3,CCL11,AMY1C,CXCR5,NDN,AMY1A
TF	Factor: VBP; motif: GTTACRTMAT	TF:M00228	false	0.006492710111438857	2.1875739872108686	2560	44	7	62700	TAF9,AMY1C,MYOT,PFDN2,RPA4,AMY1A,CETN2
TF	Factor: DEC1; motif: CNCACRTGASC; match class: 1	TF:M03572_1	false	0.0065092696539356875	2.1864677369401315	1879	44	6	62700	TAF9,MUC5AC,ITPK1,FDFT1,MORF4L2,TGM1
TF	Factor: LRF; motif: NRGGGKCKY	TF:M10115	false	0.006516925444379677	2.1859572474376847	7738	44	13	62700	TNNT3,UQCRQ,CKS2,TRMT112,CIDEA,NDN,ITPK1,UBB,CCL26,FDFT1,PSMB4,TFF1,CETN2
TF	Factor: HNF3A; motif: RWGTAAACAN	TF:M01261	false	0.006516925444379677	2.1859572474376847	3308	44	8	62700	UQCRQ,CKS2,AMY1C,HLA-B,MUC5AC,NDN,FDFT1,AMY1A
TF	Factor: HTF4; motif: NSCAGSTGKG	TF:M09951	false	0.006516925444379677	2.1859572474376847	1880	44	6	62700	LGALS2,NMB,DEDD,TFF1,TGM1,CETN2
TF	Factor: NR3C1; motif: RRGAACATWMYGTYCTRN	TF:M02219	false	0.006541917144151198	2.184294960679671	6777	44	12	62700	SPAG11B,TAF9,CCL11,AMY1C,CXCR5,OCA2,NDN,RPA4,AMY1A,PSMB4,TFF1,VCX2
TF	Factor: TF3C-beta; motif: CCNGGAGGGCTTCCTGGAGGAG; match class: 1	TF:M04863_1	false	0.006558735832170139	2.1831798609322703	8744	44	14	62700	SPAG11B,TAF9,LGALS2,TRMT112,CIDEA,DEDD,ITPK1,CCL26,FDFT1,PDXDC1,TFF1,MORF4L2,DYRK1B,HLA-F
TF	Factor: NR1B1; motif: NRGGNCRTGACCTN; match class: 1	TF:M11796_1	false	0.0065594700534862245	2.183131246316951	4960	44	10	62700	SMS,CKS2,CIDEA,OCA2,NDN,ITPK1,RPA4,VCX2,TGM1,HLA-F
TF	Factor: USF1; motif: NNGTCATGTGACNN	TF:M12501	false	0.006569214496461168	2.1824865574184917	1884	44	6	62700	UQCRQ,AMY1C,GRPR,PFDN2,AMY1A,VCX2
TF	Factor: MAZ; motif: GGGGGAGGGGGNGRGRRRGNRG	TF:M09984	false	0.006611512596100159	2.179699170319348	9784	44	15	62700	TNNT3,TAF9,CKS2,LGALS2,NMB,DEDD,ITPK1,UBB,PDXDC1,TFF1,VCX2,MORF4L2,DYRK1B,TGM1,HLA-F
TF	Factor: elf5; motif: NNNANSAGGAAGTNN	TF:M09903	false	0.006636766761389575	2.1780434446784884	1278	44	5	62700	ITPK1,PDXDC1,TFF1,VCX2,HLA-F
TF	Factor: LBP9; motif: ACYRGTNNNNACYRGT	TF:M11492	false	0.006678905830739093	2.175294679828976	7763	44	13	62700	SPAG11B,TNNT3,TAF9,CKS2,GRPR,TIMP4,DEDD,MUC5AC,PFDN2,ITPK1,FDFT1,SST,DYRK1B
TF	Factor: COE1; motif: NCYCWRGGGANYNN; match class: 1	TF:M01871_1	false	0.0066820888885634954	2.175087751452173	93	44	2	62700	CCL11,TFF1
TF	Factor: ZNF691; motif: GAGCACTGNNN	TF:M12714	false	0.006688599843108177	2.1746647856781682	2577	44	7	62700	SPAG11B,AMY1C,NMB,TRMT112,OCA2,AMY1A,HLA-F
TF	Factor: ERF:C/EBPdelta; motif: NNCGGAWRTTGCGCAAY	TF:M08233	false	0.006689899305724417	2.174580419047925	5868	44	11	62700	UQCRQ,AMY1C,TRMT112,DEDD,PFDN2,NDN,CCL26,FDFT1,AMY1A,PSMB4,MORF4L2
TF	Factor: HNF4A; motif: TGGACTTTG	TF:M12622	false	0.006735538312591309	2.17162768919928	2581	44	7	62700	UQCRQ,CKS2,DEDD,OCA2,ITPK1,TFF1,DYRK1B
TF	Factor: AP-2gamma; motif: NSCCYNRGGSN	TF:M11481	false	0.006735538312591309	2.17162768919928	4981	44	10	62700	TAF9,CKS2,AMY1C,TIMP4,NMB,MUC5AC,ITPK1,FDFT1,AMY1A,PDXDC1
TF	Factor: NF-YC; motif: NNRRCCAATCAGNR	TF:M10006	false	0.00674630699465756	2.1709338998719634	2582	44	7	62700	CKS2,UBB,FDFT1,VCX2,MORF4L2,DYRK1B,HLA-F
TF	Factor: POU1F1; motif: ATGAATAAWT; match class: 1	TF:M00744_1	false	0.006758734564493964	2.170134609251015	355	44	3	62700	AMY1C,RPA4,AMY1A
TF	Factor: FOXO4; motif: GTAAACA	TF:M04262	false	0.0067695194270813285	2.169442161089567	1898	44	6	62700	AMY1C,GRPR,DEDD,HLA-B,FDFT1,AMY1A
TF	Factor: FOXD3; motif: GTAAAYA	TF:M04241	false	0.0067695194270813285	2.169442161089567	1898	44	6	62700	AMY1C,GRPR,DEDD,HLA-B,FDFT1,AMY1A
TF	Factor: Msx-1; motif: NNNNANTAATTANTNN; match class: 1	TF:M01412_1	false	0.0067737330730810695	2.1691719212390725	1286	44	5	62700	TNNT3,CCL11,MYOT,RPA4,MORF4L2
TF	Factor: ER-beta; motif: RGGTCASCNTGMCCY; match class: 1	TF:M09910_1	false	0.0067737330730810695	2.1691719212390725	4137	44	9	62700	TNNT3,UQCRQ,CKS2,TIMP4,CIDEA,PFDN2,ITPK1,TFF1,DYRK1B
TF	Factor: NF-kappaB; motif: GGGRATTTCC	TF:M00052	false	0.006775374293212665	2.1690667079831796	1899	44	6	62700	SMS,AMY1C,CXCR5,DEDD,UBB,AMY1A
TF	Factor: CLOCK:Tbx3; motif: SGTGTGNNNNNCACGTG	TF:M08514	false	0.0067758296078489315	2.1690375237666952	94	44	2	62700	AMY1C,AMY1A
TF	Factor: C/EBP; motif: NNATTGCNNAANNN; match class: 1	TF:M00190_1	false	0.006781521826584444	2.168672836114562	1287	44	5	62700	LGALS2,GRPR,MYOT,PDXDC1,CETN2
TF	Factor: E2F-4; motif: TTTGGCGCCAAA; match class: 1	TF:M04519_1	false	0.006828865760837374	2.1656514243881393	2590	44	7	62700	TNNT3,SMS,DEDD,PFDN2,CCL26,TFF1,HLA-F
TF	Factor: RFX1; motif: NNGTNRCNATRGYAACNN	TF:M00281	false	0.006829892812827602	2.165586112008479	4995	44	10	62700	TNNT3,AMY1C,TIMP4,NDN,AMY1A,TFF1,MORF4L2,TGM1,HLA-F,CETN2
TF	Factor: HMX2; motif: ANCAMTTAANN	TF:M04334	false	0.0068665538480016984	2.1632611698251925	4999	44	10	62700	TNNT3,GRPR,NMB,MYOT,DEDD,CCL26,PSMB4,TFF1,HLA-F,IL36A
TF	Factor: NFATc2; motif: TTTTCCATGGAAAA	TF:M11985	false	0.006878410787658337	2.162511891106922	5895	44	11	62700	SPAG11B,TAF9,UQCRQ,CCL11,MYOT,HLA-B,OCA2,ITPK1,VCX2,HLA-F,IL36A
TF	Factor: ZNF28; motif: GCKAAAGGAWA	TF:M06135	false	0.006893977744331397	2.1615301229486206	95	44	2	62700	CKS2,MUC5AC
TF	Factor: ER; motif: NNARGNCANNNTGACCYNN; match class: 1	TF:M00191_1	false	0.006902235585561284	2.1610102215494305	769	44	4	62700	SMS,UQCRQ,CKS2,LGALS2
TF	Factor: Fli-1; motif: RCAGGAAGTGR	TF:M07089	false	0.006911637990576668	2.1604190168850925	5005	44	10	62700	SPAG11B,TNNT3,UQCRQ,CKS2,TIMP4,NMB,CXCR5,MUC5AC,PDXDC1,HLA-F
TF	Factor: egr-3; motif: GTGGGY; match class: 1	TF:M03818_1	false	0.00693329848749282	2.159060102457999	6837	44	12	62700	SPAG11B,TNNT3,GRPR,TRMT112,DEDD,MUC5AC,PFDN2,UBB,FDFT1,DYRK1B,TGM1,CETN2
TF	Factor: AP-2alpha; motif: NNNGSCCTGRGGSN	TF:M04896	false	0.00693329848749282	2.159060102457999	5903	44	11	62700	TAF9,CKS2,TIMP4,NMB,CIDEA,MUC5AC,OCA2,CCL26,FDFT1,PDXDC1,TGM1
TF	Factor: Pbx-1; motif: NNATCAATCANN	TF:M01017	false	0.006936359844821627	2.15886838459664	4156	44	9	62700	TAF9,CCL11,AMY1C,CXCR5,PFDN2,SST,AMY1A,PSMB4,IL36A
TF	Factor: GATA-2; motif: ASAGATAANA	TF:M00349	false	0.006943711862987679	2.1584083089880712	4157	44	9	62700	TAF9,UQCRQ,GRPR,MYOT,HLA-B,FDFT1,PDXDC1,MORF4L2,CETN2
TF	Factor: E12; motif: RRCAGGTGNCV	TF:M00693	false	0.006964312280289225	2.157121763320684	2602	44	7	62700	SMS,TRMT112,HLA-B,CCL26,VCX2,DYRK1B,TGM1
TF	Factor: Ik-3; motif: TNYTGGGAATACC	TF:M00088	false	0.006991646654823463	2.155420528276686	5911	44	11	62700	LGALS2,CIDEA,CXCR5,PFDN2,ITPK1,UBB,FDFT1,MORF4L2,TGM1,HLA-F,IL36A
TF	Factor: CTCF; motif: NNRSYGCCMCCTGSTGGCCN	TF:M12593	false	0.007012124256431244	2.1541503967133964	8823	44	14	62700	TNNT3,SMS,CKS2,LGALS2,GRPR,TIMP4,NMB,CIDEA,HLA-B,OCA2,PFDN2,ITPK1,PDXDC1,HLA-F
TF	Factor: Erm; motif: NRRSAGGAARNGRN	TF:M09916	false	0.007012124256431244	2.1541503967133964	6849	44	12	62700	TNNT3,UQCRQ,NMB,MYOT,DEDD,NDN,ITPK1,UBB,PDXDC1,TFF1,MORF4L2,HLA-F
TF	Factor: ZNF586; motif: CAGGCCYRGAGG; match class: 1	TF:M10491_1	false	0.007012124256431244	2.1541503967133964	7820	44	13	62700	TNNT3,LGALS2,TIMP4,NMB,CIDEA,MUC5AC,OCA2,PFDN2,NDN,FDFT1,TFF1,DYRK1B,HLA-F
TF	Factor: Fra-1; motif: NRTGACTCATN	TF:M09615	false	0.007045593759787817	2.152082401314965	4168	44	9	62700	SPAG11B,TNNT3,NMB,CXCR5,DEDD,ITPK1,CCL26,FDFT1,IL36A
TF	Factor: GR; motif: NNNNNNNGKACNNNNTGTTCTNNNNNN	TF:M00955	false	0.0070628335970260485	2.1510210257670517	5024	44	10	62700	SPAG11B,TNNT3,AMY1C,TIMP4,TRMT112,RPA4,AMY1A,TFF1,DYRK1B,CETN2
TF	Factor: IRF-4; motif: AAGTTTC	TF:M04855	false	0.007105962358200807	2.148377097391157	7833	44	13	62700	TNNT3,CKS2,AMY1C,GRPR,NMB,TRMT112,MYOT,OCA2,NDN,UBB,FDFT1,AMY1A,IL36A
TF	Factor: HNF-3alpha; motif: NWRTGTAAAYAN	TF:M11567	false	0.0071067631958637205	2.148328155423348	5029	44	10	62700	TAF9,UQCRQ,AMY1C,MYOT,HLA-B,NDN,AMY1A,TFF1,HLA-F,CETN2
TF	Factor: Oct-1; motif: NNNRTAATNANNN	TF:M00137	false	0.007128661460109017	2.1469920094275112	6865	44	12	62700	CKS2,CCL11,TIMP4,CXCR5,DEDD,PFDN2,RPA4,SST,PDXDC1,TFF1,VCX2,MORF4L2
TF	Factor: znf136; motif: CAAGAATWCTATAYCCAG; match class: 1	TF:M10535_1	false	0.007148606897924965	2.145778584141873	2617	44	7	62700	AMY1C,GRPR,MYOT,CXCR5,RPA4,AMY1A,VCX2
TF	Factor: Tbx5; motif: TNAGGTGTKV; match class: 1	TF:M01020_1	false	0.007148606897924965	2.145778584141873	4179	44	9	62700	AMY1C,HLA-B,NDN,UBB,FDFT1,AMY1A,PSMB4,HLA-F,IL36A
TF	Factor: HSF1; motif: AGAANRTTCN; match class: 1	TF:M00146_1	false	0.007156351553866011	2.1453083329797473	779	44	4	62700	AMY1C,AMY1A,MORF4L2,HLA-F
TF	Factor: POU2F2; motif: NWTRMATATKCAWN	TF:M04073	false	0.007175377002986949	2.1441552756371025	4182	44	9	62700	TNNT3,SMS,UQCRQ,TRMT112,CIDEA,HLA-B,CCL26,SST,VCX2
TF	Factor: En-2; motif: NTCRTTARN; match class: 1	TF:M10858_1	false	0.007181537370998511	2.143782575218556	2620	44	7	62700	TNNT3,TAF9,MYOT,DEDD,NDN,PDXDC1,VCX2
TF	Factor: Nanog; motif: NTNTAATGSN	TF:M07327	false	0.007223830609965245	2.14123244625212	1930	44	6	62700	SMS,CKS2,CCL11,MYOT,RPA4,VCX2
TF	Factor: NR1B2; motif: NTGACCY; match class: 1	TF:M02111_1	false	0.007245097005908065	2.139955795306879	3380	44	8	62700	TAF9,NMB,ITPK1,SST,PDXDC1,VCX2,DYRK1B,IL36A
TF	Factor: HNF3beta; motif: KGNANTRTTTRYTTW	TF:M00131	false	0.0072776447291580705	2.138009149070227	2627	44	7	62700	SPAG11B,FDFT1,SST,TFF1,VCX2,MORF4L2,HLA-F
TF	Factor: FOXP1; motif: TNTGTTTMY	TF:M09933	false	0.0073435589368243395	2.1340934152838904	4198	44	9	62700	UQCRQ,CKS2,LGALS2,AMY1C,GRPR,TRMT112,HLA-B,CCL26,AMY1A
TF	Factor: HOXD4; motif: RTCRTTAN	TF:M10710	false	0.007353509195202641	2.13350536017948	3389	44	8	62700	TNNT3,TAF9,CXCR5,DEDD,NDN,PSMB4,PDXDC1,MORF4L2
TF	Factor: AP4; motif: NMNCAGCTGGN	TF:M12580	false	0.007394084242839935	2.1311156056979805	5961	44	11	62700	TNNT3,NMB,MYOT,DEDD,MUC5AC,NDN,UBB,TFF1,VCX2,TGM1,CETN2
TF	Factor: MyoD; motif: CGNCAGSTGTTN	TF:M11183	false	0.007399219916207149	2.130814064585885	3393	44	8	62700	TNNT3,CKS2,CIDEA,CXCR5,HLA-B,TFF1,VCX2,DYRK1B
TF	Factor: Nkx2-2; motif: TTAAGTRSTT	TF:M00485	false	0.0074293418269788716	2.129049659129372	2638	44	7	62700	SPAG11B,TAF9,CCL11,MYOT,HLA-B,NDN,RPA4
TF	Factor: Elk-1:TEF; motif: RCCGGAAGTTACGTAAN; match class: 1	TF:M08232_1	false	0.007454553889488461	2.127578341363308	1322	44	5	62700	UQCRQ,TRMT112,FDFT1,MORF4L2,CETN2
TF	Factor: NKX2B; motif: NNNRCCACTTGARANNN	TF:M01372	false	0.007454553889488461	2.127578341363308	3398	44	8	62700	SPAG11B,GRPR,OCA2,NDN,CCL26,SST,PSMB4,TFF1
TF	Factor: HOXD11; motif: NNYMATAAAA	TF:M04360	false	0.007454553889488461	2.127578341363308	5068	44	10	62700	TAF9,CKS2,GRPR,TIMP4,HLA-B,NDN,PSMB4,PDXDC1,HLA-F,CETN2
TF	Factor: NF-1; motif: TTGGCNN; match class: 1	TF:M07364_1	false	0.007466944185772247	2.1268570949422303	790	44	4	62700	TAF9,DEDD,UBB,VCX2
TF	Factor: KLF3; motif: CCMCRCCCNG; match class: 1	TF:M07460_1	false	0.007475881988686975	2.12633756283983	100	44	2	62700	LGALS2,DYRK1B
TF	Factor: GATA-1; motif: MNAGATAANR; match class: 1	TF:M00347_1	false	0.007526639028600235	2.123398911871428	792	44	4	62700	UQCRQ,HLA-B,FDFT1,MORF4L2
TF	Factor: C/EBPgamma; motif: NNTTGCGYMANN; match class: 1	TF:M11324_1	false	0.007559024681274275	2.1215342366239067	373	44	3	62700	PFDN2,UBB,PSMB4
TF	Factor: HNF4A; motif: RRGTCCAAAGTCCANN	TF:M04465	false	0.007579975690541239	2.12033218717543	1328	44	5	62700	CKS2,LGALS2,PSMB4,HLA-F,IL36A
[truncated: 1,778 more rows]
