# Supplementary material for: Nanomaterial isolated extracellular vesicles enable high precision identification of tumor biomarkers for pancreatic cancer liquid biopsy
Source: J Nanobiotechnology. 2025 Jul 1;23:467. doi: 10.1186/s12951-025-03527-3 (PMC12211367; doi:10.1186/s12951-025-03527-3)
Supplement: Supplementary file 3 — Additional file 3. gProfiler’s enrichment analysis. Enrichment analysis was applied to each EV isolation’s transcriptomic sample based on their unique mRNA annotations. [file 12951_2025_3527_MOESM3_ESM.zip › Enrichment_Analysis_gProfiler/ExCy/ExCy_Patient_6.csv]

source	term_name	term_id	highlighted	adjusted_p_value	negative_log10_of_adjusted_p_value	term_size	query_size	intersection_size	effective_domain_size	intersections
GO:MF	antigen binding	GO:0003823	true	0.004272249982769072	2.3693433433014	115	46	3	62700	IGHV3-7,HLA-DRB1,IGLV2-11
GO:MF	enzyme binding	GO:0019899	false	0.004986850165262801	2.3021736803834285	2075	46	8	62700	SLC12A7,TFPT,GATA4,IGBP1,PYCARD,RRN3,CYFIP1,SERPINF2
GO:MF	identical protein binding	GO:0042802	false	0.005332814888022244	2.273043491229134	2143	46	8	62700	OIP5,HNRNPH1,ACACA,SHMT1,S100A10,PYCARD,ICOSLG,SERPINF2
GO:MF	enzyme regulator activity	GO:0030234	false	0.012124871555273899	1.9163228533963166	1319	46	6	62700	CDKN1C,PPP2R3B,ARHGEF5,IGBP1,PYCARD,SERPINF2
GO:MF	metal ion binding	GO:0046872	false	0.020208942326427285	1.6944564155206356	4320	46	10	62700	ZNHIT2,TCF19,OIP5,ACACA,TNKS,SHMT1,GATA4,PPP2R3B,PCK2,TADA2A
GO:MF	transition metal ion binding	GO:0046914	false	0.020208942326427285	1.6944564155206356	1109	46	5	62700	TNKS,SHMT1,GATA4,PCK2,TADA2A
GO:MF	protein dimerization activity	GO:0046983	false	0.020208942326427285	1.6944564155206356	1105	46	5	62700	TRMT112,SHMT1,S100A10,PYCARD,SERPINF2
GO:MF	molecular function regulator activity	GO:0098772	false	0.020208942326427285	1.6944564155206356	2125	46	7	62700	CCL23,CDKN1C,PPP2R3B,ARHGEF5,IGBP1,PYCARD,SERPINF2
GO:MF	cation binding	GO:0043169	false	0.020208942326427285	1.6944564155206356	4409	46	10	62700	ZNHIT2,TCF19,OIP5,ACACA,TNKS,SHMT1,GATA4,PPP2R3B,PCK2,TADA2A
GO:MF	protein-containing complex binding	GO:0044877	false	0.021817826267779384	1.6611885207932688	1761	46	6	62700	TFPT,VPS28,CDKN1C,HLA-DRB1,PROP1,CYFIP1
GO:MF	protein homodimerization activity	GO:0042803	false	0.021817826267779384	1.6611885207932688	716	46	4	62700	SHMT1,S100A10,PYCARD,SERPINF2
GO:MF	protein phosphatase regulator activity	GO:0019888	false	0.021919118376974637	1.6591769178753986	96	46	2	62700	PPP2R3B,IGBP1
GO:MF	phosphatase regulator activity	GO:0019208	false	0.02525584928033732	1.5976380228529758	111	46	2	62700	PPP2R3B,IGBP1
GO:MF	zinc ion binding	GO:0008270	false	0.02594170217694451	1.5860015308810558	833	46	4	62700	TNKS,SHMT1,GATA4,TADA2A
GO:MF	ion binding	GO:0043167	false	0.028774280756312585	1.5409955232140171	6115	46	11	62700	ZNHIT2,TCF19,OIP5,ACACA,TNKS,SHMT1,GATA4,PPP2R3B,PCK2,ARHGEF5,TADA2A
GO:MF	signaling receptor binding	GO:0005102	false	0.028774280756312585	1.5409955232140171	1484	46	5	62700	CCL23,MUC4,HLA-DRB1,PYCARD,ICOSLG
GO:MF	transmembrane transporter binding	GO:0044325	false	0.028774280756312585	1.5409955232140171	135	46	2	62700	S100A10,PYCARD
GO:MF	protease binding	GO:0002020	false	0.029555379797275728	1.5293634554387179	142	46	2	62700	PYCARD,SERPINF2
GO:MF	translation regulator activity	GO:0045182	false	0.03420489442937507	1.4659117456519621	167	46	2	62700	SHMT1,CYFIP1
GO:MF	peptidase regulator activity	GO:0061134	false	0.04902110272195381	1.3096169235883652	224	46	2	62700	PYCARD,SERPINF2
GO:BP	response to stimulus	GO:0050896	false	2.5550199709813627e-10	9.592605700909656	8955	46	28	62700	IGKV1D-13,CCL23,SLC12A7,IGHV3-7,ACACA,TFPT,TNKS,MUC4,SHMT1,S100A10,CDKN1C,HLA-DRB1,CES1,GATA4,RPA4,LAIR1,IGHG2,PCK2,GPR171,IGLC3,ARHGEF5,IGBP1,PYCARD,RRN3,CYFIP1,ICOSLG,SERPINF2,IGLV2-11
GO:BP	positive regulation of biological process	GO:0048518	false	2.041664715712599e-8	7.690015576681782	6253	46	22	62700	CCL23,TRMT112,TFPT,TNKS,VPS28,S100A10,CDKN1C,HLA-DRB1,CES1,GATA4,PROP1,UTF1,IGHG2,PCK2,IGLC3,ARHGEF5,PYCARD,RRN3,CYFIP1,ICOSLG,TADA2A,SERPINF2
GO:BP	regulation of cellular biosynthetic process	GO:0031326	false	2.9573219064491457e-8	7.5291013996587	5757	46	21	62700	TCF19,HNRNPH1,TRMT112,TFPT,TNKS,SHMT1,S100A10,CDKN1C,HLA-DRB1,CES1,GATA4,PROP1,UTF1,ARHGEF5,IGBP1,PYCARD,RRN3,CYFIP1,ICOSLG,TADA2A,SERPINF2
GO:BP	regulation of biosynthetic process	GO:0009889	false	2.9573219064491457e-8	7.5291013996587	5789	46	21	62700	TCF19,HNRNPH1,TRMT112,TFPT,TNKS,SHMT1,S100A10,CDKN1C,HLA-DRB1,CES1,GATA4,PROP1,UTF1,ARHGEF5,IGBP1,PYCARD,RRN3,CYFIP1,ICOSLG,TADA2A,SERPINF2
GO:BP	cellular response to stimulus	GO:0051716	false	4.7897990482886714e-8	7.319682706637638	7399	46	23	62700	CCL23,SLC12A7,ACACA,TFPT,TNKS,MUC4,SHMT1,CDKN1C,HLA-DRB1,CES1,GATA4,RPA4,IGHG2,PCK2,GPR171,IGLC3,ARHGEF5,IGBP1,PYCARD,RRN3,CYFIP1,ICOSLG,SERPINF2
GO:BP	regulation of gene expression	GO:0010468	false	7.709662219448294e-8	7.112964649114183	5499	46	20	62700	TCF19,HNRNPH1,TRMT112,TFPT,TNKS,SHMT1,S100A10,CDKN1C,HLA-DRB1,GATA4,PROP1,UTF1,ARHGEF5,IGBP1,PYCARD,RRN3,CYFIP1,ICOSLG,TADA2A,SERPINF2
GO:BP	regulation of macromolecule biosynthetic process	GO:0010556	false	9.76477111680108e-8	7.010337931984449	5631	46	20	62700	TCF19,HNRNPH1,TRMT112,TFPT,TNKS,SHMT1,S100A10,CDKN1C,HLA-DRB1,GATA4,PROP1,UTF1,ARHGEF5,IGBP1,PYCARD,RRN3,CYFIP1,ICOSLG,TADA2A,SERPINF2
GO:BP	regulation of primary metabolic process	GO:0080090	false	1.3672117167773712e-7	6.8641642284397815	5766	46	20	62700	HNRNPH1,TRMT112,TFPT,TNKS,SHMT1,VPS28,S100A10,CDKN1C,HLA-DRB1,CES1,GATA4,PROP1,UTF1,ARHGEF5,IGBP1,PYCARD,RRN3,CYFIP1,TADA2A,SERPINF2
GO:BP	cell communication	GO:0007154	false	1.4161216765005004e-7	6.84889942944112	6495	46	21	62700	OIP5,CCL23,SLC12A7,TFPT,TNKS,MUC4,CDKN1C,HLA-DRB1,GATA4,RPA4,IGHG2,PCK2,GPR171,IGLC3,ARHGEF5,IGBP1,PYCARD,RRN3,CYFIP1,ICOSLG,SERPINF2
GO:BP	regulation of metabolic process	GO:0019222	false	1.5968527209672997e-7	6.796735137349787	7295	46	22	62700	TCF19,HNRNPH1,TRMT112,TFPT,TNKS,SHMT1,VPS28,S100A10,CDKN1C,HLA-DRB1,CES1,GATA4,PROP1,UTF1,ARHGEF5,IGBP1,PYCARD,RRN3,CYFIP1,ICOSLG,TADA2A,SERPINF2
GO:BP	regulation of cellular metabolic process	GO:0031323	false	2.3450374874606345e-7	6.629850210318978	6726	46	21	62700	TCF19,HNRNPH1,TRMT112,TFPT,TNKS,SHMT1,S100A10,CDKN1C,HLA-DRB1,CES1,GATA4,PROP1,UTF1,ARHGEF5,IGBP1,PYCARD,RRN3,CYFIP1,ICOSLG,TADA2A,SERPINF2
GO:BP	regulation of macromolecule metabolic process	GO:0060255	false	2.498380593107317e-7	6.6023414022725495	6772	46	21	62700	TCF19,HNRNPH1,TRMT112,TFPT,TNKS,SHMT1,VPS28,S100A10,CDKN1C,HLA-DRB1,GATA4,PROP1,UTF1,ARHGEF5,IGBP1,PYCARD,RRN3,CYFIP1,ICOSLG,TADA2A,SERPINF2
GO:BP	adaptive immune response	GO:0002250	false	2.518949729066991e-7	6.598780499674042	718	46	9	62700	IGKV1D-13,IGHV3-7,HLA-DRB1,LAIR1,IGHG2,IGLC3,PYCARD,ICOSLG,IGLV2-11
GO:BP	positive regulation of nitrogen compound metabolic process	GO:0051173	false	2.5627730782107487e-7	6.591289846895694	3071	46	15	62700	TRMT112,TFPT,TNKS,VPS28,S100A10,CDKN1C,HLA-DRB1,GATA4,PROP1,UTF1,ARHGEF5,PYCARD,RRN3,TADA2A,SERPINF2
GO:BP	organic cyclic compound biosynthetic process	GO:1901362	false	3.225861840625772e-7	6.491354236804073	4255	46	17	62700	ACACA,TFPT,TNKS,SHMT1,S100A10,CDKN1C,HLA-DRB1,CES1,GATA4,PROP1,UTF1,ARHGEF5,IGBP1,PYCARD,RRN3,TADA2A,SERPINF2
GO:BP	positive regulation of response to stimulus	GO:0048584	false	3.674705301996412e-7	6.434777484021594	2212	46	13	62700	CCL23,TFPT,TNKS,CDKN1C,HLA-DRB1,GATA4,IGHG2,IGLC3,ARHGEF5,PYCARD,CYFIP1,ICOSLG,SERPINF2
GO:BP	regulation of nitrogen compound metabolic process	GO:0051171	false	3.674705301996412e-7	6.434777484021594	5587	46	19	62700	HNRNPH1,TRMT112,TFPT,TNKS,SHMT1,VPS28,S100A10,CDKN1C,HLA-DRB1,GATA4,PROP1,UTF1,ARHGEF5,IGBP1,PYCARD,RRN3,CYFIP1,TADA2A,SERPINF2
GO:BP	regulation of RNA metabolic process	GO:0051252	false	3.763927150449966e-7	6.424358790787756	3753	46	16	62700	HNRNPH1,TRMT112,TFPT,TNKS,S100A10,CDKN1C,HLA-DRB1,GATA4,PROP1,UTF1,ARHGEF5,IGBP1,PYCARD,RRN3,TADA2A,SERPINF2
GO:BP	positive regulation of metabolic process	GO:0009893	false	4.258441855310251e-7	6.370749278227151	3797	46	16	62700	TRMT112,TFPT,TNKS,VPS28,S100A10,CDKN1C,HLA-DRB1,CES1,GATA4,PROP1,UTF1,ARHGEF5,PYCARD,RRN3,TADA2A,SERPINF2
GO:BP	signaling	GO:0023052	false	4.322038365539773e-7	6.364311382323609	6396	46	20	62700	CCL23,SLC12A7,TFPT,TNKS,MUC4,CDKN1C,HLA-DRB1,GATA4,RPA4,IGHG2,PCK2,GPR171,IGLC3,ARHGEF5,IGBP1,PYCARD,RRN3,CYFIP1,ICOSLG,SERPINF2
GO:BP	positive regulation of RNA metabolic process	GO:0051254	false	4.3233452567531323e-7	6.364180080886558	1845	46	12	62700	TRMT112,TFPT,TNKS,S100A10,CDKN1C,HLA-DRB1,GATA4,PROP1,UTF1,RRN3,TADA2A,SERPINF2
GO:BP	positive regulation of cellular process	GO:0048522	false	4.3233452567531323e-7	6.364180080886558	5711	46	19	62700	CCL23,TRMT112,TFPT,TNKS,VPS28,S100A10,CDKN1C,HLA-DRB1,GATA4,PROP1,UTF1,PCK2,ARHGEF5,PYCARD,RRN3,CYFIP1,ICOSLG,TADA2A,SERPINF2
GO:BP	regulation of response to stimulus	GO:0048583	false	5.515825991330546e-7	6.258389443039509	3909	46	16	62700	CCL23,TFPT,TNKS,MUC4,CDKN1C,HLA-DRB1,GATA4,IGHG2,IGLC3,ARHGEF5,IGBP1,PYCARD,RRN3,CYFIP1,ICOSLG,SERPINF2
GO:BP	nucleobase-containing compound biosynthetic process	GO:0034654	false	8.082231250717147e-7	6.092468727578894	4026	46	16	62700	ACACA,TFPT,TNKS,SHMT1,S100A10,CDKN1C,HLA-DRB1,GATA4,PROP1,UTF1,ARHGEF5,IGBP1,PYCARD,RRN3,TADA2A,SERPINF2
GO:BP	regulation of nucleobase-containing compound metabolic process	GO:0019219	false	8.147932525886984e-7	6.088952576107353	4038	46	16	62700	HNRNPH1,TRMT112,TFPT,TNKS,S100A10,CDKN1C,HLA-DRB1,GATA4,PROP1,UTF1,ARHGEF5,IGBP1,PYCARD,RRN3,TADA2A,SERPINF2
GO:BP	positive regulation of macromolecule metabolic process	GO:0010604	false	8.537597871910769e-7	6.068664304688197	3483	46	15	62700	TRMT112,TFPT,TNKS,VPS28,S100A10,CDKN1C,HLA-DRB1,GATA4,PROP1,UTF1,ARHGEF5,PYCARD,RRN3,TADA2A,SERPINF2
GO:BP	heterocycle biosynthetic process	GO:0018130	false	9.435928704092588e-7	6.025215349212486	4099	46	16	62700	ACACA,TFPT,TNKS,SHMT1,S100A10,CDKN1C,HLA-DRB1,GATA4,PROP1,UTF1,ARHGEF5,IGBP1,PYCARD,RRN3,TADA2A,SERPINF2
GO:BP	aromatic compound biosynthetic process	GO:0019438	false	9.501710598084871e-7	6.022198201402483	4110	46	16	62700	ACACA,TFPT,TNKS,SHMT1,S100A10,CDKN1C,HLA-DRB1,GATA4,PROP1,UTF1,ARHGEF5,IGBP1,PYCARD,RRN3,TADA2A,SERPINF2
GO:BP	positive regulation of nucleobase-containing compound metabolic process	GO:0045935	false	0.000001035345994797736	5.984914492215887	2039	46	12	62700	TRMT112,TFPT,TNKS,S100A10,CDKN1C,HLA-DRB1,GATA4,PROP1,UTF1,RRN3,TADA2A,SERPINF2
GO:BP	multicellular organismal process	GO:0032501	false	0.0000010804389341836103	5.966399774173188	7648	46	21	62700	TNNT3,VCX3A,ACACA,TFPT,MUC4,S100A10,CDKN1C,HLA-DRB1,GATA4,PROP1,UTF1,PCK2,GPR171,ARHGEF5,IGBP1,PYCARD,RRN3,CYFIP1,ICOSLG,TADA2A,SERPINF2
GO:BP	cellular nitrogen compound biosynthetic process	GO:0044271	false	0.0000013010431848033443	5.885708287903801	4860	46	17	62700	ACACA,TFPT,TNKS,SHMT1,S100A10,CDKN1C,HLA-DRB1,GATA4,PROP1,UTF1,ARHGEF5,IGBP1,PYCARD,RRN3,CYFIP1,TADA2A,SERPINF2
GO:BP	positive regulation of macromolecule biosynthetic process	GO:0010557	false	0.000001470210347570221	5.832620524943216	2599	46	13	62700	TRMT112,TFPT,TNKS,S100A10,CDKN1C,HLA-DRB1,GATA4,PROP1,UTF1,PYCARD,RRN3,TADA2A,SERPINF2
GO:BP	positive regulation of DNA-templated transcription	GO:0045893	false	0.0000015329704677492378	5.8144662116277415	1699	46	11	62700	TFPT,TNKS,S100A10,CDKN1C,HLA-DRB1,GATA4,PROP1,UTF1,RRN3,TADA2A,SERPINF2
GO:BP	positive regulation of RNA biosynthetic process	GO:1902680	false	0.0000015572829699215266	5.807632465717322	1706	46	11	62700	TFPT,TNKS,S100A10,CDKN1C,HLA-DRB1,GATA4,PROP1,UTF1,RRN3,TADA2A,SERPINF2
GO:BP	positive regulation of cellular biosynthetic process	GO:0031328	false	0.000001981461482205638	5.7030143655342505	2684	46	13	62700	TRMT112,TFPT,TNKS,S100A10,CDKN1C,HLA-DRB1,GATA4,PROP1,UTF1,PYCARD,RRN3,TADA2A,SERPINF2
GO:BP	positive regulation of biosynthetic process	GO:0009891	false	0.0000020989753823406	5.677992654974689	2703	46	13	62700	TRMT112,TFPT,TNKS,S100A10,CDKN1C,HLA-DRB1,GATA4,PROP1,UTF1,PYCARD,RRN3,TADA2A,SERPINF2
GO:BP	immune system process	GO:0002376	false	0.0000023006763458873813	5.638144472631493	2730	46	13	62700	IGKV1D-13,CCL23,IGHV3-7,HLA-DRB1,LAIR1,IGHG2,GPR171,IGLC3,ARHGEF5,IGBP1,PYCARD,ICOSLG,IGLV2-11
GO:BP	signal transduction	GO:0007165	false	0.000003183487935299694	5.497096791675025	5926	46	18	62700	CCL23,TFPT,TNKS,MUC4,CDKN1C,HLA-DRB1,GATA4,RPA4,IGHG2,GPR171,IGLC3,ARHGEF5,IGBP1,PYCARD,RRN3,CYFIP1,ICOSLG,SERPINF2
GO:BP	positive regulation of cellular metabolic process	GO:0031325	false	0.0000036615289782443075	5.436337524399779	3407	46	14	62700	TRMT112,TFPT,TNKS,S100A10,CDKN1C,HLA-DRB1,GATA4,PROP1,UTF1,ARHGEF5,PYCARD,RRN3,TADA2A,SERPINF2
GO:BP	positive regulation of organelle organization	GO:0010638	false	0.0000036615289782443075	5.436337524399779	507	46	7	62700	TFPT,TNKS,S100A10,ARHGEF5,PYCARD,CYFIP1,SERPINF2
GO:BP	regulation of DNA-templated transcription	GO:0006355	false	0.000003872808368069836	5.4119739919756595	3437	46	14	62700	TFPT,TNKS,S100A10,CDKN1C,HLA-DRB1,GATA4,PROP1,UTF1,ARHGEF5,IGBP1,PYCARD,RRN3,TADA2A,SERPINF2
GO:BP	regulation of RNA biosynthetic process	GO:2001141	false	0.000004116589305302009	5.385462458564336	3460	46	14	62700	TFPT,TNKS,S100A10,CDKN1C,HLA-DRB1,GATA4,PROP1,UTF1,ARHGEF5,IGBP1,PYCARD,RRN3,TADA2A,SERPINF2
GO:BP	DNA-templated transcription	GO:0006351	false	0.000005780678133656479	5.238021211332101	3563	46	14	62700	TFPT,TNKS,S100A10,CDKN1C,HLA-DRB1,GATA4,PROP1,UTF1,ARHGEF5,IGBP1,PYCARD,RRN3,TADA2A,SERPINF2
GO:BP	RNA biosynthetic process	GO:0032774	false	0.000006428624901591887	5.191881913781404	3600	46	14	62700	TFPT,TNKS,S100A10,CDKN1C,HLA-DRB1,GATA4,PROP1,UTF1,ARHGEF5,IGBP1,PYCARD,RRN3,TADA2A,SERPINF2
GO:BP	positive regulation of supramolecular fiber organization	GO:1902905	false	0.000007097957494302294	5.1488666057274	174	46	5	62700	S100A10,ARHGEF5,PYCARD,CYFIP1,SERPINF2
GO:BP	positive regulation of cytoskeleton organization	GO:0051495	false	0.000008771130597738493	5.056944422516286	183	46	5	62700	S100A10,ARHGEF5,PYCARD,CYFIP1,SERPINF2
GO:BP	regulation of actin filament-based process	GO:0032970	false	0.000010183798329673658	4.9920902096270945	370	46	6	62700	S100A10,GATA4,ARHGEF5,PYCARD,CYFIP1,SERPINF2
GO:BP	cellular response to oxygen-containing compound	GO:1901701	false	0.000010183798329673658	4.9920902096270945	1269	46	9	62700	SLC12A7,ACACA,SHMT1,HLA-DRB1,CES1,GATA4,PCK2,PYCARD,CYFIP1
GO:BP	homeostatic process	GO:0042592	false	0.00001149931512907108	4.9393280243874615	1704	46	10	62700	CCL23,SLC12A7,ACACA,MUC4,HLA-DRB1,CES1,GATA4,PCK2,ARHGEF5,RRN3
GO:BP	anatomical structure development	GO:0048856	false	0.000012046497295458793	4.9191392125405216	5862	46	17	62700	TNNT3,VCX3A,TFPT,SLC39A2,S100A10,CDKN1C,HLA-DRB1,CES1,GATA4,PROP1,UTF1,PCK2,GPR171,RRN3,CYFIP1,TADA2A,SERPINF2
GO:BP	positive regulation of signaling	GO:0023056	false	0.000012225357665338651	4.912738426289355	1725	46	10	62700	CCL23,TNKS,CDKN1C,HLA-DRB1,GATA4,PCK2,ARHGEF5,PYCARD,CYFIP1,SERPINF2
GO:BP	positive regulation of cell communication	GO:0010647	false	0.000012225357665338651	4.912738426289355	1725	46	10	62700	CCL23,TNKS,CDKN1C,HLA-DRB1,GATA4,PCK2,ARHGEF5,PYCARD,CYFIP1,SERPINF2
GO:BP	positive regulation of ERK1 and ERK2 cascade	GO:0070374	false	0.00001457274672118248	4.836458583204189	210	46	5	62700	CCL23,HLA-DRB1,GATA4,PYCARD,SERPINF2
GO:BP	response to organic substance	GO:0010033	false	0.00001533501823367937	4.814315703295344	2775	46	12	62700	CCL23,SLC12A7,ACACA,SHMT1,HLA-DRB1,CES1,GATA4,PCK2,IGBP1,PYCARD,CYFIP1,SERPINF2
GO:BP	regulation of MAPK cascade	GO:0043408	false	0.000016163096983715923	4.7914754211559085	668	46	7	62700	CCL23,HLA-DRB1,GATA4,ARHGEF5,IGBP1,PYCARD,SERPINF2
GO:BP	organic cyclic compound metabolic process	GO:1901360	false	0.000017519473984067754	4.756478937508477	8451	46	20	62700	HNRNPH1,ACACA,TRMT112,TFPT,TNKS,SHMT1,S100A10,CDKN1C,HLA-DRB1,CES1,GATA4,PROP1,RPA4,UTF1,ARHGEF5,IGBP1,PYCARD,RRN3,TADA2A,SERPINF2
GO:BP	regulation of signaling	GO:0023051	false	0.000017665891058075816	4.752864452095785	3396	46	13	62700	CCL23,TNKS,MUC4,CDKN1C,HLA-DRB1,GATA4,PCK2,ARHGEF5,IGBP1,PYCARD,RRN3,CYFIP1,SERPINF2
GO:BP	regulation of cell communication	GO:0010646	false	0.00001793406250742608	4.74632132088337	3405	46	13	62700	CCL23,TNKS,MUC4,CDKN1C,HLA-DRB1,GATA4,PCK2,ARHGEF5,IGBP1,PYCARD,RRN3,CYFIP1,SERPINF2
GO:BP	cellular nitrogen compound metabolic process	GO:0034641	false	0.000023308940453171408	4.632477467611958	8625	46	20	62700	HNRNPH1,ACACA,TRMT112,TFPT,TNKS,SHMT1,S100A10,CDKN1C,HLA-DRB1,GATA4,PROP1,RPA4,UTF1,ARHGEF5,IGBP1,PYCARD,RRN3,CYFIP1,TADA2A,SERPINF2
GO:BP	regulation of protein metabolic process	GO:0051246	false	0.000024181199166897013	4.616522165896554	2389	46	11	62700	SHMT1,VPS28,S100A10,CDKN1C,HLA-DRB1,ARHGEF5,IGBP1,PYCARD,CYFIP1,TADA2A,SERPINF2
GO:BP	regulation of multicellular organismal process	GO:0051239	false	0.00002704970332314591	4.567837493804259	2968	46	12	62700	TNNT3,TFPT,S100A10,CDKN1C,HLA-DRB1,GATA4,GPR171,PYCARD,CYFIP1,ICOSLG,TADA2A,SERPINF2
GO:BP	organelle organization	GO:0006996	false	0.00002704970332314591	4.567837493804259	3562	46	13	62700	TNNT3,OIP5,TFPT,TNKS,VPS28,S100A10,CDKN1C,HLA-DRB1,ARHGEF5,PYCARD,RRN3,CYFIP1,SERPINF2
GO:BP	regulation of signal transduction	GO:0009966	false	0.00002704970332314591	4.567837493804259	2973	46	12	62700	CCL23,TNKS,MUC4,CDKN1C,HLA-DRB1,GATA4,ARHGEF5,IGBP1,PYCARD,RRN3,CYFIP1,SERPINF2
GO:BP	immune response	GO:0006955	false	0.000029894179226443462	4.524413366054498	1951	46	10	62700	IGKV1D-13,CCL23,IGHV3-7,HLA-DRB1,LAIR1,IGHG2,IGLC3,PYCARD,ICOSLG,IGLV2-11
GO:BP	nucleobase-containing compound metabolic process	GO:0006139	false	0.00003108543193413961	4.5074430937032535	7990	46	19	62700	HNRNPH1,ACACA,TRMT112,TFPT,TNKS,SHMT1,S100A10,CDKN1C,HLA-DRB1,GATA4,PROP1,RPA4,UTF1,ARHGEF5,IGBP1,PYCARD,RRN3,TADA2A,SERPINF2
GO:BP	positive regulation of signal transduction	GO:0009967	false	0.00003140629943074349	4.502983233021675	1510	46	9	62700	CCL23,TNKS,CDKN1C,HLA-DRB1,GATA4,ARHGEF5,PYCARD,CYFIP1,SERPINF2
GO:BP	actin filament-based process	GO:0030029	false	0.00003166745371528669	4.499386855537393	765	46	7	62700	TNNT3,S100A10,GATA4,ARHGEF5,PYCARD,CYFIP1,SERPINF2
GO:BP	MAPK cascade	GO:0000165	false	0.00003166745371528669	4.499386855537393	766	46	7	62700	CCL23,HLA-DRB1,GATA4,ARHGEF5,IGBP1,PYCARD,SERPINF2
GO:BP	positive regulation of cellular component organization	GO:0051130	false	0.00003166745371528669	4.499386855537393	1111	46	8	62700	TFPT,TNKS,VPS28,S100A10,ARHGEF5,PYCARD,CYFIP1,SERPINF2
GO:BP	positive regulation of MAPK cascade	GO:0043410	false	0.00003166745371528669	4.499386855537393	480	46	6	62700	CCL23,HLA-DRB1,GATA4,ARHGEF5,PYCARD,SERPINF2
GO:BP	developmental process	GO:0032502	false	0.00003166745371528669	4.499386855537393	6414	46	17	62700	TNNT3,VCX3A,TFPT,SLC39A2,S100A10,CDKN1C,HLA-DRB1,CES1,GATA4,PROP1,UTF1,PCK2,GPR171,RRN3,CYFIP1,TADA2A,SERPINF2
GO:BP	cellular response to organic substance	GO:0071310	false	0.000033540464011846755	4.474430933489305	2001	46	10	62700	CCL23,SLC12A7,ACACA,SHMT1,HLA-DRB1,CES1,GATA4,PCK2,PYCARD,CYFIP1
GO:BP	regulation of molecular function	GO:0065009	false	0.00003483133074661396	4.458029932809321	2526	46	11	62700	TNNT3,CCL23,TNKS,MUC4,S100A10,CDKN1C,HLA-DRB1,ARHGEF5,IGBP1,PYCARD,SERPINF2
GO:BP	regulation of actin filament organization	GO:0110053	false	0.00003561734801871988	4.448338420181953	269	46	5	62700	S100A10,ARHGEF5,PYCARD,CYFIP1,SERPINF2
GO:BP	heterocycle metabolic process	GO:0046483	false	0.00003753845844358418	4.425523566109755	8160	46	19	62700	HNRNPH1,ACACA,TRMT112,TFPT,TNKS,SHMT1,S100A10,CDKN1C,HLA-DRB1,GATA4,PROP1,RPA4,UTF1,ARHGEF5,IGBP1,PYCARD,RRN3,TADA2A,SERPINF2
GO:BP	cellular aromatic compound metabolic process	GO:0006725	false	0.000040890670901111646	4.388375763834013	8212	46	19	62700	HNRNPH1,ACACA,TRMT112,TFPT,TNKS,SHMT1,S100A10,CDKN1C,HLA-DRB1,GATA4,PROP1,RPA4,UTF1,ARHGEF5,IGBP1,PYCARD,RRN3,TADA2A,SERPINF2
GO:BP	gene expression	GO:0010467	false	0.00004865238296538565	4.312895883383861	9182	46	20	62700	TCF19,HNRNPH1,TRMT112,TFPT,TNKS,SHMT1,S100A10,CDKN1C,HLA-DRB1,GATA4,PROP1,UTF1,ARHGEF5,IGBP1,PYCARD,RRN3,CYFIP1,ICOSLG,TADA2A,SERPINF2
GO:BP	negative regulation of biological process	GO:0048519	false	0.00004908846137848969	4.309020580149138	5913	46	16	62700	CCL23,TNKS,SHMT1,VPS28,CDKN1C,HLA-DRB1,CES1,GATA4,PROP1,RPA4,GPR171,IGBP1,PYCARD,RRN3,CYFIP1,SERPINF2
GO:BP	regulation of ERK1 and ERK2 cascade	GO:0070372	false	0.00005551875995900274	4.25556024264284	298	46	5	62700	CCL23,HLA-DRB1,GATA4,PYCARD,SERPINF2
GO:BP	cellular response to chemical stimulus	GO:0070887	false	0.00005867863976692653	4.231519962118544	2691	46	11	62700	CCL23,SLC12A7,ACACA,SHMT1,HLA-DRB1,CES1,GATA4,PCK2,ARHGEF5,PYCARD,CYFIP1
GO:BP	phosphate-containing compound metabolic process	GO:0006796	false	0.000058685458922127125	4.231469494871554	2694	46	11	62700	ACACA,TNKS,SHMT1,CDKN1C,HLA-DRB1,PPP2R3B,PCK2,ARHGEF5,IGBP1,PYCARD,TADA2A
GO:BP	phosphorus metabolic process	GO:0006793	false	0.00006345568736232458	4.197529447180284	2719	46	11	62700	ACACA,TNKS,SHMT1,CDKN1C,HLA-DRB1,PPP2R3B,PCK2,ARHGEF5,IGBP1,PYCARD,TADA2A
GO:BP	multicellular organism development	GO:0007275	false	0.00006398533828840658	4.193919529608529	4610	46	14	62700	VCX3A,TFPT,S100A10,CDKN1C,HLA-DRB1,GATA4,PROP1,UTF1,PCK2,GPR171,RRN3,CYFIP1,TADA2A,SERPINF2
GO:BP	cellular response to glucose stimulus	GO:0071333	false	0.00006677516967203422	4.1753849997867905	139	46	4	62700	SLC12A7,HLA-DRB1,GATA4,PCK2
GO:BP	response to chemical	GO:0042221	false	0.00006906464600571298	4.160744209844433	3975	46	13	62700	CCL23,SLC12A7,ACACA,SHMT1,HLA-DRB1,CES1,GATA4,PCK2,ARHGEF5,IGBP1,PYCARD,CYFIP1,SERPINF2
GO:BP	cellular response to hexose stimulus	GO:0071331	false	0.00006925700672383567	4.1595362825153	141	46	4	62700	SLC12A7,HLA-DRB1,GATA4,PCK2
GO:BP	protein metabolic process	GO:0019538	false	0.00006973356642241996	4.156558122863791	5373	46	15	62700	ACACA,TRMT112,TNKS,SHMT1,VPS28,S100A10,CDKN1C,HLA-DRB1,PPP2R3B,ARHGEF5,IGBP1,PYCARD,CYFIP1,TADA2A,SERPINF2
GO:BP	cellular response to monosaccharide stimulus	GO:0071326	false	0.00007119465968169033	4.147552581612521	143	46	4	62700	SLC12A7,HLA-DRB1,GATA4,PCK2
GO:BP	ERK1 and ERK2 cascade	GO:0070371	false	0.00007119465968169033	4.147552581612521	321	46	5	62700	CCL23,HLA-DRB1,GATA4,PYCARD,SERPINF2
GO:BP	cell surface receptor signaling pathway	GO:0007166	false	0.00007318133830815786	4.13559965259014	2783	46	11	62700	CCL23,TNKS,CDKN1C,HLA-DRB1,GATA4,IGHG2,GPR171,IGLC3,PYCARD,CYFIP1,ICOSLG
GO:BP	regulation of actin cytoskeleton organization	GO:0032956	false	0.00007754876230587941	4.110425129223894	328	46	5	62700	S100A10,ARHGEF5,PYCARD,CYFIP1,SERPINF2
GO:BP	positive regulation of transport	GO:0051050	false	0.00007789565996720556	4.108486738794715	913	46	7	62700	VPS28,S100A10,HLA-DRB1,CES1,PCK2,ARHGEF5,PYCARD
GO:BP	response to oxygen-containing compound	GO:1901700	false	0.00008497244470896854	4.07072188665053	1774	46	9	62700	SLC12A7,ACACA,SHMT1,HLA-DRB1,CES1,GATA4,PCK2,PYCARD,CYFIP1
GO:BP	regulation of catalytic activity	GO:0050790	false	0.00008969169695726327	4.047247759102466	1788	46	9	62700	CCL23,TNKS,S100A10,CDKN1C,HLA-DRB1,ARHGEF5,IGBP1,PYCARD,SERPINF2
GO:BP	cellular response to carbohydrate stimulus	GO:0071322	false	0.00009011692951976432	4.0451936140558455	154	46	4	62700	SLC12A7,HLA-DRB1,GATA4,PCK2
GO:BP	macromolecule biosynthetic process	GO:0009059	false	0.00009151013544015669	4.038530801868434	9681	46	20	62700	TCF19,HNRNPH1,TRMT112,TFPT,TNKS,SHMT1,S100A10,CDKN1C,HLA-DRB1,GATA4,PROP1,UTF1,ARHGEF5,IGBP1,PYCARD,RRN3,CYFIP1,ICOSLG,TADA2A,SERPINF2
GO:BP	intracellular glucose homeostasis	GO:0001678	false	0.00010041377315446576	3.9982067135382735	159	46	4	62700	SLC12A7,HLA-DRB1,GATA4,PCK2
GO:BP	cellular component biogenesis	GO:0044085	false	0.00011962384428230114	3.9221822450290507	4926	46	14	62700	TNNT3,OIP5,ACACA,TRMT112,TNKS,SHMT1,VPS28,S100A10,HLA-DRB1,ARHGEF5,PYCARD,RRN3,CYFIP1,SERPINF2
GO:BP	regulation of multicellular organismal development	GO:2000026	false	0.000120170541357468	3.9202019823656986	1396	46	8	62700	TFPT,S100A10,CDKN1C,HLA-DRB1,GATA4,GPR171,CYFIP1,TADA2A
GO:BP	cellular component organization	GO:0016043	false	0.00012083220962577614	3.9178172826175652	8098	46	18	62700	TNNT3,OIP5,SLC12A7,ACACA,TRMT112,TFPT,TNKS,SHMT1,VPS28,S100A10,CDKN1C,HLA-DRB1,ARHGEF5,PYCARD,RRN3,CYFIP1,TADA2A,SERPINF2
GO:BP	positive regulation of stress fiber assembly	GO:0051496	false	0.00012907382903567586	3.889161806204437	52	46	3	62700	S100A10,ARHGEF5,SERPINF2
GO:BP	regulation of supramolecular fiber organization	GO:1902903	false	0.00013245134085245226	3.8779436408256136	374	46	5	62700	S100A10,ARHGEF5,PYCARD,CYFIP1,SERPINF2
GO:BP	chemical homeostasis	GO:0048878	false	0.0001342569464966449	3.872063234513961	1008	46	7	62700	CCL23,SLC12A7,ACACA,HLA-DRB1,CES1,GATA4,PCK2
GO:BP	cytoskeleton organization	GO:0007010	false	0.0001586610614980842	3.799529644457894	1461	46	8	62700	TNNT3,TNKS,S100A10,HLA-DRB1,ARHGEF5,PYCARD,CYFIP1,SERPINF2
GO:BP	actin cytoskeleton organization	GO:0030036	false	0.0001586610614980842	3.799529644457894	677	46	6	62700	TNNT3,S100A10,ARHGEF5,PYCARD,CYFIP1,SERPINF2
GO:BP	cellular component organization or biogenesis	GO:0071840	false	0.0001650302808291107	3.7824363612987026	8309	46	18	62700	TNNT3,OIP5,SLC12A7,ACACA,TRMT112,TFPT,TNKS,SHMT1,VPS28,S100A10,CDKN1C,HLA-DRB1,ARHGEF5,PYCARD,RRN3,CYFIP1,TADA2A,SERPINF2
GO:BP	nucleic acid metabolic process	GO:0090304	false	0.00017184033643823424	3.764874885694659	7482	46	17	62700	HNRNPH1,TRMT112,TFPT,TNKS,S100A10,CDKN1C,HLA-DRB1,GATA4,PROP1,RPA4,UTF1,ARHGEF5,IGBP1,PYCARD,RRN3,TADA2A,SERPINF2
GO:BP	antigen receptor-mediated signaling pathway	GO:0050851	false	0.00017318636984083908	3.7614862909320905	187	46	4	62700	HLA-DRB1,IGHG2,IGLC3,ICOSLG
GO:BP	positive regulation of actin filament bundle assembly	GO:0032233	false	0.0002054604693443603	3.687271724138585	62	46	3	62700	S100A10,ARHGEF5,SERPINF2
GO:BP	response to glucose	GO:0009749	false	0.00020909440156267802	3.6796575951258266	197	46	4	62700	SLC12A7,HLA-DRB1,GATA4,PCK2
GO:BP	zymogen activation	GO:0031638	false	0.00021217270364270357	3.673310489519869	63	46	3	62700	S100A10,PYCARD,SERPINF2
GO:BP	actomyosin structure organization	GO:0031032	false	0.00022525286389973715	3.6473296786266096	202	46	4	62700	TNNT3,S100A10,ARHGEF5,SERPINF2
GO:BP	response to hexose	GO:0009746	false	0.00022525286389973715	3.6473296786266096	202	46	4	62700	SLC12A7,HLA-DRB1,GATA4,PCK2
GO:BP	intracellular signal transduction	GO:0035556	false	0.00022977881100063073	3.6386900221654987	2609	46	10	62700	CCL23,HLA-DRB1,GATA4,RPA4,ARHGEF5,IGBP1,PYCARD,RRN3,CYFIP1,SERPINF2
GO:BP	immune response-activating signaling pathway	GO:0002757	false	0.000258001050098294	3.588378526397365	440	46	5	62700	HLA-DRB1,IGHG2,IGLC3,PYCARD,ICOSLG
GO:BP	response to monosaccharide	GO:0034284	false	0.000258001050098294	3.588378526397365	210	46	4	62700	SLC12A7,HLA-DRB1,GATA4,PCK2
GO:BP	RNA metabolic process	GO:0016070	false	0.00026477265741032597	3.5771268657162367	6934	46	16	62700	HNRNPH1,TRMT112,TFPT,TNKS,S100A10,CDKN1C,HLA-DRB1,GATA4,PROP1,UTF1,ARHGEF5,IGBP1,PYCARD,RRN3,TADA2A,SERPINF2
GO:BP	cellular component assembly	GO:0022607	false	0.0002807814127732423	3.551631645107744	4651	46	13	62700	TNNT3,OIP5,ACACA,TNKS,SHMT1,VPS28,S100A10,HLA-DRB1,ARHGEF5,PYCARD,RRN3,CYFIP1,SERPINF2
GO:BP	actin filament organization	GO:0007015	false	0.0002807814127732423	3.551631645107744	450	46	5	62700	S100A10,ARHGEF5,PYCARD,CYFIP1,SERPINF2
GO:BP	regulation of organelle organization	GO:0033043	false	0.0002843667684718602	3.546121157283171	1157	46	7	62700	TFPT,TNKS,S100A10,ARHGEF5,PYCARD,CYFIP1,SERPINF2
GO:BP	immune response-regulating signaling pathway	GO:0002764	false	0.00033355696762085263	3.4768299830051523	468	46	5	62700	HLA-DRB1,IGHG2,IGLC3,PYCARD,ICOSLG
GO:BP	protein-containing complex organization	GO:0043933	false	0.0003336632009527443	3.4766916881741574	4031	46	12	62700	OIP5,ACACA,TRMT112,TFPT,SHMT1,CDKN1C,HLA-DRB1,ARHGEF5,PYCARD,RRN3,CYFIP1,TADA2A
GO:BP	supramolecular fiber organization	GO:0097435	false	0.0003445212221331165	3.462784020863952	799	46	6	62700	TNNT3,S100A10,ARHGEF5,PYCARD,CYFIP1,SERPINF2
GO:BP	positive regulation of cell adhesion	GO:0045785	false	0.0003445212221331165	3.462784020863952	473	46	5	62700	S100A10,HLA-DRB1,PYCARD,ICOSLG,SERPINF2
GO:BP	response to carbohydrate	GO:0009743	false	0.00036581847226367165	3.4367343682974667	234	46	4	62700	SLC12A7,HLA-DRB1,GATA4,PCK2
GO:BP	regulation of intracellular signal transduction	GO:1902531	false	0.00038419166543207075	3.4154520608593395	1691	46	8	62700	CCL23,HLA-DRB1,GATA4,ARHGEF5,IGBP1,PYCARD,RRN3,SERPINF2
GO:BP	organonitrogen compound metabolic process	GO:1901564	false	0.0003849123221827317	3.414638185631035	6362	46	15	62700	ACACA,TRMT112,TNKS,SHMT1,VPS28,S100A10,CDKN1C,HLA-DRB1,PPP2R3B,ARHGEF5,IGBP1,PYCARD,CYFIP1,TADA2A,SERPINF2
GO:BP	regulation of cytoskeleton organization	GO:0051493	false	0.0004426879526176797	3.3539022968213694	502	46	5	62700	S100A10,ARHGEF5,PYCARD,CYFIP1,SERPINF2
GO:BP	glucose homeostasis	GO:0042593	false	0.00044593388084010753	3.350729529886517	248	46	4	62700	SLC12A7,HLA-DRB1,GATA4,PCK2
GO:BP	carbohydrate homeostasis	GO:0033500	false	0.00044822239058635413	3.348506452430105	249	46	4	62700	SLC12A7,HLA-DRB1,GATA4,PCK2
GO:BP	response to tumor necrosis factor	GO:0034612	false	0.00044822239058635413	3.348506452430105	250	46	4	62700	CCL23,PCK2,IGBP1,PYCARD
GO:BP	positive regulation of cellular component biogenesis	GO:0044089	false	0.00044822239058635413	3.348506452430105	507	46	5	62700	S100A10,ARHGEF5,PYCARD,CYFIP1,SERPINF2
GO:BP	activation of immune response	GO:0002253	false	0.00044822239058635413	3.348506452430105	507	46	5	62700	HLA-DRB1,IGHG2,IGLC3,PYCARD,ICOSLG
GO:BP	regulation of transport	GO:0051049	false	0.00048616879501189235	3.3132129200074085	1762	46	8	62700	VPS28,S100A10,HLA-DRB1,CES1,PCK2,ARHGEF5,PYCARD,CYFIP1
GO:BP	protein complex oligomerization	GO:0051259	false	0.0005220167350938653	3.2823155739279706	261	46	4	62700	ACACA,SHMT1,HLA-DRB1,PYCARD
GO:BP	regulation of stress fiber assembly	GO:0051492	false	0.000529648615474861	3.2760121586449125	91	46	3	62700	S100A10,ARHGEF5,SERPINF2
GO:BP	protein tetramerization	GO:0051262	false	0.000529648615474861	3.2760121586449125	91	46	3	62700	ACACA,SHMT1,HLA-DRB1
GO:BP	protein-DNA complex organization	GO:0071824	false	0.0005520312888668405	3.25803630597169	885	46	6	62700	OIP5,TRMT112,TFPT,CDKN1C,RRN3,TADA2A
GO:BP	negative regulation of nitrogen compound metabolic process	GO:0051172	false	0.0005548763582292493	3.255803778896974	2353	46	9	62700	TNKS,SHMT1,VPS28,CDKN1C,GATA4,PROP1,IGBP1,PYCARD,SERPINF2
GO:BP	cell differentiation	GO:0030154	false	0.0005663729506430803	3.2468974962557273	4310	46	12	62700	TNNT3,SLC39A2,S100A10,CDKN1C,HLA-DRB1,CES1,GATA4,PROP1,PCK2,GPR171,CYFIP1,SERPINF2
GO:BP	cellular developmental process	GO:0048869	false	0.0005663729506430803	3.2468974962557273	4311	46	12	62700	TNNT3,SLC39A2,S100A10,CDKN1C,HLA-DRB1,CES1,GATA4,PROP1,PCK2,GPR171,CYFIP1,SERPINF2
GO:BP	regulation of transcription by RNA polymerase II	GO:0006357	false	0.0006505475321204085	3.1867209663069263	2408	46	9	62700	TNKS,S100A10,CDKN1C,GATA4,PROP1,UTF1,IGBP1,TADA2A,SERPINF2
GO:BP	regulation of actomyosin structure organization	GO:0110020	false	0.0006749094229344772	3.170754508293818	100	46	3	62700	S100A10,ARHGEF5,SERPINF2
GO:BP	immune response-activating cell surface receptor signaling pathway	GO:0002429	false	0.0006923185177428355	3.15969405197086	285	46	4	62700	HLA-DRB1,IGHG2,IGLC3,ICOSLG
GO:BP	regulation of actin filament bundle assembly	GO:0032231	false	0.0007277406033753186	3.138023393485983	103	46	3	62700	S100A10,ARHGEF5,SERPINF2
GO:BP	regulation of hydrolase activity	GO:0051336	false	0.0007486559419509806	3.1257177241453413	944	46	6	62700	CCL23,S100A10,ARHGEF5,IGBP1,PYCARD,SERPINF2
GO:BP	regulation of developmental process	GO:0050793	false	0.0007546552086198134	3.122251426113718	2465	46	9	62700	TFPT,S100A10,CDKN1C,HLA-DRB1,GATA4,GPR171,CYFIP1,TADA2A,SERPINF2
GO:BP	small molecule biosynthetic process	GO:0044283	false	0.0007866011324554949	3.104245432679872	583	46	5	62700	ACACA,SHMT1,CES1,PCK2,PYCARD
GO:BP	stress fiber assembly	GO:0043149	false	0.0007902386001126863	3.1022417605233272	107	46	3	62700	S100A10,ARHGEF5,SERPINF2
GO:BP	contractile actin filament bundle assembly	GO:0030038	false	0.0007902386001126863	3.1022417605233272	107	46	3	62700	S100A10,ARHGEF5,SERPINF2
GO:BP	positive regulation of intracellular signal transduction	GO:1902533	false	0.0008523550072990728	3.069379483168833	972	46	6	62700	CCL23,HLA-DRB1,GATA4,ARHGEF5,PYCARD,SERPINF2
GO:BP	transcription by RNA polymerase II	GO:0006366	false	0.0008693949854670912	3.0607828690799095	2521	46	9	62700	TNKS,S100A10,CDKN1C,GATA4,PROP1,UTF1,IGBP1,TADA2A,SERPINF2
GO:BP	negative regulation of protein metabolic process	GO:0051248	false	0.0008857771206439538	3.0526755416019555	981	46	6	62700	SHMT1,VPS28,CDKN1C,IGBP1,PYCARD,SERPINF2
GO:BP	reproductive structure development	GO:0048608	false	0.0009067193752948885	3.042527103919621	311	46	4	62700	TFPT,CDKN1C,GATA4,UTF1
GO:BP	immune response-regulating cell surface receptor signaling pathway	GO:0002768	false	0.0009244692900600023	3.0341075110910727	314	46	4	62700	HLA-DRB1,IGHG2,IGLC3,ICOSLG
GO:BP	positive regulation of cell-cell adhesion	GO:0022409	false	0.0009244692900600023	3.0341075110910727	314	46	4	62700	HLA-DRB1,PYCARD,ICOSLG,SERPINF2
GO:BP	positive regulation of protein transport	GO:0051222	false	0.0009244692900600023	3.0341075110910727	314	46	4	62700	VPS28,HLA-DRB1,PCK2,ARHGEF5
GO:BP	reproductive system development	GO:0061458	false	0.0009304496652264993	3.0313071160374103	315	46	4	62700	TFPT,CDKN1C,GATA4,UTF1
GO:BP	carboxylic acid biosynthetic process	GO:0046394	false	0.0010067634567193684	2.9970725567640786	322	46	4	62700	ACACA,SHMT1,CES1,PYCARD
GO:BP	response to stress	GO:0006950	false	0.001010554913026989	2.995440082171796	3909	46	11	62700	CCL23,TFPT,S100A10,HLA-DRB1,GATA4,RPA4,PCK2,IGBP1,PYCARD,ICOSLG,SERPINF2
GO:BP	organic acid biosynthetic process	GO:0016053	false	0.0010314613222445882	2.986547052567883	325	46	4	62700	ACACA,SHMT1,CES1,PYCARD
GO:BP	positive regulation of establishment of protein localization	GO:1904951	false	0.0010876185489733137	2.963523394273154	330	46	4	62700	VPS28,HLA-DRB1,PCK2,ARHGEF5
GO:BP	positive regulation of molecular function	GO:0044093	false	0.0010966348293558893	2.9599379649481947	1500	46	7	62700	TNNT3,CCL23,TNKS,S100A10,HLA-DRB1,ARHGEF5,PYCARD
GO:BP	negative regulation of cellular process	GO:0048523	false	0.0012124260166603612	2.916344752961951	5511	46	13	62700	CCL23,TNKS,SHMT1,CDKN1C,HLA-DRB1,GATA4,PROP1,RPA4,GPR171,IGBP1,PYCARD,RRN3,SERPINF2
GO:BP	negative regulation of macromolecule metabolic process	GO:0010605	false	0.001306066952458089	2.8840345594025982	3339	46	10	62700	TNKS,SHMT1,VPS28,CDKN1C,HLA-DRB1,GATA4,PROP1,IGBP1,PYCARD,SERPINF2
GO:BP	response to interleukin-1	GO:0070555	false	0.001334323403455048	2.8747388965711336	132	46	3	62700	CCL23,IGBP1,PYCARD
GO:BP	regulation of localization	GO:0032879	false	0.0014421772199564805	2.84098136865953	2123	46	8	62700	VPS28,S100A10,HLA-DRB1,CES1,PCK2,ARHGEF5,PYCARD,CYFIP1
GO:BP	positive regulation of catalytic activity	GO:0043085	false	0.0014421772199564805	2.84098136865953	1091	46	6	62700	CCL23,TNKS,S100A10,HLA-DRB1,ARHGEF5,PYCARD
GO:BP	regulation of GTPase activity	GO:0043087	false	0.001476027943957347	2.8309054204319475	361	46	4	62700	CCL23,S100A10,ARHGEF5,PYCARD
GO:BP	protein modification process	GO:0036211	false	0.0015062617963029865	2.822099538886545	3409	46	10	62700	TRMT112,TNKS,SHMT1,VPS28,CDKN1C,HLA-DRB1,PPP2R3B,ARHGEF5,PYCARD,TADA2A
GO:BP	regulation of cell cycle	GO:0051726	false	0.001564673446774987	2.8055762875500263	1112	46	6	62700	TFPT,TNKS,CDKN1C,RPA4,PPP2R3B,TADA2A
GO:BP	positive regulation of immune response	GO:0050778	false	0.0015811839687362753	2.8010175975194715	699	46	5	62700	HLA-DRB1,IGHG2,IGLC3,PYCARD,ICOSLG
GO:BP	intracellular chemical homeostasis	GO:0055082	false	0.0016797667051532549	2.7747510311908674	709	46	5	62700	CCL23,SLC12A7,HLA-DRB1,GATA4,PCK2
GO:BP	epithelial cell differentiation	GO:0030855	false	0.0018311439855596104	2.7372775051382536	724	46	5	62700	SLC39A2,CDKN1C,CES1,GATA4,PCK2
GO:BP	male gonad development	GO:0008584	false	0.0018701294605614135	2.72812832819006	151	46	3	62700	TFPT,GATA4,UTF1
GO:BP	development of primary male sexual characteristics	GO:0046546	false	0.0018969251245779311	2.721949811243336	152	46	3	62700	TFPT,GATA4,UTF1
GO:BP	negative regulation of metabolic process	GO:0009892	false	0.0020573583237664204	2.686690061984446	3563	46	10	62700	TNKS,SHMT1,VPS28,CDKN1C,HLA-DRB1,GATA4,PROP1,IGBP1,PYCARD,SERPINF2
GO:BP	actin filament bundle assembly	GO:0051017	false	0.002064921303258589	2.685096495199738	157	46	3	62700	S100A10,ARHGEF5,SERPINF2
GO:BP	response to endogenous stimulus	GO:0009719	false	0.0021163548760300636	2.6744115068735206	1696	46	7	62700	ACACA,SHMT1,CDKN1C,CES1,GATA4,PCK2,CYFIP1
GO:BP	cell-cell signaling	GO:0007267	false	0.00214992400739211	2.667576890667437	1703	46	7	62700	CCL23,SLC12A7,TNKS,HLA-DRB1,GATA4,PCK2,CYFIP1
GO:BP	actin filament bundle organization	GO:0061572	false	0.00214992400739211	2.667576890667437	160	46	3	62700	S100A10,ARHGEF5,SERPINF2
GO:BP	regulation of cytokine production	GO:0001817	false	0.002309110783514463	2.6365552305670787	769	46	5	62700	HLA-DRB1,GATA4,PYCARD,ICOSLG,SERPINF2
GO:BP	macromolecule modification	GO:0043412	false	0.002309110783514463	2.6365552305670787	3628	46	10	62700	TRMT112,TNKS,SHMT1,VPS28,CDKN1C,HLA-DRB1,PPP2R3B,ARHGEF5,PYCARD,TADA2A
GO:BP	regulation of cell adhesion	GO:0030155	false	0.00233877520235715	2.631011519562198	772	46	5	62700	S100A10,HLA-DRB1,PYCARD,ICOSLG,SERPINF2
GO:BP	phosphorylation	GO:0016310	false	0.002353134486912743	2.6283532512111365	1735	46	7	62700	TNKS,CDKN1C,HLA-DRB1,PCK2,ARHGEF5,PYCARD,TADA2A
GO:BP	cytokine production	GO:0001816	false	0.002353134486912743	2.6283532512111365	775	46	5	62700	HLA-DRB1,GATA4,PYCARD,ICOSLG,SERPINF2
GO:BP	chromatin organization	GO:0006325	false	0.002519478036457493	2.598689423252602	788	46	5	62700	OIP5,TRMT112,TFPT,CDKN1C,TADA2A
GO:BP	positive regulation of transcription by RNA polymerase II	GO:0045944	false	0.00260471106268919	2.584240445431377	1245	46	6	62700	TNKS,S100A10,GATA4,PROP1,UTF1,SERPINF2
GO:BP	male sex differentiation	GO:0046661	false	0.0026744687693052685	2.5727624691458866	175	46	3	62700	TFPT,GATA4,UTF1
GO:BP	regulation of phosphate metabolic process	GO:0019220	false	0.0027595935423014814	2.559154880012627	1261	46	6	62700	CDKN1C,HLA-DRB1,ARHGEF5,IGBP1,PYCARD,TADA2A
GO:BP	regulation of phosphorus metabolic process	GO:0051174	false	0.0027595935423014814	2.559154880012627	1262	46	6	62700	CDKN1C,HLA-DRB1,ARHGEF5,IGBP1,PYCARD,TADA2A
GO:BP	cellular homeostasis	GO:0019725	false	0.0028534603709357027	2.5446281545863596	814	46	5	62700	CCL23,SLC12A7,HLA-DRB1,GATA4,PCK2
GO:BP	regulation of intrinsic apoptotic signaling pathway	GO:2001242	false	0.0028685567700100422	2.5423365508161813	181	46	3	62700	GATA4,PYCARD,RRN3
GO:BP	regulation of T cell proliferation	GO:0042129	false	0.0028685567700100422	2.5423365508161813	181	46	3	62700	HLA-DRB1,PYCARD,ICOSLG
GO:BP	cell cycle	GO:0007049	false	0.0028828072241952243	2.54018439828729	1811	46	7	62700	OIP5,TFPT,TNKS,CDKN1C,RPA4,PPP2R3B,TADA2A
GO:BP	regulation of cellular component organization	GO:0051128	false	0.002962023452537232	2.528411507169576	2419	46	8	62700	TFPT,TNKS,VPS28,S100A10,ARHGEF5,PYCARD,CYFIP1,SERPINF2
GO:BP	regulation of transferase activity	GO:0051338	false	0.0030992076251669613	2.50874932810281	834	46	5	62700	TNKS,CDKN1C,HLA-DRB1,ARHGEF5,PYCARD
GO:BP	regulation of stress-activated MAPK cascade	GO:0032872	false	0.00324451286974451	2.4888504988213196	190	46	3	62700	IGBP1,PYCARD,SERPINF2
GO:BP	regulation of stress-activated protein kinase signaling cascade	GO:0070302	false	0.003432018982380415	2.4644503187486615	194	46	3	62700	IGBP1,PYCARD,SERPINF2
GO:BP	regulation of cell-cell adhesion	GO:0022407	false	0.0034564816389848624	2.4613657457709115	473	46	4	62700	HLA-DRB1,PYCARD,ICOSLG,SERPINF2
GO:BP	protein homooligomerization	GO:0051260	false	0.003592949630794214	2.4445488710840957	198	46	3	62700	ACACA,SHMT1,PYCARD
GO:BP	positive regulation of protein localization	GO:1903829	false	0.003592949630794214	2.4445488710840957	479	46	4	62700	VPS28,HLA-DRB1,PCK2,ARHGEF5
GO:BP	regulation of immune response	GO:0050776	false	0.0037339866655811756	2.4278272372907583	875	46	5	62700	HLA-DRB1,IGHG2,IGLC3,PYCARD,ICOSLG
GO:BP	mononuclear cell migration	GO:0071674	false	0.0038118779329024536	2.4188610151469567	203	46	3	62700	CCL23,ARHGEF5,PYCARD
GO:BP	transport	GO:0006810	false	0.004029967758556886	2.3946984283841624	4716	46	11	62700	SLC12A7,TNKS,VPS28,SLC39A2,S100A10,HLA-DRB1,CES1,PCK2,ARHGEF5,PYCARD,CYFIP1
GO:BP	system development	GO:0048731	false	0.004029967758556886	2.3946984283841624	3951	46	10	62700	VCX3A,TFPT,S100A10,CDKN1C,GATA4,PROP1,UTF1,PCK2,CYFIP1,SERPINF2
GO:BP	negative regulation of cellular metabolic process	GO:0031324	false	0.004062042230012678	2.391255565873078	3233	46	9	62700	TNKS,SHMT1,CDKN1C,HLA-DRB1,GATA4,PROP1,IGBP1,PYCARD,SERPINF2
GO:BP	regulation of protein modification process	GO:0031399	false	0.004136030841188437	2.3834162314934138	1385	46	6	62700	VPS28,CDKN1C,HLA-DRB1,ARHGEF5,PYCARD,TADA2A
GO:BP	response to lipid	GO:0033993	false	0.004269620255197843	2.3696107498944197	907	46	5	62700	ACACA,CES1,GATA4,PCK2,PYCARD
GO:BP	T cell proliferation	GO:0042098	false	0.004269620255197843	2.3696107498944197	213	46	3	62700	HLA-DRB1,PYCARD,ICOSLG
GO:BP	regulation of anatomical structure size	GO:0090066	false	0.004283011677760419	2.368250741484823	508	46	4	62700	SLC12A7,PYCARD,CYFIP1,SERPINF2
GO:BP	regulation of protein transport	GO:0051223	false	0.0043858328186325846	2.357947926997106	513	46	4	62700	VPS28,HLA-DRB1,PCK2,ARHGEF5
GO:BP	response to cytokine	GO:0034097	false	0.0043858328186325846	2.357947926997106	916	46	5	62700	CCL23,SHMT1,PCK2,IGBP1,PYCARD
GO:BP	negative regulation of intracellular signal transduction	GO:1902532	false	0.004727321919600914	2.3253848222484104	524	46	4	62700	GATA4,IGBP1,PYCARD,RRN3
GO:BP	carboxylic acid metabolic process	GO:0019752	false	0.00506659945185293	2.2952834281991663	948	46	5	62700	ACACA,SHMT1,CES1,PCK2,PYCARD
GO:BP	cellular response to tumor necrosis factor	GO:0071356	false	0.005112214537595792	2.2913909290008765	229	46	3	62700	CCL23,PCK2,PYCARD
GO:BP	regulation of establishment of protein localization	GO:0070201	false	0.005149889969103532	2.288202049856219	538	46	4	62700	VPS28,HLA-DRB1,PCK2,ARHGEF5
GO:BP	cellular response to endogenous stimulus	GO:0071495	false	0.0051621263752451374	2.2871713675953673	1458	46	6	62700	ACACA,SHMT1,CDKN1C,GATA4,PCK2,CYFIP1
GO:BP	negative regulation of molecular function	GO:0044092	false	0.005173866843574758	2.2861847526285324	956	46	5	62700	TNKS,CDKN1C,IGBP1,PYCARD,SERPINF2
GO:BP	establishment of localization	GO:0051234	false	0.005206690628452701	2.2834382265008832	4905	46	11	62700	SLC12A7,TNKS,VPS28,SLC39A2,S100A10,HLA-DRB1,CES1,PCK2,ARHGEF5,PYCARD,CYFIP1
GO:BP	regulation of cellular component biogenesis	GO:0044087	false	0.005206690628452701	2.2834382265008832	960	46	5	62700	S100A10,ARHGEF5,PYCARD,CYFIP1,SERPINF2
GO:BP	regulation of apoptotic process	GO:0042981	false	0.005206690628452701	2.2834382265008832	1463	46	6	62700	TFPT,GATA4,PROP1,IGBP1,PYCARD,RRN3
GO:BP	stress-activated MAPK cascade	GO:0051403	false	0.005351520037157862	2.2715228441492417	235	46	3	62700	IGBP1,PYCARD,SERPINF2
GO:BP	oxoacid metabolic process	GO:0043436	false	0.005387930301611973	2.268578030955938	970	46	5	62700	ACACA,SHMT1,CES1,PCK2,PYCARD
GO:BP	gonad development	GO:0008406	false	0.005387930301611973	2.268578030955938	236	46	3	62700	TFPT,GATA4,UTF1
GO:BP	regulation of immune system process	GO:0002682	false	0.005405248658834025	2.267184322307251	1482	46	6	62700	HLA-DRB1,IGHG2,GPR171,IGLC3,PYCARD,ICOSLG
GO:BP	organic acid metabolic process	GO:0006082	false	0.005405248658834025	2.267184322307251	976	46	5	62700	ACACA,SHMT1,CES1,PCK2,PYCARD
GO:BP	regulation of lymphocyte proliferation	GO:0050670	false	0.005405248658834025	2.267184322307251	237	46	3	62700	HLA-DRB1,PYCARD,ICOSLG
GO:BP	development of primary sexual characteristics	GO:0045137	false	0.005464956364754879	2.262413301348648	241	46	3	62700	TFPT,GATA4,UTF1
GO:BP	positive regulation of hydrolase activity	GO:0051345	false	0.005464956364754879	2.262413301348648	558	46	4	62700	CCL23,S100A10,ARHGEF5,PYCARD
GO:BP	protein phosphorylation	GO:0006468	false	0.005464956364754879	2.262413301348648	1493	46	6	62700	TNKS,CDKN1C,HLA-DRB1,ARHGEF5,PYCARD,TADA2A
GO:BP	regulation of mononuclear cell proliferation	GO:0032944	false	0.005464956364754879	2.262413301348648	241	46	3	62700	HLA-DRB1,PYCARD,ICOSLG
GO:BP	stress-activated protein kinase signaling cascade	GO:0031098	false	0.005575298003648728	2.2537319143100554	243	46	3	62700	IGBP1,PYCARD,SERPINF2
GO:BP	cell adhesion	GO:0007155	false	0.005576963628520341	2.253602187852786	1504	46	6	62700	MUC4,S100A10,HLA-DRB1,PYCARD,ICOSLG,SERPINF2
GO:BP	negative regulation of macromolecule biosynthetic process	GO:0010558	false	0.005576963628520341	2.253602187852786	2741	46	8	62700	SHMT1,CDKN1C,HLA-DRB1,GATA4,PROP1,IGBP1,PYCARD,SERPINF2
GO:BP	positive regulation of T cell activation	GO:0050870	false	0.005576963628520341	2.253602187852786	244	46	3	62700	HLA-DRB1,PYCARD,ICOSLG
GO:BP	regulation of programmed cell death	GO:0043067	false	0.005591687140626503	2.2524571357066803	1507	46	6	62700	TFPT,GATA4,PROP1,IGBP1,PYCARD,RRN3
GO:BP	protein processing	GO:0016485	false	0.005868240219145451	2.2314921164180572	249	46	3	62700	S100A10,PYCARD,SERPINF2
GO:BP	regulation of protein phosphorylation	GO:0001932	false	0.0061220269942442946	2.213104759772089	1014	46	5	62700	CDKN1C,HLA-DRB1,ARHGEF5,PYCARD,TADA2A
GO:BP	regulation of interleukin-10 production	GO:0032653	false	0.006124318012036687	2.2129422661633797	59	46	2	62700	HLA-DRB1,PYCARD
GO:BP	protein homotetramerization	GO:0051289	false	0.006124318012036687	2.2129422661633797	59	46	2	62700	ACACA,SHMT1
GO:BP	interleukin-10 production	GO:0032613	false	0.006124318012036687	2.2129422661633797	59	46	2	62700	HLA-DRB1,PYCARD
GO:BP	negative regulation of cellular biosynthetic process	GO:0031327	false	0.006138117683611919	2.211964789274461	2794	46	8	62700	SHMT1,CDKN1C,HLA-DRB1,GATA4,PROP1,IGBP1,PYCARD,SERPINF2
GO:BP	negative regulation of biosynthetic process	GO:0009890	false	0.006316398903428147	2.199530450530886	2808	46	8	62700	SHMT1,CDKN1C,HLA-DRB1,GATA4,PROP1,IGBP1,PYCARD,SERPINF2
GO:BP	positive regulation of immune system process	GO:0002684	false	0.006501939774159994	2.1869570575822976	1033	46	5	62700	HLA-DRB1,IGHG2,IGLC3,PYCARD,ICOSLG
GO:BP	regulation of cell differentiation	GO:0045595	false	0.006506446019907224	2.186656168944555	1562	46	6	62700	S100A10,CDKN1C,HLA-DRB1,GPR171,CYFIP1,SERPINF2
GO:BP	regulation of leukocyte proliferation	GO:0070663	false	0.006788867169516022	2.1682026886168995	265	46	3	62700	HLA-DRB1,PYCARD,ICOSLG
GO:BP	cellular response to lipid	GO:0071396	false	0.006810387190425637	2.166828196474121	602	46	4	62700	ACACA,CES1,PCK2,PYCARD
GO:BP	regulation of cell population proliferation	GO:0042127	false	0.006819049691203157	2.166276144789756	2184	46	7	62700	CCL23,CDKN1C,HLA-DRB1,PYCARD,CYFIP1,ICOSLG,SERPINF2
GO:BP	positive regulation of leukocyte cell-cell adhesion	GO:1903039	false	0.006861553657141386	2.163577536140697	267	46	3	62700	HLA-DRB1,PYCARD,ICOSLG
GO:BP	negative regulation of catalytic activity	GO:0043086	false	0.007158175188706919	2.145197676921473	612	46	4	62700	CDKN1C,IGBP1,PYCARD,SERPINF2
GO:BP	apoptotic signaling pathway	GO:0097190	false	0.007159174337661285	2.145137061668994	613	46	4	62700	TFPT,GATA4,PYCARD,RRN3
GO:BP	positive regulation of GTPase activity	GO:0043547	false	0.007159174337661285	2.145137061668994	272	46	3	62700	CCL23,S100A10,ARHGEF5
GO:BP	regulation of secretion	GO:0051046	false	0.0072531503846406135	2.1394733179136147	616	46	4	62700	S100A10,HLA-DRB1,CES1,PCK2
GO:BP	antigen processing and presentation of peptide antigen	GO:0048002	false	0.007491696089506846	2.1254198486656257	67	46	2	62700	HLA-DRB1,PYCARD
GO:BP	regulation of protein processing	GO:0070613	false	0.007491696089506846	2.1254198486656257	67	46	2	62700	S100A10,SERPINF2
GO:BP	positive regulation of multicellular organismal process	GO:0051240	false	0.00775765191389841	2.110269711106759	1629	46	6	62700	HLA-DRB1,GATA4,PYCARD,CYFIP1,ICOSLG,SERPINF2
GO:BP	negative regulation of response to stimulus	GO:0048585	false	0.007975991374681857	2.0982153243466137	1639	46	6	62700	HLA-DRB1,GATA4,IGBP1,PYCARD,RRN3,SERPINF2
GO:BP	B cell receptor signaling pathway	GO:0050853	false	0.00805679271517474	2.093837809722444	70	46	2	62700	IGHG2,IGLC3
GO:BP	positive regulation of telomere maintenance	GO:0032206	false	0.00805679271517474	2.093837809722444	70	46	2	62700	TFPT,TNKS
GO:BP	regulation of protein maturation	GO:1903317	false	0.00825748302929378	2.083152310193816	71	46	2	62700	S100A10,SERPINF2
GO:BP	positive regulation of secretion by cell	GO:1903532	false	0.008333262829255008	2.0791849204070285	290	46	3	62700	S100A10,HLA-DRB1,PCK2
GO:BP	sex differentiation	GO:0007548	false	0.008469269971440065	2.0721540230859565	292	46	3	62700	TFPT,GATA4,UTF1
GO:BP	regulation of phosphorylation	GO:0042325	false	0.008585667813552916	2.066225918737059	1117	46	5	62700	CDKN1C,HLA-DRB1,ARHGEF5,PYCARD,TADA2A
GO:BP	embryo development	GO:0009790	false	0.00865767038960908	2.062598952445113	1120	46	5	62700	TFPT,CDKN1C,GATA4,RRN3,TADA2A
GO:BP	chromatin remodeling	GO:0006338	false	0.008711888642410981	2.059887684479958	655	46	4	62700	OIP5,TRMT112,TFPT,CDKN1C
GO:BP	regulation of cellular response to stress	GO:0080135	false	0.00873506174554633	2.058734020772032	658	46	4	62700	TFPT,IGBP1,PYCARD,SERPINF2
GO:BP	lymphocyte proliferation	GO:0046651	false	0.008880190019869703	2.051577741012174	306	46	3	62700	HLA-DRB1,PYCARD,ICOSLG
GO:BP	regulation of endopeptidase activity	GO:0052548	false	0.00900197392145743	2.0456622495383465	308	46	3	62700	IGBP1,PYCARD,SERPINF2
GO:BP	response to osmotic stress	GO:0006970	false	0.00900197392145743	2.0456622495383465	78	46	2	62700	PYCARD,ICOSLG
GO:BP	regulation of cellular response to growth factor stimulus	GO:0090287	false	0.009297002968895624	2.031657030353867	312	46	3	62700	CDKN1C,GATA4,CYFIP1
GO:BP	mononuclear cell proliferation	GO:0032943	false	0.009323356561992563	2.0304277063246143	313	46	3	62700	HLA-DRB1,PYCARD,ICOSLG
GO:BP	positive regulation of secretion	GO:0051047	false	0.009323356561992563	2.0304277063246143	313	46	3	62700	S100A10,HLA-DRB1,PCK2
GO:BP	animal organ development	GO:0048513	false	0.009349864343088564	2.029194690247853	3068	46	8	62700	VCX3A,TFPT,SLC39A2,CDKN1C,GATA4,PROP1,UTF1,PCK2
GO:BP	intrinsic apoptotic signaling pathway	GO:0097193	false	0.009349864343088564	2.029194690247853	314	46	3	62700	GATA4,PYCARD,RRN3
GO:BP	regulation of proteolysis	GO:0030162	false	0.009672764035840066	2.0144494065802716	693	46	4	62700	S100A10,IGBP1,PYCARD,SERPINF2
GO:BP	positive regulation of gene expression	GO:0010628	false	0.009880539790832294	2.0052193285119544	1183	46	5	62700	TRMT112,S100A10,GATA4,PYCARD,SERPINF2
GO:BP	regulation of kinase activity	GO:0043549	false	0.010022927084034164	1.9990054290871622	701	46	4	62700	CDKN1C,HLA-DRB1,ARHGEF5,PYCARD
GO:BP	positive regulation of lymphocyte activation	GO:0051251	false	0.010096786127585449	1.995816842967106	324	46	3	62700	HLA-DRB1,PYCARD,ICOSLG
GO:BP	proteolysis	GO:0006508	false	0.0101131452302164	1.9951137560117431	1766	46	6	62700	SHMT1,VPS28,S100A10,IGBP1,PYCARD,SERPINF2
GO:BP	intrinsic apoptotic signaling pathway by p53 class mediator	GO:0072332	false	0.010307957170059986	1.986827394626881	85	46	2	62700	PYCARD,RRN3
GO:BP	localization	GO:0051179	false	0.010469000258243807	1.9800947894824374	5542	46	11	62700	SLC12A7,TNKS,VPS28,SLC39A2,S100A10,HLA-DRB1,CES1,PCK2,ARHGEF5,PYCARD,CYFIP1
GO:BP	positive regulation of insulin secretion	GO:0032024	false	0.010484342110912901	1.9794588161823652	86	46	2	62700	HLA-DRB1,PCK2
GO:BP	epithelium development	GO:0060429	false	0.011580376353369616	1.936277326140908	1233	46	5	62700	SLC39A2,CDKN1C,CES1,GATA4,PCK2
GO:BP	positive regulation of transmembrane receptor protein serine/threonine kinase signaling pathway	GO:0090100	false	0.01164832688533426	1.9337364503159882	91	46	2	62700	CDKN1C,GATA4
GO:BP	dicarboxylic acid metabolic process	GO:0043648	false	0.011843548601171823	1.9265181534404596	93	46	2	62700	SHMT1,PCK2
GO:BP	regulation of embryonic development	GO:0045995	false	0.011843548601171823	1.9265181534404596	93	46	2	62700	TFPT,TADA2A
GO:BP	leukocyte proliferation	GO:0070661	false	0.011843548601171823	1.9265181534404596	348	46	3	62700	HLA-DRB1,PYCARD,ICOSLG
GO:BP	cell population proliferation	GO:0008283	false	0.011843548601171823	1.9265181534404596	3218	46	8	62700	CCL23,CDKN1C,HLA-DRB1,PYCARD,RRN3,CYFIP1,ICOSLG,SERPINF2
GO:BP	regulation of striated muscle contraction	GO:0006942	false	0.011843548601171823	1.9265181534404596	94	46	2	62700	TNNT3,GATA4
GO:BP	positive regulation of JNK cascade	GO:0046330	false	0.012057863945472187	1.9187296207911193	95	46	2	62700	PYCARD,SERPINF2
GO:BP	protein-containing complex assembly	GO:0065003	false	0.01257716339069913	1.9004172971004576	3261	46	8	62700	OIP5,ACACA,SHMT1,HLA-DRB1,ARHGEF5,PYCARD,RRN3,CYFIP1
GO:BP	regulation of leukocyte cell-cell adhesion	GO:1903037	false	0.013038940489018975	1.8847576968300925	364	46	3	62700	HLA-DRB1,PYCARD,ICOSLG
GO:BP	lymphocyte activation	GO:0046649	false	0.013361069876614416	1.8741587646968076	776	46	4	62700	HLA-DRB1,IGBP1,PYCARD,ICOSLG
GO:BP	cellular response to alcohol	GO:0097306	false	0.013445066267828577	1.871437052891676	101	46	2	62700	ACACA,CES1
GO:BP	positive regulation of leukocyte activation	GO:0002696	false	0.013603204857283389	1.866358761639827	371	46	3	62700	HLA-DRB1,PYCARD,ICOSLG
GO:BP	regulation of cellular component size	GO:0032535	false	0.013603204857283389	1.866358761639827	371	46	3	62700	SLC12A7,PYCARD,CYFIP1
GO:BP	regulation of T cell activation	GO:0050863	false	0.013668193943785639	1.8642888674414397	372	46	3	62700	HLA-DRB1,PYCARD,ICOSLG
GO:BP	apoptotic process	GO:0006915	false	0.013706366186606016	1.8630776695200895	1910	46	6	62700	TFPT,GATA4,PROP1,IGBP1,PYCARD,RRN3
GO:BP	positive regulation of T cell proliferation	GO:0042102	false	0.013776815797010641	1.8608511482909715	103	46	2	62700	PYCARD,ICOSLG
GO:BP	regulation of telomere maintenance	GO:0032204	false	0.01426641181296852	1.8456852438286908	105	46	2	62700	TFPT,TNKS
GO:BP	cellular response to interleukin-1	GO:0071347	false	0.014493511224981798	1.8388263887934106	106	46	2	62700	CCL23,PYCARD
GO:BP	negative regulation of cell cycle	GO:0045786	false	0.014630811011356241	1.8347315995073226	383	46	3	62700	TNKS,CDKN1C,RPA4
GO:BP	cellular response to ketone	GO:1901655	false	0.014680914085856454	1.833246902861064	107	46	2	62700	ACACA,PCK2
GO:BP	regulation of apoptotic signaling pathway	GO:2001233	false	0.014768176830645595	1.830673116147941	386	46	3	62700	GATA4,PYCARD,RRN3
GO:BP	positive regulation of cell activation	GO:0050867	false	0.014768176830645595	1.830673116147941	386	46	3	62700	HLA-DRB1,PYCARD,ICOSLG
GO:BP	negative regulation of intrinsic apoptotic signaling pathway	GO:2001243	false	0.014812983876683745	1.8293574498750957	109	46	2	62700	GATA4,RRN3
GO:BP	multicellular organismal-level homeostasis	GO:0048871	false	0.01509558439987325	1.8211500693432774	816	46	4	62700	ACACA,MUC4,ARHGEF5,RRN3
GO:BP	leukocyte migration	GO:0050900	false	0.015181522340918309	1.8186846769839595	393	46	3	62700	CCL23,ARHGEF5,PYCARD
GO:BP	positive regulation of chromosome organization	GO:2001252	false	0.015186097760822182	1.818553808669286	111	46	2	62700	TFPT,TNKS
GO:BP	positive regulation of peptide hormone secretion	GO:0090277	false	0.015186097760822182	1.818553808669286	111	46	2	62700	HLA-DRB1,PCK2
GO:BP	fatty acid metabolic process	GO:0006631	false	0.015385267078271155	1.81289496028018	396	46	3	62700	ACACA,CES1,PCK2
GO:BP	regulation of peptidase activity	GO:0052547	false	0.015399451931224125	1.8124947354934497	397	46	3	62700	IGBP1,PYCARD,SERPINF2
GO:BP	inflammatory response	GO:0006954	false	0.015399451931224125	1.8124947354934497	824	46	4	62700	CCL23,HLA-DRB1,PYCARD,SERPINF2
GO:BP	programmed cell death	GO:0012501	false	0.015399451931224125	1.8124947354934497	1982	46	6	62700	TFPT,GATA4,PROP1,IGBP1,PYCARD,RRN3
GO:BP	cellular response to cytokine stimulus	GO:0071345	false	0.015399451931224125	1.8124947354934497	825	46	4	62700	CCL23,SHMT1,PCK2,PYCARD
GO:BP	non-membrane-bounded organelle assembly	GO:0140694	false	0.015399451931224125	1.8124947354934497	398	46	3	62700	TNNT3,TNKS,ARHGEF5
GO:BP	positive regulation of peptide secretion	GO:0002793	false	0.01543798184101763	1.8114094742461755	113	46	2	62700	HLA-DRB1,PCK2
GO:BP	cell death	GO:0008219	false	0.01552555227959812	1.8089529420231478	1988	46	6	62700	TFPT,GATA4,PROP1,IGBP1,PYCARD,RRN3
GO:BP	antigen processing and presentation	GO:0019882	false	0.015624542912087092	1.8061926788582525	114	46	2	62700	HLA-DRB1,PYCARD
GO:BP	response to external stimulus	GO:0009605	false	0.015659899561626757	1.8052110277168465	2686	46	7	62700	CCL23,HLA-DRB1,GATA4,PCK2,ARHGEF5,PYCARD,SERPINF2
GO:BP	leukocyte cell-cell adhesion	GO:0007159	false	0.015659899561626757	1.8052110277168465	402	46	3	62700	HLA-DRB1,PYCARD,ICOSLG
GO:BP	positive regulation of protein metabolic process	GO:0051247	false	0.01571211232924526	1.8037654246820627	1374	46	5	62700	VPS28,S100A10,HLA-DRB1,ARHGEF5,PYCARD
GO:BP	regulation of cell development	GO:0060284	false	0.01571211232924526	1.8037654246820627	835	46	4	62700	S100A10,HLA-DRB1,GPR171,CYFIP1
GO:BP	tissue development	GO:0009888	false	0.015900243916602268	1.7985962133637066	2004	46	6	62700	SLC39A2,CDKN1C,HLA-DRB1,CES1,GATA4,PCK2
GO:BP	regulation of type II interferon production	GO:0032649	false	0.016185571443753856	1.7908719628979255	117	46	2	62700	HLA-DRB1,PYCARD
GO:BP	regulation of protein-containing complex assembly	GO:0043254	false	0.01630778808336752	1.7876049407581498	410	46	3	62700	ARHGEF5,PYCARD,CYFIP1
GO:BP	type II interferon production	GO:0032609	false	0.016373007546441262	1.785871538006979	118	46	2	62700	HLA-DRB1,PYCARD
GO:BP	wound healing	GO:0042060	false	0.01661272868324767	1.7795590277082638	419	46	3	62700	S100A10,GATA4,SERPINF2
GO:BP	lymphocyte migration	GO:0072676	false	0.01662593999595138	1.7792137912270172	122	46	2	62700	CCL23,PYCARD
GO:BP	cell development	GO:0048468	false	0.017068205059757483	1.7678121481078881	2762	46	7	62700	TNNT3,S100A10,CDKN1C,HLA-DRB1,GATA4,GPR171,CYFIP1
GO:BP	myeloid cell differentiation	GO:0030099	false	0.017140641973416075	1.7659729163515037	426	46	3	62700	CDKN1C,HLA-DRB1,GPR171
GO:BP	regulation of response to stress	GO:0080134	false	0.017383131000159657	1.7598719969537897	1430	46	5	62700	TFPT,HLA-DRB1,IGBP1,PYCARD,SERPINF2
GO:BP	positive regulation of adaptive immune response	GO:0002821	false	0.01749340881256145	1.7571255544872595	126	46	2	62700	HLA-DRB1,PYCARD
GO:BP	positive regulation of stress-activated MAPK cascade	GO:0032874	false	0.01749340881256145	1.7571255544872595	126	46	2	62700	PYCARD,SERPINF2
GO:BP	regulation of protein localization	GO:0032880	false	0.017573333240306313	1.7551458554327106	880	46	4	62700	VPS28,HLA-DRB1,PCK2,ARHGEF5
GO:BP	negative regulation of apoptotic process	GO:0043066	false	0.017602003519897737	1.7544378964975422	881	46	4	62700	GATA4,PROP1,IGBP1,RRN3
GO:BP	positive regulation of stress-activated protein kinase signaling cascade	GO:0070304	false	0.017909780362275387	1.7469097401161673	128	46	2	62700	PYCARD,SERPINF2
GO:BP	gland development	GO:0048732	false	0.018915046882325634	1.7231925779393	444	46	3	62700	CDKN1C,PROP1,PCK2
GO:BP	negative regulation of programmed cell death	GO:0043069	false	0.01899305494369857	1.7214051754164987	908	46	4	62700	GATA4,PROP1,IGBP1,RRN3
GO:BP	T cell receptor signaling pathway	GO:0050852	false	0.01926914947927846	1.715137454239614	135	46	2	62700	HLA-DRB1,ICOSLG
GO:BP	regulation of actin filament polymerization	GO:0030833	false	0.019502615723858408	1.7099071364193417	136	46	2	62700	PYCARD,CYFIP1
GO:BP	negative regulation of protein modification process	GO:0031400	false	0.019594034350464428	1.7078761349211993	455	46	3	62700	VPS28,CDKN1C,PYCARD
GO:BP	alcohol biosynthetic process	GO:0046165	false	0.019691597637057807	1.7057190468476262	137	46	2	62700	CES1,PCK2
GO:BP	cellular localization	GO:0051641	false	0.020060392528175465	1.6976605732521541	3652	46	8	62700	TNKS,VPS28,S100A10,HLA-DRB1,CES1,PCK2,ARHGEF5,CYFIP1
GO:BP	negative regulation of endopeptidase activity	GO:0010951	false	0.02016154797015578	1.69547612653762	139	46	2	62700	IGBP1,SERPINF2
GO:BP	regulation of JNK cascade	GO:0046328	false	0.02039766677825343	1.6904195072447732	140	46	2	62700	PYCARD,SERPINF2
GO:BP	endocrine system development	GO:0035270	false	0.020634537465147523	1.6854052616344197	141	46	2	62700	CDKN1C,PROP1
GO:BP	cell-cell adhesion	GO:0098609	false	0.02088935920933269	1.6800748819976326	939	46	4	62700	HLA-DRB1,PYCARD,ICOSLG,SERPINF2
GO:BP	leukocyte activation	GO:0045321	false	0.02088935920933269	1.6800748819976326	939	46	4	62700	HLA-DRB1,IGBP1,PYCARD,ICOSLG
GO:BP	positive regulation of hormone secretion	GO:0046887	false	0.021039885618083384	1.6769566255244888	143	46	2	62700	HLA-DRB1,PCK2
GO:BP	cellular catabolic process	GO:0044248	false	0.021039885618083384	1.6769566255244888	1527	46	5	62700	SHMT1,VPS28,GATA4,PCK2,PYCARD
GO:BP	positive regulation of lymphocyte proliferation	GO:0050671	false	0.021039885618083384	1.6769566255244888	144	46	2	62700	PYCARD,ICOSLG
GO:BP	regulation of biological quality	GO:0065008	false	0.021039885618083384	1.6769566255244888	2918	46	7	62700	SLC12A7,HLA-DRB1,PCK2,PYCARD,CYFIP1,TADA2A,SERPINF2
GO:BP	secretion	GO:0046903	false	0.021451346577342687	1.668545440413818	954	46	4	62700	S100A10,HLA-DRB1,CES1,PCK2
GO:BP	positive regulation of mononuclear cell proliferation	GO:0032946	false	0.02149283573807105	1.667706280453251	147	46	2	62700	PYCARD,ICOSLG
GO:BP	digestive system development	GO:0055123	false	0.02149283573807105	1.667706280453251	147	46	2	62700	CDKN1C,GATA4
GO:BP	positive regulation of protein secretion	GO:0050714	false	0.02149283573807105	1.667706280453251	147	46	2	62700	HLA-DRB1,PCK2
GO:BP	negative regulation of nucleobase-containing compound metabolic process	GO:0045934	false	0.02234386315421715	1.6508417371508732	1555	46	5	62700	TNKS,CDKN1C,GATA4,PROP1,IGBP1
GO:BP	positive regulation of cytokine production	GO:0001819	false	0.022695245435947968	1.6440651162521962	490	46	3	62700	GATA4,PYCARD,SERPINF2
GO:BP	organelle assembly	GO:0070925	false	0.022695245435947968	1.6440651162521962	973	46	4	62700	TNNT3,TNKS,VPS28,ARHGEF5
GO:BP	vesicle-mediated transport	GO:0016192	false	0.022859537268724077	1.6409325650025783	1566	46	5	62700	VPS28,S100A10,CES1,PYCARD,CYFIP1
GO:BP	regulation of cellular localization	GO:0060341	false	0.02292600832828201	1.6396715541626914	984	46	4	62700	VPS28,HLA-DRB1,PCK2,ARHGEF5
GO:BP	regulation of lymphocyte activation	GO:0051249	false	0.02292600832828201	1.6396715541626914	496	46	3	62700	HLA-DRB1,PYCARD,ICOSLG
GO:BP	negative regulation of transcription by RNA polymerase II	GO:0000122	false	0.02292600832828201	1.6396715541626914	978	46	4	62700	CDKN1C,GATA4,PROP1,IGBP1
GO:BP	positive regulation of endocytosis	GO:0045807	false	0.02292600832828201	1.6396715541626914	155	46	2	62700	VPS28,PYCARD
GO:BP	regulation of actin polymerization or depolymerization	GO:0008064	false	0.02292600832828201	1.6396715541626914	154	46	2	62700	PYCARD,CYFIP1
GO:BP	regulation of actin filament length	GO:0030832	false	0.023401472652429384	1.6307568116197912	157	46	2	62700	PYCARD,CYFIP1
GO:BP	developmental process involved in reproduction	GO:0003006	false	0.023401472652429384	1.6307568116197912	992	46	4	62700	TFPT,CDKN1C,GATA4,UTF1
GO:BP	system process	GO:0003008	false	0.02340164640128072	1.630753587126685	2266	46	6	62700	TNNT3,MUC4,GATA4,GPR171,CYFIP1,SERPINF2
GO:BP	telomere maintenance	GO:0000723	false	0.024162489642876112	1.6168583191213923	160	46	2	62700	TFPT,TNKS
GO:BP	regulation of muscle contraction	GO:0006937	false	0.024353585807864335	1.6134370844733594	161	46	2	62700	TNNT3,GATA4
GO:BP	lipid homeostasis	GO:0055088	false	0.024353585807864335	1.6134370844733594	161	46	2	62700	ACACA,CES1
GO:BP	nitrogen compound transport	GO:0071705	false	0.02450263251389584	1.6107872533970962	2292	46	6	62700	SLC12A7,TNKS,VPS28,HLA-DRB1,PCK2,ARHGEF5
GO:BP	positive regulation of leukocyte proliferation	GO:0070665	false	0.024693109003063915	1.6074242264766974	164	46	2	62700	PYCARD,ICOSLG
GO:BP	positive regulation of transferase activity	GO:0051347	false	0.024949074436107672	1.6029455612529004	522	46	3	62700	TNKS,HLA-DRB1,ARHGEF5
GO:BP	regulation of vesicle-mediated transport	GO:0060627	false	0.024949074436107672	1.6029455612529004	522	46	3	62700	VPS28,S100A10,PYCARD
GO:BP	actin filament polymerization	GO:0030041	false	0.025486376994466098	1.5936918970981175	168	46	2	62700	PYCARD,CYFIP1
GO:BP	response to organonitrogen compound	GO:0010243	false	0.025523615355303206	1.5930578088830591	1031	46	4	62700	SHMT1,CES1,PCK2,CYFIP1
GO:BP	regulation of insulin secretion	GO:0050796	false	0.02626568813859872	1.5806112165672763	171	46	2	62700	HLA-DRB1,PCK2
GO:BP	JNK cascade	GO:0007254	false	0.02657152901926334	1.5755834540382474	173	46	2	62700	PYCARD,SERPINF2
GO:BP	protein maturation	GO:0051604	false	0.02697997860781557	1.5689583990121996	543	46	3	62700	S100A10,PYCARD,SERPINF2
GO:BP	response to wounding	GO:0009611	false	0.027609491417073626	1.558941593244577	548	46	3	62700	S100A10,GATA4,SERPINF2
GO:BP	T cell activation	GO:0042110	false	0.027693318876305134	1.5576249935757587	549	46	3	62700	HLA-DRB1,PYCARD,ICOSLG
GO:BP	regulation of system process	GO:0044057	false	0.027915108880611637	1.554160673879946	551	46	3	62700	TNNT3,GATA4,GPR171
GO:BP	signal transduction by p53 class mediator	GO:0072331	false	0.02804087214427051	1.552208482804034	180	46	2	62700	PYCARD,RRN3
GO:BP	striated muscle contraction	GO:0006941	false	0.02804087214427051	1.552208482804034	180	46	2	62700	TNNT3,GATA4
GO:BP	cell activation	GO:0001775	false	0.028548523374156237	1.5444163500114902	1082	46	4	62700	HLA-DRB1,IGBP1,PYCARD,ICOSLG
GO:BP	regulation of secretion by cell	GO:1903530	false	0.02887539607977383	1.5394720499022094	563	46	3	62700	S100A10,HLA-DRB1,PCK2
GO:BP	regulation of cysteine-type endopeptidase activity involved in apoptotic process	GO:0043281	false	0.029379894892539	1.531949762244604	187	46	2	62700	IGBP1,PYCARD
GO:BP	macromolecule localization	GO:0033036	false	0.029379894892539	1.531949762244604	3204	46	7	62700	TNKS,VPS28,S100A10,HLA-DRB1,CES1,PCK2,ARHGEF5
GO:BP	muscle cell development	GO:0055001	false	0.029379894892539	1.531949762244604	187	46	2	62700	TNNT3,GATA4
GO:BP	process utilizing autophagic mechanism	GO:0061919	false	0.029723605034701624	1.526898518204557	571	46	3	62700	VPS28,GATA4,PYCARD
GO:BP	autophagy	GO:0006914	false	0.029723605034701624	1.526898518204557	571	46	3	62700	VPS28,GATA4,PYCARD
GO:BP	regulation of cell size	GO:0008361	false	0.029817749649082587	1.5255251359287627	189	46	2	62700	SLC12A7,CYFIP1
GO:BP	response to abiotic stimulus	GO:0009628	false	0.029992123958722333	1.5229927776252545	1106	46	4	62700	GATA4,PYCARD,CYFIP1,ICOSLG
GO:BP	telomere organization	GO:0032200	false	0.029992123958722333	1.5229927776252545	191	46	2	62700	TFPT,TNKS
GO:BP	response to nitrogen compound	GO:1901698	false	0.029992123958722333	1.5229927776252545	1105	46	4	62700	SHMT1,CES1,PCK2,CYFIP1
GO:BP	regulation of leukocyte activation	GO:0002694	false	0.031102130638047197	1.5072098587978688	585	46	3	62700	HLA-DRB1,PYCARD,ICOSLG
GO:BP	regulation of protein polymerization	GO:0032271	false	0.03155348107735714	1.5009527210699165	197	46	2	62700	PYCARD,CYFIP1
GO:BP	negative regulation of protein kinase activity	GO:0006469	false	0.03155348107735714	1.5009527210699165	198	46	2	62700	CDKN1C,PYCARD
GO:BP	actin polymerization or depolymerization	GO:0008154	false	0.03155348107735714	1.5009527210699165	197	46	2	62700	PYCARD,CYFIP1
GO:BP	positive regulation of protein-containing complex assembly	GO:0031334	false	0.03155348107735714	1.5009527210699165	199	46	2	62700	ARHGEF5,PYCARD
GO:BP	defense response	GO:0006952	false	0.03155348107735714	1.5009527210699165	1769	46	5	62700	CCL23,HLA-DRB1,PYCARD,ICOSLG,SERPINF2
GO:BP	regulation of peptide hormone secretion	GO:0090276	false	0.032186255588760815	1.4923295443372735	202	46	2	62700	HLA-DRB1,PCK2
GO:BP	cellular response to insulin stimulus	GO:0032869	false	0.032186255588760815	1.4923295443372735	202	46	2	62700	PCK2,CYFIP1
GO:BP	regulation of adaptive immune response	GO:0002819	false	0.032186255588760815	1.4923295443372735	202	46	2	62700	HLA-DRB1,PYCARD
GO:BP	cellular response to hormone stimulus	GO:0032870	false	0.03262260017051737	1.4864814266585964	603	46	3	62700	ACACA,PCK2,CYFIP1
GO:BP	insulin secretion	GO:0030073	false	0.03268205112790547	1.4856906949310142	204	46	2	62700	HLA-DRB1,PCK2
GO:BP	regulation of peptide transport	GO:0090087	false	0.032855732673539514	1.483388843721453	207	46	2	62700	HLA-DRB1,PCK2
GO:BP	response to ketone	GO:1901654	false	0.032855732673539514	1.483388843721453	207	46	2	62700	ACACA,PCK2
GO:BP	regulation of protein kinase activity	GO:0045859	false	0.032855732673539514	1.483388843721453	606	46	3	62700	CDKN1C,ARHGEF5,PYCARD
GO:BP	regulation of peptide secretion	GO:0002791	false	0.032855732673539514	1.483388843721453	205	46	2	62700	HLA-DRB1,PCK2
GO:BP	protein transport	GO:0015031	false	0.03288387146269513	1.483017058044779	1810	46	5	62700	TNKS,VPS28,HLA-DRB1,PCK2,ARHGEF5
GO:BP	regulation of myeloid cell differentiation	GO:0045637	false	0.032984138142770174	1.4816948593091364	208	46	2	62700	HLA-DRB1,GPR171
GO:BP	negative regulation of peptidase activity	GO:0010466	false	0.034145956085101216	1.4666607225510666	212	46	2	62700	IGBP1,SERPINF2
GO:BP	monocarboxylic acid metabolic process	GO:0032787	false	0.03430281418388393	1.4646702492167978	625	46	3	62700	ACACA,CES1,PCK2
GO:BP	monocarboxylic acid biosynthetic process	GO:0072330	false	0.0343077230792503	1.4646081040636323	215	46	2	62700	ACACA,CES1
GO:BP	small molecule metabolic process	GO:0044281	false	0.03463718311289287	1.4604574344454115	1846	46	5	62700	ACACA,SHMT1,CES1,PCK2,PYCARD
GO:BP	chromosome organization	GO:0051276	false	0.0351253345741286	1.4543795303464846	633	46	3	62700	OIP5,TFPT,TNKS
GO:BP	regulation of cysteine-type endopeptidase activity	GO:2000116	false	0.035296417406565216	1.4522693733520944	219	46	2	62700	IGBP1,PYCARD
GO:BP	negative regulation of kinase activity	GO:0033673	false	0.035296417406565216	1.4522693733520944	219	46	2	62700	CDKN1C,PYCARD
GO:BP	regulation of cell activation	GO:0050865	false	0.03539620389405007	1.4510433118800905	636	46	3	62700	HLA-DRB1,PYCARD,ICOSLG
GO:BP	cellular response to organonitrogen compound	GO:0071417	false	0.03548662574953852	1.449935293637009	637	46	3	62700	SHMT1,PCK2,CYFIP1
GO:BP	catabolic process	GO:0009056	false	0.03589147887847101	1.4450086465559464	2616	46	6	62700	SHMT1,VPS28,CES1,GATA4,PCK2,PYCARD
GO:BP	regulation of muscle system process	GO:0090257	false	0.036122444447233525	1.4422228681585365	224	46	2	62700	TNNT3,GATA4
GO:BP	developmental growth	GO:0048589	false	0.0371623125637654	1.429897268240492	655	46	3	62700	CDKN1C,GATA4,CYFIP1
GO:BP	epigenetic regulation of gene expression	GO:0040029	false	0.0371623125637654	1.429897268240492	228	46	2	62700	TRMT112,CDKN1C
GO:BP	cell division	GO:0051301	false	0.0377047908149421	1.423603464321945	660	46	3	62700	OIP5,TNKS,TADA2A
GO:BP	developmental cell growth	GO:0048588	false	0.03786889267430195	1.4217173939145935	232	46	2	62700	GATA4,CYFIP1
GO:BP	cell-matrix adhesion	GO:0007160	true	0.038428813897993595	1.415343019790291	234	46	2	62700	MUC4,S100A10
GO:BP	cellular response to stress	GO:0033554	false	0.038583226519496125	1.4136014573292217	1925	46	5	62700	TFPT,RPA4,IGBP1,PYCARD,SERPINF2
GO:BP	positive regulation of cell population proliferation	GO:0008284	false	0.038583226519496125	1.4136014573292217	1248	46	4	62700	PYCARD,CYFIP1,ICOSLG,SERPINF2
GO:BP	establishment of protein localization	GO:0045184	false	0.038583226519496125	1.4136014573292217	1925	46	5	62700	TNKS,VPS28,HLA-DRB1,PCK2,ARHGEF5
GO:BP	anatomical structure morphogenesis	GO:0009653	false	0.038691607609598624	1.4123832252678175	2683	46	6	62700	TNNT3,CDKN1C,GATA4,PROP1,CYFIP1,SERPINF2
GO:BP	negative regulation of apoptotic signaling pathway	GO:2001234	false	0.03881376379880733	1.4110142413672662	238	46	2	62700	GATA4,RRN3
GO:BP	myeloid leukocyte migration	GO:0097529	false	0.03881376379880733	1.4110142413672662	238	46	2	62700	CCL23,ARHGEF5
GO:BP	protein-DNA complex assembly	GO:0065004	false	0.03881376379880733	1.4110142413672662	238	46	2	62700	OIP5,RRN3
GO:BP	leukocyte chemotaxis	GO:0030595	false	0.03900113002497021	1.408922809473522	239	46	2	62700	CCL23,ARHGEF5
GO:BP	organic hydroxy compound biosynthetic process	GO:1901617	false	0.03900113002497021	1.408922809473522	239	46	2	62700	CES1,PCK2
GO:BP	cellular response to nitrogen compound	GO:1901699	false	0.039001862475875754	1.4089146533919064	676	46	3	62700	SHMT1,PCK2,CYFIP1
GO:BP	cellular response to growth factor stimulus	GO:0071363	false	0.039402834235221666	1.4044725383661205	679	46	3	62700	CDKN1C,GATA4,CYFIP1
GO:BP	negative regulation of signal transduction	GO:0009968	false	0.03950548087258662	1.4033426474724258	1268	46	4	62700	GATA4,IGBP1,PYCARD,RRN3
GO:BP	cell cycle process	GO:0022402	false	0.03996607377421735	1.3983085142854261	1273	46	4	62700	OIP5,TNKS,CDKN1C,RPA4
GO:BP	post-translational protein modification	GO:0043687	false	0.040219316819597555	1.3955653107656034	1276	46	4	62700	TNKS,SHMT1,VPS28,TADA2A
GO:BP	protein localization	GO:0008104	false	0.04038322674783042	1.3937989825001247	2728	46	6	62700	TNKS,VPS28,S100A10,HLA-DRB1,PCK2,ARHGEF5
GO:BP	peptide hormone secretion	GO:0030072	false	0.04043516975934981	1.3932407292469693	247	46	2	62700	HLA-DRB1,PCK2
GO:BP	regulation of transmembrane receptor protein serine/threonine kinase signaling pathway	GO:0090092	false	0.04068323325498991	1.3905845393038356	248	46	2	62700	CDKN1C,GATA4
GO:BP	cellular macromolecule localization	GO:0070727	false	0.04086865541901258	1.3886096503654581	2738	46	6	62700	TNKS,VPS28,S100A10,HLA-DRB1,PCK2,ARHGEF5
GO:BP	regulation of chromosome organization	GO:0033044	false	0.041304309177891324	1.3840046370953103	251	46	2	62700	TFPT,TNKS
GO:BP	peptide secretion	GO:0002790	false	0.0414905242123675	1.3820510780391797	252	46	2	62700	HLA-DRB1,PCK2
GO:BP	response to alcohol	GO:0097305	false	0.0414905242123675	1.3820510780391797	252	46	2	62700	ACACA,CES1
GO:BP	organic acid catabolic process	GO:0016054	false	0.04182055217854711	1.3786102372640936	254	46	2	62700	SHMT1,PCK2
GO:BP	response to growth factor	GO:0070848	false	0.04182055217854711	1.3786102372640936	709	46	3	62700	CDKN1C,GATA4,CYFIP1
GO:BP	blood vessel development	GO:0001568	false	0.04182055217854711	1.3786102372640936	707	46	3	62700	GATA4,PROP1,SERPINF2
GO:BP	response to bacterium	GO:0009617	false	0.04182055217854711	1.3786102372640936	710	46	3	62700	HLA-DRB1,PCK2,PYCARD
GO:BP	carboxylic acid catabolic process	GO:0046395	false	0.04182055217854711	1.3786102372640936	254	46	2	62700	SHMT1,PCK2
GO:BP	negative regulation of DNA-templated transcription	GO:0045892	false	0.04204917607675273	1.3762425094695279	1309	46	4	62700	CDKN1C,GATA4,PROP1,IGBP1
GO:BP	positive regulation of developmental process	GO:0051094	false	0.04209407211734505	1.3757790592234926	1310	46	4	62700	HLA-DRB1,GATA4,CYFIP1,SERPINF2
GO:BP	regulation of hormone secretion	GO:0046883	false	0.04210880053189329	1.3756271292707614	258	46	2	62700	HLA-DRB1,PCK2
GO:BP	negative regulation of transferase activity	GO:0051348	false	0.04210880053189329	1.3756271292707614	258	46	2	62700	CDKN1C,PYCARD
GO:BP	regulation of canonical NF-kappaB signal transduction	GO:0043122	false	0.042663750812679146	1.369940965913274	260	46	2	62700	HLA-DRB1,PYCARD
GO:BP	regulation of cell cycle process	GO:0010564	false	0.04290222123050727	1.3675202219602776	721	46	3	62700	TNKS,CDKN1C,RPA4
GO:BP	positive regulation of immune effector process	GO:0002699	false	0.04290222123050727	1.3675202219602776	262	46	2	62700	HLA-DRB1,PYCARD
GO:BP	negative regulation of RNA biosynthetic process	GO:1902679	false	0.04290222123050727	1.3675202219602776	1323	46	4	62700	CDKN1C,GATA4,PROP1,IGBP1
GO:BP	response to insulin	GO:0032868	false	0.043524467407935086	1.3612665344716322	265	46	2	62700	PCK2,CYFIP1
GO:BP	regulation of protein secretion	GO:0050708	false	0.043524467407935086	1.3612665344716322	265	46	2	62700	HLA-DRB1,PCK2
GO:BP	lipid biosynthetic process	GO:0008610	false	0.04359207578915742	1.3605924500391595	728	46	3	62700	ACACA,CES1,PCK2
GO:BP	peptide transport	GO:0015833	false	0.0439494942397611	1.3570461183181899	269	46	2	62700	HLA-DRB1,PCK2
GO:BP	vasculature development	GO:0001944	false	0.04404603408071361	1.3560931895084853	736	46	3	62700	GATA4,PROP1,SERPINF2
GO:BP	positive regulation of DNA-binding transcription factor activity	GO:0051091	false	0.04413288085517728	1.3552377222543586	270	46	2	62700	ARHGEF5,PYCARD
GO:BP	purine-containing compound biosynthetic process	GO:0072522	false	0.04468630922271171	1.3498255135518122	272	46	2	62700	ACACA,SHMT1
GO:BP	B cell activation	GO:0042113	false	0.04578454530732803	1.3392810944945395	278	46	2	62700	IGBP1,ICOSLG
GO:BP	protein polymerization	GO:0051258	false	0.045955480750149394	1.3376626862886756	281	46	2	62700	PYCARD,CYFIP1
GO:BP	tissue homeostasis	GO:0001894	false	0.045955480750149394	1.3376626862886756	281	46	2	62700	ACACA,MUC4
GO:BP	DNA replication	GO:0006260	true	0.045955480750149394	1.3376626862886756	281	46	2	62700	TFPT,RPA4
GO:BP	anatomical structure homeostasis	GO:0060249	false	0.045955480750149394	1.3376626862886756	281	46	2	62700	ACACA,MUC4
GO:BP	negative regulation of cell communication	GO:0010648	false	0.04596982714083407	1.337527129313059	1378	46	4	62700	GATA4,IGBP1,PYCARD,RRN3
GO:BP	negative regulation of signaling	GO:0023057	false	0.04596982714083407	1.337527129313059	1378	46	4	62700	GATA4,IGBP1,PYCARD,RRN3
GO:BP	regulation of endocytosis	GO:0030100	false	0.04660992125645608	1.3315216307708149	285	46	2	62700	VPS28,PYCARD
GO:BP	striated muscle cell differentiation	GO:0051146	true	0.04660992125645608	1.3315216307708149	287	46	2	62700	TNNT3,GATA4
GO:BP	negative regulation of cytokine production	GO:0001818	false	0.04685231253462531	1.3292689683569723	288	46	2	62700	HLA-DRB1,PYCARD
GO:BP	canonical NF-kappaB signal transduction	GO:0007249	false	0.04812190951592696	1.3176571478372536	294	46	2	62700	HLA-DRB1,PYCARD
GO:BP	nucleotide biosynthetic process	GO:0009165	false	0.04874296043616723	1.3120880971856255	298	46	2	62700	ACACA,SHMT1
GO:BP	negative regulation of cell cycle process	GO:0010948	false	0.04889577992475565	1.310728622154087	299	46	2	62700	TNKS,RPA4
GO:BP	cellular response to peptide hormone stimulus	GO:0071375	false	0.04901248547056785	1.309693273435489	300	46	2	62700	PCK2,CYFIP1
GO:BP	leukocyte activation involved in immune response	GO:0002366	false	0.04901248547056785	1.309693273435489	300	46	2	62700	HLA-DRB1,PYCARD
GO:BP	nucleoside phosphate biosynthetic process	GO:1901293	false	0.04901248547056785	1.309693273435489	300	46	2	62700	ACACA,SHMT1
GO:BP	positive regulation of DNA metabolic process	GO:0051054	false	0.049478378650972855	1.3055845401357338	304	46	2	62700	TFPT,TNKS
GO:BP	cell activation involved in immune response	GO:0002263	false	0.049478378650972855	1.3055845401357338	304	46	2	62700	HLA-DRB1,PYCARD
GO:BP	negative regulation of RNA metabolic process	GO:0051253	false	0.049478378650972855	1.3055845401357338	1438	46	4	62700	CDKN1C,GATA4,PROP1,IGBP1
GO:CC	protein-containing complex	GO:0032991	false	1.182793597733005e-7	6.92709103490408	8527	46	23	62700	IGKV1D-13,TNNT3,OIP5,HNRNPH1,SLC12A7,IGHV3-7,TRMT112,TFPT,TNKS,VPS28,S100A10,HLA-DRB1,GATA4,PROP1,RPA4,PPP2R3B,IGHG2,IGLC3,PYCARD,CYFIP1,TADA2A,SERPINF2,IGLV2-11
GO:CC	extracellular space	GO:0005615	false	1.7508610667433097e-7	6.756748314419478	3284	46	15	62700	IGKV1D-13,CCL23,PRPH,IGHV3-7,MUC4,SHMT1,VPS28,S100A10,HLA-DRB1,IGHG2,IGLC3,CYFIP1,ICOSLG,SERPINF2,IGLV2-11
GO:CC	vesicle	GO:0031982	false	2.15825437599152e-7	6.665897369857535	3976	46	16	62700	PRPH,IGHV3-7,MUC4,SHMT1,VPS28,SLC39A2,S100A10,HLA-DRB1,LAIR1,IGHG2,IGLC3,PYCARD,CYFIP1,ICOSLG,SERPINF2,CHIC2
GO:CC	membrane-enclosed lumen	GO:0031974	false	2.15825437599152e-7	6.665897369857535	6656	46	20	62700	OIP5,HNRNPH1,VCX3A,ACACA,TRMT112,TFPT,TNKS,MUC4,SHMT1,S100A10,CES1,GATA4,RPA4,PPP2R3B,PCK2,ARHGEF5,PYCARD,RRN3,CYFIP1,SERPINF2
GO:CC	organelle lumen	GO:0043233	false	2.15825437599152e-7	6.665897369857535	6656	46	20	62700	OIP5,HNRNPH1,VCX3A,ACACA,TRMT112,TFPT,TNKS,MUC4,SHMT1,S100A10,CES1,GATA4,RPA4,PPP2R3B,PCK2,ARHGEF5,PYCARD,RRN3,CYFIP1,SERPINF2
GO:CC	intracellular organelle lumen	GO:0070013	false	2.15825437599152e-7	6.665897369857535	6656	46	20	62700	OIP5,HNRNPH1,VCX3A,ACACA,TRMT112,TFPT,TNKS,MUC4,SHMT1,S100A10,CES1,GATA4,RPA4,PPP2R3B,PCK2,ARHGEF5,PYCARD,RRN3,CYFIP1,SERPINF2
GO:CC	extracellular region	GO:0005576	false	4.0549715063423737e-7	6.392012193162259	4206	46	16	62700	IGKV1D-13,CCL23,PRPH,IGHV3-7,MUC4,SHMT1,VPS28,S100A10,HLA-DRB1,IGHG2,IGLC3,PYCARD,CYFIP1,ICOSLG,SERPINF2,IGLV2-11
GO:CC	extracellular organelle	GO:0043230	false	4.2171906674209064e-7	6.374976763240094	2134	46	12	62700	PRPH,IGHV3-7,MUC4,SHMT1,VPS28,S100A10,HLA-DRB1,IGHG2,IGLC3,CYFIP1,ICOSLG,SERPINF2
GO:CC	extracellular membrane-bounded organelle	GO:0065010	false	4.2171906674209064e-7	6.374976763240094	2134	46	12	62700	PRPH,IGHV3-7,MUC4,SHMT1,VPS28,S100A10,HLA-DRB1,IGHG2,IGLC3,CYFIP1,ICOSLG,SERPINF2
GO:CC	extracellular exosome	GO:0070062	false	4.2171906674209064e-7	6.374976763240094	2109	46	12	62700	PRPH,IGHV3-7,MUC4,SHMT1,VPS28,S100A10,HLA-DRB1,IGHG2,IGLC3,CYFIP1,ICOSLG,SERPINF2
GO:CC	extracellular vesicle	GO:1903561	false	4.2171906674209064e-7	6.374976763240094	2133	46	12	62700	PRPH,IGHV3-7,MUC4,SHMT1,VPS28,S100A10,HLA-DRB1,IGHG2,IGLC3,CYFIP1,ICOSLG,SERPINF2
GO:CC	immunoglobulin complex	GO:0019814	false	0.0000011527305557472774	5.938272194723721	149	46	5	62700	IGKV1D-13,IGHV3-7,IGHG2,IGLC3,IGLV2-11
GO:CC	cell periphery	GO:0071944	false	0.000001791973409204446	5.746668439049708	6202	46	18	62700	IGKV1D-13,SLC12A7,PRPH,IGHV3-7,MUC4,VPS28,SLC39A2,S100A10,HLA-DRB1,LAIR1,IGHG2,GPR171,IGLC3,ARHGEF5,ICOSLG,SERPINF2,CHIC2,IGLV2-11
GO:CC	plasma membrane	GO:0005886	false	0.0000029572832806900027	5.529107072042071	5717	46	17	62700	IGKV1D-13,SLC12A7,PRPH,IGHV3-7,MUC4,VPS28,SLC39A2,S100A10,HLA-DRB1,LAIR1,IGHG2,GPR171,IGLC3,ARHGEF5,ICOSLG,CHIC2,IGLV2-11
GO:CC	non-membrane-bounded organelle	GO:0043228	false	0.000003550305372465566	5.449734290360972	6569	46	18	62700	TNNT3,OIP5,VCX3A,PRPH,ACACA,TFPT,TNKS,SLC39A2,HLA-DRB1,CES1,GATA4,PROP1,RPA4,ARHGEF5,PYCARD,RRN3,ICOSLG,TADA2A
GO:CC	intracellular non-membrane-bounded organelle	GO:0043232	false	0.000003550305372465566	5.449734290360972	6568	46	18	62700	TNNT3,OIP5,VCX3A,PRPH,ACACA,TFPT,TNKS,SLC39A2,HLA-DRB1,CES1,GATA4,PROP1,RPA4,ARHGEF5,PYCARD,RRN3,ICOSLG,TADA2A
GO:CC	blood microparticle	GO:0072562	false	0.00003142087703399819	4.502781696899165	136	46	4	62700	IGHV3-7,IGHG2,IGLC3,SERPINF2
GO:CC	nuclear lumen	GO:0031981	false	0.000047599094102716975	4.322401312614275	5520	46	15	62700	OIP5,HNRNPH1,VCX3A,ACACA,TRMT112,TFPT,TNKS,SHMT1,S100A10,GATA4,RPA4,PPP2R3B,ARHGEF5,PYCARD,RRN3
GO:CC	membrane	GO:0016020	false	0.00006188641088735512	4.208404703557229	9853	46	20	62700	IGKV1D-13,HNRNPH1,SLC12A7,PRPH,IGHV3-7,TNKS,MUC4,VPS28,SLC39A2,S100A10,HLA-DRB1,LAIR1,IGHG2,GPR171,IGLC3,ARHGEF5,PYCARD,ICOSLG,CHIC2,IGLV2-11
GO:CC	cytosol	GO:0005829	false	0.00018737497659178408	3.727288408398819	5457	46	14	62700	TNNT3,HNRNPH1,ACACA,TRMT112,TNKS,SHMT1,VPS28,CES1,PPP2R3B,PCK2,ARHGEF5,IGBP1,PYCARD,CYFIP1
GO:CC	nucleoplasm	GO:0005654	false	0.00030162644865274586	3.520530579246828	4221	46	12	62700	OIP5,HNRNPH1,TRMT112,TFPT,TNKS,SHMT1,GATA4,RPA4,PPP2R3B,ARHGEF5,PYCARD,RRN3
GO:CC	cytoskeleton	GO:0005856	false	0.0004138155329506951	3.383193211717247	2407	46	9	62700	TNNT3,PRPH,ACACA,TFPT,TNKS,HLA-DRB1,ARHGEF5,PYCARD,TADA2A
GO:CC	cell surface	GO:0009986	false	0.0004980978699305097	3.3026853154838456	955	46	6	62700	IGHV3-7,S100A10,HLA-DRB1,IGLC3,ICOSLG,SERPINF2
GO:CC	supramolecular complex	GO:0099080	false	0.0004980978699305097	3.3026853154838456	1404	46	7	62700	TNNT3,PRPH,TFPT,SLC39A2,HLA-DRB1,PYCARD,ICOSLG
GO:CC	external side of plasma membrane	GO:0009897	false	0.0019243611260095351	2.7157134248572263	427	46	4	62700	IGHV3-7,HLA-DRB1,IGLC3,ICOSLG
GO:CC	intracellular vesicle	GO:0097708	false	0.002667330985360132	2.573923089973205	2481	46	8	62700	VPS28,SLC39A2,HLA-DRB1,LAIR1,PYCARD,CYFIP1,SERPINF2,CHIC2
GO:CC	cytoplasmic vesicle	GO:0031410	false	0.002667330985360132	2.573923089973205	2476	46	8	62700	VPS28,SLC39A2,HLA-DRB1,LAIR1,PYCARD,CYFIP1,SERPINF2,CHIC2
GO:CC	actin cytoskeleton	GO:0015629	false	0.0031527251447342384	2.501313889489444	501	46	4	62700	TNNT3,ACACA,TFPT,ARHGEF5
GO:CC	chromosome	GO:0005694	false	0.0031527251447342384	2.501313889489444	1942	46	7	62700	OIP5,TFPT,TNKS,GATA4,PROP1,RPA4,TADA2A
GO:CC	protein-DNA complex	GO:0032993	false	0.003716029371695557	2.42992086197794	1435	46	6	62700	OIP5,TFPT,GATA4,PROP1,RPA4,TADA2A
GO:CC	supramolecular fiber	GO:0099512	false	0.005495036053258898	2.260029453799175	1034	46	5	62700	TNNT3,PRPH,TFPT,HLA-DRB1,PYCARD
GO:CC	supramolecular polymer	GO:0099081	false	0.005554334663951814	2.2553679563594686	1042	46	5	62700	TNNT3,PRPH,TFPT,HLA-DRB1,PYCARD
GO:CC	side of membrane	GO:0098552	false	0.007456121866403616	2.1274870022804038	656	46	4	62700	IGHV3-7,HLA-DRB1,IGLC3,ICOSLG
GO:CC	vesicle lumen	GO:0031983	false	0.008422485272211627	2.074559739765401	324	46	3	62700	PYCARD,CYFIP1,SERPINF2
GO:CC	secretory granule lumen	GO:0034774	false	0.008422485272211627	2.074559739765401	320	46	3	62700	PYCARD,CYFIP1,SERPINF2
GO:CC	cytoplasmic vesicle lumen	GO:0060205	false	0.008422485272211627	2.074559739765401	323	46	3	62700	PYCARD,CYFIP1,SERPINF2
GO:CC	endomembrane system	GO:0012505	false	0.009268388263223357	2.032995781415993	4742	46	10	62700	TNKS,MUC4,VPS28,HLA-DRB1,CES1,LAIR1,PYCARD,CYFIP1,SERPINF2,CHIC2
GO:CC	polymeric cytoskeletal fiber	GO:0099513	false	0.012064866069633952	1.9184774947698473	793	46	4	62700	PRPH,TFPT,HLA-DRB1,PYCARD
GO:CC	chromatin	GO:0000785	false	0.0129560246411955	1.8875282346719675	1366	46	5	62700	OIP5,TFPT,GATA4,PROP1,TADA2A
GO:CC	chromosomal region	GO:0098687	false	0.0129560246411955	1.8875282346719675	399	46	3	62700	OIP5,TNKS,RPA4
GO:CC	secretory granule	GO:0030141	false	0.015199574413121732	1.8181685720960428	871	46	4	62700	LAIR1,PYCARD,CYFIP1,SERPINF2
GO:CC	specific granule	GO:0042581	false	0.02209054834738882	1.6557935036265545	158	46	2	62700	LAIR1,CYFIP1
GO:CC	transcription regulator complex	GO:0005667	false	0.02209054834738882	1.6557935036265545	520	46	3	62700	S100A10,GATA4,PROP1
GO:CC	neuronal cell body	GO:0043025	false	0.02209054834738882	1.6557935036265545	500	46	3	62700	PRPH,PYCARD,CYFIP1
GO:CC	tertiary granule	GO:0070820	false	0.02209054834738882	1.6557935036265545	163	46	2	62700	LAIR1,CYFIP1
GO:CC	Golgi apparatus	GO:0005794	false	0.02209054834738882	1.6557935036265545	1613	46	5	62700	TNKS,MUC4,HLA-DRB1,PYCARD,CHIC2
GO:CC	late endosome membrane	GO:0031902	true	0.02209054834738882	1.6557935036265545	162	46	2	62700	VPS28,HLA-DRB1
GO:CC	secretory vesicle	GO:0099503	false	0.02292283818157002	1.6397316113868459	1039	46	4	62700	LAIR1,PYCARD,CYFIP1,SERPINF2
GO:CC	chromosome, telomeric region	GO:0000781	false	0.02292283818157002	1.6397316113868459	170	46	2	62700	TNKS,RPA4
GO:CC	external encapsulating structure	GO:0030312	false	0.024900529445116455	1.6037914186613704	554	46	3	62700	MUC4,S100A10,SERPINF2
GO:CC	extracellular matrix	GO:0031012	false	0.024900529445116455	1.6037914186613704	553	46	3	62700	MUC4,S100A10,SERPINF2
GO:CC	mitotic spindle	GO:0072686	true	0.025154347292680606	1.5993869473052293	184	46	2	62700	TNKS,TADA2A
GO:CC	cell body	GO:0044297	false	0.025527951465525434	1.5929840345069044	567	46	3	62700	PRPH,PYCARD,CYFIP1
GO:CC	catalytic complex	GO:1902494	false	0.02823090219570235	1.5492752425631677	1781	46	5	62700	HNRNPH1,TFPT,PPP2R3B,PYCARD,TADA2A
GO:CC	intermediate filament	GO:0005882	false	0.03068585308592721	1.513061798553724	216	46	2	62700	PRPH,HLA-DRB1
GO:CC	Golgi membrane	GO:0000139	false	0.032624356799263725	1.4864580418386169	646	46	3	62700	TNKS,HLA-DRB1,PYCARD
GO:CC	nuclear chromosome	GO:0000228	false	0.033806325392519404	1.471002032679384	234	46	2	62700	TFPT,RPA4
GO:CC	nuclear protein-containing complex	GO:0140513	false	0.03520134737619448	1.4534407130318878	2711	46	6	62700	HNRNPH1,TFPT,TNKS,S100A10,GATA4,RPA4
GO:CC	intermediate filament cytoskeleton	GO:0045111	false	0.03718664348102294	1.4296130199055068	253	46	2	62700	PRPH,HLA-DRB1
GO:CC	cytoplasmic ribonucleoprotein granule	GO:0036464	false	0.0373619125206933	1.4275709007523156	255	46	2	62700	SLC39A2,ICOSLG
GO:CC	RNA polymerase II transcription regulator complex	GO:0090575	false	0.037812979979776964	1.4223590952432428	258	46	2	62700	S100A10,GATA4
GO:CC	ribonucleoprotein granule	GO:0035770	false	0.04015903581805023	1.3962167227536513	272	46	2	62700	SLC39A2,ICOSLG
GO:CC	bounding membrane of organelle	GO:0098588	false	0.04517981546173904	1.345055547300386	2160	46	5	62700	TNKS,VPS28,HLA-DRB1,LAIR1,PYCARD
GO:CC	late endosome	GO:0005770	false	0.0457887039847779	1.3392416486807521	305	46	2	62700	VPS28,HLA-DRB1
KEGG	KEGG root term	KEGG:00000	false	0.000031237957445872604	4.505317371049132	8161	46	20	62700	CCL23,SLC12A7,PRPH,ACACA,SHMT1,VPS28,SLC39A2,S100A10,CDKN1C,HLA-DRB1,CES1,GATA4,RPA4,PPP2R3B,PCK2,IGBP1,PYCARD,CYFIP1,ICOSLG,SERPINF2
KEGG	AMPK signaling pathway	KEGG:04152	false	0.004456871346258979	2.3509699022423467	121	46	3	62700	ACACA,PPP2R3B,PCK2
KEGG	Salmonella infection	KEGG:05132	false	0.014737971975272272	1.831562273637368	249	46	3	62700	S100A10,PYCARD,CYFIP1
KEGG	Glucagon signaling pathway	KEGG:04922	false	0.04217481121821191	1.3749468527120996	107	46	2	62700	ACACA,PCK2
REAC	FCGR3A-mediated phagocytosis	REAC:R-HSA-9664422	false	8.275292136142428e-7	6.082216665724432	113	46	5	62700	IGHV3-7,IGHG2,IGLC3,CYFIP1,IGLV2-11
REAC	Leishmania phagocytosis	REAC:R-HSA-9664417	false	8.275292136142428e-7	6.082216665724432	113	46	5	62700	IGHV3-7,IGHG2,IGLC3,CYFIP1,IGLV2-11
REAC	Regulation of actin dynamics for phagocytic cup formation	REAC:R-HSA-2029482	false	8.275292136142428e-7	6.082216665724432	116	46	5	62700	IGHV3-7,IGHG2,IGLC3,CYFIP1,IGLV2-11
REAC	Parasitic Infection Pathways	REAC:R-HSA-9824443	false	8.275292136142428e-7	6.082216665724432	215	46	6	62700	IGHV3-7,IGHG2,IGLC3,PYCARD,CYFIP1,IGLV2-11
REAC	Leishmania infection	REAC:R-HSA-9658195	false	8.275292136142428e-7	6.082216665724432	215	46	6	62700	IGHV3-7,IGHG2,IGLC3,PYCARD,CYFIP1,IGLV2-11
REAC	Parasite infection	REAC:R-HSA-9664407	false	8.275292136142428e-7	6.082216665724432	113	46	5	62700	IGHV3-7,IGHG2,IGLC3,CYFIP1,IGLV2-11
REAC	Disease	REAC:R-HSA-1643685	false	0.0000013212557012984782	5.879013125673447	1768	46	11	62700	IGHV3-7,ACACA,TNKS,MUC4,VPS28,CDKN1C,IGHG2,IGLC3,PYCARD,CYFIP1,IGLV2-11
REAC	Fcgamma receptor (FCGR) dependent phagocytosis	REAC:R-HSA-2029480	false	0.0000016515159747283707	5.782117221123141	140	46	5	62700	IGHV3-7,IGHG2,IGLC3,CYFIP1,IGLV2-11
REAC	Classical antibody-mediated complement activation	REAC:R-HSA-173623	false	0.0000028990414650565183	5.53774557287665	61	46	4	62700	IGHV3-7,IGHG2,IGLC3,IGLV2-11
REAC	Creation of C4 and C2 activators	REAC:R-HSA-166786	false	0.0000037559891560886316	5.425275670255146	68	46	4	62700	IGHV3-7,IGHG2,IGLC3,IGLV2-11
REAC	FCGR activation	REAC:R-HSA-2029481	false	0.0000037559891560886316	5.425275670255146	67	46	4	62700	IGHV3-7,IGHG2,IGLC3,IGLV2-11
REAC	Initial triggering of complement	REAC:R-HSA-166663	false	0.000005438627717453898	5.26451066830176	76	46	4	62700	IGHV3-7,IGHG2,IGLC3,IGLV2-11
REAC	Role of phospholipids in phagocytosis	REAC:R-HSA-2029485	false	0.0000065314357393299625	5.184991341675786	81	46	4	62700	IGHV3-7,IGHG2,IGLC3,IGLV2-11
REAC	FCGR3A-mediated IL10 synthesis	REAC:R-HSA-9664323	false	0.000010629475233082309	4.973488175646245	93	46	4	62700	IGHV3-7,IGHG2,IGLC3,IGLV2-11
REAC	Regulation of Complement cascade	REAC:R-HSA-977606	false	0.00001387554923956354	4.857749817070822	101	46	4	62700	IGHV3-7,IGHG2,IGLC3,IGLV2-11
REAC	Innate Immune System	REAC:R-HSA-168249	false	0.000016814691678259426	4.774311091695062	1100	46	8	62700	IGHV3-7,MUC4,LAIR1,IGHG2,IGLC3,PYCARD,CYFIP1,IGLV2-11
REAC	Complement cascade	REAC:R-HSA-166658	false	0.000017995131549346597	4.744844974187703	111	46	4	62700	IGHV3-7,IGHG2,IGLC3,IGLV2-11
REAC	Immune System	REAC:R-HSA-168256	false	0.000022685821056623536	4.644245497909621	2051	46	10	62700	IGHV3-7,MUC4,HLA-DRB1,LAIR1,IGHG2,IGLC3,PYCARD,CYFIP1,ICOSLG,IGLV2-11
REAC	Leishmania parasite growth and survival	REAC:R-HSA-9664433	false	0.00003077066761030931	4.511863081057447	132	46	4	62700	IGHV3-7,IGHG2,IGLC3,IGLV2-11
REAC	Anti-inflammatory response favouring Leishmania parasite infection	REAC:R-HSA-9662851	false	0.00003077066761030931	4.511863081057447	132	46	4	62700	IGHV3-7,IGHG2,IGLC3,IGLV2-11
REAC	Infectious disease	REAC:R-HSA-5663205	false	0.00008168719174387178	4.0878460339330775	999	46	7	62700	IGHV3-7,VPS28,IGHG2,IGLC3,PYCARD,CYFIP1,IGLV2-11
REAC	Immunoregulatory interactions between a Lymphoid and a non-Lymphoid cell	REAC:R-HSA-198933	false	0.00009388567672415043	4.027400659002727	181	46	4	62700	IGHV3-7,LAIR1,IGLC3,IGLV2-11
REAC	Hemostasis	REAC:R-HSA-109582	false	0.00009388567672415043	4.027400659002727	672	46	6	62700	IGHV3-7,S100A10,GATA4,IGLC3,SERPINF2,IGLV2-11
REAC	CD22 mediated BCR regulation	REAC:R-HSA-5690714	false	0.00011100964936522226	3.9546392691058596	60	46	3	62700	IGHV3-7,IGLC3,IGLV2-11
REAC	Scavenging of heme from plasma	REAC:R-HSA-2168880	false	0.00015664990943987968	3.8050698518500825	69	46	3	62700	IGHV3-7,IGLC3,IGLV2-11
REAC	Role of LAT2/NTAL/LAB on calcium mobilization	REAC:R-HSA-2730905	false	0.00015664990943987968	3.8050698518500825	69	46	3	62700	IGHV3-7,IGLC3,IGLV2-11
REAC	Adaptive Immune System	REAC:R-HSA-1280218	false	0.0002206642627100257	3.6562679965373226	809	46	6	62700	IGHV3-7,HLA-DRB1,LAIR1,IGLC3,ICOSLG,IGLV2-11
REAC	FCERI mediated Ca+2 mobilization	REAC:R-HSA-2871809	false	0.0002454671957765415	3.6100065387554827	83	46	3	62700	IGHV3-7,IGLC3,IGLV2-11
REAC	FCERI mediated MAPK activation	REAC:R-HSA-2871796	false	0.0002454671957765415	3.6100065387554827	83	46	3	62700	IGHV3-7,IGLC3,IGLV2-11
REAC	Antigen activates B Cell Receptor (BCR) leading to generation of second messengers	REAC:R-HSA-983695	false	0.00024622051165973613	3.608675770537203	84	46	3	62700	IGHV3-7,IGLC3,IGLV2-11
REAC	Binding and Uptake of Ligands by Scavenger Receptors	REAC:R-HSA-2173782	false	0.0003450666743066964	3.462096981779438	97	46	3	62700	IGHV3-7,IGLC3,IGLV2-11
REAC	FCERI mediated NF-kB activation	REAC:R-HSA-2871837	false	0.0009137593254354221	3.039168177788415	136	46	3	62700	IGHV3-7,IGLC3,IGLV2-11
REAC	Mitotic G1 phase and G1/S transition	REAC:R-HSA-453279	false	0.0011173972239663624	2.951792411924832	147	46	3	62700	CDKN1C,RPA4,PPP2R3B
REAC	Potential therapeutics for SARS	REAC:R-HSA-9679191	false	0.001153828343182623	2.9378587970327334	150	46	3	62700	IGHV3-7,IGLC3,IGLV2-11
REAC	Signaling by the B Cell Receptor (BCR)	REAC:R-HSA-983705	false	0.00143434465297788	2.8433464812331337	163	46	3	62700	IGHV3-7,IGLC3,IGLV2-11
REAC	Viral Infection Pathways	REAC:R-HSA-9824446	false	0.0018111626358789665	2.7420425498552095	809	46	5	62700	IGHV3-7,VPS28,IGLC3,PYCARD,IGLV2-11
REAC	Fc epsilon receptor (FCERI) signaling	REAC:R-HSA-2454202	false	0.0018820942938201756	2.725358622003383	182	46	3	62700	IGHV3-7,IGLC3,IGLV2-11
REAC	SARS-CoV Infections	REAC:R-HSA-9679506	false	0.001999119392790683	2.699161267871987	459	46	4	62700	IGHV3-7,IGLC3,PYCARD,IGLV2-11
REAC	Cell surface interactions at the vascular wall	REAC:R-HSA-202733	false	0.0020324621929032577	2.6919775242412523	190	46	3	62700	IGHV3-7,IGLC3,IGLV2-11
REAC	Muscle contraction	REAC:R-HSA-397014	false	0.002407581950235226	2.618418921262942	203	46	3	62700	TNNT3,CES1,GATA4
REAC	Costimulation by the CD28 family	REAC:R-HSA-388841	false	0.00554869905602983	2.2558088293126812	67	46	2	62700	HLA-DRB1,ICOSLG
REAC	RHOG GTPase cycle	REAC:R-HSA-9013408	false	0.006612548779128588	2.179631111262506	74	46	2	62700	ARHGEF5,CYFIP1
REAC	Cell Cycle	REAC:R-HSA-1640170	false	0.007154471879684886	2.1454224189557394	679	46	4	62700	OIP5,CDKN1C,RPA4,PPP2R3B
REAC	Vesicle-mediated transport	REAC:R-HSA-5653656	false	0.008580431538901945	2.06649086946471	718	46	4	62700	IGHV3-7,VPS28,IGLC3,IGLV2-11
REAC	Peptide hormone metabolism	REAC:R-HSA-2980736	false	0.008580431538901945	2.06649086946471	88	46	2	62700	CES1,GATA4
REAC	Metabolism of proteins	REAC:R-HSA-392499	false	0.012243716705388492	1.9120867276462392	1946	46	6	62700	TRMT112,TFPT,TNKS,MUC4,CES1,GATA4
REAC	Metabolism of water-soluble vitamins and cofactors	REAC:R-HSA-196849	false	0.014782820321813142	1.8302427017089566	121	46	2	62700	ACACA,SHMT1
REAC	G1/S Transition	REAC:R-HSA-69206	false	0.016206506803964096	1.7903105841180638	130	46	2	62700	RPA4,PPP2R3B
REAC	Cardiac conduction	REAC:R-HSA-5576891	false	0.016206506803964096	1.7903105841180638	130	46	2	62700	CES1,GATA4
REAC	C-type lectin receptors (CLRs)	REAC:R-HSA-5621481	false	0.017103849791299426	1.7669061261610364	136	46	2	62700	MUC4,PYCARD
REAC	Neutrophil degranulation	REAC:R-HSA-6798695	false	0.01829643002403347	1.7376336409860198	476	46	3	62700	LAIR1,PYCARD,CYFIP1
REAC	Cell Cycle, Mitotic	REAC:R-HSA-69278	false	0.025859042294529493	1.5873875635199355	549	46	3	62700	CDKN1C,RPA4,PPP2R3B
REAC	RAC1 GTPase cycle	REAC:R-HSA-9013149	false	0.02629424570044026	1.5801392832203733	184	46	2	62700	ARHGEF5,CYFIP1
REAC	Metabolism of vitamins and cofactors	REAC:R-HSA-196854	false	0.026467517785098312	1.5772867864199578	186	46	2	62700	ACACA,SHMT1
REAC	Biological oxidations	REAC:R-HSA-211859	false	0.03060664088832392	1.5141843320726072	215	46	2	62700	TRMT112,CES1
REAC	SLC-mediated transmembrane transport	REAC:R-HSA-425407	false	0.03490855795014298	1.4570680912382659	245	46	2	62700	SLC12A7,SLC39A2
REAC	Diseases of metabolism	REAC:R-HSA-5668914	false	0.03490855795014298	1.4570680912382659	245	46	2	62700	ACACA,MUC4
REAC	Metabolism	REAC:R-HSA-1430728	false	0.03913930114358021	1.4073869332052638	2072	46	5	62700	ACACA,TRMT112,SHMT1,CES1,PCK2
REAC	Deubiquitination	REAC:R-HSA-5688426	false	0.042572609916797864	1.3708697245534478	297	46	2	62700	TFPT,TNKS
WP	WIKIPATHWAYS	WP:000000	false	7.877096652937269e-8	7.103633825651696	8625	46	24	62700	TNNT3,HNRNPH1,CCL23,PRPH,ACACA,TNKS,MUC4,SHMT1,VPS28,SLC39A2,S100A10,CDKN1C,HLA-DRB1,CES1,GATA4,RPA4,PCK2,GPR171,IGBP1,PYCARD,CYFIP1,ICOSLG,TADA2A,SERPINF2
WP	8p23.1 copy number variation syndrome	WP:WP5346	false	0.00045558198181096173	3.3414334605253644	53	46	3	62700	TNKS,S100A10,GATA4
WP	7q11.23 copy number variation syndrome	WP:WP4932	false	0.002434059488716029	2.6136688117652014	106	46	3	62700	ACACA,VPS28,CDKN1C
WP	Clear cell renal cell carcinoma pathways	WP:WP4018	false	0.031022623186766525	1.5083214822357907	86	46	2	62700	ACACA,SHMT1
WP	17q12 copy number variation syndrome	WP:WP5287	false	0.031022623186766525	1.5083214822357907	96	46	2	62700	ACACA,TADA2A
WP	Nuclear receptors meta-pathway	WP:WP2882	false	0.031022623186766525	1.5083214822357907	313	46	3	62700	SLC39A2,CDKN1C,CES1
WP	Endoderm differentiation	WP:WP2853	false	0.0368965547791797	1.4330141842540791	143	46	2	62700	ACACA,GATA4
WP	Adipogenesis	WP:WP236	false	0.0368965547791797	1.4330141842540791	130	46	2	62700	GATA4,PCK2
WP	NRF2 pathway	WP:WP2884	false	0.0368965547791797	1.4330141842540791	141	46	2	62700	SLC39A2,CES1
WP	Primary ovarian insufficiency	WP:WP5316	false	0.03761807562322347	1.4246034248300672	174	46	2	62700	HLA-DRB1,GATA4
WP	IL-24 Signaling pathway	WP:WP5413	false	0.04531487714699862	1.3437591930836592	290	46	2	62700	MUC4,HLA-DRB1
TF	Factor: GKLF; motif: GCCMCRCCCNNN	TF:M01588	false	9.503264666196815e-9	8.022127175452948	9111	46	26	62700	ZNHIT2,TCF19,OIP5,HNRNPH1,SLC12A7,PRPH,ACACA,TNKS,MUC4,SHMT1,VPS28,S100A10,CDKN1C,CES1,GATA4,UTF1,LAIR1,PPP2R3B,PCK2,GPR171,ARHGEF5,RRN3,ICOSLG,TADA2A,SERPINF2,TMA7
TF	Factor: NR1B2; motif: NTGACCY	TF:M02111	false	2.9227619189897524e-8	7.5342065597640575	9802	46	26	62700	TNNT3,ZNHIT2,TCF19,OIP5,HNRNPH1,CCL23,SLC12A7,VCX3A,PRPH,ACACA,TRMT112,TFPT,SHMT1,VPS28,CDKN1C,GATA4,PROP1,LAIR1,PCK2,ARHGEF5,PYCARD,RRN3,CYFIP1,ICOSLG,TADA2A,SERPINF2
TF	Factor: LKLF; motif: GGGGTGGKSN	TF:M07261	false	3.975706860821808e-8	7.400585644752794	10000	46	26	62700	TNNT3,ZNHIT2,TCF19,SLC12A7,PRPH,ACACA,TRMT112,TFPT,TNKS,MUC4,SHMT1,VPS28,S100A10,CDKN1C,HLA-DRB1,CES1,GATA4,UTF1,PCK2,PYCARD,RRN3,ICOSLG,TADA2A,SERPINF2,CHIC2,TMA7
TF	Factor: Ikaros; motif: TGGGAGN; match class: 1	TF:M07260_1	false	1.0244134685109345e-7	6.989524720264594	7275	46	22	62700	ZNHIT2,TCF19,VCX3A,PRPH,ACACA,TFPT,MUC4,SHMT1,VPS28,SLC39A2,GATA4,RPA4,UTF1,PPP2R3B,PCK2,IGBP1,PYCARD,RRN3,ICOSLG,TADA2A,SERPINF2,TMA7
TF	Factor: SUHW1; motif: TCTCTCCAGTRTGAATTCTCTGAT	TF:M10541	false	1.2873015945805674e-7	6.89031969278673	7385	46	22	62700	TNNT3,ZNHIT2,OIP5,CCL23,VCX3A,ACACA,TFPT,MUC4,SLC39A2,S100A10,HLA-DRB1,CES1,PROP1,RPA4,LAIR1,PPP2R3B,ARHGEF5,IGBP1,CYFIP1,TADA2A,SERPINF2,CHIC2
TF	Factor: Lhx8; motif: TGATTG	TF:M07476	false	1.919640363238621e-7	6.716780126968668	9195	46	24	62700	TNNT3,CCL23,VCX3A,PRPH,ACACA,TRMT112,TFPT,TNKS,SHMT1,SLC39A2,S100A10,CDKN1C,HLA-DRB1,GATA4,PROP1,RPA4,LAIR1,GPR171,IGBP1,PYCARD,RRN3,CYFIP1,TADA2A,TMA7
TF	Factor: Fra-1; motif: GRTGACGTCATC	TF:M11285	false	2.8010888872506383e-7	6.552673109444923	7813	46	22	62700	ZNHIT2,SLC12A7,VCX3A,TFPT,MUC4,SHMT1,VPS28,SLC39A2,S100A10,HLA-DRB1,CES1,PROP1,LAIR1,PPP2R3B,GPR171,ARHGEF5,IGBP1,RRN3,TADA2A,SERPINF2,CHIC2,TMA7
TF	Factor: JunD; motif: NRTGACGTCATS	TF:M11270	false	2.856415243069273e-7	6.5441786580075725	9464	46	24	62700	ZNHIT2,SLC12A7,VCX3A,ACACA,TFPT,MUC4,SHMT1,VPS28,S100A10,HLA-DRB1,CES1,PROP1,RPA4,LAIR1,PPP2R3B,PCK2,GPR171,ARHGEF5,IGBP1,RRN3,TADA2A,SERPINF2,CHIC2,TMA7
TF	Factor: Erg; motif: NRRSAGGAAGNGG; match class: 1	TF:M09907_1	false	4.761034295038767e-7	6.322298690171688	5187	46	18	62700	TNNT3,TCF19,CCL23,SLC12A7,PRPH,MUC4,VPS28,S100A10,GATA4,PROP1,UTF1,ARHGEF5,PYCARD,RRN3,CYFIP1,ICOSLG,CHIC2,TMA7
TF	Factor: AP-2gamma; motif: GCCYNCRGSN	TF:M03811	false	5.737330357541972e-7	6.241290142565379	9030	46	23	62700	TNNT3,ZNHIT2,OIP5,HNRNPH1,SLC12A7,PRPH,ACACA,TRMT112,MUC4,CDKN1C,GATA4,PROP1,UTF1,LAIR1,PPP2R3B,PCK2,ARHGEF5,PYCARD,CYFIP1,ICOSLG,TADA2A,CHIC2,TMA7
TF	Factor: SP2; motif: NNRRCCAATSRGNRNSNGSN; match class: 1	TF:M12668_1	false	5.741880567016731e-7	6.240945845212037	5953	46	19	62700	TCF19,OIP5,CCL23,VCX3A,PRPH,ACACA,TRMT112,SHMT1,VPS28,CDKN1C,HLA-DRB1,GATA4,RPA4,LAIR1,PCK2,ARHGEF5,IGBP1,RRN3,TMA7
TF	Factor: CTCF; motif: YNRCCASYAGRKGGCRSYN	TF:M02242	false	5.933042608490742e-7	6.226722532740253	5971	46	19	62700	ZNHIT2,OIP5,CCL23,SLC12A7,PRPH,ACACA,TRMT112,MUC4,SHMT1,SLC39A2,CDKN1C,PROP1,UTF1,PCK2,IGBP1,CYFIP1,SERPINF2,CHIC2,TMA7
TF	Factor: E2F-1; motif: TTGGCGCGRAANNGNM	TF:M00938	false	6.224502637760116e-7	6.205895344682949	7472	46	21	62700	TNNT3,ZNHIT2,TCF19,OIP5,SLC12A7,TFPT,MUC4,SHMT1,S100A10,CDKN1C,CES1,GATA4,UTF1,PPP2R3B,PCK2,ARHGEF5,IGBP1,PYCARD,RRN3,CYFIP1,TADA2A
TF	Factor: ZNF436; motif: TCCTCCAGGAAGCCY; match class: 1	TF:M10477_1	false	6.31310786591847e-7	6.199756790242902	9098	46	23	62700	TNNT3,ZNHIT2,OIP5,SLC12A7,VCX3A,ACACA,TRMT112,MUC4,SHMT1,VPS28,SLC39A2,S100A10,CDKN1C,GATA4,PROP1,UTF1,PCK2,ARHGEF5,PYCARD,RRN3,CYFIP1,ICOSLG,SERPINF2
TF	Factor: YY1; motif: CAANATGGCGGC	TF:M10436	false	7.04940003327759e-7	6.151847843763869	8336	46	22	62700	TNNT3,ZNHIT2,OIP5,HNRNPH1,SLC12A7,VCX3A,TRMT112,TFPT,TNKS,MUC4,VPS28,HLA-DRB1,RPA4,LAIR1,PPP2R3B,PCK2,ARHGEF5,IGBP1,PYCARD,RRN3,CHIC2,TMA7
TF	Factor: GATAD2A; motif: CCTKTG; match class: 1	TF:M09726_1	false	7.2374194361536e-7	6.140416257617346	9183	46	23	62700	TNNT3,TCF19,HNRNPH1,CCL23,PRPH,ACACA,TRMT112,MUC4,SHMT1,VPS28,S100A10,HLA-DRB1,GATA4,PROP1,RPA4,UTF1,LAIR1,GPR171,CYFIP1,ICOSLG,SERPINF2,CHIC2,TMA7
TF	Factor: BTEB4; motif: NCCACGCCCM	TF:M12186	false	9.078154771617751e-7	6.042002417331596	9326	46	23	62700	TNNT3,ZNHIT2,TCF19,OIP5,HNRNPH1,SLC12A7,ACACA,TRMT112,TFPT,TNKS,SHMT1,VPS28,S100A10,CDKN1C,CES1,GATA4,PROP1,UTF1,PPP2R3B,PCK2,CYFIP1,ICOSLG,TADA2A
TF	Factor: ZNFPT1; motif: YCNNCNCWGCCNY	TF:M12721	false	9.449865418673694e-7	6.024574376500639	9352	46	23	62700	TNNT3,TCF19,OIP5,SLC12A7,PRPH,ACACA,TFPT,TNKS,MUC4,S100A10,CDKN1C,HLA-DRB1,GATA4,RPA4,UTF1,LAIR1,PPP2R3B,PCK2,ARHGEF5,IGBP1,SERPINF2,CHIC2,TMA7
TF	Factor: TWIST; motif: CACCTGG	TF:M03582	false	9.634945290502739e-7	6.016150747028272	8532	46	22	62700	ZNHIT2,TCF19,OIP5,SLC12A7,PRPH,TRMT112,TFPT,TNKS,SHMT1,SLC39A2,S100A10,CES1,PROP1,UTF1,LAIR1,PPP2R3B,PCK2,ARHGEF5,PYCARD,RRN3,ICOSLG,TADA2A
TF	Factor: CTCF; motif: WGCGCCMYCTAGYGGYN	TF:M03895	false	0.0000010921421409301064	5.961720835070553	9447	46	23	62700	TNNT3,ZNHIT2,TCF19,OIP5,HNRNPH1,SLC12A7,PRPH,ACACA,TRMT112,MUC4,SLC39A2,S100A10,CDKN1C,PROP1,UTF1,PPP2R3B,PCK2,ARHGEF5,IGBP1,PYCARD,ICOSLG,TADA2A,TMA7
TF	Factor: E2F-4; motif: TTTGGCGCCAAA	TF:M04519	false	0.000001186860108190263	5.9256004670785645	4936	46	17	62700	TNNT3,OIP5,CCL23,SLC12A7,PRPH,TRMT112,VPS28,SLC39A2,S100A10,HLA-DRB1,CES1,GATA4,GPR171,RRN3,TADA2A,SERPINF2,TMA7
TF	Factor: PPARalpha:RXRalpha; motif: NNRGGTCATWGGGGTSANG	TF:M00518	false	0.0000016085283386203833	5.793571283411037	9670	46	23	62700	TNNT3,ZNHIT2,TCF19,CCL23,SLC12A7,VCX3A,ACACA,TFPT,TNKS,MUC4,SHMT1,SLC39A2,CDKN1C,GATA4,PROP1,UTF1,PPP2R3B,ARHGEF5,IGBP1,RRN3,ICOSLG,TADA2A,SERPINF2
TF	Factor: NF-1; motif: NNTTGGCNNNNNNCCNNN	TF:M00193	false	0.000001834054604292887	5.736587738464215	5111	46	17	62700	VCX3A,PRPH,ACACA,TRMT112,TNKS,SHMT1,VPS28,CDKN1C,HLA-DRB1,CES1,PROP1,RPA4,IGBP1,PYCARD,CYFIP1,SERPINF2,TMA7
TF	Factor: NKX2-2; motif: NNNCCACTCAANNN	TF:M12456	false	0.0000018618863113611743	5.73004684100016	9770	46	23	62700	ZNHIT2,OIP5,SLC12A7,VCX3A,PRPH,ACACA,TRMT112,TNKS,MUC4,VPS28,SLC39A2,S100A10,CDKN1C,CES1,GATA4,PROP1,LAIR1,IGBP1,PYCARD,RRN3,CYFIP1,SERPINF2,TMA7
TF	Factor: ATF3; motif: CBCTGACGTCANCS	TF:M00513	false	0.0000020944963552578542	5.678920391040541	6586	46	19	62700	ZNHIT2,SLC12A7,VCX3A,TFPT,MUC4,SHMT1,VPS28,S100A10,CES1,PROP1,LAIR1,PPP2R3B,GPR171,ARHGEF5,RRN3,TADA2A,SERPINF2,CHIC2,TMA7
TF	Factor: HOXB2:PEA3; motif: ACCGGAAATGRN	TF:M08345	false	0.0000022015056052725438	5.657280204442095	8171	46	21	62700	ZNHIT2,OIP5,SLC12A7,VCX3A,ACACA,TRMT112,TFPT,TNKS,MUC4,LAIR1,PPP2R3B,PCK2,GPR171,ARHGEF5,IGBP1,PYCARD,RRN3,CYFIP1,TADA2A,CHIC2,TMA7
TF	Factor: CP2; motif: GCHCDAMCCAG	TF:M00072	false	0.000002237831617753097	5.650172594408113	9017	46	22	62700	ZNHIT2,TCF19,SLC12A7,VCX3A,PRPH,ACACA,TRMT112,TFPT,TNKS,MUC4,SLC39A2,S100A10,CDKN1C,CES1,RPA4,PPP2R3B,RRN3,CYFIP1,ICOSLG,TADA2A,SERPINF2,CHIC2
TF	Factor: GR; motif: AGAACAN	TF:M07355	false	0.0000023889662916068006	5.621789978116359	5918	46	18	62700	TNNT3,ZNHIT2,TCF19,CCL23,SLC12A7,PRPH,TRMT112,TNKS,MUC4,SHMT1,SLC39A2,HLA-DRB1,RPA4,UTF1,IGBP1,RRN3,CYFIP1,SERPINF2
TF	Factor: DEC1; motif: GTCACGTGAC	TF:M11073	false	0.000002392564035609067	5.621136429751957	6653	46	19	62700	OIP5,CCL23,SLC12A7,VCX3A,TFPT,MUC4,SHMT1,VPS28,CDKN1C,GATA4,PROP1,RPA4,LAIR1,PPP2R3B,PCK2,ARHGEF5,SERPINF2,CHIC2,TMA7
TF	Factor: AP-2alpha; motif: NSCCNCRGGSN	TF:M07348	false	0.0000025354121245534863	5.595951437170091	8251	46	21	62700	ZNHIT2,HNRNPH1,SLC12A7,PRPH,ACACA,TFPT,TNKS,SHMT1,CDKN1C,CES1,GATA4,LAIR1,PPP2R3B,PCK2,ARHGEF5,PYCARD,RRN3,CYFIP1,ICOSLG,TADA2A,TMA7
TF	Factor: Msx-2; motif: NNNGACYAATTAGYNNT; match class: 1	TF:M01393_1	false	0.0000025788411170444563	5.588575414014227	3966	46	15	62700	TNNT3,CCL23,VCX3A,TNKS,SHMT1,S100A10,HLA-DRB1,CES1,PROP1,RPA4,UTF1,LAIR1,GPR171,IGBP1,RRN3
TF	Factor: LHX4; motif: NTCRTTAN	TF:M11008	false	0.0000026198849018506695	5.581717787912748	6698	46	19	62700	TNNT3,ZNHIT2,TCF19,OIP5,HNRNPH1,CCL23,SLC12A7,VCX3A,TRMT112,TFPT,S100A10,GATA4,RPA4,PCK2,IGBP1,PYCARD,RRN3,CYFIP1,TADA2A
TF	Factor: rfx3:SRF; motif: TRGCAACNNNNNCCNWATANGGN; match class: 1	TF:M08623_1	false	0.0000026276402712767216	5.580434090745809	8276	46	21	62700	TNNT3,OIP5,SLC12A7,TNKS,SHMT1,VPS28,CDKN1C,CES1,GATA4,PROP1,RPA4,UTF1,LAIR1,PPP2R3B,ARHGEF5,IGBP1,PYCARD,RRN3,CYFIP1,ICOSLG,TADA2A
TF	Factor: ZXDA; motif: NAGGGTG	TF:M06203	false	0.000003177699525155938	5.497887170922265	7587	46	20	62700	HNRNPH1,SLC12A7,VCX3A,ACACA,TRMT112,MUC4,SHMT1,VPS28,S100A10,CDKN1C,GATA4,PPP2R3B,PCK2,ARHGEF5,IGBP1,PYCARD,RRN3,CYFIP1,ICOSLG,CHIC2
TF	Factor: ctcf; motif: NNNCCASYAGRKGGCRSYNN	TF:M09602	false	0.000003177699525155938	5.497887170922265	7587	46	20	62700	TNNT3,ZNHIT2,TCF19,OIP5,HNRNPH1,SLC12A7,PRPH,ACACA,TNKS,SLC39A2,CDKN1C,PROP1,UTF1,PCK2,IGBP1,PYCARD,TADA2A,SERPINF2,CHIC2,TMA7
TF	Factor: ZXDB; motif: NAGGGTG	TF:M06202	false	0.000003177699525155938	5.497887170922265	7587	46	20	62700	HNRNPH1,SLC12A7,VCX3A,ACACA,TRMT112,MUC4,SHMT1,VPS28,S100A10,CDKN1C,GATA4,PPP2R3B,PCK2,ARHGEF5,IGBP1,PYCARD,RRN3,CYFIP1,ICOSLG,CHIC2
TF	Factor: POU2F1:ER81; motif: ACCGGATATGCAN	TF:M08401	false	0.000003200148408469885	5.494829880591032	7595	46	20	62700	TNNT3,TCF19,CCL23,TRMT112,TFPT,TNKS,SLC39A2,S100A10,HLA-DRB1,RPA4,UTF1,PPP2R3B,PCK2,GPR171,ARHGEF5,RRN3,CYFIP1,TADA2A,SERPINF2,TMA7
TF	Factor: EKLF; motif: NGGGYGKGGCNNGG	TF:M09969	false	0.0000033456048825311167	5.47552535072237	4711	46	16	62700	ZNHIT2,OIP5,HNRNPH1,SLC12A7,ACACA,TNKS,SHMT1,CDKN1C,CES1,GATA4,UTF1,PPP2R3B,PCK2,RRN3,ICOSLG,SERPINF2
TF	Factor: PUR1; motif: GGGNCAGNN	TF:M01721	false	0.000003386532897219561	5.470244701244234	9289	46	22	62700	TNNT3,TCF19,OIP5,SLC12A7,PRPH,ACACA,TRMT112,MUC4,SHMT1,VPS28,S100A10,CDKN1C,HLA-DRB1,GATA4,PROP1,RPA4,UTF1,PPP2R3B,ARHGEF5,PYCARD,ICOSLG,SERPINF2
TF	Factor: ZNF383; motif: SSNGGGMGGNGSNGGS	TF:M12703	false	0.0000034067133571113056	5.467664406690976	9295	46	22	62700	ZNHIT2,HNRNPH1,SLC12A7,VCX3A,PRPH,ACACA,TRMT112,TFPT,TNKS,MUC4,CDKN1C,CES1,GATA4,UTF1,PPP2R3B,PCK2,ARHGEF5,CYFIP1,ICOSLG,TADA2A,SERPINF2,CHIC2
TF	Factor: YB-1; motif: NNNNCCAATNN	TF:M03862	false	0.0000034224762057366974	5.465659562552095	9300	46	22	62700	TCF19,OIP5,HNRNPH1,CCL23,VCX3A,ACACA,TRMT112,TFPT,TNKS,SHMT1,S100A10,CDKN1C,HLA-DRB1,CES1,PROP1,LAIR1,GPR171,ARHGEF5,IGBP1,RRN3,CHIC2,TMA7
TF	Factor: RUNX3; motif: NRACCGCANWAACCRCAN	TF:M04110	false	0.000004407812012226569	5.355776935888033	9456	46	22	62700	TCF19,SLC12A7,PRPH,ACACA,TRMT112,TNKS,SHMT1,CDKN1C,HLA-DRB1,GATA4,PROP1,UTF1,LAIR1,PPP2R3B,PCK2,ARHGEF5,PYCARD,CYFIP1,ICOSLG,TADA2A,CHIC2,TMA7
TF	Factor: E2F2; motif: AAAATGGCGCCATTTT; match class: 1	TF:M04517_1	false	0.000004407812012226569	5.355776935888033	3575	46	14	62700	OIP5,CCL23,SLC12A7,TRMT112,TFPT,SHMT1,S100A10,CES1,PPP2R3B,PCK2,GPR171,PYCARD,TADA2A,SERPINF2
TF	Factor: HOXB2:Elk-1; motif: TAATKRCCGGAAGTN	TF:M08341	false	0.000004413782230381621	5.355189098106098	6237	46	18	62700	TNNT3,ZNHIT2,TCF19,OIP5,SLC12A7,ACACA,TRMT112,SHMT1,HLA-DRB1,GATA4,LAIR1,IGBP1,PYCARD,RRN3,CYFIP1,SERPINF2,CHIC2,TMA7
TF	Factor: AP-2; motif: MKCCCSCNGGCG; match class: 1	TF:M00189_1	false	0.000004413933907404923	5.355174174088781	6239	46	18	62700	ZNHIT2,HNRNPH1,SLC12A7,PRPH,ACACA,TRMT112,TNKS,MUC4,SHMT1,CDKN1C,GATA4,UTF1,PPP2R3B,PYCARD,CYFIP1,ICOSLG,TADA2A,CHIC2
TF	Factor: CDP; motif: CCAATAATCGAT	TF:M00095	false	0.000004433789417309173	5.353224937534656	8611	46	21	62700	ZNHIT2,TCF19,OIP5,VCX3A,TRMT112,TFPT,TNKS,SHMT1,VPS28,SLC39A2,S100A10,HLA-DRB1,CES1,GPR171,ARHGEF5,IGBP1,PYCARD,RRN3,CYFIP1,TADA2A,CHIC2
TF	Factor: Tax/CREB; motif: RTGACGCATAYCCCC	TF:M00115	false	0.000004618964903973886	5.33545533761671	9497	46	22	62700	TNNT3,ZNHIT2,TCF19,HNRNPH1,SLC12A7,VCX3A,PRPH,TNKS,SHMT1,S100A10,CDKN1C,GATA4,PROP1,UTF1,PPP2R3B,PCK2,RRN3,CYFIP1,ICOSLG,TADA2A,SERPINF2,CHIC2
TF	Factor: ZNF684; motif: MAAGGGGTGGACTGT; match class: 1	TF:M10550_1	false	0.000004618964903973886	5.33545533761671	9496	46	22	62700	TNNT3,TCF19,HNRNPH1,SLC12A7,PRPH,ACACA,TRMT112,TNKS,MUC4,SLC39A2,S100A10,CDKN1C,CES1,PROP1,UTF1,IGBP1,RRN3,CYFIP1,ICOSLG,TADA2A,SERPINF2,CHIC2
TF	Factor: CREB1; motif: NNNNSSGGCGCSSNNNNRTGACGTCAC; match class: 1	TF:M12591_1	false	0.000004925860880631708	5.307517857951069	9536	46	22	62700	ZNHIT2,HNRNPH1,SLC12A7,VCX3A,TFPT,TNKS,SLC39A2,S100A10,CDKN1C,HLA-DRB1,CES1,GATA4,LAIR1,PPP2R3B,ARHGEF5,IGBP1,PYCARD,RRN3,ICOSLG,TADA2A,CHIC2,TMA7
TF	Factor: ZNF614; motif: NCYCWGCCYYNNN	TF:M09862	false	0.000005222141165850103	5.282151392428608	9572	46	22	62700	TNNT3,TCF19,OIP5,SLC12A7,PRPH,ACACA,TFPT,MUC4,SLC39A2,S100A10,CDKN1C,HLA-DRB1,CES1,GATA4,UTF1,LAIR1,PPP2R3B,PCK2,ARHGEF5,ICOSLG,TADA2A,SERPINF2
TF	Factor: BTEB2; motif: RGGGNGKGGN	TF:M07277	false	0.000005295474030675236	5.276095157427708	8719	46	21	62700	ZNHIT2,OIP5,HNRNPH1,SLC12A7,VCX3A,ACACA,TNKS,MUC4,SHMT1,VPS28,SLC39A2,S100A10,CDKN1C,GATA4,UTF1,PPP2R3B,PCK2,PYCARD,CYFIP1,ICOSLG,SERPINF2
TF	Factor: JUNB:C-JUN; motif: KRTGACGTCATN	TF:M08945	false	0.000005402071262185246	5.267439691053846	9595	46	22	62700	ZNHIT2,HNRNPH1,SLC12A7,VCX3A,ACACA,TFPT,SHMT1,SLC39A2,S100A10,HLA-DRB1,CES1,PROP1,LAIR1,PPP2R3B,PCK2,GPR171,ARHGEF5,IGBP1,RRN3,TADA2A,CHIC2,TMA7
TF	Factor: isx; motif: NTCRTTAA	TF:M10956	false	0.000005417782772776272	5.2661784120890935	9599	46	22	62700	TNNT3,ZNHIT2,TCF19,OIP5,HNRNPH1,SLC12A7,VCX3A,TRMT112,TFPT,SLC39A2,S100A10,CDKN1C,GATA4,RPA4,LAIR1,PCK2,IGBP1,PYCARD,RRN3,CYFIP1,TADA2A,CHIC2
TF	Factor: BSX; motif: NNCGTTAN	TF:M10591	false	0.0000054498026474987405	5.26361922444889	7912	46	20	62700	TNNT3,ZNHIT2,OIP5,HNRNPH1,SLC12A7,VCX3A,TRMT112,TFPT,SLC39A2,S100A10,CDKN1C,RPA4,LAIR1,PCK2,IGBP1,PYCARD,RRN3,CYFIP1,TADA2A,CHIC2
TF	Factor: Sp6; motif: WGGGCGG	TF:M05361	false	0.000005526167281980276	5.257575972741737	8759	46	21	62700	ZNHIT2,SLC12A7,PRPH,ACACA,TRMT112,TNKS,MUC4,VPS28,CDKN1C,CES1,GATA4,PROP1,UTF1,PCK2,PYCARD,CYFIP1,ICOSLG,TADA2A,SERPINF2,CHIC2,TMA7
TF	Factor: Sp2; motif: WGGGCGG	TF:M05332	false	0.000005526167281980276	5.257575972741737	8759	46	21	62700	ZNHIT2,SLC12A7,PRPH,ACACA,TRMT112,TNKS,MUC4,VPS28,CDKN1C,CES1,GATA4,PROP1,UTF1,PCK2,PYCARD,CYFIP1,ICOSLG,TADA2A,SERPINF2,CHIC2,TMA7
TF	Factor: CPBP; motif: NGGGCGG	TF:M05444	false	0.000005526167281980276	5.257575972741737	8759	46	21	62700	ZNHIT2,SLC12A7,PRPH,ACACA,TRMT112,TNKS,MUC4,VPS28,CDKN1C,CES1,GATA4,PROP1,UTF1,PCK2,PYCARD,CYFIP1,ICOSLG,TADA2A,SERPINF2,CHIC2,TMA7
TF	Factor: PU.1; motif: NNNNYYYACTTCCTCTTTY	TF:M01172	false	0.0000055952238587384155	5.252182533144577	4293	46	15	62700	TCF19,OIP5,HNRNPH1,CCL23,VCX3A,TNKS,MUC4,S100A10,HLA-DRB1,PROP1,UTF1,PCK2,ARHGEF5,SERPINF2,CHIC2
TF	Factor: Msx-1; motif: NNNNANTAATTANTNN	TF:M01412	false	0.000005638645563086527	5.2488252036619585	3100	46	13	62700	TNNT3,CCL23,TFPT,TNKS,SHMT1,HLA-DRB1,CES1,PROP1,RPA4,UTF1,LAIR1,GPR171,RRN3
TF	Factor: NF1C; motif: WGCCARR; match class: 1	TF:M09763_1	false	0.000005855483244117409	5.232437257450162	4314	46	15	62700	TNNT3,CCL23,SLC12A7,TRMT112,MUC4,VPS28,S100A10,CDKN1C,LAIR1,PPP2R3B,PCK2,PYCARD,ICOSLG,SERPINF2,TMA7
TF	Factor: Msx-2; motif: NNNGACYAATTAGYNNT	TF:M01393	false	0.000005945500880669413	5.225811552223148	8812	46	21	62700	TNNT3,ZNHIT2,OIP5,HNRNPH1,CCL23,VCX3A,TRMT112,TFPT,TNKS,SHMT1,S100A10,HLA-DRB1,CES1,PROP1,RPA4,UTF1,LAIR1,PPP2R3B,GPR171,IGBP1,RRN3
TF	Factor: ERF:FOXO1A; motif: RTMAACAGGAARNS	TF:M08241	false	0.00000602243443488378	5.220227919386602	7986	46	20	62700	ZNHIT2,TCF19,SLC12A7,VCX3A,ACACA,TRMT112,TFPT,TNKS,SHMT1,SLC39A2,S100A10,HLA-DRB1,CES1,GATA4,UTF1,PCK2,GPR171,ARHGEF5,IGBP1,RRN3
TF	Factor: CTCF; motif: NNRSYGCCMCCTGSTGGCCN	TF:M12593	false	0.00000602243443488378	5.220227919386602	8823	46	21	62700	TNNT3,ZNHIT2,TCF19,OIP5,HNRNPH1,SLC12A7,PRPH,ACACA,TNKS,MUC4,SLC39A2,CDKN1C,PROP1,UTF1,PPP2R3B,PCK2,IGBP1,PYCARD,TADA2A,CHIC2,TMA7
TF	Factor: AP-4:Fli-1; motif: RSCGGAWRCAGSTGN	TF:M08445	false	0.0000064960825327003405	5.187348466022325	9735	46	22	62700	TNNT3,HNRNPH1,SLC12A7,VCX3A,PRPH,TRMT112,TNKS,MUC4,SHMT1,VPS28,SLC39A2,S100A10,CES1,GATA4,PROP1,RPA4,UTF1,PPP2R3B,GPR171,PYCARD,CYFIP1,SERPINF2
TF	Factor: ATF-3; motif: NATGATGTCATN	TF:M11290	false	0.000006640510209864041	5.177798551231986	6466	46	18	62700	ZNHIT2,SLC12A7,TFPT,MUC4,SHMT1,VPS28,S100A10,HLA-DRB1,CES1,PROP1,LAIR1,PPP2R3B,PCK2,GPR171,ARHGEF5,RRN3,TADA2A,SERPINF2
TF	Factor: ZNF341; motif: GRGGRRNRGNRGNRGGAASAGC	TF:M10144	false	0.000006841544576214194	5.164845839040181	4378	46	15	62700	TNNT3,OIP5,VCX3A,PRPH,MUC4,SHMT1,VPS28,S100A10,PROP1,UTF1,PPP2R3B,IGBP1,PYCARD,CYFIP1,TMA7
TF	Factor: Egr-2; motif: CCCMCNCN	TF:M02092	false	0.000007343924425831197	5.134071800980747	5072	46	16	62700	SLC12A7,PRPH,ACACA,TNKS,VPS28,SLC39A2,CDKN1C,CES1,GATA4,PCK2,GPR171,IGBP1,PYCARD,ICOSLG,TADA2A,SERPINF2
TF	Factor: ZBTB2; motif: TCCKCCTSR	TF:M07437	false	0.0000076078937914958764	5.1187355589109735	3791	46	14	62700	TCF19,HNRNPH1,CCL23,VCX3A,ACACA,TFPT,CES1,PROP1,LAIR1,PCK2,PYCARD,CYFIP1,ICOSLG,SERPINF2
TF	Factor: Msx-1; motif: CNGTAWNTG	TF:M00394	false	0.000008088344273211008	5.092140371663624	9002	46	21	62700	ZNHIT2,TCF19,CCL23,VCX3A,PRPH,TRMT112,TNKS,MUC4,SHMT1,VPS28,SLC39A2,HLA-DRB1,CES1,PPP2R3B,PCK2,ARHGEF5,IGBP1,PYCARD,RRN3,ICOSLG,TADA2A
TF	Factor: VDR,; motif: RRTGNMCYTNNTGAMCCNYNT	TF:M00966	false	0.000008229839582971199	5.08460863002581	9897	46	22	62700	ZNHIT2,TCF19,HNRNPH1,CCL23,SLC12A7,VCX3A,VPS28,S100A10,CDKN1C,HLA-DRB1,CES1,GATA4,UTF1,LAIR1,PPP2R3B,PYCARD,RRN3,CYFIP1,ICOSLG,TADA2A,SERPINF2,CHIC2
TF	Factor: E2F-3:Prrxl1; motif: SGCGCTAATTNN; match class: 1	TF:M08206_1	false	0.000008345460574558388	5.07854969020468	5137	46	16	62700	TCF19,HNRNPH1,CCL23,VCX3A,TRMT112,TFPT,TNKS,SHMT1,CES1,GATA4,LAIR1,IGBP1,RRN3,TADA2A,CHIC2,TMA7
TF	Factor: POU2F1:Elk-1; motif: ACCGGAWATGCAW	TF:M08398	false	0.000008482511426011827	5.071475546684254	8195	46	20	62700	TNNT3,ZNHIT2,TCF19,TRMT112,TFPT,TNKS,SHMT1,VPS28,SLC39A2,S100A10,RPA4,UTF1,PPP2R3B,PCK2,GPR171,ARHGEF5,CYFIP1,TADA2A,SERPINF2,TMA7
TF	Factor: c-MAF; motif: CNNNCTCAGCA	TF:M03816	false	0.000008729776003031683	5.05899689969596	5871	46	17	62700	ZNHIT2,HNRNPH1,VCX3A,PRPH,ACACA,TRMT112,TFPT,TNKS,SLC39A2,S100A10,RPA4,UTF1,LAIR1,PCK2,IGBP1,PYCARD,CYFIP1
TF	Factor: PRDM1; motif: NNCTTTCTCNN	TF:M12530	false	0.000009702978204392935	5.013094944165245	955	46	8	62700	TNNT3,ACACA,MUC4,SLC39A2,PCK2,ICOSLG,SERPINF2,CHIC2
TF	Factor: E2F-1; motif: TTTSGCGS	TF:M00431	false	0.000009702978204392935	5.013094944165245	7456	46	19	62700	TNNT3,TCF19,OIP5,HNRNPH1,SLC12A7,ACACA,SHMT1,SLC39A2,S100A10,CDKN1C,RPA4,UTF1,PCK2,IGBP1,CYFIP1,ICOSLG,TADA2A,CHIC2,TMA7
TF	Factor: GCMa; motif: RTGCGGGTN; match class: 1	TF:M11595_1	false	0.000009846806165192768	5.006704611102129	5929	46	17	62700	ZNHIT2,TCF19,HNRNPH1,PRPH,ACACA,TRMT112,TFPT,SHMT1,SLC39A2,HLA-DRB1,GATA4,PCK2,PYCARD,CYFIP1,ICOSLG,SERPINF2,CHIC2
TF	Factor: TEF-3:Fli-1; motif: ACCGGAAATGCC	TF:M08510	false	0.000010169953863358478	4.992681017277283	7484	46	19	62700	TNNT3,ZNHIT2,HNRNPH1,ACACA,TRMT112,TNKS,MUC4,SHMT1,VPS28,SLC39A2,CDKN1C,GATA4,PPP2R3B,GPR171,ARHGEF5,IGBP1,RRN3,CHIC2,TMA7
TF	Factor: STAT1; motif: NNNSANTTCCGGGAANTGNSN; match class: 1	TF:M00224_1	false	0.000010715827205588251	4.969974298074707	2760	46	12	62700	TNNT3,TCF19,SLC12A7,ACACA,TRMT112,SHMT1,PROP1,GPR171,ARHGEF5,IGBP1,RRN3,TMA7
TF	Factor: GATA-5; motif: TATCTN	TF:M02006	false	0.000011027947695961567	4.957505302360346	9211	46	21	62700	ZNHIT2,CCL23,VCX3A,PRPH,ACACA,TRMT112,TNKS,MUC4,VPS28,SLC39A2,S100A10,CDKN1C,HLA-DRB1,GATA4,PROP1,LAIR1,PCK2,IGBP1,RRN3,CYFIP1,TADA2A
TF	Factor: EZF2; motif: NNCCNSNSCNMCTCCMYCTT	TF:M12604	false	0.000011945253573341693	4.922804626631208	3362	46	13	62700	SLC12A7,VCX3A,PRPH,TFPT,MUC4,SLC39A2,HLA-DRB1,PROP1,PPP2R3B,ARHGEF5,IGBP1,CYFIP1,ICOSLG
TF	Factor: TBX2; motif: NNNGTGTSNN	TF:M12026	false	0.000011945253573341693	4.922804626631208	7576	46	19	62700	TNNT3,TCF19,SLC12A7,VCX3A,PRPH,ACACA,TFPT,TNKS,VPS28,S100A10,CES1,PROP1,LAIR1,PCK2,GPR171,PYCARD,ICOSLG,TADA2A,SERPINF2
TF	Factor: ZGPAT; motif: GRGGCWGNGGNG	TF:M09739	false	0.000012143639100485841	4.915651148151209	8420	46	20	62700	TNNT3,ZNHIT2,TCF19,OIP5,SLC12A7,VCX3A,PRPH,ACACA,TRMT112,TFPT,TNKS,MUC4,CDKN1C,UTF1,LAIR1,PCK2,TADA2A,SERPINF2,CHIC2,TMA7
TF	Factor: BTEB2; motif: GCCCCRCCCH	TF:M07409	false	0.00001229818042460318	4.910159139780981	5325	46	16	62700	ZNHIT2,OIP5,HNRNPH1,SLC12A7,PRPH,ACACA,TNKS,MUC4,SHMT1,CDKN1C,GATA4,UTF1,PPP2R3B,PCK2,ICOSLG,SERPINF2
TF	Factor: PPARgamma; motif: NWSTRGGKSARAGGKCA	TF:M10038	false	0.000012331059124289092	4.908999619910338	6812	46	18	62700	TNNT3,HNRNPH1,CCL23,ACACA,TRMT112,MUC4,VPS28,SLC39A2,CDKN1C,GATA4,PROP1,LAIR1,PCK2,ARHGEF5,IGBP1,RRN3,CHIC2,TMA7
TF	Factor: NF-1C; motif: NYTGGCNNYNNGCCARN	TF:M10002	false	0.000012394390842804888	4.90677481299535	6816	46	18	62700	TNNT3,HNRNPH1,ACACA,TRMT112,SHMT1,S100A10,CDKN1C,CES1,PROP1,RPA4,UTF1,IGBP1,PYCARD,CYFIP1,ICOSLG,TADA2A,SERPINF2,TMA7
TF	Factor: IRF-3; motif: GCNGTTTCCWGGAAACNGAAAC	TF:M11674	false	0.000012580759036043674	4.900293155773033	4650	46	15	62700	HNRNPH1,CCL23,SLC12A7,VCX3A,MUC4,SHMT1,SLC39A2,S100A10,PROP1,RPA4,PCK2,PYCARD,ICOSLG,TADA2A,TMA7
TF	Factor: TEF-3:Elk-1; motif: RMATWCCGGAWGT; match class: 1	TF:M08418_1	false	0.000012655789241914114	4.897710766134313	5344	46	16	62700	ZNHIT2,TCF19,CCL23,SLC12A7,ACACA,TRMT112,TFPT,SHMT1,RPA4,UTF1,ARHGEF5,IGBP1,PYCARD,CYFIP1,ICOSLG,TMA7
TF	Factor: Kaiso; motif: GCMGGGRGCRGS; match class: 1	TF:M03876_1	false	0.000012799014099593442	4.892823482508127	9325	46	21	62700	TNNT3,ZNHIT2,TCF19,OIP5,SLC12A7,PRPH,ACACA,TRMT112,TFPT,SHMT1,S100A10,CDKN1C,GATA4,RPA4,UTF1,PPP2R3B,PCK2,ARHGEF5,CYFIP1,ICOSLG,SERPINF2
TF	Factor: Spic; motif: NGNGGAASTN	TF:M02077	false	0.000012840731999336151	4.891410218151038	8466	46	20	62700	TNNT3,HNRNPH1,CCL23,VCX3A,PRPH,ACACA,TRMT112,MUC4,S100A10,HLA-DRB1,CES1,GATA4,PROP1,LAIR1,PCK2,GPR171,ARHGEF5,PYCARD,ICOSLG,CHIC2
TF	Factor: NF-1C; motif: NYYTGGCWNNNNKCCMN	TF:M09640	false	0.000012870848721280756	4.890392814182186	2828	46	12	62700	VCX3A,PRPH,TRMT112,TNKS,VPS28,S100A10,CES1,PROP1,RPA4,IGBP1,ICOSLG,SERPINF2
TF	Factor: CTCF; motif: NNRSYGCCMCCTGSTGGCCN; match class: 1	TF:M12593_1	false	0.000013582581768362498	4.867017671794574	3423	46	13	62700	ZNHIT2,OIP5,SLC12A7,PRPH,ACACA,CDKN1C,UTF1,PCK2,IGBP1,PYCARD,TADA2A,CHIC2,TMA7
TF	Factor: c-Ets-1; motif: RCAGGAAGTGNNTNS	TF:M00339	false	0.00001374457617355084	4.8618686474775545	6888	46	18	62700	TNNT3,TCF19,CCL23,SLC12A7,PRPH,TNKS,VPS28,S100A10,HLA-DRB1,CES1,GATA4,PROP1,LAIR1,PCK2,PYCARD,TADA2A,CHIC2,TMA7
TF	Factor: BTEB2; motif: WGGGTGKGGCNGGN	TF:M09972	false	0.000014420650951174412	4.841015135031134	9416	46	21	62700	TNNT3,ZNHIT2,HNRNPH1,SLC12A7,PRPH,ACACA,MUC4,SHMT1,VPS28,S100A10,CDKN1C,CES1,GATA4,UTF1,LAIR1,PPP2R3B,ARHGEF5,RRN3,ICOSLG,SERPINF2,TMA7
TF	Factor: FOXO1A:Net; motif: RWMAACAGGAAGTN	TF:M08302	false	0.000015287154588743205	4.815673342671768	9458	46	21	62700	TNNT3,ZNHIT2,TCF19,CCL23,SLC12A7,VCX3A,ACACA,TRMT112,TFPT,SHMT1,VPS28,SLC39A2,S100A10,CES1,GATA4,LAIR1,PPP2R3B,PCK2,GPR171,IGBP1,CHIC2
TF	Factor: RUNX2; motif: NRACCGCAAACCGCAN; match class: 1	TF:M04106_1	false	0.000015463336407717798	4.8106967958554785	8597	46	20	62700	HNRNPH1,PRPH,ACACA,TRMT112,TFPT,SHMT1,VPS28,S100A10,CDKN1C,CES1,GATA4,UTF1,PCK2,ARHGEF5,PYCARD,CYFIP1,ICOSLG,TADA2A,CHIC2,TMA7
TF	Factor: RELB; motif: NNATTCCCCNN	TF:M09784	false	0.00001587432481880174	4.799304737450444	5469	46	16	62700	TNNT3,ZNHIT2,HNRNPH1,CCL23,ACACA,TRMT112,MUC4,SHMT1,SLC39A2,HLA-DRB1,CES1,GATA4,PROP1,RPA4,IGBP1,ICOSLG
TF	Factor: PATZ; motif: GGGGNGGGGGMKGGRRNGGNRN	TF:M10026	false	0.00001587432481880174	4.799304737450444	8619	46	20	62700	TCF19,HNRNPH1,SLC12A7,VCX3A,PRPH,ACACA,TNKS,VPS28,CDKN1C,GATA4,UTF1,PPP2R3B,PCK2,ARHGEF5,PYCARD,CYFIP1,ICOSLG,TADA2A,CHIC2,TMA7
TF	Factor: ctcf; motif: YGGCCACCAGRKGGCRSYN	TF:M09890	false	0.000016766840432012115	4.775548768772704	8650	46	20	62700	TNNT3,ZNHIT2,TCF19,OIP5,HNRNPH1,CCL23,SLC12A7,PRPH,ACACA,TNKS,SLC39A2,CDKN1C,PROP1,UTF1,PCK2,IGBP1,PYCARD,TADA2A,CHIC2,TMA7
TF	Factor: Alx-4; motif: NNCRTTAN	TF:M10880	false	0.000018003184065082898	4.744650678251998	8690	46	20	62700	TNNT3,ZNHIT2,TCF19,OIP5,HNRNPH1,SLC12A7,VCX3A,TRMT112,TFPT,SLC39A2,S100A10,CDKN1C,GATA4,RPA4,LAIR1,PCK2,PYCARD,RRN3,CYFIP1,TADA2A
TF	Factor: ZBTB14; motif: SSCCGCGCACNS	TF:M12461	false	0.000018159253142302984	4.740902017205164	2945	46	12	62700	OIP5,HNRNPH1,TFPT,MUC4,SHMT1,CDKN1C,GATA4,PPP2R3B,ARHGEF5,ICOSLG,TADA2A,TMA7
TF	Factor: Elf-1; motif: RANSMGGAAGTR	TF:M11446	false	0.000019302212093462485	4.7143929166433916	2964	46	12	62700	TNNT3,ZNHIT2,CCL23,VCX3A,TRMT112,TNKS,S100A10,PROP1,PCK2,PYCARD,TADA2A,CHIC2
TF	Factor: E2F-3; motif: GGCGGGN; match class: 1	TF:M02089_1	false	0.00001980304205745403	4.703268090178562	9627	46	21	62700	ZNHIT2,TCF19,OIP5,HNRNPH1,SLC12A7,ACACA,TRMT112,TNKS,SHMT1,CDKN1C,CES1,GATA4,UTF1,PPP2R3B,PCK2,ARHGEF5,PYCARD,CYFIP1,ICOSLG,TADA2A,TMA7
TF	Factor: c-Jun; motif: NATGACGTCAYN	TF:M11266	false	0.000021484177063980383	4.667881277000655	8800	46	20	62700	OIP5,SLC12A7,VCX3A,TRMT112,TFPT,TNKS,SHMT1,SLC39A2,S100A10,HLA-DRB1,CES1,LAIR1,PPP2R3B,PCK2,GPR171,ARHGEF5,IGBP1,RRN3,CHIC2,TMA7
TF	Factor: CTF1; motif: TGGCASCNNGCCAA	TF:M01196	false	0.000021501554150229975	4.667530147783229	4900	46	15	62700	TNNT3,ZNHIT2,SLC12A7,TRMT112,MUC4,SHMT1,VPS28,CES1,RPA4,PPP2R3B,PCK2,IGBP1,CYFIP1,SERPINF2,TMA7
TF	Factor: ER-beta; motif: RGGTCASCNTGMCCY	TF:M09910	false	0.000021825797667665395	4.661029875167179	9694	46	21	62700	TNNT3,HNRNPH1,SLC12A7,PRPH,ACACA,TNKS,SHMT1,VPS28,CDKN1C,CES1,GATA4,PROP1,UTF1,LAIR1,PPP2R3B,ARHGEF5,PYCARD,CYFIP1,ICOSLG,TADA2A,SERPINF2
TF	Factor: ipf1; motif: RNWCATTAANWN	TF:M01255	false	0.000023872189658092922	4.6221077438414735	4272	46	14	62700	TNNT3,ZNHIT2,CCL23,VCX3A,ACACA,TRMT112,HLA-DRB1,GATA4,RPA4,LAIR1,GPR171,IGBP1,CYFIP1,TADA2A
TF	Factor: Dlx-6; motif: NTCRTTAN	TF:M10593	false	0.000023872189658092922	4.6221077438414735	7200	46	18	62700	TNNT3,ZNHIT2,TCF19,OIP5,HNRNPH1,CCL23,VCX3A,PRPH,TRMT112,TNKS,S100A10,GATA4,RPA4,LAIR1,GPR171,IGBP1,RRN3,CYFIP1
TF	Factor: E2F; motif: TTTSGCGS	TF:M00427	false	0.000023965002457883362	4.620422522130356	9761	46	21	62700	TNNT3,TCF19,OIP5,HNRNPH1,SLC12A7,ACACA,TNKS,MUC4,SHMT1,SLC39A2,S100A10,CDKN1C,RPA4,UTF1,PCK2,IGBP1,CYFIP1,ICOSLG,TADA2A,CHIC2,TMA7
TF	Factor: TAL1::GATA1; motif: NTTATCWNNNNNNNNCAG	TF:M07230	false	0.00002424754510477965	4.6153322241304195	3641	46	13	62700	ZNHIT2,TCF19,HNRNPH1,TRMT112,TNKS,MUC4,HLA-DRB1,PCK2,GPR171,ARHGEF5,IGBP1,TADA2A,CHIC2
TF	Factor: MAZ; motif: GGGGGAGGGGGNGRGRRRGNRG	TF:M09984	false	0.000024698602427525426	4.607327620634497	9784	46	21	62700	TNNT3,TCF19,HNRNPH1,SLC12A7,VCX3A,PRPH,ACACA,TFPT,TNKS,MUC4,VPS28,CDKN1C,GATA4,PROP1,UTF1,PPP2R3B,ARHGEF5,RRN3,ICOSLG,SERPINF2,CHIC2
TF	Factor: c-Myc; motif: NCCACGTGCNN	TF:M09992	false	0.000024698602427525426	4.607327620634497	5683	46	16	62700	TNNT3,ZNHIT2,HNRNPH1,CCL23,SLC12A7,VCX3A,ACACA,MUC4,SHMT1,S100A10,GATA4,PROP1,RPA4,CYFIP1,ICOSLG,TMA7
TF	Factor: ipf1; motif: CATTAR	TF:M01275	false	0.00002492888630610914	4.603297123097315	8906	46	20	62700	TNNT3,ZNHIT2,TCF19,OIP5,CCL23,VCX3A,ACACA,TRMT112,TFPT,S100A10,HLA-DRB1,GATA4,RPA4,LAIR1,GPR171,IGBP1,RRN3,CYFIP1,TADA2A,CHIC2
TF	Factor: HIF-1alpha; motif: GNACGTGM	TF:M09944	false	0.00002506132528568767	4.600995966500591	5694	46	16	62700	TCF19,HNRNPH1,VCX3A,TFPT,TNKS,SHMT1,S100A10,GATA4,RPA4,LAIR1,PPP2R3B,PCK2,RRN3,ICOSLG,CHIC2,TMA7
TF	Factor: NF1B; motif: CYTGGCNYNCWGCCAN	TF:M09762	false	0.000026644703627191445	4.574389106115176	5723	46	16	62700	TNNT3,HNRNPH1,ACACA,SHMT1,SLC39A2,S100A10,CES1,RPA4,UTF1,PPP2R3B,PCK2,CYFIP1,ICOSLG,SERPINF2,CHIC2,TMA7
TF	Factor: HOXB5; motif: NNYMATTANN	TF:M04349	false	0.000026811923524995313	4.571672028004252	5727	46	16	62700	TNNT3,OIP5,HNRNPH1,CCL23,TFPT,TNKS,SHMT1,S100A10,HLA-DRB1,CES1,PROP1,RPA4,UTF1,LAIR1,GPR171,RRN3
TF	Factor: ATF-3; motif: GGTSACGTGAN	TF:M09868	false	0.000026883978919290562	4.570506453817285	6485	46	17	62700	HNRNPH1,SLC12A7,VCX3A,TRMT112,TFPT,TNKS,SHMT1,S100A10,CDKN1C,HLA-DRB1,GATA4,RPA4,LAIR1,PPP2R3B,ICOSLG,CHIC2,TMA7
TF	Factor: FXR:RXR-ALPHA; motif: NRGGTCANRGGKN	TF:M08955	false	0.000027292417221790268	4.563957998240136	9859	46	21	62700	TCF19,OIP5,HNRNPH1,SLC12A7,VCX3A,PRPH,ACACA,TRMT112,TFPT,TNKS,SHMT1,SLC39A2,CDKN1C,PROP1,PCK2,GPR171,IGBP1,RRN3,CYFIP1,ICOSLG,TMA7
TF	Factor: KLF; motif: GGGNGGGG	TF:M07461	false	0.000027292417221790268	4.563957998240136	8970	46	20	62700	TNNT3,ZNHIT2,HNRNPH1,SLC12A7,PRPH,TRMT112,MUC4,SHMT1,VPS28,S100A10,CDKN1C,HLA-DRB1,LAIR1,PPP2R3B,ARHGEF5,PYCARD,RRN3,ICOSLG,SERPINF2,TMA7
TF	Factor: HMX2; motif: SCACTTANC	TF:M10646	false	0.000027447513559176772	4.561496991703461	7293	46	18	62700	TNNT3,ZNHIT2,CCL23,VCX3A,PRPH,TNKS,MUC4,SHMT1,VPS28,SLC39A2,CDKN1C,HLA-DRB1,RPA4,LAIR1,GPR171,RRN3,CYFIP1,TMA7
TF	Factor: Dlx-5; motif: NNRGYAATTRNYKNNN; match class: 1	TF:M01388_1	false	0.000028206534189879594	4.549650273457525	5758	46	16	62700	TNNT3,OIP5,HNRNPH1,CCL23,TFPT,TNKS,SHMT1,S100A10,HLA-DRB1,CES1,PROP1,RPA4,UTF1,LAIR1,GPR171,RRN3
TF	Factor: Pax-5; motif: RRNGRNGCAN	TF:M03577	false	0.000028602323237410035	4.543598689660844	9003	46	20	62700	TNNT3,ZNHIT2,HNRNPH1,CCL23,SLC12A7,PRPH,TRMT112,S100A10,HLA-DRB1,CES1,GATA4,RPA4,UTF1,PCK2,GPR171,IGBP1,RRN3,TADA2A,SERPINF2,TMA7
TF	Factor: ATF; motif: CNSTGACGTNNNYC	TF:M00017	false	0.000029467490742744107	4.530656844230728	7333	46	18	62700	ZNHIT2,OIP5,VCX3A,TFPT,TNKS,S100A10,HLA-DRB1,CES1,GATA4,LAIR1,PPP2R3B,PCK2,ARHGEF5,IGBP1,RRN3,CYFIP1,CHIC2,TMA7
TF	Factor: ZNF644; motif: TCCWGCCTCTSN	TF:M09737	false	0.000030390238078867356	4.517265897618861	7350	46	18	62700	TNNT3,TCF19,OIP5,SLC12A7,ACACA,TFPT,TNKS,MUC4,VPS28,CES1,GATA4,UTF1,PCK2,ARHGEF5,PYCARD,ICOSLG,SERPINF2,TMA7
TF	Factor: Sp2; motif: TGGGCGCGCCCA	TF:M06948	false	0.00003224779454574211	4.491499981784264	9076	46	20	62700	ZNHIT2,TCF19,OIP5,HNRNPH1,PRPH,ACACA,VPS28,CDKN1C,CES1,UTF1,PPP2R3B,ARHGEF5,IGBP1,PYCARD,RRN3,CYFIP1,ICOSLG,TADA2A,CHIC2,TMA7
TF	Factor: Pax-2; motif: CAYSCCTSAGT	TF:M03839	false	0.0000323889589140245	4.489603011395839	5098	46	15	62700	ZNHIT2,HNRNPH1,CCL23,PRPH,TNKS,SLC39A2,S100A10,CDKN1C,CES1,GATA4,PROP1,PYCARD,RRN3,TADA2A,TMA7
TF	Factor: POU2F1:PEA3; motif: ACCGGATATGCAN	TF:M08402	false	0.00003456273197155049	4.461391936526597	8256	46	19	62700	TNNT3,ZNHIT2,TCF19,HNRNPH1,TRMT112,TNKS,MUC4,SHMT1,VPS28,S100A10,HLA-DRB1,RPA4,PPP2R3B,PCK2,IGBP1,PYCARD,TADA2A,SERPINF2,TMA7
TF	Factor: p300; motif: CTGNCTYMAN	TF:M07266	false	0.00003585089329119295	4.445500018612568	8279	46	19	62700	TNNT3,ZNHIT2,SLC12A7,MUC4,SHMT1,VPS28,SLC39A2,S100A10,CDKN1C,CES1,RPA4,PPP2R3B,PCK2,GPR171,RRN3,CYFIP1,ICOSLG,SERPINF2,TMA7
TF	Factor: CTCF; motif: ACCAGGKGGC	TF:M04727	false	0.00003618827704347312	4.441432093551785	6650	46	17	62700	TNNT3,OIP5,HNRNPH1,PRPH,MUC4,SLC39A2,CDKN1C,HLA-DRB1,CES1,GATA4,UTF1,PCK2,GPR171,ARHGEF5,PYCARD,CYFIP1,ICOSLG
TF	Factor: SP1; motif: RCCMCRCCCMC	TF:M03920	false	0.00003618827704347312	4.441432093551785	7452	46	18	62700	TCF19,OIP5,HNRNPH1,SLC12A7,ACACA,TRMT112,TNKS,MUC4,SHMT1,CDKN1C,CES1,GATA4,UTF1,PPP2R3B,PCK2,PYCARD,ICOSLG,SERPINF2
TF	Factor: T3R-alpha; motif: NNTSRGGTCAN	TF:M01724	false	0.000036273315101080336	4.440412751441511	2616	46	11	62700	ZNHIT2,TFPT,MUC4,SHMT1,VPS28,S100A10,PROP1,RPA4,ARHGEF5,TADA2A,SERPINF2
TF	Factor: DEC; motif: SCCCAMGTGAAGN	TF:M00997	false	0.00003655993358481218	4.436994601881745	9166	46	20	62700	TNNT3,TCF19,OIP5,SLC12A7,VCX3A,ACACA,TRMT112,MUC4,SHMT1,VPS28,HLA-DRB1,LAIR1,PPP2R3B,PCK2,ARHGEF5,PYCARD,CYFIP1,ICOSLG,TADA2A,SERPINF2
TF	Factor: Oct3; motif: WTATGCGCATAW; match class: 1	TF:M11934_1	false	0.000036838294946165705	4.4337004792517405	9172	46	20	62700	ZNHIT2,TCF19,OIP5,HNRNPH1,CCL23,ACACA,TFPT,S100A10,CDKN1C,CES1,RPA4,PPP2R3B,PCK2,GPR171,ARHGEF5,PYCARD,RRN3,CYFIP1,TADA2A,TMA7
TF	Factor: ER71:Pax-5; motif: ACCGGAACYACGCWTSANTG; match class: 1	TF:M08266_1	false	0.00003750545736167729	4.425905534149111	9184	46	20	62700	TNNT3,ZNHIT2,TCF19,SLC12A7,PRPH,TRMT112,TFPT,SHMT1,SLC39A2,CDKN1C,UTF1,LAIR1,PPP2R3B,ARHGEF5,IGBP1,PYCARD,CYFIP1,ICOSLG,CHIC2,TMA7
TF	Factor: NF-1C; motif: NTTGGCNNNNTGCCARN	TF:M11728	false	0.00003912884168357478	4.407503008165701	2642	46	11	62700	TNNT3,ZNHIT2,ACACA,TRMT112,SHMT1,VPS28,CES1,RPA4,IGBP1,CYFIP1,SERPINF2
TF	Factor: Sox-4; motif: AACAAA; match class: 1	TF:M03849_1	false	0.00003919444986039098	4.406775427001487	9216	46	20	62700	OIP5,HNRNPH1,CCL23,VCX3A,TFPT,SHMT1,VPS28,SLC39A2,S100A10,HLA-DRB1,RPA4,PPP2R3B,GPR171,ARHGEF5,IGBP1,PYCARD,RRN3,CYFIP1,CHIC2,TMA7
TF	Factor: znf136; motif: CAAGAATWCTATAYCCAG	TF:M10535	false	0.000040258600601785624	4.395141325361054	8361	46	19	62700	TNNT3,TCF19,OIP5,CCL23,VCX3A,ACACA,TNKS,SHMT1,SLC39A2,HLA-DRB1,CES1,PROP1,RPA4,LAIR1,PPP2R3B,GPR171,RRN3,CYFIP1,SERPINF2
TF	Factor: ESE-1; motif: ACCCGGAAGTRNNNNNNNNWWWW	TF:M11379	false	0.00004251932276494977	4.371413661406209	3247	46	12	62700	TNNT3,ZNHIT2,OIP5,CCL23,TRMT112,TNKS,PCK2,IGBP1,RRN3,TADA2A,CHIC2,TMA7
TF	Factor: E2F2; motif: AAAATGGCGCCATTTT	TF:M04517	false	0.00004390722204000729	4.357464039344267	9292	46	20	62700	OIP5,CCL23,SLC12A7,TRMT112,TFPT,MUC4,SHMT1,S100A10,CES1,GATA4,LAIR1,PPP2R3B,PCK2,GPR171,ARHGEF5,IGBP1,PYCARD,RRN3,TADA2A,SERPINF2
TF	Factor: CTCF; motif: NNYGCCCYCTRSTGGN	TF:M09744	false	0.00004401277721085694	4.356421226545074	3885	46	13	62700	ZNHIT2,SLC12A7,PRPH,ACACA,TRMT112,SHMT1,SLC39A2,CDKN1C,UTF1,PCK2,PYCARD,CYFIP1,SERPINF2
TF	Factor: SREBP-1; motif: NGTSRGGTGAN	TF:M10075	false	0.00004420302085563205	4.35454804974364	4552	46	14	62700	HNRNPH1,VCX3A,PRPH,ACACA,TNKS,MUC4,VPS28,SLC39A2,CES1,RPA4,PPP2R3B,ARHGEF5,IGBP1,TADA2A
TF	Factor: Cdx-2; motif: NRTCGTAANNNN; match class: 1	TF:M10849_1	false	0.000045460108726346043	4.3423695299133875	4565	46	14	62700	TNNT3,ZNHIT2,OIP5,CCL23,VCX3A,VPS28,HLA-DRB1,CES1,RPA4,LAIR1,IGBP1,PYCARD,RRN3,TMA7
TF	Factor: AP-2; motif: GSCCSCRGGCNRNRNN	TF:M00800	false	0.0000455056155157345	4.3419350069250005	9321	46	20	62700	TNNT3,ZNHIT2,HNRNPH1,PRPH,ACACA,TNKS,SHMT1,CDKN1C,CES1,GATA4,PROP1,UTF1,PPP2R3B,PCK2,ARHGEF5,PYCARD,CYFIP1,ICOSLG,TADA2A,CHIC2
TF	Factor: CTCF; motif: NCCRSTAGGGGGCGC	TF:M08911	false	0.000045991755193654974	4.3373200160321055	9332	46	20	62700	TNNT3,ZNHIT2,TCF19,OIP5,HNRNPH1,SLC12A7,PRPH,ACACA,TNKS,MUC4,SLC39A2,CDKN1C,PROP1,UTF1,PPP2R3B,PCK2,IGBP1,PYCARD,ICOSLG,TADA2A
TF	Factor: AP-2beta; motif: GCNNNGGSCNGVGGGN	TF:M01858	false	0.000045991755193654974	4.3373200160321055	7609	46	18	62700	HNRNPH1,SLC12A7,VCX3A,PRPH,ACACA,TNKS,S100A10,CDKN1C,UTF1,PPP2R3B,PCK2,ARHGEF5,PYCARD,CYFIP1,ICOSLG,TADA2A,SERPINF2,CHIC2
TF	Factor: AP-4; motif: WGARYCAGCTGYGGNCNK	TF:M00005	false	0.00004776308835147055	4.320907599578891	5296	46	15	62700	TNNT3,ZNHIT2,TCF19,OIP5,HNRNPH1,PRPH,TNKS,SHMT1,VPS28,SLC39A2,HLA-DRB1,GPR171,PYCARD,ICOSLG,SERPINF2
TF	Factor: GR; motif: RGNACANKNTGTNCY	TF:M09625	false	0.0000482411089935292	4.316582716949286	9365	46	20	62700	TNNT3,ZNHIT2,HNRNPH1,CCL23,VCX3A,TNKS,VPS28,SLC39A2,S100A10,CES1,GATA4,PROP1,RPA4,LAIR1,PPP2R3B,PCK2,IGBP1,ICOSLG,CHIC2,TMA7
TF	Factor: egr-3; motif: GTGGGY; match class: 1	TF:M03818_1	false	0.00004923796576926669	4.307699897930644	6837	46	17	62700	TNNT3,ZNHIT2,HNRNPH1,CCL23,SLC12A7,PRPH,TRMT112,TFPT,MUC4,SLC39A2,S100A10,CES1,PROP1,PCK2,GPR171,PYCARD,ICOSLG
TF	Factor: ZNF532; motif: NGGRGCTGGG	TF:M12732	false	0.00004969835168477544	4.303658015010682	9389	46	20	62700	TNNT3,ZNHIT2,TCF19,SLC12A7,VCX3A,PRPH,ACACA,TFPT,TNKS,VPS28,CDKN1C,CES1,GATA4,UTF1,PPP2R3B,ARHGEF5,IGBP1,RRN3,SERPINF2,TMA7
TF	Factor: Smad1; motif: NGGCAGACN	TF:M03845	false	0.00004969835168477544	4.303658015010682	4611	46	14	62700	TNNT3,HNRNPH1,SLC12A7,PRPH,TFPT,MUC4,VPS28,UTF1,LAIR1,PCK2,ARHGEF5,TADA2A,CHIC2,TMA7
TF	Factor: Erm; motif: NRRSAGGAARNGRN	TF:M09916	false	0.000049784464228240826	4.302906162312366	6849	46	17	62700	TNNT3,SLC12A7,PRPH,TFPT,MUC4,VPS28,S100A10,CES1,PROP1,UTF1,LAIR1,ARHGEF5,PYCARD,RRN3,CYFIP1,TADA2A,CHIC2
TF	Factor: Nkx2-8; motif: NSCACTTGAN	TF:M10633	false	0.000049811396372397315	4.302671283436728	1695	46	9	62700	PRPH,TNKS,SHMT1,SLC39A2,HLA-DRB1,LAIR1,GPR171,IGBP1,RRN3
TF	Factor: HNRPUL1; motif: NCNCAGN; match class: 1	TF:M09746_1	false	0.00005400537908324224	4.267562981106204	7713	46	18	62700	ZNHIT2,TCF19,PRPH,ACACA,TFPT,SHMT1,VPS28,SLC39A2,HLA-DRB1,GATA4,PPP2R3B,PCK2,ARHGEF5,RRN3,CYFIP1,ICOSLG,TADA2A,SERPINF2
TF	Factor: FOXP1; motif: CTGTTTNYTYTKN	TF:M09855	false	0.000054169184364670675	4.266247703615115	7716	46	18	62700	TNNT3,OIP5,HNRNPH1,CCL23,VCX3A,TFPT,TNKS,MUC4,VPS28,SLC39A2,S100A10,RPA4,PPP2R3B,GPR171,ARHGEF5,IGBP1,CHIC2,TMA7
TF	Factor: FOXO1A:ETV7; motif: NWMAACAGGAMNNNCTTCCNN; match class: 1	TF:M08304_1	false	0.000054232621636515855	4.265739401008901	7718	46	18	62700	TNNT3,TCF19,SLC12A7,VCX3A,TRMT112,TFPT,TNKS,S100A10,HLA-DRB1,CES1,PROP1,RPA4,LAIR1,ARHGEF5,IGBP1,PYCARD,CYFIP1,TMA7
TF	Factor: TEF-3:Elf-1; motif: RGAATGCGGAAGTN	TF:M08415	false	0.000055170006625553224	4.25829696388636	9470	46	20	62700	TNNT3,ZNHIT2,VCX3A,PRPH,TRMT112,TFPT,TNKS,MUC4,HLA-DRB1,PROP1,PPP2R3B,PCK2,ARHGEF5,IGBP1,PYCARD,CYFIP1,TADA2A,SERPINF2,CHIC2,TMA7
TF	Factor: LRF; motif: GGGGKYNNB	TF:M01100	false	0.00005605878564549905	4.251356314231297	7744	46	18	62700	TNNT3,TCF19,HNRNPH1,SLC12A7,MUC4,CDKN1C,GATA4,PROP1,UTF1,PPP2R3B,PCK2,IGBP1,RRN3,CYFIP1,ICOSLG,TADA2A,CHIC2,TMA7
TF	Factor: Elf-1; motif: NANGCGGAAGTN	TF:M11448	false	0.00005633438211387447	4.2492264647445355	7748	46	18	62700	ZNHIT2,TCF19,OIP5,HNRNPH1,VCX3A,TRMT112,TNKS,MUC4,CES1,PROP1,UTF1,PCK2,IGBP1,PYCARD,RRN3,CYFIP1,TADA2A,TMA7
TF	Factor: RUNX3; motif: NRACCGCAAACCGCAN; match class: 1	TF:M04109_1	false	0.00005672989297737683	4.246188035743927	4004	46	13	62700	PRPH,ACACA,TFPT,SHMT1,S100A10,CDKN1C,CES1,UTF1,ARHGEF5,CYFIP1,ICOSLG,TADA2A,CHIC2
TF	Factor: VDR; motif: GGGKNARNRRGGWSA; match class: 1	TF:M00444_1	false	0.00005725881028258994	4.242157679944773	4686	46	14	62700	TCF19,HNRNPH1,SLC12A7,PRPH,TNKS,MUC4,CDKN1C,UTF1,PCK2,ARHGEF5,PYCARD,CYFIP1,SERPINF2,TMA7
TF	Factor: VDR:RXR-ALPHA; motif: NRGGTCANNNGGTTCNN; match class: 1	TF:M08980_1	false	0.00005725881028258994	4.242157679944773	4009	46	13	62700	TNNT3,SLC12A7,VCX3A,TFPT,HLA-DRB1,GATA4,PROP1,PPP2R3B,GPR171,PYCARD,ICOSLG,TADA2A,CHIC2
TF	Factor: PEA3; motif: NACCGGAAGTN; match class: 1	TF:M11427_1	false	0.00005754413818427455	4.239998909807995	4689	46	14	62700	ZNHIT2,SLC12A7,ACACA,TRMT112,TFPT,TNKS,UTF1,PCK2,ARHGEF5,IGBP1,PYCARD,RRN3,ICOSLG,TMA7
TF	Factor: Lmx1; motif: RDNTAATT	TF:M07386	false	0.00005796398525564275	4.236841762693023	6161	46	16	62700	ZNHIT2,CCL23,TRMT112,TFPT,TNKS,MUC4,SHMT1,VPS28,CES1,PROP1,RPA4,LAIR1,ARHGEF5,RRN3,SERPINF2,TMA7
TF	Factor: ZNF189; motif: RSNNGGAACAGMR	TF:M09835	false	0.000058446860277294946	4.233238813858338	3382	46	12	62700	TNNT3,SLC12A7,VCX3A,ACACA,MUC4,CDKN1C,PROP1,PPP2R3B,ARHGEF5,IGBP1,PYCARD,TMA7
TF	Factor: Nkx3-2; motif: NTCGTTAN	TF:M10625	false	0.000058659651263060837	4.231660523267818	6169	46	16	62700	TNNT3,ZNHIT2,OIP5,HNRNPH1,SLC12A7,VCX3A,TRMT112,TFPT,SLC39A2,S100A10,CDKN1C,RPA4,PCK2,PYCARD,RRN3,CYFIP1
TF	Factor: PPARalpha; motif: NWSTRGGNSAAAGGTCA	TF:M10037	false	0.000059885930383251506	4.222675198890231	6180	46	16	62700	TNNT3,HNRNPH1,CCL23,ACACA,TRMT112,MUC4,VPS28,SLC39A2,CDKN1C,GATA4,PROP1,LAIR1,ARHGEF5,IGBP1,RRN3,TMA7
TF	Factor: mbnl2; motif: NYGCYTYGCYTN	TF:M12136	false	0.00006066079654214277	4.217091891229675	5433	46	15	62700	TNNT3,TCF19,VCX3A,ACACA,TFPT,TNKS,VPS28,SLC39A2,GATA4,LAIR1,PPP2R3B,PCK2,ARHGEF5,IGBP1,PYCARD
TF	Factor: MAZ; motif: GGGGAGGG	TF:M00649	false	0.00006095198028738978	4.215012179891129	9550	46	20	62700	TNNT3,TCF19,HNRNPH1,SLC12A7,PRPH,TRMT112,MUC4,SLC39A2,S100A10,GATA4,PROP1,UTF1,LAIR1,PCK2,ARHGEF5,RRN3,CYFIP1,ICOSLG,TADA2A,SERPINF2
TF	Factor: LUMAN; motif: CYCAGCYYCY; match class: 1	TF:M09729_1	false	0.0000622866392485914	4.20560510138091	4729	46	14	62700	TNNT3,TCF19,SLC12A7,PRPH,ACACA,TFPT,VPS28,SLC39A2,CDKN1C,CES1,GATA4,PPP2R3B,ARHGEF5,RRN3
TF	Factor: Osx; motif: CCNCCCCCNNN	TF:M07329	false	0.00006307982908428768	4.200109492068742	7003	46	17	62700	TCF19,HNRNPH1,SLC12A7,ACACA,TFPT,MUC4,VPS28,CDKN1C,PROP1,UTF1,PPP2R3B,PCK2,PYCARD,CYFIP1,ICOSLG,SERPINF2,CHIC2
TF	Factor: BTEB3; motif: CCNNSCCNSCCCCKCCCCC; match class: 1	TF:M09826_1	false	0.00006568363620988016	4.182542812920075	7853	46	18	62700	HNRNPH1,SLC12A7,PRPH,ACACA,TRMT112,TNKS,VPS28,CDKN1C,GATA4,UTF1,PPP2R3B,ARHGEF5,PYCARD,CYFIP1,ICOSLG,TADA2A,SERPINF2,CHIC2
TF	Factor: PURBETA; motif: NCWGRGGCTGGGG	TF:M12726	false	0.0000664866305608608	4.177265675860525	7861	46	18	62700	TNNT3,ZNHIT2,SLC12A7,PRPH,ACACA,TFPT,TNKS,MUC4,SHMT1,S100A10,CDKN1C,GATA4,UTF1,LAIR1,PPP2R3B,PCK2,RRN3,ICOSLG
TF	Factor: Sp1; motif: NGGGGGCGGGGCCNGGGGGGGG	TF:M10071	false	0.00006664860333090075	4.176208947105911	8724	46	19	62700	TCF19,OIP5,HNRNPH1,SLC12A7,VCX3A,ACACA,TNKS,SHMT1,VPS28,CDKN1C,CES1,GATA4,UTF1,PPP2R3B,PCK2,ARHGEF5,CYFIP1,ICOSLG,SERPINF2
TF	Factor: TFAP2C; motif: NGCCCNNRGGCA	TF:M04152	false	0.00006734313545199696	4.171706667012381	7872	46	18	62700	ZNHIT2,OIP5,HNRNPH1,PRPH,ACACA,TNKS,VPS28,CDKN1C,GATA4,PROP1,PPP2R3B,PCK2,ARHGEF5,PYCARD,CYFIP1,ICOSLG,TADA2A,CHIC2
TF	Factor: Sp3; motif: ASMCTTGGGSRGGG	TF:M00665	false	0.00007136609418450642	4.146508071220278	7908	46	18	62700	TNNT3,HNRNPH1,SLC12A7,VCX3A,ACACA,TRMT112,TNKS,VPS28,SLC39A2,S100A10,UTF1,PPP2R3B,PCK2,RRN3,CYFIP1,ICOSLG,TADA2A,SERPINF2
TF	Factor: KLF3; motif: NNNNNNGGGCGGGGCNNGN	TF:M09970	false	0.00007210192486309563	4.142053141018959	7915	46	18	62700	ZNHIT2,OIP5,HNRNPH1,SLC12A7,VCX3A,ACACA,TNKS,MUC4,VPS28,CDKN1C,CES1,GATA4,UTF1,PPP2R3B,PCK2,CYFIP1,ICOSLG,SERPINF2
TF	Factor: AIBZIP; motif: NGCCACGTCAYN	TF:M11256	false	0.00007268639291249833	4.138546882622637	1340	46	8	62700	ZNHIT2,SLC12A7,VCX3A,TFPT,TNKS,SHMT1,S100A10,GATA4
TF	Factor: myogenin; motif: RGCAGSTG	TF:M00712	false	0.00007268639291249833	4.138546882622637	7091	46	17	62700	ZNHIT2,OIP5,HNRNPH1,SLC12A7,VCX3A,TRMT112,VPS28,SLC39A2,S100A10,CDKN1C,GATA4,PROP1,IGBP1,PYCARD,RRN3,ICOSLG,SERPINF2
TF	Factor: pax-6; motif: NYACGCNTSRNYGCNYN; match class: 1	TF:M11883_1	false	0.00007302656205193656	4.136519144614173	7926	46	18	62700	TCF19,HNRNPH1,ACACA,TFPT,MUC4,SHMT1,VPS28,S100A10,CDKN1C,RPA4,UTF1,PPP2R3B,PCK2,ARHGEF5,IGBP1,PYCARD,ICOSLG,TADA2A
TF	Factor: NF-1C; motif: TTGGCNN	TF:M07300	false	0.00007414331873520106	4.129927978380275	6306	46	16	62700	TCF19,OIP5,VCX3A,ACACA,TRMT112,TNKS,SHMT1,SLC39A2,S100A10,GATA4,LAIR1,IGBP1,PYCARD,RRN3,SERPINF2,TMA7
TF	Factor: ER-beta; motif: RGGTCASCNTGMCCY; match class: 1	TF:M09910_1	false	0.00007577378356887487	4.120481026831876	4137	46	13	62700	TNNT3,SLC12A7,ACACA,TNKS,VPS28,CDKN1C,GATA4,PROP1,UTF1,PPP2R3B,ARHGEF5,ICOSLG,SERPINF2
TF	Factor: isx; motif: NTCRTTAA	TF:M10953	false	0.00007644996764361736	4.116622694060705	5559	46	15	62700	TNNT3,ZNHIT2,TCF19,OIP5,HNRNPH1,CCL23,VCX3A,TRMT112,TFPT,GATA4,RPA4,LAIR1,IGBP1,RRN3,TADA2A
TF	Factor: ELF1; motif: NNNASCCGGAAGTGGNNNN	TF:M12600	false	0.00007662781963348174	4.115613531674413	8824	46	19	62700	TNNT3,ZNHIT2,TCF19,OIP5,HNRNPH1,TRMT112,TFPT,TNKS,MUC4,CES1,UTF1,PCK2,ARHGEF5,IGBP1,PYCARD,RRN3,ICOSLG,TADA2A,TMA7
TF	Factor: RelA-p65; motif: AAASTCCC	TF:M04849	false	0.00007857750275771525	4.104701777455718	6339	46	16	62700	TNNT3,OIP5,HNRNPH1,CCL23,VCX3A,MUC4,CDKN1C,HLA-DRB1,CES1,GATA4,RPA4,PPP2R3B,IGBP1,RRN3,CYFIP1,ICOSLG
TF	Factor: SMAD4; motif: GKSRKKCAGMCANCY	TF:M00733	false	0.00008312841287598798	4.080250511159124	8882	46	19	62700	TNNT3,ZNHIT2,HNRNPH1,SLC12A7,VCX3A,PRPH,SHMT1,VPS28,SLC39A2,S100A10,CDKN1C,PROP1,PPP2R3B,PCK2,ARHGEF5,IGBP1,ICOSLG,TADA2A,SERPINF2
TF	Factor: SP1; motif: GGCCCCGCCCCCN	TF:M12666	false	0.00008405686730616735	4.075426799638659	8890	46	19	62700	ZNHIT2,TCF19,OIP5,HNRNPH1,SLC12A7,ACACA,TNKS,MUC4,SHMT1,CDKN1C,CES1,GATA4,UTF1,PPP2R3B,PCK2,ARHGEF5,CYFIP1,ICOSLG,TADA2A
TF	Factor: HOXB3; motif: NNYMATTANN	TF:M04348	false	0.00008426284256003398	4.074363894279735	1374	46	8	62700	CCL23,S100A10,CES1,PROP1,RPA4,UTF1,LAIR1,GPR171
TF	Factor: TFAP2A; motif: NGCCCYNNGGGCN; match class: 1	TF:M04148_1	false	0.00008426284256003398	4.074363894279735	9796	46	20	62700	ZNHIT2,TCF19,OIP5,SLC12A7,PRPH,TRMT112,TNKS,VPS28,SLC39A2,CDKN1C,GATA4,UTF1,PPP2R3B,PCK2,ARHGEF5,CYFIP1,ICOSLG,TADA2A,SERPINF2,CHIC2
TF	Factor: SPI1; motif: NGRGGAAGTN	TF:M02078	false	0.00008459849767369179	4.072637349228339	3536	46	12	62700	TNNT3,HNRNPH1,CCL23,VCX3A,PRPH,S100A10,HLA-DRB1,GATA4,PROP1,PCK2,GPR171,PYCARD
TF	Factor: Oct-2; motif: ATTTGCA	TF:M04715	false	0.00008599421313433637	4.065530773039975	6396	46	16	62700	TNNT3,TCF19,CCL23,VCX3A,TRMT112,TNKS,SLC39A2,HLA-DRB1,GATA4,RPA4,LAIR1,ARHGEF5,PYCARD,CYFIP1,TADA2A,TMA7
TF	Factor: gsh-1; motif: NTMATNRN	TF:M10750	false	0.00008650589640404504	4.06295428920034	8043	46	18	62700	TNNT3,ZNHIT2,OIP5,CCL23,TFPT,TNKS,MUC4,S100A10,HLA-DRB1,CES1,PROP1,RPA4,UTF1,LAIR1,GPR171,IGBP1,RRN3,CHIC2
TF	Factor: HOXC-8; motif: NNNNNGTAATTANNNT	TF:M01321	false	0.00008815481372363781	4.05475396791901	5640	46	15	62700	TNNT3,OIP5,HNRNPH1,CCL23,TFPT,TNKS,SHMT1,S100A10,HLA-DRB1,CES1,PROP1,RPA4,UTF1,GPR171,RRN3
TF	Factor: E2F-1; motif: NTTTTGGCGCCAWWWN; match class: 1	TF:M11533_1	false	0.00008891007548503592	4.051049021036415	8935	46	19	62700	TNNT3,TCF19,OIP5,HNRNPH1,PRPH,TRMT112,TFPT,SHMT1,VPS28,CDKN1C,HLA-DRB1,UTF1,PCK2,ARHGEF5,IGBP1,PYCARD,CYFIP1,ICOSLG,TADA2A
TF	Factor: Oct3; motif: WTATGCGCATAW	TF:M11934	false	0.00008891007548503592	4.051049021036415	9840	46	20	62700	ZNHIT2,TCF19,OIP5,HNRNPH1,CCL23,ACACA,TFPT,S100A10,CDKN1C,CES1,RPA4,PPP2R3B,PCK2,GPR171,ARHGEF5,PYCARD,RRN3,CYFIP1,TADA2A,TMA7
TF	Factor: AP-2; motif: SNNNCCNCAGGCN	TF:M00915	false	0.0000893549598909135	4.048881335788777	9846	46	20	62700	TNNT3,OIP5,HNRNPH1,SLC12A7,PRPH,ACACA,SHMT1,CDKN1C,CES1,GATA4,PROP1,UTF1,LAIR1,PPP2R3B,PCK2,ARHGEF5,PYCARD,CYFIP1,ICOSLG,TADA2A
TF	Factor: PRX-2; motif: NKCGTTAN	TF:M10885	false	0.0000893549598909135	4.048881335788777	8068	46	18	62700	TNNT3,ZNHIT2,OIP5,HNRNPH1,SLC12A7,VCX3A,TRMT112,TFPT,SLC39A2,S100A10,CDKN1C,RPA4,LAIR1,PCK2,PYCARD,RRN3,CYFIP1,TADA2A
TF	Factor: GLI; motif: NGACCMCCCAN	TF:M07290	false	0.00009210992377176765	4.035693577108878	7249	46	17	62700	TNNT3,ZNHIT2,HNRNPH1,SLC12A7,VCX3A,MUC4,VPS28,CES1,GATA4,UTF1,PPP2R3B,PCK2,ARHGEF5,IGBP1,ICOSLG,TADA2A,CHIC2
TF	Factor: REST; motif: AAGGTGCT	TF:M04926	false	0.00009210992377176765	4.035693577108878	6440	46	16	62700	TNNT3,TCF19,VCX3A,PRPH,TFPT,SHMT1,HLA-DRB1,CES1,GATA4,UTF1,LAIR1,PYCARD,RRN3,CYFIP1,SERPINF2,TMA7
TF	Factor: RELA; motif: GGGRMTKYCCC	TF:M12657	false	0.00009237606736905811	4.03444053046652	6444	46	16	62700	TNNT3,OIP5,HNRNPH1,PRPH,TRMT112,TFPT,MUC4,SLC39A2,S100A10,GATA4,PPP2R3B,ARHGEF5,PYCARD,RRN3,CYFIP1,ICOSLG
TF	Factor: Zfx; motif: SNSCAGGCCKCGSCSS	TF:M01593	false	0.00009624697501549458	4.016612911219184	4253	46	13	62700	TCF19,OIP5,HNRNPH1,VCX3A,PRPH,TNKS,CDKN1C,PPP2R3B,PCK2,ARHGEF5,CYFIP1,ICOSLG,TADA2A
TF	Factor: NeuroD; motif: NNSCWGCTGNSY	TF:M01288	false	0.00009767994868757007	4.010194577203131	4961	46	14	62700	ZNHIT2,HNRNPH1,SLC12A7,PRPH,TFPT,TNKS,MUC4,VPS28,CDKN1C,GATA4,UTF1,PYCARD,TADA2A,SERPINF2
TF	Factor: POU4F3; motif: CTAATYW	TF:M07061	false	0.00009809604333544415	4.008348509360495	7290	46	17	62700	ZNHIT2,VCX3A,TRMT112,TFPT,MUC4,SHMT1,VPS28,SLC39A2,S100A10,RPA4,LAIR1,GPR171,ARHGEF5,RRN3,SERPINF2,CHIC2,TMA7
TF	Factor: LBP-1; motif: CAGCTGS	TF:M00644	false	0.00009809604333544415	4.008348509360495	9009	46	19	62700	TNNT3,ZNHIT2,OIP5,HNRNPH1,TFPT,MUC4,SHMT1,VPS28,SLC39A2,S100A10,CDKN1C,CES1,PROP1,GPR171,IGBP1,PYCARD,CYFIP1,ICOSLG,CHIC2
TF	Factor: ATF-3; motif: GGCGCSSNSNGRTSACGTSA; match class: 1	TF:M04744_1	false	0.00009954450207492758	4.001982721417159	4972	46	14	62700	HNRNPH1,VCX3A,TRMT112,TFPT,TNKS,SHMT1,CDKN1C,HLA-DRB1,RPA4,PPP2R3B,PCK2,ICOSLG,CHIC2,TMA7
TF	Factor: FOXO1A:Elk-1; motif: RWMAACAGGAAGTN	TF:M08299	false	0.0001004150545241612	3.9982011715870063	7305	46	17	62700	ZNHIT2,TCF19,CCL23,SLC12A7,VCX3A,ACACA,TRMT112,TFPT,SHMT1,S100A10,GATA4,UTF1,PPP2R3B,PCK2,GPR171,IGBP1,CHIC2
TF	Factor: CSX; motif: NCCACTTRAN	TF:M10640	false	0.00010223798527597908	3.9903877174030664	6504	46	16	62700	TNNT3,TCF19,VCX3A,PRPH,TRMT112,TNKS,SHMT1,SLC39A2,S100A10,HLA-DRB1,LAIR1,GPR171,IGBP1,RRN3,CYFIP1,SERPINF2
TF	Factor: PU.1; motif: NRAAAGAGGAAGTGRNN	TF:M10073	false	0.00010228540215089348	3.9901863430003397	2422	46	10	62700	TNNT3,OIP5,HNRNPH1,CCL23,VCX3A,MUC4,S100A10,PROP1,TADA2A,CHIC2
TF	Factor: PHB; motif: NCCCAGCCCCY	TF:M12725	false	0.00010285333560341274	3.987781619276349	9957	46	20	62700	TNNT3,TCF19,SLC12A7,VCX3A,PRPH,ACACA,TFPT,SHMT1,VPS28,CDKN1C,CES1,GATA4,UTF1,PPP2R3B,PCK2,ARHGEF5,IGBP1,RRN3,ICOSLG,TMA7
TF	Factor: E2F-1; motif: TWSGCGCGAAAAYKR	TF:M00024	false	0.00010536776898689612	3.977292215421474	9063	46	19	62700	ZNHIT2,TCF19,HNRNPH1,CCL23,ACACA,TRMT112,TFPT,TNKS,SHMT1,S100A10,CES1,GATA4,RPA4,UTF1,GPR171,PYCARD,TADA2A,CHIC2,TMA7
TF	Factor: ZNF37A; motif: CCYYGGCTCCNTSCCMN; match class: 1	TF:M12354_1	false	0.00010648034306941021	3.9727305582761336	5751	46	15	62700	TNNT3,TCF19,OIP5,SLC12A7,PRPH,MUC4,SHMT1,VPS28,CDKN1C,GATA4,UTF1,PCK2,CYFIP1,ICOSLG,SERPINF2
TF	Factor: p53; motif: RGRCWWGYCYNGRCWWGYYY	TF:M01652	false	0.00010661475082999204	3.9721827037439774	8194	46	18	62700	OIP5,HNRNPH1,SLC12A7,ACACA,TRMT112,SHMT1,VPS28,S100A10,CDKN1C,CES1,GATA4,LAIR1,PCK2,ARHGEF5,PYCARD,ICOSLG,TADA2A,SERPINF2
TF	Factor: RXR:RAR; motif: RGKTCANNNRGAGGTCA	TF:M02272	false	0.00010661475082999204	3.9721827037439774	6533	46	16	62700	TNNT3,OIP5,HNRNPH1,VCX3A,PRPH,TRMT112,TFPT,HLA-DRB1,RPA4,LAIR1,PPP2R3B,PCK2,ARHGEF5,RRN3,ICOSLG,TADA2A
TF	Factor: E2F-1; motif: NTTSGCGG	TF:M00430	false	0.00010761730464248668	3.968117889390005	8201	46	18	62700	OIP5,HNRNPH1,SLC12A7,ACACA,TNKS,S100A10,CDKN1C,HLA-DRB1,RPA4,UTF1,PPP2R3B,PCK2,IGBP1,PYCARD,RRN3,ICOSLG,TADA2A,TMA7
TF	Factor: Dlx-5; motif: NTCRTTAN	TF:M10612	false	0.00011607699434265024	3.935253845895108	8253	46	18	62700	TNNT3,ZNHIT2,TCF19,OIP5,CCL23,VCX3A,PRPH,ACACA,TRMT112,TNKS,GATA4,RPA4,LAIR1,GPR171,IGBP1,RRN3,CYFIP1,TADA2A
TF	Factor: Dlx-7; motif: NTCRTTAN	TF:M10603	false	0.00011607699434265024	3.935253845895108	8253	46	18	62700	TNNT3,ZNHIT2,TCF19,OIP5,CCL23,VCX3A,PRPH,ACACA,TRMT112,TNKS,GATA4,RPA4,LAIR1,GPR171,IGBP1,RRN3,CYFIP1,TADA2A
TF	Factor: NF-1; motif: NTGGNNNNNNGCCAANN	TF:M00806	false	0.00011607699434265024	3.935253845895108	4345	46	13	62700	VCX3A,ACACA,TRMT112,SHMT1,VPS28,HLA-DRB1,CES1,PROP1,RPA4,IGBP1,PYCARD,TADA2A,SERPINF2
TF	Factor: Smad2; motif: AGACAN; match class: 1	TF:M03580_1	false	0.0001205956634700475	3.918668308820164	9166	46	19	62700	TNNT3,OIP5,PRPH,ACACA,MUC4,VPS28,SLC39A2,S100A10,CES1,PROP1,RPA4,UTF1,PPP2R3B,GPR171,ARHGEF5,IGBP1,PYCARD,SERPINF2,TMA7
TF	Factor: ZEB1; motif: CAGGTGN	TF:M04831	false	0.00012072593316509003	3.9181994289851185	8283	46	18	62700	TCF19,SLC12A7,PRPH,MUC4,SHMT1,VPS28,SLC39A2,PROP1,RPA4,LAIR1,PPP2R3B,PCK2,ARHGEF5,PYCARD,CYFIP1,ICOSLG,TADA2A,SERPINF2
TF	Factor: E2F-1; motif: NKTSSCGC	TF:M00428	false	0.00012243111024583432	3.9121082121630892	9178	46	19	62700	TNNT3,ZNHIT2,TCF19,OIP5,HNRNPH1,PRPH,ACACA,TRMT112,SHMT1,CDKN1C,RPA4,UTF1,PCK2,ARHGEF5,IGBP1,PYCARD,CYFIP1,TADA2A,CHIC2
TF	Factor: En-2; motif: NTCRTTARN	TF:M10858	false	0.00012353421612372784	3.9082127362049937	8299	46	18	62700	TNNT3,ZNHIT2,TCF19,OIP5,HNRNPH1,CCL23,VCX3A,PRPH,ACACA,TRMT112,TFPT,S100A10,GATA4,RPA4,LAIR1,RRN3,CYFIP1,TADA2A
TF	Factor: SRY; motif: TTGTTT; match class: 1	TF:M03854_1	false	0.0001285324821048528	3.890987105669285	9215	46	19	62700	OIP5,HNRNPH1,CCL23,TFPT,TNKS,VPS28,S100A10,HLA-DRB1,RPA4,LAIR1,PPP2R3B,GPR171,ARHGEF5,IGBP1,PYCARD,RRN3,CYFIP1,CHIC2,TMA7
TF	Factor: FOXO1A; motif: AAACAA; match class: 1	TF:M03823_1	false	0.0001285324821048528	3.890987105669285	9215	46	19	62700	OIP5,HNRNPH1,CCL23,TFPT,TNKS,VPS28,S100A10,HLA-DRB1,RPA4,LAIR1,PPP2R3B,GPR171,ARHGEF5,IGBP1,PYCARD,RRN3,CYFIP1,CHIC2,TMA7
TF	Factor: BCL-11A; motif: NAAAGAGGAAGTGARAN	TF:M09595	false	0.0001285324821048528	3.890987105669285	3722	46	12	62700	HNRNPH1,CCL23,PRPH,ACACA,TNKS,MUC4,VPS28,S100A10,PCK2,PYCARD,TADA2A,CHIC2
TF	Factor: Dlx-5; motif: NTCRTTAN	TF:M10615	false	0.0001285324821048528	3.890987105669285	4397	46	13	62700	TNNT3,ZNHIT2,TCF19,CCL23,VCX3A,PRPH,TRMT112,TNKS,GATA4,LAIR1,GPR171,IGBP1,RRN3
TF	Factor: TFAP2A; motif: YGCCCNNRGGCN	TF:M04146	false	0.00012997255237979423	3.8861483523745375	6658	46	16	62700	ZNHIT2,HNRNPH1,SLC12A7,PRPH,ACACA,TNKS,CDKN1C,GATA4,PROP1,PPP2R3B,PCK2,ARHGEF5,PYCARD,ICOSLG,TADA2A,CHIC2
TF	Factor: KLF17; motif: NGMCMCRCCCTN	TF:M12188	false	0.0001354850111430088	3.8681087486120767	3744	46	12	62700	ZNHIT2,TCF19,PRPH,MUC4,SHMT1,VPS28,S100A10,CES1,GATA4,GPR171,ARHGEF5,ICOSLG
TF	Factor: Sp1; motif: NWRGCCACGCCCMCN	TF:M12152	false	0.0001354850111430088	3.8681087486120767	7506	46	17	62700	TCF19,OIP5,HNRNPH1,ACACA,TNKS,MUC4,SHMT1,VPS28,S100A10,CDKN1C,CES1,GATA4,UTF1,PPP2R3B,PCK2,CYFIP1,ICOSLG
TF	Factor: E2F-4; motif: TTTTGGCGCCAWWN; match class: 1	TF:M11535_1	false	0.00013756885322162318	3.8614798829984958	6691	46	16	62700	TNNT3,ZNHIT2,TCF19,OIP5,HNRNPH1,PRPH,TRMT112,TFPT,SHMT1,CDKN1C,UTF1,PCK2,ARHGEF5,PYCARD,ICOSLG,TADA2A
TF	Factor: ROX; motif: GNNNCASGTGGS	TF:M09764	false	0.00013772628610348752	3.8609831634451846	5902	46	15	62700	TNNT3,ZNHIT2,SLC12A7,VCX3A,PRPH,ACACA,TRMT112,SHMT1,CDKN1C,GATA4,UTF1,PPP2R3B,ARHGEF5,ICOSLG,TMA7
TF	Factor: RXR-alpha; motif: GRGGTCAAAGGTCAN	TF:M11775	false	0.00013957525193813425	3.855191579560336	5154	46	14	62700	CCL23,VCX3A,ACACA,TRMT112,TFPT,HLA-DRB1,GATA4,PROP1,GPR171,IGBP1,RRN3,TADA2A,SERPINF2,TMA7
TF	Factor: Elk-1; motif: NAAACMGGAAGTNCVH	TF:M00007	false	0.0001417231930070779	3.8485590716244	5919	46	15	62700	TNNT3,ZNHIT2,CCL23,SLC12A7,VCX3A,TRMT112,TNKS,SHMT1,S100A10,UTF1,PCK2,IGBP1,PYCARD,SERPINF2,CHIC2
TF	Factor: TFIIB; motif: YTNTMTGMSN	TF:M08904	false	0.00014771366370093986	3.8305793300404023	6735	46	16	62700	TNNT3,ZNHIT2,TCF19,OIP5,ACACA,TFPT,MUC4,S100A10,HLA-DRB1,CES1,PROP1,RPA4,UTF1,PPP2R3B,PCK2,PYCARD
TF	Factor: SRY; motif: AAACWAM; match class: 1	TF:M00148_1	false	0.00014784885748124612	3.830182027184583	4464	46	13	62700	OIP5,HNRNPH1,CCL23,TFPT,VPS28,RPA4,PPP2R3B,GPR171,PYCARD,RRN3,CYFIP1,CHIC2,TMA7
TF	Factor: E2F-1:TBR2; motif: NGGTGNNANGGCGCNNTNNCRNNN; match class: 1	TF:M08523_1	false	0.00014820106324660355	3.8291486805640025	7567	46	17	62700	HNRNPH1,SLC12A7,ACACA,TFPT,MUC4,SHMT1,CDKN1C,UTF1,PPP2R3B,PCK2,ARHGEF5,CYFIP1,ICOSLG,TADA2A,SERPINF2,CHIC2,TMA7
TF	Factor: Elk-1:T-bet; motif: TCACACCGGAAGNN	TF:M08231	false	0.00014870891857435926	3.8276629845951855	6747	46	16	62700	TNNT3,ZNHIT2,VCX3A,TRMT112,TFPT,MUC4,SHMT1,SLC39A2,GATA4,UTF1,PCK2,ARHGEF5,IGBP1,PYCARD,ICOSLG,TMA7
TF	Factor: NKX2-8; motif: NCACTTSAN	TF:M04412	false	0.00015028092339662599	3.8230961450910375	3155	46	11	62700	TCF19,PRPH,ACACA,TNKS,SHMT1,SLC39A2,HLA-DRB1,LAIR1,GPR171,IGBP1,RRN3
TF	Factor: SP2; motif: GGGCGGGAC	TF:M01783	false	0.0001544042827102272	3.8113406578110065	9359	46	19	62700	TNNT3,ZNHIT2,OIP5,HNRNPH1,SLC12A7,ACACA,TFPT,TNKS,MUC4,SHMT1,CDKN1C,CES1,GATA4,UTF1,PPP2R3B,PCK2,ARHGEF5,ICOSLG,SERPINF2
TF	Factor: HFH3; motif: KNNTRTTTRTTTA	TF:M00289	false	0.00016082841068624257	3.7936372297518868	3180	46	11	62700	VCX3A,TRMT112,TFPT,TNKS,MUC4,VPS28,LAIR1,GPR171,ARHGEF5,IGBP1,CHIC2
TF	Factor: AP-2alpha; motif: NGCCYSNNGSN	TF:M01857	false	0.00016084980755005592	3.7935794543765513	9389	46	19	62700	TNNT3,ZNHIT2,OIP5,SLC12A7,PRPH,ACACA,TFPT,TNKS,SHMT1,VPS28,CDKN1C,UTF1,PPP2R3B,PCK2,ARHGEF5,PYCARD,CYFIP1,ICOSLG,TADA2A
TF	Factor: Nfe2l1; motif: TGYNNAGTCATT	TF:M07390	false	0.00016165768723196003	3.7914036387601735	6799	46	16	62700	TNNT3,CCL23,PRPH,TNKS,SLC39A2,RPA4,LAIR1,PPP2R3B,PCK2,GPR171,ARHGEF5,RRN3,ICOSLG,TADA2A,SERPINF2,CHIC2
TF	Factor: PTF1; motif: SCAGCTGNYNNNNYYCNN	TF:M10043	false	0.00016272712427535158	3.78854005037424	3186	46	11	62700	TNNT3,HNRNPH1,PRPH,VPS28,SLC39A2,CDKN1C,PROP1,IGBP1,PYCARD,CYFIP1,SERPINF2
TF	Factor: E2F-4; motif: TTTGGCGCCAAA; match class: 1	TF:M04519_1	false	0.0001643143979290901	3.7843243801608484	2590	46	10	62700	TNNT3,OIP5,CCL23,HLA-DRB1,CES1,GPR171,RRN3,TADA2A,SERPINF2,TMA7
TF	Factor: CP2/LBP-1c/LSF; motif: GCTGGNTNGNNCYNG	TF:M00947	false	0.0001683947117659579	3.7736715511197714	8526	46	18	62700	TNNT3,ZNHIT2,PRPH,TNKS,VPS28,CDKN1C,HLA-DRB1,GATA4,RPA4,LAIR1,PCK2,GPR171,ARHGEF5,PYCARD,RRN3,CYFIP1,TADA2A,SERPINF2
TF	Factor: NF-Y; motif: NCTGATTGGYTASY	TF:M00209	false	0.00016993247827275907	3.7697236088493993	3850	46	12	62700	CCL23,VCX3A,TFPT,TNKS,SHMT1,S100A10,CDKN1C,HLA-DRB1,PROP1,RPA4,RRN3,TMA7
TF	Factor: TFAP2A; motif: YGCCCNNRGGCN; match class: 1	TF:M04146_1	false	0.00017172169109841616	3.7651748432819643	3857	46	12	62700	ZNHIT2,HNRNPH1,SLC12A7,PRPH,ACACA,CDKN1C,GATA4,PROP1,PPP2R3B,PCK2,ICOSLG,TADA2A
TF	Factor: IRF-1; motif: TTCACTT	TF:M00747	false	0.00017172169109841616	3.7651748432819643	5274	46	14	62700	OIP5,CCL23,SLC12A7,VCX3A,TNKS,VPS28,S100A10,CDKN1C,RPA4,GPR171,ARHGEF5,IGBP1,RRN3,TADA2A
TF	Factor: znf136; motif: CAAGAATWCTATAYCCAG; match class: 1	TF:M10535_1	false	0.00017693719735158175	3.752180856144374	2617	46	10	62700	TCF19,OIP5,VCX3A,TNKS,SLC39A2,HLA-DRB1,RPA4,LAIR1,GPR171,CYFIP1
TF	Factor: ETV7; motif: NCCGGAANNN; match class: 1	TF:M02071_1	false	0.0001771589254443724	3.7516369625879724	4561	46	13	62700	TNNT3,ZNHIT2,ACACA,TRMT112,TFPT,SHMT1,UTF1,ARHGEF5,IGBP1,PYCARD,CYFIP1,ICOSLG,TMA7
TF	Factor: GTF2IRD1-isoform2; motif: GGGATTRNR; match class: 1	TF:M01229_1	false	0.0001800044850508036	3.7447166737380915	9478	46	19	62700	TCF19,ACACA,TFPT,TNKS,SHMT1,VPS28,SLC39A2,S100A10,CES1,GATA4,RPA4,LAIR1,ARHGEF5,PYCARD,RRN3,CYFIP1,TADA2A,SERPINF2,TMA7
TF	Factor: JunD; motif: RTGACGTCA	TF:M04681	false	0.00018228620955561487	3.7392461856535264	6074	46	15	62700	ZNHIT2,SLC12A7,TFPT,MUC4,SHMT1,VPS28,S100A10,CES1,PROP1,RPA4,GPR171,ARHGEF5,RRN3,TADA2A,SERPINF2
TF	Factor: ESE-1; motif: NNANVAGGAAGTNN	TF:M09902	false	0.00018243916870617764	3.7388819153126076	3234	46	11	62700	TNNT3,CCL23,SLC12A7,VCX3A,S100A10,CES1,PROP1,GPR171,PYCARD,TADA2A,CHIC2
TF	Factor: Gscl; motif: NTAATCCN	TF:M10924	false	0.0001851133900995504	3.7325621656013905	6888	46	16	62700	TNNT3,HNRNPH1,PRPH,ACACA,TNKS,SHMT1,VPS28,SLC39A2,S100A10,CES1,RPA4,LAIR1,IGBP1,TADA2A,SERPINF2,CHIC2
TF	Factor: CART1; motif: NGNNYTAATTARTNNNN	TF:M01362	false	0.00018643986018100365	3.7294612314348035	4587	46	13	62700	TNNT3,HNRNPH1,CCL23,TFPT,TNKS,S100A10,HLA-DRB1,CES1,PROP1,RPA4,UTF1,LAIR1,GPR171
TF	Factor: IRF-4; motif: RGGAASWGR	TF:M04818	false	0.00018812980858177856	3.72554238639049	9513	46	19	62700	TCF19,HNRNPH1,SLC12A7,PRPH,TNKS,MUC4,VPS28,SLC39A2,S100A10,GATA4,PROP1,UTF1,LAIR1,PCK2,ARHGEF5,IGBP1,PYCARD,TADA2A,CHIC2
TF	Factor: elf5; motif: NNNNMGGAAGTN	TF:M11387	false	0.00019099027168525466	3.718988753490554	2645	46	10	62700	TNNT3,ZNHIT2,CCL23,VCX3A,TRMT112,S100A10,PROP1,PYCARD,TADA2A,CHIC2
TF	Factor: EGR4; motif: NNMCGCCCACGCANNN	TF:M03899	false	0.00019147586213053486	3.7178859663650052	2087	46	9	62700	ZNHIT2,SLC12A7,CES1,PCK2,ARHGEF5,CYFIP1,ICOSLG,CHIC2,TMA7
TF	Factor: PEA3; motif: AGGAAGT	TF:M03579	false	0.00019311663268487556	3.7141803198395547	6922	46	16	62700	TNNT3,CCL23,SLC12A7,VCX3A,PRPH,VPS28,S100A10,HLA-DRB1,CES1,PROP1,PCK2,ARHGEF5,PYCARD,TADA2A,CHIC2,TMA7
TF	Factor: C-ets-1; motif: AGGAAGN	TF:M01870	false	0.00019311663268487556	3.7141803198395547	6922	46	16	62700	TNNT3,CCL23,SLC12A7,VCX3A,PRPH,VPS28,S100A10,HLA-DRB1,CES1,PROP1,PCK2,ARHGEF5,PYCARD,TADA2A,CHIC2,TMA7
TF	Factor: LBP9; motif: ACYRGTNNNNACYRGT	TF:M11492	false	0.00019311663268487556	3.7141803198395547	7763	46	17	62700	TNNT3,HNRNPH1,SLC12A7,PRPH,TNKS,SHMT1,VPS28,CDKN1C,HLA-DRB1,GATA4,UTF1,PPP2R3B,PYCARD,RRN3,ICOSLG,TADA2A,CHIC2
TF	Factor: SP2; motif: GNNGGGGGCGGGGSN	TF:M03807	false	0.00019311663268487556	3.7141803198395547	8635	46	18	62700	ZNHIT2,OIP5,HNRNPH1,SLC12A7,VCX3A,ACACA,TNKS,MUC4,SHMT1,VPS28,CDKN1C,GATA4,UTF1,PPP2R3B,PCK2,PYCARD,CYFIP1,ICOSLG
TF	Factor: ctcf; motif: CCRSCAGGGGGCGCN	TF:M10426	false	0.00019311663268487556	3.7141803198395547	9538	46	19	62700	TNNT3,ZNHIT2,TCF19,OIP5,HNRNPH1,SLC12A7,PRPH,ACACA,SHMT1,SLC39A2,CDKN1C,PROP1,UTF1,PPP2R3B,PCK2,IGBP1,PYCARD,TADA2A,CHIC2
TF	Factor: SPI1; motif: AGGAAGT	TF:M02278	false	0.00019311663268487556	3.7141803198395547	6922	46	16	62700	TNNT3,CCL23,SLC12A7,VCX3A,PRPH,VPS28,S100A10,HLA-DRB1,CES1,PROP1,PCK2,ARHGEF5,PYCARD,TADA2A,CHIC2,TMA7
TF	Factor: Fli-1; motif: MGGAAGT	TF:M07382	false	0.00019311663268487556	3.7141803198395547	6922	46	16	62700	TNNT3,CCL23,SLC12A7,VCX3A,PRPH,VPS28,S100A10,HLA-DRB1,CES1,PROP1,PCK2,ARHGEF5,PYCARD,TADA2A,CHIC2,TMA7
TF	Factor: GR; motif: RGWACATWAYGTWCY	TF:M11846	false	0.0001939399188744657	3.712332790392253	6119	46	15	62700	ZNHIT2,OIP5,HNRNPH1,VCX3A,TNKS,CES1,PROP1,RPA4,LAIR1,PPP2R3B,PCK2,IGBP1,SERPINF2,CHIC2,TMA7
TF	Factor: GR; motif: RGRACATTNTGTYC	TF:M04750	false	0.00019503573787252223	3.709885802284911	5351	46	14	62700	TNNT3,HNRNPH1,VCX3A,TNKS,SLC39A2,S100A10,PROP1,RPA4,PPP2R3B,PCK2,IGBP1,ICOSLG,SERPINF2,CHIC2
TF	Factor: HOXA7; motif: GYMATTAN; match class: 1	TF:M10690_1	false	0.00020170131291805978	3.6952912748600517	6142	46	15	62700	OIP5,CCL23,VCX3A,TFPT,TNKS,S100A10,CES1,PROP1,RPA4,UTF1,LAIR1,GPR171,IGBP1,RRN3,CHIC2
TF	Factor: AHR; motif: CACGCN	TF:M01855	false	0.00020617827668667181	3.6857570946882823	8684	46	18	62700	TCF19,OIP5,HNRNPH1,ACACA,MUC4,CDKN1C,CES1,PROP1,PPP2R3B,PCK2,ARHGEF5,PYCARD,RRN3,CYFIP1,ICOSLG,TADA2A,SERPINF2,CHIC2
TF	Factor: SMAD5; motif: GSGGCAGM	TF:M03846	false	0.0002091787637300114	3.6794824080600943	8697	46	18	62700	TCF19,SLC12A7,PRPH,ACACA,TRMT112,TFPT,MUC4,VPS28,SLC39A2,S100A10,CES1,GATA4,PROP1,RPA4,UTF1,RRN3,SERPINF2,TMA7
TF	Factor: HES-1; motif: GNCACGTGNC; match class: 1	TF:M08767_1	false	0.0002091787637300114	3.6794824080600943	7819	46	17	62700	ZNHIT2,HNRNPH1,SLC12A7,VCX3A,ACACA,TRMT112,MUC4,SHMT1,GATA4,RPA4,UTF1,PPP2R3B,RRN3,ICOSLG,TADA2A,CHIC2,TMA7
TF	Factor: C/EBPgamma:Elf-1; motif: TKRCGHAATWSCGGAAGT	TF:M08676	false	0.0002091787637300114	3.6794824080600943	8695	46	18	62700	TCF19,HNRNPH1,CCL23,SLC12A7,VCX3A,ACACA,TNKS,SHMT1,HLA-DRB1,PROP1,UTF1,LAIR1,PCK2,ARHGEF5,IGBP1,PYCARD,RRN3,TMA7
TF	Factor: RNF96; motif: BCCCGCRGCC	TF:M01199	false	0.00021221480407955919	3.6732243230463544	8709	46	18	62700	ZNHIT2,OIP5,HNRNPH1,SLC12A7,ACACA,MUC4,SHMT1,CDKN1C,GATA4,UTF1,PPP2R3B,PCK2,ARHGEF5,CYFIP1,ICOSLG,TADA2A,CHIC2,TMA7
TF	Factor: SP4; motif: NWRGCCACGCCCMCTYN	TF:M03922	false	0.00021437301435677002	3.668829885273873	6182	46	15	62700	TCF19,OIP5,HNRNPH1,ACACA,TNKS,MUC4,SHMT1,VPS28,CDKN1C,CES1,GATA4,UTF1,PPP2R3B,PCK2,ICOSLG
TF	Factor: AP-2gamma; motif: GCCYNNGGS	TF:M00470	false	0.00021497018902253882	3.6676217616688804	9629	46	19	62700	TNNT3,OIP5,HNRNPH1,SLC12A7,PRPH,ACACA,TFPT,TNKS,SHMT1,CDKN1C,GATA4,UTF1,PPP2R3B,PCK2,ARHGEF5,PYCARD,CYFIP1,ICOSLG,TADA2A
TF	Factor: SREBP-1; motif: CACSCCA	TF:M00749	false	0.00021718189190879746	3.6631763879778894	8727	46	18	62700	TNNT3,HNRNPH1,SLC12A7,PRPH,ACACA,TNKS,MUC4,SHMT1,SLC39A2,S100A10,HLA-DRB1,CES1,GATA4,UTF1,ARHGEF5,IGBP1,PYCARD,CHIC2
TF	Factor: AP-2; motif: SNNNCCNCAGGCN; match class: 1	TF:M00915_1	false	0.0002174535850987356	3.662633427843377	4675	46	13	62700	HNRNPH1,PRPH,ACACA,SHMT1,CDKN1C,CES1,UTF1,PPP2R3B,PCK2,ARHGEF5,PYCARD,ICOSLG,TADA2A
TF	Factor: TF3C-beta; motif: CCNGGAGGGCTTCCTGGAGGAG; match class: 1	TF:M04863_1	false	0.00022190319281832545	3.6538364489468793	8744	46	18	62700	ZNHIT2,HNRNPH1,SLC12A7,PRPH,ACACA,TRMT112,MUC4,SHMT1,VPS28,GATA4,UTF1,PCK2,PYCARD,CYFIP1,ICOSLG,TADA2A,SERPINF2,CHIC2
TF	Factor: Elk-1; motif: RACCGGAAGTR	TF:M01165	false	0.0002299509797760307	3.6383647356423805	7887	46	17	62700	TNNT3,ZNHIT2,TCF19,HNRNPH1,SLC12A7,PRPH,ACACA,TRMT112,TNKS,S100A10,UTF1,ARHGEF5,IGBP1,RRN3,CYFIP1,SERPINF2,TMA7
TF	Factor: Elk-1:SREBP-2; motif: RTCACGTGACCGGAAGN	TF:M08229	false	0.00023092224752224833	3.63653422424737	9684	46	19	62700	TNNT3,HNRNPH1,SLC12A7,VCX3A,ACACA,TRMT112,TNKS,SHMT1,SLC39A2,S100A10,HLA-DRB1,GATA4,UTF1,ARHGEF5,IGBP1,ICOSLG,TADA2A,CHIC2,TMA7
TF	Factor: TTF-1; motif: NTKGAGTGSN	TF:M10007	false	0.00023113571560070103	3.6361329411940333	4706	46	13	62700	OIP5,SLC12A7,ACACA,TRMT112,SLC39A2,S100A10,CDKN1C,CES1,PROP1,LAIR1,PYCARD,RRN3,SERPINF2
TF	Factor: Sp2; motif: GGGGCGGGG	TF:M10435	false	0.00023237321635084362	3.6338139307626345	7899	46	17	62700	OIP5,HNRNPH1,SLC12A7,VCX3A,ACACA,TRMT112,TNKS,SHMT1,VPS28,CDKN1C,GATA4,UTF1,PPP2R3B,PCK2,PYCARD,CYFIP1,ICOSLG
TF	Factor: ZID; motif: GGNGMTGGAGCCN	TF:M10116	false	0.00023237321635084362	3.6338139307626345	1637	46	8	62700	TNNT3,ZNHIT2,SLC12A7,MUC4,VPS28,CDKN1C,PYCARD,CYFIP1
TF	Factor: NF-KAPPAB1; motif: NGGKRNTTYCCCN	TF:M08952	false	0.00023237321635084362	3.6338139307626345	7897	46	17	62700	HNRNPH1,SLC12A7,PRPH,ACACA,TFPT,TNKS,MUC4,SLC39A2,S100A10,CDKN1C,CES1,GATA4,LAIR1,PYCARD,RRN3,CYFIP1,ICOSLG
TF	Factor: VSX1; motif: CYAATTRN; match class: 1	TF:M10941_1	false	0.00023237321635084362	3.6338139307626345	784	46	6	62700	CCL23,VCX3A,TNKS,CES1,PROP1,LAIR1
TF	Factor: NF-1B; motif: CTGGCASGV	TF:M07051	false	0.0002331257683493345	3.632409719472111	4009	46	12	62700	HNRNPH1,SLC12A7,PRPH,TRMT112,VPS28,SLC39A2,PPP2R3B,PCK2,IGBP1,RRN3,ICOSLG,TMA7
TF	Factor: p54NRB; motif: GRNNNMGGATGRMNNCGGA	TF:M07611	false	0.00024142517734072378	3.6172174409082123	7078	46	16	62700	TNNT3,TCF19,SLC12A7,VCX3A,PRPH,TRMT112,TNKS,SLC39A2,PROP1,UTF1,LAIR1,IGBP1,PYCARD,RRN3,CYFIP1,CHIC2
TF	Factor: LRF; motif: NGNAGNGGGTYN	TF:M04617	false	0.00024142517734072378	3.6172174409082123	6261	46	15	62700	TNNT3,ZNHIT2,HNRNPH1,CCL23,SLC12A7,TRMT112,TFPT,MUC4,CDKN1C,GATA4,PROP1,PPP2R3B,PCK2,GPR171,CYFIP1
TF	Factor: HES-1; motif: GNCACGTGNC	TF:M08767	false	0.00024142517734072378	3.6172174409082123	7929	46	17	62700	ZNHIT2,HNRNPH1,SLC12A7,VCX3A,ACACA,TRMT112,MUC4,SHMT1,GATA4,RPA4,UTF1,PPP2R3B,RRN3,ICOSLG,TADA2A,CHIC2,TMA7
TF	Factor: AP-2beta; motif: NSCCYNRGGSN; match class: 1	TF:M11477_1	false	0.00024304358222551343	3.6143158423567483	7084	46	16	62700	TCF19,OIP5,HNRNPH1,TFPT,TNKS,MUC4,VPS28,CDKN1C,CES1,GATA4,PPP2R3B,PYCARD,RRN3,ICOSLG,TADA2A,SERPINF2
TF	Factor: c-Ets-1(p54); motif: NCMGGAWGYN	TF:M00032	false	0.00025318702375205635	3.5965585563848954	7961	46	17	62700	TNNT3,ZNHIT2,SLC12A7,ACACA,TRMT112,TFPT,TNKS,VPS28,SLC39A2,S100A10,UTF1,LAIR1,ARHGEF5,IGBP1,RRN3,CHIC2,TMA7
TF	Factor: VSX1; motif: NGCYAATTRNN	TF:M04450	false	0.0002539876960490309	3.595187321440842	7111	46	16	62700	TNNT3,OIP5,HNRNPH1,CCL23,VCX3A,TRMT112,TNKS,S100A10,HLA-DRB1,CES1,PROP1,UTF1,LAIR1,GPR171,RRN3,CHIC2
TF	Factor: HOXB5; motif: NNYMATTANN; match class: 1	TF:M04349_1	false	0.00025584400630317833	3.592024752856204	4054	46	12	62700	TNNT3,CCL23,TFPT,TNKS,SHMT1,HLA-DRB1,CES1,PROP1,RPA4,LAIR1,GPR171,RRN3
TF	Factor: ctcf; motif: NNNCCASYAGRKGGCRSYNN; match class: 1	TF:M09602_1	false	0.0002564144195703273	3.5910575557377027	2188	46	9	62700	ZNHIT2,SLC12A7,PRPH,CDKN1C,PCK2,IGBP1,PYCARD,CHIC2,TMA7
TF	Factor: GKLF; motif: GCCMCRCCCNNN; match class: 1	TF:M01588_1	false	0.00025714493477903527	3.58982202595763	4058	46	12	62700	ZNHIT2,HNRNPH1,SLC12A7,PRPH,ACACA,MUC4,SHMT1,CDKN1C,CES1,GATA4,UTF1,PPP2R3B
TF	Factor: CSX; motif: NNCACTTGNRN	TF:M02108	false	0.00025714493477903527	3.58982202595763	7122	46	16	62700	TNNT3,TCF19,PRPH,ACACA,TNKS,MUC4,SHMT1,SLC39A2,HLA-DRB1,PCK2,IGBP1,RRN3,CYFIP1,TADA2A,SERPINF2,TMA7
TF	Factor: PLAG1; motif: CCCCCKWNNNGGSCCC	TF:M01973	false	0.0002577573085888525	3.5887890116513947	6304	46	15	62700	SLC12A7,VCX3A,ACACA,TNKS,MUC4,S100A10,CDKN1C,PROP1,UTF1,PPP2R3B,PCK2,PYCARD,CYFIP1,ICOSLG,CHIC2
TF	Factor: ZFX; motif: SNAGGCCNCR	TF:M10121	false	0.00025863116642527677	3.587319141516949	4062	46	12	62700	OIP5,HNRNPH1,SLC12A7,ACACA,CDKN1C,CES1,GATA4,PPP2R3B,PCK2,ARHGEF5,ICOSLG,CHIC2
TF	Factor: Sp2; motif: TGGGCGCGCCCA; match class: 1	TF:M06948_1	false	0.00027276923873524004	3.5642046083587116	6337	46	15	62700	TCF19,HNRNPH1,ACACA,CDKN1C,CES1,UTF1,PPP2R3B,ARHGEF5,IGBP1,PYCARD,RRN3,CYFIP1,ICOSLG,TADA2A,CHIC2
TF	Factor: TFF-1; motif: NNANCCACTTGAMNTT	TF:M01312	false	0.0002760840763361306	3.5589586413823966	5556	46	14	62700	TNNT3,TCF19,PRPH,ACACA,TRMT112,TNKS,MUC4,SHMT1,SLC39A2,HLA-DRB1,LAIR1,IGBP1,PYCARD,RRN3
TF	Factor: DEC1; motif: NCNCACRTGNSC	TF:M08870	false	0.0002864199281505709	3.542996768540375	8049	46	17	62700	ZNHIT2,TCF19,HNRNPH1,SLC12A7,VCX3A,TFPT,SHMT1,CDKN1C,HLA-DRB1,CES1,GATA4,UTF1,PPP2R3B,ICOSLG,SERPINF2,CHIC2,TMA7
TF	Factor: FKLF; motif: BGGGNGGVMD	TF:M01837	false	0.0002876419588532563	3.5411477623458407	5579	46	14	62700	TNNT3,HNRNPH1,SLC12A7,ACACA,TFPT,S100A10,CDKN1C,CES1,UTF1,PYCARD,RRN3,ICOSLG,TADA2A,SERPINF2
TF	Factor: AP-2alphaA; motif: ANNGCCTNAGGSNNT	TF:M01045	false	0.0002951076661045459	3.5300195085493193	6384	46	15	62700	OIP5,HNRNPH1,SLC12A7,TNKS,MUC4,VPS28,CDKN1C,CES1,GATA4,PPP2R3B,PCK2,RRN3,ICOSLG,TADA2A,SERPINF2
TF	Factor: Erm:EVX1; motif: NNCGGAAATKR	TF:M08461	false	0.0002964631124487968	3.528029336217252	3449	46	11	62700	ZNHIT2,TCF19,HNRNPH1,SLC12A7,VCX3A,TNKS,CES1,LAIR1,PPP2R3B,ARHGEF5,CHIC2
TF	Factor: B-ATF; motif: NNATGACACN	TF:M11300	false	0.0002976694126109491	3.526265789527816	8969	46	18	62700	OIP5,PRPH,TRMT112,SHMT1,VPS28,CDKN1C,HLA-DRB1,CES1,GATA4,PROP1,RPA4,LAIR1,GPR171,ARHGEF5,RRN3,CYFIP1,TADA2A,CHIC2
TF	Factor: AR; motif: RGGWACAYNGTGTWCYN	TF:M04453	false	0.000301250549332453	3.5210721524773723	7226	46	16	62700	TNNT3,ZNHIT2,OIP5,HNRNPH1,VCX3A,TNKS,VPS28,SLC39A2,PROP1,RPA4,PPP2R3B,PCK2,IGBP1,ICOSLG,CHIC2,TMA7
TF	Factor: Fli-1:FIGLA; motif: NCCGGAARCASSTGN	TF:M08284	false	0.0003014899529051015	3.5207271560630584	8088	46	17	62700	TNNT3,VCX3A,TRMT112,TNKS,MUC4,SHMT1,VPS28,SLC39A2,GATA4,PROP1,RPA4,UTF1,PPP2R3B,GPR171,ARHGEF5,PYCARD,CYFIP1
TF	Factor: USF2; motif: AAGTCACG	TF:M04810	false	0.00030533597217751883	3.515222027676759	6408	46	15	62700	HNRNPH1,SLC12A7,VCX3A,ACACA,TRMT112,SLC39A2,S100A10,CES1,GATA4,RPA4,UTF1,LAIR1,RRN3,CYFIP1,ICOSLG
TF	Factor: Sp1; motif: GGGGCGGGGC	TF:M07063	false	0.00031276009740285985	3.504788660289844	6422	46	15	62700	OIP5,HNRNPH1,SLC12A7,VCX3A,ACACA,TNKS,SHMT1,VPS28,CDKN1C,GATA4,UTF1,PPP2R3B,PCK2,CYFIP1,ICOSLG
TF	Factor: GCMa:Erg; motif: ATGCGGGCGGAARKG; match class: 1	TF:M08487_1	false	0.00031317366574706856	3.504214764179775	9009	46	18	62700	ZNHIT2,TCF19,HNRNPH1,SLC12A7,TRMT112,TFPT,TNKS,VPS28,S100A10,CDKN1C,UTF1,PCK2,PYCARD,RRN3,ICOSLG,TADA2A,SERPINF2,CHIC2
TF	Factor: MafG; motif: TGCTGACNNNGCR	TF:M11355	false	0.00031709017041173	3.4988172206096553	1248	46	7	62700	ZNHIT2,TRMT112,SLC39A2,S100A10,RPA4,LAIR1,CYFIP1
TF	Factor: Sp2; motif: GYCCCGCCYCYNNNN	TF:M07129	false	0.0003175220459954764	3.4982261156577	6433	46	15	62700	TCF19,HNRNPH1,SLC12A7,VCX3A,ACACA,TNKS,SHMT1,CDKN1C,GATA4,UTF1,PPP2R3B,PCK2,ARHGEF5,CYFIP1,ICOSLG
TF	Factor: LF-A1; motif: GGGSTCWR; match class: 1	TF:M00646_1	false	0.0003193185769060952	3.495775814898942	6437	46	15	62700	TNNT3,VCX3A,ACACA,TRMT112,TFPT,MUC4,SHMT1,VPS28,CDKN1C,GATA4,PROP1,IGBP1,CYFIP1,ICOSLG,SERPINF2
TF	Factor: Sp1; motif: CCCCGCCCCN	TF:M00933	false	0.00032043925306925517	3.494254289256965	9955	46	19	62700	OIP5,HNRNPH1,SLC12A7,VCX3A,PRPH,ACACA,TRMT112,TNKS,MUC4,SHMT1,VPS28,CDKN1C,GATA4,UTF1,PPP2R3B,PCK2,PYCARD,CYFIP1,ICOSLG
TF	Factor: E2F-3; motif: NTTTTGGCGCCAAAAN	TF:M11526	false	0.0003215977907079829	3.492686943401906	7273	46	16	62700	TNNT3,ZNHIT2,OIP5,CCL23,SLC12A7,TRMT112,SLC39A2,S100A10,HLA-DRB1,GATA4,RPA4,GPR171,RRN3,TADA2A,SERPINF2,TMA7
TF	Factor: GKLF; motif: WGGGYGKGGC	TF:M09971	false	0.0003220629830862702	3.4920591887637022	5649	46	14	62700	ZNHIT2,TCF19,PRPH,MUC4,VPS28,S100A10,CDKN1C,CES1,GATA4,LAIR1,GPR171,RRN3,SERPINF2,TMA7
TF	Factor: ESE-1; motif: SATKGCGGATGCN; match class: 1	TF:M11381_1	false	0.0003220629830862702	3.4920591887637022	9962	46	19	62700	TNNT3,HNRNPH1,SLC12A7,VCX3A,PRPH,SHMT1,SLC39A2,CDKN1C,PROP1,LAIR1,PPP2R3B,PCK2,ARHGEF5,IGBP1,PYCARD,RRN3,CYFIP1,CHIC2,TMA7
TF	Factor: ZNF692; motif: SYNGGSCCCASCCNC; match class: 1	TF:M09734_1	false	0.00032427696423596405	3.489083901344105	6450	46	15	62700	HNRNPH1,SLC12A7,TRMT112,TFPT,MUC4,SHMT1,CDKN1C,UTF1,PPP2R3B,ARHGEF5,PYCARD,ICOSLG,TADA2A,SERPINF2,TMA7
TF	Factor: TFAP2C; motif: NGCCCNNRGGCA; match class: 1	TF:M04152_1	false	0.0003283302102123203	3.4836891552697864	5661	46	14	62700	ZNHIT2,HNRNPH1,PRPH,ACACA,TNKS,CDKN1C,GATA4,PROP1,PPP2R3B,PCK2,ARHGEF5,PYCARD,ICOSLG,TADA2A
TF	Factor: RUNX3; motif: NRACCGCAAACCGCAN	TF:M04109	false	0.00032837075043239345	3.4836355345353867	9979	46	19	62700	TCF19,PRPH,ACACA,TRMT112,TFPT,SHMT1,VPS28,S100A10,CDKN1C,CES1,UTF1,PCK2,ARHGEF5,CYFIP1,ICOSLG,TADA2A,SERPINF2,CHIC2,TMA7
TF	Factor: Pax-5; motif: NNRNKCAGYSRAGCRTGAC	TF:M07223	false	0.0003359054281963306	3.473782977948556	5676	46	14	62700	ZNHIT2,TCF19,TFPT,SHMT1,VPS28,SLC39A2,CES1,RPA4,PPP2R3B,PCK2,ARHGEF5,PYCARD,RRN3,SERPINF2
TF	Factor: Elk-1:Pax-5; motif: ACCGGAACYACGCWTSANYG; match class: 1	TF:M08225_1	false	0.0003359054281963306	3.473782977948556	8172	46	17	62700	ZNHIT2,SLC12A7,TRMT112,TFPT,SHMT1,SLC39A2,GATA4,UTF1,LAIR1,PPP2R3B,PCK2,PYCARD,CYFIP1,ICOSLG,TADA2A,CHIC2,TMA7
TF	Factor: HOXA5; motif: TGCNHNCWYCCYCATTAKTGNDCNMNHYCN	TF:M00023	false	0.0003359054281963306	3.473782977948556	3508	46	11	62700	TNNT3,TCF19,CCL23,VCX3A,PRPH,SHMT1,S100A10,LAIR1,IGBP1,RRN3,CYFIP1
TF	Factor: pax-6; motif: NYACGCNTSANYGCNYN; match class: 1	TF:M11881_1	false	0.00034027216001297165	3.468173582045368	7315	46	16	62700	TCF19,HNRNPH1,ACACA,TFPT,MUC4,SHMT1,VPS28,S100A10,CDKN1C,CES1,RPA4,PPP2R3B,PCK2,ARHGEF5,IGBP1,ICOSLG
TF	Factor: ER-beta; motif: GTCANASTGRCCYNR	TF:M01875	false	0.00034414413102402513	3.463259632431951	6490	46	15	62700	TNNT3,ZNHIT2,OIP5,VCX3A,TFPT,VPS28,S100A10,CES1,GATA4,PROP1,LAIR1,GPR171,ARHGEF5,RRN3,SERPINF2
TF	Factor: AhR:Arnt; motif: GRGKATYGCGTGMCWNSCC	TF:M00237	false	0.00034414413102402513	3.463259632431951	6490	46	15	62700	ACACA,TRMT112,MUC4,SHMT1,VPS28,GATA4,UTF1,PCK2,IGBP1,PYCARD,RRN3,ICOSLG,TADA2A,CHIC2,TMA7
TF	Factor: HOXD1; motif: NATYCAKCAN	TF:M12625	false	0.00034643632865961503	3.4603765724597126	5696	46	14	62700	TNNT3,ZNHIT2,CCL23,SLC12A7,PRPH,ACACA,TFPT,MUC4,SLC39A2,RPA4,IGBP1,PYCARD,CYFIP1,ICOSLG
TF	Factor: THAP7; motif: GNCGCCATSTTGRGNGKGGC	TF:M12728	false	0.00034857724016299467	3.45770097291825	5700	46	14	62700	ZNHIT2,TCF19,HNRNPH1,ACACA,MUC4,SHMT1,SLC39A2,PCK2,IGBP1,PYCARD,CYFIP1,ICOSLG,TADA2A,SERPINF2
TF	Factor: Elf-1; motif: NANSCGGAAGTR	TF:M11450	false	0.0003493066099179038	3.456793196143886	5702	46	14	62700	TNNT3,ZNHIT2,TRMT112,TNKS,MUC4,S100A10,PROP1,UTF1,PCK2,IGBP1,PYCARD,RRN3,TADA2A,TMA7
TF	Factor: Nkx2-5; motif: TYAAGTG	TF:M00240	false	0.0003493066099179038	3.456793196143886	4939	46	13	62700	TCF19,PRPH,ACACA,TNKS,MUC4,SHMT1,SLC39A2,HLA-DRB1,LAIR1,GPR171,IGBP1,RRN3,TADA2A
TF	Factor: STAT1; motif: NNNSANTTCCGGGAANTGNSN	TF:M00224	false	0.0003579520584896564	3.4461751357237884	5717	46	14	62700	TNNT3,TCF19,SLC12A7,ACACA,TRMT112,SHMT1,SLC39A2,PROP1,GPR171,ARHGEF5,IGBP1,PYCARD,RRN3,TMA7
TF	Factor: GATA-4; motif: NNGATAASNN	TF:M12207	false	0.0003579520584896564	3.4461751357237884	2898	46	10	62700	TRMT112,TNKS,SHMT1,VPS28,S100A10,CES1,GATA4,PCK2,IGBP1,RRN3
TF	Factor: TEL1; motif: CNCGGAANNN; match class: 1	TF:M02070_1	false	0.00036260411414467883	3.4405672726613723	4959	46	13	62700	ZNHIT2,OIP5,HNRNPH1,TRMT112,SHMT1,CES1,GATA4,LAIR1,ARHGEF5,IGBP1,RRN3,CYFIP1,TMA7
TF	Factor: NR1B1; motif: NRGGNCRTGACCTN; match class: 1	TF:M11796_1	false	0.0003627822498033241	3.4403539702366785	4960	46	13	62700	HNRNPH1,SLC12A7,VCX3A,PRPH,ACACA,TNKS,SHMT1,CDKN1C,HLA-DRB1,RPA4,ARHGEF5,ICOSLG,SERPINF2
TF	Factor: ATF-2; motif: NRTGACGTMANN	TF:M11309	false	0.00036652314323555276	3.4358985976608762	6534	46	15	62700	ZNHIT2,HNRNPH1,VCX3A,TFPT,TNKS,S100A10,HLA-DRB1,LAIR1,PPP2R3B,PCK2,ARHGEF5,IGBP1,CYFIP1,CHIC2,TMA7
TF	Factor: JunB; motif: GATGACGTCAYC	TF:M11273	false	0.00037184631789889216	3.4296365146312784	9155	46	18	62700	OIP5,SLC12A7,VCX3A,TFPT,SHMT1,SLC39A2,S100A10,HLA-DRB1,CES1,RPA4,LAIR1,PPP2R3B,PCK2,ARHGEF5,IGBP1,RRN3,CHIC2,TMA7
TF	Factor: HMGXB3; motif: NRGCCAATSRGNRNNS	TF:M12616	false	0.00037184631789889216	3.4296365146312784	2915	46	10	62700	TCF19,VCX3A,ACACA,TFPT,TNKS,SHMT1,CDKN1C,HLA-DRB1,RRN3,TMA7
TF	Factor: VDR; motif: RRGGTCANNGRGKTCA	TF:M09671	false	0.00037184631789889216	3.4296365146312784	8254	46	17	62700	TCF19,HNRNPH1,SLC12A7,VCX3A,TRMT112,MUC4,SHMT1,CDKN1C,HLA-DRB1,CES1,GATA4,PROP1,LAIR1,ARHGEF5,IGBP1,PYCARD,SERPINF2
TF	Factor: E2F1; motif: NNNNNGCGSSAAAN	TF:M08874	false	0.00037184631789889216	3.4296365146312784	7382	46	16	62700	TCF19,OIP5,TRMT112,TFPT,TNKS,MUC4,SLC39A2,S100A10,CDKN1C,GATA4,PCK2,IGBP1,CYFIP1,ICOSLG,TADA2A,CHIC2
TF	Factor: Egr-1; motif: ACCGCCC	TF:M04918	false	0.00037459805372060145	3.426434483395909	5748	46	14	62700	TCF19,HNRNPH1,SLC12A7,PRPH,TRMT112,TNKS,S100A10,CDKN1C,CES1,UTF1,PPP2R3B,PCK2,ICOSLG,TADA2A
TF	Factor: HNF4; motif: TGAMCTTTGNCCN	TF:M00764	false	0.0003756907031785673	3.4251695518309555	1779	46	8	62700	TCF19,CCL23,S100A10,GPR171,ARHGEF5,RRN3,SERPINF2,TMA7
TF	Factor: T3R-beta; motif: NRGGTCAAAGGTCRN; match class: 1	TF:M11814_1	false	0.0003799916748383726	3.4202259181499315	7400	46	16	62700	TNNT3,TCF19,HNRNPH1,SLC12A7,VCX3A,PRPH,ACACA,TRMT112,TFPT,MUC4,SLC39A2,CDKN1C,PCK2,GPR171,IGBP1,RRN3
TF	Factor: E2F2; motif: NNTTTTGGCGCCAAAAWN	TF:M03959	false	0.00038199634284088655	3.417940794919771	8276	46	17	62700	TNNT3,ZNHIT2,HNRNPH1,CCL23,SLC12A7,SLC39A2,S100A10,HLA-DRB1,GATA4,RPA4,PCK2,GPR171,RRN3,ICOSLG,TADA2A,SERPINF2,TMA7
TF	Factor: CREB1; motif: NRTGACGTR	TF:M11219	false	0.0003850798526288174	3.414449203062604	876	46	6	62700	VCX3A,TNKS,S100A10,LAIR1,PPP2R3B,CHIC2
TF	Factor: AP-2alphaA; motif: ANNGCCTNAGGSNNT; match class: 1	TF:M01045_1	false	0.0003852989097787272	3.4142022198417945	2333	46	9	62700	HNRNPH1,TNKS,MUC4,VPS28,CES1,GATA4,PPP2R3B,RRN3,TADA2A
TF	Factor: PEA3; motif: NACCGGAAGTN; match class: 1	TF:M11430_1	false	0.0003855785090427094	3.4138871803300597	4999	46	13	62700	ZNHIT2,SLC12A7,ACACA,TRMT112,TFPT,TNKS,UTF1,ARHGEF5,IGBP1,PYCARD,RRN3,ICOSLG,TMA7
TF	Factor: SPI1; motif: NNNAAAGAGGAAGTGANNNN	TF:M12497	false	0.00038792803256883294	3.411248836151239	2336	46	9	62700	TNNT3,CCL23,VCX3A,PRPH,MUC4,S100A10,PROP1,PCK2,CHIC2
TF	Factor: NR3C1; motif: NRGWACAYNRTGTWCYN	TF:M04476	false	0.0003891324117405285	3.409902594295659	7420	46	16	62700	TNNT3,ZNHIT2,OIP5,HNRNPH1,VCX3A,TNKS,VPS28,SLC39A2,GATA4,PROP1,RPA4,PPP2R3B,PCK2,IGBP1,CHIC2,TMA7
TF	Factor: c-Myc:Max; motif: GCCAYGYGSN; match class: 1	TF:M00322_1	false	0.00039192045003046187	3.4068020748641517	2940	46	10	62700	ZNHIT2,PRPH,ACACA,TRMT112,MUC4,SHMT1,VPS28,RRN3,CYFIP1,TADA2A
TF	Factor: ZID; motif: NGGNGCTGGAGCCNS	TF:M10533	false	0.00039192045003046187	3.4068020748641517	1793	46	8	62700	TNNT3,ZNHIT2,SLC12A7,MUC4,VPS28,CDKN1C,PYCARD,CYFIP1
TF	Factor: HES-7; motif: GNCACGYGNN; match class: 1	TF:M11066_1	false	0.00039838821291971415	3.3996935194944577	8311	46	17	62700	ZNHIT2,HNRNPH1,SLC12A7,VCX3A,ACACA,MUC4,SHMT1,GATA4,RPA4,UTF1,PPP2R3B,RRN3,CYFIP1,ICOSLG,TADA2A,CHIC2,TMA7
TF	Factor: MR; motif: NGNACRNNNYGTNCN; match class: 1	TF:M11849_1	false	0.0004023261225923013	3.395421768250574	4291	46	12	62700	HNRNPH1,CCL23,VCX3A,TNKS,S100A10,PROP1,RPA4,PPP2R3B,PCK2,IGBP1,ICOSLG,CHIC2
TF	Factor: Ets; motif: ACTTCCTS	TF:M00971	false	0.00040249541175027244	3.395239066011382	2350	46	9	62700	TNNT3,CCL23,VCX3A,PRPH,S100A10,HLA-DRB1,PROP1,PCK2,PYCARD
TF	Factor: RelA-p65; motif: BCWGGGRANNK	TF:M04811	false	0.0004028944775543817	3.394808685414044	7448	46	16	62700	TNNT3,TCF19,OIP5,SLC12A7,TFPT,MUC4,SHMT1,VPS28,GATA4,PROP1,ARHGEF5,CYFIP1,ICOSLG,SERPINF2,CHIC2,TMA7
TF	Factor: LHX4; motif: NNCRTTAN; match class: 1	TF:M11005_1	false	0.0004028944775543817	3.394808685414044	4293	46	12	62700	ZNHIT2,OIP5,HNRNPH1,VCX3A,PRPH,TRMT112,TFPT,TNKS,RPA4,LAIR1,PCK2,RRN3
TF	Factor: Elf5; motif: CSMGGAARNN; match class: 1	TF:M02057_1	false	0.0004070146900110812	3.390389915896106	3607	46	11	62700	TNNT3,TRMT112,SLC39A2,CES1,GATA4,ARHGEF5,IGBP1,RRN3,CYFIP1,TADA2A,TMA7
TF	Factor: CKROX; motif: SCCCTCCCC	TF:M01175	false	0.00041345436002903073	3.3835724239143516	7468	46	16	62700	TNNT3,HNRNPH1,SLC12A7,PRPH,TRMT112,SLC39A2,S100A10,GATA4,UTF1,LAIR1,ARHGEF5,RRN3,CYFIP1,ICOSLG,TADA2A,SERPINF2
TF	Factor: Erg; motif: NACCGGAARTN; match class: 1	TF:M11396_1	false	0.00041818375532325395	3.3786328417012674	5051	46	13	62700	TNNT3,ZNHIT2,ACACA,TRMT112,TFPT,TNKS,UTF1,ARHGEF5,IGBP1,PYCARD,RRN3,ICOSLG,TMA7
TF	Factor: PATZ; motif: GGGGNGGGGGMKGGRRNGGNRN; match class: 1	TF:M10026_1	false	0.00042468285669393195	3.3719352699570417	5060	46	13	62700	TCF19,HNRNPH1,SLC12A7,PRPH,ACACA,TNKS,CDKN1C,UTF1,PPP2R3B,PCK2,CYFIP1,ICOSLG,TMA7
TF	Factor: HSF; motif: TTCCMGARGYTTC	TF:M00641	false	0.0004259425781099737	3.370648944772555	3630	46	11	62700	ZNHIT2,TCF19,SLC12A7,ACACA,TNKS,VPS28,CES1,PPP2R3B,RRN3,TADA2A,TMA7
TF	Factor: Egr-2; motif: GNGRRNGWGKGGGNGGRG	TF:M09898	false	0.0004260658274799962	3.3705232969002545	6649	46	15	62700	ZNHIT2,TCF19,HNRNPH1,SLC12A7,PRPH,ACACA,TFPT,TNKS,CDKN1C,GATA4,UTF1,PPP2R3B,PYCARD,CYFIP1,TADA2A
TF	Factor: ctcf; motif: YGGCCACCAGRKGGCRSYN; match class: 1	TF:M09890_1	false	0.0004260658274799962	3.3705232969002545	2979	46	10	62700	ZNHIT2,SLC12A7,PRPH,ACACA,CDKN1C,PCK2,IGBP1,PYCARD,CHIC2,TMA7
TF	Factor: ZNF416; motif: GGGRNGCCSAGRN	TF:M12724	false	0.00043040255915652596	3.366125155036246	3636	46	11	62700	ZNHIT2,TRMT112,TFPT,TNKS,SHMT1,VPS28,LAIR1,ARHGEF5,RRN3,ICOSLG,TADA2A
TF	Factor: NF-kappaB; motif: AGGGGAWTCCCCT	TF:M04054	false	0.0004330779636313787	3.3634339139768583	2986	46	10	62700	ZNHIT2,OIP5,SLC12A7,PRPH,TFPT,GATA4,UTF1,CYFIP1,ICOSLG,CHIC2
TF	Factor: HES-1; motif: GSCACGMGMC	TF:M02011	false	0.0004473074322836673	3.3493938857017707	4351	46	12	62700	HNRNPH1,PRPH,ACACA,TRMT112,MUC4,VPS28,UTF1,PPP2R3B,RRN3,CYFIP1,TADA2A,CHIC2
TF	Factor: GKLF; motif: NNCCMCRCCCN; match class: 1	TF:M12173_1	false	0.0004489512387611776	3.347800825782707	5093	46	13	62700	ZNHIT2,HNRNPH1,SLC12A7,ACACA,TNKS,CDKN1C,CES1,GATA4,UTF1,PPP2R3B,PCK2,ICOSLG,TADA2A
TF	Factor: MR; motif: NGNACRNNNYGTNCN	TF:M11849	false	0.0004489512387611776	3.347800825782707	4354	46	12	62700	HNRNPH1,CCL23,VCX3A,TNKS,S100A10,PROP1,RPA4,PPP2R3B,PCK2,IGBP1,ICOSLG,CHIC2
TF	Factor: AP-2beta; motif: NSCCYNRGGSN	TF:M11477	false	0.00045565076782358996	3.3413678935540605	8422	46	17	62700	TCF19,OIP5,HNRNPH1,TFPT,TNKS,MUC4,SHMT1,VPS28,CDKN1C,CES1,GATA4,PPP2R3B,PYCARD,RRN3,ICOSLG,TADA2A,SERPINF2
TF	Factor: ZNF273; motif: GAGAGGAGCTAC; match class: 1	TF:M10460_1	false	0.0004576762809897572	3.3394415942412277	5883	46	14	62700	TCF19,CCL23,PRPH,SHMT1,VPS28,SLC39A2,S100A10,HLA-DRB1,GATA4,UTF1,GPR171,ARHGEF5,IGBP1,TMA7
TF	Factor: NF-E2; motif: TGCTGAGTCAY	TF:M00037	false	0.00046177164058301326	3.335572742524299	6703	46	15	62700	TNNT3,OIP5,CCL23,PRPH,TRMT112,SLC39A2,S100A10,CDKN1C,UTF1,PCK2,IGBP1,PYCARD,RRN3,SERPINF2,TMA7
TF	Factor: IRF-1; motif: NNRAAANNGAAASN	TF:M07045	false	0.00046180604810813064	3.335540383582578	554	46	5	62700	SLC12A7,CDKN1C,HLA-DRB1,PYCARD,SERPINF2
TF	Factor: Myf-6; motif: NAACAGCTGWCN	TF:M11196	false	0.00046351452255235555	3.3339366542583284	279	46	4	62700	TNNT3,HNRNPH1,HLA-DRB1,PPP2R3B
TF	Factor: HOXC-8; motif: NNNNNGTAATTANNNT; match class: 1	TF:M01321_1	false	0.0004644733818610326	3.33303916959738	4374	46	12	62700	TNNT3,OIP5,CCL23,TFPT,SHMT1,S100A10,HLA-DRB1,PROP1,RPA4,UTF1,GPR171,RRN3
TF	Factor: c-Ets-2; motif: CTTCCTG; match class: 1	TF:M01207_1	false	0.00047043438139593	3.3275009456375213	3681	46	11	62700	TNNT3,TCF19,SLC12A7,SHMT1,VPS28,SLC39A2,S100A10,GATA4,ARHGEF5,CHIC2,TMA7
TF	Factor: Elk-1; motif: CTTCCKG; match class: 1	TF:M07252_1	false	0.00047043438139593	3.3275009456375213	3681	46	11	62700	TNNT3,TCF19,SLC12A7,SHMT1,VPS28,SLC39A2,S100A10,GATA4,ARHGEF5,CHIC2,TMA7
TF	Factor: MATH1; motif: AACAGCTGTC	TF:M11104	false	0.00047043438139593	3.3275009456375213	99	46	3	62700	TNNT3,HNRNPH1,HLA-DRB1
TF	Factor: GR; motif: RGNACANMNTGTNCY	TF:M09941	false	0.0004704546089117378	3.3274822724495263	5905	46	14	62700	TNNT3,ZNHIT2,HNRNPH1,VCX3A,TNKS,SLC39A2,S100A10,CES1,PROP1,PPP2R3B,PCK2,IGBP1,ICOSLG,CHIC2
TF	Factor: Elk-1; motif: GGAAGN; match class: 1	TF:M03819_1	false	0.000470952063719778	3.327023295676752	7572	46	16	62700	TNNT3,ZNHIT2,CCL23,TRMT112,TNKS,S100A10,HLA-DRB1,CES1,GATA4,PROP1,PCK2,GPR171,ARHGEF5,PYCARD,TADA2A,CHIC2
TF	Factor: ER-beta; motif: NRGGTCANKSTGACCTNN	TF:M09610	false	0.0004716824976416589	3.326350238485423	5908	46	14	62700	TNNT3,HNRNPH1,TNKS,CDKN1C,CES1,GATA4,PROP1,LAIR1,ARHGEF5,PYCARD,CYFIP1,ICOSLG,TADA2A,SERPINF2
TF	Factor: RAX2; motif: NYAATTAN; match class: 1	TF:M04434_1	false	0.0004739508156103608	3.324266725029131	559	46	5	62700	CCL23,VCX3A,CES1,PROP1,LAIR1
TF	Factor: Pbx; motif: NKTGATTGACRKSN	TF:M01967	false	0.0004783064849772159	3.320293730834648	5137	46	13	62700	TNNT3,VCX3A,MUC4,CDKN1C,CES1,PROP1,RPA4,PCK2,PYCARD,RRN3,ICOSLG,SERPINF2,TMA7
TF	Factor: CREB,; motif: NTGACGTNA	TF:M00981	false	0.0004896391631693477	3.310123852978247	8485	46	17	62700	ZNHIT2,HNRNPH1,VCX3A,TFPT,TNKS,SHMT1,S100A10,HLA-DRB1,GATA4,LAIR1,PPP2R3B,ARHGEF5,IGBP1,PYCARD,CYFIP1,CHIC2,TMA7
TF	Factor: mbnl2; motif: NYGCYTYGCTTN	TF:M12135	false	0.0004904184379919288	3.3094332102522372	5933	46	14	62700	TNNT3,ZNHIT2,VCX3A,TFPT,TNKS,VPS28,SLC39A2,S100A10,GATA4,LAIR1,PPP2R3B,ARHGEF5,IGBP1,PYCARD
TF	Factor: E2F-1; motif: NNNNGGCGGGAARN; match class: 1	TF:M09892_1	false	0.000497582463066689	3.3031349344417924	9415	46	18	62700	TCF19,OIP5,HNRNPH1,SLC12A7,PRPH,ACACA,TRMT112,TFPT,CDKN1C,GATA4,UTF1,PCK2,ARHGEF5,PYCARD,CYFIP1,ICOSLG,SERPINF2,CHIC2
TF	Factor: SAP-1; motif: NNCCGGAAGTGN; match class: 1	TF:M09905_1	false	0.0004998467153062026	3.301163157470044	3051	46	10	62700	ZNHIT2,ACACA,TRMT112,TFPT,TNKS,UTF1,ARHGEF5,IGBP1,PYCARD,TMA7
TF	Factor: rfx3:SREBP-2; motif: ATGGYAACRTCACGTGAY; match class: 1	TF:M08412_1	false	0.0005014936079729184	3.299734598116706	4420	46	12	62700	TCF19,CCL23,SLC12A7,TRMT112,TFPT,MUC4,SHMT1,HLA-DRB1,UTF1,ARHGEF5,TADA2A,SERPINF2
TF	Factor: Elk-1:OC-2; motif: RCCGGAASCGATCGATNN; match class: 1	TF:M08223_1	false	0.000509052997994352	3.2932370004956377	5958	46	14	62700	ZNHIT2,ACACA,TRMT112,TFPT,TNKS,SHMT1,S100A10,HLA-DRB1,GATA4,RPA4,PPP2R3B,IGBP1,PYCARD,CYFIP1
TF	Factor: SAP-1; motif: NTCGTAAATGCN	TF:M11438	false	0.0005101831318542663	3.2922739045339826	5960	46	14	62700	TNNT3,ZNHIT2,OIP5,VCX3A,TFPT,TNKS,SHMT1,VPS28,HLA-DRB1,UTF1,LAIR1,PPP2R3B,ARHGEF5,CHIC2
TF	Factor: OC-2; motif: TCAATA	TF:M02112	false	0.0005238520168253314	3.2807913797202897	7653	46	16	62700	TCF19,OIP5,HNRNPH1,CCL23,VCX3A,PRPH,VPS28,SLC39A2,HLA-DRB1,RPA4,PPP2R3B,GPR171,CYFIP1,SERPINF2,CHIC2,TMA7
TF	Factor: Fli-1; motif: NNRGGMAGGAAGGRRRGR	TF:M09920	false	0.0005280738382574763	3.277305347720471	9466	46	18	62700	TNNT3,CCL23,SLC12A7,VCX3A,PRPH,TNKS,VPS28,HLA-DRB1,PROP1,UTF1,LAIR1,ARHGEF5,PYCARD,RRN3,CYFIP1,ICOSLG,TADA2A,CHIC2
TF	Factor: COUP-TF1; motif: RRGGTCRNTGACCTN	TF:M11739	false	0.000532521533654536	3.273662825901892	3079	46	10	62700	HNRNPH1,VCX3A,PRPH,TRMT112,TNKS,SHMT1,VPS28,PROP1,PCK2,ICOSLG
TF	Factor: ZXDL; motif: GSGSCNNGGGMRGCNCCGGGS; match class: 1	TF:M12722_1	false	0.0005397850195440161	3.2677791724279786	6819	46	15	62700	HNRNPH1,SLC12A7,ACACA,TRMT112,SHMT1,CDKN1C,GATA4,UTF1,PPP2R3B,PCK2,PYCARD,CYFIP1,ICOSLG,TADA2A,CHIC2
TF	Factor: DEC1; motif: CNCACRTGASC	TF:M03572	false	0.0005397850195440161	3.2677791724279786	6819	46	15	62700	ZNHIT2,TCF19,OIP5,HNRNPH1,SLC12A7,VCX3A,ACACA,TFPT,MUC4,SHMT1,CDKN1C,LAIR1,PCK2,CHIC2,TMA7
TF	Factor: RFX; motif: SHGTTGCSN	TF:M00975	false	0.0005416097340617189	3.2663135389106115	5999	46	14	62700	ZNHIT2,HNRNPH1,CCL23,VCX3A,PRPH,TRMT112,TFPT,TNKS,SHMT1,PROP1,PPP2R3B,ARHGEF5,PYCARD,TADA2A
TF	Factor: ZNF342; motif: TRSTGGACRNT	TF:M12075	false	0.0005443316053582391	3.264136448644181	5215	46	13	62700	ZNHIT2,TCF19,OIP5,ACACA,TRMT112,SLC39A2,S100A10,CDKN1C,CES1,PROP1,IGBP1,PYCARD,CHIC2
TF	Factor: GLI4; motif: RGGCCTTGAATGCCANGCYMA; match class: 1	TF:M10514_1	false	0.0005459865622804792	3.2628180459385834	6005	46	14	62700	TCF19,OIP5,HNRNPH1,VCX3A,PRPH,ACACA,TNKS,CDKN1C,CES1,PROP1,LAIR1,PCK2,CYFIP1,TADA2A
TF	Factor: Dlx-5; motif: NNRGYAATTRNYKNNN	TF:M01388	false	0.0005500407171667587	3.2596051603488134	7691	46	16	62700	TNNT3,OIP5,HNRNPH1,CCL23,TFPT,TNKS,SHMT1,S100A10,HLA-DRB1,CES1,PROP1,RPA4,UTF1,LAIR1,GPR171,RRN3
TF	Factor: MafG; motif: TGCTGACNNNGCR	TF:M11353	false	0.0005542104208114799	3.2563253124434044	1399	46	7	62700	ZNHIT2,TRMT112,SLC39A2,S100A10,RPA4,LAIR1,CYFIP1
TF	Factor: YB-1; motif: CCAMTCNGMR; match class: 1	TF:M03805_1	false	0.0005542104208114799	3.2563253124434044	3766	46	11	62700	TCF19,CCL23,VCX3A,ACACA,S100A10,CDKN1C,GATA4,LAIR1,PCK2,RRN3,TMA7
TF	Factor: C/EBPbeta; motif: NATTGCRYAAYN	TF:M09597	false	0.0005585894558257293	3.252907266486646	3102	46	10	62700	OIP5,HNRNPH1,S100A10,HLA-DRB1,CES1,GATA4,LAIR1,PPP2R3B,GPR171,TADA2A
TF	Factor: MEF-2D; motif: WAAATAR	TF:M02026	false	0.0005690051581577662	3.24488379661143	7717	46	16	62700	ZNHIT2,TCF19,VCX3A,PRPH,ACACA,TRMT112,VPS28,SLC39A2,HLA-DRB1,CES1,RPA4,PPP2R3B,PCK2,GPR171,IGBP1,TADA2A
TF	Factor: Nkx3-2; motif: TRAGTG	TF:M01181	false	0.0005801984257158953	3.2364234539267143	9546	46	18	62700	TNNT3,ZNHIT2,CCL23,VCX3A,PRPH,TNKS,MUC4,SHMT1,VPS28,S100A10,HLA-DRB1,PCK2,GPR171,IGBP1,RRN3,TADA2A,SERPINF2,TMA7
TF	Factor: ELF3; motif: WACCCGGAAGTAN	TF:M03967	false	0.0005864340405470182	3.23178082828396	7738	46	16	62700	TNNT3,ZNHIT2,TCF19,HNRNPH1,ACACA,TRMT112,TNKS,VPS28,CES1,GATA4,PCK2,IGBP1,RRN3,TADA2A,CHIC2,TMA7
TF	Factor: SRY; motif: AAACWAM	TF:M00148	false	0.0005867134218054635	3.231573976639001	9556	46	18	62700	OIP5,HNRNPH1,CCL23,TFPT,VPS28,SLC39A2,HLA-DRB1,RPA4,LAIR1,PPP2R3B,GPR171,ARHGEF5,IGBP1,PYCARD,RRN3,CYFIP1,CHIC2,TMA7
TF	Factor: T-bet; motif: NNGNRGGTGTGRN	TF:M10089	false	0.0005913634263789231	3.2281455384723654	6057	46	14	62700	ZNHIT2,SLC12A7,VCX3A,PRPH,TRMT112,MUC4,VPS28,SLC39A2,S100A10,CES1,PROP1,CYFIP1,ICOSLG,SERPINF2
TF	Factor: Lyl-1; motif: NCAKCTGYTNYCNN; match class: 1	TF:M09977_1	false	0.0005951253307095769	3.2253915641810678	7751	46	16	62700	TNNT3,TCF19,HNRNPH1,PRPH,TNKS,MUC4,VPS28,SLC39A2,S100A10,HLA-DRB1,CES1,PROP1,UTF1,PYCARD,CYFIP1,CHIC2
TF	Factor: E2F-3; motif: NTTTTGGCGCCAAAAN; match class: 1	TF:M11526_1	false	0.0005951253307095769	3.2253915641810678	6889	46	15	62700	TNNT3,ZNHIT2,OIP5,CCL23,SLC12A7,SLC39A2,S100A10,HLA-DRB1,GATA4,RPA4,GPR171,RRN3,TADA2A,SERPINF2,TMA7
TF	Factor: Elk-1:HOXB13; motif: ACCGGAAGTNGTAAAN	TF:M08222	false	0.000601771399848075	3.220568456647981	7759	46	16	62700	TNNT3,ZNHIT2,CCL23,ACACA,TRMT112,TFPT,TNKS,VPS28,SLC39A2,CDKN1C,PCK2,GPR171,IGBP1,RRN3,CHIC2,TMA7
TF	Factor: HSFY1; motif: TTCGAANSRTTCGAA	TF:M04013	false	0.0006027344000093856	3.2198740212284283	971	46	6	62700	RPA4,LAIR1,GPR171,IGBP1,ICOSLG,TADA2A
TF	Factor: ZNF7; motif: NCYYTGYCWNCWCTTR	TF:M12716	false	0.0006027344000093856	3.2198740212284283	1937	46	8	62700	TNNT3,HNRNPH1,VCX3A,MUC4,SHMT1,VPS28,SERPINF2,CHIC2
TF	Factor: AhR; motif: CCYCNRRSTNGCGTGASA	TF:M00139	false	0.0006106188540084901	3.2142297901693015	3814	46	11	62700	OIP5,HNRNPH1,TRMT112,S100A10,RPA4,UTF1,PYCARD,CYFIP1,ICOSLG,TADA2A,TMA7
TF	Factor: TEF-1; motif: GWGGAATGT	TF:M01817	false	0.0006117822073234141	3.2134031579064657	3816	46	11	62700	ACACA,TRMT112,SLC39A2,S100A10,GATA4,PROP1,GPR171,IGBP1,RRN3,CYFIP1,ICOSLG
TF	Factor: LBP-1; motif: NRCCGGTNNNNACCGGYN	TF:M11490	false	0.0006167393633829461	3.209898331848647	6917	46	15	62700	TNNT3,HNRNPH1,PRPH,ACACA,TRMT112,SHMT1,CDKN1C,GATA4,UTF1,PPP2R3B,PCK2,PYCARD,RRN3,ICOSLG,TADA2A
TF	Factor: ER-alpha; motif: AGGTCASMNTGACCY	TF:M09909	false	0.0006199868778167166	3.207617502359971	6921	46	15	62700	TNNT3,HNRNPH1,TNKS,CDKN1C,CES1,GATA4,PROP1,UTF1,LAIR1,ARHGEF5,PYCARD,CYFIP1,ICOSLG,TADA2A,SERPINF2
TF	Factor: PEA3; motif: ACWTCCK	TF:M00655	false	0.0006202748033979553	3.207415860246422	9609	46	18	62700	TNNT3,CCL23,SLC12A7,VCX3A,PRPH,VPS28,S100A10,HLA-DRB1,CES1,PROP1,LAIR1,PCK2,ARHGEF5,PYCARD,RRN3,TADA2A,CHIC2,TMA7
TF	Factor: AR; motif: RGGWACAYNGTGTWCYN; match class: 1	TF:M04453_1	false	0.0006202748033979553	3.207415860246422	3824	46	11	62700	HNRNPH1,VCX3A,TNKS,SLC39A2,PROP1,PPP2R3B,PCK2,IGBP1,ICOSLG,CHIC2,TMA7
TF	Factor: ZNF341; motif: NNGAACAGCCNN	TF:M12466	false	0.0006295797109641379	3.200949276135485	981	46	6	62700	TNNT3,TCF19,CCL23,PRPH,TNKS,ARHGEF5
TF	Factor: STAT3; motif: NGNNATTTCCSGGAARTGNNN; match class: 1	TF:M00225_1	false	0.0006376795750486764	3.19539749329299	1957	46	8	62700	TCF19,SLC12A7,ACACA,SHMT1,PROP1,GPR171,RRN3,TMA7
TF	Factor: Miz-1; motif: NNRGGWGGGGGAGGGGMRR	TF:M10112	false	0.0006433475176296405	3.1915543704366964	8711	46	17	62700	TNNT3,ZNHIT2,HNRNPH1,SLC12A7,PRPH,TRMT112,TNKS,MUC4,CDKN1C,GATA4,PROP1,UTF1,PPP2R3B,PYCARD,CYFIP1,ICOSLG,SERPINF2
TF	Factor: ZNF586; motif: CAGGCCYRGAGG; match class: 1	TF:M10491_1	false	0.0006470554335126563	3.189058511545527	7820	46	16	62700	TNNT3,ZNHIT2,TCF19,HNRNPH1,SLC12A7,ACACA,CDKN1C,HLA-DRB1,GATA4,PROP1,PPP2R3B,PCK2,CYFIP1,ICOSLG,TADA2A,SERPINF2
TF	Factor: FOXJ2; motif: NNNWAAAYAAAYANNNNN	TF:M00422	false	0.0006470554335126563	3.189058511545527	2540	46	9	62700	CCL23,TRMT112,TFPT,TNKS,MUC4,VPS28,LAIR1,GPR171,CHIC2
TF	Factor: rax; motif: NNCRTTAN; match class: 1	TF:M10948_1	false	0.0006470554335126563	3.189058511545527	5325	46	13	62700	TNNT3,ZNHIT2,OIP5,HNRNPH1,VCX3A,PRPH,TRMT112,TFPT,TNKS,RPA4,LAIR1,PCK2,RRN3
TF	Factor: LRF; motif: RCGACCACCNN	TF:M12230	false	0.0006473130900583985	3.1888856105277994	8719	46	17	62700	OIP5,HNRNPH1,CCL23,SLC12A7,TFPT,TNKS,SHMT1,SLC39A2,CDKN1C,GATA4,PROP1,UTF1,LAIR1,PPP2R3B,PCK2,TADA2A,CHIC2
TF	Factor: HOXA6; motif: NYMATTAN	TF:M08772	false	0.0006502837719050032	3.186897083851625	7825	46	16	62700	TNNT3,OIP5,HNRNPH1,CCL23,VCX3A,TFPT,S100A10,HLA-DRB1,CES1,RPA4,UTF1,LAIR1,GPR171,IGBP1,RRN3,CHIC2
TF	Factor: LRF; motif: NGKGGGTSNCN	TF:M07387	false	0.0006563798479405081	3.182844761047624	5335	46	13	62700	ZNHIT2,CCL23,TRMT112,VPS28,S100A10,CDKN1C,GATA4,PROP1,GPR171,ARHGEF5,CYFIP1,TADA2A,CHIC2
TF	Factor: PU.1; motif: NRAAAGAGGAAGTGARA	TF:M09659	false	0.00066005818647526	3.1804177781683265	2549	46	9	62700	TNNT3,OIP5,HNRNPH1,TRMT112,VPS28,S100A10,PROP1,PCK2,CHIC2
TF	Factor: MEF-2C; motif: TATTTWT; match class: 1	TF:M02025_1	false	0.0006648280090752413	3.1772906920961184	7842	46	16	62700	CCL23,VCX3A,TRMT112,TFPT,MUC4,SHMT1,CES1,GATA4,RPA4,LAIR1,PCK2,GPR171,PYCARD,RRN3,CHIC2,TMA7
TF	Factor: ATF-1; motif: NNRTGACGYMA	TF:M09866	false	0.0006673243251667858	3.175663044049033	3185	46	10	62700	VCX3A,TFPT,TNKS,S100A10,HLA-DRB1,LAIR1,PPP2R3B,ARHGEF5,IGBP1,CHIC2
TF	Factor: GEMIN3; motif: NCWGGRARRGRGNGNG	TF:M09727	false	0.0006686950237682572	3.174771908679908	8747	46	17	62700	TNNT3,SLC12A7,VCX3A,PRPH,TRMT112,TFPT,MUC4,VPS28,GATA4,PROP1,LAIR1,PCK2,ARHGEF5,PYCARD,CYFIP1,ICOSLG,CHIC2
TF	Factor: Sp3; motif: GGGGCGGGGSNN	TF:M07615	false	0.0006731246729682648	3.171904490356068	6985	46	15	62700	OIP5,HNRNPH1,SLC12A7,VCX3A,ACACA,TNKS,SHMT1,VPS28,CDKN1C,GATA4,UTF1,PPP2R3B,PCK2,CYFIP1,ICOSLG
TF	Factor: Hey2; motif: NNCACGYGNN; match class: 1	TF:M11052_1	false	0.0006822895771925621	3.1660312630485863	9694	46	18	62700	ZNHIT2,HNRNPH1,SLC12A7,VCX3A,ACACA,TFPT,MUC4,SHMT1,GATA4,RPA4,UTF1,PPP2R3B,RRN3,CYFIP1,ICOSLG,TADA2A,CHIC2,TMA7
TF	Factor: T3R-beta; motif: RTGACCTYACRTGACCTYA	TF:M11819	false	0.0006825819138415857	3.165845223269304	6996	46	15	62700	ZNHIT2,HNRNPH1,CCL23,ACACA,TNKS,MUC4,VPS28,HLA-DRB1,PROP1,LAIR1,GPR171,PYCARD,ICOSLG,TADA2A,SERPINF2
TF	Factor: MECP2; motif: CCGGNNTTWA	TF:M01299	false	0.0006825819138415857	3.165845223269304	5361	46	13	62700	ZNHIT2,TCF19,OIP5,HNRNPH1,ACACA,TRMT112,TFPT,TNKS,SHMT1,RPA4,LAIR1,CYFIP1,TADA2A
TF	Factor: Sp1; motif: NWRGCCMCGCCCMCN	TF:M12151	false	0.0006838920139750004	3.1650124676324327	6998	46	15	62700	TCF19,OIP5,HNRNPH1,ACACA,TNKS,MUC4,SHMT1,VPS28,S100A10,CDKN1C,CES1,GATA4,UTF1,PCK2,ICOSLG
TF	Factor: WT1; motif: SMCNCCNSC	TF:M01118	false	0.0006908326813002563	3.160627125400127	7005	46	15	62700	TCF19,HNRNPH1,SLC12A7,VCX3A,PRPH,MUC4,SLC39A2,GATA4,PROP1,UTF1,RRN3,CYFIP1,ICOSLG,TADA2A,SERPINF2
TF	Factor: Elf-1; motif: NAMCCGGAAGTN	TF:M11447	false	0.0006983400944177143	3.15593302270982	7882	46	16	62700	TNNT3,ZNHIT2,ACACA,TRMT112,TFPT,TNKS,CES1,UTF1,PCK2,ARHGEF5,IGBP1,PYCARD,RRN3,ICOSLG,TADA2A,TMA7
TF	Factor: TFEA; motif: RGTCACGTGA	TF:M10100	false	0.00070069908794313	3.15446844780045	6179	46	14	62700	CCL23,SLC12A7,VCX3A,SHMT1,VPS28,CDKN1C,GATA4,PROP1,RPA4,PPP2R3B,ARHGEF5,SERPINF2,CHIC2,TMA7
TF	Factor: CREB1; motif: TKACGTCAYNN	TF:M09600	false	0.0007188321235120742	3.1433725231708785	5392	46	13	62700	ZNHIT2,HNRNPH1,VCX3A,TFPT,TNKS,S100A10,HLA-DRB1,LAIR1,PPP2R3B,ARHGEF5,IGBP1,CHIC2,TMA7
TF	Factor: NR3C1; motif: NRGWACAYNRTGTWCYN; match class: 1	TF:M04476_1	false	0.0007319536232753713	3.1355164350531592	5403	46	13	62700	TNNT3,ZNHIT2,OIP5,HNRNPH1,VCX3A,TNKS,SLC39A2,PROP1,PPP2R3B,PCK2,IGBP1,CHIC2,TMA7
TF	Factor: STAT1; motif: NTTCCNGGA	TF:M04721	false	0.0007395264473468756	3.131046289913981	7924	46	16	62700	TCF19,SLC12A7,PRPH,ACACA,TRMT112,SHMT1,SLC39A2,S100A10,PROP1,ARHGEF5,IGBP1,PYCARD,RRN3,ICOSLG,TADA2A,TMA7
TF	Factor: NFYA; motif: RRCCAATCAGN	TF:M09816	false	0.000750402856548362	3.1247055214029396	2013	46	8	62700	VCX3A,TFPT,TNKS,SHMT1,CDKN1C,HLA-DRB1,RRN3,TMA7
TF	Factor: Barx-2; motif: TAANTAATTANTKNTN; match class: 1	TF:M01431_1	false	0.0007524192856070646	3.123540081376061	1485	46	7	62700	TNNT3,TFPT,TNKS,SHMT1,PROP1,RPA4,GPR171
TF	Factor: FOSB:JUND; motif: NNTNACTNATN	TF:M08928	false	0.0007550439300712984	3.1220277794535574	6228	46	14	62700	TNNT3,HNRNPH1,CCL23,VCX3A,TFPT,SLC39A2,S100A10,HLA-DRB1,RPA4,GPR171,IGBP1,RRN3,CYFIP1,SERPINF2
TF	Factor: ELF4; motif: NCCGGAARTN	TF:M02056	false	0.0007641595833890952	3.116815935994991	5432	46	13	62700	ZNHIT2,ACACA,TRMT112,TFPT,TNKS,LAIR1,PPP2R3B,ARHGEF5,IGBP1,PYCARD,RRN3,CHIC2,TMA7
TF	Factor: HTF4; motif: CASCTGB	TF:M02018	false	0.0007641595833890952	3.116815935994991	8857	46	17	62700	ZNHIT2,OIP5,SLC12A7,VCX3A,PRPH,TRMT112,VPS28,SLC39A2,CDKN1C,GATA4,RPA4,UTF1,PPP2R3B,RRN3,CYFIP1,ICOSLG,SERPINF2
TF	Factor: Pax-6; motif: CTGACCTGGAACTM	TF:M00979	false	0.0007641595833890952	3.116815935994991	9795	46	18	62700	CCL23,SLC12A7,PRPH,TFPT,TNKS,MUC4,SHMT1,VPS28,HLA-DRB1,GATA4,LAIR1,PCK2,ARHGEF5,IGBP1,RRN3,TADA2A,SERPINF2,TMA7
TF	Factor: MRF4; motif: CASCTGC	TF:M03831	false	0.0007641595833890952	3.116815935994991	8857	46	17	62700	ZNHIT2,OIP5,SLC12A7,VCX3A,PRPH,TRMT112,VPS28,SLC39A2,CDKN1C,GATA4,RPA4,UTF1,PPP2R3B,RRN3,CYFIP1,ICOSLG,SERPINF2
TF	Factor: VDR; motif: NRGGTCANNGRGKTCA	TF:M10106	false	0.0007686648899141276	3.114262955622277	7084	46	15	62700	TCF19,HNRNPH1,SLC12A7,ACACA,TRMT112,SHMT1,CDKN1C,HLA-DRB1,CES1,GATA4,PROP1,GPR171,PYCARD,CHIC2,TMA7
TF	Factor: YY1; motif: NGCCGCCATYTTGN	TF:M12275	false	0.0007686648899141276	3.114262955622277	7084	46	15	62700	TNNT3,OIP5,VCX3A,TNKS,MUC4,SHMT1,VPS28,HLA-DRB1,LAIR1,ARHGEF5,IGBP1,PYCARD,SERPINF2,CHIC2,TMA7
TF	Factor: Sox-3; motif: SNNACAATRK	TF:M11617	false	0.0007860013752126534	3.1045766941046833	3949	46	11	62700	VCX3A,TFPT,SHMT1,VPS28,S100A10,HLA-DRB1,RPA4,PCK2,GPR171,CYFIP1,ICOSLG
TF	Factor: E2F-3:FOXO6; motif: NAATGACACGCGCCCMC; match class: 1	TF:M08209_1	false	0.0007869836869950325	3.1040342698283143	7976	46	16	62700	HNRNPH1,PRPH,ACACA,TRMT112,TFPT,S100A10,CDKN1C,GATA4,UTF1,PPP2R3B,PCK2,PYCARD,CYFIP1,TADA2A,CHIC2,TMA7
TF	Factor: CREB1; motif: NNTGACGTCANN; match class: 1	TF:M09804_1	false	0.0007869836869950325	3.1040342698283143	4682	46	12	62700	ZNHIT2,SLC12A7,TFPT,MUC4,SHMT1,VPS28,S100A10,CES1,PROP1,ARHGEF5,TADA2A,SERPINF2
TF	Factor: CREB1; motif: NNTGACGTCANN	TF:M09804	false	0.0007869836869950325	3.1040342698283143	4682	46	12	62700	ZNHIT2,SLC12A7,TFPT,MUC4,SHMT1,VPS28,S100A10,CES1,PROP1,ARHGEF5,TADA2A,SERPINF2
TF	Factor: Erm:C/EBPdelta; motif: RSCGGAWRTTGCGYAAY	TF:M08458	false	0.0007980303452148398	3.097980594227226	9836	46	18	62700	ZNHIT2,TCF19,HNRNPH1,CCL23,ACACA,TRMT112,TFPT,SHMT1,VPS28,S100A10,HLA-DRB1,CES1,GATA4,ARHGEF5,RRN3,TADA2A,CHIC2,TMA7
TF	Factor: ZXDL; motif: NGGGGWS	TF:M05775	false	0.0007980303452148398	3.097980594227226	7113	46	15	62700	TNNT3,ZNHIT2,SLC12A7,ACACA,TNKS,MUC4,S100A10,CES1,PROP1,RPA4,ARHGEF5,IGBP1,PYCARD,ICOSLG,TADA2A
TF	Factor: NFYB; motif: RGCCAATSRGNRNNNNSNG	TF:M12643	false	0.0007989536638131718	3.097478407336552	2038	46	8	62700	VCX3A,ACACA,TFPT,TNKS,SHMT1,CDKN1C,RRN3,TMA7
TF	Factor: E2F3; motif: NNRGMKGGAR; match class: 1	TF:M12598_1	false	0.0007996507801289938	3.0970996347270496	7116	46	15	62700	TCF19,OIP5,HNRNPH1,SLC12A7,PRPH,MUC4,S100A10,CDKN1C,UTF1,PCK2,ARHGEF5,CYFIP1,ICOSLG,SERPINF2,CHIC2
TF	Factor: E2F-1; motif: NTTTCGCGCS	TF:M00940	false	0.0008081866416601658	3.0924883321923344	8001	46	16	62700	TNNT3,TCF19,OIP5,TRMT112,TFPT,SLC39A2,S100A10,CDKN1C,RPA4,UTF1,PCK2,IGBP1,CYFIP1,TADA2A,SERPINF2,CHIC2
TF	Factor: NFATc1; motif: NTTTCCRTNNAYGGAAAN	TF:M11979	false	0.0008081866416601658	3.0924883321923344	8910	46	17	62700	OIP5,CCL23,SLC12A7,ACACA,TNKS,MUC4,SHMT1,SLC39A2,HLA-DRB1,CES1,PCK2,GPR171,ARHGEF5,PYCARD,CYFIP1,TADA2A,SERPINF2
TF	Factor: Cdx-1; motif: TTTATK; match class: 1	TF:M02086_1	false	0.0008100154551780014	3.0915066946590186	9852	46	18	62700	ZNHIT2,OIP5,VCX3A,TRMT112,TNKS,MUC4,SHMT1,SLC39A2,HLA-DRB1,CES1,RPA4,LAIR1,PPP2R3B,GPR171,IGBP1,PYCARD,RRN3,TMA7
TF	Factor: STAT6; motif: NNYTTCCY	TF:M00500	false	0.0008100154551780014	3.0915066946590186	4702	46	12	62700	TNNT3,OIP5,CCL23,SLC12A7,VCX3A,PRPH,SHMT1,SLC39A2,CES1,PROP1,UTF1,PYCARD
TF	Factor: ZNFPT1; motif: YCNNCNCWGCCNY; match class: 1	TF:M12721_1	false	0.0008181278013270538	3.087178849047814	3285	46	10	62700	TNNT3,TCF19,OIP5,SLC12A7,PRPH,ACACA,LAIR1,PPP2R3B,PCK2,ARHGEF5
TF	Factor: HPX42B; motif: NNYAATTANN; match class: 1	TF:M10679_1	false	0.0008293585503275883	3.081257673594419	337	46	4	62700	CCL23,TNKS,PROP1,LAIR1
TF	Factor: SREBP-1; motif: RTCRCGTGAY; match class: 1	TF:M11081_1	false	0.0008293762477733045	3.0812484064071297	8025	46	16	62700	ZNHIT2,HNRNPH1,SLC12A7,VCX3A,ACACA,TRMT112,MUC4,SHMT1,GATA4,RPA4,UTF1,PPP2R3B,ICOSLG,TADA2A,CHIC2,TMA7
TF	Factor: Sox-10; motif: AACAATGGNCCATTGTT; match class: 1	TF:M11633_1	false	0.0008293762477733045	3.0812484064071297	3292	46	10	62700	TCF19,CCL23,VCX3A,TNKS,HLA-DRB1,CES1,RPA4,GPR171,ARHGEF5,CHIC2
TF	Factor: Erg; motif: NACCGGAARYN; match class: 1	TF:M11392_1	false	0.0008303801676431213	3.0807230318294443	3293	46	10	62700	TNNT3,ZNHIT2,TRMT112,TFPT,UTF1,ARHGEF5,IGBP1,PYCARD,ICOSLG,TMA7
TF	Factor: C/EBPalpha; motif: NGWVTKNKGYAAKNSAYA	TF:M00201	false	0.0008394032521106354	3.0760293525286655	3990	46	11	62700	OIP5,S100A10,HLA-DRB1,CES1,GATA4,RPA4,UTF1,LAIR1,PPP2R3B,GPR171,PYCARD
TF	Factor: E2F-4; motif: NNTTCCCGCCNN; match class: 1	TF:M04823_1	false	0.0008454697917196099	3.0729019049483823	8041	46	16	62700	TCF19,OIP5,HNRNPH1,SLC12A7,PRPH,ACACA,TRMT112,TFPT,CDKN1C,UTF1,PCK2,ARHGEF5,CYFIP1,ICOSLG,SERPINF2,CHIC2
TF	Factor: NKX25; motif: NNANCCACTTRAAWTT	TF:M01414	false	0.000862873703360381	3.0640527662171158	9910	46	18	62700	TNNT3,TCF19,CCL23,PRPH,ACACA,TRMT112,TNKS,MUC4,SHMT1,SLC39A2,S100A10,HLA-DRB1,LAIR1,PPP2R3B,IGBP1,PYCARD,RRN3,TADA2A
TF	Factor: STAT1; motif: NTTCCNGGA; match class: 1	TF:M04721_1	false	0.000864883808842055	3.0630422330763936	2664	46	9	62700	TCF19,SLC12A7,ACACA,TRMT112,SHMT1,PROP1,ARHGEF5,IGBP1,TMA7
TF	Factor: Zic3; motif: NGGGKGGTC; match class: 1	TF:M00450_1	false	0.0008689196520471098	3.061020380382009	8062	46	16	62700	TNNT3,ZNHIT2,OIP5,SLC12A7,VCX3A,TNKS,MUC4,GATA4,PROP1,UTF1,PPP2R3B,PCK2,IGBP1,CYFIP1,ICOSLG,SERPINF2
TF	Factor: IRF-8; motif: NYGAAACYGAAACTN	TF:M11684	false	0.0008773542052623685	3.0568250379512425	4750	46	12	62700	OIP5,SLC12A7,VCX3A,TRMT112,S100A10,CDKN1C,HLA-DRB1,LAIR1,PYCARD,SERPINF2,CHIC2,TMA7
TF	Factor: GR; motif: RGWACATWAYGTWCY; match class: 1	TF:M11846_1	false	0.0008882526075122913	3.051463508942448	4019	46	11	62700	ZNHIT2,HNRNPH1,VCX3A,TNKS,CES1,PROP1,RPA4,PPP2R3B,PCK2,IGBP1,CHIC2
TF	Factor: ZNF462; motif: YYYYCTSCWG	TF:M12707	false	0.0008909939495038351	3.0501252451281298	9939	46	18	62700	CCL23,SLC12A7,VCX3A,PRPH,ACACA,TRMT112,TFPT,SLC39A2,S100A10,PROP1,RPA4,LAIR1,PCK2,IGBP1,PYCARD,CYFIP1,ICOSLG,SERPINF2
TF	Factor: KLF17; motif: NGGGCGG	TF:M05386	false	0.0008932926756736366	3.049006226883874	8085	46	16	62700	TNNT3,ZNHIT2,TCF19,OIP5,SLC12A7,PRPH,ACACA,SHMT1,S100A10,CDKN1C,CES1,UTF1,CYFIP1,ICOSLG,TADA2A,CHIC2
TF	Factor: LKLF; motif: NGGGCGG	TF:M05499	false	0.0008932926756736366	3.049006226883874	8085	46	16	62700	TNNT3,ZNHIT2,TCF19,OIP5,SLC12A7,PRPH,ACACA,SHMT1,S100A10,CDKN1C,CES1,UTF1,CYFIP1,ICOSLG,TADA2A,CHIC2
TF	Factor: GR; motif: RGWACATWATGTWCY	TF:M11847	false	0.000893438657184224	3.048935260462137	5540	46	13	62700	ZNHIT2,OIP5,HNRNPH1,VCX3A,TNKS,SLC39A2,CES1,PROP1,PPP2R3B,PCK2,IGBP1,CHIC2,TMA7
TF	Factor: ERG; motif: MNNSNGGAAG	TF:M08880	false	0.0008982658069611633	3.0465951316901294	2681	46	9	62700	TCF19,CCL23,VPS28,GATA4,LAIR1,PYCARD,ICOSLG,TADA2A,CHIC2
TF	Factor: ETS1; motif: ACCGGAARYN; match class: 1	TF:M03977_1	false	0.0008995664364099486	3.045966756831202	4767	46	12	62700	TNNT3,ZNHIT2,ACACA,TRMT112,TFPT,SHMT1,UTF1,ARHGEF5,IGBP1,PYCARD,ICOSLG,TMA7
TF	Factor: GSX1; motif: NNYMATTANN; match class: 1	TF:M04327_1	false	0.0009047739367746866	3.0434599183367608	5549	46	13	62700	TNNT3,OIP5,CCL23,TFPT,TNKS,S100A10,HLA-DRB1,CES1,PROP1,RPA4,UTF1,LAIR1,GPR171
TF	Factor: HES-1; motif: NNCKYGTGNNN	TF:M07042	false	0.0009127619871197131	3.0396424548386447	4036	46	11	62700	ZNHIT2,HNRNPH1,TRMT112,MUC4,CES1,GATA4,RPA4,UTF1,PPP2R3B,ICOSLG,SERPINF2
TF	Factor: Oct-2; motif: NTATGCGCATAN	TF:M11895	false	0.0009136092563634516	3.0392395089589925	4037	46	11	62700	ZNHIT2,TCF19,HNRNPH1,CCL23,TFPT,S100A10,PCK2,ARHGEF5,PYCARD,CYFIP1,TADA2A
TF	Factor: Elk-1:TBR2; motif: TNRCACCGGAAGN	TF:M08213	false	0.0009158611349852283	3.0381703700891993	6374	46	14	62700	TNNT3,ZNHIT2,VCX3A,TRMT112,TFPT,MUC4,SLC39A2,UTF1,PCK2,ARHGEF5,IGBP1,PYCARD,ICOSLG,TMA7
TF	Factor: ipf1; motif: NVSTAATTAC; match class: 1	TF:M01235_1	false	0.0009158611349852283	3.0381703700891993	1548	46	7	62700	CCL23,TNKS,S100A10,PROP1,RPA4,UTF1,LAIR1
TF	Factor: RORA; motif: CCYTGNCCTN	TF:M12659	false	0.0009158611349852283	3.0381703700891993	8111	46	16	62700	TNNT3,OIP5,CCL23,SLC12A7,PRPH,TNKS,MUC4,SLC39A2,S100A10,CDKN1C,PROP1,UTF1,LAIR1,PCK2,PYCARD,TMA7
TF	Factor: ETV4; motif: NCAGGAAGNN; match class: 1	TF:M12556_1	false	0.0009158611349852283	3.0381703700891993	4041	46	11	62700	TNNT3,TCF19,SLC12A7,SHMT1,VPS28,SLC39A2,S100A10,GATA4,ARHGEF5,CHIC2,TMA7
TF	Factor: Elk-1:ETV7; motif: ANSCGGACGGATDTCCGGNT	TF:M08214	false	0.0009158611349852283	3.0381703700891993	8110	46	16	62700	TCF19,VCX3A,PRPH,S100A10,CES1,GATA4,PROP1,UTF1,LAIR1,PCK2,IGBP1,PYCARD,RRN3,CYFIP1,ICOSLG,CHIC2
TF	Factor: BTEB4; motif: NCCACGCCCM; match class: 1	TF:M12186_1	false	0.0009227586790875274	3.0349118613183306	4045	46	11	62700	ZNHIT2,HNRNPH1,SLC12A7,ACACA,TNKS,CDKN1C,UTF1,PPP2R3B,PCK2,ICOSLG,TADA2A
TF	Factor: ER-alpha; motif: NAGGTCAYSGYGACCTN	TF:M11842	false	0.0009337717082940037	3.0297592885953315	4051	46	11	62700	HNRNPH1,PRPH,TNKS,SHMT1,VPS28,PROP1,UTF1,GPR171,RRN3,ICOSLG,SERPINF2
TF	Factor: MAFA; motif: TCAGCAN	TF:M01709	false	0.0009439676174022484	3.0250429038213533	6397	46	14	62700	ZNHIT2,PRPH,TRMT112,TFPT,SLC39A2,S100A10,GATA4,RPA4,PCK2,IGBP1,PYCARD,CYFIP1,ICOSLG,TADA2A
TF	Factor: ATF-2; motif: NNTGACGTCAN	TF:M07312	false	0.0009499027669228521	3.0223208472901324	4060	46	11	62700	VCX3A,TFPT,TNKS,S100A10,HLA-DRB1,LAIR1,PPP2R3B,ARHGEF5,IGBP1,CHIC2,TMA7
TF	Factor: HLTF; motif: AGSCARAAAGYRGSTGS	TF:M04613	false	0.0009557329897421705	3.019663422868811	8145	46	16	62700	TNNT3,ZNHIT2,TCF19,CCL23,VCX3A,TRMT112,TFPT,MUC4,SLC39A2,CES1,GATA4,LAIR1,PCK2,GPR171,CYFIP1,TADA2A
TF	Factor: PRRX1; motif: NYAATTAN; match class: 1	TF:M04431_1	false	0.0009591745554100024	3.018102350542652	674	46	5	62700	CCL23,VCX3A,CES1,PROP1,LAIR1
TF	Factor: E2F-1; motif: TWSGCGCGAAAAYKR; match class: 1	TF:M00024_1	false	0.0009711572680036634	3.012710435287038	2717	46	9	62700	ZNHIT2,HNRNPH1,TRMT112,S100A10,RPA4,UTF1,PYCARD,TADA2A,TMA7
TF	Factor: BRCA1:USF2; motif: KTNNGTTG	TF:M01082	false	0.0009711572680036634	3.012710435287038	7272	46	15	62700	TNNT3,OIP5,HNRNPH1,VCX3A,TRMT112,TFPT,VPS28,S100A10,HLA-DRB1,CES1,RPA4,UTF1,GPR171,CYFIP1,CHIC2
TF	Factor: SMAD5; motif: CAGACWGN	TF:M08829	false	0.000979593075392438	3.008954293503921	3376	46	10	62700	TNNT3,TCF19,TRMT112,S100A10,CES1,PROP1,LAIR1,IGBP1,TADA2A,SERPINF2
TF	Factor: gsh-1; motif: NTCRTTAN	TF:M10749	false	0.0009871157390419	3.005631923439427	5611	46	13	62700	ZNHIT2,TCF19,OIP5,HNRNPH1,CCL23,VCX3A,PRPH,TRMT112,TNKS,S100A10,GATA4,RPA4,CYFIP1
TF	Factor: Gbx2; motif: NTCRTTAN	TF:M10572	false	0.0009871157390419	3.005631923439427	5611	46	13	62700	ZNHIT2,TCF19,OIP5,HNRNPH1,CCL23,VCX3A,PRPH,TRMT112,TNKS,S100A10,GATA4,RPA4,CYFIP1
TF	Factor: Msx-1; motif: NTCRTTAN	TF:M10566	false	0.0009871157390419	3.005631923439427	5611	46	13	62700	ZNHIT2,TCF19,OIP5,HNRNPH1,CCL23,VCX3A,PRPH,TRMT112,TNKS,S100A10,GATA4,RPA4,CYFIP1
TF	Factor: EAR2; motif: YGNNCTTTGNCCTK	TF:M01728	false	0.0009871157390419	3.005631923439427	6432	46	14	62700	TCF19,CCL23,SLC12A7,VCX3A,TNKS,SLC39A2,S100A10,GATA4,LAIR1,GPR171,IGBP1,RRN3,CHIC2,TMA7
TF	Factor: ELK1; motif: NACTTCCGSCGGAAGYN; match class: 1	TF:M03971_1	false	0.0009907297047455023	3.004044815493713	7290	46	15	62700	TCF19,OIP5,HNRNPH1,SLC12A7,VCX3A,TRMT112,TNKS,CDKN1C,HLA-DRB1,GATA4,ARHGEF5,CYFIP1,ICOSLG,CHIC2,TMA7
TF	Factor: MyoD; motif: CGNCAGSTGTTN	TF:M11183	false	0.001013170967170528	2.9943172635896294	3393	46	10	62700	TNNT3,OIP5,HNRNPH1,TNKS,CDKN1C,HLA-DRB1,PPP2R3B,PCK2,IGBP1,PYCARD
TF	Factor: C/EBPbeta; motif: ATTGCGYAAT	TF:M07413	false	0.0010192676501739521	2.9917117593393496	3396	46	10	62700	ZNHIT2,OIP5,HNRNPH1,S100A10,CES1,GATA4,PPP2R3B,GPR171,ICOSLG,TADA2A
TF	Factor: MEF-2C; motif: CCAWATWTRG	TF:M11692	false	0.0010197029647072383	2.9915263180179386	1096	46	6	62700	TCF19,HNRNPH1,CES1,GPR171,RRN3,SERPINF2
TF	Factor: NKX2B; motif: NNNRCCACTTGARANNN	TF:M01372	false	0.001021672615544308	2.9906882470979745	3398	46	10	62700	PRPH,ACACA,TNKS,MUC4,SLC39A2,HLA-DRB1,LAIR1,GPR171,IGBP1,RRN3
TF	Factor: ZNF511; motif: GGRRGRGGCWGNG; match class: 1	TF:M09738_1	false	0.0010249414353809081	2.989300949259489	4851	46	12	62700	SLC12A7,VCX3A,VPS28,PROP1,RPA4,PPP2R3B,PCK2,ARHGEF5,CYFIP1,ICOSLG,CHIC2,TMA7
TF	Factor: ELF5; motif: ANSMGGAAGTN	TF:M03969	false	0.0010265520813665004	2.988619012122614	3401	46	10	62700	TNNT3,ZNHIT2,TRMT112,TNKS,UTF1,PCK2,IGBP1,RRN3,CHIC2,TMA7
TF	Factor: E2F-4; motif: NTTTCSCGCC; match class: 1	TF:M07380_1	false	0.0010276629605067056	2.988149296228369	8209	46	16	62700	ZNHIT2,TCF19,OIP5,HNRNPH1,TRMT112,TFPT,MUC4,SHMT1,CDKN1C,UTF1,PPP2R3B,PCK2,ARHGEF5,CYFIP1,ICOSLG,CHIC2
TF	Factor: MEF-2B1; motif: CCNWATWNRG	TF:M11697	false	0.0010285752474829633	2.9877639311241144	1099	46	6	62700	TCF19,HNRNPH1,CES1,GPR171,RRN3,SERPINF2
TF	Factor: AP-2rep; motif: NGGGGCGGGGC	TF:M09967	false	0.0010570988958301041	2.9758843808059448	4121	46	11	62700	HNRNPH1,SLC12A7,ACACA,TNKS,SHMT1,CDKN1C,GATA4,UTF1,PPP2R3B,PCK2,ICOSLG
TF	Factor: ARP-1; motif: TGARCCYTTGAMCCCW	TF:M00155	false	0.0010578969109231442	2.975556651014025	5658	46	13	62700	TCF19,SLC12A7,ACACA,TRMT112,TNKS,SHMT1,HLA-DRB1,GATA4,PROP1,RPA4,ICOSLG,SERPINF2,CHIC2
TF	Factor: OVOL; motif: ANRTAACGG	TF:M08894	false	0.0010587266881892548	2.9752161391662946	8233	46	16	62700	HNRNPH1,CCL23,VCX3A,PRPH,ACACA,TFPT,TNKS,VPS28,GATA4,PROP1,PCK2,GPR171,IGBP1,TADA2A,CHIC2,TMA7
TF	Factor: Nkx3A; motif: NNNNAAGTACTTAAANN	TF:M01383	false	0.0010823449046079672	2.965634323056526	2765	46	9	62700	TCF19,CCL23,TNKS,SLC39A2,HLA-DRB1,PROP1,IGBP1,TADA2A,CHIC2
TF	Factor: CTCF; motif: NNNNANASYGCCMYCTAGTGG	TF:M04689	false	0.0010849819312024676	2.9645774942987737	5675	46	13	62700	ZNHIT2,CCL23,SLC12A7,VCX3A,MUC4,CDKN1C,CES1,UTF1,LAIR1,PCK2,IGBP1,SERPINF2,TMA7
TF	Factor: Brn-3c; motif: NNTTATTAATKANKNC	TF:M01408	false	0.001096208742582928	2.960106738625447	4892	46	12	62700	TNNT3,TCF19,OIP5,CCL23,VCX3A,HLA-DRB1,GATA4,RPA4,GPR171,IGBP1,RRN3,TADA2A
TF	Factor: WT1; motif: NGCGGGGGGGTSMMCYN	TF:M05327	false	0.0010997149425848144	2.958719873847251	5684	46	13	62700	TNNT3,TCF19,SLC12A7,VCX3A,CDKN1C,UTF1,PCK2,ARHGEF5,CYFIP1,TADA2A,SERPINF2,CHIC2,TMA7
TF	Factor: CEBPD; motif: NRTTGCNCAAYN; match class: 1	TF:M12587_1	false	0.001105645906163762	2.956383937788513	370	46	4	62700	CES1,GATA4,GPR171,TADA2A
TF	Factor: hoxa9; motif: RTCGTWANNN	TF:M10785	false	0.0011067837048995013	2.955937243571856	5689	46	13	62700	TNNT3,OIP5,VCX3A,TRMT112,VPS28,S100A10,CDKN1C,HLA-DRB1,RPA4,LAIR1,IGBP1,RRN3,CYFIP1
TF	Factor: p53; motif: NGRCWTGYCY	TF:M00272	false	0.0011103863445848434	2.9545258877645053	4151	46	11	62700	OIP5,VCX3A,PRPH,S100A10,CDKN1C,HLA-DRB1,GATA4,PROP1,LAIR1,ICOSLG,TMA7
TF	Factor: A-Myb:Elf-1; motif: NMCCGGAACCGTTA; match class: 1	TF:M08390_1	false	0.0011103863445848434	2.9545258877645053	4902	46	12	62700	HNRNPH1,VCX3A,ACACA,TRMT112,TNKS,SLC39A2,S100A10,CES1,GATA4,LAIR1,CYFIP1,TMA7
TF	Factor: Egr-1; motif: NGCGTGCGY; match class: 1	TF:M04950_1	false	0.0011103863445848434	2.9545258877645053	5693	46	13	62700	ZNHIT2,HNRNPH1,TRMT112,MUC4,SHMT1,GATA4,PROP1,UTF1,PPP2R3B,RRN3,ICOSLG,TADA2A,CHIC2
TF	Factor: ipf1; motif: YTAATKRC; match class: 1	TF:M10744_1	false	0.0011103863445848434	2.9545258877645053	371	46	4	62700	CCL23,TNKS,PROP1,LAIR1
TF	Factor: GATA-3; motif: MGATAACGATCT	TF:M12194	false	0.0011142677791586245	2.953010427621968	3444	46	10	62700	VCX3A,TNKS,SHMT1,S100A10,HLA-DRB1,RPA4,PCK2,GPR171,CYFIP1,TADA2A
TF	Factor: Sox-4; motif: NYCTTTGTYYYN	TF:M10069	false	0.001115058546316418	2.9527023293201813	7386	46	15	62700	TNNT3,HNRNPH1,SLC12A7,TNKS,SLC39A2,S100A10,CDKN1C,HLA-DRB1,RPA4,LAIR1,GPR171,IGBP1,PYCARD,RRN3,TMA7
TF	Factor: MAZ; motif: GGGGGAGGGGGNGRGRRRGNRG; match class: 1	TF:M09984_1	false	0.001128357387135283	2.9475533235105154	5706	46	13	62700	HNRNPH1,SLC12A7,PRPH,ACACA,TFPT,TNKS,CDKN1C,GATA4,UTF1,PPP2R3B,ARHGEF5,ICOSLG,SERPINF2
TF	Factor: ER-beta; motif: ANNSTGACCYRGNN	TF:M03821	false	0.001128357387135283	2.9475533235105154	6534	46	14	62700	ZNHIT2,OIP5,HNRNPH1,CCL23,VCX3A,PRPH,GATA4,PROP1,LAIR1,PCK2,ARHGEF5,RRN3,CYFIP1,SERPINF2
TF	Factor: CREB1; motif: NNNNACGTCANN	TF:M03544	false	0.0011295467547480218	2.9470957878433803	4163	46	11	62700	VCX3A,TFPT,TNKS,S100A10,HLA-DRB1,LAIR1,PPP2R3B,ARHGEF5,IGBP1,CHIC2,TMA7
TF	Factor: MAF; motif: GCTGAGTCAN	TF:M07296	false	0.0011314061605812856	2.946381460827028	5709	46	13	62700	ZNHIT2,OIP5,CCL23,VCX3A,PRPH,SHMT1,VPS28,SLC39A2,S100A10,CES1,GATA4,RPA4,SERPINF2
TF	Factor: Erg; motif: NACAGGAARTN	TF:M11390	false	0.0011437060626279735	2.9416855767504084	2793	46	9	62700	SLC12A7,VCX3A,TRMT112,TFPT,TNKS,VPS28,SLC39A2,S100A10,GPR171
TF	Factor: PSF; motif: KWATCCGN	TF:M07612	false	0.001150701050394105	2.9390374904690812	5720	46	13	62700	ZNHIT2,TCF19,HNRNPH1,TFPT,TNKS,GATA4,PROP1,UTF1,LAIR1,PPP2R3B,CYFIP1,TADA2A,SERPINF2
TF	Factor: ATF-1; motif: CYYTGACGTCA	TF:M00691	false	0.0011530339816365677	2.938157893208532	4929	46	12	62700	SLC12A7,VCX3A,PRPH,TFPT,TNKS,PROP1,UTF1,LAIR1,PPP2R3B,ICOSLG,TADA2A,CHIC2
TF	Factor: GSX1; motif: NNYMATTANN	TF:M04327	false	0.0011580627435355522	2.9362679100100717	5725	46	13	62700	TNNT3,OIP5,CCL23,TFPT,TNKS,S100A10,HLA-DRB1,CES1,PROP1,RPA4,UTF1,LAIR1,GPR171
TF	Factor: NF-Y; motif: RGCCAATCRGN	TF:M07302	false	0.0011645328498202144	2.933848256125067	1626	46	7	62700	TCF19,TFPT,TNKS,CDKN1C,HLA-DRB1,RRN3,TMA7
TF	Factor: Elk-1; motif: RCCGGAAGTGN	TF:M09904	false	0.0011749894414930862	2.9299660359640685	8326	46	16	62700	TNNT3,ZNHIT2,ACACA,TRMT112,TFPT,TNKS,VPS28,UTF1,PCK2,ARHGEF5,IGBP1,RRN3,ICOSLG,TADA2A,CHIC2,TMA7
TF	Factor: CHOP10; motif: NTTKCANCANN	TF:M12588	false	0.0011757910588408452	2.929669846673597	2806	46	9	62700	TCF19,HLA-DRB1,PROP1,RPA4,UTF1,LAIR1,IGBP1,PYCARD,CYFIP1
TF	Factor: HMGIY; motif: NNKKNAWTTTNYTNN	TF:M01010	false	0.001185588963162083	2.9260658522629552	8334	46	16	62700	ZNHIT2,TCF19,CCL23,TNKS,SHMT1,SLC39A2,S100A10,HLA-DRB1,RPA4,LAIR1,PPP2R3B,GPR171,RRN3,TADA2A,CHIC2,TMA7
TF	Factor: NF-1C; motif: NTTGGCNNNNTGCCARN; match class: 1	TF:M11728_1	false	0.0011921345076484633	2.923674740708312	1137	46	6	62700	TNNT3,ACACA,CES1,RPA4,IGBP1,SERPINF2
TF	Factor: MyoD; motif: YGNCAGSTGTYN	TF:M11185	false	0.0011963858367225917	2.9221287369560263	1138	46	6	62700	TNNT3,HNRNPH1,TNKS,VPS28,HLA-DRB1,PPP2R3B
TF	Factor: CREB1; motif: NRTGACGYN	TF:M11217	false	0.0011986451890383927	2.9213093533873455	2815	46	9	62700	HNRNPH1,VCX3A,TNKS,S100A10,HLA-DRB1,LAIR1,PPP2R3B,ARHGEF5,CHIC2
TF	Factor: EMX1; motif: NNTAATKANN; match class: 1	TF:M07988_1	false	0.0011991021676080612	2.9211438119486215	1636	46	7	62700	TNNT3,CCL23,TNKS,CES1,PROP1,LAIR1,GPR171
TF	Factor: SPIB; motif: NNTCACTTCCTCTTTN	TF:M12498	false	0.0012020244043005053	2.920086714907778	2199	46	8	62700	TNNT3,HNRNPH1,PRPH,TRMT112,S100A10,PROP1,TADA2A,CHIC2
TF	Factor: NKX6-3; motif: SYCATTAWN	TF:M10659	false	0.0012020244043005053	2.920086714907778	1637	46	7	62700	TNNT3,ZNHIT2,TCF19,VCX3A,TRMT112,GATA4,LAIR1
TF	Factor: RUNX2; motif: WRACCGCANWAACCGCAN; match class: 1	TF:M04107_1	false	0.0012146863859660928	2.9155358359960233	6592	46	14	62700	ZNHIT2,TCF19,PRPH,TRMT112,CDKN1C,CES1,PROP1,UTF1,LAIR1,PCK2,CYFIP1,ICOSLG,CHIC2,TMA7
TF	Factor: SPI1; motif: AAAAAGCGGAAGTW	TF:M03994	false	0.0012204949346440515	2.9134640186726037	2205	46	8	62700	TCF19,CCL23,VCX3A,TNKS,SLC39A2,PROP1,PCK2,PYCARD
TF	Factor: GKLF; motif: NNRRGRRNGNSNNN; match class: 1	TF:M07040_1	false	0.0012204949346440515	2.9134640186726037	8362	46	16	62700	SLC12A7,PRPH,ACACA,TFPT,SLC39A2,S100A10,CDKN1C,GATA4,PROP1,PPP2R3B,PCK2,ARHGEF5,CYFIP1,ICOSLG,SERPINF2,CHIC2
TF	Factor: RAR-gamma; motif: RGGTCANNNTGNCCNNNN	TF:M10045	false	0.0012282158328447165	2.910725308457862	7468	46	15	62700	HNRNPH1,CCL23,VCX3A,PRPH,MUC4,SHMT1,S100A10,GATA4,PROP1,LAIR1,PCK2,GPR171,ARHGEF5,CYFIP1,SERPINF2
TF	Factor: JUND:FRA-1; motif: RTGACGTMAY	TF:M08930	false	0.0012297797341038828	2.9101726680968465	5771	46	13	62700	ZNHIT2,HNRNPH1,CCL23,SLC12A7,VCX3A,TFPT,SHMT1,SLC39A2,HLA-DRB1,PPP2R3B,ARHGEF5,IGBP1,CHIC2
TF	Factor: c-Myc; motif: CACGTGGC	TF:M03867	false	0.0012297797341038828	2.9101726680968465	7471	46	15	62700	ZNHIT2,OIP5,SLC12A7,VCX3A,ACACA,TRMT112,SHMT1,SLC39A2,S100A10,GATA4,RPA4,UTF1,PPP2R3B,ICOSLG,TMA7
TF	Factor: ipf1; motif: NVSTAATTAC	TF:M01235	false	0.0012297797341038828	2.9101726680968465	3499	46	10	62700	OIP5,CCL23,TFPT,TNKS,S100A10,CES1,PROP1,RPA4,UTF1,LAIR1
TF	Factor: Barx-2; motif: TAANTAATTANTKNTN	TF:M01431	false	0.0012443583915919382	2.905054519103139	2214	46	8	62700	TNNT3,CCL23,TFPT,TNKS,SHMT1,PROP1,RPA4,GPR171
TF	Factor: HoxA5; motif: NYMATTAN	TF:M10706	false	0.0012455840561399023	2.9046269595076764	3511	46	10	62700	OIP5,CCL23,TFPT,S100A10,CES1,PROP1,RPA4,UTF1,LAIR1,GPR171
TF	Factor: HoxA5; motif: GYMATTAS; match class: 1	TF:M10705_1	false	0.0012455840561399023	2.9046269595076764	3511	46	10	62700	OIP5,CCL23,TFPT,S100A10,CES1,PROP1,RPA4,UTF1,LAIR1,GPR171
TF	Factor: HoxA5; motif: GYMATTAS	TF:M10705	false	0.0012455840561399023	2.9046269595076764	3511	46	10	62700	OIP5,CCL23,TFPT,S100A10,CES1,PROP1,RPA4,UTF1,LAIR1,GPR171
TF	Factor: EMX1; motif: NNTAATKANN	TF:M07988	false	0.0012455840561399023	2.9046269595076764	3509	46	10	62700	TNNT3,CCL23,TNKS,S100A10,CES1,PROP1,RPA4,UTF1,LAIR1,GPR171
TF	Factor: HoxA5; motif: NYAATTAN	TF:M10703	false	0.0012455840561399023	2.9046269595076764	3511	46	10	62700	OIP5,CCL23,TFPT,S100A10,CES1,PROP1,RPA4,UTF1,LAIR1,GPR171
TF	Factor: PEA3; motif: NNCAGGAARNN; match class: 1	TF:M09915_1	false	0.0012455840561399023	2.9046269595076764	5784	46	13	62700	TNNT3,TCF19,SLC12A7,VCX3A,TNKS,SHMT1,VPS28,SLC39A2,S100A10,GATA4,ARHGEF5,CHIC2,TMA7
TF	Factor: c-Ets-1(p54); motif: NCMGGAWGYN; match class: 1	TF:M00032_1	false	0.001250035762768215	2.90307756191137	2220	46	8	62700	TNNT3,ZNHIT2,SLC12A7,TRMT112,VPS28,IGBP1,RRN3,TMA7
TF	Factor: COUP-TF1; motif: RAGGTCANYGACCTY; match class: 1	TF:M11743_1	false	0.001250035762768215	2.90307756191137	4992	46	12	62700	HNRNPH1,VCX3A,PRPH,TRMT112,TNKS,SHMT1,VPS28,PROP1,RPA4,PCK2,IGBP1,ICOSLG
TF	Factor: Ipf1; motif: NNNNTAATKR	TF:M04614	false	0.001250035762768215	2.90307756191137	1655	46	7	62700	TNNT3,CCL23,TNKS,CES1,PROP1,UTF1,LAIR1
TF	Factor: Elk-1; motif: NRSCGGAAGNN	TF:M11434	false	0.0012513749531381287	2.9026125418810804	8397	46	16	62700	TNNT3,ZNHIT2,OIP5,HNRNPH1,TRMT112,TFPT,TNKS,UTF1,PCK2,ARHGEF5,IGBP1,PYCARD,RRN3,ICOSLG,TADA2A,TMA7
TF	Factor: RFX1; motif: NNGTNRCNATRGYAACNN	TF:M00281	false	0.0012527849329274387	2.9021234784548904	4995	46	12	62700	TNNT3,ZNHIT2,HNRNPH1,SLC12A7,TNKS,VPS28,SLC39A2,PROP1,UTF1,LAIR1,PCK2,CHIC2
TF	Factor: alx3; motif: NYAATTAN	TF:M10873	false	0.0012664535963792685	2.8974107183926794	3522	46	10	62700	HNRNPH1,CCL23,VCX3A,TNKS,S100A10,HLA-DRB1,CES1,PROP1,UTF1,LAIR1
TF	Factor: NFYA; motif: NNRGCCAATSRGMRSSNNSN	TF:M12642	false	0.0012664535963792685	2.8974107183926794	2849	46	9	62700	TCF19,VCX3A,ACACA,TFPT,TNKS,SHMT1,CDKN1C,RRN3,TMA7
TF	Factor: Dlx-7; motif: NTCRTTAN	TF:M10600	false	0.001272540458681009	2.8953284009734577	7511	46	15	62700	TNNT3,ZNHIT2,TCF19,OIP5,VCX3A,ACACA,TRMT112,GATA4,RPA4,LAIR1,GPR171,IGBP1,RRN3,CYFIP1,TADA2A
TF	Factor: AR; motif: GGTACANNRTGTTCT	TF:M00481	false	0.001285952428830496	2.8907750969472117	5012	46	12	62700	ZNHIT2,OIP5,HNRNPH1,VCX3A,TNKS,SLC39A2,PROP1,PPP2R3B,PCK2,IGBP1,ICOSLG,CHIC2
TF	Factor: NF-1A; motif: NGCCARN	TF:M03554	false	0.0012917095930915392	2.8888351150517773	5015	46	12	62700	ZNHIT2,VCX3A,PRPH,CES1,PROP1,RPA4,LAIR1,GPR171,PYCARD,CYFIP1,ICOSLG,SERPINF2
TF	Factor: FOSB:JUND; motif: NNTNACTNATN; match class: 1	TF:M08928_1	false	0.0012930860112960229	2.8883725864971126	1667	46	7	62700	TNNT3,CCL23,VCX3A,RPA4,GPR171,IGBP1,RRN3
TF	Factor: TIEG1; motif: NCCCNSNCCCCGCCCCC; match class: 1	TF:M12351_1	false	0.001295701912490569	2.8874949002021313	8430	46	16	62700	TCF19,HNRNPH1,SLC12A7,VCX3A,PRPH,ACACA,TRMT112,TNKS,CDKN1C,GATA4,UTF1,PPP2R3B,PCK2,ARHGEF5,CYFIP1,ICOSLG
TF	Factor: NOTO; motif: NYMATTAN; match class: 1	TF:M10667_1	false	0.001295701912490569	2.8874949002021313	2236	46	8	62700	CCL23,VCX3A,TNKS,S100A10,CES1,PROP1,UTF1,LAIR1
TF	Factor: DEC; motif: SCCCAMGTGAAGN; match class: 1	TF:M00997_1	false	0.0013051769068942079	2.884330618991687	2864	46	9	62700	TCF19,SLC12A7,VCX3A,ACACA,SHMT1,PYCARD,CYFIP1,TADA2A,SERPINF2
TF	Factor: ARP-1; motif: TGARCCYTTGAMCCCW; match class: 1	TF:M00155_1	false	0.0013082465560921473	2.8833103998500174	1167	46	6	62700	TCF19,TRMT112,TNKS,SHMT1,PROP1,CHIC2
TF	Factor: YY1; motif: NNNCGGCCATCTTGNCTSNW	TF:M00069	false	0.0013131045596846372	2.8817006906004816	8442	46	16	62700	TNNT3,OIP5,HNRNPH1,SLC12A7,VCX3A,PRPH,TNKS,VPS28,HLA-DRB1,LAIR1,GPR171,IGBP1,PYCARD,SERPINF2,CHIC2,TMA7
TF	Factor: GSH2; motif: SYMATTAR	TF:M10748	false	0.001321376084440406	2.8789735577438007	1675	46	7	62700	CCL23,S100A10,PROP1,RPA4,UTF1,LAIR1,GPR171
TF	Factor: ZNF300; motif: SWGGGGGSN; match class: 1	TF:M07486_1	false	0.001321376084440406	2.8789735577438007	7544	46	15	62700	TNNT3,HNRNPH1,SLC12A7,PRPH,TFPT,TNKS,S100A10,CDKN1C,PROP1,UTF1,PPP2R3B,PCK2,CYFIP1,ICOSLG,CHIC2
TF	Factor: Tax/CREB; motif: GGGGGTTGACGYANA	TF:M00114	false	0.0013281205919599337	2.8767624896931454	6676	46	14	62700	ZNHIT2,OIP5,TNKS,MUC4,VPS28,CDKN1C,RPA4,PPP2R3B,PCK2,ARHGEF5,IGBP1,ICOSLG,TADA2A,TMA7
TF	Factor: Fli-1; motif: NACCGGAARTN; match class: 1	TF:M11400_1	false	0.0013548026909377038	2.8681239494216832	4283	46	11	62700	TNNT3,ZNHIT2,ACACA,TRMT112,TFPT,UTF1,ARHGEF5,IGBP1,PYCARD,ICOSLG,TMA7
TF	Factor: SALL2; motif: GGGTGGG; match class: 1	TF:M04595_1	false	0.0013632928376474667	2.8654108469427233	7570	46	15	62700	ZNHIT2,TCF19,HNRNPH1,SLC12A7,PRPH,TFPT,MUC4,VPS28,S100A10,CDKN1C,PCK2,PYCARD,ICOSLG,SERPINF2,TMA7
TF	Factor: p300; motif: CTGNCTYMAN; match class: 1	TF:M07266_1	false	0.0013632928376474667	2.8654108469427233	2257	46	8	62700	SLC12A7,MUC4,SLC39A2,CES1,RPA4,PCK2,GPR171,SERPINF2
TF	Factor: Elk-1; motif: NNCCGGAAGTN; match class: 1	TF:M11435_1	false	0.0013632928376474667	2.8654108469427233	5857	46	13	62700	ZNHIT2,HNRNPH1,TRMT112,TFPT,TNKS,UTF1,PCK2,ARHGEF5,IGBP1,RRN3,CYFIP1,TADA2A,TMA7
TF	Factor: Myogenin; motif: CGACAGCTGTYN	TF:M11191	false	0.0013710013974854239	2.862962102526389	157	46	3	62700	TNNT3,HNRNPH1,HLA-DRB1
TF	Factor: STAT; motif: TTCCCGKAA	TF:M00223	false	0.0013791832826345507	2.8603780156605803	3570	46	10	62700	TNNT3,TCF19,SLC12A7,SHMT1,SLC39A2,PROP1,RPA4,PYCARD,SERPINF2,TMA7
TF	Factor: SP1; motif: NCCCCKCCCCC	TF:M07226	false	0.0013809603360585697	2.859818795047923	8488	46	16	62700	OIP5,HNRNPH1,SLC12A7,VCX3A,PRPH,ACACA,TNKS,SHMT1,CDKN1C,GATA4,UTF1,PPP2R3B,PCK2,CYFIP1,ICOSLG,SERPINF2
TF	Factor: MEF-2B1; motif: CCNWATWWRG	TF:M11696	false	0.0013921954525390747	2.8562997891504436	2266	46	8	62700	TCF19,HNRNPH1,CES1,GPR171,ARHGEF5,RRN3,TADA2A,SERPINF2
TF	Factor: CLOCK; motif: CNGNCACGTGNNNM	TF:M09884	false	0.0013989801628336688	2.8541884436446656	8499	46	16	62700	TNNT3,ZNHIT2,CCL23,SLC12A7,VCX3A,PRPH,ACACA,SHMT1,HLA-DRB1,GATA4,RPA4,PPP2R3B,CYFIP1,ICOSLG,SERPINF2,CHIC2
TF	Factor: ATF-1; motif: NNNTGACGTNNN	TF:M07034	false	0.001399735249909689	2.853954100304907	4304	46	11	62700	VCX3A,TFPT,TNKS,S100A10,HLA-DRB1,LAIR1,PPP2R3B,ARHGEF5,IGBP1,CHIC2,TMA7
TF	Factor: IRF-2; motif: NAANYGAAASYR	TF:M08775	false	0.0014094205387974353	2.8509594040311743	8506	46	16	62700	ZNHIT2,TCF19,OIP5,SLC12A7,VCX3A,TRMT112,SHMT1,SLC39A2,S100A10,CDKN1C,HLA-DRB1,CES1,IGBP1,PYCARD,SERPINF2,CHIC2
TF	Factor: Sp1; motif: GGGGCGGGGT; match class: 1	TF:M00008_1	false	0.0014140974648087226	2.8495206563312983	5079	46	12	62700	OIP5,HNRNPH1,SLC12A7,ACACA,TNKS,CDKN1C,GATA4,UTF1,PPP2R3B,ARHGEF5,CYFIP1,ICOSLG
TF	Factor: Elf-1; motif: NANCAGGAAGTR	TF:M11445	false	0.0014140974648087226	2.8495206563312983	1699	46	7	62700	TNNT3,CCL23,VCX3A,S100A10,PROP1,TADA2A,CHIC2
TF	Factor: BEN; motif: CWGCGAYA	TF:M01241	false	0.0014167596570104318	2.8487038184097426	7605	46	15	62700	ZNHIT2,TCF19,OIP5,HNRNPH1,SLC12A7,VCX3A,PRPH,TRMT112,CDKN1C,GATA4,RPA4,UTF1,LAIR1,IGBP1,RRN3
TF	Factor: HIF-1alpha; motif: NCACGT	TF:M02012	false	0.0014283558300438944	2.8451635882361863	6735	46	14	62700	TNNT3,ZNHIT2,TCF19,HNRNPH1,SHMT1,S100A10,GATA4,RPA4,LAIR1,PPP2R3B,PYCARD,RRN3,CHIC2,TMA7
TF	Factor: MZF-1; motif: NRNRGGGAWTNRN	TF:M09995	false	0.0014291173776082315	2.8449320998625818	1703	46	7	62700	HNRNPH1,ACACA,CES1,GATA4,PROP1,RRN3,CHIC2
TF	Factor: ELF1; motif: AACCCGGAAGTR	TF:M03966	false	0.0014453869354872182	2.8400158750860163	6744	46	14	62700	TNNT3,ZNHIT2,TCF19,ACACA,TRMT112,TNKS,VPS28,UTF1,PCK2,IGBP1,RRN3,TADA2A,CHIC2,TMA7
TF	Factor: ERF:FOXI1; motif: RNAAACMGGAARTN	TF:M08239	false	0.0014468070867035656	2.839589372658057	2283	46	8	62700	ZNHIT2,TCF19,ACACA,TRMT112,TFPT,SHMT1,S100A10,IGBP1
TF	Factor: MATH1; motif: AACAGCTGTY	TF:M11102	false	0.0014519631962971236	2.8380443917954596	161	46	3	62700	TNNT3,HNRNPH1,HLA-DRB1
TF	Factor: Fli-1:E2A; motif: NCCGGAWRCASCTGN	TF:M08472	false	0.0014586639454849213	2.8360447515830347	8539	46	16	62700	TNNT3,ZNHIT2,CCL23,VCX3A,PRPH,TRMT112,TNKS,VPS28,SLC39A2,PROP1,RPA4,UTF1,PPP2R3B,PYCARD,CYFIP1,SERPINF2
TF	Factor: BDP1; motif: GGWNTYGAACYC	TF:M01796	false	0.0014603899109128693	2.835531176030447	409	46	4	62700	TFPT,CES1,PPP2R3B,RRN3
TF	Factor: COUP-TF,; motif: TGAMCTTTGMMCYT	TF:M00158	false	0.001464720514359044	2.8342452358226145	2290	46	8	62700	CCL23,SHMT1,S100A10,GPR171,ARHGEF5,RRN3,SERPINF2,TMA7
TF	Factor: c-Myc:Max; motif: NNNNNNNCACGTGNNNNNNN; match class: 1	TF:M00615_1	false	0.001464720514359044	2.8342452358226145	6757	46	14	62700	ZNHIT2,SLC12A7,VCX3A,ACACA,SHMT1,GATA4,PROP1,RPA4,PPP2R3B,PYCARD,ICOSLG,TADA2A,CHIC2,TMA7
TF	Factor: c-Myc:Max; motif: NNNNNNNCACGTGNNNNNNN	TF:M00615	false	0.001464720514359044	2.8342452358226145	6757	46	14	62700	ZNHIT2,SLC12A7,VCX3A,ACACA,SHMT1,GATA4,PROP1,RPA4,PPP2R3B,PYCARD,ICOSLG,TADA2A,CHIC2,TMA7
TF	Factor: NOTO; motif: NYMATTAN	TF:M10667	false	0.001464720514359044	2.8342452358226145	5106	46	12	62700	ZNHIT2,HNRNPH1,CCL23,VCX3A,TNKS,S100A10,HLA-DRB1,CES1,PROP1,UTF1,LAIR1,RRN3
TF	Factor: c-MAF:NF-E2p45; motif: ATGACTCAGCANWTN	TF:M07114	false	0.001464720514359044	2.8342452358226145	761	46	5	62700	VCX3A,PRPH,SLC39A2,S100A10,CES1
TF	Factor: CREB1; motif: NNNNTGACGTNANNN	TF:M07248	false	0.0014696663322140526	2.832781254725915	4338	46	11	62700	VCX3A,TFPT,TNKS,S100A10,HLA-DRB1,LAIR1,PPP2R3B,ARHGEF5,IGBP1,CHIC2,TMA7
TF	Factor: Arnt; motif: NNNNNRTCACGTGAYNNNNN; match class: 1	TF:M00539_1	false	0.0014717342320594846	2.8321706084570133	6764	46	14	62700	ZNHIT2,CCL23,SLC12A7,VCX3A,ACACA,TFPT,SHMT1,CDKN1C,GATA4,RPA4,PPP2R3B,ICOSLG,CHIC2,TMA7
TF	Factor: Arnt; motif: NNNNNRTCACGTGAYNNNNN	TF:M00539	false	0.0014717342320594846	2.8321706084570133	6764	46	14	62700	ZNHIT2,CCL23,SLC12A7,VCX3A,ACACA,TFPT,SHMT1,CDKN1C,GATA4,RPA4,PPP2R3B,ICOSLG,CHIC2,TMA7
TF	Factor: BHLHA15; motif: NACAGCTGTN; match class: 1	TF:M11108_1	false	0.0014876675442801216	2.827494111677541	163	46	3	62700	TNNT3,HNRNPH1,HLA-DRB1
TF	Factor: SP1; motif: NRGKGGGCGGGGCN	TF:M09765	false	0.001489264011739286	2.8270283051506033	7652	46	15	62700	OIP5,HNRNPH1,SLC12A7,VCX3A,ACACA,TNKS,MUC4,SHMT1,CDKN1C,GATA4,UTF1,PPP2R3B,PCK2,CYFIP1,ICOSLG
TF	Factor: PEA3; motif: NTCGTAAATGCA; match class: 1	TF:M11431_1	false	0.0014912783982856408	2.826441273010575	4348	46	11	62700	ZNHIT2,OIP5,ACACA,VPS28,HLA-DRB1,CES1,RPA4,UTF1,PPP2R3B,PCK2,IGBP1
TF	Factor: Sp1; motif: NWRGCCACGCCCMCN; match class: 1	TF:M12152_1	false	0.0014967081117508649	2.8248628875768125	2935	46	9	62700	TCF19,HNRNPH1,ACACA,TNKS,CDKN1C,CES1,UTF1,PCK2,ICOSLG
TF	Factor: RelA-p65; motif: GGGRNTTTCCM	TF:M09668	false	0.0014982312100160536	2.824421160277574	3621	46	10	62700	OIP5,HNRNPH1,PRPH,TFPT,SLC39A2,S100A10,PPP2R3B,ARHGEF5,RRN3,CYFIP1
TF	Factor: DATF1; motif: SNGGRRGCWGNGGG	TF:M09724	false	0.0015033750005838753	2.8229326758530897	8573	46	16	62700	TNNT3,CCL23,SLC12A7,PRPH,ACACA,TFPT,VPS28,CDKN1C,CES1,PROP1,RPA4,PCK2,RRN3,TADA2A,CHIC2,TMA7
TF	Factor: RARG; motif: RAGGTCAASYARAGGTCA	TF:M04485	false	0.001508106660687382	2.821567941947768	5128	46	12	62700	TNNT3,OIP5,PRPH,TRMT112,SHMT1,CDKN1C,GATA4,PROP1,LAIR1,GPR171,RRN3,TMA7
TF	Factor: SP1; motif: GGGGYGGGGNS; match class: 1	TF:M01303_1	false	0.0015134614857129508	2.820028626412175	3627	46	10	62700	HNRNPH1,SLC12A7,ACACA,VPS28,CDKN1C,GATA4,UTF1,PPP2R3B,CYFIP1,ICOSLG
TF	Factor: EGR; motif: CGCCCCCGCNN	TF:M08878	false	0.0015259005732900937	2.8164737638111785	7674	46	15	62700	ZNHIT2,HNRNPH1,SLC12A7,ACACA,TNKS,CDKN1C,GATA4,PROP1,UTF1,PPP2R3B,PCK2,CYFIP1,ICOSLG,CHIC2,TMA7
TF	Factor: AP-2; motif: GSCCSCRGGCNRNRNN; match class: 1	TF:M00800_1	false	0.0015494469600373588	2.8098232857411567	4371	46	11	62700	TNNT3,ZNHIT2,HNRNPH1,PRPH,ACACA,CDKN1C,UTF1,ARHGEF5,CYFIP1,ICOSLG,TADA2A
TF	Factor: ipf1; motif: MVCTAATTAS; match class: 1	TF:M01233_1	false	0.001594901672704576	2.797266086473971	421	46	4	62700	CCL23,PROP1,UTF1,LAIR1
TF	Factor: REST; motif: GGACAGCKC	TF:M04726	false	0.001594901672704576	2.797266086473971	5975	46	13	62700	TNNT3,TCF19,HNRNPH1,TRMT112,SHMT1,SLC39A2,CDKN1C,CES1,RPA4,ARHGEF5,PYCARD,TADA2A,CHIC2
TF	Factor: CREB1; motif: NRTGAYGCGTN	TF:M11218	false	0.0016098431698148702	2.793216430677179	8629	46	16	62700	TCF19,OIP5,CCL23,ACACA,TRMT112,TNKS,S100A10,HLA-DRB1,CES1,LAIR1,PPP2R3B,ARHGEF5,IGBP1,CYFIP1,TADA2A,CHIC2
TF	Factor: ER-alpha; motif: GNCNNNNTGACCYN	TF:M07283	false	0.0016126116797265818	2.7924701990434033	2969	46	9	62700	VCX3A,TNKS,SHMT1,PROP1,LAIR1,GPR171,ARHGEF5,RRN3,SERPINF2
TF	Factor: ZNF460; motif: NNACNCCCCCCNN	TF:M12313	false	0.0016366355675524573	2.7860480149197167	5993	46	13	62700	ZNHIT2,HNRNPH1,VCX3A,PRPH,ACACA,TRMT112,CDKN1C,GATA4,UTF1,PPP2R3B,PCK2,CYFIP1,SERPINF2
TF	Factor: Tax/CREB; motif: RTGACGCATAYCCCC; match class: 1	TF:M00115_1	false	0.0016374488693846369	2.7858322523076606	2976	46	9	62700	HNRNPH1,PRPH,SHMT1,CDKN1C,GATA4,PROP1,PPP2R3B,CYFIP1,SERPINF2
TF	Factor: ZNF450; motif: NNNAGGTCCTGGMAGNK	TF:M12706	false	0.0016389553657896276	2.7854328735528795	2336	46	8	62700	TNNT3,TCF19,ACACA,TFPT,HLA-DRB1,PYCARD,CYFIP1,SERPINF2
TF	Factor: LRF; motif: NRGGGKCKY	TF:M10115	false	0.0016567550390381536	2.7807416998235492	7738	46	15	62700	TNNT3,ZNHIT2,CCL23,PRPH,ACACA,TRMT112,TNKS,CDKN1C,GATA4,PROP1,UTF1,CYFIP1,TADA2A,SERPINF2,CHIC2
TF	Factor: ELK-1; motif: ACCGGAAGTN	TF:M02059	false	0.001672121371199822	2.7767322024177643	9609	46	17	62700	TNNT3,ZNHIT2,OIP5,HNRNPH1,ACACA,TRMT112,TFPT,TNKS,UTF1,PCK2,ARHGEF5,IGBP1,PYCARD,RRN3,ICOSLG,TADA2A,TMA7
TF	Factor: HOXA5; motif: ANGNTAATTANCNNAN	TF:M01452	false	0.001675382528056726	2.77588601796615	3679	46	10	62700	OIP5,CCL23,TNKS,SHMT1,HLA-DRB1,PROP1,RPA4,UTF1,GPR171,RRN3
TF	Factor: Oct-1; motif: NNNRTAATNANNN	TF:M00137	false	0.0016779952559589826	2.7752092713462626	6865	46	14	62700	CCL23,VCX3A,PRPH,TFPT,TNKS,SHMT1,S100A10,HLA-DRB1,RPA4,UTF1,LAIR1,GPR171,IGBP1,TADA2A
TF	Factor: Sox-10; motif: AACAATRGNCYATTGTT	TF:M11632	false	0.0016779952559589826	2.7752092713462626	5196	46	12	62700	TCF19,CCL23,VCX3A,TNKS,SHMT1,HLA-DRB1,CES1,RPA4,PPP2R3B,GPR171,ARHGEF5,CHIC2
TF	Factor: ZFP57; motif: NNNTTGCCGCANN	TF:M12412	false	0.0016779952559589826	2.7752092713462626	428	46	4	62700	TCF19,TNKS,MUC4,UTF1
TF	Factor: Zic1; motif: KGGGTGGTC; match class: 1	TF:M00448_1	false	0.00169114555601695	2.771819011293751	4423	46	11	62700	SLC12A7,VCX3A,TFPT,MUC4,SHMT1,SLC39A2,GATA4,PPP2R3B,PCK2,CYFIP1,SERPINF2
TF	Factor: ZXDB; motif: NGGGGTC	TF:M06191	false	0.001696542296655119	2.77043530844743	6022	46	13	62700	TNNT3,TCF19,OIP5,ACACA,TRMT112,TNKS,CDKN1C,GATA4,UTF1,PPP2R3B,RRN3,CYFIP1,SERPINF2
TF	Factor: ZXDA; motif: NGGGGTC	TF:M06190	false	0.001696542296655119	2.77043530844743	6022	46	13	62700	TNNT3,TCF19,OIP5,ACACA,TRMT112,TNKS,CDKN1C,GATA4,UTF1,PPP2R3B,RRN3,CYFIP1,SERPINF2
TF	Factor: CREB1; motif: NRRTGACGTMA	TF:M09887	false	0.0017293095154950506	2.7621272688189755	6035	46	13	62700	ZNHIT2,HNRNPH1,VCX3A,TFPT,TNKS,SHMT1,S100A10,HLA-DRB1,LAIR1,PPP2R3B,ARHGEF5,IGBP1,CHIC2
TF	Factor: GCMa:C/EBPbeta; motif: ATGCGGGTNNRTTGCGCAAY	TF:M08575	false	0.0017508435691255427	2.756752654659237	6898	46	14	62700	TCF19,OIP5,HNRNPH1,CCL23,SLC12A7,PRPH,TFPT,VPS28,S100A10,HLA-DRB1,GATA4,LAIR1,ICOSLG,CHIC2
TF	Factor: GABP-alpha; motif: CTTCCK; match class: 1	TF:M01660_1	false	0.0017508435691255427	2.756752654659237	5225	46	12	62700	ZNHIT2,OIP5,HNRNPH1,TRMT112,TFPT,TNKS,UTF1,PCK2,ARHGEF5,IGBP1,CYFIP1,TADA2A
TF	Factor: NKX2-3; motif: NCCACTTRAN	TF:M04411	false	0.0017540402662899431	2.755960441057319	798	46	5	62700	TNKS,SLC39A2,HLA-DRB1,LAIR1,RRN3
TF	Factor: MLR1; motif: NTGNMCYYTGNNCYN	TF:M12637	false	0.001774347051659011	2.7509614307955768	4452	46	11	62700	TCF19,CCL23,MUC4,SHMT1,S100A10,HLA-DRB1,GPR171,ARHGEF5,RRN3,CHIC2,TMA7
TF	Factor: AP-2gamma:Max; motif: NNSCCYNRGGSNNNNCACGTGN	TF:M08664	false	0.0017809633320129143	2.7493450220686984	2371	46	8	62700	TNNT3,ZNHIT2,SLC12A7,ACACA,SHMT1,CDKN1C,ARHGEF5,SERPINF2
TF	Factor: CDP; motif: TRATCRATAN	TF:M03952	false	0.0017809633320129143	2.7493450220686984	4455	46	11	62700	TNNT3,TCF19,OIP5,PRPH,TRMT112,S100A10,HLA-DRB1,GATA4,RPA4,LAIR1,GPR171
TF	Factor: TEF-3:Erg; motif: ACCGGAAATRNNNNNCATWCC	TF:M08637	false	0.0018278804737820887	2.738052206454509	4469	46	11	62700	ZNHIT2,ACACA,TRMT112,TNKS,MUC4,CES1,LAIR1,PCK2,GPR171,PYCARD,TMA7
TF	Factor: AML3; motif: NNAACCGCAAWAACCGCAAN	TF:M12000	false	0.0018336683606131159	2.736679208567612	6933	46	14	62700	TCF19,PRPH,TRMT112,TNKS,SHMT1,S100A10,HLA-DRB1,CES1,GATA4,LAIR1,PPP2R3B,CYFIP1,ICOSLG,CHIC2
TF	Factor: MaFA; motif: TCTGCTGASCNN	TF:M07325	false	0.0018356330940611165	2.736214121145952	5256	46	12	62700	ZNHIT2,VCX3A,PRPH,TRMT112,TFPT,SHMT1,PROP1,LAIR1,PCK2,IGBP1,PYCARD,CYFIP1
TF	Factor: NFATc1; motif: NTTTCCRTNNAYGGAAAN; match class: 1	TF:M11979_1	false	0.0018358876351019422	2.7361539031721036	8747	46	16	62700	OIP5,CCL23,SLC12A7,ACACA,TNKS,MUC4,SHMT1,SLC39A2,HLA-DRB1,CES1,PCK2,GPR171,ARHGEF5,CYFIP1,TADA2A,SERPINF2
TF	Factor: AP-4; motif: NCAGCTGYNGNCN	TF:M01860	false	0.0018361106807192528	2.7361011430820392	6079	46	13	62700	TNNT3,TCF19,OIP5,HNRNPH1,SHMT1,VPS28,S100A10,HLA-DRB1,PROP1,GPR171,PYCARD,ICOSLG,SERPINF2
TF	Factor: STAT5A; motif: TTCCNRGAANNNNNNTTCCNNGRR	TF:M00460	false	0.0018363882934183651	2.7360354844313983	7827	46	15	62700	TNNT3,ZNHIT2,HNRNPH1,CCL23,ACACA,TRMT112,MUC4,SHMT1,SLC39A2,S100A10,HLA-DRB1,PROP1,GPR171,TADA2A,SERPINF2
TF	Factor: POU3F2; motif: TAATKAGNNNNTAATKA	TF:M11908	false	0.0018378779059718257	2.7356833430717478	3732	46	10	62700	TNNT3,ZNHIT2,CCL23,VCX3A,ACACA,TRMT112,TFPT,HLA-DRB1,PROP1,LAIR1
TF	Factor: Emx-2; motif: CTAATTAN	TF:M10674	false	0.001854675896649575	2.7317319720836917	812	46	5	62700	CCL23,S100A10,PROP1,UTF1,LAIR1
TF	Factor: PDX1; motif: NYAATTAN	TF:M04425	false	0.001854675896649575	2.7317319720836917	812	46	5	62700	CCL23,S100A10,PROP1,UTF1,LAIR1
TF	Factor: EN1; motif: NYAATTAN	TF:M04316	false	0.001854675896649575	2.7317319720836917	812	46	5	62700	CCL23,S100A10,PROP1,UTF1,LAIR1
TF	Factor: HB9; motif: NYAATTAN	TF:M10568	false	0.001854675896649575	2.7317319720836917	812	46	5	62700	CCL23,S100A10,PROP1,UTF1,LAIR1
TF	Factor: ESX1L; motif: NYAATTAN	TF:M10967	false	0.001854675896649575	2.7317319720836917	812	46	5	62700	CCL23,S100A10,PROP1,UTF1,LAIR1
TF	Factor: ipf1; motif: CTAATKRC	TF:M10746	false	0.001854675896649575	2.7317319720836917	812	46	5	62700	CCL23,S100A10,PROP1,UTF1,LAIR1
TF	Factor: EVX2; motif: NTAATTAN	TF:M10866	false	0.001854675896649575	2.7317319720836917	812	46	5	62700	CCL23,S100A10,PROP1,UTF1,LAIR1
TF	Factor: Vax-1; motif: NYMATTAN	TF:M10675	false	0.001854675896649575	2.7317319720836917	812	46	5	62700	CCL23,S100A10,PROP1,UTF1,LAIR1
TF	Factor: Vax-2; motif: NTAATTAN	TF:M10678	false	0.001854675896649575	2.7317319720836917	812	46	5	62700	CCL23,S100A10,PROP1,UTF1,LAIR1
TF	Factor: Vax-2; motif: NTAATTAN	TF:M10677	false	0.001854675896649575	2.7317319720836917	812	46	5	62700	CCL23,S100A10,PROP1,UTF1,LAIR1
TF	Factor: EVX1; motif: NTAATTAN	TF:M10863	false	0.001854675896649575	2.7317319720836917	812	46	5	62700	CCL23,S100A10,PROP1,UTF1,LAIR1
TF	Factor: EVX1; motif: NTAATTAN	TF:M10865	false	0.001854675896649575	2.7317319720836917	812	46	5	62700	CCL23,S100A10,PROP1,UTF1,LAIR1
TF	Factor: Emx-1; motif: NTAATTAN	TF:M10670	false	0.001854675896649575	2.7317319720836917	812	46	5	62700	CCL23,S100A10,PROP1,UTF1,LAIR1
TF	Factor: POU3F1; motif: RNYBCATTTGCATTWCAA	TF:M03842	false	0.001859591458514893	2.73058245728803	5274	46	12	62700	CCL23,VCX3A,ACACA,TRMT112,TNKS,SLC39A2,HLA-DRB1,LAIR1,ARHGEF5,IGBP1,PYCARD,TMA7
TF	Factor: AP-2alpha; motif: GCCNNNRGS	TF:M00469	false	0.0018682642754622753	2.728561690602206	5279	46	12	62700	TNNT3,OIP5,PRPH,TFPT,TNKS,SHMT1,CDKN1C,UTF1,PPP2R3B,PCK2,CYFIP1,TADA2A
TF	Factor: STAT3; motif: NNTTCCRGGAANNNNN	TF:M01595	false	0.0018682642754622753	2.728561690602206	7852	46	15	62700	TNNT3,TCF19,HNRNPH1,SLC12A7,TRMT112,MUC4,SHMT1,SLC39A2,HLA-DRB1,PROP1,PYCARD,CYFIP1,ICOSLG,SERPINF2,TMA7
TF	Factor: SP1; motif: GGCCCCGCCCCCN; match class: 1	TF:M12666_1	false	0.0018682642754622753	2.728561690602206	4493	46	11	62700	HNRNPH1,SLC12A7,ACACA,SHMT1,CDKN1C,CES1,GATA4,UTF1,PPP2R3B,PCK2,ICOSLG
TF	Factor: Kaiso; motif: SARNYCTCGCGAGAN	TF:M09966	false	0.0018682642754622753	2.728561690602206	2397	46	8	62700	ZNHIT2,TCF19,VCX3A,TFPT,CDKN1C,GATA4,UTF1,CHIC2
TF	Factor: Fli-1; motif: NACMGGAARTN	TF:M11398	false	0.0018741379749205444	2.727198439306914	2399	46	8	62700	ZNHIT2,OIP5,SLC12A7,VCX3A,TRMT112,TNKS,GPR171,PYCARD
TF	Factor: Oct-2; motif: NYATGCAAATN	TF:M10034	false	0.0019216445076624992	2.7163269510275674	6122	46	13	62700	TNNT3,ZNHIT2,CCL23,VCX3A,TRMT112,TNKS,SLC39A2,HLA-DRB1,GATA4,PROP1,ARHGEF5,TADA2A,TMA7
TF	Factor: MTF-1; motif: NTTTTGCACACGGCNNN	TF:M12280	false	0.0019218884201527293	2.716271829944592	6983	46	14	62700	TNNT3,TCF19,OIP5,HNRNPH1,VCX3A,ACACA,TFPT,SHMT1,GATA4,UTF1,PPP2R3B,RRN3,CYFIP1,TMA7
TF	Factor: Elk-1; motif: NNNNCCGGAARTNN; match class: 1	TF:M00025_1	false	0.0019266498394278993	2.7151972093833145	4512	46	11	62700	TNNT3,ZNHIT2,TRMT112,TFPT,TNKS,UTF1,ARHGEF5,IGBP1,PYCARD,ICOSLG,TMA7
TF	Factor: C/EBPbeta; motif: NRTTGCGYAAYN	TF:M11316	false	0.0019307756256259992	2.7142681924113243	5302	46	12	62700	ZNHIT2,OIP5,HNRNPH1,S100A10,HLA-DRB1,CES1,GATA4,GPR171,ICOSLG,TADA2A,CHIC2,TMA7
TF	Factor: GSX2; motif: NNYMATTANN	TF:M04328	false	0.0019307756256259992	2.7142681924113243	6127	46	13	62700	TNNT3,OIP5,HNRNPH1,CCL23,TNKS,S100A10,HLA-DRB1,CES1,PROP1,RPA4,UTF1,LAIR1,GPR171
TF	Factor: ERF:SREBP-2; motif: NSCGGAARTCACGTGAT; match class: 1	TF:M08453_1	false	0.001948683613895876	2.710258666727945	3772	46	10	62700	OIP5,HNRNPH1,VCX3A,TRMT112,MUC4,SHMT1,HLA-DRB1,UTF1,PCK2,ARHGEF5
TF	Factor: Spz1; motif: DNNGGRGGGWWNNNN	TF:M00446	false	0.001949673722008345	2.710038061759273	8816	46	16	62700	TNNT3,ZNHIT2,TCF19,HNRNPH1,SLC12A7,VCX3A,PRPH,ACACA,TRMT112,VPS28,PROP1,UTF1,PPP2R3B,PYCARD,CYFIP1,ICOSLG
TF	Factor: LBP-1; motif: NRCCGGTNNNNACCGGYN; match class: 1	TF:M11490_1	false	0.0019606110111859603	2.7076085626060187	6139	46	13	62700	TNNT3,HNRNPH1,ACACA,TRMT112,SHMT1,CDKN1C,UTF1,PPP2R3B,PCK2,PYCARD,RRN3,ICOSLG,TADA2A
TF	Factor: AP-2alpha; motif: NGCCTNAGGCN	TF:M11479	false	0.0019614566446352327	2.707421286924592	3777	46	10	62700	HNRNPH1,MUC4,VPS28,CDKN1C,CES1,GATA4,PPP2R3B,RRN3,TADA2A,SERPINF2
TF	Factor: Msx-1; motif: NNNNANTAATTANTNN; match class: 1	TF:M01412_1	false	0.0019614566446352327	2.707421286924592	1286	46	6	62700	TNNT3,TFPT,SHMT1,PROP1,RPA4,GPR171
TF	Factor: CREB; motif: TGACGTMA	TF:M00039	false	0.001962841376152604	2.707114795787229	5315	46	12	62700	VCX3A,TFPT,TNKS,S100A10,HLA-DRB1,LAIR1,PPP2R3B,ARHGEF5,IGBP1,CYFIP1,CHIC2,TMA7
TF	Factor: FKHL14; motif: TMNAAACARKAASA	TF:M08882	false	0.001971685921591342	2.7051622645384503	2422	46	8	62700	TCF19,OIP5,TFPT,VPS28,IGBP1,RRN3,CYFIP1,TMA7
TF	Factor: FOX; motif: KWTTGTTTRTTTW	TF:M00809	false	0.0019762866251731427	2.704150068501503	3782	46	10	62700	VCX3A,TRMT112,TFPT,TNKS,MUC4,VPS28,GPR171,IGBP1,RRN3,CHIC2
TF	Factor: TGIF; motif: TGACAGCTGTCA; match class: 1	TF:M11712_1	false	0.001985806488948204	2.7020630745096277	1290	46	6	62700	HLA-DRB1,RPA4,PPP2R3B,GPR171,RRN3,CHIC2
TF	Factor: ELF5; motif: ANSMGGAAGTN; match class: 1	TF:M03969_1	false	0.001985806488948204	2.7020630745096277	454	46	4	62700	TNNT3,ZNHIT2,TRMT112,IGBP1
TF	Factor: Myogenin; motif: NAACAGCTGTYN	TF:M11194	false	0.001987915432951026	2.7016020946790995	185	46	3	62700	TNNT3,HNRNPH1,HLA-DRB1
TF	Factor: CTCF; motif: YNRCCASYAGRKGGCRSYN; match class: 1	TF:M02242_1	false	0.001987915432951026	2.7016020946790995	1291	46	6	62700	ZNHIT2,SLC12A7,PRPH,MUC4,CDKN1C,PCK2
TF	Factor: AP-2; motif: NNGCCTK	TF:M01859	false	0.001987915432951026	2.7016020946790995	7912	46	15	62700	TCF19,CCL23,SLC12A7,VCX3A,SLC39A2,S100A10,HLA-DRB1,GATA4,PROP1,RPA4,UTF1,IGBP1,CYFIP1,TADA2A,SERPINF2
TF	Factor: LBP9; motif: ACYRGTNNNNACYRGT; match class: 1	TF:M11492_1	false	0.001992302415508665	2.7006447384935597	6156	46	13	62700	TNNT3,HNRNPH1,SLC12A7,PRPH,TNKS,SHMT1,VPS28,CDKN1C,UTF1,PYCARD,RRN3,ICOSLG,TADA2A
TF	Factor: Tbx3; motif: NAGGTGTSAN	TF:M12024	false	0.0019936218803598914	2.7003572085344594	4539	46	11	62700	ZNHIT2,VCX3A,VPS28,S100A10,CES1,PROP1,LAIR1,IGBP1,CYFIP1,ICOSLG,SERPINF2
TF	Factor: DEC1; motif: NGCACGTGAS	TF:M09876	false	0.0020071862838133615	2.6974123194517774	8849	46	16	62700	TNNT3,ZNHIT2,SLC12A7,VCX3A,ACACA,SHMT1,SLC39A2,GATA4,RPA4,UTF1,PPP2R3B,RRN3,ICOSLG,TADA2A,CHIC2,TMA7
TF	Factor: c-Myc:Max; motif: NNACCACGTGGTNN; match class: 1	TF:M00118_1	false	0.0020085280195698842	2.697122105351425	7027	46	14	62700	TNNT3,ZNHIT2,SLC12A7,VCX3A,ACACA,SHMT1,GATA4,RPA4,PPP2R3B,GPR171,RRN3,ICOSLG,CHIC2,TMA7
TF	Factor: c-Myc:Max; motif: NNACCACGTGGTNN	TF:M00118	false	0.0020085280195698842	2.697122105351425	7027	46	14	62700	TNNT3,ZNHIT2,SLC12A7,VCX3A,ACACA,SHMT1,GATA4,RPA4,PPP2R3B,GPR171,RRN3,ICOSLG,CHIC2,TMA7
TF	Factor: KLF14; motif: NRCCACRCCCMCN	TF:M12183	false	0.0020089518889379494	2.6970304637589475	7028	46	14	62700	TCF19,VCX3A,ACACA,TNKS,SHMT1,S100A10,CDKN1C,CES1,GATA4,UTF1,PPP2R3B,PCK2,CYFIP1,ICOSLG
TF	Factor: LRH-1; motif: TGACCTTGRNYCAAGGTCA; match class: 1	TF:M11830_1	false	0.0020089518889379494	2.6970304637589475	6165	46	13	62700	VCX3A,TRMT112,TNKS,HLA-DRB1,CES1,PROP1,RPA4,PCK2,RRN3,ICOSLG,SERPINF2,CHIC2,TMA7
TF	Factor: AP-2alpha; motif: NTNSCCTGRGGSNAN	TF:M09590	false	0.002011946716304699	2.6963835251674366	5338	46	12	62700	HNRNPH1,TNKS,MUC4,VPS28,CES1,GATA4,PPP2R3B,PCK2,PYCARD,RRN3,TADA2A,SERPINF2
TF	Factor: NKX6B; motif: NTMATTAA	TF:M10658	false	0.002013303850061129	2.6960906759575614	1834	46	7	62700	TNNT3,ZNHIT2,TCF19,VCX3A,TRMT112,GATA4,LAIR1
TF	Factor: ATF2; motif: VGTGACGTMACN	TF:M00179	false	0.0020189312460773476	2.694878470535131	6170	46	13	62700	ZNHIT2,HNRNPH1,VCX3A,TFPT,TNKS,S100A10,HLA-DRB1,LAIR1,PPP2R3B,ARHGEF5,IGBP1,CHIC2,TMA7
TF	Factor: ZBP99; motif: GCCCMTCCCCCR	TF:M12057	false	0.0020337439352516727	2.6917037291457597	5346	46	12	62700	TNNT3,ZNHIT2,HNRNPH1,SLC12A7,PRPH,CDKN1C,GATA4,UTF1,PPP2R3B,ARHGEF5,PYCARD,CYFIP1
TF	Factor: MAFA; motif: TCAGCAN; match class: 1	TF:M01709_1	false	0.0020363435445501007	2.6911489518184712	1300	46	6	62700	PRPH,TRMT112,SLC39A2,IGBP1,CYFIP1,ICOSLG
TF	Factor: RORbeta; motif: TGACCYA	TF:M01722	false	0.0020450540299179754	2.6892952135318167	6180	46	13	62700	ZNHIT2,VCX3A,TRMT112,SHMT1,SLC39A2,CES1,GATA4,PROP1,LAIR1,PCK2,RRN3,CYFIP1,SERPINF2
TF	Factor: ERG; motif: ACCGGAWATCCGGT; match class: 1	TF:M03976_1	false	0.0020594697024839035	2.686244592705302	7948	46	15	62700	TCF19,OIP5,HNRNPH1,SLC12A7,VCX3A,TRMT112,CES1,UTF1,PPP2R3B,PCK2,GPR171,ARHGEF5,IGBP1,PYCARD,RRN3
TF	Factor: Pax-2; motif: CAYSCCTSAGT; match class: 1	TF:M03839_1	false	0.0020666953311707765	2.684723541632878	839	46	5	62700	PRPH,CDKN1C,GATA4,RRN3,TMA7
TF	Factor: CREB1; motif: RTGACGYGTCAN	TF:M11221	false	0.0020666953311707765	2.684723541632878	9840	46	17	62700	ZNHIT2,HNRNPH1,VCX3A,TRMT112,TNKS,MUC4,SHMT1,CDKN1C,GATA4,RPA4,UTF1,PPP2R3B,PCK2,ARHGEF5,RRN3,TADA2A,CHIC2
TF	Factor: SP1; motif: RCCMCRCCCMC; match class: 1	TF:M03920_1	false	0.002076654061241568	2.6826358442482188	3108	46	9	62700	HNRNPH1,SLC12A7,ACACA,TRMT112,TNKS,CDKN1C,UTF1,PPP2R3B,ICOSLG
TF	Factor: C/EBPepsilon; motif: HAANMTTKCNWMAC	TF:M01868	false	0.002084410939987215	2.6810166561137914	3110	46	9	62700	OIP5,HNRNPH1,CCL23,SLC39A2,HLA-DRB1,GATA4,LAIR1,GPR171,TADA2A
TF	Factor: SREBP-1; motif: RTCACCCCAY	TF:M07405	false	0.0020855355371235287	2.6807824054608456	7062	46	14	62700	ZNHIT2,OIP5,HNRNPH1,VCX3A,ACACA,TNKS,MUC4,VPS28,CES1,PPP2R3B,ARHGEF5,IGBP1,RRN3,TMA7
TF	Factor: Sp1; motif: RGGGMGGRGSNGGGG	TF:M10529	false	0.0020957276324278288	2.6786651603428147	7066	46	14	62700	SLC12A7,PRPH,ACACA,TNKS,CDKN1C,GATA4,UTF1,PPP2R3B,PCK2,ARHGEF5,CYFIP1,ICOSLG,SERPINF2,TMA7
TF	Factor: LRH-1; motif: TCAAGGTCRYGACCTTGR; match class: 1	TF:M11828_1	false	0.0020965567189874064	2.6784933839591742	7966	46	15	62700	TNNT3,TCF19,HNRNPH1,SLC12A7,VCX3A,PRPH,MUC4,HLA-DRB1,GATA4,PCK2,ARHGEF5,PYCARD,RRN3,CYFIP1,TMA7
TF	Factor: E2F-3; motif: NNGGCGGGAAA	TF:M09893	false	0.0020970059222032806	2.67840034303176	6202	46	13	62700	TCF19,OIP5,HNRNPH1,SLC12A7,VCX3A,TRMT112,SLC39A2,S100A10,PCK2,PYCARD,TADA2A,SERPINF2,TMA7
TF	Factor: ZNF644; motif: TCCWGCCTCTSN; match class: 1	TF:M09737_1	false	0.0020970059222032806	2.67840034303176	1851	46	7	62700	TNNT3,SLC12A7,GATA4,PCK2,ARHGEF5,PYCARD,SERPINF2
TF	Factor: Elf-1; motif: ACTTCCGGG	TF:M04714	false	0.0020970059222032806	2.67840034303176	7969	46	15	62700	TNNT3,ZNHIT2,ACACA,TRMT112,TFPT,TNKS,CES1,UTF1,PCK2,ARHGEF5,IGBP1,RRN3,ICOSLG,TADA2A,TMA7
TF	Factor: C/EBPbeta; motif: RTTGCGCAA; match class: 1	TF:M04690_1	false	0.002110246790261641	2.6756667516305903	3828	46	10	62700	TNNT3,OIP5,HNRNPH1,VPS28,HLA-DRB1,CES1,GATA4,GPR171,PYCARD,TADA2A
TF	Factor: NFATc3; motif: NAYGGAAANW	TF:M11987	false	0.0021233143546154493	2.6729857042003027	2461	46	8	62700	HNRNPH1,S100A10,GATA4,LAIR1,IGBP1,RRN3,CYFIP1,TMA7
TF	Factor: COUP-TF1; motif: RAGGTCANYGACCTY	TF:M11743	false	0.0021287428766713413	2.671876792289474	5383	46	12	62700	HNRNPH1,VCX3A,PRPH,TRMT112,TNKS,SHMT1,VPS28,PROP1,RPA4,PCK2,IGBP1,ICOSLG
TF	Factor: KLF4; motif: MCACACCCTNN	TF:M09808	false	0.0021287428766713413	2.671876792289474	3834	46	10	62700	VCX3A,PRPH,SHMT1,VPS28,S100A10,LAIR1,PCK2,GPR171,ARHGEF5,PYCARD
TF	Factor: CDP; motif: NNNNWGWYMAATR; match class: 1	TF:M04610_1	false	0.0021287428766713413	2.671876792289474	847	46	5	62700	TNNT3,OIP5,VCX3A,SHMT1,GPR171
TF	Factor: ELK-1; motif: ACCGGAAGTN; match class: 1	TF:M02059_1	false	0.002130729439864486	2.6714716935208123	3835	46	10	62700	ZNHIT2,TRMT112,TFPT,TNKS,UTF1,PCK2,ARHGEF5,IGBP1,PYCARD,TMA7
TF	Factor: GSX2; motif: NNYMATTANN; match class: 1	TF:M04328_1	false	0.0021463537659913044	2.668298695251842	3839	46	10	62700	TNNT3,CCL23,TNKS,S100A10,HLA-DRB1,CES1,PROP1,UTF1,LAIR1,GPR171
TF	Factor: Sox-10; motif: AACAATGGNCCATTGTT	TF:M11633	false	0.0021487191829560634	2.6678203389346082	3840	46	10	62700	TCF19,CCL23,VCX3A,TNKS,HLA-DRB1,CES1,RPA4,GPR171,ARHGEF5,CHIC2
TF	Factor: Nkx2-3; motif: NSCACTTNNN	TF:M10636	false	0.0021709141995442925	2.6633573407099327	3134	46	9	62700	TNNT3,VCX3A,PRPH,TNKS,SLC39A2,HLA-DRB1,LAIR1,RRN3,TMA7
TF	Factor: PLAG1; motif: CCCCCKWNNNGGSCCC; match class: 1	TF:M01973_1	false	0.002176342669984721	2.662272722959672	2473	46	8	62700	SLC12A7,VCX3A,TNKS,CDKN1C,UTF1,PPP2R3B,PCK2,CYFIP1
TF	Factor: c-Myc:Max; motif: GCCAYGYGSN	TF:M00322	false	0.0021950708699949436	2.658551453576359	8011	46	15	62700	ZNHIT2,SLC12A7,VCX3A,PRPH,ACACA,TRMT112,MUC4,SHMT1,VPS28,S100A10,PPP2R3B,RRN3,CYFIP1,TADA2A,CHIC2
TF	Factor: NR1B1:RXR-ALPHA; motif: RRGGTCANNNNNRGGTCA	TF:M08964	false	0.0021950708699949436	2.658551453576359	7109	46	14	62700	TNNT3,HNRNPH1,SLC12A7,PRPH,TRMT112,TFPT,SLC39A2,RPA4,LAIR1,PCK2,ARHGEF5,RRN3,CYFIP1,ICOSLG
TF	Factor: LBX2; motif: NYYAATTANN; match class: 1	TF:M10663_1	false	0.0022084947354682	2.6559036316602134	472	46	4	62700	CCL23,TNKS,PROP1,LAIR1
TF	Factor: KROX; motif: CCCGCCCCCRCCCC	TF:M00982	false	0.002209673856049333	2.655671822681703	8018	46	15	62700	TCF19,SLC12A7,ACACA,S100A10,CDKN1C,GATA4,UTF1,PPP2R3B,PCK2,PYCARD,CYFIP1,ICOSLG,SERPINF2,CHIC2,TMA7
TF	Factor: C/EBPdelta; motif: NRTTGCGYAAYN; match class: 1	TF:M11321_1	false	0.0022140034318460845	2.654821710272715	1873	46	7	62700	TNNT3,ZNHIT2,OIP5,HNRNPH1,GATA4,GPR171,TADA2A
TF	Factor: ZNF592; motif: NSARNATGGAGKN	TF:M09766	false	0.002228972567571265	2.651895276439339	7123	46	14	62700	ZNHIT2,SLC12A7,VCX3A,TNKS,MUC4,SHMT1,VPS28,GATA4,PROP1,RPA4,PPP2R3B,ARHGEF5,SERPINF2,CHIC2
TF	Factor: Egr-1; motif: ACCGCCC; match class: 1	TF:M04918_1	false	0.002229568963138895	2.651779089877517	1330	46	6	62700	TCF19,HNRNPH1,CDKN1C,UTF1,PCK2,TADA2A
TF	Factor: Elk-1; motif: NACMGGAAGTN	TF:M11432	false	0.0022353230155658203	2.6506597102316203	6256	46	13	62700	TNNT3,ZNHIT2,SLC12A7,TRMT112,TFPT,TNKS,VPS28,SLC39A2,S100A10,UTF1,ARHGEF5,IGBP1,RRN3
TF	Factor: TFAP2A; motif: NNNNGCCYSAGGGCA	TF:M07231	false	0.0022353230155658203	2.6506597102316203	5421	46	12	62700	HNRNPH1,ACACA,TNKS,MUC4,CDKN1C,CES1,GATA4,PCK2,PYCARD,RRN3,CYFIP1,SERPINF2
TF	Factor: ITF-2; motif: NNCACCTGNN	TF:M04191	false	0.002240725106906191	2.6496114196258174	5423	46	12	62700	ZNHIT2,SLC12A7,VCX3A,PRPH,VPS28,S100A10,CDKN1C,CES1,PROP1,UTF1,GPR171,SERPINF2
TF	Factor: HoxA5; motif: RTCATTAN	TF:M10704	false	0.0022482126972244495	2.6481626037519232	5426	46	12	62700	TNNT3,ZNHIT2,TCF19,VCX3A,ACACA,TRMT112,GATA4,LAIR1,GPR171,IGBP1,RRN3,TADA2A
TF	Factor: RARA; motif: ARRGGTCANSNGAGGTCA	TF:M04482	false	0.0022482126972244495	2.6481626037519232	3869	46	10	62700	SLC12A7,TFPT,TNKS,MUC4,VPS28,HLA-DRB1,LAIR1,RRN3,TADA2A,SERPINF2
TF	Factor: c-Ets-1; motif: NNNRCCGGAWRYNNNN; match class: 1	TF:M01078_1	false	0.0022581624129115793	2.6462448256994935	2492	46	8	62700	ZNHIT2,TRMT112,TNKS,UTF1,ARHGEF5,IGBP1,RRN3,TMA7
TF	Factor: TTF1; motif: ASTCAAGTRK	TF:M00432	false	0.0022581624129115793	2.6462448256994935	5431	46	12	62700	TCF19,CCL23,PRPH,ACACA,SHMT1,S100A10,HLA-DRB1,PROP1,GPR171,PYCARD,RRN3,TMA7
TF	Factor: PPARGAMMA; motif: NWNTRGGTYANN	TF:M08961	false	0.0022581624129115793	2.6462448256994935	5431	46	12	62700	TCF19,SLC12A7,VCX3A,TRMT112,SLC39A2,CES1,GATA4,PROP1,LAIR1,PCK2,GPR171,RRN3
TF	Factor: NFYC; motif: NNCCAATCANN	TF:M12455	false	0.0022581624129115793	2.6462448256994935	1335	46	6	62700	TFPT,TNKS,SHMT1,HLA-DRB1,RRN3,TMA7
TF	Factor: YY1; motif: GGCSGCCATTTTGN	TF:M12273	false	0.0022615289828573264	2.6455978421367887	6269	46	13	62700	TNNT3,OIP5,VCX3A,TNKS,VPS28,HLA-DRB1,CES1,LAIR1,ARHGEF5,IGBP1,PYCARD,SERPINF2,TMA7
TF	Factor: EHF; motif: BTTCCTGC	TF:M07251	false	0.0022628931799149057	2.6453359464732213	6270	46	13	62700	TNNT3,TCF19,SLC12A7,VCX3A,TRMT112,TNKS,VPS28,S100A10,LAIR1,GPR171,ICOSLG,CHIC2,TMA7
TF	Factor: Lhx2; motif: WATTAN; match class: 1	TF:M07047_1	false	0.002293831804106384	2.639438430038278	4642	46	11	62700	ZNHIT2,CCL23,VCX3A,TRMT112,TNKS,S100A10,CES1,PROP1,LAIR1,RRN3,TMA7
TF	Factor: YY1; motif: GCCGCCATTTTG	TF:M02044	false	0.002293831804106384	2.639438430038278	6280	46	13	62700	OIP5,HNRNPH1,VCX3A,TNKS,VPS28,HLA-DRB1,LAIR1,ARHGEF5,IGBP1,PYCARD,RRN3,CHIC2,TMA7
TF	Factor: HOXB6; motif: GTCGTTAN	TF:M10692	false	0.0022970539878009073	2.6388287974351488	5444	46	12	62700	TNNT3,OIP5,HNRNPH1,VCX3A,TFPT,S100A10,RPA4,LAIR1,GPR171,IGBP1,RRN3,CYFIP1
TF	Factor: HES-1; motif: GSCACGMGMC; match class: 1	TF:M02011_1	false	0.0023147972202611305	2.6354870478334504	868	46	5	62700	MUC4,UTF1,PPP2R3B,TADA2A,CHIC2
TF	Factor: Egr-1; motif: NMCRCCCMCNCNN	TF:M12139	false	0.0023154012654239896	2.635373733692232	3889	46	10	62700	ZNHIT2,SLC12A7,ACACA,TRMT112,CDKN1C,CES1,UTF1,PYCARD,ICOSLG,CHIC2
TF	Factor: Six-2; motif: NNGTATCRNN	TF:M11030	false	0.0023190631581620556	2.63468742347596	7163	46	14	62700	ZNHIT2,OIP5,CCL23,VCX3A,ACACA,TRMT112,MUC4,SLC39A2,RPA4,UTF1,GPR171,ARHGEF5,IGBP1,SERPINF2
TF	Factor: ESE-1; motif: ACCAGGAAGTANNNNNNNAAWAA	TF:M11383	false	0.0023251869547968517	2.6335421222697675	3892	46	10	62700	TNNT3,OIP5,CCL23,SLC12A7,TNKS,MUC4,PROP1,UTF1,IGBP1,CHIC2
TF	Factor: HES-1; motif: GGCRCGTGNC; match class: 1	TF:M11061_1	false	0.002330724799625598	2.6325090027813487	2509	46	8	62700	SLC12A7,MUC4,SHMT1,GATA4,UTF1,PPP2R3B,TADA2A,CHIC2
TF	Factor: NFATc1; motif: NATGGAAANWNANTTTYCMN; match class: 1	TF:M04051_1	false	0.0023405818410421925	2.630676168682402	1898	46	7	62700	OIP5,SLC12A7,VCX3A,SLC39A2,RPA4,IGBP1,SERPINF2
TF	Factor: c-ets-2; motif: ACCGGAWRTN; match class: 1	TF:M02064_1	false	0.0023530989550790693	2.6283598090155835	4662	46	11	62700	ZNHIT2,SLC12A7,VCX3A,TRMT112,TFPT,TNKS,ARHGEF5,IGBP1,PYCARD,RRN3,TMA7
TF	Factor: XBP-1; motif: WNNGMCACGTC; match class: 1	TF:M01770_1	false	0.002361600361935615	2.626793593297674	4665	46	11	62700	ZNHIT2,TCF19,SLC12A7,VCX3A,TFPT,TNKS,S100A10,CDKN1C,GATA4,LAIR1,PPP2R3B
TF	Factor: Spi-B; motif: NAWGRGGAAGTR	TF:M11374	false	0.0023734204619066178	2.624625317783351	2518	46	8	62700	TNNT3,HNRNPH1,CCL23,VCX3A,TRMT112,S100A10,PROP1,PYCARD
TF	Factor: Nkx2-3; motif: NSCACTTRNC	TF:M10639	false	0.0023983263416723776	2.6200917225113325	877	46	5	62700	TNKS,SHMT1,SLC39A2,HLA-DRB1,LAIR1
TF	Factor: AP-2gamma; motif: GCCYNCRGSN; match class: 1	TF:M03811_1	false	0.0023987466622447332	2.620015616558589	3912	46	10	62700	ZNHIT2,HNRNPH1,ACACA,TRMT112,CDKN1C,PPP2R3B,ARHGEF5,PYCARD,TADA2A,CHIC2
TF	Factor: Egr-1; motif: GCGGGGGCGG	TF:M07354	false	0.00240187454382086	2.6194496806755114	8103	46	15	62700	ZNHIT2,HNRNPH1,SLC12A7,ACACA,TNKS,SHMT1,CDKN1C,GATA4,PROP1,UTF1,PPP2R3B,PCK2,CYFIP1,ICOSLG,TMA7
TF	Factor: YY1; motif: NAANATGGCGNNN	TF:M08982	false	0.002429367724512733	2.6145067426508293	7204	46	14	62700	TNNT3,OIP5,HNRNPH1,VCX3A,TNKS,VPS28,HLA-DRB1,LAIR1,PPP2R3B,ARHGEF5,IGBP1,PYCARD,CHIC2,TMA7
TF	Factor: SP1; motif: GGGGYGGGGNS	TF:M01303	false	0.0024436688746949566	2.6119576427975066	8118	46	15	62700	OIP5,HNRNPH1,SLC12A7,VCX3A,ACACA,SHMT1,VPS28,CDKN1C,GATA4,UTF1,PPP2R3B,PCK2,PYCARD,CYFIP1,ICOSLG
TF	Factor: SREBP-2; motif: ATCACGTGAY	TF:M11085	false	0.0024436688746949566	2.6119576427975066	3923	46	10	62700	VCX3A,TFPT,MUC4,VPS28,RPA4,LAIR1,PCK2,ARHGEF5,SERPINF2,TMA7
TF	Factor: Erm:HOXA13; motif: RNCGGAWGTCGTAAA	TF:M08466	false	0.002446351359882441	2.611481166801219	1362	46	6	62700	ZNHIT2,OIP5,CCL23,TRMT112,CDKN1C,TMA7
TF	Factor: Sox-10; motif: AACAATRGNCYATTGTT; match class: 1	TF:M11632_1	false	0.002446351359882441	2.611481166801219	4689	46	11	62700	TCF19,CCL23,VCX3A,TNKS,HLA-DRB1,CES1,RPA4,PPP2R3B,GPR171,ARHGEF5,CHIC2
TF	Factor: COUP-TF1; motif: RRGGTCRNTGACCYY	TF:M11741	false	0.0024711188876299153	2.6071063598186477	3930	46	10	62700	HNRNPH1,VCX3A,PRPH,TRMT112,TNKS,SHMT1,VPS28,PROP1,PCK2,ICOSLG
TF	Factor: FLI-1; motif: CMGGAWGTSAN	TF:M01208	false	0.0024745018258919777	2.6065122213943415	6344	46	13	62700	TNNT3,ZNHIT2,SLC12A7,TRMT112,TFPT,TNKS,VPS28,GATA4,UTF1,ARHGEF5,IGBP1,RRN3,CHIC2
TF	Factor: ERM; motif: NNCACTTCCGGNN	TF:M12603	false	0.0024762329157312544	2.6062085077701007	7222	46	14	62700	TNNT3,ZNHIT2,TRMT112,TFPT,TNKS,VPS28,GATA4,UTF1,ARHGEF5,IGBP1,RRN3,ICOSLG,CHIC2,TMA7
TF	Factor: HOXA2; motif: NNTMATTANN	TF:M04344	false	0.0024799820172744327	2.605551468297493	2539	46	8	62700	OIP5,CCL23,TNKS,S100A10,CES1,PROP1,UTF1,LAIR1
TF	Factor: HOXA5; motif: CDBWAATK	TF:M02271	false	0.002496356739792127	2.602693352061493	1924	46	7	62700	ZNHIT2,OIP5,S100A10,PROP1,LAIR1,RRN3,CHIC2
TF	Factor: Sp3; motif: NGCCACGCCCMCN	TF:M12153	false	0.002496356739792127	2.602693352061493	6352	46	13	62700	TCF19,ACACA,TNKS,MUC4,SHMT1,S100A10,CDKN1C,CES1,GATA4,UTF1,PCK2,CYFIP1,ICOSLG
TF	Factor: Elk-1:FOXI1; motif: ACCGGAAGTRTMAACAN	TF:M08216	false	0.0025094466953502217	2.6004220249913392	7234	46	14	62700	TNNT3,TCF19,TRMT112,SHMT1,PROP1,UTF1,LAIR1,PPP2R3B,PCK2,GPR171,ARHGEF5,SERPINF2,CHIC2,TMA7
TF	Factor: VAX1; motif: YTAATTAN	TF:M04446	false	0.00251535207479011	2.5994012179889534	3220	46	9	62700	CCL23,TNKS,S100A10,CES1,PROP1,RPA4,UTF1,LAIR1,GPR171
TF	Factor: Emx-2; motif: YTAATTAN	TF:M10673	false	0.00251535207479011	2.5994012179889534	3220	46	9	62700	CCL23,TNKS,S100A10,CES1,PROP1,RPA4,UTF1,LAIR1,GPR171
TF	Factor: AP-2alpha; motif: NGCCYSNNGSN; match class: 1	TF:M01857_1	false	0.0025426234084271336	2.5947179590352083	4716	46	11	62700	TNNT3,SLC12A7,PRPH,ACACA,TFPT,CDKN1C,UTF1,PPP2R3B,CYFIP1,ICOSLG,TADA2A
TF	Factor: hoxd1; motif: NTAATTAS	TF:M10754	false	0.0025738992963648304	2.589408448841351	1936	46	7	62700	CCL23,S100A10,PROP1,RPA4,UTF1,LAIR1,GPR171
TF	Factor: HOXA1; motif: NTAATTAN	TF:M10753	false	0.0025738992963648304	2.589408448841351	1936	46	7	62700	CCL23,S100A10,PROP1,RPA4,UTF1,LAIR1,GPR171
TF	Factor: PR; motif: RGNACATTYTGTNCTN	TF:M10042	false	0.0025781134698004246	2.58869797207815	3233	46	9	62700	HNRNPH1,VCX3A,TNKS,S100A10,PROP1,PPP2R3B,PCK2,IGBP1,CHIC2
TF	Factor: E2F; motif: NNTTTCGCGCN	TF:M08875	false	0.0025786107209396303	2.5886142160273864	6379	46	13	62700	TCF19,OIP5,TFPT,SLC39A2,S100A10,CDKN1C,GATA4,RPA4,UTF1,IGBP1,CYFIP1,TADA2A,CHIC2
TF	Factor: gsh-1; motif: NTMATNRN; match class: 1	TF:M10750_1	false	0.0025877655413289297	2.5870750744947255	3960	46	10	62700	TNNT3,OIP5,CCL23,TFPT,TNKS,CES1,PROP1,LAIR1,GPR171,RRN3
TF	Factor: HES-1; motif: GGCRCGTGNC	TF:M11061	false	0.0026052215991240525	2.584155329875544	6387	46	13	62700	HNRNPH1,SLC12A7,PRPH,ACACA,TRMT112,MUC4,SHMT1,GATA4,UTF1,PPP2R3B,RRN3,TADA2A,CHIC2
TF	Factor: p73; motif: NNRCAWGYCCARRCWTGYC	TF:M10025	false	0.0026067854326834836	2.5838947146071027	6388	46	13	62700	TNNT3,HNRNPH1,SLC12A7,ACACA,SHMT1,VPS28,CDKN1C,GATA4,PROP1,PYCARD,CYFIP1,ICOSLG,SERPINF2
TF	Factor: POU2F1:HOXB13; motif: NGMATATACCAATAAA	TF:M08405	false	0.0026216471732312054	2.5814257569744425	3970	46	10	62700	ZNHIT2,TRMT112,MUC4,CES1,IGBP1,PYCARD,RRN3,TADA2A,CHIC2,TMA7
TF	Factor: ASH-2; motif: NRCAGCTGYN	TF:M11175	false	0.0026216471732312054	2.5814257569744425	2571	46	8	62700	OIP5,TFPT,MUC4,SHMT1,SLC39A2,CDKN1C,PYCARD,CHIC2
TF	Factor: MASH-1; motif: NGCAGCTGCN; match class: 1	TF:M11174_1	false	0.0026216471732312054	2.5814257569744425	2571	46	8	62700	OIP5,TFPT,MUC4,SHMT1,SLC39A2,CDKN1C,PYCARD,CHIC2
TF	Factor: Elf-1; motif: NANGCGGAAGTR	TF:M11452	false	0.0026216471732312054	2.5814257569744425	6394	46	13	62700	ZNHIT2,OIP5,TRMT112,TNKS,MUC4,PROP1,UTF1,PCK2,IGBP1,PYCARD,RRN3,TADA2A,TMA7
TF	Factor: C/EBPBETA; motif: KRTTGCGYAAY	TF:M08910	false	0.0026216471732312054	2.5814257569744425	4739	46	11	62700	ZNHIT2,OIP5,HNRNPH1,S100A10,CES1,GATA4,GPR171,ICOSLG,TADA2A,CHIC2,TMA7
TF	Factor: MASH-1; motif: NGCAGCTGCN	TF:M11174	false	0.0026216471732312054	2.5814257569744425	2571	46	8	62700	OIP5,TFPT,MUC4,SHMT1,SLC39A2,CDKN1C,PYCARD,CHIC2
TF	Factor: VAX2; motif: YTAATTAN; match class: 1	TF:M04447_1	false	0.0026216471732312054	2.5814257569744425	503	46	4	62700	CCL23,TNKS,PROP1,LAIR1
TF	Factor: ARX; motif: NYAATTAN; match class: 1	TF:M10871_1	false	0.0026216471732312054	2.5814257569744425	503	46	4	62700	CCL23,TNKS,PROP1,LAIR1
TF	Factor: MASH-1; motif: NRCAGCTGCN; match class: 1	TF:M11173_1	false	0.0026216471732312054	2.5814257569744425	2571	46	8	62700	OIP5,TFPT,MUC4,SHMT1,SLC39A2,CDKN1C,PYCARD,CHIC2
TF	Factor: MASH-1; motif: NRCAGCTGCN	TF:M11173	false	0.0026216471732312054	2.5814257569744425	2571	46	8	62700	OIP5,TFPT,MUC4,SHMT1,SLC39A2,CDKN1C,PYCARD,CHIC2
TF	Factor: Prrxl1; motif: YYAATTAN; match class: 1	TF:M10869_1	false	0.0026216471732312054	2.5814257569744425	503	46	4	62700	CCL23,TNKS,PROP1,LAIR1
TF	Factor: CTCF; motif: RSYGCCMYCTRSTGGN	TF:M09828	false	0.0026216471732312054	2.5814257569744425	3969	46	10	62700	ZNHIT2,SLC12A7,PRPH,SLC39A2,CDKN1C,PROP1,UTF1,PCK2,IGBP1,SERPINF2
TF	Factor: ASH-2; motif: NRCAGCTGYN; match class: 1	TF:M11175_1	false	0.0026216471732312054	2.5814257569744425	2571	46	8	62700	OIP5,TFPT,MUC4,SHMT1,SLC39A2,CDKN1C,PYCARD,CHIC2
TF	Factor: Sohlh2; motif: NNCACGTGNN; match class: 1	TF:M11075_1	false	0.0026216471732312054	2.5814257569744425	7274	46	14	62700	ZNHIT2,SLC12A7,VCX3A,ACACA,SHMT1,GATA4,RPA4,LAIR1,PPP2R3B,PCK2,RRN3,ICOSLG,CHIC2,TMA7
TF	Factor: UNCX; motif: NYAATTAN	TF:M04443	false	0.0026216471732312054	2.5814257569744425	3245	46	9	62700	TNNT3,CCL23,S100A10,CES1,PROP1,RPA4,UTF1,LAIR1,GPR171
TF	Factor: ZBRK1; motif: NGNNNGGTNAWAAAARRGCNG; match class: 1	TF:M10468_1	false	0.0026216471732312054	2.5814257569744425	4741	46	11	62700	TCF19,OIP5,CCL23,VCX3A,TNKS,SLC39A2,RPA4,LAIR1,PYCARD,TADA2A,CHIC2
TF	Factor: PXR; motif: AGTTCANNSAGTTC	TF:M08779	false	0.0026308643041662036	2.579901551561434	3977	46	10	62700	ZNHIT2,TCF19,VCX3A,SHMT1,PROP1,PPP2R3B,PCK2,IGBP1,PYCARD,CYFIP1
TF	Factor: ATF-1; motif: TNACGTCAN	TF:M01861	false	0.002643253045431342	2.577861258747211	6408	46	13	62700	HNRNPH1,VCX3A,TFPT,TNKS,S100A10,HLA-DRB1,LAIR1,PPP2R3B,ARHGEF5,IGBP1,CYFIP1,CHIC2,TMA7
TF	Factor: TGIF; motif: TGACAGCTGTCA	TF:M11712	false	0.002661717032125786	2.574838116373892	1393	46	6	62700	HLA-DRB1,RPA4,PPP2R3B,GPR171,RRN3,CHIC2
TF	Factor: STAT3; motif: NGNNATTTCCSGGAARTGNNN	TF:M00225	false	0.002667584455497633	2.573881821959364	3258	46	9	62700	TNNT3,TCF19,SLC12A7,ACACA,SHMT1,PROP1,GPR171,RRN3,TMA7
TF	Factor: MAZ; motif: NKGGGAGGGGRGGR	TF:M02023	false	0.0026749189723557407	2.572689368929391	7300	46	14	62700	TCF19,HNRNPH1,SLC12A7,VCX3A,ACACA,TRMT112,VPS28,CDKN1C,GATA4,UTF1,PPP2R3B,CYFIP1,ICOSLG,SERPINF2
TF	Factor: E2F-4; motif: NGGCGGGAARN; match class: 1	TF:M07084_1	false	0.0026819698040993875	2.5715461161141127	5573	46	12	62700	TCF19,OIP5,HNRNPH1,SLC12A7,ACACA,TRMT112,CDKN1C,UTF1,PCK2,CYFIP1,ICOSLG,CHIC2
TF	Factor: NF-YC; motif: NNRRCCAATCAGNR	TF:M10006	false	0.0026819698040993875	2.5715461161141127	2582	46	8	62700	VCX3A,TFPT,TNKS,SHMT1,CDKN1C,HLA-DRB1,RRN3,TMA7
TF	Factor: MyoD; motif: CGNCAGCTGTYN	TF:M11187	false	0.0026873713434058272	2.570672318215456	1959	46	7	62700	TNNT3,HNRNPH1,TNKS,VPS28,CDKN1C,HLA-DRB1,PPP2R3B
TF	Factor: ER-alpha; motif: TGACCYN	TF:M03547	false	0.0027080948012978352	2.567336136530513	4768	46	11	62700	TNNT3,ZNHIT2,OIP5,PRPH,TNKS,MUC4,PROP1,PCK2,GPR171,SERPINF2,TMA7
TF	Factor: Pet-1; motif: GCNGGAAGYG; match class: 1	TF:M09918_1	false	0.002713171189605575	2.566522803232311	7314	46	14	62700	TNNT3,SLC12A7,ACACA,TRMT112,TNKS,VPS28,S100A10,GATA4,LAIR1,PCK2,ARHGEF5,PYCARD,RRN3,TADA2A
TF	Factor: AP-4; motif: RNCAGCTGC	TF:M00927	false	0.002715791902647937	2.566103510898944	6432	46	13	62700	TNNT3,OIP5,HNRNPH1,MUC4,VPS28,SLC39A2,S100A10,CDKN1C,PROP1,PYCARD,CYFIP1,ICOSLG,CHIC2
TF	Factor: EVX1; motif: NNTNATTANN	TF:M04320	false	0.0027176095977810917	2.565812932337614	3270	46	9	62700	OIP5,CCL23,TNKS,S100A10,CES1,PROP1,UTF1,LAIR1,RRN3
TF	Factor: Pit-1; motif: NMTTCATAAWTATWNMNA	TF:M00802	false	0.00272732290870324	2.5642634395553436	4774	46	11	62700	TNNT3,ZNHIT2,CCL23,ACACA,TNKS,HLA-DRB1,RPA4,GPR171,IGBP1,RRN3,SERPINF2
TF	Factor: Nkx3-2; motif: TRAGTG; match class: 1	TF:M01181_1	false	0.0027418235239930915	2.5619605017793523	3275	46	9	62700	TNNT3,CCL23,TNKS,SHMT1,VPS28,S100A10,HLA-DRB1,PCK2,TMA7
TF	Factor: TTF-1; motif: NNNNCAAGNRNN	TF:M00794	false	0.0027418235239930915	2.5619605017793523	4778	46	11	62700	HNRNPH1,MUC4,SHMT1,SLC39A2,CES1,PROP1,PCK2,IGBP1,RRN3,TADA2A,SERPINF2
TF	Factor: IRF-8; motif: NCGAAACCGAAACYN	TF:M11683	false	0.0027490978884586875	2.5608097957474514	4780	46	11	62700	OIP5,SLC12A7,TNKS,S100A10,CDKN1C,HLA-DRB1,LAIR1,PYCARD,SERPINF2,CHIC2,TMA7
TF	Factor: AR; motif: GGNACRNNRTGTWCT	TF:M01201	false	0.002764278664501729	2.558418178246061	6448	46	13	62700	ZNHIT2,OIP5,HNRNPH1,VCX3A,TNKS,SLC39A2,S100A10,PROP1,PPP2R3B,PCK2,IGBP1,ICOSLG,CHIC2
TF	Factor: CP2; motif: NTGNCTGGNN	TF:M03868	false	0.002764278664501729	2.558418178246061	4784	46	11	62700	OIP5,VCX3A,MUC4,VPS28,CDKN1C,RPA4,PPP2R3B,IGBP1,RRN3,CHIC2,TMA7
TF	Factor: Oct-2; motif: NTGCATATGCAN	TF:M11899	false	0.0028236438664184607	2.5491900797882905	5612	46	12	62700	TNNT3,VCX3A,TRMT112,TNKS,MUC4,SLC39A2,RPA4,LAIR1,IGBP1,TADA2A,SERPINF2,TMA7
TF	Factor: MafF; motif: NTGCTGASTCAGCAN; match class: 1	TF:M11340_1	false	0.0028630388992549297	2.543172751308824	518	46	4	62700	ZNHIT2,SLC39A2,LAIR1,CYFIP1
TF	Factor: POU2F1; motif: ANKNRWATGSAAWYAW	TF:M10033	false	0.0028630388992549297	2.543172751308824	4806	46	11	62700	TCF19,OIP5,VCX3A,ACACA,TRMT112,TNKS,S100A10,LAIR1,GPR171,IGBP1,CHIC2
TF	Factor: ER81; motif: NRCMGGAWGNN	TF:M11418	false	0.0028820450633482474	2.5402992328868885	4034	46	10	62700	TNNT3,ZNHIT2,SLC12A7,TRMT112,TNKS,VPS28,SLC39A2,S100A10,GATA4,ARHGEF5
TF	Factor: POU1F1; motif: ATGAATAAWT	TF:M00744	false	0.002896561069975204	2.5381173105712262	2619	46	8	62700	VCX3A,TNKS,S100A10,CES1,RPA4,PPP2R3B,GPR171,TADA2A
TF	Factor: ERF; motif: ACCGGAARYN	TF:M02061	false	0.0029305393468801	2.5330524431893098	2624	46	8	62700	TNNT3,ZNHIT2,HNRNPH1,TRMT112,TNKS,ARHGEF5,PYCARD,TMA7
TF	Factor: MSGN1; motif: NRCCAWWTGKYN	TF:M11152	false	0.0029361620376107435	2.532219980738813	522	46	4	62700	CCL23,TNKS,GPR171,TADA2A
TF	Factor: Elk-1:HOXA1; motif: ACCGGAAGTAATTA; match class: 1	TF:M08451_1	false	0.0029448913823106994	2.5309307188507413	2627	46	8	62700	ZNHIT2,ACACA,TRMT112,TNKS,UTF1,ARHGEF5,IGBP1,CYFIP1
TF	Factor: OSR2; motif: NNNNCWGCTNCTGNNG	TF:M10020	false	0.0029448913823106994	2.5309307188507413	2627	46	8	62700	PRPH,TRMT112,MUC4,SLC39A2,CDKN1C,RPA4,UTF1,CHIC2
TF	Factor: GATA-5; motif: TTAMCAR	TF:M05445	false	0.00294833511481808	2.5304231550582865	3314	46	9	62700	TCF19,CCL23,VPS28,PROP1,LAIR1,PPP2R3B,IGBP1,TADA2A,TMA7
TF	Factor: ESE-1; motif: ACCCGGAAGTRNNNNNNNWWWWW	TF:M11384	false	0.0029585919875657965	2.528914923236328	3316	46	9	62700	TNNT3,ZNHIT2,CCL23,TRMT112,PCK2,IGBP1,RRN3,CHIC2,TMA7
TF	Factor: Erg; motif: NNACCGGAARTSN	TF:M09608	false	0.002961078063162822	2.5285501431159476	8311	46	15	62700	TNNT3,ZNHIT2,OIP5,PRPH,ACACA,TRMT112,TNKS,MUC4,SHMT1,S100A10,ARHGEF5,IGBP1,PYCARD,RRN3,TMA7
TF	Factor: N-Myc; motif: GSSCACGYGS	TF:M03834	false	0.002973695016976297	2.526703574898199	1430	46	6	62700	ZNHIT2,HNRNPH1,PRPH,UTF1,TADA2A,CHIC2
TF	Factor: AP-4; motif: AWCAGCTGWT	TF:M11206	false	0.0029837213415255257	2.5252417393390547	7398	46	14	62700	TNNT3,HNRNPH1,PRPH,TNKS,VPS28,SLC39A2,S100A10,CDKN1C,HLA-DRB1,CES1,GPR171,CYFIP1,ICOSLG,CHIC2
TF	Factor: AP-4; motif: AWCAGCTGWT; match class: 1	TF:M11206_1	false	0.0029837213415255257	2.5252417393390547	7398	46	14	62700	TNNT3,HNRNPH1,PRPH,TNKS,VPS28,SLC39A2,S100A10,CDKN1C,HLA-DRB1,CES1,GPR171,CYFIP1,ICOSLG,CHIC2
TF	Factor: NKX6B; motif: NTMATTAW	TF:M10657	false	0.0029873141307062766	2.524719106803575	2636	46	8	62700	TNNT3,ZNHIT2,TCF19,VCX3A,TRMT112,GATA4,LAIR1,TADA2A
TF	Factor: Erm; motif: NNSCGGAWGYN	TF:M11424	false	0.0029873141307062766	2.524719106803575	8323	46	15	62700	TNNT3,ZNHIT2,HNRNPH1,TRMT112,TFPT,TNKS,CES1,PROP1,UTF1,PCK2,ARHGEF5,IGBP1,RRN3,ICOSLG,TMA7
TF	Factor: ZBTB37; motif: TGGCTTTGGY	TF:M12688	false	0.0029873141307062766	2.524719106803575	4059	46	10	62700	TRMT112,SHMT1,VPS28,S100A10,CES1,RPA4,PPP2R3B,PCK2,GPR171,SERPINF2
TF	Factor: CREB; motif: CNNTGACGTMA	TF:M00917	false	0.0029873141307062766	2.524719106803575	5657	46	12	62700	ZNHIT2,VCX3A,TFPT,TNKS,S100A10,HLA-DRB1,LAIR1,PPP2R3B,ARHGEF5,IGBP1,CHIC2,TMA7
TF	Factor: FXR:RXR-ALPHA; motif: NAGKTCATTGACCYN	TF:M08954	false	0.0029873141307062766	2.524719106803575	6514	46	13	62700	OIP5,HNRNPH1,VCX3A,PRPH,ACACA,TRMT112,SHMT1,PROP1,RPA4,PCK2,GPR171,ICOSLG,SERPINF2
TF	Factor: CTCF; motif: CANNWRRTGGCAG	TF:M04745	false	0.0029873141307062766	2.524719106803575	8324	46	15	62700	TNNT3,OIP5,CCL23,VCX3A,ACACA,TNKS,MUC4,SHMT1,GATA4,PROP1,LAIR1,PCK2,IGBP1,PYCARD,SERPINF2
TF	Factor: Six-2; motif: NCGTATCRNN	TF:M11031	false	0.0029873141307062766	2.524719106803575	9276	46	16	62700	ZNHIT2,OIP5,CCL23,SLC12A7,VCX3A,ACACA,TRMT112,MUC4,SLC39A2,RPA4,UTF1,GPR171,ARHGEF5,IGBP1,RRN3,SERPINF2
TF	Factor: FPM315; motif: SRGGGAGGAGGN	TF:M01587	false	0.002992118421062116	2.5240212221056804	3326	46	9	62700	TNNT3,TFPT,TNKS,VPS28,S100A10,PROP1,PCK2,ARHGEF5,IGBP1
TF	Factor: CTCF; motif: NCCRSTAGGGGGCGC; match class: 1	TF:M08911_1	false	0.00300121144969273	2.5227034053749824	4064	46	10	62700	TCF19,HNRNPH1,SLC12A7,PRPH,CDKN1C,UTF1,PPP2R3B,PCK2,PYCARD,TADA2A
TF	Factor: six-4; motif: ANNNATGACACCNNNNN	TF:M01374	false	0.003001552787439135	2.5226540144297336	6519	46	13	62700	CCL23,VCX3A,TRMT112,SLC39A2,CDKN1C,CES1,PROP1,RPA4,LAIR1,PPP2R3B,ARHGEF5,CYFIP1,TADA2A
TF	Factor: SREBP-2; motif: NTCACCYNNNN	TF:M03852	false	0.0030094199373163675	2.5215172061668123	8333	46	15	62700	TNNT3,HNRNPH1,VCX3A,ACACA,TNKS,MUC4,CES1,GATA4,PROP1,PPP2R3B,ARHGEF5,IGBP1,PYCARD,SERPINF2,TMA7
TF	Factor: POU3F1; motif: TAATKANNNNNTMATTA	TF:M11927	false	0.0030168938659891928	2.5204399679907414	2010	46	7	62700	TNNT3,ZNHIT2,CCL23,MUC4,PROP1,LAIR1,IGBP1
TF	Factor: ZEB1; motif: NCWCACCTG	TF:M07235	false	0.0030168938659891928	2.5204399679907414	1438	46	6	62700	SHMT1,PROP1,ARHGEF5,PYCARD,CYFIP1,ICOSLG
TF	Factor: STAT1; motif: TTCNRGGAAN	TF:M07064	false	0.0030168938659891928	2.5204399679907414	2643	46	8	62700	TNNT3,TCF19,SLC12A7,SHMT1,PROP1,ICOSLG,SERPINF2,TMA7
TF	Factor: ERF:FOXO1A; motif: RTMAACAGGAARNS; match class: 1	TF:M08241_1	false	0.0030168938659891928	2.5204399679907414	2010	46	7	62700	TCF19,SLC12A7,VCX3A,SLC39A2,CES1,GPR171,ARHGEF5
TF	Factor: AML2; motif: CWAACCGCAAAAACCGCARN	TF:M12002	false	0.0030365265711174124	2.5176229142321205	8344	46	15	62700	TCF19,SLC12A7,PRPH,SHMT1,S100A10,CES1,LAIR1,PPP2R3B,PCK2,GPR171,ARHGEF5,IGBP1,RRN3,CYFIP1,CHIC2
TF	Factor: DPF2; motif: NYCACYTCCYCNYYCY	TF:M09760	false	0.0030456183575811174	2.5163245184592027	8347	46	15	62700	TNNT3,TCF19,HNRNPH1,SLC12A7,PRPH,TRMT112,TNKS,MUC4,VPS28,S100A10,PROP1,PCK2,ARHGEF5,IGBP1,TMA7
TF	Factor: C/EBPdelta; motif: TKNNGCAATN	TF:M07316	false	0.0030614719715099338	2.5140697122773394	3341	46	9	62700	TNNT3,HNRNPH1,SLC39A2,S100A10,CES1,GATA4,PPP2R3B,GPR171,TADA2A
TF	Factor: NFATc1; motif: NATGGAAANWNANTTTYCMN	TF:M04051	false	0.0030749405338032247	2.512163278617293	5684	46	12	62700	TNNT3,OIP5,SLC12A7,VCX3A,PRPH,MUC4,SLC39A2,RPA4,IGBP1,TADA2A,SERPINF2,TMA7
TF	Factor: CREM; motif: NRTGACGYMA	TF:M12592	false	0.003088713054327634	2.510222436376623	6545	46	13	62700	ZNHIT2,HNRNPH1,VCX3A,TFPT,TNKS,S100A10,HLA-DRB1,LAIR1,PPP2R3B,ARHGEF5,IGBP1,RRN3,CHIC2
TF	Factor: ERG; motif: ACCGGAARTN; match class: 1	TF:M03975_1	false	0.003113374737513514	2.506768602851214	4089	46	10	62700	ZNHIT2,TRMT112,TFPT,TNKS,UTF1,ARHGEF5,IGBP1,PYCARD,ICOSLG,TMA7
TF	Factor: Erg; motif: NACMGGAARTN; match class: 1	TF:M11394_1	false	0.0031271672887191646	2.5048488854266227	535	46	4	62700	SLC12A7,TRMT112,TNKS,GPR171
TF	Factor: HOXA6; motif: RTCRTTAN	TF:M10695	false	0.0031271672887191646	2.5048488854266227	6556	46	13	62700	TNNT3,OIP5,HNRNPH1,VCX3A,TFPT,S100A10,RPA4,LAIR1,GPR171,IGBP1,RRN3,CYFIP1,TADA2A
TF	Factor: GABP; motif: VCCGGAAGNGCR	TF:M00341	false	0.0031271672887191646	2.5048488854266227	8373	46	15	62700	TNNT3,ZNHIT2,TCF19,SLC12A7,ACACA,TRMT112,SHMT1,VPS28,GATA4,LAIR1,PYCARD,ICOSLG,SERPINF2,CHIC2,TMA7
TF	Factor: E2F-1; motif: TTGGCGCGRAANNGNM; match class: 1	TF:M00938_1	false	0.0031451844525305574	2.502353879831692	2665	46	8	62700	TCF19,TFPT,SHMT1,CDKN1C,ARHGEF5,IGBP1,PYCARD,TADA2A
TF	Factor: POU3F2; motif: TAATTANNNNNNTAATTA	TF:M11913	false	0.0031630385754833224	2.499895511524876	4100	46	10	62700	CCL23,VCX3A,TFPT,TNKS,SHMT1,HLA-DRB1,UTF1,LAIR1,GPR171,RRN3
TF	Factor: msc; motif: NRMCATATGNYN	TF:M11146	false	0.003222971254913655	2.4917435678627977	3369	46	9	62700	CCL23,TRMT112,TFPT,TNKS,MUC4,SLC39A2,CES1,GPR171,ARHGEF5
TF	Factor: Egr-3; motif: NTGCGTGGGCGK	TF:M00245	false	0.003229286085240052	2.490893478755694	7475	46	14	62700	ZNHIT2,TCF19,HNRNPH1,SLC12A7,TRMT112,CDKN1C,CES1,GATA4,UTF1,PPP2R3B,ARHGEF5,IGBP1,ICOSLG,CHIC2
TF	Factor: HOXB2; motif: NNTMATTANN	TF:M04347	false	0.0032312401813806768	2.4906307592304295	3371	46	9	62700	CCL23,TNKS,S100A10,CES1,PROP1,RPA4,UTF1,LAIR1,GPR171
TF	Factor: sp4; motif: NNNGCYCCGCCCCCY	TF:M10530	false	0.0032323699615285626	2.490478937793759	8403	46	15	62700	OIP5,HNRNPH1,SLC12A7,VCX3A,ACACA,TRMT112,TNKS,SHMT1,CDKN1C,GATA4,UTF1,PPP2R3B,PCK2,ICOSLG,SERPINF2
TF	Factor: c-Myc; motif: NSCACGTGGN	TF:M04743	false	0.00323484029343667	2.4901471559199546	4899	46	11	62700	ZNHIT2,SLC12A7,VCX3A,ACACA,SHMT1,GATA4,RPA4,PPP2R3B,ICOSLG,CHIC2,TMA7
TF	Factor: GATA-3; motif: AGATAACGATCW	TF:M12192	false	0.003240836223751926	2.489342915563898	4902	46	11	62700	VCX3A,TNKS,SHMT1,S100A10,HLA-DRB1,RPA4,PCK2,GPR171,RRN3,CYFIP1,TADA2A
TF	Factor: GR; motif: RGWACATWATGTWCY; match class: 1	TF:M11847_1	false	0.003240836223751926	2.489342915563898	4116	46	10	62700	ZNHIT2,OIP5,VCX3A,TNKS,SLC39A2,PROP1,PCK2,IGBP1,CHIC2,TMA7
TF	Factor: EGR1; motif: NNMCGCCCACGCNN	TF:M12508	false	0.003240836223751926	2.489342915563898	6588	46	13	62700	ZNHIT2,SLC12A7,ACACA,TRMT112,CDKN1C,CES1,UTF1,PPP2R3B,PCK2,CYFIP1,ICOSLG,CHIC2,TMA7
TF	Factor: CTCF; motif: NNNNANASYGCCMYCTAGTGG; match class: 1	TF:M04689_1	false	0.003240836223751926	2.489342915563898	958	46	5	62700	MUC4,PCK2,IGBP1,SERPINF2,TMA7
TF	Factor: STAT5A; motif: NAWTTCYNGGAANYN	TF:M00457	false	0.003240836223751926	2.489342915563898	4117	46	10	62700	TNNT3,TCF19,SLC12A7,SHMT1,PROP1,GPR171,PYCARD,ICOSLG,SERPINF2,TMA7
TF	Factor: IRF-4; motif: GAAARTA	TF:M01883	false	0.003246124764711897	2.488634792093087	8411	46	15	62700	PRPH,S100A10,CDKN1C,HLA-DRB1,CES1,PROP1,RPA4,UTF1,GPR171,IGBP1,RRN3,CYFIP1,ICOSLG,TADA2A,CHIC2
TF	Factor: SP4; motif: SCCCCGCCCCS	TF:M01273	false	0.003247966065632837	2.488388516864789	3377	46	9	62700	HNRNPH1,SLC12A7,TNKS,SHMT1,CDKN1C,UTF1,PPP2R3B,PCK2,ICOSLG
TF	Factor: ER; motif: NNARGNCANNNTGACCYNN	TF:M00191	false	0.0032552101601827296	2.4874209676299466	4907	46	11	62700	ZNHIT2,PRPH,TRMT112,TFPT,GATA4,PROP1,PCK2,GPR171,CYFIP1,TADA2A,SERPINF2
TF	Factor: CSX; motif: NCCACTTRAN	TF:M10642	false	0.0033009997421743656	2.4813545095903957	4916	46	11	62700	TNNT3,TCF19,PRPH,TRMT112,TNKS,SHMT1,SLC39A2,HLA-DRB1,LAIR1,IGBP1,RRN3
TF	Factor: Nrf2; motif: WWNTGCTGAGTCAT	TF:M09999	false	0.0033009997421743656	2.4813545095903957	2691	46	8	62700	VCX3A,PRPH,SLC39A2,S100A10,CES1,RPA4,PYCARD,SERPINF2
TF	Factor: LBP-1; motif: CAGCTGS; match class: 1	TF:M00644_1	false	0.0033009997421743656	2.4813545095903957	4130	46	10	62700	OIP5,HNRNPH1,TFPT,MUC4,SHMT1,SLC39A2,CDKN1C,PROP1,PYCARD,CHIC2
TF	Factor: GLI; motif: MCVNNGACCACCCAV	TF:M03871	false	0.003328889764380748	2.4777005861932344	3391	46	9	62700	OIP5,HNRNPH1,SLC12A7,VCX3A,VPS28,CES1,PCK2,CYFIP1,ICOSLG
TF	Factor: MAFB; motif: NTCAGCN; match class: 1	TF:M08888_1	false	0.003333139427291697	2.4771465191516757	3392	46	9	62700	TRMT112,SLC39A2,S100A10,HLA-DRB1,UTF1,LAIR1,IGBP1,PYCARD,TADA2A
TF	Factor: ETV4; motif: ACCGGAAGTN; match class: 1	TF:M03982_1	false	0.0033356589664920774	2.4768183574772284	2054	46	7	62700	ZNHIT2,TRMT112,UTF1,ARHGEF5,IGBP1,PYCARD,TMA7
TF	Factor: PR; motif: NNNNNNRGNACNNKNTGTTCTNNNNNN	TF:M00957	false	0.0034019701302115094	2.4682695038749096	4148	46	10	62700	TNNT3,ZNHIT2,CCL23,SLC12A7,PRPH,TRMT112,SHMT1,CES1,PROP1,RPA4
TF	Factor: C/EBPdelta; motif: NTTGCNCMAYN	TF:M09882	false	0.0034070960602865076	2.4676156216818304	2062	46	7	62700	TNNT3,OIP5,HNRNPH1,CES1,GATA4,GPR171,TADA2A
TF	Factor: CDP; motif: NWNATCGATTANYNN	TF:M00102	false	0.0034346096807989514	2.464122610309478	4154	46	10	62700	TNNT3,TCF19,OIP5,PRPH,S100A10,HLA-DRB1,GATA4,RPA4,LAIR1,GPR171
TF	Factor: YY2; motif: NNATGGCGGCN	TF:M12554	false	0.0034360777621873537	2.463937016171785	2710	46	8	62700	ZNHIT2,OIP5,HNRNPH1,VCX3A,TNKS,PPP2R3B,RRN3,CHIC2
TF	Factor: Sox-9; motif: NNNACAATRG	TF:M11626	false	0.0034363240425874515	2.463905889290136	6638	46	13	62700	HNRNPH1,TNKS,SHMT1,VPS28,S100A10,HLA-DRB1,CES1,RPA4,PCK2,GPR171,IGBP1,ICOSLG,TADA2A
TF	Factor: C/EBPalpha; motif: NNATTRCNNAANNN	TF:M00116	false	0.0034363240425874515	2.463905889290136	3409	46	9	62700	ZNHIT2,HNRNPH1,SLC39A2,S100A10,CES1,GATA4,PPP2R3B,GPR171,TADA2A
TF	Factor: CPBP; motif: NGGGCGG; match class: 1	TF:M05444_1	false	0.0034547456255432435	2.4615839244084254	3413	46	9	62700	SLC12A7,ACACA,TRMT112,PROP1,UTF1,PCK2,CYFIP1,TADA2A,SERPINF2
TF	Factor: Sp2; motif: WGGGCGG; match class: 1	TF:M05332_1	false	0.0034547456255432435	2.4615839244084254	3413	46	9	62700	SLC12A7,ACACA,TRMT112,PROP1,UTF1,PCK2,CYFIP1,TADA2A,SERPINF2
TF	Factor: Sp6; motif: WGGGCGG; match class: 1	TF:M05361_1	false	0.0034547456255432435	2.4615839244084254	3413	46	9	62700	SLC12A7,ACACA,TRMT112,PROP1,UTF1,PCK2,CYFIP1,TADA2A,SERPINF2
TF	Factor: CREB1; motif: RTGACGYGTCAN; match class: 1	TF:M11221_1	false	0.00347072548161924	2.4595797356609905	5782	46	12	62700	VCX3A,TRMT112,TNKS,MUC4,CDKN1C,GATA4,RPA4,PPP2R3B,PCK2,ARHGEF5,RRN3,TADA2A
TF	Factor: isx; motif: NTCRTTAA; match class: 1	TF:M10956_1	false	0.003475182620507464	2.459022368341567	3417	46	9	62700	ZNHIT2,OIP5,HNRNPH1,VCX3A,TRMT112,TFPT,LAIR1,PCK2,RRN3
TF	Factor: c-Ets-2; motif: NCCGGAAGTG	TF:M08759	false	0.003475182620507464	2.459022368341567	8479	46	15	62700	TNNT3,ZNHIT2,ACACA,TRMT112,TFPT,TNKS,VPS28,UTF1,PCK2,ARHGEF5,IGBP1,RRN3,ICOSLG,TADA2A,TMA7
TF	Factor: ipf1; motif: MVCTAATTAS	TF:M01233	false	0.003483363949036867	2.458001147189526	2073	46	7	62700	CCL23,TFPT,S100A10,CES1,PROP1,UTF1,LAIR1
TF	Factor: E2F-3; motif: NNTTTTGGCGCCAAAACT; match class: 1	TF:M03962_1	false	0.003524712628963059	2.4528762854082156	6661	46	13	62700	TNNT3,ZNHIT2,OIP5,CCL23,SLC12A7,TRMT112,SLC39A2,HLA-DRB1,GATA4,GPR171,TADA2A,SERPINF2,CHIC2
TF	Factor: PDEF; motif: MCCGGATNTN	TF:M02075	false	0.003526813490266738	2.4526175066749314	2725	46	8	62700	SLC12A7,PRPH,GATA4,RPA4,UTF1,GPR171,IGBP1,TMA7
TF	Factor: WT1; motif: GNGGGGGCGGGG	TF:M03893	false	0.00357966361685443	2.4461577823527074	8506	46	15	62700	HNRNPH1,SLC12A7,VCX3A,ACACA,TNKS,SHMT1,CDKN1C,GATA4,PROP1,UTF1,PPP2R3B,PCK2,CYFIP1,ICOSLG,CHIC2
TF	Factor: FOXK1; motif: TGTTTNCNNT	TF:M09929	false	0.00360007343082959	2.4436886408219203	4186	46	10	62700	HNRNPH1,CCL23,VCX3A,TNKS,MUC4,SLC39A2,S100A10,PPP2R3B,IGBP1,TMA7
TF	Factor: C/EBPalpha; motif: NNNNNTTKCNNAAN	TF:M07037	false	0.0036015372110413026	2.4435120937384873	3437	46	9	62700	TNNT3,OIP5,HNRNPH1,S100A10,CES1,GATA4,PPP2R3B,GPR171,TADA2A
TF	Factor: RPC155; motif: TCMNGRGTTCRAGWCC	TF:M01798	false	0.0036015372110413026	2.4435120937384873	987	46	5	62700	TFPT,MUC4,TADA2A,SERPINF2,TMA7
TF	Factor: JunB; motif: GATGACGTCAYC; match class: 1	TF:M11273_1	false	0.003618756845917918	2.441440597334965	6683	46	13	62700	OIP5,SLC12A7,VCX3A,TFPT,SHMT1,SLC39A2,HLA-DRB1,PPP2R3B,ARHGEF5,IGBP1,RRN3,CHIC2,TMA7
TF	Factor: BTEB2; motif: NCCACRCCCN	TF:M12165	false	0.0036273512723405095	2.4404103853481143	4985	46	11	62700	ZNHIT2,TFPT,TNKS,VPS28,S100A10,CES1,PROP1,PCK2,CYFIP1,ICOSLG,TADA2A
TF	Factor: WT1; motif: RGGNGGGGGAGGRGGNGGRG	TF:M10108	false	0.003635546358953184	2.43943031304482	6688	46	13	62700	HNRNPH1,SLC12A7,PRPH,ACACA,TNKS,VPS28,GATA4,PROP1,UTF1,ARHGEF5,CYFIP1,ICOSLG,TADA2A
TF	Factor: NF1B; motif: CYTGGCNYNCWGCCAN; match class: 1	TF:M09762_1	false	0.003635546358953184	2.43943031304482	1504	46	6	62700	HNRNPH1,S100A10,CES1,UTF1,PCK2,ICOSLG
TF	Factor: COUP; motif: TGACCTTTGACCC	TF:M00765	false	0.003645555217306727	2.438236319348811	2742	46	8	62700	CCL23,TRMT112,SHMT1,S100A10,CDKN1C,GPR171,RRN3,TMA7
TF	Factor: HIC1; motif: NNNGGKTGCCCSNNNNNN	TF:M01073	false	0.003649909651644571	2.437717885756634	4197	46	10	62700	ZNHIT2,HNRNPH1,SLC12A7,VCX3A,ACACA,VPS28,CDKN1C,GATA4,PPP2R3B,ICOSLG
TF	Factor: ZNF524; motif: NCTCGNACCCNN	TF:M12100	false	0.003662823437575624	2.43618401552457	992	46	5	62700	SHMT1,CES1,UTF1,PPP2R3B,ICOSLG
TF	Factor: Alx-4; motif: NNCRTTAN; match class: 1	TF:M10880_1	false	0.0036799961519033554	2.4341526354590943	2747	46	8	62700	ZNHIT2,OIP5,VCX3A,TRMT112,TFPT,RPA4,LAIR1,RRN3
TF	Factor: BRN1; motif: NANNTATGCATAATNNA	TF:M01324	false	0.0036856902439974435	2.4334811669399063	4998	46	11	62700	TNNT3,VCX3A,TRMT112,TNKS,SLC39A2,GATA4,RPA4,GPR171,ARHGEF5,IGBP1,TADA2A
TF	Factor: alx3; motif: NNCRTTAN	TF:M10877	false	0.003705569484516895	2.4311450387028857	4207	46	10	62700	ZNHIT2,TCF19,OIP5,HNRNPH1,VCX3A,TRMT112,S100A10,GATA4,RPA4,CYFIP1
TF	Factor: IRF-4; motif: NYGAAASYGAAACYN	TF:M11686	false	0.0037099947867416457	2.4306267006520503	3456	46	9	62700	OIP5,SLC12A7,TRMT112,S100A10,CDKN1C,HLA-DRB1,PYCARD,SERPINF2,TMA7
TF	Factor: Fli-1; motif: RCAGGAAGTGR	TF:M07089	false	0.003719748098046662	2.42948646961609	5005	46	11	62700	TNNT3,TCF19,SLC12A7,SHMT1,VPS28,SLC39A2,S100A10,GATA4,LAIR1,CHIC2,TMA7
TF	Factor: C/EBPbeta; motif: NRTTRYGCAATN	TF:M09881	false	0.003725939930375186	2.428764151081451	2755	46	8	62700	OIP5,HNRNPH1,S100A10,CES1,GATA4,PPP2R3B,GPR171,TADA2A
TF	Factor: LKLF; motif: GGGGTGGKSN; match class: 1	TF:M07261_1	false	0.003725939930375186	2.428764151081451	4212	46	10	62700	SLC12A7,PRPH,ACACA,TFPT,MUC4,VPS28,CDKN1C,UTF1,ICOSLG,SERPINF2
TF	Factor: AP-2gamma; motif: NTGSCCTGRGGSNN	TF:M09591	false	0.003725939930375186	2.428764151081451	8549	46	15	62700	HNRNPH1,SLC12A7,TNKS,MUC4,VPS28,CES1,GATA4,PPP2R3B,PCK2,PYCARD,RRN3,CYFIP1,TADA2A,SERPINF2,CHIC2
TF	Factor: HSF1; motif: GAANNTTCTNGN	TF:M07459	false	0.003762634674846597	2.424507946548669	3466	46	9	62700	ZNHIT2,PRPH,VPS28,SLC39A2,PROP1,RPA4,UTF1,PYCARD,SERPINF2
TF	Factor: Erg; motif: ACCGGAAGTN; match class: 1	TF:M02062_1	false	0.0037637428848275806	2.424380052490952	2761	46	8	62700	ZNHIT2,TRMT112,TFPT,UTF1,ARHGEF5,IGBP1,PYCARD,TMA7
TF	Factor: MAZ; motif: GGGMGGGGS	TF:M10432	false	0.0037637428848275806	2.424380052490952	9527	46	16	62700	TNNT3,SLC12A7,VCX3A,PRPH,ACACA,VPS28,SLC39A2,S100A10,CDKN1C,GATA4,UTF1,PPP2R3B,ARHGEF5,PYCARD,CYFIP1,SERPINF2
TF	Factor: MZF-1; motif: TGGGGAR; match class: 1	TF:M01733_1	false	0.003764107927508018	2.4243379326280987	5018	46	11	62700	TNNT3,TCF19,SLC12A7,PRPH,VPS28,HLA-DRB1,PROP1,UTF1,RRN3,ICOSLG,TMA7
TF	Factor: ER71; motif: CWTCCTGT	TF:M07282	false	0.003764107927508018	2.4243379326280987	2762	46	8	62700	TCF19,SLC12A7,SHMT1,SLC39A2,S100A10,GATA4,UTF1,ARHGEF5
TF	Factor: SAP-1a; motif: CWTCCKGT	TF:M03844	false	0.003764107927508018	2.4243379326280987	2762	46	8	62700	TCF19,SLC12A7,SHMT1,SLC39A2,S100A10,GATA4,UTF1,ARHGEF5
TF	Factor: FOXO1A; motif: NNNYTGTTTNCN	TF:M09931	false	0.0037656938084433943	2.4241549957132835	6725	46	13	62700	TNNT3,CCL23,SLC12A7,TRMT112,TFPT,TNKS,SLC39A2,S100A10,LAIR1,PPP2R3B,GPR171,ARHGEF5,CHIC2
TF	Factor: YY1; motif: NNNNAARATGGNNNN	TF:M07370	false	0.0037858305886602525	2.4218388240901785	5858	46	12	62700	TNNT3,OIP5,HNRNPH1,VCX3A,TNKS,SHMT1,VPS28,CES1,LAIR1,ARHGEF5,IGBP1,TMA7
TF	Factor: MAFK; motif: NTGCTGANTCAGCRN	TF:M04218	false	0.003792621208777705	2.4210605306566864	249	46	3	62700	SLC39A2,LAIR1,CYFIP1
TF	Factor: ZNF342; motif: NRGTGGWCANT	TF:M12076	false	0.003792621208777705	2.4210605306566864	1522	46	6	62700	OIP5,ACACA,SLC39A2,CDKN1C,PROP1,CHIC2
TF	Factor: C/EBPalpha; motif: ATTGCGYAAY	TF:M07412	false	0.003801989812294309	2.419989051192378	3475	46	9	62700	ZNHIT2,HNRNPH1,S100A10,CES1,GATA4,PPP2R3B,GPR171,ICOSLG,TADA2A
TF	Factor: LIM-1; motif: NYAATTAN	TF:M11000	false	0.0038081614888618074	2.419284643209174	5864	46	12	62700	ZNHIT2,OIP5,HNRNPH1,VCX3A,HLA-DRB1,CES1,PROP1,RPA4,LAIR1,IGBP1,RRN3,CHIC2
TF	Factor: STAT3; motif: TTCYGGGAAN	TF:M07065	false	0.003811703983377908	2.418880833998379	5029	46	11	62700	TNNT3,TCF19,SLC12A7,SHMT1,SLC39A2,GATA4,PROP1,RPA4,PYCARD,SERPINF2,TMA7
TF	Factor: NF-1; motif: TTGGCNN	TF:M07364	false	0.003821246125889936	2.4177949885682364	5031	46	11	62700	HNRNPH1,VCX3A,PRPH,CES1,PROP1,RPA4,LAIR1,GPR171,CYFIP1,ICOSLG,CHIC2
TF	Factor: GATA-2; motif: NNGATAASN	TF:M12191	false	0.003838326732532746	2.4158580592783974	1527	46	6	62700	TRMT112,TNKS,S100A10,PCK2,IGBP1,PYCARD
TF	Factor: Sox-9; motif: NNNNNACAAARGNNSMN; match class: 1	TF:M07269_1	false	0.003838326732532746	2.4158580592783974	3482	46	9	62700	OIP5,CCL23,ACACA,MUC4,SLC39A2,S100A10,HLA-DRB1,CES1,PCK2
TF	Factor: THAP1; motif: YTGCCCNNA; match class: 1	TF:M07407_1	false	0.003838326732532746	2.4158580592783974	4237	46	10	62700	HNRNPH1,SLC12A7,ACACA,TRMT112,S100A10,GATA4,LAIR1,CYFIP1,SERPINF2,CHIC2
TF	Factor: AR; motif: AGWACATNWTGTTCT	TF:M00447	false	0.003868378780197733	2.412471007677018	4242	46	10	62700	ZNHIT2,OIP5,TNKS,SHMT1,SLC39A2,S100A10,CDKN1C,CES1,RPA4,IGBP1
TF	Factor: NRF-1; motif: SYGCGCMTGCGCRNNGSN; match class: 1	TF:M09641_1	false	0.0038743228040789258	2.411804197197256	1010	46	5	62700	HNRNPH1,TRMT112,UTF1,PPP2R3B,ARHGEF5
TF	Factor: MafF; motif: NTGCTGASTCAGCAN	TF:M11340	false	0.0038748602344198775	2.4117439578066784	577	46	4	62700	ZNHIT2,SLC39A2,LAIR1,CYFIP1
TF	Factor: CEBPD; motif: NNTTGCACAAYNN	TF:M12567	false	0.0038800835256392265	2.411158925350697	2125	46	7	62700	TNNT3,OIP5,HLA-DRB1,CES1,GATA4,GPR171,TADA2A
TF	Factor: FOXO1; motif: TGTTKAC; match class: 1	TF:M01968_1	false	0.00388539348377792	2.4105649925181374	252	46	3	62700	VCX3A,HLA-DRB1,LAIR1
TF	Factor: HOXB7; motif: NGYAATTANN	TF:M10685	false	0.00388539348377792	2.4105649925181374	3490	46	9	62700	OIP5,CCL23,TFPT,S100A10,RPA4,UTF1,GPR171,IGBP1,RRN3
TF	Factor: GLI; motif: NTGGGTGGTN	TF:M07292	false	0.0038934491596689176	2.4096654919115608	5885	46	12	62700	TNNT3,SLC12A7,MUC4,S100A10,HLA-DRB1,CES1,GATA4,PCK2,IGBP1,PYCARD,ICOSLG,CHIC2
TF	Factor: RXR-alpha; motif: NNGNNRNNNARAGGTCANNG	TF:M10055	false	0.003913864355763759	2.407394229920765	5889	46	12	62700	TNNT3,ZNHIT2,CCL23,SLC12A7,VCX3A,PRPH,MUC4,VPS28,GATA4,PROP1,LAIR1,TMA7
TF	Factor: AML2; motif: CCRCACCA	TF:M01814	false	0.003917779781616537	2.4069599793460434	2786	46	8	62700	PRPH,TFPT,CES1,LAIR1,GPR171,IGBP1,PYCARD,ICOSLG
TF	Factor: MafG; motif: CMATGACTCAGCAGA; match class: 1	TF:M07048_1	false	0.003946453884483919	2.4037929676923113	1538	46	6	62700	ZNHIT2,CCL23,S100A10,UTF1,PCK2,ICOSLG
TF	Factor: Myc; motif: CACGTGS	TF:M00799	false	0.003969880771843437	2.401222536286768	5061	46	11	62700	ZNHIT2,SLC12A7,VCX3A,ACACA,SHMT1,GATA4,RPA4,PPP2R3B,ICOSLG,CHIC2,TMA7
TF	Factor: ESE-1; motif: ACCAGGAAGTANNNNNNNAAWAA; match class: 1	TF:M11383_1	false	0.003972171644710405	2.400971993122287	582	46	4	62700	TNNT3,CCL23,TNKS,CHIC2
TF	Factor: AP-2alpha; motif: NNNGSCCTGRGGSN	TF:M04896	false	0.0039812882582992825	2.399976376935725	5903	46	12	62700	ZNHIT2,HNRNPH1,TNKS,VPS28,CES1,GATA4,PCK2,PYCARD,RRN3,CYFIP1,TADA2A,SERPINF2
TF	Factor: Pax-5; motif: NNRNKCAGYSRAGCRTGAC; match class: 1	TF:M07223_1	false	0.003992496762796826	2.3987554273247444	1019	46	5	62700	TCF19,CES1,ARHGEF5,RRN3,SERPINF2
TF	Factor: AP-2alphaA; motif: ANMGCCTNAGGCKNT; match class: 1	TF:M01047_1	false	0.004013538874344147	2.3964725261763355	8634	46	15	62700	TCF19,HNRNPH1,TRMT112,TFPT,TNKS,CDKN1C,CES1,GATA4,LAIR1,PPP2R3B,PYCARD,RRN3,ICOSLG,TADA2A,TMA7
TF	Factor: AP-2alphaA; motif: ANMGCCTNAGGCKNT	TF:M01047	false	0.004013538874344147	2.3964725261763355	8634	46	15	62700	TCF19,HNRNPH1,TRMT112,TFPT,TNKS,CDKN1C,CES1,GATA4,LAIR1,PPP2R3B,PYCARD,RRN3,ICOSLG,TADA2A,TMA7
TF	Factor: POU2F1:PEA3; motif: ACCGGATATGCAN; match class: 1	TF:M08402_1	false	0.004023260373774429	2.3954218602365143	2142	46	7	62700	TNNT3,TCF19,TRMT112,SHMT1,RPA4,IGBP1,SERPINF2
TF	Factor: AR; motif: GGNACRNNRTGTWCT; match class: 1	TF:M01201_1	false	0.004031056772041425	2.3945810853471485	2143	46	7	62700	VCX3A,TNKS,S100A10,PROP1,PPP2R3B,ICOSLG,CHIC2
TF	Factor: ZNF614; motif: NCYCWGCCYYNNN; match class: 1	TF:M09862_1	false	0.004031467835428339	2.3945368008160632	4273	46	10	62700	TCF19,SLC12A7,PRPH,ACACA,TFPT,CDKN1C,GATA4,UTF1,PPP2R3B,ARHGEF5
TF	Factor: Pax-4; motif: DTTTTCCACCN; match class: 1	TF:M04624_1	false	0.004031467835428339	2.3945368008160632	9610	46	16	62700	OIP5,VCX3A,PRPH,ACACA,TRMT112,TNKS,SHMT1,SLC39A2,HLA-DRB1,RPA4,PCK2,GPR171,ARHGEF5,IGBP1,CYFIP1,SERPINF2
TF	Factor: HPX42B; motif: NNYAATTANN	TF:M10679	false	0.004043509983372974	2.3932414802846766	2145	46	7	62700	CCL23,TNKS,S100A10,CES1,PROP1,UTF1,LAIR1
TF	Factor: c-Ets-1; motif: NNNRCCGGAWRYNNNN	TF:M01078	false	0.0040460314963856	2.3929707407809273	7704	46	14	62700	TNNT3,ZNHIT2,HNRNPH1,SLC12A7,TRMT112,TFPT,TNKS,UTF1,PCK2,ARHGEF5,IGBP1,RRN3,TADA2A,TMA7
TF	Factor: IRF-2; motif: NNRAAAGTGAAASNNA	TF:M01882	false	0.004051641683925174	2.392368969426007	257	46	3	62700	SLC12A7,HLA-DRB1,PYCARD
TF	Factor: HOXB5; motif: GTCATTAN	TF:M10701	false	0.004051641683925174	2.392368969426007	5921	46	12	62700	TNNT3,ZNHIT2,TCF19,VCX3A,ACACA,TRMT112,GATA4,LAIR1,GPR171,IGBP1,RRN3,TADA2A
TF	Factor: MAFG; motif: NWWNTGCTGASTCAGCANWWN	TF:M04216	false	0.004051641683925174	2.392368969426007	60	46	2	62700	SLC39A2,LAIR1
TF	Factor: Sox-17; motif: TTGTYY; match class: 1	TF:M03803_1	false	0.004073114781147886	2.390073351240599	9623	46	16	62700	CCL23,SLC12A7,TFPT,TNKS,MUC4,SHMT1,VPS28,SLC39A2,S100A10,RPA4,LAIR1,PCK2,GPR171,IGBP1,RRN3,TMA7
TF	Factor: CEBPD; motif: RTTRCGCAAY	TF:M04202	false	0.004076813260662267	2.3896791810475495	5085	46	11	62700	ZNHIT2,OIP5,HNRNPH1,S100A10,HLA-DRB1,CES1,GATA4,PPP2R3B,GPR171,ICOSLG,TADA2A
TF	Factor: Epicardin; motif: SAACAGCTGNYN	TF:M11142	false	0.004083421760325762	2.3889757612177123	258	46	3	62700	HNRNPH1,TNKS,HLA-DRB1
TF	Factor: ERG; motif: ACCGGAART	TF:M01752	false	0.004083421760325762	2.3889757612177123	9627	46	16	62700	TNNT3,ZNHIT2,HNRNPH1,ACACA,TRMT112,TFPT,TNKS,UTF1,PCK2,ARHGEF5,IGBP1,PYCARD,RRN3,ICOSLG,TADA2A,TMA7
TF	Factor: HLF; motif: GTTACRYAAT	TF:M00260	false	0.004111446872054269	2.386005317303821	2814	46	8	62700	OIP5,HNRNPH1,S100A10,HLA-DRB1,CES1,RPA4,PCK2,GPR171
TF	Factor: MyoD; motif: CGNCAGSTGTYN	TF:M11181	false	0.004144410208091092	2.3825372652576293	3532	46	9	62700	OIP5,HNRNPH1,CDKN1C,HLA-DRB1,PPP2R3B,PCK2,IGBP1,PYCARD,RRN3
TF	Factor: HoxA5; motif: NYMATTAN; match class: 1	TF:M10706_1	false	0.0041524358230141355	2.381697070959941	2819	46	8	62700	CCL23,S100A10,CES1,PROP1,RPA4,UTF1,LAIR1,GPR171
TF	Factor: HPX42B; motif: CGATTANCG; match class: 1	TF:M10680_1	false	0.0041571063155607935	2.381208868524583	61	46	2	62700	OIP5,GATA4
TF	Factor: HOXD8; motif: RTCRTTAN	TF:M10723	false	0.0041571063155607935	2.381208868524583	4296	46	10	62700	TNNT3,OIP5,HNRNPH1,VCX3A,S100A10,RPA4,LAIR1,GPR171,IGBP1,CYFIP1
TF	Factor: Oct-1; motif: NNGAATATKCANNNN	TF:M00136	false	0.004166066068460849	2.3802738469805784	4298	46	10	62700	TNNT3,CCL23,VCX3A,MUC4,RPA4,LAIR1,GPR171,RRN3,ICOSLG,TADA2A
TF	Factor: ZNF501; motif: NNNCSACGCGAACAC	TF:M12085	false	0.004208883503301703	2.375833094820619	8686	46	15	62700	TCF19,HNRNPH1,CCL23,S100A10,CDKN1C,HLA-DRB1,CES1,UTF1,PPP2R3B,GPR171,ARHGEF5,RRN3,ICOSLG,CHIC2,TMA7
TF	Factor: foxm1; motif: TGTTTRCTYWNN; match class: 1	TF:M09930_1	false	0.004209479720035243	2.3757715784353177	1564	46	6	62700	VCX3A,TFPT,VPS28,S100A10,IGBP1,CHIC2
TF	Factor: HNF-4alpha; motif: AGTCCAAR; match class: 1	TF:M04903_1	false	0.004209479720035243	2.3757715784353177	1564	46	6	62700	TNNT3,TFPT,CES1,PCK2,IGBP1,PYCARD
TF	Factor: Egr-1; motif: GCGTGGGCGT	TF:M07597	false	0.004209479720035243	2.3757715784353177	5954	46	12	62700	ZNHIT2,HNRNPH1,TFPT,S100A10,CES1,RPA4,PPP2R3B,PYCARD,RRN3,CYFIP1,TADA2A,CHIC2
TF	Factor: GCMa:Elf-1; motif: NNCGGAARTGCKGGT	TF:M08306	false	0.004222261079650069	2.37445491599621	2829	46	8	62700	TNNT3,HNRNPH1,SLC12A7,ACACA,TNKS,CES1,ARHGEF5,TMA7
TF	Factor: c-Ets-1(p54); motif: NNACMGGAWRTNN	TF:M00074	false	0.004225887175375133	2.3740821021171405	3546	46	9	62700	ZNHIT2,VCX3A,ACACA,TRMT112,TNKS,ARHGEF5,IGBP1,RRN3,TMA7
TF	Factor: AML2; motif: CCRCACCAYDN	TF:M01854	false	0.004225887175375133	2.3740821021171405	2830	46	8	62700	CCL23,VCX3A,PRPH,TFPT,LAIR1,IGBP1,PYCARD,ICOSLG
TF	Factor: AP-4; motif: WGARYCAGCTGYGGNCNK; match class: 1	TF:M00005_1	false	0.004237744228652414	2.372865258912852	1038	46	5	62700	TNNT3,HNRNPH1,TNKS,SHMT1,HLA-DRB1
TF	Factor: REST; motif: CCNNGGTGCTGAA	TF:M03883	false	0.004253146607022711	2.3712896467890126	3550	46	9	62700	ZNHIT2,ACACA,TRMT112,SHMT1,S100A10,UTF1,PCK2,PYCARD,TADA2A
TF	Factor: Fli-1; motif: ACCGGAAGYN	TF:M02073	false	0.0042678953520439945	2.3697862379324364	5968	46	12	62700	TNNT3,ZNHIT2,TRMT112,TFPT,TNKS,SHMT1,UTF1,ARHGEF5,IGBP1,PYCARD,RRN3,TMA7
TF	Factor: Six-2; motif: NCGTATCRYN	TF:M11033	false	0.0042678953520439945	2.3697862379324364	8705	46	15	62700	ZNHIT2,OIP5,HNRNPH1,CCL23,SLC12A7,VCX3A,TRMT112,MUC4,SLC39A2,RPA4,UTF1,PPP2R3B,RRN3,CYFIP1,CHIC2
TF	Factor: BTEB3; motif: BNRNGGGAGGNGT; match class: 1	TF:M01865_1	false	0.0042678953520439945	2.3697862379324364	4317	46	10	62700	SLC12A7,PRPH,ACACA,TFPT,MUC4,UTF1,PCK2,PYCARD,CYFIP1,SERPINF2
TF	Factor: nerf; motif: YRNCAGGAAGYRGSTBDS	TF:M00531	false	0.0042802549259568674	2.368530364248664	7764	46	14	62700	TNNT3,TCF19,CCL23,SLC12A7,SHMT1,VPS28,S100A10,GATA4,LAIR1,ARHGEF5,ICOSLG,TADA2A,CHIC2,TMA7
TF	Factor: Kaiso; motif: NTCCTGCNAN	TF:M01119	false	0.004305427618814553	2.3659837075625565	4323	46	10	62700	PRPH,TFPT,VPS28,HLA-DRB1,CES1,PROP1,RPA4,PPP2R3B,CYFIP1,TMA7
TF	Factor: FOXP1; motif: CTGTTTNYTYTKN; match class: 1	TF:M09855_1	false	0.004317805027157358	2.3647369723633997	2178	46	7	62700	VCX3A,TFPT,TNKS,VPS28,SLC39A2,RPA4,GPR171
TF	Factor: c-Ets-2; motif: NNNRGGAARNRRR	TF:M09912	false	0.004321237469408151	2.3643918668015265	5133	46	11	62700	TNNT3,PRPH,MUC4,VPS28,GATA4,ARHGEF5,IGBP1,PYCARD,RRN3,CYFIP1,CHIC2
TF	Factor: MRF4; motif: CASCTGC; match class: 1	TF:M03831_1	false	0.004322082882484446	2.364306909118556	2844	46	8	62700	ZNHIT2,SLC12A7,PRPH,TRMT112,CDKN1C,UTF1,CYFIP1,SERPINF2
TF	Factor: HTF4; motif: CASCTGB; match class: 1	TF:M02018_1	false	0.004322082882484446	2.364306909118556	2844	46	8	62700	ZNHIT2,SLC12A7,PRPH,TRMT112,CDKN1C,UTF1,CYFIP1,SERPINF2
TF	Factor: Nrf2; motif: ACNRTGACTCAGCANWA	TF:M03835	false	0.004378604269195954	2.3586643038306323	1580	46	6	62700	OIP5,VCX3A,PRPH,S100A10,CES1,SERPINF2
TF	Factor: SMAD3; motif: YGTCTAGACA	TF:M04026	false	0.004382794879518087	2.358248854415167	6872	46	13	62700	TNNT3,TCF19,OIP5,CCL23,SLC12A7,TFPT,CES1,LAIR1,PCK2,IGBP1,CYFIP1,SERPINF2,CHIC2
TF	Factor: IRX2a; motif: ACRYGNNNNACRYGT	TF:M11022	false	0.004392610065744606	2.3572773475682056	9710	46	16	62700	ZNHIT2,HNRNPH1,SLC12A7,TNKS,S100A10,CDKN1C,RPA4,UTF1,PPP2R3B,PCK2,IGBP1,PYCARD,RRN3,CYFIP1,ICOSLG,TADA2A
TF	Factor: Pax-5; motif: BCNNNRNGCANBGNTGNRTAGCSGCHNB; match class: 1	TF:M00143_1	false	0.004420224622075245	2.35455566059455	5150	46	11	62700	TNNT3,ZNHIT2,TCF19,HNRNPH1,TRMT112,TNKS,CDKN1C,UTF1,PPP2R3B,ICOSLG,TADA2A
TF	Factor: CTF1; motif: TGGCASCNNGCCAA; match class: 1	TF:M01196_1	false	0.004433391520751506	2.353263913682924	1585	46	6	62700	TNNT3,CES1,RPA4,IGBP1,SERPINF2,TMA7
TF	Factor: PRDM6; motif: NRRARGAAAAANA	TF:M10041	false	0.004433391520751506	2.353263913682924	2857	46	8	62700	OIP5,HNRNPH1,SLC39A2,LAIR1,GPR171,IGBP1,PYCARD,TMA7
TF	Factor: Foxc1; motif: TTVYTTTNW	TF:M07254	false	0.004451774136159024	2.3514668780094143	7802	46	14	62700	OIP5,HNRNPH1,TFPT,SLC39A2,S100A10,HLA-DRB1,RPA4,LAIR1,PPP2R3B,GPR171,IGBP1,CYFIP1,SERPINF2,CHIC2
TF	Factor: foxm1; motif: TGTTTRCTYWNN	TF:M09930	false	0.004452076924885335	2.3514373403470774	6888	46	13	62700	HNRNPH1,CCL23,VCX3A,TFPT,MUC4,VPS28,SLC39A2,S100A10,GATA4,PPP2R3B,GPR171,IGBP1,CHIC2
TF	Factor: Egr-1; motif: GCGGGGGCGG	TF:M01873	false	0.004452076924885335	2.3514373403470774	6888	46	13	62700	ZNHIT2,HNRNPH1,SLC12A7,ACACA,CDKN1C,GATA4,PROP1,UTF1,PCK2,CYFIP1,ICOSLG,CHIC2,TMA7
TF	Factor: ER81; motif: RCCGGAARYN; match class: 1	TF:M02065_1	false	0.004452076924885335	2.3514373403470774	6887	46	13	62700	ZNHIT2,ACACA,TRMT112,TFPT,TNKS,SHMT1,UTF1,PCK2,ARHGEF5,IGBP1,PYCARD,ICOSLG,TMA7
TF	Factor: CP2; motif: NRRRCCGGCYNRARCCGGNN; match class: 1	TF:M12590_1	false	0.004454748754756967	2.351176784893008	6889	46	13	62700	TNNT3,HNRNPH1,SLC12A7,ACACA,TRMT112,SHMT1,VPS28,CDKN1C,PCK2,RRN3,ICOSLG,TADA2A,SERPINF2
TF	Factor: Elk-1; motif: NRCCGGAAGTN	TF:M11433	false	0.004480190548090956	2.3487035145231507	7810	46	14	62700	TNNT3,ZNHIT2,VCX3A,PRPH,TRMT112,TFPT,TNKS,VPS28,S100A10,GATA4,UTF1,ARHGEF5,IGBP1,RRN3
TF	Factor: Fli-1; motif: NACCGGAARTN; match class: 1	TF:M11402_1	false	0.0045007760968829354	2.3467125916620346	609	46	4	62700	ZNHIT2,TRMT112,TNKS,ARHGEF5
TF	Factor: Nkx6-2; motif: NWADTAAWTANN	TF:M00489	false	0.004522053919174248	2.3446642636049364	1593	46	6	62700	HNRNPH1,TFPT,SHMT1,HLA-DRB1,RPA4,RRN3
TF	Factor: ARNTLIKE; motif: NNNSCACGTG	TF:M08868	false	0.004539890773498417	2.342954595829582	5172	46	11	62700	ZNHIT2,SLC12A7,VCX3A,ACACA,SHMT1,GATA4,RPA4,PPP2R3B,ICOSLG,CHIC2,TMA7
TF	Factor: AR; motif: NGNACANNNTGTTCYNN	TF:M09589	false	0.004543675582776469	2.3425926847001497	5173	46	11	62700	TNNT3,ZNHIT2,HNRNPH1,SLC12A7,VCX3A,TNKS,SLC39A2,PROP1,PPP2R3B,PCK2,CHIC2
TF	Factor: GCM; motif: CNNRCCCGCATD	TF:M00634	false	0.00456795046865522	2.340278613892319	2205	46	7	62700	ZNHIT2,TCF19,PRPH,ACACA,TRMT112,SHMT1,S100A10
TF	Factor: CTCF; motif: WGCGCCMYCTAGYGGYN; match class: 1	TF:M03895_1	false	0.004604151048539726	2.336850436894716	3601	46	9	62700	ZNHIT2,TCF19,HNRNPH1,SLC12A7,PRPH,CDKN1C,PPP2R3B,PCK2,IGBP1
TF	Factor: MyoD; motif: NAACAGCTGTYN	TF:M11184	false	0.004617445403345919	2.335598230953401	614	46	4	62700	TNNT3,HNRNPH1,HLA-DRB1,PPP2R3B
TF	Factor: TEAD1; motif: NNACATTCCAGNN	TF:M12500	false	0.004636395933903566	2.3338194837163737	6038	46	12	62700	TCF19,TNKS,S100A10,HLA-DRB1,CES1,PROP1,PPP2R3B,PCK2,PYCARD,CYFIP1,ICOSLG,CHIC2
TF	Factor: ER71; motif: ACCGGAARYN	TF:M02067	false	0.004646393858330816	2.3328839793722347	6040	46	12	62700	TNNT3,ZNHIT2,HNRNPH1,TRMT112,TFPT,TNKS,UTF1,ARHGEF5,IGBP1,PYCARD,RRN3,TMA7
TF	Factor: Pbx; motif: GATTGATKGNNS	TF:M00998	false	0.004654816850710514	2.3320974021779297	5193	46	11	62700	TNNT3,SLC12A7,VCX3A,PRPH,SHMT1,SLC39A2,CES1,RPA4,RRN3,SERPINF2,CHIC2
TF	Factor: Pax-2; motif: NNNNGTCANGNRTKANNNN	TF:M00098	false	0.004654816850710514	2.3320974021779297	7847	46	14	62700	ZNHIT2,TCF19,OIP5,SLC12A7,TFPT,SHMT1,SLC39A2,HLA-DRB1,GATA4,PROP1,LAIR1,PPP2R3B,CYFIP1,TMA7
TF	Factor: AhR; motif: NTNGCGTGNNN	TF:M00778	false	0.004654816850710514	2.3320974021779297	3609	46	9	62700	OIP5,ACACA,TRMT112,S100A10,RPA4,UTF1,CYFIP1,TADA2A,TMA7
TF	Factor: DMBX1; motif: NNGGATTANN	TF:M04305	false	0.004654816850710514	2.3320974021779297	5193	46	11	62700	TNNT3,HNRNPH1,PRPH,ACACA,TNKS,VPS28,SLC39A2,CES1,LAIR1,IGBP1,TADA2A
TF	Factor: ipf1; motif: YTAATKRC	TF:M10744	false	0.004654816850710514	2.3320974021779297	1604	46	6	62700	CCL23,TNKS,S100A10,PROP1,UTF1,LAIR1
TF	Factor: ZBTB4; motif: NNGTSACKYSAYCTNN	TF:M12730	false	0.004672343172788146	2.3304652668000134	3612	46	9	62700	SLC12A7,VCX3A,ACACA,CDKN1C,GATA4,RPA4,LAIR1,PPP2R3B,CHIC2
TF	Factor: Sp2; motif: GGGGCGGGG; match class: 1	TF:M10435_1	false	0.004687061864377003	2.3290993142032277	3614	46	9	62700	HNRNPH1,SLC12A7,ACACA,CDKN1C,GATA4,UTF1,PPP2R3B,CYFIP1,ICOSLG
TF	Factor: C/EBPgamma; motif: YTBATTTCARAAW	TF:M00622	false	0.0047082877472161755	2.3271370030908356	6940	46	13	62700	OIP5,CCL23,ACACA,TNKS,SHMT1,HLA-DRB1,CES1,RPA4,LAIR1,PYCARD,CYFIP1,TADA2A,TMA7
TF	Factor: ZIC4; motif: NNCCNCCCRYNGYGN; match class: 1	TF:M12227_1	false	0.004761195673014554	2.322283969761736	6063	46	12	62700	HNRNPH1,SLC12A7,PRPH,ACACA,TRMT112,CDKN1C,UTF1,PPP2R3B,ARHGEF5,PYCARD,CYFIP1,SERPINF2
TF	Factor: AP-2gamma:Dlx-3; motif: NSCCYNNRGGCANNNNYAATTA	TF:M08660	false	0.004761195673014554	2.322283969761736	3623	46	9	62700	ZNHIT2,TCF19,VCX3A,TNKS,S100A10,PROP1,RPA4,CYFIP1,TADA2A
TF	Factor: Arnt; motif: NDDNNCACGTGNNNNN	TF:M00236	false	0.004761195673014554	2.322283969761736	2225	46	7	62700	SLC12A7,VCX3A,ACACA,SHMT1,GATA4,PPP2R3B,TMA7
TF	Factor: ZNF667; motif: GNGSCYTNMARAGCTCMNC	TF:M10161	false	0.004761195673014554	2.322283969761736	3624	46	9	62700	ZNHIT2,VCX3A,PRPH,TRMT112,VPS28,SLC39A2,S100A10,HLA-DRB1,GPR171
TF	Factor: OLIG2; motif: AACAGMTGTK	TF:M11120	false	0.004783168089390771	2.32028435694694	277	46	3	62700	TNNT3,HNRNPH1,HLA-DRB1
TF	Factor: BHLHA15; motif: NACAGCTGTN	TF:M11108	false	0.004783168089390771	2.32028435694694	277	46	3	62700	TNNT3,HNRNPH1,HLA-DRB1
TF	Factor: ZFP14; motif: SCNNYCCNGNNSCTSCNC; match class: 1	TF:M12694_1	false	0.004783168089390771	2.32028435694694	5215	46	11	62700	TNNT3,PRPH,VPS28,CDKN1C,GATA4,UTF1,PCK2,ARHGEF5,PYCARD,CYFIP1,ICOSLG
TF	Factor: Elk-1:T-bet; motif: TCACACCGGAAGNN; match class: 1	TF:M08231_1	false	0.0047839072727568575	2.3202172469377698	1616	46	6	62700	ZNHIT2,TRMT112,UTF1,ARHGEF5,IGBP1,PYCARD
TF	Factor: AML3; motif: NWAACCACRAAAACCACRAN	TF:M11999	false	0.00484555602700357	2.314656380511247	6967	46	13	62700	TCF19,SLC12A7,TFPT,TNKS,HLA-DRB1,PROP1,LAIR1,PPP2R3B,GPR171,ARHGEF5,CYFIP1,CHIC2,TMA7
TF	Factor: HOXB2:PEA3; motif: ACCGGAAATGRN; match class: 1	TF:M08345_1	false	0.004867988738011561	2.31265043517186	2236	46	7	62700	ZNHIT2,ACACA,TRMT112,TNKS,ARHGEF5,PYCARD,TMA7
TF	Factor: Sp2; motif: NYSGCCCCGCCCCCY	TF:M03567	false	0.004878974031766251	2.311671493404568	7895	46	14	62700	OIP5,HNRNPH1,SLC12A7,VCX3A,ACACA,MUC4,SHMT1,VPS28,CDKN1C,GATA4,UTF1,PPP2R3B,PCK2,ICOSLG
TF	Factor: EVX2; motif: NTAATTAN; match class: 1	TF:M10868_1	false	0.004943680078364834	2.3059496416199554	1087	46	5	62700	CCL23,S100A10,PROP1,UTF1,LAIR1
TF	Factor: hoxd1; motif: NTAATTAN	TF:M10756	false	0.004943680078364834	2.3059496416199554	1087	46	5	62700	CCL23,S100A10,PROP1,UTF1,LAIR1
TF	Factor: hoxd1; motif: NTAATTAN; match class: 1	TF:M10756_1	false	0.004943680078364834	2.3059496416199554	1087	46	5	62700	CCL23,S100A10,PROP1,UTF1,LAIR1
TF	Factor: EVX2; motif: NTAATTAN	TF:M10868	false	0.004943680078364834	2.3059496416199554	1087	46	5	62700	CCL23,S100A10,PROP1,UTF1,LAIR1
TF	Factor: Pax-3; motif: NNNNNNCGTCACGSTYNNNNN; match class: 1	TF:M00327_1	false	0.004943680078364834	2.3059496416199554	6986	46	13	62700	TNNT3,ZNHIT2,OIP5,PRPH,TRMT112,CDKN1C,GATA4,PROP1,RPA4,UTF1,LAIR1,ICOSLG,CHIC2
TF	Factor: HOXA1; motif: NTAATTAN; match class: 1	TF:M10751_1	false	0.004943680078364834	2.3059496416199554	1087	46	5	62700	CCL23,S100A10,PROP1,UTF1,LAIR1
TF	Factor: HOXB5; motif: NTAATTAN	TF:M10700	false	0.004943680078364834	2.3059496416199554	1087	46	5	62700	CCL23,S100A10,PROP1,UTF1,LAIR1
TF	Factor: HOXB5; motif: NTAATTAN; match class: 1	TF:M10700_1	false	0.004943680078364834	2.3059496416199554	1087	46	5	62700	CCL23,S100A10,PROP1,UTF1,LAIR1
TF	Factor: HOXB5; motif: STAATTAS	TF:M10702	false	0.004943680078364834	2.3059496416199554	1087	46	5	62700	CCL23,S100A10,PROP1,UTF1,LAIR1
TF	Factor: HOXB5; motif: STAATTAS; match class: 1	TF:M10702_1	false	0.004943680078364834	2.3059496416199554	1087	46	5	62700	CCL23,S100A10,PROP1,UTF1,LAIR1
TF	Factor: HOXB2; motif: NYAATTAN	TF:M10740	false	0.004943680078364834	2.3059496416199554	1087	46	5	62700	CCL23,S100A10,PROP1,UTF1,LAIR1
TF	Factor: MEF-2D; motif: CCAWATWTRG	TF:M11695	false	0.004943680078364834	2.3059496416199554	281	46	3	62700	TCF19,CES1,RRN3
TF	Factor: Egr-1; motif: CCGCCCMCG	TF:M04797	false	0.004943680078364834	2.3059496416199554	5243	46	11	62700	ZNHIT2,TCF19,VCX3A,ACACA,SHMT1,CDKN1C,UTF1,PCK2,PYCARD,CYFIP1,ICOSLG
TF	Factor: rfx5; motif: NYRGCAACSGTTGCYAN	TF:M11974	false	0.004943680078364834	2.3059496416199554	630	46	4	62700	VCX3A,GPR171,IGBP1,CHIC2
TF	Factor: HOXA1; motif: NTAATTAN	TF:M10751	false	0.004943680078364834	2.3059496416199554	1087	46	5	62700	CCL23,S100A10,PROP1,UTF1,LAIR1
TF	Factor: Isl2; motif: YTAAGTG	TF:M02080	false	0.004975580788986161	2.303156217686109	6106	46	12	62700	TNNT3,ZNHIT2,CCL23,VCX3A,PRPH,TNKS,SHMT1,VPS28,S100A10,PCK2,IGBP1,SERPINF2
TF	Factor: GATA-1; motif: NCWGATAACA	TF:M00346	false	0.004978605604290253	2.30289227634849	4433	46	10	62700	TRMT112,TNKS,SHMT1,VPS28,S100A10,CES1,GATA4,ARHGEF5,IGBP1,RRN3
TF	Factor: LBP9; motif: ACYRGTTNNAACYRGT	TF:M11491	false	0.00498281351198253	2.302525366538054	5252	46	11	62700	TNNT3,HNRNPH1,PRPH,TNKS,VPS28,CDKN1C,PYCARD,RRN3,TADA2A,CHIC2,TMA7
TF	Factor: STAT5A; motif: NAWTTCYNGGAANYN; match class: 1	TF:M00457_1	false	0.0050294578556522385	2.2984788266713516	1638	46	6	62700	TCF19,SLC12A7,SHMT1,PROP1,GPR171,TMA7
TF	Factor: Sp1; motif: GGNDGGRGGCGGGG	TF:M04953	false	0.0050294578556522385	2.2984788266713516	8886	46	15	62700	TNNT3,HNRNPH1,SLC12A7,VCX3A,PRPH,SHMT1,VPS28,CDKN1C,GATA4,UTF1,PCK2,ARHGEF5,CYFIP1,ICOSLG,SERPINF2
TF	Factor: REX1; motif: AANATGGCKGCN	TF:M01744	false	0.0050294578556522385	2.2984788266713516	634	46	4	62700	OIP5,VCX3A,TNKS,IGBP1
TF	Factor: HAIRYLIKE; motif: NNNNCANGTG	TF:M08885	false	0.0050294578556522385	2.2984788266713516	6116	46	12	62700	ZNHIT2,SLC12A7,VCX3A,TRMT112,SHMT1,GATA4,RPA4,PPP2R3B,RRN3,ICOSLG,SERPINF2,CHIC2
TF	Factor: GCMa:PEA3; motif: ATRCGGGCGGAAGTR; match class: 1	TF:M08313_1	false	0.005053745353145826	2.2963866449863035	9876	46	16	62700	ZNHIT2,HNRNPH1,ACACA,TRMT112,TFPT,TNKS,S100A10,CDKN1C,UTF1,PCK2,GPR171,ARHGEF5,PYCARD,RRN3,CYFIP1,ICOSLG
TF	Factor: BCL-6; motif: WRCTTTCKAGGRAT	TF:M01185	false	0.005053745353145826	2.2963866449863035	6121	46	12	62700	ZNHIT2,OIP5,CCL23,VCX3A,MUC4,SLC39A2,CES1,PROP1,RPA4,IGBP1,SERPINF2,TMA7
TF	Factor: NR1B1; motif: GGRNGRNSNRRAGKTCAAGG	TF:M10044	false	0.005076772586597241	2.2944122903275135	3670	46	9	62700	PRPH,ACACA,TNKS,SLC39A2,PROP1,LAIR1,PCK2,PYCARD,TMA7
TF	Factor: SP2; motif: GGGCGGGAC; match class: 1	TF:M01783_1	false	0.005083216735769638	2.293861372661632	4449	46	10	62700	TNNT3,HNRNPH1,SLC12A7,ACACA,CDKN1C,CES1,GATA4,UTF1,PPP2R3B,ICOSLG
TF	Factor: ATF-3; motif: GATGAYGTCATN	TF:M11288	false	0.005090519651294424	2.2932378816769443	5270	46	11	62700	SLC12A7,TFPT,SHMT1,S100A10,HLA-DRB1,CES1,PROP1,LAIR1,GPR171,RRN3,TADA2A
TF	Factor: Six-6; motif: NNSTATCRNN	TF:M11037	false	0.005110507236012274	2.291535992454618	5273	46	11	62700	ZNHIT2,CCL23,VCX3A,TRMT112,VPS28,SLC39A2,HLA-DRB1,PROP1,RPA4,GPR171,SERPINF2
TF	Factor: BRF-1; motif: GGGTTCGANTCCC	TF:M01747	false	0.005111155096597596	2.2914809402980376	286	46	3	62700	CES1,PPP2R3B,RRN3
TF	Factor: NOTO; motif: NYAATTAG; match class: 1	TF:M10668_1	false	0.005151055965385968	2.288103731554819	289	46	3	62700	CCL23,PROP1,LAIR1
TF	Factor: E2F-3; motif: NTTTTGGCGCCAAAAN	TF:M11527	false	0.005151055965385968	2.288103731554819	7040	46	13	62700	TNNT3,ZNHIT2,OIP5,CCL23,SLC12A7,SLC39A2,HLA-DRB1,RPA4,GPR171,RRN3,TADA2A,SERPINF2,TMA7
TF	Factor: STAT3; motif: NNYTTCCMRGAA	TF:M10081	false	0.005151055965385968	2.288103731554819	3684	46	9	62700	TNNT3,TCF19,SLC12A7,ACACA,SHMT1,PROP1,PYCARD,SERPINF2,TMA7
TF	Factor: NOTO; motif: NYAATTAG	TF:M10668	false	0.005151055965385968	2.288103731554819	289	46	3	62700	CCL23,PROP1,LAIR1
TF	Factor: ESX1L; motif: YYAATTAN	TF:M10964	false	0.005151055965385968	2.288103731554819	289	46	3	62700	CCL23,PROP1,LAIR1
TF	Factor: En-2; motif: NYAATTAN; match class: 1	TF:M10859_1	false	0.005151055965385968	2.288103731554819	289	46	3	62700	CCL23,PROP1,LAIR1
TF	Factor: NCX; motif: NYAATTAN; match class: 1	TF:M10654_1	false	0.005151055965385968	2.288103731554819	289	46	3	62700	CCL23,PROP1,LAIR1
TF	Factor: LHX9; motif: CTAATTAR	TF:M10976	false	0.005151055965385968	2.288103731554819	289	46	3	62700	CCL23,PROP1,LAIR1
TF	Factor: NCX; motif: NYAATTAN	TF:M10654	false	0.005151055965385968	2.288103731554819	289	46	3	62700	CCL23,PROP1,LAIR1
TF	Factor: CHX10; motif: CTAATTAN	TF:M10937	false	0.005151055965385968	2.288103731554819	289	46	3	62700	CCL23,PROP1,LAIR1
TF	Factor: LHX8; motif: CTAATTAN; match class: 1	TF:M10988_1	false	0.005151055965385968	2.288103731554819	289	46	3	62700	CCL23,PROP1,LAIR1
TF	Factor: LHX8; motif: CTAATTAN	TF:M10988	false	0.005151055965385968	2.288103731554819	289	46	3	62700	CCL23,PROP1,LAIR1
TF	Factor: LHX9; motif: CTAATTAR; match class: 1	TF:M10976_1	false	0.005151055965385968	2.288103731554819	289	46	3	62700	CCL23,PROP1,LAIR1
TF	Factor: VSX1; motif: CTAATTAN; match class: 1	TF:M10944_1	false	0.005151055965385968	2.288103731554819	289	46	3	62700	CCL23,PROP1,LAIR1
TF	Factor: ER71; motif: ACCGGAARYN; match class: 1	TF:M02067_1	false	0.005151055965385968	2.288103731554819	1653	46	6	62700	ZNHIT2,TRMT112,TFPT,ARHGEF5,IGBP1,PYCARD
TF	Factor: Elf-1; motif: NANCCGGAAGTN	TF:M11451	false	0.005151055965385968	2.288103731554819	7042	46	13	62700	TNNT3,ZNHIT2,TRMT112,TFPT,TNKS,UTF1,PCK2,ARHGEF5,IGBP1,PYCARD,RRN3,TADA2A,TMA7
TF	Factor: CHX10; motif: CTAATTAN; match class: 1	TF:M10937_1	false	0.005151055965385968	2.288103731554819	289	46	3	62700	CCL23,PROP1,LAIR1
TF	Factor: VSX1; motif: CTAATTAN	TF:M10944	false	0.005151055965385968	2.288103731554819	289	46	3	62700	CCL23,PROP1,LAIR1
TF	Factor: LHX4; motif: NTAATTAN	TF:M11004	false	0.005151055965385968	2.288103731554819	289	46	3	62700	CCL23,PROP1,LAIR1
TF	Factor: LHX4; motif: NTAATTAN; match class: 1	TF:M11004_1	false	0.005151055965385968	2.288103731554819	289	46	3	62700	CCL23,PROP1,LAIR1
TF	Factor: En-2; motif: NYAATTAG; match class: 1	TF:M10857_1	false	0.005151055965385968	2.288103731554819	289	46	3	62700	CCL23,PROP1,LAIR1
TF	Factor: En-2; motif: NYAATTAG	TF:M10857	false	0.005151055965385968	2.288103731554819	289	46	3	62700	CCL23,PROP1,LAIR1
TF	Factor: Emx-1; motif: NTAATTAN; match class: 1	TF:M10672_1	false	0.005151055965385968	2.288103731554819	289	46	3	62700	CCL23,PROP1,LAIR1
TF	Factor: Emx-1; motif: NTAATTAN	TF:M10672	false	0.005151055965385968	2.288103731554819	289	46	3	62700	CCL23,PROP1,LAIR1
TF	Factor: Emx-1; motif: NTAATTAN; match class: 1	TF:M10671_1	false	0.005151055965385968	2.288103731554819	289	46	3	62700	CCL23,PROP1,LAIR1
TF	Factor: Emx-1; motif: NTAATTAN	TF:M10671	false	0.005151055965385968	2.288103731554819	289	46	3	62700	CCL23,PROP1,LAIR1
TF	Factor: ESX1L; motif: YYAATTAN; match class: 1	TF:M10964_1	false	0.005151055965385968	2.288103731554819	289	46	3	62700	CCL23,PROP1,LAIR1
TF	Factor: ELF1; motif: NCCGGAARTN	TF:M02053	false	0.005151055965385968	2.288103731554819	6151	46	12	62700	ZNHIT2,ACACA,TRMT112,TFPT,TNKS,PPP2R3B,ARHGEF5,IGBP1,PYCARD,RRN3,CHIC2,TMA7
TF	Factor: Pax-5; motif: GTYAYGCTTSRCTGVNYN	TF:M04754	false	0.005151055965385968	2.288103731554819	5293	46	11	62700	ZNHIT2,TCF19,VCX3A,SHMT1,SLC39A2,CDKN1C,CES1,PPP2R3B,ARHGEF5,RRN3,SERPINF2
TF	Factor: Fli-1:HOXB13; motif: NNCGGAARYNRTWAA	TF:M08471	false	0.005151055965385968	2.288103731554819	5283	46	11	62700	ZNHIT2,CCL23,TFPT,SLC39A2,CDKN1C,HLA-DRB1,GATA4,PROP1,RPA4,PYCARD,TMA7
TF	Factor: En-2; motif: NYAATTAN	TF:M10859	false	0.005151055965385968	2.288103731554819	289	46	3	62700	CCL23,PROP1,LAIR1
TF	Factor: LHX4; motif: NTCRTTAN; match class: 1	TF:M11008_1	false	0.005155124572697813	2.287760835602273	1655	46	6	62700	TNNT3,ZNHIT2,OIP5,VCX3A,TRMT112,RRN3
TF	Factor: LBX2; motif: NYYAATTANN	TF:M10663	false	0.0051777088214953965	2.2858623766075032	2278	46	7	62700	CCL23,TNKS,S100A10,CES1,PROP1,UTF1,LAIR1
TF	Factor: AP2; motif: GCCYGSGGSN; match class: 1	TF:M08867_1	false	0.005187783531745087	2.285018153815784	5299	46	11	62700	HNRNPH1,PRPH,ACACA,TNKS,SHMT1,VPS28,PPP2R3B,PCK2,ARHGEF5,CYFIP1,ICOSLG
TF	Factor: E2F-6; motif: NGGGCGGGARRNN	TF:M09895	false	0.00518813048119372	2.2849891099684836	7982	46	14	62700	TCF19,OIP5,HNRNPH1,SLC12A7,ACACA,TRMT112,MUC4,CDKN1C,PROP1,UTF1,PCK2,PYCARD,SERPINF2,CHIC2
TF	Factor: AP-2alpha; motif: NGCCTNAGGCN; match class: 1	TF:M11479_1	false	0.005192690449694032	2.284607566100634	3697	46	9	62700	MUC4,VPS28,CDKN1C,CES1,GATA4,PPP2R3B,RRN3,TADA2A,SERPINF2
TF	Factor: CREB; motif: NSTGACGTAANN	TF:M00177	false	0.00519272291401307	2.2846048509319408	5301	46	11	62700	ZNHIT2,OIP5,HNRNPH1,VCX3A,SHMT1,HLA-DRB1,PPP2R3B,PCK2,ARHGEF5,CHIC2,TMA7
TF	Factor: C/EBPbeta; motif: RTTGCGCAA	TF:M04690	false	0.005220447919526758	2.2822922325086226	4482	46	10	62700	TNNT3,OIP5,HNRNPH1,VPS28,HLA-DRB1,CES1,GATA4,GPR171,PYCARD,TADA2A
TF	Factor: S8; motif: ANNRCTAATTAGYNNNN; match class: 1	TF:M01376_1	false	0.0052233352928614425	2.282052095325976	291	46	3	62700	CCL23,PROP1,LAIR1
TF	Factor: MYC; motif: NNCCACGTGCNN; match class: 1	TF:M09812_1	false	0.005232179289188271	2.2813173826174586	5308	46	11	62700	ZNHIT2,SLC12A7,VCX3A,ACACA,SHMT1,GATA4,RPA4,PPP2R3B,ICOSLG,CHIC2,TMA7
TF	Factor: PHB; motif: NCCCAGCCCCY; match class: 1	TF:M12725_1	false	0.005232179289188271	2.2813173826174586	4485	46	10	62700	TNNT3,SLC12A7,VCX3A,TFPT,VPS28,CDKN1C,GATA4,UTF1,PPP2R3B,ICOSLG
TF	Factor: NFYA; motif: AGNSYKCTGATTGGTNNR	TF:M07222	false	0.005232179289188271	2.2813173826174586	647	46	4	62700	TFPT,TNKS,HLA-DRB1,RRN3
TF	Factor: ZNF761; motif: GGKWAATCAGA	TF:M06398	false	0.005232247726563538	2.2813117020437605	72	46	2	62700	RPA4,LAIR1
TF	Factor: Thap1; motif: SCGCCATSTTKGNTNMGGGCARNN; match class: 1	TF:M04723_1	false	0.005232247726563538	2.2813117020437605	5309	46	11	62700	TNNT3,VCX3A,ACACA,MUC4,VPS28,SLC39A2,CES1,PPP2R3B,PCK2,PYCARD,SERPINF2
TF	Factor: Oct-2; motif: NTGCATATGCAN; match class: 1	TF:M11899_1	false	0.005265362399279101	2.2785717322485306	4490	46	10	62700	TNNT3,VCX3A,TRMT112,TNKS,SLC39A2,RPA4,LAIR1,IGBP1,SERPINF2,TMA7
TF	Factor: ER81; motif: NNCCGGAWGYN	TF:M11419	false	0.005282662363535422	2.2771471459549937	6178	46	12	62700	TNNT3,ZNHIT2,HNRNPH1,SLC12A7,TRMT112,TFPT,TNKS,UTF1,ARHGEF5,IGBP1,RRN3,TMA7
TF	Factor: c-Rel; motif: SGGRNTTTCC	TF:M00053	false	0.005300377539015661	2.275693195064942	3712	46	9	62700	OIP5,PRPH,TFPT,SLC39A2,S100A10,GPR171,ARHGEF5,RRN3,CYFIP1
TF	Factor: ctcf; motif: CCRSCAGGGGGCGCN; match class: 1	TF:M10426_1	false	0.005307635704836216	2.275098893043622	4496	46	10	62700	OIP5,HNRNPH1,SLC12A7,PRPH,ACACA,CDKN1C,UTF1,PPP2R3B,TADA2A,CHIC2
TF	Factor: NF-YA; motif: NYRRCCAATCAGAR	TF:M10005	false	0.005316663046527443	2.2743608630393823	2293	46	7	62700	VCX3A,TFPT,TNKS,SHMT1,HLA-DRB1,RRN3,TMA7
TF	Factor: Six-1; motif: NNGTATCRNN	TF:M11026	false	0.005343307965915287	2.2721897941788356	6189	46	12	62700	ZNHIT2,OIP5,CCL23,VCX3A,TRMT112,MUC4,SLC39A2,RPA4,UTF1,ARHGEF5,IGBP1,SERPINF2
TF	Factor: Msx-1; motif: NCAATTAAANNSCAATTA	TF:M04404	false	0.005343307965915287	2.2721897941788356	73	46	2	62700	PROP1,LAIR1
TF	Factor: ATF-1; motif: NRTGACGTMAN	TF:M09592	false	0.005356923108879387	2.271084587270793	4504	46	10	62700	ZNHIT2,HNRNPH1,VCX3A,TFPT,HLA-DRB1,CES1,PPP2R3B,ARHGEF5,IGBP1,CHIC2
TF	Factor: hoxd1; motif: NTAATTAS; match class: 1	TF:M10754_1	false	0.0053615385768792335	2.270710564866013	1120	46	5	62700	CCL23,S100A10,PROP1,UTF1,LAIR1
TF	Factor: HNF4alpha; motif: AAGTYCAG	TF:M04808	false	0.0053615385768792335	2.270710564866013	2984	46	8	62700	VPS28,GATA4,RPA4,UTF1,PCK2,PYCARD,CYFIP1,SERPINF2
TF	Factor: HOXA1; motif: NTAATTAN; match class: 1	TF:M10753_1	false	0.0053615385768792335	2.270710564866013	1120	46	5	62700	CCL23,S100A10,PROP1,UTF1,LAIR1
TF	Factor: E2F-1; motif: TTTSGCGCGMNR	TF:M00516	false	0.00536741535480502	2.2702347957470397	7093	46	13	62700	TNNT3,TCF19,OIP5,HNRNPH1,SHMT1,CDKN1C,RPA4,UTF1,PCK2,IGBP1,CYFIP1,TADA2A,CHIC2
TF	Factor: AP-4; motif: NCAGCTGYNGNCN; match class: 1	TF:M01860_1	false	0.005373874776756399	2.2697124578130343	1675	46	6	62700	TNNT3,OIP5,HNRNPH1,SHMT1,HLA-DRB1,PROP1
TF	Factor: C/EBPdelta; motif: MATTKCNTMAYY	TF:M00621	false	0.005373874776756399	2.2697124578130343	3724	46	9	62700	HNRNPH1,TFPT,TNKS,S100A10,CES1,GATA4,LAIR1,PPP2R3B,TADA2A
TF	Factor: Tbx20; motif: SGAGGTGTGAGGSGR	TF:M07474	false	0.005388452011590089	2.268535980524125	3726	46	9	62700	VCX3A,ACACA,TRMT112,VPS28,SLC39A2,S100A10,CES1,PCK2,SERPINF2
TF	Factor: SREBP-2; motif: NNGYCACNNSMN	TF:M01177	false	0.005388715928722264	2.268514710046604	8989	46	15	62700	TNNT3,PRPH,TRMT112,TFPT,TNKS,SHMT1,VPS28,SLC39A2,UTF1,PPP2R3B,PCK2,RRN3,TADA2A,CHIC2,TMA7
TF	Factor: PPARgamma:RXRalpha; motif: NNWGRGGTCAAAGGTCANNNN	TF:M00512	false	0.005425300733103175	2.2655761831739403	2305	46	7	62700	CCL23,GPR171,IGBP1,RRN3,TADA2A,SERPINF2,TMA7
TF	Factor: ZNF449; motif: NNNAGCCCARCC	TF:M09837	false	0.005433301033927689	2.264936232063312	5343	46	11	62700	TNNT3,PRPH,ACACA,TFPT,CDKN1C,CES1,PPP2R3B,PCK2,ARHGEF5,IGBP1,ICOSLG
TF	Factor: p53; motif: RGRCWWGYCYNGRCWWGYYY; match class: 1	TF:M01652_1	false	0.005462632712428394	2.2625979988864735	5347	46	11	62700	HNRNPH1,SLC12A7,ACACA,TRMT112,SHMT1,VPS28,CDKN1C,PYCARD,ICOSLG,TADA2A,SERPINF2
TF	Factor: Tel-2; motif: YTACTTCCTG	TF:M00678	false	0.005472568223849669	2.2618088155879414	5349	46	11	62700	TNNT3,ZNHIT2,TCF19,SLC12A7,TRMT112,TNKS,VPS28,IGBP1,RRN3,CHIC2,TMA7
TF	Factor: NR1B1; motif: NRGGTCANNRGGTCAN	TF:M11795	false	0.005472568223849669	2.2618088155879414	8044	46	14	62700	SLC12A7,VCX3A,PRPH,TRMT112,SHMT1,GATA4,LAIR1,PCK2,PYCARD,RRN3,CYFIP1,ICOSLG,TADA2A,TMA7
TF	Factor: Net; motif: NRCCGGAAGTN	TF:M11439	false	0.00547421691397752	2.261677997814268	2310	46	7	62700	TNNT3,ZNHIT2,TRMT112,TNKS,ARHGEF5,IGBP1,RRN3
TF	Factor: GCMa; motif: ATGNGGGYR	TF:M11594	false	0.00548977801831232	2.260445216091095	659	46	4	62700	CCL23,TRMT112,SLC39A2,PYCARD
TF	Factor: TEF-3:C/EBPbeta; motif: RTTGCGYAAYNNNNNGGAATGY	TF:M08626	false	0.005505820703768089	2.2591779354475925	7119	46	13	62700	TNNT3,TCF19,VCX3A,PRPH,TNKS,SLC39A2,S100A10,CDKN1C,HLA-DRB1,GATA4,RRN3,ICOSLG,TMA7
TF	Factor: VDR; motif: GRGTTCATYGRGTTCA	TF:M04498	false	0.005523143801030411	2.2578136493019447	5357	46	11	62700	TCF19,OIP5,HNRNPH1,SHMT1,SLC39A2,HLA-DRB1,CES1,PROP1,LAIR1,PYCARD,CYFIP1
TF	Factor: DEC1; motif: GTCACGTGAC; match class: 1	TF:M11073_1	false	0.005527699740438064	2.257455555469686	5358	46	11	62700	CCL23,SLC12A7,VCX3A,TFPT,SHMT1,CDKN1C,GATA4,PROP1,PPP2R3B,CHIC2,TMA7
TF	Factor: CP2; motif: AACCGGTTNNAACCGGTT	TF:M11485	false	0.005537297451532318	2.2567021465098507	7125	46	13	62700	TNNT3,HNRNPH1,PRPH,TNKS,MUC4,VPS28,HLA-DRB1,GATA4,PYCARD,RRN3,ICOSLG,TADA2A,CHIC2
TF	Factor: E2F2; motif: NNTTTTGGCGCCAAAAWN; match class: 1	TF:M03959_1	false	0.0055497828104037646	2.2557240125690043	3006	46	8	62700	TNNT3,ZNHIT2,HNRNPH1,CCL23,S100A10,HLA-DRB1,RRN3,TADA2A
TF	Factor: Smad4; motif: TGTCTGN	TF:M01889	false	0.0055497828104037646	2.2557240125690043	5362	46	11	62700	TNNT3,CCL23,SLC12A7,PRPH,TFPT,SHMT1,S100A10,CDKN1C,UTF1,PCK2,ARHGEF5
TF	Factor: Barhl-1; motif: NTAAACGN	TF:M10578	false	0.005603062244466971	2.251574552924475	6235	46	12	62700	TNNT3,ZNHIT2,OIP5,ACACA,CDKN1C,GATA4,RPA4,PPP2R3B,PYCARD,RRN3,CYFIP1,CHIC2
TF	Factor: Emx-1; motif: NTAATTAN; match class: 1	TF:M10670_1	false	0.00560603440496444	2.2513442412456657	302	46	3	62700	CCL23,PROP1,LAIR1
TF	Factor: PDX1; motif: NYAATTAN; match class: 1	TF:M04425_1	false	0.00560603440496444	2.2513442412456657	302	46	3	62700	CCL23,PROP1,LAIR1
TF	Factor: ipf1; motif: CTAATKRC; match class: 1	TF:M10746_1	false	0.00560603440496444	2.2513442412456657	302	46	3	62700	CCL23,PROP1,LAIR1
TF	Factor: EVX2; motif: NTAATTAN; match class: 1	TF:M10866_1	false	0.00560603440496444	2.2513442412456657	302	46	3	62700	CCL23,PROP1,LAIR1
TF	Factor: Vax-2; motif: NTAATTAN; match class: 1	TF:M10678_1	false	0.00560603440496444	2.2513442412456657	302	46	3	62700	CCL23,PROP1,LAIR1
TF	Factor: Vax-1; motif: NYMATTAN; match class: 1	TF:M10675_1	false	0.00560603440496444	2.2513442412456657	302	46	3	62700	CCL23,PROP1,LAIR1
TF	Factor: ESX1L; motif: NYAATTAN; match class: 1	TF:M10967_1	false	0.00560603440496444	2.2513442412456657	302	46	3	62700	CCL23,PROP1,LAIR1
TF	Factor: Emx-2; motif: CTAATTAN; match class: 1	TF:M10674_1	false	0.00560603440496444	2.2513442412456657	302	46	3	62700	CCL23,PROP1,LAIR1
TF	Factor: EN1; motif: NYAATTAN; match class: 1	TF:M04316_1	false	0.00560603440496444	2.2513442412456657	302	46	3	62700	CCL23,PROP1,LAIR1
TF	Factor: Vax-2; motif: NTAATTAN; match class: 1	TF:M10677_1	false	0.00560603440496444	2.2513442412456657	302	46	3	62700	CCL23,PROP1,LAIR1
TF	Factor: EVX1; motif: NTAATTAN; match class: 1	TF:M10865_1	false	0.00560603440496444	2.2513442412456657	302	46	3	62700	CCL23,PROP1,LAIR1
TF	Factor: LHX2; motif: WNNACTAATTAGNNNNN; match class: 1	TF:M01325_1	false	0.00560603440496444	2.2513442412456657	664	46	4	62700	CCL23,CES1,PROP1,LAIR1
TF	Factor: HB9; motif: NYAATTAN; match class: 1	TF:M10568_1	false	0.00560603440496444	2.2513442412456657	302	46	3	62700	CCL23,PROP1,LAIR1
TF	Factor: EVX1; motif: NTAATTAN; match class: 1	TF:M10863_1	false	0.00560603440496444	2.2513442412456657	302	46	3	62700	CCL23,PROP1,LAIR1
TF	Factor: elf5; motif: AANRAGGAAGTR	TF:M11388	false	0.0056514641320904975	2.247839024372871	667	46	4	62700	TNNT3,VCX3A,PROP1,CHIC2
TF	Factor: IRF-2; motif: NGAAASYGAAAS	TF:M11664	false	0.005668150368773737	2.246558636995068	1700	46	6	62700	SLC12A7,CDKN1C,HLA-DRB1,PYCARD,SERPINF2,TMA7
TF	Factor: HOXB2:Elf-1; motif: SCGGAAGTMRTTA	TF:M08339	false	0.005668630817129588	2.246521826534235	1701	46	6	62700	ZNHIT2,CCL23,TNKS,CDKN1C,PCK2,IGBP1
TF	Factor: VAX1; motif: YTAATTAN; match class: 1	TF:M04446_1	false	0.005668630817129588	2.246521826534235	668	46	4	62700	CCL23,TNKS,PROP1,LAIR1
TF	Factor: Emx-2; motif: YTAATTAN; match class: 1	TF:M10673_1	false	0.005668630817129588	2.246521826534235	668	46	4	62700	CCL23,TNKS,PROP1,LAIR1
TF	Factor: LRH-1; motif: TGACCTTGRNYCAAGGTCA	TF:M11830	false	0.005668630817129588	2.246521826534235	7155	46	13	62700	VCX3A,TRMT112,TNKS,HLA-DRB1,CES1,PROP1,RPA4,PCK2,RRN3,ICOSLG,SERPINF2,CHIC2,TMA7
TF	Factor: RelB:p50; motif: RGAAANTCCCYNNHGC	TF:M03882	false	0.005668630817129588	2.246521826534235	4556	46	10	62700	OIP5,SLC12A7,GATA4,LAIR1,PPP2R3B,ARHGEF5,RRN3,CYFIP1,ICOSLG,CHIC2
TF	Factor: Myf-6; motif: YGTCAGSTGTYN	TF:M11199	false	0.005670197750677972	2.246401794629028	304	46	3	62700	HNRNPH1,CDKN1C,HLA-DRB1
TF	Factor: Erg; motif: NACCGGAWWTCCGGTN; match class: 1	TF:M11395_1	false	0.00567627170304773	2.245936824576403	8094	46	14	62700	TCF19,HNRNPH1,SLC12A7,VCX3A,PRPH,TRMT112,CDKN1C,UTF1,PPP2R3B,PCK2,GPR171,IGBP1,PYCARD,RRN3
TF	Factor: ERG; motif: ACCGGAART; match class: 1	TF:M01752_1	false	0.005702272888070316	2.243952002924968	3772	46	9	62700	ZNHIT2,TRMT112,TFPT,TNKS,UTF1,ARHGEF5,IGBP1,PYCARD,TMA7
TF	Factor: EGR1; motif: NACGCCCACGCANW	TF:M03896	false	0.0057503271261410945	2.2403074483474383	6268	46	12	62700	ZNHIT2,ACACA,CDKN1C,CES1,UTF1,PPP2R3B,PCK2,ARHGEF5,CYFIP1,ICOSLG,CHIC2,TMA7
TF	Factor: Elk-1:TEF; motif: RCCGGAAGTTACGTAAN	TF:M08232	false	0.0057503271261410945	2.2403074483474383	6268	46	12	62700	ZNHIT2,HNRNPH1,TRMT112,SHMT1,VPS28,SLC39A2,UTF1,PPP2R3B,PCK2,GPR171,ARHGEF5,TMA7
TF	Factor: C/EBPbeta; motif: NNTTKCNNMAN	TF:M07315	false	0.005809706052865131	2.235845840561152	3038	46	8	62700	TNNT3,HNRNPH1,S100A10,CES1,GATA4,PPP2R3B,GPR171,TADA2A
TF	Factor: Blimp-1; motif: RRGNGAAAGNRANNN	TF:M10526	false	0.005837176375289992	2.2337971839113706	2347	46	7	62700	TNNT3,SLC12A7,SLC39A2,RPA4,GPR171,ICOSLG,SERPINF2
TF	Factor: MASH-1; motif: YMMCACCTGCY	TF:M03877	false	0.005837176375289992	2.2337971839113706	1151	46	5	62700	SLC12A7,VCX3A,TRMT112,GATA4,SERPINF2
TF	Factor: MyoD; motif: NAACANCTGTYN	TF:M11180	false	0.005888864401550247	2.2299684457374687	677	46	4	62700	TNNT3,HNRNPH1,HLA-DRB1,PPP2R3B
TF	Factor: PEA3; motif: RCCGGAAGYN	TF:M02066	false	0.005888864401550247	2.2299684457374687	7193	46	13	62700	TNNT3,ZNHIT2,HNRNPH1,TRMT112,TFPT,TNKS,UTF1,ARHGEF5,IGBP1,PYCARD,RRN3,ICOSLG,TMA7
TF	Factor: Elf-1; motif: AWCCCGGAAGTN	TF:M07415	false	0.005888864401550247	2.2299684457374687	8129	46	14	62700	TNNT3,ZNHIT2,TCF19,ACACA,TRMT112,TFPT,TNKS,UTF1,ARHGEF5,IGBP1,RRN3,ICOSLG,CHIC2,TMA7
TF	Factor: ESE-1; motif: NNANVAGGAAGTNN; match class: 1	TF:M09902_1	false	0.0058925530555857695	2.229696498469417	309	46	3	62700	TNNT3,CCL23,CES1
TF	Factor: Sp2; motif: GGSNNGGGGGCGGGGCCNGNGS	TF:M09658	false	0.0058925530555857695	2.229696498469417	5419	46	11	62700	TCF19,OIP5,HNRNPH1,SLC12A7,ACACA,CDKN1C,GATA4,UTF1,PPP2R3B,PCK2,ICOSLG
TF	Factor: LMX1A; motif: NTCRTTAN	TF:M10997	false	0.00594334233745244	2.2259692535909235	1721	46	6	62700	ZNHIT2,TCF19,OIP5,VCX3A,TRMT112,GATA4
TF	Factor: FAC1; motif: NNNCAMAACACRNA	TF:M00456	false	0.00595301534795799	2.2252629977565164	8141	46	14	62700	OIP5,CCL23,TRMT112,TFPT,SHMT1,VPS28,S100A10,HLA-DRB1,CES1,GATA4,UTF1,IGBP1,CHIC2,TMA7
TF	Factor: POU3F1; motif: YAATTRNNNNNYAATTR	TF:M11931	false	0.005989901966792896	2.222580285395211	311	46	3	62700	PROP1,LAIR1,GPR171
TF	Factor: Sox-10; motif: CWTTGTN	TF:M01131	false	0.006013431229502641	2.220877651321934	9119	46	15	62700	HNRNPH1,CCL23,SLC12A7,VCX3A,TNKS,SLC39A2,S100A10,CDKN1C,HLA-DRB1,CES1,RPA4,LAIR1,RRN3,TADA2A,TMA7
TF	Factor: Elk-1:HOXA3; motif: ACCGGWAATKRNNTNWCNNATTAN; match class: 1	TF:M08220_1	false	0.006013431229502641	2.220877651321934	5435	46	11	62700	TCF19,OIP5,HNRNPH1,TNKS,UTF1,GPR171,ARHGEF5,IGBP1,PYCARD,CHIC2,TMA7
TF	Factor: E2F; motif: TTTSGCGC	TF:M00050	false	0.006016207164764946	2.220677217468741	7214	46	13	62700	OIP5,VCX3A,TRMT112,TNKS,MUC4,SLC39A2,S100A10,GATA4,RPA4,UTF1,PCK2,TADA2A,CHIC2
TF	Factor: NF-YA; motif: YTCTSATTGGYYRN	TF:M04683	false	0.006042469288629537	2.218785548253803	1728	46	6	62700	TFPT,TNKS,SHMT1,HLA-DRB1,RRN3,TMA7
TF	Factor: RXRALPHA; motif: CNNTGRCCTYTNN	TF:M09833	false	0.006055056808139781	2.2178817779799047	5441	46	11	62700	TNNT3,CCL23,SLC12A7,VCX3A,PRPH,TNKS,SHMT1,GPR171,PYCARD,CHIC2,TMA7
TF	Factor: NF-E2; motif: CATGACTCAGCANNCN	TF:M02104	false	0.0060971586734358514	2.214872502681716	1165	46	5	62700	PRPH,S100A10,PCK2,PYCARD,TMA7
TF	Factor: p63; motif: RRACATGTCNRGACATGTYY	TF:M01656	false	0.006108402897903335	2.2140723254850467	3817	46	9	62700	HNRNPH1,VCX3A,TRMT112,SLC39A2,PCK2,ARHGEF5,SERPINF2,CHIC2,TMA7
TF	Factor: Msx-2; motif: NTCRTTAN	TF:M10560	false	0.006110546801526164	2.2139199252304285	4613	46	10	62700	ZNHIT2,TCF19,OIP5,HNRNPH1,VCX3A,TRMT112,S100A10,GATA4,RPA4,CYFIP1
TF	Factor: BSX; motif: NTCRTTAN	TF:M10589	false	0.006110546801526164	2.2139199252304285	4613	46	10	62700	ZNHIT2,TCF19,OIP5,HNRNPH1,VCX3A,TRMT112,S100A10,GATA4,RPA4,CYFIP1
TF	Factor: elf5; motif: AANNAGGAAGTR	TF:M11386	false	0.006115669786019593	2.213555972242903	686	46	4	62700	TNNT3,VCX3A,PROP1,CHIC2
TF	Factor: Smad2; motif: TGTCTGNCWCCT	TF:M10059	false	0.006118367253670625	2.213364458136621	6324	46	12	62700	TNNT3,SLC12A7,ACACA,TFPT,MUC4,SHMT1,VPS28,SLC39A2,UTF1,PPP2R3B,PCK2,TADA2A
TF	Factor: c-Myc; motif: RACCACGTGCTC	TF:M01145	false	0.006130513195398298	2.212503168450489	6326	46	12	62700	ZNHIT2,SLC12A7,VCX3A,ACACA,SHMT1,RPA4,PPP2R3B,PCK2,GPR171,RRN3,CHIC2,TMA7
TF	Factor: PU.1; motif: ACTTCCTCT	TF:M04711	false	0.006130513195398298	2.212503168450489	1735	46	6	62700	HNRNPH1,CCL23,VCX3A,S100A10,PCK2,GPR171
TF	Factor: NFE2L2; motif: RTGACWCAGCA	TF:M02263	false	0.006134630085121372	2.212211619869997	3072	46	8	62700	VCX3A,PRPH,TNKS,SHMT1,S100A10,CES1,RPA4,SERPINF2
TF	Factor: SREBP-1; motif: NATCACGTGAY	TF:M00220	false	0.006156709963601189	2.2106513051017878	4621	46	10	62700	VCX3A,MUC4,SHMT1,VPS28,LAIR1,PCK2,ARHGEF5,TADA2A,SERPINF2,TMA7
TF	Factor: MEOX2; motif: NSTAATTANN	TF:M04399	false	0.006156709963601189	2.2106513051017878	3825	46	9	62700	OIP5,CCL23,TFPT,TNKS,S100A10,CES1,RPA4,UTF1,GPR171
TF	Factor: CP2; motif: AACCGGTTNNAACCGGTT; match class: 1	TF:M11485_1	false	0.006156709963601189	2.2106513051017878	6332	46	12	62700	TNNT3,HNRNPH1,PRPH,TNKS,MUC4,VPS28,GATA4,PYCARD,RRN3,ICOSLG,TADA2A,CHIC2
TF	Factor: DEC1; motif: NGCACGTGAS; match class: 1	TF:M09876_1	false	0.006156709963601189	2.2106513051017878	6332	46	12	62700	ZNHIT2,SLC12A7,VCX3A,ACACA,SHMT1,GATA4,RPA4,PPP2R3B,RRN3,ICOSLG,CHIC2,TMA7
TF	Factor: Zbtb44; motif: CKGTGA; match class: 1	TF:M05405_1	false	0.0061676619563045265	2.2098794375729853	7242	46	13	62700	TNNT3,ZNHIT2,CCL23,VCX3A,ACACA,MUC4,S100A10,CES1,LAIR1,GPR171,RRN3,CYFIP1,SERPINF2
TF	Factor: TFAP2B; motif: NGCCCNNRGGCA	TF:M04149	false	0.006172264382978491	2.20955547962614	2378	46	7	62700	ZNHIT2,HNRNPH1,PRPH,GATA4,PPP2R3B,ARHGEF5,TADA2A
TF	Factor: PEA3; motif: NACCGGAAGTN; match class: 1	TF:M11425_1	false	0.006182993552293339	2.2088012063888627	2379	46	7	62700	TNNT3,ZNHIT2,TRMT112,UTF1,ARHGEF5,IGBP1,TMA7
TF	Factor: MIF-1; motif: NNGTTGCWWGGYAACNGS; match class: 1	TF:M00279_1	false	0.006185080157240863	2.2086546676400647	5463	46	11	62700	ZNHIT2,CCL23,VCX3A,SLC39A2,S100A10,UTF1,LAIR1,GPR171,IGBP1,PYCARD,CHIC2
TF	Factor: alpha-CP1; motif: CAGCCAATGAG	TF:M00687	false	0.006188956820481399	2.208382547310753	2380	46	7	62700	ACACA,CDKN1C,HLA-DRB1,PCK2,ARHGEF5,RRN3,TMA7
TF	Factor: MyoD; motif: NAACAGCTGTYN	TF:M11186	false	0.006188956820481399	2.208382547310753	690	46	4	62700	TNNT3,HNRNPH1,HLA-DRB1,PPP2R3B
TF	Factor: NKX6-3; motif: SYCATTAWN	TF:M10660	false	0.006250404381946816	2.2040918842292214	692	46	4	62700	TNNT3,ZNHIT2,TRMT112,LAIR1
TF	Factor: RUNX3; motif: NRACCGCANWAACCRCAN; match class: 1	TF:M04110_1	false	0.006310498836875194	2.199936308974661	3842	46	9	62700	TCF19,PRPH,TRMT112,CDKN1C,UTF1,PCK2,CYFIP1,ICOSLG,CHIC2
TF	Factor: NF-1C; motif: NTTGGCNNNNTGCCARN	TF:M11729	false	0.006325884480792667	2.1988787431525716	1749	46	6	62700	TNNT3,TRMT112,CES1,RPA4,IGBP1,SERPINF2
TF	Factor: SHOX; motif: NYAATTAN	TF:M10907	false	0.006331010571364319	2.198526961303777	1750	46	6	62700	CCL23,S100A10,CES1,PROP1,UTF1,LAIR1
TF	Factor: Erg; motif: ACCGGAAGTN	TF:M02062	false	0.006331010571364319	2.198526961303777	8211	46	14	62700	TNNT3,ZNHIT2,HNRNPH1,TRMT112,TFPT,TNKS,SHMT1,UTF1,ARHGEF5,IGBP1,PYCARD,RRN3,ICOSLG,TMA7
TF	Factor: ELF3; motif: NNCCACTTCCTGNN	TF:M12544	false	0.006331010571364319	2.198526961303777	3846	46	9	62700	TNNT3,SLC12A7,PRPH,VPS28,S100A10,PROP1,TADA2A,CHIC2,TMA7
TF	Factor: Alx-4; motif: NYAATTAN	TF:M10881	false	0.006331010571364319	2.198526961303777	1750	46	6	62700	CCL23,S100A10,CES1,PROP1,UTF1,LAIR1
TF	Factor: PMX2A; motif: SYAATTAN	TF:M10892	false	0.006331010571364319	2.198526961303777	1750	46	6	62700	CCL23,S100A10,CES1,PROP1,UTF1,LAIR1
TF	Factor: GMEB-1; motif: KNACGTNRNNACGTAN	TF:M12005	false	0.006333893390568913	2.1983292507647523	1180	46	5	62700	VCX3A,MUC4,RPA4,LAIR1,PPP2R3B
TF	Factor: c-Jun; motif: NATGACGTCAYN; match class: 1	TF:M11266_1	false	0.0063668824655800675	2.1960731672590037	6366	46	12	62700	SLC12A7,VCX3A,TFPT,SLC39A2,HLA-DRB1,PPP2R3B,PCK2,ARHGEF5,IGBP1,RRN3,CHIC2,TMA7
TF	Factor: HES-1; motif: ANSBCKYGTGSCNNG	TF:M01009	false	0.00640757836030014	2.1933060739868147	3101	46	8	62700	PRPH,ACACA,TRMT112,TFPT,UTF1,PCK2,TADA2A,SERPINF2
TF	Factor: Egr-1; motif: WTGCGTGGGCGK	TF:M00243	false	0.006410725615946748	2.1930928108608256	5495	46	11	62700	ZNHIT2,TCF19,HNRNPH1,SLC12A7,CES1,UTF1,ARHGEF5,CYFIP1,ICOSLG,CHIC2,TMA7
TF	Factor: HOXB8; motif: RTCRTTAN	TF:M10727	false	0.006485524861713712	2.1880548714962913	6382	46	12	62700	TNNT3,OIP5,HNRNPH1,VCX3A,TFPT,S100A10,RPA4,LAIR1,GPR171,IGBP1,RRN3,CYFIP1
TF	Factor: AP-4; motif: AWCAGCTGWT; match class: 1	TF:M11210_1	false	0.006485524861713712	2.1880548714962913	4664	46	10	62700	TNNT3,HNRNPH1,PRPH,TNKS,VPS28,HLA-DRB1,CES1,CYFIP1,ICOSLG,CHIC2
TF	Factor: Pax-5; motif: RRMSWGANWYCTNRAGCGKRACSRYNSM; match class: 1	TF:M00144_1	false	0.006485524861713712	2.1880548714962913	7295	46	13	62700	TNNT3,HNRNPH1,ACACA,TRMT112,MUC4,SHMT1,S100A10,CDKN1C,RPA4,UTF1,PPP2R3B,CYFIP1,TADA2A
TF	Factor: AP-4; motif: AWCAGCTGWT	TF:M11210	false	0.006485524861713712	2.1880548714962913	4664	46	10	62700	TNNT3,HNRNPH1,PRPH,TNKS,VPS28,HLA-DRB1,CES1,CYFIP1,ICOSLG,CHIC2
TF	Factor: E2F-3:FOXI1; motif: NGACACCGCGCCCAC; match class: 1	TF:M08208_1	false	0.006513804095360334	2.18616530711339	7299	46	13	62700	TCF19,TFPT,SHMT1,CDKN1C,UTF1,PPP2R3B,PCK2,ARHGEF5,PYCARD,CYFIP1,ICOSLG,TADA2A,TMA7
TF	Factor: FLI-1; motif: NAYTTCCGGT; match class: 1	TF:M08913_1	false	0.006518143513293111	2.1858760816823	3112	46	8	62700	ZNHIT2,TRMT112,TFPT,UTF1,ARHGEF5,IGBP1,PYCARD,TMA7
TF	Factor: HMX3; motif: NNCAMTTAANN	TF:M04335	false	0.006518606176354423	2.185845256205187	5510	46	11	62700	TNNT3,OIP5,HNRNPH1,CCL23,VCX3A,HLA-DRB1,PROP1,LAIR1,GPR171,IGBP1,RRN3
TF	Factor: EGR-1; motif: TGCGTGGGCGK	TF:M01972	false	0.006523874505327164	2.1854944017347844	5511	46	11	62700	ZNHIT2,HNRNPH1,SLC12A7,ACACA,CDKN1C,CES1,UTF1,PCK2,CYFIP1,ICOSLG,CHIC2
TF	Factor: Myogenin; motif: NAACAGCTGTYN	TF:M11190	false	0.006539707744926851	2.1844416595658895	84	46	2	62700	HNRNPH1,HLA-DRB1
TF	Factor: AML3; motif: NWAACCACRAAAACCACRAN; match class: 1	TF:M11999_1	false	0.006543330228507668	2.184201161193366	1766	46	6	62700	SLC12A7,TNKS,PROP1,GPR171,ARHGEF5,CHIC2
TF	Factor: KLF15; motif: RCCMCRCCCMCN; match class: 1	TF:M12160_1	false	0.006543687840222551	2.184177426406165	8250	46	14	62700	TNNT3,TCF19,SLC12A7,VCX3A,PRPH,TNKS,CDKN1C,GATA4,UTF1,PPP2R3B,PCK2,CYFIP1,ICOSLG,SERPINF2
TF	Factor: pitx2; motif: NNTAAWCCCA; match class: 1	TF:M02114_1	false	0.006568004193021116	2.182566578634451	1768	46	6	62700	TFPT,VPS28,RPA4,ARHGEF5,RRN3,TMA7
TF	Factor: Pitx2; motif: WNTAAWCCCA; match class: 1	TF:M07056_1	false	0.006568004193021116	2.182566578634451	1768	46	6	62700	TFPT,VPS28,RPA4,ARHGEF5,RRN3,TMA7
TF	Factor: GCMa; motif: CCCGCAT	TF:M03574	false	0.0065756721930532325	2.1820598451481454	2414	46	7	62700	ZNHIT2,PRPH,ACACA,TRMT112,SHMT1,CES1,PPP2R3B
TF	Factor: TAFII250; motif: RARRWGGCGGMGGNGR	TF:M10086	false	0.006578528225832153	2.1818712575858443	9231	46	15	62700	TCF19,OIP5,HNRNPH1,SLC12A7,VCX3A,TNKS,SHMT1,CDKN1C,PROP1,ARHGEF5,IGBP1,ICOSLG,TADA2A,CHIC2,TMA7
TF	Factor: Sox-18; motif: NACAAYGS	TF:M11623	false	0.006609784957442618	2.1798126696089484	5524	46	11	62700	ZNHIT2,PRPH,TFPT,VPS28,S100A10,CES1,RPA4,PCK2,GPR171,IGBP1,ICOSLG
TF	Factor: Nkx2-3; motif: GNCGTTRAG	TF:M10635	false	0.006609784957442618	2.1798126696089484	4681	46	10	62700	OIP5,VCX3A,PRPH,ACACA,TRMT112,SHMT1,VPS28,RPA4,IGBP1,PYCARD
TF	Factor: Egr-1; motif: NNCRCCCMCGCNN	TF:M12140	false	0.006615120672009524	2.1794622290713628	5525	46	11	62700	ZNHIT2,HNRNPH1,SLC12A7,ACACA,CDKN1C,CES1,UTF1,PCK2,CYFIP1,ICOSLG,CHIC2
TF	Factor: c-MAF; motif: NYGCTGASTCAGCAN; match class: 1	TF:M11358_1	false	0.006646785049108394	2.177388365681335	85	46	2	62700	SLC39A2,LAIR1
TF	Factor: Staf; motif: AMNTCCCAGAATGCCT; match class: 1	TF:M07339_1	false	0.006646785049108394	2.177388365681335	85	46	2	62700	TFPT,SHMT1
TF	Factor: GABPalpha; motif: RCCGGAWRYN	TF:M02074	false	0.006673635188185316	2.1756375375805947	4689	46	10	62700	TNNT3,ZNHIT2,TRMT112,TFPT,TNKS,ARHGEF5,IGBP1,PYCARD,RRN3,TMA7
TF	Factor: AP-4; motif: AWCAGCTGWT; match class: 1	TF:M11208_1	false	0.006715246308428109	2.172938053221719	3890	46	9	62700	TNNT3,HNRNPH1,PRPH,TNKS,VPS28,HLA-DRB1,CES1,CYFIP1,CHIC2
TF	Factor: PR; motif: NNNNNNGGNACRNNNTGTTCTNNNNNN	TF:M00954	false	0.006719254897335084	2.1726788834814332	5538	46	11	62700	TNNT3,ZNHIT2,CCL23,SLC12A7,PRPH,TRMT112,SHMT1,S100A10,CES1,PROP1,RPA4
TF	Factor: ASH-2; motif: NRCAGCTGYN	TF:M11176	false	0.006765782958733648	2.1696819381673405	2430	46	7	62700	OIP5,MUC4,SHMT1,SLC39A2,CDKN1C,PYCARD,CHIC2
TF	Factor: ASH-2; motif: NRCAGCTGYN; match class: 1	TF:M11176_1	false	0.006765782958733648	2.1696819381673405	2430	46	7	62700	OIP5,MUC4,SHMT1,SLC39A2,CDKN1C,PYCARD,CHIC2
TF	Factor: HDAC1; motif: KGCARGGTC; match class: 1	TF:M07041_1	false	0.006765782958733648	2.1696819381673405	6425	46	12	62700	SLC12A7,TNKS,SHMT1,VPS28,S100A10,GATA4,PPP2R3B,PCK2,ARHGEF5,CYFIP1,ICOSLG,TMA7
TF	Factor: ASH-2; motif: NGCAGCTGCN; match class: 1	TF:M11178_1	false	0.006765782958733648	2.1696819381673405	2430	46	7	62700	OIP5,MUC4,SHMT1,SLC39A2,CDKN1C,PYCARD,CHIC2
TF	Factor: ASH-2; motif: NGCAGCTGCN	TF:M11178	false	0.006765782958733648	2.1696819381673405	2430	46	7	62700	OIP5,MUC4,SHMT1,SLC39A2,CDKN1C,PYCARD,CHIC2
TF	Factor: Erg; motif: NACCGGATATCCGGTN; match class: 1	TF:M11391_1	false	0.006775557580960651	2.1690549595870845	9266	46	15	62700	OIP5,SLC12A7,VCX3A,TRMT112,CDKN1C,HLA-DRB1,CES1,UTF1,PPP2R3B,GPR171,ARHGEF5,IGBP1,PYCARD,RRN3,CYFIP1
TF	Factor: Brachyury; motif: NTNNCANNNNRGTGTGAANN	TF:M09878	false	0.006811873789741254	2.1667334072342035	3901	46	9	62700	TNNT3,CCL23,VCX3A,SLC39A2,CES1,RPA4,GPR171,RRN3,CYFIP1
TF	Factor: Pet-1; motif: ACCGGAWRTN	TF:M02072	false	0.006816100898755663	2.1664639893316613	2434	46	7	62700	TNNT3,ZNHIT2,TRMT112,TNKS,ARHGEF5,IGBP1,RRN3
TF	Factor: EHF; motif: NNCACTTCCTGNTNN	TF:M12540	false	0.006816495664289948	2.16643883719099	1207	46	5	62700	TNNT3,S100A10,PROP1,TADA2A,CHIC2
TF	Factor: C/EBPdelta; motif: NRTTGCGYAAYN	TF:M11320	false	0.0068225429425871386	2.166053722104392	5553	46	11	62700	TNNT3,ZNHIT2,OIP5,HNRNPH1,TNKS,S100A10,CES1,GATA4,GPR171,ICOSLG,TADA2A
TF	Factor: RelA-p65; motif: GGGANTTTCCNN	TF:M03563	false	0.006853107330240592	2.1641124664072935	4711	46	10	62700	OIP5,CCL23,PRPH,TFPT,CDKN1C,PCK2,GPR171,ARHGEF5,RRN3,CYFIP1
TF	Factor: TFAP2A; motif: NNNGCCTCAGGCNN	TF:M12485	false	0.006895961866444695	2.1614051487550423	6444	46	12	62700	ZNHIT2,TFPT,MUC4,SHMT1,VPS28,HLA-DRB1,CES1,GATA4,PPP2R3B,RRN3,TADA2A,SERPINF2
TF	Factor: IRF-3; motif: KCNGTTTCSNSGAAACCGAAACN	TF:M11675	false	0.006909499253258369	2.1605534257700643	4717	46	10	62700	HNRNPH1,VCX3A,MUC4,SLC39A2,S100A10,CDKN1C,CES1,PROP1,RPA4,PYCARD
TF	Factor: ZNF714; motif: NSGKTGGGCCGM	TF:M05938	false	0.006910206056567837	2.160509002134324	718	46	4	62700	SLC12A7,TFPT,UTF1,PPP2R3B
TF	Factor: YB-1; motif: NNNNCCAATNN; match class: 1	TF:M03862_1	false	0.006919424351842224	2.159930034331872	3152	46	8	62700	TCF19,CCL23,SHMT1,CDKN1C,GPR171,IGBP1,RRN3,TMA7
TF	Factor: MYC; motif: NNCCACGTGCNN	TF:M09812	false	0.007004786650737997	2.154605087761253	5574	46	11	62700	ZNHIT2,SLC12A7,VCX3A,ACACA,SHMT1,GATA4,RPA4,PPP2R3B,ICOSLG,CHIC2,TMA7
TF	Factor: foxl2; motif: NACGTMAACAN	TF:M11578	false	0.007020430170462562	2.153636276056175	5576	46	11	62700	ZNHIT2,SLC12A7,PRPH,TRMT112,TFPT,S100A10,RPA4,ARHGEF5,IGBP1,CHIC2,TMA7
TF	Factor: six4; motif: NCGTATCRNN	TF:M11025	false	0.0070353134227395565	2.1527165500083076	6462	46	12	62700	ZNHIT2,OIP5,CCL23,VCX3A,TRMT112,MUC4,SLC39A2,RPA4,ARHGEF5,IGBP1,RRN3,SERPINF2
TF	Factor: ALX3; motif: NNYAATTANN	TF:M04279	false	0.007050749960057748	2.151764686385591	3925	46	9	62700	OIP5,CCL23,TNKS,S100A10,CES1,PROP1,UTF1,LAIR1,GPR171
TF	Factor: HPX42B; motif: NNYNATTANN	TF:M10681	false	0.00706887165069734	2.1506499037397404	2453	46	7	62700	CCL23,TNKS,S100A10,CES1,PROP1,UTF1,LAIR1
TF	Factor: ER81; motif: NACCGGAAGTN; match class: 1	TF:M11421_1	false	0.007176769001861378	2.1440710321474294	338	46	3	62700	ZNHIT2,TRMT112,IGBP1
TF	Factor: Sp1; motif: NGGGGGCGGGGCCNGGGGGGGG; match class: 1	TF:M10071_1	false	0.007176769001861378	2.1440710321474294	4745	46	10	62700	TCF19,HNRNPH1,SLC12A7,ACACA,CDKN1C,GATA4,UTF1,PPP2R3B,PCK2,ICOSLG
TF	Factor: DEC1; motif: GTCACGTGAC; match class: 1	TF:M11074_1	false	0.007177090237121538	2.144051593375099	3937	46	9	62700	CCL23,SLC12A7,VCX3A,SHMT1,CDKN1C,GATA4,PPP2R3B,CHIC2,TMA7
TF	Factor: SNF2L; motif: NMARGAAGMATN	TF:M10062	false	0.007194051049376831	2.1430264847293508	2462	46	7	62700	CCL23,TFPT,SHMT1,SLC39A2,GPR171,IGBP1,CHIC2
TF	Factor: RelA-p65; motif: NWGGGRATTTCCMN	TF:M10094	false	0.007196942063483568	2.1428519934373735	2463	46	7	62700	OIP5,PRPH,SLC39A2,S100A10,ARHGEF5,RRN3,CYFIP1
TF	Factor: pitx2; motif: NNTAAWCCCA	TF:M02114	false	0.007196942063483568	2.1428519934373735	4749	46	10	62700	TFPT,MUC4,SHMT1,VPS28,RPA4,ARHGEF5,RRN3,TADA2A,SERPINF2,TMA7
TF	Factor: Pitx2; motif: WNTAAWCCCA	TF:M07056	false	0.007196942063483568	2.1428519934373735	4749	46	10	62700	TFPT,MUC4,SHMT1,VPS28,RPA4,ARHGEF5,RRN3,TADA2A,SERPINF2,TMA7
TF	Factor: msc; motif: NRACAGCTGTYN; match class: 1	TF:M11150_1	false	0.007205228965032523	2.1423522137854256	339	46	3	62700	TNNT3,HNRNPH1,HLA-DRB1
TF	Factor: POU3F2; motif: ATGMATWWATTCAT	TF:M00463	false	0.007205228965032523	2.1423522137854256	3177	46	8	62700	TNKS,MUC4,SHMT1,RPA4,LAIR1,GPR171,RRN3,ICOSLG
TF	Factor: AP-4:Fli-1; motif: RSCGGAWRCAGSTGN; match class: 1	TF:M08445_1	false	0.007221415162998633	2.141377686466817	3179	46	8	62700	TNNT3,PRPH,TRMT112,VPS28,PROP1,RPA4,CYFIP1,SERPINF2
TF	Factor: nerf; motif: AAMCCGGAAGTN	TF:M08757	false	0.007221415162998633	2.141377686466817	729	46	4	62700	ZNHIT2,TRMT112,IGBP1,RRN3
TF	Factor: LHX9; motif: CTAATTAN; match class: 1	TF:M10978_1	false	0.00724739266487464	2.1398182079009187	340	46	3	62700	CCL23,PROP1,LAIR1
TF	Factor: SHOX; motif: NYAATTAN; match class: 1	TF:M04440_1	false	0.00724739266487464	2.1398182079009187	340	46	3	62700	CCL23,PROP1,LAIR1
TF	Factor: RXR-alpha; motif: RRGGTCAAAGGTCAN	TF:M11774	false	0.007291827256333491	2.137163628348078	5611	46	11	62700	CCL23,VCX3A,TRMT112,TFPT,HLA-DRB1,PCK2,GPR171,IGBP1,RRN3,TADA2A,TMA7
TF	Factor: LBX2; motif: NNYAATTANN; match class: 1	TF:M04384_1	false	0.007299412041322299	2.1367121203580357	732	46	4	62700	CCL23,VCX3A,PROP1,LAIR1
TF	Factor: alx3; motif: NYAATTAN; match class: 1	TF:M10873_1	false	0.007299412041322299	2.1367121203580357	732	46	4	62700	CCL23,TNKS,PROP1,LAIR1
TF	Factor: REST; motif: AAGGTGCT; match class: 1	TF:M04926_1	false	0.00731167749524854	2.135982972788837	1232	46	5	62700	TCF19,HLA-DRB1,CES1,PYCARD,RRN3
TF	Factor: msc; motif: NRMCATATGNYN; match class: 1	TF:M11146_1	false	0.007385565548853447	2.1316162430274415	3193	46	8	62700	CCL23,TRMT112,TFPT,TNKS,SLC39A2,CES1,GPR171,ARHGEF5
TF	Factor: ATF-2; motif: TTACGTAA; match class: 1	TF:M00040_1	false	0.0074194843794758965	2.129626275169665	6514	46	12	62700	OIP5,HNRNPH1,TRMT112,S100A10,CDKN1C,HLA-DRB1,CES1,RPA4,PPP2R3B,PCK2,RRN3,CHIC2
TF	Factor: AP-2gamma; motif: NSCCYNRGGSN; match class: 1	TF:M11481_1	false	0.0074194843794758965	2.129626275169665	4774	46	10	62700	HNRNPH1,MUC4,VPS28,CDKN1C,CES1,GATA4,PPP2R3B,RRN3,TADA2A,SERPINF2
TF	Factor: Prrxl1; motif: YYAATTAN	TF:M10869	false	0.007450499660012325	2.127814600767198	2483	46	7	62700	CCL23,TNKS,S100A10,CES1,PROP1,UTF1,LAIR1
TF	Factor: ARX; motif: NYAATTAN	TF:M10871	false	0.007450499660012325	2.127814600767198	2483	46	7	62700	CCL23,TNKS,S100A10,CES1,PROP1,UTF1,LAIR1
TF	Factor: VAX2; motif: YTAATTAN	TF:M04447	false	0.007450499660012325	2.127814600767198	2483	46	7	62700	CCL23,TNKS,S100A10,CES1,PROP1,UTF1,LAIR1
TF	Factor: c-Rel; motif: NGGGAATYTCCN	TF:M03545	false	0.0074710353509346164	2.1266192086210407	5633	46	11	62700	TCF19,OIP5,CCL23,PRPH,S100A10,HLA-DRB1,GATA4,ARHGEF5,RRN3,CYFIP1,CHIC2
TF	Factor: ZNF323; motif: RGCAGCAGGGCARTNAKR	TF:M10173	false	0.007477679392412991	2.1262331592795243	1240	46	5	62700	SLC12A7,SHMT1,PCK2,CYFIP1,TMA7
TF	Factor: VSX1; motif: CYAATTRN	TF:M10941	false	0.007480674559172512	2.126059238483475	3970	46	9	62700	OIP5,CCL23,VCX3A,TNKS,S100A10,CES1,PROP1,UTF1,LAIR1
TF	Factor: NF-kappaB; motif: GGGGATYCCC	TF:M00051	false	0.007498980033669424	2.124997802724634	6526	46	12	62700	TNNT3,SLC12A7,PRPH,TRMT112,TFPT,MUC4,HLA-DRB1,GATA4,PPP2R3B,PYCARD,CYFIP1,ICOSLG
TF	Factor: MYBL1; motif: ACCGTTAAACNG; match class: 1	TF:M04042_1	false	0.007507420188756932	2.1245092760809228	92	46	2	62700	UTF1,CHIC2
TF	Factor: Nrf-2; motif: NTGCTGAGTCAKN	TF:M00821	false	0.0075438443720019	2.1224072795864712	4789	46	10	62700	TNNT3,CCL23,VCX3A,PRPH,VPS28,SLC39A2,S100A10,CES1,RPA4,IGBP1
TF	Factor: HSF1; motif: TCYAGAANNTTC	TF:M07259	false	0.007574161765838805	2.120665423632816	4792	46	10	62700	ZNHIT2,SLC12A7,PRPH,SLC39A2,S100A10,PROP1,RPA4,UTF1,PYCARD,SERPINF2
TF	Factor: Erm:FOXI1; motif: GTAAACAGGAWGN	TF:M08275	false	0.007582870339320521	2.120166370018851	347	46	3	62700	SLC12A7,SHMT1,S100A10
TF	Factor: Tal; motif: GWSNNCABCTGC; match class: 1	TF:M07469_1	false	0.007585648540973938	2.1200072829424252	742	46	4	62700	OIP5,HLA-DRB1,UTF1,PYCARD
TF	Factor: C/EBP; motif: NNATTGCNNAANNN	TF:M00190	false	0.007588140834059095	2.1198646173080014	5648	46	11	62700	TNNT3,OIP5,HNRNPH1,SLC39A2,S100A10,CES1,GATA4,PPP2R3B,GPR171,ICOSLG,TADA2A
TF	Factor: ETV5; motif: NCCGGAWGYN	TF:M03983	false	0.007593823125670266	2.119539522608386	3213	46	8	62700	TNNT3,ZNHIT2,TRMT112,TNKS,ARHGEF5,IGBP1,RRN3,TMA7
TF	Factor: MAZ; motif: NKGGGAGGGGRGGR; match class: 1	TF:M02023_1	false	0.007593823125670266	2.119539522608386	3213	46	8	62700	HNRNPH1,SLC12A7,CDKN1C,UTF1,PPP2R3B,CYFIP1,ICOSLG,SERPINF2
TF	Factor: LXR-alpha; motif: NNRRGGTYACTNNAGGNCA	TF:M10013	false	0.007648287773829936	2.116435779697028	3217	46	8	62700	ZNHIT2,CCL23,SLC12A7,MUC4,VPS28,SLC39A2,PYCARD,TADA2A
TF	Factor: COUP-TF1; motif: RAGGTCANTGACCTY	TF:M11745	false	0.007658745428029701	2.115842365916665	6547	46	12	62700	OIP5,HNRNPH1,VCX3A,PRPH,TRMT112,TNKS,SHMT1,VPS28,PROP1,PCK2,GPR171,ICOSLG
TF	Factor: E2F-4; motif: GCGGGAAANA; match class: 1	TF:M02090_1	false	0.0076738765673858905	2.1149851906125936	6549	46	12	62700	TCF19,HNRNPH1,ACACA,TRMT112,MUC4,SHMT1,S100A10,CDKN1C,GATA4,PCK2,ICOSLG,TMA7
TF	Factor: LHX3; motif: ATTAAW; match class: 1	TF:M02097_1	false	0.007689031757717089	2.1141283453423143	6551	46	12	62700	TNNT3,CCL23,ACACA,TRMT112,TNKS,HLA-DRB1,RPA4,LAIR1,PPP2R3B,GPR171,IGBP1,PYCARD
TF	Factor: HOXC-8; motif: RTCRTTAN	TF:M10729	false	0.007740736307803478	2.111217726758077	3995	46	9	62700	TNNT3,OIP5,VCX3A,S100A10,RPA4,LAIR1,GPR171,IGBP1,CYFIP1
TF	Factor: SREBP; motif: VNNVTCACCCYA; match class: 1	TF:M00776_1	false	0.00775366697684028	2.110492856053406	1254	46	5	62700	TNNT3,HNRNPH1,TNKS,RRN3,TMA7
TF	Factor: c-MAF; motif: NYGCTGASTCAGCAN	TF:M11358	false	0.00775366697684028	2.110492856053406	94	46	2	62700	SLC39A2,LAIR1
TF	Factor: msc; motif: NRACAGCTGTYN	TF:M11145	false	0.00775366697684028	2.110492856053406	1254	46	5	62700	TNNT3,HNRNPH1,TNKS,VPS28,HLA-DRB1
TF	Factor: Myogenin; motif: YGACAGCTGTTN	TF:M11193	false	0.00775366697684028	2.110492856053406	94	46	2	62700	HNRNPH1,HLA-DRB1
TF	Factor: Fli-1; motif: NACCGGAARTN; match class: 1	TF:M11404_1	false	0.0077750537016009705	2.109296602657597	3229	46	8	62700	ZNHIT2,TRMT112,TFPT,UTF1,ARHGEF5,IGBP1,PYCARD,TMA7
TF	Factor: AP-2beta; motif: GCNNNGGSCNGVGGGN; match class: 1	TF:M01858_1	false	0.0077750537016009705	2.109296602657597	3229	46	8	62700	SLC12A7,ACACA,CDKN1C,UTF1,PCK2,CYFIP1,ICOSLG,SERPINF2
TF	Factor: C/EBPBETA; motif: KRTTGCGYAAY; match class: 1	TF:M08910_1	false	0.007830465922536823	2.106212396107235	3233	46	8	62700	ZNHIT2,OIP5,HNRNPH1,S100A10,GATA4,ICOSLG,CHIC2,TMA7
TF	Factor: STAT3; motif: NTTCCYGGAAN	TF:M09664	false	0.007836378240484379	2.105884609967914	5678	46	11	62700	TNNT3,TCF19,HNRNPH1,SLC12A7,MUC4,SHMT1,PROP1,PYCARD,ICOSLG,SERPINF2,TMA7
TF	Factor: SAP-1; motif: NNCCGGAAGTGN	TF:M09905	false	0.00786747178921598	2.104164805683226	8457	46	14	62700	TNNT3,ZNHIT2,ACACA,TRMT112,TFPT,TNKS,UTF1,PCK2,ARHGEF5,IGBP1,PYCARD,RRN3,ICOSLG,TMA7
TF	Factor: Homeobox; motif: NCAMTTANC	TF:M10643	false	0.007900840103594604	2.1023267273225796	4011	46	9	62700	TNNT3,PRPH,TNKS,MUC4,SHMT1,VPS28,HLA-DRB1,GPR171,TMA7
TF	Factor: C/EBPdelta; motif: NRTTGCGYAAYN	TF:M11321	false	0.007909782014307264	2.1018354850595906	5686	46	11	62700	TNNT3,ZNHIT2,OIP5,HNRNPH1,TNKS,HLA-DRB1,CES1,GATA4,GPR171,ICOSLG,TADA2A
TF	Factor: PURBETA; motif: NCWGRGGCTGGGG; match class: 1	TF:M12726_1	false	0.007911851857092329	2.1017218531411177	2518	46	7	62700	TNNT3,ZNHIT2,TFPT,CDKN1C,GATA4,PPP2R3B,PCK2
TF	Factor: DEC; motif: NNNSCACSTGAS	TF:M08872	false	0.007914169209412332	2.101594668509154	7507	46	13	62700	SLC12A7,VCX3A,TNKS,MUC4,SHMT1,VPS28,SLC39A2,GATA4,LAIR1,PCK2,ARHGEF5,SERPINF2,TMA7
TF	Factor: AP-4:Max; motif: NCAGCTGNNNNNNNCACGTGN; match class: 1	TF:M08674_1	false	0.007917306527671333	2.101422540522058	5688	46	11	62700	ZNHIT2,OIP5,SHMT1,VPS28,PROP1,PPP2R3B,GPR171,CYFIP1,TADA2A,SERPINF2,TMA7
TF	Factor: ESR1; motif: NNNNMAGGTCACCCTGACCY	TF:M02261	false	0.007925670522452544	2.100963985654987	4832	46	10	62700	TNNT3,HNRNPH1,TNKS,CES1,PROP1,LAIR1,ARHGEF5,CYFIP1,ICOSLG,SERPINF2
TF	Factor: DMRT4; motif: AATGTADCAAWTT	TF:M01149	false	0.007940556291633585	2.1001490711341244	1857	46	6	62700	ACACA,SHMT1,SLC39A2,CES1,RPA4,GPR171
TF	Factor: FLI1; motif: ACCGGAARTN	TF:M03988	false	0.007989299381097078	2.0974913043236443	8475	46	14	62700	TNNT3,ZNHIT2,ACACA,TRMT112,TFPT,TNKS,SHMT1,UTF1,ARHGEF5,IGBP1,PYCARD,RRN3,ICOSLG,TMA7
TF	Factor: Pax-4; motif: WNNNYTAATTARYNSNN; match class: 1	TF:M01385_1	false	0.008016616894690909	2.096008870362601	2526	46	7	62700	TNNT3,CCL23,TNKS,CES1,PROP1,LAIR1,GPR171
TF	Factor: Pax-8; motif: NCNNTNNTGCRTGANNNN	TF:M00328	false	0.008016616894690909	2.096008870362601	9467	46	15	62700	TCF19,OIP5,HNRNPH1,ACACA,MUC4,SLC39A2,HLA-DRB1,CES1,LAIR1,GPR171,PYCARD,RRN3,CYFIP1,ICOSLG,SERPINF2
TF	Factor: SP1; motif: NCCCCKCCCCC; match class: 1	TF:M07226_1	false	0.008016616894690909	2.096008870362601	4023	46	9	62700	HNRNPH1,SLC12A7,ACACA,CDKN1C,GATA4,UTF1,PPP2R3B,CYFIP1,ICOSLG
TF	Factor: VSX1; motif: NGCYAATTRNN; match class: 1	TF:M04450_1	false	0.008021421642978074	2.0957486545356376	3250	46	8	62700	OIP5,CCL23,VCX3A,TNKS,CES1,PROP1,LAIR1,RRN3
TF	Factor: EVX1; motif: NNTNATTANN; match class: 1	TF:M04320_1	false	0.008039912871560213	2.094748657670162	1863	46	6	62700	OIP5,CCL23,TNKS,PROP1,LAIR1,RRN3
TF	Factor: ZNF432; motif: NCAGNRCCNSRGRCAGC; match class: 1	TF:M12704_1	false	0.00805706257623238	2.093823263337845	4846	46	10	62700	PRPH,TNKS,MUC4,CDKN1C,GATA4,UTF1,PPP2R3B,PCK2,RRN3,CHIC2
TF	Factor: E2F; motif: TTTSGCGSG	TF:M00939	false	0.008101960263703063	2.091409891156974	6604	46	12	62700	TNNT3,TCF19,OIP5,HNRNPH1,SHMT1,RPA4,UTF1,PCK2,IGBP1,CYFIP1,TADA2A,CHIC2
TF	Factor: Dlx-1; motif: NNTAATTANN	TF:M04299	false	0.008133786482152848	2.0897072323297476	2534	46	7	62700	CCL23,TNKS,HLA-DRB1,CES1,UTF1,LAIR1,RRN3
TF	Factor: P53; motif: NNNGRCATGCCCAGRCATGYCY	TF:M12647	false	0.008148624358494377	2.0889157021730487	5714	46	11	62700	HNRNPH1,SLC12A7,ACACA,TRMT112,SHMT1,CDKN1C,GATA4,PYCARD,ICOSLG,TADA2A,SERPINF2
TF	Factor: GCMb; motif: ATGCGGGYN	TF:M11596	false	0.008167283546205438	2.0879223666087827	762	46	4	62700	ZNHIT2,CCL23,SLC39A2,PYCARD
TF	Factor: AP-2gamma; motif: GCCYNNGGS; match class: 1	TF:M00470_1	false	0.008252057448596762	2.083437757247393	5724	46	11	62700	OIP5,HNRNPH1,PRPH,TFPT,TNKS,SHMT1,CDKN1C,PPP2R3B,PCK2,PYCARD,CYFIP1
TF	Factor: Tst-1; motif: NNKGAATTAVAVTDN	TF:M00133	false	0.008258451810913163	2.083101361032776	5725	46	11	62700	CCL23,VCX3A,ACACA,TNKS,MUC4,SHMT1,SLC39A2,RPA4,PPP2R3B,PCK2,GPR171
TF	Factor: RBPJK; motif: NSNSTGGGAAN; match class: 1	TF:M10085_1	false	0.008272456423504923	2.082365511878136	361	46	3	62700	TCF19,PROP1,SERPINF2
TF	Factor: FOXM1; motif: NAGASTGATTA	TF:M04611	false	0.008272456423504923	2.082365511878136	9503	46	15	62700	OIP5,VCX3A,PRPH,TRMT112,TNKS,SHMT1,SLC39A2,CES1,GPR171,IGBP1,PYCARD,RRN3,TADA2A,SERPINF2,TMA7
TF	Factor: C/EBPbeta; motif: RNRTKDNGMAAKNN	TF:M00109	false	0.008277794853358111	2.0820853408198374	3270	46	8	62700	S100A10,HLA-DRB1,CES1,GATA4,RPA4,LAIR1,GPR171,TADA2A
TF	Factor: FLI1; motif: ACCGGAAATCCGGT; match class: 1	TF:M03989_1	false	0.008284081009845911	2.0817556628016374	5729	46	11	62700	TCF19,OIP5,SLC12A7,VCX3A,TRMT112,UTF1,PPP2R3B,GPR171,IGBP1,PYCARD,RRN3
TF	Factor: c-MAF; motif: NTGCTGASTCAGCAN	TF:M11361	false	0.008319545497467697	2.079900398869542	362	46	3	62700	ZNHIT2,SLC39A2,LAIR1
TF	Factor: USF2; motif: RNCAYGTGACN	TF:M11095	false	0.008320175536997133	2.0798675109754985	2547	46	7	62700	SLC12A7,VCX3A,SHMT1,GATA4,RPA4,ARHGEF5,SERPINF2
TF	Factor: Pax-4; motif: SWAATWAN	TF:M04063	false	0.008327407069329018	2.079490205169695	4873	46	10	62700	OIP5,HNRNPH1,VCX3A,ACACA,SLC39A2,PROP1,RPA4,PPP2R3B,IGBP1,CHIC2
TF	Factor: T3R-beta; motif: NRGGTCAAAGGTCAN; match class: 1	TF:M11816_1	false	0.008397977162493315	2.0758253107193485	4879	46	10	62700	TCF19,VCX3A,PRPH,ACACA,TRMT112,MUC4,HLA-DRB1,PCK2,GPR171,RRN3
TF	Factor: SP1; motif: CCCCKCCCCC	TF:M02281	false	0.008400273254443076	2.075706586442095	6639	46	12	62700	HNRNPH1,SLC12A7,VCX3A,PRPH,SHMT1,CDKN1C,GATA4,UTF1,PCK2,CYFIP1,ICOSLG,SERPINF2
TF	Factor: ATF3; motif: GRTGACKCA	TF:M12582	false	0.008417499574662079	2.0748168968848595	7572	46	13	62700	TNNT3,ZNHIT2,HNRNPH1,CCL23,SHMT1,VPS28,SLC39A2,S100A10,GATA4,LAIR1,IGBP1,RRN3,CYFIP1
TF	Factor: FXR; motif: NAGGTCAWNKN	TF:M08953	false	0.008428347744614928	2.0742575541683754	4883	46	10	62700	ZNHIT2,CCL23,PRPH,S100A10,CDKN1C,HLA-DRB1,GATA4,PROP1,GPR171,TMA7
TF	Factor: Oct-2; motif: NNNATTATGCAN	TF:M11897	false	0.008428347744614928	2.0742575541683754	4883	46	10	62700	TNNT3,HNRNPH1,CDKN1C,HLA-DRB1,CES1,RPA4,UTF1,ARHGEF5,IGBP1,TMA7
TF	Factor: LKLF; motif: CNCCACCCS	TF:M08819	false	0.008492397720834485	2.070969674901818	5751	46	11	62700	ZNHIT2,SLC12A7,PRPH,TRMT112,MUC4,VPS28,CDKN1C,HLA-DRB1,ICOSLG,SERPINF2,TMA7
TF	Factor: ER81; motif: NACCGGAAGTN	TF:M11421	false	0.008538471311071355	2.068619876453106	2561	46	7	62700	TNNT3,ZNHIT2,TRMT112,TNKS,ARHGEF5,IGBP1,RRN3
TF	Factor: VDR,; motif: RRTGNMCYTNNTGAMCCNYNT; match class: 1	TF:M00966_1	false	0.008567256009824656	2.067158255161377	3292	46	8	62700	TCF19,SLC12A7,VPS28,CDKN1C,CES1,GATA4,PPP2R3B,TADA2A
TF	Factor: ATF-2; motif: NNNTGACGTNAN	TF:M01862	false	0.008594404844082635	2.065784192494102	3294	46	8	62700	TFPT,SHMT1,HLA-DRB1,PROP1,PPP2R3B,IGBP1,CHIC2,TMA7
TF	Factor: Elk-1:PDEF; motif: NCMGGAMGGANATCCGGN	TF:M08227	false	0.00864055426266089	2.063458398088872	8561	46	14	62700	TNNT3,TCF19,SLC12A7,S100A10,CES1,GATA4,PROP1,LAIR1,PCK2,IGBP1,PYCARD,CYFIP1,ICOSLG,SERPINF2
TF	Factor: FXR; motif: NRGGKCANTGRCCNNNNGG	TF:M10014	false	0.00865446537984954	2.062759755027469	5767	46	11	62700	TNNT3,OIP5,SLC12A7,PRPH,TRMT112,MUC4,SHMT1,UTF1,CYFIP1,ICOSLG,TMA7
TF	Factor: Isl2; motif: CTAATKR	TF:M02079	false	0.008672943926653486	2.061833461452836	5769	46	11	62700	TNNT3,ZNHIT2,VCX3A,PRPH,ACACA,CES1,PROP1,GPR171,RRN3,ICOSLG,CHIC2
TF	Factor: Erg; motif: NACMGGAARTN	TF:M11394	false	0.008692739120113702	2.0608433538954896	4082	46	9	62700	TNNT3,ZNHIT2,SLC12A7,VCX3A,TRMT112,TNKS,VPS28,GPR171,ARHGEF5
TF	Factor: Oct3; motif: NYWTTSWTATGCAAAT	TF:M09646	false	0.008698116251717071	2.060574792216573	5772	46	11	62700	TNNT3,OIP5,CCL23,TRMT112,TNKS,S100A10,HLA-DRB1,LAIR1,PYCARD,SERPINF2,TMA7
TF	Factor: msc; motif: NAMCAGCTGKYN; match class: 1	TF:M11143_1	false	0.008715203946514602	2.05972244540889	779	46	4	62700	TNNT3,HNRNPH1,TNKS,HLA-DRB1
TF	Factor: HOXA6; motif: NGYMATTANN	TF:M10694	false	0.008737021622793925	2.058636589474405	3305	46	8	62700	OIP5,CCL23,TFPT,S100A10,RPA4,UTF1,GPR171,RRN3
TF	Factor: Isl2; motif: YTAAGTG	TF:M02082	false	0.008760538617694302	2.0574691916057297	7613	46	13	62700	TNNT3,ZNHIT2,CCL23,VCX3A,PRPH,TNKS,SHMT1,VPS28,S100A10,PCK2,GPR171,IGBP1,SERPINF2
TF	Factor: NF-1A; motif: NGCCARN; match class: 1	TF:M03554_1	false	0.008774429014577825	2.05678113513408	781	46	4	62700	ZNHIT2,CES1,RPA4,SERPINF2
TF	Factor: ZNF691; motif: GAGCACTGNNN	TF:M12714	false	0.008774429014577825	2.05678113513408	2577	46	7	62700	OIP5,TRMT112,VPS28,CDKN1C,PROP1,PCK2,TMA7
TF	Factor: MZF-1; motif: KNGNKAGGGGNAA	TF:M00084	false	0.008774429014577825	2.05678113513408	6682	46	12	62700	TCF19,HNRNPH1,SLC12A7,VCX3A,PRPH,MUC4,GATA4,LAIR1,ARHGEF5,PYCARD,SERPINF2,TMA7
TF	Factor: LXR; motif: TGGGGTYACTNGCGGTCA	TF:M00647	false	0.008786549604903892	2.0561816347934725	2578	46	7	62700	HNRNPH1,SLC12A7,VCX3A,ACACA,TNKS,TADA2A,SERPINF2
TF	Factor: Pax-4; motif: WNNNYTAATTARYNSNN	TF:M01385	false	0.00880408579491302	2.055315733942889	3311	46	8	62700	TNNT3,CCL23,TNKS,S100A10,CES1,PROP1,LAIR1,GPR171
TF	Factor: HNF4alpha1; motif: NRGGNCAAAGGTCAN	TF:M00411	false	0.008808198871590013	2.0551128884210543	1906	46	6	62700	TCF19,SLC12A7,S100A10,GPR171,IGBP1,RRN3
TF	Factor: HIC1; motif: NNNGGKTGCCCSNNNNNN; match class: 1	TF:M01073_1	false	0.008829515415410648	2.054063130871823	783	46	4	62700	SLC12A7,CDKN1C,GATA4,PPP2R3B
TF	Factor: IRF; motif: NNGAAANTGAAANN	TF:M08887	false	0.00886716615704203	2.052215153449056	1304	46	5	62700	SLC12A7,CDKN1C,HLA-DRB1,PYCARD,SERPINF2
TF	Factor: SHOX2; motif: NYAATTAN	TF:M04439	false	0.008885876681222715	2.0512997182205273	1305	46	5	62700	HNRNPH1,VCX3A,HLA-DRB1,CES1,LAIR1
TF	Factor: LHX9; motif: NYAATTAN	TF:M04390	false	0.008885876681222715	2.0512997182205273	1305	46	5	62700	HNRNPH1,VCX3A,HLA-DRB1,CES1,LAIR1
TF	Factor: ZNF189; motif: RSNNGGAACAGMR; match class: 1	TF:M09835_1	false	0.008891343643296178	2.0510326042968896	373	46	3	62700	SLC12A7,VCX3A,PPP2R3B
TF	Factor: ipf1; motif: NNRNTAATTAGYNCAN	TF:M01438	false	0.008899392715715757	2.0506396280980144	3319	46	8	62700	HNRNPH1,CCL23,TFPT,SHMT1,S100A10,HLA-DRB1,CES1,RPA4
TF	Factor: PPAR,; motif: RGGNCAAAGGTCA	TF:M00762	false	0.008904348974254567	2.050397827713873	1912	46	6	62700	CCL23,CDKN1C,GPR171,ARHGEF5,RRN3,TMA7
TF	Factor: SREBP-1; motif: KATCACCCCAC	TF:M00221	false	0.008904348974254567	2.050397827713873	7634	46	13	62700	TNNT3,HNRNPH1,VCX3A,TNKS,MUC4,VPS28,GATA4,PPP2R3B,ARHGEF5,IGBP1,PYCARD,RRN3,TMA7
TF	Factor: Msx-2; motif: TWWTTGGDGABN	TF:M03797	false	0.009005793938225209	2.0454779943612653	4939	46	10	62700	TCF19,OIP5,HNRNPH1,VCX3A,S100A10,HLA-DRB1,RPA4,LAIR1,GPR171,IGBP1
TF	Factor: SALL3; motif: NMTTTTGRAYN	TF:M05609	false	0.009005793938225209	2.0454779943612653	1310	46	5	62700	VCX3A,ACACA,SLC39A2,IGBP1,ICOSLG
TF	Factor: PPAR; motif: WASNRGGNCAAAGGTCA	TF:M00528	false	0.00901049507176723	2.0452513465314937	4112	46	9	62700	CCL23,VCX3A,TRMT112,MUC4,CDKN1C,PROP1,ARHGEF5,RRN3,TMA7
TF	Factor: YY2; motif: NCCGCCATNTY; match class: 1	TF:M03925_1	false	0.00901049507176723	2.0452513465314937	789	46	4	62700	HNRNPH1,VCX3A,PPP2R3B,CHIC2
TF	Factor: GSH2; motif: SYMATTAR; match class: 1	TF:M10748_1	false	0.009045950578416128	2.0435457893050897	376	46	3	62700	CCL23,PROP1,LAIR1
TF	Factor: AP-2; motif: NNGCCTK; match class: 1	TF:M01859_1	false	0.009052957339765685	2.043209526149776	1920	46	6	62700	TCF19,CCL23,SLC12A7,HLA-DRB1,UTF1,TADA2A
TF	Factor: Zbtb37; motif: NYACCGCRNTCACCGCR	TF:M12345	false	0.009072808044476927	2.042258277495511	5814	46	11	62700	ZNHIT2,TCF19,OIP5,SLC12A7,TRMT112,TNKS,CDKN1C,UTF1,PYCARD,CYFIP1,CHIC2
TF	Factor: GR; motif: NNNNNNCNNTNTGTNCTNN	TF:M00192	false	0.009129883122974337	2.0395347820902576	7660	46	13	62700	TNNT3,ZNHIT2,TRMT112,TNKS,MUC4,SLC39A2,S100A10,HLA-DRB1,CES1,PROP1,RPA4,RRN3,SERPINF2
TF	Factor: E2F; motif: NKCGCGCSAAAN	TF:M00920	false	0.009222401419975964	2.0351559783336644	5827	46	11	62700	TNNT3,TCF19,OIP5,HNRNPH1,SHMT1,RPA4,UTF1,PCK2,IGBP1,CYFIP1,TADA2A
TF	Factor: Nanog; motif: NTNTAATGSN	TF:M07327	false	0.009267050088588073	2.0330584896023227	1930	46	6	62700	CCL23,VCX3A,RPA4,GPR171,IGBP1,CHIC2
TF	Factor: TBX2; motif: NNNGTGTSNN; match class: 1	TF:M12026_1	false	0.009309202424351591	2.0310875260584997	1932	46	6	62700	SLC12A7,VCX3A,PRPH,CES1,PYCARD,SERPINF2
TF	Factor: Foxc1; motif: TTVYTTTNW; match class: 1	TF:M07254_1	false	0.00934522435068019	2.029410268057984	2613	46	7	62700	TFPT,SLC39A2,HLA-DRB1,RPA4,LAIR1,IGBP1,CYFIP1
TF	Factor: Nkx2-8; motif: STCGTTGAN	TF:M10632	false	0.00941555485481841	2.026154082096004	4974	46	10	62700	OIP5,VCX3A,PRPH,ACACA,TRMT112,SHMT1,RPA4,LAIR1,IGBP1,RRN3
TF	Factor: STAT5B; motif: NAWTTCYNGGAAWTN; match class: 1	TF:M00459_1	false	0.00941555485481841	2.026154082096004	1937	46	6	62700	TCF19,SLC12A7,SHMT1,PROP1,ICOSLG,TMA7
TF	Factor: HPX42B; motif: CGATTANCG	TF:M10680	false	0.009465624412657908	2.0238507319350263	1328	46	5	62700	OIP5,CDKN1C,GATA4,RPA4,RRN3
TF	Factor: elf5; motif: GAMCCGGAAGTN	TF:M11389	false	0.009485026706115236	2.0229614419706636	1329	46	5	62700	ZNHIT2,TRMT112,UTF1,IGBP1,TMA7
TF	Factor: ESE-1; motif: NSMGGAARTN	TF:M01214	false	0.009485026706115236	2.0229614419706636	7699	46	13	62700	TNNT3,ZNHIT2,TRMT112,TNKS,VPS28,CES1,LAIR1,PCK2,ARHGEF5,IGBP1,RRN3,TADA2A,CHIC2
TF	Factor: TFAP4; motif: AWCAGCTGWT; match class: 1	TF:M04192_1	false	0.009485026706115236	2.0229614419706636	4148	46	9	62700	TNNT3,HNRNPH1,PRPH,TNKS,VPS28,HLA-DRB1,CES1,ICOSLG,CHIC2
TF	Factor: AP-2gamma; motif: NSCCYNRGGSN	TF:M11481	false	0.009485026706115236	2.0229614419706636	4981	46	10	62700	HNRNPH1,MUC4,VPS28,CDKN1C,CES1,GATA4,PPP2R3B,RRN3,TADA2A,SERPINF2
[truncated: 1,583 more rows]
