# Supplementary material for: Nanomaterial isolated extracellular vesicles enable high precision identification of tumor biomarkers for pancreatic cancer liquid biopsy
Source: J Nanobiotechnology. 2025 Jul 1;23:467. doi: 10.1186/s12951-025-03527-3 (PMC12211367; doi:10.1186/s12951-025-03527-3)
Supplement: Supplementary file 3 — Additional file 3. gProfiler’s enrichment analysis. Enrichment analysis was applied to each EV isolation’s transcriptomic sample based on their unique mRNA annotations. [file 12951_2025_3527_MOESM3_ESM.zip › Enrichment_Analysis_gProfiler/ExCy/ExCy_Patient_8.csv]

source	term_name	term_id	highlighted	adjusted_p_value	negative_log10_of_adjusted_p_value	term_size	query_size	intersection_size	effective_domain_size	intersections
GO:MF	molecular function regulator activity	GO:0098772	false	0.0000936494560722272	4.028494740718176	2125	54	11	62700	BANF1,NDP,DPM3,APOA1,SCG5,ARL2BP,SST,PI3,FGF21,TFDP3,MDK
GO:MF	signaling receptor binding	GO:0005102	false	0.00021072142702858323	3.676291301282535	1484	54	9	62700	S100A7,NDP,HLA-DRB1,HLA-B,APOA1,SST,FGF21,CYTL1,MDK
GO:MF	signaling receptor activator activity	GO:0030546	false	0.002448584614630728	2.611084883668524	519	54	5	62700	NDP,APOA1,SST,FGF21,MDK
GO:MF	receptor ligand activity	GO:0048018	false	0.002448584614630728	2.611084883668524	510	54	5	62700	NDP,APOA1,SST,FGF21,MDK
GO:MF	signaling receptor regulator activity	GO:0030545	false	0.0029390045012996483	2.531799748773219	555	54	5	62700	NDP,APOA1,SST,FGF21,MDK
GO:MF	peptide binding	GO:0042277	false	0.0029390045012996483	2.531799748773219	297	54	4	62700	GRPR,HLA-DRB1,HLA-B,APOA1
GO:MF	amide binding	GO:0033218	false	0.006555357787728682	2.1834035997792727	376	54	4	62700	GRPR,HLA-DRB1,HLA-B,APOA1
GO:MF	molecular function activator activity	GO:0140677	false	0.008811075080079027	2.0549710980737217	1188	54	6	62700	NDP,DPM3,APOA1,SST,FGF21,MDK
GO:MF	serine-type endopeptidase activity	GO:0004252	true	0.008811075080079027	2.0549710980737217	180	54	3	62700	TMPRSS11E,PRSS1,PRSS21
GO:MF	serine-type peptidase activity	GO:0008236	false	0.01027140916737566	1.988369970070421	198	54	3	62700	TMPRSS11E,PRSS1,PRSS21
GO:MF	serine hydrolase activity	GO:0017171	false	0.01027140916737566	1.988369970070421	202	54	3	62700	TMPRSS11E,PRSS1,PRSS21
GO:MF	DNA-binding transcription factor binding	GO:0140297	false	0.011081799387806271	1.955389716074449	486	54	4	62700	FOXH1,GATA4,RBFOX2,TFDP3
GO:MF	molecular function inhibitor activity	GO:0140678	false	0.013530824770945278	1.8686757301907502	521	54	4	62700	BANF1,SCG5,PI3,TFDP3
GO:MF	transcription factor binding	GO:0008134	false	0.017886204244755698	1.74748181429356	594	54	4	62700	FOXH1,GATA4,RBFOX2,TFDP3
GO:MF	ion binding	GO:0043167	false	0.017886204244755698	1.74748181429356	6115	54	13	62700	CRABP1,TCF19,S100A7,MAP4K1,DDX52,SCG5,GATA4,PRSS1,ZFPL1,CBR3,MT1A,FTHL17,MDK
GO:MF	transition metal ion binding	GO:0046914	true	0.020803435011805378	1.6818649494841686	1109	54	5	62700	S100A7,GATA4,ZFPL1,MT1A,FTHL17
GO:MF	SMAD binding	GO:0046332	false	0.020803435011805378	1.6818649494841686	79	54	2	62700	FOXH1,GATA4
GO:MF	alcohol binding	GO:0043178	false	0.020803435011805378	1.6818649494841686	88	54	2	62700	CRABP1,APOA1
GO:MF	RNA polymerase II-specific DNA-binding transcription factor binding	GO:0061629	false	0.024026044546708564	1.6193177220356783	351	54	3	62700	FOXH1,GATA4,TFDP3
GO:MF	antigen binding	GO:0003823	false	0.027509578210241668	1.5605160683660004	115	54	2	62700	HLA-DRB1,HLA-B
GO:MF	zinc ion binding	GO:0008270	false	0.029422632657900266	1.5313184703696914	833	54	4	62700	S100A7,GATA4,ZFPL1,MT1A
GO:MF	endopeptidase activity	GO:0004175	false	0.029422632657900266	1.5313184703696914	433	54	3	62700	TMPRSS11E,PRSS1,PRSS21
GO:MF	DNA binding	GO:0003677	true	0.029422632657900266	1.5313184703696914	2530	54	7	62700	BANF1,FOXH1,GATA4,ZFPL1,RRN3,TFDP3,SOX3
GO:MF	small molecule binding	GO:0036094	false	0.029422632657900266	1.5313184703696914	2583	54	7	62700	CRABP1,MAP4K1,DDX52,APOA1,SCG5,CBR3,MDK
GO:MF	oxidoreductase activity, acting on CH-OH group of donors	GO:0016614	false	0.029422632657900266	1.5313184703696914	139	54	2	62700	CBR3,BDH1
GO:MF	oxidoreductase activity, acting on the CH-OH group of donors, NAD or NADP as acceptor	GO:0016616	false	0.029422632657900266	1.5313184703696914	129	54	2	62700	CBR3,BDH1
GO:MF	enzyme regulator activity	GO:0030234	false	0.029422632657900266	1.5313184703696914	1319	54	5	62700	DPM3,APOA1,SCG5,ARL2BP,PI3
GO:MF	growth factor activity	GO:0008083	false	0.03523998443079705	1.452964292133441	162	54	2	62700	FGF21,MDK
GO:MF	organic cyclic compound binding	GO:0097159	false	0.03827356271431144	1.4171011093681387	7526	54	13	62700	BANF1,FOXH1,MAP4K1,DDX52,APOA1,SCG5,GATA4,ZFPL1,CBR3,RBFOX2,RRN3,TFDP3,SOX3
GO:MF	double-stranded DNA binding	GO:0003690	false	0.04091429806361167	1.3881248952935814	1562	54	5	62700	BANF1,FOXH1,GATA4,RRN3,SOX3
GO:MF	carboxylic acid binding	GO:0031406	false	0.0448996003291382	1.3477575248234561	194	54	2	62700	CRABP1,MDK
GO:MF	organic acid binding	GO:0043177	false	0.046555636540344766	1.3320277310053725	206	54	2	62700	CRABP1,MDK
GO:MF	structural molecule activity	GO:0005198	false	0.049289688671494955	1.3072439249712406	1102	54	4	62700	CLDN2,HLA-DRB1,PI3,CRYGB
GO:BP	multicellular organismal process	GO:0032501	false	1.9841841852117905e-10	9.702418016199793	7648	54	29	62700	TNNT3,MAB21L2,BANF1,GRPR,FOXH1,S100A7,CNOT3,NDP,TMPRSS11E,HLA-DRB1,HLA-B,APOA1,GATA4,PRSS1,PRSS21,OPN1MW,SST,PI3,CBR3,RAI2,RBFOX2,FGF21,RRN3,SOX3,CRYGB,CYTL1,TRPM1,MDK,GNG13
GO:BP	response to stimulus	GO:0050896	false	4.368354634110501e-9	8.359682111744384	8955	54	29	62700	CRABP1,BANF1,IGKV2D-26,GRPR,FOXH1,S100A7,IGLV4-60,NDP,MAP4K1,HLA-DRB1,HLA-B,APOA1,SCG5,GATA4,ARL2BP,OPN1MW,SST,PI3,CBR3,RBFOX2,FGF21,MT1A,RRN3,TFDP3,IGLV2-18,CYTL1,TRPM1,MDK,GNG13
GO:BP	cellular response to stimulus	GO:0051716	false	0.0000023231597593907485	5.633920923546246	7399	54	23	62700	CRABP1,GRPR,FOXH1,S100A7,NDP,MAP4K1,HLA-DRB1,APOA1,SCG5,GATA4,ARL2BP,OPN1MW,SST,CBR3,RBFOX2,FGF21,MT1A,RRN3,TFDP3,CYTL1,TRPM1,MDK,GNG13
GO:BP	regulation of gene expression	GO:0010468	false	0.0000023231597593907485	5.633920923546246	5499	54	20	62700	TCF19,BANF1,FOXH1,CNOT3,NDP,HLA-DRB1,HLA-B,APOA1,GATA4,ARL2BP,SSX4,ZFPL1,RBFOX2,FGF21,RRN3,TFDP3,SCAND1,SOX3,CYTL1,MDK
GO:BP	regulation of macromolecule biosynthetic process	GO:0010556	false	0.0000031234744705027384	5.505362039378627	5631	54	20	62700	TCF19,BANF1,FOXH1,CNOT3,NDP,HLA-DRB1,HLA-B,APOA1,GATA4,ARL2BP,SSX4,ZFPL1,RBFOX2,FGF21,RRN3,TFDP3,SCAND1,SOX3,CYTL1,MDK
GO:BP	regulation of cellular biosynthetic process	GO:0031326	false	0.000003838823948173161	5.41580180455103	5757	54	20	62700	TCF19,BANF1,FOXH1,CNOT3,NDP,HLA-DRB1,HLA-B,APOA1,GATA4,ARL2BP,SSX4,ZFPL1,RBFOX2,FGF21,RRN3,TFDP3,SCAND1,SOX3,CYTL1,MDK
GO:BP	regulation of biosynthetic process	GO:0009889	false	0.000003838823948173161	5.41580180455103	5789	54	20	62700	TCF19,BANF1,FOXH1,CNOT3,NDP,HLA-DRB1,HLA-B,APOA1,GATA4,ARL2BP,SSX4,ZFPL1,RBFOX2,FGF21,RRN3,TFDP3,SCAND1,SOX3,CYTL1,MDK
GO:BP	signal transduction	GO:0007165	false	0.000005258522249731788	5.279136284164707	5926	54	20	62700	CRABP1,GRPR,FOXH1,S100A7,NDP,MAP4K1,HLA-DRB1,APOA1,SCG5,GATA4,ARL2BP,OPN1MW,SST,RBFOX2,FGF21,RRN3,CYTL1,TRPM1,MDK,GNG13
GO:BP	system process	GO:0003008	false	0.000005286122778009043	5.276862753956374	2266	54	13	62700	TNNT3,GRPR,NDP,TMPRSS11E,APOA1,GATA4,OPN1MW,CBR3,RBFOX2,CRYGB,TRPM1,MDK,GNG13
GO:BP	nervous system process	GO:0050877	false	0.000005286122778009043	5.276862753956374	1495	54	11	62700	TNNT3,GRPR,NDP,TMPRSS11E,OPN1MW,CBR3,RBFOX2,CRYGB,TRPM1,MDK,GNG13
GO:BP	regulation of macromolecule metabolic process	GO:0060255	false	0.000007056331082538799	5.151421050332819	6772	54	21	62700	TCF19,BANF1,FOXH1,CNOT3,NDP,HLA-DRB1,HLA-B,APOA1,GATA4,ARL2BP,SSX4,ZFPL1,PI3,RBFOX2,FGF21,RRN3,TFDP3,SCAND1,SOX3,CYTL1,MDK
GO:BP	regulation of DNA-templated transcription	GO:0006355	false	0.000011660528931699846	4.933281749156036	3437	54	15	62700	FOXH1,CNOT3,NDP,HLA-DRB1,GATA4,ARL2BP,SSX4,ZFPL1,RBFOX2,RRN3,TFDP3,SCAND1,SOX3,CYTL1,MDK
GO:BP	regulation of RNA biosynthetic process	GO:2001141	false	0.00001183965627456294	4.9266609057404205	3460	54	15	62700	FOXH1,CNOT3,NDP,HLA-DRB1,GATA4,ARL2BP,SSX4,ZFPL1,RBFOX2,RRN3,TFDP3,SCAND1,SOX3,CYTL1,MDK
GO:BP	signaling	GO:0023052	false	0.00001183965627456294	4.9266609057404205	6396	54	20	62700	CRABP1,GRPR,FOXH1,S100A7,NDP,MAP4K1,HLA-DRB1,APOA1,SCG5,GATA4,ARL2BP,OPN1MW,SST,RBFOX2,FGF21,RRN3,CYTL1,TRPM1,MDK,GNG13
GO:BP	cell communication	GO:0007154	false	0.00001456399720658081	4.836719413037096	6495	54	20	62700	CRABP1,GRPR,FOXH1,S100A7,NDP,MAP4K1,HLA-DRB1,APOA1,SCG5,GATA4,ARL2BP,OPN1MW,SST,RBFOX2,FGF21,RRN3,CYTL1,TRPM1,MDK,GNG13
GO:BP	DNA-templated transcription	GO:0006351	false	0.000015459454985904752	4.8108058209472135	3563	54	15	62700	FOXH1,CNOT3,NDP,HLA-DRB1,GATA4,ARL2BP,SSX4,ZFPL1,RBFOX2,RRN3,TFDP3,SCAND1,SOX3,CYTL1,MDK
GO:BP	RNA biosynthetic process	GO:0032774	false	0.000016295165591056918	4.78794122188697	3600	54	15	62700	FOXH1,CNOT3,NDP,HLA-DRB1,GATA4,ARL2BP,SSX4,ZFPL1,RBFOX2,RRN3,TFDP3,SCAND1,SOX3,CYTL1,MDK
GO:BP	regulation of metabolic process	GO:0019222	false	0.00001680429916252929	4.774579595434501	7295	54	21	62700	TCF19,BANF1,FOXH1,CNOT3,NDP,HLA-DRB1,HLA-B,APOA1,GATA4,ARL2BP,SSX4,ZFPL1,PI3,RBFOX2,FGF21,RRN3,TFDP3,SCAND1,SOX3,CYTL1,MDK
GO:BP	regulation of cellular metabolic process	GO:0031323	false	0.000019654459662757095	4.706538891233799	6726	54	20	62700	TCF19,BANF1,FOXH1,CNOT3,NDP,HLA-DRB1,HLA-B,APOA1,GATA4,ARL2BP,SSX4,ZFPL1,RBFOX2,FGF21,RRN3,TFDP3,SCAND1,SOX3,CYTL1,MDK
GO:BP	organic cyclic compound biosynthetic process	GO:1901362	false	0.000019654459662757095	4.706538891233799	4255	54	16	62700	FOXH1,CNOT3,NDP,HLA-DRB1,APOA1,GATA4,ARL2BP,SSX4,ZFPL1,RBFOX2,RRN3,TFDP3,SCAND1,SOX3,CYTL1,MDK
GO:BP	cellular response to chemical stimulus	GO:0070887	false	0.000019654459662757095	4.706538891233799	2691	54	13	62700	FOXH1,S100A7,NDP,MAP4K1,HLA-DRB1,APOA1,GATA4,SST,CBR3,RBFOX2,FGF21,MT1A,MDK
GO:BP	anatomical structure morphogenesis	GO:0009653	false	0.000019654459662757095	4.706538891233799	2683	54	13	62700	TNNT3,MAB21L2,FOXH1,S100A7,CNOT3,NDP,APOA1,GATA4,RBFOX2,FGF21,SOX3,CRYGB,MDK
GO:BP	positive regulation of RNA metabolic process	GO:0051254	false	0.000021520969166383927	4.667138174727998	1845	54	11	62700	FOXH1,CNOT3,NDP,HLA-DRB1,GATA4,ARL2BP,RRN3,SCAND1,SOX3,CYTL1,MDK
GO:BP	regulation of RNA metabolic process	GO:0051252	false	0.000021520969166383927	4.667138174727998	3753	54	15	62700	FOXH1,CNOT3,NDP,HLA-DRB1,GATA4,ARL2BP,SSX4,ZFPL1,RBFOX2,RRN3,TFDP3,SCAND1,SOX3,CYTL1,MDK
GO:BP	regulation of nitrogen compound metabolic process	GO:0051171	false	0.000025555943447905877	4.592508081577994	5587	54	18	62700	FOXH1,CNOT3,NDP,HLA-DRB1,APOA1,GATA4,ARL2BP,SSX4,ZFPL1,PI3,RBFOX2,FGF21,RRN3,TFDP3,SCAND1,SOX3,CYTL1,MDK
GO:BP	positive regulation of biological process	GO:0048518	false	0.00002623532120398277	4.581113614283888	6253	54	19	62700	MAB21L2,GRPR,FOXH1,S100A7,CNOT3,NDP,MAP4K1,HLA-DRB1,HLA-B,APOA1,GATA4,ARL2BP,OPN1MW,FGF21,RRN3,SCAND1,SOX3,CYTL1,MDK
GO:BP	positive regulation of cellular process	GO:0048522	false	0.00003338499046204913	4.476448743506581	5711	54	18	62700	MAB21L2,FOXH1,S100A7,CNOT3,NDP,MAP4K1,HLA-DRB1,HLA-B,APOA1,GATA4,ARL2BP,OPN1MW,FGF21,RRN3,SCAND1,SOX3,CYTL1,MDK
GO:BP	developmental process	GO:0032502	false	0.000036446881849834376	4.4383396210726715	6414	54	19	62700	TNNT3,MAB21L2,FOXH1,S100A7,CNOT3,NDP,HLA-DRB1,HLA-B,APOA1,GATA4,PRSS21,RAI2,RBFOX2,FGF21,RRN3,SOX3,CRYGB,CYTL1,MDK
GO:BP	regulation of primary metabolic process	GO:0080090	false	0.000036446881849834376	4.4383396210726715	5766	54	18	62700	FOXH1,CNOT3,NDP,HLA-DRB1,APOA1,GATA4,ARL2BP,SSX4,ZFPL1,PI3,RBFOX2,FGF21,RRN3,TFDP3,SCAND1,SOX3,CYTL1,MDK
GO:BP	regulation of nucleobase-containing compound metabolic process	GO:0019219	false	0.000042314002050723315	4.373515897231935	4038	54	15	62700	FOXH1,CNOT3,NDP,HLA-DRB1,GATA4,ARL2BP,SSX4,ZFPL1,RBFOX2,RRN3,TFDP3,SCAND1,SOX3,CYTL1,MDK
GO:BP	anatomical structure development	GO:0048856	false	0.000042314002050723315	4.373515897231935	5862	54	18	62700	TNNT3,MAB21L2,FOXH1,S100A7,CNOT3,NDP,HLA-DRB1,HLA-B,APOA1,GATA4,RAI2,RBFOX2,FGF21,RRN3,SOX3,CRYGB,CYTL1,MDK
GO:BP	multicellular organism development	GO:0007275	false	0.000042314002050723315	4.373515897231935	4610	54	16	62700	MAB21L2,FOXH1,S100A7,CNOT3,NDP,HLA-DRB1,HLA-B,APOA1,GATA4,RAI2,RBFOX2,RRN3,SOX3,CRYGB,CYTL1,MDK
GO:BP	nucleobase-containing compound biosynthetic process	GO:0034654	false	0.000042314002050723315	4.373515897231935	4026	54	15	62700	FOXH1,CNOT3,NDP,HLA-DRB1,GATA4,ARL2BP,SSX4,ZFPL1,RBFOX2,RRN3,TFDP3,SCAND1,SOX3,CYTL1,MDK
GO:BP	positive regulation of nucleobase-containing compound metabolic process	GO:0045935	false	0.000044232381379030854	4.3542596784931185	2039	54	11	62700	FOXH1,CNOT3,NDP,HLA-DRB1,GATA4,ARL2BP,RRN3,SCAND1,SOX3,CYTL1,MDK
GO:BP	heterocycle biosynthetic process	GO:0018130	false	0.00004878877632194714	4.311680074351157	4099	54	15	62700	FOXH1,CNOT3,NDP,HLA-DRB1,GATA4,ARL2BP,SSX4,ZFPL1,RBFOX2,RRN3,TFDP3,SCAND1,SOX3,CYTL1,MDK
GO:BP	aromatic compound biosynthetic process	GO:0019438	false	0.000049354767280176266	4.306670891556073	4110	54	15	62700	FOXH1,CNOT3,NDP,HLA-DRB1,GATA4,ARL2BP,SSX4,ZFPL1,RBFOX2,RRN3,TFDP3,SCAND1,SOX3,CYTL1,MDK
GO:BP	animal organ development	GO:0048513	false	0.000056459051455679706	4.248266422523223	3068	54	13	62700	MAB21L2,FOXH1,S100A7,NDP,APOA1,GATA4,RAI2,RBFOX2,FGF21,SOX3,CRYGB,CYTL1,MDK
GO:BP	positive regulation of DNA-templated transcription	GO:0045893	false	0.00006013659294651561	4.220861180599359	1699	54	10	62700	FOXH1,NDP,HLA-DRB1,GATA4,ARL2BP,RRN3,SCAND1,SOX3,CYTL1,MDK
GO:BP	homeostatic process	GO:0042592	false	0.00006013659294651561	4.220861180599359	1704	54	10	62700	CNOT3,NDP,HLA-DRB1,APOA1,GATA4,RBFOX2,FGF21,RRN3,FTHL17,CYTL1
GO:BP	positive regulation of RNA biosynthetic process	GO:1902680	false	0.00006013659294651561	4.220861180599359	1706	54	10	62700	FOXH1,NDP,HLA-DRB1,GATA4,ARL2BP,RRN3,SCAND1,SOX3,CYTL1,MDK
GO:BP	macromolecule biosynthetic process	GO:0009059	false	0.00006013659294651561	4.220861180599359	9681	54	23	62700	TCF19,BANF1,FOXH1,CNOT3,NDP,DPM3,DDX52,HLA-DRB1,HLA-B,APOA1,SCG5,GATA4,ARL2BP,SSX4,ZFPL1,RBFOX2,FGF21,RRN3,TFDP3,SCAND1,SOX3,CYTL1,MDK
GO:BP	response to external stimulus	GO:0009605	false	0.00007932799948576479	4.10057349772754	2686	54	12	62700	BANF1,GRPR,S100A7,HLA-DRB1,HLA-B,APOA1,GATA4,OPN1MW,SST,PI3,FGF21,MDK
GO:BP	gene expression	GO:0010467	false	0.0000912012553138395	4.039999183907093	9182	54	22	62700	TCF19,BANF1,FOXH1,CNOT3,NDP,DDX52,HLA-DRB1,HLA-B,APOA1,SCG5,GATA4,ARL2BP,SSX4,ZFPL1,RBFOX2,FGF21,RRN3,TFDP3,SCAND1,SOX3,CYTL1,MDK
GO:BP	response to stress	GO:0006950	false	0.00012653785603961845	3.8977795281671423	3909	54	14	62700	BANF1,GRPR,S100A7,NDP,MAP4K1,HLA-DRB1,HLA-B,APOA1,GATA4,SST,PI3,FGF21,TFDP3,MDK
GO:BP	negative regulation of defense response	GO:0031348	false	0.00013047583723749148	3.8844699076822664	275	54	5	62700	BANF1,HLA-DRB1,HLA-B,APOA1,MDK
GO:BP	digestion	GO:0007586	false	0.00016887773115601388	3.772427614334711	132	54	4	62700	APOA1,PRSS1,SST,MDK
GO:BP	immune response	GO:0006955	false	0.00017024906753349489	3.768915258071076	1951	54	10	62700	BANF1,IGKV2D-26,S100A7,IGLV4-60,HLA-DRB1,HLA-B,APOA1,PI3,IGLV2-18,MDK
GO:BP	positive regulation of nitrogen compound metabolic process	GO:0051173	false	0.000261304614663565	3.5828529205243944	3071	54	12	62700	FOXH1,CNOT3,NDP,HLA-DRB1,GATA4,ARL2BP,FGF21,RRN3,SCAND1,SOX3,CYTL1,MDK
GO:BP	cellular nitrogen compound biosynthetic process	GO:0044271	false	0.0002770589074121877	3.5574278827617003	4860	54	15	62700	FOXH1,CNOT3,NDP,HLA-DRB1,GATA4,ARL2BP,SSX4,ZFPL1,RBFOX2,RRN3,TFDP3,SCAND1,SOX3,CYTL1,MDK
GO:BP	positive regulation of macromolecule biosynthetic process	GO:0010557	false	0.00030313186015823364	3.518368415451094	2599	54	11	62700	FOXH1,NDP,HLA-DRB1,GATA4,ARL2BP,FGF21,RRN3,SCAND1,SOX3,CYTL1,MDK
GO:BP	cellular developmental process	GO:0048869	false	0.0003140240930240926	3.5030370300605154	4311	54	14	62700	TNNT3,FOXH1,S100A7,CNOT3,NDP,HLA-DRB1,HLA-B,GATA4,RBFOX2,FGF21,SOX3,CRYGB,CYTL1,MDK
GO:BP	cell differentiation	GO:0030154	false	0.0003140240930240926	3.5030370300605154	4310	54	14	62700	TNNT3,FOXH1,S100A7,CNOT3,NDP,HLA-DRB1,HLA-B,GATA4,RBFOX2,FGF21,SOX3,CRYGB,CYTL1,MDK
GO:BP	organic cyclic compound metabolic process	GO:1901360	false	0.0003140240930240926	3.5030370300605154	8451	54	20	62700	BANF1,FOXH1,CNOT3,NDP,DDX52,HLA-DRB1,APOA1,GATA4,ARL2BP,SSX4,ZFPL1,RBFOX2,RRN3,TFDP3,CTAG2,SCAND1,SOX3,BDH1,CYTL1,MDK
GO:BP	positive regulation of cellular biosynthetic process	GO:0031328	false	0.0003841591422811111	3.415488826942911	2684	54	11	62700	FOXH1,NDP,HLA-DRB1,GATA4,ARL2BP,FGF21,RRN3,SCAND1,SOX3,CYTL1,MDK
GO:BP	positive regulation of metabolic process	GO:0009893	false	0.0003841591422811111	3.415488826942911	3797	54	13	62700	FOXH1,CNOT3,NDP,HLA-DRB1,APOA1,GATA4,ARL2BP,FGF21,RRN3,SCAND1,SOX3,CYTL1,MDK
GO:BP	positive regulation of biosynthetic process	GO:0009891	false	0.0003998842520713035	3.398065698575159	2703	54	11	62700	FOXH1,NDP,HLA-DRB1,GATA4,ARL2BP,FGF21,RRN3,SCAND1,SOX3,CYTL1,MDK
GO:BP	immune system process	GO:0002376	false	0.00043237410760359267	3.3641403213366114	2730	54	11	62700	BANF1,IGKV2D-26,S100A7,IGLV4-60,HLA-DRB1,HLA-B,APOA1,PI3,RBFOX2,IGLV2-18,MDK
GO:BP	defense response	GO:0006952	false	0.00045316899449016616	3.3437398119208863	1769	54	9	62700	BANF1,GRPR,S100A7,NDP,HLA-DRB1,HLA-B,APOA1,PI3,MDK
GO:BP	negative regulation of biological process	GO:0048519	false	0.0005814897925349429	3.235457904468907	5913	54	16	62700	BANF1,FOXH1,CNOT3,HLA-DRB1,HLA-B,APOA1,GATA4,SST,PI3,RBFOX2,FGF21,MT1A,RRN3,TFDP3,SOX3,MDK
GO:BP	response to chemical	GO:0042221	false	0.0005814897925349429	3.235457904468907	3975	54	13	62700	FOXH1,S100A7,NDP,MAP4K1,HLA-DRB1,APOA1,GATA4,SST,CBR3,RBFOX2,FGF21,MT1A,MDK
GO:BP	positive regulation of cellular metabolic process	GO:0031325	false	0.0006085570848536353	3.2156986771313276	3407	54	12	62700	FOXH1,CNOT3,NDP,HLA-DRB1,GATA4,ARL2BP,FGF21,RRN3,SCAND1,SOX3,CYTL1,MDK
GO:BP	nucleic acid metabolic process	GO:0090304	false	0.0007266221424402298	3.138691371965891	7482	54	18	62700	BANF1,FOXH1,CNOT3,NDP,DDX52,HLA-DRB1,GATA4,ARL2BP,SSX4,ZFPL1,RBFOX2,RRN3,TFDP3,CTAG2,SCAND1,SOX3,CYTL1,MDK
GO:BP	positive regulation of macromolecule metabolic process	GO:0010604	false	0.0007362254874849734	3.132989151732495	3483	54	12	62700	FOXH1,CNOT3,NDP,HLA-DRB1,GATA4,ARL2BP,FGF21,RRN3,SCAND1,SOX3,CYTL1,MDK
GO:BP	positive regulation of ERK1 and ERK2 cascade	GO:0070374	false	0.0007555644358654421	3.121728492347463	210	54	4	62700	S100A7,HLA-DRB1,GATA4,FGF21
GO:BP	negative regulation of response to external stimulus	GO:0032102	false	0.0007735374559333731	3.111518652214986	429	54	5	62700	BANF1,HLA-DRB1,HLA-B,APOA1,MDK
GO:BP	regulation of multicellular organismal process	GO:0051239	false	0.0008277740436817735	3.0820881957928474	2968	54	11	62700	TNNT3,BANF1,GRPR,CNOT3,HLA-DRB1,HLA-B,APOA1,GATA4,RBFOX2,FGF21,MDK
GO:BP	visual perception	GO:0007601	false	0.0008419436286249371	3.074716985218502	218	54	4	62700	NDP,OPN1MW,CRYGB,TRPM1
GO:BP	sensory perception of light stimulus	GO:0050953	false	0.0008771964677940192	3.0569031257640713	221	54	4	62700	NDP,OPN1MW,CRYGB,TRPM1
GO:BP	RNA metabolic process	GO:0016070	false	0.0009444690752477579	3.024812257614172	6934	54	17	62700	FOXH1,CNOT3,NDP,DDX52,HLA-DRB1,GATA4,ARL2BP,SSX4,ZFPL1,RBFOX2,RRN3,TFDP3,CTAG2,SCAND1,SOX3,CYTL1,MDK
GO:BP	regulation of defense response	GO:0031347	false	0.0009848348553886425	3.006636589204406	756	54	6	62700	BANF1,GRPR,HLA-DRB1,HLA-B,APOA1,MDK
GO:BP	embryo development	GO:0009790	false	0.0009934307944040519	3.0028623818559255	1120	54	7	62700	MAB21L2,FOXH1,CNOT3,APOA1,GATA4,RAI2,RRN3
GO:BP	regulation of molecular function	GO:0065009	false	0.001045126359150135	2.9808311987738842	2526	54	10	62700	TNNT3,BANF1,FOXH1,NDP,HLA-DRB1,APOA1,PI3,FGF21,TFDP3,CYTL1
GO:BP	regulation of cytokine production	GO:0001817	false	0.001045126359150135	2.9808311987738842	769	54	6	62700	BANF1,HLA-DRB1,HLA-B,APOA1,GATA4,MDK
GO:BP	cytokine production	GO:0001816	false	0.0010786232950222698	2.9671302044906716	775	54	6	62700	BANF1,HLA-DRB1,HLA-B,APOA1,GATA4,MDK
GO:BP	positive regulation of MAPK cascade	GO:0043410	false	0.0011693327169593406	2.9320618989491725	480	54	5	62700	S100A7,MAP4K1,HLA-DRB1,GATA4,FGF21
GO:BP	anatomical structure formation involved in morphogenesis	GO:0048646	false	0.0012339910226618052	2.908687999802471	1172	54	7	62700	TNNT3,FOXH1,S100A7,CNOT3,NDP,GATA4,MDK
GO:BP	negative regulation of immune system process	GO:0002683	false	0.0012339910226618052	2.908687999802471	487	54	5	62700	BANF1,HLA-DRB1,HLA-B,APOA1,MDK
GO:BP	multicellular organismal-level homeostasis	GO:0048871	false	0.0013704055044142002	2.8631509056380566	816	54	6	62700	CNOT3,NDP,RBFOX2,FGF21,RRN3,CYTL1
GO:BP	negative regulation of response to stimulus	GO:0048585	false	0.0014191826126921864	2.8479617182973653	1639	54	8	62700	BANF1,FOXH1,HLA-DRB1,HLA-B,APOA1,GATA4,RRN3,MDK
GO:BP	nucleobase-containing compound metabolic process	GO:0006139	false	0.0014191826126921864	2.8479617182973653	7990	54	18	62700	BANF1,FOXH1,CNOT3,NDP,DDX52,HLA-DRB1,GATA4,ARL2BP,SSX4,ZFPL1,RBFOX2,RRN3,TFDP3,CTAG2,SCAND1,SOX3,CYTL1,MDK
GO:BP	cell population proliferation	GO:0008283	false	0.0014479905981033684	2.839234258031885	3218	54	11	62700	MAB21L2,GRPR,NDP,MAP4K1,HLA-DRB1,APOA1,SST,RBFOX2,FGF21,RRN3,MDK
GO:BP	G protein-coupled receptor signaling pathway	GO:0007186	false	0.0017124920505582717	2.766371435839443	1248	54	7	62700	GRPR,APOA1,SCG5,OPN1MW,SST,TRPM1,GNG13
GO:BP	regulation of response to stimulus	GO:0048583	false	0.00176509273498146	2.7532324725805566	3909	54	12	62700	BANF1,GRPR,FOXH1,S100A7,MAP4K1,HLA-DRB1,HLA-B,APOA1,GATA4,FGF21,RRN3,MDK
GO:BP	heterocycle metabolic process	GO:0046483	false	0.0017712619188217013	2.7517172143670208	8160	54	18	62700	BANF1,FOXH1,CNOT3,NDP,DDX52,HLA-DRB1,GATA4,ARL2BP,SSX4,ZFPL1,RBFOX2,RRN3,TFDP3,CTAG2,SCAND1,SOX3,CYTL1,MDK
GO:BP	positive regulation of response to stimulus	GO:0048584	false	0.0018385189008236717	2.7355319010242565	2212	54	9	62700	GRPR,S100A7,MAP4K1,HLA-DRB1,HLA-B,APOA1,GATA4,FGF21,MDK
GO:BP	system development	GO:0048731	false	0.0018775285590759807	2.7264134482227154	3951	54	12	62700	MAB21L2,FOXH1,S100A7,NDP,HLA-B,APOA1,GATA4,RBFOX2,SOX3,CRYGB,CYTL1,MDK
GO:BP	cellular aromatic compound metabolic process	GO:0006725	false	0.0018775285590759807	2.7264134482227154	8212	54	18	62700	BANF1,FOXH1,CNOT3,NDP,DDX52,HLA-DRB1,GATA4,ARL2BP,SSX4,ZFPL1,RBFOX2,RRN3,TFDP3,CTAG2,SCAND1,SOX3,CYTL1,MDK
GO:BP	cell surface receptor signaling pathway	GO:0007166	false	0.001973186461162165	2.704831873071408	2783	54	10	62700	FOXH1,NDP,HLA-DRB1,APOA1,GATA4,ARL2BP,SST,FGF21,TRPM1,MDK
GO:BP	response to lipid	GO:0033993	false	0.0021199634937678078	2.673671617652241	907	54	6	62700	FOXH1,S100A7,MAP4K1,GATA4,SST,RBFOX2
GO:BP	regulation of ERK1 and ERK2 cascade	GO:0070372	false	0.0021372543748072637	2.6701437852759784	298	54	4	62700	S100A7,HLA-DRB1,GATA4,FGF21
GO:BP	protein metabolic process	GO:0019538	false	0.002197073762988322	2.658155362141377	5373	54	14	62700	CNOT3,NDP,TMPRSS11E,MAP4K1,DPM3,HLA-DRB1,APOA1,SCG5,PRSS1,PRSS21,ARL2BP,PI3,FGF21,CYTL1
GO:BP	cognition	GO:0050890	false	0.002637192731579001	2.578858129894618	317	54	4	62700	GRPR,TMPRSS11E,CBR3,MDK
GO:BP	ERK1 and ERK2 cascade	GO:0070371	false	0.0027384251670074427	2.562499122545963	321	54	4	62700	S100A7,HLA-DRB1,GATA4,FGF21
GO:BP	sensory organ development	GO:0007423	false	0.0027458716073576342	2.5613197735521793	606	54	5	62700	MAB21L2,NDP,SOX3,CRYGB,CYTL1
GO:BP	negative regulation of cellular process	GO:0048523	false	0.0027458716073576342	2.5613197735521793	5511	54	14	62700	BANF1,FOXH1,CNOT3,HLA-DRB1,HLA-B,APOA1,GATA4,SST,RBFOX2,FGF21,RRN3,TFDP3,SOX3,MDK
GO:BP	positive regulation of intracellular signal transduction	GO:1902533	false	0.002866380757870979	2.54266612026844	972	54	6	62700	S100A7,MAP4K1,HLA-DRB1,APOA1,GATA4,FGF21
GO:BP	blood vessel morphogenesis	GO:0048514	false	0.002960738966614953	2.5285998804715577	619	54	5	62700	FOXH1,S100A7,NDP,GATA4,MDK
GO:BP	cellular nitrogen compound metabolic process	GO:0034641	false	0.003041910889153993	2.5168535124774793	8625	54	18	62700	BANF1,FOXH1,CNOT3,NDP,DDX52,HLA-DRB1,GATA4,ARL2BP,SSX4,ZFPL1,RBFOX2,RRN3,TFDP3,CTAG2,SCAND1,SOX3,CYTL1,MDK
GO:BP	cellular response to glucose stimulus	GO:0071333	false	0.003540836393649668	2.4508941396007304	139	54	3	62700	HLA-DRB1,GATA4,FGF21
GO:BP	cellular response to hexose stimulus	GO:0071331	false	0.0036324998631482217	2.4397943933916677	141	54	3	62700	HLA-DRB1,GATA4,FGF21
GO:BP	endocrine system development	GO:0035270	false	0.0036324998631482217	2.4397943933916677	141	54	3	62700	APOA1,SOX3,MDK
GO:BP	cellular response to monosaccharide stimulus	GO:0071326	false	0.0037552824025106294	2.4253573978767617	143	54	3	62700	HLA-DRB1,GATA4,FGF21
GO:BP	regulation of immune system process	GO:0002682	false	0.0037820284903637234	2.4222752038989253	1482	54	7	62700	BANF1,S100A7,HLA-DRB1,HLA-B,APOA1,RBFOX2,MDK
GO:BP	regulation of MAPK cascade	GO:0043408	false	0.003821137936729399	2.4178072847195526	668	54	5	62700	S100A7,MAP4K1,HLA-DRB1,GATA4,FGF21
GO:BP	animal organ morphogenesis	GO:0009887	false	0.0038624561905777335	2.4131364334695675	1050	54	6	62700	FOXH1,NDP,GATA4,FGF21,CRYGB,MDK
GO:BP	cellular response to organic substance	GO:0071310	false	0.004024573441731163	2.39528014305246	2001	54	8	62700	FOXH1,MAP4K1,HLA-DRB1,APOA1,GATA4,SST,RBFOX2,FGF21
GO:BP	tissue development	GO:0009888	false	0.004024573441731163	2.39528014305246	2004	54	8	62700	FOXH1,S100A7,NDP,HLA-DRB1,GATA4,CRYGB,CYTL1,MDK
GO:BP	regulation of response to external stimulus	GO:0032101	false	0.004024573441731163	2.39528014305246	1062	54	6	62700	BANF1,S100A7,HLA-DRB1,HLA-B,APOA1,MDK
GO:BP	reproductive process	GO:0022414	false	0.004173412784063618	2.3795086579494127	1518	54	7	62700	LY6K,NDP,GATA4,PRSS21,PI3,SOX3,MDK
GO:BP	reproduction	GO:0000003	false	0.0042858744315847465	2.367960557155298	1528	54	7	62700	LY6K,NDP,GATA4,PRSS21,PI3,SOX3,MDK
GO:BP	cellular response to carbohydrate stimulus	GO:0071322	false	0.0042858744315847465	2.367960557155298	154	54	3	62700	HLA-DRB1,GATA4,FGF21
GO:BP	intracellular signal transduction	GO:0035556	false	0.004537576050431746	2.343176083056421	2609	54	9	62700	S100A7,NDP,MAP4K1,HLA-DRB1,APOA1,GATA4,FGF21,RRN3,MDK
GO:BP	intracellular glucose homeostasis	GO:0001678	false	0.004537576050431746	2.343176083056421	159	54	3	62700	HLA-DRB1,GATA4,FGF21
GO:BP	blood vessel development	GO:0001568	false	0.004537576050431746	2.343176083056421	707	54	5	62700	FOXH1,S100A7,NDP,GATA4,MDK
GO:BP	response to abiotic stimulus	GO:0009628	false	0.004655825368970479	2.3320033176010377	1106	54	6	62700	NDP,GATA4,OPN1MW,SST,TRPM1,MDK
GO:BP	adaptive immune response	GO:0002250	false	0.004776779334556958	2.320864820679754	718	54	5	62700	IGKV2D-26,IGLV4-60,HLA-DRB1,HLA-B,IGLV2-18
GO:BP	negative regulation of inflammatory response	GO:0050728	false	0.004776779334556958	2.320864820679754	163	54	3	62700	HLA-DRB1,APOA1,MDK
GO:BP	epithelial cell differentiation	GO:0030855	false	0.004904312820990442	2.3094218361859937	724	54	5	62700	FOXH1,S100A7,NDP,GATA4,CRYGB
GO:BP	vasculature development	GO:0001944	false	0.005176517885542606	2.2859622811063156	736	54	5	62700	FOXH1,S100A7,NDP,GATA4,MDK
GO:BP	regulation of hemopoiesis	GO:1903706	false	0.005185884406220877	2.285177167917595	409	54	4	62700	HLA-DRB1,HLA-B,RBFOX2,MDK
GO:BP	response to xenobiotic stimulus	GO:0009410	false	0.005934306425154204	2.2266300321146124	427	54	4	62700	GATA4,SST,CBR3,FGF21
GO:BP	MAPK cascade	GO:0000165	false	0.005959388005456684	2.224798337491304	766	54	5	62700	S100A7,MAP4K1,HLA-DRB1,GATA4,FGF21
GO:BP	response to organic substance	GO:0010033	false	0.006229175941899477	2.2055694023869012	2775	54	9	62700	FOXH1,S100A7,MAP4K1,HLA-DRB1,APOA1,GATA4,SST,RBFOX2,FGF21
GO:BP	regulation of signaling	GO:0023051	false	0.006304091997010978	2.2003774577166784	3396	54	10	62700	FOXH1,S100A7,MAP4K1,HLA-DRB1,APOA1,SCG5,GATA4,FGF21,RRN3,MDK
GO:BP	regulation of cell communication	GO:0010646	false	0.006355841225748625	2.196826960370024	3405	54	10	62700	FOXH1,S100A7,MAP4K1,HLA-DRB1,APOA1,SCG5,GATA4,FGF21,RRN3,MDK
GO:BP	regulation of intracellular signal transduction	GO:1902531	false	0.006360150403465771	2.1965326141278583	1691	54	7	62700	S100A7,MAP4K1,HLA-DRB1,APOA1,GATA4,FGF21,RRN3
GO:BP	negative regulation of cell-cell adhesion	GO:0022408	false	0.006360150403465771	2.1965326141278583	189	54	3	62700	HLA-DRB1,APOA1,MDK
GO:BP	gland development	GO:0048732	false	0.006360150403465771	2.1965326141278583	444	54	4	62700	FOXH1,APOA1,SOX3,MDK
GO:BP	regulation of DNA-binding transcription factor activity	GO:0051090	false	0.006360150403465771	2.1965326141278583	444	54	4	62700	FOXH1,NDP,TFDP3,CYTL1
GO:BP	cell-cell signaling	GO:0007267	false	0.006513153689284078	2.1862086737650395	1703	54	7	62700	NDP,HLA-DRB1,SCG5,GATA4,SST,FGF21,MDK
GO:BP	negative regulation of immune response	GO:0050777	false	0.006568624068360405	2.182525592708053	193	54	3	62700	BANF1,HLA-DRB1,HLA-B
GO:BP	hormone-mediated signaling pathway	GO:0009755	false	0.0067889818064923975	2.1681953551716164	196	54	3	62700	FOXH1,SST,RBFOX2
GO:BP	epithelium development	GO:0060429	false	0.0067889818064923975	2.1681953551716164	1233	54	6	62700	FOXH1,S100A7,NDP,GATA4,CRYGB,MDK
GO:BP	response to glucose	GO:0009749	false	0.0068499581616824805	2.16431208109238	197	54	3	62700	HLA-DRB1,GATA4,FGF21
GO:BP	response to hexose	GO:0009746	false	0.00732297539504022	2.135312425076069	202	54	3	62700	HLA-DRB1,GATA4,FGF21
GO:BP	organonitrogen compound metabolic process	GO:1901564	false	0.007642754296188533	2.11675010214795	6362	54	14	62700	CNOT3,NDP,TMPRSS11E,MAP4K1,DPM3,HLA-DRB1,APOA1,SCG5,PRSS1,PRSS21,ARL2BP,PI3,FGF21,CYTL1
GO:BP	response to monosaccharide	GO:0034284	false	0.007963928499315032	2.098872647752153	210	54	3	62700	HLA-DRB1,GATA4,FGF21
GO:BP	tube morphogenesis	GO:0035239	false	0.008778079815938615	2.0566004745887767	867	54	5	62700	FOXH1,S100A7,NDP,GATA4,MDK
GO:BP	regulation of signal transduction	GO:0009966	false	0.00888979197236811	2.0511084017192887	2973	54	9	62700	FOXH1,S100A7,MAP4K1,HLA-DRB1,APOA1,GATA4,FGF21,RRN3,MDK
GO:BP	regulation of granulocyte chemotaxis	GO:0071622	false	0.00903137229021426	2.044246254914979	52	54	2	62700	S100A7,MDK
GO:BP	intracellular estrogen receptor signaling pathway	GO:0030520	false	0.009682870586260146	2.01399587255123	54	54	2	62700	FOXH1,RBFOX2
GO:BP	protein localization to lysosome	GO:0061462	false	0.009934736435146722	2.0028436500720064	55	54	2	62700	NDP,VPS53
GO:BP	T cell mediated cytotoxicity	GO:0001913	false	0.009934736435146722	2.0028436500720064	55	54	2	62700	HLA-DRB1,HLA-B
GO:BP	organic substance transport	GO:0071702	false	0.010096478317422474	1.9958300830507614	3039	54	9	62700	CRABP1,NDP,HLA-DRB1,APOA1,SCG5,VPS53,FGF21,SYNRG,TRPM1
GO:BP	response to carbohydrate	GO:0009743	false	0.010354582557317806	1.984867404902613	234	54	3	62700	HLA-DRB1,GATA4,FGF21
GO:BP	angiogenesis	GO:0001525	false	0.010567424282299981	1.9760308552942698	529	54	4	62700	S100A7,NDP,GATA4,MDK
GO:BP	regulation of substrate adhesion-dependent cell spreading	GO:1900024	false	0.0118210522215961	1.9273438640897789	61	54	2	62700	APOA1,MDK
GO:BP	negative regulation of epithelial cell apoptotic process	GO:1904036	false	0.0118210522215961	1.9273438640897789	61	54	2	62700	FGF21,MDK
GO:BP	macrophage differentiation	GO:0030225	false	0.0118210522215961	1.9273438640897789	61	54	2	62700	NDP,HLA-DRB1
GO:BP	humoral immune response	GO:0006959	false	0.01189849955218156	1.9245078014052135	249	54	3	62700	S100A7,HLA-DRB1,PI3
GO:BP	interleukin-12 production	GO:0032615	false	0.01189849955218156	1.9245078014052135	62	54	2	62700	HLA-B,MDK
GO:BP	regulation of interleukin-12 production	GO:0032655	false	0.01189849955218156	1.9245078014052135	62	54	2	62700	HLA-B,MDK
GO:BP	carbohydrate homeostasis	GO:0033500	false	0.01189849955218156	1.9245078014052135	249	54	3	62700	HLA-DRB1,GATA4,FGF21
GO:BP	glucose homeostasis	GO:0042593	false	0.01189849955218156	1.9245078014052135	248	54	3	62700	HLA-DRB1,GATA4,FGF21
GO:BP	sensory perception	GO:0007600	false	0.011912569731062797	1.9239945441729536	948	54	5	62700	NDP,OPN1MW,CRYGB,TRPM1,GNG13
GO:BP	hemopoiesis	GO:0030097	false	0.012018477218853999	1.920150555406806	951	54	5	62700	NDP,HLA-DRB1,HLA-B,RBFOX2,MDK
GO:BP	negative regulation of molecular function	GO:0044092	false	0.012237072757251425	1.9123224577961369	956	54	5	62700	BANF1,FOXH1,APOA1,PI3,TFDP3
GO:BP	regulation of response to stress	GO:0080134	false	0.012377252100469633	1.907375763237339	1430	54	6	62700	BANF1,GRPR,HLA-DRB1,HLA-B,APOA1,MDK
GO:BP	positive regulation of leukocyte mediated cytotoxicity	GO:0001912	false	0.012617752662114217	1.8990179900487365	65	54	2	62700	HLA-DRB1,HLA-B
GO:BP	establishment of protein localization to vacuole	GO:0072666	false	0.012617752662114217	1.8990179900487365	65	54	2	62700	NDP,VPS53
GO:BP	regulation of muscle cell apoptotic process	GO:0010660	false	0.012617752662114217	1.8990179900487365	65	54	2	62700	GATA4,MDK
GO:BP	positive regulation of T cell mediated immunity	GO:0002711	false	0.012878627895010998	1.890130404784283	66	54	2	62700	HLA-DRB1,HLA-B
GO:BP	heart looping	GO:0001947	false	0.012878627895010998	1.890130404784283	66	54	2	62700	FOXH1,GATA4
GO:BP	antigen processing and presentation of peptide antigen	GO:0048002	false	0.013194972955698537	1.8795914955692008	67	54	2	62700	HLA-DRB1,HLA-B
GO:BP	cellular response to endogenous stimulus	GO:0071495	false	0.013194972955698537	1.8795914955692008	1458	54	6	62700	FOXH1,NDP,GATA4,SST,RBFOX2,FGF21
GO:BP	developmental process involved in reproduction	GO:0003006	false	0.01376814390431947	1.8611246034209625	992	54	5	62700	NDP,GATA4,PRSS21,SOX3,MDK
GO:BP	cardiac ventricle morphogenesis	GO:0003208	false	0.013836975514085317	1.8589588275878741	70	54	2	62700	FOXH1,GATA4
GO:BP	cell migration	GO:0016477	false	0.013836975514085317	1.8589588275878741	1475	54	6	62700	S100A7,APOA1,SST,RBFOX2,FGF21,MDK
GO:BP	artery morphogenesis	GO:0048844	false	0.013880619952046494	1.8575911364935445	72	54	2	62700	FOXH1,MDK
GO:BP	positive regulation of cell killing	GO:0031343	false	0.013880619952046494	1.8575911364935445	72	54	2	62700	HLA-DRB1,HLA-B
GO:BP	muscle cell apoptotic process	GO:0010657	false	0.013880619952046494	1.8575911364935445	71	54	2	62700	GATA4,MDK
GO:BP	regulation of plasma lipoprotein particle levels	GO:0097006	false	0.013880619952046494	1.8575911364935445	72	54	2	62700	APOA1,FGF21
GO:BP	chemical homeostasis	GO:0048878	false	0.013880619952046494	1.8575911364935445	1008	54	5	62700	HLA-DRB1,APOA1,GATA4,FGF21,FTHL17
GO:BP	protein phosphorylation	GO:0006468	false	0.013880619952046494	1.8575911364935445	1493	54	6	62700	NDP,MAP4K1,HLA-DRB1,APOA1,ARL2BP,FGF21
GO:BP	embryonic heart tube morphogenesis	GO:0003143	false	0.013880619952046494	1.8575911364935445	72	54	2	62700	FOXH1,GATA4
GO:BP	determination of heart left/right asymmetry	GO:0061371	false	0.013880619952046494	1.8575911364935445	72	54	2	62700	FOXH1,GATA4
GO:BP	positive regulation of molecular function	GO:0044093	false	0.013890526320599979	1.8572812982651385	1500	54	6	62700	TNNT3,NDP,HLA-DRB1,APOA1,FGF21,CYTL1
GO:BP	cellular response to hormone stimulus	GO:0032870	false	0.014070480311285551	1.8516910771935036	603	54	4	62700	FOXH1,SST,RBFOX2,FGF21
GO:BP	positive regulation of signal transduction	GO:0009967	false	0.014237201526754615	1.8465753675057992	1510	54	6	62700	S100A7,MAP4K1,HLA-DRB1,APOA1,GATA4,FGF21
GO:BP	tissue regeneration	GO:0042246	false	0.0143981945539971	1.841691962376609	74	54	2	62700	GATA4,MDK
GO:BP	regulation of behavior	GO:0050795	false	0.014669247769851032	1.833592155943963	75	54	2	62700	GRPR,MDK
GO:BP	negative regulation of cell adhesion	GO:0007162	false	0.014669247769851032	1.833592155943963	285	54	3	62700	HLA-DRB1,APOA1,MDK
GO:BP	embryonic morphogenesis	GO:0048598	false	0.014789325013428537	1.8300516468031605	615	54	4	62700	MAB21L2,FOXH1,APOA1,GATA4
GO:BP	transport	GO:0006810	false	0.014862296437558195	1.8279140806760696	4716	54	11	62700	CRABP1,NDP,HLA-DRB1,APOA1,SCG5,ZFPL1,VPS53,FGF21,FTHL17,SYNRG,TRPM1
GO:BP	response to external biotic stimulus	GO:0043207	false	0.014862296437558195	1.8279140806760696	1530	54	6	62700	BANF1,GRPR,S100A7,HLA-DRB1,HLA-B,PI3
GO:BP	negative regulation of cytokine production	GO:0001818	false	0.014862296437558195	1.8279140806760696	288	54	3	62700	BANF1,HLA-DRB1,APOA1
GO:BP	leukocyte differentiation	GO:0002521	false	0.014886010913790678	1.82722166693777	619	54	4	62700	NDP,HLA-DRB1,HLA-B,MDK
GO:BP	negative regulation of macromolecule metabolic process	GO:0010605	false	0.015139871076658295	1.8198778230482502	3339	54	9	62700	BANF1,FOXH1,CNOT3,HLA-DRB1,APOA1,GATA4,PI3,RBFOX2,SOX3
GO:BP	immune effector process	GO:0002252	false	0.015552819930474358	1.8081908562054814	628	54	4	62700	HLA-DRB1,HLA-B,APOA1,MDK
GO:BP	response to biotic stimulus	GO:0009607	false	0.01625067767988	1.7891285235161445	1565	54	6	62700	BANF1,GRPR,S100A7,HLA-DRB1,HLA-B,PI3
GO:BP	localization	GO:0051179	false	0.01653056907942404	1.7817121952005168	5542	54	12	62700	CRABP1,NDP,HLA-DRB1,APOA1,SCG5,ARL2BP,ZFPL1,VPS53,FGF21,FTHL17,SYNRG,TRPM1
GO:BP	negative regulation of macromolecule biosynthetic process	GO:0010558	false	0.01653056907942404	1.7817121952005168	2741	54	8	62700	BANF1,FOXH1,CNOT3,HLA-DRB1,APOA1,GATA4,RBFOX2,SOX3
GO:BP	negative regulation of innate immune response	GO:0045824	false	0.017088945929233025	1.7672847243615053	83	54	2	62700	BANF1,HLA-B
GO:BP	tube development	GO:0035295	false	0.017186965394733016	1.764800797464403	1084	54	5	62700	FOXH1,S100A7,NDP,GATA4,MDK
GO:BP	cell development	GO:0048468	false	0.017186965394733016	1.764800797464403	2762	54	8	62700	TNNT3,NDP,HLA-DRB1,HLA-B,GATA4,RBFOX2,CRYGB,MDK
GO:BP	behavior	GO:0007610	false	0.017229994258521432	1.7637148672700722	652	54	4	62700	GRPR,NDP,PI3,MDK
GO:BP	protein localization to vacuole	GO:0072665	false	0.017229994258521432	1.7637148672700722	84	54	2	62700	NDP,VPS53
GO:BP	negative regulation of cellular biosynthetic process	GO:0031327	false	0.017610564164282902	1.7542267309429822	2794	54	8	62700	BANF1,FOXH1,CNOT3,HLA-DRB1,APOA1,GATA4,RBFOX2,SOX3
GO:BP	embryonic heart tube development	GO:0035050	false	0.017610564164282902	1.7542267309429822	86	54	2	62700	FOXH1,GATA4
GO:BP	regulation of leukocyte differentiation	GO:1902105	false	0.017610564164282902	1.7542267309429822	315	54	3	62700	HLA-DRB1,HLA-B,MDK
GO:BP	mesenchyme development	GO:0060485	false	0.017610564164282902	1.7542267309429822	312	54	3	62700	FOXH1,GATA4,MDK
GO:BP	regulation of cell population proliferation	GO:0042127	false	0.017710070331934235	1.751779714094494	2184	54	7	62700	MAB21L2,GRPR,HLA-DRB1,SST,RBFOX2,FGF21,MDK
GO:BP	negative regulation of biosynthetic process	GO:0009890	false	0.017935702648894068	1.7462816047387855	2808	54	8	62700	BANF1,FOXH1,CNOT3,HLA-DRB1,APOA1,GATA4,RBFOX2,SOX3
GO:BP	positive regulation of multicellular organismal process	GO:0051240	false	0.018304356858833436	1.737445525868308	1629	54	6	62700	GRPR,CNOT3,HLA-DRB1,GATA4,FGF21,MDK
GO:BP	establishment of localization	GO:0051234	false	0.018304356858833436	1.737445525868308	4905	54	11	62700	CRABP1,NDP,HLA-DRB1,APOA1,SCG5,ZFPL1,VPS53,FGF21,FTHL17,SYNRG,TRPM1
GO:BP	circulatory system development	GO:0072359	false	0.01842809058767922	1.7345196615358918	1119	54	5	62700	FOXH1,S100A7,NDP,GATA4,MDK
GO:BP	lens development in camera-type eye	GO:0002088	false	0.01844703556299671	1.7340734149831092	90	54	2	62700	NDP,CRYGB
GO:BP	phospholipase C-activating G protein-coupled receptor signaling pathway	GO:0007200	false	0.01844703556299671	1.7340734149831092	90	54	2	62700	GRPR,GNG13
GO:BP	cellular response to growth factor stimulus	GO:0071363	false	0.018582079646534338	1.730905682781998	679	54	4	62700	FOXH1,NDP,GATA4,FGF21
GO:BP	protein tetramerization	GO:0051262	true	0.018640178885694237	1.7295499241334797	91	54	2	62700	HLA-DRB1,TRPM1
GO:BP	regulation of leukocyte mediated cytotoxicity	GO:0001910	false	0.018640178885694237	1.7295499241334797	91	54	2	62700	HLA-DRB1,HLA-B
GO:BP	response to steroid hormone	GO:0048545	false	0.01873601558836061	1.727322760938654	327	54	3	62700	FOXH1,SST,RBFOX2
GO:BP	multicellular organismal response to stress	GO:0033555	false	0.018902857608296728	1.723472537112278	92	54	2	62700	GRPR,MDK
GO:BP	positive regulation of cell division	GO:0051781	false	0.01923643306314062	1.715875454367246	93	54	2	62700	OPN1MW,MDK
GO:BP	regulation of striated muscle contraction	GO:0006942	false	0.019571586244961175	1.7083739740601476	94	54	2	62700	TNNT3,GATA4
GO:BP	regulation of T cell mediated immunity	GO:0002709	false	0.019908292863731	1.700965979131209	95	54	2	62700	HLA-DRB1,HLA-B
GO:BP	epithelial tube morphogenesis	GO:0060562	false	0.019991051300392405	1.6991643663644367	337	54	3	62700	FOXH1,GATA4,MDK
GO:BP	cell motility	GO:0048870	false	0.019991051300392405	1.6991643663644367	1676	54	6	62700	S100A7,APOA1,SST,RBFOX2,FGF21,MDK
GO:BP	negative regulation of metabolic process	GO:0009892	false	0.02029883318165715	1.692528925502142	3563	54	9	62700	BANF1,FOXH1,CNOT3,HLA-DRB1,APOA1,GATA4,PI3,RBFOX2,SOX3
GO:BP	positive regulation of leukocyte chemotaxis	GO:0002690	false	0.020437633725102555	1.6895693883621643	97	54	2	62700	S100A7,MDK
GO:BP	response to growth factor	GO:0070848	false	0.02045768339832517	1.6891435467864204	709	54	4	62700	FOXH1,NDP,GATA4,FGF21
GO:BP	maintenance of location	GO:0051235	false	0.02045768339832517	1.6891435467864204	345	54	3	62700	APOA1,ARL2BP,FTHL17
GO:BP	substrate adhesion-dependent cell spreading	GO:0034446	false	0.02045768339832517	1.6891435467864204	100	54	2	62700	APOA1,MDK
GO:BP	response to bacterium	GO:0009617	false	0.02045768339832517	1.6891435467864204	710	54	4	62700	S100A7,HLA-DRB1,HLA-B,PI3
GO:BP	response to endogenous stimulus	GO:0009719	false	0.02045768339832517	1.6891435467864204	1696	54	6	62700	FOXH1,NDP,GATA4,SST,RBFOX2,FGF21
GO:BP	intracellular chemical homeostasis	GO:0055082	false	0.02045768339832517	1.6891435467864204	709	54	4	62700	HLA-DRB1,GATA4,FGF21,FTHL17
GO:BP	camera-type eye development	GO:0043010	false	0.02062845796163607	1.6855332356130188	351	54	3	62700	MAB21L2,NDP,CRYGB
GO:BP	positive regulation of cold-induced thermogenesis	GO:0120162	false	0.02062845796163607	1.6855332356130188	101	54	2	62700	CNOT3,FGF21
GO:BP	artery development	GO:0060840	false	0.020750483440130203	1.6829717807381481	102	54	2	62700	FOXH1,MDK
GO:BP	lipoprotein biosynthetic process	GO:0042158	false	0.020750483440130203	1.6829717807381481	102	54	2	62700	DPM3,APOA1
GO:BP	digestive system process	GO:0022600	false	0.020750483440130203	1.6829717807381481	102	54	2	62700	APOA1,MDK
GO:BP	positive regulation of signaling	GO:0023056	false	0.020893060740340943	1.6799979331517965	1725	54	6	62700	S100A7,MAP4K1,HLA-DRB1,APOA1,GATA4,FGF21
GO:BP	positive regulation of cell communication	GO:0010647	false	0.020893060740340943	1.6799979331517965	1725	54	6	62700	S100A7,MAP4K1,HLA-DRB1,APOA1,GATA4,FGF21
GO:BP	phosphorylation	GO:0016310	false	0.02141971936101669	1.6691862235489943	1735	54	6	62700	NDP,MAP4K1,HLA-DRB1,APOA1,ARL2BP,FGF21
GO:BP	regulation of cell killing	GO:0031341	false	0.022075642440901707	1.6560866488159116	106	54	2	62700	HLA-DRB1,HLA-B
GO:BP	regulation of epithelial cell apoptotic process	GO:1904035	false	0.022820578283745972	1.6416733545603215	108	54	2	62700	FGF21,MDK
GO:BP	locomotion	GO:0040011	false	0.023046200904159153	1.6374006564932089	1225	54	5	62700	S100A7,APOA1,SST,FGF21,MDK
GO:BP	cholesterol transport	GO:0030301	false	0.023046200904159153	1.6374006564932089	109	54	2	62700	APOA1,VPS53
GO:BP	negative regulation of intrinsic apoptotic signaling pathway	GO:2001243	false	0.023046200904159153	1.6374006564932089	109	54	2	62700	GATA4,RRN3
GO:BP	regulation of inflammatory response	GO:0050727	false	0.02306751491797896	1.6369991898543448	376	54	3	62700	HLA-DRB1,APOA1,MDK
GO:BP	neuropeptide signaling pathway	GO:0007218	false	0.02306751491797896	1.6369991898543448	110	54	2	62700	GRPR,SCG5
GO:BP	response to oxygen-containing compound	GO:1901700	false	0.02306751491797896	1.6369991898543448	1774	54	6	62700	S100A7,MAP4K1,HLA-DRB1,GATA4,SST,FGF21
GO:BP	transmembrane receptor protein serine/threonine kinase signaling pathway	GO:0007178	false	0.02306751491797896	1.6369991898543448	371	54	3	62700	FOXH1,NDP,GATA4
GO:BP	regulation of immune effector process	GO:0002697	false	0.02348377774707631	1.6292320384832302	381	54	3	62700	HLA-DRB1,HLA-B,APOA1
GO:BP	antigen processing and presentation	GO:0019882	false	0.02351136090433036	1.6287222319496926	114	54	2	62700	HLA-DRB1,HLA-B
GO:BP	positive regulation of T cell differentiation	GO:0045582	false	0.024247054353701877	1.6153410139951658	116	54	2	62700	HLA-DRB1,MDK
GO:BP	glycerolipid metabolic process	GO:0046486	true	0.024462685837036997	1.6114958620925264	389	54	3	62700	DPM3,APOA1,FGF21
GO:BP	cellular component morphogenesis	GO:0032989	false	0.024462685837036997	1.6114958620925264	783	54	4	62700	TNNT3,NDP,RBFOX2,MDK
GO:BP	chondrocyte differentiation	GO:0002062	false	0.024462685837036997	1.6114958620925264	117	54	2	62700	CYTL1,MDK
GO:BP	intracellular steroid hormone receptor signaling pathway	GO:0030518	false	0.024462685837036997	1.6114958620925264	117	54	2	62700	FOXH1,RBFOX2
GO:BP	negative regulation of signal transduction	GO:0009968	false	0.024501751430473992	1.6108028703536803	1268	54	5	62700	FOXH1,APOA1,GATA4,RRN3,MDK
GO:BP	positive regulation of adaptive immune response based on somatic recombination of immune receptors built from immunoglobulin superfamily domains	GO:0002824	false	0.025437539417249855	1.5945249004604505	120	54	2	62700	HLA-DRB1,HLA-B
GO:BP	negative regulation of immune effector process	GO:0002698	false	0.025590645527206208	1.5919187588424892	121	54	2	62700	HLA-B,APOA1
GO:BP	response to amino acid	GO:0043200	false	0.025590645527206208	1.5919187588424892	123	54	2	62700	SST,FGF21
GO:BP	positive regulation of lymphocyte mediated immunity	GO:0002708	false	0.025590645527206208	1.5919187588424892	123	54	2	62700	HLA-DRB1,HLA-B
GO:BP	regulation of developmental process	GO:0050793	false	0.025590645527206208	1.5919187588424892	2465	54	7	62700	CNOT3,HLA-DRB1,HLA-B,GATA4,RBFOX2,SOX3,MDK
GO:BP	regulation of mononuclear cell migration	GO:0071675	false	0.025590645527206208	1.5919187588424892	122	54	2	62700	S100A7,MDK
GO:BP	positive regulation of cell-substrate adhesion	GO:0010811	false	0.025590645527206208	1.5919187588424892	124	54	2	62700	APOA1,MDK
GO:BP	T cell mediated immunity	GO:0002456	false	0.025590645527206208	1.5919187588424892	124	54	2	62700	HLA-DRB1,HLA-B
GO:BP	sterol transport	GO:0015918	false	0.025590645527206208	1.5919187588424892	123	54	2	62700	APOA1,VPS53
GO:BP	eye development	GO:0001654	false	0.025590645527206208	1.5919187588424892	403	54	3	62700	MAB21L2,NDP,CRYGB
GO:BP	T cell activation involved in immune response	GO:0002286	true	0.025590645527206208	1.5919187588424892	122	54	2	62700	HLA-DRB1,MDK
GO:BP	limbic system development	GO:0021761	false	0.025590645527206208	1.5919187588424892	124	54	2	62700	SOX3,MDK
GO:BP	visual system development	GO:0150063	false	0.025775871628228576	1.5887866398396147	407	54	3	62700	MAB21L2,NDP,CRYGB
GO:BP	cardiac chamber morphogenesis	GO:0003206	false	0.025775871628228576	1.5887866398396147	125	54	2	62700	FOXH1,GATA4
GO:BP	regulation of leukocyte chemotaxis	GO:0002688	false	0.025775871628228576	1.5887866398396147	125	54	2	62700	S100A7,MDK
GO:BP	cellular homeostasis	GO:0019725	false	0.026009525697580367	1.5848675674043482	814	54	4	62700	HLA-DRB1,GATA4,FGF21,FTHL17
GO:BP	positive regulation of adaptive immune response	GO:0002821	false	0.026032607263360454	1.5844823334894824	126	54	2	62700	HLA-DRB1,HLA-B
GO:BP	negative regulation of T cell activation	GO:0050868	false	0.02621733906498316	1.581411389230144	127	54	2	62700	HLA-DRB1,MDK
GO:BP	antimicrobial humoral response	GO:0019730	false	0.02621733906498316	1.581411389230144	127	54	2	62700	S100A7,PI3
GO:BP	cardiac ventricle development	GO:0003231	false	0.02621733906498316	1.581411389230144	127	54	2	62700	FOXH1,GATA4
GO:BP	sensory system development	GO:0048880	false	0.02639012381821535	1.5785585721353297	413	54	3	62700	MAB21L2,NDP,CRYGB
GO:BP	inflammatory response	GO:0006954	false	0.02669850983658468	1.5735129778791999	824	54	4	62700	NDP,HLA-DRB1,APOA1,MDK
GO:BP	granulocyte chemotaxis	GO:0071621	false	0.027206778961966747	1.565322871739093	130	54	2	62700	S100A7,MDK
GO:BP	determination of left/right symmetry	GO:0007368	false	0.027347948253253335	1.5630752505267091	132	54	2	62700	FOXH1,GATA4
GO:BP	leukocyte mediated cytotoxicity	GO:0001909	false	0.027347948253253335	1.5630752505267091	133	54	2	62700	HLA-DRB1,HLA-B
GO:BP	camera-type eye morphogenesis	GO:0048593	false	0.027347948253253335	1.5630752505267091	133	54	2	62700	NDP,CRYGB
GO:BP	regulation of cell development	GO:0060284	false	0.027347948253253335	1.5630752505267091	835	54	4	62700	HLA-DRB1,HLA-B,RBFOX2,MDK
GO:BP	apoptotic process	GO:0006915	false	0.027347948253253335	1.5630752505267091	1910	54	6	62700	NDP,GATA4,SST,FGF21,RRN3,MDK
GO:BP	macromolecule localization	GO:0033036	false	0.027347948253253335	1.5630752505267091	3204	54	8	62700	CRABP1,NDP,HLA-DRB1,APOA1,SCG5,ARL2BP,VPS53,SYNRG
GO:BP	myeloid cell differentiation	GO:0030099	false	0.027347948253253335	1.5630752505267091	426	54	3	62700	NDP,HLA-DRB1,RBFOX2
GO:BP	positive regulation of lymphocyte differentiation	GO:0045621	false	0.027347948253253335	1.5630752505267091	131	54	2	62700	HLA-DRB1,MDK
GO:BP	lysosomal transport	GO:0007041	false	0.027347948253253335	1.5630752505267091	132	54	2	62700	NDP,VPS53
GO:BP	negative regulation of cellular metabolic process	GO:0031324	false	0.028065514068305212	1.5518269985188289	3233	54	8	62700	BANF1,FOXH1,CNOT3,HLA-DRB1,APOA1,GATA4,RBFOX2,SOX3
GO:BP	response to acid chemical	GO:0001101	false	0.02841306956697034	1.5464818453342672	137	54	2	62700	SST,FGF21
GO:BP	lipid transport	GO:0006869	false	0.02841306956697034	1.5464818453342672	434	54	3	62700	CRABP1,APOA1,VPS53
GO:BP	negative regulation of leukocyte cell-cell adhesion	GO:1903038	false	0.028595129952961647	1.5437079254251982	138	54	2	62700	HLA-DRB1,MDK
GO:BP	epithelial cell apoptotic process	GO:1904019	false	0.028595129952961647	1.5437079254251982	138	54	2	62700	FGF21,MDK
GO:BP	left/right pattern formation	GO:0060972	false	0.028595129952961647	1.5437079254251982	138	54	2	62700	FOXH1,GATA4
GO:BP	response to hormone	GO:0009725	false	0.028623426589408876	1.543278376872774	858	54	4	62700	FOXH1,SST,RBFOX2,FGF21
GO:BP	negative regulation of signaling	GO:0023057	false	0.028924637716090225	1.5387320719229105	1378	54	5	62700	FOXH1,APOA1,GATA4,RRN3,MDK
GO:BP	regulation of viral life cycle	GO:1903900	false	0.028924637716090225	1.5387320719229105	143	54	2	62700	BANF1,HLA-DRB1
GO:BP	determination of bilateral symmetry	GO:0009855	false	0.028924637716090225	1.5387320719229105	141	54	2	62700	FOXH1,GATA4
GO:BP	specification of symmetry	GO:0009799	false	0.028924637716090225	1.5387320719229105	141	54	2	62700	FOXH1,GATA4
GO:BP	lipoprotein metabolic process	GO:0042157	false	0.028924637716090225	1.5387320719229105	140	54	2	62700	DPM3,APOA1
GO:BP	negative regulation of cell communication	GO:0010648	false	0.028924637716090225	1.5387320719229105	1378	54	5	62700	FOXH1,APOA1,GATA4,RRN3,MDK
GO:BP	negative regulation of response to biotic stimulus	GO:0002832	false	0.028924637716090225	1.5387320719229105	142	54	2	62700	BANF1,HLA-B
GO:BP	steroid hormone mediated signaling pathway	GO:0043401	false	0.028924637716090225	1.5387320719229105	140	54	2	62700	FOXH1,RBFOX2
GO:BP	liver development	GO:0001889	false	0.02911654807188981	1.5358601143244242	144	54	2	62700	FOXH1,MDK
GO:BP	positive regulation of leukocyte mediated immunity	GO:0002705	false	0.0291596160230178	1.5352181991531884	145	54	2	62700	HLA-DRB1,HLA-B
GO:BP	positive regulation of chemotaxis	GO:0050921	false	0.0291596160230178	1.5352181991531884	145	54	2	62700	S100A7,MDK
GO:BP	regulation of multicellular organismal development	GO:2000026	false	0.0291596160230178	1.5352181991531884	1396	54	5	62700	HLA-DRB1,HLA-B,GATA4,RBFOX2,MDK
GO:BP	negative regulation of apoptotic process	GO:0043066	false	0.0291596160230178	1.5352181991531884	881	54	4	62700	GATA4,FGF21,RRN3,MDK
GO:BP	programmed cell death	GO:0012501	false	0.0291596160230178	1.5352181991531884	1982	54	6	62700	NDP,GATA4,SST,FGF21,RRN3,MDK
GO:BP	cell death	GO:0008219	false	0.02940967465736884	1.5315097798210833	1988	54	6	62700	NDP,GATA4,SST,FGF21,RRN3,MDK
GO:BP	nucleus organization	GO:0006997	true	0.02940967465736884	1.5315097798210833	146	54	2	62700	BANF1,RRN3
GO:BP	hepaticobiliary system development	GO:0061008	false	0.029729190852238487	1.5268169109494523	147	54	2	62700	FOXH1,MDK
GO:BP	chemotaxis	GO:0006935	false	0.03051427185238181	1.5154969889472896	461	54	3	62700	S100A7,APOA1,MDK
GO:BP	positive regulation of leukocyte migration	GO:0002687	false	0.030552960151713056	1.5149467063616764	151	54	2	62700	S100A7,MDK
GO:BP	regulation of cold-induced thermogenesis	GO:0120161	false	0.030552960151713056	1.5149467063616764	150	54	2	62700	CNOT3,FGF21
GO:BP	taxis	GO:0042330	false	0.030552960151713056	1.5149467063616764	463	54	3	62700	S100A7,APOA1,MDK
GO:BP	cold-induced thermogenesis	GO:0106106	false	0.030552960151713056	1.5149467063616764	151	54	2	62700	CNOT3,FGF21
GO:BP	negative regulation of programmed cell death	GO:0043069	false	0.030676405424504803	1.5131955311559673	908	54	4	62700	GATA4,FGF21,RRN3,MDK
GO:BP	positive regulation of lipid metabolic process	GO:0045834	false	0.030676405424504803	1.5131955311559673	153	54	2	62700	APOA1,FGF21
GO:BP	positive regulation of cell adhesion	GO:0045785	false	0.031197265228844688	1.5058834748301975	473	54	3	62700	HLA-DRB1,APOA1,MDK
GO:BP	regulation of cell-cell adhesion	GO:0022407	false	0.031197265228844688	1.5058834748301975	473	54	3	62700	HLA-DRB1,APOA1,MDK
GO:BP	granulocyte migration	GO:0097530	false	0.03162579875213855	1.4999584969855957	156	54	2	62700	S100A7,MDK
GO:BP	phosphate-containing compound metabolic process	GO:0006796	false	0.031643977454991645	1.499708933575456	2694	54	7	62700	NDP,MAP4K1,DPM3,HLA-DRB1,APOA1,ARL2BP,FGF21
GO:BP	regulation of muscle contraction	GO:0006937	false	0.03176483007017154	1.4980534636337473	161	54	2	62700	TNNT3,GATA4
GO:BP	neuromuscular process	GO:0050905	false	0.03176483007017154	1.4980534636337473	161	54	2	62700	TNNT3,RBFOX2
GO:BP	response to nutrient	GO:0007584	false	0.03176483007017154	1.4980534636337473	157	54	2	62700	GATA4,SST
GO:BP	regulation of cell migration	GO:0030334	false	0.03176483007017154	1.4980534636337473	928	54	4	62700	S100A7,SST,FGF21,MDK
GO:BP	lipid localization	GO:0010876	false	0.03176483007017154	1.4980534636337473	481	54	3	62700	CRABP1,APOA1,VPS53
GO:BP	response to nutrient levels	GO:0031667	false	0.03176483007017154	1.4980534636337473	484	54	3	62700	GATA4,SST,FGF21
GO:BP	mononuclear cell differentiation	GO:1903131	false	0.03176483007017154	1.4980534636337473	482	54	3	62700	HLA-DRB1,HLA-B,MDK
GO:BP	protein modification process	GO:0036211	false	0.03176483007017154	1.4980534636337473	3409	54	8	62700	NDP,MAP4K1,DPM3,HLA-DRB1,APOA1,ARL2BP,PI3,FGF21
GO:BP	positive regulation of angiogenesis	GO:0045766	false	0.03176483007017154	1.4980534636337473	161	54	2	62700	GATA4,MDK
GO:BP	phosphorus metabolic process	GO:0006793	false	0.03176483007017154	1.4980534636337473	2719	54	7	62700	NDP,MAP4K1,DPM3,HLA-DRB1,APOA1,ARL2BP,FGF21
GO:BP	negative regulation of lymphocyte activation	GO:0051250	false	0.03176483007017154	1.4980534636337473	161	54	2	62700	HLA-DRB1,MDK
GO:BP	hindbrain development	GO:0030902	false	0.03176483007017154	1.4980534636337473	161	54	2	62700	RBFOX2,MDK
GO:BP	positive regulation of vasculature development	GO:1904018	false	0.03176483007017154	1.4980534636337473	161	54	2	62700	GATA4,MDK
GO:BP	import into cell	GO:0098657	false	0.032183284936823514	1.4923696296861637	939	54	4	62700	NDP,APOA1,SYNRG,TRPM1
GO:BP	cell-cell adhesion	GO:0098609	false	0.032183284936823514	1.4923696296861637	939	54	4	62700	CLDN2,HLA-DRB1,APOA1,MDK
GO:BP	regulation of response to biotic stimulus	GO:0002831	false	0.032187462287552045	1.4923132624556703	490	54	3	62700	BANF1,HLA-DRB1,HLA-B
GO:BP	endothelial cell proliferation	GO:0001935	true	0.03225470507203265	1.4914069248185864	163	54	2	62700	APOA1,MDK
GO:BP	cell morphogenesis	GO:0000902	false	0.03320677446044435	1.47877330754112	957	54	4	62700	NDP,RBFOX2,CRYGB,MDK
GO:BP	multicellular organism reproduction	GO:0032504	false	0.03320677446044435	1.47877330754112	954	54	4	62700	NDP,PRSS21,PI3,MDK
GO:BP	enzyme-linked receptor protein signaling pathway	GO:0007167	false	0.03320677446044435	1.47877330754112	960	54	4	62700	FOXH1,NDP,GATA4,FGF21
GO:BP	cardiac chamber development	GO:0003205	false	0.03320677446044435	1.47877330754112	168	54	2	62700	FOXH1,GATA4
GO:BP	eye morphogenesis	GO:0048592	false	0.03320677446044435	1.47877330754112	169	54	2	62700	NDP,CRYGB
GO:BP	adaptive thermogenesis	GO:1990845	false	0.03320677446044435	1.47877330754112	168	54	2	62700	CNOT3,FGF21
GO:BP	regulation of viral process	GO:0050792	false	0.03320677446044435	1.47877330754112	167	54	2	62700	BANF1,HLA-DRB1
GO:BP	vacuolar transport	GO:0007034	false	0.03320677446044435	1.47877330754112	169	54	2	62700	NDP,VPS53
GO:BP	tissue remodeling	GO:0048771	false	0.0342513356243626	1.4653224886100702	172	54	2	62700	NDP,MDK
GO:BP	response to extracellular stimulus	GO:0009991	false	0.03476938600027732	1.4588029785444065	513	54	3	62700	GATA4,SST,FGF21
GO:BP	response to other organism	GO:0051707	false	0.03512642770197243	1.4543660149733395	1527	54	5	62700	BANF1,S100A7,HLA-DRB1,HLA-B,PI3
GO:BP	negative regulation of DNA-binding transcription factor activity	GO:0043433	false	0.03519119582200745	1.453565975276905	175	54	2	62700	FOXH1,TFDP3
GO:BP	regulation of cell motility	GO:2000145	false	0.03558149167864713	1.4487758489944875	988	54	4	62700	S100A7,SST,FGF21,MDK
GO:BP	morphogenesis of an epithelium	GO:0002009	false	0.035885450351586176	1.445081599132612	524	54	3	62700	FOXH1,GATA4,MDK
GO:BP	regulation of T cell differentiation	GO:0045580	false	0.036201245702420976	1.4412764849259683	180	54	2	62700	HLA-DRB1,MDK
GO:BP	striated muscle contraction	GO:0006941	false	0.036201245702420976	1.4412764849259683	180	54	2	62700	TNNT3,GATA4
GO:BP	regulation of intrinsic apoptotic signaling pathway	GO:2001242	false	0.03651506991653335	1.4375278634646629	181	54	2	62700	GATA4,RRN3
GO:BP	regulation of lymphocyte mediated immunity	GO:0002706	false	0.03682949210294917	1.4338042702411358	182	54	2	62700	HLA-DRB1,HLA-B
GO:BP	regulation of cell division	GO:0051302	false	0.03685267726503822	1.4335309561306528	184	54	2	62700	OPN1MW,MDK
GO:BP	regulation of cell differentiation	GO:0045595	false	0.03685267726503822	1.4335309561306528	1562	54	5	62700	HLA-DRB1,HLA-B,RBFOX2,SOX3,MDK
GO:BP	positive regulation of leukocyte differentiation	GO:1902107	false	0.03685267726503822	1.4335309561306528	183	54	2	62700	HLA-DRB1,MDK
GO:BP	temperature homeostasis	GO:0001659	false	0.03685267726503822	1.4335309561306528	183	54	2	62700	CNOT3,FGF21
GO:BP	vesicle-mediated transport	GO:0016192	false	0.03685267726503822	1.4335309561306528	1566	54	5	62700	NDP,APOA1,ZFPL1,VPS53,SYNRG
GO:BP	positive regulation of hemopoiesis	GO:1903708	false	0.03685267726503822	1.4335309561306528	183	54	2	62700	HLA-DRB1,MDK
GO:BP	regulation of protein phosphorylation	GO:0001932	false	0.03745935794957901	1.4264396706699263	1014	54	4	62700	HLA-DRB1,APOA1,ARL2BP,FGF21
GO:BP	muscle cell development	GO:0055001	false	0.03762059405964094	1.424574350869984	187	54	2	62700	TNNT3,GATA4
GO:BP	regulation of adaptive immune response based on somatic recombination of immune receptors built from immunoglobulin superfamily domains	GO:0002822	false	0.03762059405964094	1.424574350869984	187	54	2	62700	HLA-DRB1,HLA-B
GO:BP	regeneration	GO:0031099	false	0.03793341482571158	1.420978059664507	188	54	2	62700	GATA4,MDK
GO:BP	regulation of locomotion	GO:0040012	false	0.03813103598490924	1.4187213951874527	1029	54	4	62700	S100A7,SST,FGF21,MDK
GO:BP	macromolecule modification	GO:0043412	false	0.03813103598490924	1.4187213951874527	3628	54	8	62700	NDP,MAP4K1,DPM3,HLA-DRB1,APOA1,ARL2BP,PI3,FGF21
GO:BP	negative regulation of leukocyte activation	GO:0002695	false	0.03813103598490924	1.4187213951874527	192	54	2	62700	HLA-DRB1,MDK
GO:BP	response to wounding	GO:0009611	false	0.03813103598490924	1.4187213951874527	548	54	3	62700	NDP,GATA4,MDK
GO:BP	cellular response to xenobiotic stimulus	GO:0071466	false	0.03813103598490924	1.4187213951874527	192	54	2	62700	CBR3,FGF21
GO:BP	regulation of system process	GO:0044057	false	0.03813103598490924	1.4187213951874527	551	54	3	62700	TNNT3,APOA1,GATA4
GO:BP	positive regulation of immune system process	GO:0002684	false	0.038223418887675366	1.4176704701421874	1033	54	4	62700	S100A7,HLA-DRB1,HLA-B,MDK
GO:BP	central nervous system development	GO:0007417	false	0.038403337228575266	1.4156310340444525	1035	54	4	62700	NDP,RBFOX2,SOX3,MDK
GO:BP	phosphatidylinositol 3-kinase/protein kinase B signal transduction	GO:0043491	false	0.038610832653618095	1.4132908325905984	194	54	2	62700	NDP,GATA4
GO:BP	regulation of biological quality	GO:0065008	false	0.038610832653618095	1.4132908325905984	2918	54	7	62700	CNOT3,NDP,DPM3,HLA-DRB1,APOA1,SCG5,SST
GO:BP	regulation of adaptive immune response	GO:0002819	false	0.04024678071445161	1.3952688525349854	202	54	2	62700	HLA-DRB1,HLA-B
GO:BP	actomyosin structure organization	GO:0031032	true	0.04024678071445161	1.3952688525349854	202	54	2	62700	TNNT3,APOA1
GO:BP	transforming growth factor beta receptor signaling pathway	GO:0007179	false	0.040485188622178724	1.3927038329870227	203	54	2	62700	FOXH1,NDP
GO:BP	mononuclear cell migration	GO:0071674	false	0.040485188622178724	1.3927038329870227	203	54	2	62700	S100A7,MDK
GO:BP	peptidyl-amino acid modification	GO:0018193	false	0.04162386670165815	1.3806575779160513	1077	54	4	62700	MAP4K1,DPM3,APOA1,ARL2BP
GO:BP	cartilage development	GO:0051216	false	0.041817352192859515	1.378643469472323	208	54	2	62700	CYTL1,MDK
GO:BP	regulation of myeloid cell differentiation	GO:0045637	false	0.041817352192859515	1.378643469472323	208	54	2	62700	HLA-DRB1,RBFOX2
GO:BP	regulation of lymphocyte differentiation	GO:0045619	false	0.04251641776341317	1.3714433342503556	211	54	2	62700	HLA-DRB1,MDK
GO:BP	cellular response to steroid hormone stimulus	GO:0071383	false	0.04251641776341317	1.3714433342503556	211	54	2	62700	FOXH1,RBFOX2
GO:BP	lymphocyte activation involved in immune response	GO:0002285	false	0.04251641776341317	1.3714433342503556	212	54	2	62700	HLA-DRB1,MDK
GO:BP	glycerophospholipid biosynthetic process	GO:0046474	true	0.04251641776341317	1.3714433342503556	212	54	2	62700	DPM3,APOA1
GO:BP	negative regulation of cell activation	GO:0050866	false	0.04251641776341317	1.3714433342503556	212	54	2	62700	HLA-DRB1,MDK
GO:BP	regulation of cell-substrate adhesion	GO:0010810	false	0.04310132137314912	1.36550941530863	214	54	2	62700	APOA1,MDK
GO:BP	anterior/posterior pattern specification	GO:0009952	false	0.04341028068605127	1.3624074060523594	215	54	2	62700	FOXH1,GATA4
GO:BP	negative regulation of multicellular organismal process	GO:0051241	false	0.04358495498064111	1.3606633982654273	1102	54	4	62700	BANF1,HLA-DRB1,APOA1,MDK
GO:BP	response to mechanical stimulus	GO:0009612	false	0.043647530766668774	1.360040320222855	216	54	2	62700	GATA4,MDK
GO:BP	negative regulation of nitrogen compound metabolic process	GO:0051172	false	0.04367182937914679	1.3597986154377564	2353	54	6	62700	FOXH1,CNOT3,GATA4,PI3,RBFOX2,SOX3
GO:BP	intracellular protein transport	GO:0006886	true	0.04367182937914679	1.3597986154377564	1105	54	4	62700	NDP,SCG5,VPS53,SYNRG
GO:BP	biological process involved in interspecies interaction between organisms	GO:0044419	false	0.04367182937914679	1.3597986154377564	1698	54	5	62700	BANF1,S100A7,HLA-DRB1,HLA-B,PI3
GO:BP	cell killing	GO:0001906	false	0.04367182937914679	1.3597986154377564	218	54	2	62700	HLA-DRB1,HLA-B
GO:BP	cellular response to lipid	GO:0071396	false	0.04367182937914679	1.3597986154377564	602	54	3	62700	FOXH1,MAP4K1,RBFOX2
GO:BP	regulation of phosphorylation	GO:0042325	false	0.04433401532506247	1.3532629329337824	1117	54	4	62700	HLA-DRB1,APOA1,ARL2BP,FGF21
GO:BP	negative regulation of catalytic activity	GO:0043086	false	0.044867406928357605	1.3480690294026836	612	54	3	62700	BANF1,APOA1,PI3
GO:BP	apoptotic signaling pathway	GO:0097190	false	0.044988854258947775	1.3468950669667452	613	54	3	62700	GATA4,SST,RRN3
GO:BP	regulation of chemotaxis	GO:0050920	false	0.0452245607982945	1.3446256421310196	225	54	2	62700	S100A7,MDK
GO:BP	regulation of muscle system process	GO:0090257	false	0.0452245607982945	1.3446256421310196	224	54	2	62700	TNNT3,GATA4
GO:BP	regulation of protein metabolic process	GO:0051246	false	0.04573959750432618	1.3397076613825112	2389	54	6	62700	CNOT3,HLA-DRB1,APOA1,ARL2BP,PI3,FGF21
GO:BP	cardiac muscle tissue development	GO:0048738	false	0.04573959750432618	1.3397076613825112	227	54	2	62700	FOXH1,GATA4
GO:BP	regulation of leukocyte migration	GO:0002685	false	0.04573959750432618	1.3397076613825112	227	54	2	62700	S100A7,MDK
GO:BP	myeloid leukocyte differentiation	GO:0002573	false	0.04691661138249933	1.3286733629466791	231	54	2	62700	NDP,HLA-DRB1
GO:BP	tissue morphogenesis	GO:0048729	false	0.047582875516182906	1.3225493163324664	633	54	3	62700	FOXH1,GATA4,MDK
GO:BP	detection of stimulus	GO:0051606	false	0.048200746374994594	1.3169462367812352	641	54	3	62700	HLA-DRB1,HLA-B,OPN1MW
GO:BP	proteolysis	GO:0006508	false	0.048200746374994594	1.3169462367812352	1766	54	5	62700	TMPRSS11E,SCG5,PRSS1,PRSS21,PI3
GO:BP	dendrite development	GO:0016358	false	0.048200746374994594	1.3169462367812352	236	54	2	62700	NDP,RBFOX2
GO:BP	maintenance of location in cell	GO:0051651	false	0.048200746374994594	1.3169462367812352	235	54	2	62700	ARL2BP,FTHL17
GO:BP	myeloid leukocyte migration	GO:0097529	false	0.04831534794260416	1.3159148885450165	238	54	2	62700	S100A7,MDK
GO:BP	negative regulation of apoptotic signaling pathway	GO:2001234	false	0.04831534794260416	1.3159148885450165	238	54	2	62700	GATA4,RRN3
GO:BP	leukocyte chemotaxis	GO:0030595	false	0.04862249785501685	1.3131627341643117	239	54	2	62700	S100A7,MDK
GO:BP	regulation of leukocyte mediated immunity	GO:0002703	false	0.04955474675864201	1.304914738911324	243	54	2	62700	HLA-DRB1,HLA-B
GO:BP	regulation of cellular catabolic process	GO:0031329	false	0.04961391657090642	1.304396487981074	653	54	3	62700	CNOT3,GATA4,FGF21
GO:BP	positive regulation of T cell activation	GO:0050870	false	0.04963927523140227	1.304174568134237	244	54	2	62700	HLA-DRB1,MDK
GO:BP	striated muscle tissue development	GO:0014706	false	0.04963927523140227	1.304174568134237	244	54	2	62700	FOXH1,GATA4
GO:CC	extracellular region	GO:0005576	false	3.677135586402701e-8	7.434490356168428	4206	54	19	62700	LY6K,IGKV2D-26,S100A7,IGLV4-60,NDP,TMPRSS11E,HLA-DRB1,HLA-B,APOA1,SCG5,PRSS1,PRSS21,SST,PI3,CBR3,FGF21,IGLV2-18,CYTL1,MDK
GO:CC	extracellular space	GO:0005615	false	0.00000999426064871653	5.000249328415226	3284	54	14	62700	IGKV2D-26,S100A7,IGLV4-60,NDP,HLA-DRB1,HLA-B,APOA1,PRSS1,PRSS21,SST,CBR3,FGF21,IGLV2-18,CYTL1
GO:CC	cell periphery	GO:0071944	false	0.00000999426064871653	5.000249328415226	6202	54	19	62700	LY6K,IGKV2D-26,GRPR,S100A7,IGLV4-60,NDP,TMPRSS11E,CLDN2,HLA-DRB1,HLA-B,APOA1,PRSS1,PRSS21,OPN1MW,PI3,IGLV2-18,TRPM1,MDK,GNG13
GO:CC	membrane	GO:0016020	false	0.0000414785600791662	4.382176328476989	9853	54	23	62700	LY6K,IGKV2D-26,GRPR,IGLV4-60,TMPRSS11E,CLDN2,MAP4K1,DPM3,DDX52,HLA-DRB1,HLA-B,APOA1,CEP170,PRSS21,OPN1MW,ZFPL1,VPS53,PI3,SYNRG,BDH1,IGLV2-18,TRPM1,GNG13
GO:CC	external encapsulating structure	GO:0030312	false	0.00011322653053680996	3.9460518000404714	554	54	6	62700	S100A7,NDP,APOA1,PRSS1,PI3,MDK
GO:CC	extracellular matrix	GO:0031012	false	0.00011322653053680996	3.9460518000404714	553	54	6	62700	S100A7,NDP,APOA1,PRSS1,PI3,MDK
GO:CC	collagen-containing extracellular matrix	GO:0062023	false	0.00040126618685311333	3.3965674350376776	419	54	5	62700	S100A7,NDP,APOA1,PRSS1,MDK
GO:CC	plasma membrane	GO:0005886	false	0.0008164808996173391	3.0880539704959817	5717	54	15	62700	LY6K,IGKV2D-26,GRPR,IGLV4-60,TMPRSS11E,CLDN2,HLA-DRB1,HLA-B,APOA1,PRSS21,OPN1MW,PI3,IGLV2-18,TRPM1,GNG13
GO:CC	secretory granule	GO:0030141	false	0.0011812153286771814	2.927670925814037	871	54	6	62700	LY6K,S100A7,HLA-B,APOA1,SCG5,SST
GO:CC	endomembrane system	GO:0012505	false	0.0016389505531307412	2.785434148825111	4742	54	13	62700	LY6K,BANF1,S100A7,DPM3,HLA-DRB1,HLA-B,APOA1,SCG5,ZFPL1,SST,VPS53,SYNRG,TRPM1
GO:CC	protein-containing complex	GO:0032991	false	0.0018367275661560407	2.7359552559366356	8527	54	18	62700	TNNT3,BANF1,IGKV2D-26,FOXH1,CNOT3,IGLV4-60,DPM3,HLA-DRB1,HLA-B,APOA1,GATA4,CEP170,VPS53,TFDP3,SYNRG,SOX3,IGLV2-18,GNG13
GO:CC	intracellular vesicle	GO:0097708	false	0.0021598257082306523	2.665581293760055	2481	54	9	62700	LY6K,S100A7,HLA-DRB1,HLA-B,APOA1,SCG5,SST,VPS53,SYNRG
GO:CC	cytoplasmic vesicle	GO:0031410	false	0.0021598257082306523	2.665581293760055	2476	54	9	62700	LY6K,S100A7,HLA-DRB1,HLA-B,APOA1,SCG5,SST,VPS53,SYNRG
GO:CC	secretory vesicle	GO:0099503	false	0.002233836591221882	2.6509485994058455	1039	54	6	62700	LY6K,S100A7,HLA-B,APOA1,SCG5,SST
GO:CC	immunoglobulin complex	GO:0019814	false	0.0023987537569574594	2.6200143320586124	149	54	3	62700	IGKV2D-26,IGLV4-60,IGLV2-18
GO:CC	coated vesicle membrane	GO:0030662	false	0.005295293999148499	2.276109922494494	198	54	3	62700	HLA-DRB1,HLA-B,SYNRG
GO:CC	transport vesicle membrane	GO:0030658	false	0.008074843409254356	2.092865890935702	232	54	3	62700	HLA-DRB1,HLA-B,SYNRG
GO:CC	ER to Golgi transport vesicle membrane	GO:0012507	false	0.00873093782209757	2.058939104623538	59	54	2	62700	HLA-DRB1,HLA-B
GO:CC	cytosol	GO:0005829	false	0.01401430642654796	1.8534283907739426	5457	54	12	62700	TNNT3,CRABP1,BANF1,S100A7,CNOT3,APOA1,CEP170,ARL2BP,VPS53,PI3,CBR3,MT1A
GO:CC	coated vesicle	GO:0030135	false	0.0160056013847653	1.795728003295648	310	54	3	62700	HLA-DRB1,HLA-B,SYNRG
GO:CC	side of membrane	GO:0098552	false	0.0160056013847653	1.795728003295648	656	54	4	62700	HLA-DRB1,HLA-B,BDH1,GNG13
GO:CC	COPII-coated ER to Golgi transport vesicle	GO:0030134	false	0.01637933161284606	1.785703824356753	89	54	2	62700	HLA-DRB1,HLA-B
GO:CC	non-membrane-bounded organelle	GO:0043228	false	0.018071143769018565	1.7430143589579798	6569	54	13	62700	TNNT3,BANF1,FOXH1,CNOT3,DDX52,HLA-DRB1,GATA4,CEP170,ARL2BP,RRN3,TFDP3,CTAG2,SOX3
GO:CC	endocytic vesicle	GO:0030139	false	0.018071143769018565	1.7430143589579798	342	54	3	62700	HLA-DRB1,HLA-B,APOA1
GO:CC	intracellular non-membrane-bounded organelle	GO:0043232	false	0.018071143769018565	1.7430143589579798	6568	54	13	62700	TNNT3,BANF1,FOXH1,CNOT3,DDX52,HLA-DRB1,GATA4,CEP170,ARL2BP,RRN3,TFDP3,CTAG2,SOX3
GO:CC	trans-Golgi network membrane	GO:0032588	false	0.01962270313828703	1.707241166314965	103	54	2	62700	HLA-DRB1,VPS53
GO:CC	transport vesicle	GO:0030133	false	0.02777437422692259	1.5563557171883904	427	54	3	62700	HLA-DRB1,HLA-B,SYNRG
GO:CC	clathrin-coated vesicle membrane	GO:0030665	false	0.02777437422692259	1.5563557171883904	133	54	2	62700	HLA-DRB1,SYNRG
GO:CC	blood microparticle	GO:0072562	false	0.028063389277674534	1.5518598794337064	136	54	2	62700	APOA1,PRSS1
GO:CC	chromatin	GO:0000785	false	0.028231221265281145	1.5492703341343337	1366	54	5	62700	BANF1,FOXH1,GATA4,TFDP3,SOX3
GO:CC	vesicle	GO:0031982	false	0.028243886898424123	1.5490755362895883	3976	54	9	62700	LY6K,S100A7,HLA-DRB1,HLA-B,APOA1,SCG5,SST,VPS53,SYNRG
GO:CC	protein-DNA complex	GO:0032993	false	0.03135976264536665	1.5036272330474723	1435	54	5	62700	BANF1,FOXH1,GATA4,TFDP3,SOX3
GO:CC	endoplasmic reticulum	GO:0005783	false	0.03171137130190344	1.4987849772736752	2041	54	6	62700	S100A7,DPM3,HLA-DRB1,HLA-B,APOA1,TRPM1
GO:CC	organelle subcompartment	GO:0031984	false	0.0352343040500162	1.4530343022913796	1505	54	5	62700	DPM3,HLA-DRB1,HLA-B,VPS53,TRPM1
GO:CC	nucleoplasm	GO:0005654	false	0.0352343040500162	1.4530343022913796	4221	54	9	62700	BANF1,DDX52,GATA4,ARL2BP,CBR3,RBFOX2,RRN3,CTAG2,SOX3
GO:CC	intracellular organelle lumen	GO:0070013	false	0.0352343040500162	1.4530343022913796	6656	54	12	62700	BANF1,S100A7,DDX52,APOA1,GATA4,ARL2BP,CBR3,RBFOX2,RRN3,CTAG2,SOX3,BDH1
GO:CC	membrane-enclosed lumen	GO:0031974	false	0.0352343040500162	1.4530343022913796	6656	54	12	62700	BANF1,S100A7,DDX52,APOA1,GATA4,ARL2BP,CBR3,RBFOX2,RRN3,CTAG2,SOX3,BDH1
GO:CC	organelle lumen	GO:0043233	false	0.0352343040500162	1.4530343022913796	6656	54	12	62700	BANF1,S100A7,DDX52,APOA1,GATA4,ARL2BP,CBR3,RBFOX2,RRN3,CTAG2,SOX3,BDH1
GO:CC	transcription regulator complex	GO:0005667	false	0.03600158635009855	1.4436783623461744	520	54	3	62700	FOXH1,GATA4,TFDP3
GO:CC	endosome membrane	GO:0010008	false	0.040741293425864945	1.389965187441914	551	54	3	62700	HLA-DRB1,HLA-B,VPS53
GO:CC	endosome	GO:0005768	false	0.04091477450308445	1.3881198380436945	1047	54	4	62700	HLA-DRB1,HLA-B,APOA1,VPS53
GO:CC	endocytic vesicle membrane	GO:0030666	false	0.04091477450308445	1.3881198380436945	194	54	2	62700	HLA-DRB1,HLA-B
GO:CC	Golgi apparatus	GO:0005794	false	0.04091477450308445	1.3881198380436945	1613	54	5	62700	HLA-DRB1,HLA-B,ZFPL1,VPS53,SYNRG
GO:CC	recycling endosome	GO:0055037	false	0.04185659513120389	1.3782361027023482	201	54	2	62700	HLA-B,VPS53
GO:CC	organelle membrane	GO:0031090	false	0.04366233788725924	1.359893013831811	3734	54	8	62700	DPM3,HLA-DRB1,HLA-B,OPN1MW,VPS53,SYNRG,BDH1,TRPM1
GO:CC	clathrin-coated vesicle	GO:0030136	false	0.04411454345770217	1.355418210936324	213	54	2	62700	HLA-DRB1,SYNRG
KEGG	KEGG root term	KEGG:00000	false	0.00934173742991814	2.0295723436785313	8161	54	17	62700	GRPR,S100A7,CNOT3,CLDN2,MAP4K1,DPM3,HLA-DRB1,HLA-B,APOA1,GATA4,PRSS1,SST,CBR3,FGF21,MT1A,BDH1,GNG13
KEGG	Cell adhesion molecules	KEGG:04514	false	0.00934173742991814	2.0295723436785313	153	54	3	62700	CLDN2,HLA-DRB1,HLA-B
KEGG	Viral myocarditis	KEGG:05416	false	0.0130584814733681	1.8841073227608047	56	54	2	62700	HLA-DRB1,HLA-B
KEGG	Antigen processing and presentation	KEGG:04612	false	0.017282090360153834	1.7624037284674117	69	54	2	62700	HLA-DRB1,HLA-B
KEGG	Neuroactive ligand-receptor interaction	KEGG:04080	false	0.03663935186189032	1.43605221746309	366	54	3	62700	GRPR,PRSS1,SST
REAC	Post-translational modification: synthesis of GPI-anchored proteins	REAC:R-HSA-163125	false	0.008829235554275243	2.0540768965279583	91	54	3	62700	LY6K,DPM3,PRSS21
REAC	Transport of small molecules	REAC:R-HSA-382551	false	0.016356095889159077	1.7863203520177633	718	54	5	62700	APOA1,ARL2BP,FGF21,TRPM1,GNG13
REAC	Signal Transduction	REAC:R-HSA-162582	false	0.016356095889159077	1.7863203520177633	2546	54	9	62700	CRABP1,GRPR,FOXH1,OPN1MW,SST,RBFOX2,SOX3,MDK,GNG13
REAC	GPCR ligand binding	REAC:R-HSA-500792	false	0.0243733819561429	1.6130842056127266	460	54	4	62700	GRPR,OPN1MW,SST,GNG13
REAC	Antimicrobial peptides	REAC:R-HSA-6803157	false	0.032367223666239044	1.489894551080681	96	54	2	62700	S100A7,PI3
REAC	Class A/1 (Rhodopsin-like receptors)	REAC:R-HSA-373076	false	0.032367223666239044	1.489894551080681	328	54	3	62700	GRPR,OPN1MW,SST
REAC	G alpha (i) signalling events	REAC:R-HSA-418594	false	0.032367223666239044	1.489894551080681	313	54	3	62700	OPN1MW,SST,GNG13
REAC	Visual phototransduction	REAC:R-HSA-2187338	false	0.032367223666239044	1.489894551080681	97	54	2	62700	APOA1,OPN1MW
REAC	GPCR downstream signalling	REAC:R-HSA-388396	false	0.032367223666239044	1.489894551080681	624	54	4	62700	GRPR,OPN1MW,SST,GNG13
REAC	Signaling by GPCR	REAC:R-HSA-372790	false	0.032367223666239044	1.489894551080681	697	54	4	62700	GRPR,OPN1MW,SST,GNG13
REAC	Plasma lipoprotein assembly, remodeling, and clearance	REAC:R-HSA-174824	false	0.032367223666239044	1.489894551080681	71	54	2	62700	APOA1,FGF21
REAC	Peptide hormone metabolism	REAC:R-HSA-2980736	false	0.032367223666239044	1.489894551080681	88	54	2	62700	GATA4,GNG13
REAC	Interferon gamma signaling	REAC:R-HSA-877300	false	0.032367223666239044	1.489894551080681	87	54	2	62700	HLA-DRB1,HLA-B
REAC	Disease	REAC:R-HSA-1643685	false	0.036397742478156504	1.4389255520565398	1768	54	6	62700	BANF1,DPM3,HLA-B,APOA1,OPN1MW,GNG13
REAC	Metabolism of proteins	REAC:R-HSA-392499	false	0.045315929956045685	1.3437491031556472	1946	54	6	62700	LY6K,DPM3,APOA1,GATA4,PRSS21,GNG13
WP	WIKIPATHWAYS	WP:000000	false	6.899988663013418e-11	10.161151622827202	8625	54	30	62700	MT1JP,TNNT3,CRABP1,BANF1,GRPR,FOXH1,S100A7,CLDN2,MAP4K1,DPM3,DDX52,HLA-DRB1,HLA-B,APOA1,GATA4,CEP170,ARL2BP,OPN1MW,SST,CBR3,RBFOX2,FGF21,MT1A,TFDP3,SYNRG,BDH1,CYTL1,TRPM1,MDK,GNG13
WP	Copper homeostasis	WP:WP3286	false	0.025589315777401114	1.5919413263860385	52	54	2	62700	MT1JP,MT1A
TF	Factor: LRH-1; motif: TCAAGGTCRYGACCTTGR; match class: 1	TF:M11828_1	false	3.0716229248376095e-13	12.512632099745227	7966	54	32	62700	LY6K,TNNT3,TCF19,BANF1,FOXH1,S100A7,TMPRSS11E,CLDN2,MAP4K1,HLA-DRB1,HLA-B,APOA1,SCG5,GATA4,CEP170,PRSS21,ARL2BP,OPN1MW,SSX4,ZFPL1,VPS53,RAI2,MT1A,RRN3,FTHL17,CTAG2,SCAND1,CRYGB,BDH1,CYTL1,MDK,GNG13
TF	Factor: Prep-1; motif: GRBTGANAGATN	TF:M07464	false	4.4465909725897115e-11	10.351972818047619	4411	54	23	62700	LY6K,BANF1,GRPR,S100A7,NDP,TMPRSS11E,MAP4K1,DDX52,HLA-DRB1,APOA1,PRSS1,ARL2BP,VPS53,PI3,CBR3,RAI2,RBFOX2,TFDP3,FTHL17,SYNRG,SOX3,CYTL1,GNG13
TF	Factor: SRY; motif: AACAATNNNCATTGTT	TF:M04556	false	3.6660626487513693e-10	9.435800117722264	7926	54	28	62700	TNNT3,GRPR,TMPRSS11E,CLDN2,DDX52,HLA-DRB1,HLA-B,APOA1,SCG5,PRSS1,CEP170,PRSS21,ARL2BP,OPN1MW,SSX4,ZFPL1,SST,PI3,RAI2,RBFOX2,FGF21,TFDP3,FTHL17,SCAND1,SYNRG,BDH1,CYTL1,TRPM1
TF	Factor: LRH-1; motif: TCAAGGTCRTGACCTTGA	TF:M11831	false	6.571751874867674e-10	9.18231884228659	3631	54	20	62700	LY6K,TNNT3,BANF1,S100A7,CLDN2,MAP4K1,HLA-DRB1,HLA-B,APOA1,CEP170,PRSS21,SSX4,ZFPL1,VPS53,PI3,MT1A,SCAND1,CRYGB,CYTL1,MDK
TF	Factor: c-Ets-1; motif: RCAGGAAGTGNNTNS	TF:M00339	false	7.291697314471255e-10	9.137171367634073	6888	54	26	62700	TNNT3,CRABP1,TCF19,BANF1,GRPR,FOXH1,NDP,CLDN2,DPM3,HLA-DRB1,APOA1,GATA4,CEP170,PRSS21,ARL2BP,SSX4,ZFPL1,PI3,CBR3,RAI2,TFDP3,FTHL17,CTAG2,CRYGB,CYTL1,MDK
TF	Factor: MTF-1; motif: NTTTTGCACACGGCNNN	TF:M12280	false	9.670223551811284e-10	9.014563485979476	6983	54	26	62700	LY6K,TNNT3,CRABP1,TCF19,MAB21L2,GRPR,MAP4K1,DDX52,APOA1,GATA4,PRSS21,OPN1MW,SSX4,ZFPL1,SST,PI3,RBFOX2,FGF21,MT1A,RRN3,CTAG2,SYNRG,SOX3,CRYGB,BDH1,CYTL1
TF	Factor: FOXO1A:ETV7; motif: NWMAACAGGAMNNNCTTCCNN; match class: 1	TF:M08304_1	false	1.2698176685337841e-9	8.896258634346767	7718	54	27	62700	TNNT3,TCF19,BANF1,S100A7,CNOT3,NDP,MAP4K1,DPM3,HLA-DRB1,HLA-B,APOA1,PRSS1,CEP170,PRSS21,SSX4,ZFPL1,VPS53,PI3,CBR3,RAI2,RBFOX2,FGF21,CTAG2,SCAND1,BDH1,CYTL1,MDK
TF	Factor: NR1B2; motif: NTGACCY	TF:M02111	false	1.3011165599428097e-9	8.885683795619459	9802	54	30	62700	LY6K,TNNT3,CRABP1,TCF19,FOXH1,S100A7,CNOT3,APOA1,SCG5,GATA4,PRSS1,PRSS21,ARL2BP,OPN1MW,ZFPL1,SST,PI3,CBR3,RAI2,FGF21,MT1A,RRN3,FTHL17,CTAG2,SCAND1,SYNRG,SOX3,BDH1,CYTL1,GNG13
TF	Factor: CP2; motif: AACCGGTTNNAACCGGTT	TF:M11485	false	1.3824293599424644e-9	8.85935705125002	7125	54	26	62700	LY6K,TNNT3,CRABP1,MAB21L2,BANF1,GRPR,FOXH1,TMPRSS11E,MAP4K1,DPM3,HLA-DRB1,APOA1,GATA4,PRSS1,VPS53,PI3,RAI2,FGF21,RRN3,FTHL17,CTAG2,SCAND1,SYNRG,CRYGB,BDH1,MDK
TF	Factor: HLTF; motif: AGSCARAAAGYRGSTGS	TF:M04613	false	3.6380192001894926e-9	8.439135013212518	8145	54	27	62700	LY6K,TNNT3,CRABP1,TCF19,GRPR,FOXH1,NDP,TMPRSS11E,CLDN2,MAP4K1,DPM3,APOA1,SCG5,GATA4,PRSS1,OPN1MW,SSX4,ZFPL1,SST,VPS53,RAI2,TFDP3,SYNRG,SOX3,CRYGB,BDH1,TRPM1
TF	Factor: Elk-1; motif: GGAAGN; match class: 1	TF:M03819_1	false	4.575245115525052e-9	8.339585633954178	7572	54	26	62700	LY6K,TNNT3,CRABP1,BANF1,GRPR,FOXH1,S100A7,CNOT3,NDP,CLDN2,MAP4K1,DPM3,DDX52,HLA-DRB1,GATA4,PRSS1,ARL2BP,ZFPL1,VPS53,PI3,TFDP3,FTHL17,CTAG2,SYNRG,CRYGB,CYTL1
TF	Factor: CP2; motif: AACCGGTTNNAACCGGTT; match class: 1	TF:M11485_1	false	4.733221398361913e-9	8.324843180755316	6332	54	24	62700	LY6K,TNNT3,CRABP1,MAB21L2,BANF1,GRPR,TMPRSS11E,MAP4K1,DPM3,APOA1,GATA4,PRSS1,VPS53,PI3,RAI2,FGF21,RRN3,FTHL17,CTAG2,SCAND1,SYNRG,CRYGB,BDH1,MDK
TF	Factor: ESX1L; motif: NYAATTAN	TF:M10965	false	5.177611353082542e-9	8.285870552114035	3207	54	18	62700	CNOT3,CLDN2,DDX52,HLA-DRB1,HLA-B,SCG5,PRSS1,ARL2BP,OPN1MW,SSX4,SST,PI3,RBFOX2,TFDP3,SCAND1,SOX3,CRYGB,BDH1
TF	Factor: E2F-3; motif: NTTTTGGCGCCAAAAN	TF:M11527	false	6.190323978617362e-9	8.208286621021271	7040	54	25	62700	LY6K,TNNT3,CRABP1,MAB21L2,FOXH1,CNOT3,DPM3,DDX52,HLA-DRB1,SCG5,PRSS1,CEP170,PRSS21,OPN1MW,SSX4,SST,RAI2,FGF21,RRN3,FTHL17,SCAND1,SOX3,CRYGB,MDK,GNG13
TF	Factor: MAZ; motif: GGGGGAGGGGGNGRGRRRGNRG	TF:M09984	false	6.30653652624292e-9	8.200209084575304	9784	54	29	62700	TNNT3,TCF19,MAB21L2,BANF1,FOXH1,S100A7,CNOT3,DPM3,APOA1,SCG5,GATA4,CEP170,PRSS21,SSX4,VPS53,CBR3,RAI2,RBFOX2,FGF21,MT1A,RRN3,FTHL17,CTAG2,SYNRG,SOX3,BDH1,CYTL1,MDK,GNG13
TF	Factor: NR1B1:RXR-ALPHA; motif: RRGGTCANNNNNRGGTCA	TF:M08964	false	7.220589340767432e-9	8.141427354092713	7109	54	25	62700	LY6K,TNNT3,FOXH1,S100A7,MAP4K1,DDX52,APOA1,SCG5,PRSS1,PRSS21,ARL2BP,ZFPL1,SST,PI3,CBR3,FGF21,RRN3,TFDP3,FTHL17,CTAG2,BDH1,CYTL1,TRPM1,MDK,GNG13
TF	Factor: GLI; motif: NTGGGTGGTN	TF:M07292	false	7.220589340767432e-9	8.141427354092713	5885	54	23	62700	LY6K,TNNT3,CRABP1,GRPR,FOXH1,S100A7,CNOT3,NDP,MAP4K1,DPM3,HLA-DRB1,GATA4,CEP170,PRSS21,OPN1MW,SSX4,ZFPL1,VPS53,PI3,RAI2,FTHL17,CTAG2,GNG13
TF	Factor: CSX; motif: NCCACTTRAN	TF:M10640	false	7.459490752996655e-9	8.127290820075928	6504	54	24	62700	LY6K,TNNT3,CRABP1,TCF19,MAB21L2,BANF1,GRPR,S100A7,CNOT3,NDP,DPM3,HLA-DRB1,ARL2BP,OPN1MW,ZFPL1,SST,CBR3,RRN3,TFDP3,FTHL17,BDH1,TRPM1,MDK,GNG13
TF	Factor: Lhx8; motif: TGATTG	TF:M07476	false	8.072113018708436e-9	8.093012766114827	9195	54	28	62700	LY6K,TNNT3,BANF1,GRPR,S100A7,CNOT3,NDP,CLDN2,HLA-DRB1,HLA-B,GATA4,CEP170,ARL2BP,SSX4,ZFPL1,SST,VPS53,PI3,RAI2,RBFOX2,FGF21,RRN3,TFDP3,SCAND1,SOX3,CRYGB,BDH1,TRPM1
TF	Factor: DATF1; motif: SNGGRRGCWGNGGG	TF:M09724	false	9.690387695071663e-9	8.013658847256554	8573	54	27	62700	TNNT3,MAB21L2,GRPR,FOXH1,CNOT3,MAP4K1,APOA1,SCG5,PRSS21,ARL2BP,OPN1MW,ZFPL1,SST,VPS53,PI3,RAI2,RBFOX2,FGF21,RRN3,CTAG2,SCAND1,SYNRG,SOX3,CRYGB,TRPM1,MDK,GNG13
TF	Factor: Pax-8; motif: NCNNTNNTGCRTGANNNN	TF:M00328	false	1.4950922221339597e-8	7.825332017822088	9467	54	28	62700	LY6K,TCF19,MAB21L2,BANF1,CNOT3,NDP,TMPRSS11E,CLDN2,MAP4K1,DDX52,HLA-DRB1,HLA-B,APOA1,PRSS1,CEP170,PRSS21,ARL2BP,SSX4,ZFPL1,VPS53,RAI2,FGF21,RRN3,CTAG2,SYNRG,CRYGB,CYTL1,TRPM1
TF	Factor: GBX2; motif: NNYAATTANN	TF:M04324	false	1.5341529117152334e-8	7.814131351335866	3475	54	18	62700	FOXH1,CNOT3,CLDN2,DPM3,DDX52,HLA-DRB1,HLA-B,ARL2BP,OPN1MW,SSX4,PI3,RBFOX2,RRN3,TFDP3,SCAND1,SOX3,CRYGB,BDH1
TF	Factor: E2F-3; motif: NTTTTGGCGCCAAAAN; match class: 1	TF:M11527_1	false	1.671818307305736e-8	7.776810923321776	6804	54	24	62700	LY6K,TNNT3,CRABP1,MAB21L2,FOXH1,CNOT3,DPM3,DDX52,HLA-DRB1,SCG5,PRSS1,CEP170,PRSS21,OPN1MW,SSX4,RAI2,FGF21,RRN3,FTHL17,SCAND1,SOX3,CRYGB,MDK,GNG13
TF	Factor: MAZ; motif: GGGGAGGG	TF:M00649	false	1.766594426522235e-8	7.75286314406466	9550	54	28	62700	LY6K,TNNT3,TCF19,MAB21L2,BANF1,FOXH1,S100A7,CNOT3,DPM3,HLA-B,APOA1,SCG5,GATA4,CEP170,SSX4,VPS53,CBR3,RAI2,RBFOX2,FGF21,MT1A,RRN3,FTHL17,CTAG2,SOX3,CYTL1,MDK,GNG13
TF	Factor: CKROX; motif: SCCCTCCCC	TF:M01175	false	1.766594426522235e-8	7.75286314406466	7468	54	25	62700	LY6K,TNNT3,MAB21L2,BANF1,FOXH1,S100A7,CNOT3,DPM3,HLA-B,APOA1,SCG5,GATA4,CEP170,SSX4,CBR3,RAI2,RBFOX2,FGF21,MT1A,RRN3,FTHL17,CTAG2,SOX3,MDK,GNG13
TF	Factor: PEA3; motif: ACWTCCK	TF:M00655	false	1.9816274303073343e-8	7.702977994740416	9609	54	28	62700	TNNT3,CRABP1,BANF1,GRPR,S100A7,NDP,DPM3,HLA-DRB1,HLA-B,APOA1,SCG5,CEP170,PRSS21,ARL2BP,ZFPL1,PI3,CBR3,RAI2,MT1A,RRN3,TFDP3,FTHL17,CTAG2,SCAND1,SYNRG,CRYGB,CYTL1,TRPM1
TF	Factor: POU2F1:ER81; motif: ACCGGATATGCAN	TF:M08401	false	2.349585274566202e-8	7.629008788307984	7595	54	25	62700	TNNT3,TCF19,GRPR,FOXH1,S100A7,CNOT3,NDP,TMPRSS11E,DDX52,HLA-DRB1,HLA-B,SCG5,PRSS1,OPN1MW,SSX4,ZFPL1,VPS53,RAI2,RBFOX2,RRN3,TFDP3,FTHL17,CTAG2,SYNRG,MDK
TF	Factor: Msx-1; motif: CNGTAWNTG	TF:M00394	false	2.53479715448312e-8	7.596056789077559	9002	54	27	62700	TCF19,MAB21L2,BANF1,GRPR,NDP,DPM3,DDX52,HLA-DRB1,CEP170,ARL2BP,SSX4,ZFPL1,SST,CBR3,RAI2,RBFOX2,MT1A,RRN3,TFDP3,CTAG2,SCAND1,SYNRG,SOX3,CRYGB,BDH1,CYTL1,TRPM1
TF	Factor: REST; motif: AAGGTGCT	TF:M04926	false	3.22787237067741e-8	7.491083645513267	6440	54	23	62700	LY6K,TNNT3,TCF19,MAB21L2,FOXH1,NDP,TMPRSS11E,MAP4K1,HLA-DRB1,APOA1,GATA4,CEP170,PRSS21,OPN1MW,FGF21,MT1A,RRN3,TFDP3,CTAG2,SOX3,BDH1,TRPM1,MDK
TF	Factor: LIM-1; motif: NYAATTAN	TF:M11000	false	3.4140084582346646e-8	7.466735407251721	5864	54	22	62700	FOXH1,CNOT3,CLDN2,DPM3,DDX52,HLA-DRB1,HLA-B,SCG5,PRSS1,ARL2BP,OPN1MW,SSX4,SST,PI3,RBFOX2,RRN3,TFDP3,SCAND1,SOX3,CRYGB,BDH1,TRPM1
TF	Factor: VSX1; motif: NGCYAATTRNN	TF:M04450	false	3.454460553301765e-8	7.461619762187262	7111	54	24	62700	TNNT3,MAB21L2,BANF1,FOXH1,CNOT3,CLDN2,DPM3,DDX52,HLA-DRB1,HLA-B,PRSS1,ARL2BP,OPN1MW,SSX4,SST,PI3,RAI2,RBFOX2,RRN3,TFDP3,SOX3,CRYGB,BDH1,TRPM1
TF	Factor: CSX; motif: NNCACTTGNRN	TF:M02108	false	3.541950275085985e-8	7.450757540098896	7122	54	24	62700	LY6K,TNNT3,TCF19,MAB21L2,BANF1,FOXH1,CNOT3,TMPRSS11E,DPM3,DDX52,HLA-DRB1,APOA1,SCG5,CEP170,PRSS21,OPN1MW,CBR3,RRN3,FTHL17,SYNRG,CRYGB,CYTL1,MDK,GNG13
TF	Factor: ipf1; motif: TGATTGATK; match class: 1	TF:M10031_1	false	4.1735823764051714e-8	7.379491010157194	3273	54	17	62700	TNNT3,GRPR,CNOT3,CLDN2,DDX52,HLA-DRB1,ARL2BP,ZFPL1,SST,RAI2,RBFOX2,FGF21,MT1A,RRN3,FTHL17,SYNRG,CYTL1
TF	Factor: HSF1; motif: TCYAGAANNTTC	TF:M07259	false	4.1735823764051714e-8	7.379491010157194	4792	54	20	62700	CRABP1,BANF1,FOXH1,TMPRSS11E,CLDN2,HLA-B,SCG5,PRSS1,CEP170,PRSS21,ARL2BP,OPN1MW,ZFPL1,SST,PI3,MT1A,CTAG2,BDH1,CYTL1,TRPM1
TF	Factor: LKLF; motif: GGGGTGGKSN	TF:M07261	false	4.1760542826453275e-8	7.379233864771094	10000	54	28	62700	TNNT3,TCF19,MAB21L2,FOXH1,S100A7,CNOT3,MAP4K1,HLA-DRB1,GATA4,CEP170,ARL2BP,SSX4,ZFPL1,PI3,CBR3,RAI2,RBFOX2,FGF21,MT1A,RRN3,FTHL17,CTAG2,SYNRG,BDH1,CYTL1,TRPM1,MDK,GNG13
TF	Factor: TEF-3:Elf-1; motif: RGAATGCGGAAGTN	TF:M08415	false	6.64082955988253e-8	7.177777665997024	9470	54	27	62700	TNNT3,CRABP1,BANF1,FOXH1,S100A7,CNOT3,CLDN2,MAP4K1,DDX52,HLA-DRB1,APOA1,SCG5,PRSS1,CEP170,PRSS21,SSX4,ZFPL1,SST,PI3,FTHL17,CTAG2,SCAND1,SYNRG,CRYGB,CYTL1,TRPM1,MDK
TF	Factor: HMGIY; motif: NGWWATTN	TF:M01653	false	7.08412974331088e-8	7.149713493460507	6132	54	22	62700	TNNT3,CRABP1,MAB21L2,S100A7,NDP,DPM3,HLA-B,GATA4,PRSS1,PRSS21,OPN1MW,ZFPL1,VPS53,PI3,CBR3,RBFOX2,FGF21,MT1A,TFDP3,FTHL17,SCAND1,TRPM1
TF	Factor: IRF-4; motif: RGGAASWGR	TF:M04818	false	7.223015912096671e-8	7.14128142840038	9513	54	27	62700	CRABP1,TCF19,MAB21L2,BANF1,FOXH1,S100A7,CNOT3,CLDN2,MAP4K1,APOA1,SCG5,GATA4,CEP170,SSX4,ZFPL1,VPS53,CBR3,RAI2,RBFOX2,MT1A,TFDP3,FTHL17,CTAG2,SYNRG,CRYGB,CYTL1,TRPM1
TF	Factor: Nfe2l1; motif: TGYNNAGTCATT	TF:M07390	false	7.877377958397116e-8	7.103618316482146	6799	54	23	62700	LY6K,TNNT3,GRPR,CNOT3,NDP,TMPRSS11E,DPM3,DDX52,HLA-B,ARL2BP,OPN1MW,SSX4,VPS53,PI3,MT1A,RRN3,SYNRG,CRYGB,BDH1,CYTL1,TRPM1,MDK,GNG13
TF	Factor: SRY; motif: AACAATNNNCATTGTT; match class: 1	TF:M04556_1	false	7.988968156610712e-8	7.09750930990108	6181	54	22	62700	TNNT3,CLDN2,DDX52,HLA-DRB1,APOA1,SCG5,CEP170,PRSS21,ARL2BP,SSX4,ZFPL1,SST,PI3,RAI2,RBFOX2,FGF21,TFDP3,FTHL17,SCAND1,SYNRG,BDH1,CYTL1
TF	Factor: DEC1; motif: NGCACGTGAS	TF:M09876	false	8.139621452471573e-8	7.0893957922761	8849	54	26	62700	LY6K,TNNT3,CRABP1,FOXH1,S100A7,CNOT3,MAP4K1,DPM3,DDX52,GATA4,PRSS1,CEP170,PRSS21,ARL2BP,ZFPL1,PI3,FGF21,MT1A,RRN3,TFDP3,CTAG2,SCAND1,SYNRG,SOX3,BDH1,TRPM1
TF	Factor: KLF; motif: GGGNGGGG	TF:M07461	false	1.0368029236659471e-7	6.984303786810869	8970	54	26	62700	TNNT3,FOXH1,S100A7,CNOT3,HLA-DRB1,APOA1,CEP170,PRSS21,ARL2BP,OPN1MW,SSX4,ZFPL1,PI3,CBR3,RAI2,RBFOX2,FGF21,MT1A,RRN3,FTHL17,CTAG2,SYNRG,CYTL1,TRPM1,MDK,GNG13
TF	Factor: E2F2; motif: NNTTTTGGCGCCAAAAWN	TF:M03959	false	1.0590114258623161e-7	6.975099354186957	8276	54	25	62700	TNNT3,GRPR,S100A7,CNOT3,DPM3,DDX52,HLA-DRB1,GATA4,PRSS1,PRSS21,SSX4,ZFPL1,SST,VPS53,PI3,CBR3,RBFOX2,FGF21,RRN3,TFDP3,FTHL17,SOX3,CRYGB,CYTL1,MDK
TF	Factor: CTCF; motif: CANNWRRTGGCAG	TF:M04745	false	1.1697595975598737e-7	6.931903382852864	8324	54	25	62700	LY6K,TNNT3,BANF1,GRPR,S100A7,TMPRSS11E,HLA-B,APOA1,GATA4,PRSS1,CEP170,ARL2BP,OPN1MW,SSX4,VPS53,RAI2,FGF21,MT1A,TFDP3,FTHL17,SYNRG,CRYGB,BDH1,CYTL1,TRPM1
TF	Factor: FLI-1; motif: CMGGAWGTSAN	TF:M01208	false	1.178050522969141e-7	6.9288360835928975	6344	54	22	62700	TNNT3,CRABP1,BANF1,CLDN2,MAP4K1,DPM3,SCG5,GATA4,CEP170,PRSS21,ARL2BP,ZFPL1,VPS53,CBR3,RRN3,TFDP3,FTHL17,CTAG2,SCAND1,SYNRG,CRYGB,CYTL1
TF	Factor: Pax-3; motif: NNNNNNCGTCACGSTYNNNNN; match class: 1	TF:M00327_1	false	1.1835875255509986e-7	6.926799620744351	6986	54	23	62700	LY6K,TNNT3,CRABP1,MAB21L2,BANF1,GRPR,S100A7,CNOT3,NDP,DPM3,HLA-B,GATA4,CEP170,SSX4,VPS53,MT1A,FTHL17,CTAG2,SCAND1,SYNRG,CRYGB,MDK,GNG13
TF	Factor: znf136; motif: CAAGAATWCTATAYCCAG	TF:M10535	false	1.250327003699275e-7	6.902976389128339	8361	54	25	62700	TNNT3,TCF19,GRPR,FOXH1,S100A7,NDP,TMPRSS11E,MAP4K1,DDX52,HLA-DRB1,HLA-B,APOA1,SCG5,PRSS1,CEP170,SST,CBR3,RAI2,RBFOX2,RRN3,TFDP3,SCAND1,SYNRG,CRYGB,TRPM1
TF	Factor: ipf1; motif: TGATTGATK	TF:M10031	false	1.271403252694884e-7	6.895716681826725	9083	54	26	62700	TNNT3,GRPR,FOXH1,CNOT3,NDP,CLDN2,DDX52,HLA-DRB1,HLA-B,ARL2BP,OPN1MW,ZFPL1,SST,VPS53,RAI2,RBFOX2,FGF21,MT1A,RRN3,TFDP3,FTHL17,SCAND1,SYNRG,SOX3,CYTL1,TRPM1
TF	Factor: Cdx-1; motif: TTTATK; match class: 1	TF:M02086_1	false	1.3506429406056784e-7	6.8694594469957835	9852	54	27	62700	LY6K,GRPR,S100A7,NDP,TMPRSS11E,DPM3,DDX52,HLA-DRB1,HLA-B,SCG5,ARL2BP,OPN1MW,SSX4,ZFPL1,SST,PI3,RAI2,RBFOX2,FGF21,MT1A,RRN3,TFDP3,FTHL17,SCAND1,SYNRG,CRYGB,BDH1
TF	Factor: JunB; motif: GATGACGTCAYC	TF:M11273	false	1.4769321700128788e-7	6.830639449756132	9155	54	26	62700	LY6K,CNOT3,NDP,TMPRSS11E,CLDN2,DPM3,DDX52,HLA-DRB1,HLA-B,APOA1,SCG5,PRSS1,CEP170,ARL2BP,OPN1MW,ZFPL1,SST,VPS53,PI3,CBR3,FGF21,MT1A,RRN3,TFDP3,SCAND1,GNG13
TF	Factor: DEC; motif: SCCCAMGTGAAGN	TF:M00997	false	1.5080707663859992e-7	6.821578278671916	9166	54	26	62700	TNNT3,TCF19,GRPR,FOXH1,S100A7,DPM3,DDX52,HLA-DRB1,APOA1,SCG5,PRSS1,CEP170,ARL2BP,OPN1MW,SSX4,FGF21,MT1A,TFDP3,SCAND1,SYNRG,SOX3,CRYGB,CYTL1,TRPM1,MDK,GNG13
TF	Factor: NKX25; motif: NNANCCACTTRAAWTT	TF:M01414	false	1.5087739255318377e-7	6.821375829972263	9910	54	27	62700	LY6K,TNNT3,CRABP1,TCF19,MAB21L2,BANF1,GRPR,FOXH1,S100A7,NDP,DPM3,HLA-DRB1,HLA-B,SCG5,PRSS21,ARL2BP,OPN1MW,ZFPL1,SST,CBR3,RRN3,TFDP3,FTHL17,BDH1,TRPM1,MDK,GNG13
TF	Factor: Oct3; motif: WTATGCGCATAW; match class: 1	TF:M11934_1	false	1.5144994395664439e-7	6.819730883039773	9172	54	26	62700	CRABP1,TCF19,BANF1,GRPR,TMPRSS11E,CLDN2,DDX52,HLA-B,SCG5,PRSS1,PRSS21,ARL2BP,ZFPL1,SST,VPS53,CBR3,RAI2,RBFOX2,MT1A,RRN3,TFDP3,FTHL17,CTAG2,SYNRG,BDH1,TRPM1
TF	Factor: E2F-1; motif: NKTSSCGC	TF:M00428	false	1.5284667755658708e-7	6.815743997137584	9178	54	26	62700	LY6K,TNNT3,CRABP1,TCF19,BANF1,CNOT3,CLDN2,MAP4K1,DPM3,DDX52,HLA-B,CEP170,PRSS21,OPN1MW,ZFPL1,SST,CBR3,RAI2,TFDP3,FTHL17,SCAND1,SYNRG,SOX3,CRYGB,MDK,GNG13
TF	Factor: GATAD2A; motif: CCTKTG; match class: 1	TF:M09726_1	false	1.538978741395082e-7	6.812767379231923	9183	54	26	62700	TNNT3,CRABP1,TCF19,GRPR,S100A7,CNOT3,CLDN2,MAP4K1,DPM3,HLA-DRB1,APOA1,GATA4,PRSS1,CEP170,SSX4,ZFPL1,PI3,CBR3,RBFOX2,TFDP3,CTAG2,BDH1,CYTL1,TRPM1,MDK,GNG13
TF	Factor: PHB; motif: NCCCAGCCCCY	TF:M12725	false	1.6358258556891446e-7	6.7862629316786105	9957	54	27	62700	TNNT3,TCF19,MAB21L2,BANF1,FOXH1,S100A7,CNOT3,NDP,MAP4K1,HLA-B,APOA1,SCG5,GATA4,PRSS21,ARL2BP,OPN1MW,ZFPL1,VPS53,RAI2,FGF21,RRN3,CTAG2,SYNRG,CRYGB,TRPM1,MDK,GNG13
TF	Factor: IRF-4; motif: AAGTTTC	TF:M04855	false	1.7654786252509553e-7	6.753137536096781	7833	54	24	62700	LY6K,TNNT3,BANF1,GRPR,CNOT3,NDP,MAP4K1,DDX52,APOA1,SCG5,PRSS1,OPN1MW,SSX4,VPS53,RAI2,RBFOX2,FGF21,MT1A,TFDP3,CTAG2,SOX3,CYTL1,MDK,GNG13
TF	Factor: SRY; motif: AACAATANCATTGTT	TF:M04555	false	1.7654786252509553e-7	6.753137536096781	7161	54	23	62700	MAB21L2,BANF1,S100A7,NDP,TMPRSS11E,CLDN2,MAP4K1,DDX52,HLA-B,SCG5,PRSS21,ARL2BP,SSX4,SST,VPS53,PI3,CBR3,RBFOX2,TFDP3,FTHL17,SCAND1,CYTL1,MDK
TF	Factor: TWIST; motif: CACCTGG	TF:M03582	false	1.768641482452507e-7	6.752360193078126	8532	54	25	62700	CRABP1,TCF19,MAB21L2,BANF1,FOXH1,S100A7,CNOT3,CLDN2,DPM3,HLA-B,APOA1,PRSS1,PRSS21,ARL2BP,SST,CBR3,FGF21,RRN3,FTHL17,CTAG2,SCAND1,SYNRG,TRPM1,MDK,GNG13
TF	Factor: ROX; motif: GNNNCASGTGGS	TF:M09764	false	1.7943365520243758e-7	6.746096095863381	5902	54	21	62700	LY6K,TNNT3,CRABP1,FOXH1,CNOT3,DDX52,GATA4,PRSS1,PRSS21,ARL2BP,OPN1MW,SST,PI3,MT1A,TFDP3,CTAG2,SCAND1,SYNRG,TRPM1,MDK,GNG13
TF	Factor: STAT3; motif: NNTTCCRGGAANNNNN	TF:M01595	false	1.827036656251927e-7	6.738252739211097	7852	54	24	62700	TNNT3,TCF19,BANF1,GRPR,FOXH1,CNOT3,TMPRSS11E,CLDN2,DPM3,DDX52,HLA-DRB1,HLA-B,APOA1,CEP170,RAI2,RBFOX2,FGF21,MT1A,TFDP3,SYNRG,SOX3,CRYGB,BDH1,TRPM1
TF	Factor: B-ATF; motif: NNAYGACACN	TF:M11301	false	1.9229985785446164e-7	6.716021036786199	7874	54	24	62700	LY6K,CRABP1,BANF1,S100A7,CNOT3,NDP,TMPRSS11E,CLDN2,MAP4K1,HLA-DRB1,HLA-B,GATA4,CEP170,PRSS21,ARL2BP,OPN1MW,SST,PI3,RAI2,RBFOX2,MT1A,RRN3,TFDP3,GNG13
TF	Factor: Erm; motif: NRCMGGAAGTN	TF:M11422	false	1.9261792992421723e-7	6.715303288838093	4762	54	19	62700	TNNT3,CRABP1,BANF1,CNOT3,CLDN2,DPM3,HLA-B,PRSS21,ZFPL1,VPS53,CBR3,RRN3,TFDP3,FTHL17,CTAG2,SCAND1,SYNRG,CRYGB,CYTL1
TF	Factor: YB-1; motif: NNNNCCAATNN	TF:M03862	false	1.9261792992421723e-7	6.715303288838093	9300	54	26	62700	LY6K,TCF19,MAB21L2,BANF1,GRPR,CNOT3,TMPRSS11E,CLDN2,DDX52,HLA-DRB1,HLA-B,PRSS1,CEP170,ARL2BP,SSX4,ZFPL1,PI3,RBFOX2,FGF21,MT1A,RRN3,TFDP3,SYNRG,SOX3,CRYGB,TRPM1
TF	Factor: T3R-beta; motif: NTGACCTNRNYNAGGTCAN	TF:M11820	false	1.9531710241866176e-7	6.709259727214662	5341	54	20	62700	TNNT3,CRABP1,FOXH1,S100A7,CLDN2,DPM3,APOA1,PRSS1,OPN1MW,SSX4,VPS53,MT1A,TFDP3,FTHL17,SCAND1,CRYGB,BDH1,CYTL1,TRPM1,GNG13
TF	Factor: NF-KAPPAB1; motif: NGGKRNTTYCCCN	TF:M08952	false	1.9918865493309352e-7	6.700735401054221	7897	54	24	62700	LY6K,BANF1,FOXH1,S100A7,CNOT3,CLDN2,GATA4,PRSS1,CEP170,PRSS21,OPN1MW,SSX4,PI3,CBR3,RAI2,MT1A,RRN3,FTHL17,SYNRG,CRYGB,CYTL1,TRPM1,MDK,GNG13
TF	Factor: CTCF; motif: NCCRSTAGGGGGCGC	TF:M08911	false	2.0260999013580466e-7	6.693339144593271	9332	54	26	62700	LY6K,TNNT3,CRABP1,TCF19,GRPR,FOXH1,CNOT3,DPM3,DDX52,HLA-B,CEP170,PRSS21,OPN1MW,SSX4,ZFPL1,VPS53,CBR3,RAI2,FGF21,FTHL17,CTAG2,SCAND1,SYNRG,SOX3,MDK,GNG13
TF	Factor: NFATc1; motif: TTTTCCATGGAAAN	TF:M04053	false	2.197799023789224e-7	6.658012023855191	8647	54	25	62700	LY6K,BANF1,GRPR,S100A7,NDP,TMPRSS11E,CLDN2,HLA-B,APOA1,SCG5,GATA4,CEP170,OPN1MW,ZFPL1,SST,PI3,CBR3,RAI2,FGF21,TFDP3,FTHL17,SYNRG,SOX3,CYTL1,TRPM1
TF	Factor: E2F-3; motif: NTTTTGGCGCCAAAAN	TF:M11526	false	2.2187442439368984e-7	6.653892756284632	7273	54	23	62700	LY6K,TNNT3,CRABP1,MAB21L2,S100A7,CNOT3,DPM3,DDX52,HLA-DRB1,SCG5,GATA4,PRSS1,CEP170,OPN1MW,SSX4,SST,FGF21,RRN3,FTHL17,SOX3,BDH1,MDK,GNG13
TF	Factor: AHR; motif: CACGCN	TF:M01855	false	2.3582202556205537e-7	6.627415634638133	8684	54	25	62700	LY6K,TCF19,MAB21L2,BANF1,CLDN2,MAP4K1,DDX52,HLA-B,APOA1,CEP170,PRSS21,ARL2BP,OPN1MW,SST,CBR3,RAI2,RBFOX2,FGF21,RRN3,TFDP3,CTAG2,SCAND1,SOX3,TRPM1,GNG13
TF	Factor: MAZ; motif: NKGGGAGGGGRGGR	TF:M02023	false	2.3582202556205537e-7	6.627415634638133	7300	54	23	62700	LY6K,TCF19,MAB21L2,FOXH1,S100A7,CNOT3,APOA1,GATA4,PRSS21,SSX4,VPS53,CBR3,RAI2,RBFOX2,FGF21,MT1A,FTHL17,CTAG2,SYNRG,SOX3,CYTL1,MDK,GNG13
TF	Factor: HES-5; motif: NCACACKY; match class: 1	TF:M11069_1	false	2.365454489385497e-7	6.626085403226864	4289	54	18	62700	TNNT3,CRABP1,BANF1,TMPRSS11E,HLA-DRB1,APOA1,SCG5,PRSS1,PRSS21,ARL2BP,OPN1MW,SSX4,SST,RAI2,MT1A,CRYGB,BDH1,CYTL1
TF	Factor: ERF:FOXO1A; motif: RTMAACAGGAARNS	TF:M08241	false	2.3714283817792267e-7	6.624989986705868	7986	54	24	62700	LY6K,TCF19,GRPR,S100A7,NDP,TMPRSS11E,CLDN2,HLA-DRB1,HLA-B,GATA4,CEP170,SSX4,PI3,RAI2,RBFOX2,RRN3,TFDP3,FTHL17,CTAG2,SCAND1,SOX3,CRYGB,BDH1,CYTL1
TF	Factor: NFATc1; motif: TTTCCWN	TF:M01718	false	2.383539810481906e-7	6.622777589980603	6026	54	21	62700	LY6K,CRABP1,MAB21L2,BANF1,GRPR,S100A7,CNOT3,CLDN2,PRSS1,CEP170,PRSS21,ZFPL1,PI3,RAI2,RBFOX2,MT1A,RRN3,TFDP3,SYNRG,SOX3,BDH1
TF	Factor: JunB; motif: GATGACGTCAYC; match class: 1	TF:M11273_1	false	2.5498799203880565e-7	6.593480270993796	6683	54	22	62700	LY6K,CNOT3,NDP,TMPRSS11E,CLDN2,DPM3,DDX52,HLA-DRB1,HLA-B,SCG5,CEP170,OPN1MW,ZFPL1,SST,VPS53,PI3,CBR3,MT1A,RRN3,TFDP3,SCAND1,GNG13
TF	Factor: JunD; motif: NRTGACGTCATS	TF:M11270	false	2.5833520078073814e-7	6.5878164127843	9464	54	26	62700	LY6K,S100A7,CNOT3,NDP,CLDN2,DPM3,DDX52,HLA-DRB1,HLA-B,SCG5,PRSS1,PRSS21,OPN1MW,ZFPL1,SST,VPS53,PI3,CBR3,FGF21,MT1A,RRN3,TFDP3,SCAND1,BDH1,TRPM1,GNG13
TF	Factor: NFATc1; motif: NTTTCCRTNNAYGGAAAN; match class: 1	TF:M11979_1	false	2.6556445674631477e-7	6.575830051562659	8747	54	25	62700	LY6K,CRABP1,MAB21L2,BANF1,NDP,CLDN2,MAP4K1,DPM3,DDX52,HLA-DRB1,HLA-B,APOA1,SCG5,PRSS1,CEP170,ARL2BP,VPS53,CBR3,FGF21,TFDP3,SCAND1,SOX3,CRYGB,CYTL1,TRPM1
TF	Factor: Tax/CREB; motif: RTGACGCATAYCCCC	TF:M00115	false	2.735625350078308e-7	6.5629433804660895	9497	54	26	62700	TNNT3,CRABP1,TCF19,FOXH1,S100A7,TMPRSS11E,CLDN2,HLA-B,APOA1,SCG5,GATA4,PRSS1,PRSS21,OPN1MW,VPS53,PI3,CBR3,RAI2,RBFOX2,FGF21,MT1A,RRN3,CRYGB,TRPM1,MDK,GNG13
TF	Factor: ZNF684; motif: MAAGGGGTGGACTGT; match class: 1	TF:M10550_1	false	2.735625350078308e-7	6.5629433804660895	9496	54	26	62700	TNNT3,CRABP1,TCF19,MAB21L2,BANF1,FOXH1,CNOT3,APOA1,SCG5,PRSS1,PRSS21,ARL2BP,SSX4,ZFPL1,PI3,RAI2,FGF21,MT1A,RRN3,FTHL17,CTAG2,SOX3,CYTL1,TRPM1,MDK,GNG13
TF	Factor: MAZ; motif: GGGMGGGGS	TF:M10432	false	2.901288740687611e-7	6.537409047396165	9527	54	26	62700	LY6K,TNNT3,MAB21L2,BANF1,FOXH1,CNOT3,MAP4K1,HLA-B,APOA1,SCG5,GATA4,CEP170,PRSS21,SSX4,CBR3,RAI2,RBFOX2,MT1A,FTHL17,CTAG2,SCAND1,SOX3,CYTL1,TRPM1,MDK,GNG13
TF	Factor: c-Jun; motif: NATGACGTCAYN	TF:M11266	false	2.932351681032939e-7	6.532783945363488	8800	54	25	62700	LY6K,CNOT3,NDP,CLDN2,DPM3,DDX52,HLA-DRB1,HLA-B,PRSS1,CEP170,ARL2BP,OPN1MW,ZFPL1,SST,VPS53,PI3,CBR3,FGF21,MT1A,RRN3,TFDP3,SCAND1,CRYGB,TRPM1,GNG13
TF	Factor: E2F-4; motif: TTTGGCGCCAAA	TF:M04519	false	3.047832786179812e-7	6.516008863458242	4936	54	19	62700	TNNT3,CRABP1,GRPR,S100A7,CNOT3,DPM3,DDX52,HLA-DRB1,SCG5,GATA4,PRSS1,OPN1MW,FGF21,RRN3,FTHL17,SCAND1,SOX3,BDH1,GNG13
TF	Factor: Pax-4; motif: DTTTTCCACCN; match class: 1	TF:M04624_1	false	3.390116245762872e-7	6.46978540975332	9610	54	26	62700	MAB21L2,BANF1,GRPR,FOXH1,CNOT3,CLDN2,MAP4K1,HLA-DRB1,HLA-B,APOA1,PRSS1,PRSS21,SSX4,ZFPL1,SST,PI3,RAI2,RBFOX2,TFDP3,FTHL17,CTAG2,SYNRG,SOX3,CRYGB,CYTL1,MDK
TF	Factor: NFATc1; motif: NTTTCCRTNNAYGGAAAN	TF:M11979	false	3.633408516186208e-7	6.4396857702211525	8910	54	25	62700	LY6K,CRABP1,MAB21L2,BANF1,NDP,CLDN2,MAP4K1,DPM3,DDX52,HLA-DRB1,HLA-B,APOA1,SCG5,PRSS1,CEP170,ARL2BP,VPS53,CBR3,FGF21,TFDP3,SCAND1,SOX3,CRYGB,CYTL1,TRPM1
TF	Factor: RARA; motif: AGGTCANNYAAAGGTCA	TF:M08019	false	3.933321344365362e-7	6.405240571163682	5616	54	20	62700	TNNT3,CRABP1,GRPR,S100A7,CLDN2,DDX52,APOA1,PRSS1,PRSS21,ARL2BP,OPN1MW,SSX4,ZFPL1,PI3,RRN3,TFDP3,FTHL17,CTAG2,CYTL1,MDK
TF	Factor: E2F-3; motif: NTTTTGGCGCCAAAAN; match class: 1	TF:M11526_1	false	4.055141442471007e-7	6.391993993089481	6889	54	22	62700	LY6K,TNNT3,CRABP1,MAB21L2,S100A7,CNOT3,DPM3,DDX52,HLA-DRB1,SCG5,GATA4,PRSS1,CEP170,OPN1MW,SSX4,SST,FGF21,RRN3,FTHL17,SOX3,MDK,GNG13
TF	Factor: Elk-1; motif: NACMGGAAGTN	TF:M11432	false	4.153064026404209e-7	6.3816313734652	6256	54	21	62700	TNNT3,CRABP1,BANF1,CNOT3,CLDN2,DPM3,HLA-B,CEP170,PRSS21,SSX4,ZFPL1,VPS53,CBR3,RRN3,TFDP3,FTHL17,CTAG2,SCAND1,SYNRG,CRYGB,CYTL1
TF	Factor: ATF3; motif: GRTGACKCA	TF:M12582	false	4.1795182859898646e-7	6.378873770328335	7572	54	23	62700	LY6K,TNNT3,CRABP1,FOXH1,S100A7,NDP,TMPRSS11E,CLDN2,MAP4K1,HLA-B,SCG5,GATA4,CEP170,OPN1MW,SST,VPS53,RAI2,RRN3,TFDP3,SCAND1,SYNRG,TRPM1,MDK
TF	Factor: Sox-3; motif: SNNACAATRK	TF:M11617	false	4.218637518589688e-7	6.374827789251757	3949	54	17	62700	MAB21L2,NDP,CLDN2,HLA-DRB1,HLA-B,APOA1,PRSS1,ARL2BP,OPN1MW,SSX4,SST,FGF21,TFDP3,FTHL17,CYTL1,TRPM1,MDK
TF	Factor: NKX2-2; motif: NNNCCACTCAANNN	TF:M12456	false	4.5180476546572946e-7	6.345049192617614	9770	54	26	62700	LY6K,CRABP1,MAB21L2,GRPR,S100A7,DPM3,APOA1,GATA4,PRSS21,SSX4,ZFPL1,SST,VPS53,PI3,CBR3,RBFOX2,FGF21,MT1A,RRN3,FTHL17,SCAND1,SOX3,BDH1,CYTL1,TRPM1,GNG13
TF	Factor: HSF1; motif: GAANNTTCTNGN	TF:M07459	false	4.6210389406736176e-7	6.335260371743486	3466	54	16	62700	CRABP1,BANF1,FOXH1,CLDN2,HLA-B,SCG5,CEP170,PRSS21,ARL2BP,OPN1MW,ZFPL1,PI3,MT1A,CTAG2,CYTL1,TRPM1
TF	Factor: DPF2; motif: NYCACYTCCYCNYYCY	TF:M09760	false	4.938695978549553e-7	6.306387707772891	8347	54	24	62700	LY6K,TNNT3,TCF19,MAB21L2,BANF1,FOXH1,CNOT3,CLDN2,MAP4K1,APOA1,SCG5,PRSS1,CEP170,PRSS21,ZFPL1,SST,VPS53,PI3,CBR3,RAI2,RBFOX2,MT1A,FTHL17,MDK
TF	Factor: NF1B; motif: CYTGGCNYNCWGCCAN	TF:M09762	false	5.144409404080169e-7	6.288664476542281	5723	54	20	62700	LY6K,TNNT3,GRPR,FOXH1,S100A7,NDP,MAP4K1,CEP170,PRSS21,PI3,CBR3,RAI2,FGF21,MT1A,CTAG2,SYNRG,CYTL1,TRPM1,MDK,GNG13
TF	Factor: Oct3; motif: WTATGCGCATAW	TF:M11934	false	5.155417340731924e-7	6.287736172002087	9840	54	26	62700	CRABP1,TCF19,BANF1,GRPR,TMPRSS11E,CLDN2,DDX52,HLA-B,SCG5,PRSS1,PRSS21,ARL2BP,ZFPL1,SST,VPS53,CBR3,RAI2,RBFOX2,MT1A,RRN3,TFDP3,FTHL17,CTAG2,SYNRG,BDH1,TRPM1
TF	Factor: Fli-1:C/EBPbeta; motif: RNCGGAWRTTGCGCAAY	TF:M08281	false	5.155730674876377e-7	6.2877097774066915	7673	54	23	62700	CRABP1,TCF19,MAB21L2,BANF1,FOXH1,S100A7,DDX52,HLA-DRB1,SCG5,GATA4,ARL2BP,OPN1MW,SSX4,PI3,CBR3,RAI2,RRN3,TFDP3,FTHL17,SYNRG,CRYGB,CYTL1,MDK
TF	Factor: Dlx-5; motif: NNRGYAATTRNYKNNN	TF:M01388	false	5.369868546056817e-7	6.270036345663744	7691	54	23	62700	TNNT3,MAB21L2,BANF1,TMPRSS11E,CLDN2,DPM3,HLA-DRB1,HLA-B,PRSS1,ARL2BP,OPN1MW,ZFPL1,SST,PI3,RAI2,RBFOX2,RRN3,TFDP3,SCAND1,SYNRG,CRYGB,BDH1,TRPM1
TF	Factor: ZGPAT; motif: GRGGCWGNGGNG	TF:M09739	false	5.710278976101068e-7	6.243342673746859	8420	54	24	62700	TNNT3,CRABP1,TCF19,FOXH1,S100A7,MAP4K1,APOA1,SCG5,PRSS21,OPN1MW,SSX4,ZFPL1,CBR3,FGF21,MT1A,FTHL17,CTAG2,SCAND1,SYNRG,SOX3,CRYGB,CYTL1,MDK,GNG13
TF	Factor: NR1B1:RXR-GAMMA; motif: RRGGTCANNNNNRGGTCA	TF:M08965	false	5.820676900634541e-7	6.235026507254539	4053	54	17	62700	FOXH1,S100A7,DDX52,APOA1,SCG5,PRSS1,PRSS21,SST,PI3,FGF21,RRN3,TFDP3,FTHL17,BDH1,TRPM1,MDK,GNG13
TF	Factor: LRF; motif: GGGGKYNNB	TF:M01100	false	5.961142612985964e-7	6.224670488086312	7744	54	23	62700	LY6K,TNNT3,CRABP1,TCF19,FOXH1,S100A7,CNOT3,DDX52,GATA4,CEP170,PRSS21,OPN1MW,SST,VPS53,CBR3,RAI2,FGF21,RRN3,SYNRG,CYTL1,TRPM1,MDK,GNG13
TF	Factor: Erg; motif: NRRSAGGAAGNGG; match class: 1	TF:M09907_1	false	5.987506816112306e-7	6.222753979181008	5187	54	19	62700	TNNT3,TCF19,BANF1,FOXH1,CLDN2,DPM3,GATA4,CEP170,PRSS21,SSX4,ZFPL1,PI3,RAI2,RBFOX2,RRN3,TFDP3,FTHL17,CTAG2,CYTL1
TF	Factor: Elk-1:HOXB13; motif: ACCGGAAGTNGTAAAN	TF:M08222	false	6.139074957178781e-7	6.211897063917245	7759	54	23	62700	TNNT3,CRABP1,MAB21L2,BANF1,FOXH1,CNOT3,CLDN2,MAP4K1,DPM3,HLA-B,PRSS1,OPN1MW,ZFPL1,VPS53,PI3,CBR3,RBFOX2,RRN3,TFDP3,FTHL17,CTAG2,SYNRG,CRYGB
TF	Factor: Spic; motif: NGNGGAASTN	TF:M02077	false	6.173549997812053e-7	6.209465030278229	8466	54	24	62700	LY6K,TNNT3,CRABP1,BANF1,GRPR,FOXH1,S100A7,CNOT3,NDP,MAP4K1,DDX52,HLA-DRB1,GATA4,PRSS1,ARL2BP,ZFPL1,PI3,RAI2,RBFOX2,TFDP3,FTHL17,CRYGB,CYTL1,MDK
TF	Factor: LF-A1; motif: GGGSTCWR; match class: 1	TF:M00646_1	false	6.243079357763725e-7	6.204601144578588	6437	54	21	62700	LY6K,TNNT3,CRABP1,BANF1,FOXH1,S100A7,CNOT3,NDP,MAP4K1,APOA1,SCG5,GATA4,OPN1MW,ZFPL1,PI3,CBR3,RAI2,FGF21,CTAG2,BDH1,GNG13
TF	Factor: ESRRA; motif: AAGGTCATNCAAGGTCA	TF:M04457	false	6.411472820790008e-7	6.193042194433035	3567	54	16	62700	LY6K,TNNT3,CRABP1,BANF1,TMPRSS11E,DDX52,HLA-B,APOA1,SCG5,SSX4,CBR3,MT1A,CTAG2,SCAND1,CYTL1,TRPM1
TF	Factor: HOXA6; motif: NYMATTAN	TF:M08772	false	7.027937452272668e-7	6.153172112323828	7825	54	23	62700	TNNT3,MAB21L2,S100A7,CNOT3,CLDN2,DPM3,DDX52,HLA-DRB1,HLA-B,ARL2BP,OPN1MW,SSX4,SST,PI3,RBFOX2,RRN3,TFDP3,SCAND1,SYNRG,SOX3,CRYGB,BDH1,TRPM1
TF	Factor: c-Ets; motif: KRCAGGAARTRNKT	TF:M00340	false	7.278125911116866e-7	6.137980435417789	5262	54	19	62700	TNNT3,TCF19,BANF1,FOXH1,TMPRSS11E,MAP4K1,DPM3,HLA-DRB1,CEP170,PRSS21,SSX4,CBR3,RAI2,TFDP3,FTHL17,CTAG2,CRYGB,CYTL1,MDK
TF	Factor: Elf-1; motif: NNANCCGGAAGTGS	TF:M09900	false	8.62988759333269e-7	6.06399486105342	5324	54	19	62700	TNNT3,CRABP1,BANF1,FOXH1,CNOT3,CLDN2,DPM3,PRSS21,ARL2BP,ZFPL1,VPS53,RRN3,TFDP3,FTHL17,CTAG2,SCAND1,SYNRG,CRYGB,CYTL1
TF	Factor: ZNF532; motif: NGGRGCTGGG	TF:M12732	false	8.945230938730932e-7	6.0484084427856155	9389	54	25	62700	TNNT3,TCF19,BANF1,FOXH1,S100A7,CNOT3,NDP,MAP4K1,HLA-B,APOA1,SCG5,GATA4,ARL2BP,OPN1MW,ZFPL1,VPS53,RAI2,FGF21,RRN3,CTAG2,CRYGB,CYTL1,TRPM1,MDK,GNG13
TF	Factor: TEF-3:E2A; motif: NCAGSTGNGWATGYN	TF:M08438	false	9.488759524277585e-7	6.022790559645851	5975	54	20	62700	LY6K,CRABP1,GRPR,S100A7,CLDN2,MAP4K1,HLA-B,APOA1,SCG5,PRSS1,CEP170,OPN1MW,SSX4,FGF21,CTAG2,SYNRG,CRYGB,CYTL1,TRPM1,MDK
TF	Factor: SREBP-1; motif: CACSCCA	TF:M00749	false	0.0000010358534803977253	5.984701670415987	8727	54	24	62700	TNNT3,MAB21L2,BANF1,GRPR,S100A7,CLDN2,MAP4K1,HLA-DRB1,APOA1,GATA4,CEP170,ARL2BP,SSX4,ZFPL1,PI3,FGF21,MT1A,FTHL17,CTAG2,SYNRG,SOX3,TRPM1,MDK,GNG13
TF	Factor: Fli-1; motif: NNRGGMAGGAAGGRRRGR	TF:M09920	false	0.0000010358534803977253	5.984701670415987	9466	54	25	62700	TNNT3,BANF1,FOXH1,S100A7,CNOT3,CLDN2,MAP4K1,DPM3,HLA-DRB1,HLA-B,PRSS1,CEP170,PRSS21,OPN1MW,SSX4,ZFPL1,PI3,RAI2,RBFOX2,FGF21,RRN3,TFDP3,FTHL17,CYTL1,MDK
TF	Factor: NF-E2; motif: TGCTGAGTCAY	TF:M00037	false	0.0000011603745610449051	5.935401800826737	6703	54	21	62700	LY6K,TNNT3,CRABP1,FOXH1,CNOT3,NDP,TMPRSS11E,CLDN2,MAP4K1,PRSS1,SSX4,SST,CBR3,MT1A,RRN3,CTAG2,SCAND1,SYNRG,BDH1,TRPM1,MDK
TF	Factor: ctcf; motif: CCRSCAGGGGGCGCN	TF:M10426	false	0.0000011770799349714263	5.92919404341126	9538	54	25	62700	LY6K,TNNT3,CRABP1,TCF19,GRPR,FOXH1,CNOT3,DPM3,DDX52,HLA-B,CEP170,PRSS21,OPN1MW,SSX4,ZFPL1,CBR3,RAI2,FGF21,FTHL17,CTAG2,SCAND1,SYNRG,SOX3,MDK,GNG13
TF	Factor: HIF-1alpha; motif: NCACGT	TF:M02012	false	0.0000012383134897709433	5.907169395992137	6735	54	21	62700	LY6K,TNNT3,CRABP1,TCF19,GRPR,FOXH1,MAP4K1,SCG5,GATA4,CEP170,PRSS21,ARL2BP,OPN1MW,PI3,MT1A,RRN3,TFDP3,CTAG2,SCAND1,SYNRG,SOX3
TF	Factor: nerf; motif: YRNCAGGAAGYRGSTBDS; match class: 1	TF:M00531_1	false	0.0000012383134897709433	5.907169395992137	1913	54	12	62700	TNNT3,TCF19,BANF1,CLDN2,GATA4,CEP170,SSX4,RAI2,TFDP3,FTHL17,CYTL1,MDK
TF	Factor: ZNF614; motif: NCYCWGCCYYNNN	TF:M09862	false	0.0000012440526218206644	5.905161249160472	9572	54	25	62700	TNNT3,CRABP1,TCF19,MAB21L2,BANF1,FOXH1,S100A7,CNOT3,MAP4K1,HLA-DRB1,APOA1,GATA4,PRSS21,OPN1MW,SSX4,VPS53,RAI2,FGF21,CTAG2,SYNRG,SOX3,CRYGB,TRPM1,MDK,GNG13
TF	Factor: TBP; motif: TTTATAN	TF:M00980	false	0.0000012440526218206644	5.905161249160472	2779	54	14	62700	MAB21L2,GRPR,TMPRSS11E,DDX52,SCG5,PRSS1,OPN1MW,SST,PI3,RBFOX2,FGF21,MT1A,BDH1,TRPM1
TF	Factor: Oct-2; motif: NNNATTATGCAW	TF:M11894	false	0.0000012772241087506588	5.8937328923573356	3779	54	16	62700	TNNT3,BANF1,TMPRSS11E,DDX52,HLA-DRB1,SCG5,GATA4,PRSS1,CEP170,OPN1MW,ZFPL1,PI3,RBFOX2,TFDP3,FTHL17,TRPM1
TF	Factor: JUNB:C-JUN; motif: KRTGACGTCATN	TF:M08945	false	0.0000012892211252573775	5.889672586725061	9595	54	25	62700	LY6K,BANF1,S100A7,CNOT3,NDP,CLDN2,DPM3,DDX52,HLA-DRB1,HLA-B,PRSS1,CEP170,ARL2BP,OPN1MW,ZFPL1,SST,VPS53,CBR3,FGF21,MT1A,RRN3,TFDP3,SCAND1,TRPM1,GNG13
TF	Factor: T3R-beta; motif: NTGACCTNRNYNAGGTCAN; match class: 1	TF:M11820_1	false	0.0000012892211252573775	5.889672586725061	4893	54	18	62700	TNNT3,CRABP1,FOXH1,S100A7,CLDN2,DPM3,APOA1,PRSS1,SSX4,VPS53,MT1A,TFDP3,FTHL17,SCAND1,CRYGB,BDH1,CYTL1,TRPM1
TF	Factor: Oct-2; motif: NYATGCAAATN	TF:M10034	false	0.0000013238758423630417	5.878152742619117	6122	54	20	62700	TNNT3,BANF1,GRPR,S100A7,NDP,TMPRSS11E,MAP4K1,DPM3,HLA-DRB1,APOA1,GATA4,PRSS1,OPN1MW,RBFOX2,FGF21,MT1A,FTHL17,SCAND1,BDH1,TRPM1
TF	Factor: Sox-17; motif: TTGTYY; match class: 1	TF:M03803_1	false	0.0000013459000505552647	5.870987190560812	9623	54	25	62700	S100A7,CNOT3,NDP,TMPRSS11E,CLDN2,DPM3,DDX52,HLA-B,APOA1,SCG5,PRSS1,CEP170,ARL2BP,SSX4,ZFPL1,RAI2,RBFOX2,FGF21,MT1A,RRN3,SYNRG,CRYGB,BDH1,TRPM1,MDK
TF	Factor: CSX; motif: NCCACTTRAN	TF:M10642	false	0.0000013630236994571109	5.8654965928418	4916	54	18	62700	LY6K,TNNT3,CRABP1,TCF19,GRPR,S100A7,NDP,DPM3,HLA-DRB1,ARL2BP,ZFPL1,SST,CBR3,RRN3,TFDP3,TRPM1,MDK,GNG13
TF	Factor: E2F-1; motif: TTGGCGCGRAANNGNM	TF:M00938	false	0.000001390454322066749	5.856843273610463	7472	54	22	62700	LY6K,TNNT3,CRABP1,TCF19,FOXH1,CNOT3,CLDN2,MAP4K1,DPM3,GATA4,CEP170,PRSS21,SSX4,ZFPL1,SST,VPS53,CBR3,RAI2,RRN3,SCAND1,SOX3,MDK
TF	Factor: c-Myc; motif: CACGTGGC	TF:M03867	false	0.000001390454322066749	5.856843273610463	7471	54	22	62700	LY6K,CRABP1,BANF1,FOXH1,S100A7,CLDN2,MAP4K1,DDX52,HLA-B,GATA4,PRSS21,ARL2BP,SSX4,PI3,CBR3,FGF21,MT1A,TFDP3,CTAG2,SCAND1,SYNRG,GNG13
TF	Factor: LBX2; motif: CTNRANSTAATTA	TF:M04383	false	0.0000013939260598570107	5.855760262570688	8174	54	23	62700	TNNT3,CRABP1,TCF19,MAB21L2,CNOT3,NDP,TMPRSS11E,DPM3,DDX52,HLA-B,PRSS1,ARL2BP,OPN1MW,SSX4,VPS53,PI3,CBR3,RBFOX2,RRN3,SYNRG,CRYGB,BDH1,MDK
TF	Factor: Msx-1; motif: NCAATTAN	TF:M10565	false	0.0000013996002600527039	5.853995985495044	2363	54	13	62700	CNOT3,CLDN2,DDX52,HLA-DRB1,HLA-B,ARL2BP,OPN1MW,SSX4,PI3,TFDP3,SOX3,CRYGB,BDH1
TF	Factor: BSX; motif: NYNATTAN	TF:M04292	false	0.0000013996002600527039	5.853995985495044	2363	54	13	62700	CNOT3,CLDN2,DDX52,HLA-DRB1,HLA-B,ARL2BP,OPN1MW,SSX4,PI3,TFDP3,SOX3,CRYGB,BDH1
TF	Factor: E2F-1; motif: NTTTTGGCGCCAWWWN; match class: 1	TF:M11533_1	false	0.0000014970040136831883	5.824777035249383	8935	54	24	62700	LY6K,TNNT3,CRABP1,TCF19,BANF1,S100A7,CNOT3,DDX52,HLA-DRB1,SCG5,CEP170,PRSS21,OPN1MW,SSX4,ZFPL1,SST,CBR3,RAI2,FTHL17,SCAND1,SYNRG,SOX3,MDK,GNG13
TF	Factor: TEF; motif: YACATTCCWSNG	TF:M01305	false	0.0000015410453686080426	5.812184575398332	3843	54	16	62700	BANF1,TMPRSS11E,CLDN2,DPM3,DDX52,HLA-DRB1,APOA1,GATA4,PRSS1,OPN1MW,SST,FGF21,MT1A,CYTL1,TRPM1,MDK
TF	Factor: c-ets-1; motif: GGAGTTG	TF:M04822	false	0.0000015723062824834996	5.803462850258489	5572	54	19	62700	CRABP1,FOXH1,S100A7,TMPRSS11E,DPM3,PRSS1,CEP170,PRSS21,OPN1MW,SST,VPS53,CBR3,RBFOX2,FGF21,RRN3,FTHL17,CTAG2,CRYGB,BDH1
TF	Factor: rfx3:SRF; motif: TRGCAACNNNNNCCNWATANGGN; match class: 1	TF:M08623_1	false	0.0000016989543336284474	5.769818294420957	8276	54	23	62700	TNNT3,CRABP1,BANF1,FOXH1,S100A7,CNOT3,CLDN2,DDX52,APOA1,GATA4,CEP170,PRSS21,ARL2BP,ZFPL1,CBR3,RAI2,FGF21,RRN3,FTHL17,CTAG2,CRYGB,MDK,GNG13
TF	Factor: MZF-1; motif: TGGGGAR; match class: 1	TF:M01733_1	false	0.0000017572561088951263	5.755164938234793	5018	54	18	62700	LY6K,TNNT3,CRABP1,TCF19,CLDN2,DPM3,HLA-DRB1,HLA-B,APOA1,PRSS21,VPS53,CBR3,MT1A,RRN3,CTAG2,CYTL1,MDK,GNG13
TF	Factor: P50; motif: GGRRANTCCCNN	TF:M03557	false	0.0000017830555119822086	5.748835135696063	5024	54	18	62700	CRABP1,TCF19,MAB21L2,CNOT3,CLDN2,DPM3,GATA4,PRSS21,OPN1MW,SST,VPS53,PI3,MT1A,RRN3,FTHL17,CRYGB,CYTL1,TRPM1
TF	Factor: C-ets-1; motif: AGGAAGN	TF:M01870	false	0.0000017830555119822086	5.748835135696063	6922	54	21	62700	TNNT3,CRABP1,BANF1,GRPR,S100A7,NDP,DPM3,HLA-DRB1,APOA1,PRSS21,ARL2BP,ZFPL1,PI3,CBR3,RAI2,TFDP3,FTHL17,CTAG2,SYNRG,CRYGB,CYTL1
TF	Factor: SPI1; motif: AGGAAGT	TF:M02278	false	0.0000017830555119822086	5.748835135696063	6922	54	21	62700	TNNT3,CRABP1,BANF1,GRPR,S100A7,NDP,DPM3,HLA-DRB1,APOA1,PRSS21,ARL2BP,ZFPL1,PI3,CBR3,RAI2,TFDP3,FTHL17,CTAG2,SYNRG,CRYGB,CYTL1
TF	Factor: Fli-1; motif: MGGAAGT	TF:M07382	false	0.0000017830555119822086	5.748835135696063	6922	54	21	62700	TNNT3,CRABP1,BANF1,GRPR,S100A7,NDP,DPM3,HLA-DRB1,APOA1,PRSS21,ARL2BP,ZFPL1,PI3,CBR3,RAI2,TFDP3,FTHL17,CTAG2,SYNRG,CRYGB,CYTL1
TF	Factor: PEA3; motif: AGGAAGT	TF:M03579	false	0.0000017830555119822086	5.748835135696063	6922	54	21	62700	TNNT3,CRABP1,BANF1,GRPR,S100A7,NDP,DPM3,HLA-DRB1,APOA1,PRSS21,ARL2BP,ZFPL1,PI3,CBR3,RAI2,TFDP3,FTHL17,CTAG2,SYNRG,CRYGB,CYTL1
TF	Factor: HMGIY; motif: NNKKNAWTTTNYTNN	TF:M01010	false	0.0000018733999646447947	5.727369492302058	8334	54	23	62700	CRABP1,TCF19,MAB21L2,GRPR,S100A7,NDP,TMPRSS11E,CLDN2,DDX52,HLA-DRB1,HLA-B,SCG5,ARL2BP,OPN1MW,SST,CBR3,RRN3,TFDP3,FTHL17,SYNRG,CRYGB,CYTL1,MDK
TF	Factor: AML2; motif: CWAACCGCAAAAACCGCARN	TF:M12002	false	0.0000019100767977356745	5.7189491708871865	8344	54	23	62700	LY6K,TCF19,GRPR,S100A7,TMPRSS11E,DDX52,HLA-B,SCG5,CEP170,ARL2BP,OPN1MW,VPS53,PI3,CBR3,RRN3,CTAG2,SYNRG,SOX3,CRYGB,CYTL1,TRPM1,MDK,GNG13
TF	Factor: Egr-2; motif: CCCMCNCN	TF:M02092	false	0.0000020126006799424326	5.696242384922947	5072	54	18	62700	LY6K,BANF1,FOXH1,NDP,APOA1,GATA4,CEP170,ARL2BP,SSX4,SST,CBR3,CTAG2,SOX3,CRYGB,BDH1,CYTL1,TRPM1,GNG13
TF	Factor: CRX; motif: YTAATC; match class: 1	TF:M01712_1	false	0.0000020126006799424326	5.696242384922947	5072	54	18	62700	TNNT3,TCF19,BANF1,NDP,TMPRSS11E,CLDN2,HLA-DRB1,HLA-B,SCG5,ARL2BP,OPN1MW,CBR3,RAI2,RBFOX2,MT1A,SCAND1,BDH1,TRPM1
TF	Factor: c-Myc; motif: NCCACGTGCNN	TF:M09992	false	0.00000201988056262021	5.694674310022948	5683	54	19	62700	LY6K,TNNT3,CRABP1,FOXH1,S100A7,TMPRSS11E,MAP4K1,DDX52,SCG5,GATA4,PRSS21,PI3,RBFOX2,MT1A,TFDP3,SCAND1,SYNRG,TRPM1,GNG13
TF	Factor: HEY1; motif: NYYYYATCTNN	TF:M12614	false	0.0000020420930252175455	5.689924478008928	5691	54	19	62700	CRABP1,TCF19,GRPR,NDP,CLDN2,DPM3,DDX52,APOA1,SCG5,PRSS1,OPN1MW,SSX4,SST,FGF21,MT1A,SCAND1,SYNRG,BDH1,CYTL1
TF	Factor: WT1; motif: SMCNCCNSC	TF:M01118	false	0.0000021266873015675403	5.672296362089359	7005	54	21	62700	LY6K,TCF19,MAB21L2,FOXH1,APOA1,GATA4,CEP170,OPN1MW,SSX4,ZFPL1,VPS53,RAI2,RBFOX2,FGF21,RRN3,FTHL17,SCAND1,SYNRG,SOX3,MDK,GNG13
TF	Factor: HNRPUL1; motif: NCNCAGN; match class: 1	TF:M09746_1	false	0.0000022279534424100524	5.652093888864408	7713	54	22	62700	LY6K,TCF19,BANF1,FOXH1,MAP4K1,DPM3,DDX52,HLA-DRB1,HLA-B,GATA4,PRSS21,OPN1MW,SSX4,ZFPL1,RRN3,FTHL17,CTAG2,SYNRG,CRYGB,TRPM1,MDK,GNG13
TF	Factor: MEF-2D; motif: WAAATAR	TF:M02026	false	0.000002230031464969939	5.65168900916421	7717	54	22	62700	CRABP1,TCF19,MAB21L2,BANF1,GRPR,S100A7,NDP,DDX52,HLA-DRB1,HLA-B,APOA1,SCG5,PRSS1,ARL2BP,OPN1MW,SSX4,PI3,RBFOX2,FGF21,MT1A,CRYGB,BDH1
TF	Factor: Tbx3; motif: NAGGTGTSAN	TF:M12024	false	0.0000022718096088976153	5.64362806788613	4539	54	17	62700	CRABP1,GRPR,CNOT3,CLDN2,MAP4K1,APOA1,CEP170,CBR3,RAI2,RBFOX2,FGF21,MT1A,TFDP3,SYNRG,CRYGB,CYTL1,MDK
TF	Factor: ZNF148; motif: NNCCCCTCCCCC	TF:M12464	false	0.0000022718096088976153	5.64362806788613	7040	54	21	62700	LY6K,MAB21L2,BANF1,FOXH1,CNOT3,HLA-B,APOA1,SCG5,GATA4,SSX4,VPS53,RAI2,RBFOX2,FGF21,MT1A,FTHL17,CTAG2,SYNRG,SOX3,MDK,GNG13
TF	Factor: ZNF462; motif: YYYYCTSCWG	TF:M12707	false	0.0000022718096088976153	5.64362806788613	9939	54	25	62700	LY6K,CRABP1,MAB21L2,FOXH1,S100A7,TMPRSS11E,CLDN2,MAP4K1,APOA1,PRSS1,CEP170,OPN1MW,ZFPL1,VPS53,RAI2,FGF21,MT1A,TFDP3,CTAG2,SOX3,CRYGB,BDH1,TRPM1,MDK,GNG13
TF	Factor: E2F-3:Prrxl1; motif: SGCGCTAATTNN; match class: 1	TF:M08206_1	false	0.0000023447770097701553	5.629898452748957	5137	54	18	62700	CRABP1,TCF19,FOXH1,DPM3,DDX52,GATA4,ARL2BP,OPN1MW,ZFPL1,CBR3,FGF21,RRN3,FTHL17,SCAND1,SOX3,CRYGB,CYTL1,MDK
TF	Factor: Oct-2; motif: ATTTGCA	TF:M04715	false	0.0000023775831486146776	5.623864286019112	6396	54	20	62700	TNNT3,TCF19,BANF1,GRPR,S100A7,NDP,TMPRSS11E,MAP4K1,HLA-DRB1,HLA-B,GATA4,CEP170,OPN1MW,RBFOX2,MT1A,FTHL17,SCAND1,CRYGB,CYTL1,TRPM1
TF	Factor: GATA-5; motif: TATCTN	TF:M02006	false	0.0000024111263801384264	5.617780025309699	9211	54	24	62700	GRPR,S100A7,TMPRSS11E,CLDN2,DPM3,DDX52,HLA-DRB1,HLA-B,APOA1,SCG5,GATA4,PRSS1,CEP170,ARL2BP,OPN1MW,RAI2,MT1A,RRN3,TFDP3,FTHL17,SYNRG,CRYGB,CYTL1,TRPM1
TF	Factor: LEF-1; motif: NCCTTTSWNNTNYN	TF:M09975	false	0.000002533152156263699	5.59633872310283	4017	54	16	62700	MAB21L2,FOXH1,NDP,CLDN2,DPM3,HLA-DRB1,SCG5,PRSS1,PRSS21,PI3,RBFOX2,MT1A,TFDP3,BDH1,CYTL1,TRPM1
TF	Factor: Pbx1; motif: NTGATKGACG	TF:M11038	false	0.000002592014103039136	5.586362639817104	4586	54	17	62700	TNNT3,GRPR,S100A7,CNOT3,MAP4K1,DDX52,HLA-B,ARL2BP,SST,FGF21,RRN3,TFDP3,FTHL17,SCAND1,SOX3,CYTL1,TRPM1
TF	Factor: TFAP2A; motif: NNNGCCTCAGGCNN	TF:M12485	false	0.000002651574724612588	5.576496129424306	6444	54	20	62700	LY6K,CRABP1,FOXH1,S100A7,CNOT3,CLDN2,MAP4K1,HLA-DRB1,APOA1,GATA4,PRSS1,OPN1MW,SSX4,PI3,RRN3,CTAG2,SOX3,CYTL1,TRPM1,GNG13
TF	Factor: ER81; motif: NRCMGGAWGNN	TF:M11418	false	0.000002654311085884955	5.576048179072985	4034	54	16	62700	TNNT3,BANF1,CLDN2,MAP4K1,GATA4,CEP170,PRSS21,SSX4,VPS53,CBR3,TFDP3,FTHL17,CTAG2,SCAND1,CRYGB,CYTL1
TF	Factor: Fra-1; motif: GRTGACGTCATC	TF:M11285	false	0.000002682021480573224	5.571537748163368	7813	54	22	62700	LY6K,CNOT3,NDP,CLDN2,DDX52,HLA-DRB1,HLA-B,SCG5,PRSS1,PRSS21,OPN1MW,ZFPL1,SST,VPS53,PI3,CBR3,MT1A,RRN3,TFDP3,SCAND1,TRPM1,GNG13
TF	Factor: Six-2; motif: NCGTATCRNN	TF:M11031	false	0.00000269986914149256	5.568657284916911	9276	54	24	62700	LY6K,MAB21L2,BANF1,GRPR,CNOT3,TMPRSS11E,DDX52,PRSS1,CEP170,ARL2BP,ZFPL1,PI3,RAI2,RBFOX2,FGF21,MT1A,RRN3,TFDP3,FTHL17,CTAG2,SCAND1,CRYGB,CYTL1,TRPM1
TF	Factor: Fli-1:E2A; motif: NCCGGAWRCASCTGN	TF:M08472	false	0.000002718427109671426	5.565682307426619	8539	54	23	62700	LY6K,TNNT3,CRABP1,GRPR,FOXH1,DDX52,HLA-B,APOA1,PRSS1,PRSS21,ARL2BP,SST,VPS53,PI3,CBR3,MT1A,TFDP3,CTAG2,SCAND1,SOX3,BDH1,TRPM1,GNG13
TF	Factor: ATF-3; motif: NATGATGTCATN	TF:M11290	false	0.0000027520801137970093	5.560338927822593	6466	54	20	62700	LY6K,CNOT3,NDP,CLDN2,DDX52,HLA-DRB1,HLA-B,SCG5,PRSS1,PRSS21,OPN1MW,SST,PI3,CBR3,FGF21,MT1A,RRN3,SCAND1,TRPM1,GNG13
TF	Factor: E2F2; motif: AAAATGGCGCCATTTT	TF:M04517	false	0.000002753746818834598	5.5600759915437195	9292	54	24	62700	BANF1,GRPR,FOXH1,CNOT3,MAP4K1,DDX52,HLA-B,SCG5,GATA4,PRSS21,ARL2BP,OPN1MW,ZFPL1,CBR3,RAI2,FGF21,MT1A,RRN3,TFDP3,FTHL17,SCAND1,SOX3,CRYGB,GNG13
TF	Factor: Elk-1:PDEF; motif: NCMGGAMGGANATCCGGN	TF:M08227	false	0.0000028131464134630025	5.550807663887301	8561	54	23	62700	LY6K,TNNT3,TCF19,BANF1,GRPR,FOXH1,S100A7,CNOT3,NDP,MAP4K1,DPM3,APOA1,GATA4,PRSS1,PRSS21,ARL2BP,VPS53,PI3,RAI2,MT1A,CTAG2,SYNRG,GNG13
TF	Factor: SREBP; motif: VNNVTCACCCYA	TF:M00776	false	0.000002886271566757398	5.539662808933585	6489	54	20	62700	TNNT3,CNOT3,TMPRSS11E,CLDN2,MAP4K1,DPM3,PRSS21,ARL2BP,SSX4,ZFPL1,VPS53,PI3,RAI2,RRN3,FTHL17,CTAG2,SCAND1,SOX3,CRYGB,GNG13
TF	Factor: Fli-1; motif: RCMGGAAGYGNNN	TF:M09613	false	0.000003157665641565008	5.500633858403409	5264	54	18	62700	TNNT3,CRABP1,BANF1,CLDN2,MAP4K1,GATA4,CEP170,PRSS21,SSX4,VPS53,CBR3,TFDP3,FTHL17,CTAG2,SCAND1,SYNRG,CRYGB,CYTL1
TF	Factor: AP-2; motif: NNGCCTK	TF:M01859	false	0.000003199033415520371	5.494981223466905	7912	54	22	62700	TCF19,GRPR,NDP,TMPRSS11E,CLDN2,DDX52,HLA-DRB1,GATA4,CEP170,OPN1MW,ZFPL1,SST,MT1A,CTAG2,SCAND1,SYNRG,SOX3,CRYGB,BDH1,TRPM1,MDK,GNG13
TF	Factor: IRF-1; motif: TTCACTT	TF:M00747	false	0.000003232074635044212	5.4905186190566075	5274	54	18	62700	MAB21L2,GRPR,S100A7,TMPRSS11E,DPM3,DDX52,APOA1,SCG5,PRSS1,CEP170,PRSS21,ZFPL1,SST,RBFOX2,RRN3,SCAND1,CRYGB,MDK
TF	Factor: ERM; motif: NNCACTTCCGGNN	TF:M12603	false	0.000003244723429644814	5.488822315226633	7222	54	21	62700	TNNT3,CRABP1,BANF1,CLDN2,MAP4K1,DPM3,HLA-B,GATA4,PRSS21,ARL2BP,SSX4,ZFPL1,VPS53,CBR3,RRN3,TFDP3,FTHL17,CTAG2,SCAND1,SYNRG,CYTL1
TF	Factor: STAT1; motif: NTTCCNGGA	TF:M04721	false	0.000003252879804844009	5.487731983769297	7924	54	22	62700	CRABP1,TCF19,MAB21L2,GRPR,FOXH1,CNOT3,CLDN2,HLA-B,PRSS21,ARL2BP,OPN1MW,VPS53,RAI2,RBFOX2,FGF21,MT1A,RRN3,FTHL17,SCAND1,SYNRG,MDK,GNG13
TF	Factor: ctcf; motif: YGGCCACCAGRKGGCRSYN	TF:M09890	false	0.000003265807633557491	5.4860094001703645	8650	54	23	62700	LY6K,TNNT3,TCF19,GRPR,FOXH1,CNOT3,MAP4K1,DPM3,HLA-B,SCG5,PRSS21,OPN1MW,SSX4,VPS53,CBR3,RAI2,FGF21,FTHL17,CTAG2,SCAND1,SYNRG,MDK,GNG13
TF	Factor: E2F-4; motif: TTTGGCGCCAAA; match class: 1	TF:M04519_1	false	0.0000033044551322791153	5.480900140581532	2590	54	13	62700	TNNT3,CRABP1,CNOT3,DPM3,DDX52,HLA-DRB1,PRSS1,OPN1MW,FGF21,RRN3,SCAND1,SOX3,GNG13
TF	Factor: ZNF501; motif: NNNCSACGCGAACAC	TF:M12085	false	0.0000034893766045235954	5.457252155103376	8686	54	23	62700	LY6K,TCF19,MAB21L2,FOXH1,CNOT3,CLDN2,MAP4K1,DPM3,DDX52,HLA-DRB1,CEP170,PRSS21,VPS53,CBR3,RAI2,RBFOX2,RRN3,SCAND1,SOX3,CRYGB,BDH1,TRPM1,GNG13
TF	Factor: BRCA1:USF2; motif: KTNNGTTG	TF:M01082	false	0.0000035757681014377648	5.446630654174667	7272	54	21	62700	TNNT3,MAB21L2,GRPR,NDP,TMPRSS11E,CLDN2,MAP4K1,DPM3,DDX52,HLA-DRB1,HLA-B,APOA1,SCG5,PRSS1,OPN1MW,CBR3,RAI2,SCAND1,BDH1,CYTL1,TRPM1
TF	Factor: ZNF775; motif: RGRGAGAAGN	TF:M12720	false	0.000003615486764709708	5.44183322395836	3608	54	15	62700	TCF19,MAB21L2,BANF1,S100A7,CNOT3,DDX52,PRSS1,CBR3,RAI2,RBFOX2,FGF21,RRN3,TFDP3,CTAG2,SYNRG
TF	Factor: LUMAN; motif: CYCAGCYYCY; match class: 1	TF:M09729_1	false	0.000003670468282066439	5.43527852448261	4729	54	17	62700	TNNT3,TCF19,S100A7,NDP,MAP4K1,APOA1,GATA4,OPN1MW,VPS53,RAI2,FGF21,RRN3,CTAG2,CYTL1,TRPM1,MDK,GNG13
TF	Factor: LRF; motif: RCGACCACCNN	TF:M12230	false	0.0000036976371389404	5.432075709804202	8719	54	23	62700	MAB21L2,FOXH1,CNOT3,MAP4K1,HLA-B,SCG5,GATA4,PRSS1,CEP170,OPN1MW,SSX4,VPS53,PI3,CBR3,RAI2,MT1A,TFDP3,FTHL17,CTAG2,SYNRG,CRYGB,CYTL1,MDK
TF	Factor: HMX2; motif: SCACTTANC	TF:M10646	false	0.0000037090622221448267	5.43073588101286	7293	54	21	62700	TNNT3,CRABP1,BANF1,S100A7,CNOT3,DPM3,HLA-DRB1,HLA-B,SCG5,CEP170,OPN1MW,ZFPL1,CBR3,MT1A,RRN3,TFDP3,FTHL17,SYNRG,BDH1,MDK,GNG13
TF	Factor: Tel-2; motif: YTACTTCCTG	TF:M00678	false	0.000003834709629336889	5.416267515978642	5349	54	18	62700	TNNT3,CRABP1,TCF19,BANF1,FOXH1,CNOT3,CLDN2,DPM3,PRSS21,VPS53,CBR3,RRN3,TFDP3,FTHL17,CTAG2,SYNRG,CRYGB,CYTL1
TF	Factor: NFATc3; motif: NTTTCCRYGGAAAN	TF:M11988	false	0.000003910461488087441	5.407771986874436	7320	54	21	62700	LY6K,BANF1,S100A7,NDP,TMPRSS11E,CLDN2,HLA-B,APOA1,GATA4,CEP170,PRSS21,SSX4,CBR3,RBFOX2,TFDP3,FTHL17,SYNRG,SOX3,CYTL1,TRPM1,MDK
TF	Factor: Smad4; motif: TGTCTGN	TF:M01889	false	0.000003947055517922796	5.403726764924995	5362	54	18	62700	TNNT3,MAB21L2,BANF1,GRPR,S100A7,APOA1,SCG5,PRSS1,PRSS21,ARL2BP,SSX4,ZFPL1,CBR3,RAI2,FGF21,CTAG2,SOX3,TRPM1
TF	Factor: NF-1C; motif: NTTGGCNNNNTGCCARN	TF:M11728	false	0.000004002566594052114	5.397661433627585	2642	54	13	62700	LY6K,TNNT3,FOXH1,NDP,CLDN2,MAP4K1,CEP170,PRSS21,PI3,CBR3,FGF21,CTAG2,GNG13
TF	Factor: E2F-3; motif: NNTTTTGGCGCCAAAACT; match class: 1	TF:M03962_1	false	0.000004080630695476502	5.389272707891305	6661	54	20	62700	TNNT3,CRABP1,MAB21L2,S100A7,CNOT3,DPM3,DDX52,HLA-DRB1,SCG5,GATA4,PRSS1,CEP170,PRSS21,OPN1MW,SSX4,ZFPL1,FGF21,SOX3,MDK,GNG13
TF	Factor: Rarb; motif: AGGTCANNYARAGGTCA	TF:M08035	false	0.000004086770503960184	5.388619749776088	6007	54	19	62700	TNNT3,CRABP1,GRPR,S100A7,DDX52,APOA1,PRSS1,PRSS21,ARL2BP,OPN1MW,SSX4,ZFPL1,PI3,MT1A,RRN3,TFDP3,CTAG2,TRPM1,MDK
TF	Factor: C/EBPbeta; motif: NKNTTGCNYAAYNN	TF:M00117	false	0.000004128227674103233	5.384236359132764	4202	54	16	62700	TNNT3,CRABP1,GRPR,FOXH1,NDP,HLA-DRB1,HLA-B,SCG5,GATA4,OPN1MW,SST,VPS53,CRYGB,BDH1,TRPM1,MDK
TF	Factor: ZNF644; motif: TCCWGCCTCTSN	TF:M09737	false	0.000004130730554522654	5.38397313291023	7350	54	21	62700	LY6K,TNNT3,CRABP1,TCF19,S100A7,CNOT3,DDX52,APOA1,SCG5,GATA4,OPN1MW,SST,PI3,RBFOX2,FGF21,MT1A,CTAG2,BDH1,TRPM1,MDK,GNG13
TF	Factor: Zic3; motif: NGGGKGGTC; match class: 1	TF:M00450_1	false	0.0000041794235073993015	5.3788836189000575	8062	54	22	62700	TNNT3,FOXH1,CNOT3,MAP4K1,DDX52,GATA4,CEP170,PRSS21,ARL2BP,OPN1MW,SSX4,ZFPL1,VPS53,PI3,CBR3,RAI2,MT1A,CTAG2,CYTL1,TRPM1,MDK,GNG13
TF	Factor: SAP-1; motif: ACCGGAAGTNN	TF:M09607	false	0.000004208713702522401	5.3758506161012605	4787	54	17	62700	CRABP1,BANF1,FOXH1,S100A7,CNOT3,CLDN2,DPM3,ZFPL1,VPS53,MT1A,RRN3,TFDP3,FTHL17,CTAG2,SYNRG,CRYGB,CYTL1
TF	Factor: PRRX2; motif: NYAATTAN	TF:M04433	false	0.000004233148295985715	5.373336517020872	3146	54	14	62700	GRPR,CNOT3,CLDN2,DDX52,HLA-DRB1,HLA-B,ARL2BP,OPN1MW,SSX4,PI3,TFDP3,SOX3,CRYGB,BDH1
TF	Factor: TTF-1; motif: CTTGASN	TF:M03891	false	0.000004305724908581338	5.365953720564908	3670	54	15	62700	CRABP1,TCF19,BANF1,GRPR,S100A7,DPM3,HLA-B,CEP170,PI3,CBR3,RRN3,TFDP3,CTAG2,SOX3,TRPM1
TF	Factor: CDP:HOXA13; motif: ATCGATYAYSYCRTAAA	TF:M08201	false	0.000004399384607938907	5.356608068983793	8091	54	22	62700	TNNT3,CRABP1,TCF19,MAB21L2,GRPR,NDP,TMPRSS11E,CLDN2,DPM3,HLA-DRB1,HLA-B,SCG5,SSX4,ZFPL1,SST,CBR3,RRN3,FTHL17,SYNRG,CRYGB,CYTL1,TRPM1
TF	Factor: Dlx-2; motif: NYAATTAN	TF:M04300	false	0.000004895059814743158	5.310241997006058	5455	54	18	62700	CNOT3,TMPRSS11E,CLDN2,DPM3,DDX52,HLA-DRB1,HLA-B,ARL2BP,OPN1MW,SSX4,PI3,RBFOX2,RRN3,TFDP3,SOX3,CRYGB,BDH1,TRPM1
TF	Factor: Sp1; motif: GGNDGGRGGCGGGG	TF:M04953	false	0.000004934217778306056	5.306781686255006	8886	54	23	62700	TNNT3,MAB21L2,BANF1,FOXH1,CNOT3,MAP4K1,APOA1,GATA4,CEP170,PRSS21,ARL2BP,SSX4,ZFPL1,VPS53,CBR3,RAI2,RBFOX2,FGF21,FTHL17,CTAG2,SYNRG,SOX3,MDK
TF	Factor: ipf1; motif: RNWCATTAANWN	TF:M01255	false	0.00000497885319537422	5.302870678982391	4272	54	16	62700	TNNT3,MAB21L2,S100A7,NDP,TMPRSS11E,DPM3,HLA-DRB1,SCG5,GATA4,OPN1MW,VPS53,RAI2,SCAND1,CRYGB,BDH1,CYTL1
TF	Factor: ipf1; motif: CATTAR	TF:M01275	false	0.000005112608014275253	5.291357503530681	8906	54	23	62700	TNNT3,TCF19,MAB21L2,S100A7,NDP,TMPRSS11E,DPM3,HLA-DRB1,HLA-B,SCG5,GATA4,PRSS1,ARL2BP,OPN1MW,SSX4,VPS53,RAI2,RRN3,TFDP3,SCAND1,CRYGB,BDH1,CYTL1
TF	Factor: PPARalpha:RXRalpha; motif: NNRGGTCATWGGGGTSANG	TF:M00518	false	0.0000051351774911269425	5.289444540949886	9670	54	24	62700	TNNT3,TCF19,BANF1,FOXH1,S100A7,CLDN2,MAP4K1,APOA1,SCG5,GATA4,CEP170,PRSS21,ARL2BP,SST,VPS53,RBFOX2,RRN3,FTHL17,CTAG2,SOX3,CRYGB,BDH1,MDK,GNG13
TF	Factor: Elk-1:SREBP-2; motif: RTCACGTGACCGGAAGN	TF:M08229	false	0.000005238957270226912	5.280755143712837	9684	54	24	62700	TNNT3,CRABP1,BANF1,CNOT3,CLDN2,DPM3,HLA-DRB1,HLA-B,SCG5,GATA4,CEP170,SSX4,ZFPL1,VPS53,CBR3,RBFOX2,MT1A,FTHL17,CTAG2,SOX3,BDH1,CYTL1,TRPM1,MDK
TF	Factor: ETV5; motif: NCCGGAWGYN	TF:M03983	false	0.000005238957270226912	5.280755143712837	3213	54	14	62700	TNNT3,CRABP1,BANF1,CNOT3,CLDN2,DPM3,ZFPL1,VPS53,RRN3,FTHL17,CTAG2,SCAND1,SYNRG,CRYGB
TF	Factor: Oct-1; motif: NNGAATATKCANNNN	TF:M00136	false	0.000005303993233362772	5.275397038659672	4298	54	16	62700	TNNT3,CRABP1,BANF1,CNOT3,NDP,TMPRSS11E,HLA-B,CEP170,ARL2BP,OPN1MW,SSX4,VPS53,RBFOX2,RRN3,TFDP3,FTHL17
TF	Factor: Oct-2; motif: NNNATTATGCAN	TF:M11897	false	0.000005309443034181942	5.274951034449237	4883	54	17	62700	TNNT3,BANF1,TMPRSS11E,DDX52,HLA-DRB1,HLA-B,APOA1,PRSS1,CEP170,OPN1MW,PI3,RBFOX2,TFDP3,FTHL17,CRYGB,BDH1,TRPM1
TF	Factor: TEF-3:C/EBPdelta; motif: RGWATGYNRTTRCGYAAY	TF:M08413	false	0.000005569700737553969	5.25416813903103	6152	54	19	62700	LY6K,CRABP1,MAB21L2,GRPR,FOXH1,S100A7,NDP,CLDN2,DDX52,HLA-B,APOA1,GATA4,PRSS1,PRSS21,PI3,CBR3,RRN3,FTHL17,TRPM1
TF	Factor: B-ATF; motif: NNATGACACN	TF:M11300	false	0.000005659660356323782	5.247209630613902	8969	54	23	62700	LY6K,S100A7,NDP,TMPRSS11E,CLDN2,MAP4K1,HLA-DRB1,HLA-B,GATA4,CEP170,PRSS21,ARL2BP,OPN1MW,SST,PI3,RAI2,RBFOX2,FGF21,MT1A,RRN3,TFDP3,CTAG2,GNG13
TF	Factor: VSX1; motif: NGCYAATTRNN; match class: 1	TF:M04450_1	false	0.000005913651101665382	5.228144301908526	3250	54	14	62700	MAB21L2,HLA-B,ARL2BP,OPN1MW,SSX4,PI3,RAI2,RBFOX2,RRN3,TFDP3,SOX3,CRYGB,BDH1,TRPM1
TF	Factor: Msx-1; motif: WNGNAATTANV	TF:M08822	false	0.000006015487086478434	5.220729201174479	6854	54	20	62700	TCF19,MAB21L2,BANF1,FOXH1,S100A7,TMPRSS11E,DPM3,DDX52,HLA-B,OPN1MW,SST,PI3,CBR3,RAI2,RBFOX2,FGF21,RRN3,TFDP3,SCAND1,BDH1
TF	Factor: TFF-1; motif: NNANCCACTTGAMNTT	TF:M01312	false	0.000006150573365331794	5.211084396778593	5556	54	18	62700	TNNT3,CRABP1,TCF19,BANF1,GRPR,NDP,DPM3,HLA-DRB1,SCG5,ARL2BP,ZFPL1,SST,CBR3,RRN3,TFDP3,TRPM1,MDK,GNG13
TF	Factor: GABP-alpha; motif: CACTTCCGG	TF:M04698	false	0.000006194476601405748	5.207995383190133	3265	54	14	62700	CRABP1,BANF1,FOXH1,S100A7,CNOT3,CLDN2,DPM3,ZFPL1,VPS53,RRN3,FTHL17,CTAG2,SYNRG,CRYGB
TF	Factor: Pax-6; motif: CTGACCTGGAACTM	TF:M00979	false	0.000006306661226940703	5.200200497248601	9795	54	24	62700	LY6K,CRABP1,BANF1,S100A7,CLDN2,MAP4K1,HLA-DRB1,SCG5,GATA4,ARL2BP,OPN1MW,SSX4,VPS53,PI3,RAI2,RBFOX2,FGF21,RRN3,SCAND1,CRYGB,BDH1,TRPM1,MDK,GNG13
TF	Factor: SREBP-2; motif: NTCACCYNNNN	TF:M03852	false	0.000006881896447429596	5.162291866537562	8333	54	22	62700	TNNT3,MAB21L2,CNOT3,TMPRSS11E,CLDN2,MAP4K1,SCG5,GATA4,PRSS21,ARL2BP,SSX4,ZFPL1,SST,VPS53,PI3,CBR3,RAI2,FTHL17,CTAG2,SCAND1,SOX3,GNG13
TF	Factor: AP-2; motif: SNNNCCNCAGGCN	TF:M00915	false	0.000006894874884244128	5.161473610209724	9846	54	24	62700	LY6K,TNNT3,CRABP1,FOXH1,S100A7,CNOT3,CLDN2,MAP4K1,DDX52,HLA-B,APOA1,GATA4,PRSS1,CEP170,PRSS21,ARL2BP,ZFPL1,CBR3,RAI2,CTAG2,SOX3,TRPM1,MDK,GNG13
TF	Factor: YY1; motif: CAANATGGCGGC	TF:M10436	false	0.000006894874884244128	5.161473610209724	8336	54	22	62700	TNNT3,MAB21L2,CNOT3,CLDN2,MAP4K1,DPM3,HLA-DRB1,HLA-B,SCG5,CEP170,PRSS21,OPN1MW,SSX4,ZFPL1,SST,PI3,RAI2,RRN3,FTHL17,CTAG2,SOX3,TRPM1
TF	Factor: TCF-3; motif: CTTTGA; match class: 1	TF:M03858_1	false	0.000006991067850383629	5.1554564828939915	5612	54	18	62700	GRPR,FOXH1,NDP,TMPRSS11E,CLDN2,DDX52,HLA-DRB1,HLA-B,PRSS21,OPN1MW,SST,PI3,CBR3,RBFOX2,FTHL17,SCAND1,CYTL1,TRPM1
TF	Factor: TCF-7; motif: TCAAAG; match class: 1	TF:M00805_1	false	0.000006991067850383629	5.1554564828939915	5612	54	18	62700	GRPR,FOXH1,NDP,TMPRSS11E,CLDN2,DDX52,HLA-DRB1,HLA-B,PRSS21,OPN1MW,SST,PI3,CBR3,RBFOX2,FTHL17,SCAND1,CYTL1,TRPM1
TF	Factor: Sox-10; motif: AACAATGGNCCATTGTT	TF:M11633	false	0.0000070470869575505315	5.151990369491613	3840	54	15	62700	CRABP1,TCF19,GRPR,NDP,HLA-DRB1,APOA1,SCG5,PRSS21,ARL2BP,OPN1MW,SSX4,SST,PI3,RBFOX2,FTHL17
TF	Factor: EGR3; motif: NCMCRCCCACTNMN	TF:M08877	false	0.000007070762245651764	5.150533765660476	6264	54	19	62700	LY6K,CRABP1,MAB21L2,GRPR,FOXH1,S100A7,CNOT3,DPM3,PRSS1,PRSS21,SSX4,SST,RAI2,RBFOX2,CTAG2,SOX3,CYTL1,TRPM1,GNG13
TF	Factor: SREBP-1; motif: KATCACCCCAC	TF:M00221	false	0.000007074789454143845	5.150286480222628	7634	54	21	62700	TNNT3,BANF1,S100A7,CLDN2,DPM3,APOA1,SCG5,GATA4,ARL2BP,SSX4,ZFPL1,PI3,CBR3,MT1A,RRN3,FTHL17,CTAG2,SYNRG,SOX3,BDH1,GNG13
TF	Factor: ZNF436; motif: TCCTCCAGGAAGCCY; match class: 1	TF:M10477_1	false	0.000007074789454143845	5.150286480222628	9098	54	23	62700	LY6K,TNNT3,BANF1,GRPR,FOXH1,CLDN2,DPM3,HLA-B,APOA1,GATA4,CEP170,OPN1MW,VPS53,CBR3,RAI2,RBFOX2,MT1A,RRN3,TFDP3,SOX3,CYTL1,MDK,GNG13
TF	Factor: GKLF; motif: NNRRGRRNGNSNNN; match class: 1	TF:M07040_1	false	0.0000071692082876210894	5.144528801835971	8362	54	22	62700	LY6K,CRABP1,MAB21L2,BANF1,FOXH1,MAP4K1,APOA1,SCG5,GATA4,OPN1MW,SSX4,RAI2,RBFOX2,FGF21,FTHL17,CTAG2,SYNRG,SOX3,CYTL1,TRPM1,MDK,GNG13
TF	Factor: HLF; motif: GTTACRYAAT	TF:M00260	false	0.000007278774634781079	5.13794172702558	2814	54	13	62700	LY6K,CLDN2,DPM3,DDX52,HLA-DRB1,APOA1,SSX4,SST,PI3,FGF21,TFDP3,FTHL17,BDH1
TF	Factor: Sox-10; motif: CWTTGTN	TF:M01131	false	0.000007299133824224231	5.1367286738081654	9119	54	23	62700	CRABP1,S100A7,NDP,TMPRSS11E,CLDN2,MAP4K1,DPM3,HLA-DRB1,HLA-B,PRSS1,CEP170,ARL2BP,OPN1MW,SSX4,RAI2,RBFOX2,MT1A,RRN3,TFDP3,SCAND1,SYNRG,CRYGB,TRPM1
TF	Factor: NF-1A; motif: NGCCARN	TF:M03554	false	0.000007300038588993517	5.136674844133975	5015	54	17	62700	MAB21L2,GRPR,FOXH1,TMPRSS11E,MAP4K1,DDX52,PRSS1,CEP170,ARL2BP,SST,PI3,CBR3,MT1A,FTHL17,SYNRG,TRPM1,MDK
TF	Factor: HOXA13; motif: ATAAMA; match class: 1	TF:M01292_1	false	0.000008333459367121611	5.07917467780384	8442	54	22	62700	MAB21L2,GRPR,NDP,TMPRSS11E,DDX52,HLA-DRB1,HLA-B,SCG5,PRSS1,ARL2BP,OPN1MW,SSX4,SST,PI3,RAI2,RBFOX2,MT1A,FTHL17,SCAND1,SYNRG,CRYGB,BDH1
TF	Factor: Brachyury; motif: NTNNCANNNNRGTGTGAANN	TF:M09878	false	0.000008384155030556062	5.076540699791106	3901	54	15	62700	LY6K,TNNT3,DDX52,APOA1,SCG5,CBR3,RBFOX2,RRN3,TFDP3,SYNRG,SOX3,BDH1,CYTL1,TRPM1,MDK
TF	Factor: RXRA; motif: RRGGTCATGACCYY	TF:M04490	false	0.000008514734585854537	5.069828884952735	7729	54	21	62700	LY6K,TCF19,FOXH1,MAP4K1,HLA-B,APOA1,GATA4,PRSS1,PRSS21,ARL2BP,SSX4,SST,PI3,FGF21,MT1A,FTHL17,CTAG2,SCAND1,SYNRG,TRPM1,MDK
TF	Factor: ELF3; motif: WACCCGGAAGTAN	TF:M03967	false	0.000008663263028015277	5.062318499651383	7738	54	21	62700	TNNT3,CRABP1,TCF19,BANF1,FOXH1,CNOT3,CLDN2,DPM3,GATA4,PRSS21,ARL2BP,ZFPL1,VPS53,MT1A,RRN3,TFDP3,FTHL17,CTAG2,SCAND1,SYNRG,CRYGB
TF	Factor: c-Jun; motif: NATGACGTCAYN; match class: 1	TF:M11266_1	false	0.000008758851139591795	5.057552854614621	6366	54	19	62700	LY6K,CNOT3,NDP,CLDN2,DPM3,DDX52,HLA-DRB1,HLA-B,CEP170,OPN1MW,ZFPL1,SST,VPS53,PI3,CBR3,MT1A,RRN3,TFDP3,SCAND1
TF	Factor: AP-2gamma; motif: NNNNWGCCYNCRGSCN	TF:M07349	false	0.000008970142073526287	5.04720067833162	3384	54	14	62700	LY6K,S100A7,CLDN2,MAP4K1,DPM3,HLA-DRB1,GATA4,PRSS1,OPN1MW,ZFPL1,PI3,CYTL1,MDK,GNG13
TF	Factor: LBP9; motif: ACYRGTNNNNACYRGT	TF:M11492	false	0.000009046236174252977	5.043532078116088	7763	54	21	62700	LY6K,TNNT3,MAB21L2,BANF1,GRPR,TMPRSS11E,DPM3,HLA-DRB1,GATA4,PRSS21,ARL2BP,OPN1MW,SST,RAI2,FGF21,RRN3,FTHL17,SCAND1,SYNRG,BDH1,MDK
TF	Factor: SREBP-1; motif: RTCACCCCAY	TF:M07405	false	0.00000907322378754711	5.042238377285595	7062	54	20	62700	LY6K,CNOT3,CLDN2,MAP4K1,DPM3,PRSS1,PRSS21,ARL2BP,SSX4,ZFPL1,PI3,RAI2,RRN3,FTHL17,CTAG2,SCAND1,SYNRG,SOX3,CRYGB,BDH1
TF	Factor: CLOCK; motif: CNGNCACGTGNNNM	TF:M09884	false	0.00000915963964903949	5.038121611650062	8499	54	22	62700	LY6K,TNNT3,CRABP1,BANF1,FOXH1,MAP4K1,DPM3,DDX52,HLA-DRB1,APOA1,GATA4,PRSS21,ZFPL1,FGF21,MT1A,TFDP3,CTAG2,SYNRG,SOX3,BDH1,MDK,GNG13
TF	Factor: TEF-1; motif: ACATTCCWSNN	TF:M07340	false	0.00000915963964903949	5.038121611650062	3935	54	15	62700	BANF1,TMPRSS11E,CLDN2,DPM3,DDX52,HLA-DRB1,HLA-B,APOA1,PRSS1,SST,FGF21,MT1A,CTAG2,CYTL1,MDK
TF	Factor: ETV5; motif: NNACTTCCGNN	TF:M12557	false	0.000009342838442082703	5.029521160979882	4516	54	16	62700	CRABP1,BANF1,FOXH1,S100A7,CNOT3,CLDN2,DPM3,ZFPL1,VPS53,RRN3,TFDP3,FTHL17,CTAG2,SYNRG,CRYGB,CYTL1
TF	Factor: HNF-4alpha; motif: AGTCCAAR	TF:M04903	false	0.00000946237858068823	5.023999680234319	7087	54	20	62700	TNNT3,CRABP1,TCF19,MAB21L2,BANF1,CNOT3,NDP,CLDN2,MAP4K1,DDX52,HLA-B,GATA4,ARL2BP,SSX4,ZFPL1,PI3,FGF21,MT1A,SYNRG,TRPM1
TF	Factor: CP2/LBP-1c/LSF; motif: GCTGGNTNGNNCYNG	TF:M00947	false	0.000009548284653197212	5.020074642297241	8526	54	22	62700	LY6K,TNNT3,CRABP1,GRPR,S100A7,CLDN2,DPM3,HLA-DRB1,APOA1,GATA4,CEP170,PRSS21,ARL2BP,ZFPL1,SST,RBFOX2,RRN3,CTAG2,SCAND1,CYTL1,TRPM1,GNG13
TF	Factor: Isl2; motif: CTAATKR	TF:M02079	false	0.00000981873327454881	5.007944537402314	5769	54	18	62700	LY6K,TNNT3,GRPR,FOXH1,S100A7,CNOT3,MAP4K1,HLA-B,OPN1MW,SSX4,SST,PI3,FGF21,RRN3,SCAND1,SOX3,BDH1,TRPM1
TF	Factor: Ik-1; motif: NHNTGGGAATRCC	TF:M00086	false	0.000009844234069444533	5.006818068490203	4538	54	16	62700	LY6K,TCF19,S100A7,NDP,DPM3,APOA1,PRSS1,PRSS21,ARL2BP,ZFPL1,PI3,CBR3,MT1A,BDH1,TRPM1,GNG13
TF	Factor: NFATc2; motif: TTTTCCA	TF:M02265	false	0.00001026898174731746	4.988472618081924	7835	54	21	62700	MAB21L2,GRPR,NDP,TMPRSS11E,DPM3,DDX52,HLA-B,SCG5,PRSS1,CEP170,SSX4,ZFPL1,PI3,CBR3,RBFOX2,FGF21,MT1A,RRN3,FTHL17,SOX3,BDH1
TF	Factor: RelB:p50; motif: RGAAANTCCCYNNHGC	TF:M03882	false	0.00001033326322999244	4.985762507233524	4556	54	16	62700	CRABP1,MAB21L2,CNOT3,DPM3,APOA1,GATA4,OPN1MW,SSX4,SST,VPS53,FGF21,RRN3,CYTL1,TRPM1,MDK,GNG13
TF	Factor: SMAD; motif: TNGNCAGACWN	TF:M00974	false	0.000010834520175451564	4.965190317363816	4573	54	16	62700	TNNT3,BANF1,GRPR,S100A7,TMPRSS11E,CLDN2,SCG5,PRSS1,ZFPL1,SST,PI3,FGF21,CTAG2,SCAND1,CYTL1,GNG13
TF	Factor: CDP; motif: CCAATAATCGAT	TF:M00095	false	0.00001117256494119827	4.9518471122977585	8611	54	22	62700	CRABP1,TCF19,GRPR,CNOT3,NDP,DPM3,DDX52,HLA-DRB1,HLA-B,PRSS1,ARL2BP,ZFPL1,SST,PI3,RBFOX2,MT1A,RRN3,TFDP3,FTHL17,CTAG2,SYNRG,CRYGB
TF	Factor: Fli-1; motif: RCMGGAAGYGNNN; match class: 1	TF:M09613_1	false	0.000011505264215341752	4.939103403423206	894	54	8	62700	TNNT3,CLDN2,SSX4,VPS53,TFDP3,FTHL17,CTAG2,SCAND1
TF	Factor: C/EBPbeta; motif: TKNNGCAANN	TF:M01896	false	0.000011575800728790138	4.936448957971581	4598	54	16	62700	TNNT3,GRPR,FOXH1,S100A7,NDP,DPM3,HLA-DRB1,SCG5,GATA4,CEP170,OPN1MW,SST,CRYGB,CYTL1,TRPM1,MDK
TF	Factor: ZNF342; motif: TRSTGGACRNT	TF:M12075	false	0.000011848234220912999	4.926346369084702	5215	54	17	62700	TCF19,BANF1,GRPR,FOXH1,S100A7,CLDN2,HLA-B,APOA1,SCG5,CEP170,SSX4,ZFPL1,SST,PI3,CBR3,CTAG2,TRPM1
TF	Factor: RXR:RAR; motif: RGKTCANNNRGAGGTCA	TF:M02272	false	0.000012411721434127507	4.906167980185751	6533	54	19	62700	TNNT3,CRABP1,MAB21L2,GRPR,S100A7,DDX52,HLA-DRB1,APOA1,PRSS1,PRSS21,ZFPL1,PI3,FGF21,MT1A,RRN3,FTHL17,BDH1,TRPM1,MDK
TF	Factor: AR; motif: GGAACGGWACATGTTCT	TF:M08190	false	0.000012418330407165487	4.905936789320137	7934	54	21	62700	TCF19,BANF1,GRPR,FOXH1,S100A7,CNOT3,NDP,TMPRSS11E,DPM3,APOA1,PRSS1,ZFPL1,RBFOX2,FGF21,RRN3,FTHL17,CTAG2,SYNRG,CRYGB,BDH1,TRPM1
TF	Factor: TIEG1; motif: GGSGGKGNNN	TF:M08905	false	0.00001249529945276133	4.903253331444416	5238	54	17	62700	TNNT3,CRABP1,TCF19,MAB21L2,BANF1,FOXH1,CNOT3,MAP4K1,SCG5,CEP170,ZFPL1,RBFOX2,MT1A,CTAG2,SOX3,CYTL1,GNG13
TF	Factor: LHX3; motif: ATTAAW; match class: 1	TF:M02097_1	false	0.00001281442207784951	4.892300975438422	6551	54	19	62700	TNNT3,GRPR,NDP,TMPRSS11E,DPM3,DDX52,HLA-DRB1,SCG5,PRSS1,ARL2BP,OPN1MW,SSX4,VPS53,RAI2,RBFOX2,SCAND1,CRYGB,BDH1,CYTL1
TF	Factor: C/EBPgamma:Elf-1; motif: TKRCGHAATWSCGGAAGT	TF:M08676	false	0.000012918192463344225	4.888798249352731	8695	54	22	62700	LY6K,CRABP1,TCF19,BANF1,GRPR,FOXH1,S100A7,CNOT3,TMPRSS11E,CLDN2,HLA-DRB1,PRSS1,SSX4,SST,VPS53,PI3,FGF21,RRN3,FTHL17,CTAG2,SCAND1,CRYGB
TF	Factor: TBR2; motif: NAGGTGTGAN	TF:M12017	false	0.000013283367801401321	4.876691802066153	1249	54	9	62700	CRABP1,GRPR,MAP4K1,APOA1,RBFOX2,TFDP3,SYNRG,CRYGB,CYTL1
TF	Factor: Miz-1; motif: NNRGGWGGGGGAGGGGMRR	TF:M10112	false	0.000013283367801401321	4.876691802066153	8711	54	22	62700	TNNT3,BANF1,FOXH1,CNOT3,CLDN2,APOA1,SCG5,GATA4,CEP170,PRSS21,SSX4,VPS53,CBR3,RAI2,RBFOX2,FGF21,FTHL17,CTAG2,SYNRG,SOX3,MDK,GNG13
TF	Factor: Tbx5; motif: NNAGGTGTNANN	TF:M01019	false	0.000013541709786279859	4.868326497846805	5913	54	18	62700	CRABP1,BANF1,GRPR,FOXH1,S100A7,CLDN2,MAP4K1,DDX52,APOA1,CBR3,RAI2,RBFOX2,MT1A,RRN3,TFDP3,SYNRG,CRYGB,CYTL1
TF	Factor: HSF1; motif: GAANNTTCTRGNAN	TF:M02017	false	0.0000136018974976154	4.866400502272352	4079	54	15	62700	CRABP1,BANF1,FOXH1,TMPRSS11E,CLDN2,HLA-B,SCG5,PRSS1,CEP170,PRSS21,OPN1MW,SST,FGF21,MT1A,BDH1
TF	Factor: ATF3; motif: CBCTGACGTCANCS	TF:M00513	false	0.000013732637589154311	4.862246041029622	6586	54	19	62700	LY6K,CNOT3,NDP,CLDN2,DDX52,HLA-B,SCG5,PRSS1,PRSS21,ARL2BP,OPN1MW,SST,VPS53,CBR3,MT1A,RRN3,SCAND1,TRPM1,GNG13
TF	Factor: C/EBPalpha; motif: NRTTGTGCAAYNN	TF:M09596	false	0.000013886946347026642	4.8573932424146635	5287	54	17	62700	TNNT3,CRABP1,GRPR,S100A7,NDP,TMPRSS11E,DPM3,HLA-DRB1,SCG5,GATA4,PRSS1,CEP170,OPN1MW,SSX4,SST,VPS53,TRPM1
TF	Factor: Sox-6; motif: NARACAAAARN	TF:M03888	false	0.000013886946347026642	4.8573932424146635	3532	54	14	62700	NDP,TMPRSS11E,HLA-DRB1,HLA-B,SCG5,CEP170,OPN1MW,RBFOX2,TFDP3,FTHL17,SYNRG,CRYGB,CYTL1,MDK
TF	Factor: Pax-5; motif: GTYAYGCTTSRCTGVNYN	TF:M04754	false	0.000014079586523908111	4.85141009895966	5293	54	17	62700	CRABP1,TCF19,FOXH1,CNOT3,NDP,DPM3,SSX4,VPS53,PI3,RAI2,RBFOX2,FGF21,RRN3,FTHL17,SCAND1,CRYGB,CYTL1
TF	Factor: c-Myc:Max; motif: GCCAYGYGSN	TF:M00322	false	0.000014143534049941597	4.849442059660787	8011	54	21	62700	LY6K,CRABP1,BANF1,FOXH1,S100A7,CNOT3,DDX52,PRSS21,ARL2BP,VPS53,PI3,CBR3,RBFOX2,MT1A,RRN3,TFDP3,FTHL17,CTAG2,SCAND1,TRPM1,GNG13
TF	Factor: C/EBPbeta; motif: NRTTGCGYAAYN	TF:M11316	false	0.000014359172051164981	4.842870600760616	5302	54	17	62700	MAB21L2,BANF1,GRPR,FOXH1,NDP,DPM3,DDX52,HLA-DRB1,SCG5,GATA4,PRSS1,OPN1MW,SSX4,FTHL17,SYNRG,CRYGB,TRPM1
TF	Factor: NFE2L1; motif: NNNATGACTCAGCANW; match class: 1	TF:M12499_1	false	0.000014665340221221153	4.833707857369071	3551	54	14	62700	FOXH1,NDP,TMPRSS11E,CLDN2,PRSS1,OPN1MW,SST,PI3,CBR3,TFDP3,SCAND1,SYNRG,CYTL1,TRPM1
TF	Factor: gsh-1; motif: NTMATNRN	TF:M10750	false	0.000014988261779963225	4.824248730269948	8043	54	21	62700	LY6K,TNNT3,MAB21L2,BANF1,GRPR,TMPRSS11E,HLA-DRB1,HLA-B,ARL2BP,ZFPL1,SST,PI3,RAI2,RBFOX2,RRN3,TFDP3,SYNRG,CRYGB,BDH1,CYTL1,TRPM1
TF	Factor: CTCF; motif: ACCAGGKGGC	TF:M04727	false	0.000015567818061720383	4.807772252567283	6650	54	19	62700	TNNT3,BANF1,GRPR,FOXH1,S100A7,CNOT3,CLDN2,MAP4K1,HLA-DRB1,HLA-B,GATA4,PRSS21,VPS53,PI3,CBR3,FTHL17,CTAG2,MDK,GNG13
TF	Factor: DB1; motif: GGRRRRGRRGGAGGGGGNGRRR	TF:M10107	false	0.00001568934051713886	4.804395311083992	5985	54	18	62700	TNNT3,MAB21L2,BANF1,FOXH1,CNOT3,APOA1,SCG5,GATA4,OPN1MW,SSX4,RAI2,RBFOX2,FGF21,MT1A,RRN3,SOX3,MDK,GNG13
TF	Factor: Msx-2; motif: NNNGACYAATTAGYNNT	TF:M01393	false	0.00001568934051713886	4.804395311083992	8812	54	22	62700	TNNT3,MAB21L2,CNOT3,CLDN2,DDX52,HLA-DRB1,HLA-B,ARL2BP,OPN1MW,SSX4,VPS53,PI3,RAI2,RBFOX2,FGF21,RRN3,TFDP3,SYNRG,SOX3,CRYGB,BDH1,TRPM1
TF	Factor: ZBP99; motif: GCCCMTCCCCCR	TF:M12057	false	0.00001585364027207587	4.799871000414404	5346	54	17	62700	TNNT3,FOXH1,APOA1,SCG5,GATA4,CEP170,PRSS21,ARL2BP,SSX4,RAI2,RBFOX2,FGF21,FTHL17,CTAG2,SOX3,MDK,GNG13
TF	Factor: Elk-1:ETV7; motif: ANSCGGACGGATDTCCGGNT	TF:M08214	false	0.000016955715534754348	4.770683878180886	8110	54	21	62700	LY6K,CRABP1,TCF19,BANF1,GRPR,FOXH1,CNOT3,NDP,MAP4K1,DPM3,APOA1,GATA4,PRSS21,ARL2BP,VPS53,PI3,FGF21,MT1A,RRN3,CTAG2,GNG13
TF	Factor: RORA; motif: CCYTGNCCTN	TF:M12659	false	0.000016955715534754348	4.770683878180886	8111	54	21	62700	LY6K,TNNT3,CRABP1,MAB21L2,FOXH1,S100A7,TMPRSS11E,CLDN2,DPM3,APOA1,OPN1MW,SSX4,ZFPL1,VPS53,PI3,CTAG2,SCAND1,CRYGB,CYTL1,TRPM1,GNG13
TF	Factor: HTF4; motif: CASCTGB	TF:M02018	false	0.000016955715534754348	4.770683878180886	8857	54	22	62700	CRABP1,S100A7,HLA-B,SCG5,GATA4,PRSS1,ARL2BP,OPN1MW,SSX4,ZFPL1,CBR3,FGF21,MT1A,RRN3,TFDP3,FTHL17,SCAND1,CRYGB,BDH1,CYTL1,TRPM1,GNG13
TF	Factor: MRF4; motif: CASCTGC	TF:M03831	false	0.000016955715534754348	4.770683878180886	8857	54	22	62700	CRABP1,S100A7,HLA-B,SCG5,GATA4,PRSS1,ARL2BP,OPN1MW,SSX4,ZFPL1,CBR3,FGF21,MT1A,RRN3,TFDP3,FTHL17,SCAND1,CRYGB,BDH1,CYTL1,TRPM1,GNG13
TF	Factor: meis1:TBR2; motif: NNGTGNTGACAN	TF:M08378	false	0.000017071632753287595	4.767724940406496	3604	54	14	62700	LY6K,S100A7,TMPRSS11E,CLDN2,DPM3,HLA-DRB1,PRSS1,PRSS21,OPN1MW,SSX4,PI3,MT1A,CTAG2,SCAND1
TF	Factor: Elf5; motif: CSMGGAARNN; match class: 1	TF:M02057_1	false	0.000017207357468078992	4.764285819105809	3607	54	14	62700	TNNT3,BANF1,FOXH1,CNOT3,NDP,DPM3,GATA4,ZFPL1,RAI2,FGF21,RRN3,FTHL17,SCAND1,MDK
TF	Factor: GLI2; motif: TGGGTGGTCNS	TF:M07291	false	0.000017496280714212305	4.757054261997432	3080	54	13	62700	LY6K,TNNT3,CRABP1,FOXH1,NDP,DPM3,GATA4,CEP170,PRSS21,OPN1MW,SSX4,ZFPL1,GNG13
TF	Factor: Pit-1; motif: NMTTCATAAWTATWNMNA	TF:M00802	false	0.000017711804893384535	4.751737180464516	4774	54	16	62700	TNNT3,MAB21L2,S100A7,NDP,TMPRSS11E,HLA-DRB1,HLA-B,PRSS1,PI3,RBFOX2,FGF21,RRN3,TFDP3,FTHL17,SYNRG,CRYGB
TF	Factor: LBX2; motif: NNYAATTANN	TF:M04384	false	0.000017909397594965537	4.746919021944507	3621	54	14	62700	GRPR,CNOT3,CLDN2,DDX52,HLA-DRB1,HLA-B,ARL2BP,OPN1MW,SSX4,PI3,TFDP3,SOX3,CRYGB,BDH1
TF	Factor: ELF1; motif: AACCCGGAAGTR	TF:M03966	false	0.000018746287919020138	4.727084717050421	6744	54	19	62700	TNNT3,CRABP1,TCF19,BANF1,FOXH1,CNOT3,CLDN2,DPM3,PRSS21,ZFPL1,VPS53,MT1A,RRN3,TFDP3,FTHL17,CTAG2,SCAND1,SYNRG,CRYGB
TF	Factor: TFAP2A; motif: NNNNGCCYSAGGGCA	TF:M07231	false	0.00001877961319760371	4.726313357111244	5421	54	17	62700	LY6K,FOXH1,S100A7,CNOT3,MAP4K1,GATA4,PRSS1,PRSS21,ZFPL1,CBR3,RRN3,CTAG2,BDH1,CYTL1,TRPM1,MDK,GNG13
TF	Factor: HOXB2:PEA3; motif: ACCGGAAATGRN	TF:M08345	false	0.00001877961319760371	4.726313357111244	8171	54	21	62700	CRABP1,MAB21L2,BANF1,GRPR,FOXH1,S100A7,NDP,DDX52,ZFPL1,VPS53,CBR3,FGF21,RRN3,TFDP3,FTHL17,CTAG2,SCAND1,SYNRG,CRYGB,TRPM1,MDK
TF	Factor: RelA-p65; motif: BCWGGGRANNK	TF:M04811	false	0.000018799062118520676	4.725863817061398	7448	54	20	62700	LY6K,TNNT3,TCF19,FOXH1,S100A7,CLDN2,MAP4K1,APOA1,GATA4,PRSS1,CEP170,ARL2BP,OPN1MW,ZFPL1,CBR3,FGF21,MT1A,CRYGB,CYTL1,MDK
TF	Factor: ELF4; motif: NCCGGAARTN	TF:M02056	false	0.000019209382510023684	4.716486595408974	5432	54	17	62700	CRABP1,BANF1,FOXH1,S100A7,CNOT3,NDP,CLDN2,DPM3,ZFPL1,VPS53,RRN3,FTHL17,CTAG2,SCAND1,SYNRG,CRYGB,MDK
TF	Factor: NFATc2; motif: NTTTCCGCGGAAAN; match class: 1	TF:M11983_1	false	0.00001929138990957387	4.71463648110093	7462	54	20	62700	LY6K,BANF1,S100A7,CNOT3,NDP,TMPRSS11E,CLDN2,HLA-B,GATA4,CEP170,PRSS21,OPN1MW,SSX4,SST,RBFOX2,FTHL17,SYNRG,CYTL1,TRPM1,MDK
TF	Factor: VDR; motif: NRRGTTCA	TF:M08979	false	0.000019378913035581124	4.712670586206198	4813	54	16	62700	CLDN2,MAP4K1,DDX52,HLA-DRB1,APOA1,PRSS21,OPN1MW,SSX4,ZFPL1,VPS53,CBR3,FTHL17,CTAG2,SCAND1,SOX3,TRPM1
TF	Factor: MEIS1B:HOXA9; motif: TGACASTTTWAYRR	TF:M00421	false	0.00001952322503755619	4.709448439726475	6768	54	19	62700	LY6K,TCF19,GRPR,S100A7,NDP,MAP4K1,DPM3,HLA-DRB1,HLA-B,SCG5,VPS53,PI3,CBR3,RBFOX2,SCAND1,SYNRG,SOX3,MDK,GNG13
TF	Factor: Tal-1; motif: CAGATGG	TF:M03804	false	0.00001975579318737833	4.704305528878707	5446	54	17	62700	CRABP1,BANF1,GRPR,S100A7,CNOT3,HLA-B,APOA1,PRSS1,OPN1MW,SSX4,SST,RBFOX2,FGF21,FTHL17,SCAND1,CYTL1,GNG13
TF	Factor: NR3C1; motif: RRGAACATWMYGTYCTRN	TF:M02219	false	0.000019845143191324385	4.702345763122266	6777	54	19	62700	CRABP1,MAB21L2,BANF1,FOXH1,NDP,TMPRSS11E,DDX52,SCG5,GATA4,PRSS21,ZFPL1,CBR3,RBFOX2,FGF21,RRN3,FTHL17,CTAG2,SOX3,TRPM1
TF	Factor: TEF-3:Fli-1; motif: ACCGGAAATGCC	TF:M08510	false	0.000020020522728047857	4.698524587448957	7484	54	20	62700	TNNT3,CRABP1,GRPR,NDP,HLA-B,APOA1,SCG5,GATA4,SSX4,ZFPL1,VPS53,RAI2,RRN3,FTHL17,CTAG2,SCAND1,SYNRG,CRYGB,BDH1,TRPM1
TF	Factor: c-Fos; motif: ACTCACCA	TF:M04802	false	0.000020068034423300007	4.697495162685326	7486	54	20	62700	LY6K,TNNT3,MAB21L2,TMPRSS11E,MAP4K1,DDX52,SCG5,PRSS1,CEP170,ARL2BP,ZFPL1,SST,VPS53,PI3,RAI2,FGF21,TFDP3,SCAND1,CRYGB,CYTL1
TF	Factor: NFATc3; motif: NTTTCCRYGGAAAN; match class: 1	TF:M11988_1	false	0.000020367806396215966	4.6910557418058305	6792	54	19	62700	LY6K,BANF1,S100A7,NDP,TMPRSS11E,CLDN2,HLA-B,APOA1,GATA4,SSX4,CBR3,RBFOX2,TFDP3,FTHL17,SYNRG,SOX3,CYTL1,TRPM1,MDK
TF	Factor: NFATc2; motif: NTTTCCGCGGAAAN	TF:M11983	false	0.000020547771405178153	4.687235274465218	8228	54	21	62700	LY6K,BANF1,FOXH1,S100A7,CNOT3,NDP,TMPRSS11E,CLDN2,HLA-B,GATA4,CEP170,PRSS21,OPN1MW,SSX4,SST,RBFOX2,FTHL17,SYNRG,CYTL1,TRPM1,MDK
TF	Factor: DEC; motif: NNNSCACSTGAS	TF:M08872	false	0.000020781068879620774	4.682332118156003	7507	54	20	62700	FOXH1,S100A7,CNOT3,DPM3,SCG5,GATA4,PRSS1,ARL2BP,OPN1MW,VPS53,CBR3,FGF21,MT1A,TFDP3,CTAG2,SCAND1,SYNRG,BDH1,TRPM1,GNG13
TF	Factor: c-Ets-2; motif: CTTCCTG; match class: 1	TF:M01207_1	false	0.00002091011679104036	4.679643541473925	3681	54	14	62700	TNNT3,TCF19,BANF1,CLDN2,GATA4,CEP170,PRSS21,SSX4,PI3,RAI2,TFDP3,FTHL17,CYTL1,MDK
TF	Factor: Elk-1; motif: CTTCCKG; match class: 1	TF:M07252_1	false	0.00002091011679104036	4.679643541473925	3681	54	14	62700	TNNT3,TCF19,BANF1,CLDN2,GATA4,CEP170,PRSS21,SSX4,PI3,RAI2,TFDP3,FTHL17,CYTL1,MDK
TF	Factor: Lhx8; motif: TGATTG; match class: 1	TF:M07476_1	false	0.00002091011679104036	4.679643541473925	3142	54	13	62700	TNNT3,GRPR,CNOT3,NDP,ARL2BP,SSX4,ZFPL1,SST,FGF21,TFDP3,SOX3,CRYGB,TRPM1
TF	Factor: AP-2alpha; motif: NSCCNCRGGSN	TF:M07348	false	0.000021239894814553127	4.672847638323726	8251	54	21	62700	LY6K,CRABP1,FOXH1,S100A7,CNOT3,MAP4K1,DDX52,APOA1,GATA4,PRSS1,CEP170,PRSS21,ARL2BP,ZFPL1,CBR3,RRN3,TFDP3,SCAND1,TRPM1,MDK,GNG13
TF	Factor: KLF15; motif: RCCMCRCCCMCN; match class: 1	TF:M12160_1	false	0.000021239894814553127	4.672847638323726	8250	54	21	62700	LY6K,TNNT3,CRABP1,TCF19,FOXH1,CNOT3,MAP4K1,GATA4,CEP170,PRSS21,SSX4,ZFPL1,CBR3,RAI2,RBFOX2,FTHL17,CTAG2,SYNRG,SOX3,MDK,GNG13
TF	Factor: Pax-5; motif: RRNGRNGCAN	TF:M03577	false	0.000021239894814553127	4.672847638323726	9003	54	22	62700	TNNT3,MAB21L2,S100A7,CLDN2,DPM3,DDX52,HLA-DRB1,HLA-B,APOA1,GATA4,PRSS1,ZFPL1,SST,PI3,CBR3,RAI2,RRN3,TFDP3,SOX3,BDH1,CYTL1,GNG13
TF	Factor: POU2F1:PEA3; motif: ACCGGATATGCAN	TF:M08402	false	0.000021410607836487818	4.669371003126608	8256	54	21	62700	TNNT3,TCF19,MAB21L2,GRPR,S100A7,HLA-DRB1,HLA-B,SCG5,PRSS1,OPN1MW,SSX4,VPS53,RAI2,FGF21,MT1A,FTHL17,CTAG2,SCAND1,SYNRG,TRPM1,MDK
TF	Factor: POU3F1; motif: NTAATKWATGCNN	TF:M11929	false	0.000021956842084692108	4.658430121590454	6835	54	19	62700	TNNT3,MAB21L2,CNOT3,NDP,TMPRSS11E,MAP4K1,DPM3,CEP170,OPN1MW,PI3,RAI2,RBFOX2,MT1A,TFDP3,SCAND1,SYNRG,CRYGB,BDH1,TRPM1
TF	Factor: LRH-1; motif: TGACCTTGRNYCAAGGTCA; match class: 1	TF:M11830_1	false	0.000022421509150490714	4.649335159195436	6165	54	18	62700	LY6K,BANF1,S100A7,MAP4K1,DDX52,HLA-DRB1,HLA-B,PRSS21,OPN1MW,SST,PI3,RRN3,TFDP3,BDH1,CYTL1,TRPM1,MDK,GNG13
TF	Factor: PEA3; motif: NACCGGAAGTN	TF:M11425	false	0.000022424660111470965	4.649274130795856	7553	54	20	62700	TNNT3,CRABP1,BANF1,S100A7,CNOT3,CLDN2,DPM3,HLA-B,PRSS21,ARL2BP,ZFPL1,VPS53,RRN3,TFDP3,FTHL17,CTAG2,SCAND1,SYNRG,CRYGB,CYTL1
TF	Factor: NF-1C; motif: NTTGGCNNNNTGCCARN	TF:M11729	false	0.000022800383133601073	4.642057855130654	1749	54	10	62700	LY6K,TNNT3,FOXH1,MAP4K1,CEP170,PRSS21,CBR3,FGF21,CTAG2,BDH1
TF	Factor: Sox-14; motif: NNNACAATGN	TF:M11619	false	0.00002335139755432329	4.63168712229411	2193	54	11	62700	NDP,HLA-B,PRSS1,ARL2BP,OPN1MW,SSX4,FGF21,FTHL17,CRYGB,CYTL1,TRPM1
TF	Factor: TBX2; motif: NNNGTGTSNN	TF:M12026	false	0.00002335288808056468	4.631659402040468	7576	54	20	62700	TNNT3,CRABP1,TCF19,BANF1,GRPR,FOXH1,TMPRSS11E,MAP4K1,APOA1,CBR3,RBFOX2,MT1A,TFDP3,CTAG2,SYNRG,SOX3,CRYGB,CYTL1,TRPM1,GNG13
TF	Factor: GATA-3; motif: AGATAACGATCW	TF:M12192	false	0.000023496661796306907	4.6289938341718155	4902	54	16	62700	GRPR,NDP,MAP4K1,HLA-DRB1,HLA-B,SCG5,PRSS1,SST,CBR3,RAI2,RBFOX2,FGF21,RRN3,SYNRG,SOX3,BDH1
TF	Factor: Tbx20; motif: SGAGGTGTGAGGSGR	TF:M07474	false	0.000023508887671488156	4.628767919133804	3726	54	14	62700	CRABP1,GRPR,MAP4K1,APOA1,SCG5,SSX4,CBR3,RBFOX2,FGF21,TFDP3,CTAG2,SYNRG,CRYGB,CYTL1
TF	Factor: foxm1; motif: TGTTTRCTYWNN	TF:M09930	false	0.00002413730001797526	4.617311311408287	6888	54	19	62700	GRPR,NDP,TMPRSS11E,CLDN2,DDX52,HLA-B,APOA1,GATA4,PRSS21,ARL2BP,OPN1MW,ZFPL1,CBR3,RAI2,RBFOX2,FGF21,FTHL17,SCAND1,TRPM1
TF	Factor: DREF; motif: CTYYCWCTTCCY	TF:M09725	false	0.00002413730001797526	4.617311311408287	7596	54	20	62700	TNNT3,MAB21L2,BANF1,FOXH1,S100A7,MAP4K1,DPM3,APOA1,SCG5,PRSS1,PRSS21,SSX4,ZFPL1,SST,PI3,RBFOX2,MT1A,FTHL17,SYNRG,MDK
TF	Factor: Kaiso; motif: NTCCTGCNAN	TF:M01119	false	0.000024900452750463973	4.6037927563082555	4323	54	15	62700	CRABP1,GRPR,S100A7,NDP,TMPRSS11E,DPM3,HLA-DRB1,SCG5,PRSS1,PRSS21,ZFPL1,FGF21,MT1A,TFDP3,SOX3
TF	Factor: DBP; motif: TTRCATAANN	TF:M07038	false	0.000025100111914646546	4.600324342112385	5565	54	17	62700	GRPR,NDP,TMPRSS11E,CLDN2,HLA-DRB1,APOA1,SCG5,GATA4,PRSS1,CEP170,SSX4,SST,PI3,FTHL17,SCAND1,CYTL1,TRPM1
TF	Factor: GKLF; motif: GCCMCRCCCNNN	TF:M01588	false	0.000025145018451559834	4.599548041355137	9111	54	22	62700	LY6K,CRABP1,TCF19,FOXH1,CNOT3,GATA4,CEP170,PRSS21,ARL2BP,OPN1MW,SSX4,ZFPL1,VPS53,CBR3,RAI2,RBFOX2,MT1A,RRN3,CTAG2,SYNRG,MDK,GNG13
TF	Factor: VDR,; motif: RRTGNMCYTNNTGAMCCNYNT	TF:M00966	false	0.000025373696411976087	4.595616260630578	9897	54	23	62700	TCF19,MAB21L2,S100A7,CNOT3,CLDN2,MAP4K1,DDX52,HLA-DRB1,APOA1,GATA4,PRSS21,SST,PI3,CBR3,FGF21,MT1A,RRN3,TFDP3,CTAG2,SOX3,TRPM1,MDK,GNG13
TF	Factor: E2F; motif: NNTTTCGCGCN; match class: 1	TF:M08875_1	false	0.000025447483934804975	4.594355151136589	1776	54	10	62700	CRABP1,TCF19,BANF1,FOXH1,CNOT3,MAP4K1,PRSS21,ZFPL1,SCAND1,SOX3
TF	Factor: HOXB2:Elk-1; motif: TAATKRCCGGAAGTN	TF:M08341	false	0.000025620623207564966	4.591410310488493	6237	54	18	62700	TNNT3,TCF19,BANF1,CLDN2,DPM3,HLA-DRB1,HLA-B,GATA4,ARL2BP,SST,PI3,FGF21,RRN3,TFDP3,FTHL17,CTAG2,SYNRG,BDH1
TF	Factor: c-Ets-1(p54); motif: NCMGGAWGYN; match class: 1	TF:M00032_1	false	0.000025620623207564966	4.591410310488493	2220	54	11	62700	TNNT3,CRABP1,BANF1,DPM3,VPS53,RRN3,TFDP3,FTHL17,CTAG2,SCAND1,CRYGB
TF	Factor: FKLF; motif: BGGGNGGVMD	TF:M01837	false	0.000025709877627240487	4.589899990488243	5579	54	17	62700	LY6K,TNNT3,MAB21L2,S100A7,CNOT3,DPM3,PRSS21,OPN1MW,RAI2,RBFOX2,FGF21,MT1A,RRN3,FTHL17,SYNRG,MDK,GNG13
TF	Factor: GABP; motif: VCCGGAAGNGCR	TF:M00341	false	0.000025823620805702218	4.5879828640955775	8373	54	21	62700	TNNT3,CRABP1,TCF19,BANF1,FOXH1,CNOT3,CLDN2,APOA1,GATA4,CEP170,ARL2BP,SSX4,ZFPL1,VPS53,TFDP3,FTHL17,SCAND1,SYNRG,SOX3,CYTL1,MDK
TF	Factor: C/EBPgamma; motif: YTBATTTCARAAW	TF:M00622	false	0.000026463962216989098	4.577345132176099	6940	54	19	62700	MAB21L2,FOXH1,NDP,TMPRSS11E,CLDN2,HLA-DRB1,HLA-B,APOA1,SCG5,PRSS21,ARL2BP,SST,PI3,MT1A,FTHL17,SCAND1,SYNRG,SOX3,BDH1
TF	Factor: MITF; motif: CATGTGM	TF:M02099	false	0.000027078307689552894	4.567378481200142	3232	54	13	62700	TNNT3,MAB21L2,GRPR,S100A7,NDP,DPM3,HLA-DRB1,SSX4,MT1A,TFDP3,SCAND1,TRPM1,MDK
TF	Factor: Tbx3; motif: AGGTGTNR	TF:M08786	false	0.000027257835575195583	4.564508632546415	3783	54	14	62700	CRABP1,GRPR,CLDN2,MAP4K1,APOA1,CBR3,RAI2,RBFOX2,MT1A,RRN3,TFDP3,SYNRG,CRYGB,CYTL1
TF	Factor: Oct-2; motif: NTGCATATGCAN	TF:M11899	false	0.000027536007531890952	4.560099028224452	5612	54	17	62700	TNNT3,CRABP1,S100A7,NDP,TMPRSS11E,DDX52,HLA-B,PRSS1,OPN1MW,SSX4,SST,RBFOX2,MT1A,SCAND1,CYTL1,TRPM1,MDK
TF	Factor: Elf-1; motif: NANCCGGAAGTN	TF:M11449	false	0.000027536007531890952	4.560099028224452	4367	54	15	62700	TNNT3,CRABP1,BANF1,FOXH1,CNOT3,CLDN2,DPM3,PRSS21,ZFPL1,VPS53,RRN3,FTHL17,CTAG2,SCAND1,SYNRG
TF	Factor: AP-2beta; motif: NSCCYNRGGSN	TF:M11477	false	0.000028055434761690307	4.551982996853946	8422	54	21	62700	LY6K,TCF19,FOXH1,S100A7,CNOT3,MAP4K1,DPM3,DDX52,APOA1,GATA4,PRSS1,PRSS21,ARL2BP,VPS53,CBR3,RRN3,CTAG2,CYTL1,TRPM1,MDK,GNG13
TF	Factor: ESE-1; motif: NSMGGAARTN	TF:M02055	false	0.000028764848467876657	4.541137909479203	7699	54	20	62700	TNNT3,CRABP1,BANF1,FOXH1,S100A7,CNOT3,NDP,CLDN2,DPM3,PRSS21,ZFPL1,VPS53,RRN3,TFDP3,FTHL17,CTAG2,SCAND1,SYNRG,CRYGB,CYTL1
TF	Factor: ESE-1; motif: NSMGGAARTN	TF:M01214	false	0.000028764848467876657	4.541137909479203	7699	54	20	62700	TNNT3,CRABP1,BANF1,FOXH1,S100A7,CNOT3,NDP,CLDN2,DPM3,PRSS21,ZFPL1,VPS53,RRN3,TFDP3,FTHL17,CTAG2,SCAND1,SYNRG,CRYGB,CYTL1
TF	Factor: NF-1C; motif: TTGGCNN	TF:M07300	false	0.000029380747647594778	4.531937156976889	6306	54	18	62700	CRABP1,TCF19,BANF1,GRPR,TMPRSS11E,CLDN2,GATA4,PRSS1,CEP170,ARL2BP,OPN1MW,PI3,RAI2,FGF21,RRN3,CTAG2,SYNRG,CRYGB
TF	Factor: T-box; motif: NASGTGTNAN	TF:M12021	false	0.000029419143843074368	4.531369970277381	4394	54	15	62700	CRABP1,GRPR,CLDN2,MAP4K1,DDX52,APOA1,CBR3,RAI2,RBFOX2,MT1A,RRN3,TFDP3,SYNRG,CRYGB,CYTL1
TF	Factor: FOXO1A; motif: AAACAA; match class: 1	TF:M03823_1	false	0.000029488713574297855	4.530344172845619	9215	54	22	62700	CRABP1,MAB21L2,NDP,TMPRSS11E,DDX52,HLA-DRB1,SCG5,PRSS21,OPN1MW,ZFPL1,PI3,CBR3,RAI2,RBFOX2,FGF21,RRN3,TFDP3,FTHL17,SCAND1,SYNRG,BDH1,CYTL1
TF	Factor: SRY; motif: TTGTTT; match class: 1	TF:M03854_1	false	0.000029488713574297855	4.530344172845619	9215	54	22	62700	CRABP1,MAB21L2,NDP,TMPRSS11E,DDX52,HLA-DRB1,SCG5,PRSS21,OPN1MW,ZFPL1,PI3,CBR3,RAI2,RBFOX2,FGF21,RRN3,TFDP3,FTHL17,SCAND1,SYNRG,BDH1,CYTL1
TF	Factor: FOXP1; motif: CTGTTTNYTYTKN	TF:M09855	false	0.000029520905970942386	4.529870318524351	7716	54	20	62700	LY6K,TNNT3,MAB21L2,BANF1,GRPR,NDP,TMPRSS11E,DDX52,HLA-B,PRSS21,ARL2BP,OPN1MW,SSX4,PI3,CBR3,RAI2,RBFOX2,SCAND1,BDH1,TRPM1
TF	Factor: C/EBPbeta; motif: NRTTGCGYAAYN	TF:M11317	false	0.000029800796039723006	4.525772134882079	4401	54	15	62700	TNNT3,GRPR,FOXH1,NDP,DDX52,HLA-DRB1,SCG5,GATA4,PRSS1,CEP170,SSX4,SST,CBR3,FTHL17,TRPM1
TF	Factor: GABP-ALPHA; motif: RCCGGAARTNN	TF:M08917	false	0.0000298209703711036	4.525478228758309	2748	54	12	62700	TNNT3,CRABP1,BANF1,CNOT3,CLDN2,DPM3,ZFPL1,VPS53,RRN3,FTHL17,CTAG2,SYNRG
TF	Factor: ARP-1; motif: TGARCCYTTGAMCCCW	TF:M00155	false	0.00003021417473336224	4.519789263525126	5658	54	17	62700	CRABP1,TCF19,MAB21L2,S100A7,NDP,MAP4K1,HLA-DRB1,APOA1,GATA4,ARL2BP,OPN1MW,PI3,CBR3,RBFOX2,FGF21,BDH1,TRPM1
TF	Factor: DEC1; motif: NGCACGTGAS; match class: 1	TF:M09876_1	false	0.00003064128895599263	4.513692969630137	6332	54	18	62700	LY6K,CRABP1,FOXH1,CNOT3,MAP4K1,DPM3,DDX52,GATA4,PRSS21,PI3,MT1A,RRN3,TFDP3,CTAG2,SCAND1,SYNRG,SOX3,TRPM1
TF	Factor: c-Ets-2; motif: NCCGGAAGTG	TF:M08759	false	0.00003064128895599263	4.513692969630137	8479	54	21	62700	TNNT3,CRABP1,BANF1,FOXH1,S100A7,CNOT3,CLDN2,DPM3,HLA-B,ARL2BP,ZFPL1,VPS53,CBR3,RRN3,TFDP3,FTHL17,CTAG2,SCAND1,SYNRG,CRYGB,CYTL1
TF	Factor: c-Myc:Max; motif: NNACCACGTGGTNN; match class: 1	TF:M00118_1	false	0.00003077020360869678	4.511869629984556	7027	54	19	62700	LY6K,TNNT3,CRABP1,FOXH1,S100A7,MAP4K1,DDX52,GATA4,PRSS21,PI3,MT1A,RRN3,TFDP3,FTHL17,CTAG2,SCAND1,SYNRG,SOX3,BDH1
TF	Factor: c-Myc:Max; motif: NNACCACGTGGTNN	TF:M00118	false	0.00003077020360869678	4.511869629984556	7027	54	19	62700	LY6K,TNNT3,CRABP1,FOXH1,S100A7,MAP4K1,DDX52,GATA4,PRSS21,PI3,MT1A,RRN3,TFDP3,FTHL17,CTAG2,SCAND1,SYNRG,SOX3,BDH1
TF	Factor: ZNF647; motif: NYAGGCCYAC	TF:M12286	false	0.00003120228703322932	4.505813572343429	6343	54	18	62700	LY6K,MAP4K1,DPM3,DDX52,GATA4,CEP170,OPN1MW,SSX4,FGF21,MT1A,TFDP3,CTAG2,SCAND1,SOX3,BDH1,CYTL1,TRPM1,MDK
TF	Factor: Erg; motif: NACCGGATATCCGGTN; match class: 1	TF:M11391_1	false	0.00003172288385235864	4.498627338875366	9266	54	22	62700	LY6K,MAB21L2,BANF1,S100A7,CNOT3,MAP4K1,DPM3,HLA-DRB1,HLA-B,SCG5,CEP170,ARL2BP,ZFPL1,VPS53,RAI2,FGF21,MT1A,RRN3,FTHL17,CTAG2,SOX3,MDK
TF	Factor: nerf; motif: YRNCAGGAAGYRGSTBDS	TF:M00531	false	0.00003176561196730309	4.498042773526807	7764	54	20	62700	TNNT3,TCF19,BANF1,CLDN2,MAP4K1,DPM3,APOA1,GATA4,CEP170,PRSS21,SSX4,SST,PI3,RAI2,TFDP3,FTHL17,CTAG2,CRYGB,CYTL1,MDK
TF	Factor: Sox-10; motif: AACAATGGNCCATTGTT; match class: 1	TF:M11633_1	false	0.00003176561196730309	4.498042773526807	3292	54	13	62700	CRABP1,TCF19,GRPR,NDP,HLA-DRB1,APOA1,SCG5,PRSS21,ARL2BP,SST,PI3,RBFOX2,FTHL17
TF	Factor: GATA-1; motif: NCWGATAACA	TF:M00346	false	0.000031833212826509425	4.497119527184536	4433	54	15	62700	LY6K,MAB21L2,GRPR,FOXH1,NDP,HLA-B,GATA4,PRSS1,PRSS21,RBFOX2,MT1A,RRN3,FTHL17,SCAND1,TRPM1
TF	Factor: NF-Y; motif: NCTGATTGGYTASY	TF:M00209	false	0.000031915437350419296	4.495999199876747	3850	54	14	62700	LY6K,MAB21L2,BANF1,CNOT3,NDP,DDX52,HLA-DRB1,CEP170,ARL2BP,SSX4,ZFPL1,RRN3,SOX3,CRYGB
TF	Factor: HIF-1alpha; motif: GNACGTGM	TF:M09944	false	0.00003203064846688379	4.494434268868538	5694	54	17	62700	LY6K,CRABP1,TCF19,GRPR,FOXH1,S100A7,CNOT3,MAP4K1,DPM3,GATA4,CEP170,PRSS21,ARL2BP,OPN1MW,ZFPL1,RRN3,TFDP3
TF	Factor: COUP-TF1; motif: GRGGKSARAGGTCAGNG	TF:M09886	false	0.00003203064846688379	4.494434268868538	5694	54	17	62700	LY6K,TNNT3,TCF19,FOXH1,S100A7,APOA1,PRSS21,OPN1MW,SSX4,PI3,CBR3,RRN3,CTAG2,SCAND1,SYNRG,TRPM1,MDK
TF	Factor: Egr-1; motif: NGCGTGCGY; match class: 1	TF:M04950_1	false	0.00003203064846688379	4.494434268868538	5693	54	17	62700	LY6K,CRABP1,NDP,MAP4K1,DDX52,GATA4,CEP170,VPS53,CBR3,RAI2,RBFOX2,MT1A,RRN3,TFDP3,SCAND1,SOX3,GNG13
TF	Factor: MAF; motif: GCTGAGTCAN	TF:M07296	false	0.000033143160095960134	4.479606085331042	5709	54	17	62700	LY6K,CRABP1,BANF1,NDP,TMPRSS11E,CLDN2,MAP4K1,GATA4,PRSS1,SST,VPS53,MT1A,SCAND1,SYNRG,CYTL1,TRPM1,MDK
TF	Factor: E2F; motif: NNTTTCGCGCN	TF:M08875	false	0.00003316663854276254	4.4792985422371	6379	54	18	62700	CRABP1,TCF19,MAB21L2,BANF1,FOXH1,CNOT3,MAP4K1,DPM3,GATA4,PRSS21,SSX4,ZFPL1,SST,CBR3,TFDP3,SCAND1,SOX3,GNG13
TF	Factor: HOXD11; motif: NNYMATAAAA	TF:M04360	false	0.000033177220241274366	4.479160004220287	5068	54	16	62700	CRABP1,GRPR,NDP,TMPRSS11E,DDX52,HLA-DRB1,HLA-B,ARL2BP,OPN1MW,SSX4,PI3,RBFOX2,FTHL17,SCAND1,SYNRG,CRYGB
TF	Factor: HOXB8; motif: RTCRTTAN	TF:M10727	false	0.000033281820574851254	4.477792925050004	6382	54	18	62700	LY6K,TNNT3,MAB21L2,NDP,TMPRSS11E,DDX52,CEP170,PRSS21,VPS53,PI3,RBFOX2,RRN3,TFDP3,FTHL17,SCAND1,SYNRG,CRYGB,BDH1
TF	Factor: STAT1; motif: NNNSANTTCCGGGAANTGNSN	TF:M00224	false	0.00003356249478213767	4.47414576447485	5717	54	17	62700	TNNT3,CRABP1,TCF19,BANF1,GRPR,CLDN2,HLA-B,CEP170,ARL2BP,OPN1MW,VPS53,FGF21,MT1A,RRN3,SYNRG,CYTL1,TRPM1
TF	Factor: ESE-1; motif: ACCCGGAAGTRNNNNNNNWWWWW	TF:M11384	false	0.000033593182177812185	4.473748854842295	3316	54	13	62700	TNNT3,CRABP1,BANF1,FOXH1,CNOT3,CLDN2,PRSS21,ZFPL1,VPS53,RRN3,FTHL17,SYNRG,CRYGB
TF	Factor: Foxc1; motif: TTVYTTTNW	TF:M07254	false	0.000033593182177812185	4.473748854842295	7802	54	20	62700	LY6K,MAB21L2,S100A7,CNOT3,NDP,TMPRSS11E,DDX52,HLA-DRB1,OPN1MW,CBR3,RAI2,RBFOX2,FGF21,MT1A,TFDP3,SCAND1,SYNRG,SOX3,BDH1,CYTL1
TF	Factor: YY1; motif: NGCCGCCATYTTGN	TF:M12275	false	0.000033593182177812185	4.473748854842295	7084	54	19	62700	TNNT3,GRPR,CNOT3,CLDN2,MAP4K1,HLA-DRB1,HLA-B,APOA1,SCG5,PRSS21,OPN1MW,ZFPL1,RAI2,MT1A,FTHL17,SYNRG,SOX3,CRYGB,BDH1
TF	Factor: AP-2gamma; motif: NTGSCCTGRGGSNN	TF:M09591	false	0.000033648495679784985	4.473034346969635	8549	54	21	62700	LY6K,BANF1,FOXH1,S100A7,CNOT3,MAP4K1,APOA1,GATA4,PRSS1,PRSS21,SSX4,CBR3,RRN3,CTAG2,SYNRG,SOX3,CRYGB,CYTL1,TRPM1,MDK,GNG13
TF	Factor: E2F-1; motif: TTTSGCGCGMNR	TF:M00516	false	0.000034069875318255495	4.467629455768568	7093	54	19	62700	TNNT3,CRABP1,TCF19,BANF1,CNOT3,MAP4K1,HLA-B,CEP170,OPN1MW,ZFPL1,SST,VPS53,CBR3,RAI2,FTHL17,SCAND1,SOX3,MDK,GNG13
TF	Factor: Net; motif: NRCCGGAAGTN	TF:M11439	false	0.00003456766245869846	4.46132998741195	2310	54	11	62700	TNNT3,CRABP1,BANF1,CLDN2,DPM3,VPS53,RRN3,FTHL17,CTAG2,SCAND1,SYNRG
TF	Factor: Pax-2; motif: CAYSCCTSAGT	TF:M03839	false	0.00003518307053852384	4.453666260963108	5098	54	16	62700	BANF1,FOXH1,MAP4K1,HLA-B,GATA4,PRSS1,CEP170,PRSS21,ARL2BP,SSX4,FGF21,RRN3,CTAG2,CYTL1,MDK,GNG13
TF	Factor: TEF-3:C/EBPbeta; motif: RTTGCGYAAYNNNNNGGAATGY	TF:M08626	false	0.000035689151121609194	4.447463781760935	7119	54	19	62700	TNNT3,TCF19,MAB21L2,BANF1,GRPR,FOXH1,S100A7,NDP,DDX52,HLA-DRB1,SCG5,GATA4,SST,VPS53,MT1A,RRN3,SCAND1,BDH1,CYTL1
TF	Factor: Oct-2; motif: NTGCATATGCAN; match class: 1	TF:M11899_1	false	0.000035887977002182516	4.445051022066625	4490	54	15	62700	TNNT3,S100A7,NDP,TMPRSS11E,DDX52,PRSS1,OPN1MW,SSX4,SST,RBFOX2,MT1A,SCAND1,CYTL1,TRPM1,MDK
TF	Factor: ZNF592; motif: NSARNATGGAGKN	TF:M09766	false	0.000035887977002182516	4.445051022066625	7123	54	19	62700	CRABP1,BANF1,CNOT3,MAP4K1,DDX52,APOA1,SCG5,GATA4,PRSS1,SSX4,SST,RAI2,RBFOX2,FGF21,TFDP3,FTHL17,SCAND1,CRYGB,BDH1
TF	Factor: EAR2; motif: YGNNCTTTGNCCTK	TF:M01728	false	0.00003629803202968456	4.440116920468493	6432	54	18	62700	TCF19,S100A7,CLDN2,APOA1,SCG5,GATA4,PRSS1,ARL2BP,SST,MT1A,RRN3,TFDP3,SOX3,CRYGB,BDH1,CYTL1,MDK,GNG13
TF	Factor: meis1:Prrxl1; motif: TGACANTAATTN	TF:M08375	false	0.00003661156464738137	4.4363817105283685	1871	54	10	62700	MAB21L2,S100A7,TMPRSS11E,HLA-DRB1,OPN1MW,VPS53,RBFOX2,FGF21,RRN3,TRPM1
TF	Factor: PURBETA; motif: NCWGRGGCTGGGG	TF:M12726	false	0.000036708340078039956	4.435235253503274	7861	54	20	62700	TNNT3,FOXH1,S100A7,CLDN2,MAP4K1,HLA-B,APOA1,GATA4,SSX4,RAI2,FGF21,MT1A,RRN3,TFDP3,CTAG2,SOX3,CRYGB,CYTL1,MDK,GNG13
TF	Factor: Oct3; motif: NYWTTSWTATGCAAAT	TF:M09646	false	0.000037026796038788876	4.431483866208044	5772	54	17	62700	TNNT3,MAB21L2,GRPR,TMPRSS11E,DPM3,DDX52,HLA-DRB1,HLA-B,APOA1,SCG5,PRSS1,ARL2BP,PI3,CBR3,MT1A,SCAND1,BDH1
TF	Factor: ATF-4; motif: GGATGATGTCATCC	TF:M11334	false	0.00003712213868712215	4.430367011083039	6447	54	18	62700	BANF1,NDP,TMPRSS11E,MAP4K1,DDX52,SCG5,OPN1MW,SSX4,ZFPL1,SST,VPS53,PI3,CBR3,RBFOX2,FGF21,MT1A,RRN3,SCAND1
TF	Factor: c-Ets-2; motif: NNNRGGAARNRRR	TF:M09912	false	0.00003765493418245552	4.424178107170893	5133	54	16	62700	TNNT3,MAB21L2,FOXH1,S100A7,CNOT3,DPM3,APOA1,GATA4,PRSS1,SSX4,ZFPL1,RAI2,RBFOX2,MT1A,RRN3,CYTL1
TF	Factor: LRH-1; motif: TGACCTTGRNYCAAGGTCA	TF:M11830	false	0.00003774718868070866	4.423115388032682	7155	54	19	62700	LY6K,BANF1,S100A7,MAP4K1,DDX52,HLA-DRB1,HLA-B,PRSS21,OPN1MW,SST,PI3,RRN3,TFDP3,SCAND1,BDH1,CYTL1,TRPM1,MDK,GNG13
TF	Factor: PEA3; motif: NNCAGGAARNN; match class: 1	TF:M09915_1	false	0.00003784725250578596	4.421965642316767	5784	54	17	62700	TNNT3,TCF19,BANF1,GRPR,S100A7,CLDN2,GATA4,CEP170,PRSS21,SSX4,PI3,RAI2,TFDP3,FTHL17,CTAG2,CYTL1,MDK
TF	Factor: Six-2; motif: NNGTATCRNN	TF:M11030	false	0.00003825904258398452	4.417265902204567	7163	54	19	62700	LY6K,MAB21L2,GRPR,CNOT3,TMPRSS11E,DDX52,PRSS1,CEP170,ARL2BP,ZFPL1,PI3,RAI2,FGF21,TFDP3,FTHL17,CTAG2,SCAND1,CRYGB,CYTL1
TF	Factor: Hey2; motif: NGCACGYGYN	TF:M11054	false	0.000038639422074695195	4.412969377899604	3372	54	13	62700	LY6K,CRABP1,MAP4K1,DDX52,GATA4,PRSS21,PI3,MT1A,TFDP3,CTAG2,SCAND1,SYNRG,SOX3
TF	Factor: GABP-alpha; motif: NNNRCCGGAAGTGN	TF:M09935	false	0.000038639422074695195	4.412969377899604	4526	54	15	62700	CRABP1,BANF1,FOXH1,S100A7,CNOT3,CLDN2,DPM3,ZFPL1,VPS53,RRN3,FTHL17,CTAG2,SCAND1,SYNRG,CRYGB
TF	Factor: ESRRA; motif: CAAGGTCANNYSAAGGTCA; match class: 1	TF:M04458_1	false	0.000039216684179305894	4.406529129268629	4533	54	15	62700	LY6K,CLDN2,DPM3,DDX52,APOA1,PRSS1,PRSS21,ARL2BP,SST,VPS53,PI3,MT1A,FTHL17,CTAG2,TRPM1
TF	Factor: ELFR; motif: NANGMGGAAGTN	TF:M11454	false	0.00003922389263340078	4.406449308543884	1096	54	8	62700	TNNT3,BANF1,CNOT3,CLDN2,ZFPL1,FTHL17,SYNRG,CRYGB
TF	Factor: CTCF; motif: WGCGCCMYCTAGYGGYN	TF:M03895	false	0.00004066885860196286	4.3907380161822145	9447	54	22	62700	LY6K,TNNT3,TCF19,BANF1,FOXH1,CNOT3,DPM3,DDX52,HLA-B,SCG5,PRSS21,OPN1MW,SST,CBR3,RAI2,RBFOX2,FTHL17,CTAG2,SCAND1,SYNRG,MDK,GNG13
TF	Factor: GABP; motif: VCCGGAAGNGCR; match class: 1	TF:M00341_1	false	0.00004107209107921354	4.386453185603972	2363	54	11	62700	TNNT3,BANF1,FOXH1,CNOT3,GATA4,SSX4,ZFPL1,VPS53,TFDP3,FTHL17,SCAND1
TF	Factor: E2F; motif: NKCGCGCSAAAN	TF:M00920	false	0.000041072309112876886	4.386450880131739	5827	54	17	62700	TNNT3,CRABP1,TCF19,BANF1,MAP4K1,HLA-B,CEP170,OPN1MW,ZFPL1,SST,VPS53,CBR3,FTHL17,SCAND1,SOX3,MDK,GNG13
TF	Factor: HOXA7; motif: NYMATTAN	TF:M08773	false	0.000041560341519977746	4.381320892307536	4558	54	15	62700	CNOT3,TMPRSS11E,CLDN2,DPM3,HLA-DRB1,HLA-B,ARL2BP,OPN1MW,SSX4,PI3,RRN3,TFDP3,SOX3,BDH1,TRPM1
TF	Factor: POU2F1:Gscl; motif: NNGATTANNTATKCANNNN	TF:M08404	false	0.00004177375646527919	4.379096469461036	6514	54	18	62700	TNNT3,GRPR,NDP,TMPRSS11E,DDX52,HLA-DRB1,HLA-B,SCG5,PRSS1,SST,VPS53,PI3,RBFOX2,FGF21,FTHL17,SCAND1,SYNRG,BDH1
TF	Factor: ELF5; motif: ANSMGGAAGTN	TF:M03969	false	0.00004177375646527919	4.379096469461036	3401	54	13	62700	TNNT3,CRABP1,BANF1,CNOT3,CLDN2,PRSS21,ZFPL1,VPS53,RRN3,FTHL17,SCAND1,SYNRG,CRYGB
TF	Factor: ETV3; motif: ACCGGAAGTN	TF:M03981	false	0.000042028402891012075	4.376457113177985	2371	54	11	62700	CRABP1,BANF1,CNOT3,CLDN2,DPM3,ZFPL1,VPS53,RRN3,FTHL17,CTAG2,SYNRG
TF	Factor: IRX5; motif: NWACAYRACAWN	TF:M04378	false	0.000042663199729872664	4.369946575681827	3975	54	14	62700	FOXH1,NDP,CLDN2,APOA1,CEP170,ARL2BP,SSX4,PI3,RBFOX2,MT1A,TFDP3,SYNRG,CYTL1,MDK
TF	Factor: ATF-2; motif: NRTGACGTMANN	TF:M11309	false	0.000043332797716885764	4.363183270490638	6534	54	18	62700	GRPR,CNOT3,HLA-DRB1,ARL2BP,OPN1MW,ZFPL1,SST,VPS53,PI3,CBR3,RAI2,FGF21,TFDP3,FTHL17,SCAND1,SOX3,CRYGB,GNG13
TF	Factor: Pax-5; motif: SCNNGGGCARCNRAGCGWGAC	TF:M10027	false	0.00004404879840483098	4.356065934091183	3420	54	13	62700	LY6K,DPM3,DDX52,ARL2BP,OPN1MW,SSX4,VPS53,RRN3,FTHL17,SCAND1,SYNRG,CRYGB,BDH1
TF	Factor: FOXM1; motif: NAGASTGATTA	TF:M04611	false	0.00004407944519597266	4.355763880350553	9503	54	22	62700	LY6K,MAB21L2,GRPR,S100A7,NDP,TMPRSS11E,CLDN2,MAP4K1,DDX52,HLA-B,SCG5,PRSS1,SSX4,PI3,RBFOX2,FGF21,RRN3,TFDP3,FTHL17,SCAND1,BDH1,TRPM1
TF	Factor: Six-1; motif: CTCARRTTWCN	TF:M07466	false	0.000044196895450377416	4.35460823599306	3422	54	13	62700	FOXH1,NDP,DDX52,SCG5,CEP170,PRSS21,OPN1MW,PI3,CBR3,RBFOX2,SOX3,CYTL1,GNG13
TF	Factor: MTF-1; motif: GTGTGCANMACTTTGCGCAC	TF:M01242	false	0.00004422508247109055	4.354331348543595	3990	54	14	62700	MAB21L2,GRPR,CNOT3,NDP,DPM3,HLA-DRB1,CEP170,PRSS21,ZFPL1,VPS53,CBR3,RAI2,TFDP3,SOX3
TF	Factor: HOXA6; motif: RTCRTTAN	TF:M10695	false	0.000045034414882594035	4.34645547552956	6556	54	18	62700	LY6K,TNNT3,MAB21L2,NDP,DDX52,CEP170,PRSS21,VPS53,PI3,RAI2,RBFOX2,RRN3,TFDP3,FTHL17,SCAND1,SYNRG,CRYGB,BDH1
TF	Factor: PRDM16; motif: KGGTCATRACCM	TF:M05946	false	0.000045150885454315256	4.345333728314985	7263	54	19	62700	CRABP1,TCF19,FOXH1,CNOT3,NDP,TMPRSS11E,MAP4K1,HLA-B,APOA1,PRSS1,PRSS21,SSX4,SST,MT1A,RRN3,SCAND1,SYNRG,BDH1,MDK
TF	Factor: hoxa9; motif: GYMATWANNN	TF:M10786	false	0.00004614822280940173	4.335845019208635	8006	54	20	62700	S100A7,NDP,CLDN2,DPM3,DDX52,HLA-B,SCG5,CEP170,ARL2BP,OPN1MW,SSX4,ZFPL1,PI3,RAI2,RRN3,FTHL17,SCAND1,SYNRG,BDH1,TRPM1
TF	Factor: PRRX1; motif: NYAATTAN	TF:M04431	false	0.000046439010644500764	4.33311704122052	3442	54	13	62700	CNOT3,CLDN2,DDX52,HLA-DRB1,HLA-B,ARL2BP,OPN1MW,SSX4,PI3,TFDP3,SOX3,CRYGB,BDH1
TF	Factor: JUNB:C-JUN; motif: KRTGACGTCATN; match class: 1	TF:M08945_1	false	0.000046439010644500764	4.33311704122052	5894	54	17	62700	LY6K,CLDN2,DDX52,HLA-DRB1,HLA-B,CEP170,ARL2BP,OPN1MW,ZFPL1,SST,VPS53,CBR3,MT1A,RRN3,TFDP3,SCAND1,GNG13
TF	Factor: LBP9; motif: ACYRGTTNNAACYRGT	TF:M11491	false	0.00004787868768269091	4.319857761773908	5252	54	16	62700	LY6K,TNNT3,MAB21L2,BANF1,GRPR,TMPRSS11E,DPM3,OPN1MW,RAI2,FGF21,MT1A,RRN3,SCAND1,SYNRG,BDH1,MDK
TF	Factor: Tbx1; motif: NNAGGTGTGAAN	TF:M12035	false	0.00004793213076340361	4.319373264556724	2915	54	12	62700	CRABP1,GRPR,FOXH1,CLDN2,MAP4K1,APOA1,CBR3,RBFOX2,TFDP3,SYNRG,CRYGB,CYTL1
TF	Factor: Elf-1; motif: NAANCMGGAAGTGN	TF:M09605	false	0.000047953291130904445	4.319181580965865	5910	54	17	62700	TNNT3,CRABP1,BANF1,FOXH1,CLDN2,DPM3,PRSS21,ARL2BP,ZFPL1,VPS53,RRN3,TFDP3,FTHL17,CTAG2,SCAND1,SYNRG,CYTL1
TF	Factor: Gli2; motif: NTGGGTGGTCNN	TF:M07455	false	0.00004812604250496807	4.317619849706795	2917	54	12	62700	LY6K,CRABP1,FOXH1,NDP,DPM3,GATA4,CEP170,PRSS21,OPN1MW,SSX4,ZFPL1,GNG13
TF	Factor: Elk-1; motif: NAAACMGGAAGTNCVH	TF:M00007	false	0.000048802053792552245	4.311561900702133	5919	54	17	62700	TNNT3,CRABP1,BANF1,DPM3,PRSS1,CEP170,PRSS21,ARL2BP,SSX4,ZFPL1,VPS53,PI3,MT1A,FTHL17,CTAG2,CRYGB,CYTL1
TF	Factor: E2F; motif: TTTSGCGSG	TF:M00939	false	0.00004896739850044378	4.310092968207908	6604	54	18	62700	TNNT3,CRABP1,TCF19,BANF1,CNOT3,MAP4K1,HLA-B,CEP170,OPN1MW,ZFPL1,SST,VPS53,CBR3,FTHL17,SCAND1,SOX3,MDK,GNG13
TF	Factor: EN2; motif: NNYAATTANN	TF:M04318	false	0.00004918519476231057	4.308165604563063	1951	54	10	62700	FOXH1,HLA-DRB1,HLA-B,OPN1MW,RBFOX2,RRN3,TFDP3,SCAND1,SOX3,TRPM1
TF	Factor: ATF-3; motif: GATGAYGTCATN	TF:M11288	false	0.0000495139396156204	4.305272517311088	5270	54	16	62700	LY6K,CNOT3,NDP,CLDN2,DDX52,HLA-DRB1,HLA-B,PRSS1,OPN1MW,ZFPL1,SST,PI3,CBR3,MT1A,RRN3,GNG13
TF	Factor: GCMa; motif: RTGCGGGTN; match class: 1	TF:M11595_1	false	0.00004963233465523614	4.304235295545397	5929	54	17	62700	CRABP1,TCF19,BANF1,FOXH1,NDP,HLA-DRB1,SCG5,GATA4,CEP170,PRSS21,VPS53,RAI2,CTAG2,SCAND1,CYTL1,MDK,GNG13
TF	Factor: ETV4; motif: NCAGGAAGNN; match class: 1	TF:M12556_1	false	0.000049777200599468644	4.302969531158306	4041	54	14	62700	TNNT3,TCF19,BANF1,CLDN2,GATA4,CEP170,PRSS21,SSX4,PI3,RAI2,TFDP3,FTHL17,CYTL1,MDK
TF	Factor: mbnl2; motif: NYGCYTYGCTTN	TF:M12135	false	0.00004993920580305575	4.301558368634512	5933	54	17	62700	LY6K,TNNT3,BANF1,FOXH1,S100A7,MAP4K1,APOA1,SCG5,GATA4,PRSS1,SSX4,CBR3,FGF21,MT1A,SOX3,CYTL1,MDK
TF	Factor: CDP:SRF; motif: NCCWTAYAAGGTMNKRATCRATN; match class: 1	TF:M08520_1	false	0.000050058352585146925	4.300523447076035	4044	54	14	62700	TNNT3,MAP4K1,DDX52,HLA-DRB1,HLA-B,APOA1,GATA4,PRSS1,ZFPL1,VPS53,CBR3,RBFOX2,BDH1,CYTL1
TF	Factor: TEF-1; motif: NRCATWCCN	TF:M12042	false	0.00005085394372221749	4.293675361907724	5284	54	16	62700	CRABP1,FOXH1,TMPRSS11E,CLDN2,MAP4K1,DDX52,HLA-DRB1,APOA1,PRSS1,SST,PI3,FGF21,TFDP3,CTAG2,CRYGB,MDK
TF	Factor: MafB; motif: CRCTGACNANN	TF:M03830	false	0.000050910180510123334	4.293195363099933	7337	54	19	62700	LY6K,CNOT3,TMPRSS11E,CLDN2,MAP4K1,HLA-DRB1,PRSS1,ARL2BP,SSX4,ZFPL1,SST,VPS53,PI3,CBR3,MT1A,RRN3,SYNRG,BDH1,CYTL1
TF	Factor: MLLT10; motif: CYNNCCNNGGNGCTG	TF:M12636	false	0.00005129409130330669	4.2899326594917335	9612	54	22	62700	LY6K,S100A7,CNOT3,MAP4K1,DPM3,APOA1,SCG5,GATA4,CEP170,PRSS21,OPN1MW,ZFPL1,SST,VPS53,RAI2,TFDP3,CTAG2,SYNRG,SOX3,CRYGB,CYTL1,GNG13
TF	Factor: HIC2; motif: RTGCCCRNN	TF:M03906	false	0.00005168634307131911	4.286624194087471	3484	54	13	62700	TNNT3,TCF19,CEP170,VPS53,PI3,RAI2,FGF21,MT1A,RRN3,CRYGB,BDH1,MDK,GNG13
TF	Factor: SP2; motif: NNRRCCAATSRGNRNSNGSN; match class: 1	TF:M12668_1	false	0.00005179861736962834	4.285681832470111	5953	54	17	62700	TCF19,BANF1,CNOT3,CLDN2,DDX52,HLA-DRB1,HLA-B,GATA4,PRSS1,CEP170,ARL2BP,OPN1MW,SSX4,ZFPL1,RRN3,SOX3,CRYGB
TF	Factor: YY1; motif: NYNKCCATNTT	TF:M01035	false	0.000052946337024167754	4.276164080225398	5964	54	17	62700	TNNT3,GRPR,CNOT3,DDX52,HLA-DRB1,HLA-B,APOA1,SCG5,CEP170,PRSS21,ZFPL1,RAI2,TFDP3,SYNRG,SOX3,CRYGB,BDH1
TF	Factor: DEC1; motif: GTCACGTGAC	TF:M11073	false	0.00005324755963964122	4.273700291350702	6653	54	18	62700	GRPR,S100A7,DPM3,SCG5,GATA4,PRSS1,CEP170,OPN1MW,VPS53,PI3,FGF21,TFDP3,CTAG2,SCAND1,SYNRG,SOX3,TRPM1,GNG13
TF	Factor: WT1; motif: NNGGGNGGGSGN	TF:M07436	false	0.000053546087363269144	4.271272257766251	6657	54	18	62700	MAB21L2,CNOT3,MAP4K1,HLA-B,CEP170,PRSS21,SSX4,CBR3,RAI2,RBFOX2,FTHL17,CTAG2,SYNRG,SOX3,CYTL1,TRPM1,MDK,GNG13
TF	Factor: PPARgamma:RXRalpha,; motif: AAGTAGGTCACNGTGACCYACTT	TF:M00515	false	0.000053546087363269144	4.271272257766251	8103	54	20	62700	CRABP1,BANF1,FOXH1,S100A7,NDP,CLDN2,DPM3,DDX52,HLA-B,APOA1,SCG5,ARL2BP,SSX4,ZFPL1,SST,FGF21,MT1A,FTHL17,BDH1,TRPM1
TF	Factor: PPAR; motif: TGACCTTTGNCCY	TF:M00763	false	0.00005654013435806694	4.247643163817887	5334	54	16	62700	CRABP1,MAB21L2,GRPR,S100A7,CLDN2,DPM3,APOA1,SST,PI3,RBFOX2,RRN3,CTAG2,SCAND1,TRPM1,MDK,GNG13
TF	Factor: AP-4; motif: AWCAGCTGWT	TF:M11206	false	0.00005659521365797524	4.247220296193813	7398	54	19	62700	TNNT3,GRPR,FOXH1,TMPRSS11E,DPM3,HLA-DRB1,SCG5,PRSS1,ARL2BP,RBFOX2,FGF21,FTHL17,CTAG2,SYNRG,SOX3,BDH1,CYTL1,TRPM1,GNG13
TF	Factor: AP-4; motif: AWCAGCTGWT; match class: 1	TF:M11206_1	false	0.00005659521365797524	4.247220296193813	7398	54	19	62700	TNNT3,GRPR,FOXH1,TMPRSS11E,DPM3,HLA-DRB1,SCG5,PRSS1,ARL2BP,RBFOX2,FGF21,FTHL17,CTAG2,SYNRG,SOX3,BDH1,CYTL1,TRPM1,GNG13
TF	Factor: E2F-4; motif: TTTTGGCGCCAWWN; match class: 1	TF:M11535_1	false	0.00005719076419871295	4.242674100252301	6691	54	18	62700	LY6K,TNNT3,CRABP1,TCF19,S100A7,CNOT3,SCG5,CEP170,PRSS21,OPN1MW,SSX4,ZFPL1,CBR3,RAI2,FTHL17,SCAND1,SOX3,GNG13
TF	Factor: TEAD1; motif: NNACATTCCAGNN	TF:M12500	false	0.00006166276808087042	4.209976983416449	6038	54	17	62700	LY6K,TCF19,BANF1,TMPRSS11E,CLDN2,DDX52,HLA-DRB1,APOA1,PRSS1,SST,RAI2,RBFOX2,FGF21,MT1A,CRYGB,MDK,GNG13
TF	Factor: c-Ets; motif: KRCAGGAARTRNKT; match class: 1	TF:M00340_1	false	0.00006267992256443858	4.202871548735959	836	54	7	62700	TCF19,BANF1,CEP170,SSX4,TFDP3,FTHL17,CRYGB
TF	Factor: POU2F1:Elk-1; motif: ACCGGAWATGCAW	TF:M08398	false	0.00006290888123693801	4.201288038180829	8195	54	20	62700	TNNT3,TCF19,GRPR,FOXH1,TMPRSS11E,DDX52,SCG5,PRSS1,OPN1MW,SSX4,ZFPL1,VPS53,RAI2,MT1A,CTAG2,SCAND1,SYNRG,SOX3,TRPM1,MDK
TF	Factor: T-bet; motif: NNGNRGGTGTGRN	TF:M10089	false	0.00006385596432119506	4.194798532217162	6057	54	17	62700	CRABP1,GRPR,CNOT3,MAP4K1,APOA1,PRSS21,SSX4,VPS53,CBR3,RAI2,RBFOX2,FGF21,TFDP3,SYNRG,CRYGB,CYTL1,MDK
TF	Factor: Hoxa9; motif: NTTAAWTAMA	TF:M07457	false	0.00006421492414171741	4.1923640261498445	4755	54	15	62700	LY6K,TNNT3,BANF1,GRPR,S100A7,NDP,TMPRSS11E,SCG5,ARL2BP,ZFPL1,SST,CBR3,RAI2,SCAND1,CRYGB
TF	Factor: USF; motif: NCACGTGN	TF:M00217	false	0.0000667058755580359	4.175835911060213	4159	54	14	62700	LY6K,CRABP1,FOXH1,MAP4K1,DDX52,GATA4,PRSS21,PI3,MT1A,TFDP3,CTAG2,SCAND1,SYNRG,SOX3
TF	Factor: ZNF549; motif: NTGCTKYCMW	TF:M12355	false	0.00006747882746729558	4.170832472450837	6778	54	18	62700	TCF19,BANF1,S100A7,TMPRSS11E,CLDN2,DPM3,HLA-B,PRSS1,CEP170,OPN1MW,ZFPL1,SST,PI3,RRN3,TFDP3,FTHL17,SCAND1,CYTL1
TF	Factor: LBP-1; motif: CAGCTGS	TF:M00644	false	0.0000680662911719148	4.167067912792697	9009	54	21	62700	TNNT3,FOXH1,CNOT3,NDP,MAP4K1,DPM3,SCG5,PRSS1,CEP170,PRSS21,SST,VPS53,PI3,CBR3,RBFOX2,FTHL17,SYNRG,SOX3,TRPM1,MDK,GNG13
TF	Factor: MTF-1; motif: NTTTTGCACACGGCNYN	TF:M12279	false	0.00006869126958621092	4.163098456702759	6788	54	18	62700	LY6K,CRABP1,TCF19,MAB21L2,GRPR,MAP4K1,DDX52,HLA-DRB1,SCG5,GATA4,PRSS21,OPN1MW,ZFPL1,FGF21,MT1A,CTAG2,SOX3,CYTL1
TF	Factor: P73; motif: GNNNRRRCNTGCMNNTSASN	TF:M03558	false	0.00007080677314628224	4.149925197121504	4797	54	15	62700	LY6K,TCF19,BANF1,MAP4K1,PRSS1,CEP170,PRSS21,OPN1MW,ZFPL1,PI3,RAI2,MT1A,FTHL17,MDK,GNG13
TF	Factor: HOXB6; motif: GTCGTTAN	TF:M10692	false	0.00007147786109820172	4.145828451789597	5444	54	16	62700	LY6K,TNNT3,MAB21L2,NDP,DDX52,CEP170,PRSS21,VPS53,PI3,RBFOX2,RRN3,TFDP3,FTHL17,SYNRG,CRYGB,BDH1
TF	Factor: Erm:C/EBPdelta; motif: RSCGGAWRTTGCGYAAY	TF:M08458	false	0.00007215764598381793	4.141717643328004	9836	54	22	62700	CRABP1,TCF19,S100A7,CLDN2,DDX52,HLA-DRB1,SCG5,GATA4,PRSS1,ARL2BP,OPN1MW,SSX4,ZFPL1,VPS53,PI3,CBR3,RAI2,MT1A,RRN3,TFDP3,FTHL17,MDK
TF	Factor: p300; motif: CTGNCTYMAN	TF:M07266	false	0.00007215764598381793	4.141717643328004	8279	54	20	62700	LY6K,TNNT3,GRPR,S100A7,TMPRSS11E,CLDN2,DPM3,DDX52,APOA1,SCG5,OPN1MW,SSX4,PI3,RAI2,FGF21,RRN3,FTHL17,SYNRG,CRYGB,BDH1
TF	Factor: ZEB1; motif: CAGGTGN	TF:M04831	false	0.00007258895682464499	4.139129444794603	8283	54	20	62700	TCF19,FOXH1,S100A7,MAP4K1,APOA1,SCG5,PRSS1,ARL2BP,OPN1MW,SSX4,SST,PI3,RAI2,FGF21,TFDP3,SCAND1,BDH1,TRPM1,MDK,GNG13
TF	Factor: DEC1; motif: CNCACRTGASC	TF:M03572	false	0.00007259524314602986	4.139091835816614	6819	54	18	62700	LY6K,TCF19,GRPR,FOXH1,S100A7,DPM3,SCG5,PRSS21,ZFPL1,FGF21,MT1A,TFDP3,FTHL17,CTAG2,SCAND1,SYNRG,SOX3,GNG13
TF	Factor: GSX2; motif: NNYMATTANN	TF:M04328	false	0.00007309776521510508	4.136095900327832	6127	54	17	62700	TNNT3,MAB21L2,BANF1,GRPR,CNOT3,TMPRSS11E,HLA-DRB1,HLA-B,ARL2BP,OPN1MW,ZFPL1,SST,PI3,RAI2,RBFOX2,TFDP3,TRPM1
TF	Factor: FXR:RXR-ALPHA; motif: NRGGTCANRGGKN	TF:M08955	false	0.00007457015228299299	4.12743497001655	9859	54	22	62700	CRABP1,TCF19,FOXH1,CLDN2,MAP4K1,APOA1,PRSS21,OPN1MW,ZFPL1,VPS53,PI3,FGF21,MT1A,RRN3,CTAG2,SCAND1,SOX3,CRYGB,BDH1,CYTL1,TRPM1,MDK
TF	Factor: SALL2; motif: GGGTGGG; match class: 1	TF:M04595_1	false	0.00007667723164349021	4.115333575288751	7570	54	19	62700	TCF19,FOXH1,S100A7,CNOT3,APOA1,CEP170,PRSS21,OPN1MW,SSX4,ZFPL1,CBR3,RAI2,RBFOX2,FTHL17,CTAG2,CYTL1,TRPM1,MDK,GNG13
TF	Factor: PMX2B; motif: NCAATTAN	TF:M10893	false	0.00007722758567375957	4.112227542074141	2070	54	10	62700	CLDN2,HLA-B,ARL2BP,OPN1MW,SSX4,PI3,TFDP3,SOX3,BDH1,TRPM1
TF	Factor: KLF15; motif: NCCMCGCCCMCN; match class: 1	TF:M12158_1	false	0.00007722758567375957	4.112227542074141	6157	54	17	62700	CRABP1,TCF19,MAB21L2,CNOT3,MAP4K1,CEP170,PRSS21,ZFPL1,CBR3,RAI2,RBFOX2,CTAG2,SYNRG,SOX3,CYTL1,MDK,GNG13
TF	Factor: PRX-2; motif: NCAATTAN	TF:M10884	false	0.00007722758567375957	4.112227542074141	2070	54	10	62700	CLDN2,HLA-B,ARL2BP,OPN1MW,SSX4,PI3,TFDP3,SOX3,BDH1,TRPM1
TF	Factor: DLX2; motif: AMSMCTGACKG	TF:M08873	false	0.00007722758567375957	4.112227542074141	7578	54	19	62700	TCF19,MAB21L2,BANF1,GRPR,S100A7,NDP,CLDN2,DDX52,HLA-DRB1,ARL2BP,PI3,RBFOX2,FGF21,MT1A,TFDP3,SCAND1,CRYGB,CYTL1,MDK
TF	Factor: PMX2B; motif: NYAATTAS	TF:M10894	false	0.00007722758567375957	4.112227542074141	2070	54	10	62700	CLDN2,HLA-B,ARL2BP,OPN1MW,SSX4,PI3,TFDP3,SOX3,BDH1,TRPM1
TF	Factor: Elk-1; motif: RCCGGAAGTGN	TF:M09904	false	0.00007735104879594939	4.111533793364671	8326	54	20	62700	TNNT3,CRABP1,BANF1,FOXH1,S100A7,CNOT3,CLDN2,DPM3,HLA-B,ARL2BP,ZFPL1,VPS53,RRN3,TFDP3,FTHL17,CTAG2,SCAND1,SYNRG,CRYGB,CYTL1
TF	Factor: T3R-beta; motif: NRRGGTCRTGACCYYN	TF:M11817	false	0.00007771913959149633	4.109472016007584	5489	54	16	62700	LY6K,TCF19,CNOT3,MAP4K1,HLA-B,APOA1,PRSS1,ARL2BP,SSX4,SST,PI3,MT1A,FTHL17,CTAG2,SCAND1,MDK
TF	Factor: Pbx1; motif: KTGATKGAYN	TF:M11041	false	0.00008087761238733319	4.092171678167694	2083	54	10	62700	TNNT3,CNOT3,NDP,SST,FGF21,MT1A,SCAND1,SOX3,CYTL1,TRPM1
TF	Factor: HOXD10; motif: TTTTATTM	TF:M08816	false	0.00008087761238733319	4.092171678167694	2570	54	11	62700	CRABP1,GRPR,NDP,TMPRSS11E,DDX52,HLA-B,ARL2BP,OPN1MW,SSX4,RBFOX2,SCAND1
TF	Factor: BEN; motif: CWGCGAYA	TF:M01241	false	0.00008087761238733319	4.092171678167694	7605	54	19	62700	LY6K,CRABP1,TCF19,MAB21L2,BANF1,FOXH1,CNOT3,DPM3,DDX52,APOA1,GATA4,SSX4,ZFPL1,SST,RAI2,RRN3,CTAG2,SYNRG,GNG13
TF	Factor: REST; motif: AAGGTGCT; match class: 1	TF:M04926_1	false	0.0000810488673663252	4.09125304990852	1232	54	8	62700	LY6K,TCF19,FOXH1,HLA-DRB1,APOA1,RRN3,TFDP3,MDK
TF	Factor: Six-1; motif: NNGTATCRNN	TF:M11026	false	0.0000817628179658992	4.087444148936976	6189	54	17	62700	LY6K,MAB21L2,CNOT3,TMPRSS11E,DDX52,PRSS1,CEP170,ARL2BP,PI3,RAI2,FGF21,TFDP3,FTHL17,CTAG2,SCAND1,CRYGB,CYTL1
TF	Factor: C/EBPepsilon; motif: HAANMTTKCNWMAC	TF:M01868	false	0.0000845987820324649	4.072635889447824	3110	54	12	62700	GRPR,NDP,DPM3,DDX52,HLA-DRB1,APOA1,SCG5,GATA4,ARL2BP,PI3,FTHL17,BDH1
TF	Factor: Smad2; motif: AGACAN; match class: 1	TF:M03580_1	false	0.00008630601653583672	4.06395892783942	9166	54	21	62700	LY6K,TNNT3,MAB21L2,BANF1,GRPR,CNOT3,TMPRSS11E,CLDN2,APOA1,PRSS1,ARL2BP,OPN1MW,ZFPL1,VPS53,FGF21,TFDP3,CTAG2,SYNRG,CRYGB,BDH1,TRPM1
TF	Factor: NMYC; motif: CAYCTG; match class: 1	TF:M01808_1	false	0.00008664258675407609	4.062268590128683	6218	54	17	62700	CRABP1,TCF19,GRPR,S100A7,CNOT3,MAP4K1,PRSS1,SSX4,PI3,FGF21,RRN3,FTHL17,SCAND1,BDH1,CYTL1,TRPM1,MDK
TF	Factor: TBX15; motif: AGGTGTGA	TF:M04122	false	0.00008692302369080874	4.060865174788317	2104	54	10	62700	CRABP1,GRPR,MAP4K1,APOA1,CBR3,RBFOX2,TFDP3,SYNRG,CRYGB,CYTL1
TF	Factor: MGA; motif: AGGTGTGA	TF:M04117	false	0.00008692302369080874	4.060865174788317	2104	54	10	62700	CRABP1,GRPR,MAP4K1,APOA1,CBR3,RBFOX2,TFDP3,SYNRG,CRYGB,CYTL1
TF	Factor: TBX1; motif: AGGTGTGA	TF:M04126	false	0.00008692302369080874	4.060865174788317	2104	54	10	62700	CRABP1,GRPR,MAP4K1,APOA1,CBR3,RBFOX2,TFDP3,SYNRG,CRYGB,CYTL1
TF	Factor: TBX4; motif: AGGTGTGA	TF:M04135	false	0.00008692302369080874	4.060865174788317	2104	54	10	62700	CRABP1,GRPR,MAP4K1,APOA1,CBR3,RBFOX2,TFDP3,SYNRG,CRYGB,CYTL1
TF	Factor: Tbx5; motif: AGGTGTKA	TF:M04137	false	0.00008692302369080874	4.060865174788317	2104	54	10	62700	CRABP1,GRPR,MAP4K1,APOA1,CBR3,RBFOX2,TFDP3,SYNRG,CRYGB,CYTL1
TF	Factor: FOSB:JUND; motif: NNTNACTNATN	TF:M08928	false	0.00008779935094618936	4.056508694589687	6228	54	17	62700	LY6K,TNNT3,FOXH1,S100A7,NDP,TMPRSS11E,DDX52,HLA-DRB1,SCG5,PRSS1,ARL2BP,PI3,FGF21,RRN3,FTHL17,SYNRG,TRPM1
TF	Factor: C/EBPdelta; motif: NRTTGCGYAAYN	TF:M11320	false	0.00008794753308524338	4.055776337928997	5553	54	16	62700	TNNT3,MAB21L2,BANF1,GRPR,FOXH1,NDP,DPM3,DDX52,SCG5,GATA4,PRSS1,OPN1MW,SSX4,FTHL17,SYNRG,TRPM1
TF	Factor: CEBPA; motif: NNATTGCACAATNN	TF:M12502	false	0.00008794753308524338	4.055776337928997	3126	54	12	62700	TNNT3,GRPR,NDP,CLDN2,HLA-DRB1,SCG5,GATA4,PRSS1,SSX4,SST,CBR3,TFDP3
TF	Factor: TIEG1; motif: NCCCNSNCCCCGCCCCC; match class: 1	TF:M12351_1	false	0.00009098869255739964	4.041012575426716	8430	54	20	62700	CRABP1,TCF19,BANF1,FOXH1,CNOT3,APOA1,GATA4,CEP170,PRSS21,ARL2BP,ZFPL1,CBR3,RAI2,RBFOX2,FTHL17,CTAG2,SYNRG,SOX3,MDK,GNG13
TF	Factor: ATF-2; motif: TTACGTAA	TF:M00040	false	0.0000914269969559709	4.0389255449906045	6954	54	18	62700	LY6K,NDP,TMPRSS11E,DDX52,HLA-DRB1,HLA-B,CEP170,ARL2BP,SSX4,SST,VPS53,PI3,RAI2,FGF21,RRN3,TFDP3,SCAND1,BDH1
TF	Factor: RAR-gamma; motif: NRGGTCAAAAGGTCAN	TF:M11804	false	0.00009200346163198273	4.036195832008945	3142	54	12	62700	S100A7,MAP4K1,APOA1,SCG5,GATA4,ARL2BP,SST,VPS53,RRN3,CTAG2,SCAND1,GNG13
TF	Factor: COE1; motif: NCYCWRGGGANYNN	TF:M01871	false	0.00009271457193773339	4.032852002481215	1669	54	9	62700	S100A7,CLDN2,OPN1MW,PI3,MT1A,FTHL17,SOX3,MDK,GNG13
TF	Factor: LRF; motif: NGNAGNGGGTYN	TF:M04617	false	0.0000931676167672185	4.030735013645811	6261	54	17	62700	TNNT3,CRABP1,MAB21L2,MAP4K1,DPM3,DDX52,HLA-B,SCG5,GATA4,PRSS21,PI3,RAI2,FGF21,MT1A,CTAG2,MDK,GNG13
TF	Factor: AML3; motif: NWAACCACRAAAACCACRAN	TF:M11999	false	0.00009332919561270572	4.029982477260337	6967	54	18	62700	LY6K,TCF19,BANF1,GRPR,FOXH1,S100A7,MAP4K1,HLA-DRB1,SCG5,CEP170,ZFPL1,VPS53,CBR3,RAI2,SOX3,CRYGB,MDK,GNG13
TF	Factor: YY1; motif: GGCSGCCATTTTGN	TF:M12273	false	0.00009450487788492377	4.0245457747305995	6269	54	17	62700	TNNT3,GRPR,CNOT3,CLDN2,DDX52,HLA-DRB1,HLA-B,APOA1,SCG5,OPN1MW,ZFPL1,RAI2,MT1A,SYNRG,SOX3,CRYGB,BDH1
TF	Factor: EHF; motif: BTTCCTGC	TF:M07251	false	0.00009457993261589158	4.024200999736504	6270	54	17	62700	TNNT3,CRABP1,TCF19,BANF1,S100A7,NDP,CLDN2,MAP4K1,PRSS1,CEP170,PRSS21,CBR3,MT1A,TFDP3,FTHL17,CTAG2,CRYGB
TF	Factor: NF1C; motif: WGCCARR; match class: 1	TF:M09763_1	false	0.00009487628623874788	4.0228423233219806	4314	54	14	62700	TNNT3,BANF1,GRPR,DDX52,APOA1,PRSS1,PRSS21,PI3,FGF21,FTHL17,CTAG2,SOX3,TRPM1,GNG13
TF	Factor: ESE-1; motif: NTGTGCGGATGCN; match class: 1	TF:M11385_1	false	0.00009531469095224432	4.020840155943258	5595	54	16	62700	CRABP1,BANF1,CNOT3,CLDN2,HLA-DRB1,SCG5,CEP170,ARL2BP,SSX4,ZFPL1,VPS53,CBR3,RBFOX2,TFDP3,CTAG2,CRYGB
TF	Factor: SP1; motif: NCCCCKCCCCC	TF:M07226	false	0.00009923892555949126	4.003317946396101	8488	54	20	62700	CRABP1,MAB21L2,BANF1,FOXH1,MAP4K1,APOA1,GATA4,PRSS21,ARL2BP,SSX4,ZFPL1,RAI2,RBFOX2,FGF21,FTHL17,CTAG2,SYNRG,SOX3,MDK,GNG13
TF	Factor: NR1B1; motif: NRGGNCRTGACCTN; match class: 1	TF:M11796_1	false	0.00009923892555949126	4.003317946396101	4960	54	15	62700	LY6K,FOXH1,S100A7,MAP4K1,HLA-DRB1,APOA1,PRSS1,SSX4,PI3,RAI2,FGF21,CTAG2,SYNRG,CYTL1,MDK
TF	Factor: NeuroD; motif: NNSCWGCTGNSY	TF:M01288	false	0.00009934844501282886	4.002838926013983	4961	54	15	62700	LY6K,CRABP1,FOXH1,CLDN2,GATA4,PRSS21,OPN1MW,PI3,MT1A,TFDP3,FTHL17,SCAND1,CRYGB,CYTL1,MDK
TF	Factor: MafG; motif: CMATGACTCAGCAGA	TF:M07048	false	0.00010082861664506772	3.9964161912313196	7012	54	18	62700	BANF1,GRPR,S100A7,CNOT3,DDX52,PRSS21,ARL2BP,OPN1MW,VPS53,CBR3,CTAG2,SCAND1,SYNRG,CRYGB,BDH1,CYTL1,TRPM1,MDK
TF	Factor: IRF-2; motif: NAANYGAAASYR	TF:M08775	false	0.00010187605861872362	3.9919278653696955	8506	54	20	62700	LY6K,TCF19,MAB21L2,NDP,DDX52,HLA-DRB1,SCG5,PRSS1,CEP170,PRSS21,ZFPL1,VPS53,CBR3,RAI2,RBFOX2,MT1A,FTHL17,SCAND1,SOX3,MDK
TF	Factor: TORC2; motif: TGGGCTKKD	TF:M07341	false	0.00010189914339415757	3.991829466835126	4974	54	15	62700	LY6K,CRABP1,S100A7,MAP4K1,DPM3,APOA1,CEP170,SSX4,ZFPL1,SST,PI3,TFDP3,CTAG2,SOX3,GNG13
TF	Factor: C-JUN:FRA-2; motif: NRTGACGTMAT	TF:M08941	false	0.00010189914339415757	3.991829466835126	7020	54	18	62700	LY6K,CNOT3,NDP,CLDN2,DPM3,DDX52,HLA-DRB1,HLA-B,OPN1MW,ZFPL1,SST,VPS53,CBR3,FGF21,MT1A,TFDP3,SCAND1,GNG13
TF	Factor: PUR1; motif: GGGNCAGNN	TF:M01721	false	0.00010220165652418231	3.990542064930453	9289	54	21	62700	TNNT3,CRABP1,TCF19,BANF1,FOXH1,CNOT3,HLA-DRB1,APOA1,GATA4,CEP170,ARL2BP,SSX4,PI3,FGF21,TFDP3,FTHL17,CTAG2,SOX3,CYTL1,MDK,GNG13
TF	Factor: E2F; motif: NCSCGCSAAAN	TF:M00919	false	0.00010220165652418231	3.990542064930453	6315	54	17	62700	TNNT3,CRABP1,BANF1,CNOT3,MAP4K1,HLA-B,CEP170,OPN1MW,ZFPL1,SST,VPS53,CBR3,FTHL17,SCAND1,SOX3,MDK,GNG13
TF	Factor: GATA3; motif: NGATAANN	TF:M03997	false	0.00010421700659718243	3.9820614051377445	4358	54	14	62700	BANF1,GRPR,TMPRSS11E,CLDN2,DDX52,HLA-B,SCG5,GATA4,PRSS1,SSX4,MT1A,RRN3,SOX3,CYTL1
TF	Factor: GATA-3; motif: WGATAASN	TF:M08918	false	0.00010421700659718243	3.9820614051377445	4358	54	14	62700	BANF1,GRPR,TMPRSS11E,CLDN2,DDX52,HLA-B,SCG5,GATA4,PRSS1,SSX4,MT1A,RRN3,SOX3,CYTL1
TF	Factor: Sp2; motif: TGGGCGCGCCCA; match class: 1	TF:M06948_1	false	0.00010617359349895686	3.9739834834777374	6337	54	17	62700	LY6K,CRABP1,TCF19,MAP4K1,CEP170,PRSS21,ARL2BP,ZFPL1,VPS53,CBR3,RAI2,RRN3,CTAG2,SYNRG,TRPM1,MDK,GNG13
TF	Factor: AP-2; motif: GSCCSCRGGCNRNRNN	TF:M00800	false	0.00010683782711138995	3.971274953326904	9321	54	21	62700	LY6K,TNNT3,BANF1,FOXH1,CNOT3,MAP4K1,DDX52,APOA1,GATA4,CEP170,PRSS21,ARL2BP,SST,VPS53,CBR3,RAI2,CTAG2,SOX3,CYTL1,MDK,GNG13
TF	Factor: Sp1; motif: RGGGMGGRGSNGGGG	TF:M10529	false	0.0001100844616039559	3.958273977267062	7066	54	18	62700	LY6K,BANF1,CNOT3,APOA1,GATA4,CEP170,PRSS21,OPN1MW,SSX4,CBR3,RAI2,RBFOX2,CTAG2,SYNRG,SOX3,BDH1,MDK,GNG13
TF	Factor: Pax-5; motif: NNRNKCAGYSRAGCRTGAC	TF:M07223	false	0.00011126077621837189	3.953657914499633	5676	54	16	62700	CRABP1,TCF19,FOXH1,CNOT3,DPM3,OPN1MW,SSX4,PI3,RBFOX2,FGF21,RRN3,FTHL17,SCAND1,SYNRG,CRYGB,BDH1
TF	Factor: ZABC1; motif: ATTCCNAC	TF:M01306	false	0.00011135463426421057	3.9532917041486346	9348	54	21	62700	LY6K,MAB21L2,NDP,MAP4K1,DDX52,HLA-B,SCG5,PRSS1,PRSS21,OPN1MW,SSX4,ZFPL1,VPS53,PI3,RBFOX2,RRN3,TFDP3,SCAND1,CRYGB,CYTL1,TRPM1
TF	Factor: NF-1C; motif: NTTGGCNNNNTGCCARN; match class: 1	TF:M11729_1	false	0.00011232534249602402	3.9495222485069688	930	54	7	62700	LY6K,TNNT3,FOXH1,PRSS21,CBR3,FGF21,CTAG2
TF	Factor: CSX; motif: TSYCACTTSM	TF:M01043	false	0.00011258738706816011	3.9485102598711417	6369	54	17	62700	LY6K,TCF19,BANF1,S100A7,CNOT3,DPM3,DDX52,HLA-DRB1,APOA1,OPN1MW,ZFPL1,CBR3,RRN3,TFDP3,FTHL17,CRYGB,GNG13
TF	Factor: SP2; motif: GGGCGGGAC	TF:M01783	false	0.00011298786716956224	3.9469681892971806	9359	54	21	62700	LY6K,TNNT3,CRABP1,S100A7,CNOT3,DPM3,GATA4,CEP170,PRSS21,ARL2BP,OPN1MW,ZFPL1,VPS53,CBR3,RAI2,MT1A,CTAG2,SYNRG,TRPM1,MDK,GNG13
TF	Factor: C/EBPdelta; motif: NRTTGCGYAAYN	TF:M11321	false	0.00011300058079632379	3.946919324339675	5686	54	16	62700	TNNT3,BANF1,GRPR,FOXH1,NDP,DPM3,DDX52,HLA-DRB1,SCG5,GATA4,PRSS1,CEP170,OPN1MW,CBR3,FTHL17,TRPM1
TF	Factor: AP-2beta; motif: NSCCYNRGGSN; match class: 1	TF:M11477_1	false	0.00011300058079632379	3.946919324339675	7084	54	18	62700	LY6K,TCF19,FOXH1,S100A7,CNOT3,MAP4K1,DPM3,APOA1,GATA4,PRSS1,PRSS21,ARL2BP,CBR3,RRN3,CTAG2,CYTL1,TRPM1,GNG13
TF	Factor: BRN1; motif: HAATGCN; match class: 1	TF:M03813_1	false	0.00011545056629696588	3.9376039324822383	7097	54	18	62700	TCF19,GRPR,S100A7,NDP,TMPRSS11E,DPM3,APOA1,PRSS1,CEP170,ARL2BP,SSX4,CBR3,MT1A,TFDP3,SCAND1,BDH1,CYTL1,TRPM1
TF	Factor: Elf-1; motif: NANSCGGAAGTR	TF:M11450	false	0.00011633084818455008	3.9343051053931313	5702	54	16	62700	TNNT3,CRABP1,BANF1,FOXH1,S100A7,CNOT3,CLDN2,DPM3,ZFPL1,VPS53,RRN3,FTHL17,CTAG2,SCAND1,SYNRG,CRYGB
TF	Factor: MAZ; motif: GGGGGAGGGGGNGRGRRRGNRG; match class: 1	TF:M09984_1	false	0.00011720867456344377	3.931040245181201	5706	54	16	62700	MAB21L2,FOXH1,CNOT3,APOA1,SCG5,GATA4,CEP170,PRSS21,SSX4,RAI2,RBFOX2,FGF21,MT1A,CTAG2,SOX3,MDK
TF	Factor: CDX2; motif: NNGCAATAAANN	TF:M12513	false	0.00011741798231813659	3.930265386704295	3236	54	12	62700	TMPRSS11E,DDX52,HLA-DRB1,HLA-B,SCG5,ZFPL1,PI3,RAI2,RBFOX2,FTHL17,SYNRG,BDH1
TF	Factor: TBR2; motif: AGGTGTGAA	TF:M01774	false	0.00011791125048434375	3.92844475478479	621	54	6	62700	CRABP1,MAP4K1,TFDP3,SYNRG,CRYGB,CYTL1
TF	Factor: P53; motif: NNNGRCATGCCCAGRCATGYCY	TF:M12647	false	0.00011868375794845463	3.925608710834817	5714	54	16	62700	LY6K,GRPR,S100A7,CNOT3,MAP4K1,GATA4,ARL2BP,VPS53,RAI2,FGF21,MT1A,CTAG2,SCAND1,CRYGB,CYTL1,MDK
TF	Factor: NR1B2; motif: RAGGTCATGACCTN	TF:M11803	false	0.00011936841914569465	3.9231105576699106	3243	54	12	62700	LY6K,TCF19,MAP4K1,PRSS1,ARL2BP,SSX4,PI3,FGF21,MT1A,FTHL17,CTAG2,MDK
TF	Factor: ZNF148; motif: NNNNNNCCNNCCCCTCCCCCACCCN	TF:M09834	false	0.00011959613587098991	3.92228285209524	7121	54	18	62700	MAB21L2,BANF1,FOXH1,APOA1,GATA4,CEP170,PRSS21,SSX4,ZFPL1,CBR3,RAI2,RBFOX2,FGF21,FTHL17,CTAG2,SYNRG,SOX3,MDK
TF	Factor: Zic1; motif: KGGGTGGTC; match class: 1	TF:M00448_1	false	0.00011959613587098991	3.92228285209524	4423	54	14	62700	MAB21L2,FOXH1,CNOT3,GATA4,CEP170,PRSS21,OPN1MW,SSX4,ZFPL1,RAI2,MT1A,BDH1,MDK,GNG13
TF	Factor: PSF; motif: KWATCCGN	TF:M07612	false	0.00011965232711641582	3.922078850381175	5720	54	16	62700	TCF19,BANF1,GRPR,S100A7,CNOT3,TMPRSS11E,GATA4,PRSS21,OPN1MW,SST,VPS53,CBR3,RBFOX2,FTHL17,SCAND1,SOX3
TF	Factor: ESE-1; motif: ACCCGGAAGTRNNNNNNNNWWWW	TF:M11379	false	0.00012008897986061157	3.9204968444315313	3247	54	12	62700	TNNT3,CRABP1,BANF1,FOXH1,CNOT3,CLDN2,ZFPL1,VPS53,RRN3,FTHL17,SYNRG,CRYGB
TF	Factor: C-FOS; motif: NNNKATGACGTCATNNN	TF:M08947	false	0.00012008897986061157	3.9204968444315313	7125	54	18	62700	LY6K,MAB21L2,CNOT3,NDP,CLDN2,DPM3,DDX52,HLA-DRB1,HLA-B,OPN1MW,ZFPL1,SST,VPS53,CBR3,MT1A,TFDP3,SCAND1,GNG13
TF	Factor: HOXB5; motif: NNYMATTANN	TF:M04349	false	0.00012104346791212818	3.91705864220954	5727	54	16	62700	TNNT3,MAB21L2,BANF1,TMPRSS11E,HLA-DRB1,HLA-B,ARL2BP,ZFPL1,SST,PI3,RAI2,RBFOX2,RRN3,TFDP3,SYNRG,TRPM1
TF	Factor: SP2; motif: GNNGGGGGCGGGGSN	TF:M03807	false	0.00012200192436186875	3.9136333190535337	8635	54	20	62700	LY6K,CRABP1,MAB21L2,BANF1,FOXH1,CNOT3,MAP4K1,GATA4,CEP170,PRSS21,ARL2BP,OPN1MW,ZFPL1,VPS53,CBR3,RAI2,CTAG2,SYNRG,MDK,GNG13
TF	Factor: Elk-1; motif: RACCGGAAGTR	TF:M01165	false	0.00012496773843164038	3.9032020896279223	7887	54	19	62700	TNNT3,CRABP1,TCF19,BANF1,CNOT3,CLDN2,DPM3,HLA-B,ZFPL1,VPS53,MT1A,RRN3,FTHL17,CTAG2,SCAND1,SYNRG,SOX3,CYTL1,MDK
TF	Factor: CEBPD; motif: RTTRCGCAAY	TF:M04202	false	0.0001263616645062683	3.8983846619602547	5085	54	15	62700	MAB21L2,GRPR,FOXH1,NDP,DPM3,DDX52,HLA-DRB1,SCG5,GATA4,PRSS1,OPN1MW,SSX4,SST,FTHL17,SYNRG
TF	Factor: YY1; motif: GCCGCCATNTTGNNNNNGGNCN	TF:M04696	false	0.0001263616645062683	3.8983846619602547	7894	54	19	62700	TNNT3,CNOT3,NDP,CLDN2,MAP4K1,HLA-DRB1,APOA1,SCG5,CEP170,PRSS21,ARL2BP,OPN1MW,ZFPL1,RAI2,SYNRG,SOX3,CRYGB,BDH1,MDK
TF	Factor: ZNF37A; motif: CCYYGGCTCCNTSCCMN; match class: 1	TF:M12354_1	false	0.00012659247377344793	3.8975921134009877	5751	54	16	62700	LY6K,TNNT3,TCF19,BANF1,FOXH1,APOA1,GATA4,PRSS21,ARL2BP,CBR3,RAI2,FGF21,CTAG2,TRPM1,MDK,GNG13
TF	Factor: RELA; motif: GGGRMTKYCCC	TF:M12657	false	0.00012709142476159134	3.8958837516046056	6444	54	17	62700	TNNT3,FOXH1,CLDN2,DPM3,GATA4,PRSS1,ARL2BP,OPN1MW,PI3,CBR3,RBFOX2,RRN3,FTHL17,SYNRG,CYTL1,TRPM1,MDK
TF	Factor: MafA; motif: GGTCAGCAGH	TF:M03796	false	0.00012738595688800561	3.8948784462723007	3270	54	12	62700	NDP,HLA-B,APOA1,PRSS21,SST,RAI2,FGF21,MT1A,CTAG2,SOX3,BDH1,MDK
TF	Factor: GATA-1; motif: SNNGATNNNN	TF:M00075	false	0.0001278634907807975	3.893253443135822	7165	54	18	62700	TNNT3,CRABP1,BANF1,GRPR,CNOT3,DDX52,SCG5,GATA4,CEP170,PRSS21,SSX4,ZFPL1,SST,FTHL17,CTAG2,SYNRG,SOX3,GNG13
TF	Factor: Dlx-5; motif: NNRGYAATTRNYKNNN; match class: 1	TF:M01388_1	false	0.0001278634907807975	3.893253443135822	5758	54	16	62700	TNNT3,MAB21L2,BANF1,HLA-DRB1,HLA-B,ARL2BP,OPN1MW,ZFPL1,SST,PI3,RBFOX2,RRN3,TFDP3,SYNRG,CRYGB,TRPM1
TF	Factor: myogenin; motif: CRSCTGTTBNNTTTGGCACGSNGCCARCH; match class: 1	TF:M00056_1	false	0.0001278634907807975	3.893253443135822	4457	54	14	62700	LY6K,FOXH1,CNOT3,CLDN2,MAP4K1,HLA-B,PRSS1,CEP170,PRSS21,OPN1MW,FGF21,MT1A,CTAG2,GNG13
TF	Factor: ZNF692; motif: SYNGGSCCCASCCNC; match class: 1	TF:M09734_1	false	0.0001278634907807975	3.893253443135822	6450	54	17	62700	BANF1,FOXH1,S100A7,CNOT3,APOA1,CEP170,OPN1MW,ZFPL1,VPS53,CBR3,FGF21,FTHL17,CTAG2,SYNRG,BDH1,MDK,GNG13
TF	Factor: ESE-1; motif: NSMGGAARTN; match class: 1	TF:M01214_1	false	0.00012802973920822267	3.8926891391499976	2224	54	10	62700	TNNT3,BANF1,FOXH1,CNOT3,DPM3,VPS53,TFDP3,FTHL17,SCAND1,CRYGB
TF	Factor: FOXO1A:Net; motif: RWMAACAGGAAGTN	TF:M08302	false	0.00012802973920822267	3.8926891391499976	9458	54	21	62700	LY6K,TNNT3,TCF19,S100A7,APOA1,GATA4,CEP170,PRSS21,OPN1MW,SSX4,PI3,CBR3,RAI2,RBFOX2,FGF21,TFDP3,FTHL17,SYNRG,SOX3,BDH1,CYTL1
TF	Factor: ESE-1; motif: NSMGGAARTN; match class: 1	TF:M02055_1	false	0.00012802973920822267	3.8926891391499976	2224	54	10	62700	TNNT3,BANF1,FOXH1,CNOT3,DPM3,VPS53,TFDP3,FTHL17,SCAND1,CRYGB
TF	Factor: AREB6; motif: WNWCACCTGWNN	TF:M00413	false	0.00012915864985803377	3.888876503468057	1334	54	8	62700	APOA1,PRSS1,PI3,RAI2,SCAND1,BDH1,TRPM1,MDK
TF	Factor: six4; motif: NCGTATCRNN	TF:M11025	false	0.00013005943848944744	3.885858125320131	6462	54	17	62700	MAB21L2,BANF1,CNOT3,TMPRSS11E,DDX52,PRSS1,ARL2BP,PI3,RAI2,RBFOX2,FGF21,RRN3,TFDP3,FTHL17,CTAG2,CRYGB,CYTL1
TF	Factor: NOTO; motif: NYMATTAN	TF:M10667	false	0.00013027249266796967	3.8851472768711925	5106	54	15	62700	FOXH1,CNOT3,CLDN2,HLA-DRB1,HLA-B,ARL2BP,OPN1MW,SSX4,PI3,RAI2,RRN3,TFDP3,SOX3,BDH1,TRPM1
TF	Factor: AP-2rep; motif: CAGTGGG	TF:M00468	false	0.00013027610449935407	3.885135236135169	7181	54	18	62700	TNNT3,CRABP1,BANF1,GRPR,FOXH1,S100A7,DPM3,HLA-DRB1,APOA1,PRSS1,CEP170,PRSS21,OPN1MW,ZFPL1,SCAND1,CRYGB,BDH1,MDK
TF	Factor: GTF2IRD1-isoform2; motif: GGGATTRNR; match class: 1	TF:M01229_1	false	0.0001310838523928913	3.8824508037224525	9478	54	21	62700	TCF19,BANF1,TMPRSS11E,MAP4K1,DPM3,APOA1,SCG5,GATA4,PRSS21,ARL2BP,OPN1MW,SSX4,VPS53,CBR3,MT1A,RRN3,FTHL17,SCAND1,CRYGB,BDH1,TRPM1
TF	Factor: Oct-2; motif: ATTTGCA; match class: 1	TF:M04715_1	false	0.0001325875386180781	3.8774972916455717	1766	54	9	62700	BANF1,S100A7,NDP,TMPRSS11E,CEP170,OPN1MW,RBFOX2,MT1A,SCAND1
TF	Factor: EN1; motif: TAATTRSNYAATTA	TF:M04317	false	0.00013286222275320434	3.8765984861908986	2745	54	11	62700	MAB21L2,TMPRSS11E,DDX52,HLA-B,GATA4,ARL2BP,OPN1MW,SSX4,SST,FTHL17,BDH1
TF	Factor: C/EBPbeta; motif: RTTGCGCAA	TF:M04690	false	0.00013392582884300914	3.873135657175888	4482	54	14	62700	TNNT3,GRPR,FOXH1,S100A7,NDP,HLA-DRB1,GATA4,CEP170,OPN1MW,SSX4,SST,CRYGB,CYTL1,MDK
TF	Factor: YY1; motif: NAANATGGCGNNN	TF:M08982	false	0.00013480376822550913	3.870297967617674	7204	54	18	62700	LY6K,TNNT3,CRABP1,CNOT3,CLDN2,DPM3,HLA-DRB1,HLA-B,PRSS21,OPN1MW,SSX4,ZFPL1,SST,RAI2,FTHL17,SYNRG,SOX3,BDH1
TF	Factor: ATF-3; motif: NRTGACGTCAYN; match class: 1	TF:M11291_1	false	0.00013480376822550913	3.870297967617674	4486	54	14	62700	LY6K,CNOT3,NDP,CLDN2,DDX52,HLA-DRB1,HLA-B,OPN1MW,ZFPL1,SST,VPS53,CBR3,MT1A,TFDP3
TF	Factor: RARG; motif: RAGGTCAASYARAGGTCA	TF:M04485	false	0.0001354316661242485	3.8682797786706007	5128	54	15	62700	TNNT3,S100A7,CLDN2,DDX52,APOA1,GATA4,PRSS21,SSX4,ZFPL1,PI3,RRN3,CTAG2,BDH1,TRPM1,MDK
TF	Factor: CDP; motif: NATYGATSSS	TF:M00106	false	0.00013548928863113543	3.8680950374262446	6490	54	17	62700	CRABP1,TCF19,CLDN2,HLA-DRB1,HLA-B,APOA1,SCG5,GATA4,SSX4,ZFPL1,CBR3,RBFOX2,MT1A,SYNRG,CRYGB,BDH1,TRPM1
TF	Factor: AhR:Arnt; motif: GRGKATYGCGTGMCWNSCC	TF:M00237	false	0.00013548928863113543	3.8680950374262446	6490	54	17	62700	LY6K,CRABP1,CNOT3,MAP4K1,DPM3,GATA4,FGF21,RRN3,TFDP3,FTHL17,CTAG2,SCAND1,SYNRG,SOX3,CRYGB,TRPM1,GNG13
TF	Factor: CTCF; motif: NNYGCCCYCTRSTGGN	TF:M09744	false	0.0001375372023255498	3.8615798139836226	3885	54	13	62700	LY6K,GRPR,FOXH1,DPM3,DDX52,HLA-B,SCG5,PRSS21,SSX4,RAI2,FTHL17,CTAG2,CYTL1
TF	Factor: ELFR; motif: NANSCGGAAGTN	TF:M11455	false	0.00013855192308608765	3.8583874418782855	645	54	6	62700	BANF1,CNOT3,CLDN2,ZFPL1,FTHL17,SYNRG
TF	Factor: HOXA9; motif: DTGATTTATKGY; match class: 1	TF:M07450_1	false	0.00014016006062773722	3.853375723317219	973	54	7	62700	CLDN2,HLA-B,SST,RAI2,RBFOX2,FGF21,SYNRG
TF	Factor: p300; motif: NNNGGGAGTNNNNS	TF:M00033	false	0.00014029562894099808	3.852955859665699	8741	54	20	62700	CRABP1,BANF1,S100A7,CNOT3,NDP,DPM3,HLA-DRB1,APOA1,PRSS21,ARL2BP,VPS53,RAI2,RBFOX2,FGF21,MT1A,CTAG2,CYTL1,TRPM1,MDK,GNG13
TF	Factor: GATA-5; motif: TTAMCAR	TF:M05445	false	0.00014042224540689423	3.852564086706364	3314	54	12	62700	TCF19,GRPR,NDP,TMPRSS11E,SCG5,OPN1MW,VPS53,PI3,TFDP3,SCAND1,SYNRG,BDH1
TF	Factor: CREB1; motif: NNNNSSGGCGCSSNNNNRTGACGTCAC; match class: 1	TF:M12591_1	false	0.000141109078814516	3.850445043281773	9536	54	21	62700	LY6K,CNOT3,MAP4K1,DPM3,HLA-DRB1,HLA-B,SCG5,GATA4,CEP170,PRSS21,OPN1MW,ZFPL1,SST,VPS53,CBR3,RAI2,RRN3,TFDP3,SCAND1,SOX3,GNG13
TF	Factor: ER71:C/EBPdelta; motif: NNCGGAWRTTRCGYAAN; match class: 1	TF:M08246_1	false	0.000141109078814516	3.850445043281773	2257	54	10	62700	S100A7,DDX52,GATA4,SSX4,PI3,RAI2,FGF21,TFDP3,FTHL17,CRYGB
TF	Factor: SREBP-2; motif: ATCAGGTGAT	TF:M11083	false	0.00014174846496356022	3.848481635514174	4512	54	14	62700	CRABP1,TMPRSS11E,HLA-B,SCG5,PRSS1,OPN1MW,SSX4,SST,FGF21,MT1A,SCAND1,CRYGB,TRPM1,GNG13
TF	Factor: Zbtb44; motif: CKGTGA; match class: 1	TF:M05405_1	false	0.00014263821904200063	3.84576409233032	7242	54	18	62700	TNNT3,S100A7,NDP,CLDN2,MAP4K1,APOA1,PRSS1,SST,PI3,CBR3,RRN3,SYNRG,SOX3,CRYGB,BDH1,CYTL1,TRPM1,GNG13
TF	Factor: Nkx3-2; motif: TRAGTG	TF:M01181	false	0.0001428376888729348	3.8451571853474396	9546	54	21	62700	TNNT3,CRABP1,MAB21L2,BANF1,NDP,CLDN2,DPM3,DDX52,HLA-DRB1,HLA-B,APOA1,SCG5,CEP170,ZFPL1,PI3,CBR3,MT1A,RRN3,SCAND1,BDH1,CYTL1
TF	Factor: GLI; motif: NGACCMCCCAN	TF:M07290	false	0.0001441931209999532	3.8410554579454566	7249	54	18	62700	LY6K,TNNT3,CRABP1,GRPR,FOXH1,NDP,MAP4K1,DPM3,GATA4,CEP170,PRSS21,OPN1MW,SSX4,ZFPL1,VPS53,FGF21,MDK,GNG13
TF	Factor: FPM315; motif: SRGGGAGGAGGN	TF:M01587	false	0.00014433444762457307	3.84063000551178	3326	54	12	62700	LY6K,TNNT3,BANF1,CNOT3,CLDN2,MAP4K1,SCG5,OPN1MW,RAI2,RBFOX2,FGF21,SYNRG
TF	Factor: ER-beta; motif: ANNSTGACCYRGNN	TF:M03821	false	0.00014555201477394546	3.8369817785511704	6534	54	17	62700	LY6K,FOXH1,CNOT3,NDP,DDX52,APOA1,GATA4,SSX4,ZFPL1,SST,MT1A,RRN3,FTHL17,SCAND1,SYNRG,CRYGB,GNG13
TF	Factor: DLX6; motif: NWRNGYAAWYA	TF:M12595	false	0.0001486897798971157	3.8277188814230603	3920	54	13	62700	NDP,TMPRSS11E,DDX52,HLA-B,APOA1,GATA4,OPN1MW,ZFPL1,CBR3,RAI2,FGF21,FTHL17,BDH1
TF	Factor: STAT1; motif: YCMTTTCCNGGAAAWCNCATNN	TF:M09663	false	0.00015353877226966694	3.813781936431012	2797	54	11	62700	GRPR,CLDN2,CEP170,OPN1MW,VPS53,CBR3,RBFOX2,MT1A,RRN3,BDH1,TRPM1
TF	Factor: Sox-10; motif: AACAATRGNCYATTGTT	TF:M11632	false	0.00015452244326716438	3.811008433525804	5196	54	15	62700	CRABP1,TCF19,GRPR,NDP,TMPRSS11E,HLA-DRB1,HLA-B,SCG5,PRSS21,ARL2BP,OPN1MW,SST,PI3,RBFOX2,FTHL17
TF	Factor: isx; motif: NTCRTTAA	TF:M10956	false	0.00015452244326716438	3.811008433525804	9599	54	21	62700	TNNT3,TCF19,MAB21L2,GRPR,CNOT3,NDP,TMPRSS11E,DPM3,DDX52,SCG5,GATA4,CEP170,ARL2BP,SST,VPS53,MT1A,RRN3,TFDP3,FTHL17,SCAND1,SYNRG
TF	Factor: GATA6; motif: NNNTCTTATCTNN	TF:M12571	false	0.00015697245300310084	3.804176554969233	3942	54	13	62700	MAB21L2,BANF1,GRPR,TMPRSS11E,CLDN2,DDX52,SCG5,PRSS1,SSX4,RAI2,SCAND1,SOX3,CYTL1
TF	Factor: DEC1; motif: NCNCACRTGNSC	TF:M08870	false	0.00015750996994894266	3.80269195135519	8049	54	19	62700	LY6K,TCF19,GRPR,CNOT3,HLA-DRB1,SCG5,GATA4,PRSS1,ARL2BP,OPN1MW,SST,FGF21,MT1A,TFDP3,CTAG2,SCAND1,SYNRG,TRPM1,GNG13
TF	Factor: TGIF; motif: TGACAGS	TF:M10101	false	0.00015750996994894266	3.80269195135519	5206	54	15	62700	TNNT3,TCF19,MAB21L2,TMPRSS11E,DPM3,HLA-DRB1,HLA-B,CEP170,ARL2BP,PI3,RAI2,SCAND1,SYNRG,BDH1,GNG13
TF	Factor: Fli-1; motif: NACCGGAARTN	TF:M11402	false	0.0001581007088723995	3.801066182827555	3946	54	13	62700	TNNT3,CRABP1,BANF1,CLDN2,DPM3,VPS53,MT1A,RRN3,FTHL17,CTAG2,SYNRG,CRYGB,CYTL1
TF	Factor: FOXO1A:Elk-1; motif: RWMAACAGGAAGTN	TF:M08299	false	0.00015810736710788665	3.8010478933836644	7305	54	18	62700	LY6K,TCF19,S100A7,DDX52,GATA4,CEP170,PRSS21,ARL2BP,SSX4,PI3,CBR3,RAI2,RBFOX2,TFDP3,FTHL17,SOX3,BDH1,CYTL1
TF	Factor: NF-YA; motif: NYRRCCAATCAGAR	TF:M10005	false	0.00015852070139669576	3.799914014737793	2293	54	10	62700	LY6K,CNOT3,CLDN2,DDX52,HLA-DRB1,PRSS1,ARL2BP,SSX4,RRN3,TFDP3
TF	Factor: Pet-1; motif: GCNGGAAGYG; match class: 1	TF:M09918_1	false	0.0001604084721526127	3.794772697697979	7314	54	18	62700	TNNT3,CRABP1,BANF1,FOXH1,S100A7,CNOT3,GATA4,CEP170,SSX4,ZFPL1,VPS53,CBR3,RAI2,RRN3,TFDP3,FTHL17,SCAND1,MDK
TF	Factor: AP-2gamma; motif: GCCYNNGGS	TF:M00470	false	0.00016047085953474455	3.794603821154892	9629	54	21	62700	LY6K,TNNT3,CRABP1,BANF1,FOXH1,S100A7,CNOT3,DDX52,APOA1,GATA4,PRSS1,PRSS21,ARL2BP,ZFPL1,CBR3,RAI2,CTAG2,SOX3,TRPM1,MDK,GNG13
TF	Factor: NF-1B; motif: KCCAGANWN	TF:M08825	false	0.0001611340112642119	3.792812781459241	5893	54	16	62700	BANF1,S100A7,CNOT3,CLDN2,DPM3,HLA-DRB1,APOA1,SCG5,GATA4,PRSS1,VPS53,RAI2,RBFOX2,SCAND1,SOX3,TRPM1
TF	Factor: STAT; motif: NNNNNTTCTKGGA	TF:M00777	false	0.0001625257793793103	3.7890777426592113	5224	54	15	62700	LY6K,S100A7,NDP,CLDN2,DPM3,CEP170,PI3,CBR3,FGF21,CTAG2,SYNRG,SOX3,BDH1,TRPM1,GNG13
TF	Factor: ZBP89; motif: CCCCKCCCCCNN	TF:M07397	false	0.00016277967441744335	3.7883998245047734	7325	54	18	62700	MAB21L2,BANF1,FOXH1,MAP4K1,APOA1,GATA4,PRSS21,SSX4,ZFPL1,CBR3,RAI2,RBFOX2,FGF21,FTHL17,CTAG2,SYNRG,SOX3,MDK
TF	Factor: Ets; motif: ANNCACTTCCTG	TF:M00771	false	0.0001632561868066628	3.78713035158378	3962	54	13	62700	TNNT3,MAP4K1,DPM3,CEP170,PRSS21,SSX4,CBR3,RAI2,TFDP3,FTHL17,CTAG2,CRYGB,CYTL1
TF	Factor: SMAD5; motif: CAGACWGN	TF:M08829	false	0.00016358128794328263	3.786266376751231	3376	54	12	62700	TNNT3,TCF19,BANF1,GRPR,FOXH1,S100A7,TMPRSS11E,APOA1,PI3,FGF21,SCAND1,GNG13
TF	Factor: HSF2; motif: NGAANNWTCK	TF:M00147	false	0.00016410523574361213	3.7848775626502245	5905	54	16	62700	LY6K,BANF1,CNOT3,NDP,TMPRSS11E,CLDN2,SCG5,PRSS1,PRSS21,OPN1MW,SSX4,ZFPL1,FGF21,MT1A,FTHL17,CYTL1
TF	Factor: Fli-1:FIGLA; motif: NCCGGAARCASSTGN	TF:M08284	false	0.00016585366081325856	3.7802749380519387	8088	54	19	62700	TNNT3,CRABP1,GRPR,FOXH1,MAP4K1,DDX52,HLA-B,GATA4,PRSS1,CEP170,PRSS21,ARL2BP,VPS53,CBR3,FGF21,MT1A,SYNRG,CRYGB,TRPM1
TF	Factor: Ik-3; motif: TNYTGGGAATACC	TF:M00088	false	0.00016585366081325856	3.7802749380519387	5911	54	16	62700	LY6K,TCF19,BANF1,NDP,CLDN2,DPM3,APOA1,PRSS21,ARL2BP,OPN1MW,PI3,CBR3,CTAG2,BDH1,TRPM1,GNG13
TF	Factor: Sox-10; motif: NACAAWG; match class: 1	TF:M02116_1	false	0.00016810956935566618	3.7744075643709123	8097	54	19	62700	MAB21L2,NDP,TMPRSS11E,CLDN2,HLA-DRB1,HLA-B,APOA1,PRSS1,CEP170,ARL2BP,OPN1MW,SSX4,SST,RBFOX2,FGF21,FTHL17,SYNRG,BDH1,TRPM1
TF	Factor: AHR; motif: CACGCN; match class: 1	TF:M01855_1	false	0.00016836318306842204	3.7737528720901863	2833	54	11	62700	CLDN2,DDX52,HLA-B,APOA1,SST,RAI2,RBFOX2,TFDP3,CTAG2,SOX3,TRPM1
TF	Factor: MIBP1; motif: WNWCCCCAGCTR	TF:M03878	false	0.00016926472897100693	3.7714335298362487	2835	54	11	62700	TCF19,MAB21L2,S100A7,CNOT3,DPM3,GATA4,PRSS21,VPS53,FTHL17,CRYGB,GNG13
TF	Factor: SAP-1; motif: NRCCGGAWGYN	TF:M11437	false	0.00017127546613206126	3.766304841859628	2839	54	11	62700	TNNT3,CRABP1,BANF1,CLDN2,DPM3,VPS53,RRN3,FTHL17,CTAG2,SCAND1,SYNRG
TF	Factor: MaFA; motif: TCTGCTGASCNN	TF:M07325	false	0.00017223520591467062	3.7638780713974143	5256	54	15	62700	NDP,HLA-B,APOA1,PRSS21,SST,RAI2,FGF21,MT1A,CTAG2,SCAND1,SOX3,BDH1,CYTL1,TRPM1,MDK
TF	Factor: NKX2B; motif: NNNRCCACTTGARANNN	TF:M01372	false	0.00017240132465238693	3.763459401579682	3398	54	12	62700	LY6K,MAB21L2,GRPR,NDP,HLA-DRB1,SCG5,SST,CBR3,RRN3,TFDP3,TRPM1,GNG13
TF	Factor: SP1; motif: GGCCCCGCCCCCN	TF:M12666	false	0.00017253022441281136	3.7631348127884943	8890	54	20	62700	LY6K,CRABP1,TCF19,BANF1,FOXH1,CNOT3,GATA4,CEP170,PRSS21,ARL2BP,OPN1MW,ZFPL1,VPS53,CBR3,RAI2,MT1A,CTAG2,SYNRG,MDK,GNG13
TF	Factor: HOXA10; motif: ANTTTATG	TF:M03873	false	0.00017520738986438825	3.756447580190526	2327	54	10	62700	CRABP1,MAB21L2,GRPR,TMPRSS11E,HLA-DRB1,HLA-B,GATA4,CEP170,OPN1MW,FTHL17
TF	Factor: GATA-1; motif: MNAGATAANR	TF:M00347	false	0.0001753101152222222	3.7561930248163224	4617	54	14	62700	CRABP1,BANF1,GRPR,NDP,TMPRSS11E,DDX52,HLA-B,GATA4,PRSS1,OPN1MW,SSX4,MT1A,FTHL17,CYTL1
TF	Factor: Elf-1; motif: AWCCCGGAAGTN	TF:M07415	false	0.0001755791179293756	3.755527137104855	8129	54	19	62700	TNNT3,CRABP1,TCF19,BANF1,FOXH1,CNOT3,NDP,CLDN2,DPM3,HLA-B,ARL2BP,ZFPL1,VPS53,RRN3,TFDP3,FTHL17,CTAG2,SCAND1,SYNRG
TF	Factor: BTEB2; motif: GNAGGGGGNGGGSSNN	TF:M03814	false	0.0001760935848939203	3.7542564651339076	5270	54	15	62700	TNNT3,BANF1,FOXH1,APOA1,SCG5,CEP170,ZFPL1,CBR3,RBFOX2,FGF21,MT1A,FTHL17,SOX3,MDK,GNG13
TF	Factor: Six-6; motif: NNSTATCRNN	TF:M11037	false	0.00017707361041173814	3.7518461576497604	5273	54	15	62700	MAB21L2,GRPR,CNOT3,TMPRSS11E,DDX52,HLA-DRB1,PRSS1,ARL2BP,ZFPL1,PI3,CBR3,RAI2,FTHL17,SYNRG,CYTL1
TF	Factor: POU3F1; motif: RNYBCATTTGCATTWCAA	TF:M03842	false	0.00017726801742838934	3.751369612437949	5274	54	15	62700	LY6K,BANF1,GRPR,NDP,TMPRSS11E,CLDN2,MAP4K1,DDX52,HLA-DRB1,APOA1,OPN1MW,PI3,FGF21,SCAND1,BDH1
TF	Factor: SUHW1; motif: TCTCTCCAGTRTGAATTCTCTGAT	TF:M10541	false	0.00017736412100863533	3.7511342290584415	7385	54	18	62700	LY6K,TNNT3,S100A7,TMPRSS11E,CLDN2,MAP4K1,HLA-DRB1,APOA1,PRSS1,CEP170,OPN1MW,SSX4,PI3,RAI2,FTHL17,SCAND1,CYTL1,TRPM1
TF	Factor: SF1; motif: NTGRCCTTGAMCT	TF:M12661	false	0.00018093806192292082	3.7424700658414105	2338	54	10	62700	FOXH1,S100A7,CLDN2,MAP4K1,APOA1,SSX4,PI3,BDH1,CYTL1,MDK
TF	Factor: AP-4:Fli-1; motif: RSCGGAWRCAGSTGN	TF:M08445	false	0.00018378105458912014	3.735699260694638	9735	54	21	62700	TNNT3,CRABP1,GRPR,DDX52,HLA-B,GATA4,PRSS1,CEP170,PRSS21,ARL2BP,SSX4,VPS53,CBR3,FGF21,MT1A,FTHL17,SYNRG,CRYGB,BDH1,TRPM1,GNG13
TF	Factor: CTCF; motif: YNRCCASYAGRKGGCRSYN	TF:M02242	false	0.00018378105458912014	3.735699260694638	5971	54	16	62700	LY6K,BANF1,GRPR,FOXH1,CNOT3,DPM3,HLA-B,SCG5,PRSS21,SSX4,VPS53,RAI2,FTHL17,CTAG2,MDK,GNG13
TF	Factor: Lhx2; motif: WATTAN; match class: 1	TF:M07047_1	false	0.000184267854995946	3.7345504196126487	4642	54	14	62700	LY6K,MAB21L2,FOXH1,DPM3,OPN1MW,SSX4,VPS53,RAI2,FGF21,RRN3,FTHL17,CRYGB,BDH1,TRPM1
TF	Factor: AP-4; motif: WGARYCAGCTGYGGNCNK	TF:M00005	false	0.00018488608587451764	3.7330957716709885	5296	54	15	62700	TNNT3,TCF19,FOXH1,S100A7,CNOT3,NDP,CLDN2,HLA-DRB1,APOA1,CEP170,CBR3,MT1A,FTHL17,SYNRG,GNG13
TF	Factor: RBP-Jkappa; motif: ANCGTGGGAAM	TF:M01112	false	0.0001865965795045295	3.729096321553739	2872	54	11	62700	LY6K,CRABP1,GRPR,S100A7,CNOT3,DPM3,PRSS21,ARL2BP,SSX4,MT1A,SOX3
TF	Factor: SRY; motif: AACAATNR; match class: 1	TF:M08976_1	false	0.0001898185983549372	3.7216612378138363	8181	54	19	62700	MAB21L2,S100A7,NDP,TMPRSS11E,CLDN2,HLA-DRB1,APOA1,CEP170,OPN1MW,SSX4,SST,PI3,RAI2,RBFOX2,TFDP3,FTHL17,SYNRG,CRYGB,BDH1
TF	Factor: E2F; motif: TTTSGCGS	TF:M00427	false	0.00019040163605228786	3.7203293242003466	9761	54	21	62700	TNNT3,CRABP1,TCF19,MAB21L2,BANF1,CNOT3,MAP4K1,HLA-B,CEP170,ARL2BP,OPN1MW,SSX4,ZFPL1,SST,VPS53,CBR3,FTHL17,SCAND1,SOX3,MDK,GNG13
TF	Factor: p53; motif: RGRCWWGYCYNGRCWWGYYY	TF:M01652	false	0.00019305210866623978	3.7143254503097554	8194	54	19	62700	LY6K,CRABP1,FOXH1,S100A7,CNOT3,TMPRSS11E,MAP4K1,APOA1,GATA4,PRSS1,ARL2BP,FGF21,MT1A,CTAG2,SCAND1,CRYGB,CYTL1,TRPM1,MDK
TF	Factor: GLI4; motif: RGGCCTTGAATGCCANGCYMA; match class: 1	TF:M10514_1	false	0.00019475675009228416	3.7105074811417715	6005	54	16	62700	TCF19,BANF1,FOXH1,S100A7,CLDN2,DPM3,CEP170,PRSS21,SST,VPS53,RAI2,RBFOX2,FGF21,TFDP3,SCAND1,SYNRG
TF	Factor: ER-alpha; motif: NAGGTCAYSGYGACCTN	TF:M11842	false	0.00019781005671632904	3.7037516325296305	4051	54	13	62700	S100A7,MAP4K1,DPM3,APOA1,PRSS21,ARL2BP,OPN1MW,VPS53,MT1A,RRN3,FTHL17,CYTL1,TRPM1
TF	Factor: HOXD4; motif: NNYMATTANN	TF:M08774	false	0.00019781005671632904	3.7037516325296305	4051	54	13	62700	MAB21L2,S100A7,CNOT3,MAP4K1,HLA-DRB1,HLA-B,SCG5,SST,PI3,RRN3,TFDP3,SCAND1,TRPM1
TF	Factor: Erm; motif: NNSCGGAWGYN; match class: 1	TF:M11424_1	false	0.00019891960357391119	3.7013224149427004	2896	54	11	62700	BANF1,FOXH1,CNOT3,DPM3,ZFPL1,VPS53,RRN3,FTHL17,CTAG2,SCAND1,CRYGB
TF	Factor: HOXB5; motif: NNYMATTANN; match class: 1	TF:M04349_1	false	0.00019891960357391119	3.7013224149427004	4054	54	13	62700	TNNT3,MAB21L2,BANF1,TMPRSS11E,HLA-DRB1,HLA-B,ARL2BP,ZFPL1,PI3,RAI2,RBFOX2,RRN3,TRPM1
TF	Factor: ZXDB; motif: NGGGGTC	TF:M06191	false	0.00019985902337042673	3.6992762391400844	6022	54	16	62700	LY6K,TNNT3,TCF19,BANF1,S100A7,CNOT3,DPM3,APOA1,GATA4,PRSS21,ZFPL1,PI3,CBR3,RRN3,CTAG2,SYNRG
TF	Factor: SF-1; motif: NYYCAAGGYCA	TF:M10084	false	0.00019985902337042673	3.6992762391400844	4058	54	13	62700	TNNT3,BANF1,FOXH1,S100A7,CLDN2,MAP4K1,APOA1,VPS53,PI3,BDH1,CYTL1,MDK,GNG13
TF	Factor: ZXDA; motif: NGGGGTC	TF:M06190	false	0.00019985902337042673	3.6992762391400844	6022	54	16	62700	LY6K,TNNT3,TCF19,BANF1,S100A7,CNOT3,DPM3,APOA1,GATA4,PRSS21,ZFPL1,PI3,CBR3,RRN3,CTAG2,SYNRG
TF	Factor: GATA-4; motif: NNGATAASNN	TF:M12207	false	0.00019985902337042673	3.6992762391400844	2898	54	11	62700	MAB21L2,NDP,HLA-B,GATA4,PRSS1,PRSS21,RBFOX2,MT1A,RRN3,SYNRG,TRPM1
TF	Factor: Sox-10; motif: AACAATRGNCYATTGTT; match class: 1	TF:M11632_1	false	0.0002017351066390785	3.695218517786648	4689	54	14	62700	CRABP1,TCF19,GRPR,NDP,TMPRSS11E,HLA-DRB1,HLA-B,SCG5,PRSS21,ARL2BP,SST,PI3,RBFOX2,FTHL17
TF	Factor: LEF-1; motif: WCAAAGN	TF:M02019	false	0.00020202403758982646	3.694596953466565	4691	54	14	62700	LY6K,FOXH1,NDP,CLDN2,HLA-DRB1,HLA-B,OPN1MW,SST,PI3,TFDP3,SCAND1,SYNRG,CYTL1,TRPM1
TF	Factor: LEF-1; motif: WCAAAGN	TF:M03794	false	0.00020202403758982646	3.694596953466565	4691	54	14	62700	LY6K,FOXH1,NDP,CLDN2,HLA-DRB1,HLA-B,OPN1MW,SST,PI3,TFDP3,SCAND1,SYNRG,CYTL1,TRPM1
TF	Factor: ipf1; motif: TSNGYCATTANNNNC	TF:M01013	false	0.00020202403758982646	3.694596953466565	2904	54	11	62700	LY6K,TNNT3,S100A7,DDX52,PI3,RBFOX2,FGF21,RRN3,SYNRG,CRYGB,BDH1
TF	Factor: GABP; motif: CACTTCCGGNNN	TF:M01258	false	0.00020240740242547252	3.6937736085627306	2905	54	11	62700	CRABP1,BANF1,CLDN2,DPM3,ARL2BP,VPS53,RRN3,FTHL17,CTAG2,SCAND1,SYNRG
TF	Factor: HOXB2:Sox-20; motif: ACAATRSNNNNNNNATYA	TF:M08719	false	0.00020355323119722058	3.6913219992537054	1890	54	9	62700	MAB21L2,NDP,TMPRSS11E,HLA-DRB1,SST,RBFOX2,RRN3,FTHL17,CYTL1
TF	Factor: NRL; motif: NNNNTGCTGAC	TF:M04224	false	0.0002037503971017664	3.690901536163751	4696	54	14	62700	MAB21L2,S100A7,HLA-B,APOA1,ARL2BP,SST,RAI2,FGF21,MT1A,TFDP3,SCAND1,SOX3,BDH1,TRPM1
TF	Factor: SRY; motif: AACAATANCATTGTT; match class: 1	TF:M04555_1	false	0.00020474818794498077	3.6887799331278766	3474	54	12	62700	S100A7,NDP,TMPRSS11E,CLDN2,DDX52,HLA-B,PRSS21,VPS53,PI3,RBFOX2,TFDP3,FTHL17
TF	Factor: c-Jun; motif: NATGACTCATN	TF:M11265	false	0.00020474818794498077	3.6887799331278766	4699	54	14	62700	LY6K,TNNT3,FOXH1,NDP,TMPRSS11E,CLDN2,PRSS1,VPS53,PI3,FTHL17,SCAND1,SYNRG,TRPM1,MDK
TF	Factor: DEC1; motif: GTCACGTGAC; match class: 1	TF:M11073_1	false	0.00020538567289819117	3.687429854790701	5358	54	15	62700	GRPR,S100A7,DPM3,GATA4,CEP170,OPN1MW,VPS53,PI3,TFDP3,CTAG2,SCAND1,SYNRG,SOX3,TRPM1,GNG13
TF	Factor: GABPBETA; motif: YCACTTCCKGN; match class: 1	TF:M09843_1	false	0.00020538567289819117	3.687429854790701	207	54	4	62700	TNNT3,SSX4,TFDP3,FTHL17
TF	Factor: SREBP; motif: NNNNYCACNCCANNN	TF:M01168	false	0.00020538567289819117	3.687429854790701	6752	54	17	62700	LY6K,TNNT3,CLDN2,MAP4K1,DPM3,PRSS21,ARL2BP,SSX4,ZFPL1,PI3,RRN3,FTHL17,CTAG2,SCAND1,SYNRG,SOX3,CRYGB
TF	Factor: STAT6; motif: NNYTTCCY	TF:M00500	false	0.00020538567289819117	3.687429854790701	4702	54	14	62700	TNNT3,CRABP1,BANF1,CNOT3,CLDN2,DPM3,ARL2BP,ZFPL1,SST,CBR3,MT1A,TFDP3,FTHL17,MDK
TF	Factor: c-Myc:Max; motif: NNNNNNNCACGTGNNNNNNN	TF:M00615	false	0.000206712277019603	3.684633729064387	6757	54	17	62700	LY6K,CRABP1,FOXH1,MAP4K1,DDX52,HLA-B,GATA4,PRSS21,PI3,MT1A,TFDP3,FTHL17,CTAG2,SCAND1,SYNRG,SOX3,GNG13
TF	Factor: c-Myc:Max; motif: NNNNNNNCACGTGNNNNNNN; match class: 1	TF:M00615_1	false	0.000206712277019603	3.684633729064387	6757	54	17	62700	LY6K,CRABP1,FOXH1,MAP4K1,DDX52,HLA-B,GATA4,PRSS21,PI3,MT1A,TFDP3,FTHL17,CTAG2,SCAND1,SYNRG,SOX3,GNG13
TF	Factor: VDR; motif: RRGGTCANNGRGKTCA	TF:M09671	false	0.00020777100530859597	3.682415058862918	8254	54	19	62700	CRABP1,TCF19,BANF1,GRPR,CLDN2,MAP4K1,HLA-DRB1,GATA4,PRSS1,ARL2BP,SST,CBR3,FTHL17,CTAG2,SOX3,CRYGB,BDH1,MDK,GNG13
TF	Factor: CREB1; motif: RTGACGYGTCAN	TF:M11221	false	0.00020801947626904586	3.6818960013824658	9840	54	21	62700	CRABP1,GRPR,S100A7,CNOT3,MAP4K1,DDX52,HLA-B,GATA4,PRSS21,SSX4,ZFPL1,VPS53,RAI2,MT1A,RRN3,TFDP3,FTHL17,SCAND1,SOX3,MDK,GNG13
TF	Factor: c-Ets-1; motif: NNRCMGGAAGTGG; match class: 1	TF:M09911_1	false	0.0002118502348264644	3.6739710502668097	209	54	4	62700	TNNT3,SSX4,TFDP3,FTHL17
TF	Factor: Dlx-7; motif: NTCRTTAN	TF:M10600	false	0.00021292075547490075	3.671782001554334	7511	54	18	62700	LY6K,TNNT3,TCF19,MAB21L2,NDP,TMPRSS11E,DDX52,GATA4,VPS53,PI3,RAI2,RBFOX2,FGF21,RRN3,SYNRG,SOX3,CRYGB,BDH1
TF	Factor: SAP-1; motif: NRNCGGAWRYN	TF:M11436	false	0.0002144076960082151	3.6687596300151144	1458	54	8	62700	TNNT3,BANF1,CNOT3,CLDN2,ZFPL1,VPS53,FTHL17,CTAG2
TF	Factor: SREBP-2; motif: ATCACGCCAC	TF:M11086	false	0.0002152528220118712	3.667051146140744	3497	54	12	62700	LY6K,CLDN2,DPM3,PRSS21,ARL2BP,SSX4,ZFPL1,RRN3,FTHL17,CTAG2,SOX3,CRYGB
TF	Factor: JunD; motif: RTGACGTCA	TF:M04681	false	0.00021644005196261505	3.6646623704746513	6074	54	16	62700	LY6K,CNOT3,NDP,CLDN2,DPM3,DDX52,HLA-B,SCG5,PRSS21,OPN1MW,SST,CBR3,MT1A,RRN3,TRPM1,GNG13
TF	Factor: ETV7; motif: NNSCGGAAGTR	TF:M08760	false	0.00021651720952739213	3.664507578729807	2402	54	10	62700	CRABP1,BANF1,CNOT3,CLDN2,ZFPL1,VPS53,FTHL17,CTAG2,SYNRG,CRYGB
TF	Factor: Pit-1; motif: NNWWATTCAT	TF:M03559	false	0.00021783885849834198	3.661864647417128	5392	54	15	62700	GRPR,CNOT3,NDP,MAP4K1,DPM3,HLA-B,SCG5,GATA4,PRSS1,RAI2,TFDP3,FTHL17,CRYGB,BDH1,CYTL1
TF	Factor: JUNB:C-JUN; motif: NATGACKCAT	TF:M08944	false	0.0002185487576739561	3.6604516578857407	5394	54	15	62700	LY6K,TNNT3,CRABP1,FOXH1,S100A7,CLDN2,HLA-B,SCG5,OPN1MW,VPS53,RBFOX2,FTHL17,SCAND1,TRPM1,MDK
TF	Factor: Sp2; motif: TGGGCGCGCCCA	TF:M06948	false	0.00021961452392494905	3.6583389417634673	9076	54	20	62700	LY6K,CRABP1,TCF19,MAP4K1,CEP170,PRSS21,ARL2BP,ZFPL1,SST,VPS53,CBR3,RAI2,FGF21,RRN3,FTHL17,CTAG2,SYNRG,TRPM1,MDK,GNG13
TF	Factor: EOMES; motif: NAGGTGTGAANNN	TF:M04115	false	0.00022161045936606424	3.6544097460294873	429	54	5	62700	CRABP1,TFDP3,SYNRG,CRYGB,CYTL1
TF	Factor: CPBP; motif: GNNRGGGHGGGGNNGGGRN; match class: 1	TF:M09973_1	false	0.00022180935435110895	3.654020142328416	6802	54	17	62700	MAB21L2,BANF1,FOXH1,CNOT3,APOA1,GATA4,CEP170,PRSS21,OPN1MW,SSX4,ZFPL1,RAI2,RBFOX2,CTAG2,SYNRG,MDK,GNG13
TF	Factor: YY1; motif: CAARATGGCNGC	TF:M07234	false	0.00022366664135380307	3.650398783700764	6094	54	16	62700	TNNT3,GRPR,CNOT3,CLDN2,HLA-DRB1,HLA-B,APOA1,SCG5,PRSS21,OPN1MW,ZFPL1,RAI2,TFDP3,SYNRG,SOX3,BDH1
TF	Factor: HES-7; motif: GNCACGYGNN; match class: 1	TF:M11066_1	false	0.00022551130180210765	3.646831687988701	8311	54	19	62700	LY6K,CRABP1,FOXH1,CNOT3,MAP4K1,DPM3,DDX52,GATA4,PRSS21,PI3,RBFOX2,MT1A,RRN3,TFDP3,FTHL17,CTAG2,SCAND1,SYNRG,SOX3
TF	Factor: NF-1C; motif: NYTGGCNNYNNGCCARN	TF:M10002	false	0.000226787932798501	3.6443800576206113	6816	54	17	62700	LY6K,TNNT3,FOXH1,S100A7,CLDN2,MAP4K1,PRSS1,CEP170,PRSS21,PI3,CBR3,FGF21,MT1A,FTHL17,CTAG2,TRPM1,GNG13
TF	Factor: Fli-1:C/EBPdelta; motif: NNCGGAWATTGCGCAAT	TF:M08469	false	0.000226787932798501	3.6443800576206113	6816	54	17	62700	MAB21L2,S100A7,DDX52,SCG5,GATA4,ARL2BP,SSX4,SST,PI3,RAI2,FGF21,RRN3,FTHL17,CTAG2,CRYGB,CYTL1,TRPM1
TF	Factor: CP2; motif: WACCGGTTNNAACCGGWT	TF:M11488	false	0.0002284603032028943	3.6411892511637056	3523	54	12	62700	LY6K,BANF1,GRPR,HLA-B,PRSS21,CBR3,FGF21,RRN3,CTAG2,BDH1,TRPM1,MDK
TF	Factor: HOXA9; motif: DTGATTTATKGY	TF:M07450	false	0.0002338705369939008	3.631024487155923	4768	54	14	62700	TNNT3,NDP,CLDN2,DDX52,HLA-B,ZFPL1,SST,RAI2,RBFOX2,FGF21,RRN3,FTHL17,SYNRG,TRPM1
TF	Factor: BCL-6; motif: WRCTTTCKAGGRAT	TF:M01185	false	0.00023461464249318784	3.629644886698117	6121	54	16	62700	CRABP1,MAB21L2,CNOT3,NDP,TMPRSS11E,DPM3,HLA-B,ZFPL1,VPS53,CBR3,RBFOX2,SCAND1,SYNRG,CRYGB,BDH1,GNG13
TF	Factor: Elf-1; motif: RANSMGGAAGTR	TF:M11446	false	0.00023493033236410946	3.6290609069009365	2964	54	11	62700	TNNT3,CRABP1,BANF1,CNOT3,CLDN2,PRSS21,ZFPL1,VPS53,FTHL17,SYNRG,CRYGB
TF	Factor: YY1; motif: CAARATGGCGGC	TF:M10104	false	0.00023575032529461791	3.6275476993390536	6125	54	16	62700	TNNT3,GRPR,CNOT3,CLDN2,HLA-DRB1,HLA-B,APOA1,SCG5,PRSS21,OPN1MW,ZFPL1,RAI2,TFDP3,SYNRG,SOX3,BDH1
TF	Factor: SPI1; motif: NGRGGAAGTN	TF:M02078	false	0.00023575032529461791	3.6275476993390536	3536	54	12	62700	TNNT3,CRABP1,GRPR,NDP,MAP4K1,HLA-DRB1,GATA4,PRSS1,ARL2BP,ZFPL1,RAI2,TFDP3
TF	Factor: Pet-1; motif: ACCGGAWRTN	TF:M02072	false	0.00023803730258370597	3.6233549797635254	2434	54	10	62700	TNNT3,CRABP1,BANF1,CLDN2,DPM3,VPS53,RRN3,FTHL17,CTAG2,SYNRG
TF	Factor: ctcf; motif: NNNCCASYAGRKGGCRSYNN	TF:M09602	false	0.00023844665714893308	3.6226087616845013	7587	54	18	62700	LY6K,TNNT3,TCF19,GRPR,FOXH1,CNOT3,DPM3,HLA-B,SCG5,PRSS21,SSX4,VPS53,CBR3,RAI2,FTHL17,CTAG2,SCAND1,MDK
TF	Factor: IRF-8; motif: NCGAAACCGAAACYN	TF:M11683	false	0.0002386652007455436	3.6222108999121274	4780	54	14	62700	CRABP1,DPM3,HLA-DRB1,HLA-B,SCG5,PRSS1,CEP170,SSX4,ZFPL1,CBR3,RBFOX2,FTHL17,SCAND1,MDK
TF	Factor: nerf; motif: AAMCCGGAAGTN	TF:M08757	false	0.00024127874668915356	3.6174809317262615	729	54	6	62700	CRABP1,CLDN2,VPS53,RRN3,FTHL17,SYNRG
TF	Factor: Sp1; motif: CCCCGCCCCN	TF:M00933	false	0.00024154138015017098	3.6170084565008422	9955	54	21	62700	CRABP1,MAB21L2,BANF1,FOXH1,MAP4K1,APOA1,GATA4,CEP170,PRSS21,ARL2BP,SSX4,ZFPL1,RAI2,RBFOX2,FGF21,FTHL17,CTAG2,SYNRG,SOX3,MDK,GNG13
TF	Factor: Fli-1:ETV7; motif: NSMGGAMGGATNTCCGNN	TF:M08283	false	0.00024154138015017098	3.6170084565008422	2976	54	11	62700	LY6K,TCF19,BANF1,CNOT3,MAP4K1,DPM3,APOA1,PRSS21,ARL2BP,VPS53,FGF21
TF	Factor: GABP-alpha; motif: NACCGGAAGTN	TF:M11414	false	0.00024191683804250866	3.6163339025581234	2977	54	11	62700	TNNT3,CRABP1,BANF1,CLDN2,DPM3,VPS53,RRN3,FTHL17,CTAG2,SCAND1,SYNRG
TF	Factor: HOXA2; motif: RTCRTTAR	TF:M10736	false	0.00024511625159679584	3.610627893379388	1947	54	9	62700	LY6K,TNNT3,DDX52,PI3,RBFOX2,RRN3,SYNRG,CRYGB,BDH1
TF	Factor: ATF-3; motif: NRTGACGTCAYN	TF:M11291	false	0.0002473966307280329	3.606606219283241	4800	54	14	62700	LY6K,CNOT3,NDP,CLDN2,DDX52,HLA-DRB1,HLA-B,OPN1MW,ZFPL1,SST,VPS53,CBR3,MT1A,TFDP3
TF	Factor: YY1; motif: CCATNTT	TF:M01894	false	0.0002473966307280329	3.606606219283241	6873	54	17	62700	TNNT3,CRABP1,GRPR,CLDN2,DPM3,APOA1,CEP170,SST,PI3,RBFOX2,FTHL17,SOX3,CRYGB,BDH1,CYTL1,TRPM1,GNG13
TF	Factor: LBP9; motif: ACYRGTNNNNACYRGT; match class: 1	TF:M11492_1	false	0.0002473966307280329	3.606606219283241	6156	54	16	62700	LY6K,TNNT3,MAB21L2,BANF1,GRPR,DPM3,ARL2BP,OPN1MW,SST,RAI2,RRN3,FTHL17,SCAND1,SYNRG,BDH1,MDK
TF	Factor: ZNF532; motif: NGGRGCTGGG; match class: 1	TF:M12732_1	false	0.000253430522477905	3.5961410810648373	3568	54	12	62700	TNNT3,S100A7,MAP4K1,APOA1,GATA4,OPN1MW,VPS53,RAI2,FGF21,CTAG2,TRPM1,MDK
TF	Factor: Elk-1; motif: NRSCGGAAGNN	TF:M11434	false	0.00025435085012224455	3.5945668064785368	8397	54	19	62700	TNNT3,CRABP1,BANF1,FOXH1,S100A7,CNOT3,CLDN2,DPM3,HLA-B,ARL2BP,ZFPL1,VPS53,RRN3,FTHL17,CTAG2,SCAND1,SYNRG,CRYGB,TRPM1
TF	Factor: CACCC-binding; motif: CANCCNNWGGGTGDGG	TF:M00721	false	0.00025492448461440206	3.5935884500456288	2997	54	11	62700	CRABP1,MAB21L2,S100A7,CNOT3,CEP170,CBR3,RAI2,CTAG2,TRPM1,MDK,GNG13
TF	Factor: MyoD; motif: CGNCAGCTGTYN	TF:M11187	false	0.00025492448461440206	3.5935884500456288	1959	54	9	62700	TNNT3,BANF1,TMPRSS11E,CLDN2,HLA-DRB1,ARL2BP,VPS53,SYNRG,TRPM1
TF	Factor: Tbx5; motif: TNAGGTGTKV; match class: 1	TF:M01020_1	false	0.0002552893007004433	3.5929673863086675	4179	54	13	62700	CRABP1,BANF1,CLDN2,MAP4K1,HLA-DRB1,HLA-B,PRSS21,PI3,CBR3,FGF21,MT1A,TFDP3,TRPM1
TF	Factor: Ik-2; motif: NNNTGGGAWNNC	TF:M00087	false	0.0002562751374954725	3.5912935248039415	3574	54	12	62700	LY6K,TCF19,BANF1,GRPR,S100A7,APOA1,GATA4,PRSS21,ARL2BP,CBR3,MT1A,RRN3
TF	Factor: POU2F2; motif: NWTRMATATKCAWN	TF:M04073	false	0.0002564433409030428	3.59100857383204	4182	54	13	62700	TNNT3,CRABP1,NDP,TMPRSS11E,DDX52,HLA-B,PRSS1,ARL2BP,OPN1MW,SSX4,ZFPL1,SST,RBFOX2
TF	Factor: E2F2; motif: AAAATGGCGCCATTTT; match class: 1	TF:M04517_1	false	0.0002564433409030428	3.59100857383204	3575	54	12	62700	BANF1,DDX52,HLA-B,ARL2BP,OPN1MW,ZFPL1,RAI2,FGF21,MT1A,SCAND1,SOX3,GNG13
TF	Factor: TFEA; motif: RGTCACGTGA	TF:M10100	false	0.00025649588986884867	3.5909195897006265	6179	54	16	62700	GRPR,S100A7,NDP,DPM3,GATA4,CEP170,OPN1MW,PI3,TFDP3,CTAG2,SCAND1,SYNRG,BDH1,TRPM1,MDK,GNG13
TF	Factor: Tal; motif: GWSNNCABCTGC; match class: 1	TF:M07469_1	false	0.0002606214029515351	3.5839899216930253	742	54	6	62700	HLA-DRB1,CBR3,FGF21,FTHL17,TRPM1,GNG13
TF	Factor: TCF-3; motif: NCTTTGWTNTKYW	TF:M01594	false	0.0002606214029515351	3.5839899216930253	4828	54	14	62700	TNNT3,NDP,CLDN2,DPM3,DDX52,HLA-B,PRSS1,RBFOX2,FGF21,MT1A,TFDP3,SYNRG,BDH1,CYTL1
TF	Factor: OC-2; motif: TCAATA	TF:M02112	false	0.00026150645603615697	3.5825175848606934	7653	54	18	62700	TCF19,MAB21L2,GRPR,S100A7,TMPRSS11E,MAP4K1,DPM3,HLA-DRB1,ZFPL1,SST,PI3,RAI2,RBFOX2,TFDP3,FTHL17,SCAND1,CRYGB,BDH1
TF	Factor: Sox-4; motif: AACAAA; match class: 1	TF:M03849_1	false	0.0002637621732145851	3.57878748756943	9216	54	20	62700	MAB21L2,TMPRSS11E,CLDN2,DDX52,HLA-DRB1,HLA-B,SCG5,PRSS1,PRSS21,ZFPL1,PI3,RBFOX2,RRN3,TFDP3,FTHL17,SCAND1,SYNRG,CRYGB,BDH1,CYTL1
TF	Factor: LBP-1; motif: NRCCGGTNNNNACCGGYN	TF:M11490	false	0.0002643408907978764	3.5778356508135487	6917	54	17	62700	LY6K,TNNT3,MAB21L2,BANF1,GRPR,DPM3,GATA4,PRSS1,ARL2BP,OPN1MW,SST,RAI2,FGF21,RRN3,SCAND1,BDH1,MDK
TF	Factor: HMX3; motif: NNCAMTTAANN	TF:M04335	false	0.00026781042835455896	3.572172515865229	5510	54	15	62700	TNNT3,MAB21L2,GRPR,CNOT3,NDP,TMPRSS11E,HLA-DRB1,OPN1MW,SSX4,ZFPL1,MT1A,RRN3,TFDP3,SOX3,CRYGB
TF	Factor: AML3; motif: NNAACCGCAAWAACCGCAAN	TF:M12000	false	0.00027170998469975096	3.5658944019931145	6933	54	17	62700	LY6K,TCF19,GRPR,FOXH1,S100A7,HLA-DRB1,HLA-B,GATA4,CEP170,ZFPL1,VPS53,CBR3,MT1A,CTAG2,CRYGB,MDK,GNG13
TF	Factor: NURR1; motif: AAGGTCAC	TF:M02273	false	0.0002739332846339483	3.562355195001924	4213	54	13	62700	LY6K,BANF1,S100A7,TMPRSS11E,MAP4K1,HLA-DRB1,HLA-B,GATA4,PRSS1,PI3,SCAND1,CYTL1,GNG13
TF	Factor: Sox-18; motif: NACAAYGS	TF:M11623	false	0.0002749484509344652	3.560748722799738	5524	54	15	62700	MAB21L2,GRPR,S100A7,NDP,CLDN2,HLA-B,APOA1,PRSS1,ARL2BP,SST,TFDP3,FTHL17,CYTL1,TRPM1,MDK
TF	Factor: nerf; motif: NANSCGGAAGTN	TF:M11460	false	0.0002759459671777775	3.559175948564602	751	54	6	62700	BANF1,CNOT3,CLDN2,ZFPL1,FTHL17,SYNRG
TF	Factor: nerf; motif: NANGCGGAAGTR	TF:M11457	false	0.0002759459671777775	3.559175948564602	1110	54	7	62700	BANF1,CNOT3,CLDN2,ZFPL1,FTHL17,SYNRG,CRYGB
TF	Factor: ELF5; motif: ANSMGGAAGTN; match class: 1	TF:M03969_1	false	0.0002762459782489439	3.5587040359747255	454	54	5	62700	TNNT3,BANF1,ZFPL1,VPS53,SCAND1
TF	Factor: AhR; motif: NTNGCGTGNNN	TF:M00778	false	0.0002768525956947947	3.557751400305772	3609	54	12	62700	BANF1,CNOT3,MAP4K1,DPM3,PRSS21,VPS53,RAI2,TFDP3,FTHL17,CTAG2,SCAND1,SOX3
TF	Factor: HNF-3alpha; motif: WRWGTAAAC	TF:M04737	false	0.0002815212551381726	3.550488809904155	4868	54	14	62700	MAB21L2,NDP,TMPRSS11E,CLDN2,HLA-B,OPN1MW,SST,CBR3,FGF21,SCAND1,CRYGB,BDH1,CYTL1,TRPM1
TF	Factor: c-Ets-1; motif: NNNRCCGGAWRYNNNN	TF:M01078	false	0.00028204164647262014	3.549686758709623	7704	54	18	62700	TNNT3,CRABP1,BANF1,FOXH1,S100A7,CNOT3,CLDN2,DPM3,HLA-B,ARL2BP,ZFPL1,VPS53,RRN3,FTHL17,CTAG2,SCAND1,SYNRG,CRYGB
TF	Factor: LBP9; motif: ACYRGTTNNAACYRGT; match class: 1	TF:M11491_1	false	0.00028673179110065593	3.542524152417456	4235	54	13	62700	TNNT3,MAB21L2,BANF1,GRPR,TMPRSS11E,OPN1MW,RAI2,FGF21,MT1A,RRN3,SYNRG,BDH1,MDK
TF	Factor: JUND:C-FOS; motif: NNATGAGTCATNN	TF:M08933	false	0.0002867517227101483	3.5424939643202817	4878	54	14	62700	LY6K,TNNT3,CRABP1,FOXH1,S100A7,CLDN2,MAP4K1,PI3,RAI2,RRN3,FTHL17,SCAND1,TRPM1,MDK
TF	Factor: CREB,; motif: NTGACGTNA	TF:M00981	false	0.0002867517227101483	3.5424939643202817	8485	54	19	62700	BANF1,GRPR,CNOT3,DPM3,HLA-DRB1,SCG5,GATA4,ARL2BP,OPN1MW,ZFPL1,SST,VPS53,RAI2,TFDP3,FTHL17,SCAND1,SOX3,CRYGB,GNG13
TF	Factor: GSX1; motif: NNYMATTANN; match class: 1	TF:M04327_1	false	0.0002867581478375	3.5424842333723143	5549	54	15	62700	TNNT3,MAB21L2,BANF1,TMPRSS11E,HLA-DRB1,HLA-B,ARL2BP,ZFPL1,SST,PI3,RAI2,RBFOX2,TFDP3,SYNRG,TRPM1
TF	Factor: SREBP-1; motif: NSNNTCACNCCANNN	TF:M01173	false	0.0002881047610138178	3.540449564819397	4881	54	14	62700	LY6K,CLDN2,MAP4K1,DPM3,ARL2BP,SSX4,ZFPL1,PI3,RRN3,FTHL17,CTAG2,SYNRG,SOX3,CRYGB
TF	Factor: ELK1; motif: ACCGGAAGTN	TF:M03970	false	0.00028846024396447876	3.539914033518981	4882	54	14	62700	TNNT3,CRABP1,BANF1,CNOT3,CLDN2,DPM3,ZFPL1,VPS53,RRN3,FTHL17,CTAG2,SCAND1,SYNRG,CYTL1
TF	Factor: AP-4; motif: AHCATRTGKT	TF:M11213	false	0.00029060516944825945	3.5366966644946896	4243	54	13	62700	TNNT3,GRPR,CNOT3,TMPRSS11E,DDX52,HLA-DRB1,PRSS1,OPN1MW,CBR3,FTHL17,CRYGB,BDH1,MDK
TF	Factor: PLAGL2; motif: AAGGACC	TF:M05548	false	0.00029256030732943786	3.5337845964510866	4247	54	13	62700	LY6K,MAB21L2,BANF1,FOXH1,S100A7,CNOT3,DPM3,HLA-DRB1,APOA1,FGF21,MT1A,RRN3,MDK
TF	Factor: E2F-2; motif: NTTTTGGCGCCAWWWN; match class: 1	TF:M11528_1	false	0.00029256030732943786	3.5337845964510866	4890	54	14	62700	LY6K,TNNT3,CNOT3,DDX52,HLA-DRB1,SCG5,CEP170,OPN1MW,RAI2,FTHL17,SCAND1,SOX3,MDK,GNG13
TF	Factor: ZNF383; motif: SSNGGGMGGNGSNGGS	TF:M12703	false	0.00029256030732943786	3.5337845964510866	9295	54	20	62700	CRABP1,BANF1,CNOT3,SCG5,GATA4,PRSS21,ARL2BP,OPN1MW,SSX4,ZFPL1,CBR3,RAI2,RBFOX2,FGF21,MT1A,SCAND1,SYNRG,SOX3,MDK,GNG13
TF	Factor: ELF3; motif: WACCCGGAAGTAN; match class: 1	TF:M03967_1	false	0.00029290725620766844	3.5332698693838998	2003	54	9	62700	TNNT3,BANF1,FOXH1,CNOT3,DPM3,ZFPL1,VPS53,FTHL17,SCAND1
TF	Factor: DRRS; motif: GNNGGGWGGG	TF:M10056	false	0.0002965072646719662	3.5279646615971982	4897	54	14	62700	TCF19,MAB21L2,S100A7,CNOT3,APOA1,PRSS21,ARL2BP,OPN1MW,TFDP3,CTAG2,BDH1,TRPM1,MDK,GNG13
TF	Factor: c-ets-1; motif: ACCGGAWGTN	TF:M02063	false	0.0002972716703668038	3.526846476565673	7742	54	18	62700	TNNT3,CRABP1,BANF1,FOXH1,S100A7,CNOT3,CLDN2,DPM3,HLA-B,ZFPL1,VPS53,RRN3,FTHL17,CTAG2,SCAND1,SYNRG,CRYGB,CYTL1
TF	Factor: CTF1; motif: TGGCASCNNGCCAA	TF:M01196	false	0.0002976043463992242	3.5263607303727476	4900	54	14	62700	LY6K,TNNT3,FOXH1,NDP,MAP4K1,CEP170,PRSS21,PI3,CBR3,FGF21,CTAG2,SYNRG,BDH1,GNG13
TF	Factor: MAZ; motif: GGGGAGGG; match class: 1	TF:M00649_1	false	0.0002976043463992242	3.5263607303727476	4256	54	13	62700	MAB21L2,FOXH1,CNOT3,APOA1,GATA4,SSX4,CBR3,RAI2,FGF21,RRN3,CTAG2,SOX3,MDK
TF	Factor: CTF/NF1; motif: TTGGCN; match class: 1	TF:M02050_1	false	0.0002979473858220895	3.525860420704111	4257	54	13	62700	MAB21L2,GRPR,CNOT3,TMPRSS11E,CLDN2,MAP4K1,APOA1,PRSS1,ARL2BP,SST,FGF21,SYNRG,TRPM1
TF	Factor: POU3F1; motif: TAATKANNNNNTMATTA	TF:M11927	false	0.0002990870979302079	3.524202321233383	2010	54	9	62700	LY6K,TNNT3,MAB21L2,TMPRSS11E,HLA-B,OPN1MW,ZFPL1,RBFOX2,SYNRG
TF	Factor: Osx; motif: CCNCCCCCNNN	TF:M07329	false	0.0003008703211115443	3.5216206504559673	7003	54	17	62700	TCF19,BANF1,FOXH1,CNOT3,MAP4K1,PRSS1,CEP170,PRSS21,OPN1MW,SSX4,ZFPL1,RAI2,FGF21,CTAG2,SYNRG,MDK,GNG13
TF	Factor: YY1; motif: GCCGCCATTTTG	TF:M02044	false	0.000301563324418599	3.520621477693348	6280	54	16	62700	CRABP1,MAB21L2,CNOT3,CLDN2,HLA-DRB1,APOA1,SCG5,PRSS21,ARL2BP,ZFPL1,SST,RRN3,FTHL17,SYNRG,SOX3,BDH1
TF	Factor: NFYA; motif: RRCCAATCAGN	TF:M09816	false	0.0003016400769527995	3.5205109570889235	2013	54	9	62700	LY6K,BANF1,CNOT3,CLDN2,HLA-DRB1,CEP170,SSX4,ZFPL1,RRN3
TF	Factor: BTEB4; motif: NCCACGCCCM	TF:M12186	false	0.0003032063488488277	3.518261709236736	9326	54	20	62700	TNNT3,CRABP1,TCF19,BANF1,FOXH1,CNOT3,GATA4,PRSS1,CEP170,PRSS21,ARL2BP,SSX4,ZFPL1,VPS53,RAI2,CTAG2,SYNRG,SOX3,MDK,GNG13
TF	Factor: ZNF501; motif: NNNCSACGCGAACAC; match class: 1	TF:M12085_1	false	0.0003032063488488277	3.518261709236736	3070	54	11	62700	FOXH1,CNOT3,CLDN2,DPM3,VPS53,RAI2,RBFOX2,RRN3,SCAND1,SOX3,GNG13
TF	Factor: c-Ets-1; motif: NNRCMGGAAGTGG	TF:M09911	false	0.0003054378654614517	3.51507712398692	2526	54	10	62700	TNNT3,APOA1,GATA4,PRSS21,SSX4,CBR3,RAI2,TFDP3,FTHL17,CYTL1
TF	Factor: Oct-1; motif: CWNAWTKWSATRYN	TF:M00162	false	0.0003054378654614517	3.51507712398692	3656	54	12	62700	GRPR,TMPRSS11E,CLDN2,MAP4K1,HLA-B,GATA4,ARL2BP,SSX4,PI3,RBFOX2,FTHL17,SCAND1
TF	Factor: TCF-4; motif: SCTTTGAW	TF:M00671	false	0.0003100115796106278	3.50862208401387	3662	54	12	62700	FOXH1,NDP,DDX52,HLA-DRB1,HLA-B,PRSS21,SST,RBFOX2,TFDP3,SYNRG,CYTL1,TRPM1
TF	Factor: NF-1C; motif: NTTGGCNNNNTGCCARN; match class: 1	TF:M11728_1	false	0.00031092507162104594	3.50734425696079	1137	54	7	62700	LY6K,TNNT3,FOXH1,PRSS21,CBR3,FGF21,CTAG2
TF	Factor: ZNFPT1; motif: YCNNCNCWGCCNY	TF:M12721	false	0.0003135144605819363	3.503742422915866	9352	54	20	62700	LY6K,TNNT3,CRABP1,TCF19,FOXH1,S100A7,MAP4K1,HLA-DRB1,SCG5,GATA4,PRSS21,OPN1MW,SSX4,CBR3,MT1A,FTHL17,CTAG2,SCAND1,SYNRG,CRYGB
TF	Factor: Elk-1:HOXA1; motif: ACCGGAAGTAATTA	TF:M08451	false	0.00031374104985225815	3.5034286545315223	8557	54	19	62700	CRABP1,BANF1,FOXH1,CNOT3,CLDN2,DPM3,HLA-B,PRSS21,ARL2BP,SSX4,ZFPL1,VPS53,PI3,RRN3,FTHL17,CTAG2,SCAND1,SYNRG,TRPM1
TF	Factor: PRX-2; motif: NYAATTAN	TF:M10886	false	0.00031444438912096655	3.5024561503249814	1140	54	7	62700	CLDN2,HLA-B,ARL2BP,SSX4,PI3,TFDP3,SOX3
TF	Factor: TIF2; motif: ANANAGAWAAGN	TF:M09849	false	0.00031444438912096655	3.5024561503249814	3670	54	12	62700	LY6K,CRABP1,MAB21L2,BANF1,GRPR,CLDN2,MAP4K1,DPM3,DDX52,HLA-B,SOX3,CYTL1
TF	Factor: Fli-1; motif: RCAGGAAGTGR; match class: 1	TF:M07089_1	false	0.00031444438912096655	3.5024561503249814	774	54	6	62700	TNNT3,TCF19,CEP170,SSX4,TFDP3,FTHL17
TF	Factor: Sox-10; motif: NACAATRNNNNYATTGTN	TF:M11635	false	0.0003160168017499825	3.5002898265166533	6312	54	16	62700	TCF19,FOXH1,S100A7,NDP,CLDN2,HLA-B,SCG5,PRSS1,PRSS21,ARL2BP,SSX4,VPS53,RBFOX2,TFDP3,FTHL17,CYTL1
TF	Factor: Elf-1; motif: NANCCGGAAGTN	TF:M11451	false	0.00031752247741653245	3.4982255255769195	7042	54	17	62700	TNNT3,CRABP1,BANF1,FOXH1,S100A7,CNOT3,CLDN2,DPM3,ARL2BP,ZFPL1,VPS53,RRN3,FTHL17,CTAG2,SCAND1,SYNRG,CRYGB
TF	Factor: Nkx2-5; motif: TYAAGTG	TF:M00240	false	0.0003178352449056412	3.497797945330899	4939	54	14	62700	LY6K,TCF19,MAB21L2,S100A7,DPM3,DDX52,HLA-DRB1,SCG5,PRSS21,CBR3,RRN3,TFDP3,CRYGB,GNG13
TF	Factor: sin3A; motif: TGTCCNNGGTGCTG; match class: 1	TF:M04756_1	false	0.0003184588901138632	3.496946622823216	7796	54	18	62700	LY6K,TNNT3,CRABP1,GRPR,NDP,MAP4K1,HLA-DRB1,HLA-B,APOA1,SSX4,SST,VPS53,RRN3,CTAG2,SYNRG,BDH1,MDK,GNG13
TF	Factor: FOXJ2; motif: AYMATAATATTTKN	TF:M00423	false	0.0003188856636718944	3.4963650051475774	7046	54	17	62700	TCF19,GRPR,TMPRSS11E,DDX52,HLA-DRB1,HLA-B,CEP170,ARL2BP,SSX4,CBR3,RBFOX2,FGF21,RRN3,TFDP3,SCAND1,SYNRG,CYTL1
TF	Factor: ATF-2; motif: NRTGAYGTMAYN	TF:M11308	false	0.0003199337281706519	3.4949399731504647	4296	54	13	62700	LY6K,CLDN2,DDX52,HLA-DRB1,HLA-B,OPN1MW,SST,PI3,CBR3,FGF21,MT1A,CRYGB,BDH1
TF	Factor: SREBP-1; motif: NNNGTGGGGTGAN	TF:M04632	false	0.00032081380650803937	3.4937469497356597	4945	54	14	62700	CLDN2,MAP4K1,DPM3,PRSS21,ARL2BP,SSX4,ZFPL1,PI3,RRN3,FTHL17,CTAG2,SYNRG,SOX3,CRYGB
TF	Factor: c-Myc; motif: RACCACGTGCTC	TF:M01145	false	0.00032239817005836	3.491607431928398	6326	54	16	62700	LY6K,CRABP1,FOXH1,MAP4K1,DDX52,PRSS21,VPS53,PI3,MT1A,RRN3,TFDP3,FTHL17,CTAG2,SCAND1,SYNRG,BDH1
TF	Factor: TBR2; motif: NAGGTGTGAN	TF:M12018	false	0.0003267600925104915	3.4857709896573663	1149	54	7	62700	CRABP1,GRPR,MAP4K1,TFDP3,SYNRG,CRYGB,CYTL1
TF	Factor: T-bet; motif: NAGGTGTGAN	TF:M12020	false	0.0003267600925104915	3.4857709896573663	1149	54	7	62700	CRABP1,GRPR,MAP4K1,TFDP3,SYNRG,CRYGB,CYTL1
TF	Factor: T-box; motif: NAGGTGTNAN	TF:M12022	false	0.0003267600925104915	3.4857709896573663	1149	54	7	62700	CRABP1,GRPR,MAP4K1,TFDP3,SYNRG,CRYGB,CYTL1
TF	Factor: ELF2; motif: CCCGGAARYN	TF:M02054	false	0.00032708968548954536	3.485333150786674	3104	54	11	62700	TNNT3,CRABP1,BANF1,CLDN2,DPM3,VPS53,RRN3,FTHL17,CTAG2,SCAND1,SYNRG
TF	Factor: TR2; motif: NRGGTCRYGACCYN	TF:M11765	false	0.00032708968548954536	3.485333150786674	3104	54	11	62700	LY6K,TCF19,MAP4K1,PRSS1,ARL2BP,SSX4,PI3,MT1A,FTHL17,SCAND1,MDK
TF	Factor: RelA-p65; motif: AAASTCCC	TF:M04849	false	0.00032797091046210937	3.484164674538426	6339	54	16	62700	TNNT3,CRABP1,CNOT3,NDP,CLDN2,HLA-DRB1,GATA4,CEP170,PRSS21,SSX4,VPS53,CBR3,FGF21,RRN3,BDH1,CYTL1
TF	Factor: TEL1; motif: CNCGGAANNN; match class: 1	TF:M02070_1	false	0.00032797091046210937	3.484164674538426	4959	54	14	62700	CRABP1,BANF1,FOXH1,CNOT3,NDP,DPM3,GATA4,ZFPL1,VPS53,RRN3,FTHL17,SCAND1,SYNRG,MDK
TF	Factor: ZNF586; motif: CAGGCCYRGAGG; match class: 1	TF:M10491_1	false	0.00032797091046210937	3.484164674538426	7820	54	18	62700	LY6K,TNNT3,CRABP1,TCF19,S100A7,CNOT3,MAP4K1,HLA-DRB1,APOA1,GATA4,CEP170,PRSS21,ARL2BP,CTAG2,CYTL1,TRPM1,MDK,GNG13
TF	Factor: RUNX2; motif: NRACCGCAAACCGCAN; match class: 1	TF:M04106_1	false	0.0003282755131573108	3.483761511109452	8597	54	19	62700	CRABP1,BANF1,FOXH1,MAP4K1,DPM3,SCG5,GATA4,CEP170,PRSS21,ARL2BP,SSX4,ZFPL1,VPS53,RAI2,TFDP3,SCAND1,SYNRG,SOX3,MDK
TF	Factor: HOXC-8; motif: NNNNNGTAATTANNNT	TF:M01321	false	0.0003298844838741891	3.48163811102723	5640	54	15	62700	TNNT3,MAB21L2,BANF1,TMPRSS11E,HLA-DRB1,HLA-B,ZFPL1,SST,PI3,RAI2,RBFOX2,RRN3,TFDP3,SYNRG,TRPM1
TF	Factor: Oct3; motif: CYWTTSWNATGCAAAT	TF:M10036	false	0.0003298844838741891	3.48163811102723	4314	54	13	62700	TCF19,MAB21L2,GRPR,TMPRSS11E,DPM3,HLA-DRB1,HLA-B,APOA1,SCG5,ARL2BP,CBR3,SCAND1,BDH1
TF	Factor: BTEB3; motif: BNRNGGGAGGNGT; match class: 1	TF:M01865_1	false	0.00033184082514764224	3.479070185383199	4317	54	13	62700	LY6K,FOXH1,CNOT3,MAP4K1,APOA1,OPN1MW,RAI2,RBFOX2,FGF21,SYNRG,BDH1,MDK,GNG13
TF	Factor: ER81; motif: NACCGGAAGTN	TF:M11421	false	0.0003325348015544881	3.478162896730317	2561	54	10	62700	TNNT3,CRABP1,BANF1,CLDN2,DPM3,VPS53,RRN3,FTHL17,CTAG2,SYNRG
TF	Factor: Sp3; motif: NGCCACGCCCMCN	TF:M12153	false	0.0003339216124112611	3.476355471190628	6352	54	16	62700	LY6K,CRABP1,TCF19,BANF1,CNOT3,GATA4,CEP170,PRSS21,ZFPL1,CBR3,RAI2,CTAG2,SYNRG,SOX3,MDK,GNG13
TF	Factor: Fra-2; motif: TGASTCANCN	TF:M03870	false	0.0003349280936092297	3.475048422517619	3703	54	12	62700	LY6K,TNNT3,CRABP1,FOXH1,S100A7,NDP,TMPRSS11E,CLDN2,RAI2,SCAND1,SYNRG,TRPM1
TF	Factor: BTEB2; motif: WGGGTGKGGCNGGN	TF:M09972	false	0.0003364303554539362	3.473104825563261	9416	54	20	62700	TNNT3,FOXH1,S100A7,CNOT3,APOA1,GATA4,CEP170,PRSS21,OPN1MW,ZFPL1,RAI2,RBFOX2,MT1A,RRN3,FTHL17,CTAG2,SYNRG,TRPM1,MDK,GNG13
TF	Factor: CREB1; motif: NRTGAYGCGTN	TF:M11218	false	0.0003426512781936319	3.4651476437928705	8629	54	19	62700	TCF19,GRPR,NDP,HLA-DRB1,HLA-B,CEP170,ARL2BP,SSX4,SST,PI3,RAI2,MT1A,TFDP3,FTHL17,CTAG2,SCAND1,SOX3,TRPM1,GNG13
TF	Factor: AP-2alphaA; motif: ANMGCCTNAGGCKNT	TF:M01047	false	0.0003447521150698675	3.462493060727589	8634	54	19	62700	CRABP1,TCF19,FOXH1,S100A7,DPM3,APOA1,GATA4,PRSS1,PRSS21,ARL2BP,ZFPL1,CBR3,RRN3,TFDP3,SCAND1,CYTL1,TRPM1,MDK,GNG13
TF	Factor: AP-2alphaA; motif: ANMGCCTNAGGCKNT; match class: 1	TF:M01047_1	false	0.0003447521150698675	3.462493060727589	8634	54	19	62700	CRABP1,TCF19,FOXH1,S100A7,DPM3,APOA1,GATA4,PRSS1,PRSS21,ARL2BP,ZFPL1,CBR3,RRN3,TFDP3,SCAND1,CYTL1,TRPM1,MDK,GNG13
TF	Factor: NF-1; motif: NTGGNNNNNNGCCAANN	TF:M00806	false	0.00035154846146847165	3.4540147983891734	4345	54	13	62700	LY6K,FOXH1,MAP4K1,HLA-DRB1,PRSS21,OPN1MW,ZFPL1,PI3,RBFOX2,FGF21,MT1A,CTAG2,GNG13
TF	Factor: TFAP2C; motif: NGCCCNNRGGCA	TF:M04152	false	0.0003526726705612762	3.452628193534378	7872	54	18	62700	LY6K,BANF1,FOXH1,S100A7,CNOT3,MAP4K1,GATA4,PRSS1,PRSS21,ARL2BP,ZFPL1,CBR3,RAI2,CTAG2,SYNRG,BDH1,MDK,GNG13
TF	Factor: TBX18; motif: NRAGGTGTGAAN	TF:M12038	false	0.0003526726705612762	3.452628193534378	795	54	6	62700	CRABP1,GRPR,TFDP3,SYNRG,CRYGB,CYTL1
TF	Factor: p73; motif: NNRCAWGYCCARRCWTGYC	TF:M10025	false	0.0003541059911019749	3.450866725372594	6388	54	16	62700	TNNT3,GRPR,FOXH1,S100A7,TMPRSS11E,MAP4K1,APOA1,GATA4,CBR3,RAI2,FGF21,MT1A,CRYGB,CYTL1,TRPM1,MDK
TF	Factor: TBX2; motif: NAGGTGTGAAN	TF:M04134	false	0.0003541640140123411	3.4507955688089376	1168	54	7	62700	CRABP1,GRPR,RBFOX2,TFDP3,SYNRG,CRYGB,CYTL1
TF	Factor: Fli-1; motif: RCAGGAAGTGR	TF:M07089	false	0.00035606803620539103	3.4484670106634954	5005	54	14	62700	TNNT3,TCF19,CLDN2,MAP4K1,GATA4,CEP170,PRSS21,SSX4,CBR3,TFDP3,FTHL17,CTAG2,CRYGB,CYTL1
TF	Factor: Elf-1; motif: NAMCCGGAAGTN	TF:M11447	false	0.000357203790784441	3.4470839408584375	7882	54	18	62700	TNNT3,CRABP1,BANF1,FOXH1,S100A7,CNOT3,CLDN2,DPM3,HLA-B,ARL2BP,ZFPL1,VPS53,RRN3,FTHL17,CTAG2,SCAND1,SYNRG,CRYGB
TF	Factor: RARA; motif: AGGTCAANNARAGGTCA	TF:M04483	false	0.00035972872347617043	3.444024883423743	4358	54	13	62700	TNNT3,S100A7,DDX52,PRSS1,PRSS21,ARL2BP,OPN1MW,SSX4,ZFPL1,PI3,RRN3,CTAG2,MDK
TF	Factor: HOXD1; motif: NATYCAKCAN	TF:M12625	false	0.0003624971496171275	3.4406954040182836	5696	54	15	62700	TNNT3,S100A7,SCG5,PRSS1,PRSS21,ARL2BP,SSX4,ZFPL1,VPS53,RAI2,RBFOX2,MT1A,FTHL17,CRYGB,CYTL1
TF	Factor: TBX15; motif: NAGGTGTGAN	TF:M12039	false	0.0003653593691390524	3.4372797512906574	2596	54	10	62700	CRABP1,GRPR,MAP4K1,APOA1,CBR3,RBFOX2,TFDP3,SYNRG,CRYGB,CYTL1
TF	Factor: GATA-X; motif: NGATAAGNMNN	TF:M00203	false	0.0003653593691390524	3.4372797512906574	3743	54	12	62700	BANF1,GRPR,TMPRSS11E,CLDN2,APOA1,PRSS1,SSX4,SST,SCAND1,SOX3,CYTL1,TRPM1
TF	Factor: YB-1; motif: NNNNCCAATNN; match class: 1	TF:M03862_1	false	0.0003653593691390524	3.4372797512906574	3152	54	11	62700	TCF19,GRPR,CNOT3,DDX52,HLA-B,CEP170,SSX4,ZFPL1,RRN3,SOX3,CRYGB
TF	Factor: NKX2-8; motif: NCACTTSAN	TF:M04412	false	0.00036801107165244397	3.434139115334006	3155	54	11	62700	LY6K,TCF19,MAB21L2,S100A7,DPM3,HLA-DRB1,CBR3,RRN3,TFDP3,TRPM1,GNG13
TF	Factor: HOXC-8; motif: NNNNNGTAATTANNNT; match class: 1	TF:M01321_1	false	0.00037101791878412145	3.4306051150719035	4374	54	13	62700	TNNT3,MAB21L2,BANF1,TMPRSS11E,HLA-DRB1,HLA-B,ZFPL1,SST,RBFOX2,RRN3,TFDP3,SYNRG,TRPM1
TF	Factor: KLF3; motif: NNNNNNGGGCGGGGCNNGN	TF:M09970	false	0.000373962852411751	3.427171536285753	7915	54	18	62700	LY6K,CRABP1,MAB21L2,CNOT3,APOA1,GATA4,CEP170,PRSS21,ARL2BP,OPN1MW,ZFPL1,VPS53,CBR3,RAI2,CTAG2,SYNRG,MDK,GNG13
TF	Factor: DREF; motif: CTYYCWCTTCCY; match class: 1	TF:M09725_1	false	0.0003751995177164836	3.4257377285371216	2087	54	9	62700	TNNT3,MAB21L2,BANF1,S100A7,DPM3,PRSS1,SSX4,ZFPL1,SST
TF	Factor: POU3F1; motif: NTAATGANATGCRN	TF:M11930	false	0.00037754915603083276	3.423026496211906	3166	54	11	62700	CRABP1,S100A7,CNOT3,TMPRSS11E,CLDN2,MAP4K1,HLA-B,CBR3,SCAND1,BDH1,CYTL1
TF	Factor: AP-4; motif: RNCAGCTGC	TF:M00927	false	0.0003785207714228702	3.4219102834906803	6432	54	16	62700	TNNT3,FOXH1,NDP,MAP4K1,DPM3,PRSS1,CEP170,PRSS21,VPS53,PI3,CBR3,SYNRG,SOX3,TRPM1,MDK,GNG13
TF	Factor: GSX1; motif: NNYMATTANN	TF:M04327	false	0.0003795277126434082	3.4207565069656187	5725	54	15	62700	TNNT3,MAB21L2,BANF1,TMPRSS11E,HLA-DRB1,HLA-B,ARL2BP,ZFPL1,SST,PI3,RAI2,RBFOX2,TFDP3,SYNRG,TRPM1
TF	Factor: Tst-1; motif: NNKGAATTAVAVTDN	TF:M00133	false	0.0003795277126434082	3.4207565069656187	5725	54	15	62700	GRPR,NDP,TMPRSS11E,DPM3,DDX52,APOA1,SCG5,SST,VPS53,PI3,RAI2,FTHL17,SYNRG,CRYGB,BDH1
TF	Factor: FLI1; motif: ACCGGAAATCCGGT; match class: 1	TF:M03989_1	false	0.0003822136752059464	3.417693778400228	5729	54	15	62700	TCF19,BANF1,FOXH1,S100A7,MAP4K1,DPM3,CEP170,PRSS21,ARL2BP,ZFPL1,RAI2,RRN3,FTHL17,CTAG2,MDK
TF	Factor: ETSLIKE; motif: NACTTCCTNN	TF:M08881	false	0.0003898468037320182	3.409106022113404	3179	54	11	62700	TNNT3,DPM3,PRSS21,ZFPL1,CBR3,RAI2,TFDP3,FTHL17,CTAG2,CRYGB,CYTL1
TF	Factor: ERG; motif: ACCGGAWATCCGGT; match class: 1	TF:M03976_1	false	0.00039178052699276637	3.4069571539200405	7948	54	18	62700	TCF19,BANF1,GRPR,FOXH1,S100A7,MAP4K1,DPM3,CEP170,PRSS21,ARL2BP,ZFPL1,RAI2,FGF21,RRN3,FTHL17,CTAG2,MDK,GNG13
TF	Factor: ER81; motif: NNCCGGAWGYN; match class: 1	TF:M11419_1	false	0.00039317548834243637	3.4054135651263806	1623	54	8	62700	BANF1,DPM3,VPS53,RRN3,FTHL17,CTAG2,SCAND1,CRYGB
TF	Factor: ERF; motif: ACCGGAARYN	TF:M02061	false	0.00039338945179571587	3.4051772892777166	2624	54	10	62700	TNNT3,BANF1,CNOT3,CLDN2,DPM3,ZFPL1,VPS53,FTHL17,CTAG2,SCAND1
TF	Factor: Myc; motif: CACGTGS	TF:M00799	false	0.00039338945179571587	3.4051772892777166	5061	54	14	62700	LY6K,CRABP1,FOXH1,MAP4K1,DDX52,GATA4,PRSS21,PI3,MT1A,TFDP3,CTAG2,SCAND1,SYNRG,SOX3
TF	Factor: PEA3; motif: RCCGGAAGYN	TF:M02066	false	0.00039338945179571587	3.4051772892777166	7193	54	17	62700	TNNT3,CRABP1,BANF1,S100A7,CNOT3,CLDN2,DPM3,HLA-B,ARL2BP,ZFPL1,VPS53,RRN3,FTHL17,CTAG2,SCAND1,SYNRG,CRYGB
TF	Factor: c-Ets-1(p54); motif: NCMGGAWGYN	TF:M00032	false	0.00039846572174804965	3.399609033103448	7961	54	18	62700	TNNT3,CRABP1,BANF1,CLDN2,DPM3,CEP170,PRSS21,SSX4,VPS53,CBR3,RRN3,TFDP3,FTHL17,CTAG2,SCAND1,SYNRG,CRYGB,CYTL1
TF	Factor: ipf1; motif: RTCATTAN	TF:M10745	false	0.0003991183704835137	3.3988982821984166	3190	54	11	62700	LY6K,TNNT3,DDX52,PI3,RAI2,RBFOX2,FGF21,RRN3,SYNRG,CRYGB,BDH1
TF	Factor: HB9; motif: NTCRTTAN	TF:M10569	false	0.0003991183704835137	3.3988982821984166	3190	54	11	62700	LY6K,TNNT3,DDX52,PI3,RAI2,RBFOX2,FGF21,RRN3,SYNRG,CRYGB,BDH1
TF	Factor: GEMIN3; motif: NCWGGRARRGRGNGNG	TF:M09727	false	0.00039923128555774173	3.3987754327837103	8747	54	19	62700	TNNT3,MAB21L2,BANF1,FOXH1,S100A7,CNOT3,NDP,MAP4K1,GATA4,CEP170,ARL2BP,OPN1MW,SST,RAI2,RBFOX2,FGF21,TFDP3,FTHL17,TRPM1
TF	Factor: Elf-1; motif: ACTTCCGGG	TF:M04714	false	0.0004022877925768182	3.395463145894968	7969	54	18	62700	TNNT3,CRABP1,BANF1,FOXH1,S100A7,CNOT3,CLDN2,DPM3,HLA-B,ARL2BP,ZFPL1,VPS53,RRN3,FTHL17,CTAG2,SCAND1,SYNRG,CRYGB
TF	Factor: E2F; motif: TTTSGCGC	TF:M00050	false	0.00040584971468103615	3.391634755012867	7214	54	17	62700	CRABP1,MAB21L2,CNOT3,HLA-B,GATA4,PRSS21,OPN1MW,SSX4,ZFPL1,SST,VPS53,CBR3,TFDP3,FTHL17,SCAND1,SYNRG,SOX3
TF	Factor: CP2; motif: AACCGGTTNNAACCGGTT	TF:M11487	false	0.0004088011405631965	3.3884879011815348	4425	54	13	62700	TMPRSS11E,CLDN2,GATA4,PRSS21,FGF21,RRN3,FTHL17,CTAG2,SCAND1,SYNRG,BDH1,TRPM1,MDK
TF	Factor: batf3; motif: NNSTTTCANTNTGASNN	TF:M09872	false	0.0004088011405631965	3.3884879011815348	1201	54	7	62700	GRPR,CLDN2,MAP4K1,SCG5,PRSS1,VPS53,SOX3
TF	Factor: USF2; motif: NNNCCACGTGACN	TF:M03860	false	0.0004099136248132626	3.3873076462532046	3798	54	12	62700	LY6K,FOXH1,DDX52,GATA4,PRSS21,ARL2BP,MT1A,TFDP3,CTAG2,SCAND1,SYNRG,TRPM1
TF	Factor: Pax-5; motif: NNNNRNKCAGCNRAGCGTGAC	TF:M09645	false	0.00041357885749204406	3.3834416708551984	2643	54	10	62700	LY6K,TCF19,CNOT3,DPM3,SSX4,RRN3,FTHL17,SCAND1,SYNRG,CRYGB
TF	Factor: ERR1; motif: NTGACCTTGRNN	TF:M04873	false	0.00041663587261587474	3.380243339744937	3208	54	11	62700	BANF1,FOXH1,S100A7,MAP4K1,DDX52,APOA1,SSX4,PI3,SCAND1,CYTL1,GNG13
TF	Factor: C/EBPgamma; motif: YTBATTTCARAAW; match class: 1	TF:M00622_1	false	0.00041787683048410295	3.3789517079945792	2123	54	9	62700	MAB21L2,NDP,TMPRSS11E,HLA-DRB1,APOA1,ARL2BP,PI3,FTHL17,BDH1
TF	Factor: CDX-2; motif: TTTATN; match class: 1	TF:M02087_1	false	0.00041787683048410295	3.3789517079945792	5096	54	14	62700	MAB21L2,GRPR,TMPRSS11E,DDX52,HLA-B,SCG5,OPN1MW,SST,PI3,CBR3,RAI2,RBFOX2,FTHL17,SCAND1
TF	Factor: TFII-I; motif: NAGGAAGTGN; match class: 1	TF:M04636_1	false	0.0004180641300706699	3.378757093345679	5784	54	15	62700	TNNT3,TCF19,MAB21L2,GRPR,FOXH1,APOA1,PRSS1,PRSS21,MT1A,TFDP3,FTHL17,CTAG2,SOX3,CRYGB,TRPM1
TF	Factor: HSF2; motif: NGAANNWTCK; match class: 1	TF:M00147_1	false	0.00041908791645689074	3.3776948609789654	4439	54	13	62700	LY6K,BANF1,NDP,CLDN2,SCG5,PRSS21,OPN1MW,SSX4,ZFPL1,FGF21,MT1A,FTHL17,CYTL1
TF	Factor: E2F-1; motif: NTTTCGCGCS	TF:M00940	false	0.00041944997470337017	3.3773198274593055	8001	54	18	62700	TNNT3,CRABP1,TCF19,MAB21L2,FOXH1,CNOT3,MAP4K1,DPM3,PRSS21,SSX4,ZFPL1,SST,CBR3,MT1A,TFDP3,SCAND1,SOX3,GNG13
TF	Factor: Pbx-1b; motif: NNCATCAATCAANNW	TF:M00124	false	0.0004207500909346273	3.375975781490219	2126	54	9	62700	TNNT3,CNOT3,NDP,HLA-DRB1,SST,CBR3,RAI2,FGF21,TRPM1
TF	Factor: GLI; motif: NTGGGTGGTN; match class: 1	TF:M07292_1	false	0.0004237447854968198	3.3728956330812294	1210	54	7	62700	TNNT3,FOXH1,CNOT3,CEP170,PRSS21,ZFPL1,GNG13
TF	Factor: ATF-2; motif: TTACGTAA; match class: 1	TF:M00040_1	false	0.00042867077391560405	3.367876124979817	6514	54	16	62700	LY6K,NDP,TMPRSS11E,DDX52,HLA-DRB1,HLA-B,CEP170,ARL2BP,SSX4,SST,VPS53,PI3,RAI2,RRN3,TFDP3,SCAND1
TF	Factor: NF-1; motif: NNTTGGCNNNNNNCCNNN	TF:M00193	false	0.00042867077391560405	3.367876124979817	5111	54	14	62700	LY6K,MAB21L2,FOXH1,MAP4K1,HLA-DRB1,CEP170,PRSS21,ZFPL1,PI3,FGF21,MT1A,CTAG2,SYNRG,GNG13
TF	Factor: C/EBPbeta; motif: RTTGCGCAA; match class: 1	TF:M04690_1	false	0.00043672780254651826	3.359789159559791	3828	54	12	62700	TNNT3,GRPR,FOXH1,S100A7,NDP,HLA-DRB1,GATA4,OPN1MW,SST,CRYGB,CYTL1,MDK
TF	Factor: Spz1; motif: DNNGGRGGGWWNNNN	TF:M00446	false	0.0004370295103449486	3.35948923637682	8816	54	19	62700	TNNT3,TCF19,MAB21L2,FOXH1,S100A7,CNOT3,SCG5,CEP170,OPN1MW,SST,CBR3,FGF21,CTAG2,SYNRG,SOX3,BDH1,CYTL1,MDK,GNG13
TF	Factor: NF-kappaB; motif: GGGGATYCCC	TF:M00051	false	0.0004370295103449486	3.35948923637682	6526	54	16	62700	LY6K,TNNT3,CRABP1,FOXH1,CLDN2,MAP4K1,HLA-DRB1,APOA1,GATA4,PRSS1,PRSS21,VPS53,PI3,MT1A,SCAND1,SYNRG
TF	Factor: ERG; motif: ACCGGAART	TF:M01752	false	0.00043754914886266766	3.3589731566279943	9627	54	20	62700	TNNT3,CRABP1,BANF1,FOXH1,S100A7,CNOT3,CLDN2,MAP4K1,DPM3,HLA-B,ARL2BP,ZFPL1,VPS53,RRN3,FTHL17,CTAG2,SCAND1,SYNRG,CRYGB,CYTL1
TF	Factor: E2F-3; motif: GGCGGGN; match class: 1	TF:M02089_1	false	0.00043754914886266766	3.3589731566279943	9627	54	20	62700	LY6K,CRABP1,TCF19,BANF1,CNOT3,GATA4,CEP170,PRSS21,ARL2BP,SSX4,VPS53,CBR3,RAI2,MT1A,FTHL17,CTAG2,SYNRG,CYTL1,MDK,GNG13
TF	Factor: ELF1; motif: NNNASCCGGAAGTGGNNNN	TF:M12600	false	0.000440979658834401	3.355581442867121	8824	54	19	62700	TNNT3,CRABP1,TCF19,BANF1,FOXH1,S100A7,CNOT3,CLDN2,DPM3,HLA-B,ARL2BP,ZFPL1,VPS53,RRN3,FTHL17,CTAG2,SCAND1,SYNRG,CRYGB
TF	Factor: NR1B1; motif: NRGGTCANNRGGTCAN	TF:M11795	false	0.00044559996428402137	3.3510548526441415	8044	54	18	62700	S100A7,CLDN2,MAP4K1,APOA1,GATA4,PRSS1,PRSS21,ARL2BP,ZFPL1,SST,VPS53,PI3,FGF21,RRN3,FTHL17,CTAG2,TRPM1,GNG13
TF	Factor: ER71; motif: NACCGGAARTN	TF:M11413	false	0.0004473635929909515	3.349339362229754	2146	54	9	62700	CRABP1,BANF1,CLDN2,DPM3,VPS53,RRN3,FTHL17,CTAG2,SYNRG
TF	Factor: Pbx1; motif: ATCAATCAN	TF:M02028	false	0.0004501392913248814	3.346653077128556	2148	54	9	62700	TNNT3,GRPR,CNOT3,NDP,SST,FGF21,SCAND1,SOX3,TRPM1
TF	Factor: ELF3; motif: NNCCACTTCCTGNN	TF:M12544	false	0.0004530287589763525	3.3438742274169946	3846	54	12	62700	TNNT3,GRPR,APOA1,PRSS21,ZFPL1,CBR3,RAI2,TFDP3,FTHL17,CTAG2,CRYGB,CYTL1
TF	Factor: HIF-1alpha; motif: NCACGTNN	TF:M07384	false	0.000453741788283696	3.3431912216480595	1226	54	7	62700	LY6K,CRABP1,PRSS21,PI3,MT1A,TFDP3,SCAND1
TF	Factor: HNF-3alpha; motif: WRWGTAAAC; match class: 1	TF:M04737_1	false	0.000453741788283696	3.3431912216480595	841	54	6	62700	TMPRSS11E,CLDN2,HLA-B,CBR3,SCAND1,CRYGB
TF	Factor: N-Myc; motif: NNCACGTGNN	TF:M11215	false	0.000453741788283696	3.3431912216480595	1226	54	7	62700	LY6K,CRABP1,PRSS21,PI3,MT1A,TFDP3,SCAND1
TF	Factor: PHB; motif: NCCCAGCCCCY; match class: 1	TF:M12725_1	false	0.00045624067633706064	3.3408059976187348	4485	54	13	62700	TNNT3,FOXH1,MAP4K1,APOA1,GATA4,PRSS21,OPN1MW,RAI2,FGF21,CTAG2,CRYGB,TRPM1,MDK
TF	Factor: Erg; motif: NACCGGAWWTCCGGTN	TF:M11395	false	0.00045624067633706064	3.3408059976187348	8852	54	19	62700	TCF19,BANF1,FOXH1,S100A7,CNOT3,MAP4K1,DPM3,CEP170,PRSS21,ARL2BP,OPN1MW,ZFPL1,RAI2,MT1A,RRN3,FTHL17,CTAG2,MDK,GNG13
TF	Factor: FOSB:JUND; motif: NNTNACTNATN; match class: 1	TF:M08928_1	false	0.00045624067633706064	3.3408059976187348	1667	54	8	62700	TNNT3,TMPRSS11E,SCG5,PI3,RRN3,FTHL17,SYNRG,TRPM1
TF	Factor: TBX15; motif: NAGGTGTGAN	TF:M12040	false	0.00045624067633706064	3.3408059976187348	2682	54	10	62700	CRABP1,GRPR,MAP4K1,APOA1,CBR3,RBFOX2,TFDP3,SYNRG,CRYGB,CYTL1
TF	Factor: Erg; motif: NACCGGAARYN	TF:M11392	false	0.0004584408818904968	3.3387166607008334	8856	54	19	62700	TNNT3,CRABP1,BANF1,CNOT3,NDP,CLDN2,MAP4K1,DPM3,HLA-B,ARL2BP,ZFPL1,VPS53,RAI2,RRN3,FTHL17,CTAG2,SCAND1,SYNRG,MDK
TF	Factor: PEA3; motif: NACCGGAAGTN	TF:M11428	false	0.0004645907878696112	3.33292940585102	7310	54	17	62700	TNNT3,CRABP1,BANF1,CNOT3,CLDN2,DPM3,HLA-B,ARL2BP,ZFPL1,VPS53,RRN3,FTHL17,CTAG2,SCAND1,SYNRG,CRYGB,CYTL1
TF	Factor: Elk-1:PDEF; motif: NCMGGAMGGANATCCGGN; match class: 1	TF:M08227_1	false	0.00046529326005522457	3.332273238337191	2690	54	10	62700	LY6K,TNNT3,TCF19,BANF1,GRPR,FOXH1,MAP4K1,DPM3,VPS53,MT1A
TF	Factor: Nrf2; motif: WWNTGCTGAGTCAT	TF:M09999	false	0.0004663076678890604	3.3313274430174644	2691	54	10	62700	GRPR,NDP,PI3,CBR3,SCAND1,SYNRG,CRYGB,BDH1,CYTL1,MDK
TF	Factor: Sox-10; motif: NACAATRNNNNYATTGTN; match class: 1	TF:M11635_1	false	0.0004682864502076507	3.329488408276392	5855	54	15	62700	TCF19,FOXH1,S100A7,NDP,CLDN2,HLA-B,SCG5,PRSS1,PRSS21,ARL2BP,VPS53,RBFOX2,TFDP3,FTHL17,CYTL1
TF	Factor: YY1; motif: NNNNAARATGGNNNN	TF:M07370	false	0.00047059635484107606	3.3273514411177905	5858	54	15	62700	TNNT3,CNOT3,CLDN2,MAP4K1,APOA1,SCG5,CEP170,OPN1MW,ZFPL1,PI3,FTHL17,SYNRG,SOX3,CRYGB,BDH1
TF	Factor: C/EBPalpha; motif: NNNTTNNGCAANN	TF:M01866	false	0.0004724398985006026	3.3256534324663387	5168	54	14	62700	TNNT3,CRABP1,GRPR,FOXH1,NDP,TMPRSS11E,HLA-DRB1,HLA-B,GATA4,OPN1MW,SST,VPS53,CRYGB,CYTL1
TF	Factor: c-Jun; motif: NATGASTCATN	TF:M11264	false	0.0004728500168364235	3.3252765911640885	4504	54	13	62700	LY6K,TNNT3,FOXH1,NDP,CLDN2,HLA-B,CEP170,PI3,RAI2,RRN3,FTHL17,SYNRG,TRPM1
TF	Factor: ARNTLIKE; motif: NNNSCACGTG	TF:M08868	false	0.0004751154275490096	3.3232008673062774	5172	54	14	62700	LY6K,CRABP1,FOXH1,MAP4K1,DDX52,GATA4,PRSS21,PI3,MT1A,TFDP3,CTAG2,SCAND1,SYNRG,SOX3
TF	Factor: Erg; motif: NACCGGAWWTCCGGTN; match class: 1	TF:M11395_1	false	0.0004751154275490096	3.3232008673062774	8094	54	18	62700	TCF19,BANF1,FOXH1,S100A7,CNOT3,MAP4K1,DPM3,CEP170,PRSS21,ARL2BP,OPN1MW,ZFPL1,RAI2,MT1A,RRN3,FTHL17,CTAG2,GNG13
TF	Factor: C/EBPbeta; motif: RNRTKDNGMAAKNN	TF:M00109	false	0.0004771485340082134	3.321346406161846	3270	54	11	62700	BANF1,NDP,DPM3,HLA-DRB1,APOA1,SCG5,GATA4,SSX4,SST,PI3,RAI2
TF	Factor: HOXD12:HOXA3; motif: NTAATKGNTMATAAAN	TF:M08507	false	0.0004771485340082134	3.321346406161846	851	54	6	62700	TNNT3,CRABP1,NDP,TMPRSS11E,SST,SCAND1
TF	Factor: ATF; motif: CNSTGACGTNNNYC	TF:M00017	false	0.0004785221814312838	3.320097926121342	7333	54	17	62700	GRPR,CNOT3,NDP,HLA-DRB1,GATA4,ARL2BP,ZFPL1,SST,VPS53,RAI2,RRN3,TFDP3,FTHL17,SCAND1,SOX3,CRYGB,GNG13
TF	Factor: BSX; motif: NYRATTAN	TF:M10590	false	0.00048388720212773085	3.3152558639810756	2706	54	10	62700	CLDN2,HLA-B,ARL2BP,OPN1MW,SSX4,PI3,TFDP3,SOX3,BDH1,TRPM1
TF	Factor: ER81; motif: NACCGGAAGTN	TF:M11420	false	0.00048497664104842737	3.3142791787339765	3277	54	11	62700	TNNT3,CRABP1,BANF1,CLDN2,DPM3,VPS53,RRN3,FTHL17,CTAG2,SCAND1,SYNRG
TF	Factor: Fli-1; motif: NACCGGAARTN	TF:M11404	false	0.0004931079442149288	3.307058000711785	8912	54	19	62700	TNNT3,CRABP1,BANF1,CNOT3,CLDN2,MAP4K1,DPM3,HLA-B,ARL2BP,ZFPL1,VPS53,RRN3,FTHL17,CTAG2,SCAND1,SYNRG,CRYGB,CYTL1,MDK
TF	Factor: Pbx; motif: GATTGATKGNNS	TF:M00998	false	0.0004931771015805479	3.3069970960829482	5193	54	14	62700	TNNT3,BANF1,GRPR,FOXH1,NDP,ZFPL1,SST,CBR3,RBFOX2,RRN3,CTAG2,CRYGB,CYTL1,TRPM1
TF	Factor: elf5; motif: GAMCCGGAAGTN; match class: 1	TF:M11389_1	false	0.0004937387418965123	3.3065027939233844	101	54	3	62700	BANF1,ZFPL1,SCAND1
TF	Factor: AP-4; motif: ANCATATGNT	TF:M11207	false	0.0005037559128110869	3.2977798433100753	3293	54	11	62700	CNOT3,TMPRSS11E,CLDN2,HLA-DRB1,PRSS1,OPN1MW,CBR3,FTHL17,CRYGB,BDH1,MDK
TF	Factor: AP-2alpha; motif: NNNGSCCTGRGGSN	TF:M04896	false	0.0005060047633993156	3.2958453948038757	5903	54	15	62700	LY6K,BANF1,FOXH1,S100A7,CNOT3,MAP4K1,APOA1,GATA4,PRSS1,VPS53,RRN3,CYTL1,TRPM1,MDK,GNG13
TF	Factor: ZFP14; motif: SCNNYCCNGNNSCTSCNC; match class: 1	TF:M12694_1	false	0.0005133284611634774	3.2896046558959102	5215	54	14	62700	LY6K,TNNT3,CNOT3,HLA-B,GATA4,CEP170,VPS53,CBR3,RAI2,FGF21,TFDP3,CTAG2,TRPM1,MDK
TF	Factor: LXR;; motif: NTGACCKNNAGTRACCYNN	TF:M03795	false	0.00051387451277036	3.2891429219873065	6634	54	16	62700	TNNT3,CRABP1,BANF1,MAP4K1,DPM3,DDX52,SCG5,CEP170,PRSS21,ZFPL1,RBFOX2,CTAG2,SCAND1,CRYGB,CYTL1,TRPM1
TF	Factor: E2F1; motif: NNNNNGCGSSAAAN	TF:M08874	false	0.000514580894602116	3.288546342344301	7382	54	17	62700	CRABP1,TCF19,MAB21L2,BANF1,FOXH1,CNOT3,MAP4K1,DPM3,GATA4,PRSS21,SSX4,ZFPL1,CBR3,TFDP3,SCAND1,SOX3,GNG13
TF	Factor: Sox-9; motif: NNNACAATRG	TF:M11626	false	0.0005166663326515275	3.2867898373125555	6638	54	16	62700	MAB21L2,GRPR,S100A7,NDP,HLA-DRB1,HLA-B,APOA1,ARL2BP,ZFPL1,SST,RAI2,TFDP3,FTHL17,CYTL1,TRPM1,MDK
TF	Factor: SP1; motif: CCCCKCCCCC	TF:M02281	false	0.0005171402996182267	3.286391617285253	6639	54	16	62700	MAB21L2,BANF1,FOXH1,MAP4K1,APOA1,GATA4,PRSS21,SSX4,ZFPL1,RAI2,RBFOX2,FGF21,FTHL17,SYNRG,SOX3,MDK
TF	Factor: LEF-1; motif: NCCTTTSWNNTNYN; match class: 1	TF:M09975_1	false	0.0005180442507666096	3.285633141716252	536	54	5	62700	NDP,CLDN2,HLA-DRB1,PI3,MT1A
TF	Factor: COUP; motif: TGACCTTTGACCC	TF:M00765	false	0.0005324824688541473	3.273694686115024	2742	54	10	62700	CRABP1,MAB21L2,HLA-B,APOA1,PI3,RRN3,CTAG2,SCAND1,BDH1,MDK
TF	Factor: TEF-3:ER81; motif: ACCGGAAATRCC	TF:M08423	false	0.0005371536165740158	3.269901495883545	3929	54	12	62700	CRABP1,BANF1,NDP,CLDN2,DPM3,DDX52,ZFPL1,VPS53,RRN3,FTHL17,CTAG2,SYNRG
TF	Factor: SREBP-2; motif: ATCACMCCAY	TF:M11084	false	0.0005397562057566287	3.2678023557369156	3322	54	11	62700	CLDN2,DPM3,PRSS21,ARL2BP,SSX4,ZFPL1,RRN3,FTHL17,CTAG2,SOX3,CRYGB
TF	Factor: HOXC4; motif: RTCRTTAN	TF:M10718	false	0.0005407252070535368	3.267023384393144	2748	54	10	62700	LY6K,TNNT3,DDX52,PI3,RAI2,RBFOX2,RRN3,SYNRG,CRYGB,BDH1
TF	Factor: BRCA2; motif: TGMCYCWGN	TF:M12723	false	0.0005422531259135032	3.2657979357396383	3934	54	12	62700	FOXH1,S100A7,MAP4K1,HLA-B,PRSS1,RBFOX2,MT1A,RRN3,SYNRG,CYTL1,MDK,GNG13
TF	Factor: TEF; motif: ATGTTWAYATAA	TF:M00672	false	0.0005445567319963627	3.26395686869148	5947	54	15	62700	MAB21L2,S100A7,TMPRSS11E,DPM3,HLA-DRB1,HLA-B,SCG5,CEP170,SST,RAI2,RBFOX2,FTHL17,SCAND1,SYNRG,CRYGB
TF	Factor: Elf-1; motif: NNCAGGAAGNNN; match class: 1	TF:M07417_1	false	0.0005458668691260601	3.262913263987451	105	54	3	62700	TNNT3,TFDP3,FTHL17
TF	Factor: GABP-alpha; motif: NRCCGGAAGTN	TF:M11415	false	0.0005460753101970137	3.2627474588565004	3328	54	11	62700	TNNT3,CRABP1,BANF1,CLDN2,DPM3,VPS53,RRN3,FTHL17,CTAG2,SCAND1,SYNRG
TF	Factor: c-Maf; motif: NWNNNTGCTGACKNNNNNN	TF:M01070	false	0.0005466760227180799	3.262269973903555	6675	54	16	62700	MAB21L2,S100A7,CNOT3,CLDN2,HLA-B,APOA1,ARL2BP,SST,RAI2,FGF21,MT1A,TFDP3,SCAND1,SOX3,BDH1,TRPM1
TF	Factor: Sox-17; motif: NCCATTGTNNN	TF:M10066	false	0.0005476467654627205	3.261499473037667	2754	54	10	62700	MAB21L2,S100A7,NDP,HLA-B,APOA1,ARL2BP,SST,TFDP3,FTHL17,CYTL1
TF	Factor: E2F-1; motif: NTTSGCGG	TF:M00430	false	0.000549451205604596	3.2600708693507556	8201	54	18	62700	CRABP1,BANF1,CNOT3,MAP4K1,DPM3,HLA-DRB1,HLA-B,SCG5,CEP170,ARL2BP,SSX4,SST,CBR3,MT1A,RRN3,SOX3,MDK,GNG13
TF	Factor: MZF-1; motif: KNGNKAGGGGNAA	TF:M00084	false	0.0005520820926093663	3.2579963394511773	6682	54	16	62700	TCF19,MAB21L2,BANF1,FOXH1,NDP,CLDN2,DPM3,HLA-B,GATA4,VPS53,RAI2,RBFOX2,FGF21,CTAG2,MDK,GNG13
TF	Factor: NFATc1; motif: TTTCCAYWRTGGAAA	TF:M04052	false	0.0005525854180593377	3.2576005796799525	6683	54	16	62700	CRABP1,MAB21L2,BANF1,DPM3,DDX52,HLA-DRB1,HLA-B,SCG5,PRSS1,ARL2BP,SSX4,VPS53,FGF21,TFDP3,CYTL1,TRPM1
TF	Factor: AP4; motif: NMNCAGCTGGN	TF:M12580	false	0.000555332506688713	3.255446904120918	5961	54	15	62700	TNNT3,FOXH1,S100A7,CNOT3,DPM3,HLA-DRB1,APOA1,MT1A,FTHL17,CTAG2,SYNRG,SOX3,CYTL1,TRPM1,GNG13
TF	Factor: Nkx3A; motif: NNNNAAGTACTTAAANN	TF:M01383	false	0.0005634362309195763	3.249155229798717	2765	54	10	62700	TCF19,MAB21L2,CLDN2,DPM3,HLA-DRB1,PRSS1,ARL2BP,SOX3,CYTL1,TRPM1
TF	Factor: LHX4; motif: NTCRTTAN	TF:M11008	false	0.00056600605672584	3.247178921482158	6698	54	16	62700	TNNT3,TCF19,MAB21L2,GRPR,NDP,DDX52,SCG5,GATA4,CEP170,ARL2BP,VPS53,RRN3,TFDP3,SCAND1,SYNRG,CYTL1
TF	Factor: hoxd9; motif: GYMATAAAAN	TF:M10772	false	0.0005661061693571049	3.2471021122004653	1730	54	8	62700	NDP,DDX52,HLA-B,SCG5,SSX4,PI3,FTHL17,BDH1
TF	Factor: REST; motif: GGACAGCKC	TF:M04726	false	0.0005682484393774621	3.245461748336273	5975	54	15	62700	TNNT3,CRABP1,TCF19,FOXH1,S100A7,CLDN2,DPM3,APOA1,PRSS1,OPN1MW,ZFPL1,SST,VPS53,CRYGB,BDH1
TF	Factor: TBX2; motif: TCACACCWN	TF:M08831	false	0.000569138693667863	3.2447818872871452	1281	54	7	62700	CRABP1,MAP4K1,APOA1,CBR3,RBFOX2,CRYGB,CYTL1
TF	Factor: E2F-1; motif: TTTSGCGS	TF:M00431	false	0.0005711356160137253	3.2432607563893674	7456	54	17	62700	TNNT3,CRABP1,TCF19,BANF1,CNOT3,MAP4K1,CEP170,OPN1MW,SSX4,ZFPL1,SST,CBR3,FTHL17,SCAND1,SOX3,MDK,GNG13
TF	Factor: AP-2alpha; motif: GCCNNNRGS	TF:M00469	false	0.0005717985162276942	3.2427569759366883	5279	54	14	62700	LY6K,TNNT3,CRABP1,FOXH1,CNOT3,DDX52,PRSS21,ARL2BP,ZFPL1,CBR3,RAI2,CTAG2,TRPM1,GNG13
TF	Factor: RelA-p65; motif: AAATCCCCT	TF:M04814	false	0.0005753617347891623	3.2400590248275436	4609	54	13	62700	BANF1,GRPR,S100A7,DPM3,APOA1,PRSS1,PRSS21,VPS53,PI3,RBFOX2,FTHL17,SOX3,CRYGB
TF	Factor: Smad1; motif: NGGCAGACN	TF:M03845	false	0.000577385850420216	3.238533863267417	4611	54	13	62700	LY6K,TNNT3,GRPR,S100A7,CNOT3,DDX52,SCG5,SSX4,CTAG2,SOX3,CYTL1,TRPM1,GNG13
TF	Factor: VSX1; motif: CYAATTRN	TF:M10941	false	0.000581002050774943	3.235822334668758	3970	54	12	62700	CLDN2,DDX52,HLA-B,ARL2BP,SSX4,PI3,RAI2,TFDP3,SOX3,CRYGB,BDH1,TRPM1
TF	Factor: YY1; motif: NNNCGGCCATCTTGNCTSNW; match class: 1	TF:M00069_1	false	0.0005818365394133195	3.235199008480361	2238	54	9	62700	MAB21L2,S100A7,CLDN2,HLA-B,SCG5,OPN1MW,CTAG2,SYNRG,SOX3
TF	Factor: ZNF460; motif: NNACNCCCCCCNN	TF:M12313	false	0.0005833089352254691	3.2341013709223	5993	54	15	62700	CRABP1,MAB21L2,CNOT3,GATA4,CEP170,PRSS21,ARL2BP,SSX4,RBFOX2,FGF21,TFDP3,FTHL17,SYNRG,SOX3,MDK
TF	Factor: Egr-3; motif: NTGCGTGGGCGK	TF:M00245	false	0.0005854594105311624	3.23250320886384	7475	54	17	62700	TCF19,MAB21L2,BANF1,FOXH1,S100A7,CNOT3,MAP4K1,DPM3,SCG5,GATA4,CEP170,ARL2BP,SSX4,CBR3,RAI2,SOX3,MDK
TF	Factor: Dlx-7; motif: NTCRTTAN	TF:M10603	false	0.0005863904520088739	3.2318131097748726	8253	54	18	62700	LY6K,TNNT3,TCF19,MAB21L2,NDP,TMPRSS11E,DDX52,GATA4,VPS53,PI3,RAI2,RBFOX2,FGF21,RRN3,SYNRG,SOX3,CRYGB,BDH1
TF	Factor: EZF2; motif: NNCCNSNSCNMCTCCMYCTT	TF:M12604	false	0.0005863904520088739	3.2318131097748726	3362	54	11	62700	NDP,DDX52,HLA-DRB1,SST,RAI2,RBFOX2,FGF21,CRYGB,BDH1,CYTL1,GNG13
TF	Factor: Dlx-5; motif: NTCRTTAN	TF:M10612	false	0.0005863904520088739	3.2318131097748726	8253	54	18	62700	LY6K,TNNT3,TCF19,MAB21L2,NDP,TMPRSS11E,DDX52,GATA4,VPS53,PI3,RAI2,RBFOX2,FGF21,RRN3,SYNRG,SOX3,CRYGB,BDH1
TF	Factor: p63; motif: NRCAWGYCCAGRCWTGYNN	TF:M10024	false	0.0005960913422663392	3.2246871858928174	2789	54	10	62700	LY6K,TNNT3,GATA4,RBFOX2,FGF21,MT1A,FTHL17,CRYGB,CYTL1,TRPM1
TF	Factor: E2F-1; motif: TWSGCGCGAAAAYKR	TF:M00024	false	0.0005961102148278761	3.2246734361215865	9063	54	19	62700	LY6K,CRABP1,TCF19,MAB21L2,BANF1,GRPR,CNOT3,NDP,SCG5,GATA4,PRSS21,SSX4,ZFPL1,CBR3,TFDP3,SCAND1,SOX3,CYTL1,GNG13
TF	Factor: MYC; motif: NNCCACGTGCNN; match class: 1	TF:M09812_1	false	0.0005995053302324389	3.2222069512135985	5308	54	14	62700	LY6K,CRABP1,FOXH1,MAP4K1,DDX52,GATA4,PRSS21,PI3,MT1A,TFDP3,CTAG2,SCAND1,SYNRG,SOX3
TF	Factor: Elk-1:Pax-1; motif: ACCGGAACTACGCWTSANTG	TF:M08224	false	0.0006031599789835098	3.219567482594582	9072	54	19	62700	LY6K,TNNT3,MAB21L2,BANF1,FOXH1,SCG5,GATA4,CEP170,PRSS21,ARL2BP,ZFPL1,SST,VPS53,RBFOX2,TFDP3,FTHL17,CTAG2,TRPM1,GNG13
TF	Factor: Msx-1; motif: NCAATTAN	TF:M10567	false	0.0006043435874993126	3.2187160816943354	558	54	5	62700	CLDN2,HLA-B,ARL2BP,PI3,TFDP3
TF	Factor: Dlx-4; motif: NYAATTAN	TF:M04302	false	0.0006043435874993126	3.2187160816943354	558	54	5	62700	CLDN2,HLA-B,ARL2BP,PI3,TFDP3
TF	Factor: Dlx-6; motif: NYAATTAN	TF:M04304	false	0.0006043435874993126	3.2187160816943354	558	54	5	62700	CLDN2,HLA-B,ARL2BP,PI3,TFDP3
TF	Factor: CREB; motif: TGACGTMA	TF:M00039	false	0.0006048998022924053	3.2183165574389734	5315	54	14	62700	GRPR,CNOT3,HLA-DRB1,ARL2BP,ZFPL1,SST,VPS53,RAI2,TFDP3,FTHL17,SCAND1,SOX3,CRYGB,GNG13
TF	Factor: Gli3; motif: STGGGTGGYCY	TF:M01596	false	0.0006080450301962164	3.216064256843101	2255	54	9	62700	LY6K,FOXH1,DPM3,CEP170,PRSS21,OPN1MW,SSX4,ZFPL1,GNG13
TF	Factor: Sp1; motif: NWRGCCACGCCCMCN	TF:M12152	false	0.0006080450301962164	3.216064256843101	7506	54	17	62700	LY6K,CRABP1,TCF19,CNOT3,MAP4K1,GATA4,CEP170,PRSS21,ZFPL1,VPS53,CBR3,RAI2,CTAG2,SYNRG,SOX3,MDK,GNG13
TF	Factor: NR1B2; motif: NTGACCY; match class: 1	TF:M02111_1	false	0.0006080450301962164	3.216064256843101	3380	54	11	62700	LY6K,FOXH1,SCG5,GATA4,PRSS1,ARL2BP,SST,FGF21,RRN3,CTAG2,CYTL1
TF	Factor: HOXD12:PEA3; motif: RCCGGAAGTAATAAAM	TF:M08369	false	0.0006080450301962164	3.216064256843101	4643	54	13	62700	CRABP1,MAB21L2,BANF1,CLDN2,MAP4K1,DPM3,DDX52,PRSS1,CEP170,ZFPL1,SST,PI3,SOX3
TF	Factor: ZNF189; motif: RSNNGGAACAGMR	TF:M09835	false	0.0006099829572521172	3.214682298882282	3382	54	11	62700	TNNT3,MAB21L2,S100A7,NDP,DDX52,PRSS21,CBR3,RAI2,RBFOX2,MT1A,CYTL1
TF	Factor: IRF; motif: NNGAAANTGAAANN	TF:M08887	false	0.000620737052704213	3.2070923301668848	1304	54	7	62700	DPM3,HLA-DRB1,PRSS1,SSX4,CBR3,RBFOX2,MDK
TF	Factor: En-2; motif: NTCRTTARN	TF:M10858	false	0.0006217814682661075	3.206362225923744	8299	54	18	62700	LY6K,TNNT3,TCF19,MAB21L2,CNOT3,NDP,DDX52,GATA4,VPS53,PI3,RAI2,RBFOX2,FGF21,RRN3,TFDP3,SYNRG,CRYGB,BDH1
TF	Factor: p63; motif: NNRCAWGYCTGGRCWTGYN	TF:M09643	false	0.0006278600564534075	3.2021371452481726	4011	54	12	62700	LY6K,TNNT3,GRPR,S100A7,GATA4,CBR3,RBFOX2,MT1A,FTHL17,CRYGB,CYTL1,TRPM1
TF	Factor: HNF-1; motif: WRGTTAATNATTAACNNN	TF:M00790	false	0.00062847029921239	3.201715241753609	2812	54	10	62700	MAB21L2,TMPRSS11E,DDX52,HLA-DRB1,HLA-B,VPS53,FGF21,RRN3,SCAND1,SYNRG
TF	Factor: ER81; motif: NRCMGGAWGNN; match class: 1	TF:M11418_1	false	0.0006293371646274023	3.2011166208410744	564	54	5	62700	TNNT3,CLDN2,SSX4,FTHL17,CTAG2
TF	Factor: Erg; motif: NNACCGGAARTSN	TF:M09608	false	0.0006314112457895707	3.199687687345826	8311	54	18	62700	TNNT3,CRABP1,BANF1,GRPR,CNOT3,CLDN2,MAP4K1,DPM3,CEP170,ZFPL1,VPS53,MT1A,RRN3,FTHL17,CTAG2,SCAND1,SYNRG,CYTL1
TF	Factor: p53; motif: RGRCWWGYCYNGRCWWGYYY; match class: 1	TF:M01652_1	false	0.0006383136333990687	3.194965879607867	5347	54	14	62700	LY6K,S100A7,TMPRSS11E,MAP4K1,APOA1,ARL2BP,FGF21,MT1A,CTAG2,SCAND1,CRYGB,CYTL1,TRPM1,MDK
TF	Factor: Elk-1; motif: AACCGGAAGTR	TF:M01163	false	0.000638516256921836	3.194828040919648	5348	54	14	62700	TNNT3,CRABP1,BANF1,CNOT3,CLDN2,DPM3,ZFPL1,VPS53,MT1A,RRN3,FTHL17,CTAG2,SYNRG,CYTL1
TF	Factor: Tbx1; motif: KNAGGTGTGAAN	TF:M12036	false	0.000638516256921836	3.194828040919648	297	54	4	62700	CRABP1,TFDP3,SYNRG,CYTL1
TF	Factor: Erm; motif: NNSCGGAWGYN	TF:M11424	false	0.0006411724705334865	3.193025132843256	8323	54	18	62700	TNNT3,CRABP1,BANF1,FOXH1,S100A7,CNOT3,CLDN2,DPM3,HLA-B,ARL2BP,ZFPL1,VPS53,RRN3,FTHL17,CTAG2,SCAND1,SYNRG,CRYGB
TF	Factor: AP-2; motif: SNNNCCNCAGGCN; match class: 1	TF:M00915_1	false	0.0006449282720644974	3.1904885842466064	4675	54	13	62700	LY6K,CRABP1,FOXH1,CNOT3,CLDN2,APOA1,PRSS1,CEP170,ZFPL1,CBR3,RAI2,MDK,GNG13
TF	Factor: HOXA4; motif: RTMATTAN	TF:M10716	false	0.0006454724278124962	3.1901223044504428	4026	54	12	62700	LY6K,TNNT3,DDX52,PI3,RAI2,RBFOX2,FGF21,RRN3,SYNRG,SOX3,CRYGB,BDH1
TF	Factor: VDR; motif: GRGTTCATYGRGTTCA	TF:M04498	false	0.0006478607079582572	3.188518358740222	5357	54	14	62700	CRABP1,TCF19,FOXH1,CNOT3,MAP4K1,HLA-DRB1,HLA-B,PRSS1,SSX4,CTAG2,SCAND1,SYNRG,CYTL1,GNG13
TF	Factor: TBX18; motif: NNAGGTGTGAAN	TF:M12037	false	0.0006508015836464581	3.1865513989311203	569	54	5	62700	CRABP1,TFDP3,SYNRG,CRYGB,CYTL1
TF	Factor: SREBP-2; motif: RTGGGGTGAY	TF:M07406	false	0.0006547653005615555	3.1839143441867113	6070	54	15	62700	LY6K,CLDN2,MAP4K1,DPM3,PRSS21,ARL2BP,SSX4,ZFPL1,PI3,RRN3,FTHL17,CTAG2,SYNRG,SOX3,CRYGB
TF	Factor: HNF-1beta; motif: NNNYAAHCATTAACYN	TF:M03826	false	0.0006549822405817158	3.1837704754615386	2830	54	10	62700	MAB21L2,TMPRSS11E,HLA-DRB1,HLA-B,VPS53,RAI2,FGF21,MT1A,SCAND1,SOX3
TF	Factor: Miz-1; motif: NNRGGWGGGGGAGGGGMRR; match class: 1	TF:M10112_1	false	0.0006549822405817158	3.1837704754615386	4034	54	12	62700	BANF1,FOXH1,APOA1,SCG5,GATA4,SSX4,VPS53,RAI2,RBFOX2,CTAG2,SOX3,MDK
TF	Factor: GABPalpha; motif: RCCGGAWRYN	TF:M02074	false	0.000660693944061078	3.179999673928643	4689	54	13	62700	TNNT3,CRABP1,BANF1,CLDN2,DPM3,ZFPL1,VPS53,RRN3,FTHL17,CTAG2,SCAND1,SYNRG,MDK
TF	Factor: AIRE; motif: WTNNNWNNTGGWWNNNWNGGNNWNWN	TF:M00999	false	0.0006607838049634002	3.179940609605984	3419	54	11	62700	TCF19,CNOT3,SCG5,PRSS1,PRSS21,SST,VPS53,PI3,RBFOX2,SCAND1,CRYGB
TF	Factor: PPARgamma; motif: NWSTRGGKSARAGGKCA	TF:M10038	false	0.0006629146275033224	3.178542397977658	6812	54	16	62700	TNNT3,MAB21L2,S100A7,CLDN2,DPM3,APOA1,GATA4,ZFPL1,SST,RAI2,RBFOX2,RRN3,SCAND1,BDH1,CYTL1,MDK
TF	Factor: SNA; motif: NRCAGGTGCN	TF:M12255	false	0.0006665106566622843	3.1761929023752136	3423	54	11	62700	CLDN2,HLA-B,ZFPL1,CBR3,FGF21,MT1A,RRN3,FTHL17,BDH1,TRPM1,GNG13
TF	Factor: TATA; motif: STATAAAWRNNNNNN	TF:M00252	false	0.0006670001574459016	3.1758740635678917	4695	54	13	62700	GRPR,NDP,DDX52,HLA-B,SCG5,ARL2BP,SST,PI3,RBFOX2,MT1A,FTHL17,CRYGB,BDH1
TF	Factor: c-Myc; motif: KACCACGTGSYY	TF:M01154	false	0.0006697555832020893	3.1740836573483433	5378	54	14	62700	LY6K,TNNT3,CRABP1,FOXH1,MAP4K1,DDX52,PRSS21,PI3,MT1A,TFDP3,FTHL17,CTAG2,SCAND1,SYNRG
TF	Factor: NeuroD; motif: AAWTANNNYRMCATATGKY	TF:M11136	false	0.0006718538234007247	3.1727252069998735	1325	54	7	62700	FOXH1,TMPRSS11E,HLA-DRB1,SCG5,OPN1MW,RBFOX2,BDH1
TF	Factor: ZXDA; motif: NAGGGTG	TF:M06203	false	0.0006783410828693811	3.168551879642672	7587	54	17	62700	LY6K,CRABP1,GRPR,FOXH1,CLDN2,MAP4K1,GATA4,CEP170,ARL2BP,PI3,RRN3,FTHL17,SYNRG,CRYGB,CYTL1,TRPM1,GNG13
TF	Factor: ATF-4; motif: NNTKRCRTCANS	TF:M07246	false	0.0006783410828693811	3.168551879642672	2845	54	10	62700	HLA-DRB1,PRSS1,OPN1MW,SSX4,ZFPL1,SST,PI3,CBR3,FGF21,BDH1
TF	Factor: ZXDB; motif: NAGGGTG	TF:M06202	false	0.0006783410828693811	3.168551879642672	7587	54	17	62700	LY6K,CRABP1,GRPR,FOXH1,CLDN2,MAP4K1,GATA4,CEP170,ARL2BP,PI3,RRN3,FTHL17,SYNRG,CRYGB,CYTL1,TRPM1,GNG13
TF	Factor: TTF-1; motif: NTKGAGTGSN	TF:M10007	false	0.0006793329089943954	3.16791734632715	4706	54	13	62700	MAB21L2,GRPR,S100A7,DPM3,PRSS21,ZFPL1,SST,PI3,CBR3,FGF21,RRN3,CYTL1,GNG13
TF	Factor: ATF-2; motif: NRTGAYGTMAYN	TF:M11306	false	0.0006793329089943954	3.16791734632715	3433	54	11	62700	LY6K,CNOT3,NDP,HLA-DRB1,HLA-B,OPN1MW,SST,PI3,CBR3,FGF21,MT1A
TF	Factor: elf5; motif: GAMCCGGAAGTN	TF:M11389	false	0.0006810426179531743	3.166825710168322	1329	54	7	62700	BANF1,CNOT3,CLDN2,ZFPL1,FTHL17,SCAND1,SYNRG
TF	Factor: RelA-p65; motif: GGGANTTTCCNN	TF:M03563	false	0.0006844501831644807	3.164658155950878	4711	54	13	62700	CNOT3,NDP,PRSS1,ARL2BP,OPN1MW,SSX4,PI3,CBR3,FGF21,MT1A,RRN3,FTHL17,SOX3
TF	Factor: T-bet; motif: NAGGTGTGAA	TF:M12019	false	0.0006891409010571514	3.161691973599624	578	54	5	62700	CRABP1,TFDP3,SYNRG,CRYGB,CYTL1
TF	Factor: T3R-beta; motif: NNRGGTCRTGACCYNN	TF:M11815	false	0.0006952671077732015	3.1578483160630992	5402	54	14	62700	LY6K,TCF19,MAP4K1,HLA-B,APOA1,ARL2BP,SSX4,PI3,FGF21,MT1A,FTHL17,CTAG2,SCAND1,MDK
TF	Factor: GATA-3; motif: MGATAACGATCT	TF:M12194	false	0.0006952671077732015	3.1578483160630992	3444	54	11	62700	GRPR,NDP,MAP4K1,HLA-DRB1,SCG5,PRSS1,CBR3,RBFOX2,FGF21,SOX3,BDH1
TF	Factor: AP-2beta; motif: GCNNNGGSCNGVGGGN	TF:M01858	false	0.0006978393391098637	3.156244551831487	7609	54	17	62700	LY6K,CRABP1,FOXH1,S100A7,CNOT3,DPM3,PRSS21,ARL2BP,ZFPL1,VPS53,RAI2,FGF21,FTHL17,CTAG2,SYNRG,SOX3,MDK
TF	Factor: HAIRYLIKE; motif: NNNNCANGTG	TF:M08885	false	0.0006996845077635867	3.155097742019363	6116	54	15	62700	LY6K,CRABP1,S100A7,DDX52,GATA4,ARL2BP,OPN1MW,MT1A,RRN3,TFDP3,CTAG2,SCAND1,SYNRG,SOX3,CRYGB
TF	Factor: six4; motif: NCGTATCRTN	TF:M11024	false	0.0007155849949950471	3.145338774671426	5418	54	14	62700	LY6K,MAB21L2,CNOT3,TMPRSS11E,DDX52,PRSS1,ARL2BP,PI3,RAI2,FGF21,TFDP3,FTHL17,SCAND1,CYTL1
TF	Factor: SMAD3; motif: YGTCTAGACA	TF:M04026	false	0.000723535175636714	3.1405403502207276	6872	54	16	62700	TNNT3,TCF19,BANF1,S100A7,MAP4K1,DPM3,DDX52,PRSS1,ZFPL1,SST,PI3,FGF21,FTHL17,SYNRG,CYTL1,TRPM1
TF	Factor: HoxA5; motif: RTCATTAN	TF:M10704	false	0.0007256552961469739	3.139269630721261	5426	54	14	62700	LY6K,TNNT3,TCF19,DDX52,GATA4,PI3,RAI2,RBFOX2,FGF21,RRN3,SYNRG,SOX3,CRYGB,BDH1
TF	Factor: HOXA7; motif: GYMATTAN; match class: 1	TF:M10690_1	false	0.000731224775799022	3.13594910199727	6142	54	15	62700	MAB21L2,GRPR,DDX52,ARL2BP,OPN1MW,SST,PI3,RBFOX2,RRN3,TFDP3,SCAND1,SYNRG,CRYGB,BDH1,TRPM1
TF	Factor: TTF1; motif: ASTCAAGTRK	TF:M00432	false	0.0007315649248528061	3.1357471251038316	5431	54	14	62700	TCF19,GRPR,S100A7,CLDN2,DPM3,DDX52,HLA-DRB1,HLA-B,SST,CBR3,RRN3,CTAG2,CRYGB,TRPM1
TF	Factor: mbnl2; motif: NYGCYTYGCYTN	TF:M12136	false	0.0007338212415169713	3.134409721116334	5433	54	14	62700	LY6K,TNNT3,TCF19,FOXH1,S100A7,MAP4K1,GATA4,PRSS1,SSX4,CBR3,MT1A,SOX3,CYTL1,MDK
TF	Factor: CEBPB; motif: ATTRCGCAAY	TF:M04201	false	0.0007342218355157699	3.134172703864999	4093	54	12	62700	GRPR,FOXH1,NDP,DPM3,DDX52,SCG5,GATA4,PRSS1,OPN1MW,SSX4,SYNRG,CRYGB
TF	Factor: ATF4; motif: CVTGACGYMABG	TF:M00514	false	0.0007412260786779201	3.1300493092308055	5439	54	14	62700	CRABP1,S100A7,TMPRSS11E,DPM3,HLA-DRB1,ARL2BP,ZFPL1,SST,VPS53,PI3,FGF21,MT1A,RRN3,GNG13
TF	Factor: SP1; motif: NRGKGGGCGGGGCN	TF:M09765	false	0.0007419146527376476	3.129646051563245	7652	54	17	62700	LY6K,CRABP1,MAB21L2,BANF1,CNOT3,MAP4K1,GATA4,CEP170,PRSS21,ARL2BP,ZFPL1,VPS53,CBR3,RAI2,SYNRG,MDK,GNG13
TF	Factor: AP-2gamma; motif: NTGSCCTGRGGSNN; match class: 1	TF:M09591_1	false	0.0007434178666391313	3.128767005670286	2883	54	10	62700	LY6K,FOXH1,S100A7,MAP4K1,APOA1,GATA4,CTAG2,TRPM1,MDK,GNG13
TF	Factor: YY1; motif: NNNCGGCCATCTTGNCTSNW	TF:M00069	false	0.0007464213117428192	3.1270159691541437	8442	54	18	62700	TNNT3,MAB21L2,FOXH1,S100A7,CNOT3,CLDN2,DPM3,HLA-DRB1,HLA-B,SCG5,OPN1MW,ZFPL1,RBFOX2,MT1A,CTAG2,SCAND1,SYNRG,SOX3
TF	Factor: LEF-1; motif: ASATCAAAG	TF:M11606	false	0.0007465280824921625	3.1269538505752736	6157	54	15	62700	BANF1,GRPR,CLDN2,SCG5,ARL2BP,SST,PI3,CBR3,RAI2,RBFOX2,TFDP3,FTHL17,SYNRG,CRYGB,CYTL1
TF	Factor: EBF; motif: KTCCCYWGRGA	TF:M00977	false	0.0007503860833932343	3.124715228948781	2333	54	9	62700	LY6K,S100A7,MAP4K1,DDX52,GATA4,OPN1MW,PI3,MT1A,FTHL17
TF	Factor: E2F-4:DP-1; motif: TTTSGCGC; match class: 1	TF:M00738_1	false	0.0007503860833932343	3.124715228948781	4105	54	12	62700	CRABP1,MAB21L2,CNOT3,PRSS21,OPN1MW,SSX4,ZFPL1,CBR3,FTHL17,SCAND1,SOX3,GNG13
TF	Factor: PUR1; motif: GGGNCAGNN; match class: 1	TF:M01721_1	false	0.0007512007311737884	3.124243998025509	3480	54	11	62700	TNNT3,BANF1,FOXH1,APOA1,FGF21,FTHL17,CTAG2,SOX3,CYTL1,MDK,GNG13
TF	Factor: ZNF450; motif: NNNAGGTCCTGGMAGNK	TF:M12706	false	0.0007560741867677352	3.1214355889920076	2336	54	9	62700	TNNT3,CRABP1,TCF19,BANF1,CNOT3,HLA-DRB1,SCG5,SYNRG,MDK
TF	Factor: HOXA4; motif: RYCATTRN	TF:M08771	false	0.0007560741867677352	3.1214355889920076	2891	54	10	62700	LY6K,TNNT3,DDX52,PI3,RBFOX2,RRN3,SYNRG,SOX3,CRYGB,BDH1
TF	Factor: Nkx3-2; motif: NTCGTTAN	TF:M10625	false	0.0007592179763295795	3.11963351748235	6169	54	15	62700	TNNT3,MAB21L2,GRPR,CNOT3,NDP,TMPRSS11E,DDX52,SCG5,CEP170,VPS53,MT1A,RRN3,TFDP3,SCAND1,SYNRG
TF	Factor: GATA-1; motif: CCTTATCTS	TF:M04713	false	0.0007620743622141571	3.1180026487082175	3487	54	11	62700	BANF1,GRPR,TMPRSS11E,CLDN2,DDX52,SCG5,PRSS1,SSX4,SYNRG,SOX3,CYTL1
TF	Factor: Sox-9; motif: NNNNAACAATRGNN	TF:M00410	false	0.000762247671534453	3.117903893615626	4114	54	12	62700	MAB21L2,CNOT3,NDP,CLDN2,HLA-B,APOA1,CEP170,SSX4,RAI2,TFDP3,FTHL17,MDK
TF	Factor: AP-2gamma; motif: NSCCYNRGGSN; match class: 1	TF:M11481_1	false	0.0007651998524520942	3.1162251223865707	4774	54	13	62700	LY6K,CNOT3,MAP4K1,APOA1,GATA4,PRSS1,FGF21,RRN3,CTAG2,SOX3,CYTL1,TRPM1,GNG13
TF	Factor: ER81; motif: NNCCGGAWGYN	TF:M11419	false	0.0007691670314726283	3.113979339041416	6178	54	15	62700	TNNT3,CRABP1,BANF1,CNOT3,CLDN2,DPM3,HLA-B,ZFPL1,VPS53,RRN3,FTHL17,CTAG2,SCAND1,SYNRG,CRYGB
TF	Factor: PLZF; motif: ACTKTANNTN	TF:M04625	false	0.0007713246792481665	3.11276277276061	6180	54	15	62700	CRABP1,NDP,TMPRSS11E,HLA-B,APOA1,PRSS21,SSX4,SST,VPS53,PI3,RBFOX2,RRN3,TFDP3,CRYGB,BDH1
TF	Factor: Erm; motif: NRCMGGAAGTN; match class: 1	TF:M11422_1	false	0.0007729792345959868	3.1118321728624134	948	54	6	62700	TNNT3,BANF1,VPS53,TFDP3,FTHL17,CTAG2
TF	Factor: SP4; motif: NWRGCCACGCCCMCTYN	TF:M03922	false	0.0007729792345959868	3.1118321728624134	6182	54	15	62700	LY6K,CRABP1,TCF19,CNOT3,GATA4,CEP170,PRSS21,ZFPL1,VPS53,CBR3,RAI2,CTAG2,SYNRG,MDK,GNG13
TF	Factor: FLI1; motif: ACCGGAARTN	TF:M03988	false	0.000775401849278589	3.110473167565939	8475	54	18	62700	TNNT3,CRABP1,BANF1,CNOT3,CLDN2,MAP4K1,DPM3,HLA-B,ARL2BP,ZFPL1,VPS53,RRN3,FTHL17,CTAG2,SCAND1,SYNRG,CYTL1,MDK
TF	Factor: Blimp-1; motif: RRGNGAAAGNRANNN	TF:M10526	false	0.0007765768167129075	3.109815578667568	2347	54	9	62700	LY6K,TNNT3,MAB21L2,CLDN2,DPM3,SST,VPS53,PI3,CYTL1
TF	Factor: ER71:C/EBPdelta; motif: NNCGGAWRTTRCGYAAN	TF:M08246	false	0.0007795660668463787	3.108147073225663	8480	54	18	62700	TCF19,BANF1,S100A7,DDX52,SCG5,GATA4,PRSS1,ARL2BP,SSX4,PI3,RAI2,FGF21,RRN3,TFDP3,FTHL17,CTAG2,SOX3,CRYGB
TF	Factor: AREB6; motif: NNYNYACCTGWVT	TF:M00412	false	0.0007795660668463787	3.108147073225663	4786	54	13	62700	GRPR,FOXH1,S100A7,CLDN2,MAP4K1,ARL2BP,SST,PI3,RBFOX2,FGF21,FTHL17,SCAND1,TRPM1
TF	Factor: Ets; motif: ACTTCCTS	TF:M00971	false	0.0007821544555799536	3.106707476374398	2350	54	9	62700	TNNT3,CRABP1,GRPR,NDP,HLA-DRB1,ARL2BP,ZFPL1,RAI2,TFDP3
TF	Factor: RXR:RAR; motif: RGKTCANNNRGAGGTCA; match class: 1	TF:M02272_1	false	0.0007850233818689174	3.1051174076300105	1367	54	7	62700	TNNT3,GRPR,PRSS21,ZFPL1,PI3,BDH1,TRPM1
TF	Factor: nerf; motif: NNNCCGGAAGTGN	TF:M09901	false	0.0007855292212886986	3.104837654789011	5479	54	14	62700	CRABP1,BANF1,CNOT3,CLDN2,DPM3,ARL2BP,ZFPL1,VPS53,RRN3,FTHL17,CTAG2,SCAND1,SYNRG,CRYGB
TF	Factor: FLI-1; motif: NAYTTCCGGT	TF:M08913	false	0.0007864135173187011	3.104349030213473	8488	54	18	62700	TNNT3,CRABP1,BANF1,S100A7,CNOT3,CLDN2,DPM3,HLA-B,ARL2BP,ZFPL1,VPS53,RRN3,FTHL17,CTAG2,SCAND1,SYNRG,CRYGB,MDK
TF	Factor: ARNTLIKE; motif: NNNSCACGTG; match class: 1	TF:M08868_1	false	0.0007897699191070244	3.1024994117676417	2912	54	10	62700	LY6K,FOXH1,PRSS21,PI3,MT1A,TFDP3,CTAG2,SCAND1,SYNRG,SOX3
TF	Factor: NR1B2; motif: RAGGTCAAAAGGTCAN	TF:M11799	false	0.0007904872247617451	3.102105144403893	1839	54	8	62700	S100A7,MAP4K1,APOA1,ARL2BP,VPS53,PI3,SCAND1,TRPM1
TF	Factor: ATF-4:TEF; motif: GGMTGATGCAATM; match class: 1	TF:M08199_1	false	0.0007937495398188146	3.1003165134847963	123	54	3	62700	DDX52,HLA-DRB1,PRSS1
TF	Factor: NF-KAPPAB1; motif: NGGKRNTTYCCCN; match class: 1	TF:M08952_1	false	0.000794403178548384	3.0999590268197474	3510	54	11	62700	LY6K,CNOT3,GATA4,PRSS21,SSX4,CBR3,MT1A,FTHL17,SYNRG,TRPM1,GNG13
TF	Factor: KLF4; motif: NNCCCCACCCNN	TF:M12489	false	0.0007973357474104724	3.098358764496776	6206	54	15	62700	FOXH1,CNOT3,CEP170,SSX4,ZFPL1,CBR3,RBFOX2,FGF21,MT1A,FTHL17,CTAG2,SYNRG,CYTL1,MDK,GNG13
TF	Factor: Elk-1:ETV7; motif: ANSCGGACGGATDTCCGGNT; match class: 1	TF:M08214_1	false	0.0008028885979148618	3.0953447095995075	2361	54	9	62700	TCF19,BANF1,GRPR,FOXH1,MAP4K1,DPM3,APOA1,MT1A,RRN3
TF	Factor: E2A; motif: CACCTGNY	TF:M00973	false	0.0008105394213955393	3.0912258579552456	5500	54	14	62700	S100A7,CNOT3,CLDN2,MAP4K1,GATA4,ARL2BP,OPN1MW,RAI2,FGF21,RRN3,CRYGB,BDH1,CYTL1,GNG13
TF	Factor: HOXA2; motif: RTCRTTAN	TF:M10733	false	0.0008105394213955393	3.0912258579552456	2365	54	9	62700	LY6K,TNNT3,DDX52,PI3,RBFOX2,RRN3,SYNRG,CRYGB,BDH1
TF	Factor: Meox2; motif: NTCRTTAN	TF:M10765	false	0.0008105394213955393	3.0912258579552456	2365	54	9	62700	LY6K,TNNT3,DDX52,PI3,RBFOX2,RRN3,SYNRG,CRYGB,BDH1
TF	Factor: HOXD12:Elk-1; motif: NRNCGGAAGTCGTAAAN	TF:M08359	false	0.0008107849523043396	3.091094320156427	6218	54	15	62700	TNNT3,BANF1,FOXH1,TMPRSS11E,CLDN2,MAP4K1,DPM3,HLA-B,APOA1,PRSS1,ZFPL1,PI3,MT1A,TFDP3,FTHL17
TF	Factor: CDP; motif: NWNATCGATTANYNN	TF:M00102	false	0.0008167173415291054	3.087928222848573	4154	54	12	62700	TNNT3,TCF19,GRPR,HLA-DRB1,GATA4,SSX4,ZFPL1,VPS53,CBR3,RAI2,MT1A,BDH1
TF	Factor: RAX2; motif: NYAATTAN	TF:M04434	false	0.0008178696160018701	3.0873159256248046	2928	54	10	62700	CNOT3,CLDN2,HLA-DRB1,HLA-B,ARL2BP,OPN1MW,SSX4,PI3,TFDP3,SOX3
TF	Factor: ZNF644; motif: TCCWGCCTCTSN; match class: 1	TF:M09737_1	false	0.0008184647377647968	3.0870000267273694	1851	54	8	62700	TNNT3,S100A7,APOA1,GATA4,CTAG2,BDH1,MDK,GNG13
TF	Factor: ATF-3; motif: NRTGACGTCAYN	TF:M11289	false	0.0008219914907392504	3.085132678255712	4820	54	13	62700	LY6K,CNOT3,NDP,CLDN2,DDX52,HLA-DRB1,HLA-B,PRSS1,OPN1MW,SST,CBR3,MT1A,GNG13
TF	Factor: etv3; motif: ACCGGAAGYN	TF:M02068	false	0.0008236202943250232	3.0842729607368815	3529	54	11	62700	TNNT3,CRABP1,BANF1,CNOT3,CLDN2,ZFPL1,VPS53,FTHL17,CTAG2,SCAND1,SYNRG
TF	Factor: Elf-1; motif: NANGCGGAAGTN; match class: 1	TF:M11448_1	false	0.0008236202943250232	3.0842729607368815	2372	54	9	62700	BANF1,FOXH1,CNOT3,DPM3,ZFPL1,VPS53,FTHL17,CTAG2,SCAND1
TF	Factor: AP-2alpha; motif: NNNGSCCTGRGGSN; match class: 1	TF:M04896_1	false	0.0008240881931894959	3.0840263080043973	1382	54	7	62700	FOXH1,CNOT3,MAP4K1,APOA1,GATA4,MDK,GNG13
TF	Factor: MafB; motif: GNTGAC; match class: 1	TF:M01227_1	false	0.0008262017700281464	3.0829138789398813	4824	54	13	62700	MAB21L2,HLA-DRB1,GATA4,ARL2BP,SST,VPS53,FGF21,TFDP3,SCAND1,SYNRG,BDH1,TRPM1,GNG13
TF	Factor: MZF-1; motif: NGNGGGGA	TF:M00083	false	0.0008263570316150065	3.082832273068361	2934	54	10	62700	BANF1,TMPRSS11E,HLA-DRB1,HLA-B,GATA4,PRSS21,SSX4,PI3,CTAG2,GNG13
TF	Factor: Barhl-1; motif: NTAAACGN	TF:M10578	false	0.0008285613502704342	3.081675329009923	6235	54	15	62700	TNNT3,GRPR,TMPRSS11E,MAP4K1,DPM3,DDX52,SCG5,GATA4,ARL2BP,OPN1MW,ZFPL1,VPS53,RBFOX2,RRN3,TFDP3
TF	Factor: Lyl-1; motif: NCAKCTGYTNYCNN; match class: 1	TF:M09977_1	false	0.0008354534722079271	3.078077731678449	7751	54	17	62700	TNNT3,TCF19,GRPR,FOXH1,S100A7,CNOT3,CLDN2,HLA-DRB1,PRSS1,ARL2BP,PI3,CBR3,FTHL17,SYNRG,TRPM1,MDK,GNG13
TF	Factor: Sp1; motif: NWRGCCMCGCCCMCN	TF:M12151	false	0.0008551229694646913	3.0679714278216865	6998	54	16	62700	LY6K,CRABP1,TCF19,CNOT3,MAP4K1,GATA4,CEP170,PRSS21,ZFPL1,VPS53,RAI2,CTAG2,SYNRG,SOX3,MDK,GNG13
TF	Factor: ZNF432; motif: NCAGNRCCNSRGRCAGC; match class: 1	TF:M12704_1	false	0.0008603118970019969	3.065344071326195	4846	54	13	62700	S100A7,APOA1,GATA4,ARL2BP,VPS53,RAI2,RRN3,FTHL17,SCAND1,SYNRG,SOX3,MDK,GNG13
TF	Factor: ATF-3; motif: SNTGACGYNATN	TF:M07313	false	0.0008618719355531872	3.0645572606421716	2951	54	10	62700	MAB21L2,HLA-DRB1,SCG5,OPN1MW,ZFPL1,VPS53,RAI2,FTHL17,SCAND1,GNG13
TF	Factor: FOXJ2; motif: NNTGTTGTAAAYAN	TF:M11584	false	0.0008695736426530791	3.060693632472595	4852	54	13	62700	TCF19,NDP,CLDN2,DPM3,DDX52,HLA-DRB1,PRSS1,PI3,RBFOX2,SCAND1,CRYGB,BDH1,CYTL1
TF	Factor: AP-2alpha; motif: NGCCYSNNGSN	TF:M01857	false	0.0008734598502117513	3.0587570531678665	9389	54	19	62700	LY6K,TNNT3,FOXH1,S100A7,CNOT3,DPM3,APOA1,PRSS21,ARL2BP,OPN1MW,ZFPL1,VPS53,CBR3,RAI2,FGF21,CTAG2,CYTL1,MDK,GNG13
TF	Factor: Elk-1:TEF; motif: RCCGGAAGTTACGTAAN	TF:M08232	false	0.0008734598502117513	3.0587570531678665	6268	54	15	62700	CRABP1,BANF1,S100A7,DDX52,HLA-B,ARL2BP,ZFPL1,VPS53,PI3,RAI2,FGF21,TFDP3,FTHL17,SOX3,CRYGB
TF	Factor: Sp1; motif: GGNDGGRGGCGGGG; match class: 1	TF:M04953_1	false	0.0008772694742163425	3.0568669822452743	4193	54	12	62700	CNOT3,GATA4,CEP170,PRSS21,SSX4,ZFPL1,RAI2,RBFOX2,FTHL17,CTAG2,SOX3,MDK
TF	Factor: RelA-p65; motif: BCWGGGRANNK; match class: 1	TF:M04811_1	false	0.0008801566989717743	3.0554400012129688	1875	54	8	62700	LY6K,TNNT3,FOXH1,APOA1,GATA4,PRSS1,FGF21,MT1A
TF	Factor: RXRA; motif: RRGGTCATGACCYY; match class: 1	TF:M04490_1	false	0.0008821463667991701	3.054459350220308	3562	54	11	62700	LY6K,TCF19,MAP4K1,PRSS1,ARL2BP,SSX4,PI3,MT1A,FTHL17,CTAG2,MDK
TF	Factor: KLF14; motif: NRCCACRCCCMCN	TF:M12183	false	0.0008911528036431337	3.050047822237803	7028	54	16	62700	CRABP1,TCF19,MAB21L2,BANF1,FOXH1,MAP4K1,GATA4,CEP170,PRSS21,ZFPL1,RAI2,CTAG2,SYNRG,SOX3,MDK,GNG13
TF	Factor: ESE-1; motif: NWTRCGGAWGCN; match class: 1	TF:M11382_1	false	0.0009001182089325531	3.0457004526540103	4206	54	12	62700	BANF1,FOXH1,CNOT3,DPM3,CEP170,ARL2BP,ZFPL1,VPS53,FTHL17,CTAG2,SCAND1,CRYGB
TF	Factor: Elk-1; motif: NRCCGGAAGTN	TF:M11433	false	0.0009066077863615165	3.042580555342057	7810	54	17	62700	TNNT3,CRABP1,BANF1,CNOT3,CLDN2,DPM3,HLA-B,GATA4,ZFPL1,VPS53,MT1A,RRN3,FTHL17,CTAG2,SCAND1,SYNRG,CYTL1
TF	Factor: MYC; motif: NNCCACGTGCNN	TF:M09812	false	0.0009113011098758264	3.0403381007978822	5574	54	14	62700	LY6K,CRABP1,FOXH1,MAP4K1,DDX52,GATA4,PRSS21,PI3,MT1A,TFDP3,CTAG2,SCAND1,SYNRG,SOX3
TF	Factor: foxl2; motif: NACGTMAACAN	TF:M11578	false	0.0009140276004929657	3.039040689867031	5576	54	14	62700	CRABP1,MAB21L2,MAP4K1,DPM3,DDX52,SCG5,CEP170,PRSS21,ARL2BP,SSX4,RAI2,MT1A,SCAND1,GNG13
TF	Factor: TCF-1; motif: ASATCAAAG	TF:M11602	false	0.0009160269565534844	3.03809174586253	7047	54	16	62700	BANF1,GRPR,CLDN2,SCG5,ARL2BP,PI3,CBR3,RAI2,RBFOX2,FGF21,MT1A,TFDP3,FTHL17,CRYGB,CYTL1,TRPM1
TF	Factor: HES-1; motif: GNCACGTGNC; match class: 1	TF:M08767_1	false	0.0009165972423512644	3.0378214536954546	7819	54	17	62700	LY6K,CRABP1,FOXH1,MAP4K1,DDX52,GATA4,PRSS21,ARL2BP,PI3,CBR3,MT1A,RRN3,TFDP3,CTAG2,SCAND1,SYNRG,SOX3
TF	Factor: Sox-30; motif: NAACAATN	TF:M11641	false	0.0009182433998297401	3.037042184602952	2413	54	9	62700	MAB21L2,CLDN2,APOA1,CEP170,OPN1MW,SSX4,FTHL17,CRYGB,MDK
TF	Factor: LCOR; motif: CMAAGKNCANN	TF:M12628	false	0.0009235163373639561	3.034555417317128	3584	54	11	62700	TNNT3,S100A7,NDP,CLDN2,DDX52,APOA1,GATA4,SSX4,PI3,SCAND1,BDH1
TF	Factor: PATZ; motif: GGGGNGGGGGMKGGRRNGGNRN	TF:M10026	false	0.0009235163373639561	3.034555417317128	8619	54	18	62700	LY6K,CRABP1,TCF19,BANF1,FOXH1,CNOT3,CLDN2,APOA1,SCG5,GATA4,CEP170,PRSS21,RAI2,RBFOX2,FTHL17,CTAG2,MDK,GNG13
TF	Factor: MyoD; motif: CASCTGNCN	TF:M02100	false	0.000925841440923509	3.0334633839748855	625	54	5	62700	TMPRSS11E,HLA-DRB1,ARL2BP,PI3,SYNRG
TF	Factor: Brn-3c; motif: NNTTATTAATKANKNC	TF:M01408	false	0.0009301667974706557	3.031439166794652	4892	54	13	62700	TNNT3,TCF19,MAB21L2,TMPRSS11E,HLA-DRB1,HLA-B,GATA4,RAI2,RBFOX2,FGF21,RRN3,SCAND1,CYTL1
TF	Factor: HOXB13:TBR2; motif: ANGTGTNNMATAAAN	TF:M08491	false	0.000930946605571932	3.031075227257606	2985	54	10	62700	GRPR,DDX52,HLA-DRB1,HLA-B,SCG5,PRSS1,ZFPL1,PI3,RAI2,TFDP3
TF	Factor: AP-1; motif: NTGASTCAG	TF:M00199	false	0.0009393416602557048	3.027176416066543	4898	54	13	62700	LY6K,TNNT3,CRABP1,FOXH1,S100A7,CLDN2,MAP4K1,VPS53,MT1A,SCAND1,SYNRG,TRPM1,MDK
TF	Factor: PU.1; motif: NRAAAGAGGAAGTGRNN	TF:M10073	false	0.0009393416602557048	3.027176416066543	2422	54	9	62700	LY6K,TNNT3,BANF1,GRPR,CNOT3,ZFPL1,RAI2,FTHL17,SYNRG
TF	Factor: c-Myc; motif: NSCACGTGGN	TF:M04743	false	0.0009405196803035528	3.0266321124391617	4899	54	13	62700	LY6K,CRABP1,FOXH1,MAP4K1,DDX52,GATA4,PRSS21,PI3,MT1A,TFDP3,CTAG2,SCAND1,SYNRG
TF	Factor: p73; motif: NGRCATGYYTGNRCWTGYYN	TF:M09644	false	0.0009433564787750368	3.02532416356184	3595	54	11	62700	LY6K,TNNT3,FOXH1,GATA4,CBR3,MT1A,FTHL17,CRYGB,CYTL1,TRPM1,MDK
TF	Factor: RUNX3; motif: NRACCGCANWAACCRCAN	TF:M04110	false	0.0009448292426787977	3.0246466736740687	9456	54	19	62700	LY6K,CRABP1,TCF19,BANF1,S100A7,MAP4K1,HLA-DRB1,HLA-B,GATA4,CEP170,ARL2BP,ZFPL1,VPS53,CBR3,MT1A,CTAG2,SOX3,MDK,GNG13
TF	Factor: Smad2; motif: TGTCTGNCWCCT	TF:M10059	false	0.0009463162907009552	3.0239636835265076	6324	54	15	62700	LY6K,TNNT3,BANF1,FOXH1,S100A7,CNOT3,CLDN2,SCG5,PRSS1,ARL2BP,CBR3,RBFOX2,FGF21,CTAG2,BDH1
TF	Factor: Pax-2; motif: NNNNGTCANGNRTKANNNN	TF:M00098	false	0.0009479009588925151	3.0232370374018953	7847	54	17	62700	CRABP1,TCF19,BANF1,GRPR,FOXH1,NDP,TMPRSS11E,HLA-DRB1,HLA-B,GATA4,ARL2BP,PI3,RAI2,RBFOX2,MT1A,BDH1,TRPM1
TF	Factor: CTCF; motif: WGCGCCMYCTAGYGGYN; match class: 1	TF:M03895_1	false	0.0009541953076470588	3.02036272345934	3601	54	11	62700	LY6K,TCF19,BANF1,FOXH1,CNOT3,HLA-B,PRSS21,CBR3,CTAG2,SYNRG,GNG13
TF	Factor: BTEB3; motif: CCNNSCCNSCCCCKCCCCC; match class: 1	TF:M09826_1	false	0.0009553003406714847	3.0198600673796308	7853	54	17	62700	MAB21L2,BANF1,FOXH1,CNOT3,GATA4,CEP170,PRSS21,SSX4,ZFPL1,RAI2,RBFOX2,MT1A,CTAG2,SYNRG,SOX3,MDK,GNG13
TF	Factor: Pit-1; motif: NTAATTTATKCGY	TF:M11949	false	0.0009653832293435033	3.015300250024099	5613	54	14	62700	MAB21L2,TMPRSS11E,DPM3,HLA-DRB1,SCG5,CEP170,ARL2BP,VPS53,CBR3,RAI2,RBFOX2,SCAND1,SYNRG,BDH1
TF	Factor: FOXJ2; motif: NNTGTTGTAAAYAN	TF:M11585	false	0.0009667847033571317	3.0146702296960632	5615	54	14	62700	TCF19,NDP,CLDN2,DPM3,DDX52,HLA-DRB1,PRSS1,PI3,RBFOX2,FGF21,SCAND1,CRYGB,BDH1,CYTL1
TF	Factor: Nkx2-3; motif: NSCACTTNNC	TF:M10637	false	0.0009667847033571317	3.0146702296960632	1907	54	8	62700	BANF1,CNOT3,HLA-DRB1,OPN1MW,ZFPL1,FTHL17,BDH1,GNG13
TF	Factor: ZNF515; motif: WNSCCCCCWGCNG	TF:M08835	false	0.0009667847033571317	3.0146702296960632	3608	54	11	62700	LY6K,GRPR,CNOT3,NDP,DPM3,ZFPL1,VPS53,FGF21,TFDP3,CTAG2,GNG13
TF	Factor: GABPBETA; motif: YCACTTCCKGN	TF:M09843	false	0.0009673944715830824	3.0143963988245757	2435	54	9	62700	TNNT3,CLDN2,GATA4,PRSS21,SSX4,TFDP3,FTHL17,SYNRG,CYTL1
TF	Factor: myogenin; motif: RGCAGSTG	TF:M00712	false	0.0009675253273747385	3.0143376574252074	7091	54	16	62700	S100A7,CNOT3,NDP,GATA4,PRSS1,CEP170,ARL2BP,OPN1MW,PI3,FGF21,RRN3,CRYGB,BDH1,CYTL1,MDK,GNG13
TF	Factor: PPAR,; motif: RGGNCAAAGGTCA	TF:M00762	false	0.0009803798726536065	3.008605613459538	1912	54	8	62700	S100A7,CLDN2,APOA1,SST,PI3,RRN3,TRPM1,MDK
TF	Factor: c-ets-1; motif: ACCGGAWGTN; match class: 1	TF:M02063_1	false	0.0009803798726536065	3.008605613459538	2440	54	9	62700	CRABP1,BANF1,DPM3,VPS53,FTHL17,CTAG2,SCAND1,SYNRG,CRYGB
TF	Factor: NFATc1; motif: NTTTCCRTNNAYGGAAAN	TF:M11981	false	0.0009923556657740363	3.003332646394775	6357	54	15	62700	LY6K,CRABP1,MAB21L2,NDP,CLDN2,DPM3,DDX52,APOA1,SCG5,PRSS1,CEP170,ARL2BP,TFDP3,SCAND1,TRPM1
TF	Factor: c-Rel; motif: NGGGAATYTCCN	TF:M03545	false	0.0009951138414232249	3.0021272329489554	5633	54	14	62700	LY6K,TCF19,MAB21L2,NDP,HLA-DRB1,GATA4,PRSS1,CEP170,SST,PI3,MT1A,RRN3,TFDP3,SOX3
TF	Factor: E2F-4; motif: AATGGCGCCAAA	TF:M04518	false	0.0010017550494640312	2.9992384597773807	5637	54	14	62700	CRABP1,TCF19,S100A7,CNOT3,CLDN2,SCG5,PRSS21,OPN1MW,ZFPL1,SST,RAI2,MT1A,SOX3,BDH1
TF	Factor: Alx-4; motif: NNCRTTAN	TF:M10880	false	0.001004629505514915	2.9979940709563424	8690	54	18	62700	TNNT3,TCF19,MAB21L2,GRPR,CNOT3,NDP,TMPRSS11E,DDX52,SCG5,GATA4,CEP170,ARL2BP,VPS53,MT1A,RRN3,TFDP3,SCAND1,SYNRG
TF	Factor: AP-2; motif: NNGCCTK; match class: 1	TF:M01859_1	false	0.001004629505514915	2.9979940709563424	1920	54	8	62700	TCF19,TMPRSS11E,CLDN2,HLA-DRB1,SYNRG,BDH1,TRPM1,MDK
TF	Factor: YY1; motif: NNNNNCCATNTWNNNWN	TF:M00059	false	0.0010049872291176755	2.997839457008629	4940	54	13	62700	GRPR,NDP,CLDN2,MAP4K1,HLA-B,OPN1MW,PI3,RAI2,FTHL17,SYNRG,BDH1,CYTL1,MDK
TF	Factor: HSF; motif: TTCCMGARGYTTC	TF:M00641	false	0.0010090653245382187	2.996080717640042	3630	54	11	62700	TCF19,MAB21L2,CNOT3,PRSS1,OPN1MW,RRN3,CTAG2,SCAND1,SOX3,CRYGB,BDH1
TF	Factor: Sox-9; motif: MACARWGNNNYCNTTNW	TF:M08838	false	0.0010090653245382187	2.996080717640042	4271	54	12	62700	TNNT3,TCF19,MAB21L2,GRPR,NDP,CLDN2,DDX52,HLA-B,PRSS1,FTHL17,SCAND1,TRPM1
TF	Factor: TBP; motif: NGNNTATAAAA	TF:M03581	false	0.0010108941487593213	2.9952943172244773	7123	54	16	62700	CRABP1,TCF19,GRPR,TMPRSS11E,DDX52,HLA-DRB1,HLA-B,SCG5,SST,RAI2,RBFOX2,MT1A,FTHL17,SCAND1,CRYGB,BDH1
TF	Factor: C/EBP; motif: NNATTGCNNAANNN	TF:M00190	false	0.0010169700402423456	2.9926918411274843	5648	54	14	62700	TNNT3,GRPR,S100A7,TMPRSS11E,DPM3,SCG5,GATA4,CEP170,SSX4,SST,CBR3,RBFOX2,CRYGB,TRPM1
TF	Factor: Six-2; motif: NCGTATCRYN	TF:M11033	false	0.0010211616500299062	2.99090550359471	8705	54	18	62700	CRABP1,MAB21L2,BANF1,S100A7,CNOT3,NDP,TMPRSS11E,DDX52,HLA-B,CEP170,ARL2BP,PI3,RAI2,RBFOX2,RRN3,TFDP3,SYNRG,CYTL1
TF	Factor: BSX; motif: NNCGTTAN	TF:M10591	false	0.0010289804503298727	2.9875928763498245	7912	54	17	62700	TNNT3,MAB21L2,GRPR,CNOT3,NDP,TMPRSS11E,DDX52,SCG5,CEP170,ARL2BP,SST,VPS53,MT1A,RRN3,TFDP3,SCAND1,SYNRG
TF	Factor: SNF2L; motif: NMARGAAGMATN	TF:M10062	false	0.0010364065524965454	2.9844698499277253	2462	54	9	62700	MAB21L2,CNOT3,TMPRSS11E,DPM3,DDX52,SSX4,PI3,TFDP3,MDK
TF	Factor: GLI1; motif: GACCACCCAV	TF:M01042	false	0.001039947525628501	2.982988574071348	1932	54	8	62700	FOXH1,DPM3,GATA4,CEP170,PRSS21,OPN1MW,SSX4,ZFPL1
TF	Factor: Elf-1; motif: NANGCGGAAGTR	TF:M11452	false	0.0010459192089477425	2.9805018608447322	6394	54	15	62700	CRABP1,BANF1,FOXH1,S100A7,CNOT3,CLDN2,DPM3,ZFPL1,VPS53,RRN3,FTHL17,CTAG2,SCAND1,SYNRG,CRYGB
TF	Factor: MAFA; motif: TCAGCAN	TF:M01709	false	0.001050537915084139	2.9785882688033167	6397	54	15	62700	S100A7,NDP,HLA-B,GATA4,PRSS21,SST,FGF21,TFDP3,CTAG2,SYNRG,SOX3,BDH1,CYTL1,TRPM1,MDK
TF	Factor: HES-1; motif: GNCACGTGNC	TF:M08767	false	0.0010521548209578397	2.9779203505430036	7929	54	17	62700	LY6K,CRABP1,FOXH1,MAP4K1,DDX52,GATA4,PRSS21,ARL2BP,PI3,CBR3,MT1A,RRN3,TFDP3,CTAG2,SCAND1,SYNRG,SOX3
TF	Factor: TBP; motif: MTATAAAARS	TF:M10088	false	0.0010563532274921138	2.976190836442562	4970	54	13	62700	GRPR,NDP,CLDN2,DDX52,SCG5,ARL2BP,SST,PI3,RBFOX2,TFDP3,SCAND1,CRYGB,BDH1
TF	Factor: USF2; motif: AAGTCACG	TF:M04810	false	0.001068151028427378	2.9713673370308884	6408	54	15	62700	CRABP1,FOXH1,S100A7,TMPRSS11E,GATA4,PRSS21,ARL2BP,SSX4,ZFPL1,PI3,RRN3,TFDP3,SCAND1,MDK,GNG13
TF	Factor: AP-2gamma; motif: NSCCYNRGGSN	TF:M11481	false	0.0010779415077097367	2.96740480461134	4981	54	13	62700	LY6K,CNOT3,MAP4K1,APOA1,GATA4,PRSS1,FGF21,RRN3,CTAG2,SOX3,CYTL1,TRPM1,GNG13
TF	Factor: nerf; motif: NRRNSCGGAAGNRNNNN	TF:M09606	false	0.0010831136152192873	2.965325984856885	6417	54	15	62700	CRABP1,BANF1,FOXH1,S100A7,CNOT3,CLDN2,DPM3,ARL2BP,ZFPL1,VPS53,FTHL17,CTAG2,SCAND1,SYNRG,CRYGB
TF	Factor: GATA-6; motif: WGATAACGATCW	TF:M12208	false	0.0010992158880423098	2.958917002956253	4316	54	12	62700	MAB21L2,BANF1,GRPR,NDP,MAP4K1,HLA-DRB1,HLA-B,SST,CBR3,RBFOX2,TFDP3,BDH1
TF	Factor: PPARalpha:RXRalpha; motif: NNRGGTCATWGGGGTSANG; match class: 1	TF:M00518_1	false	0.0011097810493782272	2.954762695471333	3063	54	10	62700	TNNT3,TCF19,FOXH1,CLDN2,MAP4K1,FTHL17,CTAG2,SOX3,MDK,GNG13
TF	Factor: JUND; motif: NNATGACTCATNN	TF:M12524	false	0.0011141161142214854	2.953069544227141	4323	54	12	62700	LY6K,TNNT3,CRABP1,NDP,CLDN2,CEP170,RAI2,RRN3,SCAND1,SYNRG,TRPM1,MDK
TF	Factor: Blimp-1; motif: RGRAAGNGAAAG	TF:M07314	false	0.0011166031359470636	2.9521011567805986	1466	54	7	62700	MAB21L2,S100A7,APOA1,PI3,CBR3,SCAND1,MDK
TF	Factor: Dlx-6; motif: NTCRTTAN	TF:M10593	false	0.0011283616370583566	2.947551687756911	7200	54	16	62700	LY6K,TNNT3,TCF19,MAB21L2,NDP,TMPRSS11E,DDX52,GATA4,VPS53,PI3,RBFOX2,RRN3,TFDP3,SYNRG,CRYGB,BDH1
TF	Factor: ELK-1; motif: ACCGGAAGTN	TF:M02059	false	0.0011322763520154183	2.946047562981764	9609	54	19	62700	TNNT3,CRABP1,BANF1,FOXH1,S100A7,CNOT3,CLDN2,MAP4K1,DPM3,HLA-B,ARL2BP,ZFPL1,VPS53,RRN3,FTHL17,CTAG2,SCAND1,SYNRG,CRYGB
TF	Factor: JunD; motif: NRTGACGTCATS; match class: 1	TF:M11270_1	false	0.0011411539051909942	2.9426557791859214	4336	54	12	62700	CLDN2,HLA-DRB1,OPN1MW,ZFPL1,SST,VPS53,PI3,CBR3,MT1A,RRN3,TFDP3,SCAND1
TF	Factor: CREB1; motif: NRTGATGTCAYN	TF:M11216	false	0.0011427381073237715	2.9420532897940785	4337	54	12	62700	LY6K,CNOT3,NDP,CLDN2,DDX52,HLA-B,PRSS1,OPN1MW,SST,CBR3,MT1A,GNG13
TF	Factor: TBP; motif: NGNNTATAAAA; match class: 1	TF:M03581_1	false	0.0011430910165186841	2.9419191883290283	1963	54	8	62700	GRPR,TMPRSS11E,DDX52,HLA-B,SCG5,SST,FTHL17,CRYGB
TF	Factor: Ncx; motif: NAATNAATTAATAANWW	TF:M01420	false	0.001155063260305804	2.9373942297550526	5727	54	14	62700	TNNT3,MAB21L2,GRPR,CNOT3,TMPRSS11E,DDX52,HLA-DRB1,HLA-B,GATA4,RBFOX2,FGF21,MT1A,RRN3,SCAND1
TF	Factor: PBX2; motif: TGANTGACAGN	TF:M09736	false	0.001163783610270667	2.9341277633302094	5025	54	13	62700	LY6K,TNNT3,CRABP1,FOXH1,CNOT3,HLA-DRB1,PRSS1,SSX4,RAI2,CTAG2,SOX3,BDH1,TRPM1
TF	Factor: Oct3; motif: NYWTTSWTATGCAAAT; match class: 1	TF:M09646_1	false	0.0011645554285869767	2.93383983580549	1478	54	7	62700	GRPR,TMPRSS11E,DDX52,APOA1,SCG5,ARL2BP,SCAND1
TF	Factor: PEA3; motif: NTCGTAAATGCA; match class: 1	TF:M11431_1	false	0.0011645554285869767	2.93383983580549	4348	54	12	62700	GRPR,NDP,MAP4K1,DDX52,HLA-DRB1,HLA-B,APOA1,SSX4,ZFPL1,VPS53,RAI2,SCAND1
TF	Factor: E2F; motif: TTTSGCGSG	TF:M00918	false	0.0011645554285869767	2.93383983580549	5733	54	14	62700	TNNT3,CRABP1,MAB21L2,CNOT3,HLA-B,OPN1MW,ZFPL1,SST,VPS53,FTHL17,SCAND1,SOX3,MDK,GNG13
TF	Factor: HNF-3alpha; motif: NWRTGTAAAYAN	TF:M11567	false	0.0011685892288800237	2.932338120986155	5029	54	13	62700	CRABP1,MAB21L2,TMPRSS11E,DDX52,HLA-B,PRSS1,OPN1MW,RBFOX2,FGF21,FTHL17,SYNRG,BDH1,CYTL1
TF	Factor: RREB-1; motif: GGGWCSA	TF:M05439	false	0.0011685892288800237	2.932338120986155	8812	54	18	62700	LY6K,CRABP1,TCF19,MAB21L2,CNOT3,NDP,DPM3,PRSS21,ARL2BP,SSX4,ZFPL1,VPS53,RAI2,RRN3,FTHL17,CTAG2,MDK,GNG13
TF	Factor: c-Krox; motif: NCGACCACCN	TF:M12232	false	0.0011735346644769695	2.930504077459749	3089	54	10	62700	MAB21L2,CNOT3,HLA-B,GATA4,RAI2,TFDP3,CTAG2,SCAND1,SOX3,CYTL1
TF	Factor: Elk-1:FOXI1; motif: ACCGGAAGTRTMAACAN	TF:M08216	false	0.0011798586020551028	2.9281700367843477	7234	54	16	62700	TNNT3,CRABP1,TCF19,BANF1,S100A7,TMPRSS11E,CLDN2,DPM3,PRSS1,SSX4,PI3,RBFOX2,FGF21,TFDP3,SOX3,TRPM1
TF	Factor: CTCF; motif: NNRSYGCCMCCTGSTGGCCN	TF:M12593	false	0.0011841096488099893	2.926608079987886	8823	54	18	62700	LY6K,TNNT3,TCF19,GRPR,FOXH1,CNOT3,DPM3,HLA-B,PRSS21,SSX4,VPS53,CBR3,RAI2,FGF21,FTHL17,CTAG2,SCAND1,MDK
TF	Factor: TCF-1; motif: NNNSWWCAAAGN	TF:M07433	false	0.001190079876525383	2.924423888380569	5748	54	14	62700	GRPR,FOXH1,NDP,TMPRSS11E,HLA-B,PRSS1,SSX4,PI3,TFDP3,FTHL17,SYNRG,BDH1,CYTL1,TRPM1
TF	Factor: Egr-1; motif: ACCGCCC	TF:M04918	false	0.001190079876525383	2.924423888380569	5748	54	14	62700	LY6K,CRABP1,TCF19,FOXH1,CNOT3,PRSS21,OPN1MW,ZFPL1,RAI2,TFDP3,FTHL17,SYNRG,CYTL1,MDK
TF	Factor: LKLF; motif: CNCCACCCS	TF:M08819	false	0.0011956536446546626	2.922394607972957	5751	54	14	62700	FOXH1,S100A7,HLA-DRB1,SSX4,ZFPL1,CBR3,RBFOX2,FGF21,MT1A,FTHL17,CTAG2,SYNRG,CYTL1,MDK
TF	Factor: Oct-1; motif: NNNNNNNWATGCAAATNNNWNNA	TF:M00138	false	0.001198460398441693	2.921376312087064	2519	54	9	62700	BANF1,GRPR,NDP,TMPRSS11E,MAP4K1,PRSS1,RBFOX2,SCAND1,CYTL1
TF	Factor: ER-beta; motif: GTCANASTGRCCYNR	TF:M01875	false	0.0012011053049437038	2.920418914869275	6490	54	15	62700	LY6K,TNNT3,MAB21L2,CLDN2,APOA1,GATA4,PRSS1,PRSS21,OPN1MW,ZFPL1,FGF21,RRN3,SCAND1,TRPM1,GNG13
TF	Factor: GCMb:Max; motif: ATGCGGGYNNCAYGTG	TF:M08710	false	0.0012011053049437038	2.920418914869275	669	54	5	62700	S100A7,DDX52,GATA4,SYNRG,GNG13
TF	Factor: TWIST; motif: MCATCTGKWWYYNATTA	TF:M10103	false	0.0012011053049437038	2.920418914869275	2521	54	9	62700	MAB21L2,NDP,DDX52,HLA-B,CEP170,FTHL17,BDH1,CYTL1,TRPM1
TF	Factor: Msx-1; motif: NNNNANTAATTANTNN	TF:M01412	false	0.0012011053049437038	2.920418914869275	3100	54	10	62700	TNNT3,MAB21L2,HLA-DRB1,ARL2BP,PI3,RAI2,RBFOX2,RRN3,SYNRG,TRPM1
TF	Factor: MLR1; motif: NTGNMCYYTGNNCYN; match class: 1	TF:M12637_1	false	0.0012011053049437038	2.920418914869275	669	54	5	62700	TCF19,S100A7,CLDN2,APOA1,MDK
TF	Factor: Erg; motif: NACCGGAARTN; match class: 1	TF:M11396_1	false	0.0012080526412831737	2.917914140780541	5051	54	13	62700	TNNT3,CRABP1,BANF1,DPM3,ZFPL1,VPS53,RRN3,FTHL17,CTAG2,SCAND1,SYNRG,CRYGB,MDK
TF	Factor: Fli-1:C/EBPdelta; motif: NNCGGAWATTGCGCAAT; match class: 1	TF:M08469_1	false	0.0012126635902156028	2.916259661768516	1491	54	7	62700	DDX52,SCG5,GATA4,SSX4,PI3,FGF21,FTHL17
TF	Factor: C/EBP; motif: NTTRCNNAANNN	TF:M00912	false	0.0012218490345565758	2.912982449992985	5058	54	13	62700	TNNT3,GRPR,S100A7,NDP,DPM3,HLA-DRB1,GATA4,OPN1MW,SSX4,CRYGB,BDH1,CYTL1,TRPM1
TF	Factor: FXR; motif: NRGGKCANTGRCCNNNNGG	TF:M10014	false	0.0012218490345565758	2.912982449992985	5767	54	14	62700	LY6K,TNNT3,BANF1,S100A7,HLA-B,APOA1,ZFPL1,VPS53,RAI2,FTHL17,CTAG2,SYNRG,BDH1,MDK
TF	Factor: AP-4; motif: AHCATRTGKT; match class: 1	TF:M11213_1	false	0.0012307404888142253	2.909833511778208	3112	54	10	62700	CNOT3,TMPRSS11E,DDX52,PRSS1,OPN1MW,CBR3,FTHL17,CRYGB,BDH1,MDK
TF	Factor: Tbx3; motif: NAGGTGTGAN	TF:M12023	false	0.001236724278945903	2.9077271132079883	674	54	5	62700	CRABP1,TFDP3,SYNRG,CRYGB,CYTL1
TF	Factor: Sohlh2; motif: NNCACGTGNN; match class: 1	TF:M11075_1	false	0.0012414954045443306	2.9060548836686055	7274	54	16	62700	LY6K,CRABP1,FOXH1,MAP4K1,DDX52,SCG5,GATA4,PRSS21,PI3,MT1A,RRN3,TFDP3,CTAG2,SCAND1,SYNRG,SOX3
TF	Factor: ELF4; motif: NCCACTTCCGGNNNN	TF:M12601	false	0.0012461876283470026	2.904416564561998	5780	54	14	62700	CRABP1,BANF1,CNOT3,CLDN2,DPM3,ARL2BP,ZFPL1,VPS53,RRN3,FTHL17,CTAG2,SCAND1,SYNRG,CRYGB
TF	Factor: STAT6; motif: TTCTSWGGAAN	TF:M10083	false	0.0012461876283470026	2.904416564561998	3118	54	10	62700	LY6K,S100A7,HLA-B,PRSS1,PRSS21,PI3,TFDP3,FTHL17,SYNRG,TRPM1
TF	Factor: CREBPA; motif: NRTGACGTMANN	TF:M11313	false	0.001246610461574462	2.904269232822653	3737	54	11	62700	LY6K,HLA-DRB1,HLA-B,OPN1MW,SST,VPS53,PI3,CBR3,FGF21,TFDP3,SCAND1
TF	Factor: six-4; motif: ANNNATGACACCNNNNN	TF:M01374	false	0.0012498222287260874	2.903151755450952	6519	54	15	62700	MAB21L2,TMPRSS11E,CLDN2,MAP4K1,DPM3,CEP170,ARL2BP,PI3,RAI2,MT1A,FTHL17,CTAG2,BDH1,CYTL1,GNG13
TF	Factor: SRY; motif: TCAATAMCATTGA; match class: 1	TF:M04557_1	false	0.0012504437493787363	2.9029358400261467	5073	54	13	62700	NDP,TMPRSS11E,HLA-DRB1,ARL2BP,PI3,CBR3,RBFOX2,FGF21,TFDP3,FTHL17,SCAND1,SYNRG,BDH1
TF	Factor: FOXA1; motif: NWGTAAACATNN	TF:M12506	false	0.001255391848349686	2.901220695685502	3741	54	11	62700	GRPR,NDP,TMPRSS11E,DDX52,HLA-B,PRSS1,SSX4,ZFPL1,PI3,FGF21,MDK
TF	Factor: SMAD4; motif: GKSRKKCAGMCANCY	TF:M00733	false	0.0012631649702292938	2.8985399265772345	8882	54	18	62700	TNNT3,MAB21L2,FOXH1,S100A7,CNOT3,DPM3,APOA1,PRSS1,CEP170,OPN1MW,SSX4,VPS53,CBR3,FGF21,TFDP3,CTAG2,TRPM1,MDK
TF	Factor: Dlx-5; motif: NTCRTTAN	TF:M10615	false	0.0012631649702292938	2.8985399265772345	4397	54	12	62700	LY6K,TNNT3,TCF19,TMPRSS11E,DDX52,GATA4,PI3,RBFOX2,RRN3,SYNRG,CRYGB,BDH1
TF	Factor: NF1B; motif: CYTGGCNYNCWGCCAN; match class: 1	TF:M09762_1	false	0.0012631649702292938	2.8985399265772345	1504	54	7	62700	FOXH1,MAP4K1,PRSS21,CBR3,FGF21,CTAG2,TRPM1
TF	Factor: ELK1; motif: NACTTCCGSCGGAAGYN; match class: 1	TF:M03971_1	false	0.0012631649702292938	2.8985399265772345	7290	54	16	62700	TCF19,BANF1,CNOT3,MAP4K1,HLA-DRB1,GATA4,OPN1MW,ZFPL1,VPS53,CBR3,RAI2,FTHL17,CTAG2,SOX3,TRPM1,MDK
TF	Factor: c-Myc; motif: NSCACGTGGN; match class: 1	TF:M04743_1	false	0.0012631649702292938	2.8985399265772345	3125	54	10	62700	LY6K,CRABP1,FOXH1,DDX52,PRSS21,PI3,MT1A,TFDP3,SCAND1,SYNRG
TF	Factor: MEL1; motif: GATGAG; match class: 1	TF:M08793_1	false	0.0012731780971395371	2.895110841283565	5085	54	13	62700	LY6K,TNNT3,GRPR,S100A7,NDP,CLDN2,APOA1,SCG5,OPN1MW,FGF21,SYNRG,CYTL1,TRPM1
TF	Factor: LKLF; motif: NGGGCGG	TF:M05499	false	0.0012792953740491141	2.8930291705257205	8085	54	17	62700	LY6K,TNNT3,CRABP1,TCF19,FOXH1,CNOT3,DPM3,PRSS21,OPN1MW,SSX4,VPS53,RAI2,FGF21,MT1A,FTHL17,MDK,GNG13
TF	Factor: KLF17; motif: NGGGCGG	TF:M05386	false	0.0012792953740491141	2.8930291705257205	8085	54	17	62700	LY6K,TNNT3,CRABP1,TCF19,FOXH1,CNOT3,DPM3,PRSS21,OPN1MW,SSX4,VPS53,RAI2,FGF21,MT1A,FTHL17,MDK,GNG13
TF	Factor: PU.1; motif: NRAAAGAGGAAGTGARA	TF:M09659	false	0.0012821810461859443	2.8920506473537815	2549	54	9	62700	LY6K,TNNT3,BANF1,GRPR,CNOT3,ZFPL1,RAI2,FTHL17,SYNRG
TF	Factor: MOX1; motif: NTCRTTAN	TF:M10761	false	0.0012982028169798493	2.8866574528250792	3138	54	10	62700	LY6K,TNNT3,DDX52,PI3,RAI2,RBFOX2,RRN3,SYNRG,CRYGB,BDH1
TF	Factor: CDP:HOXA13; motif: ATCGATYAYSYCRTAAA; match class: 1	TF:M08201_1	false	0.0013005708762691042	2.8858659753913494	3139	54	10	62700	TNNT3,MAB21L2,GRPR,NDP,TMPRSS11E,CLDN2,DPM3,HLA-B,SST,RRN3
TF	Factor: NR1B2; motif: RAGGTCRTGACCTY	TF:M11800	false	0.0013058285112216698	2.884113853321488	3762	54	11	62700	LY6K,TCF19,MAP4K1,PRSS1,ARL2BP,SSX4,PI3,MT1A,FTHL17,CTAG2,MDK
TF	Factor: rfx3:SREBP-2; motif: ATGGYAACRTCACGTGAY; match class: 1	TF:M08412_1	false	0.0013154500134087287	2.88092565028692	4420	54	12	62700	TCF19,S100A7,DDX52,HLA-DRB1,SCG5,OPN1MW,VPS53,RAI2,SCAND1,SYNRG,TRPM1,GNG13
TF	Factor: E2F-1:DP-2; motif: TTTSSCGC	TF:M00737	false	0.0013414809771126455	2.872415481466574	8930	54	18	62700	CRABP1,TCF19,MAB21L2,CNOT3,NDP,MAP4K1,GATA4,CEP170,PRSS21,SSX4,ZFPL1,CBR3,RRN3,TFDP3,FTHL17,SYNRG,SOX3,CRYGB
TF	Factor: CDP; motif: NATCGATCGS	TF:M00104	false	0.0013414809771126455	2.872415481466574	4430	54	12	62700	CRABP1,TMPRSS11E,CLDN2,DDX52,HLA-DRB1,GATA4,ZFPL1,FGF21,TFDP3,CRYGB,BDH1,CYTL1
TF	Factor: beta-catenin; motif: CTTTGATN	TF:M07599	false	0.001345561120293134	2.8710965702129996	8123	54	17	62700	TNNT3,GRPR,TMPRSS11E,DPM3,DDX52,HLA-DRB1,HLA-B,PRSS1,SST,VPS53,CBR3,RBFOX2,FGF21,FTHL17,SYNRG,BDH1,CYTL1
TF	Factor: C/EBPdelta; motif: TTGCNNMAN	TF:M03571	false	0.0013585152249197638	2.8669354900678865	3781	54	11	62700	TNNT3,GRPR,FOXH1,NDP,DPM3,GATA4,OPN1MW,CRYGB,BDH1,CYTL1,TRPM1
TF	Factor: IRF; motif: RAAANTGAAAN	TF:M00972	false	0.0013669109526081755	2.864259776617649	2027	54	8	62700	DPM3,HLA-DRB1,PRSS1,RAI2,RBFOX2,FTHL17,CYTL1,MDK
TF	Factor: oct-2; motif: NNWNATGCAAATNN	TF:M03836	false	0.001368907967944535	2.863625748620853	3785	54	11	62700	TCF19,BANF1,GRPR,NDP,TMPRSS11E,MAP4K1,GATA4,RBFOX2,MT1A,SCAND1,TRPM1
TF	Factor: ATF4; motif: NATTGCATCAKCY	TF:M12583	false	0.0013743244916741327	2.861910713924722	2576	54	9	62700	TCF19,MAP4K1,DDX52,HLA-DRB1,PRSS1,PI3,RAI2,RBFOX2,FGF21
TF	Factor: USF; motif: GYCACGTGNC	TF:M00187	false	0.0013793658853822003	2.8603205192296888	3789	54	11	62700	LY6K,CRABP1,FOXH1,DDX52,GATA4,CEP170,CBR3,TFDP3,CTAG2,SYNRG,GNG13
TF	Factor: Pbx; motif: NKTGATTGACRKSN	TF:M01967	false	0.0013897556182471305	2.857061561600397	5137	54	13	62700	LY6K,TNNT3,CRABP1,S100A7,CNOT3,SCG5,PRSS1,ARL2BP,CBR3,RRN3,SCAND1,SOX3,CRYGB
TF	Factor: c-Myc; motif: KACCACGTGSYY; match class: 1	TF:M01154_1	false	0.001389889285315368	2.8570197930492287	3793	54	11	62700	LY6K,FOXH1,DDX52,PRSS21,PI3,MT1A,TFDP3,FTHL17,CTAG2,SCAND1,SYNRG
TF	Factor: MLR1; motif: NTGNMCYYTGNNCYN	TF:M12637	false	0.0013942140382347849	2.855670548699491	4452	54	12	62700	TCF19,S100A7,NDP,CLDN2,HLA-DRB1,APOA1,ZFPL1,CBR3,RAI2,MT1A,RRN3,MDK
TF	Factor: ERF:C/EBPdelta; motif: NNCGGAWRTTGCGCAAY	TF:M08233	false	0.0014259040465404436	2.8459096985094643	5868	54	14	62700	TCF19,MAB21L2,S100A7,DDX52,SCG5,GATA4,ARL2BP,OPN1MW,SSX4,PI3,RAI2,RRN3,TFDP3,FTHL17
TF	Factor: C/EBPbeta; motif: KATTGCAYMAY	TF:M07080	false	0.001427739006301194	2.8453511752508174	2042	54	8	62700	MAB21L2,GRPR,NDP,HLA-DRB1,SCG5,GATA4,SSX4,CRYGB
TF	Factor: TEF-3:Erg; motif: ACCGGAAATRNNNNNCATWCC	TF:M08637	false	0.0014397499804549448	2.841712918693739	4469	54	12	62700	FOXH1,NDP,DPM3,APOA1,PRSS1,CEP170,ARL2BP,SST,VPS53,FTHL17,CRYGB,BDH1
TF	Factor: Net; motif: NACCGGAAGTN	TF:M11442	false	0.0014397499804549448	2.841712918693739	2045	54	8	62700	TNNT3,BANF1,CLDN2,DPM3,VPS53,FTHL17,CTAG2,SYNRG
TF	Factor: c-Jun; motif: NNNNRRTGASTCAN	TF:M07102	false	0.0014468959121193624	2.839562710358601	5161	54	13	62700	LY6K,TNNT3,CRABP1,NDP,TMPRSS11E,CLDN2,CEP170,RAI2,RRN3,SCAND1,SYNRG,TRPM1,MDK
TF	Factor: AhR; motif: CCYCNRRSTNGCGTGASA	TF:M00139	false	0.0014497858706475541	2.8386961371191	3814	54	11	62700	BANF1,CNOT3,DPM3,ARL2BP,ZFPL1,VPS53,RAI2,TFDP3,FTHL17,CTAG2,MDK
TF	Factor: HNF-1; motif: DGTTAATKAWTNACCAM	TF:M00206	false	0.0014519725863967933	2.8380415831462495	1544	54	7	62700	MAB21L2,TMPRSS11E,HLA-DRB1,FGF21,RRN3,SOX3,BDH1
TF	Factor: Dlx-5; motif: AATTAN; match class: 1	TF:M03546_1	false	0.001452194508145678	2.83797520997418	5882	54	14	62700	TNNT3,MAB21L2,BANF1,GRPR,NDP,TMPRSS11E,DDX52,HLA-DRB1,HLA-B,OPN1MW,ZFPL1,RBFOX2,RRN3,SCAND1
TF	Factor: DRI1; motif: AATTAA; match class: 1	TF:M01654_1	false	0.001452194508145678	2.83797520997418	5882	54	14	62700	TNNT3,MAB21L2,BANF1,GRPR,NDP,TMPRSS11E,DDX52,HLA-DRB1,HLA-B,OPN1MW,ZFPL1,RBFOX2,RRN3,SCAND1
TF	Factor: TEF-1; motif: GWGGAATGT	TF:M01817	false	0.001452194508145678	2.83797520997418	3816	54	11	62700	BANF1,CLDN2,HLA-B,GATA4,OPN1MW,SST,FGF21,RRN3,FTHL17,CYTL1,TRPM1
TF	Factor: ZNF273; motif: GAGAGGAGCTAC; match class: 1	TF:M10460_1	false	0.0014535071180809321	2.8375828370716056	5883	54	14	62700	TCF19,MAB21L2,S100A7,CNOT3,MAP4K1,HLA-DRB1,GATA4,ARL2BP,SST,PI3,FGF21,MT1A,BDH1,CYTL1
TF	Factor: ELF4; motif: NCCACTTCCGGNNNN; match class: 1	TF:M12601_1	false	0.001463822912334256	2.8345114593759106	1547	54	7	62700	BANF1,DPM3,ZFPL1,VPS53,FTHL17,CTAG2,SCAND1
TF	Factor: T3R-beta; motif: NRGGTCAAAGGTCRN; match class: 1	TF:M11814_1	false	0.001464957324102408	2.8341750266250862	7400	54	16	62700	TNNT3,TCF19,MAB21L2,CLDN2,MAP4K1,DPM3,APOA1,CEP170,PRSS21,ZFPL1,PI3,FGF21,RRN3,CTAG2,BDH1,MDK
TF	Factor: GCMa:Erg; motif: ATGCGGGCGGAARKG; match class: 1	TF:M08487_1	false	0.0014735025151348183	2.83164911851223	9009	54	18	62700	LY6K,TCF19,BANF1,FOXH1,CNOT3,HLA-B,APOA1,CEP170,ZFPL1,VPS53,RAI2,RBFOX2,FGF21,RRN3,SYNRG,SOX3,MDK,GNG13
TF	Factor: ELF3; motif: NNCCACTTCCTGNN; match class: 1	TF:M12544_1	false	0.0014775464033843998	2.8304588709087524	388	54	4	62700	TNNT3,TFDP3,FTHL17,CRYGB
TF	Factor: Fra-1; motif: NATGAWTCAYN	TF:M11286	false	0.0014775464033843998	2.8304588709087524	3198	54	10	62700	LY6K,TNNT3,NDP,CLDN2,PRSS1,CEP170,RAI2,RRN3,SYNRG,TRPM1
TF	Factor: NFATc2; motif: TTTTCCATGGAAAA	TF:M11985	false	0.0014779888714082977	2.8303288359710734	5895	54	14	62700	BANF1,S100A7,NDP,TMPRSS11E,CLDN2,HLA-B,APOA1,CBR3,RAI2,RBFOX2,TFDP3,SYNRG,SOX3,TRPM1
TF	Factor: ZNF148; motif: NNCCCCTCCCCC; match class: 1	TF:M12464_1	false	0.001481021666637823	2.829438587912	2608	54	9	62700	FOXH1,HLA-B,APOA1,SSX4,RBFOX2,FGF21,SOX3,MDK,GNG13
TF	Factor: RORgamma; motif: NNAASTRGGTCA	TF:M10051	false	0.001485121693523815	2.828237958023219	1552	54	7	62700	TMPRSS11E,CLDN2,GATA4,ZFPL1,CBR3,FGF21,RRN3
TF	Factor: Egr-2; motif: GNGRRNGWGKGGGNGGRG	TF:M09898	false	0.0014988438091939347	2.824243621547598	6649	54	15	62700	TCF19,BANF1,FOXH1,CNOT3,MAP4K1,GATA4,CEP170,RAI2,RBFOX2,FTHL17,CTAG2,SYNRG,TRPM1,MDK,GNG13
TF	Factor: Erg; motif: ACCGGAAGTN	TF:M02062	false	0.00149944706324292	2.8240688620467074	8211	54	17	62700	TNNT3,CRABP1,BANF1,CNOT3,CLDN2,MAP4K1,DPM3,HLA-B,ARL2BP,ZFPL1,VPS53,RRN3,FTHL17,CTAG2,SCAND1,SYNRG,CRYGB
TF	Factor: C/EBPdelta; motif: NTTGCNCMAYN	TF:M09882	false	0.0015023092661089557	2.8232406540570265	2062	54	8	62700	TNNT3,BANF1,GRPR,NDP,DPM3,GATA4,OPN1MW,CRYGB
TF	Factor: ZNF35; motif: ANAWRNAAARAGNNNNNNNAAANAAANAAN	TF:M10470	false	0.001509508567859768	2.8211644176103046	1103	54	6	62700	MAP4K1,DPM3,SCG5,SSX4,SYNRG,CYTL1
TF	Factor: GABPA; motif: NNCACTTCCTGTNN	TF:M12494	false	0.001509508567859768	2.8211644176103046	2064	54	8	62700	TNNT3,PRSS21,CBR3,TFDP3,FTHL17,CTAG2,CRYGB,CYTL1
TF	Factor: C/EBPgamma; motif: NRTKRSRMAAKN	TF:M01869	false	0.001509508567859768	2.8211644176103046	3209	54	10	62700	MAB21L2,GRPR,NDP,CLDN2,DPM3,DDX52,GATA4,CEP170,SST,PI3
TF	Factor: znf136; motif: CAAGAATWCTATAYCCAG; match class: 1	TF:M10535_1	false	0.0015102850161474025	2.820941086309768	2617	54	9	62700	TCF19,GRPR,TMPRSS11E,DDX52,HLA-DRB1,RAI2,RBFOX2,SCAND1,CRYGB
TF	Factor: GSX2; motif: NNYMATTANN; match class: 1	TF:M04328_1	false	0.0015104600005735908	2.8208907710594726	3839	54	11	62700	TNNT3,MAB21L2,BANF1,TMPRSS11E,HLA-DRB1,ARL2BP,ZFPL1,PI3,RAI2,RBFOX2,TRPM1
TF	Factor: Elf-1; motif: NANCCGGAAGTN; match class: 1	TF:M11449_1	false	0.0015139208958696948	2.8198968166356835	711	54	5	62700	BANF1,ZFPL1,VPS53,FTHL17,SCAND1
TF	Factor: Elk-1:EVX1; motif: NNCGGWAATNNYMATTA	TF:M08215	false	0.001516340968234474	2.819203131175866	6660	54	15	62700	TNNT3,MAB21L2,BANF1,GRPR,CLDN2,HLA-B,SCG5,PRSS1,SSX4,SST,CBR3,RAI2,RBFOX2,TFDP3,SCAND1
TF	Factor: AP-2beta; motif: NSCCNNNGGSN; match class: 1	TF:M11478_1	false	0.0015206446976581197	2.8179722480588034	8225	54	17	62700	FOXH1,CNOT3,MAP4K1,DPM3,DDX52,APOA1,PRSS1,PRSS21,ARL2BP,ZFPL1,CBR3,RRN3,CTAG2,SCAND1,SYNRG,MDK,GNG13
TF	Factor: GR; motif: AGAACAN	TF:M07355	false	0.0015232554262643385	2.8172272661216207	5918	54	14	62700	TNNT3,TCF19,TMPRSS11E,DPM3,DDX52,HLA-DRB1,SSX4,ZFPL1,PI3,RBFOX2,RRN3,CTAG2,SYNRG,TRPM1
TF	Factor: Sox-4; motif: NNNNNAATTGTTNNNNN	TF:M02909	false	0.001529916208613578	2.815332354236816	4509	54	12	62700	CNOT3,HLA-DRB1,PRSS21,OPN1MW,SST,PI3,CBR3,RBFOX2,RRN3,TFDP3,BDH1,CYTL1
TF	Factor: HOXB5; motif: GTCATTAN	TF:M10701	false	0.001529916208613578	2.815332354236816	5921	54	14	62700	LY6K,TNNT3,TCF19,DDX52,GATA4,PI3,RAI2,RBFOX2,FGF21,RRN3,SYNRG,SOX3,CRYGB,BDH1
TF	Factor: GATA2; motif: NNNTTCTTATCTSN	TF:M07213	false	0.0015300276335301762	2.8153007254037767	3847	54	11	62700	BANF1,GRPR,CLDN2,DDX52,HLA-B,SCG5,PRSS1,SSX4,SCAND1,SOX3,CYTL1
TF	Factor: OVOL; motif: ANRTAACGG	TF:M08894	false	0.001533034633353952	2.8144480337270923	8233	54	17	62700	MAB21L2,BANF1,CNOT3,NDP,TMPRSS11E,CLDN2,MAP4K1,DPM3,APOA1,GATA4,PRSS1,CEP170,PRSS21,SST,MT1A,FTHL17,SYNRG
TF	Factor: TTF-1; motif: NNNCNCTTGASNNN	TF:M02034	false	0.0015414839460152511	2.812060993930204	3851	54	11	62700	TNNT3,S100A7,CLDN2,DDX52,SST,CBR3,RRN3,SCAND1,CRYGB,BDH1,GNG13
TF	Factor: RAR-gamma; motif: RAGGTCATGACCTY	TF:M11807	false	0.0015452897959052322	2.8109900631902733	2074	54	8	62700	TCF19,MAP4K1,PRSS1,SSX4,MT1A,FTHL17,CTAG2,MDK
TF	Factor: ALX4; motif: NTAATYNAATTAN	TF:M04281	false	0.0015621141843982901	2.8062872240812227	717	54	5	62700	MAB21L2,NDP,TMPRSS11E,RBFOX2,CRYGB
TF	Factor: WT1; motif: RGGNGGGGGAGGRGGNGGRG	TF:M10108	false	0.001575649851470692	2.80254028714435	6688	54	15	62700	BANF1,FOXH1,CNOT3,GATA4,PRSS21,OPN1MW,SSX4,VPS53,RAI2,RBFOX2,MT1A,FTHL17,SOX3,CYTL1,GNG13
TF	Factor: MYCN; motif: NNCCACGTGGNN	TF:M09814	false	0.0015809706494580914	2.801076192621056	2082	54	8	62700	LY6K,CRABP1,FOXH1,PRSS21,PI3,MT1A,TFDP3,SCAND1
TF	Factor: MYCN; motif: NNCCACGTGGNN; match class: 1	TF:M09814_1	false	0.0015809706494580914	2.801076192621056	2082	54	8	62700	LY6K,CRABP1,FOXH1,PRSS21,PI3,MT1A,TFDP3,SCAND1
TF	Factor: c-Jun:B-ATF; motif: RNWATGASTCA	TF:M07076	false	0.0015890084947855203	2.7988737810628437	3235	54	10	62700	LY6K,TNNT3,NDP,CLDN2,CEP170,RAI2,RRN3,SCAND1,SYNRG,TRPM1
TF	Factor: C-Myc; motif: NGCCACGTGNN	TF:M07601	false	0.001590901043739422	2.7983568332349265	5948	54	14	62700	LY6K,CRABP1,FOXH1,MAP4K1,DDX52,GATA4,PRSS21,PI3,MT1A,TFDP3,CTAG2,SCAND1,SYNRG,SOX3
TF	Factor: RARA; motif: ARRGGTCANSNGAGGTCA	TF:M04482	false	0.0015950022509528439	2.7972386997066687	3869	54	11	62700	BANF1,DPM3,DDX52,HLA-DRB1,HLA-B,APOA1,SCG5,MT1A,RRN3,SCAND1,TRPM1
TF	Factor: Elk-1; motif: NAAACMGGAAGTNCVH; match class: 1	TF:M00007_1	false	0.0016065760675644128	2.7940987068125054	1119	54	6	62700	BANF1,DPM3,PRSS1,CEP170,ARL2BP,VPS53
TF	Factor: ATF-4; motif: KACGTCAKS	TF:M01864	false	0.0016082443935922699	2.7936479538938213	4539	54	12	62700	TNNT3,MAP4K1,HLA-DRB1,ARL2BP,ZFPL1,SST,VPS53,CBR3,RAI2,FGF21,SCAND1,GNG13
TF	Factor: foxl2; motif: NNYGTAAACAN	TF:M11579	false	0.0016082443935922699	2.7936479538938213	5956	54	14	62700	CRABP1,GRPR,NDP,TMPRSS11E,CLDN2,DDX52,HLA-B,GATA4,PRSS1,ZFPL1,RAI2,FGF21,FTHL17,MDK
TF	Factor: elf5; motif: NNNNMGGAAGTN	TF:M11387	false	0.0016082443935922699	2.7936479538938213	2645	54	9	62700	TNNT3,BANF1,CNOT3,CLDN2,PRSS21,ZFPL1,FTHL17,SYNRG,CRYGB
TF	Factor: LRH-1; motif: TCAAGGTCRTGACCTTGA; match class: 1	TF:M11831_1	false	0.0016092620383700458	2.793373233369957	1120	54	6	62700	S100A7,CLDN2,HLA-B,APOA1,MT1A,CRYGB
TF	Factor: CDP; motif: NNNNWGWYMAATR	TF:M04610	false	0.0016092620383700458	2.793373233369957	4540	54	12	62700	TNNT3,GRPR,CNOT3,DDX52,SCG5,PRSS1,ZFPL1,PI3,CBR3,RAI2,MT1A,FTHL17
TF	Factor: AHDC1; motif: WRWGYAAACA	TF:M12579	false	0.0016219016415082376	2.7899754866510307	2649	54	9	62700	NDP,TMPRSS11E,DDX52,HLA-B,OPN1MW,ZFPL1,CBR3,FGF21,TRPM1
TF	Factor: c-Jun; motif: NRTGAGTCAYN	TF:M09965	false	0.0016296834296742164	2.7878967502574814	4547	54	12	62700	LY6K,TNNT3,CRABP1,FOXH1,S100A7,TMPRSS11E,MAP4K1,PI3,FTHL17,SCAND1,TRPM1,MDK
TF	Factor: Elk-1:HOXB13; motif: ACCGGAAGTNGTAAAN; match class: 1	TF:M08222_1	false	0.0016341838615317116	2.786699082713924	2095	54	8	62700	BANF1,CLDN2,DPM3,HLA-B,OPN1MW,PI3,TFDP3,FTHL17
TF	Factor: ELF1; motif: NCCGGAARTN; match class: 1	TF:M02053_1	false	0.0016379449665589957	2.785700694224724	1584	54	7	62700	BANF1,DPM3,ZFPL1,VPS53,FTHL17,SCAND1,SYNRG
TF	Factor: CTF1; motif: TGGCASCNNGCCAA; match class: 1	TF:M01196_1	false	0.0016430091727297404	2.7843600119424243	1585	54	7	62700	LY6K,TNNT3,FOXH1,PRSS21,CBR3,FGF21,CTAG2
TF	Factor: E2F; motif: TTTSGCGS; match class: 1	TF:M00426_1	false	0.0016542764190379145	2.7813919208821813	5976	54	14	62700	CRABP1,TCF19,CNOT3,CEP170,PRSS21,OPN1MW,ZFPL1,SST,CBR3,RAI2,SCAND1,SOX3,MDK,GNG13
TF	Factor: STAT3; motif: NGNNATTTCCSGGAARTGNNN	TF:M00225	false	0.0016631933232893	2.779057267101572	3258	54	10	62700	TNNT3,TCF19,FOXH1,HLA-B,CEP170,OPN1MW,MT1A,RRN3,FTHL17,BDH1
TF	Factor: POU3F1; motif: TAATKANNNNNTMATTA; match class: 1	TF:M11927_1	false	0.0016686617804885654	2.7776316811473944	1129	54	6	62700	TNNT3,MAB21L2,TMPRSS11E,OPN1MW,RBFOX2,SYNRG
TF	Factor: ESE-1; motif: SATKGCGGATGCN; match class: 1	TF:M11381_1	false	0.0016686617804885654	2.7776316811473944	9962	54	19	62700	TNNT3,CRABP1,MAB21L2,GRPR,FOXH1,CNOT3,HLA-B,SCG5,PRSS1,ARL2BP,SSX4,ZFPL1,CBR3,MT1A,RRN3,TFDP3,FTHL17,CRYGB,GNG13
TF	Factor: TFIIB; motif: YTNTMTGMSN	TF:M08904	false	0.0016748296457921256	2.7760293603614246	6735	54	15	62700	TNNT3,TCF19,BANF1,GRPR,NDP,CLDN2,MAP4K1,DDX52,HLA-DRB1,VPS53,PI3,RAI2,SCAND1,CYTL1,TRPM1
TF	Factor: E2F-1; motif: TTGGCGCGRAANNGNM; match class: 1	TF:M00938_1	false	0.0016829605338367895	2.7739260683009865	2665	54	9	62700	CRABP1,TCF19,FOXH1,ZFPL1,CBR3,RAI2,SCAND1,SOX3,MDK
TF	Factor: Fra-1; motif: NATGASTCAYM	TF:M11284	false	0.0016887476613186953	2.772435239407123	3266	54	10	62700	LY6K,TNNT3,NDP,CLDN2,SCG5,CEP170,RAI2,RRN3,SYNRG,TRPM1
TF	Factor: HOXB2; motif: RTCATTAN	TF:M10739	false	0.0016887476613186953	2.772435239407123	3901	54	11	62700	LY6K,TNNT3,DDX52,PI3,RAI2,RBFOX2,FGF21,RRN3,SYNRG,CRYGB,BDH1
TF	Factor: LRH-1; motif: NNYCAAGGYCA	TF:M10017	false	0.001693320351243012	2.7712608720057053	2668	54	9	62700	TNNT3,BANF1,S100A7,CLDN2,MAP4K1,APOA1,PI3,CYTL1,MDK
TF	Factor: EVX1; motif: NNTNATTANN	TF:M04320	false	0.0017027933790711195	2.768838047147983	3270	54	10	62700	MAB21L2,HLA-B,ARL2BP,SST,RAI2,RBFOX2,RRN3,TFDP3,SYNRG,TRPM1
TF	Factor: Cdx-2; motif: NYMATAANN	TF:M10850	false	0.001704881845302969	2.768305713862694	2671	54	9	62700	GRPR,NDP,SCG5,SSX4,PI3,RBFOX2,MT1A,FTHL17,CRYGB
TF	Factor: RFX; motif: SHGTTGCSN	TF:M00975	false	0.0017075478374876838	2.7676271205800114	5999	54	14	62700	BANF1,GRPR,S100A7,CNOT3,MAP4K1,DPM3,APOA1,CEP170,OPN1MW,SSX4,CBR3,FTHL17,SOX3,CRYGB
TF	Factor: ATF2; motif: NTGACRTCAYC	TF:M12581	false	0.0017200557800847623	2.764457469028376	4580	54	12	62700	LY6K,CLDN2,DDX52,HLA-B,PRSS1,OPN1MW,ZFPL1,SST,PI3,CBR3,FGF21,MT1A
TF	Factor: USF2; motif: CASGYG	TF:M00726	false	0.0017297412203521364	2.762018865067464	6009	54	14	62700	LY6K,CRABP1,FOXH1,MAP4K1,DDX52,GATA4,PRSS21,PI3,MT1A,TFDP3,CTAG2,SCAND1,SYNRG,SOX3
TF	Factor: USF2; motif: CASGYG; match class: 1	TF:M00726_1	false	0.0017297412203521364	2.762018865067464	6009	54	14	62700	LY6K,CRABP1,FOXH1,MAP4K1,DDX52,GATA4,PRSS21,PI3,MT1A,TFDP3,CTAG2,SCAND1,SYNRG,SOX3
TF	Factor: MAX; motif: CACGTG; match class: 1	TF:M08950_1	false	0.0017297412203521364	2.762018865067464	6009	54	14	62700	LY6K,CRABP1,FOXH1,MAP4K1,DDX52,GATA4,PRSS21,PI3,MT1A,TFDP3,CTAG2,SCAND1,SYNRG,SOX3
TF	Factor: MAX; motif: CACGTG	TF:M08950	false	0.0017297412203521364	2.762018865067464	6009	54	14	62700	LY6K,CRABP1,FOXH1,MAP4K1,DDX52,GATA4,PRSS21,PI3,MT1A,TFDP3,CTAG2,SCAND1,SYNRG,SOX3
TF	Factor: NR1B1; motif: RAGGTCA	TF:M08963	false	0.0017298450290379418	2.7619928021014433	5284	54	13	62700	BANF1,S100A7,TMPRSS11E,MAP4K1,DDX52,HLA-DRB1,APOA1,PRSS1,SSX4,PI3,CTAG2,SCAND1,CYTL1
TF	Factor: COUP-TF1; motif: TGACCTY	TF:M03542	false	0.0017298450290379418	2.7619928021014433	5284	54	13	62700	BANF1,S100A7,TMPRSS11E,MAP4K1,DDX52,HLA-DRB1,APOA1,PRSS1,SSX4,PI3,CTAG2,SCAND1,CYTL1
TF	Factor: RXR-ALPHA; motif: RAGGTCA	TF:M08968	false	0.0017298450290379418	2.7619928021014433	5284	54	13	62700	BANF1,S100A7,TMPRSS11E,MAP4K1,DDX52,HLA-DRB1,APOA1,PRSS1,SSX4,PI3,CTAG2,SCAND1,CYTL1
TF	Factor: ZNF300; motif: SWGGGGGSN; match class: 1	TF:M07486_1	false	0.001743303147630445	2.7586270856981012	7544	54	16	62700	LY6K,TNNT3,BANF1,FOXH1,S100A7,CNOT3,APOA1,PRSS1,PRSS21,CBR3,RAI2,FGF21,FTHL17,CTAG2,MDK,GNG13
TF	Factor: HNF-1beta; motif: NNNNGTTAACTAGNNNT	TF:M01425	false	0.001743303147630445	2.7586270856981012	5289	54	13	62700	LY6K,MAB21L2,BANF1,GRPR,NDP,TMPRSS11E,DDX52,HLA-DRB1,PRSS21,RBFOX2,FGF21,TFDP3,BDH1
TF	Factor: TR2; motif: NAGGTCAA	TF:M05347	false	0.001763109116279124	2.753720809010109	1144	54	6	62700	TMPRSS11E,MAP4K1,HLA-DRB1,PRSS1,PI3,CYTL1
TF	Factor: CEBPD; motif: NNTTGCACAAYNN	TF:M12567	false	0.001763109116279124	2.753720809010109	2125	54	8	62700	TNNT3,GRPR,S100A7,NDP,HLA-DRB1,GATA4,OPN1MW,CRYGB
TF	Factor: GEMIN3; motif: NCWGGRARRGRGNGNG; match class: 1	TF:M09727_1	false	0.001763109116279124	2.753720809010109	3289	54	10	62700	TNNT3,MAB21L2,FOXH1,CNOT3,NDP,CEP170,ARL2BP,SST,RBFOX2,FGF21
TF	Factor: GR; motif: CNNNNTGTYCTNN	TF:M01836	false	0.0017634963419251833	2.753625436865987	6024	54	14	62700	TNNT3,TMPRSS11E,DPM3,CEP170,PRSS21,OPN1MW,SSX4,ZFPL1,PI3,RAI2,RRN3,SYNRG,CRYGB,TRPM1
TF	Factor: CREB; motif: NSTGACGTAANN	TF:M00177	false	0.0017757218003138014	2.750625073496877	5301	54	13	62700	MAB21L2,S100A7,HLA-DRB1,SCG5,ARL2BP,OPN1MW,ZFPL1,SST,VPS53,RAI2,SCAND1,TRPM1,GNG13
TF	Factor: ER71:Pax-5; motif: ACCGGAACYACGCWTSANTG; match class: 1	TF:M08266_1	false	0.0017835630301241611	2.748711538329313	9184	54	18	62700	TNNT3,TCF19,MAB21L2,BANF1,GRPR,FOXH1,NDP,MAP4K1,DPM3,CEP170,PRSS21,ARL2BP,VPS53,MT1A,FTHL17,CTAG2,CYTL1,GNG13
TF	Factor: CREB1; motif: NRRTGACGTMA	TF:M09887	false	0.0017929011463654145	2.746443655095673	6035	54	14	62700	GRPR,DPM3,HLA-DRB1,SCG5,ARL2BP,OPN1MW,ZFPL1,SST,VPS53,TFDP3,SCAND1,SOX3,CRYGB,GNG13
TF	Factor: E2F-1; motif: NTTTCGCGCS; match class: 1	TF:M00940_1	false	0.0017948468600323128	2.745972600389359	2695	54	9	62700	CRABP1,TCF19,CNOT3,PRSS21,ZFPL1,CBR3,SCAND1,SOX3,GNG13
TF	Factor: Thap1; motif: SCGCCATSTTKGNTNMGGGCARNN; match class: 1	TF:M04723_1	false	0.001796814103859101	2.7454968521310694	5309	54	13	62700	TNNT3,GRPR,NDP,CLDN2,PRSS21,OPN1MW,ZFPL1,SST,PI3,RAI2,RBFOX2,SOX3,GNG13
TF	Factor: TFAP2A; motif: NNNNGCCYSAGGGCA; match class: 1	TF:M07231_1	false	0.0018023213641783853	2.7441677692693607	1150	54	6	62700	LY6K,GATA4,CTAG2,TRPM1,MDK,GNG13
TF	Factor: ER71; motif: ACCGGAARYN	TF:M02067	false	0.0018032361615698343	2.743947391996302	6040	54	14	62700	TNNT3,CRABP1,BANF1,CNOT3,CLDN2,DPM3,ZFPL1,VPS53,RRN3,FTHL17,CTAG2,SCAND1,SYNRG,MDK
TF	Factor: rax; motif: NNCRTTAN; match class: 1	TF:M10948_1	false	0.0018432891796382926	2.734406526273432	5325	54	13	62700	LY6K,TNNT3,MAB21L2,CNOT3,NDP,TMPRSS11E,CEP170,PRSS21,ARL2BP,RRN3,TFDP3,FTHL17,BDH1
TF	Factor: Max; motif: NNANCACGTGNTNN	TF:M00119	false	0.0018432891796382926	2.734406526273432	6809	54	15	62700	LY6K,CRABP1,FOXH1,MAP4K1,DDX52,GATA4,PRSS21,PI3,MT1A,TFDP3,CTAG2,SCAND1,SYNRG,SOX3,BDH1
TF	Factor: Max; motif: NNANCACGTGNTNN; match class: 1	TF:M00119_1	false	0.0018432891796382926	2.734406526273432	6809	54	15	62700	LY6K,CRABP1,FOXH1,MAP4K1,DDX52,GATA4,PRSS21,PI3,MT1A,TFDP3,CTAG2,SCAND1,SYNRG,SOX3,BDH1
TF	Factor: ATF4; motif: ATTGCATCAT	TF:M09839	false	0.0018480801615891288	2.733279194922852	2143	54	8	62700	TCF19,MAP4K1,HLA-DRB1,PRSS1,PI3,RBFOX2,FGF21,BDH1
TF	Factor: Spi-B; motif: NRAAAGAGGAAGTGARA	TF:M10074	false	0.001856678690914581	2.7312632469529667	1625	54	7	62700	LY6K,TNNT3,BANF1,GRPR,CNOT3,ZFPL1,RAI2
TF	Factor: NF-Y; motif: RGCCAATCRGN	TF:M07302	false	0.0018622444236559938	2.729963317512351	1626	54	7	62700	LY6K,TCF19,CNOT3,HLA-DRB1,SSX4,ZFPL1,RRN3
TF	Factor: CREB; motif: NSTGACGTMANN	TF:M00178	false	0.0018683991377359775	2.7285303418106053	5334	54	13	62700	BANF1,HLA-DRB1,ARL2BP,ZFPL1,SST,VPS53,RAI2,TFDP3,SCAND1,SOX3,CRYGB,TRPM1,GNG13
TF	Factor: Ncx; motif: NAATNAATTAATAANWW; match class: 1	TF:M01420_1	false	0.0018717551588608055	2.7277509612122417	2148	54	8	62700	TNNT3,GRPR,TMPRSS11E,DDX52,HLA-DRB1,HLA-B,RBFOX2,RRN3
TF	Factor: gsh-1; motif: NTMATNRN; match class: 1	TF:M10750_1	false	0.0018724329374497936	2.7275937279233187	3960	54	11	62700	TNNT3,MAB21L2,BANF1,GRPR,TMPRSS11E,HLA-B,ZFPL1,SST,RBFOX2,RRN3,TFDP3
TF	Factor: AP-2alpha; motif: NTNSCCTGRGGSNAN	TF:M09590	false	0.0018781327642363984	2.7262737109318467	5338	54	13	62700	LY6K,FOXH1,S100A7,CNOT3,MAP4K1,APOA1,GATA4,PRSS1,RRN3,CYTL1,TRPM1,MDK,GNG13
TF	Factor: SNA; motif: NNRGCAGGTGCNNNN	TF:M10528	false	0.0018802083261141949	2.7257940284653834	4636	54	12	62700	HLA-B,SCG5,OPN1MW,ZFPL1,CBR3,FGF21,MT1A,RRN3,FTHL17,CRYGB,BDH1,TRPM1
TF	Factor: Fra-1; motif: NNNTGAGTCAYN	TF:M09922	false	0.0018826218810220625	2.7252368979735433	4637	54	12	62700	LY6K,TNNT3,CRABP1,FOXH1,S100A7,CLDN2,MAP4K1,RAI2,RRN3,SCAND1,TRPM1,MDK
TF	Factor: ZNF449; motif: NNNAGCCCARCC	TF:M09837	false	0.0018902326606220177	2.723484737093658	5343	54	13	62700	TNNT3,MAP4K1,APOA1,CEP170,OPN1MW,SSX4,RAI2,MT1A,FTHL17,CTAG2,CRYGB,TRPM1,GNG13
TF	Factor: Msx-2; motif: NNNGACYAATTAGYNNT; match class: 1	TF:M01393_1	false	0.0018902326606220177	2.723484737093658	3966	54	11	62700	TNNT3,DDX52,HLA-DRB1,ARL2BP,OPN1MW,PI3,RAI2,RBFOX2,RRN3,BDH1,TRPM1
TF	Factor: Elf-1; motif: ACTTCCGGG; match class: 1	TF:M04714_1	false	0.0018910251470074047	2.7233026958329423	2719	54	9	62700	BANF1,FOXH1,CNOT3,DPM3,ZFPL1,VPS53,FTHL17,CTAG2,SCAND1
TF	Factor: Isl2; motif: YTAAGTG	TF:M02082	false	0.001896675157841906	2.7220070440386706	7613	54	16	62700	TNNT3,MAB21L2,BANF1,NDP,CLDN2,DDX52,HLA-B,APOA1,SCG5,CEP170,ZFPL1,PI3,CBR3,MT1A,SCAND1,CYTL1
TF	Factor: IRX2; motif: NWACAYGACAWN	TF:M04377	false	0.0019010346083359908	2.7210099767313296	2155	54	8	62700	FOXH1,APOA1,ARL2BP,RBFOX2,MT1A,TFDP3,SYNRG,MDK
TF	Factor: HOXC10; motif: GYMATWAAAN	TF:M04351	false	0.001911437988540622	2.7186397869316252	2157	54	8	62700	NDP,TMPRSS11E,DDX52,HLA-B,SSX4,PI3,FTHL17,SCAND1
TF	Factor: GATA2; motif: NNCTTATCTS	TF:M12611	false	0.0019130885536653404	2.7182649267431644	3331	54	10	62700	BANF1,GRPR,TMPRSS11E,CLDN2,DDX52,SCG5,PRSS1,SSX4,SOX3,CYTL1
TF	Factor: FRA-2; motif: RTGANTCA	TF:M08914	false	0.0019150230676718099	2.7178259903103767	3974	54	11	62700	LY6K,TNNT3,CRABP1,NDP,CLDN2,CEP170,RAI2,RRN3,SYNRG,TRPM1,MDK
TF	Factor: ATF4; motif: NNATGAYGCAATM	TF:M04197	false	0.0019193653470115535	2.7168423503874743	2159	54	8	62700	TCF19,TMPRSS11E,MAP4K1,DDX52,HLA-DRB1,PRSS1,RBFOX2,FGF21
TF	Factor: GLI3; motif: GTGGGTGGT	TF:M01657	false	0.0019247964154985478	2.7156151987795063	1168	54	6	62700	TNNT3,GRPR,NDP,GATA4,SSX4,ZFPL1
TF	Factor: CPEB1; motif: AATAAAAA	TF:M04514	false	0.0019247964154985478	2.7156151987795063	4652	54	12	62700	LY6K,GRPR,S100A7,TMPRSS11E,DPM3,DDX52,HLA-B,ARL2BP,OPN1MW,CBR3,SCAND1,BDH1
TF	Factor: MEF-2A; motif: SKYTAAAAATAACYCH	TF:M00406	false	0.0019321932811971138	2.7139494323931803	1169	54	6	62700	GRPR,NDP,SCG5,GATA4,ARL2BP,FTHL17
TF	Factor: Erm; motif: NRRSAGGAARNGRN	TF:M09916	false	0.001933849929948302	2.7135772309376684	6849	54	15	62700	TNNT3,BANF1,FOXH1,S100A7,CNOT3,MAP4K1,PRSS21,ZFPL1,PI3,CBR3,RAI2,RBFOX2,RRN3,TFDP3,CRYGB
TF	Factor: POU2F1; motif: ATGCAAATN	TF:M07059	false	0.0019479076503985786	2.710431636714598	1642	54	7	62700	BANF1,GRPR,NDP,TMPRSS11E,MAP4K1,RBFOX2,SCAND1
TF	Factor: ZNF647; motif: NYAGGCCYAC; match class: 1	TF:M12286_1	false	0.0019524019551616194	2.709430766106954	1643	54	7	62700	MAP4K1,OPN1MW,FGF21,TFDP3,BDH1,TRPM1,MDK
TF	Factor: Oct-2; motif: NTATGCWAATN	TF:M11896	false	0.0019524019551616194	2.709430766106954	5366	54	13	62700	LY6K,BANF1,GRPR,NDP,TMPRSS11E,MAP4K1,GATA4,PI3,RBFOX2,FGF21,FTHL17,SCAND1,TRPM1
TF	Factor: c-ets-2; motif: ACCGGAWRTN; match class: 1	TF:M02064_1	false	0.0019540385127676586	2.70906688088457	4662	54	12	62700	CRABP1,BANF1,DPM3,CEP170,ZFPL1,VPS53,RRN3,FTHL17,CTAG2,SCAND1,SYNRG,CRYGB
TF	Factor: BCL-6; motif: NYGCTTTCKAGGAANN	TF:M12341	false	0.001954248065480146	2.7090203092808935	6100	54	14	62700	CRABP1,NDP,TMPRSS11E,CLDN2,DDX52,HLA-B,APOA1,SCG5,PRSS1,CBR3,RBFOX2,TFDP3,FTHL17,BDH1
TF	Factor: C/EBPalpha; motif: NGWVTKNKGYAAKNSAYA	TF:M00201	false	0.0019664907682175915	2.706308088065101	3990	54	11	62700	BANF1,S100A7,NDP,HLA-DRB1,GATA4,PRSS1,CEP170,OPN1MW,PI3,SOX3,BDH1
TF	Factor: C-FOS; motif: NNNKATGACGTCATNNN; match class: 1	TF:M08947_1	false	0.0019664907682175915	2.706308088065101	2738	54	9	62700	CLDN2,DDX52,HLA-DRB1,OPN1MW,ZFPL1,SST,VPS53,CBR3,MT1A
TF	Factor: AP-4; motif: YCAGCTGNKN	TF:M10097	false	0.001981713297724602	2.7029591764010106	6110	54	14	62700	TNNT3,FOXH1,S100A7,CNOT3,DPM3,HLA-DRB1,APOA1,MT1A,FTHL17,CTAG2,SYNRG,SOX3,CYTL1,TRPM1
TF	Factor: Pit-1; motif: NTAATGAKATGCRN	TF:M11950	false	0.001981713297724602	2.7029591764010106	6110	54	14	62700	CRABP1,NDP,TMPRSS11E,CLDN2,MAP4K1,HLA-B,APOA1,PI3,RRN3,TFDP3,FTHL17,SCAND1,BDH1,CYTL1
TF	Factor: ZNF775; motif: KGTTTAAGSG	TF:M06597	false	0.001986090929663445	2.7020008719800805	428	54	4	62700	NDP,DPM3,HLA-DRB1,SYNRG
TF	Factor: ZBTB49; motif: NGSCGCTGTCCNNGGTGCTGAN	TF:M12692	false	0.0019953562471294773	2.6999795549394694	2175	54	8	62700	TNNT3,APOA1,GATA4,ZFPL1,SST,MT1A,CTAG2,CYTL1
TF	Factor: CKROX; motif: SCCCTCCCC; match class: 1	TF:M01175_1	false	0.0019965240410916587	2.6997254558925916	2745	54	9	62700	FOXH1,CNOT3,APOA1,SSX4,RAI2,FGF21,CTAG2,SOX3,MDK
TF	Factor: Oct3; motif: NATGCAANNN	TF:M01307	false	0.0019993958860350454	2.699101205832891	4000	54	11	62700	TCF19,GRPR,NDP,TMPRSS11E,DPM3,APOA1,GATA4,PRSS1,RBFOX2,MT1A,SCAND1
TF	Factor: GR; motif: NNNNNNCNNTNTGTNCTNN	TF:M00192	false	0.0020005904183304623	2.6988418155448737	7660	54	16	62700	TNNT3,CRABP1,TMPRSS11E,MAP4K1,DPM3,HLA-DRB1,PRSS1,PRSS21,ZFPL1,PI3,MT1A,RRN3,TFDP3,CTAG2,SYNRG,TRPM1
TF	Factor: GR; motif: GGTACAANNTGTYCTK	TF:M00205	false	0.0020005904183304623	2.6988418155448737	6877	54	15	62700	LY6K,CRABP1,TMPRSS11E,MAP4K1,HLA-DRB1,PRSS1,PRSS21,SSX4,ZFPL1,PI3,RBFOX2,CTAG2,CRYGB,CYTL1,TRPM1
TF	Factor: FOXK1; motif: NWYGTAAAYAR	TF:M11588	false	0.0020013389564245217	2.6986793509248903	5385	54	13	62700	GRPR,NDP,TMPRSS11E,DDX52,HLA-DRB1,HLA-B,PRSS1,ZFPL1,PI3,RBFOX2,FGF21,SCAND1,MDK
TF	Factor: Dlx-3; motif: NTCRTTAN	TF:M10609	false	0.0020045653519365518	2.697979780509607	4680	54	12	62700	LY6K,TNNT3,DDX52,PI3,RAI2,RBFOX2,FGF21,RRN3,SYNRG,SOX3,CRYGB,BDH1
TF	Factor: HOXB5; motif: RTCRTTAN	TF:M10698	false	0.0020045653519365518	2.697979780509607	4680	54	12	62700	LY6K,TNNT3,DDX52,PI3,RAI2,RBFOX2,FGF21,RRN3,SYNRG,SOX3,CRYGB,BDH1
TF	Factor: HOXD13; motif: WNNAATAAWAY; match class: 1	TF:M08817_1	false	0.0020088732041924364	2.697047474131474	1654	54	7	62700	TMPRSS11E,HLA-B,OPN1MW,PI3,RBFOX2,SYNRG,CRYGB
TF	Factor: Elf-1; motif: NNANCCGGAAGTGS; match class: 1	TF:M09900_1	false	0.002009531642502633	2.6969051509269883	1181	54	6	62700	BANF1,ZFPL1,VPS53,TFDP3,FTHL17,SCAND1
TF	Factor: AP-1; motif: RSTGACTNANW	TF:M00173	false	0.0020098320424791747	2.6968402341577464	2750	54	9	62700	LY6K,S100A7,NDP,TMPRSS11E,DDX52,PI3,CBR3,TFDP3,SCAND1
TF	Factor: GATA-2; motif: NNWGATAASA	TF:M00348	false	0.0020336747366927585	2.6917185063569193	2184	54	8	62700	BANF1,GRPR,TMPRSS11E,DDX52,PRSS1,SSX4,SOX3,CYTL1
TF	Factor: Freac-4; motif: CTWAWGTAAACANWGN	TF:M00292	false	0.0020336747366927585	2.6917185063569193	2755	54	9	62700	GRPR,NDP,TMPRSS11E,DDX52,HLA-DRB1,HLA-B,PRSS1,ZFPL1,FGF21
TF	Factor: Six-3; motif: NWBTAATNYYWN	TF:M07428	false	0.002039289531836586	2.6905211100961552	3367	54	10	62700	TNNT3,GRPR,TMPRSS11E,CLDN2,DDX52,HLA-B,CBR3,RBFOX2,MT1A,SCAND1
TF	Factor: msc; motif: NRMCATATGNYN	TF:M11146	false	0.002046129142016219	2.6890669591404484	3369	54	10	62700	S100A7,CNOT3,TMPRSS11E,CLDN2,HLA-B,SSX4,CBR3,FTHL17,BDH1,TRPM1
TF	Factor: Myc; motif: CACGTGS; match class: 1	TF:M00799_1	false	0.0020524626933494665	2.6877247281036314	2760	54	9	62700	LY6K,CRABP1,FOXH1,PRSS21,PI3,MT1A,TFDP3,SCAND1,SYNRG
TF	Factor: LBP-1; motif: NRCCGGTNNNNACCGGYN; match class: 1	TF:M11490_1	false	0.0020524626933494665	2.6877247281036314	6139	54	14	62700	LY6K,TNNT3,MAB21L2,BANF1,GRPR,DPM3,ARL2BP,OPN1MW,RAI2,FGF21,RRN3,SCAND1,BDH1,MDK
TF	Factor: STAT1; motif: NNNSANTTCCGGGAANTGNSN; match class: 1	TF:M00224_1	false	0.0020524626933494665	2.6877247281036314	2760	54	9	62700	TNNT3,CRABP1,TCF19,BANF1,HLA-B,ARL2BP,VPS53,MT1A,RRN3
TF	Factor: c-Jun; motif: NATGASTCATN; match class: 1	TF:M11264_1	false	0.0020608482760294273	2.6859539807141006	4020	54	11	62700	LY6K,TNNT3,FOXH1,NDP,CLDN2,HLA-B,CEP170,RAI2,RRN3,SYNRG,TRPM1
TF	Factor: HSF1; motif: NTTCTRGAANNTTCY	TF:M07100	false	0.002063311555932324	2.685435189474181	3374	54	10	62700	LY6K,CRABP1,TMPRSS11E,PRSS21,ARL2BP,OPN1MW,RBFOX2,CTAG2,CRYGB,CYTL1
TF	Factor: Kaiso; motif: GCMGGGRGCRGS; match class: 1	TF:M03876_1	false	0.0020644975560508688	2.6851856269061356	9325	54	18	62700	TNNT3,CRABP1,TCF19,BANF1,CNOT3,MAP4K1,GATA4,PRSS21,ARL2BP,ZFPL1,VPS53,CBR3,RAI2,CTAG2,SOX3,TRPM1,MDK,GNG13
TF	Factor: PEA3; motif: NACCGGAAGTN; match class: 1	TF:M11428_1	false	0.002069229171094376	2.684191407724767	2192	54	8	62700	CRABP1,BANF1,DPM3,ZFPL1,VPS53,FTHL17,CTAG2,SCAND1
TF	Factor: ELF1; motif: NCCGGAARTN	TF:M02053	false	0.0020848504946308706	2.6809250829851043	6151	54	14	62700	CRABP1,BANF1,FOXH1,CNOT3,CLDN2,DPM3,ZFPL1,VPS53,RRN3,FTHL17,CTAG2,SCAND1,SYNRG,MDK
TF	Factor: BF-1; motif: NACGYMAACAN	TF:M11576	false	0.0020900415267099074	2.679845084873732	1668	54	7	62700	MAP4K1,DPM3,APOA1,PRSS21,RAI2,SCAND1,BDH1
TF	Factor: Rb:E2F-1:DP-1; motif: TTTSGCGC; match class: 1	TF:M00740_1	false	0.0021090216515007166	2.6759189617119032	4713	54	12	62700	CRABP1,MAB21L2,CNOT3,OPN1MW,SSX4,ZFPL1,CBR3,FTHL17,SCAND1,SOX3,MDK,GNG13
TF	Factor: FOXO4; motif: NNGTTGTTTACNTN	TF:M00476	false	0.0021121758247803577	2.675269932467023	2773	54	9	62700	GRPR,TMPRSS11E,DDX52,HLA-DRB1,HLA-B,CBR3,FTHL17,SOX3,BDH1
TF	Factor: ER-alpha; motif: NAGGTCAYSGYGACCTN; match class: 1	TF:M11842_1	false	0.002138331394805645	2.6699249877229443	1675	54	7	62700	DPM3,APOA1,ARL2BP,MT1A,FTHL17,CYTL1,TRPM1
TF	Factor: CTCF; motif: NNNGCCASCAGRKGGCRSNN	TF:M01200	false	0.0021569370494928185	2.666162529657235	4045	54	11	62700	LY6K,GRPR,CNOT3,DPM3,HLA-B,SCG5,PRSS21,SSX4,RAI2,FTHL17,CTAG2
TF	Factor: FOSL1; motif: NNATGACTCATNN	TF:M12518	false	0.0021569370494928185	2.666162529657235	4726	54	12	62700	LY6K,TNNT3,CRABP1,FOXH1,S100A7,CLDN2,MAP4K1,RAI2,RRN3,SCAND1,TRPM1,MDK
TF	Factor: GR; motif: RGNACANKNTGTNCY	TF:M09625	false	0.002163075591510587	2.664928303306034	9365	54	18	62700	LY6K,TNNT3,CRABP1,GRPR,TMPRSS11E,MAP4K1,APOA1,GATA4,PRSS21,SSX4,ZFPL1,SST,PI3,FGF21,MT1A,TFDP3,CTAG2,SOX3
TF	Factor: AP-3; motif: TCYMMATT	TF:M00690	false	0.0021633704910744007	2.6648690984755405	1201	54	6	62700	TCF19,GRPR,TMPRSS11E,HLA-B,SST,SOX3
TF	Factor: RXRALPHA; motif: CNNTGRCCTYTNN	TF:M09833	false	0.002169286736655651	2.6636830390799187	5441	54	13	62700	LY6K,TNNT3,FOXH1,S100A7,MAP4K1,PRSS21,CBR3,RBFOX2,SCAND1,CYTL1,TRPM1,MDK,GNG13
TF	Factor: RORbeta; motif: TGACCYA	TF:M01722	false	0.0021720755832908595	2.663125066359888	6180	54	14	62700	CRABP1,FOXH1,CLDN2,GATA4,PRSS1,ZFPL1,SST,CBR3,FGF21,RRN3,FTHL17,SCAND1,SYNRG,SOX3
TF	Factor: C/EBPBETA; motif: KRTTGCGYAAY	TF:M08910	false	0.0022027637028354252	2.6570320884410545	4739	54	12	62700	MAB21L2,BANF1,GRPR,FOXH1,NDP,DPM3,DDX52,SCG5,GATA4,OPN1MW,SSX4,SYNRG
TF	Factor: Hoxa9; motif: NTTAAWTAMA; match class: 1	TF:M07457_1	false	0.0022035974018266955	2.6568677483576173	1685	54	7	62700	TNNT3,BANF1,GRPR,S100A7,NDP,TMPRSS11E,ZFPL1
TF	Factor: RARA; motif: GAGGTCAAAAGGTCAAKK	TF:M08018	false	0.002208281603153361	2.655945545572635	4741	54	12	62700	S100A7,MAP4K1,APOA1,SCG5,GATA4,ARL2BP,OPN1MW,SST,VPS53,RRN3,SCAND1,GNG13
TF	Factor: ATF-2; motif: NNTGACGTCAN	TF:M07312	false	0.002213509599117463	2.6549185903172967	4060	54	11	62700	GRPR,HLA-DRB1,ARL2BP,ZFPL1,SST,VPS53,TFDP3,SCAND1,SOX3,CRYGB,GNG13
TF	Factor: Elf-1; motif: NANGCGGAAGTN	TF:M11448	false	0.0022209493900797995	2.6534613378313106	7748	54	16	62700	CRABP1,TCF19,BANF1,FOXH1,S100A7,CNOT3,CLDN2,DPM3,ZFPL1,VPS53,RRN3,FTHL17,CTAG2,SCAND1,SYNRG,CRYGB
TF	Factor: CTCF; motif: NCCRSTAGGGGGCGC; match class: 1	TF:M08911_1	false	0.0022261672779978793	2.6524422051487	4064	54	11	62700	CRABP1,TCF19,CNOT3,CEP170,PRSS21,SSX4,CBR3,RAI2,CTAG2,SCAND1,SOX3
TF	Factor: ETV4; motif: ACCGGAAGTN	TF:M03982	false	0.0022397993388055563	2.649790887894865	6967	54	15	62700	TNNT3,CRABP1,BANF1,CNOT3,CLDN2,DPM3,HLA-B,ARL2BP,ZFPL1,VPS53,RRN3,FTHL17,CTAG2,SCAND1,SYNRG
TF	Factor: HNF-1alpha; motif: NNKNNGTTAACTAANNN	TF:M01379	false	0.0022645525985848214	2.645017587540153	3421	54	10	62700	LY6K,GRPR,TMPRSS11E,CLDN2,DDX52,HLA-DRB1,RBFOX2,TFDP3,SCAND1,BDH1
TF	Factor: Nkx2-8; motif: NSCACTTGAN	TF:M10633	false	0.0022689196532498365	2.644180883034439	1695	54	7	62700	LY6K,S100A7,HLA-DRB1,CBR3,RRN3,TFDP3,GNG13
TF	Factor: Sox-2; motif: NNCCTTTGTNYYN	TF:M10067	false	0.0022850874412943785	2.641097176537217	6216	54	14	62700	TNNT3,CRABP1,NDP,CLDN2,HLA-DRB1,HLA-B,PRSS1,SSX4,RBFOX2,MT1A,FTHL17,SYNRG,BDH1,TRPM1
TF	Factor: E2F-1; motif: NNNNGGCGGGAARN; match class: 1	TF:M09892_1	false	0.0022850874412943785	2.641097176537217	9415	54	18	62700	LY6K,TCF19,BANF1,FOXH1,CNOT3,MAP4K1,APOA1,GATA4,PRSS21,ZFPL1,CBR3,RAI2,MT1A,SCAND1,SYNRG,SOX3,CYTL1,MDK
TF	Factor: Erg; motif: NACMGGAARTN	TF:M11394	false	0.0022997151942494116	2.6383259453844414	4082	54	11	62700	TNNT3,BANF1,CLDN2,PRSS21,VPS53,CBR3,TFDP3,FTHL17,CTAG2,CRYGB,CYTL1
TF	Factor: Elk-1; motif: RCCGGAAGTGN; match class: 1	TF:M09904_1	false	0.002301016822670319	2.63808020620481	2812	54	9	62700	BANF1,FOXH1,CNOT3,ZFPL1,VPS53,TFDP3,FTHL17,CTAG2,SCAND1
TF	Factor: NKX2-3; motif: NCCACTTRAN	TF:M04411	false	0.002314907605506877	2.635466338218076	798	54	5	62700	NDP,HLA-DRB1,CBR3,RRN3,GNG13
TF	Factor: MZF-1; motif: NRNRGGGAWTNRN	TF:M09995	false	0.002322505360348269	2.634043274980397	1703	54	7	62700	S100A7,DPM3,SCG5,GATA4,RBFOX2,RRN3,CRYGB
TF	Factor: LRF; motif: GGGGKYNNB; match class: 1	TF:M01100_1	false	0.002355791877134443	2.6278630800159046	2822	54	9	62700	FOXH1,GATA4,CEP170,PRSS21,CBR3,RAI2,CYTL1,MDK,GNG13
TF	Factor: GATA3; motif: AGATAAGA	TF:M07214	false	0.0023588094848986533	2.6273071345694623	3442	54	10	62700	BANF1,GRPR,TMPRSS11E,CLDN2,DDX52,SCG5,PRSS1,SSX4,SOX3,CYTL1
TF	Factor: Pbx1; motif: NTGATTGAYR	TF:M11039	false	0.0023588094848986533	2.6273071345694623	2823	54	9	62700	TNNT3,GRPR,CNOT3,NDP,SST,FGF21,SCAND1,SOX3,TRPM1
TF	Factor: CP2; motif: NTGNCTGGNN	TF:M03868	false	0.002365033937034276	2.6261626229764987	4784	54	12	62700	LY6K,BANF1,CNOT3,CLDN2,ZFPL1,SST,RRN3,CTAG2,SYNRG,SOX3,BDH1,TRPM1
TF	Factor: E2F; motif: TTTCGCGC; match class: 1	TF:M00425_1	false	0.0023668597541377833	2.6258274749853894	5500	54	13	62700	CRABP1,TCF19,CNOT3,SCG5,CEP170,ARL2BP,OPN1MW,SST,CBR3,SCAND1,SOX3,MDK,GNG13
TF	Factor: GATA-1; motif: NGATAAN	TF:M08765	false	0.002372232248643465	2.624842794495521	3446	54	10	62700	BANF1,GRPR,TMPRSS11E,CLDN2,DDX52,SCG5,PRSS1,SSX4,SOX3,CYTL1
TF	Factor: GATA-6; motif: AGATAAN	TF:M03216	false	0.002372232248643465	2.624842794495521	3446	54	10	62700	BANF1,GRPR,TMPRSS11E,CLDN2,DDX52,SCG5,PRSS1,SSX4,SOX3,CYTL1
TF	Factor: GATA; motif: WGATARN	TF:M00789	false	0.002372232248643465	2.624842794495521	3446	54	10	62700	BANF1,GRPR,TMPRSS11E,CLDN2,DDX52,SCG5,PRSS1,SSX4,SOX3,CYTL1
TF	Factor: GABPA; motif: ACCGGAAGTN; match class: 1	TF:M03990_1	false	0.0023752817688237624	2.624284864613047	1227	54	6	62700	CRABP1,BANF1,DPM3,VPS53,FTHL17,SCAND1
TF	Factor: NF-1C; motif: NYYTGGCWNNNNKCCMN	TF:M09640	false	0.0023784166370386245	2.623712065899991	2828	54	9	62700	FOXH1,MAP4K1,PRSS21,PI3,FGF21,MT1A,CYTL1,TRPM1,GNG13
TF	Factor: ATF4; motif: NNATGATGCAATNN	TF:M12565	false	0.0023800337609958455	2.623416882392981	2248	54	8	62700	TCF19,MAP4K1,HLA-DRB1,PRSS1,PI3,RBFOX2,FGF21,BDH1
TF	Factor: Pax-8; motif: NCNNTNNTGCRTGANNNN; match class: 1	TF:M00328_1	false	0.002381463801139921	2.6231560154896423	2829	54	9	62700	LY6K,TCF19,NDP,TMPRSS11E,HLA-B,APOA1,PRSS21,RAI2,CTAG2
TF	Factor: Erm; motif: ACCGGAAGTN	TF:M02069	false	0.0024114057386744256	2.6177297098870937	7025	54	15	62700	TNNT3,CRABP1,BANF1,CLDN2,DPM3,HLA-B,ARL2BP,ZFPL1,VPS53,RRN3,FTHL17,CTAG2,SCAND1,SYNRG,CRYGB
TF	Factor: BCL-6; motif: NNCTTTCYAGGAA	TF:M09874	false	0.002414793067454294	2.617120079617748	2835	54	9	62700	TCF19,SCG5,PRSS1,CBR3,RBFOX2,MT1A,TFDP3,FTHL17,SYNRG
TF	Factor: PPAR; motif: WASNRGGNCAAAGGTCA	TF:M00528	false	0.0024171119100237265	2.616703241697999	4112	54	11	62700	CLDN2,DPM3,APOA1,SCG5,PRSS1,OPN1MW,SST,RBFOX2,RRN3,SCAND1,MDK
TF	Factor: TEF-1; motif: CRCATWCCN	TF:M12041	false	0.002436183986313795	2.6132899158653227	4804	54	12	62700	BANF1,TMPRSS11E,CLDN2,DDX52,HLA-DRB1,APOA1,GATA4,PRSS1,SST,PI3,FGF21,MDK
TF	Factor: STAT5A; motif: TTCCNRGAANNNNNNTTCCNNGRR	TF:M00460	false	0.0024395403448762764	2.6126919951732543	7827	54	16	62700	TNNT3,BANF1,NDP,TMPRSS11E,DDX52,HLA-DRB1,HLA-B,APOA1,CBR3,RBFOX2,MT1A,FTHL17,CTAG2,SYNRG,CYTL1,TRPM1
TF	Factor: TFEA; motif: YRCACGTGACN	TF:M11090	false	0.0024395403448762764	2.6126919951732543	6266	54	14	62700	LY6K,CRABP1,FOXH1,MAP4K1,DDX52,GATA4,PRSS21,PI3,MT1A,TFDP3,CTAG2,SCAND1,SYNRG,SOX3
TF	Factor: GATA-2; motif: GATAANN	TF:M01877	false	0.0024416008963466717	2.6123253242894573	1721	54	7	62700	TCF19,TMPRSS11E,CLDN2,APOA1,SST,RAI2,SOX3
TF	Factor: TWIST1; motif: NNNCCAGATGTNN	TF:M12577	false	0.002442417644318669	2.6121800713025176	2841	54	9	62700	LY6K,CRABP1,GRPR,S100A7,CNOT3,PRSS1,SSX4,FTHL17,SCAND1
TF	Factor: PPARGAMMA:RXR-ALPHA; motif: NNRGGTCAAWAGGTCAN; match class: 1	TF:M08962_1	false	0.00245520210993981	2.609912751354165	811	54	5	62700	MAP4K1,PRSS1,ARL2BP,CTAG2,GNG13
TF	Factor: ATF4; motif: NNATGAYGCAATM; match class: 1	TF:M04197_1	false	0.0024663360400377947	2.6079477507770172	197	54	3	62700	DDX52,HLA-DRB1,PRSS1
TF	Factor: TEF-1; motif: ACATTCCWSNN; match class: 1	TF:M07340_1	false	0.002475514084047296	2.6063345984754487	460	54	4	62700	BANF1,DDX52,HLA-B,SST
TF	Factor: ELF2; motif: CCCGGAARYN; match class: 1	TF:M02054_1	false	0.002475514084047296	2.6063345984754487	460	54	4	62700	BANF1,VPS53,FTHL17,SCAND1
TF	Factor: MEF-2C; motif: TATTTWT; match class: 1	TF:M02025_1	false	0.0024810359152951616	2.605366948867006	7842	54	16	62700	TMPRSS11E,CLDN2,DPM3,DDX52,HLA-B,SCG5,GATA4,OPN1MW,SSX4,ZFPL1,SST,RBFOX2,RRN3,FTHL17,SCAND1,BDH1
TF	Factor: HOXC11; motif: NGYMATAAAAN	TF:M04354	false	0.00249516936437648	2.6028999704743505	2851	54	9	62700	NDP,DDX52,HLA-DRB1,HLA-B,SSX4,PI3,MT1A,FTHL17,SYNRG
TF	Factor: Elf-1; motif: NANGCGGAAGTR; match class: 1	TF:M11452_1	false	0.0025051456185721864	2.6011670244856426	1730	54	7	62700	BANF1,FOXH1,DPM3,ZFPL1,VPS53,FTHL17,SCAND1
TF	Factor: Fra-2; motif: RTGACTCANNN	TF:M09616	false	0.0025090854534807853	2.600484547396755	4824	54	12	62700	LY6K,TNNT3,CRABP1,FOXH1,S100A7,NDP,CLDN2,MAP4K1,RRN3,SCAND1,TRPM1,MDK
TF	Factor: MEF-2A; motif: CTCTAAAAATAACYCY	TF:M00006	false	0.002511369517377318	2.600089381452323	816	54	5	62700	NDP,SCG5,GATA4,ARL2BP,FTHL17
TF	Factor: C/EBPalpha; motif: NRTTGTGCAAYN	TF:M09880	false	0.0025416737019339783	2.5948802045866577	3483	54	10	62700	TNNT3,GRPR,NDP,HLA-DRB1,GATA4,OPN1MW,SSX4,VPS53,CRYGB,MDK
TF	Factor: PU.1; motif: ACTTCCTCT	TF:M04711	false	0.0025416737019339783	2.5948802045866577	1735	54	7	62700	BANF1,CNOT3,MAP4K1,PRSS1,ARL2BP,ZFPL1,TFDP3
TF	Factor: NF90; motif: NCCNCWGCCYCCNC	TF:M09859	false	0.002544662764330148	2.594369765113073	4833	54	12	62700	CNOT3,SCG5,CEP170,PRSS21,VPS53,CBR3,RAI2,MT1A,RRN3,SOX3,CRYGB,MDK
TF	Factor: HOXD4; motif: NYMATTAN	TF:M10712	false	0.0025546350609464297	2.5926711316690616	4145	54	11	62700	LY6K,TNNT3,DDX52,PI3,RAI2,RBFOX2,FGF21,RRN3,SYNRG,CRYGB,BDH1
TF	Factor: POU2F1:ER81; motif: ACCGGATATGCAN; match class: 1	TF:M08401_1	false	0.0025628352954277732	2.591279303525204	1738	54	7	62700	TNNT3,TCF19,FOXH1,NDP,TMPRSS11E,RAI2,MDK
TF	Factor: HOXB7; motif: NGYAATTANN	TF:M10685	false	0.0025731624721684154	2.5895327911163077	3490	54	10	62700	LY6K,MAB21L2,SST,PI3,RBFOX2,RRN3,TFDP3,SYNRG,BDH1,TRPM1
TF	Factor: p54NRB; motif: GRNNNMGGATGRMNNCGGA	TF:M07611	false	0.0025731624721684154	2.5895327911163077	7078	54	15	62700	TNNT3,TCF19,FOXH1,CLDN2,MAP4K1,CEP170,ARL2BP,SSX4,PI3,FGF21,RRN3,SCAND1,CRYGB,CYTL1,GNG13
TF	Factor: PPARGAMMA:RXR-ALPHA; motif: NNRGGTCAAWAGGTCAN	TF:M08962	false	0.0025916791557402167	2.5864187641888936	4845	54	12	62700	S100A7,MAP4K1,GATA4,PRSS1,ARL2BP,SST,FGF21,RRN3,CTAG2,TRPM1,MDK,GNG13
TF	Factor: NF-E2; motif: TGCTGAGTCAY; match class: 1	TF:M00037_1	false	0.0025916791557402167	2.5864187641888936	1742	54	7	62700	CRABP1,NDP,PRSS1,CBR3,SCAND1,SYNRG,TRPM1
TF	Factor: SMAD5; motif: GSGGCAGM	TF:M03846	false	0.002594051656156801	2.5860213799248433	8697	54	17	62700	LY6K,CRABP1,TCF19,FOXH1,S100A7,DPM3,HLA-B,APOA1,GATA4,SSX4,PI3,RAI2,FGF21,RRN3,TFDP3,SOX3,TRPM1
TF	Factor: Pbx-1; motif: NNATCAATCANN	TF:M01017	false	0.002600261691747521	2.584982942197354	4156	54	11	62700	MAB21L2,NDP,SSX4,SST,CBR3,RAI2,FGF21,TFDP3,SYNRG,CYTL1,TRPM1
TF	Factor: JunD; motif: NRTGACGCAYN	TF:M11271	false	0.00262687426763905	2.5805607137298554	7094	54	15	62700	S100A7,CNOT3,HLA-DRB1,HLA-B,APOA1,SCG5,CEP170,OPN1MW,VPS53,PI3,RAI2,RBFOX2,FGF21,SCAND1,TRPM1
TF	Factor: CREB1; motif: NNNNACGTCANN	TF:M03544	false	0.0026335889148375318	2.5794520144732247	4163	54	11	62700	GRPR,HLA-DRB1,ARL2BP,ZFPL1,SST,VPS53,TFDP3,SCAND1,SOX3,CRYGB,GNG13
TF	Factor: Sp2; motif: NYSGCCCCGCCCCCY	TF:M03567	false	0.002643353413346062	2.577844768307884	7895	54	16	62700	LY6K,CRABP1,MAB21L2,BANF1,CNOT3,GATA4,CEP170,PRSS21,ARL2BP,ZFPL1,VPS53,CBR3,RAI2,SYNRG,MDK,GNG13
TF	Factor: SNA; motif: GCCACCTGNCNGYN	TF:M03566	false	0.002645956046600031	2.5774173743879785	2292	54	8	62700	CNOT3,APOA1,GATA4,PRSS1,ARL2BP,FGF21,RRN3,BDH1
TF	Factor: OCT-x; motif: CTNATTTGCATAY	TF:M00210	false	0.002676248114426568	2.5724736256832785	4172	54	11	62700	LY6K,BANF1,GRPR,NDP,TMPRSS11E,MAP4K1,DPM3,GATA4,RBFOX2,TFDP3,SCAND1
TF	Factor: AP-1; motif: RSTGACTNMNW	TF:M00172	false	0.0026804184133811713	2.5717974072999312	2297	54	8	62700	S100A7,TMPRSS11E,HLA-DRB1,SCG5,GATA4,SSX4,PI3,CBR3
TF	Factor: Pax-4; motif: SWAATWAN	TF:M04063	false	0.0027123986694798513	2.5666464773306057	4873	54	12	62700	MAB21L2,GRPR,TMPRSS11E,DPM3,DDX52,SST,VPS53,CBR3,RAI2,FGF21,FTHL17,SCAND1
TF	Factor: JUNB:C-FOS; motif: NATGAGTCATNN	TF:M08925	false	0.0027153882730653026	2.566168061915527	3518	54	10	62700	LY6K,TNNT3,CRABP1,NDP,CLDN2,RAI2,RRN3,SCAND1,TRPM1,MDK
TF	Factor: alx3; motif: NYAATTAN	TF:M10873	false	0.002737588883454393	2.5626317713419207	3522	54	10	62700	CNOT3,CLDN2,HLA-DRB1,HLA-B,ARL2BP,OPN1MW,PI3,RAI2,TFDP3,TRPM1
TF	Factor: FOXK1; motif: TGTTTNCNNT	TF:M09929	false	0.002743163920507406	2.561748239918334	4186	54	11	62700	LY6K,NDP,TMPRSS11E,CLDN2,DDX52,HLA-B,OPN1MW,CBR3,FGF21,FTHL17,SCAND1
TF	Factor: COE1; motif: NNTCCCYTGRGNN	TF:M07351	false	0.0027576816774833946	2.559455866402031	1763	54	7	62700	S100A7,MAP4K1,DDX52,GATA4,OPN1MW,FTHL17,GNG13
TF	Factor: RORA; motif: CCYTGNCCTN; match class: 1	TF:M12659_1	false	0.0028173230259332764	2.550163355237336	2316	54	8	62700	LY6K,FOXH1,S100A7,APOA1,ZFPL1,PI3,CTAG2,TRPM1
TF	Factor: NR1B1; motif: NRGGTCANRRGGTCAN	TF:M11792	false	0.0028173569479694525	2.550158126137123	4896	54	12	62700	S100A7,CLDN2,MAP4K1,APOA1,GATA4,PRSS1,ARL2BP,SST,RRN3,CTAG2,TRPM1,GNG13
TF	Factor: Egr-2; motif: NTGCGTRGGCGK	TF:M00246	false	0.002828710530840333	2.5484114927306605	6374	54	14	62700	TCF19,MAB21L2,BANF1,GRPR,CNOT3,NDP,DPM3,SCG5,ARL2BP,SST,RAI2,RBFOX2,SOX3,MDK
TF	Factor: Prx2; motif: TYAWAKTAA	TF:M02115	false	0.002830575441000197	2.5481252657313465	3539	54	10	62700	BANF1,NDP,TMPRSS11E,DPM3,DDX52,HLA-DRB1,HLA-B,GATA4,ARL2BP,MT1A
TF	Factor: Nrf2; motif: NNTGACTCAGCAN	TF:M07265	false	0.002847925073339191	2.54547144082991	4903	54	12	62700	LY6K,CRABP1,NDP,TMPRSS11E,SST,VPS53,PI3,SCAND1,SYNRG,CYTL1,TRPM1,MDK
TF	Factor: KLF17; motif: NMCCACNCWCCCNTN	TF:M12187	false	0.002853195401398035	2.544668484619484	2913	54	9	62700	CRABP1,TCF19,CNOT3,MAP4K1,PRSS1,OPN1MW,FTHL17,SYNRG,GNG13
TF	Factor: ZNF777; motif: GTCCGYCCCGTCSAACAAT; match class: 1	TF:M08993_1	false	0.002862018644210394	2.54332754141785	4210	54	11	62700	TCF19,FOXH1,CNOT3,MAP4K1,DPM3,PRSS21,FGF21,TFDP3,CTAG2,CYTL1,MDK
TF	Factor: HMGXB3; motif: NRGCCAATSRGNRNNS	TF:M12616	false	0.002863646097842464	2.5430806550971035	2915	54	9	62700	TCF19,MAB21L2,BANF1,CNOT3,DDX52,HLA-DRB1,ARL2BP,SSX4,RRN3
TF	Factor: LKLF; motif: GGGGTGGKSN; match class: 1	TF:M07261_1	false	0.0028680545096421766	2.542412598816008	4212	54	11	62700	MAB21L2,FOXH1,CNOT3,SSX4,RAI2,RBFOX2,MT1A,FTHL17,CTAG2,CYTL1,MDK
TF	Factor: CDP; motif: ATCGATNNNNNATCRAT	TF:M03950	false	0.0028680545096421766	2.542412598816008	4212	54	11	62700	TNNT3,CRABP1,GRPR,TMPRSS11E,CLDN2,HLA-B,APOA1,GATA4,PI3,FGF21,BDH1
TF	Factor: HNF4; motif: TGAMCTTTGNCCN	TF:M00764	false	0.0028878924413957884	2.5394189859563348	1779	54	7	62700	TCF19,S100A7,CLDN2,HLA-B,RRN3,BDH1,MDK
TF	Factor: N-Myc; motif: NNCCACGTGNNN	TF:M00055	false	0.0029098244676840487	2.5361332086139208	4220	54	11	62700	LY6K,CRABP1,FOXH1,MAP4K1,DDX52,PRSS21,PI3,MT1A,TFDP3,SCAND1,SYNRG
TF	Factor: GKLF; motif: WGGGYGKGGC	TF:M09971	false	0.0029357321354630266	2.532283573210115	5649	54	13	62700	TCF19,FOXH1,GATA4,CEP170,OPN1MW,ZFPL1,VPS53,RAI2,RBFOX2,RRN3,CTAG2,MDK,GNG13
TF	Factor: Erm; motif: RSAGGAAGGAAGTN	TF:M11423	false	0.002941255476897668	2.5314672511175047	4924	54	12	62700	LY6K,BANF1,FOXH1,S100A7,CNOT3,HLA-DRB1,PI3,RAI2,RBFOX2,FGF21,RRN3,TFDP3
TF	Factor: ATF-1; motif: TNACGTCAN	TF:M01861	false	0.002960330042312432	2.5286598674665126	6408	54	14	62700	GRPR,CNOT3,HLA-DRB1,ARL2BP,ZFPL1,SST,VPS53,RAI2,TFDP3,FTHL17,SCAND1,SOX3,CRYGB,GNG13
TF	Factor: TWIST1; motif: NNNCCAGATGTNN	TF:M09790	false	0.002962563045666351	2.52833239875613	2931	54	9	62700	LY6K,CRABP1,GRPR,S100A7,CNOT3,PRSS1,SSX4,FTHL17,SCAND1
TF	Factor: SAP1A; motif: NCCGGAARYN	TF:M02058	false	0.0030058484339098965	2.5220329219447533	854	54	5	62700	BANF1,CLDN2,VPS53,FTHL17,CTAG2
TF	Factor: SP8; motif: RCCACGCCCMCY	TF:M03923	false	0.003013016514198601	2.520998487972952	2939	54	9	62700	CRABP1,TCF19,CNOT3,CEP170,RAI2,RBFOX2,CTAG2,SOX3,GNG13
TF	Factor: Msx-2; motif: TWWTTGGDGABN	TF:M03797	false	0.003013016514198601	2.520998487972952	4939	54	12	62700	CRABP1,TCF19,DDX52,HLA-DRB1,HLA-B,PRSS21,MT1A,TFDP3,FTHL17,SYNRG,CRYGB,BDH1
TF	Factor: ER81; motif: NNCCGGAAGYG	TF:M09913	false	0.003013016514198601	2.520998487972952	2939	54	9	62700	CRABP1,BANF1,CLDN2,DPM3,VPS53,FTHL17,CTAG2,SCAND1,SYNRG
TF	Factor: ISL2; motif: SCACTTAN	TF:M11015	false	0.0030444352018733144	2.5164932650873166	4246	54	11	62700	TNNT3,MAB21L2,NDP,DDX52,HLA-DRB1,HLA-B,CEP170,ZFPL1,CBR3,MT1A,CYTL1
TF	Factor: CTCF; motif: NNNNANASYGCCMYCTAGTGG	TF:M04689	false	0.0030480311161668137	2.515980603765978	5675	54	13	62700	BANF1,GRPR,DDX52,HLA-B,SCG5,PRSS1,PRSS21,OPN1MW,PI3,RAI2,FTHL17,MDK,GNG13
TF	Factor: DLX2; motif: AMSMCTGACKG; match class: 1	TF:M08873_1	false	0.003057613056836059	2.514617475730015	1799	54	7	62700	BANF1,NDP,CLDN2,ARL2BP,MT1A,CRYGB,CYTL1
TF	Factor: POU3F2; motif: NTAATTTATGCGY	TF:M11905	false	0.003057613056836059	2.514617475730015	4249	54	11	62700	TNNT3,MAB21L2,TMPRSS11E,SCG5,CEP170,PI3,RAI2,FGF21,FTHL17,SYNRG,BDH1
TF	Factor: STAT3; motif: NTTCCYGGAAN	TF:M09664	false	0.003057613056836059	2.514617475730015	5678	54	13	62700	TNNT3,TCF19,FOXH1,CNOT3,DPM3,CEP170,CBR3,RAI2,FGF21,MT1A,TFDP3,SYNRG,TRPM1
TF	Factor: Six-2; motif: NNGTAWCRNN; match class: 1	TF:M11032_1	false	0.003068976977505992	2.513006369495714	4252	54	11	62700	MAB21L2,BANF1,GRPR,CNOT3,TMPRSS11E,ARL2BP,RAI2,RBFOX2,FGF21,TFDP3,FTHL17
TF	Factor: HOXB13:ER81; motif: RCCGGAAGTAWWAAAN	TF:M08493	false	0.003068976977505992	2.513006369495714	215	54	3	62700	CRABP1,PRSS1,PI3
TF	Factor: ZNF35; motif: ANAWRNAAARAGNNNNNNNAAANAAANAAN; match class: 1	TF:M10470_1	false	0.0030727066214393433	2.5124789037112163	492	54	4	62700	DPM3,SSX4,SYNRG,CYTL1
TF	Factor: Cdx-2; motif: ANANTTTTATKRCC	TF:M00729	false	0.0030790577599663807	2.511582164101222	1802	54	7	62700	GRPR,TMPRSS11E,SCG5,SSX4,SST,PI3,FTHL17
TF	Factor: ER-beta; motif: RGGTCASCNTGMCCY	TF:M09910	false	0.0030839370049851574	2.510894501784101	9694	54	18	62700	LY6K,TNNT3,FOXH1,S100A7,CLDN2,MAP4K1,APOA1,GATA4,ARL2BP,ZFPL1,RAI2,MT1A,FTHL17,SOX3,CYTL1,TRPM1,MDK,GNG13
TF	Factor: Hey2; motif: NNCACGYGNN; match class: 1	TF:M11052_1	false	0.0030839370049851574	2.510894501784101	9694	54	18	62700	LY6K,CRABP1,FOXH1,MAP4K1,DDX52,GATA4,PRSS21,PI3,CBR3,RBFOX2,MT1A,RRN3,TFDP3,FTHL17,CTAG2,SCAND1,SYNRG,SOX3
TF	Factor: SREBP-1; motif: RTCRCGTGAY; match class: 1	TF:M11081_1	false	0.0030874446642184636	2.510400817453714	8025	54	16	62700	LY6K,CRABP1,FOXH1,MAP4K1,DDX52,GATA4,PRSS21,VPS53,PI3,MT1A,TFDP3,FTHL17,CTAG2,SCAND1,SYNRG,SOX3
TF	Factor: Elf-1; motif: NNCAGGAAGNNN	TF:M07417	false	0.003091617663005892	2.5098142201591984	1804	54	7	62700	TNNT3,MAP4K1,PRSS21,SSX4,TFDP3,FTHL17,CYTL1
TF	Factor: THAP7; motif: GNCGCCATSTTGRGNGKGGC	TF:M12728	false	0.0031530158206216985	2.5012738501238156	5700	54	13	62700	LY6K,CRABP1,TCF19,MAB21L2,CNOT3,APOA1,VPS53,RAI2,TFDP3,CTAG2,SYNRG,MDK,GNG13
TF	Factor: HOXD13; motif: NNNYYAATAAAANNNN; match class: 1	TF:M01404_1	false	0.0031805915540690575	2.497492098639654	867	54	5	62700	TMPRSS11E,DDX52,ARL2BP,PI3,RBFOX2
TF	Factor: MEIS3; motif: NTGACAGN	TF:M04030	false	0.0032177702364554767	2.492444969746622	1817	54	7	62700	TNNT3,TCF19,TMPRSS11E,DPM3,RBFOX2,SOX3,BDH1
TF	Factor: Fli-1; motif: NACCGGAARTN; match class: 1	TF:M11400_1	false	0.0032384722486510508	2.4896598201816036	4283	54	11	62700	TNNT3,CRABP1,BANF1,DPM3,ZFPL1,VPS53,FTHL17,CTAG2,SCAND1,SYNRG,MDK
TF	Factor: Fra-1; motif: NATGAWTCAYN; match class: 1	TF:M11286_1	false	0.0032419108078819902	2.4891989377223984	2375	54	8	62700	TNNT3,NDP,CLDN2,PRSS1,CEP170,RAI2,RRN3,SYNRG
TF	Factor: SUHW1; motif: TCTCTCCAGTRTGAATTCTCTGAT; match class: 1	TF:M10541_1	false	0.0032429854551900236	2.4890549991361173	1820	54	7	62700	LY6K,TMPRSS11E,CLDN2,HLA-DRB1,PRSS1,SSX4,CYTL1
TF	Factor: Tax/CREB; motif: RTGACGCATAYCCCC; match class: 1	TF:M00115_1	false	0.0032522931182646336	2.4878103198097783	2976	54	9	62700	GATA4,PRSS1,CBR3,FGF21,MT1A,CRYGB,TRPM1,MDK,GNG13
TF	Factor: PRX-2; motif: NKCGTTAN	TF:M10885	false	0.0032556317731141215	2.487364721703004	8068	54	16	62700	TNNT3,MAB21L2,GRPR,CNOT3,NDP,TMPRSS11E,DDX52,SCG5,CEP170,ARL2BP,VPS53,MT1A,RRN3,TFDP3,SCAND1,SYNRG
TF	Factor: GATA-3; motif: AGATAAGATCT	TF:M12193	false	0.0032577480692958035	2.487082503927177	6481	54	14	62700	BANF1,GRPR,FOXH1,TMPRSS11E,HLA-B,PRSS1,ARL2BP,SSX4,SST,RAI2,MT1A,SCAND1,SYNRG,CRYGB
TF	Factor: foxo4; motif: NNGTMAACAN	TF:M11546	false	0.003258005977696768	2.4870481231956068	4288	54	11	62700	GRPR,NDP,TMPRSS11E,DDX52,HLA-DRB1,HLA-B,PRSS1,ZFPL1,RAI2,FGF21,MDK
TF	Factor: PEA3; motif: NACCGGAAGTN; match class: 1	TF:M11425_1	false	0.003265600247445094	2.486036979720106	2379	54	8	62700	TNNT3,BANF1,ZFPL1,VPS53,FTHL17,CTAG2,SCAND1,CRYGB
TF	Factor: ATF-3; motif: GGTSACGTGAN	TF:M09868	false	0.0032705759776608615	2.4853757574644146	6485	54	14	62700	GRPR,HLA-DRB1,HLA-B,GATA4,CEP170,ZFPL1,VPS53,TFDP3,CTAG2,SCAND1,SYNRG,SOX3,CRYGB,GNG13
TF	Factor: alpha-CP1; motif: CAGCCAATGAG	TF:M00687	false	0.0032705759776608615	2.4853757574644146	2380	54	8	62700	GRPR,CNOT3,CLDN2,DDX52,HLA-DRB1,RRN3,TFDP3,SOX3
TF	Factor: FOXJ2:pitx1; motif: YTAATCCCNAMAACA	TF:M08477	false	0.003272800638920224	2.4850804487261637	502	54	4	62700	TMPRSS11E,VPS53,TFDP3,SCAND1
TF	Factor: HOXA10; motif: NGYMATAAANN; match class: 1	TF:M10800_1	false	0.003294996344265768	2.4821450629109685	503	54	4	62700	NDP,DDX52,HLA-B,FTHL17
TF	Factor: NFATc1; motif: NTTTCCRTNNAYGGAAAN; match class: 1	TF:M11981_1	false	0.003297763826427621	2.481780450132364	5733	54	13	62700	LY6K,CRABP1,MAB21L2,NDP,CLDN2,DPM3,DDX52,SCG5,PRSS1,CEP170,TFDP3,SCAND1,TRPM1
TF	Factor: Oct-2; motif: NNNTATGCAAATNNNN	TF:M01368	false	0.003298328719411116	2.481706063696912	2384	54	8	62700	LY6K,BANF1,GRPR,NDP,TMPRSS11E,MAP4K1,RBFOX2,SCAND1
TF	Factor: ZNF667; motif: GNGSCYTNMARAGCTCMNC	TF:M10161	false	0.0033007805126799047	2.4813833533737615	3624	54	10	62700	CRABP1,BANF1,TMPRSS11E,HLA-DRB1,CEP170,OPN1MW,ZFPL1,SST,CBR3,RAI2
TF	Factor: Oct-1; motif: TATGCAAATN	TF:M00342	false	0.0033065274148595322	2.4806278721516346	2986	54	9	62700	BANF1,GRPR,NDP,TMPRSS11E,MAP4K1,GATA4,RBFOX2,SCAND1,TRPM1
TF	Factor: POU5F1; motif: NNATGCAAANN	TF:M09782	false	0.003317771102007894	2.479153579904185	3627	54	10	62700	BANF1,GRPR,NDP,TMPRSS11E,MAP4K1,GATA4,RBFOX2,MT1A,SCAND1,TRPM1
TF	Factor: HNF-3alpha; motif: NTRTTTACWYWNN	TF:M09618	false	0.003389497042860358	2.469864740651128	2395	54	8	62700	NDP,TMPRSS11E,DDX52,HLA-B,PRSS1,ZFPL1,FGF21,BDH1
TF	Factor: LBP-1; motif: AACYRGTTNNAACYRGTT; match class: 1	TF:M11489_1	false	0.0033906325372888395	2.469719274708832	1837	54	7	62700	BANF1,FGF21,RRN3,FTHL17,SYNRG,BDH1,MDK
TF	Factor: nanog; motif: NYWTTGWNATGCAAATN	TF:M09639	false	0.003399351778885176	2.4686038905144736	1838	54	7	62700	MAB21L2,HLA-B,APOA1,SCG5,ARL2BP,SCAND1,BDH1
TF	Factor: Msx-2; motif: TAATTAN; match class: 1	TF:M07425_1	false	0.003434192744032394	2.4641753337177352	1333	54	6	62700	TNNT3,MAB21L2,BANF1,TMPRSS11E,ZFPL1,RBFOX2
TF	Factor: HIF1; motif: GNNKACGTGCGGNN	TF:M00797	false	0.003442436819342758	2.463134021808178	3646	54	10	62700	CRABP1,TCF19,FOXH1,MAP4K1,OPN1MW,RRN3,CTAG2,SCAND1,SYNRG,SOX3
TF	Factor: NF-kappaB; motif: NGGGANTTYCCMNNNN	TF:M00774	false	0.003443196114986124	2.4630382403709365	1843	54	7	62700	PRSS1,ARL2BP,OPN1MW,PI3,CBR3,RRN3,FTHL17
TF	Factor: FEV; motif: ACCGGAAGTN	TF:M03987	false	0.003443196114986124	2.4630382403709365	1334	54	6	62700	BANF1,CLDN2,DPM3,VPS53,FTHL17,CTAG2
TF	Factor: STAT3; motif: TTCYGGGAAN	TF:M07065	false	0.003443196114986124	2.4630382403709365	5029	54	12	62700	LY6K,TNNT3,TCF19,BANF1,FOXH1,NDP,GATA4,CEP170,CBR3,FGF21,MT1A,TRPM1
TF	Factor: E2F2; motif: NNTTTTGGCGCCAAAAWN; match class: 1	TF:M03959_1	false	0.0034452563010721506	2.4627784643221258	3006	54	9	62700	TNNT3,DPM3,DDX52,HLA-DRB1,PRSS1,SST,VPS53,RRN3,TFDP3
TF	Factor: NFYC; motif: NNCCAATCANN	TF:M12455	false	0.0034465529876647797	2.462615040229848	1335	54	6	62700	LY6K,CNOT3,HLA-DRB1,CEP170,SSX4,RRN3
TF	Factor: Elf-1; motif: NAANCMGGAAGTGN; match class: 1	TF:M09605_1	false	0.0034465529876647797	2.462615040229848	1335	54	6	62700	BANF1,ZFPL1,VPS53,TFDP3,FTHL17,SCAND1
TF	Factor: JUND:FRA-1; motif: RTGACGTMAY	TF:M08930	false	0.0034737338332132017	2.45920346142008	5771	54	13	62700	CNOT3,NDP,TMPRSS11E,CLDN2,DPM3,HLA-DRB1,HLA-B,ZFPL1,SST,VPS53,CBR3,MT1A,TFDP3
TF	Factor: Tel-2; motif: YTACTTCCTG; match class: 1	TF:M00678_1	false	0.003490647456095907	2.457094011284249	889	54	5	62700	DPM3,VPS53,TFDP3,FTHL17,CTAG2
TF	Factor: ZNF254; motif: KGGTWCKAAGGM	TF:M06130	false	0.0034998352228530288	2.455952402361228	54	54	2	62700	MAP4K1,TRPM1
TF	Factor: SCMH1; motif: NGCTGTCCNYGGTGCTGN	TF:M12727	false	0.0035060720295519506	2.455179165904628	3015	54	9	62700	APOA1,GATA4,OPN1MW,ZFPL1,SST,VPS53,PI3,CTAG2,CYTL1
TF	Factor: CP2; motif: AACCGGTTNNAACCGGTT; match class: 1	TF:M11486_1	false	0.0035121964340513695	2.4544212023790157	3016	54	9	62700	LY6K,BANF1,GRPR,FGF21,RRN3,FTHL17,SYNRG,BDH1,MDK
TF	Factor: Bcl-6; motif: NTTYCTAGRA	TF:M02085	false	0.003520223356786341	2.4534297798337015	5045	54	12	62700	MAB21L2,GRPR,S100A7,NDP,TMPRSS11E,HLA-B,SSX4,CBR3,RBFOX2,TFDP3,SYNRG,CYTL1
TF	Factor: CREB1; motif: NNNNTGACGTNANNN	TF:M07248	false	0.0035240328063397713	2.4529600572560124	4338	54	11	62700	GRPR,HLA-DRB1,ARL2BP,ZFPL1,SST,VPS53,TFDP3,SCAND1,SOX3,CRYGB,GNG13
TF	Factor: CREM; motif: NRTGACGYMA	TF:M12592	false	0.0035241418566062574	2.4529466183356523	6545	54	14	62700	GRPR,HLA-DRB1,SCG5,OPN1MW,ZFPL1,SST,VPS53,RAI2,RRN3,TFDP3,SCAND1,SOX3,CRYGB,GNG13
TF	Factor: FAC1; motif: NNNCAMAACACRNA	TF:M00456	false	0.0035241418566062574	2.4529466183356523	8141	54	16	62700	CRABP1,BANF1,S100A7,CNOT3,NDP,HLA-DRB1,HLA-B,SCG5,GATA4,ZFPL1,PI3,RBFOX2,TFDP3,SCAND1,BDH1,CYTL1
TF	Factor: E2F-4; motif: GCGGGAAANA; match class: 1	TF:M02090_1	false	0.003542435553104361	2.4506980420503677	6549	54	14	62700	TCF19,MAB21L2,BANF1,CNOT3,MAP4K1,DPM3,GATA4,PRSS21,SSX4,ZFPL1,RAI2,MT1A,SOX3,MDK
TF	Factor: NFATc2; motif: NTTTCCATNNATGGAAAN; match class: 1	TF:M11986_1	false	0.003547054826417204	2.4501320986364776	5788	54	13	62700	LY6K,CRABP1,MAB21L2,NDP,CLDN2,DPM3,DDX52,SCG5,PRSS1,CEP170,TFDP3,SCAND1,TRPM1
TF	Factor: p53; motif: RGRCAWGNCY	TF:M00761	false	0.003547054826417204	2.4501320986364776	3022	54	9	62700	LY6K,CRABP1,BANF1,MAP4K1,HLA-DRB1,SSX4,ZFPL1,SYNRG,CRYGB
TF	Factor: BCL-6; motif: NCGYWATCTAGGAATN	TF:M12340	false	0.0035485778716073412	2.449945659974818	5052	54	12	62700	CRABP1,BANF1,NDP,DPM3,HLA-B,APOA1,SCG5,SST,PI3,FGF21,FTHL17,MDK
TF	Factor: DMRT4; motif: AATGTADCAAWTT	TF:M01149	false	0.0035619567676641877	2.448311355978565	1857	54	7	62700	MAB21L2,CLDN2,DPM3,SST,RAI2,RBFOX2,FTHL17
TF	Factor: TEAD4; motif: NNACATTCCANN	TF:M12561	false	0.0035805101903587854	2.4460550859062025	517	54	4	62700	DDX52,HLA-DRB1,SST,MDK
TF	Factor: SREBP-2; motif: NNGYCACNNSMN	TF:M01177	false	0.0035869352433214696	2.4452764637818016	8989	54	17	62700	LY6K,TNNT3,BANF1,CEP170,ARL2BP,OPN1MW,ZFPL1,VPS53,CBR3,FGF21,MT1A,RRN3,FTHL17,CTAG2,SYNRG,SOX3,GNG13
TF	Factor: Oct3; motif: TKWNATGCAWATN; match class: 1	TF:M03837_1	false	0.003600425179172794	2.4436462097701646	55	54	2	62700	NDP,TMPRSS11E
TF	Factor: arnt; motif: CACGYA	TF:M03812	false	0.0036560856805588934	2.4369836351050784	4361	54	11	62700	TCF19,FOXH1,MAP4K1,APOA1,CEP170,PRSS21,RRN3,TFDP3,FTHL17,SOX3,BDH1
TF	Factor: Smad4; motif: TGTCTGN; match class: 1	TF:M01889_1	false	0.003663609039819586	2.436090878046846	901	54	5	62700	APOA1,SCG5,ARL2BP,CTAG2,TRPM1
TF	Factor: NF-Y; motif: TRRCCAATSRN	TF:M00185	false	0.003663609039819586	2.436090878046846	901	54	5	62700	CNOT3,DDX52,HLA-DRB1,CEP170,ZFPL1
TF	Factor: C/EBPbeta; motif: NNTTKCNNMAN	TF:M07315	false	0.003663609039819586	2.436090878046846	3038	54	9	62700	TNNT3,GRPR,DPM3,SCG5,GATA4,CEP170,SSX4,VPS53,CRYGB
TF	Factor: STAT3; motif: NNYTTCCMRGAA	TF:M10081	false	0.003664510266226374	2.435984057281233	3684	54	10	62700	TNNT3,TCF19,BANF1,FOXH1,CLDN2,CEP170,FGF21,MT1A,BDH1,TRPM1
TF	Factor: LRH-1; motif: NNYCAAGGYYN	TF:M02098	false	0.0036659554075658533	2.4358128220704387	3039	54	9	62700	BANF1,S100A7,CLDN2,MAP4K1,APOA1,PI3,BDH1,CYTL1,MDK
TF	Factor: LRH1; motif: NNRRCCTTGVAN	TF:M01142	false	0.00367229561046454	2.4350623664614837	3040	54	9	62700	CRABP1,MAP4K1,SCG5,GATA4,ARL2BP,SSX4,CTAG2,SCAND1,BDH1
TF	Factor: HOXA10; motif: NGYMATAAANN; match class: 1	TF:M10802_1	false	0.0036840195556988955	2.43367807312514	522	54	4	62700	NDP,DDX52,HLA-B,FTHL17
TF	Factor: slug; motif: KCACCTGN	TF:M03565	false	0.0036840195556988955	2.43367807312514	3042	54	9	62700	HLA-B,ZFPL1,CBR3,FGF21,MT1A,RRN3,FTHL17,BDH1,TRPM1
TF	Factor: ITF-2; motif: NCACCTGN	TF:M11155	false	0.0036840195556988955	2.43367807312514	3042	54	9	62700	HLA-B,ZFPL1,CBR3,FGF21,MT1A,RRN3,FTHL17,BDH1,TRPM1
TF	Factor: ZNF208; motif: NGGGGGGGTGGA	TF:M06051	false	0.003708056794935265	2.4308536225485526	56	54	2	62700	TCF19,MAP4K1
TF	Factor: ATF2; motif: NNATGANGTCATN	TF:M12443	false	0.0037106323302996277	2.430552075786653	3046	54	9	62700	LY6K,CNOT3,NDP,CLDN2,DDX52,HLA-B,OPN1MW,CBR3,MT1A
TF	Factor: GCMa:PEA3; motif: ATRCGGGCGGAAGTR; match class: 1	TF:M08313_1	false	0.0037106323302996277	2.430552075786653	9876	54	18	62700	CRABP1,BANF1,FOXH1,S100A7,DPM3,DDX52,APOA1,ARL2BP,ZFPL1,VPS53,FGF21,RRN3,FTHL17,CTAG2,SOX3,CRYGB,BDH1,TRPM1
TF	Factor: Elf-1; motif: AWCCCGGAAGTN; match class: 1	TF:M07415_1	false	0.003719656254968199	2.4294971927708713	2439	54	8	62700	CRABP1,BANF1,DPM3,VPS53,FTHL17,CTAG2,SCAND1,SYNRG
TF	Factor: AP-1; motif: NNNTGAGTCAKCN	TF:M00517	false	0.0037210428034480476	2.4293353342261477	5086	54	12	62700	LY6K,TNNT3,CRABP1,FOXH1,S100A7,NDP,TMPRSS11E,MAP4K1,SCAND1,SYNRG,TRPM1,MDK
TF	Factor: AP-2gamma; motif: GCCYNCRGSN	TF:M03811	false	0.0037403128401546047	2.4270920718447515	9030	54	17	62700	LY6K,TNNT3,BANF1,FOXH1,MAP4K1,DPM3,GATA4,PRSS1,PRSS21,ARL2BP,SSX4,ZFPL1,VPS53,PI3,SOX3,MDK,GNG13
TF	Factor: Tbx3; motif: NRAGGTGNNAR	TF:M10090	false	0.003826197953085557	2.4172325649650706	5103	54	12	62700	GRPR,S100A7,CNOT3,DPM3,SCG5,PRSS1,SSX4,PI3,RAI2,TFDP3,CTAG2,SYNRG
TF	Factor: SREBP; motif: NNNNYCACNCCANNN; match class: 1	TF:M01168_1	false	0.0039142125693202665	2.407355592787364	1374	54	6	62700	TNNT3,CLDN2,ZFPL1,RRN3,CTAG2,CRYGB
TF	Factor: AP-4; motif: ANCATATGNT	TF:M11209	false	0.003965954245306296	2.4016523005002623	3727	54	10	62700	CNOT3,TMPRSS11E,CLDN2,PRSS1,OPN1MW,CBR3,FTHL17,CRYGB,BDH1,MDK
TF	Factor: GATA2; motif: NNCTTATCTNN	TF:M09807	false	0.003965954245306296	2.4016523005002623	1378	54	6	62700	BANF1,GRPR,DDX52,PRSS1,SSX4,CYTL1
TF	Factor: NKX2-2; motif: NNNCCACTCAANNN; match class: 1	TF:M12456_1	false	0.003965954245306296	2.4016523005002623	3077	54	9	62700	GRPR,APOA1,PRSS21,SST,VPS53,FGF21,MT1A,CYTL1,TRPM1
TF	Factor: CP2; motif: AACCGGTTNNAACCGGTT	TF:M11486	false	0.003978443417500547	2.4002868142126865	3729	54	10	62700	LY6K,BANF1,GRPR,FGF21,RRN3,FTHL17,CTAG2,SYNRG,BDH1,MDK
TF	Factor: NFATc1; motif: NATGGAAANWNANTTTYCMN; match class: 1	TF:M04051_1	false	0.003978601142847958	2.4002695969538097	1898	54	7	62700	CRABP1,DPM3,DDX52,CEP170,OPN1MW,TFDP3,SOX3
TF	Factor: c-MAF; motif: CNNNCTCAGCA	TF:M03816	false	0.003978601142847958	2.4002695969538097	5871	54	13	62700	S100A7,HLA-B,APOA1,PRSS21,SST,MT1A,TFDP3,CTAG2,SYNRG,SOX3,BDH1,CYTL1,TRPM1
TF	Factor: DPF2; motif: NYCACYTCCYCNYYCY; match class: 1	TF:M09760_1	false	0.004009656922230979	2.396892785274098	3083	54	9	62700	MAB21L2,FOXH1,CNOT3,APOA1,SCG5,ZFPL1,VPS53,RAI2,MT1A
TF	Factor: meis1:Elf-1; motif: NTGCCGGAAGTN; match class: 1	TF:M08377_1	false	0.004011967964497558	2.3966425434725274	5134	54	12	62700	CRABP1,BANF1,FOXH1,MAP4K1,HLA-B,ARL2BP,VPS53,FTHL17,CTAG2,SCAND1,SYNRG,MDK
TF	Factor: TFAP2A; motif: YGCCCNNRGGCN	TF:M04146	false	0.004081430822527675	2.389187560097823	6658	54	14	62700	LY6K,FOXH1,CNOT3,MAP4K1,GATA4,PRSS1,PRSS21,ARL2BP,ZFPL1,CBR3,RAI2,CTAG2,MDK,GNG13
TF	Factor: ZBP89; motif: YCCYCCCCCM; match class: 1	TF:M01816_1	false	0.004110134806083412	2.38614393370105	242	54	3	62700	FOXH1,HLA-B,MDK
TF	Factor: Pax-5; motif: BCNNNRNGCANBGNTGNRTAGCSGCHNB; match class: 1	TF:M00143_1	false	0.004114536305002377	2.3856791012842207	5150	54	12	62700	LY6K,TNNT3,TCF19,BANF1,DPM3,HLA-B,ARL2BP,VPS53,FTHL17,CTAG2,CRYGB,CYTL1
TF	Factor: c-Fos; motif: NNTGASTCATN	TF:M07090	false	0.004122995256572576	2.3847871648458745	4435	54	11	62700	LY6K,TNNT3,NDP,CLDN2,CEP170,RAI2,RRN3,SCAND1,SYNRG,TRPM1,MDK
TF	Factor: Hoxa9; motif: ATYAATDACATC	TF:M03874	false	0.00414951638589368	2.3820025161015264	2485	54	8	62700	MAB21L2,TMPRSS11E,DDX52,PRSS1,OPN1MW,SST,MT1A,SCAND1
TF	Factor: REST; motif: NNNNGGNGCTGTCCATGGTGCT; match class: 1	TF:M01256_1	false	0.00414951638589368	2.3820025161015264	243	54	3	62700	SST,CTAG2,BDH1
TF	Factor: HSF1; motif: NRGAANNTTCYRGAA	TF:M09950	false	0.004156445572548325	2.3812779020853854	2486	54	8	62700	LY6K,TMPRSS11E,PRSS21,ARL2BP,OPN1MW,RBFOX2,CTAG2,CRYGB
TF	Factor: nerf; motif: NNNCCGGAAGTGN; match class: 1	TF:M09901_1	false	0.004160244181402639	2.3808811781416375	1393	54	6	62700	BANF1,ZFPL1,VPS53,FTHL17,CTAG2,SCAND1
TF	Factor: Tax/CREB; motif: GGGGGTTGACGYANA	TF:M00114	false	0.004168579448662177	2.3800119169001195	6676	54	14	62700	LY6K,BANF1,FOXH1,S100A7,DDX52,SCG5,CEP170,PRSS21,VPS53,TFDP3,FTHL17,SCAND1,SOX3,GNG13
TF	Factor: GR; motif: RGNACANMNTGTNCY	TF:M09941	false	0.004168579448662177	2.3800119169001195	5905	54	13	62700	LY6K,TNNT3,CRABP1,GRPR,TMPRSS11E,MAP4K1,SSX4,ZFPL1,PI3,FGF21,MT1A,TFDP3,CTAG2
TF	Factor: Egr-2; motif: CCCMCNCN; match class: 1	TF:M02092_1	false	0.004174372132505256	2.379408837520299	932	54	5	62700	FOXH1,NDP,APOA1,SOX3,GNG13
TF	Factor: c-Ets-1; motif: NNNRCCGGAWRYNNNN; match class: 1	TF:M01078_1	false	0.004208063820660399	2.375917682174075	2492	54	8	62700	BANF1,DPM3,VPS53,RRN3,FTHL17,CTAG2,SCAND1,CRYGB
TF	Factor: SP2; motif: GGGCGGGAC; match class: 1	TF:M01783_1	false	0.004208063820660399	2.375917682174075	4449	54	11	62700	LY6K,TNNT3,CNOT3,GATA4,CEP170,PRSS21,ZFPL1,MT1A,SYNRG,MDK,GNG13
TF	Factor: PLAGL2; motif: AAGGACC; match class: 1	TF:M05548_1	false	0.004214426281751397	2.3752615383887696	544	54	4	62700	FOXH1,CNOT3,APOA1,MT1A
TF	Factor: YB-1; motif: CCAMTCNGMR; match class: 1	TF:M03805_1	false	0.0042401312083038415	2.372620704218429	3766	54	10	62700	LY6K,TCF19,CNOT3,CLDN2,GATA4,CEP170,ARL2BP,SSX4,RRN3,SOX3
TF	Factor: Net; motif: CACTTCCKGK	TF:M03832	false	0.004241843460770279	2.3724453625469635	936	54	5	62700	CRABP1,VPS53,FTHL17,SYNRG,CYTL1
TF	Factor: CDP; motif: TRATCRATAN	TF:M03952	false	0.004244604456504405	2.372162774291928	4455	54	11	62700	TNNT3,TCF19,GRPR,HLA-DRB1,GATA4,SSX4,ZFPL1,VPS53,CBR3,RAI2,BDH1
TF	Factor: AR; motif: GNNCNNNNTGTTCTN	TF:M01996	false	0.004253002549813496	2.3713043569122174	3114	54	9	62700	TMPRSS11E,PRSS21,OPN1MW,ZFPL1,PI3,RAI2,SYNRG,CRYGB,TRPM1
TF	Factor: CREB1; motif: NRTGAYGCGTN; match class: 1	TF:M11218_1	false	0.00426763390793445	2.3698128428987317	2499	54	8	62700	HLA-B,CEP170,ARL2BP,TFDP3,FTHL17,CTAG2,SCAND1,SOX3
TF	Factor: FOXO1A; motif: NNNYTGTTTNCN; match class: 1	TF:M09931_1	false	0.004269876263116626	2.3695847102265666	1402	54	6	62700	LY6K,TNNT3,NDP,TMPRSS11E,DDX52,PRSS1
TF	Factor: ITF-2; motif: NGCAGSTGKS	TF:M09962	false	0.0043039753969402695	2.3661302199168572	5183	54	12	62700	CNOT3,MAP4K1,DPM3,SCG5,PRSS21,VPS53,PI3,FTHL17,SYNRG,SOX3,TRPM1,GNG13
TF	Factor: Kaiso; motif: NTCCTGCNAN; match class: 1	TF:M01119_1	false	0.004309582969738728	2.3655647536685036	548	54	4	62700	NDP,PRSS21,FGF21,MT1A
TF	Factor: FOX; motif: KWTTGTTTRTTTW	TF:M00809	false	0.004357930040788815	2.3607197458986775	3782	54	10	62700	MAB21L2,BANF1,NDP,TMPRSS11E,PRSS21,OPN1MW,SSX4,CBR3,RRN3,BDH1
TF	Factor: CDX1; motif: GYMATAAAA	TF:M04297	false	0.004363521425083648	2.3601628872868643	943	54	5	62700	DDX52,HLA-B,SCG5,PI3,BDH1
TF	Factor: TFAP2A; motif: NGCCYSAGGCN	TF:M04147	false	0.00437889796547258	2.3586351743667913	5195	54	12	62700	FOXH1,S100A7,APOA1,GATA4,PRSS1,PRSS21,ARL2BP,CBR3,RRN3,SCAND1,TRPM1,GNG13
TF	Factor: HOXD13; motif: NNNYYAATAAAANNNN	TF:M01404	false	0.00437889796547258	2.3586351743667913	4475	54	11	62700	GRPR,TMPRSS11E,DDX52,HLA-DRB1,HLA-B,ARL2BP,PI3,RBFOX2,FTHL17,SCAND1,SYNRG
TF	Factor: RUSH-1alpha; motif: NNMCWTNKNN	TF:M01107	false	0.0043947098473765675	2.3570697931369713	3131	54	9	62700	MAB21L2,S100A7,DDX52,HLA-B,SCG5,ARL2BP,SST,SCAND1,SYNRG
TF	Factor: Nkx2-3; motif: NSCACTTNNN	TF:M10636	false	0.004421554068648476	2.354425059878272	3134	54	9	62700	TNNT3,NDP,DPM3,HLA-DRB1,ZFPL1,CBR3,RRN3,TFDP3,GNG13
TF	Factor: AP-2alpha; motif: NGCCTSAGGCN; match class: 1	TF:M11480_1	false	0.004433536563053656	2.3532497055894614	5952	54	13	62700	FOXH1,S100A7,APOA1,GATA4,PRSS1,PRSS21,ARL2BP,ZFPL1,CBR3,RRN3,SCAND1,TRPM1,GNG13
TF	Factor: PURBETA; motif: NCWGRGGCTGGGG; match class: 1	TF:M12726_1	false	0.004447936175079623	2.3518414532177254	2518	54	8	62700	TNNT3,S100A7,APOA1,GATA4,FGF21,CRYGB,MDK,GNG13
TF	Factor: Spi-B; motif: NAWGRGGAAGTR	TF:M11374	false	0.004447936175079623	2.3518414532177254	2518	54	8	62700	TNNT3,BANF1,GRPR,CNOT3,MAP4K1,DDX52,ZFPL1,CRYGB
TF	Factor: IRF-1; motif: NNRAAANNGAAASN	TF:M07045	false	0.004459746780765238	2.350689799323361	554	54	4	62700	HLA-DRB1,SSX4,CBR3,MDK
TF	Factor: TEF-3; motif: RCATTCCWGNNNN	TF:M10093	false	0.00446229932626685	2.350441301065651	1943	54	7	62700	TMPRSS11E,CLDN2,DDX52,APOA1,PRSS1,FGF21,MDK
TF	Factor: TCF11:MafG; motif: NNNNNATGACTCAGCANTTNNG	TF:M00284	false	0.004462603032972087	2.350411743734726	4488	54	11	62700	NDP,HLA-DRB1,APOA1,OPN1MW,SSX4,PI3,CBR3,TFDP3,SCAND1,CRYGB,CYTL1
TF	Factor: SAP-1; motif: NTCGTAAATGCN	TF:M11438	false	0.004473296922410556	2.349372273862963	5960	54	13	62700	TNNT3,NDP,DDX52,HLA-DRB1,HLA-B,PRSS1,ARL2BP,SSX4,ZFPL1,VPS53,RAI2,MT1A,FTHL17
TF	Factor: PRDM1; motif: NRAAAGTGAAAGTNN	TF:M03916	false	0.004477489897284732	2.348965385391481	950	54	5	62700	MAB21L2,VPS53,CBR3,SCAND1,MDK
TF	Factor: Fli-1; motif: ACCGGAAGYN	TF:M02073	false	0.004523459813146328	2.3445292636442487	5968	54	13	62700	TNNT3,CRABP1,BANF1,CLDN2,MAP4K1,DPM3,VPS53,RRN3,FTHL17,CTAG2,SCAND1,SYNRG,CRYGB
TF	Factor: IRF-7; motif: TNSGAAWNCGAAANTNNN	TF:M00453	false	0.004534965127570739	2.343426048176505	3148	54	9	62700	MAB21L2,DPM3,HLA-DRB1,SCG5,PRSS1,SSX4,CBR3,RBFOX2,MDK
TF	Factor: Foxn2; motif: NNGCGTCNNNNNGACGCNN	TF:M11541	false	0.004553135107589705	2.34168946245041	5973	54	13	62700	BANF1,FOXH1,CEP170,PRSS21,ARL2BP,ZFPL1,SST,VPS53,CBR3,RAI2,SCAND1,SOX3,CYTL1
TF	Factor: GRHL2; motif: AACCNGTYNKNC	TF:M09943	false	0.004553770326391328	2.341628877211485	1423	54	6	62700	MAB21L2,TMPRSS11E,ZFPL1,FGF21,CTAG2,SOX3
TF	Factor: TEAD2; motif: NNACATTCCWNNN	TF:M09788	false	0.004555691039519545	2.3414457368277106	558	54	4	62700	DDX52,HLA-DRB1,SST,MDK
TF	Factor: Oct-1; motif: NNNNATGCAAATNAN; match class: 1	TF:M00195_1	false	0.004583062373359861	2.3388442321678964	559	54	4	62700	NDP,TMPRSS11E,RBFOX2,SCAND1
TF	Factor: p73; motif: NNRCAWGYCCARRCWTGYC; match class: 1	TF:M10025_1	false	0.00459502429896459	2.3377121876775795	1426	54	6	62700	GRPR,FOXH1,S100A7,GATA4,CBR3,TRPM1
TF	Factor: AP-1; motif: RGTGACTMANN	TF:M00188	false	0.004637585004813398	2.333708116884595	3160	54	9	62700	LY6K,TNNT3,CRABP1,S100A7,TMPRSS11E,PI3,CBR3,SCAND1,MDK
TF	Factor: Arnt; motif: NNNNNRTCACGTGAYNNNNN	TF:M00539	false	0.004637585004813398	2.333708116884595	6764	54	14	62700	LY6K,CRABP1,FOXH1,MAP4K1,DDX52,GATA4,PRSS21,PI3,MT1A,TFDP3,CTAG2,SCAND1,SYNRG,SOX3
TF	Factor: Arnt; motif: NNNNNRTCACGTGAYNNNNN; match class: 1	TF:M00539_1	false	0.004637585004813398	2.333708116884595	6764	54	14	62700	LY6K,CRABP1,FOXH1,MAP4K1,DDX52,GATA4,PRSS21,PI3,MT1A,TFDP3,CTAG2,SCAND1,SYNRG,SOX3
TF	Factor: E2F-1:TBR2; motif: NGGTGNNANGGCGCNNTNNCRNNN; match class: 1	TF:M08523_1	false	0.004653107794416973	2.332256886435524	7567	54	15	62700	LY6K,MAP4K1,SCG5,PRSS21,ARL2BP,SSX4,VPS53,CBR3,RAI2,SCAND1,SYNRG,SOX3,BDH1,TRPM1,MDK
TF	Factor: JUNB:FOSB; motif: NRTGASTCAT	TF:M08920	false	0.004671008200028431	2.330589370300748	3164	54	9	62700	LY6K,TNNT3,CRABP1,CLDN2,RAI2,RRN3,SCAND1,TRPM1,MDK
TF	Factor: NURR1; motif: YRRCCTT	TF:M01269	false	0.0046753406273060205	2.330186742615985	5994	54	13	62700	TNNT3,BANF1,FOXH1,S100A7,CLDN2,APOA1,SCG5,ZFPL1,PI3,FTHL17,BDH1,CYTL1,MDK
TF	Factor: Egr-1; motif: CCGCCCMCG	TF:M04797	false	0.004676044674915639	2.3301213482423067	5243	54	12	62700	TCF19,FOXH1,CNOT3,MAP4K1,DPM3,PRSS21,OPN1MW,ZFPL1,VPS53,RAI2,SYNRG,MDK
TF	Factor: USF1; motif: NNNNGTCACGTGGN	TF:M07067	false	0.004683676284910512	2.329413129085448	3166	54	9	62700	LY6K,FOXH1,GATA4,ARL2BP,TFDP3,CTAG2,SCAND1,SYNRG,TRPM1
TF	Factor: DEC2; motif: SNTCACGTGS	TF:M01843	false	0.0047136965164288405	2.3266383822451093	3830	54	10	62700	SCG5,GATA4,CEP170,TFDP3,CTAG2,SYNRG,SOX3,BDH1,CYTL1,GNG13
TF	Factor: TCF7RELATED; motif: NANNWWCAAAGN	TF:M08902	false	0.004719551023960526	2.3260993143088906	3170	54	9	62700	TMPRSS11E,DDX52,PRSS1,SST,VPS53,RBFOX2,FTHL17,SYNRG,CYTL1
TF	Factor: KLF4; motif: MCACACCCTNN	TF:M09808	false	0.004745433305098518	2.3237241260350943	3834	54	10	62700	CRABP1,FOXH1,S100A7,CLDN2,HLA-B,OPN1MW,PI3,CTAG2,SYNRG,GNG13
TF	Factor: IRF-4; motif: GAAARTA	TF:M01883	false	0.004760044221805161	2.322389012574307	8411	54	16	62700	CRABP1,MAB21L2,GRPR,NDP,TMPRSS11E,DPM3,HLA-DRB1,PRSS1,PRSS21,OPN1MW,SST,PI3,FGF21,RRN3,SOX3,BDH1
TF	Factor: nanog; motif: NYYWTTGWNATGCAAAT	TF:M09996	false	0.004760044221805161	2.322389012574307	1438	54	6	62700	MAB21L2,TMPRSS11E,HLA-B,APOA1,SCG5,SCAND1
TF	Factor: PPAR; motif: TGACCTTTGNCCY; match class: 1	TF:M00763_1	false	0.004762149535701147	2.322196971486742	966	54	5	62700	CRABP1,S100A7,APOA1,RRN3,MDK
TF	Factor: FOXA1; motif: NWGTAAACATNN; match class: 1	TF:M12506_1	false	0.004815106464327831	2.31739410597269	568	54	4	62700	TMPRSS11E,HLA-B,SSX4,PI3
TF	Factor: FPM315; motif: GGGAGGAGGRRGRGGRGGRR	TF:M10134	false	0.004815106464327831	2.31739410597269	2556	54	8	62700	TNNT3,BANF1,FOXH1,CNOT3,RAI2,RBFOX2,FGF21,BDH1
TF	Factor: Cdx-2; motif: NNGYMATAAAA	TF:M07079	false	0.004826284479368366	2.3163870827217545	1975	54	7	62700	NDP,DDX52,HLA-B,SSX4,PI3,FTHL17,BDH1
TF	Factor: OTX2; motif: NTAATCCN	TF:M04421	false	0.004835828833062618	2.3155290796416983	569	54	4	62700	TNNT3,ARL2BP,VPS53,SCAND1
TF	Factor: HSF2; motif: GAANRTTCTAGAA	TF:M01244	false	0.004835828833062618	2.3155290796416983	569	54	4	62700	LY6K,CRABP1,PRSS21,OPN1MW
TF	Factor: HSFY1; motif: TTCGAANSRTTCGAA	TF:M04013	false	0.004855025073943539	2.313808522821435	971	54	5	62700	GRPR,TMPRSS11E,DPM3,CEP170,SOX3
TF	Factor: SREBP-1; motif: NGTSRGGTGAN	TF:M10075	false	0.0049187329622288846	2.3081467546267804	4552	54	11	62700	BANF1,MAP4K1,PRSS1,ARL2BP,SSX4,PI3,FTHL17,CTAG2,SOX3,CRYGB,BDH1
TF	Factor: msc; motif: NRMCATATGNYN; match class: 1	TF:M11146_1	false	0.004928613983913006	2.307275195077457	3193	54	9	62700	S100A7,TMPRSS11E,CLDN2,HLA-B,SSX4,CBR3,FTHL17,BDH1,TRPM1
TF	Factor: Fli-1:HOXB13; motif: NNCGGAARYNRTWAA	TF:M08471	false	0.004947184799155116	2.3056418665199248	5283	54	12	62700	LY6K,MAB21L2,BANF1,FOXH1,MAP4K1,HLA-DRB1,GATA4,PRSS1,PI3,RBFOX2,BDH1,CYTL1
TF	Factor: PRDM6; motif: NRRARGAAAAANA; match class: 1	TF:M10041_1	false	0.0049473921111609755	2.3056236677710533	573	54	4	62700	MAB21L2,MAP4K1,SSX4,CYTL1
TF	Factor: ZBTB44; motif: NTCAGCACCNNGGACAGCGSCN	TF:M12691	false	0.00494912742521494	2.305471364262136	1451	54	6	62700	APOA1,GATA4,SST,MT1A,CTAG2,CYTL1
TF	Factor: POU3F2; motif: WTATGCWAATKAG	TF:M11904	false	0.004960467580198349	2.304477384411217	3197	54	9	62700	LY6K,MAB21L2,BANF1,NDP,TMPRSS11E,MAP4K1,GATA4,SSX4,SCAND1
TF	Factor: GR; motif: NNNNNNCNNTNTGTNCTNN; match class: 1	TF:M00192_1	false	0.004968557865272092	2.3037696478943914	1987	54	7	62700	MAP4K1,DPM3,HLA-DRB1,PRSS1,ZFPL1,PI3,SYNRG
TF	Factor: SAP-1; motif: NNCCGGAAGTGN	TF:M09905	false	0.005001582040674849	2.300892603091852	8457	54	16	62700	TNNT3,CRABP1,BANF1,CNOT3,CLDN2,DPM3,HLA-B,ARL2BP,ZFPL1,VPS53,RRN3,FTHL17,CTAG2,SCAND1,SYNRG,MDK
TF	Factor: IRF-8; motif: NYGAAASYGAAACYN	TF:M11682	false	0.005004073263712882	2.300676340506734	3867	54	10	62700	CRABP1,DPM3,HLA-DRB1,HLA-B,PRSS1,SSX4,ZFPL1,CBR3,RBFOX2,MDK
TF	Factor: KLF3; motif: CCMCRCCCNG	TF:M07460	false	0.005004073263712882	2.300676340506734	1455	54	6	62700	TNNT3,CNOT3,ARL2BP,PI3,RAI2,CTAG2
TF	Factor: c-Ets-1; motif: RCAGGAAGTGNNTNS; match class: 1	TF:M00339_1	false	0.005004073263712882	2.300676340506734	1455	54	6	62700	TNNT3,TCF19,DPM3,SSX4,TFDP3,FTHL17
TF	Factor: HOXC11; motif: NGYMATWAANN	TF:M10816	false	0.0050274820055433884	2.2986494751632836	5296	54	12	62700	TNNT3,NDP,DDX52,HLA-DRB1,HLA-B,SCG5,SSX4,SST,PI3,FTHL17,CRYGB,BDH1
TF	Factor: AP-4; motif: ANCATATGNT	TF:M11211	false	0.005038233529174313	2.297721706214396	3206	54	9	62700	CNOT3,TMPRSS11E,PRSS1,OPN1MW,CBR3,FTHL17,CRYGB,BDH1,MDK
TF	Factor: NFATc2; motif: NTTTCCATNNATGGAAAN	TF:M11986	false	0.005055957255727055	2.2961966063396635	6056	54	13	62700	LY6K,CRABP1,MAB21L2,NDP,CLDN2,DPM3,DDX52,SCG5,PRSS1,CEP170,TFDP3,SCAND1,TRPM1
TF	Factor: LBP9; motif: CCRGNNNNARCCRGYYN	TF:M01592	false	0.005060840273057186	2.2957773693943433	1459	54	6	62700	S100A7,HLA-DRB1,PRSS21,RRN3,SYNRG,MDK
TF	Factor: ERM; motif: NNCACTTCCGGNN; match class: 1	TF:M12603_1	false	0.005073091127387168	2.294727336427728	1996	54	7	62700	TNNT3,BANF1,VPS53,TFDP3,FTHL17,CTAG2,SCAND1
TF	Factor: NF-YC; motif: NNRRCCAATCAGNR	TF:M10006	false	0.005074020200925975	2.294647808077391	2582	54	8	62700	LY6K,CNOT3,DDX52,HLA-DRB1,ARL2BP,SSX4,RRN3,TFDP3
TF	Factor: MAZ; motif: NKGGGAGGGGRGGR; match class: 1	TF:M02023_1	false	0.005100598062230733	2.292378898431742	3213	54	9	62700	FOXH1,CNOT3,APOA1,PRSS21,SSX4,RBFOX2,FGF21,SYNRG,MDK
TF	Factor: Erm; motif: ACCGGAAGTN; match class: 1	TF:M02069_1	false	0.005152082920044523	2.2880171558524407	2002	54	7	62700	BANF1,DPM3,VPS53,FTHL17,CTAG2,SCAND1,SYNRG
TF	Factor: CART1; motif: NGNNYTAATTARTNNNN	TF:M01362	false	0.0051760300648040995	2.2860032097465046	4587	54	11	62700	TNNT3,MAB21L2,BANF1,TMPRSS11E,HLA-DRB1,HLA-B,ZFPL1,SST,PI3,RBFOX2,TRPM1
TF	Factor: HNF-1alpha; motif: NGTTAATKATTAACY	TF:M09945	false	0.0051774250723536685	2.2858861774946364	988	54	5	62700	TMPRSS11E,HLA-DRB1,VPS53,FGF21,BDH1
TF	Factor: PMX2B; motif: NNNAATTAATTAANNNG	TF:M01356	false	0.0051774250723536685	2.2858861774946364	3221	54	9	62700	TNNT3,MAB21L2,BANF1,TMPRSS11E,HLA-DRB1,HLA-B,ZFPL1,RBFOX2,TFDP3
TF	Factor: CIZ; motif: TTTTNNNNNNNNNNNNNAAAAA; match class: 1	TF:M12070_1	false	0.005194787893025262	2.284432180304932	2593	54	8	62700	CNOT3,TMPRSS11E,CEP170,PI3,FTHL17,SCAND1,SYNRG,BDH1
[truncated: 1,932 more rows]
