# Supplementary material for: Nanomaterial isolated extracellular vesicles enable high precision identification of tumor biomarkers for pancreatic cancer liquid biopsy
Source: J Nanobiotechnology. 2025 Jul 1;23:467. doi: 10.1186/s12951-025-03527-3 (PMC12211367; doi:10.1186/s12951-025-03527-3)
Supplement: Supplementary file 3 — Additional file 3. gProfiler’s enrichment analysis. Enrichment analysis was applied to each EV isolation’s transcriptomic sample based on their unique mRNA annotations. [file 12951_2025_3527_MOESM3_ESM.zip › Enrichment_Analysis_gProfiler/ExCy/ExCy_Patient_9.csv]

source	term_name	term_id	highlighted	adjusted_p_value	negative_log10_of_adjusted_p_value	term_size	query_size	intersection_size	effective_domain_size	intersections
GO:MF	ion binding	GO:0043167	false	0.0000045656080647268335	5.340501373317152	6115	68	23	62700	ABCC6,OIP5,BLK,SLC25A24,LALBA,ACR,CDK7,PEBP1,YARS2,RNF113A,TNKS,DPH2,PRSS1,FABP5,DUSP12,CRABP2,AMY1A,FAN1,NT5C,S100A11,TYROBP,CALML3,RAD17
GO:MF	identical protein binding	GO:0042802	false	0.0012431920207773798	2.905461785981606	2143	68	11	62700	OIP5,YARS2,SFN,IFI35,FABP5,SRPX2,PRPF31,PTEN,NT5C,S100A11,TYROBP
GO:MF	signaling receptor binding	GO:0005102	false	0.0017912296852046722	2.746848722011789	1484	68	9	62700	MUC2,BLK,SST,SRPX2,SAA1,PF4V1,TYROBP,TMED1,CSF2
GO:MF	metal ion binding	GO:0046872	false	0.0023543350100271574	2.6281317391755814	4320	68	15	62700	OIP5,SLC25A24,LALBA,ACR,RNF113A,TNKS,DPH2,PRSS1,DUSP12,AMY1A,FAN1,NT5C,S100A11,TYROBP,CALML3
GO:MF	cation binding	GO:0043169	false	0.002598703717420553	2.5852432323205425	4409	68	15	62700	OIP5,SLC25A24,LALBA,ACR,RNF113A,TNKS,DPH2,PRSS1,DUSP12,AMY1A,FAN1,NT5C,S100A11,TYROBP,CALML3
GO:MF	enzyme binding	GO:0019899	false	0.0029111053271882294	2.5359420809957083	2075	68	10	62700	ACR,PEBP1,SFN,MYOM2,MAGEA6,DUSP12,U2AF2,POU5F1,PTEN,RPS2
GO:MF	catalytic activity	GO:0003824	false	0.0032082842583421056	2.49372715960226	5751	68	17	62700	ABCC6,BLK,LALBA,ACR,CDK7,YARS2,RNF113A,TNKS,TGDS,DPH2,PRSS1,DUSP12,AMY1A,FAN1,PTEN,NT5C,RAD17
GO:MF	small molecule binding	GO:0036094	false	0.0032082842583421056	2.49372715960226	2583	68	11	62700	ABCC6,ERH,BLK,ACR,CDK7,PEBP1,YARS2,FABP5,CRABP2,NT5C,RAD17
GO:MF	antigen binding	GO:0003823	false	0.006627268560259435	2.178665429910565	115	68	3	62700	IGLV6-57,IGKV2D-28,IGLV2-11
GO:MF	molecular function inhibitor activity	GO:0140678	false	0.006627268560259435	2.178665429910565	521	68	5	62700	GPC3,PEBP1,SFN,SMR3A,U2AF2
GO:MF	molecular function regulator activity	GO:0098772	false	0.010566237914872574	1.9760796147400266	2125	68	9	62700	GPC3,PEBP1,SFN,SMR3A,SST,U2AF2,PF4V1,TYROBP,CSF2
GO:MF	phosphoric ester hydrolase activity	GO:0042578	false	0.014698530315681278	1.8327260875442608	367	68	4	62700	DUSP12,FAN1,PTEN,NT5C
GO:MF	calcium ion binding	GO:0005509	false	0.014765009013746281	1.8307662835706213	718	68	5	62700	SLC25A24,LALBA,AMY1A,S100A11,CALML3
GO:MF	carboxylic acid binding	GO:0031406	false	0.014765009013746281	1.8307662835706213	194	68	3	62700	YARS2,FABP5,CRABP2
GO:MF	peptidase inhibitor activity	GO:0030414	false	0.014765009013746281	1.8307662835706213	172	68	3	62700	GPC3,PEBP1,SMR3A
GO:MF	anion binding	GO:0043168	false	0.014765009013746281	1.8307662835706213	2446	68	9	62700	ABCC6,BLK,CDK7,PEBP1,YARS2,FABP5,CRABP2,AMY1A,RAD17
GO:MF	enzyme inhibitor activity	GO:0004857	false	0.014765009013746281	1.8307662835706213	393	68	4	62700	GPC3,PEBP1,SFN,SMR3A
GO:MF	hydrolase activity	GO:0016787	false	0.014765009013746281	1.8307662835706213	2446	68	9	62700	ABCC6,LALBA,ACR,PRSS1,DUSP12,AMY1A,FAN1,PTEN,NT5C
GO:MF	organic acid binding	GO:0043177	false	0.0167634606716418	1.7756363201060137	206	68	3	62700	YARS2,FABP5,CRABP2
GO:MF	heterocyclic compound binding	GO:1901363	false	0.017766205579170677	1.750405316819939	7455	68	17	62700	ABCC6,ERH,BLK,ACR,CDK7,PEBP1,YARS2,CTIF,MAFK,U2AF2,PRPF31,POU5F1,FAN1,NT5C,RPS2,EIF1B,RAD17
GO:MF	peptidase regulator activity	GO:0061134	false	0.017766205579170677	1.750405316819939	224	68	3	62700	GPC3,PEBP1,SMR3A
GO:MF	organic cyclic compound binding	GO:0097159	false	0.018668845630999024	1.7288825353764004	7526	68	17	62700	ABCC6,ERH,BLK,ACR,CDK7,PEBP1,YARS2,CTIF,MAFK,U2AF2,PRPF31,POU5F1,FAN1,NT5C,RPS2,EIF1B,RAD17
GO:MF	catalytic activity, acting on DNA	GO:0140097	false	0.018710864196035387	1.727906153339007	247	68	3	62700	CDK7,FAN1,RAD17
GO:MF	nucleoside phosphate binding	GO:1901265	false	0.018710864196035387	1.727906153339007	2183	68	8	62700	ABCC6,ERH,BLK,CDK7,PEBP1,YARS2,NT5C,RAD17
GO:MF	nucleotide binding	GO:0000166	false	0.018710864196035387	1.727906153339007	2182	68	8	62700	ABCC6,ERH,BLK,CDK7,PEBP1,YARS2,NT5C,RAD17
GO:MF	monocarboxylic acid binding	GO:0033293	false	0.02198238465302468	1.6579251970137774	78	68	2	62700	FABP5,CRABP2
GO:MF	carbohydrate derivative binding	GO:0097367	false	0.02198238465302468	1.6579251970137774	2294	68	8	62700	ABCC6,BLK,CDK7,PEBP1,YARS2,SAA1,PF4V1,RAD17
GO:MF	phosphatase activity	GO:0016791	false	0.022120928946043155	1.6551966392267667	276	68	3	62700	DUSP12,PTEN,NT5C
GO:MF	catalytic activity, acting on a protein	GO:0140096	false	0.02335907141530169	1.6315444255676028	2332	68	8	62700	BLK,ACR,CDK7,RNF113A,TNKS,PRSS1,DUSP12,PTEN
GO:MF	myosin phosphatase activity	GO:0017018	false	0.023735870882343166	1.6245948291464891	84	68	2	62700	DUSP12,PTEN
GO:MF	protein tyrosine phosphatase activity	GO:0004725	false	0.02797107194260034	1.5532908897301656	97	68	2	62700	DUSP12,PTEN
GO:MF	catalytic activity, acting on a nucleic acid	GO:0140640	false	0.02797107194260034	1.5532908897301656	637	68	4	62700	CDK7,YARS2,FAN1,RAD17
GO:MF	hydrolase activity, hydrolyzing O-glycosyl compounds	GO:0004553	false	0.02797107194260034	1.5532908897301656	96	68	2	62700	LALBA,AMY1A
GO:MF	protein serine/threonine phosphatase activity	GO:0004722	false	0.028447999069331004	1.5459482749177127	103	68	2	62700	DUSP12,PTEN
GO:MF	ATP binding	GO:0005524	false	0.028447999069331004	1.5459482749177127	1495	68	6	62700	ABCC6,BLK,CDK7,PEBP1,YARS2,RAD17
GO:MF	cadherin binding	GO:0045296	true	0.02896385101377313	1.5381436951392216	335	68	3	62700	SFN,RPS2,S100A11
GO:MF	RNA binding	GO:0003723	false	0.029870940958060716	1.5247510965637003	3113	68	9	62700	ERH,PEBP1,YARS2,CTIF,U2AF2,PRPF31,POU5F1,RPS2,EIF1B
GO:MF	adenyl ribonucleotide binding	GO:0032559	false	0.03107598607934749	1.5075750817683826	1556	68	6	62700	ABCC6,BLK,CDK7,PEBP1,YARS2,RAD17
GO:MF	translation regulator activity, nucleic acid binding	GO:0090079	false	0.034229485077265184	1.4655996340138722	121	68	2	62700	CTIF,EIF1B
GO:MF	ATP-dependent activity, acting on DNA	GO:0008094	false	0.03432414447402377	1.4644002787042003	122	68	2	62700	CDK7,RAD17
GO:MF	adenyl nucleotide binding	GO:0030554	false	0.03601785694661784	1.4434821311596404	1658	68	6	62700	ABCC6,BLK,CDK7,PEBP1,YARS2,RAD17
GO:MF	growth factor binding	GO:0019838	false	0.03601785694661784	1.4434821311596404	134	68	2	62700	SRPX2,RPS2
GO:MF	cytokine binding	GO:0019955	false	0.03601785694661784	1.4434821311596404	134	68	2	62700	PLP2,POU5F1
GO:MF	hydrolase activity, acting on ester bonds	GO:0016788	false	0.03601785694661784	1.4434821311596404	767	68	4	62700	DUSP12,FAN1,PTEN,NT5C
GO:MF	hydrolase activity, acting on glycosyl bonds	GO:0016798	false	0.03601785694661784	1.4434821311596404	135	68	2	62700	LALBA,AMY1A
GO:MF	kinase binding	GO:0019900	false	0.03601785694661784	1.4434821311596404	766	68	4	62700	PEBP1,SFN,MYOM2,DUSP12
GO:MF	protease binding	GO:0002020	false	0.03777651336665394	1.4227781283490502	142	68	2	62700	ACR,PTEN
GO:MF	transporter activity	GO:0005215	false	0.039075883075995126	1.4080911985756157	1242	68	5	62700	ABCC6,SLC25A24,PLP2,FABP5,SLC10A3
GO:MF	active transmembrane transporter activity	GO:0022804	true	0.04270425597770362	1.3695288403022825	449	68	3	62700	ABCC6,SLC25A24,SLC10A3
GO:MF	lipid binding	GO:0008289	false	0.04270425597770362	1.3695288403022825	831	68	4	62700	PEBP1,FABP5,CRABP2,PTEN
GO:MF	purine ribonucleoside triphosphate binding	GO:0035639	false	0.04411816680467091	1.3553825416342986	1849	68	6	62700	ABCC6,BLK,CDK7,PEBP1,YARS2,RAD17
GO:MF	enzyme regulator activity	GO:0030234	false	0.04411816680467091	1.3553825416342986	1319	68	5	62700	GPC3,PEBP1,SFN,SMR3A,TYROBP
GO:MF	nucleic acid binding	GO:0003676	false	0.04411816680467091	1.3553825416342986	5480	68	12	62700	ERH,ACR,PEBP1,YARS2,CTIF,MAFK,U2AF2,PRPF31,POU5F1,FAN1,RPS2,EIF1B
GO:MF	endopeptidase inhibitor activity	GO:0004866	false	0.04411816680467091	1.3553825416342986	165	68	2	62700	PEBP1,SMR3A
GO:MF	translation regulator activity	GO:0045182	false	0.04411816680467091	1.3553825416342986	167	68	2	62700	CTIF,EIF1B
GO:MF	heparin binding	GO:0008201	true	0.04432885166024505	1.3533135189618546	173	68	2	62700	SAA1,PF4V1
GO:MF	ribonucleoprotein complex binding	GO:0043021	false	0.04443022931351267	1.3523214452705814	174	68	2	62700	PRPF31,EIF1B
GO:MF	lipid transporter activity	GO:0005319	false	0.044532135676495506	1.3513264764323094	175	68	2	62700	FABP5,SLC10A3
GO:MF	serine-type endopeptidase activity	GO:0004252	false	0.045520782596994054	1.3417902801227732	180	68	2	62700	ACR,PRSS1
GO:MF	phosphoprotein phosphatase activity	GO:0004721	false	0.045520782596994054	1.3417902801227732	181	68	2	62700	DUSP12,PTEN
GO:MF	endopeptidase regulator activity	GO:0061135	false	0.045520782596994054	1.3417902801227732	181	68	2	62700	PEBP1,SMR3A
GO:MF	purine ribonucleotide binding	GO:0032555	false	0.04715015889985862	1.326516839316568	1916	68	6	62700	ABCC6,BLK,CDK7,PEBP1,YARS2,RAD17
GO:MF	receptor ligand activity	GO:0048018	false	0.04715015889985862	1.326516839316568	510	68	3	62700	SST,PF4V1,CSF2
GO:MF	ribonucleotide binding	GO:0032553	false	0.04715015889985862	1.326516839316568	1933	68	6	62700	ABCC6,BLK,CDK7,PEBP1,YARS2,RAD17
GO:MF	signaling receptor activator activity	GO:0030546	false	0.047794041097053375	1.3206262473207366	519	68	3	62700	SST,PF4V1,CSF2
GO:MF	serine-type peptidase activity	GO:0008236	false	0.048357807668569536	1.3155333963767093	198	68	2	62700	ACR,PRSS1
GO:MF	serine hydrolase activity	GO:0017171	false	0.049121800425897214	1.3087257236929764	202	68	2	62700	ACR,PRSS1
GO:BP	response to stimulus	GO:0050896	false	4.4589561494563007e-11	10.350766798595178	8955	68	36	62700	ABCC6,MUC2,BLK,SLC25A24,LALBA,ACR,IGKV2D-26,IGLV6-57,CDK7,GPC3,PEBP1,PLP2,RNF113A,TNKS,SFN,IGKV2D-28,IFI35,FABP5,SST,CRABP2,SAA1,PF4V1,POU5F1,FAN1,PTEN,IGLV7-46,SCGB2A1,S100A11,TYROBP,IGLV2-11,RAD17,RAMP2,TMED1,SLC10A3,CSF2,IGLV4-3
GO:BP	cellular response to stimulus	GO:0051716	false	9.140194766510175e-7	6.039044549876737	7399	68	27	62700	MUC2,BLK,SLC25A24,LALBA,CDK7,GPC3,PEBP1,PLP2,RNF113A,TNKS,SFN,IFI35,FABP5,SST,CRABP2,SAA1,PF4V1,POU5F1,FAN1,PTEN,SCGB2A1,S100A11,TYROBP,RAD17,RAMP2,TMED1,CSF2
GO:BP	regulation of metabolic process	GO:0019222	false	0.000010389455640870301	4.983407206856638	7295	68	25	62700	CDK7,GPC3,PEBP1,CTIF,TNKS,SFN,MAGEA6,FABP5,MAFK,PTMS,SSX4,DUSP12,U2AF2,CRABP2,SRPX2,SAA1,POU5F1,PTEN,RPS2,S100A11,TYROBP,EIF1B,RAD17,RAMP2,CSF2
GO:BP	negative regulation of biological process	GO:0048519	false	0.00001856579518609283	4.731286444900714	5913	68	22	62700	GPC3,PEBP1,CTIF,RNF113A,TNKS,SFN,MAGEA6,IFI35,FABP5,MAFK,PTMS,SST,U2AF2,SAA1,POU5F1,PTEN,S100A11,TYROBP,TMSB15A,RAD17,RAMP2,CSF2
GO:BP	signal transduction	GO:0007165	false	0.00001856579518609283	4.731286444900714	5926	68	22	62700	BLK,LALBA,GPC3,PEBP1,PLP2,RNF113A,TNKS,SFN,IFI35,FABP5,SST,CRABP2,PF4V1,POU5F1,PTEN,SCGB2A1,S100A11,TYROBP,RAD17,RAMP2,TMED1,CSF2
GO:BP	cell communication	GO:0007154	false	0.000019136162765782082	4.718145143712776	6495	68	23	62700	OIP5,BLK,LALBA,GPC3,PEBP1,PLP2,RNF113A,TNKS,SFN,IFI35,FABP5,SST,CRABP2,PF4V1,POU5F1,PTEN,SCGB2A1,S100A11,TYROBP,RAD17,RAMP2,TMED1,CSF2
GO:BP	negative regulation of cellular process	GO:0048523	false	0.00002225704047990551	4.652532584327266	5511	68	21	62700	GPC3,PEBP1,CTIF,RNF113A,TNKS,SFN,MAGEA6,IFI35,FABP5,MAFK,PTMS,SST,U2AF2,POU5F1,PTEN,S100A11,TYROBP,TMSB15A,RAD17,RAMP2,CSF2
GO:BP	regulation of primary metabolic process	GO:0080090	false	0.00004206005530652002	4.376130160577405	5766	68	21	62700	CDK7,GPC3,PEBP1,CTIF,TNKS,SFN,MAGEA6,FABP5,MAFK,PTMS,SSX4,DUSP12,U2AF2,CRABP2,POU5F1,PTEN,RPS2,S100A11,EIF1B,RAD17,CSF2
GO:BP	organonitrogen compound metabolic process	GO:1901564	false	0.00004683653064798984	4.329415282178593	6362	68	22	62700	ABCC6,ERH,BLK,ACR,CDK7,GPC3,PEBP1,YARS2,CTIF,RNF113A,TNKS,SFN,DPH2,PRSS1,FABP5,DUSP12,U2AF2,PTEN,NT5C,RPS2,EIF1B,CSF2
GO:BP	signaling	GO:0023052	false	0.00004875006267300686	4.312024821636756	6396	68	22	62700	BLK,LALBA,GPC3,PEBP1,PLP2,RNF113A,TNKS,SFN,IFI35,FABP5,SST,CRABP2,PF4V1,POU5F1,PTEN,SCGB2A1,S100A11,TYROBP,RAD17,RAMP2,TMED1,CSF2
GO:BP	response to stress	GO:0006950	false	0.00005496070312508098	4.259947719882468	3909	68	17	62700	BLK,SLC25A24,LALBA,CDK7,RNF113A,SFN,IFI35,SST,SAA1,PF4V1,POU5F1,FAN1,PTEN,TYROBP,RAD17,TMED1,CSF2
GO:BP	immune system process	GO:0002376	false	0.00008439744955926606	4.073670677297013	2730	68	14	62700	BLK,IGKV2D-26,IGLV6-57,IGKV2D-28,IFI35,PTMS,SAA1,PF4V1,IGLV7-46,TYROBP,IGLV2-11,TMED1,CSF2,IGLV4-3
GO:BP	immune response	GO:0006955	false	0.00008439744955926606	4.073670677297013	1951	68	12	62700	BLK,IGKV2D-26,IGLV6-57,IGKV2D-28,IFI35,PF4V1,IGLV7-46,TYROBP,IGLV2-11,TMED1,CSF2,IGLV4-3
GO:BP	regulation of cellular metabolic process	GO:0031323	false	0.00009164936545600646	4.037870537574748	6726	68	22	62700	CDK7,CTIF,TNKS,SFN,MAGEA6,FABP5,MAFK,PTMS,SSX4,DUSP12,U2AF2,CRABP2,SRPX2,SAA1,POU5F1,PTEN,S100A11,TYROBP,EIF1B,RAD17,RAMP2,CSF2
GO:BP	regulation of macromolecule metabolic process	GO:0060255	false	0.00009883110654768061	4.005106342094754	6772	68	22	62700	CDK7,GPC3,PEBP1,CTIF,TNKS,SFN,MAGEA6,MAFK,PTMS,SSX4,U2AF2,CRABP2,SAA1,POU5F1,PTEN,RPS2,S100A11,TYROBP,EIF1B,RAD17,RAMP2,CSF2
GO:BP	positive regulation of biological process	GO:0048518	false	0.00010282456932734757	3.987903100823389	6253	68	21	62700	BLK,CDK7,GPC3,CTIF,TNKS,SFN,IFI35,FABP5,PTMS,DUSP12,U2AF2,CRABP2,SRPX2,SAA1,POU5F1,PTEN,RPS2,S100A11,TYROBP,RAMP2,CSF2
GO:BP	positive regulation of cellular process	GO:0048522	false	0.00010282456932734757	3.987903100823389	5711	68	20	62700	BLK,CDK7,GPC3,CTIF,TNKS,SFN,IFI35,FABP5,PTMS,DUSP12,U2AF2,CRABP2,SRPX2,SAA1,POU5F1,PTEN,S100A11,TYROBP,RAMP2,CSF2
GO:BP	cellular nitrogen compound metabolic process	GO:0034641	false	0.00010609807337368965	3.9742925023453344	8625	68	25	62700	ABCC6,ERH,CDK7,YARS2,CTIF,RNF113A,TNKS,SFN,TGDS,MAGEA6,MAFK,PTMS,SSX4,U2AF2,CRABP2,PRPF31,POU5F1,FAN1,PTEN,NT5C,RPS2,S100A11,EIF1B,RAD17,CSF2
GO:BP	organic substance transport	GO:0071702	false	0.0002328318541421861	3.6329576033528985	3039	68	14	62700	ABCC6,BLK,SLC25A24,GPC3,TNKS,SFN,FABP5,CRABP2,SAA1,SYNRG,RAMP2,TMED1,SLC10A3,CSF2
GO:BP	localization	GO:0051179	false	0.00025014138339964943	3.6018144526304097	5542	68	19	62700	ABCC6,BLK,SLC25A24,GPC3,PLP2,TNKS,SFN,FABP5,CRABP2,PRPF31,SAA1,PTEN,SYNRG,TYROBP,TMSB15A,RAMP2,TMED1,SLC10A3,CSF2
GO:BP	regulation of nitrogen compound metabolic process	GO:0051171	false	0.0002726574434313707	3.5643826417620654	5587	68	19	62700	CDK7,GPC3,PEBP1,CTIF,TNKS,SFN,MAGEA6,MAFK,PTMS,SSX4,U2AF2,CRABP2,POU5F1,PTEN,RPS2,S100A11,EIF1B,RAD17,CSF2
GO:BP	nucleobase-containing compound metabolic process	GO:0006139	false	0.00032818620081008287	3.483879683605977	7990	68	23	62700	ABCC6,ERH,CDK7,YARS2,CTIF,RNF113A,TNKS,SFN,TGDS,MAGEA6,MAFK,PTMS,SSX4,U2AF2,CRABP2,PRPF31,POU5F1,FAN1,PTEN,NT5C,S100A11,RAD17,CSF2
GO:BP	locomotion	GO:0040011	false	0.000364161856580114	3.438705545483181	1225	68	9	62700	PLP2,SST,SRPX2,SAA1,PF4V1,PTEN,S100A11,TMSB15A,CSF2
GO:BP	negative regulation of nitrogen compound metabolic process	GO:0051172	false	0.00039308569363115896	3.4055127620565497	2353	68	12	62700	GPC3,PEBP1,TNKS,SFN,MAGEA6,MAFK,U2AF2,POU5F1,PTEN,S100A11,RAD17,CSF2
GO:BP	transport	GO:0006810	false	0.00040742138049749824	3.3899561840043844	4716	68	17	62700	ABCC6,BLK,SLC25A24,GPC3,PLP2,TNKS,SFN,FABP5,CRABP2,SAA1,PTEN,SYNRG,TYROBP,RAMP2,TMED1,SLC10A3,CSF2
GO:BP	heterocycle metabolic process	GO:0046483	false	0.0004168377320374464	3.3800329757114915	8160	68	23	62700	ABCC6,ERH,CDK7,YARS2,CTIF,RNF113A,TNKS,SFN,TGDS,MAGEA6,MAFK,PTMS,SSX4,U2AF2,CRABP2,PRPF31,POU5F1,FAN1,PTEN,NT5C,S100A11,RAD17,CSF2
GO:BP	cellular aromatic compound metabolic process	GO:0006725	false	0.00045127791573875515	3.3455559190999997	8212	68	23	62700	ABCC6,ERH,CDK7,YARS2,CTIF,RNF113A,TNKS,SFN,TGDS,MAGEA6,MAFK,PTMS,SSX4,U2AF2,CRABP2,PRPF31,POU5F1,FAN1,PTEN,NT5C,S100A11,RAD17,CSF2
GO:BP	positive regulation of metabolic process	GO:0009893	false	0.0004894857733232316	3.310259926244917	3797	68	15	62700	CDK7,GPC3,CTIF,TNKS,FABP5,PTMS,DUSP12,U2AF2,SAA1,POU5F1,PTEN,RPS2,TYROBP,RAMP2,CSF2
GO:BP	negative regulation of macromolecule metabolic process	GO:0010605	false	0.000498349901515882	3.30246562322849	3339	68	14	62700	GPC3,PEBP1,CTIF,TNKS,SFN,MAGEA6,MAFK,U2AF2,POU5F1,PTEN,S100A11,TYROBP,RAD17,CSF2
GO:BP	protein metabolic process	GO:0019538	false	0.000498349901515882	3.30246562322849	5373	68	18	62700	BLK,ACR,CDK7,GPC3,PEBP1,YARS2,CTIF,RNF113A,TNKS,SFN,DPH2,PRSS1,DUSP12,U2AF2,PTEN,RPS2,EIF1B,CSF2
GO:BP	establishment of localization	GO:0051234	false	0.0005844509097806854	3.2332519609892167	4905	68	17	62700	ABCC6,BLK,SLC25A24,GPC3,PLP2,TNKS,SFN,FABP5,CRABP2,SAA1,PTEN,SYNRG,TYROBP,RAMP2,TMED1,SLC10A3,CSF2
GO:BP	cell-cell signaling	GO:0007267	false	0.0006022604533118265	3.220215653303475	1703	68	10	62700	BLK,LALBA,GPC3,TNKS,FABP5,SST,POU5F1,PTEN,TYROBP,TMED1
GO:BP	organic cyclic compound metabolic process	GO:1901360	false	0.0006269217124939378	3.202786688762073	8451	68	23	62700	ABCC6,ERH,CDK7,YARS2,CTIF,RNF113A,TNKS,SFN,TGDS,MAGEA6,MAFK,PTMS,SSX4,U2AF2,CRABP2,PRPF31,POU5F1,FAN1,PTEN,NT5C,S100A11,RAD17,CSF2
GO:BP	negative regulation of metabolic process	GO:0009892	false	0.0009342675233431197	3.0295287476716877	3563	68	14	62700	GPC3,PEBP1,CTIF,TNKS,SFN,MAGEA6,MAFK,U2AF2,POU5F1,PTEN,S100A11,TYROBP,RAD17,CSF2
GO:BP	cell migration	GO:0016477	false	0.0010915488612950842	2.9619568190790893	1475	68	9	62700	GPC3,SST,SRPX2,SAA1,PF4V1,PTEN,S100A11,TMSB15A,CSF2
GO:BP	regulation of cellular biosynthetic process	GO:0031326	false	0.0010915488612950842	2.9619568190790893	5757	68	18	62700	CDK7,CTIF,TNKS,SFN,MAGEA6,FABP5,MAFK,PTMS,SSX4,U2AF2,CRABP2,SAA1,POU5F1,PTEN,TYROBP,EIF1B,RAMP2,CSF2
GO:BP	phosphate-containing compound metabolic process	GO:0006796	false	0.0010915488612950842	2.9619568190790893	2694	68	12	62700	ABCC6,BLK,CDK7,TNKS,SFN,FABP5,DUSP12,SRPX2,PTEN,NT5C,RAD17,CSF2
GO:BP	response to external stimulus	GO:0009605	false	0.0010915488612950842	2.9619568190790893	2686	68	12	62700	BLK,LALBA,GPC3,PLP2,IFI35,SST,SAA1,PF4V1,PTEN,TYROBP,TMED1,CSF2
GO:BP	regulation of biosynthetic process	GO:0009889	false	0.0011183885150057283	2.9514073014475066	5789	68	18	62700	CDK7,CTIF,TNKS,SFN,MAGEA6,FABP5,MAFK,PTMS,SSX4,U2AF2,CRABP2,SAA1,POU5F1,PTEN,TYROBP,EIF1B,RAMP2,CSF2
GO:BP	phosphorus metabolic process	GO:0006793	false	0.001127019222202445	2.9480686766555264	2719	68	12	62700	ABCC6,BLK,CDK7,TNKS,SFN,FABP5,DUSP12,SRPX2,PTEN,NT5C,RAD17,CSF2
GO:BP	macromolecule localization	GO:0033036	false	0.0011905108793333374	2.9242666314956853	3204	68	13	62700	BLK,GPC3,TNKS,SFN,FABP5,CRABP2,SAA1,SYNRG,TYROBP,TMSB15A,RAMP2,TMED1,SLC10A3
GO:BP	cell surface receptor signaling pathway	GO:0007166	false	0.001359001069444839	2.8667802015060566	2783	68	12	62700	BLK,GPC3,PLP2,RNF113A,TNKS,IFI35,SST,PF4V1,POU5F1,PTEN,TYROBP,CSF2
GO:BP	negative regulation of cell population proliferation	GO:0008285	false	0.0014174971965007768	2.8484777913736425	866	68	7	62700	GPC3,SFN,IFI35,SST,PTEN,S100A11,TYROBP
GO:BP	negative regulation of nucleobase-containing compound metabolic process	GO:0045934	false	0.001462905582984697	2.8347837026593474	1555	68	9	62700	TNKS,SFN,MAGEA6,MAFK,U2AF2,POU5F1,S100A11,RAD17,CSF2
GO:BP	regulation of gene expression	GO:0010468	false	0.0018868155157784666	2.7242705610943108	5499	68	17	62700	CDK7,CTIF,TNKS,SFN,MAGEA6,MAFK,PTMS,SSX4,U2AF2,CRABP2,SAA1,POU5F1,PTEN,TYROBP,EIF1B,RAMP2,CSF2
GO:BP	epidermis development	GO:0008544	false	0.0020584835041519817	2.686452608911564	388	68	5	62700	SPRR2B,SFN,FABP5,CRABP2,SPRR2G
GO:BP	regulation of macromolecule biosynthetic process	GO:0010556	false	0.0024181470998182884	2.616517283832472	5631	68	17	62700	CDK7,CTIF,TNKS,SFN,MAGEA6,MAFK,PTMS,SSX4,U2AF2,CRABP2,SAA1,POU5F1,PTEN,TYROBP,EIF1B,RAMP2,CSF2
GO:BP	cell motility	GO:0048870	false	0.0024181470998182884	2.616517283832472	1676	68	9	62700	GPC3,SST,SRPX2,SAA1,PF4V1,PTEN,S100A11,TMSB15A,CSF2
GO:BP	positive regulation of macromolecule metabolic process	GO:0010604	false	0.002419912608314247	2.616200317660974	3483	68	13	62700	CDK7,GPC3,CTIF,TNKS,PTMS,U2AF2,SAA1,POU5F1,PTEN,RPS2,TYROBP,RAMP2,CSF2
GO:BP	regulation of nucleobase-containing compound metabolic process	GO:0019219	false	0.0026784239172835417	2.5721206855887577	4038	68	14	62700	CDK7,TNKS,SFN,MAGEA6,MAFK,PTMS,SSX4,U2AF2,CRABP2,POU5F1,PTEN,S100A11,RAD17,CSF2
GO:BP	keratinization	GO:0031424	false	0.0028729441198403188	2.5416728211646875	82	68	3	62700	SPRR2B,SFN,SPRR2G
GO:BP	phosphorylation	GO:0016310	false	0.0029421100621955204	2.5313410846641995	1735	68	9	62700	BLK,CDK7,TNKS,SFN,DUSP12,SRPX2,PTEN,RAD17,CSF2
GO:BP	organic anion transport	GO:0015711	false	0.0031313208940539094	2.504272424118699	435	68	5	62700	ABCC6,SLC25A24,FABP5,CRABP2,SLC10A3
GO:BP	multicellular organismal process	GO:0032501	false	0.0032761375429174885	2.484637873432939	7648	68	20	62700	ABCC6,SPRR2B,ACR,GPC3,SFN,SMR3A,MYOM2,IFI35,PRSS1,FABP5,SST,CRABP2,SRPX2,SAA1,POU5F1,SPRR2G,PTEN,TYROBP,RAMP2,CSF2
GO:BP	cellular localization	GO:0051641	false	0.0034314604336952493	2.464521004358007	3652	68	13	62700	BLK,SLC25A24,GPC3,TNKS,SFN,PRPF31,SAA1,PTEN,SYNRG,TYROBP,TMSB15A,RAMP2,TMED1
GO:BP	adaptive immune response	GO:0002250	false	0.0034314604336952493	2.464521004358007	718	68	6	62700	IGKV2D-26,IGLV6-57,IGKV2D-28,IGLV7-46,IGLV2-11,IGLV4-3
GO:BP	regulation of catalytic activity	GO:0050790	false	0.0034314604336952493	2.464521004358007	1788	68	9	62700	ACR,CDK7,GPC3,PEBP1,TNKS,SFN,DUSP12,PTEN,RPS2
GO:BP	DNA metabolic process	GO:0006259	false	0.003440012964797433	2.463439920646675	1039	68	7	62700	CDK7,RNF113A,TNKS,PTMS,FAN1,S100A11,RAD17
GO:BP	negative regulation of cellular metabolic process	GO:0031324	false	0.0042600145374634855	2.370588918848126	3233	68	12	62700	CTIF,TNKS,SFN,MAGEA6,MAFK,U2AF2,POU5F1,PTEN,S100A11,TYROBP,RAD17,CSF2
GO:BP	nitrogen compound transport	GO:0071705	false	0.004274449332796813	2.369119826463697	2292	68	10	62700	ABCC6,BLK,SLC25A24,TNKS,SFN,SAA1,SYNRG,RAMP2,TMED1,CSF2
GO:BP	gene expression	GO:0010467	false	0.004336192310267911	2.3628914650683552	9182	68	22	62700	ABCC6,CDK7,YARS2,CTIF,RNF113A,TNKS,SFN,MAGEA6,MAFK,PTMS,SSX4,U2AF2,CRABP2,PRPF31,SAA1,POU5F1,PTEN,RPS2,TYROBP,EIF1B,RAMP2,CSF2
GO:BP	cellular nitrogen compound biosynthetic process	GO:0044271	false	0.004344688533009232	2.362041352297917	4860	68	15	62700	CDK7,YARS2,CTIF,TNKS,SFN,MAGEA6,MAFK,PTMS,SSX4,CRABP2,POU5F1,PTEN,RPS2,EIF1B,CSF2
GO:BP	positive regulation of canonical Wnt signaling pathway	GO:0090263	false	0.004748464862929575	2.3234467712838542	105	68	3	62700	GPC3,TNKS,POU5F1
GO:BP	regulation of phosphorylation	GO:0042325	false	0.004748464862929575	2.3234467712838542	1117	68	7	62700	CDK7,SFN,DUSP12,SRPX2,PTEN,RAD17,CSF2
GO:BP	regulation of cyclin-dependent protein serine/threonine kinase activity	GO:0000079	false	0.005133978761560073	2.289545932266902	109	68	3	62700	CDK7,SFN,PTEN
GO:BP	response to other organism	GO:0051707	false	0.005134061147534337	2.2895389631132312	1527	68	8	62700	BLK,LALBA,GPC3,IFI35,PF4V1,TYROBP,TMED1,CSF2
GO:BP	regulation of protein metabolic process	GO:0051246	false	0.005134061147534337	2.2895389631132312	2389	68	10	62700	CDK7,GPC3,PEBP1,CTIF,SFN,U2AF2,PTEN,RPS2,EIF1B,CSF2
GO:BP	response to external biotic stimulus	GO:0043207	false	0.005140955052098315	2.288956193197936	1530	68	8	62700	BLK,LALBA,GPC3,IFI35,PF4V1,TYROBP,TMED1,CSF2
GO:BP	regulation of response to stimulus	GO:0048583	false	0.005284415578434854	2.277003035810717	3909	68	13	62700	BLK,GPC3,PEBP1,RNF113A,TNKS,IFI35,FABP5,SAA1,POU5F1,PTEN,TYROBP,RAMP2,CSF2
GO:BP	regulation of cyclin-dependent protein kinase activity	GO:1904029	false	0.005284415578434854	2.277003035810717	113	68	3	62700	CDK7,SFN,PTEN
GO:BP	regulation of cellular component organization	GO:0051128	false	0.005325966706220218	2.273601552758143	2419	68	10	62700	GPC3,TNKS,SFN,CRABP2,SRPX2,POU5F1,PTEN,TYROBP,TMSB15A,CSF2
GO:BP	regulation of signaling	GO:0023051	false	0.005325966706220218	2.273601552758143	3396	68	12	62700	BLK,GPC3,PEBP1,RNF113A,TNKS,IFI35,FABP5,POU5F1,PTEN,TYROBP,RAMP2,CSF2
GO:BP	regulation of cell communication	GO:0010646	false	0.005338732908285673	2.272561805937229	3405	68	12	62700	BLK,GPC3,PEBP1,RNF113A,TNKS,IFI35,FABP5,POU5F1,PTEN,TYROBP,RAMP2,CSF2
GO:BP	nucleic acid metabolic process	GO:0090304	false	0.0053607941704412725	2.2707708673424305	7482	68	19	62700	CDK7,YARS2,CTIF,RNF113A,TNKS,SFN,MAGEA6,MAFK,PTMS,SSX4,U2AF2,CRABP2,PRPF31,POU5F1,FAN1,PTEN,S100A11,RAD17,CSF2
GO:BP	response to biotic stimulus	GO:0009607	false	0.005526604441748598	2.2575416182684993	1565	68	8	62700	BLK,LALBA,GPC3,IFI35,PF4V1,TYROBP,TMED1,CSF2
GO:BP	regulation of transferase activity	GO:0051338	false	0.005555544522579252	2.2552733675850933	834	68	6	62700	CDK7,TNKS,SFN,DUSP12,PTEN,RPS2
GO:BP	positive regulation of gene expression	GO:0010628	false	0.005555544522579252	2.2552733675850933	1183	68	7	62700	CTIF,U2AF2,SAA1,POU5F1,TYROBP,RAMP2,CSF2
GO:BP	tissue development	GO:0009888	false	0.005689261454791506	2.2449441074057086	2004	68	9	62700	SPRR2B,GPC3,SFN,MYOM2,FABP5,CRABP2,POU5F1,SPRR2G,PTEN
GO:BP	regulation of multicellular organismal process	GO:0051239	false	0.006067166804855423	2.217014064816554	2968	68	11	62700	SFN,SMR3A,FABP5,CRABP2,SRPX2,SAA1,POU5F1,PTEN,TYROBP,RAMP2,CSF2
GO:BP	canonical Wnt signaling pathway	GO:0060070	false	0.0061822693629084375	2.208852076549284	304	68	4	62700	GPC3,TNKS,POU5F1,PTEN
GO:BP	regulation of molecular function	GO:0065009	false	0.00667445241529596	2.175584358842846	2526	68	10	62700	BLK,ACR,CDK7,GPC3,PEBP1,TNKS,SFN,DUSP12,PTEN,RPS2
GO:BP	positive regulation of multicellular organismal process	GO:0051240	false	0.00667445241529596	2.175584358842846	1629	68	8	62700	FABP5,CRABP2,SRPX2,SAA1,POU5F1,TYROBP,RAMP2,CSF2
GO:BP	macromolecule biosynthetic process	GO:0009059	false	0.006739519864144153	2.1713710423044827	9681	68	22	62700	ABCC6,CDK7,YARS2,CTIF,RNF113A,TNKS,SFN,MAGEA6,MAFK,PTMS,SSX4,U2AF2,CRABP2,PRPF31,SAA1,POU5F1,PTEN,RPS2,TYROBP,EIF1B,RAMP2,CSF2
GO:BP	regulation of phosphorus metabolic process	GO:0051174	false	0.007461746000575677	2.1271595385203126	1262	68	7	62700	CDK7,SFN,DUSP12,SRPX2,PTEN,RAD17,CSF2
GO:BP	regulation of phosphate metabolic process	GO:0019220	false	0.007461746000575677	2.1271595385203126	1261	68	7	62700	CDK7,SFN,DUSP12,SRPX2,PTEN,RAD17,CSF2
GO:BP	regulation of nervous system process	GO:0031644	false	0.007605164215267862	2.118891403962764	136	68	3	62700	SMR3A,FABP5,PTEN
GO:BP	response to lipid	GO:0033993	false	0.0076854613852350515	2.114330055158794	907	68	6	62700	ACR,SST,PF4V1,SCGB2A1,SLC10A3,CSF2
GO:BP	positive regulation of macromolecule biosynthetic process	GO:0010557	false	0.007869880623240033	2.1040318553234423	2599	68	10	62700	CDK7,CTIF,TNKS,PTMS,U2AF2,SAA1,POU5F1,TYROBP,RAMP2,CSF2
GO:BP	biological process involved in interspecies interaction between organisms	GO:0044419	false	0.008081693884503133	2.0924976036321596	1698	68	8	62700	BLK,LALBA,GPC3,IFI35,PF4V1,TYROBP,TMED1,CSF2
GO:BP	positive regulation of Wnt signaling pathway	GO:0030177	false	0.008229198246955791	2.0846424751017563	142	68	3	62700	GPC3,TNKS,POU5F1
GO:BP	regulation of cell migration	GO:0030334	false	0.008271395552731963	2.08242120994942	928	68	6	62700	SST,SRPX2,PTEN,S100A11,TMSB15A,CSF2
GO:BP	apoptotic signaling pathway	GO:0097190	false	0.008383593519086005	2.0765697867412514	613	68	5	62700	SFN,SST,PTEN,TYROBP,CSF2
GO:BP	negative regulation of DNA metabolic process	GO:0051053	false	0.008383593519086005	2.0765697867412514	146	68	3	62700	TNKS,S100A11,RAD17
GO:BP	positive regulation of signaling	GO:0023056	false	0.008383593519086005	2.0765697867412514	1725	68	8	62700	BLK,GPC3,TNKS,IFI35,FABP5,POU5F1,PTEN,TYROBP
GO:BP	positive regulation of cell communication	GO:0010647	false	0.008383593519086005	2.0765697867412514	1725	68	8	62700	BLK,GPC3,TNKS,IFI35,FABP5,POU5F1,PTEN,TYROBP
GO:BP	positive regulation of developmental process	GO:0051094	false	0.008383593519086005	2.0765697867412514	1310	68	7	62700	SFN,CRABP2,SRPX2,POU5F1,TYROBP,RAMP2,CSF2
GO:BP	carboxylic acid transport	GO:0046942	false	0.00841879156444083	2.0747502427710702	346	68	4	62700	ABCC6,FABP5,CRABP2,SLC10A3
GO:BP	organic acid transport	GO:0015849	false	0.00843794806502578	2.073763151997766	347	68	4	62700	ABCC6,FABP5,CRABP2,SLC10A3
GO:BP	regulation of cell population proliferation	GO:0042127	false	0.008457491747978161	2.0727584172833216	2184	68	9	62700	GPC3,SFN,IFI35,SST,CRABP2,PTEN,S100A11,TYROBP,CSF2
GO:BP	positive regulation of cellular biosynthetic process	GO:0031328	false	0.008923640992709692	2.049457910152141	2684	68	10	62700	CDK7,CTIF,TNKS,PTMS,U2AF2,SAA1,POU5F1,TYROBP,RAMP2,CSF2
GO:BP	positive regulation of biosynthetic process	GO:0009891	false	0.00926821276482872	2.0330040049284115	2703	68	10	62700	CDK7,CTIF,TNKS,PTMS,U2AF2,SAA1,POU5F1,TYROBP,RAMP2,CSF2
GO:BP	regulation of RNA metabolic process	GO:0051252	false	0.009357542733379777	2.028838180902971	3753	68	12	62700	CDK7,TNKS,SFN,MAGEA6,MAFK,PTMS,SSX4,U2AF2,CRABP2,POU5F1,PTEN,CSF2
GO:BP	protein localization	GO:0008104	false	0.009709857839373727	2.0127871284882355	2728	68	10	62700	BLK,GPC3,TNKS,SFN,SAA1,SYNRG,TYROBP,TMSB15A,RAMP2,TMED1
GO:BP	cellular macromolecule localization	GO:0070727	false	0.00984059203697631	2.0069787724368227	2738	68	10	62700	BLK,GPC3,TNKS,SFN,SAA1,SYNRG,TYROBP,TMSB15A,RAMP2,TMED1
GO:BP	regulation of cell motility	GO:2000145	false	0.00985063154652923	2.0065359249967787	988	68	6	62700	SST,SRPX2,PTEN,S100A11,TMSB15A,CSF2
GO:BP	cell division	GO:0051301	false	0.01043945264875419	1.9813222712434637	660	68	5	62700	OIP5,CDK7,TNKS,SFN,POU5F1
GO:BP	response to organic substance	GO:0010033	false	0.010642258537061598	1.9729661947765134	2775	68	10	62700	SLC25A24,ACR,PLP2,RNF113A,SST,PF4V1,SCGB2A1,RAMP2,SLC10A3,CSF2
GO:BP	small molecule metabolic process	GO:0044281	false	0.011473736722268854	1.9402951197122205	1846	68	8	62700	ABCC6,ERH,YARS2,TGDS,FABP5,DUSP12,CRABP2,NT5C
GO:BP	regulation of locomotion	GO:0040012	false	0.01178422912091776	1.9286988220901609	1029	68	6	62700	SST,SRPX2,PTEN,S100A11,TMSB15A,CSF2
GO:BP	keratinocyte differentiation	GO:0030216	false	0.012355250820334247	1.9081484336871202	175	68	3	62700	SPRR2B,SFN,SPRR2G
GO:BP	monocarboxylic acid transport	GO:0015718	false	0.0125988109218936	1.8996704417418684	177	68	3	62700	FABP5,CRABP2,SLC10A3
GO:BP	apoptotic process	GO:0006915	false	0.01311158774680177	1.882344714265484	1910	68	8	62700	LALBA,SFN,PTMS,SST,PTEN,TYROBP,RAMP2,CSF2
GO:BP	positive regulation of cellular metabolic process	GO:0031325	false	0.01311158774680177	1.882344714265484	3407	68	11	62700	CDK7,CTIF,TNKS,PTMS,DUSP12,U2AF2,SAA1,POU5F1,TYROBP,RAMP2,CSF2
GO:BP	response to chemical	GO:0042221	false	0.01311158774680177	1.882344714265484	3975	68	12	62700	ABCC6,SLC25A24,ACR,PLP2,RNF113A,SST,SAA1,PF4V1,SCGB2A1,RAMP2,SLC10A3,CSF2
GO:BP	protein modification process	GO:0036211	false	0.01311158774680177	1.882344714265484	3409	68	11	62700	BLK,CDK7,RNF113A,TNKS,SFN,DPH2,DUSP12,U2AF2,PTEN,RPS2,CSF2
GO:BP	regulation of DNA-templated transcription	GO:0006355	false	0.013459469978698893	1.8709720418845934	3437	68	11	62700	CDK7,TNKS,SFN,MAGEA6,MAFK,PTMS,SSX4,CRABP2,POU5F1,PTEN,CSF2
GO:BP	regulation of biological quality	GO:0065008	false	0.013775494507460934	1.8608928020582625	2918	68	10	62700	BLK,CDK7,SST,CRABP2,SRPX2,SAA1,PTEN,TYROBP,TMSB15A,RAMP2
GO:BP	regulation of RNA biosynthetic process	GO:2001141	false	0.014011710347366674	1.853508849076336	3460	68	11	62700	CDK7,TNKS,SFN,MAGEA6,MAFK,PTMS,SSX4,CRABP2,POU5F1,PTEN,CSF2
GO:BP	positive regulation of cellular component organization	GO:0051130	false	0.015450351891581813	1.8110616247937188	1111	68	6	62700	GPC3,TNKS,CRABP2,SRPX2,TYROBP,CSF2
GO:BP	regulation of signal transduction	GO:0009966	false	0.015527993864756824	1.8088846492131236	2973	68	10	62700	GPC3,PEBP1,RNF113A,TNKS,IFI35,FABP5,POU5F1,PTEN,RAMP2,CSF2
GO:BP	programmed cell death	GO:0012501	false	0.01556457925638529	1.8078626147244719	1982	68	8	62700	LALBA,SFN,PTMS,SST,PTEN,TYROBP,RAMP2,CSF2
GO:BP	regulation of developmental process	GO:0050793	false	0.01556457925638529	1.8078626147244719	2465	68	9	62700	GPC3,SFN,CRABP2,SRPX2,POU5F1,PTEN,TYROBP,RAMP2,CSF2
GO:BP	cell death	GO:0008219	false	0.01576106264262229	1.8024145048496918	1988	68	8	62700	LALBA,SFN,PTMS,SST,PTEN,TYROBP,RAMP2,CSF2
GO:BP	DNA-templated transcription	GO:0006351	false	0.01703447987079858	1.7686711226003984	3563	68	11	62700	CDK7,TNKS,SFN,MAGEA6,MAFK,PTMS,SSX4,CRABP2,POU5F1,PTEN,CSF2
GO:BP	Wnt signaling pathway	GO:0016055	false	0.017331866835298807	1.7611546564087845	454	68	4	62700	GPC3,TNKS,POU5F1,PTEN
GO:BP	cell-cell signaling by wnt	GO:0198738	false	0.01749892295962748	1.7569886808614268	456	68	4	62700	GPC3,TNKS,POU5F1,PTEN
GO:BP	RNA biosynthetic process	GO:0032774	false	0.018024933958506698	1.7441263178156712	3600	68	11	62700	CDK7,TNKS,SFN,MAGEA6,MAFK,PTMS,SSX4,CRABP2,POU5F1,PTEN,CSF2
GO:BP	negative regulation of peptidase activity	GO:0010466	false	0.018024933958506698	1.7441263178156712	212	68	3	62700	GPC3,PEBP1,SFN
GO:BP	positive regulation of nitrogen compound metabolic process	GO:0051173	false	0.018410574671801593	1.7349326551191724	3071	68	10	62700	CDK7,GPC3,CTIF,TNKS,PTMS,U2AF2,POU5F1,PTEN,RPS2,CSF2
GO:BP	regulation of protein ubiquitination	GO:0031396	false	0.018410574671801593	1.7349326551191724	215	68	3	62700	U2AF2,PTEN,RPS2
GO:BP	animal organ development	GO:0048513	false	0.018410574671801593	1.7349326551191724	3068	68	10	62700	SPRR2B,GPC3,SFN,MYOM2,POU5F1,SPRR2G,PTEN,TYROBP,RAMP2,CSF2
GO:BP	protein ubiquitination	GO:0016567	false	0.018578327437499775	1.730993387078698	792	68	5	62700	RNF113A,TNKS,U2AF2,PTEN,RPS2
GO:BP	macromolecule modification	GO:0043412	false	0.018578327437499775	1.730993387078698	3628	68	11	62700	BLK,CDK7,RNF113A,TNKS,SFN,DPH2,DUSP12,U2AF2,PTEN,RPS2,CSF2
GO:BP	protein stabilization	GO:0050821	false	0.019047512661360854	1.7201617290683873	219	68	3	62700	CDK7,PTEN,TYROBP
GO:BP	regulation of ubiquitin-protein transferase activity	GO:0051438	false	0.019569899564509313	1.7084114031969462	58	68	2	62700	PTEN,RPS2
GO:BP	defense response to other organism	GO:0098542	false	0.020111747099961486	1.6965502007650068	1196	68	6	62700	BLK,LALBA,IFI35,PF4V1,TYROBP,TMED1
GO:BP	nucleobase-containing compound transport	GO:0015931	false	0.020199085930191155	1.6946682832492224	225	68	3	62700	ABCC6,SLC25A24,TNKS
GO:BP	cytokine-mediated signaling pathway	GO:0019221	false	0.020480248609936972	1.688664775759271	486	68	4	62700	PLP2,RNF113A,PF4V1,CSF2
GO:BP	negative regulation of response to stimulus	GO:0048585	false	0.020650938805512494	1.6850602002407062	1639	68	7	62700	GPC3,PEBP1,RNF113A,IFI35,SAA1,PTEN,CSF2
GO:BP	cellular developmental process	GO:0048869	false	0.020880927747117577	1.6802502093813274	4311	68	12	62700	SPRR2B,BLK,GPC3,SFN,MYOM2,CRABP2,POU5F1,SPRR2G,PTEN,TYROBP,RAMP2,CSF2
GO:BP	myeloid leukocyte differentiation	GO:0002573	false	0.020880927747117577	1.6802502093813274	231	68	3	62700	GPC3,TYROBP,CSF2
GO:BP	cell differentiation	GO:0030154	false	0.020880927747117577	1.6802502093813274	4310	68	12	62700	SPRR2B,BLK,GPC3,SFN,MYOM2,CRABP2,POU5F1,SPRR2G,PTEN,TYROBP,RAMP2,CSF2
GO:BP	myeloid leukocyte activation	GO:0002274	false	0.02135863329532312	1.6704265405615235	237	68	3	62700	IFI35,TYROBP,CSF2
GO:BP	positive regulation of cell differentiation	GO:0045597	false	0.02233658442501122	1.650983235821036	851	68	5	62700	SFN,CRABP2,TYROBP,RAMP2,CSF2
GO:BP	epidermal cell differentiation	GO:0009913	false	0.0230817683244707	1.6367309223732665	245	68	3	62700	SPRR2B,SFN,SPRR2G
GO:BP	cellular response to chemical stimulus	GO:0070887	false	0.0230817683244707	1.6367309223732665	2691	68	9	62700	SLC25A24,PLP2,RNF113A,SST,SAA1,PF4V1,SCGB2A1,RAMP2,CSF2
GO:BP	regulation of anatomical structure morphogenesis	GO:0022603	false	0.023627620337993347	1.6265800162482846	866	68	5	62700	GPC3,CRABP2,POU5F1,PTEN,RAMP2
GO:BP	negative regulation of signal transduction	GO:0009968	false	0.023627620337993347	1.6265800162482846	1268	68	6	62700	GPC3,PEBP1,RNF113A,IFI35,PTEN,CSF2
GO:BP	positive regulation of transferase activity	GO:0051347	false	0.023627620337993347	1.6265800162482846	522	68	4	62700	TNKS,DUSP12,PTEN,RPS2
GO:BP	oligosaccharide metabolic process	GO:0009311	false	0.02364710950252179	1.6262219375402873	69	68	2	62700	LALBA,AMY1A
GO:BP	RNA metabolic process	GO:0016070	false	0.02364710950252179	1.6262219375402873	6934	68	16	62700	CDK7,YARS2,CTIF,RNF113A,TNKS,SFN,MAGEA6,MAFK,PTMS,SSX4,U2AF2,CRABP2,PRPF31,POU5F1,PTEN,CSF2
GO:BP	regulation of canonical Wnt signaling pathway	GO:0060828	false	0.02364710950252179	1.6262219375402873	249	68	3	62700	GPC3,TNKS,POU5F1
GO:BP	protein modification by small protein conjugation	GO:0032446	false	0.02364710950252179	1.6262219375402873	872	68	5	62700	RNF113A,TNKS,U2AF2,PTEN,RPS2
GO:BP	positive regulation of response to stimulus	GO:0048584	false	0.024155264351999352	1.6169882052904243	2212	68	8	62700	BLK,GPC3,TNKS,IFI35,FABP5,POU5F1,PTEN,TYROBP
GO:BP	regulation of protein modification by small protein conjugation or removal	GO:1903320	false	0.02424982275281628	1.6152914314021358	254	68	3	62700	U2AF2,PTEN,RPS2
GO:BP	regulation of protein localization	GO:0032880	false	0.02424982275281628	1.6152914314021358	880	68	5	62700	BLK,GPC3,SFN,SAA1,TYROBP
GO:BP	positive regulation of interleukin-1 production	GO:0032732	true	0.02509841520175004	1.6003537004657444	72	68	2	62700	SAA1,TYROBP
GO:BP	DNA damage response	GO:0006974	false	0.025157254790727838	1.5993367517118802	890	68	5	62700	CDK7,RNF113A,SFN,FAN1,RAD17
GO:BP	regulation of glucose transmembrane transport	GO:0010827	false	0.026219034839680286	1.581383299355161	74	68	2	62700	GPC3,FABP5
GO:BP	response to wounding	GO:0009611	false	0.026488712000108647	1.5769391585334542	548	68	4	62700	SAA1,POU5F1,PTEN,TYROBP
GO:BP	innate immune response activating cell surface receptor signaling pathway	GO:0002220	false	0.02651878390973214	1.5764463955539278	75	68	2	62700	IFI35,TYROBP
GO:BP	defense response	GO:0006952	false	0.02651878390973214	1.5764463955539278	1769	68	7	62700	BLK,LALBA,IFI35,SAA1,PF4V1,TYROBP,TMED1
GO:BP	cell cycle	GO:0007049	false	0.02814230323798654	1.5506403616768927	1811	68	7	62700	ERH,OIP5,CDK7,TNKS,SFN,PTEN,RAD17
GO:BP	sensory perception of pain	GO:0019233	false	0.02814230323798654	1.5506403616768927	80	68	2	62700	SMR3A,FABP5
GO:BP	protein transport	GO:0015031	false	0.02814230323798654	1.5506403616768927	1810	68	7	62700	BLK,TNKS,SFN,SAA1,SYNRG,RAMP2,TMED1
GO:BP	carbohydrate metabolic process	GO:0005975	false	0.02861404115323039	1.5434208025718785	573	68	4	62700	LALBA,FABP5,DUSP12,AMY1A
GO:BP	DNA replication	GO:0006260	false	0.02894669114564237	1.5384010726729003	281	68	3	62700	PTMS,S100A11,RAD17
GO:BP	regulation of translational initiation	GO:0006446	false	0.029130300212157244	1.5356550395806592	82	68	2	62700	CTIF,EIF1B
GO:BP	immune response-activating cell surface receptor signaling pathway	GO:0002429	false	0.029838567470512296	1.5252220308838758	285	68	3	62700	BLK,IFI35,TYROBP
GO:BP	carbohydrate derivative transport	GO:1901264	false	0.030102234674560517	1.5214012628511322	84	68	2	62700	ABCC6,SLC25A24
GO:BP	negative regulation of cell communication	GO:0010648	false	0.030102234674560517	1.5214012628511322	1378	68	6	62700	GPC3,PEBP1,RNF113A,IFI35,PTEN,CSF2
GO:BP	negative regulation of signaling	GO:0023057	false	0.030102234674560517	1.5214012628511322	1378	68	6	62700	GPC3,PEBP1,RNF113A,IFI35,PTEN,CSF2
GO:BP	negative regulation of molecular function	GO:0044092	false	0.030127501027972656	1.5210368900581788	956	68	5	62700	GPC3,PEBP1,TNKS,SFN,PTEN
GO:BP	nucleobase-containing compound biosynthetic process	GO:0034654	false	0.030127501027972656	1.5210368900581788	4026	68	11	62700	CDK7,TNKS,SFN,MAGEA6,MAFK,PTMS,SSX4,CRABP2,POU5F1,PTEN,CSF2
GO:BP	pyrimidine-containing compound metabolic process	GO:0072527	false	0.03028105432593961	1.5188290076407154	85	68	2	62700	ERH,NT5C
GO:BP	regulation of protein modification process	GO:0031399	false	0.03030750908164986	1.5184497560292227	1385	68	6	62700	CDK7,SFN,U2AF2,PTEN,RPS2,CSF2
GO:BP	nucleobase-containing small molecule metabolic process	GO:0055086	false	0.030480740364865828	1.5159744883668598	600	68	4	62700	ABCC6,ERH,TGDS,NT5C
GO:BP	negative regulation of protein metabolic process	GO:0051248	false	0.030480740364865828	1.5159744883668598	981	68	5	62700	GPC3,PEBP1,SFN,U2AF2,PTEN
GO:BP	regulation of multicellular organismal development	GO:2000026	false	0.030480740364865828	1.5159744883668598	1396	68	6	62700	SFN,CRABP2,SRPX2,PTEN,TYROBP,RAMP2
GO:BP	DNA repair	GO:0006281	false	0.030480740364865828	1.5159744883668598	602	68	4	62700	CDK7,RNF113A,FAN1,RAD17
GO:BP	heart development	GO:0007507	false	0.030480740364865828	1.5159744883668598	594	68	4	62700	GPC3,POU5F1,PTEN,RAMP2
GO:BP	regulation of cellular localization	GO:0060341	false	0.030480740364865828	1.5159744883668598	984	68	5	62700	BLK,GPC3,SFN,SAA1,TYROBP
GO:BP	chemokine-mediated signaling pathway	GO:0070098	false	0.030480740364865828	1.5159744883668598	90	68	2	62700	RNF113A,PF4V1
GO:BP	negative regulation of cell cycle process	GO:0010948	false	0.030480740364865828	1.5159744883668598	299	68	3	62700	TNKS,PTEN,RAD17
GO:BP	heterocycle biosynthetic process	GO:0018130	false	0.03079852978789402	1.511470014676328	4099	68	11	62700	CDK7,TNKS,SFN,MAGEA6,MAFK,PTMS,SSX4,CRABP2,POU5F1,PTEN,CSF2
GO:BP	positive regulation of transmembrane receptor protein serine/threonine kinase signaling pathway	GO:0090100	false	0.03084853535110356	1.5107654508862907	91	68	2	62700	GPC3,POU5F1
GO:BP	negative regulation of catalytic activity	GO:0043086	false	0.03084853535110356	1.5107654508862907	612	68	4	62700	GPC3,PEBP1,SFN,PTEN
GO:BP	aromatic compound biosynthetic process	GO:0019438	false	0.031053794080962722	1.5078853311472125	4110	68	11	62700	CDK7,TNKS,SFN,MAGEA6,MAFK,PTMS,SSX4,CRABP2,POU5F1,PTEN,CSF2
GO:BP	negative regulation of RNA metabolic process	GO:0051253	false	0.03184515774128239	1.4969565955458237	1438	68	6	62700	SFN,MAGEA6,MAFK,U2AF2,POU5F1,CSF2
GO:BP	ncRNA metabolic process	GO:0034660	false	0.03184515774128239	1.4969565955458237	621	68	4	62700	CDK7,YARS2,RNF113A,POU5F1
GO:BP	negative regulation of proteolysis	GO:0045861	false	0.03184515774128239	1.4969565955458237	309	68	3	62700	GPC3,PEBP1,SFN
GO:BP	regulation of growth	GO:0040008	false	0.03184515774128239	1.4969565955458237	619	68	4	62700	GPC3,SFN,CRABP2,PTEN
GO:BP	negative regulation of hydrolase activity	GO:0051346	false	0.03218702271179116	1.4923191935424147	311	68	3	62700	GPC3,PEBP1,SFN
GO:BP	establishment of protein localization	GO:0045184	false	0.03227791688936501	1.49109450098361	1925	68	7	62700	BLK,TNKS,SFN,SAA1,SYNRG,RAMP2,TMED1
GO:BP	cellular response to stress	GO:0033554	false	0.03227791688936501	1.49109450098361	1925	68	7	62700	SLC25A24,CDK7,RNF113A,SFN,FAN1,PTEN,RAD17
GO:BP	immune response-regulating cell surface receptor signaling pathway	GO:0002768	false	0.03267727331970793	1.4857541893369621	314	68	3	62700	BLK,IFI35,TYROBP
GO:BP	cellular response to chemokine	GO:1990869	false	0.033400022976395834	1.4762532344303967	99	68	2	62700	RNF113A,PF4V1
GO:BP	regulation of apoptotic process	GO:0042981	false	0.033400022976395834	1.4762532344303967	1463	68	6	62700	SFN,PTMS,PTEN,TYROBP,RAMP2,CSF2
GO:BP	skin development	GO:0043588	false	0.033400022976395834	1.4762532344303967	318	68	3	62700	SPRR2B,SFN,SPRR2G
GO:BP	protein modification by small protein conjugation or removal	GO:0070647	false	0.033400022976395834	1.4762532344303967	1019	68	5	62700	RNF113A,TNKS,U2AF2,PTEN,RPS2
GO:BP	response to chemokine	GO:1990868	false	0.033400022976395834	1.4762532344303967	99	68	2	62700	RNF113A,PF4V1
GO:BP	myeloid cell activation involved in immune response	GO:0002275	false	0.033400022976395834	1.4762532344303967	98	68	2	62700	IFI35,TYROBP
GO:BP	regulation of Wnt signaling pathway	GO:0030111	false	0.033496953999649685	1.474994683150871	327	68	3	62700	GPC3,TNKS,POU5F1
GO:BP	regulation of protein stability	GO:0031647	false	0.033496953999649685	1.474994683150871	327	68	3	62700	CDK7,PTEN,TYROBP
GO:BP	response to steroid hormone	GO:0048545	false	0.033496953999649685	1.474994683150871	327	68	3	62700	ACR,SST,SCGB2A1
GO:BP	protein phosphorylation	GO:0006468	false	0.03426026711487556	1.4652092553207634	1493	68	6	62700	BLK,CDK7,TNKS,SFN,PTEN,CSF2
GO:BP	regulation of mitotic cell cycle phase transition	GO:1901990	false	0.03428034165076987	1.4649548583852252	331	68	3	62700	CDK7,PTEN,RAD17
GO:BP	regulation of post-translational protein modification	GO:1901873	false	0.03428034165076987	1.4649548583852252	331	68	3	62700	U2AF2,PTEN,RPS2
GO:BP	positive regulation of molecular function	GO:0044093	false	0.034669496211631436	1.4600524691050156	1500	68	6	62700	BLK,ACR,TNKS,DUSP12,PTEN,RPS2
GO:BP	dephosphorylation	GO:0016311	false	0.034870459898815036	1.4575423247719876	335	68	3	62700	DUSP12,PTEN,NT5C
GO:BP	macrophage activation	GO:0042116	false	0.034870459898815036	1.4575423247719876	105	68	2	62700	IFI35,TYROBP
GO:BP	regulation of programmed cell death	GO:0043067	false	0.034870459898815036	1.4575423247719876	1507	68	6	62700	SFN,PTMS,PTEN,TYROBP,RAMP2,CSF2
GO:BP	organic cyclic compound biosynthetic process	GO:1901362	false	0.034870459898815036	1.4575423247719876	4255	68	11	62700	CDK7,TNKS,SFN,MAGEA6,MAFK,PTMS,SSX4,CRABP2,POU5F1,PTEN,CSF2
GO:BP	osteoclast differentiation	GO:0030316	false	0.034870459898815036	1.4575423247719876	105	68	2	62700	GPC3,TYROBP
GO:BP	positive regulation of signal transduction	GO:0009967	false	0.034939932667911414	1.456677936273028	1510	68	6	62700	GPC3,TNKS,IFI35,FABP5,POU5F1,PTEN
GO:BP	cellular response to organic substance	GO:0071310	false	0.034939932667911414	1.456677936273028	2001	68	7	62700	PLP2,RNF113A,SST,PF4V1,SCGB2A1,RAMP2,CSF2
GO:BP	neutrophil chemotaxis	GO:0030593	true	0.03515994996364366	1.4539517516451632	106	68	2	62700	SAA1,PF4V1
GO:BP	peptidyl-amino acid modification	GO:0018193	false	0.0360020573713652	1.4436726803576974	1077	68	5	62700	BLK,TNKS,DPH2,PTEN,CSF2
GO:BP	interleukin-1 production	GO:0032612	false	0.036141052290088085	1.4419992065862257	111	68	2	62700	SAA1,TYROBP
GO:BP	regulation of interleukin-1 production	GO:0032652	false	0.036141052290088085	1.4419992065862257	111	68	2	62700	SAA1,TYROBP
GO:BP	positive regulation of catalytic activity	GO:0043085	false	0.03656537835792955	1.436929928381923	1091	68	5	62700	ACR,TNKS,DUSP12,PTEN,RPS2
GO:BP	regulation of protein serine/threonine kinase activity	GO:0071900	false	0.03656537835792955	1.436929928381923	351	68	3	62700	CDK7,SFN,PTEN
GO:BP	glucose transmembrane transport	GO:1904659	false	0.03705945598515612	1.4311009602027358	113	68	2	62700	GPC3,FABP5
GO:BP	regulation of proteolysis	GO:0030162	false	0.03752635345681007	1.4256636351746599	693	68	4	62700	GPC3,PEBP1,SFN,PTEN
GO:BP	regulation of cell differentiation	GO:0045595	false	0.03782297198428807	1.4222443489530228	1562	68	6	62700	SFN,CRABP2,PTEN,TYROBP,RAMP2,CSF2
GO:BP	vesicle-mediated transport	GO:0016192	false	0.038161993971642494	1.418368941403544	1566	68	6	62700	GPC3,PTEN,SYNRG,TYROBP,RAMP2,TMED1
GO:BP	regulation of kinase activity	GO:0043549	false	0.038444540092877934	1.4151653301384075	701	68	4	62700	CDK7,SFN,DUSP12,PTEN
GO:BP	hexose transmembrane transport	GO:0008645	false	0.038444540092877934	1.4151653301384075	116	68	2	62700	GPC3,FABP5
GO:BP	intracellular signal transduction	GO:0035556	false	0.038444540092877934	1.4151653301384075	2609	68	8	62700	BLK,PEBP1,SFN,IFI35,POU5F1,PTEN,TYROBP,RAD17
GO:BP	regulation of cell cycle	GO:0051726	false	0.03857394702992464	1.4137059202313682	1112	68	5	62700	CDK7,TNKS,SFN,PTEN,RAD17
GO:BP	fatty acid transport	GO:0015908	false	0.038667541172757905	1.4126534433666644	117	68	2	62700	FABP5,CRABP2
GO:BP	circulatory system development	GO:0072359	false	0.03867543092599909	1.4125648386436978	1119	68	5	62700	GPC3,SRPX2,POU5F1,PTEN,RAMP2
GO:BP	monosaccharide transmembrane transport	GO:0015749	false	0.03867543092599909	1.4125648386436978	119	68	2	62700	GPC3,FABP5
GO:BP	response to bacterium	GO:0009617	false	0.03867543092599909	1.4125648386436978	710	68	4	62700	LALBA,GPC3,PF4V1,CSF2
GO:BP	transmembrane transport	GO:0055085	false	0.03867543092599909	1.4125648386436978	1579	68	6	62700	ABCC6,SLC25A24,GPC3,PLP2,FABP5,SLC10A3
GO:BP	regulation of cellular component size	GO:0032535	false	0.039502974906505874	1.4033701971120267	371	68	3	62700	CRABP2,PTEN,TMSB15A
GO:BP	cell population proliferation	GO:0008283	false	0.03963325408232449	1.4019402685192275	3218	68	9	62700	GPC3,SFN,IFI35,SST,CRABP2,PTEN,S100A11,TYROBP,CSF2
GO:BP	regulation of cell cycle process	GO:0010564	false	0.04002224124516635	1.3976985945315479	721	68	4	62700	CDK7,TNKS,PTEN,RAD17
GO:BP	positive regulation of protein ubiquitination	GO:0031398	false	0.04013519031260788	1.3964746733494864	123	68	2	62700	PTEN,RPS2
GO:BP	embryonic appendage morphogenesis	GO:0035113	false	0.04013519031260788	1.3964746733494864	123	68	2	62700	GPC3,CRABP2
GO:BP	embryonic limb morphogenesis	GO:0030326	false	0.04013519031260788	1.3964746733494864	123	68	2	62700	GPC3,CRABP2
GO:BP	endocytosis	GO:0006897	false	0.04032231111388132	1.3944545838234188	725	68	4	62700	GPC3,SYNRG,TYROBP,RAMP2
GO:BP	regulation of localization	GO:0032879	false	0.040466807001176476	1.392901061891522	2123	68	7	62700	BLK,GPC3,SFN,FABP5,SAA1,PTEN,TYROBP
GO:BP	developmental process	GO:0032502	false	0.04066724683224041	1.3907552282848326	6414	68	14	62700	SPRR2B,BLK,GPC3,SFN,MYOM2,FABP5,CRABP2,SRPX2,POU5F1,SPRR2G,PTEN,TYROBP,RAMP2,CSF2
GO:BP	sprouting angiogenesis	GO:0002040	true	0.040929715900301485	1.3879612698516663	125	68	2	62700	SRPX2,RAMP2
GO:BP	translational initiation	GO:0006413	false	0.041400755977107385	1.3829917285967668	128	68	2	62700	CTIF,EIF1B
GO:BP	negative regulation of cell cycle	GO:0045786	false	0.041400755977107385	1.3829917285967668	383	68	3	62700	TNKS,PTEN,RAD17
GO:BP	anatomical structure morphogenesis	GO:0009653	false	0.041400755977107385	1.3829917285967668	2683	68	8	62700	GPC3,MYOM2,CRABP2,SRPX2,POU5F1,PTEN,TYROBP,RAMP2
GO:BP	neutrophil migration	GO:1990266	false	0.041400755977107385	1.3829917285967668	128	68	2	62700	SAA1,PF4V1
GO:BP	regulation of DNA replication	GO:0006275	false	0.041822259258343694	1.3785925100900978	129	68	2	62700	S100A11,RAD17
GO:BP	carbohydrate transmembrane transport	GO:0034219	false	0.042216153890150154	1.3745213356984423	130	68	2	62700	GPC3,FABP5
GO:BP	granulocyte chemotaxis	GO:0071621	false	0.042216153890150154	1.3745213356984423	130	68	2	62700	SAA1,PF4V1
GO:BP	anatomical structure formation involved in morphogenesis	GO:0048646	false	0.042343636756499804	1.3732118445817887	1172	68	5	62700	MYOM2,SRPX2,POU5F1,TYROBP,RAMP2
GO:BP	trans-synaptic signaling	GO:0099537	false	0.04306314550606563	1.3658942507309704	753	68	4	62700	FABP5,SST,PTEN,TYROBP
GO:BP	digestion	GO:0007586	false	0.04306314550606563	1.3658942507309704	132	68	2	62700	PRSS1,SST
GO:BP	regulation of animal organ morphogenesis	GO:2000027	false	0.04306314550606563	1.3658942507309704	132	68	2	62700	GPC3,POU5F1
GO:BP	ncRNA transcription	GO:0098781	false	0.043352834337621805	1.3629825037944654	134	68	2	62700	CDK7,POU5F1
GO:BP	translation	GO:0006412	false	0.043352834337621805	1.3629825037944654	760	68	4	62700	YARS2,CTIF,RPS2,EIF1B
GO:BP	negative regulation of epithelial cell proliferation	GO:0050680	false	0.043352834337621805	1.3629825037944654	136	68	2	62700	GPC3,SFN
GO:BP	anatomical structure development	GO:0048856	false	0.043352834337621805	1.3629825037944654	5862	68	13	62700	SPRR2B,GPC3,SFN,MYOM2,FABP5,CRABP2,SRPX2,POU5F1,SPRR2G,PTEN,TYROBP,RAMP2,CSF2
GO:BP	mitotic cell cycle process	GO:1903047	false	0.043352834337621805	1.3629825037944654	757	68	4	62700	CDK7,TNKS,PTEN,RAD17
GO:BP	regulation of peptidase activity	GO:0052547	false	0.043352834337621805	1.3629825037944654	397	68	3	62700	GPC3,PEBP1,SFN
GO:BP	negative regulation of macromolecule biosynthetic process	GO:0010558	false	0.043352834337621805	1.3629825037944654	2741	68	8	62700	CTIF,SFN,MAGEA6,MAFK,U2AF2,POU5F1,TYROBP,CSF2
GO:BP	non-membrane-bounded organelle assembly	GO:0140694	true	0.043352834337621805	1.3629825037944654	398	68	3	62700	TNKS,MYOM2,CSF2
GO:BP	cell development	GO:0048468	false	0.044076514354498775	1.355792757542439	2762	68	8	62700	GPC3,SFN,MYOM2,CRABP2,PTEN,TYROBP,RAMP2,CSF2
GO:BP	synaptic signaling	GO:0099536	false	0.044942129577023655	1.347346352441199	778	68	4	62700	FABP5,SST,PTEN,TYROBP
GO:BP	positive regulation of protein modification by small protein conjugation or removal	GO:1903322	false	0.044942129577023655	1.347346352441199	141	68	2	62700	PTEN,RPS2
GO:BP	peptide biosynthetic process	GO:0043043	false	0.044942129577023655	1.347346352441199	789	68	4	62700	YARS2,CTIF,RPS2,EIF1B
GO:BP	negative regulation of cellular biosynthetic process	GO:0031327	false	0.044942129577023655	1.347346352441199	2794	68	8	62700	CTIF,SFN,MAGEA6,MAFK,U2AF2,POU5F1,TYROBP,CSF2
GO:BP	amide metabolic process	GO:0043603	false	0.044942129577023655	1.347346352441199	1210	68	5	62700	YARS2,CTIF,NT5C,RPS2,EIF1B
GO:BP	negative regulation of biosynthetic process	GO:0009890	false	0.04516768282698534	1.3451721888556245	2808	68	8	62700	CTIF,SFN,MAGEA6,MAFK,U2AF2,POU5F1,TYROBP,CSF2
GO:BP	epithelium development	GO:0060429	false	0.04541330017933746	1.3428169368218423	1233	68	5	62700	SPRR2B,GPC3,SFN,SPRR2G,PTEN
GO:BP	myeloid cell differentiation	GO:0030099	false	0.046570359820303484	1.3318904065300434	426	68	3	62700	GPC3,TYROBP,CSF2
GO:BP	lipid transport	GO:0006869	false	0.046850443198794785	1.3292862963902787	434	68	3	62700	FABP5,CRABP2,SLC10A3
GO:BP	limb morphogenesis	GO:0035108	false	0.046850443198794785	1.3292862963902787	150	68	2	62700	GPC3,CRABP2
GO:BP	appendage morphogenesis	GO:0035107	false	0.046850443198794785	1.3292862963902787	150	68	2	62700	GPC3,CRABP2
GO:BP	ameboidal-type cell migration	GO:0001667	false	0.046850443198794785	1.3292862963902787	429	68	3	62700	GPC3,SRPX2,PTEN
GO:BP	cellular component organization	GO:0016043	false	0.046850443198794785	1.3292862963902787	8098	68	16	62700	OIP5,GPC3,TNKS,SFN,MYOM2,PRSS1,CRABP2,SRPX2,PRPF31,POU5F1,PTEN,TYROBP,TMSB15A,RAMP2,TMED1,CSF2
GO:BP	organophosphate ester transport	GO:0015748	false	0.046850443198794785	1.3292862963902787	150	68	2	62700	ABCC6,SLC25A24
GO:BP	regulation of cell cycle phase transition	GO:1901987	false	0.046850443198794785	1.3292862963902787	431	68	3	62700	CDK7,PTEN,RAD17
GO:BP	regulation of transport	GO:0051049	false	0.0478898459632227	1.319756559855074	1762	68	6	62700	BLK,GPC3,SFN,FABP5,SAA1,PTEN
GO:BP	immune response-activating signaling pathway	GO:0002757	false	0.048060549563730084	1.3182112674245274	440	68	3	62700	BLK,IFI35,TYROBP
GO:BP	carbohydrate transport	GO:0008643	false	0.048060549563730084	1.3182112674245274	154	68	2	62700	GPC3,FABP5
GO:BP	proteolysis	GO:0006508	false	0.048060549563730084	1.3182112674245274	1766	68	6	62700	ACR,GPC3,PEBP1,SFN,PRSS1,PTEN
GO:BP	cell cycle process	GO:0022402	false	0.04846270662054496	1.3145923343680974	1273	68	5	62700	OIP5,CDK7,TNKS,PTEN,RAD17
GO:BP	post-translational protein modification	GO:0043687	false	0.04846270662054496	1.3145923343680974	1276	68	5	62700	RNF113A,TNKS,U2AF2,PTEN,RPS2
GO:BP	granulocyte migration	GO:0097530	false	0.04846270662054496	1.3145923343680974	156	68	2	62700	SAA1,PF4V1
GO:BP	regulation of axonogenesis	GO:0050770	false	0.04846270662054496	1.3145923343680974	158	68	2	62700	CRABP2,PTEN
GO:BP	cell junction assembly	GO:0034329	true	0.04846270662054496	1.3145923343680974	447	68	3	62700	SRPX2,PTEN,RAMP2
GO:BP	cellular response to cytokine stimulus	GO:0071345	false	0.04846270662054496	1.3145923343680974	825	68	4	62700	PLP2,RNF113A,PF4V1,CSF2
GO:BP	regulation of extrinsic apoptotic signaling pathway	GO:2001236	true	0.04846270662054496	1.3145923343680974	157	68	2	62700	PTEN,CSF2
GO:BP	mitotic cell cycle phase transition	GO:0044772	false	0.04846270662054496	1.3145923343680974	447	68	3	62700	CDK7,PTEN,RAD17
GO:BP	inflammatory response	GO:0006954	false	0.04846270662054496	1.3145923343680974	824	68	4	62700	IFI35,SAA1,PF4V1,TYROBP
GO:CC	extracellular region	GO:0005576	false	7.44309320928781e-15	14.128246542337445	4206	68	29	62700	ABCC6,MUC2,LALBA,ACR,IGKV2D-26,IGLV6-57,PEBP1,SFN,SMR3A,IGKV2D-28,IFI35,PRSS1,FABP5,SST,CRABP2,AMY1A,SRPX2,SAA1,PF4V1,PTEN,NT5C,RPS2,IGLV7-46,SCGB2A1,S100A11,CALML3,IGLV2-11,CSF2,IGLV4-3
GO:CC	extracellular space	GO:0005615	false	1.6876521062533004e-12	11.772717074242435	3284	68	24	62700	LALBA,IGKV2D-26,IGLV6-57,PEBP1,SFN,IGKV2D-28,IFI35,PRSS1,FABP5,SST,CRABP2,AMY1A,SRPX2,SAA1,PF4V1,NT5C,RPS2,IGLV7-46,SCGB2A1,S100A11,CALML3,IGLV2-11,CSF2,IGLV4-3
GO:CC	immunoglobulin complex	GO:0019814	false	3.6422252547412194e-7	6.43863319861084	149	68	6	62700	IGKV2D-26,IGLV6-57,IGKV2D-28,IGLV7-46,IGLV2-11,IGLV4-3
GO:CC	membrane	GO:0016020	false	0.0000023481286730470312	5.6292781082493155	9853	68	29	62700	ABCC6,SPRR2B,BLK,SLC25A24,LALBA,IGKV2D-26,IGLV6-57,CDK7,GPC3,PLP2,TNKS,IGKV2D-28,IFI35,TRBC1,FABP5,SRPX2,SPRR2G,PTEN,RPS2,SYNRG,IGLV7-46,TMEM187,TYROBP,IGLV2-11,RAMP2,TMED1,SLC10A3,CSF2,IGLV4-3
GO:CC	nucleoplasm	GO:0005654	false	0.000007408388021815227	5.130276279117693	4221	68	18	62700	ABCC6,OIP5,CDK7,YARS2,RNF113A,TNKS,IFI35,FABP5,MAFK,DUSP12,U2AF2,CRABP2,PRPF31,POU5F1,FAN1,PTEN,RPS2,RAD17
GO:CC	vesicle	GO:0031982	false	0.000015115930293306958	4.820565119487356	3976	68	17	62700	ACR,PEBP1,SFN,IGKV2D-28,FABP5,SST,CRABP2,AMY1A,SAA1,NT5C,RPS2,SYNRG,TMEM187,S100A11,TYROBP,CALML3,TMED1
GO:CC	intracellular organelle lumen	GO:0070013	false	0.000016368622045251303	4.785987879130028	6656	68	22	62700	ABCC6,OIP5,LALBA,CDK7,GPC3,YARS2,RNF113A,TNKS,IFI35,FABP5,MAFK,DUSP12,U2AF2,CRABP2,PRPF31,SAA1,POU5F1,FAN1,PTEN,RPS2,S100A11,RAD17
GO:CC	organelle lumen	GO:0043233	false	0.000016368622045251303	4.785987879130028	6656	68	22	62700	ABCC6,OIP5,LALBA,CDK7,GPC3,YARS2,RNF113A,TNKS,IFI35,FABP5,MAFK,DUSP12,U2AF2,CRABP2,PRPF31,SAA1,POU5F1,FAN1,PTEN,RPS2,S100A11,RAD17
GO:CC	membrane-enclosed lumen	GO:0031974	false	0.000016368622045251303	4.785987879130028	6656	68	22	62700	ABCC6,OIP5,LALBA,CDK7,GPC3,YARS2,RNF113A,TNKS,IFI35,FABP5,MAFK,DUSP12,U2AF2,CRABP2,PRPF31,SAA1,POU5F1,FAN1,PTEN,RPS2,S100A11,RAD17
GO:CC	protein-containing complex	GO:0032991	false	0.000019059654812079615	4.719884969099926	8527	68	25	62700	ERH,OIP5,LALBA,ACR,IGKV2D-26,IGLV6-57,CDK7,RNF113A,TNKS,DPH2,IGKV2D-28,MAFK,U2AF2,PRPF31,SAA1,POU5F1,RPS2,SYNRG,IGLV7-46,EIF1B,IGLV2-11,RAD17,RAMP2,CSF2,IGLV4-3
GO:CC	cell periphery	GO:0071944	false	0.000019059654812079615	4.719884969099926	6202	68	21	62700	ABCC6,SPRR2B,BLK,IGKV2D-26,IGLV6-57,CDK7,GPC3,PLP2,IGKV2D-28,PRSS1,FABP5,SRPX2,SPRR2G,PTEN,IGLV7-46,TYROBP,IGLV2-11,RAMP2,TMED1,CSF2,IGLV4-3
GO:CC	plasma membrane	GO:0005886	false	0.000021201141207902866	4.673640761384662	5717	68	20	62700	ABCC6,SPRR2B,BLK,IGKV2D-26,IGLV6-57,CDK7,GPC3,PLP2,IGKV2D-28,FABP5,SRPX2,SPRR2G,PTEN,IGLV7-46,TYROBP,IGLV2-11,RAMP2,TMED1,CSF2,IGLV4-3
GO:CC	cytosol	GO:0005829	false	0.00004072924098899138	4.3900936831466115	5457	68	19	62700	SPRR2B,BLK,CDK7,PEBP1,YARS2,CTIF,TNKS,SFN,DPH2,IFI35,FABP5,DUSP12,CRABP2,POU5F1,SPRR2G,FAN1,PTEN,NT5C,RPS2
GO:CC	extracellular organelle	GO:0043230	false	0.00016741757635673832	3.7761989494847117	2134	68	11	62700	PEBP1,SFN,IGKV2D-28,FABP5,CRABP2,AMY1A,SAA1,NT5C,RPS2,S100A11,CALML3
GO:CC	extracellular vesicle	GO:1903561	false	0.00016741757635673832	3.7761989494847117	2133	68	11	62700	PEBP1,SFN,IGKV2D-28,FABP5,CRABP2,AMY1A,SAA1,NT5C,RPS2,S100A11,CALML3
GO:CC	extracellular membrane-bounded organelle	GO:0065010	false	0.00016741757635673832	3.7761989494847117	2134	68	11	62700	PEBP1,SFN,IGKV2D-28,FABP5,CRABP2,AMY1A,SAA1,NT5C,RPS2,S100A11,CALML3
GO:CC	extracellular exosome	GO:0070062	false	0.00016741757635673832	3.7761989494847117	2109	68	11	62700	PEBP1,SFN,IGKV2D-28,FABP5,CRABP2,AMY1A,SAA1,NT5C,RPS2,S100A11,CALML3
GO:CC	nuclear lumen	GO:0031981	false	0.00016741757635673832	3.7761989494847117	5520	68	18	62700	ABCC6,OIP5,CDK7,YARS2,RNF113A,TNKS,IFI35,FABP5,MAFK,DUSP12,U2AF2,CRABP2,PRPF31,POU5F1,FAN1,PTEN,RPS2,RAD17
GO:CC	nuclear body	GO:0016604	false	0.00046366421805929634	3.333796418227567	888	68	7	62700	OIP5,YARS2,RNF113A,TNKS,U2AF2,PRPF31,PTEN
GO:CC	U2-type spliceosomal complex	GO:0005684	true	0.0012105014028949053	2.917034702901998	92	68	3	62700	RNF113A,U2AF2,PRPF31
GO:CC	endomembrane system	GO:0012505	false	0.0012105014028949053	2.917034702901998	4742	68	15	62700	ABCC6,LALBA,ACR,GPC3,PLP2,TNKS,FABP5,SST,CRABP2,SYNRG,TMEM187,S100A11,TYROBP,RAMP2,TMED1
GO:CC	nuclear speck	GO:0016607	false	0.008989022727015912	2.0462875215409477	418	68	4	62700	OIP5,RNF113A,U2AF2,PRPF31
GO:CC	intracellular vesicle	GO:0097708	false	0.009984892316545504	2.00065661447703	2481	68	9	62700	ACR,FABP5,SST,SAA1,SYNRG,TMEM187,S100A11,TYROBP,TMED1
GO:CC	cytoplasmic vesicle	GO:0031410	false	0.009984892316545504	2.00065661447703	2476	68	9	62700	ACR,FABP5,SST,SAA1,SYNRG,TMEM187,S100A11,TYROBP,TMED1
GO:CC	U2-type precatalytic spliceosome	GO:0071005	false	0.009984892316545504	2.00065661447703	50	68	2	62700	RNF113A,PRPF31
GO:CC	spliceosomal complex	GO:0005681	false	0.009984892316545504	2.00065661447703	202	68	3	62700	RNF113A,U2AF2,PRPF31
GO:CC	precatalytic spliceosome	GO:0071011	false	0.010186272021788215	1.9919847302819544	52	68	2	62700	RNF113A,PRPF31
GO:CC	cornified envelope	GO:0001533	false	0.012312344113078109	1.909659255073707	58	68	2	62700	SPRR2B,SPRR2G
GO:CC	secretory granule	GO:0030141	false	0.016450897740220724	1.783810397228554	871	68	5	62700	ACR,FABP5,SST,S100A11,TYROBP
GO:CC	Golgi-associated vesicle	GO:0005798	false	0.026185175761259956	1.5819445066626614	96	68	2	62700	ACR,SYNRG
GO:CC	secretory vesicle	GO:0099503	false	0.027171112204981827	1.5658925840848583	1039	68	5	62700	ACR,FABP5,SST,S100A11,TYROBP
GO:CC	methyltransferase complex	GO:0034708	false	0.02769538629051266	1.5575925730098743	105	68	2	62700	ERH,PRPF31
GO:CC	Cajal body	GO:0015030	false	0.02769538629051266	1.5575925730098743	104	68	2	62700	OIP5,PRPF31
GO:CC	Golgi lumen	GO:0005796	false	0.02769538629051266	1.5575925730098743	103	68	2	62700	LALBA,GPC3
GO:CC	blood microparticle	GO:0072562	false	0.04046988889538388	1.3928679879036625	136	68	2	62700	IGKV2D-28,PRSS1
GO:CC	chromosomal region	GO:0098687	false	0.04046988889538388	1.3928679879036625	399	68	3	62700	OIP5,TNKS,RAD17
GO:CC	collagen-containing extracellular matrix	GO:0062023	true	0.044138845446034886	1.3551790310061242	419	68	3	62700	GPC3,PRSS1,SRPX2
GO:CC	vacuole	GO:0005773	false	0.04981443198489621	1.3026448174132153	838	68	4	62700	ACR,GPC3,FABP5,RAMP2
KEGG	KEGG root term	KEGG:00000	false	0.00006963937028626727	4.157145164643101	8161	68	25	62700	ABCC6,MUC2,BLK,LALBA,CDK7,GPC3,YARS2,SFN,TGDS,PRSS1,FABP5,SST,U2AF2,AMY1A,PRPF31,PF4V1,POU5F1,FAN1,PTEN,NT5C,RPS2,TYROBP,CALML3,RAMP2,CSF2
REAC	Disease	REAC:R-HSA-1643685	false	0.00007452610643993183	4.127691567563833	1768	68	12	62700	ABCC6,IGLV6-57,CDK7,GPC3,PEBP1,TNKS,SFN,IGKV2D-28,PTEN,RPS2,IGLV2-11,RAD17
REAC	Antigen activates B Cell Receptor (BCR) leading to generation of second messengers	REAC:R-HSA-983695	false	0.00027585681292158573	3.559316285667769	84	68	4	62700	BLK,IGLV6-57,IGKV2D-28,IGLV2-11
REAC	Binding and Uptake of Ligands by Scavenger Receptors	REAC:R-HSA-2173782	false	0.0003676029957777799	3.4346209579919726	97	68	4	62700	IGLV6-57,IGKV2D-28,SAA1,IGLV2-11
REAC	SARS-CoV Infections	REAC:R-HSA-9679506	false	0.0007438344863085648	3.128523690367592	459	68	6	62700	IGLV6-57,GPC3,SFN,IGKV2D-28,RPS2,IGLV2-11
REAC	Immune System	REAC:R-HSA-168256	false	0.0007438344863085648	3.128523690367592	2051	68	11	62700	BLK,IGLV6-57,IGKV2D-28,IFI35,FABP5,SAA1,PTEN,S100A11,TYROBP,IGLV2-11,CSF2
REAC	Role of LAT2/NTAL/LAB on calcium mobilization	REAC:R-HSA-2730905	false	0.001373879348198637	2.8620514046216408	69	68	3	62700	IGLV6-57,IGKV2D-28,IGLV2-11
REAC	Scavenging of heme from plasma	REAC:R-HSA-2168880	false	0.001373879348198637	2.8620514046216408	69	68	3	62700	IGLV6-57,IGKV2D-28,IGLV2-11
REAC	CD22 mediated BCR regulation	REAC:R-HSA-5690714	false	0.001373879348198637	2.8620514046216408	60	68	3	62700	IGLV6-57,IGKV2D-28,IGLV2-11
REAC	Signaling by the B Cell Receptor (BCR)	REAC:R-HSA-983705	false	0.001373879348198637	2.8620514046216408	163	68	4	62700	BLK,IGLV6-57,IGKV2D-28,IGLV2-11
REAC	Cell surface interactions at the vascular wall	REAC:R-HSA-202733	false	0.001373879348198637	2.8620514046216408	190	68	4	62700	IGLV6-57,IGKV2D-28,PF4V1,IGLV2-11
REAC	Classical antibody-mediated complement activation	REAC:R-HSA-173623	false	0.001373879348198637	2.8620514046216408	61	68	3	62700	IGLV6-57,IGKV2D-28,IGLV2-11
REAC	Creation of C4 and C2 activators	REAC:R-HSA-166786	false	0.001373879348198637	2.8620514046216408	68	68	3	62700	IGLV6-57,IGKV2D-28,IGLV2-11
REAC	FCGR activation	REAC:R-HSA-2029481	false	0.001373879348198637	2.8620514046216408	67	68	3	62700	IGLV6-57,IGKV2D-28,IGLV2-11
REAC	Immunoregulatory interactions between a Lymphoid and a non-Lymphoid cell	REAC:R-HSA-198933	false	0.001373879348198637	2.8620514046216408	181	68	4	62700	IGLV6-57,IGKV2D-28,TYROBP,IGLV2-11
REAC	Viral Infection Pathways	REAC:R-HSA-9824446	false	0.001373879348198637	2.8620514046216408	809	68	7	62700	IGLV6-57,CDK7,GPC3,SFN,IGKV2D-28,RPS2,IGLV2-11
REAC	Initial triggering of complement	REAC:R-HSA-166663	false	0.0017255802494351097	2.763064838704326	76	68	3	62700	IGLV6-57,IGKV2D-28,IGLV2-11
REAC	RNA Polymerase II Transcription	REAC:R-HSA-73857	false	0.0018163672820954138	2.740796329570782	1357	68	8	62700	BLK,CDK7,SFN,SST,U2AF2,PTEN,RAD17,CSF2
REAC	Role of phospholipids in phagocytosis	REAC:R-HSA-2029485	false	0.0018163672820954138	2.740796329570782	81	68	3	62700	IGLV6-57,IGKV2D-28,IGLV2-11
REAC	FCERI mediated Ca+2 mobilization	REAC:R-HSA-2871809	false	0.0018163672820954138	2.740796329570782	83	68	3	62700	IGLV6-57,IGKV2D-28,IGLV2-11
REAC	Infectious disease	REAC:R-HSA-5663205	false	0.0018163672820954138	2.740796329570782	999	68	7	62700	IGLV6-57,CDK7,GPC3,SFN,IGKV2D-28,RPS2,IGLV2-11
REAC	FCERI mediated MAPK activation	REAC:R-HSA-2871796	false	0.0018163672820954138	2.740796329570782	83	68	3	62700	IGLV6-57,IGKV2D-28,IGLV2-11
REAC	FCGR3A-mediated IL10 synthesis	REAC:R-HSA-9664323	false	0.00232347168677171	2.6338626153537077	93	68	3	62700	IGLV6-57,IGKV2D-28,IGLV2-11
REAC	Innate Immune System	REAC:R-HSA-168249	false	0.0027783118147209503	2.556219014245191	1100	68	7	62700	IGLV6-57,IGKV2D-28,FABP5,SAA1,S100A11,TYROBP,IGLV2-11
REAC	Regulation of Complement cascade	REAC:R-HSA-977606	false	0.0027783118147209503	2.556219014245191	101	68	3	62700	IGLV6-57,IGKV2D-28,IGLV2-11
REAC	Gene expression (Transcription)	REAC:R-HSA-74160	false	0.0029436423371673143	2.5311149594265445	1493	68	8	62700	BLK,CDK7,SFN,SST,U2AF2,PTEN,RAD17,CSF2
REAC	FCGR3A-mediated phagocytosis	REAC:R-HSA-9664422	false	0.0030625358229620613	2.5139188225870006	113	68	3	62700	IGLV6-57,IGKV2D-28,IGLV2-11
REAC	Leishmania phagocytosis	REAC:R-HSA-9664417	false	0.0030625358229620613	2.5139188225870006	113	68	3	62700	IGLV6-57,IGKV2D-28,IGLV2-11
REAC	Adaptive Immune System	REAC:R-HSA-1280218	false	0.0030625358229620613	2.5139188225870006	809	68	6	62700	BLK,IGLV6-57,IGKV2D-28,PTEN,TYROBP,IGLV2-11
REAC	Complement cascade	REAC:R-HSA-166658	false	0.0030625358229620613	2.5139188225870006	111	68	3	62700	IGLV6-57,IGKV2D-28,IGLV2-11
REAC	Parasite infection	REAC:R-HSA-9664407	false	0.0030625358229620613	2.5139188225870006	113	68	3	62700	IGLV6-57,IGKV2D-28,IGLV2-11
REAC	Regulation of actin dynamics for phagocytic cup formation	REAC:R-HSA-2029482	false	0.0032042408701549122	2.494274844445727	116	68	3	62700	IGLV6-57,IGKV2D-28,IGLV2-11
REAC	Generic Transcription Pathway	REAC:R-HSA-212436	false	0.004158353650234725	2.381078578541283	1236	68	7	62700	BLK,CDK7,SFN,SST,PTEN,RAD17,CSF2
REAC	Anti-inflammatory response favouring Leishmania parasite infection	REAC:R-HSA-9662851	false	0.004158353650234725	2.381078578541283	132	68	3	62700	IGLV6-57,IGKV2D-28,IGLV2-11
REAC	Signal Transduction	REAC:R-HSA-162582	false	0.004158353650234725	2.381078578541283	2546	68	10	62700	PEBP1,TNKS,SFN,FABP5,SST,CRABP2,SAA1,PTEN,RAMP2,CSF2
REAC	Leishmania parasite growth and survival	REAC:R-HSA-9664433	false	0.004158353650234725	2.381078578541283	132	68	3	62700	IGLV6-57,IGKV2D-28,IGLV2-11
REAC	FCERI mediated NF-kB activation	REAC:R-HSA-2871837	false	0.004414351033385308	2.355133134291608	136	68	3	62700	IGLV6-57,IGKV2D-28,IGLV2-11
REAC	Fcgamma receptor (FCGR) dependent phagocytosis	REAC:R-HSA-2029480	false	0.004677194516619866	2.330014568141959	140	68	3	62700	IGLV6-57,IGKV2D-28,IGLV2-11
REAC	Potential therapeutics for SARS	REAC:R-HSA-9679191	false	0.005570096069279484	2.254137314341862	150	68	3	62700	IGLV6-57,IGKV2D-28,IGLV2-11
REAC	Transcriptional Regulation by TP53	REAC:R-HSA-3700989	false	0.005835436247347893	2.2339266712837507	359	68	4	62700	CDK7,SFN,PTEN,RAD17
REAC	Hemostasis	REAC:R-HSA-109582	false	0.007350621221078755	2.1336759559517566	672	68	5	62700	IGLV6-57,IGKV2D-28,MAFK,PF4V1,IGLV2-11
REAC	Fc epsilon receptor (FCERI) signaling	REAC:R-HSA-2454202	false	0.008534775674367232	2.0688078892727124	182	68	3	62700	IGLV6-57,IGKV2D-28,IGLV2-11
REAC	Metabolism of RNA	REAC:R-HSA-8953854	false	0.008534775674367232	2.0688078892727124	701	68	5	62700	CDK7,RNF113A,U2AF2,PRPF31,RPS2
REAC	Vesicle-mediated transport	REAC:R-HSA-5653656	false	0.008602145410199047	2.0653932204295313	718	68	5	62700	IGLV6-57,SFN,IGKV2D-28,SAA1,IGLV2-11
REAC	mRNA Splicing - Major Pathway	REAC:R-HSA-72163	false	0.010672827810795687	1.9717204971721023	202	68	3	62700	RNF113A,U2AF2,PRPF31
REAC	mRNA Splicing	REAC:R-HSA-72172	false	0.011523429755172834	1.9384182412202726	209	68	3	62700	RNF113A,U2AF2,PRPF31
REAC	Leishmania infection	REAC:R-HSA-9658195	false	0.012001891581064844	1.9207503007458884	215	68	3	62700	IGLV6-57,IGKV2D-28,IGLV2-11
REAC	Parasitic Infection Pathways	REAC:R-HSA-9824443	false	0.012001891581064844	1.9207503007458884	215	68	3	62700	IGLV6-57,IGKV2D-28,IGLV2-11
REAC	Transcriptional Regulation by MECP2	REAC:R-HSA-8986944	false	0.013263844632390226	1.8773305739236856	59	68	2	62700	SST,PTEN
REAC	Transcriptional regulation by RUNX1	REAC:R-HSA-8878171	false	0.01476928875710402	1.8306404184526044	236	68	3	62700	BLK,CDK7,CSF2
REAC	Regulation of PTEN stability and activity	REAC:R-HSA-8948751	false	0.017074718405036618	1.7676464499390896	69	68	2	62700	TNKS,PTEN
REAC	Processing of Capped Intron-Containing Pre-mRNA	REAC:R-HSA-72203	false	0.02136721913384218	1.6702519960115834	276	68	3	62700	RNF113A,U2AF2,PRPF31
REAC	TP53 Regulates Metabolic Genes	REAC:R-HSA-5628897	false	0.02340540778894493	1.630683787822343	84	68	2	62700	SFN,PTEN
REAC	SARS-CoV-2 Infection	REAC:R-HSA-9694516	false	0.024174809977317045	1.6166369309420439	292	68	3	62700	GPC3,SFN,RPS2
REAC	G2/M DNA damage checkpoint	REAC:R-HSA-69473	false	0.028187928472287047	1.5499368392086295	94	68	2	62700	SFN,RAD17
REAC	SARS-CoV-1-host interactions	REAC:R-HSA-9692914	false	0.028309958163367954	1.5480607724375062	95	68	2	62700	SFN,RPS2
REAC	Metabolism of proteins	REAC:R-HSA-392499	false	0.029382938430878316	1.5319047749003032	1946	68	7	62700	GPC3,YARS2,TNKS,DPH2,SAA1,PTEN,RPS2
REAC	DNA Repair	REAC:R-HSA-73894	false	0.030846435407903137	1.5107950154920726	330	68	3	62700	CDK7,FAN1,RAD17
REAC	Cell Cycle	REAC:R-HSA-1640170	false	0.03356162779582111	1.4741569833141797	679	68	4	62700	OIP5,CDK7,SFN,RAD17
REAC	Metabolism	REAC:R-HSA-1430728	false	0.036375576741659206	1.4391901121301767	2072	68	7	62700	LALBA,GPC3,PRSS1,FABP5,PTEN,NT5C,RPS2
REAC	Developmental Biology	REAC:R-HSA-1266738	false	0.0390774909452761	1.4080733288735026	1140	68	5	62700	SPRR2B,POU5F1,SPRR2G,RPS2,TYROBP
REAC	Formation of the cornified envelope	REAC:R-HSA-6809371	false	0.041172043120957395	1.3853975810437769	128	68	2	62700	SPRR2B,SPRR2G
REAC	PTEN Regulation	REAC:R-HSA-6807070	false	0.045651682717897234	1.340543209769799	138	68	2	62700	TNKS,PTEN
REAC	SARS-CoV-1 Infection	REAC:R-HSA-9678108	false	0.04633761922245155	1.3340662835610049	140	68	2	62700	SFN,RPS2
REAC	Diseases of signal transduction by growth factor receptors and second messengers	REAC:R-HSA-5663202	false	0.04707434712126928	1.327215694542234	417	68	3	62700	PEBP1,TNKS,PTEN
WP	WIKIPATHWAYS	WP:000000	false	5.125276458103465e-9	8.290282703737454	8625	68	32	62700	ABCC6,BLK,CDK7,GPC3,BCYRN1,PEBP1,YARS2,TNKS,SFN,IFI35,FABP5,MAFK,PTMS,SST,U2AF2,CRABP2,SRPX2,SAA1,PF4V1,POU5F1,FAN1,PTEN,NT5C,RPS2,SYNRG,S100A11,TYROBP,CALML3,RAD17,RAMP2,TMED1,CSF2
WP	CCL18 signaling pathway	WP:WP5097	false	0.0018143176443410594	2.7412866758713914	53	68	3	62700	BCYRN1,PTEN,CSF2
WP	CKAP4 signaling pathway map	WP:WP5322	false	0.012462903715961647	1.9043807601727996	116	68	3	62700	ABCC6,POU5F1,PTEN
TF	Factor: TWIST; motif: CACCTGG	TF:M03582	false	2.1847946325661595e-12	11.66058937980798	8532	68	36	62700	MUC2,OIP5,SLC25A24,GPC3,YARS2,PLP2,CTIF,TNKS,SFN,TGDS,MYOM2,MAGEA6,IFI35,PRSS1,FABP5,MAFK,PTMS,SST,U2AF2,CRABP2,AMY1A,PRPF31,SAA1,POU5F1,FAN1,PTEN,NT5C,RPS2,SYNRG,SCGB2A1,EIF1B,CALML3,RAD17,RAMP2,TMED1,CSF2
TF	Factor: DEC; motif: SCCCAMGTGAAGN	TF:M00997	false	1.5372190033503414e-11	10.813264255355765	9166	68	36	62700	ERH,OIP5,LALBA,ACR,CDK7,GPC3,PLP2,RNF113A,SFN,TGDS,SMR3A,DPH2,IFI35,PRSS1,MAFK,SSX4,DUSP12,U2AF2,CRABP2,AMY1A,SAA1,PF4V1,SPRR2G,PTEN,NT5C,RPS2,SYNRG,SCGB2A1,S100A11,TYROBP,EIF1B,CALML3,RAD17,RAMP2,TMED1,CSF2
TF	Factor: DEC1; motif: GTCACGTGAC	TF:M11073	false	2.1993938098680377e-11	10.657697001589662	6653	68	31	62700	MUC2,OIP5,SLC25A24,LALBA,ACR,CDK7,PLP2,RNF113A,TGDS,DPH2,MAGEA6,IFI35,PRSS1,MAFK,DUSP12,U2AF2,CRABP2,AMY1A,PRPF31,SAA1,PTEN,NT5C,RPS2,SYNRG,S100A11,TYROBP,EIF1B,RAD17,TMED1,TMA7,CSF2
TF	Factor: ZEB1; motif: CAGGTGN	TF:M04831	false	3.01638110779578e-11	10.520513787949373	8283	68	34	62700	ABCC6,MUC2,LALBA,ACR,CDK7,GPC3,YARS2,PLP2,RNF113A,SFN,TGDS,MAGEA6,IFI35,PRSS1,FABP5,MAFK,SSX4,SST,DUSP12,AMY1A,SRPX2,SAA1,PF4V1,POU5F1,PTEN,RPS2,SCGB2A1,TYROBP,TMSB15A,CALML3,RAMP2,TMED1,SLC10A3,CSF2
TF	Factor: TEF-3:Elf-1; motif: RGAATGCGGAAGTN	TF:M08415	false	3.631915868791567e-11	10.439864220212286	9470	68	36	62700	MUC2,ERH,BLK,LALBA,ACR,GPC3,YARS2,PLP2,RNF113A,TNKS,SFN,TGDS,SMR3A,DPH2,MAGEA6,PRSS1,FABP5,MAFK,PTMS,SSX4,SST,U2AF2,CRABP2,PRPF31,SAA1,PF4V1,POU5F1,SPRR2G,SYNRG,TYROBP,EIF1B,CALML3,RAD17,TMED1,SLC10A3,TMA7
TF	Factor: COUP-TF1; motif: RAGGTCANTGACCTY	TF:M11745	false	7.954777426636439e-11	10.099371967335552	6547	68	30	62700	ABCC6,SPRR2B,MUC2,ERH,OIP5,SLC25A24,ACR,GPC3,PEBP1,TNKS,SFN,SMR3A,MYOM2,DPH2,MAGEA6,IFI35,SSX4,DUSP12,AMY1A,SRPX2,SAA1,POU5F1,RPS2,SYNRG,TYROBP,EIF1B,CALML3,RAMP2,SLC10A3,CSF2
TF	Factor: c-Myc; motif: RACCACGTGCTC	TF:M01145	false	1.9077279335359134e-10	9.719483561177528	6326	68	29	62700	ABCC6,ACR,GPC3,PEBP1,YARS2,PLP2,CTIF,SFN,MYOM2,DPH2,FABP5,MAFK,U2AF2,AMY1A,SRPX2,SAA1,PF4V1,FAN1,PTEN,NT5C,RPS2,SYNRG,TMEM187,S100A11,EIF1B,RAD17,RAMP2,TMED1,TMA7
TF	Factor: GATA-3; motif: AGATAAGATCT	TF:M12193	false	3.250949498082316e-10	9.487989777004806	6481	68	29	62700	ABCC6,SPRR2B,OIP5,SLC25A24,LALBA,ACR,CDK7,YARS2,RNF113A,SMR3A,DPH2,PRSS1,FABP5,PTMS,SSX4,SST,U2AF2,SRPX2,SAA1,SPRR2G,SYNRG,S100A11,TYROBP,EIF1B,CALML3,RAD17,RAMP2,SLC10A3,CSF2
TF	Factor: CREB1; motif: NRTGAYGCGTN	TF:M11218	false	3.6772970584195603e-10	9.434471285654276	8629	68	33	62700	ABCC6,OIP5,SLC25A24,ACR,CDK7,PEBP1,YARS2,PLP2,CTIF,RNF113A,TNKS,SFN,SMR3A,IFI35,FABP5,MAFK,SSX4,SST,DUSP12,U2AF2,CRABP2,PF4V1,SPRR2G,FAN1,PTEN,RPS2,TMEM187,TMSB15A,CALML3,RAD17,RAMP2,TMED1,SLC10A3
TF	Factor: BTEB2; motif: WGGGTGKGGCNGGN	TF:M09972	false	6.353864396400756e-10	9.196962058083518	9416	68	34	62700	ABCC6,SPRR2B,BLK,SLC25A24,ACR,GPC3,YARS2,PLP2,CTIF,SFN,TGDS,SMR3A,MAGEA6,IFI35,FABP5,MAFK,PTMS,U2AF2,FAN1,NT5C,RPS2,SYNRG,TMEM187,S100A11,TYROBP,TMSB15A,EIF1B,CALML3,RAD17,RAMP2,TMED1,SLC10A3,TMA7,CSF2
TF	Factor: Elf-1; motif: NANGCGGAAGTN	TF:M11448	false	6.447665132437793e-10	9.190597526244986	7748	68	31	62700	MUC2,ERH,OIP5,BLK,SLC25A24,ACR,CDK7,YARS2,PLP2,RNF113A,TNKS,TGDS,MYOM2,DPH2,FABP5,MAFK,PTMS,U2AF2,CRABP2,SAA1,SPRR2G,NT5C,RPS2,SYNRG,S100A11,EIF1B,CALML3,RAD17,TMED1,SLC10A3,TMA7
TF	Factor: GTF2IRD1-isoform2; motif: GGGATTRNR; match class: 1	TF:M01229_1	false	7.356963359861989e-10	9.13330140688388	9478	68	34	62700	ABCC6,SPRR2B,ERH,SLC25A24,LALBA,CDK7,YARS2,PLP2,RNF113A,TNKS,SFN,TGDS,SMR3A,DPH2,MAGEA6,IFI35,MAFK,PTMS,SSX4,DUSP12,U2AF2,AMY1A,SRPX2,PRPF31,SAA1,NT5C,SCGB2A1,S100A11,TYROBP,TMSB15A,EIF1B,RAD17,SLC10A3,TMA7
TF	Factor: Tax/CREB; motif: RTGACGCATAYCCCC	TF:M00115	false	7.667885024668328e-10	9.115324407730133	9497	68	34	62700	SPRR2B,BLK,LALBA,ACR,PEBP1,YARS2,PLP2,CTIF,TNKS,SFN,DPH2,MAGEA6,PRSS1,FABP5,MAFK,DUSP12,U2AF2,CRABP2,AMY1A,PRPF31,SAA1,PF4V1,FAN1,RPS2,SCGB2A1,TMEM187,TYROBP,TMSB15A,EIF1B,CALML3,RAD17,TMED1,SLC10A3,CSF2
TF	Factor: NF-KAPPAB1; motif: NGGKRNTTYCCCN	TF:M08952	false	9.750093023220766e-10	9.010991240785694	7897	68	31	62700	MUC2,BLK,ACR,CDK7,GPC3,PLP2,CTIF,TNKS,TGDS,MYOM2,DPH2,MAGEA6,PRSS1,FABP5,MAFK,SSX4,U2AF2,CRABP2,PRPF31,SAA1,POU5F1,PTEN,NT5C,RPS2,SYNRG,S100A11,TYROBP,RAMP2,TMED1,SLC10A3,CSF2
TF	Factor: TAFII250; motif: RARRWGGCGGMGGNGR	TF:M10086	false	1.7692652361750276e-9	8.752207055743478	9231	68	33	62700	ABCC6,ERH,OIP5,SLC25A24,LALBA,CDK7,GPC3,YARS2,PLP2,CTIF,RNF113A,TNKS,SFN,MAGEA6,PRSS1,FABP5,MAFK,PTMS,DUSP12,U2AF2,CRABP2,POU5F1,FAN1,NT5C,SYNRG,SCGB2A1,TMEM187,TMSB15A,EIF1B,RAD17,RAMP2,TMED1,TMA7
TF	Factor: SREBP-1; motif: KATCACCCCAC	TF:M00221	false	2.1702119439368595e-9	8.663497850673373	7634	68	30	62700	ABCC6,MUC2,LALBA,ACR,PEBP1,PLP2,CTIF,RNF113A,TNKS,SFN,SMR3A,MYOM2,FABP5,MAFK,PTMS,SSX4,CRABP2,SRPX2,SAA1,POU5F1,NT5C,SYNRG,SCGB2A1,S100A11,TYROBP,RAD17,RAMP2,SLC10A3,TMA7,CSF2
TF	Factor: LKLF; motif: GGGGTGGKSN	TF:M07261	false	2.7623961105361906e-9	8.558714046146388	10000	68	34	62700	ABCC6,SPRR2B,MUC2,LALBA,ACR,GPC3,PEBP1,PLP2,CTIF,TNKS,MAGEA6,IFI35,FABP5,MAFK,PTMS,SSX4,CRABP2,SRPX2,PRPF31,PF4V1,POU5F1,SPRR2G,PTEN,NT5C,SYNRG,TMEM187,S100A11,TYROBP,TMSB15A,EIF1B,CALML3,RAD17,TMA7,CSF2
TF	Factor: AP-4:Max; motif: NCAGCTGNNNNNNNCACGTGN; match class: 1	TF:M08674_1	false	2.7940040350635965e-9	8.553772971019049	5688	68	26	62700	ABCC6,MUC2,ERH,OIP5,BLK,PLP2,TGDS,MYOM2,DPH2,IFI35,PRSS1,MAFK,DUSP12,U2AF2,CRABP2,SRPX2,SAA1,PF4V1,FAN1,RPS2,SYNRG,TYROBP,CALML3,TMED1,SLC10A3,TMA7
TF	Factor: ZNF614; motif: NCYCWGCCYYNNN	TF:M09862	false	4.148461319657649e-9	8.382112954924835	9572	68	33	62700	ABCC6,MUC2,ERH,OIP5,LALBA,GPC3,PEBP1,PLP2,CTIF,SFN,MYOM2,MAGEA6,MAFK,SSX4,U2AF2,CRABP2,PRPF31,SAA1,POU5F1,PTEN,SYNRG,SCGB2A1,TMEM187,S100A11,TYROBP,TMSB15A,EIF1B,CALML3,RAD17,RAMP2,TMED1,SLC10A3,CSF2
TF	Factor: Pax-4; motif: DTTTTCCACCN; match class: 1	TF:M04624_1	false	4.488268888256497e-9	8.347921132770615	9610	68	33	62700	SPRR2B,MUC2,ERH,OIP5,BLK,SLC25A24,LALBA,ACR,CDK7,RNF113A,TNKS,SFN,TGDS,MYOM2,MAGEA6,IFI35,PRSS1,FABP5,SSX4,SST,U2AF2,CRABP2,AMY1A,SAA1,POU5F1,SPRR2G,FAN1,PTEN,SYNRG,SCGB2A1,RAD17,RAMP2,CSF2
TF	Factor: c-MAF; motif: CNNNCTCAGCA	TF:M03816	false	5.032900423647379e-9	8.298181662070231	5871	68	26	62700	SPRR2B,SLC25A24,ACR,CDK7,PEBP1,YARS2,PLP2,TNKS,TGDS,DPH2,MAGEA6,IFI35,SST,DUSP12,U2AF2,AMY1A,PRPF31,SAA1,PF4V1,SPRR2G,PTEN,NT5C,SYNRG,TYROBP,EIF1B,CSF2
TF	Factor: GKLF; motif: GCCMCRCCCNNN	TF:M01588	false	5.510918148325572e-9	8.25877603934552	9111	68	32	62700	MUC2,OIP5,BLK,SLC25A24,GPC3,YARS2,PLP2,CTIF,RNF113A,TNKS,SFN,TGDS,SMR3A,MAGEA6,FABP5,MAFK,PTMS,SSX4,U2AF2,POU5F1,FAN1,PTEN,NT5C,RPS2,SYNRG,TMEM187,S100A11,TMSB15A,TMED1,SLC10A3,TMA7,CSF2
TF	Factor: Smad2; motif: AGACAN; match class: 1	TF:M03580_1	false	6.415554256516457e-9	8.192765817831758	9166	68	32	62700	ABCC6,SPRR2B,MUC2,ERH,OIP5,BLK,LALBA,ACR,PEBP1,PLP2,RNF113A,TGDS,SMR3A,MYOM2,MAGEA6,IFI35,PRSS1,MAFK,CRABP2,PF4V1,POU5F1,SPRR2G,FAN1,SYNRG,SCGB2A1,TMEM187,S100A11,TYROBP,CALML3,TMED1,TMA7,CSF2
TF	Factor: DEC; motif: NNNSCACSTGAS	TF:M08872	false	6.841353958054507e-9	8.164857939460965	7507	68	29	62700	MUC2,ERH,LALBA,ACR,CDK7,GPC3,PLP2,RNF113A,TNKS,TGDS,MAGEA6,IFI35,PRSS1,FABP5,MAFK,DUSP12,U2AF2,CRABP2,AMY1A,PF4V1,SPRR2G,PTEN,RPS2,SYNRG,TYROBP,EIF1B,RAD17,TMED1,TMA7
TF	Factor: GATA-X; motif: NGATAAGNMNN	TF:M00203	false	7.496169583501162e-9	8.125160597100841	3743	68	21	62700	SPRR2B,ERH,OIP5,SLC25A24,ACR,CDK7,DPH2,PRSS1,PTMS,SSX4,SST,U2AF2,SAA1,SPRR2G,PTEN,TYROBP,CALML3,RAMP2,TMED1,TMA7,CSF2
TF	Factor: ERF:SREBP-2; motif: NSCGGAARTCACGTGAT; match class: 1	TF:M08453_1	false	8.53540778888964e-9	8.068775725136957	3772	68	21	62700	OIP5,BLK,SLC25A24,GPC3,PLP2,MYOM2,DPH2,MAGEA6,IFI35,MAFK,U2AF2,SAA1,PF4V1,PTEN,NT5C,RPS2,S100A11,TMSB15A,RAD17,TMED1,CSF2
TF	Factor: GKLF; motif: NNCCMCRCCCN; match class: 1	TF:M12173_1	false	8.948448885156812e-9	8.048252238315138	5093	68	24	62700	SLC25A24,GPC3,PEBP1,PLP2,TNKS,SFN,TGDS,MAGEA6,IFI35,MAFK,SSX4,U2AF2,PTEN,NT5C,RPS2,SYNRG,TMEM187,S100A11,TMSB15A,CALML3,RAD17,TMED1,SLC10A3,CSF2
TF	Factor: ZNFPT1; motif: YCNNCNCWGCCNY	TF:M12721	false	1.0059711520097428e-8	7.997414473258838	9352	68	32	62700	ABCC6,MUC2,ERH,OIP5,LALBA,CDK7,GPC3,PEBP1,CTIF,TNKS,SFN,TGDS,MYOM2,DPH2,MAGEA6,IFI35,SSX4,CRABP2,AMY1A,PF4V1,FAN1,PTEN,SYNRG,TMEM187,TYROBP,TMSB15A,EIF1B,RAMP2,TMED1,SLC10A3,TMA7,CSF2
TF	Factor: VDR; motif: RRGGTCANNGRGKTCA	TF:M09671	false	1.1612755049083998e-8	7.935064734553229	8254	68	30	62700	ABCC6,MUC2,SLC25A24,LALBA,ACR,CTIF,RNF113A,SFN,SMR3A,MAGEA6,PRSS1,FABP5,MAFK,SST,DUSP12,U2AF2,AMY1A,SAA1,PF4V1,POU5F1,SPRR2G,FAN1,PTEN,NT5C,TMEM187,TYROBP,EIF1B,CALML3,RAD17,SLC10A3
TF	Factor: AP-2rep; motif: CAGTGGG	TF:M00468	false	1.2152573262012383e-8	7.9153317520932225	7181	68	28	62700	ABCC6,SLC25A24,ACR,CDK7,YARS2,PLP2,MYOM2,DPH2,MAGEA6,IFI35,PRSS1,FABP5,MAFK,PTMS,DUSP12,U2AF2,CRABP2,PRPF31,PF4V1,RPS2,SCGB2A1,TMEM187,S100A11,CALML3,RAD17,RAMP2,SLC10A3,CSF2
TF	Factor: E2F2; motif: NNTTTTGGCGCCAAAAWN	TF:M03959	false	1.2152573262012383e-8	7.9153317520932225	8276	68	30	62700	MUC2,ERH,BLK,SLC25A24,ACR,CDK7,PEBP1,YARS2,CTIF,SFN,SMR3A,MYOM2,IFI35,PRSS1,MAFK,PTMS,SSX4,SST,DUSP12,SAA1,RPS2,SCGB2A1,TMEM187,S100A11,TYROBP,TMSB15A,EIF1B,RAD17,SLC10A3,TMA7
TF	Factor: Lmx1; motif: RDNTAATT	TF:M07386	false	1.2487983009207316e-8	7.903507700833893	6161	68	26	62700	ABCC6,ERH,BLK,LALBA,PEBP1,PLP2,RNF113A,TNKS,SFN,TGDS,SMR3A,MYOM2,DPH2,IFI35,MAFK,DUSP12,PRPF31,SPRR2G,FAN1,NT5C,SCGB2A1,S100A11,TYROBP,RAD17,SLC10A3,TMA7
TF	Factor: c-Maf; motif: NWNNNTGCTGACKNNNNNN	TF:M01070	false	1.2688322852235818e-8	7.896595779336006	6675	68	27	62700	MUC2,ERH,BLK,SLC25A24,ACR,PEBP1,YARS2,PLP2,SFN,TGDS,DPH2,MAGEA6,IFI35,SST,U2AF2,AMY1A,SRPX2,SAA1,PF4V1,SPRR2G,FAN1,SCGB2A1,S100A11,TYROBP,CALML3,TMED1,CSF2
TF	Factor: JunD; motif: NRTGACGTCATS	TF:M11270	false	1.2975627854920708e-8	7.88687161865635	9464	68	32	62700	ERH,BLK,LALBA,ACR,CDK7,SFN,TGDS,MYOM2,MAGEA6,IFI35,PRSS1,PTMS,SST,U2AF2,CRABP2,AMY1A,SRPX2,PRPF31,SPRR2G,FAN1,PTEN,NT5C,SCGB2A1,TMEM187,S100A11,TYROBP,TMSB15A,RAD17,RAMP2,SLC10A3,TMA7,CSF2
TF	Factor: ipf1; motif: CATTAR	TF:M01275	false	1.386400937174765e-8	7.858111156721079	8906	68	31	62700	SPRR2B,OIP5,BLK,SLC25A24,CDK7,YARS2,PLP2,CTIF,SFN,SMR3A,DPH2,MAGEA6,IFI35,PRSS1,FABP5,MAFK,SSX4,CRABP2,AMY1A,PRPF31,PF4V1,SPRR2G,FAN1,RPS2,SCGB2A1,TMEM187,TMSB15A,RAD17,TMED1,SLC10A3,CSF2
TF	Factor: CREB1; motif: NNNNSSGGCGCSSNNNNRTGACGTCAC; match class: 1	TF:M12591_1	false	1.5490266990508074e-8	7.809941096669129	9536	68	32	62700	ERH,BLK,LALBA,ACR,CDK7,PEBP1,PLP2,CTIF,RNF113A,TNKS,SFN,MAGEA6,IFI35,PTMS,SST,U2AF2,CRABP2,SRPX2,PRPF31,SAA1,FAN1,RPS2,SCGB2A1,TMEM187,S100A11,TYROBP,TMSB15A,EIF1B,CALML3,RAD17,SLC10A3,TMA7
TF	Factor: POU4F3; motif: CTAATYW	TF:M07061	false	1.6313773470674236e-8	7.787445572500795	7290	68	28	62700	ABCC6,ERH,BLK,SLC25A24,LALBA,ACR,CDK7,PEBP1,PLP2,RNF113A,TGDS,MYOM2,DPH2,IFI35,MAFK,SSX4,DUSP12,SRPX2,PRPF31,SAA1,FAN1,NT5C,SCGB2A1,S100A11,TYROBP,RAD17,SLC10A3,TMA7
TF	Factor: ZGPAT; motif: GRGGCWGNGGNG	TF:M09739	false	1.7496463071304192e-8	7.757049735534504	8420	68	30	62700	ABCC6,MUC2,OIP5,LALBA,GPC3,PEBP1,PLP2,CTIF,TNKS,SFN,TGDS,DPH2,IFI35,MAFK,PTMS,SSX4,DUSP12,PRPF31,SAA1,PF4V1,FAN1,RPS2,SYNRG,S100A11,TYROBP,EIF1B,CALML3,RAD17,TMA7,CSF2
TF	Factor: isx; motif: NTCRTTAA	TF:M10956	false	1.8022604759028664e-8	7.744182441396807	9599	68	32	62700	ABCC6,MUC2,ERH,OIP5,BLK,ACR,CDK7,GPC3,YARS2,PLP2,RNF113A,TGDS,SMR3A,MYOM2,IFI35,SST,U2AF2,AMY1A,PRPF31,SAA1,PF4V1,SPRR2G,FAN1,PTEN,NT5C,SYNRG,SCGB2A1,TMEM187,S100A11,TYROBP,RAD17,SLC10A3
TF	Factor: pax-2; motif: NSGTCACGCWTSANYGMNYN	TF:M11876	false	1.899251201348724e-8	7.721417590215789	6303	68	26	62700	MUC2,SLC25A24,LALBA,ACR,CDK7,GPC3,PEBP1,YARS2,PLP2,CTIF,TGDS,FABP5,MAFK,PTMS,SSX4,U2AF2,AMY1A,SAA1,POU5F1,RPS2,SYNRG,SCGB2A1,TYROBP,EIF1B,TMED1,CSF2
TF	Factor: FOXP3; motif: NNNVAAACANWD	TF:M07419	false	2.1650131245431983e-8	7.664539466562619	6346	68	26	62700	ABCC6,ERH,OIP5,BLK,SLC25A24,CDK7,CTIF,TNKS,SMR3A,MYOM2,IFI35,MAFK,PTMS,SST,U2AF2,SRPX2,PRPF31,SAA1,PF4V1,FAN1,NT5C,SCGB2A1,TMEM187,EIF1B,RAD17,TMA7
TF	Factor: AP-2gamma; motif: NTGSCCTGRGGSNN	TF:M09591	false	2.4211795551599925e-8	7.615973001998329	8549	68	30	62700	LALBA,ACR,CDK7,GPC3,PEBP1,YARS2,PLP2,TNKS,SFN,MYOM2,DPH2,MAGEA6,PRSS1,FABP5,MAFK,PTMS,SSX4,AMY1A,PF4V1,POU5F1,PTEN,NT5C,SYNRG,S100A11,TMSB15A,EIF1B,RAD17,TMED1,SLC10A3,CSF2
TF	Factor: c-Myc; motif: CACGTGGC	TF:M03867	false	2.6407379591827417e-8	7.578274691760558	7471	68	28	62700	ABCC6,MUC2,OIP5,ACR,CDK7,GPC3,PLP2,CTIF,SFN,MYOM2,DPH2,MAFK,SSX4,U2AF2,AMY1A,PF4V1,POU5F1,FAN1,PTEN,NT5C,SYNRG,TMEM187,EIF1B,RAD17,RAMP2,TMED1,TMA7,CSF2
TF	Factor: SREBP-1; motif: RTCRCGTGAY; match class: 1	TF:M11081_1	false	2.6505535683288998e-8	7.576663414152305	8025	68	29	62700	ABCC6,ERH,SLC25A24,ACR,CDK7,PEBP1,CTIF,MYOM2,DPH2,MAGEA6,FABP5,MAFK,DUSP12,U2AF2,CRABP2,AMY1A,SRPX2,PF4V1,FAN1,PTEN,NT5C,RPS2,SYNRG,EIF1B,CALML3,RAD17,RAMP2,TMED1,TMA7
TF	Factor: SREBP-2; motif: ATCAGGTGAT	TF:M11083	false	2.7523447973914702e-8	7.560297161197934	4512	68	22	62700	OIP5,LALBA,ACR,CDK7,GPC3,PLP2,RNF113A,SFN,TGDS,SMR3A,IFI35,PRSS1,SSX4,SST,DUSP12,CRABP2,SAA1,PF4V1,PTEN,S100A11,TYROBP,TMSB15A
TF	Factor: ZNF300; motif: SWGGGGGSN; match class: 1	TF:M07486_1	false	3.214295572060422e-8	7.4929141899831535	7544	68	28	62700	MUC2,ERH,ACR,GPC3,PEBP1,CTIF,TNKS,MYOM2,MAGEA6,IFI35,PRSS1,MAFK,PTMS,U2AF2,CRABP2,PRPF31,PF4V1,POU5F1,PTEN,NT5C,TMEM187,TYROBP,TMSB15A,CALML3,RAMP2,TMED1,SLC10A3,CSF2
TF	Factor: CDP; motif: NATYGATSSS	TF:M00106	false	3.284788815844613e-8	7.483492546670889	6490	68	26	62700	ERH,OIP5,BLK,SLC25A24,ACR,CDK7,CTIF,TGDS,MYOM2,FABP5,SSX4,DUSP12,U2AF2,AMY1A,SRPX2,SAA1,PF4V1,POU5F1,SPRR2G,FAN1,PTEN,NT5C,RPS2,SYNRG,RAMP2,TMED1
TF	Factor: TBX2; motif: NNNGTGTSNN	TF:M12026	false	3.495837999318179e-8	7.456448701218509	7576	68	28	62700	SPRR2B,MUC2,ERH,BLK,SLC25A24,LALBA,GPC3,TNKS,SFN,TGDS,MYOM2,DPH2,MAGEA6,IFI35,MAFK,PTMS,U2AF2,PRPF31,SAA1,POU5F1,NT5C,SYNRG,TYROBP,CALML3,RAMP2,TMED1,SLC10A3,CSF2
TF	Factor: POU2F1:ER81; motif: ACCGGATATGCAN	TF:M08401	false	3.685879656629708e-8	7.433458848529548	7595	68	28	62700	ERH,BLK,LALBA,CDK7,YARS2,PLP2,RNF113A,TNKS,TGDS,SMR3A,MYOM2,DPH2,MAGEA6,IFI35,PRSS1,SSX4,U2AF2,AMY1A,SRPX2,PRPF31,SAA1,PTEN,SYNRG,TMEM187,S100A11,TMSB15A,RAD17,TMA7
TF	Factor: SREBP-1; motif: RTCACCCCAY	TF:M07405	false	3.762949723273641e-8	7.424471584244763	7062	68	27	62700	ABCC6,MUC2,OIP5,LALBA,ACR,PEBP1,YARS2,PLP2,CTIF,RNF113A,TNKS,IFI35,PRSS1,FABP5,PTMS,SSX4,SAA1,POU5F1,FAN1,PTEN,NT5C,SYNRG,SCGB2A1,S100A11,SLC10A3,TMA7,CSF2
TF	Factor: HOXB2:PEA3; motif: ACCGGAAATGRN	TF:M08345	false	3.851105582469328e-8	7.414414574533529	8171	68	29	62700	MUC2,ERH,OIP5,BLK,SLC25A24,LALBA,YARS2,RNF113A,TNKS,SFN,TGDS,DPH2,MAGEA6,IFI35,U2AF2,CRABP2,PRPF31,SAA1,PF4V1,PTEN,NT5C,SYNRG,SCGB2A1,TMEM187,EIF1B,RAD17,SLC10A3,TMA7,CSF2
TF	Factor: c-Myb; motif: NCNRNNGRCNGTTGGKGG	TF:M00004	false	4.3968374462261316e-8	7.3568595902165415	7661	68	28	62700	ERH,OIP5,BLK,SLC25A24,ACR,CDK7,GPC3,PEBP1,YARS2,TNKS,SFN,MYOM2,MAGEA6,IFI35,FABP5,SSX4,SST,U2AF2,PRPF31,POU5F1,SPRR2G,PTEN,NT5C,SYNRG,TMSB15A,RAD17,RAMP2,TMED1
TF	Factor: TWIST; motif: CACCTGG; match class: 1	TF:M03582_1	false	4.399599536415393e-8	7.3565868523865525	2599	68	17	62700	MUC2,OIP5,GPC3,YARS2,PLP2,MYOM2,PRSS1,MAFK,U2AF2,CRABP2,SAA1,POU5F1,FAN1,NT5C,SCGB2A1,RAD17,CSF2
TF	Factor: CSX; motif: NNCACTTGNRN	TF:M02108	false	4.4033204316912434e-8	7.356219709577545	7122	68	27	62700	ERH,LALBA,ACR,GPC3,YARS2,PLP2,RNF113A,TNKS,TGDS,SMR3A,MAGEA6,IFI35,FABP5,PTMS,CRABP2,AMY1A,SAA1,SPRR2G,FAN1,NT5C,RPS2,SYNRG,TYROBP,CALML3,RAD17,RAMP2,TMA7
TF	Factor: ZNF592; motif: NSARNATGGAGKN	TF:M09766	false	4.4033204316912434e-8	7.356219709577545	7123	68	27	62700	ABCC6,SPRR2B,BLK,SLC25A24,GPC3,PEBP1,PLP2,RNF113A,TNKS,SFN,SMR3A,MAGEA6,IFI35,PRSS1,SSX4,SST,SRPX2,POU5F1,FAN1,SCGB2A1,TMEM187,S100A11,TMSB15A,CALML3,RAMP2,SLC10A3,CSF2
TF	Factor: ESE-1; motif: NSMGGAARTN	TF:M01214	false	4.782612229070053e-8	7.32033483000031	7699	68	28	62700	SPRR2B,MUC2,ERH,SLC25A24,ACR,CDK7,YARS2,PLP2,RNF113A,TNKS,TGDS,SMR3A,DPH2,IFI35,FABP5,MAFK,U2AF2,SRPX2,PTEN,NT5C,RPS2,SYNRG,S100A11,TYROBP,EIF1B,CALML3,SLC10A3,CSF2
TF	Factor: ESE-1; motif: NSMGGAARTN	TF:M02055	false	4.782612229070053e-8	7.32033483000031	7699	68	28	62700	SPRR2B,MUC2,ERH,SLC25A24,ACR,CDK7,YARS2,PLP2,RNF113A,TNKS,TGDS,SMR3A,DPH2,IFI35,FABP5,MAFK,U2AF2,SRPX2,PTEN,NT5C,RPS2,SYNRG,S100A11,TYROBP,EIF1B,CALML3,SLC10A3,CSF2
TF	Factor: En-2; motif: NTCRTTARN	TF:M10858	false	5.220254885864344e-8	7.282308291476296	8299	68	29	62700	SPRR2B,ERH,OIP5,SLC25A24,CDK7,GPC3,CTIF,SFN,SMR3A,MYOM2,IFI35,FABP5,DUSP12,U2AF2,SRPX2,PRPF31,SAA1,PF4V1,POU5F1,SPRR2G,FAN1,PTEN,NT5C,SYNRG,SCGB2A1,TYROBP,EIF1B,RAD17,CSF2
TF	Factor: SCMH1; motif: NGCTGTCCNYGGTGCTGN	TF:M12727	false	5.3161579007056325e-8	7.274402128108027	3015	68	18	62700	MUC2,ERH,BLK,LALBA,PEBP1,YARS2,CTIF,TNKS,DPH2,IFI35,MAFK,SST,AMY1A,POU5F1,SPRR2G,TMSB15A,RAMP2,TMED1
TF	Factor: ZNF684; motif: MAAGGGGTGGACTGT; match class: 1	TF:M10550_1	false	5.534024367691504e-8	7.256958932883781	9496	68	31	62700	SPRR2B,MUC2,ACR,GPC3,CTIF,TNKS,SFN,MYOM2,MAGEA6,PRSS1,FABP5,PTMS,SSX4,DUSP12,CRABP2,AMY1A,SRPX2,PF4V1,POU5F1,SPRR2G,PTEN,NT5C,S100A11,TYROBP,TMSB15A,EIF1B,CALML3,RAD17,TMED1,SLC10A3,CSF2
TF	Factor: SREBP-2; motif: NTCACCYNNNN	TF:M03852	false	5.655725094046356e-8	7.247511708305966	8333	68	29	62700	ABCC6,MUC2,LALBA,ACR,CDK7,GPC3,PEBP1,PLP2,TNKS,MAGEA6,IFI35,FABP5,PTMS,SSX4,SST,U2AF2,PF4V1,POU5F1,SPRR2G,FAN1,PTEN,NT5C,RPS2,TYROBP,CALML3,RAMP2,SLC10A3,TMA7,CSF2
TF	Factor: Fra-1; motif: GRTGACGTCATC	TF:M11285	false	6.347396465253807e-8	7.1974043743354015	7813	68	28	62700	ERH,BLK,LALBA,ACR,PLP2,SFN,TGDS,MYOM2,MAGEA6,IFI35,PRSS1,PTMS,SST,U2AF2,AMY1A,SRPX2,PRPF31,FAN1,SCGB2A1,TMEM187,S100A11,TYROBP,TMSB15A,CALML3,RAD17,RAMP2,SLC10A3,TMA7
TF	Factor: B-ATF; motif: NNATGACACN	TF:M11300	false	6.494804395547813e-8	7.187433924069541	8969	68	30	62700	ABCC6,SPRR2B,MUC2,OIP5,BLK,LALBA,ACR,CDK7,GPC3,PLP2,CTIF,SFN,MYOM2,DPH2,IFI35,MAFK,SST,DUSP12,CRABP2,AMY1A,SAA1,PF4V1,POU5F1,FAN1,PTEN,RPS2,TYROBP,CALML3,RAD17,RAMP2
TF	Factor: STAT5A; motif: TTCCNRGAANNNNNNTTCCNNGRR	TF:M00460	false	6.56017173340889e-8	7.183084791432936	7827	68	28	62700	ABCC6,SPRR2B,MUC2,BLK,SLC25A24,LALBA,ACR,CDK7,GPC3,PEBP1,YARS2,SFN,TGDS,SMR3A,DPH2,MAGEA6,MAFK,AMY1A,SRPX2,SAA1,NT5C,RPS2,SYNRG,SCGB2A1,TYROBP,EIF1B,RAD17,RAMP2
TF	Factor: STAT3; motif: NNTTCCRGGAANNNNN	TF:M01595	false	6.998042505705097e-8	7.155023423965558	7852	68	28	62700	SLC25A24,LALBA,ACR,CDK7,GPC3,PEBP1,PLP2,RNF113A,SFN,TGDS,SMR3A,MYOM2,MAGEA6,IFI35,MAFK,SRPX2,SAA1,FAN1,RPS2,SYNRG,SCGB2A1,TMEM187,S100A11,TYROBP,RAD17,RAMP2,TMA7,CSF2
TF	Factor: YY1; motif: GCCGCCATNTTGNNNNNGGNCN	TF:M04696	false	7.778026280260673e-8	7.109130593799396	7894	68	28	62700	SPRR2B,ERH,OIP5,SLC25A24,LALBA,CDK7,PEBP1,YARS2,RNF113A,TNKS,SMR3A,DPH2,FABP5,DUSP12,U2AF2,SRPX2,PF4V1,SPRR2G,FAN1,NT5C,SYNRG,TMEM187,EIF1B,RAD17,RAMP2,TMED1,TMA7,CSF2
TF	Factor: BSX; motif: NNCGTTAN	TF:M10591	false	8.158092069803306e-8	7.088411397672774	7912	68	28	62700	ABCC6,MUC2,ERH,OIP5,BLK,ACR,CDK7,GPC3,YARS2,PLP2,RNF113A,TGDS,SMR3A,MYOM2,IFI35,SST,U2AF2,PRPF31,PF4V1,FAN1,PTEN,NT5C,SYNRG,SCGB2A1,S100A11,TYROBP,RAD17,SLC10A3
TF	Factor: KLF3; motif: NNNNNNGGGCGGGGCNNGN	TF:M09970	false	8.198190852022585e-8	7.086281975624851	7915	68	28	62700	OIP5,BLK,SLC25A24,GPC3,PLP2,CTIF,TNKS,SFN,TGDS,MAGEA6,FABP5,MAFK,PTMS,DUSP12,U2AF2,CRABP2,POU5F1,PTEN,NT5C,RPS2,SYNRG,TMEM187,S100A11,TMSB15A,RAD17,TMED1,SLC10A3,CSF2
TF	Factor: ER-beta; motif: RGGTCASCNTGMCCY	TF:M09910	false	8.67425473843789e-8	7.061767827993872	9694	68	31	62700	ABCC6,ERH,BLK,SLC25A24,LALBA,YARS2,PLP2,CTIF,RNF113A,TNKS,SFN,TGDS,DPH2,MAGEA6,FABP5,MAFK,PTMS,DUSP12,AMY1A,POU5F1,SPRR2G,FAN1,PTEN,NT5C,RPS2,SCGB2A1,CALML3,RAMP2,TMED1,SLC10A3,CSF2
TF	Factor: c-Ets-1(p54); motif: NCMGGAWGYN	TF:M00032	false	9.24043202044601e-8	7.034307723616507	7961	68	28	62700	SPRR2B,MUC2,ERH,SLC25A24,ACR,YARS2,PLP2,RNF113A,TNKS,TGDS,DPH2,FABP5,MAFK,SSX4,U2AF2,SRPX2,PRPF31,PF4V1,NT5C,RPS2,SYNRG,S100A11,TYROBP,EIF1B,CALML3,SLC10A3,TMA7,CSF2
TF	Factor: DATF1; motif: SNGGRRGCWGNGGG	TF:M09724	false	1.0241733570559653e-7	6.98962652613302	8573	68	29	62700	ABCC6,MUC2,ERH,LALBA,ACR,PEBP1,YARS2,CTIF,SFN,MAGEA6,MAFK,PTMS,SST,DUSP12,U2AF2,PRPF31,FAN1,PTEN,NT5C,SYNRG,SCGB2A1,S100A11,EIF1B,CALML3,RAD17,RAMP2,TMED1,TMA7,CSF2
TF	Factor: hoxa9; motif: GYMATWANNN	TF:M10786	false	1.0377212847099313e-7	6.983919275356878	8006	68	28	62700	ABCC6,SPRR2B,MUC2,ERH,SLC25A24,ACR,CDK7,YARS2,PLP2,CTIF,TGDS,MYOM2,IFI35,FABP5,SSX4,DUSP12,AMY1A,POU5F1,SPRR2G,FAN1,RPS2,SYNRG,SCGB2A1,TMEM187,TYROBP,TMSB15A,TMED1,TMA7
TF	Factor: Pax-6; motif: CTGACCTGGAACTM	TF:M00979	false	1.0988863296132913e-7	6.9590472293006975	9795	68	31	62700	ABCC6,SPRR2B,ERH,LALBA,CDK7,PLP2,RNF113A,TNKS,SFN,TGDS,DPH2,MAGEA6,IFI35,MAFK,SSX4,DUSP12,U2AF2,CRABP2,AMY1A,PRPF31,SAA1,POU5F1,SPRR2G,SCGB2A1,TYROBP,TMSB15A,EIF1B,CALML3,RAMP2,TMA7,CSF2
TF	Factor: NF-1B; motif: CTGGCASGV	TF:M07051	false	1.099707650003688e-7	6.958722753810158	4009	68	20	62700	ABCC6,SPRR2B,MUC2,SLC25A24,LALBA,GPC3,YARS2,SFN,MYOM2,FABP5,MAFK,DUSP12,SAA1,PF4V1,POU5F1,SPRR2G,RPS2,TYROBP,SLC10A3,TMA7
TF	Factor: NR1B2; motif: NTGACCY	TF:M02111	false	1.1065202167032336e-7	6.956040646876851	9802	68	31	62700	MUC2,OIP5,BLK,ACR,CDK7,YARS2,PLP2,RNF113A,MYOM2,IFI35,PRSS1,FABP5,MAFK,PTMS,SST,DUSP12,SRPX2,PRPF31,POU5F1,NT5C,RPS2,SYNRG,SCGB2A1,S100A11,TYROBP,CALML3,RAD17,RAMP2,TMED1,SLC10A3,CSF2
TF	Factor: CREB1; motif: RTGACGYGTCAN	TF:M11221	false	1.2039118198961493e-7	6.919405321662061	9840	68	31	62700	ABCC6,MUC2,ERH,LALBA,ACR,CDK7,GPC3,PEBP1,PLP2,TNKS,TGDS,SMR3A,MYOM2,MAFK,PTMS,SSX4,DUSP12,U2AF2,AMY1A,SRPX2,PRPF31,SPRR2G,RPS2,TMEM187,S100A11,EIF1B,CALML3,RAD17,RAMP2,SLC10A3,CSF2
TF	Factor: PRX-2; motif: NKCGTTAN	TF:M10885	false	1.2039118198961493e-7	6.919405321662061	8068	68	28	62700	ABCC6,MUC2,ERH,OIP5,ACR,CDK7,GPC3,YARS2,PLP2,TGDS,SMR3A,MYOM2,IFI35,U2AF2,AMY1A,PRPF31,SAA1,PF4V1,FAN1,PTEN,NT5C,SYNRG,SCGB2A1,TMEM187,S100A11,TYROBP,RAD17,SLC10A3
TF	Factor: Sp1; motif: NWRGCCMCGCCCMCN	TF:M12151	false	1.331498656082959e-7	6.875659267569802	6998	68	26	62700	MUC2,OIP5,BLK,GPC3,PLP2,CTIF,TNKS,SFN,TGDS,SMR3A,MAGEA6,FABP5,MAFK,PTMS,U2AF2,POU5F1,PTEN,RPS2,SYNRG,TMEM187,TMSB15A,EIF1B,CALML3,TMED1,SLC10A3,CSF2
TF	Factor: ATF-3; motif: GGCGCSSNSNGRTSACGTSA; match class: 1	TF:M04744_1	false	1.331498656082959e-7	6.875659267569802	4972	68	22	62700	MUC2,BLK,CDK7,PEBP1,YARS2,CTIF,RNF113A,TNKS,MAGEA6,U2AF2,CRABP2,AMY1A,SRPX2,PRPF31,PTEN,RPS2,SYNRG,TMEM187,S100A11,RAD17,SLC10A3,TMA7
TF	Factor: Alx-4; motif: NNCRTTAN	TF:M10880	false	1.3480265916130377e-7	6.870301540681337	8690	68	29	62700	ABCC6,MUC2,ERH,OIP5,ACR,CDK7,GPC3,YARS2,PLP2,TGDS,SMR3A,MYOM2,IFI35,U2AF2,AMY1A,PRPF31,SAA1,PF4V1,SPRR2G,FAN1,PTEN,NT5C,SYNRG,SCGB2A1,TMEM187,S100A11,TYROBP,RAD17,SLC10A3
TF	Factor: ZNF383; motif: SSNGGGMGGNGSNGGS	TF:M12703	false	1.387146967962026e-7	6.8578775230697895	9295	68	30	62700	PEBP1,PLP2,TNKS,SFN,TGDS,DPH2,IFI35,FABP5,MAFK,PTMS,SSX4,U2AF2,CRABP2,PRPF31,POU5F1,PTEN,NT5C,RPS2,SYNRG,SCGB2A1,TMEM187,S100A11,TMSB15A,EIF1B,CALML3,RAD17,RAMP2,TMED1,SLC10A3,CSF2
TF	Factor: ATF-3; motif: GGTSACGTGAN	TF:M09868	false	1.392673514158839e-7	6.856150683732562	6485	68	25	62700	MUC2,BLK,CDK7,PEBP1,YARS2,CTIF,RNF113A,TNKS,MAFK,DUSP12,U2AF2,CRABP2,SRPX2,PRPF31,PF4V1,SPRR2G,PTEN,NT5C,RPS2,SYNRG,TMEM187,EIF1B,RAD17,SLC10A3,TMA7
TF	Factor: Elf-1; motif: AWCCCGGAAGTN	TF:M07415	false	1.3960652348893543e-7	6.855094287665193	8129	68	28	62700	SPRR2B,MUC2,ERH,BLK,SLC25A24,ACR,YARS2,PLP2,RNF113A,TNKS,TGDS,DPH2,MAGEA6,MAFK,U2AF2,SRPX2,PRPF31,PF4V1,NT5C,SYNRG,TYROBP,TMSB15A,EIF1B,CALML3,RAD17,SLC10A3,TMA7,CSF2
TF	Factor: Elk-1; motif: GGAAGN; match class: 1	TF:M03819_1	false	1.4149617686622106e-7	6.849255294332868	7572	68	27	62700	SPRR2B,MUC2,ERH,BLK,SLC25A24,ACR,CDK7,YARS2,TNKS,SFN,TGDS,SMR3A,DPH2,PRSS1,FABP5,U2AF2,SRPX2,POU5F1,SPRR2G,SYNRG,TMEM187,S100A11,TYROBP,TMSB15A,CALML3,RAMP2,CSF2
TF	Factor: LRF; motif: RCGACCACCNN	TF:M12230	false	1.4283223865315646e-7	6.845173756922864	8719	68	29	62700	ABCC6,SPRR2B,ERH,OIP5,LALBA,ACR,YARS2,PLP2,TNKS,TGDS,MYOM2,MAGEA6,PRSS1,FABP5,MAFK,SSX4,CRABP2,SRPX2,PRPF31,PF4V1,POU5F1,PTEN,NT5C,RPS2,SYNRG,TMEM187,RAD17,TMED1,CSF2
TF	Factor: FAC1; motif: NNNCAMAACACRNA	TF:M00456	false	1.4283223865315646e-7	6.845173756922864	8141	68	28	62700	ABCC6,ERH,OIP5,SLC25A24,CDK7,YARS2,PLP2,CTIF,SMR3A,MYOM2,DPH2,MAGEA6,IFI35,FABP5,MAFK,AMY1A,SRPX2,PRPF31,RPS2,SCGB2A1,TMEM187,TYROBP,TMSB15A,EIF1B,RAD17,RAMP2,TMED1,TMA7
TF	Factor: ESE-1; motif: ACCCGGAAGTRNNNNNNNNWWWW	TF:M11379	false	1.4573548919757528e-7	6.836434676878739	3247	68	18	62700	SPRR2B,ERH,OIP5,BLK,SLC25A24,ACR,CDK7,YARS2,TNKS,TGDS,SMR3A,DPH2,U2AF2,FAN1,SYNRG,EIF1B,RAMP2,TMA7
TF	Factor: PRX-2; motif: NNCRTTAN	TF:M10887	false	1.4660998103761011e-7	6.83383646242338	8735	68	29	62700	ERH,OIP5,BLK,SLC25A24,ACR,CDK7,GPC3,YARS2,PLP2,CTIF,TGDS,SMR3A,MYOM2,IFI35,SSX4,CRABP2,PRPF31,SAA1,PF4V1,FAN1,PTEN,NT5C,RPS2,SYNRG,SCGB2A1,TMEM187,S100A11,TYROBP,TMSB15A
TF	Factor: ZNF462; motif: YYYYCTSCWG	TF:M12707	false	1.4660998103761011e-7	6.83383646242338	9939	68	31	62700	ABCC6,SPRR2B,MUC2,ERH,BLK,SLC25A24,RNF113A,SFN,MYOM2,MAGEA6,IFI35,PRSS1,FABP5,PTMS,DUSP12,CRABP2,AMY1A,SRPX2,PRPF31,POU5F1,SPRR2G,FAN1,PTEN,SCGB2A1,S100A11,TYROBP,TMSB15A,EIF1B,CALML3,RAMP2,CSF2
TF	Factor: ER-beta; motif: RGGTCASCNTGMCCY; match class: 1	TF:M09910_1	false	1.7436857978730167e-7	6.758531769715107	4137	68	20	62700	ABCC6,BLK,SLC25A24,YARS2,PLP2,TNKS,TGDS,DPH2,MAGEA6,FABP5,MAFK,DUSP12,FAN1,PTEN,RPS2,SCGB2A1,CALML3,RAMP2,TMED1,CSF2
TF	Factor: T-bet; motif: NNGNRGGTGTGRN	TF:M10089	false	1.7698923906619712e-7	6.752053137910733	6057	68	24	62700	SPRR2B,MUC2,SLC25A24,LALBA,ACR,GPC3,PEBP1,TGDS,MYOM2,DPH2,IFI35,MAFK,PTMS,SSX4,DUSP12,U2AF2,SAA1,POU5F1,FAN1,NT5C,SYNRG,CALML3,RAMP2,TMED1
TF	Factor: ELF1; motif: NNNASCCGGAAGTGGNNNN	TF:M12600	false	1.8112492851451847e-7	6.742021772925911	8824	68	29	62700	MUC2,ERH,OIP5,BLK,SLC25A24,ACR,CDK7,YARS2,PLP2,RNF113A,TNKS,TGDS,DPH2,FABP5,MAFK,PTMS,U2AF2,PRPF31,PF4V1,NT5C,RPS2,SYNRG,S100A11,EIF1B,CALML3,RAD17,TMED1,SLC10A3,TMA7
TF	Factor: KLF15; motif: RCCMCRCCCMCN; match class: 1	TF:M12160_1	false	1.8473489232840529e-7	6.733451068206144	8250	68	28	62700	ABCC6,MUC2,BLK,ACR,GPC3,PEBP1,PLP2,CTIF,TNKS,TGDS,MAGEA6,FABP5,MAFK,PTMS,SSX4,U2AF2,CRABP2,POU5F1,PTEN,NT5C,SYNRG,TMEM187,TYROBP,TMSB15A,RAD17,TMED1,SLC10A3,CSF2
TF	Factor: Dlx-7; motif: NTCRTTAN	TF:M10603	false	1.8503940443437062e-7	6.732735778050249	8253	68	28	62700	SPRR2B,ERH,OIP5,BLK,SLC25A24,CDK7,GPC3,CTIF,TNKS,SMR3A,MYOM2,DPH2,IFI35,CRABP2,SRPX2,SAA1,PF4V1,POU5F1,SPRR2G,FAN1,PTEN,NT5C,SYNRG,SCGB2A1,TYROBP,EIF1B,RAD17,RAMP2
TF	Factor: Dlx-5; motif: NTCRTTAN	TF:M10612	false	1.8503940443437062e-7	6.732735778050249	8253	68	28	62700	SPRR2B,ERH,OIP5,BLK,SLC25A24,CDK7,GPC3,CTIF,TNKS,SMR3A,MYOM2,DPH2,IFI35,CRABP2,SRPX2,SAA1,PF4V1,POU5F1,SPRR2G,FAN1,PTEN,NT5C,SYNRG,SCGB2A1,TYROBP,EIF1B,RAD17,RAMP2
TF	Factor: Tbx20; motif: SGAGGTGTGAGGSGR	TF:M07474	false	1.8780869806151998e-7	6.726284297945067	3726	68	19	62700	SPRR2B,SLC25A24,LALBA,ACR,GPC3,TGDS,MYOM2,DPH2,IFI35,MAFK,PTMS,SSX4,SAA1,PF4V1,FAN1,SYNRG,TMEM187,CALML3,TMED1
TF	Factor: rfx3:SRF; motif: TRGCAACNNNNNCCNWATANGGN; match class: 1	TF:M08623_1	false	1.9560977548049598e-7	6.708609445401414	8276	68	28	62700	MUC2,ERH,OIP5,LALBA,PLP2,RNF113A,TNKS,SFN,TGDS,MYOM2,IFI35,MAFK,CRABP2,AMY1A,SRPX2,PF4V1,POU5F1,PTEN,NT5C,RPS2,TYROBP,TMSB15A,EIF1B,CALML3,RAD17,TMED1,SLC10A3,CSF2
TF	Factor: Pax-8; motif: NCNNTNNTGCRTGANNNN	TF:M00328	false	1.9909461184588563e-7	6.700940493248652	9467	68	30	62700	SPRR2B,ERH,OIP5,SLC25A24,LALBA,ACR,GPC3,PEBP1,YARS2,CTIF,SFN,TGDS,SMR3A,MAGEA6,PRSS1,FABP5,MAFK,SSX4,DUSP12,PRPF31,POU5F1,SPRR2G,RPS2,SYNRG,SCGB2A1,EIF1B,CALML3,TMED1,SLC10A3,CSF2
TF	Factor: SMAD4; motif: GKSRKKCAGMCANCY	TF:M00733	false	2.051648135906641e-7	6.687897120040387	8882	68	29	62700	SPRR2B,MUC2,ERH,BLK,ACR,PLP2,CTIF,SFN,TGDS,SMR3A,DPH2,MAGEA6,PRSS1,PTMS,SSX4,DUSP12,CRABP2,AMY1A,POU5F1,SPRR2G,NT5C,RPS2,TYROBP,EIF1B,RAD17,RAMP2,TMED1,SLC10A3,CSF2
TF	Factor: ELF3; motif: WACCCGGAAGTAN	TF:M03967	false	2.1045541935599744e-7	6.67683988642296	7738	68	27	62700	SPRR2B,MUC2,ERH,BLK,SLC25A24,ACR,CDK7,PEBP1,YARS2,RNF113A,TNKS,TGDS,SMR3A,DPH2,IFI35,U2AF2,SRPX2,FAN1,SYNRG,S100A11,TYROBP,CALML3,RAD17,RAMP2,SLC10A3,TMA7,CSF2
TF	Factor: SP8; motif: RCCACGCCCMCY	TF:M03923	false	2.1142508213613176e-7	6.67484349201842	2939	68	17	62700	ABCC6,MUC2,BLK,PEBP1,YARS2,TNKS,TGDS,SMR3A,MAGEA6,MAFK,U2AF2,CRABP2,NT5C,TMSB15A,CALML3,TMED1,CSF2
TF	Factor: FOXM1; motif: NAGASTGATTA	TF:M04611	false	2.1432807743516114e-7	6.668920931728074	9503	68	30	62700	ABCC6,SPRR2B,OIP5,SLC25A24,ACR,GPC3,YARS2,CTIF,TNKS,TGDS,SMR3A,DPH2,PRSS1,SSX4,DUSP12,U2AF2,AMY1A,SRPX2,SAA1,PF4V1,SPRR2G,PTEN,RPS2,S100A11,TYROBP,TMSB15A,EIF1B,RAD17,RAMP2,TMA7
TF	Factor: meis1:Elf-1; motif: NTGCCGGAAGTN; match class: 1	TF:M08377_1	false	2.1624376601296719e-7	6.6650564037484346	5134	68	22	62700	MUC2,ERH,BLK,SLC25A24,CDK7,RNF113A,TNKS,DPH2,IFI35,FABP5,MAFK,PTMS,DUSP12,U2AF2,CRABP2,PRPF31,NT5C,SYNRG,EIF1B,RAD17,RAMP2,TMA7
TF	Factor: YY1; motif: NAANATGGCGNNN	TF:M08982	false	2.2001271247228346e-7	6.657552224645708	7204	68	26	62700	SPRR2B,ERH,OIP5,LALBA,CDK7,PEBP1,YARS2,CTIF,RNF113A,TNKS,SMR3A,MAGEA6,FABP5,SSX4,SST,DUSP12,U2AF2,SRPX2,NT5C,RPS2,SYNRG,TMEM187,S100A11,EIF1B,TMED1,TMA7
TF	Factor: YY1; motif: CAANATGGCGGC	TF:M10436	false	2.2257625694889392e-7	6.652521165365378	8336	68	28	62700	ABCC6,ERH,OIP5,SLC25A24,YARS2,PLP2,CTIF,RNF113A,TNKS,SFN,DPH2,MAGEA6,FABP5,MAFK,SSX4,SST,DUSP12,U2AF2,SRPX2,SAA1,NT5C,RPS2,TMEM187,EIF1B,RAMP2,TMED1,TMA7,CSF2
TF	Factor: NF-E2; motif: TGCTGAGTCAY	TF:M00037	false	2.46015930671566e-7	6.609036769405794	6703	68	25	62700	MUC2,OIP5,BLK,GPC3,PLP2,CTIF,SFN,MYOM2,PRSS1,MAFK,PTMS,SSX4,SST,DUSP12,SRPX2,PF4V1,SPRR2G,FAN1,PTEN,SYNRG,S100A11,CALML3,RAMP2,SLC10A3,TMA7
TF	Factor: TFEA; motif: RGTCACGTGA	TF:M10100	false	2.468384397020009e-7	6.607587207481087	6179	68	24	62700	ABCC6,MUC2,SLC25A24,ACR,CDK7,PLP2,SFN,DPH2,MAGEA6,FABP5,MAFK,U2AF2,CRABP2,AMY1A,POU5F1,PTEN,RPS2,SYNRG,SCGB2A1,S100A11,EIF1B,RAD17,TMA7,CSF2
TF	Factor: STAT6; motif: NNYTTCCY	TF:M00500	false	2.48688258768391e-7	6.604344718439227	4702	68	21	62700	ABCC6,SPRR2B,MUC2,OIP5,BLK,SLC25A24,LALBA,ACR,CDK7,YARS2,MYOM2,DPH2,MAFK,SST,SAA1,POU5F1,TYROBP,EIF1B,CALML3,RAD17,CSF2
TF	Factor: Elk-1; motif: NRSCGGAAGNN	TF:M11434	false	2.584501185164438e-7	6.5876232643435495	8397	68	28	62700	MUC2,ERH,OIP5,SLC25A24,ACR,CDK7,YARS2,PLP2,RNF113A,TNKS,TGDS,MYOM2,DPH2,MAFK,PTMS,U2AF2,CRABP2,PRPF31,SAA1,PF4V1,NT5C,SYNRG,EIF1B,RAD17,RAMP2,TMED1,SLC10A3,TMA7
TF	Factor: Ikaros; motif: TGGGAGN; match class: 1	TF:M07260_1	false	2.633585323196769e-7	6.57945260675656	7275	68	26	62700	ABCC6,MUC2,LALBA,ACR,PEBP1,PLP2,TGDS,DPH2,IFI35,FABP5,MAFK,PTMS,CRABP2,SRPX2,PRPF31,PF4V1,FAN1,NT5C,RPS2,SCGB2A1,TMEM187,S100A11,TYROBP,TMSB15A,SLC10A3,TMA7
TF	Factor: MLLT10; motif: CYNNCCNNGGNGCTG	TF:M12636	false	2.701389113143484e-7	6.56841285471678	9612	68	30	62700	ABCC6,MUC2,ERH,BLK,LALBA,GPC3,PEBP1,YARS2,PLP2,CTIF,TNKS,SFN,DPH2,MAFK,SST,DUSP12,CRABP2,PF4V1,NT5C,SYNRG,SCGB2A1,TMEM187,S100A11,TYROBP,TMSB15A,EIF1B,RAD17,TMED1,TMA7,CSF2
TF	Factor: LBP-1; motif: CAGCTGS	TF:M00644	false	2.7016063635213723e-7	6.568377929408859	9009	68	29	62700	ABCC6,MUC2,ERH,OIP5,BLK,SLC25A24,LALBA,GPC3,YARS2,CTIF,RNF113A,SFN,MYOM2,DPH2,MAGEA6,PRSS1,FABP5,SST,DUSP12,PRPF31,SAA1,PF4V1,POU5F1,FAN1,PTEN,SYNRG,TMEM187,CALML3,RAMP2
TF	Factor: ELF1; motif: AACCCGGAAGTR	TF:M03966	false	2.706561340651195e-7	6.567582125748443	6744	68	25	62700	SPRR2B,MUC2,ERH,BLK,SLC25A24,ACR,CDK7,YARS2,RNF113A,TNKS,TGDS,SMR3A,DPH2,MAGEA6,IFI35,MAFK,U2AF2,POU5F1,SYNRG,S100A11,CALML3,RAD17,RAMP2,SLC10A3,TMA7
TF	Factor: SREBP; motif: NNNNYCACNCCANNN	TF:M01168	false	2.7553689864289696e-7	6.559820234184382	6752	68	25	62700	ABCC6,MUC2,LALBA,ACR,PEBP1,YARS2,PLP2,CTIF,RNF113A,IFI35,FABP5,PTMS,SSX4,SAA1,POU5F1,SPRR2G,FAN1,NT5C,RPS2,SYNRG,SCGB2A1,S100A11,SLC10A3,TMA7,CSF2
TF	Factor: YY1; motif: NNNCGGCCATCTTGNCTSNW	TF:M00069	false	2.831256101070477e-7	6.548020844781411	8442	68	28	62700	ERH,OIP5,BLK,SLC25A24,LALBA,GPC3,PEBP1,YARS2,CTIF,TNKS,TGDS,SMR3A,DPH2,MAGEA6,FABP5,DUSP12,U2AF2,CRABP2,SRPX2,SAA1,SYNRG,TMEM187,EIF1B,CALML3,RAMP2,TMED1,TMA7,CSF2
TF	Factor: MafB; motif: CRCTGACNANN	TF:M03830	false	3.067242436569329e-7	6.513251895780437	7337	68	26	62700	MUC2,OIP5,SLC25A24,CDK7,PLP2,RNF113A,TNKS,SMR3A,DPH2,PRSS1,FABP5,PTMS,SSX4,SST,DUSP12,AMY1A,SRPX2,PF4V1,PTEN,RPS2,SYNRG,TYROBP,TMSB15A,CALML3,RAD17,TMED1
TF	Factor: MaFA; motif: TCTGCTGASCNN	TF:M07325	false	3.119039341617011e-7	6.505979147288569	5256	68	22	62700	ABCC6,SPRR2B,MUC2,ERH,ACR,PEBP1,YARS2,TGDS,MAGEA6,IFI35,FABP5,SST,DUSP12,AMY1A,PRPF31,PF4V1,SPRR2G,RPS2,EIF1B,RAD17,TMED1,CSF2
TF	Factor: Max; motif: NNANCACGTGNTNN	TF:M00119	false	3.195814504076979e-7	6.495418436552578	6809	68	25	62700	ABCC6,SLC25A24,ACR,CDK7,GPC3,PLP2,CTIF,SMR3A,MYOM2,DPH2,MAGEA6,MAFK,U2AF2,AMY1A,SRPX2,PF4V1,PTEN,NT5C,RPS2,SYNRG,EIF1B,RAD17,RAMP2,TMED1,TMA7
TF	Factor: Max; motif: NNANCACGTGNTNN; match class: 1	TF:M00119_1	false	3.195814504076979e-7	6.495418436552578	6809	68	25	62700	ABCC6,SLC25A24,ACR,CDK7,GPC3,PLP2,CTIF,SMR3A,MYOM2,DPH2,MAGEA6,MAFK,U2AF2,AMY1A,SRPX2,PF4V1,PTEN,NT5C,RPS2,SYNRG,EIF1B,RAD17,RAMP2,TMED1,TMA7
TF	Factor: c-MAF; motif: CNNNCTCAGCA; match class: 1	TF:M03816_1	false	3.5892400240052874e-7	6.4449974980291245	1065	68	11	62700	ACR,YARS2,DPH2,MAGEA6,IFI35,SST,AMY1A,PF4V1,TYROBP,EIF1B,CSF2
TF	Factor: JunB; motif: GATGACGTCAYC	TF:M11273	false	3.7372217321082145e-7	6.427451134375593	9155	68	29	62700	MUC2,ERH,OIP5,BLK,ACR,PLP2,CTIF,SFN,MAGEA6,PRSS1,PTMS,SST,U2AF2,CRABP2,AMY1A,SRPX2,PRPF31,FAN1,PTEN,SCGB2A1,TMEM187,S100A11,TMSB15A,EIF1B,CALML3,RAD17,SLC10A3,TMA7,CSF2
TF	Factor: ESR1; motif: NNNNMAGGTCACCCTGACCY	TF:M02261	false	3.7551292583585346e-7	6.425375109198911	4832	68	21	62700	MUC2,BLK,SLC25A24,LALBA,ACR,PLP2,TNKS,TGDS,SMR3A,DPH2,MAGEA6,FABP5,MAFK,CRABP2,SPRR2G,FAN1,RPS2,SCGB2A1,TYROBP,CALML3,CSF2
TF	Factor: SMAD3; motif: YGTCTAGACA	TF:M04026	false	3.7777232580645307e-7	6.422769860045107	6872	68	25	62700	ABCC6,ERH,OIP5,ACR,CDK7,CTIF,MYOM2,PRSS1,SST,DUSP12,AMY1A,SRPX2,PRPF31,SAA1,SPRR2G,FAN1,NT5C,RPS2,SYNRG,TMEM187,S100A11,TYROBP,CALML3,RAMP2,TMED1
TF	Factor: FLI-1; motif: CMGGAWGTSAN	TF:M01208	false	3.8130108398580825e-7	6.418731960085926	6344	68	24	62700	SPRR2B,MUC2,ERH,SLC25A24,ACR,YARS2,PLP2,RNF113A,TNKS,TGDS,SMR3A,DPH2,MAGEA6,FABP5,PTMS,U2AF2,SRPX2,PRPF31,SYNRG,TYROBP,EIF1B,CALML3,SLC10A3,CSF2
TF	Factor: SREBP-1; motif: RTCAGGTGAT	TF:M11079	false	3.8130108398580825e-7	6.418731960085926	3922	68	19	62700	OIP5,LALBA,ACR,CDK7,PLP2,RNF113A,SFN,TGDS,IFI35,PRSS1,SST,DUSP12,CRABP2,SAA1,PF4V1,PTEN,S100A11,TYROBP,TMSB15A
TF	Factor: Sp3; motif: NGCCACGCCCMCN	TF:M12153	false	3.8960406193788894e-7	6.409376523898106	6352	68	24	62700	MUC2,BLK,PEBP1,YARS2,PLP2,CTIF,TNKS,SFN,TGDS,SMR3A,MAGEA6,FABP5,MAFK,U2AF2,POU5F1,PTEN,RPS2,SYNRG,TMEM187,TMSB15A,CALML3,TMED1,SLC10A3,CSF2
TF	Factor: E2F-3; motif: NTTTTGGCGCCAAAAN; match class: 1	TF:M11526_1	false	3.9019977035360724e-7	6.408712990539119	6889	68	25	62700	MUC2,ERH,OIP5,SLC25A24,ACR,CDK7,PEBP1,CTIF,SFN,MYOM2,IFI35,PRSS1,FABP5,MAFK,PTMS,SSX4,SST,SAA1,RPS2,TMEM187,TMSB15A,EIF1B,TMED1,SLC10A3,TMA7
TF	Factor: CDP; motif: CCAATAATCGAT	TF:M00095	false	4.1258132647835947e-7	6.384490432181891	8611	68	28	62700	SPRR2B,ERH,OIP5,BLK,LALBA,ACR,YARS2,CTIF,TNKS,SMR3A,MAGEA6,IFI35,PRSS1,PTMS,SST,DUSP12,PRPF31,POU5F1,FAN1,SYNRG,SCGB2A1,TMSB15A,EIF1B,CALML3,RAD17,RAMP2,SLC10A3,CSF2
TF	Factor: DEC1; motif: GTCACGTGAC; match class: 1	TF:M11073_1	false	4.188962820055245e-7	6.377893494285833	5358	68	22	62700	MUC2,SLC25A24,ACR,CDK7,DPH2,MAGEA6,IFI35,MAFK,U2AF2,CRABP2,AMY1A,PRPF31,PTEN,NT5C,RPS2,SYNRG,S100A11,EIF1B,RAD17,TMED1,TMA7,CSF2
TF	Factor: E2F-1; motif: TTGGCGCGRAANNGNM	TF:M00938	false	4.209581321043718e-7	6.375761096326417	7472	68	26	62700	ERH,OIP5,SLC25A24,GPC3,PLP2,RNF113A,TGDS,IFI35,FABP5,MAFK,PTMS,SSX4,SST,DUSP12,U2AF2,CRABP2,PRPF31,PF4V1,NT5C,TMEM187,S100A11,TMSB15A,EIF1B,RAMP2,TMED1,SLC10A3
TF	Factor: ER-alpha; motif: AGGTCASMNTGACCY	TF:M09909	false	4.209581321043718e-7	6.375761096326417	6921	68	25	62700	BLK,SLC25A24,LALBA,ACR,YARS2,PLP2,TNKS,TGDS,SMR3A,DPH2,MAGEA6,FABP5,MAFK,DUSP12,AMY1A,SPRR2G,FAN1,PTEN,RPS2,SCGB2A1,CALML3,RAMP2,TMED1,SLC10A3,CSF2
TF	Factor: NR1B1; motif: NRGGTCANNRGGTCAN	TF:M11795	false	4.243700787399676e-7	6.37225524469582	8044	68	27	62700	ABCC6,MUC2,LALBA,ACR,GPC3,PEBP1,CTIF,SFN,DPH2,MAGEA6,PRSS1,MAFK,SST,DUSP12,CRABP2,SRPX2,PF4V1,POU5F1,FAN1,PTEN,S100A11,EIF1B,CALML3,TMED1,SLC10A3,TMA7,CSF2
TF	Factor: Elf-1; motif: NANGCGGAAGTR	TF:M11452	false	4.303125212207889e-7	6.366216016645823	6394	68	24	62700	MUC2,ERH,OIP5,BLK,SLC25A24,ACR,CDK7,YARS2,PLP2,RNF113A,TNKS,TGDS,DPH2,FABP5,MAFK,U2AF2,SAA1,SPRR2G,SYNRG,CALML3,RAD17,TMED1,SLC10A3,TMA7
TF	Factor: SP2; motif: GNNGGGGGCGGGGSN	TF:M03807	false	4.313569383124018e-7	6.365163212007564	8635	68	28	62700	OIP5,BLK,SLC25A24,GPC3,PLP2,CTIF,TNKS,SFN,TGDS,MAGEA6,FABP5,MAFK,PTMS,U2AF2,CRABP2,POU5F1,PTEN,NT5C,RPS2,SYNRG,TMEM187,S100A11,TMSB15A,RAD17,RAMP2,TMED1,SLC10A3,CSF2
TF	Factor: USF2; motif: AAGTCACG	TF:M04810	false	4.451838194716679e-7	6.351460628797954	6408	68	24	62700	ABCC6,MUC2,ERH,SLC25A24,LALBA,ACR,PLP2,RNF113A,TGDS,SMR3A,MYOM2,MAGEA6,MAFK,SSX4,U2AF2,AMY1A,PF4V1,FAN1,RPS2,SCGB2A1,S100A11,TYROBP,CALML3,TMED1
TF	Factor: Sp1; motif: NWRGCCACGCCCMCN	TF:M12152	false	4.536509507135152e-7	6.343278174637466	7506	68	26	62700	OIP5,BLK,GPC3,PEBP1,PLP2,CTIF,TNKS,SFN,TGDS,SMR3A,MAGEA6,FABP5,MAFK,PTMS,U2AF2,POU5F1,PTEN,RPS2,SYNRG,TMEM187,S100A11,TMSB15A,EIF1B,CALML3,TMED1,SLC10A3
TF	Factor: ROX; motif: GNNNCASGTGGS	TF:M09764	false	4.6204701217486646e-7	6.335313833774189	5902	68	23	62700	GPC3,PLP2,CTIF,SFN,MYOM2,DPH2,IFI35,PRSS1,MAFK,SST,U2AF2,CRABP2,AMY1A,POU5F1,FAN1,SYNRG,TYROBP,EIF1B,CALML3,RAD17,RAMP2,TMA7,CSF2
TF	Factor: ER-beta; motif: NRGGTCANKSTGACCTNN	TF:M09610	false	4.6707491662496934e-7	6.330613455049763	5908	68	23	62700	BLK,SLC25A24,LALBA,YARS2,PLP2,CTIF,TNKS,TGDS,DPH2,MAGEA6,FABP5,MAFK,DUSP12,AMY1A,FAN1,PTEN,RPS2,SCGB2A1,CALML3,RAMP2,TMED1,SLC10A3,CSF2
TF	Factor: Elk-1; motif: NAAACMGGAAGTNCVH	TF:M00007	false	4.822339516573512e-7	6.316742216400776	5919	68	23	62700	SPRR2B,ERH,BLK,SLC25A24,LALBA,ACR,PEBP1,YARS2,RNF113A,TNKS,SMR3A,DPH2,PRSS1,SSX4,DUSP12,U2AF2,SPRR2G,FAN1,S100A11,TYROBP,CALML3,RAD17,CSF2
TF	Factor: C/EBPgamma:Elf-1; motif: TKRCGHAATWSCGGAAGT	TF:M08676	false	4.873741092910058e-7	6.312137545505634	8695	68	28	62700	SPRR2B,ERH,BLK,SLC25A24,LALBA,ACR,PEBP1,RNF113A,TNKS,SFN,TGDS,DPH2,IFI35,PRSS1,SSX4,SST,U2AF2,SRPX2,SAA1,PF4V1,SPRR2G,TMEM187,TYROBP,EIF1B,RAD17,RAMP2,TMA7,CSF2
TF	Factor: SMAD5; motif: GSGGCAGM	TF:M03846	false	4.879201558278153e-7	6.311651240949033	8697	68	28	62700	MUC2,BLK,ACR,CDK7,YARS2,RNF113A,SFN,DPH2,MAGEA6,FABP5,PTMS,SSX4,U2AF2,CRABP2,SRPX2,PRPF31,SAA1,POU5F1,FAN1,PTEN,NT5C,SCGB2A1,TMSB15A,EIF1B,RAD17,SLC10A3,TMA7,CSF2
TF	Factor: BTEB4; motif: NCCACGCCCM	TF:M12186	false	5.158892852822627e-7	6.287443492074573	9326	68	29	62700	OIP5,SLC25A24,GPC3,PEBP1,PLP2,RNF113A,TNKS,SFN,TGDS,MAGEA6,IFI35,PRSS1,MAFK,SSX4,U2AF2,PRPF31,POU5F1,PTEN,NT5C,RPS2,SYNRG,TMEM187,S100A11,TMSB15A,CALML3,RAD17,TMED1,SLC10A3,CSF2
TF	Factor: Smad2; motif: TGTCTGNCACCT	TF:M09656	false	5.24455550303259e-7	6.280291314097783	6478	68	24	62700	SPRR2B,MUC2,BLK,SLC25A24,LALBA,ACR,YARS2,SMR3A,DPH2,IFI35,PTMS,U2AF2,AMY1A,SAA1,POU5F1,SPRR2G,FAN1,RPS2,SCGB2A1,TYROBP,CALML3,SLC10A3,TMA7,CSF2
TF	Factor: YY1; motif: NYNKCCATNTT	TF:M01035	false	5.406525273193379e-7	6.267081762527912	5964	68	23	62700	SPRR2B,ERH,OIP5,LALBA,CDK7,PEBP1,YARS2,RNF113A,TNKS,SMR3A,DPH2,FABP5,DUSP12,U2AF2,SRPX2,POU5F1,NT5C,RPS2,SYNRG,TMEM187,TMSB15A,EIF1B,TMA7
TF	Factor: SP2; motif: GGGCGGGAC	TF:M01783	false	5.529614960347129e-7	6.257305108553963	9359	68	29	62700	OIP5,BLK,SLC25A24,GPC3,PLP2,CTIF,TNKS,SFN,TGDS,MAGEA6,FABP5,MAFK,PTMS,U2AF2,PRPF31,PF4V1,POU5F1,PTEN,NT5C,RPS2,SYNRG,TMEM187,S100A11,TYROBP,TMSB15A,RAD17,TMED1,SLC10A3,CSF2
TF	Factor: E2F-3; motif: NTTTTGGCGCCAAAAN	TF:M11527	false	5.529614960347129e-7	6.257305108553963	7040	68	25	62700	ERH,OIP5,SLC25A24,CDK7,PEBP1,CTIF,SFN,MYOM2,IFI35,PRSS1,FABP5,MAFK,PTMS,SSX4,SST,AMY1A,SAA1,RPS2,TMEM187,TMSB15A,EIF1B,RAMP2,TMED1,SLC10A3,TMA7
TF	Factor: GR; motif: RGNACANKNTGTNCY	TF:M09625	false	5.562648957251543e-7	6.254718346267871	9365	68	29	62700	ABCC6,SPRR2B,SLC25A24,LALBA,GPC3,YARS2,PLP2,TNKS,TGDS,SMR3A,MYOM2,DPH2,MAGEA6,MAFK,SSX4,SST,AMY1A,SAA1,PF4V1,SPRR2G,FAN1,NT5C,SCGB2A1,TYROBP,TMSB15A,RAD17,TMED1,TMA7,CSF2
TF	Factor: CSX; motif: NCCACTTRAN	TF:M10640	false	5.562648957251543e-7	6.254718346267871	6504	68	24	62700	SPRR2B,ERH,SLC25A24,LALBA,CDK7,GPC3,RNF113A,TNKS,SFN,TGDS,SMR3A,MAGEA6,FABP5,PTMS,SST,U2AF2,CRABP2,SAA1,FAN1,NT5C,RPS2,RAMP2,SLC10A3,CSF2
TF	Factor: LBX2; motif: CTNRANSTAATTA	TF:M04383	false	5.562648957251543e-7	6.254718346267871	8174	68	27	62700	SPRR2B,OIP5,BLK,SLC25A24,ACR,GPC3,YARS2,TNKS,SFN,SMR3A,MYOM2,MAGEA6,PRSS1,SSX4,DUSP12,SAA1,PF4V1,SPRR2G,FAN1,NT5C,SYNRG,SCGB2A1,TMSB15A,CALML3,RAD17,RAMP2,TMED1
TF	Factor: AP-2gamma; motif: NSCCYNRGGSN	TF:M11481	false	5.647554945882401e-7	6.248139535072947	4981	68	21	62700	LALBA,ACR,CDK7,YARS2,PLP2,RNF113A,SFN,DPH2,MAGEA6,PRSS1,MAFK,AMY1A,SRPX2,POU5F1,FAN1,TYROBP,EIF1B,CALML3,RAD17,TMED1,CSF2
TF	Factor: LIM-1; motif: NNCGTTAN	TF:M10999	false	5.86697935184975e-7	6.231585440229807	5997	68	23	62700	MUC2,ERH,OIP5,ACR,CDK7,GPC3,YARS2,PLP2,TGDS,SMR3A,MYOM2,IFI35,PRPF31,SAA1,PF4V1,FAN1,PTEN,NT5C,SYNRG,SCGB2A1,TMEM187,S100A11,TYROBP
TF	Factor: OC-2; motif: TCAATA	TF:M02112	false	6.289006549281504e-7	6.201417953003153	7653	68	26	62700	SPRR2B,MUC2,OIP5,BLK,ACR,CDK7,CTIF,SFN,SMR3A,MYOM2,FABP5,SST,DUSP12,U2AF2,AMY1A,SRPX2,POU5F1,SPRR2G,FAN1,SCGB2A1,TMEM187,EIF1B,CALML3,TMED1,SLC10A3,TMA7
TF	Factor: ZXDA; motif: NGGGGTC	TF:M06190	false	6.289006549281504e-7	6.201417953003153	6022	68	23	62700	SPRR2B,MUC2,ERH,OIP5,ACR,GPC3,PLP2,TNKS,TGDS,FABP5,PTMS,DUSP12,SRPX2,RPS2,SYNRG,TMEM187,S100A11,TYROBP,EIF1B,CALML3,RAMP2,TMED1,CSF2
TF	Factor: ZXDB; motif: NGGGGTC	TF:M06191	false	6.289006549281504e-7	6.201417953003153	6022	68	23	62700	SPRR2B,MUC2,ERH,OIP5,ACR,GPC3,PLP2,TNKS,TGDS,FABP5,PTMS,DUSP12,SRPX2,RPS2,SYNRG,TMEM187,S100A11,TYROBP,EIF1B,CALML3,RAMP2,TMED1,CSF2
TF	Factor: OVOL; motif: ANRTAACGG	TF:M08894	false	6.340001440371894e-7	6.197910643451785	8233	68	27	62700	ABCC6,SPRR2B,MUC2,ERH,BLK,SLC25A24,PEBP1,YARS2,PLP2,RNF113A,TNKS,PRSS1,FABP5,SST,AMY1A,PRPF31,PF4V1,POU5F1,FAN1,NT5C,SYNRG,SCGB2A1,TMEM187,TMSB15A,RAD17,TMED1,TMA7
TF	Factor: ATF3; motif: CBCTGACGTCANCS	TF:M00513	false	6.879972394255056e-7	6.162413304358493	6586	68	24	62700	ERH,BLK,LALBA,PLP2,TGDS,MYOM2,MAGEA6,IFI35,PRSS1,PTMS,SST,U2AF2,AMY1A,SRPX2,PRPF31,FAN1,SCGB2A1,TMEM187,TYROBP,TMSB15A,RAD17,RAMP2,SLC10A3,TMA7
TF	Factor: p300; motif: CTGNCTYMAN	TF:M07266	false	7.037700113693087e-7	6.15256924300567	8279	68	27	62700	SPRR2B,ERH,SLC25A24,CDK7,YARS2,SMR3A,DPH2,MAGEA6,IFI35,MAFK,PTMS,SSX4,AMY1A,SRPX2,SAA1,POU5F1,SPRR2G,RPS2,SYNRG,SCGB2A1,TMEM187,S100A11,TMSB15A,EIF1B,RAD17,TMA7,CSF2
TF	Factor: SREBP-2; motif: RTGGGGTGAY	TF:M07406	false	7.139302493175693e-7	6.146344216537852	6070	68	23	62700	ABCC6,MUC2,LALBA,PEBP1,YARS2,PLP2,CTIF,RNF113A,SMR3A,IFI35,PTMS,SSX4,SAA1,POU5F1,FAN1,PTEN,NT5C,SYNRG,SCGB2A1,S100A11,SLC10A3,TMA7,CSF2
TF	Factor: HNRPUL1; motif: NCNCAGN; match class: 1	TF:M09746_1	false	7.20561297121941e-7	6.142329068466261	7713	68	26	62700	MUC2,ERH,LALBA,CDK7,GPC3,PLP2,RNF113A,MYOM2,MAGEA6,IFI35,FABP5,MAFK,SSX4,CRABP2,PRPF31,POU5F1,NT5C,RPS2,SYNRG,SCGB2A1,TMEM187,S100A11,TYROBP,CALML3,RAD17,CSF2
TF	Factor: SP1; motif: GGCCCCGCCCCCN	TF:M12666	false	7.32369130394327e-7	6.135269969643337	8890	68	28	62700	OIP5,BLK,SLC25A24,GPC3,PLP2,CTIF,RNF113A,TNKS,SFN,TGDS,MAGEA6,FABP5,MAFK,DUSP12,U2AF2,CRABP2,POU5F1,PTEN,NT5C,RPS2,SYNRG,TMEM187,S100A11,TMSB15A,RAMP2,TMED1,SLC10A3,CSF2
TF	Factor: IRF-4; motif: RGGAASWGR	TF:M04818	false	7.583630211325735e-7	6.120122851974857	9513	68	29	62700	ABCC6,SPRR2B,SLC25A24,LALBA,GPC3,PLP2,CTIF,RNF113A,TNKS,SFN,MAGEA6,IFI35,FABP5,MAFK,PTMS,SSX4,U2AF2,CRABP2,SRPX2,SAA1,PF4V1,POU5F1,FAN1,PTEN,SYNRG,TMEM187,EIF1B,TMED1,SLC10A3
TF	Factor: Erm; motif: NNSCGGAWGYN	TF:M11424	false	7.773681764963955e-7	6.109373242267783	8323	68	27	62700	MUC2,ERH,BLK,SLC25A24,ACR,YARS2,PLP2,RNF113A,TNKS,TGDS,DPH2,MAFK,PTMS,U2AF2,PRPF31,SAA1,PF4V1,NT5C,RPS2,SYNRG,S100A11,TYROBP,EIF1B,RAD17,TMED1,SLC10A3,TMA7
TF	Factor: CTCF; motif: CANNWRRTGGCAG	TF:M04745	false	7.774249533258602e-7	6.109341523753886	8324	68	27	62700	SPRR2B,OIP5,SLC25A24,PEBP1,YARS2,PLP2,TNKS,SFN,TGDS,DPH2,MAGEA6,IFI35,PRSS1,FABP5,PTMS,SSX4,POU5F1,SPRR2G,RPS2,SYNRG,SCGB2A1,TMEM187,TYROBP,EIF1B,RAMP2,TMED1,CSF2
TF	Factor: E2F-1:DP-2; motif: TTTSSCGC	TF:M00737	false	7.995553879288685e-7	6.0971514458155855	8930	68	28	62700	MUC2,ERH,OIP5,CDK7,GPC3,PEBP1,PLP2,CTIF,TNKS,TGDS,SMR3A,FABP5,PTMS,SSX4,U2AF2,PF4V1,NT5C,RPS2,SYNRG,TMEM187,S100A11,TYROBP,TMSB15A,EIF1B,CALML3,RAD17,TMED1,SLC10A3
TF	Factor: Pax-2; motif: CAYSCCTSAGT	TF:M03839	false	8.023627052891979e-7	6.09562926600898	5098	68	21	62700	MUC2,ACR,PEBP1,PLP2,RNF113A,TNKS,DPH2,MAGEA6,IFI35,PRSS1,FABP5,SSX4,U2AF2,AMY1A,SRPX2,SAA1,POU5F1,FAN1,TMEM187,S100A11,TMA7
TF	Factor: E2F-1; motif: NTTTTGGCGCCAWWWN; match class: 1	TF:M11533_1	false	8.053909049777133e-7	6.093993279049787	8935	68	28	62700	ERH,OIP5,SLC25A24,CDK7,GPC3,YARS2,PLP2,CTIF,TGDS,IFI35,FABP5,PTMS,SSX4,SST,DUSP12,U2AF2,CRABP2,PRPF31,POU5F1,RPS2,SYNRG,TMEM187,TMSB15A,EIF1B,CALML3,RAD17,RAMP2,SLC10A3
TF	Factor: SREBP-1; motif: NATCACGTGAY	TF:M00220	false	8.145167044015857e-7	6.089100004596673	4621	68	20	62700	ERH,LALBA,ACR,CDK7,YARS2,PLP2,RNF113A,TGDS,IFI35,PRSS1,DUSP12,U2AF2,CRABP2,NT5C,RPS2,S100A11,TYROBP,RAD17,SLC10A3,TMA7
TF	Factor: GABP; motif: VCCGGAAGNGCR	TF:M00341	false	8.565802842051305e-7	6.06723192592294	8373	68	27	62700	SPRR2B,MUC2,ERH,SLC25A24,YARS2,PLP2,RNF113A,SFN,DPH2,FABP5,MAFK,PTMS,SSX4,DUSP12,U2AF2,SRPX2,FAN1,NT5C,SYNRG,S100A11,TYROBP,EIF1B,CALML3,RAD17,TMED1,SLC10A3,TMA7
TF	Factor: KLF; motif: GGGNGGGG	TF:M07461	false	8.579054563172524e-7	6.066560570032515	8970	68	28	62700	ABCC6,SPRR2B,SLC25A24,LALBA,ACR,CDK7,GPC3,PLP2,CTIF,SFN,DPH2,MAGEA6,IFI35,MAFK,PTMS,SSX4,U2AF2,CRABP2,POU5F1,NT5C,SYNRG,TMEM187,TYROBP,TMSB15A,CALML3,TMED1,TMA7,CSF2
TF	Factor: E2F-4; motif: TTTTGGCGCCAWWN; match class: 1	TF:M11535_1	false	8.844196448139855e-7	6.053341619395496	6691	68	24	62700	ERH,OIP5,SLC25A24,CDK7,GPC3,YARS2,PLP2,CTIF,TGDS,FABP5,SSX4,DUSP12,U2AF2,PRPF31,POU5F1,RPS2,TMEM187,TYROBP,TMSB15A,EIF1B,CALML3,RAD17,RAMP2,SLC10A3
TF	Factor: JUNB:C-JUN; motif: KRTGACGTCATN	TF:M08945	false	8.844196448139855e-7	6.053341619395496	9595	68	29	62700	ERH,BLK,LALBA,ACR,PLP2,CTIF,SFN,MAGEA6,PRSS1,PTMS,SST,U2AF2,CRABP2,AMY1A,SRPX2,PRPF31,SPRR2G,FAN1,PTEN,SCGB2A1,TMEM187,S100A11,TMSB15A,CALML3,RAD17,RAMP2,SLC10A3,TMA7,CSF2
TF	Factor: PEA3; motif: ACWTCCK	TF:M00655	false	9.046585298600964e-7	6.043515317570689	9609	68	29	62700	ABCC6,SPRR2B,MUC2,BLK,SLC25A24,LALBA,ACR,CDK7,YARS2,RNF113A,SMR3A,DPH2,MAGEA6,FABP5,DUSP12,U2AF2,SRPX2,SAA1,POU5F1,FAN1,SYNRG,SCGB2A1,S100A11,TYROBP,EIF1B,CALML3,RAD17,TMA7,CSF2
TF	Factor: Nkx3-2; motif: NTCGTTAN	TF:M10625	false	9.079539507812503e-7	6.041936177281491	6169	68	23	62700	ABCC6,MUC2,ERH,OIP5,ACR,GPC3,YARS2,PLP2,TGDS,SMR3A,MYOM2,IFI35,U2AF2,PRPF31,PF4V1,FAN1,PTEN,NT5C,SYNRG,SCGB2A1,S100A11,RAD17,SLC10A3
TF	Factor: E2F-3; motif: GGCGGGN; match class: 1	TF:M02089_1	false	9.366399192207661e-7	6.028427336701436	9627	68	29	62700	OIP5,BLK,GPC3,PLP2,CTIF,TNKS,TGDS,MYOM2,MAGEA6,FABP5,MAFK,PTMS,SSX4,DUSP12,U2AF2,CRABP2,POU5F1,PTEN,NT5C,RPS2,SYNRG,TMEM187,S100A11,TMSB15A,RAD17,TMED1,SLC10A3,TMA7,CSF2
TF	Factor: CP2; motif: GCHCDAMCCAG	TF:M00072	false	9.384181648203707e-7	6.02760359423769	9017	68	28	62700	ABCC6,MUC2,ERH,BLK,ACR,CDK7,RNF113A,TNKS,MYOM2,MAGEA6,IFI35,PRSS1,SSX4,DUSP12,U2AF2,CRABP2,SRPX2,PRPF31,PF4V1,POU5F1,PTEN,NT5C,RPS2,SYNRG,SCGB2A1,TMEM187,TMSB15A,RAMP2
TF	Factor: E2F-3; motif: NTTTTGGCGCCAAAAN	TF:M11526	false	9.388165715419383e-7	6.02741925304692	7273	68	25	62700	MUC2,ERH,OIP5,SLC25A24,ACR,CDK7,PEBP1,CTIF,SFN,MYOM2,IFI35,PRSS1,FABP5,MAFK,PTMS,SSX4,SST,SAA1,RPS2,TMEM187,TMSB15A,EIF1B,TMED1,SLC10A3,TMA7
TF	Factor: ESE-1; motif: NWTRCGGAWGCN; match class: 1	TF:M11382_1	false	9.388165715419383e-7	6.02741925304692	4206	68	19	62700	ERH,OIP5,SLC25A24,PLP2,RNF113A,TGDS,DPH2,FABP5,MAFK,U2AF2,SAA1,SPRR2G,NT5C,TYROBP,EIF1B,RAD17,TMED1,SLC10A3,TMA7
TF	Factor: Sohlh2; motif: NNCACGTGNN; match class: 1	TF:M11075_1	false	9.391884429804854e-7	6.027247260198552	7274	68	25	62700	ABCC6,ACR,CDK7,YARS2,CTIF,RNF113A,MYOM2,DPH2,MAGEA6,FABP5,MAFK,U2AF2,CRABP2,AMY1A,PF4V1,FAN1,PTEN,NT5C,RPS2,SYNRG,EIF1B,RAD17,RAMP2,TMED1,TMA7
TF	Factor: FOXO1A; motif: NNNYTGTTTNCN	TF:M09931	false	9.449256729701714e-7	6.024602351372672	6725	68	24	62700	ABCC6,SPRR2B,MUC2,SLC25A24,PEBP1,PLP2,CTIF,RNF113A,TNKS,MYOM2,IFI35,PRSS1,MAFK,PTMS,U2AF2,PRPF31,SAA1,PF4V1,SPRR2G,PTEN,S100A11,TYROBP,TMSB15A,RAD17
TF	Factor: GATA-1; motif: NNCWGATARNNNN	TF:M00128	false	9.718783929747542e-7	6.01238807310257	2533	68	15	62700	SPRR2B,ERH,BLK,CDK7,TNKS,DPH2,IFI35,PTMS,POU5F1,FAN1,PTEN,RAD17,RAMP2,TMED1,CSF2
TF	Factor: E2F-3:FOXI1; motif: NGACACCGCGCCCAC; match class: 1	TF:M08208_1	false	9.956218736092944e-7	6.001905570597531	7299	68	25	62700	MUC2,ERH,SLC25A24,GPC3,PEBP1,PLP2,RNF113A,TGDS,DPH2,IFI35,MAFK,PTMS,SSX4,DUSP12,PRPF31,POU5F1,FAN1,NT5C,TMEM187,S100A11,TMSB15A,EIF1B,RAD17,SLC10A3,TMA7
TF	Factor: PPARalpha:RXRalpha; motif: NNRGGTCATWGGGGTSANG	TF:M00518	false	0.0000010108775961370645	5.995301428524281	9670	68	29	62700	ERH,BLK,LALBA,ACR,PEBP1,PLP2,CTIF,RNF113A,TNKS,SFN,TGDS,MYOM2,MAGEA6,PTMS,SST,U2AF2,CRABP2,PRPF31,SAA1,PF4V1,POU5F1,NT5C,TMEM187,TYROBP,EIF1B,RAD17,RAMP2,SLC10A3,CSF2
TF	Factor: THAP1; motif: YTGCCCNNA; match class: 1	TF:M07407_1	false	0.0000010293731378189037	5.987427169143201	4237	68	19	62700	SPRR2B,MUC2,LALBA,ACR,CDK7,PEBP1,PLP2,RNF113A,MAGEA6,PRSS1,U2AF2,AMY1A,SRPX2,SAA1,PF4V1,POU5F1,PTEN,TYROBP,CSF2
TF	Factor: MAF; motif: GCTGAGTCAN	TF:M07296	false	0.0000010502566656048228	5.978704553468898	5709	68	22	62700	MUC2,ERH,OIP5,BLK,CDK7,PLP2,SFN,DPH2,IFI35,PRSS1,MAFK,PTMS,SST,DUSP12,SRPX2,SAA1,FAN1,SYNRG,CALML3,TMED1,SLC10A3,CSF2
TF	Factor: NURR1:RXR-ALPHA; motif: NRGGTCRTTGACCYN; match class: 1	TF:M08957_1	false	0.0000011100356141326034	5.954663087183483	5221	68	21	62700	MUC2,ERH,OIP5,ACR,CDK7,PEBP1,SFN,SMR3A,MYOM2,DPH2,MAGEA6,DUSP12,SRPX2,SAA1,POU5F1,RPS2,SYNRG,TYROBP,TMSB15A,RAMP2,SLC10A3
TF	Factor: Sall1; motif: NGGTCCKRGKRA	TF:M05467	false	0.0000011122286640720468	5.95380591658882	4261	68	19	62700	MUC2,SLC25A24,ACR,GPC3,YARS2,PLP2,RNF113A,SFN,TGDS,FABP5,SST,DUSP12,NT5C,RPS2,TMEM187,TMSB15A,RAD17,RAMP2,CSF2
TF	Factor: YY1; motif: GGCSGCCATTTTGN	TF:M12273	false	0.0000011599199219840645	5.935571992360055	6269	68	23	62700	SPRR2B,ERH,OIP5,SLC25A24,LALBA,CDK7,PEBP1,YARS2,RNF113A,TNKS,SMR3A,DPH2,FABP5,DUSP12,U2AF2,SRPX2,SPRR2G,NT5C,SYNRG,TMEM187,EIF1B,RAD17,TMA7
TF	Factor: pitx2; motif: NNTAAWCCCA	TF:M02114	false	0.000001164472751111595	5.933870669585574	4749	68	20	62700	ABCC6,ERH,LALBA,PEBP1,PLP2,RNF113A,TGDS,IFI35,MAFK,SSX4,DUSP12,PRPF31,NT5C,SCGB2A1,TMEM187,S100A11,RAD17,SLC10A3,TMA7,CSF2
TF	Factor: Pitx2; motif: WNTAAWCCCA	TF:M07056	false	0.000001164472751111595	5.933870669585574	4749	68	20	62700	ABCC6,ERH,LALBA,PEBP1,PLP2,RNF113A,TGDS,IFI35,MAFK,SSX4,DUSP12,PRPF31,NT5C,SCGB2A1,TMEM187,S100A11,RAD17,SLC10A3,TMA7,CSF2
TF	Factor: YY1; motif: GCCGCCATTTTG	TF:M02044	false	0.000001189802757655722	5.924525028827363	6280	68	23	62700	SPRR2B,ERH,OIP5,CDK7,PEBP1,YARS2,CTIF,TNKS,SMR3A,DPH2,FABP5,SST,DUSP12,U2AF2,SRPX2,SAA1,NT5C,SYNRG,TMEM187,EIF1B,RAMP2,TMED1,TMA7
TF	Factor: Tax/CREB; motif: RTGACGCATAYCCCC; match class: 1	TF:M00115_1	false	0.0000011931834035430835	5.923292796040603	2976	68	16	62700	BLK,LALBA,ACR,PEBP1,PLP2,CTIF,PRSS1,DUSP12,U2AF2,CRABP2,AMY1A,RPS2,TMEM187,TYROBP,RAD17,TMED1
TF	Factor: DEC2; motif: SNTCACGTGS	TF:M01843	false	0.0000011975587309524604	5.9217031786206125	3830	68	18	62700	CDK7,PLP2,SMR3A,DPH2,MAGEA6,MAFK,U2AF2,SAA1,POU5F1,PTEN,RPS2,SYNRG,TYROBP,EIF1B,CALML3,RAD17,TMED1,TMA7
TF	Factor: NKX2-2; motif: NNNCCACTCAANNN	TF:M12456	false	0.000001225978046285854	5.9115173067036375	9770	68	29	62700	ABCC6,MUC2,ERH,OIP5,BLK,ACR,CDK7,YARS2,TNKS,TGDS,SMR3A,DPH2,FABP5,SSX4,SST,DUSP12,U2AF2,AMY1A,SRPX2,PRPF31,POU5F1,PTEN,TYROBP,TMSB15A,EIF1B,CALML3,TMED1,TMA7,CSF2
TF	Factor: AP-4; motif: AWCAGCTGWT	TF:M11206	false	0.000001237660928298983	5.907398319078635	7398	68	25	62700	MUC2,ERH,BLK,LALBA,ACR,CTIF,RNF113A,TNKS,SFN,MYOM2,PRSS1,FABP5,MAFK,DUSP12,PF4V1,POU5F1,FAN1,RPS2,SYNRG,TMEM187,TYROBP,CALML3,RAMP2,TMED1,CSF2
TF	Factor: AP-4; motif: AWCAGCTGWT; match class: 1	TF:M11206_1	false	0.000001237660928298983	5.907398319078635	7398	68	25	62700	MUC2,ERH,BLK,LALBA,ACR,CTIF,RNF113A,TNKS,SFN,MYOM2,PRSS1,FABP5,MAFK,DUSP12,PF4V1,POU5F1,FAN1,RPS2,SYNRG,TMEM187,TYROBP,CALML3,RAMP2,TMED1,CSF2
TF	Factor: AP-2gamma; motif: NSCCYNRGGSN; match class: 1	TF:M11481_1	false	0.0000012438781378547245	5.905222165183491	4774	68	20	62700	LALBA,ACR,CDK7,YARS2,PLP2,RNF113A,SFN,DPH2,MAGEA6,PRSS1,MAFK,AMY1A,SRPX2,POU5F1,TYROBP,EIF1B,CALML3,RAD17,TMED1,CSF2
TF	Factor: NR3C1; motif: NRGWACAYNRTGTWCYN	TF:M04476	false	0.0000013060732685886207	5.884032459162638	7420	68	25	62700	ABCC6,SPRR2B,OIP5,SLC25A24,LALBA,GPC3,YARS2,PLP2,TNKS,TGDS,SMR3A,DPH2,MAGEA6,MAFK,SSX4,SAA1,PF4V1,SPRR2G,FAN1,NT5C,SCGB2A1,TYROBP,RAD17,TMA7,CSF2
TF	Factor: Gscl; motif: NTAATCCN	TF:M10924	false	0.0000013983013730121903	5.854399215907557	6888	68	24	62700	ABCC6,SPRR2B,SLC25A24,PLP2,TNKS,SFN,MYOM2,MAGEA6,IFI35,SSX4,DUSP12,U2AF2,AMY1A,SRPX2,SAA1,POU5F1,FAN1,NT5C,RPS2,SCGB2A1,TYROBP,TMSB15A,EIF1B,CALML3
TF	Factor: YY1; motif: NNNNAARATGGNNNN	TF:M07370	false	0.000001576043796247588	5.802431718188864	5858	68	22	62700	ERH,OIP5,LALBA,CDK7,YARS2,RNF113A,TNKS,SMR3A,FABP5,MAFK,DUSP12,U2AF2,SPRR2G,NT5C,SYNRG,SCGB2A1,TMEM187,TMSB15A,EIF1B,TMED1,TMA7,CSF2
TF	Factor: PUR1; motif: GGGNCAGNN	TF:M01721	false	0.0000016285390403434199	5.788201825798838	9289	68	28	62700	ABCC6,MUC2,ERH,OIP5,BLK,SLC25A24,CDK7,GPC3,PEBP1,PLP2,CTIF,RNF113A,SFN,DPH2,FABP5,MAFK,SSX4,SAA1,PF4V1,POU5F1,PTEN,RPS2,TYROBP,EIF1B,RAMP2,TMED1,SLC10A3,CSF2
TF	Factor: nerf; motif: NRRNSCGGAAGNRNNNN	TF:M09606	false	0.0000016893693977980354	5.772275377140364	6417	68	23	62700	MUC2,ERH,BLK,SLC25A24,ACR,YARS2,RNF113A,TGDS,DPH2,FABP5,MAFK,PTMS,U2AF2,CRABP2,PF4V1,NT5C,SYNRG,EIF1B,CALML3,RAD17,TMED1,SLC10A3,TMA7
TF	Factor: GATA-3; motif: MGATAASATCT	TF:M12195	false	0.0000016893693977980354	5.772275377140364	3929	68	18	62700	ABCC6,OIP5,SLC25A24,CDK7,YARS2,RNF113A,SMR3A,FABP5,SST,SRPX2,SAA1,SPRR2G,SYNRG,TYROBP,EIF1B,RAMP2,SLC10A3,CSF2
TF	Factor: GATA-1; motif: CCTTATCTS	TF:M04713	false	0.00000168951876852408	5.772236979372265	3487	68	17	62700	ERH,CDK7,DPH2,PRSS1,PTMS,SSX4,U2AF2,SAA1,POU5F1,SPRR2G,PTEN,SYNRG,S100A11,CALML3,TMED1,TMA7,CSF2
TF	Factor: GATA6; motif: NNNTCTTATCTNN	TF:M12571	false	0.0000017536867460146293	5.756047980312678	3942	68	18	62700	SPRR2B,ERH,CDK7,MYOM2,DPH2,PRSS1,PTMS,SSX4,U2AF2,SAA1,SPRR2G,PTEN,S100A11,TYROBP,CALML3,RAMP2,TMED1,TMA7
TF	Factor: PHB; motif: NCCCAGCCCCY	TF:M12725	false	0.0000017711738256548777	5.751738814406662	9957	68	29	62700	ABCC6,MUC2,ERH,SLC25A24,GPC3,PEBP1,PLP2,CTIF,SFN,MYOM2,DPH2,MAFK,CRABP2,PRPF31,PF4V1,POU5F1,PTEN,SYNRG,SCGB2A1,TMEM187,S100A11,TYROBP,TMSB15A,RAD17,RAMP2,TMED1,SLC10A3,TMA7,CSF2
TF	Factor: KLF; motif: GGGNGGGG; match class: 1	TF:M07461_1	false	0.0000017711738256548777	5.751738814406662	3501	68	17	62700	ABCC6,SPRR2B,ACR,GPC3,CTIF,SFN,MAGEA6,MAFK,PTMS,CRABP2,POU5F1,NT5C,TMEM187,TYROBP,TMSB15A,TMA7,CSF2
TF	Factor: SREBP-1; motif: CACSCCA	TF:M00749	false	0.0000017760990897697287	5.750532808298559	8727	68	27	62700	ABCC6,MUC2,ACR,GPC3,PLP2,TNKS,SFN,TGDS,DPH2,MAGEA6,IFI35,PTMS,SSX4,DUSP12,PF4V1,POU5F1,NT5C,SYNRG,S100A11,TYROBP,TMSB15A,CALML3,RAD17,RAMP2,TMED1,SLC10A3,CSF2
TF	Factor: NR1B1; motif: NRGGTCANRRGGTCAN	TF:M11792	false	0.0000017934808291276505	5.74630326122307	4896	68	20	62700	ABCC6,LALBA,ACR,GPC3,PEBP1,DPH2,MAGEA6,PRSS1,MAFK,SST,DUSP12,CRABP2,SRPX2,PF4V1,POU5F1,S100A11,CALML3,RAMP2,SLC10A3,TMA7
TF	Factor: T3R-beta; motif: RTGACCTYACRTGACCTYA	TF:M11819	false	0.000001800536441581274	5.74459808439128	6996	68	24	62700	ABCC6,SPRR2B,MUC2,LALBA,PEBP1,YARS2,CTIF,RNF113A,TNKS,TGDS,MAGEA6,IFI35,MAFK,PTMS,SAA1,POU5F1,PTEN,NT5C,RPS2,SCGB2A1,TMEM187,S100A11,TYROBP,TMED1
TF	Factor: E2F-1:TBR2; motif: NGGTGNNANGGCGCNNTNNCRNNN; match class: 1	TF:M08523_1	false	0.0000018241423050584932	5.738941284488455	7567	68	25	62700	ERH,SLC25A24,PEBP1,PLP2,CTIF,RNF113A,TGDS,IFI35,FABP5,MAFK,PTMS,SSX4,U2AF2,PRPF31,FAN1,PTEN,NT5C,SYNRG,TMEM187,S100A11,TYROBP,EIF1B,RAMP2,SLC10A3,TMA7
TF	Factor: CSX; motif: NCCACTTRAN	TF:M10642	false	0.000001896283248897933	5.722096791340976	4916	68	20	62700	SPRR2B,SLC25A24,CDK7,GPC3,RNF113A,TNKS,TGDS,SMR3A,MAGEA6,FABP5,SST,U2AF2,CRABP2,SAA1,FAN1,NT5C,RPS2,RAMP2,SLC10A3,CSF2
TF	Factor: c-Myc:Max; motif: NNACCACGTGGTNN; match class: 1	TF:M00118_1	false	0.000001926486992413148	5.715233918985402	7027	68	24	62700	ABCC6,ACR,CDK7,PEBP1,YARS2,CTIF,MYOM2,DPH2,MAGEA6,FABP5,MAFK,U2AF2,AMY1A,PF4V1,PTEN,NT5C,RPS2,SYNRG,TMEM187,EIF1B,RAD17,RAMP2,TMED1,TMA7
TF	Factor: HES-1; motif: ANSBCKYGTGSCNNG	TF:M01009	false	0.000001926486992413148	5.715233918985402	3101	68	16	62700	ABCC6,ERH,BLK,ACR,RNF113A,DPH2,U2AF2,AMY1A,PRPF31,RPS2,TMEM187,S100A11,TMSB15A,RAD17,RAMP2,TMED1
TF	Factor: KLF14; motif: NRCCACRCCCMCN	TF:M12183	false	0.000001926486992413148	5.715233918985402	7028	68	24	62700	MUC2,GPC3,PEBP1,YARS2,PLP2,TNKS,SFN,TGDS,SMR3A,MAGEA6,MAFK,PTMS,U2AF2,POU5F1,PTEN,NT5C,SYNRG,TMEM187,CALML3,RAD17,RAMP2,TMED1,SLC10A3,CSF2
TF	Factor: c-Myc:Max; motif: NNACCACGTGGTNN	TF:M00118	false	0.000001926486992413148	5.715233918985402	7027	68	24	62700	ABCC6,ACR,CDK7,PEBP1,YARS2,CTIF,MYOM2,DPH2,MAGEA6,FABP5,MAFK,U2AF2,AMY1A,PF4V1,PTEN,NT5C,RPS2,SYNRG,TMEM187,EIF1B,RAD17,RAMP2,TMED1,TMA7
TF	Factor: DREF; motif: CTYYCWCTTCCY	TF:M09725	false	0.0000019318973184923814	5.714015960320748	7596	68	25	62700	ABCC6,SPRR2B,MUC2,BLK,LALBA,ACR,CTIF,RNF113A,SFN,PRSS1,FABP5,SSX4,SST,U2AF2,SRPX2,SAA1,POU5F1,PTEN,SYNRG,TMEM187,S100A11,TYROBP,TMSB15A,TMED1,SLC10A3
TF	Factor: TTF1; motif: ASTCAAGTRK	TF:M00432	false	0.0000019501906386449475	5.70992293260429	5431	68	21	62700	LALBA,ACR,GPC3,RNF113A,TGDS,SMR3A,DPH2,FABP5,PTMS,SST,AMY1A,SRPX2,SAA1,PF4V1,NT5C,SCGB2A1,TYROBP,TMSB15A,EIF1B,TMA7,CSF2
TF	Factor: SREBP; motif: VNNVTCACCCYA	TF:M00776	false	0.0000019726808929916553	5.704943161894966	6489	68	23	62700	ABCC6,MUC2,LALBA,ACR,PEBP1,PLP2,CTIF,TNKS,IFI35,PTMS,SSX4,SAA1,POU5F1,SPRR2G,FAN1,PTEN,NT5C,RPS2,SCGB2A1,EIF1B,SLC10A3,TMA7,CSF2
TF	Factor: POU2F1:Elk-1; motif: ACCGGAWATGCAW	TF:M08398	false	0.000002003118175762045	5.698293428356251	8195	68	26	62700	ERH,BLK,LALBA,CDK7,YARS2,CTIF,RNF113A,TNKS,TGDS,SMR3A,MYOM2,IFI35,PRSS1,MAFK,SSX4,U2AF2,AMY1A,PRPF31,SAA1,FAN1,SYNRG,TMEM187,S100A11,TMSB15A,RAD17,TMA7
TF	Factor: YY1; motif: NGCCGCCATYTTGN	TF:M12275	false	0.000002191201211759172	5.659317740584244	7084	68	24	62700	SPRR2B,ERH,OIP5,LALBA,CDK7,PEBP1,YARS2,CTIF,RNF113A,TNKS,SMR3A,DPH2,FABP5,DUSP12,U2AF2,SRPX2,SPRR2G,NT5C,SYNRG,SCGB2A1,TMEM187,EIF1B,TMED1,TMA7
TF	Factor: YY1; motif: GCCGCCATNTTGNNNNNGGNCN; match class: 1	TF:M04696_1	false	0.000002229479757908844	5.651796466381608	1979	68	13	62700	ERH,SLC25A24,LALBA,YARS2,RNF113A,SMR3A,FABP5,DUSP12,U2AF2,NT5C,TMEM187,EIF1B,RAMP2
TF	Factor: POU2F1:PEA3; motif: ACCGGATATGCAN	TF:M08402	false	0.0000022870015840818828	5.640733534580929	8256	68	26	62700	ABCC6,SPRR2B,ERH,BLK,SLC25A24,LALBA,YARS2,PLP2,RNF113A,TNKS,TGDS,SMR3A,MYOM2,DPH2,PRSS1,SSX4,DUSP12,U2AF2,AMY1A,SRPX2,SAA1,SYNRG,TMSB15A,RAD17,SLC10A3,TMA7
TF	Factor: HES-7; motif: GNCACGYGNN; match class: 1	TF:M11066_1	false	0.0000025858360323112072	5.587399017166423	8311	68	26	62700	ABCC6,ACR,CDK7,GPC3,PEBP1,PLP2,CTIF,MYOM2,DPH2,MAGEA6,FABP5,MAFK,U2AF2,AMY1A,PF4V1,FAN1,PTEN,NT5C,RPS2,SYNRG,EIF1B,CALML3,RAD17,RAMP2,TMED1,TMA7
TF	Factor: SRY; motif: AACAATANCATTGTT	TF:M04555	false	0.000002635080352825417	5.57920613709029	7161	68	24	62700	OIP5,BLK,SLC25A24,PEBP1,YARS2,CTIF,TGDS,SMR3A,MYOM2,DPH2,MAGEA6,IFI35,SSX4,SST,DUSP12,AMY1A,SRPX2,PRPF31,PF4V1,FAN1,SCGB2A1,TYROBP,EIF1B,RAD17
TF	Factor: Six-2; motif: NNGTATCRNN	TF:M11030	false	0.000002643668089515901	5.577793071100208	7163	68	24	62700	ABCC6,SPRR2B,ERH,OIP5,CDK7,CTIF,RNF113A,DPH2,MAGEA6,PRSS1,FABP5,AMY1A,SRPX2,SAA1,PF4V1,POU5F1,SPRR2G,FAN1,PTEN,RPS2,SCGB2A1,EIF1B,TMED1,SLC10A3
TF	Factor: TFF-1; motif: NNANCCACTTGAMNTT	TF:M01312	false	0.0000027519094030752332	5.5603658678173975	5556	68	21	62700	SPRR2B,SLC25A24,CDK7,GPC3,RNF113A,TNKS,TGDS,SMR3A,DPH2,MAGEA6,IFI35,FABP5,SST,U2AF2,CRABP2,SAA1,FAN1,NT5C,RPS2,SLC10A3,CSF2
TF	Factor: Elk-1:HOXB13; motif: ACCGGAAGTNGTAAAN	TF:M08222	false	0.000002790911051173212	5.55425400464366	7759	68	25	62700	SPRR2B,MUC2,ERH,SLC25A24,LALBA,YARS2,RNF113A,TNKS,SFN,TGDS,SMR3A,DPH2,PRSS1,FABP5,MAFK,U2AF2,PRPF31,SAA1,POU5F1,FAN1,SYNRG,S100A11,SLC10A3,TMA7,CSF2
TF	Factor: YY1; motif: CAARATGGCNGC	TF:M07234	false	0.000002838728276113346	5.546876176277342	6094	68	22	62700	SPRR2B,ERH,OIP5,SLC25A24,LALBA,CDK7,PEBP1,YARS2,RNF113A,TNKS,SMR3A,DPH2,FABP5,DUSP12,U2AF2,SRPX2,SPRR2G,NT5C,SYNRG,TMEM187,EIF1B,TMA7
TF	Factor: MAF; motif: NGCTGAGTCAN	TF:M00983	false	0.0000028564946461479758	5.544166585589278	6097	68	22	62700	MUC2,ERH,BLK,ACR,PLP2,SFN,DPH2,MAGEA6,MAFK,PTMS,DUSP12,CRABP2,SRPX2,SAA1,NT5C,RPS2,S100A11,CALML3,RAD17,TMED1,SLC10A3,TMA7
TF	Factor: Dlx-6; motif: NTCRTTAN	TF:M10593	false	0.00000287109483106712	5.541952462700638	7200	68	24	62700	ERH,OIP5,CDK7,GPC3,CTIF,TNKS,SMR3A,MYOM2,DPH2,IFI35,CRABP2,SRPX2,PF4V1,POU5F1,SPRR2G,FAN1,PTEN,NT5C,SYNRG,SCGB2A1,TYROBP,EIF1B,RAD17,RAMP2
TF	Factor: GATA-1; motif: NTGNNNNNNNSAGATAAGR	TF:M09621	false	0.000002871328744168629	5.541917081413293	5574	68	21	62700	ERH,OIP5,SLC25A24,ACR,CDK7,MYOM2,DPH2,PRSS1,PTMS,SSX4,SST,U2AF2,SRPX2,SAA1,SPRR2G,PTEN,SYNRG,S100A11,CALML3,TMED1,TMA7
TF	Factor: YY1; motif: GCCATNTTN	TF:M00793	false	0.000003009065940274018	5.521568295083662	4587	68	19	62700	SPRR2B,ERH,OIP5,LALBA,PEBP1,YARS2,RNF113A,TNKS,SMR3A,DPH2,FABP5,DUSP12,U2AF2,SRPX2,NT5C,SYNRG,TMEM187,EIF1B,TMA7
TF	Factor: ERM; motif: NNCACTTCCGGNN	TF:M12603	false	0.000003009984209496071	5.521435782727323	7222	68	24	62700	SPRR2B,MUC2,ERH,BLK,SLC25A24,ACR,PLP2,RNF113A,TNKS,TGDS,DPH2,FABP5,MAFK,SSX4,U2AF2,SRPX2,PRPF31,PF4V1,NT5C,SYNRG,EIF1B,RAD17,SLC10A3,TMA7
TF	Factor: SREBP-2; motif: NNGYCACNNSMN	TF:M01177	false	0.000003009984209496071	5.521435782727323	8989	68	27	62700	ABCC6,MUC2,SLC25A24,GPC3,PLP2,TNKS,SFN,DPH2,IFI35,FABP5,MAFK,PTMS,U2AF2,PRPF31,PF4V1,POU5F1,FAN1,NT5C,SYNRG,TMEM187,S100A11,TYROBP,TMSB15A,EIF1B,CALML3,SLC10A3,TMA7
TF	Factor: sin3A; motif: TGTCCNNGGTGCTG; match class: 1	TF:M04756_1	false	0.000003009984209496071	5.521435782727323	7796	68	25	62700	MUC2,ERH,BLK,ACR,YARS2,PLP2,TNKS,SFN,DPH2,SSX4,SST,CRABP2,SRPX2,SAA1,PF4V1,NT5C,RPS2,SYNRG,TMEM187,S100A11,TYROBP,TMSB15A,RAMP2,TMED1,CSF2
TF	Factor: Oct-2; motif: NYATGCAAATN	TF:M10034	false	0.0000030257787228302803	5.519162835390031	6122	68	22	62700	ABCC6,SPRR2B,BLK,LALBA,CDK7,PEBP1,YARS2,PLP2,CTIF,TNKS,SMR3A,PRSS1,FABP5,DUSP12,U2AF2,AMY1A,SRPX2,NT5C,RPS2,TMSB15A,RAD17,TMA7
TF	Factor: Pax-5; motif: RRNGRNGCAN	TF:M03577	false	0.00000308724319208142	5.510429158396428	9003	68	27	62700	SPRR2B,SLC25A24,LALBA,ACR,GPC3,PLP2,SFN,TGDS,MYOM2,MAGEA6,PRSS1,FABP5,PTMS,SST,DUSP12,CRABP2,SRPX2,SPRR2G,RPS2,SCGB2A1,TYROBP,CALML3,RAD17,RAMP2,SLC10A3,TMA7,CSF2
TF	Factor: AP-2gamma; motif: GCCYNNGGS	TF:M00470	false	0.0000031282497633335113	5.504698579618843	9629	68	28	62700	ABCC6,MUC2,OIP5,ACR,PEBP1,PLP2,CTIF,RNF113A,TNKS,MYOM2,PRSS1,FABP5,MAFK,PTMS,U2AF2,CRABP2,PRPF31,PF4V1,PTEN,NT5C,RPS2,TMEM187,S100A11,TMSB15A,EIF1B,RAMP2,SLC10A3,CSF2
TF	Factor: TTF-1; motif: CTTGASN	TF:M03891	false	0.0000031351144392003655	5.503746601753159	3670	68	17	62700	ABCC6,SPRR2B,ERH,GPC3,TGDS,SMR3A,DPH2,AMY1A,SAA1,PF4V1,FAN1,TYROBP,TMSB15A,EIF1B,CALML3,TMED1,CSF2
TF	Factor: PU.1; motif: NRAAAGAGGAAGTGRNN	TF:M10073	false	0.0000031513642259084663	5.5015013993773225	2422	68	14	62700	OIP5,BLK,SLC25A24,LALBA,RNF113A,SMR3A,PTMS,U2AF2,SRPX2,POU5F1,SPRR2G,SYNRG,S100A11,TYROBP
TF	Factor: PEBP2beta; motif: TGTGGTY	TF:M03841	false	0.0000031551363242429474	5.500981871415914	7821	68	25	62700	ABCC6,SPRR2B,MUC2,OIP5,SLC25A24,GPC3,YARS2,RNF113A,SMR3A,DPH2,MAGEA6,IFI35,PRSS1,FABP5,CRABP2,AMY1A,SAA1,PF4V1,SPRR2G,NT5C,SYNRG,SCGB2A1,TMEM187,S100A11,CSF2
TF	Factor: AP-2gamma; motif: GCCYNCRGSN	TF:M03811	false	0.000003233469664304957	5.490331209152233	9030	68	27	62700	MUC2,OIP5,BLK,SLC25A24,ACR,GPC3,PEBP1,CTIF,RNF113A,DPH2,MAGEA6,PRSS1,FABP5,MAFK,SSX4,U2AF2,CRABP2,POU5F1,PTEN,NT5C,RPS2,TMEM187,S100A11,EIF1B,CALML3,TMED1,TMA7
TF	Factor: E2F-1; motif: TWSGCGCGAAAAYKR	TF:M00024	false	0.0000034713495966168243	5.459501646704245	9063	68	27	62700	ABCC6,ERH,BLK,CDK7,GPC3,PEBP1,YARS2,PLP2,CTIF,TNKS,SFN,TGDS,MYOM2,FABP5,MAFK,PTMS,SSX4,PRPF31,POU5F1,SPRR2G,PTEN,SCGB2A1,TMEM187,TYROBP,TMSB15A,EIF1B,TMA7
TF	Factor: SP4; motif: NWRGCCACGCCCMCTYN	TF:M03922	false	0.0000035024911060225248	5.45562295885739	6182	68	22	62700	OIP5,BLK,GPC3,PLP2,CTIF,TNKS,SFN,MAGEA6,FABP5,MAFK,PTMS,U2AF2,POU5F1,PTEN,RPS2,SYNRG,TMEM187,TMSB15A,EIF1B,CALML3,TMED1,SLC10A3
TF	Factor: TFAP2C; motif: NGCCCNNRGGCA	TF:M04152	false	0.0000035283684144779684	5.452426074327824	7872	68	25	62700	SPRR2B,MUC2,OIP5,SLC25A24,PEBP1,YARS2,PLP2,RNF113A,TNKS,PRSS1,FABP5,MAFK,PTMS,U2AF2,CRABP2,PF4V1,POU5F1,NT5C,RPS2,SYNRG,TMEM187,S100A11,RAMP2,SLC10A3,CSF2
TF	Factor: SMAD3; motif: YGTCTAGACA; match class: 1	TF:M04026_1	false	0.0000036185640491826003	5.441463735885683	6195	68	22	62700	ERH,OIP5,ACR,CDK7,CTIF,MYOM2,SST,AMY1A,SRPX2,PRPF31,SAA1,SPRR2G,FAN1,NT5C,RPS2,SYNRG,TMEM187,S100A11,TYROBP,CALML3,RAMP2,TMED1
TF	Factor: Rev-ErbAalpha; motif: NRNNMASTGGGTCANNNNN	TF:M10012	false	0.000003660850274640806	5.4364180329941885	1107	68	10	62700	MUC2,ERH,SLC25A24,GPC3,MAFK,U2AF2,PF4V1,SCGB2A1,TMED1,SLC10A3
TF	Factor: Sp2; motif: NYSGCCCCGCCCCCY	TF:M03567	false	0.0000037108064908340337	5.430531692418712	7895	68	25	62700	OIP5,BLK,SLC25A24,GPC3,PLP2,CTIF,TGDS,MAGEA6,FABP5,MAFK,PTMS,U2AF2,CRABP2,POU5F1,PTEN,NT5C,RPS2,SYNRG,TMEM187,S100A11,TMSB15A,RAD17,RAMP2,TMED1,SLC10A3
TF	Factor: ZNF436; motif: TCCTCCAGGAAGCCY; match class: 1	TF:M10477_1	false	0.000003714462828178538	5.430103983417781	9098	68	27	62700	SPRR2B,OIP5,BLK,SLC25A24,LALBA,CDK7,GPC3,YARS2,SFN,MYOM2,DPH2,MAGEA6,IFI35,MAFK,PTMS,DUSP12,U2AF2,CRABP2,SAA1,POU5F1,FAN1,NT5C,RPS2,TMEM187,TMSB15A,CALML3,CSF2
TF	Factor: NFATc3; motif: NTTTCCRYGGAAAN	TF:M11988	false	0.0000037312200596720194	5.4281491364100125	7320	68	24	62700	ABCC6,SPRR2B,BLK,GPC3,YARS2,CTIF,TGDS,SMR3A,MYOM2,IFI35,FABP5,SSX4,U2AF2,AMY1A,FAN1,PTEN,NT5C,RPS2,SYNRG,TMSB15A,RAD17,RAMP2,TMED1,CSF2
TF	Factor: ATF; motif: CNSTGACGTNNNYC	TF:M00017	false	0.000003848911337375244	5.414662093096675	7333	68	24	62700	ABCC6,OIP5,BLK,CDK7,PEBP1,PLP2,CTIF,RNF113A,TNKS,SFN,MAGEA6,FABP5,SST,DUSP12,U2AF2,SRPX2,PRPF31,RPS2,TMEM187,TMSB15A,CALML3,RAD17,SLC10A3,TMA7
TF	Factor: HEY1; motif: NYYYYATCTNN	TF:M12614	false	0.000003866194224705343	5.412716332252889	5691	68	21	62700	LALBA,CDK7,PLP2,TNKS,SFN,DPH2,IFI35,PRSS1,PTMS,SSX4,SST,SRPX2,POU5F1,SPRR2G,SYNRG,S100A11,TYROBP,CALML3,TMED1,SLC10A3,TMA7
TF	Factor: Sox-10; motif: CWTTGTN	TF:M01131	false	0.000003866194224705343	5.412716332252889	9119	68	27	62700	ERH,BLK,LALBA,ACR,CDK7,GPC3,PLP2,CTIF,TNKS,MYOM2,MAGEA6,IFI35,PRSS1,SSX4,PRPF31,SAA1,SPRR2G,PTEN,NT5C,SYNRG,SCGB2A1,TMEM187,TMSB15A,EIF1B,CALML3,SLC10A3,TMA7
TF	Factor: CREB1; motif: NNTGACGTCANN; match class: 1	TF:M09804_1	false	0.000003920175701100919	5.406694467594706	4682	68	19	62700	ERH,BLK,LALBA,ACR,TGDS,MYOM2,MAGEA6,IFI35,PTMS,SST,AMY1A,PRPF31,FAN1,SCGB2A1,TMEM187,S100A11,TYROBP,RAD17,RAMP2
TF	Factor: CREB1; motif: NNTGACGTCANN	TF:M09804	false	0.000003920175701100919	5.406694467594706	4682	68	19	62700	ERH,BLK,LALBA,ACR,TGDS,MYOM2,MAGEA6,IFI35,PTMS,SST,AMY1A,PRPF31,FAN1,SCGB2A1,TMEM187,S100A11,TYROBP,RAD17,RAMP2
TF	Factor: Elf-1; motif: NANSCGGAAGTR	TF:M11450	false	0.00000397042752899483	5.401162726615614	5702	68	21	62700	MUC2,ERH,SLC25A24,ACR,CDK7,YARS2,TNKS,DPH2,FABP5,MAFK,U2AF2,SRPX2,SAA1,POU5F1,SYNRG,S100A11,TYROBP,CALML3,RAD17,SLC10A3,TMA7
TF	Factor: SREBP-2; motif: NNGYCACNNSMN; match class: 1	TF:M01177_1	false	0.000003978890370691297	5.400238026689181	2878	68	15	62700	ABCC6,MUC2,GPC3,SFN,IFI35,FABP5,PTMS,U2AF2,PF4V1,FAN1,TMEM187,TYROBP,EIF1B,CALML3,TMA7
TF	Factor: NFATc3; motif: NTTTCCRYGGAAAN; match class: 1	TF:M11988_1	false	0.000004038525642269092	5.393777155258667	6792	68	23	62700	ABCC6,SPRR2B,BLK,GPC3,YARS2,CTIF,TGDS,SMR3A,MYOM2,IFI35,FABP5,SSX4,U2AF2,AMY1A,PTEN,NT5C,RPS2,SYNRG,TMSB15A,RAD17,RAMP2,TMED1,CSF2
TF	Factor: LKLF; motif: GGGGTGGKSN; match class: 1	TF:M07261_1	false	0.0000040436067126067605	5.393231091174675	4212	68	18	62700	SPRR2B,MUC2,ACR,GPC3,CTIF,MAGEA6,FABP5,PTMS,SSX4,CRABP2,PRPF31,POU5F1,TMEM187,S100A11,TYROBP,TMSB15A,RAD17,CSF2
TF	Factor: E2F-3; motif: NTTTTGGCGCCAAAAN; match class: 1	TF:M11527_1	false	0.000004152894953608366	5.381649054116515	6804	68	23	62700	ERH,OIP5,SLC25A24,CDK7,PEBP1,CTIF,SFN,MYOM2,IFI35,PRSS1,FABP5,MAFK,PTMS,SSX4,AMY1A,RPS2,TMEM187,TMSB15A,EIF1B,RAMP2,TMED1,SLC10A3,TMA7
TF	Factor: Elk-1:HOXA1; motif: ACCGGAAGTAATTA	TF:M08451	false	0.000004224496048079046	5.374225091824896	8557	68	26	62700	SPRR2B,MUC2,ERH,SLC25A24,ACR,CDK7,YARS2,RNF113A,TNKS,TGDS,SMR3A,MYOM2,DPH2,FABP5,MAFK,SSX4,U2AF2,SAA1,SPRR2G,NT5C,SYNRG,EIF1B,RAD17,RAMP2,TMED1,SLC10A3
TF	Factor: EGR3; motif: NCMCRCCCACTNMN	TF:M08877	false	0.000004231301280098779	5.373526050625674	6264	68	22	62700	ABCC6,MUC2,BLK,ACR,CDK7,PEBP1,YARS2,CTIF,SFN,TGDS,SMR3A,MAGEA6,PRSS1,FABP5,SSX4,SST,U2AF2,POU5F1,PTEN,TYROBP,EIF1B,TMED1
TF	Factor: Oct3; motif: WTATGCGCATAW; match class: 1	TF:M11934_1	false	0.0000042487177220296735	5.371742121778733	9172	68	27	62700	SPRR2B,MUC2,ERH,OIP5,BLK,SLC25A24,YARS2,CTIF,SFN,SMR3A,DPH2,MAGEA6,PRSS1,FABP5,SST,U2AF2,SRPX2,PRPF31,PF4V1,FAN1,PTEN,RPS2,SYNRG,S100A11,EIF1B,TMED1,TMA7
TF	Factor: CREB1; motif: NRTGAYGCGTN; match class: 1	TF:M11218_1	false	0.000004338201611338134	5.362690268675668	2499	68	14	62700	ACR,CDK7,PEBP1,YARS2,PLP2,FABP5,MAFK,U2AF2,PF4V1,SPRR2G,TMEM187,RAD17,RAMP2,SLC10A3
TF	Factor: GATAD2A; motif: CCTKTG; match class: 1	TF:M09726_1	false	0.000004338201611338134	5.362690268675668	9183	68	27	62700	SPRR2B,MUC2,BLK,LALBA,ACR,GPC3,PEBP1,YARS2,PLP2,SFN,MYOM2,IFI35,PRSS1,FABP5,MAFK,SSX4,SRPX2,SPRR2G,FAN1,PTEN,SCGB2A1,TMEM187,TYROBP,CALML3,TMED1,TMA7,CSF2
TF	Factor: AR; motif: AGWACATNWTGTTCT	TF:M00447	false	0.000004400594783975898	5.356488620345359	4242	68	18	62700	OIP5,LALBA,CDK7,TNKS,SMR3A,MYOM2,DPH2,FABP5,MAFK,DUSP12,U2AF2,AMY1A,PF4V1,SPRR2G,FAN1,RPS2,TMSB15A,CALML3
TF	Factor: Lhx8; motif: TGATTG	TF:M07476	false	0.000004431371576274765	5.353461832283925	9195	68	27	62700	SPRR2B,BLK,SLC25A24,LALBA,ACR,GPC3,PEBP1,CTIF,TNKS,TGDS,SMR3A,DPH2,IFI35,FABP5,SSX4,SST,CRABP2,AMY1A,PRPF31,PF4V1,FAN1,RPS2,SCGB2A1,S100A11,TYROBP,TMSB15A,TMA7
TF	Factor: LKLF; motif: CNCCACCCS	TF:M08819	false	0.000004446341896204093	5.351997145792238	5751	68	21	62700	ABCC6,LALBA,ACR,GPC3,PLP2,CTIF,MAGEA6,IFI35,MAFK,PTMS,SSX4,CRABP2,POU5F1,NT5C,SYNRG,TMEM187,TYROBP,TMSB15A,CALML3,TMA7,CSF2
TF	Factor: LTF; motif: GKVACTTNC	TF:M01692	false	0.000004529237280993876	5.343974926584226	4252	68	18	62700	SPRR2B,ERH,LALBA,GPC3,YARS2,PLP2,TGDS,FABP5,MAFK,U2AF2,AMY1A,SAA1,SPRR2G,PTEN,NT5C,SYNRG,TMA7,CSF2
TF	Factor: Oct3; motif: WTATGCGCATAW	TF:M11934	false	0.000004581167826500949	5.339023797988551	9840	68	28	62700	SPRR2B,MUC2,ERH,OIP5,BLK,SLC25A24,LALBA,YARS2,CTIF,SFN,SMR3A,DPH2,MAGEA6,PRSS1,FABP5,SST,U2AF2,SRPX2,PRPF31,PF4V1,FAN1,PTEN,RPS2,SYNRG,S100A11,EIF1B,TMED1,TMA7
TF	Factor: Oct-1; motif: NNNRTAATNANNN	TF:M00137	false	0.000004732692452472302	5.324891716646292	6865	68	23	62700	SPRR2B,MUC2,BLK,SLC25A24,CDK7,GPC3,YARS2,CTIF,TNKS,SFN,TGDS,SMR3A,MYOM2,DPH2,FABP5,SST,PRPF31,PF4V1,POU5F1,SPRR2G,NT5C,SYNRG,TMED1
TF	Factor: Six-6; motif: NNSTATCRNN	TF:M11037	false	0.000004990967073583895	5.30181529525269	5273	68	20	62700	ABCC6,SPRR2B,CDK7,RNF113A,TGDS,MAGEA6,PRSS1,FABP5,SRPX2,SAA1,PF4V1,POU5F1,SPRR2G,FAN1,PTEN,RPS2,SYNRG,SCGB2A1,TMED1,SLC10A3
TF	Factor: TEF-3:Fli-1; motif: ACCGGAAATGCC	TF:M08510	false	0.0000053389595294053934	5.2725433711860195	7484	68	24	62700	MUC2,ERH,BLK,LALBA,ACR,CDK7,YARS2,RNF113A,TNKS,TGDS,DPH2,IFI35,FABP5,SSX4,U2AF2,SAA1,PF4V1,SYNRG,TMEM187,TMSB15A,EIF1B,CALML3,RAD17,TMA7
TF	Factor: KLF4; motif: MCACACCCTNN	TF:M09808	false	0.0000053389595294053934	5.2725433711860195	3834	68	17	62700	MUC2,BLK,SLC25A24,GPC3,YARS2,SFN,SMR3A,MYOM2,IFI35,FABP5,POU5F1,SPRR2G,FAN1,SYNRG,TYROBP,EIF1B,RAMP2
TF	Factor: TTF-1; motif: NNNCNCTTGASNNN	TF:M02034	false	0.0000056577003251840334	5.2473600598068595	3851	68	17	62700	SPRR2B,ERH,LALBA,GPC3,PEBP1,YARS2,TNKS,TGDS,MYOM2,IFI35,FABP5,SST,NT5C,TMSB15A,CALML3,TMED1,CSF2
TF	Factor: Sox-10; motif: NACAAWG; match class: 1	TF:M02116_1	false	0.0000056577003251840334	5.2473600598068595	8097	68	25	62700	SPRR2B,ERH,SLC25A24,LALBA,ACR,CDK7,PEBP1,CTIF,SFN,SMR3A,MYOM2,DPH2,PRSS1,SSX4,SST,AMY1A,PRPF31,PF4V1,POU5F1,FAN1,NT5C,SYNRG,SCGB2A1,TMEM187,TYROBP
TF	Factor: Dlx-7; motif: NTCRTTAN	TF:M10600	false	0.0000056589655168493	5.247262952448785	7511	68	24	62700	SPRR2B,ERH,OIP5,BLK,SLC25A24,CDK7,GPC3,CTIF,SMR3A,MYOM2,DPH2,IFI35,SRPX2,SAA1,PF4V1,SPRR2G,FAN1,PTEN,NT5C,SYNRG,SCGB2A1,TYROBP,RAD17,RAMP2
TF	Factor: Sp1; motif: CCCCGCCCCN	TF:M00933	false	0.0000057486514660569626	5.240434021316924	9955	68	28	62700	MUC2,OIP5,BLK,GPC3,PLP2,CTIF,TNKS,TGDS,MYOM2,MAGEA6,FABP5,MAFK,PTMS,SSX4,DUSP12,U2AF2,POU5F1,PTEN,NT5C,RPS2,SYNRG,TMEM187,S100A11,TMSB15A,RAD17,RAMP2,TMED1,SLC10A3
TF	Factor: CTCF; motif: NCCRSTAGGGGGCGC	TF:M08911	false	0.000005828237310635055	5.234462773202485	9332	68	27	62700	ERH,OIP5,GPC3,YARS2,PLP2,TNKS,SFN,TGDS,MYOM2,IFI35,FABP5,MAFK,PTMS,SSX4,DUSP12,CRABP2,POU5F1,FAN1,PTEN,NT5C,RPS2,SYNRG,TMEM187,TYROBP,TMSB15A,RAD17,TMED1
TF	Factor: MAFA; motif: TCAGCAN	TF:M01709	false	0.0000058392465653584095	5.233643186041099	6397	68	22	62700	ABCC6,SPRR2B,MUC2,ERH,LALBA,ACR,YARS2,SFN,TGDS,MAGEA6,IFI35,FABP5,SST,AMY1A,PRPF31,SAA1,NT5C,SYNRG,SCGB2A1,TMSB15A,CALML3,CSF2
TF	Factor: BTEB2; motif: RGGGNGKGGN	TF:M07277	false	0.0000058582817355898515	5.232229746128334	8719	68	26	62700	OIP5,BLK,GPC3,PLP2,CTIF,TNKS,SFN,TGDS,MAGEA6,FABP5,MAFK,PTMS,U2AF2,CRABP2,POU5F1,PTEN,NT5C,RPS2,SYNRG,TMEM187,S100A11,TMSB15A,RAD17,RAMP2,TMED1,SLC10A3
TF	Factor: ZABC1; motif: ATTCCNAC	TF:M01306	false	0.00000600269032204259	5.221654061258021	9348	68	27	62700	ABCC6,SPRR2B,OIP5,LALBA,CDK7,YARS2,PLP2,CTIF,RNF113A,SFN,DPH2,MAGEA6,PRSS1,SSX4,DUSP12,SAA1,PF4V1,POU5F1,PTEN,NT5C,RPS2,SCGB2A1,S100A11,EIF1B,CALML3,RAMP2,TMED1
TF	Factor: Tel-2; motif: YTACTTCCTG	TF:M00678	false	0.000006123595680728455	5.212993491949176	5349	68	20	62700	SPRR2B,MUC2,ERH,SLC25A24,ACR,YARS2,TNKS,DPH2,FABP5,DUSP12,U2AF2,CRABP2,SRPX2,SYNRG,TYROBP,EIF1B,CALML3,SLC10A3,TMA7,CSF2
TF	Factor: GATA-3; motif: WGATAASN	TF:M08918	false	0.0000062574659323936004	5.203601506148624	4358	68	18	62700	ERH,ACR,CDK7,MYOM2,DPH2,IFI35,PRSS1,PTMS,SSX4,U2AF2,AMY1A,SAA1,SPRR2G,PTEN,S100A11,CALML3,TMED1,TMA7
TF	Factor: Pax-3; motif: NNNNNNCGTCACGSTYNNNNN; match class: 1	TF:M00327_1	false	0.0000062574659323936004	5.203601506148624	6986	68	23	62700	OIP5,SLC25A24,CDK7,PEBP1,YARS2,PLP2,CTIF,RNF113A,MYOM2,FABP5,MAFK,SSX4,U2AF2,SRPX2,FAN1,PTEN,RPS2,SYNRG,TYROBP,EIF1B,CALML3,RAD17,TMED1
TF	Factor: GATA3; motif: NGATAANN	TF:M03997	false	0.0000062574659323936004	5.203601506148624	4358	68	18	62700	ERH,ACR,CDK7,MYOM2,DPH2,IFI35,PRSS1,PTMS,SSX4,U2AF2,AMY1A,SAA1,SPRR2G,PTEN,S100A11,CALML3,TMED1,TMA7
TF	Factor: ZNF692; motif: SYNGGSCCCASCCNC; match class: 1	TF:M09734_1	false	0.000006620908688901299	5.17908240157341	6450	68	22	62700	MUC2,GPC3,PEBP1,CTIF,SFN,MAGEA6,MAFK,PTMS,CRABP2,PRPF31,POU5F1,PTEN,NT5C,RPS2,SYNRG,TMEM187,TYROBP,TMSB15A,RAMP2,TMED1,TMA7,CSF2
TF	Factor: Elf-1; motif: NAANCMGGAAGTGN	TF:M09605	false	0.000006677575771455015	5.1753811752739285	5910	68	21	62700	SPRR2B,MUC2,ERH,BLK,SLC25A24,ACR,PLP2,RNF113A,TNKS,TGDS,DPH2,MAFK,U2AF2,SRPX2,PF4V1,NT5C,SYNRG,CALML3,RAD17,SLC10A3,TMA7
TF	Factor: COUP-TF1; motif: RAGGTCANYGACCTY	TF:M11743	false	0.000006677575771455015	5.1753811752739285	5383	68	20	62700	MUC2,SLC25A24,ACR,GPC3,PEBP1,TNKS,SFN,SMR3A,DPH2,MAGEA6,MAFK,SSX4,DUSP12,AMY1A,POU5F1,PTEN,RPS2,TYROBP,RAMP2,SLC10A3
TF	Factor: IRF-4; motif: NYGAAASYGAAACYN	TF:M11686	false	0.000006812004785122337	5.1667250556372855	3456	68	16	62700	ABCC6,SPRR2B,ERH,OIP5,BLK,SLC25A24,SFN,PRSS1,SSX4,U2AF2,CRABP2,SAA1,EIF1B,CALML3,TMED1,TMA7
TF	Factor: SREBP-1; motif: NSNNTCACNCCANNN	TF:M01173	false	0.000006822078455547642	5.166083290408614	4881	68	19	62700	ABCC6,MUC2,LALBA,ACR,PEBP1,YARS2,PLP2,RNF113A,IFI35,PTMS,SSX4,FAN1,NT5C,SYNRG,SCGB2A1,S100A11,SLC10A3,TMA7,CSF2
TF	Factor: ATF-3; motif: NATGATGTCATN	TF:M11290	false	0.000006837032638066433	5.165132346895586	6466	68	22	62700	ERH,BLK,LALBA,ACR,TGDS,MYOM2,MAGEA6,IFI35,PRSS1,MAFK,PTMS,SST,AMY1A,PRPF31,FAN1,SCGB2A1,TMEM187,S100A11,TYROBP,TMSB15A,RAD17,RAMP2
TF	Factor: c-Jun; motif: NATGACGTCAYN	TF:M11266	false	0.000006844299650522987	5.164670984852762	8800	68	26	62700	ERH,OIP5,BLK,ACR,CTIF,TNKS,SFN,MAGEA6,PRSS1,PTMS,SST,U2AF2,CRABP2,AMY1A,SRPX2,PRPF31,FAN1,PTEN,SCGB2A1,TMEM187,S100A11,TMSB15A,RAD17,RAMP2,SLC10A3,TMA7
TF	Factor: SREBP-2; motif: ATCACGTGAY	TF:M11085	false	0.000007025623950673468	5.153315099707406	3923	68	17	62700	LALBA,ACR,CDK7,PLP2,RNF113A,TGDS,IFI35,PRSS1,DUSP12,U2AF2,CRABP2,PRPF31,SAA1,RPS2,S100A11,TYROBP,TMA7
TF	Factor: six4; motif: NCGTATCRTN	TF:M11024	false	0.000007298330251007842	5.136776488608358	5418	68	20	62700	ABCC6,SPRR2B,MUC2,CDK7,RNF113A,DPH2,MAGEA6,PRSS1,FABP5,SRPX2,SAA1,PF4V1,POU5F1,SPRR2G,FAN1,PTEN,RPS2,SCGB2A1,TMED1,SLC10A3
TF	Factor: TFAP2A; motif: NNNNGCCYSAGGGCA	TF:M07231	false	0.000007350054908799678	5.133709416494086	5421	68	20	62700	LALBA,ACR,YARS2,PLP2,RNF113A,TNKS,PRSS1,MAFK,PTMS,U2AF2,AMY1A,PF4V1,POU5F1,TMEM187,S100A11,EIF1B,CALML3,RAD17,SLC10A3,CSF2
TF	Factor: FOXO1A:Net; motif: RWMAACAGGAAGTN	TF:M08302	false	0.000007360882583668398	5.133070109815107	9458	68	27	62700	ABCC6,SPRR2B,MUC2,ERH,BLK,SLC25A24,LALBA,ACR,PEBP1,PLP2,CTIF,RNF113A,TGDS,PTMS,SSX4,AMY1A,PRPF31,SPRR2G,FAN1,NT5C,SYNRG,SCGB2A1,TYROBP,TMSB15A,CALML3,TMED1,CSF2
TF	Factor: Pax-5; motif: RRNGRNGCAN; match class: 1	TF:M03577_1	false	0.000007389034151517181	5.131412326162687	2629	68	14	62700	ACR,PLP2,TGDS,MYOM2,PRSS1,FABP5,PTMS,CRABP2,SPRR2G,TYROBP,CALML3,RAD17,SLC10A3,CSF2
TF	Factor: SP1; motif: NRGKGGGCGGGGCN	TF:M09765	false	0.000007600115813655161	5.119179789712875	7652	68	24	62700	OIP5,BLK,GPC3,PLP2,CTIF,TNKS,SFN,TGDS,MAGEA6,FABP5,MAFK,U2AF2,POU5F1,PTEN,NT5C,RPS2,SYNRG,TMEM187,S100A11,TMSB15A,RAD17,RAMP2,TMED1,SLC10A3
TF	Factor: FXR:RXR-ALPHA; motif: NAGKTCATTGACCYN	TF:M08954	false	0.000007626877077407893	5.1176532530912455	6514	68	22	62700	ABCC6,MUC2,OIP5,SLC25A24,ACR,GPC3,PEBP1,YARS2,SFN,SMR3A,MYOM2,DPH2,IFI35,DUSP12,AMY1A,SRPX2,SAA1,NT5C,TYROBP,TMSB15A,RAMP2,SLC10A3
TF	Factor: POU2F1:Gscl; motif: NNGATTANNTATKCANNNN	TF:M08404	false	0.000007626877077407893	5.1176532530912455	6514	68	22	62700	BLK,SLC25A24,LALBA,ACR,CDK7,PEBP1,YARS2,CTIF,TNKS,SMR3A,IFI35,PRSS1,FABP5,SST,AMY1A,SRPX2,FAN1,SYNRG,SCGB2A1,TYROBP,EIF1B,RAD17
TF	Factor: REST; motif: NGGCGCTGTCCRTGGTGCTGAA	TF:M12658	false	0.000007688474781085821	5.114159805823506	1217	68	10	62700	MUC2,ERH,BLK,LALBA,TNKS,MAFK,SST,SPRR2G,TMEM187,RAMP2
TF	Factor: CREB; motif: NNTKACGTCANNNS	TF:M00916	false	0.000007746850048099781	5.110874850372904	5974	68	21	62700	BLK,PEBP1,PLP2,CTIF,RNF113A,TNKS,SFN,MAGEA6,SST,DUSP12,U2AF2,CRABP2,SRPX2,PRPF31,RPS2,TMEM187,TMSB15A,CALML3,RAD17,SLC10A3,TMA7
TF	Factor: SREBP-1; motif: NNNGTGGGGTGAN	TF:M04632	false	0.0000081175866411856	5.090573067335407	4945	68	19	62700	ABCC6,MUC2,LALBA,PEBP1,YARS2,PLP2,CTIF,RNF113A,IFI35,PTMS,SSX4,SAA1,POU5F1,NT5C,SYNRG,SCGB2A1,SLC10A3,TMA7,CSF2
TF	Factor: CDP; motif: TRATCRATAN	TF:M03952	false	0.000008297384543157429	5.081058782018905	4455	68	18	62700	ABCC6,ERH,OIP5,CTIF,TGDS,SMR3A,IFI35,FABP5,SSX4,AMY1A,SRPX2,SPRR2G,FAN1,NT5C,SCGB2A1,S100A11,CALML3,TMED1
TF	Factor: FXR:RXR-ALPHA; motif: NAGKTCATTGACCYN; match class: 1	TF:M08954_1	false	0.000008371999948839426	5.077170782987287	2264	68	13	62700	ABCC6,MUC2,OIP5,PEBP1,SFN,MYOM2,AMY1A,SAA1,NT5C,TYROBP,TMSB15A,RAMP2,SLC10A3
TF	Factor: FOXP1; motif: CTGTTTNYTYTKN	TF:M09855	false	0.0000087024298860566	5.060359467063655	7716	68	24	62700	ABCC6,SPRR2B,OIP5,SLC25A24,PLP2,CTIF,TNKS,MYOM2,IFI35,MAFK,PTMS,SSX4,U2AF2,AMY1A,PRPF31,SAA1,PF4V1,SPRR2G,FAN1,S100A11,TYROBP,TMSB15A,RAD17,TMA7
TF	Factor: Elk-1; motif: RCCGGAAGTGN	TF:M09904	false	0.000008930631414993578	5.049117834464948	8326	68	25	62700	SPRR2B,MUC2,ERH,BLK,SLC25A24,ACR,CDK7,YARS2,PLP2,RNF113A,TNKS,TGDS,DPH2,FABP5,MAFK,DUSP12,U2AF2,SRPX2,PRPF31,PF4V1,NT5C,SYNRG,RAD17,SLC10A3,TMA7
TF	Factor: Tbx1; motif: KNAGGTGTGAAN	TF:M12036	false	0.00000902413485949756	5.044594423079484	297	68	6	62700	SLC25A24,MYOM2,DPH2,MAFK,SAA1,SYNRG
TF	Factor: LRH-1; motif: TGACCTTGRNYCAAGGTCA	TF:M11830	false	0.000009047015369554863	5.0434946718799205	7155	68	23	62700	MUC2,ERH,LALBA,YARS2,CTIF,TNKS,SFN,MAGEA6,IFI35,PTMS,SST,CRABP2,AMY1A,PF4V1,POU5F1,SPRR2G,TMSB15A,EIF1B,CALML3,RAD17,SLC10A3,TMA7,CSF2
TF	Factor: HMGIY; motif: NNKKNAWTTTNYTNN	TF:M01010	false	0.000009049354274976301	5.043382409172667	8334	68	25	62700	SPRR2B,MUC2,BLK,LALBA,ACR,CDK7,PEBP1,TNKS,SMR3A,MYOM2,DPH2,IFI35,MAFK,SST,SRPX2,PF4V1,SPRR2G,FAN1,SYNRG,TMEM187,TYROBP,EIF1B,CALML3,RAD17,TMA7
TF	Factor: LRF; motif: GGGGKYNNB	TF:M01100	false	0.000009175448996391403	5.037372674554449	7744	68	24	62700	MUC2,SLC25A24,ACR,GPC3,PEBP1,PLP2,CTIF,MYOM2,FABP5,MAFK,SST,U2AF2,CRABP2,NT5C,RPS2,SYNRG,TMSB15A,EIF1B,CALML3,RAD17,RAMP2,TMED1,SLC10A3,TMA7
TF	Factor: DPF2; motif: NYCACYTCCYCNYYCY	TF:M09760	false	0.000009288521520217163	5.032053408364878	8347	68	25	62700	ABCC6,MUC2,BLK,SLC25A24,GPC3,CTIF,RNF113A,TNKS,SFN,PRSS1,PTMS,SST,U2AF2,CRABP2,SRPX2,PF4V1,POU5F1,SCGB2A1,TMEM187,S100A11,EIF1B,CALML3,RAMP2,SLC10A3,TMA7
TF	Factor: znf136; motif: CAAGAATWCTATAYCCAG	TF:M10535	false	0.00000957035032952304	5.019072164271854	8361	68	25	62700	SPRR2B,ERH,OIP5,BLK,LALBA,CTIF,TNKS,TGDS,SMR3A,MYOM2,MAGEA6,IFI35,PRSS1,SST,CRABP2,AMY1A,POU5F1,RPS2,SYNRG,TYROBP,CALML3,RAD17,RAMP2,TMED1,CSF2
TF	Factor: ELK-1; motif: ACCGGAAGTN	TF:M02059	false	0.000009714383417597597	5.012584759329038	9609	68	27	62700	MUC2,ERH,OIP5,BLK,SLC25A24,ACR,CDK7,YARS2,PLP2,RNF113A,TNKS,TGDS,MYOM2,DPH2,MAFK,U2AF2,CRABP2,PRPF31,SAA1,PF4V1,NT5C,SYNRG,EIF1B,RAD17,TMED1,SLC10A3,TMA7
TF	Factor: JunD; motif: RTGACGTCA	TF:M04681	false	0.000009837037430235356	5.007135676103729	6074	68	21	62700	ERH,BLK,LALBA,ACR,TGDS,MYOM2,MAGEA6,IFI35,PTMS,SST,AMY1A,PRPF31,FAN1,NT5C,SCGB2A1,TMEM187,S100A11,TYROBP,TMSB15A,RAD17,RAMP2
TF	Factor: LXR;; motif: NTGACCKNNAGTRACCYNN	TF:M03795	false	0.000010014655877806131	4.9993639692797975	6634	68	22	62700	MUC2,ERH,BLK,LALBA,TNKS,SFN,TGDS,SMR3A,DPH2,MAGEA6,IFI35,PRPF31,SAA1,POU5F1,PTEN,NT5C,SCGB2A1,S100A11,TYROBP,RAD17,SLC10A3,CSF2
TF	Factor: Msx-1; motif: CNGTAWNTG	TF:M00394	false	0.000010086616817392703	4.996254477362776	9002	68	26	62700	SPRR2B,BLK,SLC25A24,ACR,YARS2,PLP2,CTIF,TNKS,SMR3A,DPH2,IFI35,SSX4,SST,DUSP12,AMY1A,SAA1,PF4V1,SPRR2G,RPS2,SYNRG,TMEM187,S100A11,TYROBP,EIF1B,TMED1,SLC10A3
TF	Factor: sp4; motif: NNNGCYCCGCCCCCY	TF:M10530	false	0.00001039715993769596	4.983085275300354	8403	68	25	62700	OIP5,BLK,GPC3,PLP2,CTIF,TNKS,SFN,MAGEA6,MAFK,DUSP12,U2AF2,CRABP2,POU5F1,PTEN,NT5C,RPS2,SYNRG,TMEM187,S100A11,TMSB15A,RAD17,RAMP2,TMED1,SLC10A3,CSF2
TF	Factor: Tbx3; motif: NAGGTGTSAN	TF:M12024	false	0.000010485012642507354	4.979431041539327	4539	68	18	62700	ABCC6,SPRR2B,SLC25A24,LALBA,GPC3,MYOM2,DPH2,IFI35,MAFK,DUSP12,CRABP2,SAA1,PF4V1,POU5F1,SYNRG,EIF1B,CALML3,RAMP2
TF	Factor: Elk-1; motif: NRCCGGAAGTN	TF:M11433	false	0.00001050086934445633	4.978774745132777	7810	68	24	62700	SPRR2B,MUC2,ERH,SLC25A24,ACR,PEBP1,PLP2,CTIF,RNF113A,TNKS,TGDS,DPH2,MAGEA6,IFI35,MAFK,U2AF2,PRPF31,PF4V1,POU5F1,NT5C,SYNRG,S100A11,RAD17,SLC10A3
TF	Factor: WT1; motif: NNGGGNGGGSGN	TF:M07436	false	0.00001050086934445633	4.978774745132777	6657	68	22	62700	ABCC6,GPC3,PLP2,CTIF,MYOM2,DPH2,MAGEA6,MAFK,SSX4,DUSP12,CRABP2,POU5F1,NT5C,SYNRG,TMEM187,S100A11,TYROBP,TMSB15A,RAD17,RAMP2,SLC10A3,CSF2
TF	Factor: AR; motif: RGGWACAYNGTGTWCYN	TF:M04453	false	0.00001050086934445633	4.978774745132777	7226	68	23	62700	ABCC6,SPRR2B,OIP5,SLC25A24,LALBA,GPC3,PLP2,TNKS,TGDS,SMR3A,DPH2,MAGEA6,FABP5,MAFK,SSX4,CRABP2,SAA1,PF4V1,SPRR2G,SCGB2A1,TYROBP,TMA7,CSF2
TF	Factor: IRF-4; motif: GAAARTA	TF:M01883	false	0.00001050086934445633	4.978774745132777	8411	68	25	62700	ABCC6,SPRR2B,ERH,SLC25A24,LALBA,ACR,CDK7,GPC3,YARS2,CTIF,SMR3A,MYOM2,PRSS1,SST,CRABP2,AMY1A,PF4V1,SPRR2G,FAN1,PTEN,S100A11,RAD17,RAMP2,TMED1,SLC10A3
TF	Factor: GKLF; motif: GCCMCRCCCNNN; match class: 1	TF:M01588_1	false	0.000010522036761445276	4.977900185216588	4058	68	17	62700	SLC25A24,GPC3,PLP2,SFN,MAGEA6,MAFK,PTMS,POU5F1,PTEN,NT5C,RPS2,SYNRG,TMEM187,TMSB15A,TMED1,SLC10A3,CSF2
TF	Factor: Elk-1:EVX1; motif: NNCGGWAATNNYMATTA	TF:M08215	false	0.000010531219948240544	4.9775213167441805	6660	68	22	62700	MUC2,OIP5,BLK,CDK7,PEBP1,YARS2,RNF113A,TNKS,SMR3A,MYOM2,MAGEA6,PRSS1,FABP5,SSX4,SST,DUSP12,AMY1A,SRPX2,SAA1,NT5C,RPS2,CSF2
TF	Factor: AP-2beta; motif: NSCCYNRGGSN	TF:M11477	false	0.000010676854270054873	4.971556684984924	8422	68	25	62700	ERH,OIP5,LALBA,GPC3,PEBP1,YARS2,PLP2,RNF113A,TNKS,SFN,PRSS1,MAFK,PTMS,CRABP2,AMY1A,PRPF31,POU5F1,FAN1,PTEN,TMEM187,TYROBP,EIF1B,RAD17,SLC10A3,CSF2
TF	Factor: foxl2; motif: NACGTMAACAN	TF:M11578	false	0.000010712464313745169	4.970110611824346	5576	68	20	62700	ERH,BLK,CDK7,PEBP1,PLP2,RNF113A,SFN,TGDS,SSX4,DUSP12,U2AF2,AMY1A,SRPX2,PRPF31,PTEN,RPS2,S100A11,EIF1B,TMED1,TMA7
TF	Factor: HOXA6; motif: NYMATTAN	TF:M08772	false	0.000010719908492216506	4.969808921872264	7825	68	24	62700	MUC2,OIP5,SLC25A24,ACR,CDK7,YARS2,PLP2,CTIF,SFN,TGDS,MYOM2,IFI35,PTMS,SSX4,SST,DUSP12,PRPF31,SPRR2G,FAN1,RPS2,SYNRG,TMSB15A,RAD17,TMED1
TF	Factor: Zbtb44; motif: CKGTGA; match class: 1	TF:M05405_1	false	0.000010764931641367512	4.967988723654813	7242	68	23	62700	SPRR2B,BLK,LALBA,ACR,CDK7,PEBP1,YARS2,CTIF,SFN,SMR3A,DPH2,IFI35,PRSS1,MAFK,SST,CRABP2,SRPX2,NT5C,SYNRG,TMSB15A,CALML3,TMED1,CSF2
TF	Factor: NFATc2; motif: TTTTCCA	TF:M02265	false	0.000010919675392269896	4.961790271653381	7835	68	24	62700	ABCC6,SPRR2B,MUC2,OIP5,BLK,ACR,CDK7,YARS2,CTIF,TNKS,MYOM2,MAGEA6,PRSS1,SSX4,CRABP2,SRPX2,PF4V1,FAN1,SCGB2A1,S100A11,TMSB15A,RAD17,SLC10A3,TMA7
TF	Factor: YY1; motif: CAARATGGCGGC	TF:M10104	false	0.00001093933571154063	4.961009049627046	6125	68	21	62700	SPRR2B,ERH,OIP5,LALBA,CDK7,PEBP1,YARS2,RNF113A,TNKS,SMR3A,DPH2,FABP5,DUSP12,U2AF2,SRPX2,NT5C,SYNRG,TMEM187,EIF1B,TMED1,TMA7
TF	Factor: MEF-2C; motif: TATTTWT; match class: 1	TF:M02025_1	false	0.000011046190133470084	4.956787485717971	7842	68	24	62700	SPRR2B,ERH,LALBA,CDK7,PLP2,RNF113A,SMR3A,IFI35,SSX4,SST,DUSP12,AMY1A,PRPF31,SAA1,PF4V1,POU5F1,FAN1,SCGB2A1,S100A11,TMSB15A,EIF1B,TMED1,SLC10A3,TMA7
TF	Factor: Pax-2; motif: NNNNGTCANGNRTKANNNN	TF:M00098	false	0.000011134597986964545	4.953325458485778	7847	68	24	62700	OIP5,SLC25A24,LALBA,CDK7,RNF113A,MYOM2,MAGEA6,IFI35,MAFK,DUSP12,AMY1A,SRPX2,PRPF31,SAA1,POU5F1,SPRR2G,PTEN,NT5C,RPS2,SCGB2A1,TYROBP,EIF1B,RAD17,TMA7
TF	Factor: Hey2; motif: NNCACGYGNN; match class: 1	TF:M11052_1	false	0.000011134597986964545	4.953325458485778	9694	68	27	62700	ABCC6,ACR,CDK7,GPC3,PEBP1,YARS2,PLP2,CTIF,MYOM2,DPH2,MAGEA6,FABP5,MAFK,U2AF2,AMY1A,PRPF31,PF4V1,FAN1,PTEN,NT5C,RPS2,SYNRG,EIF1B,RAD17,RAMP2,TMED1,TMA7
TF	Factor: BTEB3; motif: CCNNSCCNSCCCCKCCCCC; match class: 1	TF:M09826_1	false	0.000011260368599386665	4.948447392960731	7853	68	24	62700	GPC3,PLP2,CTIF,TNKS,SFN,MAGEA6,FABP5,MAFK,PTMS,SSX4,U2AF2,CRABP2,POU5F1,PTEN,NT5C,SYNRG,TMEM187,S100A11,TMSB15A,EIF1B,CALML3,RAD17,TMED1,SLC10A3
TF	Factor: SAP-1; motif: NNCCGGAAGTGN	TF:M09905	false	0.000011308606983428759	4.946590889032974	8457	68	25	62700	MUC2,ERH,BLK,SLC25A24,ACR,CDK7,YARS2,PLP2,RNF113A,TNKS,SFN,TGDS,DPH2,MAFK,U2AF2,CRABP2,PRPF31,PF4V1,NT5C,SYNRG,TMSB15A,RAD17,RAMP2,SLC10A3,TMA7
TF	Factor: CDX-2; motif: TTTATN; match class: 1	TF:M02087_1	false	0.000011843233894266664	4.926529693671587	5096	68	19	62700	ABCC6,SPRR2B,OIP5,BLK,SLC25A24,CTIF,RNF113A,SMR3A,MYOM2,FABP5,SST,DUSP12,AMY1A,SAA1,PF4V1,SPRR2G,FAN1,RPS2,TMSB15A
TF	Factor: ER71:C/EBPdelta; motif: NNCGGAWRTTRCGYAAN	TF:M08246	false	0.000011843233894266664	4.926529693671587	8480	68	25	62700	SPRR2B,MUC2,SLC25A24,GPC3,YARS2,TGDS,DPH2,MAGEA6,PRSS1,FABP5,MAFK,SSX4,U2AF2,AMY1A,SRPX2,PF4V1,FAN1,PTEN,RPS2,TYROBP,TMSB15A,EIF1B,RAD17,SLC10A3,TMA7
TF	Factor: LRH-1; motif: TGACCTTGRNYCAAGGTCA; match class: 1	TF:M11830_1	false	0.000011955315983550914	4.92243894082809	6165	68	21	62700	MUC2,ERH,LALBA,TNKS,SFN,MAGEA6,IFI35,PTMS,SST,CRABP2,AMY1A,PF4V1,POU5F1,SPRR2G,TMSB15A,EIF1B,CALML3,RAD17,SLC10A3,TMA7,CSF2
TF	Factor: c-Rel; motif: NGGGAATYTCCN	TF:M03545	false	0.0000122320114104271	4.912502122471209	5633	68	20	62700	OIP5,GPC3,YARS2,PLP2,RNF113A,SFN,DPH2,PRSS1,MAFK,PTMS,SST,AMY1A,SAA1,POU5F1,SPRR2G,NT5C,SCGB2A1,CALML3,RAMP2,CSF2
TF	Factor: CLOCK; motif: CNGNCACGTGNNNM	TF:M09884	false	0.000012292552781388899	4.910357918273372	8499	68	25	62700	ACR,CDK7,GPC3,PLP2,CTIF,SFN,SMR3A,MYOM2,MAGEA6,MAFK,U2AF2,AMY1A,SAA1,PTEN,NT5C,SYNRG,SCGB2A1,S100A11,TMSB15A,EIF1B,CALML3,RAD17,RAMP2,TMED1,CSF2
TF	Factor: Six-1; motif: NNGTATCRNN	TF:M11026	false	0.000012674855635098	4.8970569785222295	6189	68	21	62700	ABCC6,SPRR2B,OIP5,CDK7,CTIF,RNF113A,DPH2,MAGEA6,PRSS1,FABP5,SRPX2,SAA1,PF4V1,POU5F1,SPRR2G,FAN1,PTEN,RPS2,SCGB2A1,EIF1B,TMED1
TF	Factor: LBP-1; motif: CAGCTGS; match class: 1	TF:M00644_1	false	0.000012906315398148262	4.8891977260256	4130	68	17	62700	ERH,OIP5,BLK,SLC25A24,GPC3,YARS2,CTIF,SFN,MYOM2,DPH2,PRSS1,PRPF31,PF4V1,POU5F1,FAN1,PTEN,TMEM187
TF	Factor: c-Myc:Max; motif: NNNNNNNCACGTGNNNNNNN	TF:M00615	false	0.000012929871312370071	4.888405797517571	6757	68	22	62700	ABCC6,ACR,CDK7,PLP2,CTIF,SMR3A,MYOM2,DPH2,MAGEA6,MAFK,U2AF2,AMY1A,PF4V1,PTEN,NT5C,RPS2,SYNRG,EIF1B,RAD17,RAMP2,TMED1,TMA7
TF	Factor: c-Myc:Max; motif: NNNNNNNCACGTGNNNNNNN; match class: 1	TF:M00615_1	false	0.000012929871312370071	4.888405797517571	6757	68	22	62700	ABCC6,ACR,CDK7,PLP2,CTIF,SMR3A,MYOM2,DPH2,MAGEA6,MAFK,U2AF2,AMY1A,PF4V1,PTEN,NT5C,RPS2,SYNRG,EIF1B,RAD17,RAMP2,TMED1,TMA7
TF	Factor: Arnt; motif: NNNNNRTCACGTGAYNNNNN; match class: 1	TF:M00539_1	false	0.000013117246880863715	4.8821573074844755	6764	68	22	62700	ABCC6,ACR,CDK7,CTIF,MYOM2,DPH2,MAGEA6,MAFK,U2AF2,CRABP2,AMY1A,PRPF31,PF4V1,PTEN,NT5C,RPS2,SYNRG,EIF1B,RAD17,RAMP2,TMED1,TMA7
TF	Factor: Arnt; motif: NNNNNRTCACGTGAYNNNNN	TF:M00539	false	0.000013117246880863715	4.8821573074844755	6764	68	22	62700	ABCC6,ACR,CDK7,CTIF,MYOM2,DPH2,MAGEA6,MAFK,U2AF2,CRABP2,AMY1A,PRPF31,PF4V1,PTEN,NT5C,RPS2,SYNRG,EIF1B,RAD17,RAMP2,TMED1,TMA7
TF	Factor: Pbx; motif: NKTGATTGACRKSN	TF:M01967	false	0.000013134738885355264	4.881578556435317	5137	68	19	62700	ERH,SLC25A24,GPC3,PEBP1,TGDS,MYOM2,IFI35,PRSS1,DUSP12,CRABP2,POU5F1,SPRR2G,RPS2,SCGB2A1,TMSB15A,CALML3,RAMP2,TMA7,CSF2
TF	Factor: Fli-1:E2A; motif: NCCGGAWRCASCTGN	TF:M08472	false	0.000013256617984141753	4.877567258598461	8539	68	25	62700	MUC2,BLK,ACR,CDK7,GPC3,YARS2,RNF113A,TNKS,TGDS,MYOM2,MAGEA6,PRSS1,FABP5,PTMS,SST,AMY1A,SRPX2,FAN1,PTEN,NT5C,RPS2,TYROBP,TMSB15A,RAD17,RAMP2
TF	Factor: Lhx2; motif: WATTAN; match class: 1	TF:M07047_1	false	0.000013665311270410287	4.8643804714369665	4642	68	18	62700	SLC25A24,LALBA,CDK7,PLP2,TNKS,TGDS,SMR3A,MYOM2,DPH2,IFI35,SSX4,DUSP12,SAA1,SPRR2G,FAN1,NT5C,S100A11,TMA7
TF	Factor: T3RALPHA; motif: TGWCCTNRNNTGACCYN	TF:M12672	false	0.000013681586693667191	4.86386353329247	1643	68	11	62700	MUC2,LALBA,TGDS,MAGEA6,IFI35,POU5F1,PTEN,NT5C,S100A11,TYROBP,RAD17
TF	Factor: GATA-6; motif: NNNAGATAAGAWAN	TF:M09624	false	0.000013698026426531367	4.863342000274925	3227	68	15	62700	SPRR2B,CDK7,MYOM2,DPH2,PRSS1,PTMS,SSX4,U2AF2,SAA1,SPRR2G,PTEN,S100A11,CALML3,TMED1,TMA7
TF	Factor: c-Myc; motif: NCCACGTGCNN	TF:M09992	false	0.000013764627291231426	4.861235543627932	5683	68	20	62700	ABCC6,BLK,ACR,CTIF,MYOM2,DPH2,MAFK,U2AF2,AMY1A,SAA1,PTEN,NT5C,RPS2,SYNRG,EIF1B,RAMP2,TMED1,SLC10A3,TMA7,CSF2
TF	Factor: CPBP; motif: GNNRGGGHGGGGNNGGGRN; match class: 1	TF:M09973_1	false	0.000014239480396068747	4.846505857977062	6802	68	22	62700	GPC3,CTIF,SFN,TGDS,MAGEA6,FABP5,MAFK,PTMS,SSX4,U2AF2,POU5F1,PTEN,RPS2,SYNRG,TMEM187,S100A11,TMSB15A,RAD17,RAMP2,TMED1,SLC10A3,CSF2
TF	Factor: ARNTLIKE; motif: NNNSCACGTG	TF:M08868	false	0.0000143636218146439	4.842736038102877	5172	68	19	62700	ABCC6,ACR,CDK7,CTIF,MYOM2,DPH2,MAGEA6,MAFK,U2AF2,AMY1A,PF4V1,PTEN,NT5C,SYNRG,EIF1B,RAD17,RAMP2,TMED1,TMA7
TF	Factor: RARA; motif: ARGGTCAAAAGGTCA	TF:M04481	false	0.000014399129075868648	4.841663775195231	3242	68	15	62700	ACR,PEBP1,TNKS,SMR3A,FABP5,SSX4,SRPX2,POU5F1,SPRR2G,FAN1,SCGB2A1,S100A11,CALML3,SLC10A3,TMA7
TF	Factor: Cdx-1; motif: TTTATK; match class: 1	TF:M02086_1	false	0.000014785464051185021	4.830165040315659	9852	68	27	62700	SPRR2B,OIP5,LALBA,CDK7,YARS2,CTIF,RNF113A,TNKS,SMR3A,MYOM2,IFI35,FABP5,SSX4,SST,DUSP12,AMY1A,SAA1,POU5F1,SPRR2G,FAN1,SYNRG,SCGB2A1,S100A11,TMSB15A,EIF1B,RAD17,TMA7
TF	Factor: elf5; motif: GAMCCGGAAGTN	TF:M11389	false	0.000015135306263308959	4.820008786658557	1329	68	10	62700	ERH,BLK,SLC25A24,ACR,RNF113A,TGDS,DPH2,U2AF2,SYNRG,TMA7
TF	Factor: VDR; motif: GGGKNARNRRGGWSA; match class: 1	TF:M00444_1	false	0.000015383508441095495	4.81294460583214	4686	68	18	62700	PLP2,TNKS,SFN,MAGEA6,FABP5,MAFK,PTMS,SSX4,CRABP2,PF4V1,POU5F1,FAN1,PTEN,NT5C,S100A11,CALML3,RAMP2,TMA7
TF	Factor: NRL; motif: NNNNTGCTGAC	TF:M04224	false	0.00001583518522455755	4.800376852308944	4696	68	18	62700	MUC2,BLK,SLC25A24,ACR,PEBP1,SFN,DPH2,MAGEA6,IFI35,SST,AMY1A,SAA1,PF4V1,SPRR2G,S100A11,TYROBP,CALML3,CSF2
TF	Factor: MafA; motif: GGTCAGCAGH	TF:M03796	false	0.000015871459269642503	4.799383141070112	3270	68	15	62700	ABCC6,MUC2,ERH,ACR,PEBP1,YARS2,TGDS,MAGEA6,IFI35,FABP5,SST,DUSP12,AMY1A,PRPF31,EIF1B
TF	Factor: ZNF342; motif: TRSTGGACRNT	TF:M12075	false	0.000016058653363636862	4.794290876321496	5215	68	19	62700	SPRR2B,OIP5,SLC25A24,YARS2,SFN,MAGEA6,FABP5,SSX4,SST,CRABP2,PF4V1,SPRR2G,NT5C,TYROBP,TMSB15A,EIF1B,CALML3,RAMP2,CSF2
TF	Factor: TCF-1; motif: NNNSWWCAAAGN	TF:M07433	false	0.00001613411621502673	4.79225481913205	5748	68	20	62700	SPRR2B,MUC2,YARS2,RNF113A,SFN,SMR3A,DPH2,PRSS1,FABP5,SSX4,CRABP2,AMY1A,SAA1,PF4V1,SPRR2G,NT5C,SYNRG,TMEM187,RAD17,RAMP2
TF	Factor: NKX25; motif: NNANCCACTTRAAWTT	TF:M01414	false	0.000016411627329444626	4.784848353428459	9910	68	27	62700	SPRR2B,SLC25A24,LALBA,ACR,CDK7,GPC3,YARS2,RNF113A,TNKS,TGDS,SMR3A,DPH2,MAGEA6,IFI35,FABP5,SST,U2AF2,CRABP2,SAA1,SPRR2G,FAN1,NT5C,RPS2,TYROBP,RAD17,SLC10A3,CSF2
TF	Factor: EKLF; motif: NGGGYGKGGCNNGG	TF:M09969	false	0.000016426401612691496	4.784457563217972	4711	68	18	62700	OIP5,GPC3,PLP2,TNKS,SFN,TGDS,FABP5,MAFK,PTMS,U2AF2,PTEN,RPS2,SYNRG,TMEM187,TMSB15A,TMED1,SLC10A3,CSF2
TF	Factor: GABP-alpha; motif: CTTCCK; match class: 1	TF:M01660_1	false	0.000016426401612691496	4.784457563217972	5225	68	19	62700	MUC2,ERH,OIP5,SLC25A24,CDK7,PLP2,RNF113A,TNKS,TGDS,DPH2,MAFK,U2AF2,PRPF31,SAA1,NT5C,EIF1B,RAD17,TMED1,SLC10A3
TF	Factor: Six-2; motif: NCGTATCRNN	TF:M11031	false	0.00001645239056511858	4.783770989275768	9276	68	26	62700	ABCC6,SPRR2B,ERH,OIP5,BLK,SLC25A24,CDK7,CTIF,RNF113A,DPH2,MAGEA6,PRSS1,FABP5,AMY1A,SRPX2,SAA1,PF4V1,POU5F1,SPRR2G,FAN1,PTEN,RPS2,SCGB2A1,EIF1B,TMED1,SLC10A3
TF	Factor: NF-1C; motif: TTGGCNN	TF:M07300	false	0.00001645385543485512	4.783732322765847	6306	68	21	62700	ABCC6,SPRR2B,ERH,OIP5,LALBA,CDK7,CTIF,TNKS,SFN,DPH2,IFI35,PRSS1,PTMS,CRABP2,PF4V1,PTEN,RPS2,SYNRG,TYROBP,RAMP2,TMA7
TF	Factor: FXR; motif: NRGGKCANTGRCCNNNNGG	TF:M10014	false	0.00001683219728742302	4.773859187202149	5767	68	20	62700	MUC2,ERH,OIP5,GPC3,PLP2,MYOM2,MAFK,PTMS,U2AF2,CRABP2,SRPX2,SAA1,POU5F1,NT5C,SYNRG,SCGB2A1,TYROBP,EIF1B,RAMP2,TMA7
TF	Factor: ER81; motif: RCCGGAARYN; match class: 1	TF:M02065_1	false	0.00001709716127630832	4.767075991618174	6887	68	22	62700	MUC2,ERH,SLC25A24,CDK7,RNF113A,TNKS,TGDS,DPH2,MAGEA6,MAFK,PTMS,U2AF2,CRABP2,PRPF31,PTEN,NT5C,EIF1B,RAD17,RAMP2,TMED1,SLC10A3,TMA7
TF	Factor: YB-1; motif: NNNNCCAATNN	TF:M03862	false	0.000017174613928825886	4.765113016740904	9300	68	26	62700	SPRR2B,ERH,OIP5,SLC25A24,LALBA,ACR,GPC3,PEBP1,YARS2,CTIF,TNKS,SMR3A,DPH2,PRSS1,FABP5,PTMS,SSX4,CRABP2,PRPF31,RPS2,SYNRG,TMSB15A,EIF1B,CALML3,TMED1,TMA7
TF	Factor: Erg; motif: NACMGGAARTN; match class: 1	TF:M11394_1	false	0.000017174613928825886	4.765113016740904	535	68	7	62700	SPRR2B,MUC2,ERH,SLC25A24,TNKS,FABP5,U2AF2
TF	Factor: ELF4; motif: NCCACTTCCGGNNNN	TF:M12601	false	0.0000173283451010095	4.761242911482161	5780	68	20	62700	MUC2,ERH,BLK,SLC25A24,ACR,CDK7,YARS2,PLP2,RNF113A,TNKS,TGDS,DPH2,MAFK,U2AF2,NT5C,SYNRG,RAD17,TMED1,SLC10A3,TMA7
TF	Factor: CREB1; motif: RTGACGYGTCAN; match class: 1	TF:M11221_1	false	0.000017396180892609554	4.759546085011433	5782	68	20	62700	MUC2,ERH,LALBA,PLP2,TNKS,TGDS,SMR3A,MYOM2,MAFK,PTMS,SSX4,DUSP12,U2AF2,SRPX2,PRPF31,RPS2,TMEM187,S100A11,CALML3,SLC10A3
TF	Factor: GCMa:C/EBPbeta; motif: ATGCGGGTNNRTTGCGCAAY	TF:M08575	false	0.000017432296335309076	4.758645400034882	6898	68	22	62700	ABCC6,MUC2,ERH,OIP5,LALBA,GPC3,YARS2,RNF113A,SFN,MYOM2,MAGEA6,AMY1A,SRPX2,PRPF31,POU5F1,FAN1,PTEN,RPS2,S100A11,TMSB15A,TMED1,SLC10A3
TF	Factor: RelA-p65; motif: AAASTCCC	TF:M04849	false	0.000017663994627266887	4.752911076047176	6339	68	21	62700	SPRR2B,ERH,OIP5,LALBA,ACR,CDK7,GPC3,YARS2,CTIF,DPH2,MAGEA6,PTMS,SSX4,DUSP12,AMY1A,SAA1,PF4V1,FAN1,PTEN,TYROBP,RAD17
TF	Factor: ZNF647; motif: NYAGGCCYAC	TF:M12286	false	0.00001781842438640347	4.749130701564229	6343	68	21	62700	ERH,OIP5,CDK7,GPC3,PEBP1,YARS2,RNF113A,SFN,MYOM2,FABP5,MAFK,SSX4,AMY1A,PRPF31,POU5F1,S100A11,TYROBP,EIF1B,RAMP2,TMED1,CSF2
TF	Factor: Fli-1; motif: RCMGGAAGYGNNN	TF:M09613	false	0.000018003264006629035	4.744648749810054	5264	68	19	62700	SPRR2B,MUC2,ERH,SLC25A24,ACR,DPH2,FABP5,MAFK,SSX4,DUSP12,U2AF2,CRABP2,SRPX2,NT5C,SYNRG,EIF1B,RAD17,RAMP2,TMA7
TF	Factor: STAT3; motif: NTTCYKGGAAN	TF:M07229	false	0.00001819516380252466	4.740044030310647	3774	68	16	62700	LALBA,ACR,GPC3,PLP2,RNF113A,TGDS,SMR3A,IFI35,MAFK,SRPX2,SAA1,RPS2,SYNRG,S100A11,TMA7,CSF2
TF	Factor: GATA-6; motif: NNAGATAAGANAA	TF:M09940	false	0.000018420662760645765	4.734694748291547	2879	68	14	62700	ERH,CDK7,DPH2,PRSS1,PTMS,SSX4,U2AF2,SAA1,SPRR2G,PTEN,S100A11,CALML3,TMED1,TMA7
TF	Factor: SREBP-2; motif: ATCACMCCAY	TF:M11084	false	0.000018650466668844782	4.729310296875747	3322	68	15	62700	ABCC6,MUC2,PEBP1,YARS2,PLP2,CTIF,RNF113A,PTMS,SSX4,SAA1,POU5F1,NT5C,SCGB2A1,TMA7,CSF2
TF	Factor: RORA; motif: CCYTGNCCTN	TF:M12659	false	0.000018650466668844782	4.729310296875747	8111	68	24	62700	SPRR2B,MUC2,OIP5,CDK7,PEBP1,TNKS,MYOM2,DPH2,MAGEA6,FABP5,SSX4,AMY1A,SAA1,PF4V1,POU5F1,PTEN,NT5C,TYROBP,CALML3,RAD17,RAMP2,TMED1,TMA7,CSF2
TF	Factor: Sp1; motif: NGGGGGCGGGGCCNGGGGGGGG	TF:M10071	false	0.000018667690093276495	4.7289094175521	8724	68	25	62700	OIP5,SLC25A24,GPC3,PEBP1,PLP2,CTIF,TNKS,SFN,FABP5,MAFK,PTMS,U2AF2,CRABP2,POU5F1,PTEN,RPS2,SYNRG,TMEM187,S100A11,TMSB15A,RAD17,RAMP2,TMED1,SLC10A3,CSF2
TF	Factor: SP1; motif: GGGGYGGGGNS	TF:M01303	false	0.00001888650471733545	4.723848408538197	8118	68	24	62700	OIP5,ACR,GPC3,PLP2,TGDS,MAGEA6,FABP5,MAFK,PTMS,SSX4,U2AF2,CRABP2,POU5F1,NT5C,SYNRG,TMEM187,TYROBP,TMSB15A,CALML3,RAD17,RAMP2,TMED1,SLC10A3,CSF2
TF	Factor: C-Jun; motif: TGACTC; match class: 1	TF:M03541_1	false	0.00001918671497598592	4.716999375964249	4273	68	17	62700	ERH,BLK,ACR,PLP2,SMR3A,DPH2,MAGEA6,PTMS,DUSP12,CRABP2,SRPX2,PF4V1,SPRR2G,PTEN,RPS2,EIF1B,CSF2
TF	Factor: ZNF516; motif: YGTAAAGCCT	TF:M05427	false	0.000019422472558994	4.711695483471595	547	68	7	62700	CDK7,CTIF,TGDS,SST,SRPX2,SAA1,EIF1B
TF	Factor: AP-2alphaA; motif: ANNGCCTNAGGSNNT	TF:M01045	false	0.000019453385143753876	4.711004814835306	6384	68	21	62700	MUC2,OIP5,LALBA,YARS2,PLP2,RNF113A,TNKS,SFN,MAGEA6,PRSS1,MAFK,AMY1A,PF4V1,POU5F1,TMEM187,S100A11,TYROBP,TMSB15A,EIF1B,RAD17,CSF2
TF	Factor: IRF-8; motif: NCGAAACCGAAACYN	TF:M11683	false	0.000019514896306273918	4.709633752029808	4780	68	18	62700	ABCC6,ERH,OIP5,BLK,SLC25A24,TNKS,SFN,PRSS1,SSX4,U2AF2,CRABP2,SRPX2,SAA1,EIF1B,CALML3,TMED1,TMA7,CSF2
TF	Factor: p73; motif: NNRCAWGYCCARRCWTGYC	TF:M10025	false	0.00001959438651891367	4.707868329308683	6388	68	21	62700	ABCC6,SPRR2B,MUC2,PEBP1,RNF113A,MYOM2,DPH2,MAGEA6,FABP5,DUSP12,AMY1A,SRPX2,POU5F1,PTEN,RPS2,SCGB2A1,TMEM187,S100A11,RAD17,TMED1,CSF2
TF	Factor: MafB; motif: TGCTGASTNNN	TF:M09978	false	0.00001962796694738222	4.707124682022974	3339	68	15	62700	MUC2,BLK,ACR,PEBP1,SFN,DPH2,IFI35,PRSS1,AMY1A,SRPX2,PF4V1,FAN1,S100A11,TYROBP,CSF2
TF	Factor: GATA2; motif: NNCTTATCTNN	TF:M09807	false	0.000019815375499176345	4.702997693419365	1378	68	10	62700	CDK7,PRSS1,PTMS,SSX4,U2AF2,SAA1,SPRR2G,S100A11,CALML3,TMED1
TF	Factor: HLTF; motif: AGSCARAAAGYRGSTGS	TF:M04613	false	0.000019815375499176345	4.702997693419365	8145	68	24	62700	ABCC6,SPRR2B,SLC25A24,GPC3,YARS2,PLP2,TGDS,SMR3A,DPH2,PRSS1,PTMS,SSX4,SST,DUSP12,AMY1A,PRPF31,PF4V1,POU5F1,SPRR2G,SYNRG,TMEM187,S100A11,CALML3,CSF2
TF	Factor: ZNF532; motif: NGGRGCTGGG	TF:M12732	false	0.000019919837121587337	4.700714216990886	9389	68	26	62700	ABCC6,MUC2,ERH,SLC25A24,GPC3,PEBP1,PLP2,TNKS,SFN,MYOM2,DPH2,MAFK,CRABP2,AMY1A,PRPF31,PF4V1,POU5F1,PTEN,SCGB2A1,TYROBP,TMSB15A,CALML3,RAD17,RAMP2,TMA7,CSF2
TF	Factor: LHX4; motif: NNCRTTAN; match class: 1	TF:M11005_1	false	0.00002018329979119326	4.695007828983536	4293	68	17	62700	ERH,OIP5,CDK7,GPC3,YARS2,PLP2,RNF113A,TNKS,TGDS,IFI35,PRPF31,PF4V1,FAN1,NT5C,TMEM187,TYROBP,RAD17
TF	Factor: TBX18; motif: NRAGGTGTGAAN	TF:M12038	false	0.000020612836462909606	4.685862242309588	795	68	8	62700	SPRR2B,SLC25A24,GPC3,MYOM2,DPH2,MAFK,SAA1,SYNRG
TF	Factor: Elf-1; motif: NNANCCGGAAGTGS	TF:M09900	false	0.00002070103726418668	4.684007892860651	5324	68	19	62700	SPRR2B,MUC2,ERH,BLK,SLC25A24,ACR,YARS2,RNF113A,TNKS,TGDS,DPH2,MAFK,U2AF2,SRPX2,NT5C,SYNRG,RAD17,SLC10A3,TMA7
TF	Factor: CREM; motif: TGACGTCASYN	TF:M01820	false	0.000020701901632759275	4.683989759341076	6415	68	21	62700	BLK,PEBP1,PLP2,CTIF,RNF113A,TNKS,SFN,MAGEA6,SST,DUSP12,U2AF2,SRPX2,PRPF31,POU5F1,PTEN,RPS2,TMEM187,CALML3,RAD17,SLC10A3,TMA7
TF	Factor: CREM; motif: NRTGACGYMA; match class: 1	TF:M12592_1	false	0.00002070201283430152	4.68398742650773	2099	68	12	62700	BLK,PEBP1,PLP2,CTIF,MAGEA6,SST,U2AF2,RPS2,TMEM187,CALML3,RAD17,SLC10A3
TF	Factor: ATF-1; motif: NNNTGACGTNNN	TF:M07034	false	0.00002072115081956043	4.68358612823638	4304	68	17	62700	BLK,PEBP1,CTIF,RNF113A,TNKS,MAGEA6,SST,DUSP12,U2AF2,SRPX2,PRPF31,RPS2,TMEM187,CALML3,RAD17,SLC10A3,TMA7
TF	Factor: DLX2; motif: AMSMCTGACKG	TF:M08873	false	0.000021005408990566515	4.677668858014732	7578	68	23	62700	ABCC6,ERH,SLC25A24,LALBA,ACR,CDK7,YARS2,RNF113A,MYOM2,MAGEA6,DUSP12,AMY1A,SRPX2,PRPF31,SAA1,FAN1,RPS2,TYROBP,TMSB15A,EIF1B,RAD17,TMA7,CSF2
TF	Factor: CREB; motif: NSTGACGTMANN	TF:M00178	false	0.0000210816083737923	4.676096258676919	5334	68	19	62700	BLK,PEBP1,PLP2,CTIF,TNKS,SFN,MAGEA6,SST,DUSP12,U2AF2,CRABP2,SRPX2,RPS2,TMEM187,TMSB15A,CALML3,RAD17,SLC10A3,TMA7
TF	Factor: SRY; motif: AACAATNR; match class: 1	TF:M08976_1	false	0.0000210816083737923	4.676096258676919	8181	68	24	62700	ERH,OIP5,SLC25A24,LALBA,YARS2,CTIF,TNKS,SMR3A,MYOM2,DPH2,IFI35,SSX4,SST,AMY1A,SRPX2,PF4V1,POU5F1,SPRR2G,FAN1,PTEN,SYNRG,SCGB2A1,TMSB15A,RAD17
TF	Factor: AP-4; motif: RNCAGCTGC	TF:M00927	false	0.000021389252640007552	4.669804389808608	6432	68	21	62700	MUC2,ERH,OIP5,BLK,SLC25A24,LALBA,GPC3,YARS2,CTIF,RNF113A,SFN,MYOM2,DPH2,PRSS1,SAA1,PF4V1,POU5F1,FAN1,SYNRG,TMEM187,CALML3
TF	Factor: ZNF449; motif: NNNAGCCCARCC	TF:M09837	false	0.00002154986614156612	4.6665554231440725	5343	68	19	62700	ABCC6,SLC25A24,PEBP1,PLP2,SFN,TGDS,PTMS,SSX4,CRABP2,SRPX2,PRPF31,POU5F1,FAN1,SCGB2A1,S100A11,TMSB15A,RAD17,TMED1,CSF2
TF	Factor: p53; motif: RGRCWWGYCYNGRCWWGYYY	TF:M01652	false	0.000021596932444345455	4.665607930196357	8194	68	24	62700	ABCC6,MUC2,OIP5,LALBA,GPC3,PEBP1,YARS2,PLP2,MYOM2,MAGEA6,IFI35,PRSS1,FABP5,DUSP12,AMY1A,SRPX2,POU5F1,PTEN,RPS2,TMEM187,S100A11,CALML3,SLC10A3,CSF2
TF	Factor: CREB1; motif: NRTGACGTCANN	TF:M11223	false	0.000021635923402283357	4.66482456476115	2929	68	14	62700	BLK,CDK7,YARS2,MAGEA6,SST,U2AF2,CRABP2,AMY1A,SRPX2,PRPF31,TMEM187,RAD17,SLC10A3,TMA7
TF	Factor: Kaiso; motif: NTCCTGCNAN	TF:M01119	false	0.000021722488190020073	4.663090430220183	4323	68	17	62700	MUC2,YARS2,SFN,TGDS,MYOM2,MAGEA6,PRSS1,FABP5,AMY1A,PRPF31,SAA1,PF4V1,FAN1,S100A11,TMSB15A,CALML3,TMA7
TF	Factor: TFAP2A; motif: NNNGCCTCAGGCNN	TF:M12485	false	0.0000218556846839176	4.660435583601712	6444	68	21	62700	ERH,LALBA,ACR,CDK7,YARS2,PLP2,SFN,DPH2,MAGEA6,PRSS1,MAFK,SSX4,DUSP12,AMY1A,PRPF31,SAA1,POU5F1,EIF1B,RAD17,TMED1,CSF2
TF	Factor: RXR-alpha; motif: NNGNNRNNNARAGGTCANNG	TF:M10055	false	0.0000218556846839176	4.660435583601712	5889	68	20	62700	SPRR2B,MUC2,ERH,LALBA,PEBP1,SFN,TGDS,MYOM2,MAGEA6,FABP5,PTMS,CRABP2,AMY1A,SRPX2,POU5F1,PTEN,SCGB2A1,TYROBP,RAD17,TMA7
TF	Factor: E2F-4; motif: NTTTCSCGCC; match class: 1	TF:M07380_1	false	0.000022159284646528437	4.654444263757683	8209	68	24	62700	ABCC6,ERH,OIP5,SLC25A24,GPC3,RNF113A,TGDS,DPH2,MAFK,PTMS,SSX4,U2AF2,CRABP2,PRPF31,POU5F1,PTEN,NT5C,RPS2,SYNRG,TMEM187,S100A11,RAMP2,TMED1,SLC10A3
TF	Factor: GATA2; motif: NNNTTCTTATCTSN	TF:M07213	false	0.000022223180810085746	4.65319378025551	3847	68	16	62700	ERH,CDK7,TNKS,DPH2,PRSS1,PTMS,SSX4,U2AF2,SAA1,SPRR2G,PTEN,S100A11,CALML3,RAMP2,TMED1,TMA7
TF	Factor: HOXA10; motif: NGTCGTAAAAN	TF:M10795	false	0.000022341734066933038	4.65088312188856	7027	68	22	62700	SPRR2B,OIP5,SLC25A24,ACR,CDK7,RNF113A,TGDS,SMR3A,MYOM2,DPH2,AMY1A,SRPX2,PF4V1,POU5F1,SPRR2G,FAN1,NT5C,RPS2,TMEM187,S100A11,TMA7,CSF2
TF	Factor: MECP2; motif: CCGGNNTTWA	TF:M01299	false	0.000022341734066933038	4.65088312188856	5361	68	19	62700	OIP5,LALBA,GPC3,YARS2,CTIF,TNKS,DPH2,MAGEA6,U2AF2,AMY1A,PRPF31,POU5F1,FAN1,PTEN,NT5C,RPS2,TMSB15A,RAMP2,SLC10A3
TF	Factor: REST; motif: TTCAGCACCAYGGACAGCKCCN	TF:M10047	false	0.00002242021775991095	4.649360173566718	1403	68	10	62700	MUC2,ERH,BLK,LALBA,TNKS,SFN,MAFK,SST,TMEM187,RAMP2
TF	Factor: NFATc2; motif: NTTTCCGCGGAAAN	TF:M11983	false	0.000022901814470067114	4.640130107916862	8228	68	24	62700	ABCC6,SPRR2B,BLK,GPC3,YARS2,TGDS,SMR3A,MYOM2,IFI35,FABP5,SSX4,SST,U2AF2,AMY1A,FAN1,PTEN,NT5C,RPS2,SYNRG,TMSB15A,RAD17,RAMP2,TMED1,CSF2
TF	Factor: DEC1; motif: NGCACGTGAS	TF:M09876	false	0.00002305074371421138	4.637315057876609	8849	68	25	62700	ABCC6,ACR,CDK7,GPC3,CTIF,RNF113A,TGDS,MYOM2,DPH2,MAGEA6,PRSS1,MAFK,U2AF2,AMY1A,PF4V1,SPRR2G,PTEN,NT5C,RPS2,SYNRG,EIF1B,RAD17,RAMP2,TMED1,TMA7
TF	Factor: Elf-1; motif: NANCCGGAAGTN	TF:M11451	false	0.00002305074371421138	4.637315057876609	7042	68	22	62700	MUC2,ERH,BLK,SLC25A24,ACR,CDK7,YARS2,PLP2,RNF113A,TNKS,TGDS,DPH2,MAFK,U2AF2,PRPF31,PF4V1,NT5C,SYNRG,CALML3,RAD17,SLC10A3,TMA7
TF	Factor: EVX1; motif: NTCATTAN	TF:M10864	false	0.00002344335076190645	4.629980314437055	5382	68	19	62700	SPRR2B,ERH,SLC25A24,CDK7,GPC3,CTIF,SMR3A,MYOM2,DPH2,SRPX2,SAA1,PF4V1,SPRR2G,SYNRG,SCGB2A1,TYROBP,EIF1B,RAD17,RAMP2
TF	Factor: ELF5; motif: ANSMGGAAGTN	TF:M03969	false	0.000023468155665047302	4.62952103975659	3401	68	15	62700	SPRR2B,ERH,BLK,SLC25A24,ACR,YARS2,RNF113A,TNKS,TGDS,SMR3A,DPH2,U2AF2,SYNRG,RAD17,TMA7
TF	Factor: TBX18; motif: NNAGGTGTGAAN	TF:M12037	false	0.000023841841511710904	4.622660203315715	569	68	7	62700	SLC25A24,GPC3,MYOM2,DPH2,MAFK,SAA1,SYNRG
TF	Factor: CREB1; motif: TKACGTCAYNN	TF:M09600	false	0.00002396360662975398	4.620447818105599	5392	68	19	62700	BLK,PEBP1,PLP2,CTIF,RNF113A,TNKS,SFN,MAGEA6,SST,DUSP12,U2AF2,SRPX2,PRPF31,RPS2,TMEM187,CALML3,RAD17,SLC10A3,TMA7
TF	Factor: Elf-1; motif: NANCCGGAAGTN	TF:M11449	false	0.00002427390802619179	4.614860297933492	4367	68	17	62700	SPRR2B,MUC2,ERH,BLK,SLC25A24,ACR,YARS2,RNF113A,TNKS,TGDS,DPH2,U2AF2,SRPX2,SYNRG,RAD17,SLC10A3,TMA7
TF	Factor: pitx2; motif: NNTAAWCCCA; match class: 1	TF:M02114_1	false	0.000024562226326312976	4.6097322711867275	1768	68	11	62700	ABCC6,ERH,PLP2,RNF113A,TGDS,IFI35,PRPF31,SCGB2A1,S100A11,RAD17,TMA7
TF	Factor: Pitx2; motif: WNTAAWCCCA; match class: 1	TF:M07056_1	false	0.000024562226326312976	4.6097322711867275	1768	68	11	62700	ABCC6,ERH,PLP2,RNF113A,TGDS,IFI35,PRPF31,SCGB2A1,S100A11,RAD17,TMA7
TF	Factor: NR3C1; motif: NRGWACAYNRTGTWCYN; match class: 1	TF:M04476_1	false	0.000024562226326312976	4.6097322711867275	5403	68	19	62700	ABCC6,SPRR2B,OIP5,SLC25A24,LALBA,YARS2,PLP2,TNKS,TGDS,DPH2,MAGEA6,MAFK,SAA1,PF4V1,SPRR2G,TYROBP,RAD17,TMA7,CSF2
TF	Factor: C-Myc; motif: NGCCACGTGNN	TF:M07601	false	0.000024722868081422786	4.60690114848279	5948	68	20	62700	ABCC6,ACR,CDK7,CTIF,MYOM2,DPH2,MAGEA6,MAFK,U2AF2,AMY1A,PF4V1,PTEN,NT5C,RPS2,SYNRG,EIF1B,RAD17,RAMP2,TMED1,TMA7
TF	Factor: pax-2; motif: NCGTCACGCNYSRNYGCNYN; match class: 1	TF:M11877_1	false	0.000024722868081422786	4.60690114848279	5406	68	19	62700	MUC2,SLC25A24,ACR,CDK7,GPC3,PEBP1,PLP2,FABP5,MAFK,DUSP12,U2AF2,FAN1,RPS2,SYNRG,SCGB2A1,TMEM187,RAMP2,TMED1,CSF2
TF	Factor: Elk-1:OC-2; motif: RCCGGAASCGATCGATNN; match class: 1	TF:M08223_1	false	0.000025233586589786453	4.5980210164086985	5958	68	20	62700	MUC2,ERH,SLC25A24,CDK7,RNF113A,TNKS,FABP5,PTMS,DUSP12,U2AF2,CRABP2,PRPF31,SAA1,PF4V1,NT5C,TMEM187,TMSB15A,RAD17,SLC10A3,CSF2
TF	Factor: JunD; motif: NRTGACGCAYN	TF:M11271	false	0.00002538405826375369	4.595438944075085	7094	68	22	62700	ABCC6,ACR,CDK7,GPC3,PEBP1,YARS2,PLP2,DPH2,FABP5,MAFK,U2AF2,CRABP2,SAA1,POU5F1,TMEM187,TYROBP,TMSB15A,EIF1B,CALML3,RAD17,SLC10A3,CSF2
TF	Factor: c-Myc; motif: NSCACGTGGN	TF:M04743	false	0.0000257732208194598	4.588831305286365	4899	68	18	62700	ABCC6,ACR,CTIF,MYOM2,DPH2,MAGEA6,MAFK,U2AF2,AMY1A,PF4V1,PTEN,NT5C,SYNRG,EIF1B,RAD17,RAMP2,TMED1,TMA7
TF	Factor: Nrf2; motif: NNTGACTCAGCAN	TF:M07265	false	0.000026036951025652695	4.584409873800536	4903	68	18	62700	MUC2,OIP5,BLK,CDK7,SFN,DPH2,IFI35,MAFK,SST,DUSP12,SRPX2,PF4V1,SPRR2G,FAN1,SYNRG,CALML3,TMED1,SLC10A3
TF	Factor: TEF-3:E2A; motif: NCAGSTGNGWATGYN	TF:M08438	false	0.00002622047970113642	4.581359367197773	5975	68	20	62700	MUC2,BLK,SLC25A24,ACR,GPC3,RNF113A,SFN,DPH2,PRSS1,MAFK,SSX4,AMY1A,PRPF31,POU5F1,SPRR2G,SYNRG,SCGB2A1,TMSB15A,EIF1B,CALML3
TF	Factor: CREM; motif: NRTGACGYMA	TF:M12592	false	0.000026867984390162336	4.57076491269091	6545	68	21	62700	ABCC6,BLK,CDK7,PEBP1,PLP2,CTIF,RNF113A,TNKS,SFN,MAGEA6,MAFK,SST,DUSP12,U2AF2,PRPF31,RPS2,TMEM187,EIF1B,CALML3,RAD17,SLC10A3
TF	Factor: MASH-1; motif: NGCAGCTGCN; match class: 1	TF:M11174_1	false	0.000026900510116442495	4.570239484359839	2571	68	13	62700	ERH,OIP5,BLK,YARS2,SFN,DPH2,PRSS1,PRPF31,PF4V1,POU5F1,FAN1,PTEN,TMEM187
TF	Factor: MASH-1; motif: NGCAGCTGCN	TF:M11174	false	0.000026900510116442495	4.570239484359839	2571	68	13	62700	ERH,OIP5,BLK,YARS2,SFN,DPH2,PRSS1,PRPF31,PF4V1,POU5F1,FAN1,PTEN,TMEM187
TF	Factor: ASH-2; motif: NRCAGCTGYN	TF:M11175	false	0.000026900510116442495	4.570239484359839	2571	68	13	62700	ERH,OIP5,BLK,YARS2,SFN,DPH2,PRSS1,PRPF31,PF4V1,POU5F1,FAN1,PTEN,TMEM187
TF	Factor: MASH-1; motif: NRCAGCTGCN	TF:M11173	false	0.000026900510116442495	4.570239484359839	2571	68	13	62700	ERH,OIP5,BLK,YARS2,SFN,DPH2,PRSS1,PRPF31,PF4V1,POU5F1,FAN1,PTEN,TMEM187
TF	Factor: MASH-1; motif: NRCAGCTGCN; match class: 1	TF:M11173_1	false	0.000026900510116442495	4.570239484359839	2571	68	13	62700	ERH,OIP5,BLK,YARS2,SFN,DPH2,PRSS1,PRPF31,PF4V1,POU5F1,FAN1,PTEN,TMEM187
TF	Factor: ASH-2; motif: NRCAGCTGYN; match class: 1	TF:M11175_1	false	0.000026900510116442495	4.570239484359839	2571	68	13	62700	ERH,OIP5,BLK,YARS2,SFN,DPH2,PRSS1,PRPF31,PF4V1,POU5F1,FAN1,PTEN,TMEM187
TF	Factor: FOXO1A:ETV7; motif: NWMAACAGGAMNNNCTTCCNN; match class: 1	TF:M08304_1	false	0.000027000039150924357	4.568635606099602	7718	68	23	62700	SPRR2B,MUC2,ERH,BLK,RNF113A,TNKS,SFN,SMR3A,MAGEA6,PRSS1,FABP5,SSX4,SRPX2,PRPF31,SPRR2G,PTEN,RPS2,TYROBP,TMSB15A,EIF1B,CALML3,TMA7,CSF2
TF	Factor: Erm; motif: RSAGGAAGGAAGTN	TF:M11423	false	0.00002729235124823842	4.563959048054959	4924	68	18	62700	MUC2,SLC25A24,LALBA,GPC3,CTIF,MYOM2,FABP5,MAFK,DUSP12,U2AF2,AMY1A,SRPX2,SAA1,POU5F1,FAN1,S100A11,EIF1B,TMED1
TF	Factor: Zic1; motif: KGGGTGGTC; match class: 1	TF:M00448_1	false	0.000027957254751151282	4.553505476165289	4423	68	17	62700	ABCC6,MUC2,ACR,PEBP1,DPH2,MAGEA6,FABP5,PTMS,SSX4,CRABP2,PRPF31,POU5F1,TYROBP,TMSB15A,RAD17,TMED1,CSF2
TF	Factor: MEL1; motif: GARGAT; match class: 1	TF:M08794_1	false	0.000028006000362684555	4.552748909899918	4424	68	17	62700	OIP5,SLC25A24,CDK7,PEBP1,TNKS,SFN,DPH2,PRSS1,FABP5,PTMS,DUSP12,PF4V1,SPRR2G,RPS2,EIF1B,CALML3,RAD17
TF	Factor: USF2; motif: CASGYG	TF:M00726	false	0.0000280446014200495	4.552150727959802	6009	68	20	62700	ABCC6,ACR,CDK7,CTIF,MYOM2,DPH2,MAGEA6,MAFK,U2AF2,AMY1A,PF4V1,PTEN,NT5C,RPS2,SYNRG,EIF1B,RAD17,RAMP2,TMED1,TMA7
TF	Factor: USF2; motif: CASGYG; match class: 1	TF:M00726_1	false	0.0000280446014200495	4.552150727959802	6009	68	20	62700	ABCC6,ACR,CDK7,CTIF,MYOM2,DPH2,MAGEA6,MAFK,U2AF2,AMY1A,PF4V1,PTEN,NT5C,RPS2,SYNRG,EIF1B,RAD17,RAMP2,TMED1,TMA7
TF	Factor: MAX; motif: CACGTG; match class: 1	TF:M08950_1	false	0.0000280446014200495	4.552150727959802	6009	68	20	62700	ABCC6,ACR,CDK7,CTIF,MYOM2,DPH2,MAGEA6,MAFK,U2AF2,AMY1A,PF4V1,PTEN,NT5C,RPS2,SYNRG,EIF1B,RAD17,RAMP2,TMED1,TMA7
TF	Factor: MAX; motif: CACGTG	TF:M08950	false	0.0000280446014200495	4.552150727959802	6009	68	20	62700	ABCC6,ACR,CDK7,CTIF,MYOM2,DPH2,MAGEA6,MAFK,U2AF2,AMY1A,PF4V1,PTEN,NT5C,RPS2,SYNRG,EIF1B,RAD17,RAMP2,TMED1,TMA7
TF	Factor: GATA-2; motif: NNWGATAASA	TF:M00348	false	0.00002875291985811584	4.541318046143783	2184	68	12	62700	ERH,CDK7,MYOM2,PRSS1,PTMS,SSX4,U2AF2,SAA1,SPRR2G,S100A11,CALML3,TMED1
TF	Factor: GATA5; motif: WGATAANN	TF:M03999	false	0.00002890836752383801	4.538976432556488	1131	68	9	62700	CDK7,PRSS1,PTMS,SSX4,U2AF2,SAA1,SPRR2G,S100A11,CALML3
TF	Factor: GATA4; motif: WGATAANN	TF:M03998	false	0.00002890836752383801	4.538976432556488	1131	68	9	62700	CDK7,PRSS1,PTMS,SSX4,U2AF2,SAA1,SPRR2G,S100A11,CALML3
TF	Factor: p53; motif: RGRCAWGNCY	TF:M00761	false	0.00002898275769250588	4.537860294031911	3022	68	14	62700	OIP5,SMR3A,SSX4,DUSP12,CRABP2,AMY1A,PF4V1,POU5F1,RPS2,SYNRG,TMEM187,TYROBP,SLC10A3,TMA7
TF	Factor: GATA-1; motif: SNNGATNNNN	TF:M00075	false	0.000029035737707211323	4.53706713542707	7165	68	22	62700	ABCC6,SPRR2B,ERH,OIP5,PLP2,RNF113A,TNKS,DPH2,MAGEA6,FABP5,SSX4,SST,AMY1A,SAA1,POU5F1,SPRR2G,NT5C,SYNRG,TYROBP,TMSB15A,CALML3,TMED1
TF	Factor: NFATc1; motif: TTTCCWN	TF:M01718	false	0.000029056300264431375	4.536759685187097	6026	68	20	62700	SPRR2B,MUC2,BLK,PLP2,CTIF,TGDS,MYOM2,MAGEA6,PRSS1,DUSP12,CRABP2,SAA1,PF4V1,FAN1,PTEN,SYNRG,S100A11,TYROBP,TMSB15A,RAD17
TF	Factor: CREB1; motif: NRRTGACGTMA	TF:M09887	false	0.000029687646725623665	4.5274242266067635	6035	68	20	62700	BLK,CDK7,PEBP1,PLP2,CTIF,RNF113A,TNKS,SFN,MAGEA6,SST,DUSP12,U2AF2,SRPX2,PRPF31,RPS2,TMEM187,EIF1B,CALML3,RAD17,SLC10A3
TF	Factor: NR1B1; motif: NRGGNCRTGACCTN; match class: 1	TF:M11796_1	false	0.00002969413636677393	4.527329301355095	4960	68	18	62700	YARS2,PLP2,TNKS,SFN,MAGEA6,PRSS1,MAFK,SSX4,DUSP12,CRABP2,POU5F1,SYNRG,S100A11,TYROBP,EIF1B,CALML3,TMED1,SLC10A3
TF	Factor: TEF-3:Erg; motif: ACCGGAAATRNNNNNCATWCC	TF:M08637	false	0.00003146857391406685	4.502122937902949	4469	68	17	62700	MUC2,ERH,PEBP1,PLP2,TNKS,TGDS,MAGEA6,PRSS1,SST,AMY1A,PF4V1,SCGB2A1,TMSB15A,EIF1B,RAD17,RAMP2,TMA7
TF	Factor: REST; motif: TTCAGCACCAYGGACAGCKCCN	TF:M09650	false	0.00003197008475952074	4.495256212319386	1827	68	11	62700	ERH,BLK,LALBA,TNKS,SFN,MAFK,SST,POU5F1,SPRR2G,TMEM187,RAMP2
TF	Factor: E2F; motif: TTTSGCGC	TF:M00050	false	0.000032150456226049054	4.492812859907728	7214	68	22	62700	SPRR2B,ERH,OIP5,CDK7,CTIF,TNKS,TGDS,SMR3A,FABP5,PTMS,SSX4,SST,U2AF2,SPRR2G,SYNRG,TMEM187,S100A11,TYROBP,EIF1B,RAD17,TMED1,SLC10A3
TF	Factor: HES-1; motif: GNCACGTGNC; match class: 1	TF:M08767_1	false	0.00003276581345342659	4.484579045655375	7819	68	23	62700	ABCC6,ACR,CDK7,PEBP1,PLP2,CTIF,MYOM2,DPH2,MAGEA6,MAFK,U2AF2,AMY1A,PF4V1,FAN1,PTEN,NT5C,RPS2,SYNRG,EIF1B,RAD17,RAMP2,TMED1,TMA7
TF	Factor: Elk-1:FOXI1; motif: ACCGGAAGTRTMAACAN	TF:M08216	false	0.000033517976866189134	4.474722203119528	7234	68	22	62700	ABCC6,SPRR2B,ERH,LALBA,ACR,GPC3,CTIF,RNF113A,TGDS,SMR3A,PRSS1,FABP5,PTMS,SSX4,DUSP12,U2AF2,AMY1A,SRPX2,FAN1,TMEM187,RAD17,TMA7
TF	Factor: HOXA13; motif: ATAAMA; match class: 1	TF:M01292_1	false	0.000033565707340618276	4.474104196359575	8442	68	24	62700	ABCC6,SPRR2B,BLK,SLC25A24,CDK7,TNKS,SMR3A,MYOM2,IFI35,PRSS1,SSX4,SST,DUSP12,AMY1A,SRPX2,SAA1,PF4V1,POU5F1,SPRR2G,FAN1,SYNRG,TMSB15A,EIF1B,RAD17
TF	Factor: Elk-1:Pax-1; motif: ACCGGAACTACGCWTSANTG	TF:M08224	false	0.000033860536743187654	4.470306161916479	9072	68	25	62700	MUC2,ERH,PEBP1,YARS2,PLP2,RNF113A,TGDS,SMR3A,MYOM2,DPH2,IFI35,PTMS,SST,U2AF2,CRABP2,SAA1,POU5F1,SPRR2G,PTEN,NT5C,S100A11,RAMP2,TMED1,TMA7,CSF2
TF	Factor: NF-1A; motif: NGCCARN	TF:M03554	false	0.00003416970383282291	4.4663587854484765	5015	68	18	62700	MUC2,BLK,LALBA,ACR,CDK7,PLP2,CTIF,MAGEA6,IFI35,PRSS1,PTMS,SST,U2AF2,FAN1,SYNRG,TMSB15A,RAD17,SLC10A3
TF	Factor: GATA-2; motif: NSAGATAAGNN	TF:M09622	false	0.00003416970383282291	4.4663587854484765	3071	68	14	62700	ERH,CDK7,DPH2,PRSS1,PTMS,SSX4,U2AF2,SAA1,SPRR2G,PTEN,S100A11,CALML3,TMED1,TMA7
TF	Factor: ipf1; motif: TGATTGATK	TF:M10031	false	0.000034484480149906546	4.462376316571624	9083	68	25	62700	SPRR2B,ERH,BLK,LALBA,ACR,CDK7,CTIF,TGDS,SMR3A,MYOM2,FABP5,SST,DUSP12,AMY1A,SRPX2,PRPF31,SAA1,PF4V1,FAN1,NT5C,SYNRG,S100A11,TYROBP,CALML3,CSF2
TF	Factor: VDR:RXR; motif: GGGTCAWNGRGTTCA	TF:M01202	false	0.00003474421393045588	4.4591175095573385	4010	68	16	62700	SPRR2B,BLK,ACR,PEBP1,PLP2,CTIF,DPH2,DUSP12,CRABP2,PTEN,TYROBP,EIF1B,CALML3,RAD17,TMED1,CSF2
TF	Factor: NF-1; motif: TTGGCNN	TF:M07364	false	0.000035554403011709995	4.449106609131625	5031	68	18	62700	ABCC6,MUC2,ACR,YARS2,PLP2,CTIF,SMR3A,PRSS1,SRPX2,PF4V1,POU5F1,RPS2,SYNRG,TMSB15A,CALML3,RAD17,TMED1,SLC10A3
TF	Factor: BCL-6; motif: WRCTTTCKAGGRAT	TF:M01185	false	0.000036038679438032084	4.443231131213595	6121	68	20	62700	ABCC6,ERH,OIP5,LALBA,ACR,GPC3,CTIF,MYOM2,DPH2,AMY1A,SRPX2,RPS2,SYNRG,TYROBP,EIF1B,RAD17,RAMP2,TMED1,SLC10A3,TMA7
TF	Factor: c-ets-1; motif: GGAGTTG	TF:M04822	false	0.000036160927139463956	4.441760443064172	5572	68	19	62700	ABCC6,SPRR2B,YARS2,TGDS,SMR3A,MYOM2,DPH2,MAGEA6,IFI35,PRSS1,PTMS,SST,CRABP2,PRPF31,SAA1,PF4V1,POU5F1,SLC10A3,CSF2
TF	Factor: B-ATF; motif: NNAYGACACN	TF:M11301	false	0.000036403320081573595	4.438859005709389	7874	68	23	62700	ABCC6,OIP5,LALBA,ACR,CDK7,PLP2,CTIF,SFN,MYOM2,DPH2,IFI35,SST,DUSP12,CRABP2,AMY1A,POU5F1,FAN1,PTEN,RPS2,TYROBP,CALML3,RAD17,RAMP2
TF	Factor: FLI-1; motif: NAYTTCCGGT	TF:M08913	false	0.00003646979884413245	4.438066632110519	8488	68	24	62700	MUC2,ERH,SLC25A24,ACR,CDK7,YARS2,PLP2,RNF113A,TNKS,SFN,TGDS,DPH2,MAFK,U2AF2,CRABP2,PRPF31,PF4V1,NT5C,SYNRG,TMSB15A,EIF1B,RAD17,SLC10A3,TMA7
TF	Factor: SPI1; motif: NNAAWGNGGAASTNNNN	TF:M01203	false	0.00003654022434290226	4.437228790574466	2656	68	13	62700	ERH,BLK,SLC25A24,LALBA,YARS2,DPH2,U2AF2,SRPX2,POU5F1,SPRR2G,S100A11,TYROBP,SLC10A3
TF	Factor: REST; motif: CCNNGGTGCTGAA	TF:M03883	false	0.00003654022434290226	4.437228790574466	3550	68	15	62700	MUC2,LALBA,ACR,PEBP1,PLP2,DPH2,FABP5,SST,SAA1,SPRR2G,NT5C,SYNRG,TYROBP,RAD17,TMED1
TF	Factor: LHX4; motif: NTCRTTAN	TF:M11008	false	0.00003662675676992014	4.436201535588421	6698	68	21	62700	ABCC6,ERH,OIP5,SFN,TGDS,SMR3A,DPH2,IFI35,FABP5,U2AF2,AMY1A,PRPF31,PF4V1,SPRR2G,FAN1,PTEN,NT5C,SYNRG,SCGB2A1,RAD17,CSF2
TF	Factor: E2F; motif: TTTSGCGS	TF:M00427	false	0.000036675432066404454	4.435624761112493	9761	68	26	62700	SPRR2B,ERH,OIP5,SLC25A24,CDK7,GPC3,YARS2,CTIF,TNKS,TGDS,FABP5,PTMS,SSX4,SST,DUSP12,U2AF2,SPRR2G,PTEN,TMEM187,S100A11,TYROBP,TMSB15A,EIF1B,TMED1,SLC10A3,TMA7
TF	Factor: Elf-1; motif: NAMCCGGAAGTN	TF:M11447	false	0.00003676076332712136	4.4346154791870465	7882	68	23	62700	MUC2,ERH,BLK,SLC25A24,ACR,CDK7,YARS2,PLP2,RNF113A,TNKS,TGDS,DPH2,MAFK,U2AF2,PRPF31,SAA1,PF4V1,NT5C,SYNRG,CALML3,RAD17,SLC10A3,TMA7
TF	Factor: CREB1; motif: NRTGACGTR	TF:M11219	false	0.00003712019252003304	4.430389780023995	876	68	8	62700	PEBP1,CTIF,RNF113A,TNKS,DUSP12,RPS2,TMEM187,RAD17
TF	Factor: HMX2; motif: SCACTTANC	TF:M10646	false	0.00003743788402118637	4.426688705443861	7293	68	22	62700	ERH,SLC25A24,LALBA,CDK7,YARS2,PLP2,CTIF,RNF113A,TNKS,MYOM2,DPH2,CRABP2,SAA1,SPRR2G,FAN1,NT5C,RPS2,SYNRG,RAMP2,SLC10A3,TMA7,CSF2
TF	Factor: YY1; motif: CAARATGGCNGC; match class: 1	TF:M07234_1	false	0.00003775296173371722	4.423048972136648	1175	68	9	62700	ERH,LALBA,YARS2,RNF113A,SMR3A,DUSP12,U2AF2,TMEM187,EIF1B
TF	Factor: Myc; motif: CACGTGS	TF:M00799	false	0.00003801326223815718	4.4200648583307025	5061	68	18	62700	ABCC6,ACR,CTIF,MYOM2,DPH2,MAGEA6,MAFK,U2AF2,AMY1A,PF4V1,PTEN,NT5C,SYNRG,EIF1B,RAD17,RAMP2,TMED1,TMA7
TF	Factor: TBR2; motif: AGGTGTGAA	TF:M01774	false	0.000038622978903269415	4.413154233110745	621	68	7	62700	SLC25A24,MYOM2,DPH2,MAFK,SAA1,SYNRG,CALML3
TF	Factor: MEIS1A:HOXA9; motif: TGACAGKTTTAYGA	TF:M00420	false	0.000038622978903269415	4.413154233110745	5603	68	19	62700	ABCC6,OIP5,GPC3,YARS2,SFN,SMR3A,IFI35,SST,DUSP12,SRPX2,FAN1,PTEN,RPS2,SYNRG,TYROBP,TMSB15A,EIF1B,TMED1,CSF2
TF	Factor: AP-2; motif: NNGCCTK	TF:M01859	false	0.00003886831786267932	4.410404254294489	7912	68	23	62700	ABCC6,MUC2,ERH,SLC25A24,LALBA,CDK7,YARS2,TGDS,MAFK,SST,SAA1,POU5F1,FAN1,PTEN,SYNRG,SCGB2A1,TMEM187,S100A11,TYROBP,CALML3,RAD17,TMED1,CSF2
TF	Factor: ATF-2; motif: NNTGACGTCAN	TF:M07312	false	0.00003975400805394439	4.400619078631169	4060	68	16	62700	BLK,PEBP1,CTIF,RNF113A,TNKS,MAGEA6,SST,DUSP12,U2AF2,SRPX2,PRPF31,RPS2,TMEM187,RAD17,SLC10A3,TMA7
TF	Factor: RARA; motif: AGGTCANNYAAAGGTCA	TF:M08019	false	0.00003975400805394439	4.400619078631169	5616	68	19	62700	ERH,OIP5,BLK,SLC25A24,LALBA,PEBP1,RNF113A,SMR3A,IFI35,PRSS1,FABP5,PTMS,SSX4,POU5F1,TYROBP,EIF1B,CALML3,TMED1,TMA7
TF	Factor: ATF2; motif: VGTGACGTMACN	TF:M00179	false	0.00003977439805192709	4.400396384269807	6170	68	20	62700	BLK,PEBP1,PLP2,CTIF,RNF113A,TNKS,SFN,MAGEA6,SST,DUSP12,U2AF2,CRABP2,SRPX2,PRPF31,RPS2,TMEM187,CALML3,RAD17,SLC10A3,TMA7
TF	Factor: HES-1; motif: GNCACGTGNC	TF:M08767	false	0.00004010939434850922	4.396753895811579	7929	68	23	62700	ABCC6,ACR,CDK7,PEBP1,PLP2,CTIF,MYOM2,DPH2,MAGEA6,MAFK,U2AF2,AMY1A,PF4V1,FAN1,PTEN,NT5C,RPS2,SYNRG,EIF1B,RAD17,RAMP2,TMED1,TMA7
TF	Factor: ER81; motif: NNCCGGAWGYN	TF:M11419	false	0.00004046324699877565	4.392939269932239	6178	68	20	62700	MUC2,ERH,SLC25A24,ACR,PLP2,RNF113A,TNKS,TGDS,DPH2,MAFK,U2AF2,PRPF31,PF4V1,NT5C,RPS2,SYNRG,TYROBP,RAD17,SLC10A3,TMA7
TF	Factor: E2F-4; motif: AATGGCGCCAAA	TF:M04518	false	0.000041764989329637306	4.379187625214192	5637	68	19	62700	SPRR2B,ERH,OIP5,SLC25A24,ACR,CDK7,PLP2,CTIF,FABP5,SST,DUSP12,SRPX2,PRPF31,RPS2,TMEM187,TYROBP,RAD17,TMED1,SLC10A3
TF	Factor: NF-1; motif: NNTTGGCNNNNNNCCNNN	TF:M00193	false	0.000042904491117284225	4.367497244753133	5111	68	18	62700	ABCC6,MUC2,SLC25A24,GPC3,TNKS,TGDS,IFI35,PTMS,AMY1A,PF4V1,NT5C,SYNRG,TMEM187,S100A11,CALML3,TMED1,SLC10A3,TMA7
TF	Factor: GKLF; motif: WGGGYGKGGC	TF:M09971	false	0.000042904491117284225	4.367497244753133	5649	68	19	62700	MUC2,BLK,SLC25A24,GPC3,PLP2,CTIF,SFN,TGDS,SMR3A,MAGEA6,MAFK,PTMS,PTEN,NT5C,RPS2,TMSB15A,TMED1,TMA7,CSF2
TF	Factor: KLF4; motif: NNCCCCACCCNN	TF:M12489	false	0.000043011963289264163	4.366410733539051	6206	68	20	62700	ABCC6,ACR,GPC3,PLP2,CTIF,DPH2,MAGEA6,MAFK,PTMS,SSX4,CRABP2,POU5F1,NT5C,SYNRG,TMEM187,TYROBP,TMSB15A,CALML3,TMA7,CSF2
TF	Factor: FXR:RXR-ALPHA; motif: NRGGTCANRGGKN	TF:M08955	false	0.00004313629280525639	4.365157181519101	9859	68	26	62700	ABCC6,SPRR2B,OIP5,BLK,LALBA,GPC3,PEBP1,TNKS,SFN,DPH2,FABP5,PTMS,DUSP12,U2AF2,SRPX2,PRPF31,SAA1,POU5F1,SPRR2G,FAN1,RPS2,SCGB2A1,S100A11,TYROBP,RAD17,TMA7
TF	Factor: Elf-1; motif: ACTTCCGGG	TF:M04714	false	0.000043195095389100124	4.364565562591887	7969	68	23	62700	MUC2,ERH,BLK,SLC25A24,ACR,CDK7,YARS2,PLP2,RNF113A,TNKS,TGDS,DPH2,MAFK,U2AF2,PRPF31,PF4V1,NT5C,RPS2,SYNRG,S100A11,RAD17,SLC10A3,TMA7
TF	Factor: CREB; motif: CNNTGACGTMA	TF:M00917	false	0.00004354350320707104	4.361076633579336	5657	68	19	62700	BLK,PEBP1,PLP2,CTIF,RNF113A,TNKS,SFN,MAGEA6,SST,DUSP12,U2AF2,SRPX2,PRPF31,RPS2,TMEM187,CALML3,RAD17,SLC10A3,TMA7
TF	Factor: TFAP2C; motif: NGCCCNNRGGCA; match class: 1	TF:M04152_1	false	0.0000439391473834056	4.3571483745951785	5661	68	19	62700	MUC2,SLC25A24,PEBP1,YARS2,PLP2,RNF113A,TNKS,PRSS1,FABP5,MAFK,PTMS,U2AF2,PF4V1,POU5F1,RPS2,TMEM187,S100A11,SLC10A3,CSF2
TF	Factor: HOXD12:Elk-1; motif: NRNCGGAAGTCGTAAAN	TF:M08359	false	0.00004401889423771317	4.3563608711986435	6218	68	20	62700	SPRR2B,ERH,OIP5,LALBA,CDK7,YARS2,SFN,SMR3A,IFI35,PRSS1,SRPX2,SAA1,POU5F1,FAN1,TMEM187,TMSB15A,RAMP2,SLC10A3,TMA7,CSF2
TF	Factor: E2F1; motif: NNNNNGCGSSAAAN	TF:M08874	false	0.00004442611263979006	4.352361686600429	7382	68	22	62700	ERH,OIP5,GPC3,PEBP1,PLP2,TNKS,TGDS,IFI35,FABP5,MAFK,PTMS,SSX4,U2AF2,PRPF31,TMEM187,S100A11,TYROBP,EIF1B,RAD17,RAMP2,TMED1,SLC10A3
TF	Factor: Nfe2l1; motif: TGYNNAGTCATT	TF:M07390	false	0.00004484592466317691	4.348277016983561	6799	68	21	62700	MUC2,ERH,CDK7,PLP2,CTIF,TNKS,MYOM2,DPH2,SSX4,DUSP12,AMY1A,SRPX2,SAA1,PF4V1,FAN1,PTEN,RPS2,SYNRG,TYROBP,CALML3,RAD17
TF	Factor: AP-2gamma:Dlx-3; motif: NSCCYNNRGGCANNNNYAATTA	TF:M08660	false	0.00004498202143779124	4.346961031791626	3623	68	15	62700	ABCC6,ERH,BLK,LALBA,TNKS,SMR3A,DUSP12,POU5F1,SPRR2G,PTEN,NT5C,SCGB2A1,RAD17,TMED1,CSF2
TF	Factor: Sp1; motif: NNGGGGCGGGGNN; match class: 1	TF:M00932_1	false	0.00004498202143779124	4.346961031791626	6229	68	20	62700	GPC3,PLP2,CTIF,SFN,TGDS,MAGEA6,FABP5,MAFK,PTMS,U2AF2,PTEN,NT5C,RPS2,SYNRG,TMEM187,TMSB15A,RAD17,TMED1,SLC10A3,CSF2
TF	Factor: Smad1; motif: NGGCAGACN	TF:M03845	false	0.00004498202143779124	4.346961031791626	4611	68	17	62700	ABCC6,MUC2,BLK,SLC25A24,ACR,YARS2,SSX4,DUSP12,AMY1A,PRPF31,NT5C,SCGB2A1,S100A11,CALML3,SLC10A3,TMA7,CSF2
TF	Factor: STAT3; motif: NTTCCYGGAAN	TF:M09664	false	0.000045506943960961386	4.3419223287532205	5678	68	19	62700	LALBA,ACR,GPC3,PEBP1,PLP2,RNF113A,SFN,TGDS,SMR3A,IFI35,MAFK,SRPX2,SAA1,RPS2,SYNRG,S100A11,TYROBP,RAD17,TMA7
TF	Factor: PATZ; motif: GGGGNGGGGGMKGGRRNGGNRN	TF:M10026	false	0.0000456791452777336	4.340282030958283	8619	68	24	62700	CDK7,GPC3,CTIF,TNKS,SFN,DPH2,MAGEA6,FABP5,MAFK,PTMS,DUSP12,U2AF2,CRABP2,PTEN,RPS2,TMEM187,S100A11,TYROBP,TMSB15A,CALML3,RAD17,TMED1,SLC10A3,TMA7
TF	Factor: VDR,; motif: RRTGNMCYTNNTGAMCCNYNT	TF:M00966	false	0.0000456791452777336	4.340282030958283	9897	68	26	62700	SPRR2B,BLK,SLC25A24,LALBA,ACR,CDK7,PEBP1,YARS2,CTIF,SFN,TGDS,DPH2,IFI35,SST,DUSP12,AMY1A,SRPX2,SPRR2G,NT5C,RPS2,TMEM187,TYROBP,CALML3,RAD17,RAMP2,CSF2
TF	Factor: HSF; motif: TTCCMGARGYTTC	TF:M00641	false	0.00004576530607190602	4.339463628792016	3630	68	15	62700	MUC2,SLC25A24,PLP2,TNKS,DPH2,MAGEA6,PRSS1,U2AF2,SAA1,NT5C,RPS2,S100A11,TMSB15A,RAD17,TMA7
TF	Factor: T-bet; motif: NNGNRGGTGTGRN; match class: 1	TF:M10089_1	false	0.00004576530607190602	4.339463628792016	1209	68	9	62700	SPRR2B,SLC25A24,GPC3,IFI35,MAFK,DUSP12,SYNRG,CALML3,RAMP2
TF	Factor: DEC1; motif: CNCACRTGASC	TF:M03572	false	0.000046457236808853416	4.33294662480601	6819	68	21	62700	ABCC6,MUC2,ERH,OIP5,CTIF,RNF113A,MYOM2,DPH2,MAFK,DUSP12,U2AF2,CRABP2,PRPF31,SPRR2G,PTEN,SYNRG,EIF1B,RAD17,RAMP2,SLC10A3,TMA7
TF	Factor: AP-2alphaA; motif: ANMGCCTNAGGCKNT	TF:M01047	false	0.00004675996462942108	4.33012582602288	8634	68	24	62700	ERH,ACR,GPC3,PEBP1,YARS2,TNKS,TGDS,SMR3A,DPH2,PRSS1,MAFK,PTMS,U2AF2,PRPF31,FAN1,PTEN,RPS2,TMEM187,TYROBP,EIF1B,RAD17,SLC10A3,TMA7,CSF2
TF	Factor: AP-2alphaA; motif: ANMGCCTNAGGCKNT; match class: 1	TF:M01047_1	false	0.00004675996462942108	4.33012582602288	8634	68	24	62700	ERH,ACR,GPC3,PEBP1,YARS2,TNKS,TGDS,SMR3A,DPH2,PRSS1,MAFK,PTMS,U2AF2,PRPF31,FAN1,PTEN,RPS2,TMEM187,TYROBP,EIF1B,RAD17,SLC10A3,TMA7,CSF2
TF	Factor: ctcf; motif: YGGCCACCAGRKGGCRSYN	TF:M09890	false	0.00004823577203040828	4.316630766048952	8650	68	24	62700	MUC2,ERH,OIP5,GPC3,YARS2,TNKS,SFN,TGDS,IFI35,FABP5,MAFK,PTMS,SSX4,DUSP12,CRABP2,POU5F1,PTEN,NT5C,SYNRG,TMEM187,EIF1B,RAMP2,TMED1,TMA7
TF	Factor: TFEA; motif: YRCACGTGACN	TF:M11090	false	0.00004855381570482355	4.313776634459729	6266	68	20	62700	ABCC6,ACR,CDK7,CTIF,MYOM2,DPH2,MAGEA6,MAFK,U2AF2,AMY1A,PF4V1,PTEN,NT5C,RPS2,SYNRG,EIF1B,RAD17,RAMP2,TMED1,TMA7
TF	Factor: ATF-1; motif: NNRTGACGYMA	TF:M09866	false	0.00004864728567935189	4.312941386585054	3185	68	14	62700	BLK,PEBP1,CTIF,RNF113A,TNKS,MAGEA6,SST,DUSP12,U2AF2,PRPF31,RPS2,TMEM187,RAD17,SLC10A3
TF	Factor: E2F2; motif: AAAATGGCGCCATTTT	TF:M04517	false	0.00004884901596296222	4.311144180484818	9292	68	25	62700	MUC2,ERH,OIP5,CDK7,PLP2,TGDS,SMR3A,MYOM2,MAGEA6,IFI35,FABP5,DUSP12,AMY1A,PRPF31,POU5F1,FAN1,PTEN,RPS2,TYROBP,TMSB15A,EIF1B,RAD17,RAMP2,TMED1,SLC10A3
TF	Factor: gsh-1; motif: NTMATNRN	TF:M10750	false	0.00004916900852748948	4.308308548988292	8043	68	23	62700	MUC2,ERH,OIP5,LALBA,CDK7,YARS2,CTIF,TNKS,SFN,SMR3A,DPH2,MAGEA6,FABP5,SST,DUSP12,SRPX2,PRPF31,SPRR2G,FAN1,SYNRG,TYROBP,RAD17,CSF2
TF	Factor: DEC1; motif: NCNCACRTGNSC	TF:M08870	false	0.00004973098583292222	4.303372931526782	8049	68	23	62700	CDK7,GPC3,PLP2,CTIF,SFN,MYOM2,MAGEA6,PRSS1,MAFK,PTMS,SST,DUSP12,PRPF31,POU5F1,SPRR2G,PTEN,NT5C,RPS2,SYNRG,EIF1B,RAD17,RAMP2,TMA7
TF	Factor: CDP; motif: NWNATCGATTANYNN	TF:M00102	false	0.000050907732070491195	4.2932162502659486	4154	68	16	62700	ABCC6,SPRR2B,ERH,OIP5,ACR,CTIF,SMR3A,IFI35,FABP5,SSX4,AMY1A,FAN1,SCGB2A1,EIF1B,CALML3,TMED1
TF	Factor: Zic3; motif: NGGGKGGTC; match class: 1	TF:M00450_1	false	0.00005097862677946749	4.292611867378561	8062	68	23	62700	ABCC6,MUC2,OIP5,ACR,CDK7,PEBP1,YARS2,CTIF,TNKS,SFN,DPH2,MAGEA6,FABP5,SSX4,CRABP2,NT5C,RPS2,TYROBP,TMSB15A,RAD17,RAMP2,TMED1,CSF2
TF	Factor: AHR; motif: CACGCN	TF:M01855	false	0.0000510993250161889	4.291584836532227	8684	68	24	62700	ERH,OIP5,SLC25A24,ACR,PEBP1,PLP2,CTIF,SFN,TGDS,SMR3A,DPH2,MAFK,SST,DUSP12,U2AF2,PRPF31,NT5C,RPS2,SCGB2A1,TMEM187,EIF1B,RAMP2,TMED1,CSF2
TF	Factor: NR1B1; motif: GGRNGRNSNRRAGKTCAAGG	TF:M10044	false	0.00005123991329566661	4.290391613807238	3670	68	15	62700	ABCC6,PEBP1,TNKS,SFN,MAGEA6,FABP5,MAFK,SRPX2,SAA1,POU5F1,FAN1,TMEM187,S100A11,SLC10A3,TMA7
TF	Factor: XBP-1; motif: WNNGMCACGTC; match class: 1	TF:M01770_1	false	0.00005123991329566661	4.290391613807238	4665	68	17	62700	GPC3,PEBP1,CTIF,RNF113A,TNKS,FABP5,DUSP12,U2AF2,CRABP2,PRPF31,RPS2,S100A11,CALML3,RAD17,RAMP2,TMED1,SLC10A3
TF	Factor: NFATc2; motif: NTTTCCGCGGAAAN; match class: 1	TF:M11983_1	false	0.000051265186203917714	4.290177460855412	7462	68	22	62700	SPRR2B,BLK,GPC3,YARS2,TGDS,SMR3A,MYOM2,IFI35,FABP5,SSX4,SST,U2AF2,AMY1A,FAN1,PTEN,NT5C,RPS2,SYNRG,TMSB15A,RAMP2,TMED1,CSF2
TF	Factor: USF; motif: NCACGTGN	TF:M00217	false	0.000051265186203917714	4.290177460855412	4159	68	16	62700	ABCC6,ACR,CTIF,MYOM2,DPH2,MAGEA6,MAFK,U2AF2,AMY1A,NT5C,SYNRG,EIF1B,RAD17,RAMP2,TMED1,TMA7
TF	Factor: E2F-4:DP-2; motif: TTTCSCGC	TF:M00739	false	0.000051690257635819466	4.286591303205962	5739	68	19	62700	ERH,OIP5,GPC3,PLP2,TNKS,TGDS,FABP5,PTMS,SSX4,NT5C,RPS2,TMEM187,S100A11,TYROBP,TMSB15A,EIF1B,CALML3,RAD17,SLC10A3
TF	Factor: CREB1; motif: NNNNACGTCANN	TF:M03544	false	0.00005177011243727734	4.2859208917916405	4163	68	16	62700	BLK,PEBP1,CTIF,RNF113A,TNKS,MAGEA6,SST,DUSP12,U2AF2,SRPX2,PRPF31,RPS2,TMEM187,RAD17,SLC10A3,TMA7
TF	Factor: Tbx3; motif: NAGGTGTSAN; match class: 1	TF:M12024_1	false	0.000052574457971749284	4.279225196075626	657	68	7	62700	SPRR2B,SLC25A24,MYOM2,DPH2,IFI35,DUSP12,SYNRG
TF	Factor: KLF17; motif: NGGGCGG	TF:M05386	false	0.00005279589622986721	4.277399833412928	8085	68	23	62700	OIP5,SLC25A24,CDK7,PEBP1,YARS2,CTIF,RNF113A,SFN,TGDS,MAGEA6,FABP5,MAFK,SSX4,U2AF2,CRABP2,POU5F1,PTEN,NT5C,RPS2,RAD17,RAMP2,TMED1,CSF2
TF	Factor: LKLF; motif: NGGGCGG	TF:M05499	false	0.00005279589622986721	4.277399833412928	8085	68	23	62700	OIP5,SLC25A24,CDK7,PEBP1,YARS2,CTIF,RNF113A,SFN,TGDS,MAGEA6,FABP5,MAFK,SSX4,U2AF2,CRABP2,POU5F1,PTEN,NT5C,RPS2,RAD17,RAMP2,TMED1,CSF2
TF	Factor: foxm1; motif: TGTTTRCTYWNN	TF:M09930	false	0.00005287172820290179	4.276776493704644	6888	68	21	62700	SPRR2B,ERH,SLC25A24,ACR,CDK7,PLP2,TGDS,DPH2,IFI35,PTMS,DUSP12,U2AF2,SRPX2,PRPF31,SAA1,POU5F1,FAN1,S100A11,TMSB15A,CALML3,RAD17
TF	Factor: EOMES; motif: NAGGTGTGAANNN	TF:M04115	false	0.000052899904818805855	4.2765451093769995	429	68	6	62700	SLC25A24,MYOM2,DPH2,MAFK,SAA1,SYNRG
TF	Factor: CDP:HOXA13; motif: ATCGATYAYSYCRTAAA	TF:M08201	false	0.000053210879329174606	4.273999564141376	8091	68	23	62700	ERH,OIP5,BLK,LALBA,YARS2,CTIF,RNF113A,SMR3A,MYOM2,IFI35,FABP5,SSX4,SST,DUSP12,AMY1A,SRPX2,PF4V1,POU5F1,SPRR2G,SYNRG,S100A11,EIF1B,SLC10A3
TF	Factor: RHOXF1; motif: NTRATCCN	TF:M04437	false	0.00005351542790852785	4.271520997611609	2772	68	13	62700	PLP2,TNKS,SFN,U2AF2,SRPX2,SAA1,FAN1,NT5C,SCGB2A1,TYROBP,TMSB15A,EIF1B,CALML3
TF	Factor: pitx2; motif: NTAATCCN	TF:M10910	false	0.00005351542790852785	4.271520997611609	2772	68	13	62700	PLP2,TNKS,SFN,U2AF2,SRPX2,SAA1,FAN1,NT5C,SCGB2A1,TYROBP,TMSB15A,EIF1B,CALML3
TF	Factor: DEC1; motif: GTCACGTGAC	TF:M11074	false	0.000053711271471950145	4.269934566732377	4179	68	16	62700	SLC25A24,ACR,CDK7,DPH2,MAGEA6,MAFK,U2AF2,CRABP2,PTEN,NT5C,RPS2,SYNRG,EIF1B,RAD17,TMED1,TMA7
TF	Factor: TCFL4; motif: NCAYGTGN	TF:M11202	false	0.00005502155616887862	4.259467130667536	935	68	8	62700	OIP5,AMY1A,PF4V1,RPS2,SCGB2A1,S100A11,RAMP2,CSF2
TF	Factor: TFE; motif: TCATGTGN	TF:M01029	false	0.00005502155616887862	4.259467130667536	935	68	8	62700	OIP5,AMY1A,PF4V1,RPS2,SCGB2A1,S100A11,RAMP2,CSF2
TF	Factor: DEC1; motif: NGCACGTGAS; match class: 1	TF:M09876_1	false	0.00005502155616887862	4.259467130667536	6332	68	20	62700	ABCC6,ACR,CDK7,CTIF,MYOM2,DPH2,MAGEA6,MAFK,U2AF2,AMY1A,PF4V1,PTEN,NT5C,RPS2,SYNRG,EIF1B,RAD17,RAMP2,TMED1,TMA7
TF	Factor: PEA3; motif: AGGAAGT	TF:M03579	false	0.00005611915541904063	4.250888873631031	6922	68	21	62700	ABCC6,SPRR2B,BLK,SLC25A24,LALBA,ACR,CDK7,YARS2,SMR3A,FABP5,SRPX2,SAA1,FAN1,SYNRG,SCGB2A1,S100A11,TYROBP,EIF1B,CALML3,TMA7,CSF2
TF	Factor: TTF-1; motif: NTKGAGTGSN	TF:M10007	false	0.00005611915541904063	4.250888873631031	4706	68	17	62700	OIP5,BLK,CDK7,TGDS,SMR3A,DPH2,SST,U2AF2,SRPX2,POU5F1,PTEN,TYROBP,TMSB15A,EIF1B,CALML3,TMED1,CSF2
TF	Factor: C-ets-1; motif: AGGAAGN	TF:M01870	false	0.00005611915541904063	4.250888873631031	6922	68	21	62700	ABCC6,SPRR2B,BLK,SLC25A24,LALBA,ACR,CDK7,YARS2,SMR3A,FABP5,SRPX2,SAA1,FAN1,SYNRG,SCGB2A1,S100A11,TYROBP,EIF1B,CALML3,TMA7,CSF2
TF	Factor: SPI1; motif: AGGAAGT	TF:M02278	false	0.00005611915541904063	4.250888873631031	6922	68	21	62700	ABCC6,SPRR2B,BLK,SLC25A24,LALBA,ACR,CDK7,YARS2,SMR3A,FABP5,SRPX2,SAA1,FAN1,SYNRG,SCGB2A1,S100A11,TYROBP,EIF1B,CALML3,TMA7,CSF2
TF	Factor: Fli-1; motif: MGGAAGT	TF:M07382	false	0.00005611915541904063	4.250888873631031	6922	68	21	62700	ABCC6,SPRR2B,BLK,SLC25A24,LALBA,ACR,CDK7,YARS2,SMR3A,FABP5,SRPX2,SAA1,FAN1,SYNRG,SCGB2A1,S100A11,TYROBP,EIF1B,CALML3,TMA7,CSF2
TF	Factor: TFII-I; motif: NAGGAAGTGN; match class: 1	TF:M04636_1	false	0.00005640666652565926	4.248669565090927	5784	68	19	62700	SPRR2B,MUC2,BLK,SLC25A24,ACR,CDK7,PEBP1,YARS2,DPH2,PRSS1,FABP5,U2AF2,SRPX2,SAA1,SPRR2G,FAN1,PTEN,RAMP2,CSF2
TF	Factor: RelA-p65; motif: GGGANTTTCCNN	TF:M03563	false	0.00005654919835053628	4.247573547315117	4711	68	17	62700	ERH,OIP5,CDK7,GPC3,YARS2,CTIF,SFN,TGDS,DPH2,PRSS1,SSX4,AMY1A,PRPF31,SAA1,FAN1,CALML3,RAMP2
TF	Factor: LRF; motif: NCGACCACCGN; match class: 1	TF:M12231_1	false	0.00005655151332061325	4.247555768846432	5240	68	18	62700	ABCC6,SPRR2B,MUC2,GPC3,PEBP1,MYOM2,MAGEA6,PRSS1,FABP5,SSX4,CRABP2,PRPF31,PF4V1,POU5F1,TMEM187,RAD17,TMED1,CSF2
TF	Factor: IRF-3; motif: KCNGTTTCSNSGAAACCGAAACN	TF:M11675	false	0.000057376528708207	4.241265730200753	4717	68	17	62700	SPRR2B,BLK,ACR,CDK7,YARS2,PLP2,RNF113A,TGDS,MYOM2,SST,U2AF2,SRPX2,SPRR2G,RPS2,SYNRG,TMSB15A,TMED1
TF	Factor: C/EBPgamma; motif: YTBATTTCARAAW	TF:M00622	false	0.000058105231571944644	4.2357847636416635	6940	68	21	62700	SPRR2B,OIP5,PEBP1,PLP2,TNKS,SFN,TGDS,SMR3A,MYOM2,SST,DUSP12,AMY1A,SAA1,SPRR2G,FAN1,NT5C,SYNRG,SCGB2A1,EIF1B,TMA7,CSF2
TF	Factor: PEA3; motif: NACCGGAAGTN; match class: 1	TF:M11425_1	false	0.000059791009917481716	4.223364110940357	2379	68	12	62700	SPRR2B,MUC2,ERH,SLC25A24,RNF113A,TGDS,DPH2,FABP5,U2AF2,NT5C,SLC10A3,TMA7
TF	Factor: C-Myc; motif: NGCCACGTGNN; match class: 1	TF:M07601_1	false	0.0000602620004225414	4.219956455834726	4224	68	16	62700	CDK7,DPH2,MAGEA6,MAFK,U2AF2,AMY1A,PF4V1,PTEN,NT5C,RPS2,SYNRG,EIF1B,RAD17,RAMP2,TMED1,TMA7
TF	Factor: PEA3; motif: NACCGGAAGTN	TF:M11425	false	0.0000602620004225414	4.219956455834726	7553	68	22	62700	SPRR2B,MUC2,ERH,BLK,SLC25A24,ACR,CDK7,PLP2,RNF113A,TNKS,TGDS,DPH2,FABP5,MAFK,U2AF2,PRPF31,PF4V1,NT5C,SYNRG,RAD17,SLC10A3,TMA7
TF	Factor: HOXB8; motif: RTCRTTAN	TF:M10727	false	0.00006077888333452047	4.216247283297058	6382	68	20	62700	ERH,OIP5,CTIF,SMR3A,MYOM2,DPH2,FABP5,PRPF31,PF4V1,FAN1,PTEN,NT5C,SYNRG,SCGB2A1,TMEM187,TYROBP,TMSB15A,RAD17,RAMP2,SLC10A3
TF	Factor: SALL2; motif: GGGTGGG; match class: 1	TF:M04595_1	false	0.00006234649557472929	4.205187952695946	7570	68	22	62700	ABCC6,SPRR2B,ACR,GPC3,PEBP1,PLP2,CTIF,SFN,MAGEA6,MAFK,PTMS,SSX4,CRABP2,PRPF31,POU5F1,NT5C,TMEM187,TYROBP,TMSB15A,RAMP2,TMA7,CSF2
TF	Factor: IRF-8; motif: NYGAAACYGAAACTN	TF:M11684	false	0.00006240130816650414	4.204806305773681	4750	68	17	62700	ABCC6,ERH,OIP5,BLK,SLC25A24,SFN,PRSS1,SSX4,U2AF2,CRABP2,SRPX2,SAA1,EIF1B,CALML3,TMED1,TMA7,CSF2
TF	Factor: ATF3; motif: GRTGACKCA	TF:M12582	false	0.00006247227325152314	4.204312690586234	7572	68	22	62700	MUC2,ERH,PEBP1,YARS2,PLP2,RNF113A,SFN,DPH2,IFI35,MAFK,PTMS,SST,U2AF2,CRABP2,AMY1A,SRPX2,SPRR2G,SYNRG,EIF1B,CALML3,RAD17,SLC10A3
TF	Factor: RREB-1; motif: GGGWCSA	TF:M05439	false	0.00006283263263504374	4.20181474332529	8812	68	24	62700	ABCC6,MUC2,SLC25A24,LALBA,GPC3,PEBP1,YARS2,PLP2,CTIF,SFN,FABP5,MAFK,PTMS,SSX4,DUSP12,U2AF2,POU5F1,PTEN,RPS2,TMEM187,TYROBP,EIF1B,RAMP2,SLC10A3
TF	Factor: Msx-2; motif: NNNGACYAATTAGYNNT	TF:M01393	false	0.00006283263263504374	4.20181474332529	8812	68	24	62700	MUC2,OIP5,BLK,SLC25A24,ACR,CDK7,YARS2,CTIF,RNF113A,TNKS,SFN,SMR3A,MYOM2,DPH2,IFI35,PTMS,SSX4,DUSP12,PRPF31,PF4V1,SPRR2G,NT5C,SYNRG,EIF1B
TF	Factor: Spz1; motif: DNNGGRGGGWWNNNN	TF:M00446	false	0.00006311557198444379	4.199863477640504	8816	68	24	62700	MUC2,ERH,ACR,GPC3,YARS2,PLP2,CTIF,MAGEA6,FABP5,PTMS,SST,DUSP12,U2AF2,CRABP2,AMY1A,POU5F1,PTEN,SYNRG,SCGB2A1,TYROBP,CALML3,RAD17,RAMP2,CSF2
TF	Factor: MTF-1; motif: NTTTTGCACACGGCNNN	TF:M12280	false	0.00006311557198444379	4.199863477640504	6983	68	21	62700	ABCC6,MUC2,OIP5,BLK,SLC25A24,PEBP1,PLP2,CTIF,SFN,MAFK,SSX4,SST,U2AF2,AMY1A,PRPF31,SAA1,PTEN,SYNRG,SLC10A3,TMA7,CSF2
TF	Factor: ZEB1; motif: NNCAGGTGWG	TF:M10117	false	0.00006311557198444379	4.199863477640504	680	68	7	62700	MUC2,CDK7,GPC3,MAFK,DUSP12,SCGB2A1,RAMP2
TF	Factor: RUNX3; motif: NRACCGCANWAACCRCAN	TF:M04110	false	0.00006312363180993362	4.19980802200335	9456	68	25	62700	MUC2,ERH,ACR,PEBP1,PLP2,CTIF,TNKS,TGDS,DPH2,MAGEA6,FABP5,MAFK,PTMS,DUSP12,U2AF2,CRABP2,SAA1,PF4V1,NT5C,RPS2,TMEM187,RAD17,RAMP2,SLC10A3,TMA7
TF	Factor: YY1; motif: GGCSGCCATTTTGN; match class: 1	TF:M12273_1	false	0.00006370352627519941	4.195836526856581	1271	68	9	62700	ERH,LALBA,YARS2,RNF113A,SMR3A,DUSP12,U2AF2,TMEM187,EIF1B
TF	Factor: Zfx; motif: SNSCAGGCCKCGSCSS	TF:M01593	false	0.00006473797419904113	4.188840894799728	4253	68	16	62700	ERH,OIP5,SLC25A24,CDK7,PLP2,TNKS,SFN,MAFK,FAN1,RPS2,SYNRG,TMEM187,TYROBP,TMSB15A,CALML3,RAMP2
TF	Factor: ER-alpha; motif: TGACCYN	TF:M03547	false	0.00006485632886218247	4.188047637840338	4768	68	17	62700	SPRR2B,MUC2,OIP5,SLC25A24,RNF113A,TNKS,SFN,SMR3A,MAGEA6,FABP5,SSX4,AMY1A,SRPX2,SAA1,EIF1B,CALML3,TMA7
TF	Factor: CREB; motif: NSTGACGTAANN	TF:M00177	false	0.00006492555469855564	4.187584331240551	5301	68	18	62700	OIP5,BLK,PEBP1,PLP2,CTIF,RNF113A,MAGEA6,SST,U2AF2,CRABP2,SRPX2,RPS2,TMEM187,TMSB15A,CALML3,RAD17,SLC10A3,TMA7
TF	Factor: Elk-1; motif: NNCCGGAAGTN; match class: 1	TF:M11435_1	false	0.00006589656481763532	4.18113722455061	5857	68	19	62700	MUC2,ERH,SLC25A24,CDK7,RNF113A,TNKS,TGDS,DPH2,MAFK,U2AF2,PRPF31,SAA1,NT5C,TYROBP,EIF1B,RAD17,TMED1,SLC10A3,TMA7
TF	Factor: MYC; motif: NNCCACGTGCNN; match class: 1	TF:M09812_1	false	0.00006596730153426407	4.180671280854335	5308	68	18	62700	ABCC6,ACR,CTIF,MYOM2,DPH2,MAGEA6,MAFK,U2AF2,AMY1A,PF4V1,PTEN,NT5C,SYNRG,EIF1B,RAD17,RAMP2,TMED1,TMA7
TF	Factor: NF-Y; motif: RGCCAATCRGN	TF:M07302	false	0.00006625281599077834	4.178795657870167	1626	68	10	62700	ACR,GPC3,PEBP1,TNKS,SSX4,CRABP2,PRPF31,RPS2,TMSB15A,TMA7
TF	Factor: EAR2; motif: YGNNCTTTGNCCTK	TF:M01728	false	0.00006701198163457419	4.173847539201291	6432	68	20	62700	SPRR2B,BLK,CDK7,PEBP1,TNKS,SMR3A,MAGEA6,PRSS1,MAFK,SST,U2AF2,CRABP2,POU5F1,PTEN,NT5C,TMEM187,S100A11,TYROBP,RAD17,TMA7
TF	Factor: rax; motif: NNCRTTAN; match class: 1	TF:M10948_1	false	0.00006869990582818988	4.163043858258143	5325	68	18	62700	ERH,OIP5,CDK7,GPC3,YARS2,PLP2,RNF113A,TNKS,TGDS,IFI35,PRPF31,PF4V1,SPRR2G,FAN1,NT5C,TMEM187,TYROBP,RAD17
TF	Factor: Tbx3; motif: AGGTGTNR	TF:M08786	false	0.00006938749918556443	4.158718764757613	3783	68	15	62700	ABCC6,SPRR2B,SLC25A24,LALBA,GPC3,MYOM2,DPH2,IFI35,MAFK,DUSP12,CRABP2,SAA1,FAN1,SYNRG,CALML3
TF	Factor: AP-2alpha; motif: NSCCNCRGGSN	TF:M07348	false	0.00007040039616215702	4.152424896957964	8251	68	23	62700	ABCC6,ACR,GPC3,PEBP1,YARS2,TNKS,SMR3A,PRSS1,MAFK,PTMS,U2AF2,PRPF31,FAN1,PTEN,NT5C,TMEM187,TYROBP,EIF1B,RAD17,RAMP2,SLC10A3,TMA7,CSF2
TF	Factor: Smad4; motif: NWGTCTGNCACCT	TF:M10061	false	0.00007055266609637174	4.151486570158181	3789	68	15	62700	SPRR2B,MUC2,BLK,SLC25A24,ACR,U2AF2,SAA1,POU5F1,SPRR2G,RPS2,SCGB2A1,TYROBP,CALML3,TMA7,CSF2
TF	Factor: six4; motif: NCGTATCRNN	TF:M11025	false	0.00007127301096213386	4.147074893839239	6462	68	20	62700	ABCC6,SPRR2B,OIP5,CDK7,RNF113A,DPH2,MAGEA6,PRSS1,FABP5,SRPX2,SAA1,PF4V1,POU5F1,SPRR2G,FAN1,PTEN,RPS2,SCGB2A1,TMED1,SLC10A3
TF	Factor: AP-2alpha; motif: NNNGSCCTGRGGSN	TF:M04896	false	0.00007281696176812117	4.137767445628203	5903	68	19	62700	LALBA,ACR,GPC3,PEBP1,YARS2,TNKS,MYOM2,PRSS1,MAFK,PTMS,PF4V1,PTEN,NT5C,S100A11,TMSB15A,RAD17,TMED1,SLC10A3,CSF2
TF	Factor: Nkx3-2; motif: TRAGTG	TF:M01181	false	0.00007333949263266125	4.134662098842251	9546	68	25	62700	ERH,SLC25A24,ACR,CDK7,YARS2,TNKS,TGDS,SMR3A,MYOM2,DPH2,IFI35,FABP5,CRABP2,SAA1,PF4V1,POU5F1,SPRR2G,RPS2,TMEM187,TYROBP,EIF1B,TMED1,SLC10A3,TMA7,CSF2
TF	Factor: Sp1; motif: RGGGMGGRGSNGGGG	TF:M10529	false	0.00007421058192268498	4.129534162875167	7066	68	21	62700	ACR,PEBP1,PLP2,CTIF,TNKS,SFN,TGDS,DPH2,MAGEA6,FABP5,MAFK,PTMS,SSX4,U2AF2,SRPX2,SYNRG,TMSB15A,RAD17,RAMP2,TMA7,CSF2
TF	Factor: GATA2; motif: NNCTTATCTS	TF:M12611	false	0.00007462208149653506	4.127132640984665	3331	68	14	62700	ERH,CDK7,DPH2,PRSS1,PTMS,SSX4,U2AF2,SAA1,SPRR2G,PTEN,S100A11,CALML3,TMED1,TMA7
TF	Factor: HOXB5; motif: GTCATTAN	TF:M10701	false	0.00007572242486065246	4.120775487065098	5921	68	19	62700	SPRR2B,ERH,BLK,SLC25A24,GPC3,CTIF,SMR3A,MYOM2,DPH2,IFI35,SAA1,PF4V1,SPRR2G,SYNRG,SCGB2A1,TYROBP,EIF1B,RAD17,RAMP2
TF	Factor: p54NRB; motif: GRNNNMGGATGRMNNCGGA	TF:M07611	false	0.0000759332025297559	4.119568283097575	7078	68	21	62700	BLK,LALBA,ACR,CDK7,GPC3,YARS2,PLP2,TNKS,TGDS,DPH2,MAGEA6,PTMS,SSX4,CRABP2,POU5F1,RPS2,TYROBP,EIF1B,CALML3,RAMP2,TMED1
TF	Factor: VDR; motif: NRRGTTCA; match class: 1	TF:M08979_1	false	0.00007676631513489103	4.114829305491774	704	68	7	62700	PLP2,RNF113A,SSX4,SAA1,RAD17,TMED1,TMA7
TF	Factor: AP-2beta; motif: NSCCYNRGGSN; match class: 1	TF:M11477_1	false	0.00007676631513489103	4.114829305491774	7084	68	21	62700	ERH,OIP5,LALBA,GPC3,YARS2,PLP2,RNF113A,TNKS,PRSS1,PTMS,AMY1A,PRPF31,POU5F1,FAN1,PTEN,TMEM187,TYROBP,EIF1B,RAD17,SLC10A3,CSF2
TF	Factor: HNF-4alpha; motif: AGTCCAAR	TF:M04903	false	0.00007712519677392905	4.112803714916918	7087	68	21	62700	BLK,SLC25A24,GPC3,YARS2,CTIF,TGDS,SMR3A,DPH2,MAGEA6,SSX4,DUSP12,CRABP2,AMY1A,SRPX2,PRPF31,PF4V1,SYNRG,SCGB2A1,CALML3,RAMP2,CSF2
TF	Factor: CDP; motif: CACCRATANNTATBG	TF:M00105	false	0.00007811552107749354	4.1072626658846145	3347	68	14	62700	SPRR2B,SLC25A24,LALBA,ACR,GPC3,CTIF,PRSS1,SSX4,SST,AMY1A,SRPX2,SCGB2A1,EIF1B,TMED1
TF	Factor: c-Ets-1; motif: NNNRCCGGAWRYNNNN	TF:M01078	false	0.0000794312001101098	4.100008875732606	7704	68	22	62700	MUC2,ERH,SLC25A24,ACR,CDK7,YARS2,PLP2,RNF113A,TNKS,TGDS,DPH2,MAFK,U2AF2,PRPF31,PF4V1,NT5C,RPS2,SYNRG,TYROBP,RAD17,SLC10A3,TMA7
TF	Factor: TEF; motif: ATGTTWAYATAA	TF:M00672	false	0.0000798242641031373	4.097865076514417	5947	68	19	62700	ABCC6,SPRR2B,ERH,SLC25A24,LALBA,PEBP1,YARS2,CTIF,SMR3A,MYOM2,IFI35,SST,SAA1,SYNRG,SCGB2A1,TYROBP,TMSB15A,EIF1B,TMA7
TF	Factor: CREB1; motif: NNNNTGACGTNANNN	TF:M07248	false	0.00008029292334088324	4.095322729807703	4338	68	16	62700	BLK,PEBP1,CTIF,RNF113A,TNKS,MAGEA6,SST,DUSP12,U2AF2,SRPX2,PRPF31,RPS2,TMEM187,RAD17,SLC10A3,TMA7
TF	Factor: GATA-4; motif: NNGATAASNN	TF:M12207	false	0.00008029292334088324	4.095322729807703	2898	68	13	62700	ACR,CDK7,TNKS,MYOM2,IFI35,PRSS1,AMY1A,PRPF31,FAN1,SYNRG,TMSB15A,RAD17,CSF2
TF	Factor: NR1B1:RXR-ALPHA; motif: RRGGTCANNNNNRGGTCA	TF:M08964	false	0.00008029292334088324	4.095322729807703	7109	68	21	62700	SPRR2B,ERH,BLK,ACR,CDK7,SMR3A,MAGEA6,PRSS1,FABP5,SST,AMY1A,PRPF31,POU5F1,SPRR2G,FAN1,TYROBP,EIF1B,CALML3,RAMP2,TMED1,CSF2
TF	Factor: SAP-1; motif: NTCGTAAATGCN	TF:M11438	false	0.0000818176366536457	4.087153069485705	5960	68	19	62700	OIP5,CDK7,YARS2,RNF113A,TNKS,TGDS,MYOM2,DPH2,IFI35,PRSS1,SSX4,U2AF2,PRPF31,PF4V1,PTEN,NT5C,TMEM187,EIF1B,RAD17
TF	Factor: TEF-3:C/EBPbeta; motif: RTTGCGYAAYNNNNNGGAATGY	TF:M08626	false	0.0000818176366536457	4.087153069485705	7119	68	21	62700	ABCC6,SPRR2B,ERH,BLK,ACR,PLP2,RNF113A,TNKS,SFN,SMR3A,MAGEA6,SST,AMY1A,SRPX2,SAA1,SPRR2G,FAN1,PTEN,TMEM187,TMED1,TMA7
TF	Factor: YY1; motif: NAANATGGCGNNN; match class: 1	TF:M08982_1	false	0.0000818176366536457	4.087153069485705	1672	68	10	62700	ERH,PEBP1,YARS2,RNF113A,SMR3A,DUSP12,U2AF2,TMEM187,EIF1B,TMED1
TF	Factor: RXR:RAR; motif: RGKTCANNNRGAGGTCA	TF:M02272	false	0.00008186501314221147	4.08690166412104	6533	68	20	62700	ABCC6,SPRR2B,OIP5,SLC25A24,CDK7,YARS2,SMR3A,MYOM2,PRSS1,FABP5,DUSP12,PRPF31,SAA1,SPRR2G,FAN1,NT5C,EIF1B,RAMP2,TMED1,CSF2
TF	Factor: AP4; motif: NMNCAGCTGGN	TF:M12580	false	0.00008186501314221147	4.08690166412104	5961	68	19	62700	ABCC6,BLK,LALBA,YARS2,CTIF,TNKS,MYOM2,FABP5,MAFK,PTMS,DUSP12,SAA1,POU5F1,SYNRG,S100A11,TYROBP,CALML3,RAMP2,CSF2
TF	Factor: Tbx20; motif: SGAGGTGTGAGGSGR; match class: 1	TF:M07474_1	false	0.00008200571792659334	4.086155864965169	470	68	6	62700	SLC25A24,DPH2,IFI35,PTMS,FAN1,CALML3
TF	Factor: ARNTLIKE; motif: NNNSCACGTG; match class: 1	TF:M08868_1	false	0.00008386665521624405	4.0764106772412125	2912	68	13	62700	CTIF,MYOM2,DPH2,MAFK,U2AF2,PF4V1,PTEN,NT5C,SYNRG,EIF1B,RAD17,RAMP2,TMED1
TF	Factor: Sox-10; motif: MAANRRNNNCWTTGTT	TF:M10065	false	0.00008419299592663471	4.074724036254933	7136	68	21	62700	SPRR2B,MUC2,ERH,OIP5,BLK,SLC25A24,LALBA,CDK7,GPC3,CTIF,SFN,SMR3A,DPH2,PRSS1,SST,SPRR2G,FAN1,NT5C,SCGB2A1,CALML3,RAD17
TF	Factor: ZNF563; motif: NGNNTCMTNNCNGGCAGCTGY	TF:M10158	false	0.00008419299592663471	4.074724036254933	5975	68	19	62700	ABCC6,SPRR2B,MUC2,ERH,SLC25A24,CDK7,YARS2,PLP2,SMR3A,MAGEA6,FABP5,PTMS,DUSP12,SAA1,RPS2,TMEM187,TMSB15A,TMED1,CSF2
TF	Factor: REST; motif: GGACAGCKC	TF:M04726	false	0.00008419299592663471	4.074724036254933	5975	68	19	62700	LALBA,ACR,CDK7,SFN,DPH2,MAGEA6,PRSS1,MAFK,SST,U2AF2,CRABP2,PF4V1,RPS2,SCGB2A1,TMEM187,TMSB15A,EIF1B,CALML3,RAMP2
TF	Factor: Tbx1; motif: NNAGGTGTGAAN	TF:M12035	false	0.00008442552530873326	4.073526228436414	2915	68	13	62700	SPRR2B,SLC25A24,LALBA,GPC3,RNF113A,MYOM2,DPH2,IFI35,MAFK,SAA1,SYNRG,EIF1B,CALML3
TF	Factor: FXR; motif: NAGGTCAWNKN	TF:M08953	false	0.00008475378197662568	4.071840913125681	4883	68	17	62700	MUC2,CDK7,PEBP1,SMR3A,PRSS1,PTMS,AMY1A,SRPX2,SAA1,POU5F1,FAN1,PTEN,S100A11,TYROBP,CALML3,TMED1,TMA7
TF	Factor: HOXA6; motif: RTCRTTAN	TF:M10695	false	0.00008541904458950183	4.068445290458103	6556	68	20	62700	ERH,OIP5,SLC25A24,CTIF,SMR3A,MYOM2,DPH2,FABP5,PRPF31,PF4V1,FAN1,PTEN,NT5C,SYNRG,SCGB2A1,TMEM187,TYROBP,TMSB15A,RAD17,RAMP2
TF	Factor: HoxA5; motif: RTCATTAN	TF:M10704	false	0.00008541904458950183	4.068445290458103	5426	68	18	62700	SPRR2B,ERH,BLK,SLC25A24,GPC3,CTIF,SMR3A,MYOM2,DPH2,IFI35,SAA1,PF4V1,SPRR2G,SYNRG,SCGB2A1,TYROBP,RAD17,RAMP2
TF	Factor: E2F-2; motif: NTTTTGGCGCCAWWWN; match class: 1	TF:M11528_1	false	0.00008607792337745856	4.065108218868548	4890	68	17	62700	ERH,SLC25A24,CDK7,PLP2,CTIF,TGDS,PTMS,CRABP2,POU5F1,RPS2,TMEM187,TMSB15A,EIF1B,CALML3,RAD17,RAMP2,SLC10A3
TF	Factor: ELF4; motif: NCCGGAARTN	TF:M02056	false	0.00008646585184734106	4.063155375568412	5432	68	18	62700	MUC2,ERH,SLC25A24,YARS2,RNF113A,TNKS,TGDS,DPH2,IFI35,U2AF2,CRABP2,PRPF31,PTEN,NT5C,SYNRG,TMSB15A,SLC10A3,TMA7
TF	Factor: mbnl2; motif: NYGCYTYGCYTN	TF:M12136	false	0.0000865915919043968	4.062524276190549	5433	68	18	62700	ABCC6,LALBA,ACR,GPC3,PEBP1,YARS2,RNF113A,TNKS,TGDS,PRSS1,SSX4,U2AF2,PRPF31,PTEN,S100A11,TMSB15A,RAD17,TMED1
TF	Factor: RARA; motif: ARRGGTCANSNGAGGTCA	TF:M04482	false	0.00008676845421598178	4.061638139455525	3869	68	15	62700	SPRR2B,MUC2,LALBA,TNKS,TGDS,DPH2,IFI35,PRPF31,SAA1,POU5F1,FAN1,NT5C,S100A11,TYROBP,RAD17
TF	Factor: Elk-1:HOXA3; motif: ACCGGWAATKRNNTNWCNNATTAN; match class: 1	TF:M08220_1	false	0.00008684374861759835	4.061261438455748	5435	68	18	62700	ERH,OIP5,SLC25A24,LALBA,ACR,PEBP1,YARS2,RNF113A,TNKS,TGDS,MYOM2,DPH2,U2AF2,NT5C,RAD17,TMED1,SLC10A3,TMA7
TF	Factor: GATA-3; motif: AGATAACGATCW	TF:M12192	false	0.00008833065536296155	4.053888547334384	4902	68	17	62700	SPRR2B,CDK7,PEBP1,TNKS,DPH2,PRSS1,SST,DUSP12,SAA1,PF4V1,POU5F1,FAN1,PTEN,SYNRG,TMSB15A,TMED1,CSF2
TF	Factor: AREB6; motif: WNWCACCTGWNN	TF:M00413	false	0.00008833065536296155	4.053888547334384	1334	68	9	62700	MUC2,CDK7,MAGEA6,PRSS1,DUSP12,SRPX2,PTEN,SCGB2A1,CALML3
TF	Factor: NFYC; motif: NNCCAATCANN	TF:M12455	false	0.00008876112997355515	4.051777177618984	1335	68	9	62700	ACR,GPC3,PEBP1,TNKS,SSX4,PRPF31,RPS2,TMSB15A,TMA7
TF	Factor: Six-2; motif: NCGTATCRNN; match class: 1	TF:M11031_1	false	0.0000889703086579612	4.05075490276413	2933	68	13	62700	ABCC6,SPRR2B,OIP5,CDK7,CTIF,RNF113A,MAGEA6,SRPX2,POU5F1,PTEN,SCGB2A1,EIF1B,TMED1
TF	Factor: KLF3; motif: NNNNNNGGGCGGGGCNNGN; match class: 1	TF:M09970_1	false	0.00008916533685110822	4.049803945400161	3880	68	15	62700	GPC3,PLP2,MAGEA6,FABP5,MAFK,PTMS,U2AF2,PTEN,NT5C,RPS2,SYNRG,TMEM187,TMSB15A,TMED1,SLC10A3
TF	Factor: Elk-1:SREBP-2; motif: RTCACGTGACCGGAAGN	TF:M08229	false	0.00009061277194002353	4.042810583866836	9684	68	25	62700	ABCC6,MUC2,SLC25A24,ACR,CDK7,CTIF,RNF113A,TNKS,SMR3A,DPH2,MAGEA6,MAFK,SSX4,U2AF2,CRABP2,FAN1,NT5C,SCGB2A1,TMEM187,EIF1B,RAD17,TMED1,SLC10A3,TMA7,CSF2
TF	Factor: DREF; motif: CTYYCWCTTCCY; match class: 1	TF:M09725_1	false	0.00009142675855576778	4.038926677435409	2087	68	11	62700	ABCC6,CTIF,PRSS1,FABP5,SSX4,SST,U2AF2,SRPX2,S100A11,TYROBP,TMED1
TF	Factor: T-box; motif: NASGTGTNAN	TF:M12021	false	0.00009142675855576778	4.038926677435409	4394	68	16	62700	ABCC6,SPRR2B,SLC25A24,LALBA,ACR,GPC3,MYOM2,DPH2,IFI35,MAFK,DUSP12,CRABP2,SAA1,FAN1,SYNRG,CALML3
TF	Factor: TBX20; motif: WAGGTGTGAAR	TF:M04129	false	0.00009208066732227684	4.035831541970225	134	68	4	62700	SLC25A24,MYOM2,SAA1,SYNRG
TF	Factor: pax-6; motif: NYACGCWTSANYGMNCN; match class: 1	TF:M11880_1	false	0.00009237089896343533	4.034464829756379	7189	68	21	62700	ABCC6,ERH,SLC25A24,PEBP1,YARS2,PLP2,TGDS,IFI35,FABP5,MAFK,SST,DUSP12,FAN1,RPS2,SYNRG,SCGB2A1,TMEM187,EIF1B,CALML3,TMED1,SLC10A3
TF	Factor: PEA3; motif: RCCGGAAGYN	TF:M02066	false	0.00009296923292429449	4.031660752327281	7193	68	21	62700	MUC2,ERH,SLC25A24,ACR,CDK7,YARS2,PLP2,RNF113A,TNKS,TGDS,DPH2,MAFK,U2AF2,CRABP2,PRPF31,PF4V1,NT5C,SYNRG,RAD17,SLC10A3,TMA7
TF	Factor: Brachyury; motif: NTNNCANNNNRGTGTGAANN	TF:M09878	false	0.00009411581608902899	4.026337387592863	3901	68	15	62700	ABCC6,SPRR2B,ERH,SLC25A24,GPC3,MYOM2,MAFK,DUSP12,PRPF31,SAA1,PF4V1,SPRR2G,NT5C,SYNRG,SCGB2A1
TF	Factor: IRX2a; motif: ACRYGNNNNACRYGT	TF:M11022	false	0.00009411581608902899	4.026337387592863	9710	68	25	62700	ERH,GPC3,PEBP1,PLP2,RNF113A,TNKS,TGDS,FABP5,MAFK,SSX4,DUSP12,U2AF2,CRABP2,PRPF31,SAA1,FAN1,PTEN,NT5C,RPS2,TMEM187,S100A11,CALML3,RAMP2,TMED1,SLC10A3
TF	Factor: isx; motif: NTCRTTAA; match class: 1	TF:M10956_1	false	0.00009437976870129709	4.025121091327393	3417	68	14	62700	ERH,OIP5,GPC3,YARS2,PLP2,RNF113A,TGDS,IFI35,PRPF31,PF4V1,FAN1,NT5C,TYROBP,RAD17
TF	Factor: ER-alpha; motif: AGGTCANMNTGACC	TF:M04738	false	0.00009478382037807307	4.02326579051235	4410	68	16	62700	MUC2,BLK,LALBA,PLP2,TGDS,SMR3A,MAGEA6,MAFK,SST,FAN1,PTEN,RPS2,SCGB2A1,TYROBP,TMED1,CSF2
TF	Factor: Pax-5; motif: SCNNGGGCARCNRAGCGWGAC	TF:M10027	false	0.00009511301355652165	4.021760057940294	3420	68	14	62700	SLC25A24,CDK7,PEBP1,TGDS,DPH2,MAFK,SSX4,PRPF31,POU5F1,NT5C,SYNRG,SCGB2A1,TMEM187,S100A11
TF	Factor: ER71; motif: ACCGGAARYN	TF:M02067	false	0.00009530975091978758	4.020862665426469	6040	68	19	62700	MUC2,ERH,SLC25A24,ACR,PLP2,RNF113A,TNKS,TGDS,DPH2,MAFK,U2AF2,CRABP2,PRPF31,PF4V1,NT5C,SYNRG,TMSB15A,SLC10A3,TMA7
TF	Factor: TBX15; motif: AGGTGTGA	TF:M04122	false	0.00009683490051847716	4.013968089273666	2104	68	11	62700	SPRR2B,SLC25A24,LALBA,GPC3,MYOM2,DPH2,IFI35,MAFK,SAA1,SYNRG,CALML3
TF	Factor: TBX4; motif: AGGTGTGA	TF:M04135	false	0.00009683490051847716	4.013968089273666	2104	68	11	62700	SPRR2B,SLC25A24,LALBA,GPC3,MYOM2,DPH2,IFI35,MAFK,SAA1,SYNRG,CALML3
TF	Factor: TBX1; motif: AGGTGTGA	TF:M04126	false	0.00009683490051847716	4.013968089273666	2104	68	11	62700	SPRR2B,SLC25A24,LALBA,GPC3,MYOM2,DPH2,IFI35,MAFK,SAA1,SYNRG,CALML3
TF	Factor: rfx3:SREBP-2; motif: ATGGYAACRTCACGTGAY; match class: 1	TF:M08412_1	false	0.00009683490051847716	4.013968089273666	4420	68	16	62700	ERH,LALBA,ACR,CDK7,YARS2,PLP2,RNF113A,TGDS,IFI35,FABP5,PRPF31,NT5C,SYNRG,S100A11,TYROBP,RAD17
TF	Factor: Tbx5; motif: AGGTGTKA	TF:M04137	false	0.00009683490051847716	4.013968089273666	2104	68	11	62700	SPRR2B,SLC25A24,LALBA,GPC3,MYOM2,DPH2,IFI35,MAFK,SAA1,SYNRG,CALML3
TF	Factor: MGA; motif: AGGTGTGA	TF:M04117	false	0.00009683490051847716	4.013968089273666	2104	68	11	62700	SPRR2B,SLC25A24,LALBA,GPC3,MYOM2,DPH2,IFI35,MAFK,SAA1,SYNRG,CALML3
TF	Factor: AR; motif: ARGAACANNNTGTNC	TF:M07204	false	0.00009742158126845173	4.0113448255896476	4949	68	17	62700	SPRR2B,LALBA,GPC3,TNKS,SMR3A,MAGEA6,MAFK,AMY1A,SAA1,SPRR2G,FAN1,RPS2,SYNRG,SCGB2A1,TYROBP,TMED1,TMA7
TF	Factor: Sox-9; motif: NNNACAATRG	TF:M11626	false	0.00009916963749826067	4.003621274270803	6638	68	20	62700	ERH,SLC25A24,LALBA,CDK7,YARS2,TNKS,SMR3A,DPH2,IFI35,SST,AMY1A,POU5F1,FAN1,PTEN,SCGB2A1,TYROBP,TMSB15A,EIF1B,RAD17,CSF2
TF	Factor: TFEA; motif: YRCACGTGACN; match class: 1	TF:M11090_1	false	0.00010004571500838279	3.999801507608143	3439	68	14	62700	ACR,CDK7,MYOM2,DPH2,MAGEA6,MAFK,U2AF2,PF4V1,PTEN,NT5C,RPS2,SYNRG,RAD17,TMED1
TF	Factor: NeuroD; motif: NNSCWGCTGNSY	TF:M01288	false	0.0001002248312412335	3.9990246663427214	4961	68	17	62700	SPRR2B,GPC3,YARS2,PLP2,TNKS,SFN,DPH2,PRPF31,PF4V1,POU5F1,SCGB2A1,TMEM187,TYROBP,CALML3,RAMP2,TMED1,CSF2
TF	Factor: NRSF; motif: TTCAGCACCACGGACAGMGCC	TF:M00256	false	0.00010023028678117102	3.9990010270272016	288	68	5	62700	ERH,LALBA,SST,SPRR2G,TMEM187
TF	Factor: GATA3; motif: AGATAAGA	TF:M07214	false	0.00010071507470372865	3.996905520800256	3442	68	14	62700	ERH,CDK7,DPH2,PRSS1,PTMS,SSX4,U2AF2,SAA1,SPRR2G,PTEN,S100A11,CALML3,TMED1,TMA7
TF	Factor: Egr-2; motif: GNGRRNGWGKGGGNGGRG	TF:M09898	false	0.00010110101812509231	3.995244470878998	6649	68	20	62700	ERH,BLK,TNKS,DPH2,MAGEA6,PTMS,U2AF2,CRABP2,PRPF31,POU5F1,PTEN,NT5C,SYNRG,TMEM187,TYROBP,TMSB15A,CALML3,RAD17,TMED1,SLC10A3
TF	Factor: GATA; motif: WGATARN	TF:M00789	false	0.00010151134873046663	3.9934854019330346	3446	68	14	62700	ERH,CDK7,DPH2,PRSS1,PTMS,SSX4,U2AF2,SAA1,SPRR2G,PTEN,S100A11,CALML3,TMED1,TMA7
TF	Factor: GATA-6; motif: AGATAAN	TF:M03216	false	0.00010151134873046663	3.9934854019330346	3446	68	14	62700	ERH,CDK7,DPH2,PRSS1,PTMS,SSX4,U2AF2,SAA1,SPRR2G,PTEN,S100A11,CALML3,TMED1,TMA7
TF	Factor: GATA-1; motif: NGATAAN	TF:M08765	false	0.00010151134873046663	3.9934854019330346	3446	68	14	62700	ERH,CDK7,DPH2,PRSS1,PTMS,SSX4,U2AF2,SAA1,SPRR2G,PTEN,S100A11,CALML3,TMED1,TMA7
TF	Factor: TBP; motif: MTATAAAARS	TF:M10088	false	0.0001016765517921656	3.992779190650626	4970	68	17	62700	ABCC6,SPRR2B,BLK,GPC3,SMR3A,FABP5,SST,CRABP2,AMY1A,SAA1,PF4V1,SPRR2G,FAN1,RPS2,TMSB15A,EIF1B,TMED1
TF	Factor: c-Ets-2; motif: NCCGGAAGTG	TF:M08759	false	0.0001016765517921656	3.992779190650626	8479	68	23	62700	SPRR2B,MUC2,ERH,SLC25A24,ACR,CDK7,YARS2,PLP2,RNF113A,TNKS,TGDS,DPH2,FABP5,MAFK,U2AF2,PRPF31,PF4V1,NT5C,SYNRG,S100A11,RAD17,SLC10A3,TMA7
TF	Factor: TFAP2A; motif: YGCCCNNRGGCN	TF:M04146	false	0.00010240506871836399	3.989678546661595	6658	68	20	62700	MUC2,SLC25A24,PEBP1,PLP2,RNF113A,TNKS,PRSS1,FABP5,MAFK,PTMS,U2AF2,PF4V1,POU5F1,NT5C,RPS2,TMEM187,S100A11,RAMP2,SLC10A3,CSF2
TF	Factor: PRDM16; motif: KGGTCATRACCM	TF:M05946	false	0.00010478447260079839	3.979703068148133	7263	68	21	62700	OIP5,LALBA,PEBP1,DPH2,MAGEA6,PRSS1,MAFK,SSX4,SST,CRABP2,AMY1A,SAA1,PF4V1,POU5F1,SYNRG,TYROBP,TMSB15A,CALML3,RAMP2,TMA7,CSF2
TF	Factor: GKLF; motif: WGGGYGKGGC; match class: 1	TF:M09971_1	false	0.00010514352276709406	3.9782174763124556	1371	68	9	62700	SLC25A24,GPC3,PLP2,SFN,MAGEA6,MAFK,PTMS,TMED1,CSF2
TF	Factor: Sp1; motif: NGGGGGCGGGGYN; match class: 1	TF:M00196_1	false	0.00010519298633432036	3.97801321548499	6093	68	19	62700	GPC3,PLP2,CTIF,SFN,TGDS,MAGEA6,FABP5,MAFK,U2AF2,CRABP2,PTEN,NT5C,RPS2,SYNRG,TMEM187,TMSB15A,RAD17,TMED1,SLC10A3
TF	Factor: BTEB2; motif: NCCACRCCCN	TF:M12165	false	0.00010519298633432036	3.97801321548499	4985	68	17	62700	SLC25A24,PEBP1,PLP2,RNF113A,TNKS,SFN,TGDS,IFI35,MAFK,SSX4,U2AF2,PRPF31,S100A11,CALML3,RAD17,TMED1,CSF2
TF	Factor: Tax/CREB; motif: GGGGGTTGACGYANA	TF:M00114	false	0.00010591164273272433	3.975056295825982	6676	68	20	62700	OIP5,BLK,SLC25A24,PEBP1,PLP2,RNF113A,TNKS,MAGEA6,FABP5,MAFK,DUSP12,CRABP2,POU5F1,PTEN,RPS2,TMEM187,S100A11,EIF1B,CALML3,TMA7
TF	Factor: IRF-2; motif: NAANYGAAASYR	TF:M08775	false	0.00010626859855276243	3.9735950467649284	8506	68	23	62700	ABCC6,ERH,OIP5,BLK,SLC25A24,LALBA,CDK7,PEBP1,YARS2,SMR3A,MYOM2,IFI35,PRSS1,DUSP12,U2AF2,CRABP2,AMY1A,SRPX2,SAA1,PTEN,NT5C,RPS2,CSF2
TF	Factor: TFAP2A; motif: NGCCCYNNGGGCN; match class: 1	TF:M04148_1	false	0.0001062748051817033	3.9735696824896447	9796	68	25	62700	MUC2,OIP5,SLC25A24,LALBA,GPC3,YARS2,PLP2,CTIF,TNKS,DPH2,PRSS1,FABP5,MAFK,POU5F1,PTEN,RPS2,SYNRG,TMEM187,S100A11,TMSB15A,EIF1B,CALML3,RAD17,TMED1,CSF2
TF	Factor: COUP-TF1; motif: RAGGTCANYGACCTY; match class: 1	TF:M11743_1	false	0.00010658593937943363	3.97230008285806	4992	68	17	62700	MUC2,SLC25A24,ACR,GPC3,PEBP1,TNKS,SFN,MAGEA6,MAFK,SSX4,AMY1A,POU5F1,PTEN,RPS2,TYROBP,RAMP2,SLC10A3
TF	Factor: Elk-1; motif: RACCGGAAGTR	TF:M01165	false	0.00010700465047083921	3.9705973472686678	7887	68	22	62700	SPRR2B,MUC2,ERH,SLC25A24,ACR,YARS2,RNF113A,TNKS,MYOM2,DPH2,MAGEA6,FABP5,MAFK,U2AF2,CRABP2,SAA1,POU5F1,NT5C,SYNRG,RAD17,SLC10A3,TMA7
TF	Factor: AP-4; motif: YCAGCTGNKN	TF:M10097	false	0.00010859137883299922	3.9642046524071795	6110	68	19	62700	ABCC6,BLK,LALBA,YARS2,TNKS,MYOM2,FABP5,MAFK,PTMS,DUSP12,SAA1,POU5F1,FAN1,SYNRG,S100A11,TYROBP,CALML3,RAMP2,CSF2
TF	Factor: Sp2; motif: GGGGCGGGG	TF:M10435	false	0.00010939343372486261	3.961008745485612	7899	68	22	62700	OIP5,GPC3,PLP2,CTIF,TNKS,TGDS,FABP5,MAFK,PTMS,U2AF2,POU5F1,PTEN,NT5C,RPS2,SYNRG,TMEM187,S100A11,TMSB15A,RAD17,RAMP2,TMED1,SLC10A3
TF	Factor: Pax-5; motif: RRMSWGANWYCTNRAGCGKRACSRYNSM; match class: 1	TF:M00144_1	false	0.00011071856803724755	3.9557795397365156	7295	68	21	62700	MUC2,ERH,SLC25A24,LALBA,GPC3,PEBP1,YARS2,PLP2,SFN,MAFK,CRABP2,SAA1,PF4V1,FAN1,PTEN,RPS2,SYNRG,S100A11,EIF1B,RAMP2,SLC10A3
TF	Factor: C/EBPbeta; motif: RTTGCGCAA	TF:M04690	false	0.00011153509792144624	3.9525884470997	4482	68	16	62700	OIP5,BLK,RNF113A,SFN,SMR3A,MYOM2,MAGEA6,SSX4,SST,CRABP2,AMY1A,SRPX2,SAA1,RPS2,S100A11,TMSB15A
TF	Factor: ZBTB44; motif: MACWGCAGS	TF:M12352	false	0.00011186306255560177	3.9513132948522967	6705	68	20	62700	ABCC6,SPRR2B,MUC2,SLC25A24,LALBA,CDK7,RNF113A,TGDS,MAFK,DUSP12,AMY1A,SRPX2,SAA1,PF4V1,SPRR2G,NT5C,SYNRG,SCGB2A1,TMEM187,S100A11
TF	Factor: Erm:C/EBPdelta; motif: RSCGGAWRTTGCGYAAY	TF:M08458	false	0.00011323974630089602	3.946001112286839	9836	68	25	62700	MUC2,SLC25A24,YARS2,PLP2,RNF113A,DPH2,MAGEA6,IFI35,PRSS1,FABP5,MAFK,PTMS,SSX4,U2AF2,AMY1A,SRPX2,PRPF31,PTEN,RPS2,TYROBP,TMSB15A,EIF1B,RAD17,SLC10A3,TMA7
TF	Factor: MYC; motif: NNCCACGTGCNN	TF:M09812	false	0.00011540127877311267	3.9377893786930307	5574	68	18	62700	ABCC6,ACR,CTIF,MYOM2,DPH2,MAGEA6,MAFK,U2AF2,AMY1A,PF4V1,PTEN,NT5C,SYNRG,EIF1B,RAD17,RAMP2,TMED1,TMA7
TF	Factor: Elk-1:PDEF; motif: NCMGGAMGGANATCCGGN	TF:M08227	false	0.0001168216605332849	3.932476624878406	8561	68	23	62700	ABCC6,SPRR2B,ERH,BLK,ACR,YARS2,PLP2,CTIF,DPH2,MAGEA6,PRSS1,FABP5,MAFK,PTMS,CRABP2,SRPX2,PTEN,SYNRG,S100A11,EIF1B,CALML3,RAD17,RAMP2
TF	Factor: ELF1; motif: NCCGGAARTN	TF:M02053	false	0.00011837832133021292	3.926727822855418	6151	68	19	62700	MUC2,ERH,SLC25A24,ACR,YARS2,PLP2,RNF113A,TNKS,TGDS,DPH2,MAFK,U2AF2,PRPF31,PTEN,NT5C,SYNRG,TMSB15A,SLC10A3,TMA7
TF	Factor: Sox-4; motif: NNNNNAATTGTTNNNNN	TF:M02909	false	0.00011939078927981819	3.9230291767179315	4509	68	16	62700	SPRR2B,ACR,CDK7,YARS2,RNF113A,TNKS,SMR3A,IFI35,FABP5,SST,U2AF2,SRPX2,PRPF31,PF4V1,SPRR2G,FAN1
TF	Factor: Sox-4; motif: AACAAA; match class: 1	TF:M03849_1	false	0.00011972168494190943	3.921827179604781	9216	68	24	62700	SPRR2B,OIP5,BLK,SLC25A24,LALBA,CDK7,SMR3A,MYOM2,PRSS1,DUSP12,U2AF2,AMY1A,SRPX2,PRPF31,SPRR2G,PTEN,SYNRG,SCGB2A1,TMEM187,S100A11,TYROBP,EIF1B,RAD17,TMA7
TF	Factor: TEF-3; motif: GNTATTTTT; match class: 1	TF:M07270_1	false	0.00012046270607495327	3.9191473850620056	4513	68	16	62700	ABCC6,SPRR2B,ERH,BLK,CDK7,PLP2,SMR3A,MYOM2,FABP5,SAA1,PF4V1,SPRR2G,SCGB2A1,S100A11,TMSB15A,TMED1
TF	Factor: Bcl-6; motif: NTTYCTAGRA	TF:M02085	false	0.00012048562184087603	3.9190647765558175	5045	68	17	62700	MUC2,OIP5,PEBP1,YARS2,RNF113A,SMR3A,MYOM2,SSX4,AMY1A,SRPX2,PF4V1,SPRR2G,FAN1,SYNRG,TMSB15A,EIF1B,CSF2
TF	Factor: MafG; motif: TGCTGACNNNGCR	TF:M11353	false	0.00012054079083998908	3.9188659635540484	1399	68	9	62700	SLC25A24,YARS2,DPH2,IFI35,DUSP12,PF4V1,SPRR2G,TYROBP,EIF1B
TF	Factor: Hey1; motif: NGCACGYGYN	TF:M11056	false	0.00012059709111317167	3.9186631675585035	2588	68	12	62700	ACR,CTIF,DPH2,MAGEA6,MAFK,AMY1A,PF4V1,PTEN,NT5C,SYNRG,RAD17,TMED1
TF	Factor: FOXO1A; motif: NNNYTGTTTNCN; match class: 1	TF:M09931_1	false	0.0001223385849284674	3.9124365472264158	1402	68	9	62700	ABCC6,TNKS,MYOM2,PRSS1,MAFK,PTMS,U2AF2,PRPF31,S100A11
TF	Factor: Msx-1; motif: NTCRTTAN	TF:M10566	false	0.000124620276045271	3.904411291078327	5611	68	18	62700	ERH,OIP5,CDK7,GPC3,TNKS,SMR3A,IFI35,CRABP2,SRPX2,PF4V1,POU5F1,SPRR2G,FAN1,PTEN,NT5C,SYNRG,SCGB2A1,EIF1B
TF	Factor: Oct-2; motif: NTGCATATGCAN	TF:M11899	false	0.000124620276045271	3.904411291078327	5612	68	18	62700	ABCC6,BLK,ACR,PLP2,CTIF,TNKS,SFN,SMR3A,MAGEA6,PRSS1,SSX4,SST,U2AF2,AMY1A,SRPX2,RPS2,SCGB2A1,TMA7
TF	Factor: gsh-1; motif: NTCRTTAN	TF:M10749	false	0.000124620276045271	3.904411291078327	5611	68	18	62700	ERH,OIP5,CDK7,GPC3,TNKS,SMR3A,IFI35,CRABP2,SRPX2,PF4V1,POU5F1,SPRR2G,FAN1,PTEN,NT5C,SYNRG,SCGB2A1,EIF1B
TF	Factor: Gbx2; motif: NTCRTTAN	TF:M10572	false	0.000124620276045271	3.904411291078327	5611	68	18	62700	ERH,OIP5,CDK7,GPC3,TNKS,SMR3A,IFI35,CRABP2,SRPX2,PF4V1,POU5F1,SPRR2G,FAN1,PTEN,NT5C,SYNRG,SCGB2A1,EIF1B
TF	Factor: TCF-3; motif: CTTTGA; match class: 1	TF:M03858_1	false	0.000124620276045271	3.904411291078327	5612	68	18	62700	SPRR2B,OIP5,GPC3,PEBP1,PLP2,TGDS,SMR3A,MYOM2,DPH2,FABP5,SST,CRABP2,AMY1A,SRPX2,SAA1,SPRR2G,S100A11,RAD17
TF	Factor: TCF-7; motif: TCAAAG; match class: 1	TF:M00805_1	false	0.000124620276045271	3.904411291078327	5612	68	18	62700	SPRR2B,OIP5,GPC3,PEBP1,PLP2,TGDS,SMR3A,MYOM2,DPH2,FABP5,SST,CRABP2,AMY1A,SRPX2,SAA1,SPRR2G,S100A11,RAD17
TF	Factor: ZBTB49; motif: NGSCGCTGTCCNNGGTGCTGAN	TF:M12692	false	0.0001253006744914423	3.9020465911996003	2175	68	11	62700	MUC2,ERH,BLK,LALBA,CTIF,TNKS,MAFK,SST,SPRR2G,TMEM187,TYROBP
TF	Factor: FOXJ2; motif: NNTGTTGTAAAYAN	TF:M11585	false	0.0001253006744914423	3.9020465911996003	5615	68	18	62700	ABCC6,SPRR2B,ACR,YARS2,CTIF,TGDS,SMR3A,DPH2,PRSS1,DUSP12,U2AF2,AMY1A,SRPX2,SPRR2G,SCGB2A1,TMEM187,S100A11,RAD17
TF	Factor: SAP-1; motif: NNCCGGAAGTGN; match class: 1	TF:M09905_1	false	0.0001253690193184596	3.9018097713309947	3051	68	13	62700	MUC2,ERH,CDK7,RNF113A,TNKS,TGDS,DPH2,U2AF2,PRPF31,NT5C,RAMP2,SLC10A3,TMA7
TF	Factor: NR3C1; motif: RRGAACATWMYGTYCTRN	TF:M02219	false	0.00012812534277685137	3.892364959720007	6777	68	20	62700	ACR,YARS2,PLP2,CTIF,TNKS,TGDS,MYOM2,DPH2,MAFK,CRABP2,AMY1A,SRPX2,SAA1,SPRR2G,RPS2,SCGB2A1,S100A11,CALML3,RAD17,TMED1
TF	Factor: BAF170; motif: NNCTTATCTNN	TF:M09825	false	0.0001290396768506017	3.8892767332057057	3060	68	13	62700	ERH,CDK7,TNKS,DPH2,PTMS,SSX4,U2AF2,SAA1,SPRR2G,S100A11,CALML3,TMED1,TMA7
TF	Factor: CDP:T-bet; motif: NTCACACNYYRATCRATM	TF:M08203	false	0.000129310356527298	3.888366690877242	6198	68	19	62700	MUC2,ERH,OIP5,BLK,CDK7,SFN,TGDS,MYOM2,IFI35,SST,DUSP12,CRABP2,AMY1A,PF4V1,RPS2,SCGB2A1,S100A11,TMSB15A,EIF1B
TF	Factor: SUHW1; motif: TCTCTCCAGTRTGAATTCTCTGAT	TF:M10541	false	0.00013005549756576096	3.8858712850520303	7385	68	21	62700	ABCC6,SPRR2B,MUC2,OIP5,BLK,SLC25A24,CDK7,YARS2,MYOM2,MAGEA6,IFI35,PRSS1,SSX4,DUSP12,AMY1A,SRPX2,PRPF31,PTEN,SCGB2A1,TMEM187,SLC10A3
TF	Factor: Fra-1; motif: ACTCATG	TF:M04897	false	0.00013197047101820548	3.8795232332523835	2616	68	12	62700	MUC2,CDK7,YARS2,SFN,TGDS,MYOM2,PRSS1,DUSP12,PF4V1,SPRR2G,FAN1,SCGB2A1
TF	Factor: T3R-alpha; motif: NNTSRGGTCAN	TF:M01724	false	0.00013197047101820548	3.8795232332523835	2616	68	12	62700	ERH,LALBA,TGDS,MYOM2,IFI35,PTMS,PRPF31,NT5C,SCGB2A1,S100A11,TYROBP,RAD17
TF	Factor: Barhl-1; motif: NTAAACGN; match class: 1	TF:M10578_1	false	0.0001338140617989039	3.8734982465025416	1421	68	9	62700	OIP5,MYOM2,DUSP12,SRPX2,FAN1,RPS2,TMEM187,TMSB15A,RAD17
TF	Factor: BTEB4; motif: NCCACGCCCM; match class: 1	TF:M12186_1	false	0.0001344222010639226	3.871528997626731	4045	68	15	62700	GPC3,PEBP1,PLP2,TNKS,TGDS,MAFK,POU5F1,SYNRG,TMEM187,S100A11,TMSB15A,CALML3,TMED1,SLC10A3,CSF2
TF	Factor: Tbx3; motif: NRAGGTGNNAR	TF:M10090	false	0.00013675599650129442	3.864053621555217	5103	68	17	62700	BLK,GPC3,YARS2,TGDS,MYOM2,DPH2,PRSS1,PTMS,SSX4,SAA1,FAN1,PTEN,SYNRG,TMEM187,TYROBP,CALML3,TMED1
TF	Factor: ESE-1; motif: SATKGCGGATGCN; match class: 1	TF:M11381_1	false	0.0001373341522333367	3.862221449055273	9962	68	25	62700	ERH,SLC25A24,GPC3,YARS2,RNF113A,DPH2,PRSS1,FABP5,MAFK,PTMS,SSX4,U2AF2,SAA1,PF4V1,FAN1,PTEN,RPS2,TMEM187,TYROBP,EIF1B,RAD17,RAMP2,TMED1,SLC10A3,TMA7
TF	Factor: FOSB:JUND; motif: NNTNACTNATN	TF:M08928	false	0.0001373341522333367	3.862221449055273	6228	68	19	62700	SPRR2B,MUC2,LALBA,CDK7,PLP2,CTIF,SFN,MYOM2,PRSS1,FABP5,DUSP12,AMY1A,SRPX2,PRPF31,FAN1,PTEN,SYNRG,S100A11,EIF1B
TF	Factor: islet1; motif: SCAMTTAN	TF:M11012	false	0.00013770782475568789	3.8610413818079348	6230	68	19	62700	SLC25A24,ACR,CDK7,YARS2,TGDS,MYOM2,DPH2,FABP5,CRABP2,SAA1,POU5F1,SPRR2G,RPS2,TMEM187,TYROBP,EIF1B,TMED1,SLC10A3,TMA7
TF	Factor: NF-1C; motif: NYTGGCNNYNNGCCARN	TF:M10002	false	0.00013770782475568789	3.8610413818079348	6816	68	20	62700	MUC2,SLC25A24,LALBA,ACR,PLP2,SFN,TGDS,DPH2,PRSS1,PTMS,SRPX2,POU5F1,NT5C,SCGB2A1,TMEM187,S100A11,TMSB15A,EIF1B,RAMP2,TMA7
TF	Factor: DPF2; motif: NYCACYTCCYCNYYCY; match class: 1	TF:M09760_1	false	0.00013786510141790135	3.8605456553597954	3083	68	13	62700	ABCC6,MUC2,SLC25A24,CTIF,PTMS,U2AF2,CRABP2,SRPX2,POU5F1,TMEM187,S100A11,EIF1B,CALML3
TF	Factor: SMAD; motif: TNGNCAGACWN	TF:M00974	false	0.00013786510141790135	3.8605456553597954	4573	68	16	62700	ABCC6,MUC2,OIP5,BLK,CDK7,PEBP1,TNKS,SMR3A,MYOM2,PRSS1,FABP5,SST,SPRR2G,SCGB2A1,S100A11,TMSB15A
TF	Factor: Kaiso; motif: GCMGGGRGCRGS; match class: 1	TF:M03876_1	false	0.0001417886037240969	3.8483586742209037	9325	68	24	62700	ABCC6,MUC2,OIP5,SLC25A24,GPC3,CTIF,SFN,IFI35,FABP5,MAFK,PTMS,U2AF2,CRABP2,PRPF31,PF4V1,PTEN,NT5C,RPS2,TMEM187,S100A11,EIF1B,CALML3,SLC10A3,CSF2
TF	Factor: CTCF; motif: NNNNANASYGCCMYCTAGTGG	TF:M04689	false	0.00014202080086094036	3.847648042676525	5675	68	18	62700	SPRR2B,MUC2,ERH,GPC3,YARS2,TGDS,PRSS1,MAFK,PTMS,CRABP2,SRPX2,PF4V1,NT5C,TMEM187,TMSB15A,TMED1,SLC10A3,TMA7
TF	Factor: Pax-5; motif: NNRNKCAGYSRAGCRTGAC	TF:M07223	false	0.0001422204301287582	3.8470380122218115	5676	68	18	62700	ABCC6,MUC2,CDK7,DPH2,MAFK,SSX4,PRPF31,SAA1,POU5F1,PTEN,NT5C,RPS2,SYNRG,SCGB2A1,TMEM187,CALML3,RAD17,TMED1
TF	Factor: egr-3; motif: GTGGGY; match class: 1	TF:M03818_1	false	0.00014319243254518594	3.844079933080601	6837	68	20	62700	ABCC6,MUC2,BLK,SLC25A24,ACR,CDK7,YARS2,PLP2,TGDS,MYOM2,MAGEA6,FABP5,SSX4,DUSP12,PRPF31,S100A11,TYROBP,CALML3,RAD17,CSF2
TF	Factor: NKX3A; motif: NTCGTTAN	TF:M10628	false	0.00014473875323572612	3.8394151726604724	4593	68	16	62700	ERH,OIP5,GPC3,CTIF,TGDS,SMR3A,U2AF2,SAA1,PF4V1,FAN1,PTEN,NT5C,SYNRG,SCGB2A1,TMEM187,CSF2
TF	Factor: Elk-1; motif: NACMGGAAGTN	TF:M11432	false	0.0001447983256049701	3.839236460132839	6256	68	19	62700	SPRR2B,MUC2,ERH,SLC25A24,ACR,RNF113A,TNKS,TGDS,DPH2,FABP5,MAFK,SSX4,U2AF2,PRPF31,PF4V1,NT5C,SYNRG,RAD17,SLC10A3
TF	Factor: SP1; motif: RCCMCRCCCMC	TF:M03920	false	0.0001465568510713735	3.833993874851293	7452	68	21	62700	OIP5,BLK,ACR,GPC3,YARS2,PLP2,CTIF,TNKS,MAGEA6,MAFK,POU5F1,PTEN,NT5C,RPS2,SYNRG,TMEM187,S100A11,TMSB15A,TMED1,SLC10A3,CSF2
TF	Factor: ELF2; motif: CCCGGAARYN	TF:M02054	false	0.00014677079672694457	3.8333603482484264	3104	68	13	62700	MUC2,ERH,SLC25A24,ACR,PLP2,RNF113A,TNKS,TGDS,DPH2,MAFK,U2AF2,SYNRG,SLC10A3
TF	Factor: COUP-TF1; motif: GRGGKSARAGGTCAGNG	TF:M09886	false	0.00014727364013600606	3.8318749786694113	5694	68	18	62700	MUC2,PEBP1,SFN,MYOM2,MAGEA6,FABP5,PTMS,SSX4,DUSP12,CRABP2,AMY1A,SRPX2,POU5F1,SYNRG,SCGB2A1,CALML3,RAD17,TMA7
TF	Factor: c-Ets-1(p54); motif: NCMGGAWGYN; match class: 1	TF:M00032_1	false	0.00014727364013600606	3.8318749786694113	2220	68	11	62700	SPRR2B,ERH,SLC25A24,ACR,DPH2,FABP5,MAFK,U2AF2,NT5C,TYROBP,TMA7
TF	Factor: Six-2; motif: NCGTATCRYN	TF:M11033	false	0.00014727364013600606	3.8318749786694113	8705	68	23	62700	ABCC6,MUC2,OIP5,SLC25A24,CDK7,PEBP1,YARS2,CTIF,RNF113A,DPH2,MAGEA6,FABP5,SRPX2,SPRR2G,PTEN,RPS2,SYNRG,SCGB2A1,EIF1B,CALML3,RAMP2,TMED1,SLC10A3
TF	Factor: ATF6; motif: TGACGTGG	TF:M00483	false	0.00015007098574067122	3.823703264790293	2656	68	12	62700	PEBP1,CTIF,RNF113A,TNKS,MAGEA6,DUSP12,SRPX2,RPS2,TMEM187,CALML3,RAD17,TMA7
TF	Factor: TR4; motif: NCCCTGACCYB	TF:M08906	false	0.00015027922663434352	3.8231010485654093	4610	68	16	62700	SPRR2B,PEBP1,TNKS,MAGEA6,FABP5,SSX4,DUSP12,AMY1A,SRPX2,PRPF31,SAA1,POU5F1,TYROBP,EIF1B,RAMP2,TMA7
TF	Factor: MAZ; motif: GGGGGAGGGGGNGRGRRRGNRG; match class: 1	TF:M09984_1	false	0.0001510391448414325	3.8209104819423145	5706	68	18	62700	GPC3,CTIF,TNKS,MAGEA6,MAFK,PTMS,SSX4,CRABP2,PRPF31,PF4V1,POU5F1,PTEN,S100A11,TYROBP,TMSB15A,EIF1B,CALML3,RAD17
TF	Factor: YY1; motif: CCATNTT	TF:M01894	false	0.0001528890688880032	3.815623564236646	6873	68	20	62700	ERH,BLK,CDK7,RNF113A,TNKS,DPH2,MAFK,SST,DUSP12,U2AF2,SPRR2G,FAN1,SCGB2A1,TYROBP,EIF1B,RAD17,RAMP2,TMED1,TMA7,CSF2
TF	Factor: HOXD13; motif: WNNAATAAWAY	TF:M08817	false	0.0001528890688880032	3.815623564236646	5712	68	18	62700	BLK,LALBA,CDK7,PLP2,CTIF,TNKS,SMR3A,MYOM2,MAGEA6,IFI35,PRSS1,FABP5,DUSP12,SAA1,PF4V1,FAN1,SYNRG,RAD17
TF	Factor: Egr-1; motif: GCGGGGGCGG	TF:M07354	false	0.00015492024616576538	3.8098918215984994	8103	68	22	62700	GPC3,CTIF,TNKS,MAGEA6,MAFK,PTMS,U2AF2,CRABP2,POU5F1,FAN1,PTEN,NT5C,RPS2,SYNRG,TMEM187,EIF1B,CALML3,RAD17,RAMP2,TMED1,SLC10A3,TMA7
TF	Factor: Elf-1; motif: NRANCMGGAAGTG; match class: 1	TF:M07087_1	false	0.00015555824018785656	3.8081069786193718	157	68	4	62700	SPRR2B,ERH,SLC25A24,FABP5
TF	Factor: p300; motif: NNNGGGAGTNNNNS	TF:M00033	false	0.00015605893153469786	3.806711370829258	8741	68	23	62700	ABCC6,ACR,GPC3,PEBP1,YARS2,PLP2,TGDS,MAGEA6,FABP5,MAFK,CRABP2,AMY1A,SAA1,PF4V1,POU5F1,FAN1,PTEN,TMEM187,TYROBP,RAD17,RAMP2,TMED1,SLC10A3
TF	Factor: Elf5; motif: CSMGGAARNN; match class: 1	TF:M02057_1	false	0.0001567802089747002	3.8047087610109935	3607	68	14	62700	BLK,SLC25A24,CDK7,YARS2,PLP2,TGDS,MAGEA6,FABP5,MAFK,NT5C,TYROBP,CALML3,RAMP2,TMA7
TF	Factor: Tst-1; motif: NNKGAATTAVAVTDN	TF:M00133	false	0.00015686772964861457	3.8044663889623402	5725	68	18	62700	SPRR2B,LALBA,TNKS,SMR3A,MAGEA6,IFI35,PTMS,SST,DUSP12,SRPX2,SAA1,PF4V1,SPRR2G,SYNRG,SCGB2A1,TYROBP,EIF1B,RAD17
TF	Factor: YY1; motif: NNNCGGCCATCTTGNCTSNW; match class: 1	TF:M00069_1	false	0.00015690431775087574	3.8043651051729204	2238	68	11	62700	LALBA,TNKS,SMR3A,DPH2,FABP5,DUSP12,U2AF2,SYNRG,TMEM187,RAMP2,TMED1
TF	Factor: BTEB1; motif: GGGGGCGGGGCNGSGGGNGS; match class: 1	TF:M09723_1	false	0.00015713285810080386	3.803732990009363	6300	68	19	62700	GPC3,PLP2,CTIF,MAGEA6,FABP5,MAFK,PTMS,U2AF2,PTEN,RPS2,SYNRG,TMEM187,S100A11,TMSB15A,CALML3,RAD17,TMED1,SLC10A3,CSF2
TF	Factor: Sp2; motif: WGGGCGG	TF:M05332	false	0.0001602884938421244	3.7950976519454414	8759	68	23	62700	ABCC6,ERH,BLK,SLC25A24,LALBA,GPC3,PLP2,CTIF,TNKS,SFN,TGDS,MYOM2,DPH2,MAGEA6,MAFK,PTMS,DUSP12,RPS2,TMEM187,TMSB15A,RAD17,TMA7,CSF2
TF	Factor: CPBP; motif: NGGGCGG	TF:M05444	false	0.0001602884938421244	3.7950976519454414	8759	68	23	62700	ABCC6,ERH,BLK,SLC25A24,LALBA,GPC3,PLP2,CTIF,TNKS,SFN,TGDS,MYOM2,DPH2,MAGEA6,MAFK,PTMS,DUSP12,RPS2,TMEM187,TMSB15A,RAD17,TMA7,CSF2
TF	Factor: Sp6; motif: WGGGCGG	TF:M05361	false	0.0001602884938421244	3.7950976519454414	8759	68	23	62700	ABCC6,ERH,BLK,SLC25A24,LALBA,GPC3,PLP2,CTIF,TNKS,SFN,TGDS,MYOM2,DPH2,MAGEA6,MAFK,PTMS,DUSP12,RPS2,TMEM187,TMSB15A,RAD17,TMA7,CSF2
TF	Factor: HOXD12:PEA3; motif: RCCGGAAGTAATAAAM	TF:M08369	false	0.00016180337948098423	3.7910124118052315	4643	68	16	62700	ABCC6,SPRR2B,MUC2,ERH,ACR,PEBP1,CTIF,RNF113A,PRSS1,FABP5,SST,PF4V1,FAN1,TMSB15A,EIF1B,TMED1
TF	Factor: E2F-1; motif: NNNNGGCGGGAARN; match class: 1	TF:M09892_1	false	0.00016238544596080648	3.7894528976450625	9415	68	24	62700	ERH,OIP5,GPC3,PLP2,CTIF,TGDS,MAFK,PTMS,U2AF2,CRABP2,PRPF31,PF4V1,POU5F1,PTEN,NT5C,RPS2,SYNRG,TMEM187,S100A11,TMSB15A,EIF1B,CALML3,RAMP2,SLC10A3
TF	Factor: TBX15; motif: NAGGTGTGAN	TF:M12040	false	0.000162430874245544	3.7893314181978477	2682	68	12	62700	SPRR2B,SLC25A24,LALBA,GPC3,MYOM2,DPH2,IFI35,MAFK,DUSP12,SAA1,SYNRG,CALML3
TF	Factor: EHF; motif: CSCGGAARTN; match class: 1	TF:M02052_1	false	0.00016252675503306395	3.7890751355665317	4124	68	15	62700	MUC2,ERH,SLC25A24,CDK7,YARS2,RNF113A,TNKS,TGDS,DPH2,MAFK,U2AF2,NT5C,TYROBP,EIF1B,CALML3
TF	Factor: PRX-2; motif: NNCRTTAN; match class: 1	TF:M10887_1	false	0.00016570092100530603	3.7806750776614684	2688	68	12	62700	ERH,OIP5,BLK,GPC3,YARS2,PLP2,IFI35,PRPF31,PF4V1,NT5C,TMEM187,TYROBP
TF	Factor: IRF-7; motif: TNSGAAWNCGAAANTNNN	TF:M00453	false	0.00016609944540731195	3.7796318176205275	3148	68	13	62700	ABCC6,ERH,OIP5,BLK,SLC25A24,SFN,PRSS1,SSX4,U2AF2,SAA1,EIF1B,CALML3,CSF2
TF	Factor: IRF4; motif: MNNRAAANGAAA	TF:M08886	false	0.0001671566654035268	3.776876301151842	4135	68	15	62700	ERH,BLK,LALBA,CDK7,PEBP1,MYOM2,IFI35,PTMS,SSX4,DUSP12,AMY1A,SRPX2,NT5C,S100A11,TYROBP
TF	Factor: NKX2-8; motif: NCACTTSAN	TF:M04412	false	0.00016965527340045402	3.7704326366193683	3155	68	13	62700	LALBA,CDK7,GPC3,RNF113A,TNKS,TGDS,SMR3A,MAGEA6,FABP5,PTMS,CRABP2,FAN1,NT5C
TF	Factor: TEF-3:E2A; motif: NCAGSTGNGWATGYN; match class: 1	TF:M08438_1	false	0.00017044823114707302	3.7684075013699774	1127	68	8	62700	MUC2,SLC25A24,RNF113A,PRSS1,MAFK,POU5F1,SCGB2A1,CALML3
TF	Factor: CTCF; motif: WGCGCCMYCTAGYGGYN	TF:M03895	false	0.00017059396680285815	3.7680363320815022	9447	68	24	62700	ABCC6,MUC2,ERH,OIP5,GPC3,TGDS,MYOM2,FABP5,MAFK,PTMS,SST,DUSP12,U2AF2,CRABP2,POU5F1,NT5C,SYNRG,TMEM187,TMSB15A,EIF1B,RAMP2,TMED1,SLC10A3,TMA7
TF	Factor: Elf-1; motif: NRANCMGGAAGTG	TF:M07087	false	0.00017120518122565624	3.766483096296349	2263	68	11	62700	SPRR2B,ERH,SLC25A24,ACR,FABP5,SRPX2,SYNRG,TYROBP,CALML3,TMA7,CSF2
TF	Factor: ZNF462; motif: YYYYCTSCWG; match class: 1	TF:M12707_1	false	0.00017351130873571497	3.7606722144669678	3646	68	14	62700	MUC2,SLC25A24,SFN,MYOM2,PRSS1,CRABP2,SRPX2,POU5F1,SPRR2G,PTEN,SCGB2A1,TYROBP,CALML3,RAMP2
TF	Factor: Pbx-1; motif: NNATCAATCANN	TF:M01017	false	0.0001759455419318101	3.7546217327443507	4156	68	15	62700	SMR3A,IFI35,FABP5,SSX4,SST,DUSP12,AMY1A,PRPF31,FAN1,NT5C,SYNRG,SCGB2A1,EIF1B,CALML3,CSF2
TF	Factor: Dlx-3; motif: NTCRTTAN	TF:M10609	false	0.0001759455419318101	3.7546217327443507	4680	68	16	62700	SPRR2B,ERH,BLK,SLC25A24,GPC3,CTIF,SMR3A,MYOM2,DPH2,SAA1,PF4V1,SYNRG,SCGB2A1,TYROBP,RAD17,RAMP2
TF	Factor: HOXB5; motif: RTCRTTAN	TF:M10698	false	0.0001759455419318101	3.7546217327443507	4680	68	16	62700	SPRR2B,ERH,BLK,SLC25A24,GPC3,CTIF,SMR3A,MYOM2,DPH2,SAA1,PF4V1,SYNRG,SCGB2A1,TYROBP,RAD17,RAMP2
TF	Factor: STAT; motif: NNNNNTTCTKGGA	TF:M00777	false	0.0001763985345567497	3.7535050271212103	5224	68	17	62700	SPRR2B,LALBA,ACR,YARS2,SFN,TGDS,SMR3A,MYOM2,IFI35,MAFK,PRPF31,FAN1,SYNRG,SCGB2A1,TMSB15A,SLC10A3,CSF2
TF	Factor: CTCF; motif: NNRSYGCCMCCTGSTGGCCN	TF:M12593	false	0.0001774776379987896	3.7508563598231746	8823	68	23	62700	MUC2,ERH,OIP5,GPC3,YARS2,TNKS,SFN,TGDS,MYOM2,IFI35,MAFK,SSX4,DUSP12,CRABP2,POU5F1,PTEN,NT5C,RPS2,TMEM187,EIF1B,RAMP2,TMED1,TMA7
TF	Factor: T3R-beta; motif: RRGNNANNNGAGGWCAN	TF:M02119	false	0.00017834978970133079	3.7487273984176115	3657	68	14	62700	MUC2,ACR,RNF113A,MAGEA6,PTMS,U2AF2,CRABP2,SAA1,PTEN,SCGB2A1,TYROBP,CALML3,SLC10A3,TMA7
TF	Factor: GABPalpha; motif: RCCGGAWRYN	TF:M02074	false	0.00017941302287398644	3.7461460364477723	4689	68	16	62700	MUC2,ERH,SLC25A24,RNF113A,TNKS,TGDS,DPH2,U2AF2,CRABP2,PRPF31,NT5C,SYNRG,TMSB15A,EIF1B,SLC10A3,TMA7
TF	Factor: CREB1; motif: NRRTGACGTMA; match class: 1	TF:M09887_1	false	0.00017997621856364563	3.744784877279545	1867	68	10	62700	BLK,PLP2,CTIF,MAGEA6,SST,RPS2,TMEM187,CALML3,RAD17,SLC10A3
TF	Factor: c-Jun; motif: NATGACTCATN	TF:M11265	false	0.00018361047461309152	3.7361025467899744	4699	68	16	62700	MUC2,LALBA,ACR,YARS2,SMR3A,MYOM2,MAGEA6,PRSS1,MAFK,CRABP2,SRPX2,PF4V1,SYNRG,EIF1B,RAD17,SLC10A3
TF	Factor: ZXDA; motif: NAGGGTG	TF:M06203	false	0.00018447406820190702	3.734064674644982	7587	68	21	62700	ABCC6,SPRR2B,MUC2,SLC25A24,PLP2,CTIF,SFN,MYOM2,MAGEA6,IFI35,U2AF2,CRABP2,SAA1,PF4V1,SPRR2G,NT5C,SYNRG,SCGB2A1,RAD17,RAMP2,TMED1
TF	Factor: ZXDB; motif: NAGGGTG	TF:M06202	false	0.00018447406820190702	3.734064674644982	7587	68	21	62700	ABCC6,SPRR2B,MUC2,SLC25A24,PLP2,CTIF,SFN,MYOM2,MAGEA6,IFI35,U2AF2,CRABP2,SAA1,PF4V1,SPRR2G,NT5C,SYNRG,SCGB2A1,RAD17,RAMP2,TMED1
TF	Factor: SHOX; motif: NTCRTTAN	TF:M10906	false	0.00018530723814684535	3.7321076166992317	4178	68	15	62700	OIP5,CDK7,GPC3,TNKS,SMR3A,IFI35,CRABP2,SRPX2,POU5F1,SPRR2G,FAN1,PTEN,NT5C,SCGB2A1,EIF1B
TF	Factor: Erg; motif: NACCGGAARYN	TF:M11392	false	0.0001867638126571472	3.728707268822089	8856	68	23	62700	MUC2,ERH,BLK,SLC25A24,ACR,PLP2,RNF113A,TNKS,SFN,TGDS,DPH2,MAFK,U2AF2,CRABP2,PRPF31,PF4V1,NT5C,SYNRG,TMSB15A,EIF1B,RAD17,SLC10A3,TMA7
TF	Factor: Oct-2; motif: ATTTGCA	TF:M04715	false	0.0001881947684151659	3.7253924535974168	6396	68	19	62700	SPRR2B,BLK,LALBA,GPC3,PEBP1,YARS2,PLP2,CTIF,RNF113A,TNKS,MAGEA6,DUSP12,U2AF2,AMY1A,PF4V1,SPRR2G,NT5C,RPS2,TMA7
TF	Factor: msc; motif: NRMCATATGNYN; match class: 1	TF:M11146_1	false	0.0001881947684151659	3.7253924535974168	3193	68	13	62700	SPRR2B,CDK7,CTIF,TNKS,SMR3A,SSX4,AMY1A,SRPX2,PRPF31,PF4V1,RPS2,TMEM187,SLC10A3
TF	Factor: YY1; motif: CAARATGGCGGC; match class: 1	TF:M10104_1	false	0.0001881947684151659	3.7253924535974168	1146	68	8	62700	ERH,LALBA,RNF113A,SMR3A,DUSP12,U2AF2,TMEM187,EIF1B
TF	Factor: NF-YA; motif: NYRRCCAATCAGAR	TF:M10005	false	0.00018946101690381765	3.7224801360135618	2293	68	11	62700	ACR,GPC3,PEBP1,YARS2,TNKS,PRSS1,SSX4,PRPF31,RPS2,TMSB15A,TMA7
TF	Factor: T-box; motif: NAGGTGTNAN	TF:M12022	false	0.0001905639055943596	3.719959354934045	1149	68	8	62700	SLC25A24,GPC3,MYOM2,DPH2,MAFK,SAA1,SYNRG,CALML3
TF	Factor: TBR2; motif: NAGGTGTGAN	TF:M12018	false	0.0001905639055943596	3.719959354934045	1149	68	8	62700	SLC25A24,GPC3,MYOM2,DPH2,MAFK,SAA1,SYNRG,CALML3
TF	Factor: Fra-1; motif: NATGAWTCAYN	TF:M11286	false	0.0001905639055943596	3.719959354934045	3198	68	13	62700	MUC2,YARS2,PLP2,SFN,SMR3A,PRSS1,FABP5,CRABP2,AMY1A,SRPX2,SPRR2G,SYNRG,EIF1B
TF	Factor: ER81; motif: NNNGRCMGGAAGYRNNNNNNNS	TF:M09611	false	0.0001905639055943596	3.719959354934045	2734	68	12	62700	MUC2,ERH,SLC25A24,RNF113A,DPH2,FABP5,U2AF2,PF4V1,NT5C,EIF1B,RAD17,SLC10A3
TF	Factor: T-bet; motif: NAGGTGTGAN	TF:M12020	false	0.0001905639055943596	3.719959354934045	1149	68	8	62700	SLC25A24,GPC3,MYOM2,DPH2,MAFK,SAA1,SYNRG,CALML3
TF	Factor: USF1; motif: NNGTCATGTGACNN	TF:M12501	false	0.00019126778872237328	3.718358163051723	1884	68	10	62700	ABCC6,CDK7,CTIF,SFN,MAFK,AMY1A,PTEN,RPS2,SYNRG,CSF2
TF	Factor: ATF-1; motif: TNACGTCAN	TF:M01861	false	0.00019161336303974918	3.7175742066768214	6408	68	19	62700	BLK,PEBP1,PLP2,CTIF,RNF113A,TNKS,MAGEA6,SST,DUSP12,U2AF2,SRPX2,PRPF31,RPS2,TMEM187,EIF1B,CALML3,RAD17,SLC10A3,TMA7
TF	Factor: ER81; motif: NRCMGGAWGNN; match class: 1	TF:M11418_1	false	0.00019279676761473793	3.714900251651293	564	68	6	62700	SPRR2B,ERH,SLC25A24,FABP5,SSX4,U2AF2
TF	Factor: ATF-3; motif: GATGAYGTCATN	TF:M11288	false	0.00019293783092465757	3.714582608276495	5270	68	17	62700	ERH,BLK,LALBA,ACR,MAGEA6,PRSS1,PTMS,SST,AMY1A,PRPF31,FAN1,SCGB2A1,TMEM187,S100A11,TMSB15A,RAD17,RAMP2
TF	Factor: c-Myc; motif: CACGTGGC; match class: 1	TF:M03867_1	false	0.00019454299737052378	3.7109843971299594	2742	68	12	62700	OIP5,CDK7,GPC3,SFN,U2AF2,PF4V1,SYNRG,TMEM187,EIF1B,RAMP2,TMED1,TMA7
TF	Factor: MafG; motif: CMATGACTCAGCAGA	TF:M07048	false	0.0001945627703133373	3.7109402585914153	7012	68	20	62700	ABCC6,MUC2,OIP5,BLK,CDK7,GPC3,CTIF,SFN,DPH2,IFI35,MAFK,SRPX2,SAA1,PF4V1,SPRR2G,FAN1,SYNRG,TYROBP,CALML3,RAMP2
TF	Factor: KLF15; motif: NCCCCGCCCCN	TF:M12404	false	0.00019625736187848643	3.7071740433050726	1155	68	8	62700	PLP2,MAFK,POU5F1,PTEN,SYNRG,TMEM187,TMED1,SLC10A3
TF	Factor: EN1; motif: TAATTRSNYAATTA	TF:M04317	false	0.00019625736187848643	3.7071740433050726	2745	68	12	62700	LALBA,CTIF,SMR3A,DPH2,IFI35,FABP5,SSX4,SST,DUSP12,PRPF31,SAA1,RAD17
TF	Factor: Alx-4; motif: NNCRTTAN; match class: 1	TF:M10880_1	false	0.00019730002832393483	3.704872852401495	2747	68	12	62700	ERH,OIP5,GPC3,YARS2,PLP2,TGDS,IFI35,PRPF31,FAN1,NT5C,TYROBP,RAD17
TF	Factor: HDAC1; motif: KGCARGGTC; match class: 1	TF:M07041_1	false	0.0001973414858778307	3.704781606111845	6425	68	19	62700	ABCC6,SPRR2B,MUC2,ERH,BLK,ACR,TNKS,MAFK,SSX4,CRABP2,SAA1,POU5F1,FAN1,PTEN,NT5C,EIF1B,CALML3,TMA7,CSF2
TF	Factor: SRY; motif: AAACWAM	TF:M00148	false	0.0001995479919818362	3.699952638090912	9556	68	24	62700	ERH,OIP5,BLK,SLC25A24,LALBA,CDK7,CTIF,SMR3A,MAFK,DUSP12,U2AF2,AMY1A,SRPX2,PRPF31,SAA1,PF4V1,SPRR2G,SYNRG,SCGB2A1,TMEM187,S100A11,TYROBP,RAD17,TMA7
TF	Factor: C/EBPalpha; motif: NRTTGTGCAAYNN	TF:M09596	false	0.0001995479919818362	3.699952638090912	5287	68	17	62700	ABCC6,OIP5,BLK,SLC25A24,TGDS,SMR3A,MAGEA6,IFI35,PRSS1,SSX4,SST,CRABP2,AMY1A,SAA1,PF4V1,SPRR2G,FAN1
TF	Factor: ZBRK1; motif: NGNNNGGTNAWAAAARRGCNG; match class: 1	TF:M10468_1	false	0.00019958281119550038	3.6998768644734583	4741	68	16	62700	SPRR2B,OIP5,CDK7,TNKS,TGDS,SMR3A,MYOM2,PRSS1,SSX4,SST,U2AF2,SRPX2,SPRR2G,FAN1,SYNRG,TMED1
TF	Factor: N-Myc; motif: NNCCACGTGNNN	TF:M00055	false	0.00020331168787251296	3.691837654157671	4220	68	15	62700	ABCC6,ACR,CTIF,MYOM2,DPH2,MAFK,U2AF2,AMY1A,PTEN,NT5C,SYNRG,EIF1B,RAMP2,TMED1,TMA7
TF	Factor: RORA; motif: CCYTGNCCTN; match class: 1	TF:M12659_1	false	0.00020361461565580167	3.691191051134671	2316	68	11	62700	CDK7,PEBP1,MAGEA6,AMY1A,SAA1,PF4V1,PTEN,TYROBP,CALML3,TMED1,CSF2
TF	Factor: c-Rel; motif: SGGRNTTTCC	TF:M00053	false	0.00020361461565580167	3.691191051134671	3712	68	14	62700	ERH,OIP5,CDK7,GPC3,YARS2,PLP2,PRSS1,AMY1A,PRPF31,SAA1,POU5F1,FAN1,TMEM187,S100A11
TF	Factor: ERF:C/EBPdelta; motif: NNCGGAWRTTGCGCAAY	TF:M08233	false	0.0002063716534252983	3.6853499563007333	5868	68	18	62700	MUC2,LALBA,CDK7,PLP2,DPH2,MAGEA6,IFI35,FABP5,MAFK,SSX4,U2AF2,AMY1A,SRPX2,PTEN,RPS2,TYROBP,TMSB15A,EIF1B
TF	Factor: FOXJ2; motif: AYMATAATATTTKN	TF:M00423	false	0.0002063716534252983	3.6853499563007333	7046	68	20	62700	ABCC6,SPRR2B,ERH,SLC25A24,YARS2,CTIF,TNKS,SMR3A,IFI35,SSX4,DUSP12,CRABP2,AMY1A,SAA1,PF4V1,FAN1,SYNRG,SCGB2A1,TMEM187,S100A11
TF	Factor: MITF; motif: CATGTGM	TF:M02099	false	0.00020856271344646548	3.680763331536884	3232	68	13	62700	OIP5,LALBA,SFN,SMR3A,IFI35,SSX4,AMY1A,PF4V1,RPS2,SCGB2A1,S100A11,RAMP2,CSF2
TF	Factor: Thap1; motif: SCGCCATSTTKGNTNMGGGCARNN; match class: 1	TF:M04723_1	false	0.00020883723428971344	3.680192066948918	5309	68	17	62700	SPRR2B,MUC2,ERH,SMR3A,IFI35,FABP5,SST,DUSP12,CRABP2,SRPX2,POU5F1,SPRR2G,SCGB2A1,TMEM187,EIF1B,RAD17,CSF2
TF	Factor: CREB; motif: TGACGTMA	TF:M00039	false	0.00021165833155926562	3.6743646316123724	5315	68	17	62700	BLK,PEBP1,CTIF,RNF113A,TNKS,MAGEA6,SST,DUSP12,U2AF2,SRPX2,PRPF31,RPS2,TMEM187,CALML3,RAD17,SLC10A3,TMA7
TF	Factor: Fli-1:C/EBPbeta; motif: RNCGGAWRTTGCGCAAY	TF:M08281	false	0.00021175274771936372	3.674170945523276	7673	68	21	62700	MUC2,CDK7,YARS2,PLP2,RNF113A,SMR3A,DPH2,MAGEA6,MAFK,PTMS,SSX4,CRABP2,AMY1A,SRPX2,PTEN,RPS2,SYNRG,TYROBP,EIF1B,RAD17,SLC10A3
TF	Factor: EGR; motif: CGCCCCCGCNN	TF:M08878	false	0.00021188331730035323	3.6739032362557893	7674	68	21	62700	GPC3,CTIF,TNKS,MAGEA6,MAFK,PTMS,U2AF2,CRABP2,POU5F1,FAN1,PTEN,NT5C,RPS2,SYNRG,TMEM187,CALML3,RAD17,RAMP2,TMED1,SLC10A3,TMA7
TF	Factor: Six-3; motif: NNGTATCRNN	TF:M11034	false	0.00021188331730035323	3.6739032362557893	3728	68	14	62700	ABCC6,CDK7,RNF113A,PRSS1,FABP5,SRPX2,SAA1,POU5F1,SPRR2G,FAN1,PTEN,RPS2,SCGB2A1,TMED1
TF	Factor: Pit-1; motif: NMTTCATAAWTATWNMNA	TF:M00802	false	0.00021473987760593183	3.6680872987586404	4774	68	16	62700	SPRR2B,LALBA,CDK7,PEBP1,RNF113A,TNKS,TGDS,SMR3A,DPH2,MAGEA6,PRSS1,DUSP12,AMY1A,SPRR2G,FAN1,SYNRG
TF	Factor: ISL2; motif: SCACTTAN	TF:M11015	false	0.00021549621929961563	3.666560344768761	4246	68	15	62700	SLC25A24,ACR,CDK7,YARS2,MYOM2,DPH2,FABP5,SAA1,POU5F1,SPRR2G,RPS2,TMEM187,EIF1B,TMED1,SLC10A3
TF	Factor: CREB1; motif: NRTGAYGTCAYN	TF:M11222	false	0.00021549621929961563	3.666560344768761	3735	68	14	62700	ERH,BLK,ACR,MAGEA6,PRSS1,PTMS,SST,AMY1A,FAN1,SCGB2A1,TMEM187,S100A11,TMSB15A,RAMP2
TF	Factor: BTEB2; motif: GCCCCRCCCH	TF:M07409	false	0.00021549621929961563	3.666560344768761	5325	68	17	62700	OIP5,GPC3,PLP2,TNKS,MAFK,PTMS,POU5F1,PTEN,NT5C,RPS2,SYNRG,TMEM187,S100A11,TMSB15A,TMED1,SLC10A3,CSF2
TF	Factor: T-bet; motif: NAGGTGTGAA	TF:M12019	false	0.0002157900306737776	3.6659686232461466	578	68	6	62700	SLC25A24,MYOM2,DPH2,MAFK,SAA1,SYNRG
TF	Factor: NF-1B; motif: KCCAGANWN	TF:M08825	false	0.00021581317742113096	3.6659220410870215	5893	68	18	62700	BLK,LALBA,CDK7,GPC3,PEBP1,SFN,TGDS,PRSS1,U2AF2,CRABP2,PF4V1,POU5F1,SPRR2G,TYROBP,TMSB15A,EIF1B,RAMP2,CSF2
TF	Factor: TTF-1; motif: NNNNCAAGNRNN	TF:M00794	false	0.00021581317742113096	3.6659220410870215	4778	68	16	62700	LALBA,GPC3,CTIF,TGDS,MAGEA6,IFI35,FABP5,SSX4,AMY1A,SAA1,SPRR2G,PTEN,NT5C,TMSB15A,CALML3,CSF2
TF	Factor: JUNB:C-JUN; motif: KRTGACGTCATN; match class: 1	TF:M08945_1	false	0.0002159168826561363	3.6657133986210995	5894	68	18	62700	ERH,BLK,ACR,MAGEA6,SST,AMY1A,SRPX2,PRPF31,FAN1,PTEN,SCGB2A1,TMEM187,S100A11,TMSB15A,CALML3,RAD17,SLC10A3,TMA7
TF	Factor: FOXO1A:HOXA10; motif: RWMAACANCRTWAA	TF:M08482	false	0.00021669031269779934	3.6641605037052423	4250	68	15	62700	SPRR2B,LALBA,CDK7,PEBP1,TGDS,MAGEA6,DUSP12,AMY1A,SRPX2,PRPF31,SAA1,RPS2,TYROBP,TMSB15A,SLC10A3
TF	Factor: Six-2; motif: NNGTAWCRNN; match class: 1	TF:M11032_1	false	0.00021767323592753753	3.6621949664735545	4252	68	15	62700	ABCC6,MUC2,OIP5,BLK,CDK7,CTIF,RNF113A,MAGEA6,SRPX2,POU5F1,SPRR2G,PTEN,RPS2,SCGB2A1,TMED1
TF	Factor: CP2; motif: NTGNCTGGNN	TF:M03868	false	0.00021810697321947807	3.6613304491286445	4784	68	16	62700	SPRR2B,MUC2,OIP5,LALBA,YARS2,SFN,IFI35,PTMS,SST,U2AF2,POU5F1,SPRR2G,RPS2,SYNRG,S100A11,TMA7
TF	Factor: VDR; motif: NRGGTCANNGRGKTCA	TF:M10106	false	0.0002192063672112402	3.6591468352034267	7084	68	20	62700	ABCC6,SLC25A24,PEBP1,PLP2,MAGEA6,FABP5,MAFK,DUSP12,U2AF2,AMY1A,SAA1,PF4V1,POU5F1,PTEN,SYNRG,TYROBP,EIF1B,RAD17,TMED1,TMA7
TF	Factor: KLF17; motif: NGMCMCRCCCTN	TF:M12188	false	0.00021928121697616974	3.658998567195991	3744	68	14	62700	MUC2,BLK,SLC25A24,GPC3,PLP2,CTIF,SFN,SMR3A,MAGEA6,MAFK,RPS2,EIF1B,TMED1,CSF2
TF	Factor: ERG; motif: ACCGGAART	TF:M01752	false	0.0002202340183392019	3.6571155970994504	9627	68	24	62700	SPRR2B,MUC2,ERH,BLK,SLC25A24,ACR,CDK7,YARS2,PLP2,RNF113A,TNKS,TGDS,DPH2,MAFK,U2AF2,CRABP2,PRPF31,PF4V1,NT5C,SYNRG,EIF1B,RAD17,SLC10A3,TMA7
TF	Factor: LXR-alpha; motif: NNRRGGTYACTNNAGGNCA; match class: 1	TF:M10013_1	false	0.00022103790980349195	3.6555332348826304	351	68	5	62700	MUC2,MAGEA6,POU5F1,PTEN,SCGB2A1
TF	Factor: Tbx5; motif: NNAGGTGTNANN	TF:M01019	false	0.00022372263390016062	3.6502900763383717	5913	68	18	62700	ABCC6,SPRR2B,SLC25A24,LALBA,GPC3,YARS2,MYOM2,DPH2,IFI35,MAFK,DUSP12,CRABP2,SAA1,POU5F1,FAN1,NT5C,SYNRG,CALML3
TF	Factor: NKX25; motif: NNANCCACTTRAAWTT; match class: 1	TF:M01414_1	false	0.0002240507226476384	3.649653650986039	3261	68	13	62700	SPRR2B,SLC25A24,LALBA,RNF113A,SMR3A,MAGEA6,IFI35,SST,CRABP2,FAN1,NT5C,RPS2,TYROBP
TF	Factor: GR; motif: RGRACATTNTGTYC	TF:M04750	false	0.00022609716939247552	3.6457048747396623	5351	68	17	62700	SPRR2B,SLC25A24,PLP2,CTIF,TNKS,SMR3A,DPH2,MAFK,SSX4,SAA1,FAN1,NT5C,TYROBP,TMSB15A,RAD17,TMED1,CSF2
TF	Factor: MEF-2D; motif: WAAATAR	TF:M02026	false	0.00022616218371981298	3.6455800111470906	7717	68	21	62700	ABCC6,SPRR2B,ACR,CDK7,GPC3,YARS2,SMR3A,MYOM2,DPH2,PRSS1,SSX4,DUSP12,AMY1A,SAA1,SPRR2G,SCGB2A1,S100A11,EIF1B,RAMP2,TMED1,SLC10A3
TF	Factor: YY1; motif: NNCGCCATTNN; match class: 1	TF:M03924_1	false	0.00023095318353463906	3.6364760469182027	3764	68	14	62700	SLC25A24,CDK7,PEBP1,YARS2,MAGEA6,FABP5,SSX4,U2AF2,POU5F1,NT5C,TMEM187,EIF1B,TMED1,TMA7
TF	Factor: RXRA; motif: RRGGTCATGACCYY	TF:M04490	false	0.00023104834267041922	3.6362971423656747	7729	68	21	62700	ERH,OIP5,LALBA,YARS2,DPH2,MAGEA6,PRSS1,MAFK,SSX4,SST,DUSP12,CRABP2,SAA1,PF4V1,POU5F1,SYNRG,S100A11,TYROBP,TMSB15A,CALML3,CSF2
TF	Factor: VDR; motif: NRRGTTCA	TF:M08979	false	0.00023217360549501598	3.6341871542762716	4813	68	16	62700	SPRR2B,ERH,LALBA,CDK7,YARS2,PLP2,RNF113A,DPH2,IFI35,SSX4,DUSP12,SAA1,S100A11,RAD17,TMED1,TMA7
TF	Factor: GKLF; motif: NNRRGRRNGNSNNN; match class: 1	TF:M07040_1	false	0.00023217360549501598	3.6341871542762716	8362	68	22	62700	ABCC6,MUC2,SLC25A24,GPC3,PLP2,CTIF,MAFK,PTMS,SSX4,CRABP2,PRPF31,POU5F1,PTEN,NT5C,SYNRG,S100A11,TMSB15A,CALML3,RAD17,RAMP2,SLC10A3,CSF2
TF	Factor: six-4; motif: ANNNATGACACCNNNNN	TF:M01374	false	0.00023291494709696905	3.6328026401323927	6519	68	19	62700	ABCC6,SPRR2B,BLK,ACR,PLP2,RNF113A,TGDS,SMR3A,MYOM2,DPH2,MAGEA6,MAFK,DUSP12,CRABP2,SRPX2,SAA1,FAN1,PTEN,RPS2
TF	Factor: COUP-TF1; motif: RAGGTCANTGACCTY; match class: 1	TF:M11745_1	false	0.00023291494709696905	3.6328026401323927	2805	68	12	62700	ABCC6,MUC2,ERH,SLC25A24,PEBP1,TNKS,MYOM2,SSX4,DUSP12,AMY1A,RAMP2,SLC10A3
TF	Factor: ZNF148; motif: NNNNNNCCNNCCCCTCCCCCACCCN	TF:M09834	false	0.00023332530428858496	3.6320381591189377	7121	68	20	62700	ABCC6,MUC2,ACR,GPC3,CTIF,MAGEA6,MAFK,SSX4,U2AF2,CRABP2,POU5F1,PTEN,NT5C,SYNRG,TMEM187,TYROBP,TMSB15A,RAD17,RAMP2,SLC10A3
TF	Factor: Staf; motif: AMNTCCCAGAATGCCT	TF:M07339	false	0.00023418312925762883	3.630444395063092	1191	68	8	62700	MUC2,LALBA,RNF113A,SFN,DPH2,IFI35,PRPF31,EIF1B
TF	Factor: ERG; motif: ACCGGAART; match class: 1	TF:M01752_1	false	0.00023470865287989829	3.6294708992010607	3772	68	14	62700	MUC2,ERH,SLC25A24,CDK7,RNF113A,TNKS,TGDS,DPH2,U2AF2,PRPF31,NT5C,SYNRG,SLC10A3,TMA7
TF	Factor: c-ets-1; motif: ACCGGAWGTN	TF:M02063	false	0.00023525458992219143	3.628461894538605	7742	68	21	62700	SPRR2B,MUC2,ERH,SLC25A24,ACR,CDK7,YARS2,PLP2,RNF113A,TNKS,TGDS,DPH2,MAFK,U2AF2,PRPF31,PF4V1,NT5C,SYNRG,RAD17,SLC10A3,TMA7
TF	Factor: MafB; motif: GNTGAC; match class: 1	TF:M01227_1	false	0.00023717670886491508	3.624927961631946	4824	68	16	62700	MUC2,BLK,SLC25A24,PLP2,SFN,MYOM2,MAGEA6,IFI35,FABP5,SST,SAA1,SYNRG,TYROBP,CALML3,TMED1,CSF2
TF	Factor: Elk-1; motif: RCCGGAAGTGN; match class: 1	TF:M09904_1	false	0.00023734772948132905	3.6246149184787844	2812	68	12	62700	MUC2,ERH,SLC25A24,CDK7,RNF113A,TNKS,TGDS,DPH2,FABP5,U2AF2,NT5C,SLC10A3
TF	Factor: c-Myc; motif: KACCACGTGSYY	TF:M01154	false	0.00023781161490786369	3.6237669379124178	5378	68	17	62700	ABCC6,ACR,CTIF,MYOM2,DPH2,FABP5,MAFK,U2AF2,AMY1A,PTEN,NT5C,SYNRG,EIF1B,RAD17,RAMP2,TMED1,TMA7
TF	Factor: ER-alpha; motif: NAGGTCACSGTGACCTN	TF:M11843	false	0.00023781161490786369	3.6237669379124178	3778	68	14	62700	BLK,SLC25A24,LALBA,ACR,TNKS,TGDS,SMR3A,MAGEA6,FABP5,MAFK,FAN1,PTEN,SCGB2A1,TYROBP
TF	Factor: ATF-2; motif: NRTGACGTMANN	TF:M11309	false	0.0002379460193794679	3.623521556156217	6534	68	19	62700	BLK,PEBP1,CTIF,RNF113A,TNKS,MAGEA6,SST,DUSP12,U2AF2,CRABP2,AMY1A,SRPX2,PRPF31,RPS2,TMEM187,CALML3,RAD17,SLC10A3,TMA7
TF	Factor: ER-beta; motif: ANNSTGACCYRGNN	TF:M03821	false	0.0002379460193794679	3.623521556156217	6534	68	19	62700	MUC2,ERH,OIP5,CDK7,YARS2,RNF113A,SFN,SSX4,SST,DUSP12,AMY1A,SAA1,FAN1,SYNRG,SCGB2A1,EIF1B,CALML3,TMED1,CSF2
TF	Factor: PU.1; motif: NNNNYYYACTTCCTCTTTY	TF:M01172	false	0.0002379460193794679	3.623521556156217	4293	68	15	62700	OIP5,BLK,LALBA,PLP2,RNF113A,TNKS,TGDS,SMR3A,PTMS,PF4V1,SPRR2G,SYNRG,S100A11,TYROBP,CSF2
TF	Factor: CREB1; motif: NRTGACGTCANN; match class: 1	TF:M11223_1	false	0.0002385649289444501	3.622393400923011	2815	68	12	62700	BLK,CDK7,SST,U2AF2,CRABP2,AMY1A,SRPX2,PRPF31,TMEM187,RAD17,SLC10A3,TMA7
TF	Factor: SP2; motif: NNRRCCAATSRGNRNSNGSN; match class: 1	TF:M12668_1	false	0.00023991270202424378	3.619946757980465	5953	68	18	62700	ABCC6,OIP5,BLK,SLC25A24,ACR,CDK7,GPC3,DPH2,PRSS1,FABP5,SSX4,CRABP2,TMSB15A,EIF1B,CALML3,TMED1,SLC10A3,TMA7
TF	Factor: Fra-1; motif: NATGAWTCAYN; match class: 1	TF:M11286_1	false	0.00024490877700247143	3.610995650418623	2375	68	11	62700	YARS2,PLP2,SFN,SMR3A,PRSS1,FABP5,CRABP2,AMY1A,SPRR2G,SYNRG,EIF1B
TF	Factor: Fli-1; motif: ACCGGAAGYN	TF:M02073	false	0.00024757037976646563	3.606301317137737	5968	68	18	62700	MUC2,ERH,SLC25A24,ACR,PLP2,RNF113A,TNKS,TGDS,MYOM2,DPH2,MAFK,U2AF2,PRPF31,PF4V1,NT5C,SYNRG,SLC10A3,TMA7
TF	Factor: ETV5; motif: NNACTTCCGNN; match class: 1	TF:M12557_1	false	0.00024844892248527845	3.6047628824351015	879	68	7	62700	ERH,SLC25A24,CDK7,TNKS,DPH2,FABP5,U2AF2
TF	Factor: c-MAF; motif: NNAWNTGCTGASNNNGCNN	TF:M09982	false	0.0002503733394590138	3.601411918042566	1959	68	10	62700	ACR,YARS2,DPH2,IFI35,SST,U2AF2,PF4V1,SPRR2G,NT5C,TYROBP
TF	Factor: USF2; motif: NNNSSYCACGTGACNNNNNNNNNSCN	TF:M12682	false	0.00025636231875984664	3.5911458089398507	2388	68	11	62700	CDK7,SFN,U2AF2,PTEN,SYNRG,SCGB2A1,EIF1B,RAD17,RAMP2,TMA7,CSF2
TF	Factor: AP-4:Fli-1; motif: RSCGGAWRCAGSTGN	TF:M08445	false	0.00025784538831379614	3.588640631749146	9735	68	24	62700	SPRR2B,BLK,CDK7,GPC3,YARS2,RNF113A,TNKS,TGDS,MAGEA6,PRSS1,SSX4,U2AF2,AMY1A,PF4V1,POU5F1,FAN1,PTEN,RPS2,SYNRG,SCGB2A1,S100A11,TYROBP,CALML3,RAD17
TF	Factor: TIEG1; motif: NCCCNSNCCCCGCCCCC; match class: 1	TF:M12351_1	false	0.00025784538831379614	3.588640631749146	8430	68	22	62700	MUC2,GPC3,PLP2,CTIF,TNKS,SFN,MAGEA6,FABP5,MAFK,PTMS,U2AF2,CRABP2,PTEN,RPS2,SYNRG,TMEM187,S100A11,TYROBP,TMSB15A,TMED1,SLC10A3,CSF2
TF	Factor: GATA-5; motif: TTAMCAR	TF:M05445	false	0.00025784538831379614	3.588640631749146	3314	68	13	62700	ERH,BLK,SLC25A24,TGDS,DPH2,AMY1A,SRPX2,SAA1,FAN1,NT5C,SYNRG,TYROBP,TMA7
TF	Factor: ESE-1; motif: ACCCGGAAGTRNNNNNNNWWWWW	TF:M11384	false	0.0002591802732711064	3.586398056565063	3316	68	13	62700	SPRR2B,ERH,BLK,SLC25A24,ACR,YARS2,TGDS,DPH2,U2AF2,FAN1,SYNRG,EIF1B,TMA7
TF	Factor: ZNF460; motif: NNACNCCCCCCNN	TF:M12313	false	0.0002596918282178547	3.585541716199463	5993	68	18	62700	ERH,GPC3,PLP2,MAGEA6,MAFK,PTMS,SSX4,U2AF2,CRABP2,PTEN,NT5C,RPS2,SYNRG,S100A11,TMSB15A,RAD17,RAMP2,SLC10A3
TF	Factor: DEC; motif: NNNSCACSTGAS; match class: 1	TF:M08872_1	false	0.0002596918282178547	3.585541716199463	1969	68	10	62700	MUC2,CDK7,PLP2,TGDS,IFI35,PRSS1,MAFK,U2AF2,AMY1A,SYNRG
TF	Factor: Pitx2; motif: WNTAATCCCAR	TF:M00482	false	0.0002644307635640853	3.57768802093781	604	68	6	62700	LALBA,PLP2,SAA1,NT5C,TMEM187,TMA7
TF	Factor: USF; motif: NRCCACGTGASN	TF:M00796	false	0.00027115260556033135	3.566786217984796	2405	68	11	62700	CDK7,MAGEA6,MAFK,U2AF2,PTEN,RPS2,SYNRG,EIF1B,RAD17,TMED1,TMA7
TF	Factor: HOXB6; motif: GTCGTTAN	TF:M10692	false	0.0002725573238273894	3.5645421436488056	5444	68	17	62700	ERH,OIP5,SMR3A,MYOM2,FABP5,PRPF31,PF4V1,FAN1,PTEN,NT5C,SYNRG,SCGB2A1,TMEM187,TYROBP,TMSB15A,RAD17,RAMP2
TF	Factor: ER-alpha; motif: AGGTCASMNTGACCY; match class: 1	TF:M09909_1	false	0.0002727213743194735	3.564280823241985	2407	68	11	62700	BLK,SLC25A24,PLP2,TNKS,DPH2,MAGEA6,MAFK,FAN1,RPS2,SCGB2A1,CSF2
TF	Factor: Spic; motif: NGNGGAASTN	TF:M02077	false	0.00027294598088846715	3.5639232962684866	8466	68	22	62700	MUC2,BLK,SLC25A24,ACR,CDK7,YARS2,SFN,PRSS1,FABP5,MAFK,U2AF2,SRPX2,POU5F1,SPRR2G,TMEM187,S100A11,TYROBP,TMSB15A,CALML3,RAMP2,TMED1,CSF2
TF	Factor: Fli-1; motif: RCMGGAAGYGNNN; match class: 1	TF:M09613_1	false	0.00027294598088846715	3.5639232962684866	894	68	7	62700	SPRR2B,ERH,SLC25A24,FABP5,MAFK,SSX4,U2AF2
TF	Factor: Nkx2-3; motif: NNCGTTRWS; match class: 1	TF:M10638_1	false	0.00027485602435191976	3.5608947396364976	4355	68	15	62700	MUC2,OIP5,BLK,ACR,GPC3,YARS2,DPH2,DUSP12,U2AF2,PRPF31,PTEN,RPS2,EIF1B,CALML3,RAD17
TF	Factor: Fli-1; motif: NACCGGAARTN; match class: 1	TF:M11402_1	false	0.00027485602435191976	3.5608947396364976	609	68	6	62700	MUC2,ERH,SLC25A24,TNKS,DPH2,U2AF2
TF	Factor: GR; motif: CNNNNTGTYCTNN	TF:M01836	false	0.00027540061427152153	3.560035095399231	6024	68	18	62700	SPRR2B,ACR,SFN,MAGEA6,MAFK,SSX4,U2AF2,AMY1A,SAA1,POU5F1,SPRR2G,FAN1,SYNRG,SCGB2A1,S100A11,TMSB15A,CALML3,RAMP2
TF	Factor: MAZ; motif: GGGGGAGGGGGNGRGRRRGNRG	TF:M09984	false	0.00027641863228286084	3.5584326862439166	9784	68	24	62700	GPC3,CTIF,TNKS,SFN,MYOM2,MAGEA6,MAFK,PTMS,SSX4,CRABP2,SRPX2,PRPF31,PF4V1,POU5F1,PTEN,SYNRG,TMEM187,S100A11,TYROBP,TMSB15A,EIF1B,CALML3,RAD17,SLC10A3
TF	Factor: DRRS; motif: GNNGGGWGGG	TF:M10056	false	0.00027663130620033907	3.558098672597295	4897	68	16	62700	ABCC6,SPRR2B,GPC3,PLP2,CTIF,SFN,MAGEA6,PTMS,CRABP2,PRPF31,POU5F1,SPRR2G,TMSB15A,RAD17,TMA7,CSF2
TF	Factor: CTCF; motif: ACCAGGKGGC; match class: 1	TF:M04727_1	false	0.0002798629686498244	3.553054563395243	1592	68	9	62700	MUC2,OIP5,GPC3,SFN,PF4V1,TYROBP,TMSB15A,RAD17,CSF2
TF	Factor: CREB,; motif: NTGACGTNA	TF:M00981	false	0.00028082329290193765	3.551566872470892	8485	68	22	62700	BLK,CDK7,PEBP1,PLP2,CTIF,RNF113A,TNKS,SFN,MAGEA6,SST,DUSP12,U2AF2,CRABP2,SRPX2,PRPF31,RPS2,TMEM187,TMSB15A,CALML3,RAD17,SLC10A3,TMA7
TF	Factor: MIF-1; motif: NNGTTGCWWGGYAACNGS; match class: 1	TF:M00279_1	false	0.00028210362725624675	3.549591329699845	5463	68	17	62700	CDK7,GPC3,PEBP1,YARS2,RNF113A,SFN,TGDS,DPH2,MAFK,SST,U2AF2,AMY1A,POU5F1,PTEN,NT5C,TMSB15A,RAD17
TF	Factor: PRX-2; motif: NKCGTTAN; match class: 1	TF:M10885_1	false	0.00028348745630536515	3.5474661529188145	2420	68	11	62700	ERH,OIP5,GPC3,YARS2,PLP2,TGDS,PRPF31,FAN1,NT5C,TYROBP,RAD17
TF	Factor: JUND; motif: NATGAGTCAT	TF:M08934	false	0.00028348745630536515	3.5474661529188145	4370	68	15	62700	MUC2,ERH,SLC25A24,LALBA,PEBP1,YARS2,PLP2,MAFK,U2AF2,CRABP2,AMY1A,SRPX2,EIF1B,RAD17,SLC10A3
TF	Factor: NF-Y; motif: NCTGATTGGYTASY	TF:M00209	false	0.00028348745630536515	3.5474661529188145	3850	68	14	62700	SPRR2B,SLC25A24,ACR,CDK7,GPC3,PEBP1,TNKS,TGDS,SSX4,CRABP2,PRPF31,RPS2,TMSB15A,TMA7
TF	Factor: SAP-1a; motif: NACCGGAAGTV; match class: 1	TF:M01167_1	false	0.0002836583248542455	3.5472044661616526	189	68	4	62700	MUC2,ERH,DPH2,U2AF2
TF	Factor: PURBETA; motif: NCWGRGGCTGGGG	TF:M12726	false	0.00028501731165680435	3.545128760592579	7861	68	21	62700	ERH,ACR,GPC3,PEBP1,TNKS,SFN,MYOM2,MAGEA6,IFI35,FABP5,MAFK,PTMS,SSX4,PRPF31,SAA1,PF4V1,S100A11,TMSB15A,CALML3,RAMP2,CSF2
TF	Factor: ERM; motif: NNCACTTCCGGNN; match class: 1	TF:M12603_1	false	0.00028579968546612076	3.5439382535030726	1996	68	10	62700	SPRR2B,ERH,SLC25A24,RNF113A,TGDS,DPH2,FABP5,U2AF2,NT5C,SLC10A3
TF	Factor: ATF-2; motif: RRTGANGTCAY	TF:M09867	false	0.0002877356083209143	3.541006389272866	4377	68	15	62700	ERH,BLK,ACR,MAGEA6,PRSS1,PTMS,SST,PRPF31,FAN1,SCGB2A1,TMEM187,S100A11,TMSB15A,RAD17,RAMP2
TF	Factor: TFAP2A; motif: YGCCCNNRGGCN; match class: 1	TF:M04146_1	false	0.0002878114873088223	3.54089187622543	3857	68	14	62700	MUC2,SLC25A24,PLP2,RNF113A,FABP5,MAFK,PTMS,U2AF2,PF4V1,POU5F1,RPS2,TMEM187,S100A11,SLC10A3
TF	Factor: GLI; motif: NGACCMCCCAN	TF:M07290	false	0.0002890012193655661	3.5391003248468444	7249	68	20	62700	ABCC6,ACR,PEBP1,YARS2,CTIF,SFN,SMR3A,MYOM2,DPH2,MAGEA6,IFI35,MAFK,SSX4,U2AF2,CRABP2,TMEM187,TYROBP,TMSB15A,SLC10A3,CSF2
TF	Factor: nerf; motif: NNNCCGGAAGTGN	TF:M09901	false	0.0002901953347627893	3.5373095736455715	5479	68	17	62700	MUC2,ERH,BLK,SLC25A24,ACR,YARS2,RNF113A,TNKS,TGDS,DPH2,MAFK,U2AF2,NT5C,SYNRG,RAD17,SLC10A3,TMA7
TF	Factor: ASH-2; motif: NRCAGCTGYN	TF:M11176	false	0.00029084493930893023	3.5363384885076186	2430	68	11	62700	ERH,OIP5,BLK,YARS2,SFN,DPH2,PRSS1,PF4V1,POU5F1,FAN1,TMEM187
TF	Factor: ASH-2; motif: NGCAGCTGCN	TF:M11178	false	0.00029084493930893023	3.5363384885076186	2430	68	11	62700	ERH,OIP5,BLK,YARS2,SFN,DPH2,PRSS1,PF4V1,POU5F1,FAN1,TMEM187
TF	Factor: ASH-2; motif: NRCAGCTGYN; match class: 1	TF:M11176_1	false	0.00029084493930893023	3.5363384885076186	2430	68	11	62700	ERH,OIP5,BLK,YARS2,SFN,DPH2,PRSS1,PF4V1,POU5F1,FAN1,TMEM187
TF	Factor: ASH-2; motif: NGCAGCTGCN; match class: 1	TF:M11178_1	false	0.00029084493930893023	3.5363384885076186	2430	68	11	62700	ERH,OIP5,BLK,YARS2,SFN,DPH2,PRSS1,PF4V1,POU5F1,FAN1,TMEM187
TF	Factor: Pax-6; motif: NNNNTTCACGCWTGANTKNNN; match class: 1	TF:M00097_1	false	0.00029084493930893023	3.5363384885076186	4923	68	16	62700	SPRR2B,ACR,PEBP1,YARS2,TGDS,MYOM2,FABP5,SST,DUSP12,CRABP2,SRPX2,SAA1,POU5F1,SPRR2G,TMEM187,RAD17
TF	Factor: CTCF; motif: ACCAGGKGGC	TF:M04727	false	0.00029172263808423943	3.5350298677120575	6650	68	19	62700	MUC2,OIP5,GPC3,PLP2,SFN,MYOM2,FABP5,PTMS,DUSP12,CRABP2,PF4V1,POU5F1,PTEN,NT5C,TYROBP,TMSB15A,EIF1B,RAD17,CSF2
TF	Factor: ESR1; motif: NNNNMAGGTCACCCTGACCY; match class: 1	TF:M02261_1	false	0.0002935170498556234	3.53236666633068	2433	68	11	62700	BLK,SLC25A24,LALBA,ACR,TNKS,DPH2,MAGEA6,FAN1,SCGB2A1,CALML3,CSF2
TF	Factor: IRF-8; motif: NYGAAASYGAAACYN	TF:M11682	false	0.0002935170498556234	3.53236666633068	3867	68	14	62700	ABCC6,ERH,BLK,SLC25A24,SFN,PRSS1,SSX4,U2AF2,CRABP2,SAA1,EIF1B,CALML3,TMED1,TMA7
TF	Factor: ATF-1; motif: CYYTGACGTCA	TF:M00691	false	0.00029360504747464255	3.53223648257224	4929	68	16	62700	ABCC6,BLK,PLP2,CTIF,RNF113A,TNKS,SFN,MAGEA6,SST,AMY1A,PRPF31,TMEM187,S100A11,TYROBP,CALML3,SLC10A3
TF	Factor: msc; motif: NRMCATATGNYN	TF:M11146	false	0.0002951694852709679	3.529928542050316	3369	68	13	62700	SPRR2B,CDK7,CTIF,TNKS,SMR3A,SSX4,AMY1A,SRPX2,PRPF31,PF4V1,RPS2,TMEM187,SLC10A3
TF	Factor: YY1; motif: NGCCGCCATYTTGN; match class: 1	TF:M12275_1	false	0.00029615500681228705	3.5284809207553773	1608	68	9	62700	ERH,LALBA,YARS2,RNF113A,SMR3A,DUSP12,U2AF2,TMEM187,EIF1B
TF	Factor: CP2/LBP-1c/LSF; motif: GCTGGNTNGNNCYNG	TF:M00947	false	0.00029633645034016497	3.528214925610818	8526	68	22	62700	ABCC6,ERH,PLP2,RNF113A,TNKS,SFN,DPH2,MAGEA6,IFI35,FABP5,SST,U2AF2,CRABP2,SRPX2,POU5F1,NT5C,RPS2,SCGB2A1,TMSB15A,RAD17,RAMP2,SLC10A3
TF	Factor: E2F-1; motif: NKTSSCGC	TF:M00428	false	0.00029715848080316595	3.527011870610354	9178	68	23	62700	ERH,OIP5,SLC25A24,YARS2,PLP2,CTIF,RNF113A,TGDS,SMR3A,FABP5,MAFK,PTMS,SST,U2AF2,CRABP2,PF4V1,POU5F1,SYNRG,TMEM187,TYROBP,EIF1B,RAMP2,SLC10A3
TF	Factor: Elf-1; motif: AWCCCGGAAGTN; match class: 1	TF:M07415_1	false	0.00029816130423569883	3.5255487205321607	2439	68	11	62700	MUC2,ERH,ACR,RNF113A,TGDS,DPH2,U2AF2,NT5C,SYNRG,SLC10A3,TMA7
TF	Factor: Dlx-5; motif: NTCRTTAN	TF:M10615	false	0.0002983138260379561	3.5253266177983766	4397	68	15	62700	ERH,CDK7,CTIF,TNKS,MYOM2,DPH2,IFI35,CRABP2,SRPX2,POU5F1,SPRR2G,SYNRG,TYROBP,RAD17,RAMP2
TF	Factor: Nkx2-5; motif: TYAAGTG	TF:M00240	false	0.0002985768738004072	3.5249438334824674	4939	68	16	62700	ERH,LALBA,GPC3,RNF113A,TNKS,TGDS,SMR3A,IFI35,FABP5,PTMS,CRABP2,FAN1,NT5C,RPS2,TYROBP,RAD17
TF	Factor: AP-2; motif: SNNNCCNCAGGCN	TF:M00915	false	0.0002985768738004072	3.5249438334824674	9846	68	24	62700	MUC2,OIP5,ACR,GPC3,PEBP1,PLP2,CTIF,RNF113A,SFN,PRSS1,FABP5,MAFK,CRABP2,AMY1A,POU5F1,PTEN,RPS2,TMEM187,TYROBP,TMSB15A,EIF1B,CALML3,RAMP2,TMED1
TF	Factor: CREB1; motif: NGRTGAYGWNNN	TF:M09827	false	0.0002999163869758317	3.5229998044013584	2897	68	12	62700	ACR,CDK7,MAGEA6,SST,DUSP12,SAA1,PF4V1,PTEN,RPS2,TMEM187,RAD17,SLC10A3
TF	Factor: NFYA; motif: RRCCAATCAGN	TF:M09816	false	0.00030017054406977507	3.522631927601096	2013	68	10	62700	ACR,GPC3,PEBP1,TNKS,SSX4,CRABP2,PRPF31,RPS2,TMSB15A,TMA7
TF	Factor: Sp1; motif: GGGGCGGGGC; match class: 1	TF:M00931_1	false	0.00030017054406977507	3.522631927601096	6078	68	18	62700	GPC3,PLP2,CTIF,TGDS,MAGEA6,FABP5,MAFK,PTMS,U2AF2,PTEN,NT5C,RPS2,SYNRG,TMEM187,TMSB15A,RAD17,TMED1,SLC10A3
TF	Factor: GATA6; motif: NNNAGATAAGANN	TF:M09771	false	0.00030017054406977507	3.522631927601096	2898	68	12	62700	CDK7,DPH2,PRSS1,PTMS,SSX4,U2AF2,SAA1,SPRR2G,S100A11,CALML3,TMED1,TMA7
TF	Factor: GATA-1; motif: NTGNNNNNNNNAGATAAGN	TF:M09936	false	0.00030201598249869345	3.5199700738397808	4404	68	15	62700	ACR,CDK7,MYOM2,PTMS,SSX4,SST,U2AF2,SRPX2,SAA1,SPRR2G,PTEN,S100A11,CALML3,RAD17,TMED1
TF	Factor: Sp3; motif: ASMCTTGGGSRGGG	TF:M00665	false	0.0003038193512975513	3.517384567885696	7908	68	21	62700	ABCC6,MUC2,ACR,PLP2,CTIF,TNKS,MAGEA6,FABP5,PTMS,SST,DUSP12,CRABP2,SRPX2,POU5F1,TMEM187,S100A11,TYROBP,TMSB15A,RAD17,SLC10A3,CSF2
TF	Factor: TBR2; motif: NAGGTGTGAN	TF:M12017	false	0.0003072206952886522	3.5125495323028555	1249	68	8	62700	SLC25A24,GPC3,MYOM2,DPH2,MAFK,SAA1,SYNRG,CALML3
TF	Factor: ESR1; motif: STGACCTN	TF:M12602	false	0.00030781028234326286	3.511716876738609	3387	68	13	62700	MUC2,OIP5,RNF113A,TNKS,SFN,MAGEA6,FABP5,SSX4,AMY1A,SRPX2,EIF1B,CALML3,TMA7
TF	Factor: TFF-1; motif: NNANCCACTTGAMNTT; match class: 1	TF:M01312_1	false	0.0003100863209578572	3.508517391658682	918	68	7	62700	SPRR2B,RNF113A,SMR3A,MAGEA6,IFI35,FAN1,NT5C
TF	Factor: GATA-5; motif: TATCTN	TF:M02006	false	0.0003106705506854036	3.5076999127604425	9211	68	23	62700	ABCC6,SPRR2B,ERH,BLK,SLC25A24,ACR,CDK7,TNKS,SMR3A,DPH2,IFI35,PRSS1,MAFK,PTMS,AMY1A,SRPX2,SPRR2G,FAN1,PTEN,SYNRG,SCGB2A1,CALML3,RAD17
TF	Factor: TEL1; motif: CNCGGAANNN; match class: 1	TF:M02070_1	false	0.0003106705506854036	3.5076999127604425	4959	68	16	62700	ERH,OIP5,SLC25A24,PLP2,RNF113A,TGDS,DPH2,MAGEA6,MAFK,U2AF2,PTEN,NT5C,SYNRG,TMSB15A,RAMP2,TMA7
TF	Factor: MAFB; motif: NTCAGCN; match class: 1	TF:M08888_1	false	0.00031081130494206474	3.5075031932666585	3392	68	13	62700	ABCC6,ACR,PEBP1,YARS2,DPH2,IFI35,SST,DUSP12,SRPX2,SAA1,NT5C,EIF1B,CSF2
TF	Factor: SATB2; motif: GSCGCTGTCCNNGGTGCTGN	TF:M12660	false	0.00031081130494206474	3.5075031932666585	5521	68	17	62700	MUC2,ERH,BLK,LALBA,PEBP1,YARS2,PLP2,CTIF,TNKS,SFN,DPH2,MAFK,SST,SPRR2G,NT5C,TMEM187,RAD17
TF	Factor: SMAD; motif: AGACNBCNN	TF:M00792	false	0.00031081130494206474	3.5075031932666585	3895	68	14	62700	ABCC6,SPRR2B,MUC2,BLK,SLC25A24,RNF113A,IFI35,FABP5,DUSP12,SAA1,POU5F1,TYROBP,RAMP2,CSF2
TF	Factor: STAT1; motif: NTTCCNGGA	TF:M04721	false	0.00031081130494206474	3.5075031932666585	7924	68	21	62700	ABCC6,BLK,YARS2,CTIF,RNF113A,TGDS,MYOM2,DPH2,MAGEA6,MAFK,SRPX2,SAA1,PF4V1,POU5F1,NT5C,SYNRG,SCGB2A1,EIF1B,RAD17,RAMP2,TMA7
TF	Factor: SRY; motif: TTGTTT; match class: 1	TF:M03854_1	false	0.00031109000687740184	3.507113939478589	9215	68	23	62700	OIP5,BLK,SLC25A24,LALBA,CDK7,PEBP1,CTIF,TNKS,SMR3A,IFI35,MAFK,U2AF2,AMY1A,SRPX2,PRPF31,PF4V1,SYNRG,SCGB2A1,S100A11,TYROBP,TMSB15A,RAD17,TMA7
TF	Factor: FOXO1A; motif: AAACAA; match class: 1	TF:M03823_1	false	0.00031109000687740184	3.507113939478589	9215	68	23	62700	OIP5,BLK,SLC25A24,LALBA,CDK7,PEBP1,CTIF,TNKS,SMR3A,IFI35,MAFK,U2AF2,AMY1A,SRPX2,PRPF31,PF4V1,SYNRG,SCGB2A1,S100A11,TYROBP,TMSB15A,RAD17,TMA7
TF	Factor: BCL-6; motif: NYGCTTTCKAGGAANN	TF:M12341	false	0.00031109000687740184	3.507113939478589	6100	68	18	62700	SPRR2B,MUC2,BLK,ACR,GPC3,YARS2,PLP2,RNF113A,TGDS,PRSS1,AMY1A,SRPX2,TMSB15A,EIF1B,RAD17,TMED1,TMA7,CSF2
TF	Factor: KLF17; motif: NMCCACNCWCCCNTN	TF:M12187	false	0.00031154199052922866	3.5064834095951376	2913	68	12	62700	MUC2,TNKS,MYOM2,MAGEA6,PRSS1,U2AF2,POU5F1,SYNRG,TYROBP,TMSB15A,CALML3,CSF2
TF	Factor: PEA3; motif: NACCGGAAGTN	TF:M11428	false	0.0003149429410497498	3.5017681212321827	7310	68	20	62700	SPRR2B,MUC2,ERH,BLK,SLC25A24,ACR,PLP2,RNF113A,TNKS,TGDS,DPH2,MAFK,U2AF2,PRPF31,PF4V1,NT5C,SYNRG,RAD17,SLC10A3,TMA7
TF	Factor: NKX2B; motif: NNNRCCACTTGARANNN	TF:M01372	false	0.0003149429410497498	3.5017681212321827	3398	68	13	62700	GPC3,RNF113A,TNKS,TGDS,SMR3A,IFI35,FABP5,SST,CRABP2,SAA1,FAN1,NT5C,RPS2
TF	Factor: Pet-1; motif: GCNGGAAGYG; match class: 1	TF:M09918_1	false	0.00031713320197930274	3.498758287517036	7314	68	20	62700	ABCC6,ERH,SLC25A24,CTIF,RNF113A,TNKS,MAGEA6,FABP5,MAFK,PTMS,SSX4,DUSP12,U2AF2,CRABP2,SRPX2,PTEN,NT5C,TMEM187,EIF1B,RAMP2
TF	Factor: pax-6; motif: NYACGCNTSANYGCNYN; match class: 1	TF:M11881_1	false	0.00031749103184657647	3.498268537693431	7315	68	20	62700	SLC25A24,PEBP1,YARS2,PLP2,RNF113A,TGDS,FABP5,MAFK,PTMS,SST,DUSP12,U2AF2,PRPF31,RPS2,SYNRG,SCGB2A1,TMEM187,CALML3,TMED1,SLC10A3
TF	Factor: CDP; motif: NATCGATCGS	TF:M00104	false	0.00031793763136292187	3.4976580655862204	4430	68	15	62700	ERH,OIP5,BLK,CTIF,FABP5,SRPX2,POU5F1,SPRR2G,FAN1,PTEN,S100A11,TMSB15A,EIF1B,TMED1,SLC10A3
TF	Factor: GR; motif: RGWACATWATGTWCY	TF:M11847	false	0.00032173307160660985	3.492504294777106	5540	68	17	62700	OIP5,LALBA,YARS2,PLP2,TNKS,SMR3A,DPH2,MAGEA6,MAFK,SAA1,PF4V1,SPRR2G,SCGB2A1,TYROBP,RAD17,TMA7,CSF2
TF	Factor: Gscl; motif: NTAATCCN; match class: 1	TF:M10924_1	false	0.00032463199148128393	3.4886086840194133	1633	68	9	62700	SPRR2B,SLC25A24,SFN,AMY1A,SRPX2,SCGB2A1,TYROBP,TMSB15A,EIF1B
TF	Factor: RUNX2; motif: NRACCGCAAACCGCAN; match class: 1	TF:M04106_1	false	0.0003276422087331733	3.48460015502181	8597	68	22	62700	MUC2,ERH,BLK,SLC25A24,CDK7,PEBP1,CTIF,MAGEA6,IFI35,FABP5,MAFK,SSX4,CRABP2,PRPF31,PTEN,NT5C,SYNRG,TMEM187,S100A11,TYROBP,CALML3,TMA7
TF	Factor: Smad2; motif: TGTCTGNCACCT; match class: 1	TF:M09656_1	false	0.0003317976703159966	3.4791266676560197	1266	68	8	62700	SPRR2B,SLC25A24,IFI35,POU5F1,SPRR2G,TYROBP,CALML3,CSF2
TF	Factor: SP2; motif: GGGCGGGAC; match class: 1	TF:M01783_1	false	0.0003323900161422858	3.478352029410884	4449	68	15	62700	SLC25A24,GPC3,PLP2,SFN,MAGEA6,MAFK,POU5F1,PTEN,NT5C,RPS2,SYNRG,TMEM187,S100A11,TMED1,SLC10A3
TF	Factor: isx; motif: NTCRTTAA	TF:M10953	false	0.0003344109937112235	3.4757194536324274	5559	68	17	62700	ERH,OIP5,SLC25A24,SFN,SMR3A,DPH2,IFI35,FABP5,PRPF31,PF4V1,SPRR2G,FAN1,PTEN,NT5C,SCGB2A1,RAD17,CSF2
TF	Factor: TFIIB; motif: YTNTMTGMSN	TF:M08904	false	0.00033462496076503415	3.4754416667262813	6735	68	19	62700	SPRR2B,OIP5,BLK,LALBA,YARS2,RNF113A,SFN,PTMS,DUSP12,AMY1A,SRPX2,PRPF31,SPRR2G,FAN1,NT5C,EIF1B,RAMP2,TMED1,SLC10A3
TF	Factor: PEA3; motif: ACAGGAAGGAAGTN	TF:M11429	false	0.00033462496076503415	3.4754416667262813	5560	68	17	62700	MUC2,SLC25A24,LALBA,GPC3,CTIF,RNF113A,MYOM2,FABP5,MAFK,DUSP12,U2AF2,AMY1A,SRPX2,SAA1,FAN1,S100A11,RAMP2
TF	Factor: ERF:Dlx-3; motif: NNCGGAANNNNNNNATTN	TF:M08534	false	0.0003360615848154347	3.4735811288759164	3929	68	14	62700	BLK,CDK7,TGDS,MYOM2,U2AF2,AMY1A,SRPX2,PRPF31,SAA1,NT5C,SYNRG,RAD17,TMED1,TMA7
TF	Factor: HOXA7; motif: GYMATTAN; match class: 1	TF:M10690_1	false	0.0003360615848154347	3.4735811288759164	6142	68	18	62700	MUC2,OIP5,SLC25A24,ACR,CDK7,YARS2,CTIF,TNKS,SFN,SMR3A,MYOM2,DPH2,IFI35,SST,DUSP12,PRPF31,SPRR2G,SYNRG
TF	Factor: ZNF644; motif: TCCWGCCTCTSN	TF:M09737	false	0.0003363839124122415	3.47316478254612	7350	68	20	62700	OIP5,LALBA,ACR,CDK7,PLP2,TNKS,MYOM2,MAGEA6,SST,U2AF2,CRABP2,SRPX2,SAA1,POU5F1,FAN1,TYROBP,RAMP2,TMED1,TMA7,CSF2
TF	Factor: COUP-TF1; motif: RRGGTCRNTGACCYY	TF:M11741	false	0.0003364434547161257	3.4730879161897628	3930	68	14	62700	MUC2,ERH,PEBP1,TNKS,SFN,MAGEA6,IFI35,SSX4,AMY1A,SAA1,POU5F1,SYNRG,RAMP2,SLC10A3
TF	Factor: myogenin; motif: CRSCTGTTBNNTTTGGCACGSNGCCARCH; match class: 1	TF:M00056_1	false	0.0003370542058443333	3.472300249259237	4457	68	15	62700	SPRR2B,MUC2,OIP5,LALBA,GPC3,YARS2,PLP2,TNKS,SFN,PRSS1,CRABP2,POU5F1,SPRR2G,SCGB2A1,TMEM187
TF	Factor: TEF-1; motif: ACATTCCWSNN	TF:M07340	false	0.00034052099829986554	3.4678561020637395	3935	68	14	62700	MUC2,SLC25A24,LALBA,SMR3A,MYOM2,DPH2,IFI35,PRSS1,FABP5,SST,CRABP2,SRPX2,CALML3,SLC10A3
TF	Factor: ERF:FOXO1A; motif: RTMAACAGGAARNS	TF:M08241	false	0.0003417029160701442	3.466351314944964	7986	68	21	62700	SPRR2B,MUC2,ERH,SLC25A24,LALBA,ACR,PLP2,CTIF,RNF113A,TNKS,TGDS,MYOM2,FABP5,PTMS,SSX4,PRPF31,POU5F1,NT5C,TYROBP,CALML3,TMED1
TF	Factor: DEC1; motif: GTCACGTGAC; match class: 1	TF:M11074_1	false	0.00034183774030456505	3.4661799910558897	3937	68	14	62700	SLC25A24,CDK7,DPH2,MAGEA6,MAFK,U2AF2,PTEN,NT5C,RPS2,SYNRG,EIF1B,RAD17,TMED1,TMA7
TF	Factor: KLF15; motif: NCCMCGCCCMCN; match class: 1	TF:M12158_1	false	0.0003447256282800866	3.4625264282053987	6157	68	18	62700	BLK,PEBP1,CTIF,TNKS,MAGEA6,FABP5,MAFK,CRABP2,POU5F1,PTEN,NT5C,SYNRG,TMEM187,TMSB15A,RAD17,TMED1,SLC10A3,CSF2
TF	Factor: FKLF; motif: BGGGNGGVMD	TF:M01837	false	0.00034636570419722056	3.460465116698779	5579	68	17	62700	ABCC6,PEBP1,CTIF,SFN,MAGEA6,FABP5,MAFK,CRABP2,PRPF31,PF4V1,NT5C,SYNRG,S100A11,CALML3,RAD17,RAMP2,SLC10A3
TF	Factor: SP3; motif: NCCACGCCCMC	TF:M03921	false	0.00034663830602653714	3.460123446305568	3943	68	14	62700	MUC2,BLK,ACR,PEBP1,YARS2,TNKS,SFN,TGDS,SMR3A,MAFK,U2AF2,CALML3,TMED1,CSF2
TF	Factor: CREB,; motif: NTGACGTNA; match class: 1	TF:M00981_1	false	0.00034780600777614386	3.458662920546379	2953	68	12	62700	BLK,PEBP1,PLP2,CTIF,MAGEA6,SST,U2AF2,RPS2,TMEM187,TMSB15A,CALML3,RAD17
TF	Factor: mbnl2; motif: NYGCYTYGCYTN; match class: 1	TF:M12136_1	false	0.00035148252043162555	3.4540962679950784	941	68	7	62700	LALBA,GPC3,PEBP1,RNF113A,TGDS,U2AF2,PRPF31
TF	Factor: ZNF709; motif: NGRWCCAAACCC	TF:M05883	false	0.00035216707707106233	3.4532512472179544	1654	68	9	62700	MUC2,CDK7,PLP2,PTMS,PRPF31,POU5F1,SCGB2A1,S100A11,SLC10A3
TF	Factor: ELFR; motif: NANSCGGAAGTN	TF:M11455	false	0.00035271760855742635	3.4525728587095017	645	68	6	62700	ERH,SLC25A24,YARS2,DPH2,U2AF2,SYNRG
TF	Factor: Erm:EVX1; motif: NNCGGAAATKR	TF:M08461	false	0.00035818397400783693	3.445893849407324	3449	68	13	62700	RNF113A,TNKS,TGDS,SMR3A,IFI35,FABP5,U2AF2,SAA1,PTEN,TMEM187,EIF1B,RAD17,CSF2
TF	Factor: NFYA; motif: AGNSYKCTGATTGGTNNR	TF:M07222	false	0.00035818397400783693	3.445893849407324	647	68	6	62700	ACR,GPC3,PEBP1,TNKS,SSX4,PRPF31
TF	Factor: PLZF; motif: ACTKTANNTN	TF:M04625	false	0.00035872777426838816	3.445234997049895	6180	68	18	62700	SPRR2B,OIP5,LALBA,YARS2,TNKS,DPH2,IFI35,SSX4,SST,DUSP12,AMY1A,SRPX2,SPRR2G,NT5C,TMEM187,S100A11,TYROBP,TMED1
TF	Factor: ZNF549; motif: NTGCTKYCMW	TF:M12355	false	0.00035872777426838816	3.445234997049895	6778	68	19	62700	SPRR2B,BLK,LALBA,ACR,YARS2,SFN,TGDS,DPH2,PRSS1,FABP5,SST,DUSP12,SRPX2,PRPF31,SPRR2G,NT5C,RPS2,RAMP2,TMA7
TF	Factor: RORbeta; motif: TGACCYA	TF:M01722	false	0.00035872777426838816	3.445234997049895	6180	68	18	62700	MUC2,BLK,SLC25A24,CDK7,YARS2,RNF113A,SFN,IFI35,PRSS1,SST,SRPX2,PRPF31,FAN1,SYNRG,SCGB2A1,S100A11,TMED1,CSF2
TF	Factor: LIM-1; motif: NNCGTTAN; match class: 1	TF:M10999_1	false	0.00035872777426838816	3.445234997049895	1284	68	8	62700	ERH,OIP5,GPC3,YARS2,PLP2,PRPF31,NT5C,TYROBP
TF	Factor: TCF11:MafG; motif: NNNNNATGACTCAGCANTTNNG	TF:M00284	false	0.000359637180383058	3.4441354159363247	4488	68	15	62700	OIP5,BLK,SLC25A24,CDK7,TNKS,DPH2,IFI35,SSX4,DUSP12,SRPX2,POU5F1,SPRR2G,FAN1,CALML3,SLC10A3
TF	Factor: Oct-2; motif: NTGCATATGCAN; match class: 1	TF:M11899_1	false	0.0003611656739616834	3.442293532770025	4490	68	15	62700	ACR,PLP2,CTIF,TNKS,SFN,SMR3A,MAGEA6,PRSS1,SSX4,SST,U2AF2,AMY1A,RPS2,SCGB2A1,TMA7
TF	Factor: T3R-beta; motif: NRGGTCAAAGGTCRN; match class: 1	TF:M11814_1	false	0.00036399804843716767	3.4389009447994088	7400	68	20	62700	MUC2,BLK,SLC25A24,ACR,PEBP1,SFN,DPH2,DUSP12,U2AF2,SRPX2,PRPF31,SAA1,POU5F1,SPRR2G,FAN1,TYROBP,CALML3,RAD17,TMED1,CSF2
TF	Factor: ROX; motif: GNNNCASGTGGS; match class: 1	TF:M09764_1	false	0.00036522233947371607	3.4374426659311665	1664	68	9	62700	PLP2,SFN,PRSS1,MAFK,U2AF2,AMY1A,CALML3,RAD17,RAMP2
TF	Factor: KLF16; motif: GMCACGCCCCC	TF:M03914	false	0.00036577808533494027	3.4367823177311396	3459	68	13	62700	PLP2,TNKS,MAFK,U2AF2,POU5F1,PTEN,SYNRG,TMEM187,TMSB15A,CALML3,TMED1,SLC10A3,CSF2
TF	Factor: BTEB2; motif: NCCACRCCCN; match class: 1	TF:M12165_1	false	0.00036853889608108944	3.433516669373633	950	68	7	62700	PEBP1,TNKS,TGDS,IFI35,MAFK,CALML3,TMED1
TF	Factor: HNF4alpha; motif: AAGTYCAG	TF:M04808	false	0.00037901451482106073	3.421344157878928	2984	68	12	62700	ABCC6,SPRR2B,CDK7,SFN,MAFK,DUSP12,CRABP2,SRPX2,RPS2,SCGB2A1,TMEM187,RAMP2
TF	Factor: RNF96; motif: BCCCGCRGCC	TF:M01199	false	0.00038781214712617894	3.411378591989519	8709	68	22	62700	ABCC6,OIP5,SLC25A24,GPC3,PEBP1,CTIF,RNF113A,SFN,DPH2,MAFK,PTMS,DUSP12,U2AF2,POU5F1,RPS2,SYNRG,TMEM187,S100A11,EIF1B,CALML3,SLC10A3,TMA7
TF	Factor: CRX; motif: YTAATC; match class: 1	TF:M01712_1	false	0.00038897324923186185	3.4100802652821867	5072	68	16	62700	ABCC6,SPRR2B,SLC25A24,SFN,SMR3A,FABP5,DUSP12,U2AF2,AMY1A,SRPX2,SCGB2A1,TYROBP,TMSB15A,EIF1B,RAD17,TMA7
TF	Factor: Egr-2; motif: CCCMCNCN	TF:M02092	false	0.00038897324923186185	3.4100802652821867	5072	68	16	62700	MUC2,BLK,TNKS,SFN,TGDS,MAGEA6,SSX4,SST,U2AF2,POU5F1,NT5C,TYROBP,RAD17,RAMP2,TMED1,SLC10A3
TF	Factor: POU2F1:Elk-1; motif: ACCGGAWATGCAW; match class: 1	TF:M08398_1	false	0.00039002323800081174	3.408909516473842	2090	68	10	62700	ERH,BLK,LALBA,YARS2,RNF113A,TNKS,SMR3A,SSX4,U2AF2,TMA7
TF	Factor: C/EBPalpha; motif: NRTTGTGCAAYN	TF:M09880	false	0.00039008999195645457	3.4088351916872894	3483	68	13	62700	ABCC6,OIP5,BLK,SMR3A,MAGEA6,SSX4,CRABP2,AMY1A,SRPX2,SAA1,SPRR2G,RPS2,S100A11
TF	Factor: NF-Y; motif: NNNRRCCAATSRGNNN	TF:M00287	false	0.000391766757622339	3.4069724177381	1681	68	9	62700	ACR,GPC3,PEBP1,TNKS,SSX4,PRPF31,RPS2,TMSB15A,TMA7
TF	Factor: C/EBP; motif: NNATTGCNNAANNN	TF:M00190	false	0.0003952636822586822	3.4031130878053686	5648	68	17	62700	ABCC6,OIP5,BLK,RNF113A,TGDS,SMR3A,IFI35,SSX4,SST,DUSP12,U2AF2,CRABP2,AMY1A,SAA1,PF4V1,SPRR2G,FAN1
TF	Factor: T3R-beta; motif: NTGACCTNACGTGACCTYA	TF:M11821	false	0.0003998230977808783	3.3981321203003887	2537	68	11	62700	ABCC6,MUC2,IFI35,PTMS,PTEN,NT5C,SCGB2A1,S100A11,TYROBP,EIF1B,RAMP2
TF	Factor: AP-2; motif: MKCCCSCNGGCG; match class: 1	TF:M00189_1	false	0.00039998642702520194	3.397954745592213	6239	68	18	62700	MUC2,GPC3,PEBP1,PLP2,CTIF,RNF113A,TNKS,FABP5,MAFK,PTMS,U2AF2,PTEN,NT5C,TMEM187,S100A11,TMSB15A,EIF1B,CALML3
TF	Factor: Fli-1:FIGLA; motif: NCCGGAARCASSTGN	TF:M08284	false	0.000401066310912007	3.3967838167007045	8088	68	21	62700	MUC2,BLK,CDK7,GPC3,YARS2,RNF113A,TNKS,TGDS,MAGEA6,PRSS1,U2AF2,AMY1A,PF4V1,POU5F1,FAN1,PTEN,RPS2,SYNRG,SCGB2A1,S100A11,TYROBP
TF	Factor: ATF-4; motif: KACGTCAKS	TF:M01864	false	0.0004027394118546619	3.3949758684966764	4539	68	15	62700	OIP5,BLK,SFN,MAGEA6,SST,DUSP12,U2AF2,PRPF31,FAN1,RPS2,TMEM187,CALML3,RAMP2,SLC10A3,TMA7
TF	Factor: SREBP-2; motif: ATCACGCCAC	TF:M11086	false	0.0004039861285081864	3.3936335468096335	3497	68	13	62700	ABCC6,MUC2,PEBP1,CTIF,RNF113A,FABP5,PTMS,SSX4,SAA1,NT5C,SCGB2A1,S100A11,TMA7
TF	Factor: SREBP-1; motif: NGTSRGGTGAN	TF:M10075	false	0.0004152435213864827	3.381697134669584	4552	68	15	62700	MUC2,ACR,TNKS,MAGEA6,IFI35,PRSS1,FABP5,PTMS,SSX4,SAA1,POU5F1,PTEN,NT5C,SLC10A3,CSF2
TF	Factor: Elk-1:ETV7; motif: ANSCGGACGGATDTCCGGNT	TF:M08214	false	0.0004159403909900743	3.3809689042747166	8110	68	21	62700	ABCC6,SPRR2B,MUC2,BLK,ACR,YARS2,PLP2,CTIF,RNF113A,MAGEA6,MAFK,PTMS,DUSP12,SRPX2,PTEN,RPS2,S100A11,EIF1B,CALML3,RAD17,SLC10A3
TF	Factor: NF-KAPPAB1; motif: NGGKRNTTYCCCN; match class: 1	TF:M08952_1	false	0.00041839261394060144	3.3784159908548195	3510	68	13	62700	BLK,ACR,MYOM2,MAFK,SSX4,PRPF31,SAA1,POU5F1,PTEN,NT5C,SYNRG,RAMP2,CSF2
TF	Factor: Elf-1; motif: NANCAGGAAGTR	TF:M11445	false	0.0004209157400514097	3.3758048336018027	1699	68	9	62700	SPRR2B,ERH,BLK,SLC25A24,SMR3A,DPH2,SYNRG,S100A11,TYROBP
TF	Factor: POU3F2; motif: NTAATGAKATGCGN	TF:M11906	false	0.0004209157400514097	3.3758048336018027	3513	68	13	62700	MUC2,OIP5,CDK7,PEBP1,CTIF,SMR3A,MYOM2,DUSP12,SAA1,FAN1,TMEM187,TYROBP,TMSB15A
TF	Factor: KLF4; motif: NNCCCCACCCNN; match class: 1	TF:M12489_1	false	0.0004209157400514097	3.3758048336018027	1699	68	9	62700	GPC3,MAGEA6,MAFK,PTMS,CRABP2,POU5F1,TYROBP,TMSB15A,CSF2
TF	Factor: GATA-4; motif: NNAGATAAGA	TF:M09939	false	0.0004209157400514097	3.3758048336018027	973	68	7	62700	CDK7,PTMS,U2AF2,SAA1,SPRR2G,S100A11,CALML3
TF	Factor: EHF; motif: BTTCCTGC	TF:M07251	false	0.0004228049393460829	3.373859947764285	6270	68	18	62700	SPRR2B,MUC2,ERH,ACR,PEBP1,RNF113A,TNKS,PRSS1,FABP5,MAFK,DUSP12,CRABP2,PTEN,S100A11,EIF1B,RAMP2,SLC10A3,TMA7
TF	Factor: beta-catenin; motif: CTTTGATN	TF:M07599	false	0.00042344310838853964	3.3732049309593646	8123	68	21	62700	SPRR2B,MUC2,SLC25A24,LALBA,PEBP1,SMR3A,MYOM2,PRSS1,FABP5,SST,U2AF2,CRABP2,AMY1A,POU5F1,SPRR2G,NT5C,SYNRG,TMEM187,S100A11,TYROBP,RAD17
TF	Factor: GR; motif: GGTACAANNTGTYCTK	TF:M00205	false	0.000426009756807069	3.3705804542330853	6877	68	19	62700	OIP5,CTIF,TNKS,SMR3A,DPH2,MAGEA6,PRSS1,FABP5,MAFK,SSX4,AMY1A,PF4V1,POU5F1,SPRR2G,SCGB2A1,TYROBP,TMSB15A,TMED1,TMA7
TF	Factor: BTEB2; motif: WGGGTGKGGCNGGN; match class: 1	TF:M09972_1	false	0.00043061921505021687	3.365906595032524	4036	68	14	62700	SPRR2B,GPC3,CTIF,SFN,MAGEA6,MAFK,PTMS,SYNRG,S100A11,TYROBP,TMSB15A,RAMP2,TMED1,CSF2
TF	Factor: HIF-1alpha; motif: GNACGTGM	TF:M09944	false	0.0004310936877972816	3.3654283361692596	5694	68	17	62700	CDK7,GPC3,RNF113A,TNKS,FABP5,MAFK,DUSP12,CRABP2,AMY1A,PRPF31,PF4V1,SPRR2G,PTEN,NT5C,TYROBP,TMED1,TMA7
TF	Factor: ER-alpha; motif: ARGSTGACC	TF:M04881	false	0.0004310936877972816	3.3654283361692596	4037	68	14	62700	ABCC6,CDK7,RNF113A,SFN,MAGEA6,FABP5,PRPF31,POU5F1,PTEN,SCGB2A1,TYROBP,CALML3,TMED1,CSF2
TF	Factor: HOXD1; motif: NATYCAKCAN	TF:M12625	false	0.0004324346592688799	3.364079504991647	5696	68	17	62700	SPRR2B,ACR,YARS2,SMR3A,IFI35,PRSS1,SSX4,AMY1A,SRPX2,PRPF31,SAA1,NT5C,SCGB2A1,EIF1B,CALML3,TMED1,CSF2
TF	Factor: c-Ets-1; motif: RCAGGAAGTGNNTNS	TF:M00339	false	0.0004335894315670133	3.3629213119587487	6888	68	19	62700	SPRR2B,BLK,SLC25A24,ACR,YARS2,RNF113A,TNKS,FABP5,SSX4,AMY1A,SRPX2,PTEN,S100A11,TYROBP,EIF1B,CALML3,RAMP2,TMA7,CSF2
TF	Factor: Tbx3; motif: NAGGTGTGAN	TF:M12023	false	0.0004341558424149625	3.362354350321351	674	68	6	62700	SLC25A24,MYOM2,DPH2,MAFK,SAA1,SYNRG
TF	Factor: THAP7; motif: GNCGCCATSTTGRGNGKGGC	TF:M12728	false	0.0004351940353198557	3.3613170656201357	5700	68	17	62700	MUC2,SLC25A24,GPC3,YARS2,PLP2,MAGEA6,FABP5,MAFK,PTMS,CRABP2,POU5F1,FAN1,SYNRG,TMEM187,EIF1B,RAMP2,SLC10A3
TF	Factor: Fli-1; motif: NNRGGMAGGAAGGRRRGR	TF:M09920	false	0.000447607113935873	3.3491030197340748	9466	68	23	62700	SPRR2B,MUC2,SLC25A24,LALBA,ACR,TNKS,MYOM2,MAGEA6,PRSS1,FABP5,MAFK,PTMS,SSX4,DUSP12,U2AF2,SRPX2,SAA1,POU5F1,FAN1,SCGB2A1,EIF1B,TMED1,SLC10A3
TF	Factor: AP-2alpha; motif: NGCCTSAGGCN	TF:M11480	false	0.000447669021126191	3.3490429579271415	6302	68	18	62700	ERH,ACR,GPC3,PEBP1,YARS2,TNKS,PRSS1,MAFK,PTMS,U2AF2,FAN1,PTEN,TMEM187,TYROBP,EIF1B,RAD17,SLC10A3,CSF2
TF	Factor: ZNF691; motif: GAGCACTGNNN	TF:M12714	false	0.0004507729435095607	3.3460421592566694	2577	68	11	62700	OIP5,CDK7,PEBP1,TGDS,MAGEA6,CRABP2,AMY1A,POU5F1,SPRR2G,TYROBP,TMA7
TF	Factor: Elf-1; motif: NAANCMGGAAGTGN; match class: 1	TF:M09605_1	false	0.0004547492207405945	3.3422280364719548	1335	68	8	62700	ERH,SLC25A24,RNF113A,TGDS,DPH2,U2AF2,NT5C,SLC10A3
TF	Factor: NeuroD-2; motif: RMCATATGKY	TF:M01287	false	0.00045785456960788045	3.339272446988647	2582	68	11	62700	CTIF,TNKS,SMR3A,SSX4,AMY1A,SRPX2,PRPF31,PF4V1,RPS2,TMEM187,SLC10A3
TF	Factor: RXR-alpha; motif: GRGGTCAAAGGTCAN	TF:M11775	false	0.0004584599531176123	3.338698594344289	5154	68	16	62700	BLK,SLC25A24,PEBP1,SFN,DPH2,SST,DUSP12,CRABP2,SRPX2,PRPF31,POU5F1,SPRR2G,NT5C,CALML3,RAD17,TMA7
TF	Factor: RREB-1; motif: CCCCAAACMMCCCC; match class: 1	TF:M00257_1	false	0.00045998965987354145	3.337251930732199	4601	68	15	62700	ABCC6,MUC2,ACR,CTIF,TNKS,MAGEA6,PTMS,CRABP2,PRPF31,POU5F1,PTEN,NT5C,TMEM187,RAMP2,CSF2
TF	Factor: NFE2L1; motif: NNNATGACTCAGCANW; match class: 1	TF:M12499_1	false	0.00046230522262641235	3.335071200342969	3551	68	13	62700	MUC2,GPC3,SFN,DPH2,PRSS1,SST,DUSP12,SRPX2,PF4V1,SPRR2G,FAN1,SYNRG,CALML3
TF	Factor: E2F; motif: TTTSGCGSG	TF:M00918	false	0.00046406312484856857	3.333422939900393	5733	68	17	62700	SPRR2B,ERH,OIP5,SLC25A24,CDK7,CTIF,RNF113A,FABP5,PTMS,SST,DUSP12,U2AF2,SPRR2G,NT5C,TMEM187,TMED1,SLC10A3
TF	Factor: Smad2; motif: TGTCTGNCWCCT	TF:M10059	false	0.00046534232888168186	3.3322274409900086	6324	68	18	62700	ABCC6,SPRR2B,BLK,LALBA,ACR,MYOM2,IFI35,PRSS1,U2AF2,CRABP2,AMY1A,PRPF31,POU5F1,SPRR2G,RPS2,SCGB2A1,TYROBP,CALML3
TF	Factor: NF-YA; motif: YTCTSATTGGYYRN	TF:M04683	false	0.00047021957723432514	3.3276992933143488	1728	68	9	62700	ACR,GPC3,PEBP1,TNKS,SSX4,PRPF31,RPS2,TMSB15A,TMA7
TF	Factor: PPARalpha:RXRalpha; motif: NNRGGTCATWGGGGTSANG; match class: 1	TF:M00518_1	false	0.00047024644690603546	3.3276744772128457	3063	68	12	62700	ERH,BLK,ACR,PLP2,RNF113A,MAGEA6,PTMS,PF4V1,POU5F1,NT5C,TYROBP,RAMP2
TF	Factor: C/EBPalpha; motif: NNNTTNNGCAANN	TF:M01866	false	0.00047079196411696793	3.327170958677886	5168	68	16	62700	ABCC6,OIP5,BLK,SFN,TGDS,SMR3A,MYOM2,MAGEA6,SST,CRABP2,AMY1A,SRPX2,SAA1,SPRR2G,RPS2,S100A11
TF	Factor: FOXO1A:PDEF; motif: WNCCGGATGTTDN; match class: 1	TF:M08486_1	false	0.0004733606422597463	3.324807854476197	4615	68	15	62700	SPRR2B,MUC2,ERH,PEBP1,CTIF,RNF113A,DPH2,MAGEA6,PRSS1,DUSP12,U2AF2,SAA1,FAN1,TYROBP,CSF2
TF	Factor: AR; motif: NGNACANNNTGTTCYNN	TF:M09589	false	0.00047544512488975095	3.3228996014034236	5173	68	16	62700	SPRR2B,LALBA,CDK7,GPC3,YARS2,PLP2,TNKS,SMR3A,DPH2,MAFK,AMY1A,SAA1,FAN1,SYNRG,TYROBP,CSF2
TF	Factor: TBX15; motif: NAGGTGTGAN	TF:M12039	false	0.00047623220295807894	3.322181240820828	2596	68	11	62700	SPRR2B,SLC25A24,LALBA,GPC3,MYOM2,DPH2,IFI35,MAFK,SAA1,SYNRG,CALML3
TF	Factor: NFE2L2; motif: RTGACWCAGCA	TF:M02263	false	0.0004816046918794633	3.3173092907547272	3072	68	12	62700	SLC25A24,CDK7,TNKS,DPH2,IFI35,MAFK,SSX4,SST,AMY1A,SRPX2,FAN1,SLC10A3
TF	Factor: Pax-6; motif: CTGACCTGGAACTM; match class: 1	TF:M00979_1	false	0.0004842004080467005	3.3149748489042907	3074	68	12	62700	LALBA,TNKS,TGDS,MAGEA6,IFI35,MAFK,CRABP2,SAA1,SCGB2A1,EIF1B,CALML3,TMA7
TF	Factor: Erg; motif: ACCGGAAGTN	TF:M02062	false	0.0004845302526232478	3.314679101715042	8211	68	21	62700	MUC2,ERH,BLK,SLC25A24,ACR,PLP2,RNF113A,TNKS,TGDS,DPH2,MAFK,U2AF2,CRABP2,PRPF31,PF4V1,NT5C,SYNRG,EIF1B,RAD17,SLC10A3,TMA7
TF	Factor: ATF-2; motif: TTACGTAA	TF:M00040	false	0.0004845302526232478	3.314679101715042	6954	68	19	62700	SPRR2B,MUC2,OIP5,BLK,LALBA,CDK7,PEBP1,YARS2,SMR3A,SSX4,SST,U2AF2,CRABP2,AMY1A,SRPX2,SPRR2G,TMEM187,RAD17,SLC10A3
TF	Factor: ERG; motif: ACCGGAARTN; match class: 1	TF:M03975_1	false	0.0004845302526232478	3.314679101715042	4089	68	14	62700	MUC2,ERH,SLC25A24,RNF113A,TNKS,TGDS,DPH2,U2AF2,PRPF31,NT5C,SYNRG,RAD17,SLC10A3,TMA7
TF	Factor: Dlx-5; motif: NNRGYAATTRNYKNNN; match class: 1	TF:M01388_1	false	0.0004847684064148319	3.3144656919911224	5758	68	17	62700	MUC2,OIP5,LALBA,CDK7,YARS2,CTIF,TNKS,SFN,SMR3A,MYOM2,IFI35,SST,DUSP12,PRPF31,SPRR2G,SYNRG,RAD17
TF	Factor: AP-4:ER81; motif: RSCGGAAGCAGSTGNN; match class: 1	TF:M08443_1	false	0.00048631440191747815	3.3130828688635017	4091	68	14	62700	CDK7,GPC3,RNF113A,TNKS,TGDS,IFI35,PRSS1,MAFK,U2AF2,CRABP2,AMY1A,POU5F1,FAN1,RPS2
TF	Factor: NKX2-2; motif: NNNCCACTCAANNN; match class: 1	TF:M12456_1	false	0.0004864682658312264	3.3129454851467117	3077	68	12	62700	OIP5,BLK,CDK7,TGDS,DPH2,SST,SRPX2,PTEN,TYROBP,EIF1B,CALML3,TMED1
TF	Factor: Lmx1; motif: RDNTAATT; match class: 1	TF:M07386_1	false	0.000490750723542181	3.3091390514220063	1353	68	8	62700	LALBA,PLP2,TNKS,SMR3A,IFI35,NT5C,S100A11,TMA7
TF	Factor: DMBX1; motif: NNGGATTANN	TF:M04305	false	0.0004933472695779215	3.3068472710504415	5193	68	16	62700	ABCC6,SPRR2B,SLC25A24,TNKS,SFN,MYOM2,SSX4,DUSP12,U2AF2,AMY1A,SRPX2,RPS2,SCGB2A1,TYROBP,TMSB15A,EIF1B
TF	Factor: ctcf; motif: CCRSCAGGGGGCGCN	TF:M10426	false	0.0004937184135039178	3.3065206752232115	9538	68	23	62700	MUC2,OIP5,GPC3,TGDS,MYOM2,IFI35,FABP5,MAFK,PTMS,SSX4,DUSP12,CRABP2,POU5F1,FAN1,PTEN,NT5C,RPS2,SYNRG,TMEM187,TMSB15A,EIF1B,RAD17,TMED1
TF	Factor: ETV4; motif: ACCGGAAGTN	TF:M03982	false	0.0004938021597465039	3.3064470149226413	6967	68	19	62700	MUC2,ERH,BLK,SLC25A24,ACR,PLP2,RNF113A,TNKS,TGDS,DPH2,MAFK,U2AF2,PRPF31,PF4V1,NT5C,SYNRG,RAD17,SLC10A3,TMA7
TF	Factor: SAP-1; motif: ACCGGAAGTNN; match class: 1	TF:M09607_1	false	0.0004960509003655619	3.3044737577563685	1004	68	7	62700	SPRR2B,ERH,SLC25A24,CDK7,TNKS,DPH2,U2AF2
TF	Factor: SOX; motif: CTCTTTGTTANGA	TF:M01014	false	0.0005053478024020161	3.2964096185686267	5205	68	16	62700	ABCC6,SPRR2B,SLC25A24,LALBA,CDK7,SMR3A,MYOM2,SSX4,CRABP2,FAN1,PTEN,NT5C,SYNRG,TMEM187,TYROBP,TMED1
TF	Factor: Pax-5; motif: NGTCACGCWTSANTGMNY; match class: 1	TF:M04064_1	false	0.0005068662513766896	3.295106624398638	3590	68	13	62700	MUC2,SLC25A24,ACR,CDK7,PLP2,TGDS,MAFK,SSX4,RPS2,SYNRG,EIF1B,TMED1,CSF2
TF	Factor: BEN; motif: CWGCGAYA	TF:M01241	false	0.00050701041458121	3.2949831196633173	7605	68	20	62700	ABCC6,OIP5,CDK7,PEBP1,RNF113A,SFN,DPH2,MAGEA6,IFI35,PTMS,SSX4,SST,DUSP12,U2AF2,FAN1,RPS2,SYNRG,EIF1B,CALML3,CSF2
TF	Factor: IRF-3; motif: GCNGTTTCCWGGAAACNGAAAC	TF:M11674	false	0.0005076965005014523	3.2943958301312364	4650	68	15	62700	YARS2,RNF113A,TGDS,MYOM2,IFI35,SST,DUSP12,U2AF2,SRPX2,SPRR2G,SYNRG,SCGB2A1,TYROBP,TMED1,TMA7
TF	Factor: Sp3; motif: GGGGCGGGGSNN	TF:M07615	false	0.0005088246040333425	3.2934318966961897	6985	68	19	62700	OIP5,GPC3,PLP2,TNKS,MAFK,PTMS,U2AF2,POU5F1,PTEN,NT5C,RPS2,SYNRG,TMEM187,S100A11,TMSB15A,RAD17,RAMP2,TMED1,SLC10A3
TF	Factor: ZNF557; motif: NCCGCKTCCTGC	TF:M06444	false	0.0005090130128295728	3.293271114858058	1362	68	8	62700	PLP2,DUSP12,CRABP2,NT5C,TMEM187,CALML3,RAD17,RAMP2
TF	Factor: Fra-1; motif: GRTGACGTCATC; match class: 1	TF:M11285_1	false	0.0005090130128295728	3.293271114858058	4652	68	15	62700	BLK,PLP2,SFN,MAGEA6,SST,U2AF2,SRPX2,PRPF31,FAN1,SCGB2A1,TMEM187,CALML3,RAD17,SLC10A3,TMA7
TF	Factor: SP1:SP3; motif: CCSCCCCCYCC	TF:M01219	false	0.0005090130128295728	3.293271114858058	6986	68	19	62700	TNKS,SFN,IFI35,MAFK,PTMS,U2AF2,CRABP2,PTEN,NT5C,RPS2,SYNRG,TMEM187,TMSB15A,EIF1B,CALML3,RAD17,RAMP2,TMED1,SLC10A3
TF	Factor: E2F; motif: NNTTTCGCGCN	TF:M08875	false	0.0005091800084274491	3.2931286560790327	6379	68	18	62700	ERH,OIP5,PEBP1,PLP2,RNF113A,TGDS,FABP5,SSX4,SST,U2AF2,PRPF31,PF4V1,TMEM187,S100A11,EIF1B,RAMP2,TMED1,SLC10A3
TF	Factor: Sox-9; motif: NNNNAACAATRGNN	TF:M00410	false	0.0005099028863198597	3.292512529689243	4114	68	14	62700	ERH,SLC25A24,LALBA,PEBP1,TNKS,SMR3A,IFI35,SSX4,AMY1A,PF4V1,FAN1,S100A11,TYROBP,RAD17
TF	Factor: GR; motif: RGWACATWATGTWCY; match class: 1	TF:M11847_1	false	0.0005121485429314337	3.2906040585180305	4116	68	14	62700	OIP5,LALBA,YARS2,PLP2,TNKS,DPH2,MAGEA6,MAFK,SAA1,PF4V1,SPRR2G,TYROBP,RAD17,TMA7
TF	Factor: HES-1; motif: GGCRCGTGNC	TF:M11061	false	0.0005162610754936578	3.287130618194266	6387	68	18	62700	ACR,CDK7,PEBP1,PLP2,CTIF,MAGEA6,MAFK,U2AF2,FAN1,PTEN,NT5C,SYNRG,TMEM187,EIF1B,CALML3,RAD17,RAMP2,TMED1
TF	Factor: C/EBPbeta; motif: NATTGCRYAAYN	TF:M09597	false	0.000517933726554779	3.2857258078858957	3102	68	12	62700	ABCC6,OIP5,BLK,SMR3A,MAGEA6,IFI35,SSX4,CRABP2,AMY1A,SAA1,PF4V1,SPRR2G
TF	Factor: Fli-1; motif: NACCGGAARTN	TF:M11404	false	0.0005194609227673735	3.284447117336481	8912	68	22	62700	MUC2,ERH,BLK,SLC25A24,ACR,PLP2,RNF113A,TNKS,TGDS,DPH2,MAFK,U2AF2,CRABP2,PRPF31,PF4V1,NT5C,SYNRG,TMSB15A,EIF1B,RAD17,SLC10A3,TMA7
TF	Factor: Osx; motif: CCNCCCCCNNN	TF:M07329	false	0.0005226966265328094	3.2817503028158015	7003	68	19	62700	ERH,GPC3,CTIF,MYOM2,PRSS1,FABP5,PTMS,SSX4,CRABP2,PRPF31,POU5F1,PTEN,RPS2,SYNRG,TMEM187,S100A11,RAD17,TMED1,SLC10A3
TF	Factor: C-JUN:FRA-2; motif: NRTGACGTMAT	TF:M08941	false	0.0005394519403086962	3.2680472404870056	7020	68	19	62700	ERH,BLK,LALBA,ACR,CDK7,CTIF,MAGEA6,PTMS,SST,AMY1A,SRPX2,PRPF31,FAN1,SCGB2A1,TMEM187,S100A11,TMSB15A,RAD17,RAMP2
TF	Factor: sp4; motif: NNGNARGRGGCGGRGCNNRR; match class: 1	TF:M10072_1	false	0.0005428445471556706	3.2653245202789614	6414	68	18	62700	GPC3,PLP2,SFN,FABP5,MAFK,PTMS,DUSP12,U2AF2,CRABP2,PTEN,RPS2,SYNRG,TMEM187,S100A11,TMSB15A,RAMP2,TMED1,SLC10A3
TF	Factor: Erm; motif: ACCGGAAGTN	TF:M02069	false	0.0005437846414234058	3.264573062727296	7025	68	19	62700	MUC2,ERH,BLK,SLC25A24,ACR,PLP2,RNF113A,TNKS,TGDS,DPH2,MAFK,U2AF2,PRPF31,PF4V1,NT5C,SYNRG,RAD17,SLC10A3,TMA7
TF	Factor: PEA3; motif: NACCGGAAGTN; match class: 1	TF:M11428_1	false	0.0005453469405199035	3.2633271189803565	2192	68	10	62700	MUC2,ERH,SLC25A24,RNF113A,TGDS,DPH2,U2AF2,NT5C,SLC10A3,TMA7
TF	Factor: CSX; motif: NCCACTTRAN; match class: 1	TF:M10642_1	false	0.0005456860205899206	3.263057171850761	708	68	6	62700	SPRR2B,SMR3A,MAGEA6,CRABP2,FAN1,NT5C
TF	Factor: elf5; motif: NNNNMGGAAGTN	TF:M11387	false	0.000546481371804573	3.2624246374843904	2645	68	11	62700	SPRR2B,ERH,BLK,SLC25A24,YARS2,SMR3A,DPH2,U2AF2,SYNRG,S100A11,TYROBP
TF	Factor: Sp1; motif: GGGGCGGGGC	TF:M07063	false	0.0005487153789204015	3.2606528676029534	6422	68	18	62700	OIP5,GPC3,PLP2,TNKS,MAFK,PTMS,POU5F1,PTEN,NT5C,RPS2,SYNRG,TMEM187,S100A11,TMSB15A,RAD17,RAMP2,TMED1,SLC10A3
TF	Factor: Sox-17; motif: TTGTYY; match class: 1	TF:M03803_1	false	0.0005550996910873079	3.2556290143527273	9623	68	23	62700	BLK,SLC25A24,LALBA,CDK7,YARS2,TNKS,SMR3A,MYOM2,PRSS1,MAFK,SSX4,DUSP12,CRABP2,AMY1A,PRPF31,SPRR2G,NT5C,SYNRG,TYROBP,TMSB15A,CALML3,TMA7,CSF2
TF	Factor: NF-YA; motif: CRGCCAATCAGNRN	TF:M02106	false	0.0005592335234731819	3.252406802528766	1776	68	9	62700	ACR,GPC3,PEBP1,SSX4,CRABP2,PRPF31,RPS2,TMSB15A,TMA7
TF	Factor: LF-A1; motif: GGGSTCWR; match class: 1	TF:M00646_1	false	0.0005640444805216297	3.248686646223428	6437	68	18	62700	SPRR2B,MUC2,ERH,LALBA,FABP5,PTMS,CRABP2,AMY1A,PRPF31,SAA1,POU5F1,FAN1,RPS2,TYROBP,TMSB15A,EIF1B,RAD17,RAMP2
TF	Factor: REST; motif: AAGGTGCT	TF:M04926	false	0.0005669887372313743	3.246425567926928	6440	68	18	62700	MUC2,CDK7,YARS2,CTIF,RNF113A,SMR3A,DPH2,FABP5,MAFK,PTMS,AMY1A,POU5F1,PTEN,TMSB15A,EIF1B,RAMP2,TMA7,CSF2
TF	Factor: GCM; motif: CNNRCCCGCATD	TF:M00634	false	0.0005680721457607163	3.245596504929726	2205	68	10	62700	BLK,SLC25A24,CTIF,TGDS,SMR3A,PTMS,U2AF2,POU5F1,RPS2,CSF2
TF	Factor: ISL2; motif: NCAMTTAN	TF:M11014	false	0.0005699091746296078	3.2441943515207474	3640	68	13	62700	SLC25A24,CDK7,YARS2,MYOM2,DPH2,FABP5,SAA1,SPRR2G,RPS2,TMEM187,EIF1B,TMED1,SLC10A3
TF	Factor: TAL1::GATA1; motif: NTTATCWNNNNNNNNCAG	TF:M07230	false	0.0005710512554892641	3.243324909307326	3641	68	13	62700	ABCC6,SPRR2B,SLC25A24,ACR,CDK7,CTIF,TNKS,PTMS,SRPX2,SAA1,POU5F1,SYNRG,TMED1
TF	Factor: Dlx-5; motif: NNRGYAATTRNYKNNN	TF:M01388	false	0.0005798760854705992	3.236664801516167	7691	68	20	62700	MUC2,OIP5,LALBA,CDK7,YARS2,CTIF,RNF113A,TNKS,SFN,SMR3A,MYOM2,DPH2,IFI35,PRSS1,SST,DUSP12,PRPF31,SPRR2G,SYNRG,RAD17
TF	Factor: Fli-1:HOXB13; motif: NNCGGAARYNRTWAA	TF:M08471	false	0.000586676087522313	3.231601612940561	5283	68	16	62700	ABCC6,SPRR2B,ERH,LALBA,YARS2,TGDS,SMR3A,PRSS1,CRABP2,AMY1A,PRPF31,SAA1,FAN1,SCGB2A1,TMA7,CSF2
TF	Factor: AML2; motif: CWAACCGCAAAAACCGCARN	TF:M12002	false	0.0005909879084809285	3.2284214046242106	8344	68	21	62700	ABCC6,LALBA,CDK7,PEBP1,YARS2,PLP2,CTIF,SFN,FABP5,PTMS,U2AF2,AMY1A,SRPX2,PF4V1,POU5F1,PTEN,NT5C,SYNRG,SCGB2A1,TMEM187,EIF1B
TF	Factor: Olf-1; motif: NNCDABTCCCYAGRGARBNKGN	TF:M00261	false	0.000591101185288849	3.228338169793575	3655	68	13	62700	BLK,ACR,SSX4,DUSP12,CRABP2,AMY1A,SRPX2,SAA1,RPS2,SCGB2A1,TMEM187,TYROBP,CSF2
TF	Factor: TCF-4; motif: SCTTTGAW	TF:M00671	false	0.000602004099442311	3.2204005513350116	3662	68	13	62700	SPRR2B,MUC2,GPC3,TGDS,SMR3A,DPH2,SST,CRABP2,AMY1A,SRPX2,SAA1,SYNRG,RAD17
TF	Factor: ESE-1; motif: NSMGGAARTN; match class: 1	TF:M02055_1	false	0.0006042558019938535	3.2187791708552442	2224	68	10	62700	ERH,SLC25A24,CDK7,YARS2,TNKS,DPH2,FABP5,MAFK,U2AF2,NT5C
TF	Factor: ESE-1; motif: NSMGGAARTN; match class: 1	TF:M01214_1	false	0.0006042558019938535	3.2187791708552442	2224	68	10	62700	ERH,SLC25A24,CDK7,YARS2,TNKS,DPH2,FABP5,MAFK,U2AF2,NT5C
TF	Factor: AP-1; motif: RGTGACTMANN	TF:M00188	false	0.0006042558019938535	3.2187791708552442	3160	68	12	62700	SPRR2B,ERH,PLP2,CTIF,SFN,MAFK,CRABP2,PF4V1,PTEN,EIF1B,TMED1,SLC10A3
TF	Factor: Elk-1:SREBP-2; motif: RTCACGTGACCGGAAGN; match class: 1	TF:M08229_1	false	0.0006071421012296751	3.2167096506754502	3162	68	12	62700	MUC2,SLC25A24,ACR,RNF113A,MAGEA6,MAFK,U2AF2,CRABP2,NT5C,EIF1B,TMA7,CSF2
TF	Factor: ZNF273; motif: GAGAGGAGCTAC; match class: 1	TF:M10460_1	false	0.000607890640045707	3.2161745435834734	5883	68	17	62700	ERH,BLK,LALBA,RNF113A,SFN,DPH2,FABP5,PTMS,SST,CRABP2,AMY1A,SRPX2,SAA1,RPS2,TMED1,SLC10A3,TMA7
TF	Factor: YY2; motif: NCCGCCATNTY	TF:M03925	false	0.00061035496499936	3.214417518260601	4740	68	15	62700	MUC2,ERH,OIP5,SLC25A24,YARS2,PLP2,CTIF,TNKS,MAGEA6,U2AF2,SAA1,POU5F1,RPS2,TMEM187,TMED1
TF	Factor: Sp1; motif: NGGGGGCGGGGCCNGGGGGGGG; match class: 1	TF:M10071_1	false	0.0006170662225204473	3.2096682257043416	4745	68	15	62700	GPC3,PLP2,SFN,FABP5,MAFK,PTMS,U2AF2,PTEN,RPS2,SYNRG,TMEM187,TMSB15A,RAD17,TMED1,SLC10A3
TF	Factor: VSX1; motif: NGCYAATTRNN	TF:M04450	false	0.0006265821394481015	3.2030219887228806	7111	68	19	62700	MUC2,OIP5,LALBA,CDK7,YARS2,CTIF,TNKS,SFN,SMR3A,DPH2,PRSS1,PTMS,SSX4,SST,DUSP12,SAA1,SPRR2G,EIF1B,RAD17
TF	Factor: NOTO; motif: NYMATTAN; match class: 1	TF:M10667_1	false	0.000628499459577867	3.201695091410722	2236	68	10	62700	MUC2,CDK7,YARS2,CTIF,TNKS,SFN,SMR3A,DPH2,DUSP12,SPRR2G
TF	Factor: ETSLIKE; motif: NACTTCCTNN	TF:M08881	false	0.0006355304344898697	3.1968636469753986	3179	68	12	62700	SPRR2B,SLC25A24,ACR,YARS2,FABP5,SRPX2,S100A11,TYROBP,EIF1B,CALML3,TMA7,CSF2
TF	Factor: NKX3A; motif: NTCGTTAN; match class: 1	TF:M10628_1	false	0.0006366114921069572	3.196125525762788	731	68	6	62700	ERH,OIP5,SMR3A,SAA1,FAN1,NT5C
TF	Factor: Lyl-1; motif: NCAKCTGYTNYCNN; match class: 1	TF:M09977_1	false	0.0006375045294682805	3.1955167252217063	7751	68	20	62700	MUC2,BLK,ACR,GPC3,RNF113A,TNKS,PRSS1,MAFK,DUSP12,CRABP2,PF4V1,POU5F1,SPRR2G,FAN1,RPS2,SYNRG,S100A11,CALML3,RAMP2,CSF2
TF	Factor: ATF2; motif: VGTGACGTMACN; match class: 1	TF:M00179_1	false	0.000638667675109396	3.1947250642348086	1812	68	9	62700	BLK,PLP2,CTIF,RNF113A,MAGEA6,SST,TMEM187,CALML3,RAD17
TF	Factor: Erm; motif: NRCMGGAAGTN	TF:M11422	false	0.0006387033012144962	3.194700839133178	4762	68	15	62700	SPRR2B,MUC2,ERH,SLC25A24,ACR,RNF113A,TNKS,DPH2,FABP5,MAFK,U2AF2,NT5C,SYNRG,RAD17,SLC10A3
TF	Factor: Ik-3; motif: TNYTGGGAATACC	TF:M00088	false	0.0006393697595187721	3.194247908547138	5911	68	17	62700	OIP5,GPC3,PEBP1,YARS2,CTIF,SMR3A,MYOM2,DUSP12,SAA1,POU5F1,FAN1,PTEN,CALML3,RAD17,RAMP2,TMED1,SLC10A3
TF	Factor: CP2; motif: AACCGGTTNNAACCGGTT	TF:M11485	false	0.0006393940083681366	3.194231437730968	7125	68	19	62700	ERH,GPC3,PLP2,TNKS,SFN,MAGEA6,PRSS1,DUSP12,U2AF2,SAA1,POU5F1,PTEN,SYNRG,TYROBP,CALML3,RAD17,TMED1,SLC10A3,CSF2
TF	Factor: ATF-2; motif: TTACGTAA; match class: 1	TF:M00040_1	false	0.0006433657488083569	3.1915420635762297	6514	68	18	62700	SPRR2B,MUC2,OIP5,BLK,LALBA,CDK7,PEBP1,YARS2,SMR3A,SSX4,SST,U2AF2,CRABP2,AMY1A,SRPX2,SPRR2G,TMEM187,RAD17
TF	Factor: HOXA9; motif: DTGATTTATKGY	TF:M07450	false	0.0006457838257595233	3.189912836481064	4768	68	15	62700	SPRR2B,OIP5,ACR,CTIF,SMR3A,MYOM2,FABP5,SST,AMY1A,PRPF31,PF4V1,FAN1,SYNRG,TYROBP,CSF2
TF	Factor: BARHL2; motif: NNTAAAYGNN; match class: 1	TF:M04287_1	false	0.0006471171287512103	3.1890171045454636	734	68	6	62700	MYOM2,SRPX2,FAN1,RPS2,TMSB15A,RAD17
TF	Factor: AP-2alpha; motif: NTNSCCTGRGGSNAN	TF:M09590	false	0.0006507318581388497	3.1865979308176766	5338	68	16	62700	LALBA,ACR,YARS2,TNKS,MYOM2,PRSS1,MAFK,PTMS,PF4V1,POU5F1,S100A11,EIF1B,RAD17,TMED1,SLC10A3,CSF2
TF	Factor: Sp2; motif: TGGGCGCGCCCA	TF:M06948	false	0.0006596808466855063	3.1806661251351747	9076	68	22	62700	ABCC6,MUC2,OIP5,PEBP1,YARS2,PLP2,CTIF,MAGEA6,FABP5,MAFK,PTMS,SST,DUSP12,AMY1A,SRPX2,PTEN,SYNRG,TMEM187,EIF1B,RAMP2,TMED1,TMA7
TF	Factor: NF-E4; motif: GTGAGGS; match class: 1	TF:M08826_1	false	0.0006600419252787678	3.1804284775809593	4779	68	15	62700	ABCC6,BLK,CDK7,GPC3,DPH2,MAGEA6,PRSS1,FABP5,MAFK,U2AF2,PF4V1,EIF1B,CALML3,RAD17,CSF2
TF	Factor: GCMa; motif: RTGCGGGTN; match class: 1	TF:M11595_1	false	0.0006600419252787678	3.1804284775809593	5929	68	17	62700	ABCC6,BLK,ACR,GPC3,SFN,TGDS,MYOM2,DPH2,MAGEA6,FABP5,MAFK,PTMS,PRPF31,SAA1,FAN1,NT5C,TMED1
TF	Factor: USF1; motif: RNCACGTGAY	TF:M04196	false	0.0006602305892498545	3.1803043581719237	1822	68	9	62700	CDK7,MAGEA6,U2AF2,PTEN,RPS2,SYNRG,EIF1B,RAD17,TMA7
TF	Factor: KLF15; motif: RCCACGCCCCCC	TF:M12157	false	0.0006602379330345394	3.1802995275150603	3703	68	13	62700	PEBP1,PLP2,TNKS,TGDS,MAFK,U2AF2,POU5F1,PTEN,SYNRG,TMEM187,CALML3,TMED1,SLC10A3
TF	Factor: REST; motif: NNNNGGNGCTGTCCATGGTGCT	TF:M01256	false	0.0006627597733565241	3.1786438592440396	2713	68	11	62700	ERH,BLK,LALBA,TNKS,SFN,MYOM2,MAFK,SST,POU5F1,TMEM187,RAMP2
TF	Factor: Sp1; motif: NGGGGCGGGGN; match class: 1	TF:M07395_1	false	0.0006640749978120617	3.1777828704864386	6534	68	18	62700	GPC3,PLP2,CTIF,SFN,TGDS,MAGEA6,FABP5,MAFK,PTMS,U2AF2,PTEN,NT5C,RPS2,SYNRG,TMEM187,RAD17,TMED1,SLC10A3
TF	Factor: Elf-1; motif: ACTTCCGGG; match class: 1	TF:M04714_1	false	0.0006746704008050567	3.1709083428297524	2719	68	11	62700	MUC2,ERH,CDK7,RNF113A,TNKS,TGDS,DPH2,MAFK,U2AF2,NT5C,SLC10A3
TF	Factor: AP-4; motif: AHCATRTGKT	TF:M11213	false	0.0006772691500728853	3.1692387062602414	4243	68	14	62700	ACR,CDK7,CTIF,SMR3A,PRSS1,U2AF2,AMY1A,SRPX2,PRPF31,PF4V1,SPRR2G,RPS2,TMEM187,SLC10A3
TF	Factor: AP-4; motif: ANCATATGNT	TF:M11211	false	0.0006778228843183682	3.1688837728172925	3206	68	12	62700	ACR,CDK7,CTIF,SMR3A,PRSS1,AMY1A,SRPX2,PRPF31,PF4V1,RPS2,TMEM187,SLC10A3
TF	Factor: Smad4; motif: TGTCTGN	TF:M01889	false	0.0006800536348342461	3.1674568337732167	5362	68	16	62700	MUC2,BLK,SLC25A24,CDK7,PEBP1,MYOM2,PRSS1,MAFK,SSX4,DUSP12,AMY1A,PRPF31,SAA1,SCGB2A1,TMSB15A,SLC10A3
TF	Factor: E2F-4; motif: GCGGGAAANA; match class: 1	TF:M02090_1	false	0.0006811969800610616	3.1667272860554787	6549	68	18	62700	MUC2,ERH,GPC3,CTIF,TGDS,IFI35,FABP5,MAFK,PTMS,SSX4,U2AF2,CRABP2,FAN1,RPS2,TMEM187,EIF1B,CALML3,TMA7
TF	Factor: P73; motif: GNNNRRRCNTGCMNNTSASN	TF:M03558	false	0.0006830722550544552	3.1655333544272497	4797	68	15	62700	MUC2,ERH,SLC25A24,YARS2,MYOM2,PRSS1,FABP5,SRPX2,SAA1,FAN1,TMEM187,S100A11,TYROBP,TMSB15A,CALML3
TF	Factor: AP-2alpha; motif: NGCCTSAGGCN; match class: 1	TF:M11480_1	false	0.0006858820106977147	3.163750587660787	5952	68	17	62700	ACR,GPC3,PEBP1,YARS2,TNKS,PRSS1,MAFK,PTMS,U2AF2,FAN1,PTEN,TMEM187,TYROBP,EIF1B,RAD17,SLC10A3,CSF2
TF	Factor: C/EBPdelta; motif: MATTKCNTMAYY	TF:M00621	false	0.0006932425061833381	3.1591148163636094	3724	68	13	62700	ABCC6,LALBA,TNKS,IFI35,PRSS1,MAFK,DUSP12,AMY1A,PRPF31,SAA1,SPRR2G,SCGB2A1,RAD17
TF	Factor: HOXB13:T-bet; motif: AGGTGTGATTKCWTAAAC	TF:M08495	false	0.0006955514949693748	3.1576707116055522	96	68	3	62700	TNKS,MYOM2,DUSP12
TF	Factor: E2F2; motif: AAAAATGGCGCCAAAAWG; match class: 1	TF:M03958_1	false	0.0006965215166451646	3.157065462993171	4257	68	14	62700	ERH,OIP5,CDK7,GPC3,FABP5,DUSP12,SRPX2,POU5F1,SPRR2G,SYNRG,TMEM187,EIF1B,TMED1,TMA7
TF	Factor: Msx-1; motif: CNGTAWNTG; match class: 1	TF:M00394_1	false	0.0006965215166451646	3.157065462993171	2731	68	11	62700	BLK,SLC25A24,ACR,YARS2,CTIF,SMR3A,DPH2,IFI35,SST,DUSP12,EIF1B
TF	Factor: ZNF586; motif: CAGGCCYRGAGG; match class: 1	TF:M10491_1	false	0.0007061962822198611	3.151074573116237	7820	68	20	62700	MUC2,ERH,LALBA,SFN,DPH2,IFI35,FABP5,PTMS,U2AF2,CRABP2,POU5F1,NT5C,SCGB2A1,TMEM187,S100A11,TMSB15A,CALML3,RAMP2,SLC10A3,CSF2
TF	Factor: ATF-3; motif: NRTGACGTCAYN	TF:M11289	false	0.0007154010293510804	3.145450439304225	4820	68	15	62700	ERH,BLK,ACR,MAGEA6,PRSS1,PTMS,SST,AMY1A,FAN1,SCGB2A1,TMEM187,S100A11,TMSB15A,RAD17,RAMP2
TF	Factor: FLI1; motif: ACCGGAARTN	TF:M03988	false	0.0007154010293510804	3.145450439304225	8475	68	21	62700	MUC2,ERH,SLC25A24,ACR,PLP2,RNF113A,TNKS,TGDS,DPH2,MAFK,U2AF2,CRABP2,PRPF31,PF4V1,NT5C,SYNRG,TMSB15A,EIF1B,RAD17,SLC10A3,TMA7
TF	Factor: ATF; motif: CNSTGACGTNNNYC; match class: 1	TF:M00017_1	false	0.0007154010293510804	3.145450439304225	2279	68	10	62700	BLK,PLP2,CTIF,MAGEA6,SST,U2AF2,TMEM187,TMSB15A,CALML3,RAD17
TF	Factor: E2F-4; motif: AATGGCGCCAAA; match class: 1	TF:M04518_1	false	0.0007154010293510804	3.145450439304225	1076	68	7	62700	ERH,OIP5,CDK7,CTIF,DUSP12,TMEM187,TMED1
TF	Factor: E2F; motif: TTTSGCGS; match class: 1	TF:M00426_1	false	0.0007154010293510804	3.145450439304225	5976	68	17	62700	ERH,SLC25A24,CDK7,GPC3,PLP2,CTIF,TNKS,TGDS,FABP5,PTMS,SST,U2AF2,TMEM187,RAD17,TMED1,SLC10A3,TMA7
TF	Factor: c-Maf; motif: NWNNNTGCTGACKNNNNNN; match class: 1	TF:M01070_1	false	0.0007155979598736695	3.145330906250096	1443	68	8	62700	MUC2,ACR,PEBP1,SFN,IFI35,AMY1A,SAA1,SPRR2G
TF	Factor: Fli-1; motif: NACCGGAARTN; match class: 1	TF:M11404_1	false	0.0007157411439959257	3.145244016883025	3229	68	12	62700	MUC2,ERH,SLC25A24,RNF113A,TGDS,DPH2,U2AF2,PRPF31,NT5C,SYNRG,SLC10A3,TMA7
TF	Factor: COUP; motif: TGACCTTTGACCC	TF:M00765	false	0.0007157411439959257	3.145244016883025	2742	68	11	62700	BLK,SLC25A24,LALBA,CDK7,PEBP1,PTMS,CRABP2,POU5F1,NT5C,TYROBP,TMA7
TF	Factor: Sox-9; motif: MACARWGNNNYCNTTNW	TF:M08838	false	0.0007157411439959257	3.145244016883025	4271	68	14	62700	ERH,OIP5,BLK,CDK7,GPC3,PEBP1,CTIF,DPH2,PRSS1,SAA1,FAN1,NT5C,SCGB2A1,CALML3
TF	Factor: nerf; motif: NANSCGGAAGTN	TF:M11460	false	0.0007162404755333672	3.144941140174019	751	68	6	62700	ERH,SLC25A24,YARS2,DPH2,U2AF2,SYNRG
TF	Factor: Sox-9; motif: NNNNAACAATRGNN; match class: 1	TF:M00410_1	false	0.0007162404755333672	3.144941140174019	751	68	6	62700	ERH,SLC25A24,IFI35,AMY1A,PF4V1,FAN1
TF	Factor: ZNF614; motif: NCYCWGCCYYNNN; match class: 1	TF:M09862_1	false	0.0007177271966963204	3.144040596820001	4273	68	14	62700	ABCC6,MUC2,GPC3,PLP2,MYOM2,MAFK,CRABP2,PRPF31,PTEN,S100A11,TMSB15A,RAMP2,TMED1,CSF2
TF	Factor: SP1; motif: NCCCCKCCCCC	TF:M07226	false	0.0007257920282052503	3.1391878062174183	8488	68	21	62700	MUC2,OIP5,GPC3,PLP2,TNKS,MAFK,SSX4,U2AF2,POU5F1,PTEN,NT5C,RPS2,SYNRG,TMEM187,S100A11,TMSB15A,RAD17,RAMP2,TMED1,SLC10A3,CSF2
TF	Factor: NF90; motif: NCCNCWGCCYCCNC	TF:M09859	false	0.000731212396525176	3.1359564544503162	4833	68	15	62700	ABCC6,LALBA,PEBP1,TGDS,IFI35,PTMS,SAA1,FAN1,PTEN,S100A11,TYROBP,CALML3,RAD17,SLC10A3,TMA7
TF	Factor: CREB1; motif: NRTGACGYN; match class: 1	TF:M11217_1	false	0.0007355411728457845	3.1333930120741	476	68	5	62700	PEBP1,CTIF,U2AF2,TMEM187,RAD17
TF	Factor: ZBTB44; motif: NTCAGCACCNNGGACAGCGSCN	TF:M12691	false	0.0007377519250894658	3.1320896485787433	1451	68	8	62700	MUC2,ERH,LALBA,TNKS,MAFK,SST,SPRR2G,TMEM187
TF	Factor: BTEB2; motif: RGGGNGKGGN; match class: 1	TF:M07277_1	false	0.0007382271124832325	3.131810008739884	4286	68	14	62700	GPC3,PLP2,CTIF,MAFK,PTMS,U2AF2,PTEN,RPS2,SYNRG,TMEM187,S100A11,RAD17,TMED1,SLC10A3
TF	Factor: SNA; motif: GCCACCTGNCNGYN	TF:M03566	false	0.0007419705286030869	3.129613344746911	2292	68	10	62700	ABCC6,GPC3,PRSS1,PTMS,U2AF2,CRABP2,POU5F1,FAN1,CALML3,RAD17
TF	Factor: Rarb; motif: AGGTCANNYARAGGTCA	TF:M08035	false	0.0007533119453898016	3.123025145834715	6007	68	17	62700	OIP5,SLC25A24,LALBA,PEBP1,RNF113A,TGDS,SMR3A,MYOM2,IFI35,PRSS1,SSX4,POU5F1,SPRR2G,EIF1B,TMED1,TMA7,CSF2
TF	Factor: Sp2; motif: GGSNNGGGGGCGGGGCCNGNGS	TF:M09658	false	0.0007533119453898016	3.123025145834715	5419	68	16	62700	OIP5,PLP2,SFN,MAGEA6,FABP5,MAFK,CRABP2,POU5F1,PTEN,SYNRG,TMEM187,S100A11,RAD17,RAMP2,TMED1,SLC10A3
TF	Factor: Erg; motif: ACCGGAAGTN; match class: 1	TF:M02062_1	false	0.000753585445560732	3.122867497919134	2761	68	11	62700	MUC2,ERH,RNF113A,TGDS,DPH2,U2AF2,PRPF31,NT5C,SYNRG,SLC10A3,TMA7
TF	Factor: ATF-2; motif: NRTGAYGTMAYN	TF:M11308	false	0.0007537269899537837	3.122785932946168	4296	68	14	62700	ERH,BLK,ACR,MAGEA6,PTMS,SST,AMY1A,PRPF31,FAN1,TMEM187,S100A11,RAD17,RAMP2,SLC10A3
TF	Factor: KLF15; motif: GCCACGCCCMCN	TF:M12159	false	0.0007549820326256283	3.1220633837673604	1457	68	8	62700	PLP2,MAFK,POU5F1,PTEN,SYNRG,TMEM187,TMED1,SLC10A3
TF	Factor: HOXA10; motif: NRTCGTAAANN; match class: 1	TF:M10799_1	false	0.000768128937513573	3.114565873522396	1091	68	7	62700	OIP5,SLC25A24,CDK7,SRPX2,SPRR2G,FAN1,NT5C
TF	Factor: Six-1; motif: NCGTATCRNN	TF:M11028	false	0.0007727903730460951	3.111938296736197	2305	68	10	62700	ABCC6,RNF113A,MAGEA6,PRSS1,FABP5,SRPX2,FAN1,RPS2,SCGB2A1,TMED1
TF	Factor: ATF4; motif: CVTGACGYMABG	TF:M00514	false	0.0007826542819467805	3.1064300343647777	5439	68	16	62700	ERH,BLK,PLP2,SMR3A,DPH2,MAGEA6,MAFK,SST,U2AF2,CRABP2,TMEM187,S100A11,TMSB15A,EIF1B,CALML3,RAD17
TF	Factor: CREB1; motif: NNNTGATGTCANN	TF:M12486	false	0.0007837273599467232	3.105834991733444	3779	68	13	62700	ERH,BLK,LALBA,ACR,MAGEA6,PTMS,SST,AMY1A,FAN1,SCGB2A1,TMEM187,S100A11,RAMP2
TF	Factor: Net; motif: NRCCGGAAGTN	TF:M11439	false	0.0007847526157207319	3.105267228044375	2310	68	10	62700	MUC2,ERH,SLC25A24,RNF113A,TNKS,DPH2,U2AF2,NT5C,SYNRG,SLC10A3
TF	Factor: ZNF18; motif: YKGGCWRAAGM	TF:M05588	false	0.000790207476407492	3.102258865635137	101	68	3	62700	PLP2,SFN,TMEM187
TF	Factor: Tal-1; motif: CAGATGG	TF:M03804	false	0.0007911516497159845	3.101740261986174	5446	68	16	62700	SPRR2B,BLK,SLC25A24,ACR,TGDS,MYOM2,PRSS1,FABP5,PTMS,SSX4,SST,DUSP12,CRABP2,POU5F1,RAD17,TMED1
TF	Factor: GATA-1; motif: NNNNNWGATARNNNN	TF:M02004	false	0.0007911516497159845	3.101740261986174	2313	68	10	62700	ERH,CDK7,TNKS,DPH2,PTMS,U2AF2,SAA1,PTEN,S100A11,TMED1
TF	Factor: TBP; motif: TTTATAN	TF:M00980	false	0.0007911516497159845	3.101740261986174	2779	68	11	62700	SLC25A24,CDK7,CTIF,SMR3A,PRSS1,SST,DUSP12,CRABP2,AMY1A,SAA1,TMSB15A
TF	Factor: BRCA1:USF2; motif: KTNNGTTG	TF:M01082	false	0.0008040332869224544	3.0947259711178523	7272	68	19	62700	SPRR2B,ERH,OIP5,CDK7,GPC3,PLP2,SMR3A,MAGEA6,PRSS1,AMY1A,SRPX2,PRPF31,PF4V1,SPRR2G,RPS2,SCGB2A1,TMEM187,RAD17,TMED1
TF	Factor: ELK1; motif: ACCGGAAGTN	TF:M03970	false	0.0008053957123228785	3.093990686771635	4882	68	15	62700	MUC2,ERH,SLC25A24,ACR,RNF113A,TNKS,TGDS,DPH2,MAFK,U2AF2,PRPF31,PF4V1,NT5C,SYNRG,SLC10A3
TF	Factor: SZF1-1; motif: CCAGGGTAWCAGCNG	TF:M01109	false	0.0008088024803562918	3.092157525563199	4329	68	14	62700	MUC2,ERH,SLC25A24,TGDS,DPH2,FABP5,U2AF2,CRABP2,SAA1,FAN1,NT5C,TMEM187,S100A11,TMA7
TF	Factor: BTEB2; motif: GCCCCRCCCH; match class: 1	TF:M07409_1	false	0.0008169886193045786	3.0877839931709463	1884	68	9	62700	GPC3,PLP2,MAFK,PTMS,SYNRG,TMEM187,TMED1,SLC10A3,CSF2
TF	Factor: E2F-3; motif: NNTTTTGGCGCCAAAACT; match class: 1	TF:M03962_1	false	0.0008178530048985992	3.0873247463263063	6661	68	18	62700	ERH,OIP5,BLK,SLC25A24,ACR,CDK7,CTIF,IFI35,PRSS1,FABP5,PTMS,SSX4,RPS2,TMEM187,TMSB15A,EIF1B,RAD17,SLC10A3
TF	Factor: Smad2:Smad3:Smad4; motif: NTGTCTGNCACCT	TF:M07126	false	0.0008188154952539463	3.0868139473485527	4335	68	14	62700	SPRR2B,MUC2,SLC25A24,LALBA,ACR,IFI35,U2AF2,AMY1A,POU5F1,SPRR2G,SCGB2A1,CALML3,TMA7,CSF2
TF	Factor: T3R-beta; motif: RRGNNANNNGAGGWCAN; match class: 1	TF:M02119_1	false	0.0008192635860657218	3.086576347865086	489	68	5	62700	MAGEA6,PTMS,CRABP2,PTEN,CALML3
TF	Factor: JunD; motif: NRTGACGTCATS; match class: 1	TF:M11270_1	false	0.0008196480609742811	3.086372584184985	4336	68	14	62700	ERH,BLK,CDK7,MAGEA6,SST,U2AF2,CRABP2,AMY1A,SRPX2,PRPF31,FAN1,SCGB2A1,TMEM187,RAD17
TF	Factor: CREB1; motif: NRTGATGTCAYN	TF:M11216	false	0.0008210463120493186	3.0856323453163643	4337	68	14	62700	ERH,BLK,ACR,MAGEA6,PRSS1,PTMS,SST,AMY1A,FAN1,SCGB2A1,TMEM187,S100A11,TMSB15A,RAMP2
TF	Factor: pax-6; motif: NYACGCNTSRNYGCNYN; match class: 1	TF:M11883_1	false	0.0008241223871272754	3.084008288172864	7926	68	20	62700	SLC25A24,GPC3,PEBP1,YARS2,PLP2,RNF113A,TGDS,IFI35,FABP5,MAFK,SST,PRPF31,RPS2,SYNRG,SCGB2A1,TMEM187,EIF1B,CALML3,TMED1,SLC10A3
TF	Factor: AP-4; motif: ANCATATGNT; match class: 1	TF:M11209_1	false	0.000825138027793087	3.083473397274464	2795	68	11	62700	ACR,CDK7,CTIF,SMR3A,PRSS1,AMY1A,SRPX2,PRPF31,PF4V1,RPS2,SLC10A3
TF	Factor: Pet-1; motif: NACCGGAAGTN; match class: 1	TF:M11406_1	false	0.0008286653000503436	3.081620846642215	103	68	3	62700	ERH,SLC25A24,U2AF2
TF	Factor: TEF-3:Elf-1; motif: RGAATGCGGAAGTN; match class: 1	TF:M08415_1	false	0.0008309873681010999	3.0804055779074466	2798	68	11	62700	MUC2,ERH,YARS2,PLP2,TNKS,TGDS,MAGEA6,SST,PF4V1,POU5F1,TYROBP
TF	Factor: ATF-4; motif: GGATGACGTCATCC; match class: 1	TF:M11337_1	false	0.0008309873681010999	3.0804055779074466	3291	68	12	62700	BLK,PLP2,MAGEA6,SST,SRPX2,PRPF31,FAN1,PTEN,TMEM187,CALML3,RAMP2,TMA7
TF	Factor: CTF1; motif: TGGCASCNNGCCAA	TF:M01196	false	0.0008309873681010999	3.0804055779074466	4900	68	15	62700	SPRR2B,MUC2,BLK,LALBA,PLP2,SFN,TGDS,SMR3A,IFI35,PTMS,POU5F1,SYNRG,TMEM187,S100A11,TMA7
TF	Factor: AR; motif: GGAACGGWACATGTTCT	TF:M08190	false	0.0008320720827909493	3.079839048946872	7934	68	20	62700	SPRR2B,ERH,SLC25A24,LALBA,CDK7,GPC3,MYOM2,DPH2,PRSS1,FABP5,CRABP2,AMY1A,PRPF31,PF4V1,SYNRG,TYROBP,EIF1B,RAMP2,TMED1,CSF2
TF	Factor: AP-4; motif: ANCATATGNT	TF:M11207	false	0.0008333990918891333	3.0791469771061863	3293	68	12	62700	ACR,CDK7,CTIF,SMR3A,PRSS1,AMY1A,SRPX2,PRPF31,PF4V1,RPS2,TMEM187,SLC10A3
TF	Factor: Erg; motif: NACCGGAARYN; match class: 1	TF:M11392_1	false	0.0008333990918891333	3.0791469771061863	3293	68	12	62700	MUC2,ERH,RNF113A,TGDS,DPH2,U2AF2,PRPF31,NT5C,SYNRG,EIF1B,SLC10A3,TMA7
TF	Factor: STAT2; motif: NRGAAANNGAAACTNA	TF:M09733	false	0.0008333990918891333	3.0791469771061863	2800	68	11	62700	ABCC6,ERH,SLC25A24,PRSS1,SSX4,U2AF2,CRABP2,EIF1B,CALML3,TMA7,CSF2
TF	Factor: nerf; motif: NANGCGGAAGTR	TF:M11457	false	0.0008368913665727021	3.077330912329252	1110	68	7	62700	ERH,SLC25A24,YARS2,TNKS,DPH2,U2AF2,SYNRG
TF	Factor: LXR,; motif: YGAMCTNNASTRACCYN	TF:M00965	false	0.0008383998526030983	3.0765488067125273	3812	68	13	62700	MUC2,LALBA,TGDS,SMR3A,DPH2,MAGEA6,PRPF31,POU5F1,PTEN,NT5C,S100A11,TYROBP,RAD17
TF	Factor: JunB; motif: GATGACGTCAYC; match class: 1	TF:M11273_1	false	0.0008402137918969446	3.075610193905409	6683	68	18	62700	OIP5,BLK,ACR,PLP2,MAGEA6,SST,U2AF2,AMY1A,SRPX2,PRPF31,FAN1,PTEN,TMEM187,S100A11,CALML3,RAD17,SLC10A3,TMA7
TF	Factor: AML1; motif: TGTGGT; match class: 1	TF:M00751_1	false	0.0008402137918969446	3.075610193905409	5483	68	16	62700	SPRR2B,MUC2,OIP5,YARS2,RNF113A,SMR3A,MYOM2,DPH2,MAGEA6,IFI35,PRSS1,SAA1,PF4V1,SPRR2G,SYNRG,CSF2
TF	Factor: OVOL; motif: ANRTAACGG; match class: 1	TF:M08894_1	false	0.0008402137918969446	3.075610193905409	2335	68	10	62700	SPRR2B,SLC25A24,YARS2,RNF113A,TNKS,AMY1A,PF4V1,POU5F1,TMSB15A,TMA7
TF	Factor: AML1; motif: TGTGGT; match class: 1	TF:M02084_1	false	0.0008402137918969446	3.075610193905409	5483	68	16	62700	SPRR2B,MUC2,OIP5,YARS2,RNF113A,SMR3A,MYOM2,DPH2,MAGEA6,IFI35,PRSS1,SAA1,PF4V1,SPRR2G,SYNRG,CSF2
TF	Factor: AML1a; motif: TGTGGT; match class: 1	TF:M00271_1	false	0.0008402137918969446	3.075610193905409	5483	68	16	62700	SPRR2B,MUC2,OIP5,YARS2,RNF113A,SMR3A,MYOM2,DPH2,MAGEA6,IFI35,PRSS1,SAA1,PF4V1,SPRR2G,SYNRG,CSF2
TF	Factor: ERG; motif: ACCGGAWATCCGGT; match class: 1	TF:M03976_1	false	0.0008458731975945689	3.0726947359118344	7948	68	20	62700	MUC2,ERH,OIP5,YARS2,PLP2,CTIF,RNF113A,TGDS,IFI35,PTMS,U2AF2,CRABP2,FAN1,NT5C,RPS2,TMSB15A,EIF1B,CALML3,RAMP2,SLC10A3
TF	Factor: Erg; motif: NACCGGATATCCGGTN; match class: 1	TF:M11391_1	false	0.0008472422171726883	3.0719924119322832	9266	68	22	62700	MUC2,ERH,OIP5,GPC3,PEBP1,YARS2,PLP2,CTIF,DPH2,PTMS,U2AF2,CRABP2,FAN1,NT5C,RPS2,S100A11,TYROBP,EIF1B,CALML3,RAD17,RAMP2,TMED1
TF	Factor: CDP; motif: TRATCRATAN; match class: 1	TF:M03952_1	false	0.0008641465830095411	3.063412582992611	1117	68	7	62700	ERH,OIP5,CTIF,IFI35,FABP5,FAN1,TMED1
TF	Factor: CREB1; motif: NRTGACGYN	TF:M11217	false	0.000866215459269108	3.062374069722597	2815	68	11	62700	PEBP1,PLP2,CTIF,RNF113A,TNKS,DUSP12,U2AF2,RPS2,TMEM187,RAD17,SLC10A3
TF	Factor: C/EBPbeta; motif: RTTGCGCAA; match class: 1	TF:M04690_1	false	0.0008675832538026499	3.0616888393817856	3828	68	13	62700	OIP5,BLK,SFN,SMR3A,MYOM2,MAGEA6,SST,CRABP2,AMY1A,SRPX2,SAA1,RPS2,S100A11
TF	Factor: Oct-4; motif: ATTGWSWTGCWAAWN	TF:M01124	false	0.000871971027462609	3.0594979449093493	6096	68	17	62700	SPRR2B,OIP5,BLK,CDK7,YARS2,PLP2,CTIF,TNKS,SMR3A,IFI35,PRSS1,DUSP12,PF4V1,SPRR2G,FAN1,TYROBP,EIF1B
TF	Factor: ELK-1; motif: ACCGGAAGTN; match class: 1	TF:M02059_1	false	0.0008820315256144952	3.054515892015877	3835	68	13	62700	MUC2,ERH,SLC25A24,CDK7,RNF113A,TNKS,TGDS,DPH2,U2AF2,PRPF31,NT5C,SLC10A3,TMA7
TF	Factor: LRF; motif: GGGGKYNNB; match class: 1	TF:M01100_1	false	0.000882565936514284	3.054252838580831	2822	68	11	62700	MUC2,PEBP1,PLP2,CTIF,MYOM2,FABP5,MAFK,U2AF2,CRABP2,NT5C,RPS2
TF	Factor: MyoD; motif: YGNCAGSTGTYN; match class: 1	TF:M11185_1	false	0.0008878548458757766	3.05165803060431	106	68	3	62700	ACR,RNF113A,RPS2
TF	Factor: RUNX3; motif: NRACCGCAAACCGCAN	TF:M04109	false	0.0008888860547309117	3.0511539071661553	9979	68	23	62700	MUC2,BLK,SLC25A24,GPC3,PEBP1,CTIF,SFN,MAGEA6,IFI35,FABP5,MAFK,SSX4,CRABP2,PRPF31,PF4V1,POU5F1,PTEN,SYNRG,TMEM187,S100A11,TYROBP,EIF1B,TMA7
TF	Factor: E2F-6; motif: NGGGCGGGARRNN	TF:M09895	false	0.0008902404477641814	3.0504926775869436	7982	68	20	62700	ERH,OIP5,GPC3,PEBP1,CTIF,TGDS,DPH2,MAGEA6,IFI35,MAFK,PTMS,SSX4,U2AF2,CRABP2,POU5F1,PTEN,RPS2,SYNRG,CALML3,RAMP2
TF	Factor: Pit-1; motif: NTAATGAKATGCRN	TF:M11950	false	0.0008926249545724829	3.0493309760193124	6110	68	17	62700	ABCC6,SPRR2B,MUC2,OIP5,LALBA,ACR,CDK7,CTIF,SFN,SMR3A,MYOM2,DUSP12,SAA1,FAN1,TMEM187,TYROBP,RAD17
TF	Factor: SREBP-1; motif: RNCACGCSAY	TF:M11082	false	0.0008930800885735949	3.0491095932212424	4381	68	14	62700	MUC2,SLC25A24,PEBP1,CTIF,FABP5,PTMS,SSX4,SAA1,FAN1,NT5C,SCGB2A1,S100A11,RAD17,TMA7
TF	Factor: FOXO1A; motif: TTGTTTWN	TF:M07286	false	0.0008966757202253607	3.0473645897090025	4942	68	15	62700	ERH,OIP5,CDK7,PLP2,SMR3A,MAFK,U2AF2,AMY1A,SRPX2,PRPF31,SYNRG,SCGB2A1,S100A11,TYROBP,RAD17
TF	Factor: Fli-1; motif: ACCGGAAGYN; match class: 1	TF:M02073_1	false	0.0009081694368971918	3.0418331177293103	1505	68	8	62700	MUC2,ERH,RNF113A,DPH2,U2AF2,NT5C,SYNRG,TMA7
TF	Factor: HIF-1alpha; motif: NCACGT	TF:M02012	false	0.0009157755721776313	3.0382109452262633	6735	68	18	62700	CDK7,GPC3,CTIF,RNF113A,MYOM2,DPH2,MAGEA6,FABP5,MAFK,DUSP12,CRABP2,AMY1A,PF4V1,PTEN,NT5C,SYNRG,RAD17,TMA7
TF	Factor: c-Myc:Max; motif: GCCAYGYGSN	TF:M00322	false	0.0009312539959417269	3.030931850714288	8011	68	20	62700	BLK,ACR,GPC3,PEBP1,PLP2,CTIF,TGDS,MYOM2,FABP5,MAFK,U2AF2,AMY1A,SAA1,FAN1,NT5C,RPS2,TMEM187,CALML3,RAMP2,TMED1
TF	Factor: ATF-4; motif: NNTKRCRTCANS	TF:M07246	false	0.0009400714881064198	3.026839119049638	2845	68	11	62700	BLK,PLP2,PRSS1,SSX4,SST,CRABP2,FAN1,TMEM187,CALML3,RAMP2,SLC10A3
TF	Factor: Prep-1; motif: GRBTGANAGATN	TF:M07464	false	0.0009543930784422634	3.0202727189659955	4411	68	14	62700	ERH,TNKS,SFN,PRSS1,SRPX2,POU5F1,PTEN,NT5C,RPS2,SYNRG,SCGB2A1,CALML3,RAD17,CSF2
TF	Factor: TCF-3; motif: NNNCTTTGAWSTN	TF:M10095	false	0.00095984343635576	3.017799600576989	1933	68	9	62700	SPRR2B,MUC2,YARS2,SMR3A,CRABP2,AMY1A,TMEM187,S100A11,RAD17
TF	Factor: AP-4; motif: ANCATATGNT; match class: 1	TF:M11207_1	false	0.0009629106253441281	3.016414020997124	2380	68	10	62700	CDK7,CTIF,SMR3A,AMY1A,SRPX2,PRPF31,PF4V1,RPS2,TMEM187,SLC10A3
TF	Factor: MEIS1B:HOXA9; motif: TGACASTTTWAYRR	TF:M00421	false	0.0009694078410708279	3.0134934718011896	6768	68	18	62700	ABCC6,OIP5,BLK,SLC25A24,ACR,YARS2,SMR3A,MAGEA6,AMY1A,FAN1,PTEN,RPS2,SYNRG,SCGB2A1,RAD17,RAMP2,TMED1,CSF2
TF	Factor: ZNF7; motif: NCYYTGYCWNCWCTTR	TF:M12716	false	0.0009726131550914143	3.0120598606726605	1937	68	9	62700	LALBA,GPC3,RNF113A,SFN,MYOM2,PTMS,AMY1A,PF4V1,TMEM187
TF	Factor: E2F-4; motif: NNTTCCCGCCNN; match class: 1	TF:M04823_1	false	0.0009748922203971569	3.0110433952492834	8041	68	20	62700	ERH,OIP5,GPC3,PLP2,TGDS,MAFK,PTMS,U2AF2,CRABP2,PRPF31,PF4V1,POU5F1,PTEN,NT5C,RPS2,SYNRG,TMEM187,EIF1B,CALML3,RAMP2
TF	Factor: EZF2; motif: NNCCNSNSCNMCTCCMYCTT	TF:M12604	false	0.0009864972713511586	3.0059041116675163	3362	68	12	62700	ACR,CDK7,GPC3,MAFK,PTMS,SST,CRABP2,PRPF31,POU5F1,FAN1,S100A11,RAMP2
TF	Factor: AP-4; motif: RNCAGCTGC; match class: 1	TF:M00927_1	false	0.0009892614941289695	3.004688895009081	1942	68	9	62700	ERH,BLK,GPC3,CTIF,SFN,PRSS1,PF4V1,POU5F1,TMEM187
TF	Factor: DEC; motif: SCCCAMGTGAAGN; match class: 1	TF:M00997_1	false	0.000989395993966183	3.0046298524132196	2864	68	11	62700	LALBA,CDK7,SFN,IFI35,PRSS1,MAFK,U2AF2,PTEN,TYROBP,TMED1,CSF2
TF	Factor: HEB; motif: RCCWGCTG	TF:M00698	false	0.0009917020024016088	3.00361880985715	2865	68	11	62700	SLC25A24,YARS2,TNKS,MYOM2,MAFK,PTMS,SAA1,POU5F1,SYNRG,TYROBP,CSF2
TF	Factor: GATA-2; motif: NNGATAASN	TF:M12191	false	0.0009919199702384132	3.0035233660372658	1527	68	8	62700	MUC2,TNKS,PRSS1,DUSP12,PRPF31,SYNRG,TMSB15A,EIF1B
TF	Factor: Tbx3; motif: NRAGGTGNNAR; match class: 1	TF:M10090_1	false	0.0009926478535746018	3.0032047921626344	806	68	6	62700	GPC3,TGDS,PTMS,SYNRG,TMEM187,CALML3
TF	Factor: Miz-1; motif: NNRGGWGGGGGAGGGGMRR	TF:M10112	false	0.0009932536320910463	3.002939838158615	8711	68	21	62700	ABCC6,MUC2,CTIF,TNKS,SFN,MAGEA6,MAFK,SSX4,U2AF2,CRABP2,SRPX2,PF4V1,POU5F1,NT5C,SYNRG,TMSB15A,EIF1B,CALML3,RAD17,RAMP2,TMED1
TF	Factor: AP-2alpha; motif: NGCCYSNNGSN	TF:M01857	false	0.0010061117952160608	2.9973537594909447	9389	68	22	62700	MUC2,OIP5,CDK7,GPC3,PLP2,CTIF,RNF113A,TNKS,IFI35,MAFK,PTMS,PRPF31,PF4V1,POU5F1,PTEN,NT5C,RPS2,TMEM187,S100A11,EIF1B,RAD17,CSF2
TF	Factor: Hey2; motif: NGCACGYGYN	TF:M11054	false	0.001008316061760724	2.9964033147522526	3372	68	12	62700	ACR,CTIF,MYOM2,DPH2,MAGEA6,MAFK,AMY1A,PF4V1,PTEN,NT5C,SYNRG,RAD17
TF	Factor: EKLF; motif: NGGGYGKGGCNNGG; match class: 1	TF:M09969_1	false	0.0010194449448827979	2.991636223323039	1534	68	8	62700	GPC3,PLP2,MAFK,PTEN,RPS2,TMEM187,SLC10A3,CSF2
TF	Factor: HMX2; motif: SCACTTANC; match class: 1	TF:M10646_1	false	0.0010322067005374734	2.986233326047887	1537	68	8	62700	ERH,YARS2,MYOM2,CRABP2,SPRR2G,SLC10A3,TMA7,CSF2
TF	Factor: ISL2; motif: GCAMTTAR	TF:M04379	false	0.0010450849306870313	2.9808484144046767	4455	68	14	62700	SLC25A24,CDK7,YARS2,TGDS,MYOM2,DPH2,FABP5,SAA1,SPRR2G,RPS2,TMEM187,EIF1B,TMED1,SLC10A3
TF	Factor: Fli-1:C/EBPdelta; motif: NNCGGAWATTGCGCAAT	TF:M08469	false	0.0010479063366089776	2.979677533489439	6816	68	18	62700	ABCC6,MUC2,LALBA,YARS2,DPH2,MAGEA6,FABP5,MAFK,SSX4,SST,U2AF2,AMY1A,SRPX2,PTEN,RPS2,TYROBP,TMSB15A,EIF1B
TF	Factor: SRY; motif: AAACWAM; match class: 1	TF:M00148_1	false	0.0010655472690771224	2.972427279648501	4464	68	14	62700	OIP5,BLK,SLC25A24,LALBA,SMR3A,U2AF2,SRPX2,PRPF31,SYNRG,SCGB2A1,S100A11,TYROBP,RAD17,TMA7
TF	Factor: HNF-3alpha; motif: NWRTGTAAAYAN	TF:M11567	false	0.0010655735834008383	2.9724165546203336	5029	68	15	62700	SPRR2B,OIP5,CDK7,YARS2,TNKS,DPH2,IFI35,PRSS1,MAFK,PTMS,AMY1A,SRPX2,PRPF31,SYNRG,RAD17
TF	Factor: PPARgamma:RXRalpha,; motif: AAGTAGGTCACNGTGACCYACTT	TF:M00515	false	0.0010696780178037649	2.9707469289827917	8103	68	20	62700	MUC2,ERH,BLK,ACR,GPC3,PLP2,TGDS,DPH2,MAGEA6,IFI35,SSX4,SST,U2AF2,PRPF31,POU5F1,FAN1,PTEN,RPS2,SCGB2A1,CSF2
TF	Factor: C/EBPbeta; motif: ATTGCGYAAT	TF:M07413	false	0.0010701959308224592	2.970536704664989	3396	68	12	62700	ABCC6,OIP5,BLK,RNF113A,SMR3A,MAGEA6,IFI35,SSX4,AMY1A,SAA1,PF4V1,SPRR2G
TF	Factor: Sox-2; motif: NNCCTTTGTNYYN	TF:M10067	false	0.0010739978643738899	2.968996582222643	6216	68	17	62700	SPRR2B,ERH,SLC25A24,LALBA,PEBP1,SFN,PRSS1,SSX4,U2AF2,NT5C,SYNRG,SCGB2A1,TMEM187,TYROBP,TMSB15A,CALML3,TMA7
TF	Factor: NMYC; motif: CAYCTG; match class: 1	TF:M01808_1	false	0.0010773952383791748	2.9676249481795374	6218	68	17	62700	MUC2,ERH,BLK,ACR,RNF113A,PRSS1,MAFK,PTMS,SSX4,DUSP12,U2AF2,CRABP2,AMY1A,SRPX2,RPS2,RAD17,SLC10A3
TF	Factor: TEF-3:ER81; motif: ACCGGAAATRCC	TF:M08423	false	0.001089312115813334	2.962847665924397	3929	68	13	62700	MUC2,ERH,SLC25A24,RNF113A,TGDS,DPH2,IFI35,U2AF2,PTEN,SYNRG,TMEM187,EIF1B,RAD17
TF	Factor: TBX2; motif: NAGGTGTGAAN	TF:M04134	false	0.0011006142810801856	2.9583648562767415	1168	68	7	62700	SPRR2B,SLC25A24,MYOM2,DPH2,MAFK,SAA1,SYNRG
TF	Factor: GABP; motif: CACTTCCGGNNN	TF:M01258	false	0.001103445935853888	2.957248940558982	2905	68	11	62700	MUC2,ERH,SLC25A24,TNKS,DPH2,MAFK,U2AF2,NT5C,SYNRG,RAD17,SLC10A3
TF	Factor: Erm; motif: NRRSAGGAARNGRN	TF:M09916	false	0.0011052331227366778	2.956546108187113	6849	68	18	62700	SPRR2B,MUC2,BLK,SLC25A24,PEBP1,CTIF,RNF113A,MYOM2,FABP5,MAFK,PTMS,U2AF2,PRPF31,SAA1,SCGB2A1,S100A11,EIF1B,TMED1
TF	Factor: Barhl-1; motif: NTAAACGN	TF:M10578	false	0.0011091975951637565	2.9549910806811237	6235	68	17	62700	MUC2,OIP5,CDK7,MYOM2,MAGEA6,FABP5,DUSP12,SRPX2,FAN1,RPS2,TMEM187,TMSB15A,EIF1B,RAD17,RAMP2,TMED1,SLC10A3
TF	Factor: Msx-1; motif: WNGNAATTANV	TF:M08822	false	0.0011137956881850561	2.953194467718536	6854	68	18	62700	SPRR2B,MUC2,OIP5,LALBA,CDK7,CTIF,SFN,SMR3A,DPH2,IFI35,SST,SRPX2,PRPF31,SAA1,SPRR2G,FAN1,RAD17,CSF2
TF	Factor: SP9; motif: NCCACGCCCMCN; match class: 1	TF:M12150_1	false	0.0011202438454653027	2.9506874333893	288	68	4	62700	PEBP1,TNKS,MAFK,TMED1
TF	Factor: Elk-1; motif: NACMGGAAGTN; match class: 1	TF:M11432_1	false	0.001123342850352236	2.949487674467358	1559	68	8	62700	SPRR2B,ERH,SLC25A24,DPH2,FABP5,MAFK,U2AF2,NT5C
TF	Factor: C/EBP; motif: NTTRCNNAANNN	TF:M00912	false	0.0011241313617662973	2.949182935780481	5058	68	15	62700	ABCC6,OIP5,BLK,PEBP1,TGDS,SMR3A,MAGEA6,SSX4,DUSP12,AMY1A,SRPX2,SAA1,POU5F1,RPS2,S100A11
TF	Factor: POU2F3; motif: NYATGCGCATNN	TF:M11902	false	0.0011244826979945088	2.9490472225078683	2913	68	11	62700	MUC2,BLK,YARS2,DPH2,MAGEA6,SST,U2AF2,PRPF31,RPS2,EIF1B,TMA7
TF	Factor: HOXA10; motif: NRTCRTAAAANN	TF:M04339	false	0.0011277963323748721	2.947769322083137	828	68	6	62700	OIP5,SMR3A,MYOM2,SRPX2,FAN1,NT5C
TF	Factor: Six-1; motif: CTCARRTTWCN	TF:M07466	false	0.0011367982525880517	2.9443166026491565	3422	68	12	62700	ABCC6,ERH,BLK,ACR,CDK7,PTMS,PF4V1,SPRR2G,FAN1,PTEN,TMSB15A,TMED1
TF	Factor: CREM; motif: NRTGATGTCAYN	TF:M11224	false	0.0011535742864576288	2.937954433080629	3428	68	12	62700	ERH,BLK,ACR,MAGEA6,PTMS,SST,AMY1A,FAN1,SCGB2A1,TMEM187,TMSB15A,RAMP2
TF	Factor: ATF-1; motif: NRTGACGTMAN	TF:M09592	false	0.0011535742864576288	2.937954433080629	4504	68	14	62700	BLK,CDK7,PLP2,SFN,MAGEA6,SST,U2AF2,PRPF31,FAN1,RPS2,TMEM187,CALML3,RAD17,SLC10A3
TF	Factor: JunD; motif: SATGACTCATN	TF:M11269	false	0.0011561740662843281	2.9369767763516035	3957	68	13	62700	MUC2,ACR,PEBP1,PLP2,SFN,U2AF2,AMY1A,SRPX2,SAA1,PF4V1,SCGB2A1,EIF1B,RAD17
TF	Factor: ZNF394; motif: NRARWRGAANNNAMWGNAAK	TF:M10147	false	0.0011591720321524643	2.935852105822237	5660	68	16	62700	SPRR2B,LALBA,PEBP1,CTIF,TNKS,TGDS,SMR3A,IFI35,FABP5,SSX4,AMY1A,SRPX2,SAA1,NT5C,S100A11,TMA7
TF	Factor: ATF-4; motif: GGATGACGTCATCC	TF:M11337	false	0.0011666954224554343	2.9330425060895466	3433	68	12	62700	BLK,PLP2,MAGEA6,SST,SRPX2,PRPF31,FAN1,PTEN,TMEM187,CALML3,RAMP2,TMA7
TF	Factor: Elk-1; motif: NNNNCCGGAARTNN; match class: 1	TF:M00025_1	false	0.0011710339730868935	2.9314305053459555	4512	68	14	62700	MUC2,ERH,CDK7,RNF113A,TNKS,TGDS,DPH2,U2AF2,CRABP2,PRPF31,NT5C,RAMP2,SLC10A3,TMA7
TF	Factor: BARHL2; motif: NNTAAAYGNN	TF:M04287	false	0.0011782449820648708	2.92876440114709	4515	68	14	62700	MUC2,OIP5,CDK7,MYOM2,MAGEA6,DUSP12,SRPX2,FAN1,RPS2,TMEM187,TMSB15A,RAD17,RAMP2,TMED1
TF	Factor: Elk-1:Pax-5; motif: ACCGGAACYACGCWTSANYG; match class: 1	TF:M08225_1	false	0.001180498149563577	2.9279346893433713	8172	68	20	62700	MUC2,SLC25A24,PEBP1,PLP2,RNF113A,TGDS,SMR3A,MAGEA6,PTMS,U2AF2,CRABP2,PRPF31,POU5F1,PTEN,NT5C,S100A11,EIF1B,RAMP2,TMED1,TMA7
TF	Factor: SP9; motif: RCCACGCCCMCY; match class: 1	TF:M12149_1	false	0.0011847569755570506	2.92637072560217	293	68	4	62700	PEBP1,TNKS,MAFK,TMED1
TF	Factor: VSX1; motif: CYAATTRN	TF:M10941	false	0.0011879779917088596	2.925191604950729	3970	68	13	62700	MUC2,OIP5,CDK7,YARS2,CTIF,TNKS,SFN,SMR3A,DPH2,PTMS,SSX4,DUSP12,SPRR2G
TF	Factor: HPX42B; motif: NNYNATTANN	TF:M10681	false	0.0011886887341093176	2.9249318533343813	2453	68	10	62700	MUC2,CDK7,YARS2,CTIF,TNKS,SFN,SMR3A,MYOM2,DUSP12,SPRR2G
TF	Factor: E2A; motif: NCACCTGYYNCNKN	TF:M00804	false	0.0011948614052875455	2.9226824666066773	2000	68	9	62700	GPC3,PLP2,MYOM2,POU5F1,FAN1,NT5C,CALML3,SLC10A3,CSF2
TF	Factor: FRA-2; motif: RTGANTCA	TF:M08914	false	0.0011972515131758216	2.9218146053912273	3974	68	13	62700	MUC2,ERH,PLP2,SFN,SMR3A,FABP5,MAFK,CRABP2,AMY1A,SRPX2,SYNRG,EIF1B,SLC10A3
TF	Factor: IRF-2; motif: NGAAASYGAAAS	TF:M11665	false	0.001197917760263307	2.9215729962119927	2456	68	10	62700	ABCC6,ERH,BLK,SLC25A24,SFN,PRSS1,U2AF2,CRABP2,EIF1B,TMA7
TF	Factor: GABP-alpha; motif: NNNRCCGGAAGTGN	TF:M09935	false	0.0011992876278961678	2.921076646569542	4526	68	14	62700	MUC2,ERH,SLC25A24,CDK7,YARS2,RNF113A,TNKS,DPH2,MAFK,U2AF2,NT5C,SYNRG,RAD17,SLC10A3
TF	Factor: AR; motif: NNNGNRRGNACANNGTGTTCTNNNNNN	TF:M00953	false	0.0011992876278961678	2.921076646569542	2457	68	10	62700	TNKS,MAFK,AMY1A,SAA1,PF4V1,FAN1,SYNRG,SCGB2A1,TMSB15A,RAD17
TF	Factor: ER81; motif: NNCCGGAAGYG	TF:M09913	false	0.0011992876278961678	2.921076646569542	2939	68	11	62700	MUC2,ERH,SLC25A24,TNKS,DPH2,MAFK,U2AF2,NT5C,SYNRG,RAD17,SLC10A3
TF	Factor: Erm; motif: ACCGGAAGTN; match class: 1	TF:M02069_1	false	0.0011992876278961678	2.921076646569542	2002	68	9	62700	MUC2,ERH,RNF113A,TGDS,DPH2,U2AF2,NT5C,SYNRG,TMA7
TF	Factor: PXR; motif: AGTTCANNSAGTTC	TF:M08779	false	0.0012013255647725435	2.9203392808371587	3977	68	13	62700	SPRR2B,MUC2,BLK,YARS2,CTIF,MYOM2,AMY1A,TMEM187,TYROBP,TMSB15A,RAD17,TMED1,CSF2
TF	Factor: Erg; motif: NACCGGAWWTCCGGTN	TF:M11395	false	0.0012069679443751798	2.918304264091418	8852	68	21	62700	ERH,ACR,GPC3,PEBP1,YARS2,CTIF,DPH2,FABP5,MAFK,PTMS,CRABP2,FAN1,NT5C,RPS2,S100A11,TYROBP,TMSB15A,EIF1B,CALML3,RAD17,RAMP2
TF	Factor: Nrf2; motif: ACNRTGACTCAGCANWA	TF:M03835	false	0.0012084985476619077	2.917753867178382	1580	68	8	62700	OIP5,CDK7,DPH2,IFI35,MAFK,SRPX2,FAN1,SLC10A3
TF	Factor: HTF4; motif: CASCTGB	TF:M02018	false	0.0012135258881687699	2.915950954421525	8857	68	21	62700	ABCC6,SPRR2B,OIP5,CDK7,GPC3,YARS2,PLP2,SFN,DPH2,PRSS1,MAFK,SSX4,SAA1,PF4V1,POU5F1,FAN1,RPS2,SCGB2A1,TMEM187,CALML3,SLC10A3
TF	Factor: MRF4; motif: CASCTGC	TF:M03831	false	0.0012135258881687699	2.915950954421525	8857	68	21	62700	ABCC6,SPRR2B,OIP5,CDK7,GPC3,YARS2,PLP2,SFN,DPH2,PRSS1,MAFK,SSX4,SAA1,PF4V1,POU5F1,FAN1,RPS2,SCGB2A1,TMEM187,CALML3,SLC10A3
TF	Factor: ZBTB14; motif: SSCCGCGCACNS	TF:M12461	false	0.0012135258881687699	2.915950954421525	2945	68	11	62700	OIP5,PEBP1,CTIF,FABP5,MAFK,U2AF2,PRPF31,FAN1,NT5C,S100A11,TMA7
TF	Factor: PAX5; motif: RNGCGTGACCNN; match class: 1	TF:M09817_1	false	0.0012143396401658563	2.915659827906418	6294	68	17	62700	MUC2,LALBA,ACR,PEBP1,PLP2,RNF113A,MAFK,SSX4,DUSP12,CRABP2,POU5F1,FAN1,NT5C,SCGB2A1,EIF1B,TMED1,CSF2
TF	Factor: ER-alpha; motif: NAGGTCACSGYGACCTN; match class: 1	TF:M11844_1	false	0.0012593684997727213	2.899847173782865	2474	68	10	62700	BLK,SLC25A24,ACR,TGDS,SMR3A,MAGEA6,FAN1,PTEN,RPS2,SCGB2A1
TF	Factor: znf136; motif: NGRWYGWAGAGA	TF:M05709	false	0.00126348191370289	2.8984309704716105	299	68	4	62700	ERH,LALBA,YARS2,PTMS
TF	Factor: Oct3; motif: NATGCAANNN	TF:M01307	false	0.00126348191370289	2.8984309704716105	4000	68	13	62700	ABCC6,SPRR2B,CDK7,PEBP1,YARS2,PLP2,TNKS,SMR3A,PRSS1,AMY1A,TMSB15A,CALML3,RAD17
TF	Factor: Sp1; motif: GGNDGGRGGCGGGG	TF:M04953	false	0.0012654449188100611	2.8977567536882285	8886	68	21	62700	ABCC6,MUC2,GPC3,PLP2,CTIF,MAGEA6,MAFK,SSX4,CRABP2,POU5F1,PTEN,SYNRG,TMEM187,TYROBP,TMSB15A,CALML3,RAD17,RAMP2,TMED1,SLC10A3,CSF2
TF	Factor: FOXI1; motif: NNNNNGTAAACAN	TF:M11581	false	0.0012681238446089866	2.896838331309258	1593	68	8	62700	SPRR2B,TGDS,DPH2,PRSS1,PTMS,DUSP12,SRPX2,PRPF31
TF	Factor: P53; motif: NNNGRCATGCCCAGRCATGYCY	TF:M12647	false	0.0012681238446089866	2.896838331309258	5714	68	16	62700	ABCC6,MUC2,SLC25A24,PEBP1,MYOM2,MAGEA6,DUSP12,AMY1A,SRPX2,POU5F1,PTEN,RPS2,TMEM187,S100A11,CALML3,CSF2
TF	Factor: c-Myb; motif: NNNAACTGNC	TF:M00183	false	0.0012714836057347411	2.895689235161759	2963	68	11	62700	ABCC6,SPRR2B,ACR,GPC3,SMR3A,IFI35,PRPF31,PF4V1,POU5F1,S100A11,SLC10A3
TF	Factor: Elf-1; motif: RANSMGGAAGTR	TF:M11446	false	0.0012743151156991517	2.8947231653387866	2964	68	11	62700	SPRR2B,ERH,BLK,SLC25A24,YARS2,TNKS,DPH2,U2AF2,SYNRG,S100A11,TYROBP
TF	Factor: Smad2:Smad3:Smad4; motif: NTGTCTGNCACCT; match class: 1	TF:M07126_1	false	0.001275412361312413	2.8943493781408645	547	68	5	62700	SPRR2B,SLC25A24,IFI35,POU5F1,CALML3
TF	Factor: GBX2; motif: NNYAATTANN	TF:M04324	false	0.001277935445397453	2.8934910839051335	3475	68	12	62700	OIP5,CDK7,YARS2,CTIF,RNF113A,MYOM2,PTMS,SSX4,DUSP12,SPRR2G,EIF1B,RAD17
TF	Factor: VDR:RXR-ALPHA; motif: NRGGTCANNNGGTTCNN; match class: 1	TF:M08980_1	false	0.0012820502045264657	2.8920949677018375	4009	68	13	62700	ABCC6,ACR,PEBP1,PLP2,SFN,PRPF31,PTEN,TYROBP,CALML3,RAD17,RAMP2,TMED1,SLC10A3
TF	Factor: LBX2; motif: CTNRANSTAATTA; match class: 1	TF:M04383_1	false	0.0012820502045264657	2.8920949677018375	2482	68	10	62700	TNKS,SMR3A,MYOM2,SAA1,FAN1,SCGB2A1,TMSB15A,CALML3,RAD17,RAMP2
TF	Factor: ETV7; motif: NCCGGAANNN; match class: 1	TF:M02071_1	false	0.0012820502045264657	2.8920949677018375	4561	68	14	62700	MUC2,ERH,RNF113A,TGDS,DPH2,U2AF2,CRABP2,PRPF31,NT5C,SYNRG,TMSB15A,RAMP2,SLC10A3,TMA7
TF	Factor: AP-2gamma; motif: GCCYNNGGS; match class: 1	TF:M00470_1	false	0.0012855929572975285	2.890896515379123	5724	68	16	62700	ABCC6,OIP5,PEBP1,PLP2,TNKS,FABP5,MAFK,PTMS,PRPF31,PF4V1,PTEN,NT5C,TMEM187,S100A11,TMSB15A,SLC10A3
TF	Factor: ctcf; motif: NNNCCASYAGRKGGCRSYNN	TF:M09602	false	0.0012855929572975285	2.890896515379123	7587	68	19	62700	MUC2,ERH,OIP5,YARS2,TNKS,SFN,TGDS,IFI35,MAFK,PTMS,SSX4,DUSP12,CRABP2,POU5F1,NT5C,TMEM187,EIF1B,TMED1,TMA7
TF	Factor: Hoxa9; motif: ATYAATDACATC	TF:M03874	false	0.001290990056488593	2.8890771027597344	2485	68	10	62700	OIP5,SLC25A24,YARS2,SMR3A,PRSS1,SST,DUSP12,AMY1A,FAN1,CSF2
TF	Factor: NF-YB; motif: NNNYNRRCCAATCAG	TF:M07115	false	0.001290990056488593	2.8890771027597344	549	68	5	62700	PEBP1,TNKS,SSX4,PRPF31,TMSB15A
TF	Factor: Fli-1:ETV7; motif: NSMGGAMGGATNTCCGNN	TF:M08283	false	0.0013103695719073533	2.882606200219005	2976	68	11	62700	ACR,YARS2,CTIF,MAGEA6,MAFK,PTMS,DUSP12,SRPX2,S100A11,EIF1B,CALML3
TF	Factor: AML3; motif: NWAACCACRAAAACCACRAN	TF:M11999	false	0.0013191435114889571	2.8797079543722544	6967	68	18	62700	MUC2,ACR,CDK7,GPC3,PLP2,TNKS,SMR3A,DPH2,MAGEA6,FABP5,CRABP2,AMY1A,SRPX2,PRPF31,NT5C,SCGB2A1,TMEM187,TMA7
TF	Factor: XBP-1; motif: NNMCACGTCANN	TF:M11276	false	0.0013201539995440531	2.879375404209974	552	68	5	62700	PEBP1,CTIF,TNKS,TMEM187,CALML3
TF	Factor: Pax-5; motif: BCNNNRNGCANBGNTGNRTAGCSGCHNB; match class: 1	TF:M00143_1	false	0.0013217637865070183	2.8788461510399705	5150	68	15	62700	ABCC6,BLK,CTIF,RNF113A,TNKS,TGDS,PTMS,U2AF2,CRABP2,AMY1A,POU5F1,RPS2,TYROBP,TMSB15A,SLC10A3
TF	Factor: LKLF; motif: CNCCACCCS; match class: 1	TF:M08819_1	false	0.0013249637883124652	2.8777959909731963	1606	68	8	62700	ACR,GPC3,MAGEA6,PTMS,CRABP2,POU5F1,TYROBP,CSF2
TF	Factor: c-Ets-2; motif: NCCGGAAGTG; match class: 1	TF:M08759_1	false	0.001334935057769469	2.874539861444267	2984	68	11	62700	ERH,SLC25A24,CDK7,RNF113A,TNKS,TGDS,DPH2,FABP5,U2AF2,NT5C,SLC10A3
TF	Factor: Isl2; motif: YTAAGTG	TF:M02082	false	0.001334935057769469	2.874539861444267	7613	68	19	62700	SLC25A24,ACR,CDK7,TNKS,TGDS,SMR3A,MYOM2,FABP5,CRABP2,SAA1,PF4V1,POU5F1,SPRR2G,RPS2,TYROBP,EIF1B,TMED1,SLC10A3,CSF2
TF	Factor: POU3F2; motif: NTATGCWAATKAG	TF:M11909	false	0.001334935057769469	2.874539861444267	5156	68	15	62700	SPRR2B,BLK,LALBA,CDK7,PEBP1,PLP2,CTIF,SMR3A,DPH2,CRABP2,SPRR2G,NT5C,RPS2,SCGB2A1,TMA7
TF	Factor: NFYB; motif: RGCCAATSRGNRNNNNSNG	TF:M12643	false	0.0013367705213527179	2.873943140130679	2038	68	9	62700	ACR,GPC3,PEBP1,TNKS,FABP5,SSX4,PRPF31,TMSB15A,TMA7
TF	Factor: Egr-1; motif: ACCGCCC	TF:M04918	false	0.0013372245295727424	2.873795665462376	5748	68	16	62700	MUC2,GPC3,PEBP1,CTIF,RNF113A,TNKS,SFN,DPH2,MAGEA6,MAFK,PTMS,CRABP2,PTEN,SYNRG,EIF1B,RAMP2
TF	Factor: Oct-1; motif: TATGCAAATN	TF:M00342	false	0.0013396353208818708	2.8730134103544254	2986	68	11	62700	ABCC6,SPRR2B,LALBA,PEBP1,YARS2,PLP2,SMR3A,AMY1A,SRPX2,NT5C,TMSB15A
TF	Factor: BCL-6; motif: NTGCTTTCTAGGAATN	TF:M12339	false	0.0013452121118400068	2.871209231097515	4588	68	14	62700	SPRR2B,LALBA,ACR,GPC3,YARS2,TGDS,SMR3A,MYOM2,AMY1A,SRPX2,TMSB15A,EIF1B,TMA7,CSF2
TF	Factor: c-Jun; motif: NNNNRRTGASTCAN	TF:M07102	false	0.0013452121118400068	2.871209231097515	5161	68	15	62700	MUC2,ERH,YARS2,PLP2,SFN,SMR3A,FABP5,MAFK,PTMS,CRABP2,AMY1A,SRPX2,SYNRG,EIF1B,SLC10A3
TF	Factor: ER81; motif: NRCMGGAWGNN	TF:M11418	false	0.0013455360392695284	2.871104665461522	4034	68	13	62700	SPRR2B,MUC2,ERH,SLC25A24,ACR,RNF113A,TNKS,DPH2,FABP5,MAFK,SSX4,U2AF2,NT5C
TF	Factor: Net; motif: NACCGGAAGTN	TF:M11442	false	0.0013653329533925213	2.864761427606054	2045	68	9	62700	MUC2,ERH,SLC25A24,RNF113A,TNKS,DPH2,U2AF2,SYNRG,SLC10A3
TF	Factor: MafB; motif: CRCTGACNANN; match class: 1	TF:M03830_1	false	0.0013655273963911166	2.8646995822455	1615	68	8	62700	PLP2,SMR3A,SRPX2,PTEN,TYROBP,CALML3,RAD17,TMED1
TF	Factor: CSX; motif: TSYCACTTSM	TF:M01043	false	0.0013660631443214795	2.864529225547186	6369	68	17	62700	SPRR2B,ERH,CDK7,GPC3,RNF113A,SFN,SMR3A,MAGEA6,FABP5,PTMS,U2AF2,POU5F1,SPRR2G,FAN1,NT5C,RPS2,TMEM187
TF	Factor: FLI1; motif: ACCGGAARTN; match class: 1	TF:M03988_1	false	0.0013681565641949047	2.8638642015374813	2995	68	11	62700	MUC2,ERH,SLC25A24,RNF113A,TGDS,DPH2,U2AF2,PRPF31,NT5C,SYNRG,SLC10A3
TF	Factor: C/EBPbeta; motif: TKNNGCAANN	TF:M01896	false	0.0013700656813179963	2.863258612150009	4598	68	14	62700	ABCC6,OIP5,BLK,SFN,SMR3A,MYOM2,MAGEA6,SST,CRABP2,AMY1A,SRPX2,SAA1,RPS2,S100A11
TF	Factor: CDP:SRF; motif: NCCWTAYAAGGTMNKRATCRATN; match class: 1	TF:M08520_1	false	0.0013726934047886025	2.8624264529143004	4044	68	13	62700	SPRR2B,MUC2,ERH,SLC25A24,CDK7,IFI35,PRSS1,DUSP12,AMY1A,PRPF31,RPS2,SCGB2A1,SLC10A3
TF	Factor: NKX2-8; motif: NCACTTSAN; match class: 1	TF:M04412_1	false	0.0013819895742920366	2.859495233260313	308	68	4	62700	SMR3A,MAGEA6,CRABP2,FAN1
TF	Factor: Elk-1; motif: NRSCGGAAGNN; match class: 1	TF:M11434_1	false	0.0013841183445729894	2.8588267753433447	3000	68	11	62700	MUC2,ERH,SLC25A24,TNKS,TGDS,DPH2,MAFK,U2AF2,NT5C,EIF1B,SLC10A3
TF	Factor: GATA-2; motif: NWGATAASN	TF:M12190	false	0.0013958444406611938	2.8551629787951147	1225	68	7	62700	ACR,CDK7,MYOM2,IFI35,PRSS1,AMY1A,PRPF31
TF	Factor: ITF-2; motif: NGCAGSTGKS	TF:M09962	false	0.0013964791842481581	2.854965533456379	5183	68	15	62700	OIP5,SLC25A24,LALBA,GPC3,YARS2,CTIF,MYOM2,MAGEA6,SAA1,PF4V1,POU5F1,FAN1,SYNRG,CALML3,RAMP2
TF	Factor: ESR2; motif: NNRGGTCANNNTGMCCTN	TF:M02377	false	0.0013964791842481581	2.854965533456379	3517	68	12	62700	BLK,LALBA,PLP2,SMR3A,DPH2,PRPF31,FAN1,PTEN,RPS2,SCGB2A1,TYROBP,CSF2
TF	Factor: ETV4; motif: ACCGGAAGTN; match class: 1	TF:M03982_1	false	0.0013998762020542214	2.853910369423186	2054	68	9	62700	MUC2,ERH,RNF113A,TGDS,DPH2,U2AF2,NT5C,SLC10A3,TMA7
TF	Factor: NRSF; motif: GYRCTGTCCRYGGTGCTGA	TF:M01028	false	0.001401746127164384	2.853330635124928	870	68	6	62700	ERH,LALBA,TNKS,SST,SPRR2G,TMEM187
TF	Factor: E2F2; motif: NNTTTTGGCGCCAAAAWN; match class: 1	TF:M03959_1	false	0.0014024186002686277	2.8531223368312197	3006	68	11	62700	ERH,CDK7,PRSS1,PTMS,SST,SAA1,RPS2,TMEM187,TMSB15A,EIF1B,SLC10A3
TF	Factor: Erg; motif: NRRSAGGAAGNGG; match class: 1	TF:M09907_1	false	0.0014044957943874661	2.852479556908862	5187	68	15	62700	SPRR2B,MUC2,SLC25A24,ACR,FABP5,MAFK,PTMS,SSX4,DUSP12,SRPX2,S100A11,EIF1B,CALML3,TMED1,TMA7
TF	Factor: PEA3; motif: NNCAGGAARNN; match class: 1	TF:M09915_1	false	0.001415252190131098	2.849166164363443	5784	68	16	62700	SPRR2B,ACR,GPC3,PEBP1,TNKS,FABP5,MAFK,SSX4,DUSP12,S100A11,TYROBP,EIF1B,CALML3,RAMP2,TMA7,CSF2
TF	Factor: TWIST; motif: MCATCTGKWWYYNATTA	TF:M10103	false	0.001415252190131098	2.849166164363443	2521	68	10	62700	TNKS,SMR3A,FABP5,SRPX2,PRPF31,POU5F1,SPRR2G,CALML3,RAD17,RAMP2
TF	Factor: GATA-1; motif: MNAGATAANR	TF:M00347	false	0.001415252190131098	2.849166164363443	4617	68	14	62700	SLC25A24,CDK7,TNKS,MYOM2,IFI35,PRSS1,PTMS,SSX4,U2AF2,SAA1,SPRR2G,S100A11,CALML3,TMED1
TF	Factor: CSX; motif: NCCACTTRAN; match class: 1	TF:M10640_1	false	0.001415252190131098	2.849166164363443	1229	68	7	62700	SPRR2B,RNF113A,SMR3A,MAGEA6,CRABP2,FAN1,NT5C
TF	Factor: Erg; motif: NNACCGGAARTSN	TF:M09608	false	0.001415252190131098	2.849166164363443	8311	68	20	62700	SPRR2B,MUC2,ERH,OIP5,BLK,SLC25A24,RNF113A,TNKS,TGDS,DPH2,MAGEA6,U2AF2,PF4V1,POU5F1,NT5C,SYNRG,EIF1B,RAD17,SLC10A3,TMA7
TF	Factor: ATF-4; motif: GGATGATGTCATCC; match class: 1	TF:M11334_1	false	0.0014159266270286708	2.8489592510969457	2059	68	9	62700	BLK,SMR3A,MAGEA6,SSX4,FAN1,TMEM187,S100A11,RAMP2,TMA7
TF	Factor: Pbx; motif: GATTGATKGNNS	TF:M00998	false	0.0014159266270286708	2.8489592510969457	5193	68	15	62700	ERH,LALBA,CTIF,FABP5,SST,DUSP12,CRABP2,AMY1A,PF4V1,POU5F1,PTEN,S100A11,TMSB15A,RAD17,TMED1
TF	Factor: ZFX; motif: SNAGGCCNCR	TF:M10121	false	0.001417236026709355	2.8485578162582748	4062	68	13	62700	ERH,OIP5,SLC25A24,ACR,PLP2,DUSP12,FAN1,RPS2,SYNRG,TMSB15A,EIF1B,RAMP2,SLC10A3
TF	Factor: TFAP2A; motif: NGCCYSAGGCN	TF:M04147	false	0.0014197713101265373	2.847781604031432	5195	68	15	62700	ACR,GPC3,PEBP1,YARS2,TNKS,PRSS1,PTMS,FAN1,PTEN,TMEM187,TYROBP,EIF1B,RAD17,SLC10A3,CSF2
TF	Factor: C/EBPdelta; motif: NTTGCNCMAYN	TF:M09882	false	0.00142829493959123	2.845182102496227	2062	68	9	62700	ABCC6,OIP5,BLK,MAGEA6,AMY1A,SAA1,SPRR2G,RPS2,S100A11
TF	Factor: BTEB3; motif: NRCCACGCCCMCN	TF:M12181	false	0.0014360391786219233	2.842833711328258	1631	68	8	62700	PEBP1,TNKS,TGDS,MAFK,U2AF2,CALML3,TMED1,CSF2
TF	Factor: MyoD; motif: CGNCAGSTGTYN	TF:M11181	false	0.0014363024155255265	2.8427541091422075	3532	68	12	62700	ERH,OIP5,ACR,GPC3,RNF113A,TGDS,DPH2,U2AF2,CRABP2,POU5F1,RPS2,SYNRG
TF	Factor: XPA; motif: NCACCTCACAC	TF:M12248	false	0.0014459461734077275	2.8398478737268995	1633	68	8	62700	TNKS,MYOM2,IFI35,PRSS1,FABP5,SSX4,SCGB2A1,RAMP2
TF	Factor: TCF-1; motif: ASATCAAAG	TF:M11602	false	0.0014783987645593855	2.8302084090469024	7047	68	18	62700	SPRR2B,MUC2,CDK7,SFN,SMR3A,MYOM2,DPH2,FABP5,CRABP2,AMY1A,SAA1,PF4V1,SPRR2G,FAN1,NT5C,SCGB2A1,S100A11,RAD17
TF	Factor: BTEB3; motif: NRCCACGCCCMCN; match class: 1	TF:M12179_1	false	0.0014839065555849274	2.828593446544579	130	68	3	62700	TNKS,MAFK,TMED1
TF	Factor: ELF4; motif: AACCCGGAAGTR	TF:M03968	false	0.0015156442584533113	2.819402721342803	131	68	3	62700	ERH,DPH2,SYNRG
TF	Factor: CEBPB; motif: ATTRCGCAAY	TF:M04201	false	0.0015156442584533113	2.819402721342803	4093	68	13	62700	ABCC6,MUC2,OIP5,BLK,RNF113A,MAGEA6,PRSS1,SSX4,CRABP2,AMY1A,SAA1,RPS2,SYNRG
TF	Factor: CEBPA; motif: ATTGCAYAAYN	TF:M07205	false	0.0015209409436495998	2.817887648764248	2547	68	10	62700	ABCC6,OIP5,BLK,SMR3A,MAGEA6,SSX4,AMY1A,SAA1,PF4V1,SPRR2G
TF	Factor: YY1; motif: GCCGCCATTTTG; match class: 1	TF:M02044_1	false	0.0015209409436495998	2.817887648764248	1246	68	7	62700	SMR3A,FABP5,DUSP12,U2AF2,TMEM187,EIF1B,TMED1
TF	Factor: PU.1; motif: NRAAAGAGGAAGTGARA	TF:M09659	false	0.0015291674392150117	2.81554495805021	2549	68	10	62700	OIP5,SLC25A24,LALBA,YARS2,SMR3A,U2AF2,SRPX2,SYNRG,S100A11,CSF2
TF	Factor: MafG; motif: TGCTGACNNNGCR	TF:M11355	false	0.001533643186229332	2.8142756705544723	1248	68	7	62700	YARS2,DPH2,DUSP12,PF4V1,SPRR2G,TYROBP,EIF1B
TF	Factor: RELA; motif: GGGRMTKYCCC	TF:M12657	false	0.0015337426496777756	2.8142475055767773	6444	68	17	62700	OIP5,CDK7,GPC3,TGDS,MYOM2,PRSS1,MAFK,PTMS,CRABP2,PRPF31,SAA1,POU5F1,PTEN,SYNRG,TMEM187,S100A11,RAMP2
TF	Factor: FXR:RXR-alpha; motif: CAAGGTSAWTAACC	TF:M00631	false	0.0015384731478809226	2.8129100794158157	3562	68	12	62700	ABCC6,SPRR2B,MUC2,OIP5,SLC25A24,CDK7,RNF113A,MYOM2,SAA1,SCGB2A1,TMSB15A,SLC10A3
TF	Factor: FXR:RXR; motif: RGGTCANTGACCTN	TF:M07256	false	0.0015384731478809226	2.8129100794158157	1650	68	8	62700	MUC2,OIP5,PEBP1,SFN,MAGEA6,FABP5,SAA1,SCGB2A1
TF	Factor: NF-1B; motif: CTGGCASGV; match class: 1	TF:M07051_1	false	0.0015395936803022188	2.8125938802583423	575	68	5	62700	SPRR2B,MUC2,SAA1,PF4V1,SPRR2G
TF	Factor: ZNF114; motif: NNCCMRGNWGSWG	TF:M12696	false	0.001542253094586025	2.811844349655689	1651	68	8	62700	MUC2,GPC3,CTIF,MYOM2,NT5C,SCGB2A1,RAMP2,TMA7
TF	Factor: EGR4; motif: NNMCGCCCACGCANNN	TF:M03899	false	0.001542283424915948	2.811835808797225	2087	68	9	62700	GPC3,PEBP1,PTMS,FAN1,RPS2,TMEM187,CALML3,TMED1,TMA7
TF	Factor: NFATc4; motif: NGGAAAAN	TF:M07301	false	0.0015444605134228068	2.811223190646312	4104	68	13	62700	SPRR2B,ERH,OIP5,GPC3,SFN,SMR3A,MAGEA6,SSX4,CRABP2,SRPX2,SAA1,SCGB2A1,S100A11
TF	Factor: FOXK1; motif: NNNGTAAACAN	TF:M11589	false	0.0015647050255060341	2.8055675225708065	4670	68	14	62700	SPRR2B,OIP5,YARS2,RNF113A,TNKS,TGDS,DPH2,PRSS1,PTMS,DUSP12,AMY1A,SRPX2,PRPF31,SPRR2G
TF	Factor: myogenin; motif: RGCAGSTG	TF:M00712	false	0.0015792020196789107	2.801562309244572	7091	68	18	62700	ABCC6,ERH,OIP5,BLK,GPC3,YARS2,SFN,DPH2,PRSS1,MAFK,SAA1,PF4V1,POU5F1,FAN1,RPS2,CALML3,RAMP2,SLC10A3
TF	Factor: CEBPD; motif: NRTTGCNCAAYN	TF:M12587	false	0.0015800940032444585	2.801317075149414	3056	68	11	62700	ABCC6,OIP5,BLK,SMR3A,MAGEA6,SSX4,CRABP2,AMY1A,SRPX2,SAA1,RPS2
TF	Factor: Elk-1:HOXB13; motif: ACCGGAAGTNGTAAAN; match class: 1	TF:M08222_1	false	0.001580675172543839	2.8011573680600446	2095	68	9	62700	SPRR2B,ERH,RNF113A,DPH2,FABP5,U2AF2,SAA1,POU5F1,FAN1
TF	Factor: E2F2; motif: AAAATGGCGCCATTTT; match class: 1	TF:M04517_1	false	0.0015808857370429841	2.801099518786971	3575	68	12	62700	OIP5,CDK7,PLP2,FABP5,DUSP12,PRPF31,POU5F1,PTEN,RPS2,EIF1B,RAD17,RAMP2
TF	Factor: LRF; motif: NRGGGKCKY	TF:M10115	false	0.0015865852260570628	2.7995365940885195	7738	68	19	62700	ABCC6,SPRR2B,MUC2,ERH,SLC25A24,GPC3,PEBP1,CTIF,TNKS,TGDS,FABP5,MAFK,U2AF2,CRABP2,NT5C,RPS2,EIF1B,CALML3,TMED1
TF	Factor: TFEC; motif: RNCACRTGAY	TF:M04571	false	0.0016216742690388546	2.7900363741478396	1665	68	8	62700	CDK7,MAGEA6,U2AF2,PTEN,RPS2,SYNRG,RAD17,TMA7
TF	Factor: PPARalpha:RXRalpha; motif: CARAACTAGGNCAAAGGTCA	TF:M00242	false	0.0016400344874771297	2.785147019291612	1668	68	8	62700	CDK7,PEBP1,FABP5,SST,CRABP2,POU5F1,RAD17,TMA7
TF	Factor: FOXL2; motif: AGHCWAAAYAN	TF:M08811	false	0.0016420330936288776	2.784618094332549	4133	68	13	62700	ABCC6,OIP5,BLK,CDK7,CTIF,MAFK,AMY1A,PRPF31,RPS2,TYROBP,RAD17,RAMP2,TMA7
TF	Factor: TATA; motif: STATAAAWRNNNNNN	TF:M00252	false	0.0016420330936288776	2.784618094332549	4695	68	14	62700	ABCC6,BLK,SMR3A,SST,CRABP2,AMY1A,SAA1,PF4V1,SPRR2G,FAN1,RPS2,TMSB15A,EIF1B,TMED1
TF	Factor: AhR:Arnt; motif: GRGKATYGCGTGMCWNSCC	TF:M00237	false	0.0016489206876915928	2.7828002332131323	6490	68	17	62700	ERH,SLC25A24,PEBP1,PLP2,SFN,MYOM2,MAGEA6,MAFK,DUSP12,U2AF2,PTEN,SYNRG,TMEM187,CALML3,TMED1,SLC10A3,TMA7
TF	Factor: nerf; motif: YRNCAGGAAGYRGSTBDS	TF:M00531	false	0.001649334566617305	2.782691239020326	7764	68	19	62700	SPRR2B,SLC25A24,ACR,YARS2,SMR3A,FABP5,MAFK,PTMS,SSX4,SST,DUSP12,AMY1A,SRPX2,PTEN,NT5C,TYROBP,EIF1B,RAMP2,TMA7
TF	Factor: LXR; motif: TGGGGTYACTNGCGGTCA	TF:M00647	false	0.0016493411133053294	2.7826895151827866	2578	68	10	62700	MUC2,BLK,TNKS,SMR3A,DPH2,MAGEA6,SAA1,POU5F1,TYROBP,RAMP2
TF	Factor: p73; motif: NGRCATGYYTGNRCWTGYYN	TF:M09644	false	0.0016528831602270074	2.7817578449537206	3595	68	12	62700	MUC2,RNF113A,MYOM2,DPH2,MAGEA6,SRPX2,FAN1,PTEN,SCGB2A1,TMEM187,S100A11,CSF2
TF	Factor: RFX3; motif: NYNCCMTGGCAACM	TF:M09732	false	0.0016552607184355539	2.7811335912174684	5281	68	15	62700	MUC2,CDK7,PLP2,TNKS,MAGEA6,FABP5,MAFK,SSX4,CRABP2,PRPF31,SYNRG,TMEM187,S100A11,CALML3,CSF2
TF	Factor: NKX2B; motif: NNNRCCACTTGARANNN; match class: 1	TF:M01372_1	false	0.0016570069368790278	2.780675673450321	326	68	4	62700	RNF113A,SMR3A,FAN1,RPS2
TF	Factor: COUP-TF1; motif: RRGGTCRNTGACCTN	TF:M11739	false	0.0016684959411040325	2.7776748455020055	3079	68	11	62700	GPC3,PEBP1,TNKS,SFN,MAGEA6,SSX4,AMY1A,POU5F1,TYROBP,RAMP2,SLC10A3
TF	Factor: Pax-5; motif: GTYAYGCTTSRCTGVNYN	TF:M04754	false	0.0016923905837000924	2.771499399707126	5293	68	15	62700	MUC2,CDK7,PLP2,MAGEA6,PTMS,SSX4,SRPX2,POU5F1,PTEN,NT5C,SCGB2A1,TMEM187,CALML3,RAD17,TMED1
TF	Factor: SP8; motif: RNCACGCCCMCN; match class: 1	TF:M12147_1	false	0.00169239244945944	2.7714989209237113	328	68	4	62700	PEBP1,TNKS,MAFK,TMED1
TF	Factor: p53; motif: NGRCWTGYCY	TF:M00272	false	0.0016999279331101963	2.7695694897487795	4151	68	13	62700	MUC2,OIP5,SFN,SSX4,DUSP12,CRABP2,AMY1A,PTEN,SYNRG,TYROBP,SLC10A3,TMA7,CSF2
TF	Factor: ZNF515; motif: WNSCCCCCWGCNG	TF:M08835	false	0.0016999279331101963	2.7695694897487795	3608	68	12	62700	ABCC6,SLC25A24,ACR,MAGEA6,IFI35,CRABP2,PRPF31,NT5C,TYROBP,CALML3,TMED1,CSF2
TF	Factor: Smad2; motif: TGTCTGNCWCCT; match class: 1	TF:M10059_1	false	0.0017031151018328163	2.7687560000693217	1274	68	7	62700	MYOM2,IFI35,POU5F1,RPS2,SCGB2A1,TYROBP,CALML3
TF	Factor: EGR1; motif: NGNGKGGGYGGNGS	TF:M09761	false	0.001721255125015545	2.7641547536267224	5303	68	15	62700	ABCC6,MAGEA6,MAFK,PTMS,U2AF2,CRABP2,POU5F1,PTEN,NT5C,RPS2,SYNRG,TMEM187,RAD17,TMED1,SLC10A3
TF	Factor: GR; motif: RGNACANMNTGTNCY	TF:M09941	false	0.0017283852643390418	2.762359445001123	5905	68	16	62700	YARS2,PLP2,TNKS,SMR3A,DPH2,MAGEA6,MAFK,SSX4,SAA1,SPRR2G,SCGB2A1,TYROBP,TMSB15A,RAD17,TMED1,CSF2
TF	Factor: SREBP-1; motif: ATCACMCCAY	TF:M11080	false	0.0017284740232996476	2.7623371429496877	1684	68	8	62700	MUC2,PEBP1,CTIF,PTMS,SSX4,SAA1,SCGB2A1,TMA7
TF	Factor: GABP-alpha; motif: CACTTCCGG; match class: 1	TF:M04698_1	false	0.0017383106775512992	2.759872602174892	593	68	5	62700	ERH,CDK7,TNKS,DPH2,U2AF2
TF	Factor: Foxc1; motif: TTVYTTTNW	TF:M07254	false	0.0017383106775512992	2.759872602174892	7802	68	19	62700	ERH,OIP5,SLC25A24,LALBA,CDK7,SMR3A,DPH2,IFI35,MAFK,U2AF2,AMY1A,SRPX2,PRPF31,SAA1,PF4V1,SYNRG,SCGB2A1,S100A11,RAD17
TF	Factor: LBX2; motif: NNYAATTANN	TF:M04384	false	0.0017480684172162192	2.75744157362496	3621	68	12	62700	OIP5,ACR,CDK7,YARS2,CTIF,SMR3A,PTMS,SSX4,DUSP12,SAA1,SPRR2G,EIF1B
TF	Factor: TBX2; motif: TCACACCWN	TF:M08831	false	0.0017519227206976428	2.7564850549686213	1281	68	7	62700	SPRR2B,SLC25A24,LALBA,DPH2,IFI35,MAFK,CALML3
TF	Factor: nerf; motif: NACCCGGAAGTR	TF:M11463	false	0.0017572257462690245	2.755172442226286	139	68	3	62700	ERH,DPH2,SYNRG
TF	Factor: KROX; motif: CCCGCCCCCRCCCC; match class: 1	TF:M00982_1	false	0.001757865257394909	2.7550144172102273	3624	68	12	62700	MAGEA6,MAFK,PTMS,U2AF2,CRABP2,PTEN,NT5C,SYNRG,TMEM187,RAMP2,TMED1,SLC10A3
TF	Factor: POU5F1; motif: NNATGCAAANN	TF:M09782	false	0.001768773652267402	2.7523277396514723	3627	68	12	62700	ABCC6,SPRR2B,LALBA,CDK7,PEBP1,PLP2,TNKS,SMR3A,AMY1A,SRPX2,NT5C,RAD17
TF	Factor: SP1; motif: GGGGYGGGGNS; match class: 1	TF:M01303_1	false	0.001768773652267402	2.7523277396514723	3627	68	12	62700	GPC3,PLP2,MAFK,PTMS,CRABP2,POU5F1,SYNRG,TMEM187,TMSB15A,RAD17,TMED1,SLC10A3
TF	Factor: LRH-1; motif: TCAAGGTCRTGACCTTGA	TF:M11831	false	0.0017851951648531704	2.748314298103316	3631	68	12	62700	MUC2,BLK,ACR,YARS2,PLP2,MAGEA6,SSX4,FAN1,TMEM187,TYROBP,CALML3,TMA7
TF	Factor: SP1; motif: RCCMCRCCCMC; match class: 1	TF:M03920_1	false	0.0017852810933733428	2.748293394291355	3108	68	11	62700	GPC3,TNKS,MAGEA6,MAFK,PTEN,RPS2,SYNRG,TMEM187,TMED1,SLC10A3,CSF2
TF	Factor: P53; motif: NNNNNACAWGCCYNNN	TF:M07054	false	0.001798664474997134	2.745049842906544	3111	68	11	62700	MUC2,LALBA,SSX4,SST,SPRR2G,FAN1,PTEN,SCGB2A1,TYROBP,CALML3,TMA7
TF	Factor: Sp1; motif: NWRGCCMCGCCCMCN; match class: 1	TF:M12151_1	false	0.0018004469923980054	2.7446196603232016	2612	68	10	62700	PLP2,TNKS,MAFK,PTEN,RPS2,SYNRG,TMEM187,TMED1,SLC10A3,CSF2
TF	Factor: GSC2; motif: NNTAATCCNN	TF:M04325	false	0.0018162332379778458	2.7408283807805396	3639	68	12	62700	SLC25A24,SFN,MYOM2,DUSP12,U2AF2,AMY1A,SRPX2,RPS2,SCGB2A1,TYROBP,TMSB15A,EIF1B
TF	Factor: HOXB2:Elf-1; motif: SCGGAAGTMRTTA	TF:M08339	false	0.001828693113397335	2.7378591705983593	1701	68	8	62700	SPRR2B,ERH,TNKS,FABP5,SAA1,POU5F1,RAMP2,SLC10A3
TF	Factor: ETV7; motif: NNSCGGAAGTR; match class: 1	TF:M08760_1	false	0.001828693113397335	2.7378591705983593	336	68	4	62700	ERH,CDK7,DPH2,U2AF2
TF	Factor: c-Rel; motif: NRNRGGGRAATKCCA	TF:M10046	false	0.001828693113397335	2.7378591705983593	4754	68	14	62700	ERH,CDK7,GPC3,SFN,TGDS,SMR3A,DPH2,PTMS,PRPF31,SAA1,POU5F1,PTEN,TMEM187,CALML3
TF	Factor: ER71; motif: NACCGGAARTN	TF:M11413	false	0.0018369059273043334	2.7359130844665156	2146	68	9	62700	MUC2,ERH,SLC25A24,RNF113A,TNKS,DPH2,U2AF2,SYNRG,SLC10A3
TF	Factor: ER71:Pax-5; motif: ACCGGAACYACGCWTSANTG; match class: 1	TF:M08266_1	false	0.0018540776265296485	2.7318720867677233	9184	68	21	62700	MUC2,ERH,SLC25A24,PEBP1,PLP2,CTIF,RNF113A,TGDS,DPH2,PTMS,U2AF2,PRPF31,POU5F1,PTEN,NT5C,S100A11,EIF1B,CALML3,RAMP2,SLC10A3,TMA7
TF	Factor: p53; motif: RGRCWWGYCYNGRCWWGYYY; match class: 1	TF:M01652_1	false	0.0018543424451503661	2.731810060749281	5347	68	15	62700	ABCC6,MUC2,GPC3,PEBP1,PLP2,MAGEA6,IFI35,FABP5,DUSP12,AMY1A,SRPX2,POU5F1,PTEN,RPS2,SLC10A3
TF	Factor: c-Myc; motif: NSCACGTGGN; match class: 1	TF:M04743_1	false	0.0018573856093199324	2.731097923608248	3125	68	11	62700	ACR,CTIF,MYOM2,MAFK,U2AF2,AMY1A,PF4V1,NT5C,SYNRG,RAMP2,TMED1
TF	Factor: CEBPA; motif: NNATTGCACAATNN	TF:M12502	false	0.0018612411405581814	2.730197356461179	3126	68	11	62700	ABCC6,OIP5,BLK,SMR3A,MAGEA6,PRSS1,SSX4,SST,AMY1A,SAA1,TMSB15A
TF	Factor: GCMa:PEA3; motif: ATRCGGGCGGAAGTR; match class: 1	TF:M08313_1	false	0.001862642601815308	2.7298704682114834	9876	68	22	62700	MUC2,ERH,PEBP1,YARS2,RNF113A,TNKS,TGDS,MYOM2,DPH2,MAGEA6,MAFK,PTMS,U2AF2,CRABP2,PRPF31,FAN1,NT5C,TMEM187,S100A11,TMSB15A,EIF1B,RAD17
TF	Factor: ETS1; motif: ACCGGAARYN; match class: 1	TF:M03977_1	false	0.0018682396986596864	2.728567403733958	4767	68	14	62700	MUC2,ERH,RNF113A,TGDS,DPH2,PTMS,U2AF2,CRABP2,PRPF31,NT5C,SYNRG,RAMP2,SLC10A3,TMA7
TF	Factor: ETF; motif: GVGGMGG; match class: 1	TF:M00695_1	false	0.0018682396986596864	2.728567403733958	7207	68	18	62700	ERH,SLC25A24,GPC3,PEBP1,CTIF,TNKS,MAFK,PTMS,U2AF2,PTEN,NT5C,RPS2,SYNRG,TMEM187,EIF1B,RAD17,RAMP2,SLC10A3
TF	Factor: Otx2; motif: NRRGGATTARN	TF:M10021	false	0.0018685494194331071	2.7284954114331432	1708	68	8	62700	SFN,U2AF2,AMY1A,SRPX2,RPS2,SCGB2A1,TYROBP,TMSB15A
TF	Factor: foxl2; motif: NNYGTAAACAN	TF:M11579	false	0.0018702655160743914	2.7280967335809803	5956	68	16	62700	SPRR2B,CDK7,RNF113A,TGDS,DPH2,PRSS1,PTMS,DUSP12,AMY1A,SRPX2,PRPF31,SPRR2G,PTEN,EIF1B,CALML3,TMA7
TF	Factor: Pbx1; motif: NYAYMCATCAAWNWNNN	TF:M01357	false	0.0018794965436559133	2.72595846860542	3131	68	11	62700	OIP5,CDK7,MYOM2,FABP5,SSX4,SRPX2,PRPF31,PF4V1,NT5C,SCGB2A1,EIF1B
TF	Factor: Nkx2-3; motif: NSCACTTNNN	TF:M10636	false	0.0018911963632877473	2.723263375932924	3134	68	11	62700	SLC25A24,GPC3,TNKS,MAGEA6,FABP5,U2AF2,SAA1,FAN1,RPS2,SLC10A3,TMA7
TF	Factor: GABPA; motif: ACCGGAAGTN	TF:M03990	false	0.0018911963632877473	2.723263375932924	5360	68	15	62700	MUC2,ERH,SLC25A24,ACR,PLP2,RNF113A,TNKS,TGDS,DPH2,MAFK,U2AF2,NT5C,SYNRG,RAD17,SLC10A3
TF	Factor: alx3; motif: NNCRTTAN	TF:M10877	false	0.0018911963632877473	2.723263375932924	4207	68	13	62700	ERH,OIP5,TGDS,SMR3A,IFI35,U2AF2,PF4V1,SPRR2G,FAN1,PTEN,NT5C,SYNRG,SCGB2A1
TF	Factor: Elf-1; motif: NANCCGGAAGTN; match class: 1	TF:M11451_1	false	0.0018950448390127256	2.7223805096508333	2158	68	9	62700	MUC2,ERH,RNF113A,TNKS,TGDS,DPH2,MAFK,U2AF2,NT5C
TF	Factor: TFAP4; motif: AWCAGCTGWT	TF:M04192	false	0.0018950448390127256	2.7223805096508333	5362	68	15	62700	BLK,CTIF,TNKS,SFN,MYOM2,MAFK,DUSP12,POU5F1,FAN1,SYNRG,TMEM187,TYROBP,CALML3,RAMP2,CSF2
TF	Factor: FOXP3; motif: NNNVAAACANWD; match class: 1	TF:M07419_1	false	0.0019000452457196598	2.7212360570827427	2159	68	9	62700	OIP5,SLC25A24,SMR3A,SRPX2,SAA1,FAN1,SCGB2A1,RAD17,TMA7
TF	Factor: NFATc1; motif: NNNNNTTTTCCW	TF:M07606	false	0.0019056789645961838	2.719950259861156	608	68	5	62700	SPRR2B,CDK7,YARS2,MAGEA6,S100A11
TF	Factor: Oct-2; motif: NTATGCWAATN	TF:M11896	false	0.0019056789645961838	2.719950259861156	5366	68	15	62700	ABCC6,SPRR2B,BLK,LALBA,CDK7,PLP2,SMR3A,CRABP2,AMY1A,SPRR2G,NT5C,RPS2,SCGB2A1,TMSB15A,TMA7
TF	Factor: CUTL2; motif: CTGATCGATTRN	TF:M11510	false	0.0019056789645961838	2.719950259861156	608	68	5	62700	ERH,CTIF,FABP5,FAN1,TMED1
TF	Factor: RARG; motif: RAGGTCANNNRAGGTCA	TF:M04486	false	0.0019056789645961838	2.719950259861156	1715	68	8	62700	LALBA,TGDS,DPH2,IFI35,NT5C,S100A11,TYROBP,RAD17
TF	Factor: CTCF; motif: YNRCCASYAGRKGGCRSYN	TF:M02242	false	0.0019092280125086985	2.7191422022186873	5971	68	16	62700	MUC2,ERH,OIP5,YARS2,TGDS,MYOM2,MAFK,PTMS,SSX4,CRABP2,POU5F1,PTEN,NT5C,RAMP2,TMED1,TMA7
TF	Factor: Foxn2; motif: NNGCGTCNNNNNGACGCNN	TF:M11541	false	0.0019151560629167477	2.717795830310518	5973	68	16	62700	ABCC6,ERH,OIP5,PEBP1,PLP2,MYOM2,MAFK,SST,U2AF2,FAN1,PTEN,RPS2,RAD17,RAMP2,SLC10A3,TMA7
TF	Factor: RAR-gamma; motif: NRGGTCAAAAGGTCAN	TF:M11804	false	0.0019204136939005583	2.716605205866669	3142	68	11	62700	ERH,ACR,PEBP1,SST,SRPX2,SAA1,SCGB2A1,CALML3,RAMP2,SLC10A3,TMA7
TF	Factor: AREB6; motif: NNYNYACCTGWVT	TF:M00412	false	0.0019243238842670774	2.715721829745235	4786	68	14	62700	MUC2,OIP5,ACR,PEBP1,CTIF,FABP5,SST,AMY1A,SRPX2,SPRR2G,PTEN,SCGB2A1,TMED1,CSF2
TF	Factor: p63; motif: RRACATGTCNRGACATGTYY; match class: 1	TF:M01656_1	false	0.0019440683159036684	2.711288477733466	2644	68	10	62700	MUC2,YARS2,SFN,MYOM2,DPH2,MAGEA6,TMSB15A,CALML3,TMED1,TMA7
TF	Factor: NKX2B; motif: CACTTNA; match class: 1	TF:M02109_1	false	0.0019522668155026656	2.7094608277647487	3676	68	12	62700	OIP5,LALBA,RNF113A,TGDS,SMR3A,MAGEA6,IFI35,CRABP2,SAA1,FAN1,NT5C,RPS2
TF	Factor: Elf-1; motif: NAMCCGGAAGTN; match class: 1	TF:M11447_1	false	0.001964673813593565	2.7067095433625585	2648	68	10	62700	MUC2,ERH,RNF113A,TNKS,TGDS,DPH2,MAFK,U2AF2,NT5C,SLC10A3
TF	Factor: c-Ets-2; motif: CTTCCTG; match class: 1	TF:M01207_1	false	0.0019725005928087906	2.7049828575970984	3681	68	12	62700	SPRR2B,ACR,FABP5,MAFK,SSX4,DUSP12,TYROBP,EIF1B,CALML3,RAMP2,TMA7,CSF2
TF	Factor: Elk-1; motif: CTTCCKG; match class: 1	TF:M07252_1	false	0.0019725005928087906	2.7049828575970984	3681	68	12	62700	SPRR2B,ACR,FABP5,MAFK,SSX4,DUSP12,TYROBP,EIF1B,CALML3,RAMP2,TMA7,CSF2
TF	Factor: ATF-3; motif: NRTGACGTCAYN	TF:M11291	false	0.0019741900826304344	2.7046110341065184	4800	68	14	62700	ERH,BLK,ACR,MAGEA6,SST,U2AF2,SRPX2,PRPF31,FAN1,TMEM187,S100A11,RAD17,SLC10A3,TMA7
TF	Factor: IRF-4; motif: NCGAAACCGAAACYN	TF:M11687	false	0.001979709419394225	2.703398550554017	3683	68	12	62700	ABCC6,ERH,BLK,SLC25A24,TNKS,SFN,PRSS1,U2AF2,CRABP2,EIF1B,TMED1,TMA7
TF	Factor: TEF-1; motif: CRCATWCCN	TF:M12041	false	0.0019882996104177084	2.701518172581048	4804	68	14	62700	SPRR2B,SLC25A24,PLP2,TNKS,SMR3A,MYOM2,IFI35,PRSS1,FABP5,MAFK,SST,CRABP2,CALML3,SLC10A3
TF	Factor: RFX; motif: SHGTTGCSN	TF:M00975	false	0.001992803454074317	2.700535532719585	5999	68	16	62700	ERH,SLC25A24,CDK7,PEBP1,PLP2,TNKS,SFN,MAGEA6,FABP5,SSX4,CRABP2,PRPF31,TYROBP,CALML3,TMED1,SLC10A3
TF	Factor: ZEB1; motif: CAGGTGN; match class: 1	TF:M04831_1	false	0.001992803454074317	2.700535532719585	2177	68	9	62700	CDK7,SFN,IFI35,PRSS1,MAFK,DUSP12,PTEN,SCGB2A1,SLC10A3
TF	Factor: POU2F1; motif: ANKNRWATGSAAWYAW	TF:M10033	false	0.001992803454074317	2.700535532719585	4806	68	14	62700	ABCC6,ERH,OIP5,BLK,LALBA,CDK7,PEBP1,PLP2,TNKS,SMR3A,PRSS1,SRPX2,EIF1B,CALML3
TF	Factor: JUNB:C-JUN; motif: NATGACKCAT	TF:M08944	false	0.001992803454074317	2.700535532719585	5394	68	15	62700	MUC2,ERH,SLC25A24,LALBA,PEBP1,YARS2,PLP2,MAFK,PTMS,U2AF2,CRABP2,SRPX2,EIF1B,RAD17,SLC10A3
TF	Factor: FOXP1; motif: CTGTTTNYTYTKN; match class: 1	TF:M09855_1	false	0.001998189407472444	2.6993633475808263	2178	68	9	62700	SPRR2B,TNKS,MAFK,AMY1A,PRPF31,SAA1,PF4V1,SPRR2G,S100A11
TF	Factor: PLAGL2; motif: AAGGACC	TF:M05548	false	0.0020366700138789258	2.691079330725249	4247	68	13	62700	SPRR2B,MUC2,BLK,ACR,YARS2,RNF113A,TGDS,PTMS,PRPF31,PTEN,SCGB2A1,TMEM187,TMED1
TF	Factor: nerf; motif: NRRNSCGGAAGNRNNNN; match class: 1	TF:M09606_1	false	0.0020406691248152464	2.6902274063157194	1736	68	8	62700	MUC2,ERH,RNF113A,DPH2,MAFK,U2AF2,NT5C,SLC10A3
TF	Factor: Erm; motif: NRCMGGAAGTN; match class: 1	TF:M11422_1	false	0.002055814559039928	2.6870160626426514	948	68	6	62700	SPRR2B,ERH,SLC25A24,DPH2,FABP5,U2AF2
TF	Factor: AP-4:Fli-1; motif: RSCGGAWRCAGSTGN; match class: 1	TF:M08445_1	false	0.002094597357543184	2.678899448689668	3179	68	11	62700	GPC3,YARS2,MAGEA6,PRSS1,PF4V1,POU5F1,FAN1,PTEN,RPS2,SYNRG,S100A11
TF	Factor: ITF-2; motif: NNCACCTGNN	TF:M04191	false	0.002099993232372927	2.6777821048602855	5423	68	15	62700	SPRR2B,ERH,SLC25A24,LALBA,ACR,PLP2,CTIF,MYOM2,DPH2,IFI35,PRSS1,MAFK,SAA1,EIF1B,CALML3
TF	Factor: ASH-2; motif: ACACGACGCN	TF:M11179	false	0.0021118147331584997	2.6753441845739183	2196	68	9	62700	ABCC6,GPC3,TNKS,IFI35,FABP5,PTMS,CRABP2,S100A11,TMED1
TF	Factor: TEAD1; motif: NNACATTCCAGNN	TF:M12500	false	0.0021294542256092056	2.671731691011222	6038	68	16	62700	ABCC6,SPRR2B,SLC25A24,PLP2,TNKS,SMR3A,MYOM2,DPH2,PRSS1,SST,CRABP2,AMY1A,SRPX2,POU5F1,SLC10A3,CSF2
TF	Factor: MAZ; motif: NKGGGAGGGGRGGR	TF:M02023	false	0.0021302295221185784	2.671573600871428	7300	68	18	62700	ACR,GPC3,PEBP1,CTIF,SFN,MAFK,PTMS,SSX4,U2AF2,CRABP2,PF4V1,POU5F1,SYNRG,S100A11,TMSB15A,RAD17,TMED1,SLC10A3
TF	Factor: NF-kappaB; motif: AGGGGAWTCCCCT; match class: 1	TF:M04054_1	false	0.0021302295221185784	2.671573600871428	1332	68	7	62700	MUC2,MYOM2,MAFK,PRPF31,POU5F1,PTEN,NT5C
TF	Factor: Sp2; motif: NYSGCCCCGCCCCCY; match class: 1	TF:M03567_1	false	0.0021328403745773696	2.671041646676373	3718	68	12	62700	GPC3,PLP2,TGDS,MAGEA6,MAFK,CRABP2,PTEN,SYNRG,TMEM187,RAD17,TMED1,SLC10A3
TF	Factor: FEV; motif: ACCGGAAGTN	TF:M03987	false	0.002146608810604215	2.6682470924408785	1334	68	7	62700	MUC2,ERH,SLC25A24,TNKS,DPH2,U2AF2,SLC10A3
TF	Factor: AP-4; motif: ANCATATGNT	TF:M11209	false	0.002176424422042893	2.662256409443694	3727	68	12	62700	ACR,CDK7,CTIF,SMR3A,PRSS1,AMY1A,SRPX2,PRPF31,PF4V1,RPS2,TMEM187,SLC10A3
TF	Factor: TEF-3:C/EBPbeta; motif: RTTGCGYAAYNNNNNGGAATGY; match class: 1	TF:M08626_1	false	0.002184968987668235	2.6605547228034627	1756	68	8	62700	ABCC6,BLK,RNF113A,SMR3A,MAGEA6,AMY1A,SAA1,SPRR2G
TF	Factor: NKX2-5; motif: NNCACTCAANN; match class: 1	TF:M12495_1	false	0.0021955466570021116	2.658457329380246	152	68	3	62700	CDK7,CALML3,TMED1
TF	Factor: Erm:C/EBPdelta; motif: RSCGGAWRTTGCGYAAY; match class: 1	TF:M08458_1	false	0.002196753162131619	2.6582187397780386	3200	68	11	62700	RNF113A,MAGEA6,IFI35,FABP5,PTMS,U2AF2,AMY1A,PTEN,RPS2,TYROBP,TMA7
TF	Factor: MZF-1; motif: KNGNKAGGGGNAA	TF:M00084	false	0.002196753162131619	2.6582187397780386	6682	68	17	62700	MUC2,ERH,PEBP1,RNF113A,SFN,DPH2,PTMS,U2AF2,CRABP2,SRPX2,PF4V1,PTEN,TMEM187,TMSB15A,RAMP2,TMA7,CSF2
TF	Factor: E2F-3:FOXO6; motif: NAATGACACGCGCCCMC; match class: 1	TF:M08209_1	false	0.0022000089813930604	2.657575546195301	7976	68	19	62700	ERH,LALBA,PEBP1,MYOM2,DPH2,MAFK,DUSP12,U2AF2,CRABP2,PRPF31,PTEN,NT5C,SYNRG,TYROBP,EIF1B,RAD17,RAMP2,TMED1,TMA7
TF	Factor: KLF15; motif: GAGNNGGGGNGTDG	TF:M01714	false	0.002208540739750324	2.6558945851375024	2212	68	9	62700	GPC3,MAGEA6,MAFK,POU5F1,TMSB15A,CALML3,RAD17,TMED1,CSF2
TF	Factor: HES-5; motif: NCACACKY; match class: 1	TF:M11069_1	false	0.0022106770322470764	2.6554747008216766	4289	68	13	62700	ABCC6,ACR,CTIF,RNF113A,TGDS,MYOM2,PRSS1,SSX4,SST,SRPX2,PF4V1,TMEM187,TYROBP
TF	Factor: Sox-9; motif: AANGGNNNCWTTGTTY	TF:M10070	false	0.002224560889619644	2.6527557024518296	2697	68	10	62700	MUC2,CDK7,GPC3,CTIF,SMR3A,DPH2,PRSS1,FAN1,SCGB2A1,CALML3
TF	Factor: FOXA1; motif: NWGTAAACATNN	TF:M12506	false	0.0022380277961912038	2.650134523858834	3741	68	12	62700	SPRR2B,RNF113A,TGDS,DPH2,PRSS1,PTMS,SSX4,DUSP12,AMY1A,SRPX2,PRPF31,SPRR2G
TF	Factor: ERF:pitx1; motif: NNCGGAWGNNNRGNTTA	TF:M08692	false	0.0022408543826530967	2.64958636428822	5462	68	15	62700	ABCC6,ACR,CDK7,DPH2,IFI35,FABP5,MAFK,SRPX2,PRPF31,S100A11,TMSB15A,RAD17,TMED1,TMA7,CSF2
TF	Factor: Max; motif: MCATGTGNNNNMCATGTGN	TF:M11097	false	0.002247410346422155	2.6483176241022965	634	68	5	62700	MUC2,U2AF2,NT5C,RPS2,S100A11
TF	Factor: ETV5; motif: NCCGGAWGYN	TF:M03983	false	0.002261239755455363	2.6456533876984247	3213	68	11	62700	MUC2,ERH,SLC25A24,RNF113A,TNKS,DPH2,U2AF2,NT5C,SYNRG,SLC10A3,TMA7
TF	Factor: RELB; motif: NNATTCCCCNN	TF:M09784	false	0.0022670224946895394	2.6445441705346777	5469	68	15	62700	MUC2,BLK,LALBA,CTIF,RNF113A,SFN,DPH2,MAGEA6,PRSS1,MAFK,SAA1,POU5F1,PTEN,SCGB2A1,RAMP2
TF	Factor: E2F-1; motif: NTTTCGCGCS	TF:M00940	false	0.0022754752433374516	2.6429278851588727	8001	68	19	62700	MUC2,ERH,OIP5,GPC3,TGDS,FABP5,PTMS,SSX4,SST,U2AF2,PRPF31,PTEN,TMEM187,S100A11,EIF1B,RAD17,RAMP2,TMED1,SLC10A3
TF	Factor: LXR-alpha; motif: NNRRGGTYACTNNAGGNCA	TF:M10013	false	0.002280677252612077	2.6419361690534564	3217	68	11	62700	MUC2,BLK,RNF113A,MAGEA6,PTMS,POU5F1,PTEN,NT5C,SCGB2A1,TYROBP,CALML3
TF	Factor: Arnt; motif: NDDNNCACGTGNNNNN	TF:M00236	false	0.002289336742245329	2.640290321548824	2225	68	9	62700	ABCC6,CTIF,MYOM2,MAGEA6,PTEN,RPS2,SYNRG,TMED1,TMA7
TF	Factor: c-Jun; motif: NATGACKCATN	TF:M11267	false	0.002301575884424161	2.6379747015680186	3221	68	11	62700	MUC2,SLC25A24,LALBA,PEBP1,YARS2,PLP2,U2AF2,SRPX2,PF4V1,EIF1B,RAD17
TF	Factor: HOXA9; motif: DTGATTTATKGY; match class: 1	TF:M07450_1	false	0.002317494735673031	2.634981243708061	973	68	6	62700	FABP5,SST,AMY1A,PF4V1,FAN1,SYNRG
TF	Factor: NF1C; motif: WGCCARR; match class: 1	TF:M09763_1	false	0.002318240615286228	2.6348414896546273	4314	68	13	62700	LALBA,ACR,GPC3,RNF113A,IFI35,PRSS1,U2AF2,POU5F1,FAN1,NT5C,TYROBP,CALML3,TMA7
TF	Factor: pax-2; motif: NSGTCACGCWTSANYGMNYN; match class: 1	TF:M11876_1	false	0.0023344515900681293	2.631815127680603	1356	68	7	62700	MUC2,SLC25A24,CDK7,YARS2,MAFK,RPS2,EIF1B
TF	Factor: GATA-3; motif: NNAGATAANAN	TF:M09938	false	0.0023605268653601806	2.626991052461582	3232	68	11	62700	SLC25A24,CDK7,TNKS,PTMS,SSX4,U2AF2,SAA1,SPRR2G,S100A11,CALML3,TMED1
TF	Factor: JUND; motif: NNATGACTCATNN	TF:M12524	false	0.0023605268653601806	2.626991052461582	4323	68	13	62700	MUC2,ERH,PLP2,SFN,SMR3A,FABP5,MAFK,CRABP2,AMY1A,SRPX2,SYNRG,EIF1B,SLC10A3
TF	Factor: HOXB2:PEA3; motif: ACCGGAAATGRN; match class: 1	TF:M08345_1	false	0.0023614810936102835	2.626815527103413	2236	68	9	62700	MUC2,ERH,YARS2,RNF113A,TNKS,U2AF2,SAA1,SYNRG,TMA7
TF	Factor: Isl2; motif: YTAAGTG	TF:M02080	false	0.0023667886234570836	2.625840526931652	6106	68	16	62700	SLC25A24,ACR,TNKS,TGDS,SMR3A,MYOM2,FABP5,CRABP2,SAA1,PF4V1,POU5F1,RPS2,TYROBP,EIF1B,SLC10A3,CSF2
TF	Factor: ER-alpha; motif: NAGGTCACSGYGACCTN	TF:M11844	false	0.0023773927090719777	2.6238990735112258	5498	68	15	62700	BLK,SLC25A24,ACR,TNKS,SFN,TGDS,SMR3A,MAGEA6,FABP5,FAN1,PTEN,RPS2,SCGB2A1,CALML3,TMED1
TF	Factor: c-Fos; motif: RTGASTCAY	TF:M04693	false	0.0023773927090719777	2.6238990735112258	2724	68	10	62700	MUC2,YARS2,PLP2,SFN,PRSS1,CRABP2,AMY1A,SRPX2,SPRR2G,EIF1B
TF	Factor: PDEF; motif: MCCGGATNTN	TF:M02075	false	0.002382433906877635	2.6229791386545807	2725	68	10	62700	ERH,YARS2,CTIF,DPH2,PTMS,U2AF2,RPS2,SYNRG,CALML3,TMA7
TF	Factor: PITX3; motif: NNTAATCCN	TF:M04429	false	0.0023843081234237663	2.6226376215594045	1784	68	8	62700	TNKS,SFN,U2AF2,SRPX2,SCGB2A1,TYROBP,TMSB15A,EIF1B
TF	Factor: ER; motif: NNARGNCANNNTGACCYNN	TF:M00191	false	0.0023891244280820362	2.6217612311533416	4907	68	14	62700	BLK,SLC25A24,PLP2,TGDS,SMR3A,DPH2,IFI35,FABP5,SSX4,PRPF31,PTEN,RPS2,SCGB2A1,TYROBP
TF	Factor: HAIRYLIKE; motif: NNNNCANGTG	TF:M08885	false	0.0024011101538992247	2.6195879156892308	6116	68	16	62700	CDK7,GPC3,CTIF,DPH2,MAGEA6,MAFK,U2AF2,PF4V1,PTEN,NT5C,SYNRG,EIF1B,CALML3,RAD17,RAMP2,SLC10A3
TF	Factor: TFAP2C; motif: NGCCTNAGGCN	TF:M04154	false	0.002404566685127118	2.618963174264474	3777	68	12	62700	GPC3,YARS2,TNKS,PRSS1,PTMS,FAN1,PTEN,TYROBP,EIF1B,RAD17,SLC10A3,CSF2
TF	Factor: pitx2; motif: YTAATCCC	TF:M10912	false	0.0024049425687458444	2.618895290339871	1787	68	8	62700	TNKS,SFN,U2AF2,SRPX2,SCGB2A1,TYROBP,TMSB15A,EIF1B
TF	Factor: RAR-gamma; motif: RAGGTCATGACCTY; match class: 1	TF:M11807_1	false	0.0024137912393196264	2.617300293282583	646	68	5	62700	YARS2,MAGEA6,SSX4,TYROBP,CALML3
TF	Factor: C/EBPdelta; motif: TTGCNNMAN	TF:M03571	false	0.002422908999716501	2.615662896907948	3781	68	12	62700	ABCC6,OIP5,BLK,MAGEA6,DUSP12,AMY1A,SRPX2,SAA1,POU5F1,RPS2,S100A11,TYROBP
TF	Factor: HOXA10; motif: TTATNNYWN	TF:M07257	false	0.0024328169675445327	2.613890563891027	3783	68	12	62700	CDK7,CTIF,PRSS1,FABP5,PTMS,DUSP12,POU5F1,SPRR2G,FAN1,TMEM187,TMSB15A,EIF1B
TF	Factor: XBP-1; motif: NGMCACRTCAYC	TF:M11274	false	0.0024345176739461964	2.613587068245035	1791	68	8	62700	ACR,SFN,IFI35,SSX4,DUSP12,PF4V1,PTEN,CALML3
TF	Factor: ELF1; motif: NNNASCCGGAAGTGGNNNN; match class: 1	TF:M12600_1	false	0.002437668470523682	2.6130253599205244	3248	68	11	62700	MUC2,ERH,CDK7,RNF113A,TNKS,TGDS,DPH2,MAFK,U2AF2,NT5C,SLC10A3
TF	Factor: oct-2; motif: NNWNATGCAAATNN	TF:M03836	false	0.002438584700093113	2.612862155330065	3785	68	12	62700	ABCC6,SPRR2B,LALBA,CDK7,PEBP1,PLP2,TNKS,SMR3A,AMY1A,SRPX2,NT5C,RAD17
TF	Factor: TCF-4; motif: NNNCTTTGAWSTN	TF:M09669	false	0.002438584700093113	2.612862155330065	2249	68	9	62700	SPRR2B,MUC2,YARS2,SMR3A,CRABP2,AMY1A,TMEM187,S100A11,RAD17
TF	Factor: NF-1; motif: NTGGNNNNNNGCCAANN	TF:M00806	false	0.002449011735838946	2.6110091337001604	4345	68	13	62700	ABCC6,MUC2,SLC25A24,GPC3,TGDS,IFI35,PTMS,AMY1A,NT5C,TMEM187,S100A11,CALML3,SLC10A3
TF	Factor: FOXO1; motif: NWAAACAAN	TF:M01216	false	0.002455523090265115	2.609855977668571	3252	68	11	62700	ERH,SMR3A,MAFK,U2AF2,SRPX2,PRPF31,SYNRG,SCGB2A1,S100A11,TYROBP,RAD17
TF	Factor: ER-alpha; motif: NAGGTCANSNTGACCYN	TF:M11845	false	0.00247721442206826	2.6060364002406877	3793	68	12	62700	BLK,SLC25A24,LALBA,ACR,TNKS,TGDS,SMR3A,MAGEA6,FABP5,FAN1,PTEN,SCGB2A1
TF	Factor: c-Myc; motif: KACCACGTGSYY; match class: 1	TF:M01154_1	false	0.00247721442206826	2.6060364002406877	3793	68	12	62700	ABCC6,ACR,CTIF,MAFK,U2AF2,AMY1A,PTEN,NT5C,SYNRG,RAMP2,TMED1,TMA7
TF	Factor: Six-2; motif: NNGTATCRNN; match class: 1	TF:M11030_1	false	0.002501508180601207	2.6017980725190677	1800	68	8	62700	ABCC6,OIP5,RNF113A,MAGEA6,POU5F1,PTEN,SCGB2A1,TMED1
TF	Factor: EHF; motif: NACCCGGAAGTA	TF:M03965	false	0.002501508180601207	2.6017980725190677	371	68	4	62700	ERH,SLC25A24,DPH2,SYNRG
TF	Factor: RARA; motif: AGGTCAANNARAGGTCA	TF:M04483	false	0.0025081953016529695	2.6006386500072325	4358	68	13	62700	OIP5,SLC25A24,LALBA,PEBP1,TGDS,SMR3A,PRSS1,SSX4,POU5F1,SPRR2G,EIF1B,TMED1,TMA7
TF	Factor: GABP-ALPHA; motif: RCCGGAARTNN	TF:M08917	false	0.0025109865621184132	2.600155611466065	2748	68	10	62700	MUC2,ERH,SLC25A24,RNF113A,TNKS,TGDS,DPH2,U2AF2,SYNRG,SLC10A3
TF	Factor: FAC1; motif: NNNCAMAACACRNA; match class: 1	TF:M00456_1	false	0.0025165743072201297	2.5991902416073045	2749	68	10	62700	OIP5,SLC25A24,CDK7,PLP2,MYOM2,AMY1A,PRPF31,TMEM187,RAD17,TMA7
TF	Factor: Msx-2; motif: TWWTTGGDGABN	TF:M03797	false	0.0025169162733320073	2.599131231267169	4939	68	14	62700	SPRR2B,OIP5,LALBA,YARS2,RNF113A,TGDS,SMR3A,DPH2,MAFK,DUSP12,SYNRG,S100A11,TMSB15A,CSF2
TF	Factor: arnt; motif: CACGYA	TF:M03812	false	0.0025186169613879397	2.5988378762512108	4361	68	13	62700	ABCC6,GPC3,YARS2,PLP2,RNF113A,MYOM2,DPH2,CRABP2,AMY1A,TYROBP,TMSB15A,RAMP2,TMED1
TF	Factor: DPRX; motif: NNGGATTANN	TF:M04306	false	0.0025241068936612703	2.597892257056971	4941	68	14	62700	SPRR2B,SLC25A24,RNF113A,SFN,MYOM2,IFI35,U2AF2,AMY1A,SRPX2,RPS2,SCGB2A1,TMSB15A,EIF1B,CALML3
TF	Factor: TEF-3:C/EBPdelta; motif: RGWATGYNRTTRCGYAAY	TF:M08413	false	0.002526173885494305	2.597536758724658	6152	68	16	62700	SPRR2B,SLC25A24,ACR,YARS2,SFN,SMR3A,MYOM2,PRSS1,U2AF2,CRABP2,AMY1A,SAA1,SPRR2G,NT5C,RPS2,RAD17
TF	Factor: C/EBPbeta; motif: NRTTRYGCAATN	TF:M09881	false	0.0025517488651892444	2.5931620696959112	2755	68	10	62700	ABCC6,OIP5,SMR3A,MAGEA6,IFI35,SSX4,CRABP2,AMY1A,SAA1,SPRR2G
TF	Factor: CREM; motif: NNTGACGTCANN	TF:M11225	false	0.0025635596876719528	2.5911565663746288	2757	68	10	62700	MUC2,BLK,CDK7,SST,U2AF2,CRABP2,AMY1A,SRPX2,TMEM187,RAD17
TF	Factor: Erg; motif: NACCGGAWWTCCGGTN; match class: 1	TF:M11395_1	false	0.0025635596876719528	2.5911565663746288	8094	68	19	62700	ERH,GPC3,PEBP1,YARS2,CTIF,DPH2,MAFK,PTMS,CRABP2,FAN1,NT5C,RPS2,S100A11,TYROBP,TMSB15A,EIF1B,CALML3,RAD17,RAMP2
TF	Factor: YY2; motif: NNCCGCCATTW	TF:M08020	false	0.002574655737499047	2.589280833146975	1384	68	7	62700	ERH,SLC25A24,MAGEA6,U2AF2,SAA1,RPS2,TMED1
TF	Factor: Nkx3-2; motif: TRAGTG; match class: 1	TF:M01181_1	false	0.0025772618196553076	2.5888414599684135	3275	68	11	62700	SLC25A24,ACR,TNKS,MYOM2,CRABP2,PF4V1,RPS2,TYROBP,SLC10A3,TMA7,CSF2
TF	Factor: Myc; motif: CACGTGS; match class: 1	TF:M00799_1	false	0.0025786947145110288	2.5886000699020375	2760	68	10	62700	CTIF,MYOM2,DPH2,MAFK,U2AF2,PF4V1,NT5C,SYNRG,RAMP2,TMED1
TF	Factor: C/EBPdelta; motif: NRTTGCGYAAYN	TF:M11320	false	0.0025839369989877703	2.587718079425219	5553	68	15	62700	ABCC6,MUC2,OIP5,BLK,RNF113A,TNKS,MAGEA6,PRSS1,SSX4,U2AF2,CRABP2,AMY1A,SAA1,RPS2,SYNRG
TF	Factor: p63; motif: RRACATGTCNRGACATGTYY	TF:M01656	false	0.002591724143995036	2.586411225454325	3817	68	12	62700	MUC2,LALBA,YARS2,SFN,MYOM2,DPH2,MAGEA6,S100A11,TMSB15A,CALML3,TMED1,TMA7
TF	Factor: ZNF460; motif: NNACNCCCCCCNN; match class: 1	TF:M12313_1	false	0.0025931921211108694	2.5861653065829664	2273	68	9	62700	MAFK,SSX4,U2AF2,CRABP2,NT5C,SYNRG,TMSB15A,RAD17,SLC10A3
TF	Factor: Oct-2; motif: NTATGCGCATAN; match class: 1	TF:M11895_1	false	0.0026205620200090004	2.581605557530194	1389	68	7	62700	SPRR2B,MUC2,BLK,DPH2,SST,PRPF31,RPS2
TF	Factor: AR; motif: RGGWACAYNGTGTWCYN; match class: 1	TF:M04453_1	false	0.002629238042829134	2.5801700924759388	3824	68	12	62700	SPRR2B,LALBA,PLP2,TNKS,DPH2,MAGEA6,MAFK,SAA1,PF4V1,TYROBP,TMA7,CSF2
TF	Factor: DBP; motif: TTRCATAANN	TF:M07038	false	0.002633357259563056	2.579490217486562	5565	68	15	62700	ABCC6,SPRR2B,BLK,PEBP1,TNKS,SMR3A,MAGEA6,PRSS1,SSX4,SST,AMY1A,PF4V1,SPRR2G,PTEN,TMEM187
TF	Factor: E2F-1; motif: TTTSGCGS	TF:M00431	false	0.002633357259563056	2.579490217486562	7456	68	18	62700	ERH,OIP5,SLC25A24,YARS2,CTIF,TGDS,FABP5,PTMS,SSX4,SST,U2AF2,PTEN,TMEM187,TMSB15A,EIF1B,TMED1,SLC10A3,TMA7
TF	Factor: GEMIN3; motif: NCWGGRARRGRGNGNG; match class: 1	TF:M09727_1	false	0.002655711513692871	2.5758191035570235	3289	68	11	62700	MUC2,GPC3,CTIF,FABP5,SST,PRPF31,POU5F1,S100A11,RAMP2,TMED1,CSF2
TF	Factor: CREB; motif: NSTGACGTAANN; match class: 1	TF:M00177_1	false	0.002690444310426496	2.5701759929967034	1396	68	7	62700	BLK,PEBP1,MAGEA6,SST,U2AF2,TMEM187,RAD17
TF	Factor: C/EBP; motif: NNNTKNNGNAAN	TF:M00770	false	0.0027100066966421034	2.5670296359480593	5582	68	15	62700	ABCC6,BLK,TGDS,SMR3A,MYOM2,IFI35,U2AF2,AMY1A,SRPX2,POU5F1,SPRR2G,S100A11,TYROBP,EIF1B,SLC10A3
TF	Factor: C/EBPbeta; motif: NRTTGCGYAAYN	TF:M11317	false	0.0027100066966421034	2.5670296359480593	4401	68	13	62700	ABCC6,MUC2,OIP5,BLK,RNF113A,MAGEA6,PRSS1,SSX4,SST,AMY1A,SAA1,PTEN,NT5C
TF	Factor: COUP-TF,; motif: TGAMCTTTGMMCYT	TF:M00158	false	0.0027165679664019823	2.565979424786682	2290	68	9	62700	ABCC6,LALBA,IFI35,FABP5,CRABP2,SRPX2,POU5F1,CALML3,TMA7
TF	Factor: TFE3; motif: NNCACGTGAY	TF:M04193	false	0.0027165679664019823	2.565979424786682	2290	68	9	62700	CDK7,MAGEA6,U2AF2,PTEN,RPS2,SYNRG,EIF1B,RAD17,TMA7
TF	Factor: NR1B1; motif: NRGGTCANNRGGTCAN; match class: 1	TF:M11795_1	false	0.002722508938107394	2.565030685763428	2291	68	9	62700	MUC2,PRSS1,SRPX2,PF4V1,POU5F1,FAN1,CALML3,SLC10A3,CSF2
TF	Factor: E2F-3; motif: NNGGCGGGAAA	TF:M09893	false	0.002722508938107394	2.565030685763428	6202	68	16	62700	ERH,OIP5,LALBA,GPC3,TGDS,IFI35,PRSS1,FABP5,MAFK,SSX4,U2AF2,RPS2,S100A11,EIF1B,SLC10A3,TMA7
TF	Factor: TEF; motif: YACATTCCWSNG	TF:M01305	false	0.0027274254251253437	2.564247115313159	3843	68	12	62700	MUC2,SLC25A24,SMR3A,MYOM2,DPH2,PRSS1,FABP5,SST,CRABP2,SRPX2,SCGB2A1,RAMP2
TF	Factor: GCMb:Max; motif: ATGCGGGYNNCAYGTG	TF:M08710	false	0.0027515129998855544	2.5604284309664993	669	68	5	62700	CTIF,MAFK,SRPX2,SYNRG,CALML3
TF	Factor: RFX; motif: SHGTTGCSN; match class: 1	TF:M00975_1	false	0.0027580877235218334	2.5593919248042623	1013	68	6	62700	SLC25A24,PEBP1,SFN,CRABP2,PRPF31,CALML3
TF	Factor: CLOCK; motif: CNGNCACGTGNNNM; match class: 1	TF:M09884_1	false	0.002760550259413237	2.5590043415551293	2789	68	10	62700	CDK7,SFN,MAFK,U2AF2,AMY1A,PTEN,NT5C,SYNRG,EIF1B,RAMP2
TF	Factor: p63; motif: NRCAWGYCCAGRCWTGYNN	TF:M10024	false	0.002760550259413237	2.5590043415551293	2789	68	10	62700	MUC2,MYOM2,DPH2,MAGEA6,FABP5,AMY1A,SRPX2,RPS2,TMEM187,CSF2
TF	Factor: RFX1; motif: NNGTNRCNATRGYAACNN	TF:M00281	false	0.0027614792125665497	2.5588582216424114	4995	68	14	62700	ERH,SLC25A24,LALBA,ACR,PLP2,TNKS,DPH2,U2AF2,AMY1A,SAA1,SPRR2G,SCGB2A1,S100A11,CALML3
TF	Factor: AP-1; motif: RSTGACTNMNW	TF:M00172	false	0.0027618121211439627	2.558805868670392	2297	68	9	62700	SPRR2B,PLP2,CTIF,SFN,SSX4,CRABP2,EIF1B,TMED1,SLC10A3
TF	Factor: AP-2gamma; motif: NSCCYNNRGSN	TF:M11482	false	0.002765217128904007	2.558270761580776	6846	68	17	62700	MUC2,ERH,OIP5,GPC3,PEBP1,YARS2,TNKS,SFN,PTMS,SST,CRABP2,FAN1,PTEN,SYNRG,TMEM187,EIF1B,SLC10A3
TF	Factor: MAX; motif: SCACGTGSNCNSSSSSN	TF:M12631	false	0.002780954100757373	2.5558061790438944	384	68	4	62700	CTIF,MAFK,U2AF2,RAMP2
TF	Factor: GABPalpha; motif: RCCGGAWRYN; match class: 1	TF:M02074_1	false	0.0028038093823780186	2.55225151531143	1017	68	6	62700	MUC2,ERH,RNF113A,DPH2,U2AF2,SYNRG
TF	Factor: Fli-1; motif: RCAGGAAGTGR	TF:M07089	false	0.002808262937468371	2.5515622316755926	5005	68	14	62700	SPRR2B,SLC25A24,ACR,FABP5,MAFK,SSX4,DUSP12,CRABP2,SRPX2,PTEN,TYROBP,EIF1B,RAMP2,TMA7
TF	Factor: ctcf; motif: CCNCNAGRKGGCRSTN	TF:M07249	false	0.002828186868479073	2.5484918985285643	6861	68	17	62700	MUC2,OIP5,GPC3,YARS2,RNF113A,TGDS,MAFK,PTMS,SSX4,CRABP2,SAA1,POU5F1,RPS2,SCGB2A1,EIF1B,RAD17,TMED1
TF	Factor: RXR-alpha; motif: RRGGTCAAAGGTCAN	TF:M11774	false	0.0028317237561309478	2.5479491157561345	5611	68	15	62700	ABCC6,BLK,SLC25A24,PEBP1,SFN,DPH2,SST,CRABP2,SRPX2,PRPF31,POU5F1,SPRR2G,CALML3,RAD17,TMA7
TF	Factor: NF-kappaB; motif: NGGGGAMTTTCCNN; match class: 1	TF:M00194_1	false	0.002854348333496418	2.544493028388781	387	68	4	62700	DPH2,SSX4,SAA1,RAMP2
TF	Factor: GATA-1; motif: NCWGATAACA	TF:M00346	false	0.0028672796054343805	2.5425299543585953	4433	68	13	62700	MUC2,SLC25A24,CDK7,TNKS,MYOM2,IFI35,PRSS1,PTMS,FAN1,EIF1B,RAD17,RAMP2,CSF2
TF	Factor: GABP-alpha; motif: NRCCGGAAGTN	TF:M11415	false	0.0028861240694146285	2.539685003282729	3328	68	11	62700	MUC2,ERH,SLC25A24,RNF113A,TNKS,DPH2,U2AF2,NT5C,SYNRG,RAD17,SLC10A3
TF	Factor: IRF-3; motif: KCNGTTTCSNSGAAACCGAAACN; match class: 1	TF:M11675_1	false	0.002907140405493997	2.5365339927019686	1850	68	8	62700	RNF113A,TGDS,MYOM2,SST,U2AF2,SRPX2,SPRR2G,SYNRG
TF	Factor: HLF; motif: GTTACRYAAT	TF:M00260	false	0.0029335910546293303	2.532600427335374	2814	68	10	62700	SPRR2B,MUC2,OIP5,PEBP1,PLP2,SSX4,SST,U2AF2,PTEN,RAD17
TF	Factor: CTCF; motif: CANNWRRTGGCAG; match class: 1	TF:M04745_1	false	0.002951289374332506	2.529988205778099	2321	68	9	62700	SPRR2B,PLP2,TNKS,SFN,MAGEA6,FABP5,POU5F1,RPS2,TMEM187
TF	Factor: FOXP2; motif: NTGTTTACN	TF:M09934	false	0.002951289374332506	2.529988205778099	1422	68	7	62700	SPRR2B,RNF113A,PRSS1,PTMS,SRPX2,PRPF31,SPRR2G
TF	Factor: ATF; motif: NTGACGTCANYS	TF:M00338	false	0.0029524157923394344	2.529822480316935	3883	68	12	62700	BLK,CTIF,MAGEA6,SST,U2AF2,SRPX2,PRPF31,TMEM187,CALML3,RAD17,SLC10A3,TMA7
TF	Factor: CTCF; motif: NNYGCCCYCTRSTGGN	TF:M09744	false	0.002962624375690523	2.5283234082249693	3885	68	12	62700	MUC2,YARS2,RNF113A,PTMS,SSX4,CRABP2,POU5F1,PTEN,NT5C,RAD17,RAMP2,TMED1
TF	Factor: Pax-8; motif: NCNNTNNTGCRTGANNNN; match class: 1	TF:M00328_1	false	0.0030445060577390082	2.5164831574806996	2829	68	10	62700	ACR,PEBP1,YARS2,SMR3A,FABP5,POU5F1,SCGB2A1,EIF1B,TMED1,SLC10A3
TF	Factor: ipf1; motif: AVCTAATGAG	TF:M01234	false	0.003059208554647491	2.5143909149587125	2831	68	10	62700	ERH,GPC3,YARS2,CTIF,SMR3A,DUSP12,SRPX2,SPRR2G,TYROBP,EIF1B
TF	Factor: HOXB2; motif: RTCATTAN	TF:M10739	false	0.0030651872617372543	2.5135429879465905	3901	68	12	62700	SPRR2B,ERH,SLC25A24,SMR3A,MYOM2,SAA1,PF4V1,SYNRG,SCGB2A1,TYROBP,RAD17,RAMP2
TF	Factor: HNF-4alpha; motif: NRGNNCAAAGTYCA	TF:M09626	false	0.0030662718294872577	2.5133893469332587	1867	68	8	62700	ABCC6,PEBP1,SMR3A,SRPX2,POU5F1,SCGB2A1,TMSB15A,RAMP2
TF	Factor: TCF-4; motif: NNASATCAAAGNNN	TF:M07136	false	0.0030946398924911024	2.5093898803443366	1870	68	8	62700	SPRR2B,YARS2,SMR3A,CRABP2,AMY1A,TMEM187,S100A11,RAD17
TF	Factor: PATZ; motif: GGGGNGGGGGMKGGRRNGGNRN; match class: 1	TF:M10026_1	false	0.0030946398924911024	2.5093898803443366	5060	68	14	62700	GPC3,CTIF,TNKS,MAGEA6,MAFK,PTMS,U2AF2,PTEN,RPS2,TMEM187,TMSB15A,RAD17,TMED1,TMA7
TF	Factor: NF-YC; motif: NRGCCAATYAGMGC	TF:M02107	false	0.003096040407158903	2.509193379871695	1039	68	6	62700	GPC3,PEBP1,SSX4,PRPF31,TMSB15A,TMA7
TF	Factor: Foxn2; motif: NNGCGTCNNNNNGACGCNN; match class: 1	TF:M11541_1	false	0.0031047052723399836	2.5079796208244796	5667	68	15	62700	ABCC6,ERH,OIP5,PEBP1,PLP2,MYOM2,MAFK,U2AF2,FAN1,PTEN,RPS2,RAD17,RAMP2,SLC10A3,TMA7
TF	Factor: SAP-1; motif: NRCCGGAWGYN	TF:M11437	false	0.0031134586708925095	2.5067568948767245	2839	68	10	62700	MUC2,ERH,SLC25A24,RNF113A,TNKS,DPH2,U2AF2,NT5C,SYNRG,SLC10A3
TF	Factor: FXR:RXR-ALPHA; motif: NRGGTCANRGGKN; match class: 1	TF:M08955_1	false	0.0031140320348795334	2.50667692404155	3363	68	11	62700	SPRR2B,LALBA,TNKS,FABP5,PTMS,DUSP12,PRPF31,SAA1,SPRR2G,RPS2,TYROBP
TF	Factor: ZEB1; motif: NCWCACCTG	TF:M07235	false	0.003125008872182527	2.505148745316884	1438	68	7	62700	CDK7,GPC3,SFN,MAFK,SAA1,TMSB15A,CSF2
TF	Factor: CLOCKBMAL; motif: NNNWCACGTGGN	TF:M08869	false	0.0031593119286092773	2.5004074927444533	1877	68	8	62700	ABCC6,ACR,DPH2,MAGEA6,U2AF2,SYNRG,EIF1B,TMA7
TF	Factor: ATF-3; motif: NRTGACGTCAYN; match class: 1	TF:M11291_1	false	0.0031629306276931297	2.4999103333262833	4486	68	13	62700	BLK,ACR,MAGEA6,SST,U2AF2,SRPX2,PRPF31,FAN1,TMEM187,S100A11,RAD17,SLC10A3,TMA7
TF	Factor: DLX6; motif: NWRNGYAAWYA	TF:M12595	false	0.0031780654776845303	2.4978371592670476	3920	68	12	62700	ERH,OIP5,CDK7,TGDS,IFI35,PTMS,DUSP12,PRPF31,SPRR2G,FAN1,CALML3,RAD17
TF	Factor: NFYA; motif: NNRGCCAATSRGMRSSNNSN	TF:M12642	false	0.0031871143624813674	2.49660235255906	2849	68	10	62700	ACR,GPC3,PEBP1,TNKS,FABP5,SSX4,PRPF31,RPS2,TMSB15A,TMA7
TF	Factor: GATA-6; motif: WGATAACGATCW; match class: 1	TF:M12208_1	false	0.0031889243592371705	2.496355782028757	1046	68	6	62700	PEBP1,SST,DUSP12,PF4V1,FAN1,NT5C
TF	Factor: BTEB3; motif: NRCCACGCCCMCN; match class: 1	TF:M12181_1	false	0.0031979920234626808	2.4951226238200728	177	68	3	62700	TNKS,MAFK,TMED1
TF	Factor: SP1; motif: GGCCCCGCCCCCN; match class: 1	TF:M12666_1	false	0.0031998925107744034	2.4948646100430913	4493	68	13	62700	GPC3,PLP2,SFN,MAGEA6,MAFK,U2AF2,PTEN,NT5C,RPS2,SYNRG,TMEM187,TMED1,SLC10A3
TF	Factor: P50:RELA-P65; motif: GGANTTYCCCWN	TF:M01224	false	0.0032070343378956447	2.4938963900314093	2353	68	9	62700	YARS2,SFN,SMR3A,PTMS,SSX4,PRPF31,SAA1,S100A11,CALML3
TF	Factor: hoxa9; motif: RTCGTWANNN	TF:M10785	false	0.0032073945254762148	2.4938476164048904	5689	68	15	62700	ERH,OIP5,CDK7,TGDS,SMR3A,MYOM2,DPH2,SSX4,SRPX2,PF4V1,FAN1,PTEN,NT5C,SCGB2A1,TMED1
TF	Factor: Egr-1; motif: NGCGTGCGY; match class: 1	TF:M04950_1	false	0.003228758675706108	2.4909644138635425	5693	68	15	62700	GPC3,YARS2,PLP2,CTIF,SFN,TGDS,MYOM2,MAGEA6,MAFK,U2AF2,NT5C,TMEM187,S100A11,EIF1B,CALML3
TF	Factor: ER71:SREBP-2; motif: NTSACGTGACGGAARY; match class: 1	TF:M08457_1	false	0.0032386044729997227	2.489642088631561	5695	68	15	62700	CDK7,GPC3,YARS2,RNF113A,MAGEA6,PTMS,DUSP12,U2AF2,PTEN,NT5C,RPS2,EIF1B,RAD17,RAMP2,TMED1
TF	Factor: ZNF416; motif: GGGRNGCCSAGRN; match class: 1	TF:M12724_1	false	0.0032558560238458646	2.4873348081537707	403	68	4	62700	TGDS,IFI35,PRPF31,S100A11
TF	Factor: HOXB2:Sox-20; motif: ACAATRSNNNNNNNATYA	TF:M08719	false	0.0032788366170435333	2.4842802234905195	1890	68	8	62700	ACR,YARS2,SMR3A,IFI35,SST,POU5F1,SPRR2G,SCGB2A1
TF	Factor: GABP; motif: VCCGGAAGNGCR; match class: 1	TF:M00341_1	false	0.0032910963390816728	2.482659404573089	2363	68	9	62700	ERH,SLC25A24,FABP5,MAFK,PTMS,SSX4,U2AF2,NT5C,EIF1B
TF	Factor: TFIIB; motif: YTNTMTGMSN; match class: 1	TF:M08904_1	false	0.0032910963390816728	2.482659404573089	1453	68	7	62700	PTMS,AMY1A,SRPX2,PRPF31,SPRR2G,FAN1,SLC10A3
TF	Factor: GLI; motif: MCVNNGACCACCCAV	TF:M03871	false	0.0032987036878611457	2.4816566940049483	3391	68	11	62700	ABCC6,OIP5,PEBP1,CTIF,SFN,MAGEA6,MAFK,PTMS,CRABP2,TMEM187,CSF2
TF	Factor: MyoD; motif: CGNCAGSTGTTN	TF:M11183	false	0.003312734929009388	2.4798133131292306	3393	68	11	62700	ERH,OIP5,GPC3,PLP2,RNF113A,TNKS,DPH2,U2AF2,CRABP2,POU5F1,SYNRG
TF	Factor: RARA; motif: AGGTCANNYAAAGGTCA; match class: 1	TF:M08019_1	false	0.0033229979265150863	2.4784699297123627	1056	68	6	62700	BLK,PRSS1,TYROBP,CALML3,TMED1,TMA7
TF	Factor: ETV5; motif: NNACTTCCGNN	TF:M12557	false	0.0033300043944211794	2.4775551933790827	4516	68	13	62700	SPRR2B,MUC2,ERH,SLC25A24,CDK7,YARS2,TNKS,DPH2,FABP5,U2AF2,SRPX2,SYNRG,SLC10A3
TF	Factor: c-Fos; motif: RTGASTCAY; match class: 1	TF:M04693_1	false	0.003333339992565941	2.4771203871001366	1896	68	8	62700	YARS2,PLP2,SFN,PRSS1,CRABP2,AMY1A,SPRR2G,EIF1B
TF	Factor: SAP-1; motif: NRNCGGAWRYN	TF:M11436	false	0.003344630297844375	2.4756518804311716	1458	68	7	62700	MUC2,ERH,SLC25A24,RNF113A,TNKS,DPH2,U2AF2
[truncated: 2,545 more rows]
