# Supplementary material for: Nanomaterial isolated extracellular vesicles enable high precision identification of tumor biomarkers for pancreatic cancer liquid biopsy
Source: J Nanobiotechnology. 2025 Jul 1;23:467. doi: 10.1186/s12951-025-03527-3 (PMC12211367; doi:10.1186/s12951-025-03527-3)
Supplement: Supplementary file 3 — Additional file 3. gProfiler’s enrichment analysis. Enrichment analysis was applied to each EV isolation’s transcriptomic sample based on their unique mRNA annotations. [file 12951_2025_3527_MOESM3_ESM.zip › Enrichment_Analysis_gProfiler/ExoEasy/ExoEasy_Patient_1.csv]

source	term_name	term_id	highlighted	adjusted_p_value	negative_log10_of_adjusted_p_value	term_size	query_size	intersection_size	effective_domain_size	intersections
GO:MF	cation binding	GO:0043169	false	0.000022931140670501988	4.6395743414940736	4409	47	15	62700	TCF20,S100A8,SHMT1,HTR2B,HPRT1,IKBKG,FDFT1,TIMM8A,RNF181,KLF13,S100A5,MT1M,TADA2A,ZNF140,B4GALT3
GO:MF	metal ion binding	GO:0046872	false	0.00008848585931930373	4.053126127158404	4320	47	14	62700	TCF20,S100A8,SHMT1,HPRT1,IKBKG,FDFT1,TIMM8A,RNF181,KLF13,S100A5,MT1M,TADA2A,ZNF140,B4GALT3
GO:MF	ion binding	GO:0043167	false	0.00018289345945593746	3.737801825267077	6115	47	16	62700	TCF20,S100A8,SHMT1,HTR2B,HPRT1,IKBKG,FDFT1,TIMM8A,PDXDC1,RNF181,KLF13,S100A5,MT1M,TADA2A,ZNF140,B4GALT3
GO:MF	protein dimerization activity	GO:0046983	false	0.0005388188087266469	3.2685572526231015	1105	47	7	62700	POLR2J,TRMT112,SHMT1,HAND1,IKBKG,S100A5,GZMA
GO:MF	zinc ion binding	GO:0008270	false	0.0009755044003205957	3.0107707672426636	833	47	6	62700	S100A8,SHMT1,TIMM8A,S100A5,MT1M,TADA2A
GO:MF	identical protein binding	GO:0042802	false	0.0037662889980192116	2.424086358395423	2143	47	8	62700	HNRNPH1,SHMT1,HAND1,HPRT1,IKBKG,TIMM8A,S100A5,GZMA
GO:MF	transition metal ion binding	GO:0046914	false	0.0037662889980192116	2.424086358395423	1109	47	6	62700	S100A8,SHMT1,TIMM8A,S100A5,MT1M,TADA2A
GO:MF	protein homodimerization activity	GO:0042803	false	0.0038441181909284416	2.4152032680172963	716	47	5	62700	SHMT1,HAND1,IKBKG,S100A5,GZMA
GO:MF	catalytic activity	GO:0003824	false	0.004040926438031148	2.393519055483593	5751	47	13	62700	POLR2J,NDUFB7,TRMT112,SHMT1,HPRT1,NDUFA2,IKBKG,FDFT1,GZMB,PDXDC1,RNF181,GZMA,B4GALT3
GO:MF	primary active transmembrane transporter activity	GO:0015399	true	0.00478782499854249	2.319861732024252	170	47	3	62700	NDUFB7,NDUFA2,SEC61B
GO:MF	transferase activity	GO:0016740	false	0.005071662560564935	2.294849649637316	2354	47	8	62700	POLR2J,TRMT112,SHMT1,HPRT1,IKBKG,FDFT1,RNF181,B4GALT3
GO:MF	oxidoreductase activity, acting on NAD(P)H, quinone or similar compound as acceptor	GO:0016655	false	0.00703693882345876	2.1526162245516542	57	47	2	62700	NDUFB7,NDUFA2
GO:MF	heterocyclic compound binding	GO:1901363	false	0.00703693882345876	2.1526162245516542	7455	47	14	62700	POLR2J,HNRNPH1,MRPS21,TCF20,SHMT1,HTR2B,HAND1,HPRT1,RPS4Y1,PDXDC1,KLF13,SEC61B,RRN3,ZNF140
GO:MF	vitamin B6 binding	GO:0070279	false	0.00703693882345876	2.1526162245516542	57	47	2	62700	SHMT1,PDXDC1
GO:MF	pyridoxal phosphate binding	GO:0030170	false	0.00703693882345876	2.1526162245516542	56	47	2	62700	SHMT1,PDXDC1
GO:MF	organic cyclic compound binding	GO:0097159	false	0.0071892442697685695	2.143316760064869	7526	47	14	62700	POLR2J,HNRNPH1,MRPS21,TCF20,SHMT1,HTR2B,HAND1,HPRT1,RPS4Y1,PDXDC1,KLF13,SEC61B,RRN3,ZNF140
GO:MF	oxidoreduction-driven active transmembrane transporter activity	GO:0015453	false	0.009550085206056566	2.019992753614671	69	47	2	62700	NDUFB7,NDUFA2
GO:MF	oxidoreductase activity, acting on NAD(P)H	GO:0016651	false	0.012330539286914724	1.909017928740077	90	47	2	62700	NDUFB7,NDUFA2
GO:MF	nucleic acid binding	GO:0003676	false	0.012330539286914724	1.909017928740077	5480	47	11	62700	POLR2J,HNRNPH1,MRPS21,TCF20,SHMT1,HAND1,RPS4Y1,KLF13,SEC61B,RRN3,ZNF140
GO:MF	antigen binding	GO:0003823	false	0.01661259152684354	1.7795626133031712	115	47	2	62700	IGLV3-27,IGKV4-1
GO:MF	electron transfer activity	GO:0009055	false	0.017040368189388543	1.768521025714141	119	47	2	62700	NDUFB7,NDUFA2
GO:MF	structural constituent of ribosome	GO:0003735	true	0.020833039810699835	1.6812473562311738	452	47	3	62700	RPLP2,MRPS21,RPS4Y1
GO:MF	active transmembrane transporter activity	GO:0022804	false	0.020833039810699835	1.6812473562311738	449	47	3	62700	NDUFB7,NDUFA2,SEC61B
GO:MF	vitamin binding	GO:0019842	false	0.022456610127647752	1.648655800789049	150	47	2	62700	SHMT1,PDXDC1
GO:MF	growth factor activity	GO:0008083	true	0.024518597097987576	1.6105043828499095	162	47	2	62700	IL9,TFF1
GO:MF	serine-type endopeptidase activity	GO:0004252	true	0.027047728391234385	1.5678692033329558	180	47	2	62700	GZMB,GZMA
GO:MF	carboxylic acid binding	GO:0031406	false	0.030010447632876365	1.5227275266331861	194	47	2	62700	S100A8,SHMT1
GO:MF	serine-type peptidase activity	GO:0008236	false	0.030300304513320952	1.51855300688415	198	47	2	62700	GZMB,GZMA
GO:MF	serine hydrolase activity	GO:0017171	false	0.031030634045558142	1.5082093504334324	202	47	2	62700	GZMB,GZMA
GO:MF	organic acid binding	GO:0043177	false	0.03176001916361049	1.4981192441968376	206	47	2	62700	S100A8,SHMT1
GO:MF	DNA binding	GO:0003677	false	0.03279316368336956	1.484216683240618	2530	47	6	62700	POLR2J,TCF20,HAND1,KLF13,RRN3,ZNF140
GO:MF	peptidase activity	GO:0008233	false	0.03325291564382887	1.478170269383084	624	47	3	62700	SHMT1,GZMB,GZMA
GO:MF	molecular function activator activity	GO:0140677	false	0.03333736388108378	1.4770687445548574	1188	47	4	62700	IL9,HTR2B,GZMB,TFF1
GO:MF	transferase activity, transferring one-carbon groups	GO:0016741	false	0.03591218005136318	1.4447582301972517	234	47	2	62700	TRMT112,SHMT1
GO:MF	transmembrane signaling receptor activity	GO:0004888	false	0.039814422444187904	1.3999595798528706	1272	47	4	62700	HTR2B,OPN1LW,LILRB3,HCAR3
GO:MF	glycosyltransferase activity	GO:0016757	false	0.04659973426293752	1.3316165598865863	274	47	2	62700	HPRT1,B4GALT3
GO:MF	transcription regulatory region nucleic acid binding	GO:0001067	false	0.04830023515858464	1.3160507548007225	1393	47	4	62700	HAND1,KLF13,RRN3,ZNF140
GO:MF	transcription cis-regulatory region binding	GO:0000976	false	0.04830023515858464	1.3160507548007225	1391	47	4	62700	HAND1,KLF13,RRN3,ZNF140
GO:BP	immune system process	GO:0002376	false	2.1807555877602942e-7	6.661393006055915	2730	47	15	62700	LGALS2,IGHV4-28,IL9,S100A8,IGLV3-27,SPRR2A,HPRT1,IGKV4-1,IKBKG,LILRB3,GZMB,KLF13,HLA-DQB1,GZMA,IGLV4-3
GO:BP	cellular nitrogen compound biosynthetic process	GO:0044271	false	2.1807555877602942e-7	6.661393006055915	4860	47	19	62700	POLR2J,CCDC85B,RPLP2,NDUFB7,MRPS21,TCF20,S100A8,SHMT1,HAND1,HPRT1,NDUFA2,IKBKG,RPS4Y1,GZMB,KLF13,RRN3,TADA2A,ZNF140,B4GALT3
GO:BP	immune response	GO:0006955	false	3.048405281769585e-7	6.515927294571491	1951	47	13	62700	IGHV4-28,IL9,S100A8,IGLV3-27,SPRR2A,HPRT1,IGKV4-1,IKBKG,LILRB3,GZMB,HLA-DQB1,GZMA,IGLV4-3
GO:BP	response to stimulus	GO:0050896	false	0.0000018900298060518808	5.72353134688401	8955	47	23	62700	LGALS2,IGHV4-28,IL9,S100A8,SHMT1,IGLV3-27,HTR2B,SPRR2A,HPRT1,OPN1LW,IGKV4-1,IKBKG,LILRB3,GZMB,SEC61B,TFF1,RRN3,RASSF7,MT1M,HCAR3,HLA-DQB1,GZMA,IGLV4-3
GO:BP	cellular nitrogen compound metabolic process	GO:0034641	false	0.000004402766112416523	5.356274384898151	8625	47	22	62700	POLR2J,CCDC85B,RPLP2,HNRNPH1,NDUFB7,MRPS21,TCF20,TRMT112,S100A8,SHMT1,HAND1,HPRT1,NDUFA2,IKBKG,RPS4Y1,GZMB,KLF13,RRN3,TADA2A,ZNF140,GZMA,B4GALT3
GO:BP	adaptive immune response	GO:0002250	false	0.000005085998621552951	5.293623761866175	718	47	8	62700	IGHV4-28,IL9,IGLV3-27,HPRT1,IGKV4-1,LILRB3,HLA-DQB1,IGLV4-3
GO:BP	regulation of nitrogen compound metabolic process	GO:0051171	false	0.00001804808901685819	4.743568775662456	5587	47	17	62700	CCDC85B,HNRNPH1,TCF20,IL9,TRMT112,S100A8,SHMT1,HTR2B,HAND1,HPRT1,IKBKG,GZMB,KLF13,RRN3,TADA2A,ZNF140,GZMA
GO:BP	organic cyclic compound biosynthetic process	GO:1901362	false	0.00001804808901685819	4.743568775662456	4255	47	15	62700	POLR2J,CCDC85B,NDUFB7,TCF20,S100A8,SHMT1,HAND1,HPRT1,NDUFA2,IKBKG,FDFT1,KLF13,RRN3,TADA2A,ZNF140
GO:BP	regulation of primary metabolic process	GO:0080090	false	0.000026797002474044205	4.571913783649933	5766	47	17	62700	CCDC85B,HNRNPH1,TCF20,IL9,TRMT112,S100A8,SHMT1,HTR2B,HAND1,HPRT1,IKBKG,GZMB,KLF13,RRN3,TADA2A,ZNF140,GZMA
GO:BP	nucleobase-containing compound biosynthetic process	GO:0034654	false	0.00005287029117076327	4.276788297813017	4026	47	14	62700	POLR2J,CCDC85B,NDUFB7,TCF20,S100A8,SHMT1,HAND1,HPRT1,NDUFA2,IKBKG,KLF13,RRN3,TADA2A,ZNF140
GO:BP	aromatic compound biosynthetic process	GO:0019438	false	0.00006147530266229585	4.2112993244153305	4110	47	14	62700	POLR2J,CCDC85B,NDUFB7,TCF20,S100A8,SHMT1,HAND1,HPRT1,NDUFA2,IKBKG,KLF13,RRN3,TADA2A,ZNF140
GO:BP	heterocycle biosynthetic process	GO:0018130	false	0.00006147530266229585	4.2112993244153305	4099	47	14	62700	POLR2J,CCDC85B,NDUFB7,TCF20,S100A8,SHMT1,HAND1,HPRT1,NDUFA2,IKBKG,KLF13,RRN3,TADA2A,ZNF140
GO:BP	organonitrogen compound metabolic process	GO:1901564	false	0.00008443418833281953	4.073481667143735	6362	47	17	62700	RPLP2,NDUFB7,MRPS21,IL9,TRMT112,S100A8,SHMT1,HTR2B,HPRT1,NDUFA2,RPS4Y1,GZMB,RNF181,SEC61B,TADA2A,GZMA,B4GALT3
GO:BP	macromolecule biosynthetic process	GO:0009059	false	0.00008688347592710055	4.061062812688904	9681	47	21	62700	POLR2J,CCDC85B,RPLP2,HNRNPH1,MRPS21,TCF20,IL9,TRMT112,S100A8,SHMT1,HTR2B,HAND1,IKBKG,RPS4Y1,GZMB,KLF13,RRN3,TADA2A,ZNF140,GZMA,B4GALT3
GO:BP	gene expression	GO:0010467	false	0.00014860333130559797	3.827971454697771	9182	47	20	62700	POLR2J,CCDC85B,RPLP2,HNRNPH1,MRPS21,TCF20,IL9,TRMT112,S100A8,SHMT1,HTR2B,HAND1,IKBKG,RPS4Y1,GZMB,KLF13,RRN3,TADA2A,ZNF140,GZMA
GO:BP	regulation of cellular metabolic process	GO:0031323	false	0.00015043229825325563	3.822658909440903	6726	47	17	62700	CCDC85B,HNRNPH1,TCF20,IL9,TRMT112,S100A8,SHMT1,HTR2B,HAND1,HPRT1,IKBKG,GZMB,KLF13,RRN3,TADA2A,ZNF140,GZMA
GO:BP	regulation of gene expression	GO:0010468	false	0.0002582439013725504	3.5879699258839377	5499	47	15	62700	CCDC85B,HNRNPH1,TCF20,IL9,TRMT112,S100A8,SHMT1,HTR2B,HAND1,IKBKG,GZMB,KLF13,RRN3,TADA2A,ZNF140
GO:BP	organonitrogen compound biosynthetic process	GO:1901566	false	0.00026169039852673003	3.582212211419557	1816	47	9	62700	RPLP2,NDUFB7,MRPS21,SHMT1,HPRT1,NDUFA2,RPS4Y1,GZMB,B4GALT3
GO:BP	regulation of macromolecule biosynthetic process	GO:0010556	false	0.0003236597363117228	3.489911324030401	5631	47	15	62700	CCDC85B,HNRNPH1,TCF20,IL9,TRMT112,S100A8,SHMT1,HTR2B,HAND1,IKBKG,GZMB,KLF13,RRN3,TADA2A,ZNF140
GO:BP	positive regulation of cellular process	GO:0048522	false	0.00036194099970410703	3.441362218393015	5711	47	15	62700	LGALS2,TCF20,IL9,TRMT112,S100A8,HTR2B,HAND1,HPRT1,OPN1LW,IKBKG,GZMB,KLF13,RRN3,TADA2A,GZMA
GO:BP	apoptotic process	GO:0006915	false	0.00036194099970410703	3.441362218393015	1910	47	9	62700	LGALS2,IL9,S100A8,HTR2B,IKBKG,GZMB,RRN3,RASSF7,GZMA
GO:BP	regulation of metabolic process	GO:0019222	false	0.00036352730761883426	3.4394629600381568	7295	47	17	62700	CCDC85B,HNRNPH1,TCF20,IL9,TRMT112,S100A8,SHMT1,HTR2B,HAND1,HPRT1,IKBKG,GZMB,KLF13,RRN3,TADA2A,ZNF140,GZMA
GO:BP	regulation of cellular biosynthetic process	GO:0031326	false	0.0003771572724531167	3.4234775136783626	5757	47	15	62700	CCDC85B,HNRNPH1,TCF20,IL9,TRMT112,S100A8,SHMT1,HTR2B,HAND1,IKBKG,GZMB,KLF13,RRN3,TADA2A,ZNF140
GO:BP	regulation of biosynthetic process	GO:0009889	false	0.00039257341843835266	3.406079110279494	5789	47	15	62700	CCDC85B,HNRNPH1,TCF20,IL9,TRMT112,S100A8,SHMT1,HTR2B,HAND1,IKBKG,GZMB,KLF13,RRN3,TADA2A,ZNF140
GO:BP	cell death	GO:0008219	false	0.0004304418647747873	3.366085495807108	1988	47	9	62700	LGALS2,IL9,S100A8,HTR2B,IKBKG,GZMB,RRN3,RASSF7,GZMA
GO:BP	programmed cell death	GO:0012501	false	0.0004304418647747873	3.366085495807108	1982	47	9	62700	LGALS2,IL9,S100A8,HTR2B,IKBKG,GZMB,RRN3,RASSF7,GZMA
GO:BP	organic cyclic compound metabolic process	GO:1901360	false	0.0005238508664360933	3.2807923334404827	8451	47	18	62700	POLR2J,CCDC85B,HNRNPH1,NDUFB7,TCF20,TRMT112,S100A8,SHMT1,HAND1,HPRT1,NDUFA2,IKBKG,FDFT1,KLF13,RRN3,TADA2A,ZNF140,GZMA
GO:BP	regulation of macromolecule metabolic process	GO:0060255	false	0.0005238508664360933	3.2807923334404827	6772	47	16	62700	CCDC85B,HNRNPH1,TCF20,IL9,TRMT112,S100A8,SHMT1,HTR2B,HAND1,IKBKG,GZMB,KLF13,RRN3,TADA2A,ZNF140,GZMA
GO:BP	protein metabolic process	GO:0019538	false	0.0006657228625341396	3.176706528068724	5373	47	14	62700	RPLP2,MRPS21,IL9,TRMT112,S100A8,SHMT1,HTR2B,RPS4Y1,GZMB,RNF181,SEC61B,TADA2A,GZMA,B4GALT3
GO:BP	regulation of nucleobase-containing compound metabolic process	GO:0019219	false	0.0007945461423742036	3.099880876560308	4038	47	12	62700	CCDC85B,HNRNPH1,TCF20,TRMT112,S100A8,HAND1,IKBKG,KLF13,RRN3,TADA2A,ZNF140,GZMA
GO:BP	positive regulation of biological process	GO:0048518	false	0.0007945461423742036	3.099880876560308	6253	47	15	62700	LGALS2,TCF20,IL9,TRMT112,S100A8,HTR2B,HAND1,HPRT1,OPN1LW,IKBKG,GZMB,KLF13,RRN3,TADA2A,GZMA
GO:BP	nucleobase-containing compound metabolic process	GO:0006139	false	0.000904515572885342	3.04358395156818	7990	47	17	62700	POLR2J,CCDC85B,HNRNPH1,NDUFB7,TCF20,TRMT112,S100A8,SHMT1,HAND1,HPRT1,NDUFA2,IKBKG,KLF13,RRN3,TADA2A,ZNF140,GZMA
GO:BP	developmental process	GO:0032502	false	0.001026740337960685	2.988539375340735	6414	47	15	62700	SPRR2B,CCDC85B,IL9,S100A8,HTR2B,HAND1,HPRT1,NDUFA2,TIMM8A,LILRB3,VAMP5,KLF13,TFF1,RRN3,TADA2A
GO:BP	heterocycle metabolic process	GO:0046483	false	0.0011400799813932735	2.9430646800150138	8160	47	17	62700	POLR2J,CCDC85B,HNRNPH1,NDUFB7,TCF20,TRMT112,S100A8,SHMT1,HAND1,HPRT1,NDUFA2,IKBKG,KLF13,RRN3,TADA2A,ZNF140,GZMA
GO:BP	purine-containing compound biosynthetic process	GO:0072522	false	0.0012106534527072895	2.916980155053126	272	47	4	62700	NDUFB7,SHMT1,HPRT1,NDUFA2
GO:BP	cellular aromatic compound metabolic process	GO:0006725	false	0.0012106534527072895	2.916980155053126	8212	47	17	62700	POLR2J,CCDC85B,HNRNPH1,NDUFB7,TCF20,TRMT112,S100A8,SHMT1,HAND1,HPRT1,NDUFA2,IKBKG,KLF13,RRN3,TADA2A,ZNF140,GZMA
GO:BP	mitochondrion organization	GO:0007005	false	0.001252493077044977	2.902224665947323	547	47	5	62700	HIGD1B,NDUFB7,NDUFA2,TIMM8A,GZMB
GO:BP	amide biosynthetic process	GO:0043604	false	0.0014383966458263028	2.8421213383338904	927	47	6	62700	RPLP2,MRPS21,SHMT1,RPS4Y1,GZMB,B4GALT3
GO:BP	positive regulation of nitrogen compound metabolic process	GO:0051173	false	0.0016128886864115498	2.7923956044308644	3071	47	10	62700	TCF20,TRMT112,S100A8,HTR2B,HAND1,HPRT1,IKBKG,KLF13,RRN3,TADA2A
GO:BP	nucleoside phosphate biosynthetic process	GO:1901293	false	0.0016128886864115498	2.7923956044308644	300	47	4	62700	NDUFB7,SHMT1,HPRT1,NDUFA2
GO:BP	nucleotide biosynthetic process	GO:0009165	false	0.0016128886864115498	2.7923956044308644	298	47	4	62700	NDUFB7,SHMT1,HPRT1,NDUFA2
GO:BP	regulation of RNA metabolic process	GO:0051252	false	0.001654456317423783	2.781344695021052	3753	47	11	62700	CCDC85B,HNRNPH1,TCF20,TRMT112,S100A8,HAND1,IKBKG,KLF13,RRN3,TADA2A,ZNF140
GO:BP	multicellular organismal process	GO:0032501	false	0.0016583874637347423	2.7803139938684907	7648	47	16	62700	SPRR2B,LGALS2,IL9,S100A8,HTR2B,HAND1,SPRR2A,HPRT1,OPN1LW,NDUFA2,TIMM8A,LILRB3,KLF13,TFF1,RRN3,TADA2A
GO:BP	organophosphate metabolic process	GO:0019637	false	0.0016605739211579325	2.779741786830773	973	47	6	62700	NDUFB7,SHMT1,HTR2B,HPRT1,NDUFA2,FDFT1
GO:BP	positive regulation of metabolic process	GO:0009893	false	0.0016905751569593606	2.7719655172808317	3797	47	11	62700	TCF20,IL9,TRMT112,S100A8,HTR2B,HAND1,HPRT1,IKBKG,KLF13,RRN3,TADA2A
GO:BP	organophosphate biosynthetic process	GO:0090407	false	0.0016905751569593606	2.7719655172808317	604	47	5	62700	NDUFB7,SHMT1,HTR2B,HPRT1,NDUFA2
GO:BP	homeostasis of number of cells	GO:0048872	false	0.0017334406603230843	2.7610910206561776	315	47	4	62700	LGALS2,SPRR2A,KLF13,RRN3
GO:BP	positive regulation of macromolecule biosynthetic process	GO:0010557	false	0.0020808326287224134	2.681762850756919	2599	47	9	62700	TCF20,IL9,TRMT112,HTR2B,HAND1,IKBKG,KLF13,RRN3,TADA2A
GO:BP	carbohydrate derivative biosynthetic process	GO:1901137	false	0.0024203491047714207	2.616121988010855	662	47	5	62700	NDUFB7,SHMT1,HPRT1,NDUFA2,B4GALT3
GO:BP	positive regulation of cellular biosynthetic process	GO:0031328	false	0.002574361293063448	2.5893305030521194	2684	47	9	62700	TCF20,IL9,TRMT112,HTR2B,HAND1,IKBKG,KLF13,RRN3,TADA2A
GO:BP	phosphate-containing compound metabolic process	GO:0006796	false	0.002608943959685194	2.583535249478113	2694	47	9	62700	NDUFB7,IL9,SHMT1,HTR2B,HPRT1,NDUFA2,IKBKG,FDFT1,TADA2A
GO:BP	positive regulation of biosynthetic process	GO:0009891	false	0.0026368859598414145	2.5789086521870535	2703	47	9	62700	TCF20,IL9,TRMT112,HTR2B,HAND1,IKBKG,KLF13,RRN3,TADA2A
GO:BP	phosphorus metabolic process	GO:0006793	false	0.002717426920200304	2.5658421265721225	2719	47	9	62700	NDUFB7,IL9,SHMT1,HTR2B,HPRT1,NDUFA2,IKBKG,FDFT1,TADA2A
GO:BP	positive regulation of cellular metabolic process	GO:0031325	false	0.002947379995726047	2.530563868422851	3407	47	10	62700	TCF20,IL9,TRMT112,HTR2B,HAND1,HPRT1,IKBKG,KLF13,RRN3,TADA2A
GO:BP	cellular response to stimulus	GO:0051716	false	0.003467428874765011	2.459992438578797	7399	47	15	62700	IL9,S100A8,SHMT1,HTR2B,OPN1LW,IKBKG,LILRB3,GZMB,SEC61B,TFF1,RRN3,RASSF7,MT1M,HCAR3,GZMA
GO:BP	positive regulation of macromolecule metabolic process	GO:0010604	false	0.003467428874765011	2.459992438578797	3483	47	10	62700	TCF20,IL9,TRMT112,S100A8,HTR2B,HAND1,IKBKG,KLF13,RRN3,TADA2A
GO:BP	DNA-templated transcription	GO:0006351	false	0.00402725342800651	2.3949910401413397	3563	47	10	62700	POLR2J,CCDC85B,TCF20,S100A8,HAND1,IKBKG,KLF13,RRN3,TADA2A,ZNF140
GO:BP	homeostatic process	GO:0042592	false	0.00402725342800651	2.3949910401413397	1704	47	7	62700	LGALS2,S100A8,HTR2B,SPRR2A,KLF13,TFF1,RRN3
GO:BP	translation	GO:0006412	false	0.00402725342800651	2.3949910401413397	760	47	5	62700	RPLP2,MRPS21,SHMT1,RPS4Y1,GZMB
GO:BP	RNA biosynthetic process	GO:0032774	false	0.004037318813701259	2.393906954438028	3600	47	10	62700	POLR2J,CCDC85B,TCF20,S100A8,HAND1,IKBKG,KLF13,RRN3,TADA2A,ZNF140
GO:BP	cell differentiation	GO:0030154	false	0.004037318813701259	2.393906954438028	4310	47	11	62700	SPRR2B,CCDC85B,IL9,S100A8,HTR2B,HAND1,HPRT1,LILRB3,VAMP5,KLF13,TFF1
GO:BP	cellular developmental process	GO:0048869	false	0.004037318813701259	2.393906954438028	4311	47	11	62700	SPRR2B,CCDC85B,IL9,S100A8,HTR2B,HAND1,HPRT1,LILRB3,VAMP5,KLF13,TFF1
GO:BP	amide metabolic process	GO:0043603	false	0.004037318813701259	2.393906954438028	1210	47	6	62700	RPLP2,MRPS21,SHMT1,RPS4Y1,GZMB,B4GALT3
GO:BP	anatomical structure development	GO:0048856	false	0.004037318813701259	2.393906954438028	5862	47	13	62700	SPRR2B,IL9,S100A8,HTR2B,HAND1,HPRT1,NDUFA2,TIMM8A,LILRB3,VAMP5,KLF13,RRN3,TADA2A
GO:BP	negative regulation of biological process	GO:0048519	false	0.004237193981147521	2.3729216532957906	5913	47	13	62700	CCDC85B,IL9,SHMT1,HTR2B,HAND1,LILRB3,GZMB,KLF13,TFF1,RRN3,MT1M,ZNF140,GZMA
GO:BP	peptide biosynthetic process	GO:0043043	false	0.004285108560012004	2.368038171076385	789	47	5	62700	RPLP2,MRPS21,SHMT1,RPS4Y1,GZMB
GO:BP	defense response	GO:0006952	false	0.004417157521925893	2.3548571129255875	1769	47	7	62700	LGALS2,IL9,S100A8,SPRR2A,IKBKG,LILRB3,GZMB
GO:BP	multicellular organismal-level homeostasis	GO:0048871	false	0.004772093015363168	2.3212910998580947	816	47	5	62700	LGALS2,SPRR2A,KLF13,TFF1,RRN3
GO:BP	regulation of cell division	GO:0051302	false	0.004806338826104045	2.3181856165698926	184	47	3	62700	HTR2B,OPN1LW,TADA2A
GO:BP	positive regulation of RNA metabolic process	GO:0051254	false	0.0054370131724722146	2.2646396148141683	1845	47	7	62700	TCF20,TRMT112,HAND1,IKBKG,KLF13,RRN3,TADA2A
GO:BP	purine-containing compound metabolic process	GO:0072521	false	0.006420365975564544	2.192440215445461	492	47	4	62700	NDUFB7,SHMT1,HPRT1,NDUFA2
GO:BP	establishment of protein localization to membrane	GO:0090150	false	0.006697621955045173	2.174079369706174	499	47	4	62700	TIMM8A,VAMP5,GZMB,SEC61B
GO:BP	purine ribonucleotide biosynthetic process	GO:0009152	false	0.007085129730936765	2.149652193276203	216	47	3	62700	NDUFB7,HPRT1,NDUFA2
GO:BP	peptide metabolic process	GO:0006518	false	0.007085129730936765	2.149652193276203	912	47	5	62700	RPLP2,MRPS21,SHMT1,RPS4Y1,GZMB
GO:BP	cell killing	GO:0001906	false	0.007085129730936765	2.149652193276203	218	47	3	62700	HPRT1,GZMB,GZMA
GO:BP	negative regulation of cellular process	GO:0048523	false	0.007085129730936765	2.149652193276203	5511	47	12	62700	CCDC85B,IL9,SHMT1,HTR2B,HAND1,LILRB3,GZMB,KLF13,TFF1,RRN3,ZNF140,GZMA
GO:BP	nucleotide metabolic process	GO:0009117	false	0.007433606696607785	2.1288004206429747	523	47	4	62700	NDUFB7,SHMT1,HPRT1,NDUFA2
GO:BP	mitochondrial electron transport, NADH to ubiquinone	GO:0006120	false	0.007771651940645584	2.1094866578460407	51	47	2	62700	NDUFB7,NDUFA2
GO:BP	nucleoside phosphate metabolic process	GO:0006753	false	0.007771651940645584	2.1094866578460407	532	47	4	62700	NDUFB7,SHMT1,HPRT1,NDUFA2
GO:BP	ribonucleotide biosynthetic process	GO:0009260	false	0.007968734284523655	2.0986106543755367	231	47	3	62700	NDUFB7,HPRT1,NDUFA2
GO:BP	regulation of apoptotic process	GO:0042981	false	0.007978522946052726	2.0980775016007707	1463	47	6	62700	LGALS2,IL9,S100A8,HTR2B,RRN3,GZMA
GO:BP	positive regulation of nucleobase-containing compound metabolic process	GO:0045935	false	0.007999583084482686	2.096932646611404	2039	47	7	62700	TCF20,TRMT112,HAND1,IKBKG,KLF13,RRN3,TADA2A
GO:BP	ribose phosphate biosynthetic process	GO:0046390	false	0.00810997426373539	2.0909805239806367	239	47	3	62700	NDUFB7,HPRT1,NDUFA2
GO:BP	regulation of programmed cell death	GO:0043067	false	0.00905853373228703	2.042942094101488	1507	47	6	62700	LGALS2,IL9,S100A8,HTR2B,RRN3,GZMA
GO:BP	regulation of DNA-templated transcription	GO:0006355	false	0.009198884141860422	2.0362648509613965	3437	47	9	62700	CCDC85B,TCF20,S100A8,HAND1,IKBKG,KLF13,RRN3,TADA2A,ZNF140
GO:BP	protein homotetramerization	GO:0051289	true	0.009235108945446185	2.034557976874847	59	47	2	62700	SHMT1,HPRT1
GO:BP	regulation of RNA biosynthetic process	GO:2001141	false	0.009480070779193817	2.0231884201620858	3460	47	9	62700	CCDC85B,TCF20,S100A8,HAND1,IKBKG,KLF13,RRN3,TADA2A,ZNF140
GO:BP	mitochondrial respiratory chain complex I assembly	GO:0032981	false	0.010090001216162065	1.9961087814169605	63	47	2	62700	NDUFB7,NDUFA2
GO:BP	NADH dehydrogenase complex assembly	GO:0010257	false	0.010090001216162065	1.9961087814169605	63	47	2	62700	NDUFB7,NDUFA2
GO:BP	purine nucleotide biosynthetic process	GO:0006164	false	0.010090001216162065	1.9961087814169605	263	47	3	62700	NDUFB7,HPRT1,NDUFA2
GO:BP	response to organonitrogen compound	GO:0010243	false	0.010090001216162065	1.9961087814169605	1031	47	5	62700	SHMT1,HTR2B,HPRT1,SEC61B,TFF1
GO:BP	nucleobase-containing small molecule metabolic process	GO:0055086	false	0.010253948319996334	1.9891088757387028	600	47	4	62700	NDUFB7,SHMT1,HPRT1,NDUFA2
GO:BP	signal transduction	GO:0007165	false	0.010686467998238268	1.9711658104449097	5926	47	12	62700	IL9,S100A8,HTR2B,OPN1LW,IKBKG,LILRB3,GZMB,TFF1,RRN3,RASSF7,HCAR3,GZMA
GO:BP	carbohydrate derivative metabolic process	GO:1901135	false	0.010714794868594309	1.9700161389749595	1054	47	5	62700	NDUFB7,SHMT1,HPRT1,NDUFA2,B4GALT3
GO:BP	proton motive force-driven mitochondrial ATP synthesis	GO:0042776	false	0.010714794868594309	1.9700161389749595	66	47	2	62700	NDUFB7,NDUFA2
GO:BP	apoptotic signaling pathway	GO:0097190	false	0.010745915000017042	1.9687565990148177	613	47	4	62700	IL9,S100A8,GZMB,RRN3
GO:BP	regulation of growth	GO:0040008	false	0.011050413850862684	1.9566214568403777	619	47	4	62700	CCDC85B,IL9,S100A8,MT1M
GO:BP	lymphocyte mediated immunity	GO:0002449	false	0.012249420270745558	1.9118844647014042	288	47	3	62700	IL9,HPRT1,GZMB
GO:BP	response to nitrogen compound	GO:1901698	false	0.012707656865135364	1.895934520598919	1105	47	5	62700	SHMT1,HTR2B,HPRT1,SEC61B,TFF1
GO:BP	embryo development	GO:0009790	false	0.012814565678962908	1.892296108670235	1120	47	5	62700	HTR2B,HAND1,NDUFA2,RRN3,TADA2A
GO:BP	proton motive force-driven ATP synthesis	GO:0015986	false	0.013179770673750054	1.8800921463422648	77	47	2	62700	NDUFB7,NDUFA2
GO:BP	protein insertion into membrane	GO:0051205	false	0.013328382588636568	1.8752225494195103	78	47	2	62700	TIMM8A,GZMB
GO:BP	nucleoside monophosphate metabolic process	GO:0009123	false	0.013328382588636568	1.8752225494195103	78	47	2	62700	SHMT1,HPRT1
GO:BP	positive regulation of DNA-templated transcription	GO:0045893	false	0.013540230895300598	1.8683739297646147	1699	47	6	62700	TCF20,HAND1,IKBKG,KLF13,RRN3,TADA2A
GO:BP	positive regulation of RNA biosynthetic process	GO:1902680	false	0.013727818111996483	1.8623984836824008	1706	47	6	62700	TCF20,HAND1,IKBKG,KLF13,RRN3,TADA2A
GO:BP	negative regulation of nitrogen compound metabolic process	GO:0051172	false	0.014355420869249659	1.8429840704253413	2353	47	7	62700	CCDC85B,IL9,SHMT1,HAND1,GZMB,ZNF140,GZMA
GO:BP	cellular component organization	GO:0016043	false	0.015117716039187512	1.8205138164077088	8098	47	14	62700	HIGD1B,CCDC85B,NDUFB7,IL9,TRMT112,S100A8,SHMT1,HPRT1,NDUFA2,IKBKG,TIMM8A,GZMB,RRN3,TADA2A
GO:BP	multicellular organism development	GO:0007275	false	0.015358776635024548	1.8136433755686567	4610	47	10	62700	S100A8,HTR2B,HAND1,HPRT1,NDUFA2,TIMM8A,LILRB3,KLF13,RRN3,TADA2A
GO:BP	proteolysis	GO:0006508	false	0.015892548862495862	1.7988064446337204	1766	47	6	62700	IL9,S100A8,SHMT1,GZMB,SEC61B,GZMA
GO:BP	aerobic electron transport chain	GO:0019646	false	0.016307564415157728	1.787610897331472	92	47	2	62700	NDUFB7,NDUFA2
GO:BP	response to stress	GO:0006950	false	0.016307564415157728	1.787610897331472	3909	47	9	62700	LGALS2,IL9,S100A8,SPRR2A,IKBKG,LILRB3,GZMB,SEC61B,TFF1
GO:BP	positive regulation of cell division	GO:0051781	false	0.016307564415157728	1.787610897331472	93	47	2	62700	HTR2B,OPN1LW
GO:BP	protein tetramerization	GO:0051262	false	0.016307564415157728	1.787610897331472	91	47	2	62700	SHMT1,HPRT1
GO:BP	disruption of cell in another organism	GO:0141061	false	0.016307564415157728	1.787610897331472	93	47	2	62700	GZMB,GZMA
GO:BP	killing of cells of another organism	GO:0031640	false	0.016307564415157728	1.787610897331472	93	47	2	62700	GZMB,GZMA
GO:BP	negative regulation of myeloid cell differentiation	GO:0045638	false	0.016307564415157728	1.787610897331472	92	47	2	62700	LILRB3,KLF13
GO:BP	signaling	GO:0023052	false	0.016307564415157728	1.787610897331472	6396	47	12	62700	IL9,S100A8,HTR2B,OPN1LW,IKBKG,LILRB3,GZMB,TFF1,RRN3,RASSF7,HCAR3,GZMA
GO:BP	cellular component organization or biogenesis	GO:0071840	false	0.017089192668177856	1.7672784538408386	8309	47	14	62700	HIGD1B,CCDC85B,NDUFB7,IL9,TRMT112,S100A8,SHMT1,HPRT1,NDUFA2,IKBKG,TIMM8A,GZMB,RRN3,TADA2A
GO:BP	regulation of oxidoreductase activity	GO:0051341	true	0.017350309802456367	1.7606927661586367	97	47	2	62700	HTR2B,GZMA
GO:BP	small molecule metabolic process	GO:0044281	false	0.017350309802456367	1.7606927661586367	1846	47	6	62700	NDUFB7,SHMT1,HPRT1,NDUFA2,FDFT1,PDXDC1
GO:BP	disruption of anatomical structure in another organism	GO:0141060	false	0.017350309802456367	1.7606927661586367	97	47	2	62700	GZMB,GZMA
GO:BP	cell communication	GO:0007154	false	0.017350309802456367	1.7606927661586367	6495	47	12	62700	IL9,S100A8,HTR2B,OPN1LW,IKBKG,LILRB3,GZMB,TFF1,RRN3,RASSF7,HCAR3,GZMA
GO:BP	mitochondrial ATP synthesis coupled electron transport	GO:0042775	false	0.017761878814617785	1.7505110973601044	100	47	2	62700	NDUFB7,NDUFA2
GO:BP	purine ribonucleotide metabolic process	GO:0009150	false	0.017761878814617785	1.7505110973601044	364	47	3	62700	NDUFB7,HPRT1,NDUFA2
GO:BP	ATP synthesis coupled electron transport	GO:0042773	false	0.017761878814617785	1.7505110973601044	100	47	2	62700	NDUFB7,NDUFA2
GO:BP	transcription by RNA polymerase II	GO:0006366	false	0.017761878814617785	1.7505110973601044	2521	47	7	62700	POLR2J,TCF20,HAND1,IKBKG,KLF13,TADA2A,ZNF140
GO:BP	response to metal ion	GO:0010038	false	0.017761878814617785	1.7505110973601044	361	47	3	62700	S100A8,TFF1,MT1M
GO:BP	nucleic acid metabolic process	GO:0090304	false	0.018264171878912588	1.7384000144770821	7482	47	13	62700	POLR2J,CCDC85B,HNRNPH1,TCF20,TRMT112,S100A8,HAND1,IKBKG,KLF13,RRN3,TADA2A,ZNF140,GZMA
GO:BP	protein-containing complex organization	GO:0043933	false	0.018264171878912588	1.7384000144770821	4031	47	9	62700	HIGD1B,NDUFB7,TRMT112,SHMT1,HPRT1,NDUFA2,IKBKG,RRN3,TADA2A
GO:BP	ATP biosynthetic process	GO:0006754	false	0.018264171878912588	1.7384000144770821	102	47	2	62700	NDUFB7,NDUFA2
GO:BP	mitochondrial respiratory chain complex assembly	GO:0033108	false	0.0187036967499511	1.7280725475044398	104	47	2	62700	NDUFB7,NDUFA2
GO:BP	ribonucleotide metabolic process	GO:0009259	false	0.019343561981305532	1.713463550605292	385	47	3	62700	NDUFB7,HPRT1,NDUFA2
GO:BP	regulation of apoptotic signaling pathway	GO:2001233	false	0.01938071184672863	1.7126302755087504	386	47	3	62700	IL9,S100A8,RRN3
GO:BP	leukocyte mediated immunity	GO:0002443	false	0.019418095594615648	1.7117933652264417	387	47	3	62700	IL9,HPRT1,GZMB
GO:BP	catabolic process	GO:0009056	false	0.019817856893257896	1.7029433119978463	2616	47	7	62700	S100A8,SHMT1,HPRT1,IKBKG,GZMB,SEC61B,GZMA
GO:BP	ribose phosphate metabolic process	GO:0019693	false	0.02020415854490671	1.6945592321757266	394	47	3	62700	NDUFB7,HPRT1,NDUFA2
GO:BP	purine ribonucleoside triphosphate biosynthetic process	GO:0009206	false	0.020390701518039202	1.6905678325753424	113	47	2	62700	NDUFB7,NDUFA2
GO:BP	protein localization to membrane	GO:0072657	false	0.020526179197845367	1.6876918839329162	824	47	4	62700	TIMM8A,VAMP5,GZMB,SEC61B
GO:BP	purine nucleoside triphosphate biosynthetic process	GO:0009145	false	0.020526179197845367	1.6876918839329162	114	47	2	62700	NDUFB7,NDUFA2
GO:BP	inflammatory response	GO:0006954	false	0.020526179197845367	1.6876918839329162	824	47	4	62700	LGALS2,IL9,S100A8,IKBKG
GO:BP	in utero embryonic development	GO:0001701	false	0.020825870061711705	1.6813968456183161	402	47	3	62700	HAND1,NDUFA2,RRN3
GO:BP	mitochondrial membrane organization	GO:0007006	false	0.020914555908648078	1.6795513526215393	116	47	2	62700	TIMM8A,GZMB
GO:BP	response to external stimulus	GO:0009605	false	0.021129965116117887	1.675101219932543	2686	47	7	62700	LGALS2,S100A8,SPRR2A,OPN1LW,IKBKG,GZMB,GZMA
GO:BP	ribonucleoside triphosphate biosynthetic process	GO:0009201	false	0.021129965116117887	1.675101219932543	119	47	2	62700	NDUFB7,NDUFA2
GO:BP	regulation of DNA binding	GO:0051101	false	0.021129965116117887	1.675101219932543	119	47	2	62700	HAND1,GZMA
GO:BP	organonitrogen compound catabolic process	GO:1901565	false	0.021129965116117887	1.675101219932543	1386	47	5	62700	SHMT1,HPRT1,GZMB,SEC61B,GZMA
GO:BP	protein modification process	GO:0036211	false	0.021129965116117887	1.675101219932543	3409	47	8	62700	IL9,TRMT112,S100A8,SHMT1,HTR2B,RNF181,TADA2A,B4GALT3
GO:BP	blastocyst development	GO:0001824	false	0.021129965116117887	1.675101219932543	118	47	2	62700	HAND1,NDUFA2
GO:BP	respiratory electron transport chain	GO:0022904	false	0.02153945503441096	1.6667652888997904	122	47	2	62700	NDUFB7,NDUFA2
GO:BP	establishment of protein localization to mitochondrion	GO:0072655	false	0.02178134262091899	1.6619153534652364	123	47	2	62700	TIMM8A,GZMB
GO:BP	regulation of cell growth	GO:0001558	false	0.02237477338321963	1.6502413546228045	425	47	3	62700	CCDC85B,IL9,S100A8
GO:BP	RNA metabolic process	GO:0016070	false	0.023510483325326507	1.6287384426162497	6934	47	12	62700	POLR2J,CCDC85B,HNRNPH1,TCF20,TRMT112,S100A8,HAND1,IKBKG,KLF13,RRN3,TADA2A,ZNF140
GO:BP	protein localization to mitochondrion	GO:0070585	false	0.02364933987461288	1.626180977243892	131	47	2	62700	TIMM8A,GZMB
GO:BP	nucleoside triphosphate biosynthetic process	GO:0009142	false	0.02364933987461288	1.626180977243892	130	47	2	62700	NDUFB7,NDUFA2
GO:BP	leukocyte mediated cytotoxicity	GO:0001909	false	0.023702813267799955	1.6252001048687008	133	47	2	62700	HPRT1,GZMB
GO:BP	regulation of DNA-binding transcription factor activity	GO:0051090	false	0.023702813267799955	1.6252001048687008	444	47	3	62700	S100A8,HAND1,IKBKG
GO:BP	localization within membrane	GO:0051668	false	0.02529231180996513	1.5970114727344904	915	47	4	62700	TIMM8A,VAMP5,GZMB,SEC61B
GO:BP	ATP metabolic process	GO:0046034	false	0.02529231180996513	1.5970114727344904	138	47	2	62700	NDUFB7,NDUFA2
GO:BP	growth	GO:0040007	false	0.025742062219402763	1.5893566643223835	930	47	4	62700	CCDC85B,IL9,S100A8,MT1M
GO:BP	macromolecule modification	GO:0043412	false	0.025742062219402763	1.5893566643223835	3628	47	8	62700	IL9,TRMT112,S100A8,SHMT1,HTR2B,RNF181,TADA2A,B4GALT3
GO:BP	positive regulation of inflammatory response	GO:0050729	false	0.025742062219402763	1.5893566643223835	142	47	2	62700	LGALS2,S100A8
GO:BP	purine nucleotide metabolic process	GO:0006163	false	0.025742062219402763	1.5893566643223835	463	47	3	62700	NDUFB7,HPRT1,NDUFA2
GO:BP	regulation of hydrolase activity	GO:0051336	true	0.0265803315046188	1.5754396069249317	944	47	4	62700	IL9,S100A8,HTR2B,GZMA
GO:BP	oxidative phosphorylation	GO:0006119	false	0.0265803315046188	1.5754396069249317	146	47	2	62700	NDUFB7,NDUFA2
GO:BP	response to other organism	GO:0051707	false	0.027169680110574825	1.5659154748331219	1527	47	5	62700	S100A8,SPRR2A,IKBKG,GZMB,GZMA
GO:BP	response to external biotic stimulus	GO:0043207	false	0.027280094359428814	1.5641541318268353	1530	47	5	62700	S100A8,SPRR2A,IKBKG,GZMB,GZMA
GO:BP	response to biotic stimulus	GO:0009607	false	0.02867105826374277	1.5425562767213992	1565	47	5	62700	S100A8,SPRR2A,IKBKG,GZMB,GZMA
GO:BP	negative regulation of binding	GO:0051100	false	0.02918722307875623	1.5348072225502363	158	47	2	62700	HAND1,GZMA
GO:BP	cell growth	GO:0016049	false	0.029252585718974825	1.5338357393647035	502	47	3	62700	CCDC85B,IL9,S100A8
GO:BP	positive regulation of NF-kappaB transcription factor activity	GO:0051092	true	0.02931596746380901	1.5328957689783944	159	47	2	62700	S100A8,IKBKG
GO:BP	purine ribonucleoside triphosphate metabolic process	GO:0009205	false	0.030066070169142346	1.5219233333025446	162	47	2	62700	NDUFB7,NDUFA2
GO:BP	positive regulation of apoptotic process	GO:0043065	false	0.030066070169142346	1.5219233333025446	511	47	3	62700	LGALS2,S100A8,GZMA
GO:BP	positive regulation of cell growth	GO:0030307	false	0.030066070169142346	1.5219233333025446	162	47	2	62700	IL9,S100A8
GO:BP	purine nucleoside triphosphate metabolic process	GO:0009144	false	0.0319831961863479	1.4950781379401998	169	47	2	62700	NDUFB7,NDUFA2
GO:BP	ribonucleoside triphosphate metabolic process	GO:0009199	false	0.0319831961863479	1.4950781379401998	169	47	2	62700	NDUFB7,NDUFA2
GO:BP	response to inorganic substance	GO:0010035	false	0.03205872088435825	1.4940538096159046	530	47	3	62700	S100A8,TFF1,MT1M
GO:BP	positive regulation of programmed cell death	GO:0043068	false	0.03205872088435825	1.4940538096159046	531	47	3	62700	LGALS2,S100A8,GZMA
GO:BP	electron transport chain	GO:0022900	false	0.03332776633432931	1.4771937922855258	176	47	2	62700	NDUFB7,NDUFA2
GO:BP	regulation of intrinsic apoptotic signaling pathway	GO:2001242	false	0.03382231997533234	1.4707966061431068	181	47	2	62700	S100A8,RRN3
GO:BP	regulation of protein metabolic process	GO:0051246	false	0.03512765786386144	1.454350805821701	2389	47	6	62700	IL9,S100A8,SHMT1,HTR2B,GZMB,TADA2A
GO:BP	biological process involved in interspecies interaction between organisms	GO:0044419	false	0.0353513143438771	1.4515944347190828	1698	47	5	62700	S100A8,SPRR2A,IKBKG,GZMB,GZMA
GO:BP	nucleoside triphosphate metabolic process	GO:0009141	false	0.03535660816446284	1.4515294044652922	187	47	2	62700	NDUFB7,NDUFA2
GO:BP	mitochondrial transport	GO:0006839	false	0.03535660816446284	1.4515294044652922	187	47	2	62700	TIMM8A,GZMB
GO:BP	regulation of cysteine-type endopeptidase activity involved in apoptotic process	GO:0043281	false	0.03535660816446284	1.4515294044652922	187	47	2	62700	IL9,S100A8
GO:BP	regulation of transcription by RNA polymerase II	GO:0006357	false	0.03535660816446284	1.4515294044652922	2408	47	6	62700	TCF20,HAND1,IKBKG,KLF13,TADA2A,ZNF140
GO:BP	negative regulation of translation	GO:0017148	false	0.03587070976519087	1.4452600299575373	191	47	2	62700	SHMT1,GZMB
GO:BP	positive regulation of canonical NF-kappaB signal transduction	GO:0043123	true	0.037198070132525074	1.42947959110026	195	47	2	62700	HTR2B,IKBKG
GO:BP	aerobic respiration	GO:0009060	false	0.03729120080112502	1.4283936318463617	196	47	2	62700	NDUFB7,NDUFA2
GO:BP	small molecule biosynthetic process	GO:0044283	false	0.03729120080112502	1.4283936318463617	583	47	3	62700	SHMT1,HPRT1,FDFT1
GO:BP	protein homooligomerization	GO:0051260	false	0.037429463428125254	1.4267863986904044	198	47	2	62700	SHMT1,HPRT1
GO:BP	protein-containing complex assembly	GO:0065003	false	0.039250089397846084	1.4061593497481035	3261	47	7	62700	HIGD1B,NDUFB7,SHMT1,HPRT1,NDUFA2,IKBKG,RRN3
GO:BP	regulation of myeloid cell differentiation	GO:0045637	false	0.040206644115263826	1.3957021741749926	208	47	2	62700	LILRB3,KLF13
GO:BP	regulation of molecular function	GO:0065009	false	0.04061542947067512	1.3913089501421019	2526	47	6	62700	IL9,S100A8,HTR2B,HAND1,IKBKG,GZMA
GO:BP	negative regulation of amide metabolic process	GO:0034249	false	0.04101248176586624	1.387083949693014	214	47	2	62700	SHMT1,GZMB
GO:BP	immune effector process	GO:0002252	false	0.042081727591274695	1.3759064392926112	628	47	3	62700	IL9,HPRT1,GZMB
GO:BP	negative regulation of macromolecule metabolic process	GO:0010605	false	0.042081727591274695	1.3759064392926112	3339	47	7	62700	CCDC85B,IL9,SHMT1,HAND1,GZMB,ZNF140,GZMA
GO:BP	regulation of cysteine-type endopeptidase activity	GO:2000116	false	0.04239415249583375	1.3726940423206142	219	47	2	62700	IL9,S100A8
GO:BP	defense response to other organism	GO:0098542	false	0.04347504694888259	1.3617599403285938	1196	47	4	62700	S100A8,SPRR2A,IKBKG,GZMB
GO:BP	cell division	GO:0051301	false	0.04613009097736513	1.3360156888790802	660	47	3	62700	HTR2B,OPN1LW,TADA2A
GO:BP	maintenance of location in cell	GO:0051651	false	0.046424581261589125	1.3332520048009198	235	47	2	62700	S100A8,HTR2B
GO:BP	chordate embryonic development	GO:0043009	false	0.046614649077251144	1.3314775808711556	665	47	3	62700	HAND1,NDUFA2,RRN3
GO:BP	negative regulation of apoptotic signaling pathway	GO:2001234	false	0.04663558841524833	1.3312825392424315	238	47	2	62700	IL9,RRN3
GO:BP	establishment of protein localization to organelle	GO:0072594	false	0.04663558841524833	1.3312825392424315	673	47	3	62700	TIMM8A,GZMB,SEC61B
GO:BP	positive regulation of transcription by RNA polymerase II	GO:0045944	false	0.04663558841524833	1.3312825392424315	1245	47	4	62700	TCF20,HAND1,IKBKG,KLF13
GO:BP	negative regulation of cell differentiation	GO:0045596	false	0.0467929031212567	1.3298200095111805	676	47	3	62700	CCDC85B,LILRB3,KLF13
GO:BP	cellular respiration	GO:0045333	false	0.04762854741121611	1.3221326635212283	244	47	2	62700	NDUFB7,NDUFA2
GO:BP	embryo development ending in birth or egg hatching	GO:0009792	false	0.048131012292014684	1.317575004139952	687	47	3	62700	HAND1,NDUFA2,RRN3
GO:BP	negative regulation of growth	GO:0045926	false	0.048308081125814716	1.3159802130417568	248	47	2	62700	CCDC85B,MT1M
GO:BP	positive regulation of growth	GO:0045927	false	0.04945417227775869	1.3057970625952255	254	47	2	62700	IL9,S100A8
GO:CC	membrane	GO:0016020	false	1.0397610361899568e-8	7.983066461267464	9853	47	26	62700	HIGD1B,SPRR2B,RPLP2,HNRNPH1,IGHV4-28,NDUFB7,MRPS21,S100A8,IGLV3-27,HTR2B,SPRR2A,OPN1LW,IGKV4-1,NDUFA2,FDFT1,RPS4Y1,TIMM8A,LILRB3,VAMP5,GZMB,SEC61B,HCAR3,HLA-DQB1,GZMA,B4GALT3,IGLV4-3
GO:CC	extracellular region	GO:0005576	false	0.0000039562074695947885	5.402720941408131	4206	47	15	62700	RPLP2,IGHV4-28,IL9,S100A8,SHMT1,IGLV3-27,SPRR2A,HPRT1,IGKV4-1,VAMP5,GZMB,TFF1,GZMA,B4GALT3,IGLV4-3
GO:CC	protein-containing complex	GO:0032991	false	0.0000039562074695947885	5.402720941408131	8527	47	21	62700	POLR2J,RPLP2,LGALS2,HNRNPH1,IGHV4-28,NDUFB7,MRPS21,TRMT112,IGLV3-27,HTR2B,HAND1,IGKV4-1,NDUFA2,IKBKG,RPS4Y1,TIMM8A,KLF13,SEC61B,HLA-DQB1,TADA2A,IGLV4-3
GO:CC	extracellular space	GO:0005615	false	0.000008860008101377921	5.052565881004358	3284	47	13	62700	RPLP2,IL9,S100A8,SHMT1,IGLV3-27,SPRR2A,HPRT1,IGKV4-1,VAMP5,TFF1,GZMA,B4GALT3,IGLV4-3
GO:CC	immunoglobulin complex	GO:0019814	false	0.00007218248334290001	4.14156818069206	149	47	4	62700	IGHV4-28,IGLV3-27,IGKV4-1,IGLV4-3
GO:CC	plasma membrane	GO:0005886	false	0.00014444869215634443	3.840286385919847	5717	47	15	62700	SPRR2B,IGHV4-28,S100A8,IGLV3-27,HTR2B,SPRR2A,OPN1LW,IGKV4-1,LILRB3,VAMP5,GZMB,HCAR3,HLA-DQB1,GZMA,IGLV4-3
GO:CC	cell periphery	GO:0071944	false	0.00035632481757880656	3.4481539285269545	6202	47	15	62700	SPRR2B,IGHV4-28,S100A8,IGLV3-27,HTR2B,SPRR2A,OPN1LW,IGKV4-1,LILRB3,VAMP5,GZMB,HCAR3,HLA-DQB1,GZMA,IGLV4-3
GO:CC	organelle membrane	GO:0031090	false	0.0008501655597024212	3.070496492328375	3734	47	11	62700	NDUFB7,MRPS21,OPN1LW,NDUFA2,FDFT1,TIMM8A,LILRB3,VAMP5,SEC61B,HLA-DQB1,B4GALT3
GO:CC	mitochondrial protein-containing complex	GO:0098798	false	0.0008580396659124225	3.0664926348917416	305	47	4	62700	NDUFB7,MRPS21,NDUFA2,TIMM8A
GO:CC	cytosol	GO:0005829	false	0.0013127101870169492	2.88183114449095	5457	47	13	62700	SPRR2B,RPLP2,HNRNPH1,TRMT112,S100A8,SHMT1,SPRR2A,HPRT1,IKBKG,RPS4Y1,GZMB,SEC61B,B4GALT3
GO:CC	organelle lumen	GO:0043233	false	0.0021871487777301705	2.6601216736840927	6656	47	14	62700	POLR2J,HNRNPH1,NDUFB7,MRPS21,TCF20,TRMT112,S100A8,SHMT1,HTR2B,HAND1,IKBKG,RPS4Y1,TIMM8A,RRN3
GO:CC	intracellular organelle lumen	GO:0070013	false	0.0021871487777301705	2.6601216736840927	6656	47	14	62700	POLR2J,HNRNPH1,NDUFB7,MRPS21,TCF20,TRMT112,S100A8,SHMT1,HTR2B,HAND1,IKBKG,RPS4Y1,TIMM8A,RRN3
GO:CC	membrane-enclosed lumen	GO:0031974	false	0.0021871487777301705	2.6601216736840927	6656	47	14	62700	POLR2J,HNRNPH1,NDUFB7,MRPS21,TCF20,TRMT112,S100A8,SHMT1,HTR2B,HAND1,IKBKG,RPS4Y1,TIMM8A,RRN3
GO:CC	ribosomal subunit	GO:0044391	false	0.003205844916849012	2.4940574905239075	189	47	3	62700	RPLP2,MRPS21,RPS4Y1
GO:CC	mitochondrial inner membrane	GO:0005743	false	0.004352299985417278	2.3612811782176473	510	47	4	62700	NDUFB7,MRPS21,NDUFA2,TIMM8A
GO:CC	mitochondrial respiratory chain complex I	GO:0005747	false	0.00491296764673312	2.308656095806465	53	47	2	62700	NDUFB7,NDUFA2
GO:CC	respiratory chain complex I	GO:0045271	false	0.00491296764673312	2.308656095806465	53	47	2	62700	NDUFB7,NDUFA2
GO:CC	NADH dehydrogenase complex	GO:0030964	false	0.00491296764673312	2.308656095806465	53	47	2	62700	NDUFB7,NDUFA2
GO:CC	organelle inner membrane	GO:0019866	false	0.005487413704841077	2.260632296418345	566	47	4	62700	NDUFB7,MRPS21,NDUFA2,TIMM8A
GO:CC	cornified envelope	GO:0001533	false	0.005487413704841077	2.260632296418345	58	47	2	62700	SPRR2B,SPRR2A
GO:CC	nucleoplasm	GO:0005654	false	0.005862436446677502	2.2319218523377344	4221	47	10	62700	POLR2J,HNRNPH1,TCF20,TRMT112,SHMT1,HTR2B,HAND1,IKBKG,RPS4Y1,RRN3
GO:CC	mitochondrion	GO:0005739	false	0.008219476190525652	2.0851558582279264	1672	47	6	62700	HIGD1B,NDUFB7,MRPS21,NDUFA2,TIMM8A,GZMB
GO:CC	small ribosomal subunit	GO:0015935	false	0.008679380557336427	2.0615112690781556	79	47	2	62700	MRPS21,RPS4Y1
GO:CC	mitochondrial intermembrane space	GO:0005758	false	0.0090826010708998	2.041789760622987	82	47	2	62700	NDUFB7,TIMM8A
GO:CC	catalytic complex	GO:1902494	false	0.010383745770049977	1.9836459534420146	1781	47	6	62700	POLR2J,HNRNPH1,NDUFB7,NDUFA2,IKBKG,TADA2A
GO:CC	organelle envelope lumen	GO:0031970	false	0.010743431941302737	1.9688569630422224	92	47	2	62700	NDUFB7,TIMM8A
GO:CC	respiratory chain complex	GO:0098803	false	0.010743431941302737	1.9688569630422224	93	47	2	62700	NDUFB7,NDUFA2
GO:CC	mitochondrial respirasome	GO:0005746	false	0.011149385382868898	1.9527490727221513	96	47	2	62700	NDUFB7,NDUFA2
GO:CC	vesicle	GO:0031982	false	0.011262680235061679	1.9483582460047637	3976	47	9	62700	RPLP2,S100A8,SHMT1,SPRR2A,HPRT1,LILRB3,VAMP5,HLA-DQB1,B4GALT3
GO:CC	mitochondrial membrane	GO:0031966	false	0.011784272463472354	1.9286972247521015	771	47	4	62700	NDUFB7,MRPS21,NDUFA2,TIMM8A
GO:CC	respirasome	GO:0070469	false	0.01213565440287525	1.9159367998104289	104	47	2	62700	NDUFB7,NDUFA2
GO:CC	cytosolic ribosome	GO:0022626	false	0.012942761414991413	1.8879730544750064	110	47	2	62700	RPLP2,RPS4Y1
GO:CC	mitochondrial envelope	GO:0005740	false	0.013410923863446238	1.872541303059936	820	47	4	62700	NDUFB7,MRPS21,NDUFA2,TIMM8A
GO:CC	transporter complex	GO:1990351	false	0.01637298266094834	1.7858721980958747	436	47	3	62700	NDUFB7,NDUFA2,TIMM8A
GO:CC	oxidoreductase complex	GO:1990204	false	0.01645939121489961	1.7835862321188432	134	47	2	62700	NDUFB7,NDUFA2
GO:CC	extracellular exosome	GO:0070062	false	0.016649116250584073	1.7786088142706318	2109	47	6	62700	RPLP2,S100A8,SHMT1,HPRT1,VAMP5,B4GALT3
GO:CC	extracellular membrane-bounded organelle	GO:0065010	false	0.016677528147435172	1.7778683176958883	2134	47	6	62700	RPLP2,S100A8,SHMT1,HPRT1,VAMP5,B4GALT3
GO:CC	extracellular organelle	GO:0043230	false	0.016677528147435172	1.7778683176958883	2134	47	6	62700	RPLP2,S100A8,SHMT1,HPRT1,VAMP5,B4GALT3
GO:CC	extracellular vesicle	GO:1903561	false	0.016677528147435172	1.7778683176958883	2133	47	6	62700	RPLP2,S100A8,SHMT1,HPRT1,VAMP5,B4GALT3
GO:CC	inner mitochondrial membrane protein complex	GO:0098800	false	0.021206037196000657	1.6735404811630668	162	47	2	62700	NDUFB7,NDUFA2
GO:CC	nuclear lumen	GO:0031981	false	0.021455201585202928	1.6684674006405154	5520	47	10	62700	POLR2J,HNRNPH1,TCF20,TRMT112,SHMT1,HTR2B,HAND1,IKBKG,RPS4Y1,RRN3
GO:CC	ribosome	GO:0005840	false	0.02184849649423234	1.6605784436695217	524	47	3	62700	RPLP2,MRPS21,RPS4Y1
GO:CC	endomembrane system	GO:0012505	false	0.02357312564608434	1.6275828289797842	4742	47	9	62700	S100A8,SPRR2A,FDFT1,LILRB3,VAMP5,PDXDC1,SEC61B,HLA-DQB1,B4GALT3
GO:CC	non-membrane-bounded organelle	GO:0043228	false	0.02357312564608434	1.6275828289797842	6569	47	11	62700	CCDC85B,RPLP2,MRPS21,S100A8,HAND1,IKBKG,RPS4Y1,KLF13,RRN3,RASSF7,TADA2A
GO:CC	intracellular non-membrane-bounded organelle	GO:0043232	false	0.02357312564608434	1.6275828289797842	6568	47	11	62700	CCDC85B,RPLP2,MRPS21,S100A8,HAND1,IKBKG,RPS4Y1,KLF13,RRN3,RASSF7,TADA2A
GO:CC	mitotic spindle	GO:0072686	true	0.02429420038720299	1.6144973906178621	184	47	2	62700	IKBKG,TADA2A
GO:CC	envelope	GO:0031975	false	0.04167907528064781	1.380081925144401	1293	47	4	62700	NDUFB7,MRPS21,NDUFA2,TIMM8A
GO:CC	organelle envelope	GO:0031967	false	0.04167907528064781	1.380081925144401	1293	47	4	62700	NDUFB7,MRPS21,NDUFA2,TIMM8A
GO:CC	membrane protein complex	GO:0098796	false	0.04625187545314537	1.334870652493847	1357	47	4	62700	NDUFB7,NDUFA2,SEC61B,HLA-DQB1
GO:CC	microtubule cytoskeleton	GO:0015630	true	0.04849735098870509	1.3142819826844816	1388	47	4	62700	CCDC85B,IKBKG,RASSF7,TADA2A
KEGG	KEGG root term	KEGG:00000	false	6.555336359848664e-9	8.183405019385274	8161	47	25	62700	POLR2J,RPLP2,NDUFB7,MRPS21,IL9,S100A8,SHMT1,HTR2B,HAND1,HPRT1,NDUFA2,IKBKG,FDFT1,RPS4Y1,LILRB3,VAMP5,GZMB,SEC61B,TFF1,MT1M,HCAR3,HLA-DQB1,ZNF140,GZMA,B4GALT3
KEGG	Ribosome	KEGG:03010	false	0.006904409689192828	2.1608734466559962	153	47	3	62700	RPLP2,MRPS21,RPS4Y1
KEGG	Chemical carcinogenesis - reactive oxygen species	KEGG:05208	false	0.008228052787177934	2.0847029307465705	222	47	3	62700	NDUFB7,NDUFA2,IKBKG
KEGG	Coronavirus disease - COVID-19	KEGG:05171	false	0.008308061275961924	2.0805003089937033	231	47	3	62700	RPLP2,IKBKG,RPS4Y1
KEGG	Metabolic pathways	KEGG:01100	false	0.01022150888408769	1.990484989557126	1532	47	6	62700	NDUFB7,SHMT1,HPRT1,NDUFA2,FDFT1,B4GALT3
KEGG	Huntington disease	KEGG:05016	false	0.01544278057640015	1.8112744993200163	306	47	3	62700	POLR2J,NDUFB7,NDUFA2
KEGG	B cell receptor signaling pathway	KEGG:04662	false	0.01544278057640015	1.8112744993200163	81	47	2	62700	IKBKG,LILRB3
KEGG	IL-17 signaling pathway	KEGG:04657	false	0.016835124693973122	1.7737836625426642	91	47	2	62700	S100A8,IKBKG
KEGG	Th1 and Th2 cell differentiation	KEGG:04658	false	0.016835124693973122	1.7737836625426642	89	47	2	62700	IKBKG,HLA-DQB1
KEGG	Th17 cell differentiation	KEGG:04659	false	0.019992988642706606	1.6991222807183404	105	47	2	62700	IKBKG,HLA-DQB1
KEGG	Alzheimer disease	KEGG:05010	false	0.019992988642706606	1.6991222807183404	382	47	3	62700	NDUFB7,NDUFA2,IKBKG
KEGG	Toxoplasmosis	KEGG:05145	false	0.019992988642706606	1.6991222807183404	109	47	2	62700	IKBKG,HLA-DQB1
KEGG	Osteoclast differentiation	KEGG:04380	false	0.02474975200699833	1.6064291483478574	125	47	2	62700	IKBKG,LILRB3
KEGG	Apoptosis	KEGG:04210	false	0.026010358549361113	1.5848536610707264	135	47	2	62700	IKBKG,GZMB
KEGG	Oxidative phosphorylation	KEGG:00190	false	0.026010358549361113	1.5848536610707264	134	47	2	62700	NDUFB7,NDUFA2
KEGG	Phagosome	KEGG:04145	false	0.028385360332355815	1.5469055883379692	147	47	2	62700	SEC61B,HLA-DQB1
KEGG	Retrograde endocannabinoid signaling	KEGG:04723	false	0.028385360332355815	1.5469055883379692	148	47	2	62700	NDUFB7,NDUFA2
KEGG	Non-alcoholic fatty liver disease	KEGG:04932	false	0.02937690108171105	1.5319940191004113	154	47	2	62700	NDUFB7,NDUFA2
KEGG	Herpes simplex virus 1 infection	KEGG:05168	false	0.030308324639295545	1.5184380695716266	505	47	3	62700	IKBKG,HLA-DQB1,ZNF140
KEGG	Influenza A	KEGG:05164	false	0.03207524238325883	1.493830053103803	168	47	2	62700	IKBKG,HLA-DQB1
KEGG	Diabetic cardiomyopathy	KEGG:05415	false	0.042138216957862934	1.3753238451338086	203	47	2	62700	NDUFB7,NDUFA2
KEGG	Epstein-Barr virus infection	KEGG:05169	false	0.042138216957862934	1.3753238451338086	198	47	2	62700	IKBKG,HLA-DQB1
KEGG	Human T-cell leukemia virus 1 infection	KEGG:05166	false	0.046173742652844296	1.3356049219053994	219	47	2	62700	IKBKG,HLA-DQB1
KEGG	Thermogenesis	KEGG:04714	false	0.04985185891794666	1.3023186427133207	232	47	2	62700	NDUFB7,NDUFA2
REAC	Translation	REAC:R-HSA-72766	false	0.00042603730456093	3.3705523716586896	292	47	5	62700	RPLP2,MRPS21,TRMT112,RPS4Y1,SEC61B
REAC	Disease	REAC:R-HSA-1643685	false	0.0005876196844775969	3.2309036643507905	1768	47	9	62700	POLR2J,RPLP2,S100A8,IGLV3-27,HPRT1,OPN1LW,IGKV4-1,IKBKG,RPS4Y1
REAC	Metabolism	REAC:R-HSA-1430728	false	0.0015574614737625385	2.8075826874869496	2072	47	9	62700	RPLP2,NDUFB7,TRMT112,SHMT1,HPRT1,NDUFA2,FDFT1,RPS4Y1,B4GALT3
REAC	Adaptive Immune System	REAC:R-HSA-1280218	false	0.0015912726524760779	2.7982554009185936	809	47	6	62700	S100A8,IGLV3-27,IGKV4-1,IKBKG,LILRB3,SEC61B
REAC	Viral Infection Pathways	REAC:R-HSA-9824446	false	0.0015912726524760779	2.7982554009185936	809	47	6	62700	POLR2J,RPLP2,IGLV3-27,IGKV4-1,IKBKG,RPS4Y1
REAC	Eukaryotic Translation Termination	REAC:R-HSA-72764	false	0.0019418186927299423	2.7117913225345047	94	47	3	62700	RPLP2,TRMT112,RPS4Y1
REAC	ER-Phagosome pathway	REAC:R-HSA-1236974	false	0.0019418186927299423	2.7117913225345047	90	47	3	62700	S100A8,IKBKG,SEC61B
REAC	SRP-dependent cotranslational protein targeting to membrane	REAC:R-HSA-1799339	false	0.002358716418827846	2.6273242698568287	113	47	3	62700	RPLP2,RPS4Y1,SEC61B
REAC	Metabolism of proteins	REAC:R-HSA-392499	false	0.002358716418827846	2.6273242698568287	1946	47	8	62700	RPLP2,MRPS21,TRMT112,IKBKG,RPS4Y1,RNF181,SEC61B,B4GALT3
REAC	Antigen processing-Cross presentation	REAC:R-HSA-1236975	false	0.002358716418827846	2.6273242698568287	105	47	3	62700	S100A8,IKBKG,SEC61B
REAC	Signal Transduction	REAC:R-HSA-162582	false	0.002358716418827846	2.6273242698568287	2546	47	9	62700	POLR2J,HNRNPH1,S100A8,HTR2B,OPN1LW,IKBKG,GZMB,TFF1,HCAR3
REAC	Infectious disease	REAC:R-HSA-5663205	false	0.002358716418827846	2.6273242698568287	999	47	6	62700	POLR2J,RPLP2,IGLV3-27,IGKV4-1,IKBKG,RPS4Y1
REAC	FCERI mediated NF-kB activation	REAC:R-HSA-2871837	false	0.003098898625705413	2.508792630607072	136	47	3	62700	IGLV3-27,IGKV4-1,IKBKG
REAC	Influenza Viral RNA Transcription and Replication	REAC:R-HSA-168273	false	0.003098898625705413	2.508792630607072	133	47	3	62700	POLR2J,RPLP2,RPS4Y1
REAC	Metabolism of RNA	REAC:R-HSA-8953854	false	0.00324639661533276	2.488598423102459	701	47	5	62700	POLR2J,RPLP2,HNRNPH1,TRMT112,RPS4Y1
REAC	Influenza Infection	REAC:R-HSA-168255	false	0.003583552699193749	2.445686204477332	152	47	3	62700	POLR2J,RPLP2,RPS4Y1
REAC	Signaling by the B Cell Receptor (BCR)	REAC:R-HSA-983705	false	0.003771181424423669	2.4235225740036097	163	47	3	62700	IGLV3-27,IGKV4-1,IKBKG
REAC	Fc epsilon receptor (FCERI) signaling	REAC:R-HSA-2454202	false	0.0047548338764141895	2.322864651769036	182	47	3	62700	IGLV3-27,IGKV4-1,IKBKG
REAC	Immunoregulatory interactions between a Lymphoid and a non-Lymphoid cell	REAC:R-HSA-198933	false	0.0047548338764141895	2.322864651769036	181	47	3	62700	IGLV3-27,IGKV4-1,LILRB3
REAC	SARS-CoV Infections	REAC:R-HSA-9679506	false	0.00505800745851308	2.2960205345826212	459	47	4	62700	IGLV3-27,IGKV4-1,IKBKG,RPS4Y1
REAC	rRNA processing in the nucleus and cytosol	REAC:R-HSA-8868773	false	0.005113426812085013	2.2912879556800485	192	47	3	62700	RPLP2,TRMT112,RPS4Y1
REAC	rRNA processing	REAC:R-HSA-72312	false	0.005700219869901478	2.244108392319907	202	47	3	62700	RPLP2,TRMT112,RPS4Y1
REAC	Immune System	REAC:R-HSA-168256	false	0.008721431704775948	2.0594122157044183	2051	47	7	62700	IL9,S100A8,IGLV3-27,IGKV4-1,IKBKG,LILRB3,SEC61B
REAC	Complex I biogenesis	REAC:R-HSA-6799198	false	0.009080213680028641	2.0419039313285388	57	47	2	62700	NDUFB7,NDUFA2
REAC	CD22 mediated BCR regulation	REAC:R-HSA-5690714	false	0.009720560636764181	2.0123086862639044	60	47	2	62700	IGLV3-27,IGKV4-1
REAC	Classical antibody-mediated complement activation	REAC:R-HSA-173623	false	0.009721234636872344	2.012278574381357	61	47	2	62700	IGLV3-27,IGKV4-1
REAC	Signaling by FGFR2	REAC:R-HSA-5654738	false	0.010359786908036682	1.9846491775652628	64	47	2	62700	POLR2J,HNRNPH1
REAC	Scavenging of heme from plasma	REAC:R-HSA-2168880	false	0.010690541902522301	1.9710002798884858	69	47	2	62700	IGLV3-27,IGKV4-1
REAC	Creation of C4 and C2 activators	REAC:R-HSA-166786	false	0.010690541902522301	1.9710002798884858	68	47	2	62700	IGLV3-27,IGKV4-1
REAC	FCGR activation	REAC:R-HSA-2029481	false	0.010690541902522301	1.9710002798884858	67	47	2	62700	IGLV3-27,IGKV4-1
REAC	Role of LAT2/NTAL/LAB on calcium mobilization	REAC:R-HSA-2730905	false	0.010690541902522301	1.9710002798884858	69	47	2	62700	IGLV3-27,IGKV4-1
REAC	Innate Immune System	REAC:R-HSA-168249	false	0.011423981525172227	1.9421825079070327	1100	47	5	62700	S100A8,IGLV3-27,IGKV4-1,IKBKG,LILRB3
REAC	Signaling by FGFR	REAC:R-HSA-190236	false	0.011632669588626299	1.9343206073210029	74	47	2	62700	POLR2J,HNRNPH1
REAC	Initial triggering of complement	REAC:R-HSA-166663	false	0.011948252873843433	1.9226955945251678	76	47	2	62700	IGLV3-27,IGKV4-1
REAC	Developmental Biology	REAC:R-HSA-1266738	false	0.012359458717150051	1.90800054877005	1140	47	5	62700	POLR2J,SPRR2B,RPLP2,SPRR2A,RPS4Y1
REAC	Role of phospholipids in phagocytosis	REAC:R-HSA-2029485	false	0.012889908990599584	1.8897501489786324	81	47	2	62700	IGLV3-27,IGKV4-1
REAC	FCERI mediated Ca+2 mobilization	REAC:R-HSA-2871809	false	0.012896387671017938	1.889531920261897	83	47	2	62700	IGLV3-27,IGKV4-1
REAC	FCERI mediated MAPK activation	REAC:R-HSA-2871796	false	0.012896387671017938	1.889531920261897	83	47	2	62700	IGLV3-27,IGKV4-1
REAC	Antigen activates B Cell Receptor (BCR) leading to generation of second messengers	REAC:R-HSA-983695	false	0.012904531795135314	1.8892577479955777	84	47	2	62700	IGLV3-27,IGKV4-1
REAC	Viral mRNA Translation	REAC:R-HSA-192823	false	0.013121538024636937	1.8820152566932447	90	47	2	62700	RPLP2,RPS4Y1
REAC	FCGR3A-mediated IL10 synthesis	REAC:R-HSA-9664323	false	0.013121538024636937	1.8820152566932447	93	47	2	62700	IGLV3-27,IGKV4-1
REAC	Selenocysteine synthesis	REAC:R-HSA-2408557	false	0.013121538024636937	1.8820152566932447	94	47	2	62700	RPLP2,RPS4Y1
REAC	Eukaryotic Translation Elongation	REAC:R-HSA-156842	false	0.013121538024636937	1.8820152566932447	94	47	2	62700	RPLP2,RPS4Y1
REAC	Peptide chain elongation	REAC:R-HSA-156902	false	0.013121538024636937	1.8820152566932447	90	47	2	62700	RPLP2,RPS4Y1
REAC	Class A/1 (Rhodopsin-like receptors)	REAC:R-HSA-373076	false	0.013121538024636937	1.8820152566932447	328	47	3	62700	HTR2B,OPN1LW,HCAR3
REAC	Nonsense Mediated Decay (NMD) independent of the Exon Junction Complex (EJC)	REAC:R-HSA-975956	false	0.013427216805175446	1.8720139986059048	96	47	2	62700	RPLP2,RPS4Y1
REAC	Binding and Uptake of Ligands by Scavenger Receptors	REAC:R-HSA-2173782	false	0.013458661920042256	1.870998116161743	97	47	2	62700	IGLV3-27,IGKV4-1
REAC	Nonsense Mediated Decay (NMD) enhanced by the Exon Junction Complex (EJC)	REAC:R-HSA-975957	false	0.01371762180674997	1.862721174761225	116	47	2	62700	RPLP2,RPS4Y1
REAC	GTP hydrolysis and joining of the 60S ribosomal subunit	REAC:R-HSA-72706	false	0.01371762180674997	1.862721174761225	113	47	2	62700	RPLP2,RPS4Y1
REAC	Formation of a pool of free 40S subunits	REAC:R-HSA-72689	false	0.01371762180674997	1.862721174761225	102	47	2	62700	RPLP2,RPS4Y1
REAC	Toll Like Receptor 2 (TLR2) Cascade	REAC:R-HSA-181438	false	0.01371762180674997	1.862721174761225	115	47	2	62700	S100A8,IKBKG
REAC	Leishmania phagocytosis	REAC:R-HSA-9664417	false	0.01371762180674997	1.862721174761225	113	47	2	62700	IGLV3-27,IGKV4-1
REAC	Nonsense-Mediated Decay (NMD)	REAC:R-HSA-927802	false	0.01371762180674997	1.862721174761225	116	47	2	62700	RPLP2,RPS4Y1
REAC	FCGR3A-mediated phagocytosis	REAC:R-HSA-9664422	false	0.01371762180674997	1.862721174761225	113	47	2	62700	IGLV3-27,IGKV4-1
REAC	Respiratory electron transport	REAC:R-HSA-611105	false	0.01371762180674997	1.862721174761225	103	47	2	62700	NDUFB7,NDUFA2
REAC	Parasite infection	REAC:R-HSA-9664407	false	0.01371762180674997	1.862721174761225	113	47	2	62700	IGLV3-27,IGKV4-1
REAC	L13a-mediated translational silencing of Ceruloplasmin expression	REAC:R-HSA-156827	false	0.01371762180674997	1.862721174761225	112	47	2	62700	RPLP2,RPS4Y1
REAC	Toll Like Receptor TLR1:TLR2 Cascade	REAC:R-HSA-168179	false	0.01371762180674997	1.862721174761225	115	47	2	62700	S100A8,IKBKG
REAC	Complement cascade	REAC:R-HSA-166658	false	0.01371762180674997	1.862721174761225	111	47	2	62700	IGLV3-27,IGKV4-1
REAC	Metabolism of amino acids and derivatives	REAC:R-HSA-71291	false	0.01371762180674997	1.862721174761225	370	47	3	62700	RPLP2,SHMT1,RPS4Y1
REAC	Regulation of Complement cascade	REAC:R-HSA-977606	false	0.01371762180674997	1.862721174761225	101	47	2	62700	IGLV3-27,IGKV4-1
REAC	Regulation of actin dynamics for phagocytic cup formation	REAC:R-HSA-2029482	false	0.01371762180674997	1.862721174761225	116	47	2	62700	IGLV3-27,IGKV4-1
REAC	Toll Like Receptor TLR6:TLR2 Cascade	REAC:R-HSA-168188	false	0.01371762180674997	1.862721174761225	112	47	2	62700	S100A8,IKBKG
REAC	Response of EIF2AK4 (GCN2) to amino acid deficiency	REAC:R-HSA-9633012	false	0.01371762180674997	1.862721174761225	102	47	2	62700	RPLP2,RPS4Y1
REAC	MyD88:MAL(TIRAP) cascade initiated on plasma membrane	REAC:R-HSA-166058	false	0.01371762180674997	1.862721174761225	112	47	2	62700	S100A8,IKBKG
REAC	Class I MHC mediated antigen processing & presentation	REAC:R-HSA-983169	false	0.01371762180674997	1.862721174761225	380	47	3	62700	S100A8,IKBKG,SEC61B
REAC	Selenoamino acid metabolism	REAC:R-HSA-2408522	false	0.013772971597795032	1.860972348102323	117	47	2	62700	RPLP2,RPS4Y1
REAC	Eukaryotic Translation Initiation	REAC:R-HSA-72613	false	0.014113477114482848	1.8503659766355776	120	47	2	62700	RPLP2,RPS4Y1
REAC	Cap-dependent Translation Initiation	REAC:R-HSA-72737	false	0.014113477114482848	1.8503659766355776	120	47	2	62700	RPLP2,RPS4Y1
REAC	Respiratory electron transport, ATP synthesis by chemiosmotic coupling, and heat production by uncoupling proteins.	REAC:R-HSA-163200	false	0.015570580489161082	1.8076951961319405	127	47	2	62700	NDUFB7,NDUFA2
REAC	Formation of the cornified envelope	REAC:R-HSA-6809371	false	0.01561972538584862	1.806326605827412	128	47	2	62700	SPRR2B,SPRR2A
REAC	Anti-inflammatory response favouring Leishmania parasite infection	REAC:R-HSA-9662851	false	0.016078195276205083	1.793762700958978	132	47	2	62700	IGLV3-27,IGKV4-1
REAC	Leishmania parasite growth and survival	REAC:R-HSA-9664433	false	0.016078195276205083	1.793762700958978	132	47	2	62700	IGLV3-27,IGKV4-1
REAC	GPCR ligand binding	REAC:R-HSA-500792	false	0.017535559357984797	1.7560803762203643	460	47	3	62700	HTR2B,OPN1LW,HCAR3
REAC	Fcgamma receptor (FCGR) dependent phagocytosis	REAC:R-HSA-2029480	false	0.017535559357984797	1.7560803762203643	140	47	2	62700	IGLV3-27,IGKV4-1
REAC	Toll Like Receptor 4 (TLR4) Cascade	REAC:R-HSA-166016	false	0.01772074165820686	1.7515181057375522	143	47	2	62700	S100A8,IKBKG
REAC	Estrogen-dependent gene expression	REAC:R-HSA-9018519	false	0.018680963637533313	1.7286007249116488	148	47	2	62700	POLR2J,TFF1
REAC	Potential therapeutics for SARS	REAC:R-HSA-9679191	false	0.0189666173068709	1.7220101185556014	150	47	2	62700	IGLV3-27,IGKV4-1
REAC	Cellular response to starvation	REAC:R-HSA-9711097	false	0.020494975225916524	1.6883526023171915	157	47	2	62700	RPLP2,RPS4Y1
REAC	Protein localization	REAC:R-HSA-9609507	false	0.02052947515890964	1.6876221533329157	158	47	2	62700	TIMM8A,SEC61B
REAC	Toll-like Receptor Cascades	REAC:R-HSA-168898	false	0.021637281758684415	1.664797299542989	165	47	2	62700	S100A8,IKBKG
REAC	Regulation of expression of SLITs and ROBOs	REAC:R-HSA-9010553	false	0.022944243291298128	1.6393262609082109	171	47	2	62700	RPLP2,RPS4Y1
REAC	The citric acid (TCA) cycle and respiratory electron transport	REAC:R-HSA-1428517	false	0.02427242252653488	1.6148868764326998	177	47	2	62700	NDUFB7,NDUFA2
REAC	Major pathway of rRNA processing in the nucleolus and cytosol	REAC:R-HSA-6791226	false	0.02486048610367748	1.6044903837361768	182	47	2	62700	RPLP2,RPS4Y1
REAC	Cell surface interactions at the vascular wall	REAC:R-HSA-202733	false	0.02623363397235098	1.581141545291287	190	47	2	62700	IGLV3-27,IGKV4-1
REAC	SARS-CoV-2-host interactions	REAC:R-HSA-9705683	false	0.02668059006470322	1.573804569845038	197	47	2	62700	IKBKG,RPS4Y1
REAC	mRNA Splicing - Major Pathway	REAC:R-HSA-72163	false	0.027494963391601415	1.5607468542267313	202	47	2	62700	POLR2J,HNRNPH1
REAC	mRNA Splicing	REAC:R-HSA-72172	false	0.028272568093175025	1.5486347412791484	209	47	2	62700	POLR2J,HNRNPH1
REAC	ESR-mediated signaling	REAC:R-HSA-8939211	false	0.028667867038273415	1.542604618458046	217	47	2	62700	POLR2J,TFF1
REAC	Leishmania infection	REAC:R-HSA-9658195	false	0.028667867038273415	1.542604618458046	215	47	2	62700	IGLV3-27,IGKV4-1
REAC	GPCR downstream signalling	REAC:R-HSA-388396	false	0.028667867038273415	1.542604618458046	624	47	3	62700	HTR2B,OPN1LW,HCAR3
REAC	Signaling by ROBO receptors	REAC:R-HSA-376176	false	0.028667867038273415	1.542604618458046	217	47	2	62700	RPLP2,RPS4Y1
REAC	Keratinization	REAC:R-HSA-6805567	false	0.028667867038273415	1.542604618458046	215	47	2	62700	SPRR2B,SPRR2A
REAC	Parasitic Infection Pathways	REAC:R-HSA-9824443	false	0.028667867038273415	1.542604618458046	215	47	2	62700	IGLV3-27,IGKV4-1
REAC	Signaling by GPCR	REAC:R-HSA-372790	false	0.035131467990937935	1.4543037025551526	697	47	3	62700	HTR2B,OPN1LW,HCAR3
REAC	Processing of Capped Intron-Containing Pre-mRNA	REAC:R-HSA-72203	false	0.0386512942535733	1.4128359589830661	276	47	2	62700	POLR2J,HNRNPH1
REAC	SARS-CoV-2 Infection	REAC:R-HSA-9694516	false	0.04071463895654962	1.3902494120285418	292	47	2	62700	IKBKG,RPS4Y1
REAC	Signaling by Nuclear Receptors	REAC:R-HSA-9006931	false	0.04071463895654962	1.3902494120285418	291	47	2	62700	POLR2J,TFF1
REAC	Cellular responses to stimuli	REAC:R-HSA-8953897	false	0.04234413803982103	1.3732067032356898	796	47	3	62700	RPLP2,RPS4Y1,MT1M
REAC	G alpha (i) signalling events	REAC:R-HSA-418594	false	0.04400394290507393	1.3565084074866234	313	47	2	62700	OPN1LW,HCAR3
WP	WIKIPATHWAYS	WP:000000	false	2.911245413959478e-9	8.535921182594201	8625	47	26	62700	POLR2J,RPLP2,HNRNPH1,NDUFB7,TCF20,IL9,S100A8,SHMT1,HTR2B,HAND1,HPRT1,OPN1LW,NDUFA2,IKBKG,FDFT1,RPS4Y1,LILRB3,GZMB,KLF13,TFF1,RASSF7,MT1M,HCAR3,HLA-DQB1,TADA2A,B4GALT3
WP	Oxidative phosphorylation	WP:WP623	false	0.0007668272586705236	3.1153024575052686	60	47	3	62700	NDUFB7,NDUFA2,GZMB
WP	Mitochondrial complex I assembly model OXPHOS system	WP:WP4324	false	0.025973562246228633	1.5854684832630213	56	47	2	62700	NDUFB7,NDUFA2
WP	GPCRs, class A rhodopsin-like	WP:WP455	false	0.025973562246228633	1.5854684832630213	258	47	3	62700	HTR2B,OPN1LW,HCAR3
WP	miRNA role in immune response in sepsis	WP:WP4329	false	0.025973562246228633	1.5854684832630213	65	47	2	62700	IKBKG,GZMB
WP	Cytoplasmic ribosomal proteins	WP:WP477	false	0.026291705965510226	1.5801812333166072	88	47	2	62700	RPLP2,RPS4Y1
WP	Allograft rejection	WP:WP2328	false	0.026291705965510226	1.5801812333166072	88	47	2	62700	GZMB,HLA-DQB1
WP	T-cell receptor signaling pathway	WP:WP69	false	0.026291705965510226	1.5801812333166072	90	47	2	62700	IL9,IKBKG
WP	Apoptosis	WP:WP254	false	0.026291705965510226	1.5801812333166072	87	47	2	62700	IKBKG,GZMB
WP	Electron transport chain: OXPHOS system in mitochondria	WP:WP111	false	0.02984089799651289	1.525188111860822	104	47	2	62700	NDUFB7,NDUFA2
WP	Nonalcoholic fatty liver disease	WP:WP4396	false	0.04372320034766802	1.3592880570959833	154	47	2	62700	NDUFB7,NDUFA2
WP	Mesodermal commitment pathway	WP:WP2857	false	0.04372320034766802	1.3592880570959833	152	47	2	62700	HAND1,HPRT1
TF	Factor: DEC; motif: SCCCAMGTGAAGN	TF:M00997	false	7.746808913400968e-12	11.110877156422463	9166	47	30	62700	POLR2J,RPLP2,LGALS2,NDUFB7,MRPS21,TCF20,TRMT112,S100A8,SHMT1,HPRT1,OPN1LW,NDUFA2,IKBKG,FDFT1,RPS4Y1,TIMM8A,LILRB3,VAMP5,PDXDC1,RNF181,SEC61B,RASSF7,S100A5,MT1M,HCAR3,HLA-DQB1,TADA2A,ZNF140,GZMA,B4GALT3
TF	Factor: En-2; motif: NTCRTTARN	TF:M10858	false	3.6992190104264944e-11	10.43188995573407	8299	47	28	62700	SPRR2B,CCDC85B,HNRNPH1,NDUFB7,MRPS21,IL9,TRMT112,S100A8,HTR2B,HAND1,SPRR2A,NDUFA2,IKBKG,RPS4Y1,TIMM8A,LILRB3,GZMB,PDXDC1,RNF181,SEC61B,TFF1,RRN3,HCAR3,HLA-DQB1,TADA2A,ZNF140,GZMA,B4GALT3
TF	Factor: Tax/CREB; motif: RTGACGCATAYCCCC	TF:M00115	false	6.370645103301271e-10	9.195816587975715	9497	47	28	62700	HIGD1B,POLR2J,SPRR2B,RPLP2,LGALS2,HNRNPH1,SHMT1,HTR2B,HAND1,SPRR2A,HPRT1,OPN1LW,NDUFA2,IKBKG,RPS4Y1,LILRB3,PDXDC1,RNF181,KLF13,SEC61B,RRN3,RASSF7,MT1M,HCAR3,TADA2A,ZNF140,GZMA,B4GALT3
TF	Factor: LHX4; motif: NTCRTTAN	TF:M11008	false	9.339099005966947e-10	9.029695020516314	6698	47	24	62700	CCDC85B,RPLP2,HNRNPH1,NDUFB7,MRPS21,IL9,TRMT112,HTR2B,HAND1,NDUFA2,IKBKG,FDFT1,RPS4Y1,VAMP5,GZMB,PDXDC1,RNF181,SEC61B,RRN3,RASSF7,HCAR3,TADA2A,GZMA,B4GALT3
TF	Factor: SREBP-1; motif: NATCACGTGAY	TF:M00220	false	2.836925335287724e-9	8.547152094200356	4621	47	20	62700	POLR2J,RPLP2,LGALS2,NDUFB7,TCF20,SHMT1,HPRT1,OPN1LW,IKBKG,FDFT1,RPS4Y1,TIMM8A,RNF181,TFF1,RASSF7,MT1M,HCAR3,TADA2A,GZMA,B4GALT3
TF	Factor: Alx-4; motif: NNCRTTAN	TF:M10880	false	2.836925335287724e-9	8.547152094200356	8690	47	26	62700	CCDC85B,RPLP2,HNRNPH1,NDUFB7,MRPS21,IL9,TRMT112,HAND1,NDUFA2,IKBKG,FDFT1,LILRB3,VAMP5,PDXDC1,RNF181,KLF13,SEC61B,TFF1,RRN3,RASSF7,MT1M,HCAR3,TADA2A,ZNF140,GZMA,B4GALT3
TF	Factor: BTEB4; motif: NCCACGCCCM	TF:M12186	false	1.1311685022649325e-8	7.946472696442316	9326	47	26	62700	POLR2J,CCDC85B,RPLP2,LGALS2,HNRNPH1,NDUFB7,MRPS21,TCF20,IL9,TRMT112,S100A8,SHMT1,HPRT1,NDUFA2,IKBKG,RPS4Y1,VAMP5,PDXDC1,RNF181,KLF13,SEC61B,RASSF7,HCAR3,TADA2A,ZNF140,B4GALT3
TF	Factor: STAT5A; motif: TTCCNRGAANNNNNNTTCCNNGRR	TF:M00460	false	1.267630499323936e-8	7.897007320184846	7827	47	24	62700	HIGD1B,SPRR2B,CCDC85B,HNRNPH1,NDUFB7,MRPS21,IL9,TRMT112,S100A8,SHMT1,HTR2B,SPRR2A,NDUFA2,RPS4Y1,TIMM8A,LILRB3,GZMB,PDXDC1,RNF181,S100A5,MT1M,HLA-DQB1,TADA2A,ZNF140
TF	Factor: isx; motif: NTCRTTAA	TF:M10956	false	1.8840328262001423e-8	7.724911534603976	9599	47	26	62700	CCDC85B,RPLP2,HNRNPH1,NDUFB7,MRPS21,IL9,TRMT112,HAND1,NDUFA2,IKBKG,FDFT1,RPS4Y1,LILRB3,VAMP5,PDXDC1,RNF181,KLF13,SEC61B,TFF1,RRN3,RASSF7,MT1M,HCAR3,TADA2A,GZMA,B4GALT3
TF	Factor: c-Jun; motif: NATGACGTCAYN	TF:M11266	false	1.9191285781995734e-8	7.716895927332319	8800	47	25	62700	HIGD1B,POLR2J,CCDC85B,RPLP2,LGALS2,NDUFB7,IL9,TRMT112,S100A8,SHMT1,HPRT1,NDUFA2,IKBKG,FDFT1,GZMB,PDXDC1,KLF13,TFF1,RRN3,MT1M,HCAR3,HLA-DQB1,ZNF140,GZMA,B4GALT3
TF	Factor: PRX-2; motif: NKCGTTAN	TF:M10885	false	2.0649006239593027e-8	7.685100844494079	8068	47	24	62700	CCDC85B,RPLP2,HNRNPH1,NDUFB7,MRPS21,IL9,TRMT112,HAND1,NDUFA2,IKBKG,FDFT1,LILRB3,VAMP5,PDXDC1,RNF181,KLF13,SEC61B,TFF1,RRN3,RASSF7,MT1M,TADA2A,ZNF140,B4GALT3
TF	Factor: SMAD4; motif: GKSRKKCAGMCANCY	TF:M00733	false	2.1651723369771964e-8	7.664507530248491	8882	47	25	62700	HIGD1B,POLR2J,SPRR2B,CCDC85B,RPLP2,LGALS2,HNRNPH1,NDUFB7,MRPS21,TCF20,SHMT1,SPRR2A,OPN1LW,NDUFA2,IKBKG,RPS4Y1,TIMM8A,LILRB3,KLF13,SEC61B,RASSF7,HLA-DQB1,TADA2A,ZNF140,B4GALT3
TF	Factor: AP-4:Fli-1; motif: RSCGGAWRCAGSTGN	TF:M08445	false	2.2400196298790348e-8	7.649748175812806	9735	47	26	62700	HIGD1B,POLR2J,SPRR2B,CCDC85B,RPLP2,HNRNPH1,NDUFB7,MRPS21,TCF20,TRMT112,S100A8,SHMT1,SPRR2A,HPRT1,FDFT1,RPS4Y1,TIMM8A,VAMP5,GZMB,PDXDC1,RNF181,RASSF7,S100A5,MT1M,HCAR3,GZMA
TF	Factor: Dlx-7; motif: NTCRTTAN	TF:M10603	false	2.807624769970648e-8	7.551660934726089	8253	47	24	62700	HIGD1B,SPRR2B,CCDC85B,NDUFB7,MRPS21,TRMT112,S100A8,HTR2B,HAND1,SPRR2A,IKBKG,LILRB3,VAMP5,GZMB,PDXDC1,RNF181,SEC61B,RRN3,HCAR3,HLA-DQB1,TADA2A,ZNF140,GZMA,B4GALT3
TF	Factor: Dlx-5; motif: NTCRTTAN	TF:M10612	false	2.807624769970648e-8	7.551660934726089	8253	47	24	62700	HIGD1B,SPRR2B,CCDC85B,NDUFB7,MRPS21,TRMT112,S100A8,HTR2B,HAND1,SPRR2A,IKBKG,LILRB3,VAMP5,GZMB,PDXDC1,RNF181,SEC61B,RRN3,HCAR3,HLA-DQB1,TADA2A,ZNF140,GZMA,B4GALT3
TF	Factor: DEC; motif: NNNSCACSTGAS	TF:M08872	false	2.8652787825748257e-8	7.542833116159537	7507	47	23	62700	HIGD1B,POLR2J,RPLP2,NDUFB7,MRPS21,TCF20,S100A8,SHMT1,SPRR2A,OPN1LW,NDUFA2,IKBKG,RPS4Y1,TIMM8A,LILRB3,VAMP5,RNF181,KLF13,RASSF7,S100A5,MT1M,ZNF140,B4GALT3
TF	Factor: VDR,; motif: RRTGNMCYTNNTGAMCCNYNT	TF:M00966	false	2.926730117930265e-8	7.5336173232435355	9897	47	26	62700	POLR2J,SPRR2B,CCDC85B,HNRNPH1,MRPS21,S100A8,HTR2B,HAND1,SPRR2A,HPRT1,FDFT1,RPS4Y1,TIMM8A,VAMP5,GZMB,RNF181,SEC61B,TFF1,RRN3,RASSF7,S100A5,HCAR3,HLA-DQB1,TADA2A,ZNF140,GZMA
TF	Factor: NKX25; motif: NNANCCACTTRAAWTT	TF:M01414	false	2.942821546845062e-8	7.531236072786649	9910	47	26	62700	HIGD1B,POLR2J,SPRR2B,NDUFB7,IL9,TRMT112,SHMT1,HTR2B,SPRR2A,HPRT1,OPN1LW,NDUFA2,FDFT1,RPS4Y1,TIMM8A,LILRB3,VAMP5,GZMB,RNF181,TFF1,RRN3,S100A5,HCAR3,TADA2A,ZNF140,B4GALT3
TF	Factor: Sox-10; motif: CWTTGTN	TF:M01131	false	3.1463480900308517e-8	7.502193231739146	9119	47	25	62700	LGALS2,HNRNPH1,MRPS21,IL9,S100A8,HTR2B,SPRR2A,OPN1LW,NDUFA2,TIMM8A,VAMP5,GZMB,PDXDC1,RNF181,KLF13,SEC61B,TFF1,RRN3,S100A5,MT1M,HCAR3,HLA-DQB1,TADA2A,ZNF140,GZMA
TF	Factor: ESE-1; motif: SATKGCGGATGCN; match class: 1	TF:M11381_1	false	3.219665347039669e-8	7.492189266654168	9962	47	26	62700	POLR2J,RPLP2,HNRNPH1,NDUFB7,TCF20,IL9,SHMT1,HAND1,HPRT1,OPN1LW,NDUFA2,IKBKG,FDFT1,RPS4Y1,VAMP5,GZMB,PDXDC1,RNF181,KLF13,SEC61B,TFF1,RRN3,S100A5,HLA-DQB1,GZMA,B4GALT3
TF	Factor: TFF-1; motif: NNANCCACTTGAMNTT	TF:M01312	false	3.8093375363755724e-8	7.419150543828774	5556	47	20	62700	HIGD1B,POLR2J,SPRR2B,NDUFB7,IL9,TRMT112,S100A8,SHMT1,HTR2B,SPRR2A,FDFT1,RPS4Y1,TIMM8A,LILRB3,VAMP5,RNF181,TFF1,RRN3,S100A5,HCAR3
TF	Factor: BTEB2; motif: NCCACRCCCN	TF:M12165	false	4.535584924391532e-8	7.343366696904962	4985	47	19	62700	POLR2J,RPLP2,LGALS2,NDUFB7,MRPS21,TCF20,IL9,S100A8,HPRT1,RPS4Y1,PDXDC1,RNF181,KLF13,SEC61B,RASSF7,HCAR3,TADA2A,ZNF140,B4GALT3
TF	Factor: ESE-1; motif: ACCCGGAAGTRNNNNNNNWWWWW	TF:M11384	false	5.043114214687189e-8	7.29730119597993	3316	47	16	62700	POLR2J,SPRR2B,CCDC85B,RPLP2,NDUFB7,MRPS21,TRMT112,SPRR2A,IKBKG,RPS4Y1,PDXDC1,RNF181,SEC61B,RRN3,RASSF7,HCAR3
TF	Factor: BSX; motif: NNCGTTAN	TF:M10591	false	6.396726462383552e-8	7.194042220240287	7912	47	23	62700	CCDC85B,HNRNPH1,NDUFB7,MRPS21,IL9,TRMT112,HAND1,NDUFA2,IKBKG,FDFT1,RPS4Y1,LILRB3,VAMP5,PDXDC1,RNF181,KLF13,SEC61B,TFF1,RRN3,RASSF7,MT1M,TADA2A,B4GALT3
TF	Factor: CREB1; motif: NNNNSSGGCGCSSNNNNRTGACGTCAC; match class: 1	TF:M12591_1	false	6.703146548684507e-8	7.1737212856653105	9536	47	25	62700	HIGD1B,POLR2J,RPLP2,LGALS2,HNRNPH1,NDUFB7,HAND1,HPRT1,OPN1LW,NDUFA2,IKBKG,RPS4Y1,LILRB3,VAMP5,GZMB,PDXDC1,KLF13,TFF1,RRN3,MT1M,HCAR3,HLA-DQB1,TADA2A,ZNF140,B4GALT3
TF	Factor: six-4; motif: ANNNATGACACCNNNNN	TF:M01374	false	7.509179695991976e-8	7.1244075028043605	6519	47	21	62700	HIGD1B,POLR2J,SPRR2B,CCDC85B,RPLP2,NDUFB7,MRPS21,IL9,TRMT112,HTR2B,SPRR2A,IKBKG,FDFT1,RPS4Y1,TIMM8A,LILRB3,VAMP5,GZMB,RNF181,HLA-DQB1,TADA2A
TF	Factor: JUNB:C-JUN; motif: KRTGACGTCATN	TF:M08945	false	7.509179695991976e-8	7.1244075028043605	9595	47	25	62700	HIGD1B,CCDC85B,RPLP2,LGALS2,HNRNPH1,NDUFB7,IL9,SHMT1,HAND1,HPRT1,NDUFA2,IKBKG,GZMB,PDXDC1,KLF13,TFF1,RRN3,RASSF7,MT1M,HCAR3,HLA-DQB1,TADA2A,ZNF140,GZMA,B4GALT3
TF	Factor: B-ATF; motif: NNATGACACN	TF:M11300	false	1.1517362498914026e-7	6.938646963908741	8969	47	24	62700	HIGD1B,POLR2J,SPRR2B,CCDC85B,RPLP2,LGALS2,MRPS21,TRMT112,SHMT1,SPRR2A,OPN1LW,NDUFA2,IKBKG,FDFT1,RPS4Y1,TIMM8A,LILRB3,VAMP5,RNF181,TFF1,RRN3,MT1M,TADA2A,B4GALT3
TF	Factor: JunB; motif: GATGACGTCAYC; match class: 1	TF:M11273_1	false	1.1541658251654602e-7	6.937731789290736	6683	47	21	62700	HIGD1B,POLR2J,CCDC85B,RPLP2,NDUFB7,IL9,S100A8,SHMT1,HPRT1,IKBKG,GZMB,PDXDC1,KLF13,TFF1,RRN3,MT1M,HCAR3,HLA-DQB1,ZNF140,GZMA,B4GALT3
TF	Factor: NFATc2; motif: NTTTCCGCGGAAAN	TF:M11983	false	1.2626693473539927e-7	6.898710362366401	8228	47	23	62700	POLR2J,SPRR2B,CCDC85B,RPLP2,MRPS21,TCF20,IL9,HAND1,SPRR2A,HPRT1,OPN1LW,NDUFA2,IKBKG,RPS4Y1,TIMM8A,LILRB3,VAMP5,PDXDC1,RASSF7,MT1M,HLA-DQB1,TADA2A,GZMA
TF	Factor: NFATc2; motif: NTTTCCGCGGAAAN; match class: 1	TF:M11983_1	false	1.2626693473539927e-7	6.898710362366401	7462	47	22	62700	POLR2J,SPRR2B,CCDC85B,RPLP2,MRPS21,TCF20,IL9,HAND1,SPRR2A,HPRT1,OPN1LW,NDUFA2,IKBKG,TIMM8A,LILRB3,VAMP5,PDXDC1,RASSF7,MT1M,HLA-DQB1,TADA2A,GZMA
TF	Factor: AP-2alpha; motif: NSCCNCRGGSN	TF:M07348	false	1.3239080020379692e-7	6.878142192838484	8251	47	23	62700	POLR2J,CCDC85B,RPLP2,HNRNPH1,NDUFB7,SHMT1,HAND1,IKBKG,FDFT1,RPS4Y1,TIMM8A,LILRB3,PDXDC1,RNF181,KLF13,SEC61B,RRN3,RASSF7,MT1M,HCAR3,HLA-DQB1,TADA2A,ZNF140
TF	Factor: Dlx-7; motif: NTCRTTAN	TF:M10600	false	1.3909485008449686e-7	6.8566889492408	7511	47	22	62700	HIGD1B,SPRR2B,CCDC85B,NDUFB7,TRMT112,HTR2B,HAND1,SPRR2A,IKBKG,LILRB3,VAMP5,GZMB,PDXDC1,RNF181,SEC61B,RRN3,HCAR3,HLA-DQB1,TADA2A,ZNF140,GZMA,B4GALT3
TF	Factor: ZNF436; motif: TCCTCCAGGAAGCCY; match class: 1	TF:M10477_1	false	1.4212223111180006e-7	6.847337983339073	9098	47	24	62700	SPRR2B,CCDC85B,RPLP2,TCF20,TRMT112,S100A8,SHMT1,HAND1,SPRR2A,HPRT1,OPN1LW,IKBKG,FDFT1,LILRB3,KLF13,SEC61B,TFF1,RRN3,RASSF7,S100A5,MT1M,ZNF140,GZMA,B4GALT3
TF	Factor: GKLF; motif: GCCMCRCCCNNN	TF:M01588	false	1.444449020107536e-7	6.840297781391045	9111	47	24	62700	CCDC85B,RPLP2,LGALS2,HNRNPH1,NDUFB7,TCF20,S100A8,SHMT1,HAND1,HPRT1,OPN1LW,IKBKG,FDFT1,LILRB3,VAMP5,PDXDC1,RNF181,KLF13,SEC61B,RRN3,RASSF7,TADA2A,ZNF140,B4GALT3
TF	Factor: JunB; motif: GATGACGTCAYC	TF:M11273	false	1.5729587738483418e-7	6.803282659782818	9155	47	24	62700	HIGD1B,POLR2J,CCDC85B,RPLP2,LGALS2,NDUFB7,IL9,S100A8,SHMT1,HPRT1,NDUFA2,IKBKG,GZMB,PDXDC1,RNF181,KLF13,TFF1,RRN3,MT1M,HCAR3,HLA-DQB1,ZNF140,GZMA,B4GALT3
TF	Factor: LKLF; motif: GGGGTGGKSN	TF:M07261	false	1.5816741801721237e-7	6.800882974900792	10000	47	25	62700	POLR2J,SPRR2B,RPLP2,LGALS2,NDUFB7,TCF20,TRMT112,SHMT1,HAND1,SPRR2A,HPRT1,IKBKG,FDFT1,TIMM8A,LILRB3,GZMB,KLF13,SEC61B,TFF1,RRN3,RASSF7,S100A5,MT1M,TADA2A,B4GALT3
TF	Factor: ZXDA; motif: NAGGGTG	TF:M06203	false	1.587411384710164e-7	6.79931050931508	7587	47	22	62700	SPRR2B,RPLP2,HNRNPH1,IL9,TRMT112,S100A8,SHMT1,HAND1,SPRR2A,OPN1LW,RPS4Y1,LILRB3,VAMP5,GZMB,SEC61B,TFF1,RRN3,RASSF7,S100A5,MT1M,HCAR3,ZNF140
TF	Factor: ZXDB; motif: NAGGGTG	TF:M06202	false	1.587411384710164e-7	6.79931050931508	7587	47	22	62700	SPRR2B,RPLP2,HNRNPH1,IL9,TRMT112,S100A8,SHMT1,HAND1,SPRR2A,OPN1LW,RPS4Y1,LILRB3,VAMP5,GZMB,SEC61B,TFF1,RRN3,RASSF7,S100A5,MT1M,HCAR3,ZNF140
TF	Factor: NMYC; motif: CAYCTG; match class: 1	TF:M01808_1	false	1.954192444419483e-7	6.709032670180164	6218	47	20	62700	HIGD1B,POLR2J,CCDC85B,LGALS2,NDUFB7,MRPS21,IL9,S100A8,SHMT1,GZMB,RNF181,SEC61B,RRN3,S100A5,MT1M,HCAR3,HLA-DQB1,TADA2A,ZNF140,GZMA
TF	Factor: EGR3; motif: NCMCRCCCACTNMN	TF:M08877	false	2.191982390208184e-7	6.659162939177693	6264	47	20	62700	HIGD1B,CCDC85B,RPLP2,HNRNPH1,TCF20,TRMT112,SHMT1,NDUFA2,IKBKG,FDFT1,RPS4Y1,GZMB,PDXDC1,RNF181,KLF13,SEC61B,RASSF7,S100A5,ZNF140,GZMA
TF	Factor: ELF3; motif: WACCCGGAAGTAN	TF:M03967	false	2.2280540505036471e-7	6.652074277793305	7738	47	22	62700	POLR2J,SPRR2B,CCDC85B,RPLP2,HNRNPH1,NDUFB7,MRPS21,TRMT112,S100A8,SPRR2A,NDUFA2,IKBKG,FDFT1,RPS4Y1,PDXDC1,RNF181,SEC61B,RRN3,RASSF7,HCAR3,TADA2A,ZNF140
TF	Factor: TEL1; motif: CNCGGAANNN; match class: 1	TF:M02070_1	false	2.3227030046705262e-7	6.634006318257752	4959	47	18	62700	CCDC85B,RPLP2,HNRNPH1,NDUFB7,TCF20,TRMT112,SHMT1,NDUFA2,IKBKG,FDFT1,VAMP5,PDXDC1,RNF181,RRN3,RASSF7,HCAR3,HLA-DQB1,ZNF140
TF	Factor: NF-1C; motif: TTGGCNN	TF:M07300	false	2.3871118598156095e-7	6.622127229521767	6306	47	20	62700	HIGD1B,POLR2J,SPRR2B,CCDC85B,RPLP2,TRMT112,SHMT1,HTR2B,HAND1,OPN1LW,FDFT1,RPS4Y1,GZMB,TFF1,RRN3,RASSF7,S100A5,HCAR3,ZNF140,B4GALT3
TF	Factor: BTEB2; motif: WGGGTGKGGCNGGN	TF:M09972	false	2.5394516524450025e-7	6.5952600511071795	9416	47	24	62700	HIGD1B,SPRR2B,LGALS2,HNRNPH1,NDUFB7,TCF20,S100A8,SHMT1,HAND1,SPRR2A,HPRT1,OPN1LW,IKBKG,LILRB3,VAMP5,RNF181,KLF13,TFF1,RRN3,RASSF7,S100A5,MT1M,GZMA,B4GALT3
TF	Factor: myogenin; motif: RGCAGSTG	TF:M00712	false	2.7609550609615576e-7	6.558940662152931	7091	47	21	62700	HIGD1B,POLR2J,CCDC85B,HNRNPH1,NDUFB7,TCF20,TRMT112,S100A8,HPRT1,OPN1LW,IKBKG,FDFT1,LILRB3,RNF181,KLF13,SEC61B,RRN3,S100A5,HLA-DQB1,ZNF140,GZMA
TF	Factor: Pax-8; motif: NCNNTNNTGCRTGANNNN	TF:M00328	false	2.783807166931429e-7	6.555360851402739	9467	47	24	62700	SPRR2B,CCDC85B,RPLP2,HNRNPH1,IL9,S100A8,SPRR2A,HPRT1,NDUFA2,FDFT1,RPS4Y1,TIMM8A,LILRB3,VAMP5,GZMB,KLF13,SEC61B,TFF1,RRN3,S100A5,MT1M,HCAR3,HLA-DQB1,GZMA
TF	Factor: Fli-1; motif: NNRGGMAGGAAGGRRRGR	TF:M09920	false	2.783807166931429e-7	6.555360851402739	9466	47	24	62700	HIGD1B,SPRR2B,LGALS2,MRPS21,IL9,SPRR2A,HPRT1,IKBKG,FDFT1,RPS4Y1,TIMM8A,VAMP5,GZMB,PDXDC1,KLF13,SEC61B,TFF1,RRN3,RASSF7,S100A5,HCAR3,TADA2A,ZNF140,GZMA
TF	Factor: GTF2IRD1-isoform2; motif: GGGATTRNR; match class: 1	TF:M01229_1	false	2.8178993635289803e-7	6.550074521036624	9478	47	24	62700	HIGD1B,POLR2J,SPRR2B,LGALS2,NDUFB7,MRPS21,IL9,SHMT1,SPRR2A,HPRT1,OPN1LW,NDUFA2,IKBKG,FDFT1,RPS4Y1,TIMM8A,PDXDC1,RNF181,TFF1,RRN3,S100A5,HLA-DQB1,TADA2A,B4GALT3
TF	Factor: rfx3:SREBP-2; motif: ATGGYAACRTCACGTGAY; match class: 1	TF:M08412_1	false	2.8388676250192265e-7	6.546854857936992	4420	47	17	62700	HIGD1B,POLR2J,RPLP2,LGALS2,NDUFB7,TCF20,TRMT112,SHMT1,HPRT1,OPN1LW,IKBKG,FDFT1,RPS4Y1,TIMM8A,GZMB,TADA2A,B4GALT3
TF	Factor: myogenin; motif: CRSCTGTTBNNTTTGGCACGSNGCCARCH; match class: 1	TF:M00056_1	false	3.0837393595756925e-7	6.510922336030148	4457	47	17	62700	POLR2J,SPRR2B,CCDC85B,RPLP2,TCF20,S100A8,OPN1LW,TIMM8A,LILRB3,GZMB,RNF181,KLF13,TFF1,RASSF7,TADA2A,ZNF140,GZMA
TF	Factor: RARG; motif: RAGGTCAASYARAGGTCA	TF:M04485	false	3.489733051908893e-7	6.457207793246268	5128	47	18	62700	RPLP2,MRPS21,IL9,TRMT112,S100A8,SHMT1,HTR2B,OPN1LW,FDFT1,LILRB3,VAMP5,GZMB,SEC61B,RRN3,MT1M,ZNF140,GZMA,B4GALT3
TF	Factor: ERF:FOXO1A; motif: RTMAACAGGAARNS	TF:M08241	false	3.49013015376985e-7	6.457158377049397	7986	47	22	62700	POLR2J,SPRR2B,LGALS2,MRPS21,TCF20,TRMT112,S100A8,SHMT1,SPRR2A,HPRT1,NDUFA2,FDFT1,RPS4Y1,LILRB3,VAMP5,GZMB,RRN3,S100A5,MT1M,HCAR3,ZNF140,B4GALT3
TF	Factor: E2F-3; motif: GGCGGGN; match class: 1	TF:M02089_1	false	3.5402987223321974e-7	6.450960091650192	9627	47	24	62700	POLR2J,CCDC85B,RPLP2,HNRNPH1,NDUFB7,TCF20,TRMT112,SHMT1,HAND1,HPRT1,OPN1LW,NDUFA2,IKBKG,FDFT1,VAMP5,PDXDC1,RNF181,KLF13,SEC61B,RASSF7,MT1M,TADA2A,ZNF140,B4GALT3
TF	Factor: RXR:RAR; motif: RGKTCANNNRGAGGTCA	TF:M02272	false	3.751893302553678e-7	6.4257495207116975	6533	47	20	62700	SPRR2B,RPLP2,LGALS2,HNRNPH1,MRPS21,TCF20,IL9,TRMT112,S100A8,NDUFA2,IKBKG,FDFT1,RPS4Y1,LILRB3,GZMB,TFF1,RRN3,S100A5,TADA2A,B4GALT3
TF	Factor: NR1B1; motif: NRGGTCANNRGGTCAN	TF:M11795	false	3.813466584552745e-7	6.4186800547578775	8044	47	22	62700	HIGD1B,LGALS2,NDUFB7,TRMT112,S100A8,SHMT1,HAND1,HPRT1,OPN1LW,IKBKG,FDFT1,RPS4Y1,LILRB3,RNF181,KLF13,RRN3,RASSF7,S100A5,MT1M,HCAR3,HLA-DQB1,TADA2A
TF	Factor: ELF5; motif: ANSMGGAAGTN	TF:M03969	false	4.0119017939490944e-7	6.396649706476147	3401	47	15	62700	POLR2J,SPRR2B,CCDC85B,RPLP2,NDUFB7,TRMT112,SPRR2A,NDUFA2,IKBKG,FDFT1,PDXDC1,RNF181,RRN3,RASSF7,ZNF140
TF	Factor: GATA-3; motif: MGATAACGATCT	TF:M12194	false	4.6518362289968573e-7	6.332375583301918	3444	47	15	62700	SPRR2B,MRPS21,IL9,S100A8,SHMT1,HTR2B,SPRR2A,HPRT1,FDFT1,LILRB3,VAMP5,PDXDC1,TFF1,HCAR3,TADA2A
TF	Factor: SREBP-2; motif: NNGYCACNNSMN	TF:M01177	false	4.990729729413515e-7	6.301835948507454	8989	47	23	62700	HIGD1B,POLR2J,NDUFB7,TCF20,IL9,TRMT112,S100A8,SHMT1,HAND1,SPRR2A,HPRT1,OPN1LW,IKBKG,LILRB3,VAMP5,PDXDC1,KLF13,RRN3,MT1M,HCAR3,TADA2A,ZNF140,B4GALT3
TF	Factor: Erm:C/EBPdelta; motif: RSCGGAWRTTGCGYAAY	TF:M08458	false	5.031072650594175e-7	6.298339411252199	9836	47	24	62700	HIGD1B,POLR2J,CCDC85B,HNRNPH1,NDUFB7,MRPS21,IL9,TRMT112,SHMT1,SPRR2A,OPN1LW,NDUFA2,IKBKG,FDFT1,VAMP5,PDXDC1,RNF181,SEC61B,RRN3,RASSF7,MT1M,HCAR3,TADA2A,GZMA
TF	Factor: BTEB4; motif: NCCACGCCCM; match class: 1	TF:M12186_1	false	5.156885983878833e-7	6.287612470516818	4045	47	16	62700	POLR2J,CCDC85B,RPLP2,HNRNPH1,NDUFB7,TCF20,HPRT1,IKBKG,VAMP5,PDXDC1,RNF181,SEC61B,RASSF7,TADA2A,ZNF140,B4GALT3
TF	Factor: NF-E2; motif: TGCTGAGTCAY	TF:M00037	false	5.390923142970444e-7	6.268336859753958	6703	47	20	62700	NDUFB7,MRPS21,TCF20,IL9,TRMT112,S100A8,SPRR2A,IKBKG,FDFT1,RPS4Y1,TIMM8A,LILRB3,VAMP5,GZMB,KLF13,SEC61B,RRN3,RASSF7,S100A5,GZMA
TF	Factor: AP-2beta; motif: NSCCNNNGGSN; match class: 1	TF:M11478_1	false	5.390923142970444e-7	6.268336859753958	8225	47	22	62700	POLR2J,CCDC85B,HNRNPH1,TCF20,TRMT112,S100A8,SHMT1,HAND1,HPRT1,OPN1LW,IKBKG,FDFT1,GZMB,PDXDC1,RNF181,KLF13,RRN3,RASSF7,HCAR3,HLA-DQB1,TADA2A,ZNF140
TF	Factor: HMGIY; motif: NNKKNAWTTTNYTNN	TF:M01010	false	6.645802500372669e-7	6.177452569207295	8334	47	22	62700	HIGD1B,SPRR2B,CCDC85B,LGALS2,MRPS21,IL9,S100A8,SHMT1,HTR2B,SPRR2A,HPRT1,NDUFA2,RPS4Y1,PDXDC1,SEC61B,TFF1,RRN3,S100A5,HLA-DQB1,TADA2A,ZNF140,GZMA
TF	Factor: E2F-1:TBR2; motif: NGGTGNNANGGCGCNNTNNCRNNN; match class: 1	TF:M08523_1	false	6.883036958054223e-7	6.162219898521827	7567	47	21	62700	HIGD1B,RPLP2,LGALS2,HNRNPH1,NDUFB7,TCF20,SHMT1,HAND1,OPN1LW,IKBKG,RPS4Y1,LILRB3,PDXDC1,RNF181,KLF13,SEC61B,RASSF7,MT1M,TADA2A,ZNF140,B4GALT3
TF	Factor: Pit-1; motif: NTAATGAKATGCRN	TF:M11950	false	7.111919779695542e-7	6.148013150720639	6110	47	19	62700	HIGD1B,POLR2J,SPRR2B,CCDC85B,NDUFB7,IL9,TRMT112,HTR2B,SPRR2A,NDUFA2,IKBKG,RPS4Y1,GZMB,SEC61B,RRN3,MT1M,HCAR3,TADA2A,B4GALT3
TF	Factor: Lhx8; motif: TGATTG	TF:M07476	false	7.194597161514501e-7	6.142993517978822	9195	47	23	62700	HIGD1B,SPRR2B,CCDC85B,LGALS2,NDUFB7,MRPS21,TRMT112,S100A8,SHMT1,FDFT1,RPS4Y1,LILRB3,GZMB,PDXDC1,RNF181,RRN3,RASSF7,MT1M,HLA-DQB1,TADA2A,ZNF140,GZMA,B4GALT3
TF	Factor: TTF1; motif: ASTCAAGTRK	TF:M00432	false	7.195313361217561e-7	6.1429502874696755	5431	47	18	62700	HIGD1B,RPLP2,LGALS2,SHMT1,HTR2B,HAND1,SPRR2A,IKBKG,RPS4Y1,TIMM8A,VAMP5,RRN3,S100A5,HCAR3,HLA-DQB1,ZNF140,GZMA,B4GALT3
TF	Factor: Erm; motif: NRRSAGGAARNGRN	TF:M09916	false	7.325560224565975e-7	6.135159156894115	6849	47	20	62700	POLR2J,SPRR2B,NDUFB7,MRPS21,IL9,S100A8,SPRR2A,NDUFA2,IKBKG,RPS4Y1,TIMM8A,VAMP5,PDXDC1,KLF13,TFF1,RRN3,S100A5,TADA2A,ZNF140,B4GALT3
TF	Factor: YB-1; motif: NNNNCCAATNN	TF:M03862	false	8.631211544690026e-7	6.06392823901906	9300	47	23	62700	HIGD1B,SPRR2B,CCDC85B,RPLP2,LGALS2,HNRNPH1,TCF20,TRMT112,SHMT1,HTR2B,HAND1,SPRR2A,NDUFA2,IKBKG,FDFT1,RPS4Y1,GZMB,RNF181,RRN3,RASSF7,S100A5,HLA-DQB1,GZMA
TF	Factor: ESE-1; motif: NSMGGAARTN	TF:M01214	false	8.76021585185688e-7	6.05748519267719	7699	47	21	62700	POLR2J,SPRR2B,RPLP2,NDUFB7,MRPS21,TCF20,IL9,TRMT112,SPRR2A,NDUFA2,IKBKG,RPS4Y1,VAMP5,PDXDC1,RNF181,SEC61B,RRN3,RASSF7,S100A5,HCAR3,TADA2A
TF	Factor: ESE-1; motif: NSMGGAARTN	TF:M02055	false	8.76021585185688e-7	6.05748519267719	7699	47	21	62700	POLR2J,SPRR2B,RPLP2,NDUFB7,MRPS21,TCF20,IL9,TRMT112,SPRR2A,NDUFA2,IKBKG,RPS4Y1,VAMP5,PDXDC1,RNF181,SEC61B,RRN3,RASSF7,S100A5,HCAR3,TADA2A
TF	Factor: THAP1; motif: YTGCCCNNA; match class: 1	TF:M07407_1	false	8.76021585185688e-7	6.05748519267719	4237	47	16	62700	POLR2J,SPRR2B,HNRNPH1,NDUFB7,TRMT112,S100A8,SPRR2A,OPN1LW,NDUFA2,LILRB3,RNF181,TFF1,RASSF7,MT1M,HCAR3,HLA-DQB1
TF	Factor: TWIST; motif: CACCTGG	TF:M03582	false	9.307143749680985e-7	6.031183578317602	8532	47	22	62700	POLR2J,CCDC85B,LGALS2,NDUFB7,MRPS21,TCF20,TRMT112,S100A8,SHMT1,HPRT1,FDFT1,TIMM8A,LILRB3,GZMB,PDXDC1,SEC61B,TFF1,RRN3,RASSF7,TADA2A,ZNF140,B4GALT3
TF	Factor: NKX2B; motif: CACTTNA; match class: 1	TF:M02109_1	false	9.410135840995685e-7	6.026404107224281	3676	47	15	62700	HIGD1B,NDUFB7,IL9,SHMT1,HTR2B,HPRT1,FDFT1,RPS4Y1,VAMP5,GZMB,TFF1,RRN3,HCAR3,ZNF140,GZMA
TF	Factor: GATA-3; motif: AGATAACGATCW	TF:M12192	false	9.575186825803628e-7	6.018852743560485	4902	47	17	62700	SPRR2B,MRPS21,IL9,S100A8,SHMT1,HTR2B,SPRR2A,HPRT1,FDFT1,LILRB3,VAMP5,PDXDC1,TFF1,RRN3,HCAR3,HLA-DQB1,TADA2A
TF	Factor: nerf; motif: YRNCAGGAAGYRGSTBDS	TF:M00531	false	9.71728827603747e-7	6.0124549131665015	7764	47	21	62700	POLR2J,SPRR2B,CCDC85B,NDUFB7,MRPS21,TCF20,SHMT1,SPRR2A,OPN1LW,NDUFA2,FDFT1,RPS4Y1,VAMP5,PDXDC1,TFF1,RASSF7,MT1M,HCAR3,TADA2A,ZNF140,GZMA
TF	Factor: RARA; motif: AGGTCANNYAAAGGTCA	TF:M08019	false	0.0000010769714012375812	5.967795829152915	5616	47	18	62700	POLR2J,RPLP2,MRPS21,TCF20,S100A8,SHMT1,HTR2B,OPN1LW,NDUFA2,FDFT1,RPS4Y1,LILRB3,SEC61B,RRN3,RASSF7,S100A5,MT1M,B4GALT3
TF	Factor: FOXO1A:Net; motif: RWMAACAGGAAGTN	TF:M08302	false	0.0000010870142541374857	5.963764760925052	9458	47	23	62700	POLR2J,SPRR2B,LGALS2,NDUFB7,MRPS21,TCF20,IL9,TRMT112,S100A8,SHMT1,SPRR2A,HPRT1,OPN1LW,NDUFA2,FDFT1,RPS4Y1,TIMM8A,LILRB3,GZMB,TFF1,MT1M,HCAR3,B4GALT3
TF	Factor: MEF-2C; motif: TATTTWT; match class: 1	TF:M02025_1	false	0.0000011239321332630875	5.949259912111443	7842	47	21	62700	HIGD1B,POLR2J,SPRR2B,RPLP2,LGALS2,NDUFB7,MRPS21,IL9,TRMT112,SHMT1,HTR2B,SPRR2A,HPRT1,RPS4Y1,TIMM8A,TFF1,RRN3,HLA-DQB1,ZNF140,GZMA,B4GALT3
TF	Factor: TORC2; motif: TGGGCTKKD	TF:M07341	false	0.000001138216601626465	5.9437750842151456	4974	47	17	62700	HIGD1B,POLR2J,LGALS2,NDUFB7,SHMT1,FDFT1,RPS4Y1,TIMM8A,RNF181,KLF13,SEC61B,RASSF7,S100A5,MT1M,HCAR3,HLA-DQB1,GZMA
TF	Factor: BTEB3; motif: CCNNSCCNSCCCCKCCCCC; match class: 1	TF:M09826_1	false	0.0000011385499091704729	5.943647927014363	7853	47	21	62700	HIGD1B,POLR2J,HNRNPH1,TCF20,TRMT112,HAND1,HPRT1,IKBKG,TIMM8A,LILRB3,VAMP5,PDXDC1,KLF13,SEC61B,RASSF7,S100A5,MT1M,TADA2A,ZNF140,GZMA,B4GALT3
TF	Factor: NF-1; motif: NTGGNNNNNNGCCAANN	TF:M00806	false	0.0000011418126967615814	5.942405132022246	4345	47	16	62700	CCDC85B,RPLP2,TCF20,IL9,TRMT112,S100A8,SHMT1,OPN1LW,FDFT1,RPS4Y1,TIMM8A,PDXDC1,KLF13,RASSF7,TADA2A,GZMA
TF	Factor: JunD; motif: NRTGACGCAYN	TF:M11271	false	0.0000011573044530079016	5.9365523758210275	7094	47	20	62700	POLR2J,CCDC85B,HNRNPH1,MRPS21,S100A8,SHMT1,HAND1,NDUFA2,IKBKG,RPS4Y1,LILRB3,VAMP5,GZMB,PDXDC1,RNF181,KLF13,SEC61B,TFF1,HLA-DQB1,B4GALT3
TF	Factor: c-Jun; motif: NATGACGTCAYN; match class: 1	TF:M11266_1	false	0.000001176576332434754	5.929379891964523	6366	47	19	62700	HIGD1B,POLR2J,RPLP2,NDUFB7,IL9,S100A8,HPRT1,NDUFA2,IKBKG,GZMB,KLF13,TFF1,RRN3,MT1M,HCAR3,HLA-DQB1,ZNF140,GZMA,B4GALT3
TF	Factor: RARA; motif: AGGTCAANNARAGGTCA	TF:M04483	false	0.000001176576332434754	5.929379891964523	4358	47	16	62700	RPLP2,MRPS21,S100A8,SHMT1,HTR2B,OPN1LW,FDFT1,GZMB,SEC61B,RRN3,RASSF7,S100A5,MT1M,HCAR3,GZMA,B4GALT3
TF	Factor: Elf-1; motif: NANCCGGAAGTN	TF:M11449	false	0.0000012016006480695193	5.920239846108099	4367	47	16	62700	POLR2J,SPRR2B,RPLP2,NDUFB7,TRMT112,SPRR2A,NDUFA2,IKBKG,FDFT1,PDXDC1,RNF181,SEC61B,RRN3,RASSF7,HCAR3,ZNF140
TF	Factor: LRF; motif: RCGACCACCNN	TF:M12230	false	0.0000012687445803200687	5.896625799908911	8719	47	22	62700	POLR2J,SPRR2B,CCDC85B,RPLP2,LGALS2,HNRNPH1,NDUFB7,TCF20,S100A8,SHMT1,HPRT1,NDUFA2,FDFT1,LILRB3,GZMB,RNF181,KLF13,SEC61B,MT1M,HCAR3,TADA2A,B4GALT3
TF	Factor: PRX-2; motif: NNCRTTAN	TF:M10887	false	0.0000013020558698778536	5.885370380238581	8735	47	22	62700	HIGD1B,CCDC85B,RPLP2,LGALS2,HNRNPH1,NDUFB7,MRPS21,TCF20,IL9,HTR2B,HAND1,IKBKG,TIMM8A,LILRB3,VAMP5,GZMB,RNF181,TFF1,RRN3,MT1M,GZMA,B4GALT3
TF	Factor: EAR2; motif: YGNNCTTTGNCCTK	TF:M01728	false	0.0000013548500842281936	5.86810875733159	6432	47	19	62700	HIGD1B,SPRR2B,LGALS2,TCF20,IL9,HTR2B,SPRR2A,NDUFA2,RPS4Y1,TIMM8A,VAMP5,RNF181,TFF1,RRN3,RASSF7,MT1M,HCAR3,HLA-DQB1,ZNF140
TF	Factor: ESE-1; motif: ACCCGGAAGTRNNNNNNNNWWWW	TF:M11379	false	0.0000013743861888655944	5.861891217693274	3247	47	14	62700	SPRR2B,CCDC85B,RPLP2,NDUFB7,MRPS21,TRMT112,SPRR2A,IKBKG,PDXDC1,RNF181,RRN3,RASSF7,HCAR3,TADA2A
TF	Factor: E2F-3:Prrxl1; motif: SGCGCTAATTNN; match class: 1	TF:M08206_1	false	0.0000016972322373822058	5.770258727798517	5137	47	17	62700	HIGD1B,HNRNPH1,NDUFB7,MRPS21,TRMT112,SHMT1,HAND1,HPRT1,NDUFA2,IKBKG,FDFT1,TIMM8A,RNF181,KLF13,SEC61B,RRN3,TADA2A
TF	Factor: SREBP-2; motif: ATCAGGTGAT	TF:M11083	false	0.0000018061686476939735	5.743241700676268	4512	47	16	62700	POLR2J,RPLP2,LGALS2,MRPS21,TCF20,OPN1LW,NDUFA2,IKBKG,FDFT1,GZMB,RNF181,RASSF7,MT1M,ZNF140,GZMA,B4GALT3
TF	Factor: ATF3; motif: CBCTGACGTCANCS	TF:M00513	false	0.0000018976445009490902	5.721785143719489	6586	47	19	62700	RPLP2,NDUFB7,IL9,SHMT1,HAND1,IKBKG,GZMB,PDXDC1,KLF13,TFF1,RRN3,RASSF7,MT1M,HCAR3,HLA-DQB1,TADA2A,ZNF140,GZMA,B4GALT3
TF	Factor: ERF:C/EBPdelta; motif: NNCGGAWRTTGCGCAAY	TF:M08233	false	0.0000018976445009490902	5.721785143719489	5868	47	18	62700	HIGD1B,POLR2J,CCDC85B,HNRNPH1,MRPS21,IL9,TRMT112,SPRR2A,OPN1LW,IKBKG,FDFT1,TIMM8A,VAMP5,RNF181,SEC61B,RRN3,HCAR3,TADA2A
TF	Factor: SREBP-1; motif: RTCAGGTGAT	TF:M11079	false	0.0000019054064197101237	5.720012375887618	3922	47	15	62700	POLR2J,RPLP2,LGALS2,TCF20,OPN1LW,NDUFA2,IKBKG,FDFT1,GZMB,RNF181,RASSF7,MT1M,ZNF140,GZMA,B4GALT3
TF	Factor: TFAP2A; motif: NGCCCYNNGGGCN; match class: 1	TF:M04148_1	false	0.0000019054064197101237	5.720012375887618	9796	47	23	62700	POLR2J,CCDC85B,NDUFB7,TCF20,IL9,TRMT112,HAND1,HPRT1,OPN1LW,IKBKG,FDFT1,LILRB3,PDXDC1,RNF181,KLF13,SEC61B,TFF1,RASSF7,S100A5,MT1M,TADA2A,ZNF140,B4GALT3
TF	Factor: NR1B2; motif: NTGACCY	TF:M02111	false	0.0000019188600614403456	5.716956696322523	9802	47	23	62700	HIGD1B,HNRNPH1,NDUFB7,TRMT112,S100A8,SHMT1,HTR2B,HAND1,OPN1LW,NDUFA2,IKBKG,TIMM8A,LILRB3,VAMP5,GZMB,PDXDC1,KLF13,SEC61B,RRN3,RASSF7,S100A5,MT1M,TADA2A
TF	Factor: Sox-4; motif: NYCTTTGTYYYN	TF:M10069	false	0.00000207099853995195	5.683820207282808	7386	47	20	62700	SPRR2B,LGALS2,HNRNPH1,NDUFB7,MRPS21,IL9,SPRR2A,NDUFA2,FDFT1,RPS4Y1,TIMM8A,VAMP5,GZMB,RNF181,KLF13,RRN3,S100A5,MT1M,HLA-DQB1,ZNF140
TF	Factor: Elf-1; motif: NAANCMGGAAGTGN	TF:M09605	false	0.00000207099853995195	5.683820207282808	5910	47	18	62700	POLR2J,SPRR2B,RPLP2,NDUFB7,MRPS21,TCF20,TRMT112,SPRR2A,NDUFA2,IKBKG,FDFT1,RPS4Y1,PDXDC1,RNF181,KLF13,RRN3,RASSF7,ZNF140
TF	Factor: STAT; motif: NNNNNTTCTKGGA	TF:M00777	false	0.0000020753337824710475	5.682912044384405	5224	47	17	62700	SPRR2B,RPLP2,LGALS2,NDUFB7,MRPS21,SHMT1,SPRR2A,HPRT1,IKBKG,FDFT1,GZMB,SEC61B,TFF1,S100A5,ZNF140,GZMA,B4GALT3
TF	Factor: Pax-5; motif: RRNGRNGCAN	TF:M03577	false	0.0000020896928186809964	5.679917549753357	9003	47	22	62700	HIGD1B,POLR2J,SPRR2B,LGALS2,HNRNPH1,MRPS21,TRMT112,S100A8,HAND1,HPRT1,NDUFA2,IKBKG,LILRB3,GZMB,RNF181,SEC61B,TFF1,RRN3,RASSF7,S100A5,HLA-DQB1,TADA2A
TF	Factor: FXR:RXR-ALPHA; motif: NRGGTCANRGGKN	TF:M08955	false	0.000002090344408779154	5.679782152879604	9859	47	23	62700	SPRR2B,RPLP2,LGALS2,HNRNPH1,NDUFB7,TCF20,TRMT112,S100A8,SHMT1,SPRR2A,OPN1LW,IKBKG,TIMM8A,LILRB3,VAMP5,PDXDC1,KLF13,SEC61B,RRN3,RASSF7,S100A5,MT1M,ZNF140
TF	Factor: Elk-1; motif: NAAACMGGAAGTNCVH	TF:M00007	false	0.000002090344408779154	5.679782152879604	5919	47	18	62700	POLR2J,SPRR2B,CCDC85B,NDUFB7,MRPS21,TCF20,TRMT112,SHMT1,SPRR2A,OPN1LW,NDUFA2,IKBKG,RPS4Y1,TIMM8A,PDXDC1,RNF181,KLF13,HLA-DQB1
TF	Factor: HOXB5; motif: GTCATTAN	TF:M10701	false	0.0000020939129942141705	5.679041367985596	5921	47	18	62700	HIGD1B,SPRR2B,MRPS21,TRMT112,HTR2B,SPRR2A,IKBKG,LILRB3,GZMB,PDXDC1,RNF181,SEC61B,RRN3,HCAR3,HLA-DQB1,TADA2A,ZNF140,GZMA
TF	Factor: DEC1; motif: GTCACGTGAC	TF:M11073	false	0.000002133691426940743	5.670868387754457	6653	47	19	62700	HIGD1B,POLR2J,RPLP2,TCF20,IL9,SHMT1,HPRT1,OPN1LW,NDUFA2,IKBKG,RPS4Y1,TIMM8A,RNF181,RASSF7,S100A5,MT1M,ZNF140,GZMA,B4GALT3
TF	Factor: OVOL; motif: ANRTAACGG	TF:M08894	false	0.0000022859126213058995	5.640940374470026	8233	47	21	62700	SPRR2B,HNRNPH1,MRPS21,TCF20,S100A8,SPRR2A,HPRT1,NDUFA2,RPS4Y1,TIMM8A,GZMB,PDXDC1,RNF181,KLF13,SEC61B,TFF1,RASSF7,HLA-DQB1,TADA2A,ZNF140,B4GALT3
TF	Factor: SP1; motif: RCCMCRCCCMC	TF:M03920	false	0.0000023225383759031397	5.634037101314825	7452	47	20	62700	POLR2J,CCDC85B,HNRNPH1,TCF20,TRMT112,S100A8,SHMT1,HPRT1,NDUFA2,IKBKG,VAMP5,PDXDC1,RNF181,KLF13,SEC61B,RASSF7,S100A5,MT1M,ZNF140,B4GALT3
TF	Factor: POU2F1:PEA3; motif: ACCGGATATGCAN	TF:M08402	false	0.0000023749045856574207	5.624353833935903	8256	47	21	62700	SPRR2B,LGALS2,HNRNPH1,NDUFB7,MRPS21,IL9,TRMT112,S100A8,SHMT1,HAND1,OPN1LW,FDFT1,RPS4Y1,VAMP5,GZMB,RASSF7,S100A5,MT1M,HCAR3,HLA-DQB1,TADA2A
TF	Factor: ipf1; motif: TGATTGATK	TF:M10031	false	0.0000023777301436635392	5.623837436415444	9083	47	22	62700	SPRR2B,CCDC85B,LGALS2,MRPS21,IL9,TRMT112,S100A8,HTR2B,HAND1,HPRT1,OPN1LW,RPS4Y1,TIMM8A,LILRB3,VAMP5,GZMB,TFF1,RRN3,HLA-DQB1,TADA2A,ZNF140,GZMA
TF	Factor: ZEB1; motif: CAGGTGN	TF:M04831	false	0.000002487413716762168	5.6042519750984106	8283	47	21	62700	POLR2J,RPLP2,LGALS2,TCF20,IL9,S100A8,SHMT1,OPN1LW,NDUFA2,IKBKG,LILRB3,GZMB,PDXDC1,RNF181,SEC61B,RASSF7,S100A5,MT1M,TADA2A,ZNF140,B4GALT3
TF	Factor: Rarb; motif: AGGTCANNYARAGGTCA	TF:M08035	false	0.0000025200130990777553	5.598597201741312	6007	47	18	62700	RPLP2,MRPS21,TCF20,IL9,S100A8,SHMT1,HTR2B,OPN1LW,FDFT1,LILRB3,GZMB,SEC61B,RRN3,RASSF7,S100A5,MT1M,HCAR3,B4GALT3
TF	Factor: YY1; motif: CAANATGGCGGC	TF:M10436	false	0.000002741541047871372	5.562005247234239	8336	47	21	62700	POLR2J,CCDC85B,HNRNPH1,NDUFB7,MRPS21,TRMT112,HAND1,HPRT1,OPN1LW,NDUFA2,RPS4Y1,LILRB3,PDXDC1,RNF181,KLF13,SEC61B,TFF1,RRN3,HCAR3,ZNF140,B4GALT3
TF	Factor: ZNF549; motif: NTGCTKYCMW	TF:M12355	false	0.0000027548967840725105	5.559894667936508	6778	47	19	62700	SPRR2B,CCDC85B,RPLP2,MRPS21,IL9,S100A8,HTR2B,SPRR2A,OPN1LW,NDUFA2,TIMM8A,LILRB3,VAMP5,GZMB,RNF181,SEC61B,RRN3,MT1M,HCAR3
TF	Factor: PEA3; motif: NACCGGAAGTN	TF:M11425	false	0.0000027995539470033515	5.552911159295936	7553	47	20	62700	POLR2J,SPRR2B,RPLP2,NDUFB7,MRPS21,TCF20,TRMT112,SPRR2A,NDUFA2,IKBKG,FDFT1,RPS4Y1,VAMP5,PDXDC1,RNF181,KLF13,RRN3,RASSF7,HCAR3,ZNF140
TF	Factor: NFATc3; motif: NTTTCCRYGGAAAN; match class: 1	TF:M11988_1	false	0.0000028187451396536665	5.549944189628842	6792	47	19	62700	POLR2J,SPRR2B,CCDC85B,RPLP2,MRPS21,IL9,HAND1,SPRR2A,HPRT1,IKBKG,RPS4Y1,TIMM8A,LILRB3,GZMB,PDXDC1,TFF1,HLA-DQB1,TADA2A,GZMA
TF	Factor: GABP; motif: VCCGGAAGNGCR	TF:M00341	false	0.0000029116078338528327	5.535867120795519	8373	47	21	62700	HIGD1B,POLR2J,SPRR2B,RPLP2,MRPS21,TCF20,TRMT112,SHMT1,SPRR2A,NDUFA2,IKBKG,FDFT1,RPS4Y1,TIMM8A,LILRB3,PDXDC1,RNF181,RASSF7,HLA-DQB1,ZNF140,B4GALT3
TF	Factor: GATA-5; motif: TATCTN	TF:M02006	false	0.0000029408582995917958	5.531525900752345	9211	47	22	62700	HIGD1B,POLR2J,SPRR2B,RPLP2,LGALS2,NDUFB7,MRPS21,TRMT112,HTR2B,SPRR2A,IKBKG,FDFT1,RPS4Y1,SEC61B,TFF1,RRN3,S100A5,MT1M,HCAR3,TADA2A,GZMA,B4GALT3
TF	Factor: NF-1C; motif: NYTGGCNNYNNGCCARN	TF:M10002	false	0.0000029519448352568278	5.529891762691615	6816	47	19	62700	POLR2J,CCDC85B,LGALS2,HNRNPH1,NDUFB7,TCF20,TRMT112,S100A8,SHMT1,TIMM8A,LILRB3,KLF13,TFF1,RASSF7,MT1M,HCAR3,TADA2A,ZNF140,GZMA
TF	Factor: sp4; motif: NNNGCYCCGCCCCCY	TF:M10530	false	0.0000030573869250851726	5.514649596015191	8403	47	21	62700	HIGD1B,POLR2J,CCDC85B,HNRNPH1,TCF20,TRMT112,SHMT1,HAND1,HPRT1,IKBKG,RPS4Y1,TIMM8A,VAMP5,PDXDC1,RNF181,KLF13,SEC61B,RASSF7,ZNF140,GZMA,B4GALT3
TF	Factor: Pitx2; motif: WNTAAWCCCA	TF:M07056	false	0.000003167716447501925	5.499253700440071	4749	47	16	62700	HIGD1B,POLR2J,LGALS2,NDUFB7,MRPS21,SHMT1,HPRT1,OPN1LW,IKBKG,RPS4Y1,VAMP5,PDXDC1,TFF1,RRN3,TADA2A,B4GALT3
TF	Factor: pitx2; motif: NNTAAWCCCA	TF:M02114	false	0.000003167716447501925	5.499253700440071	4749	47	16	62700	HIGD1B,POLR2J,LGALS2,NDUFB7,MRPS21,SHMT1,HPRT1,OPN1LW,IKBKG,RPS4Y1,VAMP5,PDXDC1,TFF1,RRN3,TADA2A,B4GALT3
TF	Factor: HoxA5; motif: RTCATTAN	TF:M10704	false	0.0000032296513002227473	5.490844365150036	5426	47	17	62700	HIGD1B,SPRR2B,TRMT112,HTR2B,SPRR2A,IKBKG,LILRB3,GZMB,PDXDC1,RNF181,SEC61B,RRN3,HCAR3,HLA-DQB1,TADA2A,ZNF140,GZMA
TF	Factor: E2F2; motif: AAAATGGCGCCATTTT	TF:M04517	false	0.0000033030434487278897	5.481085713496396	9292	47	22	62700	POLR2J,LGALS2,NDUFB7,MRPS21,TCF20,IL9,TRMT112,SHMT1,HTR2B,HAND1,OPN1LW,NDUFA2,RPS4Y1,TIMM8A,VAMP5,KLF13,SEC61B,RRN3,HCAR3,TADA2A,GZMA,B4GALT3
TF	Factor: Lmx1; motif: RDNTAATT	TF:M07386	false	0.0000034439936815634965	5.462937653985115	6161	47	18	62700	HIGD1B,POLR2J,RPLP2,LGALS2,NDUFB7,MRPS21,IL9,TRMT112,SHMT1,HTR2B,HPRT1,IKBKG,RPS4Y1,TIMM8A,TFF1,RRN3,GZMA,B4GALT3
TF	Factor: PPARalpha; motif: NWSTRGGNSAAAGGTCA	TF:M10037	false	0.000003563600500619679	5.448110988726412	6180	47	18	62700	POLR2J,CCDC85B,LGALS2,HNRNPH1,MRPS21,TCF20,IL9,TRMT112,HAND1,HPRT1,IKBKG,TIMM8A,VAMP5,GZMB,RRN3,S100A5,HLA-DQB1,B4GALT3
TF	Factor: PLZF; motif: ACTKTANNTN	TF:M04625	false	0.000003563600500619679	5.448110988726412	6180	47	18	62700	POLR2J,SPRR2B,NDUFB7,MRPS21,TRMT112,HTR2B,SPRR2A,HPRT1,NDUFA2,RPS4Y1,TIMM8A,VAMP5,PDXDC1,RNF181,TFF1,RRN3,HLA-DQB1,GZMA
TF	Factor: HNRPUL1; motif: NCNCAGN; match class: 1	TF:M09746_1	false	0.000003693317560374049	5.432583349053914	7713	47	20	62700	HIGD1B,POLR2J,CCDC85B,LGALS2,NDUFB7,TCF20,SHMT1,HAND1,OPN1LW,IKBKG,LILRB3,PDXDC1,RNF181,KLF13,SEC61B,RRN3,RASSF7,MT1M,HCAR3,TADA2A
TF	Factor: FOXO1A:ETV7; motif: NWMAACAGGAMNNNCTTCCNN; match class: 1	TF:M08304_1	false	0.0000037216514212254553	5.4292643063604515	7718	47	20	62700	HIGD1B,SPRR2B,RPLP2,MRPS21,TCF20,TRMT112,SPRR2A,OPN1LW,FDFT1,LILRB3,GZMB,RNF181,SEC61B,TFF1,RASSF7,S100A5,HCAR3,ZNF140,GZMA,B4GALT3
TF	Factor: sin3A; motif: TGTCCNNGGTGCTG; match class: 1	TF:M04756_1	false	0.000004312893925163271	5.365231223115994	7796	47	20	62700	POLR2J,RPLP2,HNRNPH1,MRPS21,TCF20,S100A8,SHMT1,NDUFA2,IKBKG,FDFT1,LILRB3,VAMP5,PDXDC1,KLF13,SEC61B,TFF1,RRN3,RASSF7,HLA-DQB1,ZNF140
TF	Factor: CDP; motif: CCAATAATCGAT	TF:M00095	false	0.000004323799342085184	5.364134468892459	8611	47	21	62700	SPRR2B,CCDC85B,RPLP2,MRPS21,TRMT112,S100A8,SHMT1,HTR2B,NDUFA2,IKBKG,FDFT1,TIMM8A,GZMB,RNF181,SEC61B,TFF1,RRN3,HCAR3,HLA-DQB1,TADA2A,GZMA
TF	Factor: JunD; motif: NRTGACGTCATS	TF:M11270	false	0.000004382552718652986	5.358272850982627	9464	47	22	62700	HIGD1B,RPLP2,LGALS2,NDUFB7,IL9,SHMT1,HAND1,HPRT1,NDUFA2,IKBKG,GZMB,KLF13,TFF1,RRN3,RASSF7,MT1M,HCAR3,HLA-DQB1,TADA2A,ZNF140,GZMA,B4GALT3
TF	Factor: Elk-1; motif: NRCCGGAAGTN	TF:M11433	false	0.000004402620805259948	5.356288718418501	7810	47	20	62700	POLR2J,SPRR2B,CCDC85B,RPLP2,LGALS2,NDUFB7,MRPS21,TCF20,TRMT112,NDUFA2,IKBKG,FDFT1,RPS4Y1,PDXDC1,RNF181,SEC61B,RRN3,RASSF7,HCAR3,ZNF140
TF	Factor: Fra-1; motif: GRTGACGTCATC	TF:M11285	false	0.000004404497454055684	5.35610363671418	7813	47	20	62700	HIGD1B,RPLP2,NDUFB7,IL9,SHMT1,HAND1,HPRT1,IKBKG,GZMB,PDXDC1,KLF13,TFF1,RRN3,MT1M,HCAR3,HLA-DQB1,TADA2A,ZNF140,GZMA,B4GALT3
TF	Factor: ZNF416; motif: GGGRNGCCSAGRN	TF:M12724	false	0.000004404497454055684	5.35610363671418	3636	47	14	62700	HIGD1B,POLR2J,LGALS2,NDUFB7,MRPS21,TCF20,TRMT112,SHMT1,HPRT1,RPS4Y1,TFF1,RRN3,TADA2A,B4GALT3
TF	Factor: NR1B1; motif: NRGGTCANRRGGTCAN	TF:M11792	false	0.000004467391742668419	5.349945962858443	4896	47	16	62700	HIGD1B,LGALS2,NDUFB7,TRMT112,SHMT1,SPRR2A,OPN1LW,IKBKG,FDFT1,LILRB3,RNF181,KLF13,RRN3,RASSF7,S100A5,TADA2A
TF	Factor: C/EBP; motif: NNNTKNNGNAAN	TF:M00770	false	0.0000045109117128134206	5.345735672794369	5582	47	17	62700	HIGD1B,LGALS2,HNRNPH1,TRMT112,SHMT1,HTR2B,OPN1LW,NDUFA2,IKBKG,RPS4Y1,TIMM8A,PDXDC1,RNF181,TFF1,HCAR3,TADA2A,GZMA
TF	Factor: FOXM1; motif: NAGASTGATTA	TF:M04611	false	0.000004607105419574633	5.336571850127234	9503	47	22	62700	HIGD1B,SPRR2B,TRMT112,S100A8,SHMT1,HTR2B,HAND1,SPRR2A,HPRT1,NDUFA2,IKBKG,RPS4Y1,TIMM8A,RNF181,SEC61B,RRN3,HCAR3,HLA-DQB1,TADA2A,ZNF140,GZMA,B4GALT3
TF	Factor: E2F; motif: NCSCGCSAAAN	TF:M00919	false	0.000004661278137839637	5.331494982000901	6315	47	18	62700	SPRR2B,RPLP2,HNRNPH1,NDUFB7,TCF20,IL9,SHMT1,HAND1,SPRR2A,OPN1LW,NDUFA2,IKBKG,FDFT1,RPS4Y1,TIMM8A,RASSF7,TADA2A,ZNF140
TF	Factor: RelA-p65; motif: AAASTCCC	TF:M04849	false	0.000004919822248485435	5.308050587862	6339	47	18	62700	SPRR2B,LGALS2,HNRNPH1,MRPS21,TCF20,S100A8,HPRT1,IKBKG,RPS4Y1,TIMM8A,VAMP5,TFF1,RRN3,RASSF7,MT1M,HCAR3,HLA-DQB1,GZMA
TF	Factor: Nkx2-5; motif: TYAAGTG	TF:M00240	false	0.000004925731137103433	5.307529297096802	4939	47	16	62700	HIGD1B,POLR2J,NDUFB7,IL9,SHMT1,HTR2B,HPRT1,FDFT1,VAMP5,TFF1,RRN3,S100A5,HCAR3,TADA2A,ZNF140,GZMA
TF	Factor: E2F-1; motif: TTTSGCGCGMNR	TF:M00516	false	0.000004925731137103433	5.307529297096802	7093	47	19	62700	SPRR2B,RPLP2,HNRNPH1,NDUFB7,MRPS21,TCF20,SHMT1,SPRR2A,OPN1LW,NDUFA2,IKBKG,FDFT1,TIMM8A,RNF181,RASSF7,MT1M,TADA2A,ZNF140,B4GALT3
TF	Factor: MAZ; motif: GGGGAGGG	TF:M00649	false	0.000004944666657824844	5.305862980820472	9550	47	22	62700	HIGD1B,RPLP2,LGALS2,HNRNPH1,TCF20,IL9,TRMT112,S100A8,HAND1,HPRT1,TIMM8A,LILRB3,GZMB,PDXDC1,KLF13,TFF1,RRN3,RASSF7,S100A5,MT1M,TADA2A,GZMA
TF	Factor: Elk-1; motif: RACCGGAAGTR	TF:M01165	false	0.000004966428541383028	5.303955808919986	7887	47	20	62700	POLR2J,SPRR2B,CCDC85B,RPLP2,LGALS2,HNRNPH1,NDUFB7,MRPS21,TCF20,TRMT112,NDUFA2,IKBKG,FDFT1,RPS4Y1,TIMM8A,PDXDC1,RNF181,RRN3,HCAR3,B4GALT3
TF	Factor: Sp2; motif: GGGGCGGGG	TF:M10435	false	0.00000507730881969004	5.294366420481859	7899	47	20	62700	POLR2J,CCDC85B,HNRNPH1,TCF20,TRMT112,SHMT1,HAND1,HPRT1,NDUFA2,IKBKG,FDFT1,VAMP5,PDXDC1,RNF181,KLF13,SEC61B,RASSF7,ZNF140,GZMA,B4GALT3
TF	Factor: CSX; motif: NNCACTTGNRN	TF:M02108	false	0.000005155504896571664	5.2877287963246875	7122	47	19	62700	HIGD1B,POLR2J,LGALS2,NDUFB7,IL9,SHMT1,HTR2B,SPRR2A,HPRT1,NDUFA2,FDFT1,VAMP5,GZMB,RNF181,TFF1,RRN3,S100A5,TADA2A,ZNF140
TF	Factor: C/EBP; motif: NNATTGCNNAANNN	TF:M00190	false	0.000005155504896571664	5.2877287963246875	5648	47	17	62700	CCDC85B,LGALS2,HNRNPH1,NDUFB7,IL9,S100A8,NDUFA2,IKBKG,RPS4Y1,TIMM8A,VAMP5,PDXDC1,TFF1,HCAR3,HLA-DQB1,TADA2A,GZMA
TF	Factor: CP2; motif: AACCGGTTNNAACCGGTT	TF:M11485	false	0.0000051701613104917565	5.286495906584289	7125	47	19	62700	POLR2J,CCDC85B,HNRNPH1,NDUFB7,TCF20,HAND1,SPRR2A,HPRT1,OPN1LW,IKBKG,FDFT1,TIMM8A,LILRB3,RNF181,KLF13,RRN3,HLA-DQB1,TADA2A,ZNF140
TF	Factor: ELK-1; motif: ACCGGAAGTN	TF:M02059	false	0.000005408511958485381	5.266922205708862	9609	47	22	62700	POLR2J,CCDC85B,RPLP2,HNRNPH1,NDUFB7,MRPS21,TRMT112,NDUFA2,IKBKG,FDFT1,RPS4Y1,TIMM8A,PDXDC1,RNF181,KLF13,RRN3,RASSF7,S100A5,MT1M,HCAR3,TADA2A,ZNF140
TF	Factor: PEA3; motif: ACWTCCK	TF:M00655	false	0.000005408511958485381	5.266922205708862	9609	47	22	62700	POLR2J,SPRR2B,CCDC85B,TCF20,IL9,SPRR2A,OPN1LW,RPS4Y1,TIMM8A,VAMP5,GZMB,PDXDC1,KLF13,SEC61B,TFF1,RRN3,RASSF7,S100A5,MT1M,HLA-DQB1,TADA2A,GZMA
TF	Factor: ERG; motif: ACCGGAART	TF:M01752	false	0.000005515768658048793	5.258393957260469	9627	47	22	62700	POLR2J,SPRR2B,CCDC85B,RPLP2,HNRNPH1,NDUFB7,MRPS21,TCF20,TRMT112,NDUFA2,IKBKG,FDFT1,RPS4Y1,TIMM8A,PDXDC1,RNF181,KLF13,RRN3,RASSF7,HCAR3,TADA2A,ZNF140
TF	Factor: c-Ets-1(p54); motif: NCMGGAWGYN	TF:M00032	false	0.0000055964275108471155	5.252089117176961	7961	47	20	62700	POLR2J,SPRR2B,RPLP2,NDUFB7,MRPS21,TCF20,TRMT112,SPRR2A,NDUFA2,IKBKG,FDFT1,RPS4Y1,VAMP5,PDXDC1,RNF181,KLF13,SEC61B,RRN3,HLA-DQB1,ZNF140
TF	Factor: Elf-1; motif: NANSCGGAAGTR	TF:M11450	false	0.000005742771461642831	5.240878466484343	5702	47	17	62700	POLR2J,CCDC85B,RPLP2,NDUFB7,IL9,TRMT112,NDUFA2,IKBKG,FDFT1,PDXDC1,RNF181,TFF1,RRN3,RASSF7,S100A5,TADA2A,ZNF140
TF	Factor: E2F; motif: TTTSGCGSG	TF:M00918	false	0.000006152814020081262	5.2109262120488395	5733	47	17	62700	SPRR2B,RPLP2,NDUFB7,TCF20,IL9,SHMT1,SPRR2A,OPN1LW,NDUFA2,IKBKG,FDFT1,RPS4Y1,TIMM8A,RASSF7,TADA2A,ZNF140,B4GALT3
TF	Factor: ERM; motif: NNCACTTCCGGNN	TF:M12603	false	0.000006163787413134613	5.2101523483596335	7222	47	19	62700	POLR2J,SPRR2B,RPLP2,NDUFB7,MRPS21,TCF20,TRMT112,SPRR2A,NDUFA2,IKBKG,FDFT1,RPS4Y1,VAMP5,PDXDC1,RNF181,KLF13,RRN3,HCAR3,ZNF140
TF	Factor: elf5; motif: NNNNMGGAAGTN	TF:M11387	false	0.000006266918213015207	5.202945973062588	2645	47	12	62700	SPRR2B,IL9,TRMT112,SPRR2A,IKBKG,TIMM8A,PDXDC1,RNF181,TFF1,RASSF7,S100A5,TADA2A
TF	Factor: HTF4; motif: CASCTGB	TF:M02018	false	0.000006302977713577196	5.200454228474505	8857	47	21	62700	HIGD1B,POLR2J,SPRR2B,MRPS21,IL9,TRMT112,SPRR2A,HPRT1,OPN1LW,IKBKG,LILRB3,GZMB,PDXDC1,RNF181,TFF1,RRN3,RASSF7,S100A5,MT1M,ZNF140,GZMA
TF	Factor: MRF4; motif: CASCTGC	TF:M03831	false	0.000006302977713577196	5.200454228474505	8857	47	21	62700	HIGD1B,POLR2J,SPRR2B,MRPS21,IL9,TRMT112,SPRR2A,HPRT1,OPN1LW,IKBKG,LILRB3,GZMB,PDXDC1,RNF181,TFF1,RRN3,RASSF7,S100A5,MT1M,ZNF140,GZMA
TF	Factor: JUND:FRA-1; motif: RTGACGTMAY	TF:M08930	false	0.000006614870004043574	5.179478686182646	5771	47	17	62700	RPLP2,HNRNPH1,NDUFB7,IL9,S100A8,SHMT1,HAND1,HPRT1,VAMP5,GZMB,KLF13,TFF1,MT1M,HCAR3,HLA-DQB1,GZMA,B4GALT3
TF	Factor: CSX; motif: NCCACTTRAN	TF:M10640	false	0.00000663158801943863	5.1783824617162235	6504	47	18	62700	HIGD1B,SPRR2B,NDUFB7,IL9,TRMT112,SHMT1,HTR2B,SPRR2A,OPN1LW,FDFT1,RPS4Y1,TIMM8A,LILRB3,VAMP5,TFF1,RRN3,S100A5,ZNF140
TF	Factor: SP1; motif: GGCCCCGCCCCCN	TF:M12666	false	0.00000663158801943863	5.1783824617162235	8890	47	21	62700	POLR2J,CCDC85B,HNRNPH1,NDUFB7,TCF20,SHMT1,HAND1,HPRT1,OPN1LW,IKBKG,FDFT1,TIMM8A,VAMP5,PDXDC1,KLF13,SEC61B,RASSF7,TADA2A,ZNF140,GZMA,B4GALT3
TF	Factor: E2F; motif: TTTSGCGS	TF:M00427	false	0.000006751019712101534	5.170630623925796	9761	47	22	62700	SPRR2B,RPLP2,HNRNPH1,NDUFB7,TCF20,IL9,S100A8,SHMT1,HAND1,SPRR2A,HPRT1,OPN1LW,NDUFA2,IKBKG,FDFT1,RPS4Y1,TIMM8A,RNF181,RASSF7,TADA2A,ZNF140,B4GALT3
TF	Factor: PEA3; motif: NNCAGGAARNN; match class: 1	TF:M09915_1	false	0.0000067578393509475645	5.170192136595788	5784	47	17	62700	SPRR2B,CCDC85B,MRPS21,TCF20,S100A8,SHMT1,HAND1,SPRR2A,OPN1LW,RPS4Y1,LILRB3,VAMP5,TFF1,RASSF7,MT1M,ZNF140,GZMA
TF	Factor: ipf1; motif: CATTAR	TF:M01275	false	0.000006777839078901767	5.168908746501092	8906	47	21	62700	SPRR2B,LGALS2,NDUFB7,TCF20,IL9,TRMT112,HTR2B,HAND1,FDFT1,RPS4Y1,TIMM8A,GZMB,PDXDC1,RNF181,SEC61B,RRN3,RASSF7,HCAR3,HLA-DQB1,TADA2A,GZMA
TF	Factor: NKX2-2; motif: NNNCCACTCAANNN	TF:M12456	false	0.000006783192153482044	5.1685658801169145	9770	47	22	62700	HIGD1B,CCDC85B,RPLP2,MRPS21,IL9,TRMT112,S100A8,HTR2B,HAND1,SPRR2A,HPRT1,NDUFA2,TIMM8A,LILRB3,VAMP5,PDXDC1,RNF181,RRN3,S100A5,MT1M,HLA-DQB1,GZMA
TF	Factor: GKLF; motif: NNCCMCRCCCN; match class: 1	TF:M12173_1	false	0.000006783192153482044	5.1685658801169145	5093	47	16	62700	POLR2J,CCDC85B,RPLP2,HNRNPH1,NDUFB7,TCF20,HPRT1,IKBKG,VAMP5,PDXDC1,KLF13,SEC61B,RASSF7,TADA2A,ZNF140,B4GALT3
TF	Factor: NFATc3; motif: NTTTCCRYGGAAAN	TF:M11988	false	0.0000072526602931041316	5.139502663953589	7320	47	19	62700	POLR2J,SPRR2B,CCDC85B,RPLP2,MRPS21,IL9,HAND1,SPRR2A,HPRT1,IKBKG,RPS4Y1,TIMM8A,LILRB3,GZMB,PDXDC1,TFF1,HLA-DQB1,TADA2A,GZMA
TF	Factor: E2F; motif: NKCGCGCSAAAN	TF:M00920	false	0.000007351778142757878	5.133607607284326	5827	47	17	62700	SPRR2B,RPLP2,HNRNPH1,NDUFB7,MRPS21,TCF20,IL9,SHMT1,HAND1,SPRR2A,OPN1LW,IKBKG,FDFT1,TIMM8A,RASSF7,TADA2A,ZNF140
TF	Factor: HLTF; motif: AGSCARAAAGYRGSTGS	TF:M04613	false	0.000007582068482864239	5.120212297251219	8145	47	20	62700	SPRR2B,LGALS2,NDUFB7,TCF20,IL9,TRMT112,S100A8,HTR2B,SPRR2A,HPRT1,IKBKG,FDFT1,TIMM8A,LILRB3,GZMB,TFF1,HCAR3,HLA-DQB1,TADA2A,GZMA
TF	Factor: CREB1; motif: RTGACGYGTCAN	TF:M11221	false	0.000007582068482864239	5.120212297251219	9840	47	22	62700	CCDC85B,RPLP2,HNRNPH1,MRPS21,TRMT112,SHMT1,HPRT1,OPN1LW,NDUFA2,IKBKG,FDFT1,RPS4Y1,TIMM8A,VAMP5,GZMB,PDXDC1,SEC61B,RRN3,S100A5,HCAR3,TADA2A,B4GALT3
TF	Factor: E2F; motif: TTTSGCGSG	TF:M00939	false	0.000008024159623611194	5.095600440535495	6604	47	18	62700	SPRR2B,RPLP2,HNRNPH1,NDUFB7,TCF20,IL9,SHMT1,HAND1,SPRR2A,OPN1LW,NDUFA2,IKBKG,FDFT1,RPS4Y1,TIMM8A,RASSF7,TADA2A,ZNF140
TF	Factor: Elf-1; motif: NANSCGGAAGTR; match class: 1	TF:M11450_1	false	0.00000822841267085955	5.084683935720272	1333	47	9	62700	RPLP2,TRMT112,IKBKG,FDFT1,PDXDC1,RNF181,RASSF7,S100A5,TADA2A
TF	Factor: ETV5; motif: NNACTTCCGNN	TF:M12557	false	0.000008369747439502942	5.077287646819776	4516	47	15	62700	POLR2J,SPRR2B,CCDC85B,RPLP2,TCF20,TRMT112,SPRR2A,NDUFA2,IKBKG,RPS4Y1,PDXDC1,RNF181,RRN3,RASSF7,TADA2A
TF	Factor: TFAP2A; motif: NGCCYSAGGCN	TF:M04147	false	0.000008546872689682047	5.068192765045232	5195	47	16	62700	POLR2J,CCDC85B,HNRNPH1,NDUFB7,HAND1,OPN1LW,IKBKG,TIMM8A,PDXDC1,RNF181,KLF13,RRN3,MT1M,HCAR3,HLA-DQB1,TADA2A
TF	Factor: AP-2alpha; motif: NNNGSCCTGRGGSN	TF:M04896	false	0.00000856301341219349	5.067373375744998	5903	47	17	62700	HIGD1B,HNRNPH1,TCF20,HAND1,HPRT1,IKBKG,FDFT1,TIMM8A,VAMP5,PDXDC1,RNF181,KLF13,RRN3,S100A5,HLA-DQB1,TADA2A,ZNF140
TF	Factor: SMAD; motif: AGACNBCNN	TF:M00792	false	0.00000856301341219349	5.067373375744998	3895	47	14	62700	POLR2J,SPRR2B,HNRNPH1,MRPS21,TCF20,IL9,SPRR2A,GZMB,PDXDC1,SEC61B,RRN3,HLA-DQB1,GZMA,B4GALT3
TF	Factor: ESRRA; motif: CAAGGTCANNYSAAGGTCA; match class: 1	TF:M04458_1	false	0.000008648938821621058	5.063037174868816	4533	47	15	62700	SPRR2B,RPLP2,MRPS21,TCF20,IL9,S100A8,HTR2B,SPRR2A,HPRT1,OPN1LW,FDFT1,RPS4Y1,GZMB,S100A5,B4GALT3
TF	Factor: ZNF462; motif: YYYYCTSCWG	TF:M12707	false	0.000008735752419954384	5.058699682809127	9939	47	22	62700	HIGD1B,POLR2J,SPRR2B,CCDC85B,TCF20,TRMT112,S100A8,HAND1,SPRR2A,HPRT1,OPN1LW,NDUFA2,IKBKG,GZMB,SEC61B,TFF1,RASSF7,S100A5,MT1M,ZNF140,GZMA,B4GALT3
TF	Factor: GR; motif: AGAACAN	TF:M07355	false	0.000008791607291883557	5.055931719444557	5918	47	17	62700	POLR2J,SPRR2B,TRMT112,S100A8,SHMT1,SPRR2A,NDUFA2,IKBKG,RPS4Y1,VAMP5,GZMB,PDXDC1,TFF1,RRN3,S100A5,MT1M,HCAR3
TF	Factor: Sp1; motif: CCCCGCCCCN	TF:M00933	false	0.00000894233078267941	5.04854926933319	9955	47	22	62700	HIGD1B,POLR2J,CCDC85B,RPLP2,HNRNPH1,TCF20,TRMT112,SHMT1,HAND1,HPRT1,NDUFA2,IKBKG,FDFT1,VAMP5,PDXDC1,RNF181,KLF13,SEC61B,RASSF7,ZNF140,GZMA,B4GALT3
TF	Factor: VDR; motif: RRGGTCANNGRGKTCA	TF:M09671	false	0.000009037276918634248	5.043962409941054	8254	47	20	62700	HIGD1B,RPLP2,LGALS2,HNRNPH1,TCF20,TRMT112,SHMT1,SPRR2A,OPN1LW,NDUFA2,TIMM8A,LILRB3,VAMP5,KLF13,SEC61B,TFF1,RASSF7,S100A5,MT1M,GZMA
TF	Factor: RUNX3; motif: NRACCGCAAACCGCAN	TF:M04109	false	0.000009238206760030756	5.034412322048816	9979	47	22	62700	POLR2J,RPLP2,NDUFB7,MRPS21,TRMT112,S100A8,SHMT1,HAND1,HPRT1,OPN1LW,NDUFA2,IKBKG,FDFT1,LILRB3,GZMB,RNF181,KLF13,RASSF7,S100A5,HLA-DQB1,TADA2A,ZNF140
TF	Factor: Egr-1; motif: GCGTGGGCGT	TF:M07597	false	0.000009391486124508195	5.027265678808989	5954	47	17	62700	CCDC85B,RPLP2,HNRNPH1,NDUFB7,TCF20,HPRT1,LILRB3,PDXDC1,RNF181,KLF13,SEC61B,TFF1,RRN3,RASSF7,HCAR3,TADA2A,ZNF140
TF	Factor: AP-2alpha; motif: NGCCTSAGGCN; match class: 1	TF:M11480_1	false	0.000009391486124508195	5.027265678808989	5952	47	17	62700	POLR2J,CCDC85B,HNRNPH1,NDUFB7,SHMT1,HAND1,OPN1LW,IKBKG,TIMM8A,PDXDC1,RNF181,KLF13,RRN3,MT1M,HCAR3,HLA-DQB1,TADA2A
TF	Factor: E2F-1; motif: TTGGCGCGRAANNGNM	TF:M00938	false	0.000009391486124508195	5.027265678808989	7472	47	19	62700	NDUFB7,MRPS21,TCF20,SHMT1,HPRT1,NDUFA2,IKBKG,FDFT1,RPS4Y1,TIMM8A,VAMP5,PDXDC1,RNF181,KLF13,RRN3,RASSF7,MT1M,TADA2A,ZNF140
TF	Factor: TFIIB; motif: YTNTMTGMSN	TF:M08904	false	0.00001011534390107861	4.995019347514841	6735	47	18	62700	HIGD1B,SPRR2B,CCDC85B,IL9,HTR2B,HPRT1,FDFT1,TIMM8A,LILRB3,VAMP5,RNF181,KLF13,S100A5,MT1M,HLA-DQB1,ZNF140,GZMA,B4GALT3
TF	Factor: Elk-1; motif: RCCGGAAGTGN	TF:M09904	false	0.000010126806668003534	4.994527481105886	8326	47	20	62700	POLR2J,SPRR2B,RPLP2,NDUFB7,MRPS21,TCF20,TRMT112,SPRR2A,NDUFA2,IKBKG,FDFT1,RPS4Y1,PDXDC1,RNF181,KLF13,RRN3,RASSF7,HCAR3,TADA2A,ZNF140
TF	Factor: ELF1; motif: AACCCGGAAGTR	TF:M03966	false	0.000010249970204417244	4.989277397054664	6744	47	18	62700	POLR2J,SPRR2B,CCDC85B,RPLP2,NDUFB7,TRMT112,SPRR2A,NDUFA2,IKBKG,FDFT1,RPS4Y1,PDXDC1,RNF181,RRN3,RASSF7,HCAR3,TADA2A,ZNF140
TF	Factor: POU3F2; motif: NWTGCATAAWTTA	TF:M04078	false	0.000010863264842856942	4.964039632376309	3990	47	14	62700	SPRR2B,NDUFB7,HTR2B,SPRR2A,FDFT1,LILRB3,GZMB,RNF181,TFF1,HCAR3,HLA-DQB1,ZNF140,GZMA,B4GALT3
TF	Factor: CREB1; motif: NRRTGACGTMA	TF:M09887	false	0.000011024102900894096	4.957656741637291	6035	47	17	62700	POLR2J,RPLP2,HNRNPH1,NDUFB7,MRPS21,SHMT1,HPRT1,NDUFA2,IKBKG,LILRB3,GZMB,PDXDC1,KLF13,SEC61B,HLA-DQB1,ZNF140,B4GALT3
TF	Factor: Elf-1; motif: NNANCCGGAAGTGS	TF:M09900	false	0.000011085126581746417	4.955259343285614	5324	47	16	62700	POLR2J,SPRR2B,RPLP2,NDUFB7,MRPS21,TRMT112,SPRR2A,NDUFA2,IKBKG,FDFT1,RPS4Y1,PDXDC1,RNF181,RRN3,RASSF7,ZNF140
TF	Factor: Elk-1; motif: GGAAGN; match class: 1	TF:M03819_1	false	0.000011085126581746417	4.955259343285614	7572	47	19	62700	POLR2J,SPRR2B,CCDC85B,RPLP2,MRPS21,TRMT112,S100A8,HAND1,SPRR2A,IKBKG,RPS4Y1,TIMM8A,PDXDC1,SEC61B,TFF1,RASSF7,S100A5,TADA2A,ZNF140
TF	Factor: TAFII250; motif: RARRWGGCGGMGGNGR	TF:M10086	false	0.000011085126581746417	4.955259343285614	9231	47	21	62700	POLR2J,CCDC85B,HNRNPH1,MRPS21,TCF20,SHMT1,HAND1,HPRT1,OPN1LW,NDUFA2,LILRB3,VAMP5,PDXDC1,RNF181,KLF13,SEC61B,RASSF7,S100A5,MT1M,TADA2A,B4GALT3
TF	Factor: CPEB1; motif: AATAAAAA	TF:M04514	false	0.000011261487675071534	4.9484042341385415	4652	47	15	62700	POLR2J,SPRR2B,MRPS21,SHMT1,HTR2B,SPRR2A,HPRT1,FDFT1,RPS4Y1,PDXDC1,HCAR3,HLA-DQB1,ZNF140,GZMA,B4GALT3
TF	Factor: Elk-1; motif: NRSCGGAAGNN	TF:M11434	false	0.000011263868378756357	4.948312433016753	8397	47	20	62700	CCDC85B,RPLP2,HNRNPH1,NDUFB7,MRPS21,TRMT112,NDUFA2,IKBKG,FDFT1,RPS4Y1,PDXDC1,RNF181,KLF13,RRN3,RASSF7,S100A5,MT1M,HCAR3,TADA2A,ZNF140
TF	Factor: Oct-2; motif: NTATGCWAATN	TF:M11896	false	0.000012086356247125347	4.917704609005272	5366	47	16	62700	HIGD1B,SPRR2B,NDUFB7,MRPS21,IL9,TRMT112,S100A8,SPRR2A,NDUFA2,FDFT1,LILRB3,GZMB,HCAR3,TADA2A,GZMA,B4GALT3
TF	Factor: BTEB2; motif: WGGGTGKGGCNGGN; match class: 1	TF:M09972_1	false	0.000012086356247125347	4.917704609005272	4036	47	14	62700	SPRR2B,HNRNPH1,TCF20,S100A8,HAND1,SPRR2A,HPRT1,OPN1LW,IKBKG,LILRB3,VAMP5,RASSF7,MT1M,B4GALT3
TF	Factor: Oct-4; motif: ATTGWSWTGCWAAWN	TF:M01124	false	0.000012363361341141663	4.907863437544504	6096	47	17	62700	SPRR2B,LGALS2,IL9,S100A8,SHMT1,HTR2B,NDUFA2,IKBKG,RPS4Y1,TIMM8A,VAMP5,GZMB,PDXDC1,TFF1,RASSF7,HCAR3,GZMA
TF	Factor: Spic; motif: NGNGGAASTN	TF:M02077	false	0.000012587522552522656	4.900059738330889	8466	47	20	62700	POLR2J,CCDC85B,HNRNPH1,IL9,TRMT112,S100A8,HPRT1,NDUFA2,IKBKG,FDFT1,LILRB3,GZMB,PDXDC1,RNF181,KLF13,TFF1,RASSF7,S100A5,MT1M,B4GALT3
TF	Factor: c-Ets-2; motif: NCCGGAAGTG	TF:M08759	false	0.000012867953679441928	4.890490511089851	8479	47	20	62700	POLR2J,SPRR2B,CCDC85B,RPLP2,NDUFB7,MRPS21,TCF20,TRMT112,SPRR2A,NDUFA2,IKBKG,FDFT1,RPS4Y1,PDXDC1,RNF181,RRN3,RASSF7,HCAR3,TADA2A,ZNF140
TF	Factor: ER71:C/EBPdelta; motif: NNCGGAWRTTRCGYAAN	TF:M08246	false	0.000012867953679441928	4.890490511089851	8480	47	20	62700	HIGD1B,POLR2J,SPRR2B,CCDC85B,HNRNPH1,MRPS21,IL9,TRMT112,SPRR2A,IKBKG,FDFT1,TIMM8A,VAMP5,RNF181,SEC61B,TFF1,RRN3,RASSF7,MT1M,TADA2A
TF	Factor: Oct-2; motif: NYATGCAAATN	TF:M10034	false	0.000012945567911084046	4.887878892680637	6122	47	17	62700	HIGD1B,SPRR2B,NDUFB7,IL9,TRMT112,S100A8,HTR2B,SPRR2A,OPN1LW,NDUFA2,FDFT1,LILRB3,SEC61B,TFF1,HCAR3,TADA2A,B4GALT3
TF	Factor: ZABC1; motif: ATTCCNAC	TF:M01306	false	0.000013162408084735333	4.880664648545801	9348	47	21	62700	SPRR2B,NDUFB7,MRPS21,S100A8,SHMT1,HAND1,SPRR2A,HPRT1,IKBKG,FDFT1,RPS4Y1,TIMM8A,VAMP5,GZMB,PDXDC1,RNF181,RRN3,RASSF7,S100A5,ZNF140,GZMA
TF	Factor: c-Ets-1; motif: RCAGGAAGTGNNTNS	TF:M00339	false	0.000013162408084735333	4.880664648545801	6888	47	18	62700	POLR2J,SPRR2B,NDUFB7,MRPS21,TCF20,IL9,SPRR2A,RPS4Y1,TIMM8A,VAMP5,PDXDC1,KLF13,SEC61B,TFF1,RASSF7,S100A5,HLA-DQB1,TADA2A
TF	Factor: TEF-3:C/EBPdelta; motif: RGWATGYNRTTRCGYAAY	TF:M08413	false	0.000013707901338840142	4.863029030019199	6152	47	17	62700	HIGD1B,SPRR2B,CCDC85B,RPLP2,LGALS2,HNRNPH1,IL9,S100A8,HTR2B,HAND1,SPRR2A,HPRT1,NDUFA2,RRN3,HCAR3,HLA-DQB1,ZNF140
TF	Factor: Nkx3-2; motif: NTCGTTAN	TF:M10625	false	0.000014152614737408345	4.849163315537428	6169	47	17	62700	CCDC85B,HNRNPH1,NDUFB7,MRPS21,IL9,TRMT112,HAND1,NDUFA2,IKBKG,FDFT1,VAMP5,PDXDC1,RNF181,SEC61B,RRN3,RASSF7,B4GALT3
TF	Factor: Erm; motif: NRCMGGAAGTN	TF:M11422	false	0.000014390547979197865	4.841922668203029	4762	47	15	62700	POLR2J,SPRR2B,RPLP2,MRPS21,TCF20,TRMT112,SPRR2A,NDUFA2,IKBKG,RPS4Y1,VAMP5,PDXDC1,RNF181,RRN3,HCAR3
TF	Factor: c-Ets-2; motif: NNCTTCCTNNN	TF:M07379	false	0.00001507365687126778	4.821781375001012	3509	47	13	62700	POLR2J,SPRR2B,TCF20,SHMT1,SPRR2A,NDUFA2,RPS4Y1,TIMM8A,LILRB3,PDXDC1,SEC61B,TFF1,TADA2A
TF	Factor: SAP-1; motif: ACCGGAAGTNN	TF:M09607	false	0.000015202953121057994	4.818072043659907	4787	47	15	62700	POLR2J,SPRR2B,CCDC85B,RPLP2,TCF20,TRMT112,SPRR2A,NDUFA2,IKBKG,PDXDC1,RNF181,RRN3,RASSF7,HCAR3,TADA2A
TF	Factor: Elk-1; motif: NACMGGAAGTN	TF:M11432	false	0.000016757164617418156	4.775799463938545	6256	47	17	62700	POLR2J,SPRR2B,RPLP2,MRPS21,TCF20,TRMT112,SPRR2A,NDUFA2,IKBKG,FDFT1,RPS4Y1,VAMP5,PDXDC1,RNF181,RRN3,HCAR3,ZNF140
TF	Factor: NFATc1; motif: TTTTCCATGGAAAN	TF:M04053	false	0.000016757164617418156	4.775799463938545	8647	47	20	62700	POLR2J,SPRR2B,CCDC85B,MRPS21,IL9,HTR2B,HAND1,SPRR2A,HPRT1,OPN1LW,NDUFA2,RPS4Y1,TIMM8A,LILRB3,VAMP5,GZMB,TFF1,TADA2A,GZMA,B4GALT3
TF	Factor: C-JUN:FRA-2; motif: NRTGACGTMAT	TF:M08941	false	0.000016757164617418156	4.775799463938545	7020	47	18	62700	HIGD1B,RPLP2,NDUFB7,MRPS21,IL9,S100A8,SHMT1,HAND1,HPRT1,OPN1LW,NDUFA2,GZMB,TFF1,RASSF7,MT1M,HCAR3,TADA2A,GZMA
TF	Factor: Elf-1; motif: RANSMGGAAGTR	TF:M11446	false	0.000016757164617418156	4.775799463938545	2964	47	12	62700	SPRR2B,RPLP2,IL9,TRMT112,SPRR2A,IKBKG,PDXDC1,RNF181,TFF1,RASSF7,S100A5,TADA2A
TF	Factor: Elf-1; motif: NANCCGGAAGTN	TF:M11451	false	0.00001742398919871706	4.7588524068111555	7042	47	18	62700	POLR2J,CCDC85B,RPLP2,NDUFB7,MRPS21,TRMT112,NDUFA2,IKBKG,FDFT1,RPS4Y1,PDXDC1,RNF181,KLF13,RRN3,RASSF7,HCAR3,TADA2A,ZNF140
TF	Factor: Nkx3-2; motif: TRAGTG	TF:M01181	false	0.00001781920967776445	4.749111561814143	9546	47	21	62700	HIGD1B,POLR2J,LGALS2,MRPS21,IL9,S100A8,SHMT1,HPRT1,NDUFA2,RPS4Y1,TIMM8A,VAMP5,GZMB,TFF1,RRN3,RASSF7,MT1M,HLA-DQB1,TADA2A,GZMA,B4GALT3
TF	Factor: isx; motif: NTCRTTAA	TF:M10953	false	0.00001797351517466079	4.745366977333779	5559	47	16	62700	HNRNPH1,NDUFB7,IL9,TRMT112,HTR2B,IKBKG,FDFT1,RPS4Y1,GZMB,RNF181,SEC61B,RRN3,HCAR3,TADA2A,GZMA,B4GALT3
TF	Factor: C/EBPgamma:Elf-1; motif: TKRCGHAATWSCGGAAGT	TF:M08676	false	0.000018111390392891147	4.742048208063544	8695	47	20	62700	SPRR2B,CCDC85B,RPLP2,HNRNPH1,MRPS21,S100A8,SHMT1,HPRT1,FDFT1,RPS4Y1,TIMM8A,VAMP5,PDXDC1,TFF1,RRN3,S100A5,HCAR3,HLA-DQB1,ZNF140,B4GALT3
TF	Factor: SMAD5; motif: GSGGCAGM	TF:M03846	false	0.000018139324010467704	4.741378901619582	8697	47	20	62700	POLR2J,LGALS2,NDUFB7,TCF20,TRMT112,S100A8,HAND1,HPRT1,OPN1LW,IKBKG,RNF181,SEC61B,TFF1,RRN3,RASSF7,S100A5,MT1M,ZNF140,GZMA,B4GALT3
TF	Factor: AP-2alpha; motif: NGCCTSAGGCN	TF:M11480	false	0.000018247431110430286	4.738798267267368	6302	47	17	62700	POLR2J,CCDC85B,HNRNPH1,NDUFB7,SHMT1,HAND1,OPN1LW,IKBKG,TIMM8A,PDXDC1,RNF181,KLF13,RRN3,MT1M,HCAR3,HLA-DQB1,TADA2A
TF	Factor: alx3; motif: NNCRTTAN	TF:M10877	false	0.00001825798005674589	4.73854727163928	4207	47	14	62700	CCDC85B,HNRNPH1,NDUFB7,MRPS21,IL9,TRMT112,HAND1,IKBKG,VAMP5,RNF181,RASSF7,HCAR3,GZMA,B4GALT3
TF	Factor: TFAP2C; motif: NGCCCNNRGGCA	TF:M04152	false	0.00001825798005674589	4.73854727163928	7872	47	19	62700	HIGD1B,SPRR2B,RPLP2,HNRNPH1,NDUFB7,TCF20,HAND1,HPRT1,IKBKG,FDFT1,LILRB3,VAMP5,KLF13,TFF1,RASSF7,HCAR3,TADA2A,ZNF140,B4GALT3
TF	Factor: Fli-1:C/EBPbeta; motif: RNCGGAWRTTGCGCAAY; match class: 1	TF:M08281_1	false	0.000018378891024329947	4.735680697332074	1954	47	10	62700	HIGD1B,POLR2J,HNRNPH1,MRPS21,TRMT112,IKBKG,VAMP5,PDXDC1,RASSF7,HCAR3
TF	Factor: HNF-4alpha; motif: AGTCCAAR	TF:M04903	false	0.000018759526985796903	4.726778116385959	7087	47	18	62700	POLR2J,CCDC85B,RPLP2,MRPS21,TCF20,TRMT112,HAND1,SPRR2A,NDUFA2,TIMM8A,LILRB3,VAMP5,SEC61B,TFF1,S100A5,MT1M,HLA-DQB1,GZMA
TF	Factor: CP2; motif: AACCGGTTNNAACCGGTT; match class: 1	TF:M11485_1	false	0.000019247803280705825	4.715618828623335	6332	47	17	62700	POLR2J,CCDC85B,HNRNPH1,NDUFB7,HAND1,SPRR2A,HPRT1,OPN1LW,FDFT1,TIMM8A,LILRB3,RNF181,KLF13,RRN3,HLA-DQB1,TADA2A,ZNF140
TF	Factor: BTEB2; motif: NMCACGCCCN	TF:M12164	false	0.00001946626984375851	4.710717260676914	3017	47	12	62700	RPLP2,LGALS2,NDUFB7,S100A8,HPRT1,RNF181,SEC61B,RASSF7,HCAR3,TADA2A,ZNF140,B4GALT3
TF	Factor: FLI-1; motif: CMGGAWGTSAN	TF:M01208	false	0.00001963729710884873	4.706918289028361	6344	47	17	62700	POLR2J,SPRR2B,CCDC85B,RPLP2,TCF20,TRMT112,SPRR2A,NDUFA2,IKBKG,RPS4Y1,LILRB3,VAMP5,PDXDC1,RNF181,SEC61B,RRN3,ZNF140
TF	Factor: SRY; motif: AACAATNNNCATTGTT	TF:M04556	false	0.000019887270406421495	4.701424821137935	7926	47	19	62700	SPRR2B,CCDC85B,TCF20,IL9,TRMT112,S100A8,SHMT1,HAND1,SPRR2A,NDUFA2,IKBKG,RPS4Y1,RNF181,TFF1,HCAR3,HLA-DQB1,TADA2A,ZNF140,GZMA
TF	Factor: CSX; motif: NCCACTTRAN	TF:M10642	false	0.000020081637058081915	4.69720088633221	4916	47	15	62700	HIGD1B,SPRR2B,NDUFB7,IL9,TRMT112,SHMT1,SPRR2A,FDFT1,RPS4Y1,TIMM8A,LILRB3,VAMP5,TFF1,RRN3,S100A5
TF	Factor: LTF; motif: GKVACTTNC	TF:M01692	false	0.00002022321411274481	4.694149820035858	4252	47	14	62700	POLR2J,SPRR2B,CCDC85B,RPLP2,IL9,SPRR2A,NDUFA2,IKBKG,RPS4Y1,VAMP5,RNF181,KLF13,TFF1,RASSF7
TF	Factor: HOXB8; motif: RTCRTTAN	TF:M10727	false	0.000021070928900272344	4.67631631833731	6382	47	17	62700	CCDC85B,HNRNPH1,NDUFB7,MRPS21,IL9,HAND1,NDUFA2,IKBKG,FDFT1,LILRB3,VAMP5,RNF181,KLF13,SEC61B,TFF1,RRN3,B4GALT3
TF	Factor: E2F-3:FOXO6; motif: NAATGACACGCGCCCMC; match class: 1	TF:M08209_1	false	0.0000216319054047132	4.664905224883285	7976	47	19	62700	HIGD1B,POLR2J,CCDC85B,RPLP2,LGALS2,HNRNPH1,NDUFB7,TCF20,TRMT112,HPRT1,OPN1LW,FDFT1,RPS4Y1,LILRB3,PDXDC1,KLF13,RASSF7,MT1M,TADA2A
TF	Factor: Oct-2; motif: ATTTGCA	TF:M04715	false	0.0000216319054047132	4.664905224883285	6396	47	17	62700	HIGD1B,SPRR2B,NDUFB7,IL9,TRMT112,S100A8,HTR2B,SPRR2A,HPRT1,OPN1LW,TIMM8A,LILRB3,RNF181,MT1M,HCAR3,TADA2A,B4GALT3
TF	Factor: CTCF; motif: NNNNANASYGCCMYCTAGTGG	TF:M04689	false	0.000022500642391049912	4.647805082648387	5675	47	16	62700	HIGD1B,POLR2J,SPRR2B,LGALS2,NDUFB7,MRPS21,IL9,S100A8,SPRR2A,OPN1LW,RNF181,SEC61B,RASSF7,S100A5,HCAR3,B4GALT3
TF	Factor: ATF-3; motif: GGCGCSSNSNGRTSACGTSA; match class: 1	TF:M04744_1	false	0.000022711975672725788	4.643745085663892	4972	47	15	62700	HIGD1B,POLR2J,RPLP2,HNRNPH1,TRMT112,SHMT1,HPRT1,NDUFA2,RPS4Y1,TIMM8A,PDXDC1,KLF13,SEC61B,ZNF140,B4GALT3
TF	Factor: HDAC1; motif: KGCARGGTC; match class: 1	TF:M07041_1	false	0.00002279738004350116	4.642115060807865	6425	47	17	62700	SPRR2B,CCDC85B,RPLP2,TCF20,SHMT1,OPN1LW,NDUFA2,FDFT1,VAMP5,PDXDC1,KLF13,SEC61B,TFF1,RASSF7,MT1M,ZNF140,B4GALT3
TF	Factor: TTF-1; motif: CTTGASN	TF:M03891	false	0.000022882150633909963	4.6405031597502635	3670	47	13	62700	HIGD1B,SPRR2B,RPLP2,LGALS2,HAND1,SPRR2A,HPRT1,RPS4Y1,LILRB3,GZMB,RRN3,HLA-DQB1,ZNF140
TF	Factor: Erg; motif: NACCGGAARYN	TF:M11392	false	0.00002293455682035502	4.639509647611088	8856	47	20	62700	POLR2J,CCDC85B,RPLP2,NDUFB7,MRPS21,TRMT112,SHMT1,NDUFA2,IKBKG,FDFT1,RPS4Y1,TIMM8A,PDXDC1,RNF181,KLF13,TFF1,RRN3,MT1M,HCAR3,ZNF140
TF	Factor: E2F; motif: TTTSGCGC	TF:M00050	false	0.000023170142172887954	4.635071301354121	7214	47	18	62700	POLR2J,SPRR2B,RPLP2,MRPS21,TCF20,TRMT112,HAND1,SPRR2A,HPRT1,IKBKG,RPS4Y1,VAMP5,RNF181,KLF13,RASSF7,TADA2A,ZNF140,B4GALT3
TF	Factor: LF-A1; motif: GGGSTCWR; match class: 1	TF:M00646_1	false	0.000023170142172887954	4.635071301354121	6437	47	17	62700	POLR2J,SPRR2B,NDUFB7,TRMT112,SHMT1,HAND1,OPN1LW,NDUFA2,IKBKG,RPS4Y1,LILRB3,VAMP5,GZMB,SEC61B,RASSF7,S100A5,MT1M
TF	Factor: HOXD1; motif: NATYCAKCAN	TF:M12625	false	0.000023242933104768212	4.633709067725865	5696	47	16	62700	SPRR2B,MRPS21,S100A8,HTR2B,HAND1,OPN1LW,FDFT1,RPS4Y1,TIMM8A,LILRB3,VAMP5,GZMB,RNF181,S100A5,HCAR3,HLA-DQB1
TF	Factor: GATA-6; motif: WGATAACGATCW	TF:M12208	false	0.000023349670878467017	4.631719236582795	4316	47	14	62700	SPRR2B,S100A8,SHMT1,HTR2B,SPRR2A,FDFT1,LILRB3,VAMP5,PDXDC1,RNF181,TFF1,S100A5,HCAR3,HLA-DQB1
TF	Factor: Elk-1; motif: NACMGGAAGTN; match class: 1	TF:M11432_1	false	0.000023534480613232757	4.628295381776163	1559	47	9	62700	SPRR2B,RPLP2,MRPS21,TRMT112,NDUFA2,IKBKG,RPS4Y1,RNF181,ZNF140
TF	Factor: BRN1; motif: NANNTATGCATAATNNA	TF:M01324	false	0.000023755915495079853	4.624228228271502	4998	47	15	62700	SPRR2B,NDUFB7,TRMT112,HTR2B,OPN1LW,NDUFA2,FDFT1,LILRB3,RNF181,MT1M,HCAR3,HLA-DQB1,TADA2A,GZMA,B4GALT3
TF	Factor: ATF-3; motif: NATGATGTCATN	TF:M11290	false	0.000024351157672990205	4.613480387260836	6466	47	17	62700	HIGD1B,RPLP2,LGALS2,NDUFB7,IL9,SHMT1,HAND1,IKBKG,FDFT1,GZMB,TFF1,RRN3,RASSF7,MT1M,HCAR3,TADA2A,GZMA
TF	Factor: JunD; motif: NRTGACGTCATS; match class: 1	TF:M11270_1	false	0.00002441201622299626	4.612396350105113	4336	47	14	62700	RPLP2,LGALS2,NDUFB7,IL9,HPRT1,NDUFA2,GZMB,KLF13,TFF1,RRN3,HCAR3,TADA2A,ZNF140,B4GALT3
TF	Factor: Pax-6; motif: CTGACCTGGAACTM	TF:M00979	false	0.000025159428089297014	4.59929923526514	9795	47	21	62700	HIGD1B,POLR2J,SPRR2B,CCDC85B,NDUFB7,MRPS21,SHMT1,SPRR2A,NDUFA2,IKBKG,RPS4Y1,LILRB3,VAMP5,RNF181,SEC61B,RRN3,RASSF7,S100A5,TADA2A,GZMA,B4GALT3
TF	Factor: HNF-4alpha; motif: RRGTCCAAAGTCCAN	TF:M11756	false	0.000025190578072368996	4.598761866215289	3111	47	12	62700	HIGD1B,RPLP2,LGALS2,S100A8,SHMT1,HPRT1,IKBKG,LILRB3,VAMP5,RNF181,HLA-DQB1,ZNF140
TF	Factor: STAT6; motif: TTCTSWGGAAN	TF:M10083	false	0.000025733224460946404	4.589505791797536	3118	47	12	62700	POLR2J,SPRR2B,CCDC85B,IL9,HPRT1,IKBKG,TIMM8A,LILRB3,GZMB,S100A5,TADA2A,B4GALT3
TF	Factor: POU4F3; motif: CTAATYW	TF:M07061	false	0.00002623410218834445	4.581133794104093	7290	47	18	62700	HIGD1B,POLR2J,RPLP2,LGALS2,NDUFB7,MRPS21,IL9,TRMT112,SHMT1,HPRT1,IKBKG,RPS4Y1,TIMM8A,TFF1,RRN3,HLA-DQB1,GZMA,B4GALT3
TF	Factor: HMX2; motif: SCACTTANC	TF:M10646	false	0.00002626734481133801	4.580583824894311	7293	47	18	62700	HIGD1B,LGALS2,NDUFB7,IL9,S100A8,SHMT1,HPRT1,OPN1LW,NDUFA2,IKBKG,TIMM8A,VAMP5,TFF1,RRN3,S100A5,HLA-DQB1,ZNF140,GZMA
TF	Factor: FOXO1A:Elk-1; motif: RWMAACAGGAAGTN	TF:M08299	false	0.000026764820897823594	4.572435658439606	7305	47	18	62700	POLR2J,SPRR2B,NDUFB7,MRPS21,TCF20,TRMT112,S100A8,SHMT1,HTR2B,SPRR2A,NDUFA2,FDFT1,LILRB3,TFF1,MT1M,HCAR3,ZNF140,B4GALT3
TF	Factor: KLF; motif: GGGNGGGG	TF:M07461	false	0.00002689456626554493	4.570335455286184	8970	47	20	62700	SPRR2B,CCDC85B,LGALS2,HNRNPH1,TCF20,TRMT112,S100A8,SHMT1,HAND1,SPRR2A,HPRT1,OPN1LW,TIMM8A,LILRB3,RNF181,RRN3,RASSF7,S100A5,MT1M,B4GALT3
TF	Factor: PEA3; motif: NACCGGAAGTN	TF:M11428	false	0.0000269268942483515	4.569813735284595	7310	47	18	62700	POLR2J,SPRR2B,RPLP2,NDUFB7,MRPS21,TCF20,TRMT112,NDUFA2,IKBKG,FDFT1,RPS4Y1,PDXDC1,RNF181,KLF13,RRN3,RASSF7,HCAR3,ZNF140
TF	Factor: Elf-1; motif: AWCCCGGAAGTN	TF:M07415	false	0.000027068994037992265	4.567527883567018	8129	47	19	62700	POLR2J,SPRR2B,CCDC85B,RPLP2,NDUFB7,MRPS21,TCF20,TRMT112,NDUFA2,IKBKG,FDFT1,RPS4Y1,PDXDC1,RNF181,KLF13,SEC61B,RRN3,HCAR3,ZNF140
TF	Factor: pax-6; motif: NYACGCNTSANYGCNYN; match class: 1	TF:M11881_1	false	0.000027090117882886446	4.567189105126459	7315	47	18	62700	POLR2J,CCDC85B,RPLP2,HNRNPH1,MRPS21,TCF20,SHMT1,HPRT1,OPN1LW,NDUFA2,FDFT1,RPS4Y1,PDXDC1,KLF13,S100A5,MT1M,ZNF140,B4GALT3
TF	Factor: ER-beta; motif: ANNSTGACCYRGNN	TF:M03821	false	0.000027164434988322786	4.565999323724519	6534	47	17	62700	HNRNPH1,NDUFB7,IL9,S100A8,HAND1,NDUFA2,TIMM8A,LILRB3,VAMP5,PDXDC1,RNF181,TFF1,RRN3,S100A5,MT1M,ZNF140,GZMA
TF	Factor: CREB; motif: CGTCAN	TF:M00801	false	0.000027483088098796688	4.560934469977981	4393	47	14	62700	CCDC85B,RPLP2,LGALS2,MRPS21,SHMT1,HAND1,IKBKG,LILRB3,GZMB,RNF181,KLF13,SEC61B,HCAR3,B4GALT3
TF	Factor: CREM; motif: NRTGACGYMA	TF:M12592	false	0.000027695478217010816	4.557591131502462	6545	47	17	62700	POLR2J,RPLP2,HNRNPH1,NDUFB7,MRPS21,TCF20,HPRT1,IKBKG,LILRB3,GZMB,PDXDC1,KLF13,SEC61B,RRN3,HLA-DQB1,ZNF140,B4GALT3
TF	Factor: ATF; motif: CNSTGACGTNNNYC	TF:M00017	false	0.000027757496774865136	4.556619701973725	7333	47	18	62700	POLR2J,RPLP2,MRPS21,HAND1,HPRT1,NDUFA2,IKBKG,RPS4Y1,LILRB3,GZMB,PDXDC1,KLF13,SEC61B,RRN3,S100A5,HLA-DQB1,ZNF140,B4GALT3
TF	Factor: GCMa:PEA3; motif: ATRCGGGCGGAAGTR; match class: 1	TF:M08313_1	false	0.000027757496774865136	4.556619701973725	9876	47	21	62700	POLR2J,CCDC85B,RPLP2,LGALS2,HNRNPH1,NDUFB7,MRPS21,TCF20,TRMT112,HAND1,SPRR2A,NDUFA2,IKBKG,LILRB3,PDXDC1,RNF181,KLF13,RRN3,RASSF7,MT1M,HLA-DQB1
TF	Factor: HOXA6; motif: RTCRTTAN	TF:M10695	false	0.00002807580322119159	4.551667810149628	6556	47	17	62700	CCDC85B,HNRNPH1,NDUFB7,MRPS21,IL9,HAND1,NDUFA2,IKBKG,LILRB3,VAMP5,RNF181,KLF13,SEC61B,TFF1,RRN3,TADA2A,B4GALT3
TF	Factor: TFAP2C; motif: NGCCTNAGGCN	TF:M04154	false	0.00002931152818150417	4.5329615386583395	3777	47	13	62700	POLR2J,HNRNPH1,NDUFB7,HAND1,OPN1LW,IKBKG,TIMM8A,PDXDC1,RNF181,KLF13,RRN3,HLA-DQB1,TADA2A
TF	Factor: STAT5A; motif: TTCCNRGAANNNNNNTTCCNNGRR; match class: 1	TF:M00460_1	false	0.000029565410420957872	4.52921608783619	2609	47	11	62700	NDUFB7,MRPS21,SPRR2A,NDUFA2,RPS4Y1,TIMM8A,RNF181,S100A5,MT1M,TADA2A,ZNF140
TF	Factor: E2F-1; motif: TWSGCGCGAAAAYKR	TF:M00024	false	0.00003070347436407607	4.512812477559597	9063	47	20	62700	POLR2J,CCDC85B,RPLP2,HNRNPH1,MRPS21,TRMT112,SHMT1,HPRT1,NDUFA2,FDFT1,RPS4Y1,TIMM8A,RNF181,SEC61B,TFF1,RASSF7,HCAR3,TADA2A,GZMA,B4GALT3
TF	Factor: MLR1; motif: NTGNMCYYTGNNCYN	TF:M12637	false	0.00003141480337150145	4.502865654233547	4452	47	14	62700	HIGD1B,LGALS2,TCF20,IL9,S100A8,SHMT1,SPRR2A,TIMM8A,LILRB3,VAMP5,RRN3,RASSF7,S100A5,HCAR3
TF	Factor: C/EBPalpha; motif: NNNTTNNGCAANN	TF:M01866	false	0.00003370814154064128	4.4722651911424425	5168	47	15	62700	LGALS2,NDUFB7,IL9,HTR2B,OPN1LW,NDUFA2,IKBKG,RPS4Y1,TIMM8A,VAMP5,GZMB,PDXDC1,HCAR3,TADA2A,GZMA
TF	Factor: JUNB:C-JUN; motif: KRTGACGTCATN; match class: 1	TF:M08945_1	false	0.00003379687281795928	4.47112348258432	5894	47	16	62700	HIGD1B,RPLP2,NDUFB7,IL9,SHMT1,HAND1,HPRT1,GZMB,KLF13,TFF1,RRN3,MT1M,HCAR3,HLA-DQB1,GZMA,B4GALT3
TF	Factor: TFAP2A; motif: YGCCCNNRGGCN	TF:M04146	false	0.00003413301167165884	4.46682539075217	6658	47	17	62700	POLR2J,CCDC85B,HNRNPH1,NDUFB7,TCF20,HAND1,HPRT1,OPN1LW,IKBKG,FDFT1,LILRB3,KLF13,TFF1,RASSF7,HCAR3,TADA2A,B4GALT3
TF	Factor: SPI1; motif: NNAAWGNGGAASTNNNN	TF:M01203	false	0.00003469976678960035	4.459673444008263	2656	47	11	62700	HNRNPH1,IL9,S100A8,LILRB3,PDXDC1,RNF181,TFF1,RASSF7,S100A5,GZMA,B4GALT3
TF	Factor: Tax/CREB; motif: GGGGGTTGACGYANA	TF:M00114	false	0.0000352893085070208	4.452356851544463	6676	47	17	62700	HIGD1B,POLR2J,CCDC85B,NDUFB7,HAND1,NDUFA2,IKBKG,FDFT1,RPS4Y1,TIMM8A,VAMP5,PDXDC1,KLF13,SEC61B,TADA2A,ZNF140,B4GALT3
TF	Factor: GATA-6; motif: NGATAACGATCN	TF:M12209	false	0.00003543675340500418	4.450546073547922	2135	47	10	62700	SPRR2B,SHMT1,HTR2B,SPRR2A,FDFT1,LILRB3,PDXDC1,TFF1,HCAR3,TADA2A
TF	Factor: HOXD4; motif: RTCRTTAN	TF:M10713	false	0.00003599910965597217	4.443708240240488	3856	47	13	62700	HIGD1B,SPRR2B,HTR2B,SPRR2A,IKBKG,LILRB3,GZMB,PDXDC1,SEC61B,RRN3,HLA-DQB1,TADA2A,ZNF140
TF	Factor: TEF-3:Fli-1; motif: ACCGGAAATGCC	TF:M08510	false	0.000036062366776361406	4.442945773892512	7484	47	18	62700	RPLP2,HNRNPH1,MRPS21,TCF20,IL9,TRMT112,SHMT1,IKBKG,RPS4Y1,TIMM8A,GZMB,PDXDC1,RNF181,TFF1,RRN3,RASSF7,HCAR3,HLA-DQB1
TF	Factor: CTCF; motif: CANNWRRTGGCAG	TF:M04745	false	0.00003679463720519962	4.434215474856607	8324	47	19	62700	POLR2J,SPRR2B,CCDC85B,RPLP2,LGALS2,MRPS21,IL9,S100A8,SHMT1,SPRR2A,OPN1LW,LILRB3,VAMP5,GZMB,KLF13,TFF1,HLA-DQB1,GZMA,B4GALT3
TF	Factor: GKLF; motif: NNCCACRCCCN	TF:M12174	false	0.00003773470040698725	4.423259093721047	2684	47	11	62700	LGALS2,S100A8,HPRT1,RNF181,KLF13,SEC61B,RASSF7,HCAR3,TADA2A,ZNF140,B4GALT3
TF	Factor: NKX25; motif: NNANCCACTTRAAWTT; match class: 1	TF:M01414_1	false	0.00003789141881152409	4.421459132637928	3261	47	12	62700	HIGD1B,SPRR2B,NDUFB7,TRMT112,SHMT1,HTR2B,SPRR2A,FDFT1,RPS4Y1,VAMP5,TFF1,ZNF140
TF	Factor: Elk-1:OC-2; motif: RCCGGAASCGATCGATNN; match class: 1	TF:M08223_1	false	0.000037984930489091574	4.420388664000557	5958	47	16	62700	POLR2J,CCDC85B,RPLP2,MRPS21,TRMT112,SHMT1,HAND1,NDUFA2,FDFT1,TIMM8A,PDXDC1,TFF1,S100A5,HCAR3,HLA-DQB1,ZNF140
TF	Factor: SAP-1; motif: NTCGTAAATGCN	TF:M11438	false	0.0000380819597341659	4.41928071050199	5960	47	16	62700	POLR2J,MRPS21,TCF20,SHMT1,HAND1,HPRT1,NDUFA2,IKBKG,RPS4Y1,TIMM8A,GZMB,TFF1,RASSF7,HCAR3,ZNF140,GZMA
TF	Factor: FOXO1A; motif: NNNYTGTTTNCN	TF:M09931	false	0.000038089782323156086	4.419191509253527	6725	47	17	62700	HIGD1B,POLR2J,SPRR2B,MRPS21,TRMT112,SPRR2A,NDUFA2,IKBKG,LILRB3,GZMB,TFF1,S100A5,HCAR3,HLA-DQB1,ZNF140,GZMA,B4GALT3
TF	Factor: SRY; motif: TTGTTT; match class: 1	TF:M03854_1	false	0.00003829996818340766	4.416801586808824	9215	47	20	62700	HIGD1B,LGALS2,HNRNPH1,NDUFB7,MRPS21,IL9,HTR2B,NDUFA2,IKBKG,FDFT1,RPS4Y1,VAMP5,GZMB,RRN3,S100A5,MT1M,HCAR3,HLA-DQB1,ZNF140,B4GALT3
TF	Factor: Nkx2-5; motif: TYAAGTG; match class: 1	TF:M00240_1	false	0.00003829996818340766	4.416801586808824	869	47	7	62700	HIGD1B,NDUFB7,IL9,SHMT1,TFF1,RRN3,GZMA
TF	Factor: FOXO1A; motif: AAACAA; match class: 1	TF:M03823_1	false	0.00003829996818340766	4.416801586808824	9215	47	20	62700	HIGD1B,LGALS2,HNRNPH1,NDUFB7,MRPS21,IL9,HTR2B,NDUFA2,IKBKG,FDFT1,RPS4Y1,VAMP5,GZMB,RRN3,S100A5,MT1M,HCAR3,HLA-DQB1,ZNF140,B4GALT3
TF	Factor: Sox-4; motif: AACAAA; match class: 1	TF:M03849_1	false	0.00003829996818340766	4.416801586808824	9216	47	20	62700	SPRR2B,LGALS2,HNRNPH1,NDUFB7,MRPS21,IL9,SHMT1,HTR2B,SPRR2A,NDUFA2,IKBKG,FDFT1,RPS4Y1,TIMM8A,VAMP5,GZMB,RNF181,RRN3,HCAR3,GZMA
TF	Factor: REST; motif: GGACAGCKC	TF:M04726	false	0.000038854186102218554	4.410562183989036	5975	47	16	62700	POLR2J,RPLP2,HNRNPH1,TRMT112,SHMT1,OPN1LW,IKBKG,RPS4Y1,LILRB3,RNF181,KLF13,SEC61B,RASSF7,HCAR3,TADA2A,GZMA
TF	Factor: HOXB2; motif: RTCATTAN	TF:M10739	false	0.00003971659229717724	4.401028021254707	3901	47	13	62700	HIGD1B,SPRR2B,HTR2B,SPRR2A,LILRB3,GZMB,PDXDC1,RNF181,SEC61B,RRN3,HLA-DQB1,TADA2A,ZNF140
TF	Factor: c-Ets; motif: KRCAGGAARTRNKT	TF:M00340	false	0.00004030640115490247	4.394625977047671	5262	47	15	62700	POLR2J,SPRR2B,MRPS21,TCF20,IL9,SPRR2A,NDUFA2,RPS4Y1,VAMP5,PDXDC1,SEC61B,HLA-DQB1,ZNF140,GZMA,B4GALT3
TF	Factor: ATF-4; motif: GGATGACGTCATCC; match class: 1	TF:M11337_1	false	0.00004059675364529124	4.391508693770237	3291	47	12	62700	RPLP2,IL9,SHMT1,GZMB,PDXDC1,KLF13,TFF1,RRN3,MT1M,HCAR3,ZNF140,GZMA
TF	Factor: RFX; motif: SHGTTGCSN	TF:M00975	false	0.00004059675364529124	4.391508693770237	5999	47	16	62700	POLR2J,CCDC85B,LGALS2,HNRNPH1,NDUFB7,TRMT112,SHMT1,HTR2B,IKBKG,PDXDC1,RNF181,SEC61B,S100A5,HCAR3,TADA2A,B4GALT3
TF	Factor: SALL2; motif: GGGTGGG; match class: 1	TF:M04595_1	false	0.000040923768293487154	4.388024382933534	7570	47	18	62700	SPRR2B,RPLP2,LGALS2,HNRNPH1,TCF20,S100A8,HAND1,SPRR2A,HPRT1,OPN1LW,FDFT1,RPS4Y1,LILRB3,RNF181,RASSF7,S100A5,MT1M,B4GALT3
TF	Factor: SREBP-2; motif: ATCACGTGAY	TF:M11085	false	0.000041717833905113325	4.379678249322173	3923	47	13	62700	POLR2J,RPLP2,LGALS2,HPRT1,OPN1LW,IKBKG,FDFT1,RPS4Y1,TIMM8A,RASSF7,MT1M,GZMA,B4GALT3
TF	Factor: AP-2beta; motif: NSCCYNRGGSN	TF:M11477	false	0.00004229336719804143	4.373727737002203	8422	47	19	62700	POLR2J,CCDC85B,HNRNPH1,NDUFB7,TCF20,SHMT1,HAND1,HPRT1,OPN1LW,IKBKG,FDFT1,TIMM8A,PDXDC1,RNF181,KLF13,RRN3,S100A5,HLA-DQB1,TADA2A
TF	Factor: ZNF383; motif: SSNGGGMGGNGSNGGS	TF:M12703	false	0.000042854725581528596	4.368001281539511	9295	47	20	62700	HIGD1B,POLR2J,CCDC85B,LGALS2,HNRNPH1,NDUFB7,TCF20,IL9,TRMT112,HPRT1,OPN1LW,IKBKG,TIMM8A,LILRB3,VAMP5,PDXDC1,KLF13,TFF1,RASSF7,TADA2A
TF	Factor: CPBP; motif: GNNRGGGHGGGGNNGGGRN; match class: 1	TF:M09973_1	false	0.00004309662088442117	4.365556780623053	6802	47	17	62700	POLR2J,HNRNPH1,TCF20,TRMT112,HAND1,HPRT1,OPN1LW,IKBKG,LILRB3,VAMP5,PDXDC1,KLF13,TFF1,RASSF7,MT1M,GZMA,B4GALT3
TF	Factor: Fli-1:C/EBPdelta; motif: NNCGGAWATTGCGCAAT	TF:M08469	false	0.00004401371981295688	4.356411925552657	6816	47	17	62700	HIGD1B,POLR2J,CCDC85B,HNRNPH1,MRPS21,IL9,TRMT112,SPRR2A,IKBKG,FDFT1,VAMP5,PDXDC1,RNF181,SEC61B,RRN3,HCAR3,TADA2A
TF	Factor: NR1B1; motif: NRGGTCANRRGGTCAN; match class: 1	TF:M11792_1	false	0.000045981976959965284	4.337412360505919	899	47	7	62700	HIGD1B,TRMT112,SHMT1,FDFT1,LILRB3,RASSF7,TADA2A
TF	Factor: AP-2alpha; motif: NTNSCCTGRGGSNAN	TF:M09590	false	0.00004656794090802021	4.331912964816996	5338	47	15	62700	HIGD1B,HNRNPH1,TCF20,HAND1,HPRT1,IKBKG,FDFT1,VAMP5,PDXDC1,RNF181,KLF13,RRN3,S100A5,HLA-DQB1,TADA2A
TF	Factor: SP1; motif: NCCCCKCCCCC	TF:M07226	false	0.00004656794090802021	4.331912964816996	8488	47	19	62700	HIGD1B,POLR2J,CCDC85B,RPLP2,HNRNPH1,TCF20,SHMT1,HAND1,HPRT1,NDUFA2,IKBKG,VAMP5,PDXDC1,RNF181,KLF13,SEC61B,RASSF7,GZMA,B4GALT3
TF	Factor: c-Ets-1(p54); motif: NCMGGAWGYN; match class: 1	TF:M00032_1	false	0.000046574184727451866	4.33185473861031	2220	47	10	62700	SPRR2B,RPLP2,MRPS21,TRMT112,NDUFA2,IKBKG,RPS4Y1,PDXDC1,RNF181,RRN3
TF	Factor: Elk-1; motif: AACCGGAAGTR	TF:M01163	false	0.00004733285478071571	4.324837301191784	5348	47	15	62700	POLR2J,SPRR2B,CCDC85B,RPLP2,LGALS2,MRPS21,TCF20,TRMT112,NDUFA2,IKBKG,RPS4Y1,PDXDC1,RNF181,RRN3,HCAR3
TF	Factor: Fli-1:C/EBPbeta; motif: RNCGGAWRTTGCGCAAY	TF:M08281	false	0.000048010829551597075	4.318660790040653	7673	47	18	62700	HIGD1B,POLR2J,CCDC85B,HNRNPH1,MRPS21,TRMT112,SPRR2A,OPN1LW,IKBKG,FDFT1,VAMP5,PDXDC1,SEC61B,RRN3,RASSF7,HCAR3,TADA2A,GZMA
TF	Factor: SMAD3; motif: YGTCTAGACA	TF:M04026	false	0.000048336095036826064	4.315728438174557	6872	47	17	62700	POLR2J,LGALS2,NDUFB7,MRPS21,HAND1,OPN1LW,IKBKG,FDFT1,PDXDC1,SEC61B,TFF1,RASSF7,S100A5,MT1M,HCAR3,GZMA,B4GALT3
TF	Factor: ER81; motif: RCCGGAARYN; match class: 1	TF:M02065_1	false	0.0000494773262218508	4.30559377788834	6887	47	17	62700	CCDC85B,RPLP2,NDUFB7,MRPS21,TCF20,TRMT112,SHMT1,NDUFA2,IKBKG,FDFT1,RPS4Y1,PDXDC1,RNF181,KLF13,RASSF7,HCAR3,ZNF140
TF	Factor: Gscl; motif: NTAATCCN	TF:M10924	false	0.000049491046490318246	4.305473362916152	6888	47	17	62700	HIGD1B,POLR2J,SPRR2B,RPLP2,HNRNPH1,NDUFB7,MRPS21,S100A8,SHMT1,SPRR2A,NDUFA2,FDFT1,RPS4Y1,RNF181,TFF1,HLA-DQB1,TADA2A
TF	Factor: FOXK1; motif: NNNGTAAACAN	TF:M11589	false	0.000049625162387327137	4.304298059094225	4670	47	14	62700	SPRR2B,RPLP2,IL9,SPRR2A,FDFT1,RPS4Y1,TIMM8A,VAMP5,GZMB,S100A5,HCAR3,HLA-DQB1,GZMA,B4GALT3
TF	Factor: Dlx-3; motif: NTCRTTAN	TF:M10609	false	0.00005052219053846114	4.2965178275913365	4680	47	14	62700	HIGD1B,SPRR2B,HTR2B,SPRR2A,IKBKG,LILRB3,GZMB,PDXDC1,RNF181,SEC61B,RRN3,HLA-DQB1,TADA2A,ZNF140
TF	Factor: FOXK1; motif: NWYGTAAAYAR	TF:M11588	false	0.00005052219053846114	4.2965178275913365	5385	47	15	62700	SPRR2B,RPLP2,LGALS2,IL9,SPRR2A,HPRT1,FDFT1,RPS4Y1,TIMM8A,VAMP5,GZMB,S100A5,HLA-DQB1,GZMA,B4GALT3
TF	Factor: AP-2gamma; motif: NTGSCCTGRGGSNN	TF:M09591	false	0.00005052219053846114	4.2965178275913365	8549	47	19	62700	HIGD1B,HNRNPH1,TCF20,HAND1,HPRT1,IKBKG,FDFT1,TIMM8A,VAMP5,PDXDC1,RNF181,KLF13,SEC61B,RRN3,RASSF7,S100A5,HLA-DQB1,TADA2A,ZNF140
TF	Factor: HOXB5; motif: RTCRTTAN	TF:M10698	false	0.00005052219053846114	4.2965178275913365	4680	47	14	62700	HIGD1B,SPRR2B,HTR2B,SPRR2A,IKBKG,LILRB3,GZMB,PDXDC1,RNF181,SEC61B,RRN3,HLA-DQB1,TADA2A,ZNF140
TF	Factor: Oct-2; motif: NTATGCWAATN; match class: 1	TF:M11896_1	false	0.00005052219053846114	4.2965178275913365	1305	47	8	62700	HIGD1B,SPRR2B,TRMT112,S100A8,SPRR2A,NDUFA2,HCAR3,B4GALT3
TF	Factor: Elk-1:HOXA1; motif: ACCGGAAGTAATTA	TF:M08451	false	0.00005087916764573339	4.29346000211243	8557	47	19	62700	SPRR2B,CCDC85B,RPLP2,NDUFB7,MRPS21,TRMT112,S100A8,NDUFA2,IKBKG,FDFT1,RPS4Y1,PDXDC1,RNF181,RRN3,S100A5,MT1M,HCAR3,TADA2A,ZNF140
TF	Factor: LEF-1; motif: NCCTTTSWNNTNYN	TF:M09975	false	0.000051053892238352124	4.291971142642662	4017	47	13	62700	SPRR2B,SPRR2A,FDFT1,RPS4Y1,TIMM8A,VAMP5,GZMB,RNF181,SEC61B,TFF1,RASSF7,ZNF140,GZMA
TF	Factor: HOXD4; motif: RTCRTTAN	TF:M10710	false	0.00005142602177769004	4.2888170706005875	3389	47	12	62700	HIGD1B,SPRR2B,HTR2B,SPRR2A,LILRB3,GZMB,PDXDC1,SEC61B,RRN3,HLA-DQB1,TADA2A,ZNF140
TF	Factor: LBP-1; motif: NRCCGGTNNNNACCGGYN	TF:M11490	false	0.00005143894102174012	4.288707980852667	6917	47	17	62700	POLR2J,CCDC85B,RPLP2,HNRNPH1,TCF20,TRMT112,SHMT1,HPRT1,OPN1LW,IKBKG,FDFT1,LILRB3,KLF13,RRN3,HLA-DQB1,TADA2A,ZNF140
TF	Factor: RXRA; motif: RRGGTCATGACCYY	TF:M04490	false	0.00005166138666502327	4.286833940925273	7729	47	18	62700	HIGD1B,POLR2J,LGALS2,HNRNPH1,NDUFB7,IL9,SHMT1,HTR2B,HAND1,HPRT1,NDUFA2,IKBKG,FDFT1,LILRB3,PDXDC1,KLF13,SEC61B,S100A5
TF	Factor: C/EBPbeta; motif: ATTGCGYAAT	TF:M07413	false	0.00005217221867328026	4.282560694098511	3396	47	12	62700	HNRNPH1,IL9,S100A8,OPN1LW,NDUFA2,RPS4Y1,VAMP5,PDXDC1,HCAR3,HLA-DQB1,TADA2A,GZMA
TF	Factor: c-ets-1; motif: ACCGGAWGTN	TF:M02063	false	0.00005251044324459047	4.279754315785171	7742	47	18	62700	POLR2J,SPRR2B,RPLP2,HNRNPH1,NDUFB7,MRPS21,TCF20,TRMT112,NDUFA2,IKBKG,FDFT1,RPS4Y1,PDXDC1,RNF181,RRN3,RASSF7,HCAR3,ZNF140
TF	Factor: RUNX3; motif: NRACCGCANWAACCRCAN	TF:M04110	false	0.00005251044324459047	4.279754315785171	9456	47	20	62700	HIGD1B,CCDC85B,RPLP2,LGALS2,MRPS21,TCF20,TRMT112,SHMT1,HAND1,HPRT1,OPN1LW,FDFT1,LILRB3,GZMB,PDXDC1,KLF13,RASSF7,S100A5,TADA2A,B4GALT3
TF	Factor: Elf-1; motif: NANGCGGAAGTN	TF:M11448	false	0.00005295446151849308	4.276097443842874	7748	47	18	62700	POLR2J,CCDC85B,RPLP2,HNRNPH1,NDUFB7,MRPS21,TRMT112,NDUFA2,IKBKG,FDFT1,VAMP5,PDXDC1,RNF181,RRN3,RASSF7,MT1M,TADA2A,ZNF140
TF	Factor: ITF-2; motif: NNCACCTGNN	TF:M04191	false	0.00005357105532732775	4.271069798123675	5423	47	15	62700	HIGD1B,POLR2J,SPRR2B,LGALS2,NDUFB7,MRPS21,SPRR2A,IKBKG,RPS4Y1,LILRB3,VAMP5,RASSF7,MT1M,GZMA,B4GALT3
TF	Factor: Elk-1:HOXB13; motif: ACCGGAAGTNGTAAAN	TF:M08222	false	0.000053784925190695945	4.2693394310974115	7759	47	18	62700	SPRR2B,CCDC85B,RPLP2,NDUFB7,MRPS21,TRMT112,HTR2B,OPN1LW,NDUFA2,IKBKG,FDFT1,RPS4Y1,PDXDC1,RNF181,SEC61B,RRN3,RASSF7,HCAR3
TF	Factor: ATF4; motif: CVTGACGYMABG	TF:M00514	false	0.000055264373549638235	4.257554748566922	5439	47	15	62700	HIGD1B,CCDC85B,RPLP2,LGALS2,HNRNPH1,NDUFB7,TRMT112,HAND1,HPRT1,NDUFA2,RPS4Y1,KLF13,TFF1,RRN3,B4GALT3
TF	Factor: ZNF684; motif: MAAGGGGTGGACTGT; match class: 1	TF:M10550_1	false	0.00005535452966825574	4.25684683495802	9496	47	20	62700	SPRR2B,LGALS2,HNRNPH1,TCF20,TRMT112,HAND1,OPN1LW,IKBKG,FDFT1,TIMM8A,LILRB3,VAMP5,GZMB,PDXDC1,KLF13,RRN3,RASSF7,S100A5,MT1M,TADA2A
TF	Factor: HOXB6; motif: GTCGTTAN	TF:M10692	false	0.000055616356423815223	4.254797466332403	5444	47	15	62700	CCDC85B,HNRNPH1,NDUFB7,MRPS21,IL9,HAND1,IKBKG,LILRB3,VAMP5,RNF181,KLF13,SEC61B,TFF1,RRN3,B4GALT3
TF	Factor: CREB1; motif: NRTGAYGCGTN	TF:M11218	false	0.000055862989519568126	4.252875826653074	8629	47	19	62700	CCDC85B,RPLP2,NDUFB7,MRPS21,TRMT112,S100A8,HPRT1,OPN1LW,NDUFA2,FDFT1,LILRB3,GZMB,PDXDC1,KLF13,SEC61B,MT1M,TADA2A,ZNF140,B4GALT3
TF	Factor: SMAD3; motif: YGTCTAGACA; match class: 1	TF:M04026_1	false	0.00005602200295338123	4.251641367914262	6195	47	16	62700	POLR2J,NDUFB7,MRPS21,HAND1,OPN1LW,IKBKG,FDFT1,PDXDC1,SEC61B,TFF1,RASSF7,S100A5,MT1M,HCAR3,GZMA,B4GALT3
TF	Factor: AP-2alphaA; motif: ANMGCCTNAGGCKNT	TF:M01047	false	0.00005607344446585579	4.2512427653466975	8634	47	19	62700	POLR2J,CCDC85B,HNRNPH1,NDUFB7,TRMT112,HAND1,OPN1LW,IKBKG,TIMM8A,LILRB3,PDXDC1,RNF181,KLF13,RRN3,MT1M,HCAR3,HLA-DQB1,TADA2A,ZNF140
TF	Factor: AP-2alphaA; motif: ANMGCCTNAGGCKNT; match class: 1	TF:M01047_1	false	0.00005607344446585579	4.2512427653466975	8634	47	19	62700	POLR2J,CCDC85B,HNRNPH1,NDUFB7,TRMT112,HAND1,OPN1LW,IKBKG,TIMM8A,LILRB3,PDXDC1,RNF181,KLF13,RRN3,MT1M,HCAR3,HLA-DQB1,TADA2A,ZNF140
TF	Factor: ATF-4; motif: GGATGACGTCATCC	TF:M11337	false	0.00005657691395642811	4.247360745253828	3433	47	12	62700	RPLP2,IL9,SHMT1,GZMB,PDXDC1,KLF13,TFF1,RRN3,MT1M,HCAR3,ZNF140,GZMA
TF	Factor: ctcf; motif: YGGCCACCAGRKGGCRSYN	TF:M09890	false	0.000057359903294122055	4.2413915895380345	8650	47	19	62700	POLR2J,CCDC85B,RPLP2,LGALS2,HNRNPH1,NDUFB7,MRPS21,TCF20,S100A8,HAND1,SPRR2A,OPN1LW,IKBKG,VAMP5,PDXDC1,SEC61B,S100A5,TADA2A,B4GALT3
TF	Factor: HSF1; motif: GAANNTTCTRGNAN	TF:M02017	false	0.00005789397433960344	4.237366635706771	4079	47	13	62700	HIGD1B,RPLP2,IL9,S100A8,HPRT1,OPN1LW,IKBKG,FDFT1,SEC61B,MT1M,HCAR3,ZNF140,B4GALT3
TF	Factor: PEBP2beta; motif: TGTGGTY	TF:M03841	false	0.00005887314689778333	4.230082749582501	7821	47	18	62700	SPRR2B,MRPS21,IL9,SPRR2A,OPN1LW,IKBKG,RPS4Y1,TIMM8A,LILRB3,GZMB,RNF181,SEC61B,S100A5,HCAR3,HLA-DQB1,TADA2A,GZMA,B4GALT3
TF	Factor: HOXA9; motif: DTGATTTATKGY	TF:M07450	false	0.00005956137428467337	4.225035290144769	4768	47	14	62700	SPRR2B,LGALS2,MRPS21,HTR2B,SPRR2A,RPS4Y1,TIMM8A,LILRB3,TFF1,RRN3,HCAR3,HLA-DQB1,ZNF140,GZMA
TF	Factor: Erm; motif: NRCMGGAAGTN; match class: 1	TF:M11422_1	false	0.00005975966305007995	4.223591859919289	948	47	7	62700	SPRR2B,RPLP2,MRPS21,TRMT112,NDUFA2,IKBKG,RPS4Y1
TF	Factor: SRY; motif: AAACWAM	TF:M00148	false	0.00005975966305007995	4.223591859919289	9556	47	20	62700	HIGD1B,POLR2J,LGALS2,HNRNPH1,NDUFB7,MRPS21,IL9,HTR2B,NDUFA2,IKBKG,FDFT1,RPS4Y1,VAMP5,GZMB,RNF181,RRN3,HCAR3,ZNF140,GZMA,B4GALT3
TF	Factor: TTF-1; motif: NNNNCAAGNRNN	TF:M00794	false	0.00006063007040268956	4.2173119274687805	4778	47	14	62700	HIGD1B,HNRNPH1,NDUFB7,IL9,SHMT1,RPS4Y1,LILRB3,VAMP5,GZMB,TFF1,RRN3,S100A5,TADA2A,GZMA
TF	Factor: FOXA2; motif: NWGTAAACANN	TF:M12491	false	0.00006063007040268956	4.2173119274687805	4100	47	13	62700	SPRR2B,RPLP2,IL9,SPRR2A,FDFT1,RPS4Y1,TIMM8A,VAMP5,GZMB,S100A5,HLA-DQB1,GZMA,B4GALT3
TF	Factor: Egr-1; motif: WTGCGTGGGCGK	TF:M00243	false	0.00006083976691917982	4.2158124584242325	5495	47	15	62700	POLR2J,CCDC85B,RPLP2,HNRNPH1,TCF20,HPRT1,IKBKG,RPS4Y1,TIMM8A,KLF13,SEC61B,S100A5,MT1M,ZNF140,B4GALT3
TF	Factor: HSF1; motif: TCYAGAANNTTC	TF:M07259	false	0.00006248848610444838	4.204199996767197	4792	47	14	62700	HIGD1B,RPLP2,IL9,S100A8,HPRT1,OPN1LW,FDFT1,VAMP5,SEC61B,S100A5,MT1M,HCAR3,ZNF140,B4GALT3
TF	Factor: PURBETA; motif: NCWGRGGCTGGGG	TF:M12726	false	0.00006248848610444838	4.204199996767197	7861	47	18	62700	POLR2J,RPLP2,TCF20,S100A8,SHMT1,HAND1,IKBKG,FDFT1,TIMM8A,LILRB3,RNF181,SEC61B,TFF1,RRN3,RASSF7,S100A5,MT1M,HCAR3
TF	Factor: Elf-1; motif: NAMCCGGAAGTN	TF:M11447	false	0.00006458797584757859	4.189848325799038	7882	47	18	62700	POLR2J,CCDC85B,RPLP2,NDUFB7,MRPS21,TRMT112,NDUFA2,IKBKG,FDFT1,RPS4Y1,PDXDC1,RNF181,KLF13,RRN3,RASSF7,HCAR3,TADA2A,ZNF140
TF	Factor: TF3C-beta; motif: CCNGGAGGGCTTCCTGGAGGAG; match class: 1	TF:M04863_1	false	0.00006585134648367398	4.181435340452372	8744	47	19	62700	CCDC85B,RPLP2,LGALS2,HNRNPH1,TCF20,TRMT112,SHMT1,HPRT1,OPN1LW,IKBKG,FDFT1,PDXDC1,KLF13,SEC61B,TFF1,RASSF7,MT1M,TADA2A,B4GALT3
TF	Factor: MafB; motif: GNTGAC; match class: 1	TF:M01227_1	false	0.00006685196208178566	4.174885841823273	4824	47	14	62700	POLR2J,MRPS21,TCF20,SHMT1,HPRT1,NDUFA2,FDFT1,GZMB,PDXDC1,KLF13,SEC61B,HCAR3,HLA-DQB1,B4GALT3
TF	Factor: BTEB1; motif: GGGGGCGGGGCNGSGGGNGS; match class: 1	TF:M09723_1	false	0.00006724758730449875	4.172323292576695	6300	47	16	62700	POLR2J,CCDC85B,HNRNPH1,TCF20,SHMT1,HAND1,HPRT1,IKBKG,VAMP5,PDXDC1,RNF181,KLF13,RASSF7,S100A5,GZMA,B4GALT3
TF	Factor: SPDEF; motif: NASATCCKGNW	TF:M12650	false	0.0000676160021074046	4.169950511092018	1831	47	9	62700	HIGD1B,SPRR2B,SPRR2A,OPN1LW,RPS4Y1,GZMB,KLF13,HLA-DQB1,GZMA
TF	Factor: Octamer; motif: TNATTTGCATN; match class: 1	TF:M00795_1	false	0.00006863687347313982	4.163442507564483	972	47	7	62700	SPRR2B,IL9,TRMT112,S100A8,SPRR2A,GZMA,B4GALT3
TF	Factor: pax-6; motif: NYACGCNTSRNYGCNYN; match class: 1	TF:M11883_1	false	0.0000691171736916183	4.160414029140711	7926	47	18	62700	CCDC85B,RPLP2,HNRNPH1,MRPS21,TCF20,SHMT1,HPRT1,OPN1LW,NDUFA2,FDFT1,RPS4Y1,PDXDC1,KLF13,SEC61B,S100A5,TADA2A,ZNF140,B4GALT3
TF	Factor: ZNF592; motif: NSARNATGGAGKN	TF:M09766	false	0.00007138472849609738	4.146394687933345	7123	47	17	62700	POLR2J,SPRR2B,RPLP2,LGALS2,TCF20,IL9,SHMT1,HAND1,HPRT1,IKBKG,FDFT1,TFF1,S100A5,MT1M,HCAR3,GZMA,B4GALT3
TF	Factor: Elk-1:SREBP-2; motif: RTCACGTGACCGGAAGN	TF:M08229	false	0.00007143320876595024	4.146099841012985	9684	47	20	62700	RPLP2,LGALS2,HNRNPH1,MRPS21,TRMT112,S100A8,SHMT1,HPRT1,IKBKG,FDFT1,TIMM8A,LILRB3,PDXDC1,RNF181,SEC61B,MT1M,HCAR3,HLA-DQB1,TADA2A,ZNF140
TF	Factor: C-FOS; motif: NNNKATGACGTCATNNN	TF:M08947	false	0.00007143320876595024	4.146099841012985	7125	47	17	62700	HIGD1B,RPLP2,NDUFB7,IL9,S100A8,HPRT1,OPN1LW,NDUFA2,IKBKG,TIMM8A,GZMB,KLF13,TFF1,MT1M,HCAR3,GZMA,B4GALT3
TF	Factor: Sp3; motif: NGCCACGCCCMCN	TF:M12153	false	0.00007367810174982553	4.13266157187467	6352	47	16	62700	POLR2J,NDUFB7,TCF20,S100A8,SHMT1,HAND1,HPRT1,IKBKG,FDFT1,RNF181,KLF13,SEC61B,RASSF7,ZNF140,GZMA,B4GALT3
TF	Factor: Elf-1; motif: ACTTCCGGG	TF:M04714	false	0.00007372050344621488	4.132411707593407	7969	47	18	62700	POLR2J,CCDC85B,RPLP2,NDUFB7,MRPS21,TRMT112,NDUFA2,IKBKG,FDFT1,RPS4Y1,PDXDC1,RNF181,KLF13,RRN3,RASSF7,HCAR3,TADA2A,ZNF140
TF	Factor: CTCF; motif: NNRSYGCCMCCTGSTGGCCN	TF:M12593	false	0.00007372050344621488	4.132411707593407	8823	47	19	62700	POLR2J,CCDC85B,RPLP2,LGALS2,HNRNPH1,NDUFB7,MRPS21,TCF20,S100A8,HAND1,SPRR2A,HPRT1,IKBKG,VAMP5,PDXDC1,SEC61B,S100A5,TADA2A,B4GALT3
TF	Factor: ELF1; motif: NNNASCCGGAAGTGGNNNN	TF:M12600	false	0.00007372050344621488	4.132411707593407	8824	47	19	62700	POLR2J,CCDC85B,RPLP2,HNRNPH1,NDUFB7,MRPS21,TRMT112,NDUFA2,IKBKG,FDFT1,VAMP5,PDXDC1,RNF181,KLF13,RRN3,RASSF7,HCAR3,TADA2A,ZNF140
TF	Factor: ELK1; motif: ACCGGAAGTN	TF:M03970	false	0.0000750401061539589	4.124706560262708	4882	47	14	62700	POLR2J,RPLP2,NDUFB7,MRPS21,TCF20,TRMT112,NDUFA2,IKBKG,FDFT1,RPS4Y1,PDXDC1,RNF181,RRN3,HCAR3
TF	Factor: Oct-2; motif: NTGCATATGCAN	TF:M11899	false	0.0000758417517700301	4.120091644350484	5612	47	15	62700	NDUFB7,MRPS21,IL9,TRMT112,HTR2B,SPRR2A,HPRT1,OPN1LW,IKBKG,GZMB,SEC61B,MT1M,TADA2A,ZNF140,B4GALT3
TF	Factor: PEA3; motif: NACCGGAAGTN; match class: 1	TF:M11425_1	false	0.0000758417517700301	4.120091644350484	2379	47	10	62700	POLR2J,SPRR2B,RPLP2,MRPS21,TRMT112,NDUFA2,IKBKG,FDFT1,RPS4Y1,RNF181
TF	Factor: GATA-1; motif: SNNGATNNNN	TF:M00075	false	0.00007584627189807605	4.120065761401771	7165	47	17	62700	HIGD1B,POLR2J,SPRR2B,CCDC85B,RPLP2,NDUFB7,TRMT112,HAND1,NDUFA2,IKBKG,PDXDC1,RNF181,KLF13,SEC61B,S100A5,ZNF140,B4GALT3
TF	Factor: Pit-1; motif: NTAATTTATKCGY	TF:M11949	false	0.00007584627189807605	4.120065761401771	5613	47	15	62700	HNRNPH1,NDUFB7,IL9,SHMT1,HTR2B,SPRR2A,NDUFA2,GZMB,RNF181,TFF1,RASSF7,HLA-DQB1,ZNF140,GZMA,B4GALT3
TF	Factor: p73; motif: NNRCAWGYCCARRCWTGYC	TF:M10025	false	0.00007811469746961122	4.10726724487531	6388	47	16	62700	POLR2J,SPRR2B,CCDC85B,LGALS2,HNRNPH1,NDUFB7,S100A8,SHMT1,HTR2B,OPN1LW,IKBKG,FDFT1,LILRB3,RASSF7,HLA-DQB1,B4GALT3
TF	Factor: Elf-1; motif: NANGCGGAAGTR	TF:M11452	false	0.00007893708149402272	4.102718934622442	6394	47	16	62700	POLR2J,CCDC85B,RPLP2,NDUFB7,MRPS21,TRMT112,NDUFA2,IKBKG,FDFT1,PDXDC1,RNF181,RRN3,RASSF7,HCAR3,TADA2A,ZNF140
TF	Factor: pax-6; motif: NYACGCWTSANYGMNCN; match class: 1	TF:M11880_1	false	0.00007897010468824649	4.102537286255677	7189	47	17	62700	POLR2J,CCDC85B,RPLP2,HNRNPH1,MRPS21,TCF20,HPRT1,NDUFA2,FDFT1,RPS4Y1,PDXDC1,KLF13,S100A5,MT1M,TADA2A,ZNF140,B4GALT3
TF	Factor: E2F2; motif: AAAATGGCGCCATTTT; match class: 1	TF:M04517_1	false	0.0000802424291351082	4.095595932629649	3575	47	12	62700	POLR2J,TCF20,IL9,TRMT112,SHMT1,OPN1LW,NDUFA2,TIMM8A,KLF13,HCAR3,TADA2A,GZMA
TF	Factor: Dlx-6; motif: NTCRTTAN	TF:M10593	false	0.0000802424291351082	4.095595932629649	7200	47	17	62700	CCDC85B,HNRNPH1,NDUFB7,MRPS21,IL9,TRMT112,S100A8,HAND1,IKBKG,LILRB3,VAMP5,RNF181,SEC61B,RRN3,HCAR3,GZMA,B4GALT3
TF	Factor: Sp1; motif: GGNDGGRGGCGGGG	TF:M04953	false	0.00008025726406884624	4.0955156492378055	8886	47	19	62700	POLR2J,RPLP2,HNRNPH1,TCF20,IL9,SHMT1,HAND1,HPRT1,IKBKG,TIMM8A,LILRB3,RNF181,KLF13,SEC61B,RASSF7,S100A5,MT1M,GZMA,B4GALT3
TF	Factor: MAZ; motif: GGGGGAGGGGGNGRGRRRGNRG	TF:M09984	false	0.00008133482372948962	4.089723470205981	9784	47	20	62700	POLR2J,RPLP2,LGALS2,HNRNPH1,TCF20,IL9,S100A8,HAND1,HPRT1,OPN1LW,IKBKG,LILRB3,VAMP5,PDXDC1,TFF1,RRN3,RASSF7,S100A5,MT1M,GZMA
TF	Factor: CREM; motif: TGACGTCASYN	TF:M01820	false	0.00008144551437647367	4.0891328295284595	6415	47	16	62700	POLR2J,RPLP2,NDUFB7,TCF20,HAND1,HPRT1,NDUFA2,IKBKG,GZMB,PDXDC1,KLF13,SEC61B,RRN3,HLA-DQB1,ZNF140,B4GALT3
TF	Factor: ATF-1; motif: CYYTGACGTCA	TF:M00691	false	0.00008198404790777332	4.08627064248928	4929	47	14	62700	CCDC85B,HAND1,HPRT1,OPN1LW,PDXDC1,KLF13,TFF1,RASSF7,MT1M,HCAR3,HLA-DQB1,TADA2A,ZNF140,B4GALT3
TF	Factor: DPRX; motif: NNGGATTANN	TF:M04306	false	0.00008416987370476246	4.074843324473928	4941	47	14	62700	HIGD1B,SPRR2B,RPLP2,HNRNPH1,NDUFB7,MRPS21,S100A8,SHMT1,NDUFA2,FDFT1,RPS4Y1,RNF181,HLA-DQB1,TADA2A
TF	Factor: meis1:TBR2; motif: NNGTGNTGACAN	TF:M08378	false	0.00008620626124786454	4.064461189782654	3604	47	12	62700	LGALS2,HTR2B,OPN1LW,NDUFA2,LILRB3,VAMP5,RNF181,KLF13,TFF1,RASSF7,MT1M,GZMA
TF	Factor: ZNF692; motif: SYNGGSCCCASCCNC; match class: 1	TF:M09734_1	false	0.00008677552749429699	4.061602737643112	6450	47	16	62700	CCDC85B,HNRNPH1,TCF20,TRMT112,SHMT1,HAND1,HPRT1,OPN1LW,FDFT1,PDXDC1,RNF181,KLF13,TFF1,RASSF7,S100A5,TADA2A
TF	Factor: Egr-1; motif: NGCGTGCGY; match class: 1	TF:M04950_1	false	0.00008805427907717042	4.0552495342515344	5693	47	15	62700	CCDC85B,RPLP2,HNRNPH1,MRPS21,TCF20,TRMT112,SHMT1,HAND1,HPRT1,IKBKG,SEC61B,RRN3,RASSF7,TADA2A,ZNF140
TF	Factor: AP-2; motif: SNNNCCNCAGGCN	TF:M00915	false	0.00008868548307288624	4.052147464016225	9846	47	20	62700	POLR2J,CCDC85B,HNRNPH1,NDUFB7,TCF20,SHMT1,HAND1,HPRT1,IKBKG,FDFT1,TIMM8A,LILRB3,VAMP5,PDXDC1,RNF181,KLF13,RASSF7,S100A5,TADA2A,ZNF140
TF	Factor: PRDM16; motif: KGGTCATRACCM	TF:M05946	false	0.00008870769559666111	4.052038702488557	7263	47	17	62700	HIGD1B,POLR2J,NDUFB7,IL9,TRMT112,SHMT1,HTR2B,HAND1,HPRT1,NDUFA2,IKBKG,FDFT1,LILRB3,PDXDC1,SEC61B,RRN3,S100A5
TF	Factor: C-Jun; motif: TGACTC; match class: 1	TF:M03541_1	false	0.00008870769559666111	4.052038702488557	4273	47	13	62700	RPLP2,TCF20,HPRT1,FDFT1,TIMM8A,VAMP5,GZMB,SEC61B,TFF1,RRN3,S100A5,ZNF140,GZMA
TF	Factor: GABPBETA; motif: YCACTTCCKGN	TF:M09843	false	0.00008995479514526975	4.045975681127497	2435	47	10	62700	POLR2J,SPRR2B,RPLP2,MRPS21,TCF20,TRMT112,SPRR2A,NDUFA2,LILRB3,VAMP5
TF	Factor: AP-2gamma:Dlx-3; motif: NSCCYNNRGGCANNNNYAATTA	TF:M08660	false	0.00008995479514526975	4.045975681127497	3623	47	12	62700	HIGD1B,LGALS2,IL9,LILRB3,PDXDC1,RNF181,RASSF7,MT1M,HCAR3,TADA2A,GZMA,B4GALT3
TF	Factor: MAF; motif: GCTGAGTCAN	TF:M07296	false	0.00009028187692020426	4.044399420710642	5709	47	15	62700	TCF20,IL9,SHMT1,HAND1,OPN1LW,IKBKG,FDFT1,RPS4Y1,TIMM8A,LILRB3,GZMB,RNF181,SEC61B,S100A5,B4GALT3
TF	Factor: SP1; motif: GGGGYGGGGNS	TF:M01303	false	0.00009194586838590492	4.036467781135167	8118	47	18	62700	POLR2J,CCDC85B,HNRNPH1,TCF20,SHMT1,HAND1,HPRT1,IKBKG,TIMM8A,VAMP5,PDXDC1,KLF13,SEC61B,RASSF7,S100A5,MT1M,GZMA,B4GALT3
TF	Factor: beta-catenin; motif: CTTTGATN	TF:M07599	false	0.00009260634230166324	4.033359268908865	8123	47	18	62700	SPRR2B,CCDC85B,HNRNPH1,NDUFB7,MRPS21,SHMT1,HTR2B,HAND1,SPRR2A,NDUFA2,FDFT1,RPS4Y1,TIMM8A,GZMB,RNF181,TFF1,TADA2A,ZNF140
TF	Factor: AP-2gamma; motif: GCCYNNGGS; match class: 1	TF:M00470_1	false	0.00009277524737006372	4.032567879002241	5724	47	15	62700	HIGD1B,POLR2J,HNRNPH1,NDUFB7,TCF20,SHMT1,HAND1,FDFT1,RPS4Y1,LILRB3,PDXDC1,KLF13,RASSF7,S100A5,ZNF140
TF	Factor: Pax-5; motif: RRMSWGANWYCTNRAGCGKRACSRYNSM; match class: 1	TF:M00144_1	false	0.00009311264502873043	4.030991336276548	7295	47	17	62700	HIGD1B,POLR2J,RPLP2,LGALS2,HNRNPH1,TRMT112,SHMT1,NDUFA2,IKBKG,FDFT1,PDXDC1,KLF13,RASSF7,S100A5,MT1M,HCAR3,TADA2A
TF	Factor: RFX1; motif: NNGTNRCNATRGYAACNN	TF:M00281	false	0.00009333469378082929	4.029956893050289	4995	47	14	62700	HIGD1B,POLR2J,CCDC85B,RPLP2,HNRNPH1,MRPS21,S100A8,IKBKG,VAMP5,RNF181,TFF1,RASSF7,HLA-DQB1,ZNF140
TF	Factor: E2F-3:FOXI1; motif: NGACACCGCGCCCAC; match class: 1	TF:M08208_1	false	0.00009352239037056159	4.029084401424086	7299	47	17	62700	HIGD1B,POLR2J,RPLP2,LGALS2,NDUFB7,MRPS21,TCF20,SHMT1,HPRT1,RPS4Y1,PDXDC1,RNF181,KLF13,RASSF7,TADA2A,ZNF140,B4GALT3
TF	Factor: Msx-1; motif: CNGTAWNTG	TF:M00394	false	0.00009426290995459765	4.025659157428946	9002	47	19	62700	POLR2J,SPRR2B,NDUFB7,MRPS21,IL9,TRMT112,SHMT1,HTR2B,SPRR2A,HPRT1,RPS4Y1,GZMB,PDXDC1,SEC61B,TFF1,RRN3,RASSF7,HLA-DQB1,TADA2A
TF	Factor: LBP-1; motif: CAGCTGS	TF:M00644	false	0.00009520377455291488	4.02134583276042	9009	47	19	62700	HIGD1B,POLR2J,CCDC85B,LGALS2,HNRNPH1,NDUFB7,TCF20,S100A8,SHMT1,FDFT1,TIMM8A,LILRB3,VAMP5,PDXDC1,RNF181,KLF13,SEC61B,RASSF7,HLA-DQB1
TF	Factor: CP2; motif: GCHCDAMCCAG	TF:M00072	false	0.00009630948928288904	4.016330920142723	9017	47	19	62700	HIGD1B,POLR2J,NDUFB7,IL9,TRMT112,S100A8,HAND1,SPRR2A,NDUFA2,IKBKG,LILRB3,VAMP5,GZMB,RNF181,TFF1,RRN3,HCAR3,TADA2A,B4GALT3
TF	Factor: ZBP89; motif: CCCCKCCCCCNN	TF:M07397	false	0.00009750035476099735	4.010993804091584	7325	47	17	62700	HIGD1B,POLR2J,RPLP2,HNRNPH1,TCF20,SHMT1,HAND1,HPRT1,IKBKG,RNF181,KLF13,SEC61B,TFF1,RASSF7,MT1M,GZMA,B4GALT3
TF	Factor: ZNF644; motif: TCCWGCCTCTSN	TF:M09737	false	0.00010188742406078186	3.991879417544693	7350	47	17	62700	TCF20,HPRT1,OPN1LW,IKBKG,RPS4Y1,TIMM8A,LILRB3,VAMP5,PDXDC1,RNF181,RASSF7,S100A5,MT1M,HCAR3,HLA-DQB1,ZNF140,B4GALT3
TF	Factor: PHB; motif: NCCCAGCCCCY	TF:M12725	false	0.00010268900835685911	3.9884760399999295	9957	47	20	62700	POLR2J,RPLP2,LGALS2,TCF20,S100A8,SHMT1,HPRT1,OPN1LW,IKBKG,TIMM8A,LILRB3,PDXDC1,RNF181,KLF13,SEC61B,TFF1,RRN3,RASSF7,MT1M,B4GALT3
TF	Factor: CREB1; motif: RTGACGYGTCAN; match class: 1	TF:M11221_1	false	0.00010323839506067257	3.9861587555976725	5782	47	15	62700	RPLP2,MRPS21,TRMT112,HPRT1,NDUFA2,IKBKG,FDFT1,RPS4Y1,TIMM8A,PDXDC1,SEC61B,RRN3,HCAR3,TADA2A,B4GALT3
TF	Factor: E2F-1; motif: NTTSGCGG	TF:M00430	false	0.00010402125294730084	3.982877919405431	8201	47	18	62700	RPLP2,HNRNPH1,MRPS21,TCF20,IL9,S100A8,HAND1,NDUFA2,IKBKG,RPS4Y1,LILRB3,GZMB,PDXDC1,RNF181,RRN3,RASSF7,HLA-DQB1,TADA2A
TF	Factor: Elk-1:Pax-1; motif: ACCGGAACTACGCWTSANTG	TF:M08224	false	0.00010436144488767376	3.9814599167086535	9072	47	19	62700	RPLP2,NDUFB7,MRPS21,TCF20,IL9,SHMT1,IKBKG,FDFT1,RPS4Y1,TIMM8A,VAMP5,PDXDC1,RNF181,SEC61B,TFF1,HCAR3,HLA-DQB1,TADA2A,ZNF140
TF	Factor: Erg; motif: ACCGGAAGTN	TF:M02062	false	0.00010550207327184261	3.9767390057532697	8211	47	18	62700	POLR2J,RPLP2,HNRNPH1,NDUFB7,MRPS21,TRMT112,SHMT1,NDUFA2,IKBKG,FDFT1,RPS4Y1,TIMM8A,PDXDC1,RNF181,KLF13,RRN3,HCAR3,ZNF140
TF	Factor: GR; motif: NNTGTYCT	TF:M00921	false	0.00010640610045533201	3.9730334724344005	1958	47	9	62700	SPRR2B,TRMT112,SPRR2A,IKBKG,RPS4Y1,RRN3,S100A5,MT1M,HCAR3
TF	Factor: TFII-I; motif: RGAGGKAGG	TF:M00706	false	0.00010928159254588523	3.9614529847016113	5815	47	15	62700	HIGD1B,CCDC85B,LGALS2,TCF20,S100A8,HAND1,HPRT1,IKBKG,TIMM8A,LILRB3,TFF1,S100A5,MT1M,GZMA,B4GALT3
TF	Factor: Sp3; motif: NGCCACGCCCMCN; match class: 1	TF:M12153_1	false	0.00011450752118821592	3.9411659866580364	1978	47	9	62700	TCF20,HAND1,HPRT1,IKBKG,RNF181,KLF13,RASSF7,ZNF140,B4GALT3
TF	Factor: Pax-2; motif: CAYSCCTSAGT	TF:M03839	false	0.00011453301654748717	3.94106930077002	5098	47	14	62700	POLR2J,RPLP2,HNRNPH1,S100A8,HAND1,RPS4Y1,TIMM8A,LILRB3,VAMP5,PDXDC1,RNF181,RRN3,MT1M,TADA2A
TF	Factor: Spi-B; motif: NAWGRGGAAGTR	TF:M11374	false	0.00011551616105210921	3.9373572524405422	2518	47	10	62700	HNRNPH1,IL9,TRMT112,LILRB3,PDXDC1,RNF181,TFF1,RASSF7,S100A5,B4GALT3
TF	Factor: NF-1; motif: NNTTGGCNNNNNNCCNNN	TF:M00193	false	0.00011722013236905733	3.9309977925336637	5111	47	14	62700	RPLP2,NDUFB7,TCF20,IL9,TRMT112,S100A8,SHMT1,OPN1LW,RPS4Y1,TIMM8A,PDXDC1,KLF13,RASSF7,ZNF140
TF	Factor: Elk-1; motif: NNCCGGAAGTN; match class: 1	TF:M11435_1	false	0.00011762274001418623	3.929508707954036	5857	47	15	62700	CCDC85B,RPLP2,HNRNPH1,MRPS21,TRMT112,NDUFA2,IKBKG,FDFT1,RPS4Y1,PDXDC1,RNF181,RRN3,HCAR3,TADA2A,ZNF140
TF	Factor: LXR;; motif: NTGACCKNNAGTRACCYNN	TF:M03795	false	0.00011762274001418623	3.929508707954036	6634	47	16	62700	POLR2J,RPLP2,NDUFB7,MRPS21,S100A8,HPRT1,NDUFA2,IKBKG,LILRB3,SEC61B,RASSF7,MT1M,HLA-DQB1,TADA2A,ZNF140,GZMA
TF	Factor: c-Ets-1; motif: NNRCMGGAAGTGG	TF:M09911	false	0.00011798031459615598	3.928190450113028	2526	47	10	62700	POLR2J,SPRR2B,RPLP2,TCF20,TRMT112,SPRR2A,NDUFA2,LILRB3,VAMP5,PDXDC1
TF	Factor: FOXA1; motif: NWGTAAACATNN	TF:M12506	false	0.00011831351206971357	3.9269656536627613	3741	47	12	62700	SPRR2B,RPLP2,HTR2B,SPRR2A,FDFT1,RPS4Y1,VAMP5,GZMB,S100A5,HLA-DQB1,ZNF140,B4GALT3
TF	Factor: Helios; motif: NNTWGGGANNN	TF:M01003	false	0.00011941658714380381	3.92293534485909	3745	47	12	62700	HIGD1B,POLR2J,SPRR2B,LGALS2,S100A8,SPRR2A,HPRT1,IKBKG,TIMM8A,VAMP5,GZMB,TADA2A
TF	Factor: E2F-1; motif: NKTSSCGC	TF:M00428	false	0.00012033286753684402	3.9196157339212334	9178	47	19	62700	CCDC85B,RPLP2,HNRNPH1,NDUFB7,MRPS21,TCF20,TRMT112,SHMT1,OPN1LW,NDUFA2,IKBKG,FDFT1,TIMM8A,PDXDC1,KLF13,RASSF7,MT1M,TADA2A,B4GALT3
TF	Factor: ERM; motif: NNCACTTCCGGNN; match class: 1	TF:M12603_1	false	0.00012094399967684031	3.9174156731630316	1996	47	9	62700	POLR2J,SPRR2B,RPLP2,MRPS21,TRMT112,NDUFA2,IKBKG,FDFT1,RPS4Y1
TF	Factor: GATAD2A; motif: CCTKTG; match class: 1	TF:M09726_1	false	0.00012095035855360267	3.9173928398476137	9183	47	19	62700	POLR2J,SPRR2B,HNRNPH1,MRPS21,TCF20,TRMT112,SHMT1,HAND1,SPRR2A,OPN1LW,NDUFA2,TIMM8A,LILRB3,GZMB,KLF13,TFF1,RASSF7,S100A5,HLA-DQB1
TF	Factor: Erg; motif: NNACCGGAARTSN	TF:M09608	false	0.00012122306999679803	3.9164147215981924	8311	47	18	62700	POLR2J,SPRR2B,CCDC85B,RPLP2,LGALS2,MRPS21,TCF20,TRMT112,SHMT1,NDUFA2,IKBKG,FDFT1,RPS4Y1,TIMM8A,PDXDC1,RNF181,RRN3,HCAR3
TF	Factor: CP2; motif: AACCGGTTNNAACCGGTT	TF:M11487	false	0.00012155823750303841	3.915215605468155	4425	47	13	62700	POLR2J,SPRR2B,HNRNPH1,MRPS21,HPRT1,OPN1LW,IKBKG,FDFT1,TIMM8A,RNF181,RRN3,HLA-DQB1,ZNF140
TF	Factor: Egr-3; motif: NTGCGTGGGCGK	TF:M00245	false	0.00012251952649100585	3.911794690307684	7475	47	17	62700	CCDC85B,RPLP2,HNRNPH1,MRPS21,TCF20,TRMT112,HPRT1,IKBKG,RPS4Y1,TIMM8A,VAMP5,RNF181,KLF13,SEC61B,RASSF7,ZNF140,B4GALT3
TF	Factor: Erm; motif: NNSCGGAWGYN	TF:M11424	false	0.00012299111595339188	3.910126257924537	8323	47	18	62700	POLR2J,RPLP2,HNRNPH1,NDUFB7,MRPS21,TRMT112,NDUFA2,IKBKG,FDFT1,PDXDC1,RNF181,KLF13,RRN3,RASSF7,S100A5,MT1M,HCAR3,ZNF140
TF	Factor: ERF:SREBP-2; motif: NSCGGAARTCACGTGAT; match class: 1	TF:M08453_1	false	0.00012669872328781247	3.8972277613742667	3772	47	12	62700	POLR2J,RPLP2,HNRNPH1,NDUFB7,MRPS21,TRMT112,SHMT1,IKBKG,RPS4Y1,PDXDC1,SEC61B,S100A5
TF	Factor: Six-2; motif: KGAAAYNTGAKMC	TF:M10058	false	0.00012679144999867584	3.896910031498374	1521	47	8	62700	S100A8,NDUFA2,IKBKG,VAMP5,TFF1,S100A5,HLA-DQB1,GZMA
TF	Factor: HSF2; motif: NGAANNWTCK	TF:M00147	false	0.00012718093747329036	3.895577978078806	5905	47	15	62700	HNRNPH1,NDUFB7,IL9,S100A8,HTR2B,HPRT1,OPN1LW,IKBKG,FDFT1,GZMB,RNF181,MT1M,HLA-DQB1,TADA2A,ZNF140
TF	Factor: Sp1; motif: NWRGCCACGCCCMCN	TF:M12152	false	0.0001283540185390383	3.8915905297817135	7506	47	17	62700	CCDC85B,LGALS2,HNRNPH1,TCF20,S100A8,SHMT1,HAND1,HPRT1,NDUFA2,IKBKG,FDFT1,RNF181,KLF13,SEC61B,RASSF7,ZNF140,B4GALT3
TF	Factor: Tbx5; motif: NNAGGTGTNANN	TF:M01019	false	0.00012889941787053527	3.889749043982401	5913	47	15	62700	POLR2J,SPRR2B,HNRNPH1,NDUFB7,HAND1,SPRR2A,RPS4Y1,TIMM8A,LILRB3,VAMP5,TFF1,RRN3,RASSF7,GZMA,B4GALT3
TF	Factor: FOX; motif: KWTTGTTTRTTTW	TF:M00809	false	0.0001291933156597624	3.888759955746334	3782	47	12	62700	LGALS2,MRPS21,TRMT112,HTR2B,HPRT1,IKBKG,FDFT1,VAMP5,RRN3,HCAR3,GZMA,B4GALT3
TF	Factor: YB-1; motif: NNNNCCAATNN; match class: 1	TF:M03862_1	false	0.00013019040469613131	3.885421022995813	3152	47	11	62700	RPLP2,SHMT1,HAND1,FDFT1,RPS4Y1,GZMB,RNF181,RRN3,RASSF7,S100A5,GZMA
TF	Factor: ITF-2; motif: NGCAGSTGKS	TF:M09962	false	0.0001333539751736018	3.874994033815662	5183	47	14	62700	HIGD1B,POLR2J,LGALS2,HNRNPH1,NDUFB7,S100A8,SHMT1,LILRB3,VAMP5,PDXDC1,RNF181,KLF13,SEC61B,RASSF7
TF	Factor: Erg; motif: NRRSAGGAAGNGG; match class: 1	TF:M09907_1	false	0.0001343360702680105	3.8718073602645156	5187	47	14	62700	POLR2J,SPRR2B,CCDC85B,MRPS21,S100A8,SPRR2A,NDUFA2,RPS4Y1,PDXDC1,TFF1,RRN3,S100A5,HCAR3,ZNF140
TF	Factor: HNF4A; motif: TGGACTTTG	TF:M12622	false	0.00013812440841236954	3.859729569052578	2581	47	10	62700	HIGD1B,POLR2J,CCDC85B,SHMT1,TIMM8A,VAMP5,GZMB,RNF181,TFF1,HCAR3
TF	Factor: Oct-2; motif: NTGCATATGCAN; match class: 1	TF:M11899_1	false	0.0001392487479207949	3.8562087011706385	4490	47	13	62700	NDUFB7,MRPS21,IL9,TRMT112,SPRR2A,HPRT1,OPN1LW,IKBKG,GZMB,SEC61B,MT1M,ZNF140,B4GALT3
TF	Factor: TEF-1; motif: GWGGAATGT	TF:M01817	false	0.00014009233735681444	3.85358561870896	3816	47	12	62700	IL9,TRMT112,S100A8,OPN1LW,IKBKG,FDFT1,VAMP5,GZMB,RRN3,S100A5,ZNF140,GZMA
TF	Factor: Fli-1; motif: ACCGGAAGYN	TF:M02073	false	0.0001422001837434038	3.8470998424339964	5968	47	15	62700	RPLP2,NDUFB7,MRPS21,TRMT112,SHMT1,NDUFA2,IKBKG,FDFT1,RPS4Y1,TIMM8A,PDXDC1,RNF181,RRN3,HCAR3,ZNF140
TF	Factor: ATF3; motif: GRTGACKCA	TF:M12582	false	0.0001422001837434038	3.8470998424339964	7572	47	17	62700	POLR2J,LGALS2,HNRNPH1,IL9,SHMT1,SPRR2A,FDFT1,RPS4Y1,LILRB3,VAMP5,GZMB,PDXDC1,KLF13,SEC61B,TFF1,RRN3,S100A5
TF	Factor: AP-2; motif: GSCCSCRGGCNRNRNN	TF:M00800	false	0.0001461019549974236	3.835343972711065	9321	47	19	62700	POLR2J,CCDC85B,RPLP2,LGALS2,HNRNPH1,NDUFB7,TCF20,SHMT1,HAND1,HPRT1,FDFT1,VAMP5,PDXDC1,KLF13,RASSF7,S100A5,MT1M,TADA2A,ZNF140
TF	Factor: YY1; motif: NNNCGGCCATCTTGNCTSNW	TF:M00069	false	0.00014650255374226072	3.834154804890038	8442	47	18	62700	HIGD1B,POLR2J,CCDC85B,HNRNPH1,MRPS21,TCF20,HAND1,OPN1LW,NDUFA2,FDFT1,RPS4Y1,LILRB3,KLF13,TFF1,MT1M,HCAR3,GZMA,B4GALT3
TF	Factor: Erm:C/EBPdelta; motif: RSCGGAWRTTGCGYAAY; match class: 1	TF:M08458_1	false	0.0001477704858702484	3.8304122987128646	3200	47	11	62700	POLR2J,HNRNPH1,MRPS21,IL9,TRMT112,IKBKG,VAMP5,PDXDC1,RNF181,RASSF7,HCAR3
TF	Factor: CTCF; motif: NCCRSTAGGGGGCGC	TF:M08911	false	0.00014801223106942146	3.8297023949666897	9332	47	19	62700	POLR2J,CCDC85B,RPLP2,HNRNPH1,MRPS21,TCF20,IL9,HAND1,HPRT1,IKBKG,TIMM8A,VAMP5,PDXDC1,KLF13,RASSF7,TADA2A,ZNF140,GZMA,B4GALT3
TF	Factor: LIM-1; motif: NNCGTTAN	TF:M10999	false	0.0001496362558821797	3.824963167020557	5997	47	15	62700	CCDC85B,RPLP2,HNRNPH1,NDUFB7,MRPS21,IL9,HAND1,IKBKG,LILRB3,VAMP5,RNF181,TFF1,RRN3,MT1M,B4GALT3
TF	Factor: LBP9; motif: ACYRGTTNNAACYRGT	TF:M11491	false	0.00015228683263254157	3.817337645989268	5252	47	14	62700	POLR2J,HNRNPH1,S100A8,HAND1,SPRR2A,HPRT1,OPN1LW,FDFT1,LILRB3,KLF13,RRN3,HLA-DQB1,TADA2A,ZNF140
TF	Factor: CREB,; motif: NTGACGTNA	TF:M00981	false	0.00015568141547002358	3.8077632284116305	8485	47	18	62700	POLR2J,RPLP2,HNRNPH1,NDUFB7,MRPS21,SHMT1,HAND1,HPRT1,NDUFA2,IKBKG,GZMB,PDXDC1,KLF13,SEC61B,S100A5,HLA-DQB1,ZNF140,B4GALT3
TF	Factor: ATF-3; motif: GATGAYGTCATN	TF:M11288	false	0.0001574113190515122	3.8029640418316784	5270	47	14	62700	HIGD1B,RPLP2,LGALS2,NDUFB7,IL9,SHMT1,HAND1,GZMB,TFF1,RRN3,MT1M,HCAR3,TADA2A,GZMA
TF	Factor: SP1; motif: NRGKGGGCGGGGCN	TF:M09765	false	0.00016086787244099114	3.7935306819095995	7652	47	17	62700	POLR2J,CCDC85B,HNRNPH1,TCF20,SHMT1,HAND1,HPRT1,IKBKG,FDFT1,VAMP5,PDXDC1,RNF181,KLF13,SEC61B,RASSF7,GZMA,B4GALT3
TF	Factor: ETV7; motif: NCCGGAANNN; match class: 1	TF:M02071_1	false	0.0001609338939363358	3.79335248045446	4561	47	13	62700	RPLP2,NDUFB7,MRPS21,TCF20,TRMT112,SHMT1,NDUFA2,IKBKG,FDFT1,RPS4Y1,TIMM8A,PDXDC1,HCAR3
TF	Factor: C/EBPalpha; motif: NRTTGTGCAAYNN	TF:M09596	false	0.00016222212683686743	3.789889909016606	5287	47	14	62700	HNRNPH1,IL9,S100A8,OPN1LW,NDUFA2,IKBKG,RPS4Y1,TIMM8A,VAMP5,PDXDC1,HCAR3,HLA-DQB1,TADA2A,GZMA
TF	Factor: GR; motif: NNNNNNCNNTNTGTNCTNN	TF:M00192	false	0.00016222212683686743	3.789889909016606	7660	47	17	62700	SPRR2B,TRMT112,S100A8,HTR2B,SPRR2A,OPN1LW,RPS4Y1,TIMM8A,LILRB3,RNF181,SEC61B,RRN3,S100A5,MT1M,HCAR3,HLA-DQB1,ZNF140
TF	Factor: T-bet; motif: NNGNRGGTGTGRN	TF:M10089	false	0.0001657476162273037	3.7805527088765682	6057	47	15	62700	HIGD1B,POLR2J,SPRR2B,LGALS2,NDUFB7,TCF20,TRMT112,SPRR2A,RPS4Y1,LILRB3,VAMP5,TFF1,RASSF7,S100A5,B4GALT3
TF	Factor: C/EBPbeta; motif: NRTTGCGYAAYN	TF:M11316	false	0.00016669669503065703	3.778073010514988	5302	47	14	62700	HIGD1B,RPLP2,HNRNPH1,MRPS21,IL9,S100A8,OPN1LW,NDUFA2,RPS4Y1,TIMM8A,VAMP5,HCAR3,HLA-DQB1,TADA2A
TF	Factor: JunD; motif: RTGACGTCA	TF:M04681	false	0.00017044534769766664	3.7684148483324535	6074	47	15	62700	HIGD1B,RPLP2,LGALS2,NDUFB7,IL9,SHMT1,HAND1,IKBKG,GZMB,TFF1,RRN3,MT1M,HCAR3,TADA2A,GZMA
TF	Factor: Sp1; motif: GGGGCGGGGC; match class: 1	TF:M00931_1	false	0.00017132669879762964	3.7661749532226434	6078	47	15	62700	POLR2J,CCDC85B,HNRNPH1,TCF20,HPRT1,NDUFA2,IKBKG,FDFT1,VAMP5,PDXDC1,KLF13,SEC61B,RASSF7,ZNF140,B4GALT3
TF	Factor: Sp1; motif: NGGGGGCGGGGYN; match class: 1	TF:M00196_1	false	0.0001761769653156883	3.7540508750967767	6093	47	15	62700	POLR2J,CCDC85B,HNRNPH1,TCF20,HPRT1,NDUFA2,IKBKG,FDFT1,VAMP5,PDXDC1,KLF13,SEC61B,RASSF7,ZNF140,B4GALT3
TF	Factor: CREB; motif: NSTGACGTMANN	TF:M00178	false	0.00017669195382360783	3.7527832268914834	5334	47	14	62700	RPLP2,HNRNPH1,NDUFB7,HAND1,HPRT1,NDUFA2,GZMB,PDXDC1,KLF13,SEC61B,S100A5,HLA-DQB1,ZNF140,B4GALT3
TF	Factor: TR4; motif: NCCCTGACCYB	TF:M08906	false	0.0001770963934581109	3.751790283062832	4610	47	13	62700	SPRR2B,RPLP2,NDUFB7,TCF20,S100A8,LILRB3,KLF13,SEC61B,TFF1,RRN3,RASSF7,S100A5,B4GALT3
TF	Factor: BSX; motif: NTCRTTAN	TF:M10589	false	0.00017761354972392214	3.7505239059793496	4613	47	13	62700	CCDC85B,HNRNPH1,NDUFB7,MRPS21,IL9,TRMT112,HAND1,IKBKG,VAMP5,RNF181,HCAR3,GZMA,B4GALT3
TF	Factor: Msx-2; motif: NTCRTTAN	TF:M10560	false	0.00017761354972392214	3.7505239059793496	4613	47	13	62700	CCDC85B,HNRNPH1,NDUFB7,MRPS21,IL9,TRMT112,HAND1,IKBKG,VAMP5,RNF181,HCAR3,GZMA,B4GALT3
TF	Factor: Tel-2; motif: YTACTTCCTG	TF:M00678	false	0.00018114467865066908	3.7419744193804525	5349	47	14	62700	POLR2J,SPRR2B,RPLP2,TCF20,TRMT112,HAND1,SPRR2A,NDUFA2,IKBKG,RPS4Y1,VAMP5,PDXDC1,SEC61B,RRN3
TF	Factor: GR; motif: RGRACATTNTGTYC	TF:M04750	false	0.00018142825104107765	3.741295085986256	5351	47	14	62700	POLR2J,SPRR2B,CCDC85B,RPLP2,HNRNPH1,MRPS21,OPN1LW,RPS4Y1,VAMP5,SEC61B,MT1M,HLA-DQB1,ZNF140,GZMA
TF	Factor: LRF; motif: NRGGGKCKY	TF:M10115	false	0.00018142825104107765	3.741295085986256	7738	47	17	62700	HIGD1B,POLR2J,SPRR2B,TCF20,TRMT112,NDUFA2,IKBKG,FDFT1,LILRB3,GZMB,SEC61B,TFF1,RASSF7,S100A5,TADA2A,ZNF140,B4GALT3
TF	Factor: LRF; motif: GGGGKYNNB	TF:M01100	false	0.00018281194547027315	3.7379954295960336	7744	47	17	62700	HIGD1B,CCDC85B,HNRNPH1,TCF20,S100A8,HAND1,OPN1LW,TIMM8A,LILRB3,SEC61B,TFF1,RRN3,RASSF7,S100A5,TADA2A,ZNF140,GZMA
TF	Factor: GR; motif: RGWACATWAYGTWCY	TF:M11846	false	0.00018287412352186548	3.7378477423459464	6119	47	15	62700	POLR2J,CCDC85B,HNRNPH1,S100A8,HPRT1,OPN1LW,TIMM8A,LILRB3,VAMP5,SEC61B,TFF1,MT1M,HCAR3,HLA-DQB1,B4GALT3
TF	Factor: ER-alpha; motif: AGGTCASMNTGACCY	TF:M09909	false	0.00018325845158624862	3.7369359872591046	6921	47	16	62700	RPLP2,HNRNPH1,TCF20,S100A8,OPN1LW,IKBKG,RPS4Y1,LILRB3,VAMP5,RNF181,KLF13,TFF1,RASSF7,S100A5,TADA2A,ZNF140
TF	Factor: C-ets-1; motif: AGGAAGN	TF:M01870	false	0.00018325845158624862	3.7369359872591046	6922	47	16	62700	POLR2J,SPRR2B,TCF20,IL9,SPRR2A,RPS4Y1,TIMM8A,VAMP5,PDXDC1,SEC61B,TFF1,RASSF7,S100A5,MT1M,TADA2A,GZMA
TF	Factor: Fli-1; motif: MGGAAGT	TF:M07382	false	0.00018325845158624862	3.7369359872591046	6922	47	16	62700	POLR2J,SPRR2B,TCF20,IL9,SPRR2A,RPS4Y1,TIMM8A,VAMP5,PDXDC1,SEC61B,TFF1,RASSF7,S100A5,MT1M,TADA2A,GZMA
TF	Factor: PEA3; motif: AGGAAGT	TF:M03579	false	0.00018325845158624862	3.7369359872591046	6922	47	16	62700	POLR2J,SPRR2B,TCF20,IL9,SPRR2A,RPS4Y1,TIMM8A,VAMP5,PDXDC1,SEC61B,TFF1,RASSF7,S100A5,MT1M,TADA2A,GZMA
TF	Factor: SPI1; motif: AGGAAGT	TF:M02278	false	0.00018325845158624862	3.7369359872591046	6922	47	16	62700	POLR2J,SPRR2B,TCF20,IL9,SPRR2A,RPS4Y1,TIMM8A,VAMP5,PDXDC1,SEC61B,TFF1,RASSF7,S100A5,MT1M,TADA2A,GZMA
TF	Factor: HNF-4alpha; motif: NRGKNCAAAGTCCA	TF:M09947	false	0.00018325845158624862	3.7369359872591046	2125	47	9	62700	HIGD1B,LGALS2,TCF20,S100A8,TIMM8A,VAMP5,RRN3,HCAR3,HLA-DQB1
TF	Factor: MECP2; motif: CCGGNNTTWA	TF:M01299	false	0.00018325845158624862	3.7369359872591046	5361	47	14	62700	POLR2J,CCDC85B,HNRNPH1,TRMT112,SHMT1,NDUFA2,IKBKG,FDFT1,RPS4Y1,SEC61B,TFF1,HCAR3,TADA2A,B4GALT3
TF	Factor: Fli-1; motif: NACCGGAARTN	TF:M11402	false	0.0001842406889739133	3.7346144509827677	3946	47	12	62700	POLR2J,SPRR2B,RPLP2,MRPS21,TCF20,TRMT112,NDUFA2,IKBKG,RPS4Y1,PDXDC1,RRN3,HCAR3
TF	Factor: HNF-4gamma; motif: NRGNNCAAAGKYCA	TF:M09627	false	0.0001851082594399704	3.732574202807464	1168	47	7	62700	HIGD1B,LGALS2,TCF20,TIMM8A,VAMP5,HCAR3,HLA-DQB1
TF	Factor: HMGIY; motif: NGWWATTN	TF:M01653	false	0.0001851082594399704	3.732574202807464	6132	47	15	62700	HIGD1B,MRPS21,S100A8,HTR2B,SPRR2A,NDUFA2,IKBKG,RPS4Y1,TIMM8A,PDXDC1,RNF181,HLA-DQB1,TADA2A,ZNF140,B4GALT3
TF	Factor: LBP9; motif: ACYRGTNNNNACYRGT	TF:M11492	false	0.00018586258014997067	3.730808038255041	7763	47	17	62700	POLR2J,RPLP2,HNRNPH1,S100A8,SHMT1,HAND1,SPRR2A,HPRT1,OPN1LW,IKBKG,FDFT1,LILRB3,KLF13,RRN3,HLA-DQB1,TADA2A,ZNF140
TF	Factor: LBP-1; motif: NRCCGGTNNNNACCGGYN; match class: 1	TF:M11490_1	false	0.00018690124862921447	3.728387797224879	6139	47	15	62700	POLR2J,RPLP2,HNRNPH1,TCF20,TRMT112,SHMT1,HPRT1,OPN1LW,IKBKG,FDFT1,LILRB3,KLF13,RRN3,TADA2A,ZNF140
TF	Factor: SP2; motif: GNNGGGGGCGGGGSN	TF:M03807	false	0.00018827252757512556	3.7252130469136073	8635	47	18	62700	POLR2J,CCDC85B,HNRNPH1,TCF20,SHMT1,HAND1,HPRT1,OPN1LW,NDUFA2,IKBKG,FDFT1,VAMP5,PDXDC1,KLF13,SEC61B,RASSF7,GZMA,B4GALT3
TF	Factor: Fra-1; motif: GRTGACGTCATC; match class: 1	TF:M11285_1	false	0.00018908902958669015	3.7233336669676005	4652	47	13	62700	RPLP2,NDUFB7,IL9,HPRT1,GZMB,PDXDC1,KLF13,TFF1,RRN3,HCAR3,HLA-DQB1,ZNF140,B4GALT3
TF	Factor: EVX1; motif: NTCATTAN	TF:M10864	false	0.00018908902958669015	3.7233336669676005	5382	47	14	62700	HIGD1B,SPRR2B,MRPS21,HTR2B,SPRR2A,LILRB3,GZMB,PDXDC1,RNF181,SEC61B,RRN3,HLA-DQB1,TADA2A,ZNF140
TF	Factor: LRF; motif: RCGACCACCNN; match class: 1	TF:M12230_1	false	0.00019070415775464914	3.71963983831101	2703	47	10	62700	RPLP2,NDUFB7,SHMT1,HPRT1,LILRB3,GZMB,KLF13,MT1M,TADA2A,B4GALT3
TF	Factor: CREB1; motif: TKACGTCAYNN	TF:M09600	false	0.0001923171894000768	3.715981896583328	5392	47	14	62700	RPLP2,HNRNPH1,NDUFB7,MRPS21,HAND1,HPRT1,NDUFA2,GZMB,PDXDC1,KLF13,SEC61B,HLA-DQB1,ZNF140,B4GALT3
TF	Factor: YY2; motif: NNATGGCGGCN	TF:M12554	false	0.00019396412769603384	3.712278582359483	2710	47	10	62700	CCDC85B,HNRNPH1,HAND1,HPRT1,OPN1LW,NDUFA2,FDFT1,SEC61B,RRN3,B4GALT3
TF	Factor: GATA-5; motif: WGATAACGATCT	TF:M12203	false	0.00019396412769603384	3.712278582359483	76	47	3	62700	HTR2B,FDFT1,PDXDC1
TF	Factor: T3R-beta; motif: NNRGGTCRTGACCYNN	TF:M11815	false	0.00019559375808220019	3.7086450088209704	5402	47	14	62700	HIGD1B,POLR2J,LGALS2,IL9,SHMT1,HAND1,HPRT1,NDUFA2,IKBKG,PDXDC1,KLF13,SEC61B,RASSF7,S100A5
TF	Factor: ATF2; motif: VGTGACGTMACN	TF:M00179	false	0.00019585405845381598	3.7080674246479743	6170	47	15	62700	RPLP2,HNRNPH1,NDUFB7,MRPS21,HAND1,HPRT1,NDUFA2,GZMB,PDXDC1,KLF13,SEC61B,S100A5,HLA-DQB1,ZNF140,B4GALT3
TF	Factor: AP-2; motif: SNNNCCNCAGGCN; match class: 1	TF:M00915_1	false	0.0001969459413845356	3.705652964600776	4675	47	13	62700	POLR2J,CCDC85B,HNRNPH1,TCF20,SHMT1,HPRT1,IKBKG,FDFT1,PDXDC1,KLF13,RASSF7,TADA2A,ZNF140
TF	Factor: ZNF586; motif: CAGGCCYRGAGG; match class: 1	TF:M10491_1	false	0.0002009195543991006	3.6969777936929895	7820	47	17	62700	POLR2J,CCDC85B,LGALS2,HNRNPH1,NDUFB7,TCF20,HAND1,NDUFA2,FDFT1,LILRB3,VAMP5,TFF1,RASSF7,S100A5,TADA2A,ZNF140,B4GALT3
TF	Factor: Sp2; motif: GGSNNGGGGGCGGGGCCNGNGS	TF:M09658	false	0.0002015566620435532	3.695602842557137	5419	47	14	62700	POLR2J,CCDC85B,HNRNPH1,TCF20,HAND1,HPRT1,IKBKG,TIMM8A,RNF181,KLF13,SEC61B,RASSF7,GZMA,B4GALT3
TF	Factor: TFAP2A; motif: NNNNGCCYSAGGGCA	TF:M07231	false	0.00020213329605783096	3.694362142184121	5421	47	14	62700	HNRNPH1,NDUFB7,TCF20,HAND1,SPRR2A,HPRT1,IKBKG,FDFT1,VAMP5,PDXDC1,KLF13,SEC61B,TFF1,RRN3
TF	Factor: Oct3; motif: NATGCAANNN	TF:M01307	false	0.00020539077256339809	3.6874190715216826	4000	47	12	62700	HIGD1B,SPRR2B,NDUFB7,IL9,TRMT112,S100A8,SPRR2A,NDUFA2,SEC61B,TFF1,HCAR3,B4GALT3
TF	Factor: E2F-3; motif: NNGGCGGGAAA	TF:M09893	false	0.00020661598922944326	3.684836073109603	6202	47	15	62700	HIGD1B,CCDC85B,RPLP2,HNRNPH1,NDUFB7,TRMT112,HAND1,HPRT1,RPS4Y1,PDXDC1,RNF181,RASSF7,MT1M,TADA2A,B4GALT3
TF	Factor: STAT6; motif: NNYTTCCY	TF:M00500	false	0.00020714420718306571	3.6837272073022365	4702	47	13	62700	SPRR2B,RPLP2,MRPS21,TCF20,S100A8,SHMT1,RPS4Y1,LILRB3,VAMP5,GZMB,SEC61B,RASSF7,B4GALT3
TF	Factor: Elk-1:HOXA3; motif: ACCGGWAATKRNNTNWCNNATTAN; match class: 1	TF:M08220_1	false	0.00020714420718306571	3.6837272073022365	5435	47	14	62700	CCDC85B,RPLP2,HNRNPH1,HTR2B,HAND1,NDUFA2,FDFT1,RPS4Y1,VAMP5,PDXDC1,RNF181,TFF1,HCAR3,GZMA
TF	Factor: BTEB2; motif: RGGGNGKGGN	TF:M07277	false	0.0002098806642144947	3.6780275700491067	8719	47	18	62700	HIGD1B,POLR2J,CCDC85B,HNRNPH1,TCF20,SHMT1,HAND1,HPRT1,IKBKG,FDFT1,VAMP5,PDXDC1,KLF13,SEC61B,RASSF7,ZNF140,GZMA,B4GALT3
TF	Factor: Tal-1; motif: CAGATGG	TF:M03804	false	0.0002109176887832178	3.675886996273792	5446	47	14	62700	HIGD1B,SPRR2B,CCDC85B,LGALS2,NDUFB7,S100A8,SHMT1,VAMP5,GZMB,SEC61B,RASSF7,S100A5,MT1M,HCAR3
TF	Factor: SREBP-1; motif: CACSCCA	TF:M00749	false	0.00021173569708911	3.674205916936201	8727	47	18	62700	HIGD1B,POLR2J,LGALS2,HNRNPH1,NDUFB7,TCF20,S100A8,SHMT1,HAND1,HPRT1,FDFT1,LILRB3,VAMP5,SEC61B,S100A5,MT1M,ZNF140,B4GALT3
TF	Factor: HOXA10; motif: NGTCGTAAAAN	TF:M10795	false	0.00021276931113389536	3.672091012497027	7027	47	16	62700	SPRR2B,LGALS2,SHMT1,HTR2B,SPRR2A,HPRT1,IKBKG,RPS4Y1,TIMM8A,RNF181,RRN3,MT1M,HCAR3,HLA-DQB1,GZMA,B4GALT3
TF	Factor: Sp1; motif: NNGGGGCGGGGNN; match class: 1	TF:M00932_1	false	0.00021503656597738954	3.6674876840288855	6229	47	15	62700	POLR2J,CCDC85B,HNRNPH1,TCF20,HPRT1,NDUFA2,IKBKG,FDFT1,VAMP5,PDXDC1,KLF13,SEC61B,RASSF7,ZNF140,B4GALT3
TF	Factor: B-ATF; motif: NNAYGACACN	TF:M11301	false	0.00021585302642339877	3.6658418578264866	7874	47	17	62700	HIGD1B,RPLP2,LGALS2,TRMT112,SHMT1,OPN1LW,NDUFA2,IKBKG,FDFT1,RPS4Y1,TIMM8A,LILRB3,VAMP5,TFF1,RRN3,MT1M,B4GALT3
TF	Factor: NFATc1; motif: NTTTCCRTNNAYGGAAAN; match class: 1	TF:M11979_1	false	0.00021684610021828344	3.663848383839911	8747	47	18	62700	HIGD1B,POLR2J,SPRR2B,LGALS2,MRPS21,TCF20,IL9,SHMT1,HAND1,SPRR2A,IKBKG,PDXDC1,SEC61B,RASSF7,MT1M,HLA-DQB1,TADA2A,GZMA
TF	Factor: GEMIN3; motif: NCWGGRARRGRGNGNG	TF:M09727	false	0.00021684610021828344	3.663848383839911	8747	47	18	62700	CCDC85B,MRPS21,TCF20,IL9,TRMT112,S100A8,HAND1,HPRT1,OPN1LW,TIMM8A,VAMP5,PDXDC1,SEC61B,TFF1,S100A5,HLA-DQB1,ZNF140,B4GALT3
TF	Factor: C/EBPbeta; motif: NRTTRYGCAATN	TF:M09881	false	0.0002170746510344671	3.6633908884691766	2755	47	10	62700	HNRNPH1,IL9,S100A8,OPN1LW,NDUFA2,RPS4Y1,VAMP5,PDXDC1,TADA2A,GZMA
TF	Factor: FOXJ2; motif: AYMATAATATTTKN	TF:M00423	false	0.00021811911406744718	3.661306274951842	7046	47	16	62700	POLR2J,SPRR2B,NDUFB7,MRPS21,IL9,S100A8,SHMT1,HTR2B,SPRR2A,NDUFA2,RPS4Y1,TIMM8A,PDXDC1,RRN3,HCAR3,HLA-DQB1
TF	Factor: ER81; motif: NRCMGGAWGNN	TF:M11418	false	0.0002185624632093765	3.660424423451472	4034	47	12	62700	POLR2J,SPRR2B,RPLP2,MRPS21,TCF20,TRMT112,SPRR2A,NDUFA2,IKBKG,RPS4Y1,VAMP5,ZNF140
TF	Factor: nerf; motif: NNNCCGGAAGTGN	TF:M09901	false	0.00022226521582094976	3.653128498430276	5479	47	14	62700	POLR2J,RPLP2,NDUFB7,MRPS21,TRMT112,NDUFA2,IKBKG,FDFT1,PDXDC1,RNF181,KLF13,RRN3,RASSF7,ZNF140
TF	Factor: T3R-beta; motif: NRRGGTCRTGACCYYN	TF:M11817	false	0.00022644697471277102	3.6450334770314816	5489	47	14	62700	HIGD1B,POLR2J,LGALS2,IL9,SHMT1,HAND1,HPRT1,NDUFA2,IKBKG,PDXDC1,KLF13,SEC61B,S100A5,TADA2A
TF	Factor: Elk-1:TEF; motif: RCCGGAAGTTACGTAAN	TF:M08232	false	0.00022802352067512497	3.642020353119876	6268	47	15	62700	POLR2J,SPRR2B,CCDC85B,HNRNPH1,MRPS21,TRMT112,SHMT1,SPRR2A,IKBKG,FDFT1,TIMM8A,VAMP5,PDXDC1,TFF1,HCAR3
TF	Factor: STAT1; motif: NTTCCNGGA	TF:M04721	false	0.00023031449485842685	3.637678728822841	7924	47	17	62700	CCDC85B,MRPS21,TRMT112,S100A8,SHMT1,RPS4Y1,TIMM8A,PDXDC1,KLF13,SEC61B,RRN3,S100A5,MT1M,HCAR3,TADA2A,ZNF140,GZMA
TF	Factor: VDR; motif: NRGGTCANNGRGKTCA	TF:M10106	false	0.00023031449485842685	3.637678728822841	7084	47	16	62700	HIGD1B,POLR2J,RPLP2,LGALS2,HNRNPH1,TRMT112,SHMT1,OPN1LW,SEC61B,TFF1,RASSF7,S100A5,MT1M,HLA-DQB1,ZNF140,B4GALT3
TF	Factor: E2A; motif: CACCTGNY	TF:M00973	false	0.00023031449485842685	3.637678728822841	5500	47	14	62700	HIGD1B,POLR2J,NDUFB7,TRMT112,HPRT1,OPN1LW,IKBKG,LILRB3,GZMB,RNF181,RRN3,S100A5,ZNF140,GZMA
TF	Factor: AP-2beta; motif: NSCCYNRGGSN; match class: 1	TF:M11477_1	false	0.00023031449485842685	3.637678728822841	7084	47	16	62700	POLR2J,HNRNPH1,NDUFB7,TCF20,HAND1,HPRT1,OPN1LW,IKBKG,FDFT1,TIMM8A,PDXDC1,RNF181,KLF13,RRN3,HLA-DQB1,TADA2A
TF	Factor: ER-alpha; motif: AGGTCACNGTGACCT	TF:M01801	false	0.00023068088543868267	3.6369883902748565	3399	47	11	62700	LGALS2,HNRNPH1,NDUFB7,HPRT1,IKBKG,VAMP5,TFF1,RRN3,S100A5,HLA-DQB1,B4GALT3
TF	Factor: ETS1; motif: ACCGGAARYN; match class: 1	TF:M03977_1	false	0.00023224716994880222	3.634049569403673	4767	47	13	62700	RPLP2,NDUFB7,MRPS21,TCF20,TRMT112,SHMT1,NDUFA2,IKBKG,FDFT1,RPS4Y1,PDXDC1,RNF181,HCAR3
TF	Factor: Pit-1; motif: NMTTCATAAWTATWNMNA	TF:M00802	false	0.00023527040358046713	3.6284327025312715	4774	47	13	62700	SPRR2B,NDUFB7,MRPS21,IL9,HTR2B,HPRT1,LILRB3,GZMB,TFF1,RRN3,HCAR3,HLA-DQB1,B4GALT3
TF	Factor: AP-2gamma; motif: NSCCYNRGGSN; match class: 1	TF:M11481_1	false	0.00023527040358046713	3.6284327025312715	4774	47	13	62700	HNRNPH1,TCF20,HAND1,SPRR2A,HPRT1,IKBKG,FDFT1,PDXDC1,KLF13,RRN3,RASSF7,S100A5,TADA2A
TF	Factor: Elk-1; motif: RACCGGAAGTR; match class: 1	TF:M01165_1	false	0.0002354402791899929	3.6281192359126866	2214	47	9	62700	SPRR2B,RPLP2,MRPS21,TRMT112,NDUFA2,IKBKG,FDFT1,RNF181,HCAR3
TF	Factor: Erg; motif: NACAGGAARTN	TF:M11390	false	0.00023881581963338438	3.6219369080622426	2793	47	10	62700	POLR2J,SPRR2B,MRPS21,TCF20,TRMT112,SPRR2A,NDUFA2,S100A5,ZNF140,B4GALT3
TF	Factor: FOXL2; motif: TWAKACWAMTTT	TF:M03548	false	0.00023908332675613462	3.621450709749097	4783	47	13	62700	POLR2J,SPRR2B,NDUFB7,MRPS21,IL9,HTR2B,SPRR2A,RPS4Y1,TIMM8A,TFF1,HCAR3,HLA-DQB1,GZMA
TF	Factor: TEF-3:Elf-1; motif: RGAATGCGGAAGTN; match class: 1	TF:M08415_1	false	0.00024187727668833773	3.616404929787799	2798	47	10	62700	POLR2J,IL9,S100A8,HAND1,NDUFA2,IKBKG,FDFT1,PDXDC1,RNF181,RASSF7
TF	Factor: TEF-3:C/EBPbeta; motif: RTTGCGYAAYNNNNNGGAATGY	TF:M08626	false	0.00024214198307878615	3.6159299051525693	7119	47	16	62700	SPRR2B,RPLP2,MRPS21,SPRR2A,OPN1LW,NDUFA2,RPS4Y1,TIMM8A,GZMB,PDXDC1,RNF181,SEC61B,RRN3,MT1M,HCAR3,HLA-DQB1
TF	Factor: CEBPB; motif: ATTRCGCAAY	TF:M04201	false	0.00024629218163576546	3.6085493743011217	4093	47	12	62700	HIGD1B,HNRNPH1,MRPS21,IL9,S100A8,OPN1LW,NDUFA2,RPS4Y1,TIMM8A,VAMP5,HLA-DQB1,TADA2A
TF	Factor: NGFI-C; motif: WTGCGTGGGYGG	TF:M00244	false	0.0002490200135926888	3.603765747508355	6325	47	15	62700	POLR2J,RPLP2,HNRNPH1,TCF20,HPRT1,IKBKG,TIMM8A,RNF181,KLF13,SEC61B,RASSF7,S100A5,MT1M,ZNF140,B4GALT3
TF	Factor: C/EBPdelta; motif: NRTTGCGYAAYN	TF:M11320	false	0.00025170149163492007	3.5991142107253946	5553	47	14	62700	HIGD1B,HNRNPH1,MRPS21,IL9,S100A8,SPRR2A,OPN1LW,NDUFA2,RPS4Y1,TIMM8A,VAMP5,HCAR3,HLA-DQB1,TADA2A
TF	Factor: C/EBPalpha; motif: NNNNNTTKCNNAAN	TF:M07037	false	0.00025170149163492007	3.5991142107253946	3437	47	11	62700	HNRNPH1,IL9,S100A8,OPN1LW,NDUFA2,RPS4Y1,VAMP5,PDXDC1,HLA-DQB1,TADA2A,GZMA
TF	Factor: VDR; motif: NRRGTTCA	TF:M08979	false	0.00025309242783382605	3.5967208481217905	4813	47	13	62700	HIGD1B,SPRR2B,LGALS2,NDUFB7,S100A8,HAND1,SPRR2A,OPN1LW,IKBKG,RPS4Y1,LILRB3,VAMP5,GZMA
TF	Factor: LRH-1; motif: TGACCTTGRNYCAAGGTCA	TF:M11830	false	0.00025586286755040156	3.5919927371221454	7155	47	16	62700	CCDC85B,RPLP2,LGALS2,TCF20,TRMT112,OPN1LW,TIMM8A,LILRB3,PDXDC1,KLF13,SEC61B,TFF1,RRN3,MT1M,ZNF140,B4GALT3
TF	Factor: DBP; motif: TTRCATAANN	TF:M07038	false	0.0002563429940569044	3.5911785474804763	5565	47	14	62700	SPRR2B,NDUFB7,S100A8,HTR2B,SPRR2A,NDUFA2,FDFT1,RPS4Y1,TIMM8A,GZMB,RNF181,HCAR3,HLA-DQB1,GZMA
TF	Factor: ATF-3; motif: NRTGACGTCAYN	TF:M11289	false	0.0002563429940569044	3.5911785474804763	4820	47	13	62700	HIGD1B,RPLP2,NDUFB7,IL9,SHMT1,HAND1,HPRT1,GZMB,TFF1,MT1M,HCAR3,TADA2A,GZMA
TF	Factor: IRF-8; motif: AGTTTCW	TF:M01665	false	0.0002568465094893871	3.590326331904988	4822	47	13	62700	HIGD1B,SPRR2B,MRPS21,TRMT112,S100A8,SPRR2A,OPN1LW,FDFT1,VAMP5,TFF1,RASSF7,HCAR3,GZMA
TF	Factor: Six-2; motif: NNGTATCRNN	TF:M11030	false	0.00025817903019795664	3.588079034878084	7163	47	16	62700	SPRR2B,RPLP2,MRPS21,IL9,TRMT112,HTR2B,SPRR2A,RPS4Y1,TIMM8A,LILRB3,GZMB,RNF181,HLA-DQB1,ZNF140,GZMA,B4GALT3
TF	Factor: c-ets-1; motif: GGAGTTG	TF:M04822	false	0.0002590096026046824	3.5866841344480225	5572	47	14	62700	POLR2J,SPRR2B,RPLP2,MRPS21,TCF20,IL9,HAND1,OPN1LW,TIMM8A,VAMP5,TFF1,RRN3,ZNF140,B4GALT3
TF	Factor: NFATc1; motif: NTTTCCRTNNAYGGAAAN	TF:M11981	false	0.0002610470509553104	3.5832812086439185	6357	47	15	62700	HIGD1B,POLR2J,SPRR2B,LGALS2,MRPS21,TCF20,IL9,SHMT1,HAND1,SEC61B,RASSF7,MT1M,HLA-DQB1,TADA2A,GZMA
TF	Factor: FKLF; motif: BGGGNGGVMD	TF:M01837	false	0.0002620125974007564	3.581677827572957	5579	47	14	62700	POLR2J,RPLP2,HNRNPH1,TCF20,IKBKG,FDFT1,GZMB,PDXDC1,KLF13,RRN3,RASSF7,MT1M,TADA2A,GZMA
TF	Factor: NFATc1; motif: NTTTCCRTNNAYGGAAAN	TF:M11979	false	0.00026729097341756687	3.573015707390616	8910	47	18	62700	HIGD1B,POLR2J,SPRR2B,LGALS2,MRPS21,TCF20,IL9,SHMT1,HAND1,SPRR2A,IKBKG,PDXDC1,SEC61B,RASSF7,MT1M,HLA-DQB1,TADA2A,GZMA
TF	Factor: Fli-1; motif: NACCGGAARTN	TF:M11404	false	0.0002677888978981623	3.5722074321093413	8912	47	18	62700	POLR2J,RPLP2,NDUFB7,MRPS21,TCF20,TRMT112,SHMT1,NDUFA2,IKBKG,FDFT1,RPS4Y1,TIMM8A,PDXDC1,RNF181,KLF13,RRN3,HCAR3,ZNF140
TF	Factor: Egr-2; motif: NTGCGTRGGCGK	TF:M00246	false	0.00026806034907001864	3.5717674212040547	6374	47	15	62700	CCDC85B,RPLP2,HNRNPH1,MRPS21,TCF20,TRMT112,HPRT1,IKBKG,TIMM8A,RNF181,KLF13,SEC61B,RASSF7,ZNF140,B4GALT3
TF	Factor: PEA3; motif: RCCGGAAGYN	TF:M02066	false	0.00026958650141380657	3.5693018573454096	7193	47	16	62700	RPLP2,HNRNPH1,NDUFB7,MRPS21,TRMT112,NDUFA2,IKBKG,FDFT1,RPS4Y1,TIMM8A,PDXDC1,RNF181,RRN3,RASSF7,HCAR3,ZNF140
TF	Factor: gsh-1; motif: NTMATNRN	TF:M10750	false	0.00027019646409252466	3.568320338641719	8043	47	17	62700	MRPS21,IL9,S100A8,HTR2B,SPRR2A,NDUFA2,FDFT1,RPS4Y1,LILRB3,GZMB,SEC61B,TFF1,RRN3,RASSF7,HCAR3,HLA-DQB1,B4GALT3
TF	Factor: Elf-1; motif: NRANCMGGAAGTG	TF:M07087	false	0.00027120587238257563	3.5667009109858854	2263	47	9	62700	POLR2J,SPRR2B,TCF20,TRMT112,SPRR2A,NDUFA2,RPS4Y1,VAMP5,PDXDC1
TF	Factor: AP-2alphaA; motif: ANNGCCTNAGGSNNT	TF:M01045	false	0.00027141364383058176	3.5663683243572075	6384	47	15	62700	CCDC85B,RPLP2,HNRNPH1,TCF20,HAND1,HPRT1,OPN1LW,IKBKG,FDFT1,PDXDC1,KLF13,TFF1,RRN3,HLA-DQB1,TADA2A
TF	Factor: SMAD4; motif: GKSRKKCAGMCANCY; match class: 1	TF:M00733_1	false	0.0002725642603814213	3.564531091042463	2847	47	10	62700	HIGD1B,SPRR2B,RPLP2,MRPS21,SPRR2A,OPN1LW,RASSF7,TADA2A,ZNF140,B4GALT3
TF	Factor: Oct3; motif: WTATGCGCATAW	TF:M11934	false	0.00027334980820081773	3.5632812265002665	9840	47	19	62700	POLR2J,SPRR2B,HNRNPH1,NDUFB7,MRPS21,IL9,HAND1,HPRT1,OPN1LW,NDUFA2,FDFT1,PDXDC1,RNF181,SEC61B,RRN3,HCAR3,HLA-DQB1,TADA2A,ZNF140
TF	Factor: E2F-1; motif: NTTTTGGCGCCAWWWN; match class: 1	TF:M11533_1	false	0.00027439397042762763	3.5616254361095288	8935	47	18	62700	POLR2J,RPLP2,LGALS2,HNRNPH1,TCF20,TRMT112,SHMT1,OPN1LW,NDUFA2,FDFT1,RPS4Y1,PDXDC1,RNF181,KLF13,RASSF7,HCAR3,TADA2A,ZNF140
TF	Factor: Msx-1; motif: NTCRTTAN	TF:M10566	false	0.000274562673357748	3.56135850517876	5611	47	14	62700	CCDC85B,HNRNPH1,NDUFB7,MRPS21,IL9,TRMT112,S100A8,HAND1,IKBKG,VAMP5,RNF181,HCAR3,GZMA,B4GALT3
TF	Factor: Gbx2; motif: NTCRTTAN	TF:M10572	false	0.000274562673357748	3.56135850517876	5611	47	14	62700	CCDC85B,HNRNPH1,NDUFB7,MRPS21,IL9,TRMT112,S100A8,HAND1,IKBKG,VAMP5,RNF181,HCAR3,GZMA,B4GALT3
TF	Factor: gsh-1; motif: NTCRTTAN	TF:M10749	false	0.000274562673357748	3.56135850517876	5611	47	14	62700	CCDC85B,HNRNPH1,NDUFB7,MRPS21,IL9,TRMT112,S100A8,HAND1,IKBKG,VAMP5,RNF181,HCAR3,GZMA,B4GALT3
TF	Factor: Cdx-1; motif: TTTATK; match class: 1	TF:M02086_1	false	0.00027649400425215447	3.558314281894317	9852	47	19	62700	POLR2J,SPRR2B,CCDC85B,NDUFB7,MRPS21,IL9,TRMT112,SHMT1,HTR2B,SPRR2A,HPRT1,TIMM8A,GZMB,RNF181,RRN3,HLA-DQB1,ZNF140,GZMA,B4GALT3
TF	Factor: ATF-1; motif: TNACGTCAN	TF:M01861	false	0.0002809354345052345	3.551393479596783	6408	47	15	62700	RPLP2,HNRNPH1,NDUFB7,MRPS21,HAND1,HPRT1,NDUFA2,GZMB,PDXDC1,KLF13,SEC61B,S100A5,HLA-DQB1,ZNF140,B4GALT3
TF	Factor: POU2F1; motif: ATTTGCATN; match class: 1	TF:M07058_1	false	0.0002815747411516009	3.550406306456381	515	47	5	62700	SPRR2B,TRMT112,S100A8,SPRR2A,B4GALT3
TF	Factor: JUND:C-FOS; motif: NNATGAGTCATNN	TF:M08933	false	0.00028228911237331944	3.549305871861486	4878	47	13	62700	LGALS2,HNRNPH1,IL9,SPRR2A,FDFT1,RPS4Y1,LILRB3,VAMP5,GZMB,SEC61B,TFF1,RRN3,S100A5
TF	Factor: sp4; motif: NNGNARGRGGCGGRGCNNRR; match class: 1	TF:M10072_1	false	0.00028295015880618047	3.548290057980187	6414	47	15	62700	POLR2J,CCDC85B,RPLP2,HNRNPH1,TCF20,HAND1,HPRT1,IKBKG,FDFT1,VAMP5,PDXDC1,KLF13,RASSF7,TADA2A,B4GALT3
TF	Factor: DEC; motif: SCCCAMGTGAAGN; match class: 1	TF:M00997_1	false	0.00028295015880618047	3.548290057980187	2864	47	10	62700	NDUFB7,SHMT1,NDUFA2,TIMM8A,VAMP5,PDXDC1,SEC61B,RASSF7,S100A5,TADA2A
TF	Factor: LKLF; motif: NGGGCGG	TF:M05499	false	0.00028367369212855203	3.54718093876593	8085	47	17	62700	HIGD1B,CCDC85B,RPLP2,NDUFB7,TCF20,SHMT1,OPN1LW,NDUFA2,IKBKG,FDFT1,RPS4Y1,PDXDC1,KLF13,SEC61B,RASSF7,TADA2A,ZNF140
TF	Factor: KLF17; motif: NGGGCGG	TF:M05386	false	0.00028367369212855203	3.54718093876593	8085	47	17	62700	HIGD1B,CCDC85B,RPLP2,NDUFB7,TCF20,SHMT1,OPN1LW,NDUFA2,IKBKG,FDFT1,RPS4Y1,PDXDC1,KLF13,SEC61B,RASSF7,TADA2A,ZNF140
TF	Factor: OCT-x; motif: CTNATTTGCATAY	TF:M00210	false	0.0002843155632084765	3.546199366723321	4172	47	12	62700	HIGD1B,SPRR2B,MRPS21,IL9,TRMT112,S100A8,SPRR2A,NDUFA2,LILRB3,SEC61B,GZMA,B4GALT3
TF	Factor: Fli-1:FIGLA; motif: NCCGGAARCASSTGN	TF:M08284	false	0.0002843155632084765	3.546199366723321	8088	47	17	62700	HIGD1B,POLR2J,CCDC85B,NDUFB7,MRPS21,TRMT112,S100A8,SHMT1,HTR2B,RPS4Y1,TIMM8A,PDXDC1,RNF181,S100A5,MT1M,HCAR3,GZMA
TF	Factor: ERF:FOXI1; motif: RNAAACMGGAARTN	TF:M08239	false	0.0002843155632084765	3.546199366723321	2283	47	9	62700	POLR2J,SPRR2B,MRPS21,TCF20,TRMT112,SHMT1,NDUFA2,RPS4Y1,S100A5
TF	Factor: CDP:HOXA13; motif: ATCGATYAYSYCRTAAA	TF:M08201	false	0.00028475693893990147	3.5455256842581955	8091	47	17	62700	CCDC85B,NDUFB7,MRPS21,IL9,S100A8,HTR2B,SPRR2A,HPRT1,FDFT1,VAMP5,RNF181,RRN3,RASSF7,MT1M,ZNF140,GZMA,B4GALT3
TF	Factor: E2F-4; motif: AATGGCGCCAAA	TF:M04518	false	0.00028475693893990147	3.5455256842581955	5637	47	14	62700	HIGD1B,POLR2J,SPRR2B,MRPS21,TRMT112,SPRR2A,OPN1LW,RPS4Y1,TIMM8A,LILRB3,VAMP5,HCAR3,TADA2A,B4GALT3
TF	Factor: Erg; motif: NACCGGAWWTCCGGTN; match class: 1	TF:M11395_1	false	0.0002857951071035316	3.5439452107309357	8094	47	17	62700	HNRNPH1,TCF20,TRMT112,HAND1,SPRR2A,FDFT1,TIMM8A,RNF181,KLF13,RRN3,RASSF7,S100A5,MT1M,HCAR3,HLA-DQB1,ZNF140,B4GALT3
TF	Factor: Egr-1; motif: GCGGGGGCGG	TF:M07354	false	0.0002892755232328794	3.538688312202731	8103	47	17	62700	POLR2J,CCDC85B,RPLP2,HNRNPH1,TCF20,SHMT1,HAND1,HPRT1,IKBKG,LILRB3,PDXDC1,RNF181,KLF13,SEC61B,RASSF7,GZMA,B4GALT3
TF	Factor: Sp2; motif: GYCCCGCCYCYNNNN	TF:M07129	false	0.0002892755232328794	3.538688312202731	6433	47	15	62700	POLR2J,CCDC85B,HNRNPH1,TCF20,SHMT1,HAND1,HPRT1,IKBKG,VAMP5,PDXDC1,RNF181,KLF13,SEC61B,RASSF7,GZMA
TF	Factor: DRRS; motif: GNNGGGWGGG	TF:M10056	false	0.00028956042482969097	3.5382607948663023	4897	47	13	62700	SPRR2B,RPLP2,LGALS2,TCF20,TRMT112,S100A8,SPRR2A,HPRT1,OPN1LW,IKBKG,RPS4Y1,LILRB3,B4GALT3
TF	Factor: PDEF; motif: NANCAGGATGYN	TF:M11469	false	0.00028967974303578637	3.5380818734374877	520	47	5	62700	SPRR2B,SPRR2A,OPN1LW,GZMB,GZMA
TF	Factor: CTF1; motif: TGGCASCNNGCCAA	TF:M01196	false	0.0002906885464880497	3.5365720796675912	4900	47	13	62700	SPRR2B,TCF20,TRMT112,S100A8,SHMT1,FDFT1,TIMM8A,LILRB3,GZMB,KLF13,TFF1,HCAR3,GZMA
TF	Factor: HNF-1beta; motif: GTTAATYATTAACY	TF:M03872	false	0.0002906885464880497	3.5365720796675912	4186	47	12	62700	LGALS2,IL9,S100A8,HTR2B,RPS4Y1,PDXDC1,RRN3,HCAR3,HLA-DQB1,TADA2A,GZMA,B4GALT3
TF	Factor: TFAP2A; motif: NNNGCCTCAGGCNN	TF:M12485	false	0.00029307926686822133	3.5330149035104177	6444	47	15	62700	RPLP2,TCF20,SHMT1,HAND1,HPRT1,OPN1LW,IKBKG,FDFT1,VAMP5,PDXDC1,KLF13,RRN3,RASSF7,S100A5,TADA2A
TF	Factor: CREB; motif: CNNTGACGTMA	TF:M00917	false	0.00029307926686822133	3.5330149035104177	5657	47	14	62700	RPLP2,NDUFB7,MRPS21,HAND1,HPRT1,NDUFA2,GZMB,PDXDC1,KLF13,SEC61B,S100A5,HLA-DQB1,ZNF140,B4GALT3
TF	Factor: AP-2gamma; motif: NTGSCCTGRGGSNN; match class: 1	TF:M09591_1	false	0.00029337914101751046	3.5325707673265017	2883	47	10	62700	HIGD1B,HNRNPH1,TCF20,HAND1,HPRT1,FDFT1,VAMP5,RASSF7,S100A5,TADA2A
TF	Factor: Otx3; motif: NTAATCCN	TF:M10919	false	0.0002936696499655846	3.532140934422222	866	47	6	62700	POLR2J,HNRNPH1,NDUFA2,RPS4Y1,RNF181,TADA2A
TF	Factor: ATF-4; motif: GGATGATGTCATCC	TF:M11334	false	0.0002936696499655846	3.532140934422222	6447	47	15	62700	LGALS2,IL9,SHMT1,HAND1,IKBKG,RPS4Y1,TIMM8A,GZMB,TFF1,RRN3,MT1M,HCAR3,HLA-DQB1,TADA2A,GZMA
TF	Factor: E2F-3; motif: NTTTTGGCGCCAAAAN	TF:M11526	false	0.0002961156792143617	3.528538596271636	7273	47	16	62700	RPLP2,NDUFB7,TRMT112,OPN1LW,NDUFA2,FDFT1,RPS4Y1,LILRB3,GZMB,RNF181,TFF1,RRN3,HCAR3,HLA-DQB1,TADA2A,B4GALT3
TF	Factor: Ikaros; motif: TGGGAGN; match class: 1	TF:M07260_1	false	0.0002964183773028224	3.5280948745328056	7275	47	16	62700	HIGD1B,POLR2J,RPLP2,LGALS2,NDUFB7,SHMT1,HPRT1,OPN1LW,RPS4Y1,TIMM8A,LILRB3,TFF1,RRN3,S100A5,TADA2A,ZNF140
TF	Factor: HNF-4alpha; motif: RRGTCCAAAGTCCAN	TF:M11760	false	0.0002964183773028224	3.5280948745328056	1765	47	8	62700	RPLP2,S100A8,SHMT1,HPRT1,LILRB3,VAMP5,RNF181,ZNF140
TF	Factor: ATF3; motif: CBCTGACGTCANCS; match class: 1	TF:M00513_1	false	0.0002964183773028224	3.5280948745328056	3523	47	11	62700	RPLP2,NDUFB7,IL9,SHMT1,HAND1,GZMB,KLF13,TFF1,RASSF7,HCAR3,TADA2A
TF	Factor: C/EBPbeta; motif: NKNTTGCNYAAYNN	TF:M00117	false	0.00029771625231342466	3.5261974565948635	4202	47	12	62700	CCDC85B,NDUFB7,IL9,OPN1LW,NDUFA2,IKBKG,RPS4Y1,TIMM8A,VAMP5,RNF181,HLA-DQB1,TADA2A
TF	Factor: C/EBPdelta; motif: NRTTGCGYAAYN	TF:M11321	false	0.00030608291660673946	3.5141609089863497	5686	47	14	62700	HIGD1B,HNRNPH1,NDUFB7,IL9,S100A8,SPRR2A,OPN1LW,NDUFA2,RPS4Y1,TIMM8A,VAMP5,HCAR3,HLA-DQB1,TADA2A
TF	Factor: MAZ; motif: NKGGGAGGGGRGGR	TF:M02023	false	0.000307262103838041	3.512491000137086	7300	47	16	62700	HIGD1B,POLR2J,HNRNPH1,TCF20,IL9,TRMT112,HAND1,TIMM8A,VAMP5,PDXDC1,KLF13,TFF1,S100A5,MT1M,GZMA,B4GALT3
TF	Factor: GATA-3; motif: AGATAAGATCT	TF:M12193	false	0.0003087199119950417	3.5104353582384	6481	47	15	62700	SPRR2B,LGALS2,MRPS21,IL9,HTR2B,SPRR2A,IKBKG,FDFT1,RPS4Y1,VAMP5,SEC61B,TFF1,S100A5,GZMA,B4GALT3
TF	Factor: c-Ets-1(p54); motif: NNACMGGAWRTNN	TF:M00074	false	0.0003123520515045829	3.5053556372953754	3546	47	11	62700	POLR2J,SPRR2B,CCDC85B,RPLP2,TCF20,TRMT112,NDUFA2,IKBKG,RPS4Y1,RRN3,HCAR3
TF	Factor: HOXB2:PEA3; motif: ACCGGAAATGRN	TF:M08345	false	0.0003145971229416032	3.502245253411077	8171	47	17	62700	CCDC85B,RPLP2,MRPS21,TCF20,TRMT112,IKBKG,RPS4Y1,GZMB,PDXDC1,KLF13,TFF1,RRN3,RASSF7,HCAR3,HLA-DQB1,TADA2A,B4GALT3
TF	Factor: Elk-1:Pax-5; motif: ACCGGAACYACGCWTSANYG; match class: 1	TF:M08225_1	false	0.00031474045709085257	3.5020474287994894	8172	47	17	62700	RPLP2,NDUFB7,TCF20,TRMT112,SHMT1,OPN1LW,FDFT1,RPS4Y1,TIMM8A,PDXDC1,RNF181,KLF13,SEC61B,TFF1,HCAR3,TADA2A,ZNF140
TF	Factor: AP-2alphaA; motif: ANNGCCTNAGGSNNT; match class: 1	TF:M01045_1	false	0.0003256350724479082	3.4872688256799593	2333	47	9	62700	HNRNPH1,TCF20,HAND1,HPRT1,IKBKG,PDXDC1,KLF13,RRN3,TADA2A
TF	Factor: ATF-2; motif: TTACGTAA; match class: 1	TF:M00040_1	false	0.00032567674997920645	3.4872132445550243	6514	47	15	62700	POLR2J,SPRR2B,RPLP2,HNRNPH1,MRPS21,IL9,TRMT112,SPRR2A,HPRT1,NDUFA2,RPS4Y1,RRN3,HLA-DQB1,ZNF140,B4GALT3
TF	Factor: NF1B; motif: CYTGGCNYNCWGCCAN	TF:M09762	false	0.0003257946107060959	3.487056104066682	5723	47	14	62700	CCDC85B,LGALS2,HNRNPH1,MRPS21,S100A8,SHMT1,HAND1,NDUFA2,IKBKG,LILRB3,KLF13,S100A5,ZNF140,GZMA
TF	Factor: PLAGL2; motif: AAGGACC	TF:M05548	false	0.00032645108580536575	3.4861818825550164	4247	47	12	62700	SPRR2B,CCDC85B,IL9,HPRT1,OPN1LW,IKBKG,LILRB3,VAMP5,RNF181,TFF1,RRN3,HLA-DQB1
TF	Factor: Sp1; motif: NWRGCCACGCCCMCN; match class: 1	TF:M12152_1	false	0.0003333834269095551	3.4770559935320935	2935	47	10	62700	HNRNPH1,TCF20,HAND1,HPRT1,IKBKG,RNF181,KLF13,RASSF7,ZNF140,B4GALT3
TF	Factor: AP-2gamma; motif: NSCCYNRGGSN	TF:M11481	false	0.0003350759674674152	3.474856719794005	4981	47	13	62700	HNRNPH1,TCF20,HAND1,SPRR2A,HPRT1,IKBKG,FDFT1,PDXDC1,KLF13,RRN3,RASSF7,S100A5,TADA2A
TF	Factor: SP8; motif: RCCACGCCCMCY	TF:M03923	false	0.0003364675216525956	3.4730568507499746	2939	47	10	62700	NDUFB7,TCF20,HAND1,HPRT1,IKBKG,GZMB,RNF181,KLF13,RASSF7,B4GALT3
TF	Factor: LCOR; motif: CMAAGKNCANN	TF:M12628	false	0.0003402292228391019	3.468228386864799	3584	47	11	62700	HIGD1B,POLR2J,CCDC85B,TCF20,SHMT1,TIMM8A,VAMP5,GZMB,RNF181,TFF1,HCAR3
TF	Factor: Fli-1; motif: RCMGGAAGYGNNN; match class: 1	TF:M09613_1	false	0.0003408752160289832	3.4674045738169714	894	47	6	62700	SPRR2B,RPLP2,MRPS21,TRMT112,RPS4Y1,PDXDC1
TF	Factor: C/EBP; motif: NTTRCNNAANNN; match class: 1	TF:M00912_1	false	0.00034260381177233883	3.4652078094309755	895	47	6	62700	IL9,NDUFA2,RPS4Y1,TIMM8A,TADA2A,GZMA
TF	Factor: PEA3; motif: NACCGGAAGTN; match class: 1	TF:M11430_1	false	0.0003455135606392782	3.4615349028621796	4999	47	13	62700	RPLP2,MRPS21,TRMT112,NDUFA2,IKBKG,FDFT1,RPS4Y1,TIMM8A,RNF181,KLF13,RRN3,HCAR3,ZNF140
TF	Factor: ATF-3; motif: SNTGACGYNATN	TF:M07313	false	0.0003458636178656637	3.461095119949213	2951	47	10	62700	RPLP2,NDUFB7,MRPS21,NDUFA2,IKBKG,GZMB,PDXDC1,KLF13,SEC61B,HCAR3
TF	Factor: SUHW1; motif: TCTCTCCAGTRTGAATTCTCTGAT	TF:M10541	false	0.0003470190137333036	3.4596467288597674	7385	47	16	62700	SPRR2B,LGALS2,HTR2B,HAND1,OPN1LW,NDUFA2,FDFT1,LILRB3,RNF181,KLF13,SEC61B,TFF1,RASSF7,TADA2A,GZMA,B4GALT3
TF	Factor: Fli-1; motif: RCAGGAAGTGR	TF:M07089	false	0.0003486702342196269	3.457585126515449	5005	47	13	62700	POLR2J,SPRR2B,MRPS21,TCF20,SHMT1,SPRR2A,NDUFA2,RPS4Y1,LILRB3,VAMP5,PDXDC1,ZNF140,GZMA
TF	Factor: ERF:pitx1; motif: NNCGGAWGNNNRGNTTA; match class: 1	TF:M08692_1	false	0.0003491997099051904	3.456926125752915	899	47	6	62700	HIGD1B,POLR2J,LGALS2,MRPS21,FDFT1,GZMB
TF	Factor: Elf5; motif: CSMGGAARNN; match class: 1	TF:M02057_1	false	0.0003568642450128297	3.4474969627518317	3607	47	11	62700	CCDC85B,IL9,TRMT112,VAMP5,PDXDC1,SEC61B,RRN3,RASSF7,HLA-DQB1,TADA2A,ZNF140
TF	Factor: PU.1; motif: NNNNYYYACTTCCTCTTTY	TF:M01172	false	0.0003568642450128297	3.4474969627518317	4293	47	12	62700	POLR2J,HNRNPH1,MRPS21,IL9,S100A8,HTR2B,SPRR2A,LILRB3,PDXDC1,RNF181,TFF1,S100A5
TF	Factor: Smad2; motif: AGACAN; match class: 1	TF:M03580_1	false	0.00036182120555996626	3.4415059836680224	9166	47	18	62700	POLR2J,SPRR2B,IL9,S100A8,HAND1,SPRR2A,OPN1LW,IKBKG,LILRB3,GZMB,SEC61B,TFF1,RASSF7,S100A5,HCAR3,HLA-DQB1,GZMA,B4GALT3
TF	Factor: E2F2; motif: NNTTTTGGCGCCAAAAWN	TF:M03959	false	0.00036215743131769873	3.441102598832291	8276	47	17	62700	RPLP2,HNRNPH1,NDUFB7,S100A8,FDFT1,RPS4Y1,TIMM8A,LILRB3,GZMB,RNF181,TFF1,RRN3,HCAR3,HLA-DQB1,TADA2A,GZMA,B4GALT3
TF	Factor: HoxA5; motif: RTCATTAN	TF:M10707	false	0.00036280405190070004	3.440327871258335	2971	47	10	62700	HIGD1B,SPRR2B,HTR2B,SPRR2A,GZMB,PDXDC1,SEC61B,HLA-DQB1,TADA2A,ZNF140
TF	Factor: Elf-1; motif: NAANCMGGAAGTGN; match class: 1	TF:M09605_1	false	0.0003642809019923936	3.4385635967425263	1335	47	7	62700	POLR2J,RPLP2,TRMT112,NDUFA2,IKBKG,FDFT1,PDXDC1
TF	Factor: TFAP2B; motif: NGCCCNNRGGCA	TF:M04149	false	0.00036821524135914125	3.433898238914089	2378	47	9	62700	HNRNPH1,NDUFB7,HAND1,LILRB3,KLF13,TFF1,RASSF7,HCAR3,TADA2A
TF	Factor: ER71:Pax-5; motif: ACCGGAACYACGCWTSANTG; match class: 1	TF:M08266_1	false	0.00036945645390859874	3.4324367424969884	9184	47	18	62700	POLR2J,CCDC85B,RPLP2,NDUFB7,TCF20,IL9,TRMT112,SHMT1,IKBKG,FDFT1,RPS4Y1,TIMM8A,PDXDC1,RNF181,KLF13,MT1M,HCAR3,ZNF140
TF	Factor: SP1; motif: GGGGYGGGGNS; match class: 1	TF:M01303_1	false	0.0003715568005501328	3.429974785456939	3627	47	11	62700	POLR2J,CCDC85B,HNRNPH1,TCF20,HAND1,HPRT1,IKBKG,VAMP5,KLF13,RASSF7,B4GALT3
TF	Factor: POU5F1; motif: NNATGCAAANN	TF:M09782	false	0.0003715568005501328	3.429974785456939	3627	47	11	62700	HIGD1B,SPRR2B,NDUFB7,IL9,TRMT112,S100A8,SPRR2A,SEC61B,TFF1,HCAR3,B4GALT3
TF	Factor: Oct-2; motif: NNNTATGCAAATNNNN	TF:M01368	false	0.0003737882550557716	3.4273743488764064	2384	47	9	62700	HIGD1B,SPRR2B,IL9,TRMT112,S100A8,SPRR2A,HCAR3,GZMA,B4GALT3
TF	Factor: Oct-1; motif: TATGCAAATN	TF:M00342	false	0.00037554967519663914	3.4253326092938607	2986	47	10	62700	HIGD1B,SPRR2B,NDUFB7,IL9,TRMT112,S100A8,SPRR2A,NDUFA2,HCAR3,B4GALT3
TF	Factor: KLF3; motif: CCMCRCCCNG; match class: 1	TF:M07460_1	false	0.00037555256380927436	3.4253292688470807	100	47	3	62700	SPRR2B,LGALS2,SPRR2A
TF	Factor: C/EBP; motif: NTTRCNNAANNN	TF:M00912	false	0.0003824101559884621	3.41747058231859	5058	47	13	62700	IL9,S100A8,HTR2B,OPN1LW,NDUFA2,IKBKG,RPS4Y1,TIMM8A,VAMP5,HCAR3,HLA-DQB1,TADA2A,GZMA
TF	Factor: TAL1::GATA1; motif: NTTATCWNNNNNNNNCAG	TF:M07230	false	0.0003826250462435962	3.4172266049063045	3641	47	11	62700	SPRR2B,HNRNPH1,TRMT112,SPRR2A,FDFT1,TIMM8A,VAMP5,PDXDC1,RNF181,TADA2A,GZMA
TF	Factor: FLI1; motif: ACCGGAARTN; match class: 1	TF:M03988_1	false	0.0003834576857550787	3.41628255311519	2995	47	10	62700	POLR2J,RPLP2,MRPS21,TRMT112,NDUFA2,IKBKG,FDFT1,RPS4Y1,RNF181,HCAR3
TF	Factor: CKROX; motif: SCCCTCCCC	TF:M01175	false	0.00038952922135397514	3.409459957255179	7468	47	16	62700	HIGD1B,RPLP2,HNRNPH1,TRMT112,HAND1,HPRT1,LILRB3,GZMB,PDXDC1,KLF13,TFF1,RRN3,RASSF7,S100A5,MT1M,TADA2A
TF	Factor: SP1; motif: CCCCKCCCCC	TF:M02281	false	0.0003910559788218212	3.4077610698335894	6639	47	15	62700	HIGD1B,POLR2J,RPLP2,HNRNPH1,TCF20,SHMT1,HAND1,HPRT1,IKBKG,RNF181,KLF13,SEC61B,RASSF7,GZMA,B4GALT3
TF	Factor: Sox-9; motif: NNNACAATRG	TF:M11626	false	0.0003910559788218212	3.4077610698335894	6638	47	15	62700	LGALS2,HNRNPH1,NDUFB7,S100A8,SHMT1,HTR2B,SPRR2A,HPRT1,NDUFA2,GZMB,PDXDC1,HCAR3,HLA-DQB1,TADA2A,GZMA
TF	Factor: Egr-2; motif: CCCMCNCN	TF:M02092	false	0.0003910559788218212	3.4077610698335894	5072	47	13	62700	LGALS2,NDUFB7,TCF20,HPRT1,FDFT1,TIMM8A,LILRB3,RNF181,SEC61B,TFF1,RASSF7,TADA2A,GZMA
TF	Factor: E2F2; motif: NNTTTTGGCGCCAAAAWN; match class: 1	TF:M03959_1	false	0.0003928415388063824	3.4057825964436668	3006	47	10	62700	RPLP2,HNRNPH1,NDUFB7,FDFT1,RNF181,RRN3,HCAR3,TADA2A,GZMA,B4GALT3
TF	Factor: AML2; motif: CWAACCGCAAAAACCGCARN	TF:M12002	false	0.00039394808336662586	3.4045610081059454	8344	47	17	62700	LGALS2,TCF20,IL9,SHMT1,HTR2B,HPRT1,NDUFA2,RPS4Y1,TIMM8A,GZMB,PDXDC1,SEC61B,RRN3,RASSF7,S100A5,HCAR3,B4GALT3
TF	Factor: PEA3; motif: NTCGTAAATGCA; match class: 1	TF:M11431_1	false	0.00039413231940840457	3.4043579509115576	4348	47	12	62700	NDUFB7,MRPS21,IL9,HPRT1,IKBKG,RPS4Y1,TIMM8A,GZMB,SEC61B,TFF1,MT1M,HLA-DQB1
TF	Factor: Sp1; motif: GGGGCGGGGT; match class: 1	TF:M00008_1	false	0.00039438783081276093	3.4040764940665342	5079	47	13	62700	CCDC85B,RPLP2,HNRNPH1,TCF20,HAND1,HPRT1,IKBKG,VAMP5,PDXDC1,SEC61B,RASSF7,ZNF140,B4GALT3
TF	Factor: Egr-2; motif: GNGRRNGWGKGGGNGGRG	TF:M09898	false	0.00039535890694399035	3.403008472642243	6649	47	15	62700	POLR2J,HNRNPH1,TCF20,HAND1,IKBKG,TIMM8A,GZMB,RNF181,TFF1,RASSF7,S100A5,MT1M,TADA2A,GZMA,B4GALT3
TF	Factor: ER81; motif: NRCMGGAWGNN; match class: 1	TF:M11418_1	false	0.0003963117493321369	3.4019630520804616	564	47	5	62700	SPRR2B,MRPS21,TRMT112,IKBKG,RPS4Y1
TF	Factor: znf136; motif: CAAGAATWCTATAYCCAG	TF:M10535	false	0.0004021681774877466	3.395592296962154	8361	47	17	62700	SPRR2B,MRPS21,TCF20,IL9,SHMT1,HTR2B,HPRT1,NDUFA2,TIMM8A,SEC61B,RRN3,RASSF7,MT1M,HCAR3,HLA-DQB1,GZMA,B4GALT3
TF	Factor: NR1B1; motif: GGRNGRNSNRRAGKTCAAGG	TF:M10044	false	0.00040485973636753095	3.392695412026069	3670	47	11	62700	HIGD1B,POLR2J,CCDC85B,RPLP2,LGALS2,NDUFB7,TCF20,S100A8,IKBKG,FDFT1,RPS4Y1
TF	Factor: Oct-1; motif: NNNNATGCAAATNAN	TF:M00195	false	0.0004074158189120514	3.3899621124668355	3673	47	11	62700	HIGD1B,SPRR2B,IL9,TRMT112,S100A8,SPRR2A,NDUFA2,LILRB3,SEC61B,GZMA,B4GALT3
TF	Factor: Six-2; motif: NCGTATCRNN	TF:M11031	false	0.00041191893681634867	3.3851882421154422	9276	47	18	62700	HIGD1B,SPRR2B,RPLP2,MRPS21,IL9,TRMT112,HTR2B,SPRR2A,RPS4Y1,TIMM8A,LILRB3,GZMB,RNF181,RRN3,HLA-DQB1,ZNF140,GZMA,B4GALT3
TF	Factor: HNF-4alpha; motif: NRGNNCAAAGTYCA	TF:M09626	false	0.000412836236867372	3.384222189334238	1867	47	8	62700	HIGD1B,LGALS2,TCF20,S100A8,VAMP5,RNF181,HCAR3,HLA-DQB1
TF	Factor: NFATc1; motif: TTTCCAYWRTGGAAA	TF:M04052	false	0.00041620258133689774	3.380695230571066	6683	47	15	62700	SPRR2B,HNRNPH1,MRPS21,TCF20,IL9,HAND1,SPRR2A,FDFT1,RPS4Y1,TIMM8A,PDXDC1,RASSF7,S100A5,MT1M,HCAR3
TF	Factor: C/EBPbeta; motif: NNTTKCNNMAN	TF:M07315	false	0.0004232676829967171	3.3733848891730065	3038	47	10	62700	HNRNPH1,IL9,S100A8,NDUFA2,RPS4Y1,VAMP5,PDXDC1,HLA-DQB1,TADA2A,GZMA
TF	Factor: STAT6; motif: TTCYYNGGAAN	TF:M07066	false	0.00042667590181516714	3.3699018849218856	1877	47	8	62700	SPRR2B,S100A8,SPRR2A,HPRT1,LILRB3,GZMB,MT1M,GZMA
TF	Factor: ZBTB44; motif: MACWGCAGS	TF:M12352	false	0.0004304340363007588	3.3660933944207594	6705	47	15	62700	SPRR2B,NDUFB7,S100A8,HTR2B,SPRR2A,OPN1LW,TIMM8A,GZMB,PDXDC1,RNF181,SEC61B,HCAR3,HLA-DQB1,TADA2A,B4GALT3
TF	Factor: Elf-1; motif: AWCCCGGAAGTN; match class: 1	TF:M07415_1	false	0.00043258105943502214	3.3639325000678344	2439	47	9	62700	POLR2J,RPLP2,MRPS21,TRMT112,NDUFA2,IKBKG,FDFT1,PDXDC1,HCAR3
TF	Factor: c-Ets-2; motif: NNNRGGAARNRRR	TF:M09912	false	0.00043319830188846587	3.363313254451875	5133	47	13	62700	SPRR2B,RPLP2,LGALS2,S100A8,SPRR2A,NDUFA2,TIMM8A,LILRB3,PDXDC1,RRN3,MT1M,HCAR3,ZNF140
TF	Factor: T-box; motif: NASGTGTNAN; match class: 1	TF:M12021_1	false	0.00044172861772090433	3.3548444637353394	579	47	5	62700	POLR2J,SPRR2B,SPRR2A,RPS4Y1,VAMP5
TF	Factor: Msx-1; motif: NTCRTTAN	TF:M10563	false	0.0004421417068551042	3.3544385165288517	3059	47	10	62700	CCDC85B,HNRNPH1,NDUFB7,MRPS21,IL9,HAND1,IKBKG,VAMP5,RNF181,B4GALT3
TF	Factor: CHX10; motif: NTCRTTAN	TF:M10939	false	0.0004421417068551042	3.3544385165288517	3059	47	10	62700	CCDC85B,HNRNPH1,NDUFB7,MRPS21,IL9,HAND1,IKBKG,VAMP5,RNF181,B4GALT3
TF	Factor: VSX1; motif: NTCRTTAN	TF:M10945	false	0.0004421417068551042	3.3544385165288517	3059	47	10	62700	CCDC85B,HNRNPH1,NDUFB7,MRPS21,IL9,HAND1,IKBKG,VAMP5,RNF181,B4GALT3
TF	Factor: VSX1; motif: NTCRTTAN	TF:M10942	false	0.0004421417068551042	3.3544385165288517	3059	47	10	62700	CCDC85B,HNRNPH1,NDUFB7,MRPS21,IL9,HAND1,IKBKG,VAMP5,RNF181,B4GALT3
TF	Factor: alx3; motif: NKCRTTAN	TF:M10874	false	0.0004421417068551042	3.3544385165288517	3059	47	10	62700	CCDC85B,HNRNPH1,NDUFB7,MRPS21,IL9,HAND1,IKBKG,VAMP5,RNF181,B4GALT3
TF	Factor: CHX10; motif: NTCRTTAN	TF:M10936	false	0.0004421417068551042	3.3544385165288517	3059	47	10	62700	CCDC85B,HNRNPH1,NDUFB7,MRPS21,IL9,HAND1,IKBKG,VAMP5,RNF181,B4GALT3
TF	Factor: GSH2; motif: NTCRTTAN	TF:M10747	false	0.0004421417068551042	3.3544385165288517	3059	47	10	62700	CCDC85B,HNRNPH1,NDUFB7,MRPS21,IL9,HAND1,IKBKG,VAMP5,RNF181,B4GALT3
TF	Factor: GCMa; motif: RTGCGGGTN; match class: 1	TF:M11595_1	false	0.0004464673609074714	3.3502102848065642	5929	47	14	62700	POLR2J,RPLP2,HNRNPH1,TCF20,TRMT112,SHMT1,HAND1,HPRT1,IKBKG,FDFT1,TIMM8A,LILRB3,SEC61B,S100A5
TF	Factor: HIF-1alpha; motif: NCACGT	TF:M02012	false	0.0004464673609074714	3.3502102848065642	6735	47	15	62700	POLR2J,HNRNPH1,NDUFB7,MRPS21,SHMT1,HAND1,SPRR2A,OPN1LW,PDXDC1,RNF181,KLF13,SEC61B,RRN3,RASSF7,MT1M
TF	Factor: TBX2; motif: NNNGTGTSNN	TF:M12026	false	0.0004464673609074714	3.3502102848065642	7576	47	16	62700	POLR2J,SPRR2B,LGALS2,NDUFB7,SPRR2A,IKBKG,TIMM8A,LILRB3,VAMP5,RNF181,SEC61B,TFF1,RASSF7,TADA2A,GZMA,B4GALT3
TF	Factor: BTEB2; motif: NCCACRCCCN; match class: 1	TF:M12165_1	false	0.0004464673609074714	3.3502102848065642	950	47	6	62700	RPLP2,NDUFB7,HPRT1,TADA2A,ZNF140,B4GALT3
TF	Factor: POU3F2; motif: NTATGCWAATKAG	TF:M11909	false	0.0004464673609074714	3.3502102848065642	5156	47	13	62700	HIGD1B,SPRR2B,MRPS21,IL9,TRMT112,S100A8,SPRR2A,NDUFA2,LILRB3,GZMB,HCAR3,GZMA,B4GALT3
TF	Factor: c-Jun; motif: NNNNRRTGASTCAN	TF:M07102	false	0.0004504581849021186	3.3463455174687686	5161	47	13	62700	LGALS2,IL9,SPRR2A,FDFT1,TIMM8A,LILRB3,VAMP5,GZMB,SEC61B,TFF1,RRN3,S100A5,GZMA
TF	Factor: SAP-1; motif: NNCCGGAAGTGN	TF:M09905	false	0.00045164977105619793	3.3451982055778124	8457	47	17	62700	POLR2J,CCDC85B,RPLP2,NDUFB7,MRPS21,TRMT112,NDUFA2,IKBKG,FDFT1,RPS4Y1,PDXDC1,RNF181,KLF13,RRN3,RASSF7,HCAR3,ZNF140
TF	Factor: ctcf; motif: NNNCCASYAGRKGGCRSYNN	TF:M09602	false	0.00045238241322568087	3.344494287008084	7587	47	16	62700	POLR2J,CCDC85B,RPLP2,LGALS2,HNRNPH1,NDUFB7,MRPS21,TCF20,S100A8,HAND1,SPRR2A,IKBKG,PDXDC1,S100A5,TADA2A,B4GALT3
TF	Factor: NFATc3; motif: NAYGGAAANW	TF:M11987	false	0.00045376144808210707	3.343172404873365	2461	47	9	62700	HNRNPH1,IL9,HPRT1,GZMB,PDXDC1,RNF181,RRN3,HLA-DQB1,ZNF140
TF	Factor: DREF; motif: CTYYCWCTTCCY	TF:M09725	false	0.0004570265626470449	3.340058557751178	7596	47	16	62700	HIGD1B,SPRR2B,CCDC85B,MRPS21,TRMT112,S100A8,SPRR2A,NDUFA2,LILRB3,VAMP5,SEC61B,RASSF7,S100A5,MT1M,ZNF140,B4GALT3
TF	Factor: GATA-1; motif: NCWGATAACA	TF:M00346	false	0.0004570265626470449	3.340058557751178	4433	47	12	62700	IL9,TRMT112,SHMT1,HTR2B,NDUFA2,FDFT1,VAMP5,SEC61B,TFF1,RRN3,HCAR3,GZMA
TF	Factor: POU2F1:ER81; motif: ACCGGATATGCAN	TF:M08401	false	0.0004570265626470449	3.340058557751178	7595	47	16	62700	LGALS2,NDUFB7,MRPS21,TRMT112,OPN1LW,IKBKG,RPS4Y1,VAMP5,GZMB,TFF1,RRN3,RASSF7,HCAR3,HLA-DQB1,TADA2A,B4GALT3
TF	Factor: FLI1; motif: ACCGGAARTN	TF:M03988	false	0.00046033246429794523	3.3369283960200242	8475	47	17	62700	POLR2J,RPLP2,NDUFB7,MRPS21,TCF20,TRMT112,SHMT1,NDUFA2,IKBKG,FDFT1,RPS4Y1,TIMM8A,PDXDC1,RNF181,RRN3,HCAR3,ZNF140
TF	Factor: HSF2; motif: NGAANNWTCK; match class: 1	TF:M00147_1	false	0.000460939679991873	3.336355904026167	4439	47	12	62700	NDUFB7,IL9,S100A8,HTR2B,HPRT1,OPN1LW,FDFT1,GZMB,RNF181,MT1M,TADA2A,ZNF140
TF	Factor: AP-2alpha; motif: NGCCYSNNGSN	TF:M01857	false	0.0004667600645981175	3.3309063087247877	9389	47	18	62700	POLR2J,TCF20,SHMT1,HAND1,HPRT1,RPS4Y1,LILRB3,VAMP5,PDXDC1,RNF181,KLF13,TFF1,RASSF7,S100A5,MT1M,TADA2A,ZNF140,B4GALT3
TF	Factor: NR3C1; motif: RRGAACATWMYGTYCTRN	TF:M02219	false	0.0004716932069398498	3.326340378174018	6777	47	15	62700	POLR2J,CCDC85B,MRPS21,IL9,SPRR2A,OPN1LW,RPS4Y1,VAMP5,SEC61B,TFF1,RRN3,S100A5,MT1M,HCAR3,HLA-DQB1
TF	Factor: CREB; motif: NNTKACGTCANNNS	TF:M00916	false	0.0004775190869016906	3.321009264561047	5974	47	14	62700	RPLP2,NDUFB7,MRPS21,HAND1,HPRT1,NDUFA2,GZMB,PDXDC1,KLF13,SEC61B,S100A5,HLA-DQB1,ZNF140,B4GALT3
TF	Factor: Myf-6; motif: YGTCAGSTGTYN	TF:M11199	false	0.00047862171268998167	3.320007603492005	304	47	4	62700	HIGD1B,HNRNPH1,TCF20,S100A8
TF	Factor: HOXB7; motif: GTCRTTAN	TF:M10686	false	0.0004787659237615872	3.3198767681423167	3757	47	11	62700	CCDC85B,HNRNPH1,NDUFB7,MRPS21,IL9,HAND1,IKBKG,VAMP5,RNF181,SEC61B,B4GALT3
TF	Factor: SRY; motif: AAACWAM; match class: 1	TF:M00148_1	false	0.0004835017547030611	3.315601945455904	4464	47	12	62700	LGALS2,HNRNPH1,NDUFB7,IL9,HTR2B,IKBKG,FDFT1,RPS4Y1,VAMP5,GZMB,RRN3,HCAR3
TF	Factor: C/EBPbeta; motif: NATTGCRYAAYN	TF:M09597	false	0.0004843941918009689	3.314801072968936	3102	47	10	62700	HNRNPH1,IL9,S100A8,OPN1LW,NDUFA2,RPS4Y1,VAMP5,PDXDC1,HCAR3,TADA2A
TF	Factor: NURR1; motif: YRRCCTT	TF:M01269	false	0.0004921245226403846	3.3079249934661235	5994	47	14	62700	HIGD1B,CCDC85B,TCF20,IL9,S100A8,SHMT1,HAND1,TIMM8A,LILRB3,VAMP5,GZMB,S100A5,HCAR3,TADA2A
TF	Factor: ER71; motif: NRCAGGAARTN	TF:M11412	false	0.0004924738349510929	3.307616838543465	971	47	6	62700	POLR2J,SPRR2B,TCF20,SPRR2A,RPS4Y1,VAMP5
TF	Factor: PPARgamma; motif: NWSTRGGKSARAGGKCA	TF:M10038	false	0.0004958109245523095	3.3046839083456967	6812	47	15	62700	POLR2J,CCDC85B,LGALS2,HNRNPH1,MRPS21,TCF20,IL9,TRMT112,HAND1,TIMM8A,VAMP5,GZMB,RRN3,HLA-DQB1,ZNF140
TF	Factor: GABP-alpha; motif: CTTCCK; match class: 1	TF:M01660_1	false	0.0004995992720735554	3.3013782030734595	5225	47	13	62700	CCDC85B,RPLP2,HNRNPH1,MRPS21,TRMT112,NDUFA2,IKBKG,FDFT1,RPS4Y1,PDXDC1,RNF181,TADA2A,ZNF140
TF	Factor: DEC1; motif: CNCACRTGASC	TF:M03572	false	0.0005006596436920032	3.300457414049918	6819	47	15	62700	HNRNPH1,NDUFB7,MRPS21,IL9,S100A8,SHMT1,OPN1LW,FDFT1,TIMM8A,VAMP5,PDXDC1,RNF181,SEC61B,S100A5,B4GALT3
TF	Factor: C/EBPdelta; motif: TTGCNNMAN	TF:M03571	false	0.000502229393786179	3.2990978730934866	3781	47	11	62700	CCDC85B,HNRNPH1,IL9,OPN1LW,NDUFA2,TIMM8A,VAMP5,TFF1,HCAR3,HLA-DQB1,TADA2A
TF	Factor: ZABC1; motif: NNTGNMCTTTGNNCYNNN	TF:M12683	false	0.0005087016615954979	3.293536843810404	4492	47	12	62700	HIGD1B,LGALS2,TCF20,S100A8,HAND1,SPRR2A,TIMM8A,VAMP5,RRN3,S100A5,HCAR3,HLA-DQB1
TF	Factor: SP1; motif: GGCCCCGCCCCCN; match class: 1	TF:M12666_1	false	0.0005092725646768514	3.2930497193282147	4493	47	12	62700	POLR2J,CCDC85B,HNRNPH1,TCF20,SHMT1,HPRT1,IKBKG,VAMP5,PDXDC1,KLF13,RASSF7,B4GALT3
TF	Factor: CEBPA; motif: NNATTGCACAATNN	TF:M12502	false	0.000510918541402488	3.291648336341669	3126	47	10	62700	IL9,S100A8,SPRR2A,NDUFA2,RPS4Y1,TIMM8A,VAMP5,PDXDC1,HLA-DQB1,TADA2A
TF	Factor: HNF-4gamma; motif: NRGNNCAAAGKYCA	TF:M09948	false	0.000510918541402488	3.291648336341669	979	47	6	62700	HIGD1B,LGALS2,TCF20,TIMM8A,VAMP5,HCAR3
TF	Factor: TFAP2B; motif: NGCCCNNRGGCA; match class: 1	TF:M04149_1	false	0.000510963781827013	3.2916098824682702	1428	47	7	62700	HNRNPH1,NDUFB7,LILRB3,TFF1,RASSF7,HCAR3,TADA2A
TF	Factor: GR; motif: CNNNNTGTYCTNN	TF:M01836	false	0.0005137216187019209	3.289272157683501	6024	47	14	62700	HIGD1B,SPRR2B,SHMT1,SPRR2A,OPN1LW,RPS4Y1,TIMM8A,VAMP5,TFF1,RRN3,MT1M,HCAR3,HLA-DQB1,ZNF140
TF	Factor: AP-2gamma; motif: NSCCYNNRGSN	TF:M11482	false	0.000519602291756165	3.284328942096967	6846	47	15	62700	POLR2J,CCDC85B,HNRNPH1,TCF20,SHMT1,HAND1,HPRT1,OPN1LW,PDXDC1,RNF181,KLF13,SEC61B,RASSF7,S100A5,HLA-DQB1
TF	Factor: FOXM1; motif: TRTTTATNN	TF:M08883	false	0.0005243048773805667	3.2804161022145357	6852	47	15	62700	MRPS21,TRMT112,S100A8,HTR2B,HPRT1,OPN1LW,FDFT1,VAMP5,GZMB,RNF181,HCAR3,HLA-DQB1,ZNF140,GZMA,B4GALT3
TF	Factor: Elk-1; motif: NNNNCCGGAARTNN; match class: 1	TF:M00025_1	false	0.0005265448001265596	3.2785646717339145	4512	47	12	62700	CCDC85B,RPLP2,NDUFB7,MRPS21,TRMT112,NDUFA2,IKBKG,FDFT1,RPS4Y1,PDXDC1,RNF181,HCAR3
TF	Factor: NF-kappaB; motif: NGGGACTTTCCA	TF:M00208	false	0.0005298387037563028	3.2758563204558335	3808	47	11	62700	HIGD1B,SPRR2B,NDUFB7,IL9,S100A8,OPN1LW,TIMM8A,TFF1,RRN3,ZNF140,B4GALT3
TF	Factor: Fli-1; motif: RCMGGAAGYGNNN	TF:M09613	false	0.0005319661707733959	3.2741159848357397	5264	47	13	62700	POLR2J,SPRR2B,RPLP2,MRPS21,TCF20,TRMT112,SPRR2A,NDUFA2,IKBKG,RPS4Y1,VAMP5,PDXDC1,GZMA
TF	Factor: Oct-1; motif: NNNRTAATNANNN	TF:M00137	false	0.0005336404793980672	3.272751234353074	6865	47	15	62700	SPRR2B,MRPS21,S100A8,SHMT1,HTR2B,SPRR2A,HPRT1,IKBKG,TIMM8A,LILRB3,PDXDC1,TFF1,HLA-DQB1,TADA2A,GZMA
TF	Factor: MEF-2D; motif: WAAATAR	TF:M02026	false	0.0005353596135252608	3.271354394233665	7717	47	16	62700	POLR2J,SPRR2B,LGALS2,MRPS21,TRMT112,HTR2B,HAND1,SPRR2A,HPRT1,OPN1LW,TIMM8A,RNF181,TFF1,RASSF7,TADA2A,GZMA
TF	Factor: AhR; motif: CCYCNRRSTNGCGTGASA	TF:M00139	false	0.0005353596135252608	3.271354394233665	3814	47	11	62700	CCDC85B,HNRNPH1,TRMT112,HPRT1,FDFT1,SEC61B,RASSF7,S100A5,HCAR3,TADA2A,ZNF140
TF	Factor: STAT3; motif: NGNNATTTCCSGGAARTGNNN; match class: 1	TF:M00225_1	false	0.0005370892709362494	3.2699535231406482	1957	47	8	62700	SHMT1,SPRR2A,RPS4Y1,KLF13,RRN3,HCAR3,ZNF140,GZMA
TF	Factor: SP8; motif: RNCACGCCCMCN	TF:M12147	false	0.0005379972651840451	3.26921993198881	2529	47	9	62700	NDUFB7,S100A8,HPRT1,IKBKG,RNF181,KLF13,RASSF7,MT1M,B4GALT3
TF	Factor: NKX2-8; motif: NCACTTSAN	TF:M04412	false	0.0005440785599581833	3.2643383876307825	3155	47	10	62700	HIGD1B,IL9,SHMT1,HTR2B,FDFT1,RPS4Y1,LILRB3,VAMP5,TFF1,RRN3
TF	Factor: E2F-3; motif: NTTTTGGCGCCAAAAN; match class: 1	TF:M11526_1	false	0.0005498303815853802	3.2597712663289737	6889	47	15	62700	RPLP2,NDUFB7,OPN1LW,NDUFA2,FDFT1,RPS4Y1,LILRB3,GZMB,RNF181,TFF1,RRN3,HCAR3,HLA-DQB1,TADA2A,B4GALT3
TF	Factor: PATZ; motif: GGGGNGGGGGMKGGRRNGGNRN	TF:M10026	false	0.0005498303815853802	3.2597712663289737	8619	47	17	62700	POLR2J,RPLP2,LGALS2,HNRNPH1,TCF20,IL9,HAND1,HPRT1,IKBKG,LILRB3,VAMP5,KLF13,SEC61B,TFF1,RASSF7,TADA2A,GZMA
TF	Factor: Egr-1; motif: GCGGGGGCGG	TF:M01873	false	0.0005498303815853802	3.2597712663289737	6888	47	15	62700	POLR2J,CCDC85B,RPLP2,HNRNPH1,TCF20,HAND1,HPRT1,IKBKG,VAMP5,RNF181,KLF13,SEC61B,RASSF7,GZMA,B4GALT3
TF	Factor: CP2; motif: NRRRCCGGCYNRARCCGGNN; match class: 1	TF:M12590_1	false	0.0005498303815853802	3.2597712663289737	6889	47	15	62700	POLR2J,RPLP2,HNRNPH1,TCF20,TRMT112,SHMT1,HPRT1,OPN1LW,IKBKG,FDFT1,VAMP5,KLF13,RRN3,TADA2A,ZNF140
TF	Factor: CEBPA; motif: ATTGCAYAAYN	TF:M07205	false	0.0005633045695478459	3.249256725737195	2547	47	9	62700	IL9,S100A8,NDUFA2,RPS4Y1,VAMP5,PDXDC1,HCAR3,HLA-DQB1,TADA2A
TF	Factor: RelB:p50; motif: RGAAANTCCCYNNHGC	TF:M03882	false	0.0005685828971918095	3.245206207900821	4556	47	12	62700	SPRR2B,NDUFB7,S100A8,SPRR2A,OPN1LW,IKBKG,TIMM8A,TFF1,RRN3,MT1M,GZMA,B4GALT3
TF	Factor: ELF3; motif: NNCCACTTCCTGNN	TF:M12544	false	0.0005697601169041704	3.244307954560669	3846	47	11	62700	POLR2J,SPRR2B,TCF20,SPRR2A,RPS4Y1,VAMP5,PDXDC1,SEC61B,TFF1,S100A5,TADA2A
TF	Factor: CP2; motif: AACCGGTTNNAACCGGTT; match class: 1	TF:M11487_1	false	0.0005700665397707545	3.2440744492947355	2552	47	9	62700	SPRR2B,HNRNPH1,HPRT1,OPN1LW,FDFT1,TIMM8A,RRN3,HLA-DQB1,ZNF140
TF	Factor: TTF-1; motif: NNNCNCTTGASNNN	TF:M02034	false	0.0005749185142060379	3.2403937054642165	3851	47	11	62700	HIGD1B,SPRR2B,NDUFB7,SHMT1,LILRB3,VAMP5,RRN3,S100A5,HCAR3,TADA2A,GZMA
TF	Factor: BCL-6; motif: NYGCTTTCKAGGAANN	TF:M12341	false	0.0005749185142060379	3.2403937054642165	6100	47	14	62700	HIGD1B,SPRR2B,CCDC85B,HNRNPH1,NDUFB7,MRPS21,IL9,SHMT1,HPRT1,NDUFA2,TIMM8A,GZMB,S100A5,GZMA
TF	Factor: TFAP2A; motif: YGCCCNNRGGCN; match class: 1	TF:M04146_1	false	0.0005821378866701877	3.2349741350625507	3857	47	11	62700	HNRNPH1,NDUFB7,TCF20,HAND1,HPRT1,LILRB3,KLF13,TFF1,RASSF7,HCAR3,TADA2A
TF	Factor: AML3; motif: NNAACCGCAAWAACCGCAAN	TF:M12000	false	0.000585812406709626	3.232241434790863	6933	47	15	62700	CCDC85B,RPLP2,LGALS2,MRPS21,TCF20,TRMT112,SHMT1,HPRT1,OPN1LW,RPS4Y1,LILRB3,GZMB,PDXDC1,RASSF7,S100A5
TF	Factor: rax; motif: NNCRTTAN; match class: 1	TF:M10948_1	false	0.000585812406709626	3.232241434790863	5325	47	13	62700	HNRNPH1,MRPS21,TRMT112,HAND1,NDUFA2,RPS4Y1,LILRB3,RNF181,KLF13,SEC61B,TFF1,RRN3,B4GALT3
TF	Factor: Sp1; motif: CCCCGCCCCN; match class: 1	TF:M00933_1	false	0.0005863558435923624	3.231838742333899	5326	47	13	62700	HIGD1B,POLR2J,CCDC85B,HNRNPH1,TCF20,HPRT1,NDUFA2,IKBKG,VAMP5,KLF13,RASSF7,ZNF140,B4GALT3
TF	Factor: ZNF142; motif: SNSCGCCCGCCCGCSCSS	TF:M12697	false	0.0005900604108351483	3.2291035226811258	3193	47	10	62700	CCDC85B,HNRNPH1,TCF20,TRMT112,HAND1,HPRT1,NDUFA2,IKBKG,KLF13,TADA2A
TF	Factor: BCL-6; motif: WRCTTTCKAGGRAT	TF:M01185	false	0.0005925263198693144	3.2272923536383105	6121	47	14	62700	HIGD1B,RPLP2,MRPS21,HAND1,FDFT1,RPS4Y1,TIMM8A,GZMB,SEC61B,TFF1,MT1M,HCAR3,ZNF140,GZMA
TF	Factor: HOXD10; motif: TTTTATTM	TF:M08816	false	0.0005954252773443425	3.225172732372963	2570	47	9	62700	POLR2J,SPRR2B,HTR2B,IKBKG,PDXDC1,MT1M,HCAR3,GZMA,B4GALT3
TF	Factor: NKX2B; motif: NNNRCCACTTGARANNN; match class: 1	TF:M01372_1	false	0.0005969192099326198	3.224084444506733	326	47	4	62700	IL9,VAMP5,TFF1,RRN3
TF	Factor: ATF-2; motif: TTACGTAA	TF:M00040	false	0.0006017732043189772	3.22056715437509	6954	47	15	62700	POLR2J,SPRR2B,RPLP2,HNRNPH1,MRPS21,IL9,TRMT112,SPRR2A,HPRT1,NDUFA2,RPS4Y1,RRN3,HLA-DQB1,ZNF140,B4GALT3
TF	Factor: TEF-3:Elk-1; motif: RMATWCCGGAWGT; match class: 1	TF:M08418_1	false	0.0006026541148543236	3.2199318737787785	5344	47	13	62700	CCDC85B,RPLP2,MRPS21,TRMT112,SHMT1,HPRT1,NDUFA2,IKBKG,FDFT1,RPS4Y1,TIMM8A,KLF13,GZMA
TF	Factor: KLF3; motif: NNNNNNGGGCGGGGCNNGN; match class: 1	TF:M09970_1	false	0.0006071877516559283	3.216676997721757	3880	47	11	62700	POLR2J,CCDC85B,HNRNPH1,TCF20,HPRT1,IKBKG,VAMP5,PDXDC1,KLF13,SEC61B,RASSF7
TF	Factor: NF-kappaB1; motif: AGGGAAAK	TF:M10003	false	0.0006097159978177369	3.2148724097462993	2001	47	8	62700	IL9,SPRR2A,TIMM8A,RRN3,S100A5,HLA-DQB1,TADA2A,GZMA
TF	Factor: C/EBPbeta; motif: TKNNGCAANN	TF:M01896	false	0.0006097159978177369	3.2148724097462993	4598	47	12	62700	HNRNPH1,NDUFB7,IL9,S100A8,OPN1LW,NDUFA2,RPS4Y1,VAMP5,RNF181,HCAR3,HLA-DQB1,TADA2A
TF	Factor: ETV4; motif: ACCGGAAGTN	TF:M03982	false	0.0006117077555280497	3.2134560132709007	6967	47	15	62700	POLR2J,RPLP2,NDUFB7,MRPS21,TRMT112,NDUFA2,IKBKG,FDFT1,RPS4Y1,PDXDC1,RNF181,KLF13,RRN3,HCAR3,ZNF140
TF	Factor: Miz-1; motif: NNRGGWGGGGGAGGGGMRR	TF:M10112	false	0.0006133658214226675	3.2122804278662347	8711	47	17	62700	HIGD1B,POLR2J,CCDC85B,RPLP2,HNRNPH1,TCF20,IL9,TRMT112,HAND1,IKBKG,FDFT1,LILRB3,KLF13,TFF1,RASSF7,MT1M,GZMA
TF	Factor: DEC1; motif: GTCACGTGAC; match class: 1	TF:M11073_1	false	0.0006146738684921406	3.211355249561586	5358	47	13	62700	HIGD1B,TCF20,IL9,SHMT1,HPRT1,NDUFA2,RPS4Y1,TIMM8A,RNF181,S100A5,ZNF140,GZMA,B4GALT3
TF	Factor: AP-2gamma; motif: GCCYNNGGS	TF:M00470	false	0.0006146738684921406	3.211355249561586	9629	47	18	62700	HIGD1B,POLR2J,CCDC85B,HNRNPH1,NDUFB7,TCF20,SHMT1,HAND1,FDFT1,RPS4Y1,LILRB3,VAMP5,PDXDC1,KLF13,RASSF7,S100A5,TADA2A,ZNF140
TF	Factor: HNF4G; motif: NRGKNCAAAGKYCA	TF:M12623	false	0.0006151700647300468	3.211004806234696	1021	47	6	62700	HIGD1B,LGALS2,TCF20,TIMM8A,VAMP5,HCAR3
TF	Factor: LBP9; motif: ACYRGTNNNNACYRGT; match class: 1	TF:M11492_1	false	0.0006219583597284747	3.2062386904627243	6156	47	14	62700	POLR2J,HNRNPH1,S100A8,SHMT1,HAND1,HPRT1,OPN1LW,FDFT1,LILRB3,KLF13,RRN3,HLA-DQB1,TADA2A,ZNF140
TF	Factor: Sp1; motif: NGGGGGCGGGGCCNGGGGGGGG	TF:M10071	false	0.0006219583597284747	3.2062386904627243	8724	47	17	62700	POLR2J,CCDC85B,HNRNPH1,TCF20,SHMT1,HPRT1,OPN1LW,IKBKG,FDFT1,VAMP5,PDXDC1,RNF181,KLF13,SEC61B,RASSF7,GZMA,B4GALT3
TF	Factor: MTF-1; motif: NTTTTGCACACGGCNNN	TF:M12280	false	0.0006236263482565124	3.205075544123549	6983	47	15	62700	HIGD1B,HNRNPH1,NDUFB7,MRPS21,IL9,S100A8,SHMT1,HPRT1,OPN1LW,NDUFA2,RPS4Y1,RRN3,RASSF7,MT1M,ZNF140
TF	Factor: Sp3; motif: GGGGCGGGGSNN	TF:M07615	false	0.0006250557280482292	3.204081260568091	6985	47	15	62700	POLR2J,CCDC85B,HNRNPH1,TCF20,SHMT1,HPRT1,IKBKG,VAMP5,PDXDC1,RNF181,KLF13,SEC61B,RASSF7,GZMA,B4GALT3
TF	Factor: Pax-2; motif: NNNNGTCANGNRTKANNNN	TF:M00098	false	0.0006296027891237679	3.2009333567316176	7847	47	16	62700	HIGD1B,TCF20,IL9,S100A8,SHMT1,SPRR2A,RPS4Y1,LILRB3,VAMP5,KLF13,TFF1,S100A5,MT1M,HLA-DQB1,GZMA,B4GALT3
TF	Factor: STAT3; motif: NNTTCCRGGAANNNNN	TF:M01595	false	0.000633806059345769	3.198043613161098	7852	47	16	62700	HIGD1B,RPLP2,HNRNPH1,NDUFB7,IL9,TRMT112,SHMT1,SPRR2A,OPN1LW,NDUFA2,LILRB3,GZMB,MT1M,ZNF140,GZMA,B4GALT3
TF	Factor: T3R-beta; motif: RTGACCTYACRTGACCTYA	TF:M11819	false	0.0006339840827693746	3.197921645670642	6996	47	15	62700	POLR2J,SPRR2B,RPLP2,HNRNPH1,NDUFB7,MRPS21,HAND1,HPRT1,IKBKG,VAMP5,PDXDC1,SEC61B,TFF1,S100A5,TADA2A
TF	Factor: Fli-1; motif: NACCGGAARTN; match class: 1	TF:M11404_1	false	0.0006339840827693746	3.197921645670642	3229	47	10	62700	POLR2J,RPLP2,MRPS21,TRMT112,NDUFA2,IKBKG,FDFT1,RPS4Y1,RNF181,HCAR3
TF	Factor: RARG; motif: GAGGTCAAAAGGTCAC	TF:M04484	false	0.0006339840827693746	3.197921645670642	2598	47	9	62700	HIGD1B,SPRR2B,NDUFB7,SPRR2A,IKBKG,FDFT1,LILRB3,RNF181,RRN3
TF	Factor: C/EBPbeta; motif: NNTTKCNNMAN; match class: 1	TF:M07315_1	false	0.0006346423673558908	3.1974709387047313	333	47	4	62700	IL9,NDUFA2,PDXDC1,GZMA
TF	Factor: Sp1; motif: NWRGCCMCGCCCMCN	TF:M12151	false	0.0006346423673558908	3.1974709387047313	6998	47	15	62700	CCDC85B,HNRNPH1,TCF20,S100A8,SHMT1,HAND1,HPRT1,NDUFA2,IKBKG,FDFT1,KLF13,SEC61B,RASSF7,ZNF140,B4GALT3
TF	Factor: SATB1; motif: AKWAWTAAHGRYMNWW	TF:M01723	false	0.0006349440041415913	3.1972645735499463	3231	47	10	62700	MRPS21,HTR2B,HPRT1,PDXDC1,TFF1,RRN3,S100A5,HCAR3,GZMA,B4GALT3
TF	Factor: ESE-1; motif: NNANVAGGAAGTNN	TF:M09902	false	0.0006391998548378357	3.194363332322247	3234	47	10	62700	SPRR2B,NDUFB7,IL9,HTR2B,SPRR2A,TIMM8A,PDXDC1,TFF1,S100A5,TADA2A
TF	Factor: PPARalpha:RXRalpha; motif: NNRGGTCATWGGGGTSANG	TF:M00518	false	0.0006402352618943957	3.1936604101287376	9670	47	18	62700	POLR2J,RPLP2,LGALS2,MRPS21,TCF20,S100A8,SHMT1,HAND1,FDFT1,TIMM8A,LILRB3,GZMB,RNF181,KLF13,RRN3,RASSF7,TADA2A,B4GALT3
TF	Factor: SRY; motif: AACAATNNNCATTGTT; match class: 1	TF:M04556_1	false	0.0006411335798384434	3.1930514760306017	6181	47	14	62700	CCDC85B,TCF20,TRMT112,S100A8,SHMT1,SPRR2A,NDUFA2,IKBKG,RPS4Y1,HCAR3,HLA-DQB1,TADA2A,ZNF140,GZMA
TF	Factor: SP4; motif: NWRGCCACGCCCMCTYN	TF:M03922	false	0.000641637268154589	3.1927104189074442	6182	47	14	62700	CCDC85B,HNRNPH1,TCF20,S100A8,SHMT1,HPRT1,IKBKG,FDFT1,VAMP5,KLF13,SEC61B,RASSF7,ZNF140,B4GALT3
TF	Factor: Fra-1; motif: NNNTGAGTCAYN	TF:M09922	false	0.0006462807401963256	3.1895787862885157	4637	47	12	62700	LGALS2,IL9,SPRR2A,FDFT1,RPS4Y1,LILRB3,VAMP5,GZMB,SEC61B,TFF1,RRN3,S100A5
TF	Factor: JUNB:C-JUN; motif: NATGACKCAT	TF:M08944	false	0.0006462807401963256	3.1895787862885157	5394	47	13	62700	POLR2J,HNRNPH1,IL9,SHMT1,SPRR2A,FDFT1,RPS4Y1,LILRB3,VAMP5,GZMB,KLF13,SEC61B,S100A5
TF	Factor: HSFY1; motif: TTTCGAACG	TF:M04012	false	0.0006539455492066404	3.1844584117117822	1036	47	6	62700	POLR2J,CCDC85B,HNRNPH1,PDXDC1,RRN3,HCAR3
TF	Factor: ELF1; motif: NNNASCCGGAAGTGGNNNN; match class: 1	TF:M12600_1	false	0.0006572938544018564	3.182240428288382	3248	47	10	62700	CCDC85B,RPLP2,MRPS21,TRMT112,NDUFA2,IKBKG,FDFT1,PDXDC1,RNF181,ZNF140
TF	Factor: ER-beta; motif: RGGTCASCNTGMCCY	TF:M09910	false	0.0006572938544018564	3.182240428288382	9694	47	18	62700	POLR2J,CCDC85B,RPLP2,HNRNPH1,TCF20,SHMT1,HAND1,OPN1LW,IKBKG,FDFT1,LILRB3,VAMP5,KLF13,TFF1,RASSF7,S100A5,TADA2A,ZNF140
TF	Factor: KLF14; motif: NRCCACRCCCMCN	TF:M12183	false	0.0006587100792128847	3.1813056911766013	7028	47	15	62700	POLR2J,NDUFB7,TCF20,S100A8,SHMT1,HAND1,HPRT1,IKBKG,RNF181,KLF13,SEC61B,RASSF7,ZNF140,GZMA,B4GALT3
TF	Factor: TEF-3:ER81; motif: ACCGGAAATRCC	TF:M08423	false	0.0006594844031036988	3.180795471120037	3929	47	11	62700	RPLP2,MRPS21,TRMT112,IKBKG,RPS4Y1,GZMB,PDXDC1,RNF181,RRN3,RASSF7,HCAR3
TF	Factor: IRF-3; motif: GCNGTTTCCWGGAAACNGAAAC	TF:M11674	false	0.0006599300238206867	3.180502112760724	4650	47	12	62700	CCDC85B,RPLP2,HNRNPH1,SHMT1,SPRR2A,GZMB,S100A5,MT1M,HCAR3,TADA2A,ZNF140,GZMA
TF	Factor: TFAP2A; motif: NGCCYSAGGCN; match class: 1	TF:M04147_1	false	0.0006603008196109338	3.1802581636503806	2033	47	8	62700	POLR2J,NDUFB7,HAND1,IKBKG,PDXDC1,KLF13,RRN3,TADA2A
TF	Factor: ER81; motif: NACCGGAAGTN; match class: 1	TF:M11421_1	false	0.0006624756672872676	3.178830068722385	338	47	4	62700	RPLP2,MRPS21,TRMT112,IKBKG
TF	Factor: Sp2; motif: NYSGCCCCGCCCCCY	TF:M03567	false	0.0006631465409187069	3.178390491383896	7895	47	16	62700	POLR2J,CCDC85B,HNRNPH1,TCF20,SHMT1,HAND1,HPRT1,IKBKG,FDFT1,VAMP5,PDXDC1,KLF13,SEC61B,RASSF7,GZMA,B4GALT3
TF	Factor: TFEA; motif: RGTCACGTGA; match class: 1	TF:M10100_1	false	0.000664522000608857	3.1774906361134887	2036	47	8	62700	TCF20,IL9,SHMT1,NDUFA2,RPS4Y1,TIMM8A,RNF181,S100A5
TF	Factor: NF-KAPPAB1; motif: NGGKRNTTYCCCN	TF:M08952	false	0.000664522000608857	3.1774906361134887	7897	47	16	62700	HIGD1B,POLR2J,HNRNPH1,NDUFB7,HPRT1,OPN1LW,NDUFA2,VAMP5,KLF13,TFF1,RRN3,RASSF7,S100A5,MT1M,HCAR3,B4GALT3
TF	Factor: STAT3; motif: NGNNATTTCCSGGAARTGNNN	TF:M00225	false	0.0006677844763004753	3.1753636810219956	3258	47	10	62700	CCDC85B,SHMT1,SPRR2A,RPS4Y1,KLF13,RRN3,MT1M,HCAR3,ZNF140,GZMA
TF	Factor: NFYB; motif: RGCCAATSRGNRNNNNSNG	TF:M12643	false	0.0006677844763004753	3.1753636810219956	2038	47	8	62700	RPLP2,TCF20,SHMT1,HAND1,FDFT1,RNF181,RRN3,RASSF7
TF	Factor: HOXD12:Elk-1; motif: NRNCGGAAGTCGTAAAN	TF:M08359	false	0.0006724882186426388	3.1723153196873533	6218	47	14	62700	SPRR2B,CCDC85B,RPLP2,TRMT112,HTR2B,SPRR2A,OPN1LW,IKBKG,RPS4Y1,TIMM8A,PDXDC1,RNF181,SEC61B,HLA-DQB1
TF	Factor: Sp3; motif: ASMCTTGGGSRGGG	TF:M00665	false	0.0006724882186426388	3.1723153196873533	7908	47	16	62700	HNRNPH1,NDUFB7,TCF20,TRMT112,HAND1,NDUFA2,TIMM8A,LILRB3,PDXDC1,RNF181,SEC61B,TFF1,RRN3,RASSF7,MT1M,TADA2A
TF	Factor: SP3; motif: NCCACGCCCMC	TF:M03921	false	0.0006735902785450412	3.1716041893301274	3943	47	11	62700	NDUFB7,S100A8,HAND1,HPRT1,IKBKG,RNF181,KLF13,SEC61B,RASSF7,ZNF140,B4GALT3
TF	Factor: KLF3; motif: NNNNNNGGGCGGGGCNNGN	TF:M09970	false	0.0006783477561886471	3.168547607202817	7915	47	16	62700	POLR2J,CCDC85B,HNRNPH1,TCF20,HPRT1,OPN1LW,IKBKG,FDFT1,VAMP5,PDXDC1,RNF181,KLF13,SEC61B,RASSF7,GZMA,B4GALT3
TF	Factor: CEBPA; motif: NNATTGCACAATNN; match class: 1	TF:M12502_1	false	0.0006789004007308141	3.168193934976913	341	47	4	62700	IL9,S100A8,NDUFA2,HLA-DQB1
TF	Factor: FOSB:JUND; motif: NNTNACTNATN	TF:M08928	false	0.0006805477385965206	3.1671414048003124	6228	47	14	62700	SPRR2B,LGALS2,HNRNPH1,S100A8,HTR2B,SPRR2A,FDFT1,LILRB3,VAMP5,GZMB,RNF181,TFF1,RRN3,GZMA
TF	Factor: Spi-B; motif: NAWGCGGAAGTN	TF:M11375	false	0.0006805477385965206	3.1671414048003124	2632	47	9	62700	HNRNPH1,IL9,LILRB3,PDXDC1,RNF181,TFF1,RASSF7,S100A5,B4GALT3
TF	Factor: ZNF264; motif: NMYGGGRTTAGTGCCCTN	TF:M12699	false	0.0006857842407186987	3.16381249916792	2635	47	9	62700	LGALS2,NDUFB7,HTR2B,NDUFA2,FDFT1,PDXDC1,RNF181,SEC61B,MT1M
TF	Factor: Sp1; motif: RGGGMGGRGSNGGGG	TF:M10529	false	0.0006884506507716672	3.1621271852046986	7066	47	15	62700	POLR2J,TCF20,IL9,HAND1,HPRT1,OPN1LW,IKBKG,TIMM8A,LILRB3,RNF181,KLF13,TFF1,S100A5,MT1M,GZMA
TF	Factor: AP-2; motif: MKCCCSCNGGCG; match class: 1	TF:M00189_1	false	0.000691521532034521	3.160194292636103	6239	47	14	62700	POLR2J,RPLP2,HNRNPH1,TCF20,TRMT112,SHMT1,HPRT1,OPN1LW,IKBKG,PDXDC1,KLF13,RASSF7,TADA2A,B4GALT3
TF	Factor: AR; motif: GGAACGGWACATGTTCT	TF:M08190	false	0.0006934656555888444	3.1589750428208276	7934	47	16	62700	HIGD1B,POLR2J,SPRR2B,LGALS2,NDUFB7,IL9,S100A8,HPRT1,NDUFA2,RPS4Y1,VAMP5,SEC61B,TFF1,RRN3,MT1M,ZNF140
TF	Factor: Ets; motif: ANNCACTTCCTG	TF:M00771	false	0.0006963428482920888	3.1571768804178832	3962	47	11	62700	POLR2J,SPRR2B,NDUFB7,MRPS21,TCF20,SPRR2A,NDUFA2,RPS4Y1,VAMP5,PDXDC1,RASSF7
TF	Factor: ETV4; motif: ACCGGAAGTN; match class: 1	TF:M03982_1	false	0.0006963428482920888	3.1571768804178832	2054	47	8	62700	RPLP2,MRPS21,TRMT112,NDUFA2,IKBKG,FDFT1,RNF181,HCAR3
TF	Factor: STAT1; motif: TTCNRGGAAN	TF:M07064	false	0.0006977507056936448	3.1562997156007775	2643	47	9	62700	SHMT1,SPRR2A,NDUFA2,LILRB3,GZMB,MT1M,ZNF140,GZMA,B4GALT3
TF	Factor: PEA3; motif: NACCGGAAGTN; match class: 1	TF:M11427_1	false	0.0006997706226543781	3.1550442937578005	4689	47	12	62700	POLR2J,RPLP2,MRPS21,TRMT112,NDUFA2,IKBKG,FDFT1,RPS4Y1,RNF181,KLF13,RRN3,HCAR3
TF	Factor: HNF3; motif: NWRARYAAAYANN	TF:M00791	false	0.0007004995998650931	3.1545921084530555	3283	47	10	62700	LGALS2,HTR2B,HPRT1,IKBKG,FDFT1,RPS4Y1,VAMP5,GZMB,TFF1,HCAR3
TF	Factor: PLZF; motif: ACTKTANNTN; match class: 1	TF:M04625_1	false	0.0007051543482277063	3.151715811736529	1526	47	7	62700	POLR2J,SPRR2B,HTR2B,SPRR2A,TIMM8A,RNF181,HLA-DQB1
TF	Factor: Elf-1; motif: NAMCCGGAAGTN; match class: 1	TF:M11447_1	false	0.0007051543482277063	3.151715811736529	2648	47	9	62700	RPLP2,MRPS21,TRMT112,NDUFA2,IKBKG,FDFT1,RNF181,RASSF7,HCAR3
TF	Factor: ERF:pitx1; motif: NNCGGAWGNNNRGNTTA	TF:M08692	false	0.0007114573818789271	3.1478511101533617	5462	47	13	62700	HIGD1B,POLR2J,LGALS2,MRPS21,IL9,IKBKG,FDFT1,TIMM8A,VAMP5,GZMB,KLF13,RASSF7,S100A5
TF	Factor: Erg; motif: NACCGGAWWTCCGGTN	TF:M11395	false	0.0007127998678519429	3.1470323894863013	8852	47	17	62700	HNRNPH1,TCF20,TRMT112,HAND1,SPRR2A,FDFT1,TIMM8A,RNF181,KLF13,RRN3,RASSF7,S100A5,MT1M,HCAR3,HLA-DQB1,ZNF140,B4GALT3
TF	Factor: Erg; motif: NACCGGAARYN; match class: 1	TF:M11392_1	false	0.0007148755046838867	3.1457695838443276	3293	47	10	62700	RPLP2,MRPS21,TRMT112,NDUFA2,IKBKG,FDFT1,RPS4Y1,PDXDC1,RNF181,HCAR3
TF	Factor: ATF-2; motif: NNNTGACGTNAN	TF:M01862	false	0.0007159974970820383	3.1450884958560543	3294	47	10	62700	RPLP2,SHMT1,HPRT1,NDUFA2,GZMB,PDXDC1,KLF13,RASSF7,HLA-DQB1,ZNF140
TF	Factor: LRH-1; motif: TCAAGGTCRYGACCTTGR; match class: 1	TF:M11828_1	false	0.0007194688107767161	3.142988028136215	7966	47	16	62700	LGALS2,HNRNPH1,NDUFB7,S100A8,HAND1,OPN1LW,NDUFA2,IKBKG,LILRB3,VAMP5,PDXDC1,KLF13,RRN3,S100A5,HCAR3,B4GALT3
TF	Factor: TEF-1; motif: GRRATG; match class: 1	TF:M00704_1	false	0.00072402965004427	3.140243648461764	5474	47	13	62700	SPRR2B,IL9,TRMT112,S100A8,HPRT1,FDFT1,RPS4Y1,TIMM8A,VAMP5,GZMB,PDXDC1,RASSF7,S100A5
TF	Factor: IRF-3; motif: KCNGTTTCSNSGAAACCGAAACN	TF:M11675	false	0.0007335290512916075	3.1345826813220063	4717	47	12	62700	HIGD1B,SPRR2B,CCDC85B,RPLP2,HNRNPH1,OPN1LW,LILRB3,GZMB,PDXDC1,S100A5,MT1M,HCAR3
TF	Factor: ZNF148; motif: NNNNNNCCNNCCCCTCCCCCACCCN	TF:M09834	false	0.0007397524197734242	3.130913605562359	7121	47	15	62700	HIGD1B,POLR2J,RPLP2,HNRNPH1,TCF20,HAND1,HPRT1,IKBKG,RNF181,KLF13,RASSF7,S100A5,MT1M,GZMA,B4GALT3
TF	Factor: FOSL1; motif: NNATGACTCATNN	TF:M12518	false	0.0007454940909512275	3.127555794568392	4726	47	12	62700	LGALS2,IL9,SPRR2A,FDFT1,RPS4Y1,LILRB3,VAMP5,GZMB,SEC61B,TFF1,RRN3,S100A5
TF	Factor: ER-alpha; motif: NAGGTCACSGYGACCTN	TF:M11844	false	0.0007538573404315374	3.1227108320152257	5498	47	13	62700	CCDC85B,HNRNPH1,SHMT1,HPRT1,OPN1LW,IKBKG,TIMM8A,LILRB3,VAMP5,KLF13,TFF1,S100A5,B4GALT3
TF	Factor: NFIL3; motif: NNTTATGYAATNN	TF:M12487	false	0.0007569147594424217	3.1209530261646603	670	47	5	62700	SPRR2B,S100A8,SPRR2A,HCAR3,HLA-DQB1
TF	Factor: Sox-2; motif: NNNNNAACAAWGN	TF:M07432	false	0.0007614414143310257	3.1183635058690338	1548	47	7	62700	NDUFB7,MRPS21,SHMT1,SPRR2A,NDUFA2,FDFT1,RNF181
TF	Factor: C/EBPBETA; motif: KRTTGCGYAAY	TF:M08910	false	0.000762295285293477	3.1178767662818623	4739	47	12	62700	RPLP2,HNRNPH1,MRPS21,IL9,SPRR2A,OPN1LW,NDUFA2,RPS4Y1,TIMM8A,VAMP5,HLA-DQB1,TADA2A
TF	Factor: RARA; motif: GAGGTCAAAAGGTCAAKK	TF:M08018	false	0.0007646404704814303	3.116542719602856	4741	47	12	62700	HIGD1B,POLR2J,LGALS2,NDUFB7,NDUFA2,IKBKG,FDFT1,RPS4Y1,RNF181,RRN3,S100A5,TADA2A
TF	Factor: CP2/LBP-1c/LSF; motif: GCTGGNTNGNNCYNG; match class: 1	TF:M00947_1	false	0.0007699521928372475	3.1135362398035507	2684	47	9	62700	TCF20,S100A8,HPRT1,FDFT1,LILRB3,RNF181,KLF13,TFF1,RRN3
TF	Factor: Elk-1:HOXB13; motif: ACCGGAAGTNGTAAAN; match class: 1	TF:M08222_1	false	0.0007811458317414291	3.10726788032458	2095	47	8	62700	SPRR2B,RPLP2,MRPS21,TRMT112,IKBKG,RPS4Y1,PDXDC1,SEC61B
TF	Factor: Smad2; motif: TGTCTGNCWCCT	TF:M10059	false	0.0007811458317414291	3.10726788032458	6324	47	14	62700	HIGD1B,POLR2J,SPRR2B,SHMT1,SPRR2A,OPN1LW,FDFT1,VAMP5,SEC61B,RASSF7,HCAR3,TADA2A,ZNF140,B4GALT3
TF	Factor: E2F-1:DP-2; motif: TTTSSCGC	TF:M00737	false	0.0007817495543326182	3.1069323576717767	8930	47	17	62700	POLR2J,RPLP2,MRPS21,TCF20,TRMT112,HAND1,HPRT1,RPS4Y1,TIMM8A,VAMP5,RNF181,KLF13,RRN3,RASSF7,S100A5,TADA2A,ZNF140
TF	Factor: c-Rel; motif: NRNRGGGRAATKCCA	TF:M10046	false	0.0007817495543326182	3.1069323576717767	4754	47	12	62700	HIGD1B,POLR2J,IL9,TRMT112,S100A8,HPRT1,TIMM8A,LILRB3,RRN3,MT1M,HLA-DQB1,ZNF140
TF	Factor: Hoxa9; motif: NTTAAWTAMA	TF:M07457	false	0.0007817495543326182	3.1069323576717767	4755	47	12	62700	SPRR2B,NDUFB7,IL9,SPRR2A,NDUFA2,RPS4Y1,RASSF7,S100A5,MT1M,HCAR3,HLA-DQB1,B4GALT3
TF	Factor: MRF2; motif: AWSCACAATACNVA	TF:M00454	false	0.0007817495543326182	3.1069323576717767	676	47	5	62700	CCDC85B,NDUFB7,MRPS21,GZMB,HLA-DQB1
TF	Factor: Rev-ErbAalpha; motif: NAWNTRGGTYAGTRGGTCRN	TF:M11788	false	0.0007880932609288531	3.1034223861777157	1559	47	7	62700	TRMT112,SHMT1,IKBKG,FDFT1,KLF13,RRN3,S100A5
TF	Factor: ZNF647; motif: NYAGGCCYAC	TF:M12286	false	0.0008004043734407411	3.096690547027341	6343	47	14	62700	RPLP2,LGALS2,TCF20,TRMT112,HAND1,HPRT1,OPN1LW,NDUFA2,FDFT1,VAMP5,GZMB,TFF1,RASSF7,MT1M
TF	Factor: PR; motif: NNNNNNGGNACRNNNTGTTCTNNNNNN	TF:M00954	false	0.0008004043734407411	3.096690547027341	5538	47	13	62700	SPRR2B,IL9,TRMT112,S100A8,SHMT1,HPRT1,RPS4Y1,TIMM8A,TFF1,MT1M,HCAR3,HLA-DQB1,ZNF140
TF	Factor: ETV4; motif: NCAGGAAGNN; match class: 1	TF:M12556_1	false	0.0008056377018233085	3.0938602180866495	4041	47	11	62700	SPRR2B,MRPS21,SHMT1,OPN1LW,RPS4Y1,LILRB3,VAMP5,TFF1,RASSF7,MT1M,ZNF140
TF	Factor: Oct3; motif: TKWNATGCAWATN	TF:M03837	false	0.0008170233586978087	3.0877655268108586	1090	47	6	62700	HIGD1B,SPRR2B,TRMT112,S100A8,SPRR2A,B4GALT3
TF	Factor: Elf5; motif: WNAAGGAARTW	TF:M01197	false	0.0008199903651495161	3.086191250527237	2113	47	8	62700	NDUFB7,IL9,SPRR2A,TIMM8A,PDXDC1,S100A5,HLA-DQB1,TADA2A
TF	Factor: ER-alpha; motif: NAGGTCAYSGYGACCTN	TF:M11842	false	0.000821119051284454	3.08559387142188	4051	47	11	62700	LGALS2,HNRNPH1,NDUFB7,SHMT1,HPRT1,VAMP5,KLF13,TFF1,RRN3,S100A5,B4GALT3
TF	Factor: ZABC1; motif: ATTCCNAC; match class: 1	TF:M01306_1	false	0.0008418081700055874	3.074786863606854	2721	47	9	62700	NDUFB7,S100A8,IKBKG,TIMM8A,GZMB,PDXDC1,RNF181,RASSF7,ZNF140
TF	Factor: ATF-3; motif: NRTGACGTCAYN	TF:M11291	false	0.0008460358194545133	3.072611249417092	4800	47	12	62700	HIGD1B,RPLP2,NDUFB7,IL9,HPRT1,GZMB,KLF13,TFF1,MT1M,HCAR3,HLA-DQB1,GZMA
TF	Factor: HSF1; motif: NTTCTRGAANNTTCY	TF:M07100	false	0.0008484317138652613	3.071383106186518	3374	47	10	62700	HIGD1B,IL9,TRMT112,S100A8,HPRT1,OPN1LW,NDUFA2,TIMM8A,ZNF140,B4GALT3
TF	Factor: POU2F1; motif: ATTTGCATN	TF:M07058	false	0.0008497218422689554	3.0707232179774167	3375	47	10	62700	HIGD1B,SPRR2B,IL9,TRMT112,S100A8,HTR2B,SPRR2A,PDXDC1,GZMA,B4GALT3
TF	Factor: SMAD5; motif: CAGACWGN	TF:M08829	false	0.0008510138590267196	3.070063367236424	3376	47	10	62700	HIGD1B,RPLP2,NDUFB7,TRMT112,OPN1LW,IKBKG,TIMM8A,RNF181,HCAR3,TADA2A
TF	Factor: HES-1; motif: GGCRCGTGNC	TF:M11061	false	0.0008522101932491618	3.069453275527036	6387	47	14	62700	CCDC85B,RPLP2,HNRNPH1,TCF20,TRMT112,S100A8,SHMT1,HPRT1,FDFT1,RPS4Y1,TIMM8A,KLF13,RRN3,TADA2A
TF	Factor: SP4; motif: SCCCCGCCCCS	TF:M01273	false	0.0008522101932491618	3.069453275527036	3377	47	10	62700	CCDC85B,HNRNPH1,TCF20,SHMT1,HPRT1,IKBKG,VAMP5,PDXDC1,SEC61B,RASSF7
TF	Factor: NR1B2; motif: NTGACCY; match class: 1	TF:M02111_1	false	0.0008569632700330455	3.067037791803537	3380	47	10	62700	NDUFB7,SHMT1,OPN1LW,LILRB3,VAMP5,PDXDC1,SEC61B,RRN3,RASSF7,S100A5
TF	Factor: Elk-1:ETV7; motif: ANSCGGACGGATDTCCGGNT	TF:M08214	false	0.0008626330185961704	3.0641739225873836	8110	47	16	62700	HIGD1B,POLR2J,SPRR2B,CCDC85B,RPLP2,NDUFB7,HAND1,FDFT1,TIMM8A,PDXDC1,TFF1,RRN3,S100A5,MT1M,HCAR3,ZNF140
TF	Factor: RORA; motif: CCYTGNCCTN	TF:M12659	false	0.0008626330185961704	3.0641739225873836	8111	47	16	62700	SPRR2B,CCDC85B,RPLP2,LGALS2,NDUFB7,TCF20,IL9,S100A8,OPN1LW,FDFT1,TIMM8A,LILRB3,GZMB,S100A5,MT1M,HCAR3
TF	Factor: IRX2a; motif: ACRYGNNNNACRYGT; match class: 1	TF:M11022_1	false	0.0008626330185961704	3.0641739225873836	6397	47	14	62700	CCDC85B,RPLP2,HNRNPH1,NDUFB7,MRPS21,TCF20,TIMM8A,VAMP5,KLF13,SEC61B,RASSF7,TADA2A,ZNF140,B4GALT3
TF	Factor: MAFA; motif: TCAGCAN	TF:M01709	false	0.0008626330185961704	3.0641739225873836	6397	47	14	62700	SPRR2B,TRMT112,HTR2B,HAND1,SPRR2A,IKBKG,LILRB3,GZMB,PDXDC1,KLF13,RASSF7,TADA2A,GZMA,B4GALT3
TF	Factor: Erg; motif: NACMGGAARTN	TF:M11394	false	0.0008670659885748536	3.061947849025099	4082	47	11	62700	POLR2J,SPRR2B,RPLP2,TCF20,TRMT112,SPRR2A,RPS4Y1,VAMP5,TFF1,HCAR3,B4GALT3
TF	Factor: ERG; motif: ACCGGAARTN; match class: 1	TF:M03975_1	false	0.0008786785192925383	3.0561699904950035	4089	47	11	62700	POLR2J,RPLP2,MRPS21,TCF20,TRMT112,NDUFA2,IKBKG,FDFT1,RPS4Y1,RNF181,HCAR3
TF	Factor: MyoD; motif: CGNCAGSTGTTN	TF:M11183	false	0.0008786785192925383	3.0561699904950035	3393	47	10	62700	HIGD1B,HNRNPH1,NDUFB7,TCF20,HPRT1,KLF13,SEC61B,TFF1,HCAR3,ZNF140
TF	Factor: Nkx6-2; motif: NWADTAAWTANN	TF:M00489	false	0.0008803870507718278	3.055326353919347	1593	47	7	62700	HNRNPH1,SHMT1,HTR2B,RRN3,RASSF7,GZMA,B4GALT3
TF	Factor: POU2F1:PEA3; motif: ACCGGATATGCAN; match class: 1	TF:M08402_1	false	0.0008847748108674185	3.0531672500278533	2142	47	8	62700	TRMT112,SHMT1,OPN1LW,FDFT1,RPS4Y1,GZMB,RASSF7,MT1M
TF	Factor: nerf; motif: NRRNSCGGAAGNRNNNN	TF:M09606	false	0.0008862330280449155	3.052452068758968	6417	47	14	62700	POLR2J,RPLP2,HNRNPH1,NDUFB7,MRPS21,TRMT112,IKBKG,FDFT1,PDXDC1,RNF181,KLF13,RASSF7,TADA2A,ZNF140
TF	Factor: ESR1; motif: NNNNMAGGTCACCCTGACCY	TF:M02261	false	0.0008862330280449155	3.052452068758968	4832	47	12	62700	RPLP2,HNRNPH1,TCF20,S100A8,OPN1LW,LILRB3,VAMP5,PDXDC1,RNF181,TFF1,S100A5,B4GALT3
TF	Factor: NF90; motif: NCCNCWGCCYCCNC	TF:M09859	false	0.0008871733814354443	3.051991497144207	4833	47	12	62700	HIGD1B,POLR2J,RPLP2,LGALS2,NDUFB7,HPRT1,IKBKG,TIMM8A,KLF13,RRN3,RASSF7,MT1M
TF	Factor: GABP-ALPHA; motif: RCCGGAARTNN	TF:M08917	false	0.0008896486956936954	3.0507814536259237	2748	47	9	62700	RPLP2,MRPS21,TRMT112,NDUFA2,IKBKG,PDXDC1,RNF181,RRN3,HCAR3
TF	Factor: POU3F2; motif: TAATTANNNNNNTAATTA	TF:M11913	false	0.0008940299927205382	3.048647911344425	4100	47	11	62700	SPRR2B,NDUFB7,MRPS21,IL9,SHMT1,SPRR2A,TIMM8A,RRN3,RASSF7,HLA-DQB1,B4GALT3
TF	Factor: ELF1; motif: AACCCGGAAGTR; match class: 1	TF:M03966_1	false	0.0008987507049189172	3.0463607559778776	1600	47	7	62700	CCDC85B,RPLP2,TRMT112,IKBKG,RPS4Y1,PDXDC1,RNF181
TF	Factor: PPARGAMMA:RXR-ALPHA; motif: NNRGGTCAAWAGGTCAN	TF:M08962	false	0.0009048645536900174	3.043416424095745	4845	47	12	62700	HIGD1B,CCDC85B,NDUFB7,TRMT112,IKBKG,FDFT1,RNF181,RRN3,S100A5,MT1M,HCAR3,TADA2A
TF	Factor: SP1; motif: NRGKGGGCGGGGCN; match class: 1	TF:M09765_1	false	0.0009135867876120983	3.0392501898651387	3413	47	10	62700	POLR2J,CCDC85B,HNRNPH1,TCF20,HPRT1,IKBKG,VAMP5,KLF13,RASSF7,B4GALT3
TF	Factor: REST; motif: AAGGTGCT	TF:M04926	false	0.0009147383978206009	3.0387030902255536	6440	47	14	62700	CCDC85B,S100A8,SHMT1,SPRR2A,HPRT1,OPN1LW,FDFT1,LILRB3,PDXDC1,SEC61B,TFF1,RRN3,RASSF7,MT1M
TF	Factor: Erg; motif: ACCGGAAGTN; match class: 1	TF:M02062_1	false	0.0009167580391298241	3.037745272985125	2761	47	9	62700	RPLP2,MRPS21,TRMT112,NDUFA2,IKBKG,FDFT1,RPS4Y1,RNF181,HCAR3
TF	Factor: c-Rel; motif: NGGGAATYTCCN	TF:M03545	false	0.0009208923078845443	3.0357911546306244	5633	47	13	62700	HIGD1B,NDUFB7,S100A8,HAND1,LILRB3,GZMB,TFF1,RRN3,MT1M,HCAR3,ZNF140,GZMA,B4GALT3
TF	Factor: Elf-1; motif: NANCCGGAAGTN; match class: 1	TF:M11451_1	false	0.0009209881879352759	3.035745939778641	2158	47	8	62700	RPLP2,MRPS21,TRMT112,NDUFA2,IKBKG,FDFT1,RNF181,HCAR3
TF	Factor: POU2F1; motif: NNATTTGCATNN	TF:M03561	false	0.0009222828244557712	3.0351358790923975	2159	47	8	62700	HIGD1B,SPRR2B,IL9,TRMT112,S100A8,SPRR2A,GZMA,B4GALT3
TF	Factor: Sp2; motif: TGGGCGCGCCCA	TF:M06948	false	0.0009222828244557712	3.0351358790923975	9076	47	17	62700	CCDC85B,HNRNPH1,MRPS21,TCF20,IL9,NDUFA2,IKBKG,FDFT1,VAMP5,KLF13,TFF1,RRN3,RASSF7,S100A5,HLA-DQB1,TADA2A,ZNF140
TF	Factor: Tax/CREB; motif: GGGGGTTGACGYANA; match class: 1	TF:M00114_1	false	0.0009227939743779888	3.0348952499798707	1609	47	7	62700	CCDC85B,NDUFB7,RPS4Y1,VAMP5,KLF13,TADA2A,B4GALT3
TF	Factor: LBX2; motif: CTNRANSTAATTA	TF:M04383	false	0.0009265935528202723	3.0331107259160714	8174	47	16	62700	HIGD1B,SPRR2B,CCDC85B,RPLP2,TCF20,IL9,TRMT112,SPRR2A,IKBKG,FDFT1,TIMM8A,RNF181,SEC61B,RRN3,HCAR3,GZMA
TF	Factor: POU4F3; motif: NTGMATWATTAATGNN	TF:M04087	false	0.0009294237143378661	3.0317862506491817	377	47	4	62700	TIMM8A,RNF181,RASSF7,GZMA
TF	Factor: EHF; motif: CSCGGAARTN; match class: 1	TF:M02052_1	false	0.0009302618375362358	3.0313947948952946	4124	47	11	62700	RPLP2,MRPS21,TRMT112,NDUFA2,IKBKG,FDFT1,PDXDC1,RNF181,RASSF7,TADA2A,ZNF140
TF	Factor: SRY; motif: AACAATNR; match class: 1	TF:M08976_1	false	0.0009335324137724403	3.029870598038293	8181	47	16	62700	HIGD1B,LGALS2,HNRNPH1,NDUFB7,IL9,S100A8,SHMT1,HTR2B,SPRR2A,NDUFA2,TIMM8A,PDXDC1,TFF1,HLA-DQB1,GZMA,B4GALT3
TF	Factor: six4; motif: NCGTATCRNN	TF:M11025	false	0.0009391045789406983	3.02728604188949	6462	47	14	62700	SPRR2B,MRPS21,IL9,TRMT112,HTR2B,SPRR2A,RPS4Y1,TIMM8A,LILRB3,GZMB,RNF181,RRN3,HLA-DQB1,ZNF140
TF	Factor: GKLF; motif: WGGGYGKGGC	TF:M09971	false	0.0009391045789406983	3.02728604188949	5649	47	13	62700	RPLP2,NDUFB7,S100A8,HAND1,HPRT1,OPN1LW,IKBKG,LILRB3,RNF181,KLF13,RRN3,RASSF7,ZNF140
TF	Factor: ATF-2; motif: NRTGAYGTMAYN	TF:M11306	false	0.00094551528626369	3.024331445469069	3433	47	10	62700	RPLP2,NDUFB7,IL9,HAND1,GZMB,TFF1,MT1M,HCAR3,TADA2A,GZMA
TF	Factor: Pet-1; motif: GCNGGAAGYG; match class: 1	TF:M09918_1	false	0.00094551528626369	3.024331445469069	7314	47	15	62700	HIGD1B,CCDC85B,RPLP2,MRPS21,TRMT112,NDUFA2,IKBKG,FDFT1,RPS4Y1,TIMM8A,LILRB3,RRN3,RASSF7,TADA2A,B4GALT3
TF	Factor: USF2; motif: GTCACGTGA	TF:M04679	false	0.000947330367280308	3.0234985408845225	1618	47	7	62700	TCF20,IL9,RPS4Y1,RNF181,S100A5,ZNF140,GZMA
TF	Factor: POU2F1:Elk-1; motif: ACCGGAWATGCAW	TF:M08398	false	0.0009475513919490816	3.023397226072682	8195	47	16	62700	LGALS2,TCF20,TRMT112,SHMT1,OPN1LW,IKBKG,RPS4Y1,GZMB,TFF1,RASSF7,HCAR3,HLA-DQB1,TADA2A,ZNF140,GZMA,B4GALT3
TF	Factor: ARP-1; motif: TGARCCYTTGAMCCCW	TF:M00155	false	0.0009500064543708637	3.02227344409207	5658	47	13	62700	HIGD1B,RPLP2,LGALS2,NDUFB7,TCF20,TRMT112,SHMT1,HPRT1,OPN1LW,IKBKG,VAMP5,RNF181,HCAR3
TF	Factor: TFAP2C; motif: NGCCCNNRGGCA; match class: 1	TF:M04152_1	false	0.0009542138856919577	3.020354267890783	5661	47	13	62700	HIGD1B,HNRNPH1,NDUFB7,TCF20,HAND1,HPRT1,IKBKG,LILRB3,KLF13,TFF1,RASSF7,HCAR3,TADA2A
TF	Factor: ATF-3; motif: GGTSACGTGAN	TF:M09868	false	0.0009684895461542152	3.0139050626805868	6485	47	14	62700	POLR2J,RPLP2,HNRNPH1,NDUFB7,MRPS21,TRMT112,SHMT1,HPRT1,RPS4Y1,TIMM8A,GZMB,SEC61B,HLA-DQB1,ZNF140
TF	Factor: Brn-3c; motif: NNTTATTAATKANKNC	TF:M01408	false	0.0009717050762780055	3.0124655284693294	4892	47	12	62700	HTR2B,FDFT1,RPS4Y1,TIMM8A,GZMB,PDXDC1,RNF181,RRN3,RASSF7,HCAR3,TADA2A,B4GALT3
TF	Factor: POU3F1; motif: WTGMATAAWTNA	TF:M04077	false	0.0009766664074229727	3.0102537496434922	2791	47	9	62700	HTR2B,SPRR2A,RNF181,TFF1,HCAR3,HLA-DQB1,ZNF140,GZMA,B4GALT3
TF	Factor: GABP-beta; motif: ASMGGAAGKGN	TF:M01876	false	0.0009789159670317033	3.009254587686959	2183	47	8	62700	POLR2J,SPRR2B,MRPS21,TCF20,TRMT112,RNF181,MT1M,HCAR3
TF	Factor: STAT3; motif: NTTCCYGGAAN	TF:M09664	false	0.0009789159670317033	3.009254587686959	5678	47	13	62700	HNRNPH1,NDUFB7,IL9,SHMT1,SPRR2A,OPN1LW,NDUFA2,LILRB3,GZMB,MT1M,ZNF140,GZMA,B4GALT3
TF	Factor: NFATc1; motif: NATGGAAANWNANTTTYCMN	TF:M04051	false	0.0009873269698480124	3.005538999625087	5684	47	13	62700	HIGD1B,POLR2J,IL9,S100A8,HPRT1,OPN1LW,RPS4Y1,GZMB,TFF1,HCAR3,HLA-DQB1,TADA2A,GZMA
TF	Factor: STAT1; motif: YCMTTTCCNGGAAAWCNCATNN	TF:M09663	false	0.0009873269698480124	3.005538999625087	2797	47	9	62700	IL9,SHMT1,SPRR2A,NDUFA2,KLF13,RRN3,MT1M,ZNF140,GZMA
TF	Factor: IRF-4; motif: NYGAAASYGAAACYN	TF:M11686	false	0.0009873269698480124	3.005538999625087	3456	47	10	62700	SPRR2B,MRPS21,TRMT112,HTR2B,HAND1,SPRR2A,RPS4Y1,VAMP5,HCAR3,GZMA
TF	Factor: hoxa9; motif: RTCGTWANNN	TF:M10785	false	0.0009936839740108065	3.0027517143610365	5689	47	13	62700	CCDC85B,NDUFB7,TRMT112,HAND1,HPRT1,IKBKG,RPS4Y1,VAMP5,RNF181,RRN3,MT1M,GZMA,B4GALT3
TF	Factor: PEA3; motif: NACCGGAAGTN; match class: 1	TF:M11428_1	false	0.0009998390280450075	3.000069914859111	2192	47	8	62700	POLR2J,RPLP2,MRPS21,TRMT112,NDUFA2,IKBKG,FDFT1,RNF181
TF	Factor: TEF-3:C/EBPdelta; motif: RGWATGYNRTTRCGYAAY; match class: 1	TF:M08413_1	false	0.0009998390280450075	3.000069914859111	1636	47	7	62700	RPLP2,HNRNPH1,IL9,HTR2B,NDUFA2,HCAR3,HLA-DQB1
TF	Factor: HIF-1alpha; motif: GNACGTGM	TF:M09944	false	0.0009998390280450075	3.000069914859111	5694	47	13	62700	POLR2J,HNRNPH1,NDUFB7,SHMT1,HAND1,SPRR2A,OPN1LW,RPS4Y1,KLF13,SEC61B,RRN3,S100A5,MT1M
TF	Factor: POU2F1:Gscl; motif: NNGATTANNTATKCANNNN	TF:M08404	false	0.0010030655266108227	2.998670695179029	6514	47	14	62700	HNRNPH1,NDUFB7,IL9,HTR2B,HAND1,HPRT1,NDUFA2,FDFT1,TIMM8A,RNF181,TFF1,RASSF7,ZNF140,GZMA
TF	Factor: FXR:RXR-ALPHA; motif: NAGKTCATTGACCYN	TF:M08954	false	0.0010030655266108227	2.998670695179029	6514	47	14	62700	CCDC85B,HNRNPH1,TRMT112,SHMT1,HTR2B,RPS4Y1,TIMM8A,VAMP5,GZMB,PDXDC1,HCAR3,ZNF140,GZMA,B4GALT3
TF	Factor: POU2F1; motif: ATGCAAATN	TF:M07059	false	0.001019542598764345	2.991594623714393	1642	47	7	62700	HIGD1B,SPRR2B,IL9,TRMT112,S100A8,SPRR2A,B4GALT3
TF	Factor: Elk-1; motif: RCCGGAAGTGN; match class: 1	TF:M09904_1	false	0.00102046043168218	2.991203830374901	2812	47	9	62700	POLR2J,RPLP2,MRPS21,TRMT112,NDUFA2,IKBKG,FDFT1,RPS4Y1,RNF181
TF	Factor: Oct3; motif: WTATGCGCATAW; match class: 1	TF:M11934_1	false	0.0010224102527271422	2.990374804059994	9172	47	17	62700	POLR2J,SPRR2B,HNRNPH1,NDUFB7,MRPS21,HAND1,HPRT1,OPN1LW,NDUFA2,FDFT1,PDXDC1,RNF181,SEC61B,RRN3,HLA-DQB1,TADA2A,ZNF140
TF	Factor: C/EBPalpha; motif: ATTGCGYAAY	TF:M07412	false	0.0010229984354940584	2.9901250304685014	3475	47	10	62700	HNRNPH1,MRPS21,IL9,S100A8,NDUFA2,RPS4Y1,PDXDC1,HLA-DQB1,TADA2A,GZMA
TF	Factor: FOXO1; motif: GNNTTGTTTACNTT	TF:M00474	false	0.001027408600393846	2.9882568031357657	2816	47	9	62700	SPRR2B,RPLP2,SPRR2A,RPS4Y1,VAMP5,GZMB,S100A5,HLA-DQB1,B4GALT3
TF	Factor: GATA-4; motif: AGATAAN	TF:M03549	false	0.001027408600393846	2.9882568031357657	4930	47	12	62700	LGALS2,SHMT1,NDUFA2,FDFT1,LILRB3,PDXDC1,RNF181,MT1M,HCAR3,HLA-DQB1,TADA2A,GZMA
TF	Factor: P53; motif: NNNGRCATGCCCAGRCATGYCY	TF:M12647	false	0.001027408600393846	2.9882568031357657	5714	47	13	62700	CCDC85B,HNRNPH1,TCF20,TRMT112,S100A8,SHMT1,HAND1,HPRT1,OPN1LW,VAMP5,KLF13,MT1M,TADA2A
TF	Factor: Sp1; motif: NGGGGCGGGGN; match class: 1	TF:M07395_1	false	0.0010289820445580496	2.987592203485764	6534	47	14	62700	POLR2J,CCDC85B,HNRNPH1,TCF20,SHMT1,HPRT1,NDUFA2,IKBKG,FDFT1,VAMP5,PDXDC1,KLF13,RASSF7,B4GALT3
TF	Factor: FOXK1; motif: TGTTTNCNNT	TF:M09929	false	0.0010300455381086725	2.9871435747976056	4186	47	11	62700	HIGD1B,SPRR2B,HNRNPH1,SPRR2A,FDFT1,RPS4Y1,VAMP5,GZMB,SEC61B,HLA-DQB1,B4GALT3
TF	Factor: SPI1; motif: AAAAAGCGGAAGTW	TF:M03994	false	0.0010300455381086725	2.9871435747976056	2205	47	8	62700	POLR2J,CCDC85B,HAND1,PDXDC1,RNF181,TFF1,RASSF7,S100A5
TF	Factor: E2F-4; motif: TTTGGCGCCAAA	TF:M04519	false	0.0010333023073785222	2.985772600824028	4936	47	12	62700	RPLP2,TRMT112,OPN1LW,FDFT1,RPS4Y1,LILRB3,TFF1,RRN3,RASSF7,HCAR3,TADA2A,ZNF140
TF	Factor: HOXA10; motif: NRTCGTAAANN	TF:M10799	false	0.0010333023073785222	2.985772600824028	5720	47	13	62700	SPRR2B,NDUFB7,SHMT1,SPRR2A,HPRT1,IKBKG,RPS4Y1,TIMM8A,RNF181,MT1M,HCAR3,GZMA,B4GALT3
TF	Factor: Msx-2; motif: TWWTTGGDGABN	TF:M03797	false	0.0010382981644632473	2.983677913745227	4939	47	12	62700	POLR2J,SPRR2B,RPLP2,LGALS2,HNRNPH1,NDUFB7,S100A8,HTR2B,HAND1,TFF1,MT1M,HCAR3
TF	Factor: p300; motif: CTGNCTYMAN	TF:M07266	false	0.001038343618178669	2.9836589019946618	8279	47	16	62700	HIGD1B,SPRR2B,RPLP2,LGALS2,IL9,SHMT1,HAND1,RPS4Y1,TIMM8A,GZMB,PDXDC1,RNF181,TFF1,RRN3,ZNF140,GZMA
TF	Factor: SOX10; motif: NNAACAAAGNN	TF:M09819	false	0.001038343618178669	2.9836589019946618	5724	47	13	62700	SPRR2B,HNRNPH1,NDUFB7,MRPS21,SHMT1,SPRR2A,NDUFA2,FDFT1,RPS4Y1,TIMM8A,GZMB,RNF181,ZNF140
TF	Factor: Ncx; motif: NAATNAATTAATAANWW	TF:M01420	false	0.0010420332610953085	2.982118418388114	5727	47	13	62700	SPRR2B,NDUFB7,IL9,HTR2B,SPRR2A,GZMB,PDXDC1,RRN3,RASSF7,MT1M,HCAR3,HLA-DQB1,B4GALT3
TF	Factor: T3R-beta; motif: NRGGTCAAAGGTCRN; match class: 1	TF:M11814_1	false	0.001043021892867712	2.9817065757040018	7400	47	15	62700	LGALS2,HNRNPH1,NDUFB7,TRMT112,HPRT1,IKBKG,FDFT1,VAMP5,PDXDC1,RRN3,RASSF7,S100A5,MT1M,ZNF140,B4GALT3
TF	Factor: FKHL14; motif: NWNNGTMAACAN	TF:M11558	false	0.0010494522900339602	2.979037300431713	4199	47	11	62700	SPRR2B,RPLP2,SPRR2A,HPRT1,FDFT1,RPS4Y1,VAMP5,GZMB,S100A5,HLA-DQB1,B4GALT3
TF	Factor: NFATc1; motif: NTTTCCRTNNAYGGAAAN; match class: 1	TF:M11981_1	false	0.0010502730432630474	2.978697781151835	5733	47	13	62700	POLR2J,LGALS2,MRPS21,TCF20,IL9,SHMT1,HAND1,SEC61B,RASSF7,MT1M,HLA-DQB1,TADA2A,GZMA
TF	Factor: Freac-2; motif: NNANNGTAAACAANNN	TF:M00290	false	0.0010530464720328993	2.977552462525714	2830	47	9	62700	SPRR2B,SPRR2A,FDFT1,RPS4Y1,VAMP5,GZMB,S100A5,HLA-DQB1,B4GALT3
TF	Factor: TEF-3:FOXI1; motif: GGWATGYGTMAACA	TF:M08746	false	0.0010560538873752	2.9763139204455875	394	47	4	62700	LGALS2,IL9,FDFT1,B4GALT3
TF	Factor: KLF; motif: GGGNGGGG; match class: 1	TF:M07461_1	false	0.0010692545068453165	2.970918910541409	3501	47	10	62700	SPRR2B,LGALS2,TCF20,S100A8,HAND1,SPRR2A,OPN1LW,LILRB3,RASSF7,B4GALT3
TF	Factor: SAP-1; motif: NRCCGGAWGYN	TF:M11437	false	0.0010745891194772971	2.9687575611011168	2839	47	9	62700	RPLP2,MRPS21,TRMT112,NDUFA2,IKBKG,FDFT1,PDXDC1,RNF181,RRN3
TF	Factor: AP-4; motif: AWCAGCTGWT	TF:M11208	false	0.0010784284869781288	2.967208648651852	4215	47	11	62700	HIGD1B,LGALS2,HNRNPH1,S100A8,TIMM8A,LILRB3,VAMP5,GZMB,PDXDC1,HLA-DQB1,ZNF140
TF	Factor: HNF-4; motif: NNNNNNNGNNCAAAGKYCAN	TF:M03828	false	0.0010821560686549016	2.9657101007194813	1165	47	6	62700	HIGD1B,TCF20,TIMM8A,VAMP5,RRN3,HCAR3
TF	Factor: FOXM1; motif: NAGASTGATTA; match class: 1	TF:M04611_1	false	0.0010846002703939473	2.964730291629695	3509	47	10	62700	SPRR2B,TRMT112,SHMT1,HTR2B,SPRR2A,RPS4Y1,RNF181,SEC61B,TADA2A,GZMA
TF	Factor: ARP-1; motif: TGARCCYTTGAMCCCW; match class: 1	TF:M00155_1	false	0.0010893836606329609	2.9628191428779767	1167	47	6	62700	HIGD1B,LGALS2,NDUFB7,TRMT112,SHMT1,VAMP5
TF	Factor: POU1F1; motif: NNNATGMATAWTTAATN	TF:M04068	false	0.0010893836606329609	2.9628191428779767	3512	47	10	62700	HTR2B,SPRR2A,OPN1LW,FDFT1,TIMM8A,LILRB3,RNF181,HLA-DQB1,ZNF140,GZMA
TF	Factor: C/EBPalpha; motif: NNNNNTTKCNNAAN; match class: 1	TF:M07037_1	false	0.0010893836606329609	2.9628191428779767	398	47	4	62700	IL9,NDUFA2,PDXDC1,GZMA
TF	Factor: DPF2; motif: NYCACYTCCYCNYYCY	TF:M09760	false	0.001126512638736695	2.9482639314121313	8347	47	16	62700	HIGD1B,CCDC85B,RPLP2,HNRNPH1,MRPS21,IL9,TRMT112,S100A8,HAND1,IKBKG,TIMM8A,KLF13,RASSF7,S100A5,ZNF140,B4GALT3
TF	Factor: ELF4; motif: NCCACTTCCGGNNNN	TF:M12601	false	0.001126512638736695	2.9482639314121313	5780	47	13	62700	POLR2J,RPLP2,HNRNPH1,NDUFB7,MRPS21,TRMT112,IKBKG,FDFT1,PDXDC1,RNF181,KLF13,RRN3,RASSF7
TF	Factor: STAT1; motif: TTMNRGGAAN	TF:M01823	false	0.0011298818504130196	2.946966967486806	2242	47	8	62700	NDUFB7,SPRR2A,LILRB3,GZMB,MT1M,ZNF140,GZMA,B4GALT3
TF	Factor: MyoD; motif: CGNCAGSTGTYN	TF:M11181	false	0.0011366281324582611	2.9443815990213746	3532	47	10	62700	HIGD1B,HNRNPH1,TCF20,S100A8,HPRT1,IKBKG,KLF13,SEC61B,RRN3,ZNF140
TF	Factor: NFATc2; motif: NTTTCCATNNATGGAAAN; match class: 1	TF:M11986_1	false	0.0011392019006093315	2.9433992991430893	5788	47	13	62700	POLR2J,SPRR2B,LGALS2,TCF20,IL9,SHMT1,HAND1,SEC61B,RASSF7,MT1M,HLA-DQB1,TADA2A,GZMA
TF	Factor: HMX2; motif: ANCAMTTAANN	TF:M04334	false	0.0011397152311493693	2.9432036477772767	4999	47	12	62700	HNRNPH1,MRPS21,IL9,SPRR2A,HPRT1,OPN1LW,RPS4Y1,TIMM8A,TFF1,HLA-DQB1,GZMA,B4GALT3
TF	Factor: Prx2; motif: TYAWAKTAA	TF:M02115	false	0.0011520350956267912	2.938534290353008	3539	47	10	62700	SPRR2B,NDUFB7,IL9,HTR2B,SPRR2A,NDUFA2,RPS4Y1,PDXDC1,RASSF7,MT1M
TF	Factor: Zfx; motif: SNSCAGGCCKCGSCSS	TF:M01593	false	0.001152400619998614	2.9383965167384622	4253	47	11	62700	HNRNPH1,NDUFB7,TCF20,HAND1,HPRT1,OPN1LW,IKBKG,PDXDC1,SEC61B,TADA2A,B4GALT3
TF	Factor: Elf-1; motif: NNANCCGGAAGTGS; match class: 1	TF:M09900_1	false	0.001152400619998614	2.9383965167384622	1181	47	6	62700	POLR2J,RPLP2,TRMT112,IKBKG,FDFT1,RNF181
TF	Factor: NFE2L1; motif: NNNATGACTCAGCANW; match class: 1	TF:M12499_1	false	0.001179951103057513	2.928135989399213	3551	47	10	62700	LGALS2,HAND1,OPN1LW,RPS4Y1,TIMM8A,LILRB3,GZMB,S100A5,HLA-DQB1,GZMA
TF	Factor: Sox-9; motif: MACARWGNNNYCNTTNW	TF:M08838	false	0.0011924237733516561	2.923569374024413	4271	47	11	62700	LGALS2,MRPS21,IL9,TRMT112,SHMT1,NDUFA2,VAMP5,HCAR3,HLA-DQB1,ZNF140,B4GALT3
TF	Factor: BDP1; motif: GGWNTYGAACYC	TF:M01796	false	0.0011949829386982869	2.9226382952866246	409	47	4	62700	RPLP2,NDUFB7,RRN3,B4GALT3
TF	Factor: STAT3; motif: TTCYGGGAAN	TF:M07065	false	0.0011968815790561436	2.9219488171012142	5029	47	12	62700	CCDC85B,NDUFB7,IL9,SHMT1,SPRR2A,LILRB3,RNF181,KLF13,MT1M,ZNF140,GZMA,B4GALT3
TF	Factor: AP-4; motif: NNCAGCTGNN; match class: 1	TF:M11212_1	false	0.001217198375933338	2.9146386357779357	2894	47	9	62700	HIGD1B,HNRNPH1,TIMM8A,LILRB3,VAMP5,GZMB,PDXDC1,HLA-DQB1,ZNF140
TF	Factor: Elk-1:EVX1; motif: NNCGGWAATNNYMATTA	TF:M08215	false	0.001217198375933338	2.9146386357779357	6660	47	14	62700	HIGD1B,MRPS21,IL9,TRMT112,SHMT1,SPRR2A,HPRT1,NDUFA2,IKBKG,TIMM8A,PDXDC1,RNF181,HLA-DQB1,GZMA
TF	Factor: BTEB2; motif: RGGGNGKGGN; match class: 1	TF:M07277_1	false	0.001224147192313262	2.9121663591789444	4286	47	11	62700	HIGD1B,POLR2J,CCDC85B,HNRNPH1,TCF20,HPRT1,IKBKG,VAMP5,KLF13,RASSF7,GZMA
TF	Factor: STAT; motif: TTCCCGKAA	TF:M00223	false	0.0012246123777321675	2.912001355259904	3570	47	10	62700	NDUFB7,IL9,SHMT1,SPRR2A,LILRB3,KLF13,MT1M,ZNF140,GZMA,B4GALT3
TF	Factor: DBP; motif: TTRCATAANN; match class: 1	TF:M07038_1	false	0.0012274603406084333	2.9109925310853706	1197	47	6	62700	SPRR2B,HTR2B,SPRR2A,RPS4Y1,HCAR3,HLA-DQB1
TF	Factor: LHX4; motif: NNCRTTAN; match class: 1	TF:M11005_1	false	0.0012385138182882391	2.907099143561105	4293	47	11	62700	HNRNPH1,MRPS21,TRMT112,HAND1,NDUFA2,RPS4Y1,RNF181,KLF13,TFF1,RRN3,B4GALT3
TF	Factor: BCL-6; motif: NCGYWATCTAGGAATN	TF:M12340	false	0.001241436890219839	2.9060753533755705	5052	47	12	62700	HIGD1B,SPRR2B,CCDC85B,HNRNPH1,NDUFB7,S100A8,SHMT1,SPRR2A,NDUFA2,TIMM8A,HCAR3,TADA2A
TF	Factor: GABP; motif: CACTTCCGGNNN	TF:M01258	false	0.0012429579819676888	2.9055435523784747	2905	47	9	62700	RPLP2,MRPS21,TRMT112,NDUFA2,IKBKG,FDFT1,PDXDC1,RNF181,RRN3
TF	Factor: ZNFPT1; motif: YCNNCNCWGCCNY	TF:M12721	false	0.0012429579819676888	2.9055435523784747	9352	47	17	62700	HIGD1B,RPLP2,LGALS2,NDUFB7,TCF20,IL9,S100A8,HAND1,OPN1LW,NDUFA2,IKBKG,LILRB3,GZMB,PDXDC1,SEC61B,TFF1,MT1M
TF	Factor: HOXD8; motif: RTCRTTAN	TF:M10723	false	0.0012429579819676888	2.9055435523784747	4296	47	11	62700	CCDC85B,HNRNPH1,NDUFB7,MRPS21,IL9,HAND1,IKBKG,VAMP5,RNF181,SEC61B,B4GALT3
TF	Factor: Oct-1; motif: NNGAATATKCANNNN	TF:M00136	false	0.0012459598283303531	2.904495959776128	4298	47	11	62700	HTR2B,SPRR2A,OPN1LW,TIMM8A,LILRB3,RNF181,RRN3,HLA-DQB1,TADA2A,ZNF140,GZMA
TF	Factor: SP2; motif: GGGCGGGAC	TF:M01783	false	0.0012517656052335978	2.9024769857292565	9359	47	17	62700	CCDC85B,RPLP2,HNRNPH1,NDUFB7,TCF20,SHMT1,HPRT1,OPN1LW,IKBKG,FDFT1,VAMP5,PDXDC1,KLF13,SEC61B,RASSF7,MT1M,B4GALT3
TF	Factor: HOXA13; motif: ATAAMA; match class: 1	TF:M01292_1	false	0.0012589167377890368	2.9000029923024084	8442	47	16	62700	POLR2J,SPRR2B,MRPS21,IL9,SHMT1,HTR2B,SPRR2A,HPRT1,FDFT1,TIMM8A,GZMB,PDXDC1,TFF1,HLA-DQB1,GZMA,B4GALT3
TF	Factor: GR; motif: RGNACANKNTGTNCY	TF:M09625	false	0.001259540128662274	2.8997879914219475	9365	47	17	62700	POLR2J,SPRR2B,CCDC85B,RPLP2,HNRNPH1,S100A8,HPRT1,OPN1LW,RPS4Y1,TIMM8A,LILRB3,VAMP5,TFF1,MT1M,HCAR3,HLA-DQB1,GZMA
TF	Factor: E2F-4; motif: TTTTGGCGCCAWWN; match class: 1	TF:M11535_1	false	0.001264256564469718	2.8981647826781556	6691	47	14	62700	POLR2J,RPLP2,LGALS2,HNRNPH1,NDUFB7,TCF20,TRMT112,SHMT1,OPN1LW,PDXDC1,KLF13,HCAR3,TADA2A,B4GALT3
TF	Factor: PEA3; motif: ACWTCCK; match class: 1	TF:M00655_1	false	0.0012741302562199457	2.8947861711640415	2917	47	9	62700	SPRR2B,SPRR2A,RPS4Y1,TIMM8A,PDXDC1,MT1M,HLA-DQB1,TADA2A,GZMA
TF	Factor: c-MAF; motif: CNNNCTCAGCA	TF:M03816	false	0.0012817615048193822	2.892192775734921	5871	47	13	62700	SPRR2B,HNRNPH1,TRMT112,HTR2B,HAND1,SPRR2A,NDUFA2,GZMB,PDXDC1,RASSF7,HCAR3,ZNF140,GZMA
TF	Factor: MTF-1; motif: TGCGCAC	TF:M01243	false	0.0012817615048193822	2.892192775734921	2920	47	9	62700	POLR2J,HNRNPH1,NDUFB7,SHMT1,HAND1,OPN1LW,PDXDC1,SEC61B,ZNF140
TF	Factor: CREB; motif: NNGNTGACGTNN	TF:M00113	false	0.0012952024409325733	2.8876623457845247	5081	47	12	62700	CCDC85B,NDUFB7,MRPS21,HAND1,NDUFA2,IKBKG,GZMB,PDXDC1,KLF13,SEC61B,ZNF140,B4GALT3
TF	Factor: DRI1; motif: AATTAA; match class: 1	TF:M01654_1	false	0.0013020487638458708	2.885372750427888	5882	47	13	62700	SPRR2B,TCF20,IL9,HTR2B,SPRR2A,PDXDC1,RRN3,RASSF7,MT1M,HCAR3,HLA-DQB1,GZMA,B4GALT3
TF	Factor: Dlx-5; motif: AATTAN; match class: 1	TF:M03546_1	false	0.0013020487638458708	2.885372750427888	5882	47	13	62700	SPRR2B,TCF20,IL9,HTR2B,SPRR2A,PDXDC1,RRN3,RASSF7,MT1M,HCAR3,HLA-DQB1,GZMA,B4GALT3
TF	Factor: ZNF273; motif: GAGAGGAGCTAC; match class: 1	TF:M10460_1	false	0.0013031777071298863	2.8849963579147753	5883	47	13	62700	CCDC85B,S100A8,SHMT1,HAND1,HPRT1,OPN1LW,GZMB,PDXDC1,RNF181,SEC61B,TFF1,MT1M,HLA-DQB1
TF	Factor: Elf-1; motif: NANGCGGAAGTR; match class: 1	TF:M11452_1	false	0.001321667915677345	2.8788776526462247	1730	47	7	62700	RPLP2,TRMT112,IKBKG,FDFT1,RNF181,RASSF7,TADA2A
TF	Factor: POU3F2; motif: NWTGCATAAWTTA; match class: 1	TF:M04078_1	false	0.001321667915677345	2.8788776526462247	777	47	5	62700	NDUFB7,HTR2B,SPRR2A,RNF181,GZMA
TF	Factor: FLI-1; motif: NAYTTCCGGT	TF:M08913	false	0.0013268127213222208	2.877190373168867	8488	47	16	62700	POLR2J,RPLP2,NDUFB7,MRPS21,TRMT112,NDUFA2,IKBKG,FDFT1,RPS4Y1,PDXDC1,RNF181,TFF1,RRN3,RASSF7,HCAR3,ZNF140
TF	Factor: CREB1; motif: NRTGATGTCAYN	TF:M11216	false	0.0013297535944577924	2.8762288270641037	4337	47	11	62700	HIGD1B,RPLP2,NDUFB7,IL9,HAND1,GZMB,TFF1,MT1M,HCAR3,TADA2A,GZMA
TF	Factor: Tbx3; motif: NRAGGTGNNAR	TF:M10090	false	0.0013392792833939091	2.873128848985456	5103	47	12	62700	HIGD1B,LGALS2,TRMT112,HPRT1,OPN1LW,LILRB3,PDXDC1,KLF13,RASSF7,S100A5,HCAR3,GZMA
TF	Factor: CLOCK; motif: CNGNCACGTGNNNM	TF:M09884	false	0.001343625961052127	2.8717216134692842	8499	47	16	62700	POLR2J,LGALS2,TCF20,IL9,S100A8,SHMT1,FDFT1,RPS4Y1,TIMM8A,LILRB3,PDXDC1,SEC61B,TFF1,S100A5,MT1M,B4GALT3
TF	Factor: BEN; motif: CWGCGAYA	TF:M01241	false	0.0013465102261638424	2.870790343960853	7605	47	15	62700	RPLP2,HNRNPH1,TRMT112,HPRT1,NDUFA2,IKBKG,RPS4Y1,PDXDC1,RNF181,KLF13,SEC61B,RRN3,RASSF7,HLA-DQB1,ZNF140
TF	Factor: ZNF667; motif: GNGSCYTNMARAGCTCMNC	TF:M10161	false	0.0013513989170279533	2.869216433441954	3624	47	10	62700	CCDC85B,TRMT112,HAND1,OPN1LW,NDUFA2,LILRB3,KLF13,TFF1,S100A5,B4GALT3
TF	Factor: Egr-1; motif: NNNNGCGKGGGYGGNRN	TF:M09897	false	0.0013536827664899515	2.8684830999825195	4348	47	11	62700	POLR2J,TCF20,HAND1,IKBKG,RNF181,KLF13,SEC61B,TFF1,RASSF7,ZNF140,B4GALT3
TF	Factor: Ik-3; motif: TNYTGGGAATACC	TF:M00088	false	0.001354526428765684	2.8682125168359627	5911	47	13	62700	LGALS2,HNRNPH1,TCF20,IL9,S100A8,FDFT1,RPS4Y1,LILRB3,RNF181,RASSF7,MT1M,ZNF140,B4GALT3
TF	Factor: Elk-1:T-bet; motif: TCACACCGGAAGNN	TF:M08231	false	0.0013570113519535524	2.8674165192745553	6747	47	14	62700	POLR2J,CCDC85B,MRPS21,TCF20,TRMT112,SHMT1,IKBKG,FDFT1,RPS4Y1,TIMM8A,LILRB3,TFF1,S100A5,HCAR3
TF	Factor: Isl2; motif: YTAAGTG	TF:M02082	false	0.0013570113519535524	2.8674165192745553	7613	47	15	62700	LGALS2,MRPS21,IL9,SHMT1,HPRT1,NDUFA2,RPS4Y1,TIMM8A,VAMP5,GZMB,TFF1,RASSF7,MT1M,GZMA,B4GALT3
TF	Factor: Nkx2-3; motif: NNCGTTRWS; match class: 1	TF:M10638_1	false	0.0013682021961711908	2.863849716802666	4355	47	11	62700	CCDC85B,RPLP2,MRPS21,S100A8,SHMT1,NDUFA2,RPS4Y1,TIMM8A,RNF181,HCAR3,ZNF140
TF	Factor: CTCF; motif: WGCGCCMYCTAGYGGYN	TF:M03895	false	0.0013741521533066562	2.8619651772597114	9447	47	17	62700	POLR2J,CCDC85B,LGALS2,HNRNPH1,NDUFB7,MRPS21,TCF20,TRMT112,HAND1,SPRR2A,HPRT1,OPN1LW,LILRB3,PDXDC1,KLF13,SEC61B,TADA2A
TF	Factor: AP-3; motif: TKGAAAKN	TF:M04609	false	0.0013741521533066562	2.8619651772597114	4358	47	11	62700	SPRR2B,HNRNPH1,NDUFB7,MRPS21,S100A8,SHMT1,IKBKG,LILRB3,PDXDC1,HCAR3,B4GALT3
TF	Factor: CP2/LBP-1c/LSF; motif: GCTGGNTNGNNCYNG	TF:M00947	false	0.0013827711810484513	2.859249680360507	8526	47	16	62700	HIGD1B,TCF20,S100A8,HAND1,HPRT1,FDFT1,LILRB3,VAMP5,RNF181,KLF13,SEC61B,TFF1,RRN3,RASSF7,S100A5,TADA2A
TF	Factor: SREBP-1; motif: KATCACCCCAC	TF:M00221	false	0.0013928618645546976	2.85609195208741	7634	47	15	62700	RPLP2,LGALS2,HNRNPH1,NDUFB7,S100A8,SPRR2A,OPN1LW,NDUFA2,IKBKG,FDFT1,VAMP5,TFF1,RRN3,MT1M,ZNF140
TF	Factor: HIF1; motif: GNNKACGTGCGGNN	TF:M00797	false	0.0014060236169387392	2.8520073844228575	3646	47	10	62700	POLR2J,MRPS21,SHMT1,HAND1,SPRR2A,OPN1LW,RNF181,SEC61B,RRN3,RASSF7
TF	Factor: AP-2; motif: GSCCSCRGGCNRNRNN; match class: 1	TF:M00800_1	false	0.0014060236169387392	2.8520073844228575	4371	47	11	62700	POLR2J,CCDC85B,HNRNPH1,TCF20,HPRT1,VAMP5,PDXDC1,KLF13,RASSF7,S100A5,TADA2A
TF	Factor: TEF-3:Elf-1; motif: RGAATGCGGAAGTN	TF:M08415	false	0.001409305422580352	2.85099487703463	9470	47	17	62700	POLR2J,CCDC85B,MRPS21,IL9,TRMT112,S100A8,HAND1,NDUFA2,IKBKG,FDFT1,LILRB3,PDXDC1,RNF181,RASSF7,TADA2A,ZNF140,GZMA
TF	Factor: OVOL; motif: ANRTAACGG; match class: 1	TF:M08894_1	false	0.0014194214171228466	2.847888646149475	2335	47	8	62700	SPRR2B,TCF20,HPRT1,RPS4Y1,HLA-DQB1,TADA2A,ZNF140,B4GALT3
TF	Factor: ATF-2; motif: RRTGANGTCAY	TF:M09867	false	0.0014194214171228466	2.847888646149475	4377	47	11	62700	HIGD1B,RPLP2,NDUFB7,IL9,SHMT1,GZMB,TFF1,RASSF7,MT1M,HCAR3,TADA2A
TF	Factor: TEF; motif: ATGTTWAYATAA	TF:M00672	false	0.0014228822380866807	2.8468310419153373	5947	47	13	62700	SPRR2B,CCDC85B,NDUFB7,IL9,HTR2B,NDUFA2,TIMM8A,VAMP5,TFF1,HCAR3,ZNF140,GZMA,B4GALT3
TF	Factor: GABP; motif: CACTTCCGGNNN; match class: 1	TF:M01258_1	false	0.00142656991328525	2.845706939597532	433	47	4	62700	RPLP2,MRPS21,TRMT112,IKBKG
TF	Factor: MTF-1; motif: NTTTTGCACACGGCNYN	TF:M12279	false	0.001430397223905409	2.844543341419894	6788	47	14	62700	HIGD1B,NDUFB7,MRPS21,TCF20,IL9,HPRT1,OPN1LW,NDUFA2,RPS4Y1,RASSF7,MT1M,HCAR3,ZNF140,B4GALT3
TF	Factor: AP-4; motif: NNCAGCTGNN	TF:M11212	false	0.0014393713492782258	2.841827146204734	2976	47	9	62700	HIGD1B,HNRNPH1,TIMM8A,LILRB3,VAMP5,GZMB,PDXDC1,HLA-DQB1,ZNF140
TF	Factor: foxl2; motif: NNYGTAAACAN	TF:M11579	false	0.0014395666056646404	2.841768236445209	5956	47	13	62700	SPRR2B,RPLP2,SPRR2A,FDFT1,RPS4Y1,VAMP5,GZMB,TFF1,S100A5,HCAR3,HLA-DQB1,ZNF140,B4GALT3
TF	Factor: SP8; motif: NCCACGCCCMCN	TF:M12148	false	0.001444217025392426	2.840367539558471	2978	47	9	62700	NDUFB7,S100A8,HPRT1,IKBKG,RNF181,KLF13,RASSF7,MT1M,B4GALT3
TF	Factor: six-4; motif: ANNNATGACACCNNNNN; match class: 1	TF:M01374_1	false	0.0014450735011971936	2.840110062698068	1243	47	6	62700	MRPS21,TRMT112,RPS4Y1,TIMM8A,GZMB,TADA2A
TF	Factor: EGR; motif: CGCCCCCGCNN	TF:M08878	false	0.0014588721531242365	2.8359827654235206	7674	47	15	62700	POLR2J,RPLP2,HNRNPH1,TCF20,HAND1,HPRT1,IKBKG,LILRB3,PDXDC1,RNF181,KLF13,SEC61B,RASSF7,GZMA,B4GALT3
TF	Factor: E2F-3; motif: NTTTTGGCGCCAAAAN; match class: 1	TF:M11527_1	false	0.0014588721531242365	2.8359827654235206	6804	47	14	62700	RPLP2,NDUFB7,OPN1LW,NDUFA2,FDFT1,RPS4Y1,LILRB3,GZMB,TFF1,RRN3,HCAR3,HLA-DQB1,TADA2A,B4GALT3
TF	Factor: C/EBPbeta; motif: NRTTGCGYAAYN	TF:M11317	false	0.0014741235121420876	2.8314661267927717	4401	47	11	62700	HIGD1B,HNRNPH1,MRPS21,IL9,S100A8,SPRR2A,TIMM8A,VAMP5,HCAR3,HLA-DQB1,TADA2A
TF	Factor: IRF-4; motif: RGGAASWGR	TF:M04818	false	0.0014741235121420876	2.8314661267927717	9513	47	17	62700	POLR2J,SPRR2B,HNRNPH1,MRPS21,IL9,S100A8,SPRR2A,HPRT1,IKBKG,GZMB,TFF1,RASSF7,S100A5,MT1M,TADA2A,ZNF140,GZMA
TF	Factor: ZNF563; motif: NGNNTCMTNNCNGGCAGCTGY	TF:M10158	false	0.0014770062408192893	2.8306176696524012	5975	47	13	62700	HIGD1B,POLR2J,SPRR2B,LGALS2,NDUFB7,MRPS21,TCF20,TRMT112,SHMT1,OPN1LW,PDXDC1,SEC61B,HCAR3
TF	Factor: MAZ; motif: GGGMGGGGS	TF:M10432	false	0.0014960318184571067	2.8250591695508405	9527	47	17	62700	HIGD1B,POLR2J,RPLP2,TCF20,IL9,HAND1,HPRT1,NDUFA2,IKBKG,LILRB3,VAMP5,PDXDC1,KLF13,TFF1,RASSF7,S100A5,MT1M
TF	Factor: c-Ets-2; motif: CTTCCTG; match class: 1	TF:M01207_1	false	0.0014960318184571067	2.8250591695508405	3681	47	10	62700	SPRR2B,MRPS21,SHMT1,OPN1LW,RPS4Y1,LILRB3,VAMP5,RASSF7,MT1M,ZNF140
TF	Factor: Elk-1; motif: CTTCCKG; match class: 1	TF:M07252_1	false	0.0014960318184571067	2.8250591695508405	3681	47	10	62700	SPRR2B,MRPS21,SHMT1,OPN1LW,RPS4Y1,LILRB3,VAMP5,RASSF7,MT1M,ZNF140
TF	Factor: NFATc1; motif: TTTTCCATGGAAAN; match class: 1	TF:M04053_1	false	0.0015089370454882687	2.821328879089481	5990	47	13	62700	POLR2J,SPRR2B,MRPS21,SPRR2A,HPRT1,NDUFA2,RPS4Y1,TIMM8A,LILRB3,VAMP5,TFF1,TADA2A,GZMA
TF	Factor: c-Ets-1; motif: NNNRCCGGAWRYNNNN	TF:M01078	false	0.0015128988007055337	2.820190121391926	7704	47	15	62700	RPLP2,HNRNPH1,NDUFB7,MRPS21,TRMT112,NDUFA2,IKBKG,FDFT1,PDXDC1,RNF181,RRN3,RASSF7,HCAR3,TADA2A,ZNF140
TF	Factor: ctcf; motif: CCRSCAGGGGGCGCN	TF:M10426	false	0.0015128988007055337	2.820190121391926	9538	47	17	62700	POLR2J,CCDC85B,HNRNPH1,TCF20,IL9,SHMT1,HAND1,HPRT1,IKBKG,RPS4Y1,VAMP5,PDXDC1,SEC61B,RASSF7,TADA2A,GZMA,B4GALT3
TF	Factor: En-1; motif: VTCRTTAN	TF:M10861	false	0.001539259965103861	2.8126880261232863	3696	47	10	62700	CCDC85B,HNRNPH1,NDUFB7,MRPS21,IL9,HAND1,IKBKG,VAMP5,RNF181,B4GALT3
TF	Factor: Elf-1; motif: NANGCGGAAGTN; match class: 1	TF:M11448_1	false	0.0015510919256804016	2.8093624629003187	2372	47	8	62700	RPLP2,TRMT112,IKBKG,FDFT1,RNF181,RASSF7,TADA2A,ZNF140
TF	Factor: Sp2; motif: NTAAGYCCCGCCCMCTN	TF:M12156	false	0.0015552332201886902	2.8082044756749065	4433	47	11	62700	HNRNPH1,SHMT1,HAND1,HPRT1,IKBKG,FDFT1,RNF181,KLF13,SEC61B,RASSF7,ZNF140
TF	Factor: TGIF; motif: TGACAGS	TF:M10101	false	0.0015583249895489047	2.8073419648603686	5206	47	12	62700	LGALS2,IL9,HAND1,NDUFA2,LILRB3,VAMP5,GZMB,KLF13,TFF1,RASSF7,HLA-DQB1,GZMA
TF	Factor: KLF15; motif: RCCACGCCCCCC	TF:M12157	false	0.0015583249895489047	2.8073419648603686	3703	47	10	62700	POLR2J,NDUFB7,TCF20,SHMT1,HPRT1,IKBKG,RNF181,SEC61B,RASSF7,B4GALT3
TF	Factor: Cdx; motif: NAYNRHNARAKTHATAAA	TF:M00991	false	0.0015683454662077305	2.8045582671986704	3707	47	10	62700	POLR2J,MRPS21,TRMT112,S100A8,SHMT1,HPRT1,LILRB3,PDXDC1,RRN3,MT1M
TF	Factor: ZNF614; motif: NCYCWGCCYYNNN	TF:M09862	false	0.0015683454662077305	2.8045582671986704	9572	47	17	62700	POLR2J,RPLP2,LGALS2,MRPS21,TCF20,S100A8,HAND1,OPN1LW,IKBKG,FDFT1,KLF13,TFF1,RASSF7,S100A5,MT1M,TADA2A,GZMA
TF	Factor: GABP-alpha; motif: NACCGGAAGTN; match class: 1	TF:M11414_1	false	0.0015761969447998902	2.802389518638327	447	47	4	62700	RPLP2,MRPS21,TRMT112,IKBKG
TF	Factor: ELF1; motif: NNNCAGGAAGTGNN	TF:M12517	false	0.0016144799896949677	2.7919673333776416	1800	47	7	62700	POLR2J,SPRR2B,TCF20,SPRR2A,RPS4Y1,VAMP5,PDXDC1
TF	Factor: SP1:SP3; motif: CCSCCCCCYCC; match class: 1	TF:M01219_1	false	0.001617070347534694	2.791271086536654	3032	47	9	62700	POLR2J,CCDC85B,TCF20,HAND1,HPRT1,IKBKG,TIMM8A,KLF13,RASSF7
TF	Factor: HNF4A; motif: RGGNCAAAGKYCA	TF:M02220	false	0.0016173661878859543	2.7911916403450046	1801	47	7	62700	HIGD1B,LGALS2,TCF20,TIMM8A,VAMP5,RRN3,HCAR3
TF	Factor: foxm1; motif: TGTTTRCTYWNN	TF:M09930	false	0.0016257735550865228	2.78893994498115	6888	47	14	62700	HIGD1B,SPRR2B,HNRNPH1,MRPS21,SPRR2A,IKBKG,TIMM8A,VAMP5,GZMB,SEC61B,TFF1,HCAR3,HLA-DQB1,B4GALT3
TF	Factor: Tbx20; motif: SGAGGTGTGAGGSGR	TF:M07474	false	0.0016257735550865228	2.78893994498115	3726	47	10	62700	HIGD1B,POLR2J,SPRR2B,TRMT112,HAND1,SPRR2A,OPN1LW,VAMP5,RASSF7,B4GALT3
TF	Factor: MLLT10; motif: CYNNCCNNGGNGCTG	TF:M12636	false	0.0016403408554588514	2.785065898132982	9612	47	17	62700	CCDC85B,RPLP2,HNRNPH1,MRPS21,TCF20,S100A8,SHMT1,HPRT1,OPN1LW,IKBKG,FDFT1,VAMP5,PDXDC1,KLF13,TFF1,RASSF7,TADA2A
TF	Factor: Homeobox; motif: NCAMTTANC	TF:M10644	false	0.0016433576056845431	2.7842679208762995	3732	47	10	62700	MRPS21,S100A8,SHMT1,HPRT1,NDUFA2,RPS4Y1,TIMM8A,VAMP5,HLA-DQB1,B4GALT3
TF	Factor: NFATc2; motif: NTTTCCATNNATGGAAAN	TF:M11986	false	0.0016508046580991638	2.7823043143379285	6056	47	13	62700	POLR2J,SPRR2B,LGALS2,TCF20,IL9,SHMT1,HAND1,SEC61B,RASSF7,MT1M,HLA-DQB1,TADA2A,GZMA
TF	Factor: AHR; motif: CACGCN	TF:M01855	false	0.0016508046580991638	2.7823043143379285	8684	47	16	62700	HNRNPH1,MRPS21,HAND1,HPRT1,OPN1LW,NDUFA2,FDFT1,RPS4Y1,TIMM8A,LILRB3,VAMP5,PDXDC1,TFF1,RRN3,HCAR3,TADA2A
TF	Factor: CREB1; motif: NRTGAYGTCAYN	TF:M11222	false	0.0016508046580991638	2.7823043143379285	3735	47	10	62700	HIGD1B,RPLP2,NDUFB7,IL9,HAND1,GZMB,TFF1,MT1M,HCAR3,TADA2A
TF	Factor: ZNF501; motif: NNNCSACGCGAACAC	TF:M12085	false	0.0016537560295441327	2.7815285593770978	8686	47	16	62700	POLR2J,SPRR2B,RPLP2,HNRNPH1,TCF20,HAND1,SPRR2A,IKBKG,FDFT1,RNF181,KLF13,TFF1,RRN3,RASSF7,MT1M,B4GALT3
TF	Factor: ELF5; motif: ANSMGGAAGTN; match class: 1	TF:M03969_1	false	0.0016558400725844114	2.780981611360397	454	47	4	62700	RPLP2,TRMT112,IKBKG,RNF181
TF	Factor: Sox-9; motif: RNACAAAGGVN	TF:M01284	false	0.0016629629246084625	2.779117433172212	6062	47	13	62700	SPRR2B,NDUFB7,IL9,SPRR2A,FDFT1,RPS4Y1,TIMM8A,VAMP5,GZMB,RNF181,KLF13,MT1M,ZNF140
TF	Factor: Otx1; motif: NTAATCCN	TF:M10900	false	0.0016786580490222075	2.775037762794387	187	47	3	62700	NDUFA2,RPS4Y1,TADA2A
TF	Factor: pitx1; motif: NTAATCCN	TF:M10914	false	0.0016786580490222075	2.775037762794387	187	47	3	62700	NDUFA2,RPS4Y1,TADA2A
TF	Factor: Kaiso; motif: GNTCTCGCGAGRNNNNGGN	TF:M09632	false	0.0016865912386804462	2.772990160028493	3054	47	9	62700	NDUFB7,MRPS21,TCF20,HPRT1,IKBKG,TIMM8A,PDXDC1,SEC61B,B4GALT3
TF	Factor: C/EBP; motif: NNATTGCNNAANNN; match class: 1	TF:M00190_1	false	0.0016872930398119652	2.772809484973838	1287	47	6	62700	LGALS2,IL9,NDUFA2,PDXDC1,HCAR3,GZMA
TF	Factor: ATF-3; motif: NRTGACGTCAYN; match class: 1	TF:M11291_1	false	0.0016901269705120502	2.7720806678588668	4486	47	11	62700	HIGD1B,RPLP2,IL9,HPRT1,GZMB,KLF13,TFF1,MT1M,HCAR3,HLA-DQB1,GZMA
TF	Factor: HNF4A; motif: NNCAAAGTCCANN	TF:M12503	false	0.0016988944518925326	2.769833601934103	3058	47	9	62700	HIGD1B,POLR2J,CCDC85B,LGALS2,TIMM8A,VAMP5,RNF181,TFF1,HCAR3
TF	Factor: Egr; motif: GTGGGSGCRRS	TF:M00807	false	0.001706917673854991	2.7677874247860856	4492	47	11	62700	RPLP2,LGALS2,TCF20,HAND1,HPRT1,IKBKG,LILRB3,PDXDC1,RNF181,TFF1,RASSF7
TF	Factor: Pax-4a; motif: TYACGCTAATTAN	TF:M11886	false	0.0017099835279392457	2.767008073092961	1291	47	6	62700	IL9,HTR2B,NDUFA2,RRN3,HCAR3,GZMA
TF	Factor: Six-6; motif: NNSTATCRNN	TF:M11037	false	0.0017170955702089396	2.7652055321778755	5273	47	12	62700	SPRR2B,MRPS21,TRMT112,S100A8,HTR2B,SPRR2A,NDUFA2,TIMM8A,LILRB3,RNF181,S100A5,HLA-DQB1
TF	Factor: POU3F1; motif: RNYBCATTTGCATTWCAA	TF:M03842	false	0.0017187630357604247	2.764783994956658	5274	47	12	62700	HIGD1B,IL9,TRMT112,HTR2B,HPRT1,OPN1LW,RPS4Y1,RNF181,SEC61B,TFF1,HCAR3,B4GALT3
TF	Factor: SAP-1a; motif: NACCGGAAGTV; match class: 1	TF:M01167_1	false	0.0017197350986072704	2.7645384449954844	189	47	3	62700	MRPS21,TRMT112,IKBKG
TF	Factor: HES-1; motif: GNCACGTGNC; match class: 1	TF:M08767_1	false	0.0017283571864473704	2.762366500240899	7819	47	15	62700	CCDC85B,RPLP2,HNRNPH1,TCF20,TRMT112,S100A8,SHMT1,FDFT1,RPS4Y1,TIMM8A,KLF13,RRN3,MT1M,TADA2A,B4GALT3
TF	Factor: YY1; motif: NNCGCCATTNN; match class: 1	TF:M03924_1	false	0.0017318088707032441	2.7615000401357626	3764	47	10	62700	POLR2J,HNRNPH1,HPRT1,RPS4Y1,VAMP5,RNF181,KLF13,SEC61B,RRN3,B4GALT3
TF	Factor: Tbx3; motif: AGGTGTNR; match class: 1	TF:M08786_1	false	0.0017327239860327151	2.7612706126408755	461	47	4	62700	POLR2J,SPRR2B,SPRR2A,VAMP5
TF	Factor: HNF-4alpha; motif: GNNCAAAGKYCANNN	TF:M02016	false	0.001733905938498017	2.7609744659712754	2422	47	8	62700	HIGD1B,LGALS2,TCF20,TIMM8A,VAMP5,RRN3,HCAR3,HLA-DQB1
TF	Factor: FOXO1A; motif: NGTAAACAN	TF:M12607	false	0.0017351636902722361	2.7606595488681123	3766	47	10	62700	SPRR2B,RPLP2,SPRR2A,FDFT1,RPS4Y1,VAMP5,GZMB,S100A5,HLA-DQB1,B4GALT3
TF	Factor: FOXP3; motif: RTAAACA	TF:M04267	false	0.0017369420745525603	2.7602146646396353	3769	47	10	62700	SPRR2B,RPLP2,SPRR2A,FDFT1,RPS4Y1,VAMP5,GZMB,S100A5,HLA-DQB1,B4GALT3
TF	Factor: FOXO1; motif: GTAAACAW	TF:M04255	false	0.0017369420745525603	2.7602146646396353	3769	47	10	62700	SPRR2B,RPLP2,SPRR2A,FDFT1,RPS4Y1,VAMP5,GZMB,S100A5,HLA-DQB1,B4GALT3
TF	Factor: FOXI1; motif: GTAAACA	TF:M04244	false	0.0017369420745525603	2.7602146646396353	3769	47	10	62700	SPRR2B,RPLP2,SPRR2A,FDFT1,RPS4Y1,VAMP5,GZMB,S100A5,HLA-DQB1,B4GALT3
TF	Factor: FOXK1; motif: GTAAACA	TF:M12606	false	0.0017369420745525603	2.7602146646396353	3769	47	10	62700	SPRR2B,RPLP2,SPRR2A,FDFT1,RPS4Y1,VAMP5,GZMB,S100A5,HLA-DQB1,B4GALT3
TF	Factor: FOXL1; motif: RTAAACA	TF:M04253	false	0.0017369420745525603	2.7602146646396353	3769	47	10	62700	SPRR2B,RPLP2,SPRR2A,FDFT1,RPS4Y1,VAMP5,GZMB,S100A5,HLA-DQB1,B4GALT3
TF	Factor: FOXD2; motif: GTAAACA	TF:M04239	false	0.0017369420745525603	2.7602146646396353	3769	47	10	62700	SPRR2B,RPLP2,SPRR2A,FDFT1,RPS4Y1,VAMP5,GZMB,S100A5,HLA-DQB1,B4GALT3
TF	Factor: FOXO6; motif: GTAAACA	TF:M04265	false	0.0017369420745525603	2.7602146646396353	3769	47	10	62700	SPRR2B,RPLP2,SPRR2A,FDFT1,RPS4Y1,VAMP5,GZMB,S100A5,HLA-DQB1,B4GALT3
TF	Factor: ERG; motif: ACCGGAART; match class: 1	TF:M01752_1	false	0.0017466034341653057	2.7578056902684787	3772	47	10	62700	POLR2J,RPLP2,MRPS21,TRMT112,NDUFA2,IKBKG,FDFT1,RPS4Y1,RNF181,HCAR3
TF	Factor: TTF-1; motif: NNNCNCTTGASNNN; match class: 1	TF:M02034_1	false	0.0017608347130907565	2.754281408690077	464	47	4	62700	HIGD1B,NDUFB7,SHMT1,S100A5
TF	Factor: AP-2alpha; motif: NGCCTNAGGCN	TF:M11479	false	0.001762361352348965	2.753905039600831	3777	47	10	62700	HNRNPH1,TCF20,HAND1,HPRT1,IKBKG,FDFT1,PDXDC1,KLF13,RRN3,TADA2A
TF	Factor: SP9; motif: RCCACGCCCMCY	TF:M12149	false	0.0017668728969902482	2.752794691082471	2433	47	8	62700	NDUFB7,S100A8,HPRT1,RNF181,KLF13,RASSF7,ZNF140,B4GALT3
TF	Factor: HFH2; motif: AAACAAAN	TF:M07319	false	0.0017668728969902482	2.752794691082471	2433	47	8	62700	HNRNPH1,NDUFB7,MRPS21,NDUFA2,FDFT1,RPS4Y1,GZMB,ZNF140
TF	Factor: LBP-1; motif: AACYRGTTNNAACYRGTT; match class: 1	TF:M11489_1	false	0.0017668728969902482	2.752794691082471	1837	47	7	62700	POLR2J,HNRNPH1,HPRT1,RRN3,HLA-DQB1,TADA2A,ZNF140
TF	Factor: Oct-2; motif: NNNATTATGCAW	TF:M11894	false	0.0017668728969902482	2.752794691082471	3779	47	10	62700	NDUFB7,MRPS21,S100A8,HTR2B,OPN1LW,NDUFA2,LILRB3,RNF181,HCAR3,HLA-DQB1
TF	Factor: HAIRYLIKE; motif: NNNNCANGTG	TF:M08885	false	0.0017692413604478798	2.752212916462551	6116	47	13	62700	HIGD1B,POLR2J,TRMT112,SHMT1,HPRT1,OPN1LW,FDFT1,RPS4Y1,TIMM8A,RNF181,RRN3,S100A5,GZMA
TF	Factor: Tbx3; motif: AGGTGTNR	TF:M08786	false	0.0017766293017976097	2.7504031793856356	3783	47	10	62700	POLR2J,SPRR2B,HAND1,SPRR2A,RPS4Y1,LILRB3,VAMP5,RRN3,RASSF7,B4GALT3
TF	Factor: FLI-1; motif: CMGGAWGTSAN; match class: 1	TF:M01208_1	false	0.0017895031549964508	2.7472675315872817	1307	47	6	62700	SPRR2B,RPLP2,TRMT112,RPS4Y1,PDXDC1,ZNF140
TF	Factor: Thap1; motif: SCGCCATSTTKGNTNMGGGCARNN; match class: 1	TF:M04723_1	false	0.0017915751563933149	2.746764968506933	5309	47	12	62700	HIGD1B,SPRR2B,TCF20,HAND1,SPRR2A,OPN1LW,FDFT1,RPS4Y1,VAMP5,TFF1,MT1M,HCAR3
TF	Factor: IRX2a; motif: ACRYGNNNNACRYGT	TF:M11022	false	0.0017936185234937276	2.7462699195742744	9710	47	17	62700	CCDC85B,RPLP2,HNRNPH1,NDUFB7,MRPS21,TCF20,S100A8,NDUFA2,TIMM8A,VAMP5,KLF13,SEC61B,RRN3,RASSF7,TADA2A,ZNF140,B4GALT3
TF	Factor: BTEB2; motif: GCCCCRCCCH	TF:M07409	false	0.0018385981353120666	2.73551318467623	5325	47	12	62700	CCDC85B,HNRNPH1,TCF20,SHMT1,HAND1,HPRT1,IKBKG,VAMP5,PDXDC1,SEC61B,RASSF7,B4GALT3
TF	Factor: FEZF1; motif: NYTGYYCTTTTN	TF:M09919	false	0.0018458283881619445	2.7338086790082783	2451	47	8	62700	SPRR2B,S100A8,HTR2B,SPRR2A,RPS4Y1,RNF181,RRN3,GZMA
TF	Factor: ELF2; motif: CCCGGAARYN	TF:M02054	false	0.0018477052790866549	2.733367300363689	3104	47	9	62700	RPLP2,NDUFB7,MRPS21,TRMT112,NDUFA2,IKBKG,PDXDC1,RRN3,HCAR3
TF	Factor: Osx; motif: CCNCCCCCNNN	TF:M07329	false	0.0018576664895758655	2.7310322530646256	7003	47	14	62700	POLR2J,CCDC85B,HNRNPH1,TCF20,HPRT1,OPN1LW,IKBKG,RPS4Y1,TIMM8A,RNF181,KLF13,RASSF7,MT1M,ZNF140
TF	Factor: ELF1; motif: NCCGGAARTN	TF:M02053	false	0.0018576664895758655	2.7310322530646256	6151	47	13	62700	RPLP2,NDUFB7,MRPS21,TRMT112,NDUFA2,IKBKG,FDFT1,RPS4Y1,PDXDC1,RNF181,RRN3,RASSF7,HCAR3
TF	Factor: PPAR; motif: TGACCTTTGNCCY	TF:M00763	false	0.0018595620943846344	2.730589315127889	5334	47	12	62700	SPRR2B,LGALS2,TCF20,IL9,TRMT112,HAND1,HPRT1,OPN1LW,VAMP5,GZMB,RRN3,S100A5
TF	Factor: SP1; motif: RCCMCRCCCMC; match class: 1	TF:M03920_1	false	0.0018595620943846344	2.730589315127889	3108	47	9	62700	CCDC85B,HNRNPH1,TCF20,TRMT112,HPRT1,IKBKG,VAMP5,RASSF7,B4GALT3
TF	Factor: FLI-1; motif: NAYTTCCGGT; match class: 1	TF:M08913_1	false	0.001875645326592085	2.726849280704477	3112	47	9	62700	RPLP2,MRPS21,TRMT112,NDUFA2,IKBKG,FDFT1,RPS4Y1,RNF181,HCAR3
TF	Factor: AR; motif: GNNCNNNNTGTTCTN	TF:M01996	false	0.0018830311649788928	2.7251424921626457	3114	47	9	62700	HIGD1B,SPRR2B,OPN1LW,TIMM8A,VAMP5,TFF1,MT1M,HCAR3,HLA-DQB1
TF	Factor: Spz1; motif: DNNGGRGGGWWNNNN	TF:M00446	false	0.0018902149502197437	2.723488806204394	8816	47	16	62700	CCDC85B,RPLP2,HNRNPH1,TCF20,TRMT112,S100A8,OPN1LW,RPS4Y1,LILRB3,VAMP5,RNF181,TFF1,S100A5,MT1M,GZMA,B4GALT3
TF	Factor: HIF1A; motif: NNACGTGCNN	TF:M09773	false	0.0018989984375710261	2.721475392585026	2464	47	8	62700	HNRNPH1,NDUFB7,SHMT1,HAND1,OPN1LW,KLF13,SEC61B,MT1M
TF	Factor: Erm; motif: ACCGGAAGTN	TF:M02069	false	0.001908450918541325	2.7193190047380753	7025	47	14	62700	RPLP2,NDUFB7,MRPS21,TRMT112,NDUFA2,IKBKG,FDFT1,RPS4Y1,PDXDC1,RNF181,KLF13,RRN3,HCAR3,ZNF140
TF	Factor: ER81; motif: NNCCGGAWGYN	TF:M11419	false	0.0019262696161963292	2.7152829256064543	6178	47	13	62700	RPLP2,HNRNPH1,NDUFB7,MRPS21,TRMT112,NDUFA2,IKBKG,FDFT1,PDXDC1,RNF181,RRN3,RASSF7,HCAR3
TF	Factor: GABPA; motif: ACCGGAAGTN	TF:M03990	false	0.001932698298845297	2.71383593561089	5360	47	12	62700	RPLP2,NDUFB7,MRPS21,TRMT112,NDUFA2,IKBKG,FDFT1,RPS4Y1,PDXDC1,RNF181,RRN3,HCAR3
TF	Factor: E2F-3; motif: NTTTTGGCGCCAAAAN	TF:M11527	false	0.0019462845367366874	2.7107936678182556	7040	47	14	62700	RPLP2,NDUFB7,OPN1LW,NDUFA2,FDFT1,RPS4Y1,LILRB3,GZMB,TFF1,RRN3,HCAR3,HLA-DQB1,TADA2A,B4GALT3
TF	Factor: C/EBPdelta; motif: NRTTGCGYAAYN; match class: 1	TF:M11321_1	false	0.0019500488582610588	2.709954507300378	1873	47	7	62700	HNRNPH1,IL9,NDUFA2,VAMP5,HCAR3,HLA-DQB1,TADA2A
TF	Factor: HES-1; motif: GNCACGTGNC	TF:M08767	false	0.0019500488582610588	2.709954507300378	7929	47	15	62700	CCDC85B,RPLP2,HNRNPH1,TCF20,TRMT112,S100A8,SHMT1,FDFT1,RPS4Y1,TIMM8A,KLF13,RRN3,MT1M,TADA2A,B4GALT3
TF	Factor: NF-kappaB; motif: GGGAMTTYCC	TF:M00054	false	0.0019500488582610588	2.709954507300378	2476	47	8	62700	NDUFB7,S100A8,NDUFA2,TIMM8A,RRN3,MT1M,HCAR3,ZNF140
TF	Factor: SIX1; motif: TGWAAYNTGATMYN	TF:M12662	false	0.0019558014517613103	2.708675235837352	480	47	4	62700	TFF1,S100A5,HLA-DQB1,GZMA
TF	Factor: BCL-6; motif: NTGCTTTCTAGGAATN	TF:M12339	false	0.0019683603886640933	2.705895383303523	4588	47	11	62700	HIGD1B,SPRR2B,HNRNPH1,MRPS21,IL9,SHMT1,NDUFA2,TIMM8A,GZMB,S100A5,GZMA
TF	Factor: NKX3A; motif: NTCGTTAN	TF:M10628	false	0.0019851652297063556	2.7022033401032184	4593	47	11	62700	CCDC85B,HNRNPH1,NDUFB7,MRPS21,IL9,HAND1,IKBKG,VAMP5,RNF181,RASSF7,B4GALT3
TF	Factor: RAR-gamma; motif: NRGGTCAAAAGGTCAN	TF:M11804	false	0.0019888770689574222	2.701392059471521	3142	47	9	62700	HIGD1B,LGALS2,NDUFB7,IKBKG,FDFT1,RNF181,RRN3,RASSF7,TADA2A
TF	Factor: ERG; motif: ACCGGAWATCCGGT; match class: 1	TF:M03976_1	false	0.001991678226808179	2.7007808243508182	7948	47	15	62700	POLR2J,HNRNPH1,TCF20,TRMT112,HAND1,TIMM8A,RNF181,KLF13,TFF1,RRN3,RASSF7,S100A5,MT1M,HCAR3,ZNF140
TF	Factor: HES-1; motif: GSCACGMGMC; match class: 1	TF:M02011_1	false	0.001991678226808179	2.7007808243508182	868	47	5	62700	POLR2J,CCDC85B,RPLP2,KLF13,TADA2A
TF	Factor: NF-Y; motif: NCTGATTGGYTASY	TF:M00209	false	0.0019973026307987486	2.6995561259514007	3850	47	10	62700	HIGD1B,SPRR2B,SHMT1,FDFT1,RNF181,RRN3,RASSF7,HCAR3,HLA-DQB1,GZMA
TF	Factor: RREB-1; motif: CCCCAAACMMCCCC; match class: 1	TF:M00257_1	false	0.0020066463248578355	2.6975291659768406	4601	47	11	62700	LGALS2,MRPS21,IL9,HAND1,HPRT1,TIMM8A,LILRB3,PDXDC1,RNF181,S100A5,ZNF140
TF	Factor: GATA-5; motif: NGATAASGATCT	TF:M12201	false	0.0020066463248578355	2.6975291659768406	202	47	3	62700	HTR2B,FDFT1,PDXDC1
TF	Factor: Sox-2; motif: NNCCTTTGTNYYN	TF:M10067	false	0.002019880147021355	2.694674399380859	6216	47	13	62700	SPRR2B,IL9,SPRR2A,FDFT1,RPS4Y1,TIMM8A,VAMP5,GZMB,RNF181,KLF13,SEC61B,MT1M,ZNF140
TF	Factor: Sp2; motif: GYCCCGCCYCYNNNN; match class: 1	TF:M07129_1	false	0.002023478372105197	2.693901433192635	2493	47	8	62700	POLR2J,HNRNPH1,TCF20,IKBKG,VAMP5,PDXDC1,KLF13,RASSF7
TF	Factor: p54NRB; motif: GRNNNMGGATGRMNNCGGA	TF:M07611	false	0.002032450516664813	2.6919800192153334	7078	47	14	62700	POLR2J,CCDC85B,TRMT112,HAND1,NDUFA2,FDFT1,LILRB3,RNF181,KLF13,TFF1,RRN3,S100A5,HCAR3,ZNF140
TF	Factor: FOXO1A:PDEF; motif: WNCCGGATGTTDN; match class: 1	TF:M08486_1	false	0.0020521144237211643	2.687798427085931	4615	47	11	62700	SPRR2B,CCDC85B,SPRR2A,OPN1LW,RPS4Y1,VAMP5,GZMB,RRN3,HCAR3,HLA-DQB1,GZMA
TF	Factor: AP-1; motif: RGTGACTMANN	TF:M00188	false	0.0020578738392843577	2.6865812537631473	3160	47	9	62700	SPRR2B,NDUFB7,IL9,SPRR2A,LILRB3,GZMB,SEC61B,S100A5,GZMA
TF	Factor: pax-2; motif: NCGTCACGCNYSRNYGCNYN; match class: 1	TF:M11877_1	false	0.0020580253661509353	2.6865492766525523	5406	47	12	62700	RPLP2,TRMT112,HPRT1,FDFT1,RPS4Y1,KLF13,TFF1,RRN3,S100A5,HLA-DQB1,TADA2A,B4GALT3
TF	Factor: BRN1; motif: HAATGCN; match class: 1	TF:M03813_1	false	0.0020827745290376287	2.68135774209969	7097	47	14	62700	SPRR2B,CCDC85B,LGALS2,IL9,SHMT1,HTR2B,RPS4Y1,TIMM8A,LILRB3,GZMB,SEC61B,MT1M,HLA-DQB1,GZMA
TF	Factor: Ebox; motif: NCACSTGNCN; match class: 1	TF:M01034_1	false	0.0020916298451165902	2.6795151699228117	879	47	5	62700	HIGD1B,HPRT1,OPN1LW,RNF181,ZNF140
TF	Factor: ATF; motif: NTGACGTCANYS	TF:M00338	false	0.0021188649074981845	2.6738967317263715	3883	47	10	62700	RPLP2,MRPS21,HPRT1,NDUFA2,GZMB,PDXDC1,KLF13,SEC61B,HLA-DQB1,ZNF140
TF	Factor: HNF4alpha1; motif: NRGGNCAAAGGTCAN	TF:M00411	false	0.0021286620817163662	2.6718932759472227	1906	47	7	62700	HIGD1B,LGALS2,TCF20,OPN1LW,TIMM8A,VAMP5,RRN3
TF	Factor: sp4; motif: NNNGCYCCGCCCCCY; match class: 1	TF:M10530_1	false	0.0021286620817163662	2.6718932759472227	3886	47	10	62700	POLR2J,CCDC85B,HNRNPH1,TCF20,HPRT1,IKBKG,VAMP5,KLF13,RASSF7,B4GALT3
TF	Factor: Nkx2-3; motif: NSCACTTNNC	TF:M10637	false	0.0021336431544552894	2.6708782133135553	1907	47	7	62700	NDUFB7,OPN1LW,TIMM8A,VAMP5,TFF1,S100A5,ZNF140
TF	Factor: PPARGAMMA; motif: NWNTRGGTYANN	TF:M08961	false	0.002134874383181252	2.6706276739392827	5431	47	12	62700	POLR2J,TRMT112,HPRT1,RPS4Y1,TIMM8A,RRN3,RASSF7,MT1M,HCAR3,HLA-DQB1,GZMA,B4GALT3
TF	Factor: ETSLIKE; motif: NACTTCCTNN	TF:M08881	false	0.0021351434421262995	2.6705729431067304	3179	47	9	62700	POLR2J,SPRR2B,TCF20,SPRR2A,RPS4Y1,VAMP5,PDXDC1,SEC61B,TFF1
TF	Factor: HFH3; motif: KNNTRTTTRTTTA	TF:M00289	false	0.0021366314553188637	2.6702703822461133	3180	47	9	62700	LGALS2,MRPS21,TRMT112,HTR2B,IKBKG,FDFT1,VAMP5,HCAR3,B4GALT3
TF	Factor: AP-4; motif: AWCAGCTGWT; match class: 1	TF:M11208_1	false	0.0021366314553188637	2.6702703822461133	3890	47	10	62700	HIGD1B,HNRNPH1,S100A8,TIMM8A,LILRB3,VAMP5,GZMB,PDXDC1,HLA-DQB1,ZNF140
TF	Factor: BCL-6; motif: NNGYAATCGAGGAATN	TF:M12342	false	0.0021366314553188637	2.6702703822461133	4642	47	11	62700	SPRR2B,CCDC85B,HNRNPH1,S100A8,SHMT1,SPRR2A,NDUFA2,TIMM8A,HCAR3,HLA-DQB1,TADA2A
TF	Factor: LRF; motif: NGNAGNGGGTYN	TF:M04617	false	0.0021386427934051906	2.6698617473629405	6261	47	13	62700	POLR2J,HNRNPH1,NDUFB7,TRMT112,HPRT1,IKBKG,VAMP5,GZMB,RNF181,KLF13,TFF1,RASSF7,B4GALT3
TF	Factor: ESE-1; motif: ACCAGGAAGTANNNNNNNAAWAA	TF:M11383	false	0.0021421760651062906	2.669144837443591	3892	47	10	62700	SPRR2B,NDUFB7,IL9,S100A8,SPRR2A,LILRB3,PDXDC1,S100A5,HLA-DQB1,GZMA
TF	Factor: HMGIY; motif: NNKKNAWTTTNYTNN; match class: 1	TF:M01010_1	false	0.002150217764503634	2.6675175544410887	3184	47	9	62700	SPRR2B,IL9,SHMT1,SPRR2A,NDUFA2,RPS4Y1,PDXDC1,HLA-DQB1,GZMA
TF	Factor: EGR1; motif: NACGCCCACGCANW	TF:M03896	false	0.002157078549214284	2.666134039937233	6268	47	13	62700	POLR2J,CCDC85B,RPLP2,MRPS21,TCF20,HPRT1,IKBKG,TIMM8A,VAMP5,KLF13,SEC61B,RASSF7,B4GALT3
TF	Factor: EHF; motif: BTTCCTGC	TF:M07251	false	0.0021621482417309066	2.6651145331585493	6270	47	13	62700	SPRR2B,CCDC85B,RPLP2,TRMT112,SPRR2A,RPS4Y1,VAMP5,TFF1,RASSF7,HCAR3,ZNF140,GZMA,B4GALT3
TF	Factor: Tel-2; motif: YTACTTCCTG; match class: 1	TF:M00678_1	false	0.0021776192950638115	2.662018044003977	889	47	5	62700	SPRR2B,RPLP2,TRMT112,RPS4Y1,PDXDC1
TF	Factor: msc; motif: NRMCATATGNYN; match class: 1	TF:M11146_1	false	0.0021882299665843233	2.6599070388420594	3193	47	9	62700	SPRR2B,TRMT112,HTR2B,SPRR2A,IKBKG,GZMB,SEC61B,HCAR3,ZNF140
TF	Factor: ER81; motif: NACCGGAAGTN; match class: 1	TF:M11420_1	false	0.002191801702841821	2.6591987399947676	498	47	4	62700	RPLP2,MRPS21,TRMT112,IKBKG
TF	Factor: SRY; motif: AACAATANCATTGTT	TF:M04555	false	0.002251119016801307	2.647601543216426	7161	47	14	62700	CCDC85B,IL9,TRMT112,S100A8,SHMT1,HTR2B,SPRR2A,HPRT1,FDFT1,TIMM8A,GZMB,PDXDC1,TFF1,TADA2A
TF	Factor: KLF3; motif: CCMCACCCNG	TF:M03553	false	0.0022593227950863403	2.6460217159101846	1929	47	7	62700	SPRR2B,LGALS2,TCF20,SPRR2A,HPRT1,TIMM8A,RASSF7
TF	Factor: pax-2; motif: NSGTCACGCWTSANYGMNYN	TF:M11876	false	0.0022641603791179483	2.6450928136591068	6303	47	13	62700	NDUFB7,TRMT112,HPRT1,NDUFA2,FDFT1,LILRB3,VAMP5,KLF13,TFF1,S100A5,HLA-DQB1,TADA2A,B4GALT3
TF	Factor: MSANTD3; motif: SNNCACTCAC	TF:M12406	false	0.0022681239723422167	2.6443332112285645	4680	47	11	62700	RPLP2,HNRNPH1,IL9,NDUFA2,TIMM8A,VAMP5,GZMB,KLF13,SEC61B,RRN3,MT1M
TF	Factor: Nkx2-3; motif: GNCGTTRAG	TF:M10635	false	0.0022705870327333955	2.6438618467198767	4681	47	11	62700	RPLP2,MRPS21,TCF20,TRMT112,SHMT1,HAND1,IKBKG,TIMM8A,SEC61B,HCAR3,ZNF140
TF	Factor: ETV5; motif: NCCGGAWGYN	TF:M03983	false	0.002277675752051761	2.6425081016430707	3213	47	9	62700	RPLP2,MRPS21,TRMT112,NDUFA2,IKBKG,PDXDC1,RNF181,RRN3,HCAR3
TF	Factor: HLF; motif: NNRTTATGCAACNN	TF:M12490	false	0.002301953850071062	2.637903387422294	1383	47	6	62700	SPRR2B,NDUFB7,S100A8,SPRR2A,HCAR3,HLA-DQB1
TF	Factor: BRCA2; motif: TGMCYCWGN	TF:M12723	false	0.0023068455004061693	2.636981491117373	3934	47	10	62700	POLR2J,SHMT1,FDFT1,TIMM8A,LILRB3,VAMP5,SEC61B,RRN3,RASSF7,S100A5
TF	Factor: KLF17; motif: NGGGCGG; match class: 1	TF:M05386_1	false	0.0023473217833766486	2.629427370918809	2559	47	8	62700	TCF20,SHMT1,NDUFA2,IKBKG,PDXDC1,KLF13,RASSF7,TADA2A
TF	Factor: LKLF; motif: NGGGCGG; match class: 1	TF:M05499_1	false	0.0023473217833766486	2.629427370918809	2559	47	8	62700	TCF20,SHMT1,NDUFA2,IKBKG,PDXDC1,KLF13,RASSF7,TADA2A
TF	Factor: TTF-1; motif: NTKGAGTGSN	TF:M10007	false	0.002362907731204173	2.6265532367304107	4706	47	11	62700	HIGD1B,TRMT112,S100A8,HTR2B,SPRR2A,HPRT1,LILRB3,RNF181,RRN3,S100A5,HLA-DQB1
TF	Factor: Sox-10; motif: NACAAWG; match class: 1	TF:M02116_1	false	0.002362907731204173	2.6265532367304107	8097	47	15	62700	SPRR2B,HNRNPH1,NDUFB7,MRPS21,IL9,S100A8,SHMT1,SPRR2A,NDUFA2,RPS4Y1,TIMM8A,GZMB,PDXDC1,ZNF140,GZMA
TF	Factor: HNF-3alpha; motif: WRWGTAAAYA	TF:M08764	false	0.002366387083355032	2.6259142138859524	3949	47	10	62700	SPRR2B,SPRR2A,FDFT1,RPS4Y1,VAMP5,GZMB,S100A5,HLA-DQB1,GZMA,B4GALT3
TF	Factor: Sox-3; motif: SNNACAATRK	TF:M11617	false	0.002366387083355032	2.6259142138859524	3949	47	10	62700	SPRR2B,IL9,S100A8,SHMT1,HTR2B,SPRR2A,VAMP5,PDXDC1,KLF13,GZMA
TF	Factor: KLF14; motif: NRCCACRCCCMCN; match class: 1	TF:M12183_1	false	0.0023691879532786535	2.625400484303045	2564	47	8	62700	POLR2J,TCF20,HPRT1,IKBKG,RNF181,KLF13,RASSF7,B4GALT3
TF	Factor: nerf; motif: NNNCCGGAAGTGN; match class: 1	TF:M09901_1	false	0.0023739753680457184	2.624523791521832	1393	47	6	62700	RPLP2,MRPS21,TRMT112,IKBKG,FDFT1,RNF181
TF	Factor: RelA-p65; motif: GGGANTTTCCNN	TF:M03563	false	0.0023739753680457184	2.624523791521832	4711	47	11	62700	NDUFB7,IL9,S100A8,OPN1LW,IKBKG,LILRB3,GZMB,RRN3,MT1M,HCAR3,GZMA
TF	Factor: EKLF; motif: NGGGYGKGGCNNGG	TF:M09969	false	0.0023739753680457184	2.624523791521832	4711	47	11	62700	HNRNPH1,TCF20,SHMT1,HPRT1,IKBKG,VAMP5,PDXDC1,KLF13,RRN3,RASSF7,B4GALT3
TF	Factor: ZNF515; motif: SCTGCTGK	TF:M07345	false	0.0023746135136229617	2.624407065011527	2566	47	8	62700	S100A8,OPN1LW,LILRB3,RNF181,SEC61B,HCAR3,HLA-DQB1,B4GALT3
TF	Factor: HMX3; motif: NNCAMTTAANN	TF:M04335	false	0.002376729452876272	2.6240202519319475	5510	47	12	62700	HNRNPH1,MRPS21,IL9,SPRR2A,OPN1LW,RPS4Y1,TIMM8A,TFF1,RRN3,HLA-DQB1,GZMA,B4GALT3
TF	Factor: EGR-1; motif: TGCGTGGGCGK	TF:M01972	false	0.002378929018051889	2.623618516150325	5511	47	12	62700	POLR2J,RPLP2,HNRNPH1,TCF20,HPRT1,IKBKG,RNF181,KLF13,SEC61B,RASSF7,ZNF140,B4GALT3
TF	Factor: FOXP3; motif: NNNVAAACANWD	TF:M07419	false	0.002384121361026155	2.622671641095193	6346	47	13	62700	HIGD1B,POLR2J,LGALS2,HNRNPH1,NDUFB7,S100A8,HTR2B,SPRR2A,IKBKG,FDFT1,RPS4Y1,GZMA,B4GALT3
TF	Factor: HNF-4; motif: NGGNCAAAGKYCAN	TF:M01031	false	0.0023991553765661438	2.6199416248957927	912	47	5	62700	HIGD1B,TCF20,TIMM8A,VAMP5,RRN3
TF	Factor: RARA; motif: ARGGTCAAAAGGTCA	TF:M04481	false	0.0023991553765661438	2.6199416248957927	3242	47	9	62700	HIGD1B,NDUFB7,IKBKG,FDFT1,RPS4Y1,LILRB3,RNF181,RRN3,GZMA
TF	Factor: Egr-1; motif: NNCRCCCMCGCNN	TF:M12140	false	0.0024269452505714345	2.6149400208015257	5525	47	12	62700	POLR2J,RPLP2,HNRNPH1,TCF20,HPRT1,IKBKG,RNF181,KLF13,SEC61B,RASSF7,ZNF140,B4GALT3
TF	Factor: Elk-1:FOXI1; motif: ACCGGAAGTRTMAACAN	TF:M08216	false	0.0024511713244067352	2.610626332711967	7234	47	14	62700	HIGD1B,SPRR2B,MRPS21,TRMT112,SHMT1,SPRR2A,IKBKG,FDFT1,RPS4Y1,TIMM8A,LILRB3,RNF181,HLA-DQB1,ZNF140
TF	Factor: TFF-1; motif: NNANCCACTTGAMNTT; match class: 1	TF:M01312_1	false	0.002465333392240828	2.6081243418553504	918	47	5	62700	SPRR2B,IL9,VAMP5,TFF1,RRN3
TF	Factor: KLF14; motif: NRCCACGCCCMCN	TF:M12184	false	0.002476644990840146	2.6061362419280143	2585	47	8	62700	POLR2J,NDUFB7,S100A8,HPRT1,RNF181,KLF13,RASSF7,B4GALT3
TF	Factor: YY2; motif: NCCGCCATNTY	TF:M03925	false	0.002480253734002586	2.6055038878671613	4740	47	11	62700	CCDC85B,HNRNPH1,HAND1,HPRT1,OPN1LW,NDUFA2,FDFT1,VAMP5,SEC61B,RRN3,B4GALT3
TF	Factor: KLF15; motif: RGGGMGGRGNNGGGGGNGG	TF:M09968	false	0.002491572322180607	2.6035265021641663	3261	47	9	62700	POLR2J,HNRNPH1,TCF20,IL9,HAND1,HPRT1,OPN1LW,IKBKG,LILRB3
TF	Factor: CP2; motif: NNNNCCAGNCNN; match class: 1	TF:M07602_1	false	0.0025165055441864967	2.599202108458994	4749	47	11	62700	HIGD1B,SPRR2B,CCDC85B,LGALS2,TCF20,SHMT1,SPRR2A,KLF13,MT1M,TADA2A,ZNF140
TF	Factor: TBX15; motif: NAGGTGTGAN	TF:M12039	false	0.002539403342610275	2.595268313085387	2596	47	8	62700	POLR2J,SPRR2B,HAND1,SPRR2A,RPS4Y1,VAMP5,RASSF7,B4GALT3
TF	Factor: HNF3ALPHA; motif: TGTTTACWYWGN	TF:M12619	false	0.0025696388247708497	2.5901279145799774	3276	47	9	62700	SPRR2B,SPRR2A,FDFT1,RPS4Y1,VAMP5,GZMB,S100A5,HLA-DQB1,B4GALT3
TF	Factor: HNF4A; motif: NTGRACTTTGNNCYN	TF:M07215	false	0.002590599880501403	2.5865996588432223	1420	47	6	62700	HIGD1B,TCF20,TIMM8A,VAMP5,RRN3,HCAR3
TF	Factor: POU4F1; motif: NTGMATAATTAATG	TF:M04085	false	0.002602059336720319	2.584682804117098	525	47	4	62700	TIMM8A,RNF181,RASSF7,GZMA
TF	Factor: AP-2rep; motif: NGGGGCGGGGC; match class: 1	TF:M09967_1	false	0.002606028937953175	2.584020766089434	1422	47	6	62700	CCDC85B,HNRNPH1,TCF20,IKBKG,VAMP5,RASSF7
TF	Factor: NF-1B; motif: CTGGCASGV	TF:M07051	false	0.0026170106026289818	2.582194517843905	4009	47	10	62700	SPRR2B,CCDC85B,HNRNPH1,TRMT112,S100A8,SPRR2A,FDFT1,RPS4Y1,LILRB3,RRN3
TF	Factor: ELK1; motif: NACTTCCGSCGGAAGYN; match class: 1	TF:M03971_1	false	0.002623220375749576	2.58116522296219	7290	47	14	62700	CCDC85B,RPLP2,HNRNPH1,MRPS21,TCF20,TRMT112,OPN1LW,IKBKG,RPS4Y1,PDXDC1,KLF13,SEC61B,TFF1,ZNF140
TF	Factor: POU1F1; motif: AWTATGCWAATKAG	TF:M04069	false	0.002623220375749576	2.58116522296219	3288	47	9	62700	HIGD1B,SPRR2B,MRPS21,TRMT112,SPRR2A,LILRB3,GZMB,GZMA,B4GALT3
TF	Factor: Homeobox; motif: NCAMTTANC	TF:M10643	false	0.002623220375749576	2.58116522296219	4011	47	10	62700	HIGD1B,LGALS2,IL9,S100A8,SHMT1,HPRT1,NDUFA2,TIMM8A,VAMP5,HLA-DQB1
TF	Factor: Sp1; motif: NWRGCCMCGCCCMCN; match class: 1	TF:M12151_1	false	0.0026252299004355913	2.580832657927139	2612	47	8	62700	HNRNPH1,TCF20,HPRT1,IKBKG,KLF13,RASSF7,ZNF140,B4GALT3
TF	Factor: Sp1; motif: GGGGCGGGGC	TF:M07063	false	0.002632010938086724	2.5797123102173387	6422	47	13	62700	POLR2J,CCDC85B,HNRNPH1,TCF20,SHMT1,HPRT1,IKBKG,VAMP5,PDXDC1,KLF13,SEC61B,RASSF7,B4GALT3
TF	Factor: HOXA10; motif: RGTCGTAAAAN	TF:M10797	false	0.0026342205666069294	2.5793478638276044	5584	47	12	62700	SPRR2B,MRPS21,SHMT1,HTR2B,SPRR2A,IKBKG,RPS4Y1,TIMM8A,VAMP5,MT1M,HCAR3,GZMA
TF	Factor: CP2; motif: NTGNCTGGNN	TF:M03868	false	0.002650125516907508	2.5767335562483256	4784	47	11	62700	SPRR2B,S100A8,SPRR2A,TIMM8A,LILRB3,TFF1,RRN3,RASSF7,MT1M,ZNF140,B4GALT3
TF	Factor: GR; motif: RGWACATWAYGTWCY; match class: 1	TF:M11846_1	false	0.0026528443424772815	2.576288231806747	4019	47	10	62700	POLR2J,HNRNPH1,HPRT1,OPN1LW,VAMP5,SEC61B,TFF1,MT1M,HCAR3,HLA-DQB1
TF	Factor: C/EBPalpha; motif: NNNTTNNGCAANN; match class: 1	TF:M01866_1	false	0.0026528443424772815	2.576288231806747	936	47	5	62700	NDUFA2,RPS4Y1,PDXDC1,TADA2A,GZMA
TF	Factor: GCMa:FOXO1A; motif: GTMAATAMGGGTRN; match class: 1	TF:M08318_1	false	0.002658518522062601	2.5753603095828064	4787	47	11	62700	HTR2B,HAND1,SPRR2A,FDFT1,RNF181,RASSF7,S100A5,MT1M,HLA-DQB1,ZNF140,GZMA
TF	Factor: SP1; motif: NCCCCKCCCCC; match class: 1	TF:M07226_1	false	0.002668417754139476	2.573746178460485	4023	47	10	62700	HIGD1B,POLR2J,CCDC85B,HNRNPH1,TCF20,IKBKG,VAMP5,KLF13,RASSF7,B4GALT3
TF	Factor: RELA; motif: GGGRMTKYCCC	TF:M12657	false	0.002705902642643622	2.567687833208935	6444	47	13	62700	HNRNPH1,NDUFB7,IL9,TRMT112,S100A8,HAND1,OPN1LW,NDUFA2,LILRB3,RRN3,RASSF7,MT1M,ZNF140
TF	Factor: POU3F2; motif: WTATGCWAATKA	TF:M04079	false	0.0027148568162182344	2.5662530705193722	3307	47	9	62700	HIGD1B,SPRR2B,MRPS21,IL9,TRMT112,SPRR2A,GZMB,GZMA,B4GALT3
TF	Factor: meis1:Dlx-2; motif: TGACANNNTAATTR	TF:M08374	false	0.002720583708341468	2.5653379069528928	942	47	5	62700	HNRNPH1,S100A8,HTR2B,RPS4Y1,HLA-DQB1
TF	Factor: Oct-2; motif: NTATGCGCATAN	TF:M11895	false	0.002733821716027554	2.563229811008169	4037	47	10	62700	POLR2J,SPRR2B,HNRNPH1,MRPS21,IL9,HPRT1,NDUFA2,FDFT1,HLA-DQB1,TADA2A
TF	Factor: Erg; motif: NACMGGAARTN; match class: 1	TF:M11394_1	false	0.002756674902472017	2.5596144476727476	535	47	4	62700	SPRR2B,TCF20,TRMT112,RPS4Y1
TF	Factor: Net; motif: NACCGGAAGTN; match class: 1	TF:M11442_1	false	0.002762840446459437	2.558644194787807	230	47	3	62700	RPLP2,TRMT112,IKBKG
TF	Factor: MafB; motif: CRCTGACNANN	TF:M03830	false	0.0027686752673076447	2.557727978846917	7337	47	14	62700	POLR2J,LGALS2,NDUFB7,SHMT1,HTR2B,LILRB3,PDXDC1,KLF13,SEC61B,RRN3,RASSF7,S100A5,HLA-DQB1,B4GALT3
TF	Factor: HNF-3alpha; motif: CNYTAAGTAAACAAAN; match class: 1	TF:M11570_1	false	0.0028087749534914655	2.551483056231735	538	47	4	62700	HNRNPH1,IL9,FDFT1,B4GALT3
TF	Factor: Fra-2; motif: RTGACTCANNN	TF:M09616	false	0.002815624055040133	2.5504253330956663	4824	47	11	62700	LGALS2,IL9,SPRR2A,FDFT1,RPS4Y1,LILRB3,VAMP5,GZMB,SEC61B,RRN3,S100A5
TF	Factor: TCF-3; motif: NCTTTGWTNTKYW	TF:M01594	false	0.0028323924608885153	2.547846570265733	4828	47	11	62700	HNRNPH1,NDUFB7,MRPS21,IL9,SHMT1,SPRR2A,NDUFA2,FDFT1,RPS4Y1,RNF181,ZNF140
TF	Factor: GKLF; motif: GCCMCRCCCNNN; match class: 1	TF:M01588_1	false	0.0028323924608885153	2.547846570265733	4058	47	10	62700	CCDC85B,HNRNPH1,TCF20,S100A8,SHMT1,HPRT1,OPN1LW,IKBKG,VAMP5,RASSF7
TF	Factor: ZBTB37; motif: TGGCTTTGGY	TF:M12688	false	0.00283585645416569	2.5473157561199695	4059	47	10	62700	TRMT112,S100A8,SHMT1,HTR2B,OPN1LW,RPS4Y1,TIMM8A,VAMP5,GZMB,GZMA
TF	Factor: HOXC-8; motif: NNNNNGTAATTANNNT	TF:M01321	false	0.0028442494264840543	2.5460323208129587	5640	47	12	62700	HNRNPH1,IL9,S100A8,SHMT1,HTR2B,SPRR2A,RRN3,RASSF7,HCAR3,HLA-DQB1,GZMA,B4GALT3
TF	Factor: CTCF; motif: NCCRSTAGGGGGCGC; match class: 1	TF:M08911_1	false	0.0028571479472871203	2.544067270633417	4064	47	10	62700	POLR2J,RPLP2,HNRNPH1,TCF20,HPRT1,IKBKG,PDXDC1,RASSF7,TADA2A,GZMA
TF	Factor: LBP-1; motif: AACYRGTTNNAACYRGTT	TF:M11489	false	0.002862170469924992	2.543304503370447	2023	47	7	62700	POLR2J,HNRNPH1,HPRT1,RRN3,HLA-DQB1,TADA2A,ZNF140
TF	Factor: AhR:Arnt; motif: GRGKATYGCGTGMCWNSCC	TF:M00237	false	0.0028632863576318695	2.5431352159601137	6490	47	13	62700	POLR2J,CCDC85B,RPLP2,TCF20,TRMT112,S100A8,SHMT1,FDFT1,PDXDC1,KLF13,TFF1,RRN3,TADA2A
TF	Factor: ZBTB7C; motif: NCGACCACCGNN	TF:M03929	false	0.002863601209060395	2.5430874628877604	2654	47	8	62700	SPRR2B,MRPS21,SPRR2A,HPRT1,FDFT1,LILRB3,VAMP5,HCAR3
TF	Factor: rfx3:SRF; motif: TRGCAACNNNNNCCNWATANGGN; match class: 1	TF:M08623_1	false	0.002867651995363012	2.542473553723817	8276	47	15	62700	LGALS2,SHMT1,HAND1,FDFT1,GZMB,PDXDC1,RNF181,TFF1,RRN3,RASSF7,S100A5,TADA2A,ZNF140,GZMA,B4GALT3
TF	Factor: C/EBPdelta; motif: TKNNGCAATN	TF:M07316	false	0.0028848886661694303	2.5398709425086827	3341	47	9	62700	HNRNPH1,IL9,S100A8,NDUFA2,RPS4Y1,PDXDC1,RNF181,TADA2A,GZMA
TF	Factor: POU3F2; motif: WTATGCWAATKA; match class: 1	TF:M04079_1	false	0.0028989780937720474	2.5377550663938346	544	47	4	62700	SPRR2B,TRMT112,SPRR2A,B4GALT3
TF	Factor: ETV5; motif: NCCGGAWGYN; match class: 1	TF:M03983_1	false	0.0028989780937720474	2.5377550663938346	544	47	4	62700	RPLP2,MRPS21,TRMT112,IKBKG
TF	Factor: CDP; motif: CACCRATANNTATBG	TF:M00105	false	0.0029160927086975576	2.535198673002984	3347	47	9	62700	HIGD1B,SPRR2B,HNRNPH1,MRPS21,TRMT112,TIMM8A,TFF1,HCAR3,GZMA
TF	Factor: STAT1; motif: NTTCCNGGA; match class: 1	TF:M04721_1	false	0.0029206426475235103	2.5345215774676313	2664	47	8	62700	CCDC85B,MRPS21,TRMT112,SHMT1,TIMM8A,S100A5,MT1M,GZMA
TF	Factor: HNF-3beta; motif: NTRTTTRYT	TF:M02014	false	0.0029473083575245465	2.5305744243924773	2668	47	8	62700	SPRR2B,IKBKG,VAMP5,GZMB,SEC61B,TFF1,HLA-DQB1,B4GALT3
TF	Factor: NF-YB; motif: NNNYNRRCCAATCAG	TF:M07115	false	0.0029889450917963464	2.5244820630633926	549	47	4	62700	FDFT1,RNF181,RRN3,HLA-DQB1
TF	Factor: ATF-2; motif: NRTGACGTMANN	TF:M11309	false	0.003029679282110668	2.518603342910778	6534	47	13	62700	RPLP2,HNRNPH1,NDUFB7,MRPS21,HPRT1,NDUFA2,GZMB,PDXDC1,KLF13,SEC61B,S100A5,HLA-DQB1,ZNF140
TF	Factor: Erg; motif: NACCGGATATCCGGTN; match class: 1	TF:M11391_1	false	0.0030391013568671576	2.5172548155521506	9266	47	16	62700	LGALS2,TCF20,TRMT112,SPRR2A,NDUFA2,TIMM8A,PDXDC1,RNF181,KLF13,RRN3,RASSF7,S100A5,MT1M,HCAR3,HLA-DQB1,ZNF140
TF	Factor: msc; motif: NRMCATATGNYN	TF:M11146	false	0.0030410136693707845	2.516981627695736	3369	47	9	62700	SPRR2B,TRMT112,HTR2B,SPRR2A,IKBKG,GZMB,SEC61B,HCAR3,ZNF140
TF	Factor: Oct-2; motif: NNNATTATGCAN	TF:M11897	false	0.0030669694047341773	2.513290556401406	4883	47	11	62700	HNRNPH1,MRPS21,IL9,HTR2B,OPN1LW,NDUFA2,FDFT1,TIMM8A,LILRB3,RNF181,HLA-DQB1
TF	Factor: FXR; motif: NAGGTCAWNKN	TF:M08953	false	0.0030669694047341773	2.513290556401406	4883	47	11	62700	RPLP2,LGALS2,NDUFB7,TCF20,HPRT1,NDUFA2,TFF1,RASSF7,S100A5,GZMA,B4GALT3
TF	Factor: THAP7; motif: GNCGCCATSTTGRGNGKGGC	TF:M12728	false	0.0030828119109948915	2.5110529717084233	5700	47	12	62700	HNRNPH1,NDUFB7,TCF20,S100A8,SHMT1,HPRT1,TIMM8A,KLF13,TFF1,RASSF7,TADA2A,B4GALT3
TF	Factor: E2F-2; motif: NTTTTGGCGCCAWWWN; match class: 1	TF:M11528_1	false	0.003099483841959278	2.5087106233440952	4890	47	11	62700	POLR2J,RPLP2,HNRNPH1,TCF20,SHMT1,OPN1LW,NDUFA2,RPS4Y1,HCAR3,TADA2A,B4GALT3
TF	Factor: MAZ; motif: GGGGGAGGGGGNGRGRRRGNRG; match class: 1	TF:M09984_1	false	0.003107541176265448	2.5075831080583555	5706	47	12	62700	POLR2J,RPLP2,HNRNPH1,TCF20,IL9,HAND1,HPRT1,TFF1,RASSF7,S100A5,MT1M,GZMA
TF	Factor: GABP-alpha; motif: NRCCGGAAGTN; match class: 1	TF:M11415_1	false	0.0031137101746980356	2.5067218141786785	556	47	4	62700	RPLP2,MRPS21,TRMT112,IKBKG
TF	Factor: HOXD13; motif: WNNAATAAWAY	TF:M08817	false	0.0031312394624028314	2.504283718322572	5712	47	12	62700	POLR2J,NDUFB7,IL9,SHMT1,HTR2B,HPRT1,IKBKG,TIMM8A,GZMB,MT1M,GZMA,B4GALT3
TF	Factor: AP-1; motif: NTGASTCAG	TF:M00199	false	0.0031312394624028314	2.504283718322572	4898	47	11	62700	IL9,SPRR2A,FDFT1,RPS4Y1,TIMM8A,LILRB3,VAMP5,GZMB,SEC61B,S100A5,GZMA
TF	Factor: AP-2rep; motif: NGGGGCGGGGC	TF:M09967	false	0.0031312394624028314	2.504283718322572	4121	47	10	62700	CCDC85B,HNRNPH1,TCF20,SHMT1,HPRT1,IKBKG,VAMP5,PDXDC1,SEC61B,RASSF7
TF	Factor: STAT1; motif: NNNSANTTCCGGGAANTGNSN	TF:M00224	false	0.0031504640232474825	2.5016254754503167	5717	47	12	62700	TRMT112,SHMT1,SPRR2A,PDXDC1,RNF181,KLF13,RRN3,MT1M,HCAR3,ZNF140,GZMA,B4GALT3
TF	Factor: GABPA; motif: NNCACTTCCTGTNN	TF:M12494	false	0.003162907064822226	2.4999135687000975	2064	47	7	62700	POLR2J,SPRR2B,TCF20,SPRR2A,RPS4Y1,VAMP5,PDXDC1
TF	Factor: PSF; motif: KWATCCGN	TF:M07612	false	0.003162907064822226	2.4999135687000975	5720	47	12	62700	POLR2J,LGALS2,HNRNPH1,HPRT1,OPN1LW,NDUFA2,RPS4Y1,RNF181,KLF13,HCAR3,HLA-DQB1,TADA2A
TF	Factor: MAFB; motif: NTCAGCN; match class: 1	TF:M08888_1	false	0.0031639586849074412	2.4997691961711586	3392	47	9	62700	TRMT112,HTR2B,HAND1,NDUFA2,PDXDC1,RASSF7,HCAR3,HLA-DQB1,TADA2A
TF	Factor: E2F-1; motif: TTTSGCGS	TF:M00431	false	0.0031725341576050014	2.4985936933059105	7456	47	14	62700	RPLP2,HNRNPH1,NDUFB7,SHMT1,HAND1,HPRT1,OPN1LW,NDUFA2,IKBKG,FDFT1,TIMM8A,RNF181,RASSF7,TADA2A
TF	Factor: HOXB5; motif: NNYMATTANN	TF:M04349	false	0.0031889310431047306	2.496354871764533	5727	47	12	62700	HNRNPH1,IL9,S100A8,SHMT1,HTR2B,SPRR2A,RRN3,RASSF7,HCAR3,HLA-DQB1,GZMA,B4GALT3
TF	Factor: ETV1; motif: NNACAGGAAGTGNN	TF:M12555	false	0.003214300004181692	2.492913591144484	1492	47	6	62700	POLR2J,SPRR2B,TCF20,SPRR2A,RPS4Y1,VAMP5
TF	Factor: TFAP2A; motif: NNNGCCTCAGGCNN; match class: 1	TF:M12485_1	false	0.003223293446966464	2.4917001547430346	1493	47	6	62700	TCF20,HAND1,HPRT1,VAMP5,PDXDC1,TADA2A
TF	Factor: P53; motif: NNACAWGCCYN	TF:M07053	false	0.0032238795650570513	2.491621190566732	4140	47	10	62700	POLR2J,LGALS2,HNRNPH1,S100A8,SHMT1,IKBKG,LILRB3,SEC61B,S100A5,GZMA
TF	Factor: c-Myc; motif: CACGTGGC	TF:M03867	false	0.0032260258966275756	2.491332150673866	7471	47	14	62700	HIGD1B,CCDC85B,TRMT112,SHMT1,HAND1,SPRR2A,HPRT1,FDFT1,RPS4Y1,TIMM8A,RNF181,TFF1,ZNF140,B4GALT3
TF	Factor: E2F-4:DP-2; motif: TTTCSCGC	TF:M00739	false	0.003237768480181871	2.4897542091262714	5739	47	12	62700	POLR2J,RPLP2,MRPS21,TRMT112,HPRT1,RPS4Y1,RNF181,KLF13,RASSF7,S100A5,TADA2A,ZNF140
TF	Factor: C/EBPalpha; motif: NNATTRCNNAANNN	TF:M00116	false	0.003260809086330254	2.486674627498989	3409	47	9	62700	HNRNPH1,IL9,S100A8,NDUFA2,RPS4Y1,PDXDC1,HCAR3,TADA2A,GZMA
TF	Factor: TFAP4; motif: AWCAGCTGWT; match class: 1	TF:M04192_1	false	0.0032612325299621707	2.486618234349783	4148	47	10	62700	HIGD1B,LGALS2,HNRNPH1,TIMM8A,LILRB3,VAMP5,GZMB,PDXDC1,HLA-DQB1,ZNF140
TF	Factor: PR; motif: NNNNNNRGNACNNKNTGTTCTNNNNNN	TF:M00957	false	0.0032612325299621707	2.486618234349783	4148	47	10	62700	HIGD1B,TRMT112,SHMT1,SPRR2A,RPS4Y1,TIMM8A,TFF1,MT1M,HLA-DQB1,ZNF140
TF	Factor: Elf-1; motif: ACTTCCGGG; match class: 1	TF:M04714_1	false	0.0032707131838919947	2.485357538453574	2719	47	8	62700	RPLP2,MRPS21,TRMT112,NDUFA2,IKBKG,FDFT1,RNF181,HCAR3
TF	Factor: SOX; motif: NNNNCWTTGTT	TF:M08899	false	0.0032709876907118956	2.48532109019662	2079	47	7	62700	SPRR2B,MRPS21,SPRR2A,FDFT1,RPS4Y1,RNF181,ZNF140
TF	Factor: c-Fos; motif: ACTCACCA	TF:M04802	false	0.0032758897371596507	2.4846707245395243	7486	47	14	62700	LGALS2,HNRNPH1,IL9,HTR2B,HAND1,SPRR2A,NDUFA2,RPS4Y1,LILRB3,VAMP5,GZMB,RASSF7,HCAR3,GZMA
TF	Factor: isx; motif: NTCRTTAA; match class: 1	TF:M10956_1	false	0.0033022522561932943	2.481189754426248	3417	47	9	62700	HNRNPH1,MRPS21,TRMT112,HAND1,NDUFA2,RPS4Y1,RNF181,RRN3,B4GALT3
TF	Factor: IRF-4; motif: GAAARTA	TF:M01883	false	0.0033138161997974857	2.4796715833117875	8411	47	15	62700	SPRR2B,MRPS21,IL9,HTR2B,SPRR2A,IKBKG,RPS4Y1,TIMM8A,SEC61B,RRN3,S100A5,HLA-DQB1,TADA2A,ZNF140,GZMA
TF	Factor: Dlx-5; motif: NNRGYAATTRNYKNNN; match class: 1	TF:M01388_1	false	0.0033139510574837047	2.479653909803741	5758	47	12	62700	HNRNPH1,IL9,S100A8,SHMT1,HTR2B,SPRR2A,IKBKG,RRN3,RASSF7,HCAR3,HLA-DQB1,GZMA
TF	Factor: Pax-5; motif: SCNNGGGCARCNRAGCGWGAC	TF:M10027	false	0.003316244418540711	2.4793534679554146	3420	47	9	62700	HIGD1B,POLR2J,LGALS2,NDUFB7,IKBKG,VAMP5,KLF13,RRN3,RASSF7
TF	Factor: Fli-1; motif: ACCGGAAGYN; match class: 1	TF:M02073_1	false	0.0033259726160827442	2.478081330802944	1505	47	6	62700	RPLP2,MRPS21,TRMT112,IKBKG,RPS4Y1,HCAR3
TF	Factor: Six-1; motif: CTCARRTTWCN	TF:M07466	false	0.0033259726160827442	2.478081330802944	3422	47	9	62700	NDUFB7,OPN1LW,VAMP5,GZMB,RNF181,SEC61B,S100A5,GZMA,B4GALT3
TF	Factor: CREB1; motif: NNNNACGTCANN	TF:M03544	false	0.0033308200988048267	2.477448823389958	4163	47	10	62700	RPLP2,HPRT1,NDUFA2,GZMB,PDXDC1,KLF13,SEC61B,S100A5,HLA-DQB1,ZNF140
TF	Factor: Erg; motif: NACAGGAARTN; match class: 1	TF:M11390_1	false	0.0033393734124677857	2.476335014935798	249	47	3	62700	SPRR2B,TCF20,S100A5
TF	Factor: FOXO3; motif: GTAAACAW	TF:M04259	false	0.0033393734124677857	2.476335014935798	2089	47	7	62700	RPLP2,RPS4Y1,VAMP5,GZMB,S100A5,HLA-DQB1,B4GALT3
TF	Factor: Msx-1; motif: CNGTAWNTG; match class: 1	TF:M00394_1	false	0.0033393734124677857	2.476335014935798	2731	47	8	62700	MRPS21,IL9,HTR2B,GZMB,PDXDC1,RASSF7,HLA-DQB1,TADA2A
TF	Factor: MTF-1; motif: NTTTTGCACACGGCNNN; match class: 1	TF:M12280_1	false	0.0033607084913924615	2.473569156697498	1509	47	6	62700	HNRNPH1,NDUFB7,HPRT1,NDUFA2,RRN3,MT1M
TF	Factor: Oct3; motif: NYWTTSWTATGCAAAT	TF:M09646	false	0.0033657370850124426	2.4729198120048417	5772	47	12	62700	HIGD1B,MRPS21,TRMT112,HTR2B,SPRR2A,HPRT1,PDXDC1,RNF181,SEC61B,TFF1,HCAR3,B4GALT3
TF	Factor: TIEG1; motif: NCCCNSNCCCCGCCCCC; match class: 1	TF:M12351_1	false	0.0033687197488202463	2.4725351174259735	8430	47	15	62700	POLR2J,RPLP2,HNRNPH1,TCF20,TRMT112,HAND1,HPRT1,IKBKG,FDFT1,VAMP5,PDXDC1,KLF13,RASSF7,MT1M,B4GALT3
TF	Factor: DRRS; motif: GNNGGGWGGG; match class: 1	TF:M10056_1	false	0.003411309355999866	2.467078894631994	1001	47	5	62700	SPRR2B,RPLP2,SPRR2A,OPN1LW,RPS4Y1
TF	Factor: COUP; motif: TGACCTTTGACCC	TF:M00765	false	0.003415258783423272	2.466576383064543	2742	47	8	62700	LGALS2,TCF20,TRMT112,SHMT1,HPRT1,RRN3,S100A5,B4GALT3
TF	Factor: JunD; motif: NRTGACGCAYN; match class: 1	TF:M11271_1	false	0.0034422736643737613	2.4631546057682185	1517	47	6	62700	HNRNPH1,IKBKG,LILRB3,GZMB,PDXDC1,RNF181
TF	Factor: SAP-1; motif: ACCGGAAGTNN; match class: 1	TF:M09607_1	false	0.0034502224786675663	2.4621528996680557	1004	47	5	62700	SPRR2B,CCDC85B,RPLP2,TRMT112,IKBKG
TF	Factor: Nkx2-8; motif: STCGTTGAN	TF:M10632	false	0.0034748799085986414	2.4590601999757835	4974	47	11	62700	RPLP2,NDUFB7,MRPS21,TRMT112,SHMT1,IKBKG,RPS4Y1,TIMM8A,RNF181,RRN3,S100A5
TF	Factor: EGR-1; motif: TGCGTGGGCGK; match class: 1	TF:M01972_1	false	0.003482443380486981	2.4581159358492872	1521	47	6	62700	TCF20,HPRT1,IKBKG,KLF13,RASSF7,ZNF140
TF	Factor: Sp1; motif: GGNDGGRGGCGGGG; match class: 1	TF:M04953_1	false	0.0034895833510374978	2.4572264237993595	4193	47	10	62700	POLR2J,RPLP2,TCF20,HAND1,HPRT1,IKBKG,KLF13,RASSF7,MT1M,B4GALT3
TF	Factor: Sp2; motif: GGSNNGGGGGCGGGGCCNGNGS; match class: 1	TF:M09658_1	false	0.003523912748901328	2.4529748531373436	2111	47	7	62700	POLR2J,HNRNPH1,TCF20,HPRT1,IKBKG,KLF13,RASSF7
TF	Factor: LKLF; motif: NRCCACRCCCN	TF:M12172	false	0.0035313177622707348	2.452063201102566	2112	47	7	62700	LGALS2,S100A8,HPRT1,HCAR3,TADA2A,ZNF140,B4GALT3
TF	Factor: ER71; motif: CWTCCTGT	TF:M07282	false	0.003558324839716525	2.4487544076695276	2762	47	8	62700	POLR2J,SPRR2B,MRPS21,TCF20,SHMT1,NDUFA2,LILRB3,ZNF140
TF	Factor: SAP-1a; motif: CWTCCKGT	TF:M03844	false	0.003558324839716525	2.4487544076695276	2762	47	8	62700	POLR2J,SPRR2B,MRPS21,TCF20,SHMT1,NDUFA2,LILRB3,ZNF140
TF	Factor: Pasx-5; motif: GTCACGSTT; match class: 1	TF:M04765_1	false	0.003587741524309611	2.445178852865846	4210	47	10	62700	IL9,OPN1LW,IKBKG,GZMB,KLF13,TFF1,RASSF7,S100A5,HLA-DQB1,GZMA
TF	Factor: LKLF; motif: GGGGTGGKSN; match class: 1	TF:M07261_1	false	0.0035984612031913	2.4438831752971115	4212	47	10	62700	SPRR2B,TCF20,HAND1,FDFT1,TIMM8A,KLF13,RASSF7,S100A5,MT1M,B4GALT3
TF	Factor: MZF-1; motif: KNGNKAGGGGNAA	TF:M00084	false	0.0036060936081037326	2.4429630039155414	6682	47	13	62700	HIGD1B,RPLP2,LGALS2,HNRNPH1,HAND1,NDUFA2,LILRB3,KLF13,TFF1,S100A5,HCAR3,GZMA,B4GALT3
TF	Factor: SMAD3; motif: TGTCTGTCT	TF:M00701	false	0.0036199766944052633	2.4412942254678764	4216	47	10	62700	NDUFB7,IL9,S100A8,HAND1,OPN1LW,FDFT1,TIMM8A,LILRB3,SEC61B,TADA2A
TF	Factor: GABPalpha; motif: RCCGGAWRYN; match class: 1	TF:M02074_1	false	0.0036247115509550555	2.440726548213779	1017	47	5	62700	RPLP2,MRPS21,TRMT112,IKBKG,RPS4Y1
TF	Factor: ZSCAN18; motif: TRRCGRCGNMCC	TF:M05432	false	0.003648206853507942	2.437920545127015	4221	47	10	62700	POLR2J,CCDC85B,RPLP2,HNRNPH1,NDUFB7,IL9,TRMT112,SHMT1,HAND1,KLF13
TF	Factor: FOXJ2; motif: AYMATAATATTTKN; match class: 1	TF:M00423_1	false	0.003654726123789587	2.4371451624498803	2776	47	8	62700	POLR2J,S100A8,SHMT1,HTR2B,SPRR2A,RPS4Y1,TIMM8A,HCAR3
TF	Factor: WT1; motif: GNGGGGGCGGGG	TF:M03893	false	0.003654726123789587	2.4371451624498803	8506	47	15	62700	POLR2J,RPLP2,HNRNPH1,TCF20,SHMT1,HAND1,HPRT1,IKBKG,VAMP5,RNF181,KLF13,SEC61B,RASSF7,GZMA,B4GALT3
TF	Factor: IRF-2; motif: NAANYGAAASYR	TF:M08775	false	0.003654726123789587	2.4371451624498803	8506	47	15	62700	LGALS2,MRPS21,TRMT112,SHMT1,HTR2B,HAND1,SPRR2A,RPS4Y1,TIMM8A,VAMP5,SEC61B,MT1M,HLA-DQB1,GZMA,B4GALT3
TF	Factor: AR; motif: GGTACANNRTGTTCT	TF:M00481	false	0.0036613208867953616	2.436362206858029	5012	47	11	62700	POLR2J,CCDC85B,RPLP2,HNRNPH1,OPN1LW,LILRB3,VAMP5,SEC61B,TFF1,MT1M,HCAR3
TF	Factor: FOXD3; motif: NAWTGTTTRTTT	TF:M00130	false	0.0036627801545474708	2.4361891475468127	4225	47	10	62700	HIGD1B,LGALS2,MRPS21,HTR2B,IKBKG,RPS4Y1,VAMP5,HCAR3,TADA2A,B4GALT3
TF	Factor: MZF-1; motif: TGGGGAR; match class: 1	TF:M01733_1	false	0.003692745508698209	2.432650621397612	5018	47	11	62700	LGALS2,NDUFB7,IL9,S100A8,OPN1LW,LILRB3,RNF181,KLF13,RRN3,S100A5,B4GALT3
TF	Factor: ER71:FOXI1; motif: RCCGGAARTRTMMACAN	TF:M08256	false	0.0037013011419808656	2.4316455787849107	1023	47	5	62700	MRPS21,SPRR2A,IKBKG,HLA-DQB1,ZNF140
TF	Factor: P50; motif: GGRRANTCCCNN	TF:M03557	false	0.003721965242704874	2.429227686812979	5024	47	11	62700	HIGD1B,NDUFB7,IL9,S100A8,OPN1LW,TFF1,RRN3,MT1M,HCAR3,ZNF140,B4GALT3
TF	Factor: LBP9; motif: ACYRGTTNNAACYRGT; match class: 1	TF:M11491_1	false	0.003721965242704874	2.429227686812979	4235	47	10	62700	POLR2J,HNRNPH1,HPRT1,OPN1LW,FDFT1,LILRB3,RRN3,HLA-DQB1,TADA2A,ZNF140
TF	Factor: NFKAPPAB; motif: NNGGGANTTCCCN	TF:M08891	false	0.003737134242628669	2.4274613014584348	2137	47	7	62700	NDUFB7,IL9,NDUFA2,RRN3,RASSF7,MT1M,ZNF140
TF	Factor: HNF-3alpha; motif: NWRTGTAAAYAN	TF:M11567	false	0.003745241359136109	2.4265201892960646	5029	47	11	62700	SPRR2B,IL9,SPRR2A,OPN1LW,TIMM8A,VAMP5,TFF1,S100A5,HLA-DQB1,GZMA,B4GALT3
TF	Factor: Oct-1; motif: NNNNWTATGCAAATNTNNN	TF:M00135	false	0.003748900435495267	2.4260960935579607	2139	47	7	62700	SPRR2B,NDUFB7,TRMT112,SPRR2A,NDUFA2,HCAR3,B4GALT3
TF	Factor: AP-2alpha; motif: NTNSCCTGRGGSNAN; match class: 1	TF:M09590_1	false	0.003748900435495267	2.4260960935579607	1027	47	5	62700	TCF20,HAND1,HPRT1,FDFT1,TADA2A
TF	Factor: GR; motif: RGNACANKNTGTNCY; match class: 1	TF:M09625_1	false	0.003766122162692798	2.424105596766806	4244	47	10	62700	POLR2J,CCDC85B,RPLP2,HNRNPH1,HPRT1,OPN1LW,VAMP5,TFF1,MT1M,HLA-DQB1
TF	Factor: HIF2alpha; motif: NNACGTGCNN	TF:M01249	false	0.0037685184836068596	2.423829350285046	1550	47	6	62700	HNRNPH1,NDUFB7,SHMT1,HAND1,OPN1LW,SEC61B
TF	Factor: CSX; motif: NNCACTTGNRN; match class: 1	TF:M02108_1	false	0.0037685184836068596	2.423829350285046	1550	47	6	62700	NDUFB7,IL9,NDUFA2,VAMP5,RNF181,TFF1
TF	Factor: ER71; motif: NACCGGAARTN	TF:M11413	false	0.0038096083899392973	2.4191196654869884	2146	47	7	62700	RPLP2,MRPS21,TRMT112,NDUFA2,IKBKG,PDXDC1,RRN3
TF	Factor: STAT2; motif: NRGAAANNGAAACTNA	TF:M09733	false	0.0038231796297354182	2.417575296443391	2800	47	8	62700	HNRNPH1,MRPS21,HTR2B,SPRR2A,RPS4Y1,VAMP5,SEC61B,HCAR3
TF	Factor: Bcl-6; motif: NTTYCTAGRA	TF:M02085	false	0.003824468483174633	2.41742891367743	5045	47	11	62700	HNRNPH1,MRPS21,HTR2B,NDUFA2,FDFT1,TIMM8A,GZMB,S100A5,TADA2A,GZMA,B4GALT3
TF	Factor: RBPJK; motif: NSNSTGGGAAN	TF:M10085	false	0.0038251507162476053	2.4173514483678438	3505	47	9	62700	SPRR2B,HNRNPH1,S100A8,SPRR2A,HPRT1,NDUFA2,MT1M,ZNF140,GZMA
TF	Factor: E2F2; motif: AAAAATGGCGCCAAAAWG; match class: 1	TF:M03958_1	false	0.00383775900009372	2.415922301152317	4257	47	10	62700	MRPS21,TRMT112,SHMT1,RPS4Y1,TIMM8A,VAMP5,RNF181,HCAR3,HLA-DQB1,GZMA
TF	Factor: HOXA5; motif: TGCNHNCWYCCYCATTAKTGNDCNMNHYCN	TF:M00023	false	0.00384331386221825	2.4152941476554726	3508	47	9	62700	SHMT1,NDUFA2,RPS4Y1,TIMM8A,RNF181,TFF1,RRN3,HLA-DQB1,GZMA
TF	Factor: Erg; motif: NACCGGAARTN; match class: 1	TF:M11396_1	false	0.003852041875572371	2.4143090003036933	5051	47	11	62700	RPLP2,MRPS21,TRMT112,NDUFA2,IKBKG,FDFT1,RPS4Y1,PDXDC1,RNF181,RRN3,HCAR3
TF	Factor: Elk-1:PDEF; motif: NCMGGAMGGANATCCGGN	TF:M08227	false	0.0038522230817333337	2.4142885708827833	8561	47	15	62700	HIGD1B,SPRR2B,CCDC85B,NDUFB7,TCF20,HAND1,SPRR2A,FDFT1,TIMM8A,LILRB3,PDXDC1,TFF1,HCAR3,HLA-DQB1,ZNF140
TF	Factor: POU3F2; motif: NTAATGAKATGCGN	TF:M11906	false	0.0038745652585994265	2.411777019966265	3513	47	9	62700	CCDC85B,IL9,TRMT112,HAND1,IKBKG,RPS4Y1,GZMB,SEC61B,HLA-DQB1
TF	Factor: DATF1; motif: SNGGRRGCWGNGGG	TF:M09724	false	0.0039039017123754377	2.40850112499877	8573	47	15	62700	HIGD1B,POLR2J,LGALS2,NDUFB7,TCF20,IL9,OPN1LW,LILRB3,GZMB,KLF13,TFF1,RRN3,RASSF7,S100A5,TADA2A
TF	Factor: NF-YC; motif: NRGCCAATYAGMGC	TF:M02107	false	0.003909108187518299	2.4079223099739884	1039	47	5	62700	SHMT1,FDFT1,RNF181,RRN3,HLA-DQB1
TF	Factor: GATA-5; motif: WGATAACGATCT	TF:M12205	false	0.003909108187518299	2.4079223099739884	266	47	3	62700	HTR2B,FDFT1,PDXDC1
TF	Factor: foxm1; motif: TGTTTRCTYWNN; match class: 1	TF:M09930_1	false	0.00390998054319039	2.4078254037310063	1564	47	6	62700	SPRR2B,IKBKG,GZMB,TFF1,HCAR3,B4GALT3
TF	Factor: RHOXF1; motif: GGMTNATCC	TF:M04436	false	0.00390998054319039	2.4078254037310063	2159	47	7	62700	LGALS2,TRMT112,OPN1LW,NDUFA2,LILRB3,RNF181,RRN3
TF	Factor: ATF4; motif: NNATGAYGCAATM	TF:M04197	false	0.00390998054319039	2.4078254037310063	2159	47	7	62700	HIGD1B,HNRNPH1,SPRR2A,HPRT1,FDFT1,RNF181,GZMA
TF	Factor: Fli-1; motif: NACCGGAARTN; match class: 1	TF:M11400_1	false	0.003991917972547478	2.398818391341581	4283	47	10	62700	RPLP2,MRPS21,TRMT112,NDUFA2,IKBKG,FDFT1,RPS4Y1,PDXDC1,RNF181,HCAR3
TF	Factor: NET; motif: CMGGAARTR	TF:M08824	false	0.003997278618435514	2.3982355794777126	1045	47	5	62700	POLR2J,SPRR2B,TCF20,SPRR2A,RPS4Y1
TF	Factor: RUNX2; motif: NRACCGCAAACCGCAN; match class: 1	TF:M04106_1	false	0.003998749721894281	2.398075777112221	8597	47	15	62700	HIGD1B,POLR2J,RPLP2,HNRNPH1,TCF20,TRMT112,S100A8,SHMT1,HAND1,HPRT1,IKBKG,KLF13,SEC61B,RASSF7,TADA2A
TF	Factor: foxo4; motif: NNGTMAACAN	TF:M11546	false	0.004019843597226983	2.3957908439758926	4288	47	10	62700	SPRR2B,RPLP2,SPRR2A,FDFT1,RPS4Y1,VAMP5,GZMB,S100A5,HLA-DQB1,B4GALT3
TF	Factor: MR; motif: NGNACRNNNYGTNCN; match class: 1	TF:M11849_1	false	0.004036157953660779	2.3940318461365724	4291	47	10	62700	POLR2J,CCDC85B,RPLP2,HNRNPH1,HPRT1,OPN1LW,LILRB3,VAMP5,MT1M,HCAR3
TF	Factor: CEBPD; motif: RTTRCGCAAY	TF:M04202	false	0.004036157953660779	2.3940318461365724	5085	47	11	62700	HIGD1B,HNRNPH1,MRPS21,IL9,S100A8,OPN1LW,NDUFA2,TIMM8A,VAMP5,HLA-DQB1,TADA2A
TF	Factor: OSR1; motif: NGCTACYGTN	TF:M12054	false	0.004041379591393011	2.393470356014901	65	47	2	62700	SHMT1,HCAR3
TF	Factor: ipf1; motif: AVCTAATGAG	TF:M01234	false	0.004048551221347854	2.3927003617581843	2831	47	8	62700	POLR2J,LGALS2,MRPS21,NDUFA2,LILRB3,TFF1,RRN3,ZNF140
TF	Factor: ATF-2; motif: NRTGAYGTMAYN	TF:M11308	false	0.00406432868658008	2.3910111774476097	4296	47	10	62700	HIGD1B,RPLP2,NDUFB7,IL9,HAND1,HPRT1,GZMB,TFF1,HCAR3,TADA2A
TF	Factor: BCL-6; motif: NNCTTTCYAGGAA	TF:M09874	false	0.0040775952192528015	2.389595888604493	2835	47	8	62700	HNRNPH1,IL9,SHMT1,NDUFA2,GZMB,TFF1,MT1M,GZMA
TF	Factor: HOXD1; motif: NATYCAKCAN; match class: 1	TF:M12625_1	false	0.0040775952192528015	2.389595888604493	1051	47	5	62700	SPRR2B,LILRB3,GZMB,RNF181,HLA-DQB1
TF	Factor: Dlx-5; motif: NNRGYAATTRNYKNNN	TF:M01388	false	0.004080865799156037	2.3892476869332504	7691	47	14	62700	HIGD1B,HNRNPH1,IL9,S100A8,SHMT1,HTR2B,SPRR2A,IKBKG,RRN3,RASSF7,HCAR3,HLA-DQB1,GZMA,B4GALT3
TF	Factor: Fli-1; motif: NACCGGAARTN; match class: 1	TF:M11402_1	false	0.0040951219949120566	2.3877331559480197	609	47	4	62700	RPLP2,TCF20,TRMT112,IKBKG
TF	Factor: ATF-1; motif: NNNTGACGTNNN	TF:M07034	false	0.004109203824654406	2.38624231633675	4304	47	10	62700	RPLP2,MRPS21,HPRT1,GZMB,PDXDC1,KLF13,SEC61B,S100A5,HLA-DQB1,ZNF140
TF	Factor: mbnl2; motif: NYGCYTYGCTTN	TF:M12135	false	0.0041102044002215175	2.3861365801480163	5933	47	12	62700	TCF20,HPRT1,OPN1LW,NDUFA2,IKBKG,RPS4Y1,VAMP5,GZMB,SEC61B,MT1M,HCAR3,ZNF140
TF	Factor: STAT3:STAT3; motif: TTKMCGGGAAMTSC	TF:M01220	false	0.004115045949007209	2.3856253110497994	1054	47	5	62700	S100A8,SPRR2A,OPN1LW,KLF13,ZNF140
TF	Factor: NFYA; motif: NNRGCCAATSRGMRSSNNSN	TF:M12642	false	0.004192415243286672	2.3775357086252713	2849	47	8	62700	RPLP2,TCF20,SHMT1,HAND1,FDFT1,RNF181,RRN3,RASSF7
TF	Factor: MECP2; motif: CCGGNNTTWA; match class: 1	TF:M01299_1	false	0.004196745752936294	2.3770873404004735	1059	47	5	62700	CCDC85B,HNRNPH1,SHMT1,FDFT1,TFF1
TF	Factor: RXRA; motif: RRGGTCATGACCYY; match class: 1	TF:M04490_1	false	0.004203050991870958	2.3764353410547954	3562	47	9	62700	LGALS2,SHMT1,HTR2B,HAND1,NDUFA2,LILRB3,KLF13,SEC61B,S100A5
TF	Factor: ZXDL; motif: GSGSCNNGGGMRGCNCCGGGS; match class: 1	TF:M12722_1	false	0.004206386610891116	2.3760908136134637	6819	47	13	62700	CCDC85B,RPLP2,HNRNPH1,TCF20,TRMT112,SHMT1,HPRT1,IKBKG,VAMP5,KLF13,SEC61B,RASSF7,TADA2A
TF	Factor: SP2; motif: GNNGGGGGCGGGGSN; match class: 1	TF:M03807_1	false	0.004215506571532621	2.3751502293424043	4321	47	10	62700	POLR2J,CCDC85B,HNRNPH1,TCF20,HPRT1,NDUFA2,IKBKG,VAMP5,KLF13,RASSF7
TF	Factor: Pax-4; motif: DTTTTCCACCN; match class: 1	TF:M04624_1	false	0.004222348148147114	2.374445960373328	9610	47	16	62700	SPRR2B,LGALS2,MRPS21,TCF20,TRMT112,S100A8,SHMT1,SPRR2A,OPN1LW,FDFT1,VAMP5,GZMB,SEC61B,TFF1,HCAR3,GZMA
TF	Factor: JUND; motif: NNATGACTCATNN	TF:M12524	false	0.004222348148147114	2.374445960373328	4323	47	10	62700	LGALS2,MRPS21,IL9,SPRR2A,FDFT1,VAMP5,GZMB,TFF1,RRN3,S100A5
TF	Factor: HNF-3gamma; motif: TGTTTRYT	TF:M02015	false	0.004222348148147114	2.374445960373328	2854	47	8	62700	LGALS2,IL9,HPRT1,IKBKG,RPS4Y1,VAMP5,RASSF7,HCAR3
TF	Factor: FOXI1; motif: NNNNNGTAAACAN	TF:M11581	false	0.00422679269335141	2.373989051991506	1593	47	6	62700	SPRR2B,SPRR2A,RPS4Y1,VAMP5,HLA-DQB1,B4GALT3
TF	Factor: Ik-2; motif: NNNTGGGAWNNC	TF:M00087	false	0.004281622116070231	2.3683916649601597	3574	47	9	62700	HIGD1B,CCDC85B,HNRNPH1,IL9,HPRT1,RPS4Y1,RNF181,RRN3,B4GALT3
TF	Factor: POU3F1; motif: NTAATKWATGCNN	TF:M11929	false	0.004281622116070231	2.3683916649601597	6835	47	13	62700	HIGD1B,SPRR2B,NDUFB7,IL9,HTR2B,FDFT1,RPS4Y1,GZMB,RNF181,RASSF7,HLA-DQB1,GZMA,B4GALT3
TF	Factor: RFX7; motif: SGTTGCTRN	TF:M11975	false	0.004291096022208101	2.367431767115305	2201	47	7	62700	MRPS21,S100A8,GZMB,RNF181,S100A5,HLA-DQB1,B4GALT3
TF	Factor: Beta-catenin; motif: GNNNNCTTTGWTGNY	TF:M07035	false	0.004291096022208101	2.367431767115305	4334	47	10	62700	CCDC85B,HNRNPH1,MRPS21,HTR2B,HAND1,SPRR2A,TIMM8A,TFF1,TADA2A,ZNF140
TF	Factor: HEB; motif: RCCWGCTG	TF:M00698	false	0.004309945544336024	2.365528217065203	2865	47	8	62700	POLR2J,HNRNPH1,S100A8,PDXDC1,SEC61B,TFF1,S100A5,ZNF140
TF	Factor: CREB1; motif: NNNNTGACGTNANNN	TF:M07248	false	0.004315819758107733	2.3649367010822138	4338	47	10	62700	RPLP2,HPRT1,NDUFA2,GZMB,PDXDC1,KLF13,SEC61B,S100A5,HLA-DQB1,ZNF140
TF	Factor: RAR-gamma; motif: NAGGTCAAAAGGTCAN	TF:M11806	false	0.004316730349770455	2.364845079271529	2204	47	7	62700	HIGD1B,LGALS2,NDUFB7,IKBKG,FDFT1,RNF181,RRN3
TF	Factor: PTIP; motif: NTGRMCTTTG; match class: 1	TF:M12655_1	false	0.004347665611135438	2.3617438658790437	68	47	2	62700	HIGD1B,TIMM8A
TF	Factor: C/EBPalpha; motif: NRTTGTGCAAYNN; match class: 1	TF:M09596_1	false	0.004348688638979013	2.361641686198555	1070	47	5	62700	IL9,NDUFA2,HCAR3,HLA-DQB1,GZMA
TF	Factor: Pax-5; motif: BCNNNRNGCANBGNTGNRTAGCSGCHNB; match class: 1	TF:M00143_1	false	0.004393538174563867	2.3571855957494825	5150	47	11	62700	RPLP2,HNRNPH1,TRMT112,S100A8,FDFT1,LILRB3,KLF13,SEC61B,TFF1,S100A5,TADA2A
TF	Factor: Fli-1:Dlx-2; motif: RNCGGAARYAATTA	TF:M08470	false	0.00439647039344748	2.3568958471062884	5988	47	12	62700	SPRR2B,NDUFB7,S100A8,HAND1,IKBKG,FDFT1,RPS4Y1,GZMB,PDXDC1,RNF181,S100A5,HCAR3
TF	Factor: HES-1; motif: GSCACGMGMC	TF:M02011	false	0.004398323121618075	2.356712868476607	4351	47	10	62700	POLR2J,CCDC85B,RPLP2,HNRNPH1,TCF20,TRMT112,KLF13,RRN3,TADA2A,B4GALT3
TF	Factor: etv3; motif: ACCGGAAGYN; match class: 1	TF:M02068_1	false	0.004408023440502337	2.355756104706691	624	47	4	62700	RPLP2,MRPS21,TRMT112,IKBKG
TF	Factor: HNF-4A; motif: NGNNCAAAGKYCAN	TF:M07321	false	0.004415091225740472	2.3550603184904024	1610	47	6	62700	HIGD1B,TCF20,TIMM8A,VAMP5,RRN3,HCAR3
TF	Factor: ZNF460; motif: NNACNCCCCCCNN	TF:M12313	false	0.004415091225740472	2.3550603184904024	5993	47	12	62700	POLR2J,CCDC85B,HNRNPH1,TRMT112,HAND1,TIMM8A,VAMP5,KLF13,RASSF7,MT1M,ZNF140,GZMA
TF	Factor: MR; motif: NGNACRNNNYGTNCN	TF:M11849	false	0.004415091225740472	2.3550603184904024	4354	47	10	62700	POLR2J,CCDC85B,RPLP2,HNRNPH1,HPRT1,OPN1LW,LILRB3,VAMP5,MT1M,HCAR3
TF	Factor: Fli-1:Prrxl1; motif: ACCGGAAGTAATTAN	TF:M08282	false	0.004415091225740472	2.3550603184904024	2215	47	7	62700	SPRR2B,RPLP2,TRMT112,IKBKG,RPS4Y1,PDXDC1,RNF181
TF	Factor: RNF96; motif: BCCCGCRGCC	TF:M01199	false	0.004456988445439988	2.350958491803022	8709	47	15	62700	POLR2J,CCDC85B,RPLP2,HNRNPH1,TCF20,SHMT1,HAND1,HPRT1,TIMM8A,PDXDC1,RNF181,KLF13,SEC61B,RASSF7,TADA2A
TF	Factor: ZBP89; motif: YCCYCCCCCM	TF:M01816	false	0.004456988445439988	2.350958491803022	2219	47	7	62700	HIGD1B,RPLP2,HNRNPH1,IL9,LILRB3,RRN3,TADA2A
TF	Factor: Egr-1; motif: NNCRCCCMCGCNN; match class: 1	TF:M12140_1	false	0.0044630155488892135	2.3503716000998645	1614	47	6	62700	RPLP2,TCF20,HPRT1,IKBKG,KLF13,RASSF7
TF	Factor: MafB; motif: CRCTGACNANN; match class: 1	TF:M03830_1	false	0.004474358077729595	2.349269262760802	1615	47	6	62700	SHMT1,LILRB3,KLF13,SEC61B,S100A5,B4GALT3
TF	Factor: GLI4; motif: RGGCCTTGAATGCCANGCYMA; match class: 1	TF:M10514_1	false	0.004475556226953098	2.3491529824073463	6005	47	12	62700	HIGD1B,HNRNPH1,NDUFB7,HAND1,SPRR2A,IKBKG,FDFT1,LILRB3,TFF1,S100A5,TADA2A,ZNF140
TF	Factor: JUND; motif: NATGAGTCAT	TF:M08934	false	0.004514863908388127	2.3453553360983923	4370	47	10	62700	LGALS2,IL9,SHMT1,SPRR2A,FDFT1,VAMP5,GZMB,RRN3,S100A5,HLA-DQB1
TF	Factor: FOXJ2:Elf-1; motif: NNAAACMGGAAGTN	TF:M08290	false	0.004522737933384833	2.3445985763889983	1619	47	6	62700	POLR2J,SPRR2B,MRPS21,TCF20,SHMT1,NDUFA2
TF	Factor: HOXC-8; motif: NNNNNGTAATTANNNT; match class: 1	TF:M01321_1	false	0.004540595876585207	2.342887149580899	4374	47	10	62700	IL9,SHMT1,HTR2B,SPRR2A,RRN3,RASSF7,HCAR3,HLA-DQB1,GZMA,B4GALT3
TF	Factor: Erm; motif: NNSCGGAWGYN; match class: 1	TF:M11424_1	false	0.0045523133518241676	2.3417678515593057	2896	47	8	62700	RPLP2,MRPS21,TRMT112,NDUFA2,IKBKG,FDFT1,RNF181,RRN3
TF	Factor: Hey2; motif: NNCACGYGNN; match class: 1	TF:M11052_1	false	0.0045523133518241676	2.3417678515593057	9694	47	16	62700	CCDC85B,RPLP2,HNRNPH1,NDUFB7,TCF20,S100A8,SHMT1,HPRT1,NDUFA2,FDFT1,RPS4Y1,TIMM8A,RRN3,MT1M,TADA2A,B4GALT3
TF	Factor: Bcl-6; motif: NTTYCTAGRA; match class: 1	TF:M02085_1	false	0.0045523133518241676	2.3417678515593057	1084	47	5	62700	HNRNPH1,GZMB,S100A5,TADA2A,GZMA
TF	Factor: Sp2; motif: GGGGCGGGG; match class: 1	TF:M10435_1	false	0.0045523133518241676	2.3417678515593057	3614	47	9	62700	POLR2J,CCDC85B,HNRNPH1,TCF20,IKBKG,VAMP5,KLF13,RASSF7,B4GALT3
TF	Factor: ZXDB; motif: NGGGGTC	TF:M06191	false	0.004555831873597334	2.3414323113085223	6022	47	12	62700	SPRR2B,NDUFB7,TRMT112,NDUFA2,TIMM8A,LILRB3,VAMP5,SEC61B,RRN3,RASSF7,ZNF140,GZMA
TF	Factor: ZXDA; motif: NGGGGTC	TF:M06190	false	0.004555831873597334	2.3414323113085223	6022	47	12	62700	SPRR2B,NDUFB7,TRMT112,NDUFA2,TIMM8A,LILRB3,VAMP5,SEC61B,RRN3,RASSF7,ZNF140,GZMA
TF	Factor: ER81; motif: NNCCGGAWGYN; match class: 1	TF:M11419_1	false	0.004555831873597334	2.3414323113085223	1623	47	6	62700	RPLP2,MRPS21,TRMT112,IKBKG,RNF181,RRN3
TF	Factor: SREBP-1; motif: RNCACGCSAY	TF:M11082	false	0.004570334607741519	2.3400520027800353	4381	47	10	62700	HIGD1B,POLR2J,HNRNPH1,S100A8,IKBKG,RPS4Y1,KLF13,RRN3,MT1M,HCAR3
TF	Factor: Sp3; motif: NGCCACGCCCMCN	TF:M12154	false	0.004585709792912042	2.3385934331047507	2234	47	7	62700	NDUFB7,S100A8,HPRT1,RNF181,RASSF7,ZNF140,B4GALT3
TF	Factor: RelA-p65; motif: GGGRNTTTCCM	TF:M09668	false	0.004592812208091925	2.337921311746623	3621	47	9	62700	HNRNPH1,NDUFB7,IL9,S100A8,HAND1,NDUFA2,RRN3,MT1M,ZNF140
TF	Factor: TFAP2C; motif: NGCCTNAGGCN; match class: 1	TF:M04154_1	false	0.004597850746647159	2.337445130709108	1627	47	6	62700	HAND1,IKBKG,PDXDC1,KLF13,RRN3,TADA2A
TF	Factor: ipf1; motif: TSNGYCATTANNNNC	TF:M01013	false	0.004600322513717296	2.337211720271065	2904	47	8	62700	HIGD1B,MRPS21,TIMM8A,LILRB3,RNF181,SEC61B,RRN3,ZNF140
TF	Factor: Olig3; motif: ANCAKMTGTT	TF:M11124	false	0.004604334388182205	2.3368331434113085	1089	47	5	62700	HIGD1B,HNRNPH1,HTR2B,VAMP5,B4GALT3
TF	Factor: KROX; motif: CCCGCCCCCRCCCC; match class: 1	TF:M00982_1	false	0.004604334388182205	2.3368331434113085	3624	47	9	62700	POLR2J,RPLP2,TCF20,HAND1,HPRT1,IKBKG,RNF181,KLF13,RASSF7
TF	Factor: BRF-1; motif: GGGTTCGANTCCC	TF:M01747	false	0.004604334388182205	2.3368331434113085	286	47	3	62700	RPLP2,NDUFB7,RRN3
TF	Factor: DMBX1; motif: NNGGATTANN	TF:M04305	false	0.004606041251858927	2.336672176798519	5193	47	11	62700	POLR2J,SPRR2B,HNRNPH1,MRPS21,S100A8,SPRR2A,NDUFA2,FDFT1,RPS4Y1,TFF1,TADA2A
TF	Factor: IRX2a; motif: NCRTGTWNWACAYGN	TF:M11023	false	0.004624125001583593	2.334970434370353	1630	47	6	62700	SPRR2B,IL9,SPRR2A,LILRB3,RNF181,HLA-DQB1
TF	Factor: YY2; motif: NNCCGCCATTW; match class: 1	TF:M08020_1	false	0.004628514389087023	2.3345583818015263	71	47	2	62700	HNRNPH1,HPRT1
TF	Factor: T-box; motif: NASGTGTNAN	TF:M12021	false	0.0046366650232598635	2.333794278657731	4394	47	10	62700	POLR2J,SPRR2B,HAND1,SPRR2A,RPS4Y1,LILRB3,VAMP5,RRN3,RASSF7,B4GALT3
TF	Factor: ER71; motif: ACCGGAARYN	TF:M02067	false	0.0046366650232598635	2.333794278657731	6040	47	12	62700	RPLP2,HNRNPH1,NDUFB7,MRPS21,TRMT112,NDUFA2,IKBKG,FDFT1,PDXDC1,RNF181,RRN3,HCAR3
TF	Factor: CPBP; motif: NGGGCGG	TF:M05444	false	0.00463898825139493	2.333576727365011	8759	47	15	62700	HIGD1B,RPLP2,TCF20,TRMT112,HPRT1,OPN1LW,IKBKG,FDFT1,LILRB3,VAMP5,PDXDC1,KLF13,SEC61B,RASSF7,TADA2A
TF	Factor: Sp6; motif: WGGGCGG	TF:M05361	false	0.00463898825139493	2.333576727365011	8759	47	15	62700	HIGD1B,RPLP2,TCF20,TRMT112,HPRT1,OPN1LW,IKBKG,FDFT1,LILRB3,VAMP5,PDXDC1,KLF13,SEC61B,RASSF7,TADA2A
TF	Factor: Sp2; motif: WGGGCGG	TF:M05332	false	0.00463898825139493	2.333576727365011	8759	47	15	62700	HIGD1B,RPLP2,TCF20,TRMT112,HPRT1,OPN1LW,IKBKG,FDFT1,LILRB3,VAMP5,PDXDC1,KLF13,SEC61B,RASSF7,TADA2A
TF	Factor: Pit-1; motif: NTAATTTATGCRN	TF:M11952	false	0.004665903644613079	2.3310642340473935	3634	47	9	62700	HIGD1B,HTR2B,FDFT1,GZMB,RNF181,TFF1,RASSF7,ZNF140,B4GALT3
TF	Factor: SOX; motif: CTCTTTGTTANGA	TF:M01014	false	0.00466746007339078	2.3309193884255324	5205	47	11	62700	SPRR2B,CCDC85B,HNRNPH1,NDUFB7,MRPS21,SHMT1,HTR2B,SPRR2A,TIMM8A,GZMB,ZNF140
TF	Factor: HMGXB3; motif: NRGCCAATSRGNRNNS	TF:M12616	false	0.004672237604265301	2.3304750795092253	2915	47	8	62700	TCF20,SHMT1,FDFT1,RNF181,KLF13,RRN3,RASSF7,HLA-DQB1
TF	Factor: Pax-6; motif: TTTCACGCWTGANTGMNYN; match class: 1	TF:M04065_1	false	0.0046932146309687055	2.328529584096923	3638	47	9	62700	RPLP2,HNRNPH1,IL9,HPRT1,FDFT1,S100A5,MT1M,TADA2A,GZMA
TF	Factor: ETV1; motif: NNACAGGAAGTGNN; match class: 1	TF:M12555_1	false	0.004726609475523201	2.3254502787276823	72	47	2	62700	SPRR2B,RPS4Y1
TF	Factor: BBX; motif: TGAACRNYGTTCA; match class: 1	TF:M11599_1	false	0.004726609475523201	2.3254502787276823	72	47	2	62700	PDXDC1,TFF1
TF	Factor: Gbx2; motif: NTCRTTAN	TF:M10575	false	0.0047378172214695286	2.3244216977792216	2252	47	7	62700	CCDC85B,NDUFB7,HAND1,IKBKG,VAMP5,RNF181,B4GALT3
TF	Factor: Elk-1; motif: AACCGGAAGTR; match class: 1	TF:M01163_1	false	0.004746676978077032	2.3236103219812354	1099	47	5	62700	RPLP2,MRPS21,TRMT112,IKBKG,HCAR3
TF	Factor: HFH8; motif: NNNTGTTTATNTR	TF:M00294	false	0.0047510951795741215	2.3232062691914486	3646	47	9	62700	MRPS21,TRMT112,S100A8,HTR2B,HPRT1,OPN1LW,RNF181,HCAR3,B4GALT3
TF	Factor: VDR; motif: NRGGTCANNGRGKTCA; match class: 1	TF:M10106_1	false	0.004759469020549204	2.3224414956635977	1643	47	6	62700	SHMT1,TFF1,RASSF7,S100A5,MT1M,ZNF140
TF	Factor: HNF3BETA; motif: NWRWGTAAACA	TF:M12620	false	0.004759469020549204	2.3224414956635977	2926	47	8	62700	SPRR2A,FDFT1,VAMP5,GZMB,TFF1,S100A5,HLA-DQB1,B4GALT3
TF	Factor: ZNF647; motif: NYAGGCCYAC; match class: 1	TF:M12286_1	false	0.004759469020549204	2.3224414956635977	1643	47	6	62700	TCF20,HAND1,OPN1LW,TFF1,RASSF7,MT1M
TF	Factor: E2A; motif: NRMCASCTGCNNN	TF:M02088	false	0.004759469020549204	2.3224414956635977	2926	47	8	62700	POLR2J,HNRNPH1,MRPS21,TRMT112,HPRT1,KLF13,SEC61B,MT1M
TF	Factor: CREB1; motif: NRTGACGTCANN	TF:M11223	false	0.004784798234776088	2.3201363708173055	2929	47	8	62700	RPLP2,MRPS21,HPRT1,NDUFA2,GZMB,KLF13,HLA-DQB1,ZNF140
TF	Factor: AP-4; motif: NCAGCTGYNGNCN	TF:M01860	false	0.0048481340031437566	2.3144253847119023	6079	47	12	62700	HIGD1B,POLR2J,HNRNPH1,TCF20,S100A8,SHMT1,FDFT1,LILRB3,VAMP5,GZMB,PDXDC1,HLA-DQB1
TF	Factor: MYB; motif: NAACNGNCN	TF:M00913	false	0.004848820417608026	2.314363900249525	5235	47	11	62700	HIGD1B,SPRR2B,NDUFB7,SHMT1,RPS4Y1,TIMM8A,SEC61B,RASSF7,HLA-DQB1,ZNF140,GZMA
TF	Factor: NFYB; motif: RGCCAATSRGNRNNNNSNG; match class: 1	TF:M12643_1	false	0.004858227577402714	2.3135221450897077	293	47	3	62700	FDFT1,RNF181,RASSF7
TF	Factor: TIEG1; motif: GGSGGKGNNN	TF:M08905	false	0.004865494904012795	2.312872977975234	5238	47	11	62700	POLR2J,SPRR2B,NDUFB7,TCF20,SHMT1,HAND1,SPRR2A,TIMM8A,KLF13,RASSF7,B4GALT3
TF	Factor: MEF-2B1; motif: CCNWATWWRG	TF:M11696	false	0.004873701813468684	2.3121410456737923	2266	47	7	62700	HNRNPH1,HTR2B,OPN1LW,TIMM8A,GZMB,RRN3,TADA2A
TF	Factor: LRF; motif: NCGACCACCGN; match class: 1	TF:M12231_1	false	0.004873889470877379	2.312124323885872	5240	47	11	62700	SPRR2B,RPLP2,NDUFB7,SHMT1,HPRT1,FDFT1,PDXDC1,KLF13,MT1M,HCAR3,B4GALT3
TF	Factor: Msx-2; motif: NNNGACYAATTAGYNNT	TF:M01393	false	0.004873889470877379	2.312124323885872	8812	47	15	62700	HNRNPH1,NDUFB7,TCF20,IL9,TRMT112,SHMT1,HTR2B,SPRR2A,OPN1LW,RPS4Y1,TIMM8A,RNF181,RRN3,RASSF7,HLA-DQB1
TF	Factor: GATA-3; motif: AGATAACGATCW; match class: 1	TF:M12192_1	false	0.0048783831530289055	2.311724092765349	1108	47	5	62700	IL9,HTR2B,FDFT1,LILRB3,TFF1
TF	Factor: ER71; motif: ACCGGAARYN; match class: 1	TF:M02067_1	false	0.0048789968468343735	2.311669462560592	1653	47	6	62700	RPLP2,MRPS21,TRMT112,IKBKG,RNF181,HCAR3
TF	Factor: Egr-1; motif: CCGCCCMCG	TF:M04797	false	0.004885528487918451	2.3110884499652173	5243	47	11	62700	POLR2J,RPLP2,TCF20,SHMT1,HPRT1,IKBKG,TIMM8A,KLF13,SEC61B,RASSF7,B4GALT3
TF	Factor: c-Fos; motif: NNTGASTCATN	TF:M07090	false	0.00488939611456329	2.3107447769312293	4435	47	10	62700	LGALS2,MRPS21,IL9,SPRR2A,FDFT1,VAMP5,GZMB,TFF1,RRN3,S100A5
TF	Factor: C-JUN:FRA-2; motif: NNRTGAGTCAYN	TF:M08940	false	0.004894211550363565	2.3103172623708503	3667	47	9	62700	LGALS2,IL9,SPRR2A,FDFT1,LILRB3,VAMP5,GZMB,RRN3,S100A5
TF	Factor: IRF-3; motif: GCNGTTTCCWGGAAACNGAAAC; match class: 1	TF:M11674_1	false	0.004897254951326221	2.3100472860018075	1655	47	6	62700	RPLP2,HNRNPH1,SPRR2A,GZMB,MT1M,GZMA
TF	Factor: nerf; motif: NANGCGGAAGTR	TF:M11457	false	0.004899449444312464	2.309852719304283	1110	47	5	62700	CCDC85B,TRMT112,IKBKG,RNF181,RASSF7
TF	Factor: Six-2; motif: KGAAAYNTGAKMC; match class: 1	TF:M10058_1	false	0.004921053402550148	2.3079419220402926	74	47	2	62700	HLA-DQB1,GZMA
TF	Factor: MAF; motif: NGCTGAGTCAN	TF:M00983	false	0.004929037602312941	2.307237868715893	6097	47	12	62700	NDUFB7,IL9,SPRR2A,FDFT1,RPS4Y1,TIMM8A,LILRB3,VAMP5,GZMB,SEC61B,S100A5,ZNF140
TF	Factor: YY1; motif: GCCGCCATNTTGNNNNNGGNCN	TF:M04696	false	0.0049703018516596776	2.3036172353050226	7894	47	14	62700	POLR2J,SPRR2B,CCDC85B,TCF20,HAND1,HPRT1,OPN1LW,NDUFA2,PDXDC1,KLF13,TFF1,ZNF140,GZMA,B4GALT3
TF	Factor: SP2; motif: GGGCGGGAC; match class: 1	TF:M01783_1	false	0.004980363183218311	2.3027389860120753	4449	47	10	62700	CCDC85B,HNRNPH1,NDUFB7,TCF20,HPRT1,IKBKG,VAMP5,PDXDC1,KLF13,RASSF7
TF	Factor: Isl2; motif: YTAAGTG	TF:M02080	false	0.004980363183218311	2.3027389860120753	6106	47	12	62700	LGALS2,MRPS21,SHMT1,HPRT1,NDUFA2,RPS4Y1,TIMM8A,VAMP5,GZMB,TFF1,RASSF7,B4GALT3
TF	Factor: SP1:SP3; motif: CCSCCCCCYCC	TF:M01219	false	0.004980363183218311	2.3027389860120753	6986	47	13	62700	POLR2J,CCDC85B,RPLP2,HNRNPH1,TCF20,HAND1,HPRT1,IKBKG,TIMM8A,KLF13,RASSF7,TADA2A,GZMA
TF	Factor: HOXB7; motif: GTCRTTAN	TF:M10683	false	0.004994621758994026	2.3014973951660362	1663	47	6	62700	CCDC85B,NDUFB7,HAND1,IKBKG,VAMP5,RNF181
TF	Factor: MITF; motif: NNNNRTCACGTGAYNNNN; match class: 1	TF:M12542_1	false	0.0050210297408646905	2.2992072061788957	1118	47	5	62700	TCF20,IL9,SHMT1,RPS4Y1,RNF181
TF	Factor: MITF; motif: NNNNRTCACGTGAYNNNN	TF:M12542	false	0.0050210297408646905	2.2992072061788957	1118	47	5	62700	TCF20,IL9,SHMT1,RPS4Y1,RNF181
TF	Factor: HLF; motif: NNRTTATGCAACNN; match class: 1	TF:M12490_1	false	0.0050210297408646905	2.2992072061788957	75	47	2	62700	HCAR3,HLA-DQB1
TF	Factor: AP-4:Dlx-3; motif: NCAGCTGNNNNNNGTAATKR	TF:M08671	false	0.0050210297408646905	2.2992072061788957	4456	47	10	62700	S100A8,HPRT1,NDUFA2,TIMM8A,GZMB,RNF181,RASSF7,HCAR3,HLA-DQB1,B4GALT3
TF	Factor: STAT3; motif: NNYTTCCMRGAA	TF:M10081	false	0.0050210297408646905	2.2992072061788957	3684	47	9	62700	NDUFB7,SHMT1,SPRR2A,LILRB3,KLF13,MT1M,ZNF140,GZMA,B4GALT3
TF	Factor: PPARalpha:RXRalpha; motif: CARAACTAGGNCAAAGGTCA	TF:M00242	false	0.005051945034743735	2.296541383223071	1668	47	6	62700	LGALS2,TCF20,IL9,TRMT112,VAMP5,RRN3
TF	Factor: IRF-4; motif: GAAARTA; match class: 1	TF:M01883_1	false	0.005051945034743735	2.296541383223071	2962	47	8	62700	IL9,HTR2B,SPRR2A,RPS4Y1,TIMM8A,RRN3,TADA2A,GZMA
TF	Factor: Tbx3; motif: NAGGTGTSAN; match class: 1	TF:M12024_1	false	0.005069486446899713	2.2950360336793234	657	47	4	62700	POLR2J,SPRR2B,SPRR2A,VAMP5
TF	Factor: WT1; motif: SMCNCCNSC	TF:M01118	false	0.0050725311226664325	2.2947752796596577	7005	47	13	62700	HIGD1B,POLR2J,RPLP2,HNRNPH1,TCF20,IL9,OPN1LW,KLF13,TFF1,RRN3,MT1M,TADA2A,GZMA
TF	Factor: ZNF383; motif: SSNGGGMGGNGSNGGS; match class: 1	TF:M12703_1	false	0.0050725311226664325	2.2947752796596577	4465	47	10	62700	HNRNPH1,TCF20,HPRT1,OPN1LW,IKBKG,VAMP5,KLF13,TFF1,RASSF7,TADA2A
TF	Factor: HNF-3alpha; motif: NNYTAWGTAAACAAAN	TF:M11568	false	0.005075569807171465	2.2945151947508955	2290	47	7	62700	SPRR2B,HNRNPH1,IL9,TFF1,S100A5,GZMA,B4GALT3
TF	Factor: Sp4; motif: SCCCCKCCCCCSN	TF:M07617	false	0.005083704515433861	2.293819700259243	3696	47	9	62700	POLR2J,CCDC85B,TCF20,SHMT1,HPRT1,IKBKG,KLF13,SEC61B,RASSF7
TF	Factor: NR1B1; motif: NRGGTCANNRGGTCAN; match class: 1	TF:M11795_1	false	0.005083704515433861	2.293819700259243	2291	47	7	62700	HIGD1B,NDUFB7,TRMT112,SHMT1,FDFT1,LILRB3,TADA2A
TF	Factor: AP-2alpha; motif: NGCCTNAGGCN; match class: 1	TF:M11479_1	false	0.005087230055865562	2.2935186221614923	3697	47	9	62700	TCF20,HAND1,HPRT1,IKBKG,FDFT1,PDXDC1,KLF13,RRN3,TADA2A
TF	Factor: ER-alpha; motif: GNCNNNNTGACCYN	TF:M07283	false	0.005087230055865562	2.2935186221614923	2969	47	8	62700	SHMT1,IKBKG,PDXDC1,KLF13,TFF1,RRN3,S100A5,MT1M
TF	Factor: BBX; motif: TGAACRNYGTTCA	TF:M11599	false	0.005101775934930911	2.2922786191013653	76	47	2	62700	PDXDC1,TFF1
TF	Factor: POU3F1; motif: NTATGCWAATNNN	TF:M11928	false	0.00515330381281681	2.2879142529706327	1678	47	6	62700	HIGD1B,MRPS21,IL9,TRMT112,HCAR3,B4GALT3
TF	Factor: Tax/CREB; motif: RTGACGCATAYCCCC; match class: 1	TF:M00115_1	false	0.00515330381281681	2.2879142529706327	2976	47	8	62700	HIGD1B,HNRNPH1,SHMT1,LILRB3,SEC61B,MT1M,ZNF140,B4GALT3
TF	Factor: GABP-alpha; motif: NACCGGAAGTN	TF:M11414	false	0.005160926529717296	2.287272323446126	2977	47	8	62700	RPLP2,MRPS21,TRMT112,NDUFA2,IKBKG,PDXDC1,RRN3,HCAR3
TF	Factor: ELK1; motif: ACCGGAAGTN; match class: 1	TF:M03970_1	false	0.0051754881476647665	2.2860486816509433	1129	47	5	62700	RPLP2,MRPS21,TRMT112,IKBKG,RNF181
TF	Factor: hoxd1; motif: NTCRTTAN	TF:M10755	false	0.005176817415334684	2.285937152173055	2979	47	8	62700	CCDC85B,NDUFB7,HAND1,IKBKG,VAMP5,RNF181,SEC61B,B4GALT3
TF	Factor: AP-4; motif: WGARYCAGCTGYGGNCNK	TF:M00005	false	0.005177766051487067	2.2858575763120297	5296	47	11	62700	POLR2J,HNRNPH1,SHMT1,TIMM8A,LILRB3,VAMP5,GZMB,KLF13,RASSF7,MT1M,HCAR3
TF	Factor: Erm:E2A; motif: CASGTGNNNCGGAAGNN; match class: 1	TF:M08571_1	false	0.005179988031982413	2.285671243662103	4483	47	10	62700	CCDC85B,NDUFB7,TRMT112,IKBKG,LILRB3,VAMP5,PDXDC1,SEC61B,TFF1,S100A5
TF	Factor: Tbx5; motif: NNAGGTGTNANN; match class: 1	TF:M01019_1	false	0.005203505685073748	2.2837039666149312	1131	47	5	62700	POLR2J,SPRR2B,SPRR2A,VAMP5,RASSF7
TF	Factor: CREB; motif: NSTGACGTAANN	TF:M00177	false	0.005208141356865232	2.2833172368681622	5301	47	11	62700	POLR2J,RPLP2,HNRNPH1,NDUFB7,SHMT1,HPRT1,PDXDC1,KLF13,SEC61B,HLA-DQB1,ZNF140
TF	Factor: c-Ets-2; motif: NCCGGAAGTG; match class: 1	TF:M08759_1	false	0.0052144894700888395	2.2827882052004007	2984	47	8	62700	POLR2J,RPLP2,MRPS21,TRMT112,NDUFA2,IKBKG,FDFT1,RNF181
TF	Factor: SOX10; motif: NNAACAAAGNN; match class: 1	TF:M09819_1	false	0.0052144894700888395	2.2827882052004007	1132	47	5	62700	MRPS21,SPRR2A,RPS4Y1,TIMM8A,GZMB
TF	Factor: EGR1; motif: NGNGKGGGYGGNGS	TF:M09761	false	0.00521482014759683	2.2827606652342243	5303	47	11	62700	POLR2J,RPLP2,TCF20,HAND1,IKBKG,KLF13,SEC61B,TFF1,RASSF7,GZMA,B4GALT3
TF	Factor: BSX; motif: NNCGTTAN; match class: 1	TF:M10591_1	false	0.005238821569340562	2.2807663930715107	2307	47	7	62700	MRPS21,HAND1,NDUFA2,RPS4Y1,RNF181,RRN3,B4GALT3
TF	Factor: Sp2; motif: NYSGCCCCGCCCCCY; match class: 1	TF:M03567_1	false	0.005244345378762079	2.280308714550364	3718	47	9	62700	POLR2J,CCDC85B,HNRNPH1,TCF20,HPRT1,IKBKG,VAMP5,KLF13,RASSF7
TF	Factor: Net; motif: NRCCGGAAGTN	TF:M11439	false	0.005270577512575625	2.278141795265005	2310	47	7	62700	RPLP2,MRPS21,TRMT112,NDUFA2,IKBKG,PDXDC1,RRN3
TF	Factor: TCF-1; motif: ASATCAAAG	TF:M11602	false	0.005270577512575625	2.278141795265005	7047	47	13	62700	SPRR2B,CCDC85B,TCF20,IL9,HTR2B,HAND1,SPRR2A,TIMM8A,PDXDC1,TFF1,HCAR3,HLA-DQB1,GZMA
TF	Factor: CREB; motif: TGACGTMA	TF:M00039	false	0.005295190018770501	2.276118450547474	5315	47	11	62700	RPLP2,MRPS21,HPRT1,NDUFA2,GZMB,PDXDC1,KLF13,SEC61B,S100A5,HLA-DQB1,ZNF140
TF	Factor: ZNF549; motif: NNGNNCAAAGTNCAG	TF:M12710	false	0.005301531177363648	2.2755986802404844	2313	47	7	62700	HIGD1B,LGALS2,TCF20,S100A8,VAMP5,RASSF7,HCAR3
TF	Factor: MyoD; motif: YGNCAGSTGTYN	TF:M11185	false	0.005308534840475142	2.2750253279768713	1138	47	5	62700	HNRNPH1,NDUFB7,S100A8,KLF13,ZNF140
TF	Factor: Net; motif: NRCCGGAAGTN; match class: 1	TF:M11439_1	false	0.005308534840475142	2.2750253279768713	306	47	3	62700	RPLP2,TRMT112,IKBKG
TF	Factor: ATF-1; motif: NRTGACGTMAN	TF:M09592	false	0.005320928140648163	2.274012606200387	4504	47	10	62700	RPLP2,HNRNPH1,NDUFB7,HAND1,HPRT1,GZMB,KLF13,HLA-DQB1,ZNF140,B4GALT3
TF	Factor: jdp2; motif: NRTGAYGTCAYN	TF:M11296	false	0.0053358645552526104	2.2727952030144767	2998	47	8	62700	RPLP2,NDUFB7,IL9,HAND1,GZMB,TFF1,HCAR3,TADA2A
TF	Factor: POU3F2; motif: TAATKAGNNNNTAATKA	TF:M11908	false	0.005354262969435571	2.271300302672775	3732	47	9	62700	NDUFB7,TRMT112,HTR2B,SPRR2A,NDUFA2,PDXDC1,RNF181,HLA-DQB1,ZNF140
TF	Factor: Sox-4; motif: NNNNNAATTGTTNNNNN	TF:M02909	false	0.0053559653512345404	2.2711622411851065	4509	47	10	62700	SPRR2B,NDUFB7,IL9,HTR2B,SPRR2A,RPS4Y1,PDXDC1,TFF1,RRN3,B4GALT3
TF	Factor: TFEA; motif: RGTCACGTGA	TF:M10100	false	0.00536376359679432	2.270530371549412	6179	47	12	62700	HIGD1B,TCF20,IL9,SHMT1,HPRT1,NDUFA2,RPS4Y1,TIMM8A,GZMB,RNF181,S100A5,ZNF140
TF	Factor: Elf-1; motif: NANCAGGAAGTR	TF:M11445	false	0.005411486428718164	2.2666834263680533	1699	47	6	62700	SPRR2B,SPRR2A,PDXDC1,TFF1,S100A5,TADA2A
TF	Factor: REVERB-beta; motif: NAWNKRGGKYAGTRGGTCRN	TF:M11790	false	0.005420950319030315	2.265924572846662	79	47	2	62700	KLF13,S100A5
TF	Factor: LRF; motif: NGKGGGTSNCN	TF:M07387	false	0.005422903341432184	2.265768136419559	5335	47	11	62700	POLR2J,TRMT112,HTR2B,HPRT1,OPN1LW,GZMB,TFF1,RASSF7,S100A5,TADA2A,B4GALT3
TF	Factor: HOXB2:Elf-1; motif: SCGGAAGTMRTTA	TF:M08339	false	0.005434278009978468	2.264858147458225	1701	47	6	62700	SPRR2B,CCDC85B,NDUFA2,RPS4Y1,RNF181,SEC61B
TF	Factor: ATF-4; motif: GGATGACGTCATCC	TF:M11335	false	0.00544891495042181	2.2636899707434885	2327	47	7	62700	RPLP2,GZMB,TFF1,MT1M,HCAR3,HLA-DQB1,GZMA
TF	Factor: KLF17; motif: NGMCMCRCCCTN	TF:M12188	false	0.0054489723964478	2.2636853921510878	3744	47	9	62700	RPLP2,S100A8,SHMT1,HAND1,HPRT1,IKBKG,LILRB3,KLF13,ZNF140
TF	Factor: HNF-4; motif: NNNRGGNCAAAGKTCANNN	TF:M00134	false	0.0054563926685467406	2.263094383284367	1147	47	5	62700	HIGD1B,TCF20,TIMM8A,VAMP5,RRN3
TF	Factor: GABP-alpha; motif: NNNRCCGGAAGTGN	TF:M09935	false	0.00548025082256176	2.261199564077369	4526	47	10	62700	RPLP2,MRPS21,TRMT112,NDUFA2,IKBKG,FDFT1,PDXDC1,RNF181,RRN3,RASSF7
TF	Factor: CP2; motif: AACCGGTTNNAACCGGTT; match class: 1	TF:M11486_1	false	0.005499773195969224	2.2596552199184865	3016	47	8	62700	POLR2J,HNRNPH1,HPRT1,LILRB3,RRN3,HLA-DQB1,TADA2A,ZNF140
TF	Factor: hoxa9; motif: GYMATWANNN	TF:M10786	false	0.005499773195969224	2.2596552199184865	8006	47	14	62700	HIGD1B,SPRR2B,MRPS21,IL9,TRMT112,S100A8,SPRR2A,HPRT1,IKBKG,GZMB,TFF1,RRN3,RASSF7,GZMA
TF	Factor: TFAP2A; motif: NNNNGCCYSAGGGCA; match class: 1	TF:M07231_1	false	0.005503085731705941	2.259393721330804	1150	47	5	62700	HNRNPH1,TCF20,HPRT1,KLF13,TFF1
TF	Factor: DBP; motif: TTWTGYAA; match class: 1	TF:M01872_1	false	0.005503085731705941	2.259393721330804	311	47	3	62700	SPRR2B,HCAR3,HLA-DQB1
TF	Factor: Oct-1; motif: MKVATTTGCATATT	TF:M00161	false	0.005513255827183866	2.25859185483499	3018	47	8	62700	HIGD1B,SPRR2B,IL9,TRMT112,S100A8,NDUFA2,GZMA,B4GALT3
TF	Factor: ZNF235; motif: NCYKTCGAGAGA	TF:M05721	false	0.005515610818280733	2.258406385251084	80	47	2	62700	RPS4Y1,B4GALT3
TF	Factor: MASH-1; motif: YMMCACCTGCY	TF:M03877	false	0.005515610818280733	2.258406385251084	1151	47	5	62700	SPRR2B,TRMT112,SPRR2A,RNF181,GZMA
TF	Factor: KLF4; motif: NNCCCCACCCNN	TF:M12489	false	0.005517211221981056	2.258280389110077	6206	47	12	62700	CCDC85B,TCF20,TRMT112,S100A8,HAND1,HPRT1,OPN1LW,TIMM8A,RASSF7,S100A5,MT1M,B4GALT3
TF	Factor: Egr-1; motif: GCGGGGGCGG; match class: 1	TF:M07354_1	false	0.00554554900765074	2.256055452365939	3757	47	9	62700	POLR2J,RPLP2,TCF20,HAND1,HPRT1,IKBKG,KLF13,SEC61B,RASSF7
TF	Factor: VDR; motif: GRGTTCATYGRGTTCA	TF:M04498	false	0.005556904891047468	2.2551670362984324	5357	47	11	62700	SPRR2B,CCDC85B,HNRNPH1,NDUFB7,S100A8,SHMT1,TIMM8A,GZMB,S100A5,MT1M,HLA-DQB1
TF	Factor: Tbx3; motif: NAGGTGTSAN	TF:M12024	false	0.005563580655937433	2.2546456115476485	4539	47	10	62700	HIGD1B,POLR2J,SPRR2B,TCF20,SPRR2A,RPS4Y1,LILRB3,VAMP5,RASSF7,B4GALT3
TF	Factor: KLF15; motif: NCCCCGCCCCN	TF:M12404	false	0.0055825483998320205	2.2531675029741507	1155	47	5	62700	SHMT1,HPRT1,IKBKG,SEC61B,RASSF7
TF	Factor: NR1B2; motif: RAGGTCRTGACCTY	TF:M11800	false	0.00558378717851718	2.2530711428485395	3762	47	9	62700	HIGD1B,POLR2J,LGALS2,SHMT1,NDUFA2,IKBKG,KLF13,SEC61B,S100A5
TF	Factor: TFAP4; motif: AWCAGCTGWT	TF:M04192	false	0.005585832550605753	2.2529120875104036	5362	47	11	62700	HIGD1B,LGALS2,HNRNPH1,TIMM8A,LILRB3,VAMP5,GZMB,PDXDC1,RNF181,HLA-DQB1,ZNF140
TF	Factor: NR1B1:RXR-ALPHA; motif: RRGGTCANNNNNRGGTCA	TF:M08964	false	0.005604899646475486	2.2514321588713457	7109	47	13	62700	SPRR2B,RPLP2,HNRNPH1,TCF20,TRMT112,SPRR2A,FDFT1,TIMM8A,LILRB3,GZMB,RRN3,RASSF7,B4GALT3
TF	Factor: BCL-6; motif: NYGCTTTCKAGGAANN; match class: 1	TF:M12341_1	false	0.005611960801939325	2.250885371065079	1157	47	5	62700	HIGD1B,SPRR2B,HNRNPH1,S100A5,GZMA
TF	Factor: HNF3; motif: NNNNNTRTTTRYTYWNKN	TF:M01012	false	0.005614303135569645	2.250704142013126	2344	47	7	62700	IKBKG,TIMM8A,VAMP5,GZMB,TFF1,HCAR3,B4GALT3
TF	Factor: c-Jun; motif: NRTGAGTCAYN	TF:M09965	false	0.005614626672074098	2.2506791155642967	4547	47	10	62700	HNRNPH1,IL9,SPRR2A,FDFT1,RPS4Y1,LILRB3,VAMP5,GZMB,SEC61B,S100A5
TF	Factor: NFATc2; motif: TTTTCCATGGAAAA; match class: 1	TF:M11985_1	false	0.0056669304743240225	2.246652115539667	4553	47	10	62700	POLR2J,SPRR2B,MRPS21,HAND1,SPRR2A,HPRT1,NDUFA2,TIMM8A,GZMB,TADA2A
TF	Factor: ehf; motif: NRANNAGGAARNRRNNN	TF:M09604	false	0.005714298987200927	2.243037039925545	2352	47	7	62700	SPRR2B,S100A8,NDUFA2,PDXDC1,TFF1,S100A5,TADA2A
TF	Factor: LRH1; motif: NNRRCCTTGVAN	TF:M01142	false	0.005718671975643244	2.242704813971554	3040	47	8	62700	CCDC85B,RPLP2,MRPS21,IL9,HPRT1,RPS4Y1,TFF1,S100A5
TF	Factor: DEC1; motif: NCNCACRTGNSC	TF:M08870	false	0.005722802339627583	2.242391253967809	8049	47	14	62700	POLR2J,HNRNPH1,NDUFB7,IL9,S100A8,SHMT1,OPN1LW,IKBKG,FDFT1,VAMP5,RNF181,RASSF7,S100A5,ZNF140
TF	Factor: CREB1; motif: NNNTGATGTCANN	TF:M12486	false	0.005727086118601303	2.242066286320557	3779	47	9	62700	HIGD1B,RPLP2,NDUFB7,IL9,SHMT1,HAND1,TFF1,HCAR3,TADA2A
TF	Factor: AP-1; motif: RGTGACTMANN; match class: 1	TF:M00188_1	false	0.005743505787249856	2.2408229369942263	317	47	3	62700	SPRR2B,LILRB3,S100A5
TF	Factor: Cdx-2; motif: NRTCGTAANNNN; match class: 1	TF:M10849_1	false	0.005759519143734281	2.2396137738580695	4565	47	10	62700	RPLP2,NDUFB7,HPRT1,IKBKG,RPS4Y1,KLF13,SEC61B,RRN3,ZNF140,B4GALT3
TF	Factor: ATF2; motif: NNATGANGTCATN	TF:M12443	false	0.005773482348489269	2.2385621576345076	3046	47	8	62700	HIGD1B,RPLP2,IL9,GZMB,TFF1,MT1M,HCAR3,GZMA
TF	Factor: oct-2; motif: NNWNATGCAAATNN	TF:M03836	false	0.005773482348489269	2.2385621576345076	3785	47	9	62700	HIGD1B,SPRR2B,NDUFB7,IL9,TRMT112,S100A8,SPRR2A,SEC61B,B4GALT3
TF	Factor: GCMa:Erg; motif: ATGCGGGCGGAARKG; match class: 1	TF:M08487_1	false	0.005773482348489269	2.2385621576345076	9009	47	15	62700	POLR2J,RPLP2,HNRNPH1,NDUFB7,TCF20,TRMT112,HAND1,IKBKG,LILRB3,PDXDC1,RNF181,KLF13,RRN3,RASSF7,TADA2A
TF	Factor: ZBP89; motif: CCCCKCCCCCNN; match class: 1	TF:M07397_1	false	0.005799519520668651	2.2366079854311964	3049	47	8	62700	HIGD1B,POLR2J,TCF20,HAND1,IKBKG,KLF13,RASSF7,B4GALT3
TF	Factor: TBX2; motif: NAGGTGTGAAN	TF:M04134	false	0.005801835172698151	2.2364346134520856	1168	47	5	62700	POLR2J,SPRR2B,SPRR2A,VAMP5,RASSF7
TF	Factor: SAP-1; motif: NNCCGGAAGTGN; match class: 1	TF:M09905_1	false	0.005813874395269514	2.2355343550957936	3051	47	8	62700	RPLP2,MRPS21,TRMT112,NDUFA2,IKBKG,FDFT1,RPS4Y1,HCAR3
TF	Factor: OTX1; motif: NTAATCCN	TF:M04419	false	0.005813874395269514	2.2355343550957936	1731	47	6	62700	POLR2J,HNRNPH1,NDUFA2,RPS4Y1,RNF181,TADA2A
TF	Factor: ER-alpha; motif: NAGGTCANSNTGACCYN	TF:M11845	false	0.005841325616203824	2.233488583971053	3793	47	9	62700	CCDC85B,HNRNPH1,HPRT1,IKBKG,VAMP5,RNF181,TFF1,S100A5,B4GALT3
TF	Factor: RFX7; motif: CGTTGCYAY	TF:M11976	false	0.0058429581886259505	2.233367221427881	3054	47	8	62700	LGALS2,MRPS21,S100A8,GZMB,RNF181,S100A5,HLA-DQB1,B4GALT3
TF	Factor: CEBPD; motif: NRTTGCNCAAYN	TF:M12587	false	0.005863730374451891	2.231826007599509	3056	47	8	62700	HNRNPH1,IL9,S100A8,OPN1LW,NDUFA2,RPS4Y1,VAMP5,TADA2A
TF	Factor: CP2; motif: NTGNCTGGNN; match class: 1	TF:M03868_1	false	0.005866365834165215	2.231630857345039	693	47	4	62700	SPRR2B,SPRR2A,RRN3,B4GALT3
TF	Factor: six4; motif: NCGTATCRTN	TF:M11024	false	0.005988287445521115	2.2226973611333483	5418	47	11	62700	SPRR2B,MRPS21,IL9,TRMT112,HTR2B,SPRR2A,TIMM8A,LILRB3,GZMB,RNF181,HLA-DQB1
TF	Factor: PITX3; motif: NGGATTANM	TF:M01735	false	0.006059380248322026	2.2175717930776013	324	47	3	62700	SPRR2A,FDFT1,RPS4Y1
TF	Factor: Pax-6; motif: CTGACCTGGAACTM; match class: 1	TF:M00979_1	false	0.0060668980829587426	2.2170333006518645	3074	47	8	62700	HIGD1B,POLR2J,NDUFB7,MRPS21,IKBKG,S100A5,TADA2A,B4GALT3
TF	Factor: ELK4; motif: NCRCTTCCGGN; match class: 1	TF:M07209_1	false	0.00609193007491339	2.215245090275842	85	47	2	62700	RPLP2,TRMT112
TF	Factor: ELF4; motif: NCCGGAARTN	TF:M02056	false	0.00609193007491339	2.215245090275842	5432	47	11	62700	RPLP2,MRPS21,TRMT112,NDUFA2,IKBKG,RPS4Y1,PDXDC1,RNF181,RRN3,RASSF7,HCAR3
TF	Factor: NFIL3; motif: NRTTACRTAAYN	TF:M04223	false	0.00609193007491339	2.215245090275842	325	47	3	62700	SPRR2B,SPRR2A,HLA-DQB1
TF	Factor: Pet-1; motif: ACCGGAWRTN; match class: 1	TF:M02072_1	false	0.00609193007491339	2.215245090275842	325	47	3	62700	RPLP2,TRMT112,IKBKG
TF	Factor: NF-1C; motif: NTTGGCNNNNTGCCARN	TF:M11729	false	0.00609193007491339	2.215245090275842	1749	47	6	62700	TRMT112,S100A8,FDFT1,TIMM8A,LILRB3,GZMA
TF	Factor: RelA-p65; motif: AAATCCCCT	TF:M04814	false	0.006112566423012031	2.2137764085242155	4609	47	10	62700	POLR2J,LGALS2,HNRNPH1,TCF20,HPRT1,PDXDC1,RNF181,MT1M,HCAR3,HLA-DQB1
TF	Factor: AR; motif: RGGWACAYNGTGTWCYN; match class: 1	TF:M04453_1	false	0.0061253921943571635	2.2128660992259297	3824	47	9	62700	POLR2J,SPRR2B,HNRNPH1,OPN1LW,LILRB3,VAMP5,TFF1,MT1M,HLA-DQB1
TF	Factor: Smad1; motif: NGGCAGACN	TF:M03845	false	0.0061253921943571635	2.2128660992259297	4611	47	10	62700	HNRNPH1,HAND1,OPN1LW,LILRB3,RNF181,KLF13,TFF1,HLA-DQB1,TADA2A,ZNF140
TF	Factor: POU3F2; motif: NTATGCWAATKAG; match class: 1	TF:M11909_1	false	0.006134962895427008	2.2121880595645296	1186	47	5	62700	SPRR2B,TRMT112,SPRR2A,GZMA,B4GALT3
TF	Factor: C/EBPgamma:Elf-1; motif: TKRCGHAATWSCGGAAGT; match class: 1	TF:M08676_1	false	0.006152514208610112	2.2109473746647628	2390	47	7	62700	SPRR2B,SHMT1,HPRT1,TIMM8A,PDXDC1,HLA-DQB1,B4GALT3
TF	Factor: SMAD; motif: TGTCTGNNN	TF:M08897	false	0.0061540981839352735	2.210835579196596	4615	47	10	62700	SPRR2B,SPRR2A,OPN1LW,LILRB3,KLF13,SEC61B,TFF1,RASSF7,HCAR3,HLA-DQB1
TF	Factor: Freac-7; motif: WNNANATAAAYANNNN	TF:M00293	false	0.0061540981839352735	2.210835579196596	4616	47	10	62700	MRPS21,TRMT112,S100A8,HTR2B,HPRT1,OPN1LW,RNF181,RRN3,HCAR3,B4GALT3
TF	Factor: C/EBPbeta; motif: RTTGCGCAA; match class: 1	TF:M04690_1	false	0.0061540981839352735	2.210835579196596	3828	47	9	62700	HNRNPH1,NDUFB7,IL9,HPRT1,OPN1LW,NDUFA2,VAMP5,RNF181,TADA2A
TF	Factor: Oct-4; motif: ATTGWSWTGCWAAWN; match class: 1	TF:M01124_1	false	0.0061540981839352735	2.210835579196596	1755	47	6	62700	LGALS2,IL9,RPS4Y1,TFF1,HCAR3,GZMA
TF	Factor: Octamer; motif: TNATTTGCATN	TF:M00795	false	0.006180394181854224	2.2089838249848395	4619	47	10	62700	HIGD1B,SPRR2B,IL9,TRMT112,S100A8,HTR2B,SPRR2A,NDUFA2,GZMA,B4GALT3
TF	Factor: ETF; motif: GVGGMGG; match class: 1	TF:M00695_1	false	0.0061983274007007	2.207725487702678	7207	47	13	62700	POLR2J,CCDC85B,RPLP2,HNRNPH1,TCF20,SHMT1,IKBKG,FDFT1,TIMM8A,VAMP5,KLF13,RASSF7,TADA2A
TF	Factor: PPARalpha; motif: NWSTRGGNSAAAGGTCA; match class: 1	TF:M10037_1	false	0.0061983274007007	2.207725487702678	1190	47	5	62700	CCDC85B,TRMT112,GZMB,RRN3,B4GALT3
TF	Factor: ELK-1; motif: ACCGGAAGTN; match class: 1	TF:M02059_1	false	0.006211883305619505	2.206776711379014	3835	47	9	62700	RPLP2,MRPS21,TRMT112,NDUFA2,IKBKG,FDFT1,RPS4Y1,RNF181,HCAR3
TF	Factor: LXR-beta:RXR-alpha; motif: NNTGACCKNCAGTGACCYCN	TF:M03809	false	0.006226511501307025	2.2057552053575664	707	47	4	62700	NDUFB7,MRPS21,HPRT1,TADA2A
TF	Factor: AP-4:Dlx-3; motif: NCAGCTGNNNNNNGTAATKR; match class: 1	TF:M08671_1	false	0.0062514757500030235	2.2040174491472775	708	47	4	62700	S100A8,TIMM8A,HCAR3,HLA-DQB1
TF	Factor: CSX; motif: NCCACTTRAN; match class: 1	TF:M10642_1	false	0.0062514757500030235	2.2040174491472775	708	47	4	62700	HIGD1B,SPRR2B,IL9,VAMP5
TF	Factor: SNA; motif: NCACCTGCNN	TF:M07430	false	0.006303578269923886	2.2004128502728806	1765	47	6	62700	HIGD1B,TRMT112,HPRT1,OPN1LW,RNF181,ZNF140
TF	Factor: SNA; motif: NNRGCAGGTGCNNNN	TF:M10528	false	0.006322812743325347	2.199089680079039	4636	47	10	62700	HIGD1B,TRMT112,HPRT1,OPN1LW,IKBKG,RNF181,TFF1,RRN3,RASSF7,S100A5
TF	Factor: AR; motif: RGGWACAYNGTGTWCYN	TF:M04453	false	0.00632308492150533	2.19907098540274	7226	47	13	62700	POLR2J,SPRR2B,RPLP2,HNRNPH1,S100A8,OPN1LW,LILRB3,VAMP5,TFF1,S100A5,MT1M,HLA-DQB1,B4GALT3
TF	Factor: Gli2; motif: GACCACCCANG	TF:M01703	false	0.006330245276132137	2.1985794621774293	3848	47	9	62700	IL9,S100A8,HTR2B,OPN1LW,NDUFA2,FDFT1,LILRB3,GZMB,RNF181
TF	Factor: Elf-1; motif: NANCCGGAAGTN; match class: 1	TF:M11449_1	false	0.006330245276132137	2.1985794621774293	711	47	4	62700	RPLP2,TRMT112,IKBKG,RNF181
TF	Factor: A-Myb:OC-2; motif: YAACGGTTATCGATY	TF:M08508	false	0.00633272288941166	2.1984095156411594	331	47	3	62700	CCDC85B,IKBKG,FDFT1
TF	Factor: Pitx2; motif: WNTAAWCCCA; match class: 1	TF:M07056_1	false	0.00633272288941166	2.1984095156411594	1768	47	6	62700	HIGD1B,POLR2J,LGALS2,HPRT1,RRN3,B4GALT3
TF	Factor: pitx2; motif: NNTAAWCCCA; match class: 1	TF:M02114_1	false	0.00633272288941166	2.1984095156411594	1768	47	6	62700	HIGD1B,POLR2J,LGALS2,HPRT1,RRN3,B4GALT3
TF	Factor: TR2; motif: NRGGTCRYGACCYN	TF:M11765	false	0.0063365182746711515	2.198149308277063	3104	47	8	62700	HTR2B,HAND1,NDUFA2,PDXDC1,KLF13,SEC61B,RASSF7,S100A5
TF	Factor: RELB; motif: NNATTCCCCNN	TF:M09784	false	0.0063365182746711515	2.198149308277063	5469	47	11	62700	HNRNPH1,NDUFB7,MRPS21,TRMT112,S100A8,SHMT1,SPRR2A,NDUFA2,RNF181,ZNF140,GZMA
TF	Factor: SP9; motif: NCCACGCCCMCN	TF:M12150	false	0.0063407445225145305	2.1978597447940156	2408	47	7	62700	NDUFB7,S100A8,HPRT1,RNF181,RASSF7,MT1M,B4GALT3
TF	Factor: TEF-3:Alx-4; motif: GGAATGNNAANYTAATTA	TF:M08624	false	0.006411941878560001	2.1930104229889897	88	47	2	62700	IKBKG,HLA-DQB1
TF	Factor: Zbtb44; motif: CKGTGA; match class: 1	TF:M05405_1	false	0.006415042113352249	2.1928004882311476	7242	47	13	62700	SPRR2B,NDUFB7,MRPS21,HTR2B,SPRR2A,IKBKG,RPS4Y1,TIMM8A,LILRB3,VAMP5,GZMB,RRN3,HLA-DQB1
TF	Factor: GRHL2; motif: NNNAAACCAGTTNNN	TF:M09772	false	0.0064183573853220524	2.1925761042938015	333	47	3	62700	SPRR2B,HTR2B,HLA-DQB1
TF	Factor: AML1; motif: TGTGGT; match class: 1	TF:M00751_1	false	0.006439292345884484	2.1911618573551053	5483	47	11	62700	SPRR2B,LGALS2,MRPS21,OPN1LW,RPS4Y1,GZMB,RNF181,S100A5,TADA2A,GZMA,B4GALT3
TF	Factor: AML1; motif: TGTGGT; match class: 1	TF:M02084_1	false	0.006439292345884484	2.1911618573551053	5483	47	11	62700	SPRR2B,LGALS2,MRPS21,OPN1LW,RPS4Y1,GZMB,RNF181,S100A5,TADA2A,GZMA,B4GALT3
TF	Factor: EGR1; motif: NCNCCGCCCCCGCN	TF:M07208	false	0.006439292345884484	2.1911618573551053	6349	47	12	62700	POLR2J,RPLP2,TCF20,HAND1,HPRT1,IKBKG,RNF181,KLF13,RASSF7,TADA2A,GZMA,B4GALT3
TF	Factor: AML1a; motif: TGTGGT; match class: 1	TF:M00271_1	false	0.006439292345884484	2.1911618573551053	5483	47	11	62700	SPRR2B,LGALS2,MRPS21,OPN1LW,RPS4Y1,GZMB,RNF181,S100A5,TADA2A,GZMA,B4GALT3
TF	Factor: beta-catenin; motif: CTTTGWTN	TF:M07376	false	0.006445782664944842	2.1907243418591187	4654	47	10	62700	CCDC85B,MRPS21,SHMT1,HTR2B,HAND1,SPRR2A,RPS4Y1,TIMM8A,TFF1,TADA2A
TF	Factor: HNF4; motif: TGAMCTTTGNCCN	TF:M00764	false	0.006489336557106934	2.1877997013992614	1779	47	6	62700	HIGD1B,TCF20,VAMP5,GZMB,RRN3,S100A5
TF	Factor: RARA; motif: ARRGGTCANSNGAGGTCA	TF:M04482	false	0.006511165705123275	2.186341251987626	3869	47	9	62700	SPRR2B,RPLP2,NDUFB7,MRPS21,HPRT1,IKBKG,PDXDC1,RRN3,TADA2A
TF	Factor: AP-4; motif: AWCAGCTGWT; match class: 1	TF:M11210_1	false	0.00653094234087507	2.1850241504377315	4664	47	10	62700	HIGD1B,LGALS2,HNRNPH1,TIMM8A,LILRB3,VAMP5,GZMB,PDXDC1,HLA-DQB1,ZNF140
TF	Factor: AP-4; motif: AWCAGCTGWT	TF:M11210	false	0.00653094234087507	2.1850241504377315	4664	47	10	62700	HIGD1B,LGALS2,HNRNPH1,TIMM8A,LILRB3,VAMP5,GZMB,PDXDC1,HLA-DQB1,ZNF140
TF	Factor: IRF-7; motif: AAGWGAA; match class: 1	TF:M01884_1	false	0.006534095444658928	2.1848145259998595	4665	47	10	62700	HIGD1B,SPRR2B,NDUFB7,MRPS21,IL9,SPRR2A,RPS4Y1,GZMB,MT1M,B4GALT3
TF	Factor: XBP-1; motif: WNNGMCACGTC; match class: 1	TF:M01770_1	false	0.006534095444658928	2.1848145259998595	4665	47	10	62700	CCDC85B,RPLP2,NDUFB7,MRPS21,NDUFA2,LILRB3,VAMP5,PDXDC1,SEC61B,S100A5
TF	Factor: ETV7; motif: NNSCGGAAGTR; match class: 1	TF:M08760_1	false	0.006536419666170542	2.1846600720125	336	47	3	62700	RPLP2,TRMT112,IKBKG
TF	Factor: p53; motif: RGRCWWGYCYNGRCWWGYYY	TF:M01652	false	0.00654216160264157	2.184278732258016	8194	47	14	62700	CCDC85B,RPLP2,HNRNPH1,TCF20,TRMT112,S100A8,SHMT1,HPRT1,OPN1LW,IKBKG,VAMP5,KLF13,MT1M,TADA2A
TF	Factor: C/EBP; motif: NNNTKNNGNAAN; match class: 1	TF:M00770_1	false	0.006561360069084983	2.1830061287225213	1211	47	5	62700	NDUFA2,TIMM8A,PDXDC1,HCAR3,GZMA
TF	Factor: Erg; motif: NNACCGGAARTSN; match class: 1	TF:M09608_1	false	0.006561360069084983	2.1830061287225213	2427	47	7	62700	RPLP2,MRPS21,TRMT112,IKBKG,RPS4Y1,RNF181,HCAR3
TF	Factor: Msx-2; motif: NCAATTAN	TF:M10561	false	0.006625579567387631	2.178776126159568	723	47	4	62700	HNRNPH1,SPRR2A,OPN1LW,HLA-DQB1
TF	Factor: MSX2; motif: NCAATTAN	TF:M04407	false	0.006625579567387631	2.178776126159568	723	47	4	62700	HNRNPH1,SPRR2A,OPN1LW,HLA-DQB1
TF	Factor: Nkx2-3; motif: NSCACTTNNN	TF:M10636	false	0.0066441978109621465	2.177557446219066	3134	47	8	62700	HIGD1B,NDUFB7,S100A8,TIMM8A,VAMP5,TFF1,RRN3,S100A5
TF	Factor: Pet-1; motif: ACCGGAWRTN	TF:M02072	false	0.006651922124166488	2.1770528438245482	2434	47	7	62700	RPLP2,MRPS21,TRMT112,NDUFA2,IKBKG,PDXDC1,RRN3
TF	Factor: CREB1; motif: NNTGACGTCANN; match class: 1	TF:M09804_1	false	0.006675417700871275	2.175521554007158	4682	47	10	62700	HIGD1B,RPLP2,NDUFB7,IL9,SHMT1,HAND1,IKBKG,GZMB,TFF1,TADA2A
TF	Factor: CREB1; motif: NNTGACGTCANN	TF:M09804	false	0.006675417700871275	2.175521554007158	4682	47	10	62700	HIGD1B,RPLP2,NDUFB7,IL9,SHMT1,HAND1,IKBKG,GZMB,TFF1,TADA2A
TF	Factor: Egr-1; motif: NMCRCCCMCNCNN	TF:M12139	false	0.006685357795897386	2.1748753446285254	3889	47	9	62700	CCDC85B,RPLP2,TRMT112,OPN1LW,IKBKG,KLF13,SEC61B,RASSF7,ZNF140
TF	Factor: LEF-1; motif: WCAAAGN	TF:M03794	false	0.006759668299490621	2.170074614596124	4691	47	10	62700	SPRR2B,CCDC85B,TCF20,S100A8,SPRR2A,OPN1LW,RPS4Y1,TFF1,RASSF7,TADA2A
TF	Factor: LEF-1; motif: WCAAAGN	TF:M02019	false	0.006759668299490621	2.170074614596124	4691	47	10	62700	SPRR2B,CCDC85B,TCF20,S100A8,SPRR2A,OPN1LW,RPS4Y1,TFF1,RASSF7,TADA2A
TF	Factor: Nkx2-8; motif: NSCACTTGAN; match class: 1	TF:M10633_1	false	0.006890989508416042	2.1617184113014614	92	47	2	62700	HIGD1B,RRN3
TF	Factor: JUN; motif: NRTGACTCA	TF:M12589	false	0.006896115148742064	2.1613954954365684	3908	47	9	62700	IL9,SPRR2A,FDFT1,RPS4Y1,LILRB3,VAMP5,GZMB,SEC61B,S100A5
TF	Factor: GABPA; motif: ACCGGAAGTN; match class: 1	TF:M03990_1	false	0.0068967881766635675	2.1613531124362946	1227	47	5	62700	RPLP2,MRPS21,TRMT112,IKBKG,HCAR3
TF	Factor: KLF15; motif: RCCMCRCCCMCN; match class: 1	TF:M12160_1	false	0.006920422046188987	2.1598674190198643	8250	47	14	62700	HIGD1B,POLR2J,TCF20,HAND1,HPRT1,IKBKG,TIMM8A,RNF181,KLF13,RASSF7,S100A5,MT1M,ZNF140,B4GALT3
TF	Factor: AP-2gamma; motif: GCCYNCRGSN; match class: 1	TF:M03811_1	false	0.006929174251185198	2.1593185171228395	3912	47	9	62700	HNRNPH1,TRMT112,HAND1,HPRT1,LILRB3,KLF13,RASSF7,TADA2A,B4GALT3
TF	Factor: CSX; motif: NCCACTTRAN; match class: 1	TF:M10640_1	false	0.006933193820643116	2.159066658728216	1229	47	5	62700	HIGD1B,SPRR2B,IL9,VAMP5,RRN3
TF	Factor: JUNB:FOSB; motif: NRTGASTCAT	TF:M08920	false	0.006974150398149348	2.156508691261439	3164	47	8	62700	LGALS2,IL9,FDFT1,VAMP5,GZMB,TFF1,RRN3,S100A5
TF	Factor: ELF1; motif: NNNCAGGAAGTGNN; match class: 1	TF:M12517_1	false	0.006985555609571106	2.1557990457309715	93	47	2	62700	SPRR2B,RPS4Y1
TF	Factor: DLX6; motif: NWRNGYAAWYA	TF:M12595	false	0.006988073989107591	2.155642505393309	3920	47	9	62700	IKBKG,FDFT1,VAMP5,GZMB,SEC61B,TFF1,HCAR3,HLA-DQB1,B4GALT3
TF	Factor: AP-4; motif: RNCAGCTGC	TF:M00927	false	0.007040742979513058	2.1523815091992238	6432	47	12	62700	POLR2J,CCDC85B,HNRNPH1,NDUFB7,S100A8,TIMM8A,LILRB3,PDXDC1,RNF181,KLF13,SEC61B,HLA-DQB1
TF	Factor: Spi-B; motif: RAAWGRGGAAGTN	TF:M11376	false	0.0070731922147592025	2.150384539757933	739	47	4	62700	HNRNPH1,RNF181,TFF1,S100A5
TF	Factor: (SATB1)2; motif: TATTAGTAATAA	TF:M01232	false	0.007093181933276823	2.149158900773929	3174	47	8	62700	MRPS21,S100A8,HTR2B,HAND1,PDXDC1,ZNF140,GZMA,B4GALT3
TF	Factor: POU3F2; motif: ATGMATWWATTCAT	TF:M00463	false	0.00713111607163977	2.1468424945769216	3177	47	8	62700	MRPS21,SHMT1,HTR2B,NDUFA2,FDFT1,RRN3,HLA-DQB1,ZNF140
TF	Factor: LEF-1; motif: NWTCAAAGNN	TF:M01022	false	0.0071412163710126405	2.146227808080077	3178	47	8	62700	SPRR2B,CCDC85B,HTR2B,HAND1,SPRR2A,TIMM8A,TFF1,TADA2A
TF	Factor: PLAG1; motif: CCCCCKWNNNGGSCCC; match class: 1	TF:M01973_1	false	0.007167959852010061	2.144604435837466	2473	47	7	62700	POLR2J,CCDC85B,RPLP2,TCF20,HPRT1,FDFT1,RASSF7
TF	Factor: Rfx1; motif: GTTGCYNNGGARMS	TF:M04627	false	0.007181922512505541	2.143759284892597	3938	47	9	62700	POLR2J,HNRNPH1,MRPS21,HTR2B,NDUFA2,RPS4Y1,PDXDC1,TFF1,ZNF140
TF	Factor: ZBRK1; motif: NGNNNGGTNAWAAAARRGCNG; match class: 1	TF:M10468_1	false	0.007214228237087386	2.141810121992755	4741	47	10	62700	HIGD1B,SPRR2B,RPLP2,HTR2B,RPS4Y1,HCAR3,TADA2A,ZNF140,GZMA,B4GALT3
TF	Factor: ATF-1; motif: NNRTGACGYMA	TF:M09866	false	0.007223907837663437	2.141227803371396	3185	47	8	62700	RPLP2,NDUFB7,HPRT1,GZMB,KLF13,SEC61B,HLA-DQB1,ZNF140
TF	Factor: Sp1; motif: NGGGGGCGGGGCCNGGGGGGGG; match class: 1	TF:M10071_1	false	0.007251272507777916	2.139585773482481	4745	47	10	62700	POLR2J,CCDC85B,HNRNPH1,TCF20,HPRT1,IKBKG,VAMP5,PDXDC1,KLF13,RASSF7
TF	Factor: HES-7; motif: GNCACGYGNN; match class: 1	TF:M11066_1	false	0.007334319360572735	2.1346401833425857	8311	47	14	62700	CCDC85B,RPLP2,HNRNPH1,TCF20,S100A8,SHMT1,HPRT1,FDFT1,RPS4Y1,TIMM8A,RRN3,MT1M,TADA2A,B4GALT3
TF	Factor: IRF-8; motif: AGTTTCW; match class: 1	TF:M01665_1	false	0.007384130755465228	2.131700621587474	749	47	4	62700	TRMT112,S100A8,SPRR2A,GZMA
TF	Factor: JunD; motif: SATGACTCATN	TF:M11269	false	0.007396506741963339	2.130973342550795	3957	47	9	62700	POLR2J,LGALS2,HNRNPH1,VAMP5,GZMB,KLF13,RRN3,RASSF7,MT1M
TF	Factor: nerf; motif: NANSCGGAAGTN	TF:M11460	false	0.007443311757950584	2.128233790504013	751	47	4	62700	TRMT112,IKBKG,RNF181,RASSF7
TF	Factor: C/EBPbeta; motif: TKNNGCAANN; match class: 1	TF:M01896_1	false	0.007443311757950584	2.128233790504013	751	47	4	62700	NDUFB7,NDUFA2,HCAR3,TADA2A
TF	Factor: NR1B2; motif: RAGGTCAAAAGGTCAN	TF:M11799	false	0.007448036388632115	2.127958210202932	1839	47	6	62700	HIGD1B,LGALS2,NDUFB7,IKBKG,RASSF7,S100A5
TF	Factor: SREBP; motif: VNNVTCACCCYA; match class: 1	TF:M00776_1	false	0.007457310799543883	2.1274177563710506	1254	47	5	62700	POLR2J,HNRNPH1,FDFT1,RRN3,ZNF140
TF	Factor: E2F-1:DP-1; motif: TTTCSCGC; match class: 1	TF:M00736_1	false	0.007469670499885046	2.126698555244556	4767	47	10	62700	POLR2J,RPLP2,HNRNPH1,NDUFB7,HAND1,HPRT1,RPS4Y1,KLF13,RASSF7,TADA2A
TF	Factor: AP-4; motif: AWCAGCTGWT; match class: 1	TF:M11206_1	false	0.007508773488816441	2.124430996489914	7398	47	13	62700	HIGD1B,LGALS2,HNRNPH1,S100A8,TIMM8A,LILRB3,VAMP5,GZMB,PDXDC1,RNF181,RASSF7,HLA-DQB1,ZNF140
TF	Factor: NF-kappaB; motif: NGGGANTTYCCMNNNN	TF:M00774	false	0.007508773488816441	2.124430996489914	1843	47	6	62700	NDUFB7,IL9,S100A8,OPN1LW,RRN3,MT1M
TF	Factor: AP-4; motif: AWCAGCTGWT	TF:M11206	false	0.007508773488816441	2.124430996489914	7398	47	13	62700	HIGD1B,LGALS2,HNRNPH1,S100A8,TIMM8A,LILRB3,VAMP5,GZMB,PDXDC1,RNF181,RASSF7,HLA-DQB1,ZNF140
TF	Factor: CDP; motif: NATYGATSSS	TF:M00106	false	0.007509198175858688	2.1244064340199413	6490	47	12	62700	POLR2J,S100A8,HAND1,SPRR2A,IKBKG,TIMM8A,VAMP5,GZMB,TFF1,HLA-DQB1,GZMA,B4GALT3
TF	Factor: CREB1; motif: NRTGAYGCGTN; match class: 1	TF:M11218_1	false	0.00753163697768821	2.1231106209955617	2499	47	7	62700	CCDC85B,RPLP2,NDUFA2,FDFT1,PDXDC1,SEC61B,TADA2A
TF	Factor: FRA-2; motif: RTGANTCA	TF:M08914	false	0.007569738640862818	2.120919115056145	3974	47	9	62700	LGALS2,MRPS21,IL9,FDFT1,VAMP5,GZMB,TFF1,RRN3,S100A5
TF	Factor: FOXJ3; motif: TGTTTACNYW	TF:M12605	false	0.00757421105724131	2.120662597324755	2502	47	7	62700	SPRR2B,SPRR2A,FDFT1,VAMP5,GZMB,HLA-DQB1,B4GALT3
TF	Factor: Sox-2; motif: NNNNCCWTTGTTWTKN	TF:M01272	false	0.00757421105724131	2.120662597324755	756	47	4	62700	NDUFB7,SPRR2A,NDUFA2,RNF181
TF	Factor: IRX5; motif: NWACAYRACAWN	TF:M04378	false	0.00757421105724131	2.120662597324755	3975	47	9	62700	HIGD1B,FDFT1,RPS4Y1,TIMM8A,GZMB,TFF1,MT1M,HCAR3,HLA-DQB1
TF	Factor: IRF-3; motif: KCNGTTTCSNSGAAACCGAAACN; match class: 1	TF:M11675_1	false	0.0076229980658578935	2.1178741904211464	1850	47	6	62700	RPLP2,HNRNPH1,GZMB,PDXDC1,MT1M,HCAR3
TF	Factor: AREB6; motif: NNYNYACCTGWVT	TF:M00412	false	0.007645605279796504	2.116588127090111	4786	47	10	62700	LGALS2,SPRR2A,GZMB,PDXDC1,KLF13,TFF1,RASSF7,MT1M,TADA2A,ZNF140
TF	Factor: PMX2B; motif: NNNAATTAATTAANNNG	TF:M01356	false	0.007658682855340025	2.1158459141590127	3221	47	8	62700	IL9,S100A8,HTR2B,SPRR2A,RASSF7,HCAR3,HLA-DQB1,B4GALT3
TF	Factor: ESE-1; motif: CAGGAARNN	TF:M07285	false	0.007685675932327713	2.114317931577235	2510	47	7	62700	CCDC85B,TCF20,IL9,TRMT112,TFF1,HLA-DQB1,B4GALT3
TF	Factor: POU6F1; motif: GCATAAWTTAT; match class: 1	TF:M00465_1	false	0.007685675932327713	2.114317931577235	360	47	3	62700	NDUFB7,SPRR2A,RNF181
TF	Factor: POU2F1; motif: NWTATGCWAATN; match class: 1	TF:M04070_1	false	0.007685675932327713	2.114317931577235	360	47	3	62700	SPRR2B,TRMT112,B4GALT3
TF	Factor: AhR,; motif: NRCGTGNGN	TF:M00976	false	0.00769773766530041	2.11363689350822	3987	47	9	62700	CCDC85B,RPLP2,HNRNPH1,TCF20,TRMT112,IKBKG,RASSF7,TADA2A,ZNF140
TF	Factor: HNF-1alpha; motif: RGTTAATNWTT	TF:M02013	false	0.00777987339889313	2.1090274701837655	1859	47	6	62700	LGALS2,S100A8,RPS4Y1,PDXDC1,RRN3,HCAR3
TF	Factor: PR; motif: RGNACATTYTGTNCTN	TF:M10042	false	0.007811972280891663	2.1072393063822825	3233	47	8	62700	POLR2J,HNRNPH1,S100A8,OPN1LW,RPS4Y1,VAMP5,MT1M,HLA-DQB1
TF	Factor: Pax-9; motif: NCGTCACGCWTSRNYGN	TF:M11875	false	0.007861257025832418	2.1045080041217026	765	47	4	62700	TRMT112,HPRT1,KLF13,HLA-DQB1
TF	Factor: MafG; motif: NTGCTGAYGTCAGCAN; match class: 1	TF:M11347_1	false	0.00789402302558803	2.1027016111719146	766	47	4	62700	SPRR2B,RPLP2,SHMT1,SPRR2A
TF	Factor: HIF2A; motif: ACGTGNNN	TF:M07356	false	0.0079727637126503	2.098391106822577	1869	47	6	62700	SHMT1,FDFT1,PDXDC1,SEC61B,RASSF7,S100A5
TF	Factor: VDR:RXR; motif: GGGTCAWNGRGTTCA	TF:M01202	false	0.007977458812130595	2.0981354294046595	4010	47	9	62700	SPRR2B,HNRNPH1,S100A8,SHMT1,HAND1,TIMM8A,TFF1,MT1M,ZNF140
TF	Factor: elf5; motif: NNNANSAGGAAGTNN	TF:M09903	false	0.007988259910426348	2.0975478131268726	1278	47	5	62700	SPRR2B,PDXDC1,TFF1,S100A5,TADA2A
TF	Factor: HTF4; motif: NCACCTGN	TF:M11157	false	0.007998149441963016	2.097010485522131	1871	47	6	62700	POLR2J,SPRR2B,MRPS21,SPRR2A,MT1M,GZMA
TF	Factor: meis1:Prrxl1; motif: TGACANTAATTN	TF:M08375	false	0.007998149441963016	2.097010485522131	1871	47	6	62700	HTR2B,OPN1LW,NDUFA2,LILRB3,RRN3,HLA-DQB1
TF	Factor: E2F-4; motif: GCGGGAAANA; match class: 1	TF:M02090_1	false	0.008008017637326014	2.096474979012138	6549	47	12	62700	POLR2J,HNRNPH1,NDUFB7,TCF20,TRMT112,SHMT1,FDFT1,RPS4Y1,KLF13,RASSF7,MT1M,ZNF140
TF	Factor: E2F-1; motif: NNNSSCGCSAANN; match class: 1	TF:M07250_1	false	0.00803728034335001	2.09489088305367	5671	47	11	62700	RPLP2,HNRNPH1,MRPS21,TCF20,SHMT1,HAND1,NDUFA2,IKBKG,FDFT1,TIMM8A,TADA2A
TF	Factor: ERF; motif: ACCGGAARYN; match class: 1	TF:M02061_1	false	0.00805423692403705	2.0939755993016536	367	47	3	62700	RPLP2,TRMT112,IKBKG
TF	Factor: FOXO1; motif: NWAAACAAN	TF:M01216	false	0.00805423692403705	2.0939755993016536	3252	47	8	62700	HIGD1B,POLR2J,NDUFB7,IL9,IKBKG,RPS4Y1,VAMP5,HCAR3
TF	Factor: Pax-5; motif: NNRNKCAGYSRAGCRTGAC	TF:M07223	false	0.008080223353459287	2.0925766342954364	5676	47	11	62700	LGALS2,NDUFB7,TCF20,IL9,SHMT1,FDFT1,RPS4Y1,KLF13,RRN3,RASSF7,B4GALT3
TF	Factor: ZGPAT; motif: GRGGCWGNGGNG	TF:M09739	false	0.008129284559070348	2.0899476740516914	8420	47	14	62700	POLR2J,NDUFB7,TRMT112,HAND1,OPN1LW,NDUFA2,IKBKG,GZMB,SEC61B,TFF1,RASSF7,S100A5,MT1M,TADA2A
TF	Factor: FOXJ2; motif: NNNWAAAYAAAYANNNNN	TF:M00422	false	0.008131004956478559	2.0898557741992145	2540	47	7	62700	MRPS21,TRMT112,HTR2B,IKBKG,VAMP5,HCAR3,B4GALT3
TF	Factor: Fli-1; motif: RCAGGAAGTGR; match class: 1	TF:M07089_1	false	0.008137651286781103	2.0895009243956753	774	47	4	62700	SPRR2B,MRPS21,RPS4Y1,ZNF140
TF	Factor: FOXP4; motif: TGTTTRCTNW	TF:M12608	false	0.008212235400760604	2.0855386102286118	1288	47	5	62700	FDFT1,VAMP5,GZMB,HLA-DQB1,B4GALT3
TF	Factor: CEBPD; motif: NRTTGCNCAAYN; match class: 1	TF:M12587_1	false	0.008214913067136466	2.085397028049089	370	47	3	62700	IL9,NDUFA2,TADA2A
TF	Factor: GABP-alpha; motif: CACTTCCGG	TF:M04698	false	0.008223196193346723	2.084959347990697	3265	47	8	62700	RPLP2,TRMT112,NDUFA2,IKBKG,PDXDC1,RNF181,RRN3,RASSF7
TF	Factor: BTEB2; motif: GCCCCRCCCH; match class: 1	TF:M07409_1	false	0.008224921459563939	2.0848682404711	1884	47	6	62700	CCDC85B,HNRNPH1,TCF20,IKBKG,VAMP5,RASSF7
TF	Factor: Osf2; motif: ACCACANM	TF:M00731	false	0.00824533616010664	2.083791633590927	1290	47	5	62700	MRPS21,RPS4Y1,GZMB,S100A5,GZMA
TF	Factor: COUP-TF1; motif: GRGGKSARAGGTCAGNG	TF:M09886	false	0.00824533616010664	2.083791633590927	5694	47	11	62700	HIGD1B,CCDC85B,MRPS21,TCF20,HPRT1,OPN1LW,FDFT1,VAMP5,GZMB,RRN3,S100A5
TF	Factor: C/EBPbeta; motif: RNRTKDNGMAAKNN	TF:M00109	false	0.008283682852411354	2.081776536780555	3270	47	8	62700	CCDC85B,MRPS21,IL9,SPRR2A,NDUFA2,RPS4Y1,HCAR3,TADA2A
TF	Factor: E2F-1; motif: NNNNGGCGGGAARN; match class: 1	TF:M09892_1	false	0.008294506154804331	2.0812094662554177	9415	47	15	62700	POLR2J,CCDC85B,HNRNPH1,NDUFB7,TCF20,TRMT112,HAND1,HPRT1,IKBKG,FDFT1,PDXDC1,KLF13,RASSF7,MT1M,ZNF140
TF	Factor: FOXJ2; motif: NNTGTTGTAAAYAN	TF:M11584	false	0.008312982775785436	2.0802431193404116	4852	47	10	62700	SPRR2B,LGALS2,SHMT1,HTR2B,SPRR2A,HPRT1,PDXDC1,RNF181,S100A5,HLA-DQB1
TF	Factor: GATA-2; motif: NNNGATRNNN	TF:M00076	false	0.008333181860444683	2.0791891401801337	3274	47	8	62700	HIGD1B,CCDC85B,RPLP2,NDUFB7,HAND1,GZMB,RNF181,B4GALT3
TF	Factor: EGR1; motif: NNMCGCCCACGCNN	TF:M12508	false	0.00833669531335784	2.07900607065667	6588	47	12	62700	POLR2J,RPLP2,TCF20,TRMT112,HPRT1,IKBKG,VAMP5,KLF13,SEC61B,RASSF7,ZNF140,B4GALT3
TF	Factor: POU4F3; motif: CTAATYW; match class: 1	TF:M07061_1	false	0.00836392897258047	2.07758966391598	1892	47	6	62700	HIGD1B,LGALS2,MRPS21,TRMT112,RPS4Y1,GZMA
TF	Factor: RUNX2; motif: WRACCGCANWAACCGCAN; match class: 1	TF:M04107_1	false	0.008365933185282635	2.077485608244384	6592	47	12	62700	HIGD1B,RPLP2,MRPS21,TCF20,TRMT112,HAND1,HPRT1,OPN1LW,RPS4Y1,PDXDC1,RASSF7,S100A5
TF	Factor: ER81; motif: NACCGGAAGTN	TF:M11420	false	0.008365933185282635	2.077485608244384	3277	47	8	62700	RPLP2,MRPS21,TRMT112,NDUFA2,IKBKG,PDXDC1,RRN3,HCAR3
TF	Factor: ER81; motif: NACCGGAAGTN	TF:M11421	false	0.008441271053170241	2.073592154107033	2561	47	7	62700	RPLP2,MRPS21,TRMT112,NDUFA2,IKBKG,PDXDC1,RRN3
TF	Factor: NR1B1:RXR-GAMMA; motif: RRGGTCANNNNNRGGTCA	TF:M08965	false	0.00845094933000196	2.0730945022191314	4053	47	9	62700	RPLP2,TCF20,TRMT112,FDFT1,LILRB3,GZMB,RRN3,RASSF7,B4GALT3
TF	Factor: GATA-3; motif: NNAGATAANAN; match class: 1	TF:M09938_1	false	0.00845968046243566	2.072646040746057	375	47	3	62700	IL9,HTR2B,FDFT1
TF	Factor: HOXB5; motif: NNYMATTANN; match class: 1	TF:M04349_1	false	0.00845968046243566	2.072646040746057	4054	47	9	62700	IL9,S100A8,SHMT1,HTR2B,RRN3,RASSF7,HCAR3,HLA-DQB1,B4GALT3
TF	Factor: SNA; motif: NNRGCAGGTGCNNNN; match class: 1	TF:M10528_1	false	0.008513422578705944	2.0698958091020105	786	47	4	62700	TRMT112,HPRT1,OPN1LW,IKBKG
TF	Factor: ERF:T-bet; motif: TMACACCGGAAR	TF:M08455	false	0.008514360605281202	2.0698479602703075	376	47	3	62700	IKBKG,RPS4Y1,HCAR3
TF	Factor: ATF-2; motif: NNTGACGTCAN	TF:M07312	false	0.008527285086308917	2.069189217333205	4060	47	9	62700	RPLP2,HPRT1,NDUFA2,GZMB,PDXDC1,KLF13,SEC61B,HLA-DQB1,ZNF140
TF	Factor: Elk-1:Pax-9; motif: ACCGGAACYACGCWYSANTG; match class: 1	TF:M08226_1	false	0.008541850582109803	2.0684480297170573	5726	47	11	62700	POLR2J,RPLP2,TCF20,TRMT112,FDFT1,RPS4Y1,TIMM8A,VAMP5,PDXDC1,RNF181,TADA2A
TF	Factor: ZFX; motif: SNAGGCCNCR	TF:M10121	false	0.008546640322034005	2.0682045725639386	4062	47	9	62700	RPLP2,HNRNPH1,TCF20,HPRT1,OPN1LW,IKBKG,SEC61B,ZNF140,B4GALT3
TF	Factor: VDR,; motif: RRTGNMCYTNNTGAMCCNYNT; match class: 1	TF:M00966_1	false	0.008556375663457532	2.0677101561966844	3292	47	8	62700	HTR2B,HPRT1,TIMM8A,SEC61B,TFF1,RASSF7,S100A5,TADA2A
TF	Factor: AP-4; motif: ANCATATGNT	TF:M11207	false	0.00856790919168996	2.0671251450890105	3293	47	8	62700	TRMT112,HTR2B,GZMB,SEC61B,HCAR3,TADA2A,ZNF140,B4GALT3
TF	Factor: TCF-1; motif: CTTTGW; match class: 1	TF:M03857_1	false	0.008587042349503748	2.066156395246098	6618	47	12	62700	HNRNPH1,MRPS21,IL9,S100A8,SPRR2A,NDUFA2,RPS4Y1,TIMM8A,GZMB,RNF181,HCAR3,ZNF140
TF	Factor: Sox-10; motif: CWTTGT; match class: 1	TF:M03138_1	false	0.008587042349503748	2.066156395246098	6618	47	12	62700	HNRNPH1,MRPS21,IL9,S100A8,SPRR2A,NDUFA2,RPS4Y1,TIMM8A,GZMB,RNF181,HCAR3,ZNF140
TF	Factor: ER-alpha; motif: NAGGTCACSGTGACCTN; match class: 1	TF:M11843_1	false	0.008703477862768781	2.0603071709685157	2579	47	7	62700	LGALS2,HNRNPH1,HPRT1,IKBKG,VAMP5,TFF1,B4GALT3
TF	Factor: EGR; motif: CGCCCCCGCNN; match class: 1	TF:M08878_1	false	0.008703477862768781	2.0603071709685157	3303	47	8	62700	POLR2J,RPLP2,TCF20,HAND1,HPRT1,IKBKG,KLF13,RASSF7
TF	Factor: GATA-1; motif: MNAGATAANR; match class: 1	TF:M00347_1	false	0.008703477862768781	2.0603071709685157	792	47	4	62700	IL9,HTR2B,FDFT1,GZMA
TF	Factor: NRF-1; motif: SYGCGCMTGCGCRNNGSN	TF:M09641	false	0.008703477862768781	2.0603071709685157	3303	47	8	62700	POLR2J,HNRNPH1,NDUFB7,MRPS21,TRMT112,PDXDC1,SEC61B,S100A5
TF	Factor: ZNF295; motif: NYCYCWGCYYCCCN	TF:M09755	false	0.008746071126024144	2.05818699514641	3306	47	8	62700	HIGD1B,POLR2J,RPLP2,LGALS2,NDUFB7,IL9,RPS4Y1,RRN3
TF	Factor: Egr-1; motif: ACCGCCC	TF:M04918	false	0.00875133978038133	2.057925453870872	5748	47	11	62700	POLR2J,HNRNPH1,TRMT112,OPN1LW,NDUFA2,TIMM8A,PDXDC1,RNF181,MT1M,TADA2A,ZNF140
TF	Factor: Oct-2; motif: NNNATTTGCATRT	TF:M07120	false	0.008801429955876796	2.0554467629071445	4899	47	10	62700	HIGD1B,SPRR2B,NDUFB7,IL9,TRMT112,S100A8,SPRR2A,TADA2A,GZMA,B4GALT3
TF	Factor: C-FOS:C-JUN; motif: ATGAGTCAYN	TF:M08942	false	0.008813909168249227	2.0548314294253065	3311	47	8	62700	LGALS2,IL9,SPRR2A,FDFT1,VAMP5,GZMB,RRN3,S100A5
TF	Factor: FOXI1; motif: NWANNGTAAACAA	TF:M11580	false	0.008841512584634836	2.0534734305790003	1316	47	5	62700	SPRR2B,SPRR2A,RPS4Y1,HLA-DQB1,B4GALT3
TF	Factor: GATA-5; motif: TTAMCAR	TF:M05445	false	0.008850448019662942	2.053034744269115	3314	47	8	62700	MRPS21,IL9,HTR2B,HAND1,NDUFA2,GZMB,HCAR3,TADA2A
TF	Factor: E2F-4; motif: TTTGGCGCCAAA; match class: 1	TF:M04519_1	false	0.008870083198347728	2.052072306615414	2590	47	7	62700	RPLP2,OPN1LW,RPS4Y1,TFF1,RRN3,HCAR3,TADA2A
TF	Factor: ER; motif: NNARGNCANNNTGACCYNN	TF:M00191	false	0.00887409295937426	2.051876026201859	4907	47	10	62700	POLR2J,LGALS2,TRMT112,LILRB3,VAMP5,TFF1,S100A5,TADA2A,GZMA,B4GALT3
TF	Factor: DLX2; motif: AMSMCTGACKG	TF:M08873	false	0.008952394886583536	2.0480607695000574	7578	47	13	62700	RPLP2,HNRNPH1,IL9,S100A8,IKBKG,TIMM8A,VAMP5,KLF13,SEC61B,S100A5,MT1M,HCAR3,B4GALT3
[truncated: 1,287 more rows]
