# Supplementary material for: Nanomaterial isolated extracellular vesicles enable high precision identification of tumor biomarkers for pancreatic cancer liquid biopsy
Source: J Nanobiotechnology. 2025 Jul 1;23:467. doi: 10.1186/s12951-025-03527-3 (PMC12211367; doi:10.1186/s12951-025-03527-3)
Supplement: Supplementary file 3 — Additional file 3. gProfiler’s enrichment analysis. Enrichment analysis was applied to each EV isolation’s transcriptomic sample based on their unique mRNA annotations. [file 12951_2025_3527_MOESM3_ESM.zip › Enrichment_Analysis_gProfiler/ExoEasy/ExoEasy_Patient_11.csv]

source	term_name	term_id	highlighted	adjusted_p_value	negative_log10_of_adjusted_p_value	term_size	query_size	intersection_size	effective_domain_size	intersections
GO:MF	metalloendopeptidase activity	GO:0004222	true	0.02612631626990351	1.582921820140012	109	4	1	62700	ADAM2
GO:MF	identical protein binding	GO:0042802	false	0.02612631626990351	1.582921820140012	2143	4	2	62700	HNRNPH1,NT5C
GO:MF	single-stranded RNA binding	GO:0003727	false	0.02612631626990351	1.582921820140012	86	4	1	62700	HNRNPH1
GO:MF	organic cyclic compound binding	GO:0097159	false	0.02612631626990351	1.582921820140012	7526	4	3	62700	IRF7,HNRNPH1,NT5C
GO:MF	heterocyclic compound binding	GO:1901363	false	0.02612631626990351	1.582921820140012	7455	4	3	62700	IRF7,HNRNPH1,NT5C
GO:MF	hydrolase activity	GO:0016787	true	0.02907342787144155	1.5365037601839526	2446	4	2	62700	ADAM2,NT5C
GO:MF	integrin binding	GO:0005178	true	0.030869553370222107	1.5104696539727536	155	4	1	62700	ADAM2
GO:MF	metallopeptidase activity	GO:0008237	false	0.03283597825285051	1.4836500406376558	187	4	1	62700	ADAM2
GO:MF	phosphatase activity	GO:0016791	false	0.045673949692490994	1.3403314307953502	276	4	1	62700	NT5C
GO:BP	positive regulation of gene expression	GO:0010628	false	0.012035648205820043	1.9195305148920736	1183	4	2	62700	IRF7,ADAM2
GO:BP	regulation of gene expression	GO:0010468	false	0.01256893209472584	1.900701620092062	5499	4	3	62700	IRF7,HNRNPH1,ADAM2
GO:BP	regulation of macromolecule biosynthetic process	GO:0010556	false	0.01256893209472584	1.900701620092062	5631	4	3	62700	IRF7,HNRNPH1,ADAM2
GO:BP	regulation of cellular biosynthetic process	GO:0031326	false	0.012731140633541943	1.8951326844326484	5757	4	3	62700	IRF7,HNRNPH1,ADAM2
GO:BP	regulation of biosynthetic process	GO:0009889	false	0.012777593309442255	1.8935509388894214	5789	4	3	62700	IRF7,HNRNPH1,ADAM2
GO:BP	ribonucleotide catabolic process	GO:0009261	false	0.014030532001934009	1.8529258613220378	52	4	1	62700	NT5C
GO:BP	visual behavior	GO:0007632	false	0.014030532001934009	1.8529258613220378	53	4	1	62700	ADAM2
GO:BP	sperm-egg recognition	GO:0035036	false	0.014030532001934009	1.8529258613220378	53	4	1	62700	ADAM2
GO:BP	purine nucleotide catabolic process	GO:0006195	false	0.014126741482492352	1.8499580022966884	54	4	1	62700	NT5C
GO:BP	pyrimidine nucleotide metabolic process	GO:0006220	false	0.014220701166806732	1.8470789897266626	55	4	1	62700	NT5C
GO:BP	negative regulation of leukocyte apoptotic process	GO:2000107	false	0.014415371024175878	1.8411741752196804	57	4	1	62700	IRF7
GO:BP	purine-containing compound catabolic process	GO:0072523	false	0.014415371024175878	1.8411741752196804	59	4	1	62700	NT5C
GO:BP	positive regulation of cytokine-mediated signaling pathway	GO:0001961	false	0.014415371024175878	1.8411741752196804	58	4	1	62700	IRF7
GO:BP	regulation of interferon-beta production	GO:0032648	false	0.014415371024175878	1.8411741752196804	59	4	1	62700	IRF7
GO:BP	interferon-beta production	GO:0032608	false	0.014415371024175878	1.8411741752196804	59	4	1	62700	IRF7
GO:BP	ribonucleoside monophosphate metabolic process	GO:0009161	false	0.014982624403132448	1.824412107599797	62	4	1	62700	NT5C
GO:BP	positive regulation of response to cytokine stimulus	GO:0060760	false	0.01553757589009065	1.8086167371231316	65	4	1	62700	IRF7
GO:BP	toll-like receptor signaling pathway	GO:0002224	false	0.016316707349614237	1.7873674757393856	69	4	1	62700	IRF7
GO:BP	regulation of cellular metabolic process	GO:0031323	false	0.016500516233077914	1.7825024682909436	6726	4	3	62700	IRF7,HNRNPH1,ADAM2
GO:BP	positive regulation of type I interferon production	GO:0032481	false	0.016500516233077914	1.7825024682909436	71	4	1	62700	IRF7
GO:BP	regulation of macromolecule metabolic process	GO:0060255	false	0.01665783864156151	1.7783813490838942	6772	4	3	62700	IRF7,HNRNPH1,ADAM2
GO:BP	cell-cell recognition	GO:0009988	false	0.01678282132476089	1.7751350290389376	74	4	1	62700	ADAM2
GO:BP	nucleotide catabolic process	GO:0009166	false	0.01716291245276757	1.7654090128253332	78	4	1	62700	NT5C
GO:BP	type I interferon-mediated signaling pathway	GO:0060337	false	0.01716291245276757	1.7654090128253332	78	4	1	62700	IRF7
GO:BP	nucleoside monophosphate metabolic process	GO:0009123	false	0.01716291245276757	1.7654090128253332	78	4	1	62700	NT5C
GO:BP	cellular response to type I interferon	GO:0071357	false	0.01721211684183919	1.7641657144373917	79	4	1	62700	IRF7
GO:BP	pyrimidine-containing compound metabolic process	GO:0072527	false	0.018160616960325025	1.740869401524552	85	4	1	62700	NT5C
GO:BP	response to type I interferon	GO:0034340	false	0.018160616960325025	1.740869401524552	85	4	1	62700	IRF7
GO:BP	associative learning	GO:0008306	false	0.01819884272432821	1.7399562281917513	86	4	1	62700	ADAM2
GO:BP	nucleoside phosphate catabolic process	GO:1901292	false	0.018236337224581137	1.739062385464338	87	4	1	62700	NT5C
GO:BP	regulation of metabolic process	GO:0019222	false	0.01871976075178574	1.7276997060703083	7295	4	3	62700	IRF7,HNRNPH1,ADAM2
GO:BP	regulation of leukocyte apoptotic process	GO:2000106	false	0.01871976075178574	1.7276997060703083	91	4	1	62700	IRF7
GO:BP	interferon-mediated signaling pathway	GO:0140888	false	0.02078461627152779	1.682257989088793	102	4	1	62700	IRF7
GO:BP	integrin-mediated signaling pathway	GO:0007229	true	0.023166726231962375	1.6351353334887149	116	4	1	62700	ADAM2
GO:BP	regulation of myeloid leukocyte differentiation	GO:0002761	false	0.023166726231962375	1.6351353334887149	120	4	1	62700	IRF7
GO:BP	leukocyte apoptotic process	GO:0071887	false	0.023166726231962375	1.6351353334887149	120	4	1	62700	IRF7
GO:BP	nucleobase-containing compound metabolic process	GO:0006139	false	0.023166726231962375	1.6351353334887149	7990	4	3	62700	IRF7,HNRNPH1,NT5C
GO:BP	regulation of type I interferon production	GO:0032479	false	0.023166726231962375	1.6351353334887149	118	4	1	62700	IRF7
GO:BP	type I interferon production	GO:0032606	false	0.023166726231962375	1.6351353334887149	118	4	1	62700	IRF7
GO:BP	heterocycle metabolic process	GO:0046483	false	0.023931328315046463	1.621033195081311	8160	4	3	62700	IRF7,HNRNPH1,NT5C
GO:BP	cellular aromatic compound metabolic process	GO:0006725	false	0.024166670885465067	1.6167831723334671	8212	4	3	62700	IRF7,HNRNPH1,NT5C
GO:BP	immunoglobulin mediated immune response	GO:0016064	true	0.02464088037816113	1.6083437796022941	131	4	1	62700	IRF7
GO:BP	B cell mediated immunity	GO:0019724	false	0.024991572761813633	1.6022064121294894	134	4	1	62700	IRF7
GO:BP	regulation of pattern recognition receptor signaling pathway	GO:0062207	false	0.025336340712309762	1.5962561093898102	137	4	1	62700	IRF7
GO:BP	organic cyclic compound metabolic process	GO:1901360	false	0.02538751865630717	1.5953797444407742	8451	4	3	62700	IRF7,HNRNPH1,NT5C
GO:BP	cytosolic pattern recognition receptor signaling pathway	GO:0002753	false	0.02546487759018753	1.594058407138848	140	4	1	62700	IRF7
GO:BP	regulation of cytokine-mediated signaling pathway	GO:0001959	false	0.02596233869228991	1.5856561887819676	153	4	1	62700	IRF7
GO:BP	development of primary male sexual characteristics	GO:0046546	false	0.02596233869228991	1.5856561887819676	152	4	1	62700	ADAM2
GO:BP	cellular nitrogen compound metabolic process	GO:0034641	false	0.02596233869228991	1.5856561887819676	8625	4	3	62700	IRF7,HNRNPH1,NT5C
GO:BP	positive regulation of macromolecule biosynthetic process	GO:0010557	false	0.02596233869228991	1.5856561887819676	2599	4	2	62700	IRF7,ADAM2
GO:BP	adult behavior	GO:0030534	true	0.02596233869228991	1.5856561887819676	150	4	1	62700	ADAM2
GO:BP	organophosphate catabolic process	GO:0046434	false	0.02596233869228991	1.5856561887819676	146	4	1	62700	NT5C
GO:BP	male gonad development	GO:0008584	true	0.02596233869228991	1.5856561887819676	151	4	1	62700	ADAM2
GO:BP	learning	GO:0007612	false	0.02596233869228991	1.5856561887819676	153	4	1	62700	ADAM2
GO:BP	cell recognition	GO:0008037	false	0.02621547606266931	1.5814422512627488	156	4	1	62700	ADAM2
GO:BP	regulation of response to cytokine stimulus	GO:0060759	false	0.027143320547867063	1.5663370244948749	164	4	1	62700	IRF7
GO:BP	positive regulation of cellular biosynthetic process	GO:0031328	false	0.027143320547867063	1.5663370244948749	2684	4	2	62700	IRF7,ADAM2
GO:BP	positive regulation of biosynthetic process	GO:0009891	false	0.027188336113379508	1.5656173697898037	2703	4	2	62700	IRF7,ADAM2
GO:BP	single fertilization	GO:0007338	false	0.02755622669147182	1.5597802511789132	169	4	1	62700	ADAM2
GO:BP	plasma membrane organization	GO:0007009	false	0.027636951017160353	1.5585098711915526	171	4	1	62700	ADAM2
GO:BP	carbohydrate derivative catabolic process	GO:1901136	false	0.027636951017160353	1.5585098711915526	172	4	1	62700	NT5C
GO:BP	gene expression	GO:0010467	false	0.027672033893445976	1.5579589190578917	9182	4	3	62700	IRF7,HNRNPH1,ADAM2
GO:BP	male sex differentiation	GO:0046661	false	0.027672033893445976	1.5579589190578917	175	4	1	62700	ADAM2
GO:BP	cell surface receptor signaling pathway	GO:0007166	false	0.027672033893445976	1.5579589190578917	2783	4	2	62700	IRF7,ADAM2
GO:BP	membrane fusion	GO:0061025	false	0.028368833352151686	1.547158523884828	183	4	1	62700	ADAM2
GO:BP	regulation of RNA splicing	GO:0043484	true	0.028368833352151686	1.547158523884828	182	4	1	62700	HNRNPH1
GO:BP	regulation of adaptive immune response	GO:0002819	true	0.03086826921139149	1.5104877207937324	202	4	1	62700	IRF7
GO:BP	macromolecule biosynthetic process	GO:0009059	false	0.03111297195965118	1.5070585024229626	9681	4	3	62700	IRF7,HNRNPH1,ADAM2
GO:BP	regulation of myeloid cell differentiation	GO:0045637	false	0.031348194883037236	1.5037874620073244	208	4	1	62700	IRF7
GO:BP	fertilization	GO:0009566	false	0.031732120875613584	1.498500900046014	212	4	1	62700	ADAM2
GO:BP	pattern recognition receptor signaling pathway	GO:0002221	false	0.032850152917261705	1.4834626044613275	221	4	1	62700	IRF7
GO:BP	myeloid leukocyte differentiation	GO:0002573	false	0.03409951078379331	1.467251851665071	231	4	1	62700	IRF7
GO:BP	gonad development	GO:0008406	false	0.034602740894758385	1.4608894992325538	236	4	1	62700	ADAM2
GO:BP	innate immune response-activating signaling pathway	GO:0002758	false	0.0348095627711775	1.458301431678581	239	4	1	62700	IRF7
GO:BP	development of primary sexual characteristics	GO:0045137	false	0.034869769274627885	1.4575509262428206	241	4	1	62700	ADAM2
GO:BP	positive regulation of cellular metabolic process	GO:0031325	false	0.03711654728890903	1.4304324301664382	3407	4	2	62700	IRF7,ADAM2
GO:BP	activation of innate immune response	GO:0002218	false	0.03711654728890903	1.4304324301664382	260	4	1	62700	IRF7
GO:BP	positive regulation of macromolecule metabolic process	GO:0010604	false	0.037860425261098826	1.4218145122023502	3483	4	2	62700	IRF7,ADAM2
GO:BP	learning or memory	GO:0007611	false	0.038017422568118936	1.4200173299320913	275	4	1	62700	ADAM2
GO:BP	lymphocyte mediated immunity	GO:0002449	false	0.039555000955486884	1.4027986006601076	288	4	1	62700	IRF7
GO:BP	sex differentiation	GO:0007548	false	0.03985300121459938	1.3995389675712508	292	4	1	62700	ADAM2
GO:BP	adaptive immune response based on somatic recombination of immune receptors built from immunoglobulin superfamily domains	GO:0002460	false	0.04095515292834345	1.3876914480536218	302	4	1	62700	IRF7
GO:BP	response to light stimulus	GO:0009416	false	0.041448211243991596	1.3824942073001163	316	4	1	62700	ADAM2
GO:BP	cognition	GO:0050890	false	0.041448211243991596	1.3824942073001163	317	4	1	62700	ADAM2
GO:BP	regulation of RNA metabolic process	GO:0051252	false	0.041448211243991596	1.3824942073001163	3753	4	2	62700	IRF7,HNRNPH1
GO:BP	reproductive system development	GO:0061458	false	0.041448211243991596	1.3824942073001163	315	4	1	62700	ADAM2
GO:BP	reproductive structure development	GO:0048608	false	0.041448211243991596	1.3824942073001163	311	4	1	62700	ADAM2
GO:BP	regulation of leukocyte differentiation	GO:1902105	false	0.041448211243991596	1.3824942073001163	315	4	1	62700	IRF7
GO:BP	positive regulation of metabolic process	GO:0009893	false	0.041599291968597435	1.380914061122006	3797	4	2	62700	IRF7,ADAM2
GO:BP	positive regulation of innate immune response	GO:0045089	false	0.042245542200079436	1.3742191115674898	327	4	1	62700	IRF7
GO:BP	defense response to virus	GO:0051607	true	0.04277656497432438	1.368794092896608	336	4	1	62700	IRF7
GO:BP	dephosphorylation	GO:0016311	true	0.04277656497432438	1.368794092896608	335	4	1	62700	NT5C
GO:BP	defense response to symbiont	GO:0140546	false	0.04277656497432438	1.368794092896608	337	4	1	62700	IRF7
GO:BP	intracellular receptor signaling pathway	GO:0030522	false	0.04303283788209805	1.366200012599862	341	4	1	62700	IRF7
GO:BP	positive regulation of response to biotic stimulus	GO:0002833	false	0.04403257771676092	1.3562258897074857	351	4	1	62700	IRF7
GO:BP	regulation of nucleobase-containing compound metabolic process	GO:0019219	false	0.044695496720320485	1.3497362318577149	4038	4	2	62700	IRF7,HNRNPH1
GO:BP	purine ribonucleotide metabolic process	GO:0009150	false	0.044884130475056135	1.3479071838378454	364	4	1	62700	NT5C
GO:BP	ribonucleotide metabolic process	GO:0009259	false	0.04716693389585195	1.3263623543116825	385	4	1	62700	NT5C
GO:BP	leukocyte mediated immunity	GO:0002443	false	0.04716693389585195	1.3263623543116825	387	4	1	62700	IRF7
GO:BP	ribose phosphate metabolic process	GO:0019693	false	0.04774823076361414	1.3210427158882925	394	4	1	62700	NT5C
GO:BP	regulation of innate immune response	GO:0045088	false	0.04844223877206738	1.3147757940201599	402	4	1	62700	IRF7
GO:BP	regulation of hemopoiesis	GO:1903706	false	0.048661885492891875	1.3128110675528717	409	4	1	62700	IRF7
GO:BP	response to radiation	GO:0009314	false	0.04975905172463596	1.303127904737698	426	4	1	62700	ADAM2
GO:BP	viral process	GO:0016032	false	0.04975905172463596	1.303127904737698	428	4	1	62700	IRF7
GO:BP	myeloid cell differentiation	GO:0030099	false	0.04975905172463596	1.303127904737698	426	4	1	62700	IRF7
GO:BP	response to virus	GO:0009615	false	0.04975905172463596	1.303127904737698	429	4	1	62700	IRF7
GO:BP	nucleobase-containing compound catabolic process	GO:0034655	false	0.04984109534006314	1.3024124219083162	432	4	1	62700	NT5C
KEGG	Kaposi sarcoma-associated herpesvirus infection	KEGG:05167	false	0.016084835131955407	1.7935833862167183	194	4	1	62700	IRF7
KEGG	Cytosolic DNA-sensing pathway	KEGG:04623	false	0.016084835131955407	1.7935833862167183	74	4	1	62700	IRF7
KEGG	Pyrimidine metabolism	KEGG:00240	false	0.016084835131955407	1.7935833862167183	58	4	1	62700	NT5C
KEGG	Nucleotide metabolism	KEGG:01232	false	0.016084835131955407	1.7935833862167183	85	4	1	62700	NT5C
KEGG	Toll-like receptor signaling pathway	KEGG:04620	false	0.016084835131955407	1.7935833862167183	102	4	1	62700	IRF7
KEGG	NOD-like receptor signaling pathway	KEGG:04621	false	0.016084835131955407	1.7935833862167183	182	4	1	62700	IRF7
KEGG	RIG-I-like receptor signaling pathway	KEGG:04622	false	0.016084835131955407	1.7935833862167183	71	4	1	62700	IRF7
KEGG	Purine metabolism	KEGG:00230	false	0.016084835131955407	1.7935833862167183	126	4	1	62700	NT5C
KEGG	Epstein-Barr virus infection	KEGG:05169	false	0.016084835131955407	1.7935833862167183	198	4	1	62700	IRF7
KEGG	Hepatitis B	KEGG:05161	false	0.016084835131955407	1.7935833862167183	161	4	1	62700	IRF7
KEGG	Viral carcinogenesis	KEGG:05203	false	0.016084835131955407	1.7935833862167183	200	4	1	62700	IRF7
KEGG	Measles	KEGG:05162	false	0.016084835131955407	1.7935833862167183	139	4	1	62700	IRF7
KEGG	Influenza A	KEGG:05164	false	0.016084835131955407	1.7935833862167183	168	4	1	62700	IRF7
KEGG	Hepatitis C	KEGG:05160	false	0.016084835131955407	1.7935833862167183	157	4	1	62700	IRF7
KEGG	Lipid and atherosclerosis	KEGG:05417	false	0.01612969395891925	1.7923738727358691	214	4	1	62700	IRF7
KEGG	Herpes simplex virus 1 infection	KEGG:05168	false	0.03557528765201765	1.4488515796434274	505	4	1	62700	IRF7
REAC	Toll Like Receptor 3 (TLR3) Cascade	REAC:R-HSA-168164	false	0.012308332873589243	1.909800766957557	103	4	1	62700	IRF7
REAC	DDX58/IFIH1-mediated induction of interferon-alpha/beta	REAC:R-HSA-168928	false	0.012308332873589243	1.909800766957557	82	4	1	62700	IRF7
REAC	Cytosolic sensors of pathogen-associated DNA	REAC:R-HSA-1834949	false	0.012308332873589243	1.909800766957557	64	4	1	62700	IRF7
REAC	Signaling by FGFR	REAC:R-HSA-190236	false	0.012308332873589243	1.909800766957557	74	4	1	62700	HNRNPH1
REAC	Interferon alpha/beta signaling	REAC:R-HSA-909733	false	0.012308332873589243	1.909800766957557	71	4	1	62700	IRF7
REAC	Interferon gamma signaling	REAC:R-HSA-877300	false	0.012308332873589243	1.909800766957557	87	4	1	62700	IRF7
REAC	Signaling by FGFR2	REAC:R-HSA-5654738	false	0.012308332873589243	1.909800766957557	64	4	1	62700	HNRNPH1
REAC	Metabolism of nucleotides	REAC:R-HSA-15869	false	0.012308332873589243	1.909800766957557	91	4	1	62700	NT5C
REAC	MyD88 dependent cascade initiated on endosome	REAC:R-HSA-975155	false	0.012308332873589243	1.909800766957557	102	4	1	62700	IRF7
REAC	TRIF(TICAM1)-mediated TLR4 signaling	REAC:R-HSA-937061	false	0.012308332873589243	1.909800766957557	107	4	1	62700	IRF7
REAC	Toll Like Receptor 9 (TLR9) Cascade	REAC:R-HSA-168138	false	0.012308332873589243	1.909800766957557	106	4	1	62700	IRF7
REAC	Toll Like Receptor 7/8 (TLR7/8) Cascade	REAC:R-HSA-168181	false	0.012308332873589243	1.909800766957557	103	4	1	62700	IRF7
REAC	MyD88-independent TLR4 cascade	REAC:R-HSA-166166	false	0.012308332873589243	1.909800766957557	107	4	1	62700	IRF7
REAC	SARS-CoV-2 activates/modulates innate and adaptive immune responses	REAC:R-HSA-9705671	false	0.013288353526876434	1.8765288263175528	120	4	1	62700	IRF7
REAC	Reproduction	REAC:R-HSA-1474165	false	0.014735086054141533	1.8316473234903585	143	4	1	62700	ADAM2
REAC	Toll Like Receptor 4 (TLR4) Cascade	REAC:R-HSA-166016	false	0.014735086054141533	1.8316473234903585	143	4	1	62700	IRF7
REAC	Toll-like Receptor Cascades	REAC:R-HSA-168898	false	0.01642663668233953	1.7844513483011	165	4	1	62700	IRF7
REAC	mRNA Splicing - Major Pathway	REAC:R-HSA-72163	false	0.01826580313238109	1.7383612274601075	202	4	1	62700	HNRNPH1
REAC	SARS-CoV-2-host interactions	REAC:R-HSA-9705683	false	0.01826580313238109	1.7383612274601075	197	4	1	62700	IRF7
REAC	Interferon Signaling	REAC:R-HSA-913531	false	0.01826580313238109	1.7383612274601075	193	4	1	62700	IRF7
REAC	mRNA Splicing	REAC:R-HSA-72172	false	0.018339856872035053	1.7366040579750455	209	4	1	62700	HNRNPH1
REAC	Processing of Capped Intron-Containing Pre-mRNA	REAC:R-HSA-72203	false	0.023489459841852512	1.6291269700423197	276	4	1	62700	HNRNPH1
REAC	SARS-CoV-2 Infection	REAC:R-HSA-9694516	false	0.02415160388793057	1.6170540228193697	292	4	1	62700	IRF7
REAC	SARS-CoV Infections	REAC:R-HSA-9679506	false	0.03679084227158318	1.4342602695291977	459	4	1	62700	IRF7
REAC	Signaling by Receptor Tyrosine Kinases	REAC:R-HSA-9006934	false	0.03936932802487826	1.4048419978990752	505	4	1	62700	HNRNPH1
WP	MECP2 and associated Rett syndrome	WP:WP3584	false	0.007128591511824396	2.1469962708590913	73	4	1	62700	HNRNPH1
WP	SARS-CoV-2 innate immunity evasion and cell-specific immune response	WP:WP5039	false	0.007128591511824396	2.1469962708590913	66	4	1	62700	IRF7
WP	miRNA role in immune response in sepsis	WP:WP4329	false	0.007128591511824396	2.1469962708590913	65	4	1	62700	IRF7
WP	Novel intracellular components of RIG-I-like receptor pathway	WP:WP3865	false	0.007128591511824396	2.1469962708590913	60	4	1	62700	IRF7
WP	Cytosolic DNA-sensing pathway	WP:WP4655	false	0.007128591511824396	2.1469962708590913	73	4	1	62700	IRF7
WP	Apoptosis	WP:WP254	false	0.007493711470340269	2.1253030325194286	87	4	1	62700	IRF7
WP	Pyrimidine metabolism	WP:WP4022	false	0.007493711470340269	2.1253030325194286	84	4	1	62700	NT5C
WP	Toll-like receptor signaling pathway	WP:WP75	false	0.008375776360880351	2.0769749271425195	103	4	1	62700	IRF7
WP	mRNA processing	WP:WP411	false	0.00936225564995113	2.0286195040067843	126	4	1	62700	HNRNPH1
WP	Ebola virus infection in host	WP:WP4217	false	0.00936225564995113	2.0286195040067843	128	4	1	62700	IRF7
WP	Measles virus infection	WP:WP4630	false	0.009471897419949282	2.0235630139774914	136	4	1	62700	IRF7
WP	Hepatitis B infection	WP:WP4666	false	0.009598659223098327	2.017789426614217	151	4	1	62700	IRF7
WP	WIKIPATHWAYS	WP:000000	false	0.009598659223098327	2.017789426614217	8625	4	3	62700	IRF7,HNRNPH1,NT5C
MIRNA	hsa-miR-6886-3p	MIRNA:hsa-miR-6886-3p	false	0.014328674793462448	1.8437939740478855	66	4	1	62700	NT5C
MIRNA	hsa-miR-2861	MIRNA:hsa-miR-2861	false	0.014328674793462448	1.8437939740478855	67	4	1	62700	NT5C
MIRNA	hsa-miR-4265	MIRNA:hsa-miR-4265	false	0.014328674793462448	1.8437939740478855	66	4	1	62700	NT5C
MIRNA	hsa-miR-4275	MIRNA:hsa-miR-4275	false	0.014328674793462448	1.8437939740478855	65	4	1	62700	HNRNPH1
MIRNA	hsa-miR-4296	MIRNA:hsa-miR-4296	false	0.014328674793462448	1.8437939740478855	65	4	1	62700	NT5C
MIRNA	hsa-miR-4322	MIRNA:hsa-miR-4322	false	0.014328674793462448	1.8437939740478855	66	4	1	62700	NT5C
MIRNA	hsa-miR-4417	MIRNA:hsa-miR-4417	false	0.014328674793462448	1.8437939740478855	59	4	1	62700	NT5C
MIRNA	hsa-miR-938	MIRNA:hsa-miR-938	false	0.014328674793462448	1.8437939740478855	61	4	1	62700	NT5C
MIRNA	hsa-miR-4697-3p	MIRNA:hsa-miR-4697-3p	false	0.014328674793462448	1.8437939740478855	55	4	1	62700	HNRNPH1
MIRNA	hsa-miR-4763-5p	MIRNA:hsa-miR-4763-5p	false	0.014328674793462448	1.8437939740478855	74	4	1	62700	NT5C
MIRNA	hsa-miR-4772-5p	MIRNA:hsa-miR-4772-5p	false	0.014328674793462448	1.8437939740478855	58	4	1	62700	HNRNPH1
MIRNA	hsa-miR-5702	MIRNA:hsa-miR-5702	false	0.014328674793462448	1.8437939740478855	75	4	1	62700	HNRNPH1
MIRNA	hsa-miR-5190	MIRNA:hsa-miR-5190	false	0.015061629854158841	1.8221280295717206	89	4	1	62700	HNRNPH1
MIRNA	hsa-miR-4276	MIRNA:hsa-miR-4276	false	0.015061629854158841	1.8221280295717206	91	4	1	62700	HNRNPH1
MIRNA	hsa-miR-383-5p	MIRNA:hsa-miR-383-5p	false	0.015715027555382177	1.8036848531357468	111	4	1	62700	HNRNPH1
MIRNA	hsa-miR-8079	MIRNA:hsa-miR-8079	false	0.015715027555382177	1.8036848531357468	112	4	1	62700	HNRNPH1
MIRNA	hsa-miR-1245a	MIRNA:hsa-miR-1245a	false	0.015715027555382177	1.8036848531357468	114	4	1	62700	HNRNPH1
MIRNA	hsa-miR-762	MIRNA:hsa-miR-762	false	0.01605982361549866	1.7942592288727979	123	4	1	62700	IRF7
MIRNA	hsa-miR-4262	MIRNA:hsa-miR-4262	false	0.016864095623779263	1.773036943898647	136	4	1	62700	HNRNPH1
MIRNA	hsa-miR-2355-5p	MIRNA:hsa-miR-2355-5p	false	0.021704697482816768	1.6634462629217541	184	4	1	62700	HNRNPH1
MIRNA	hsa-miR-146a-5p	MIRNA:hsa-miR-146a-5p	false	0.0245304100352011	1.6102951923343027	228	4	1	62700	IRF7
MIRNA	hsa-miR-3667-3p	MIRNA:hsa-miR-3667-3p	false	0.0245304100352011	1.6102951923343027	223	4	1	62700	NT5C
MIRNA	hsa-miR-181c-5p	MIRNA:hsa-miR-181c-5p	false	0.028466000114556116	1.5456735532329762	288	4	1	62700	HNRNPH1
MIRNA	hsa-miR-181d-5p	MIRNA:hsa-miR-181d-5p	false	0.028466000114556116	1.5456735532329762	288	4	1	62700	HNRNPH1
MIRNA	hsa-miR-149-5p	MIRNA:hsa-miR-149-5p	false	0.031338690687666176	1.5039191520601523	394	4	1	62700	HNRNPH1
MIRNA	hsa-miR-331-3p	MIRNA:hsa-miR-331-3p	false	0.031338690687666176	1.5039191520601523	406	4	1	62700	HNRNPH1
MIRNA	hsa-miR-30d-5p	MIRNA:hsa-miR-30d-5p	false	0.031338690687666176	1.5039191520601523	366	4	1	62700	HNRNPH1
MIRNA	hsa-miR-222-3p	MIRNA:hsa-miR-222-3p	false	0.031338690687666176	1.5039191520601523	391	4	1	62700	HNRNPH1
MIRNA	hsa-miR-197-3p	MIRNA:hsa-miR-197-3p	false	0.031338690687666176	1.5039191520601523	407	4	1	62700	HNRNPH1
MIRNA	hsa-miR-18a-3p	MIRNA:hsa-miR-18a-3p	false	0.031338690687666176	1.5039191520601523	349	4	1	62700	NT5C
MIRNA	hsa-miR-181b-5p	MIRNA:hsa-miR-181b-5p	false	0.031338690687666176	1.5039191520601523	375	4	1	62700	HNRNPH1
MIRNA	hsa-miR-181a-5p	MIRNA:hsa-miR-181a-5p	false	0.04099926048043952	1.3872239767476031	551	4	1	62700	HNRNPH1
MIRNA	hsa-miR-320a	MIRNA:hsa-miR-320a	false	0.0419298602583027	1.3774765849884938	581	4	1	62700	NT5C
MIRNA	hsa-miR-877-3p	MIRNA:hsa-miR-877-3p	false	0.04204474171834233	1.3762883110552	600	4	1	62700	HNRNPH1
MIRNA	hsa-miR-21-5p	MIRNA:hsa-miR-21-5p	false	0.04329207977343822	1.3635915499588098	636	4	1	62700	HNRNPH1
HPA	soft tissue 1; peripheral nerve[≥Medium]	HPA:0500702	false	0.013170375752654055	1.8804018343794222	1350	4	3	62700	IRF7,HNRNPH1,NT5C
HPA	testis; preleptotene spermatocytes[≥Low]	HPA:0570781	false	0.013237979821261589	1.8781782852452031	1706	4	3	62700	IRF7,HNRNPH1,ADAM2
HPA	liver; cholangiocytes[≥Medium]	HPA:0291162	false	0.013405693553298534	1.8727107125592248	1963	4	3	62700	IRF7,HNRNPH1,NT5C
HPA	cerebellum; cells in granular layer[≥Medium]	HPA:0090182	false	0.014306548588056123	1.8444651258456426	2928	4	3	62700	IRF7,HNRNPH1,NT5C
HPA	cerebral cortex; glial cells[≥Medium]	HPA:0100122	false	0.014306548588056123	1.8444651258456426	2674	4	3	62700	IRF7,HNRNPH1,NT5C
HPA	soft tissue 1; peripheral nerve[≥Low]	HPA:0500701	false	0.014306548588056123	1.8444651258456426	2792	4	3	62700	IRF7,HNRNPH1,NT5C
HPA	soft tissue 1; fibroblasts[≥Medium]	HPA:0500652	false	0.014306548588056123	1.8444651258456426	2722	4	3	62700	IRF7,HNRNPH1,NT5C
HPA	cerebellum; cells in molecular layer[≥Medium]	HPA:0090192	false	0.014306548588056123	1.8444651258456426	2787	4	3	62700	IRF7,HNRNPH1,NT5C
HPA	testis; Leydig cells[≥Low]	HPA:0570731	false	0.014306548588056123	1.8444651258456426	7171	4	4	62700	IRF7,HNRNPH1,ADAM2,NT5C
HPA	testis	HPA:0570000	false	0.014306548588056123	1.8444651258456426	9008	4	4	62700	IRF7,HNRNPH1,ADAM2,NT5C
HPA	esophagus; squamous epithelial cells[≥Low]	HPA:0190221	false	0.015383148696251629	1.8129547619696684	6672	4	3	62700	IRF7,HNRNPH1,NT5C
HPA	thyroid gland; glandular cells[≥Low]	HPA:0590051	false	0.015383148696251629	1.8129547619696684	7120	4	3	62700	IRF7,HNRNPH1,NT5C
HPA	thyroid gland	HPA:0590000	false	0.015383148696251629	1.8129547619696684	7120	4	3	62700	IRF7,HNRNPH1,NT5C
HPA	fallopian tube; glandular cells[≥Medium]	HPA:0210052	false	0.015383148696251629	1.8129547619696684	4695	4	3	62700	IRF7,HNRNPH1,NT5C
HPA	colon; peripheral nerve/ganglion[≥Low]	HPA:0130241	false	0.015383148696251629	1.8129547619696684	5037	4	3	62700	IRF7,HNRNPH1,NT5C
HPA	cervix; squamous epithelial cells[High]	HPA:0630223	false	0.015383148696251629	1.8129547619696684	1035	4	2	62700	IRF7,HNRNPH1
HPA	colon; glandular cells[≥Low]	HPA:0130051	false	0.015383148696251629	1.8129547619696684	6988	4	3	62700	IRF7,HNRNPH1,NT5C
HPA	thyroid gland; glandular cells[≥Medium]	HPA:0590052	false	0.015383148696251629	1.8129547619696684	5595	4	3	62700	IRF7,HNRNPH1,NT5C
HPA	cervix; squamous epithelial cells[≥Low]	HPA:0630221	false	0.015383148696251629	1.8129547619696684	5452	4	3	62700	IRF7,HNRNPH1,NT5C
HPA	cervix	HPA:0630000	false	0.015383148696251629	1.8129547619696684	6922	4	3	62700	IRF7,HNRNPH1,NT5C
HPA	testis; Leydig cells[≥Medium]	HPA:0570732	false	0.015383148696251629	1.8129547619696684	5409	4	3	62700	IRF7,HNRNPH1,NT5C
HPA	colon; glandular cells[≥Medium]	HPA:0130052	false	0.015383148696251629	1.8129547619696684	5977	4	3	62700	IRF7,HNRNPH1,NT5C
HPA	thyroid gland; glandular cells[High]	HPA:0590053	false	0.015383148696251629	1.8129547619696684	1882	4	2	62700	IRF7,HNRNPH1
HPA	cerebellum; cells in molecular layer[≥Low]	HPA:0090191	false	0.015383148696251629	1.8129547619696684	4454	4	3	62700	IRF7,HNRNPH1,NT5C
HPA	tonsil; non-germinal center cells[≥Low]	HPA:0600441	false	0.015383148696251629	1.8129547619696684	6107	4	3	62700	IRF7,HNRNPH1,NT5C
HPA	endometrium 1; glandular cells[≥Low]	HPA:0160051	false	0.015383148696251629	1.8129547619696684	6811	4	3	62700	IRF7,HNRNPH1,NT5C
HPA	tonsil; squamous epithelial cells[≥Medium]	HPA:0600222	false	0.015383148696251629	1.8129547619696684	4946	4	3	62700	IRF7,HNRNPH1,NT5C
HPA	gallbladder; glandular cells[≥Medium]	HPA:0220052	false	0.015383148696251629	1.8129547619696684	6606	4	3	62700	IRF7,HNRNPH1,NT5C
HPA	colon; peripheral nerve/ganglion[High]	HPA:0130243	false	0.015383148696251629	1.8129547619696684	856	4	2	62700	IRF7,HNRNPH1
HPA	duodenum; glandular cells[≥Low]	HPA:0150051	false	0.015383148696251629	1.8129547619696684	7099	4	3	62700	IRF7,HNRNPH1,NT5C
HPA	hippocampus	HPA:0250000	false	0.015383148696251629	1.8129547619696684	6822	4	3	62700	IRF7,HNRNPH1,NT5C
HPA	stomach 2; glandular cells[≥Medium]	HPA:0550052	false	0.015383148696251629	1.8129547619696684	6275	4	3	62700	IRF7,HNRNPH1,NT5C
HPA	hippocampus; glial cells[≥Low]	HPA:0250121	false	0.015383148696251629	1.8129547619696684	4138	4	3	62700	IRF7,HNRNPH1,NT5C
HPA	endometrium 1	HPA:0160000	false	0.015383148696251629	1.8129547619696684	7048	4	3	62700	IRF7,HNRNPH1,NT5C
HPA	hippocampus; neuronal cells[≥Low]	HPA:0250131	false	0.015383148696251629	1.8129547619696684	6219	4	3	62700	IRF7,HNRNPH1,NT5C
HPA	stomach 1; glandular cells[≥Medium]	HPA:0540052	false	0.015383148696251629	1.8129547619696684	6342	4	3	62700	IRF7,HNRNPH1,NT5C
HPA	epididymis; glandular cells[High]	HPA:0180053	false	0.015383148696251629	1.8129547619696684	1839	4	2	62700	IRF7,HNRNPH1
HPA	epididymis; glandular cells[≥Medium]	HPA:0180052	false	0.015383148696251629	1.8129547619696684	5688	4	3	62700	IRF7,HNRNPH1,NT5C
HPA	tonsil; squamous epithelial cells[≥Low]	HPA:0600221	false	0.015383148696251629	1.8129547619696684	6645	4	3	62700	IRF7,HNRNPH1,NT5C
HPA	endometrium 1; glandular cells[≥Medium]	HPA:0160052	false	0.015383148696251629	1.8129547619696684	5144	4	3	62700	IRF7,HNRNPH1,NT5C
HPA	cerebral cortex; neuronal cells[High]	HPA:0100133	false	0.015383148696251629	1.8129547619696684	1844	4	2	62700	IRF7,HNRNPH1
HPA	breast; glandular cells[≥Low]	HPA:0050051	false	0.015383148696251629	1.8129547619696684	6805	4	3	62700	IRF7,HNRNPH1,NT5C
HPA	testis; pachytene spermatocytes[≥Medium]	HPA:0570762	false	0.015383148696251629	1.8129547619696684	1724	4	2	62700	HNRNPH1,ADAM2
HPA	breast; myoepithelial cells[≥Low]	HPA:0050091	false	0.015383148696251629	1.8129547619696684	5660	4	3	62700	IRF7,HNRNPH1,NT5C
HPA	bronchus; respiratory epithelial cells[≥Low]	HPA:0060101	false	0.015383148696251629	1.8129547619696684	5931	4	3	62700	IRF7,HNRNPH1,NT5C
HPA	bronchus; respiratory epithelial cells[≥Medium]	HPA:0060102	false	0.015383148696251629	1.8129547619696684	4930	4	3	62700	IRF7,HNRNPH1,NT5C
HPA	kidney; cells in glomeruli[≥Low]	HPA:0270351	false	0.015383148696251629	1.8129547619696684	5158	4	3	62700	IRF7,HNRNPH1,NT5C
HPA	breast; adipocytes[≥Medium]	HPA:0050012	false	0.015383148696251629	1.8129547619696684	1489	4	2	62700	IRF7,HNRNPH1
HPA	bronchus; respiratory epithelial cells[High]	HPA:0060103	false	0.015383148696251629	1.8129547619696684	1845	4	2	62700	IRF7,HNRNPH1
HPA	caudate; glial cells[≥Low]	HPA:0080121	false	0.015383148696251629	1.8129547619696684	4572	4	3	62700	IRF7,HNRNPH1,NT5C
HPA	caudate; neuronal cells[≥Low]	HPA:0080131	false	0.015383148696251629	1.8129547619696684	6154	4	3	62700	IRF7,HNRNPH1,NT5C
HPA	cerebellum; Purkinje cells[≥Low]	HPA:0090161	false	0.015383148696251629	1.8129547619696684	5571	4	3	62700	IRF7,HNRNPH1,NT5C
HPA	cerebellum; Purkinje cells[≥Medium]	HPA:0090162	false	0.015383148696251629	1.8129547619696684	4124	4	3	62700	IRF7,HNRNPH1,NT5C
HPA	cerebellum; cells in granular layer[≥Low]	HPA:0090181	false	0.015383148696251629	1.8129547619696684	4545	4	3	62700	IRF7,HNRNPH1,NT5C
HPA	cerebellum; cells in granular layer[High]	HPA:0090183	false	0.015383148696251629	1.8129547619696684	751	4	2	62700	IRF7,HNRNPH1
HPA	caudate	HPA:0080000	false	0.015383148696251629	1.8129547619696684	6956	4	3	62700	IRF7,HNRNPH1,NT5C
HPA	duodenum; glandular cells[≥Medium]	HPA:0150052	false	0.015383148696251629	1.8129547619696684	6098	4	3	62700	IRF7,HNRNPH1,NT5C
HPA	endometrium 2; glandular cells[≥Low]	HPA:0170051	false	0.015383148696251629	1.8129547619696684	6714	4	3	62700	IRF7,HNRNPH1,NT5C
HPA	testis; Leydig cells[High]	HPA:0570733	false	0.015383148696251629	1.8129547619696684	1766	4	2	62700	IRF7,HNRNPH1
HPA	cerebral cortex; neuronal cells[≥Medium]	HPA:0100132	false	0.015383148696251629	1.8129547619696684	4988	4	3	62700	IRF7,HNRNPH1,NT5C
HPA	cerebral cortex; neuronal cells[≥Low]	HPA:0100131	false	0.015383148696251629	1.8129547619696684	6704	4	3	62700	IRF7,HNRNPH1,NT5C
HPA	fallopian tube; glandular cells[≥Low]	HPA:0210051	false	0.015383148696251629	1.8129547619696684	5767	4	3	62700	IRF7,HNRNPH1,NT5C
HPA	cerebral cortex; glial cells[High]	HPA:0100123	false	0.015383148696251629	1.8129547619696684	743	4	2	62700	IRF7,HNRNPH1
HPA	cerebral cortex; glial cells[≥Low]	HPA:0100121	false	0.015383148696251629	1.8129547619696684	4919	4	3	62700	IRF7,HNRNPH1,NT5C
HPA	testis; sertoli cells[≥Medium]	HPA:0570802	false	0.015383148696251629	1.8129547619696684	1693	4	2	62700	IRF7,HNRNPH1
HPA	appendix; glandular cells[≥Low]	HPA:0030051	false	0.015383148696251629	1.8129547619696684	6741	4	3	62700	IRF7,HNRNPH1,NT5C
HPA	appendix; glandular cells[≥Medium]	HPA:0030052	false	0.015383148696251629	1.8129547619696684	5499	4	3	62700	IRF7,HNRNPH1,NT5C
HPA	testis; preleptotene spermatocytes[≥Medium]	HPA:0570782	false	0.015383148696251629	1.8129547619696684	1340	4	2	62700	IRF7,HNRNPH1
HPA	endometrium 2	HPA:0170000	false	0.015383148696251629	1.8129547619696684	6908	4	3	62700	IRF7,HNRNPH1,NT5C
HPA	endometrium 2; glandular cells[≥Medium]	HPA:0170052	false	0.015383148696251629	1.8129547619696684	4880	4	3	62700	IRF7,HNRNPH1,NT5C
HPA	bone marrow	HPA:0040000	false	0.015383148696251629	1.8129547619696684	6486	4	3	62700	IRF7,HNRNPH1,NT5C
HPA	endometrium 2; cells in endometrial stroma[≥Low]	HPA:0170251	false	0.015383148696251629	1.8129547619696684	3511	4	3	62700	IRF7,HNRNPH1,NT5C
HPA	bone marrow; hematopoietic cells[≥Low]	HPA:0040081	false	0.015383148696251629	1.8129547619696684	6486	4	3	62700	IRF7,HNRNPH1,NT5C
HPA	cerebellum; cells in molecular layer[High]	HPA:0090193	false	0.015383148696251629	1.8129547619696684	914	4	2	62700	IRF7,HNRNPH1
HPA	bone marrow; hematopoietic cells[High]	HPA:0040083	false	0.015383148696251629	1.8129547619696684	1452	4	2	62700	IRF7,HNRNPH1
HPA	esophagus	HPA:0190000	false	0.015383148696251629	1.8129547619696684	6672	4	3	62700	IRF7,HNRNPH1,NT5C
HPA	kidney; cells in tubules[≥Low]	HPA:0270361	false	0.015383148696251629	1.8129547619696684	7018	4	3	62700	IRF7,HNRNPH1,NT5C
HPA	nasopharynx; respiratory epithelial cells[≥Medium]	HPA:0320102	false	0.015383148696251629	1.8129547619696684	4767	4	3	62700	IRF7,HNRNPH1,NT5C
HPA	spleen; cells in red pulp[≥Low]	HPA:0530711	false	0.015383148696251629	1.8129547619696684	5322	4	3	62700	IRF7,HNRNPH1,NT5C
HPA	oral mucosa; squamous epithelial cells[High]	HPA:0330223	false	0.015383148696251629	1.8129547619696684	1151	4	2	62700	IRF7,HNRNPH1
HPA	ovary	HPA:0340000	false	0.015383148696251629	1.8129547619696684	5421	4	3	62700	IRF7,HNRNPH1,NT5C
HPA	ovary; ovarian stroma cells[≥Low]	HPA:0340461	false	0.015383148696251629	1.8129547619696684	3981	4	3	62700	IRF7,HNRNPH1,NT5C
HPA	pancreas; exocrine glandular cells[≥Low]	HPA:0350471	false	0.015383148696251629	1.8129547619696684	6935	4	3	62700	IRF7,HNRNPH1,NT5C
HPA	pancreas; pancreatic endocrine cells[≥Low]	HPA:0351181	false	0.015383148696251629	1.8129547619696684	5617	4	3	62700	IRF7,HNRNPH1,NT5C
HPA	spleen	HPA:0530000	false	0.015383148696251629	1.8129547619696684	5882	4	3	62700	IRF7,HNRNPH1,NT5C
HPA	parathyroid gland	HPA:0360000	false	0.015383148696251629	1.8129547619696684	5891	4	3	62700	IRF7,HNRNPH1,NT5C
HPA	parathyroid gland; glandular cells[≥Low]	HPA:0360051	false	0.015383148696251629	1.8129547619696684	5891	4	3	62700	IRF7,HNRNPH1,NT5C
HPA	parathyroid gland; glandular cells[≥Medium]	HPA:0360052	false	0.015383148696251629	1.8129547619696684	4410	4	3	62700	IRF7,HNRNPH1,NT5C
HPA	soft tissue 2; peripheral nerve[≥Medium]	HPA:0510702	false	0.015383148696251629	1.8129547619696684	1538	4	2	62700	IRF7,HNRNPH1
HPA	placenta; decidual cells[≥Low]	HPA:0380511	false	0.015383148696251629	1.8129547619696684	4847	4	3	62700	IRF7,HNRNPH1,NT5C
HPA	soft tissue 1; fibroblasts[≥Low]	HPA:0500651	false	0.015383148696251629	1.8129547619696684	4229	4	3	62700	IRF7,HNRNPH1,NT5C
HPA	soft tissue 1	HPA:0500000	false	0.015383148696251629	1.8129547619696684	5354	4	3	62700	IRF7,HNRNPH1,NT5C
HPA	smooth muscle; smooth muscle cells[≥Low]	HPA:0490691	false	0.015383148696251629	1.8129547619696684	5446	4	3	62700	IRF7,HNRNPH1,NT5C
HPA	smooth muscle	HPA:0490000	false	0.015383148696251629	1.8129547619696684	5446	4	3	62700	IRF7,HNRNPH1,NT5C
HPA	small intestine; glandular cells[≥Medium]	HPA:0480052	false	0.015383148696251629	1.8129547619696684	6057	4	3	62700	IRF7,HNRNPH1,NT5C
HPA	prostate	HPA:0390000	false	0.015383148696251629	1.8129547619696684	6671	4	3	62700	IRF7,HNRNPH1,NT5C
HPA	prostate; glandular cells[≥Low]	HPA:0390051	false	0.015383148696251629	1.8129547619696684	6671	4	3	62700	IRF7,HNRNPH1,NT5C
HPA	rectum; glandular cells[≥Low]	HPA:0400051	false	0.015383148696251629	1.8129547619696684	7057	4	3	62700	IRF7,HNRNPH1,NT5C
HPA	rectum; glandular cells[≥Medium]	HPA:0400052	false	0.015383148696251629	1.8129547619696684	6099	4	3	62700	IRF7,HNRNPH1,NT5C
HPA	salivary gland	HPA:0420000	false	0.015383148696251629	1.8129547619696684	6893	4	3	62700	IRF7,HNRNPH1,NT5C
HPA	salivary gland; glandular cells[≥Low]	HPA:0420051	false	0.015383148696251629	1.8129547619696684	6893	4	3	62700	IRF7,HNRNPH1,NT5C
HPA	small intestine; glandular cells[≥Low]	HPA:0480051	false	0.015383148696251629	1.8129547619696684	7070	4	3	62700	IRF7,HNRNPH1,NT5C
HPA	seminal vesicle	HPA:0430000	false	0.015383148696251629	1.8129547619696684	6821	4	3	62700	IRF7,HNRNPH1,NT5C
HPA	seminal vesicle; glandular cells[≥Low]	HPA:0430051	false	0.015383148696251629	1.8129547619696684	6821	4	3	62700	IRF7,HNRNPH1,NT5C
HPA	nasopharynx; respiratory epithelial cells[≥Low]	HPA:0320101	false	0.015383148696251629	1.8129547619696684	5787	4	3	62700	IRF7,HNRNPH1,NT5C
HPA	lymph node; non-germinal center cells[≥Low]	HPA:0310441	false	0.015383148696251629	1.8129547619696684	6053	4	3	62700	IRF7,HNRNPH1,NT5C
HPA	nasopharynx; respiratory epithelial cells[High]	HPA:0320103	false	0.015383148696251629	1.8129547619696684	1797	4	2	62700	IRF7,HNRNPH1
HPA	liver	HPA:0290000	false	0.015383148696251629	1.8129547619696684	6292	4	3	62700	IRF7,HNRNPH1,NT5C
HPA	lung; macrophages[≥Low]	HPA:0300411	false	0.015383148696251629	1.8129547619696684	6779	4	3	62700	IRF7,HNRNPH1,NT5C
HPA	liver; hepatocytes[≥Low]	HPA:0290401	false	0.015383148696251629	1.8129547619696684	5743	4	3	62700	IRF7,HNRNPH1,NT5C
HPA	liver; cholangiocytes[≥Low]	HPA:0291161	false	0.015383148696251629	1.8129547619696684	3959	4	3	62700	IRF7,HNRNPH1,NT5C
HPA	lung; alveolar cells[≥Medium]	HPA:0301172	false	0.015383148696251629	1.8129547619696684	1785	4	2	62700	IRF7,HNRNPH1
HPA	kidney; cells in tubules[≥Medium]	HPA:0270362	false	0.015383148696251629	1.8129547619696684	5817	4	3	62700	IRF7,HNRNPH1,NT5C
HPA	lung; macrophages[≥Medium]	HPA:0300412	false	0.015383148696251629	1.8129547619696684	4890	4	3	62700	IRF7,HNRNPH1,NT5C
HPA	lymph node	HPA:0310000	false	0.015383148696251629	1.8129547619696684	6523	4	3	62700	IRF7,HNRNPH1,NT5C
HPA	urinary bladder; urothelial cells[≥Medium]	HPA:0610832	false	0.015383148696251629	1.8129547619696684	5953	4	3	62700	IRF7,HNRNPH1,NT5C
HPA	cerebellum	HPA:0090000	false	0.015449953430492283	1.8110728252948558	7193	4	3	62700	IRF7,HNRNPH1,NT5C
HPA	nasopharynx	HPA:0320000	false	0.015449953430492283	1.8110728252948558	7189	4	3	62700	IRF7,HNRNPH1,NT5C
HPA	breast	HPA:0050000	false	0.015449953430492283	1.8110728252948558	7176	4	3	62700	IRF7,HNRNPH1,NT5C
HPA	adrenal gland	HPA:0020000	false	0.015495368454535413	1.8097980924889727	7413	4	3	62700	IRF7,HNRNPH1,NT5C
HPA	adrenal gland; glandular cells[≥Low]	HPA:0020051	false	0.015495368454535413	1.8097980924889727	7406	4	3	62700	IRF7,HNRNPH1,NT5C
HPA	pancreas	HPA:0350000	false	0.015495368454535413	1.8097980924889727	7400	4	3	62700	IRF7,HNRNPH1,NT5C
HPA	bronchus	HPA:0060000	false	0.015495368454535413	1.8097980924889727	7421	4	3	62700	IRF7,HNRNPH1,NT5C
HPA	urinary bladder	HPA:0610000	false	0.015495368454535413	1.8097980924889727	7297	4	3	62700	IRF7,HNRNPH1,NT5C
HPA	urinary bladder; urothelial cells[≥Low]	HPA:0610831	false	0.015495368454535413	1.8097980924889727	7297	4	3	62700	IRF7,HNRNPH1,NT5C
HPA	epididymis	HPA:0180000	false	0.015495368454535413	1.8097980924889727	7330	4	3	62700	IRF7,HNRNPH1,NT5C
HPA	skin 1; eccrine glands[High]	HPA:0461423	false	0.015495368454535413	1.8097980924889727	89	4	1	62700	HNRNPH1
HPA	lung	HPA:0300000	false	0.015495368454535413	1.8097980924889727	7370	4	3	62700	IRF7,HNRNPH1,NT5C
HPA	epididymis; glandular cells[≥Low]	HPA:0180051	false	0.015495368454535413	1.8097980924889727	7330	4	3	62700	IRF7,HNRNPH1,NT5C
HPA	hippocampus; glial cells[≥Medium]	HPA:0250122	false	0.015495368454535413	1.8097980924889727	2002	4	2	62700	IRF7,HNRNPH1
HPA	fallopian tube	HPA:0210000	false	0.015595523878308502	1.807000032023401	7457	4	3	62700	IRF7,HNRNPH1,NT5C
HPA	placenta	HPA:0380000	false	0.01567572004405559	1.8047725012801508	7509	4	3	62700	IRF7,HNRNPH1,NT5C
HPA	ovary; ovarian stroma cells[≥Medium]	HPA:0340462	false	0.01567572004405559	1.8047725012801508	2063	4	2	62700	IRF7,HNRNPH1
HPA	stomach 2	HPA:0550000	false	0.015871837925901057	1.7993727799332313	7604	4	3	62700	IRF7,HNRNPH1,NT5C
HPA	gallbladder; glandular cells[≥Low]	HPA:0220051	false	0.015871837925901057	1.7993727799332313	7656	4	3	62700	IRF7,HNRNPH1,NT5C
HPA	gallbladder	HPA:0220000	false	0.015871837925901057	1.7993727799332313	7656	4	3	62700	IRF7,HNRNPH1,NT5C
HPA	stomach 2; glandular cells[≥Low]	HPA:0550051	false	0.015871837925901057	1.7993727799332313	7604	4	3	62700	IRF7,HNRNPH1,NT5C
HPA	stomach 1; glandular cells[≥Low]	HPA:0540051	false	0.015871837925901057	1.7993727799332313	7656	4	3	62700	IRF7,HNRNPH1,NT5C
HPA	stomach 1	HPA:0540000	false	0.015871837925901057	1.7993727799332313	7656	4	3	62700	IRF7,HNRNPH1,NT5C
HPA	testis; pachytene spermatocytes[≥Low]	HPA:0570761	false	0.01597363175735415	1.7965963316471605	2145	4	2	62700	HNRNPH1,ADAM2
HPA	tonsil	HPA:0600000	false	0.016388196920895364	1.7854688261965368	7779	4	3	62700	IRF7,HNRNPH1,NT5C
HPA	appendix	HPA:0030000	false	0.01652948346043093	1.7817407177406885	7821	4	3	62700	IRF7,HNRNPH1,NT5C
HPA	adipose tissue; adipocytes[≥Medium]	HPA:0010012	false	0.01662843068727096	1.7791487355079634	2229	4	2	62700	IRF7,HNRNPH1
HPA	duodenum	HPA:0150000	false	0.01662843068727096	1.7791487355079634	7891	4	3	62700	IRF7,HNRNPH1,NT5C
HPA	small intestine	HPA:0480000	false	0.01662843068727096	1.7791487355079634	7868	4	3	62700	IRF7,HNRNPH1,NT5C
HPA	ovary; follicle cells[≥Medium]	HPA:0340452	false	0.016762056437089053	1.7756727014280935	2246	4	2	62700	HNRNPH1,NT5C
HPA	rectum	HPA:0400000	false	0.01683763263778906	1.773718970117778	7965	4	3	62700	IRF7,HNRNPH1,NT5C
HPA	testis; sertoli cells[≥Low]	HPA:0570801	false	0.01717506753869598	1.7651015464590782	2290	4	2	62700	IRF7,HNRNPH1
HPA	caudate; glial cells[≥Medium]	HPA:0080122	false	0.017300941681808957	1.7619302577912512	2311	4	2	62700	IRF7,HNRNPH1
HPA	cerebral cortex	HPA:0100000	false	0.017300941681808957	1.7619302577912512	8096	4	3	62700	IRF7,HNRNPH1,NT5C
HPA	kidney	HPA:0270000	false	0.017900722464034565	1.747129440762461	8228	4	3	62700	IRF7,HNRNPH1,NT5C
HPA	testis; spermatogonia cells[≥Medium]	HPA:0570812	false	0.017900722464034565	1.747129440762461	2374	4	2	62700	IRF7,HNRNPH1
HPA	skin 2; vascular mural cells[High]	HPA:0471493	false	0.017900722464034565	1.747129440762461	129	4	1	62700	HNRNPH1
HPA	colon; glandular cells[High]	HPA:0130053	false	0.01820972118329114	1.7396967038198594	2416	4	2	62700	IRF7,HNRNPH1
HPA	colon	HPA:0130000	false	0.01820972118329114	1.7396967038198594	8330	4	3	62700	IRF7,HNRNPH1,NT5C
HPA	stomach 2; glandular cells[High]	HPA:0550053	false	0.01825453721722504	1.7386291726596441	2427	4	2	62700	IRF7,HNRNPH1
HPA	skin 1; vascular mural cells[High]	HPA:0461493	false	0.01825643137946363	1.7385841109020186	135	4	1	62700	HNRNPH1
HPA	cerebral cortex; endothelial cells[≥Medium]	HPA:0100202	false	0.018932244642411427	1.7227978922157243	2489	4	2	62700	IRF7,HNRNPH1
HPA	small intestine; glandular cells[High]	HPA:0480053	false	0.019631223379935607	1.7070526351631143	2544	4	2	62700	IRF7,HNRNPH1
HPA	rectum; glandular cells[High]	HPA:0400053	false	0.019944099054516176	1.7001855775286034	2573	4	2	62700	IRF7,HNRNPH1
HPA	cerebral cortex; neuropil[≥Medium]	HPA:0100212	false	0.02019029737940722	1.6948572843607457	2614	4	2	62700	IRF7,NT5C
HPA	soft tissue 2; fibroblasts[≥Medium]	HPA:0510652	false	0.02019029737940722	1.6948572843607457	2614	4	2	62700	IRF7,HNRNPH1
HPA	duodenum; glandular cells[High]	HPA:0150053	false	0.02019029737940722	1.6948572843607457	2601	4	2	62700	IRF7,HNRNPH1
HPA	breast; adipocytes[≥Low]	HPA:0050011	false	0.0226161459053692	1.645581402710422	2780	4	2	62700	IRF7,HNRNPH1
HPA	testis; spermatogonia cells[≥Low]	HPA:0570811	false	0.023143177491413296	1.6355770139127908	2822	4	2	62700	IRF7,HNRNPH1
HPA	gallbladder; glandular cells[High]	HPA:0220053	false	0.023753686395679097	1.6242689815311182	2872	4	2	62700	IRF7,HNRNPH1
HPA	skin 1; eccrine glands[≥Medium]	HPA:0461422	false	0.023753686395679097	1.6242689815311182	187	4	1	62700	HNRNPH1
HPA	skin 1; vascular mural cells[≥Medium]	HPA:0461492	false	0.023864536438445643	1.6222469972575269	189	4	1	62700	HNRNPH1
HPA	skin 2; vascular mural cells[≥Medium]	HPA:0471492	false	0.024099000161300437	1.6180009754100948	192	4	1	62700	HNRNPH1
HPA	appendix; lymphoid tissue[≥Medium]	HPA:0030072	false	0.02501541910131299	1.6017922166717222	2983	4	2	62700	IRF7,HNRNPH1
HPA	skin 1; cells in spinous layer[High]	HPA:0461413	false	0.025670402752300467	1.5905673174707646	207	4	1	62700	HNRNPH1
HPA	kidney; cells in glomeruli[≥Medium]	HPA:0270352	false	0.026370906468154955	1.578874941600134	3084	4	2	62700	IRF7,HNRNPH1
HPA	skin 1; langerhans cells[High]	HPA:0461463	false	0.026693809724445326	1.5735894395421695	218	4	1	62700	HNRNPH1
HPA	smooth muscle; smooth muscle cells[≥Medium]	HPA:0490692	false	0.026693809724445326	1.5735894395421695	3122	4	2	62700	IRF7,HNRNPH1
HPA	spleen; cells in red pulp[≥Medium]	HPA:0530712	false	0.026723097958112316	1.5731131963415526	3133	4	2	62700	IRF7,HNRNPH1
HPA	soft tissue 2; peripheral nerve[≥Low]	HPA:0510701	false	0.027546880293545014	1.5599275782283775	3192	4	2	62700	IRF7,HNRNPH1
HPA	lymph node; germinal center cells[≥Medium]	HPA:0310432	false	0.028412095878994702	1.5464967284344444	3297	4	2	62700	IRF7,HNRNPH1
HPA	skin 1; vascular mural cells[≥Low]	HPA:0461491	false	0.028412095878994702	1.5464967284344444	242	4	1	62700	HNRNPH1
HPA	skin 2; cells in spinous layer[High]	HPA:0471413	false	0.028412095878994702	1.5464967284344444	248	4	1	62700	HNRNPH1
HPA	skin 2; vascular mural cells[≥Low]	HPA:0471491	false	0.028412095878994702	1.5464967284344444	240	4	1	62700	HNRNPH1
HPA	skin 1; eccrine glands[≥Low]	HPA:0461421	false	0.028412095878994702	1.5464967284344444	246	4	1	62700	HNRNPH1
HPA	skin 1; cells in granular layer[High]	HPA:0460183	false	0.028412095878994702	1.5464967284344444	248	4	1	62700	HNRNPH1
HPA	placenta; endothelial cells[High]	HPA:0380203	false	0.028412095878994702	1.5464967284344444	244	4	1	62700	HNRNPH1
HPA	ovary; follicle cells[≥Low]	HPA:0340451	false	0.028412095878994702	1.5464967284344444	3303	4	2	62700	HNRNPH1,NT5C
HPA	skin 2; cells in granular layer[High]	HPA:0470183	false	0.028412095878994702	1.5464967284344444	248	4	1	62700	HNRNPH1
HPA	colon; peripheral nerve/ganglion[≥Medium]	HPA:0130242	false	0.029950804627385145	1.523591505810917	3430	4	2	62700	IRF7,HNRNPH1
HPA	skin 2; langerhans cells[High]	HPA:0471463	false	0.03013708021863993	1.5208988258885827	266	4	1	62700	HNRNPH1
HPA	lung; alveolar cells[≥Low]	HPA:0301171	false	0.03052131819869293	1.515396713375888	3483	4	2	62700	IRF7,HNRNPH1
HPA	placenta; hofbauer cells[High]	HPA:0381203	false	0.031601415254438325	1.5002934672730603	282	4	1	62700	HNRNPH1
HPA	placenta; decidual cells[≥Medium]	HPA:0380512	false	0.03202787872319225	1.4944718246618112	3591	4	2	62700	HNRNPH1,NT5C
HPA	pancreas; pancreatic endocrine cells[≥Medium]	HPA:0351182	false	0.03232284473196109	1.4904904239795804	3618	4	2	62700	IRF7,HNRNPH1
HPA	placenta; cytotrophoblasts[High]	HPA:0381193	false	0.032534231947147295	1.4876594414290647	295	4	1	62700	HNRNPH1
HPA	skin 1; melanocytes[≥Medium]	HPA:0460672	false	0.033414499948420474	1.4760650337552104	3703	4	2	62700	HNRNPH1,NT5C
HPA	colon; endothelial cells[≥Medium]	HPA:0130202	false	0.033414499948420474	1.4760650337552104	3711	4	2	62700	IRF7,HNRNPH1
HPA	cervix; squamous epithelial cells[≥Medium]	HPA:0630222	false	0.03345055114937431	1.4755967221664112	3723	4	2	62700	IRF7,HNRNPH1
HPA	skeletal muscle; myocytes[≥Medium]	HPA:0440342	false	0.0339891827921693	1.4686592771091431	3784	4	2	62700	IRF7,HNRNPH1
HPA	skin 1; endothelial cells[High]	HPA:0460203	false	0.0339891827921693	1.4686592771091431	317	4	1	62700	HNRNPH1
HPA	breast; myoepithelial cells[≥Medium]	HPA:0050092	false	0.0339891827921693	1.4686592771091431	3777	4	2	62700	IRF7,HNRNPH1
HPA	skin 2; endothelial cells[High]	HPA:0470203	false	0.03414133720567773	1.4667194729789306	321	4	1	62700	HNRNPH1
HPA	placenta; endothelial cells[≥Medium]	HPA:0380202	false	0.03533627060731165	1.4517792878833473	334	4	1	62700	HNRNPH1
HPA	adipose tissue; adipocytes[≥Low]	HPA:0010011	false	0.03589484131412906	1.4449679622793545	3934	4	2	62700	IRF7,HNRNPH1
HPA	adipose tissue	HPA:0010000	false	0.03589484131412906	1.4449679622793545	3934	4	2	62700	IRF7,HNRNPH1
HPA	lymph node; non-germinal center cells[≥Medium]	HPA:0310442	false	0.03653964408977649	1.4372356871586016	3981	4	2	62700	IRF7,HNRNPH1
HPA	placenta; syncytiotrophoblasts - cell body[High]	HPA:0381213	false	0.03689402241746743	1.4330439926865386	361	4	1	62700	HNRNPH1
HPA	cervix; glandular cells[≥Medium]	HPA:0630052	false	0.03689402241746743	1.4330439926865386	4031	4	2	62700	IRF7,HNRNPH1
HPA	vagina; squamous epithelial cells[≥Medium]	HPA:0620222	false	0.03689402241746743	1.4330439926865386	4042	4	2	62700	IRF7,HNRNPH1
HPA	skin 2; melanocytes[High]	HPA:0470673	false	0.03689402241746743	1.4330439926865386	357	4	1	62700	HNRNPH1
HPA	endometrium 1; cells in endometrial stroma[≥Low]	HPA:0160251	false	0.037205002257855876	1.4293986647704453	4070	4	2	62700	IRF7,HNRNPH1
HPA	tonsil; germinal center cells[≥Medium]	HPA:0600432	false	0.03744600346449298	1.426594526854677	4094	4	2	62700	IRF7,HNRNPH1
HPA	soft tissue 2; fibroblasts[≥Low]	HPA:0510651	false	0.037774233215906367	1.4228043426998718	4123	4	2	62700	IRF7,HNRNPH1
HPA	placenta; hofbauer cells[≥Medium]	HPA:0381202	false	0.03817425974255866	1.4182293758259363	381	4	1	62700	HNRNPH1
HPA	tonsil; non-germinal center cells[≥Medium]	HPA:0600442	false	0.03858851701738463	1.4135419113364063	4190	4	2	62700	IRF7,HNRNPH1
HPA	skin 1; lymphocytes[High]	HPA:0461473	false	0.03891383764451965	1.409895937388159	394	4	1	62700	HNRNPH1
HPA	hippocampus; neuronal cells[≥Medium]	HPA:0250132	false	0.03891383764451965	1.409895937388159	4222	4	2	62700	HNRNPH1,NT5C
HPA	bone marrow; hematopoietic cells[≥Medium]	HPA:0040082	false	0.03904577482509887	1.408425954601607	4247	4	2	62700	IRF7,HNRNPH1
HPA	placenta; endothelial cells[≥Low]	HPA:0380201	false	0.03962115933917939	1.4020728208913154	405	4	1	62700	HNRNPH1
HPA	skin 1; fibrohistiocytic cells[High]	HPA:0461443	false	0.03972870012247372	1.4008956443297893	408	4	1	62700	HNRNPH1
HPA	spleen; cells in white pulp[≥Low]	HPA:0530721	false	0.03999269489671812	1.3980193300665218	4332	4	2	62700	IRF7,HNRNPH1
HPA	oral mucosa; squamous epithelial cells[≥Medium]	HPA:0330222	false	0.04017917174867958	1.3959990200189676	4353	4	2	62700	IRF7,HNRNPH1
HPA	heart muscle; cardiomyocytes[≥Medium]	HPA:0241102	false	0.04024260043939158	1.3953139633400882	4367	4	2	62700	IRF7,HNRNPH1
HPA	placenta; cytotrophoblasts[≥Medium]	HPA:0381192	false	0.040527250914571405	1.3922528547612516	424	4	1	62700	HNRNPH1
HPA	placenta; hofbauer cells[≥Low]	HPA:0381201	false	0.04147544624960102	1.3822089325441884	436	4	1	62700	HNRNPH1
HPA	lung; alveolar cells[High]	HPA:0301173	false	0.04185248793342883	1.378278720140407	442	4	1	62700	IRF7
HPA	skin 2; lymphocytes[High]	HPA:0471473	false	0.04297181730949533	1.3668162792973262	456	4	1	62700	HNRNPH1
HPA	adipose tissue; adipocytes[High]	HPA:0010013	false	0.04315281966386286	1.3649908216301565	460	4	1	62700	IRF7
HPA	skin 2; fibrohistiocytic cells[High]	HPA:0471443	false	0.04360918698617911	1.3604220098802868	467	4	1	62700	HNRNPH1
HPA	cerebral cortex; endothelial cells[≥Low]	HPA:0100201	false	0.043645984125263944	1.3600557096324464	4633	4	2	62700	IRF7,HNRNPH1
HPA	placenta; cytotrophoblasts[≥Low]	HPA:0381191	false	0.044051916833682335	1.356035189359106	476	4	1	62700	HNRNPH1
HPA	placenta; syncytiotrophoblasts - cell body[≥Medium]	HPA:0381212	false	0.04440686595348469	1.3525498763903134	482	4	1	62700	HNRNPH1
HPA	appendix; lymphoid tissue[≥Low]	HPA:0030071	false	0.04473363378432186	1.3493658219619156	4726	4	2	62700	IRF7,HNRNPH1
HPA	salivary gland; glandular cells[≥Medium]	HPA:0420052	false	0.04710883887704516	1.3268975999754486	4868	4	2	62700	IRF7,HNRNPH1
HPA	esophagus; squamous epithelial cells[≥Medium]	HPA:0190222	false	0.04931148331218077	1.3070519334938853	5052	4	2	62700	IRF7,HNRNPH1
HPA	placenta; syncytiotrophoblasts - cell body[≥Low]	HPA:0381211	false	0.04931148331218077	1.3070519334938853	551	4	1	62700	HNRNPH1
HPA	testis; sertoli cells[High]	HPA:0570803	false	0.04931148331218077	1.3070519334938853	552	4	1	62700	HNRNPH1
HPA	placenta; trophoblastic cells[≥Medium]	HPA:0380522	false	0.04931148331218077	1.3070519334938853	5045	4	2	62700	IRF7,NT5C
HPA	cerebral cortex; neuropil[≥Low]	HPA:0100211	false	0.04931148331218077	1.3070519334938853	5004	4	2	62700	IRF7,NT5C
HPA	lymph node; germinal center cells[≥Low]	HPA:0310431	false	0.04931148331218077	1.3070519334938853	5055	4	2	62700	IRF7,HNRNPH1
HPA	skin 1; cells in granular layer[≥Medium]	HPA:0460182	false	0.04938288933305924	1.3064235036164347	558	4	1	62700	HNRNPH1
HPA	skin 2; cells in granular layer[≥Medium]	HPA:0470182	false	0.049524904978488	1.3051763490525736	562	4	1	62700	HNRNPH1
HPA	breast; glandular cells[≥Medium]	HPA:0050052	false	0.04953719192511895	1.30506861555378	5101	4	2	62700	IRF7,HNRNPH1
CORUM	C complex spliceosome	CORUM:1181	false	0.005720582303836079	2.242559761684016	77	4	1	62700	HNRNPH1
HP	Aplasia/Hypoplasia of the earlobes	HP:0009906	false	0.03817542680855785	1.4182160987492016	52	4	1	62700	HNRNPH1
HP	Open bite	HP:0010807	false	0.04501449951468802	1.3466475741147697	64	4	1	62700	HNRNPH1
HP	Urethral obstruction	HP:0000796	false	0.045910395080757935	1.338088969907584	68	4	1	62700	HNRNPH1
HP	Severe infection	HP:0032169	false	0.04608885838618389	1.336404049148666	71	4	1	62700	IRF7
HP	Elbow dislocation	HP:0003042	false	0.047501663384138505	1.3232911822508338	76	4	1	62700	HNRNPH1
HP	Abnormal fingertip morphology	HP:0001211	false	0.04836511927453987	1.3154677368638477	86	4	1	62700	HNRNPH1
HP	Upper extremity joint dislocation	HP:0030310	false	0.04836511927453987	1.3154677368638477	86	4	1	62700	HNRNPH1
HP	Abnormal knee physiology	HP:0034670	false	0.04836511927453987	1.3154677368638477	85	4	1	62700	HNRNPH1
HP	Coxa valga	HP:0002673	false	0.04843420794075472	1.3148477980180462	89	4	1	62700	HNRNPH1
HP	Abnormal ankle morphology	HP:0034673	false	0.04855916374157122	1.3137288010421133	95	4	1	62700	HNRNPH1
HP	Metaphyseal widening	HP:0003016	false	0.04855916374157122	1.3137288010421133	95	4	1	62700	HNRNPH1
