# Supplementary material for: Nanomaterial isolated extracellular vesicles enable high precision identification of tumor biomarkers for pancreatic cancer liquid biopsy
Source: J Nanobiotechnology. 2025 Jul 1;23:467. doi: 10.1186/s12951-025-03527-3 (PMC12211367; doi:10.1186/s12951-025-03527-3)
Supplement: Supplementary file 3 — Additional file 3. gProfiler’s enrichment analysis. Enrichment analysis was applied to each EV isolation’s transcriptomic sample based on their unique mRNA annotations. [file 12951_2025_3527_MOESM3_ESM.zip › Enrichment_Analysis_gProfiler/ExoEasy/ExoEasy_Patient_3.csv]

source	term_name	term_id	highlighted	adjusted_p_value	negative_log10_of_adjusted_p_value	term_size	query_size	intersection_size	effective_domain_size	intersections
GO:MF	heterocyclic compound binding	GO:1901363	false	0.00564679740806559	2.2481977933039388	7455	27	11	62700	HBQ1,P2RY4,RBMY1A1,CTIF,MAP4K1,ATP4B,RASD1,HSD17B10,DUX4,RAB33A,EPHB6
GO:MF	antigen binding	GO:0003823	false	0.009961691574949132	2.00166690863568	115	27	2	62700	IGLV3-25,IGLV3-19
GO:MF	ribonucleotide binding	GO:0032553	false	0.009961691574949132	2.00166690863568	1933	27	5	62700	P2RY4,MAP4K1,RASD1,RAB33A,EPHB6
GO:MF	organic cyclic compound binding	GO:0097159	false	0.009961691574949132	2.00166690863568	7526	27	10	62700	HBQ1,P2RY4,RBMY1A1,CTIF,MAP4K1,RASD1,HSD17B10,DUX4,RAB33A,EPHB6
GO:MF	small molecule binding	GO:0036094	false	0.009961691574949132	2.00166690863568	2583	27	6	62700	HBQ1,P2RY4,MAP4K1,RASD1,RAB33A,EPHB6
GO:MF	purine ribonucleoside triphosphate binding	GO:0035639	false	0.009961691574949132	2.00166690863568	1849	27	5	62700	P2RY4,MAP4K1,RASD1,RAB33A,EPHB6
GO:MF	purine ribonucleotide binding	GO:0032555	false	0.009961691574949132	2.00166690863568	1916	27	5	62700	P2RY4,MAP4K1,RASD1,RAB33A,EPHB6
GO:MF	oxidoreductase activity, acting on the CH-OH group of donors, NAD or NADP as acceptor	GO:0016616	false	0.010496080556656903	1.9789728447769783	129	27	2	62700	HSD17B10,BDH1
GO:MF	purine nucleotide binding	GO:0017076	false	0.010725751465867081	1.96957227060743	2019	27	5	62700	P2RY4,MAP4K1,RASD1,RAB33A,EPHB6
GO:MF	oxidoreductase activity, acting on CH-OH group of donors	GO:0016614	false	0.010725751465867081	1.96957227060743	139	27	2	62700	HSD17B10,BDH1
GO:MF	nucleoside phosphate binding	GO:1901265	false	0.011704876602417565	1.931633160452758	2183	27	5	62700	P2RY4,MAP4K1,RASD1,RAB33A,EPHB6
GO:MF	nucleotide binding	GO:0000166	false	0.011704876602417565	1.931633160452758	2182	27	5	62700	P2RY4,MAP4K1,RASD1,RAB33A,EPHB6
GO:MF	iron ion binding	GO:0005506	true	0.011704876602417565	1.931633160452758	156	27	2	62700	HBQ1,FTHL17
GO:MF	catalytic activity	GO:0003824	false	0.011731866073649412	1.9306329033975054	5751	27	8	62700	HBQ1,MAP4K1,RASD1,HSD17B10,UGT2B17,RAB33A,BDH1,EPHB6
GO:MF	carbohydrate derivative binding	GO:0097367	false	0.013611151276201135	1.8661051391790917	2294	27	5	62700	P2RY4,MAP4K1,RASD1,RAB33A,EPHB6
GO:MF	anion binding	GO:0043168	false	0.01594665727401855	1.7973303395405067	2446	27	5	62700	P2RY4,MAP4K1,RASD1,RAB33A,EPHB6
GO:MF	oxidoreductase activity	GO:0016491	false	0.017355788003798937	1.7605556632986796	753	27	3	62700	HBQ1,HSD17B10,BDH1
GO:MF	GTPase activity	GO:0003924	true	0.029386002304922644	1.5318594916750061	336	27	2	62700	RASD1,RAB33A
GO:MF	GTP binding	GO:0005525	false	0.03409083603424781	1.4673623481225793	392	27	2	62700	RASD1,RAB33A
GO:MF	ion binding	GO:0043167	false	0.03473883826363462	1.4591847093238413	6115	27	7	62700	HBQ1,P2RY4,MAP4K1,RASD1,FTHL17,RAB33A,EPHB6
GO:MF	guanyl ribonucleotide binding	GO:0032561	false	0.03520719174610999	1.453368614458562	413	27	2	62700	RASD1,RAB33A
GO:MF	guanyl nucleotide binding	GO:0019001	false	0.03520719174610999	1.453368614458562	413	27	2	62700	RASD1,RAB33A
GO:MF	actin binding	GO:0003779	false	0.038238378583729055	1.4175005313297393	444	27	2	62700	TNNT3,TMSB15A
GO:BP	response to stimulus	GO:0050896	false	0.0012437911687532828	2.905252531117393	8955	27	14	62700	IGLV3-25,B2M,HBQ1,P2RY4,MAP4K1,SPRR2A,ATP4B,RASD1,TOB1,UGT2B17,IGHG2,RAB33A,IGLV3-19,EPHB6
GO:BP	adaptive immune response	GO:0002250	false	0.002063718649045815	2.6853495112578356	718	27	5	62700	IGLV3-25,B2M,IGHG2,IGLV3-19,EPHB6
GO:BP	intracellular monoatomic ion homeostasis	GO:0006873	false	0.007474820016005594	2.1263992601268322	526	27	4	62700	B2M,P2RY4,ATP4B,FTHL17
GO:BP	inorganic ion homeostasis	GO:0098771	false	0.007474820016005594	2.1263992601268322	524	27	4	62700	B2M,P2RY4,ATP4B,FTHL17
GO:BP	intracellular monoatomic cation homeostasis	GO:0030003	false	0.007474820016005594	2.1263992601268322	517	27	4	62700	B2M,P2RY4,ATP4B,FTHL17
GO:BP	immune system process	GO:0002376	false	0.009076310404366798	2.0420906599225717	2730	27	7	62700	IGLV3-25,B2M,SPRR2A,IGHG2,RAB33A,IGLV3-19,EPHB6
GO:BP	monoatomic ion homeostasis	GO:0050801	false	0.009076310404366798	2.0420906599225717	601	27	4	62700	B2M,P2RY4,ATP4B,FTHL17
GO:BP	monoatomic cation homeostasis	GO:0055080	false	0.009076310404366798	2.0420906599225717	592	27	4	62700	B2M,P2RY4,ATP4B,FTHL17
GO:BP	immune response	GO:0006955	false	0.00947784426655575	2.023290431607407	1951	27	6	62700	IGLV3-25,B2M,SPRR2A,IGHG2,IGLV3-19,EPHB6
GO:BP	intracellular chemical homeostasis	GO:0055082	false	0.01250799079734882	1.9028124469575738	709	27	4	62700	B2M,P2RY4,ATP4B,FTHL17
GO:BP	iron ion transport	GO:0006826	true	0.014356663721798939	1.8429464720404105	58	27	2	62700	B2M,FTHL17
GO:BP	protein homotetramerization	GO:0051289	true	0.014356663721798939	1.8429464720404105	59	27	2	62700	B2M,HSD17B10
GO:BP	steroid metabolic process	GO:0008202	false	0.015560572050857209	1.8079744411532743	318	27	3	62700	HSD17B10,UGT2B17,BDH1
GO:BP	cellular homeostasis	GO:0019725	false	0.015874293170930098	1.7993056032831567	814	27	4	62700	B2M,P2RY4,ATP4B,FTHL17
GO:BP	intracellular iron ion homeostasis	GO:0006879	false	0.015874293170930098	1.7993056032831567	68	27	2	62700	B2M,FTHL17
GO:BP	positive regulation of macromolecule biosynthetic process	GO:0010557	false	0.01737475247097468	1.7600813738604704	2599	27	6	62700	B2M,RBMY1A1,CTIF,TOB1,DUX4,SERTAD1
GO:BP	positive regulation of protein binding	GO:0032092	true	0.01737475247097468	1.7600813738604704	89	27	2	62700	B2M,EPHB6
GO:BP	positive regulation of cellular biosynthetic process	GO:0031328	false	0.01737475247097468	1.7600813738604704	2684	27	6	62700	B2M,RBMY1A1,CTIF,TOB1,DUX4,SERTAD1
GO:BP	homeostatic process	GO:0042592	false	0.01737475247097468	1.7600813738604704	1704	27	5	62700	B2M,P2RY4,SPRR2A,ATP4B,FTHL17
GO:BP	cellular response to stimulus	GO:0051716	false	0.01737475247097468	1.7600813738604704	7399	27	10	62700	B2M,HBQ1,P2RY4,MAP4K1,RASD1,TOB1,UGT2B17,IGHG2,RAB33A,EPHB6
GO:BP	positive regulation of biological process	GO:0048518	false	0.01737475247097468	1.7600813738604704	6253	27	9	62700	B2M,RBMY1A1,CTIF,MAP4K1,TOB1,DUX4,IGHG2,SERTAD1,EPHB6
GO:BP	protein tetramerization	GO:0051262	false	0.01737475247097468	1.7600813738604704	91	27	2	62700	B2M,HSD17B10
GO:BP	transition metal ion transport	GO:0000041	false	0.01737475247097468	1.7600813738604704	99	27	2	62700	B2M,FTHL17
GO:BP	cellular response to alcohol	GO:0097306	true	0.01737475247097468	1.7600813738604704	101	27	2	62700	P2RY4,MAP4K1
GO:BP	chemical homeostasis	GO:0048878	false	0.01737475247097468	1.7600813738604704	1008	27	4	62700	B2M,P2RY4,ATP4B,FTHL17
GO:BP	positive regulation of biosynthetic process	GO:0009891	false	0.01737475247097468	1.7600813738604704	2703	27	6	62700	B2M,RBMY1A1,CTIF,TOB1,DUX4,SERTAD1
GO:BP	cellular response to ketone	GO:1901655	false	0.019016483063009765	1.720869799047286	107	27	2	62700	P2RY4,MAP4K1
GO:BP	antigen processing and presentation	GO:0019882	false	0.02105708889156712	1.6766016695093553	114	27	2	62700	B2M,RAB33A
GO:BP	T cell mediated immunity	GO:0002456	false	0.021820388645081255	1.6611375184171973	124	27	2	62700	B2M,EPHB6
GO:BP	nuclear-transcribed mRNA catabolic process	GO:0000956	true	0.02419278059435798	1.6163142131847956	132	27	2	62700	CTIF,TOB1
GO:BP	positive regulation of gene expression	GO:0010628	false	0.024419713458896264	1.612259436375997	1183	27	4	62700	B2M,RBMY1A1,CTIF,TOB1
GO:BP	positive regulation of translation	GO:0045727	false	0.024419713458896264	1.612259436375997	143	27	2	62700	CTIF,TOB1
GO:BP	positive regulation of mRNA metabolic process	GO:1903313	false	0.024419713458896264	1.612259436375997	138	27	2	62700	RBMY1A1,TOB1
GO:BP	cell population proliferation	GO:0008283	false	0.027694041617728215	1.5576136594876526	3218	27	6	62700	B2M,MAP4K1,TOB1,DUX4,SERTAD1,EPHB6
GO:BP	monoatomic ion transport	GO:0006811	false	0.027694041617728215	1.5576136594876526	1287	27	4	62700	B2M,P2RY4,ATP4B,FTHL17
GO:BP	positive regulation of cellular process	GO:0048522	false	0.027694041617728215	1.5576136594876526	5711	27	8	62700	B2M,RBMY1A1,CTIF,MAP4K1,TOB1,DUX4,SERTAD1,EPHB6
GO:BP	single fertilization	GO:0007338	true	0.02970414512427532	1.5271829419626812	169	27	2	62700	LY6K,BPY2
GO:BP	positive regulation of amide metabolic process	GO:0034250	false	0.02970414512427532	1.5271829419626812	170	27	2	62700	CTIF,TOB1
GO:BP	positive regulation of binding	GO:0051099	false	0.03023970515885597	1.5194224475791025	178	27	2	62700	B2M,EPHB6
GO:BP	positive regulation of cellular metabolic process	GO:0031325	false	0.031354498135823756	1.5037001462069768	3407	27	6	62700	B2M,RBMY1A1,CTIF,TOB1,DUX4,SERTAD1
GO:BP	positive regulation of macromolecule metabolic process	GO:0010604	false	0.032760178755541255	1.4846537371822732	3483	27	6	62700	B2M,RBMY1A1,CTIF,TOB1,DUX4,SERTAD1
GO:BP	response to bacterium	GO:0009617	true	0.032955971610103316	1.4820658799368363	710	27	3	62700	B2M,SPRR2A,ATP4B
GO:BP	cellular response to salt	GO:1902075	false	0.032955971610103316	1.4820658799368363	201	27	2	62700	B2M,P2RY4
GO:BP	protein homooligomerization	GO:0051260	false	0.032955971610103316	1.4820658799368363	198	27	2	62700	B2M,HSD17B10
GO:BP	regulation of protein binding	GO:0043393	false	0.032955971610103316	1.4820658799368363	202	27	2	62700	B2M,EPHB6
GO:BP	fertilization	GO:0009566	false	0.03303054063619881	1.4810843178194453	212	27	2	62700	LY6K,BPY2
GO:BP	response to ketone	GO:1901654	false	0.03303054063619881	1.4810843178194453	207	27	2	62700	P2RY4,MAP4K1
GO:BP	cellular catabolic process	GO:0044248	false	0.03322331164261968	1.4785570799992143	1527	27	4	62700	HBQ1,CTIF,TOB1,HSD17B10
GO:BP	maintenance of location in cell	GO:0051651	false	0.038196375295658586	1.4179778481821186	235	27	2	62700	FTHL17,TMSB15A
GO:BP	positive regulation of metabolic process	GO:0009893	false	0.038348386021073745	1.4162529096000522	3797	27	6	62700	B2M,RBMY1A1,CTIF,TOB1,DUX4,SERTAD1
GO:BP	supramolecular fiber organization	GO:0097435	true	0.038348386021073745	1.4162529096000522	799	27	3	62700	TNNT3,B2M,TMSB15A
GO:BP	hormone metabolic process	GO:0042445	false	0.038716265005192645	1.4121065461434585	243	27	2	62700	HSD17B10,UGT2B17
GO:BP	positive regulation of T cell activation	GO:0050870	false	0.038716265005192645	1.4121065461434585	244	27	2	62700	B2M,EPHB6
GO:BP	mRNA catabolic process	GO:0006402	false	0.03877784884711725	1.4114162865347493	249	27	2	62700	CTIF,TOB1
GO:BP	cellular response to chemical stimulus	GO:0070887	false	0.039180828031710024	1.406926390041064	2691	27	5	62700	B2M,HBQ1,P2RY4,MAP4K1,UGT2B17
GO:BP	response to alcohol	GO:0097305	false	0.039180828031710024	1.406926390041064	252	27	2	62700	P2RY4,MAP4K1
GO:BP	protein complex oligomerization	GO:0051259	false	0.039892799221873665	1.3991054887851506	261	27	2	62700	B2M,HSD17B10
GO:BP	positive regulation of leukocyte cell-cell adhesion	GO:1903039	false	0.04106308586899567	1.3865484167404225	267	27	2	62700	B2M,EPHB6
GO:BP	response to chemical	GO:0042221	false	0.04106308586899567	1.3865484167404225	3975	27	6	62700	B2M,HBQ1,P2RY4,MAP4K1,ATP4B,UGT2B17
GO:BP	negative regulation of cell population proliferation	GO:0008285	false	0.04106308586899567	1.3865484167404225	866	27	3	62700	B2M,TOB1,DUX4
GO:BP	response to lipid	GO:0033993	false	0.04252217589742574	1.3713845203466	907	27	3	62700	P2RY4,MAP4K1,ATP4B
GO:BP	metal ion transport	GO:0030001	false	0.04252217589742574	1.3713845203466	903	27	3	62700	B2M,ATP4B,FTHL17
GO:BP	lymphocyte mediated immunity	GO:0002449	false	0.04252217589742574	1.3713845203466	288	27	2	62700	B2M,EPHB6
GO:BP	organic cyclic compound metabolic process	GO:1901360	false	0.04252736986559248	1.3713314756960597	8451	27	9	62700	RBMY1A1,CTIF,RASD1,TOB1,HSD17B10,UGT2B17,DUX4,SERTAD1,BDH1
GO:BP	adaptive immune response based on somatic recombination of immune receptors built from immunoglobulin superfamily domains	GO:0002460	false	0.04342288795527565	1.3622812960052388	302	27	2	62700	B2M,EPHB6
GO:BP	regulation of gene expression	GO:0010468	false	0.04342288795527565	1.3622812960052388	5499	27	7	62700	B2M,RBMY1A1,CTIF,RASD1,TOB1,DUX4,SERTAD1
GO:BP	regulation of mRNA metabolic process	GO:1903311	false	0.04342288795527565	1.3622812960052388	298	27	2	62700	RBMY1A1,TOB1
GO:BP	RNA catabolic process	GO:0006401	false	0.04342288795527565	1.3622812960052388	301	27	2	62700	CTIF,TOB1
GO:BP	negative regulation of cellular process	GO:0048523	false	0.04342288795527565	1.3622812960052388	5511	27	7	62700	B2M,CTIF,RASD1,TOB1,DUX4,SERTAD1,TMSB15A
GO:BP	regulation of biological quality	GO:0065008	false	0.04342288795527565	1.3622812960052388	2918	27	5	62700	P2RY4,TOB1,HSD17B10,UGT2B17,TMSB15A
GO:BP	positive regulation of RNA metabolic process	GO:0051254	false	0.04380496240232962	1.3584766880832877	1845	27	4	62700	RBMY1A1,TOB1,DUX4,SERTAD1
GO:BP	homeostasis of number of cells	GO:0048872	false	0.04527908303212442	1.3441023768312874	315	27	2	62700	B2M,SPRR2A
GO:BP	positive regulation of cell-cell adhesion	GO:0022409	false	0.04527908303212442	1.3441023768312874	314	27	2	62700	B2M,EPHB6
GO:BP	regulation of macromolecule biosynthetic process	GO:0010556	false	0.04593275203163793	1.3378775333247486	5631	27	7	62700	B2M,RBMY1A1,CTIF,RASD1,TOB1,DUX4,SERTAD1
GO:BP	positive regulation of lymphocyte activation	GO:0051251	false	0.04669943305419362	1.330688391873499	324	27	2	62700	B2M,EPHB6
GO:BP	positive regulation of nitrogen compound metabolic process	GO:0051173	false	0.047811207145185095	1.3204702910276067	3071	27	5	62700	RBMY1A1,CTIF,TOB1,DUX4,SERTAD1
GO:BP	regulation of cellular biosynthetic process	GO:0031326	false	0.047811207145185095	1.3204702910276067	5757	27	7	62700	B2M,RBMY1A1,CTIF,RASD1,TOB1,DUX4,SERTAD1
GO:BP	regulation of biosynthetic process	GO:0009889	false	0.04816780029430125	1.3172431864001188	5789	27	7	62700	B2M,RBMY1A1,CTIF,RASD1,TOB1,DUX4,SERTAD1
GO:BP	maintenance of location	GO:0051235	false	0.04816780029430125	1.3172431864001188	345	27	2	62700	FTHL17,TMSB15A
GO:BP	positive regulation of immune system process	GO:0002684	false	0.04816780029430125	1.3172431864001188	1033	27	3	62700	B2M,IGHG2,EPHB6
GO:BP	positive regulation of nucleobase-containing compound metabolic process	GO:0045935	false	0.04951260924985483	1.305284186313341	2039	27	4	62700	RBMY1A1,TOB1,DUX4,SERTAD1
GO:BP	regulation of binding	GO:0051098	false	0.04951260924985483	1.305284186313341	367	27	2	62700	B2M,EPHB6
GO:BP	response to molecule of bacterial origin	GO:0002237	false	0.04951260924985483	1.305284186313341	355	27	2	62700	B2M,ATP4B
GO:BP	regulation of T cell activation	GO:0050863	false	0.04951260924985483	1.305284186313341	372	27	2	62700	B2M,EPHB6
GO:BP	response to salt	GO:1902074	false	0.04951260924985483	1.305284186313341	368	27	2	62700	B2M,P2RY4
GO:BP	signal transduction	GO:0007165	false	0.04951260924985483	1.305284186313341	5926	27	7	62700	P2RY4,MAP4K1,RASD1,TOB1,IGHG2,RAB33A,EPHB6
GO:BP	positive regulation of leukocyte activation	GO:0002696	false	0.04951260924985483	1.305284186313341	371	27	2	62700	B2M,EPHB6
GO:BP	negative regulation of biological process	GO:0048519	false	0.04951260924985483	1.305284186313341	5913	27	7	62700	B2M,CTIF,RASD1,TOB1,DUX4,SERTAD1,TMSB15A
GO:BP	monoatomic cation transport	GO:0006812	false	0.04951260924985483	1.305284186313341	1071	27	3	62700	B2M,ATP4B,FTHL17
GO:BP	regulation of leukocyte cell-cell adhesion	GO:1903037	false	0.04951260924985483	1.305284186313341	364	27	2	62700	B2M,EPHB6
GO:CC	membrane	GO:0016020	false	0.0000020616797191591265	5.685778801227842	9853	27	17	62700	LY6K,IGLV3-25,B2M,P2RY4,PRPH,MAP4K1,SPRR2A,ATP4B,RASD1,HSD17B10,UGT2B17,DUX4,IGHG2,RAB33A,BDH1,IGLV3-19,EPHB6
GO:CC	plasma membrane	GO:0005886	false	0.000005882283981731548	5.230454012688206	5717	27	13	62700	LY6K,IGLV3-25,B2M,P2RY4,PRPH,SPRR2A,ATP4B,RASD1,HSD17B10,IGHG2,RAB33A,IGLV3-19,EPHB6
GO:CC	cell periphery	GO:0071944	false	0.000012676855976526735	4.896988443721934	6202	27	13	62700	LY6K,IGLV3-25,B2M,P2RY4,PRPH,SPRR2A,ATP4B,RASD1,HSD17B10,IGHG2,RAB33A,IGLV3-19,EPHB6
GO:CC	immunoglobulin complex	GO:0019814	false	0.0006927166986993451	3.1594443430899273	149	27	3	62700	IGLV3-25,IGHG2,IGLV3-19
GO:CC	sarcoplasm	GO:0016528	false	0.010057774999634396	1.9974980841167815	91	27	2	62700	RASD1,SERTAD1
GO:CC	vesicle	GO:0031982	false	0.013639677237459284	1.8651959064866432	3976	27	7	62700	LY6K,B2M,PRPH,SPRR2A,IGHG2,RAB33A,IGLV3-19
GO:CC	blood microparticle	GO:0072562	false	0.015346453939724985	1.8139919597517367	136	27	2	62700	IGLV3-25,IGHG2
GO:CC	extracellular region	GO:0005576	false	0.015346453939724985	1.8139919597517367	4206	27	7	62700	LY6K,IGLV3-25,B2M,PRPH,SPRR2A,IGHG2,IGLV3-19
GO:CC	protein-containing complex	GO:0032991	false	0.01761837709418886	1.7540340988467527	8527	27	10	62700	TNNT3,IGLV3-25,B2M,HBQ1,RBMY1A1,ATP4B,TOB1,HSD17B10,IGHG2,IGLV3-19
GO:CC	extracellular space	GO:0005615	false	0.01888390074882639	1.7239082908265853	3284	27	6	62700	IGLV3-25,B2M,PRPH,SPRR2A,IGHG2,IGLV3-19
GO:CC	endomembrane system	GO:0012505	false	0.02235987062861272	1.6505307135513634	4742	27	7	62700	LY6K,B2M,SPRR2A,RASD1,UGT2B17,DUX4,RAB33A
GO:CC	secretory granule	GO:0030141	false	0.03121488092917845	1.5056383173689047	871	27	3	62700	LY6K,B2M,SPRR2A
GO:CC	secretory vesicle	GO:0099503	false	0.042397510958807644	1.3726596388927637	1039	27	3	62700	LY6K,B2M,SPRR2A
GO:CC	extracellular vesicle	GO:1903561	false	0.04617188611418138	1.335622384226196	2133	27	4	62700	B2M,PRPH,IGHG2,IGLV3-19
GO:CC	extracellular membrane-bounded organelle	GO:0065010	false	0.04617188611418138	1.335622384226196	2134	27	4	62700	B2M,PRPH,IGHG2,IGLV3-19
GO:CC	extracellular exosome	GO:0070062	false	0.04617188611418138	1.335622384226196	2109	27	4	62700	B2M,PRPH,IGHG2,IGLV3-19
GO:CC	extracellular organelle	GO:0043230	false	0.04617188611418138	1.335622384226196	2134	27	4	62700	B2M,PRPH,IGHG2,IGLV3-19
GO:CC	apical plasma membrane	GO:0016324	true	0.04670936905336783	1.3305959990896827	404	27	2	62700	P2RY4,ATP4B
KEGG	KEGG root term	KEGG:00000	false	0.010999085994688542	1.9586434024740993	8161	27	11	62700	B2M,P2RY4,PRPH,MAP4K1,ATP4B,RASD1,TOB1,HSD17B10,UGT2B17,BDH1,EPHB6
REAC	Creation of C4 and C2 activators	REAC:R-HSA-166786	false	0.0001225845621811594	3.9115642197171985	68	27	3	62700	IGLV3-25,IGHG2,IGLV3-19
REAC	FCGR activation	REAC:R-HSA-2029481	false	0.0001225845621811594	3.9115642197171985	67	27	3	62700	IGLV3-25,IGHG2,IGLV3-19
REAC	Classical antibody-mediated complement activation	REAC:R-HSA-173623	false	0.0001225845621811594	3.9115642197171985	61	27	3	62700	IGLV3-25,IGHG2,IGLV3-19
REAC	Role of phospholipids in phagocytosis	REAC:R-HSA-2029485	false	0.0001247501562816814	3.903958901638606	81	27	3	62700	IGLV3-25,IGHG2,IGLV3-19
REAC	Initial triggering of complement	REAC:R-HSA-166663	false	0.0001247501562816814	3.903958901638606	76	27	3	62700	IGLV3-25,IGHG2,IGLV3-19
REAC	Complement cascade	REAC:R-HSA-166658	false	0.00015287151535628356	3.8156734294080574	111	27	3	62700	IGLV3-25,IGHG2,IGLV3-19
REAC	Parasite infection	REAC:R-HSA-9664407	false	0.00015287151535628356	3.8156734294080574	113	27	3	62700	IGLV3-25,IGHG2,IGLV3-19
REAC	FCGR3A-mediated phagocytosis	REAC:R-HSA-9664422	false	0.00015287151535628356	3.8156734294080574	113	27	3	62700	IGLV3-25,IGHG2,IGLV3-19
REAC	Regulation of actin dynamics for phagocytic cup formation	REAC:R-HSA-2029482	false	0.00015287151535628356	3.8156734294080574	116	27	3	62700	IGLV3-25,IGHG2,IGLV3-19
REAC	FCGR3A-mediated IL10 synthesis	REAC:R-HSA-9664323	false	0.00015287151535628356	3.8156734294080574	93	27	3	62700	IGLV3-25,IGHG2,IGLV3-19
REAC	Regulation of Complement cascade	REAC:R-HSA-977606	false	0.00015287151535628356	3.8156734294080574	101	27	3	62700	IGLV3-25,IGHG2,IGLV3-19
REAC	Leishmania phagocytosis	REAC:R-HSA-9664417	false	0.00015287151535628356	3.8156734294080574	113	27	3	62700	IGLV3-25,IGHG2,IGLV3-19
REAC	Anti-inflammatory response favouring Leishmania parasite infection	REAC:R-HSA-9662851	false	0.0001928031024275708	3.7148859820704594	132	27	3	62700	IGLV3-25,IGHG2,IGLV3-19
REAC	Leishmania parasite growth and survival	REAC:R-HSA-9664433	false	0.0001928031024275708	3.7148859820704594	132	27	3	62700	IGLV3-25,IGHG2,IGLV3-19
REAC	Fcgamma receptor (FCGR) dependent phagocytosis	REAC:R-HSA-2029480	false	0.0002144802892736857	3.6686126132834724	140	27	3	62700	IGLV3-25,IGHG2,IGLV3-19
REAC	Immunoregulatory interactions between a Lymphoid and a non-Lymphoid cell	REAC:R-HSA-198933	false	0.0004315522069922577	3.364966658031844	181	27	3	62700	IGLV3-25,B2M,IGLV3-19
REAC	Leishmania infection	REAC:R-HSA-9658195	false	0.0006383724320334829	3.1949258761595973	215	27	3	62700	IGLV3-25,IGHG2,IGLV3-19
REAC	Parasitic Infection Pathways	REAC:R-HSA-9824443	false	0.0006383724320334829	3.1949258761595973	215	27	3	62700	IGLV3-25,IGHG2,IGLV3-19
REAC	CD22 mediated BCR regulation	REAC:R-HSA-5690714	false	0.001633987893868382	2.786751165456991	60	27	2	62700	IGLV3-25,IGLV3-19
REAC	Role of LAT2/NTAL/LAB on calcium mobilization	REAC:R-HSA-2730905	false	0.0019641430523627437	2.706826884884457	69	27	2	62700	IGLV3-25,IGLV3-19
REAC	Scavenging of heme from plasma	REAC:R-HSA-2168880	false	0.0019641430523627437	2.706826884884457	69	27	2	62700	IGLV3-25,IGLV3-19
REAC	Antigen activates B Cell Receptor (BCR) leading to generation of second messengers	REAC:R-HSA-983695	false	0.002558149863877755	2.5920740168750847	84	27	2	62700	IGLV3-25,IGLV3-19
REAC	FCERI mediated Ca+2 mobilization	REAC:R-HSA-2871809	false	0.002558149863877755	2.5920740168750847	83	27	2	62700	IGLV3-25,IGLV3-19
REAC	FCERI mediated MAPK activation	REAC:R-HSA-2871796	false	0.002558149863877755	2.5920740168750847	83	27	2	62700	IGLV3-25,IGLV3-19
REAC	Infectious disease	REAC:R-HSA-5663205	false	0.003264725441401793	2.4861533363790893	999	27	4	62700	IGLV3-25,B2M,IGHG2,IGLV3-19
REAC	Binding and Uptake of Ligands by Scavenger Receptors	REAC:R-HSA-2173782	false	0.003264725441401793	2.4861533363790893	97	27	2	62700	IGLV3-25,IGLV3-19
REAC	SARS-CoV Infections	REAC:R-HSA-9679506	false	0.003751392221219536	2.425807526463454	459	27	3	62700	IGLV3-25,B2M,IGLV3-19
REAC	Innate Immune System	REAC:R-HSA-168249	false	0.004339914055125814	2.3625188708916802	1100	27	4	62700	IGLV3-25,B2M,IGHG2,IGLV3-19
REAC	FCERI mediated NF-kB activation	REAC:R-HSA-2871837	false	0.005536940939694303	2.2567301089066434	136	27	2	62700	IGLV3-25,IGLV3-19
REAC	Potential therapeutics for SARS	REAC:R-HSA-9679191	false	0.006295561106264098	2.2009655563433417	150	27	2	62700	IGLV3-25,IGLV3-19
REAC	Signaling by the B Cell Receptor (BCR)	REAC:R-HSA-983705	false	0.006976451440073053	2.156365424349983	163	27	2	62700	IGLV3-25,IGLV3-19
REAC	Fc epsilon receptor (FCERI) signaling	REAC:R-HSA-2454202	false	0.00841215112954493	2.0750929335442247	182	27	2	62700	IGLV3-25,IGLV3-19
REAC	Cell surface interactions at the vascular wall	REAC:R-HSA-202733	false	0.00865603086101893	2.062681203861081	190	27	2	62700	IGLV3-25,IGLV3-19
REAC	Vesicle-mediated transport	REAC:R-HSA-5653656	false	0.00935594660198716	2.0289122655427154	718	27	3	62700	IGLV3-25,RAB33A,IGLV3-19
REAC	Adaptive Immune System	REAC:R-HSA-1280218	false	0.011103015670215858	1.9545590472442662	809	27	3	62700	IGLV3-25,B2M,IGLV3-19
REAC	Viral Infection Pathways	REAC:R-HSA-9824446	false	0.011103015670215858	1.9545590472442662	809	27	3	62700	IGLV3-25,B2M,IGLV3-19
REAC	Disease	REAC:R-HSA-1643685	false	0.014117984712376557	1.8502272927147434	1768	27	4	62700	IGLV3-25,B2M,IGHG2,IGLV3-19
REAC	Immune System	REAC:R-HSA-168256	false	0.020884353107322173	1.680178972458779	2051	27	4	62700	IGLV3-25,B2M,IGHG2,IGLV3-19
REAC	Ion transport by P-type ATPases	REAC:R-HSA-936837	false	0.03903482088845167	1.4085478090579857	55	27	1	62700	ATP4B
REAC	RAB geranylgeranylation	REAC:R-HSA-8873719	false	0.04462952886637614	1.3503776977844553	64	27	1	62700	RAB33A
REAC	Bacterial Infection Pathways	REAC:R-HSA-9824439	false	0.0452974171716494	1.3439265604613244	66	27	1	62700	B2M
WP	WIKIPATHWAYS	WP:000000	false	0.0042057313689499165	2.376158470286999	8625	27	12	62700	TNNT3,B2M,P2RY4,PRPH,MAP4K1,RASD1,TOB1,HSD17B10,UGT2B17,DUX4,BDH1,EPHB6
WP	Cardiac hypertrophic response	WP:WP2795	false	0.040731987014036526	1.3900644033639726	55	27	1	62700	MAP4K1
WP	Modulators of TCR signaling and T cell activation	WP:WP5072	false	0.04323951258774902	1.3641192102239095	61	27	1	62700	MAP4K1
TF	Factor: Zbtb44; motif: CKGTGA; match class: 1	TF:M05405_1	false	0.000009276977032058716	5.032593518627547	7242	27	15	62700	TNNT3,B2M,HBQ1,P2RY4,RBMY1A1,CTIF,MAP4K1,BPY2,SPRR2A,ATP4B,TOB1,HSD17B10,SERTAD1,BDH1,TMSB15A
TF	Factor: LKLF; motif: GGGGTGGKSN	TF:M07261	false	0.000010060642301807527	4.997374291722826	10000	27	17	62700	TNNT3,B2M,P2RY4,RBMY1A1,PRPH,CTIF,MAP4K1,SPRR2A,RASD1,TOB1,DUX4,SERTAD1,FTHL17,RAB33A,BDH1,TMSB15A,EPHB6
TF	Factor: Tax/CREB; motif: RTGACGCATAYCCCC	TF:M00115	false	0.000029557582682149924	4.529331086878408	9497	27	16	62700	TNNT3,B2M,HBQ1,P2RY4,RBMY1A1,PRPH,CTIF,BPY2,SPRR2A,HSD17B10,UGT2B17,DUX4,SERTAD1,RAB33A,TMSB15A,EPHB6
TF	Factor: FXR; motif: NRGGKCANTGRCCNNNNGG	TF:M10014	false	0.00002999185821191563	4.522996625731618	5767	27	13	62700	LY6K,TNNT3,B2M,P2RY4,RBMY1A1,PRPH,ATP4B,HSD17B10,UGT2B17,DUX4,FTHL17,BDH1,EPHB6
TF	Factor: NKX2-2; motif: NNNCCACTCAANNN	TF:M12456	false	0.00003580569380502874	4.446047906554903	9770	27	16	62700	LY6K,B2M,P2RY4,PRPH,BPY2,SPRR2A,RASD1,TOB1,HSD17B10,UGT2B17,DUX4,SERTAD1,FTHL17,RAB33A,BDH1,TMSB15A
TF	Factor: LRH-1; motif: TGACCTTGRNYCAAGGTCA	TF:M11830	false	0.00003631335145409881	4.439933667064728	7155	27	14	62700	LY6K,HBQ1,RBMY1A1,CTIF,MAP4K1,BPY2,ATP4B,TOB1,HSD17B10,UGT2B17,SERTAD1,BDH1,TMSB15A,EPHB6
TF	Factor: Fli-1:E2A; motif: NCCGGAWRCASCTGN	TF:M08472	false	0.00003884297957476261	4.410687463541431	8539	27	15	62700	LY6K,TNNT3,B2M,PRPH,BPY2,ATP4B,TOB1,HSD17B10,UGT2B17,DUX4,SERTAD1,RAB33A,BDH1,TMSB15A,EPHB6
TF	Factor: HMX2; motif: SCACTTANC	TF:M10646	false	0.00003908420597045587	4.407998706686327	7293	27	14	62700	TNNT3,B2M,P2RY4,RBMY1A1,PRPH,CTIF,BPY2,TOB1,HSD17B10,UGT2B17,SERTAD1,FTHL17,RAB33A,BDH1
TF	Factor: T3R-beta; motif: NRGGTCAAAGGTCRN; match class: 1	TF:M11814_1	false	0.00004302132009529098	4.3663162675584015	7400	27	14	62700	TNNT3,B2M,HBQ1,P2RY4,PRPH,MAP4K1,ATP4B,TOB1,HSD17B10,UGT2B17,SERTAD1,RAB33A,BDH1,EPHB6
TF	Factor: Erg; motif: NACCGGAWWTCCGGTN	TF:M11395	false	0.00004890001304673766	4.310691025004695	8852	27	15	62700	B2M,HBQ1,RBMY1A1,PRPH,CTIF,MAP4K1,SPRR2A,ATP4B,TOB1,UGT2B17,DUX4,SERTAD1,FTHL17,TMSB15A,EPHB6
TF	Factor: DREF; motif: CTYYCWCTTCCY	TF:M09725	false	0.000053163319843412286	4.274387906874213	7596	27	14	62700	TNNT3,B2M,CTIF,MAP4K1,BPY2,SPRR2A,ATP4B,TOB1,HSD17B10,UGT2B17,DUX4,FTHL17,TMSB15A,EPHB6
TF	Factor: AP-4; motif: CWCAGCTGGN	TF:M00176	false	0.00006405052387142542	4.193477313795347	2595	27	9	62700	B2M,HBQ1,PRPH,CTIF,TOB1,DUX4,FTHL17,RAB33A,EPHB6
TF	Factor: GATAD2A; motif: CCTKTG; match class: 1	TF:M09726_1	false	0.00006411080724161762	4.1930687547279835	9183	27	15	62700	TNNT3,HBQ1,P2RY4,RBMY1A1,PRPH,MAP4K1,BPY2,SPRR2A,ATP4B,RASD1,HSD17B10,UGT2B17,DUX4,RAB33A,BDH1
TF	Factor: NF-KAPPAB1; motif: NGGKRNTTYCCCN	TF:M08952	false	0.00006677179368356821	4.175406957203496	7897	27	14	62700	LY6K,B2M,HBQ1,P2RY4,RBMY1A1,PRPH,CTIF,BPY2,ATP4B,RASD1,DUX4,SERTAD1,FTHL17,RAB33A
TF	Factor: Erg; motif: NACCGGAWWTCCGGTN; match class: 1	TF:M11395_1	false	0.00008339493037238086	4.078860349580734	8094	27	14	62700	HBQ1,RBMY1A1,PRPH,CTIF,MAP4K1,SPRR2A,ATP4B,TOB1,UGT2B17,DUX4,SERTAD1,FTHL17,TMSB15A,EPHB6
TF	Factor: ZNF684; motif: MAAGGGGTGGACTGT; match class: 1	TF:M10550_1	false	0.00008343709369461227	4.078640831791196	9496	27	15	62700	TNNT3,B2M,P2RY4,PRPH,CTIF,BPY2,ATP4B,TOB1,HSD17B10,DUX4,SERTAD1,FTHL17,RAB33A,TMSB15A,EPHB6
TF	Factor: Isl2; motif: CTAATKR	TF:M02079	false	0.00008931675551565592	4.049067061319805	5769	27	12	62700	LY6K,TNNT3,B2M,RBMY1A1,PRPH,CTIF,MAP4K1,BPY2,TOB1,HSD17B10,BDH1,TMSB15A
TF	Factor: p300; motif: CTGNCTYMAN	TF:M07266	false	0.00008931675551565592	4.049067061319805	8279	27	14	62700	LY6K,TNNT3,B2M,P2RY4,RBMY1A1,TOB1,HSD17B10,UGT2B17,SERTAD1,FTHL17,RAB33A,BDH1,TMSB15A,EPHB6
TF	Factor: KLF15; motif: RCCMCRCCCMCN; match class: 1	TF:M12160_1	false	0.00008931675551565592	4.049067061319805	8250	27	14	62700	LY6K,TNNT3,HBQ1,RBMY1A1,PRPH,CTIF,MAP4K1,HSD17B10,DUX4,SERTAD1,FTHL17,RAB33A,TMSB15A,EPHB6
TF	Factor: HES-7; motif: GNCACGYGNN; match class: 1	TF:M11066_1	false	0.00009265451143870062	4.033133429607551	8311	27	14	62700	LY6K,B2M,HBQ1,RBMY1A1,CTIF,MAP4K1,BPY2,ATP4B,RASD1,TOB1,DUX4,FTHL17,RAB33A,EPHB6
TF	Factor: AP4; motif: NMNCAGCTGGN	TF:M12580	false	0.00010964456978120854	3.960012872171175	5961	27	12	62700	TNNT3,B2M,PRPH,CTIF,ATP4B,RASD1,TOB1,HSD17B10,DUX4,FTHL17,RAB33A,EPHB6
TF	Factor: ZNF462; motif: YYYYCTSCWG	TF:M12707	false	0.00011264639884112483	3.948282687548021	9939	27	15	62700	LY6K,P2RY4,RBMY1A1,PRPH,MAP4K1,BPY2,SPRR2A,ATP4B,RASD1,TOB1,HSD17B10,UGT2B17,RAB33A,BDH1,TMSB15A
TF	Factor: E2F-4; motif: TTTGGCGCCAAA	TF:M04519	false	0.00012162212783500137	3.9149874026753984	4936	27	11	62700	TNNT3,B2M,RBMY1A1,PRPH,CTIF,ATP4B,RASD1,FTHL17,BDH1,TMSB15A,EPHB6
TF	Factor: NFATc1; motif: TTTTCCATGGAAAN	TF:M04053	false	0.00012760847994283418	3.894120464564613	8647	27	14	62700	LY6K,B2M,HBQ1,P2RY4,RBMY1A1,BPY2,SPRR2A,ATP4B,TOB1,HSD17B10,SERTAD1,FTHL17,RAB33A,TMSB15A
TF	Factor: ZID; motif: NGGCTCYATCAYC	TF:M00085	false	0.00014361765518778048	3.8427921681764654	242	27	4	62700	LY6K,P2RY4,RBMY1A1,MAP4K1
TF	Factor: SMAD4; motif: GKSRKKCAGMCANCY	TF:M00733	false	0.00016089524752770993	3.7934567837628297	8882	27	14	62700	TNNT3,B2M,HBQ1,P2RY4,RBMY1A1,PRPH,CTIF,SPRR2A,ATP4B,TOB1,HSD17B10,DUX4,SERTAD1,EPHB6
TF	Factor: KLF; motif: GGGNGGGG	TF:M07461	false	0.0001720370395101829	3.7643780395860573	8970	27	14	62700	TNNT3,RBMY1A1,PRPH,CTIF,SPRR2A,RASD1,TOB1,HSD17B10,DUX4,SERTAD1,FTHL17,RAB33A,TMSB15A,EPHB6
TF	Factor: SREBP-1; motif: KATCACCCCAC	TF:M00221	false	0.0001729303123689978	3.7621288740439383	7634	27	13	62700	TNNT3,P2RY4,RBMY1A1,CTIF,SPRR2A,RASD1,TOB1,HSD17B10,SERTAD1,FTHL17,RAB33A,BDH1,EPHB6
TF	Factor: CP2; motif: GCHCDAMCCAG	TF:M00072	false	0.00017731453003903215	3.751255674679866	9017	27	14	62700	LY6K,B2M,PRPH,BPY2,SPRR2A,ATP4B,RASD1,TOB1,UGT2B17,FTHL17,RAB33A,BDH1,TMSB15A,EPHB6
TF	Factor: LF-A1; motif: GGGSTCWR; match class: 1	TF:M00646_1	false	0.0001832076478940709	3.7370564009254474	6437	27	12	62700	LY6K,TNNT3,HBQ1,RBMY1A1,MAP4K1,RASD1,HSD17B10,SERTAD1,RAB33A,BDH1,TMSB15A,EPHB6
TF	Factor: Sp2; motif: TGGGCGCGCCCA	TF:M06948	false	0.00018365677674245256	3.7359930420121095	9076	27	14	62700	LY6K,B2M,HBQ1,RBMY1A1,PRPH,CTIF,MAP4K1,ATP4B,RASD1,TOB1,DUX4,FTHL17,RAB33A,EPHB6
TF	Factor: Fli-1:HOXB13; motif: NNCGGAARYNRTWAA	TF:M08471	false	0.00018452059895648757	3.7339551443354204	5283	27	11	62700	LY6K,B2M,P2RY4,MAP4K1,BPY2,ATP4B,TOB1,HSD17B10,UGT2B17,BDH1,EPHB6
TF	Factor: Sox-10; motif: CWTTGTN	TF:M01131	false	0.00019167068639584626	3.7174443018844907	9119	27	14	62700	B2M,P2RY4,RBMY1A1,CTIF,MAP4K1,BPY2,SPRR2A,ATP4B,TOB1,HSD17B10,UGT2B17,SERTAD1,RAB33A,TMSB15A
TF	Factor: rax; motif: NNCRTTAN; match class: 1	TF:M10948_1	false	0.00019379825770043978	3.712650131694367	5325	27	11	62700	LY6K,TNNT3,HBQ1,P2RY4,RBMY1A1,PRPH,BPY2,ATP4B,FTHL17,RAB33A,BDH1
TF	Factor: POU3F2; motif: NTAATTTATGCGY	TF:M11905	false	0.00019379825770043978	3.712650131694367	4249	27	10	62700	TNNT3,B2M,HBQ1,RBMY1A1,SPRR2A,TOB1,UGT2B17,SERTAD1,FTHL17,BDH1
TF	Factor: Lhx8; motif: TGATTG	TF:M07476	false	0.00020558044366325172	3.6870182010244843	9195	27	14	62700	LY6K,TNNT3,B2M,RBMY1A1,PRPH,CTIF,ATP4B,TOB1,HSD17B10,UGT2B17,SERTAD1,RAB33A,BDH1,TMSB15A
TF	Factor: Erg; motif: NACCGGATATCCGGTN; match class: 1	TF:M11391_1	false	0.0002156386737623248	3.6662733478667517	9266	27	14	62700	LY6K,B2M,HBQ1,RBMY1A1,CTIF,MAP4K1,SPRR2A,ATP4B,TOB1,UGT2B17,DUX4,SERTAD1,FTHL17,EPHB6
TF	Factor: HoxA5; motif: RTCATTAN	TF:M10704	false	0.00021896142702742416	3.6596323851808874	5426	27	11	62700	LY6K,TNNT3,HBQ1,P2RY4,CTIF,BPY2,SPRR2A,TOB1,HSD17B10,RAB33A,BDH1
TF	Factor: SNA; motif: NRCAGGTGNN	TF:M12256	false	0.00022278434633891093	3.652115327580283	2507	27	8	62700	ATP4B,RASD1,TOB1,DUX4,SERTAD1,FTHL17,RAB33A,BDH1
TF	Factor: arnt; motif: CACGYA	TF:M03812	false	0.00022439704112345378	3.6489828739409598	4361	27	10	62700	MAP4K1,BPY2,ATP4B,UGT2B17,DUX4,SERTAD1,FTHL17,RAB33A,BDH1,TMSB15A
TF	Factor: ERG; motif: ACCGGAWATCCGGT; match class: 1	TF:M03976_1	false	0.00023063999754445872	3.637065375243626	7948	27	13	62700	B2M,HBQ1,RBMY1A1,CTIF,MAP4K1,ATP4B,TOB1,UGT2B17,DUX4,SERTAD1,FTHL17,TMSB15A,EPHB6
TF	Factor: ZNFPT1; motif: YCNNCNCWGCCNY	TF:M12721	false	0.00023181609299776937	3.6348564179948286	9352	27	14	62700	LY6K,TNNT3,HBQ1,P2RY4,RBMY1A1,PRPH,CTIF,MAP4K1,BPY2,RASD1,DUX4,FTHL17,TMSB15A,EPHB6
TF	Factor: NF-YA; motif: CRGCCAATCAGNRN	TF:M02106	false	0.00023240200929693615	3.633760121450383	1776	27	7	62700	LY6K,B2M,RBMY1A1,TOB1,HSD17B10,SERTAD1,TMSB15A
TF	Factor: Dlx-5; motif: NTCRTTAN	TF:M10615	false	0.00023254384875506887	3.6334951439489074	4397	27	10	62700	LY6K,TNNT3,HBQ1,P2RY4,PRPH,CTIF,TOB1,HSD17B10,RAB33A,BDH1
TF	Factor: E2F-4; motif: TTTTGGCGCCAWWN; match class: 1	TF:M11535_1	false	0.00023254384875506887	3.6334951439489074	6691	27	12	62700	LY6K,TNNT3,B2M,HBQ1,P2RY4,PRPH,CTIF,BPY2,RASD1,FTHL17,TMSB15A,EPHB6
TF	Factor: BTEB2; motif: WGGGTGKGGCNGGN	TF:M09972	false	0.0002381405788875479	3.623166594996746	9416	27	14	62700	TNNT3,HBQ1,RBMY1A1,PRPH,CTIF,SPRR2A,ATP4B,TOB1,DUX4,SERTAD1,FTHL17,RAB33A,TMSB15A,EPHB6
TF	Factor: HIF-1alpha; motif: NCACGT	TF:M02012	false	0.00024204776404440008	3.616098924870495	6735	27	12	62700	LY6K,TNNT3,CTIF,MAP4K1,BPY2,SPRR2A,ATP4B,RASD1,DUX4,SERTAD1,RAB33A,EPHB6
TF	Factor: FOXO1A:Net; motif: RWMAACAGGAAGTN	TF:M08302	false	0.0002481826924513007	3.6052285082320568	9458	27	14	62700	LY6K,TNNT3,B2M,P2RY4,RBMY1A1,CTIF,BPY2,SPRR2A,TOB1,DUX4,FTHL17,BDH1,TMSB15A,EPHB6
TF	Factor: NF-1C; motif: NYTGGCNNYNNGCCARN	TF:M10002	false	0.00026925797160500914	3.5698314301922136	6816	27	12	62700	LY6K,TNNT3,B2M,P2RY4,MAP4K1,BPY2,HSD17B10,DUX4,FTHL17,RAB33A,TMSB15A,EPHB6
TF	Factor: AP-2alpha; motif: NSCCNCRGGSN	TF:M07348	false	0.0003059907736867327	3.5142916682809977	8251	27	13	62700	LY6K,HBQ1,RBMY1A1,PRPH,MAP4K1,BPY2,RASD1,TOB1,HSD17B10,UGT2B17,DUX4,RAB33A,EPHB6
TF	Factor: Hey2; motif: NNCACGYGNN; match class: 1	TF:M11052_1	false	0.000309181109028925	3.5097870493433967	9694	27	14	62700	LY6K,B2M,HBQ1,RBMY1A1,CTIF,MAP4K1,BPY2,ATP4B,RASD1,TOB1,DUX4,FTHL17,RAB33A,EPHB6
TF	Factor: ER-beta; motif: RGGTCASCNTGMCCY	TF:M09910	false	0.000309181109028925	3.5097870493433967	9694	27	14	62700	LY6K,TNNT3,P2RY4,PRPH,CTIF,MAP4K1,ATP4B,RASD1,HSD17B10,UGT2B17,DUX4,SERTAD1,FTHL17,EPHB6
TF	Factor: NF1B; motif: CYTGGCNYNCWGCCAN	TF:M09762	false	0.000309181109028925	3.5097870493433967	5723	27	11	62700	LY6K,TNNT3,B2M,HBQ1,P2RY4,RBMY1A1,MAP4K1,TOB1,HSD17B10,DUX4,RAB33A
TF	Factor: Pax-3; motif: NNNNNNCGTCACGSTYNNNNN; match class: 1	TF:M00327_1	false	0.00032144609481917023	3.4928918460225313	6986	27	12	62700	LY6K,TNNT3,B2M,PRPH,CTIF,ATP4B,RASD1,HSD17B10,DUX4,SERTAD1,FTHL17,EPHB6
TF	Factor: SNA; motif: NNRGCAGGTGCNNNN	TF:M10528	false	0.00032202681596973915	3.4921079620222613	4636	27	10	62700	HBQ1,PRPH,ATP4B,RASD1,TOB1,DUX4,SERTAD1,FTHL17,RAB33A,BDH1
TF	Factor: CTCF; motif: CANNWRRTGGCAG	TF:M04745	false	0.0003226072989837859	3.4913258109318	8324	27	13	62700	LY6K,TNNT3,HBQ1,P2RY4,RBMY1A1,BPY2,SPRR2A,RASD1,TOB1,HSD17B10,FTHL17,RAB33A,BDH1
TF	Factor: MAZ; motif: GGGGGAGGGGGNGRGRRRGNRG	TF:M09984	false	0.0003340668694299921	3.476166592716218	9784	27	14	62700	TNNT3,B2M,HBQ1,RBMY1A1,PRPH,CTIF,TOB1,DUX4,SERTAD1,FTHL17,RAB33A,BDH1,TMSB15A,EPHB6
TF	Factor: AP-2beta; motif: NSCCYNRGGSN	TF:M11477	false	0.0003595831066739588	3.444200719749203	8422	27	13	62700	LY6K,HBQ1,RBMY1A1,MAP4K1,BPY2,ATP4B,RASD1,TOB1,HSD17B10,UGT2B17,DUX4,SERTAD1,RAB33A
TF	Factor: GCMa:PEA3; motif: ATRCGGGCGGAAGTR; match class: 1	TF:M08313_1	false	0.00036544689611256367	3.43717572240201	9876	27	14	62700	B2M,P2RY4,BPY2,SPRR2A,ATP4B,RASD1,HSD17B10,DUX4,SERTAD1,FTHL17,RAB33A,BDH1,TMSB15A,EPHB6
TF	Factor: GLI; motif: NTGGGTGGTN	TF:M07292	false	0.00037569243486249476	3.4251675500272527	5885	27	11	62700	LY6K,TNNT3,HBQ1,CTIF,MAP4K1,SPRR2A,TOB1,DUX4,FTHL17,TMSB15A,EPHB6
TF	Factor: AP-2alpha; motif: NNNGSCCTGRGGSN	TF:M04896	false	0.00038290563712553056	3.416908239934656	5903	27	11	62700	LY6K,HBQ1,MAP4K1,BPY2,ATP4B,TOB1,UGT2B17,DUX4,SERTAD1,RAB33A,TMSB15A
TF	Factor: HOXB5; motif: GTCATTAN	TF:M10701	false	0.00039219751816197307	3.406495158888455	5921	27	11	62700	LY6K,TNNT3,HBQ1,P2RY4,CTIF,BPY2,SPRR2A,TOB1,HSD17B10,RAB33A,BDH1
TF	Factor: AP-2gamma; motif: NTGSCCTGRGGSNN	TF:M09591	false	0.00040328189897137533	3.394391270561852	8549	27	13	62700	LY6K,HBQ1,RBMY1A1,MAP4K1,BPY2,ATP4B,RASD1,TOB1,UGT2B17,DUX4,SERTAD1,RAB33A,TMSB15A
TF	Factor: REST; motif: GGACAGCKC	TF:M04726	false	0.00041716125029342806	3.3796960395679423	5975	27	11	62700	TNNT3,B2M,HBQ1,RBMY1A1,HSD17B10,UGT2B17,DUX4,RAB33A,BDH1,TMSB15A,EPHB6
TF	Factor: E2F-3; motif: NTTTTGGCGCCAAAAN	TF:M11526	false	0.00044145742436629105	3.3551111748823153	7273	27	12	62700	LY6K,TNNT3,RBMY1A1,CTIF,ATP4B,RASD1,UGT2B17,FTHL17,RAB33A,BDH1,TMSB15A,EPHB6
TF	Factor: NFATc1; motif: TTTCCWN	TF:M01718	false	0.00044706457016782105	3.34962974657192	6026	27	11	62700	LY6K,B2M,HBQ1,CTIF,RASD1,HSD17B10,DUX4,SERTAD1,RAB33A,BDH1,TMSB15A
TF	Factor: E2F-2; motif: NTTTTGGCGCCAWWWN; match class: 1	TF:M11528_1	false	0.0004603292004958868	3.3369314752211645	4890	27	10	62700	LY6K,TNNT3,B2M,HBQ1,RBMY1A1,CTIF,BPY2,FTHL17,TMSB15A,EPHB6
TF	Factor: NFATc3; motif: NTTTCCRYGGAAAN	TF:M11988	false	0.0004603945495874478	3.3368698264369177	7320	27	12	62700	LY6K,P2RY4,RBMY1A1,CTIF,BPY2,SPRR2A,ATP4B,TOB1,HSD17B10,DUX4,FTHL17,TMSB15A
TF	Factor: HOXA4; motif: RYCATTRN	TF:M08771	false	0.00046231998731371065	3.3350573304589286	2891	27	8	62700	LY6K,TNNT3,P2RY4,CTIF,BPY2,TOB1,HSD17B10,BDH1
TF	Factor: SREBP-1; motif: CACSCCA	TF:M00749	false	0.00047981422142249857	3.31892688393429	8727	27	13	62700	TNNT3,B2M,HBQ1,RBMY1A1,PRPH,MAP4K1,RASD1,TOB1,DUX4,SERTAD1,FTHL17,RAB33A,TMSB15A
TF	Factor: Sp2; motif: WGGGCGG	TF:M05332	false	0.0004903171524819408	3.309522913814886	8759	27	13	62700	LY6K,HBQ1,RBMY1A1,PRPH,CTIF,MAP4K1,RASD1,HSD17B10,DUX4,SERTAD1,RAB33A,TMSB15A,EPHB6
TF	Factor: Sp6; motif: WGGGCGG	TF:M05361	false	0.0004903171524819408	3.309522913814886	8759	27	13	62700	LY6K,HBQ1,RBMY1A1,PRPH,CTIF,MAP4K1,RASD1,HSD17B10,DUX4,SERTAD1,RAB33A,TMSB15A,EPHB6
TF	Factor: CPBP; motif: NGGGCGG	TF:M05444	false	0.0004903171524819408	3.309522913814886	8759	27	13	62700	LY6K,HBQ1,RBMY1A1,PRPH,CTIF,MAP4K1,RASD1,HSD17B10,DUX4,SERTAD1,RAB33A,TMSB15A,EPHB6
TF	Factor: Oct-2; motif: NYATGCAAATN	TF:M10034	false	0.0004917779323983649	3.3082309633009293	6122	27	11	62700	TNNT3,HBQ1,P2RY4,CTIF,MAP4K1,SPRR2A,ATP4B,UGT2B17,FTHL17,BDH1,TMSB15A
TF	Factor: TWIST1; motif: NNNCCAGATGTNN	TF:M09790	false	0.0004919262798718973	3.308099975776744	2931	27	8	62700	LY6K,ATP4B,RASD1,UGT2B17,FTHL17,RAB33A,TMSB15A,EPHB6
TF	Factor: AP-2gamma; motif: NSCCYNRGGSN	TF:M11481	false	0.0005091959475196769	3.2931150613751097	4981	27	10	62700	LY6K,RBMY1A1,MAP4K1,BPY2,SPRR2A,RASD1,TOB1,UGT2B17,DUX4,RAB33A
TF	Factor: LRH-1; motif: TGACCTTGRNYCAAGGTCA; match class: 1	TF:M11830_1	false	0.000513728067805798	3.2892667057177967	6165	27	11	62700	LY6K,HBQ1,RBMY1A1,MAP4K1,BPY2,TOB1,HSD17B10,UGT2B17,SERTAD1,BDH1,TMSB15A
TF	Factor: ELF1; motif: NNNASCCGGAAGTGGNNNN	TF:M12600	false	0.0005151568928445774	3.2880604849009276	8824	27	13	62700	TNNT3,B2M,P2RY4,RBMY1A1,BPY2,ATP4B,RASD1,HSD17B10,DUX4,SERTAD1,FTHL17,RAB33A,EPHB6
TF	Factor: SMAD3; motif: YGTCTAGACA; match class: 1	TF:M04026_1	false	0.0005307523349980578	3.275108086517515	6195	27	11	62700	TNNT3,B2M,HBQ1,RBMY1A1,CTIF,MAP4K1,RASD1,TOB1,UGT2B17,SERTAD1,FTHL17
TF	Factor: NF-1A; motif: NGCCARN	TF:M03554	false	0.0005307523349980578	3.275108086517515	5015	27	10	62700	B2M,P2RY4,RBMY1A1,PRPH,CTIF,MAP4K1,BPY2,FTHL17,RAB33A,TMSB15A
TF	Factor: HOXD12:Elk-1; motif: NRNCGGAAGTCGTAAAN	TF:M08359	false	0.0005376586701804354	3.2694933464547	6218	27	11	62700	TNNT3,B2M,MAP4K1,BPY2,SPRR2A,ATP4B,RASD1,TOB1,FTHL17,TMSB15A,EPHB6
TF	Factor: Sp1; motif: GGNDGGRGGCGGGG	TF:M04953	false	0.0005376586701804354	3.2694933464547	8886	27	13	62700	TNNT3,B2M,HBQ1,PRPH,CTIF,MAP4K1,RASD1,TOB1,HSD17B10,DUX4,SERTAD1,FTHL17,TMSB15A
TF	Factor: Barhl-1; motif: NTAAACGN; match class: 1	TF:M10578_1	false	0.0005395637774599192	3.267957213517014	1421	27	6	62700	TNNT3,RBMY1A1,MAP4K1,TOB1,RAB33A,TMSB15A
TF	Factor: slug; motif: RRCAGGTGCA	TF:M12262	false	0.0005395637774599192	3.267957213517014	2145	27	7	62700	HBQ1,P2RY4,TOB1,DUX4,SERTAD1,FTHL17,RAB33A
TF	Factor: ZNF300; motif: SWGGGGGSN; match class: 1	TF:M07486_1	false	0.0005552025931066621	3.2555485141503118	7544	27	12	62700	LY6K,TNNT3,HBQ1,RBMY1A1,PRPH,CTIF,ATP4B,RASD1,DUX4,FTHL17,TMSB15A,EPHB6
TF	Factor: SALL2; motif: GGGTGGG; match class: 1	TF:M04595_1	false	0.0005725479294848339	3.2421881515391675	7570	27	12	62700	HBQ1,P2RY4,RBMY1A1,PRPH,CTIF,SPRR2A,RASD1,TOB1,DUX4,FTHL17,RAB33A,TMSB15A
TF	Factor: CDX-2; motif: TTTATN; match class: 1	TF:M02087_1	false	0.0005770507446293294	3.238785994221248	5096	27	10	62700	B2M,HBQ1,P2RY4,CTIF,BPY2,SPRR2A,TOB1,UGT2B17,FTHL17,TMSB15A
TF	Factor: PAX5; motif: RNGCGTGACCNN; match class: 1	TF:M09817_1	false	0.0005805937823136135	3.2361276194195137	6294	27	11	62700	LY6K,TNNT3,HBQ1,PRPH,ATP4B,RASD1,HSD17B10,UGT2B17,DUX4,SERTAD1,RAB33A
TF	Factor: ITF-2; motif: NCACCTGN	TF:M11155	false	0.0005818208909650247	3.235210688953613	3042	27	8	62700	ATP4B,RASD1,TOB1,DUX4,SERTAD1,FTHL17,RAB33A,BDH1
TF	Factor: slug; motif: KCACCTGN	TF:M03565	false	0.0005818208909650247	3.235210688953613	3042	27	8	62700	ATP4B,RASD1,TOB1,DUX4,SERTAD1,FTHL17,RAB33A,BDH1
TF	Factor: CP2; motif: AACCGGTTNNAACCGGTT; match class: 1	TF:M11485_1	false	0.0006010762425347304	3.2210704371286574	6332	27	11	62700	LY6K,TNNT3,PRPH,MAP4K1,SPRR2A,RASD1,UGT2B17,FTHL17,RAB33A,BDH1,EPHB6
TF	Factor: Pbx; motif: NKTGATTGACRKSN	TF:M01967	false	0.0006010762425347304	3.2210704371286574	5137	27	10	62700	LY6K,TNNT3,B2M,RBMY1A1,SPRR2A,TOB1,HSD17B10,UGT2B17,SERTAD1,TMSB15A
TF	Factor: ZNF647; motif: NYAGGCCYAC	TF:M12286	false	0.0006069470923723821	3.216849164760279	6343	27	11	62700	LY6K,B2M,RBMY1A1,PRPH,MAP4K1,BPY2,TOB1,HSD17B10,UGT2B17,DUX4,BDH1
TF	Factor: NF-Y; motif: NNNNRRCCAATSR	TF:M00775	false	0.0006105822231082978	3.2142558441879614	1469	27	6	62700	B2M,RBMY1A1,TOB1,HSD17B10,SERTAD1,TMSB15A
TF	Factor: ZBTB37; motif: TGGCTTTGGY	TF:M12688	false	0.0006105822231082978	3.2142558441879614	4059	27	9	62700	HBQ1,RBMY1A1,BPY2,RASD1,TOB1,UGT2B17,RAB33A,BDH1,EPHB6
TF	Factor: HOXB8; motif: RTCRTTAN	TF:M10727	false	0.0006296231944151709	3.200919281568661	6382	27	11	62700	LY6K,TNNT3,P2RY4,RBMY1A1,CTIF,BPY2,TOB1,HSD17B10,FTHL17,BDH1,TMSB15A
TF	Factor: AP-2alphaA; motif: ANNGCCTNAGGSNNT	TF:M01045	false	0.0006296231944151709	3.200919281568661	6384	27	11	62700	LY6K,RBMY1A1,MAP4K1,BPY2,ATP4B,RASD1,TOB1,UGT2B17,DUX4,SERTAD1,TMSB15A
TF	Factor: ZNF436; motif: TCCTCCAGGAAGCCY; match class: 1	TF:M10477_1	false	0.0006321152753636734	3.1992037146145016	9098	27	13	62700	LY6K,TNNT3,HBQ1,RBMY1A1,SPRR2A,ATP4B,RASD1,HSD17B10,UGT2B17,DUX4,RAB33A,TMSB15A,EPHB6
TF	Factor: STAT; motif: NNNNNTTCTKGGA	TF:M00777	false	0.0006629252661113942	3.178535428374763	5224	27	10	62700	LY6K,B2M,HBQ1,SPRR2A,TOB1,HSD17B10,UGT2B17,SERTAD1,BDH1,TMSB15A
TF	Factor: REST; motif: AAGGTGCT	TF:M04926	false	0.0006676363055945349	3.175460054720992	6440	27	11	62700	LY6K,TNNT3,PRPH,CTIF,MAP4K1,SPRR2A,ATP4B,UGT2B17,BDH1,TMSB15A,EPHB6
TF	Factor: LBP9; motif: ACYRGTNNNNACYRGT	TF:M11492	false	0.0006767501757083806	3.16957162279917	7763	27	12	62700	LY6K,TNNT3,HBQ1,PRPH,SPRR2A,RASD1,TOB1,UGT2B17,SERTAD1,FTHL17,RAB33A,BDH1
TF	Factor: sin3A; motif: TGTCCNNGGTGCTG; match class: 1	TF:M04756_1	false	0.0006983606789814233	3.1559202214533126	7796	27	12	62700	LY6K,TNNT3,HBQ1,P2RY4,MAP4K1,BPY2,ATP4B,RASD1,DUX4,BDH1,TMSB15A,EPHB6
TF	Factor: ER-beta; motif: GTCANASTGRCCYNR	TF:M01875	false	0.0007016312708031793	3.153891063264275	6490	27	11	62700	LY6K,TNNT3,HBQ1,P2RY4,BPY2,ATP4B,HSD17B10,UGT2B17,DUX4,SERTAD1,EPHB6
TF	Factor: AhR:Arnt; motif: GRGKATYGCGTGMCWNSCC	TF:M00237	false	0.0007016312708031793	3.153891063264275	6490	27	11	62700	LY6K,B2M,MAP4K1,ATP4B,RASD1,TOB1,DUX4,SERTAD1,FTHL17,RAB33A,EPHB6
TF	Factor: RXR:RAR; motif: RGKTCANNNRGAGGTCA	TF:M02272	false	0.0007407571075757477	3.1303241727657407	6533	27	11	62700	TNNT3,P2RY4,PRPH,BPY2,ATP4B,TOB1,HSD17B10,FTHL17,RAB33A,BDH1,EPHB6
TF	Factor: STAT3; motif: NNTTCCRGGAANNNNN	TF:M01595	false	0.0007407571075757477	3.1303241727657407	7852	27	12	62700	TNNT3,P2RY4,RBMY1A1,BPY2,SPRR2A,ATP4B,RASD1,TOB1,UGT2B17,DUX4,RAB33A,BDH1
TF	Factor: HOXA6; motif: RTCRTTAN	TF:M10695	false	0.0007576131140128425	3.120552516457105	6556	27	11	62700	LY6K,TNNT3,P2RY4,RBMY1A1,CTIF,BPY2,TOB1,HSD17B10,FTHL17,BDH1,TMSB15A
TF	Factor: YB-1; motif: NNNNCCAATNN	TF:M03862	false	0.0007576131140128425	3.120552516457105	9300	27	13	62700	LY6K,B2M,HBQ1,RBMY1A1,CTIF,BPY2,SPRR2A,TOB1,HSD17B10,UGT2B17,SERTAD1,RAB33A,TMSB15A
TF	Factor: ZNF449; motif: NNNAGCCCARCC	TF:M09837	false	0.0007610739050843998	3.1185731684437514	5343	27	10	62700	TNNT3,B2M,HBQ1,PRPH,MAP4K1,RASD1,DUX4,FTHL17,TMSB15A,EPHB6
TF	Factor: SNA; motif: NRCAGGTGCR	TF:M12257	false	0.000770320547248713	3.113328517772029	2326	27	7	62700	HBQ1,RASD1,TOB1,DUX4,SERTAD1,FTHL17,RAB33A
TF	Factor: slug; motif: NRCAGGTGCR	TF:M12261	false	0.000770320547248713	3.113328517772029	2326	27	7	62700	HBQ1,RASD1,TOB1,DUX4,SERTAD1,FTHL17,RAB33A
TF	Factor: AP-4; motif: AHCATRTGKT	TF:M11213	false	0.000781863675913295	3.106868963001172	4243	27	9	62700	TNNT3,B2M,CTIF,ATP4B,RASD1,TOB1,UGT2B17,FTHL17,BDH1
TF	Factor: LRH-1; motif: TCAAGGTCRYGACCTTGR; match class: 1	TF:M11828_1	false	0.0008154234713069877	3.08861679188754	7966	27	12	62700	LY6K,TNNT3,HBQ1,RBMY1A1,PRPH,MAP4K1,ATP4B,SERTAD1,FTHL17,RAB33A,BDH1,EPHB6
TF	Factor: STAT3; motif: NGNNATTTCCSGGAARTGNNN	TF:M00225	false	0.000818181012463322	3.087150603398007	3258	27	8	62700	TNNT3,RBMY1A1,SPRR2A,ATP4B,TOB1,UGT2B17,FTHL17,BDH1
TF	Factor: HOXA2; motif: RTCRTTAN	TF:M10733	false	0.0008273439021706513	3.082313929662016	2365	27	7	62700	LY6K,TNNT3,P2RY4,CTIF,TOB1,HSD17B10,BDH1
TF	Factor: TFAP2A; motif: NNNNGCCYSAGGGCA	TF:M07231	false	0.0008273439021706513	3.082313929662016	5421	27	10	62700	LY6K,P2RY4,RBMY1A1,MAP4K1,BPY2,SPRR2A,RASD1,TOB1,UGT2B17,BDH1
TF	Factor: WT1; motif: NNGGGNGGGSGN	TF:M07436	false	0.0008273439021706513	3.082313929662016	6657	27	11	62700	B2M,HBQ1,PRPH,CTIF,MAP4K1,DUX4,SERTAD1,FTHL17,RAB33A,TMSB15A,EPHB6
TF	Factor: Meox2; motif: NTCRTTAN	TF:M10765	false	0.0008273439021706513	3.082313929662016	2365	27	7	62700	LY6K,TNNT3,P2RY4,CTIF,TOB1,HSD17B10,BDH1
TF	Factor: CTCF; motif: WGCGCCMYCTAGYGGYN	TF:M03895	false	0.0008409901956365272	3.0752090672291685	9447	27	13	62700	LY6K,TNNT3,B2M,HBQ1,RBMY1A1,PRPH,SPRR2A,RASD1,SERTAD1,FTHL17,RAB33A,TMSB15A,EPHB6
TF	Factor: c-Myc:Max; motif: GCCAYGYGSN	TF:M00322	false	0.0008409901956365272	3.0752090672291685	8011	27	12	62700	LY6K,B2M,HBQ1,RBMY1A1,PRPH,CTIF,RASD1,HSD17B10,DUX4,FTHL17,RAB33A,EPHB6
TF	Factor: NF-E2; motif: TGCTGAGTCAY	TF:M00037	false	0.0008640014441991253	3.063485531586863	6703	27	11	62700	LY6K,TNNT3,HBQ1,PRPH,CTIF,MAP4K1,BPY2,SPRR2A,DUX4,SERTAD1,BDH1
TF	Factor: FOXM1; motif: NAGASTGATTA	TF:M04611	false	0.000881539637350647	3.054758155405898	9503	27	13	62700	LY6K,B2M,P2RY4,PRPH,CTIF,MAP4K1,BPY2,SPRR2A,TOB1,UGT2B17,FTHL17,BDH1,TMSB15A
TF	Factor: NFATc3; motif: NTTTCCRYGGAAAN; match class: 1	TF:M11988_1	false	0.0009633718569290291	3.016206044921057	6792	27	11	62700	LY6K,P2RY4,RBMY1A1,CTIF,BPY2,SPRR2A,ATP4B,TOB1,HSD17B10,FTHL17,TMSB15A
TF	Factor: SMAD3; motif: YGTCTAGACA	TF:M04026	false	0.0010489546813933293	2.9792432744813295	6872	27	11	62700	TNNT3,B2M,HBQ1,RBMY1A1,CTIF,MAP4K1,RASD1,TOB1,UGT2B17,SERTAD1,FTHL17
TF	Factor: VDR; motif: RRGGTCANNGRGKTCA	TF:M09671	false	0.0010594736608325155	2.9749098356471793	8254	27	12	62700	B2M,CTIF,MAP4K1,SPRR2A,ATP4B,RASD1,UGT2B17,DUX4,SERTAD1,FTHL17,RAB33A,BDH1
TF	Factor: Dlx-7; motif: NTCRTTAN	TF:M10603	false	0.0010594736608325155	2.9749098356471793	8253	27	12	62700	LY6K,TNNT3,HBQ1,P2RY4,PRPH,CTIF,BPY2,SPRR2A,TOB1,HSD17B10,RAB33A,BDH1
TF	Factor: TEF-3:Erg; motif: ACCGGAAATRNNNNNCATWCC	TF:M08637	false	0.0010594736608325155	2.9749098356471793	4469	27	9	62700	B2M,BPY2,RASD1,TOB1,HSD17B10,FTHL17,RAB33A,BDH1,TMSB15A
TF	Factor: Dlx-5; motif: NTCRTTAN	TF:M10612	false	0.0010594736608325155	2.9749098356471793	8253	27	12	62700	LY6K,TNNT3,HBQ1,P2RY4,PRPH,CTIF,BPY2,SPRR2A,TOB1,HSD17B10,RAB33A,BDH1
TF	Factor: SNA; motif: NRCAGGTGCN	TF:M12255	false	0.0010594736608325155	2.9749098356471793	3423	27	8	62700	ATP4B,RASD1,TOB1,DUX4,SERTAD1,FTHL17,RAB33A,BDH1
TF	Factor: E2F-4; motif: AATGGCGCCAAA	TF:M04518	false	0.001064271818720355	2.9729474375541898	5637	27	10	62700	HBQ1,RBMY1A1,CTIF,BPY2,SPRR2A,ATP4B,RASD1,UGT2B17,BDH1,EPHB6
TF	Factor: YY1; motif: CAANATGGCGGC	TF:M10436	false	0.0011382389377768926	2.9437665617848054	8336	27	12	62700	TNNT3,B2M,HBQ1,RBMY1A1,CTIF,MAP4K1,BPY2,ATP4B,RASD1,HSD17B10,FTHL17,RAB33A
TF	Factor: Pax-6; motif: CTGACCTGGAACTM	TF:M00979	false	0.0011382389377768926	2.9437665617848054	9795	27	13	62700	LY6K,B2M,HBQ1,P2RY4,RBMY1A1,PRPH,MAP4K1,SPRR2A,ATP4B,HSD17B10,BDH1,TMSB15A,EPHB6
TF	Factor: SP8; motif: RNCACGCCCMCN	TF:M12147	false	0.0011382389377768926	2.9437665617848054	2529	27	7	62700	HBQ1,RBMY1A1,PRPH,CTIF,HSD17B10,DUX4,EPHB6
TF	Factor: AP-2; motif: SNNNCCNCAGGCN	TF:M00915	false	0.001187673298451633	2.9253030073283086	9846	27	13	62700	LY6K,TNNT3,RBMY1A1,PRPH,CTIF,MAP4K1,BPY2,RASD1,TOB1,HSD17B10,DUX4,RAB33A,TMSB15A
TF	Factor: FLI1; motif: ACCGGAAATCCGGT; match class: 1	TF:M03989_1	false	0.001187673298451633	2.9253030073283086	5729	27	10	62700	B2M,HBQ1,RBMY1A1,CTIF,MAP4K1,ATP4B,TOB1,DUX4,SERTAD1,FTHL17
TF	Factor: c-Myc:Max; motif: NNACCACGTGGTNN; match class: 1	TF:M00118_1	false	0.0012165572840461328	2.9148674366226746	7027	27	11	62700	LY6K,TNNT3,P2RY4,RBMY1A1,CTIF,MAP4K1,BPY2,TOB1,DUX4,FTHL17,BDH1
TF	Factor: c-Myc:Max; motif: NNACCACGTGGTNN	TF:M00118	false	0.0012165572840461328	2.9148674366226746	7027	27	11	62700	LY6K,TNNT3,P2RY4,RBMY1A1,CTIF,MAP4K1,BPY2,TOB1,DUX4,FTHL17,BDH1
TF	Factor: ZGPAT; motif: GRGGCWGNGGNG	TF:M09739	false	0.001237889123466261	2.907318252911396	8420	27	12	62700	TNNT3,B2M,HBQ1,PRPH,CTIF,MAP4K1,ATP4B,RASD1,HSD17B10,DUX4,FTHL17,EPHB6
TF	Factor: NF-1C; motif: NTTGGCNNNNTGCCARN	TF:M11729	false	0.001244075109988634	2.9051533986895075	1749	27	6	62700	LY6K,TNNT3,MAP4K1,RAB33A,BDH1,EPHB6
TF	Factor: AP-2beta; motif: NSCCYNRGGSN; match class: 1	TF:M11477_1	false	0.0012942899891938012	2.8879684079046086	7084	27	11	62700	LY6K,HBQ1,RBMY1A1,MAP4K1,BPY2,RASD1,TOB1,HSD17B10,UGT2B17,DUX4,RAB33A
TF	Factor: HNF-4alpha; motif: AGTCCAAR	TF:M04903	false	0.0012953603982305108	2.8876093843338944	7087	27	11	62700	TNNT3,B2M,P2RY4,CTIF,MAP4K1,SPRR2A,RASD1,HSD17B10,UGT2B17,DUX4,SERTAD1
TF	Factor: NR1B1:RXR-ALPHA; motif: RRGGTCANNNNNRGGTCA	TF:M08964	false	0.0013246562817573729	2.8778967966714424	7109	27	11	62700	LY6K,TNNT3,P2RY4,PRPH,MAP4K1,SPRR2A,ATP4B,FTHL17,RAB33A,BDH1,EPHB6
TF	Factor: HOXD12:PEA3; motif: RCCGGAAGTAATAAAM	TF:M08369	false	0.0013298730224809883	2.8761898238963934	4643	27	9	62700	B2M,CTIF,MAP4K1,BPY2,ATP4B,TOB1,HSD17B10,SERTAD1,TMSB15A
TF	Factor: CP2; motif: AACCGGTTNNAACCGGTT	TF:M11485	false	0.00134409969580733	2.8715685171949854	7125	27	11	62700	LY6K,TNNT3,PRPH,MAP4K1,SPRR2A,RASD1,UGT2B17,FTHL17,RAB33A,BDH1,EPHB6
TF	Factor: Dlx-3; motif: NTCRTTAN	TF:M10609	false	0.0013971482351404151	2.8547575135077214	4680	27	9	62700	LY6K,TNNT3,P2RY4,CTIF,BPY2,SPRR2A,TOB1,HSD17B10,BDH1
TF	Factor: HOXB5; motif: RTCRTTAN	TF:M10698	false	0.0013971482351404151	2.8547575135077214	4680	27	9	62700	LY6K,TNNT3,P2RY4,CTIF,BPY2,SPRR2A,TOB1,HSD17B10,BDH1
TF	Factor: SNA; motif: NRCAGGTGCA	TF:M12258	false	0.0013977104428695183	2.8545827900273197	2635	27	7	62700	HBQ1,P2RY4,RASD1,TOB1,DUX4,SERTAD1,RAB33A
TF	Factor: Elk-1:PDEF; motif: NCMGGAMGGANATCCGGN	TF:M08227	false	0.001402582889838063	2.853071463379799	8561	27	12	62700	LY6K,TNNT3,B2M,P2RY4,RBMY1A1,CTIF,MAP4K1,SPRR2A,ATP4B,RASD1,SERTAD1,RAB33A
TF	Factor: Elf-1; motif: NNCAGGAAGNNN	TF:M07417	false	0.0014177660344907154	2.8483954322793403	1804	27	6	62700	TNNT3,MAP4K1,SPRR2A,TOB1,FTHL17,EPHB6
TF	Factor: Dlx-6; motif: NTCRTTAN	TF:M10593	false	0.0014445633905251266	2.840263395632718	7200	27	11	62700	LY6K,TNNT3,HBQ1,P2RY4,RBMY1A1,PRPH,CTIF,TOB1,HSD17B10,RAB33A,BDH1
TF	Factor: HOXC4; motif: NTMATTAN	TF:M10717	false	0.001461695378267246	2.835143126230443	3631	27	8	62700	LY6K,TNNT3,P2RY4,CTIF,BPY2,TOB1,HSD17B10,BDH1
TF	Factor: GSC2; motif: NNTAATCCNN	TF:M04325	false	0.0014756736351493713	2.8310096818938932	3639	27	8	62700	HBQ1,RBMY1A1,PRPH,BPY2,SPRR2A,UGT2B17,SERTAD1,TMSB15A
TF	Factor: Pax-6; motif: TTTCACGCWTGANTGMNYN; match class: 1	TF:M04065_1	false	0.0014756736351493713	2.8310096818938932	3638	27	8	62700	B2M,HBQ1,RBMY1A1,TOB1,HSD17B10,DUX4,FTHL17,RAB33A
TF	Factor: TAL1::GATA1; motif: NTTATCWNNNNNNNNCAG	TF:M07230	false	0.0014770317067795214	2.8306101817824407	3641	27	8	62700	RBMY1A1,CTIF,BPY2,SPRR2A,ATP4B,TOB1,FTHL17,BDH1
TF	Factor: ctcf; motif: YGGCCACCAGRKGGCRSYN	TF:M09890	false	0.001512721232778738	2.8202410972382026	8650	27	12	62700	LY6K,TNNT3,HBQ1,RBMY1A1,PRPH,MAP4K1,SPRR2A,RASD1,DUX4,SERTAD1,FTHL17,EPHB6
TF	Factor: Olf-1; motif: NNCDABTCCCYAGRGARBNKGN	TF:M00261	false	0.001512721232778738	2.8202410972382026	3655	27	8	62700	LY6K,PRPH,ATP4B,RASD1,DUX4,SERTAD1,FTHL17,EPHB6
TF	Factor: slug; motif: NRCAGGTGCR	TF:M12259	false	0.0015298976006201856	2.815337636485576	1840	27	6	62700	HBQ1,TOB1,DUX4,SERTAD1,FTHL17,RAB33A
TF	Factor: HOXB4; motif: NTMATTAN	TF:M10720	false	0.0015298976006201856	2.815337636485576	1840	27	6	62700	LY6K,TNNT3,P2RY4,BPY2,HSD17B10,BDH1
TF	Factor: Sox-10; motif: CWTTGTN; match class: 1	TF:M01131_1	false	0.0015335072641518652	2.8143141624440657	2692	27	7	62700	B2M,P2RY4,CTIF,BPY2,HSD17B10,UGT2B17,RAB33A
TF	Factor: Sohlh2; motif: NNCACGTGNN; match class: 1	TF:M11075_1	false	0.0015362868082669419	2.8135276986143793	7274	27	11	62700	LY6K,HBQ1,RBMY1A1,CTIF,MAP4K1,BPY2,ATP4B,TOB1,DUX4,RAB33A,EPHB6
TF	Factor: ZNF563; motif: NGNNTCMTNNCNGGCAGCTGY	TF:M10158	false	0.00153968838824737	2.8125671655001168	5975	27	10	62700	LY6K,B2M,P2RY4,PRPH,MAP4K1,RASD1,HSD17B10,DUX4,RAB33A,TMSB15A
TF	Factor: AP-2gamma; motif: NSCCYNRGGSN; match class: 1	TF:M11481_1	false	0.0015411931318550336	2.8121429350367335	4774	27	9	62700	LY6K,RBMY1A1,MAP4K1,BPY2,SPRR2A,RASD1,TOB1,UGT2B17,DUX4
TF	Factor: AP-2alpha; motif: NGCCTNAGGCN; match class: 1	TF:M11479_1	false	0.0015830696512913176	2.8004999767952428	3697	27	8	62700	LY6K,RBMY1A1,MAP4K1,BPY2,RASD1,TOB1,UGT2B17,DUX4
TF	Factor: islet1; motif: NCTAATKGN	TF:M09961	false	0.0016246674515533717	2.7892355200606067	1870	27	6	62700	B2M,PRPH,CTIF,MAP4K1,TOB1,TMSB15A
TF	Factor: IRF-8; motif: AGTTTCW	TF:M01665	false	0.0016367175451603663	2.7860262620433627	4822	27	9	62700	LY6K,RBMY1A1,MAP4K1,BPY2,SPRR2A,RASD1,TOB1,HSD17B10,UGT2B17
TF	Factor: SUHW1; motif: TCTCTCCAGTRTGAATTCTCTGAT	TF:M10541	false	0.0017052858220748602	2.768202818696953	7385	27	11	62700	LY6K,TNNT3,B2M,HBQ1,P2RY4,RBMY1A1,MAP4K1,BPY2,TOB1,HSD17B10,FTHL17
TF	Factor: AP-4; motif: AWCAGCTGWT	TF:M11206	false	0.0017232758530200628	2.7636451973892773	7398	27	11	62700	TNNT3,P2RY4,PRPH,CTIF,BPY2,RASD1,TOB1,HSD17B10,SERTAD1,FTHL17,BDH1
TF	Factor: AP-4; motif: AWCAGCTGWT; match class: 1	TF:M11206_1	false	0.0017232758530200628	2.7636451973892773	7398	27	11	62700	TNNT3,P2RY4,PRPH,CTIF,BPY2,RASD1,TOB1,HSD17B10,SERTAD1,FTHL17,BDH1
TF	Factor: Spz1; motif: DNNGGRGGGWWNNNN	TF:M00446	false	0.0017235779451334218	2.763569071771031	8816	27	12	62700	TNNT3,B2M,HBQ1,PRPH,CTIF,RASD1,TOB1,DUX4,SERTAD1,RAB33A,BDH1,EPHB6
TF	Factor: ZIC4; motif: GRCCCCCCGCNGNGN	TF:M03932	false	0.0017625896143095272	2.7538487931957167	2774	27	7	62700	LY6K,PRPH,CTIF,ATP4B,TOB1,DUX4,FTHL17
TF	Factor: MRF4; motif: CASCTGC	TF:M03831	false	0.0017698183404135663	2.7520713086691444	8857	27	12	62700	HBQ1,P2RY4,PRPH,SPRR2A,ATP4B,RASD1,TOB1,DUX4,SERTAD1,FTHL17,RAB33A,BDH1
TF	Factor: AP-2alpha; motif: NGCCTNAGGCN	TF:M11479	false	0.0017698183404135663	2.7520713086691444	3777	27	8	62700	LY6K,RBMY1A1,MAP4K1,BPY2,RASD1,TOB1,UGT2B17,DUX4
TF	Factor: TFAP2C; motif: NGCCTNAGGCN	TF:M04154	false	0.0017698183404135663	2.7520713086691444	3777	27	8	62700	HBQ1,BPY2,RASD1,TOB1,HSD17B10,UGT2B17,DUX4,RAB33A
TF	Factor: AP-4; motif: YCAGCTGNKN	TF:M10097	false	0.0017698183404135663	2.7520713086691444	6110	27	10	62700	TNNT3,B2M,PRPH,ATP4B,RASD1,TOB1,HSD17B10,DUX4,FTHL17,RAB33A
TF	Factor: HTF4; motif: CASCTGB	TF:M02018	false	0.0017698183404135663	2.7520713086691444	8857	27	12	62700	HBQ1,P2RY4,PRPH,SPRR2A,ATP4B,RASD1,TOB1,DUX4,SERTAD1,FTHL17,RAB33A,BDH1
TF	Factor: DRRS; motif: GNNGGGWGGG	TF:M10056	false	0.001773469087581796	2.751176377087528	4897	27	9	62700	HBQ1,RBMY1A1,CTIF,SPRR2A,TOB1,RAB33A,BDH1,TMSB15A,EPHB6
TF	Factor: CTF1; motif: TGGCASCNNGCCAA	TF:M01196	false	0.0017770513298265291	2.750300027491006	4900	27	9	62700	LY6K,TNNT3,HBQ1,P2RY4,MAP4K1,ATP4B,RAB33A,BDH1,EPHB6
TF	Factor: RAR-gamma; motif: RGGTCANNNTGNCCNNNN	TF:M10045	false	0.0018221887037637606	2.7394066499976586	7468	27	11	62700	LY6K,HBQ1,PRPH,MAP4K1,ATP4B,HSD17B10,UGT2B17,DUX4,SERTAD1,RAB33A,EPHB6
TF	Factor: KLF3; motif: CCMCACCCNG	TF:M03553	false	0.0018325120402720768	2.736953163204409	1929	27	6	62700	TNNT3,CTIF,SPRR2A,DUX4,RAB33A,TMSB15A
TF	Factor: KLF15; motif: NCCMCGCCCMCN; match class: 1	TF:M12158_1	false	0.0018493171035837716	2.7329886137035664	6157	27	10	62700	HBQ1,RBMY1A1,CTIF,MAP4K1,ATP4B,DUX4,SERTAD1,RAB33A,TMSB15A,EPHB6
TF	Factor: Barhl2; motif: NTAAACGN	TF:M10584	false	0.0018643566772376325	2.7294709974875957	1937	27	6	62700	HBQ1,MAP4K1,ATP4B,TOB1,RAB33A,TMSB15A
TF	Factor: E2F-1; motif: NTTTTGGCGCCAWWWN; match class: 1	TF:M11533_1	false	0.0018927202950592141	2.7229135610428585	8935	27	12	62700	LY6K,TNNT3,B2M,HBQ1,PRPH,CTIF,BPY2,RASD1,FTHL17,RAB33A,TMSB15A,EPHB6
TF	Factor: Dlx-7; motif: NTCRTTAN	TF:M10600	false	0.0018943512411870682	2.7225394931433646	7511	27	11	62700	LY6K,TNNT3,HBQ1,P2RY4,CTIF,BPY2,SPRR2A,TOB1,HSD17B10,RAB33A,BDH1
TF	Factor: NR1B1; motif: NRGGNCRTGACCTN; match class: 1	TF:M11796_1	false	0.0019147875944185485	2.7178793949006708	4960	27	9	62700	LY6K,P2RY4,RBMY1A1,PRPH,MAP4K1,ATP4B,HSD17B10,DUX4,RAB33A
TF	Factor: TWIST1; motif: NNNCCAGATGTNN	TF:M12577	false	0.0019480192000707103	2.710406766942173	2841	27	7	62700	LY6K,RASD1,UGT2B17,FTHL17,RAB33A,TMSB15A,EPHB6
TF	Factor: NF-Y; motif: NCTGATTGGYTASY	TF:M00209	false	0.0019480192000707103	2.710406766942173	3850	27	8	62700	LY6K,B2M,RBMY1A1,TOB1,HSD17B10,SERTAD1,RAB33A,TMSB15A
TF	Factor: KLF4; motif: NNCCCCACCCNN	TF:M12489	false	0.0019480192000707103	2.710406766942173	6206	27	10	62700	RBMY1A1,PRPH,CTIF,TOB1,DUX4,SERTAD1,FTHL17,RAB33A,TMSB15A,EPHB6
TF	Factor: SMAD4; motif: GKSRKKCAGMCANCY; match class: 1	TF:M00733_1	false	0.001958334568754314	2.7081131097998825	2847	27	7	62700	TNNT3,HBQ1,PRPH,SPRR2A,HSD17B10,DUX4,SERTAD1
TF	Factor: NF-1C; motif: TTGGCNN; match class: 1	TF:M07300_1	false	0.001958334568754314	2.7081131097998825	1220	27	5	62700	B2M,CTIF,BPY2,TOB1,RAB33A
TF	Factor: NMYC; motif: CAYCTG; match class: 1	TF:M01808_1	false	0.001958334568754314	2.7081131097998825	6218	27	10	62700	P2RY4,MAP4K1,BPY2,ATP4B,RASD1,TOB1,UGT2B17,FTHL17,RAB33A,BDH1
TF	Factor: NFYA; motif: NNRGCCAATSRGMRSSNNSN	TF:M12642	false	0.0019617978023649825	2.707345756304866	2849	27	7	62700	B2M,BPY2,TOB1,HSD17B10,SERTAD1,RAB33A,TMSB15A
TF	Factor: E2F-1:TBR2; motif: NGGTGNNANGGCGCNNTNNCRNNN; match class: 1	TF:M08523_1	false	0.0019691841287208804	2.7057136732226215	7567	27	11	62700	LY6K,HBQ1,P2RY4,CTIF,MAP4K1,BPY2,RASD1,DUX4,SERTAD1,BDH1,EPHB6
TF	Factor: LBP-1; motif: CAGCTGS	TF:M00644	false	0.0019833835670465243	2.7025932893533806	9009	27	12	62700	TNNT3,B2M,HBQ1,CTIF,MAP4K1,ATP4B,RASD1,TOB1,HSD17B10,SERTAD1,FTHL17,RAB33A
TF	Factor: REST; motif: AAGGTGCT; match class: 1	TF:M04926_1	false	0.002003895586765075	2.6981249111845957	1232	27	5	62700	LY6K,CTIF,ATP4B,UGT2B17,EPHB6
TF	Factor: AP-2gamma; motif: GCCYNCRGSN	TF:M03811	false	0.002013505663540604	2.6960471444816934	9030	27	12	62700	LY6K,TNNT3,B2M,HBQ1,RBMY1A1,PRPH,CTIF,MAP4K1,BPY2,DUX4,RAB33A,EPHB6
TF	Factor: PBX2; motif: TGANTGACAGN	TF:M09736	false	0.0020349117662212496	2.6914544170402266	5025	27	9	62700	LY6K,TNNT3,P2RY4,RBMY1A1,PRPH,SPRR2A,RASD1,TOB1,BDH1
TF	Factor: ipf1; motif: TSNGYCATTANNNNC	TF:M01013	false	0.002151047801343837	2.667349938459963	2904	27	7	62700	LY6K,TNNT3,P2RY4,CTIF,BPY2,HSD17B10,BDH1
TF	Factor: Smad2; motif: TGTCTGNCWCCT	TF:M10059	false	0.0021768327934366754	2.6621749286422487	6324	27	10	62700	LY6K,TNNT3,B2M,P2RY4,BPY2,SPRR2A,HSD17B10,UGT2B17,BDH1,EPHB6
TF	Factor: ESE-1; motif: NSMGGAARTN	TF:M01214	false	0.002222454671246995	2.653167088053162	7699	27	11	62700	TNNT3,RBMY1A1,BPY2,SPRR2A,ATP4B,TOB1,UGT2B17,DUX4,SERTAD1,FTHL17,EPHB6
TF	Factor: ESE-1; motif: NSMGGAARTN	TF:M02055	false	0.002222454671246995	2.653167088053162	7699	27	11	62700	TNNT3,RBMY1A1,BPY2,SPRR2A,ATP4B,TOB1,UGT2B17,DUX4,SERTAD1,FTHL17,EPHB6
TF	Factor: TFAP2A; motif: NGCCYSAGGCN; match class: 1	TF:M04147_1	false	0.002239411727950309	2.649866051692003	2033	27	6	62700	BPY2,RASD1,TOB1,UGT2B17,DUX4,RAB33A
TF	Factor: NF-1; motif: NNTTGGCNNNNNNCCNNN	TF:M00193	false	0.002239411727950309	2.649866051692003	5111	27	9	62700	LY6K,P2RY4,PRPH,MAP4K1,BPY2,ATP4B,RASD1,HSD17B10,EPHB6
TF	Factor: FOXP1; motif: CTGTTTNYTYTKN	TF:M09855	false	0.002239411727950309	2.649866051692003	7716	27	11	62700	LY6K,TNNT3,B2M,HBQ1,CTIF,BPY2,SPRR2A,TOB1,HSD17B10,BDH1,TMSB15A
TF	Factor: Spz1; motif: DNNGGRGGGWWNNNN; match class: 1	TF:M00446_1	false	0.00225373631180544	2.6470968979735536	2941	27	7	62700	B2M,PRPH,CTIF,RASD1,TOB1,RAB33A,EPHB6
TF	Factor: NFYB; motif: RGCCAATSRGNRNNNNSNG	TF:M12643	false	0.002253999795612752	2.6470461276706834	2038	27	6	62700	LY6K,B2M,TOB1,SERTAD1,RAB33A,TMSB15A
TF	Factor: LRF; motif: NRGGGKCKY	TF:M10115	false	0.00227536163023634	2.642949569760745	7738	27	11	62700	LY6K,TNNT3,HBQ1,PRPH,CTIF,MAP4K1,ATP4B,RASD1,TOB1,HSD17B10,FTHL17
TF	Factor: LRF; motif: GGGGKYNNB	TF:M01100	false	0.00228576770034539	2.640967908492116	7744	27	11	62700	LY6K,TNNT3,HBQ1,P2RY4,RBMY1A1,CTIF,ATP4B,SERTAD1,RAB33A,TMSB15A,EPHB6
TF	Factor: MTF-1; motif: GTGTGCANMACTTTGCGCAC	TF:M01242	false	0.0022980846403569248	2.6386339799284033	3990	27	8	62700	B2M,RBMY1A1,SPRR2A,ATP4B,SERTAD1,RAB33A,TMSB15A,EPHB6
TF	Factor: RAR-gamma; motif: NAGGTCANG	TF:M11808	false	0.0023110172389842047	2.6361968148983075	2052	27	6	62700	LY6K,MAP4K1,ATP4B,DUX4,SERTAD1,RAB33A
TF	Factor: Pax-5; motif: BCNNNRNGCANBGNTGNRTAGCSGCHNB; match class: 1	TF:M00143_1	false	0.0023242833290138725	2.633710932767411	5150	27	9	62700	LY6K,TNNT3,P2RY4,CTIF,TOB1,FTHL17,RAB33A,TMSB15A,EPHB6
TF	Factor: ipf1; motif: YTAATGN	TF:M02096	false	0.0023680060980402593	2.625617183561523	2064	27	6	62700	B2M,PRPH,CTIF,MAP4K1,TOB1,TMSB15A
TF	Factor: SP8; motif: NCCACGCCCMCN	TF:M12148	false	0.0023699358255590518	2.6252634138983044	2978	27	7	62700	HBQ1,RBMY1A1,PRPH,CTIF,HSD17B10,DUX4,EPHB6
TF	Factor: ctcf; motif: YGGCCACCAGRKGGCRSYN; match class: 1	TF:M09890_1	false	0.0023699358255590518	2.6252634138983044	2979	27	7	62700	LY6K,HBQ1,PRPH,RASD1,SERTAD1,FTHL17,EPHB6
TF	Factor: TFAP2A; motif: NNNGCCTCAGGCNN	TF:M12485	false	0.002391581959394153	2.62131473128681	6444	27	10	62700	LY6K,RBMY1A1,MAP4K1,BPY2,RASD1,TOB1,UGT2B17,DUX4,RAB33A,EPHB6
TF	Factor: RELA; motif: GGGRMTKYCCC	TF:M12657	false	0.002391581959394153	2.62131473128681	6444	27	10	62700	TNNT3,B2M,P2RY4,RBMY1A1,PRPH,ATP4B,DUX4,SERTAD1,FTHL17,RAB33A
TF	Factor: HOXA4; motif: RTMATTAN	TF:M10716	false	0.002391581959394153	2.62131473128681	4026	27	8	62700	LY6K,TNNT3,P2RY4,CTIF,BPY2,TOB1,HSD17B10,BDH1
TF	Factor: Pbx; motif: GATTGATKGNNS	TF:M00998	false	0.002406546707289817	2.618605704931404	5193	27	9	62700	TNNT3,B2M,HBQ1,PRPH,CTIF,ATP4B,HSD17B10,UGT2B17,TMSB15A
TF	Factor: DMBX1; motif: NNGGATTANN	TF:M04305	false	0.002406546707289817	2.618605704931404	5193	27	9	62700	TNNT3,HBQ1,RBMY1A1,PRPH,BPY2,SPRR2A,UGT2B17,SERTAD1,TMSB15A
TF	Factor: TFAP2A; motif: NGCCYSAGGCN	TF:M04147	false	0.0024079815208182696	2.6183468502370744	5195	27	9	62700	HBQ1,RBMY1A1,BPY2,RASD1,TOB1,HSD17B10,UGT2B17,DUX4,RAB33A
TF	Factor: NR1B1; motif: NRAGGTCANG	TF:M11794	false	0.0024081381961892252	2.618318593776239	2997	27	7	62700	LY6K,MAP4K1,ATP4B,UGT2B17,DUX4,SERTAD1,RAB33A
TF	Factor: PUR1; motif: GGGNCAGNN	TF:M01721	false	0.002415467632736386	2.6169987776840493	9289	27	12	62700	TNNT3,HBQ1,P2RY4,RBMY1A1,PRPH,CTIF,BPY2,ATP4B,HSD17B10,DUX4,FTHL17,EPHB6
TF	Factor: DREF; motif: CTYYCWCTTCCY; match class: 1	TF:M09725_1	false	0.0024273993403307595	2.6148587704190502	2087	27	6	62700	TNNT3,B2M,CTIF,SPRR2A,HSD17B10,EPHB6
TF	Factor: PURBETA; motif: NCWGRGGCTGGGG	TF:M12726	false	0.002489361345530221	2.603912058401612	7861	27	11	62700	TNNT3,B2M,PRPH,MAP4K1,BPY2,ATP4B,RASD1,TOB1,DUX4,TMSB15A,EPHB6
TF	Factor: CSX; motif: NCCACTTRAN	TF:M10640	false	0.002511480021795626	2.6000702721962203	6504	27	10	62700	LY6K,TNNT3,PRPH,BPY2,SPRR2A,HSD17B10,UGT2B17,FTHL17,RAB33A,BDH1
TF	Factor: NF-kappaB; motif: GGGGATYCCC	TF:M00051	false	0.002570810394838052	2.589929952727843	6526	27	10	62700	LY6K,TNNT3,B2M,HBQ1,PRPH,MAP4K1,HSD17B10,DUX4,SERTAD1,TMSB15A
TF	Factor: NFYC; motif: NNCCAATCANN	TF:M12455	false	0.00259653851790198	2.5856052305546906	1335	27	5	62700	LY6K,B2M,TOB1,SERTAD1,TMSB15A
TF	Factor: SRY; motif: AACAATNNNCATTGTT	TF:M04556	false	0.0026391065971620446	2.5785430676714625	7926	27	11	62700	TNNT3,B2M,HBQ1,BPY2,SPRR2A,HSD17B10,UGT2B17,FTHL17,RAB33A,BDH1,TMSB15A
TF	Factor: E2F-1; motif: NNNNGGCGGGAARN; match class: 1	TF:M09892_1	false	0.0026846600336488716	2.5711107024628705	9415	27	12	62700	LY6K,B2M,HBQ1,RBMY1A1,PRPH,CTIF,MAP4K1,RASD1,TOB1,DUX4,TMSB15A,EPHB6
TF	Factor: ER-beta; motif: RGGTCASCNTGMCCY; match class: 1	TF:M09910_1	false	0.0027415719715376888	2.562000348565329	4137	27	8	62700	LY6K,TNNT3,ATP4B,RASD1,HSD17B10,DUX4,SERTAD1,FTHL17
TF	Factor: E2F-3:FOXO6; motif: NAATGACACGCGCCCMC; match class: 1	TF:M08209_1	false	0.0027589110835421417	2.559262296095394	7976	27	11	62700	LY6K,HBQ1,P2RY4,RBMY1A1,PRPH,MAP4K1,TOB1,DUX4,SERTAD1,RAB33A,EPHB6
TF	Factor: HOXD4; motif: NYMATTAN	TF:M10712	false	0.0027656699212519928	2.558199653558922	4145	27	8	62700	LY6K,TNNT3,P2RY4,CTIF,BPY2,TOB1,HSD17B10,BDH1
TF	Factor: Elf-1; motif: NNANCCGGAAGTGS	TF:M09900	false	0.002776291355370186	2.55653495918627	5324	27	9	62700	TNNT3,RBMY1A1,SPRR2A,ATP4B,TOB1,DUX4,SERTAD1,FTHL17,EPHB6
TF	Factor: p53; motif: NGRCWTGYCY	TF:M00272	false	0.002780777349368337	2.555833782733012	4151	27	8	62700	P2RY4,PRPH,MAP4K1,SPRR2A,RASD1,SERTAD1,RAB33A,EPHB6
TF	Factor: CDP; motif: NWNATCGATTANYNN	TF:M00102	false	0.0027875190626518572	2.5547821539792253	4154	27	8	62700	TNNT3,P2RY4,PRPH,CTIF,SPRR2A,TOB1,HSD17B10,BDH1
TF	Factor: hoxa9; motif: GYMATWANNN	TF:M10786	false	0.0027967608280845577	2.553344671806653	8006	27	11	62700	P2RY4,CTIF,BPY2,SPRR2A,TOB1,HSD17B10,UGT2B17,SERTAD1,FTHL17,BDH1,TMSB15A
TF	Factor: AP-2alpha; motif: NTNSCCTGRGGSNAN	TF:M09590	false	0.0027967608280845577	2.553344671806653	5338	27	9	62700	LY6K,HBQ1,MAP4K1,BPY2,RASD1,TOB1,UGT2B17,DUX4,SERTAD1
TF	Factor: ZNF44; motif: KGATSGRGCCSC	TF:M05629	false	0.0028066906344940555	2.551805454532103	291	27	3	62700	RBMY1A1,MAP4K1,SERTAD1
TF	Factor: GR; motif: RGRACATTNTGTYC	TF:M04750	false	0.0028215055863653614	2.5495190855232157	5351	27	9	62700	TNNT3,B2M,P2RY4,CTIF,MAP4K1,RASD1,UGT2B17,TMSB15A,EPHB6
TF	Factor: Oct-2; motif: NTATGCWAATN	TF:M11896	false	0.0028686465473137203	2.542322958901991	5366	27	9	62700	LY6K,HBQ1,P2RY4,MAP4K1,SPRR2A,UGT2B17,SERTAD1,FTHL17,TMSB15A
TF	Factor: HNF-1beta; motif: GTTAATYATTAACY	TF:M03872	false	0.0028686465473137203	2.542322958901991	4186	27	8	62700	B2M,HBQ1,P2RY4,CTIF,UGT2B17,SERTAD1,RAB33A,BDH1
TF	Factor: gsh-1; motif: NTMATNRN	TF:M10750	false	0.002870194916278245	2.542088609123268	8043	27	11	62700	LY6K,TNNT3,B2M,P2RY4,RBMY1A1,CTIF,BPY2,SPRR2A,TOB1,HSD17B10,BDH1
TF	Factor: EVX1; motif: NTCATTAN	TF:M10864	false	0.0029152541541694293	2.5353235771170475	5382	27	9	62700	LY6K,TNNT3,P2RY4,CTIF,BPY2,SPRR2A,TOB1,HSD17B10,BDH1
TF	Factor: MOX1; motif: NTCRTTAN	TF:M10761	false	0.002958626075038318	2.528909919533216	3138	27	7	62700	LY6K,TNNT3,P2RY4,CTIF,TOB1,HSD17B10,BDH1
TF	Factor: WT1; motif: RGGNGGGGGAGGRGGNGGRG	TF:M10108	false	0.0029643041199417324	2.5280772423805935	6688	27	10	62700	PRPH,CTIF,ATP4B,RASD1,TOB1,DUX4,FTHL17,RAB33A,TMSB15A,EPHB6
TF	Factor: AP-4; motif: AWCAGCTGWT	TF:M11208	false	0.0029748879245116203	2.526529391173419	4215	27	8	62700	TNNT3,P2RY4,PRPH,RASD1,TOB1,HSD17B10,SERTAD1,FTHL17
TF	Factor: ZNF614; motif: NCYCWGCCYYNNN	TF:M09862	false	0.0029789275973478163	2.525940052157376	9572	27	12	62700	TNNT3,B2M,P2RY4,PRPH,CTIF,MAP4K1,RASD1,DUX4,SERTAD1,RAB33A,TMSB15A,EPHB6
TF	Factor: ZSCAN18; motif: TRRCGRCGNMCC	TF:M05432	false	0.0029789275973478163	2.525940052157376	4221	27	8	62700	PRPH,CTIF,RASD1,TOB1,UGT2B17,DUX4,RAB33A,EPHB6
TF	Factor: ZEB1; motif: NNCAGGTRNNN	TF:M09672	false	0.0029789275973478163	2.525940052157376	58	27	2	62700	HBQ1,ATP4B
TF	Factor: YB-1; motif: NNNNCCAATNN; match class: 1	TF:M03862_1	false	0.0029887928111226474	2.524504190047672	3152	27	7	62700	HBQ1,BPY2,TOB1,UGT2B17,SERTAD1,RAB33A,TMSB15A
TF	Factor: AP-1; motif: RGTGACTMANN	TF:M00188	false	0.003028971836481814	2.5187047647382577	3160	27	7	62700	LY6K,TNNT3,CTIF,SPRR2A,TOB1,UGT2B17,SERTAD1
TF	Factor: Pax-4; motif: DTTTTCCACCN; match class: 1	TF:M04624_1	false	0.0030341281139192465	2.517966085383993	9610	27	12	62700	HBQ1,P2RY4,RBMY1A1,PRPH,MAP4K1,SPRR2A,ATP4B,TOB1,HSD17B10,UGT2B17,FTHL17,EPHB6
TF	Factor: ELK-1; motif: ACCGGAAGTN	TF:M02059	false	0.0030341281139192465	2.517966085383993	9609	27	12	62700	TNNT3,B2M,RBMY1A1,MAP4K1,BPY2,ATP4B,RASD1,DUX4,SERTAD1,FTHL17,RAB33A,EPHB6
TF	Factor: mbnl2; motif: NYGCYTYGCYTN	TF:M12136	false	0.0030341281139192465	2.517966085383993	5433	27	9	62700	LY6K,TNNT3,MAP4K1,TOB1,HSD17B10,UGT2B17,DUX4,TMSB15A,EPHB6
TF	Factor: PEA3; motif: ACWTCCK	TF:M00655	false	0.0030341281139192465	2.517966085383993	9609	27	12	62700	TNNT3,RBMY1A1,PRPH,BPY2,SPRR2A,RASD1,TOB1,UGT2B17,SERTAD1,FTHL17,RAB33A,EPHB6
TF	Factor: slug; motif: RRCAGGTGCN	TF:M10064	false	0.003051739235687473	2.5154525786268183	1409	27	5	62700	RASD1,DUX4,SERTAD1,RAB33A,BDH1
TF	Factor: HOXB6; motif: GTCGTTAN	TF:M10692	false	0.003065289727376594	2.51352847023065	5444	27	9	62700	LY6K,TNNT3,P2RY4,RBMY1A1,BPY2,HSD17B10,FTHL17,BDH1,TMSB15A
TF	Factor: ipf1; motif: RNWCATTAANWN	TF:M01255	false	0.0031586364644407886	2.500500355282722	4272	27	8	62700	TNNT3,B2M,HBQ1,P2RY4,RBMY1A1,TOB1,RAB33A,BDH1
TF	Factor: ZNF549; motif: NTGCTKYCMW	TF:M12355	false	0.0031915287118251994	2.4960012441901025	6778	27	10	62700	B2M,P2RY4,RBMY1A1,PRPH,SPRR2A,ATP4B,RASD1,HSD17B10,FTHL17,EPHB6
TF	Factor: SRY; motif: AACAATNR; match class: 1	TF:M08976_1	false	0.003194396364379729	2.4956111970945605	8181	27	11	62700	HBQ1,P2RY4,CTIF,BPY2,SPRR2A,HSD17B10,UGT2B17,SERTAD1,FTHL17,BDH1,TMSB15A
TF	Factor: ATF4; motif: NNATGATGCAATNN	TF:M12565	false	0.0032393460397364157	2.4895426564600798	2248	27	6	62700	HBQ1,MAP4K1,BPY2,HSD17B10,RAB33A,BDH1
TF	Factor: Sox-4; motif: NAACAAAGRN; match class: 1	TF:M11638_1	false	0.0032663566650218364	2.485936394861551	313	27	3	62700	B2M,SPRR2A,UGT2B17
TF	Factor: ZEB1; motif: CAGGTGN	TF:M04831	false	0.0035357979394893737	2.451512561609237	8283	27	11	62700	B2M,HBQ1,P2RY4,PRPH,MAP4K1,BPY2,ATP4B,RASD1,TOB1,BDH1,TMSB15A
TF	Factor: GR; motif: GGTACAANNTGTYCTK	TF:M00205	false	0.0035490695623744428	2.44988548832237	6877	27	10	62700	LY6K,B2M,P2RY4,PRPH,CTIF,MAP4K1,SPRR2A,TOB1,UGT2B17,TMSB15A
TF	Factor: E2F-3; motif: NTTTTGGCGCCAAAAN; match class: 1	TF:M11526_1	false	0.003563534968204086	2.448118975207545	6889	27	10	62700	LY6K,TNNT3,RBMY1A1,CTIF,ATP4B,RASD1,FTHL17,RAB33A,TMSB15A,EPHB6
TF	Factor: ZIC5; motif: NGACCCCCCGCTGNGM	TF:M12229	false	0.003563534968204086	2.448118975207545	65	27	2	62700	ATP4B,FTHL17
TF	Factor: NR1B2; motif: NTGACCY	TF:M02111	false	0.003563534968204086	2.448118975207545	9802	27	12	62700	LY6K,TNNT3,HBQ1,PRPH,ATP4B,HSD17B10,UGT2B17,DUX4,SERTAD1,FTHL17,RAB33A,BDH1
TF	Factor: En-2; motif: NTCRTTARN	TF:M10858	false	0.003563534968204086	2.448118975207545	8299	27	11	62700	LY6K,TNNT3,HBQ1,P2RY4,RBMY1A1,PRPH,CTIF,BPY2,SPRR2A,RAB33A,BDH1
TF	Factor: NF-YA; motif: NYRRCCAATCAGAR	TF:M10005	false	0.003563534968204086	2.448118975207545	2293	27	6	62700	LY6K,B2M,TOB1,HSD17B10,SERTAD1,TMSB15A
TF	Factor: ipf1; motif: TGATTGATK; match class: 1	TF:M10031_1	false	0.00359173660532727	2.444695519178221	3273	27	7	62700	TNNT3,CTIF,BPY2,TOB1,HSD17B10,UGT2B17,FTHL17
TF	Factor: Erm; motif: NNSCGGAWGYN	TF:M11424	false	0.0036301875016397697	2.4400709427808347	8323	27	11	62700	TNNT3,RBMY1A1,ATP4B,RASD1,TOB1,HSD17B10,DUX4,SERTAD1,FTHL17,RAB33A,EPHB6
TF	Factor: LBP-1; motif: NRCCGGTNNNNACCGGYN	TF:M11490	false	0.0036611257169290334	2.436385357916845	6917	27	10	62700	LY6K,TNNT3,HBQ1,PRPH,RASD1,HSD17B10,DUX4,SERTAD1,RAB33A,BDH1
TF	Factor: MEIS1A:HOXA9; motif: TGACAGKTTTAYGA	TF:M00420	false	0.003672700748034698	2.435014456563991	5603	27	9	62700	LY6K,B2M,HBQ1,P2RY4,RBMY1A1,MAP4K1,TOB1,TMSB15A,EPHB6
TF	Factor: AP-4; motif: ANCATATGNT	TF:M11207	false	0.003693915409623378	2.432513054091886	3293	27	7	62700	CTIF,BPY2,ATP4B,RASD1,UGT2B17,FTHL17,BDH1
TF	Factor: DPF2; motif: NYCACYTCCYCNYYCY	TF:M09760	false	0.003693915409623378	2.432513054091886	8347	27	11	62700	LY6K,TNNT3,B2M,PRPH,CTIF,MAP4K1,ATP4B,TOB1,DUX4,FTHL17,RAB33A
TF	Factor: Pit-1; motif: NTAATTTATKCGY	TF:M11949	false	0.0036996334896699386	2.431841297905447	5613	27	9	62700	B2M,HBQ1,RBMY1A1,CTIF,SPRR2A,TOB1,UGT2B17,SERTAD1,BDH1
TF	Factor: FOXJ2; motif: NNTGTTGTAAAYAN	TF:M11585	false	0.0037021003918430375	2.4315518084269026	5615	27	9	62700	B2M,HBQ1,CTIF,BPY2,SPRR2A,ATP4B,TOB1,UGT2B17,BDH1
TF	Factor: GKLF; motif: NNRRGRRNGNSNNN; match class: 1	TF:M07040_1	false	0.0037305521229094576	2.42822688771196	8362	27	11	62700	LY6K,HBQ1,PRPH,CTIF,MAP4K1,HSD17B10,DUX4,FTHL17,RAB33A,TMSB15A,EPHB6
TF	Factor: Prep-1; motif: GRBTGANAGATN	TF:M07464	false	0.0037388901083251097	2.4272572992344847	4411	27	8	62700	LY6K,HBQ1,PRPH,MAP4K1,ATP4B,TOB1,HSD17B10,FTHL17
TF	Factor: ER-alpha; motif: AGGTCANMNTGACC	TF:M04738	false	0.0037388901083251097	2.4272572992344847	4410	27	8	62700	LY6K,HBQ1,MAP4K1,BPY2,ATP4B,RASD1,DUX4,SERTAD1
TF	Factor: ETV1; motif: NNACAGGAAGTGNN	TF:M12555	false	0.003755561910230782	2.425325074304201	1492	27	5	62700	TNNT3,SPRR2A,TOB1,FTHL17,EPHB6
TF	Factor: NKX25; motif: NNANCCACTTRAAWTT	TF:M01414	false	0.003823032443665081	2.417592016381984	9910	27	12	62700	LY6K,TNNT3,B2M,PRPH,BPY2,SPRR2A,ATP4B,TOB1,UGT2B17,FTHL17,RAB33A,BDH1
TF	Factor: Elk-1; motif: NRSCGGAAGNN	TF:M11434	false	0.003824928581216101	2.4173766695491405	8397	27	11	62700	TNNT3,B2M,P2RY4,RBMY1A1,ATP4B,RASD1,HSD17B10,DUX4,SERTAD1,FTHL17,RAB33A
TF	Factor: WT1; motif: SMCNCCNSC	TF:M01118	false	0.003954383810728868	2.402921180547864	7005	27	10	62700	LY6K,B2M,RBMY1A1,PRPH,CTIF,RASD1,HSD17B10,DUX4,FTHL17,TMSB15A
TF	Factor: TCF-3; motif: NCTTTGWTNTKYW; match class: 1	TF:M01594_1	false	0.003991741341946055	2.3988376080171734	832	27	4	62700	B2M,SPRR2A,UGT2B17,BDH1
TF	Factor: HOXB6; motif: NTAATKRC	TF:M10693	false	0.0040678183510164286	2.3906384487956513	2370	27	6	62700	B2M,P2RY4,CTIF,BPY2,SPRR2A,SERTAD1
TF	Factor: AP-2gamma:Max; motif: NNSCCYNRGGSNNNNCACGTGN	TF:M08664	false	0.004069015067832463	2.3905107019224885	2371	27	6	62700	LY6K,TNNT3,RBMY1A1,BPY2,RASD1,DUX4
TF	Factor: E2F-3; motif: NTTTTGGCGCCAAAAN	TF:M11527	false	0.0040856244234074805	2.388741558980744	7040	27	10	62700	LY6K,TNNT3,RBMY1A1,CTIF,RASD1,UGT2B17,FTHL17,RAB33A,TMSB15A,EPHB6
TF	Factor: ISGF-3; motif: CAGTTTCWCTTTYCC	TF:M00258	false	0.004124384649114609	2.3846408382483824	841	27	4	62700	B2M,RBMY1A1,SPRR2A,HSD17B10
TF	Factor: Oct-2; motif: NTGCATATGCAN; match class: 1	TF:M11899_1	false	0.0041332522022577735	2.383708094184258	4490	27	8	62700	TNNT3,HBQ1,P2RY4,CTIF,SPRR2A,ATP4B,TOB1,HSD17B10
TF	Factor: SREBP-1; motif: RTCACCCCAY	TF:M07405	false	0.0041660202161287645	2.3802786269154295	7062	27	10	62700	LY6K,RBMY1A1,CTIF,MAP4K1,TOB1,DUX4,FTHL17,RAB33A,BDH1,EPHB6
TF	Factor: Sp1; motif: RGGGMGGRGSNGGGG	TF:M10529	false	0.0041771157939149385	2.379123485481524	7066	27	10	62700	LY6K,HBQ1,PRPH,CTIF,RASD1,DUX4,SERTAD1,BDH1,TMSB15A,EPHB6
TF	Factor: WT1; motif: GNGGGGGCGGGG	TF:M03893	false	0.004201902214097331	2.376554058634513	8506	27	11	62700	LY6K,B2M,HBQ1,CTIF,MAP4K1,ATP4B,HSD17B10,DUX4,SERTAD1,RAB33A,EPHB6
TF	Factor: HOXD4; motif: RTCRTTAN	TF:M10710	false	0.004221033278394538	2.374581223878252	3389	27	7	62700	LY6K,TNNT3,P2RY4,BPY2,SPRR2A,HSD17B10,BDH1
TF	Factor: Egr-1; motif: ACCGCCC	TF:M04918	false	0.004245812274997725	2.372039211709097	5748	27	9	62700	LY6K,PRPH,CTIF,HSD17B10,DUX4,SERTAD1,FTHL17,RAB33A,EPHB6
TF	Factor: LKLF; motif: CNCCACCCS	TF:M08819	false	0.00425412640348439	2.3711896099856675	5751	27	9	62700	RBMY1A1,PRPH,CTIF,TOB1,DUX4,SERTAD1,FTHL17,RAB33A,TMSB15A
TF	Factor: CP2/LBP-1c/LSF; motif: GCTGGNTNGNNCYNG	TF:M00947	false	0.004256649726246731	2.370932085838128	8526	27	11	62700	LY6K,TNNT3,PRPH,ATP4B,RASD1,HSD17B10,UGT2B17,DUX4,SERTAD1,TMSB15A,EPHB6
TF	Factor: ZNF148; motif: NNNNNNCCNNCCCCTCCCCCACCCN	TF:M09834	false	0.004392272729260561	2.3573107010863015	7121	27	10	62700	B2M,RBMY1A1,PRPH,CTIF,TOB1,HSD17B10,DUX4,FTHL17,RAB33A,TMSB15A
TF	Factor: ITF-2; motif: NCACCTGC	TF:M11156	false	0.004392272729260561	2.3573107010863015	1556	27	5	62700	ATP4B,TOB1,DUX4,RAB33A,BDH1
TF	Factor: ETV7; motif: NCCGGAANNN; match class: 1	TF:M02071_1	false	0.004489133690723747	2.3478374606979155	4561	27	8	62700	TNNT3,RBMY1A1,ATP4B,DUX4,SERTAD1,FTHL17,TMSB15A,EPHB6
TF	Factor: RUNX2; motif: NRACCGCAAACCGCAN; match class: 1	TF:M04106_1	false	0.004517105668435448	2.3451397498898663	8597	27	11	62700	HBQ1,RBMY1A1,PRPH,CTIF,MAP4K1,ATP4B,RASD1,TOB1,DUX4,SERTAD1,RAB33A
TF	Factor: ESR1; motif: NNNNMAGGTCACCCTGACCY; match class: 1	TF:M02261_1	false	0.004517105668435448	2.3451397498898663	2433	27	6	62700	LY6K,TNNT3,P2RY4,MAP4K1,BPY2,ATP4B
TF	Factor: PATZ; motif: GGGGNGGGGGMKGGRRNGGNRN	TF:M10026	false	0.004610551817556344	2.33624709261952	8619	27	11	62700	LY6K,PRPH,CTIF,RASD1,HSD17B10,DUX4,SERTAD1,FTHL17,RAB33A,TMSB15A,EPHB6
TF	Factor: AP-2rep; motif: CAGTGGG	TF:M00468	false	0.004634556776894174	2.333991793030406	7181	27	10	62700	TNNT3,P2RY4,RBMY1A1,PRPH,ATP4B,UGT2B17,SERTAD1,RAB33A,BDH1,EPHB6
TF	Factor: ZBTB42; motif: NCCAGMTGTKS	TF:M12690	false	0.004732150446560944	2.3249414565477844	1587	27	5	62700	PRPH,TOB1,FTHL17,RAB33A,TMSB15A
TF	Factor: YY1; motif: NAANATGGCGNNN	TF:M08982	false	0.004737864685108312	2.324417347021858	7204	27	10	62700	LY6K,TNNT3,HBQ1,RBMY1A1,CTIF,ATP4B,HSD17B10,FTHL17,RAB33A,BDH1
TF	Factor: Sox-4; motif: NAACAAAGRN; match class: 1	TF:M11639_1	false	0.004792270333080236	2.319458691275347	369	27	3	62700	B2M,SPRR2A,UGT2B17
TF	Factor: VDR; motif: RRGGTCANNGRGKTCA; match class: 1	TF:M09671_1	false	0.004807792855414121	2.3180542522550223	2468	27	6	62700	MAP4K1,ATP4B,UGT2B17,DUX4,FTHL17,BDH1
TF	Factor: AR; motif: RGGWACAYNGTGTWCYN	TF:M04453	false	0.004819694260312367	2.3169805105724914	7226	27	10	62700	TNNT3,B2M,P2RY4,RBMY1A1,MAP4K1,BPY2,ATP4B,RASD1,DUX4,EPHB6
TF	Factor: HOXB7; motif: NGYAATTANN	TF:M10685	false	0.004841408813960345	2.315028243500235	3490	27	7	62700	LY6K,B2M,P2RY4,CTIF,BPY2,SPRR2A,BDH1
TF	Factor: AHR; motif: CACGCN	TF:M01855	false	0.004841408813960345	2.315028243500235	8684	27	11	62700	LY6K,HBQ1,RBMY1A1,CTIF,MAP4K1,ATP4B,TOB1,DUX4,SERTAD1,RAB33A,EPHB6
TF	Factor: SREBP-2; motif: ATCACGCCAC	TF:M11086	false	0.004876780323568515	2.3118668069285744	3497	27	7	62700	LY6K,CTIF,TOB1,DUX4,FTHL17,RAB33A,EPHB6
TF	Factor: GLI; motif: NGACCMCCCAN	TF:M07290	false	0.004881223228188834	2.311471330726229	7249	27	10	62700	LY6K,TNNT3,HBQ1,RBMY1A1,CTIF,MAP4K1,TOB1,DUX4,SERTAD1,TMSB15A
TF	Factor: NFATc2; motif: TTTTCCATGGAAAA	TF:M11985	false	0.004883775549041521	2.3112443037878956	5895	27	9	62700	P2RY4,RBMY1A1,BPY2,SPRR2A,ATP4B,TOB1,HSD17B10,RAB33A,TMSB15A
TF	Factor: Miz-1; motif: NNRGGWGGGGGAGGGGMRR	TF:M10112	false	0.004910714220046375	2.308855338983486	8711	27	11	62700	TNNT3,B2M,PRPH,CTIF,TOB1,HSD17B10,DUX4,FTHL17,RAB33A,TMSB15A,EPHB6
TF	Factor: GR; motif: AGAACAN	TF:M07355	false	0.004989492475970006	2.301943627942827	5918	27	9	62700	TNNT3,B2M,PRPH,SPRR2A,ATP4B,RASD1,HSD17B10,UGT2B17,SERTAD1
TF	Factor: arnt; motif: NTACGTGMC	TF:M09864	false	0.004992752254779259	2.301659983524644	901	27	4	62700	MAP4K1,ATP4B,SERTAD1,RAB33A
TF	Factor: AP-4; motif: VDCAGCTGNN	TF:M00175	false	0.005035241096784013	2.2979797297784708	2503	27	6	62700	PRPH,TOB1,DUX4,FTHL17,RAB33A,EPHB6
TF	Factor: NFATc1; motif: NTTTCCRTNNAYGGAAAN; match class: 1	TF:M11979_1	false	0.005035241096784013	2.2979797297784708	8747	27	11	62700	LY6K,HBQ1,P2RY4,RBMY1A1,MAP4K1,SPRR2A,ATP4B,RASD1,HSD17B10,UGT2B17,SERTAD1
TF	Factor: mbnl2; motif: NYGCYTYGCTTN	TF:M12135	false	0.005046752826523293	2.296987965071286	5933	27	9	62700	LY6K,TNNT3,B2M,MAP4K1,TOB1,HSD17B10,UGT2B17,DUX4,TMSB15A
TF	Factor: NF-Y; motif: RGCCAATCRGN	TF:M07302	false	0.005073620504705721	2.2946820201406712	1626	27	5	62700	LY6K,B2M,TOB1,SERTAD1,TMSB15A
TF	Factor: TFAP2C; motif: NGCCTNAGGCN; match class: 1	TF:M04154_1	false	0.005078626778652434	2.2942537017072246	1627	27	5	62700	BPY2,RASD1,TOB1,UGT2B17,RAB33A
TF	Factor: SP2; motif: NNRRCCAATSRGNRNSNGSN; match class: 1	TF:M12668_1	false	0.005136294320752317	2.2893500982148387	5953	27	9	62700	RBMY1A1,PRPH,BPY2,SPRR2A,TOB1,HSD17B10,SERTAD1,RAB33A,TMSB15A
TF	Factor: AP-2alpha; motif: NGCCTSAGGCN; match class: 1	TF:M11480_1	false	0.005136294320752317	2.2893500982148387	5952	27	9	62700	HBQ1,RBMY1A1,BPY2,RASD1,TOB1,HSD17B10,UGT2B17,DUX4,RAB33A
TF	Factor: TATA; motif: STATAAAWRNNNNNN	TF:M00252	false	0.005148053125871801	2.28835697999727	4695	27	8	62700	HBQ1,RBMY1A1,BPY2,SPRR2A,UGT2B17,FTHL17,BDH1,TMSB15A
TF	Factor: ZBP89; motif: CCCCKCCCCCNN	TF:M07397	false	0.0051569287654037	2.2876088676248467	7325	27	10	62700	B2M,HBQ1,RBMY1A1,PRPH,MAP4K1,HSD17B10,DUX4,FTHL17,RAB33A,TMSB15A
TF	Factor: STAT6; motif: NNYTTCCY	TF:M00500	false	0.005171801893526121	2.286358119173746	4702	27	8	62700	TNNT3,HBQ1,PRPH,BPY2,RASD1,HSD17B10,SERTAD1,FTHL17
TF	Factor: TTF-1; motif: NTKGAGTGSN	TF:M10007	false	0.00518282407377827	2.2854335326391553	4706	27	8	62700	B2M,BPY2,SPRR2A,TOB1,HSD17B10,DUX4,SERTAD1,TMSB15A
TF	Factor: BHLHA15; motif: NNCAGCTGNN	TF:M11110	false	0.00518282407377827	2.2854335326391553	1639	27	5	62700	TNNT3,PRPH,TOB1,HSD17B10,SERTAD1
TF	Factor: Cdx-2; motif: NNNGGYMATAAAANNN	TF:M01449	false	0.005265056474037177	2.2785969661249945	2536	27	6	62700	HBQ1,TOB1,HSD17B10,FTHL17,BDH1,TMSB15A
TF	Factor: Fli-1:Dlx-2; motif: RNCGGAARYAATTA	TF:M08470	false	0.00527752318084321	2.2775698504333457	5988	27	9	62700	B2M,P2RY4,RBMY1A1,BPY2,ATP4B,TOB1,FTHL17,TMSB15A,EPHB6
TF	Factor: ZNF460; motif: NNACNCCCCCCNN	TF:M12313	false	0.005297836884217339	2.275901417381722	5993	27	9	62700	B2M,HBQ1,PRPH,ATP4B,TOB1,DUX4,FTHL17,TMSB15A,EPHB6
TF	Factor: NURR1; motif: YRRCCTT	TF:M01269	false	0.005297836884217339	2.275901417381722	5994	27	9	62700	TNNT3,B2M,PRPH,ATP4B,TOB1,HSD17B10,FTHL17,BDH1,EPHB6
TF	Factor: YY2; motif: NCCGCCATNTY	TF:M03925	false	0.005380546328546489	2.269173624811894	4740	27	8	62700	B2M,RBMY1A1,CTIF,ATP4B,RASD1,DUX4,FTHL17,RAB33A
TF	Factor: GR; motif: CNNNNTGTYCTNN	TF:M01836	false	0.005476369844381786	2.2615072296486574	6024	27	9	62700	TNNT3,B2M,HBQ1,P2RY4,SPRR2A,HSD17B10,UGT2B17,SERTAD1,TMSB15A
TF	Factor: HOXA10; motif: NGYMATAAANN	TF:M10800	false	0.005605871973739927	2.2513568248299585	3610	27	7	62700	P2RY4,TOB1,HSD17B10,UGT2B17,FTHL17,BDH1,TMSB15A
TF	Factor: HIF2A; motif: NTACGTGMN	TF:M09906	false	0.0056375788891675545	2.248907367794172	941	27	4	62700	MAP4K1,ATP4B,RASD1,RAB33A
TF	Factor: ATF4; motif: NATTGCATCAKCY	TF:M12583	false	0.0056375788891675545	2.248907367794172	2576	27	6	62700	HBQ1,P2RY4,MAP4K1,BPY2,SPRR2A,HSD17B10
TF	Factor: NFATc1; motif: NTTTCCRTNNAYGGAAAN	TF:M11979	false	0.005675190266080003	2.2460195737606594	8910	27	11	62700	LY6K,HBQ1,P2RY4,RBMY1A1,MAP4K1,SPRR2A,ATP4B,RASD1,HSD17B10,UGT2B17,SERTAD1
TF	Factor: NF-YC; motif: NNRRCCAATCAGNR	TF:M10006	false	0.005676764397013075	2.245899129942357	2582	27	6	62700	LY6K,B2M,TOB1,HSD17B10,SERTAD1,TMSB15A
TF	Factor: SREBP-2; motif: RTGGGGTGAY	TF:M07406	false	0.005716326594666196	2.242882966338485	6070	27	9	62700	LY6K,PRPH,CTIF,MAP4K1,TOB1,DUX4,FTHL17,RAB33A,EPHB6
TF	Factor: P73; motif: GNNNRRRCNTGCMNNTSASN	TF:M03558	false	0.005725759517389282	2.242166896353549	4797	27	8	62700	LY6K,P2RY4,MAP4K1,RASD1,DUX4,FTHL17,TMSB15A,EPHB6
TF	Factor: HIF1; motif: GNNKACGTGCGGNN	TF:M00797	false	0.00584531128940975	2.233192355730013	3646	27	7	62700	MAP4K1,BPY2,SPRR2A,ATP4B,RASD1,SERTAD1,RAB33A
TF	Factor: ESR1; motif: NNNNMAGGTCACCCTGACCY	TF:M02261	false	0.00597809916279807	2.2234368852989412	4832	27	8	62700	LY6K,TNNT3,P2RY4,MAP4K1,BPY2,ATP4B,FTHL17,EPHB6
TF	Factor: Otx2; motif: NRRGGATTARN	TF:M10021	false	0.006021516288743424	2.2202941345035945	1708	27	5	62700	PRPH,BPY2,UGT2B17,SERTAD1,TMSB15A
TF	Factor: NR1B1; motif: GGRNGRNSNRRAGKTCAAGG	TF:M10044	false	0.0060468813706774874	2.218468551414816	3670	27	7	62700	LY6K,P2RY4,PRPH,MAP4K1,ATP4B,FTHL17,RAB33A
TF	Factor: NF-1C; motif: NYTGGCNNYNNGCCARN; match class: 1	TF:M10002_1	false	0.0060701469692360155	2.2168007937426157	1713	27	5	62700	LY6K,B2M,P2RY4,FTHL17,EPHB6
TF	Factor: HMGIY; motif: NGWWATTN	TF:M01653	false	0.0060701469692360155	2.2168007937426157	6132	27	9	62700	TNNT3,B2M,HBQ1,CTIF,SPRR2A,TOB1,HSD17B10,FTHL17,TMSB15A
TF	Factor: Elk-1; motif: GGAAGN; match class: 1	TF:M03819_1	false	0.006380927795234872	2.1951161697027115	7572	27	10	62700	LY6K,TNNT3,RBMY1A1,MAP4K1,BPY2,SPRR2A,TOB1,UGT2B17,FTHL17,TMSB15A
TF	Factor: GATA-3; motif: AGATAACGATCW	TF:M12192	false	0.006465072104852196	2.1894266270767346	4902	27	8	62700	B2M,MAP4K1,BPY2,SPRR2A,HSD17B10,DUX4,BDH1,TMSB15A
TF	Factor: CP2; motif: AACCGGTTNNAACCGGTT	TF:M11486	false	0.006546892157720578	2.1839648128419578	3729	27	7	62700	LY6K,PRPH,RASD1,FTHL17,RAB33A,BDH1,EPHB6
TF	Factor: HOXA6; motif: NGYMATTANN	TF:M10696	false	0.006566044296251416	2.1826961917326813	4916	27	8	62700	B2M,P2RY4,CTIF,BPY2,SPRR2A,UGT2B17,SERTAD1,BDH1
TF	Factor: Sox-2; motif: NNCCTTTGTNYYN	TF:M10067	false	0.006599111342229251	2.1805145440264466	6216	27	9	62700	TNNT3,B2M,BPY2,SPRR2A,UGT2B17,FTHL17,RAB33A,BDH1,TMSB15A
TF	Factor: E2F-3:T-bet; motif: AGGTGTNANGGCGCST; match class: 1	TF:M08529_1	false	0.006605920252153369	2.1800666734933465	4923	27	8	62700	B2M,P2RY4,RBMY1A1,CTIF,DUX4,RAB33A,BDH1,EPHB6
TF	Factor: Helios; motif: NNTWGGGANNN	TF:M01003	false	0.0066591665264144236	2.1765801245280003	3745	27	7	62700	LY6K,P2RY4,PRPH,BPY2,SPRR2A,BDH1,TMSB15A
TF	Factor: CP2/LBP-1c/LSF; motif: GCTGGNTNGNNCYNG; match class: 1	TF:M00947_1	false	0.0066871424428891395	2.174759425790399	2684	27	6	62700	TNNT3,PRPH,ATP4B,RASD1,UGT2B17,EPHB6
TF	Factor: Barhl-1; motif: NTAAACGN	TF:M10578	false	0.0066912468845975815	2.1744929458132414	6235	27	9	62700	TNNT3,B2M,HBQ1,RBMY1A1,MAP4K1,ATP4B,TOB1,RAB33A,TMSB15A
TF	Factor: DPRX; motif: NNGGATTANN	TF:M04306	false	0.006699893407418974	2.1739321066929045	4941	27	8	62700	TNNT3,HBQ1,RBMY1A1,PRPH,BPY2,UGT2B17,SERTAD1,TMSB15A
TF	Factor: YY1; motif: NNNNNCCATNTWNNNWN	TF:M00059	false	0.006699893407418974	2.1739321066929045	4940	27	8	62700	HBQ1,RBMY1A1,MAP4K1,SPRR2A,TOB1,UGT2B17,FTHL17,BDH1
TF	Factor: COE1; motif: NNTCCCYTGRGNN	TF:M07351	false	0.006709704588184574	2.173296600329601	1763	27	5	62700	MAP4K1,ATP4B,DUX4,SERTAD1,FTHL17
TF	Factor: Elk-1:PDEF; motif: NCMGGAMGGANATCCGGN; match class: 1	TF:M08227_1	false	0.006709704588184574	2.173296600329601	2690	27	6	62700	LY6K,TNNT3,RBMY1A1,MAP4K1,SERTAD1,RAB33A
TF	Factor: OC-2; motif: TCAATA	TF:M02112	false	0.006771939893329511	2.169286905275324	7653	27	10	62700	B2M,HBQ1,PRPH,CTIF,MAP4K1,SPRR2A,TOB1,HSD17B10,FTHL17,BDH1
TF	Factor: YB-1; motif: CCAMTCNGMR; match class: 1	TF:M03805_1	false	0.006781590292775731	2.168668451503005	3766	27	7	62700	LY6K,P2RY4,BPY2,HSD17B10,SERTAD1,RAB33A,EPHB6
TF	Factor: GR; motif: NNNNNNCNNTNTGTNCTNN	TF:M00192	false	0.00678765513741836	2.168280231133518	7660	27	10	62700	TNNT3,B2M,HBQ1,P2RY4,RBMY1A1,MAP4K1,SPRR2A,UGT2B17,SERTAD1,RAB33A
TF	Factor: E2F-1; motif: NKTSSCGC	TF:M00428	false	0.006907816173717676	2.1606592281112795	9178	27	11	62700	LY6K,TNNT3,B2M,PRPH,CTIF,MAP4K1,RASD1,DUX4,SERTAD1,FTHL17,RAB33A
TF	Factor: AP-2alpha; motif: NGCCTSAGGCN	TF:M11480	false	0.0071016216548234635	2.14864246884084	6302	27	9	62700	HBQ1,RBMY1A1,BPY2,RASD1,TOB1,HSD17B10,UGT2B17,DUX4,RAB33A
TF	Factor: BRN1; motif: NANNTATGCATAATNNA	TF:M01324	false	0.007108644639711277	2.148213195557936	4998	27	8	62700	TNNT3,HBQ1,P2RY4,CTIF,MAP4K1,UGT2B17,BDH1,TMSB15A
TF	Factor: ELF1; motif: NNNCAGGAAGTGNN	TF:M12517	false	0.007213507570921983	2.141853508057395	1800	27	5	62700	TNNT3,SPRR2A,TOB1,FTHL17,EPHB6
TF	Factor: Sp2; motif: TGGGCGCGCCCA; match class: 1	TF:M06948_1	false	0.007320832358061713	2.1354395380724447	6337	27	9	62700	LY6K,B2M,HBQ1,CTIF,MAP4K1,ATP4B,TOB1,DUX4,EPHB6
TF	Factor: NF-1; motif: TTGGCNN	TF:M07364	false	0.007351445992353882	2.1336272289790394	5031	27	8	62700	P2RY4,PRPH,CTIF,MAP4K1,ATP4B,SERTAD1,RAB33A,TMSB15A
TF	Factor: Elf-1; motif: NNCAGGAAGNNN; match class: 1	TF:M07417_1	false	0.007356772458064511	2.133312676298836	105	27	2	62700	TNNT3,FTHL17
TF	Factor: FOXP3; motif: NNNVAAACANWD	TF:M07419	false	0.007356772458064511	2.133312676298836	6346	27	9	62700	LY6K,HBQ1,CTIF,SPRR2A,TOB1,HSD17B10,SERTAD1,FTHL17,BDH1
TF	Factor: Elk-1:HOXB13; motif: ACCGGAAGTNGTAAAN	TF:M08222	false	0.007356772458064511	2.133312676298836	7759	27	10	62700	TNNT3,B2M,RBMY1A1,MAP4K1,BPY2,ATP4B,RASD1,TOB1,FTHL17,EPHB6
TF	Factor: nerf; motif: YRNCAGGAAGYRGSTBDS	TF:M00531	false	0.007382442021067452	2.1317999551355693	7764	27	10	62700	TNNT3,HBQ1,MAP4K1,SPRR2A,RASD1,TOB1,SERTAD1,FTHL17,RAB33A,EPHB6
TF	Factor: GR; motif: AGAACAN; match class: 1	TF:M07355_1	false	0.007427315023706029	2.1291681554359916	1037	27	4	62700	SPRR2A,RASD1,UGT2B17,SERTAD1
TF	Factor: HOXD4; motif: RTCRTTAN	TF:M10713	false	0.007560371519435874	2.1214568625839147	3856	27	7	62700	LY6K,TNNT3,P2RY4,BPY2,SPRR2A,HSD17B10,BDH1
TF	Factor: NET; motif: CMGGAARTR	TF:M08824	false	0.00760728744892982	2.1187701731855664	1045	27	4	62700	SPRR2A,TOB1,FTHL17,EPHB6
TF	Factor: Egr-2; motif: CCCMCNCN	TF:M02092	false	0.0076189309209733535	2.118105964053461	5072	27	8	62700	LY6K,RBMY1A1,PRPH,BPY2,DUX4,RAB33A,BDH1,EPHB6
TF	Factor: TBP; motif: TTTATAN	TF:M00980	false	0.007621352550988459	2.117967948174221	2779	27	6	62700	HBQ1,P2RY4,CTIF,UGT2B17,BDH1,TMSB15A
TF	Factor: AP-2; motif: GSCCSCRGGCNRNRNN	TF:M00800	false	0.007623471321993258	2.1178472290935164	9321	27	11	62700	LY6K,TNNT3,HBQ1,P2RY4,RBMY1A1,PRPH,MAP4K1,BPY2,RASD1,DUX4,RAB33A
TF	Factor: HES-1; motif: GNCACGTGNC; match class: 1	TF:M08767_1	false	0.0076763490941818705	2.114845283255293	7819	27	10	62700	LY6K,HBQ1,RBMY1A1,CTIF,MAP4K1,BPY2,RASD1,TOB1,DUX4,RAB33A
TF	Factor: CTCF; motif: NCCRSTAGGGGGCGC	TF:M08911	false	0.0076763490941818705	2.114845283255293	9332	27	11	62700	LY6K,TNNT3,HBQ1,PRPH,ATP4B,RASD1,DUX4,SERTAD1,FTHL17,TMSB15A,EPHB6
TF	Factor: HOXA6; motif: NYMATTAN	TF:M08772	false	0.007704298600257037	2.1132668933379817	7825	27	10	62700	TNNT3,B2M,P2RY4,CTIF,BPY2,SPRR2A,UGT2B17,SERTAD1,BDH1,TMSB15A
TF	Factor: ZABC1; motif: ATTCCNAC	TF:M01306	false	0.007764903033454662	2.109863963283589	9348	27	11	62700	LY6K,HBQ1,RBMY1A1,CTIF,MAP4K1,SPRR2A,ATP4B,RASD1,HSD17B10,DUX4,SERTAD1
TF	Factor: nerf; motif: NRRNSCGGAAGNRNNNN	TF:M09606	false	0.007777232503610943	2.1091749174360426	6417	27	9	62700	B2M,P2RY4,RBMY1A1,ATP4B,RASD1,HSD17B10,SERTAD1,FTHL17,RAB33A
TF	Factor: Pax-2; motif: CAYSCCTSAGT	TF:M03839	false	0.007780178955229551	2.109010413501973	5098	27	8	62700	P2RY4,PRPH,MAP4K1,BPY2,RASD1,TOB1,HSD17B10,DUX4
TF	Factor: HDAC1; motif: KGCARGGTC; match class: 1	TF:M07041_1	false	0.007798588655053535	2.1079839863841516	6425	27	9	62700	LY6K,B2M,MAP4K1,ATP4B,RASD1,DUX4,SERTAD1,RAB33A,EPHB6
TF	Factor: AP-4; motif: AWCAGCTGWT; match class: 1	TF:M11208_1	false	0.007798588655053535	2.1079839863841516	3890	27	7	62700	TNNT3,P2RY4,PRPH,RASD1,TOB1,HSD17B10,FTHL17
TF	Factor: GR; motif: RGNACANKNTGTNCY	TF:M09625	false	0.007812543196165827	2.10720756839288	9365	27	11	62700	LY6K,TNNT3,B2M,P2RY4,RBMY1A1,MAP4K1,RASD1,TOB1,DUX4,TMSB15A,EPHB6
TF	Factor: AP-4; motif: RNCAGCTGC	TF:M00927	false	0.007835689997835665	2.1059227542613406	6432	27	9	62700	TNNT3,HBQ1,CTIF,MAP4K1,ATP4B,RASD1,TOB1,HSD17B10,SERTAD1
TF	Factor: HOXB2; motif: RTCATTAN	TF:M10739	false	0.007856792000538492	2.1047547441459407	3901	27	7	62700	LY6K,TNNT3,P2RY4,BPY2,SPRR2A,HSD17B10,BDH1
TF	Factor: TFAP2C; motif: NGCCCNNRGGCA	TF:M04152	false	0.00792655658322526	2.1009154358452906	7872	27	10	62700	LY6K,P2RY4,RBMY1A1,PRPH,MAP4K1,ATP4B,RASD1,DUX4,BDH1,EPHB6
TF	Factor: ZNF692; motif: SYNGGSCCCASCCNC; match class: 1	TF:M09734_1	false	0.00793360819498156	2.1005292511720657	6450	27	9	62700	CTIF,RASD1,TOB1,DUX4,FTHL17,RAB33A,BDH1,TMSB15A,EPHB6
TF	Factor: Sp3; motif: ASMCTTGGGSRGGG	TF:M00665	false	0.008178056959863442	2.087349868926188	7908	27	10	62700	TNNT3,CTIF,MAP4K1,BPY2,RASD1,HSD17B10,UGT2B17,SERTAD1,FTHL17,TMSB15A
TF	Factor: HTF4; motif: NSCAGSTGKG	TF:M09951	false	0.008301755886837662	2.080830041200581	1880	27	5	62700	PRPH,TOB1,SERTAD1,FTHL17,RAB33A
TF	Factor: HES-1; motif: GNCACGTGNC	TF:M08767	false	0.008324512433705227	2.079641193683778	7929	27	10	62700	LY6K,HBQ1,RBMY1A1,CTIF,MAP4K1,BPY2,RASD1,TOB1,DUX4,RAB33A
TF	Factor: AR; motif: GGAACGGWACATGTTCT	TF:M08190	false	0.008352995181229124	2.0781577691348105	7934	27	10	62700	B2M,RBMY1A1,BPY2,RASD1,TOB1,HSD17B10,UGT2B17,SERTAD1,FTHL17,BDH1
TF	Factor: Pax-8; motif: NCNNTNNTGCRTGANNNN	TF:M00328	false	0.008409911878810504	2.075208554825969	9467	27	11	62700	LY6K,B2M,CTIF,MAP4K1,BPY2,SPRR2A,ATP4B,TOB1,HSD17B10,DUX4,SERTAD1
TF	Factor: COUP-TF1; motif: GRGGKSARAGGTCAGNG; match class: 1	TF:M09886_1	false	0.008436652168005744	2.0738298559099477	1087	27	4	62700	LY6K,PRPH,ATP4B,RAB33A
TF	Factor: c-Ets-1(p54); motif: NCMGGAWGYN	TF:M00032	false	0.008539321238369826	2.0685766485318178	7961	27	10	62700	TNNT3,RBMY1A1,BPY2,SPRR2A,RASD1,TOB1,SERTAD1,FTHL17,RAB33A,EPHB6
TF	Factor: CTCF; motif: RSYGCCMYCTRSTGGN	TF:M09828	false	0.008545655809122124	2.0682546031183104	3969	27	7	62700	LY6K,HBQ1,PRPH,RASD1,SERTAD1,FTHL17,EPHB6
TF	Factor: HEB; motif: RCCWGCTG	TF:M00698	false	0.008545655809122124	2.0682546031183104	2865	27	6	62700	HBQ1,PRPH,ATP4B,DUX4,FTHL17,EPHB6
TF	Factor: POU2F1:HOXB13; motif: NGMATATACCAATAAA	TF:M08405	false	0.008545655809122124	2.0682546031183104	3970	27	7	62700	B2M,P2RY4,CTIF,SPRR2A,TOB1,SERTAD1,BDH1
TF	Factor: ER-beta; motif: ANNSTGACCYRGNN	TF:M03821	false	0.008549724543793087	2.0680478772060686	6534	27	9	62700	LY6K,HBQ1,P2RY4,PRPH,ATP4B,HSD17B10,UGT2B17,FTHL17,EPHB6
TF	Factor: IRF-4; motif: RGGAASWGR	TF:M04818	false	0.008657331989286693	2.062615927942949	9513	27	11	62700	P2RY4,RBMY1A1,PRPH,CTIF,MAP4K1,SPRR2A,TOB1,HSD17B10,UGT2B17,FTHL17,EPHB6
TF	Factor: ERF:FOXO1A; motif: RTMAACAGGAARNS	TF:M08241	false	0.008659381895552884	2.0625131067044733	7986	27	10	62700	LY6K,B2M,CTIF,BPY2,SPRR2A,HSD17B10,DUX4,FTHL17,BDH1,EPHB6
TF	Factor: Sox-4; motif: BCWTTGT; match class: 1	TF:M07268_1	false	0.008662534787597034	2.062355008307283	1099	27	4	62700	P2RY4,SPRR2A,HSD17B10,RAB33A
TF	Factor: RFX1; motif: NNGTNRCNWRGYAACNN	TF:M00280	false	0.008662534787597034	2.062355008307283	6553	27	9	62700	HBQ1,BPY2,ATP4B,TOB1,UGT2B17,DUX4,SERTAD1,RAB33A,BDH1
TF	Factor: Gsc; motif: NTAATCCN	TF:M10922	false	0.0088179679047442	2.054631486232973	1106	27	4	62700	HBQ1,PRPH,BPY2,TMSB15A
TF	Factor: Crx; motif: NTAATCCN	TF:M10904	false	0.0088179679047442	2.054631486232973	1106	27	4	62700	HBQ1,PRPH,BPY2,TMSB15A
TF	Factor: Nkx3-2; motif: TRAGTG	TF:M01181	false	0.008822017986312956	2.0544320611179714	9546	27	11	62700	TNNT3,B2M,HBQ1,P2RY4,RBMY1A1,PRPH,BPY2,RASD1,TOB1,HSD17B10,BDH1
TF	Factor: TIEG1; motif: GGSGGKGNNN	TF:M08905	false	0.008831043847097484	2.053987958909333	5238	27	8	62700	TNNT3,HBQ1,MAP4K1,SPRR2A,DUX4,RAB33A,TMSB15A,EPHB6
TF	Factor: MAZ; motif: GGGGAGGG	TF:M00649	false	0.008831043847097484	2.053987958909333	9550	27	11	62700	LY6K,TNNT3,B2M,HBQ1,PRPH,CTIF,HSD17B10,DUX4,FTHL17,RAB33A,EPHB6
TF	Factor: VDR:RXR-ALPHA; motif: NRGGTCANNNGGTTCNN; match class: 1	TF:M08980_1	false	0.008862324104504405	2.052452371408449	4009	27	7	62700	LY6K,TNNT3,RBMY1A1,MAP4K1,ATP4B,TOB1,FTHL17
TF	Factor: SREBP-1; motif: RTCRCGTGAY; match class: 1	TF:M11081_1	false	0.008862324104504405	2.052452371408449	8025	27	10	62700	LY6K,B2M,RBMY1A1,CTIF,MAP4K1,BPY2,TOB1,DUX4,FTHL17,RAB33A
TF	Factor: p63; motif: NNRCAWGYCTGGRCWTGYN	TF:M09643	false	0.008863788393667301	2.0523806204585586	4011	27	7	62700	LY6K,TNNT3,ATP4B,UGT2B17,FTHL17,RAB33A,TMSB15A
TF	Factor: LEF-1; motif: NCCTTTSWNNTNYN	TF:M09975	false	0.008919519893574286	2.0496585215412457	4017	27	7	62700	B2M,CTIF,SPRR2A,ATP4B,UGT2B17,BDH1,TMSB15A
TF	Factor: LBP9; motif: ACYRGTTNNAACYRGT	TF:M11491	false	0.008919519893574286	2.0496585215412457	5252	27	8	62700	LY6K,TNNT3,PRPH,SPRR2A,RASD1,UGT2B17,RAB33A,BDH1
TF	Factor: NR1B1; motif: NRGGTCANNRGGTCAN	TF:M11795	false	0.00897436711184278	2.046996168880664	8044	27	10	62700	HBQ1,RBMY1A1,PRPH,CTIF,MAP4K1,BPY2,ATP4B,UGT2B17,SERTAD1,FTHL17
TF	Factor: KLF17; motif: NMCCACNCWCCCNTN	TF:M12187	false	0.009049816609626494	2.043360221483662	2913	27	6	62700	RBMY1A1,MAP4K1,DUX4,FTHL17,TMSB15A,EPHB6
TF	Factor: HMGXB3; motif: NRGCCAATSRGNRNNS	TF:M12616	false	0.009068509183243085	2.0424641028745434	2915	27	6	62700	B2M,TOB1,HSD17B10,SERTAD1,RAB33A,TMSB15A
TF	Factor: TCF-1; motif: CTTTGW; match class: 1	TF:M03857_1	false	0.009081360941141916	2.0418490628293195	6618	27	9	62700	B2M,P2RY4,CTIF,BPY2,SPRR2A,HSD17B10,UGT2B17,RAB33A,BDH1
TF	Factor: Sox-10; motif: CWTTGT; match class: 1	TF:M03138_1	false	0.009081360941141916	2.0418490628293195	6618	27	9	62700	B2M,P2RY4,CTIF,BPY2,SPRR2A,HSD17B10,UGT2B17,RAB33A,BDH1
TF	Factor: RFX3; motif: NYNCCMTGGCAACM	TF:M09732	false	0.009163619698054992	2.0379329428854516	5281	27	8	62700	B2M,HBQ1,P2RY4,RBMY1A1,MAP4K1,ATP4B,FTHL17,BDH1
TF	Factor: HOXA2; motif: RTCRTTAR	TF:M10736	false	0.009231300950584604	2.034737090323347	1947	27	5	62700	LY6K,TNNT3,P2RY4,HSD17B10,BDH1
TF	Factor: HNF-1beta; motif: NNNNGTTAACTAGNNNT	TF:M01425	false	0.009231300950584604	2.034737090323347	5289	27	8	62700	LY6K,B2M,P2RY4,RBMY1A1,UGT2B17,RAB33A,BDH1,TMSB15A
TF	Factor: HOXC11; motif: NGYMATWAANN	TF:M10816	false	0.009252816246698622	2.033726062477217	5296	27	8	62700	TNNT3,P2RY4,BPY2,TOB1,HSD17B10,FTHL17,BDH1,TMSB15A
TF	Factor: CDP:HOXA13; motif: ATCGATYAYSYCRTAAA	TF:M08201	false	0.009252816246698622	2.033726062477217	8091	27	10	62700	TNNT3,B2M,P2RY4,CTIF,SPRR2A,ATP4B,TOB1,HSD17B10,SERTAD1,FTHL17
TF	Factor: AP-2gamma; motif: GCCYNNGGS	TF:M00470	false	0.009252816246698622	2.033726062477217	9629	27	11	62700	LY6K,TNNT3,HBQ1,PRPH,CTIF,ATP4B,HSD17B10,SERTAD1,RAB33A,TMSB15A,EPHB6
TF	Factor: c-Myc:Max; motif: GCCAYGYGSN; match class: 1	TF:M00322_1	false	0.009338626867685903	2.029716976834935	2940	27	6	62700	LY6K,RBMY1A1,PRPH,RASD1,DUX4,RAB33A
TF	Factor: Elk-1:ETV7; motif: ANSCGGACGGATDTCCGGNT	TF:M08214	false	0.009385197830638162	2.0275565684503087	8110	27	10	62700	LY6K,P2RY4,RBMY1A1,PRPH,CTIF,MAP4K1,ATP4B,DUX4,SERTAD1,EPHB6
TF	Factor: Pitx1; motif: CACTAATCCYYN	TF:M07055	false	0.009423102605787935	2.0258060799329947	1137	27	4	62700	TNNT3,HBQ1,PRPH,TMSB15A
TF	Factor: HOXB6; motif: NTAATKRC	TF:M10691	false	0.009471384480827339	2.0235865333054974	5321	27	8	62700	B2M,P2RY4,CTIF,BPY2,SPRR2A,UGT2B17,SERTAD1,BDH1
TF	Factor: PPARalpha:RXRalpha; motif: NNRGGTCATWGGGGTSANG	TF:M00518	false	0.009484756166831365	2.0229738294311757	9670	27	11	62700	TNNT3,CTIF,MAP4K1,ATP4B,RASD1,HSD17B10,DUX4,SERTAD1,FTHL17,RAB33A,BDH1
TF	Factor: NFATc1; motif: TTTCCAYWRTGGAAA	TF:M04052	false	0.009528968964150219	2.020954087546762	6683	27	9	62700	B2M,P2RY4,CTIF,SPRR2A,ATP4B,RASD1,TOB1,HSD17B10,UGT2B17
TF	Factor: ZBTB37; motif: TGGCTTTGGY; match class: 1	TF:M12688_1	false	0.009528968964150219	2.020954087546762	513	27	3	62700	HBQ1,UGT2B17,BDH1
TF	Factor: Elk-1:SREBP-2; motif: RTCACGTGACCGGAAGN	TF:M08229	false	0.009559877131033798	2.0195476894871773	9684	27	11	62700	TNNT3,B2M,HBQ1,RBMY1A1,CTIF,BPY2,HSD17B10,UGT2B17,SERTAD1,FTHL17,BDH1
TF	Factor: HLTF; motif: AGSCARAAAGYRGSTGS	TF:M04613	false	0.009594174088944685	2.01799240540503	8145	27	10	62700	LY6K,TNNT3,B2M,RBMY1A1,MAP4K1,SPRR2A,RASD1,HSD17B10,RAB33A,BDH1
TF	Factor: p53; motif: RGRCWWGYCYNGRCWWGYYY; match class: 1	TF:M01652_1	false	0.009664169231201234	2.01483547363878	5347	27	8	62700	LY6K,B2M,MAP4K1,ATP4B,RASD1,TOB1,UGT2B17,EPHB6
TF	Factor: NR1B1; motif: NRAGGTCANG	TF:M11797	false	0.009664169231201234	2.01483547363878	1977	27	5	62700	MAP4K1,ATP4B,DUX4,SERTAD1,RAB33A
TF	Factor: HOXD4; motif: NYMATKAN	TF:M10709	false	0.009681045630434324	2.0140777328772455	518	27	3	62700	LY6K,HSD17B10,BDH1
TF	Factor: Hox-D3; motif: GTCRTTAR	TF:M10742	false	0.009681045630434324	2.0140777328772455	518	27	3	62700	LY6K,HSD17B10,BDH1
TF	Factor: TFAP2A; motif: NNNNGCCYSAGGGCA; match class: 1	TF:M07231_1	false	0.009681045630434324	2.0140777328772455	1150	27	4	62700	LY6K,RBMY1A1,BPY2,RASD1
TF	Factor: TFAP4; motif: AWCAGCTGWT	TF:M04192	false	0.009785420598818803	2.009420502676353	5362	27	8	62700	TNNT3,PRPH,CTIF,RASD1,TOB1,HSD17B10,SERTAD1,FTHL17
TF	Factor: FOXO1A; motif: NNNYTGTTTNCN	TF:M09931	false	0.009823480376398321	2.0077346180709137	6725	27	9	62700	LY6K,TNNT3,B2M,HBQ1,CTIF,SPRR2A,TOB1,HSD17B10,TMSB15A
TF	Factor: AP-4:Fli-1; motif: RSCGGAWRCAGSTGN	TF:M08445	false	0.009837165318624608	2.0071300300074215	9735	27	11	62700	TNNT3,B2M,P2RY4,PRPH,SPRR2A,ATP4B,HSD17B10,UGT2B17,FTHL17,RAB33A,BDH1
TF	Factor: STAT5A; motif: NAWTTCYNGGAANYN	TF:M00457	false	0.009837165318624608	2.0071300300074215	4117	27	7	62700	TNNT3,BPY2,SPRR2A,ATP4B,TOB1,UGT2B17,BDH1
TF	Factor: p53; motif: RGRCWWGYCYNGRCWWGYYY	TF:M01652	false	0.009891853577442785	2.004722320836748	8194	27	10	62700	LY6K,B2M,HBQ1,MAP4K1,ATP4B,RASD1,TOB1,HSD17B10,UGT2B17,EPHB6
TF	Factor: POU2F1:Elk-1; motif: ACCGGAWATGCAW	TF:M08398	false	0.009891853577442785	2.004722320836748	8195	27	10	62700	TNNT3,HBQ1,RBMY1A1,CTIF,BPY2,ATP4B,RASD1,TOB1,RAB33A,TMSB15A
TF	Factor: c-Myc; motif: KACCACGTGSYY	TF:M01154	false	0.009891951100512568	2.0047180391799326	5378	27	8	62700	LY6K,TNNT3,RBMY1A1,CTIF,MAP4K1,TOB1,DUX4,FTHL17
TF	Factor: Elk-1:T-bet; motif: TCACACCGGAAGNN	TF:M08231	false	0.009956110212150995	2.0019103044836846	6747	27	9	62700	TNNT3,B2M,RBMY1A1,MAP4K1,ATP4B,DUX4,FTHL17,RAB33A,EPHB6
TF	Factor: FOXL2; motif: AGHCWAAAYAN	TF:M08811	false	0.009963744335625743	2.001577424757719	4133	27	7	62700	CTIF,BPY2,HSD17B10,UGT2B17,SERTAD1,RAB33A,BDH1
TF	Factor: SREBP; motif: NNNNYCACNCCANNN	TF:M01168	false	0.009980795170110978	2.000834857085929	6752	27	9	62700	LY6K,TNNT3,CTIF,MAP4K1,TOB1,DUX4,FTHL17,RAB33A,EPHB6
TF	Factor: Pit-1; motif: NNWWATTCAT	TF:M03559	false	0.009989593433630619	2.000452186761385	5392	27	8	62700	B2M,CTIF,MAP4K1,HSD17B10,UGT2B17,SERTAD1,FTHL17,BDH1
TF	Factor: T3R-beta; motif: NNRGGTCRTGACCYNN	TF:M11815	false	0.010095919510294203	1.9958541204983582	5402	27	8	62700	LY6K,HBQ1,CTIF,MAP4K1,ATP4B,UGT2B17,FTHL17,TMSB15A
TF	Factor: PR; motif: NNNNNNRGNACNNKNTGTTCTNNNNNN	TF:M00957	false	0.010104830144120062	1.99547098230616	4148	27	7	62700	TNNT3,HBQ1,PRPH,SPRR2A,UGT2B17,SERTAD1,TMSB15A
TF	Factor: TFAP4; motif: AWCAGCTGWT; match class: 1	TF:M04192_1	false	0.010104830144120062	1.99547098230616	4148	27	7	62700	TNNT3,PRPH,RASD1,TOB1,HSD17B10,SERTAD1,FTHL17
TF	Factor: OVOL; motif: ANRTAACGG	TF:M08894	false	0.010111247367705868	1.9951952646369504	8233	27	10	62700	B2M,RBMY1A1,PRPH,MAP4K1,BPY2,SPRR2A,HSD17B10,UGT2B17,FTHL17,TMSB15A
TF	Factor: NFYA; motif: RRCCAATCAGN	TF:M09816	false	0.010119829352366319	1.9948268108114877	2013	27	5	62700	LY6K,B2M,TOB1,SERTAD1,TMSB15A
TF	Factor: POU3F2; motif: NTAATTTATGCRN	TF:M11910	false	0.010119829352366319	1.9948268108114877	4155	27	7	62700	TNNT3,B2M,HBQ1,CTIF,UGT2B17,SERTAD1,BDH1
TF	Factor: CP2; motif: AACCGGTTNNAACCGGTT; match class: 1	TF:M11486_1	false	0.010119829352366319	1.9948268108114877	3016	27	6	62700	LY6K,PRPH,RASD1,FTHL17,RAB33A,BDH1
TF	Factor: NR3C1; motif: RRGAACATWMYGTYCTRN	TF:M02219	false	0.010119829352366319	1.9948268108114877	6777	27	9	62700	B2M,P2RY4,CTIF,BPY2,SPRR2A,RASD1,UGT2B17,FTHL17,RAB33A
TF	Factor: p53; motif: RGRCAWGNCY	TF:M00761	false	0.010199773285761028	1.9914094813593775	3022	27	6	62700	LY6K,B2M,P2RY4,MAP4K1,UGT2B17,RAB33A
TF	Factor: GSC; motif: NYTAATCCNN	TF:M04326	false	0.010199773285761028	1.9914094813593775	1178	27	4	62700	HBQ1,PRPH,BPY2,TMSB15A
TF	Factor: ITF-2; motif: NNCACCTGNN	TF:M04191	false	0.010199773285761028	1.9914094813593775	5423	27	8	62700	HBQ1,PRPH,CTIF,MAP4K1,BPY2,SPRR2A,FTHL17,EPHB6
TF	Factor: Nfe2l1; motif: TGYNNAGTCATT	TF:M07390	false	0.010270299256809678	1.9884169017106457	6799	27	9	62700	LY6K,TNNT3,P2RY4,PRPH,CTIF,TOB1,HSD17B10,SERTAD1,BDH1
TF	Factor: TTF1; motif: ASTCAAGTRK	TF:M00432	false	0.010270299256809678	1.9884169017106457	5431	27	8	62700	B2M,P2RY4,PRPH,SPRR2A,HSD17B10,UGT2B17,DUX4,TMSB15A
TF	Factor: E2F-3; motif: NTTTTGGCGCCAAAAN; match class: 1	TF:M11527_1	false	0.010309963713942766	1.9867428632191175	6804	27	9	62700	LY6K,TNNT3,RBMY1A1,CTIF,RASD1,FTHL17,RAB33A,TMSB15A,EPHB6
TF	Factor: ESE-1; motif: ACMAGGAAGTANNNNNNNWWAWW	TF:M11378	false	0.01047071625113302	1.9800236093168315	3042	27	6	62700	TNNT3,MAP4K1,BPY2,SPRR2A,TOB1,UGT2B17
TF	Factor: Cdx-1; motif: TTTATK; match class: 1	TF:M02086_1	false	0.010504558026746451	1.9786222155648472	9852	27	11	62700	LY6K,HBQ1,CTIF,BPY2,SPRR2A,TOB1,UGT2B17,SERTAD1,FTHL17,BDH1,TMSB15A
TF	Factor: POU3F1; motif: NTAATKWATGCNN	TF:M11929	false	0.010604570412640216	1.9745069199054286	6835	27	9	62700	TNNT3,B2M,HBQ1,P2RY4,CTIF,MAP4K1,UGT2B17,SERTAD1,BDH1
TF	Factor: HIC-1; motif: NRTGCCMMCN	TF:M12348	false	0.010744172564588515	1.9688270249813071	1198	27	4	62700	P2RY4,RASD1,UGT2B17,EPHB6
TF	Factor: AR; motif: GGAACGGWACATGTTCT; match class: 1	TF:M08190_1	false	0.010749906598331948	1.9685953091442137	2049	27	5	62700	RBMY1A1,BPY2,RASD1,TOB1,FTHL17
TF	Factor: LKLF; motif: GGGGTGGKSN; match class: 1	TF:M07261_1	false	0.010761153234347575	1.9681411843874976	4212	27	7	62700	PRPH,CTIF,DUX4,FTHL17,RAB33A,TMSB15A,EPHB6
TF	Factor: Elk-1; motif: RCCGGAAGTGN	TF:M09904	false	0.010761153234347575	1.9681411843874976	8326	27	10	62700	TNNT3,RBMY1A1,BPY2,SPRR2A,ATP4B,TOB1,DUX4,SERTAD1,FTHL17,EPHB6
TF	Factor: ZNF516; motif: YGTAAAGCCT	TF:M05427	false	0.010774151586065627	1.9676169184755365	547	27	3	62700	HBQ1,RBMY1A1,CTIF
TF	Factor: IRF-4; motif: RGGAASWGR; match class: 1	TF:M04818_1	false	0.010890071651743934	1.962969262773643	3072	27	6	62700	PRPH,CTIF,SPRR2A,TOB1,FTHL17,EPHB6
TF	Factor: Sox-2; motif: NNNANAACAAWGRNN	TF:M07308	false	0.010908590585496283	1.9622313576135268	2059	27	5	62700	TNNT3,B2M,SPRR2A,UGT2B17,BDH1
TF	Factor: MTF-1; motif: CCGNGTGCAV	TF:M04619	false	0.010970977057697005	1.9597546931298797	1208	27	4	62700	RBMY1A1,PRPH,UGT2B17,EPHB6
TF	Factor: GABPA; motif: NNCACTTCCTGTNN	TF:M12494	false	0.010995892948065697	1.9587694969379414	2064	27	5	62700	TNNT3,SPRR2A,TOB1,FTHL17,EPHB6
TF	Factor: Gscl; motif: NTAATCCN	TF:M10924	false	0.011006420260741253	1.9583539084396089	6888	27	9	62700	TNNT3,HBQ1,RBMY1A1,PRPH,BPY2,SPRR2A,UGT2B17,SERTAD1,TMSB15A
TF	Factor: znf136; motif: CAAGAATWCTATAYCCAG	TF:M10535	false	0.011006420260741253	1.9583539084396089	8361	27	10	62700	TNNT3,B2M,RBMY1A1,CTIF,MAP4K1,ATP4B,TOB1,HSD17B10,SERTAD1,EPHB6
TF	Factor: c-Ets-1; motif: RCAGGAAGTGNNTNS	TF:M00339	false	0.011006420260741253	1.9583539084396089	6888	27	9	62700	TNNT3,HBQ1,PRPH,SPRR2A,RASD1,TOB1,SERTAD1,FTHL17,EPHB6
TF	Factor: GABP; motif: VCCGGAAGNGCR	TF:M00341	false	0.011074260714266744	1.9556852563853482	8373	27	10	62700	TNNT3,P2RY4,SPRR2A,ATP4B,TOB1,DUX4,SERTAD1,FTHL17,RAB33A,EPHB6
TF	Factor: ICSBP; motif: RAARTGAAACTG	TF:M00699	false	0.01117446344282485	1.951773320940078	1219	27	4	62700	B2M,RBMY1A1,SPRR2A,HSD17B10
TF	Factor: Sp1; motif: CCCCGCCCCN	TF:M00933	false	0.01117446344282485	1.951773320940078	9955	27	11	62700	B2M,HBQ1,PRPH,CTIF,MAP4K1,RASD1,HSD17B10,DUX4,SERTAD1,FTHL17,TMSB15A
TF	Factor: Zfx; motif: SNSCAGGCCKCGSCSS	TF:M01593	false	0.01117446344282485	1.951773320940078	4253	27	7	62700	HBQ1,P2RY4,PRPH,HSD17B10,DUX4,TMSB15A,EPHB6
TF	Factor: PHB; motif: NCCCAGCCCCY	TF:M12725	false	0.01117446344282485	1.951773320940078	9957	27	11	62700	TNNT3,B2M,HBQ1,PRPH,CTIF,MAP4K1,BPY2,ATP4B,RASD1,DUX4,TMSB15A
TF	Factor: CTF/NF1; motif: TTGGCN; match class: 1	TF:M02050_1	false	0.011196831796320836	1.9509048459031146	4257	27	7	62700	B2M,HBQ1,P2RY4,RBMY1A1,CTIF,MAP4K1,UGT2B17
TF	Factor: PR; motif: NNNNNNGGNACRNNNTGTTCTNNNNNN	TF:M00954	false	0.011201746667787544	1.950714253308595	5538	27	8	62700	TNNT3,HBQ1,P2RY4,PRPH,MAP4K1,UGT2B17,SERTAD1,TMSB15A
TF	Factor: SPI1; motif: AGGAAGT	TF:M02278	false	0.011201746667787544	1.950714253308595	6922	27	9	62700	TNNT3,PRPH,BPY2,SPRR2A,TOB1,UGT2B17,SERTAD1,FTHL17,EPHB6
TF	Factor: ER-alpha; motif: AGGTCASMNTGACCY	TF:M09909	false	0.011201746667787544	1.950714253308595	6921	27	9	62700	LY6K,TNNT3,MAP4K1,BPY2,ATP4B,HSD17B10,DUX4,SERTAD1,FTHL17
TF	Factor: PEA3; motif: AGGAAGT	TF:M03579	false	0.011201746667787544	1.950714253308595	6922	27	9	62700	TNNT3,PRPH,BPY2,SPRR2A,TOB1,UGT2B17,SERTAD1,FTHL17,EPHB6
TF	Factor: C-ets-1; motif: AGGAAGN	TF:M01870	false	0.011201746667787544	1.950714253308595	6922	27	9	62700	TNNT3,PRPH,BPY2,SPRR2A,TOB1,UGT2B17,SERTAD1,FTHL17,EPHB6
TF	Factor: Fli-1; motif: MGGAAGT	TF:M07382	false	0.011201746667787544	1.950714253308595	6922	27	9	62700	TNNT3,PRPH,BPY2,SPRR2A,TOB1,UGT2B17,SERTAD1,FTHL17,EPHB6
TF	Factor: OTX2; motif: NNRGGATTANNN	TF:M12550	false	0.01129041038307156	1.947290272081736	1226	27	4	62700	PRPH,BPY2,SERTAD1,TMSB15A
TF	Factor: IRF-4; motif: NCGAAACCGAAACYA	TF:M04015	false	0.011313216413553775	1.9464139050595264	2090	27	5	62700	B2M,RBMY1A1,HSD17B10,FTHL17,RAB33A
TF	Factor: C-Jun; motif: TGACTC; match class: 1	TF:M03541_1	false	0.011313216413553775	1.9464139050595264	4273	27	7	62700	LY6K,P2RY4,BPY2,TOB1,UGT2B17,SERTAD1,EPHB6
TF	Factor: PITX1; motif: NRGGATTAR	TF:M12652	false	0.011345942236459988	1.945159431810497	2092	27	5	62700	TNNT3,PRPH,BPY2,SERTAD1,TMSB15A
TF	Factor: ZIC3; motif: GACCCCCCGCTGYGN	TF:M03931	false	0.011442233029434564	1.9414892117558948	146	27	2	62700	ATP4B,FTHL17
TF	Factor: STAT5B; motif: NAWTTCYNGGAAWTN	TF:M00459	false	0.011478931802244942	1.9400985243052176	3127	27	6	62700	BPY2,SPRR2A,ATP4B,TOB1,UGT2B17,BDH1
TF	Factor: HOXA13; motif: ATAAMA; match class: 1	TF:M01292_1	false	0.011478931802244942	1.9400985243052176	8442	27	10	62700	HBQ1,RBMY1A1,BPY2,SPRR2A,TOB1,HSD17B10,UGT2B17,FTHL17,BDH1,TMSB15A
TF	Factor: E2A; motif: NMCAGCTGCWN	TF:M10099	false	0.011478931802244942	1.9400985243052176	1236	27	4	62700	CTIF,MAP4K1,ATP4B,SERTAD1
TF	Factor: HES-5; motif: NCACACKY; match class: 1	TF:M11069_1	false	0.011478931802244942	1.9400985243052176	4289	27	7	62700	TNNT3,RBMY1A1,CTIF,BPY2,DUX4,RAB33A,BDH1
TF	Factor: MR; motif: NGNACRNNNYGTNCN; match class: 1	TF:M11849_1	false	0.011478931802244942	1.9400985243052176	4291	27	7	62700	LY6K,B2M,P2RY4,RASD1,DUX4,TMSB15A,EPHB6
TF	Factor: LHX4; motif: NNCRTTAN; match class: 1	TF:M11005_1	false	0.01148005148219317	1.9400561643437704	4293	27	7	62700	HBQ1,RBMY1A1,PRPH,BPY2,ATP4B,FTHL17,RAB33A
TF	Factor: FKLF; motif: BGGGNGGVMD	TF:M01837	false	0.01152591275550885	1.9383246721001846	5579	27	8	62700	LY6K,TNNT3,HBQ1,P2RY4,RBMY1A1,CTIF,DUX4,FTHL17
TF	Factor: Oct-1; motif: NNGAATATKCANNNN	TF:M00136	false	0.011527428966410375	1.9382675452821443	4298	27	7	62700	TNNT3,HBQ1,RBMY1A1,BPY2,SPRR2A,HSD17B10,FTHL17
TF	Factor: CTCF; motif: RSYGCCMYCTRSTGGN; match class: 1	TF:M09828_1	false	0.011594694398597283	1.9357406935763959	571	27	3	62700	HBQ1,PRPH,RASD1
TF	Factor: Elf5; motif: WNAAGGAARTW	TF:M01197	false	0.011641928457961795	1.9339750738716057	2113	27	5	62700	TNNT3,BPY2,SPRR2A,TOB1,UGT2B17
TF	Factor: MTF-1; motif: NTTTTGCACACGGCNNN	TF:M12280	false	0.011641928457961795	1.9339750738716057	6983	27	9	62700	LY6K,TNNT3,RBMY1A1,CTIF,MAP4K1,UGT2B17,RAB33A,BDH1,EPHB6
TF	Factor: SP1:SP3; motif: CCSCCCCCYCC	TF:M01219	false	0.011662253058910802	1.9332175390686215	6986	27	9	62700	MAP4K1,ATP4B,RASD1,TOB1,DUX4,SERTAD1,RAB33A,TMSB15A,EPHB6
TF	Factor: GATA-6; motif: WGATAACGATCW	TF:M12208	false	0.011702324146367888	1.9317278763988435	4316	27	7	62700	B2M,MAP4K1,BPY2,SPRR2A,HSD17B10,DUX4,BDH1
TF	Factor: c-Ets-2; motif: NCCGGAAGTG	TF:M08759	false	0.011702324146367888	1.9317278763988435	8479	27	10	62700	TNNT3,RBMY1A1,BPY2,SPRR2A,ATP4B,RASD1,DUX4,SERTAD1,FTHL17,EPHB6
TF	Factor: BTEB3; motif: BNRNGGGAGGNGT; match class: 1	TF:M01865_1	false	0.01170296241532502	1.9317041897257161	4317	27	7	62700	LY6K,PRPH,CTIF,MAP4K1,RASD1,BDH1,EPHB6
TF	Factor: CTCF; motif: NNNGCCASCAGRKGGCRSNN; match class: 1	TF:M01200_1	false	0.011814801366311242	1.927573575448464	577	27	3	62700	HBQ1,PRPH,RASD1
TF	Factor: REST; motif: GGACAGCKC; match class: 1	TF:M04726_1	false	0.011814801366311242	1.927573575448464	1252	27	4	62700	HBQ1,RBMY1A1,HSD17B10,DUX4
TF	Factor: Oct-2; motif: NTGCATATGCAN	TF:M11899	false	0.011814801366311242	1.927573575448464	5612	27	8	62700	TNNT3,HBQ1,P2RY4,CTIF,SPRR2A,ATP4B,TOB1,HSD17B10
TF	Factor: Sox-4; motif: BCWTTGT	TF:M07268	false	0.011823804759950533	1.9272427501583316	5616	27	8	62700	TNNT3,B2M,P2RY4,RBMY1A1,SPRR2A,HSD17B10,UGT2B17,RAB33A
TF	Factor: CLOCK; motif: CNGNCACGTGNNNM	TF:M09884	false	0.011823804759950533	1.9272427501583316	8499	27	10	62700	LY6K,TNNT3,RBMY1A1,PRPH,CTIF,MAP4K1,BPY2,TOB1,BDH1,TMSB15A
TF	Factor: NF-1; motif: NTGGNNNNNNGCCAANN	TF:M00806	false	0.012053622367868201	1.9188824188180047	4345	27	7	62700	LY6K,P2RY4,MAP4K1,BPY2,HSD17B10,SERTAD1,EPHB6
TF	Factor: PEA3; motif: NTCGTAAATGCA; match class: 1	TF:M11431_1	false	0.012070895526250309	1.9182605088851112	4348	27	7	62700	P2RY4,RBMY1A1,MAP4K1,BPY2,TOB1,HSD17B10,TMSB15A
TF	Factor: HES-1; motif: GSCACGMGMC	TF:M02011	false	0.01210349303630064	1.917089275347404	4351	27	7	62700	LY6K,RBMY1A1,PRPH,TOB1,DUX4,FTHL17,RAB33A
TF	Factor: ETSLIKE; motif: NACTTCCTNN	TF:M08881	false	0.012112031598775799	1.916783004822531	3179	27	6	62700	TNNT3,PRPH,SPRR2A,TOB1,FTHL17,EPHB6
TF	Factor: MR; motif: NGNACRNNNYGTNCN	TF:M11849	false	0.012120872387314227	1.9164661211464795	4354	27	7	62700	LY6K,B2M,P2RY4,RASD1,DUX4,TMSB15A,EPHB6
TF	Factor: ATF4; motif: ATTGCATCAT	TF:M09839	false	0.012132428406685863	1.9160522627716308	2143	27	5	62700	HBQ1,MAP4K1,BPY2,HSD17B10,BDH1
TF	Factor: ipf1; motif: RTCATTAN	TF:M10745	false	0.012264122405119114	1.9113635235481286	3190	27	6	62700	LY6K,TNNT3,P2RY4,BPY2,HSD17B10,BDH1
TF	Factor: HB9; motif: NTCRTTAN	TF:M10569	false	0.012264122405119114	1.9113635235481286	3190	27	6	62700	LY6K,TNNT3,P2RY4,BPY2,HSD17B10,BDH1
TF	Factor: DATF1; motif: SNGGRRGCWGNGGG	TF:M09724	false	0.012477663683891539	1.9038667242833505	8573	27	10	62700	TNNT3,PRPH,CTIF,MAP4K1,ATP4B,RASD1,HSD17B10,DUX4,RAB33A,EPHB6
TF	Factor: WT1; motif: NGCGGGGGGGTSMMCYN	TF:M05327	false	0.012563629742260388	1.9008848710050372	5684	27	8	62700	LY6K,TNNT3,B2M,RBMY1A1,CTIF,ATP4B,DUX4,BDH1
TF	Factor: NFATc1; motif: NATGGAAANWNANTTTYCMN	TF:M04051	false	0.012563629742260388	1.9008848710050372	5684	27	8	62700	TNNT3,B2M,P2RY4,RBMY1A1,PRPH,ATP4B,RASD1,UGT2B17
TF	Factor: E2F-1; motif: TTTSGCGCGMNR	TF:M00516	false	0.012637454932242683	1.8983403801814145	7093	27	9	62700	TNNT3,B2M,CTIF,MAP4K1,SPRR2A,RASD1,FTHL17,RAB33A,TMSB15A
TF	Factor: Egr-1; motif: NGCGTGCGY; match class: 1	TF:M04950_1	false	0.012657808782419098	1.8976414693635966	5693	27	8	62700	LY6K,RBMY1A1,CTIF,MAP4K1,TOB1,SERTAD1,RAB33A,EPHB6
TF	Factor: COUP-TF1; motif: GRGGKSARAGGTCAGNG	TF:M09886	false	0.012657808782419098	1.8976414693635966	5694	27	8	62700	LY6K,TNNT3,PRPH,BPY2,ATP4B,UGT2B17,DUX4,RAB33A
TF	Factor: HOXD1; motif: NATYCAKCAN	TF:M12625	false	0.012670405550357646	1.8972094841328413	5696	27	8	62700	TNNT3,RBMY1A1,PRPH,BPY2,RASD1,TOB1,FTHL17,RAB33A
TF	Factor: TCF4; motif: NNGCACCTGCNNN	TF:M12564	false	0.012832003298949369	1.8917055374081566	1290	27	4	62700	RASD1,DUX4,SERTAD1,BDH1
TF	Factor: E2F3; motif: NNRGMKGGAR; match class: 1	TF:M12598_1	false	0.012832003298949369	1.8917055374081566	7116	27	9	62700	LY6K,B2M,PRPH,MAP4K1,ATP4B,RASD1,TOB1,DUX4,EPHB6
TF	Factor: TEF-3:C/EBPbeta; motif: RTTGCGYAAYNNNNNGGAATGY	TF:M08626	false	0.012832003298949369	1.8917055374081566	7119	27	9	62700	TNNT3,HBQ1,RBMY1A1,PRPH,BPY2,SPRR2A,TOB1,UGT2B17,BDH1
TF	Factor: P53; motif: NNNGRCATGCCCAGRCATGYCY	TF:M12647	false	0.012832003298949369	1.8917055374081566	5714	27	8	62700	LY6K,HBQ1,MAP4K1,RASD1,HSD17B10,UGT2B17,SERTAD1,EPHB6
TF	Factor: ZNF592; motif: NSARNATGGAGKN	TF:M09766	false	0.012856058655760434	1.8908921547718607	7123	27	9	62700	B2M,P2RY4,MAP4K1,ATP4B,RASD1,FTHL17,BDH1,TMSB15A,EPHB6
TF	Factor: MYOD1; motif: NNGCACCTGTCNN	TF:M12527	false	0.012856058655760434	1.8908921547718607	1293	27	4	62700	HBQ1,ATP4B,SERTAD1,RAB33A
TF	Factor: AP-2alphaA; motif: ANMGCCTNAGGCKNT	TF:M01047	false	0.012913558299537685	1.888954072456591	8634	27	10	62700	B2M,HBQ1,RBMY1A1,BPY2,RASD1,TOB1,HSD17B10,UGT2B17,DUX4,RAB33A
TF	Factor: AP-2alphaA; motif: ANMGCCTNAGGCKNT; match class: 1	TF:M01047_1	false	0.012913558299537685	1.888954072456591	8634	27	10	62700	B2M,HBQ1,RBMY1A1,BPY2,RASD1,TOB1,HSD17B10,UGT2B17,DUX4,RAB33A
TF	Factor: MEL1; motif: GARGAT; match class: 1	TF:M08794_1	false	0.012938554070225702	1.8881142549199648	4424	27	7	62700	B2M,P2RY4,MAP4K1,BPY2,RASD1,TOB1,RAB33A
TF	Factor: UNCX; motif: NYAATTAN	TF:M04443	false	0.013060656614257449	1.8840349886979715	3245	27	6	62700	TNNT3,B2M,CTIF,BPY2,SPRR2A,TOB1
TF	Factor: ZFP1; motif: NTTTTATACCCAGCN	TF:M12300	false	0.013450282714878333	1.8712685870205907	164	27	2	62700	RBMY1A1,HSD17B10
TF	Factor: Nkx3-2; motif: TRAGTG; match class: 1	TF:M01181_1	false	0.013598181172862626	1.8665191768808111	3275	27	6	62700	TNNT3,B2M,P2RY4,RBMY1A1,BPY2,TOB1
TF	Factor: TFII-I; motif: NAGGAAGTGN; match class: 1	TF:M04636_1	false	0.013629618515205428	1.865516299635597	5784	27	8	62700	TNNT3,P2RY4,PRPH,BPY2,SPRR2A,RASD1,FTHL17,RAB33A
TF	Factor: Arnt; motif: NDDNNCACGTGNNNNN	TF:M00236	false	0.013754113420765532	1.8615673986496961	2225	27	5	62700	LY6K,RBMY1A1,CTIF,MAP4K1,TOB1
TF	Factor: POU1F1; motif: AWTATGCWAATKAG	TF:M04069	false	0.013771771962384211	1.8610101771014136	3288	27	6	62700	LY6K,P2RY4,MAP4K1,SPRR2A,UGT2B17,SERTAD1
TF	Factor: VDR,; motif: RRTGNMCYTNNTGAMCCNYNT; match class: 1	TF:M00966_1	false	0.013839641958431745	1.8588751452469459	3292	27	6	62700	B2M,P2RY4,MAP4K1,ATP4B,RASD1,RAB33A
TF	Factor: ERM; motif: NNCACTTCCGGNN	TF:M12603	false	0.013851403189205526	1.858506229021115	7222	27	9	62700	TNNT3,RBMY1A1,MAP4K1,SPRR2A,TOB1,DUX4,SERTAD1,FTHL17,EPHB6
TF	Factor: Cdx-2; motif: TTTNATTGCNNT	TF:M09879	false	0.014023256462713147	1.853151123347615	3303	27	6	62700	P2RY4,RBMY1A1,PRPH,TOB1,FTHL17,BDH1
TF	Factor: HOXA6; motif: NGYMATTANN	TF:M10694	false	0.014049140614523756	1.8523502407258088	3305	27	6	62700	B2M,P2RY4,CTIF,BPY2,SPRR2A,SERTAD1
TF	Factor: PBX3; motif: TGANTGRCRGS	TF:M10030	false	0.014107489561687959	1.8505502623978465	2243	27	5	62700	LY6K,SPRR2A,RASD1,UGT2B17,BDH1
TF	Factor: TEF-3; motif: GNTATTTTT; match class: 1	TF:M07270_1	false	0.014148607922709307	1.849286288141568	4513	27	7	62700	RBMY1A1,BPY2,SPRR2A,TOB1,FTHL17,BDH1,TMSB15A
TF	Factor: ZIC1; motif: NRCCCCCYGCTGYGM	TF:M12221	false	0.014150441798566114	1.8492300005860447	170	27	2	62700	ATP4B,FTHL17
TF	Factor: BARHL2; motif: NNTAAAYGNN	TF:M04287	false	0.014150441798566114	1.8492300005860447	4515	27	7	62700	B2M,HBQ1,MAP4K1,ATP4B,TOB1,RAB33A,TMSB15A
TF	Factor: BRCA1:USF2; motif: KTNNGTTG	TF:M01082	false	0.014377499245448785	1.842316646522617	7272	27	9	62700	TNNT3,B2M,P2RY4,MAP4K1,BPY2,SERTAD1,RAB33A,BDH1,EPHB6
TF	Factor: FPM315; motif: SRGGGAGGAGGN	TF:M01587	false	0.014382914561499767	1.8421530993690687	3326	27	6	62700	LY6K,TNNT3,P2RY4,CTIF,MAP4K1,EPHB6
TF	Factor: YY1; motif: NNNNAARATGGNNNN	TF:M07370	false	0.014474644682360772	1.839392088352445	5858	27	8	62700	TNNT3,HBQ1,MAP4K1,HSD17B10,UGT2B17,FTHL17,BDH1,TMSB15A
TF	Factor: Myogenin; motif: NNNCAGCTGYYNN	TF:M09994	false	0.014474644682360772	1.839392088352445	635	27	3	62700	RBMY1A1,HSD17B10,UGT2B17
TF	Factor: ATF-4; motif: KACGTCAKS	TF:M01864	false	0.014497056990441603	1.838720153802116	4539	27	7	62700	TNNT3,P2RY4,MAP4K1,BPY2,ATP4B,TOB1,RAB33A
TF	Factor: Elf-1; motif: NRANCMGGAAGTG	TF:M07087	false	0.014504949156950268	1.8384837891567076	2263	27	5	62700	TNNT3,SPRR2A,TOB1,FTHL17,EPHB6
TF	Factor: Pax-5; motif: RRMSWGANWYCTNRAGCGKRACSRYNSM; match class: 1	TF:M00144_1	false	0.014575102982177549	1.8363883679971857	7295	27	9	62700	LY6K,TNNT3,P2RY4,RBMY1A1,ATP4B,RASD1,HSD17B10,DUX4,RAB33A
TF	Factor: hoxa9; motif: GYMATWANNN; match class: 1	TF:M10786_1	false	0.01473239826788386	1.8317265491704828	2273	27	5	62700	P2RY4,UGT2B17,SERTAD1,FTHL17,BDH1
TF	Factor: DEC1; motif: NGCACGTGAS	TF:M09876	false	0.014961729456940262	1.8250182025815875	8849	27	10	62700	LY6K,TNNT3,B2M,RBMY1A1,CTIF,MAP4K1,BPY2,TOB1,DUX4,BDH1
TF	Factor: SMAD; motif: TNGNCAGACWN	TF:M00974	false	0.015017683476910204	1.8233970534027215	4573	27	7	62700	TNNT3,B2M,P2RY4,TOB1,HSD17B10,TMSB15A,EPHB6
TF	Factor: ROX; motif: GNNNCASGTGGS	TF:M09764	false	0.015032654111013384	1.8229643351811402	5902	27	8	62700	LY6K,TNNT3,HBQ1,RBMY1A1,PRPH,CTIF,ATP4B,DUX4
TF	Factor: GR; motif: RGNACANMNTGTNCY	TF:M09941	false	0.015056959936059724	1.822262705178498	5905	27	8	62700	LY6K,TNNT3,B2M,P2RY4,MAP4K1,RASD1,TMSB15A,EPHB6
TF	Factor: ER-beta; motif: NRGGTCANKSTGACCTNN	TF:M09610	false	0.015062162033205763	1.8221126847290559	5908	27	8	62700	LY6K,TNNT3,CTIF,MAP4K1,ATP4B,HSD17B10,DUX4,FTHL17
TF	Factor: RelA; motif: GGGRAWTYC	TF:M04706	false	0.015062162033205763	1.8221126847290559	2289	27	5	62700	B2M,P2RY4,CTIF,DUX4,FTHL17
TF	Factor: Pbx1; motif: NTGATKGACG	TF:M11038	false	0.015136507547830256	1.819974318209304	4586	27	7	62700	TNNT3,CTIF,MAP4K1,RASD1,HSD17B10,UGT2B17,FTHL17
TF	Factor: BCL-6; motif: NTGCTTTCTAGGAATN	TF:M12339	false	0.015156247467549922	1.8194083122836917	4588	27	7	62700	LY6K,B2M,PRPH,UGT2B17,DUX4,FTHL17,TMSB15A
TF	Factor: Pitx3; motif: GATTANA	TF:M07057	false	0.015241734508828928	1.8169656074879184	2299	27	5	62700	BPY2,SPRR2A,HSD17B10,BDH1,TMSB15A
TF	Factor: SP1; motif: GGCCCCGCCCCCN	TF:M12666	false	0.01525621841514077	1.8165531023551162	8890	27	10	62700	LY6K,HBQ1,CTIF,ATP4B,RASD1,TOB1,HSD17B10,SERTAD1,TMSB15A,EPHB6
TF	Factor: GCMa; motif: RTGCGGGTN; match class: 1	TF:M11595_1	false	0.01525621841514077	1.8165531023551162	5929	27	8	62700	HBQ1,P2RY4,PRPH,RASD1,HSD17B10,DUX4,RAB33A,EPHB6
TF	Factor: ipf1; motif: CATTAR	TF:M01275	false	0.01541464718634105	1.8120664110463753	8906	27	10	62700	TNNT3,B2M,HBQ1,P2RY4,RBMY1A1,CTIF,TOB1,RAB33A,BDH1,TMSB15A
TF	Factor: p53; motif: GGACATGCCCGGGCATGTCY	TF:M00034	false	0.01541464718634105	1.8120664110463753	4608	27	7	62700	LY6K,HBQ1,RBMY1A1,UGT2B17,DUX4,SERTAD1,FTHL17
TF	Factor: Smad1; motif: NGGCAGACN	TF:M03845	false	0.01544745748831289	1.8111429912981412	4611	27	7	62700	LY6K,TNNT3,P2RY4,PRPH,ATP4B,HSD17B10,SERTAD1
TF	Factor: FOXO1A:PDEF; motif: WNCCGGATGTTDN; match class: 1	TF:M08486_1	false	0.01546363687703958	1.8106883571267849	4615	27	7	62700	TNNT3,P2RY4,CTIF,MAP4K1,SPRR2A,SERTAD1,RAB33A
TF	Factor: Sox-4; motif: NYCTTTGTYYYN	TF:M10069	false	0.01546363687703958	1.8106883571267849	7386	27	9	62700	TNNT3,B2M,P2RY4,RBMY1A1,SPRR2A,UGT2B17,RAB33A,BDH1,TMSB15A
TF	Factor: TEF; motif: ATGTTWAYATAA	TF:M00672	false	0.01546363687703958	1.8106883571267849	5947	27	8	62700	B2M,RBMY1A1,CTIF,BPY2,TOB1,HSD17B10,FTHL17,TMSB15A
TF	Factor: SMAD; motif: TGTCTGNNN	TF:M08897	false	0.01546363687703958	1.8106883571267849	4615	27	7	62700	TNNT3,B2M,BPY2,SPRR2A,TOB1,HSD17B10,SERTAD1
TF	Factor: Egr-1; motif: GCGTGGGCGT	TF:M07597	false	0.015521919531315298	1.8090545723620162	5954	27	8	62700	HBQ1,RBMY1A1,RASD1,TOB1,HSD17B10,DUX4,RAB33A,EPHB6
TF	Factor: E2F-1:DP-2; motif: TTTSSCGC	TF:M00737	false	0.015604352451978993	1.8067542489382427	8930	27	10	62700	B2M,CTIF,MAP4K1,ATP4B,RASD1,TOB1,DUX4,SERTAD1,FTHL17,TMSB15A
TF	Factor: NR3C1; motif: NRGWACAYNRTGTWCYN	TF:M04476	false	0.01587160571547265	1.799379133856822	7420	27	9	62700	TNNT3,B2M,P2RY4,RBMY1A1,MAP4K1,BPY2,ATP4B,RASD1,DUX4
TF	Factor: AP-2alphaA; motif: ANNGCCTNAGGSNNT; match class: 1	TF:M01045_1	false	0.015942762215803024	1.7974364312991633	2333	27	5	62700	BPY2,RASD1,TOB1,UGT2B17,DUX4
TF	Factor: DB1; motif: GGRRRRGRRGGAGGGGGNGRRR	TF:M10107	false	0.015942762215803024	1.7974364312991633	5985	27	8	62700	TNNT3,PRPH,CTIF,ATP4B,TOB1,HSD17B10,DUX4,RAB33A
TF	Factor: SREBP-2; motif: NNGYCACNNSMN	TF:M01177	false	0.016211740804795424	1.790170348425715	8989	27	10	62700	LY6K,TNNT3,PRPH,SPRR2A,RASD1,HSD17B10,DUX4,FTHL17,TMSB15A,EPHB6
TF	Factor: XBP-1; motif: WNNGMCACGTC; match class: 1	TF:M01770_1	false	0.016211740804795424	1.790170348425715	4665	27	7	62700	HBQ1,RBMY1A1,CTIF,BPY2,ATP4B,RASD1,DUX4
TF	Factor: Rarb; motif: AGGTCANNYARAGGTCA	TF:M08035	false	0.016211740804795424	1.790170348425715	6007	27	8	62700	TNNT3,P2RY4,PRPH,BPY2,ATP4B,TOB1,UGT2B17,EPHB6
TF	Factor: AP-4; motif: AWCAGCTGWT	TF:M11210	false	0.016211740804795424	1.790170348425715	4664	27	7	62700	TNNT3,PRPH,RASD1,TOB1,HSD17B10,SERTAD1,FTHL17
TF	Factor: AP-4; motif: AWCAGCTGWT; match class: 1	TF:M11210_1	false	0.016211740804795424	1.790170348425715	4664	27	7	62700	TNNT3,PRPH,RASD1,TOB1,HSD17B10,SERTAD1,FTHL17
TF	Factor: GATA-3; motif: MGATAACGATCT	TF:M12194	false	0.016304455242321634	1.7876937070822492	3444	27	6	62700	B2M,MAP4K1,SPRR2A,HSD17B10,BDH1,TMSB15A
TF	Factor: NFATc2; motif: NTTTCCGCGGAAAN; match class: 1	TF:M11983_1	false	0.016304455242321634	1.7876937070822492	7462	27	9	62700	LY6K,HBQ1,BPY2,SPRR2A,ATP4B,HSD17B10,DUX4,FTHL17,TMSB15A
TF	Factor: c-Myc; motif: CACGTGGC	TF:M03867	false	0.016304455242321634	1.7876937070822492	7471	27	9	62700	LY6K,HBQ1,RBMY1A1,CTIF,MAP4K1,SPRR2A,ATP4B,HSD17B10,DUX4
TF	Factor: ZNF460; motif: NGGGGGGGGGGG	TF:M06208	false	0.016304455242321634	1.7876937070822492	188	27	2	62700	DUX4,TMSB15A
TF	Factor: VDR; motif: GGGKNARNRRGGWSA; match class: 1	TF:M00444_1	false	0.01639101558389422	1.785394136800653	4686	27	7	62700	B2M,PRPH,HSD17B10,DUX4,SERTAD1,RAB33A,EPHB6
TF	Factor: Pitx1; motif: NNNNRGGGATTAAMNNN	TF:M01484	false	0.016441785402262682	1.7840510244936825	3462	27	6	62700	TNNT3,PRPH,BPY2,UGT2B17,SERTAD1,TMSB15A
TF	Factor: Elk-1:ETV7; motif: ANSCGGACGGATDTCCGGNT; match class: 1	TF:M08214_1	false	0.016441785402262682	1.7840510244936825	2361	27	5	62700	P2RY4,RBMY1A1,MAP4K1,SERTAD1,EPHB6
TF	Factor: LMX1A; motif: YTAATTAN	TF:M10996	false	0.016441785402262682	1.7840510244936825	1423	27	4	62700	B2M,CTIF,BPY2,SPRR2A
TF	Factor: TEF-3:Fli-1; motif: ACCGGAAATGCC	TF:M08510	false	0.016441785402262682	1.7840510244936825	7484	27	9	62700	TNNT3,RBMY1A1,ATP4B,RASD1,TOB1,FTHL17,BDH1,TMSB15A,EPHB6
TF	Factor: c-Fos; motif: ACTCACCA	TF:M04802	false	0.016441785402262682	1.7840510244936825	7486	27	9	62700	LY6K,TNNT3,B2M,HBQ1,MAP4K1,SPRR2A,SERTAD1,TMSB15A,EPHB6
TF	Factor: ZNF764; motif: NNASYGCCNCCTNCTGGN	TF:M12719	false	0.016564047855659	1.7808335234353798	2368	27	5	62700	TNNT3,HBQ1,BPY2,SERTAD1,RAB33A
TF	Factor: AML3; motif: KNKNTYTGTGGTTTK	TF:M07124	false	0.016652927430784996	1.7785094104890584	1429	27	4	62700	LY6K,BPY2,UGT2B17,BDH1
TF	Factor: ZIC4; motif: NNCCNCCCRYNGYGN; match class: 1	TF:M12227_1	false	0.016777519785475592	1.7752722403544476	6063	27	8	62700	LY6K,HBQ1,PRPH,CTIF,ATP4B,RASD1,TOB1,EPHB6
TF	Factor: Elk-1:Pax-1; motif: ACCGGAACTACGCWTSANTG	TF:M08224	false	0.01694700792701798	1.770906967401309	9072	27	10	62700	LY6K,TNNT3,BPY2,ATP4B,TOB1,HSD17B10,DUX4,SERTAD1,FTHL17,EPHB6
TF	Factor: Oct-2; motif: NNNTATGCAAATNNNN	TF:M01368	false	0.01695652606881032	1.7706631180983132	2384	27	5	62700	LY6K,P2RY4,MAP4K1,SPRR2A,SERTAD1
TF	Factor: KLF; motif: GGGNGGGG; match class: 1	TF:M07461_1	false	0.017250414774360553	1.7632004581530025	3501	27	6	62700	PRPH,CTIF,SPRR2A,TOB1,RAB33A,TMSB15A
TF	Factor: PEA3; motif: NACCGGAAGTN	TF:M11425	false	0.01727222950383273	1.7626515999706105	7553	27	9	62700	TNNT3,RBMY1A1,SPRR2A,ATP4B,DUX4,SERTAD1,FTHL17,RAB33A,EPHB6
TF	Factor: MAF; motif: NGCTGAGTCAN	TF:M00983	false	0.01727222950383273	1.7626515999706105	6097	27	8	62700	LY6K,TNNT3,RBMY1A1,MAP4K1,SPRR2A,SERTAD1,BDH1,EPHB6
TF	Factor: RBPJK; motif: NSNSTGGGAAN	TF:M10085	false	0.01727222950383273	1.7626515999706105	3505	27	6	62700	LY6K,SPRR2A,ATP4B,TOB1,DUX4,EPHB6
TF	Factor: BCL-6; motif: NYGCTTTCKAGGAANN	TF:M12341	false	0.01727532565756368	1.7625737569812703	6100	27	8	62700	PRPH,TOB1,HSD17B10,UGT2B17,DUX4,FTHL17,BDH1,TMSB15A
TF	Factor: HoxA5; motif: GYMATTAS; match class: 1	TF:M10705_1	false	0.017286464389536876	1.762293824142592	3511	27	6	62700	B2M,P2RY4,CTIF,BPY2,SPRR2A,TOB1
TF	Factor: Isl2; motif: YTAAGTG	TF:M02080	false	0.017286464389536876	1.762293824142592	6106	27	8	62700	TNNT3,B2M,HBQ1,P2RY4,RBMY1A1,PRPH,BPY2,TOB1
TF	Factor: HoxA5; motif: NYMATTAN	TF:M10706	false	0.017286464389536876	1.762293824142592	3511	27	6	62700	B2M,P2RY4,CTIF,BPY2,SPRR2A,TOB1
TF	Factor: HoxA5; motif: NYAATTAN	TF:M10703	false	0.017286464389536876	1.762293824142592	3511	27	6	62700	B2M,P2RY4,CTIF,BPY2,SPRR2A,TOB1
TF	Factor: HoxA5; motif: GYMATTAS	TF:M10705	false	0.017286464389536876	1.762293824142592	3511	27	6	62700	B2M,P2RY4,CTIF,BPY2,SPRR2A,TOB1
TF	Factor: EMX1; motif: NNTAATKANN	TF:M07988	false	0.017286464389536876	1.762293824142592	3509	27	6	62700	TNNT3,B2M,CTIF,BPY2,SPRR2A,TOB1
TF	Factor: Hoxa9; motif: NTTAAWTAMA	TF:M07457	false	0.017330568289525974	1.761187196030532	4755	27	7	62700	LY6K,TNNT3,B2M,SPRR2A,TOB1,HSD17B10,SERTAD1
TF	Factor: ER-alpha; motif: AGGTCASMNTGACCY; match class: 1	TF:M09909_1	false	0.017400837777390505	1.7594298417553955	2407	27	5	62700	TNNT3,MAP4K1,BPY2,ATP4B,DUX4
TF	Factor: GR; motif: RGWACATWAYGTWCY	TF:M11846	false	0.01744171742228075	1.7584107539047693	6119	27	8	62700	LY6K,B2M,P2RY4,BPY2,RASD1,DUX4,TMSB15A,EPHB6
TF	Factor: ZXDB; motif: NAGGGTG	TF:M06202	false	0.017480849217132242	1.7574374732258748	7587	27	9	62700	LY6K,CTIF,MAP4K1,SPRR2A,ATP4B,TOB1,HSD17B10,DUX4,FTHL17
TF	Factor: ZXDA; motif: NAGGGTG	TF:M06203	false	0.017480849217132242	1.7574374732258748	7587	27	9	62700	LY6K,CTIF,MAP4K1,SPRR2A,ATP4B,TOB1,HSD17B10,DUX4,FTHL17
TF	Factor: ctcf; motif: NNNCCASYAGRKGGCRSYNN	TF:M09602	false	0.017480849217132242	1.7574374732258748	7587	27	9	62700	LY6K,TNNT3,HBQ1,PRPH,SPRR2A,RASD1,SERTAD1,FTHL17,EPHB6
TF	Factor: HOXA9; motif: DTGATTTATKGY	TF:M07450	false	0.017480849217132242	1.7574374732258748	4768	27	7	62700	TNNT3,CTIF,SPRR2A,TOB1,HSD17B10,UGT2B17,FTHL17
TF	Factor: ER-alpha; motif: TGACCYN	TF:M03547	false	0.017480849217132242	1.7574374732258748	4768	27	7	62700	TNNT3,PRPH,MAP4K1,ATP4B,UGT2B17,SERTAD1,EPHB6
TF	Factor: CP2; motif: WACCGGTTNNAACCGGWT	TF:M11488	false	0.017480849217132242	1.7574374732258748	3523	27	6	62700	LY6K,TOB1,HSD17B10,RAB33A,BDH1,EPHB6
TF	Factor: LBP-1; motif: NRCCGGTNNNNACCGGYN; match class: 1	TF:M11490_1	false	0.017646978342139137	1.7533296473118039	6139	27	8	62700	LY6K,TNNT3,HBQ1,RASD1,DUX4,SERTAD1,RAB33A,BDH1
TF	Factor: HOXA7; motif: GYMATTAN; match class: 1	TF:M10690_1	false	0.017681771977597568	1.7524742143494907	6142	27	8	62700	B2M,P2RY4,CTIF,BPY2,SPRR2A,TOB1,SERTAD1,BDH1
TF	Factor: CP2; motif: NTGNCTGGNN	TF:M03868	false	0.017700543408626274	1.752013400545246	4784	27	7	62700	LY6K,BPY2,SPRR2A,RASD1,RAB33A,BDH1,EPHB6
TF	Factor: AREB6; motif: NNYNYACCTGWVT	TF:M00412	false	0.01772299826796491	1.7514628049612178	4786	27	7	62700	PRPH,CTIF,MAP4K1,BPY2,SPRR2A,UGT2B17,FTHL17
TF	Factor: Isl2; motif: YTAAGTG	TF:M02082	false	0.017766319813164472	1.7504025243815968	7613	27	9	62700	TNNT3,B2M,HBQ1,P2RY4,RBMY1A1,PRPH,BPY2,RASD1,TOB1
TF	Factor: PPARALPHA:RXR-ALPHA; motif: AWNTRGGTNAAAGGTCAN; match class: 1	TF:M08960_1	false	0.017766319813164472	1.7504025243815968	4790	27	7	62700	B2M,P2RY4,BPY2,TOB1,HSD17B10,BDH1,EPHB6
TF	Factor: TEF-3:C/EBPdelta; motif: RGWATGYNRTTRCGYAAY	TF:M08413	false	0.017766319813164472	1.7504025243815968	6152	27	8	62700	LY6K,B2M,P2RY4,SPRR2A,TOB1,UGT2B17,SERTAD1,FTHL17
TF	Factor: HOXB6; motif: NTAATKRC; match class: 1	TF:M10691_1	false	0.01786612143171364	1.7479697185424483	1473	27	4	62700	B2M,P2RY4,CTIF,SERTAD1
TF	Factor: HOXA10; motif: TTATNNYWN; match class: 1	TF:M07257_1	false	0.017891228039766005	1.7473598487792	711	27	3	62700	HBQ1,BPY2,BDH1
TF	Factor: GABPBETA; motif: YCACTTCCKGN	TF:M09843	false	0.017895395698792893	1.7472586941500716	2435	27	5	62700	TNNT3,SPRR2A,TOB1,FTHL17,EPHB6
TF	Factor: ER71:Pax-5; motif: ACCGGAACYACGCWTSANTG; match class: 1	TF:M08266_1	false	0.017895395698792893	1.7472586941500716	9184	27	10	62700	TNNT3,HBQ1,PRPH,CTIF,MAP4K1,BPY2,ATP4B,SERTAD1,FTHL17,EPHB6
TF	Factor: NFATc1; motif: TGGAAANWN	TF:M07264	false	0.018097121073748456	1.7423905080716904	715	27	3	62700	SPRR2A,UGT2B17,SERTAD1
TF	Factor: SRY; motif: AACAATNNNCATTGTT; match class: 1	TF:M04556_1	false	0.018109056165470903	1.7421041842971825	6181	27	8	62700	TNNT3,HBQ1,BPY2,SPRR2A,UGT2B17,FTHL17,BDH1,TMSB15A
TF	Factor: SPI1; motif: AGGAAGT; match class: 1	TF:M02278_1	false	0.018109056165470903	1.7421041842971825	1483	27	4	62700	TNNT3,SPRR2A,TOB1,FTHL17
TF	Factor: Fli-1; motif: MGGAAGT; match class: 1	TF:M07382_1	false	0.018109056165470903	1.7421041842971825	1483	27	4	62700	TNNT3,SPRR2A,TOB1,FTHL17
TF	Factor: PEA3; motif: AGGAAGT; match class: 1	TF:M03579_1	false	0.018109056165470903	1.7421041842971825	1483	27	4	62700	TNNT3,SPRR2A,TOB1,FTHL17
TF	Factor: C-ets-1; motif: AGGAAGN; match class: 1	TF:M01870_1	false	0.018109056165470903	1.7421041842971825	1483	27	4	62700	TNNT3,SPRR2A,TOB1,FTHL17
TF	Factor: TCF-3; motif: NCTTTGWTNTKYW	TF:M01594	false	0.018297133569628775	1.737616941548204	4828	27	7	62700	TNNT3,B2M,P2RY4,SPRR2A,UGT2B17,BDH1,TMSB15A
TF	Factor: GABPBETA; motif: YCACTTCCKGN; match class: 1	TF:M09843_1	false	0.018387175129194265	1.735484987457869	207	27	2	62700	TNNT3,FTHL17
TF	Factor: EGR; motif: CGCCCCCGCNN	TF:M08878	false	0.0184420295122879	1.734191287323212	7674	27	9	62700	LY6K,HBQ1,CTIF,ATP4B,HSD17B10,DUX4,SERTAD1,RAB33A,EPHB6
TF	Factor: HIF1A; motif: NNACGTGCNN	TF:M09773	false	0.018587541737083962	1.7307780432896314	2464	27	5	62700	MAP4K1,ATP4B,RASD1,SERTAD1,RAB33A
TF	Factor: c-Ets-1; motif: NNRCMGGAAGTGG; match class: 1	TF:M09911_1	false	0.018644329127680694	1.7294532390866995	209	27	2	62700	TNNT3,FTHL17
TF	Factor: Dlx-5; motif: NNRGYAATTRNYKNNN	TF:M01388	false	0.018644329127680694	1.7294532390866995	7691	27	9	62700	TNNT3,B2M,P2RY4,CTIF,BPY2,SPRR2A,UGT2B17,SERTAD1,BDH1
TF	Factor: FOXJ2; motif: NNTGTTGTAAAYAN	TF:M11584	false	0.018673388204766366	1.7287768740633036	4852	27	7	62700	HBQ1,CTIF,BPY2,SPRR2A,TOB1,HSD17B10,BDH1
TF	Factor: Smad4; motif: NTGTCTNNCACCT	TF:M09657	false	0.01870297108143117	1.7280893976465246	2470	27	5	62700	P2RY4,BPY2,SPRR2A,BDH1,EPHB6
TF	Factor: Six-2; motif: NCGTATCRNN	TF:M11031	false	0.018898369111643158	1.723575672883627	9276	27	10	62700	LY6K,B2M,P2RY4,CTIF,BPY2,SPRR2A,HSD17B10,UGT2B17,SERTAD1,FTHL17
TF	Factor: HOXB2:Elk-1; motif: TAATKRCCGGAAGTN	TF:M08341	false	0.018898369111643158	1.723575672883627	6237	27	8	62700	TNNT3,RASD1,HSD17B10,UGT2B17,SERTAD1,FTHL17,BDH1,TMSB15A
TF	Factor: HNRPUL1; motif: NCNCAGN; match class: 1	TF:M09746_1	false	0.01891215284578875	1.7232590308678744	7713	27	9	62700	LY6K,P2RY4,PRPH,MAP4K1,ATP4B,RASD1,DUX4,SERTAD1,FTHL17
TF	Factor: FOXO1A:ETV7; motif: NWMAACAGGAMNNNCTTCCNN; match class: 1	TF:M08304_1	false	0.018936559539359396	1.7226989223124975	7718	27	9	62700	TNNT3,MAP4K1,SPRR2A,UGT2B17,DUX4,SERTAD1,BDH1,TMSB15A,EPHB6
TF	Factor: MEF-2D; motif: WAAATAR	TF:M02026	false	0.018936559539359396	1.7226989223124975	7717	27	9	62700	B2M,HBQ1,P2RY4,RBMY1A1,PRPH,BPY2,SPRR2A,SERTAD1,BDH1
TF	Factor: GCMa:ER81; motif: ATRNGGGCGGAWGKN	TF:M08312	false	0.018970416847296293	1.721923126017422	733	27	3	62700	ATP4B,HSD17B10,RAB33A
TF	Factor: Gsc; motif: NTAATCCN	TF:M10921	false	0.018970416847296293	1.721923126017422	1510	27	4	62700	HBQ1,PRPH,BPY2,TMSB15A
TF	Factor: JUND:C-FOS; motif: NNATGAGTCATNN	TF:M08933	false	0.01903922656236694	1.7203506981006376	4878	27	7	62700	LY6K,TNNT3,MAP4K1,SPRR2A,ATP4B,SERTAD1,FTHL17
TF	Factor: T3R-beta; motif: NRGGTCAAAGGTCAN; match class: 1	TF:M11816_1	false	0.019041228612457387	1.7203050327164615	4879	27	7	62700	B2M,PRPH,ATP4B,HSD17B10,UGT2B17,BDH1,EPHB6
TF	Factor: SREBP-1; motif: NSNNTCACNCCANNN	TF:M01173	false	0.019065034472382336	1.7197624051213942	4881	27	7	62700	LY6K,MAP4K1,TOB1,DUX4,FTHL17,RAB33A,EPHB6
TF	Factor: Oct-2; motif: NNNATTATGCAN	TF:M11897	false	0.019088867996797584	1.7192198252638011	4883	27	7	62700	TNNT3,P2RY4,RBMY1A1,BPY2,TOB1,FTHL17,BDH1
TF	Factor: Elf-1; motif: NANGCGGAAGTN	TF:M11448	false	0.01925943933569539	1.715356359836502	7748	27	9	62700	B2M,P2RY4,BPY2,ATP4B,RASD1,TOB1,DUX4,FTHL17,RAB33A
TF	Factor: LRH-1; motif: TCAAGGTCRTGACCTTGA	TF:M11831	false	0.01925943933569539	1.715356359836502	3631	27	6	62700	LY6K,TNNT3,RBMY1A1,MAP4K1,ATP4B,RAB33A
TF	Factor: Kaiso; motif: GCMGGGRGCRGS; match class: 1	TF:M03876_1	false	0.019328921398985687	1.71379237998791	9325	27	10	62700	TNNT3,HBQ1,PRPH,CTIF,MAP4K1,ATP4B,RASD1,DUX4,SERTAD1,EPHB6
TF	Factor: ER; motif: NNARGNCANNNTGACCYNN	TF:M00191	false	0.01945668893574108	1.71093106433923	4907	27	7	62700	LY6K,PRPH,MAP4K1,ATP4B,HSD17B10,FTHL17,EPHB6
TF	Factor: GATA-2; motif: NNGATAASN	TF:M12191	false	0.019477877990444203	1.7104583589173223	1527	27	4	62700	HBQ1,HSD17B10,RAB33A,TMSB15A
TF	Factor: HES-1; motif: GGCRCGTGNC; match class: 1	TF:M11061_1	false	0.019545110263351248	1.7089618751611315	2509	27	5	62700	LY6K,RBMY1A1,CTIF,BPY2,DUX4
TF	Factor: NF-1C; motif: TTGGCNN	TF:M07300	false	0.01978275880163837	1.7037131440441151	6306	27	8	62700	B2M,HBQ1,CTIF,BPY2,ATP4B,TOB1,SERTAD1,RAB33A
TF	Factor: IRF-8; motif: AGTTTCW; match class: 1	TF:M01665_1	false	0.019804917761949824	1.7032269566227556	749	27	3	62700	SPRR2A,TOB1,UGT2B17
TF	Factor: AhR:Arnt; motif: GRGKATYGCGTGMCWNSCC; match class: 1	TF:M00237_1	false	0.01985351191091361	1.7021626592472014	1537	27	4	62700	B2M,DUX4,SERTAD1,FTHL17
TF	Factor: HOXA10; motif: NGYMATAAANN	TF:M10802	false	0.02008714805550766	1.6970817193830465	3669	27	6	62700	P2RY4,TOB1,HSD17B10,FTHL17,BDH1,TMSB15A
TF	Factor: c-Myc; motif: RACCACGTGCTC	TF:M01145	false	0.020091829784346576	1.696980509789422	6326	27	8	62700	LY6K,RBMY1A1,CTIF,MAP4K1,TOB1,DUX4,FTHL17,BDH1
TF	Factor: HNF-1; motif: DGTTAATKAWTNACCAM	TF:M00206	false	0.020114823091501248	1.696483782666305	1544	27	4	62700	B2M,HBQ1,UGT2B17,BDH1
TF	Factor: SREBP-1; motif: NNNGTGGGGTGAN	TF:M04632	false	0.020124329899742836	1.6962785718639033	4945	27	7	62700	CTIF,MAP4K1,TOB1,DUX4,FTHL17,RAB33A,EPHB6
TF	Factor: HOXA6; motif: NYMATTAN; match class: 1	TF:M08772_1	false	0.02018118258887375	1.6950533883085206	2533	27	5	62700	P2RY4,CTIF,SPRR2A,SERTAD1,BDH1
TF	Factor: ZNF586; motif: CAGGCCYRGAGG; match class: 1	TF:M10491_1	false	0.02018118258887375	1.6950533883085206	7820	27	9	62700	LY6K,TNNT3,B2M,RBMY1A1,MAP4K1,DUX4,SERTAD1,TMSB15A,EPHB6
TF	Factor: Sox-2; motif: NNNNNAACAAWGN	TF:M07432	false	0.020217994454050932	1.6942619269219332	1548	27	4	62700	B2M,SPRR2A,UGT2B17,BDH1
TF	Factor: IRF-4; motif: AAGTTTC	TF:M04855	false	0.02030692339373869	1.6923558695215495	7833	27	9	62700	LY6K,TNNT3,B2M,HBQ1,MAP4K1,BPY2,SPRR2A,HSD17B10,UGT2B17
TF	Factor: FLI-1; motif: CMGGAWGTSAN	TF:M01208	false	0.02030692339373869	1.6923558695215495	6344	27	8	62700	TNNT3,MAP4K1,SPRR2A,TOB1,DUX4,SERTAD1,FTHL17,EPHB6
TF	Factor: HOXA2; motif: NNTMATTANN	TF:M04344	false	0.02030692339373869	1.6923558695215495	2539	27	5	62700	B2M,CTIF,BPY2,SPRR2A,TOB1
TF	Factor: STAT3; motif: NNYTTCCMRGAA	TF:M10081	false	0.02030692339373869	1.6923558695215495	3684	27	6	62700	TNNT3,SPRR2A,ATP4B,TOB1,UGT2B17,BDH1
TF	Factor: NFATc2; motif: TTTTCCA	TF:M02265	false	0.020321599966861868	1.692042102026663	7835	27	9	62700	CTIF,SPRR2A,RASD1,TOB1,UGT2B17,SERTAD1,FTHL17,BDH1,TMSB15A
TF	Factor: MEF-2C; motif: TATTTWT; match class: 1	TF:M02025_1	false	0.020403924984748845	1.6902862818262812	7842	27	9	62700	B2M,P2RY4,BPY2,SPRR2A,TOB1,SERTAD1,FTHL17,BDH1,TMSB15A
TF	Factor: HNF-6; motif: RNNWAAATCAATAAN	TF:M07357	false	0.020427650414145675	1.689781582993244	224	27	2	62700	RBMY1A1,BDH1
TF	Factor: TBP; motif: MTATAAAARS	TF:M10088	false	0.020446455453013428	1.6893819693495842	4970	27	7	62700	HBQ1,RBMY1A1,BPY2,SPRR2A,UGT2B17,BDH1,TMSB15A
TF	Factor: CSX; motif: TSYCACTTSM	TF:M01043	false	0.020634670904539344	1.685402453148683	6369	27	8	62700	LY6K,RBMY1A1,PRPH,BPY2,SPRR2A,FTHL17,RAB33A,EPHB6
TF	Factor: SMAD5; motif: GSGGCAGM; match class: 1	TF:M03846_1	false	0.02063656520080658	1.685362586040539	2554	27	5	62700	RBMY1A1,PRPH,ATP4B,SERTAD1,EPHB6
TF	Factor: Elk-1:TBR2; motif: TNRCACCGGAAGN	TF:M08213	false	0.02069323430265297	1.6841716248481193	6374	27	8	62700	TNNT3,RBMY1A1,MAP4K1,ATP4B,DUX4,FTHL17,RAB33A,EPHB6
TF	Factor: HNF-4alpha; motif: AGTCCAAR; match class: 1	TF:M04903_1	false	0.020695907745237718	1.6841155202126323	1564	27	4	62700	TNNT3,CTIF,HSD17B10,SERTAD1
TF	Factor: Cdx; motif: NAYNRHNARAKTHATAAA	TF:M00991	false	0.020708091819581977	1.6838599180262173	3707	27	6	62700	CTIF,BPY2,ATP4B,TOB1,SERTAD1,BDH1
TF	Factor: HES-1; motif: GGCRCGTGNC	TF:M11061	false	0.020892044464940255	1.6800190585167574	6387	27	8	62700	LY6K,B2M,RBMY1A1,PRPH,CTIF,BPY2,DUX4,RAB33A
TF	Factor: Elf-1; motif: NAMCCGGAAGTN	TF:M11447	false	0.020930139322129084	1.679227880756847	7882	27	9	62700	TNNT3,RBMY1A1,BPY2,ATP4B,DUX4,SERTAD1,FTHL17,RAB33A,EPHB6
TF	Factor: ER-beta; motif: NRGGTCANKSTGACCTNN; match class: 1	TF:M09610_1	false	0.02098949398864663	1.6779980311930864	1573	27	4	62700	TNNT3,MAP4K1,HSD17B10,DUX4
TF	Factor: Oct-2; motif: ATTTGCA	TF:M04715	false	0.02098949398864663	1.6779980311930864	6396	27	8	62700	TNNT3,HBQ1,P2RY4,CTIF,MAP4K1,SPRR2A,RASD1,FTHL17
TF	Factor: GTF2IRD1-isoform2; motif: GGGATTRNR; match class: 1	TF:M01229_1	false	0.021043524968568452	1.676881510422586	9478	27	10	62700	HBQ1,RBMY1A1,MAP4K1,BPY2,SPRR2A,SERTAD1,FTHL17,BDH1,TMSB15A,EPHB6
TF	Factor: AP-4; motif: ANCATATGNT	TF:M11209	false	0.02109339769760055	1.6758534590244432	3727	27	6	62700	CTIF,ATP4B,RASD1,UGT2B17,FTHL17,BDH1
TF	Factor: AR; motif: GGTACANNRTGTTCT	TF:M00481	false	0.021107059140249827	1.6755722729990181	5012	27	7	62700	LY6K,B2M,P2RY4,MAP4K1,RASD1,DUX4,EPHB6
TF	Factor: OCT-2; motif: ATGMATATGCWAAT	TF:M08836	false	0.021107059140249827	1.6755722729990181	3729	27	6	62700	B2M,P2RY4,BPY2,FTHL17,RAB33A,BDH1
TF	Factor: MZF-1; motif: TGGGGAR; match class: 1	TF:M01733_1	false	0.0212243957777849	1.6731646645284861	5018	27	7	62700	LY6K,TNNT3,HBQ1,PRPH,UGT2B17,RAB33A,EPHB6
TF	Factor: Msx-2; motif: TAATTAN	TF:M07425	false	0.02125993315012941	1.6724381054089383	3736	27	6	62700	TNNT3,B2M,CTIF,BPY2,SPRR2A,TOB1
TF	Factor: CTF1; motif: TGGCASCNNGCCAA; match class: 1	TF:M01196_1	false	0.021396839867358696	1.6696503635438578	1585	27	4	62700	LY6K,TNNT3,RAB33A,EPHB6
TF	Factor: STAT1; motif: NTTCCNGGA	TF:M04721	false	0.021399345934723115	1.6695995005424715	7924	27	9	62700	P2RY4,PRPH,CTIF,ATP4B,TOB1,HSD17B10,UGT2B17,FTHL17,RAB33A
TF	Factor: KLF17; motif: NGMCMCRCCCTN	TF:M12188	false	0.021399345934723115	1.6695995005424715	3744	27	6	62700	RBMY1A1,PRPH,CTIF,ATP4B,HSD17B10,SERTAD1
TF	Factor: STAT3; motif: TTCYGGGAAN	TF:M07065	false	0.021399345934723115	1.6695995005424715	5029	27	7	62700	LY6K,TNNT3,RBMY1A1,SPRR2A,ATP4B,TOB1,UGT2B17
TF	Factor: E2F-4; motif: TTTGGCGCCAAA; match class: 1	TF:M04519_1	false	0.02145055668865237	1.668561432445567	2590	27	5	62700	TNNT3,B2M,RBMY1A1,RASD1,TMSB15A
TF	Factor: EAR2; motif: YGNNCTTTGNCCTK	TF:M01728	false	0.02145055668865237	1.668561432445567	6432	27	8	62700	B2M,P2RY4,RBMY1A1,SPRR2A,ATP4B,RAB33A,BDH1,EPHB6
TF	Factor: CIZ; motif: TTTTNNNNNNNNNNNNNAAAAA; match class: 1	TF:M12070_1	false	0.02153152189259581	1.6669252722574595	2593	27	5	62700	HBQ1,TOB1,HSD17B10,FTHL17,BDH1
TF	Factor: RAR-gamma; motif: NAGGTCANG	TF:M11809	false	0.02158370791969891	1.6658739446978066	1592	27	4	62700	LY6K,UGT2B17,DUX4,SERTAD1
TF	Factor: LMX1A; motif: NTAATTAA	TF:M04392	false	0.021630094119535252	1.664941590801044	2597	27	5	62700	TNNT3,B2M,BPY2,SPRR2A,TOB1
TF	Factor: BCL-6; motif: NCGYWATCTAGGAATN	TF:M12340	false	0.02179517167812754	1.6616397057438055	5052	27	7	62700	B2M,SPRR2A,ATP4B,RASD1,UGT2B17,DUX4,FTHL17
TF	Factor: YY1; motif: NNCGCCATTNN; match class: 1	TF:M03924_1	false	0.02181459512647041	1.6612528430013178	3764	27	6	62700	LY6K,HBQ1,RBMY1A1,ATP4B,FTHL17,RAB33A
TF	Factor: STAT3; motif: NTTCYKGGAAN	TF:M07229	false	0.02205647294651992	1.656463934431223	3774	27	6	62700	BPY2,SPRR2A,ATP4B,TOB1,UGT2B17,BDH1
TF	Factor: CRX; motif: YTAATC; match class: 1	TF:M01712_1	false	0.022117560334001578	1.6552627793526151	5072	27	7	62700	TNNT3,RBMY1A1,SPRR2A,TOB1,SERTAD1,BDH1,TMSB15A
TF	Factor: ER-alpha; motif: NAGGTCACSGTGACCTN	TF:M11843	false	0.022117560334001578	1.6552627793526151	3778	27	6	62700	LY6K,BPY2,HSD17B10,SERTAD1,FTHL17,RAB33A
TF	Factor: MEIS1B:HOXA9; motif: TGACASTTTWAYRR; match class: 1	TF:M00421_1	false	0.022117560334001578	1.6552627793526151	1608	27	4	62700	RBMY1A1,MAP4K1,BPY2,TOB1
TF	Factor: Smad2; motif: TGTCTGNCACCT	TF:M09656	false	0.022117560334001578	1.6552627793526151	6478	27	8	62700	LY6K,P2RY4,BPY2,SPRR2A,HSD17B10,UGT2B17,BDH1,EPHB6
TF	Factor: C/EBPdelta; motif: TTGCNNMAN	TF:M03571	false	0.022117560334001578	1.6552627793526151	3781	27	6	62700	TNNT3,P2RY4,BPY2,TOB1,BDH1,EPHB6
TF	Factor: HOXA10; motif: TTATNNYWN	TF:M07257	false	0.022120459482094717	1.6552058561889604	3783	27	6	62700	B2M,HBQ1,CTIF,BPY2,BDH1,TMSB15A
TF	Factor: Sox-9; motif: NNNACAATRG; match class: 1	TF:M11626_1	false	0.022229947666839216	1.6530615597045046	1612	27	4	62700	HBQ1,BPY2,SPRR2A,TMSB15A
TF	Factor: Smad4; motif: NWGTCTGNCACCT	TF:M10061	false	0.022249393076816774	1.652681831289091	3789	27	6	62700	P2RY4,BPY2,SPRR2A,HSD17B10,BDH1,EPHB6
TF	Factor: CIZ; motif: TTTTNNNNNNNNNNNNNAAAAA	TF:M12070	false	0.022607454330864474	1.6457483378006497	2637	27	5	62700	HBQ1,TOB1,HSD17B10,FTHL17,BDH1
TF	Factor: FXR:RXR-ALPHA; motif: NAGKTCATTGACCYN	TF:M08954	false	0.022607454330864474	1.6457483378006497	6514	27	8	62700	HBQ1,PRPH,BPY2,RASD1,UGT2B17,RAB33A,TMSB15A,EPHB6
TF	Factor: KROX; motif: CCCGCCCCCRCCCC	TF:M00982	false	0.022607454330864474	1.6457483378006497	8018	27	9	62700	LY6K,HBQ1,MAP4K1,ATP4B,HSD17B10,DUX4,SERTAD1,RAB33A,EPHB6
TF	Factor: POU2F1:Gscl; motif: NNGATTANNTATKCANNNN	TF:M08404	false	0.022607454330864474	1.6457483378006497	6514	27	8	62700	TNNT3,B2M,CTIF,BPY2,ATP4B,TOB1,FTHL17,BDH1
TF	Factor: Sox-17; motif: TTGTYY; match class: 1	TF:M03803_1	false	0.02267221007442764	1.644506143025424	9623	27	10	62700	B2M,RBMY1A1,BPY2,SPRR2A,RASD1,TOB1,UGT2B17,RAB33A,BDH1,TMSB15A
TF	Factor: NF-1C; motif: NTTGGCNNNNTGCCARN	TF:M11728	false	0.022703660805011582	1.6439041102416123	2642	27	5	62700	LY6K,TNNT3,MAP4K1,RAB33A,EPHB6
TF	Factor: REST; motif: NNNNGGNGCTGTCCATGGTGCT; match class: 1	TF:M01256_1	false	0.02271548172445354	1.6436780487215275	243	27	2	62700	DUX4,BDH1
TF	Factor: IRX2a; motif: NCRTGTWNWACAYGN	TF:M11023	false	0.022831053274660208	1.6414740525561398	1630	27	4	62700	RBMY1A1,SPRR2A,FTHL17,BDH1
TF	Factor: E2F-4; motif: NNTTCCCGCCNN; match class: 1	TF:M04823_1	false	0.022876311957138847	1.640613989746443	8041	27	9	62700	LY6K,B2M,HBQ1,PRPH,MAP4K1,RASD1,TOB1,DUX4,EPHB6
TF	Factor: XPA; motif: NCACCTCACAC	TF:M12248	false	0.02293569962841153	1.6394880076521539	1633	27	4	62700	HBQ1,UGT2B17,SERTAD1,BDH1
TF	Factor: AR; motif: RGGWACAYNGTGTWCYN; match class: 1	TF:M04453_1	false	0.022938371963166473	1.6394374091245363	3824	27	6	62700	B2M,P2RY4,MAP4K1,RASD1,DUX4,EPHB6
TF	Factor: DEC1; motif: NCNCACRTGNSC	TF:M08870	false	0.022942206809758697	1.639364809660346	8049	27	9	62700	LY6K,RBMY1A1,CTIF,BPY2,ATP4B,RASD1,TOB1,DUX4,EPHB6
TF	Factor: MEOX2; motif: NSTAATTANN	TF:M04399	false	0.022942206809758697	1.639364809660346	3825	27	6	62700	B2M,P2RY4,CTIF,BPY2,SPRR2A,TOB1
TF	Factor: RARG; motif: RAGGTCAASYARAGGTCA	TF:M04485	false	0.02294748323186184	1.6392649388173917	5128	27	7	62700	TNNT3,HBQ1,PRPH,ATP4B,TOB1,UGT2B17,BDH1
TF	Factor: c-Ets-2; motif: NNNRGGAARNRRR	TF:M09912	false	0.02304903457376501	1.6373472606460178	5133	27	7	62700	TNNT3,P2RY4,PRPH,CTIF,SPRR2A,ATP4B,SERTAD1
TF	Factor: LHX3; motif: ATTAAW; match class: 1	TF:M02097_1	false	0.023138766335105494	1.635659799582134	6551	27	8	62700	TNNT3,B2M,P2RY4,RBMY1A1,BPY2,TOB1,SERTAD1,BDH1
TF	Factor: MEF-2A; motif: CTCTAAAAATAACYCY	TF:M00006	false	0.023208234951749344	1.63435788754339	816	27	3	62700	TOB1,FTHL17,TMSB15A
TF	Factor: GSX2; motif: NNYMATTANN; match class: 1	TF:M04328_1	false	0.023208234951749344	1.63435788754339	3839	27	6	62700	TNNT3,B2M,P2RY4,CTIF,SPRR2A,TOB1
TF	Factor: ZNF647; motif: NYAGGCCYAC; match class: 1	TF:M12286_1	false	0.02321304256430785	1.6342679322588964	1643	27	4	62700	MAP4K1,TOB1,HSD17B10,BDH1
TF	Factor: LRH-1; motif: NNYCAAGGYCA	TF:M10017	false	0.023304426768696183	1.6325615751709524	2668	27	5	62700	TNNT3,MAP4K1,ATP4B,SERTAD1,EPHB6
TF	Factor: ZFX; motif: SNAGGCCNCR; match class: 1	TF:M10121_1	false	0.023304426768696183	1.6325615751709524	818	27	3	62700	DUX4,TMSB15A,EPHB6
TF	Factor: ELF3; motif: NNCCACTTCCTGNN	TF:M12544	false	0.02332210535798944	1.6322322470482884	3846	27	6	62700	TNNT3,PRPH,SPRR2A,TOB1,FTHL17,EPHB6
TF	Factor: KLF17; motif: NGGGCGG	TF:M05386	false	0.023331208724020634	1.632062761053046	8085	27	9	62700	LY6K,TNNT3,PRPH,CTIF,ATP4B,RASD1,SERTAD1,FTHL17,EPHB6
TF	Factor: LKLF; motif: NGGGCGG	TF:M05499	false	0.023331208724020634	1.632062761053046	8085	27	9	62700	LY6K,TNNT3,PRPH,CTIF,ATP4B,RASD1,SERTAD1,FTHL17,EPHB6
TF	Factor: POU3F2; motif: NTATGCWAATKAG	TF:M11909	false	0.02333507083785663	1.6319908763968434	5156	27	7	62700	LY6K,P2RY4,CTIF,MAP4K1,SPRR2A,UGT2B17,SERTAD1
TF	Factor: Fli-1:FIGLA; motif: NCCGGAARCASSTGN	TF:M08284	false	0.023344172348634572	1.6318215190684846	8088	27	9	62700	TNNT3,B2M,MAP4K1,ATP4B,TOB1,HSD17B10,UGT2B17,RAB33A,EPHB6
TF	Factor: Sox-10; motif: NACAAWG; match class: 1	TF:M02116_1	false	0.023496996904955054	1.6289876403218044	8097	27	9	62700	B2M,P2RY4,CTIF,BPY2,SPRR2A,HSD17B10,UGT2B17,FTHL17,BDH1
TF	Factor: Egr-1; motif: GCGGGGGCGG	TF:M07354	false	0.023569917849575045	1.6276419311599537	8103	27	9	62700	LY6K,HBQ1,CTIF,ATP4B,HSD17B10,DUX4,SERTAD1,RAB33A,EPHB6
TF	Factor: TEF-3:Max; motif: RCATWCCNNNNNNCACGTG	TF:M08647	false	0.023569917849575045	1.6276419311599537	824	27	3	62700	CTIF,BPY2,DUX4
TF	Factor: E2F; motif: TTTSGCGSG	TF:M00939	false	0.023898179930184275	1.6216351733772523	6604	27	8	62700	TNNT3,B2M,CTIF,MAP4K1,SPRR2A,RASD1,FTHL17,RAB33A
TF	Factor: ITF-2; motif: NGCAGSTGKS	TF:M09962	false	0.023898179930184275	1.6216351733772523	5183	27	7	62700	CTIF,MAP4K1,ATP4B,HSD17B10,SERTAD1,FTHL17,RAB33A
TF	Factor: FOSB:JUND; motif: NNTNACTNATN; match class: 1	TF:M08928_1	false	0.024086824950643935	1.618220443558845	1667	27	4	62700	TNNT3,CTIF,TOB1,FTHL17
TF	Factor: CTCF; motif: NNYGCCCYCTRSTGGN	TF:M09744	false	0.024198882038974173	1.6162046974707944	3885	27	6	62700	LY6K,HBQ1,PRPH,RASD1,SERTAD1,FTHL17
TF	Factor: FAC1; motif: NNNCAMAACACRNA	TF:M00456	false	0.024207418422514386	1.6160515230174688	8141	27	9	62700	HBQ1,CTIF,BPY2,TOB1,HSD17B10,UGT2B17,SERTAD1,BDH1,TMSB15A
TF	Factor: p53; motif: GGACATGCCCGGGCATGTCY; match class: 1	TF:M00034_1	false	0.024343697562510525	1.6136134561374305	2706	27	5	62700	LY6K,HBQ1,UGT2B17,SERTAD1,FTHL17
TF	Factor: SOX; motif: CTCTTTGTTANGA	TF:M01014	false	0.024343697562510525	1.6136134561374305	5205	27	7	62700	TNNT3,B2M,P2RY4,SPRR2A,HSD17B10,UGT2B17,RAB33A
TF	Factor: GSH2; motif: SYMATTAR	TF:M10748	false	0.024381869461135394	1.612932998244763	1675	27	4	62700	B2M,CTIF,BPY2,SPRR2A
TF	Factor: Sox-4; motif: AACAAWGR	TF:M01308	false	0.024410404081302437	1.612425031364156	1676	27	4	62700	B2M,SPRR2A,UGT2B17,BDH1
TF	Factor: Brachyury; motif: NTNNCANNNNRGTGTGAANN	TF:M09878	false	0.024436580414127544	1.6119595681177326	3901	27	6	62700	LY6K,TNNT3,BPY2,TOB1,UGT2B17,BDH1
TF	Factor: Pax-2; motif: CAYSCCTSAGT; match class: 1	TF:M03839_1	false	0.024436580414127544	1.6119595681177326	839	27	3	62700	P2RY4,PRPH,MAP4K1
TF	Factor: ZFP14; motif: SCNNYCCNGNNSCTSCNC; match class: 1	TF:M12694_1	false	0.024436580414127544	1.6119595681177326	5215	27	7	62700	LY6K,TNNT3,HBQ1,PRPH,RASD1,DUX4,EPHB6
TF	Factor: MXI1; motif: NNNCCACGTGSNN	TF:M09775	false	0.024436580414127544	1.6119595681177326	838	27	3	62700	LY6K,CTIF,DUX4
TF	Factor: REST; motif: NNNNGGNGCTGTCCATGGTGCT	TF:M01256	false	0.024436580414127544	1.6119595681177326	2713	27	5	62700	TNNT3,P2RY4,ATP4B,DUX4,BDH1
TF	Factor: SP1; motif: CCCCKCCCCC	TF:M02281	false	0.024436580414127544	1.6119595681177326	6639	27	8	62700	B2M,HBQ1,PRPH,MAP4K1,HSD17B10,DUX4,FTHL17,TMSB15A
TF	Factor: NF-Y; motif: NNNRRCCAATSRGNNN	TF:M00287	false	0.024508193039516884	1.6106887075931111	1681	27	4	62700	B2M,TOB1,SERTAD1,TMSB15A
TF	Factor: NURR1:RXR-ALPHA; motif: NRGGTCRTTGACCYN; match class: 1	TF:M08957_1	false	0.024513159518857706	1.6106007086103407	5221	27	7	62700	LY6K,HBQ1,PRPH,ATP4B,UGT2B17,TMSB15A,EPHB6
TF	Factor: Egr-2; motif: GNGRRNGWGKGGGNGGRG	TF:M09898	false	0.024541597435537018	1.6100971720548265	6649	27	8	62700	RBMY1A1,PRPH,MAP4K1,DUX4,SERTAD1,FTHL17,RAB33A,TMSB15A
TF	Factor: CTCF; motif: ACCAGGKGGC	TF:M04727	false	0.024541597435537018	1.6100971720548265	6650	27	8	62700	TNNT3,HBQ1,PRPH,MAP4K1,SPRR2A,SERTAD1,FTHL17,TMSB15A
TF	Factor: NFATc1; motif: TTTCCAYWRTGGAAA; match class: 1	TF:M04052_1	false	0.02462013563326757	1.6087095588532234	3913	27	6	62700	B2M,P2RY4,ATP4B,TOB1,HSD17B10,UGT2B17
TF	Factor: TFAP2A; motif: NGCCCYNNGGGCN; match class: 1	TF:M04148_1	false	0.02462013563326757	1.6087095588532234	9796	27	10	62700	HBQ1,PRPH,CTIF,MAP4K1,ATP4B,RASD1,TOB1,DUX4,TMSB15A,EPHB6
TF	Factor: AP-2gamma; motif: GCCYNCRGSN; match class: 1	TF:M03811_1	false	0.02462013563326757	1.6087095588532234	3912	27	6	62700	LY6K,B2M,RBMY1A1,DUX4,RAB33A,EPHB6
TF	Factor: E2F-3; motif: NNTTTTGGCGCCAAAACT; match class: 1	TF:M03962_1	false	0.02465387762527349	1.608114764061484	6661	27	8	62700	TNNT3,RBMY1A1,CTIF,RASD1,SERTAD1,RAB33A,TMSB15A,EPHB6
TF	Factor: HOXD4; motif: NYMATTAN	TF:M10711	false	0.02474407840122229	1.6065287169474787	1690	27	4	62700	B2M,CTIF,BPY2,SPRR2A
TF	Factor: ALX3; motif: NNYAATTANN	TF:M04279	false	0.024899184089569915	1.6038148838762776	3925	27	6	62700	B2M,P2RY4,CTIF,BPY2,SPRR2A,TOB1
TF	Factor: ER81; motif: NNNGRCMGGAAGYRNNNNNNNS	TF:M09611	false	0.02493334916815716	1.6032193810407187	2734	27	5	62700	RBMY1A1,MAP4K1,DUX4,SERTAD1,FTHL17
TF	Factor: GATA-3; motif: MGATAASATCT	TF:M12195	false	0.02497687383850224	1.6024619198309495	3929	27	6	62700	HBQ1,BPY2,HSD17B10,UGT2B17,SERTAD1,RAB33A
TF	Factor: Elf-1; motif: NANCAGGAAGTR	TF:M11445	false	0.025117610619892896	1.6000216763978534	1699	27	4	62700	TNNT3,SPRR2A,UGT2B17,FTHL17
TF	Factor: Fli-1; motif: RCMGGAAGYGNNN	TF:M09613	false	0.025312456223900763	1.5966657105221362	5264	27	7	62700	TNNT3,MAP4K1,SPRR2A,TOB1,SERTAD1,FTHL17,EPHB6
TF	Factor: PITX; motif: TAATCCCN	TF:M08895	false	0.025329068612032546	1.5963807795774607	855	27	3	62700	BPY2,SERTAD1,TMSB15A
TF	Factor: NFATc2; motif: NTTTCCGCGGAAAN	TF:M11983	false	0.025329802581298785	1.5963681950569324	8228	27	9	62700	LY6K,HBQ1,BPY2,SPRR2A,ATP4B,HSD17B10,DUX4,FTHL17,TMSB15A
TF	Factor: HOXC4; motif: RTCRTTAN	TF:M10718	false	0.02533474849864742	1.5962834026498747	2748	27	5	62700	LY6K,TNNT3,P2RY4,HSD17B10,BDH1
TF	Factor: ZNF740; motif: NYGCCCCCCCCAC	TF:M12235	false	0.025409749399814566	1.5949996180985633	265	27	2	62700	DUX4,TMSB15A
TF	Factor: POU3F1; motif: RNYBCATTTGCATTWCAA	TF:M03842	false	0.025460726726415965	1.5941292044228197	5274	27	7	62700	LY6K,P2RY4,CTIF,MAP4K1,UGT2B17,RAB33A,BDH1
TF	Factor: TEF-1; motif: NRCATWCCN	TF:M12042	false	0.02570219109017331	1.590029851851202	5284	27	7	62700	B2M,RBMY1A1,CTIF,MAP4K1,TOB1,DUX4,RAB33A
TF	Factor: Ets; motif: ANNCACTTCCTG	TF:M00771	false	0.02579754601620847	1.5884216042037227	3962	27	6	62700	TNNT3,MAP4K1,SPRR2A,TOB1,FTHL17,EPHB6
TF	Factor: CP2; motif: GCHCDAMCCAG; match class: 1	TF:M00072_1	false	0.02599827422884302	1.5850554796355554	2768	27	5	62700	PRPH,ATP4B,RASD1,FTHL17,TMSB15A
TF	Factor: VDR,; motif: RRTGNMCYTNNTGAMCCNYNT	TF:M00966	false	0.02614158739283459	1.5826680443370662	9897	27	10	62700	B2M,HBQ1,P2RY4,CTIF,MAP4K1,SPRR2A,ATP4B,RASD1,SERTAD1,RAB33A
TF	Factor: Sox-4; motif: NAACAAAGRN	TF:M11638	false	0.026266743874127054	1.5805937606796734	2776	27	5	62700	TNNT3,B2M,SPRR2A,UGT2B17,BDH1
TF	Factor: ER-alpha; motif: GGNNNNNNTGACCYN	TF:M03820	false	0.026298676202577885	1.5800661120572068	2778	27	5	62700	LY6K,PRPH,ATP4B,HSD17B10,SERTAD1
TF	Factor: STAT3; motif: NNTTCCRGGAANNNNN; match class: 1	TF:M01595_1	false	0.026298676202577885	1.5800661120572068	2778	27	5	62700	BPY2,ATP4B,TOB1,UGT2B17,RAB33A
TF	Factor: NF-YA; motif: YTCTSATTGGYYRN	TF:M04683	false	0.026316111920615667	1.579778275246336	1728	27	4	62700	B2M,TOB1,SERTAD1,TMSB15A
TF	Factor: c-Myc:Max; motif: NNNNNNNCACGTGNNNNNNN; match class: 1	TF:M00615_1	false	0.026379375037791638	1.5787354976772041	6757	27	8	62700	LY6K,RBMY1A1,CTIF,MAP4K1,BPY2,TOB1,DUX4,FTHL17
TF	Factor: c-Myc:Max; motif: NNNNNNNCACGTGNNNNNNN	TF:M00615	false	0.026379375037791638	1.5787354976772041	6757	27	8	62700	LY6K,RBMY1A1,CTIF,MAP4K1,BPY2,TOB1,DUX4,FTHL17
TF	Factor: AhR,; motif: NRCGTGNGN	TF:M00976	false	0.026379375037791638	1.5787354976772041	3987	27	6	62700	HBQ1,PRPH,MAP4K1,SERTAD1,RAB33A,EPHB6
TF	Factor: NR1H4; motif: NNAATGACCNN	TF:M09777	false	0.0264196743541701	1.578072539751718	3989	27	6	62700	P2RY4,MAP4K1,ATP4B,UGT2B17,BDH1,TMSB15A
TF	Factor: Arnt; motif: NNNNNRTCACGTGAYNNNNN	TF:M00539	false	0.02645533228107293	1.5774867793245098	6764	27	8	62700	LY6K,RBMY1A1,CTIF,MAP4K1,BPY2,TOB1,HSD17B10,DUX4
TF	Factor: Arnt; motif: NNNNNRTCACGTGAYNNNNN; match class: 1	TF:M00539_1	false	0.02645533228107293	1.5774867793245098	6764	27	8	62700	LY6K,RBMY1A1,CTIF,MAP4K1,BPY2,TOB1,HSD17B10,DUX4
TF	Factor: POU2F3; motif: NNAYGCTNATS	TF:M11903	false	0.026631080860890433	1.5746112067343816	1737	27	4	62700	LY6K,SPRR2A,HSD17B10,BDH1
TF	Factor: Freac-3; motif: NNNNNGTAAATAAACA	TF:M00291	false	0.0266401664177877	1.574463066509952	5332	27	7	62700	P2RY4,RBMY1A1,BPY2,HSD17B10,FTHL17,BDH1,TMSB15A
TF	Factor: AP-4; motif: ANCATATGNT; match class: 1	TF:M11209_1	false	0.02673780844375953	1.5728741924288272	2795	27	5	62700	CTIF,ATP4B,RASD1,UGT2B17,FTHL17
TF	Factor: TEF-3:Elf-1; motif: RGAATGCGGAAGTN; match class: 1	TF:M08415_1	false	0.026766618958704247	1.5724064835128353	2798	27	5	62700	P2RY4,MAP4K1,TOB1,HSD17B10,RAB33A
TF	Factor: STAT1; motif: YCMTTTCCNGGAAAWCNCATNN	TF:M09663	false	0.026766618958704247	1.5724064835128353	2797	27	5	62700	PRPH,SPRR2A,ATP4B,TOB1,BDH1
TF	Factor: T3R-beta; motif: NTGACCTNRNYNAGGTCAN	TF:M11820	false	0.026766618958704247	1.5724064835128353	5341	27	7	62700	TNNT3,PRPH,BPY2,ATP4B,UGT2B17,FTHL17,BDH1
TF	Factor: Homeobox; motif: NCAMTTANC	TF:M10643	false	0.026865777871503915	1.570800580354508	4011	27	6	62700	TNNT3,B2M,RBMY1A1,PRPH,BPY2,TOB1
TF	Factor: ZBP99; motif: GCCCMTCCCCCR	TF:M12057	false	0.026865777871503915	1.570800580354508	5346	27	7	62700	TNNT3,B2M,PRPH,CTIF,HSD17B10,DUX4,FTHL17
TF	Factor: RelA-p65; motif: AAATCCCCT; match class: 1	TF:M04814_1	false	0.027079911846095026	1.5673527537541312	884	27	3	62700	DUX4,FTHL17,EPHB6
TF	Factor: Max; motif: NNANCACGTGNTNN; match class: 1	TF:M00119_1	false	0.027221233943692955	1.5650921920353096	6809	27	8	62700	LY6K,RBMY1A1,CTIF,MAP4K1,BPY2,TOB1,DUX4,BDH1
TF	Factor: Max; motif: NNANCACGTGNTNN	TF:M00119	false	0.027221233943692955	1.5650921920353096	6809	27	8	62700	LY6K,RBMY1A1,CTIF,MAP4K1,BPY2,TOB1,DUX4,BDH1
TF	Factor: Smad4; motif: TGTCTGN	TF:M01889	false	0.027221233943692955	1.5650921920353096	5362	27	7	62700	TNNT3,B2M,P2RY4,PRPH,ATP4B,SERTAD1,TMSB15A
TF	Factor: Myf-6; motif: NAACAGCTGWCN	TF:M11196	false	0.02734965500578764	1.5630481475765359	279	27	2	62700	TNNT3,HSD17B10
TF	Factor: HoxA5; motif: NYMATTAN; match class: 1	TF:M10706_1	false	0.027368152121923416	1.5627545248530907	2819	27	5	62700	B2M,CTIF,BPY2,SPRR2A,TOB1
TF	Factor: DEC1; motif: CNCACRTGASC	TF:M03572	false	0.027368152121923416	1.5627545248530907	6819	27	8	62700	LY6K,CTIF,BPY2,ATP4B,RASD1,DUX4,FTHL17,RAB33A
TF	Factor: ZNF419; motif: GGGTGGCCGC	TF:M06576	false	0.027402985762498777	1.5622021149339083	280	27	2	62700	HBQ1,RASD1
TF	Factor: ZNF773; motif: GGGTGGCCGC	TF:M06377	false	0.027402985762498777	1.5622021149339083	280	27	2	62700	HBQ1,RASD1
TF	Factor: BTEB2; motif: WGGGTGKGGCNGGN; match class: 1	TF:M09972_1	false	0.027402985762498777	1.5622021149339083	4036	27	6	62700	PRPH,CTIF,SPRR2A,TOB1,SERTAD1,TMSB15A
TF	Factor: ZXDL; motif: NGGGGWS; match class: 1	TF:M05775_1	false	0.027474651826510214	1.5610678024816678	1762	27	4	62700	TNNT3,MAP4K1,RAB33A,EPHB6
TF	Factor: NF-1C; motif: NYYTGGCWNNNNKCCMN	TF:M09640	false	0.027556633554022596	1.5597738389491755	2828	27	5	62700	RBMY1A1,PRPH,MAP4K1,HSD17B10,RAB33A
TF	Factor: CDP:SRF; motif: NCCWTAYAAGGTMNKRATCRATN; match class: 1	TF:M08520_1	false	0.027556633554022596	1.5597738389491755	4044	27	6	62700	TNNT3,HBQ1,MAP4K1,HSD17B10,UGT2B17,BDH1
TF	Factor: egr-3; motif: GTGGGY; match class: 1	TF:M03818_1	false	0.027563153889086364	1.5596710901657378	6837	27	8	62700	TNNT3,HBQ1,RBMY1A1,PRPH,UGT2B17,DUX4,SERTAD1,RAB33A
TF	Factor: CTCF; motif: NNNGCCASCAGRKGGCRSNN	TF:M01200	false	0.027563153889086364	1.5596710901657378	4045	27	6	62700	LY6K,HBQ1,PRPH,RASD1,SERTAD1,FTHL17
TF	Factor: AP-1; motif: TGACTCANNSKN	TF:M00924	false	0.027630904260521918	1.558604901948175	2832	27	5	62700	LY6K,TNNT3,MAP4K1,SPRR2A,SERTAD1
TF	Factor: ER-alpha; motif: NAGGTCAYSGYGACCTN	TF:M11842	false	0.02766605131421628	1.5580528218789735	4051	27	6	62700	PRPH,MAP4K1,ATP4B,HSD17B10,FTHL17,EPHB6
TF	Factor: Msx-1; motif: WNGNAATTANV	TF:M08822	false	0.027857317835728534	1.5550607007339499	6854	27	8	62700	P2RY4,CTIF,BPY2,SPRR2A,TOB1,UGT2B17,SERTAD1,BDH1
TF	Factor: SF-1; motif: NYYCAAGGYCA	TF:M10084	false	0.027857317835728534	1.5550607007339499	4058	27	6	62700	TNNT3,MAP4K1,ATP4B,SERTAD1,BDH1,EPHB6
TF	Factor: PXR; motif: NYGAACYNNNYGMMCTN	TF:M11732	false	0.027999830701564546	1.5528445945720164	2844	27	5	62700	HBQ1,RBMY1A1,ATP4B,SERTAD1,RAB33A
TF	Factor: IRF-4; motif: GAAARTA	TF:M01883	false	0.028018173825262727	1.5525601746697009	8411	27	9	62700	RBMY1A1,PRPH,CTIF,SPRR2A,ATP4B,RASD1,TOB1,SERTAD1,BDH1
TF	Factor: Oct-1; motif: NNNRTAATNANNN	TF:M00137	false	0.028054572079230906	1.5519963512715578	6865	27	8	62700	B2M,P2RY4,PRPH,CTIF,BPY2,SPRR2A,TOB1,BDH1
TF	Factor: Pbx; motif: NKTGATTGACRKSN; match class: 1	TF:M01967_1	false	0.028058485424528788	1.551935775557205	903	27	3	62700	LY6K,TNNT3,SPRR2A
TF	Factor: PITX3; motif: NNTAATCCN	TF:M04429	false	0.028271786151194134	1.5486467528439465	1784	27	4	62700	PRPH,BPY2,SERTAD1,TMSB15A
TF	Factor: ZNF740; motif: CNGCCCCCCCMCCCCC; match class: 1	TF:M12717_1	false	0.028271786151194134	1.5486467528439465	287	27	2	62700	TNNT3,TMSB15A
TF	Factor: TIEG1; motif: NCCCNSNCCCCGCCCCC; match class: 1	TF:M12351_1	false	0.02829203610102782	1.5483357964234952	8430	27	9	62700	PRPH,CTIF,RASD1,TOB1,HSD17B10,DUX4,SERTAD1,FTHL17,TMSB15A
TF	Factor: WT1; motif: SMCNCCNSC; match class: 1	TF:M01118_1	false	0.02829843432974388	1.5482375920644917	2856	27	5	62700	B2M,PRPH,CTIF,DUX4,TMSB15A
TF	Factor: pitx2; motif: YTAATCCC	TF:M10912	false	0.02836419434495732	1.5472295476010756	1787	27	4	62700	PRPH,BPY2,SERTAD1,TMSB15A
TF	Factor: YY1; motif: NNNCGGCCATCTTGNCTSNW	TF:M00069	false	0.0283878380119256	1.5468676816285658	8442	27	9	62700	TNNT3,HBQ1,PRPH,CTIF,BPY2,ATP4B,RASD1,HSD17B10,RAB33A
TF	Factor: ER81; motif: RCCGGAARYN; match class: 1	TF:M02065_1	false	0.0283878380119256	1.5468676816285658	6887	27	8	62700	B2M,RBMY1A1,ATP4B,DUX4,SERTAD1,FTHL17,RAB33A,EPHB6
TF	Factor: AREB6; motif: VNRCACCTGKNC	TF:M00414	false	0.028604923494540406	1.5435592094415178	1794	27	4	62700	HBQ1,ATP4B,FTHL17,RAB33A
TF	Factor: Spic; motif: NGNGGAASTN	TF:M02077	false	0.02887503439259462	1.539477489818235	8466	27	9	62700	LY6K,TNNT3,RBMY1A1,PRPH,MAP4K1,ATP4B,RASD1,FTHL17,TMSB15A
TF	Factor: CDP; motif: NWNATCGATTANYNN; match class: 1	TF:M00102_1	false	0.029011289315979807	1.537432969909062	918	27	3	62700	TNNT3,SPRR2A,BDH1
TF	Factor: HOXB7; motif: NGTAATTANN	TF:M10687	false	0.02907317692101665	1.5365075088597404	919	27	3	62700	B2M,BPY2,SPRR2A
TF	Factor: AP-2gamma; motif: NTGSCCTGRGGSNN; match class: 1	TF:M09591_1	false	0.029150562391724755	1.5353530621308107	2883	27	5	62700	LY6K,HBQ1,RBMY1A1,MAP4K1,DUX4
TF	Factor: SP1; motif: NCCCCKCCCCC	TF:M07226	false	0.029273012873615594	1.5335325762663312	8488	27	9	62700	B2M,HBQ1,PRPH,MAP4K1,RASD1,HSD17B10,DUX4,FTHL17,TMSB15A
TF	Factor: PEPP-2; motif: NTAATCCN	TF:M10960	false	0.029396331020670134	1.531706870843315	929	27	3	62700	PRPH,BPY2,TMSB15A
TF	Factor: EHF; motif: CSCGGAARTN; match class: 1	TF:M02052_1	false	0.029396331020670134	1.531706870843315	4124	27	6	62700	TNNT3,B2M,RBMY1A1,TOB1,DUX4,FTHL17
TF	Factor: T3R-beta; motif: NRRGGTCRTGACCYYN	TF:M11817	false	0.029396331020670134	1.531706870843315	5489	27	7	62700	LY6K,HBQ1,MAP4K1,ATP4B,FTHL17,RAB33A,TMSB15A
TF	Factor: Otx2; motif: NTAATCCN	TF:M10898	false	0.029396331020670134	1.531706870843315	929	27	3	62700	PRPH,BPY2,TMSB15A
TF	Factor: HOXB1; motif: STAATTAN	TF:M10759	false	0.029396331020670134	1.531706870843315	925	27	3	62700	B2M,BPY2,SPRR2A
TF	Factor: Crx; motif: NTAATCCN	TF:M10903	false	0.029396331020670134	1.531706870843315	929	27	3	62700	PRPH,BPY2,TMSB15A
TF	Factor: PEPP-2; motif: NTAATCCN	TF:M10961	false	0.029396331020670134	1.531706870843315	929	27	3	62700	PRPH,BPY2,TMSB15A
TF	Factor: AP-4; motif: NNCAGCTGNN; match class: 1	TF:M11212_1	false	0.029396331020670134	1.531706870843315	2894	27	5	62700	TNNT3,PRPH,RASD1,TOB1,HSD17B10
TF	Factor: Otx2; motif: NTAATCCN	TF:M10897	false	0.029396331020670134	1.531706870843315	929	27	3	62700	PRPH,BPY2,TMSB15A
TF	Factor: NKX6B; motif: NYAATTAN	TF:M10655	false	0.029396331020670134	1.531706870843315	925	27	3	62700	B2M,BPY2,SPRR2A
TF	Factor: Pitx3; motif: NTAATCCN	TF:M10908	false	0.029396331020670134	1.531706870843315	929	27	3	62700	PRPH,BPY2,TMSB15A
TF	Factor: pitx1; motif: NTAATCCN	TF:M10917	false	0.029396331020670134	1.531706870843315	929	27	3	62700	PRPH,BPY2,TMSB15A
TF	Factor: pitx1; motif: CTAATCCC	TF:M10916	false	0.029396331020670134	1.531706870843315	929	27	3	62700	PRPH,BPY2,TMSB15A
TF	Factor: Nkx6A; motif: TTAATTAC	TF:M07399	false	0.029396331020670134	1.531706870843315	925	27	3	62700	B2M,BPY2,SPRR2A
TF	Factor: MEIS3; motif: NTGACAGN	TF:M04030	false	0.029396331020670134	1.531706870843315	1817	27	4	62700	TNNT3,HSD17B10,SERTAD1,BDH1
TF	Factor: NKX6B; motif: NYAATTAN	TF:M10656	false	0.029396331020670134	1.531706870843315	925	27	3	62700	B2M,BPY2,SPRR2A
TF	Factor: LHX5; motif: STAATTAN	TF:M11001	false	0.029396331020670134	1.531706870843315	925	27	3	62700	B2M,BPY2,SPRR2A
TF	Factor: NR1B1; motif: ANAGGTCANN	TF:M02110	false	0.029396331020670134	1.531706870843315	2900	27	5	62700	PRPH,MAP4K1,BPY2,ATP4B,DUX4
TF	Factor: Otx1; motif: NTAATCCN	TF:M10899	false	0.029396331020670134	1.531706870843315	929	27	3	62700	PRPH,BPY2,TMSB15A
TF	Factor: NF-1C; motif: NTTGGCNNNNTGCCARN; match class: 1	TF:M11729_1	false	0.029409163473135273	1.531517328575834	930	27	3	62700	LY6K,TNNT3,RAB33A
TF	Factor: P53; motif: NNACAWGCCYN	TF:M07053	false	0.02949938472835173	1.5301870420512709	4140	27	6	62700	P2RY4,PRPH,MAP4K1,SERTAD1,FTHL17,TMSB15A
TF	Factor: E2A; motif: CACCTGNY	TF:M00973	false	0.029518180305188414	1.5299104187925616	5500	27	7	62700	B2M,MAP4K1,RASD1,DUX4,SERTAD1,BDH1,EPHB6
TF	Factor: Smad3; motif: NGNCAGACASNNN	TF:M01888	false	0.029639577732040113	1.5281279879380267	4147	27	6	62700	TNNT3,B2M,P2RY4,TOB1,HSD17B10,SERTAD1
TF	Factor: PEA3; motif: ACWTCCK; match class: 1	TF:M00655_1	false	0.029839104875450755	1.5252142091311112	2917	27	5	62700	TNNT3,BPY2,SPRR2A,TOB1,FTHL17
TF	Factor: NKX6B; motif: NTMATTAA	TF:M10658	false	0.029957803154291644	1.5234900371991995	1834	27	4	62700	TNNT3,HBQ1,P2RY4,RAB33A
TF	Factor: LBP-1; motif: AACYRGTTNNAACYRGTT; match class: 1	TF:M11489_1	false	0.030078007009809993	1.5217509437890782	1837	27	4	62700	PRPH,RASD1,FTHL17,BDH1
TF	Factor: nanog; motif: NYWTTGWNATGCAAATN	TF:M09639	false	0.030084913422060523	1.521651233977061	1838	27	4	62700	CTIF,SPRR2A,UGT2B17,BDH1
TF	Factor: NR1B1:RXR-ALPHA; motif: RRGGTCANNNNNRGGTCA; match class: 1	TF:M08964_1	false	0.030084913422060523	1.521651233977061	1838	27	4	62700	ATP4B,RAB33A,BDH1,EPHB6
TF	Factor: WT1; motif: RGGNGGGGGAGGRGGNGGRG; match class: 1	TF:M10108_1	false	0.03008965604444653	1.5215827766618024	2927	27	5	62700	PRPH,CTIF,RASD1,DUX4,RAB33A
TF	Factor: Hey1; motif: NGCACGTGYN	TF:M11059	false	0.03014857994214483	1.520733139172742	1840	27	4	62700	LY6K,CTIF,BPY2,DUX4
TF	Factor: MZF-1; motif: NGNGGGGA	TF:M00083	false	0.030338259669860753	1.5180093357923383	2934	27	5	62700	B2M,P2RY4,RBMY1A1,SERTAD1,RAB33A
TF	Factor: Pax-3; motif: TCGTCACRCTTHM; match class: 1	TF:M00360_1	false	0.030368230047165615	1.5175805193477636	5541	27	7	62700	TNNT3,CTIF,RASD1,HSD17B10,FTHL17,RAB33A,TMSB15A
TF	Factor: SP8; motif: RCCACGCCCMCY	TF:M03923	false	0.030477138824435066	1.5160258067249803	2939	27	5	62700	RBMY1A1,HSD17B10,DUX4,RAB33A,TMSB15A
TF	Factor: NKX6-1; motif: NTMATTAA	TF:M04415	false	0.030478997042506648	1.51599932821405	1848	27	4	62700	B2M,BPY2,SPRR2A,TOB1
TF	Factor: GSX1; motif: NNYMATTANN; match class: 1	TF:M04327_1	false	0.030504195260336396	1.5156404277640467	5549	27	7	62700	TNNT3,B2M,P2RY4,CTIF,BPY2,SPRR2A,TOB1
TF	Factor: Oct-2; motif: NNNATTATGCAN; match class: 1	TF:M11897_1	false	0.030546010822780148	1.5150454987037851	949	27	3	62700	RBMY1A1,BPY2,TOB1
TF	Factor: ZBTB14; motif: SSCCGCGCACNS	TF:M12461	false	0.030584058456395554	1.51450488490579	2945	27	5	62700	B2M,CTIF,MAP4K1,RAB33A,EPHB6
TF	Factor: Fli-1:ETV7; motif: NSMGGAMGGATNTCCGNN; match class: 1	TF:M08283_1	false	0.030584058456395554	1.51450488490579	307	27	2	62700	MAP4K1,SERTAD1
TF	Factor: TFF-1; motif: NNANCCACTTGAMNTT	TF:M01312	false	0.03058597572940717	1.5144776604289492	5556	27	7	62700	TNNT3,PRPH,BPY2,SPRR2A,TOB1,UGT2B17,RAB33A
TF	Factor: DMRT4; motif: AATGTADCAAWTT	TF:M01149	false	0.030761143415706724	1.5119975255057587	1857	27	4	62700	BPY2,HSD17B10,UGT2B17,FTHL17
TF	Factor: Elf-1; motif: NANCCGGAAGTN	TF:M11451	false	0.030761143415706724	1.5119975255057587	7042	27	8	62700	TNNT3,RBMY1A1,BPY2,ATP4B,DUX4,SERTAD1,FTHL17,EPHB6
TF	Factor: POU2F1:Gscl; motif: NNGATTANNTATKCANNNN; match class: 1	TF:M08404_1	false	0.030761143415706724	1.5119975255057587	1857	27	4	62700	TNNT3,CTIF,BPY2,TOB1
TF	Factor: CDP; motif: CCAATAATCGAT	TF:M00095	false	0.030761143415706724	1.5119975255057587	8611	27	9	62700	B2M,HBQ1,P2RY4,CTIF,TOB1,UGT2B17,SERTAD1,FTHL17,TMSB15A
TF	Factor: HNF-1alpha; motif: RGTTAATNWTT	TF:M02013	false	0.030773284171997175	1.511826152707207	1859	27	4	62700	B2M,HBQ1,SERTAD1,BDH1
TF	Factor: PRDM1; motif: NNCTTTCTCNN	TF:M12530	false	0.030773284171997175	1.511826152707207	955	27	3	62700	LY6K,TNNT3,SPRR2A
TF	Factor: N-Myc; motif: NGCCACGTGSNN	TF:M09991	false	0.030903922308213847	1.509986396668712	1862	27	4	62700	LY6K,RBMY1A1,CTIF,DUX4
TF	Factor: NURR1; motif: AAGGTCAC	TF:M02273	false	0.03115393314811042	1.506487116366266	4213	27	6	62700	LY6K,MAP4K1,BPY2,HSD17B10,DUX4,SERTAD1
TF	Factor: ER-alpha; motif: GNCNNNNTGACCYN	TF:M07283	false	0.031292973843149836	1.5045531628908841	2969	27	5	62700	LY6K,P2RY4,ATP4B,UGT2B17,SERTAD1
TF	Factor: N-Myc; motif: NNCCACGTGNNN	TF:M00055	false	0.0313501079137393	1.5037609598967148	4220	27	6	62700	LY6K,RBMY1A1,CTIF,MAP4K1,BPY2,DUX4
TF	Factor: AP-4; motif: NNCAGCTGNN	TF:M11212	false	0.03149622857651122	1.501741446415779	2976	27	5	62700	TNNT3,PRPH,RASD1,TOB1,HSD17B10
TF	Factor: Fli-1:ETV7; motif: NSMGGAMGGATNTCCGNN	TF:M08283	false	0.03149622857651122	1.501741446415779	2976	27	5	62700	LY6K,CTIF,MAP4K1,SERTAD1,EPHB6
TF	Factor: PPAR; motif: TGACCTTTGNCCY; match class: 1	TF:M00763_1	false	0.031519731170675226	1.501417495230395	966	27	3	62700	ATP4B,HSD17B10,TMSB15A
TF	Factor: STAT6; motif: TTCYYNGGAAN	TF:M07066	false	0.03154191948111766	1.501111881245161	1877	27	4	62700	LY6K,BPY2,SPRR2A,FTHL17
TF	Factor: HOXB4; motif: YTAATGRC	TF:M09954	false	0.03166521573999618	1.4994175487113288	1880	27	4	62700	TNNT3,P2RY4,CTIF,TMSB15A
TF	Factor: RARA; motif: AGGTCANNYAAAGGTCA	TF:M08019	false	0.03181256524786616	1.4974013095762453	5616	27	7	62700	TNNT3,P2RY4,PRPH,BPY2,ATP4B,FTHL17,EPHB6
TF	Factor: ER71; motif: NRCAGGAARTN	TF:M11412	false	0.03181256524786616	1.4974013095762453	971	27	3	62700	TNNT3,SPRR2A,EPHB6
TF	Factor: IRF-4; motif: KRAAMNGAAANYN	TF:M07323	false	0.0318609713148777	1.4967409884136869	972	27	3	62700	B2M,RBMY1A1,HSD17B10
TF	Factor: PATZ1; motif: SCNCCNCNSCCCCCASCCN	TF:M12648	false	0.0318609713148777	1.4967409884136869	4243	27	6	62700	PRPH,CTIF,DUX4,FTHL17,RAB33A,TMSB15A
TF	Factor: Freac-7; motif: WNNANATAAAYANNNN; match class: 1	TF:M00293_1	false	0.03195413906413501	1.495472879092811	974	27	3	62700	B2M,TOB1,BDH1
TF	Factor: ZNF501; motif: NNNCSACGCGAACAC	TF:M12085	false	0.03195413906413501	1.495472879092811	8686	27	9	62700	LY6K,B2M,RBMY1A1,MAP4K1,SPRR2A,TOB1,RAB33A,BDH1,TMSB15A
TF	Factor: PLAGL2; motif: AAGGACC	TF:M05548	false	0.03195413906413501	1.495472879092811	4247	27	6	62700	LY6K,B2M,PRPH,RASD1,SERTAD1,RAB33A
TF	Factor: VSX1; motif: NGCYAATTRNN	TF:M04450	false	0.03197476140603088	1.4951926875195447	7111	27	8	62700	TNNT3,B2M,CTIF,BPY2,SPRR2A,TOB1,SERTAD1,BDH1
TF	Factor: ZXDL; motif: NGGGGWS	TF:M05775	false	0.031977974470942805	1.4951490485307422	7113	27	8	62700	TNNT3,P2RY4,MAP4K1,RASD1,TOB1,SERTAD1,RAB33A,EPHB6
TF	Factor: Six-2; motif: NNGTAWCRNN; match class: 1	TF:M11032_1	false	0.031977974470942805	1.4951490485307422	4252	27	6	62700	CTIF,BPY2,SPRR2A,HSD17B10,SERTAD1,FTHL17
TF	Factor: LTF; motif: GKVACTTNC	TF:M01692	false	0.031977974470942805	1.4951490485307422	4252	27	6	62700	B2M,PRPH,BPY2,SPRR2A,TOB1,UGT2B17
TF	Factor: SMAD5; motif: GSGGCAGM	TF:M03846	false	0.03209075675237666	1.493620041411625	8697	27	9	62700	LY6K,B2M,RBMY1A1,PRPH,ATP4B,HSD17B10,SERTAD1,TMSB15A,EPHB6
TF	Factor: E2F2; motif: AAAAATGGCGCCAAAAWG; match class: 1	TF:M03958_1	false	0.03210039280767685	1.4934896531663824	4257	27	6	62700	HBQ1,P2RY4,RBMY1A1,BPY2,UGT2B17,RAB33A
TF	Factor: CSX; motif: NNCACTTGNRN	TF:M02108	false	0.03210039280767685	1.4934896531663824	7122	27	8	62700	LY6K,TNNT3,PRPH,BPY2,SPRR2A,HSD17B10,UGT2B17,FTHL17
TF	Factor: NF-E4; motif: CHCCCTCKCCWG; match class: 1	TF:M02105_1	false	0.03210039280767685	1.4934896531663824	320	27	2	62700	TNNT3,EPHB6
TF	Factor: HOXA7; motif: YCAATCT	TF:M01108	false	0.03220714363533976	1.4920477898781375	3005	27	5	62700	P2RY4,BPY2,SPRR2A,HSD17B10,UGT2B17
TF	Factor: ZNF341; motif: NNGAACAGCCNN	TF:M12466	false	0.03229817585940661	1.4908220051167267	981	27	3	62700	TNNT3,PRPH,SERTAD1
TF	Factor: GKLF; motif: WGGGYGKGGC	TF:M09971	false	0.032372858753148985	1.4898189476194323	5649	27	7	62700	PRPH,CTIF,ATP4B,HSD17B10,DUX4,SERTAD1,TMSB15A
TF	Factor: LRF; motif: RCGACCACCNN	TF:M12230	false	0.03244272641340087	1.488882655800559	8719	27	9	62700	B2M,RBMY1A1,MAP4K1,RASD1,HSD17B10,UGT2B17,SERTAD1,FTHL17,EPHB6
TF	Factor: Nkx2-3; motif: NSCACTTNNC	TF:M10637	false	0.03268191869968465	1.4856924547031243	1907	27	4	62700	HSD17B10,FTHL17,RAB33A,BDH1
TF	Factor: PRX-2; motif: NNCRTTAN	TF:M10887	false	0.032754557337116894	1.484728265483958	8735	27	9	62700	P2RY4,RBMY1A1,CTIF,ATP4B,TOB1,UGT2B17,RAB33A,TMSB15A,EPHB6
TF	Factor: CTCF; motif: NNNNANASYGCCMYCTAGTGG	TF:M04689	false	0.03304593834803453	1.4808819117134289	5675	27	7	62700	HBQ1,BPY2,SPRR2A,RASD1,UGT2B17,FTHL17,TMSB15A
TF	Factor: PU.1; motif: NNNNYYYACTTCCTCTTTY	TF:M01172	false	0.0330970556944596	1.4802106392310415	4293	27	6	62700	LY6K,MAP4K1,SPRR2A,TOB1,DUX4,EPHB6
TF	Factor: STAT3; motif: NTTCCYGGAAN	TF:M09664	false	0.0330970556944596	1.4802106392310415	5678	27	7	62700	TNNT3,SPRR2A,ATP4B,RASD1,TOB1,UGT2B17,RAB33A
TF	Factor: HIF1; motif: NGTACGTGCNGB	TF:M00466	false	0.03321375395711993	1.4786820358522	3034	27	5	62700	MAP4K1,ATP4B,DUX4,SERTAD1,RAB33A
TF	Factor: c-Myc; motif: NCCACGTGCNN	TF:M09992	false	0.03321375395711993	1.4786820358522	5683	27	7	62700	LY6K,TNNT3,RBMY1A1,CTIF,MAP4K1,BPY2,DUX4
TF	Factor: AP-2; motif: NNGCCTK; match class: 1	TF:M01859_1	false	0.03324470266654988	1.4782775469313942	1920	27	4	62700	P2RY4,RBMY1A1,UGT2B17,BDH1
TF	Factor: Oct3; motif: NNWTATGYWAATKANN	TF:M11935	false	0.03329636884396441	1.477603126163828	3037	27	5	62700	LY6K,MAP4K1,SPRR2A,UGT2B17,SERTAD1
TF	Factor: LRH-1; motif: NNYCAAGGYYN	TF:M02098	false	0.03336024084661179	1.4767708226033365	3039	27	5	62700	MAP4K1,ATP4B,SERTAD1,BDH1,EPHB6
TF	Factor: LRH1; motif: NNRRCCTTGVAN	TF:M01142	false	0.03337910831850833	1.4765252691404116	3040	27	5	62700	HBQ1,MAP4K1,ATP4B,SERTAD1,BDH1
TF	Factor: HIF-1alpha; motif: GNACGTGM	TF:M09944	false	0.03340327282719719	1.476210979261571	5694	27	7	62700	LY6K,MAP4K1,SPRR2A,ATP4B,RASD1,SERTAD1,RAB33A
TF	Factor: STAT3; motif: NTTCCYGGAAN; match class: 1	TF:M09664_1	false	0.03353154937580677	1.4745463788760653	1927	27	4	62700	ATP4B,TOB1,UGT2B17,RAB33A
TF	Factor: SAP-1; motif: NNCCGGAAGTGN; match class: 1	TF:M09905_1	false	0.03379776316790677	1.4711120416152679	3051	27	5	62700	RBMY1A1,ATP4B,DUX4,SERTAD1,FTHL17
TF	Factor: Ik-2; motif: NNNTGGGAWNNC; match class: 1	TF:M00087_1	false	0.03388252499956901	1.4700242325645199	332	27	2	62700	LY6K,EPHB6
TF	Factor: ZNF555; motif: GAGCHGGCCC	TF:M06526	false	0.03388252499956901	1.4700242325645199	332	27	2	62700	LY6K,DUX4
TF	Factor: HOXA1; motif: NTAATTAN	TF:M10753	false	0.03391344920195484	1.4696280376121489	1936	27	4	62700	B2M,CTIF,BPY2,SPRR2A
TF	Factor: hoxd1; motif: NTAATTAS	TF:M10754	false	0.03391344920195484	1.4696280376121489	1936	27	4	62700	B2M,CTIF,BPY2,SPRR2A
TF	Factor: STAT5B; motif: NAWTTCYNGGAAWTN; match class: 1	TF:M00459_1	false	0.03394719901738553	1.4691960535330133	1937	27	4	62700	ATP4B,TOB1,UGT2B17,BDH1
TF	Factor: GSX1; motif: NNYMATTANN	TF:M04327	false	0.03411073135577234	1.467108968942905	5725	27	7	62700	TNNT3,B2M,P2RY4,CTIF,BPY2,SPRR2A,TOB1
TF	Factor: Msx-2; motif: NNNGACYAATTAGYNNT	TF:M01393	false	0.03411073135577234	1.467108968942905	8812	27	9	62700	TNNT3,B2M,P2RY4,CTIF,SPRR2A,TOB1,UGT2B17,SERTAD1,BDH1
TF	Factor: RREB-1; motif: GGGWCSA	TF:M05439	false	0.03411073135577234	1.467108968942905	8812	27	9	62700	LY6K,B2M,RBMY1A1,CTIF,ATP4B,HSD17B10,DUX4,SERTAD1,FTHL17
TF	Factor: Smad2:Smad3:Smad4; motif: NTGTCTGNCACCT	TF:M07126	false	0.03414486307669105	1.4666746244935847	4335	27	6	62700	LY6K,P2RY4,BPY2,SPRR2A,BDH1,EPHB6
TF	Factor: Gli2; motif: NTRAAGTAGGGTGGCCC	TF:M05331	false	0.03421044854428099	1.465841231601869	1944	27	4	62700	CTIF,HSD17B10,FTHL17,RAB33A
TF	Factor: E2F; motif: TTTSGCGSG	TF:M00918	false	0.03423765979723002	1.4654959277531479	5733	27	7	62700	TNNT3,B2M,CTIF,SPRR2A,RASD1,FTHL17,RAB33A
TF	Factor: CTCF; motif: NNRSYGCCMCCTGSTGGCCN	TF:M12593	false	0.03425465946780589	1.4652803455285686	8823	27	9	62700	LY6K,TNNT3,HBQ1,PRPH,SPRR2A,RASD1,SERTAD1,FTHL17,EPHB6
TF	Factor: RARA; motif: AGGTCAANNARAGGTCA	TF:M04483	false	0.03479194344199418	1.4585213113340345	4358	27	6	62700	TNNT3,P2RY4,PRPH,BPY2,TOB1,UGT2B17
TF	Factor: HOXC11; motif: NGYMATAAAAN; match class: 1	TF:M04354_1	false	0.03480116075138362	1.458406270435209	339	27	2	62700	UGT2B17,FTHL17
TF	Factor: Dlx-5; motif: NNRGYAATTRNYKNNN; match class: 1	TF:M01388_1	false	0.03485000585756706	1.4577971445700224	5758	27	7	62700	TNNT3,B2M,P2RY4,CTIF,BPY2,SPRR2A,SERTAD1
TF	Factor: Erg; motif: NACCGGAARYN	TF:M11392	false	0.03490385600246114	1.4571265917203406	8856	27	9	62700	TNNT3,RBMY1A1,MAP4K1,ATP4B,DUX4,SERTAD1,FTHL17,TMSB15A,EPHB6
TF	Factor: IRF-7; motif: TNSGAAWNCGAAANTNNN; match class: 1	TF:M00453_1	false	0.034917083275400655	1.4569620413210935	340	27	2	62700	B2M,RBMY1A1
TF	Factor: HES-1; motif: ANSBCKYGTGSCNNG	TF:M01009	false	0.035429552697358875	1.4506343306556757	3101	27	5	62700	PRPH,DUX4,FTHL17,TMSB15A,EPHB6
TF	Factor: SREBP-1; motif: RNCACGCSAY	TF:M11082	false	0.035446676531982795	1.4504244778711315	4381	27	6	62700	LY6K,B2M,RBMY1A1,CTIF,ATP4B,RAB33A
TF	Factor: ELK1; motif: NACTTCCGSCGGAAGYN; match class: 1	TF:M03971_1	false	0.035535806848634	1.4493338193539196	7290	27	8	62700	B2M,MAP4K1,ATP4B,RASD1,HSD17B10,DUX4,SERTAD1,FTHL17
TF	Factor: Oct3; motif: NNTTATGYWAATKARN	TF:M11932	false	0.03562832923017268	1.4482045431592203	3107	27	5	62700	LY6K,MAP4K1,SPRR2A,UGT2B17,SERTAD1
TF	Factor: Cdx-2; motif: NNGYMATAAAA	TF:M07079	false	0.03564737808763031	1.4479724075778648	1975	27	4	62700	P2RY4,HSD17B10,FTHL17,BDH1
TF	Factor: MAZ; motif: NKGGGAGGGGRGGR	TF:M02023	false	0.035741512226713144	1.4468270764016367	7300	27	8	62700	LY6K,B2M,RBMY1A1,CTIF,HSD17B10,DUX4,FTHL17,TMSB15A
TF	Factor: RBP-Jkappa; motif: TTCCCACK	TF:M01111	false	0.03589356813122795	1.4449833668916794	1034	27	3	62700	SPRR2A,ATP4B,DUX4
TF	Factor: PEA3; motif: NACCGGAAGTN	TF:M11428	false	0.035975489022911984	1.4439932938886824	7310	27	8	62700	TNNT3,RBMY1A1,ATP4B,DUX4,SERTAD1,FTHL17,RAB33A,EPHB6
TF	Factor: Fli-1; motif: NACCGGAARTN	TF:M11404	false	0.036022292540820865	1.4434286511459957	8912	27	9	62700	TNNT3,RBMY1A1,MAP4K1,DUX4,SERTAD1,FTHL17,RAB33A,TMSB15A,EPHB6
TF	Factor: Pet-1; motif: GCNGGAAGYG; match class: 1	TF:M09918_1	false	0.03603638722269919	1.4432587550928877	7314	27	8	62700	TNNT3,CTIF,ATP4B,HSD17B10,UGT2B17,DUX4,FTHL17,EPHB6
TF	Factor: pax-6; motif: NYACGCNTSANYGCNYN; match class: 1	TF:M11881_1	false	0.03603789851581978	1.4432405420434988	7315	27	8	62700	LY6K,B2M,HBQ1,P2RY4,RBMY1A1,TOB1,DUX4,RAB33A
TF	Factor: AP-4; motif: WGARYCAGCTGYGGNCNK; match class: 1	TF:M00005_1	false	0.03610529469839133	1.4424291058593495	1038	27	3	62700	TNNT3,ATP4B,FTHL17
TF	Factor: HOXD8; motif: GYMATTAN; match class: 1	TF:M10724_1	false	0.03610529469839133	1.4424291058593495	348	27	2	62700	SERTAD1,BDH1
TF	Factor: GR; motif: NNNNNNCNNTNTGTNCTNN; match class: 1	TF:M00192_1	false	0.036144559121486154	1.4419570682547762	1987	27	4	62700	B2M,MAP4K1,SPRR2A,UGT2B17
TF	Factor: EAR2; motif: NCTYTGACCTN	TF:M08805	false	0.036144559121486154	1.4419570682547762	1039	27	3	62700	RBMY1A1,ATP4B,RAB33A
TF	Factor: CEBPA; motif: NNATTGCACAATNN	TF:M12502	false	0.03619319097626079	1.4413731255878626	3126	27	5	62700	TNNT3,SPRR2A,TOB1,UGT2B17,TMSB15A
TF	Factor: E2F; motif: NKCGCGCSAAAN	TF:M00920	false	0.036516835734144645	1.4375068620999045	5827	27	7	62700	TNNT3,B2M,CTIF,MAP4K1,SPRR2A,RASD1,FTHL17
TF	Factor: Nkx2-3; motif: NSCACTTNNN	TF:M10636	false	0.036516835734144645	1.4375068620999045	3134	27	5	62700	TNNT3,PRPH,BPY2,HSD17B10,RAB33A
TF	Factor: IRF; motif: RRAANTGAAASYGNV	TF:M00772	false	0.03657331444382739	1.4368356800929576	1045	27	3	62700	B2M,SPRR2A,HSD17B10
TF	Factor: CP2; motif: AACCGGTTNNAACCGGTT	TF:M11487	false	0.03661802533260517	1.4363050792117096	4425	27	6	62700	PRPH,TOB1,FTHL17,RAB33A,BDH1,EPHB6
TF	Factor: MEF2D; motif: NNCYAAAAATAGMN; match class: 1	TF:M12633_1	false	0.03703295692554836	1.431411609981893	354	27	2	62700	BPY2,TOB1
TF	Factor: HOXD1; motif: NATYCAKCAN; match class: 1	TF:M12625_1	false	0.03705987667598805	1.4310960302148275	1051	27	3	62700	TNNT3,BPY2,FTHL17
TF	Factor: B-ATF; motif: NNATGACACN	TF:M11300	false	0.037108642714691185	1.4305249301109293	8969	27	9	62700	LY6K,HBQ1,P2RY4,PRPH,CTIF,MAP4K1,BPY2,SPRR2A,SERTAD1
TF	Factor: HSF1; motif: TTCTAGAAYNTTC	TF:M04008	false	0.03714877757598505	1.4300554726366212	355	27	2	62700	LY6K,TOB1
TF	Factor: STAT3:STAT3; motif: TTKMCGGGAAMTSC	TF:M01220	false	0.03726214400304915	1.4287321601240193	1054	27	3	62700	SPRR2A,ATP4B,SERTAD1
TF	Factor: RAR-gamma; motif: TGACCTBYNKN	TF:M03562	false	0.03727135849784036	1.428624777426911	4446	27	6	62700	TNNT3,MAP4K1,BPY2,ATP4B,SERTAD1,RAB33A
TF	Factor: Sox-4; motif: NAACAAAGRN	TF:M11639	false	0.03728942157644377	1.4284143532465496	3156	27	5	62700	TNNT3,B2M,SPRR2A,UGT2B17,BDH1
TF	Factor: CDP; motif: TRATCRATAN	TF:M03952	false	0.037569720753121406	1.425162032933133	4455	27	6	62700	TNNT3,P2RY4,PRPH,CTIF,SPRR2A,BDH1
TF	Factor: AP-4:Dlx-3; motif: NCAGCTGNNNNNNGTAATKR	TF:M08671	false	0.03758101015965872	1.4250315504497173	4456	27	6	62700	CTIF,BPY2,TOB1,HSD17B10,BDH1,TMSB15A
TF	Factor: POU3F1; motif: NTAATGANATGCRN	TF:M11930	false	0.03768728911818557	1.4238051006335732	3166	27	5	62700	P2RY4,RBMY1A1,CTIF,MAP4K1,BDH1
TF	Factor: Msx-1; motif: CNGTAWNTG	TF:M00394	false	0.03776761207417544	1.422880473361334	9002	27	9	62700	B2M,HBQ1,RBMY1A1,PRPH,CTIF,BPY2,SPRR2A,UGT2B17,BDH1
TF	Factor: LBP-1; motif: AACYRGTTNNAACYRGTT	TF:M11489	false	0.037883762648420354	1.4215468930189854	2023	27	4	62700	PRPH,RASD1,FTHL17,BDH1
TF	Factor: GCMa:Erg; motif: ATGCGGGCGGAARKG; match class: 1	TF:M08487_1	false	0.0378998612345457	1.421362380142255	9009	27	9	62700	LY6K,HBQ1,P2RY4,ATP4B,RASD1,HSD17B10,DUX4,SERTAD1,EPHB6
TF	Factor: RXR-alpha; motif: NNGNNRNNNARAGGTCANNG	TF:M10055	false	0.038111615330943246	1.418942643606526	5889	27	7	62700	TNNT3,P2RY4,PRPH,ATP4B,RASD1,HSD17B10,DUX4
TF	Factor: deltaEF1; motif: NNNCACCTNAN	TF:M00073	false	0.03813194964385675	1.4187109891684384	1066	27	3	62700	MAP4K1,BDH1,TMSB15A
TF	Factor: PTF1; motif: SCAGCTGNYNNNNYYCNN	TF:M10043	false	0.03849062502660958	1.4146450365956234	3186	27	5	62700	TNNT3,PRPH,ATP4B,RASD1,FTHL17
TF	Factor: HSF2; motif: NGAANNWTCK	TF:M00147	false	0.038545189732129566	1.4140298122470234	5905	27	7	62700	LY6K,B2M,P2RY4,BPY2,TOB1,HSD17B10,FTHL17
TF	Factor: ESR2; motif: AGGTCASNNTGNCCY	TF:M07210	false	0.038545189732129566	1.4140298122470234	3188	27	5	62700	LY6K,MAP4K1,DUX4,SERTAD1,RAB33A
TF	Factor: Elf-1; motif: NAANCMGGAAGTGN	TF:M09605	false	0.03868855424611423	1.4124174991406397	5910	27	7	62700	TNNT3,RBMY1A1,SPRR2A,DUX4,SERTAD1,FTHL17,EPHB6
TF	Factor: ZBTB5; motif: NNNGNNNYCNCYNNGGTCCGN	TF:M12693	false	0.03887669084021175	1.4103107090492273	2042	27	4	62700	HBQ1,MAP4K1,RASD1,RAB33A
TF	Factor: POU3F2; motif: WTATGCWAATKAG	TF:M11904	false	0.03888753364460041	1.4101896001414727	3197	27	5	62700	LY6K,P2RY4,MAP4K1,UGT2B17,SERTAD1
TF	Factor: AML1; motif: TGTGGTK	TF:M01658	false	0.03908994667272632	1.4079349220404183	4503	27	6	62700	LY6K,RBMY1A1,BPY2,SERTAD1,FTHL17,BDH1
TF	Factor: STAT2; motif: NRGAAANNGAAACTNA; match class: 1	TF:M09733_1	false	0.03922504505526135	1.406436548894878	368	27	2	62700	B2M,RBMY1A1
TF	Factor: AP-4; motif: ANCATATGNT	TF:M11211	false	0.03924575002928005	1.4062073666580148	3206	27	5	62700	CTIF,RASD1,UGT2B17,FTHL17,BDH1
TF	Factor: E2F-1; motif: TTTSGCGS	TF:M00431	false	0.039255817436485256	1.4060959747568997	7456	27	8	62700	TNNT3,B2M,CTIF,MAP4K1,RASD1,FTHL17,RAB33A,TMSB15A
TF	Factor: Elk-1; motif: NNNNCCGGAARTNN; match class: 1	TF:M00025_1	false	0.039339077764795796	1.4051758255644942	4512	27	6	62700	TNNT3,RBMY1A1,ATP4B,DUX4,SERTAD1,FTHL17
TF	Factor: ETV5; motif: NNACTTCCGNN	TF:M12557	false	0.03946071704548185	1.4038350273943523	4516	27	6	62700	BPY2,SPRR2A,ATP4B,TOB1,FTHL17,EPHB6
TF	Factor: ZXDA; motif: NAGGGTG; match class: 1	TF:M06203_1	false	0.03946071704548185	1.4038350273943523	2055	27	4	62700	MAP4K1,SPRR2A,ATP4B,DUX4
TF	Factor: ZXDB; motif: NAGGGTG; match class: 1	TF:M06202_1	false	0.03946071704548185	1.4038350273943523	2055	27	4	62700	MAP4K1,SPRR2A,ATP4B,DUX4
TF	Factor: CKROX; motif: SCCCTCCCC	TF:M01175	false	0.03947940188217223	1.4036294355677457	7468	27	8	62700	LY6K,TNNT3,HBQ1,PRPH,CTIF,HSD17B10,DUX4,FTHL17
TF	Factor: PU.1; motif: WGAGGAAG	TF:M00658	false	0.039519150339536756	1.4031924013014496	4520	27	6	62700	B2M,HBQ1,CTIF,SPRR2A,TOB1,DUX4
TF	Factor: Emx-2; motif: YTAATTAN	TF:M10673	false	0.039592012147065536	1.4023924259527416	3220	27	5	62700	B2M,CTIF,BPY2,SPRR2A,TOB1
TF	Factor: Egr-3; motif: NTGCGTGGGCGK	TF:M00245	false	0.039592012147065536	1.4023924259527416	7475	27	8	62700	CTIF,MAP4K1,RASD1,TOB1,HSD17B10,DUX4,SERTAD1,RAB33A
TF	Factor: VAX1; motif: YTAATTAN	TF:M04446	false	0.039592012147065536	1.4023924259527416	3220	27	5	62700	B2M,CTIF,BPY2,SPRR2A,TOB1
TF	Factor: C-Myc; motif: NGCCACGTGNN	TF:M07601	false	0.039592012147065536	1.4023924259527416	5948	27	7	62700	LY6K,RBMY1A1,CTIF,MAP4K1,BPY2,TOB1,DUX4
TF	Factor: Olig3; motif: ANCAKMTGTT	TF:M11124	false	0.03973737951021289	1.4008007759221912	1089	27	3	62700	TNNT3,ATP4B,RASD1
TF	Factor: Elk-1:OC-2; motif: RCCGGAASCGATCGATNN; match class: 1	TF:M08223_1	false	0.03980627108298651	1.4000485037505486	5958	27	7	62700	ATP4B,RASD1,HSD17B10,SERTAD1,FTHL17,RAB33A,TMSB15A
TF	Factor: SAP-1; motif: NTCGTAAATGCN	TF:M11438	false	0.03984721137267707	1.3996020664343718	5960	27	7	62700	TNNT3,HBQ1,P2RY4,RBMY1A1,TOB1,HSD17B10,FTHL17
TF	Factor: GKLF; motif: GCCMCRCCCNNN	TF:M01588	false	0.039927879167729434	1.398723757429345	9111	27	9	62700	LY6K,PRPH,CTIF,ATP4B,RASD1,HSD17B10,DUX4,SERTAD1,TMSB15A
TF	Factor: Fli-1; motif: ACCGGAAGYN	TF:M02073	false	0.0400699580346854	1.3971811124041884	5968	27	7	62700	TNNT3,RBMY1A1,MAP4K1,SERTAD1,FTHL17,RAB33A,EPHB6
TF	Factor: ZNF740; motif: CYGCCCCCCCCAC	TF:M12234	false	0.04008685392530518	1.3969980264756874	375	27	2	62700	DUX4,TMSB15A
TF	Factor: ESE-1; motif: NNANVAGGAAGTNN	TF:M09902	false	0.04008685392530518	1.3969980264756874	3234	27	5	62700	TNNT3,BPY2,SPRR2A,TOB1,UGT2B17
TF	Factor: CTCF; motif: YNRCCASYAGRKGGCRSYN	TF:M02242	false	0.040087608522143846	1.3969898513727157	5971	27	7	62700	LY6K,HBQ1,PRPH,RASD1,SERTAD1,FTHL17,EPHB6
TF	Factor: Sp1; motif: NWRGCCACGCCCMCN	TF:M12152	false	0.04018899365416427	1.3958928685508176	7506	27	8	62700	LY6K,RBMY1A1,CTIF,MAP4K1,HSD17B10,DUX4,SERTAD1,TMSB15A
TF	Factor: c-Jun; motif: NRTGAGTCAYN	TF:M09965	false	0.04018899365416427	1.3958928685508176	4547	27	6	62700	LY6K,TNNT3,MAP4K1,SPRR2A,SERTAD1,FTHL17
TF	Factor: SREBP-1; motif: NGTSRGGTGAN	TF:M10075	false	0.04036308864438577	1.3940156082951436	4552	27	6	62700	HBQ1,PRPH,MAP4K1,TOB1,FTHL17,BDH1
TF	Factor: NR1B2; motif: RAGGTCATGACCTN	TF:M11803	false	0.04039204554840155	1.3937041525767735	3243	27	5	62700	LY6K,MAP4K1,ATP4B,FTHL17,TMSB15A
TF	Factor: MYCN; motif: NNCCACGTGGNN	TF:M09814	false	0.040441442558157424	1.393173361392762	2082	27	4	62700	LY6K,RBMY1A1,CTIF,DUX4
TF	Factor: SOX; motif: NNNNCWTTGTT	TF:M08899	false	0.040441442558157424	1.393173361392762	2079	27	4	62700	B2M,SPRR2A,UGT2B17,BDH1
TF	Factor: ESE-1; motif: ACCCGGAAGTRNNNNNNNNWWWW	TF:M11379	false	0.040441442558157424	1.393173361392762	3247	27	5	62700	TNNT3,BPY2,SPRR2A,UGT2B17,FTHL17
TF	Factor: HOXA7; motif: NYMATTAN	TF:M08773	false	0.040441442558157424	1.393173361392762	4558	27	6	62700	P2RY4,CTIF,SPRR2A,UGT2B17,SERTAD1,BDH1
TF	Factor: Dlx-3; motif: NNNNNATAATTACMNNN	TF:M01400	false	0.040441442558157424	1.393173361392762	3248	27	5	62700	B2M,P2RY4,CTIF,BPY2,SPRR2A
TF	Factor: MYCN; motif: NNCCACGTGGNN; match class: 1	TF:M09814_1	false	0.040441442558157424	1.393173361392762	2082	27	4	62700	LY6K,RBMY1A1,CTIF,DUX4
TF	Factor: VSX1; motif: NGCYAATTRNN; match class: 1	TF:M04450_1	false	0.040450516406750785	1.3930759296469943	3250	27	5	62700	CTIF,BPY2,SPRR2A,TOB1,BDH1
TF	Factor: FIGLA; motif: NMCACCTGK	TF:M11200	false	0.04058083619646648	1.3916790082694146	380	27	2	62700	ATP4B,HSD17B10
TF	Factor: FIGLA; motif: NMCACCTGN	TF:M11201	false	0.04058083619646648	1.3916790082694146	380	27	2	62700	ATP4B,HSD17B10
TF	Factor: Smad2; motif: AGACAN; match class: 1	TF:M03580_1	false	0.04078663938227875	1.38948207692998	9166	27	9	62700	LY6K,TNNT3,B2M,P2RY4,PRPH,SPRR2A,HSD17B10,SERTAD1,BDH1
TF	Factor: MAX; motif: CACGTG	TF:M08950	false	0.04078663938227875	1.38948207692998	6009	27	7	62700	LY6K,RBMY1A1,CTIF,MAP4K1,BPY2,TOB1,DUX4
TF	Factor: MAX; motif: CACGTG; match class: 1	TF:M08950_1	false	0.04078663938227875	1.38948207692998	6009	27	7	62700	LY6K,RBMY1A1,CTIF,MAP4K1,BPY2,TOB1,DUX4
TF	Factor: ER-alpha; motif: NNAGGTCANNNTGNCCN	TF:M09609	false	0.04078663938227875	1.38948207692998	2090	27	4	62700	LY6K,MAP4K1,BPY2,RAB33A
TF	Factor: USF2; motif: CASGYG; match class: 1	TF:M00726_1	false	0.04078663938227875	1.38948207692998	6009	27	7	62700	LY6K,RBMY1A1,CTIF,MAP4K1,BPY2,TOB1,DUX4
TF	Factor: USF2; motif: CASGYG	TF:M00726	false	0.04078663938227875	1.38948207692998	6009	27	7	62700	LY6K,RBMY1A1,CTIF,MAP4K1,BPY2,TOB1,DUX4
TF	Factor: MAX; motif: SCACGTGSNCNSSSSSN	TF:M12631	false	0.04113607312383604	1.3857771686949363	384	27	2	62700	CTIF,DUX4
TF	Factor: ZXDA; motif: NGGGGTC	TF:M06190	false	0.04113607312383604	1.3857771686949363	6022	27	7	62700	LY6K,TNNT3,HBQ1,ATP4B,RASD1,SERTAD1,RAB33A
TF	Factor: CART1; motif: NGNNYTAATTARTNNNN	TF:M01362	false	0.04113607312383604	1.3857771686949363	4587	27	6	62700	TNNT3,B2M,CTIF,BPY2,SPRR2A,TOB1
TF	Factor: ZXDB; motif: NGGGGTC	TF:M06191	false	0.04113607312383604	1.3857771686949363	6022	27	7	62700	LY6K,TNNT3,HBQ1,ATP4B,RASD1,SERTAD1,RAB33A
TF	Factor: ATF3; motif: GRTGACKCA	TF:M12582	false	0.041468166321696476	1.3822851682524655	7572	27	8	62700	LY6K,TNNT3,B2M,MAP4K1,SPRR2A,ATP4B,RASD1,SERTAD1
TF	Factor: CDP; motif: TRATCRATAN; match class: 1	TF:M03952_1	false	0.041468166321696476	1.3822851682524655	1117	27	3	62700	TNNT3,CTIF,BDH1
TF	Factor: RREB-1; motif: CCCCAAACMMCCCC; match class: 1	TF:M00257_1	false	0.04154329547330322	1.3814990554874085	4601	27	6	62700	TNNT3,RBMY1A1,PRPH,CTIF,RAB33A,EPHB6
TF	Factor: TBX2; motif: NNNGTGTSNN	TF:M12026	false	0.04154329547330322	1.3814990554874085	7576	27	8	62700	TNNT3,PRPH,MAP4K1,SPRR2A,ATP4B,DUX4,RAB33A,EPHB6
TF	Factor: HSF; motif: TTCCMGARGYTTC; match class: 1	TF:M00641_1	false	0.04154329547330322	1.3814990554874085	387	27	2	62700	HSD17B10,BDH1
TF	Factor: ZNFPT1; motif: YCNNCNCWGCCNY; match class: 1	TF:M12721_1	false	0.0416640323745035	1.3802386999848169	3285	27	5	62700	TNNT3,PRPH,MAP4K1,RASD1,EPHB6
TF	Factor: ELF3; motif: NNCCACTTCCTGNN; match class: 1	TF:M12544_1	false	0.04167819993141865	1.3800910463480154	388	27	2	62700	TNNT3,FTHL17
TF	Factor: RelA-p65; motif: AAATCCCCT	TF:M04814	false	0.04174954190203862	1.3793482854620147	4609	27	6	62700	PRPH,BPY2,DUX4,SERTAD1,FTHL17,EPHB6
TF	Factor: GEMIN3; motif: NCWGGRARRGRGNGNG; match class: 1	TF:M09727_1	false	0.04174954190203862	1.3793482854620147	3289	27	5	62700	TNNT3,PRPH,CTIF,ATP4B,RAB33A
TF	Factor: Erg; motif: NACCGGAARYN; match class: 1	TF:M11392_1	false	0.04190340973856658	1.3777506364515104	3293	27	5	62700	TNNT3,RBMY1A1,DUX4,SERTAD1,FTHL17
TF	Factor: POU2F1:ER81; motif: ACCGGATATGCAN	TF:M08401	false	0.04190340973856658	1.3777506364515104	7595	27	8	62700	TNNT3,HBQ1,P2RY4,RASD1,TOB1,FTHL17,RAB33A,TMSB15A
TF	Factor: Myf-6; motif: NAACASCTGWCN	TF:M11198	false	0.041907865709002165	1.377704456427088	390	27	2	62700	TNNT3,HSD17B10
TF	Factor: TAFII250; motif: RARRWGGCGGMGGNGR	TF:M10086	false	0.042012795890867906	1.3766184158299661	9231	27	9	62700	HBQ1,RBMY1A1,CTIF,HSD17B10,UGT2B17,SERTAD1,FTHL17,RAB33A,TMSB15A
TF	Factor: Sox-9; motif: RNACAAAGGVN	TF:M01284	false	0.04206665710426992	1.3760619985333364	6062	27	7	62700	B2M,BPY2,SPRR2A,UGT2B17,FTHL17,BDH1,TMSB15A
TF	Factor: BEN; motif: CWGCGAYA	TF:M01241	false	0.042074294590401635	1.3759831565895524	7605	27	8	62700	LY6K,B2M,HBQ1,P2RY4,RBMY1A1,PRPH,HSD17B10,DUX4
TF	Factor: C/EBPgamma; motif: YTBATTTCARAAW; match class: 1	TF:M00622_1	false	0.04216294563805658	1.3750690555358913	2123	27	4	62700	BPY2,TOB1,FTHL17,BDH1
TF	Factor: AP-2beta; motif: GCNNNGGSCNGVGGGN	TF:M01858	false	0.04216294563805658	1.3750690555358913	7609	27	8	62700	LY6K,HBQ1,RBMY1A1,PRPH,TOB1,DUX4,FTHL17,EPHB6
TF	Factor: SOX10; motif: NNAACAAAGNN; match class: 1	TF:M09819_1	false	0.042201520305929406	1.3746719033373098	1132	27	3	62700	B2M,SPRR2A,UGT2B17
TF	Factor: POU3F2; motif: WTATGCWAATKA	TF:M04079	false	0.042201520305929406	1.3746719033373098	3307	27	5	62700	LY6K,MAP4K1,SPRR2A,UGT2B17,SERTAD1
TF	Factor: ZNF295; motif: NYCYCWGCYYCCCN	TF:M09755	false	0.042201520305929406	1.3746719033373098	3306	27	5	62700	LY6K,HBQ1,RASD1,SERTAD1,FTHL17
TF	Factor: ATF-4; motif: RNMTGATGCAAY	TF:M09869	false	0.042201520305929406	1.3746719033373098	2125	27	4	62700	HBQ1,MAP4K1,BPY2,HSD17B10
TF	Factor: MyoD; motif: CNGNRNCAGGTGNNGNAN	TF:M00929	false	0.042201520305929406	1.3746719033373098	2127	27	4	62700	B2M,P2RY4,ATP4B,DUX4
TF	Factor: GCMb:FIGLA; motif: ATGCGGGTNCASSTG	TF:M08330	false	0.042201520305929406	1.3746719033373098	393	27	2	62700	TOB1,HSD17B10
TF	Factor: GATA-5; motif: TTAMCAR	TF:M05445	false	0.04249676429738582	1.3716441358623197	3314	27	5	62700	HBQ1,P2RY4,RBMY1A1,UGT2B17,BDH1
TF	Factor: ESE-1; motif: ACCCGGAAGTRNNNNNNNWWWWW	TF:M11384	false	0.04257004545212145	1.3708958861255416	3316	27	5	62700	TNNT3,BPY2,SPRR2A,UGT2B17,FTHL17
TF	Factor: NF-1C; motif: NTTGGCNNNNTGCCARN; match class: 1	TF:M11728_1	false	0.04261163886513203	1.3704717622934188	1137	27	3	62700	LY6K,TNNT3,RAB33A
TF	Factor: GATA-6; motif: NGATAACGATCN	TF:M12209	false	0.04261163886513203	1.3704717622934188	2135	27	4	62700	B2M,SPRR2A,HSD17B10,BDH1
TF	Factor: SREBP-2; motif: ATCACMCCAY	TF:M11084	false	0.04279030679949842	1.3686545996845283	3322	27	5	62700	CTIF,TOB1,FTHL17,RAB33A,EPHB6
TF	Factor: SP1; motif: NRGKGGGCGGGGCN	TF:M09765	false	0.043096758564305816	1.3655553931936575	7652	27	8	62700	LY6K,B2M,HBQ1,CTIF,MAP4K1,RASD1,SERTAD1,TMSB15A
TF	Factor: PSF; motif: KWATCCGN; match class: 1	TF:M07612_1	false	0.043096758564305816	1.3655553931936575	1143	27	3	62700	HBQ1,HSD17B10,SERTAD1
TF	Factor: E2F2; motif: AAAATGGCGCCATTTT	TF:M04517	false	0.0431616574296441	1.3649018865394558	9292	27	9	62700	HBQ1,RBMY1A1,MAP4K1,BPY2,TOB1,UGT2B17,SERTAD1,FTHL17,TMSB15A
TF	Factor: Pit-1; motif: NTAATGAKATGCRN	TF:M11950	false	0.043218936434718754	1.3643259247784634	6110	27	7	62700	P2RY4,CTIF,MAP4K1,SPRR2A,UGT2B17,FTHL17,BDH1
TF	Factor: GSX2; motif: NNYMATTANN	TF:M04328	false	0.04381751198676055	1.3583522858601411	6127	27	7	62700	TNNT3,B2M,P2RY4,CTIF,BPY2,SPRR2A,TOB1
TF	Factor: STAT1; motif: NNTTTCYNGGAARNNNNNNNNN	TF:M01260	false	0.043826903842627225	1.3582592090530283	2156	27	4	62700	SPRR2A,ATP4B,TOB1,BDH1
TF	Factor: MSANTD3; motif: SNNCACTCAC	TF:M12406	false	0.043882898484269836	1.3577046948131113	4680	27	6	62700	HBQ1,CTIF,ATP4B,SERTAD1,TMSB15A,EPHB6
TF	Factor: ATF4; motif: NNATGAYGCAATM	TF:M04197	false	0.04397134912929723	1.3568302091489888	2159	27	4	62700	B2M,MAP4K1,BPY2,SPRR2A
TF	Factor: PEA3; motif: NACCGGAAGTN; match class: 1	TF:M11427_1	false	0.04421203430829307	1.35445950163925	4689	27	6	62700	RBMY1A1,BPY2,RASD1,DUX4,FTHL17,RAB33A
TF	Factor: BCL-6; motif: NYGCTTTCKAGGAANN; match class: 1	TF:M12341_1	false	0.04427545486452665	1.3538369683843203	1157	27	3	62700	HSD17B10,UGT2B17,DUX4
TF	Factor: ZNF449; motif: NNNAGCCCARCC; match class: 1	TF:M09837_1	false	0.04462360502508918	1.3504353471122539	1161	27	3	62700	PRPH,RASD1,TMSB15A
TF	Factor: LBP9; motif: ACYRGTNNNNACYRGT; match class: 1	TF:M11492_1	false	0.04465603547684169	1.350119835831473	6156	27	7	62700	LY6K,TNNT3,HBQ1,PRPH,FTHL17,RAB33A,BDH1
TF	Factor: RP58; motif: NNAACATCTGGA	TF:M00532	false	0.04481483053697105	1.3485782414812137	409	27	2	62700	RASD1,TMSB15A
TF	Factor: Hey2; motif: NGCACGYGYN	TF:M11054	false	0.04489769653202491	1.3477759398227933	3372	27	5	62700	LY6K,CTIF,MAP4K1,BPY2,DUX4
TF	Factor: HOXB2; motif: NNTMATTANN	TF:M04347	false	0.04489769653202491	1.3477759398227933	3371	27	5	62700	B2M,CTIF,BPY2,SPRR2A,TOB1
TF	Factor: Crx; motif: NYTAATCNN	TF:M07352	false	0.04489769653202491	1.3477759398227933	1165	27	3	62700	PRPH,BPY2,TMSB15A
TF	Factor: HSF1; motif: NTTCTRGAANNTTCY	TF:M07100	false	0.044973238689757264	1.3470458361491207	3374	27	5	62700	LY6K,RBMY1A1,RASD1,TOB1,HSD17B10
TF	Factor: SMAD5; motif: CAGACWGN	TF:M08829	false	0.045040690030216664	1.3463949646482758	3376	27	5	62700	TNNT3,B2M,ATP4B,RASD1,TMSB15A
TF	Factor: AP-2alpha; motif: NGCCYSNNGSN; match class: 1	TF:M01857_1	false	0.045040690030216664	1.3463949646482758	4716	27	6	62700	TNNT3,HBQ1,PRPH,ATP4B,RASD1,DUX4
TF	Factor: RXRA; motif: RRGGTCATGACCYY	TF:M04490	false	0.045040690030216664	1.3463949646482758	7729	27	8	62700	LY6K,HBQ1,MAP4K1,ATP4B,FTHL17,RAB33A,TMSB15A,EPHB6
TF	Factor: MEF-2A; motif: SKYTAAAAATAACYCH	TF:M00406	false	0.04511386073854255	1.3456900054072964	1169	27	3	62700	TOB1,FTHL17,TMSB15A
TF	Factor: ER81; motif: NNCCGGAWGYN	TF:M11419	false	0.04511386073854255	1.3456900054072964	6178	27	7	62700	TNNT3,RBMY1A1,BPY2,ATP4B,SERTAD1,FTHL17,RAB33A
TF	Factor: Blimp-1; motif: NRGRAAGKGAAAGKRN	TF:M01066	false	0.04511386073854255	1.3456900054072964	412	27	2	62700	SPRR2A,HSD17B10
TF	Factor: EZI; motif: GGGGAGGGGRRGGRGRRGGRRR	TF:M10151	false	0.04511386073854255	1.3456900054072964	2183	27	4	62700	PRPH,CTIF,DUX4,FTHL17
TF	Factor: ZNF532; motif: NGGRGCTGGG	TF:M12732	false	0.045176943717990664	1.345083153037358	9389	27	9	62700	TNNT3,PRPH,MAP4K1,BPY2,ATP4B,RASD1,DUX4,TMSB15A,EPHB6
TF	Factor: OC-2; motif: NNATCGATYN; match class: 1	TF:M11498_1	false	0.045176943717990664	1.345083153037358	414	27	2	62700	TNNT3,CTIF
TF	Factor: LUMAN; motif: CYCAGCYYCY; match class: 1	TF:M09729_1	false	0.045176943717990664	1.345083153037358	4729	27	6	62700	TNNT3,PRPH,MAP4K1,ATP4B,RASD1,EPHB6
TF	Factor: ctcf; motif: NNNCCASYAGRKGGCRSYNN; match class: 1	TF:M09602_1	false	0.045176943717990664	1.345083153037358	2188	27	4	62700	HBQ1,PRPH,RASD1,FTHL17
TF	Factor: AP-2alpha; motif: NGCCYSNNGSN	TF:M01857	false	0.045176943717990664	1.345083153037358	9389	27	9	62700	LY6K,TNNT3,HBQ1,PRPH,CTIF,ATP4B,RASD1,DUX4,EPHB6
TF	Factor: AP-2gamma; motif: NNNNWGCCYNCRGSCN	TF:M07349	false	0.045176943717990664	1.345083153037358	3384	27	5	62700	LY6K,B2M,MAP4K1,ATP4B,EPHB6
TF	Factor: FOSL1; motif: NNATGACTCATNN	TF:M12518	false	0.045176943717990664	1.345083153037358	4726	27	6	62700	LY6K,TNNT3,MAP4K1,SPRR2A,ATP4B,SERTAD1
TF	Factor: LRH-1; motif: YGACCTTGNNNCAAGGTCR	TF:M11827	false	0.0452178041626947	1.3446905314019704	2190	27	4	62700	HBQ1,MAP4K1,BPY2,HSD17B10
TF	Factor: GLI; motif: MCVNNGACCACCCAV	TF:M03871	false	0.045228912436074825	1.344583855072787	3391	27	5	62700	LY6K,HBQ1,CTIF,RASD1,TOB1
TF	Factor: Isl2; motif: CTAATKR; match class: 1	TF:M02079_1	false	0.045228912436074825	1.344583855072787	1175	27	3	62700	PRPH,CTIF,BDH1
TF	Factor: MyoD; motif: CGNCAGSTGTTN	TF:M11183	false	0.04530472867131055	1.3438564662282437	3393	27	5	62700	TNNT3,RBMY1A1,HSD17B10,DUX4,SERTAD1
TF	Factor: CDP:T-bet; motif: NTCACACNYYRATCRATM	TF:M08203	false	0.045375275587027565	1.3431807242574973	6198	27	7	62700	TNNT3,B2M,HBQ1,P2RY4,MAP4K1,TOB1,TMSB15A
TF	Factor: ESE-1; motif: ACCCGGAAGTRNNNNNNNNWWWW; match class: 1	TF:M11379_1	false	0.045395750574515906	1.3429847988700678	416	27	2	62700	TNNT3,BPY2
TF	Factor: HOXA3:TBR2; motif: TAATGAGGTGTNA	TF:M08338	false	0.04547068527668418	1.3422685006081778	1179	27	3	62700	TNNT3,RBMY1A1,EPHB6
TF	Factor: ER-alpha; motif: AGGTCACNGTGACCT	TF:M01801	false	0.04547068527668418	1.3422685006081778	3399	27	5	62700	P2RY4,MAP4K1,HSD17B10,SERTAD1,FTHL17
TF	Factor: CP2; motif: NNNNCCAGNCNN; match class: 1	TF:M07602_1	false	0.04569956922976684	1.3400878936285514	4749	27	6	62700	LY6K,PRPH,SPRR2A,ATP4B,DUX4,RAB33A
TF	Factor: ESE-1; motif: ACCCGGAAGTRNNNNNNNWWWWW; match class: 1	TF:M11384_1	false	0.04586106778269503	1.338555837815113	419	27	2	62700	TNNT3,BPY2
TF	Factor: STAT1; motif: NCCNTTTCCNGGAAANCNC; match class: 1	TF:M10079_1	false	0.04594588754202978	1.3377533547399219	1185	27	3	62700	ATP4B,TOB1,UGT2B17
TF	Factor: Helios; motif: NNTWGGGANNN; match class: 1	TF:M01003_1	false	0.04608833435587449	1.336408987104899	421	27	2	62700	BPY2,BDH1
TF	Factor: FOSB:JUND; motif: NNTNACTNATN	TF:M08928	false	0.0461142990149989	1.3361643887009695	6228	27	7	62700	LY6K,TNNT3,CTIF,BPY2,SPRR2A,TOB1,FTHL17
TF	Factor: islet1; motif: SCAMTTAN	TF:M11012	false	0.04615565154707625	1.3357751140219019	6230	27	7	62700	TNNT3,B2M,P2RY4,RBMY1A1,PRPH,TOB1,HSD17B10
TF	Factor: KLF15; motif: GAGNNGGGGNGTDG	TF:M01714	false	0.04615565154707625	1.3357751140219019	2212	27	4	62700	ATP4B,DUX4,TMSB15A,EPHB6
TF	Factor: ETS1; motif: ACCGGAARYN; match class: 1	TF:M03977_1	false	0.04615565154707625	1.3357751140219019	4767	27	6	62700	TNNT3,RBMY1A1,DUX4,SERTAD1,FTHL17,EPHB6
TF	Factor: HNF-1alpha; motif: NNKNNGTTAACTAANNN	TF:M01379	false	0.046248415515698374	1.3349031417266035	3421	27	5	62700	LY6K,B2M,RBMY1A1,UGT2B17,BDH1
TF	Factor: Foxc1; motif: TTVYTTTNW	TF:M07254	false	0.04628026377820477	1.334604174415787	7802	27	8	62700	LY6K,HBQ1,RASD1,TOB1,HSD17B10,UGT2B17,SERTAD1,BDH1
TF	Factor: RUNX3; motif: NRACCGCANWAACCRCAN	TF:M04110	false	0.04628026377820477	1.334604174415787	9456	27	9	62700	LY6K,HBQ1,PRPH,CTIF,MAP4K1,ATP4B,RASD1,DUX4,RAB33A
TF	Factor: Pit-1; motif: NMTTCATAAWTATWNMNA	TF:M00802	false	0.04628026377820477	1.334604174415787	4774	27	6	62700	TNNT3,TOB1,HSD17B10,UGT2B17,SERTAD1,FTHL17
TF	Factor: AP-2; motif: MKCCCSCNGGCG; match class: 1	TF:M00189_1	false	0.04628026377820477	1.334604174415787	6239	27	7	62700	LY6K,HBQ1,RBMY1A1,PRPH,CTIF,DUX4,TMSB15A
TF	Factor: HSF1; motif: NGAANGTTCKRGAAN	TF:M11655	false	0.04628026377820477	1.334604174415787	1192	27	3	62700	LY6K,TOB1,RAB33A
TF	Factor: Elk-1; motif: NRCCGGAAGTN	TF:M11433	false	0.04643739007259938	1.3331321969636134	7810	27	8	62700	TNNT3,RBMY1A1,PRPH,CTIF,BPY2,RASD1,SERTAD1,FTHL17
TF	Factor: Fli-1; motif: NNRGGMAGGAAGGRRRGR	TF:M09920	false	0.046501632766865	1.3325317978801416	9466	27	9	62700	TNNT3,PRPH,MAP4K1,SPRR2A,HSD17B10,UGT2B17,SERTAD1,FTHL17,EPHB6
TF	Factor: FOXL2; motif: TWAKACWAMTTT	TF:M03548	false	0.04656268523272521	1.3319619822213948	4783	27	6	62700	P2RY4,BPY2,SPRR2A,TOB1,HSD17B10,RAB33A
TF	Factor: TEF-3:Elf-1; motif: RGAATGCGGAAGTN	TF:M08415	false	0.04656268523272521	1.3319619822213948	9470	27	9	62700	TNNT3,P2RY4,PRPH,MAP4K1,ATP4B,TOB1,HSD17B10,FTHL17,RAB33A
TF	Factor: ESE-1; motif: NSMGGAARTN; match class: 1	TF:M02055_1	false	0.04659760068124194	1.331636444634531	2224	27	4	62700	TNNT3,RBMY1A1,FTHL17,EPHB6
TF	Factor: ESE-1; motif: NSMGGAARTN; match class: 1	TF:M01214_1	false	0.04659760068124194	1.331636444634531	2224	27	4	62700	TNNT3,RBMY1A1,FTHL17,EPHB6
TF	Factor: PEBP2beta; motif: TGTGGTY	TF:M03841	false	0.046610628777714186	1.3315150383922434	7821	27	8	62700	LY6K,RBMY1A1,BPY2,SPRR2A,SERTAD1,FTHL17,BDH1,EPHB6
TF	Factor: GCMa:FOXO1A; motif: GTMAATAMGGGTRN; match class: 1	TF:M08318_1	false	0.046610628777714186	1.3315150383922434	4787	27	6	62700	B2M,PRPH,SPRR2A,ATP4B,RASD1,SERTAD1
TF	Factor: batf3; motif: NNSTTTCANTNTGASNN	TF:M09872	false	0.046791785897334404	1.3298303788181602	1201	27	3	62700	MAP4K1,UGT2B17,DUX4
TF	Factor: ZFP57; motif: NNNTTGCCGCANN	TF:M12412	false	0.04681971674023437	1.3295712181175083	428	27	2	62700	RASD1,SERTAD1
TF	Factor: TFEA; motif: YRCACGTGACN	TF:M11090	false	0.046857229436286445	1.3292233938462759	6266	27	7	62700	LY6K,RBMY1A1,CTIF,MAP4K1,BPY2,TOB1,DUX4
TF	Factor: HOXB2:TBR2; motif: NNGTGNTAATKN	TF:M08342	false	0.046949534857108025	1.3283687060601057	2233	27	4	62700	RBMY1A1,CTIF,BPY2,UGT2B17
TF	Factor: HOXC-8; motif: NTAATTAN	TF:M10731	false	0.046978192711421035	1.3281036948924836	1204	27	3	62700	B2M,BPY2,SPRR2A
TF	Factor: YY1; motif: GCCGCCATTTTG	TF:M02044	false	0.04730495353177801	1.3250933797933282	6280	27	7	62700	HBQ1,CTIF,BPY2,ATP4B,HSD17B10,FTHL17,BDH1
TF	Factor: BTEB3; motif: CCNNSCCNSCCCCKCCCCC; match class: 1	TF:M09826_1	false	0.04735508476941477	1.3246333816293137	7853	27	8	62700	B2M,PRPH,CTIF,HSD17B10,DUX4,SERTAD1,TMSB15A,EPHB6
TF	Factor: FIGLA; motif: NMCACCTGKN	TF:M04169	false	0.047414272044330484	1.3240909128165865	1210	27	3	62700	TNNT3,ATP4B,HSD17B10
TF	Factor: GLI; motif: NTGGGTGGTN; match class: 1	TF:M07292_1	false	0.047414272044330484	1.3240909128165865	1210	27	3	62700	TNNT3,HBQ1,TMSB15A
TF	Factor: MEIS1; motif: NTGACAN	TF:M04027	false	0.047414272044330484	1.3240909128165865	3457	27	5	62700	TNNT3,HSD17B10,SERTAD1,BDH1,TMSB15A
TF	Factor: MAZ; motif: GGGMGGGGS	TF:M10432	false	0.04774016825888578	1.3211160546678304	9527	27	9	62700	LY6K,TNNT3,B2M,HBQ1,PRPH,CTIF,MAP4K1,DUX4,FTHL17
TF	Factor: Fra-2; motif: RTGACTCANNN	TF:M09616	false	0.04777247511944062	1.3208222570865804	4824	27	6	62700	LY6K,TNNT3,MAP4K1,SPRR2A,ATP4B,SERTAD1
TF	Factor: HOXA6; motif: NGYMATTANN; match class: 1	TF:M10696_1	false	0.047841758741214	1.3201928633514874	1215	27	3	62700	P2RY4,SERTAD1,BDH1
TF	Factor: CREB1; motif: NNNNSSGGCGCSSNNNNRTGACGTCAC; match class: 1	TF:M12591_1	false	0.04792802638719565	1.3194104543129863	9536	27	9	62700	LY6K,CTIF,MAP4K1,ATP4B,TOB1,HSD17B10,DUX4,RAB33A,TMSB15A
TF	Factor: ctcf; motif: CCRSCAGGGGGCGCN	TF:M10426	false	0.04795929717121433	1.3191271899789414	9538	27	9	62700	LY6K,TNNT3,HBQ1,PRPH,RASD1,SERTAD1,FTHL17,TMSB15A,EPHB6
TF	Factor: E2F; motif: NCSCGCSAAAN	TF:M00919	false	0.04832470656101451	1.3158307744296545	6315	27	7	62700	TNNT3,B2M,CTIF,MAP4K1,SPRR2A,RASD1,FTHL17
TF	Factor: YY1; motif: GCCGCCATNTTGNNNNNGGNCN	TF:M04696	false	0.048453174069315076	1.3146777679292738	7894	27	8	62700	TNNT3,HBQ1,RBMY1A1,MAP4K1,BPY2,ATP4B,HSD17B10,BDH1
TF	Factor: PPARGAMMA:RXR-ALPHA; motif: NNRGGTCAAWAGGTCAN	TF:M08962	false	0.048537734154869436	1.3139205013251662	4845	27	6	62700	PRPH,CTIF,MAP4K1,BPY2,RASD1,UGT2B17
TF	Factor: N-Myc; motif: NNCACGTGNN	TF:M11215	false	0.04874805591944427	1.3120426993560697	1226	27	3	62700	LY6K,CTIF,DUX4
TF	Factor: HIF-1alpha; motif: NCACGTNN	TF:M07384	false	0.04874805591944427	1.3120426993560697	1226	27	3	62700	LY6K,CTIF,DUX4
TF	Factor: DEC1; motif: NGCACGTGAS; match class: 1	TF:M09876_1	false	0.048771911608818636	1.3118302219583318	6332	27	7	62700	LY6K,RBMY1A1,CTIF,MAP4K1,BPY2,TOB1,DUX4
TF	Factor: HOXB8; motif: NYMATTAN	TF:M10726	false	0.04877393041587184	1.3118122456562127	2268	27	4	62700	P2RY4,UGT2B17,SERTAD1,BDH1
TF	Factor: BSX; motif: NNCGTTAN	TF:M10591	false	0.04882857513144301	1.3113259486952016	7912	27	8	62700	TNNT3,B2M,HBQ1,P2RY4,RBMY1A1,ATP4B,UGT2B17,RAB33A
TF	Factor: RelA-p65; motif: AAASTCCC	TF:M04849	false	0.048953056435382294	1.3102201873831851	6339	27	7	62700	TNNT3,B2M,HBQ1,RBMY1A1,CTIF,UGT2B17,BDH1
TF	Factor: ipf1; motif: NVSTAATTAC	TF:M01235	false	0.049130498796774946	1.3086488266734968	3499	27	5	62700	B2M,P2RY4,CTIF,BPY2,SPRR2A
TF	Factor: pax-6; motif: NYACGCNTSRNYGCNYN; match class: 1	TF:M11883_1	false	0.049225581263844145	1.3078091469381508	7926	27	8	62700	LY6K,B2M,HBQ1,P2RY4,RBMY1A1,TOB1,DUX4,RAB33A
TF	Factor: Sp3; motif: NGCCACGCCCMCN	TF:M12153	false	0.04937347066139567	1.3065063433878272	6352	27	7	62700	LY6K,RBMY1A1,CTIF,HSD17B10,DUX4,SERTAD1,TMSB15A
TF	Factor: isx; motif: NTCRTTAA	TF:M10956	false	0.04941877224054594	1.3061080484074212	9599	27	9	62700	TNNT3,B2M,HBQ1,P2RY4,RBMY1A1,ATP4B,UGT2B17,FTHL17,RAB33A
TF	Factor: FOXM1; motif: NAGASTGATTA; match class: 1	TF:M04611_1	false	0.049559769272286794	1.3048707241685713	3509	27	5	62700	P2RY4,SPRR2A,TOB1,FTHL17,BDH1
TF	Factor: IRF1; motif: NNNYASTTTCACTTTCNNTTT	TF:M07216	false	0.049581693394877516	1.304678644581267	446	27	2	62700	B2M,HSD17B10
TF	Factor: POU3F2; motif: NTAATGAKATGCGN	TF:M11906	false	0.049707680634150216	1.303576500616579	3513	27	5	62700	P2RY4,RBMY1A1,CTIF,BDH1,TMSB15A
TF	Factor: MLLT10; motif: CYNNCCNNGGNGCTG	TF:M12636	false	0.049707680634150216	1.303576500616579	9612	27	9	62700	LY6K,HBQ1,P2RY4,PRPH,CTIF,MAP4K1,ATP4B,TMSB15A,EPHB6
TF	Factor: COUP-TF2; motif: NARAGGTCARRGN	TF:M09599	false	0.0498462221554983	1.3023677512779666	2288	27	4	62700	PRPH,MAP4K1,BPY2,ATP4B
TF	Factor: ESR2; motif: NNRGGTCANNNTGMCCTN	TF:M02377	false	0.0498462221554983	1.3023677512779666	3517	27	5	62700	TNNT3,HBQ1,MAP4K1,DUX4,FTHL17
