# Supplementary material for: Nanomaterial isolated extracellular vesicles enable high precision identification of tumor biomarkers for pancreatic cancer liquid biopsy
Source: J Nanobiotechnology. 2025 Jul 1;23:467. doi: 10.1186/s12951-025-03527-3 (PMC12211367; doi:10.1186/s12951-025-03527-3)
Supplement: Supplementary file 3 — Additional file 3. gProfiler’s enrichment analysis. Enrichment analysis was applied to each EV isolation’s transcriptomic sample based on their unique mRNA annotations. [file 12951_2025_3527_MOESM3_ESM.zip › Enrichment_Analysis_gProfiler/ExoEasy/ExoEasy_Patient_5.csv]

source	term_name	term_id	highlighted	adjusted_p_value	negative_log10_of_adjusted_p_value	term_size	query_size	intersection_size	effective_domain_size	intersections
GO:MF	transmembrane transporter activity	GO:0022857	false	0.00021656954547264536	3.6644026149456375	1130	53	8	62700	SLC25A24,NDUFB7,PLP2,SLC39A2,NDUFA8,SLC31A2,TIMM17B,NDUFS5
GO:MF	transporter activity	GO:0005215	false	0.00023025435687924243	3.6377921433212923	1242	53	8	62700	SLC25A24,NDUFB7,PLP2,SLC39A2,NDUFA8,SLC31A2,TIMM17B,NDUFS5
GO:MF	oxidoreductase activity, acting on NAD(P)H, quinone or similar compound as acceptor	GO:0016655	false	0.0003627648126678741	3.4403748451105476	57	53	3	62700	NDUFB7,NDUFA8,NDUFS5
GO:MF	oxidoreduction-driven active transmembrane transporter activity	GO:0015453	false	0.0005911951709267402	3.228269122056456	69	53	3	62700	NDUFB7,NDUFA8,NDUFS5
GO:MF	structural molecule activity	GO:0005198	false	0.0006835418488457407	3.1652348912404054	1102	53	7	62700	CLDN6,RPS21,MYH11,CRYGB,CRYAA,CRYGA,SPRR1B
GO:MF	oxidoreductase activity, acting on NAD(P)H	GO:0016651	false	0.001047268582021911	2.979941925072273	90	53	3	62700	NDUFB7,NDUFA8,NDUFS5
GO:MF	cytokine receptor binding	GO:0005126	false	0.001381952048421883	2.8595070260407423	275	53	4	62700	CCL7,CSH1,FADD,CXCL5
GO:MF	electron transfer activity	GO:0009055	false	0.002116828976711619	2.674314228173663	119	53	3	62700	NDUFB7,NDUFA8,NDUFS5
GO:MF	signaling receptor binding	GO:0005102	false	0.0033541310270563934	2.474419975952923	1484	53	7	62700	PGLYRP1,CCL7,CSH1,S100A9,FADD,CRK,CXCL5
GO:MF	identical protein binding	GO:0042802	false	0.005127844916364768	2.2900651178467823	2143	53	8	62700	CLDN6,BANF1,S100A10,ENDOG,MAPT,CRYAA,FADD,CXCL5
GO:MF	primary active transmembrane transporter activity	GO:0015399	false	0.005127844916364768	2.2900651178467823	170	53	3	62700	NDUFB7,NDUFA8,NDUFS5
GO:MF	active transmembrane transporter activity	GO:0022804	false	0.006343232946301401	2.197689339456132	449	53	4	62700	SLC25A24,NDUFB7,NDUFA8,NDUFS5
GO:MF	chemokine activity	GO:0008009	false	0.008030303030307773	2.0952680659408234	50	53	2	62700	CCL7,CXCL5
GO:MF	receptor ligand activity	GO:0048018	false	0.008454813275133711	2.0728959793701467	510	53	4	62700	PGLYRP1,CCL7,CSH1,CXCL5
GO:MF	signaling receptor activator activity	GO:0030546	false	0.00869681873398792	2.0606395817419667	519	53	4	62700	PGLYRP1,CCL7,CSH1,CXCL5
GO:MF	signaling receptor regulator activity	GO:0030545	false	0.010745958973515152	1.9687548218363733	555	53	4	62700	PGLYRP1,CCL7,CSH1,CXCL5
GO:MF	signaling receptor activity	GO:0038023	false	0.012097064817612762	1.9173199923405513	1488	53	6	62700	PGLYRP1,OR1L1,GPR34,TJP1,AVPR2,MLNR
GO:MF	cytoskeletal protein binding	GO:0008092	false	0.012097064817612762	1.9173199923405513	998	53	5	62700	MYH11,EMD,S100A9,MAPT,CRK
GO:MF	molecular transducer activity	GO:0060089	false	0.012097064817612762	1.9173199923405513	1488	53	6	62700	PGLYRP1,OR1L1,GPR34,TJP1,AVPR2,MLNR
GO:MF	molecular adaptor activity	GO:0060090	false	0.012276546982432733	1.9109237697872912	597	53	4	62700	PGLYRP1,MAPT,FADD,CRK
GO:MF	chemokine receptor binding	GO:0042379	false	0.013546530334269204	1.8681719261651966	76	53	2	62700	CCL7,CXCL5
GO:MF	molecular function regulator activity	GO:0098772	false	0.01375056655820703	1.861679407431252	2125	53	7	62700	PGLYRP1,BANF1,CST1,CCL7,CSH1,ARL2BP,CXCL5
GO:MF	protein domain specific binding	GO:0019904	false	0.014470899385636204	1.8395044760626795	644	53	4	62700	MAPT,TJP1,FADD,CRK
GO:MF	G protein-coupled peptide receptor activity	GO:0008528	false	0.02208998673680459	1.6558045448861165	107	53	2	62700	AVPR2,MLNR
GO:MF	transmembrane signaling receptor activity	GO:0004888	false	0.02347930536107814	1.6293147559045436	1272	53	5	62700	OR1L1,GPR34,TJP1,AVPR2,MLNR
GO:MF	tubulin binding	GO:0015631	false	0.02347930536107814	1.6293147559045436	385	53	3	62700	EMD,S100A9,MAPT
GO:MF	peptide receptor activity	GO:0001653	false	0.02347930536107814	1.6293147559045436	113	53	2	62700	AVPR2,MLNR
GO:MF	SH3 domain binding	GO:0017124	false	0.02451240559794435	1.6106140658737076	120	53	2	62700	MAPT,CRK
GO:MF	G protein-coupled receptor activity	GO:0004930	false	0.02513592609975821	1.5997051091386976	837	53	4	62700	OR1L1,GPR34,AVPR2,MLNR
GO:MF	protein-folding chaperone binding	GO:0051087	false	0.02513592609975821	1.5997051091386976	135	53	2	62700	PGLYRP1,MAPT
GO:MF	transmembrane transporter binding	GO:0044325	false	0.02513592609975821	1.5997051091386976	135	53	2	62700	S100A10,TJP1
GO:MF	heat shock protein binding	GO:0031072	false	0.02513592609975821	1.5997051091386976	128	53	2	62700	PGLYRP1,MAPT
GO:MF	actin binding	GO:0003779	false	0.026613077581803223	1.5749048999878914	444	53	3	62700	MYH11,EMD,MAPT
GO:MF	calmodulin binding	GO:0005516	false	0.0446577140355906	1.3501035116080187	204	53	2	62700	MYH11,TJP1
GO:BP	response to stimulus	GO:0050896	false	5.3843064945093926e-11	10.268870226442777	8955	53	31	62700	PGLYRP1,BANF1,SLC25A24,PLP2,CST1,CCL7,OR1L1,CSH1,IFITM3,EMD,GPR34,S100A10,S100A9,IGHG2,ENDOG,ARL2BP,IGLC3,CFD,POLR2I,MAPT,IGLV7-46,TJP1,AVPR2,CRYAA,IGLV2-18,FADD,CRK,CXCL5,MLNR,GNG13,IGLV4-3
GO:BP	immune response	GO:0006955	false	1.755105344561081e-7	6.755696811284463	1951	53	14	62700	PGLYRP1,BANF1,CCL7,IFITM3,S100A9,IGHG2,IGLC3,CFD,IGLV7-46,IGLV2-18,FADD,CRK,CXCL5,IGLV4-3
GO:BP	immune system process	GO:0002376	false	8.820769092637065e-7	6.054493546599875	2730	53	15	62700	PGLYRP1,BANF1,CCL7,IFITM3,S100A9,IGHG2,IGLC3,CFD,MAPT,IGLV7-46,IGLV2-18,FADD,CRK,CXCL5,IGLV4-3
GO:BP	signal transduction	GO:0007165	false	8.820769092637065e-7	6.054493546599875	5926	53	21	62700	PGLYRP1,PLP2,CCL7,OR1L1,CSH1,IFITM3,EMD,GPR34,S100A9,IGHG2,ENDOG,ARL2BP,IGLC3,MAPT,TJP1,AVPR2,FADD,CRK,CXCL5,MLNR,GNG13
GO:BP	cellular response to stimulus	GO:0051716	false	0.0000011390031462794906	5.943475076263363	7399	53	23	62700	PGLYRP1,SLC25A24,PLP2,CCL7,OR1L1,CSH1,IFITM3,EMD,GPR34,S100A9,IGHG2,ENDOG,ARL2BP,IGLC3,POLR2I,MAPT,TJP1,AVPR2,FADD,CRK,CXCL5,MLNR,GNG13
GO:BP	signaling	GO:0023052	false	0.0000024562513357131736	5.609727196110441	6396	53	21	62700	PGLYRP1,PLP2,CCL7,OR1L1,CSH1,IFITM3,EMD,GPR34,S100A9,IGHG2,ENDOG,ARL2BP,IGLC3,MAPT,TJP1,AVPR2,FADD,CRK,CXCL5,MLNR,GNG13
GO:BP	cell communication	GO:0007154	false	0.0000027698410851108783	5.557545147123	6495	53	21	62700	PGLYRP1,PLP2,CCL7,OR1L1,CSH1,IFITM3,EMD,GPR34,S100A9,IGHG2,ENDOG,ARL2BP,IGLC3,MAPT,TJP1,AVPR2,FADD,CRK,CXCL5,MLNR,GNG13
GO:BP	anatomical structure development	GO:0048856	false	0.0000027698410851108783	5.557545147123	5862	53	20	62700	SPRR2B,PGLYRP1,CCL7,MYH11,CSH1,EMD,SLC39A2,S100A10,S100A9,ENDOG,POU3F4,MAPT,TJP1,CRYGB,AVPR2,CRYAA,FADD,CRK,CRYGA,SPRR1B
GO:BP	developmental process	GO:0032502	false	0.000011530209417362306	4.938162804762635	6414	53	20	62700	SPRR2B,PGLYRP1,CCL7,MYH11,CSH1,EMD,SLC39A2,S100A10,S100A9,ENDOG,POU3F4,MAPT,TJP1,CRYGB,AVPR2,CRYAA,FADD,CRK,CRYGA,SPRR1B
GO:BP	biological process involved in interspecies interaction between organisms	GO:0044419	false	0.000014869989320554765	4.827689343382942	1698	53	11	62700	CLDN6,PGLYRP1,BANF1,CCL7,IFITM3,S100A9,CFD,TJP1,FADD,CRK,CXCL5
GO:BP	organelle organization	GO:0006996	false	0.000014961534460498603	4.825023862784889	3562	53	15	62700	BANF1,NDUFB7,CCL7,MYH11,EMD,S100A10,S100A9,NDUFA8,ENDOG,TIMM17B,NDUFAF3,MAPT,TJP1,CRK,NDUFS5
GO:BP	response to external stimulus	GO:0009605	false	0.00002045189421188305	4.689266462342639	2686	53	13	62700	PGLYRP1,BANF1,PLP2,CCL7,CSH1,IFITM3,S100A9,ENDOG,CFD,TJP1,FADD,CRK,CXCL5
GO:BP	cellular response to chemical stimulus	GO:0070887	false	0.00002045189421188305	4.689266462342639	2691	53	13	62700	SLC25A24,PLP2,CCL7,CSH1,IFITM3,S100A9,ENDOG,MAPT,TJP1,AVPR2,FADD,CRK,CXCL5
GO:BP	NADH dehydrogenase complex assembly	GO:0010257	false	0.00002045189421188305	4.689266462342639	63	53	4	62700	NDUFB7,NDUFA8,NDUFAF3,NDUFS5
GO:BP	mitochondrial respiratory chain complex I assembly	GO:0032981	false	0.00002045189421188305	4.689266462342639	63	53	4	62700	NDUFB7,NDUFA8,NDUFAF3,NDUFS5
GO:BP	system process	GO:0003008	false	0.0000231059802720681	4.636275601794959	2266	53	12	62700	CST1,OR1L1,MYH11,EMD,POU3F4,MAPT,TJP1,CRYGB,AVPR2,CRYAA,GNG13,CRYGA
GO:BP	cell surface receptor signaling pathway	GO:0007166	false	0.000025120852822461823	4.599965620914052	2783	53	13	62700	PLP2,CCL7,CSH1,IFITM3,EMD,GPR34,IGHG2,ARL2BP,IGLC3,TJP1,FADD,CRK,CXCL5
GO:BP	mitochondrion organization	GO:0007005	false	0.000025120852822461823	4.599965620914052	547	53	7	62700	NDUFB7,NDUFA8,ENDOG,TIMM17B,NDUFAF3,MAPT,NDUFS5
GO:BP	multicellular organismal process	GO:0032501	false	0.000025120852822461823	4.599965620914052	7648	53	21	62700	SPRR2B,PGLYRP1,BANF1,CST1,OR1L1,MYH11,EMD,S100A10,S100A9,ENDOG,POU3F4,MAPT,TJP1,CRYGB,AVPR2,CRYAA,FADD,CRK,GNG13,CRYGA,SPRR1B
GO:BP	response to other organism	GO:0051707	false	0.00003139111084672649	4.503193315517944	1527	53	10	62700	PGLYRP1,BANF1,CCL7,IFITM3,S100A9,CFD,TJP1,FADD,CRK,CXCL5
GO:BP	response to external biotic stimulus	GO:0043207	false	0.00003139111084672649	4.503193315517944	1530	53	10	62700	PGLYRP1,BANF1,CCL7,IFITM3,S100A9,CFD,TJP1,FADD,CRK,CXCL5
GO:BP	defense response to other organism	GO:0098542	false	0.000034904264931988006	4.457121503606389	1196	53	9	62700	PGLYRP1,BANF1,CCL7,IFITM3,S100A9,CFD,FADD,CRK,CXCL5
GO:BP	response to biotic stimulus	GO:0009607	false	0.000034904264931988006	4.457121503606389	1565	53	10	62700	PGLYRP1,BANF1,CCL7,IFITM3,S100A9,CFD,TJP1,FADD,CRK,CXCL5
GO:BP	response to chemical	GO:0042221	false	0.000034904264931988006	4.457121503606389	3975	53	15	62700	SLC25A24,PLP2,CST1,CCL7,OR1L1,CSH1,IFITM3,S100A9,ENDOG,MAPT,TJP1,AVPR2,FADD,CRK,CXCL5
GO:BP	animal organ development	GO:0048513	false	0.00005972127692758139	4.223870915001371	3068	53	13	62700	SPRR2B,MYH11,CSH1,EMD,SLC39A2,POU3F4,CRYGB,AVPR2,CRYAA,FADD,CRK,CRYGA,SPRR1B
GO:BP	innate immune response	GO:0045087	false	0.00006017953928504462	4.220551141400337	947	53	8	62700	PGLYRP1,BANF1,CCL7,IFITM3,S100A9,CFD,FADD,CRK
GO:BP	sensory perception	GO:0007600	false	0.00006017953928504462	4.220551141400337	948	53	8	62700	CST1,OR1L1,POU3F4,TJP1,CRYGB,CRYAA,GNG13,CRYGA
GO:BP	positive regulation of biological process	GO:0048518	false	0.00008592310602931576	4.065890032075025	6253	53	18	62700	CCL7,CSH1,EMD,S100A10,S100A9,IGHG2,ENDOG,ARL2BP,IGLC3,CFD,MAPT,TJP1,AVPR2,MAGEC2,SERTAD3,FADD,CRK,CXCL5
GO:BP	defense response	GO:0006952	false	0.00008592310602931576	4.065890032075025	1769	53	10	62700	PGLYRP1,BANF1,CCL7,IFITM3,S100A9,CFD,MAPT,FADD,CRK,CXCL5
GO:BP	mitochondrial respiratory chain complex assembly	GO:0033108	false	0.00008592310602931576	4.065890032075025	104	53	4	62700	NDUFB7,NDUFA8,NDUFAF3,NDUFS5
GO:BP	regulation of catalytic activity	GO:0050790	false	0.00009186744181523665	4.036838377028417	1788	53	10	62700	BANF1,CST1,CCL7,S100A10,S100A9,MAPT,AVPR2,MAGEC2,FADD,CRK
GO:BP	response to organic substance	GO:0010033	false	0.00010937890407866769	3.9610664323507714	2775	53	12	62700	SLC25A24,PLP2,CCL7,CSH1,IFITM3,S100A9,ENDOG,TJP1,AVPR2,FADD,CRK,CXCL5
GO:BP	response to stress	GO:0006950	false	0.00012224411257385405	3.912772047854714	3909	53	14	62700	PGLYRP1,BANF1,SLC25A24,CCL7,IFITM3,S100A10,S100A9,ENDOG,CFD,POLR2I,MAPT,FADD,CRK,CXCL5
GO:BP	positive regulation of catalytic activity	GO:0043085	false	0.00013915040618321648	3.8565155216125677	1091	53	8	62700	CCL7,S100A10,S100A9,MAPT,AVPR2,MAGEC2,FADD,CRK
GO:BP	nervous system process	GO:0050877	false	0.00015672849712939965	3.8048520308394194	1495	53	9	62700	CST1,OR1L1,POU3F4,MAPT,TJP1,CRYGB,CRYAA,GNG13,CRYGA
GO:BP	cellular response to organic substance	GO:0071310	false	0.00021775741372098324	3.662027050174244	2001	53	10	62700	PLP2,CCL7,CSH1,IFITM3,ENDOG,TJP1,AVPR2,FADD,CRK,CXCL5
GO:BP	positive regulation of hydrolase activity	GO:0051345	false	0.0002772080504336088	3.557194161476807	558	53	6	62700	CCL7,S100A10,S100A9,MAPT,FADD,CRK
GO:BP	regulation of immune response	GO:0050776	false	0.000308680421019971	3.510490916072319	875	53	7	62700	PGLYRP1,BANF1,IGHG2,IGLC3,CFD,FADD,CRK
GO:BP	cell differentiation	GO:0030154	false	0.00031869505332762874	3.496624677439939	4310	53	14	62700	SPRR2B,PGLYRP1,MYH11,EMD,SLC39A2,S100A10,S100A9,POU3F4,MAPT,TJP1,CRYGB,FADD,CRK,SPRR1B
GO:BP	cellular developmental process	GO:0048869	false	0.00031869505332762874	3.496624677439939	4311	53	14	62700	SPRR2B,PGLYRP1,MYH11,EMD,SLC39A2,S100A10,S100A9,POU3F4,MAPT,TJP1,CRYGB,FADD,CRK,SPRR1B
GO:BP	mitochondrial electron transport, NADH to ubiquinone	GO:0006120	false	0.0003750349981223247	3.4259282021864808	51	53	3	62700	NDUFB7,NDUFA8,NDUFS5
GO:BP	response to cytokine	GO:0034097	false	0.0003793951029893737	3.4209082790309573	916	53	7	62700	PLP2,CCL7,IFITM3,ENDOG,AVPR2,FADD,CXCL5
GO:BP	regulation of hydrolase activity	GO:0051336	false	0.00045076244928261914	3.3460522699742055	944	53	7	62700	CST1,CCL7,S100A10,S100A9,MAPT,FADD,CRK
GO:BP	response to oxygen-containing compound	GO:1901700	false	0.0005001799063971678	3.3008737590591624	1774	53	9	62700	SLC25A24,CSH1,S100A9,ENDOG,MAPT,TJP1,FADD,CRK,CXCL5
GO:BP	regulation of response to stimulus	GO:0048583	false	0.0005001799063971678	3.3008737590591624	3909	53	13	62700	PGLYRP1,BANF1,CCL7,CSH1,EMD,S100A9,IGHG2,ENDOG,IGLC3,CFD,MAPT,FADD,CRK
GO:BP	response to oxidative stress	GO:0006979	false	0.0005961586223952775	3.2246381703513842	393	53	5	62700	BANF1,SLC25A24,ENDOG,MAPT,CRK
GO:BP	multicellular organism development	GO:0007275	false	0.0005961586223952775	3.2246381703513842	4610	53	14	62700	PGLYRP1,MYH11,S100A10,S100A9,ENDOG,POU3F4,MAPT,TJP1,CRYGB,AVPR2,CRYAA,FADD,CRK,CRYGA
GO:BP	leukocyte migration	GO:0050900	false	0.0005961586223952775	3.2246381703513842	393	53	5	62700	CCL7,S100A9,FADD,CRK,CXCL5
GO:BP	nucleobase-containing compound biosynthetic process	GO:0034654	false	0.0006323495900548399	3.1990427586538415	4026	53	13	62700	NDUFB7,S100A10,S100A9,NDUFA8,ARL2BP,ZNF32,POU3F4,POLR2I,MAGEC2,SERTAD3,FADD,CRK,NDUFS5
GO:BP	proton motive force-driven mitochondrial ATP synthesis	GO:0042776	false	0.0006830874000812268	3.165523725389339	66	53	3	62700	NDUFB7,NDUFA8,NDUFS5
GO:BP	cellular component organization or biogenesis	GO:0071840	false	0.0007064374448602389	3.1509262889531633	8309	53	19	62700	CLDN6,RPS21,BANF1,NDUFB7,CCL7,MYH11,EMD,S100A10,S100A9,NDUFA8,ENDOG,TIMM17B,NDUFAF3,MAPT,TJP1,SERTAD3,FADD,CRK,NDUFS5
GO:BP	regulation of lymphocyte migration	GO:2000401	false	0.0007109701902726158	3.1481486080909256	68	53	3	62700	CCL7,FADD,CRK
GO:BP	heterocycle biosynthetic process	GO:0018130	false	0.0007109701902726158	3.1481486080909256	4099	53	13	62700	NDUFB7,S100A10,S100A9,NDUFA8,ARL2BP,ZNF32,POU3F4,POLR2I,MAGEC2,SERTAD3,FADD,CRK,NDUFS5
GO:BP	aromatic compound biosynthetic process	GO:0019438	false	0.0007188100187522585	3.143385878337551	4110	53	13	62700	NDUFB7,S100A10,S100A9,NDUFA8,ARL2BP,ZNF32,POU3F4,POLR2I,MAGEC2,SERTAD3,FADD,CRK,NDUFS5
GO:BP	adaptive immune response	GO:0002250	false	0.0007994692877644313	3.097198215358183	718	53	6	62700	IGHG2,IGLC3,IGLV7-46,IGLV2-18,FADD,IGLV4-3
GO:BP	regulation of immune system process	GO:0002682	false	0.0008076016125640927	3.0928028225577844	1482	53	8	62700	PGLYRP1,BANF1,CCL7,IGHG2,IGLC3,CFD,FADD,CRK
GO:BP	positive regulation of molecular function	GO:0044093	false	0.0008652634020320758	3.0628516652109505	1500	53	8	62700	CCL7,S100A10,S100A9,MAPT,AVPR2,MAGEC2,FADD,CRK
GO:BP	regulation of cysteine-type endopeptidase activity	GO:2000116	false	0.0008660401220645634	3.062461987442692	219	53	4	62700	CST1,S100A9,MAPT,FADD
GO:BP	cellular nitrogen compound biosynthetic process	GO:0044271	false	0.0008660401220645634	3.062461987442692	4860	53	14	62700	RPS21,NDUFB7,S100A10,S100A9,NDUFA8,ARL2BP,ZNF32,POU3F4,POLR2I,MAGEC2,SERTAD3,FADD,CRK,NDUFS5
GO:BP	cell junction assembly	GO:0034329	false	0.0008968280818541113	3.0472908013906252	447	53	5	62700	CLDN6,S100A10,MAPT,TJP1,CRK
GO:BP	proton motive force-driven ATP synthesis	GO:0015986	false	0.0009040042596072796	3.043829523153422	77	53	3	62700	NDUFB7,NDUFA8,NDUFS5
GO:BP	organic cyclic compound biosynthetic process	GO:1901362	false	0.0009084300588823408	3.04170850392087	4255	53	13	62700	NDUFB7,S100A10,S100A9,NDUFA8,ARL2BP,ZNF32,POU3F4,POLR2I,MAGEC2,SERTAD3,FADD,CRK,NDUFS5
GO:BP	regulation of molecular function	GO:0065009	false	0.0009707487120854633	3.0128931769699627	2526	53	10	62700	BANF1,CST1,CCL7,S100A10,S100A9,MAPT,AVPR2,MAGEC2,FADD,CRK
GO:BP	chemotaxis	GO:0006935	false	0.0009776115959775197	3.00983365567028	461	53	5	62700	PLP2,CCL7,S100A9,CRK,CXCL5
GO:BP	taxis	GO:0042330	false	0.0009835709402378965	3.007194311044303	463	53	5	62700	PLP2,CCL7,S100A9,CRK,CXCL5
GO:BP	antimicrobial humoral immune response mediated by antimicrobial peptide	GO:0061844	false	0.0010900507209245295	2.9625532935225447	84	53	3	62700	PGLYRP1,S100A9,CXCL5
GO:BP	cytokine-mediated signaling pathway	GO:0019221	false	0.0011856187271225267	2.926054949528594	486	53	5	62700	PLP2,CCL7,IFITM3,FADD,CXCL5
GO:BP	humoral immune response	GO:0006959	false	0.001232626624162909	2.9091684559448203	249	53	4	62700	PGLYRP1,S100A9,CFD,CXCL5
GO:BP	lens development in camera-type eye	GO:0002088	false	0.00126774617823705	2.8969676900075094	90	53	3	62700	CRYGB,CRYAA,CRYGA
GO:BP	positive regulation of growth	GO:0045927	false	0.0012961088086515106	2.8873585378069806	254	53	4	62700	CSH1,S100A9,MAPT,CRK
GO:BP	aerobic electron transport chain	GO:0019646	false	0.0013014787741560557	2.8855629104145755	92	53	3	62700	NDUFB7,NDUFA8,NDUFS5
GO:BP	regulation of cytoskeleton organization	GO:0051493	false	0.0013014787741560557	2.8855629104145755	502	53	5	62700	S100A10,S100A9,MAPT,TJP1,CRK
GO:BP	cellular component organization	GO:0016043	false	0.0013060387506514898	2.8840439371923035	8098	53	18	62700	CLDN6,BANF1,NDUFB7,CCL7,MYH11,EMD,S100A10,S100A9,NDUFA8,ENDOG,TIMM17B,NDUFAF3,MAPT,TJP1,SERTAD3,FADD,CRK,NDUFS5
GO:BP	locomotion	GO:0040011	false	0.001405516661645825	2.852164001697984	1225	53	7	62700	PLP2,CCL7,S100A9,TJP1,FADD,CRK,CXCL5
GO:BP	negative regulation of biological process	GO:0048519	false	0.0014503603474888167	2.8385240822593523	5913	53	15	62700	PGLYRP1,BANF1,CST1,IFITM3,EMD,ENDOG,POU3F4,MAPT,TJP1,AVPR2,MAGEC2,SERTAD3,CRYAA,FADD,CRK
GO:BP	ATP synthesis coupled electron transport	GO:0042773	false	0.0015673635486603513	2.804830257606216	100	53	3	62700	NDUFB7,NDUFA8,NDUFS5
GO:BP	mitochondrial ATP synthesis coupled electron transport	GO:0042775	false	0.0015673635486603513	2.804830257606216	100	53	3	62700	NDUFB7,NDUFA8,NDUFS5
GO:BP	system development	GO:0048731	false	0.0016129615335366719	2.7923759896922307	3951	53	12	62700	MYH11,S100A10,S100A9,POU3F4,MAPT,TJP1,CRYGB,AVPR2,CRYAA,FADD,CRK,CRYGA
GO:BP	ATP biosynthetic process	GO:0006754	false	0.001623195787773703	2.789629092976319	102	53	3	62700	NDUFB7,NDUFA8,NDUFS5
GO:BP	cellular response to oxygen-containing compound	GO:1901701	false	0.0016279759316590295	2.7883520201009575	1269	53	7	62700	SLC25A24,CSH1,ENDOG,MAPT,TJP1,CRK,CXCL5
GO:BP	regulation of macromolecule metabolic process	GO:0060255	false	0.0017000721822459147	2.769532638806677	6772	53	16	62700	PGLYRP1,BANF1,CST1,CSH1,S100A10,S100A9,ENDOG,ARL2BP,ZNF32,POU3F4,MAPT,AVPR2,MAGEC2,SERTAD3,FADD,CRK
GO:BP	neutrophil chemotaxis	GO:0030593	false	0.001757428443572037	2.7551223489223435	106	53	3	62700	CCL7,S100A9,CXCL5
GO:BP	purine ribonucleoside triphosphate biosynthetic process	GO:0009206	false	0.0021001374478210283	2.677752281039024	113	53	3	62700	NDUFB7,NDUFA8,NDUFS5
GO:BP	purine nucleoside triphosphate biosynthetic process	GO:0009145	false	0.002131660514991869	2.671281959216455	114	53	3	62700	NDUFB7,NDUFA8,NDUFS5
GO:BP	regulation of endopeptidase activity	GO:0052548	false	0.0022476882968904253	2.6482639156681356	308	53	4	62700	CST1,S100A9,MAPT,FADD
GO:BP	cell chemotaxis	GO:0060326	false	0.0022476882968904253	2.6482639156681356	308	53	4	62700	CCL7,S100A9,CRK,CXCL5
GO:BP	ribonucleoside triphosphate biosynthetic process	GO:0009201	false	0.0023420490376181184	2.630404015948541	119	53	3	62700	NDUFB7,NDUFA8,NDUFS5
GO:BP	lymphocyte migration	GO:0072676	false	0.002416806186322264	2.6167581760655505	122	53	3	62700	CCL7,FADD,CRK
GO:BP	positive regulation of protein metabolic process	GO:0051247	false	0.002416806186322264	2.6167581760655505	1374	53	7	62700	CSH1,S100A10,S100A9,ARL2BP,MAPT,MAGEC2,FADD
GO:BP	regulation of mononuclear cell migration	GO:0071675	false	0.002416806186322264	2.6167581760655505	122	53	3	62700	CCL7,FADD,CRK
GO:BP	respiratory electron transport chain	GO:0022904	false	0.002416806186322264	2.6167581760655505	122	53	3	62700	NDUFB7,NDUFA8,NDUFS5
GO:BP	neutrophil migration	GO:1990266	false	0.002622287694439545	2.5813196630450834	128	53	3	62700	CCL7,S100A9,CXCL5
GO:BP	antimicrobial humoral response	GO:0019730	false	0.002622287694439545	2.5813196630450834	127	53	3	62700	PGLYRP1,S100A9,CXCL5
GO:BP	organonitrogen compound metabolic process	GO:1901564	false	0.002622287694439545	2.5813196630450834	6362	53	15	62700	RPS21,PGLYRP1,NDUFB7,CST1,CSH1,S100A10,S100A9,NDUFA8,ARL2BP,CFD,MAPT,MAGEC2,FADD,NDUFS5,SPRR1B
GO:BP	cellular component biogenesis	GO:0044085	false	0.002622287694439545	2.5813196630450834	4926	53	13	62700	CLDN6,RPS21,BANF1,NDUFB7,MYH11,S100A10,NDUFA8,NDUFAF3,MAPT,TJP1,FADD,CRK,NDUFS5
GO:BP	regulation of growth	GO:0040008	false	0.002622287694439545	2.5813196630450834	619	53	5	62700	CSH1,S100A9,MAPT,SERTAD3,CRK
GO:BP	nucleoside triphosphate biosynthetic process	GO:0009142	false	0.002692583555452671	2.5698308109235786	130	53	3	62700	NDUFB7,NDUFA8,NDUFS5
GO:BP	granulocyte chemotaxis	GO:0071621	false	0.002692583555452671	2.5698308109235786	130	53	3	62700	CCL7,S100A9,CXCL5
GO:BP	nucleobase-containing compound metabolic process	GO:0006139	false	0.0028767323375439484	2.541100544691329	7990	53	17	62700	RPS21,BANF1,NDUFB7,S100A10,S100A9,NDUFA8,ENDOG,ARL2BP,ZNF32,POU3F4,POLR2I,MAPT,MAGEC2,SERTAD3,FADD,CRK,NDUFS5
GO:BP	positive regulation of cellular process	GO:0048522	false	0.002913747449168	2.5355480936730816	5711	53	14	62700	CCL7,CSH1,EMD,S100A10,S100A9,ENDOG,ARL2BP,MAPT,TJP1,AVPR2,SERTAD3,FADD,CRK,CXCL5
GO:BP	cytoskeleton organization	GO:0007010	false	0.003077734476778593	2.511768850470748	1461	53	7	62700	CCL7,MYH11,S100A10,S100A9,MAPT,TJP1,CRK
GO:BP	ATP metabolic process	GO:0046034	false	0.0030921199438115033	2.509743668076755	138	53	3	62700	NDUFB7,NDUFA8,NDUFS5
GO:BP	positive regulation of cysteine-type endopeptidase activity	GO:2001056	false	0.0031297321487903543	2.504492828996664	139	53	3	62700	S100A9,MAPT,FADD
GO:BP	positive regulation of proteolysis	GO:0045862	false	0.003133388548410109	2.5039857481225547	353	53	4	62700	S100A10,S100A9,MAPT,FADD
GO:BP	regulation of metabolic process	GO:0019222	false	0.0031626163356538563	2.4999534901629223	7295	53	16	62700	PGLYRP1,BANF1,CST1,CSH1,S100A10,S100A9,ENDOG,ARL2BP,ZNF32,POU3F4,MAPT,AVPR2,MAGEC2,SERTAD3,FADD,CRK
GO:BP	heterocycle metabolic process	GO:0046483	false	0.003484236044515814	2.457892430771669	8160	53	17	62700	RPS21,BANF1,NDUFB7,S100A10,S100A9,NDUFA8,ENDOG,ARL2BP,ZNF32,POU3F4,POLR2I,MAPT,MAGEC2,SERTAD3,FADD,CRK,NDUFS5
GO:BP	oxidative phosphorylation	GO:0006119	false	0.0034886069935849357	2.4573479529167495	146	53	3	62700	NDUFB7,NDUFA8,NDUFS5
GO:BP	regulation of response to external stimulus	GO:0032101	false	0.003525479725013209	2.452781778601519	1062	53	6	62700	PGLYRP1,BANF1,CCL7,S100A9,FADD,CRK
GO:BP	cellular aromatic compound metabolic process	GO:0006725	false	0.0036644429849688404	2.435992031101745	8212	53	17	62700	RPS21,BANF1,NDUFB7,S100A10,S100A9,NDUFA8,ENDOG,ARL2BP,ZNF32,POU3F4,POLR2I,MAPT,MAGEC2,SERTAD3,FADD,CRK,NDUFS5
GO:BP	regulation of proteolysis	GO:0030162	false	0.0038464676800090553	2.4149379123755104	693	53	5	62700	CST1,S100A10,S100A9,MAPT,FADD
GO:BP	granulocyte migration	GO:0097530	false	0.00409242584720752	2.3880191810523317	156	53	3	62700	CCL7,S100A9,CXCL5
GO:BP	regulation of cellular metabolic process	GO:0031323	false	0.004144763823305095	2.3825002113519758	6726	53	15	62700	PGLYRP1,BANF1,CSH1,S100A10,S100A9,ENDOG,ARL2BP,ZNF32,POU3F4,MAPT,AVPR2,MAGEC2,SERTAD3,FADD,CRK
GO:BP	intracellular chemical homeostasis	GO:0055082	false	0.0041547585339441525	2.381454211452169	709	53	5	62700	CCL7,S100A9,ENDOG,SLC31A2,TJP1
GO:BP	response to bacterium	GO:0009617	false	0.0041547585339441525	2.381454211452169	710	53	5	62700	PGLYRP1,S100A9,CFD,TJP1,CXCL5
GO:BP	regulation of peptidase activity	GO:0052547	false	0.004361300693451766	2.3603839695052153	397	53	4	62700	CST1,S100A9,MAPT,FADD
GO:BP	epithelial cell differentiation	GO:0030855	false	0.004361300693451766	2.3603839695052153	724	53	5	62700	SPRR2B,SLC39A2,TJP1,CRYGB,SPRR1B
GO:BP	purine ribonucleoside triphosphate metabolic process	GO:0009205	false	0.004361300693451766	2.3603839695052153	162	53	3	62700	NDUFB7,NDUFA8,NDUFS5
GO:BP	positive regulation of cell growth	GO:0030307	false	0.004361300693451766	2.3603839695052153	162	53	3	62700	S100A9,MAPT,CRK
GO:BP	positive regulation of endopeptidase activity	GO:0010950	false	0.004361300693451766	2.3603839695052153	163	53	3	62700	S100A9,MAPT,FADD
GO:BP	organic cyclic compound metabolic process	GO:1901360	false	0.00471787619875506	2.3262534595722886	8451	53	17	62700	RPS21,BANF1,NDUFB7,S100A10,S100A9,NDUFA8,ENDOG,ARL2BP,ZNF32,POU3F4,POLR2I,MAPT,MAGEC2,SERTAD3,FADD,CRK,NDUFS5
GO:BP	ribonucleoside triphosphate metabolic process	GO:0009199	false	0.0047298306848410215	2.3251544055529636	169	53	3	62700	NDUFB7,NDUFA8,NDUFS5
GO:BP	purine nucleoside triphosphate metabolic process	GO:0009144	false	0.0047298306848410215	2.3251544055529636	169	53	3	62700	NDUFB7,NDUFA8,NDUFS5
GO:BP	cellular component assembly	GO:0022607	false	0.004754738076505935	2.3228734019781365	4651	53	12	62700	CLDN6,BANF1,NDUFB7,MYH11,S100A10,NDUFA8,NDUFAF3,MAPT,TJP1,FADD,CRK,NDUFS5
GO:BP	regulation of organelle organization	GO:0033043	false	0.004874219423207254	2.312094924034523	1157	53	6	62700	S100A10,S100A9,ENDOG,MAPT,TJP1,CRK
GO:BP	cell junction organization	GO:0034330	false	0.005028916719583742	2.2985255563704645	755	53	5	62700	CLDN6,S100A10,MAPT,TJP1,CRK
GO:BP	regulation of defense response	GO:0031347	false	0.005028916719583742	2.2985255563704645	756	53	5	62700	PGLYRP1,BANF1,S100A9,FADD,CRK
GO:BP	keratinocyte differentiation	GO:0030216	false	0.005040803094222664	2.2975002668075826	175	53	3	62700	SPRR2B,SLC39A2,SPRR1B
GO:BP	regulation of cell growth	GO:0001558	false	0.005069595097258627	2.2950267258833206	425	53	4	62700	S100A9,MAPT,SERTAD3,CRK
GO:BP	positive regulation of peptidase activity	GO:0010952	false	0.005069595097258627	2.2950267258833206	178	53	3	62700	S100A9,MAPT,FADD
GO:BP	electron transport chain	GO:0022900	false	0.005069595097258627	2.2950267258833206	176	53	3	62700	NDUFB7,NDUFA8,NDUFS5
GO:BP	cell development	GO:0048468	false	0.005069595097258627	2.2950267258833206	2762	53	9	62700	PGLYRP1,MYH11,S100A10,S100A9,MAPT,TJP1,CRYGB,FADD,CRK
GO:BP	regulation of cell population proliferation	GO:0042127	false	0.005069595097258627	2.2950267258833206	2184	53	8	62700	EMD,S100A9,MAPT,TJP1,AVPR2,FADD,CRK,CXCL5
GO:BP	cellular nitrogen compound metabolic process	GO:0034641	false	0.005372072586513167	2.269858127851953	8625	53	17	62700	RPS21,BANF1,NDUFB7,S100A10,S100A9,NDUFA8,ENDOG,ARL2BP,ZNF32,POU3F4,POLR2I,MAPT,MAGEC2,SERTAD3,FADD,CRK,NDUFS5
GO:BP	positive regulation of response to stimulus	GO:0048584	false	0.005372072586513167	2.269858127851953	2212	53	8	62700	CCL7,CSH1,S100A9,IGHG2,IGLC3,CFD,FADD,CRK
GO:BP	regulation of gene expression	GO:0010468	false	0.005503789561261619	2.2593381798107064	5499	53	13	62700	PGLYRP1,BANF1,S100A10,S100A9,ARL2BP,ZNF32,POU3F4,MAPT,AVPR2,MAGEC2,SERTAD3,FADD,CRK
GO:BP	negative regulation of cellular process	GO:0048523	false	0.005580496516069702	2.2533271586616856	5511	53	13	62700	PGLYRP1,BANF1,EMD,ENDOG,POU3F4,MAPT,TJP1,AVPR2,MAGEC2,SERTAD3,CRYAA,FADD,CRK
GO:BP	nucleoside triphosphate metabolic process	GO:0009141	false	0.005649718057775627	2.247973224571264	187	53	3	62700	NDUFB7,NDUFA8,NDUFS5
GO:BP	localization	GO:0051179	false	0.005766856116362945	2.239060884144702	5542	53	13	62700	SLC25A24,PLP2,EMD,SLC39A2,S100A10,S100A9,ARL2BP,SLC31A2,TIMM17B,MAPT,TJP1,CRYAA,CRK
GO:BP	positive regulation of macromolecule metabolic process	GO:0010604	false	0.005946104533112769	2.2257674601235133	3483	53	10	62700	CSH1,S100A10,S100A9,ENDOG,ARL2BP,MAPT,AVPR2,MAGEC2,SERTAD3,FADD
GO:BP	negative regulation of immune response	GO:0050777	false	0.005946104533112769	2.2257674601235133	193	53	3	62700	PGLYRP1,BANF1,CRK
GO:BP	regulation of nitrogen compound metabolic process	GO:0051171	false	0.006022846653096469	2.2201981942031255	5587	53	13	62700	CST1,CSH1,S100A10,S100A9,ENDOG,ARL2BP,ZNF32,POU3F4,MAPT,MAGEC2,SERTAD3,FADD,CRK
GO:BP	positive regulation of cell population proliferation	GO:0008284	false	0.0060693340739629165	2.2168589570085317	1248	53	6	62700	S100A9,MAPT,TJP1,AVPR2,FADD,CXCL5
GO:BP	aerobic respiration	GO:0009060	false	0.0060693340739629165	2.2168589570085317	196	53	3	62700	NDUFB7,NDUFA8,NDUFS5
GO:BP	G protein-coupled receptor signaling pathway	GO:0007186	false	0.0060693340739629165	2.2168589570085317	1248	53	6	62700	CCL7,OR1L1,GPR34,AVPR2,MLNR,GNG13
GO:BP	response to reactive oxygen species	GO:0000302	false	0.0060693340739629165	2.2168589570085317	197	53	3	62700	ENDOG,MAPT,CRK
GO:BP	cellular homeostasis	GO:0019725	false	0.0060693340739629165	2.2168589570085317	814	53	5	62700	CCL7,S100A9,ENDOG,SLC31A2,TJP1
GO:BP	regulation of macromolecule biosynthetic process	GO:0010556	false	0.006198877633863204	2.2076869365573635	5631	53	13	62700	PGLYRP1,BANF1,S100A10,S100A9,ARL2BP,ZNF32,POU3F4,MAPT,AVPR2,MAGEC2,SERTAD3,FADD,CRK
GO:BP	cellular response to cytokine stimulus	GO:0071345	false	0.006198877633863204	2.2076869365573635	825	53	5	62700	PLP2,CCL7,IFITM3,FADD,CXCL5
GO:BP	inflammatory response	GO:0006954	false	0.006198877633863204	2.2076869365573635	824	53	5	62700	PGLYRP1,CCL7,S100A9,MAPT,CXCL5
GO:BP	actomyosin structure organization	GO:0031032	false	0.006324906607685152	2.19894588281087	202	53	3	62700	MYH11,S100A10,TJP1
GO:BP	mononuclear cell migration	GO:0071674	false	0.00637253067644379	2.19568806522265	203	53	3	62700	CCL7,FADD,CRK
GO:BP	positive regulation of cell adhesion	GO:0045785	false	0.00637253067644379	2.19568806522265	473	53	4	62700	S100A10,TJP1,FADD,CRK
GO:BP	DNA-templated transcription	GO:0006351	false	0.006418275234153605	2.192581663041208	3563	53	10	62700	S100A10,S100A9,ARL2BP,ZNF32,POU3F4,POLR2I,MAGEC2,SERTAD3,FADD,CRK
GO:BP	RNA biosynthetic process	GO:0032774	false	0.006747347863943927	2.1708668989306936	3600	53	10	62700	S100A10,S100A9,ARL2BP,ZNF32,POU3F4,POLR2I,MAGEC2,SERTAD3,FADD,CRK
GO:BP	biological process involved in interaction with host	GO:0051701	false	0.006747347863943927	2.1708668989306936	210	53	3	62700	CLDN6,PGLYRP1,IFITM3
GO:BP	negative regulation of immune system process	GO:0002683	false	0.006771428811716199	2.1693196829290087	487	53	4	62700	PGLYRP1,BANF1,FADD,CRK
GO:BP	regulation of protein metabolic process	GO:0051246	false	0.006805499241050422	2.167140010110839	2389	53	8	62700	CST1,CSH1,S100A10,S100A9,ARL2BP,MAPT,MAGEC2,FADD
GO:BP	regulation of biosynthetic process	GO:0009889	false	0.006805499241050422	2.167140010110839	5789	53	13	62700	PGLYRP1,BANF1,S100A10,S100A9,ARL2BP,ZNF32,POU3F4,MAPT,AVPR2,MAGEC2,SERTAD3,FADD,CRK
GO:BP	purine ribonucleotide biosynthetic process	GO:0009152	false	0.006805499241050422	2.167140010110839	216	53	3	62700	NDUFB7,NDUFA8,NDUFS5
GO:BP	visual perception	GO:0007601	false	0.006805499241050422	2.167140010110839	218	53	3	62700	CRYGB,CRYAA,CRYGA
GO:BP	regulation of cellular biosynthetic process	GO:0031326	false	0.006805499241050422	2.167140010110839	5757	53	13	62700	PGLYRP1,BANF1,S100A10,S100A9,ARL2BP,ZNF32,POU3F4,MAPT,AVPR2,MAGEC2,SERTAD3,FADD,CRK
GO:BP	regulation of primary metabolic process	GO:0080090	false	0.006805499241050422	2.167140010110839	5766	53	13	62700	CST1,CSH1,S100A10,S100A9,ENDOG,ARL2BP,ZNF32,POU3F4,MAPT,MAGEC2,SERTAD3,FADD,CRK
GO:BP	cell killing	GO:0001906	false	0.006805499241050422	2.167140010110839	218	53	3	62700	PGLYRP1,FADD,CRK
GO:BP	cellular localization	GO:0051641	false	0.0068158311912943905	2.1664811743442334	3652	53	10	62700	SLC25A24,EMD,S100A10,S100A9,ARL2BP,TIMM17B,MAPT,TJP1,CRYAA,CRK
GO:BP	cell growth	GO:0016049	false	0.006859120985473984	2.163731536715745	502	53	4	62700	S100A9,MAPT,SERTAD3,CRK
GO:BP	sensory perception of light stimulus	GO:0050953	false	0.006955193499809381	2.1576907830363523	221	53	3	62700	CRYGB,CRYAA,CRYGA
GO:BP	regulation of leukocyte migration	GO:0002685	false	0.007435216599730599	2.12870637526609	227	53	3	62700	CCL7,FADD,CRK
GO:BP	ribonucleotide biosynthetic process	GO:0009260	false	0.00767688892345852	2.1148147431339392	231	53	3	62700	NDUFB7,NDUFA8,NDUFS5
GO:BP	positive regulation of nitrogen compound metabolic process	GO:0051173	false	0.00767688892345852	2.1148147431339392	3071	53	9	62700	CSH1,S100A10,S100A9,ENDOG,ARL2BP,MAPT,MAGEC2,SERTAD3,FADD
GO:BP	cellular response to inorganic substance	GO:0071241	false	0.00767688892345852	2.1148147431339392	231	53	3	62700	SLC25A24,ENDOG,CRK
GO:BP	negative regulation of viral genome replication	GO:0045071	false	0.00767688892345852	2.1148147431339392	55	53	2	62700	BANF1,IFITM3
GO:BP	nuclear envelope organization	GO:0006998	false	0.007916727331203558	2.101454312821176	56	53	2	62700	BANF1,EMD
GO:BP	response to inorganic substance	GO:0010035	false	0.008001702022131883	2.0968176254830646	530	53	4	62700	SLC25A24,ENDOG,MAPT,CRK
GO:BP	positive regulation of cell migration	GO:0030335	false	0.00817966486775209	2.087264489613218	534	53	4	62700	CCL7,TJP1,FADD,CRK
GO:BP	myeloid leukocyte migration	GO:0097529	false	0.00817966486775209	2.087264489613218	238	53	3	62700	CCL7,S100A9,CXCL5
GO:BP	ribose phosphate biosynthetic process	GO:0046390	false	0.008197157960039789	2.0863366959353806	239	53	3	62700	NDUFB7,NDUFA8,NDUFS5
GO:BP	leukocyte chemotaxis	GO:0030595	false	0.008197157960039789	2.0863366959353806	239	53	3	62700	CCL7,S100A9,CXCL5
GO:BP	growth	GO:0040007	false	0.008290777868606767	2.081404720572142	930	53	5	62700	CSH1,S100A9,MAPT,SERTAD3,CRK
GO:BP	membrane assembly	GO:0071709	false	0.008440504529592094	2.07363159272637	59	53	2	62700	BANF1,S100A10
GO:BP	positive regulation of metabolic process	GO:0009893	false	0.008440504529592094	2.07363159272637	3797	53	10	62700	CSH1,S100A10,S100A9,ENDOG,ARL2BP,MAPT,AVPR2,MAGEC2,SERTAD3,FADD
GO:BP	cellular respiration	GO:0045333	false	0.008530740912907151	2.069013247799259	244	53	3	62700	NDUFB7,NDUFA8,NDUFS5
GO:BP	epidermal cell differentiation	GO:0009913	false	0.008589866265523272	2.0660135975887113	245	53	3	62700	SPRR2B,SLC39A2,SPRR1B
GO:BP	cellular response to oxidative stress	GO:0034599	false	0.008649165625622946	2.063025786369365	246	53	3	62700	SLC25A24,ENDOG,MAPT
GO:BP	regulation of substrate adhesion-dependent cell spreading	GO:1900024	false	0.008846017359485123	2.0532522127031094	61	53	2	62700	S100A10,CRK
GO:BP	regulation of response to stress	GO:0080134	false	0.009075597445288413	2.04212477580684	1430	53	6	62700	PGLYRP1,BANF1,S100A9,MAPT,FADD,CRK
GO:BP	positive regulation of cell motility	GO:2000147	false	0.009194462825838199	2.036473638757501	560	53	4	62700	CCL7,TJP1,FADD,CRK
GO:BP	zymogen activation	GO:0031638	false	0.009297561496956602	2.031630940401033	63	53	2	62700	S100A10,FADD
GO:BP	positive regulation of tyrosine phosphorylation of STAT protein	GO:0042531	false	0.009503065470518123	2.022136278692074	64	53	2	62700	CSH1,ARL2BP
GO:BP	membrane biogenesis	GO:0044091	false	0.009503065470518123	2.022136278692074	64	53	2	62700	BANF1,S100A10
GO:BP	positive regulation of locomotion	GO:0040017	false	0.009864100286847715	2.005942520982158	575	53	4	62700	CCL7,TJP1,FADD,CRK
GO:BP	regulation of apoptotic process	GO:0042981	false	0.009864100286847715	2.005942520982158	1463	53	6	62700	S100A9,ENDOG,POU3F4,TJP1,CRYAA,FADD
GO:BP	tissue development	GO:0009888	false	0.009864100286847715	2.005942520982158	2004	53	7	62700	SPRR2B,MYH11,EMD,SLC39A2,TJP1,CRYGB,SPRR1B
GO:BP	purine nucleotide biosynthetic process	GO:0006164	false	0.009993022355478914	2.000303141024038	263	53	3	62700	NDUFB7,NDUFA8,NDUFS5
GO:BP	bicellular tight junction assembly	GO:0070830	false	0.01009577237562586	1.9958604498119117	67	53	2	62700	CLDN6,TJP1
GO:BP	cell migration	GO:0016477	false	0.01009577237562586	1.9958604498119117	1475	53	6	62700	CCL7,S100A9,TJP1,FADD,CRK,CXCL5
GO:BP	sensory perception of taste	GO:0050909	false	0.01009577237562586	1.9958604498119117	67	53	2	62700	CST1,GNG13
GO:BP	response to fungus	GO:0009620	false	0.010526600592392979	1.9777118550558592	70	53	2	62700	S100A9,CRK
GO:BP	regulation of programmed cell death	GO:0043067	false	0.010526600592392979	1.9777118550558592	1507	53	6	62700	S100A9,ENDOG,POU3F4,TJP1,CRYAA,FADD
GO:BP	cell adhesion	GO:0007155	false	0.010526600592392979	1.9777118550558592	1504	53	6	62700	CLDN6,S100A10,S100A9,TJP1,FADD,CRK
GO:BP	purine-containing compound biosynthetic process	GO:0072522	false	0.010526600592392979	1.9777118550558592	272	53	3	62700	NDUFB7,NDUFA8,NDUFS5
GO:BP	endomembrane system organization	GO:0010256	false	0.010526600592392979	1.9777118550558592	598	53	4	62700	BANF1,EMD,S100A10,S100A9
GO:BP	negative regulation of defense response	GO:0031348	false	0.010526600592392979	1.9777118550558592	275	53	3	62700	PGLYRP1,BANF1,CRK
GO:BP	positive regulation of GTPase activity	GO:0043547	false	0.010526600592392979	1.9777118550558592	272	53	3	62700	CCL7,S100A10,CRK
GO:BP	chemical homeostasis	GO:0048878	false	0.010526600592392979	1.9777118550558592	1008	53	5	62700	CCL7,S100A9,ENDOG,SLC31A2,TJP1
GO:BP	B cell receptor signaling pathway	GO:0050853	true	0.010526600592392979	1.9777118550558592	70	53	2	62700	IGHG2,IGLC3
GO:BP	T cell migration	GO:0072678	false	0.010696741293888826	1.9707485077010303	72	53	2	62700	FADD,CRK
GO:BP	sensory organ development	GO:0007423	false	0.010699347457918567	1.970642708676192	606	53	4	62700	POU3F4,CRYGB,CRYAA,CRYGA
GO:BP	positive regulation of mononuclear cell migration	GO:0071677	false	0.010818290344840517	1.9658413669991515	73	53	2	62700	CCL7,FADD
GO:BP	tight junction assembly	GO:0120192	false	0.010818290344840517	1.9658413669991515	73	53	2	62700	CLDN6,TJP1
GO:BP	positive regulation of immune system process	GO:0002684	false	0.010901091838683175	1.962530001530216	1033	53	5	62700	CCL7,IGHG2,IGLC3,CFD,FADD
GO:BP	central nervous system development	GO:0007417	false	0.010948779795052776	1.9606342787967983	1035	53	5	62700	S100A9,POU3F4,MAPT,AVPR2,CRK
GO:BP	cellular extravasation	GO:0045123	false	0.010978364016492825	1.959462373141471	74	53	2	62700	FADD,CRK
GO:BP	regulation of nucleobase-containing compound metabolic process	GO:0019219	false	0.011016247070721715	1.9579663323510055	4038	53	10	62700	S100A10,S100A9,ENDOG,ARL2BP,ZNF32,POU3F4,MAGEC2,SERTAD3,FADD,CRK
GO:BP	apical junction assembly	GO:0043297	false	0.011138311766841135	1.9531806301593329	75	53	2	62700	CLDN6,TJP1
GO:BP	regulation of tyrosine phosphorylation of STAT protein	GO:0042509	false	0.011387799623106421	1.9435601831956824	76	53	2	62700	CSH1,ARL2BP
GO:BP	immune effector process	GO:0002252	false	0.011695508049342992	1.9319809078237213	628	53	4	62700	PGLYRP1,CFD,FADD,CRK
GO:BP	type I interferon-mediated signaling pathway	GO:0060337	false	0.01188740834294761	1.9249128186396436	78	53	2	62700	IFITM3,FADD
GO:BP	tight junction organization	GO:0120193	false	0.011958692342502623	1.9223163069265365	79	53	2	62700	CLDN6,TJP1
GO:BP	cellular response to type I interferon	GO:0071357	false	0.011958692342502623	1.9223163069265365	79	53	2	62700	IFITM3,FADD
GO:BP	activation of cysteine-type endopeptidase activity involved in apoptotic process	GO:0006919	false	0.011958692342502623	1.9223163069265365	79	53	2	62700	S100A9,MAPT
GO:BP	tyrosine phosphorylation of STAT protein	GO:0007260	false	0.011958692342502623	1.9223163069265365	79	53	2	62700	CSH1,ARL2BP
GO:BP	nucleotide biosynthetic process	GO:0009165	false	0.012009122795838108	1.9204887143989615	298	53	3	62700	NDUFB7,NDUFA8,NDUFS5
GO:BP	nucleoside phosphate biosynthetic process	GO:1901293	false	0.012191947340699252	1.9139269217995145	300	53	3	62700	NDUFB7,NDUFA8,NDUFS5
GO:BP	regulation of DNA-templated transcription	GO:0006355	false	0.012443352271351125	1.9050626038233311	3437	53	9	62700	S100A10,S100A9,ARL2BP,ZNF32,POU3F4,MAGEC2,SERTAD3,FADD,CRK
GO:BP	keratinization	GO:0031424	false	0.012625630903605104	1.8987469109432933	82	53	2	62700	SPRR2B,SPRR1B
GO:BP	cellular response to chemical stress	GO:0062197	false	0.012700126455214025	1.8961919547504806	306	53	3	62700	SLC25A24,ENDOG,MAPT
GO:BP	negative regulation of innate immune response	GO:0045824	false	0.01282412746908536	1.8919721738381556	83	53	2	62700	BANF1,CRK
GO:BP	regulation of RNA biosynthetic process	GO:2001141	false	0.01282412746908536	1.8919721738381556	3460	53	9	62700	S100A10,S100A9,ARL2BP,ZNF32,POU3F4,MAGEC2,SERTAD3,FADD,CRK
GO:BP	regulation of viral genome replication	GO:0045069	false	0.013198623532020988	1.879471358462198	85	53	2	62700	BANF1,IFITM3
GO:BP	skin development	GO:0043588	false	0.013198623532020988	1.879471358462198	318	53	3	62700	SPRR2B,SLC39A2,SPRR1B
GO:BP	astrocyte differentiation	GO:0048708	false	0.013198623532020988	1.879471358462198	85	53	2	62700	S100A9,MAPT
GO:BP	response to type I interferon	GO:0034340	false	0.013198623532020988	1.879471358462198	85	53	2	62700	IFITM3,FADD
GO:BP	viral life cycle	GO:0019058	false	0.013198623532020988	1.879471358462198	319	53	3	62700	CLDN6,BANF1,IFITM3
GO:BP	biological process involved in symbiotic interaction	GO:0044403	false	0.013376699170729464	1.8736510396916826	321	53	3	62700	CLDN6,PGLYRP1,IFITM3
GO:BP	actin cytoskeleton organization	GO:0030036	false	0.013423760245792123	1.872125813134813	677	53	4	62700	MYH11,S100A10,TJP1,CRK
GO:BP	cellular response to calcium ion	GO:0071277	false	0.013501795225400109	1.8696084830123711	89	53	2	62700	SLC25A24,ENDOG
GO:BP	chemokine-mediated signaling pathway	GO:0070098	false	0.0137537759081618	1.861578055945836	90	53	2	62700	CCL7,CXCL5
GO:BP	regulation of leukocyte mediated cytotoxicity	GO:0001910	false	0.013924683442746215	1.8562146690900472	91	53	2	62700	FADD,CRK
GO:BP	regulation of actin cytoskeleton organization	GO:0032956	false	0.013924683442746215	1.8562146690900472	328	53	3	62700	S100A10,TJP1,CRK
GO:BP	regulation of stress fiber assembly	GO:0051492	false	0.013924683442746215	1.8562146690900472	91	53	2	62700	S100A10,TJP1
GO:BP	cell motility	GO:0048870	false	0.014391389735805803	1.8418972654484507	1676	53	6	62700	CCL7,S100A9,TJP1,FADD,CRK,CXCL5
GO:BP	negative regulation of viral process	GO:0048525	false	0.01441976905109997	1.8410416952778996	93	53	2	62700	BANF1,IFITM3
GO:BP	positive regulation of immune response	GO:0050778	false	0.014647879856113832	1.8342252308336662	699	53	4	62700	IGHG2,IGLC3,CFD,FADD
GO:BP	energy derivation by oxidation of organic compounds	GO:0015980	false	0.014701053381359007	1.8326515454340528	336	53	3	62700	NDUFB7,NDUFA8,NDUFS5
GO:BP	response to lipopolysaccharide	GO:0032496	false	0.014774731147977746	1.8304804131209569	337	53	3	62700	S100A9,TJP1,CXCL5
GO:BP	regulation of intracellular signal transduction	GO:1902531	false	0.014786957761837992	1.8301211676630371	1691	53	6	62700	CCL7,S100A9,ENDOG,MAPT,FADD,CRK
GO:BP	nucleic acid metabolic process	GO:0090304	false	0.015020366044061186	1.823319483511688	7482	53	14	62700	RPS21,BANF1,S100A10,S100A9,ENDOG,ARL2BP,ZNF32,POU3F4,POLR2I,MAPT,MAGEC2,SERTAD3,FADD,CRK
GO:BP	homeostatic process	GO:0042592	false	0.015202784201289277	1.81807686912575	1704	53	6	62700	CCL7,S100A9,ENDOG,SLC31A2,TJP1,FADD
GO:BP	transition metal ion transport	GO:0000041	false	0.015727661666202916	1.803335841963717	99	53	2	62700	SLC39A2,SLC31A2
GO:BP	cellular response to chemokine	GO:1990869	false	0.015727661666202916	1.803335841963717	99	53	2	62700	CCL7,CXCL5
GO:BP	regulation of actomyosin structure organization	GO:0110020	false	0.015727661666202916	1.803335841963717	100	53	2	62700	S100A10,TJP1
GO:BP	substrate adhesion-dependent cell spreading	GO:0034446	false	0.015727661666202916	1.803335841963717	100	53	2	62700	S100A10,CRK
GO:BP	response to chemokine	GO:1990868	false	0.015727661666202916	1.803335841963717	99	53	2	62700	CCL7,CXCL5
GO:BP	regulation of signal transduction	GO:0009966	false	0.015727661666202916	1.803335841963717	2973	53	8	62700	CCL7,CSH1,EMD,S100A9,ENDOG,MAPT,FADD,CRK
GO:BP	camera-type eye development	GO:0043010	false	0.015727661666202916	1.803335841963717	351	53	3	62700	CRYGB,CRYAA,CRYGA
GO:BP	interferon-mediated signaling pathway	GO:0140888	false	0.015833956790968585	1.8004105445339547	102	53	2	62700	IFITM3,FADD
GO:BP	response to molecule of bacterial origin	GO:0002237	false	0.015833956790968585	1.8004105445339547	355	53	3	62700	S100A9,TJP1,CXCL5
GO:BP	regulation of actin filament bundle assembly	GO:0032231	false	0.016088982289158647	1.793471426390792	103	53	2	62700	S100A10,TJP1
GO:BP	response to metal ion	GO:0010038	false	0.01643193090900678	1.7843113998118034	361	53	3	62700	SLC25A24,ENDOG,MAPT
GO:BP	regulation of GTPase activity	GO:0043087	false	0.01643193090900678	1.7843113998118034	361	53	3	62700	CCL7,S100A10,CRK
GO:BP	proteolysis	GO:0006508	false	0.016729868779334276	1.7765074654114565	1766	53	6	62700	CST1,S100A10,S100A9,CFD,MAPT,FADD
GO:BP	purine ribonucleotide metabolic process	GO:0009150	false	0.016729868779334276	1.7765074654114565	364	53	3	62700	NDUFB7,NDUFA8,NDUFS5
GO:BP	regulation of cell killing	GO:0031341	false	0.01675840954399819	1.7757672004456546	106	53	2	62700	FADD,CRK
GO:BP	contractile actin filament bundle assembly	GO:0030038	false	0.01696527841290605	1.770439008863152	107	53	2	62700	S100A10,TJP1
GO:BP	stress fiber assembly	GO:0043149	false	0.01696527841290605	1.770439008863152	107	53	2	62700	S100A10,TJP1
GO:BP	response to salt	GO:1902074	false	0.017023890163002396	1.7689411914148774	368	53	3	62700	SLC25A24,ENDOG,FADD
GO:BP	regulation of actin filament-based process	GO:0032970	false	0.01717976087455175	1.7649828854166163	370	53	3	62700	S100A10,TJP1,CRK
GO:BP	epithelium development	GO:0060429	false	0.01717976087455175	1.7649828854166163	1233	53	5	62700	SPRR2B,SLC39A2,TJP1,CRYGB,SPRR1B
GO:BP	regulation of RNA metabolic process	GO:0051252	false	0.017591533469563447	1.7546963010575012	3753	53	9	62700	S100A10,S100A9,ARL2BP,ZNF32,POU3F4,MAGEC2,SERTAD3,FADD,CRK
GO:BP	regulation of supramolecular fiber organization	GO:1902903	false	0.017597191467785708	1.7545566405593105	374	53	3	62700	S100A10,MAPT,TJP1
GO:BP	actin filament-based process	GO:0030029	false	0.01779200170691769	1.749775188432968	765	53	4	62700	MYH11,S100A10,TJP1,CRK
GO:BP	protein localization to cell junction	GO:1902414	false	0.017846854177235454	1.7484383248666464	111	53	2	62700	MAPT,TJP1
GO:BP	regulation of cellular component organization	GO:0051128	false	0.018132658942526685	1.7415385070243716	2419	53	7	62700	S100A10,S100A9,ENDOG,MAPT,TJP1,SERTAD3,CRK
GO:BP	regulation of immune effector process	GO:0002697	false	0.01817898650381882	1.7404303327789714	381	53	3	62700	PGLYRP1,FADD,CRK
GO:BP	regulation of cell adhesion	GO:0030155	false	0.01817898650381882	1.7404303327789714	772	53	4	62700	S100A10,TJP1,FADD,CRK
GO:BP	ribonucleotide metabolic process	GO:0009259	false	0.018418033712496014	1.7347567364298553	385	53	3	62700	NDUFB7,NDUFA8,NDUFS5
GO:BP	epidermis development	GO:0008544	false	0.018765726400260974	1.7266346198723144	388	53	3	62700	SPRR2B,SLC39A2,SPRR1B
GO:BP	regulation of type II interferon production	GO:0032649	true	0.019095629318478684	1.719066024379483	117	53	2	62700	PGLYRP1,FADD
GO:BP	regulation of developmental process	GO:0050793	false	0.019345062228070628	1.7134298689272685	2465	53	7	62700	PGLYRP1,CCL7,S100A10,MAPT,TJP1,FADD,CRK
GO:BP	type II interferon production	GO:0032609	false	0.019345062228070628	1.7134298689272685	118	53	2	62700	PGLYRP1,FADD
GO:BP	ribose phosphate metabolic process	GO:0019693	false	0.019360618220645283	1.7130807789734872	394	53	3	62700	NDUFB7,NDUFA8,NDUFS5
GO:BP	supramolecular fiber organization	GO:0097435	false	0.019742815452370263	1.7045909140656041	799	53	4	62700	MYH11,S100A10,MAPT,TJP1
GO:BP	protein metabolic process	GO:0019538	false	0.019823400601506554	1.7028218424951351	5373	53	11	62700	RPS21,CST1,CSH1,S100A10,S100A9,ARL2BP,CFD,MAPT,MAGEC2,FADD,SPRR1B
GO:BP	negative regulation of immune effector process	GO:0002698	false	0.019929925082090755	1.7004943338381844	121	53	2	62700	PGLYRP1,CRK
GO:BP	glial cell development	GO:0021782	false	0.019929925082090755	1.7004943338381844	121	53	2	62700	S100A9,MAPT
GO:BP	positive regulation of cysteine-type endopeptidase activity involved in apoptotic process	GO:0043280	false	0.019929925082090755	1.7004943338381844	121	53	2	62700	S100A9,MAPT
GO:BP	membrane organization	GO:0061024	false	0.02012391640984653	1.6962874953026494	813	53	4	62700	BANF1,EMD,S100A10,S100A9
GO:BP	positive regulation of cell-substrate adhesion	GO:0010811	false	0.02012391640984653	1.6962874953026494	124	53	2	62700	S100A10,CRK
GO:BP	eye development	GO:0001654	false	0.02012391640984653	1.6962874953026494	403	53	3	62700	CRYGB,CRYAA,CRYGA
GO:BP	visual system development	GO:0150063	false	0.02012391640984653	1.6962874953026494	407	53	3	62700	CRYGB,CRYAA,CRYGA
GO:BP	establishment of protein localization to mitochondrion	GO:0072655	false	0.02012391640984653	1.6962874953026494	123	53	2	62700	TIMM17B,MAPT
GO:BP	regulation of innate immune response	GO:0045088	false	0.02012391640984653	1.6962874953026494	402	53	3	62700	BANF1,FADD,CRK
GO:BP	transcription by RNA polymerase II	GO:0006366	false	0.020391927219801792	1.6905417275630572	2521	53	7	62700	S100A10,ZNF32,POU3F4,POLR2I,MAGEC2,FADD,CRK
GO:BP	sensory system development	GO:0048880	false	0.020598524417508965	1.6861638893534778	413	53	3	62700	CRYGB,CRYAA,CRYGA
GO:BP	forebrain development	GO:0030900	false	0.020820183515278555	1.6815154468081162	415	53	3	62700	POU3F4,AVPR2,CRK
GO:BP	apoptotic process	GO:0006915	false	0.021051628367703225	1.6767143053505793	1910	53	6	62700	S100A9,ENDOG,POU3F4,TJP1,CRYAA,FADD
GO:BP	cell population proliferation	GO:0008283	false	0.021051628367703225	1.6767143053505793	3218	53	8	62700	EMD,S100A9,MAPT,TJP1,AVPR2,FADD,CRK,CXCL5
GO:BP	viral genome replication	GO:0019079	false	0.021148854770724743	1.6747131450842552	129	53	2	62700	BANF1,IFITM3
GO:BP	regulation of cell development	GO:0060284	false	0.021293793412226487	1.671746963679362	835	53	4	62700	PGLYRP1,S100A10,MAPT,FADD
GO:BP	protein localization to mitochondrion	GO:0070585	false	0.02167535462818248	1.6640337883475824	131	53	2	62700	TIMM17B,MAPT
GO:BP	leukocyte mediated cytotoxicity	GO:0001909	false	0.022170937197221272	1.6542159482486656	133	53	2	62700	FADD,CRK
GO:BP	negative regulation of response to external stimulus	GO:0032102	false	0.022170937197221272	1.6542159482486656	429	53	3	62700	PGLYRP1,BANF1,CRK
GO:BP	viral process	GO:0016032	false	0.022170937197221272	1.6542159482486656	428	53	3	62700	CLDN6,BANF1,IFITM3
GO:BP	response to virus	GO:0009615	false	0.022170937197221272	1.6542159482486656	429	53	3	62700	BANF1,IFITM3,FADD
GO:BP	positive regulation of apoptotic signaling pathway	GO:2001235	false	0.023071341449697618	1.6369271533218046	138	53	2	62700	S100A9,FADD
GO:BP	regulation of anatomical structure morphogenesis	GO:0022603	false	0.02309039343794686	1.6365686670623139	866	53	4	62700	CCL7,MAPT,TJP1,CRK
GO:BP	intracellular signal transduction	GO:0035556	false	0.02309039343794686	1.6365686670623139	2609	53	7	62700	CCL7,S100A9,ENDOG,MAPT,AVPR2,FADD,CRK
GO:BP	cellular response to glucose stimulus	GO:0071333	false	0.023220959564748237	1.634119837781567	139	53	2	62700	ENDOG,TJP1
GO:BP	regulation of cell shape	GO:0008360	false	0.023486395600957978	1.6291836282085654	140	53	2	62700	CCL7,CRK
GO:BP	programmed cell death	GO:0012501	false	0.02365742480913619	1.6260325315614328	1982	53	6	62700	S100A9,ENDOG,POU3F4,TJP1,CRYAA,FADD
GO:BP	cellular response to hexose stimulus	GO:0071331	false	0.023693923066837062	1.6253630260132799	141	53	2	62700	ENDOG,TJP1
GO:BP	regulation of multicellular organismal development	GO:2000026	false	0.023719391157245723	1.6248964628812195	1396	53	5	62700	PGLYRP1,S100A10,MAPT,TJP1,FADD
GO:BP	cell death	GO:0008219	false	0.02382166939336879	1.623027806962236	1988	53	6	62700	S100A9,ENDOG,POU3F4,TJP1,CRYAA,FADD
GO:BP	negative regulation of response to biotic stimulus	GO:0002832	false	0.02384286408973103	1.6226415767986417	142	53	2	62700	BANF1,CRK
GO:BP	regulation of viral life cycle	GO:1903900	false	0.023875460308729723	1.6220482466504278	143	53	2	62700	BANF1,IFITM3
GO:BP	response to type II interferon	GO:0034341	false	0.023875460308729723	1.6220482466504278	143	53	2	62700	CCL7,IFITM3
GO:BP	regulation of neuron projection development	GO:0010975	false	0.023875460308729723	1.6220482466504278	449	53	3	62700	S100A9,MAPT,CRK
GO:BP	negative regulation of apoptotic process	GO:0043066	false	0.023875460308729723	1.6220482466504278	881	53	4	62700	POU3F4,TJP1,CRYAA,FADD
GO:BP	cellular response to monosaccharide stimulus	GO:0071326	false	0.023875460308729723	1.6220482466504278	143	53	2	62700	ENDOG,TJP1
GO:BP	nucleus organization	GO:0006997	false	0.02437895850754058	1.6129848517976035	146	53	2	62700	BANF1,EMD
GO:BP	cellular response to reactive oxygen species	GO:0034614	false	0.02437895850754058	1.6129848517976035	146	53	2	62700	ENDOG,MAPT
GO:BP	response to calcium ion	GO:0051592	false	0.02464339133207223	1.6082995263997608	147	53	2	62700	SLC25A24,ENDOG
GO:BP	purine nucleotide metabolic process	GO:0006163	false	0.025199571056964735	1.5986068516461835	463	53	3	62700	NDUFB7,NDUFA8,NDUFS5
GO:BP	anatomical structure morphogenesis	GO:0009653	false	0.02527042070026577	1.597387527914549	2683	53	7	62700	CCL7,MYH11,POU3F4,MAPT,TJP1,CRYGB,CRK
GO:BP	response to lipid	GO:0033993	false	0.025567721211751226	1.5923079778502298	907	53	4	62700	S100A9,ENDOG,TJP1,CXCL5
GO:BP	negative regulation of programmed cell death	GO:0043069	false	0.025587785343856716	1.5919673012392006	908	53	4	62700	POU3F4,TJP1,CRYAA,FADD
GO:BP	regulation of mitochondrion organization	GO:0010821	false	0.025587785343856716	1.5919673012392006	151	53	2	62700	ENDOG,MAPT
GO:BP	positive regulation of leukocyte migration	GO:0002687	false	0.025587785343856716	1.5919673012392006	151	53	2	62700	CCL7,FADD
GO:BP	regulation of signaling	GO:0023051	false	0.025643895727582883	1.5910159976995302	3396	53	8	62700	CCL7,CSH1,EMD,S100A9,ENDOG,MAPT,FADD,CRK
GO:BP	gene expression	GO:0010467	false	0.025825743815798188	1.5879471613690488	9182	53	15	62700	RPS21,PGLYRP1,BANF1,S100A10,S100A9,ARL2BP,ZNF32,POU3F4,POLR2I,MAPT,AVPR2,MAGEC2,SERTAD3,FADD,CRK
GO:BP	positive regulation of cellular metabolic process	GO:0031325	false	0.025825743815798188	1.5879471613690488	3407	53	8	62700	CSH1,S100A10,ENDOG,ARL2BP,MAPT,AVPR2,SERTAD3,FADD
GO:BP	regulation of cell communication	GO:0010646	false	0.025825743815798188	1.5879471613690488	3405	53	8	62700	CCL7,CSH1,EMD,S100A9,ENDOG,MAPT,FADD,CRK
GO:BP	cellular response to carbohydrate stimulus	GO:0071322	false	0.025850385519910125	1.5875329756678667	154	53	2	62700	ENDOG,TJP1
GO:BP	cellular response to endogenous stimulus	GO:0071495	false	0.026101944586472806	1.5833271366572903	1458	53	5	62700	CSH1,EMD,MAPT,AVPR2,CRK
GO:BP	viral entry into host cell	GO:0046718	false	0.02632043397490115	1.5797069542924642	156	53	2	62700	CLDN6,IFITM3
GO:BP	cell-cell junction assembly	GO:0007043	false	0.02632043397490115	1.5797069542924642	156	53	2	62700	CLDN6,TJP1
GO:BP	protein localization	GO:0008104	false	0.02633994790344579	1.5793850883441816	2728	53	7	62700	EMD,S100A10,ARL2BP,TIMM17B,MAPT,TJP1,CRK
GO:BP	regulation of cell migration	GO:0030334	false	0.026419439951642705	1.5780763929474244	928	53	4	62700	CCL7,TJP1,FADD,CRK
GO:BP	actin filament bundle assembly	GO:0051017	false	0.026466490131374556	1.5773036490895027	157	53	2	62700	S100A10,TJP1
GO:BP	cellular macromolecule localization	GO:0070727	false	0.026670164767213008	1.5739743012478677	2738	53	7	62700	EMD,S100A10,ARL2BP,TIMM17B,MAPT,TJP1,CRK
GO:BP	intracellular glucose homeostasis	GO:0001678	false	0.02699704085246628	1.5686838362808158	159	53	2	62700	ENDOG,TJP1
GO:BP	cell-cell adhesion	GO:0098609	false	0.027133835953268636	1.5664888050008792	939	53	4	62700	CLDN6,S100A9,TJP1,FADD
GO:BP	sensory perception of sound	GO:0007605	false	0.027133835953268636	1.5664888050008792	162	53	2	62700	POU3F4,TJP1
GO:BP	actin filament bundle organization	GO:0061572	false	0.027133835953268636	1.5664888050008792	160	53	2	62700	S100A10,TJP1
GO:BP	regulation of response to biotic stimulus	GO:0002831	false	0.027133835953268636	1.5664888050008792	490	53	3	62700	BANF1,FADD,CRK
GO:BP	purine-containing compound metabolic process	GO:0072521	false	0.027133835953268636	1.5664888050008792	492	53	3	62700	NDUFB7,NDUFA8,NDUFS5
GO:BP	entry into host	GO:0044409	false	0.027280718887893053	1.5641441895532626	163	53	2	62700	CLDN6,IFITM3
GO:BP	sensory perception of chemical stimulus	GO:0007606	false	0.027894752785032183	1.554477483135925	498	53	3	62700	CST1,OR1L1,GNG13
GO:BP	cell morphogenesis	GO:0000902	false	0.02797326336239046	1.5532568658556238	957	53	4	62700	CCL7,MAPT,CRYGB,CRK
GO:BP	positive regulation of signal transduction	GO:0009967	false	0.028335067788951493	1.5476757440130497	1510	53	5	62700	CCL7,CSH1,S100A9,FADD,CRK
GO:BP	regulation of viral process	GO:0050792	false	0.028335067788951493	1.5476757440130497	167	53	2	62700	BANF1,IFITM3
GO:BP	receptor signaling pathway via JAK-STAT	GO:0007259	false	0.028900571034949234	1.5390935761058269	170	53	2	62700	CSH1,ARL2BP
GO:BP	positive regulation of organelle organization	GO:0010638	false	0.028900571034949234	1.5390935761058269	507	53	3	62700	S100A10,ENDOG,MAPT
GO:BP	positive regulation of intracellular signal transduction	GO:1902533	false	0.028900571034949234	1.5390935761058269	972	53	4	62700	CCL7,S100A9,FADD,CRK
GO:BP	activation of immune response	GO:0002253	false	0.028900571034949234	1.5390935761058269	507	53	3	62700	IGHG2,IGLC3,CFD
GO:BP	plasma membrane organization	GO:0007009	false	0.028969629862675587	1.5380570536269063	171	53	2	62700	S100A10,S100A9
GO:BP	positive regulation of apoptotic process	GO:0043065	false	0.028978514460383513	1.5379238817424985	511	53	3	62700	S100A9,ENDOG,FADD
GO:BP	generation of precursor metabolites and energy	GO:0006091	false	0.029379728440097678	1.5319522227565225	514	53	3	62700	NDUFB7,NDUFA8,NDUFS5
GO:BP	positive regulation of supramolecular fiber organization	GO:1902905	false	0.02972203830256985	1.5269214104833315	174	53	2	62700	S100A10,MAPT
GO:BP	intracellular monoatomic cation homeostasis	GO:0030003	false	0.02972203830256985	1.5269214104833315	517	53	3	62700	CCL7,S100A9,SLC31A2
GO:BP	regulation of cell motility	GO:2000145	false	0.030025358007382954	1.5225118055835423	988	53	4	62700	CCL7,TJP1,FADD,CRK
GO:BP	positive regulation of peptidyl-tyrosine phosphorylation	GO:0050731	false	0.030437262564138534	1.516594409284794	177	53	2	62700	CSH1,ARL2BP
GO:BP	nucleotide metabolic process	GO:0009117	false	0.030437262564138534	1.516594409284794	523	53	3	62700	NDUFB7,NDUFA8,NDUFS5
GO:BP	receptor signaling pathway via STAT	GO:0097696	false	0.030437262564138534	1.516594409284794	177	53	2	62700	CSH1,ARL2BP
GO:BP	inorganic ion homeostasis	GO:0098771	false	0.030505604097536457	1.5156203703231623	524	53	3	62700	CCL7,S100A9,SLC31A2
GO:BP	intracellular monoatomic ion homeostasis	GO:0006873	false	0.030682129246307133	1.5131145049631256	526	53	3	62700	CCL7,S100A9,SLC31A2
GO:BP	positive regulation of programmed cell death	GO:0043068	false	0.03135978543343263	1.503626917460654	531	53	3	62700	S100A9,ENDOG,FADD
GO:BP	nucleoside phosphate metabolic process	GO:0006753	false	0.031455252686042115	1.5023068216945856	532	53	3	62700	NDUFB7,NDUFA8,NDUFS5
GO:BP	regulation of lymphocyte mediated immunity	GO:0002706	false	0.031645956163946505	1.4996817778389424	182	53	2	62700	FADD,CRK
GO:BP	positive regulation of cytoskeleton organization	GO:0051495	false	0.03191398938562059	1.496018903739192	183	53	2	62700	S100A10,MAPT
GO:BP	transmembrane transport	GO:0055085	false	0.031984412901923935	1.495061616676757	1579	53	5	62700	SLC25A24,PLP2,SLC39A2,SLC31A2,TIMM17B
GO:BP	central nervous system neuron differentiation	GO:0021953	false	0.032117868484759934	1.4932532845647009	184	53	2	62700	POU3F4,MAPT
GO:BP	sensory perception of mechanical stimulus	GO:0050954	false	0.03236990676910302	1.4898585514384033	185	53	2	62700	POU3F4,TJP1
GO:BP	mitochondrial transport	GO:0006839	false	0.03247122080953629	1.488501383043902	187	53	2	62700	SLC25A24,TIMM17B
GO:BP	antigen receptor-mediated signaling pathway	GO:0050851	false	0.03247122080953629	1.488501383043902	187	53	2	62700	IGHG2,IGLC3
GO:BP	regulation of cysteine-type endopeptidase activity involved in apoptotic process	GO:0043281	false	0.03247122080953629	1.488501383043902	187	53	2	62700	S100A9,MAPT
GO:BP	regulation of locomotion	GO:0040012	false	0.032831190213824565	1.4837133727099943	1029	53	4	62700	CCL7,TJP1,FADD,CRK
GO:BP	movement in host	GO:0044000	false	0.03333909167302994	1.4770462367445059	190	53	2	62700	CLDN6,IFITM3
GO:BP	RNA metabolic process	GO:0016070	false	0.03400612040137464	1.468442911859746	6934	53	12	62700	RPS21,S100A10,S100A9,ARL2BP,ZNF32,POU3F4,POLR2I,MAPT,MAGEC2,SERTAD3,FADD,CRK
GO:BP	carbohydrate derivative metabolic process	GO:1901135	false	0.03490732401973503	1.4570834427357235	1054	53	4	62700	PGLYRP1,NDUFB7,NDUFA8,NDUFS5
GO:BP	regulation of multicellular organismal process	GO:0051239	false	0.03490732401973503	1.4570834427357235	2968	53	7	62700	PGLYRP1,BANF1,S100A10,MAPT,TJP1,AVPR2,FADD
GO:BP	response to glucose	GO:0009749	false	0.0350264720038766	1.4556036042298346	197	53	2	62700	ENDOG,TJP1
GO:BP	macromolecule biosynthetic process	GO:0009059	false	0.03505889734732908	1.4552017472125898	9681	53	15	62700	RPS21,PGLYRP1,BANF1,S100A10,S100A9,ARL2BP,ZNF32,POU3F4,POLR2I,MAPT,AVPR2,MAGEC2,SERTAD3,FADD,CRK
GO:BP	negative regulation of response to stimulus	GO:0048585	false	0.035340913915683385	1.4517222238330423	1639	53	5	62700	PGLYRP1,BANF1,EMD,ENDOG,CRK
GO:BP	process utilizing autophagic mechanism	GO:0061919	false	0.03556805446399139	1.4489398896261685	571	53	3	62700	S100A9,ENDOG,MAPT
GO:BP	autophagy	GO:0006914	false	0.03556805446399139	1.4489398896261685	571	53	3	62700	S100A9,ENDOG,MAPT
GO:BP	synapse assembly	GO:0007416	false	0.03556805446399139	1.4489398896261685	201	53	2	62700	MAPT,CRK
GO:BP	cellular response to salt	GO:1902075	false	0.03556805446399139	1.4489398896261685	201	53	2	62700	SLC25A24,ENDOG
GO:BP	cellular response to metal ion	GO:0071248	false	0.03556805446399139	1.4489398896261685	201	53	2	62700	SLC25A24,ENDOG
GO:BP	response to hexose	GO:0009746	false	0.035837111962265245	1.4456669964817155	202	53	2	62700	ENDOG,TJP1
GO:BP	positive regulation of response to external stimulus	GO:0032103	false	0.03777605120938802	1.4227834415333607	591	53	3	62700	CCL7,S100A9,FADD
GO:BP	response to monosaccharide	GO:0034284	false	0.03777605120938802	1.4227834415333607	210	53	2	62700	ENDOG,TJP1
GO:BP	regulation of cell junction assembly	GO:1901888	false	0.03777605120938802	1.4227834415333607	210	53	2	62700	S100A10,TJP1
GO:BP	monoatomic cation homeostasis	GO:0055080	false	0.03787664341590943	1.4216285146354628	592	53	3	62700	CCL7,S100A9,SLC31A2
GO:BP	response to endogenous stimulus	GO:0009719	false	0.03824590283949209	1.417415082588951	1696	53	5	62700	CSH1,EMD,MAPT,AVPR2,CRK
GO:BP	response to abiotic stimulus	GO:0009628	false	0.03824590283949209	1.417415082588951	1106	53	4	62700	ENDOG,MAPT,TJP1,FADD
GO:BP	cell-cell junction organization	GO:0045216	false	0.03824590283949209	1.417415082588951	212	53	2	62700	CLDN6,TJP1
GO:BP	epithelial cell development	GO:0002064	false	0.03824590283949209	1.417415082588951	213	53	2	62700	TJP1,CRYGB
GO:BP	regulation of cell-substrate adhesion	GO:0010810	false	0.03824590283949209	1.417415082588951	214	53	2	62700	S100A10,CRK
GO:BP	nucleobase-containing small molecule metabolic process	GO:0055086	false	0.03832863901199076	1.4164766015668373	600	53	3	62700	NDUFB7,NDUFA8,NDUFS5
GO:BP	cell-cell signaling	GO:0007267	false	0.03832863901199076	1.4164766015668373	1703	53	5	62700	CCL7,EMD,S100A9,MAPT,CXCL5
GO:BP	monoatomic ion homeostasis	GO:0050801	false	0.03837027233080933	1.416005118410544	601	53	3	62700	CCL7,S100A9,SLC31A2
GO:BP	positive regulation of cellular component organization	GO:0051130	false	0.038435674740024836	1.4152654904683353	1111	53	4	62700	S100A10,S100A9,ENDOG,MAPT
GO:BP	cellular response to hormone stimulus	GO:0032870	false	0.038435674740024836	1.4152654904683353	603	53	3	62700	CSH1,AVPR2,CRK
GO:BP	response to mechanical stimulus	GO:0009612	false	0.038435674740024836	1.4152654904683353	216	53	2	62700	ENDOG,FADD
GO:BP	neurogenesis	GO:0022008	false	0.038435674740024836	1.4152654904683353	1708	53	5	62700	S100A10,S100A9,POU3F4,MAPT,CRK
GO:BP	organophosphate biosynthetic process	GO:0090407	false	0.03853663122963534	1.4141262528960765	604	53	3	62700	NDUFB7,NDUFA8,NDUFS5
GO:BP	positive regulation of cell communication	GO:0010647	false	0.039010756658404026	1.4088156259665314	1725	53	5	62700	CCL7,CSH1,S100A9,FADD,CRK
GO:BP	positive regulation of signaling	GO:0023056	false	0.039010756658404026	1.4088156259665314	1725	53	5	62700	CCL7,CSH1,S100A9,FADD,CRK
GO:BP	negative regulation of catalytic activity	GO:0043086	false	0.039010756658404026	1.4088156259665314	612	53	3	62700	BANF1,CST1,MAPT
GO:BP	regulation of transcription by RNA polymerase II	GO:0006357	false	0.040409516349106785	1.3935163474828922	2408	53	6	62700	S100A10,ZNF32,POU3F4,MAGEC2,FADD,CRK
GO:BP	transport	GO:0006810	false	0.042033713815848174	1.376402236963977	4716	53	9	62700	SLC25A24,PLP2,EMD,SLC39A2,S100A10,SLC31A2,TIMM17B,MAPT,CRYAA
GO:BP	response to carbohydrate	GO:0009743	false	0.04237618992270386	1.3728780936358569	234	53	2	62700	ENDOG,TJP1
GO:BP	regulation of plasma membrane bounded cell projection organization	GO:0120035	false	0.042573958338692174	1.3708559691620088	640	53	3	62700	S100A9,MAPT,CRK
GO:BP	maintenance of location in cell	GO:0051651	false	0.042573958338692174	1.3708559691620088	235	53	2	62700	S100A9,ARL2BP
GO:BP	detection of stimulus	GO:0051606	false	0.04267159204705039	1.3698611536171208	641	53	3	62700	PGLYRP1,CST1,OR1L1
GO:BP	macromolecule localization	GO:0033036	false	0.04360880516964818	1.3604258123253647	3204	53	7	62700	EMD,S100A10,ARL2BP,TIMM17B,MAPT,TJP1,CRK
GO:BP	regulation of leukocyte mediated immunity	GO:0002703	false	0.044222749839183444	1.354354255813097	243	53	2	62700	FADD,CRK
GO:BP	regulation of peptidyl-tyrosine phosphorylation	GO:0050730	false	0.044222749839183444	1.354354255813097	243	53	2	62700	CSH1,ARL2BP
GO:BP	regulation of cell projection organization	GO:0031344	false	0.044222749839183444	1.354354255813097	655	53	3	62700	S100A9,MAPT,CRK
GO:BP	intracellular transport	GO:0046907	false	0.04468861604180812	1.3498030947626143	1816	53	5	62700	SLC25A24,EMD,TIMM17B,MAPT,CRYAA
GO:BP	regulation of cell morphogenesis	GO:0022604	false	0.04468861604180812	1.3498030947626143	245	53	2	62700	CCL7,CRK
GO:BP	carbohydrate derivative biosynthetic process	GO:1901137	false	0.044932883750247336	1.3474357079008557	662	53	3	62700	NDUFB7,NDUFA8,NDUFS5
GO:BP	glucose homeostasis	GO:0042593	false	0.04542260235891176	1.3427279877354124	248	53	2	62700	ENDOG,TJP1
GO:BP	response to tumor necrosis factor	GO:0034612	false	0.0454287246246825	1.3426694554864451	250	53	2	62700	CCL7,ENDOG
GO:BP	nervous system development	GO:0007399	false	0.0454287246246825	1.3426694554864451	2513	53	6	62700	S100A10,S100A9,POU3F4,MAPT,AVPR2,CRK
GO:BP	carbohydrate homeostasis	GO:0033500	false	0.0454287246246825	1.3426694554864451	249	53	2	62700	ENDOG,TJP1
GO:BP	protein-containing complex organization	GO:0043933	false	0.0454287246246825	1.3426694554864451	4031	53	8	62700	BANF1,NDUFB7,MYH11,NDUFA8,NDUFAF3,MAPT,FADD,NDUFS5
GO:BP	protein processing	GO:0016485	false	0.0454287246246825	1.3426694554864451	249	53	2	62700	S100A10,FADD
GO:BP	glial cell differentiation	GO:0010001	false	0.0454287246246825	1.3426694554864451	250	53	2	62700	S100A9,MAPT
GO:BP	protein-containing complex assembly	GO:0065003	false	0.045617399983429584	1.340869471471208	3261	53	7	62700	NDUFB7,MYH11,NDUFA8,NDUFAF3,MAPT,FADD,NDUFS5
GO:BP	cellular response to growth factor stimulus	GO:0071363	false	0.04664989929963052	1.331149289402197	679	53	3	62700	EMD,MAPT,CRK
GO:BP	negative regulation of transferase activity	GO:0051348	false	0.0472266197872526	1.3258131376390194	258	53	2	62700	BANF1,MAPT
GO:BP	establishment of localization	GO:0051234	false	0.04804981956085685	1.3183082388772533	4905	53	9	62700	SLC25A24,PLP2,EMD,SLC39A2,S100A10,SLC31A2,TIMM17B,MAPT,CRYAA
GO:BP	rRNA metabolic process	GO:0016072	true	0.04804981956085685	1.3183082388772533	261	53	2	62700	RPS21,MAPT
GO:BP	vascular process in circulatory system	GO:0003018	true	0.04880560651987356	1.311530285768077	265	53	2	62700	TJP1,AVPR2
GO:BP	regulation of actin filament organization	GO:0110053	false	0.04957727310812845	1.3047173643503918	269	53	2	62700	S100A10,TJP1
GO:CC	membrane	GO:0016020	false	1.0233758118275244e-10	9.98996485208344	9853	53	31	62700	CLDN6,SPRR2B,SLC25A24,NDUFB7,PLP2,OR1L1,IFITM3,EMD,GPR34,SLC39A2,S100A10,S100A9,NDUFA8,IGHG2,ENDOG,IGLC3,SLC31A2,TIMM17B,NDUFAF3,MAPT,IGLV7-46,TJP1,AVPR2,IGLV2-18,FADD,CRK,NDUFS5,MLNR,GNG13,SPRR1B,IGLV4-3
GO:CC	cell periphery	GO:0071944	false	1.5979532832200729e-9	8.796435921602946	6202	53	24	62700	CLDN6,SPRR2B,PLP2,OR1L1,IFITM3,EMD,GPR34,SLC39A2,S100A10,S100A9,IGHG2,IGLC3,SLC31A2,MAPT,IGLV7-46,TJP1,AVPR2,IGLV2-18,FADD,CRK,MLNR,GNG13,SPRR1B,IGLV4-3
GO:CC	plasma membrane	GO:0005886	false	1.885549116870011e-9	8.724562150127742	5717	53	23	62700	CLDN6,SPRR2B,PLP2,OR1L1,IFITM3,GPR34,SLC39A2,S100A10,S100A9,IGHG2,IGLC3,SLC31A2,MAPT,IGLV7-46,TJP1,AVPR2,IGLV2-18,FADD,CRK,MLNR,GNG13,SPRR1B,IGLV4-3
GO:CC	organelle inner membrane	GO:0019866	false	5.338446514687539e-7	6.272585104067648	566	53	8	62700	SLC25A24,NDUFB7,EMD,NDUFA8,ENDOG,TIMM17B,NDUFAF3,NDUFS5
GO:CC	extracellular space	GO:0005615	false	0.0000010535640562221768	5.977339054343393	3284	53	15	62700	PGLYRP1,CST1,CCL7,MYH11,CSH1,S100A10,S100A9,IGHG2,IGLC3,CFD,IGLV7-46,IGLV2-18,CRK,CXCL5,IGLV4-3
GO:CC	envelope	GO:0031975	false	0.0000019218484429320345	5.7162808638025115	1293	53	10	62700	BANF1,SLC25A24,NDUFB7,EMD,NDUFA8,ENDOG,ARL2BP,TIMM17B,NDUFAF3,NDUFS5
GO:CC	organelle envelope	GO:0031967	false	0.0000019218484429320345	5.7162808638025115	1293	53	10	62700	BANF1,SLC25A24,NDUFB7,EMD,NDUFA8,ENDOG,ARL2BP,TIMM17B,NDUFAF3,NDUFS5
GO:CC	immunoglobulin complex	GO:0019814	false	0.000002850806607546618	5.545032243274232	149	53	5	62700	IGHG2,IGLC3,IGLV7-46,IGLV2-18,IGLV4-3
GO:CC	extracellular region	GO:0005576	false	0.000003210764171606427	5.493391591889496	4206	53	16	62700	PGLYRP1,CST1,CCL7,MYH11,CSH1,S100A10,S100A9,IGHG2,IGLC3,CFD,MAPT,IGLV7-46,IGLV2-18,CRK,CXCL5,IGLV4-3
GO:CC	mitochondrial inner membrane	GO:0005743	false	0.0000034471993130149727	5.4625336054693046	510	53	7	62700	SLC25A24,NDUFB7,NDUFA8,ENDOG,TIMM17B,NDUFAF3,NDUFS5
GO:CC	mitochondrial envelope	GO:0005740	false	0.000005647190989962331	5.248167524024393	820	53	8	62700	SLC25A24,NDUFB7,NDUFA8,ENDOG,ARL2BP,TIMM17B,NDUFAF3,NDUFS5
GO:CC	mitochondrial intermembrane space	GO:0005758	false	0.000009318039628619816	5.030675446876174	82	53	4	62700	NDUFB7,NDUFA8,ARL2BP,NDUFS5
GO:CC	organelle envelope lumen	GO:0031970	false	0.000014088596172359675	4.8511322790674765	92	53	4	62700	NDUFB7,NDUFA8,ARL2BP,NDUFS5
GO:CC	protein-containing complex	GO:0032991	false	0.000026819900020661814	4.571542845446232	8527	53	21	62700	RPS21,BANF1,NDUFB7,MYH11,IFITM3,S100A10,NDUFA8,IGHG2,IGLC3,TIMM17B,POLR2I,MAPT,IGLV7-46,TJP1,CRYAA,IGLV2-18,FADD,CRK,NDUFS5,GNG13,IGLV4-3
GO:CC	mitochondrial membrane	GO:0031966	false	0.00003999972089853753	4.3979430389882355	771	53	7	62700	SLC25A24,NDUFB7,NDUFA8,ENDOG,TIMM17B,NDUFAF3,NDUFS5
GO:CC	vesicle	GO:0031982	false	0.00003999972089853753	4.3979430389882355	3976	53	14	62700	PGLYRP1,CST1,MYH11,CSH1,IFITM3,SLC39A2,S100A10,S100A9,IGHG2,IGLC3,SLC31A2,CFD,AVPR2,CRK
GO:CC	organelle lumen	GO:0043233	false	0.000042715511734028816	4.369414386399611	6656	53	18	62700	RPS21,PGLYRP1,HCFC1R1,BANF1,NDUFB7,CSH1,EMD,S100A10,S100A9,NDUFA8,ARL2BP,CFD,POU3F4,POLR2I,MAPT,MAGEC2,CRYAA,NDUFS5
GO:CC	membrane-enclosed lumen	GO:0031974	false	0.000042715511734028816	4.369414386399611	6656	53	18	62700	RPS21,PGLYRP1,HCFC1R1,BANF1,NDUFB7,CSH1,EMD,S100A10,S100A9,NDUFA8,ARL2BP,CFD,POU3F4,POLR2I,MAPT,MAGEC2,CRYAA,NDUFS5
GO:CC	intracellular organelle lumen	GO:0070013	false	0.000042715511734028816	4.369414386399611	6656	53	18	62700	RPS21,PGLYRP1,HCFC1R1,BANF1,NDUFB7,CSH1,EMD,S100A10,S100A9,NDUFA8,ARL2BP,CFD,POU3F4,POLR2I,MAPT,MAGEC2,CRYAA,NDUFS5
GO:CC	mitochondrion	GO:0005739	false	0.00008718168596954563	4.05957473660085	1672	53	9	62700	SLC25A24,NDUFB7,NDUFA8,ENDOG,ARL2BP,TIMM17B,NDUFAF3,MAPT,NDUFS5
GO:CC	inner mitochondrial membrane protein complex	GO:0098800	false	0.00009340688998534957	4.029621087664394	162	53	4	62700	NDUFB7,NDUFA8,TIMM17B,NDUFS5
GO:CC	NADH dehydrogenase complex	GO:0030964	false	0.00009665042106507796	4.014796249593612	53	53	3	62700	NDUFB7,NDUFA8,NDUFS5
GO:CC	respiratory chain complex I	GO:0045271	false	0.00009665042106507796	4.014796249593612	53	53	3	62700	NDUFB7,NDUFA8,NDUFS5
GO:CC	mitochondrial respiratory chain complex I	GO:0005747	false	0.00009665042106507796	4.014796249593612	53	53	3	62700	NDUFB7,NDUFA8,NDUFS5
GO:CC	cytosol	GO:0005829	false	0.00022499290251574197	3.6478311816524855	5457	53	15	62700	SPRR2B,RPS21,BANF1,MYH11,EMD,S100A9,ARL2BP,MAPT,TJP1,MAGEC2,CRYAA,FADD,CRK,MLNR,SPRR1B
GO:CC	organelle membrane	GO:0031090	false	0.0003703182772363267	3.4314248526089606	3734	53	12	62700	SLC25A24,NDUFB7,PLP2,IFITM3,EMD,NDUFA8,ENDOG,SLC31A2,TIMM17B,NDUFAF3,AVPR2,NDUFS5
GO:CC	respiratory chain complex	GO:0098803	false	0.0004791862469210265	3.3194956550845633	93	53	3	62700	NDUFB7,NDUFA8,NDUFS5
GO:CC	mitochondrial respirasome	GO:0005746	false	0.0005124341779094569	3.2903619117484544	96	53	3	62700	NDUFB7,NDUFA8,NDUFS5
GO:CC	respirasome	GO:0070469	false	0.000632894166154303	3.1986689075150117	104	53	3	62700	NDUFB7,NDUFA8,NDUFS5
GO:CC	mitochondrial protein-containing complex	GO:0098798	false	0.0008403832617302887	3.075522606207262	305	53	4	62700	NDUFB7,NDUFA8,TIMM17B,NDUFS5
GO:CC	membrane protein complex	GO:0098796	false	0.0008710397841866845	3.0599620084158086	1357	53	7	62700	NDUFB7,S100A10,NDUFA8,TIMM17B,FADD,NDUFS5,GNG13
GO:CC	oxidoreductase complex	GO:1990204	false	0.0012011791814390076	2.920392203499789	134	53	3	62700	NDUFB7,NDUFA8,NDUFS5
GO:CC	intracellular vesicle	GO:0097708	false	0.0012011791814390076	2.920392203499789	2481	53	9	62700	PGLYRP1,MYH11,CSH1,IFITM3,SLC39A2,S100A9,SLC31A2,CFD,AVPR2
GO:CC	cytoplasmic vesicle	GO:0031410	false	0.0012011791814390076	2.920392203499789	2476	53	9	62700	PGLYRP1,MYH11,CSH1,IFITM3,SLC39A2,S100A9,SLC31A2,CFD,AVPR2
GO:CC	extracellular exosome	GO:0070062	false	0.001990172955744417	2.701109179639819	2109	53	8	62700	PGLYRP1,MYH11,S100A10,S100A9,IGHG2,IGLC3,CFD,CRK
GO:CC	extracellular membrane-bounded organelle	GO:0065010	false	0.0020204987818523983	2.6945414070550084	2134	53	8	62700	PGLYRP1,MYH11,S100A10,S100A9,IGHG2,IGLC3,CFD,CRK
GO:CC	extracellular organelle	GO:0043230	false	0.0020204987818523983	2.6945414070550084	2134	53	8	62700	PGLYRP1,MYH11,S100A10,S100A9,IGHG2,IGLC3,CFD,CRK
GO:CC	extracellular vesicle	GO:1903561	false	0.0020204987818523983	2.6945414070550084	2133	53	8	62700	PGLYRP1,MYH11,S100A10,S100A9,IGHG2,IGLC3,CFD,CRK
GO:CC	cornified envelope	GO:0001533	false	0.005318435239116274	2.274216124655467	58	53	2	62700	SPRR2B,SPRR1B
GO:CC	endomembrane system	GO:0012505	false	0.007839947154837846	2.10568686466756	4742	53	11	62700	RPS21,PGLYRP1,BANF1,PLP2,CSH1,IFITM3,EMD,S100A9,SLC31A2,CFD,AVPR2
GO:CC	secretory granule lumen	GO:0034774	false	0.010833953249340162	1.9652130428117107	320	53	3	62700	PGLYRP1,S100A9,CFD
GO:CC	nucleoplasm	GO:0005654	false	0.010833953249340162	1.9652130428117107	4221	53	10	62700	RPS21,HCFC1R1,BANF1,EMD,ARL2BP,POU3F4,POLR2I,MAPT,MAGEC2,CRYAA
GO:CC	vesicle lumen	GO:0031983	false	0.010845994171081915	1.9647306333016	324	53	3	62700	PGLYRP1,S100A9,CFD
GO:CC	cytoplasmic vesicle lumen	GO:0060205	false	0.010845994171081915	1.9647306333016	323	53	3	62700	PGLYRP1,S100A9,CFD
GO:CC	catalytic complex	GO:1902494	false	0.015176225420042247	1.8188362312790285	1781	53	6	62700	NDUFB7,NDUFA8,POLR2I,FADD,NDUFS5,GNG13
GO:CC	cytoskeleton	GO:0005856	false	0.015625682178321915	1.8061610133558128	2407	53	7	62700	MYH11,EMD,S100A9,ARL2BP,MAPT,TJP1,CRK
GO:CC	transmembrane transporter complex	GO:1902495	false	0.018197903273682186	1.7399786476812134	410	53	3	62700	NDUFB7,NDUFA8,NDUFS5
GO:CC	bicellular tight junction	GO:0005923	true	0.018990923846292838	1.7214539077438726	129	53	2	62700	CLDN6,TJP1
GO:CC	nuclear lumen	GO:0031981	false	0.019835038994697726	1.7025669413876932	5520	53	11	62700	RPS21,HCFC1R1,BANF1,EMD,S100A10,ARL2BP,POU3F4,POLR2I,MAPT,MAGEC2,CRYAA
GO:CC	transporter complex	GO:1990351	false	0.019835038994697726	1.7025669413876932	436	53	3	62700	NDUFB7,NDUFA8,NDUFS5
GO:CC	blood microparticle	GO:0072562	false	0.019835038994697726	1.7025669413876932	136	53	2	62700	IGHG2,IGLC3
GO:CC	tight junction	GO:0070160	false	0.019835038994697726	1.7025669413876932	134	53	2	62700	CLDN6,TJP1
GO:CC	nuclear periphery	GO:0034399	false	0.023403437808139565	1.6307203429555799	151	53	2	62700	S100A10,MAPT
GO:CC	apical junction complex	GO:0043296	false	0.023691170811354915	1.6254134760291898	154	53	2	62700	CLDN6,TJP1
GO:CC	late endosome membrane	GO:0031902	true	0.025786024892559836	1.5886156024252873	162	53	2	62700	IFITM3,SLC31A2
GO:CC	actin cytoskeleton	GO:0015629	false	0.026840457678412765	1.5712100829324618	501	53	3	62700	MYH11,TJP1,CRK
GO:CC	cytoplasmic side of plasma membrane	GO:0009898	false	0.029165762903451214	1.5351266590273573	175	53	2	62700	FADD,GNG13
GO:CC	endosome	GO:0005768	false	0.03512189984528385	1.454421999884186	1047	53	4	62700	CSH1,IFITM3,SLC31A2,AVPR2
GO:CC	cell body	GO:0044297	false	0.03523970709509041	1.4529677100078504	567	53	3	62700	ENDOG,MAPT,FADD
GO:CC	cytoplasmic side of membrane	GO:0098562	false	0.03861167260078334	1.413281384971209	213	53	2	62700	FADD,GNG13
GO:CC	side of membrane	GO:0098552	false	0.049029052234658824	1.3095465018840713	656	53	3	62700	IGLC3,FADD,GNG13
KEGG	KEGG root term	KEGG:00000	false	3.460388638801544e-9	8.460875122534247	8161	53	27	62700	CLDN6,RPS21,NDUFB7,CST1,CCL7,OR1L1,MYH11,CSH1,EMD,SLC39A2,S100A10,S100A9,NDUFA8,ENDOG,CFD,NDUFAF3,POLR2I,MAPT,TJP1,AVPR2,CRYAA,FADD,CRK,CXCL5,NDUFS5,MLNR,GNG13
KEGG	Alzheimer disease	KEGG:05010	false	0.00003683562537722474	4.4337319525072845	382	53	6	62700	NDUFB7,SLC39A2,NDUFA8,MAPT,FADD,NDUFS5
KEGG	IL-17 signaling pathway	KEGG:04657	false	0.00003683562537722474	4.4337319525072845	91	53	4	62700	CCL7,S100A9,FADD,CXCL5
KEGG	Parkinson disease	KEGG:05012	false	0.00007717367608877489	4.112530812085859	266	53	5	62700	NDUFB7,SLC39A2,NDUFA8,MAPT,NDUFS5
KEGG	Retrograde endocannabinoid signaling	KEGG:04723	false	0.00015314520098309533	3.814896607863059	148	53	4	62700	NDUFB7,NDUFA8,NDUFS5,GNG13
KEGG	Chemokine signaling pathway	KEGG:04062	false	0.00032984970032908656	3.4816839061431257	190	53	4	62700	CCL7,CRK,CXCL5,GNG13
KEGG	Pathogenic Escherichia coli infection	KEGG:05130	false	0.00032984970032908656	3.4816839061431257	196	53	4	62700	CLDN6,MYH11,TJP1,FADD
KEGG	Thermogenesis	KEGG:04714	false	0.0005488526281916297	3.2605442518250443	232	53	4	62700	NDUFB7,NDUFA8,NDUFAF3,NDUFS5
KEGG	Pathways of neurodegeneration - multiple diseases	KEGG:05022	false	0.0005488526281916297	3.2605442518250443	474	53	5	62700	NDUFB7,NDUFA8,MAPT,FADD,NDUFS5
KEGG	Huntington disease	KEGG:05016	false	0.001295156035421044	2.8876779063007803	306	53	4	62700	NDUFB7,NDUFA8,POLR2I,NDUFS5
KEGG	Oxidative phosphorylation	KEGG:00190	false	0.0018044611211140594	2.7436524708045438	134	53	3	62700	NDUFB7,NDUFA8,NDUFS5
KEGG	Non-alcoholic fatty liver disease	KEGG:04932	false	0.0024883291770950093	2.6040921680569613	154	53	3	62700	NDUFB7,NDUFA8,NDUFS5
KEGG	Tight junction	KEGG:04530	false	0.003013852492980253	2.520878007181431	169	53	3	62700	CLDN6,MYH11,TJP1
KEGG	Diabetic cardiomyopathy	KEGG:05415	false	0.004767369191103768	2.321721214456302	203	53	3	62700	NDUFB7,NDUFA8,NDUFS5
KEGG	Human immunodeficiency virus 1 infection	KEGG:05170	false	0.004907863437141219	2.309107530158793	210	53	3	62700	FADD,CRK,GNG13
KEGG	Chemical carcinogenesis - reactive oxygen species	KEGG:05208	false	0.005149893523708662	2.2882017500935303	222	53	3	62700	NDUFB7,NDUFA8,NDUFS5
KEGG	Human cytomegalovirus infection	KEGG:05163	false	0.005149893523708662	2.2882017500935303	223	53	3	62700	FADD,CRK,GNG13
KEGG	Prion disease	KEGG:05020	false	0.008593731416697207	2.0658182236180314	272	53	3	62700	NDUFB7,NDUFA8,NDUFS5
KEGG	Cytokine-cytokine receptor interaction	KEGG:04060	false	0.010058392290927596	1.9974714303115535	293	53	3	62700	CCL7,CSH1,CXCL5
KEGG	Viral protein interaction with cytokine and cytokine receptor	KEGG:04061	false	0.015184671490107481	1.8185945993056003	98	53	2	62700	CCL7,CXCL5
KEGG	Neuroactive ligand-receptor interaction	KEGG:04080	false	0.016247962184037394	1.7892011003912236	366	53	3	62700	CSH1,AVPR2,MLNR
KEGG	Amyotrophic lateral sclerosis	KEGG:05014	false	0.016247962184037394	1.7892011003912236	362	53	3	62700	NDUFB7,NDUFA8,NDUFS5
KEGG	TNF signaling pathway	KEGG:04668	false	0.017437858424552793	1.7585068526321808	113	53	2	62700	FADD,CXCL5
KEGG	Growth hormone synthesis, secretion and action	KEGG:04935	false	0.018784649043966636	1.7261969145049083	120	53	2	62700	CSH1,CRK
KEGG	Apoptosis	KEGG:04210	false	0.022660842321707446	1.6447239510979252	135	53	2	62700	ENDOG,FADD
KEGG	Hepatitis C	KEGG:05160	false	0.029153312103548573	1.5353120979690587	157	53	2	62700	CLDN6,FADD
KEGG	Pathways in cancer	KEGG:05200	false	0.03639754730240236	1.4389278808817505	529	53	3	62700	FADD,CRK,GNG13
KEGG	Kaposi sarcoma-associated herpesvirus infection	KEGG:05167	false	0.04057022791883681	1.3917925524727726	194	53	2	62700	FADD,GNG13
REAC	Disease	REAC:R-HSA-1643685	false	0.00002720617875434631	4.565332452797301	1768	53	11	62700	RPS21,BANF1,S100A9,IGHG2,IGLC3,POLR2I,TJP1,AVPR2,FADD,CRK,GNG13
REAC	Complex I biogenesis	REAC:R-HSA-6799198	false	0.00002720617875434631	4.565332452797301	57	53	4	62700	NDUFB7,NDUFA8,NDUFAF3,NDUFS5
REAC	Signal Transduction	REAC:R-HSA-162582	false	0.00010137529271797571	3.9940678787672925	2546	53	12	62700	CCL7,MYH11,EMD,S100A9,POLR2I,TJP1,AVPR2,FADD,CRK,CXCL5,MLNR,GNG13
REAC	Infectious disease	REAC:R-HSA-5663205	false	0.00011582083657784033	3.9362133024675074	999	53	8	62700	RPS21,BANF1,IGHG2,IGLC3,POLR2I,TJP1,CRK,GNG13
REAC	Respiratory electron transport	REAC:R-HSA-611105	false	0.00011582083657784033	3.9362133024675074	103	53	4	62700	NDUFB7,NDUFA8,NDUFAF3,NDUFS5
REAC	Respiratory electron transport, ATP synthesis by chemiosmotic coupling, and heat production by uncoupling proteins.	REAC:R-HSA-163200	false	0.00022755448512867482	3.642914600072167	127	53	4	62700	NDUFB7,NDUFA8,NDUFAF3,NDUFS5
REAC	The citric acid (TCA) cycle and respiratory electron transport	REAC:R-HSA-1428517	false	0.000738084211381287	3.1318940847192844	177	53	4	62700	NDUFB7,NDUFA8,NDUFAF3,NDUFS5
REAC	Peptide ligand-binding receptors	REAC:R-HSA-375276	false	0.0009587327641759117	3.0183024305950643	195	53	4	62700	CCL7,AVPR2,CXCL5,MLNR
REAC	Initial triggering of complement	REAC:R-HSA-166663	false	0.0010804663926346826	2.966388737082729	76	53	3	62700	IGHG2,IGLC3,CFD
REAC	Parasitic Infection Pathways	REAC:R-HSA-9824443	false	0.0010804663926346826	2.966388737082729	215	53	4	62700	IGHG2,IGLC3,CRK,GNG13
REAC	Innate Immune System	REAC:R-HSA-168249	false	0.0010804663926346826	2.966388737082729	1100	53	7	62700	PGLYRP1,S100A9,IGHG2,IGLC3,CFD,FADD,CRK
REAC	Leishmania infection	REAC:R-HSA-9658195	false	0.0010804663926346826	2.966388737082729	215	53	4	62700	IGHG2,IGLC3,CRK,GNG13
REAC	GPCR ligand binding	REAC:R-HSA-500792	false	0.001167529087430306	2.9327322907591844	460	53	5	62700	CCL7,AVPR2,CXCL5,MLNR,GNG13
REAC	Immune System	REAC:R-HSA-168256	false	0.0012420852427193838	2.9058485980625877	2051	53	9	62700	PGLYRP1,CSH1,IFITM3,S100A9,IGHG2,IGLC3,CFD,FADD,CRK
REAC	Parasite infection	REAC:R-HSA-9664407	false	0.00228795576004422	2.6405523773241297	113	53	3	62700	IGHG2,IGLC3,CRK
REAC	FCGR3A-mediated phagocytosis	REAC:R-HSA-9664422	false	0.00228795576004422	2.6405523773241297	113	53	3	62700	IGHG2,IGLC3,CRK
REAC	Complement cascade	REAC:R-HSA-166658	false	0.00228795576004422	2.6405523773241297	111	53	3	62700	IGHG2,IGLC3,CFD
REAC	Leishmania phagocytosis	REAC:R-HSA-9664417	false	0.00228795576004422	2.6405523773241297	113	53	3	62700	IGHG2,IGLC3,CRK
REAC	Regulation of actin dynamics for phagocytic cup formation	REAC:R-HSA-2029482	false	0.0023546287237006147	2.628077562403357	116	53	3	62700	IGHG2,IGLC3,CRK
REAC	Class A/1 (Rhodopsin-like receptors)	REAC:R-HSA-373076	false	0.002926469248974611	2.5336560350457193	328	53	4	62700	CCL7,AVPR2,CXCL5,MLNR
REAC	Leishmania parasite growth and survival	REAC:R-HSA-9664433	false	0.0030165799854566773	2.5204851547560203	132	53	3	62700	IGHG2,IGLC3,GNG13
REAC	Anti-inflammatory response favouring Leishmania parasite infection	REAC:R-HSA-9662851	false	0.0030165799854566773	2.5204851547560203	132	53	3	62700	IGHG2,IGLC3,GNG13
REAC	Fcgamma receptor (FCGR) dependent phagocytosis	REAC:R-HSA-2029480	false	0.00344308980550345	2.4630516495213075	140	53	3	62700	IGHG2,IGLC3,CRK
REAC	Hemostasis	REAC:R-HSA-109582	false	0.0036804087716825226	2.4341039428952302	672	53	5	62700	S100A10,IGLC3,CFD,CRK,GNG13
REAC	Signaling by GPCR	REAC:R-HSA-372790	false	0.004189417253698424	2.3778463830251644	697	53	5	62700	CCL7,AVPR2,CXCL5,MLNR,GNG13
REAC	Apoptosis	REAC:R-HSA-109581	false	0.005797682090780976	2.2367456023657835	176	53	3	62700	MAPT,TJP1,FADD
REAC	Viral Infection Pathways	REAC:R-HSA-9824446	false	0.007309884051521671	2.136089511712959	809	53	5	62700	RPS21,BANF1,IGLC3,POLR2I,TJP1
REAC	Programmed Cell Death	REAC:R-HSA-5357801	false	0.008273100798525761	2.0823316842454718	208	53	3	62700	MAPT,TJP1,FADD
REAC	Apoptotic execution phase	REAC:R-HSA-75153	false	0.009369918510255752	2.02826418613465	51	53	2	62700	MAPT,TJP1
REAC	Aquaporin-mediated transport	REAC:R-HSA-445717	false	0.009461175530760368	2.024054900088132	52	53	2	62700	AVPR2,GNG13
REAC	Chemokine receptors bind chemokines	REAC:R-HSA-380108	false	0.01104143642309651	1.956974423885401	57	53	2	62700	CCL7,CXCL5
REAC	Classical antibody-mediated complement activation	REAC:R-HSA-173623	false	0.012291510336256469	1.910394749302223	61	53	2	62700	IGHG2,IGLC3
REAC	Platelet activation, signaling and aggregation	REAC:R-HSA-76002	false	0.013346958407514016	1.8746176929012373	258	53	3	62700	CFD,CRK,GNG13
REAC	FCGR activation	REAC:R-HSA-2029481	false	0.014043374023756616	1.8525285372305529	67	53	2	62700	IGHG2,IGLC3
REAC	Creation of C4 and C2 activators	REAC:R-HSA-166786	false	0.014099585408692087	1.850793657370468	68	53	2	62700	IGHG2,IGLC3
REAC	Nuclear Envelope (NE) Reassembly	REAC:R-HSA-2995410	false	0.014383706868410971	1.8421291761898775	70	53	2	62700	BANF1,EMD
REAC	GPCR downstream signalling	REAC:R-HSA-388396	false	0.016087061122423474	1.793523288088156	624	53	4	62700	AVPR2,CXCL5,MLNR,GNG13
REAC	Role of phospholipids in phagocytosis	REAC:R-HSA-2029485	false	0.01770088806051855	1.752004944366567	81	53	2	62700	IGHG2,IGLC3
REAC	Developmental Biology	REAC:R-HSA-1266738	false	0.0209397579035124	1.679028343754428	1140	53	5	62700	SPRR2B,RPS21,MYH11,POLR2I,SPRR1B
REAC	FCGR3A-mediated IL10 synthesis	REAC:R-HSA-9664323	false	0.02132523513644074	1.6711061715135125	93	53	2	62700	IGHG2,IGLC3
REAC	Antimicrobial peptides	REAC:R-HSA-6803157	false	0.022240313771811595	1.6528590899134925	96	53	2	62700	PGLYRP1,S100A9
REAC	Transport of small molecules	REAC:R-HSA-382551	false	0.02298164456264904	1.6386188964950739	718	53	4	62700	SLC39A2,ARL2BP,AVPR2,GNG13
REAC	Regulation of Complement cascade	REAC:R-HSA-977606	false	0.023320250628074916	1.6322667864256717	101	53	2	62700	IGHG2,IGLC3
REAC	Formation of the cornified envelope	REAC:R-HSA-6809371	false	0.03193803418095112	1.4956918186496095	128	53	2	62700	SPRR2B,SPRR1B
REAC	Mitotic Prophase	REAC:R-HSA-68875	false	0.03273128691238298	1.485036918982884	135	53	2	62700	BANF1,EMD
REAC	Influenza Viral RNA Transcription and Replication	REAC:R-HSA-168273	false	0.03273128691238298	1.485036918982884	133	53	2	62700	RPS21,POLR2I
REAC	Toll Like Receptor 4 (TLR4) Cascade	REAC:R-HSA-166016	false	0.03593613349254165	1.444468652134839	143	53	2	62700	S100A9,FADD
REAC	HIV Life Cycle	REAC:R-HSA-162587	false	0.03593613349254165	1.444468652134839	145	53	2	62700	BANF1,POLR2I
REAC	SARS-CoV Infections	REAC:R-HSA-9679506	false	0.03640587268814791	1.4388285539791068	459	53	3	62700	RPS21,IGLC3,TJP1
REAC	Metabolism	REAC:R-HSA-1430728	false	0.03713564537960183	1.43020902408811	2072	53	6	62700	RPS21,NDUFB7,NDUFA8,NDUFAF3,NDUFS5,GNG13
REAC	Protein localization	REAC:R-HSA-9609507	false	0.03713564537960183	1.43020902408811	158	53	2	62700	EMD,TIMM17B
REAC	Neutrophil degranulation	REAC:R-HSA-6798695	false	0.03713564537960183	1.43020902408811	476	53	3	62700	PGLYRP1,S100A9,CFD
REAC	Influenza Infection	REAC:R-HSA-168255	false	0.03713564537960183	1.43020902408811	152	53	2	62700	RPS21,POLR2I
REAC	G alpha (s) signalling events	REAC:R-HSA-418555	false	0.03713564537960183	1.43020902408811	156	53	2	62700	AVPR2,GNG13
REAC	Toll-like Receptor Cascades	REAC:R-HSA-168898	false	0.03784667351269925	1.4219722862713313	165	53	2	62700	S100A9,FADD
REAC	SARS-CoV-2-host interactions	REAC:R-HSA-9705683	false	0.046937075527391625	1.328483973149921	197	53	2	62700	RPS21,TJP1
WP	WIKIPATHWAYS	WP:000000	false	3.977847945000987e-12	11.400351821993167	8625	53	31	62700	CLDN6,RPS21,BANF1,NDUFB7,CST1,CCL7,MYH11,CSH1,IFITM3,EMD,GPR34,SLC39A2,S100A10,S100A9,NDUFA8,ENDOG,ARL2BP,SLC31A2,CFD,NDUFAF3,POLR2I,MAPT,TJP1,AVPR2,FADD,CRK,CXCL5,NDUFS5,MLNR,GNG13,SPRR1B
WP	Mitochondrial complex I assembly model OXPHOS system	WP:WP4324	false	0.000008488665915983543	5.071160558384156	56	53	4	62700	NDUFB7,NDUFA8,NDUFAF3,NDUFS5
WP	Chemokine signaling pathway	WP:WP3929	false	0.0004285409777590707	3.3680076438370317	165	53	4	62700	CCL7,CRK,CXCL5,GNG13
WP	Oxidative phosphorylation	WP:WP623	false	0.000495082463928504	3.305322456326487	60	53	3	62700	NDUFB7,NDUFA8,NDUFS5
WP	Electron transport chain: OXPHOS system in mitochondria	WP:WP111	false	0.0020530469292322517	2.6876011232676613	104	53	3	62700	NDUFB7,NDUFA8,NDUFS5
WP	Nonalcoholic fatty liver disease	WP:WP4396	false	0.004665617207053142	2.3310908959932237	154	53	3	62700	NDUFB7,NDUFA8,NDUFS5
WP	Vitamin D receptor pathway	WP:WP2877	false	0.006647245520819929	2.177358279948882	182	53	3	62700	CST1,S100A9,SPRR1B
WP	Copper homeostasis	WP:WP3286	false	0.009499950840312665	2.022278642062329	52	53	2	62700	SLC31A2,MAPT
WP	Kit receptor signaling pathway	WP:WP304	false	0.011101739919433081	1.9546089511059517	59	53	2	62700	MAPT,CRK
WP	SARS-CoV-2 innate immunity evasion and cell-specific immune response	WP:WP5039	false	0.011732058272674708	1.9306257885624178	66	53	2	62700	FADD,CXCL5
WP	GPCRs, class A rhodopsin-like	WP:WP455	false	0.011732058272674708	1.9306257885624178	258	53	3	62700	GPR34,AVPR2,MLNR
WP	Apoptosis modulation and signaling	WP:WP1772	false	0.020078672855895072	1.697264996228677	90	53	2	62700	ENDOG,FADD
WP	Gastrin signaling pathway	WP:WP4659	false	0.029750928340179582	1.5264994781126753	114	53	2	62700	TJP1,CRK
WP	Overview of proinflammatory and profibrotic mediators	WP:WP5095	false	0.03440493419127608	1.4633792685222244	127	53	2	62700	CCL7,CXCL5
WP	VEGFA-VEGFR2 signaling	WP:WP3888	false	0.03595368225358603	1.4442566240427348	430	53	3	62700	MYH11,FADD,CRK
WP	Epithelial to mesenchymal transition in colorectal cancer	WP:WP4239	false	0.04653971088340954	1.3321763189893376	161	53	2	62700	CLDN6,TJP1
TF	Factor: Zbtb44; motif: CKGTGA; match class: 1	TF:M05405_1	false	2.205601364616978e-10	9.656472978201956	7242	53	27	62700	SPRR2B,PGLYRP1,HCFC1R1,NDUFB7,CST1,CCL7,OR1L1,MYH11,IFITM3,EMD,GPR34,S100A10,S100A9,NDUFA8,ENDOG,ZNF32,NDUFAF3,POLR2I,FAM216A,MAPT,CRYGB,AVPR2,ANP32D,CRK,GNG13,CRYGA,SPRR1B
TF	Factor: Six-2; motif: NCGTATCRNN	TF:M11031	false	2.2207747786963644e-10	9.653495483472716	9276	53	30	62700	SPRR2B,RPS21,PGLYRP1,BANF1,SLC25A24,CST1,CCL7,OR1L1,CSH1,EMD,GPR34,SLC39A2,S100A9,NDUFA8,ARL2BP,ZNF32,TIMM17B,NDUFAF3,POU3F4,POLR2I,TJP1,CRYGB,AVPR2,ANP32D,MAGEC2,SERTAD3,FADD,CXCL5,CRYGA,SPRR1B
TF	Factor: CSX; motif: NCCACTTRAN	TF:M10640	false	9.351745657793338e-10	9.029107313321724	6504	53	25	62700	CLDN6,SPRR2B,BANF1,SLC25A24,NDUFB7,IFITM3,SLC39A2,S100A10,NDUFA8,ARL2BP,SLC31A2,TIMM17B,POU3F4,FAM216A,MAPT,ANP32D,MAGEC2,SERTAD3,CRYAA,FADD,CRK,CXCL5,MLNR,GNG13,SPRR1B
TF	Factor: GATAD2A; motif: CCTKTG; match class: 1	TF:M09726_1	false	9.66599867465371e-10	9.014753268745102	9183	53	29	62700	SPRR2B,PGLYRP1,HCFC1R1,PLP2,CST1,OR1L1,MYH11,CSH1,IFITM3,EMD,S100A10,S100A9,ENDOG,ZNF32,NDUFAF3,POU3F4,FAM216A,MAPT,TJP1,AVPR2,MAGEC2,SERTAD3,CRYAA,FADD,NDUFS5,MLNR,GNG13,CRYGA,SPRR1B
TF	Factor: Six-2; motif: NNGTATCRNN	TF:M11030	false	9.7872707378426e-10	9.009338397956327	7163	53	26	62700	SPRR2B,PGLYRP1,CST1,CCL7,OR1L1,CSH1,EMD,GPR34,SLC39A2,S100A9,NDUFA8,ARL2BP,ZNF32,TIMM17B,NDUFAF3,POU3F4,POLR2I,TJP1,CRYGB,AVPR2,ANP32D,MAGEC2,SERTAD3,FADD,CRYGA,SPRR1B
TF	Factor: GATA-5; motif: TATCTN	TF:M02006	false	1.0015801161925692e-9	8.999314305852458	9211	53	29	62700	CLDN6,SPRR2B,RPS21,PGLYRP1,SLC25A24,NDUFB7,CST1,CCL7,OR1L1,MYH11,CSH1,EMD,GPR34,SLC39A2,S100A10,S100A9,NDUFA8,ENDOG,ARL2BP,TIMM17B,CFD,POLR2I,FAM216A,MAPT,CRYGB,ANP32D,CXCL5,CRYGA,SPRR1B
TF	Factor: FOXO1A:Elk-1; motif: RWMAACAGGAAGTN	TF:M08299	false	1.4505104612201803e-9	8.83847913467668	7305	53	26	62700	SPRR2B,PGLYRP1,SLC25A24,NDUFB7,PLP2,CST1,CCL7,OR1L1,IFITM3,S100A10,NDUFA8,ARL2BP,SLC31A2,ZNF32,TIMM17B,CFD,NDUFAF3,POU3F4,TJP1,AVPR2,MAGEC2,SERTAD3,CRYAA,CXCL5,CRYGA,SPRR1B
TF	Factor: AP-4:Fli-1; motif: RSCGGAWRCAGSTGN	TF:M08445	false	3.4034983241232286e-9	8.468074458905193	9735	53	29	62700	CLDN6,SPRR2B,RPS21,PGLYRP1,HCFC1R1,NDUFB7,CCL7,MYH11,CSH1,IFITM3,SLC39A2,S100A10,S100A9,ARL2BP,SLC31A2,TIMM17B,CFD,POU3F4,POLR2I,FAM216A,TJP1,CRYGB,AVPR2,MAGEC2,CRYAA,FADD,CXCL5,GNG13,SPRR1B
TF	Factor: Smad2; motif: AGACAN; match class: 1	TF:M03580_1	false	4.674657103410437e-9	8.330250240098055	9166	53	28	62700	SPRR2B,HCFC1R1,BANF1,PLP2,CCL7,OR1L1,MYH11,IFITM3,GPR34,SLC39A2,S100A10,S100A9,ARL2BP,SLC31A2,ZNF32,TIMM17B,NDUFAF3,POU3F4,FAM216A,MAPT,TJP1,CRYGB,AVPR2,MAGEC2,FADD,MLNR,CRYGA,SPRR1B
TF	Factor: ZNF462; motif: YYYYCTSCWG	TF:M12707	false	5.024551679297317e-9	8.298902682542963	9939	53	29	62700	SPRR2B,SLC25A24,CST1,CCL7,CSH1,IFITM3,EMD,SLC39A2,S100A10,S100A9,NDUFA8,ENDOG,SLC31A2,TIMM17B,CFD,NDUFAF3,POLR2I,MAPT,TJP1,CRYGB,AVPR2,ANP32D,MAGEC2,SERTAD3,CXCL5,NDUFS5,MLNR,GNG13,SPRR1B
TF	Factor: TWIST; motif: CACCTGG	TF:M03582	false	5.478346687251143e-9	8.261350487672434	8532	53	27	62700	CLDN6,RPS21,PGLYRP1,HCFC1R1,BANF1,SLC25A24,NDUFB7,PLP2,CCL7,MYH11,IFITM3,EMD,SLC39A2,S100A10,ENDOG,ARL2BP,SLC31A2,TIMM17B,CFD,NDUFAF3,MAPT,MAGEC2,SERTAD3,CRYAA,MLNR,GNG13,SPRR1B
TF	Factor: BTEB4; motif: NCCACGCCCM	TF:M12186	false	6.422399697566094e-9	8.192302669643745	9326	53	28	62700	CLDN6,RPS21,PGLYRP1,HCFC1R1,BANF1,SLC25A24,NDUFB7,PLP2,EMD,S100A10,S100A9,ENDOG,ARL2BP,SLC31A2,ZNF32,TIMM17B,CFD,NDUFAF3,POLR2I,FAM216A,TJP1,AVPR2,MAGEC2,SERTAD3,FADD,CRK,NDUFS5,GNG13
TF	Factor: Ikaros; motif: TGGGAGN; match class: 1	TF:M07260_1	false	6.770582195305439e-9	8.169373985179357	7275	53	25	62700	CLDN6,HCFC1R1,NDUFB7,PLP2,CST1,CCL7,CSH1,SLC39A2,S100A9,NDUFA8,ENDOG,ZNF32,POLR2I,FAM216A,MAPT,CRYGB,AVPR2,MAGEC2,SERTAD3,FADD,CRK,NDUFS5,MLNR,GNG13,CRYGA
TF	Factor: CSX; motif: NCCACTTRAN	TF:M10642	false	7.611204198361228e-9	8.118546626366074	4916	53	21	62700	CLDN6,SPRR2B,SLC25A24,NDUFB7,IFITM3,SLC39A2,NDUFA8,ARL2BP,SLC31A2,TIMM17B,FAM216A,MAPT,ANP32D,MAGEC2,SERTAD3,CRYAA,FADD,CXCL5,MLNR,GNG13,SPRR1B
TF	Factor: Six-2; motif: NCGTATCRYN	TF:M11033	false	7.611204198361228e-9	8.118546626366074	8705	53	27	62700	CLDN6,RPS21,HCFC1R1,BANF1,SLC25A24,CST1,CCL7,EMD,GPR34,SLC39A2,S100A9,NDUFA8,ENDOG,ARL2BP,SLC31A2,TIMM17B,NDUFAF3,POU3F4,MAPT,AVPR2,ANP32D,SERTAD3,CRYAA,FADD,NDUFS5,MLNR,CRYGA
TF	Factor: FOXO1A:Net; motif: RWMAACAGGAAGTN	TF:M08302	false	8.021896148904674e-9	8.09572296467419	9458	53	28	62700	SPRR2B,PGLYRP1,SLC25A24,NDUFB7,PLP2,CST1,CCL7,IFITM3,SLC39A2,S100A10,NDUFA8,SLC31A2,ZNF32,TIMM17B,CFD,NDUFAF3,POU3F4,POLR2I,TJP1,AVPR2,ANP32D,MAGEC2,SERTAD3,CRYAA,CXCL5,NDUFS5,CRYGA,SPRR1B
TF	Factor: Pax-8; motif: NCNNTNNTGCRTGANNNN	TF:M00328	false	8.138863101195847e-9	8.089436256457338	9467	53	28	62700	SPRR2B,PGLYRP1,HCFC1R1,BANF1,SLC25A24,CST1,CCL7,OR1L1,MYH11,CSH1,IFITM3,EMD,GPR34,SLC39A2,NDUFA8,ENDOG,ARL2BP,TIMM17B,POLR2I,MAPT,TJP1,CRYGB,AVPR2,ANP32D,MAGEC2,CRYAA,CRK,SPRR1B
TF	Factor: Fli-1; motif: RCAGGAAGTGR	TF:M07089	false	9.611896675676425e-9	8.017190906347617	5005	53	21	62700	SPRR2B,PGLYRP1,SLC25A24,CST1,MYH11,IFITM3,SLC39A2,S100A10,S100A9,SLC31A2,TIMM17B,CFD,NDUFAF3,POU3F4,FAM216A,CRYGB,AVPR2,MAGEC2,CRYAA,CRYGA,SPRR1B
TF	Factor: Six-1; motif: NNGTATCRNN	TF:M11026	false	1.012120926584934e-8	7.994767595588058	6189	53	23	62700	SPRR2B,CST1,CCL7,CSH1,EMD,GPR34,SLC39A2,S100A9,NDUFA8,ARL2BP,ZNF32,TIMM17B,NDUFAF3,POU3F4,POLR2I,TJP1,CRYGB,AVPR2,MAGEC2,SERTAD3,FADD,CRYGA,SPRR1B
TF	Factor: HMGIY; motif: NNKKNAWTTTNYTNN	TF:M01010	false	1.629946227298778e-8	7.7878267229412135	8334	53	26	62700	CLDN6,SPRR2B,RPS21,PGLYRP1,HCFC1R1,CCL7,OR1L1,MYH11,IFITM3,GPR34,SLC39A2,S100A10,S100A9,NDUFA8,ARL2BP,SLC31A2,CFD,MAPT,CRYGB,ANP32D,MAGEC2,CRK,CXCL5,NDUFS5,CRYGA,SPRR1B
TF	Factor: Oct3; motif: WTATGCGCATAW	TF:M11934	false	1.8129355221114917e-8	7.7416176415135025	9840	53	28	62700	SPRR2B,RPS21,HCFC1R1,BANF1,SLC25A24,NDUFB7,CST1,MYH11,CSH1,GPR34,S100A10,S100A9,NDUFA8,ENDOG,ARL2BP,SLC31A2,NDUFAF3,POU3F4,POLR2I,FAM216A,TJP1,AVPR2,ANP32D,MAGEC2,SERTAD3,FADD,CRK,NDUFS5
TF	Factor: Oct3; motif: WTATGCGCATAW; match class: 1	TF:M11934_1	false	2.1589005086787933e-8	7.665767371342193	9172	53	27	62700	SPRR2B,RPS21,HCFC1R1,BANF1,SLC25A24,NDUFB7,MYH11,CSH1,GPR34,S100A10,S100A9,NDUFA8,ENDOG,ARL2BP,SLC31A2,NDUFAF3,POU3F4,POLR2I,FAM216A,TJP1,AVPR2,ANP32D,MAGEC2,SERTAD3,FADD,CRK,NDUFS5
TF	Factor: six4; motif: NCGTATCRNN	TF:M11025	false	2.1799045656035236e-8	7.661562519027968	6462	53	23	62700	SPRR2B,RPS21,BANF1,CST1,CCL7,OR1L1,CSH1,GPR34,SLC39A2,S100A9,NDUFA8,ARL2BP,TIMM17B,NDUFAF3,POU3F4,CRYGB,AVPR2,ANP32D,MAGEC2,SERTAD3,FADD,CRYGA,SPRR1B
TF	Factor: PHB; motif: NCCCAGCCCCY	TF:M12725	false	2.2956483592293406e-8	7.639094635151234	9957	53	28	62700	CLDN6,RPS21,PGLYRP1,HCFC1R1,BANF1,SLC25A24,PLP2,CST1,MYH11,CSH1,EMD,S100A9,ENDOG,ARL2BP,ZNF32,TIMM17B,CFD,NDUFAF3,POLR2I,TJP1,CRYGB,AVPR2,SERTAD3,CRYAA,CRK,CXCL5,GNG13,SPRR1B
TF	Factor: Elk-1; motif: NAAACMGGAAGTNCVH	TF:M00007	false	2.644161467372112e-8	7.57771202791273	5919	53	22	62700	SPRR2B,RPS21,PGLYRP1,BANF1,SLC25A24,NDUFB7,CST1,S100A10,S100A9,ARL2BP,SLC31A2,TIMM17B,NDUFAF3,POU3F4,CRYGB,AVPR2,MAGEC2,SERTAD3,CRYAA,CXCL5,NDUFS5,CRYGA
TF	Factor: NF-KAPPAB1; motif: NGGKRNTTYCCCN	TF:M08952	false	2.9346540274431413e-8	7.5324430912916185	7897	53	25	62700	CLDN6,RPS21,BANF1,NDUFB7,PLP2,CCL7,MYH11,CSH1,GPR34,SLC39A2,S100A10,SLC31A2,CFD,NDUFAF3,POU3F4,POLR2I,FAM216A,TJP1,CRYGB,AVPR2,MAGEC2,CRYAA,CRK,CXCL5,GNG13
TF	Factor: STAT1; motif: NTTCCNGGA	TF:M04721	false	3.101884072948922e-8	7.508374437154063	7924	53	25	62700	PGLYRP1,CST1,IFITM3,SLC39A2,S100A10,S100A9,NDUFA8,ARL2BP,SLC31A2,ZNF32,POU3F4,POLR2I,FAM216A,MAPT,TJP1,AVPR2,ANP32D,MAGEC2,SERTAD3,CRYAA,FADD,CRK,GNG13,CRYGA,SPRR1B
TF	Factor: ZNF532; motif: NGGRGCTGGG	TF:M12732	false	3.382129294452937e-8	7.470809793901456	9389	53	27	62700	CLDN6,RPS21,PGLYRP1,HCFC1R1,BANF1,SLC25A24,PLP2,CST1,MYH11,CSH1,EMD,S100A9,ENDOG,ARL2BP,ZNF32,CFD,NDUFAF3,POLR2I,CRYGB,AVPR2,ANP32D,CRYAA,CRK,CXCL5,NDUFS5,GNG13,SPRR1B
TF	Factor: AHR; motif: CACGCN	TF:M01855	false	3.514965519826601e-8	7.454078930849701	8684	53	26	62700	CLDN6,RPS21,PGLYRP1,HCFC1R1,BANF1,SLC25A24,PLP2,MYH11,NDUFA8,ENDOG,ARL2BP,TIMM17B,CFD,NDUFAF3,POU3F4,POLR2I,FAM216A,TJP1,AVPR2,CRYAA,FADD,CRK,CXCL5,NDUFS5,MLNR,GNG13
TF	Factor: ERF:FOXO1A; motif: RTMAACAGGAARNS	TF:M08241	false	3.539507675138492e-8	7.4510571416013605	7986	53	25	62700	SPRR2B,PGLYRP1,SLC25A24,PLP2,CST1,OR1L1,SLC39A2,S100A10,SLC31A2,ZNF32,CFD,NDUFAF3,POU3F4,FAM216A,MAPT,TJP1,CRYGB,AVPR2,MAGEC2,SERTAD3,CRYAA,FADD,CXCL5,CRYGA,SPRR1B
TF	Factor: c-Maf; motif: NWNNNTGCTGACKNNNNNN	TF:M01070	false	3.6376435598724124e-8	7.43917985820394	6675	53	23	62700	SLC25A24,PLP2,OR1L1,CSH1,EMD,GPR34,SLC39A2,S100A10,S100A9,ARL2BP,TIMM17B,NDUFAF3,POU3F4,FAM216A,MAPT,TJP1,ANP32D,MAGEC2,CRYAA,CRK,CXCL5,CRYGA,SPRR1B
TF	Factor: CTCF; motif: WGCGCCMYCTAGYGGYN	TF:M03895	false	3.669987909695334e-8	7.435335366473047	9447	53	27	62700	CLDN6,RPS21,HCFC1R1,BANF1,NDUFB7,MYH11,CSH1,EMD,SLC39A2,S100A10,S100A9,ENDOG,SLC31A2,ZNF32,CFD,NDUFAF3,POU3F4,POLR2I,FAM216A,MAPT,TJP1,MAGEC2,SERTAD3,CRYAA,FADD,MLNR,GNG13
TF	Factor: SREBP-1; motif: CACSCCA	TF:M00749	false	3.7413663994966916e-8	7.426969758391583	8727	53	26	62700	CLDN6,RPS21,HCFC1R1,BANF1,NDUFB7,PLP2,CST1,MYH11,IFITM3,EMD,SLC39A2,S100A10,S100A9,NDUFA8,ENDOG,ARL2BP,TIMM17B,CFD,POU3F4,MAPT,TJP1,AVPR2,MAGEC2,SERTAD3,CRK,GNG13
TF	Factor: ZBTB44; motif: MACWGCAGS	TF:M12352	false	3.837081144882292e-8	7.415999016438383	6705	53	23	62700	CLDN6,SPRR2B,SLC25A24,NDUFB7,CST1,CCL7,IFITM3,GPR34,ENDOG,SLC31A2,ZNF32,NDUFAF3,MAPT,AVPR2,MAGEC2,CRYAA,CRK,CXCL5,NDUFS5,MLNR,GNG13,CRYGA,SPRR1B
TF	Factor: TFF-1; motif: NNANCCACTTGAMNTT	TF:M01312	false	4.7540628369249464e-8	7.322935082273507	5556	53	21	62700	CLDN6,SPRR2B,BANF1,SLC25A24,NDUFB7,IFITM3,SLC39A2,NDUFA8,ARL2BP,TIMM17B,FAM216A,MAPT,ANP32D,MAGEC2,SERTAD3,CRYAA,FADD,CXCL5,MLNR,GNG13,SPRR1B
TF	Factor: ZXDB; motif: NAGGGTG	TF:M06202	false	6.520484220466177e-8	7.185720151742326	7587	53	24	62700	CLDN6,SPRR2B,RPS21,PGLYRP1,HCFC1R1,SLC25A24,PLP2,CCL7,EMD,S100A10,S100A9,NDUFA8,ARL2BP,CFD,NDUFAF3,POLR2I,MAPT,CRYGB,AVPR2,MAGEC2,SERTAD3,CRYAA,CRK,GNG13
TF	Factor: ZXDA; motif: NAGGGTG	TF:M06203	false	6.520484220466177e-8	7.185720151742326	7587	53	24	62700	CLDN6,SPRR2B,RPS21,PGLYRP1,HCFC1R1,SLC25A24,PLP2,CCL7,EMD,S100A10,S100A9,NDUFA8,ARL2BP,CFD,NDUFAF3,POLR2I,MAPT,CRYGB,AVPR2,MAGEC2,SERTAD3,CRYAA,CRK,GNG13
TF	Factor: Erg; motif: NACMGGAARTN	TF:M11394	false	9.17313807039574e-8	7.037482069616821	4082	53	18	62700	CLDN6,SPRR2B,PGLYRP1,BANF1,SLC25A24,CST1,S100A9,TIMM17B,NDUFAF3,POU3F4,CRYGB,AVPR2,FADD,CRK,CXCL5,NDUFS5,CRYGA,SPRR1B
TF	Factor: USF2; motif: AAGTCACG	TF:M04810	false	9.20010574954806e-8	7.036207180678224	6408	53	22	62700	PGLYRP1,HCFC1R1,SLC25A24,NDUFB7,PLP2,CST1,SLC39A2,S100A10,NDUFA8,ENDOG,ARL2BP,ZNF32,TIMM17B,NDUFAF3,POU3F4,FAM216A,TJP1,ANP32D,FADD,CXCL5,NDUFS5,GNG13
TF	Factor: NKX25; motif: NNANCCACTTRAAWTT	TF:M01414	false	9.225161155550934e-8	7.035026038355333	9910	53	27	62700	CLDN6,SPRR2B,PGLYRP1,BANF1,SLC25A24,NDUFB7,OR1L1,MYH11,IFITM3,SLC39A2,S100A10,NDUFA8,ARL2BP,ZNF32,TIMM17B,FAM216A,MAPT,ANP32D,MAGEC2,SERTAD3,CRYAA,FADD,CRK,CXCL5,MLNR,GNG13,SPRR1B
TF	Factor: CP2/LBP-1c/LSF; motif: GCTGGNTNGNNCYNG	TF:M00947	false	1.1311365366462111e-7	6.946484969315853	8526	53	25	62700	CLDN6,RPS21,PGLYRP1,HCFC1R1,PLP2,CST1,CCL7,CSH1,S100A9,ARL2BP,CFD,NDUFAF3,POU3F4,POLR2I,FAM216A,TJP1,AVPR2,ANP32D,SERTAD3,CRYAA,FADD,CRK,CXCL5,MLNR,GNG13
TF	Factor: Fli-1; motif: RCMGGAAGYGNNN	TF:M09613	false	1.1311365366462111e-7	6.946484969315853	5264	53	20	62700	SPRR2B,RPS21,PGLYRP1,BANF1,SLC25A24,CST1,MYH11,SLC39A2,S100A9,SLC31A2,TIMM17B,CFD,NDUFAF3,POU3F4,CRYGB,AVPR2,CRYAA,NDUFS5,CRYGA,SPRR1B
TF	Factor: SREBP; motif: VNNVTCACCCYA	TF:M00776	false	1.1311365366462111e-7	6.946484969315853	6489	53	22	62700	RPS21,PLP2,IFITM3,EMD,S100A9,NDUFA8,ENDOG,ARL2BP,SLC31A2,TIMM17B,CFD,POU3F4,TJP1,CRYGB,AVPR2,ANP32D,SERTAD3,FADD,NDUFS5,GNG13,CRYGA,SPRR1B
TF	Factor: AP-2rep; motif: CAGTGGG	TF:M00468	false	1.240440734534953e-7	6.906423980508495	7181	53	23	62700	CLDN6,BANF1,SLC25A24,PLP2,CCL7,MYH11,CSH1,IFITM3,S100A9,SLC31A2,TIMM17B,CFD,NDUFAF3,FAM216A,TJP1,CRYGB,AVPR2,ANP32D,MAGEC2,CRYAA,CXCL5,NDUFS5,CRYGA
TF	Factor: TFAP2C; motif: NGCCCNNRGGCA	TF:M04152	false	1.247252114909807e-7	6.904045750974365	7872	53	24	62700	SPRR2B,RPS21,PGLYRP1,BANF1,SLC25A24,NDUFB7,PLP2,CST1,CSH1,IFITM3,S100A9,ARL2BP,SLC31A2,CFD,NDUFAF3,POU3F4,FAM216A,TJP1,MAGEC2,SERTAD3,CRYAA,CRK,MLNR,GNG13
TF	Factor: CTCF; motif: YNRCCASYAGRKGGCRSYN	TF:M02242	false	1.4874769792226606e-7	6.827549746859199	5971	53	21	62700	RPS21,PGLYRP1,BANF1,NDUFB7,MYH11,SLC39A2,S100A9,ENDOG,SLC31A2,ZNF32,NDUFAF3,POLR2I,FAM216A,MAPT,TJP1,AVPR2,SERTAD3,FADD,NDUFS5,MLNR,GNG13
TF	Factor: T3R-beta; motif: NNRGGTCRTGACCYNN	TF:M11815	false	1.6629296940486913e-7	6.779126111653687	5402	53	20	62700	RPS21,PGLYRP1,OR1L1,IFITM3,EMD,GPR34,SLC39A2,S100A10,S100A9,NDUFA8,ARL2BP,CFD,POU3F4,FAM216A,TJP1,SERTAD3,CRYAA,CRK,NDUFS5,MLNR
TF	Factor: GTF2IRD1-isoform2; motif: GGGATTRNR; match class: 1	TF:M01229_1	false	1.745124901789967e-7	6.758173484339793	9478	53	26	62700	CLDN6,SPRR2B,PGLYRP1,BANF1,SLC25A24,NDUFB7,PLP2,CCL7,OR1L1,IFITM3,EMD,SLC39A2,S100A10,NDUFA8,ARL2BP,SLC31A2,CFD,FAM216A,MAPT,CRYGB,SERTAD3,CRK,NDUFS5,MLNR,CRYGA,SPRR1B
TF	Factor: ATF4; motif: CVTGACGYMABG	TF:M00514	false	1.8288123319915153e-7	6.73783085841762	5439	53	20	62700	CLDN6,RPS21,NDUFB7,PLP2,CST1,IFITM3,EMD,S100A9,ARL2BP,CFD,POU3F4,FAM216A,MAPT,ANP32D,MAGEC2,SERTAD3,CRK,CXCL5,MLNR,GNG13
TF	Factor: PPARgamma:RXRalpha,; motif: AAGTAGGTCACNGTGACCYACTT	TF:M00515	false	2.0788630326192562e-7	6.682174123529133	8103	53	24	62700	CLDN6,RPS21,HCFC1R1,BANF1,NDUFB7,PLP2,CST1,CCL7,OR1L1,CSH1,S100A10,S100A9,ENDOG,ARL2BP,ZNF32,POU3F4,POLR2I,TJP1,AVPR2,ANP32D,NDUFS5,MLNR,CRYGA,SPRR1B
TF	Factor: RORA; motif: CCYTGNCCTN	TF:M12659	false	2.10039514235585e-7	6.677698994789137	8111	53	24	62700	CLDN6,SPRR2B,RPS21,NDUFB7,CST1,OR1L1,MYH11,IFITM3,SLC39A2,S100A10,S100A9,ENDOG,CFD,NDUFAF3,POLR2I,FAM216A,MAPT,CRYGB,AVPR2,CRYAA,CRK,NDUFS5,GNG13,SPRR1B
TF	Factor: Elk-1:ETV7; motif: ANSCGGACGGATDTCCGGNT	TF:M08214	false	2.10039514235585e-7	6.677698994789137	8110	53	24	62700	SPRR2B,RPS21,BANF1,NDUFB7,PLP2,OR1L1,CSH1,EMD,S100A10,ENDOG,ARL2BP,SLC31A2,TIMM17B,CFD,POU3F4,TJP1,AVPR2,MAGEC2,FADD,CRK,CXCL5,MLNR,GNG13,CRYGA
TF	Factor: ER; motif: NNARGNCANNNTGACCYNN	TF:M00191	false	2.109859518903473e-7	6.675746460435063	4907	53	19	62700	PGLYRP1,HCFC1R1,SLC25A24,PLP2,OR1L1,IFITM3,S100A9,ENDOG,SLC31A2,POU3F4,TJP1,CRYGB,MAGEC2,SERTAD3,CRK,NDUFS5,MLNR,CRYGA,SPRR1B
TF	Factor: CKROX; motif: SCCCTCCCC	TF:M01175	false	2.2975181618368714e-7	6.638741046838757	7468	53	23	62700	CLDN6,BANF1,MYH11,IFITM3,EMD,SLC39A2,S100A10,NDUFA8,TIMM17B,CFD,NDUFAF3,POLR2I,FAM216A,TJP1,AVPR2,ANP32D,MAGEC2,SERTAD3,FADD,CRK,CXCL5,GNG13,CRYGA
TF	Factor: PPARalpha:RXRalpha; motif: NNRGGTCATWGGGGTSANG	TF:M00518	false	2.466919843476722e-7	6.607844961617398	9670	53	26	62700	CLDN6,RPS21,HCFC1R1,BANF1,PLP2,CST1,MYH11,CSH1,IFITM3,EMD,SLC39A2,S100A9,ENDOG,ARL2BP,SLC31A2,NDUFAF3,POLR2I,MAPT,TJP1,CRYGB,AVPR2,FADD,NDUFS5,GNG13,CRYGA,SPRR1B
TF	Factor: P50; motif: GGRRANTCCCNN	TF:M03557	false	2.895156300043774e-7	6.538327985161352	5024	53	19	62700	RPS21,NDUFB7,PLP2,CST1,CCL7,IFITM3,S100A9,SLC31A2,TIMM17B,CFD,NDUFAF3,POU3F4,CRYGB,AVPR2,MAGEC2,CRK,CXCL5,NDUFS5,SPRR1B
TF	Factor: Msx-1; motif: CNGTAWNTG	TF:M00394	false	2.8952056585305794e-7	6.538320581092796	9002	53	25	62700	SPRR2B,BANF1,SLC25A24,NDUFB7,PLP2,CST1,CCL7,OR1L1,MYH11,GPR34,SLC39A2,S100A9,NDUFA8,ARL2BP,SLC31A2,MAPT,CRYGB,AVPR2,ANP32D,SERTAD3,CRYAA,CRK,NDUFS5,MLNR,CRYGA
TF	Factor: p300; motif: CTGNCTYMAN	TF:M07266	false	2.9138723071870944e-7	6.535529483965863	8279	53	24	62700	SPRR2B,RPS21,PGLYRP1,HCFC1R1,SLC25A24,CCL7,MYH11,CSH1,SLC39A2,S100A10,ENDOG,SLC31A2,CFD,POU3F4,FAM216A,MAPT,CRYGB,AVPR2,ANP32D,SERTAD3,CXCL5,MLNR,CRYGA,SPRR1B
TF	Factor: NR1B2; motif: NTGACCY	TF:M02111	false	3.1673320164740885e-7	6.499306409199985	9802	53	26	62700	RPS21,PGLYRP1,HCFC1R1,NDUFB7,PLP2,CST1,OR1L1,CSH1,IFITM3,S100A9,ENDOG,ARL2BP,SLC31A2,ZNF32,CFD,NDUFAF3,POU3F4,POLR2I,FAM216A,TJP1,ANP32D,MAGEC2,CRYAA,MLNR,GNG13,CRYGA
TF	Factor: SREBP-2; motif: NTCACCYNNNN	TF:M03852	false	3.2727908894627146e-7	6.485081742462744	8333	53	24	62700	CLDN6,RPS21,PLP2,CST1,CCL7,IFITM3,EMD,S100A9,NDUFA8,ARL2BP,SLC31A2,ZNF32,CFD,NDUFAF3,POU3F4,FAM216A,TJP1,AVPR2,SERTAD3,FADD,CRK,MLNR,GNG13,SPRR1B
TF	Factor: Pax-2; motif: CAYSCCTSAGT	TF:M03839	false	3.5325192486019717e-7	6.451915463014055	5098	53	19	62700	CLDN6,RPS21,PGLYRP1,HCFC1R1,BANF1,PLP2,CSH1,SLC39A2,S100A10,ARL2BP,SLC31A2,POU3F4,POLR2I,FAM216A,MAPT,AVPR2,MAGEC2,NDUFS5,GNG13
TF	Factor: THAP7; motif: GNCGCCATSTTGRGNGKGGC	TF:M12728	false	3.5325192486019717e-7	6.451915463014055	5700	53	20	62700	RPS21,PGLYRP1,SLC25A24,NDUFB7,PLP2,IFITM3,EMD,SLC39A2,ENDOG,SLC31A2,ZNF32,TIMM17B,NDUFAF3,POU3F4,POLR2I,TJP1,AVPR2,CRYAA,CRK,GNG13
TF	Factor: PU.1; motif: NRAAAGAGGAAGTGARA	TF:M09659	false	4.0938427746092185e-7	6.387868840576985	2549	53	14	62700	RPS21,HCFC1R1,BANF1,SLC25A24,CCL7,MYH11,IFITM3,S100A10,POU3F4,MAGEC2,SERTAD3,CRK,CXCL5,CRYGA
TF	Factor: ELF3; motif: WACCCGGAAGTAN	TF:M03967	false	4.175371741631701e-7	6.379304852359486	7738	53	23	62700	CLDN6,SPRR2B,RPS21,PGLYRP1,HCFC1R1,BANF1,SLC25A24,NDUFB7,CST1,ENDOG,ARL2BP,TIMM17B,CFD,NDUFAF3,POU3F4,POLR2I,TJP1,CRYGB,AVPR2,MAGEC2,SERTAD3,CRYAA,NDUFS5
TF	Factor: ER81; motif: NRCMGGAWGNN	TF:M11418	false	4.2810508613643144e-7	6.368449612465001	4034	53	17	62700	SPRR2B,PGLYRP1,BANF1,SLC25A24,CST1,SLC39A2,S100A10,SLC31A2,NDUFAF3,POU3F4,CRYGB,AVPR2,CRYAA,CXCL5,NDUFS5,CRYGA,SPRR1B
TF	Factor: nerf; motif: YRNCAGGAAGYRGSTBDS	TF:M00531	false	4.396180689522456e-7	6.356924465736752	7764	53	23	62700	SPRR2B,PGLYRP1,BANF1,SLC25A24,NDUFB7,MYH11,IFITM3,S100A10,S100A9,SLC31A2,TIMM17B,CFD,POU3F4,POLR2I,FAM216A,CRYGB,AVPR2,MAGEC2,CRYAA,CXCL5,MLNR,CRYGA,SPRR1B
TF	Factor: Fli-1:E2A; motif: NCCGGAWRCASCTGN	TF:M08472	false	4.985448038443816e-7	6.302295805881882	8539	53	24	62700	CLDN6,RPS21,PGLYRP1,HCFC1R1,CST1,CCL7,MYH11,SLC39A2,NDUFA8,ARL2BP,SLC31A2,ZNF32,TIMM17B,CFD,NDUFAF3,FAM216A,TJP1,MAGEC2,CRYAA,FADD,CXCL5,GNG13,CRYGA,SPRR1B
TF	Factor: STAT5A; motif: TTCCNRGAANNNNNNTTCCNNGRR	TF:M00460	false	5.003665122177101e-7	6.300711763818193	7827	53	23	62700	SPRR2B,RPS21,BANF1,SLC25A24,NDUFB7,CST1,CCL7,OR1L1,MYH11,CSH1,EMD,SLC39A2,S100A10,NDUFA8,SLC31A2,ZNF32,POLR2I,TJP1,ANP32D,SERTAD3,NDUFS5,CRYGA,SPRR1B
TF	Factor: PUR1; motif: GGGNCAGNN	TF:M01721	false	5.021425705752035e-7	6.299172958505784	9289	53	25	62700	CLDN6,PGLYRP1,HCFC1R1,BANF1,SLC25A24,PLP2,CST1,MYH11,IFITM3,EMD,S100A10,ARL2BP,SLC31A2,NDUFAF3,POLR2I,FAM216A,MAPT,TJP1,AVPR2,SERTAD3,FADD,CRK,CXCL5,GNG13,CRYGA
TF	Factor: AP-2gamma; motif: NTGSCCTGRGGSNN	TF:M09591	false	5.021425705752035e-7	6.299172958505784	8549	53	24	62700	CLDN6,RPS21,PGLYRP1,HCFC1R1,BANF1,PLP2,CST1,CCL7,MYH11,S100A9,SLC31A2,ZNF32,CFD,NDUFAF3,FAM216A,CRYGB,AVPR2,MAGEC2,SERTAD3,CRYAA,CRK,NDUFS5,MLNR,GNG13
TF	Factor: STAT3; motif: NNTTCCRGGAANNNNN	TF:M01595	false	5.21992437861969e-7	6.282335788604265	7852	53	23	62700	RPS21,PGLYRP1,HCFC1R1,BANF1,SLC25A24,NDUFB7,PLP2,CST1,OR1L1,MYH11,CSH1,SLC39A2,S100A9,SLC31A2,POU3F4,POLR2I,TJP1,CRYGB,AVPR2,SERTAD3,CRK,CXCL5,NDUFS5
TF	Factor: six-4; motif: ANNNATGACACCNNNNN	TF:M01374	false	5.529299424541215e-7	6.257329891358968	6519	53	21	62700	SPRR2B,PGLYRP1,NDUFB7,PLP2,CCL7,CSH1,GPR34,SLC39A2,S100A9,NDUFA8,ENDOG,ARL2BP,TIMM17B,CFD,POU3F4,POLR2I,FAM216A,MAGEC2,SERTAD3,CXCL5,GNG13
TF	Factor: AP-2; motif: NNGCCTK	TF:M01859	false	5.905983433345998e-7	6.228707775592496	7912	53	23	62700	RPS21,PGLYRP1,HCFC1R1,SLC25A24,CST1,CCL7,OR1L1,IFITM3,SLC39A2,S100A10,S100A9,NDUFA8,SLC31A2,NDUFAF3,POLR2I,CRYGB,AVPR2,ANP32D,MAGEC2,CRYAA,CXCL5,GNG13,CRYGA
TF	Factor: CREB; motif: NSTGACGTAANN	TF:M00177	false	6.054150479783239e-7	6.217946788578107	5301	53	19	62700	CLDN6,RPS21,NDUFB7,PLP2,MYH11,IFITM3,EMD,NDUFA8,ARL2BP,CFD,FAM216A,MAGEC2,SERTAD3,CRYAA,FADD,CRK,CXCL5,NDUFS5,GNG13
TF	Factor: SPI1; motif: NNAAWGNGGAASTNNNN	TF:M01203	false	6.246574535772774e-7	6.204358073541526	2656	53	14	62700	RPS21,BANF1,SLC25A24,CST1,MYH11,IFITM3,GPR34,S100A10,CFD,CRYGB,MAGEC2,SERTAD3,CXCL5,SPRR1B
TF	Factor: HSF; motif: TTCCMGARGYTTC	TF:M00641	false	6.246574535772774e-7	6.204358073541526	3630	53	16	62700	CLDN6,SLC25A24,PLP2,CCL7,CSH1,IFITM3,NDUFA8,ENDOG,ZNF32,POU3F4,CRYGB,ANP32D,MAGEC2,MLNR,CRYGA,SPRR1B
TF	Factor: ZBP99; motif: GCCCMTCCCCCR	TF:M12057	false	6.78005500316491e-7	6.168766782906666	5346	53	19	62700	CLDN6,RPS21,PGLYRP1,IFITM3,EMD,ARL2BP,CFD,NDUFAF3,POLR2I,FAM216A,TJP1,AVPR2,ANP32D,SERTAD3,FADD,CRK,CXCL5,GNG13,CRYGA
TF	Factor: Miz-1; motif: NNRGGWGGGGGAGGGGMRR	TF:M10112	false	6.857384422669229e-7	6.163841503449278	8711	53	24	62700	CLDN6,RPS21,PGLYRP1,HCFC1R1,BANF1,CST1,EMD,ZNF32,CFD,NDUFAF3,POLR2I,FAM216A,TJP1,AVPR2,ANP32D,MAGEC2,SERTAD3,CRYAA,FADD,CRK,CXCL5,NDUFS5,GNG13,CRYGA
TF	Factor: CP2; motif: NTGNCTGGNN	TF:M03868	false	7.355049662493943e-7	6.133414390499434	4784	53	18	62700	SPRR2B,HCFC1R1,BANF1,MYH11,EMD,NDUFA8,ENDOG,CFD,POLR2I,FAM216A,MAPT,AVPR2,MAGEC2,CRYAA,CRK,MLNR,CRYGA,SPRR1B
TF	Factor: CTCF; motif: ACCAGGKGGC	TF:M04727	false	7.372896604503917e-7	6.132361856481855	6650	53	21	62700	CLDN6,RPS21,PGLYRP1,HCFC1R1,BANF1,NDUFB7,PLP2,CST1,CSH1,SLC39A2,S100A9,ENDOG,SLC31A2,CFD,NDUFAF3,POU3F4,FAM216A,MAPT,AVPR2,MAGEC2,GNG13
TF	Factor: DEC1; motif: NCNCACRTGNSC	TF:M08870	false	7.725864486126291e-7	6.11205291377387	8049	53	23	62700	CLDN6,RPS21,PGLYRP1,HCFC1R1,NDUFB7,PLP2,CST1,CSH1,IFITM3,S100A9,ENDOG,ARL2BP,ZNF32,NDUFAF3,POLR2I,TJP1,AVPR2,CRYAA,FADD,CRK,MLNR,GNG13,SPRR1B
TF	Factor: ESR1; motif: NNNNMAGGTCACCCTGACCY	TF:M02261	false	8.355021281566614e-7	6.0780524395521365	4832	53	18	62700	CLDN6,RPS21,PGLYRP1,HCFC1R1,SLC25A24,PLP2,OR1L1,S100A9,ENDOG,ARL2BP,POLR2I,MAPT,TJP1,CRK,MLNR,GNG13,CRYGA,SPRR1B
TF	Factor: AP-4; motif: AWCAGCTGWT; match class: 1	TF:M11206_1	false	8.588690738840683e-7	6.066073035031827	7398	53	22	62700	RPS21,HCFC1R1,CST1,CCL7,OR1L1,MYH11,CSH1,IFITM3,SLC39A2,S100A10,NDUFA8,ENDOG,ARL2BP,SLC31A2,ZNF32,POLR2I,FAM216A,AVPR2,CRYAA,CRK,CXCL5,GNG13
TF	Factor: AP-4; motif: AWCAGCTGWT	TF:M11206	false	8.588690738840683e-7	6.066073035031827	7398	53	22	62700	RPS21,HCFC1R1,CST1,CCL7,OR1L1,MYH11,CSH1,IFITM3,SLC39A2,S100A10,NDUFA8,ENDOG,ARL2BP,SLC31A2,ZNF32,POLR2I,FAM216A,AVPR2,CRYAA,CRK,CXCL5,GNG13
TF	Factor: ZNF432; motif: NCAGNRCCNSRGRCAGC; match class: 1	TF:M12704_1	false	8.640135022552725e-7	6.063479470589233	4846	53	18	62700	RPS21,PGLYRP1,SLC25A24,PLP2,ENDOG,ARL2BP,ZNF32,TIMM17B,CFD,NDUFAF3,FAM216A,TJP1,AVPR2,MAGEC2,FADD,CRK,MLNR,GNG13
TF	Factor: AP-2gamma; motif: GCCYNNGGS	TF:M00470	false	9.240817624941031e-7	6.034289600826369	9629	53	25	62700	CLDN6,RPS21,PGLYRP1,HCFC1R1,BANF1,NDUFB7,PLP2,CST1,S100A9,ENDOG,ARL2BP,SLC31A2,ZNF32,CFD,NDUFAF3,POU3F4,POLR2I,FAM216A,TJP1,AVPR2,SERTAD3,CRYAA,FADD,CRK,GNG13
TF	Factor: ER-beta; motif: RGGTCASCNTGMCCY	TF:M09910	false	0.0000010512920554877689	5.978276617495155	9694	53	25	62700	CLDN6,PGLYRP1,HCFC1R1,SLC25A24,PLP2,CST1,IFITM3,S100A9,ENDOG,ARL2BP,SLC31A2,ZNF32,NDUFAF3,POU3F4,POLR2I,FAM216A,MAPT,TJP1,MAGEC2,FADD,CRK,CXCL5,MLNR,GNG13,SPRR1B
TF	Factor: LRH-1; motif: TGACCTTGRNYCAAGGTCA; match class: 1	TF:M11830_1	false	0.0000010903132507384263	5.962448709836937	6165	53	20	62700	PGLYRP1,HCFC1R1,BANF1,CCL7,OR1L1,CSH1,IFITM3,S100A9,SLC31A2,ZNF32,TIMM17B,CFD,POLR2I,AVPR2,MAGEC2,SERTAD3,CRK,CXCL5,NDUFS5,GNG13
TF	Factor: FOXO1A; motif: TTGTTTWN	TF:M07286	false	0.0000011218106723903593	5.950080432629057	4942	53	18	62700	CLDN6,NDUFB7,PLP2,CST1,MYH11,CSH1,IFITM3,SLC39A2,NDUFA8,SLC31A2,POU3F4,FAM216A,MAPT,TJP1,ANP32D,MAGEC2,CRYAA,CRYGA
TF	Factor: PEA3; motif: NACCGGAAGTN	TF:M11425	false	0.0000011883906844222866	5.925040761210223	7553	53	22	62700	CLDN6,SPRR2B,RPS21,BANF1,SLC25A24,NDUFB7,PLP2,CST1,EMD,S100A9,ARL2BP,ZNF32,TIMM17B,NDUFAF3,POU3F4,POLR2I,TJP1,CRYGB,AVPR2,SERTAD3,NDUFS5,CRYGA
TF	Factor: KLF4; motif: MCACACCCTNN	TF:M09808	false	0.0000011883906844222866	5.925040761210223	3834	53	16	62700	PGLYRP1,SLC25A24,CCL7,OR1L1,IFITM3,EMD,S100A10,SLC31A2,CFD,NDUFAF3,POLR2I,AVPR2,ANP32D,MAGEC2,NDUFS5,GNG13
TF	Factor: ESE-1; motif: ACCCGGAAGTRNNNNNNNWWWWW	TF:M11384	false	0.0000011972399355964332	5.921818805096216	3316	53	15	62700	CLDN6,SPRR2B,RPS21,PGLYRP1,BANF1,SLC25A24,NDUFB7,CST1,GPR34,SLC31A2,POU3F4,CRYGB,AVPR2,NDUFS5,SPRR1B
TF	Factor: ATF3; motif: GRTGACKCA	TF:M12582	false	0.0000012327588715078692	5.909121863399907	7572	53	22	62700	CLDN6,RPS21,PGLYRP1,PLP2,CST1,CCL7,OR1L1,MYH11,CSH1,GPR34,SLC39A2,S100A10,CFD,FAM216A,MAPT,MAGEC2,SERTAD3,FADD,CRK,CXCL5,MLNR,SPRR1B
TF	Factor: c-Ets-1; motif: RCAGGAAGTGNNTNS	TF:M00339	false	0.000001240739615400761	5.90631935102326	6888	53	21	62700	SPRR2B,PGLYRP1,BANF1,SLC25A24,NDUFB7,CST1,IFITM3,S100A10,ARL2BP,SLC31A2,TIMM17B,CFD,NDUFAF3,POU3F4,CRYGB,AVPR2,MAGEC2,SERTAD3,CXCL5,CRYGA,SPRR1B
TF	Factor: ER-alpha; motif: AGGTCASMNTGACCY	TF:M09909	false	0.000001328887817937122	5.876511679785066	6921	53	21	62700	CLDN6,RPS21,PGLYRP1,SLC25A24,PLP2,CST1,OR1L1,IFITM3,S100A9,ENDOG,ARL2BP,ZNF32,POLR2I,FAM216A,TJP1,CRK,CXCL5,MLNR,GNG13,CRYGA,SPRR1B
TF	Factor: SPI1; motif: AGGAAGT	TF:M02278	false	0.000001328887817937122	5.876511679785066	6922	53	21	62700	SPRR2B,RPS21,PGLYRP1,BANF1,SLC25A24,CST1,IFITM3,S100A10,S100A9,ARL2BP,SLC31A2,TIMM17B,NDUFAF3,POU3F4,CRYGB,AVPR2,ANP32D,MAGEC2,SERTAD3,CRK,CRYGA
TF	Factor: C-ets-1; motif: AGGAAGN	TF:M01870	false	0.000001328887817937122	5.876511679785066	6922	53	21	62700	SPRR2B,RPS21,PGLYRP1,BANF1,SLC25A24,CST1,IFITM3,S100A10,S100A9,ARL2BP,SLC31A2,TIMM17B,NDUFAF3,POU3F4,CRYGB,AVPR2,ANP32D,MAGEC2,SERTAD3,CRK,CRYGA
TF	Factor: Fli-1; motif: MGGAAGT	TF:M07382	false	0.000001328887817937122	5.876511679785066	6922	53	21	62700	SPRR2B,RPS21,PGLYRP1,BANF1,SLC25A24,CST1,IFITM3,S100A10,S100A9,ARL2BP,SLC31A2,TIMM17B,NDUFAF3,POU3F4,CRYGB,AVPR2,ANP32D,MAGEC2,SERTAD3,CRK,CRYGA
TF	Factor: PEA3; motif: AGGAAGT	TF:M03579	false	0.000001328887817937122	5.876511679785066	6922	53	21	62700	SPRR2B,RPS21,PGLYRP1,BANF1,SLC25A24,CST1,IFITM3,S100A10,S100A9,ARL2BP,SLC31A2,TIMM17B,NDUFAF3,POU3F4,CRYGB,AVPR2,ANP32D,MAGEC2,SERTAD3,CRK,CRYGA
TF	Factor: Elk-1:TEF; motif: RCCGGAAGTTACGTAAN	TF:M08232	false	0.0000013606865258638305	5.866241915772631	6268	53	20	62700	CLDN6,SPRR2B,BANF1,SLC25A24,CCL7,OR1L1,MYH11,EMD,SLC39A2,S100A9,ARL2BP,TIMM17B,NDUFAF3,TJP1,CRYGB,MAGEC2,SERTAD3,CRYAA,FADD,CXCL5
TF	Factor: FXR:RXR-ALPHA; motif: NRGGTCANRGGKN	TF:M08955	false	0.0000013899945352107166	5.856986907179355	9859	53	25	62700	CLDN6,SPRR2B,RPS21,HCFC1R1,NDUFB7,CST1,CSH1,IFITM3,EMD,GPR34,SLC39A2,SLC31A2,ZNF32,NDUFAF3,POLR2I,FAM216A,MAPT,TJP1,CRYGB,MAGEC2,SERTAD3,CRYAA,NDUFS5,MLNR,SPRR1B
TF	Factor: POU4F3; motif: TNATGCATNA; match class: 1	TF:M11940_1	false	0.0000013932242912711441	5.855978962097057	651	53	8	62700	OR1L1,MYH11,CSH1,SLC39A2,ARL2BP,TJP1,FADD,SPRR1B
TF	Factor: ZNF436; motif: TCCTCCAGGAAGCCY; match class: 1	TF:M10477_1	false	0.0000013976987453791321	5.854586424669109	9098	53	24	62700	CLDN6,SPRR2B,PGLYRP1,HCFC1R1,BANF1,SLC25A24,CST1,IFITM3,EMD,SLC39A2,S100A10,NDUFA8,ENDOG,SLC31A2,TIMM17B,CFD,POLR2I,SERTAD3,CRYAA,FADD,CRK,CXCL5,GNG13,SPRR1B
TF	Factor: GKLF; motif: GCCMCRCCCNNN	TF:M01588	false	0.000001432262305273338	5.843977437823784	9111	53	24	62700	CLDN6,PGLYRP1,HCFC1R1,SLC25A24,NDUFB7,PLP2,CST1,OR1L1,IFITM3,EMD,S100A10,S100A9,NDUFA8,ENDOG,ARL2BP,TIMM17B,NDUFAF3,POLR2I,TJP1,MAGEC2,SERTAD3,CRK,NDUFS5,GNG13
TF	Factor: pax-2; motif: NSGTCACGCWTSANYGMNYN	TF:M11876	false	0.0000014624951980884818	5.834905551192516	6303	53	20	62700	PGLYRP1,HCFC1R1,BANF1,SLC25A24,NDUFB7,PLP2,CST1,CSH1,IFITM3,EMD,S100A9,ENDOG,SLC31A2,TIMM17B,CFD,POU3F4,MAPT,MAGEC2,CRYAA,SPRR1B
TF	Factor: NR1B2; motif: NTGACCY; match class: 1	TF:M02111_1	false	0.0000014624951980884818	5.834905551192516	3380	53	15	62700	RPS21,PGLYRP1,NDUFB7,CST1,OR1L1,CSH1,IFITM3,S100A9,ARL2BP,CFD,NDUFAF3,POLR2I,ANP32D,MAGEC2,MLNR
TF	Factor: PU.1; motif: NRAAAGAGGAAGTGRNN	TF:M10073	false	0.0000014691739851379559	5.832926770369666	2422	53	13	62700	RPS21,HCFC1R1,BANF1,SLC25A24,CCL7,MYH11,CSH1,IFITM3,S100A10,POU3F4,MAGEC2,SERTAD3,CXCL5
TF	Factor: Pax-5; motif: NNRNKCAGYSRAGCRTGAC	TF:M07223	false	0.0000015035206058296158	5.822890615493777	5676	53	19	62700	HCFC1R1,NDUFB7,IFITM3,SLC39A2,NDUFA8,ENDOG,SLC31A2,ZNF32,TIMM17B,NDUFAF3,POLR2I,FAM216A,MAPT,CRYGB,MAGEC2,SERTAD3,CRYAA,NDUFS5,MLNR
TF	Factor: Pax-3; motif: NNNNNNCGTCACGSTYNNNNN; match class: 1	TF:M00327_1	false	0.0000015035206058296158	5.822890615493777	6986	53	21	62700	RPS21,PGLYRP1,BANF1,SLC25A24,PLP2,OR1L1,MYH11,SLC31A2,TIMM17B,NDUFAF3,POU3F4,POLR2I,FAM216A,MAPT,CRYGB,ANP32D,CRYAA,FADD,NDUFS5,MLNR,GNG13
TF	Factor: ZGPAT; motif: GRGGCWGNGGNG	TF:M09739	false	0.000001565994377260293	5.805209801619846	8420	53	23	62700	CLDN6,RPS21,PGLYRP1,HCFC1R1,NDUFB7,PLP2,CST1,MYH11,EMD,S100A9,SLC31A2,ZNF32,CFD,NDUFAF3,POLR2I,FAM216A,TJP1,CRYGB,AVPR2,SERTAD3,CRYAA,GNG13,CRYGA
TF	Factor: WT1; motif: SMCNCCNSC	TF:M01118	false	0.000001565994377260293	5.805209801619846	7005	53	21	62700	CLDN6,HCFC1R1,PLP2,IFITM3,EMD,SLC39A2,ENDOG,ZNF32,TIMM17B,CFD,POLR2I,FAM216A,TJP1,AVPR2,ANP32D,SERTAD3,CRYAA,FADD,CXCL5,GNG13,CRYGA
TF	Factor: AP-2beta; motif: NSCCYNRGGSN	TF:M11477	false	0.0000015679966457576497	5.80465487068889	8422	53	23	62700	CLDN6,PGLYRP1,NDUFB7,PLP2,CST1,MYH11,CSH1,S100A9,ENDOG,ARL2BP,ZNF32,NDUFAF3,POU3F4,POLR2I,FAM216A,TJP1,AVPR2,MAGEC2,CRYAA,FADD,CRK,MLNR,GNG13
TF	Factor: SMAD3; motif: CAGACAS	TF:M07429	false	0.0000016001290782394284	5.7958449825278056	6348	53	20	62700	HCFC1R1,OR1L1,MYH11,CSH1,S100A10,S100A9,ARL2BP,ZNF32,TIMM17B,CFD,POU3F4,FAM216A,MAPT,TJP1,AVPR2,MAGEC2,FADD,CRK,CRYGA,SPRR1B
TF	Factor: FOXP1; motif: CTGTTTNYTYTKN	TF:M09855	false	0.0000016057340655215903	5.794326379007389	7716	53	22	62700	CLDN6,SPRR2B,BANF1,SLC25A24,PLP2,CST1,MYH11,CSH1,IFITM3,SLC39A2,S100A10,ARL2BP,SLC31A2,ZNF32,MAPT,TJP1,AVPR2,SERTAD3,CRYAA,CRK,CRYGA,SPRR1B
TF	Factor: FOXJ2:Elf-1; motif: NNAAACMGGAAGTN	TF:M08290	false	0.000001615807193076564	5.791610462855108	1619	53	11	62700	SPRR2B,SLC25A24,CST1,S100A10,SLC31A2,NDUFAF3,TJP1,AVPR2,SERTAD3,CRYAA,CRYGA
TF	Factor: AP-2gamma; motif: GCCYNNGGS; match class: 1	TF:M00470_1	false	0.0000016590564094627744	5.780138847307814	5724	53	19	62700	RPS21,PGLYRP1,BANF1,NDUFB7,PLP2,ENDOG,ARL2BP,SLC31A2,ZNF32,CFD,NDUFAF3,POU3F4,FAM216A,TJP1,AVPR2,SERTAD3,CRYAA,CRK,GNG13
TF	Factor: NF1B; motif: CYTGGCNYNCWGCCAN	TF:M09762	false	0.0000016590564094627744	5.780138847307814	5723	53	19	62700	RPS21,PGLYRP1,HCFC1R1,SLC25A24,PLP2,CST1,CSH1,IFITM3,EMD,SLC39A2,S100A10,NDUFAF3,AVPR2,MAGEC2,SERTAD3,CRK,NDUFS5,MLNR,GNG13
TF	Factor: ZNF148; motif: NNCCCCTCCCCC	TF:M12464	false	0.0000016590564094627744	5.780138847307814	7040	53	21	62700	CLDN6,BANF1,MYH11,IFITM3,EMD,SLC39A2,S100A10,NDUFA8,ZNF32,CFD,POLR2I,FAM216A,TJP1,AVPR2,ANP32D,MAGEC2,SERTAD3,FADD,CXCL5,GNG13,CRYGA
TF	Factor: Sox-4; motif: AACAAA; match class: 1	TF:M03849_1	false	0.0000016892535661711252	5.772305155566044	9216	53	24	62700	CLDN6,SPRR2B,PGLYRP1,SLC25A24,NDUFB7,CST1,OR1L1,IFITM3,GPR34,SLC39A2,S100A10,NDUFA8,SLC31A2,TIMM17B,POU3F4,FAM216A,MAPT,CRYGB,ANP32D,CRYAA,CXCL5,NDUFS5,CRYGA,SPRR1B
TF	Factor: p54NRB; motif: GRNNNMGGATGRMNNCGGA	TF:M07611	false	0.0000018090492533992822	5.742549608823807	7078	53	21	62700	CLDN6,HCFC1R1,PLP2,OR1L1,EMD,SLC39A2,S100A9,ENDOG,ARL2BP,TIMM17B,NDUFAF3,POU3F4,POLR2I,MAPT,CRYGB,ANP32D,CRYAA,FADD,NDUFS5,MLNR,GNG13
TF	Factor: SREBP-1; motif: NGTSRGGTGAN	TF:M10075	false	0.000001837649935442838	5.7357372163368545	4552	53	17	62700	RPS21,HCFC1R1,BANF1,OR1L1,IFITM3,EMD,SLC39A2,NDUFA8,ARL2BP,CFD,POU3F4,MAPT,TJP1,CRYGB,ANP32D,SERTAD3,NDUFS5
TF	Factor: pax-6; motif: NYACGCWTSANYGMNCN; match class: 1	TF:M11880_1	false	0.00000232064277999969	5.6343917059959185	7189	53	21	62700	CLDN6,RPS21,PGLYRP1,HCFC1R1,BANF1,SLC25A24,PLP2,CSH1,EMD,S100A10,ENDOG,ARL2BP,ZNF32,CFD,POU3F4,TJP1,CRYAA,FADD,CRK,MLNR,CRYGA
TF	Factor: CREB1; motif: NRTGAYGCGTN	TF:M11218	false	0.000002336970641529303	5.631346743449411	8629	53	23	62700	CLDN6,RPS21,SLC25A24,NDUFB7,PLP2,MYH11,CSH1,EMD,S100A10,ENDOG,ARL2BP,SLC31A2,ZNF32,POLR2I,TJP1,AVPR2,SERTAD3,FADD,CRK,CXCL5,NDUFS5,GNG13,SPRR1B
TF	Factor: BTEB2; motif: WGGGTGKGGCNGGN	TF:M09972	false	0.0000024635513365011806	5.608438383286826	9416	53	24	62700	CLDN6,SPRR2B,RPS21,HCFC1R1,SLC25A24,NDUFB7,PLP2,CST1,IFITM3,EMD,S100A10,S100A9,NDUFA8,NDUFAF3,POLR2I,FAM216A,TJP1,AVPR2,SERTAD3,CRYAA,FADD,CRK,NDUFS5,GNG13
TF	Factor: AR; motif: RGGWACAYNGTGTWCYN	TF:M04453	false	0.0000024891731834512734	5.60394488643651	7226	53	21	62700	SPRR2B,RPS21,PGLYRP1,SLC25A24,PLP2,CST1,CSH1,IFITM3,GPR34,SLC39A2,NDUFA8,ENDOG,SLC31A2,POLR2I,FAM216A,TJP1,CRYAA,FADD,CRK,NDUFS5,SPRR1B
TF	Factor: Six-6; motif: NNSTATCRNN	TF:M11037	false	0.000002570787842402695	5.589933762593094	5273	53	18	62700	CLDN6,SPRR2B,CST1,CCL7,CSH1,GPR34,SLC39A2,S100A9,NDUFA8,ARL2BP,ZNF32,TIMM17B,CFD,NDUFAF3,AVPR2,SERTAD3,FADD,CRYGA
TF	Factor: ZNF501; motif: NNNCSACGCGAACAC	TF:M12085	false	0.000002585661668769742	5.587428302734477	8686	53	23	62700	CLDN6,SPRR2B,RPS21,HCFC1R1,SLC25A24,PLP2,CST1,EMD,S100A10,ENDOG,TIMM17B,NDUFAF3,POU3F4,TJP1,CRYGB,AVPR2,SERTAD3,CRYAA,FADD,CRK,NDUFS5,MLNR,GNG13
TF	Factor: C/EBPgamma:Elf-1; motif: TKRCGHAATWSCGGAAGT	TF:M08676	false	0.0000026203018179022517	5.581648681848142	8695	53	23	62700	CLDN6,SPRR2B,RPS21,HCFC1R1,BANF1,SLC25A24,CST1,CCL7,MYH11,CSH1,ENDOG,SLC31A2,ZNF32,TIMM17B,CFD,POLR2I,MAPT,CRYGB,ANP32D,SERTAD3,CRK,CXCL5,NDUFS5
TF	Factor: E2F-3:FOXO6; motif: NAATGACACGCGCCCMC; match class: 1	TF:M08209_1	false	0.000002692245163844651	5.569885394501234	7976	53	22	62700	CLDN6,RPS21,HCFC1R1,BANF1,NDUFB7,CSH1,IFITM3,S100A10,ENDOG,SLC31A2,ZNF32,TIMM17B,CFD,NDUFAF3,POU3F4,POLR2I,FAM216A,SERTAD3,FADD,CRK,CXCL5,GNG13
TF	Factor: BRCA1:USF2; motif: KTNNGTTG	TF:M01082	false	0.0000027093661339817384	5.567132302008764	7272	53	21	62700	CLDN6,SPRR2B,PLP2,OR1L1,MYH11,CSH1,IFITM3,GPR34,S100A10,S100A9,SLC31A2,TIMM17B,CFD,NDUFAF3,POU3F4,FAM216A,ANP32D,SERTAD3,CRYAA,NDUFS5,CRYGA
TF	Factor: NRL; motif: NNNNTGCTGAC	TF:M04224	false	0.0000027093661339817384	5.567132302008764	4696	53	17	62700	SLC25A24,CCL7,IFITM3,EMD,GPR34,S100A9,ARL2BP,TIMM17B,NDUFAF3,FAM216A,TJP1,MAGEC2,CRYAA,CRK,CXCL5,CRYGA,SPRR1B
TF	Factor: POU4F3; motif: CTAATYW	TF:M07061	false	0.000002803435704722056	5.552309399759752	7290	53	21	62700	CLDN6,PGLYRP1,HCFC1R1,SLC25A24,NDUFB7,PLP2,OR1L1,MYH11,SLC39A2,S100A10,ENDOG,SLC31A2,ZNF32,POU3F4,FAM216A,MAPT,CRYGB,MAGEC2,FADD,NDUFS5,CRYGA
TF	Factor: TF3C-beta; motif: CCNGGAGGGCTTCCTGGAGGAG; match class: 1	TF:M04863_1	false	0.0000028407194124323496	5.546571660909331	8744	53	23	62700	CLDN6,PGLYRP1,HCFC1R1,BANF1,SLC25A24,MYH11,EMD,S100A9,NDUFA8,ARL2BP,SLC31A2,ZNF32,CFD,POLR2I,FAM216A,TJP1,MAGEC2,SERTAD3,CRYAA,FADD,CRK,MLNR,GNG13
TF	Factor: E2F-3:FOXI1; motif: NGACACCGCGCCCAC; match class: 1	TF:M08208_1	false	0.0000028468911484567205	5.545629137885831	7299	53	21	62700	CLDN6,RPS21,BANF1,SLC25A24,NDUFB7,PLP2,OR1L1,EMD,ENDOG,SLC31A2,ZNF32,CFD,NDUFAF3,POLR2I,SERTAD3,FADD,CRK,CXCL5,NDUFS5,MLNR,GNG13
TF	Factor: Elk-1:OC-2; motif: RCCGGAASCGATCGATNN; match class: 1	TF:M08223_1	false	0.0000028695345058270395	5.5421885485437254	5958	53	19	62700	CLDN6,RPS21,PGLYRP1,HCFC1R1,BANF1,SLC25A24,CST1,CCL7,S100A10,TIMM17B,POU3F4,POLR2I,TJP1,ANP32D,MAGEC2,SERTAD3,CRK,NDUFS5,MLNR
TF	Factor: PEA3; motif: NACCGGAAGTN	TF:M11428	false	0.0000029045486288770748	5.53692134803052	7310	53	21	62700	CLDN6,SPRR2B,RPS21,BANF1,SLC25A24,NDUFB7,PLP2,CST1,EMD,S100A9,ARL2BP,ZNF32,TIMM17B,NDUFAF3,POLR2I,TJP1,CRYGB,AVPR2,MAGEC2,SERTAD3,NDUFS5
TF	Factor: MAZ; motif: GGGGAGGG	TF:M00649	false	0.000003066478890466843	5.513360020634183	9550	53	24	62700	CLDN6,HCFC1R1,BANF1,MYH11,IFITM3,EMD,SLC39A2,S100A10,NDUFA8,TIMM17B,CFD,NDUFAF3,POLR2I,FAM216A,TJP1,AVPR2,ANP32D,MAGEC2,SERTAD3,FADD,CRK,CXCL5,GNG13,CRYGA
TF	Factor: Pitx2; motif: WNTAAWCCCA	TF:M07056	false	0.0000030923814244305144	5.509706944149225	4749	53	17	62700	CLDN6,PGLYRP1,NDUFB7,PLP2,OR1L1,IFITM3,ENDOG,SLC31A2,CFD,FAM216A,MAPT,CRYGB,SERTAD3,CRK,NDUFS5,MLNR,CRYGA
TF	Factor: pitx2; motif: NNTAAWCCCA	TF:M02114	false	0.0000030923814244305144	5.509706944149225	4749	53	17	62700	CLDN6,PGLYRP1,NDUFB7,PLP2,OR1L1,IFITM3,ENDOG,SLC31A2,CFD,FAM216A,MAPT,CRYGB,SERTAD3,CRK,NDUFS5,MLNR,CRYGA
TF	Factor: TR2; motif: NRGGTCRYGACCYN	TF:M11765	false	0.000003112461825025805	5.506895966573255	3104	53	14	62700	RPS21,PGLYRP1,OR1L1,CSH1,GPR34,SLC39A2,S100A9,ARL2BP,POU3F4,FAM216A,TJP1,SERTAD3,CRYAA,MLNR
TF	Factor: ZNF644; motif: TCCWGCCTCTSN	TF:M09737	false	0.0000031261352106725336	5.504992241934535	7350	53	21	62700	RPS21,PGLYRP1,HCFC1R1,PLP2,CST1,CCL7,MYH11,S100A9,ZNF32,CFD,POLR2I,FAM216A,AVPR2,MAGEC2,SERTAD3,CRYAA,FADD,CXCL5,NDUFS5,MLNR,GNG13
TF	Factor: ZNF416; motif: GGGRNGCCSAGRN	TF:M12724	false	0.0000032347531136609335	5.490158860425371	3636	53	15	62700	CLDN6,SLC25A24,NDUFB7,PLP2,ENDOG,ZNF32,NDUFAF3,FAM216A,MAPT,CRYGB,AVPR2,CRK,NDUFS5,GNG13,CRYGA
TF	Factor: Fli-1:FIGLA; motif: NCCGGAARCASSTGN	TF:M08284	false	0.0000032775610994190727	5.484449203560619	8088	53	22	62700	CLDN6,RPS21,PGLYRP1,HCFC1R1,NDUFB7,CCL7,MYH11,CSH1,IFITM3,SLC39A2,S100A9,ARL2BP,SLC31A2,TIMM17B,FAM216A,TJP1,CRYGB,MAGEC2,CRYAA,FADD,CXCL5,SPRR1B
TF	Factor: JUNB:C-JUN; motif: KRTGACGTCATN	TF:M08945	false	0.000003281037340894023	5.483988826958682	9595	53	24	62700	CLDN6,HCFC1R1,BANF1,NDUFB7,PLP2,MYH11,IFITM3,EMD,SLC39A2,S100A10,S100A9,ARL2BP,CFD,POU3F4,POLR2I,TJP1,ANP32D,SERTAD3,CRYAA,FADD,NDUFS5,GNG13,CRYGA,SPRR1B
TF	Factor: NR3C1; motif: NRGWACAYNRTGTWCYN; match class: 1	TF:M04476_1	false	0.000003450491012029223	5.462119099523363	5403	53	18	62700	SPRR2B,RPS21,PGLYRP1,SLC25A24,PLP2,CST1,CSH1,IFITM3,GPR34,SLC39A2,NDUFA8,ENDOG,SLC31A2,POLR2I,FAM216A,CRYAA,CRK,NDUFS5
TF	Factor: MafG; motif: TGCTGACNNN	TF:M11352	false	0.000003493474272034725	5.4567424507936355	2192	53	12	62700	EMD,GPR34,S100A9,ARL2BP,TIMM17B,NDUFAF3,TJP1,MAGEC2,CRK,CXCL5,CRYGA,SPRR1B
TF	Factor: six4; motif: NCGTATCRTN	TF:M11024	false	0.000003576904214560452	5.446492689609159	5418	53	18	62700	SPRR2B,CST1,CCL7,OR1L1,CSH1,GPR34,SLC39A2,S100A9,NDUFA8,ARL2BP,SLC31A2,TIMM17B,NDUFAF3,POU3F4,AVPR2,FADD,CRYGA,SPRR1B
TF	Factor: SMAD4; motif: GKSRKKCAGMCANCY	TF:M00733	false	0.000003615153646517586	5.441873240162883	8882	53	23	62700	SPRR2B,RPS21,PGLYRP1,NDUFB7,PLP2,CCL7,OR1L1,CSH1,IFITM3,EMD,SLC39A2,S100A10,S100A9,NDUFA8,NDUFAF3,POLR2I,MAPT,TJP1,AVPR2,MAGEC2,CRYAA,CRK,SPRR1B
TF	Factor: ELF1; motif: AACCCGGAAGTR	TF:M03966	false	0.0000037285819558597804	5.428456306486033	6744	53	20	62700	CLDN6,SPRR2B,RPS21,PGLYRP1,HCFC1R1,BANF1,SLC25A24,NDUFB7,CST1,ZNF32,TIMM17B,CFD,POU3F4,POLR2I,CRYGB,AVPR2,MAGEC2,SERTAD3,CRYAA,NDUFS5
TF	Factor: ipf1; motif: CATTAR	TF:M01275	false	0.000003767595591947531	5.423935719894907	8906	53	23	62700	CLDN6,SPRR2B,RPS21,HCFC1R1,SLC25A24,NDUFB7,PLP2,CST1,CCL7,OR1L1,MYH11,GPR34,S100A10,NDUFA8,ARL2BP,SLC31A2,ZNF32,TIMM17B,MAPT,CRYGB,ANP32D,CRYAA,FADD
TF	Factor: Elk-1:SREBP-2; motif: RTCACGTGACCGGAAGN	TF:M08229	false	0.000003808040890748364	5.419298396807776	9684	53	24	62700	RPS21,PGLYRP1,BANF1,SLC25A24,CST1,IFITM3,EMD,SLC39A2,S100A10,ENDOG,TIMM17B,CFD,NDUFAF3,POLR2I,FAM216A,TJP1,AVPR2,CRYAA,FADD,CRK,CXCL5,NDUFS5,MLNR,SPRR1B
TF	Factor: Six-2; motif: NNGTAWCRNN; match class: 1	TF:M11032_1	false	0.000003837045991730528	5.416002995215268	4252	53	16	62700	BANF1,CCL7,CSH1,IFITM3,EMD,GPR34,SLC39A2,S100A9,NDUFA8,ARL2BP,SLC31A2,TIMM17B,ANP32D,MAGEC2,SERTAD3,CRYGA
TF	Factor: c-Myc; motif: CACGTGGC	TF:M03867	false	0.000003941339177805012	5.4043561896685945	7471	53	21	62700	CLDN6,RPS21,PGLYRP1,BANF1,PLP2,MYH11,IFITM3,SLC39A2,S100A10,ARL2BP,SLC31A2,NDUFAF3,FAM216A,MAPT,ANP32D,MAGEC2,CRYAA,FADD,NDUFS5,MLNR,GNG13
TF	Factor: PTF1; motif: SCAGCTGNYNNNNYYCNN	TF:M10043	false	0.000004027982157063628	5.394912461928244	3186	53	14	62700	PGLYRP1,HCFC1R1,CCL7,MYH11,SLC39A2,NDUFA8,ENDOG,SLC31A2,POU3F4,POLR2I,AVPR2,MAGEC2,SERTAD3,GNG13
TF	Factor: T3R-beta; motif: NRRGGTCRTGACCYYN	TF:M11817	false	0.000004151848115363695	5.381758542410552	5489	53	18	62700	RPS21,PGLYRP1,OR1L1,IFITM3,GPR34,SLC39A2,S100A9,NDUFA8,ARL2BP,CFD,POU3F4,FAM216A,TJP1,SERTAD3,CRYAA,CRK,NDUFS5,MLNR
TF	Factor: NF-1C; motif: NYTGGCNNYNNGCCARN	TF:M10002	false	0.0000042600138045033506	5.370588993571009	6816	53	20	62700	CLDN6,RPS21,HCFC1R1,SLC25A24,NDUFB7,PLP2,CSH1,IFITM3,S100A10,SLC31A2,ZNF32,POU3F4,POLR2I,FAM216A,AVPR2,MAGEC2,SERTAD3,CRYAA,NDUFS5,GNG13
TF	Factor: SREBP-2; motif: NNGYCACNNSMN	TF:M01177	false	0.0000042932741603154405	5.367211377416113	8989	53	23	62700	CLDN6,RPS21,PGLYRP1,BANF1,SLC25A24,NDUFB7,PLP2,CST1,OR1L1,IFITM3,EMD,SLC39A2,S100A9,NDUFA8,ARL2BP,TIMM17B,POU3F4,AVPR2,MAGEC2,CRYAA,FADD,MLNR,GNG13
TF	Factor: NKX2-2; motif: NNNCCACTCAANNN	TF:M12456	false	0.000004348110309261827	5.3616994466243755	9770	53	24	62700	RPS21,PGLYRP1,HCFC1R1,CST1,CCL7,OR1L1,CSH1,EMD,SLC39A2,S100A10,S100A9,NDUFA8,ENDOG,ZNF32,CFD,POU3F4,POLR2I,MAPT,AVPR2,ANP32D,MAGEC2,SERTAD3,NDUFS5,GNG13
TF	Factor: ZNF300; motif: SWGGGGGSN; match class: 1	TF:M07486_1	false	0.000004493090297581583	5.3474548533082995	7544	53	21	62700	CLDN6,HCFC1R1,BANF1,CST1,MYH11,CSH1,EMD,S100A10,ENDOG,SLC31A2,CFD,POU3F4,POLR2I,FAM216A,TJP1,AVPR2,SERTAD3,CRYAA,NDUFS5,MLNR,GNG13
TF	Factor: ATF-1; motif: CYYTGACGTCA	TF:M00691	false	0.000004795714992160256	5.319146634791298	4929	53	17	62700	CLDN6,RPS21,HCFC1R1,BANF1,PLP2,IFITM3,EMD,ENDOG,ZNF32,TIMM17B,CFD,POU3F4,AVPR2,SERTAD3,NDUFS5,MLNR,GNG13
TF	Factor: Erm:C/EBPdelta; motif: RSCGGAWRTTGCGYAAY	TF:M08458	false	0.0000048555339142618	5.313763008131114	9836	53	24	62700	CLDN6,RPS21,PGLYRP1,SLC25A24,NDUFB7,PLP2,CST1,CCL7,OR1L1,MYH11,GPR34,S100A10,S100A9,NDUFA8,ARL2BP,ZNF32,TIMM17B,CFD,NDUFAF3,SERTAD3,FADD,CXCL5,NDUFS5,SPRR1B
TF	Factor: SREBP-1; motif: NNNGTGGGGTGAN	TF:M04632	false	0.000004970419054179691	5.303606994517017	4945	53	17	62700	CLDN6,RPS21,PLP2,IFITM3,EMD,NDUFA8,ENDOG,ARL2BP,CFD,POU3F4,POLR2I,TJP1,CRYGB,AVPR2,SERTAD3,NDUFS5,SPRR1B
TF	Factor: CTCF; motif: CANNWRRTGGCAG	TF:M04745	false	0.000004978575294891387	5.302894920310633	8324	53	22	62700	SPRR2B,RPS21,BANF1,SLC25A24,PLP2,CCL7,CSH1,IFITM3,S100A9,ENDOG,ARL2BP,SLC31A2,MAPT,TJP1,CRYGB,AVPR2,MAGEC2,CRYAA,CRK,NDUFS5,CRYGA,SPRR1B
TF	Factor: NKX25; motif: NNANCCACTTRAAWTT; match class: 1	TF:M01414_1	false	0.000005108142435593912	5.291737001359676	3261	53	14	62700	SPRR2B,PGLYRP1,BANF1,SLC25A24,NDUFB7,S100A10,ZNF32,TIMM17B,FAM216A,MAPT,ANP32D,SERTAD3,CRK,SPRR1B
TF	Factor: SAP-1a; motif: CWTCCKGT	TF:M03844	false	0.000005160285345470364	5.287326282764867	2762	53	13	62700	SPRR2B,SLC25A24,CST1,SLC39A2,S100A10,SLC31A2,NDUFAF3,FAM216A,TJP1,AVPR2,CRYAA,CXCL5,SPRR1B
TF	Factor: ER71; motif: CWTCCTGT	TF:M07282	false	0.000005160285345470364	5.287326282764867	2762	53	13	62700	SPRR2B,SLC25A24,CST1,SLC39A2,S100A10,SLC31A2,NDUFAF3,FAM216A,TJP1,AVPR2,CRYAA,CXCL5,SPRR1B
TF	Factor: SREBP-1; motif: KATCACCCCAC	TF:M00221	false	0.000005339901994622842	5.272466713680261	7634	53	21	62700	RPS21,HCFC1R1,BANF1,NDUFB7,PLP2,OR1L1,MYH11,EMD,NDUFA8,ENDOG,ARL2BP,CFD,POU3F4,MAPT,TJP1,MAGEC2,FADD,CXCL5,NDUFS5,GNG13,SPRR1B
TF	Factor: c-MAF; motif: NTGCTGACN	TF:M11357	false	0.0000055823853062825735	5.253180191025944	1876	53	11	62700	SLC25A24,EMD,GPR34,ARL2BP,TIMM17B,NDUFAF3,TJP1,MAGEC2,CRK,CXCL5,SPRR1B
TF	Factor: GKLF; motif: WGGGYGKGGC	TF:M09971	false	0.000006016765217080724	5.2206369349792885	5649	53	18	62700	CLDN6,HCFC1R1,SLC25A24,NDUFB7,PLP2,CST1,IFITM3,EMD,S100A10,NDUFA8,ENDOG,TIMM17B,NDUFAF3,POLR2I,SERTAD3,CRK,NDUFS5,GNG13
TF	Factor: TFAP2C; motif: NGCCCNNRGGCA; match class: 1	TF:M04152_1	false	0.000006193409656070496	5.2080701931235	5661	53	18	62700	RPS21,PGLYRP1,SLC25A24,NDUFB7,PLP2,CST1,IFITM3,S100A9,ARL2BP,SLC31A2,NDUFAF3,FAM216A,TJP1,MAGEC2,CRYAA,CRK,MLNR,GNG13
TF	Factor: Smad2; motif: TGTCTGNCWCCT	TF:M10059	false	0.0000062712505393618294	5.202645848612491	6324	53	19	62700	SPRR2B,PGLYRP1,HCFC1R1,BANF1,OR1L1,MYH11,SLC39A2,S100A9,NDUFA8,ENDOG,ARL2BP,TIMM17B,CFD,NDUFAF3,FAM216A,TJP1,MAGEC2,CRK,CXCL5
TF	Factor: STAT3; motif: NTTCCYGGAAN	TF:M09664	false	0.000006420401257476886	5.192437828868465	5678	53	18	62700	RPS21,PGLYRP1,HCFC1R1,NDUFB7,PLP2,CST1,OR1L1,MYH11,CSH1,S100A9,SLC31A2,POU3F4,POLR2I,TJP1,AVPR2,SERTAD3,CRK,CXCL5
TF	Factor: RXRA; motif: RRGGTCATGACCYY	TF:M04490	false	0.000006420401257476886	5.192437828868465	7729	53	21	62700	RPS21,PGLYRP1,NDUFB7,CCL7,OR1L1,CSH1,IFITM3,GPR34,SLC39A2,S100A9,ARL2BP,SLC31A2,TIMM17B,CFD,POU3F4,FAM216A,TJP1,SERTAD3,CRYAA,NDUFS5,MLNR
TF	Factor: Spic; motif: NGNGGAASTN	TF:M02077	false	0.0000064221346312319064	5.192320594286763	8466	53	22	62700	RPS21,PGLYRP1,BANF1,SLC25A24,MYH11,CSH1,IFITM3,GPR34,S100A10,S100A9,ENDOG,ARL2BP,ZNF32,TIMM17B,NDUFAF3,CRYGB,AVPR2,ANP32D,MAGEC2,SERTAD3,CXCL5,NDUFS5
TF	Factor: MafG; motif: TGCTGACNTR	TF:M11354	false	0.000006436662081998687	5.191339290276888	1909	53	11	62700	EMD,GPR34,S100A9,ARL2BP,NDUFAF3,TJP1,MAGEC2,CRK,CXCL5,CRYGA,SPRR1B
TF	Factor: LRF; motif: NRGGGKCKY	TF:M10115	false	0.000006465268565133051	5.18941342995872	7738	53	21	62700	CLDN6,SPRR2B,RPS21,HCFC1R1,BANF1,SLC25A24,CSH1,IFITM3,EMD,SLC31A2,CFD,NDUFAF3,POLR2I,FAM216A,MAPT,CRYGB,MAGEC2,SERTAD3,FADD,CXCL5,CRYGA
TF	Factor: c-Ets-2; motif: NCCGGAAGTG	TF:M08759	false	0.000006518580848154982	5.185846943670011	8479	53	22	62700	SPRR2B,RPS21,HCFC1R1,BANF1,SLC25A24,NDUFB7,PLP2,EMD,S100A9,ENDOG,ARL2BP,TIMM17B,NDUFAF3,POU3F4,POLR2I,TJP1,CRYGB,AVPR2,MAGEC2,SERTAD3,CRK,NDUFS5
TF	Factor: LRF; motif: GGGGKYNNB	TF:M01100	false	0.000006518580848154982	5.185846943670011	7744	53	21	62700	CLDN6,RPS21,PGLYRP1,HCFC1R1,SLC25A24,PLP2,MYH11,IFITM3,EMD,NDUFA8,SLC31A2,NDUFAF3,POU3F4,FAM216A,MAPT,MAGEC2,SERTAD3,FADD,CRK,MLNR,GNG13
TF	Factor: CREB,; motif: NTGACGTNA	TF:M00981	false	0.0000065679346360149045	5.182571177959154	8485	53	22	62700	CLDN6,RPS21,BANF1,NDUFB7,PLP2,IFITM3,EMD,S100A10,ARL2BP,TIMM17B,CFD,POU3F4,POLR2I,FAM216A,CRYGB,MAGEC2,SERTAD3,FADD,CRK,CXCL5,NDUFS5,GNG13
TF	Factor: SP1; motif: NCCCCKCCCCC	TF:M07226	false	0.0000065801882191453185	5.181761683685876	8488	53	22	62700	CLDN6,BANF1,PLP2,IFITM3,EMD,S100A9,ARL2BP,TIMM17B,CFD,NDUFAF3,POLR2I,FAM216A,TJP1,AVPR2,ANP32D,MAGEC2,SERTAD3,FADD,CRK,CXCL5,GNG13,CRYGA
TF	Factor: AP-2alphaA; motif: ANNGCCTNAGGSNNT	TF:M01045	false	0.000006982520233776805	5.155987797137178	6384	53	19	62700	CLDN6,HCFC1R1,PLP2,CST1,MYH11,S100A9,NDUFA8,ARL2BP,ZNF32,CFD,NDUFAF3,POU3F4,TJP1,MAGEC2,SERTAD3,CRYAA,CRK,MLNR,GNG13
TF	Factor: p73; motif: NNRCAWGYCCARRCWTGYC	TF:M10025	false	0.000007018277662051689	5.1537694539160706	6388	53	19	62700	SPRR2B,PGLYRP1,HCFC1R1,NDUFB7,CST1,CCL7,CSH1,S100A9,ENDOG,TIMM17B,NDUFAF3,POU3F4,MAPT,TJP1,CRYGB,AVPR2,MAGEC2,CRYAA,CRYGA
TF	Factor: YB-1; motif: NNNNCCAATNN	TF:M03862	false	0.0000071944728041535335	5.143001024748306	9300	53	23	62700	SPRR2B,BANF1,SLC25A24,MYH11,CSH1,EMD,S100A10,S100A9,NDUFA8,ENDOG,ARL2BP,TIMM17B,CFD,NDUFAF3,POU3F4,POLR2I,FAM216A,CRYGB,AVPR2,ANP32D,SERTAD3,CXCL5,NDUFS5
TF	Factor: myogenin; motif: RGCAGSTG	TF:M00712	false	0.000007250282184019865	5.139645090176894	7091	53	20	62700	CLDN6,PGLYRP1,NDUFB7,CST1,SLC39A2,S100A10,S100A9,ENDOG,ARL2BP,CFD,NDUFAF3,POU3F4,MAPT,TJP1,CRYGB,AVPR2,MAGEC2,SERTAD3,CRYAA,GNG13
TF	Factor: FXR; motif: NRGGKCANTGRCCNNNNGG	TF:M10014	false	0.000007655713742949385	5.116014313760693	5767	53	18	62700	CLDN6,RPS21,HCFC1R1,BANF1,PLP2,CSH1,IFITM3,EMD,CFD,NDUFAF3,POLR2I,FAM216A,TJP1,AVPR2,SERTAD3,CRYAA,CRK,CXCL5
TF	Factor: TEF-3:C/EBPbeta; motif: RTTGCGYAAYNNNNNGGAATGY	TF:M08626	false	0.000007655713742949385	5.116014313760693	7119	53	20	62700	SPRR2B,PGLYRP1,BANF1,PLP2,CST1,OR1L1,MYH11,IFITM3,GPR34,SLC39A2,S100A10,S100A9,ENDOG,SLC31A2,POU3F4,TJP1,ANP32D,CXCL5,NDUFS5,CRYGA
TF	Factor: DATF1; motif: SNGGRRGCWGNGGG	TF:M09724	false	0.000007655713742949385	5.116014313760693	8573	53	22	62700	CLDN6,PGLYRP1,NDUFB7,CST1,CCL7,OR1L1,CSH1,IFITM3,EMD,ARL2BP,TIMM17B,CFD,NDUFAF3,POLR2I,MAPT,TJP1,CRYGB,AVPR2,CRK,NDUFS5,GNG13,CRYGA
TF	Factor: AP-4; motif: RNCAGCTGC	TF:M00927	false	0.000007670039619392542	5.115202392708239	6432	53	19	62700	RPS21,PGLYRP1,SLC25A24,NDUFB7,CCL7,MYH11,IFITM3,SLC39A2,S100A10,ENDOG,ZNF32,CFD,POLR2I,FAM216A,AVPR2,MAGEC2,SERTAD3,MLNR,GNG13
TF	Factor: CSX; motif: NNCACTTGNRN	TF:M02108	false	0.000007670039619392542	5.115202392708239	7122	53	20	62700	PGLYRP1,BANF1,NDUFB7,PLP2,OR1L1,MYH11,IFITM3,SLC39A2,CFD,POU3F4,POLR2I,FAM216A,TJP1,CRYGB,SERTAD3,CRK,CXCL5,GNG13,CRYGA,SPRR1B
TF	Factor: AR; motif: GGNACRNNRTGTWCT	TF:M01201	false	0.00000792041232210373	5.101252209249733	6448	53	19	62700	RPS21,PGLYRP1,HCFC1R1,SLC25A24,PLP2,CSH1,SLC39A2,S100A10,ENDOG,SLC31A2,POLR2I,TJP1,CRYGB,AVPR2,CRYAA,FADD,CRK,MLNR,CRYGA
TF	Factor: LRH-1; motif: TGACCTTGRNYCAAGGTCA	TF:M11830	false	0.000008194444987915754	5.08648045598588	7155	53	20	62700	PGLYRP1,HCFC1R1,BANF1,CCL7,OR1L1,CSH1,IFITM3,S100A9,SLC31A2,ZNF32,TIMM17B,CFD,POLR2I,AVPR2,MAGEC2,SERTAD3,CRK,CXCL5,NDUFS5,GNG13
TF	Factor: GATA-3; motif: AGATAAGATCT	TF:M12193	false	0.000008470474120601051	5.072092280082751	6481	53	19	62700	CLDN6,SPRR2B,BANF1,SLC25A24,CST1,CSH1,S100A9,NDUFA8,ARL2BP,ZNF32,POU3F4,MAPT,TJP1,CRYGB,ANP32D,CXCL5,NDUFS5,CRYGA,SPRR1B
TF	Factor: NF-1B; motif: CTGGCASGV	TF:M07051	false	0.000009082874302084636	5.041776695972222	4009	53	15	62700	SPRR2B,PGLYRP1,SLC25A24,CST1,IFITM3,EMD,SLC39A2,S100A9,CFD,POLR2I,MAPT,SERTAD3,CRYAA,GNG13,SPRR1B
TF	Factor: JunD; motif: NRTGACGTCATS	TF:M11270	false	0.000009363688034906065	5.028553063896361	9464	53	23	62700	CLDN6,PGLYRP1,HCFC1R1,NDUFB7,MYH11,IFITM3,EMD,S100A10,CFD,POU3F4,POLR2I,FAM216A,MAPT,TJP1,ANP32D,CRYAA,FADD,CRK,CXCL5,NDUFS5,GNG13,CRYGA,SPRR1B
TF	Factor: Fli-1; motif: NNRGGMAGGAAGGRRRGR	TF:M09920	false	0.00000937864503054232	5.027859901308017	9466	53	23	62700	SPRR2B,RPS21,PGLYRP1,BANF1,SLC25A24,CCL7,MYH11,CSH1,IFITM3,GPR34,S100A9,NDUFA8,ZNF32,TIMM17B,CFD,POU3F4,MAPT,AVPR2,MAGEC2,SERTAD3,CRYAA,NDUFS5,MLNR
TF	Factor: SMAD5; motif: GSGGCAGM	TF:M03846	false	0.000009380495653789376	5.027774213431327	8697	53	22	62700	CLDN6,RPS21,PGLYRP1,NDUFB7,CCL7,MYH11,IFITM3,EMD,GPR34,SLC39A2,S100A10,S100A9,NDUFA8,ENDOG,TIMM17B,CFD,NDUFAF3,FAM216A,MAPT,MAGEC2,FADD,MLNR
TF	Factor: c-Ets-1(p54); motif: NCMGGAWGYN	TF:M00032	false	0.000009533934235955003	5.020727848114909	7961	53	21	62700	SPRR2B,RPS21,PGLYRP1,BANF1,SLC25A24,NDUFB7,PLP2,CST1,CSH1,SLC39A2,S100A10,NDUFA8,SLC31A2,TIMM17B,NDUFAF3,POU3F4,CRYGB,AVPR2,MAGEC2,NDUFS5,CRYGA
TF	Factor: ATF-3; motif: SNTGACGYNATN	TF:M07313	false	0.00000955231043578219	5.019891572065164	2951	53	13	62700	CLDN6,RPS21,NDUFB7,PLP2,IFITM3,EMD,TIMM17B,POU3F4,MAGEC2,SERTAD3,CRK,CXCL5,GNG13
TF	Factor: Elf-1; motif: ACTTCCGGG	TF:M04714	false	0.000009652495189856691	5.01536040612652	7969	53	21	62700	CLDN6,RPS21,HCFC1R1,BANF1,SLC25A24,NDUFB7,PLP2,EMD,S100A9,ENDOG,ARL2BP,ZNF32,TIMM17B,NDUFAF3,POLR2I,TJP1,CRYGB,AVPR2,SERTAD3,CRK,NDUFS5
TF	Factor: LRF; motif: RCGACCACCNN	TF:M12230	false	0.000009693638714135797	5.013513170643909	8719	53	22	62700	CLDN6,SPRR2B,RPS21,HCFC1R1,NDUFB7,PLP2,MYH11,EMD,SLC39A2,NDUFA8,SLC31A2,ZNF32,TIMM17B,NDUFAF3,POU3F4,POLR2I,CRYGB,SERTAD3,CRYAA,FADD,CRK,MLNR
TF	Factor: ZNF684; motif: MAAGGGGTGGACTGT; match class: 1	TF:M10550_1	false	0.000009766189448370117	5.01027485535563	9496	53	23	62700	SPRR2B,RPS21,HCFC1R1,BANF1,CST1,MYH11,IFITM3,EMD,SLC39A2,S100A10,S100A9,NDUFA8,ARL2BP,TIMM17B,FAM216A,AVPR2,ANP32D,MAGEC2,SERTAD3,CRYAA,FADD,MLNR,GNG13
TF	Factor: NF-1B; motif: KCCAGANWN	TF:M08825	false	0.00000985649320913156	5.006277572971346	5893	53	18	62700	CLDN6,PGLYRP1,HCFC1R1,BANF1,CSH1,ENDOG,ZNF32,FAM216A,MAPT,TJP1,AVPR2,ANP32D,CRYAA,FADD,CXCL5,NDUFS5,MLNR,CRYGA
TF	Factor: p300; motif: NNNGGGAGTNNNNS	TF:M00033	false	0.000010016977041648847	4.99926332160349	8741	53	22	62700	CLDN6,RPS21,BANF1,PLP2,CST1,CCL7,OR1L1,CSH1,S100A10,NDUFA8,ENDOG,ARL2BP,TIMM17B,NDUFAF3,POU3F4,POLR2I,FAM216A,TJP1,MAGEC2,CRYAA,GNG13,CRYGA
TF	Factor: Ik-3; motif: TNYTGGGAATACC	TF:M00088	false	0.0000101620379782656	4.993019186347554	5911	53	18	62700	BANF1,CST1,CCL7,OR1L1,MYH11,S100A9,ENDOG,ARL2BP,CFD,POU3F4,POLR2I,FAM216A,MAPT,AVPR2,MAGEC2,CXCL5,GNG13,SPRR1B
TF	Factor: MAZ; motif: GGGMGGGGS	TF:M10432	false	0.0000101620379782656	4.993019186347554	9527	53	23	62700	CLDN6,HCFC1R1,BANF1,PLP2,CST1,MYH11,IFITM3,EMD,SLC39A2,S100A10,NDUFA8,ZNF32,TIMM17B,CFD,POLR2I,FAM216A,TJP1,AVPR2,MAGEC2,SERTAD3,FADD,CXCL5,GNG13
TF	Factor: ATF3; motif: CBCTGACGTCANCS	TF:M00513	false	0.000010171711257210353	4.9926059765714434	6586	53	19	62700	CLDN6,PGLYRP1,HCFC1R1,NDUFB7,PLP2,IFITM3,EMD,S100A10,ARL2BP,FAM216A,MAPT,TJP1,ANP32D,CRK,CXCL5,NDUFS5,GNG13,CRYGA,SPRR1B
TF	Factor: Pet-1; motif: GCNGGAAGYG; match class: 1	TF:M09918_1	false	0.000010778373059854127	4.96744678872736	7314	53	20	62700	RPS21,PGLYRP1,BANF1,SLC25A24,MYH11,CSH1,S100A10,S100A9,NDUFA8,TIMM17B,CFD,POU3F4,POLR2I,TJP1,AVPR2,MAGEC2,SERTAD3,CRK,NDUFS5,SPRR1B
TF	Factor: AP-4; motif: WGARYCAGCTGYGGNCNK	TF:M00005	false	0.000010865964871959537	4.963931703309181	5296	53	17	62700	PGLYRP1,HCFC1R1,SLC25A24,IFITM3,SLC39A2,S100A9,ENDOG,SLC31A2,CFD,POU3F4,POLR2I,AVPR2,SERTAD3,CRYAA,CRK,CXCL5,GNG13
TF	Factor: c-Jun; motif: NATGACGTCAYN	TF:M11266	false	0.000010946194915853518	4.960736822763408	8800	53	22	62700	CLDN6,HCFC1R1,NDUFB7,MYH11,IFITM3,EMD,SLC39A2,S100A10,ENDOG,ARL2BP,CFD,POU3F4,POLR2I,TJP1,CRYGB,SERTAD3,CRYAA,CXCL5,NDUFS5,GNG13,CRYGA,SPRR1B
TF	Factor: Spi-B; motif: NRAAAGAGGAAGTGARA	TF:M10074	false	0.000011070853535333741	4.955818894803688	1625	53	10	62700	RPS21,BANF1,SLC25A24,MYH11,IFITM3,S100A10,POU3F4,MAGEC2,SERTAD3,CXCL5
TF	Factor: ELF1; motif: NNNASCCGGAAGTGGNNNN	TF:M12600	false	0.000011401618608677725	4.9430334905128195	8824	53	22	62700	CLDN6,RPS21,HCFC1R1,BANF1,SLC25A24,NDUFB7,PLP2,CCL7,IFITM3,EMD,S100A9,ENDOG,ARL2BP,ZNF32,NDUFAF3,POLR2I,TJP1,CRYGB,AVPR2,SERTAD3,CRYAA,NDUFS5
TF	Factor: Foxn2; motif: NNGCGTCNNNNNGACGCNN	TF:M11541	false	0.000011539601261712376	4.937809197491366	5973	53	18	62700	CLDN6,RPS21,PGLYRP1,BANF1,PLP2,CSH1,ENDOG,ARL2BP,SLC31A2,ZNF32,CFD,NDUFAF3,POU3F4,POLR2I,FAM216A,MAPT,TJP1,MLNR
TF	Factor: PEA3; motif: ACWTCCK	TF:M00655	false	0.000011539601261712376	4.937809197491366	9609	53	23	62700	SPRR2B,RPS21,PGLYRP1,BANF1,SLC25A24,CST1,IFITM3,S100A10,S100A9,ARL2BP,SLC31A2,ZNF32,TIMM17B,NDUFAF3,POU3F4,CRYGB,AVPR2,ANP32D,MAGEC2,SERTAD3,CRK,CRYGA,SPRR1B
TF	Factor: LKLF; motif: NGGGCGG	TF:M05499	false	0.000011614347103660514	4.935005198885455	8085	53	21	62700	CLDN6,RPS21,SLC25A24,NDUFB7,OR1L1,S100A10,NDUFA8,SLC31A2,TIMM17B,CFD,NDUFAF3,POU3F4,POLR2I,MAPT,TJP1,AVPR2,SERTAD3,CRK,NDUFS5,MLNR,GNG13
TF	Factor: KLF17; motif: NGGGCGG	TF:M05386	false	0.000011614347103660514	4.935005198885455	8085	53	21	62700	CLDN6,RPS21,SLC25A24,NDUFB7,OR1L1,S100A10,NDUFA8,SLC31A2,TIMM17B,CFD,NDUFAF3,POU3F4,POLR2I,MAPT,TJP1,AVPR2,SERTAD3,CRK,NDUFS5,MLNR,GNG13
TF	Factor: TFAP2A; motif: YGCCCNNRGGCN	TF:M04146	false	0.000011688009378855376	4.932259448580989	6658	53	19	62700	RPS21,PGLYRP1,SLC25A24,NDUFB7,PLP2,CST1,IFITM3,S100A9,ARL2BP,SLC31A2,NDUFAF3,POU3F4,FAM216A,TJP1,MAGEC2,CRYAA,CRK,MLNR,GNG13
TF	Factor: Sox-17; motif: TTGTYY; match class: 1	TF:M03803_1	false	0.000011747130764190274	4.930068196834471	9623	53	23	62700	RPS21,SLC25A24,CST1,OR1L1,IFITM3,SLC39A2,S100A10,ENDOG,ARL2BP,SLC31A2,ZNF32,TIMM17B,CFD,FAM216A,TJP1,CRYGB,ANP32D,MAGEC2,CRYAA,FADD,CRK,CRYGA,SPRR1B
TF	Factor: IRF4; motif: MNNRAAANGAAA	TF:M08886	false	0.000012363372952111256	4.907863029679885	4135	53	15	62700	CLDN6,PGLYRP1,S100A9,ENDOG,SLC31A2,CFD,FAM216A,MAPT,ANP32D,SERTAD3,FADD,CRK,NDUFS5,MLNR,CRYGA
TF	Factor: ER-beta; motif: RGGTCASCNTGMCCY; match class: 1	TF:M09910_1	false	0.000012413133246012432	4.906118582747606	4137	53	15	62700	CLDN6,SLC25A24,PLP2,CST1,S100A9,ENDOG,ZNF32,NDUFAF3,FAM216A,TJP1,MAGEC2,CRK,MLNR,GNG13,SPRR1B
TF	Factor: T3R-beta; motif: NRGGTCAAAGGTCRN; match class: 1	TF:M11814_1	false	0.00001261182839524708	4.8992219471775655	7400	53	20	62700	CLDN6,RPS21,HCFC1R1,SLC25A24,NDUFB7,CST1,SLC39A2,S100A9,SLC31A2,ZNF32,NDUFAF3,POLR2I,FAM216A,MAPT,MAGEC2,SERTAD3,FADD,CRK,NDUFS5,SPRR1B
TF	Factor: CP2; motif: NNNNCCAGNCNN; match class: 1	TF:M07602_1	false	0.000012952510432808846	4.887646049231192	4749	53	16	62700	SPRR2B,HCFC1R1,BANF1,CST1,CCL7,MYH11,EMD,CFD,POLR2I,AVPR2,MAGEC2,SERTAD3,CRYAA,CRK,NDUFS5,GNG13
TF	Factor: Pax-5; motif: NGTCACGCWTSANTGMNY; match class: 1	TF:M04064_1	false	0.000013084239391300295	4.883251518554268	3590	53	14	62700	HCFC1R1,SLC25A24,PLP2,CSH1,EMD,S100A9,ENDOG,ARL2BP,SLC31A2,ZNF32,AVPR2,CRYAA,FADD,CRYGA
TF	Factor: NR3C1; motif: NRGWACAYNRTGTWCYN	TF:M04476	false	0.000013084239391300295	4.883251518554268	7420	53	20	62700	SPRR2B,RPS21,PGLYRP1,SLC25A24,PLP2,CST1,OR1L1,CSH1,IFITM3,GPR34,SLC39A2,NDUFA8,ENDOG,SLC31A2,POLR2I,FAM216A,TJP1,CRYAA,CRK,NDUFS5
TF	Factor: gli3; motif: GACCACCCANG	TF:M01704	false	0.000014086304115965656	4.851202939650914	3614	53	14	62700	HCFC1R1,CST1,CSH1,EMD,SLC39A2,TIMM17B,CFD,NDUFAF3,TJP1,AVPR2,MAGEC2,CXCL5,MLNR,GNG13
TF	Factor: JunD; motif: RTGACGTCA	TF:M04681	false	0.000014333688882144028	4.843642026281606	6074	53	18	62700	CLDN6,PGLYRP1,HCFC1R1,NDUFB7,IFITM3,EMD,S100A10,CFD,FAM216A,MAPT,TJP1,ANP32D,CRK,CXCL5,NDUFS5,GNG13,CRYGA,SPRR1B
TF	Factor: TFAP2A; motif: NNNNGCCYSAGGGCA	TF:M07231	false	0.000014393324370227661	4.841838887168084	5421	53	17	62700	CLDN6,RPS21,HCFC1R1,NDUFB7,PLP2,CSH1,IFITM3,S100A9,SLC31A2,ZNF32,NDUFAF3,MAGEC2,SERTAD3,CRYAA,FADD,CRK,GNG13
TF	Factor: c-Fos; motif: ACTCACCA	TF:M04802	false	0.000014846494429156474	4.828376080340063	7486	53	20	62700	CLDN6,RPS21,PGLYRP1,CST1,MYH11,IFITM3,SLC39A2,NDUFA8,ENDOG,ARL2BP,SLC31A2,ZNF32,NDUFAF3,POU3F4,TJP1,CRYGB,MAGEC2,CRYAA,NDUFS5,SPRR1B
TF	Factor: MafB; motif: GNTGAC; match class: 1	TF:M01227_1	false	0.00001560877799042312	4.806631096475713	4824	53	16	62700	PGLYRP1,HCFC1R1,SLC25A24,PLP2,CSH1,EMD,GPR34,ARL2BP,CFD,NDUFAF3,MAGEC2,CRYAA,CRK,GNG13,CRYGA,SPRR1B
TF	Factor: LBP-1; motif: CAGCTGS	TF:M00644	false	0.000015609974304115626	4.806597811837645	9009	53	22	62700	RPS21,PGLYRP1,SLC25A24,NDUFB7,CCL7,OR1L1,MYH11,IFITM3,SLC39A2,S100A10,S100A9,ENDOG,ZNF32,CFD,POU3F4,POLR2I,FAM216A,AVPR2,MAGEC2,SERTAD3,MLNR,GNG13
TF	Factor: RELB; motif: NNATTCCCCNN	TF:M09784	false	0.000016093819085766274	4.793340884983404	5469	53	17	62700	PGLYRP1,NDUFB7,CCL7,OR1L1,MYH11,CSH1,SLC39A2,S100A9,NDUFA8,SLC31A2,ZNF32,TIMM17B,FAM216A,CRYGB,ANP32D,CRYGA,SPRR1B
TF	Factor: NR1B1; motif: GGRNGRNSNRRAGKTCAAGG	TF:M10044	false	0.000016557350014156497	4.781009170348368	3670	53	14	62700	CLDN6,HCFC1R1,NDUFB7,CSH1,SLC39A2,NDUFA8,SLC31A2,CFD,POLR2I,FAM216A,MAPT,TJP1,CXCL5,SPRR1B
TF	Factor: egr-3; motif: GTGGGY; match class: 1	TF:M03818_1	false	0.000016800671303917333	4.7746733648359045	6837	53	19	62700	SLC25A24,PLP2,CST1,MYH11,CSH1,SLC39A2,S100A10,ZNF32,CFD,NDUFAF3,POU3F4,POLR2I,MAPT,AVPR2,SERTAD3,CRYAA,FADD,NDUFS5,GNG13
TF	Factor: Nkx2-3; motif: NSCACTTNNN	TF:M10636	false	0.000016883218014908434	4.772544771400064	3134	53	13	62700	CLDN6,SLC25A24,NDUFB7,IFITM3,SLC39A2,TIMM17B,POLR2I,ANP32D,SERTAD3,FADD,CXCL5,MLNR,GNG13
TF	Factor: ATF2; motif: VGTGACGTMACN	TF:M00179	false	0.000017567525271486107	4.755289413042824	6170	53	18	62700	CLDN6,NDUFB7,PLP2,IFITM3,EMD,S100A10,NDUFA8,ARL2BP,TIMM17B,CFD,POU3F4,CRYGB,MAGEC2,SERTAD3,FADD,CXCL5,NDUFS5,GNG13
TF	Factor: TBX2; motif: NNNGTGTSNN	TF:M12026	false	0.000017617482606781094	4.754056148596565	7576	53	20	62700	SPRR2B,RPS21,HCFC1R1,BANF1,SLC25A24,NDUFB7,CST1,EMD,S100A10,CFD,POLR2I,FAM216A,MAPT,TJP1,CRYGB,AVPR2,SERTAD3,FADD,GNG13,SPRR1B
TF	Factor: Erm; motif: NNSCGGAWGYN	TF:M11424	false	0.000017832119689321718	4.748797029530201	8323	53	21	62700	CLDN6,RPS21,BANF1,SLC25A24,NDUFB7,PLP2,IFITM3,EMD,S100A9,NDUFA8,ENDOG,ARL2BP,ZNF32,NDUFAF3,POLR2I,TJP1,CRYGB,AVPR2,MAGEC2,SERTAD3,NDUFS5
TF	Factor: Six-1; motif: NNGTATCRNN; match class: 1	TF:M11026_1	false	0.000018108585371975705	4.7421154750940655	1332	53	9	62700	CCL7,CSH1,GPR34,SLC39A2,S100A9,NDUFA8,TIMM17B,MAGEC2,SERTAD3
TF	Factor: Gscl; motif: NTAATCCN	TF:M10924	false	0.000018470641829685663	4.733518013154898	6888	53	19	62700	CLDN6,SPRR2B,SLC25A24,NDUFB7,PLP2,CST1,CCL7,MYH11,SLC39A2,S100A10,NDUFA8,ARL2BP,SLC31A2,CRYGB,SERTAD3,CRK,MLNR,CRYGA,SPRR1B
TF	Factor: NR1B1; motif: NRGGTCANRRGGTCAN	TF:M11792	false	0.000018470641829685663	4.733518013154898	4896	53	16	62700	CLDN6,RPS21,HCFC1R1,NDUFB7,IFITM3,EMD,ARL2BP,CFD,POU3F4,FAM216A,TJP1,AVPR2,CRYAA,GNG13,CRYGA,SPRR1B
TF	Factor: POU4F3; motif: TNATGCATNA	TF:M11940	false	0.000018470641829685663	4.733518013154898	983	53	8	62700	OR1L1,MYH11,CSH1,SLC39A2,ARL2BP,TJP1,FADD,SPRR1B
TF	Factor: A-Myb:Elf-1; motif: NMCCGGAACCGTTA; match class: 1	TF:M08390_1	false	0.000018675108412491105	4.728736868344693	4902	53	16	62700	RPS21,PGLYRP1,BANF1,PLP2,MYH11,CSH1,EMD,SLC39A2,S100A10,NDUFAF3,POU3F4,POLR2I,MAPT,TJP1,FADD,CRK
TF	Factor: Sox-10; motif: CWTTGTN	TF:M01131	false	0.000018675108412491105	4.728736868344693	9119	53	22	62700	CLDN6,PGLYRP1,PLP2,CST1,CCL7,OR1L1,IFITM3,SLC39A2,S100A10,S100A9,ARL2BP,ZNF32,TIMM17B,CFD,CRYGB,AVPR2,ANP32D,SERTAD3,FADD,CRK,CXCL5,CRYGA
TF	Factor: GABP-beta; motif: ASMGGAAGKGN	TF:M01876	false	0.0000191408352719076	4.7180391143091605	2183	53	11	62700	SPRR2B,RPS21,BANF1,SLC25A24,CST1,S100A10,SLC31A2,NDUFAF3,AVPR2,MAGEC2,CRYAA
TF	Factor: GABP; motif: VCCGGAAGNGCR	TF:M00341	false	0.00001929642955166187	4.714523041741433	8373	53	21	62700	SPRR2B,RPS21,BANF1,SLC25A24,PLP2,MYH11,IFITM3,EMD,S100A9,ARL2BP,SLC31A2,CFD,NDUFAF3,POU3F4,POLR2I,TJP1,AVPR2,CRYAA,CRK,NDUFS5,SPRR1B
TF	Factor: ETSLIKE; motif: NACTTCCTNN	TF:M08881	false	0.00001929642955166187	4.714523041741433	3179	53	13	62700	SPRR2B,PGLYRP1,SLC25A24,CST1,IFITM3,S100A10,TIMM17B,NDUFAF3,POU3F4,CRYGB,AVPR2,MAGEC2,CRYGA
TF	Factor: Sp1; motif: CCCCGCCCCN	TF:M00933	false	0.0000200893485783074	4.697034145553059	9955	53	23	62700	CLDN6,BANF1,PLP2,IFITM3,EMD,S100A9,ARL2BP,SLC31A2,TIMM17B,CFD,NDUFAF3,POLR2I,FAM216A,TJP1,AVPR2,ANP32D,MAGEC2,SERTAD3,FADD,CRK,CXCL5,GNG13,CRYGA
TF	Factor: KLF17; motif: NGMCMCRCCCTN	TF:M12188	false	0.00002026066579928179	4.6933462870999705	3744	53	14	62700	HCFC1R1,SLC25A24,PLP2,CCL7,IFITM3,EMD,S100A10,ENDOG,TIMM17B,NDUFAF3,POLR2I,MAGEC2,SERTAD3,NDUFS5
TF	Factor: Nkx2-5; motif: TYAAGTG	TF:M00240	false	0.00002037293514498508	4.690946397340463	4939	53	16	62700	PGLYRP1,NDUFB7,OR1L1,IFITM3,SLC39A2,ZNF32,TIMM17B,CFD,POU3F4,POLR2I,FAM216A,MAPT,CRYGB,SERTAD3,CXCL5,GNG13
TF	Factor: ER71:Pax-5; motif: ACCGGAACYACGCWTSANTG; match class: 1	TF:M08266_1	false	0.000020775671734879377	4.682444925376095	9184	53	22	62700	RPS21,BANF1,SLC25A24,NDUFB7,PLP2,MYH11,IFITM3,SLC39A2,S100A9,NDUFA8,ENDOG,ARL2BP,ZNF32,TIMM17B,NDUFAF3,POLR2I,FAM216A,TJP1,AVPR2,SERTAD3,NDUFS5,GNG13
TF	Factor: RUNX3; motif: NRACCGCAAACCGCAN	TF:M04109	false	0.000020804162898328686	4.6818497543219175	9979	53	23	62700	RPS21,HCFC1R1,BANF1,SLC25A24,NDUFB7,CST1,IFITM3,EMD,S100A10,S100A9,ENDOG,ARL2BP,ZNF32,TIMM17B,CFD,NDUFAF3,POU3F4,POLR2I,FAM216A,TJP1,SERTAD3,CRYAA,CRYGA
TF	Factor: ERR1; motif: NTGACCTTGRNN	TF:M04873	false	0.000021071894422601723	4.676296418340736	3208	53	13	62700	RPS21,PGLYRP1,BANF1,NDUFB7,MYH11,IFITM3,S100A9,SERTAD3,CXCL5,NDUFS5,GNG13,CRYGA,SPRR1B
TF	Factor: NR1B2; motif: RAGGTCRTGACCTY	TF:M11800	false	0.000021230827936624124	4.673033069362211	3762	53	14	62700	RPS21,PGLYRP1,OR1L1,IFITM3,GPR34,S100A9,ARL2BP,CFD,POU3F4,FAM216A,TJP1,SERTAD3,CRYAA,NDUFS5
TF	Factor: TEL1; motif: CNCGGAANNN; match class: 1	TF:M02070_1	false	0.000021275981020047365	4.6721104057782465	4959	53	16	62700	RPS21,PGLYRP1,HCFC1R1,BANF1,SLC25A24,NDUFB7,PLP2,MYH11,ENDOG,ZNF32,NDUFAF3,POLR2I,TJP1,SERTAD3,CRK,NDUFS5
TF	Factor: MTF-1; motif: NTTTTGCACACGGCNNN	TF:M12280	false	0.000022023840173522936	4.657106953267873	6983	53	19	62700	PGLYRP1,SLC25A24,NDUFB7,PLP2,CST1,CSH1,IFITM3,NDUFA8,SLC31A2,ZNF32,TIMM17B,FAM216A,TJP1,CRYGB,AVPR2,CRYAA,FADD,CRK,CXCL5
TF	Factor: c-Ets-1; motif: NNNRCCGGAWRYNNNN	TF:M01078	false	0.000022023840173522936	4.657106953267873	7704	53	20	62700	CLDN6,RPS21,BANF1,SLC25A24,NDUFB7,PLP2,GPR34,S100A9,NDUFA8,ENDOG,ARL2BP,TIMM17B,NDUFAF3,POLR2I,TJP1,CRYGB,AVPR2,MAGEC2,SERTAD3,NDUFS5
TF	Factor: TORC2; motif: TGGGCTKKD	TF:M07341	false	0.000022023840173522936	4.657106953267873	4974	53	16	62700	RPS21,PGLYRP1,NDUFB7,PLP2,CST1,CCL7,MYH11,GPR34,SLC39A2,SLC31A2,CFD,TJP1,AVPR2,CRYAA,MLNR,GNG13
TF	Factor: PAX5; motif: RNGCGTGACCNN; match class: 1	TF:M09817_1	false	0.00002235297336831421	4.650664699307754	6294	53	18	62700	RPS21,PGLYRP1,HCFC1R1,PLP2,CST1,EMD,ENDOG,TIMM17B,CFD,NDUFAF3,POU3F4,POLR2I,TJP1,MAGEC2,CRYAA,FADD,GNG13,CRYGA
TF	Factor: BTEB2; motif: NCCACRCCCN	TF:M12165	false	0.000022567642057222844	4.646513815092931	4985	53	16	62700	RPS21,PGLYRP1,HCFC1R1,SLC25A24,NDUFB7,PLP2,S100A10,ENDOG,ZNF32,TIMM17B,CFD,NDUFAF3,FAM216A,AVPR2,FADD,NDUFS5
TF	Factor: ESE-1; motif: NNANVAGGAAGTNN	TF:M09902	false	0.000022690829387208507	4.644149629645914	3234	53	13	62700	SPRR2B,PGLYRP1,HCFC1R1,SLC25A24,NDUFB7,CST1,IFITM3,S100A10,S100A9,POU3F4,MAGEC2,CXCL5,SPRR1B
TF	Factor: ER71:C/EBPdelta; motif: NNCGGAWRTTRCGYAAN	TF:M08246	false	0.000023089297612820525	4.636589278322145	8480	53	21	62700	SPRR2B,RPS21,BANF1,SLC25A24,CST1,CCL7,OR1L1,MYH11,GPR34,SLC39A2,S100A9,ARL2BP,CFD,NDUFAF3,CRYGB,SERTAD3,CRYAA,FADD,CXCL5,NDUFS5,SPRR1B
TF	Factor: C-JUN:FRA-2; motif: NRTGACGTMAT	TF:M08941	false	0.00002357892300286242	4.627476035737787	7020	53	19	62700	CLDN6,HCFC1R1,NDUFB7,MYH11,IFITM3,EMD,SLC39A2,S100A10,S100A9,CFD,POU3F4,POLR2I,TJP1,CRYAA,CXCL5,NDUFS5,GNG13,CRYGA,SPRR1B
TF	Factor: HOXA10; motif: NGTCGTAAAAN	TF:M10795	false	0.000023845739199594204	4.6225892102261765	7027	53	19	62700	CLDN6,SPRR2B,SLC25A24,CCL7,OR1L1,EMD,GPR34,SLC39A2,S100A9,NDUFA8,ENDOG,SLC31A2,POLR2I,CRYGB,AVPR2,FADD,NDUFS5,CRYGA,SPRR1B
TF	Factor: Lyl-1; motif: NCAKCTGYTNYCNN; match class: 1	TF:M09977_1	false	0.000023845739199594204	4.6225892102261765	7751	53	20	62700	RPS21,PGLYRP1,CCL7,MYH11,CSH1,SLC39A2,S100A10,ENDOG,ARL2BP,SLC31A2,TIMM17B,POU3F4,POLR2I,FAM216A,AVPR2,MAGEC2,CRYAA,CXCL5,GNG13,SPRR1B
TF	Factor: Foxn2; motif: NNGCGTCNNNNNGACGCNN; match class: 1	TF:M11541_1	false	0.00002446899450171393	4.6113838766363315	5667	53	17	62700	CLDN6,RPS21,BANF1,PLP2,CSH1,ENDOG,ARL2BP,SLC31A2,ZNF32,CFD,NDUFAF3,POU3F4,POLR2I,FAM216A,MAPT,TJP1,MLNR
TF	Factor: FLI-1; motif: CMGGAWGTSAN	TF:M01208	false	0.00002462862737065201	4.608559792057087	6344	53	18	62700	CLDN6,SPRR2B,RPS21,PGLYRP1,BANF1,SLC25A24,PLP2,CST1,ARL2BP,POU3F4,MAPT,TJP1,CRYGB,AVPR2,SERTAD3,NDUFS5,MLNR,CRYGA
TF	Factor: FOXJ2; motif: AYMATAATATTTKN	TF:M00423	false	0.000024694950244075237	4.607391844527553	7046	53	19	62700	CLDN6,SPRR2B,RPS21,PGLYRP1,SLC25A24,NDUFB7,CST1,CCL7,IFITM3,GPR34,NDUFA8,ARL2BP,SLC31A2,TIMM17B,ANP32D,SERTAD3,CXCL5,CRYGA,SPRR1B
TF	Factor: CTCF; motif: NNNNANASYGCCMYCTAGTGG	TF:M04689	false	0.00002480854978940978	4.6053986221391146	5675	53	17	62700	SPRR2B,BANF1,NDUFB7,IFITM3,S100A9,ENDOG,NDUFAF3,POLR2I,FAM216A,MAPT,TJP1,AVPR2,MAGEC2,SERTAD3,FADD,NDUFS5,GNG13
TF	Factor: HEY1; motif: NYYYYATCTNN	TF:M12614	false	0.000025641945033347073	4.591049035112209	5691	53	17	62700	CLDN6,PGLYRP1,NDUFB7,PLP2,CST1,CCL7,MYH11,SLC39A2,S100A9,ZNF32,TIMM17B,CFD,POLR2I,FAM216A,ANP32D,NDUFS5,SPRR1B
TF	Factor: CSX; motif: TSYCACTTSM	TF:M01043	false	0.000025733185144285813	4.589506455337459	6369	53	18	62700	SPRR2B,BANF1,CCL7,IFITM3,SLC39A2,NDUFA8,TIMM17B,FAM216A,MAPT,CRYGB,ANP32D,MAGEC2,SERTAD3,CRYAA,CRK,CXCL5,GNG13,SPRR1B
TF	Factor: COUP-TF1; motif: GRGGKSARAGGTCAGNG	TF:M09886	false	0.000025733185144285813	4.589506455337459	5694	53	17	62700	CLDN6,RPS21,HCFC1R1,CSH1,GPR34,ENDOG,SLC31A2,ZNF32,TIMM17B,NDUFAF3,POLR2I,FAM216A,TJP1,MAGEC2,SERTAD3,MLNR,CRYGA
TF	Factor: Elk-1:HOXA1; motif: ACCGGAAGTAATTA	TF:M08451	false	0.000026075387814719425	4.58376922366691	8557	53	21	62700	CLDN6,SPRR2B,RPS21,BANF1,SLC25A24,NDUFB7,CST1,CSH1,EMD,GPR34,ARL2BP,ZNF32,NDUFAF3,POU3F4,POLR2I,TJP1,AVPR2,ANP32D,SERTAD3,CXCL5,NDUFS5
TF	Factor: AP-2beta; motif: NSCCYNRGGSN; match class: 1	TF:M11477_1	false	0.00002633197805289664	4.579516515554357	7084	53	19	62700	CLDN6,PGLYRP1,NDUFB7,PLP2,CST1,MYH11,S100A9,ENDOG,ARL2BP,ZNF32,NDUFAF3,POU3F4,POLR2I,FAM216A,AVPR2,MAGEC2,CRYAA,FADD,GNG13
TF	Factor: VDR; motif: NRGGTCANNGRGKTCA	TF:M10106	false	0.00002633197805289664	4.579516515554357	7084	53	19	62700	CLDN6,RPS21,HCFC1R1,SLC25A24,PLP2,CST1,IFITM3,EMD,ENDOG,POLR2I,FAM216A,CRYGB,AVPR2,CRYAA,FADD,CXCL5,NDUFS5,GNG13,CRYGA
TF	Factor: Gli2; motif: GACCACCCANG	TF:M01703	false	0.000026409038981511403	4.578247402375825	3848	53	14	62700	HCFC1R1,CST1,CSH1,EMD,SLC39A2,TIMM17B,CFD,NDUFAF3,TJP1,AVPR2,MAGEC2,CXCL5,MLNR,GNG13
TF	Factor: ZABC1; motif: ATTCCNAC	TF:M01306	false	0.000026588670899594157	4.575303371408516	9348	53	22	62700	SPRR2B,HCFC1R1,NDUFB7,PLP2,CST1,CCL7,CSH1,S100A10,S100A9,ENDOG,ZNF32,CFD,NDUFAF3,FAM216A,MAPT,TJP1,CRYGB,MAGEC2,CRYAA,FADD,NDUFS5,SPRR1B
TF	Factor: GR; motif: RGNACANKNTGTNCY	TF:M09625	false	0.000027369708272500167	4.562729831611382	9365	53	22	62700	SPRR2B,RPS21,HCFC1R1,SLC25A24,PLP2,CST1,OR1L1,CSH1,IFITM3,GPR34,SLC39A2,S100A10,NDUFA8,ENDOG,SLC31A2,POLR2I,FAM216A,TJP1,CRYAA,FADD,CRK,NDUFS5
TF	Factor: NFATc2; motif: TTTTCCA	TF:M02265	false	0.000027390231235381033	4.562404301304779	7835	53	20	62700	SPRR2B,RPS21,NDUFB7,CST1,CCL7,SLC39A2,S100A10,S100A9,NDUFA8,SLC31A2,ZNF32,TIMM17B,CFD,POU3F4,ANP32D,MAGEC2,SERTAD3,FADD,CRK,SPRR1B
TF	Factor: ERF:FOXI1; motif: RNAAACMGGAARTN	TF:M08239	false	0.000027437037195561354	4.561662787975865	2283	53	11	62700	SPRR2B,SLC25A24,CST1,S100A10,SLC31A2,NDUFAF3,POU3F4,TJP1,AVPR2,CXCL5,CRYGA
TF	Factor: RUNX2; motif: NRACCGCAAACCGCAN; match class: 1	TF:M04106_1	false	0.00002767784356233698	4.557867749672654	8597	53	21	62700	RPS21,HCFC1R1,BANF1,SLC25A24,OR1L1,IFITM3,EMD,S100A10,ENDOG,ARL2BP,TIMM17B,CFD,NDUFAF3,POU3F4,POLR2I,FAM216A,TJP1,SERTAD3,CRK,MLNR,CRYGA
TF	Factor: CREB; motif: NNGNTGACGTNN	TF:M00113	false	0.00002767784356233698	4.557867749672654	5081	53	16	62700	CLDN6,SLC25A24,NDUFB7,PLP2,IFITM3,EMD,NDUFA8,ARL2BP,TIMM17B,NDUFAF3,MAGEC2,SERTAD3,CRK,CXCL5,NDUFS5,GNG13
TF	Factor: CDP; motif: CCAATAATCGAT	TF:M00095	false	0.000028369172344365096	4.547153334331692	8611	53	21	62700	SPRR2B,CST1,CCL7,IFITM3,EMD,GPR34,SLC39A2,S100A10,S100A9,NDUFA8,ARL2BP,SLC31A2,TIMM17B,MAPT,CRYGB,ANP32D,MAGEC2,SERTAD3,CRK,CXCL5,CRYGA
TF	Factor: Erg; motif: NACAGGAARTN	TF:M11390	false	0.00002906724212398493	4.5365961717780126	2793	53	12	62700	SPRR2B,SLC25A24,CST1,SLC39A2,S100A10,S100A9,NDUFAF3,POU3F4,CRYGB,AVPR2,FADD,CXCL5
TF	Factor: CTCF; motif: NNYGCCCYCTRSTGGN	TF:M09744	false	0.00002906724212398493	4.5365961717780126	3885	53	14	62700	PGLYRP1,NDUFB7,MYH11,SLC39A2,S100A9,ENDOG,SLC31A2,ZNF32,NDUFAF3,POLR2I,FAM216A,TJP1,FADD,MLNR
TF	Factor: FOXO1A:Net; motif: RWMAACAGGAAGTN; match class: 1	TF:M08302_1	false	0.000029337563404893283	4.532575958786942	2796	53	12	62700	SPRR2B,PGLYRP1,CST1,CCL7,SLC39A2,S100A10,NDUFA8,SLC31A2,AVPR2,MAGEC2,CRYAA,CXCL5
TF	Factor: Elf-1; motif: NAMCCGGAAGTN	TF:M11447	false	0.00002958983432248003	4.528857466506624	7882	53	20	62700	CLDN6,RPS21,HCFC1R1,BANF1,SLC25A24,NDUFB7,PLP2,IFITM3,EMD,S100A9,ENDOG,ARL2BP,ZNF32,NDUFAF3,POLR2I,TJP1,CRYGB,AVPR2,SERTAD3,NDUFS5
TF	Factor: ctcf; motif: YGGCCACCAGRKGGCRSYN	TF:M09890	false	0.000030152191227941026	4.5206811212145865	8650	53	21	62700	RPS21,PGLYRP1,HCFC1R1,NDUFB7,MYH11,EMD,SLC39A2,S100A9,ENDOG,ZNF32,CFD,POLR2I,FAM216A,MAPT,TJP1,AVPR2,SERTAD3,CRYAA,FADD,MLNR,GNG13
TF	Factor: Sp3; motif: ASMCTTGGGSRGGG	TF:M00665	false	0.000030983270906388425	4.508872735653327	7908	53	20	62700	RPS21,PGLYRP1,HCFC1R1,NDUFB7,PLP2,CST1,CCL7,MYH11,EMD,SLC39A2,S100A10,NDUFA8,TIMM17B,CFD,NDUFAF3,TJP1,AVPR2,SERTAD3,MLNR,GNG13
TF	Factor: RUNX3; motif: NRACCGCANWAACCRCAN	TF:M04110	false	0.00003140101204556233	4.503056354515314	9456	53	22	62700	CLDN6,HCFC1R1,BANF1,PLP2,CCL7,CSH1,IFITM3,EMD,ENDOG,ARL2BP,SLC31A2,ZNF32,POU3F4,POLR2I,FAM216A,MAPT,SERTAD3,FADD,CRK,MLNR,GNG13,CRYGA
TF	Factor: CTCF; motif: CANNWRRTGGCAG; match class: 1	TF:M04745_1	false	0.00003140101204556233	4.503056354515314	2321	53	11	62700	SPRR2B,RPS21,PLP2,IFITM3,SLC31A2,MAPT,TJP1,MAGEC2,CRYAA,CRK,CRYGA
TF	Factor: SRY; motif: AACAATNNNCATTGTT	TF:M04556	false	0.000031818847909670915	4.497315549250427	7926	53	20	62700	CLDN6,SPRR2B,SLC25A24,CST1,CCL7,OR1L1,CSH1,GPR34,S100A10,ARL2BP,SLC31A2,ZNF32,TIMM17B,CFD,POLR2I,FAM216A,ANP32D,CXCL5,CRYGA,SPRR1B
TF	Factor: ATF-3; motif: GGTSACGTGAN	TF:M09868	false	0.000031850270400417635	4.496886876267068	6485	53	18	62700	CLDN6,RPS21,NDUFB7,MYH11,IFITM3,EMD,S100A10,ENDOG,SLC31A2,TIMM17B,POU3F4,TJP1,CRYGB,SERTAD3,CRYAA,FADD,GNG13,SPRR1B
TF	Factor: Pax-5; motif: BCNNNRNGCANBGNTGNRTAGCSGCHNB; match class: 1	TF:M00143_1	false	0.00003201234277323569	4.494682541530428	5150	53	16	62700	PGLYRP1,BANF1,CST1,CSH1,S100A9,ARL2BP,ZNF32,CFD,NDUFAF3,POLR2I,CRYGB,AVPR2,CRYAA,NDUFS5,MLNR,SPRR1B
TF	Factor: GATA-3; motif: MGATAASATCT	TF:M12195	false	0.000032318409505187096	4.490550020425834	3929	53	14	62700	BANF1,SLC25A24,CST1,CSH1,S100A9,NDUFA8,ZNF32,MAPT,TJP1,CRYGB,CXCL5,NDUFS5,CRYGA,SPRR1B
TF	Factor: Smad4; motif: NCAGACAN	TF:M07368	false	0.000032936954122062056	4.482316565128108	3936	53	14	62700	OR1L1,MYH11,CSH1,ARL2BP,TIMM17B,CFD,POU3F4,FAM216A,MAPT,TJP1,AVPR2,MAGEC2,CRK,CRYGA
TF	Factor: SREBP-1; motif: CACSCCA; match class: 1	TF:M00749_1	false	0.00003337295773496968	4.476605301554591	2840	53	12	62700	BANF1,NDUFB7,PLP2,CST1,MYH11,S100A9,TIMM17B,POU3F4,TJP1,AVPR2,MAGEC2,SERTAD3
TF	Factor: ERM; motif: NNCACTTCCGGNN	TF:M12603	false	0.00003337295773496968	4.476605301554591	7222	53	19	62700	CLDN6,SPRR2B,RPS21,BANF1,SLC25A24,NDUFB7,PLP2,EMD,S100A9,ARL2BP,ZNF32,CFD,NDUFAF3,POU3F4,POLR2I,TJP1,AVPR2,SERTAD3,NDUFS5
TF	Factor: RelB:p50; motif: RGAAANTCCCYNNHGC	TF:M03882	false	0.00003436566140786153	4.463875293162739	4556	53	15	62700	CLDN6,SPRR2B,NDUFB7,CST1,CCL7,SLC31A2,CFD,NDUFAF3,POU3F4,AVPR2,FADD,CXCL5,NDUFS5,GNG13,SPRR1B
TF	Factor: Erg; motif: NRRSAGGAAGNGG; match class: 1	TF:M09907_1	false	0.0000344019033520712	4.463417528578639	5187	53	16	62700	SPRR2B,PGLYRP1,BANF1,SLC25A24,MYH11,CSH1,IFITM3,S100A10,S100A9,SLC31A2,POU3F4,FAM216A,AVPR2,ANP32D,MAGEC2,CRYAA
TF	Factor: RXR:RAR; motif: RGKTCANNNRGAGGTCA	TF:M02272	false	0.00003453583180526553	4.461730079426578	6533	53	18	62700	SPRR2B,RPS21,PGLYRP1,HCFC1R1,SLC25A24,CST1,OR1L1,CSH1,IFITM3,NDUFAF3,POLR2I,FAM216A,MAPT,AVPR2,MAGEC2,CXCL5,CRYGA,SPRR1B
TF	Factor: CREB1; motif: NNNNSSGGCGCSSNNNNRTGACGTCAC; match class: 1	TF:M12591_1	false	0.00003493130937616309	4.456785134826585	9536	53	22	62700	CLDN6,RPS21,HCFC1R1,NDUFB7,PLP2,CSH1,IFITM3,EMD,SLC39A2,S100A10,TIMM17B,CFD,POU3F4,FAM216A,MAPT,TJP1,MAGEC2,CRYAA,CRK,NDUFS5,GNG13,CRYGA
TF	Factor: PRDM6; motif: NRRARGAAAAANA	TF:M10041	false	0.00003493130937616309	4.456785134826585	2857	53	12	62700	NDUFB7,GPR34,SLC39A2,NDUFA8,SLC31A2,CFD,FAM216A,MAPT,CRK,NDUFS5,MLNR,CRYGA
TF	Factor: SRY; motif: AAACWAM	TF:M00148	false	0.00003612131729188256	4.442236419981903	9556	53	22	62700	CLDN6,SLC25A24,NDUFB7,CST1,CCL7,OR1L1,CSH1,IFITM3,GPR34,SLC39A2,NDUFA8,SLC31A2,POU3F4,MAPT,TJP1,ANP32D,SERTAD3,CRYAA,CXCL5,NDUFS5,CRYGA,SPRR1B
TF	Factor: ZNF614; motif: NCYCWGCCYYNNN	TF:M09862	false	0.000037087974690924955	4.430766882081775	9572	53	22	62700	RPS21,HCFC1R1,BANF1,PLP2,CST1,CCL7,MYH11,EMD,SLC39A2,S100A10,S100A9,ENDOG,TIMM17B,CFD,POLR2I,TJP1,CRYGB,AVPR2,MAGEC2,SERTAD3,FADD,GNG13
TF	Factor: Pax-5; motif: RRMSWGANWYCTNRAGCGKRACSRYNSM; match class: 1	TF:M00144_1	false	0.00003797282797971152	4.420527058107791	7295	53	19	62700	RPS21,PGLYRP1,BANF1,SLC25A24,PLP2,CST1,EMD,S100A10,ENDOG,ZNF32,TIMM17B,POLR2I,FAM216A,TJP1,AVPR2,CRYAA,FADD,NDUFS5,MLNR
TF	Factor: NR1B1; motif: NRGGTCANNRGGTCAN	TF:M11795	false	0.00003860745090158174	4.413328872189043	8044	53	20	62700	CLDN6,RPS21,HCFC1R1,NDUFB7,IFITM3,EMD,S100A9,ARL2BP,TIMM17B,CFD,POU3F4,POLR2I,FAM216A,MAPT,TJP1,AVPR2,CRYAA,GNG13,CRYGA,SPRR1B
TF	Factor: ROX; motif: GNNNCASGTGGS	TF:M09764	false	0.00003869966553043394	4.412292788441414	5902	53	17	62700	CLDN6,RPS21,PGLYRP1,NDUFB7,PLP2,CSH1,ARL2BP,SLC31A2,NDUFAF3,FAM216A,MAPT,AVPR2,SERTAD3,CRYAA,FADD,NDUFS5,GNG13
TF	Factor: AP-2alpha; motif: NNNGSCCTGRGGSN	TF:M04896	false	0.00003872335202089042	4.412027055775673	5903	53	17	62700	CLDN6,RPS21,PGLYRP1,BANF1,MYH11,S100A9,SLC31A2,ZNF32,CFD,NDUFAF3,FAM216A,SERTAD3,CRYAA,FADD,CRK,MLNR,GNG13
TF	Factor: Elf-1; motif: NAANCMGGAAGTGN	TF:M09605	false	0.000039173268434506434	4.407010191437779	5910	53	17	62700	CLDN6,SPRR2B,RPS21,BANF1,SLC25A24,NDUFB7,PLP2,CST1,EMD,ARL2BP,ZNF32,NDUFAF3,POU3F4,POLR2I,TJP1,AVPR2,NDUFS5
TF	Factor: ELK-1; motif: ACCGGAAGTN	TF:M02059	false	0.000039173268434506434	4.407010191437779	9609	53	22	62700	CLDN6,RPS21,HCFC1R1,BANF1,SLC25A24,NDUFB7,PLP2,IFITM3,EMD,S100A9,ENDOG,ARL2BP,ZNF32,TIMM17B,NDUFAF3,POLR2I,TJP1,CRYGB,AVPR2,SERTAD3,CRK,NDUFS5
TF	Factor: Pax-4; motif: DTTTTCCACCN; match class: 1	TF:M04624_1	false	0.000039173268434506434	4.407010191437779	9610	53	22	62700	SPRR2B,PGLYRP1,BANF1,SLC25A24,OR1L1,CSH1,IFITM3,SLC39A2,S100A9,ENDOG,TIMM17B,CFD,POLR2I,FAM216A,CRYGB,ANP32D,MAGEC2,CRYAA,FADD,CRK,CRYGA,SPRR1B
TF	Factor: Tbx5; motif: NNAGGTGTNANN	TF:M01019	false	0.00003929122325515971	4.405704450070964	5913	53	17	62700	SPRR2B,HCFC1R1,BANF1,SLC25A24,NDUFB7,CSH1,GPR34,S100A10,S100A9,CFD,POLR2I,FAM216A,CRYGB,AVPR2,SERTAD3,FADD,SPRR1B
TF	Factor: SMAD; motif: TGTCTGNNN	TF:M08897	false	0.00003929122325515971	4.405704450070964	4615	53	15	62700	SPRR2B,CST1,OR1L1,MYH11,CSH1,POU3F4,FAM216A,MAPT,TJP1,AVPR2,MAGEC2,CRYAA,CXCL5,MLNR,CRYGA
TF	Factor: Zic3; motif: NGGGKGGTC; match class: 1	TF:M00450_1	false	0.000039434411139926915	4.404124639954978	8062	53	20	62700	CLDN6,HCFC1R1,NDUFB7,CST1,CCL7,CSH1,IFITM3,EMD,ENDOG,ARL2BP,NDUFAF3,POU3F4,POLR2I,AVPR2,MAGEC2,CRYAA,CRK,MLNR,GNG13,SPRR1B
TF	Factor: ERG; motif: ACCGGAART	TF:M01752	false	0.000040082883612856176	4.397041042327863	9627	53	22	62700	CLDN6,SPRR2B,RPS21,BANF1,SLC25A24,NDUFB7,PLP2,CST1,EMD,S100A9,ENDOG,ARL2BP,ZNF32,TIMM17B,NDUFAF3,POLR2I,TJP1,CRYGB,AVPR2,SERTAD3,CRK,NDUFS5
TF	Factor: c-Ets; motif: KRCAGGAARTRNKT	TF:M00340	false	0.0000402407547724308	4.39533388206675	5262	53	16	62700	SPRR2B,PGLYRP1,BANF1,SLC25A24,CST1,S100A10,S100A9,CFD,NDUFAF3,POU3F4,CRYGB,AVPR2,FADD,CRK,CXCL5,CRYGA
TF	Factor: mbnl2; motif: NYGCYTYGCTTN	TF:M12135	false	0.00004072194348454657	4.3901715031547806	5933	53	17	62700	CLDN6,PGLYRP1,BANF1,EMD,SLC39A2,S100A10,S100A9,ENDOG,ZNF32,POU3F4,POLR2I,FAM216A,TJP1,AVPR2,SERTAD3,FADD,NDUFS5
TF	Factor: DEC1; motif: NGCACGTGAS	TF:M09876	false	0.00004072194348454657	4.3901715031547806	8849	53	21	62700	PGLYRP1,MYH11,IFITM3,EMD,SLC39A2,ARL2BP,SLC31A2,TIMM17B,NDUFAF3,POLR2I,FAM216A,MAPT,TJP1,AVPR2,ANP32D,SERTAD3,CRYAA,FADD,NDUFS5,MLNR,SPRR1B
TF	Factor: MRF4; motif: CASCTGC	TF:M03831	false	0.00004100434912696163	4.387170077385896	8857	53	21	62700	CLDN6,SPRR2B,RPS21,PGLYRP1,PLP2,CST1,MYH11,SLC39A2,S100A9,ARL2BP,SLC31A2,ZNF32,NDUFAF3,MAPT,TJP1,CRYGB,AVPR2,MAGEC2,CRYAA,FADD,GNG13
TF	Factor: HTF4; motif: CASCTGB	TF:M02018	false	0.00004100434912696163	4.387170077385896	8857	53	21	62700	CLDN6,SPRR2B,RPS21,PGLYRP1,PLP2,CST1,MYH11,SLC39A2,S100A9,ARL2BP,SLC31A2,ZNF32,NDUFAF3,MAPT,TJP1,CRYGB,AVPR2,MAGEC2,CRYAA,FADD,GNG13
TF	Factor: Erg; motif: NACCGGAARYN	TF:M11392	false	0.00004100434912696163	4.387170077385896	8856	53	21	62700	CLDN6,RPS21,PGLYRP1,BANF1,SLC25A24,NDUFB7,PLP2,IFITM3,EMD,S100A9,ARL2BP,ZNF32,TIMM17B,NDUFAF3,POLR2I,TJP1,AVPR2,SERTAD3,FADD,CRK,NDUFS5
TF	Factor: IRF-4; motif: NYGAAASYGAAACYN	TF:M11686	false	0.00004105716538868884	4.386611037881798	3456	53	13	62700	CLDN6,SPRR2B,SLC25A24,OR1L1,CSH1,GPR34,S100A10,S100A9,SLC31A2,FAM216A,ANP32D,SERTAD3,NDUFS5
TF	Factor: ETV4; motif: NCAGGAAGNN; match class: 1	TF:M12556_1	false	0.00004198993828603652	4.376854763658167	4041	53	14	62700	SPRR2B,PGLYRP1,BANF1,IFITM3,SLC39A2,S100A10,S100A9,SLC31A2,TIMM17B,AVPR2,ANP32D,MAGEC2,CRYAA,MLNR
TF	Factor: ER-alpha; motif: NAGGTCAYSGYGACCTN	TF:M11842	false	0.000043135969015614616	4.365160441432583	4051	53	14	62700	HCFC1R1,SLC25A24,NDUFB7,OR1L1,IFITM3,S100A9,ARL2BP,ZNF32,POU3F4,FAM216A,MAPT,TJP1,CRK,SPRR1B
TF	Factor: SP1; motif: GGCCCCGCCCCCN	TF:M12666	false	0.000043179075107357455	4.364726664458317	8890	53	21	62700	CLDN6,PGLYRP1,BANF1,SLC25A24,NDUFB7,PLP2,MYH11,EMD,S100A9,ENDOG,ARL2BP,TIMM17B,CFD,NDUFAF3,POLR2I,TJP1,MAGEC2,SERTAD3,CRK,MLNR,GNG13
TF	Factor: Six-2; motif: NCGTATCRNN; match class: 1	TF:M11031_1	false	0.00004365307364381987	4.359985171899884	2933	53	12	62700	SPRR2B,CCL7,CSH1,EMD,GPR34,SLC39A2,S100A9,NDUFA8,TIMM17B,ANP32D,MAGEC2,SERTAD3
TF	Factor: Elf-1; motif: AWCCCGGAAGTN	TF:M07415	false	0.00004365307364381987	4.359985171899884	8129	53	20	62700	CLDN6,SPRR2B,RPS21,BANF1,SLC25A24,NDUFB7,PLP2,CST1,EMD,S100A9,ARL2BP,ZNF32,TIMM17B,NDUFAF3,POU3F4,POLR2I,TJP1,AVPR2,SERTAD3,NDUFS5
TF	Factor: NFATc1; motif: NTTTCCRTNNAYGGAAAN	TF:M11979	false	0.00004453194659242779	4.351328320456638	8910	53	21	62700	CLDN6,SPRR2B,RPS21,PGLYRP1,BANF1,SLC25A24,CST1,CCL7,OR1L1,CSH1,IFITM3,SLC39A2,ARL2BP,SLC31A2,TIMM17B,FAM216A,CRYGB,MAGEC2,SERTAD3,CRK,NDUFS5
TF	Factor: Tax/CREB; motif: GGGGGTTGACGYANA	TF:M00114	false	0.00004453194659242779	4.351328320456638	6676	53	18	62700	CLDN6,BANF1,SLC25A24,NDUFB7,PLP2,IFITM3,EMD,NDUFA8,TIMM17B,NDUFAF3,POU3F4,POLR2I,FAM216A,MAGEC2,SERTAD3,CRK,NDUFS5,GNG13
TF	Factor: HLTF; motif: AGSCARAAAGYRGSTGS	TF:M04613	false	0.00004478007792116221	4.348915155046821	8145	53	20	62700	SPRR2B,PGLYRP1,SLC25A24,NDUFB7,PLP2,CST1,CCL7,OR1L1,MYH11,IFITM3,SLC39A2,S100A9,TIMM17B,CRYGB,AVPR2,ANP32D,CXCL5,NDUFS5,CRYGA,SPRR1B
TF	Factor: CREB1; motif: NNTGACGTCANN	TF:M09804	false	0.00004513019724704732	4.3455327683385505	4682	53	15	62700	CLDN6,PGLYRP1,HCFC1R1,NDUFB7,IFITM3,EMD,S100A10,CFD,MAPT,TJP1,CRK,NDUFS5,GNG13,CRYGA,SPRR1B
TF	Factor: CREB1; motif: NNTGACGTCANN; match class: 1	TF:M09804_1	false	0.00004513019724704732	4.3455327683385505	4682	53	15	62700	CLDN6,PGLYRP1,HCFC1R1,NDUFB7,IFITM3,EMD,S100A10,CFD,MAPT,TJP1,CRK,NDUFS5,GNG13,CRYGA,SPRR1B
TF	Factor: Elf-1; motif: NNANCCGGAAGTGS	TF:M09900	false	0.00004528498140910241	4.344045806212618	5324	53	16	62700	CLDN6,SPRR2B,RPS21,PGLYRP1,BANF1,SLC25A24,NDUFB7,CST1,EMD,ARL2BP,POU3F4,POLR2I,TJP1,CRYGB,AVPR2,NDUFS5
TF	Factor: BTEB2; motif: GCCCCRCCCH	TF:M07409	false	0.00004532155317596246	4.343695215221007	5325	53	16	62700	CLDN6,HCFC1R1,PLP2,CST1,EMD,S100A9,NDUFA8,ARL2BP,TIMM17B,NDUFAF3,POLR2I,TJP1,MAGEC2,SERTAD3,CRK,GNG13
TF	Factor: Rarb; motif: AGGTCANNYARAGGTCA	TF:M08035	false	0.0000466818407955247	4.3308520268431145	6007	53	17	62700	RPS21,HCFC1R1,SLC25A24,CST1,OR1L1,MYH11,IFITM3,EMD,S100A10,ENDOG,ARL2BP,NDUFAF3,POLR2I,MAPT,NDUFS5,CRYGA,SPRR1B
TF	Factor: VDR; motif: GRGTTCATYGRGTTCA	TF:M04498	false	0.00004871151030744015	4.312368404856095	5357	53	16	62700	CLDN6,SPRR2B,NDUFB7,CST1,CCL7,OR1L1,GPR34,SLC39A2,NDUFA8,ENDOG,CFD,AVPR2,ANP32D,CRK,CXCL5,GNG13
TF	Factor: SP1; motif: RCCMCRCCCMC	TF:M03920	false	0.00004905808821806942	4.309289380151661	7452	53	19	62700	CLDN6,HCFC1R1,BANF1,PLP2,EMD,S100A9,ENDOG,ARL2BP,SLC31A2,TIMM17B,CFD,NDUFAF3,POLR2I,TJP1,AVPR2,MAGEC2,SERTAD3,CRK,GNG13
TF	Factor: TFIIB; motif: YTNTMTGMSN	TF:M08904	false	0.000049624981922194715	4.304299638437242	6735	53	18	62700	SPRR2B,HCFC1R1,BANF1,OR1L1,MYH11,S100A10,S100A9,NDUFA8,SLC31A2,ZNF32,POU3F4,TJP1,ANP32D,MAGEC2,CRYAA,FADD,CRK,CXCL5
TF	Factor: Erg; motif: ACCGGAAGTN	TF:M02062	false	0.00004982402940141081	4.302561152832536	8211	53	20	62700	CLDN6,RPS21,BANF1,SLC25A24,NDUFB7,PLP2,EMD,GPR34,S100A9,ARL2BP,ZNF32,TIMM17B,NDUFAF3,POLR2I,TJP1,CRYGB,AVPR2,SERTAD3,CRK,NDUFS5
TF	Factor: RAR-gamma; motif: RGGTCANNNTGNCCNNNN	TF:M10045	false	0.00005031396142337226	4.2983114875523825	7468	53	19	62700	HCFC1R1,BANF1,NDUFB7,CST1,OR1L1,IFITM3,S100A10,S100A9,ENDOG,ARL2BP,ZNF32,POU3F4,TJP1,AVPR2,CRK,CXCL5,GNG13,CRYGA,SPRR1B
TF	Factor: Egr-3; motif: NTGCGTGGGCGK	TF:M00245	false	0.000050817706011006356	4.293984943560495	7475	53	19	62700	PGLYRP1,BANF1,SLC25A24,EMD,NDUFA8,ENDOG,ARL2BP,SLC31A2,ZNF32,CFD,NDUFAF3,POU3F4,AVPR2,MAGEC2,FADD,CRK,NDUFS5,MLNR,CRYGA
TF	Factor: Pax-6; motif: CTGACCTGGAACTM	TF:M00979	false	0.000050817706011006356	4.293984943560495	9795	53	22	62700	CLDN6,SPRR2B,HCFC1R1,BANF1,NDUFB7,PLP2,CST1,CCL7,CSH1,IFITM3,S100A9,ARL2BP,TIMM17B,CFD,NDUFAF3,FAM216A,CRYGB,CRK,NDUFS5,MLNR,GNG13,CRYGA
TF	Factor: TFAP2A; motif: NGCCCYNNGGGCN; match class: 1	TF:M04148_1	false	0.000050817706011006356	4.293984943560495	9796	53	22	62700	RPS21,SLC25A24,NDUFB7,PLP2,CCL7,IFITM3,SLC39A2,ENDOG,ARL2BP,ZNF32,CFD,NDUFAF3,POU3F4,POLR2I,FAM216A,TJP1,MAGEC2,SERTAD3,CRK,NDUFS5,MLNR,GNG13
TF	Factor: SREBP; motif: NNNNYCACNCCANNN	TF:M01168	false	0.00005085471636123392	4.293668763593262	6752	53	18	62700	CLDN6,RPS21,PLP2,IFITM3,EMD,NDUFA8,ENDOG,ARL2BP,TIMM17B,CFD,POU3F4,POLR2I,TJP1,CRYGB,AVPR2,SERTAD3,NDUFS5,SPRR1B
TF	Factor: c-Myc:Max; motif: NNNNNNNCACGTGNNNNNNN	TF:M00615	false	0.000051226950881245597	4.290501493330349	6757	53	18	62700	PGLYRP1,PLP2,IFITM3,GPR34,SLC31A2,TIMM17B,CFD,POLR2I,FAM216A,MAPT,TJP1,AVPR2,ANP32D,MAGEC2,CRYAA,FADD,NDUFS5,GNG13
TF	Factor: c-Myc:Max; motif: NNNNNNNCACGTGNNNNNNN; match class: 1	TF:M00615_1	false	0.000051226950881245597	4.290501493330349	6757	53	18	62700	PGLYRP1,PLP2,IFITM3,GPR34,SLC31A2,TIMM17B,CFD,POLR2I,FAM216A,MAPT,TJP1,AVPR2,ANP32D,MAGEC2,CRYAA,FADD,NDUFS5,GNG13
TF	Factor: SREBP-2; motif: RTGGGGTGAY	TF:M07406	false	0.00005246446884629485	4.280134719604854	6070	53	17	62700	CLDN6,RPS21,PLP2,IFITM3,NDUFA8,ENDOG,ARL2BP,TIMM17B,CFD,POU3F4,POLR2I,TJP1,CRYGB,AVPR2,SERTAD3,NDUFS5,SPRR1B
TF	Factor: NFE2L1; motif: NNNATGACTCAGCANW; match class: 1	TF:M12499_1	false	0.00005253526051425376	4.279549109801765	3551	53	13	62700	CST1,CCL7,OR1L1,SLC39A2,S100A10,NDUFAF3,MAPT,AVPR2,MAGEC2,CRK,CXCL5,MLNR,SPRR1B
TF	Factor: AP-2alpha; motif: NSCCNCRGGSN	TF:M07348	false	0.0000527678056054052	4.27763096595703	8251	53	20	62700	CLDN6,PGLYRP1,NDUFB7,CST1,MYH11,EMD,ENDOG,ARL2BP,SLC31A2,ZNF32,NDUFAF3,POLR2I,FAM216A,TJP1,AVPR2,SERTAD3,CRYAA,FADD,CRK,GNG13
TF	Factor: Smad3; motif: NGNCAGACASNNN	TF:M01888	false	0.000053945709209618746	4.26804309297723	4147	53	14	62700	SPRR2B,NDUFB7,CST1,OR1L1,S100A9,NDUFA8,CFD,POU3F4,FAM216A,MAPT,AVPR2,MAGEC2,CRYGA,SPRR1B
TF	Factor: ER-alpha; motif: TGACCYN	TF:M03547	false	0.0000543961293112109	4.2644320024817715	4768	53	15	62700	CLDN6,SPRR2B,PGLYRP1,SLC25A24,CST1,CSH1,IFITM3,ZNF32,FAM216A,CRYGB,AVPR2,CRYAA,CXCL5,MLNR,GNG13
TF	Factor: MAF; motif: NGCTGAGTCAN	TF:M00983	false	0.00005525712836020102	4.257611688542276	6097	53	17	62700	RPS21,PGLYRP1,NDUFB7,PLP2,CST1,OR1L1,CSH1,GPR34,S100A10,ARL2BP,ZNF32,MAPT,MAGEC2,SERTAD3,FADD,MLNR,SPRR1B
TF	Factor: ITF-2; motif: NNCACCTGNN	TF:M04191	false	0.00005530546558218355	4.257231947268731	5423	53	16	62700	SPRR2B,RPS21,HCFC1R1,SLC25A24,NDUFB7,PLP2,CST1,MYH11,S100A10,S100A9,ARL2BP,NDUFAF3,MAPT,CRYGB,AVPR2,SPRR1B
TF	Factor: P73; motif: GNNNRRRCNTGCMNNTSASN	TF:M03558	false	0.00005818788371089412	4.235167437778135	4797	53	15	62700	PGLYRP1,BANF1,SLC25A24,CST1,EMD,S100A9,ZNF32,NDUFAF3,POU3F4,AVPR2,MAGEC2,SERTAD3,CRYAA,FADD,GNG13
TF	Factor: PURBETA; motif: NCWGRGGCTGGGG; match class: 1	TF:M12726_1	false	0.00005968757282697991	4.224116081173352	2518	53	11	62700	RPS21,HCFC1R1,IFITM3,S100A9,CFD,CRYGB,AVPR2,CRYAA,CRK,CXCL5,GNG13
TF	Factor: Elk-1; motif: GGAAGN; match class: 1	TF:M03819_1	false	0.000059864901901576034	4.222827724822187	7572	53	19	62700	SPRR2B,RPS21,PGLYRP1,BANF1,SLC25A24,MYH11,CSH1,S100A10,S100A9,ARL2BP,SLC31A2,TIMM17B,NDUFAF3,POU3F4,TJP1,CRYGB,AVPR2,MAGEC2,SERTAD3
TF	Factor: Elk-1; motif: RCCGGAAGTGN	TF:M09904	false	0.000059864901901576034	4.222827724822187	8326	53	20	62700	CLDN6,SPRR2B,RPS21,BANF1,SLC25A24,NDUFB7,PLP2,EMD,ENDOG,ARL2BP,TIMM17B,NDUFAF3,POU3F4,POLR2I,TJP1,CRYGB,AVPR2,SERTAD3,CRK,NDUFS5
TF	Factor: Erm; motif: NRRSAGGAARNGRN	TF:M09916	false	0.000060630179235035776	4.217311147901072	6849	53	18	62700	SPRR2B,BANF1,SLC25A24,NDUFB7,MYH11,CSH1,IFITM3,S100A10,S100A9,SLC31A2,TIMM17B,CFD,POU3F4,MAPT,CRYGB,AVPR2,MAGEC2,MLNR
TF	Factor: FOXO1A:Elk-1; motif: RWMAACAGGAAGTN; match class: 1	TF:M08299_1	false	0.0000611888272996352	4.213327870094375	1596	53	9	62700	SPRR2B,PGLYRP1,S100A10,SLC31A2,AVPR2,MAGEC2,SERTAD3,CRYAA,CXCL5
TF	Factor: GKLF; motif: NNRRGRRNGNSNNN; match class: 1	TF:M07040_1	false	0.00006347398793284424	4.1974042150495166	8362	53	20	62700	CLDN6,HCFC1R1,BANF1,SLC25A24,PLP2,IFITM3,EMD,SLC39A2,S100A10,NDUFA8,CFD,NDUFAF3,POLR2I,FAM216A,TJP1,AVPR2,SERTAD3,CRYAA,CXCL5,GNG13
TF	Factor: BEN; motif: CWGCGAYA	TF:M01241	false	0.00006347398793284424	4.1974042150495166	7605	53	19	62700	BANF1,EMD,S100A9,NDUFA8,SLC31A2,ZNF32,TIMM17B,CFD,NDUFAF3,POU3F4,POLR2I,FAM216A,TJP1,AVPR2,FADD,CRK,NDUFS5,MLNR,GNG13
TF	Factor: PPARGAMMA:RXR-ALPHA; motif: NNRGGTCAAWAGGTCAN	TF:M08962	false	0.00006474400409055479	4.188800445176586	4845	53	15	62700	RPS21,HCFC1R1,NDUFB7,EMD,S100A9,ARL2BP,CFD,POLR2I,FAM216A,TJP1,AVPR2,CRYAA,GNG13,CRYGA,SPRR1B
TF	Factor: JunB; motif: GATGACGTCAYC	TF:M11273	false	0.00006474400409055479	4.188800445176586	9155	53	21	62700	CLDN6,NDUFB7,PLP2,MYH11,IFITM3,EMD,SLC39A2,S100A10,ENDOG,ARL2BP,SLC31A2,CFD,POU3F4,POLR2I,TJP1,SERTAD3,CRYAA,CXCL5,NDUFS5,GNG13,CRYGA
TF	Factor: EHF; motif: NNCACTTCCTGNTNN	TF:M12540	false	0.00006491039603093007	4.18768574114583	1207	53	8	62700	SPRR2B,PGLYRP1,SLC25A24,CST1,IFITM3,S100A10,POU3F4,MAGEC2
TF	Factor: SRY; motif: AACAATNNNCATTGTT; match class: 1	TF:M04556_1	false	0.0000649699630763169	4.187287380052491	6181	53	17	62700	CLDN6,SLC25A24,CST1,CCL7,OR1L1,CSH1,GPR34,ARL2BP,SLC31A2,TIMM17B,CFD,POLR2I,FAM216A,ANP32D,CXCL5,CRYGA,SPRR1B
TF	Factor: ZNF511; motif: GGRRGRGGCWGNG; match class: 1	TF:M09738_1	false	0.00006542111320122518	4.184282070222714	4851	53	15	62700	CLDN6,PGLYRP1,NDUFB7,CST1,MYH11,CSH1,EMD,ZNF32,CFD,POLR2I,MAPT,TJP1,CRK,NDUFS5,CRYGA
TF	Factor: DEC; motif: SCCCAMGTGAAGN	TF:M00997	false	0.00006550983530278149	4.183693492419428	9166	53	21	62700	CLDN6,PGLYRP1,NDUFB7,PLP2,OR1L1,IFITM3,ARL2BP,SLC31A2,ZNF32,POLR2I,FAM216A,MAPT,CRYGB,ANP32D,FADD,CRK,CXCL5,NDUFS5,GNG13,CRYGA,SPRR1B
TF	Factor: GCMa:C/EBPbeta; motif: ATGCGGGTNNRTTGCGCAAY	TF:M08575	false	0.00006589170422745895	4.181169259685583	6898	53	18	62700	RPS21,PGLYRP1,HCFC1R1,CST1,CCL7,MYH11,CSH1,S100A10,NDUFA8,ENDOG,TIMM17B,POU3F4,MAPT,CRYGB,CRK,CXCL5,NDUFS5,GNG13
TF	Factor: Elk-1; motif: NRSCGGAAGNN	TF:M11434	false	0.0000666100671533024	4.17646012850657	8397	53	20	62700	CLDN6,RPS21,HCFC1R1,BANF1,SLC25A24,NDUFB7,PLP2,IFITM3,EMD,ENDOG,ARL2BP,ZNF32,CFD,NDUFAF3,POLR2I,TJP1,CRYGB,AVPR2,SERTAD3,NDUFS5
TF	Factor: HLTF; motif: AGSCARAAAGYRGSTGS; match class: 1	TF:M04613_1	false	0.0000666100671533024	4.17646012850657	2065	53	10	62700	PGLYRP1,SLC25A24,NDUFB7,PLP2,CST1,SLC39A2,S100A9,CRYGB,AVPR2,NDUFS5
TF	Factor: THAP1; motif: YTGCCCNNA; match class: 1	TF:M07407_1	false	0.0000666100671533024	4.17646012850657	4237	53	14	62700	SPRR2B,HCFC1R1,NDUFB7,PLP2,MYH11,IFITM3,S100A10,S100A9,NDUFAF3,FAM216A,AVPR2,CRYAA,FADD,SPRR1B
TF	Factor: E2F-3; motif: NNGGCGGGAAA	TF:M09893	false	0.00006716786528665955	4.172838454127337	6202	53	17	62700	RPS21,BANF1,NDUFB7,MYH11,SLC39A2,S100A10,S100A9,NDUFA8,ZNF32,CFD,NDUFAF3,FAM216A,MAPT,TJP1,CRK,MLNR,CRYGA
TF	Factor: LTF; motif: GKVACTTNC	TF:M01692	false	0.00006894040455687369	4.161526172388728	4252	53	14	62700	SPRR2B,PGLYRP1,BANF1,PLP2,CST1,IFITM3,S100A10,S100A9,NDUFA8,TIMM17B,CFD,SERTAD3,CRYAA,SPRR1B
TF	Factor: Zfx; motif: SNSCAGGCCKCGSCSS	TF:M01593	false	0.00006902265204635044	4.161008357896338	4253	53	14	62700	CLDN6,SLC25A24,NDUFB7,PLP2,EMD,NDUFA8,ARL2BP,ZNF32,NDUFAF3,POLR2I,SERTAD3,CRYAA,FADD,MLNR
TF	Factor: FXR; motif: NAGGTCAWNKN	TF:M08953	false	0.00006956280453007516	4.157622917074974	4883	53	15	62700	RPS21,HCFC1R1,NDUFB7,CST1,S100A10,S100A9,ZNF32,CFD,FAM216A,MAPT,TJP1,AVPR2,MAGEC2,CRYGA,SPRR1B
TF	Factor: Sall1; motif: NGGTCCKRGKRA	TF:M05467	false	0.00007030997310602525	4.152983068184786	4261	53	14	62700	RPS21,PGLYRP1,HCFC1R1,SLC25A24,PLP2,CCL7,NDUFA8,SLC31A2,ZNF32,CFD,POLR2I,FAM216A,SERTAD3,CRK
TF	Factor: SAP-1; motif: NNCCGGAAGTGN	TF:M09905	false	0.00007296204331046098	4.136903012042139	8457	53	20	62700	CLDN6,RPS21,BANF1,SLC25A24,NDUFB7,PLP2,MYH11,EMD,S100A9,ARL2BP,ZNF32,TIMM17B,NDUFAF3,POLR2I,TJP1,AVPR2,SERTAD3,FADD,CRK,NDUFS5
TF	Factor: ETV4; motif: ACCGGAAGTN	TF:M03982	false	0.00007405554647593436	4.130442408936359	6967	53	18	62700	CLDN6,RPS21,BANF1,SLC25A24,NDUFB7,PLP2,EMD,S100A9,ARL2BP,ZNF32,TIMM17B,NDUFAF3,POLR2I,TJP1,AVPR2,SERTAD3,CRK,NDUFS5
TF	Factor: Elk-1; motif: NACMGGAAGTN	TF:M11432	false	0.00007407318021479089	4.130339009201709	6256	53	17	62700	SPRR2B,RPS21,PGLYRP1,BANF1,SLC25A24,CST1,SLC39A2,S100A10,SLC31A2,TIMM17B,NDUFAF3,POU3F4,TJP1,CRYGB,AVPR2,NDUFS5,CRYGA
TF	Factor: EGR3; motif: NCMCRCCCACTNMN	TF:M08877	false	0.00007523468463724298	4.123581895129349	6264	53	17	62700	PGLYRP1,HCFC1R1,CST1,MYH11,IFITM3,NDUFA8,TIMM17B,CFD,NDUFAF3,FAM216A,AVPR2,MAGEC2,SERTAD3,FADD,NDUFS5,MLNR,GNG13
TF	Factor: YY1; motif: GGCSGCCATTTTGN	TF:M12273	false	0.00007592695266157811	4.119604030239548	6269	53	17	62700	SPRR2B,PGLYRP1,HCFC1R1,SLC25A24,OR1L1,MYH11,CSH1,NDUFAF3,POLR2I,TJP1,CRYGB,AVPR2,MAGEC2,SERTAD3,NDUFS5,MLNR,CRYGA
TF	Factor: EHF; motif: BTTCCTGC	TF:M07251	false	0.00007597672964236934	4.119319404238	6270	53	17	62700	SPRR2B,PGLYRP1,BANF1,MYH11,IFITM3,S100A10,S100A9,TIMM17B,CFD,POU3F4,CRYGB,AVPR2,ANP32D,MAGEC2,CRK,MLNR,CRYGA
TF	Factor: Fra-2; motif: TGASTCANCN	TF:M03870	false	0.00007746437504185829	4.110897978523699	3703	53	13	62700	RPS21,PGLYRP1,PLP2,CST1,CCL7,CSH1,GPR34,SLC39A2,S100A10,MAPT,FADD,CRK,SPRR1B
TF	Factor: CLOCK; motif: CNGNCACGTGNNNM	TF:M09884	false	0.00007786842914409292	4.108638586327783	8499	53	20	62700	PGLYRP1,BANF1,PLP2,CST1,IFITM3,S100A9,ZNF32,TIMM17B,CFD,NDUFAF3,POLR2I,MAPT,AVPR2,ANP32D,CRYAA,CRK,NDUFS5,MLNR,GNG13,CRYGA
TF	Factor: E2F2; motif: AAAATGGCGCCATTTT	TF:M04517	false	0.0000785026927543137	4.105115446079175	9292	53	21	62700	RPS21,PGLYRP1,BANF1,NDUFB7,PLP2,CST1,OR1L1,IFITM3,EMD,S100A10,NDUFA8,ARL2BP,ZNF32,NDUFAF3,CRYGB,FADD,CRK,CXCL5,NDUFS5,GNG13,CRYGA
TF	Factor: IRF-2; motif: NAANYGAAASYR	TF:M08775	false	0.00007861883537110916	4.104473393938049	8506	53	20	62700	CLDN6,SLC25A24,CCL7,CSH1,GPR34,SLC39A2,S100A10,S100A9,SLC31A2,CFD,NDUFAF3,POU3F4,MAPT,ANP32D,SERTAD3,CRK,CXCL5,MLNR,CRYGA,SPRR1B
TF	Factor: Elf-1; motif: NANGCGGAAGTN	TF:M11448	false	0.00007937557040613112	4.100313140775936	7748	53	19	62700	CLDN6,RPS21,HCFC1R1,BANF1,SLC25A24,NDUFB7,PLP2,CCL7,IFITM3,ENDOG,ZNF32,NDUFAF3,POLR2I,TJP1,CRYGB,AVPR2,SERTAD3,CRYAA,NDUFS5
TF	Factor: Foxc1; motif: TTVYTTTNW; match class: 1	TF:M07254_1	false	0.0000797583980211821	4.098223577584411	2613	53	11	62700	SLC25A24,CCL7,MYH11,CSH1,IFITM3,SLC39A2,NDUFA8,POU3F4,MAPT,SERTAD3,CRYGA
TF	Factor: c-Myc:Max; motif: NNACCACGTGGTNN	TF:M00118	false	0.00008177134864156125	4.087398839440531	7027	53	18	62700	PGLYRP1,CST1,IFITM3,SLC31A2,TIMM17B,CFD,NDUFAF3,POLR2I,FAM216A,MAPT,TJP1,AVPR2,ANP32D,MAGEC2,CRYAA,FADD,NDUFS5,MLNR
TF	Factor: NR1B1; motif: NRGGNCRTGACCTN; match class: 1	TF:M11796_1	false	0.00008177134864156125	4.087398839440531	4960	53	15	62700	RPS21,PGLYRP1,HCFC1R1,NDUFB7,PLP2,CST1,EMD,S100A9,ENDOG,SLC31A2,NDUFAF3,TJP1,AVPR2,CRYAA,MLNR
TF	Factor: Erm; motif: ACCGGAAGTN	TF:M02069	false	0.00008177134864156125	4.087398839440531	7025	53	18	62700	CLDN6,RPS21,BANF1,SLC25A24,NDUFB7,PLP2,EMD,ARL2BP,ZNF32,TIMM17B,NDUFAF3,POLR2I,TJP1,CRYGB,AVPR2,MAGEC2,CRK,NDUFS5
TF	Factor: c-Myc:Max; motif: NNACCACGTGGTNN; match class: 1	TF:M00118_1	false	0.00008177134864156125	4.087398839440531	7027	53	18	62700	PGLYRP1,CST1,IFITM3,SLC31A2,TIMM17B,CFD,NDUFAF3,POLR2I,FAM216A,MAPT,TJP1,AVPR2,ANP32D,MAGEC2,CRYAA,FADD,NDUFS5,MLNR
TF	Factor: Kaiso; motif: GCMGGGRGCRGS; match class: 1	TF:M03876_1	false	0.00008207067739008054	4.085811982007971	9325	53	21	62700	CLDN6,RPS21,PGLYRP1,BANF1,SLC25A24,EMD,S100A10,ENDOG,ARL2BP,CFD,NDUFAF3,POLR2I,FAM216A,TJP1,AVPR2,MAGEC2,SERTAD3,FADD,CRK,MLNR,GNG13
TF	Factor: Smad2:Smad3:Smad4; motif: NTGTCTGNCACCT	TF:M07126	false	0.0000829550274652	4.081157288551847	4335	53	14	62700	SPRR2B,PGLYRP1,HCFC1R1,SLC25A24,MYH11,SLC39A2,ENDOG,TIMM17B,CFD,NDUFAF3,POU3F4,FAM216A,MAGEC2,NDUFS5
TF	Factor: TBP; motif: MTATAAAARS	TF:M10088	false	0.0000831959978191531	4.079897565137922	4970	53	15	62700	SPRR2B,PGLYRP1,CST1,CCL7,MYH11,CSH1,IFITM3,GPR34,S100A9,NDUFA8,ARL2BP,CRYGB,AVPR2,CXCL5,CRYGA
TF	Factor: ER-alpha; motif: NAGGTCAYSGYGACCTN; match class: 1	TF:M11842_1	false	0.0000842691894420408	4.074331183396215	1675	53	9	62700	HCFC1R1,IFITM3,S100A9,ARL2BP,ZNF32,POU3F4,TJP1,CRK,SPRR1B
TF	Factor: Spi-B; motif: NAWGCGGAAGTN	TF:M11375	false	0.0000842691894420408	4.074331183396215	2632	53	11	62700	RPS21,BANF1,MYH11,IFITM3,GPR34,S100A10,ENDOG,CRYGB,ANP32D,MAGEC2,CXCL5
TF	Factor: ZNFPT1; motif: YCNNCNCWGCCNY	TF:M12721	false	0.00008529012289942213	4.069101259789656	9352	53	21	62700	CLDN6,RPS21,PGLYRP1,HCFC1R1,NDUFB7,CST1,MYH11,EMD,S100A10,S100A9,NDUFA8,ZNF32,CFD,POLR2I,MAPT,CRYGB,AVPR2,CRYAA,CRK,MLNR,CRYGA
TF	Factor: Foxc1; motif: TTVYTTTNW	TF:M07254	false	0.00008630606495471664	4.063958684194223	7802	53	19	62700	SLC25A24,CST1,CCL7,MYH11,CSH1,IFITM3,GPR34,SLC39A2,S100A10,S100A9,NDUFA8,POU3F4,FAM216A,MAPT,TJP1,MAGEC2,SERTAD3,CXCL5,CRYGA
TF	Factor: SREBP-1; motif: RTCACCCCAY	TF:M07405	false	0.00008662156011585628	4.062373998583481	7062	53	18	62700	CLDN6,RPS21,PLP2,IFITM3,EMD,NDUFA8,ENDOG,ARL2BP,TIMM17B,CFD,POU3F4,POLR2I,TJP1,CRYGB,AVPR2,SERTAD3,NDUFS5,SPRR1B
TF	Factor: Fra-1; motif: GRTGACGTCATC	TF:M11285	false	0.00008771389358289215	4.056931610414079	7813	53	19	62700	CLDN6,PGLYRP1,HCFC1R1,NDUFB7,PLP2,IFITM3,EMD,SLC39A2,S100A10,CFD,POU3F4,POLR2I,MAPT,TJP1,CRK,NDUFS5,GNG13,CRYGA,SPRR1B
TF	Factor: ZNF394; motif: NRARWRGAANNNAMWGNAAK	TF:M10147	false	0.00008771389358289215	4.056931610414079	5660	53	16	62700	SPRR2B,PGLYRP1,OR1L1,SLC39A2,NDUFA8,ENDOG,SLC31A2,CFD,POU3F4,FAM216A,MAPT,CRYGB,ANP32D,MAGEC2,MLNR,CRYGA
TF	Factor: YY1; motif: NGCCGCCATYTTGN	TF:M12275	false	0.00009006114264696731	4.04546254724512	7084	53	18	62700	CLDN6,SPRR2B,PGLYRP1,HCFC1R1,MYH11,CSH1,TIMM17B,CFD,NDUFAF3,POLR2I,CRYGB,AVPR2,MAGEC2,SERTAD3,CRK,NDUFS5,MLNR,CRYGA
TF	Factor: SREBP-1; motif: RNCACGCSAY	TF:M11082	false	0.0000921867094603952	4.0353316865826665	4381	53	14	62700	CLDN6,RPS21,PGLYRP1,BANF1,SLC25A24,EMD,NDUFA8,ENDOG,TIMM17B,POU3F4,TJP1,AVPR2,ANP32D,MAGEC2
TF	Factor: TFAP2C; motif: NGCCTNAGGCN	TF:M04154	false	0.00009275339877889466	4.032670167493241	3777	53	13	62700	CLDN6,PGLYRP1,NDUFB7,CST1,MYH11,ZNF32,POLR2I,FAM216A,AVPR2,MAGEC2,CRYAA,FADD,GNG13
TF	Factor: Pax-2; motif: NNNNGTCANGNRTKANNNN	TF:M00098	false	0.00009288985517395839	4.0320317142361715	7847	53	19	62700	CLDN6,HCFC1R1,BANF1,SLC25A24,CST1,CCL7,OR1L1,MYH11,CSH1,IFITM3,GPR34,SLC39A2,ENDOG,ARL2BP,SLC31A2,POU3F4,MAGEC2,FADD,CRYGA
TF	Factor: STAT3; motif: TTCYGGGAAN	TF:M07065	false	0.00009415357965438187	4.02616316375574	5029	53	15	62700	RPS21,BANF1,NDUFB7,CST1,OR1L1,CSH1,SLC39A2,S100A9,SLC31A2,TIMM17B,POU3F4,POLR2I,TJP1,AVPR2,CXCL5
TF	Factor: HOXD1; motif: NATYCAKCAN	TF:M12625	false	0.00009415357965438187	4.02616316375574	5696	53	16	62700	SPRR2B,HCFC1R1,OR1L1,MYH11,IFITM3,EMD,SLC39A2,ARL2BP,POU3F4,MAPT,CRYGB,ANP32D,SERTAD3,CRYAA,CRYGA,SPRR1B
TF	Factor: PURBETA; motif: NCWGRGGCTGGGG	TF:M12726	false	0.00009491790710520127	4.022651846336315	7861	53	19	62700	RPS21,HCFC1R1,CST1,CCL7,IFITM3,S100A10,S100A9,ENDOG,ZNF32,TIMM17B,CFD,POLR2I,CRYGB,AVPR2,MAGEC2,CRYAA,CRK,CXCL5,GNG13
TF	Factor: AP-2alphaA; motif: ANMGCCTNAGGCKNT	TF:M01047	false	0.00009512217037727925	4.021718249094552	8634	53	20	62700	CLDN6,PGLYRP1,HCFC1R1,NDUFB7,CST1,MYH11,IFITM3,ENDOG,ARL2BP,ZNF32,POLR2I,FAM216A,AVPR2,MAGEC2,SERTAD3,CRYAA,FADD,CXCL5,MLNR,GNG13
TF	Factor: AP-2alphaA; motif: ANMGCCTNAGGCKNT; match class: 1	TF:M01047_1	false	0.00009512217037727925	4.021718249094552	8634	53	20	62700	CLDN6,PGLYRP1,HCFC1R1,NDUFB7,CST1,MYH11,IFITM3,ENDOG,ARL2BP,ZNF32,POLR2I,FAM216A,AVPR2,MAGEC2,SERTAD3,CRYAA,FADD,CXCL5,MLNR,GNG13
TF	Factor: MAF; motif: GCTGAGTCAN	TF:M07296	false	0.00009621873746283303	4.016740346004668	5709	53	16	62700	PGLYRP1,BANF1,PLP2,CSH1,SLC39A2,S100A10,S100A9,ZNF32,TIMM17B,CFD,NDUFAF3,POLR2I,MAGEC2,CRYAA,CXCL5,SPRR1B
TF	Factor: C-FOS; motif: NNNKATGACGTCATNNN	TF:M08947	false	0.00009621873746283303	4.016740346004668	7125	53	18	62700	CLDN6,HCFC1R1,NDUFB7,PLP2,IFITM3,EMD,SLC39A2,S100A9,ENDOG,CFD,POU3F4,POLR2I,TJP1,CXCL5,NDUFS5,GNG13,CRYGA,SPRR1B
TF	Factor: ER-alpha; motif: AGGTCANMNTGACC	TF:M04738	false	0.00009794832503080871	4.009002986275644	4410	53	14	62700	CLDN6,PLP2,CST1,OR1L1,CSH1,S100A9,ENDOG,ARL2BP,POU3F4,MAPT,TJP1,CRK,CRYGA,SPRR1B
TF	Factor: HOXA10; motif: NRTCGTAAANN	TF:M10799	false	0.0000983050100416203	4.007424348109024	5720	53	16	62700	CLDN6,SPRR2B,SLC25A24,NDUFB7,CCL7,OR1L1,MYH11,EMD,GPR34,SLC39A2,ENDOG,ARL2BP,POLR2I,CXCL5,NDUFS5,SPRR1B
TF	Factor: Elk-1; motif: RACCGGAAGTR	TF:M01165	false	0.00009859356807735078	4.006151416089489	7887	53	19	62700	SPRR2B,RPS21,BANF1,SLC25A24,NDUFB7,CST1,OR1L1,CSH1,IFITM3,S100A10,NDUFA8,TIMM17B,NDUFAF3,AVPR2,SERTAD3,CRYAA,CXCL5,NDUFS5,CRYGA
TF	Factor: Tst-1; motif: NNKGAATTAVAVTDN	TF:M00133	false	0.00009911524659615211	4.003859534180043	5725	53	16	62700	SPRR2B,CST1,CCL7,CSH1,IFITM3,EMD,GPR34,SLC39A2,NDUFA8,ZNF32,TJP1,CRYGB,CXCL5,NDUFS5,CRYGA,SPRR1B
TF	Factor: SRY; motif: AACAATANCATTGTT	TF:M04555	false	0.00010229269054656001	3.990155398240033	7161	53	18	62700	BANF1,SLC25A24,CST1,CCL7,IFITM3,GPR34,SLC39A2,S100A10,S100A9,NDUFA8,ARL2BP,SLC31A2,TIMM17B,MAPT,ANP32D,CRK,MLNR,CRYGA
TF	Factor: E2A; motif: CAGNTGNN	TF:M07353	false	0.00010229269054656001	3.990155398240033	2696	53	11	62700	CLDN6,RPS21,PGLYRP1,BANF1,PLP2,MYH11,SLC39A2,ARL2BP,CRYAA,FADD,GNG13
TF	Factor: CRX; motif: YTAATC; match class: 1	TF:M01712_1	false	0.00010243407453968045	3.9895555519250947	5072	53	15	62700	SPRR2B,BANF1,SLC25A24,OR1L1,MYH11,SLC39A2,S100A10,NDUFA8,ARL2BP,SLC31A2,ZNF32,POU3F4,TJP1,CRYGA,SPRR1B
TF	Factor: LRF; motif: RCGACCACCNN; match class: 1	TF:M12230_1	false	0.00010414279102327829	3.982370787426929	2703	53	11	62700	CLDN6,HCFC1R1,NDUFB7,MYH11,EMD,NDUFA8,NDUFAF3,POU3F4,SERTAD3,FADD,MLNR
TF	Factor: ZNF37A; motif: CCYYGGCTCCNTSCCMN; match class: 1	TF:M12354_1	false	0.00010414279102327829	3.982370787426929	5751	53	16	62700	PGLYRP1,HCFC1R1,BANF1,PLP2,EMD,ARL2BP,SLC31A2,ZNF32,NDUFAF3,POLR2I,TJP1,AVPR2,CRYAA,FADD,CRK,GNG13
TF	Factor: ESE-1; motif: ACCCGGAAGTRNNNNNNNNWWWW	TF:M11379	false	0.00010414279102327829	3.982370787426929	3247	53	12	62700	CLDN6,SPRR2B,RPS21,BANF1,SLC25A24,NDUFB7,CST1,GPR34,SLC31A2,POU3F4,CRYGB,NDUFS5
TF	Factor: pax-6; motif: NYACGCNTSRNYGCNYN; match class: 1	TF:M11883_1	false	0.00010471365205214258	3.979996693446299	7926	53	19	62700	CLDN6,RPS21,PGLYRP1,HCFC1R1,SLC25A24,PLP2,EMD,S100A10,ENDOG,ARL2BP,ZNF32,CFD,POU3F4,TJP1,CRYAA,FADD,CRK,MLNR,GNG13
TF	Factor: RNF96; motif: BCCCGCRGCC	TF:M01199	false	0.000106290001304428	3.973507587617347	8709	53	20	62700	CLDN6,RPS21,BANF1,SLC25A24,IFITM3,EMD,ENDOG,ARL2BP,SLC31A2,ZNF32,CFD,NDUFAF3,POLR2I,FAM216A,TJP1,AVPR2,FADD,CRK,CXCL5,MLNR
TF	Factor: GKLF; motif: NNCCMCRCCCN; match class: 1	TF:M12173_1	false	0.00010672442486412338	3.9717361769223345	5093	53	15	62700	HCFC1R1,SLC25A24,NDUFB7,PLP2,EMD,ENDOG,TIMM17B,CFD,NDUFAF3,POLR2I,TJP1,AVPR2,SERTAD3,CRK,GNG13
TF	Factor: PU.1; motif: ACTTCCTCT	TF:M04711	false	0.00010679584256691852	3.9714456535377027	1735	53	9	62700	RPS21,BANF1,MYH11,IFITM3,GPR34,S100A10,ARL2BP,ANP32D,MAGEC2
TF	Factor: Sp1; motif: NGGGGGCGGGGCCNGGGGGGGG	TF:M10071	false	0.00010848195472917235	3.9646424978829415	8724	53	20	62700	BANF1,SLC25A24,PLP2,CST1,MYH11,EMD,S100A9,ARL2BP,TIMM17B,CFD,NDUFAF3,POLR2I,FAM216A,TJP1,MAGEC2,SERTAD3,FADD,CRK,MLNR,GNG13
TF	Factor: ELF3; motif: NNCCACTTCCTGNN	TF:M12544	false	0.00010864221461971697	3.964001390087509	3846	53	13	62700	SPRR2B,PGLYRP1,SLC25A24,CST1,IFITM3,S100A10,TIMM17B,NDUFAF3,POU3F4,CRYGB,AVPR2,MAGEC2,CRYGA
TF	Factor: PEA3; motif: NNCAGGAARNN; match class: 1	TF:M09915_1	false	0.00011044107630318877	3.956869369596537	5784	53	16	62700	SPRR2B,PGLYRP1,BANF1,IFITM3,SLC39A2,S100A10,S100A9,SLC31A2,MAPT,AVPR2,MAGEC2,CRYAA,CRK,CXCL5,MLNR,SPRR1B
TF	Factor: LRH-1; motif: TCAAGGTCRYGACCTTGR; match class: 1	TF:M11828_1	false	0.00011122397948849113	3.953801570336495	7966	53	19	62700	CLDN6,BANF1,NDUFB7,PLP2,CST1,IFITM3,NDUFA8,ENDOG,ARL2BP,ZNF32,CFD,TJP1,CRYGB,MAGEC2,CRYAA,CRK,NDUFS5,GNG13,SPRR1B
TF	Factor: TFAP2A; motif: YGCCCNNRGGCN; match class: 1	TF:M04146_1	false	0.00011138171152186543	3.9531861129071064	3857	53	13	62700	RPS21,PGLYRP1,SLC25A24,NDUFB7,PLP2,CST1,ARL2BP,SLC31A2,NDUFAF3,FAM216A,TJP1,CRK,GNG13
TF	Factor: NFATc1; motif: NTTTCCRTNNAYGGAAAN; match class: 1	TF:M11979_1	false	0.00011194466584633037	3.950996595686525	8747	53	20	62700	CLDN6,SPRR2B,RPS21,BANF1,SLC25A24,CST1,CCL7,OR1L1,CSH1,IFITM3,SLC39A2,ARL2BP,SLC31A2,TIMM17B,FAM216A,CRYGB,MAGEC2,SERTAD3,CRK,NDUFS5
TF	Factor: ZBP89; motif: YCCYCCCCCM	TF:M01816	false	0.00011218628944471159	3.9500602160062623	2219	53	10	62700	CLDN6,HCFC1R1,TIMM17B,FAM216A,AVPR2,ANP32D,SERTAD3,FADD,CRK,CXCL5
TF	Factor: PHB; motif: NCCCAGCCCCY; match class: 1	TF:M12725_1	false	0.00011479899679929647	3.940061907116037	4485	53	14	62700	RPS21,PGLYRP1,HCFC1R1,SLC25A24,PLP2,MYH11,EMD,S100A9,CFD,POLR2I,TJP1,CRYGB,AVPR2,CRYAA
TF	Factor: GLI; motif: NGACCMCCCAN	TF:M07290	false	0.00011796730622976846	3.9282383375358942	7249	53	18	62700	HCFC1R1,CST1,MYH11,CSH1,EMD,ENDOG,TIMM17B,CFD,NDUFAF3,POU3F4,POLR2I,TJP1,AVPR2,MAGEC2,CRYAA,FADD,MLNR,GNG13
TF	Factor: c-Myc:Max; motif: GCCAYGYGSN	TF:M00322	false	0.00011964955494381051	3.922088912477261	8011	53	19	62700	PGLYRP1,HCFC1R1,BANF1,PLP2,CCL7,S100A10,ENDOG,ARL2BP,ZNF32,NDUFAF3,FAM216A,TJP1,CRYAA,FADD,CRK,CXCL5,NDUFS5,MLNR,GNG13
TF	Factor: ER-beta; motif: ANNSTGACCYRGNN	TF:M03821	false	0.00012086010686938056	3.9177170260666974	6534	53	17	62700	RPS21,PGLYRP1,HCFC1R1,NDUFB7,CST1,OR1L1,IFITM3,S100A9,ZNF32,CFD,NDUFAF3,POLR2I,CRYGB,AVPR2,ANP32D,GNG13,CRYGA
TF	Factor: Msx-2; motif: NNNGACYAATTAGYNNT	TF:M01393	false	0.00012376545362220048	3.907400562060428	8812	53	20	62700	CLDN6,SLC25A24,NDUFB7,CST1,OR1L1,IFITM3,GPR34,S100A10,NDUFA8,ARL2BP,POLR2I,MAPT,CRYGB,ANP32D,MAGEC2,FADD,CXCL5,NDUFS5,CRYGA,SPRR1B
TF	Factor: RREB-1; motif: GGGWCSA	TF:M05439	false	0.00012376545362220048	3.907400562060428	8812	53	20	62700	RPS21,PGLYRP1,HCFC1R1,SLC25A24,NDUFB7,PLP2,MYH11,IFITM3,EMD,NDUFA8,ENDOG,ARL2BP,SLC31A2,NDUFAF3,POLR2I,FAM216A,TJP1,SERTAD3,CRYAA,GNG13
TF	Factor: ITF-2; motif: NGCAGSTGKS	TF:M09962	false	0.00012811578351364428	3.8923973630685555	5183	53	15	62700	RPS21,SLC25A24,NDUFB7,CCL7,IFITM3,S100A10,ENDOG,CFD,POU3F4,FAM216A,AVPR2,MAGEC2,SERTAD3,MLNR,GNG13
TF	Factor: STAT3; motif: NNTTCCRGGAANNNNN; match class: 1	TF:M01595_1	false	0.00013015014742083535	3.885555335629897	2778	53	11	62700	RPS21,BANF1,SLC25A24,CSH1,SLC39A2,S100A9,SLC31A2,POU3F4,POLR2I,TJP1,SERTAD3
TF	Factor: c-MAF; motif: CNNNCTCAGCA	TF:M03816	false	0.0001304404005794574	3.8845878761557096	5871	53	16	62700	SPRR2B,PGLYRP1,SLC25A24,PLP2,CCL7,SLC39A2,S100A10,S100A9,NDUFAF3,POU3F4,MAPT,CRYAA,CXCL5,MLNR,CRYGA,SPRR1B
TF	Factor: pax-6; motif: NYACGCNTSANYGCNYN; match class: 1	TF:M11881_1	false	0.00013149684351903656	3.881084671955345	7315	53	18	62700	CLDN6,RPS21,PGLYRP1,HCFC1R1,SLC25A24,PLP2,EMD,S100A10,ARL2BP,ZNF32,TIMM17B,CFD,POU3F4,TJP1,CRYAA,FADD,CRK,GNG13
TF	Factor: GLI; motif: NTGGGTGGTN	TF:M07292	false	0.0001337027801894958	3.8738595620094953	5885	53	16	62700	SPRR2B,HCFC1R1,PLP2,CST1,MYH11,EMD,S100A10,S100A9,ENDOG,TIMM17B,CFD,TJP1,CRYAA,FADD,CXCL5,GNG13
TF	Factor: CDP; motif: CACCRATANNTATBG	TF:M00105	false	0.00013488164949132454	3.8700471316235445	3347	53	12	62700	SPRR2B,BANF1,SLC25A24,OR1L1,MYH11,EMD,SLC39A2,NDUFA8,POLR2I,TJP1,ANP32D,SPRR1B
TF	Factor: Six-2; motif: NNGTATCRNN; match class: 1	TF:M11030_1	false	0.00013744644710755188	3.8618664818774615	1800	53	9	62700	CCL7,CSH1,GPR34,SLC39A2,S100A9,NDUFA8,TIMM17B,MAGEC2,SERTAD3
TF	Factor: ELF1; motif: NNNCAGGAAGTGNN	TF:M12517	false	0.00013744644710755188	3.8618664818774615	1800	53	9	62700	SPRR2B,PGLYRP1,SLC25A24,CST1,NDUFAF3,POU3F4,CRYGB,AVPR2,CRYGA
TF	Factor: Sp1; motif: GGNDGGRGGCGGGG	TF:M04953	false	0.0001378648936663415	3.860546309806955	8886	53	20	62700	CLDN6,HCFC1R1,BANF1,PLP2,EMD,S100A9,ARL2BP,TIMM17B,CFD,POLR2I,FAM216A,TJP1,AVPR2,ANP32D,SERTAD3,CRYAA,FADD,CRK,CXCL5,CRYGA
TF	Factor: Sox-3; motif: SNNACAATRK	TF:M11617	false	0.00013865457332128608	3.858065801272252	3949	53	13	62700	SPRR2B,RPS21,CST1,CSH1,GPR34,S100A10,ARL2BP,NDUFAF3,TJP1,CRYAA,CXCL5,NDUFS5,SPRR1B
TF	Factor: ER-beta; motif: NRGGTCANKSTGACCTNN	TF:M09610	false	0.00013907614475894183	3.8567473566221127	5908	53	16	62700	CLDN6,RPS21,HCFC1R1,SLC25A24,PLP2,CST1,IFITM3,S100A9,ZNF32,FAM216A,TJP1,CRK,CXCL5,MLNR,GNG13,SPRR1B
TF	Factor: RelA; motif: GGGRAWTYC	TF:M04706	false	0.00014202853838480399	3.8476243822524077	2289	53	10	62700	CLDN6,PGLYRP1,CST1,MYH11,S100A9,ZNF32,TIMM17B,FAM216A,CXCL5,CRYGA
TF	Factor: CREB1; motif: NRTGACGYN	TF:M11217	false	0.00014438952223424478	3.8404643206233713	2815	53	11	62700	CLDN6,RPS21,PLP2,IFITM3,EMD,S100A10,FAM216A,CRYGB,SERTAD3,FADD,GNG13
TF	Factor: SP1; motif: CCCCKCCCCC	TF:M02281	false	0.00014466481042147572	3.8396370977570284	6639	53	17	62700	CLDN6,BANF1,PLP2,IFITM3,EMD,TIMM17B,CFD,POLR2I,FAM216A,TJP1,AVPR2,ANP32D,SERTAD3,CRYAA,FADD,CXCL5,CRYGA
TF	Factor: GCMa; motif: RTGCGGGTN; match class: 1	TF:M11595_1	false	0.00014466481042147572	3.8396370977570284	5929	53	16	62700	RPS21,BANF1,MYH11,CSH1,EMD,SLC39A2,ENDOG,ZNF32,TIMM17B,NDUFAF3,POU3F4,MAPT,AVPR2,CRYAA,CRK,GNG13
TF	Factor: E2F1; motif: NNNNNGCGSSAAAN	TF:M08874	false	0.00014628284746809754	3.834806594494465	7382	53	18	62700	RPS21,HCFC1R1,BANF1,PLP2,MYH11,SLC39A2,S100A10,NDUFA8,TIMM17B,NDUFAF3,POU3F4,POLR2I,FAM216A,TJP1,CRK,MLNR,GNG13,CRYGA
TF	Factor: AP-1; motif: TGACTCANNSKN	TF:M00924	false	0.00015125194545423251	3.820299030595465	2832	53	11	62700	RPS21,PGLYRP1,PLP2,CST1,CSH1,GPR34,S100A10,MAPT,SERTAD3,FADD,SPRR1B
TF	Factor: SP2; motif: NNRRCCAATSRGNRNSNGSN; match class: 1	TF:M12668_1	false	0.00015125194545423251	3.820299030595465	5953	53	16	62700	BANF1,SLC25A24,CSH1,IFITM3,EMD,GPR34,S100A9,ENDOG,ARL2BP,TIMM17B,POU3F4,POLR2I,FAM216A,CRYGB,ANP32D,SERTAD3
TF	Factor: Elk-1:Pax-5; motif: ACCGGAACYACGCWTSANYG; match class: 1	TF:M08225_1	false	0.00015315861347034183	3.8148585739312004	8172	53	19	62700	RPS21,BANF1,SLC25A24,NDUFB7,PLP2,SLC39A2,S100A9,ENDOG,TIMM17B,NDUFAF3,POLR2I,FAM216A,TJP1,ANP32D,MAGEC2,SERTAD3,CRYAA,NDUFS5,MLNR
TF	Factor: AP4; motif: NMNCAGCTGGN	TF:M12580	false	0.00015321796043077032	3.814690323092528	5961	53	16	62700	RPS21,CST1,CCL7,OR1L1,MYH11,CSH1,IFITM3,NDUFA8,SLC31A2,CFD,FAM216A,AVPR2,CRK,CXCL5,MLNR,GNG13
TF	Factor: NKX2B; motif: NNNRCCACTTGARANNN	TF:M01372	false	0.00015322211175828595	3.814678556363589	3398	53	12	62700	PGLYRP1,OR1L1,IFITM3,SLC39A2,TIMM17B,CFD,FAM216A,ANP32D,SERTAD3,CXCL5,GNG13,SPRR1B
TF	Factor: ELF5; motif: ANSMGGAAGTN	TF:M03969	false	0.00015436465772992276	3.811452125696097	3401	53	12	62700	CLDN6,SPRR2B,RPS21,PGLYRP1,BANF1,SLC25A24,NDUFB7,CST1,POU3F4,CRYGB,AVPR2,NDUFS5
TF	Factor: B-ATF; motif: NNATGACACN	TF:M11300	false	0.00015490130280863037	3.8099449295602272	8969	53	20	62700	CLDN6,SPRR2B,PGLYRP1,HCFC1R1,PLP2,CST1,CSH1,GPR34,S100A9,ENDOG,ARL2BP,TIMM17B,NDUFAF3,MAPT,MAGEC2,SERTAD3,CRYAA,MLNR,GNG13,SPRR1B
TF	Factor: Fli-1:HOXB13; motif: NNCGGAARYNRTWAA	TF:M08471	false	0.00015490130280863037	3.8099449295602272	5283	53	15	62700	SPRR2B,RPS21,BANF1,NDUFB7,OR1L1,MYH11,SLC39A2,S100A9,POLR2I,AVPR2,ANP32D,MAGEC2,SERTAD3,MLNR,SPRR1B
TF	Factor: ZNF563; motif: NGNNTCMTNNCNGGCAGCTGY	TF:M10158	false	0.00015653102865342803	3.8053995607548092	5975	53	16	62700	CLDN6,SPRR2B,SLC25A24,NDUFB7,PLP2,CST1,IFITM3,ZNF32,CFD,POU3F4,ANP32D,SERTAD3,CRYAA,CXCL5,NDUFS5,GNG13
TF	Factor: p53; motif: RGRCWWGYCYNGRCWWGYYY	TF:M01652	false	0.0001573812923881809	3.8030468926595593	8194	53	19	62700	CLDN6,HCFC1R1,PLP2,CST1,CCL7,S100A10,S100A9,ARL2BP,SLC31A2,ZNF32,TIMM17B,NDUFAF3,TJP1,CRYGB,AVPR2,SERTAD3,CRYAA,MLNR,CRYGA
TF	Factor: Pax-5; motif: GTYAYGCTTSRCTGVNYN	TF:M04754	false	0.0001573812923881809	3.8030468926595593	5293	53	15	62700	HCFC1R1,PLP2,IFITM3,SLC39A2,SLC31A2,ZNF32,TIMM17B,FAM216A,MAPT,CRYGB,AVPR2,MAGEC2,SERTAD3,CRYAA,MLNR
TF	Factor: POU2F1:Elk-1; motif: ACCGGAWATGCAW	TF:M08398	false	0.0001573812923881809	3.8030468926595593	8195	53	19	62700	CLDN6,PGLYRP1,CSH1,GPR34,SLC39A2,S100A10,S100A9,NDUFA8,TIMM17B,NDUFAF3,POU3F4,FAM216A,TJP1,MAGEC2,FADD,CRK,CXCL5,MLNR,CRYGA
TF	Factor: SPI1; motif: NNNAAAGAGGAAGTGANNNN	TF:M12497	false	0.00016442220781027648	3.784039524520466	2336	53	10	62700	HCFC1R1,SLC25A24,CST1,CCL7,IFITM3,S100A10,SLC31A2,POU3F4,ANP32D,MAGEC2
TF	Factor: DEC; motif: SCCCAMGTGAAGN; match class: 1	TF:M00997_1	false	0.0001647514778379039	3.783170681049775	2864	53	11	62700	PGLYRP1,NDUFB7,IFITM3,SLC31A2,FAM216A,MAPT,CRYGB,ANP32D,FADD,CRK,NDUFS5
TF	Factor: GLI4; motif: RGGCCTTGAATGCCANGCYMA; match class: 1	TF:M10514_1	false	0.0001648750696969552	3.7828450078580325	6005	53	16	62700	CLDN6,PGLYRP1,BANF1,NDUFB7,CCL7,GPR34,ENDOG,TIMM17B,MAGEC2,SERTAD3,FADD,CXCL5,NDUFS5,MLNR,CRYGA,SPRR1B
TF	Factor: AP-2beta; motif: NSCCNNNGGSN; match class: 1	TF:M11478_1	false	0.0001648750696969552	3.7828450078580325	8225	53	19	62700	CLDN6,PGLYRP1,HCFC1R1,CST1,MYH11,ENDOG,ARL2BP,ZNF32,NDUFAF3,POLR2I,FAM216A,AVPR2,MAGEC2,SERTAD3,CRYAA,FADD,CRK,MLNR,GNG13
TF	Factor: CP2; motif: GCHCDAMCCAG	TF:M00072	false	0.00016514283214825963	3.782140271660816	9017	53	20	62700	CLDN6,RPS21,PGLYRP1,NDUFB7,CSH1,IFITM3,EMD,SLC39A2,S100A10,NDUFA8,ENDOG,TIMM17B,CFD,NDUFAF3,SERTAD3,CRYAA,CRK,NDUFS5,MLNR,SPRR1B
TF	Factor: POU6F1; motif: NNNNATAATGAGSTNNN	TF:M01462	false	0.00016514283214825963	3.782140271660816	6007	53	16	62700	CLDN6,CST1,CCL7,OR1L1,MYH11,IFITM3,GPR34,S100A10,NDUFA8,ARL2BP,TIMM17B,MAPT,MAGEC2,SERTAD3,CXCL5,SPRR1B
TF	Factor: AP-2gamma; motif: GCCYNCRGSN	TF:M03811	false	0.0001680744642259312	3.7744982644795604	9030	53	20	62700	RPS21,HCFC1R1,BANF1,SLC25A24,CCL7,CSH1,EMD,ENDOG,ARL2BP,SLC31A2,TIMM17B,NDUFAF3,FAM216A,TJP1,AVPR2,CRYAA,FADD,CRK,MLNR,GNG13
TF	Factor: Oct-2; motif: NTATGCGCATAN	TF:M11895	false	0.0001680744642259312	3.7744982644795604	4037	53	13	62700	SPRR2B,SLC25A24,MYH11,CSH1,GPR34,S100A10,NDUFA8,ENDOG,SLC31A2,POLR2I,FAM216A,TJP1,SERTAD3
TF	Factor: CREB; motif: NSTGACGTMANN	TF:M00178	false	0.0001698881081946778	3.769837019754737	5334	53	15	62700	CLDN6,BANF1,NDUFB7,PLP2,IFITM3,EMD,S100A10,ARL2BP,CFD,POU3F4,CRYGB,SERTAD3,FADD,NDUFS5,GNG13
TF	Factor: Cdx-1; motif: TTTATK; match class: 1	TF:M02086_1	false	0.0001700620027511349	3.76939271071963	9852	53	21	62700	SPRR2B,NDUFB7,CST1,CCL7,MYH11,GPR34,SLC39A2,S100A9,NDUFA8,ARL2BP,SLC31A2,POU3F4,MAPT,TJP1,CRYGB,ANP32D,SERTAD3,FADD,CXCL5,CRYGA,SPRR1B
TF	Factor: NFATc1; motif: TTTCCWN	TF:M01718	false	0.00017042903171170977	3.76845642342933	6026	53	16	62700	SPRR2B,RPS21,BANF1,PLP2,SLC39A2,TIMM17B,CFD,NDUFAF3,POU3F4,MAPT,AVPR2,ANP32D,MAGEC2,FADD,CXCL5,NDUFS5
TF	Factor: BTEB4; motif: NCCACGCCCM; match class: 1	TF:M12186_1	false	0.0001707005363265798	3.7677651143667648	4045	53	13	62700	RPS21,HCFC1R1,NDUFB7,PLP2,EMD,ENDOG,TIMM17B,NDUFAF3,POLR2I,TJP1,AVPR2,MAGEC2,SERTAD3
TF	Factor: VDR; motif: RRGGTCANNGRGKTCA	TF:M09671	false	0.00017103062092456631	3.766926127572567	8254	53	19	62700	CLDN6,HCFC1R1,BANF1,SLC25A24,CST1,IFITM3,EMD,ENDOG,ARL2BP,POLR2I,FAM216A,CRYGB,AVPR2,MAGEC2,FADD,CRK,CXCL5,GNG13,CRYGA
TF	Factor: p53; motif: RGRCWWGYCYNGRCWWGYYY; match class: 1	TF:M01652_1	false	0.0001737254428903969	3.7601365724698654	5347	53	15	62700	HCFC1R1,PLP2,CST1,ARL2BP,SLC31A2,ZNF32,TIMM17B,NDUFAF3,TJP1,CRYGB,AVPR2,SERTAD3,CRYAA,MLNR,CRYGA
TF	Factor: GR; motif: RGRACATTNTGTYC	TF:M04750	false	0.00017504036194162498	3.7568617973285647	5351	53	15	62700	SPRR2B,SLC25A24,PLP2,CSH1,IFITM3,EMD,SLC39A2,S100A10,ENDOG,SLC31A2,POLR2I,FAM216A,CRYAA,CRK,NDUFS5
TF	Factor: GKLF; motif: GCCMCRCCCNNN; match class: 1	TF:M01588_1	false	0.00017522342728799357	3.7564078293225105	4058	53	13	62700	CLDN6,HCFC1R1,SLC25A24,PLP2,CST1,EMD,TIMM17B,NDUFAF3,POLR2I,TJP1,SERTAD3,CRK,GNG13
TF	Factor: AP-2alpha; motif: NTNSCCTGRGGSNAN; match class: 1	TF:M09590_1	false	0.00017522342728799357	3.7564078293225105	1027	53	7	62700	CLDN6,RPS21,S100A9,NDUFAF3,CRYAA,CRK,GNG13
TF	Factor: SF-1; motif: NYYCAAGGYCA	TF:M10084	false	0.00017522342728799357	3.7564078293225105	4058	53	13	62700	PGLYRP1,BANF1,NDUFB7,PLP2,MYH11,IFITM3,TIMM17B,CFD,SERTAD3,CXCL5,GNG13,CRYGA,SPRR1B
TF	Factor: DEC; motif: NNNSCACSTGAS	TF:M08872	false	0.00017591442271320886	3.754698552538092	7507	53	18	62700	PGLYRP1,HCFC1R1,NDUFB7,PLP2,CCL7,CSH1,IFITM3,SLC39A2,ARL2BP,SLC31A2,TIMM17B,POLR2I,MAPT,ANP32D,FADD,CRK,NDUFS5,GNG13
TF	Factor: OLIG2; motif: CCAKCTGYTYNYNNNNNN	TF:M10019	false	0.000176146345075195	3.754126363723967	4061	53	13	62700	SPRR2B,RPS21,PGLYRP1,CCL7,CSH1,IFITM3,SLC39A2,NDUFA8,SLC31A2,TIMM17B,CRYGB,AVPR2,CXCL5
TF	Factor: PPARgamma:RXRalpha,; motif: AAGTAGGTCACNGTGACCYACTT; match class: 1	TF:M00515_1	false	0.00017677055212193376	3.7525900816088105	4696	53	14	62700	CLDN6,RPS21,HCFC1R1,PLP2,CST1,CSH1,S100A9,POU3F4,POLR2I,TJP1,ANP32D,NDUFS5,MLNR,SPRR1B
TF	Factor: POU2F3; motif: NYATGCGCATNN	TF:M11902	false	0.0001872779455316429	3.7275133635637	2913	53	11	62700	RPS21,MYH11,CSH1,NDUFA8,ENDOG,SLC31A2,POLR2I,TJP1,AVPR2,SERTAD3,CRK
TF	Factor: AP-4; motif: NCAGCTGYNGNCN	TF:M01860	false	0.0001872779455316429	3.7275133635637	6079	53	16	62700	PGLYRP1,HCFC1R1,CCL7,MYH11,S100A10,ENDOG,SLC31A2,ZNF32,POU3F4,POLR2I,FAM216A,AVPR2,MAGEC2,SERTAD3,CRYAA,GNG13
TF	Factor: CREB1; motif: TKACGTCAYNN	TF:M09600	false	0.00018932466008747808	3.722792814232731	5392	53	15	62700	CLDN6,NDUFB7,PLP2,IFITM3,EMD,S100A10,ARL2BP,CFD,POU3F4,POLR2I,CRYGB,SERTAD3,FADD,NDUFS5,GNG13
TF	Factor: LUMAN; motif: CYCAGCYYCY; match class: 1	TF:M09729_1	false	0.00019013981145739897	3.720926941072168	4729	53	14	62700	RPS21,PGLYRP1,HCFC1R1,SLC25A24,CCL7,MYH11,SLC39A2,S100A9,CFD,POLR2I,AVPR2,CRYAA,CXCL5,GNG13
TF	Factor: MTF-1; motif: TGCGCAC	TF:M01243	false	0.00019073463588544913	3.7195704353856964	2920	53	11	62700	RPS21,BANF1,NDUFB7,MYH11,S100A9,NDUFA8,SLC31A2,POLR2I,FAM216A,TJP1,SERTAD3
TF	Factor: NRF-1; motif: YGCGCATGCGCN; match class: 1	TF:M04059_1	false	0.00019207124242393283	3.716537654354963	1044	53	7	62700	NDUFB7,NDUFA8,ENDOG,POLR2I,FAM216A,FADD,CRK
TF	Factor: DEC1; motif: CNCACRTGASC	TF:M03572	false	0.00019328713138047298	3.7137970593521508	6819	53	17	62700	RPS21,PGLYRP1,HCFC1R1,NDUFB7,CSH1,IFITM3,GPR34,SLC31A2,ZNF32,POLR2I,TJP1,CRYAA,FADD,CRK,MLNR,GNG13,SPRR1B
TF	Factor: SREBP-2; motif: ATCACGCCAC	TF:M11086	false	0.0001935579224322653	3.7131890480691236	3497	53	12	62700	CLDN6,RPS21,NDUFA8,ENDOG,ARL2BP,TIMM17B,POU3F4,POLR2I,TJP1,CRYGB,AVPR2,NDUFS5
TF	Factor: ZNF394; motif: NRARWRGAANNNAMWGNAAK; match class: 1	TF:M10147_1	false	0.00019463004306922624	3.7107901212509953	1899	53	9	62700	NDUFA8,SLC31A2,CFD,FAM216A,MAPT,CRYGB,ANP32D,MLNR,CRYGA
TF	Factor: ESE-1; motif: SATKGCGGATGCN; match class: 1	TF:M11381_1	false	0.00019637005338329184	3.70692474181396	9962	53	21	62700	RPS21,PGLYRP1,HCFC1R1,SLC25A24,NDUFB7,OR1L1,MYH11,EMD,SLC39A2,NDUFA8,ENDOG,ARL2BP,ZNF32,TIMM17B,NDUFAF3,POLR2I,CRYGB,ANP32D,SERTAD3,CRK,GNG13
TF	Factor: AP-4; motif: YCAGCTGNKN	TF:M10097	false	0.00019678664989608937	3.706004367658347	6110	53	16	62700	RPS21,HCFC1R1,CST1,CCL7,OR1L1,MYH11,CSH1,IFITM3,NDUFA8,SLC31A2,CFD,FAM216A,AVPR2,CRK,CXCL5,MLNR
TF	Factor: c-Ets-2; motif: NNCTTCCTNNN	TF:M07379	false	0.00019895113728057393	3.7012535739176133	3509	53	12	62700	SPRR2B,PGLYRP1,BANF1,SLC25A24,CST1,IFITM3,S100A10,NDUFAF3,POU3F4,CRYGB,AVPR2,MAGEC2
TF	Factor: ctcf; motif: NNNCCASYAGRKGGCRSYNN	TF:M09602	false	0.00019917824295468826	3.700758103064815	7587	53	18	62700	RPS21,HCFC1R1,NDUFB7,MYH11,SLC39A2,S100A9,ENDOG,ZNF32,CFD,POLR2I,FAM216A,MAPT,TJP1,AVPR2,SERTAD3,CRYAA,FADD,MLNR
TF	Factor: Hoxa9; motif: NTTAAWTAMA	TF:M07457	false	0.00019934858638346678	3.7003868396506294	4755	53	14	62700	SPRR2B,BANF1,NDUFB7,CST1,OR1L1,IFITM3,GPR34,ENDOG,ARL2BP,SLC31A2,TIMM17B,CRYGB,FADD,CRYGA
TF	Factor: GLI1; motif: GACCACCCAMG	TF:M01702	false	0.0002003823091759366	3.698140622956541	2404	53	10	62700	HCFC1R1,CSH1,SLC39A2,CFD,NDUFAF3,TJP1,MAGEC2,CXCL5,MLNR,GNG13
TF	Factor: POU2F1:ER81; motif: ACCGGATATGCAN	TF:M08401	false	0.0002013033474455136	3.696149003228446	7595	53	18	62700	PGLYRP1,NDUFB7,PLP2,CSH1,SLC39A2,S100A10,S100A9,NDUFA8,ZNF32,TIMM17B,NDUFAF3,FAM216A,TJP1,MAGEC2,FADD,CRK,CXCL5,MLNR
TF	Factor: Six-2; motif: NCGTATCRYN; match class: 1	TF:M11033_1	false	0.00020344809544513498	3.6915463713872008	2409	53	10	62700	BANF1,CST1,CCL7,S100A9,NDUFA8,ENDOG,SLC31A2,TIMM17B,SERTAD3,CRYGA
TF	Factor: Msx-1; motif: WNGNAATTANV	TF:M08822	false	0.0002035154406708206	3.6914026353638514	6854	53	17	62700	SPRR2B,HCFC1R1,BANF1,CST1,MYH11,IFITM3,GPR34,NDUFA8,SLC31A2,POLR2I,ANP32D,MAGEC2,FADD,CXCL5,MLNR,CRYGA,SPRR1B
TF	Factor: ATF3; motif: CBCTGACGTCANCS; match class: 1	TF:M00513_1	false	0.00020511424419574146	3.688004178925614	3523	53	12	62700	CLDN6,HCFC1R1,NDUFB7,IFITM3,EMD,S100A10,MAPT,TJP1,NDUFS5,GNG13,CRYGA,SPRR1B
TF	Factor: Tal-1; motif: CAGATGG	TF:M03804	false	0.00020786717370321062	3.682214088855979	5446	53	15	62700	SPRR2B,PGLYRP1,BANF1,SLC25A24,NDUFB7,CCL7,SLC39A2,TIMM17B,CFD,POU3F4,FADD,MLNR,GNG13,CRYGA,SPRR1B
TF	Factor: TTF-1; motif: NNNNCAAGNRNN	TF:M00794	false	0.0002082609797514009	3.6813920928275614	4778	53	14	62700	CLDN6,RPS21,PGLYRP1,NDUFB7,CST1,OR1L1,CSH1,SLC39A2,ENDOG,POU3F4,POLR2I,FAM216A,CRYGB,GNG13
TF	Factor: NF-E4; motif: GTGAGGS; match class: 1	TF:M08826_1	false	0.00020849112983579155	3.6809124171665526	4779	53	14	62700	CLDN6,NDUFB7,IFITM3,S100A10,ZNF32,CFD,POU3F4,POLR2I,MAPT,AVPR2,ANP32D,MAGEC2,FADD,CRK
TF	Factor: c-Ets-1; motif: NNRCMGGAAGTGG; match class: 1	TF:M09911_1	false	0.00021074841974362166	3.6762356731644212	209	53	4	62700	SPRR2B,IFITM3,POU3F4,AVPR2
TF	Factor: SPI1; motif: NGRGGAAGTN	TF:M02078	false	0.00021111329515072813	3.6754844155375337	3536	53	12	62700	SLC25A24,MYH11,CSH1,IFITM3,GPR34,S100A10,ARL2BP,TIMM17B,AVPR2,ANP32D,MAGEC2,SERTAD3
TF	Factor: SAP-1; motif: ACCGGAAGTNN	TF:M09607	false	0.00021161965017138745	3.674444007880828	4787	53	14	62700	SPRR2B,RPS21,HCFC1R1,BANF1,SLC25A24,CST1,ENDOG,TIMM17B,NDUFAF3,POU3F4,CRYGB,AVPR2,SERTAD3,NDUFS5
TF	Factor: Lmx1; motif: RDNTAATT	TF:M07386	false	0.00021380859818381114	3.669974833885429	6161	53	16	62700	CLDN6,PGLYRP1,HCFC1R1,NDUFB7,PLP2,OR1L1,MYH11,ENDOG,ARL2BP,SLC31A2,ZNF32,FAM216A,MAPT,CRYGB,NDUFS5,CRYGA
TF	Factor: SRY; motif: TTGTTT; match class: 1	TF:M03854_1	false	0.00021515770908785053	3.667243088557332	9215	53	20	62700	CLDN6,SLC25A24,NDUFB7,CCL7,MYH11,CSH1,IFITM3,GPR34,S100A10,NDUFA8,SLC31A2,POU3F4,FAM216A,MAPT,TJP1,ANP32D,CRYAA,CXCL5,CRYGA,SPRR1B
TF	Factor: FOXO1A; motif: AAACAA; match class: 1	TF:M03823_1	false	0.00021515770908785053	3.667243088557332	9215	53	20	62700	CLDN6,SLC25A24,NDUFB7,CCL7,MYH11,CSH1,IFITM3,GPR34,S100A10,NDUFA8,SLC31A2,POU3F4,FAM216A,MAPT,TJP1,ANP32D,CRYAA,CXCL5,CRYGA,SPRR1B
TF	Factor: TEF-1; motif: CRCATWCCN	TF:M12041	false	0.00021876624731483684	3.660019682958672	4804	53	14	62700	SPRR2B,PGLYRP1,BANF1,SLC25A24,NDUFB7,PLP2,OR1L1,GPR34,S100A10,ENDOG,FAM216A,TJP1,NDUFS5,SPRR1B
TF	Factor: c-Myb; motif: NCNRNNGRCNGTTGGKGG	TF:M00004	false	0.00022197048369127629	3.6537047715955273	7661	53	18	62700	SLC25A24,CST1,CCL7,EMD,SLC39A2,SLC31A2,TIMM17B,CFD,NDUFAF3,FAM216A,AVPR2,ANP32D,MAGEC2,CRYAA,CXCL5,NDUFS5,GNG13,SPRR1B
TF	Factor: HOXA13; motif: ATAAMA; match class: 1	TF:M01292_1	false	0.00022352089176853242	3.6506818785465533	8442	53	19	62700	CLDN6,SPRR2B,PGLYRP1,SLC25A24,CCL7,OR1L1,MYH11,IFITM3,GPR34,SLC39A2,NDUFA8,ENDOG,ARL2BP,SLC31A2,MAPT,CRYGB,CXCL5,CRYGA,SPRR1B
TF	Factor: Fra-2; motif: RTGACTCANNN	TF:M09616	false	0.00022794149303003933	3.6421766113981993	4824	53	14	62700	RPS21,PGLYRP1,PLP2,CST1,CCL7,OR1L1,CSH1,GPR34,S100A10,CFD,MAPT,SERTAD3,FADD,SPRR1B
TF	Factor: c-MAF; motif: NTGCTGACNNNGCR	TF:M11360	false	0.00022794149303003933	3.6421766113981993	214	53	4	62700	SLC25A24,S100A9,CRYAA,CXCL5
TF	Factor: STAT; motif: TTCCCGKAA	TF:M00223	false	0.00022852910903517083	3.641058473545205	3570	53	12	62700	RPS21,BANF1,NDUFB7,OR1L1,CSH1,SLC39A2,S100A9,SLC31A2,POU3F4,POLR2I,AVPR2,CXCL5
TF	Factor: ETV1; motif: NNACAGGAAGTGNN	TF:M12555	false	0.000231712361914732	3.635050795868461	1492	53	8	62700	SPRR2B,SLC25A24,CST1,NDUFAF3,POU3F4,CRYGB,AVPR2,CRYGA
TF	Factor: Dlx-5; motif: NNRGYAATTRNYKNNN	TF:M01388	false	0.0002320515784547566	3.6344154730891263	7691	53	18	62700	BANF1,OR1L1,MYH11,IFITM3,GPR34,S100A10,NDUFA8,ENDOG,ARL2BP,SLC31A2,POLR2I,MAPT,CRYGB,MAGEC2,FADD,CXCL5,NDUFS5,CRYGA
TF	Factor: C/EBPgamma; motif: YTBATTTCARAAW	TF:M00622	false	0.00023282492554250558	3.6329705272605493	6940	53	17	62700	SPRR2B,PLP2,CST1,CCL7,OR1L1,MYH11,IFITM3,GPR34,ARL2BP,MAPT,ANP32D,MAGEC2,FADD,CXCL5,MLNR,CRYGA,SPRR1B
TF	Factor: RelA-p65; motif: NWGGGRATTTCCMN	TF:M10094	false	0.0002384573323619753	3.6225893188355416	2463	53	10	62700	CLDN6,CCL7,SLC39A2,S100A10,ARL2BP,SLC31A2,TIMM17B,CFD,MAGEC2,CXCL5
TF	Factor: FOSB:JUND; motif: NNTNACTNATN	TF:M08928	false	0.0002398592875369288	3.6200434606546317	6228	53	16	62700	SPRR2B,PLP2,CCL7,OR1L1,GPR34,SLC39A2,S100A10,NDUFA8,ARL2BP,SLC31A2,MAPT,SERTAD3,FADD,CXCL5,CRYGA,SPRR1B
TF	Factor: ESE-1; motif: NWTRCGGAWGCN; match class: 1	TF:M11382_1	false	0.00024061696823794764	3.618673749596902	4206	53	13	62700	RPS21,BANF1,SLC25A24,PLP2,CCL7,NDUFA8,ARL2BP,CFD,NDUFAF3,POLR2I,CRYGB,AVPR2,SERTAD3
TF	Factor: p73; motif: NGRCATGYYTGNRCWTGYYN	TF:M09644	false	0.00024262910237640446	3.615057108484063	3595	53	12	62700	PGLYRP1,HCFC1R1,CST1,S100A9,ENDOG,TIMM17B,POU3F4,MAPT,CRYGB,AVPR2,NDUFS5,CRYGA
TF	Factor: BTEB2; motif: NMCACGCCCN	TF:M12164	false	0.00024468069539914305	3.611400293878088	3017	53	11	62700	PGLYRP1,HCFC1R1,NDUFB7,PLP2,S100A10,ENDOG,TIMM17B,CFD,NDUFAF3,AVPR2,FADD
TF	Factor: GR; motif: RGWACATWATGTWCY	TF:M11847	false	0.0002460547831981927	3.6089681880516045	5540	53	15	62700	RPS21,PLP2,CST1,CSH1,IFITM3,GPR34,SLC39A2,NDUFA8,ENDOG,SLC31A2,POLR2I,FAM216A,TJP1,CRYAA,CRK
TF	Factor: DEC2; motif: NNTCACNTGSNGN	TF:M08871	false	0.00024640018489914864	3.6083589706121177	2475	53	10	62700	RPS21,PGLYRP1,IFITM3,EMD,SLC39A2,FAM216A,MAPT,CRYGB,NDUFS5,GNG13
TF	Factor: MTF-1; motif: NTTTTGCACACGGCNNN; match class: 1	TF:M12280_1	false	0.00024774033731023387	3.606003275428691	1509	53	8	62700	NDUFB7,SLC31A2,TIMM17B,AVPR2,CRYAA,FADD,CRK,CXCL5
TF	Factor: CTCF; motif: NCCRSTAGGGGGCGC	TF:M08911	false	0.0002526178153621019	3.597536024957943	9332	53	20	62700	CLDN6,HCFC1R1,PLP2,MYH11,EMD,SLC39A2,ENDOG,TIMM17B,CFD,NDUFAF3,POU3F4,POLR2I,FAM216A,MAPT,TJP1,CRYAA,FADD,CRK,MLNR,GNG13
TF	Factor: SREBP-1; motif: NSNNTCACNCCANNN	TF:M01173	false	0.0002546219133738996	3.594104222646892	4881	53	14	62700	CLDN6,RPS21,PLP2,IFITM3,NDUFA8,ARL2BP,CFD,POU3F4,POLR2I,TJP1,CRYGB,AVPR2,SERTAD3,SPRR1B
TF	Factor: Elk-1:HOXB13; motif: ACCGGAAGTNGTAAAN	TF:M08222	false	0.000256989009592201	3.590085449336107	7759	53	18	62700	SPRR2B,RPS21,BANF1,SLC25A24,NDUFB7,MYH11,CSH1,EMD,SLC39A2,ENDOG,POLR2I,CRYGB,AVPR2,ANP32D,MAGEC2,SERTAD3,NDUFS5,MLNR
TF	Factor: MafG; motif: CMATGACTCAGCAGA	TF:M07048	false	0.0002612252445715401	3.5829848555426542	7012	53	17	62700	PGLYRP1,BANF1,CST1,CCL7,MYH11,CSH1,EMD,S100A10,ARL2BP,ZNF32,FAM216A,MAPT,CRYGB,AVPR2,CRYAA,MLNR,CRYGA
TF	Factor: DRRS; motif: GNNGGGWGGG	TF:M10056	false	0.0002624222542624909	3.5809993381470657	4897	53	14	62700	CLDN6,SPRR2B,PLP2,CST1,S100A9,NDUFA8,ARL2BP,NDUFAF3,TJP1,MAGEC2,CRYAA,FADD,MLNR,GNG13
TF	Factor: FOXO1A:HOXA10; motif: RWMAACANCRTWAA	TF:M08482	false	0.00026371831717793997	3.5788597042110077	4250	53	13	62700	SPRR2B,HCFC1R1,BANF1,GPR34,S100A10,S100A9,ZNF32,MAPT,TJP1,CRYGB,ANP32D,CXCL5,CRYGA
TF	Factor: GATA-2; motif: NNGATAASN	TF:M12191	false	0.00026618283286057744	3.5748199572547916	1527	53	8	62700	CLDN6,OR1L1,MYH11,IFITM3,GPR34,S100A10,TJP1,FADD
TF	Factor: MAZ; motif: GGGGAGGG; match class: 1	TF:M00649_1	false	0.00026667369912457837	3.57401981478749	4256	53	13	62700	CLDN6,MYH11,IFITM3,EMD,SLC39A2,CFD,NDUFAF3,FAM216A,TJP1,AVPR2,SERTAD3,FADD,CXCL5
TF	Factor: KLF14; motif: NRCCACRCCCMCN	TF:M12183	false	0.00026710795721346544	3.5733131740436788	7028	53	17	62700	HCFC1R1,BANF1,NDUFB7,PLP2,MYH11,EMD,S100A10,ENDOG,SLC31A2,TIMM17B,CFD,NDUFAF3,POLR2I,TJP1,AVPR2,SERTAD3,GNG13
TF	Factor: mbnl2; motif: NYGCYTYGCTTN; match class: 1	TF:M12135_1	false	0.0002688956308929306	3.5704162542828586	1113	53	7	62700	PGLYRP1,S100A10,S100A9,ZNF32,FAM216A,TJP1,AVPR2
TF	Factor: AP-2alpha; motif: NGCCYSNNGSN	TF:M01857	false	0.0002717115031868348	3.5658919748879074	9389	53	20	62700	CLDN6,RPS21,PGLYRP1,PLP2,MYH11,EMD,ENDOG,ARL2BP,SLC31A2,ZNF32,TIMM17B,NDUFAF3,POLR2I,TJP1,SERTAD3,CRYAA,FADD,CRK,NDUFS5,GNG13
TF	Factor: NF-1C; motif: TTGGCNN	TF:M07300	false	0.00027191905897058446	3.565560351383917	6306	53	16	62700	SPRR2B,HCFC1R1,BANF1,OR1L1,CSH1,SLC39A2,S100A10,ARL2BP,TIMM17B,CFD,POU3F4,POLR2I,CRYGB,ANP32D,SERTAD3,SPRR1B
TF	Factor: E2A; motif: NCACCTGYYNCNKN	TF:M00804	false	0.00027197407975798057	3.565472484033748	2000	53	9	62700	CLDN6,PGLYRP1,HCFC1R1,PLP2,CSH1,MAPT,CRYGB,AVPR2,SPRR1B
TF	Factor: Elf-1; motif: NANCCGGAAGTN	TF:M11451	false	0.0002721192217516191	3.5652407797718135	7042	53	17	62700	CLDN6,RPS21,BANF1,SLC25A24,NDUFB7,PLP2,IFITM3,EMD,S100A9,ENDOG,ARL2BP,ZNF32,NDUFAF3,POLR2I,CRYGB,AVPR2,NDUFS5
TF	Factor: Sox-10; motif: NACAATRNNNNYATTGTN	TF:M11635	false	0.0002739976841640634	3.5622531078329644	6312	53	16	62700	CLDN6,SPRR2B,CCL7,OR1L1,MYH11,CSH1,IFITM3,EMD,GPR34,SLC39A2,S100A10,NDUFA8,ARL2BP,CXCL5,CRYGA,SPRR1B
TF	Factor: Pax-6; motif: NNNNTTCACGCWTGANTKNNN; match class: 1	TF:M00097_1	false	0.0002739976841640634	3.5622531078329644	4923	53	14	62700	SPRR2B,PGLYRP1,HCFC1R1,NDUFB7,OR1L1,CSH1,SLC39A2,ARL2BP,TIMM17B,MAPT,FADD,CXCL5,CRYGA,SPRR1B
TF	Factor: Elk-1; motif: NRCCGGAAGTN	TF:M11433	false	0.00027485114279229345	3.560902452959283	7810	53	18	62700	SPRR2B,RPS21,BANF1,SLC25A24,NDUFB7,PLP2,CST1,CSH1,S100A10,NDUFA8,TIMM17B,NDUFAF3,TJP1,AVPR2,MAGEC2,SERTAD3,CRYAA,NDUFS5
TF	Factor: AhR:Arnt; motif: GRGKATYGCGTGMCWNSCC; match class: 1	TF:M00237_1	false	0.00027485114279229345	3.560902452959283	1537	53	8	62700	CLDN6,ENDOG,TIMM17B,NDUFAF3,FAM216A,TJP1,AVPR2,FADD
TF	Factor: Elk-1; motif: NAAACMGGAAGTNCVH; match class: 1	TF:M00007_1	false	0.00027497275159228066	3.560710340422211	1119	53	7	62700	PGLYRP1,BANF1,SLC25A24,S100A10,ARL2BP,SLC31A2,AVPR2
TF	Factor: MafG; motif: CMATGACTCAGCAGA; match class: 1	TF:M07048_1	false	0.00027547867686496073	3.559912011615374	1538	53	8	62700	PGLYRP1,CST1,CCL7,MYH11,S100A10,CRYGB,CRYAA,MLNR
TF	Factor: Spi-B; motif: NAWGRGGAAGTR	TF:M11374	false	0.00027642668480685795	3.558420034724117	2518	53	10	62700	RPS21,BANF1,MYH11,IFITM3,GPR34,S100A10,CRYGB,ANP32D,MAGEC2,CXCL5
TF	Factor: ZNF586; motif: CAGGCCYRGAGG; match class: 1	TF:M10491_1	false	0.00027832260569676006	3.5554515183132587	7820	53	18	62700	CLDN6,RPS21,HCFC1R1,NDUFB7,CST1,OR1L1,IFITM3,EMD,ENDOG,ARL2BP,ZNF32,CFD,NDUFAF3,POLR2I,MAPT,AVPR2,CRK,GNG13
TF	Factor: c-Myc; motif: RACCACGTGCTC	TF:M01145	false	0.00027909338689016076	3.5542504539848108	6326	53	16	62700	CLDN6,PGLYRP1,PLP2,CST1,SLC31A2,TIMM17B,NDUFAF3,POLR2I,FAM216A,MAPT,TJP1,AVPR2,ANP32D,CRYAA,FADD,NDUFS5
TF	Factor: ERF:FOXO1A; motif: RTMAACAGGAARNS; match class: 1	TF:M08241_1	false	0.0002791267500443713	3.5541985410105874	2010	53	9	62700	SPRR2B,CST1,SLC39A2,SLC31A2,POU3F4,AVPR2,CRYAA,CXCL5,CRYGA
TF	Factor: Sp1; motif: RGGGMGGRGSNGGGG	TF:M10529	false	0.0002806875478287474	3.5517768535900593	7066	53	17	62700	CLDN6,RPS21,BANF1,PLP2,CST1,MYH11,TIMM17B,CFD,POLR2I,FAM216A,TJP1,AVPR2,SERTAD3,CRYAA,FADD,CRK,GNG13
TF	Factor: DPRX; motif: NNGGATTANN	TF:M04306	false	0.00028195988224316657	3.549812679481499	4941	53	14	62700	CLDN6,SPRR2B,SLC25A24,NDUFB7,CST1,MYH11,NDUFA8,ARL2BP,SLC31A2,ZNF32,SERTAD3,CRK,MLNR,SPRR1B
TF	Factor: IRF-4; motif: AAGTTTC	TF:M04855	false	0.00028295574962242565	3.548281476834069	7833	53	18	62700	PGLYRP1,BANF1,CST1,OR1L1,IFITM3,S100A10,S100A9,SLC31A2,TIMM17B,CFD,NDUFAF3,POU3F4,ANP32D,SERTAD3,FADD,NDUFS5,GNG13,SPRR1B
TF	Factor: PATZ; motif: GGGGNGGGGGMKGGRRNGGNRN	TF:M10026	false	0.00028295574962242565	3.548281476834069	8619	53	19	62700	CLDN6,RPS21,HCFC1R1,BANF1,CST1,MYH11,EMD,S100A9,SLC31A2,ZNF32,CFD,POLR2I,FAM216A,TJP1,AVPR2,FADD,CRK,MLNR,GNG13
TF	Factor: MR; motif: NGNACRNNNYGTNCN; match class: 1	TF:M11849_1	false	0.0002830561184524814	3.548127453104307	4291	53	13	62700	HCFC1R1,PLP2,CSH1,IFITM3,S100A10,ENDOG,SLC31A2,POLR2I,FAM216A,TJP1,CRYAA,FADD,CRK
TF	Factor: c-Rel; motif: NGGGAATYTCCN	TF:M03545	false	0.0002863807605840568	3.543056161828015	5633	53	15	62700	CLDN6,NDUFB7,PLP2,CST1,CCL7,OR1L1,IFITM3,S100A10,SLC31A2,ZNF32,TIMM17B,POU3F4,CRYAA,CXCL5,SPRR1B
TF	Factor: CSX; motif: NNCACTTGNRN; match class: 1	TF:M02108_1	false	0.0002867782305120396	3.5424538192780486	1550	53	8	62700	PGLYRP1,BANF1,NDUFB7,SLC39A2,FAM216A,CRK,CXCL5,SPRR1B
TF	Factor: FOXP3; motif: NNNVAAACANWD	TF:M07419	false	0.0002867782305120396	3.5424538192780486	6346	53	16	62700	CLDN6,BANF1,SLC25A24,NDUFB7,CST1,CCL7,IFITM3,GPR34,SLC39A2,NDUFA8,SLC31A2,POU3F4,MAPT,CXCL5,MLNR,CRYGA
TF	Factor: SP2; motif: GNNGGGGGCGGGGSN	TF:M03807	false	0.0002884349984145696	3.539952043896671	8635	53	19	62700	CLDN6,BANF1,SLC25A24,PLP2,EMD,S100A9,NDUFA8,ARL2BP,SLC31A2,TIMM17B,CFD,NDUFAF3,POLR2I,TJP1,MAGEC2,SERTAD3,FADD,CRK,GNG13
TF	Factor: Elk-1; motif: CTTCCKG; match class: 1	TF:M07252_1	false	0.0002890005018402977	3.5391014031040653	3681	53	12	62700	SPRR2B,PGLYRP1,BANF1,IFITM3,SLC39A2,S100A10,S100A9,SLC31A2,AVPR2,MAGEC2,CRYAA,MLNR
TF	Factor: Sp3; motif: NGCCACGCCCMCN	TF:M12153	false	0.0002890005018402977	3.5391014031040653	6352	53	16	62700	PGLYRP1,HCFC1R1,BANF1,NDUFB7,PLP2,EMD,S100A10,ENDOG,TIMM17B,CFD,NDUFAF3,POLR2I,TJP1,AVPR2,SERTAD3,GNG13
TF	Factor: c-Ets-2; motif: CTTCCTG; match class: 1	TF:M01207_1	false	0.0002890005018402977	3.5391014031040653	3681	53	12	62700	SPRR2B,PGLYRP1,BANF1,IFITM3,SLC39A2,S100A10,S100A9,SLC31A2,AVPR2,MAGEC2,CRYAA,MLNR
TF	Factor: BTEB3; motif: BNRNGGGAGGNGT; match class: 1	TF:M01865_1	false	0.0002972610324202156	3.5268620181884667	4317	53	13	62700	CLDN6,RPS21,HCFC1R1,CSH1,ZNF32,POLR2I,TJP1,AVPR2,MAGEC2,SERTAD3,FADD,CRK,GNG13
TF	Factor: CREB; motif: CNNTGACGTMA	TF:M00917	false	0.0002972610324202156	3.5268620181884667	5657	53	15	62700	CLDN6,NDUFB7,PLP2,IFITM3,EMD,S100A10,ARL2BP,TIMM17B,POU3F4,CRYGB,SERTAD3,FADD,CRK,NDUFS5,GNG13
TF	Factor: B-ATF; motif: NNAYGACACN	TF:M11301	false	0.00029838286455737776	3.5252261210179188	7874	53	18	62700	CLDN6,HCFC1R1,BANF1,PLP2,CST1,GPR34,S100A9,ENDOG,ARL2BP,TIMM17B,NDUFAF3,MAPT,MAGEC2,CRYAA,FADD,MLNR,GNG13,SPRR1B
TF	Factor: HNF-4alpha; motif: AGTCCAAR; match class: 1	TF:M04903_1	false	0.0003017370451335882	3.520371366956458	1564	53	8	62700	OR1L1,IFITM3,GPR34,S100A9,ZNF32,AVPR2,MAGEC2,SERTAD3
TF	Factor: E2F; motif: NNTTTCGCGCN	TF:M08875	false	0.0003017370451335882	3.520371366956458	6379	53	16	62700	RPS21,HCFC1R1,BANF1,PLP2,MYH11,SLC39A2,S100A10,NDUFA8,NDUFAF3,POU3F4,POLR2I,FAM216A,TJP1,MAGEC2,MLNR,GNG13
TF	Factor: E2F-1; motif: NNNSSCGCSAANN; match class: 1	TF:M07250_1	false	0.0003040462996592366	3.517060277721969	5671	53	15	62700	HCFC1R1,BANF1,SLC25A24,ENDOG,ARL2BP,ZNF32,NDUFAF3,POU3F4,POLR2I,FAM216A,TJP1,FADD,CRK,MLNR,GNG13
TF	Factor: P53; motif: NNNNNACAWGCCYNNN	TF:M07054	false	0.0003040462996592366	3.517060277721969	3111	53	11	62700	HCFC1R1,NDUFB7,GPR34,ARL2BP,TIMM17B,NDUFAF3,FAM216A,TJP1,CRYGB,SERTAD3,CRYGA
TF	Factor: CP2; motif: AACCGGTTNNAACCGGTT	TF:M11485	false	0.00030455169824848455	3.516338974432501	7125	53	17	62700	RPS21,HCFC1R1,BANF1,NDUFB7,PLP2,MYH11,CSH1,EMD,ENDOG,ZNF32,CFD,NDUFAF3,MAPT,CRYGB,CRYAA,MLNR,SPRR1B
TF	Factor: RFX; motif: SNGTTGCYANGGA	TF:M07305	false	0.00030577242800585634	3.5146016781937095	2041	53	9	62700	NDUFB7,PLP2,NDUFA8,SLC31A2,NDUFAF3,FAM216A,CRYGB,SERTAD3,NDUFS5
TF	Factor: Tax/CREB; motif: RTGACGCATAYCCCC	TF:M00115	false	0.000307547055758338	3.5120884262537198	9497	53	20	62700	SPRR2B,RPS21,PGLYRP1,PLP2,CST1,MYH11,IFITM3,GPR34,S100A10,SLC31A2,ZNF32,POU3F4,FAM216A,CRYGB,SERTAD3,CRYAA,FADD,CRK,NDUFS5,GNG13
TF	Factor: MAFA; motif: TCAGCAN	TF:M01709	false	0.0003101851315412713	3.5083790235576817	6397	53	16	62700	SPRR2B,PGLYRP1,CST1,CCL7,IFITM3,GPR34,SLC39A2,S100A10,POU3F4,POLR2I,MAPT,TJP1,MAGEC2,CRYAA,CXCL5,CRYGA
TF	Factor: ER-beta; motif: NRGGTCANKSTGACCTNN; match class: 1	TF:M09610_1	false	0.00031154630152336926	3.5064774000424284	1573	53	8	62700	CLDN6,PLP2,CST1,S100A9,FAM216A,TJP1,CRK,SPRR1B
TF	Factor: ATF-1; motif: TNACGTCAN	TF:M01861	false	0.00031603091012169076	3.5002704381449607	6408	53	16	62700	CLDN6,NDUFB7,PLP2,IFITM3,EMD,S100A10,ARL2BP,TIMM17B,CFD,POU3F4,CRYGB,SERTAD3,FADD,CRK,NDUFS5,GNG13
TF	Factor: AR; motif: GGTACANNRTGTTCT	TF:M00481	false	0.00031982933397506813	3.495081706320664	5012	53	14	62700	HCFC1R1,PLP2,CST1,CSH1,SLC39A2,ENDOG,SLC31A2,POLR2I,FAM216A,TJP1,CRYGB,CRYAA,FADD,CRK
TF	Factor: MR; motif: NGNACRNNNYGTNCN	TF:M11849	false	0.00031998031433305116	3.4948767393035576	4354	53	13	62700	HCFC1R1,PLP2,CSH1,IFITM3,S100A10,ENDOG,SLC31A2,POLR2I,FAM216A,TJP1,CRYAA,FADD,CRK
TF	Factor: nerf; motif: NRRNSCGGAAGNRNNNN	TF:M09606	false	0.0003204039580601795	3.4943021275657102	6417	53	16	62700	CLDN6,RPS21,HCFC1R1,BANF1,SLC25A24,NDUFB7,IFITM3,EMD,ARL2BP,NDUFAF3,POLR2I,TJP1,CRYGB,AVPR2,CRYAA,NDUFS5
TF	Factor: Six-3; motif: NNGTATCRNN	TF:M11034	false	0.0003207080825511979	3.49389009475459	3728	53	12	62700	CST1,CCL7,CSH1,GPR34,SLC39A2,S100A9,NDUFA8,ARL2BP,ZNF32,TIMM17B,AVPR2,FADD
TF	Factor: HES-1; motif: GNCACGTGNC	TF:M08767	false	0.00032171286389697787	3.492531573205032	7929	53	18	62700	PGLYRP1,HCFC1R1,PLP2,IFITM3,ARL2BP,SLC31A2,ZNF32,TIMM17B,CFD,POLR2I,FAM216A,MAPT,TJP1,AVPR2,ANP32D,CRYAA,FADD,NDUFS5
TF	Factor: BTEB2; motif: RGGGNGKGGN	TF:M07277	false	0.00032171286389697787	3.492531573205032	8719	53	19	62700	CLDN6,PLP2,EMD,SLC39A2,S100A10,S100A9,ARL2BP,TIMM17B,CFD,NDUFAF3,POLR2I,FAM216A,TJP1,MAGEC2,SERTAD3,CRYAA,FADD,CRK,GNG13
TF	Factor: ZNF691; motif: GAGCACTGNNN	TF:M12714	false	0.00032177069196781793	3.4924535155393666	2577	53	10	62700	RPS21,NDUFB7,CST1,IFITM3,ENDOG,POU3F4,AVPR2,FADD,CXCL5,MLNR
TF	Factor: GATA-1; motif: SNNGATNNNN	TF:M00075	false	0.00032243934712131926	3.491551966882485	7165	53	17	62700	CLDN6,SPRR2B,BANF1,NDUFB7,PLP2,CST1,CCL7,CSH1,SLC39A2,S100A9,ENDOG,SLC31A2,NDUFAF3,AVPR2,MAGEC2,SERTAD3,GNG13
TF	Factor: AR; motif: GGAACGGWACATGTTCT	TF:M08190	false	0.0003233656695464736	3.490306089308846	7934	53	18	62700	SPRR2B,PGLYRP1,BANF1,SLC25A24,NDUFB7,OR1L1,MYH11,IFITM3,S100A10,S100A9,ENDOG,ZNF32,NDUFAF3,TJP1,CRYGB,CRYAA,CRYGA,SPRR1B
TF	Factor: HOXD13; motif: WNNAATAAWAY	TF:M08817	false	0.00032464321516741205	3.488593669169308	5712	53	15	62700	CLDN6,NDUFB7,PLP2,CCL7,MYH11,GPR34,SLC39A2,NDUFA8,SLC31A2,CRYGB,ANP32D,FADD,CXCL5,CRYGA,SPRR1B
TF	Factor: STAT1; motif: NNNSANTTCCGGGAANTGNSN	TF:M00224	false	0.0003275234648158528	3.4847575803287167	5717	53	15	62700	RPS21,PGLYRP1,BANF1,CSH1,SLC39A2,S100A9,ARL2BP,SLC31A2,POLR2I,TJP1,AVPR2,SERTAD3,CRK,CXCL5,SPRR1B
TF	Factor: GABPA; motif: NNCACTTCCTGTNN	TF:M12494	false	0.0003275234648158528	3.4847575803287167	2064	53	9	62700	SPRR2B,PGLYRP1,SLC25A24,CST1,NDUFAF3,POU3F4,CRYGB,AVPR2,CRYGA
TF	Factor: NF-1; motif: TTGGCNN	TF:M07364	false	0.000328970597059606	3.4828429169600854	5031	53	14	62700	PLP2,CST1,S100A9,ENDOG,ARL2BP,SLC31A2,TJP1,AVPR2,ANP32D,MAGEC2,CRYAA,FADD,CRK,CXCL5
TF	Factor: GATA-X; motif: NGATAAGNMNN	TF:M00203	false	0.0003297837765563779	3.4817707129284456	3743	53	12	62700	CLDN6,SPRR2B,BANF1,SLC25A24,CCL7,MYH11,GPR34,S100A10,SLC31A2,ANP32D,NDUFS5,SPRR1B
TF	Factor: GSX1; motif: NNYMATTANN	TF:M04327	false	0.0003314538935071436	3.4795768750663143	5725	53	15	62700	BANF1,OR1L1,MYH11,IFITM3,GPR34,S100A10,NDUFA8,ENDOG,ARL2BP,SLC31A2,ZNF32,MAPT,MAGEC2,FADD,CXCL5
TF	Factor: ATF-3; motif: NATGATGTCATN	TF:M11290	false	0.00034604028915277956	3.460873333756089	6466	53	16	62700	CLDN6,PGLYRP1,HCFC1R1,NDUFB7,IFITM3,EMD,S100A10,CFD,MAPT,TJP1,CRYAA,CRK,NDUFS5,GNG13,CRYGA,SPRR1B
TF	Factor: NKX2-3; motif: NCCACTTRAN	TF:M04411	false	0.0003505071649604447	3.455303099891389	798	53	6	62700	IFITM3,SLC39A2,TIMM17B,SERTAD3,CXCL5,GNG13
TF	Factor: STAT5A; motif: TTCCNRGAANNNNNNTTCCNNGRR; match class: 1	TF:M00460_1	false	0.0003521293258845585	3.453297804695547	2609	53	10	62700	RPS21,NDUFB7,CCL7,OR1L1,NDUFA8,SLC31A2,ANP32D,SERTAD3,NDUFS5,SPRR1B
TF	Factor: Dlx-5; motif: NNRGYAATTRNYKNNN; match class: 1	TF:M01388_1	false	0.0003522156063652629	3.453191404734001	5758	53	15	62700	BANF1,OR1L1,MYH11,IFITM3,GPR34,S100A10,NDUFA8,ENDOG,ARL2BP,SLC31A2,POLR2I,MAPT,CRYGB,MAGEC2,CXCL5
TF	Factor: Smad2; motif: TGTCTGNCACCT	TF:M09656	false	0.0003522388499988017	3.4531627454453906	6478	53	16	62700	SPRR2B,PGLYRP1,HCFC1R1,SLC25A24,OR1L1,MYH11,SLC39A2,NDUFA8,ENDOG,TIMM17B,CFD,NDUFAF3,POU3F4,FAM216A,MAGEC2,NDUFS5
TF	Factor: ERF:SREBP-2; motif: NSCGGAARTCACGTGAT; match class: 1	TF:M08453_1	false	0.0003522388499988017	3.4531627454453906	3772	53	12	62700	PGLYRP1,SLC25A24,NDUFB7,PLP2,IFITM3,EMD,ENDOG,CFD,MAPT,TJP1,FADD,CRK
TF	Factor: Fra-2; motif: NRRTGASTCAB	TF:M07092	false	0.000353806958957127	3.4512336292924406	3175	53	11	62700	RPS21,PGLYRP1,PLP2,CST1,OR1L1,CSH1,GPR34,S100A10,MAPT,SERTAD3,FADD
TF	Factor: Tax/CREB; motif: GGGGGTTGACGYANA; match class: 1	TF:M00114_1	false	0.0003548012406719702	3.4500148701930495	1609	53	8	62700	CLDN6,BANF1,NDUFB7,PLP2,NDUFAF3,POLR2I,FAM216A,MAGEC2
TF	Factor: ER-alpha; motif: NNAGGTCANNNTGNCCN	TF:M09609	false	0.0003548012406719702	3.4500148701930495	2090	53	9	62700	HCFC1R1,CST1,POU3F4,MAPT,TJP1,AVPR2,CXCL5,CRYGA,SPRR1B
TF	Factor: MLLT10; motif: CYNNCCNNGGNGCTG	TF:M12636	false	0.0003548012406719702	3.4500148701930495	9612	53	20	62700	PGLYRP1,HCFC1R1,PLP2,CST1,CSH1,EMD,SLC31A2,TIMM17B,POU3F4,MAPT,CRYGB,AVPR2,SERTAD3,CRYAA,FADD,CRK,CXCL5,NDUFS5,MLNR,GNG13
TF	Factor: E2F-1; motif: NTTTCGCGCS	TF:M00940	false	0.0003548012406719702	3.4500148701930495	8001	53	18	62700	CLDN6,RPS21,HCFC1R1,MYH11,SLC39A2,S100A10,NDUFA8,NDUFAF3,POU3F4,POLR2I,FAM216A,MAPT,TJP1,MAGEC2,FADD,CRK,MLNR,GNG13
TF	Factor: AP-4:Fli-1; motif: RSCGGAWRCAGSTGN; match class: 1	TF:M08445_1	false	0.00035592546588105784	3.448640937829367	3179	53	11	62700	CLDN6,RPS21,PGLYRP1,CCL7,CSH1,SLC31A2,TIMM17B,TJP1,CRYGB,MAGEC2,CRYAA
TF	Factor: T3R-alpha; motif: NNTSRGGTCAN	TF:M01724	false	0.0003562459261631625	3.448250093313187	2616	53	10	62700	PGLYRP1,HCFC1R1,NDUFB7,S100A10,CFD,FAM216A,MAPT,CRK,GNG13,SPRR1B
TF	Factor: AhR:Arnt; motif: GRGKATYGCGTGMCWNSCC	TF:M00237	false	0.0003568845853661069	3.447472209777635	6490	53	16	62700	CLDN6,SLC25A24,PLP2,EMD,ENDOG,SLC31A2,ZNF32,TIMM17B,NDUFAF3,FAM216A,TJP1,CRYGB,AVPR2,FADD,MLNR,GNG13
TF	Factor: rfx3:SREBP-2; motif: ATGGYAACRTCACGTGAY; match class: 1	TF:M08412_1	false	0.0003619724246273309	3.441324513136281	4420	53	13	62700	PGLYRP1,HCFC1R1,NDUFB7,PLP2,ZNF32,CFD,POLR2I,FAM216A,AVPR2,MAGEC2,FADD,CRK,GNG13
TF	Factor: ELF4; motif: NCCACTTCCGGNNNN	TF:M12601	false	0.00036328996064775794	3.4397466035012374	5780	53	15	62700	CLDN6,RPS21,BANF1,SLC25A24,NDUFB7,PLP2,EMD,ARL2BP,ZNF32,NDUFAF3,POLR2I,TJP1,CRYGB,AVPR2,NDUFS5
TF	Factor: Smad4; motif: NWGTCTGNCACCT	TF:M10061	false	0.0003635373773568515	3.4394509302098744	3789	53	12	62700	SPRR2B,PGLYRP1,SLC25A24,MYH11,SLC39A2,NDUFA8,ENDOG,NDUFAF3,POU3F4,FAM216A,MAGEC2,NDUFS5
TF	Factor: HOXD12:Elk-1; motif: NRNCGGAAGTCGTAAAN; match class: 1	TF:M08359_1	false	0.00036379538980353036	3.43914280883376	1184	53	7	62700	BANF1,MYH11,SLC39A2,S100A9,AVPR2,ANP32D,CXCL5
TF	Factor: MEL1; motif: GARGAT; match class: 1	TF:M08794_1	false	0.00036379538980353036	3.43914280883376	4424	53	13	62700	SLC25A24,OR1L1,IFITM3,EMD,SLC39A2,S100A9,NDUFA8,ARL2BP,CRYGB,ANP32D,CXCL5,NDUFS5,SPRR1B
TF	Factor: ER-alpha; motif: NAGGTCANSNTGACCYN	TF:M11845	false	0.00036608233814553614	3.436421223401898	3793	53	12	62700	HCFC1R1,SLC25A24,OR1L1,CSH1,S100A9,ENDOG,ARL2BP,POU3F4,TJP1,CRK,CRYGA,SPRR1B
TF	Factor: CSX; motif: TSYCACTTSM; match class: 1	TF:M01043_1	false	0.0003662889378953651	3.4361761970426494	1186	53	7	62700	SPRR2B,IFITM3,SLC39A2,FAM216A,ANP32D,SERTAD3,GNG13
TF	Factor: CTCF; motif: NNRSYGCCMCCTGSTGGCCN	TF:M12593	false	0.0003662889378953651	3.4361761970426494	8823	53	19	62700	RPS21,PGLYRP1,HCFC1R1,NDUFB7,MYH11,EMD,SLC39A2,S100A9,ENDOG,ZNF32,CFD,POLR2I,FAM216A,MAPT,TJP1,SERTAD3,FADD,CRK,MLNR
TF	Factor: PRDM16; motif: KGGTCATRACCM	TF:M05946	false	0.00037063003079390263	3.43105939430022	7263	53	17	62700	NDUFB7,CCL7,OR1L1,MYH11,CSH1,GPR34,SLC39A2,TIMM17B,CFD,NDUFAF3,POU3F4,FAM216A,SERTAD3,CRYAA,NDUFS5,MLNR,SPRR1B
TF	Factor: gsh-1; motif: NTMATNRN	TF:M10750	false	0.00037480393571053146	3.426195857356319	8043	53	18	62700	BANF1,OR1L1,MYH11,IFITM3,GPR34,S100A10,NDUFA8,ENDOG,ARL2BP,SLC31A2,ZNF32,MAPT,CRYGB,MAGEC2,FADD,CXCL5,CRYGA,SPRR1B
TF	Factor: HNF3alpha; motif: TRTTTGYTYWN	TF:M00724	false	0.00037480393571053146	3.426195857356319	2636	53	10	62700	CLDN6,CCL7,CSH1,IFITM3,GPR34,NDUFA8,MAPT,TJP1,SERTAD3,CRYAA
TF	Factor: NF-kappaB; motif: GGGGATYCCC	TF:M00051	false	0.0003767266051705688	3.423973707986914	6526	53	16	62700	PGLYRP1,CSH1,ENDOG,SLC31A2,ZNF32,TIMM17B,CFD,NDUFAF3,POU3F4,POLR2I,TJP1,AVPR2,MAGEC2,CRK,MLNR,SPRR1B
TF	Factor: NF-kappaB; motif: NGGGACTTTCCA	TF:M00208	false	0.00037745721836013736	3.4231322649169496	3808	53	12	62700	CLDN6,SPRR2B,NDUFB7,PLP2,CST1,CCL7,IFITM3,CFD,NDUFAF3,POU3F4,CXCL5,SPRR1B
TF	Factor: LKLF; motif: NRCCACRCCCN	TF:M12172	false	0.0003775905058806727	3.422978934118331	2112	53	9	62700	PGLYRP1,HCFC1R1,PLP2,S100A10,ENDOG,TIMM17B,CFD,NDUFAF3,AVPR2
TF	Factor: ATF-2; motif: NRTGACGTMANN	TF:M11309	false	0.00038076670955500014	3.419341029007549	6534	53	16	62700	CLDN6,NDUFB7,MYH11,IFITM3,EMD,S100A10,ARL2BP,TIMM17B,POU3F4,CRYGB,SERTAD3,CRYAA,FADD,CRK,NDUFS5,GNG13
TF	Factor: SP2; motif: GGGCGGGAC; match class: 1	TF:M01783_1	false	0.00038076670955500014	3.419341029007549	4449	53	13	62700	CLDN6,PGLYRP1,SLC25A24,NDUFB7,PLP2,EMD,S100A9,TIMM17B,NDUFAF3,POLR2I,TJP1,SERTAD3,GNG13
TF	Factor: p300; motif: NNNGGGAGTNNNNS; match class: 1	TF:M00033_1	false	0.00038076670955500014	3.419341029007549	2643	53	10	62700	CLDN6,RPS21,BANF1,PLP2,OR1L1,ARL2BP,FAM216A,MAGEC2,CRYAA,CRYGA
TF	Factor: elf5; motif: NNNNMGGAAGTN	TF:M11387	false	0.00038277192009289197	3.417059929296462	2645	53	10	62700	SPRR2B,RPS21,BANF1,SLC25A24,IFITM3,S100A10,POU3F4,CRYGB,MAGEC2,NDUFS5
TF	Factor: HMX2; motif: SCACTTANC	TF:M10646	false	0.00038640613055101737	3.4129559918751857	7293	53	17	62700	HCFC1R1,BANF1,SLC25A24,NDUFB7,PLP2,SLC39A2,S100A9,SLC31A2,TIMM17B,CFD,POLR2I,MAGEC2,CRYAA,FADD,GNG13,CRYGA,SPRR1B
TF	Factor: Hey2; motif: NNCACGYGNN; match class: 1	TF:M11052_1	false	0.0003907475786087922	3.408103704543832	9694	53	20	62700	RPS21,PGLYRP1,HCFC1R1,NDUFB7,PLP2,IFITM3,ENDOG,SLC31A2,ZNF32,TIMM17B,NDUFAF3,POLR2I,FAM216A,MAPT,TJP1,AVPR2,ANP32D,CRYAA,FADD,NDUFS5
TF	Factor: meis1:Elf-1; motif: NTGCCGGAAGTN; match class: 1	TF:M08377_1	false	0.00039221603249212924	3.406474657785643	5134	53	14	62700	RPS21,BANF1,SLC25A24,CCL7,MYH11,S100A10,NDUFA8,ENDOG,ARL2BP,ZNF32,CFD,POLR2I,TJP1,NDUFS5
TF	Factor: TEF-5; motif: AAAAATAT	TF:M04635	false	0.0003945715377080701	3.4038742456478057	3227	53	11	62700	SPRR2B,PGLYRP1,PLP2,CCL7,GPR34,S100A10,SLC31A2,ZNF32,POU3F4,ANP32D,CRYGA
TF	Factor: TEF-3:Erg; motif: ACCGGAAATRNNNNNCATWCC	TF:M08637	false	0.0003945715377080701	3.4038742456478057	4469	53	13	62700	CLDN6,NDUFB7,PLP2,CCL7,ARL2BP,TIMM17B,TJP1,CRYGB,ANP32D,SERTAD3,CXCL5,NDUFS5,CRYGA
TF	Factor: GATA-6; motif: NNNAGATAAGAWAN	TF:M09624	false	0.0003945715377080701	3.4038742456478057	3227	53	11	62700	CLDN6,SPRR2B,BANF1,CCL7,OR1L1,MYH11,GPR34,S100A10,ANP32D,NDUFS5,SPRR1B
TF	Factor: IRX2a; motif: ACRYGNNNNACRYGT	TF:M11022	false	0.0003968341144935549	3.4013910000776977	9710	53	20	62700	RPS21,PGLYRP1,HCFC1R1,BANF1,NDUFB7,PLP2,EMD,S100A10,ENDOG,SLC31A2,CFD,POU3F4,POLR2I,FAM216A,TJP1,SERTAD3,FADD,CRK,CXCL5,MLNR
TF	Factor: PR; motif: RGNACATTYTGTNCTN	TF:M10042	false	0.00040037059669218496	3.3975378247072716	3233	53	11	62700	HCFC1R1,PLP2,CSH1,IFITM3,S100A10,ENDOG,SLC31A2,POLR2I,FAM216A,CRYAA,CRK
TF	Factor: Sox-10; motif: NACAAWG; match class: 1	TF:M02116_1	false	0.0004004578506946858	3.3974431878794125	8097	53	18	62700	SPRR2B,RPS21,PGLYRP1,SLC25A24,NDUFB7,CST1,CCL7,IFITM3,GPR34,S100A10,S100A9,ARL2BP,CFD,POU3F4,ANP32D,SERTAD3,CRK,SPRR1B
TF	Factor: FOXO1; motif: TGTTKAC	TF:M01968	false	0.0004004578506946858	3.3974431878794125	2664	53	10	62700	SPRR2B,HCFC1R1,OR1L1,SLC39A2,TIMM17B,POLR2I,TJP1,CRK,CRYGA,SPRR1B
TF	Factor: ZBP89; motif: CCCCKCCCCCNN	TF:M07397	false	0.00040250278005751045	3.395231115645264	7325	53	17	62700	CLDN6,BANF1,PLP2,IFITM3,EMD,TIMM17B,CFD,POLR2I,FAM216A,TJP1,AVPR2,ANP32D,SERTAD3,CRYAA,FADD,CXCL5,CRYGA
TF	Factor: GATA2; motif: NNNTTCTTATCTSN	TF:M07213	false	0.00040725094040239073	3.390137904168385	3847	53	12	62700	CLDN6,BANF1,CCL7,OR1L1,MYH11,GPR34,S100A10,TIMM17B,MAPT,ANP32D,NDUFS5,SPRR1B
TF	Factor: ATF; motif: CNSTGACGTNNNYC	TF:M00017	false	0.00040725094040239073	3.390137904168385	7333	53	17	62700	CLDN6,RPS21,PLP2,IFITM3,EMD,S100A10,ARL2BP,TIMM17B,NDUFAF3,POU3F4,FAM216A,CRYGB,SERTAD3,FADD,CRK,NDUFS5,GNG13
TF	Factor: Fli-1; motif: NACCGGAARTN	TF:M11404	false	0.0004086490355179388	3.3886495217537	8912	53	19	62700	CLDN6,RPS21,BANF1,SLC25A24,NDUFB7,PLP2,EMD,S100A9,ARL2BP,ZNF32,TIMM17B,NDUFAF3,POLR2I,TJP1,CRYGB,AVPR2,SERTAD3,CRK,NDUFS5
TF	Factor: NR1B2; motif: RAGGTCATGACCTN	TF:M11803	false	0.0004086490355179388	3.3886495217537	3243	53	11	62700	RPS21,PGLYRP1,OR1L1,IFITM3,GPR34,SLC39A2,S100A9,ARL2BP,POU3F4,SERTAD3,CRYAA
TF	Factor: c-Jun; motif: NNNNRRTGASTCAN	TF:M07102	false	0.00040925217109047743	3.3880090079695018	5161	53	14	62700	RPS21,PGLYRP1,PLP2,CST1,CCL7,OR1L1,CSH1,GPR34,S100A10,POU3F4,MAPT,SERTAD3,FADD,SPRR1B
TF	Factor: TTF-1; motif: NNNCNCTTGASNNN	TF:M02034	false	0.00040925217109047743	3.3880090079695018	3851	53	12	62700	SPRR2B,NDUFB7,OR1L1,ZNF32,CFD,POU3F4,POLR2I,FAM216A,MAPT,CRYGB,NDUFS5,GNG13
TF	Factor: MAFK; motif: NAWWNTGCTGAS	TF:M04217	false	0.00041186615530643974	3.3852438942964556	830	53	6	62700	CCL7,GPR34,S100A10,FAM216A,MAPT,CRK
TF	Factor: FOXO1; motif: NWAAACAAN	TF:M01216	false	0.00041720662844733794	3.3796488002569296	3252	53	11	62700	CLDN6,NDUFB7,CST1,CSH1,SLC39A2,NDUFA8,SLC31A2,MAPT,TJP1,CRYAA,CRYGA
TF	Factor: AR; motif: NGNACANNNTGTTCYNN	TF:M09589	false	0.000418331418746048	3.378479516543871	5173	53	14	62700	SPRR2B,RPS21,PLP2,CST1,CSH1,IFITM3,SLC39A2,ENDOG,SLC31A2,POLR2I,FAM216A,CRYAA,CRK,NDUFS5
TF	Factor: TBX15; motif: NAGGTGTGAN	TF:M12040	false	0.000418683043188227	3.378114627833176	2682	53	10	62700	SPRR2B,PGLYRP1,HCFC1R1,SLC25A24,CSH1,S100A10,CFD,POLR2I,CRYGB,SERTAD3
TF	Factor: GKLF; motif: NNCCACRCCCN	TF:M12174	false	0.00042085305542157147	3.3758695154694025	2684	53	10	62700	RPS21,PGLYRP1,HCFC1R1,PLP2,S100A10,ENDOG,TIMM17B,CFD,NDUFAF3,AVPR2
TF	Factor: E2F; motif: TTTSGCGS	TF:M00427	false	0.00042094414558428527	3.375775526192343	9761	53	20	62700	SPRR2B,RPS21,HCFC1R1,BANF1,SLC25A24,NDUFB7,MYH11,SLC39A2,S100A10,NDUFA8,ARL2BP,ZNF32,POU3F4,POLR2I,FAM216A,TJP1,MAGEC2,FADD,MLNR,GNG13
TF	Factor: IRF-8; motif: NYGAAASYGAAACYN	TF:M11682	false	0.00042281719607823175	3.3738473581431867	3867	53	12	62700	CLDN6,SLC25A24,OR1L1,CSH1,GPR34,S100A10,S100A9,SLC31A2,FAM216A,ANP32D,SERTAD3,NDUFS5
TF	Factor: FAC1; motif: NNNCAMAACACRNA	TF:M00456	false	0.00042362501805428274	3.373018399645565	8141	53	18	62700	CLDN6,HCFC1R1,BANF1,SLC25A24,NDUFB7,PLP2,GPR34,S100A10,SLC31A2,TIMM17B,POU3F4,POLR2I,FAM216A,MAPT,AVPR2,CXCL5,MLNR,CRYGA
TF	Factor: ZNF273; motif: GAGAGGAGCTAC; match class: 1	TF:M10460_1	false	0.0004239554477828453	3.3726797797249186	5883	53	15	62700	EMD,SLC39A2,S100A10,S100A9,NDUFA8,ARL2BP,ZNF32,NDUFAF3,FAM216A,MAPT,TJP1,MAGEC2,CRYAA,CXCL5,NDUFS5
TF	Factor: beta-catenin; motif: GDMATCAAAGM	TF:M03539	false	0.0004246740153605068	3.3719443114858634	3870	53	12	62700	SPRR2B,PGLYRP1,SLC25A24,CST1,CCL7,ARL2BP,SLC31A2,TIMM17B,CRYAA,FADD,CXCL5,MLNR
TF	Factor: TEF-3; motif: GNTATTTTT; match class: 1	TF:M07270_1	false	0.0004256790934497008	3.3709176789804673	4513	53	13	62700	CLDN6,SPRR2B,NDUFB7,PLP2,CCL7,GPR34,SLC39A2,SLC31A2,ZNF32,CRYGB,ANP32D,CRYGA,SPRR1B
TF	Factor: P73; motif: GNNNRRRCNTGCMNNTSASN; match class: 1	TF:M03558_1	false	0.00042646701013018226	3.3701145585704553	837	53	6	62700	CST1,ZNF32,POU3F4,AVPR2,SERTAD3,GNG13
TF	Factor: PU.1; motif: WGAGGAAG	TF:M00658	false	0.00043158709399016487	3.364931550765445	4520	53	13	62700	BANF1,SLC25A24,CCL7,OR1L1,CSH1,IFITM3,S100A10,S100A9,NDUFA8,ARL2BP,MAPT,ANP32D,MAGEC2
TF	Factor: TFAP2A; motif: NGCCYSAGGCN	TF:M04147	false	0.0004331076754096968	3.3634041197600197	5195	53	14	62700	CLDN6,PGLYRP1,NDUFB7,CST1,MYH11,ARL2BP,ZNF32,POLR2I,FAM216A,AVPR2,MAGEC2,CRYAA,FADD,GNG13
TF	Factor: GATA-2; motif: NNNGATRNNN	TF:M00076	false	0.000437333491449414	3.359187262662653	3274	53	11	62700	CLDN6,RPS21,HCFC1R1,NDUFB7,SLC39A2,NDUFA8,ENDOG,ARL2BP,SLC31A2,POLR2I,MAGEC2
TF	Factor: LXR;; motif: NTGACCKNNAGTRACCYNN	TF:M03795	false	0.00043910256656285265	3.357434024428687	6634	53	16	62700	PGLYRP1,HCFC1R1,BANF1,NDUFB7,OR1L1,S100A9,SLC31A2,NDUFAF3,POU3F4,FAM216A,MAPT,TJP1,CRYGB,AVPR2,CRK,NDUFS5
TF	Factor: LBX2; motif: CTNRANSTAATTA	TF:M04383	false	0.00044278806759971804	3.353804091147929	8174	53	18	62700	SPRR2B,SLC25A24,OR1L1,MYH11,IFITM3,SLC39A2,S100A9,NDUFA8,ARL2BP,SLC31A2,POU3F4,MAPT,TJP1,CRYGB,ANP32D,MAGEC2,CRYGA,SPRR1B
TF	Factor: ZNFPT1; motif: YCNNCNCWGCCNY; match class: 1	TF:M12721_1	false	0.00044882896585524	3.3479191229970815	3285	53	11	62700	CLDN6,PGLYRP1,HCFC1R1,NDUFB7,MYH11,EMD,S100A9,CFD,POLR2I,AVPR2,CRYGA
TF	Factor: RREB-1; motif: GGGWCSA; match class: 1	TF:M05439_1	false	0.0004508224317193072	3.345994482755604	3287	53	11	62700	RPS21,HCFC1R1,SLC25A24,NDUFB7,PLP2,EMD,NDUFA8,ARL2BP,FAM216A,TJP1,CRYAA
TF	Factor: E2F-4; motif: NTTTCSCGCC; match class: 1	TF:M07380_1	false	0.00046653199979433544	3.3311185622980246	8209	53	18	62700	CLDN6,RPS21,PGLYRP1,HCFC1R1,SLC25A24,NDUFB7,EMD,ENDOG,TIMM17B,CFD,NDUFAF3,FAM216A,TJP1,FADD,CRK,NDUFS5,MLNR,GNG13
TF	Factor: AP-2; motif: SNNNCCNCAGGCN	TF:M00915	false	0.0004690786466748616	3.3287543364886787	9846	53	20	62700	CLDN6,RPS21,PGLYRP1,HCFC1R1,NDUFB7,PLP2,MYH11,IFITM3,ENDOG,ARL2BP,ZNF32,CFD,NDUFAF3,POU3F4,FAM216A,TJP1,AVPR2,CRYAA,CRK,GNG13
TF	Factor: LRF; motif: NCGACCACCGN; match class: 1	TF:M12231_1	false	0.0004710741995986467	3.326910681112599	5240	53	14	62700	CLDN6,SPRR2B,RPS21,NDUFB7,MYH11,GPR34,NDUFA8,ENDOG,NDUFAF3,TJP1,SERTAD3,CRYAA,FADD,MLNR
TF	Factor: JunB; motif: GATGACGTCAYC; match class: 1	TF:M11273_1	false	0.0004757504203392067	3.322620819329082	6683	53	16	62700	CLDN6,NDUFB7,PLP2,MYH11,IFITM3,EMD,SLC39A2,ENDOG,SLC31A2,CFD,POU3F4,POLR2I,TJP1,NDUFS5,GNG13,CRYGA
TF	Factor: Pax-4; motif: WNNNYTAATTARYNSNN	TF:M01385	false	0.00047865889548668716	3.3199738656657063	3311	53	11	62700	BANF1,OR1L1,IFITM3,GPR34,S100A10,NDUFA8,ENDOG,ARL2BP,MAPT,MAGEC2,CXCL5
TF	Factor: WT1; motif: RGGNGGGGGAGGRGGNGGRG	TF:M10108	false	0.0004790685726661969	3.3196023183201597	6688	53	16	62700	CLDN6,BANF1,CST1,CSH1,EMD,ZNF32,CFD,POLR2I,FAM216A,TJP1,AVPR2,ANP32D,SERTAD3,FADD,CRK,GNG13
TF	Factor: RelA-p65; motif: BCWGGGRANNK	TF:M04811	false	0.0004791227930185796	3.319553168221933	7448	53	17	62700	CLDN6,RPS21,PGLYRP1,HCFC1R1,CSH1,IFITM3,S100A9,ENDOG,ARL2BP,TIMM17B,CFD,MAPT,CRYGB,AVPR2,SERTAD3,CRK,CXCL5
TF	Factor: gli3; motif: NGACCACCCACGNNG	TF:M12213	false	0.0004791227930185796	3.319553168221933	528	53	5	62700	CSH1,CFD,NDUFAF3,TJP1,GNG13
TF	Factor: ZNF563; motif: NGNNTCMTNNCNGGCAGCTGY; match class: 1	TF:M10158_1	false	0.00047932636366763943	3.3193686835045604	1251	53	7	62700	CLDN6,SLC25A24,PLP2,CST1,CXCL5,NDUFS5,GNG13
TF	Factor: Elf-1; motif: NANCAGGAAGTR	TF:M11445	false	0.00047932636366763943	3.3193686835045604	1699	53	8	62700	SPRR2B,PGLYRP1,SLC25A24,CST1,IFITM3,S100A10,POU3F4,MAGEC2
TF	Factor: SAP-1; motif: NTCGTAAATGCN	TF:M11438	false	0.0004804337302795338	3.3183665092624106	5960	53	15	62700	CLDN6,RPS21,PGLYRP1,CSH1,EMD,NDUFA8,ENDOG,ARL2BP,TIMM17B,POLR2I,FAM216A,FADD,CRK,NDUFS5,CRYGA
TF	Factor: SREBP-2; motif: ATCACMCCAY	TF:M11084	false	0.0004891078717710031	3.310595347525888	3322	53	11	62700	RPS21,PLP2,NDUFA8,ENDOG,ARL2BP,POU3F4,POLR2I,TJP1,CRYGB,SERTAD3,NDUFS5
TF	Factor: CKROX; motif: SCCCTCCCC; match class: 1	TF:M01175_1	false	0.000492396556636433	3.307684992781796	2745	53	10	62700	CLDN6,IFITM3,EMD,SLC39A2,CFD,FAM216A,TJP1,AVPR2,SERTAD3,FADD
TF	Factor: POU2F1:PEA3; motif: ACCGGATATGCAN	TF:M08402	false	0.0004959057750429945	3.3046008341273185	8256	53	18	62700	SPRR2B,RPS21,PGLYRP1,SLC25A24,NDUFB7,PLP2,CCL7,MYH11,CSH1,GPR34,S100A10,S100A9,NDUFA8,TIMM17B,FADD,CRK,CRYGA,SPRR1B
TF	Factor: AP-2alpha; motif: GCCNNNRGS	TF:M00469	false	0.0005036597011749983	3.297862796526593	5279	53	14	62700	RPS21,PGLYRP1,PLP2,ENDOG,ARL2BP,SLC31A2,ZNF32,CFD,NDUFAF3,FAM216A,TJP1,SERTAD3,CRK,GNG13
TF	Factor: Fli-1:Dlx-2; motif: RNCGGAARYAATTA	TF:M08470	false	0.0005039688503557059	3.297596305889195	5988	53	15	62700	SPRR2B,RPS21,PGLYRP1,BANF1,NDUFB7,CCL7,OR1L1,POLR2I,TJP1,AVPR2,ANP32D,SERTAD3,CRK,MLNR,SPRR1B
TF	Factor: Sp2; motif: TGGGCGCGCCCA	TF:M06948	false	0.0005039688503557059	3.297596305889195	9076	53	19	62700	CLDN6,RPS21,PGLYRP1,HCFC1R1,PLP2,MYH11,EMD,ARL2BP,SLC31A2,ZNF32,CFD,NDUFAF3,POLR2I,TJP1,SERTAD3,CRYAA,CRK,MLNR,GNG13
TF	Factor: RFX3; motif: NYNCCMTGGCAACM	TF:M09732	false	0.000504218926073267	3.297380856924307	5281	53	14	62700	PLP2,EMD,NDUFA8,ARL2BP,NDUFAF3,POU3F4,POLR2I,FAM216A,AVPR2,SERTAD3,CRK,NDUFS5,GNG13,CRYGA
TF	Factor: FOXO1A; motif: NNNYTGTTTNCN	TF:M09931	false	0.0005046694791674124	3.296992959244874	6725	53	16	62700	SPRR2B,SLC25A24,PLP2,CST1,CCL7,OR1L1,IFITM3,SLC39A2,S100A10,SLC31A2,CFD,AVPR2,CXCL5,NDUFS5,CRYGA,SPRR1B
TF	Factor: rfx3:SRF; motif: TRGCAACNNNNNCCNWATANGGN; match class: 1	TF:M08623_1	false	0.000508874923171123	3.2933889501814164	8276	53	18	62700	RPS21,HCFC1R1,BANF1,PLP2,CSH1,IFITM3,ENDOG,ARL2BP,SLC31A2,CFD,NDUFAF3,POU3F4,TJP1,CRYGB,AVPR2,MAGEC2,CXCL5,GNG13
TF	Factor: TR4; motif: NCCCTGACCYB	TF:M08906	false	0.0005118580775664255	3.2908504387778166	4610	53	13	62700	SPRR2B,HCFC1R1,NDUFB7,CSH1,IFITM3,S100A10,NDUFAF3,FAM216A,MAPT,TJP1,CRYGB,SERTAD3,SPRR1B
TF	Factor: RFX; motif: SHGTTGCSN	TF:M00975	false	0.0005118580775664255	3.2908504387778166	5999	53	15	62700	BANF1,SLC25A24,NDUFB7,PLP2,CST1,OR1L1,CSH1,NDUFA8,SLC31A2,FAM216A,TJP1,CRYGB,AVPR2,NDUFS5,CRYGA
TF	Factor: ZEB1; motif: CAGGTGN	TF:M04831	false	0.0005130313451702763	3.289856099569251	8283	53	18	62700	CLDN6,RPS21,PGLYRP1,HCFC1R1,PLP2,EMD,GPR34,SLC39A2,S100A9,ENDOG,ARL2BP,SLC31A2,MAPT,FADD,CRK,NDUFS5,GNG13,SPRR1B
TF	Factor: Ets; motif: ANNCACTTCCTG	TF:M00771	false	0.0005132912030010588	3.289636178795609	3962	53	12	62700	SPRR2B,PGLYRP1,SLC25A24,NDUFB7,CST1,S100A10,CFD,NDUFAF3,POU3F4,CRYGB,AVPR2,CRYGA
TF	Factor: SREBP-1; motif: NATCACGTGAY	TF:M00220	false	0.0005228323761865438	3.2816375267460507	4621	53	13	62700	PGLYRP1,NDUFB7,PLP2,OR1L1,IFITM3,SLC31A2,ZNF32,POLR2I,FAM216A,MAPT,CRYGB,CRK,NDUFS5
TF	Factor: En-2; motif: NTCRTTARN	TF:M10858	false	0.0005246231390075468	3.2801525583478814	8299	53	18	62700	CLDN6,SPRR2B,SLC25A24,NDUFB7,CST1,CCL7,OR1L1,MYH11,IFITM3,GPR34,S100A10,NDUFA8,TIMM17B,MAPT,CRYGB,ANP32D,FADD,SPRR1B
TF	Factor: FOXO4; motif: NNGTTGTTTACNTN	TF:M00476	false	0.0005280959267926281	3.2772871822147946	2773	53	10	62700	OR1L1,CSH1,IFITM3,TIMM17B,CFD,TJP1,SERTAD3,CRK,CXCL5,SPRR1B
TF	Factor: SNA; motif: NNRGCAGGTGCNNNN	TF:M10528	false	0.0005386935623166532	3.268658214480144	4636	53	13	62700	RPS21,PGLYRP1,CST1,MYH11,S100A9,SLC31A2,ZNF32,NDUFAF3,MAPT,TJP1,CRYGB,MAGEC2,CRYAA
TF	Factor: Lhx2; motif: WATTAN; match class: 1	TF:M07047_1	false	0.0005452585640773729	3.2633975044703316	4642	53	13	62700	CLDN6,SLC25A24,PLP2,OR1L1,S100A10,NDUFA8,ZNF32,MAPT,CRYGB,MAGEC2,FADD,NDUFS5,CRYGA
TF	Factor: HOXD12:PEA3; motif: RCCGGAAGTAATAAAM	TF:M08369	false	0.0005459156022969503	3.262874493357273	4643	53	13	62700	SPRR2B,RPS21,BANF1,OR1L1,NDUFA8,ENDOG,TIMM17B,POU3F4,AVPR2,ANP32D,MAGEC2,SERTAD3,MLNR
TF	Factor: TEAD1; motif: NNACATTCCAGNN	TF:M12500	false	0.0005459408443551143	3.262854412903275	6038	53	15	62700	SPRR2B,PGLYRP1,BANF1,SLC25A24,PLP2,OR1L1,GPR34,S100A10,SLC31A2,FAM216A,TJP1,CRYGB,NDUFS5,GNG13,SPRR1B
TF	Factor: Smad2:Smad3:Smad4; motif: NTGTCTGNCACCT; match class: 1	TF:M07126_1	false	0.0005517348270076454	3.2582696013243693	547	53	5	62700	SPRR2B,PGLYRP1,SLC25A24,MYH11,MAGEC2
TF	Factor: MTF-1; motif: NTTTTGCACACGGCNYN	TF:M12279	false	0.0005557882387140316	3.2550906477631103	6788	53	16	62700	PGLYRP1,NDUFB7,PLP2,CST1,IFITM3,SLC31A2,ZNF32,TIMM17B,NDUFAF3,POLR2I,FAM216A,AVPR2,CRYAA,FADD,CRK,CXCL5
TF	Factor: AP-2alpha; motif: NTNSCCTGRGGSNAN	TF:M09590	false	0.0005564645323260827	3.2545625113040177	5338	53	14	62700	CLDN6,RPS21,PGLYRP1,S100A9,SLC31A2,ZNF32,NDUFAF3,AVPR2,MAGEC2,SERTAD3,CRYAA,CRK,MLNR,GNG13
TF	Factor: ZNF449; motif: NNNAGCCCARCC	TF:M09837	false	0.0005615287674787073	3.250627989647886	5343	53	14	62700	RPS21,SLC25A24,NDUFB7,PLP2,CST1,S100A9,CFD,POLR2I,CRYGB,AVPR2,SERTAD3,CRYAA,CRK,GNG13
TF	Factor: LKLF; motif: GGGGTGGKSN	TF:M07261	false	0.0005650014404755182	3.247950444942028	10000	53	20	62700	CLDN6,SPRR2B,HCFC1R1,NDUFB7,PLP2,CST1,MYH11,S100A10,S100A9,NDUFA8,ARL2BP,CFD,MAPT,TJP1,SERTAD3,CRYAA,FADD,MLNR,GNG13,CRYGA
TF	Factor: Elk-1; motif: AACCGGAAGTR	TF:M01163	false	0.0005660845605435981	3.2471186899522873	5348	53	14	62700	SPRR2B,RPS21,BANF1,SLC25A24,CST1,CSH1,S100A10,NDUFA8,TIMM17B,NDUFAF3,AVPR2,SERTAD3,CRYAA,NDUFS5
TF	Factor: ZIC4; motif: NNCCNCCCRYNGYGN; match class: 1	TF:M12227_1	false	0.0005676354310499489	3.245930504283561	6063	53	15	62700	CLDN6,BANF1,EMD,ENDOG,SLC31A2,ZNF32,CFD,NDUFAF3,POU3F4,FAM216A,TJP1,SERTAD3,CRYAA,MLNR,GNG13
TF	Factor: SALL2; motif: GGGTGGG; match class: 1	TF:M04595_1	false	0.0005690148135016649	3.2448764272107504	7570	53	17	62700	CLDN6,SPRR2B,HCFC1R1,PLP2,CST1,MYH11,IFITM3,S100A10,NDUFA8,TIMM17B,CFD,AVPR2,MAGEC2,SERTAD3,CRYAA,FADD,GNG13
TF	Factor: ZNF324; motif: KNTCAAACCATCCTTNNCTKSCN	TF:M10109	false	0.0005715910763102999	3.2429145600410516	2256	53	9	62700	PLP2,CST1,S100A9,ARL2BP,TIMM17B,TJP1,AVPR2,MAGEC2,CRK
TF	Factor: Max; motif: NNANCACGTGNTNN; match class: 1	TF:M00119_1	false	0.0005715910763102999	3.2429145600410516	6809	53	16	62700	PGLYRP1,SLC25A24,PLP2,IFITM3,SLC31A2,TIMM17B,NDUFAF3,POLR2I,FAM216A,MAPT,TJP1,AVPR2,ANP32D,CRYAA,FADD,NDUFS5
TF	Factor: Max; motif: NNANCACGTGNTNN	TF:M00119	false	0.0005715910763102999	3.2429145600410516	6809	53	16	62700	PGLYRP1,SLC25A24,PLP2,IFITM3,SLC31A2,TIMM17B,NDUFAF3,POLR2I,FAM216A,MAPT,TJP1,AVPR2,ANP32D,CRYAA,FADD,NDUFS5
TF	Factor: E2F-1; motif: NKTSSCGC	TF:M00428	false	0.0005718906648030796	3.2426869925556168	9178	53	19	62700	CLDN6,RPS21,HCFC1R1,BANF1,SLC25A24,NDUFB7,PLP2,ENDOG,SLC31A2,NDUFAF3,POU3F4,FAM216A,CRYGB,MAGEC2,FADD,CRK,NDUFS5,MLNR,GNG13
TF	Factor: GR; motif: RGWACATWAYGTWCY; match class: 1	TF:M11846_1	false	0.0005760630697205368	3.239529965652969	4019	53	12	62700	PLP2,CSH1,IFITM3,GPR34,ENDOG,SLC31A2,POLR2I,FAM216A,TJP1,CRYAA,FADD,CRK
TF	Factor: ER-alpha; motif: AGGTCACNGTGACCT	TF:M01801	false	0.0005799771565987315	3.2365891115379064	3399	53	11	62700	HCFC1R1,NDUFB7,OR1L1,S100A9,ARL2BP,POU3F4,POLR2I,FAM216A,MAPT,TJP1,SPRR1B
TF	Factor: MSANTD3; motif: SNNCACTCAC	TF:M12406	false	0.0005813095834589135	3.2355925172138926	4680	53	13	62700	PGLYRP1,OR1L1,CSH1,IFITM3,ENDOG,SLC31A2,ZNF32,POU3F4,POLR2I,CRYGB,ANP32D,MAGEC2,CRYAA
TF	Factor: Elf-1; motif: NRANCMGGAAGTG	TF:M07087	false	0.0005813095834589135	3.2355925172138926	2263	53	9	62700	SPRR2B,PGLYRP1,SLC25A24,CST1,NDUFAF3,POU3F4,AVPR2,NDUFS5,CRYGA
TF	Factor: AP-2alpha; motif: GCCNNNRGS; match class: 1	TF:M00469_1	false	0.0005813334708656281	3.235574671377398	3401	53	11	62700	PGLYRP1,PLP2,ENDOG,ARL2BP,SLC31A2,ZNF32,NDUFAF3,TJP1,SERTAD3,CRK,GNG13
TF	Factor: Lhx8; motif: TGATTG	TF:M07476	false	0.0005831317220875845	3.2342333325236274	9195	53	19	62700	SPRR2B,BANF1,SLC25A24,NDUFB7,CCL7,OR1L1,MYH11,IFITM3,SLC39A2,S100A10,S100A9,ARL2BP,ZNF32,TIMM17B,MAPT,CRYGB,ANP32D,FADD,CRYGA
TF	Factor: Pax-5; motif: GTYAYGCTTSRCTGVNYN; match class: 1	TF:M04754_1	false	0.000600528045884109	3.2214667053496933	901	53	6	62700	IFITM3,FAM216A,MAPT,CRYGB,AVPR2,CRYAA
TF	Factor: BCL-6; motif: NYGCTTTCKAGGAANN	TF:M12341	false	0.000600528045884109	3.2214667053496933	6100	53	15	62700	SPRR2B,NDUFB7,PLP2,OR1L1,IFITM3,S100A10,SLC31A2,POLR2I,ANP32D,SERTAD3,FADD,CRK,CXCL5,NDUFS5,SPRR1B
TF	Factor: PLAG1; motif: GRGGCNNHNNNRRGGG	TF:M01778	false	0.0006012458295159415	3.2209479230497045	2826	53	10	62700	CLDN6,RPS21,HCFC1R1,S100A10,S100A9,ZNF32,TJP1,SERTAD3,CRYAA,FADD
TF	Factor: sp4; motif: NNNGCYCCGCCCCCY	TF:M10530	false	0.0006012458295159415	3.2209479230497045	8403	53	18	62700	CLDN6,BANF1,PLP2,EMD,S100A9,NDUFA8,ARL2BP,TIMM17B,CFD,NDUFAF3,POLR2I,FAM216A,TJP1,MAGEC2,SERTAD3,FADD,CRK,GNG13
TF	Factor: Gfi1b; motif: TAAATCACTGCW	TF:M01058	false	0.0006061826644962846	3.2173964876669383	1769	53	8	62700	HCFC1R1,MYH11,GPR34,NDUFA8,MAPT,ANP32D,CXCL5,CRYGA
TF	Factor: IRF-4; motif: GAAARTA	TF:M01883	false	0.0006065933498854654	3.217102355192315	8411	53	18	62700	CLDN6,SPRR2B,PGLYRP1,SLC25A24,CST1,CCL7,OR1L1,IFITM3,GPR34,S100A10,NDUFA8,SLC31A2,TIMM17B,POU3F4,ANP32D,SERTAD3,CXCL5,SPRR1B
TF	Factor: Pax-5; motif: SCNNGGGCARCNRAGCGWGAC	TF:M10027	false	0.0006065933498854654	3.217102355192315	3420	53	11	62700	SLC25A24,NDUFB7,NDUFA8,ENDOG,ARL2BP,SLC31A2,CFD,FAM216A,MAPT,CRYGB,NDUFS5
TF	Factor: MafA; motif: NTGCTGASTCAGCAN; match class: 1	TF:M11368_1	false	0.0006150096025106768	3.2111181032736202	563	53	5	62700	PGLYRP1,SLC39A2,AVPR2,CRYAA,CXCL5
TF	Factor: BCL-6; motif: WRCTTTCKAGGRAT	TF:M01185	false	0.000619432510607323	3.2080060046511107	6121	53	15	62700	CST1,CCL7,OR1L1,IFITM3,SLC39A2,NDUFA8,POU3F4,POLR2I,FAM216A,CRYGB,AVPR2,SERTAD3,CXCL5,GNG13,SPRR1B
TF	Factor: IRF-3; motif: KCNGTTTCSNSGAAACCGAAACN	TF:M11675	false	0.0006215991861147572	3.206489562846301	4717	53	13	62700	SPRR2B,RPS21,PLP2,CCL7,OR1L1,SLC39A2,S100A10,NDUFA8,SLC31A2,POU3F4,ANP32D,CRYGA,SPRR1B
TF	Factor: ATF-4; motif: GGATGACGTCATCC	TF:M11337	false	0.0006237906052298726	3.2049611703412184	3433	53	11	62700	CLDN6,HCFC1R1,PLP2,IFITM3,EMD,POU3F4,POLR2I,TJP1,NDUFS5,CRYGA,SPRR1B
TF	Factor: SREBP-2; motif: NTCACCYNNNN; match class: 1	TF:M03852_1	false	0.0006267311495411886	3.202918719632783	2290	53	9	62700	RPS21,PLP2,IFITM3,EMD,CFD,POU3F4,TJP1,CRK,GNG13
TF	Factor: MafA; motif: NTGCTGASTCAGCAN	TF:M11368	false	0.0006320358803001025	3.199258266378964	567	53	5	62700	PGLYRP1,SLC39A2,AVPR2,CRYAA,CXCL5
TF	Factor: Fli-1:E2A; motif: NCCGGAWRCASCTGN; match class: 1	TF:M08472_1	false	0.0006320358803001025	3.199258266378964	2293	53	9	62700	PGLYRP1,SLC39A2,ARL2BP,ZNF32,TIMM17B,TJP1,FADD,CXCL5,GNG13
TF	Factor: HOXA7; motif: GYMATTAN; match class: 1	TF:M10690_1	false	0.0006401407270803423	3.193724541209794	6142	53	15	62700	SLC25A24,OR1L1,MYH11,GPR34,S100A10,NDUFA8,ARL2BP,SLC31A2,MAPT,CRYGB,MAGEC2,FADD,CXCL5,NDUFS5,CRYGA
TF	Factor: HNF-3gamma; motif: TGTTTRYT	TF:M02015	false	0.0006439091167565762	3.1911754259265983	2854	53	10	62700	CLDN6,CSH1,IFITM3,GPR34,NDUFA8,SLC31A2,TIMM17B,TJP1,SERTAD3,CRYAA
TF	Factor: mbnl2; motif: NYGCYTYGCYTN	TF:M12136	false	0.0006510196368411573	3.1864059115191554	5433	53	14	62700	CLDN6,PGLYRP1,EMD,SLC39A2,S100A9,ENDOG,ZNF32,POU3F4,POLR2I,FAM216A,TJP1,SERTAD3,FADD,NDUFS5
TF	Factor: FKHL14; motif: RNAAAYAAACAN	TF:M11561	false	0.0006551080690774417	3.183687051256161	1328	53	7	62700	CLDN6,CSH1,IFITM3,NDUFA8,TJP1,SERTAD3,CRYAA
TF	Factor: IRF-8; motif: NYGAAACYGAAACTN	TF:M11684	false	0.0006605016489447694	3.1801260938303466	4750	53	13	62700	CLDN6,SLC25A24,OR1L1,CSH1,GPR34,S100A10,S100A9,SLC31A2,FAM216A,ANP32D,SERTAD3,CRK,NDUFS5
TF	Factor: DLX2; motif: AMSMCTGACKG; match class: 1	TF:M08873_1	false	0.0006689224580900649	3.1746242230025783	1799	53	8	62700	CLDN6,BANF1,IFITM3,ENDOG,ARL2BP,TIMM17B,CRYGB,NDUFS5
TF	Factor: Erm; motif: NRCMGGAAGTN	TF:M11422	false	0.0006755533246933882	3.17034036432359	4762	53	13	62700	SPRR2B,RPS21,PGLYRP1,BANF1,SLC25A24,CST1,NDUFAF3,POU3F4,TJP1,CRYGB,AVPR2,NDUFS5,CRYGA
TF	Factor: TFEA; motif: RGTCACGTGA	TF:M10100	false	0.0006773092530890765	3.1692129912206335	6179	53	15	62700	HCFC1R1,SLC25A24,PLP2,CST1,MYH11,IFITM3,ENDOG,SLC31A2,CFD,MAPT,MAGEC2,CRYAA,FADD,GNG13,SPRR1B
TF	Factor: ESE-1; motif: NSMGGAARTN	TF:M02055	false	0.0006773092530890765	3.1692129912206335	7699	53	17	62700	SPRR2B,RPS21,HCFC1R1,BANF1,SLC25A24,NDUFB7,PLP2,ENDOG,TIMM17B,NDUFAF3,POU3F4,CRYGB,AVPR2,SERTAD3,CRK,NDUFS5,CRYGA
TF	Factor: MafF; motif: NTGCTGASTCAGCAN	TF:M11340	false	0.0006773092530890765	3.1692129912206335	577	53	5	62700	SLC39A2,S100A9,AVPR2,CRYAA,CXCL5
TF	Factor: ESE-1; motif: NSMGGAARTN	TF:M01214	false	0.0006773092530890765	3.1692129912206335	7699	53	17	62700	SPRR2B,RPS21,HCFC1R1,BANF1,SLC25A24,NDUFB7,PLP2,ENDOG,TIMM17B,NDUFAF3,POU3F4,CRYGB,AVPR2,SERTAD3,CRK,NDUFS5,CRYGA
TF	Factor: Elf-1; motif: NNCAGGAAGNNN	TF:M07417	false	0.0006779655183760451	3.168792393979288	1804	53	8	62700	SPRR2B,SLC25A24,MYH11,IFITM3,S100A9,CFD,POU3F4,AVPR2
TF	Factor: AP-2; motif: GSCCSCRGGCNRNRNN	TF:M00800	false	0.0006819512666854506	3.1662466596042305	9321	53	19	62700	CLDN6,RPS21,BANF1,NDUFB7,CST1,MYH11,CSH1,EMD,ARL2BP,SLC31A2,ZNF32,CFD,POU3F4,FAM216A,TJP1,AVPR2,CRK,NDUFS5,GNG13
TF	Factor: HNRPUL1; motif: NCNCAGN; match class: 1	TF:M09746_1	false	0.0006906588663712479	3.1607364085369896	7713	53	17	62700	CLDN6,PGLYRP1,BANF1,NDUFB7,PLP2,CST1,SLC39A2,ENDOG,SLC31A2,TIMM17B,CFD,MAPT,CRYGB,AVPR2,CRYAA,NDUFS5,GNG13
TF	Factor: IRF-8; motif: NCGAAACCGAAACYN	TF:M11683	false	0.0006957632814312796	3.1575384946636817	4780	53	13	62700	CLDN6,SLC25A24,OR1L1,CSH1,GPR34,S100A10,S100A9,SLC31A2,NDUFAF3,FAM216A,ANP32D,SERTAD3,NDUFS5
TF	Factor: ZNF418; motif: TGCTTYTRGCYTCTKNN	TF:M10148	false	0.0007114813273194476	3.14783649339915	1349	53	7	62700	CCL7,S100A9,NDUFA8,TIMM17B,CFD,ANP32D,CRYGA
TF	Factor: CREB1; motif: NGRTGAYGWNNN	TF:M09827	false	0.0007155569367731031	3.1453558037734224	2897	53	10	62700	CLDN6,OR1L1,MYH11,IFITM3,EMD,GPR34,NDUFAF3,POLR2I,AVPR2,ANP32D
TF	Factor: SP2; motif: GGGCGGGAC	TF:M01783	false	0.000716533232295022	3.1447636625343867	9359	53	19	62700	CLDN6,RPS21,PGLYRP1,SLC25A24,NDUFB7,PLP2,EMD,GPR34,S100A9,ARL2BP,TIMM17B,NDUFAF3,POLR2I,TJP1,AVPR2,MAGEC2,SERTAD3,CRK,GNG13
TF	Factor: c-ets-1; motif: ACCGGAWGTN	TF:M02063	false	0.0007194668892012461	3.1429891880624345	7742	53	17	62700	SPRR2B,RPS21,BANF1,SLC25A24,NDUFB7,PLP2,CST1,GPR34,ENDOG,TIMM17B,NDUFAF3,TJP1,CRYGB,AVPR2,MAGEC2,CRK,NDUFS5
TF	Factor: ER-alpha; motif: NAGGTCACSGYGACCTN	TF:M11844	false	0.0007251178423720352	3.139591408417876	5498	53	14	62700	PGLYRP1,HCFC1R1,SLC25A24,OR1L1,CSH1,IFITM3,S100A9,ENDOG,ARL2BP,ZNF32,POU3F4,TJP1,CRK,SPRR1B
TF	Factor: mbnl2; motif: NYGCYTYGCYTN; match class: 1	TF:M12136_1	false	0.0007341779087245884	3.1341986874748415	941	53	6	62700	EMD,ENDOG,ZNF32,FAM216A,TJP1,FADD
TF	Factor: BTEB4; motif: RCCACGCCCC	TF:M12185	false	0.0007377356043072995	3.1320992562853407	2348	53	9	62700	RPS21,HCFC1R1,PLP2,ENDOG,ZNF32,TIMM17B,CFD,NDUFAF3,AVPR2
TF	Factor: Elk-1:PDEF; motif: NCMGGAMGGANATCCGGN	TF:M08227	false	0.0007390623805190162	3.13131890345656	8561	53	18	62700	SPRR2B,BANF1,NDUFB7,PLP2,OR1L1,CSH1,EMD,S100A10,ENDOG,ARL2BP,SLC31A2,TIMM17B,CFD,POU3F4,TJP1,MAGEC2,NDUFS5,GNG13
TF	Factor: Ets; motif: ACTTCCTS	TF:M00971	false	0.0007404202608872192	3.1305217057063754	2350	53	9	62700	SLC25A24,IFITM3,S100A10,ARL2BP,TIMM17B,AVPR2,ANP32D,MAGEC2,SERTAD3
TF	Factor: RAR-gamma; motif: RAGGTCRTGACCTY	TF:M11805	false	0.0007404202608872192	3.1305217057063754	2350	53	9	62700	RPS21,PGLYRP1,OR1L1,NDUFA8,POU3F4,FAM216A,TJP1,SERTAD3,CRYAA
TF	Factor: HOXB2:Elk-1; motif: TAATKRCCGGAAGTN	TF:M08341	false	0.0007408801588660143	3.1302520356810613	6237	53	15	62700	CLDN6,RPS21,BANF1,SLC25A24,IFITM3,NDUFA8,ARL2BP,ZNF32,TIMM17B,NDUFAF3,POLR2I,AVPR2,CRK,NDUFS5,CRYGA
TF	Factor: CREB; motif: NNGNTGACGTNN; match class: 1	TF:M00113_1	false	0.000742823372374442	3.1291144399705466	944	53	6	62700	PLP2,EMD,NDUFAF3,MAGEC2,SERTAD3,CRK
TF	Factor: ESR2; motif: NNRGGTCANNNTGMCCTN	TF:M02377	false	0.0007477981798830799	3.1262155962394305	3517	53	11	62700	CLDN6,PLP2,CST1,S100A9,ENDOG,POU3F4,TJP1,CRK,NDUFS5,CRYGA,SPRR1B
TF	Factor: T3R-beta; motif: RTGACCTYACRTGACCTYA	TF:M11819	false	0.0007485358718194182	3.1257873822816085	6996	53	16	62700	SPRR2B,RPS21,PGLYRP1,HCFC1R1,NDUFB7,ENDOG,POU3F4,FAM216A,MAPT,AVPR2,MAGEC2,FADD,CRK,CXCL5,MLNR,CRYGA
TF	Factor: Erm; motif: NRCMGGAAGTN; match class: 1	TF:M11422_1	false	0.0007572293139289585	3.1207725819359653	948	53	6	62700	SPRR2B,RPS21,BANF1,SLC25A24,NDUFAF3,AVPR2
TF	Factor: LRF; motif: NGNAGNGGGTYN	TF:M04617	false	0.0007691451373395657	3.1139917012931986	6261	53	15	62700	CLDN6,PGLYRP1,HCFC1R1,SLC25A24,NDUFB7,MYH11,CSH1,IFITM3,ZNF32,NDUFAF3,POU3F4,POLR2I,AVPR2,CRYAA,GNG13
TF	Factor: sin3A; motif: TGTCCNNGGTGCTG; match class: 1	TF:M04756_1	false	0.0007732012916316222	3.1117074291545843	7796	53	17	62700	PGLYRP1,PLP2,CSH1,S100A10,ZNF32,TIMM17B,NDUFAF3,POU3F4,TJP1,AVPR2,CRYAA,FADD,CRK,NDUFS5,MLNR,GNG13,SPRR1B
TF	Factor: PR; motif: NNNNNNGGNACRNNNTGTTCTNNNNNN	TF:M00954	false	0.0007732012916316222	3.1117074291545843	5538	53	14	62700	SPRR2B,HCFC1R1,CSH1,IFITM3,S100A10,S100A9,ENDOG,SLC31A2,POU3F4,POLR2I,CRYGB,AVPR2,CRYAA,NDUFS5
TF	Factor: Sp1; motif: NWRGCCACGCCCMCN; match class: 1	TF:M12152_1	false	0.0007827181939484687	3.1063945710739596	2935	53	10	62700	HCFC1R1,PLP2,EMD,TIMM17B,CFD,NDUFAF3,POLR2I,TJP1,AVPR2,SERTAD3
TF	Factor: ERR3; motif: NNSAAGGTCAN	TF:M11839	false	0.0007846636841374737	3.1053164469749044	1375	53	7	62700	RPS21,PGLYRP1,BANF1,MYH11,S100A9,CXCL5,CRYGA
TF	Factor: KLF8; motif: HMNDGGGTGT	TF:M07294	false	0.0007846636841374737	3.1053164469749044	1375	53	7	62700	MYH11,CFD,POLR2I,MAPT,AVPR2,SERTAD3,CRYAA
TF	Factor: GSX1; motif: NNYMATTANN; match class: 1	TF:M04327_1	false	0.0007865513578588585	3.10427291486332	5549	53	14	62700	BANF1,OR1L1,IFITM3,GPR34,S100A10,NDUFA8,ENDOG,ARL2BP,SLC31A2,ZNF32,MAPT,MAGEC2,FADD,CXCL5
TF	Factor: HES-1; motif: GNCACGTGNC; match class: 1	TF:M08767_1	false	0.0007981351980004707	3.0979235362529187	7819	53	17	62700	PGLYRP1,HCFC1R1,PLP2,IFITM3,ARL2BP,SLC31A2,ZNF32,TIMM17B,POLR2I,FAM216A,MAPT,TJP1,AVPR2,ANP32D,CRYAA,FADD,NDUFS5
TF	Factor: TCF-1; motif: ASATCAAAG	TF:M11602	false	0.0008070750664103052	3.0930860694766764	7047	53	16	62700	SPRR2B,BANF1,CCL7,EMD,SLC39A2,S100A10,ARL2BP,SLC31A2,TIMM17B,POU3F4,TJP1,CRYGB,CRYAA,CXCL5,CRYGA,SPRR1B
TF	Factor: RXRA; motif: RRGGTCATGACCYY; match class: 1	TF:M04490_1	false	0.0008224106460894998	3.084911276378958	3562	53	11	62700	RPS21,OR1L1,CSH1,SLC39A2,S100A9,ARL2BP,POU3F4,FAM216A,TJP1,SERTAD3,CRYAA
TF	Factor: foxl2; motif: NACGTMAACAN	TF:M11578	false	0.0008224106460894998	3.084911276378958	5576	53	14	62700	PLP2,OR1L1,EMD,S100A10,NDUFA8,ARL2BP,TIMM17B,POU3F4,POLR2I,TJP1,AVPR2,SERTAD3,NDUFS5,GNG13
TF	Factor: PLAG1; motif: CCCCCKWNNNGGSCCC	TF:M01973	false	0.0008224106460894998	3.084911276378958	6304	53	15	62700	CLDN6,RPS21,HCFC1R1,MYH11,EMD,S100A10,ZNF32,CFD,POLR2I,MAPT,TJP1,AVPR2,SERTAD3,FADD,CRK
TF	Factor: FXR:RXR-alpha; motif: CAAGGTSAWTAACC	TF:M00631	false	0.0008224106460894998	3.084911276378958	3562	53	11	62700	SPRR2B,PGLYRP1,SLC25A24,CST1,OR1L1,GPR34,SLC39A2,ENDOG,ZNF32,CRYGB,SPRR1B
TF	Factor: TEF-3:Elf-1; motif: RGAATGCGGAAGTN	TF:M08415	false	0.0008224106460894998	3.084911276378958	9470	53	19	62700	CLDN6,RPS21,PGLYRP1,BANF1,PLP2,OR1L1,IFITM3,ZNF32,CFD,NDUFAF3,FAM216A,TJP1,CRYGB,AVPR2,ANP32D,MAGEC2,CRK,NDUFS5,CRYGA
TF	Factor: MEF-2C; motif: TATTTWT; match class: 1	TF:M02025_1	false	0.0008224106460894998	3.084911276378958	7842	53	17	62700	CLDN6,SPRR2B,PGLYRP1,NDUFB7,PLP2,CST1,CCL7,OR1L1,GPR34,SLC31A2,ZNF32,FAM216A,ANP32D,FADD,NDUFS5,CRYGA,SPRR1B
TF	Factor: Oct-2; motif: NTATGCGCATAN; match class: 1	TF:M11895_1	false	0.0008269395888471876	3.0825262161894336	1389	53	7	62700	SPRR2B,MYH11,CSH1,GPR34,NDUFA8,SLC31A2,POLR2I
TF	Factor: JUND:C-FOS; motif: NNATGAGTCATNN	TF:M08933	false	0.0008269395888471876	3.0825262161894336	4878	53	13	62700	PGLYRP1,PLP2,CST1,CCL7,OR1L1,CSH1,GPR34,SLC39A2,S100A10,MAPT,SERTAD3,FADD,SPRR1B
TF	Factor: T3R-beta; motif: NRGGTCAAAGGTCAN; match class: 1	TF:M11816_1	false	0.0008278854888451295	3.082029729642528	4879	53	13	62700	RPS21,PGLYRP1,SLC25A24,NDUFB7,CST1,CSH1,S100A9,SLC31A2,ZNF32,NDUFAF3,FAM216A,FADD,NDUFS5
TF	Factor: ZNF532; motif: NGGRGCTGGG; match class: 1	TF:M12732_1	false	0.0008316142317320761	3.080078087029576	3568	53	11	62700	RPS21,PGLYRP1,HCFC1R1,SLC25A24,MYH11,S100A9,CFD,POLR2I,AVPR2,CRYAA,CXCL5
TF	Factor: Elf-1; motif: RANSMGGAAGTR	TF:M11446	false	0.0008356816968511945	3.0779591096714958	2964	53	10	62700	SPRR2B,RPS21,BANF1,SLC25A24,IFITM3,S100A10,POU3F4,CRYGB,MAGEC2,NDUFS5
TF	Factor: NURR1; motif: AAGGTCAC	TF:M02273	false	0.0008378149711840928	3.0768518833582483	4213	53	12	62700	RPS21,BANF1,CST1,MYH11,S100A9,ENDOG,CFD,AVPR2,MAGEC2,CXCL5,GNG13,CRYGA
TF	Factor: Fli-1; motif: NACMGGAARTN	TF:M11398	false	0.0008417612872369593	3.0748110514152387	2399	53	9	62700	SPRR2B,SLC25A24,CST1,S100A9,TIMM17B,NDUFAF3,CRYGB,AVPR2,FADD
TF	Factor: NGFI-C; motif: WTGCGTGGGYGG	TF:M00244	false	0.0008437839651920105	3.0737687319700138	6325	53	15	62700	BANF1,SLC25A24,CSH1,EMD,NDUFA8,ENDOG,ARL2BP,ZNF32,CFD,TJP1,SERTAD3,FADD,CRK,NDUFS5,CRYGA
TF	Factor: FOXM1; motif: NAGASTGATTA	TF:M04611	false	0.0008502206513096143	3.0704683505087615	9503	53	19	62700	SPRR2B,RPS21,SLC25A24,OR1L1,MYH11,SLC39A2,S100A9,NDUFA8,ENDOG,SLC31A2,CFD,NDUFAF3,POU3F4,MAPT,ANP32D,MAGEC2,SERTAD3,CRYGA,SPRR1B
TF	Factor: STAT6; motif: TTCYYNGGAAN	TF:M07066	false	0.0008519474681075954	3.0695871834191646	1877	53	8	62700	SPRR2B,RPS21,IFITM3,EMD,S100A10,TJP1,CRYAA,CXCL5
TF	Factor: CP2; motif: AACCGGTTNNAACCGGTT; match class: 1	TF:M11485_1	false	0.0008519474681075954	3.0695871834191646	6332	53	15	62700	RPS21,HCFC1R1,BANF1,NDUFB7,PLP2,EMD,ENDOG,ZNF32,CFD,NDUFAF3,MAPT,CRYGB,CRYAA,MLNR,SPRR1B
TF	Factor: AP-1; motif: NTGASTCAG	TF:M00199	false	0.0008528850320689436	3.0691095072886925	4898	53	13	62700	RPS21,PGLYRP1,PLP2,CST1,OR1L1,CSH1,GPR34,SLC39A2,S100A10,MAPT,SERTAD3,FADD,SPRR1B
TF	Factor: MafG; motif: TGCTGACNNNGCR	TF:M11353	false	0.0008544834684696682	3.0682963350753107	1399	53	7	62700	SLC25A24,SLC39A2,S100A10,S100A9,CRYAA,CXCL5,MLNR
TF	Factor: ER-alpha; motif: AGGTCASMNTGACCY; match class: 1	TF:M09909_1	false	0.0008568285713454766	3.0671060601841407	2407	53	9	62700	CLDN6,SLC25A24,PLP2,S100A9,FAM216A,TJP1,CRK,GNG13,SPRR1B
TF	Factor: Sp2; motif: TGGGCGCGCCCA; match class: 1	TF:M06948_1	false	0.0008568285713454766	3.0671060601841407	6337	53	15	62700	RPS21,PGLYRP1,PLP2,MYH11,EMD,ARL2BP,SLC31A2,ZNF32,CFD,POLR2I,TJP1,SERTAD3,CRK,MLNR,GNG13
TF	Factor: IRF-4; motif: RGGAASWGR	TF:M04818	false	0.0008569436174583076	3.0670477515100143	9513	53	19	62700	SPRR2B,BANF1,SLC25A24,PLP2,CST1,MYH11,CSH1,IFITM3,SLC39A2,S100A10,NDUFA8,TIMM17B,POU3F4,POLR2I,CRYGB,AVPR2,MAGEC2,SERTAD3,CRK
TF	Factor: RelA-p65; motif: AAASTCCC	TF:M04849	false	0.0008578922809945543	3.0665672397813104	6339	53	15	62700	SPRR2B,RPS21,CST1,CCL7,CSH1,S100A9,ENDOG,SLC31A2,ZNF32,POU3F4,SERTAD3,CXCL5,NDUFS5,CRYGA,SPRR1B
TF	Factor: YY1; motif: GCCGCCATNTTGNNNNNGGNCN	TF:M04696	false	0.0008752173002221257	3.057884106325148	7894	53	17	62700	SPRR2B,PGLYRP1,HCFC1R1,SLC25A24,CSH1,ARL2BP,SLC31A2,TIMM17B,NDUFAF3,CRYGB,AVPR2,MAGEC2,SERTAD3,CRK,NDUFS5,MLNR,CRYGA
TF	Factor: SP8; motif: RNCACGCCCMCN; match class: 1	TF:M12147_1	false	0.0008752173002221257	3.057884106325148	328	53	4	62700	HCFC1R1,CFD,NDUFAF3,AVPR2
TF	Factor: Sp2; motif: NYSGCCCCGCCCCCY	TF:M03567	false	0.0008758029899062521	3.0575935765022284	7895	53	17	62700	CLDN6,BANF1,SLC25A24,PLP2,EMD,S100A9,NDUFA8,ARL2BP,TIMM17B,CFD,NDUFAF3,POLR2I,TJP1,MAGEC2,SERTAD3,CRK,GNG13
TF	Factor: Sp2; motif: GGGGCGGGG	TF:M10435	false	0.000880479252991709	3.0552808729929817	7899	53	17	62700	CLDN6,BANF1,PLP2,EMD,S100A9,ARL2BP,SLC31A2,TIMM17B,CFD,NDUFAF3,POLR2I,TJP1,MAGEC2,SERTAD3,FADD,CRK,GNG13
TF	Factor: ctcf; motif: CCRSCAGGGGGCGCN	TF:M10426	false	0.0008821406647984009	3.0544621574137243	9538	53	19	62700	CLDN6,HCFC1R1,MYH11,EMD,SLC39A2,ENDOG,SLC31A2,CFD,NDUFAF3,POU3F4,POLR2I,FAM216A,TJP1,SERTAD3,CRYAA,FADD,CRK,MLNR,GNG13
TF	Factor: ZNF592; motif: NSARNATGGAGKN	TF:M09766	false	0.0008900375115754687	3.0505916891675295	7123	53	16	62700	CLDN6,SPRR2B,BANF1,SLC25A24,PLP2,OR1L1,CSH1,ENDOG,POU3F4,POLR2I,MAPT,CRYGB,AVPR2,CRYAA,FADD,CRYGA
TF	Factor: Egr-2; motif: NTGCGTRGGCGK	TF:M00246	false	0.0009047757544476376	3.0434590458486093	6374	53	15	62700	BANF1,SLC25A24,EMD,NDUFA8,ARL2BP,SLC31A2,ZNF32,CFD,AVPR2,SERTAD3,FADD,CRK,NDUFS5,MLNR,CRYGA
TF	Factor: PRX-2; motif: NNCRTTAN	TF:M10887	false	0.0009136394206513631	3.039225170260646	8735	53	18	62700	HCFC1R1,SLC25A24,NDUFB7,PLP2,CST1,OR1L1,MYH11,GPR34,SLC39A2,S100A10,S100A9,NDUFA8,ARL2BP,TIMM17B,MAPT,CRYAA,FADD,MLNR
TF	Factor: Msx-2; motif: TWWTTGGDGABN	TF:M03797	false	0.0009136394206513631	3.039225170260646	4939	53	13	62700	SPRR2B,NDUFB7,MYH11,S100A10,S100A9,NDUFA8,SLC31A2,ZNF32,CFD,CRYGB,AVPR2,NDUFS5,MLNR
TF	Factor: HOXA7; motif: YCAATCT	TF:M01108	false	0.0009136394206513631	3.039225170260646	3005	53	10	62700	SPRR2B,CSH1,EMD,ENDOG,SLC31A2,CFD,POU3F4,POLR2I,FAM216A,CXCL5
TF	Factor: ZBTB44; motif: MACWGCAGS; match class: 1	TF:M12352_1	false	0.0009179709652518824	3.0371710549973474	1419	53	7	62700	CST1,CCL7,GPR34,CRYAA,CRK,CXCL5,CRYGA
TF	Factor: GABPBETA; motif: YCACTTCCKGN	TF:M09843	false	0.0009209406782193269	3.0357683436921223	2435	53	9	62700	SPRR2B,SLC25A24,MYH11,IFITM3,S100A9,CFD,NDUFAF3,POU3F4,AVPR2
TF	Factor: RelA-p65; motif: GGGRNTTTCCM	TF:M09668	false	0.0009218636769757335	3.0353332966410327	3621	53	11	62700	NDUFB7,SLC39A2,S100A10,ARL2BP,SLC31A2,TIMM17B,POU3F4,POLR2I,AVPR2,MAGEC2,CXCL5
TF	Factor: GEMIN3; motif: NCWGGRARRGRGNGNG	TF:M09727	false	0.0009258260128392024	3.033470621053949	8747	53	18	62700	RPS21,BANF1,SLC25A24,CST1,MYH11,ARL2BP,ZNF32,TIMM17B,CFD,POLR2I,TJP1,AVPR2,MAGEC2,SERTAD3,FADD,NDUFS5,MLNR,SPRR1B
TF	Factor: ARP-1; motif: TGARCCYTTGAMCCCW	TF:M00155	false	0.0009292531170299576	3.0318659734588813	5658	53	14	62700	CLDN6,NDUFB7,PLP2,MYH11,IFITM3,ARL2BP,CFD,POU3F4,FAM216A,MAPT,SERTAD3,NDUFS5,CRYGA,SPRR1B
TF	Factor: Elf-1; motif: NANGCGGAAGTR	TF:M11452	false	0.0009294016671452433	3.0317965528262376	6394	53	15	62700	CLDN6,RPS21,HCFC1R1,BANF1,SLC25A24,NDUFB7,PLP2,CCL7,IFITM3,ENDOG,NDUFAF3,CRYGB,AVPR2,CRYAA,NDUFS5
TF	Factor: C-Jun; motif: TGACTC; match class: 1	TF:M03541_1	false	0.0009302368192498032	3.0314064748862535	4273	53	12	62700	RPS21,PLP2,CST1,OR1L1,CSH1,EMD,GPR34,S100A10,CFD,MAPT,MAGEC2,SERTAD3
TF	Factor: ERG; motif: ACCGGAWATCCGGT; match class: 1	TF:M03976_1	false	0.0009372979231987927	3.028122345252944	7948	53	17	62700	HCFC1R1,BANF1,PLP2,CSH1,IFITM3,NDUFA8,ENDOG,ARL2BP,SLC31A2,ZNF32,TIMM17B,NDUFAF3,FAM216A,TJP1,AVPR2,NDUFS5,GNG13
TF	Factor: MTF-1; motif: NTTTTGCACACGGCNYN; match class: 1	TF:M12279_1	false	0.0009465811786821799	3.023842135063181	1428	53	7	62700	PGLYRP1,SLC31A2,TIMM17B,CRYAA,FADD,CRK,CXCL5
TF	Factor: myogenin; motif: RGCAGSTG; match class: 1	TF:M00712_1	false	0.00095130971235531	3.02167806931991	1915	53	8	62700	CLDN6,PGLYRP1,ENDOG,POU3F4,MAPT,AVPR2,SERTAD3,GNG13
TF	Factor: c-Myc; motif: NCCACGTGCNN	TF:M09992	false	0.000966518272685467	3.0147899309251827	5683	53	14	62700	PGLYRP1,CCL7,MYH11,S100A10,SLC31A2,POLR2I,FAM216A,MAPT,TJP1,AVPR2,ANP32D,CRYAA,NDUFS5,GNG13
TF	Factor: PU.1; motif: NNNNYYYACTTCCTCTTTY	TF:M01172	false	0.000966518272685467	3.0147899309251827	4293	53	12	62700	HCFC1R1,BANF1,PLP2,OR1L1,CSH1,IFITM3,GPR34,S100A10,S100A9,ANP32D,MAGEC2,NDUFS5
TF	Factor: ATF-2; motif: NRTGAYGTMAYN	TF:M11308	false	0.0009719771089400783	3.0123439630347066	4296	53	12	62700	CLDN6,NDUFB7,IFITM3,EMD,S100A10,CFD,TJP1,CRYGB,CRYAA,FADD,NDUFS5,CRYGA
TF	Factor: HDAC1; motif: KGCARGGTC; match class: 1	TF:M07041_1	false	0.000972885690742499	3.0119381841880757	6425	53	15	62700	CLDN6,SPRR2B,PGLYRP1,HCFC1R1,CST1,IFITM3,S100A10,S100A9,ZNF32,NDUFAF3,POU3F4,POLR2I,MAGEC2,CRK,GNG13
TF	Factor: AP-4:Max; motif: NCAGCTGNNNNNNNCACGTGN; match class: 1	TF:M08674_1	false	0.0009729235313830511	3.0119212925203844	5688	53	14	62700	CLDN6,PGLYRP1,HCFC1R1,PLP2,CCL7,MYH11,EMD,TIMM17B,FAM216A,MAPT,SERTAD3,CRYAA,MLNR,GNG13
TF	Factor: HOXA5; motif: CDBWAATK	TF:M02271	false	0.0009769319703398004	3.010135677770174	1924	53	8	62700	OR1L1,GPR34,S100A10,NDUFA8,ARL2BP,MAGEC2,FADD,CRYGA
TF	Factor: HIF-1alpha; motif: GNACGTGM	TF:M09944	false	0.0009820343222303701	3.0078733332978054	5694	53	14	62700	RPS21,NDUFB7,EMD,S100A10,ENDOG,ARL2BP,NDUFAF3,POU3F4,FAM216A,ANP32D,MAGEC2,SERTAD3,CRYAA,SPRR1B
TF	Factor: Elf-1; motif: NANSCGGAAGTR	TF:M11450	false	0.000994866468026138	3.002235206783036	5702	53	14	62700	RPS21,BANF1,SLC25A24,NDUFB7,IFITM3,S100A10,ENDOG,NDUFAF3,POU3F4,CRYGB,AVPR2,MAGEC2,CXCL5,NDUFS5
TF	Factor: JunB; motif: TGACTCAN	TF:M03551	false	0.000994866468026138	3.002235206783036	4309	53	12	62700	RPS21,PGLYRP1,PLP2,CST1,OR1L1,CSH1,GPR34,S100A10,MAPT,SERTAD3,FADD,SPRR1B
TF	Factor: AP1; motif: TGACTCA	TF:M02280	false	0.0009979378102083372	3.000896522364833	4311	53	12	62700	RPS21,PGLYRP1,PLP2,CST1,OR1L1,CSH1,GPR34,S100A10,MAPT,SERTAD3,FADD,SPRR1B
TF	Factor: TFAP2A; motif: NNNGCCTCAGGCNN	TF:M12485	false	0.0009991127119936298	3.0003855153418986	6444	53	15	62700	CLDN6,HCFC1R1,PLP2,CST1,S100A9,ENDOG,ZNF32,NDUFAF3,FAM216A,AVPR2,MAGEC2,SERTAD3,CRYAA,NDUFS5,GNG13
TF	Factor: RFX1; motif: NNGTNRCNATRGYAACNN	TF:M00281	false	0.0010003557005997439	2.9998455486599105	4995	53	13	62700	CLDN6,BANF1,SLC25A24,PLP2,GPR34,SLC39A2,SLC31A2,NDUFAF3,POLR2I,TJP1,MAGEC2,SERTAD3,CXCL5
TF	Factor: Spz1; motif: DNNGGRGGGWWNNNN	TF:M00446	false	0.0010059944128049305	2.997404431302682	8816	53	18	62700	PGLYRP1,HCFC1R1,PLP2,CST1,CCL7,MYH11,CSH1,IFITM3,TIMM17B,NDUFAF3,POU3F4,FAM216A,AVPR2,MAGEC2,SERTAD3,FADD,GNG13,SPRR1B
TF	Factor: hoxa9; motif: GYMATWANNN	TF:M10786	false	0.0010093177835651308	2.9959720746748624	8006	53	17	62700	SPRR2B,RPS21,PGLYRP1,SLC25A24,PLP2,CST1,MYH11,S100A9,ARL2BP,SLC31A2,POLR2I,MAPT,CRYAA,CXCL5,NDUFS5,MLNR,CRYGA
TF	Factor: P53; motif: NNNGRCATGCCCAGRCATGYCY	TF:M12647	false	0.0010117721682667735	2.9949172712947245	5714	53	14	62700	RPS21,SLC25A24,CST1,CCL7,S100A9,ARL2BP,TIMM17B,NDUFAF3,TJP1,CRYGB,AVPR2,CRYAA,MLNR,CRYGA
TF	Factor: ER-alpha; motif: NAGGTCACSGYGACCTN; match class: 1	TF:M11844_1	false	0.001014255118755615	2.9938527918151983	2474	53	9	62700	PGLYRP1,HCFC1R1,SLC25A24,OR1L1,IFITM3,ZNF32,TJP1,CRK,SPRR1B
TF	Factor: AP-1; motif: NTGASTCAG; match class: 1	TF:M00199_1	false	0.0010179019676619875	2.992294046118649	4323	53	12	62700	RPS21,PGLYRP1,PLP2,CST1,OR1L1,CSH1,GPR34,S100A10,MAPT,SERTAD3,FADD,SPRR1B
TF	Factor: HOXA5; motif: ANGNTAATTANCNNAN	TF:M01452	false	0.0010313647273456317	2.986587725538477	3679	53	11	62700	OR1L1,MYH11,IFITM3,GPR34,NDUFA8,ENDOG,SLC31A2,MAPT,MAGEC2,FADD,CXCL5
TF	Factor: Elk-1:FOXI1; motif: ACCGGAAGTRTMAACAN	TF:M08216	false	0.0010313647273456317	2.986587725538477	7234	53	16	62700	SPRR2B,PGLYRP1,HCFC1R1,BANF1,OR1L1,MYH11,S100A9,NDUFA8,ENDOG,ZNF32,TIMM17B,POLR2I,TJP1,CRK,NDUFS5,CRYGA
TF	Factor: HOXB5; motif: NNYMATTANN	TF:M04349	false	0.0010313647273456317	2.986587725538477	5727	53	14	62700	BANF1,OR1L1,MYH11,IFITM3,GPR34,S100A10,NDUFA8,ENDOG,ARL2BP,SLC31A2,ZNF32,MAPT,MAGEC2,CXCL5
TF	Factor: Elk-1:Pax-9; motif: ACCGGAACYACGCWYSANTG; match class: 1	TF:M08226_1	false	0.0010313647273456317	2.986587725538477	5726	53	14	62700	RPS21,BANF1,SLC25A24,PLP2,SLC39A2,S100A9,ENDOG,ZNF32,TIMM17B,NDUFAF3,POLR2I,TJP1,MAGEC2,SERTAD3
TF	Factor: Ncx; motif: NAATNAATTAATAANWW	TF:M01420	false	0.0010313647273456317	2.986587725538477	5727	53	14	62700	SPRR2B,PGLYRP1,HCFC1R1,SLC25A24,NDUFB7,CST1,OR1L1,MYH11,IFITM3,GPR34,NDUFA8,ENDOG,ZNF32,SERTAD3
TF	Factor: PPARalpha:RXRalpha; motif: NNRGGTCATWGGGGTSANG; match class: 1	TF:M00518_1	false	0.0010352450868899407	2.984956821913873	3063	53	10	62700	HCFC1R1,PLP2,CST1,MYH11,IFITM3,EMD,ENDOG,POLR2I,FADD,GNG13
TF	Factor: c-Ets-1; motif: RCAGGAAGTGNNTNS; match class: 1	TF:M00339_1	false	0.0010382917763936705	2.9836805857252005	1455	53	7	62700	SPRR2B,PGLYRP1,SLC25A24,IFITM3,SLC31A2,AVPR2,MAGEC2
TF	Factor: IRF-4; motif: NCGAAACCGAAACYN	TF:M11687	false	0.0010384751438915125	2.983603893929022	3683	53	11	62700	SLC25A24,OR1L1,CSH1,GPR34,S100A10,S100A9,SLC31A2,NDUFAF3,ANP32D,SERTAD3,NDUFS5
TF	Factor: STAT3; motif: NNYTTCCMRGAA	TF:M10081	false	0.0010400383680856983	2.982950638835318	3684	53	11	62700	RPS21,BANF1,NDUFB7,OR1L1,CSH1,S100A9,SLC31A2,POU3F4,POLR2I,AVPR2,CXCL5
TF	Factor: Erm:FOXI1; motif: GTAAACAGGAWGN	TF:M08275	false	0.0010410296795721047	2.9825368886540677	347	53	4	62700	PLP2,CST1,S100A10,AVPR2
TF	Factor: Pax-6; motif: CTGACCTGGAACTM; match class: 1	TF:M00979_1	false	0.0010610395689909981	2.9742684197989315	3074	53	10	62700	HCFC1R1,BANF1,NDUFB7,CST1,CCL7,S100A9,CFD,CRYGB,MLNR,CRYGA
TF	Factor: PEA3; motif: NTCGTAAATGCA; match class: 1	TF:M11431_1	false	0.0010629116794776395	2.973502820809779	4348	53	12	62700	NDUFB7,CCL7,CSH1,GPR34,SLC31A2,FAM216A,TJP1,ANP32D,FADD,NDUFS5,MLNR,CRYGA
TF	Factor: ER-beta; motif: GTCANASTGRCCYNR	TF:M01875	false	0.0010632966855740101	2.9733455398699347	6490	53	15	62700	PGLYRP1,NDUFB7,OR1L1,MYH11,S100A10,ENDOG,SLC31A2,ZNF32,CFD,POU3F4,POLR2I,TJP1,GNG13,CRYGA,SPRR1B
TF	Factor: Zfp281; motif: TGGGGGAGGGG	TF:M01597	false	0.0010670516894950434	2.9718145422261926	1025	53	6	62700	CLDN6,FAM216A,ANP32D,SERTAD3,FADD,CXCL5
TF	Factor: HES-1; motif: GSCACGMGMC	TF:M02011	false	0.0010670516894950434	2.9718145422261926	4351	53	12	62700	PGLYRP1,HCFC1R1,PLP2,MYH11,EMD,ARL2BP,ZNF32,FAM216A,TJP1,FADD,NDUFS5,MLNR
TF	Factor: c-MAF; motif: NNAWNTGCTGASNNNGCNN	TF:M09982	false	0.0010784365181899908	2.9672054144105005	1959	53	8	62700	CCL7,GPR34,S100A10,NDUFAF3,MAPT,CRYAA,CXCL5,CRYGA
TF	Factor: RARA; motif: AGGTCAANNARAGGTCA	TF:M04483	false	0.0010811950956585174	2.966095932944894	4358	53	12	62700	HCFC1R1,SLC25A24,CST1,OR1L1,MYH11,ARL2BP,NDUFAF3,POLR2I,MAPT,NDUFS5,CRYGA,SPRR1B
TF	Factor: Sohlh2; motif: NNCACGTGNN; match class: 1	TF:M11075_1	false	0.0010870572722235417	2.96374757426199	7274	53	16	62700	RPS21,PGLYRP1,IFITM3,ENDOG,SLC31A2,TIMM17B,POLR2I,FAM216A,MAPT,TJP1,AVPR2,ANP32D,CRYAA,FADD,NDUFS5,MLNR
TF	Factor: PRX-2; motif: NKCGTTAN	TF:M10885	false	0.0010880607845112013	2.963346842100694	8068	53	17	62700	RPS21,HCFC1R1,NDUFB7,PLP2,CST1,MYH11,SLC39A2,S100A10,NDUFA8,ARL2BP,TIMM17B,POU3F4,MAPT,ANP32D,SERTAD3,CRYAA,FADD
TF	Factor: BCL-6; motif: NCGYWATCTAGGAATN	TF:M12340	false	0.0010953121532366844	2.9604620935098787	5052	53	13	62700	SPRR2B,BANF1,NDUFB7,S100A9,SLC31A2,ZNF32,NDUFAF3,AVPR2,ANP32D,MAGEC2,CRK,CXCL5,CRYGA
TF	Factor: Elf-1; motif: NANCCGGAAGTN	TF:M11449	false	0.0010983372854800207	2.9592642730651333	4367	53	12	62700	CLDN6,SPRR2B,RPS21,PGLYRP1,BANF1,SLC25A24,NDUFB7,CST1,POU3F4,AVPR2,SERTAD3,NDUFS5
TF	Factor: c-Rel; motif: SGGRNTTTCC	TF:M00053	false	0.0010984047907919962	2.959237581552446	3712	53	11	62700	PGLYRP1,PLP2,SLC39A2,S100A10,ARL2BP,SLC31A2,TIMM17B,CFD,MAGEC2,CRYAA,CXCL5
TF	Factor: JUND:FRA-1; motif: RTGACGTMAY	TF:M08930	false	0.0010987563976625448	2.9590985831705483	5771	53	14	62700	CLDN6,NDUFB7,CCL7,IFITM3,EMD,SLC39A2,S100A9,CFD,POU3F4,POLR2I,TJP1,SERTAD3,CXCL5,CRYGA
TF	Factor: Oct3; motif: NYWTTSWTATGCAAAT	TF:M09646	false	0.0010998197883591732	2.9586784705989646	5772	53	14	62700	CLDN6,PGLYRP1,PLP2,CST1,OR1L1,GPR34,S100A10,ARL2BP,MAPT,TJP1,ANP32D,MAGEC2,FADD,SPRR1B
TF	Factor: JUND; motif: NATGAGTCAT	TF:M08934	false	0.0011016336941314672	2.957962789389128	4370	53	12	62700	RPS21,SLC25A24,PLP2,CST1,CCL7,OR1L1,GPR34,S100A10,MAPT,SERTAD3,CRYAA,FADD
TF	Factor: CLOCK; motif: CCACSTGW	TF:M07247	false	0.0011182080484501609	2.951477386174186	1972	53	8	62700	BANF1,MYH11,CSH1,S100A10,NDUFAF3,POLR2I,FADD,SPRR1B
TF	Factor: TFII-I; motif: NAGGAAGTGN; match class: 1	TF:M04636_1	false	0.0011210646993616122	2.950369322494325	5784	53	14	62700	SPRR2B,RPS21,SLC25A24,NDUFB7,CST1,MYH11,TIMM17B,POU3F4,FAM216A,TJP1,CRYGB,MAGEC2,SERTAD3,CRYGA
TF	Factor: Egr-2; motif: CCCMCNCN	TF:M02092	false	0.0011311212489928406	2.946490838977164	5072	53	13	62700	RPS21,BANF1,NDUFB7,CSH1,SLC39A2,ARL2BP,TJP1,CRYGB,AVPR2,FADD,GNG13,CRYGA,SPRR1B
TF	Factor: TWIST; motif: MCATCTGKWWYYNATTA	TF:M10103	false	0.0011367789961530786	2.9443239593056805	2521	53	9	62700	PGLYRP1,OR1L1,GPR34,SLC39A2,S100A9,SLC31A2,TIMM17B,FADD,CRYGA
TF	Factor: PEA3; motif: AGGAAGT; match class: 1	TF:M03579_1	false	0.001140352022081478	2.942961063007253	1483	53	7	62700	SPRR2B,PGLYRP1,SLC25A24,S100A9,POU3F4,CRYGB,AVPR2
TF	Factor: C-ets-1; motif: AGGAAGN; match class: 1	TF:M01870_1	false	0.001140352022081478	2.942961063007253	1483	53	7	62700	SPRR2B,PGLYRP1,SLC25A24,S100A9,POU3F4,CRYGB,AVPR2
TF	Factor: SPI1; motif: AGGAAGT; match class: 1	TF:M02278_1	false	0.001140352022081478	2.942961063007253	1483	53	7	62700	SPRR2B,PGLYRP1,SLC25A24,S100A9,POU3F4,CRYGB,AVPR2
TF	Factor: Fli-1; motif: MGGAAGT; match class: 1	TF:M07382_1	false	0.001140352022081478	2.942961063007253	1483	53	7	62700	SPRR2B,PGLYRP1,SLC25A24,S100A9,POU3F4,CRYGB,AVPR2
TF	Factor: Sp1; motif: GGGGCGGGGT; match class: 1	TF:M00008_1	false	0.001140840378132357	2.9427751160951727	5079	53	13	62700	BANF1,EMD,S100A9,ARL2BP,TIMM17B,NDUFAF3,POLR2I,TJP1,MAGEC2,SERTAD3,FADD,CRK,GNG13
TF	Factor: CREM; motif: NRTGACGYMA	TF:M12592	false	0.0011453869754597984	2.9410477596879416	6545	53	15	62700	CLDN6,RPS21,NDUFB7,PLP2,IFITM3,EMD,S100A10,CFD,NDUFAF3,FAM216A,MAPT,CRYGB,SERTAD3,FADD,GNG13
TF	Factor: Fra-2; motif: NNRTGAGTCAYN	TF:M09923	false	0.0011482661456059529	2.939957439314546	4394	53	12	62700	PGLYRP1,PLP2,CST1,CCL7,OR1L1,CSH1,GPR34,S100A10,MAPT,SERTAD3,FADD,SPRR1B
TF	Factor: MEL1; motif: GATGAG; match class: 1	TF:M08793_1	false	0.0011512810680931222	2.93881863690858	5085	53	13	62700	HCFC1R1,PLP2,CST1,OR1L1,CSH1,GPR34,TIMM17B,MAPT,ANP32D,CRYAA,CXCL5,MLNR,CRYGA
TF	Factor: AP-1; motif: NNNTGAGTCAKCN	TF:M00517	false	0.0011525510455503442	2.93833983096225	5086	53	13	62700	PGLYRP1,PLP2,CST1,CCL7,OR1L1,CSH1,GPR34,SLC39A2,S100A10,MAPT,SERTAD3,FADD,SPRR1B
TF	Factor: SP8; motif: RNCACGCCCMCN	TF:M12147	false	0.0011540700283039032	2.9377678376419643	2529	53	9	62700	PGLYRP1,HCFC1R1,NDUFB7,ENDOG,TIMM17B,CFD,NDUFAF3,AVPR2,FADD
TF	Factor: Zbtb37; motif: NYACCGCRNTCACCGCR	TF:M12345	false	0.0011693860090107248	2.932042106535837	5814	53	14	62700	BANF1,SLC25A24,EMD,ARL2BP,SLC31A2,NDUFAF3,POU3F4,POLR2I,TJP1,CRYAA,FADD,CRK,MLNR,GNG13
TF	Factor: NRF-1; motif: YGCGCATGCGCN	TF:M04059	false	0.0011836616605748198	2.926772419187404	1494	53	7	62700	NDUFB7,NDUFA8,ENDOG,POLR2I,FAM216A,FADD,CRK
TF	Factor: ESR2; motif: NNRGGTCANNNTGMCCTN; match class: 1	TF:M02377_1	false	0.0011889645490279954	2.9248310944065805	669	53	5	62700	CLDN6,ENDOG,POU3F4,TJP1,SPRR1B
TF	Factor: GCMb:Max; motif: ATGCGGGYNNCAYGTG	TF:M08710	false	0.0011889645490279954	2.9248310944065805	669	53	5	62700	RPS21,IFITM3,CRYAA,CXCL5,GNG13
TF	Factor: GATA-5; motif: TATCTN; match class: 1	TF:M02006_1	false	0.0011921598168756979	2.923665520657233	3130	53	10	62700	PGLYRP1,SLC25A24,NDUFB7,CST1,CCL7,GPR34,NDUFA8,TIMM17B,CFD,ANP32D
TF	Factor: ERM; motif: NNCACTTCCGGNN; match class: 1	TF:M12603_1	false	0.0011931383668853837	2.9233091887770453	1996	53	8	62700	SPRR2B,RPS21,BANF1,SLC25A24,S100A9,NDUFAF3,AVPR2,NDUFS5
TF	Factor: RUSH-1alpha; motif: NNMCWTNKNN	TF:M01107	false	0.001193246667461005	2.9232697698721037	3131	53	10	62700	PGLYRP1,CST1,CCL7,OR1L1,IFITM3,GPR34,NDUFA8,ARL2BP,NDUFS5,CRYGA
TF	Factor: KLF; motif: GGGNGGGG	TF:M07461	false	0.001199859254898545	2.9208696942905323	8970	53	18	62700	CLDN6,SPRR2B,HCFC1R1,SLC25A24,PLP2,CST1,MYH11,IFITM3,S100A10,S100A9,NDUFA8,ARL2BP,AVPR2,SERTAD3,CRYAA,FADD,CRK,GNG13
TF	Factor: SREBP-1; motif: NGTSRGGTGAN; match class: 1	TF:M10075_1	false	0.0012086414085667808	2.9177025307197058	672	53	5	62700	IFITM3,NDUFA8,CFD,POU3F4,TJP1
TF	Factor: CREB1; motif: RTGACGYGTCAN	TF:M11221	false	0.0012408806782160584	2.9062699777952052	9840	53	19	62700	RPS21,PLP2,CST1,IFITM3,EMD,ENDOG,SLC31A2,ZNF32,TIMM17B,NDUFAF3,POU3F4,FAM216A,TJP1,CRYAA,CRK,CXCL5,MLNR,GNG13,SPRR1B
TF	Factor: LHX2; motif: WNNACTAATTAGNNNNN	TF:M01325	false	0.0012410480361113513	2.906211408336607	1508	53	7	62700	OR1L1,IFITM3,GPR34,NDUFA8,ARL2BP,MAPT,CXCL5
TF	Factor: Sox-10; motif: NACAATRNNNNYATTGTN; match class: 1	TF:M11635_1	false	0.0012443554719123444	2.905055538103961	5855	53	14	62700	SPRR2B,CCL7,OR1L1,MYH11,CSH1,EMD,GPR34,SLC39A2,S100A10,NDUFA8,ARL2BP,CXCL5,CRYGA,SPRR1B
TF	Factor: ER-alpha; motif: NAGGTCACSGTGACCTN	TF:M11843	false	0.0012443554719123444	2.905055538103961	3778	53	11	62700	HCFC1R1,SLC25A24,OR1L1,CSH1,S100A9,ARL2BP,POU3F4,POLR2I,TJP1,CRK,SPRR1B
TF	Factor: Elk-1; motif: NNCCGGAAGTN; match class: 1	TF:M11435_1	false	0.0012469096498529026	2.904165014037005	5857	53	14	62700	RPS21,HCFC1R1,BANF1,SLC25A24,NDUFA8,ENDOG,ZNF32,CFD,NDUFAF3,POLR2I,TJP1,CRYGB,SERTAD3,NDUFS5
TF	Factor: JUNB:C-FOS; motif: NATGAGTCATNN; match class: 1	TF:M08925_1	false	0.0012469393457101934	2.904154671191885	1510	53	7	62700	PLP2,CCL7,OR1L1,GPR34,S100A10,MAPT,FADD
TF	Factor: YB-1; motif: NNNNCCAATNN; match class: 1	TF:M03862_1	false	0.0012475247542954753	2.903950828031413	3152	53	10	62700	CSH1,EMD,S100A9,ENDOG,TIMM17B,POU3F4,POLR2I,CRYGB,ANP32D,SERTAD3
TF	Factor: Sox-4; motif: NYCTTTGTYYYN	TF:M10069	false	0.0012533484027770975	2.9019281880870054	7386	53	16	62700	CLDN6,SPRR2B,PGLYRP1,SLC25A24,NDUFB7,OR1L1,IFITM3,SLC39A2,S100A10,ZNF32,CFD,POU3F4,ANP32D,CRK,CRYGA,SPRR1B
TF	Factor: GCMa:Erg; motif: ATGCGGGCGGAARKG; match class: 1	TF:M08487_1	false	0.001254349957440072	2.9015812805853036	9009	53	18	62700	CLDN6,BANF1,NDUFB7,CSH1,S100A10,SLC31A2,CFD,POU3F4,POLR2I,TJP1,AVPR2,SERTAD3,CRYAA,FADD,CRK,NDUFS5,MLNR,GNG13
TF	Factor: KLF14; motif: NRCCACRCCCMCN; match class: 1	TF:M12183_1	false	0.001254349957440072	2.9015812805853036	2564	53	9	62700	HCFC1R1,EMD,TIMM17B,CFD,NDUFAF3,POLR2I,TJP1,AVPR2,SERTAD3
TF	Factor: HOXC-8; motif: GAATWAYARN	TF:M07421	false	0.001266910132154655	2.8972541905574105	1515	53	7	62700	CCL7,GPR34,S100A9,NDUFA8,MAPT,CRYAA,SPRR1B
TF	Factor: AP-4:Dlx-3; motif: NCAGCTGNNNNNNGTAATKR	TF:M08671	false	0.0012776132965543012	2.893600576996286	4456	53	12	62700	OR1L1,CSH1,GPR34,SLC39A2,S100A9,NDUFAF3,MAPT,AVPR2,MAGEC2,SERTAD3,CRYAA,CRK
TF	Factor: E2F-1; motif: NTTSGCGG	TF:M00430	false	0.0012776132965543012	2.893600576996286	8201	53	17	62700	PGLYRP1,HCFC1R1,BANF1,SLC25A24,MYH11,S100A10,ENDOG,ARL2BP,ZNF32,POLR2I,TJP1,MAGEC2,SERTAD3,FADD,NDUFS5,MLNR,GNG13
TF	Factor: GCMa:PEA3; motif: ATRCGGGCGGAAGTR; match class: 1	TF:M08313_1	false	0.0012883252813804913	2.8899744707703245	9876	53	19	62700	CLDN6,RPS21,PGLYRP1,BANF1,NDUFB7,MYH11,CSH1,S100A10,ARL2BP,SLC31A2,ZNF32,NDUFAF3,POU3F4,POLR2I,FAM216A,CRYGB,FADD,CRK,NDUFS5
TF	Factor: C/EBPalpha; motif: NNNTTNNGCAANN	TF:M01866	false	0.0013174971760185133	2.8802503070003427	5168	53	13	62700	NDUFB7,CST1,OR1L1,MYH11,S100A10,S100A9,ZNF32,POU3F4,TJP1,CRYGB,CXCL5,NDUFS5,SPRR1B
TF	Factor: VDR,; motif: RRTGNMCYTNNTGAMCCNYNT	TF:M00966	false	0.0013226948274222526	2.878540344818244	9897	53	19	62700	SPRR2B,RPS21,PGLYRP1,SLC25A24,CST1,IFITM3,EMD,S100A10,ENDOG,CFD,NDUFAF3,POU3F4,MAPT,AVPR2,CRK,CXCL5,NDUFS5,MLNR,GNG13
TF	Factor: DEC1; motif: GTCACGTGAC	TF:M11073	false	0.0013335174647841452	2.8750012920778074	6653	53	15	62700	HCFC1R1,SLC25A24,PLP2,IFITM3,SLC31A2,CFD,FAM216A,MAPT,AVPR2,ANP32D,CRYAA,FADD,CRK,NDUFS5,GNG13
TF	Factor: OVOL; motif: ANRTAACGG	TF:M08894	false	0.0013335456457009766	2.8749921143297237	8233	53	17	62700	SPRR2B,BANF1,SLC25A24,PLP2,OR1L1,EMD,GPR34,S100A9,ENDOG,TIMM17B,NDUFAF3,POU3F4,FAM216A,MAPT,CRYAA,FADD,CXCL5
TF	Factor: HMGIY; motif: NNKKNAWTTTNYTNN; match class: 1	TF:M01010_1	false	0.0013392119169066937	2.873150694787052	3184	53	10	62700	SPRR2B,CCL7,OR1L1,GPR34,S100A10,S100A9,MAPT,CXCL5,CRYGA,SPRR1B
TF	Factor: HSF2; motif: NGAANNWTCK	TF:M00147	false	0.0013393588224230295	2.873103057250934	5905	53	14	62700	BANF1,NDUFB7,CST1,OR1L1,CSH1,IFITM3,SLC39A2,S100A10,ENDOG,CFD,POU3F4,FAM216A,ANP32D,MAGEC2
TF	Factor: GR; motif: RGNACANMNTGTNCY	TF:M09941	false	0.0013393588224230295	2.873103057250934	5905	53	14	62700	HCFC1R1,PLP2,OR1L1,CSH1,IFITM3,SLC39A2,S100A10,NDUFA8,ENDOG,SLC31A2,POLR2I,FAM216A,CRYAA,CRK
TF	Factor: SREBP-1; motif: RTCACCCCAY; match class: 1	TF:M07405_1	false	0.0013430989708379446	2.871891983678944	1532	53	7	62700	RPS21,PLP2,IFITM3,NDUFA8,CFD,TJP1,NDUFS5
TF	Factor: ESR2; motif: AGGTCASNNTGNCCY	TF:M07210	false	0.0013483290358731095	2.870204112973771	3188	53	10	62700	HCFC1R1,CST1,S100A9,ENDOG,POU3F4,TJP1,AVPR2,CRK,CRYGA,SPRR1B
TF	Factor: Elk-1:Pax-1; motif: ACCGGAACTACGCWTSANTG	TF:M08224	false	0.001353737801215378	2.868465443857827	9072	53	18	62700	RPS21,BANF1,NDUFB7,PLP2,SLC39A2,S100A9,NDUFA8,ENDOG,ARL2BP,TIMM17B,NDUFAF3,POLR2I,TJP1,MAGEC2,CRYAA,NDUFS5,MLNR,GNG13
TF	Factor: AP-4; motif: CWCAGCTGGN	TF:M00176	false	0.0013537449168965425	2.8684631610723867	2595	53	9	62700	HCFC1R1,CCL7,MYH11,S100A9,CFD,FAM216A,AVPR2,MLNR,GNG13
TF	Factor: Egr; motif: GTGGGSGCRRS	TF:M00807	false	0.0013593588848422598	2.8666658698824667	4492	53	12	62700	HCFC1R1,BANF1,MYH11,IFITM3,EMD,S100A10,ARL2BP,SLC31A2,TJP1,FADD,NDUFS5,GNG13
TF	Factor: MEOX2; motif: NSTAATTANN	TF:M04399	false	0.0013593588848422598	2.8666658698824667	3825	53	11	62700	OR1L1,MYH11,GPR34,S100A10,NDUFA8,ARL2BP,SLC31A2,MAPT,MAGEC2,FADD,CXCL5
TF	Factor: Dlx-7; motif: NTCRTTAN	TF:M10603	false	0.0013609246962470673	2.8661659048548214	8253	53	17	62700	CLDN6,SPRR2B,SLC25A24,NDUFB7,CST1,CCL7,OR1L1,MYH11,IFITM3,GPR34,SLC31A2,TIMM17B,MAPT,CRYGB,ANP32D,CRYAA,SPRR1B
TF	Factor: Dlx-5; motif: NTCRTTAN	TF:M10612	false	0.0013609246962470673	2.8661659048548214	8253	53	17	62700	CLDN6,SPRR2B,SLC25A24,NDUFB7,CST1,CCL7,OR1L1,MYH11,IFITM3,GPR34,SLC31A2,TIMM17B,MAPT,CRYGB,ANP32D,CRYAA,SPRR1B
TF	Factor: HOXB5; motif: GTCATTAN	TF:M10701	false	0.0013674106342325915	2.864101046952746	5921	53	14	62700	CLDN6,SPRR2B,SLC25A24,CST1,CCL7,OR1L1,IFITM3,GPR34,SLC31A2,MAPT,CRYGB,ANP32D,CRYAA,SPRR1B
TF	Factor: PRDM1; motif: TCACTTTCWC	TF:M09818	false	0.0013680770972438233	2.8638894274959545	1085	53	6	62700	CST1,MYH11,SLC39A2,NDUFA8,FAM216A,CRYGB
TF	Factor: E2F-1; motif: TTTSGCGS	TF:M00431	false	0.0013698851657509895	2.8633158372019447	7456	53	16	62700	RPS21,HCFC1R1,BANF1,SLC25A24,NDUFB7,MYH11,SLC39A2,S100A10,NDUFA8,POU3F4,POLR2I,FAM216A,TJP1,MAGEC2,MLNR,GNG13
TF	Factor: rfx5; motif: NNCNNCNGTTGCYRGGNARA	TF:M10049	false	0.0013838488320393693	2.8589113484607673	2050	53	8	62700	SLC25A24,PLP2,EMD,NDUFA8,AVPR2,SERTAD3,CXCL5,NDUFS5
TF	Factor: GSX2; motif: NNYMATTANN; match class: 1	TF:M04328_1	false	0.0013936914660761714	2.8558333592446754	3839	53	11	62700	BANF1,OR1L1,IFITM3,GPR34,S100A10,NDUFA8,ENDOG,ARL2BP,MAPT,MAGEC2,CXCL5
TF	Factor: E2F-1; motif: TTGGCGCGRAANNGNM	TF:M00938	false	0.001400566393571849	2.853696298708722	7472	53	16	62700	CLDN6,RPS21,HCFC1R1,SLC25A24,NDUFB7,PLP2,S100A10,ZNF32,CFD,NDUFAF3,TJP1,SERTAD3,FADD,CRK,NDUFS5,MLNR
TF	Factor: ZNF342; motif: TRSTGGACRNT	TF:M12075	false	0.0014150635954705208	2.849224041735956	5215	53	13	62700	SPRR2B,HCFC1R1,BANF1,SLC25A24,SLC39A2,S100A10,TIMM17B,CFD,FAM216A,MAPT,AVPR2,CRYAA,CXCL5
TF	Factor: TEF; motif: ATGTTWAYATAA	TF:M00672	false	0.0014219813985766184	2.847106084723249	5947	53	14	62700	SPRR2B,SLC25A24,NDUFB7,OR1L1,IFITM3,GPR34,SLC39A2,NDUFA8,SLC31A2,CRYGB,AVPR2,ANP32D,CRYGA,SPRR1B
TF	Factor: NF-E2; motif: TGCTGAGTCAY	TF:M00037	false	0.0014219813985766184	2.847106084723249	6703	53	15	62700	PGLYRP1,NDUFB7,PLP2,CST1,CCL7,CSH1,SLC39A2,S100A10,CFD,MAPT,MAGEC2,CRYAA,FADD,MLNR,SPRR1B
TF	Factor: TEF-3:Fli-1; motif: ACCGGAAATGCC	TF:M08510	false	0.0014219813985766184	2.847106084723249	7484	53	16	62700	CLDN6,RPS21,PGLYRP1,CCL7,MYH11,CSH1,GPR34,SLC39A2,TIMM17B,POU3F4,CRYGB,AVPR2,FADD,CRK,NDUFS5,SPRR1B
TF	Factor: AP-2alpha; motif: NGCCTSAGGCN; match class: 1	TF:M11480_1	false	0.0014316396238400562	2.8441662900410822	5952	53	14	62700	CLDN6,PGLYRP1,NDUFB7,CST1,MYH11,ARL2BP,ZNF32,POLR2I,FAM216A,AVPR2,MAGEC2,CRYAA,FADD,GNG13
TF	Factor: GABP-alpha; motif: CTTCCK; match class: 1	TF:M01660_1	false	0.0014348444740157095	2.843195170523901	5225	53	13	62700	RPS21,HCFC1R1,BANF1,SLC25A24,PLP2,ENDOG,ZNF32,CFD,NDUFAF3,POLR2I,TJP1,SERTAD3,NDUFS5
TF	Factor: Egr-1; motif: GCGTGGGCGT	TF:M07597	false	0.0014348444740157095	2.843195170523901	5954	53	14	62700	CLDN6,RPS21,PGLYRP1,BANF1,NDUFB7,S100A10,ENDOG,ZNF32,FAM216A,CRYGB,AVPR2,FADD,CRK,NDUFS5
TF	Factor: Six-1; motif: NCGTATCRNN	TF:M11027	false	0.0014582050019150375	2.8361814163870727	3226	53	10	62700	RPS21,BANF1,CCL7,NDUFA8,TIMM17B,POU3F4,AVPR2,ANP32D,SERTAD3,FADD
TF	Factor: Erg; motif: NNACCGGAARTSN	TF:M09608	false	0.001462645041882934	2.8348610566877768	8311	53	17	62700	SPRR2B,RPS21,BANF1,SLC25A24,CST1,CSH1,S100A10,NDUFA8,TIMM17B,NDUFAF3,POLR2I,AVPR2,SERTAD3,CRYAA,FADD,CRK,NDUFS5
TF	Factor: Sp1; motif: NWRGCCACGCCCMCN	TF:M12152	false	0.0014635163078580873	2.8346024338907156	7506	53	16	62700	HCFC1R1,PLP2,MYH11,EMD,S100A10,ENDOG,TIMM17B,CFD,NDUFAF3,POLR2I,TJP1,AVPR2,MAGEC2,SERTAD3,CRK,GNG13
TF	Factor: TIEG1; motif: GGSGGKGNNN	TF:M08905	false	0.001465305918597806	2.8340716962046097	5238	53	13	62700	CLDN6,SPRR2B,PGLYRP1,BANF1,NDUFB7,MYH11,CFD,POLR2I,MAPT,AVPR2,FADD,GNG13,CRYGA
TF	Factor: Ik-1; motif: NHNTGGGAATRCC	TF:M00086	false	0.0014687160066941699	2.8330621719763505	4538	53	12	62700	CCL7,OR1L1,IFITM3,EMD,ARL2BP,MAPT,TJP1,AVPR2,MAGEC2,SERTAD3,GNG13,SPRR1B
TF	Factor: Dlx-7; motif: NTCRTTAN	TF:M10600	false	0.0014700367611130108	2.832671804742363	7511	53	16	62700	CLDN6,SPRR2B,SLC25A24,NDUFB7,CST1,OR1L1,MYH11,IFITM3,GPR34,SLC31A2,TIMM17B,MAPT,CRYGB,ANP32D,CRYAA,SPRR1B
TF	Factor: Tbx3; motif: NAGGTGTSAN	TF:M12024	false	0.0014700367611130108	2.832671804742363	4539	53	12	62700	SPRR2B,PGLYRP1,HCFC1R1,SLC25A24,CSH1,GPR34,S100A10,CFD,POLR2I,CRYGB,MAGEC2,SERTAD3
TF	Factor: CREB; motif: NNTKACGTCANNNS	TF:M00916	false	0.0014753694540734726	2.8310992123814094	5974	53	14	62700	CLDN6,NDUFB7,PLP2,IFITM3,EMD,ARL2BP,TIMM17B,POU3F4,CRYGB,SERTAD3,FADD,CRK,NDUFS5,GNG13
TF	Factor: HIF-1alpha; motif: NCACGT	TF:M02012	false	0.0014817167057646268	2.8292348225941937	6735	53	15	62700	RPS21,HCFC1R1,NDUFB7,EMD,S100A10,ENDOG,ARL2BP,TIMM17B,POLR2I,FAM216A,TJP1,AVPR2,SERTAD3,CRYAA,FADD
TF	Factor: c-Jun; motif: NRTGAGTCAYN	TF:M09965	false	0.0014884983768480129	2.8272516345989396	4547	53	12	62700	PGLYRP1,PLP2,CST1,OR1L1,CSH1,GPR34,SLC39A2,S100A10,MAPT,SERTAD3,FADD,SPRR1B
TF	Factor: DB1; motif: GGRRRRGRRGGAGGGGGNGRRR	TF:M10107	false	0.001498835357939902	2.824246070330664	5985	53	14	62700	CLDN6,RPS21,BANF1,CST1,MYH11,ZNF32,CFD,POLR2I,FAM216A,TJP1,AVPR2,MAGEC2,FADD,GNG13
TF	Factor: NURR1; motif: YRRCCTT	TF:M01269	false	0.0015209772541220346	2.8178772806762264	5994	53	14	62700	PGLYRP1,BANF1,PLP2,CST1,OR1L1,CSH1,IFITM3,SLC39A2,ENDOG,TIMM17B,CFD,NDUFAF3,POLR2I,CRK
TF	Factor: ATF-3; motif: GATGAYGTCATN	TF:M11288	false	0.0015424176940226316	2.8117980013533845	5270	53	13	62700	CLDN6,HCFC1R1,NDUFB7,IFITM3,EMD,S100A10,CFD,TJP1,CRYAA,NDUFS5,GNG13,CRYGA,SPRR1B
TF	Factor: IRF-1; motif: TTCACTT	TF:M00747	false	0.001552595267240375	2.80894174202583	5274	53	13	62700	CST1,CCL7,MYH11,IFITM3,GPR34,S100A10,NDUFA8,POU3F4,FAM216A,MAPT,CRYGB,ANP32D,NDUFS5
TF	Factor: MEIS1B:HOXA9; motif: TGACASTTTWAYRR	TF:M00421	false	0.0015538109659404332	2.8086018178662613	6768	53	15	62700	RPS21,SLC25A24,CCL7,OR1L1,MYH11,CSH1,S100A10,NDUFA8,CFD,POU3F4,MAPT,ANP32D,MAGEC2,GNG13,SPRR1B
TF	Factor: znf136; motif: CAAGAATWCTATAYCCAG	TF:M10535	false	0.0015538109659404332	2.8086018178662613	8361	53	17	62700	SPRR2B,CCL7,OR1L1,CSH1,GPR34,SLC39A2,NDUFA8,ZNF32,CFD,POU3F4,MAPT,CRYGB,ANP32D,SERTAD3,FADD,CRYGA,SPRR1B
TF	Factor: SMAD; motif: TNGNCAGACWN	TF:M00974	false	0.0015594345634082458	2.807032844277761	4573	53	12	62700	BANF1,NDUFB7,MYH11,S100A9,NDUFA8,FAM216A,MAPT,AVPR2,MAGEC2,GNG13,CRYGA,SPRR1B
TF	Factor: NR3C1; motif: RRGAACATWMYGTYCTRN	TF:M02219	false	0.001573871245656973	2.803030799034045	6777	53	15	62700	CLDN6,BANF1,PLP2,CST1,CSH1,IFITM3,GPR34,SLC39A2,S100A9,NDUFA8,ENDOG,SLC31A2,FAM216A,CRYAA,CRK
TF	Factor: BCL-6; motif: NTGCTTTCTAGGAATN	TF:M12339	false	0.0016041707639223974	2.7947494029584616	4588	53	12	62700	SPRR2B,HCFC1R1,OR1L1,IFITM3,SLC39A2,POLR2I,ANP32D,SERTAD3,CRK,CXCL5,NDUFS5,SPRR1B
TF	Factor: Nkx2-3; motif: NSCACTTNNC	TF:M10634	false	0.0016069179661454204	2.7940062935911922	2668	53	9	62700	NDUFB7,PLP2,MYH11,SLC39A2,TIMM17B,POLR2I,AVPR2,FADD,GNG13
TF	Factor: DLX2; motif: AMSMCTGACKG	TF:M08873	false	0.0016069179661454204	2.7940062935911922	7578	53	16	62700	CLDN6,BANF1,SLC25A24,CST1,IFITM3,S100A9,ENDOG,ARL2BP,ZNF32,TIMM17B,MAPT,TJP1,CRYGB,ANP32D,MAGEC2,NDUFS5
TF	Factor: LRH-1; motif: NNYCAAGGYCA	TF:M10017	false	0.0016069179661454204	2.7940062935911922	2668	53	9	62700	PGLYRP1,BANF1,PLP2,MYH11,IFITM3,TIMM17B,CFD,CXCL5,CRYGA
TF	Factor: AP2; motif: GCCYGSGGSN; match class: 1	TF:M08867_1	false	0.0016140275275034412	2.79208906258737	5299	53	13	62700	CLDN6,PGLYRP1,MYH11,EMD,ENDOG,SLC31A2,ZNF32,CFD,NDUFAF3,TJP1,AVPR2,CRK,GNG13
TF	Factor: CREB1; motif: NRRTGACGTMA	TF:M09887	false	0.0016160019243294363	2.7915581264047753	6035	53	14	62700	CLDN6,NDUFB7,PLP2,IFITM3,EMD,S100A10,ARL2BP,POU3F4,POLR2I,CRYGB,SERTAD3,FADD,NDUFS5,GNG13
TF	Factor: Nfe2l1; motif: TGYNNAGTCATT	TF:M07390	false	0.0016211726433961484	2.7901707334045227	6799	53	15	62700	PGLYRP1,NDUFB7,PLP2,OR1L1,GPR34,SLC39A2,NDUFA8,ARL2BP,SLC31A2,POLR2I,CRYGB,AVPR2,CXCL5,GNG13,SPRR1B
TF	Factor: MYC; motif: NNCCACGTGCNN; match class: 1	TF:M09812_1	false	0.0016369398980952941	2.7859672658566836	5308	53	13	62700	PGLYRP1,IFITM3,SLC31A2,TIMM17B,POLR2I,FAM216A,MAPT,TJP1,AVPR2,ANP32D,CRYAA,FADD,NDUFS5
TF	Factor: ALX3; motif: NNYAATTANN	TF:M04279	false	0.0016369592390641616	2.7859621345586794	3925	53	11	62700	BANF1,IFITM3,GPR34,S100A10,NDUFA8,ENDOG,ARL2BP,SLC31A2,ZNF32,MAGEC2,CXCL5
TF	Factor: Thap1; motif: SCGCCATSTTKGNTNMGGGCARNN; match class: 1	TF:M04723_1	false	0.0016373841939196264	2.7858494062798047	5309	53	13	62700	SPRR2B,PGLYRP1,HCFC1R1,IFITM3,SLC39A2,FAM216A,TJP1,AVPR2,MAGEC2,CRYAA,MLNR,GNG13,CRYGA
TF	Factor: CREB; motif: TGACGTMA	TF:M00039	false	0.0016540934116912344	2.7814399681592143	5315	53	13	62700	CLDN6,IFITM3,EMD,S100A10,ARL2BP,TIMM17B,POU3F4,CRYGB,SERTAD3,FADD,CRK,NDUFS5,GNG13
TF	Factor: BCL-6; motif: NCGYWATCTAGGAATN; match class: 1	TF:M12340_1	false	0.0016618717266934733	2.7794025007318717	730	53	5	62700	SPRR2B,ANP32D,MAGEC2,CRK,CXCL5
TF	Factor: ZXDL; motif: GSGSCNNGGGMRGCNCCGGGS; match class: 1	TF:M12722_1	false	0.0016656850370735398	2.7784071155298227	6819	53	15	62700	BANF1,PLP2,EMD,ENDOG,SLC31A2,ZNF32,POLR2I,FAM216A,TJP1,AVPR2,SERTAD3,FADD,CRK,MLNR,GNG13
TF	Factor: ATF-4; motif: GGATGACGTCATCC; match class: 1	TF:M11337_1	false	0.0016657425021076489	2.778392132915358	3291	53	10	62700	CLDN6,HCFC1R1,PLP2,IFITM3,POU3F4,POLR2I,TJP1,NDUFS5,CRYGA,SPRR1B
TF	Factor: AP-2beta; motif: GCNNNGGSCNGVGGGN	TF:M01858	false	0.0016683168675565806	2.7777214592367563	7609	53	16	62700	PLP2,IFITM3,EMD,S100A10,ARL2BP,SLC31A2,CFD,POLR2I,FAM216A,TJP1,AVPR2,MAGEC2,SERTAD3,FADD,CRK,NDUFS5
TF	Factor: Isl2; motif: YTAAGTG	TF:M02082	false	0.001677004663742239	2.7754657296212826	7613	53	16	62700	CLDN6,BANF1,SLC25A24,CST1,MYH11,S100A10,S100A9,NDUFA8,ZNF32,AVPR2,ANP32D,CRYAA,FADD,CRK,MLNR,CRYGA
TF	Factor: C-JUN:FOSB; motif: NATGACTCAY	TF:M08936	false	0.0016779198252086858	2.77522879458081	3295	53	10	62700	PGLYRP1,PLP2,CST1,OR1L1,CSH1,GPR34,S100A10,MAPT,SERTAD3,FADD
TF	Factor: GATA6; motif: NNNTCTTATCTNN	TF:M12571	false	0.001686483872925405	2.773017807414592	3942	53	11	62700	CLDN6,SPRR2B,BANF1,CCL7,OR1L1,MYH11,GPR34,S100A10,ANP32D,NDUFS5,SPRR1B
TF	Factor: ipf1; motif: YTAATKRC	TF:M10744	false	0.0016904108699909357	2.772007723266496	1604	53	7	62700	OR1L1,GPR34,S100A10,NDUFA8,ARL2BP,MAPT,CXCL5
TF	Factor: Fli-1; motif: NACCGGAARTN	TF:M11402	false	0.0016984673184832183	2.7699428053079074	3946	53	11	62700	SPRR2B,BANF1,SLC25A24,CST1,TIMM17B,NDUFAF3,CRYGB,AVPR2,FADD,CRK,NDUFS5
TF	Factor: LRF; motif: NGKGGGTSNCN	TF:M07387	false	0.0017020651328101316	2.7690238248161787	5335	53	13	62700	HCFC1R1,SLC25A24,CSH1,S100A10,ENDOG,ZNF32,NDUFAF3,POU3F4,POLR2I,MAPT,TJP1,AVPR2,GNG13
TF	Factor: NRF-1; motif: SYGCGCMTGCGCRNNGSN	TF:M09641	false	0.001703801292590316	2.76858105661369	3303	53	10	62700	NDUFB7,EMD,NDUFA8,ENDOG,ARL2BP,POLR2I,FAM216A,SERTAD3,FADD,CRK
TF	Factor: GATA-1; motif: NNNNNGATANKGGN	TF:M00126	false	0.00171657321766219	2.765337667712446	3952	53	11	62700	CLDN6,RPS21,NDUFB7,CCL7,MYH11,GPR34,SLC39A2,NDUFA8,ARL2BP,CFD,SERTAD3
TF	Factor: Fra-1; motif: NNNTGAGTCAYN	TF:M09922	false	0.001735695620632839	2.760526432310233	4637	53	12	62700	PGLYRP1,PLP2,CST1,CCL7,OR1L1,CSH1,GPR34,S100A10,MAPT,SERTAD3,FADD,SPRR1B
TF	Factor: c-Myb; motif: NNWGRCAGTTRN; match class: 1	TF:M09990_1	false	0.001739893844332261	2.7594772483996546	3959	53	11	62700	CCL7,S100A10,SLC31A2,NDUFAF3,MAPT,TJP1,ANP32D,MAGEC2,SERTAD3,GNG13,SPRR1B
TF	Factor: BCL-6; motif: NNGYAATCGAGGAATN	TF:M12342	false	0.0017500698888695395	2.756944607459808	4642	53	12	62700	SPRR2B,BANF1,S100A9,ENDOG,SLC31A2,ZNF32,POU3F4,AVPR2,ANP32D,MAGEC2,CRK,CRYGA
TF	Factor: YY1; motif: CAARATGGCNGC	TF:M07234	false	0.0017564628756922601	2.755361024951022	6094	53	14	62700	SPRR2B,PGLYRP1,HCFC1R1,SLC25A24,CSH1,TIMM17B,NDUFAF3,POLR2I,AVPR2,MAGEC2,SERTAD3,NDUFS5,MLNR,CRYGA
TF	Factor: ctcf; motif: CCNCNAGRKGGCRSTN	TF:M07249	false	0.0017593116881465518	2.7546572120203643	6861	53	15	62700	CLDN6,PGLYRP1,HCFC1R1,MYH11,CSH1,SLC39A2,SLC31A2,ZNF32,CFD,POLR2I,FAM216A,TJP1,AVPR2,CRK,MLNR
TF	Factor: Oct-1; motif: NNNRTAATNANNN	TF:M00137	false	0.0017690363599382405	2.7522632407147767	6865	53	15	62700	SPRR2B,SLC25A24,OR1L1,MYH11,GPR34,S100A10,NDUFA8,SLC31A2,POU3F4,POLR2I,FAM216A,CRYGB,CRYAA,FADD,CXCL5
TF	Factor: Smad4; motif: TGTCTGN	TF:M01889	false	0.0017747619876678268	2.7508598816925223	5362	53	13	62700	BANF1,SLC25A24,CCL7,OR1L1,MYH11,S100A10,ARL2BP,ZNF32,TIMM17B,CFD,POU3F4,CRYAA,MLNR
TF	Factor: AR; motif: GGNACRNNRTGTWCT; match class: 1	TF:M01201_1	false	0.0017759916165824188	2.750559088602794	2143	53	8	62700	PLP2,CSH1,S100A10,ENDOG,SLC31A2,CRYAA,CRK,MLNR
TF	Factor: Isl2; motif: YTAAGTG	TF:M02080	false	0.0017852626269463706	2.748297886530052	6106	53	14	62700	CLDN6,BANF1,SLC25A24,CST1,MYH11,S100A10,S100A9,AVPR2,ANP32D,CRYAA,FADD,CRK,MLNR,CRYGA
TF	Factor: GR; motif: GGTACAANNTGTYCTK	TF:M00205	false	0.0017971143723164527	2.7454242825541924	6877	53	15	62700	HCFC1R1,NDUFB7,CST1,CSH1,IFITM3,S100A10,S100A9,ENDOG,SLC31A2,POU3F4,POLR2I,FAM216A,CRYGB,CRYAA,NDUFS5
TF	Factor: HSF1; motif: NTTCTRGAAVNTTCTYM	TF:M01023	false	0.0018059608738257677	2.7432916629182134	2720	53	9	62700	CLDN6,CST1,ENDOG,CFD,POLR2I,CRYGB,CXCL5,CRYGA,SPRR1B
TF	Factor: FLI-1; motif: NAYTTCCGGT	TF:M08913	false	0.0018059608738257677	2.7432916629182134	8488	53	17	62700	RPS21,BANF1,SLC25A24,NDUFB7,PLP2,EMD,S100A9,ARL2BP,TIMM17B,NDUFAF3,POLR2I,TJP1,CRYGB,AVPR2,SERTAD3,CRK,NDUFS5
TF	Factor: HAIRYLIKE; motif: NNNNCANGTG	TF:M08885	false	0.001809795806640442	2.742370422397031	6116	53	14	62700	CLDN6,PGLYRP1,IFITM3,ARL2BP,TIMM17B,NDUFAF3,POLR2I,FAM216A,MAPT,TJP1,CRYGB,AVPR2,CRYAA,FADD
TF	Factor: GR; motif: RGWACATWAYGTWCY	TF:M11846	false	0.0018174869930390033	2.7405286885138214	6119	53	14	62700	RPS21,PLP2,OR1L1,CSH1,IFITM3,GPR34,ENDOG,SLC31A2,POLR2I,FAM216A,TJP1,CRYAA,FADD,CRK
TF	Factor: foxm1; motif: TGTTTRCTYWNN	TF:M09930	false	0.0018213393926880318	2.7396091192036174	6888	53	15	62700	CLDN6,SPRR2B,SLC25A24,PLP2,CST1,GPR34,SLC39A2,S100A10,ARL2BP,SLC31A2,TJP1,CRYAA,FADD,CRYGA,SPRR1B
TF	Factor: GSX2; motif: NNYMATTANN	TF:M04328	false	0.0018377308010779849	2.7357181056641684	6127	53	14	62700	BANF1,OR1L1,IFITM3,GPR34,S100A10,NDUFA8,ENDOG,ARL2BP,SLC31A2,ZNF32,MAPT,MAGEC2,FADD,CXCL5
TF	Factor: MTF-1; motif: GTGTGCANMACTTTGCGCAC	TF:M01242	false	0.0018377308010779849	2.7357181056641684	3990	53	11	62700	SPRR2B,RPS21,S100A10,S100A9,NDUFAF3,POU3F4,POLR2I,FAM216A,TJP1,CRYAA,FADD
TF	Factor: Gscl; motif: NTAATCCN; match class: 1	TF:M10924_1	false	0.0018499070225944303	2.732850098942345	1633	53	7	62700	SPRR2B,SLC25A24,CCL7,SLC39A2,NDUFA8,ARL2BP,SPRR1B
TF	Factor: FOXP3; motif: NNNVAAACANWD; match class: 1	TF:M07419_1	false	0.001850183493871353	2.732785197854298	2159	53	8	62700	CLDN6,SLC25A24,IFITM3,GPR34,SLC39A2,SLC31A2,MAPT,CRYGA
TF	Factor: JUNB:C-JUN; motif: NATGACKCAT	TF:M08944	false	0.0018609700739930972	2.7302606106436347	5394	53	13	62700	PGLYRP1,SLC25A24,PLP2,CST1,OR1L1,CSH1,GPR34,S100A10,MAPT,SERTAD3,CRYAA,FADD,SPRR1B
TF	Factor: NRF-1; motif: GCGCMTGCGCN	TF:M07052	false	0.0018816320185549048	2.7254653054235756	2165	53	8	62700	NDUFB7,NDUFA8,ENDOG,ARL2BP,POLR2I,FAM216A,FADD,CRK
TF	Factor: ZNF85; motif: ANAGAARWCTGMWGKAATCT	TF:M10170	false	0.001885585610129576	2.7245537447949157	174	53	3	62700	CCL7,IFITM3,CRYGB
TF	Factor: SP8; motif: NCCACGCCCMCN; match class: 1	TF:M12148_1	false	0.001885585610129576	2.7245537447949157	419	53	4	62700	HCFC1R1,CFD,NDUFAF3,AVPR2
TF	Factor: pax-2; motif: NCGTCACGCNYSRNYGCNYN; match class: 1	TF:M11877_1	false	0.001895435677043896	2.7222909490792184	5406	53	13	62700	RPS21,HCFC1R1,SLC25A24,PLP2,IFITM3,EMD,ENDOG,ARL2BP,SLC31A2,TIMM17B,NDUFAF3,MAPT,CRYAA
TF	Factor: TBX2; motif: NAGGTGTGAAN	TF:M04134	false	0.0019018623857028926	2.720820910790847	1168	53	6	62700	SPRR2B,SLC25A24,CSH1,CFD,CRYGB,SERTAD3
TF	Factor: VDR:RXR; motif: GGGTCAWNGRGTTCA	TF:M01202	false	0.0019041742058172925	2.7202933221467713	4010	53	11	62700	SPRR2B,HCFC1R1,PLP2,CST1,EMD,S100A10,ENDOG,FAM216A,AVPR2,CRK,CXCL5
TF	Factor: JUNB:FOSB; motif: NRTGASTCAT; match class: 1	TF:M08920_1	false	0.0019123476832525901	2.718433145955907	1644	53	7	62700	PLP2,CCL7,OR1L1,GPR34,S100A10,MAPT,FADD
TF	Factor: Alx-4; motif: NNCRTTAN; match class: 1	TF:M10880_1	false	0.0019136708425693733	2.7181327601585106	2747	53	9	62700	PLP2,CST1,MYH11,NDUFA8,ARL2BP,TIMM17B,POU3F4,MAPT,CRYAA
TF	Factor: EZF2; motif: NNCCNSNSCNMCTCCMYCTT	TF:M12604	false	0.0019136708425693733	2.7181327601585106	3362	53	10	62700	CLDN6,CST1,EMD,SLC39A2,ENDOG,POLR2I,CRYGB,FADD,GNG13,CRYGA
TF	Factor: LEF-1; motif: ASATCAAAG	TF:M11606	false	0.0019136708425693733	2.7181327601585106	6157	53	14	62700	SPRR2B,BANF1,CCL7,OR1L1,GPR34,SLC39A2,S100A10,ARL2BP,SLC31A2,TIMM17B,POU3F4,CRYGB,CXCL5,SPRR1B
TF	Factor: HoxA5; motif: RTCATTAN	TF:M10704	false	0.001953571335927033	2.7091707256043756	5426	53	13	62700	CLDN6,SPRR2B,SLC25A24,CST1,OR1L1,IFITM3,GPR34,SLC31A2,MAPT,CRYGB,ANP32D,CRYAA,SPRR1B
TF	Factor: TTF1; motif: ASTCAAGTRK	TF:M00432	false	0.001967966601465372	2.705982276292062	5431	53	13	62700	PGLYRP1,CST1,EMD,S100A10,SLC31A2,ZNF32,NDUFAF3,POU3F4,MAPT,CRYGB,MAGEC2,CXCL5,CRYGA
TF	Factor: PPARGAMMA; motif: NWNTRGGTYANN	TF:M08961	false	0.001967966601465372	2.705982276292062	5431	53	13	62700	PGLYRP1,HCFC1R1,SLC25A24,PLP2,OR1L1,IFITM3,SLC39A2,POU3F4,POLR2I,MAPT,ANP32D,CXCL5,MLNR
TF	Factor: SMAD5; motif: CAGACWGN	TF:M08829	false	0.001969299722537539	2.7056881802874577	3376	53	10	62700	BANF1,NDUFB7,PLP2,IFITM3,S100A10,POU3F4,CRK,MLNR,GNG13,SPRR1B
TF	Factor: STAT1; motif: NNNSANTTCCGGGAANTGNSN; match class: 1	TF:M00224_1	false	0.001969871949862542	2.7055620039275228	2760	53	9	62700	RPS21,BANF1,CSH1,S100A9,ARL2BP,SLC31A2,POLR2I,TJP1,AVPR2
TF	Factor: ER81; motif: NNCCGGAWGYN	TF:M11419	false	0.001969871949862542	2.7055620039275228	6178	53	14	62700	RPS21,BANF1,SLC25A24,NDUFB7,PLP2,GPR34,NDUFA8,TIMM17B,NDUFAF3,TJP1,CRYGB,AVPR2,MAGEC2,NDUFS5
TF	Factor: RORbeta; motif: TGACCYA	TF:M01722	false	0.001974527567534826	2.7045367984457065	6180	53	14	62700	PGLYRP1,HCFC1R1,SLC25A24,OR1L1,IFITM3,SLC39A2,S100A9,CFD,NDUFAF3,POU3F4,POLR2I,CRYAA,MLNR,SPRR1B
TF	Factor: SP4; motif: NWRGCCACGCCCMCTYN	TF:M03922	false	0.0019795495357692186	2.7034336260956326	6182	53	14	62700	HCFC1R1,PLP2,MYH11,EMD,ENDOG,TIMM17B,NDUFAF3,POLR2I,TJP1,AVPR2,MAGEC2,SERTAD3,CRK,GNG13
TF	Factor: BTEB2; motif: WGGGTGKGGCNGGN; match class: 1	TF:M09972_1	false	0.001990054468833909	2.701135036560008	4036	53	11	62700	SPRR2B,HCFC1R1,CST1,IFITM3,S100A9,NDUFA8,NDUFAF3,TJP1,SERTAD3,FADD,GNG13
TF	Factor: RXRALPHA; motif: CNNTGRCCTYTNN	TF:M09833	false	0.001991078970537569	2.700911514563975	5441	53	13	62700	HCFC1R1,CST1,CCL7,CSH1,CFD,NDUFAF3,POLR2I,FAM216A,AVPR2,MAGEC2,SERTAD3,GNG13,SPRR1B
TF	Factor: ER-alpha; motif: ARGSTGACC	TF:M04881	false	0.00199125359520724	2.700873427071663	4037	53	11	62700	BANF1,MYH11,CSH1,ENDOG,NDUFAF3,POLR2I,FAM216A,MAGEC2,CRYAA,NDUFS5,SPRR1B
TF	Factor: FOSL1; motif: NNATGACTCATNN	TF:M12518	false	0.0019971219104712654	2.699595423647595	4726	53	12	62700	PGLYRP1,PLP2,CST1,CCL7,OR1L1,CSH1,GPR34,S100A10,MAPT,SERTAD3,FADD,SPRR1B
TF	Factor: ZNF688; motif: MTCAKAAGACC	TF:M05310	false	0.0020067484869151393	2.6975070558083485	768	53	5	62700	PGLYRP1,CST1,S100A10,SERTAD3,CRYAA
TF	Factor: AML3; motif: NWAACCACRAAAACCACRAN	TF:M11999	false	0.00201250903719831	2.69626216075063	6967	53	15	62700	CLDN6,BANF1,PLP2,CCL7,GPR34,ZNF32,POLR2I,FAM216A,CRYGB,ANP32D,FADD,CXCL5,NDUFS5,GNG13,CRYGA
TF	Factor: SPIB; motif: NNTCACTTCCTCTTTN	TF:M12498	false	0.0020454393619102635	2.689213390855471	2199	53	8	62700	RPS21,BANF1,SLC25A24,IFITM3,S100A10,TIMM17B,POU3F4,MAGEC2
TF	Factor: Sp3; motif: GGGGCGGGGSNN	TF:M07615	false	0.0020626895479516024	2.6855661320643414	6985	53	15	62700	CLDN6,PLP2,EMD,S100A9,ARL2BP,TIMM17B,CFD,NDUFAF3,POLR2I,TJP1,MAGEC2,SERTAD3,FADD,CRK,GNG13
TF	Factor: ATF-2; motif: NNTGACGTCAN	TF:M07312	false	0.0020750570136977803	2.682969966231804	4060	53	11	62700	CLDN6,IFITM3,EMD,S100A10,ARL2BP,POU3F4,CRYGB,SERTAD3,FADD,NDUFS5,GNG13
TF	Factor: Sox-2; motif: NNCCTTTGTNYYN	TF:M10067	false	0.0020750570136977803	2.682969966231804	6216	53	14	62700	SPRR2B,PGLYRP1,SLC25A24,CCL7,OR1L1,IFITM3,SLC39A2,S100A10,ZNF32,TIMM17B,CFD,CRK,CRYGA,SPRR1B
TF	Factor: C/EBPalpha; motif: NNATTRCNNAANNN	TF:M00116	false	0.0020978650200020924	2.6782224584466103	3409	53	10	62700	OR1L1,GPR34,SLC39A2,S100A10,S100A9,TJP1,CRYGB,CXCL5,CRYGA,SPRR1B
TF	Factor: Sp1; motif: NWRGCCMCGCCCMCN	TF:M12151	false	0.0020978650200020924	2.6782224584466103	6998	53	15	62700	HCFC1R1,PLP2,MYH11,EMD,S100A10,ENDOG,TIMM17B,NDUFAF3,POLR2I,TJP1,AVPR2,MAGEC2,SERTAD3,CRK,GNG13
TF	Factor: nerf; motif: NNNCCGGAAGTGN	TF:M09901	false	0.0021079159018102182	2.6761467198865905	5479	53	13	62700	CLDN6,RPS21,BANF1,SLC25A24,NDUFB7,EMD,ARL2BP,NDUFAF3,POLR2I,TJP1,CRYGB,AVPR2,NDUFS5
TF	Factor: Sp2; motif: WGGGCGG; match class: 1	TF:M05332_1	false	0.002108645903806415	2.67599634341566	3413	53	10	62700	PGLYRP1,PLP2,EMD,SLC31A2,ZNF32,NDUFAF3,POLR2I,TJP1,SERTAD3,FADD
TF	Factor: CPBP; motif: NGGGCGG; match class: 1	TF:M05444_1	false	0.002108645903806415	2.67599634341566	3413	53	10	62700	PGLYRP1,PLP2,EMD,SLC31A2,ZNF32,NDUFAF3,POLR2I,TJP1,SERTAD3,FADD
TF	Factor: Sp6; motif: WGGGCGG; match class: 1	TF:M05361_1	false	0.002108645903806415	2.67599634341566	3413	53	10	62700	PGLYRP1,PLP2,EMD,SLC31A2,ZNF32,NDUFAF3,POLR2I,TJP1,SERTAD3,FADD
TF	Factor: islet1; motif: SCAMTTAN	TF:M11012	false	0.0021095691002643384	2.675806244459868	6230	53	14	62700	CLDN6,SLC25A24,MYH11,S100A10,S100A9,ZNF32,POLR2I,AVPR2,ANP32D,CRYAA,FADD,CRK,MLNR,SPRR1B
TF	Factor: Elk-1; motif: RACCGGAAGTR; match class: 1	TF:M01165_1	false	0.0021187381927022858	2.673922704681058	2214	53	8	62700	SPRR2B,RPS21,BANF1,SLC25A24,CST1,CSH1,S100A10,AVPR2
TF	Factor: c-Ets-1(p54); motif: NCMGGAWGYN; match class: 1	TF:M00032_1	false	0.002155236392294791	2.6665050882694876	2220	53	8	62700	SPRR2B,RPS21,BANF1,SLC25A24,TIMM17B,CRYGB,AVPR2,NDUFS5
TF	Factor: HOXA6; motif: NYMATTAN	TF:M08772	false	0.002170461332408758	2.663447946877155	7825	53	16	62700	RPS21,SLC25A24,PLP2,OR1L1,MYH11,S100A10,NDUFA8,ARL2BP,SLC31A2,POLR2I,MAPT,CRYGB,FADD,CXCL5,NDUFS5,CRYGA
TF	Factor: E2A; motif: CACCTGNY	TF:M00973	false	0.0021720001900690142	2.6631401410786233	5500	53	13	62700	CLDN6,PGLYRP1,NDUFB7,CST1,S100A9,ARL2BP,NDUFAF3,MAPT,TJP1,CRYGB,AVPR2,CRYAA,GNG13
TF	Factor: ERR3; motif: NNSAAGGTCAN	TF:M11841	false	0.002208280870107839	2.6559456897379796	787	53	5	62700	RPS21,PGLYRP1,BANF1,S100A9,CXCL5
TF	Factor: HLF; motif: GTTACRYAAT	TF:M00260	false	0.0022180177481916125	2.6540349830241707	2814	53	9	62700	CLDN6,SPRR2B,PLP2,MYH11,S100A10,SLC31A2,TIMM17B,CRYAA,CXCL5
TF	Factor: HSF1; motif: TCYAGAANNTTC	TF:M07259	false	0.0022228507639502197	2.653089693652127	4792	53	12	62700	BANF1,PLP2,CCL7,SLC39A2,S100A10,S100A9,NDUFA8,ARL2BP,SLC31A2,CFD,ANP32D,SPRR1B
TF	Factor: HOXA10; motif: NNNGYAATAAAATNNW	TF:M01464	false	0.002231273647765561	2.651447163724832	3441	53	10	62700	CLDN6,SPRR2B,CCL7,GPR34,SLC39A2,NDUFA8,SLC31A2,CRYGB,CRYGA,SPRR1B
TF	Factor: SATB2; motif: GSCGCTGTCCNNGGTGCTGN	TF:M12660	false	0.002240958243475182	2.6495662357439502	5521	53	13	62700	RPS21,PGLYRP1,HCFC1R1,PLP2,CST1,ZNF32,TIMM17B,CFD,NDUFAF3,CRYAA,FADD,NDUFS5,MLNR
TF	Factor: NFATc4; motif: NGGAAAAN	TF:M07301	false	0.002240958243475182	2.6495662357439502	4104	53	11	62700	SPRR2B,NDUFB7,S100A10,NDUFA8,SLC31A2,ZNF32,POU3F4,FADD,CXCL5,GNG13,SPRR1B
TF	Factor: BTEB3; motif: CCNNSCCNSCCCCKCCCCC; match class: 1	TF:M09826_1	false	0.0022442388857941862	2.648930916907671	7853	53	16	62700	CLDN6,BANF1,PLP2,EMD,TIMM17B,CFD,NDUFAF3,POLR2I,FAM216A,TJP1,AVPR2,SERTAD3,FADD,CRK,GNG13,CRYGA
TF	Factor: Sox-18; motif: NACAAYGS	TF:M11623	false	0.0022493190296220367	2.6479489425287035	5524	53	13	62700	RPS21,SLC25A24,CSH1,GPR34,S100A10,S100A9,ARL2BP,ANP32D,SERTAD3,CRYAA,CXCL5,NDUFS5,SPRR1B
TF	Factor: Erm; motif: NRRSAGGAARNGRN; match class: 1	TF:M09916_1	false	0.0022548982582445837	2.64687304885466	1700	53	7	62700	MYH11,CSH1,IFITM3,CFD,POU3F4,AVPR2,MAGEC2
TF	Factor: YY1; motif: GCCGCCATTTTG	TF:M02044	false	0.0022621221591752447	2.645483945996235	6280	53	14	62700	CLDN6,SPRR2B,PGLYRP1,HCFC1R1,CSH1,ARL2BP,SLC31A2,TIMM17B,NDUFAF3,MAGEC2,SERTAD3,CRK,NDUFS5,MLNR
TF	Factor: Alx-4; motif: NNCRTTAN	TF:M10880	false	0.0022742207340993056	2.6431673853171835	8690	53	17	62700	RPS21,HCFC1R1,NDUFB7,PLP2,CST1,MYH11,SLC39A2,S100A10,NDUFA8,ARL2BP,TIMM17B,POU3F4,MAPT,ANP32D,SERTAD3,CRYAA,FADD
TF	Factor: STAT1; motif: TTMNRGGAAN	TF:M01823	false	0.002274540940535847	2.6431062416923305	2242	53	8	62700	RPS21,NDUFB7,OR1L1,CSH1,SLC31A2,POU3F4,POLR2I,AVPR2
TF	Factor: ABL1; motif: AARAAAAACAAM	TF:M08187	false	0.0022766183121086005	2.6427097751995174	794	53	5	62700	CST1,MYH11,CSH1,SLC39A2,MAPT
TF	Factor: NF-1C; motif: NYYTGGCWNNNNKCCMN	TF:M09640	false	0.002278238549206712	2.642400803882882	2828	53	9	62700	HCFC1R1,SLC25A24,IFITM3,S100A10,ZNF32,POLR2I,MAGEC2,CRYAA,GNG13
TF	Factor: GR; motif: RGWACATWATGTWCY; match class: 1	TF:M11847_1	false	0.0022810752483552444	2.6418603879340377	4116	53	11	62700	RPS21,PLP2,CST1,CSH1,IFITM3,GPR34,SLC39A2,SLC31A2,POLR2I,TJP1,CRYAA
TF	Factor: Gli2; motif: RGACCACCCACGWWG	TF:M12210	false	0.002282955156700144	2.6415026191225324	795	53	5	62700	CSH1,CFD,TJP1,CXCL5,GNG13
TF	Factor: STAT5A; motif: NAWTTCYNGGAANYN	TF:M00457	false	0.002282955156700144	2.6415026191225324	4117	53	11	62700	RPS21,NDUFB7,OR1L1,CSH1,S100A9,SLC31A2,POU3F4,POLR2I,FAM216A,AVPR2,CXCL5
TF	Factor: Nkx3-2; motif: TRAGTG	TF:M01181	false	0.002287054836835086	2.6407234221665923	9546	53	18	62700	CLDN6,BANF1,SLC25A24,CST1,MYH11,S100A10,S100A9,NDUFA8,ZNF32,POLR2I,AVPR2,ANP32D,CRYAA,FADD,CRK,MLNR,CRYGA,SPRR1B
TF	Factor: AP-2rep; motif: NGGGGCGGGGC	TF:M09967	false	0.002297375400431828	2.6387680335315364	4121	53	11	62700	CLDN6,PLP2,EMD,ARL2BP,TIMM17B,NDUFAF3,POLR2I,TJP1,SERTAD3,CRK,GNG13
TF	Factor: AHR; motif: CACGCN; match class: 1	TF:M01855_1	false	0.002297375400431828	2.6387680335315364	2833	53	9	62700	CLDN6,RPS21,HCFC1R1,CFD,FAM216A,TJP1,AVPR2,FADD,CXCL5
TF	Factor: MIBP1; motif: WNWCCCCAGCTR	TF:M03878	false	0.0023073939584731407	2.6368782488321445	2835	53	9	62700	NDUFB7,IFITM3,S100A10,ENDOG,CFD,CRYGB,MAGEC2,CXCL5,GNG13
TF	Factor: ATF-3; motif: NRTGACGTCAYN	TF:M11289	false	0.0023099914358449517	2.63638963022568	4820	53	12	62700	CLDN6,HCFC1R1,NDUFB7,IFITM3,EMD,S100A10,CFD,TJP1,NDUFS5,GNG13,CRYGA,SPRR1B
TF	Factor: AP-2alpha; motif: NGCCTSAGGCN	TF:M11480	false	0.0023213732975375266	2.6342550155006954	6302	53	14	62700	CLDN6,PGLYRP1,NDUFB7,CST1,MYH11,ARL2BP,ZNF32,POLR2I,FAM216A,AVPR2,MAGEC2,CRYAA,FADD,GNG13
TF	Factor: LBP-1; motif: CAGCTGS; match class: 1	TF:M00644_1	false	0.00233173781491	2.632320284075637	4130	53	11	62700	PGLYRP1,SLC25A24,NDUFB7,CCL7,SLC39A2,ENDOG,POU3F4,FAM216A,AVPR2,SERTAD3,GNG13
TF	Factor: HNF-4alpha; motif: AGTCCAAR	TF:M04903	false	0.002337991110230144	2.6311571444938253	7087	53	15	62700	BANF1,SLC25A24,CST1,OR1L1,IFITM3,GPR34,S100A9,ARL2BP,SLC31A2,ZNF32,AVPR2,MAGEC2,SERTAD3,CRYAA,CXCL5
TF	Factor: JunD; motif: NRTGACGCAYN	TF:M11271	false	0.002360927869282338	2.6269172812191064	7094	53	15	62700	RPS21,PGLYRP1,HCFC1R1,PLP2,OR1L1,MYH11,EMD,TIMM17B,POLR2I,FAM216A,TJP1,MAGEC2,CRK,CXCL5,NDUFS5
TF	Factor: SMAD4; motif: GKSRKKCAGMCANCY; match class: 1	TF:M00733_1	false	0.002368145503322108	2.6255916172580056	2847	53	9	62700	SPRR2B,RPS21,PLP2,S100A10,NDUFAF3,MAPT,AVPR2,MAGEC2,CRK
TF	Factor: BRN1; motif: HAATGCN; match class: 1	TF:M03813_1	false	0.002368145503322108	2.6255916172580056	7097	53	15	62700	SPRR2B,CST1,OR1L1,MYH11,EMD,GPR34,SLC39A2,S100A9,NDUFA8,ARL2BP,TJP1,ANP32D,FADD,CRYGA,SPRR1B
TF	Factor: P53; motif: NNACAWGCCYN	TF:M07053	false	0.0023709120466342626	2.6250845566797207	4140	53	11	62700	BANF1,CSH1,GPR34,ARL2BP,TIMM17B,POLR2I,FAM216A,TJP1,CRYGB,CRYGA,SPRR1B
TF	Factor: POU6F1; motif: NTAATGAKATGNNN	TF:M11958	false	0.0023736691657490062	2.6245798117091255	2849	53	9	62700	CLDN6,SLC25A24,NDUFB7,CST1,CCL7,SLC31A2,MAPT,ANP32D,CXCL5
TF	Factor: DBP; motif: TTRCATAANN	TF:M07038	false	0.0023736691657490062	2.6245798117091255	5565	53	13	62700	CLDN6,SPRR2B,NDUFB7,CST1,GPR34,S100A9,ZNF32,POLR2I,FAM216A,CRYAA,FADD,MLNR,CRYGA
TF	Factor: NR1B1:RXR-ALPHA; motif: RRGGTCANNNNNRGGTCA	TF:M08964	false	0.0024023575469589932	2.619362355336362	7109	53	15	62700	SPRR2B,RPS21,PGLYRP1,HCFC1R1,CST1,CSH1,IFITM3,SLC39A2,ARL2BP,POLR2I,SERTAD3,CRYAA,NDUFS5,MLNR,GNG13
TF	Factor: PRDM14; motif: NRGTTAGRGACCYN	TF:M10039	false	0.0024023575469589932	2.619362355336362	806	53	5	62700	RPS21,NDUFB7,CRYGB,AVPR2,ANP32D
TF	Factor: KLF3; motif: NNNNNNGGGCGGGGCNNGN	TF:M09970	false	0.0024030300420414363	2.619240799728241	7915	53	16	62700	SLC25A24,PLP2,CST1,EMD,S100A9,ARL2BP,TIMM17B,CFD,NDUFAF3,POLR2I,TJP1,MAGEC2,SERTAD3,FADD,CRK,GNG13
TF	Factor: MYC; motif: NNCCACGTGCNN	TF:M09812	false	0.0024035255837355552	2.6191512507701815	5574	53	13	62700	PGLYRP1,IFITM3,SLC31A2,TIMM17B,POLR2I,FAM216A,MAPT,TJP1,AVPR2,ANP32D,CRYAA,FADD,NDUFS5
TF	Factor: VSX1; motif: NGCYAATTRNN	TF:M04450	false	0.002404381280122798	2.618996661992316	7111	53	15	62700	BANF1,OR1L1,MYH11,GPR34,S100A10,NDUFA8,ENDOG,ARL2BP,SLC31A2,MAPT,CRYGB,MAGEC2,CXCL5,MLNR,CRYGA
TF	Factor: ZXDL; motif: NGGGGWS	TF:M05775	false	0.002409842732845479	2.618011298705627	7113	53	15	62700	CLDN6,RPS21,HCFC1R1,BANF1,NDUFB7,IFITM3,S100A10,S100A9,NDUFA8,AVPR2,CRYAA,FADD,NDUFS5,MLNR,GNG13
TF	Factor: FKLF; motif: BGGGNGGVMD	TF:M01837	false	0.0024189071094318382	2.6163808090402556	5579	53	13	62700	MYH11,S100A10,NDUFA8,ENDOG,ZNF32,CFD,NDUFAF3,TJP1,SERTAD3,CRYAA,FADD,MLNR,GNG13
TF	Factor: GATA-2; motif: ASAGATAANA	TF:M00349	false	0.002434372315910054	2.613612999491437	4157	53	11	62700	CLDN6,BANF1,SLC25A24,GPR34,S100A10,NDUFA8,TIMM17B,MAPT,ANP32D,CXCL5,SPRR1B
TF	Factor: ZNF148; motif: NNNNNNCCNNCCCCTCCCCCACCCN	TF:M09834	false	0.002434372315910054	2.613612999491437	7121	53	15	62700	CLDN6,BANF1,EMD,TIMM17B,CFD,POLR2I,FAM216A,TJP1,AVPR2,ANP32D,SERTAD3,CRYAA,FADD,CXCL5,CRYGA
TF	Factor: HOXA10; motif: RGTCGTAAAAN	TF:M10797	false	0.002434372315910054	2.613612999491437	5584	53	13	62700	CLDN6,SPRR2B,SLC25A24,CCL7,OR1L1,EMD,GPR34,SLC39A2,ENDOG,ARL2BP,CFD,POLR2I,SPRR1B
TF	Factor: ZNF647; motif: NYAGGCCYAC	TF:M12286	false	0.0024444388964074827	2.6118208143153527	6343	53	14	62700	PGLYRP1,HCFC1R1,IFITM3,NDUFA8,TIMM17B,CFD,POLR2I,FAM216A,MAPT,AVPR2,ANP32D,MAGEC2,SERTAD3,CXCL5
TF	Factor: USF2; motif: NNGTCATGTGACNN	TF:M12534	false	0.0024483634809050123	2.6111241069378064	1731	53	7	62700	CST1,IFITM3,ENDOG,CFD,MAGEC2,CRYAA,FADD
TF	Factor: CREB1; motif: NNNNACGTCANN	TF:M03544	false	0.002456933691648851	2.609606564211657	4163	53	11	62700	CLDN6,IFITM3,EMD,S100A10,ARL2BP,POU3F4,CRYGB,SERTAD3,FADD,NDUFS5,GNG13
TF	Factor: LBX2; motif: NYYAATTANN	TF:M10663	false	0.0024658292237941777	2.6080370046794887	2278	53	8	62700	OR1L1,GPR34,S100A10,NDUFA8,ARL2BP,MAPT,MAGEC2,CXCL5
TF	Factor: ipf1; motif: NVSTAATTAC	TF:M01235	false	0.002465864088401954	2.6080308641894736	3499	53	10	62700	OR1L1,MYH11,S100A10,NDUFA8,ARL2BP,SLC31A2,MAPT,MAGEC2,FADD,CXCL5
TF	Factor: six-4; motif: ANNNATGACACCNNNNN; match class: 1	TF:M01374_1	false	0.002474685851074414	2.6064799247321346	1243	53	6	62700	S100A9,ARL2BP,TIMM17B,CFD,POU3F4,MAGEC2
TF	Factor: NFATc1; motif: NTTTCCRTNNAYGGAAAN	TF:M11981	false	0.0024868015693632374	2.604358867230543	6357	53	14	62700	CLDN6,SPRR2B,RPS21,SLC25A24,CCL7,OR1L1,CSH1,SLC39A2,ARL2BP,SLC31A2,TIMM17B,FAM216A,MAGEC2,NDUFS5
TF	Factor: OCT-x; motif: CTNATTTGCATAY	TF:M00210	false	0.002491054819436127	2.6036167150501472	4172	53	11	62700	SPRR2B,BANF1,PLP2,CCL7,GPR34,S100A9,NDUFA8,SLC31A2,MAPT,CRK,CRYGA
TF	Factor: MafA; motif: NYGCTGASTCAGCRN; match class: 1	TF:M11365_1	false	0.0025002113871551786	2.6020232711703586	460	53	4	62700	SLC39A2,AVPR2,CRYAA,CXCL5
TF	Factor: NF-KAPPAB1; motif: NGGKRNTTYCCCN; match class: 1	TF:M08952_1	false	0.0025127975203169876	2.5998425051805403	3510	53	10	62700	NDUFB7,CCL7,CSH1,SLC31A2,CFD,POLR2I,AVPR2,MAGEC2,CXCL5,GNG13
TF	Factor: c-Jun; motif: NATGACGTCAYN; match class: 1	TF:M11266_1	false	0.0025127975203169876	2.5998425051805403	6366	53	14	62700	CLDN6,NDUFB7,MYH11,IFITM3,EMD,SLC39A2,ENDOG,CFD,POU3F4,POLR2I,TJP1,CRYAA,NDUFS5,CRYGA
TF	Factor: MafG; motif: TGCTGACNNNGCR	TF:M11355	false	0.0025127975203169876	2.5998425051805403	1248	53	6	62700	SLC39A2,S100A10,S100A9,CRYAA,CXCL5,MLNR
TF	Factor: GATA-6; motif: NNAGATAAGANAA	TF:M09940	false	0.002513491897942677	2.5997225103501522	2879	53	9	62700	CLDN6,BANF1,CCL7,MYH11,GPR34,S100A10,ANP32D,NDUFS5,SPRR1B
TF	Factor: Tbx5; motif: TNAGGTGTKV; match class: 1	TF:M01020_1	false	0.0025137362012934736	2.599680300370756	4179	53	11	62700	BANF1,SLC25A24,NDUFB7,S100A9,NDUFA8,CFD,NDUFAF3,POLR2I,MAPT,TJP1,AVPR2
TF	Factor: RXR-alpha; motif: RRGGTCAAAGGTCAN	TF:M11774	false	0.002517930828423218	2.598956204826541	5611	53	13	62700	SLC25A24,CCL7,IFITM3,GPR34,SLC31A2,ZNF32,NDUFAF3,POU3F4,FAM216A,MAPT,ANP32D,CRK,NDUFS5
TF	Factor: TCF-3; motif: CTTTGA; match class: 1	TF:M03858_1	false	0.0025186511200673166	2.5988319861831335	5612	53	13	62700	SPRR2B,NDUFB7,PLP2,CST1,CCL7,CSH1,GPR34,S100A9,SLC31A2,POU3F4,TJP1,ANP32D,SPRR1B
TF	Factor: TCF-7; motif: TCAAAG; match class: 1	TF:M00805_1	false	0.0025186511200673166	2.5988319861831335	5612	53	13	62700	SPRR2B,NDUFB7,PLP2,CST1,CCL7,CSH1,GPR34,S100A9,SLC31A2,POU3F4,TJP1,ANP32D,SPRR1B
TF	Factor: Pit-1; motif: NTAATTTATKCGY	TF:M11949	false	0.002521139777356175	2.5984030754454674	5613	53	13	62700	CLDN6,SLC25A24,NDUFB7,GPR34,SLC39A2,S100A10,NDUFA8,ARL2BP,SLC31A2,ANP32D,FADD,NDUFS5,SPRR1B
TF	Factor: AP-2gamma; motif: NTGSCCTGRGGSNN; match class: 1	TF:M09591_1	false	0.0025279309914178548	2.597234785791351	2883	53	9	62700	CLDN6,RPS21,S100A9,ZNF32,CFD,NDUFAF3,CRYAA,CRK,GNG13
TF	Factor: RARA; motif: AGGTCANNYAAAGGTCA	TF:M08019	false	0.00252862157970657	2.5971161600356796	5616	53	13	62700	CLDN6,HCFC1R1,SLC25A24,CST1,OR1L1,EMD,S100A9,ARL2BP,MAPT,MAGEC2,SERTAD3,NDUFS5,CRYGA
TF	Factor: Sox-4; motif: BCWTTGT	TF:M07268	false	0.00252862157970657	2.5971161600356796	5616	53	13	62700	CLDN6,PGLYRP1,SLC25A24,CCL7,OR1L1,IFITM3,SLC39A2,ARL2BP,POU3F4,AVPR2,ANP32D,CRK,CXCL5
TF	Factor: ehf; motif: NNANSAGGAAGTNNN	TF:M09899	false	0.0025757222293775377	2.589100973902694	465	53	4	62700	SPRR2B,SLC25A24,CST1,POU3F4
TF	Factor: E2F-6; motif: NGGGCGGGARRNN	TF:M09895	false	0.002578526637454402	2.588628377757478	7982	53	16	62700	CLDN6,RPS21,PGLYRP1,HCFC1R1,BANF1,NDUFB7,ENDOG,ZNF32,CFD,FAM216A,MAPT,TJP1,SERTAD3,MLNR,GNG13,CRYGA
TF	Factor: c-Myc; motif: NSCACGTGGN	TF:M04743	false	0.002585243760724755	2.587498501333446	4899	53	12	62700	PGLYRP1,SLC31A2,TIMM17B,POLR2I,FAM216A,MAPT,TJP1,AVPR2,ANP32D,CRYAA,FADD,NDUFS5
TF	Factor: GATA6; motif: NNNAGATAAGANN	TF:M09771	false	0.0026107014982134197	2.58324278160092	2898	53	9	62700	CLDN6,BANF1,CCL7,MYH11,GPR34,S100A10,ANP32D,NDUFS5,SPRR1B
TF	Factor: HOXC-8; motif: NNNNNGTAATTANNNT	TF:M01321	false	0.0026199467718770334	2.58170753193022	5640	53	13	62700	BANF1,OR1L1,MYH11,IFITM3,GPR34,S100A10,NDUFA8,ENDOG,SLC31A2,MAPT,MAGEC2,FADD,CXCL5
TF	Factor: BTEB3; motif: NRCCACGCCCMCN; match class: 1	TF:M12182_1	false	0.0026413562522190873	2.5781730194902943	201	53	3	62700	HCFC1R1,NDUFAF3,AVPR2
TF	Factor: PEA3; motif: RCCGGAAGYN	TF:M02066	false	0.0026427352680759328	2.577946339468428	7193	53	15	62700	RPS21,BANF1,SLC25A24,NDUFB7,PLP2,EMD,ARL2BP,TIMM17B,NDUFAF3,POLR2I,TJP1,CRYGB,AVPR2,CRK,NDUFS5
TF	Factor: Pasx-5; motif: GTCACGSTT; match class: 1	TF:M04765_1	false	0.0026427352680759328	2.577946339468428	4210	53	11	62700	RPS21,PGLYRP1,CST1,EMD,ENDOG,TIMM17B,NDUFAF3,POLR2I,TJP1,MAGEC2,MLNR
TF	Factor: KLF15; motif: RCCACGCCCCCC; match class: 1	TF:M12157_1	false	0.002659498917923136	2.575200182045829	830	53	5	62700	EMD,TIMM17B,NDUFAF3,TJP1,AVPR2
TF	Factor: Smad2; motif: TGTCTGNCACCT; match class: 1	TF:M09656_1	false	0.002667847303009654	2.5738390313364823	1266	53	6	62700	SPRR2B,PGLYRP1,SLC25A24,MYH11,POU3F4,MAGEC2
TF	Factor: CREM; motif: TGACGTCASYN	TF:M01820	false	0.0026708412342894097	2.573351927448994	6415	53	14	62700	CLDN6,NDUFB7,PLP2,IFITM3,EMD,S100A10,ARL2BP,NDUFAF3,MAPT,CRYGB,SERTAD3,CRK,NDUFS5,GNG13
TF	Factor: c-Ets-1(p54); motif: NNACMGGAWRTNN	TF:M00074	false	0.0026739965950920873	2.5728391500783947	3546	53	10	62700	SPRR2B,PGLYRP1,SLC25A24,CST1,TIMM17B,NDUFAF3,CRYGB,AVPR2,FADD,CRK
TF	Factor: YY1; motif: NAANATGGCGNNN	TF:M08982	false	0.0026763722291685272	2.5724534851374874	7204	53	15	62700	SPRR2B,HCFC1R1,CSH1,S100A9,SLC31A2,TIMM17B,NDUFAF3,AVPR2,ANP32D,MAGEC2,SERTAD3,CRK,NDUFS5,MLNR,CRYGA
TF	Factor: Sp1; motif: GGGGCGGGGC	TF:M07063	false	0.002694516015270314	2.5695192307642434	6422	53	14	62700	CLDN6,PLP2,EMD,S100A9,ARL2BP,TIMM17B,CFD,NDUFAF3,POLR2I,TJP1,MAGEC2,SERTAD3,CRK,GNG13
TF	Factor: Gli2; motif: NTGGGTGGTCNN	TF:M07455	false	0.0027127099729740557	2.566596635973026	2917	53	9	62700	HCFC1R1,CST1,EMD,ENDOG,TIMM17B,CFD,TJP1,CRYAA,GNG13
TF	Factor: LBP9; motif: ACYRGTTNNAACYRGT; match class: 1	TF:M11491_1	false	0.0027598782068210493	2.5591100828886377	4235	53	11	62700	RPS21,HCFC1R1,BANF1,EMD,ZNF32,CFD,NDUFAF3,MAPT,MAGEC2,SERTAD3,MLNR
TF	Factor: E2A; motif: NRMCASCTGCNNN	TF:M02088	false	0.002763407467107643	2.5585550732198437	2926	53	9	62700	RPS21,PGLYRP1,SLC39A2,ARL2BP,SLC31A2,CRYAA,FADD,MLNR,GNG13
TF	Factor: E2F-4; motif: NNTTCCCGCCNN; match class: 1	TF:M04823_1	false	0.002763407467107643	2.5585550732198437	8041	53	16	62700	RPS21,PGLYRP1,HCFC1R1,BANF1,NDUFB7,PLP2,MYH11,EMD,ENDOG,ZNF32,TIMM17B,NDUFAF3,FAM216A,TJP1,SERTAD3,MLNR
TF	Factor: REST; motif: AAGGTGCT	TF:M04926	false	0.002763407467107643	2.5585550732198437	6440	53	14	62700	CST1,CCL7,MYH11,CSH1,IFITM3,S100A9,NDUFA8,SLC31A2,NDUFAF3,POLR2I,AVPR2,CXCL5,NDUFS5,SPRR1B
TF	Factor: Pax-2; motif: CAYSCCTSAGT; match class: 1	TF:M03839_1	false	0.0027681791121194426	2.5578058127382257	839	53	5	62700	HCFC1R1,AVPR2,MAGEC2,NDUFS5,GNG13
TF	Factor: RELA; motif: GGGRMTKYCCC	TF:M12657	false	0.0027727883924224634	2.5570832726903947	6444	53	14	62700	NDUFB7,SLC39A2,S100A10,ARL2BP,SLC31A2,TIMM17B,CFD,POU3F4,POLR2I,FAM216A,AVPR2,MAGEC2,CXCL5,MLNR
TF	Factor: SF-1; motif: NNCAAGGTCAN	TF:M11825	false	0.00278281225594476	2.5555160926086744	1779	53	7	62700	RPS21,PGLYRP1,BANF1,MYH11,S100A9,CXCL5,CRYGA
TF	Factor: AR; motif: AGWACATNWTGTTCT	TF:M00447	false	0.00278281225594476	2.5555160926086744	4242	53	11	62700	HCFC1R1,IFITM3,GPR34,SLC39A2,S100A10,S100A9,ENDOG,ARL2BP,SLC31A2,POLR2I,CXCL5
TF	Factor: ERR1; motif: NNSAAGGTCRN	TF:M11832	false	0.0027992857652170498	2.5529527642984062	1781	53	7	62700	RPS21,PGLYRP1,BANF1,MYH11,S100A9,CXCL5,CRYGA
TF	Factor: ER71:SREBP-2; motif: NTSACGTGACGGAARY; match class: 1	TF:M08457_1	false	0.0028299140860366927	2.5482267491140695	5695	53	13	62700	PGLYRP1,HCFC1R1,BANF1,EMD,S100A10,ENDOG,ZNF32,CFD,POU3F4,POLR2I,MAPT,GNG13,SPRR1B
TF	Factor: SP8; motif: RCCACGCCCMCY	TF:M03923	false	0.0028383769749241975	2.5469299248556694	2939	53	9	62700	HCFC1R1,NDUFB7,S100A10,TIMM17B,CFD,NDUFAF3,AVPR2,FADD,GNG13
TF	Factor: CTF/NF1; motif: TTGGCN; match class: 1	TF:M02050_1	false	0.0028574823658317258	2.5440164410536275	4257	53	11	62700	CST1,S100A9,ENDOG,ARL2BP,SLC31A2,AVPR2,ANP32D,CRYAA,CRK,CXCL5,SPRR1B
TF	Factor: Egr; motif: GTGGGSGCRRS; match class: 1	TF:M00807_1	false	0.0028725084362594515	2.5417386871599392	847	53	5	62700	EMD,S100A10,TJP1,FADD,GNG13
TF	Factor: Nkx2-8; motif: STCGTTGAN	TF:M10632	false	0.00290192368858487	2.537314012319459	4974	53	12	62700	RPS21,NDUFB7,CST1,MYH11,EMD,NDUFA8,ARL2BP,TIMM17B,NDUFAF3,POU3F4,TJP1,FADD
TF	Factor: MAZ; motif: GGGGGAGGGGGNGRGRRRGNRG	TF:M09984	false	0.0029191150314962465	2.5347487907400668	9784	53	18	62700	CLDN6,RPS21,HCFC1R1,BANF1,CST1,MYH11,CSH1,NDUFA8,ZNF32,CFD,POLR2I,FAM216A,TJP1,AVPR2,SERTAD3,CRYAA,FADD,GNG13
TF	Factor: Six-1; motif: NCGTATCRNN	TF:M11029	false	0.0029191150314962465	2.5347487907400668	2351	53	8	62700	CCL7,GPR34,SLC39A2,S100A9,NDUFA8,ARL2BP,TIMM17B,FADD
TF	Factor: PSF; motif: KWATCCGN	TF:M07612	false	0.002931579965429499	2.532898254959955	5720	53	13	62700	HCFC1R1,BANF1,SLC25A24,PLP2,OR1L1,EMD,NDUFA8,ZNF32,POU3F4,POLR2I,SERTAD3,CRK,NDUFS5
TF	Factor: P50:RELA-P65; motif: GGANTTYCCCWN	TF:M01224	false	0.002931579965429499	2.532898254959955	2353	53	8	62700	CLDN6,RPS21,CST1,SLC39A2,SLC31A2,TIMM17B,CXCL5,SPRR1B
TF	Factor: E2F-1:DP-2; motif: TTTSSCGC	TF:M00737	false	0.002931579965429499	2.532898254959955	8930	53	17	62700	CLDN6,RPS21,PGLYRP1,PLP2,MYH11,SLC39A2,S100A10,NDUFA8,TIMM17B,CFD,POLR2I,FAM216A,MAPT,TJP1,CRYGB,MAGEC2,CRK
TF	Factor: meis1:TBR2; motif: NNGTGNTGACAN	TF:M08378	false	0.0029811163359077845	2.5256210756087807	3604	53	10	62700	PLP2,OR1L1,EMD,ENDOG,NDUFAF3,POLR2I,AVPR2,CRYAA,CRK,CRYGA
TF	Factor: CDP; motif: CCAATAATCGAT; match class: 1	TF:M00095_1	false	0.0029868896587566716	2.52478082074312	2963	53	9	62700	IFITM3,GPR34,S100A10,S100A9,NDUFA8,SLC31A2,CRYGB,ANP32D,CRYGA
TF	Factor: Elf5; motif: CSMGGAARNN; match class: 1	TF:M02057_1	false	0.0029961892267079348	2.5234307618938145	3607	53	10	62700	RPS21,PGLYRP1,BANF1,SLC25A24,PLP2,SLC39A2,ENDOG,ZNF32,NDUFAF3,POLR2I
TF	Factor: ZNF515; motif: WNSCCCCCWGCNG	TF:M08835	false	0.002996476096998904	2.5233891823368877	3608	53	10	62700	PGLYRP1,SLC25A24,NDUFB7,MYH11,EMD,ENDOG,TIMM17B,AVPR2,NDUFS5,GNG13
TF	Factor: Pax-4a; motif: NATTTCACGCWTSANYGNNCN	TF:M11891	false	0.002996476096998904	2.5233891823368877	488	53	4	62700	PGLYRP1,HCFC1R1,SLC39A2,S100A10
TF	Factor: BTEB2; motif: RGGGNGKGGN; match class: 1	TF:M07277_1	false	0.002996476096998904	2.5233891823368877	4286	53	11	62700	CLDN6,PLP2,EMD,TIMM17B,NDUFAF3,POLR2I,FAM216A,TJP1,MAGEC2,SERTAD3,FADD
TF	Factor: GABP; motif: VCCGGAAGNGCR; match class: 1	TF:M00341_1	false	0.0029967264467344696	2.523352899395348	2363	53	8	62700	RPS21,BANF1,SLC25A24,S100A9,POLR2I,TJP1,AVPR2,CRK
TF	Factor: AhR; motif: NTNGCGTGNNN	TF:M00778	false	0.0029988034220363754	2.5230520022374674	3609	53	10	62700	CLDN6,RPS21,BANF1,EMD,S100A10,TIMM17B,FAM216A,TJP1,AVPR2,FADD
TF	Factor: E2F-4:DP-2; motif: TTTCSCGC	TF:M00739	false	0.003005269985055818	2.522116506106187	5739	53	13	62700	RPS21,PLP2,MYH11,SLC39A2,S100A10,NDUFA8,TIMM17B,CFD,MAPT,TJP1,CRYGB,MAGEC2,CRK
TF	Factor: LRF; motif: NRGGGKCKY; match class: 1	TF:M10115_1	false	0.003048555237092531	2.515905931543439	2370	53	8	62700	CLDN6,SPRR2B,RPS21,SLC25A24,IFITM3,NDUFAF3,FAM216A,FADD
TF	Factor: SP8; motif: NCCACGCCCMCN	TF:M12148	false	0.00307703948755959	2.5118669304281362	2978	53	9	62700	PGLYRP1,HCFC1R1,NDUFB7,ENDOG,TIMM17B,CFD,NDUFAF3,AVPR2,FADD
TF	Factor: ATF-1; motif: NNNTGACGTNNN	TF:M07034	false	0.0030891523855990505	2.51016066774502	4304	53	11	62700	CLDN6,IFITM3,EMD,S100A10,ARL2BP,POU3F4,CRYGB,SERTAD3,FADD,NDUFS5,GNG13
TF	Factor: SALL3; motif: NMTTTTGRAYN	TF:M05609	false	0.0031031556810457864	2.5081964359133826	1310	53	6	62700	CST1,OR1L1,IFITM3,GPR34,SLC39A2,CXCL5
TF	Factor: ESR1; motif: NRGGTCACNRTGACCTK	TF:M04455	false	0.003114949032559624	2.5065490549628207	2984	53	9	62700	HCFC1R1,SLC25A24,OR1L1,CSH1,S100A9,ARL2BP,POU3F4,TJP1,SPRR1B
TF	Factor: NF1C; motif: WGCCARR; match class: 1	TF:M09763_1	false	0.003142552011553426	2.5027175256885537	4314	53	11	62700	PGLYRP1,BANF1,CST1,CSH1,S100A10,ZNF32,MAPT,AVPR2,FADD,GNG13,SPRR1B
TF	Factor: BRCA1:USF2; motif: KTNNGTTG; match class: 1	TF:M01082_1	false	0.0031503482871003494	2.5016414300820644	1823	53	7	62700	CLDN6,SPRR2B,MYH11,S100A10,TIMM17B,FAM216A,CRYGA
TF	Factor: GATA-6; motif: WGATAACGATCW	TF:M12208	false	0.0031503482871003494	2.5016414300820644	4316	53	11	62700	SPRR2B,BANF1,MYH11,GPR34,SLC39A2,S100A10,TIMM17B,ANP32D,FADD,NDUFS5,CRYGA
TF	Factor: MafB; motif: CRCTGACNANN	TF:M03830	false	0.0031555699055545944	2.5009221944274618	7337	53	15	62700	SLC25A24,NDUFB7,PLP2,CSH1,IFITM3,SLC39A2,ARL2BP,TIMM17B,CFD,POLR2I,TJP1,MAGEC2,FADD,CRK,CXCL5
TF	Factor: COUP-TF1; motif: RAGGTCANTGACCTY	TF:M11745	false	0.0031764850916949313	2.498053178612938	6547	53	14	62700	CLDN6,SPRR2B,RPS21,SLC25A24,OR1L1,IFITM3,EMD,NDUFA8,POLR2I,FAM216A,MAGEC2,CRYAA,CXCL5,GNG13
TF	Factor: LHX3; motif: ATTAAW; match class: 1	TF:M02097_1	false	0.003193617189610056	2.49571714280107	6551	53	14	62700	NDUFB7,OR1L1,MYH11,IFITM3,GPR34,ARL2BP,SLC31A2,ZNF32,TIMM17B,CRYGB,ANP32D,MAGEC2,CRYGA,SPRR1B
TF	Factor: RFX1; motif: NNGTNRCNWRGYAACNN	TF:M00280	false	0.003201136701740487	2.494695779294201	6553	53	14	62700	SLC25A24,CST1,CCL7,EMD,ARL2BP,SLC31A2,POLR2I,TJP1,ANP32D,SERTAD3,FADD,CRK,CXCL5,GNG13
TF	Factor: HOXB2:PEA3; motif: ACCGGAAATGRN	TF:M08345	false	0.0032130395075699505	2.493083934325813	8171	53	16	62700	RPS21,HCFC1R1,BANF1,SLC25A24,CCL7,OR1L1,S100A9,TIMM17B,POLR2I,CRYGB,AVPR2,FADD,CRK,CXCL5,NDUFS5,SPRR1B
TF	Factor: Bcl-6; motif: NTTYCTAGRA	TF:M02085	false	0.003226991764717377	2.49120214291415	5045	53	12	62700	CST1,CCL7,CSH1,IFITM3,SLC39A2,S100A9,NDUFA8,SLC31A2,CFD,AVPR2,SERTAD3,CRYAA
TF	Factor: MafA; motif: NYGCTGASTCAGCRN	TF:M11365	false	0.003238884981185893	2.489604474318695	500	53	4	62700	SLC39A2,AVPR2,CRYAA,CXCL5
TF	Factor: Kaiso; motif: SARNYCTCGCGAGAN	TF:M09966	false	0.003247526742856566	2.4884472638955146	2397	53	8	62700	RPS21,BANF1,PLP2,EMD,NDUFAF3,FADD,MLNR,GNG13
TF	Factor: Olf-1; motif: NNCDABTCCCYAGRGARBNKGN	TF:M00261	false	0.00326325481690725	2.486349012250787	3655	53	10	62700	CLDN6,RPS21,MYH11,IFITM3,ZNF32,NDUFAF3,FAM216A,MAGEC2,SERTAD3,CRK
TF	Factor: CREB1; motif: NNNNTGACGTNANNN	TF:M07248	false	0.00326325481690725	2.486349012250787	4338	53	11	62700	CLDN6,IFITM3,EMD,S100A10,ARL2BP,POU3F4,CRYGB,SERTAD3,FADD,NDUFS5,GNG13
TF	Factor: Oct-1; motif: CWNAWTKWSATRYN	TF:M00162	false	0.003267769089871894	2.485748639574602	3656	53	10	62700	SPRR2B,NDUFB7,CST1,CCL7,GPR34,NDUFA8,ARL2BP,POU3F4,MAPT,ANP32D
TF	Factor: elf5; motif: GAMCCGGAAGTN	TF:M11389	false	0.003304785790280747	2.4808566853807585	1329	53	6	62700	CLDN6,RPS21,BANF1,SLC25A24,NDUFB7,NDUFS5
TF	Factor: Myc; motif: CACGTGS	TF:M00799	false	0.003304785790280747	2.4808566853807585	5061	53	12	62700	PGLYRP1,SLC31A2,TIMM17B,POLR2I,FAM216A,MAPT,TJP1,AVPR2,ANP32D,CRYAA,FADD,NDUFS5
TF	Factor: NF-kappaB; motif: NGGGANTTYCCMNNNN	TF:M00774	false	0.0033253468433115186	2.478163049825442	1843	53	7	62700	NDUFB7,SLC39A2,ARL2BP,SLC31A2,TIMM17B,POU3F4,CXCL5
TF	Factor: C-JUN:FRA-2; motif: NNRTGAGTCAYN	TF:M08940	false	0.003334917746785579	2.4769148731590267	3667	53	10	62700	PGLYRP1,PLP2,CST1,CCL7,OR1L1,GPR34,S100A10,MAPT,SERTAD3,FADD
TF	Factor: HOXD11; motif: NNYMATAAAA	TF:M04360	false	0.0033363660377822265	2.4767263083135704	5068	53	12	62700	CLDN6,SPRR2B,MYH11,GPR34,SLC39A2,ARL2BP,SLC31A2,CRYGB,SERTAD3,CXCL5,CRYGA,SPRR1B
TF	Factor: SUHW1; motif: TCTCTCCAGTRTGAATTCTCTGAT	TF:M10541	false	0.003341759866388829	2.4760247610402253	7385	53	15	62700	SPRR2B,SLC25A24,CST1,CCL7,OR1L1,MYH11,GPR34,SLC39A2,S100A10,NDUFA8,TIMM17B,SERTAD3,CRYAA,FADD,CXCL5
TF	Factor: TTF-1; motif: CTTGASN	TF:M03891	false	0.0033491611098361938	2.475063960423735	3670	53	10	62700	CLDN6,SPRR2B,PGLYRP1,BANF1,CST1,CSH1,S100A10,ZNF32,MAPT,CXCL5
TF	Factor: AP-2alpha; motif: NSCCNCRGGSN; match class: 1	TF:M07348_1	false	0.003360012855492703	2.4736590609854945	3023	53	9	62700	CLDN6,PGLYRP1,MYH11,ENDOG,ARL2BP,ZNF32,TJP1,CRK,GNG13
TF	Factor: Sox-30; motif: NAACAATN	TF:M11641	false	0.003360012855492703	2.4736590609854945	2413	53	8	62700	CSH1,GPR34,TIMM17B,CFD,CRYGB,ANP32D,SERTAD3,CRK
TF	Factor: GATA3; motif: NGATAANN	TF:M03997	false	0.003360012855492703	2.4736590609854945	4358	53	11	62700	CLDN6,BANF1,CCL7,MYH11,GPR34,S100A10,ANP32D,FADD,CXCL5,NDUFS5,SPRR1B
TF	Factor: Elf-1; motif: NAANCMGGAAGTGN; match class: 1	TF:M09605_1	false	0.003360012855492703	2.4736590609854945	1335	53	6	62700	RPS21,BANF1,SLC25A24,NDUFAF3,AVPR2,NDUFS5
TF	Factor: GATA-3; motif: WGATAASN	TF:M08918	false	0.003360012855492703	2.4736590609854945	4358	53	11	62700	CLDN6,BANF1,CCL7,MYH11,GPR34,S100A10,ANP32D,FADD,CXCL5,NDUFS5,SPRR1B
TF	Factor: arnt; motif: CACGYA	TF:M03812	false	0.0033767967373561913	2.471495080466562	4361	53	11	62700	RPS21,HCFC1R1,PLP2,ENDOG,ZNF32,POU3F4,TJP1,MAGEC2,CRYAA,CXCL5,MLNR
TF	Factor: ETS1; motif: GCCGGAWGTACTTCCGGN; match class: 1	TF:M03978_1	false	0.0034211430530194623	2.4658287656751976	6607	53	14	62700	HCFC1R1,BANF1,PLP2,EMD,ARL2BP,SLC31A2,CFD,NDUFAF3,TJP1,MAGEC2,SERTAD3,CRK,NDUFS5,MLNR
TF	Factor: NFATc2; motif: NTTTCCGCGGAAAN	TF:M11983	false	0.0034211430530194623	2.4658287656751976	8228	53	16	62700	SPRR2B,RPS21,PGLYRP1,BANF1,OR1L1,IFITM3,S100A10,ENDOG,SLC31A2,CFD,POLR2I,FAM216A,TJP1,CRYAA,CXCL5,SPRR1B
TF	Factor: ipf1; motif: TGATTGATK	TF:M10031	false	0.0034608335747802884	2.4608192846389527	9083	53	17	62700	SPRR2B,HCFC1R1,CCL7,OR1L1,EMD,GPR34,SLC39A2,ARL2BP,ZNF32,POU3F4,MAPT,ANP32D,CRYAA,FADD,CXCL5,CRYGA,SPRR1B
TF	Factor: NRF-1; motif: CNSTGCGCATGCGCNNS	TF:M10018	false	0.003464482335267356	2.460361648709406	1859	53	7	62700	NDUFB7,NDUFA8,ENDOG,POLR2I,FAM216A,FADD,CRK
TF	Factor: ASH-2; motif: NRCAGCTGYN	TF:M11176	false	0.003490978263768891	2.4570528552690685	2430	53	8	62700	PGLYRP1,NDUFB7,CCL7,SLC39A2,ENDOG,AVPR2,SERTAD3,GNG13
TF	Factor: ASH-2; motif: NRCAGCTGYN; match class: 1	TF:M11176_1	false	0.003490978263768891	2.4570528552690685	2430	53	8	62700	PGLYRP1,NDUFB7,CCL7,SLC39A2,ENDOG,AVPR2,SERTAD3,GNG13
TF	Factor: ASH-2; motif: NGCAGCTGCN	TF:M11178	false	0.003490978263768891	2.4570528552690685	2430	53	8	62700	PGLYRP1,NDUFB7,CCL7,SLC39A2,ENDOG,AVPR2,SERTAD3,GNG13
TF	Factor: ASH-2; motif: NGCAGCTGCN; match class: 1	TF:M11178_1	false	0.003490978263768891	2.4570528552690685	2430	53	8	62700	PGLYRP1,NDUFB7,CCL7,SLC39A2,ENDOG,AVPR2,SERTAD3,GNG13
TF	Factor: SP9; motif: RCCACGCCCMCY	TF:M12149	false	0.0035165146437545567	2.4538875697226192	2433	53	8	62700	PGLYRP1,HCFC1R1,NDUFB7,ENDOG,TIMM17B,CFD,NDUFAF3,AVPR2
TF	Factor: YY1; motif: NNNNAARATGGNNNN	TF:M07370	false	0.0035403573591921878	2.4509528986261446	5858	53	13	62700	CLDN6,HCFC1R1,MYH11,ENDOG,NDUFAF3,POLR2I,CRYGB,MAGEC2,SERTAD3,CRK,NDUFS5,MLNR,CRYGA
TF	Factor: USF2; motif: AAGTCACG; match class: 1	TF:M04810_1	false	0.0035438778533220007	2.4505212553353317	1351	53	6	62700	PGLYRP1,HCFC1R1,CST1,S100A10,NDUFAF3,TJP1
TF	Factor: KLF15; motif: RCCACGCCCCCC	TF:M12157	false	0.0035438778533220007	2.4505212553353317	3703	53	10	62700	HCFC1R1,NDUFB7,PLP2,EMD,ENDOG,TIMM17B,NDUFAF3,TJP1,AVPR2,SERTAD3
TF	Factor: Sox-9; motif: NNNACAATRG	TF:M11626	false	0.0035568166671913156	2.448938519542673	6638	53	14	62700	RPS21,SLC25A24,NDUFB7,CSH1,GPR34,S100A10,ARL2BP,CFD,ANP32D,SERTAD3,CRYAA,CXCL5,NDUFS5,SPRR1B
TF	Factor: pax-2; motif: NSGTCACGCWTSANYGMNYN; match class: 1	TF:M11876_1	false	0.0036028782826672905	2.443350409556269	1356	53	6	62700	PGLYRP1,SLC25A24,EMD,SLC31A2,CFD,POU3F4
TF	Factor: TEF-3:rfx5; motif: RCATWCCNNNNNNNNNNNNNNNGCAACN	TF:M08654	false	0.0036028782826672905	2.443350409556269	54	53	2	62700	GPR34,AVPR2
TF	Factor: E47; motif: VSNGCAGGTGKNCNN	TF:M00002	false	0.0036034996165667608	2.4432755198159857	2444	53	8	62700	RPS21,CST1,S100A9,ARL2BP,SLC31A2,AVPR2,CRYAA,FADD
TF	Factor: Egr-2; motif: GNGRRNGWGKGGGNGGRG	TF:M09898	false	0.003605786896095797	2.4429999438877394	6649	53	14	62700	CLDN6,BANF1,CSH1,EMD,NDUFA8,ZNF32,CFD,FAM216A,TJP1,AVPR2,CRYAA,FADD,CRK,GNG13
TF	Factor: MafF; motif: NTGCTGASTCAGCAN; match class: 1	TF:M11340_1	false	0.0036065479924920697	2.442908284259774	518	53	4	62700	SLC39A2,AVPR2,CRYAA,CXCL5
TF	Factor: NFATc2; motif: NTTTCCGCGGAAAN; match class: 1	TF:M11983_1	false	0.0036587563886962883	2.436666506219068	7462	53	15	62700	SPRR2B,RPS21,PGLYRP1,BANF1,IFITM3,S100A10,ENDOG,SLC31A2,CFD,POLR2I,FAM216A,TJP1,CRYAA,CXCL5,SPRR1B
TF	Factor: Prep-1; motif: GRBTGANAGATN	TF:M07464	false	0.0036594549446802207	2.436583595519657	4411	53	11	62700	BANF1,IFITM3,SLC39A2,S100A9,NDUFA8,ARL2BP,CFD,MAPT,MAGEC2,CRK,GNG13
TF	Factor: BCL-11A; motif: NAAAGAGGAAGTGARAN	TF:M09595	false	0.003663243960917921	2.436134157679334	3722	53	10	62700	HCFC1R1,CCL7,CSH1,IFITM3,S100A10,POU3F4,AVPR2,MAGEC2,FADD,CRYGA
TF	Factor: ZNF557; motif: NCCGCKTCCTGC	TF:M06444	false	0.0036687031792433733	2.435487423929876	1362	53	6	62700	RPS21,PLP2,POLR2I,TJP1,CRK,MLNR
TF	Factor: Pbx; motif: NKTGATTGACRKSN	TF:M01967	false	0.003680298037974703	2.43411700985728	5137	53	12	62700	SLC25A24,NDUFB7,OR1L1,GPR34,ARL2BP,ZNF32,POLR2I,CRYGB,ANP32D,MAGEC2,CRYAA,CXCL5
TF	Factor: GATA-2; motif: NSAGATAAGNN	TF:M09622	false	0.003688687930027317	2.4331280853533	3071	53	9	62700	CLDN6,BANF1,CCL7,MYH11,GPR34,S100A10,ANP32D,NDUFS5,SPRR1B
TF	Factor: IRF-4; motif: RGGAASWGR; match class: 1	TF:M04818_1	false	0.003694731059523631	2.4324171685318547	3072	53	9	62700	SPRR2B,BANF1,MYH11,CSH1,NDUFA8,TIMM17B,POU3F4,AVPR2,MAGEC2
TF	Factor: CP2; motif: AACCGGTTNNAACCGGTT	TF:M11486	false	0.0037039452159459596	2.4313354454750704	3729	53	10	62700	RPS21,BANF1,EMD,ENDOG,ZNF32,CFD,NDUFAF3,MAPT,CRYAA,SPRR1B
TF	Factor: JUNB:C-JUN; motif: KRTGACGTCATN; match class: 1	TF:M08945_1	false	0.003706416247990861	2.431045808963625	5894	53	13	62700	CLDN6,NDUFB7,MYH11,IFITM3,EMD,ARL2BP,CFD,POU3F4,POLR2I,TJP1,NDUFS5,GNG13,CRYGA
TF	Factor: NFATc2; motif: TTTTCCATGGAAAA	TF:M11985	false	0.0037098444650121246	2.4306442977711886	5895	53	13	62700	SPRR2B,BANF1,CST1,CCL7,IFITM3,GPR34,NDUFA8,CFD,TJP1,MAGEC2,CRYAA,CXCL5,SPRR1B
TF	Factor: Smad4; motif: NCAGACAN; match class: 1	TF:M07368_1	false	0.003709899948153802	2.4306378026627513	523	53	4	62700	POU3F4,FAM216A,MAGEC2,CRYGA
TF	Factor: Zic1; motif: KGGGTGGTC; match class: 1	TF:M00448_1	false	0.003717436272142187	2.4297564678347157	4423	53	11	62700	CLDN6,HCFC1R1,SLC39A2,NDUFAF3,TJP1,AVPR2,MAGEC2,SERTAD3,CRYAA,MLNR,GNG13
TF	Factor: NKX2-2; motif: NNNCCACTCAANNN; match class: 1	TF:M12456_1	false	0.003722646809966263	2.4291481659731016	3077	53	9	62700	CST1,CCL7,CSH1,S100A10,NDUFA8,MAPT,ANP32D,SERTAD3,NDUFS5
TF	Factor: MZF-1; motif: KNGNKAGGGGNAA	TF:M00084	false	0.003748740836403637	2.426114582840739	6682	53	14	62700	CLDN6,BANF1,CST1,MYH11,EMD,GPR34,ZNF32,POLR2I,FAM216A,AVPR2,MAGEC2,SERTAD3,FADD,GNG13
TF	Factor: POU4F3; motif: CTAATYW; match class: 1	TF:M07061_1	false	0.003764660680555927	2.4242741618811174	1892	53	7	62700	CLDN6,SLC25A24,PLP2,ZNF32,FADD,NDUFS5,CRYGA
TF	Factor: GKLF; motif: WGGGYGKGGC; match class: 1	TF:M09971_1	false	0.0037653615266100174	2.4241933192045724	1371	53	6	62700	HCFC1R1,SLC25A24,PLP2,CST1,EMD,NDUFAF3
TF	Factor: VDR; motif: RRGGTCANNGRGKTCA; match class: 1	TF:M09671_1	false	0.00378979331591555	2.4213844745187347	2468	53	8	62700	HCFC1R1,BANF1,SLC25A24,CST1,IFITM3,FAM216A,AVPR2,FADD
TF	Factor: Helios; motif: NNTWGGGANNN	TF:M01003	false	0.00380183996725953	2.4200061680594414	3745	53	10	62700	SPRR2B,CCL7,OR1L1,GPR34,NDUFA8,SLC31A2,ZNF32,POU3F4,FADD,CRYGA
TF	Factor: Smad4; motif: NTGTCTNNCACCT	TF:M09657	false	0.00380461506183228	2.4196892771270506	2470	53	8	62700	SPRR2B,MYH11,SLC39A2,ENDOG,NDUFAF3,FAM216A,MAGEC2,NDUFS5
TF	Factor: HSF2; motif: NGAANNWTCK; match class: 1	TF:M00147_1	false	0.0038090287493318005	2.4191857494107154	4439	53	11	62700	BANF1,NDUFB7,CST1,IFITM3,S100A10,ENDOG,CFD,POU3F4,FAM216A,ANP32D,MAGEC2
TF	Factor: GR; motif: AGAACAN	TF:M07355	false	0.003818992525369846	2.418051191638153	5918	53	13	62700	CLDN6,SPRR2B,CST1,OR1L1,SLC39A2,S100A9,ZNF32,NDUFAF3,POU3F4,POLR2I,SERTAD3,CRYAA,FADD
TF	Factor: ARNTLIKE; motif: NNNSCACGTG	TF:M08868	false	0.0038622545012635327	2.4131591120033615	5172	53	12	62700	PGLYRP1,SLC31A2,TIMM17B,POLR2I,FAM216A,MAPT,TJP1,AVPR2,ANP32D,CRYAA,FADD,NDUFS5
TF	Factor: AML2; motif: CWAACCGCAAAAACCGCARN	TF:M12002	false	0.003882260713377426	2.410915302904578	8344	53	16	62700	CLDN6,PLP2,S100A10,ARL2BP,ZNF32,CFD,POU3F4,POLR2I,TJP1,CRYGB,CRYAA,FADD,CXCL5,NDUFS5,GNG13,CRYGA
TF	Factor: MLR1; motif: NTGNMCYYTGNNCYN	TF:M12637	false	0.0038910315282818415	2.4099352501771483	4452	53	11	62700	RPS21,IFITM3,S100A10,NDUFA8,TIMM17B,NDUFAF3,FAM216A,MAPT,SERTAD3,CRYAA,MLNR
TF	Factor: DPF2; motif: NYCACYTCCYCNYYCY	TF:M09760	false	0.0038910425823938275	2.4099340163827203	8347	53	16	62700	RPS21,BANF1,SLC25A24,CST1,MYH11,CSH1,IFITM3,S100A10,NDUFA8,TIMM17B,POLR2I,MAPT,AVPR2,ANP32D,MAGEC2,SERTAD3
TF	Factor: C-JUN:FRA-1; motif: NNATGACTCATNN	TF:M08938	false	0.0038910425823938275	2.4099340163827203	3759	53	10	62700	PGLYRP1,PLP2,CST1,OR1L1,CSH1,GPR34,S100A10,MAPT,SERTAD3,FADD
TF	Factor: AP-2alpha; motif: NNNGSCCTGRGGSN; match class: 1	TF:M04896_1	false	0.00389508474791013	2.409483088659114	1382	53	6	62700	RPS21,S100A9,NDUFAF3,CRYAA,CRK,GNG13
TF	Factor: SMAD3; motif: CAGACAS; match class: 1	TF:M07429_1	false	0.0039045429226276297	2.408429798611017	1383	53	6	62700	OR1L1,POU3F4,FAM216A,AVPR2,MAGEC2,CRYGA
TF	Factor: Prrxl1; motif: YYAATTAN	TF:M10869	false	0.0039045429226276297	2.408429798611017	2483	53	8	62700	OR1L1,GPR34,S100A10,NDUFA8,ARL2BP,MAPT,MAGEC2,CXCL5
TF	Factor: ARX; motif: NYAATTAN	TF:M10871	false	0.0039045429226276297	2.408429798611017	2483	53	8	62700	OR1L1,GPR34,S100A10,NDUFA8,ARL2BP,MAPT,MAGEC2,CXCL5
TF	Factor: VAX2; motif: YTAATTAN	TF:M04447	false	0.0039045429226276297	2.408429798611017	2483	53	8	62700	OR1L1,GPR34,S100A10,NDUFA8,ARL2BP,MAPT,MAGEC2,CXCL5
TF	Factor: SRY; motif: AAACWAM; match class: 1	TF:M00148_1	false	0.003957017857315305	2.40263198983607	4464	53	11	62700	CLDN6,SLC25A24,NDUFB7,IFITM3,GPR34,NDUFA8,SLC31A2,POU3F4,MAPT,CRYAA,CXCL5
TF	Factor: c-Fos; motif: TGACTCAN	TF:M03815	false	0.0039602923550469266	2.40227275258534	2489	53	8	62700	PGLYRP1,PLP2,OR1L1,CSH1,GPR34,S100A10,MAPT,FADD
TF	Factor: C-Myc; motif: NGCCACGTGNN	TF:M07601	false	0.003968733199272113	2.401348095846811	5948	53	13	62700	PGLYRP1,IFITM3,SLC31A2,TIMM17B,POLR2I,FAM216A,MAPT,TJP1,AVPR2,ANP32D,CRYAA,FADD,NDUFS5
TF	Factor: Sox-10; motif: AACAATRGNCYATTGTT	TF:M11632	false	0.003987756723523921	2.39927134405492	5196	53	12	62700	CLDN6,SPRR2B,CCL7,CSH1,IFITM3,GPR34,S100A9,NDUFA8,ARL2BP,POU3F4,CXCL5,SPRR1B
TF	Factor: ER71; motif: CWTCCTGT; match class: 1	TF:M07282_1	false	0.00400388069724586	2.397518871577263	239	53	3	62700	SPRR2B,SLC31A2,CRYAA
TF	Factor: SAP-1a; motif: CWTCCKGT; match class: 1	TF:M03844_1	false	0.00400388069724586	2.397518871577263	239	53	3	62700	SPRR2B,SLC31A2,CRYAA
TF	Factor: CREB1; motif: NNNTGATGTCANN	TF:M12486	false	0.004019859574718453	2.395789117808587	3779	53	10	62700	CLDN6,NDUFB7,IFITM3,S100A10,CFD,TJP1,NDUFS5,GNG13,CRYGA,SPRR1B
TF	Factor: FOX; motif: KWTTGTTTRTTTW	TF:M00809	false	0.004041532019925484	2.3934539760583387	3782	53	10	62700	CLDN6,BANF1,CST1,CCL7,IFITM3,SLC31A2,MAPT,TJP1,SERTAD3,CRYAA
TF	Factor: TGIF; motif: TGACAGS	TF:M10101	false	0.0040420924557420775	2.393393756986131	5206	53	12	62700	SLC25A24,OR1L1,CSH1,SLC39A2,S100A9,ARL2BP,ZNF32,TIMM17B,CFD,TJP1,MAGEC2,GNG13
TF	Factor: CREB1; motif: NRTGAYGCGTN; match class: 1	TF:M11218_1	false	0.004042509929106428	2.393348904717582	2499	53	8	62700	RPS21,PLP2,EMD,S100A10,ENDOG,ARL2BP,POLR2I,TJP1
TF	Factor: YY1; motif: NYNKCCATNTT	TF:M01035	false	0.004047783778611426	2.392782694355985	5964	53	13	62700	SPRR2B,PGLYRP1,HCFC1R1,CSH1,TIMM17B,POLR2I,CRYGB,AVPR2,MAGEC2,SERTAD3,NDUFS5,MLNR,CRYGA
TF	Factor: CREB; motif: NSTGACGTAANN; match class: 1	TF:M00177_1	false	0.004059548328822397	2.3915222839627295	1396	53	6	62700	CLDN6,IFITM3,EMD,CFD,FAM216A,MAGEC2
TF	Factor: Erm:E2A; motif: CASGTGNNNCGGAAGNN; match class: 1	TF:M08571_1	false	0.004065067787024221	2.390932207933356	4483	53	11	62700	CLDN6,BANF1,NDUFB7,S100A10,ARL2BP,SLC31A2,CFD,NDUFAF3,POLR2I,AVPR2,ANP32D
TF	Factor: AP-4; motif: VDCAGCTGNN	TF:M00175	false	0.004073681450577511	2.390012934507506	2503	53	8	62700	HCFC1R1,CST1,S100A10,ARL2BP,FAM216A,CRYAA,CRK,GNG13
TF	Factor: TEF-3:E2A; motif: NCAGSTGNGWATGYN	TF:M08438	false	0.004106789971286422	2.3864975071886514	5975	53	13	62700	RPS21,SLC25A24,CST1,OR1L1,MYH11,CSH1,EMD,SLC39A2,CFD,FAM216A,CRYGB,AVPR2,SPRR1B
TF	Factor: Six-6; motif: NNSTATCRNN; match class: 1	TF:M11037_1	false	0.0041211327517549955	2.3849833955637227	934	53	5	62700	SPRR2B,CST1,CCL7,NDUFA8,CRYGA
TF	Factor: Arnt; motif: NNNNNRTCACGTGAYNNNNN; match class: 1	TF:M00539_1	false	0.004130395157667501	2.384008397112373	6764	53	14	62700	PGLYRP1,IFITM3,SLC31A2,TIMM17B,CFD,POLR2I,FAM216A,MAPT,TJP1,AVPR2,ANP32D,CRYAA,FADD,NDUFS5
TF	Factor: Arnt; motif: NNNNNRTCACGTGAYNNNNN	TF:M00539	false	0.004130395157667501	2.384008397112373	6764	53	14	62700	PGLYRP1,IFITM3,SLC31A2,TIMM17B,CFD,POLR2I,FAM216A,MAPT,TJP1,AVPR2,ANP32D,CRYAA,FADD,NDUFS5
TF	Factor: STAT; motif: NNNNNTTCTKGGA	TF:M00777	false	0.004138780806761746	2.383127573583436	5224	53	12	62700	SPRR2B,HCFC1R1,NDUFB7,CCL7,OR1L1,CSH1,S100A10,POU3F4,POLR2I,MAGEC2,GNG13,SPRR1B
TF	Factor: ZBP99; motif: GCCCCTCCCCCA	TF:M12058	false	0.004159286200998718	2.380981194749766	243	53	3	62700	CLDN6,FAM216A,FADD
TF	Factor: BTEB3; motif: NRCCACGCCCMCN; match class: 1	TF:M12180_1	false	0.004159286200998718	2.380981194749766	243	53	3	62700	HCFC1R1,NDUFAF3,AVPR2
TF	Factor: six4; motif: NCGTATCRNN; match class: 1	TF:M11025_1	false	0.004168571084816295	2.3800127882702835	1405	53	6	62700	CCL7,SLC39A2,S100A9,NDUFA8,TIMM17B,MAGEC2
TF	Factor: RAR-gamma; motif: NRGGTCAAAAGGTCAN	TF:M11804	false	0.004192718276553771	2.377504318385514	3142	53	9	62700	CLDN6,PGLYRP1,HCFC1R1,NDUFB7,ARL2BP,CFD,TJP1,CRYAA,GNG13
TF	Factor: c-Jun; motif: NATGASTCATN	TF:M11264	false	0.004192718276553771	2.377504318385514	4504	53	11	62700	CST1,CCL7,OR1L1,GPR34,SLC39A2,S100A10,CFD,MAPT,SERTAD3,CRYAA,FADD
TF	Factor: ATF-1; motif: NRTGACGTMAN	TF:M09592	false	0.004192718276553771	2.377504318385514	4504	53	11	62700	CLDN6,NDUFB7,PLP2,IFITM3,EMD,ARL2BP,CFD,POLR2I,SERTAD3,NDUFS5,GNG13
TF	Factor: ZNF549; motif: NTGCTKYCMW	TF:M12355	false	0.0041932884904217	2.3774452579188083	6778	53	14	62700	SPRR2B,BANF1,CST1,OR1L1,SLC39A2,S100A9,NDUFA8,SLC31A2,ZNF32,POU3F4,MAPT,AVPR2,CRYAA,NDUFS5
TF	Factor: MYB; motif: NAACNGNCN	TF:M00913	false	0.004193783551916428	2.377393987946516	5235	53	12	62700	SPRR2B,BANF1,NDUFB7,OR1L1,GPR34,MAPT,TJP1,ANP32D,SERTAD3,FADD,CXCL5,SPRR1B
TF	Factor: LIM-1; motif: NNCGTTAN	TF:M10999	false	0.004213582998767917	2.375348446965977	5997	53	13	62700	HCFC1R1,NDUFB7,PLP2,CST1,MYH11,SLC39A2,S100A10,NDUFA8,ARL2BP,TIMM17B,POU3F4,MAPT,CRYAA
TF	Factor: Sox-4; motif: NNNNNAATTGTTNNNNN	TF:M02909	false	0.004217875426417246	2.3749062511537895	4509	53	11	62700	SPRR2B,NDUFB7,CST1,OR1L1,IFITM3,GPR34,S100A10,NDUFA8,ZNF32,POU3F4,CRYGA
TF	Factor: TIEG1; motif: NCCCNSNCCCCGCCCCC; match class: 1	TF:M12351_1	false	0.004234271973150317	2.373221250084926	8430	53	16	62700	CLDN6,HCFC1R1,BANF1,PLP2,EMD,ARL2BP,TIMM17B,CFD,NDUFAF3,POLR2I,TJP1,AVPR2,SERTAD3,FADD,CRK,GNG13
TF	Factor: AhR; motif: CCYCNRRSTNGCGTGASA	TF:M00139	false	0.004245321634028041	2.3720894011580564	3814	53	10	62700	PGLYRP1,BANF1,SLC25A24,EMD,S100A10,NDUFA8,ARL2BP,SLC31A2,ZNF32,TJP1
TF	Factor: MAFG; motif: NWWNTGCTGASTCAGCANWWN	TF:M04216	false	0.004254861968554039	2.371114524243942	60	53	2	62700	SLC39A2,CRYAA
TF	Factor: USF2; motif: CASGYG	TF:M00726	false	0.004265011394735881	2.370079804200021	6009	53	13	62700	PGLYRP1,IFITM3,SLC31A2,TIMM17B,POLR2I,FAM216A,MAPT,TJP1,AVPR2,ANP32D,CRYAA,FADD,NDUFS5
TF	Factor: MAX; motif: CACGTG; match class: 1	TF:M08950_1	false	0.004265011394735881	2.370079804200021	6009	53	13	62700	PGLYRP1,IFITM3,SLC31A2,TIMM17B,POLR2I,FAM216A,MAPT,TJP1,AVPR2,ANP32D,CRYAA,FADD,NDUFS5
TF	Factor: MAX; motif: CACGTG	TF:M08950	false	0.004265011394735881	2.370079804200021	6009	53	13	62700	PGLYRP1,IFITM3,SLC31A2,TIMM17B,POLR2I,FAM216A,MAPT,TJP1,AVPR2,ANP32D,CRYAA,FADD,NDUFS5
TF	Factor: c-Ets-1; motif: NNRCMGGAAGTGG	TF:M09911	false	0.004265011394735881	2.370079804200021	2526	53	8	62700	SPRR2B,SLC25A24,IFITM3,S100A9,CFD,NDUFAF3,POU3F4,AVPR2
TF	Factor: USF2; motif: CASGYG; match class: 1	TF:M00726_1	false	0.004265011394735881	2.370079804200021	6009	53	13	62700	PGLYRP1,IFITM3,SLC31A2,TIMM17B,POLR2I,FAM216A,MAPT,TJP1,AVPR2,ANP32D,CRYAA,FADD,NDUFS5
TF	Factor: ZNF383; motif: SSNGGGMGGNGSNGGS	TF:M12703	false	0.004265011394735881	2.370079804200021	9295	53	17	62700	CLDN6,HCFC1R1,BANF1,NDUFB7,PLP2,CST1,ENDOG,ARL2BP,ZNF32,CFD,POLR2I,TJP1,AVPR2,SERTAD3,FADD,MLNR,GNG13
TF	Factor: Sox-4; motif: NAACAAAGRN	TF:M11639	false	0.004286949198696868	2.367851662945245	3156	53	9	62700	SPRR2B,PGLYRP1,SLC25A24,OR1L1,IFITM3,SLC39A2,POU3F4,ANP32D,SPRR1B
TF	Factor: MaFA; motif: TCTGCTGASCNN	TF:M07325	false	0.004303911794093472	2.366136637836792	5256	53	12	62700	SPRR2B,PGLYRP1,CST1,CCL7,ZNF32,CFD,POU3F4,FAM216A,MAPT,MAGEC2,CRYAA,CRYGA
TF	Factor: AR; motif: RGGWACAYNGTGTWCYN; match class: 1	TF:M04453_1	false	0.004303911794093472	2.366136637836792	3824	53	10	62700	SPRR2B,RPS21,PLP2,CST1,CSH1,SLC39A2,ENDOG,SLC31A2,CRYAA,CRK
TF	Factor: COUPTF; motif: NNNNNTGACCYTTGNMCNYNGMN	TF:M01036	false	0.004314690815929392	2.3650503197046655	3826	53	10	62700	RPS21,PGLYRP1,HCFC1R1,IFITM3,ENDOG,SLC31A2,NDUFAF3,FAM216A,MAPT,CRYAA
TF	Factor: AP-1; motif: RGTGACTMANN	TF:M00188	false	0.004314690815929392	2.3650503197046655	3160	53	9	62700	SPRR2B,PGLYRP1,NDUFB7,PLP2,CST1,CCL7,OR1L1,CSH1,SERTAD3
TF	Factor: JUNB:FOSB; motif: NRTGASTCAT	TF:M08920	false	0.004349675962759232	2.361543095419466	3164	53	9	62700	PLP2,CST1,CCL7,OR1L1,GPR34,S100A10,MAPT,SERTAD3,FADD
TF	Factor: BTEB2; motif: NCCACRCCCN; match class: 1	TF:M12165_1	false	0.004361551059826605	2.3603590389576947	950	53	5	62700	HCFC1R1,NDUFB7,ENDOG,NDUFAF3,AVPR2
TF	Factor: BTEB2; motif: GNAGGGGGNGGGSSNN	TF:M03814	false	0.004390475402711526	2.357488451603928	5270	53	12	62700	CLDN6,BANF1,IFITM3,EMD,SLC39A2,CFD,POLR2I,TJP1,AVPR2,SERTAD3,GNG13,CRYGA
TF	Factor: Msx-1; motif: AHAWWTSMYYCAATTAN	TF:M07298	false	0.004395144459786622	2.3570268459469474	1957	53	7	62700	CCL7,IFITM3,GPR34,S100A9,SLC31A2,ZNF32,CRYGA
TF	Factor: FLI1; motif: ACCGGAARTN	TF:M03988	false	0.004431997487078175	2.3534004945224947	8475	53	16	62700	RPS21,BANF1,SLC25A24,NDUFB7,PLP2,EMD,S100A9,ARL2BP,TIMM17B,NDUFAF3,POLR2I,TJP1,AVPR2,SERTAD3,CRK,NDUFS5
TF	Factor: HOXA13; motif: CYAATAAAAN	TF:M04341	false	0.004431997487078175	2.3534004945224947	954	53	5	62700	MYH11,S100A9,NDUFA8,POU3F4,ANP32D
TF	Factor: RUNX3; motif: NRACCGCANWAACCRCAN; match class: 1	TF:M04110_1	false	0.004433329649943537	2.3532699745818686	3842	53	10	62700	HCFC1R1,PLP2,IFITM3,ENDOG,ARL2BP,SLC31A2,ZNF32,POU3F4,MLNR,GNG13
TF	Factor: MATH1; motif: RRCAGMTGG	TF:M09870	false	0.004440747897152985	2.35254388117964	556	53	4	62700	PGLYRP1,BANF1,SLC39A2,TIMM17B
TF	Factor: p53; motif: GGACATGYYCGGACATGYYC; match class: 1	TF:M01655_1	false	0.004442517161773288	2.352370885807626	955	53	5	62700	CST1,TIMM17B,FAM216A,CRYGB,CRYGA
TF	Factor: USF2; motif: RNCAYGTGACN	TF:M11095	false	0.004442517161773288	2.352370885807626	2547	53	8	62700	CST1,MYH11,IFITM3,MAPT,MAGEC2,CRYAA,FADD,GNG13
TF	Factor: POU3F1; motif: NTAATKWATGCNN	TF:M11929	false	0.004459332815794552	2.350730113506154	6835	53	14	62700	CLDN6,SPRR2B,NDUFB7,OR1L1,EMD,GPR34,SLC39A2,S100A10,NDUFA8,SLC31A2,CRYGB,NDUFS5,CRYGA,SPRR1B
TF	Factor: RXR-ALPHA; motif: RAGGTCA	TF:M08968	false	0.004459332815794552	2.350730113506154	5284	53	12	62700	SPRR2B,RPS21,PGLYRP1,HCFC1R1,BANF1,CST1,MYH11,S100A9,SLC31A2,CFD,CXCL5,CRYGA
TF	Factor: TEF-1; motif: NRCATWCCN	TF:M12042	false	0.004459332815794552	2.350730113506154	5284	53	12	62700	PGLYRP1,SLC25A24,NDUFB7,PLP2,OR1L1,MYH11,S100A10,ENDOG,FAM216A,TJP1,CRYGB,NDUFS5
TF	Factor: NR1B1; motif: RAGGTCA	TF:M08963	false	0.004459332815794552	2.350730113506154	5284	53	12	62700	SPRR2B,RPS21,PGLYRP1,HCFC1R1,BANF1,CST1,MYH11,S100A9,SLC31A2,CFD,CXCL5,CRYGA
TF	Factor: COUP-TF1; motif: TGACCTY	TF:M03542	false	0.004459332815794552	2.350730113506154	5284	53	12	62700	SPRR2B,RPS21,PGLYRP1,HCFC1R1,BANF1,CST1,MYH11,S100A9,SLC31A2,CFD,CXCL5,CRYGA
TF	Factor: AML1; motif: NNNNNACCACANNNN	TF:M08865	false	0.00446591943341616	2.3500891160022426	957	53	5	62700	PGLYRP1,SLC25A24,SLC31A2,CRYAA,NDUFS5
TF	Factor: SP1; motif: NRGKGGGCGGGGCN	TF:M09765	false	0.0044767895341870515	2.3490333224782334	7652	53	15	62700	CLDN6,BANF1,PLP2,EMD,S100A9,ARL2BP,TIMM17B,CFD,NDUFAF3,POLR2I,TJP1,MAGEC2,SERTAD3,CRK,GNG13
TF	Factor: CTCF; motif: NNNNANASYGCCMYCTAGTGG; match class: 1	TF:M04689_1	false	0.004478194639522935	2.3488970342420874	958	53	5	62700	POLR2I,FAM216A,MAPT,SERTAD3,NDUFS5
TF	Factor: OC-2; motif: TCAATA	TF:M02112	false	0.004478194639522935	2.3488970342420874	7653	53	15	62700	SPRR2B,CST1,CCL7,IFITM3,GPR34,SLC39A2,SLC31A2,TIMM17B,MAPT,CRYGB,ANP32D,FADD,CXCL5,CRYGA,SPRR1B
TF	Factor: ATF-1; motif: NNRTGACGYMA	TF:M09866	false	0.004501329513433023	2.3466591939871786	3185	53	9	62700	CLDN6,NDUFB7,IFITM3,EMD,S100A10,CRYGB,SERTAD3,FADD,GNG13
TF	Factor: DEC; motif: NNNSCACSTGAS; match class: 1	TF:M08872_1	false	0.004504515413719928	2.346351922657635	1969	53	7	62700	PGLYRP1,PLP2,CCL7,CSH1,IFITM3,SLC39A2,MAPT
TF	Factor: T-bet; motif: NNGNRGGTGTGRN	TF:M10089	false	0.004509536777594441	2.3458680668286207	6057	53	13	62700	SPRR2B,PGLYRP1,HCFC1R1,SLC25A24,NDUFB7,SLC39A2,S100A10,TIMM17B,POLR2I,CRYGB,MAGEC2,SERTAD3,FADD
TF	Factor: AP-2gamma; motif: NSCCYNNRGSN	TF:M11482	false	0.004509536777594441	2.3458680668286207	6846	53	14	62700	CLDN6,PGLYRP1,HCFC1R1,CST1,MYH11,CSH1,ARL2BP,CFD,POU3F4,POLR2I,FAM216A,AVPR2,CRYAA,FADD
TF	Factor: Sox-9; motif: RNACAAAGGVN	TF:M01284	false	0.004541011025232741	2.3428474436634623	6062	53	13	62700	SPRR2B,PGLYRP1,SLC25A24,NDUFB7,CCL7,IFITM3,SLC39A2,S100A10,ZNF32,CFD,POU3F4,CRYGA,SPRR1B
TF	Factor: VBP; motif: GTTACRTMAT	TF:M00228	false	0.004546416667881678	2.3423307647682337	2560	53	8	62700	CLDN6,SPRR2B,OR1L1,MYH11,SLC31A2,ANP32D,CRYAA,FADD
TF	Factor: Prox-1; motif: NAAGGCGTCNTN	TF:M10558	false	0.00458032571160047	2.3391036377775367	964	53	5	62700	PGLYRP1,BANF1,NDUFA8,SLC31A2,ANP32D
TF	Factor: Sp3; motif: NGCCACGCCCMCN; match class: 1	TF:M12153_1	false	0.004604065379600634	2.3368585178402084	1978	53	7	62700	HCFC1R1,EMD,TIMM17B,NDUFAF3,TJP1,AVPR2,SERTAD3
TF	Factor: MASH-1; motif: NRCAGCTGCN	TF:M11173	false	0.004637933336417011	2.3336754980081444	2571	53	8	62700	PGLYRP1,NDUFB7,CCL7,SLC39A2,ENDOG,AVPR2,SERTAD3,GNG13
TF	Factor: ASH-2; motif: NRCAGCTGYN	TF:M11175	false	0.004637933336417011	2.3336754980081444	2571	53	8	62700	PGLYRP1,NDUFB7,CCL7,SLC39A2,ENDOG,AVPR2,SERTAD3,GNG13
TF	Factor: MASH-1; motif: NGCAGCTGCN; match class: 1	TF:M11174_1	false	0.004637933336417011	2.3336754980081444	2571	53	8	62700	PGLYRP1,NDUFB7,CCL7,SLC39A2,ENDOG,AVPR2,SERTAD3,GNG13
TF	Factor: SMAD3; motif: YGTCTAGACA	TF:M04026	false	0.004637933336417011	2.3336754980081444	6872	53	14	62700	CLDN6,PGLYRP1,HCFC1R1,BANF1,NDUFB7,NDUFAF3,FAM216A,TJP1,ANP32D,MAGEC2,SERTAD3,FADD,NDUFS5,MLNR
TF	Factor: ASH-2; motif: NRCAGCTGYN; match class: 1	TF:M11175_1	false	0.004637933336417011	2.3336754980081444	2571	53	8	62700	PGLYRP1,NDUFB7,CCL7,SLC39A2,ENDOG,AVPR2,SERTAD3,GNG13
TF	Factor: HOXD10; motif: TTTTATTM	TF:M08816	false	0.004637933336417011	2.3336754980081444	2570	53	8	62700	CLDN6,SPRR2B,SLC39A2,NDUFA8,ARL2BP,SLC31A2,CRYGA,SPRR1B
TF	Factor: MASH-1; motif: NGCAGCTGCN	TF:M11174	false	0.004637933336417011	2.3336754980081444	2571	53	8	62700	PGLYRP1,NDUFB7,CCL7,SLC39A2,ENDOG,AVPR2,SERTAD3,GNG13
TF	Factor: MASH-1; motif: NRCAGCTGCN; match class: 1	TF:M11173_1	false	0.004637933336417011	2.3336754980081444	2571	53	8	62700	PGLYRP1,NDUFB7,CCL7,SLC39A2,ENDOG,AVPR2,SERTAD3,GNG13
TF	Factor: ATF2; motif: NTGACRTCAYC	TF:M12581	false	0.004637933336417011	2.3336754980081444	4580	53	11	62700	CLDN6,NDUFB7,IFITM3,EMD,S100A10,CFD,TJP1,CRYAA,NDUFS5,CRYGA,SPRR1B
TF	Factor: YY1; motif: CCATNTT	TF:M01894	false	0.004639724887244593	2.333507770198091	6873	53	14	62700	CLDN6,PGLYRP1,HCFC1R1,OR1L1,MYH11,ENDOG,NDUFAF3,CRYGB,AVPR2,MAGEC2,SERTAD3,FADD,CXCL5,GNG13
TF	Factor: ER71; motif: NRCAGGAARTN	TF:M11412	false	0.004693771072559981	2.328478095893892	971	53	5	62700	SPRR2B,SLC25A24,CST1,NDUFAF3,POU3F4
TF	Factor: HNF4A; motif: TGGACTTTG	TF:M12622	false	0.004744736559907142	2.3237878957245215	2581	53	8	62700	MYH11,IFITM3,S100A9,ZNF32,MAPT,CRYAA,CRK,SPRR1B
TF	Factor: PPAR; motif: TGACCTTTGNCCY	TF:M00763	false	0.004759960511063472	2.322396650199332	5334	53	12	62700	SPRR2B,PGLYRP1,SLC25A24,CST1,S100A9,ENDOG,SLC31A2,FAM216A,TJP1,SERTAD3,CRK,GNG13
TF	Factor: ESE-1; motif: ACCAGGAAGTANNNNNNNAAWAA	TF:M11383	false	0.004782185301842279	2.320373599694853	3892	53	10	62700	SPRR2B,PGLYRP1,SLC25A24,NDUFB7,CST1,IFITM3,GPR34,SLC31A2,POU3F4,SPRR1B
TF	Factor: KLF3; motif: CCMCRCCCNG	TF:M07460	false	0.004784355269963003	2.320176578589925	1455	53	6	62700	SPRR2B,S100A10,S100A9,NDUFA8,ARL2BP,CRK
TF	Factor: TR2; motif: NRGGTCRYGACCYN; match class: 1	TF:M11765_1	false	0.004784355269963003	2.320176578589925	1455	53	6	62700	RPS21,OR1L1,SLC39A2,POU3F4,TJP1,CRYAA
TF	Factor: RREB-1; motif: CCCCAAACMMCCCC; match class: 1	TF:M00257_1	false	0.004788974086578395	2.319757512944124	4601	53	11	62700	RPS21,HCFC1R1,CST1,MYH11,S100A9,TIMM17B,CRYGB,AVPR2,NDUFS5,GNG13,SPRR1B
TF	Factor: T3R-beta; motif: NTGACCTNRNYNAGGTCAN	TF:M11820	false	0.004799397786916368	2.3188132530883565	5341	53	12	62700	CLDN6,SPRR2B,PGLYRP1,OR1L1,MYH11,IFITM3,S100A9,SLC31A2,CRYGB,AVPR2,FADD,GNG13
TF	Factor: CTCF; motif: NNNNNNCCASNAGRKGGCRS	TF:M01259	false	0.004806144628104028	2.318203164401359	1997	53	7	62700	NDUFB7,MYH11,ENDOG,NDUFAF3,POLR2I,FAM216A,MLNR
TF	Factor: KLF15; motif: GCCACGCCCMCN	TF:M12159	false	0.004806144628104028	2.318203164401359	1457	53	6	62700	PLP2,EMD,TIMM17B,NDUFAF3,TJP1,SERTAD3
TF	Factor: PRDM6; motif: NRRARGAAAAANA; match class: 1	TF:M10041_1	false	0.004835109188720184	2.3155937140270546	573	53	4	62700	FAM216A,CRK,MLNR,CRYGA
TF	Factor: Tel-2; motif: YTACTTCCTG	TF:M00678	false	0.004849830269233061	2.314273460248325	5349	53	12	62700	SPRR2B,PGLYRP1,BANF1,SLC25A24,CST1,NDUFAF3,POU3F4,CRYGB,AVPR2,SERTAD3,NDUFS5,CRYGA
TF	Factor: TBX15; motif: NAGGTGTGAN	TF:M12039	false	0.004889478171589179	2.310737488379909	2596	53	8	62700	SPRR2B,HCFC1R1,SLC25A24,CSH1,S100A10,CFD,CRYGB,SERTAD3
TF	Factor: YY1; motif: CAARATGGCGGC	TF:M10104	false	0.00490713632389411	2.3091718768280147	6125	53	13	62700	SPRR2B,PGLYRP1,HCFC1R1,CSH1,TIMM17B,NDUFAF3,AVPR2,MAGEC2,SERTAD3,CRK,NDUFS5,MLNR,CRYGA
TF	Factor: TWIST; motif: CACCTGG; match class: 1	TF:M03582_1	false	0.0049194143275549315	2.3080865983406382	2599	53	8	62700	CLDN6,RPS21,NDUFB7,PLP2,CFD,NDUFAF3,MAPT,SPRR1B
TF	Factor: TFAP4; motif: AWCAGCTGWT	TF:M04192	false	0.00494014220201266	2.3062605497280617	5362	53	12	62700	HCFC1R1,CST1,CCL7,OR1L1,CSH1,NDUFA8,SLC31A2,ZNF32,POLR2I,FAM216A,CRK,CXCL5
TF	Factor: RARA; motif: ARGGTCAAAAGGTCA	TF:M04481	false	0.004983172024274318	2.302494120273544	3242	53	9	62700	RPS21,PGLYRP1,NDUFB7,S100A9,ARL2BP,CFD,CRYAA,NDUFS5,CRYGA
TF	Factor: AML3; motif: NNAACCGCAAWAACCGCAAN	TF:M12000	false	0.004991672854615922	2.301753885282911	6933	53	14	62700	HCFC1R1,CCL7,S100A10,ENDOG,SLC31A2,ZNF32,CFD,POU3F4,MAPT,CRYGB,FADD,CRK,GNG13,CRYGA
TF	Factor: HOXA10; motif: NRTCGTAAANN	TF:M10801	false	0.005000590988550539	2.3009786660841676	3920	53	10	62700	SPRR2B,NDUFB7,OR1L1,MYH11,EMD,ARL2BP,CFD,POLR2I,CRYAA,CXCL5
TF	Factor: KLF17; motif: NGMCMCRCCCTN; match class: 1	TF:M12188_1	false	0.005055635735331859	2.296224225041014	581	53	4	62700	HCFC1R1,PLP2,EMD,NDUFAF3
TF	Factor: c-Myc; motif: KACCACGTGSYY	TF:M01154	false	0.005055635735331859	2.296224225041014	5378	53	12	62700	PGLYRP1,CST1,SLC31A2,TIMM17B,POLR2I,FAM216A,MAPT,TJP1,ANP32D,CRYAA,FADD,NDUFS5
TF	Factor: ELF1; motif: NCCGGAARTN	TF:M02053	false	0.005075899330034086	2.294486999824819	6151	53	13	62700	RPS21,BANF1,SLC25A24,NDUFB7,PLP2,ENDOG,TIMM17B,NDUFAF3,POLR2I,AVPR2,MAGEC2,CRK,NDUFS5
TF	Factor: EVX1; motif: NTCATTAN	TF:M10864	false	0.0050760850376140206	2.294471110955352	5382	53	12	62700	CLDN6,SPRR2B,SLC25A24,CCL7,OR1L1,IFITM3,GPR34,SLC31A2,TIMM17B,CRYGB,ANP32D,SPRR1B
TF	Factor: FOXO3; motif: TNNTTGTTTACNTW	TF:M00477	false	0.0050760850376140206	2.294471110955352	2614	53	8	62700	IFITM3,S100A9,CFD,POLR2I,ANP32D,CXCL5,NDUFS5,SPRR1B
TF	Factor: COUP-TF1; motif: RAGGTCANYGACCTY	TF:M11743	false	0.0050783618804756065	2.294276354841997	5383	53	12	62700	CLDN6,RPS21,SLC25A24,OR1L1,IFITM3,NDUFA8,NDUFAF3,FAM216A,MAGEC2,CRYAA,CXCL5,GNG13
TF	Factor: ZNF524; motif: NCTCGNACCCNN	TF:M12100	false	0.0050783618804756065	2.294276354841997	992	53	5	62700	RPS21,SLC25A24,NDUFB7,TJP1,FADD
TF	Factor: LBP9; motif: ACYRGTNNNNACYRGT; match class: 1	TF:M11492_1	false	0.005098272683968316	2.292576939762069	6156	53	13	62700	RPS21,HCFC1R1,BANF1,EMD,ENDOG,ARL2BP,ZNF32,CFD,NDUFAF3,MAPT,TJP1,MAGEC2,SERTAD3
TF	Factor: BRCA2; motif: TGMCYCWGN	TF:M12723	false	0.005108074392846664	2.2917427863954014	3934	53	10	62700	PGLYRP1,HCFC1R1,CST1,CSH1,ENDOG,NDUFAF3,POLR2I,MAGEC2,CRYAA,GNG13
TF	Factor: E2A; motif: CAGNTGNN; match class: 1	TF:M07353_1	false	0.005154813911351311	2.2877870081170317	267	53	3	62700	CLDN6,PGLYRP1,SLC39A2
TF	Factor: Fra-1; motif: GRTGACGTCATC; match class: 1	TF:M11285_1	false	0.005161051774582402	2.2872617841575904	4652	53	11	62700	CLDN6,HCFC1R1,NDUFB7,PLP2,IFITM3,EMD,POU3F4,POLR2I,TJP1,NDUFS5,CRYGA
TF	Factor: SP3; motif: NCCACGCCCMC	TF:M03921	false	0.00518675558283631	2.285104216923801	3943	53	10	62700	RPS21,HCFC1R1,NDUFB7,S100A10,ENDOG,ZNF32,TIMM17B,CFD,NDUFAF3,AVPR2
TF	Factor: ZNF407; motif: CAACATGGA	TF:M05961	false	0.005214168175282508	2.282814965415616	587	53	4	62700	PLP2,CSH1,ENDOG,CRYGA
TF	Factor: Gli2; motif: NGACCACCCACGWNG	TF:M12211	false	0.005234981370324772	2.281084859501767	1000	53	5	62700	CSH1,CFD,NDUFAF3,TJP1,GNG13
TF	Factor: EVX1; motif: NNTNATTANN	TF:M04320	false	0.005234981370324772	2.281084859501767	3270	53	9	62700	OR1L1,MYH11,S100A10,NDUFA8,ARL2BP,SLC31A2,MAPT,MAGEC2,CXCL5
TF	Factor: MYBL1; motif: ACCGTTAAACNG	TF:M04042	false	0.005237223942457193	2.2808988553721345	588	53	4	62700	ENDOG,SLC31A2,MAPT,SPRR1B
TF	Factor: Sp3; motif: NGCCACGCCCMCN; match class: 1	TF:M12154_1	false	0.00524370182119304	2.280362012079645	269	53	3	62700	HCFC1R1,NDUFAF3,AVPR2
TF	Factor: AP-4; motif: AWCAGCTGWT	TF:M11210	false	0.005243734119997725	2.2803593370325266	4664	53	11	62700	HCFC1R1,CST1,CCL7,OR1L1,CSH1,NDUFA8,SLC31A2,POLR2I,FAM216A,CRK,CXCL5
TF	Factor: AP-4; motif: AWCAGCTGWT; match class: 1	TF:M11210_1	false	0.005243734119997725	2.2803593370325266	4664	53	11	62700	HCFC1R1,CST1,CCL7,OR1L1,CSH1,NDUFA8,SLC31A2,POLR2I,FAM216A,CRK,CXCL5
TF	Factor: NFATc1; motif: TTTTCCATGGAAAN	TF:M04053	false	0.005262571733259222	2.2788019713184937	8647	53	16	62700	SPRR2B,BANF1,CST1,CCL7,MYH11,IFITM3,GPR34,CFD,FAM216A,TJP1,AVPR2,MAGEC2,CRYAA,CXCL5,CRYGA,SPRR1B
TF	Factor: Nkx3-2; motif: TRAGTG; match class: 1	TF:M01181_1	false	0.005271054281103783	2.278102511415006	3275	53	9	62700	SLC25A24,S100A10,S100A9,NDUFA8,AVPR2,ANP32D,CRYAA,MLNR,CRYGA
TF	Factor: ZNF264; motif: NMYGGGRTTAGTGCCCTN	TF:M12699	false	0.005283190831658744	2.277103702082403	2635	53	8	62700	HCFC1R1,NDUFB7,CSH1,IFITM3,MAGEC2,CXCL5,GNG13,SPRR1B
TF	Factor: HNF3; motif: NWRARYAAAYANN	TF:M00791	false	0.0053509031094673525	2.271572912865148	3283	53	9	62700	CLDN6,CSH1,IFITM3,NDUFA8,SLC31A2,MAPT,TJP1,SERTAD3,CRYAA
TF	Factor: ZBTB5; motif: NNNGNNNYCNCYNNGGTCCGN	TF:M12693	false	0.0053509031094673525	2.271572912865148	2042	53	7	62700	SLC25A24,NDUFB7,MYH11,CSH1,IFITM3,TIMM17B,MLNR
TF	Factor: NF-1C; motif: NTTGGCNNNNTGCCARN	TF:M11728	false	0.005362741379461562	2.2706131465724506	2642	53	8	62700	CLDN6,HCFC1R1,PLP2,CSH1,IFITM3,ZNF32,MAGEC2,GNG13
TF	Factor: Dlx-3; motif: NTCRTTAN	TF:M10609	false	0.005364093196805666	2.270503685237512	4680	53	11	62700	CLDN6,SPRR2B,SLC25A24,OR1L1,IFITM3,GPR34,SLC31A2,CRYGB,ANP32D,CRYAA,SPRR1B
TF	Factor: HOXB5; motif: RTCRTTAN	TF:M10698	false	0.005364093196805666	2.270503685237512	4680	53	11	62700	CLDN6,SPRR2B,SLC25A24,OR1L1,IFITM3,GPR34,SLC31A2,CRYGB,ANP32D,CRYAA,SPRR1B
TF	Factor: Pax-5; motif: NNNNRNKCAGCNRAGCGTGAC	TF:M09645	false	0.005365983212055163	2.2703506903899857	2643	53	8	62700	HCFC1R1,SLC25A24,NDUFA8,TIMM17B,FAM216A,MAPT,CRYGB,MLNR
TF	Factor: VSX1; motif: CYAATTRN	TF:M10941	false	0.005402801313617386	2.267381003215236	3970	53	10	62700	OR1L1,GPR34,S100A10,NDUFA8,ARL2BP,MAPT,CRYGB,MAGEC2,CXCL5,CRYGA
TF	Factor: AR; motif: GGAACGGWACATGTTCT; match class: 1	TF:M08190_1	false	0.005434605734016576	2.2648319573278064	2049	53	7	62700	PGLYRP1,MYH11,IFITM3,S100A10,NDUFAF3,CRYAA,SPRR1B
TF	Factor: FRA-2; motif: RTGANTCA	TF:M08914	false	0.00543706394468016	2.2646355592810856	3974	53	10	62700	PLP2,CST1,CCL7,OR1L1,GPR34,S100A10,CFD,MAPT,SERTAD3,FADD
TF	Factor: GLI; motif: NBTGGGTGGTCN	TF:M01037	false	0.005443260326306018	2.264140894862676	2050	53	7	62700	CST1,ENDOG,CFD,TJP1,MAGEC2,CRYAA,MLNR
TF	Factor: ATF-2; motif: NNNTGACGTNAN	TF:M01862	false	0.005446476053103043	2.2638844015197344	3294	53	9	62700	CLDN6,HCFC1R1,IFITM3,EMD,ARL2BP,POU3F4,NDUFS5,GNG13,SPRR1B
TF	Factor: TATA; motif: STATAAAWRNNNNNN	TF:M00252	false	0.0054805215536256925	2.2611781099310493	4695	53	11	62700	PGLYRP1,CCL7,CSH1,IFITM3,GPR34,S100A9,NDUFA8,ARL2BP,CRYGB,AVPR2,CRYGA
TF	Factor: NF1B; motif: CYTGGCNYNCWGCCAN; match class: 1	TF:M09762_1	false	0.005493856200317891	2.26012271226634	1504	53	6	62700	PGLYRP1,HCFC1R1,SLC25A24,PLP2,S100A10,AVPR2
TF	Factor: HOXD12:Elk-1; motif: NRNCGGAAGTCGTAAAN	TF:M08359	false	0.005493856200317891	2.26012271226634	6218	53	13	62700	SPRR2B,RPS21,BANF1,OR1L1,MYH11,SLC39A2,S100A9,FAM216A,AVPR2,ANP32D,MAGEC2,FADD,CXCL5
TF	Factor: ZXDB; motif: NAGGGTG; match class: 1	TF:M06202_1	false	0.005499658419060652	2.2596642834737297	2055	53	7	62700	CLDN6,PGLYRP1,CFD,CRYGB,MAGEC2,CRYAA,GNG13
TF	Factor: ZXDA; motif: NAGGGTG; match class: 1	TF:M06203_1	false	0.005499658419060652	2.2596642834737297	2055	53	7	62700	CLDN6,PGLYRP1,CFD,CRYGB,MAGEC2,CRYAA,GNG13
TF	Factor: c-Jun; motif: NATGACTCATN	TF:M11265	false	0.005501726572650169	2.259500997177884	4699	53	11	62700	CCL7,OR1L1,CSH1,GPR34,SLC39A2,S100A10,MAPT,MAGEC2,SERTAD3,CRYAA,FADD
TF	Factor: STAT6; motif: NNYTTCCY	TF:M00500	false	0.005526622590538336	2.2575401920932814	4702	53	11	62700	SPRR2B,PGLYRP1,BANF1,SLC25A24,CST1,SLC39A2,ARL2BP,SLC31A2,AVPR2,MAGEC2,CRK
TF	Factor: ZNF295; motif: NYCYCWGCYYCCCN	TF:M09755	false	0.00555777606291478	2.2550989560472576	3306	53	9	62700	NDUFB7,EMD,NDUFA8,ZNF32,FAM216A,MAPT,CRYGB,FADD,CRYGA
TF	Factor: TTF-1; motif: NTKGAGTGSN	TF:M10007	false	0.00555777606291478	2.2550989560472576	4706	53	11	62700	CST1,CCL7,OR1L1,EMD,SLC39A2,S100A10,ZNF32,CFD,MAPT,ANP32D,GNG13
TF	Factor: Sp1; motif: NNGGGGCGGGGNN; match class: 1	TF:M00932_1	false	0.005557885986827743	2.2550903664826203	6229	53	13	62700	CLDN6,BANF1,PLP2,EMD,ARL2BP,TIMM17B,NDUFAF3,POLR2I,TJP1,SERTAD3,FADD,CRK,GNG13
TF	Factor: Tal-1; motif: TCCAKCTGNY	TF:M00993	false	0.005571820220854172	2.254002904873808	2061	53	7	62700	BANF1,CCL7,OR1L1,NDUFA8,SLC31A2,ZNF32,TIMM17B
TF	Factor: RelA-p65; motif: GGGANTTTCCNN	TF:M03563	false	0.005588705975411589	2.2526887382308	4711	53	11	62700	CLDN6,NDUFB7,CCL7,S100A9,ARL2BP,SLC31A2,TIMM17B,POU3F4,CRYAA,CXCL5,SPRR1B
TF	Factor: C-FOS:C-JUN; motif: ATGAGTCAYN	TF:M08942	false	0.00559317036074081	2.2523419524216384	3311	53	9	62700	PLP2,CST1,CCL7,OR1L1,GPR34,S100A10,MAPT,SERTAD3,FADD
TF	Factor: ERF:pitx1; motif: NNCGGAWGNNNRGNTTA	TF:M08692	false	0.005610441714620914	2.251002945041413	5462	53	12	62700	HCFC1R1,BANF1,CST1,CCL7,MYH11,S100A10,ZNF32,FAM216A,CRYGB,ANP32D,CXCL5,NDUFS5
TF	Factor: AP-2; motif: MKCCCSCNGGCG; match class: 1	TF:M00189_1	false	0.005616116695426351	2.2505638767234806	6239	53	13	62700	RPS21,HCFC1R1,PLP2,EMD,ENDOG,ARL2BP,SLC31A2,CFD,NDUFAF3,FAM216A,TJP1,AVPR2,SERTAD3
TF	Factor: c-Fos; motif: ACTCACCA; match class: 1	TF:M04802_1	false	0.005630659894338321	2.2494407043181894	1514	53	6	62700	CLDN6,RPS21,SLC39A2,POU3F4,CRYGB,MAGEC2
TF	Factor: VDR:RXR-ALPHA; motif: NRGGTCANNNGGTTCNN; match class: 1	TF:M08980_1	false	0.0057290269502075185	2.2419191347587866	4009	53	10	62700	CLDN6,PLP2,CSH1,IFITM3,EMD,NDUFAF3,FAM216A,MAGEC2,CRYAA,GNG13
TF	Factor: ipf1; motif: MVCTAATTAS	TF:M01233	false	0.0057290269502075185	2.2419191347587866	2073	53	7	62700	OR1L1,GPR34,S100A10,NDUFA8,SLC31A2,MAPT,CXCL5
TF	Factor: Pbx-1; motif: ATCAATCAW	TF:M00096	false	0.005740477408266201	2.241051987888817	2678	53	8	62700	CCL7,S100A9,SLC31A2,POU3F4,CRYGB,ANP32D,CXCL5,CRYGA
TF	Factor: NRF-1; motif: YGCGCMTGCGC	TF:M02102	false	0.005752910097130638	2.2401124128031378	2075	53	7	62700	NDUFB7,NDUFA8,ENDOG,POLR2I,FAM216A,FADD,CRK
TF	Factor: GATA2; motif: NNCTTATCTS	TF:M12611	false	0.00580210027393333	2.2364147698388335	3331	53	9	62700	CLDN6,BANF1,CCL7,MYH11,GPR34,S100A10,ANP32D,NDUFS5,SPRR1B
TF	Factor: SOX; motif: NNNNCWTTGTT	TF:M08899	false	0.005809293726336566	2.235876664408226	2079	53	7	62700	SPRR2B,PGLYRP1,SLC25A24,OR1L1,IFITM3,S100A10,SPRR1B
TF	Factor: TFEA; motif: YRCACGTGACN	TF:M11090	false	0.0058125950029051755	2.235629935796561	6266	53	13	62700	PGLYRP1,IFITM3,SLC31A2,TIMM17B,POLR2I,FAM216A,MAPT,TJP1,AVPR2,ANP32D,CRYAA,FADD,NDUFS5
TF	Factor: GR; motif: RGNACANMNTGTNCY; match class: 1	TF:M09941_1	false	0.005818365869787726	2.2351989729765527	2080	53	7	62700	PLP2,CSH1,IFITM3,SLC31A2,POLR2I,FAM216A,CRYAA
TF	Factor: ZBRK1; motif: NGNNNGGTNAWAAAARRGCNG; match class: 1	TF:M10468_1	false	0.005834620749033454	2.2339873678885143	4741	53	11	62700	SPRR2B,HCFC1R1,CSH1,IFITM3,GPR34,SLC39A2,S100A9,TIMM17B,ANP32D,MAGEC2,SPRR1B
TF	Factor: E2F-3; motif: GGCGGGN; match class: 1	TF:M02089_1	false	0.005863744866875037	2.231824934226209	9627	53	17	62700	CLDN6,PGLYRP1,BANF1,NDUFB7,PLP2,EMD,ARL2BP,TIMM17B,NDUFAF3,POLR2I,TJP1,MAGEC2,SERTAD3,FADD,CRK,MLNR,GNG13
TF	Factor: HOXA4; motif: RTMATTAN	TF:M10716	false	0.005880918838803943	2.2305548141539586	4026	53	10	62700	CLDN6,SLC25A24,OR1L1,IFITM3,GPR34,SLC31A2,CRYGB,ANP32D,CRYAA,SPRR1B
TF	Factor: Blimp-1; motif: NACTTTCAC	TF:M04731	false	0.005920950746951912	2.227608551553698	4030	53	10	62700	CST1,MYH11,CSH1,SLC39A2,S100A10,NDUFA8,POU3F4,FAM216A,CRYGB,CXCL5
TF	Factor: MAFF; motif: NWWNTGCTGAGTCAGCANWWN	TF:M09809	false	0.005946515639201122	2.2257374345945498	74	53	2	62700	SLC39A2,CRYAA
TF	Factor: c-Rel; motif: NRNRGGGRAATKCCA	TF:M10046	false	0.005946515639201122	2.2257374345945498	4754	53	11	62700	CLDN6,RPS21,CST1,GPR34,SLC39A2,SLC31A2,TIMM17B,MAGEC2,CXCL5,CRYGA,SPRR1B
TF	Factor: Egr-1; motif: NNCRCCCMCGCNN	TF:M12140	false	0.006124278850108599	2.2129450432666613	5525	53	12	62700	BANF1,EMD,NDUFA8,SLC31A2,ZNF32,CFD,TJP1,AVPR2,SERTAD3,FADD,CRK,NDUFS5
TF	Factor: Pit-1; motif: NMTTCATAAWTATWNMNA	TF:M00802	false	0.006140778100098266	2.2117765957694395	4774	53	11	62700	SPRR2B,NDUFB7,OR1L1,CSH1,GPR34,CRYGB,ANP32D,MAGEC2,CRYAA,CRYGA,SPRR1B
[truncated: 1,531 more rows]
