# Supplementary material for: Nanomaterial isolated extracellular vesicles enable high precision identification of tumor biomarkers for pancreatic cancer liquid biopsy
Source: J Nanobiotechnology. 2025 Jul 1;23:467. doi: 10.1186/s12951-025-03527-3 (PMC12211367; doi:10.1186/s12951-025-03527-3)
Supplement: Supplementary file 3 — Additional file 3. gProfiler’s enrichment analysis. Enrichment analysis was applied to each EV isolation’s transcriptomic sample based on their unique mRNA annotations. [file 12951_2025_3527_MOESM3_ESM.zip › Enrichment_Analysis_gProfiler/ExoEasy/ExoEasy_Patient_6.csv]

source	term_name	term_id	highlighted	adjusted_p_value	negative_log10_of_adjusted_p_value	term_size	query_size	intersection_size	effective_domain_size	intersections
GO:MF	antigen binding	GO:0003823	false	0.0000072155741779147454	5.141729104296299	115	61	5	62700	IGKV1D-33,IGLV3-21,IGLV1-44,IGHM,IGLV3-19
GO:MF	protein homodimerization activity	GO:0042803	false	0.00034822434602974187	3.4581408685525536	716	61	7	62700	TIMM10,HSPB1,IKBKG,FCER1G,S100A6,TYROBP,CEBPB
GO:MF	ubiquitin-like protein ligase binding	GO:0044389	false	0.0007740088176824492	3.1112540917085574	324	61	5	62700	MFHAS1,IKBKG,POU5F1,BAG6,CEBPB
GO:MF	signaling receptor binding	GO:0005102	false	0.0034188461334464714	2.466120444362467	1484	61	8	62700	CXCL3,CCL8,IKBKG,HCRT,FGF20,IGHM,BAG6,TYROBP
GO:MF	protein dimerization activity	GO:0046983	false	0.0034188461334464714	2.466120444362467	1105	61	7	62700	TIMM10,HSPB1,IKBKG,FCER1G,S100A6,TYROBP,CEBPB
GO:MF	enzyme binding	GO:0019899	false	0.0052900933596504544	2.2765366634613646	2075	61	9	62700	JUND,MFHAS1,HSPB1,IKBKG,SLN,POU5F1,RPH3AL,BAG6,CEBPB
GO:MF	molecular function regulator activity	GO:0098772	false	0.00538249636665935	2.2690162546657064	2125	61	9	62700	CXCL3,CCL8,HSPB1,PI3,SLN,HCRT,FGF20,SPINT3,TYROBP
GO:MF	ubiquitin protein ligase binding	GO:0031625	false	0.00538249636665935	2.2690162546657064	306	61	4	62700	MFHAS1,IKBKG,POU5F1,BAG6
GO:MF	identical protein binding	GO:0042802	false	0.00538249636665935	2.2690162546657064	2143	61	9	62700	TIMM10,HSPB1,IKBKG,PRPF31,FCER1G,S100A6,BAG6,TYROBP,CEBPB
GO:MF	enzyme inhibitor activity	GO:0004857	false	0.011716940572775291	1.931185772773113	393	61	4	62700	HSPB1,PI3,SLN,SPINT3
GO:MF	structural molecule activity	GO:0005198	false	0.011716940572775291	1.931185772773113	1102	61	6	62700	MRPL18,NUP160,RPL41,PI3,IMP3,SPRR1B
GO:MF	modification-dependent protein binding	GO:0140030	false	0.011716940572775291	1.931185772773113	181	61	3	62700	IKBKG,SPIN2A,BAG6
GO:MF	chemokine activity	GO:0008009	false	0.012773097405666204	1.8937037759491337	50	61	2	62700	CXCL3,CCL8
GO:MF	polyubiquitin modification-dependent protein binding	GO:0031593	false	0.016463850933982175	1.7834685747270538	58	61	2	62700	IKBKG,BAG6
GO:MF	receptor ligand activity	GO:0048018	false	0.01667367438568108	1.7779686839402633	510	61	4	62700	CXCL3,CCL8,HCRT,FGF20
GO:MF	molecular function inhibitor activity	GO:0140678	false	0.016733339466229243	1.7764173784023902	521	61	4	62700	HSPB1,PI3,SLN,SPINT3
GO:MF	signaling receptor activator activity	GO:0030546	false	0.016733339466229243	1.7764173784023902	519	61	4	62700	CXCL3,CCL8,HCRT,FGF20
GO:MF	rRNA binding	GO:0019843	false	0.01683316172880637	1.7738343039641105	69	61	2	62700	MRPL18,IMP3
GO:MF	ion binding	GO:0043167	false	0.01683316172880637	1.7738343039641105	6115	61	14	62700	AMY1B,CRABP1,TIMM10,MFHAS1,GTF2H2,IKBKG,ZNF32,FTHL17,PLCH2,IGHM,RAB33A,RPH3AL,S100A6,TYROBP
GO:MF	nucleic acid binding	GO:0003676	false	0.01683316172880637	1.7738343039641105	5480	61	13	62700	JUND,RBMY1A1,MRPL18,RPL41,HSPB1,HSD17B10,PRPF31,ZNF32,POU5F1,IMP3,IGHM,LSM1,CEBPB
GO:MF	signaling receptor regulator activity	GO:0030545	false	0.01683316172880637	1.7738343039641105	555	61	4	62700	CXCL3,CCL8,HCRT,FGF20
GO:MF	enzyme regulator activity	GO:0030234	false	0.01683316172880637	1.7738343039641105	1319	61	6	62700	CCL8,HSPB1,PI3,SLN,SPINT3,TYROBP
GO:MF	sulfur compound binding	GO:1901681	false	0.018185123933244673	1.7402837348434799	270	61	3	62700	CCL8,FTHL17,FGF20
GO:MF	chemokine receptor binding	GO:0042379	false	0.018965190906762432	1.7220427812587815	76	61	2	62700	CXCL3,CCL8
GO:MF	G protein-coupled receptor binding	GO:0001664	false	0.019230844652651492	1.7160016403621605	290	61	3	62700	CXCL3,CCL8,HCRT
GO:MF	cytoskeletal protein binding	GO:0008092	false	0.019230844652651492	1.7160016403621605	998	61	5	62700	VBP1,UXT,RPH3AL,S100A6,TMSB15A
GO:MF	cation binding	GO:0043169	false	0.019510023822140295	1.7097422003226648	4409	61	11	62700	AMY1B,TIMM10,GTF2H2,IKBKG,ZNF32,FTHL17,PLCH2,IGHM,RPH3AL,S100A6,TYROBP
GO:MF	molecular transducer activity	GO:0060089	false	0.019510023822140295	1.7097422003226648	1488	61	6	62700	GRPR,PROCR,IFNGR2,LILRB3,FCER1G,HCAR3
GO:MF	signaling receptor activity	GO:0038023	false	0.019510023822140295	1.7097422003226648	1488	61	6	62700	GRPR,PROCR,IFNGR2,LILRB3,FCER1G,HCAR3
GO:MF	RNA binding	GO:0003723	false	0.019510023822140295	1.7097422003226648	3113	61	9	62700	RBMY1A1,MRPL18,RPL41,HSPB1,HSD17B10,PRPF31,POU5F1,IMP3,LSM1
GO:MF	serine-type endopeptidase inhibitor activity	GO:0004867	false	0.024503031646041208	1.6107801790765555	100	61	2	62700	PI3,SPINT3
GO:MF	ubiquitin binding	GO:0043130	false	0.024503031646041208	1.6107801790765555	99	61	2	62700	HSPB1,IKBKG
GO:MF	heterocyclic compound binding	GO:1901363	false	0.024589536790440764	1.6092496522800022	7455	61	15	62700	JUND,RBMY1A1,MRPL18,RPL41,MFHAS1,HSPB1,HSD17B10,PRPF31,ZNF32,POU5F1,IMP3,IGHM,RAB33A,LSM1,CEBPB
GO:MF	organic cyclic compound binding	GO:0097159	false	0.024905031522878474	1.6037129042346088	7526	61	15	62700	JUND,RBMY1A1,MRPL18,RPL41,MFHAS1,HSPB1,HSD17B10,PRPF31,ZNF32,POU5F1,IMP3,IGHM,RAB33A,LSM1,CEBPB
GO:MF	mRNA binding	GO:0003729	false	0.026802794804524365	1.571819918474973	361	61	3	62700	RBMY1A1,RPL41,LSM1
GO:MF	ubiquitin-like protein binding	GO:0032182	false	0.028656662108389953	1.5427743970625252	118	61	2	62700	HSPB1,IKBKG
GO:MF	molecular function activator activity	GO:0140677	false	0.028656662108389953	1.5427743970625252	1188	61	5	62700	CXCL3,CCL8,HCRT,FGF20,TYROBP
GO:MF	protein-folding chaperone binding	GO:0051087	false	0.03465660886530328	1.4602139350767431	135	61	2	62700	TIMM10,BAG6
GO:MF	transmembrane signaling receptor activity	GO:0004888	false	0.03492149787148308	1.4569071365767674	1272	61	5	62700	GRPR,IFNGR2,LILRB3,FCER1G,HCAR3
GO:MF	immune receptor activity	GO:0140375	false	0.03501656599742966	1.4557264465304842	141	61	2	62700	IFNGR2,FCER1G
GO:MF	metal ion binding	GO:0046872	false	0.03501656599742966	1.4557264465304842	4320	61	10	62700	AMY1B,TIMM10,GTF2H2,IKBKG,ZNF32,FTHL17,PLCH2,RPH3AL,S100A6,TYROBP
GO:MF	structural constituent of ribosome	GO:0003735	false	0.03835933053727208	1.4161289809201867	452	61	3	62700	MRPL18,RPL41,IMP3
GO:MF	endopeptidase inhibitor activity	GO:0004866	false	0.04147011581776566	1.3822647517363849	165	61	2	62700	PI3,SPINT3
GO:MF	peptidase inhibitor activity	GO:0030414	false	0.04429641161876991	1.3536314538511474	172	61	2	62700	PI3,SPINT3
GO:MF	ribonucleoprotein complex binding	GO:0043021	false	0.04469888387544939	1.34970332100196	174	61	2	62700	PRPF31,BAG6
GO:MF	endopeptidase regulator activity	GO:0061135	false	0.04638492300596789	1.333623159948497	181	61	2	62700	PI3,SPINT3
GO:BP	response to stimulus	GO:0050896	false	5.875247240010797e-13	12.23097385284974	8955	61	36	62700	CXCL3,SPAG11B,CRABP1,JUND,LGALS4,GRPR,TRAV20,PROCR,IFNGR2,IGKV1D-33,CCL8,MFHAS1,HSPB1,IGLV3-21,GTF2H2,IGLV1-44,IKBKG,PI3,GNG3,LILRB3,POU5F1,FCER1G,HCRT,FGF20,PLCH2,HCAR3,IGHM,RAB33A,RPH3AL,S100A6,BAG6,TYROBP,CLIC3,IGLV2-18,IGLV3-19,CEBPB
GO:BP	immune response	GO:0006955	false	6.34161600189699e-13	12.197800058951342	1951	61	20	62700	CXCL3,SPAG11B,LGALS4,TRAV20,IFNGR2,IGKV1D-33,CCL8,MFHAS1,IGLV3-21,IGLV1-44,IKBKG,PI3,LILRB3,FCER1G,IGHM,BAG6,TYROBP,IGLV2-18,IGLV3-19,CEBPB
GO:BP	immune system process	GO:0002376	false	1.2737807309278215e-11	10.894905325174816	2730	61	21	62700	CXCL3,SPAG11B,LGALS4,TRAV20,IFNGR2,IGKV1D-33,CCL8,MFHAS1,IGLV3-21,IGLV1-44,IKBKG,PI3,LILRB3,FCER1G,IGHM,RAB33A,BAG6,TYROBP,IGLV2-18,IGLV3-19,CEBPB
GO:BP	localization	GO:0051179	false	4.147580272900166e-10	9.382205199820726	5542	61	26	62700	CRABP1,IFNGR2,MRPL18,TIMM10,NUP160,CCL8,COG5,MFHAS1,HSPB1,GTF2H2,IKBKG,UXT,PRPF31,SLN,FCER1G,HCRT,FTHL17,FGF20,PLCH2,RPH3AL,S100A6,BAG6,TYROBP,TMSB15A,CLIC3,CEBPB
GO:BP	response to external biotic stimulus	GO:0043207	false	2.3385039301674214e-9	8.631061895865125	1530	61	15	62700	CXCL3,SPAG11B,LGALS4,GRPR,TRAV20,IFNGR2,CCL8,MFHAS1,HSPB1,IKBKG,PI3,FCER1G,IGHM,TYROBP,CEBPB
GO:BP	response to biotic stimulus	GO:0009607	false	2.916765558105231e-9	8.53509847691632	1565	61	15	62700	CXCL3,SPAG11B,LGALS4,GRPR,TRAV20,IFNGR2,CCL8,MFHAS1,HSPB1,IKBKG,PI3,FCER1G,IGHM,TYROBP,CEBPB
GO:BP	establishment of localization	GO:0051234	false	8.192984407499052e-9	8.086557871668562	4905	61	23	62700	CRABP1,IFNGR2,MRPL18,TIMM10,NUP160,CCL8,COG5,HSPB1,GTF2H2,IKBKG,UXT,SLN,FCER1G,HCRT,FTHL17,FGF20,PLCH2,RPH3AL,S100A6,BAG6,TYROBP,CLIC3,CEBPB
GO:BP	signal transduction	GO:0007165	false	8.192984407499052e-9	8.086557871668562	5926	61	25	62700	CXCL3,CRABP1,GRPR,IFNGR2,CCL8,MFHAS1,HSPB1,GTF2H2,IKBKG,GNG3,LILRB3,POU5F1,FCER1G,HCRT,FGF20,PLCH2,HCAR3,IGHM,RAB33A,RPH3AL,S100A6,BAG6,TYROBP,CLIC3,CEBPB
GO:BP	response to other organism	GO:0051707	false	2.1097886628649108e-8	7.675761045720487	1527	61	14	62700	CXCL3,SPAG11B,LGALS4,TRAV20,IFNGR2,CCL8,MFHAS1,HSPB1,IKBKG,PI3,FCER1G,IGHM,TYROBP,CEBPB
GO:BP	transport	GO:0006810	false	2.333549487241807e-8	7.631982984661769	4716	61	22	62700	CRABP1,IFNGR2,MRPL18,TIMM10,NUP160,CCL8,COG5,HSPB1,GTF2H2,UXT,SLN,FCER1G,HCRT,FTHL17,FGF20,PLCH2,RPH3AL,S100A6,BAG6,TYROBP,CLIC3,CEBPB
GO:BP	signaling	GO:0023052	false	3.387734282767748e-8	7.470090660930847	6396	61	25	62700	CXCL3,CRABP1,GRPR,IFNGR2,CCL8,MFHAS1,HSPB1,GTF2H2,IKBKG,GNG3,LILRB3,POU5F1,FCER1G,HCRT,FGF20,PLCH2,HCAR3,IGHM,RAB33A,RPH3AL,S100A6,BAG6,TYROBP,CLIC3,CEBPB
GO:BP	response to stress	GO:0006950	false	3.585299904505834e-8	7.445474510449637	3909	61	20	62700	CXCL3,SPAG11B,LGALS4,GRPR,PROCR,IFNGR2,CCL8,MFHAS1,HSPB1,GTF2H2,IKBKG,PI3,LILRB3,POU5F1,FCER1G,HCRT,IGHM,BAG6,TYROBP,CEBPB
GO:BP	cell communication	GO:0007154	false	4.165587392111709e-8	7.3803237497995715	6495	61	25	62700	CXCL3,CRABP1,GRPR,IFNGR2,CCL8,MFHAS1,HSPB1,GTF2H2,IKBKG,GNG3,LILRB3,POU5F1,FCER1G,HCRT,FGF20,PLCH2,HCAR3,IGHM,RAB33A,RPH3AL,S100A6,BAG6,TYROBP,CLIC3,CEBPB
GO:BP	biological process involved in interspecies interaction between organisms	GO:0044419	false	6.118590913561875e-8	7.213348582580739	1698	61	14	62700	CXCL3,SPAG11B,LGALS4,TRAV20,IFNGR2,CCL8,MFHAS1,HSPB1,IKBKG,PI3,FCER1G,IGHM,TYROBP,CEBPB
GO:BP	defense response	GO:0006952	false	9.768530963720201e-8	7.0101707425575706	1769	61	14	62700	CXCL3,SPAG11B,LGALS4,GRPR,IFNGR2,CCL8,MFHAS1,IKBKG,PI3,LILRB3,FCER1G,IGHM,TYROBP,CEBPB
GO:BP	cellular response to stimulus	GO:0051716	false	9.768530963720201e-8	7.0101707425575706	7399	61	26	62700	CXCL3,CRABP1,JUND,GRPR,IFNGR2,CCL8,MFHAS1,HSPB1,GTF2H2,IKBKG,GNG3,LILRB3,POU5F1,FCER1G,HCRT,FGF20,PLCH2,HCAR3,IGHM,RAB33A,RPH3AL,S100A6,BAG6,TYROBP,CLIC3,CEBPB
GO:BP	defense response to other organism	GO:0098542	false	1.154886817461428e-7	6.9374605759108166	1196	61	12	62700	CXCL3,SPAG11B,LGALS4,IFNGR2,CCL8,MFHAS1,IKBKG,PI3,FCER1G,IGHM,TYROBP,CEBPB
GO:BP	response to external stimulus	GO:0009605	false	2.718884492573636e-7	6.565609242321822	2686	61	16	62700	CXCL3,SPAG11B,LGALS4,GRPR,TRAV20,IFNGR2,CCL8,MFHAS1,HSPB1,IKBKG,PI3,FCER1G,HCRT,IGHM,TYROBP,CEBPB
GO:BP	multicellular organismal process	GO:0032501	false	9.211781218107593e-7	6.035656385177729	7648	61	25	62700	SPAG11B,JUND,MAB21L2,GRPR,PROCR,IFNGR2,TIMM10,NUP160,MFHAS1,HSPB1,PI3,SPIN2A,LILRB3,SLN,POU5F1,FCER1G,HCRT,FGF20,S100A6,BAG6,TYROBP,EDDM3A,LSM1,CEBPB,SPRR1B
GO:BP	negative regulation of biological process	GO:0048519	false	9.496769148920618e-7	6.022424118863418	5913	61	22	62700	JUND,PROCR,VBP1,MFHAS1,HSPB1,GTF2H2,UXT,PI3,LILRB3,SLN,POU5F1,HCRT,MAGEB2,FGF20,PLCH2,SPINT3,RPH3AL,BAG6,TYROBP,TMSB15A,LSM1,CEBPB
GO:BP	adaptive immune response	GO:0002250	false	0.000001981846078057376	5.702930078431038	718	61	9	62700	TRAV20,IGKV1D-33,IGLV3-21,IGLV1-44,LILRB3,FCER1G,IGHM,IGLV2-18,IGLV3-19
GO:BP	positive regulation of biological process	GO:0048518	false	0.000002417064856490592	5.616711696121898	6253	61	22	62700	JUND,MAB21L2,RBMY1A1,GRPR,IFNGR2,CCL8,MFHAS1,HSPB1,GTF2H2,IKBKG,SLN,POU5F1,FCER1G,HCRT,FGF20,IGHM,RPH3AL,S100A6,BAG6,TYROBP,LSM1,CEBPB
GO:BP	antimicrobial humoral response	GO:0019730	false	0.000009249345934676848	5.033888977207337	127	61	5	62700	CXCL3,SPAG11B,LGALS4,PI3,IGHM
GO:BP	positive regulation of cellular process	GO:0048522	false	0.000012192643148037061	4.913902136861051	5711	61	20	62700	JUND,MAB21L2,RBMY1A1,IFNGR2,CCL8,MFHAS1,HSPB1,GTF2H2,IKBKG,SLN,POU5F1,FCER1G,HCRT,FGF20,RPH3AL,S100A6,BAG6,TYROBP,LSM1,CEBPB
GO:BP	cell surface receptor signaling pathway	GO:0007166	false	0.0000171778390586405	4.765031470535948	2783	61	14	62700	CXCL3,IFNGR2,CCL8,MFHAS1,HSPB1,IKBKG,LILRB3,POU5F1,FCER1G,HCRT,FGF20,IGHM,BAG6,TYROBP
GO:BP	negative regulation of nitrogen compound metabolic process	GO:0051172	false	0.0000171778390586405	4.765031470535948	2353	61	13	62700	JUND,VBP1,MFHAS1,HSPB1,UXT,PI3,POU5F1,HCRT,MAGEB2,SPINT3,BAG6,LSM1,CEBPB
GO:BP	immune response-activating cell surface receptor signaling pathway	GO:0002429	false	0.0000178963232770704	4.747236183796332	285	61	6	62700	MFHAS1,IKBKG,FCER1G,IGHM,BAG6,TYROBP
GO:BP	response to bacterium	GO:0009617	false	0.000020811325722101998	4.681700253500304	710	61	8	62700	CXCL3,SPAG11B,LGALS4,TRAV20,PI3,FCER1G,IGHM,CEBPB
GO:BP	defense response to bacterium	GO:0042742	false	0.000027332047514533434	4.56332783296319	314	61	6	62700	SPAG11B,LGALS4,PI3,FCER1G,IGHM,CEBPB
GO:BP	negative regulation of cellular process	GO:0048523	false	0.000027332047514533434	4.56332783296319	5511	61	19	62700	JUND,VBP1,MFHAS1,HSPB1,GTF2H2,UXT,LILRB3,SLN,POU5F1,HCRT,MAGEB2,FGF20,PLCH2,RPH3AL,BAG6,TYROBP,TMSB15A,LSM1,CEBPB
GO:BP	regulation of metabolic process	GO:0019222	false	0.000027332047514533434	4.56332783296319	7295	61	22	62700	JUND,RBMY1A1,VBP1,MFHAS1,HSPB1,GTF2H2,IKBKG,UXT,PI3,SPIN2A,SLN,ZNF32,POU5F1,FCER1G,HCRT,MAGEB2,FGF20,SPINT3,BAG6,TYROBP,LSM1,CEBPB
GO:BP	immune response-regulating cell surface receptor signaling pathway	GO:0002768	false	0.000027332047514533434	4.56332783296319	314	61	6	62700	MFHAS1,IKBKG,FCER1G,IGHM,BAG6,TYROBP
GO:BP	regulation of macromolecule metabolic process	GO:0060255	false	0.00003180139572942606	4.497553818874499	6772	61	21	62700	JUND,RBMY1A1,VBP1,MFHAS1,HSPB1,GTF2H2,IKBKG,UXT,PI3,SPIN2A,ZNF32,POU5F1,FCER1G,HCRT,MAGEB2,FGF20,SPINT3,BAG6,TYROBP,LSM1,CEBPB
GO:BP	regulation of nitrogen compound metabolic process	GO:0051171	false	0.00003180139572942606	4.497553818874499	5587	61	19	62700	JUND,RBMY1A1,VBP1,MFHAS1,HSPB1,GTF2H2,IKBKG,UXT,PI3,SPIN2A,ZNF32,POU5F1,HCRT,MAGEB2,FGF20,SPINT3,BAG6,LSM1,CEBPB
GO:BP	positive regulation of response to stimulus	GO:0048584	false	0.00004604988594022157	4.3367714411586356	2212	61	12	62700	GRPR,CCL8,MFHAS1,HSPB1,IKBKG,POU5F1,FCER1G,FGF20,IGHM,BAG6,TYROBP,CEBPB
GO:BP	regulation of primary metabolic process	GO:0080090	false	0.00004658250937151839	4.331777119990918	5766	61	19	62700	JUND,RBMY1A1,VBP1,MFHAS1,HSPB1,GTF2H2,IKBKG,UXT,PI3,SPIN2A,ZNF32,POU5F1,HCRT,MAGEB2,FGF20,SPINT3,BAG6,LSM1,CEBPB
GO:BP	cellular localization	GO:0051641	false	0.00005577225504527685	4.253581795280346	3652	61	15	62700	TIMM10,NUP160,COG5,MFHAS1,HSPB1,IKBKG,UXT,PRPF31,HCRT,FTHL17,PLCH2,RPH3AL,BAG6,TYROBP,TMSB15A
GO:BP	negative regulation of macromolecule metabolic process	GO:0010605	false	0.00010283792926126226	3.987846676870303	3339	61	14	62700	JUND,VBP1,MFHAS1,HSPB1,UXT,PI3,POU5F1,HCRT,MAGEB2,SPINT3,BAG6,TYROBP,LSM1,CEBPB
GO:BP	regulation of biological quality	GO:0065008	false	0.0001221738801281964	3.913021633117255	2918	61	13	62700	PROCR,VBP1,HSPB1,HSD17B10,UXT,GNG3,FCER1G,HCRT,RPH3AL,BAG6,TYROBP,TMSB15A,LSM1
GO:BP	innate immune response	GO:0045087	false	0.0001221738801281964	3.913021633117255	947	61	8	62700	IFNGR2,CCL8,MFHAS1,IKBKG,PI3,FCER1G,IGHM,TYROBP
GO:BP	regulation of response to stimulus	GO:0048583	false	0.0001221738801281964	3.913021633117255	3909	61	15	62700	GRPR,IFNGR2,CCL8,MFHAS1,HSPB1,GTF2H2,IKBKG,POU5F1,FCER1G,FGF20,IGHM,RPH3AL,BAG6,TYROBP,CEBPB
GO:BP	regulation of multicellular organismal process	GO:0051239	false	0.00014195431758333112	3.8478513937397465	2968	61	13	62700	GRPR,PROCR,MFHAS1,HSPB1,LILRB3,SLN,POU5F1,FCER1G,HCRT,FGF20,BAG6,TYROBP,CEBPB
GO:BP	humoral immune response	GO:0006959	false	0.00014195431758333112	3.8478513937397465	249	61	5	62700	CXCL3,SPAG11B,LGALS4,PI3,IGHM
GO:BP	immune response-activating signaling pathway	GO:0002757	false	0.00014195431758333112	3.8478513937397465	440	61	6	62700	MFHAS1,IKBKG,FCER1G,IGHM,BAG6,TYROBP
GO:BP	organic substance transport	GO:0071702	false	0.00016997001906946606	3.7696276768627275	3039	61	13	62700	CRABP1,MRPL18,TIMM10,NUP160,CCL8,COG5,HSPB1,SLN,HCRT,FGF20,PLCH2,RPH3AL,BAG6
GO:BP	regulation of localization	GO:0032879	false	0.00016997001906946606	3.7696276768627275	2123	61	11	62700	IFNGR2,MFHAS1,SLN,FCER1G,HCRT,FGF20,PLCH2,RPH3AL,TYROBP,CLIC3,CEBPB
GO:BP	negative regulation of metabolic process	GO:0009892	false	0.00018166637614149434	3.7407254469764886	3563	61	14	62700	JUND,VBP1,MFHAS1,HSPB1,UXT,PI3,POU5F1,HCRT,MAGEB2,SPINT3,BAG6,TYROBP,LSM1,CEBPB
GO:BP	immune response-regulating signaling pathway	GO:0002764	false	0.00018398968838453835	3.735206516138201	468	61	6	62700	MFHAS1,IKBKG,FCER1G,IGHM,BAG6,TYROBP
GO:BP	gene expression	GO:0010467	false	0.0002187546273609894	3.660042751489246	9182	61	23	62700	JUND,LGALS4,RBMY1A1,VBP1,MRPL18,NUP160,RPL41,HSPB1,HSD17B10,GTF2H2,IKBKG,UXT,SPIN2A,PRPF31,ZNF32,POU5F1,IMP3,FCER1G,MAGEB2,FGF20,TYROBP,LSM1,CEBPB
GO:BP	activation of immune response	GO:0002253	false	0.0002795626466203499	3.553520856711688	507	61	6	62700	MFHAS1,IKBKG,FCER1G,IGHM,BAG6,TYROBP
GO:BP	inflammatory response	GO:0006954	false	0.00041325801930275173	3.383778710157865	824	61	7	62700	CXCL3,IFNGR2,CCL8,MFHAS1,IKBKG,TYROBP,CEBPB
GO:BP	macromolecule biosynthetic process	GO:0009059	false	0.0004954133753622273	3.305032272341233	9681	61	23	62700	JUND,LGALS4,RBMY1A1,VBP1,MRPL18,NUP160,RPL41,HSPB1,HSD17B10,GTF2H2,IKBKG,UXT,SPIN2A,PRPF31,ZNF32,POU5F1,IMP3,FCER1G,MAGEB2,FGF20,TYROBP,LSM1,CEBPB
GO:BP	antibacterial humoral response	GO:0019731	false	0.0008572550618864491	3.0668899418002304	64	61	3	62700	LGALS4,PI3,IGHM
GO:BP	monoatomic ion transport	GO:0006811	false	0.0008572550618864491	3.0668899418002304	1287	61	8	62700	IFNGR2,CCL8,SLN,HCRT,FTHL17,PLCH2,S100A6,CLIC3
GO:BP	homeostatic process	GO:0042592	false	0.0009216634023563749	3.0354276572429137	1704	61	9	62700	CCL8,MFHAS1,HSPB1,SLN,HCRT,FTHL17,PLCH2,RPH3AL,CEBPB
GO:BP	intracellular signal transduction	GO:0035556	false	0.0009216634023563749	3.0354276572429137	2609	61	11	62700	CCL8,MFHAS1,HSPB1,IKBKG,POU5F1,FGF20,PLCH2,RAB33A,BAG6,TYROBP,CEBPB
GO:BP	regulation of osteoclast differentiation	GO:0045670	false	0.0009822624057280215	3.00777247745105	68	61	3	62700	LILRB3,TYROBP,CEBPB
GO:BP	negative regulation of protein metabolic process	GO:0051248	false	0.0010841091362763192	2.96492699556813	981	61	7	62700	VBP1,MFHAS1,HSPB1,PI3,SPINT3,BAG6,LSM1
GO:BP	positive regulation of metabolic process	GO:0009893	false	0.0013824370962847792	2.8593546208608274	3797	61	13	62700	JUND,RBMY1A1,HSPB1,IKBKG,SLN,POU5F1,FCER1G,HCRT,FGF20,BAG6,TYROBP,LSM1,CEBPB
GO:BP	positive regulation of immune response	GO:0050778	false	0.0013885143896416113	2.8574496151506223	699	61	6	62700	MFHAS1,IKBKG,FCER1G,IGHM,BAG6,TYROBP
GO:BP	protein stabilization	GO:0050821	false	0.0014276225318844338	2.845386606278261	219	61	4	62700	VBP1,UXT,BAG6,TYROBP
GO:BP	antimicrobial humoral immune response mediated by antimicrobial peptide	GO:0061844	false	0.0016951655386116763	2.7707878850743466	84	61	3	62700	CXCL3,SPAG11B,LGALS4
GO:BP	cell activation	GO:0001775	false	0.0017860608144367827	2.7481037576957013	1082	61	7	62700	IFNGR2,MFHAS1,HSPB1,FCER1G,BAG6,TYROBP,CEBPB
GO:BP	myeloid leukocyte activation	GO:0002274	false	0.0017860608144367827	2.7481037576957013	237	61	4	62700	IFNGR2,MFHAS1,FCER1G,TYROBP
GO:BP	regulation of immune system process	GO:0002682	false	0.0018630137206711544	2.72978394661217	1482	61	8	62700	MFHAS1,IKBKG,LILRB3,FCER1G,IGHM,BAG6,TYROBP,CEBPB
GO:BP	positive regulation of cold-induced thermogenesis	GO:0120162	false	0.002673755031309362	2.572878385190743	101	61	3	62700	SLN,HCRT,CEBPB
GO:BP	neutrophil chemotaxis	GO:0030593	false	0.002871877851329337	2.5418340357465103	106	61	3	62700	CXCL3,CCL8,FCER1G
GO:BP	macrophage activation	GO:0042116	false	0.002871877851329337	2.5418340357465103	105	61	3	62700	IFNGR2,MFHAS1,TYROBP
GO:BP	positive regulation of gene expression	GO:0010628	false	0.002871877851329337	2.5418340357465103	1183	61	7	62700	RBMY1A1,HSPB1,POU5F1,FCER1G,FGF20,TYROBP,CEBPB
GO:BP	osteoclast differentiation	GO:0030316	false	0.002871877851329337	2.5418340357465103	105	61	3	62700	LILRB3,TYROBP,CEBPB
GO:BP	regulation of cellular metabolic process	GO:0031323	false	0.0030055031823639105	2.5220828078443067	6726	61	17	62700	JUND,RBMY1A1,MFHAS1,HSPB1,GTF2H2,IKBKG,UXT,SPIN2A,ZNF32,POU5F1,FCER1G,HCRT,MAGEB2,FGF20,TYROBP,LSM1,CEBPB
GO:BP	positive regulation of multicellular organismal process	GO:0051240	false	0.0031541863198835686	2.5011126561855166	1629	61	8	62700	GRPR,HSPB1,SLN,POU5F1,FCER1G,HCRT,TYROBP,CEBPB
GO:BP	cellular nitrogen compound biosynthetic process	GO:0044271	false	0.0033682529838071347	2.4725952968204608	4860	61	14	62700	JUND,LGALS4,MRPL18,RPL41,HSPB1,GTF2H2,IKBKG,UXT,SPIN2A,ZNF32,POU5F1,MAGEB2,LSM1,CEBPB
GO:BP	regulation of gene expression	GO:0010468	false	0.0034139238239333882	2.4667461736766088	5499	61	15	62700	JUND,RBMY1A1,HSPB1,GTF2H2,IKBKG,UXT,SPIN2A,ZNF32,POU5F1,FCER1G,MAGEB2,FGF20,TYROBP,LSM1,CEBPB
GO:BP	response to wounding	GO:0009611	false	0.003429646210465882	2.464750677848504	548	61	5	62700	PROCR,HSPB1,POU5F1,FCER1G,TYROBP
GO:BP	G protein-coupled receptor signaling pathway	GO:0007186	false	0.003538905103950821	2.4511310828507784	1248	61	7	62700	GRPR,CCL8,GTF2H2,GNG3,HCRT,HCAR3,RPH3AL
GO:BP	regulation of immune response	GO:0050776	false	0.003538905103950821	2.4511310828507784	875	61	6	62700	MFHAS1,IKBKG,FCER1G,IGHM,BAG6,TYROBP
GO:BP	regulation of myeloid leukocyte differentiation	GO:0002761	false	0.0037846978660132716	2.4219687846871767	120	61	3	62700	LILRB3,TYROBP,CEBPB
GO:BP	cell chemotaxis	GO:0060326	false	0.0039039514082409854	2.4084955965545616	308	61	4	62700	CXCL3,CCL8,HSPB1,FCER1G
GO:BP	macromolecule localization	GO:0033036	false	0.0039039514082409854	2.4084955965545616	3204	61	11	62700	CRABP1,MRPL18,TIMM10,NUP160,COG5,MFHAS1,HSPB1,RPH3AL,BAG6,TYROBP,TMSB15A
GO:BP	regulation of macromolecule biosynthetic process	GO:0010556	false	0.004105398174211555	2.3866447151640706	5631	61	15	62700	JUND,RBMY1A1,HSPB1,GTF2H2,IKBKG,UXT,SPIN2A,ZNF32,POU5F1,FCER1G,MAGEB2,FGF20,TYROBP,LSM1,CEBPB
GO:BP	positive regulation of cell communication	GO:0010647	false	0.004168459714091502	2.380024391367931	1725	61	8	62700	CCL8,MFHAS1,IKBKG,POU5F1,HCRT,FGF20,RPH3AL,TYROBP
GO:BP	neutrophil migration	GO:1990266	false	0.004344066063375559	2.3621035787365905	128	61	3	62700	CXCL3,CCL8,FCER1G
GO:BP	granulocyte chemotaxis	GO:0071621	false	0.004500804495428826	2.3467098514028883	130	61	3	62700	CXCL3,CCL8,FCER1G
GO:BP	regulation of transport	GO:0051049	false	0.004571870729484231	2.339906057862357	1762	61	8	62700	IFNGR2,SLN,FCER1G,HCRT,FGF20,RPH3AL,CLIC3,CEBPB
GO:BP	regulation of protein stability	GO:0031647	false	0.004571870729484231	2.339906057862357	327	61	4	62700	VBP1,UXT,BAG6,TYROBP
GO:BP	leukocyte activation	GO:0045321	false	0.00461237104585439	2.336075762807244	939	61	6	62700	IFNGR2,MFHAS1,FCER1G,BAG6,TYROBP,CEBPB
GO:BP	developmental process	GO:0032502	false	0.004753691833158015	2.3229689756362233	6414	61	16	62700	SPAG11B,JUND,MAB21L2,NUP160,MFHAS1,HSPB1,LILRB3,POU5F1,FCER1G,FGF20,S100A6,BAG6,TYROBP,LSM1,CEBPB,SPRR1B
GO:BP	regulation of cellular biosynthetic process	GO:0031326	false	0.004774484891087903	2.321073476651001	5757	61	15	62700	JUND,RBMY1A1,HSPB1,GTF2H2,IKBKG,UXT,SPIN2A,ZNF32,POU5F1,FCER1G,MAGEB2,FGF20,TYROBP,LSM1,CEBPB
GO:BP	regulation of biosynthetic process	GO:0009889	false	0.005020835117935413	2.299224040435368	5789	61	15	62700	JUND,RBMY1A1,HSPB1,GTF2H2,IKBKG,UXT,SPIN2A,ZNF32,POU5F1,FCER1G,MAGEB2,FGF20,TYROBP,LSM1,CEBPB
GO:BP	cellular nitrogen compound metabolic process	GO:0034641	false	0.0054178889541886795	2.2661699005721974	8625	61	19	62700	JUND,LGALS4,RBMY1A1,MRPL18,RPL41,HSPB1,HSD17B10,GTF2H2,IKBKG,UXT,SPIN2A,PRPF31,ZNF32,POU5F1,IMP3,HCRT,MAGEB2,LSM1,CEBPB
GO:BP	anatomical structure development	GO:0048856	false	0.005595476005705021	2.252162962244174	5862	61	15	62700	JUND,MAB21L2,NUP160,MFHAS1,HSPB1,LILRB3,POU5F1,FCER1G,FGF20,S100A6,BAG6,TYROBP,LSM1,CEBPB,SPRR1B
GO:BP	regulation of signaling	GO:0023051	false	0.005595476005705021	2.252162962244174	3396	61	11	62700	IFNGR2,CCL8,MFHAS1,HSPB1,GTF2H2,IKBKG,POU5F1,HCRT,FGF20,RPH3AL,TYROBP
GO:BP	regulation of cell communication	GO:0010646	false	0.005670590455608804	2.246371717427789	3405	61	11	62700	IFNGR2,CCL8,MFHAS1,HSPB1,GTF2H2,IKBKG,POU5F1,HCRT,FGF20,RPH3AL,TYROBP
GO:BP	regulation of cold-induced thermogenesis	GO:0120161	false	0.006107563749556102	2.2141319912499906	150	61	3	62700	SLN,HCRT,CEBPB
GO:BP	cold-induced thermogenesis	GO:0106106	false	0.006171957316495243	2.209577086055857	151	61	3	62700	SLN,HCRT,CEBPB
GO:BP	regulation of nucleobase-containing compound metabolic process	GO:0019219	false	0.006199751588195199	2.2076257114755173	4038	61	12	62700	JUND,RBMY1A1,GTF2H2,IKBKG,UXT,SPIN2A,ZNF32,POU5F1,HCRT,MAGEB2,LSM1,CEBPB
GO:BP	granulocyte migration	GO:0097530	false	0.006498939910968373	2.187157478489999	156	61	3	62700	CXCL3,CCL8,FCER1G
GO:BP	positive regulation of macromolecule metabolic process	GO:0010604	false	0.006498939910968373	2.187157478489999	3483	61	11	62700	JUND,RBMY1A1,HSPB1,IKBKG,POU5F1,FCER1G,FGF20,BAG6,TYROBP,LSM1,CEBPB
GO:BP	positive regulation of immune system process	GO:0002684	false	0.006668717654632183	2.17595766969051	1033	61	6	62700	MFHAS1,IKBKG,FCER1G,IGHM,BAG6,TYROBP
GO:BP	adaptive thermogenesis	GO:1990845	false	0.0077335487564269886	2.1116211721014624	168	61	3	62700	SLN,HCRT,CEBPB
GO:BP	regulation of developmental process	GO:0050793	false	0.0077335487564269886	2.1116211721014624	2465	61	9	62700	JUND,HSPB1,LILRB3,POU5F1,FGF20,BAG6,TYROBP,LSM1,CEBPB
GO:BP	temperature homeostasis	GO:0001659	false	0.00980629092540771	2.0084952265880043	183	61	3	62700	SLN,HCRT,CEBPB
GO:BP	cell differentiation	GO:0030154	false	0.00989282539768456	2.0046796558868363	4310	61	12	62700	JUND,MFHAS1,LILRB3,POU5F1,FCER1G,FGF20,S100A6,BAG6,TYROBP,LSM1,CEBPB,SPRR1B
GO:BP	myeloid cell differentiation	GO:0030099	false	0.00989282539768456	2.0046796558868363	426	61	4	62700	MFHAS1,LILRB3,TYROBP,CEBPB
GO:BP	cellular developmental process	GO:0048869	false	0.00989282539768456	2.0046796558868363	4311	61	12	62700	JUND,MFHAS1,LILRB3,POU5F1,FCER1G,FGF20,S100A6,BAG6,TYROBP,LSM1,CEBPB,SPRR1B
GO:BP	response to virus	GO:0009615	false	0.01007473940667557	1.9967661785075965	429	61	4	62700	IFNGR2,CCL8,HSPB1,IKBKG
GO:BP	positive regulation of macromolecule biosynthetic process	GO:0010557	false	0.010538804419672474	1.977208655099771	2599	61	9	62700	JUND,RBMY1A1,HSPB1,IKBKG,POU5F1,FCER1G,FGF20,TYROBP,CEBPB
GO:BP	regulation of RNA metabolic process	GO:0051252	false	0.010716604592877208	1.969942793016091	3753	61	11	62700	JUND,RBMY1A1,GTF2H2,IKBKG,UXT,SPIN2A,ZNF32,POU5F1,MAGEB2,LSM1,CEBPB
GO:BP	calcium ion transport	GO:0006816	false	0.011054286735127015	1.956469274522801	448	61	4	62700	CCL8,SLN,HCRT,PLCH2
GO:BP	positive regulation of defense response	GO:0031349	false	0.011433347806414331	1.941826584918125	453	61	4	62700	GRPR,MFHAS1,TYROBP,CEBPB
GO:BP	peptide biosynthetic process	GO:0043043	false	0.011604136692932941	1.935387163992362	789	61	5	62700	LGALS4,MRPL18,RPL41,HSPB1,LSM1
GO:BP	negative regulation of cellular metabolic process	GO:0031324	false	0.011656834556577164	1.9334193673515143	3233	61	10	62700	JUND,MFHAS1,HSPB1,UXT,POU5F1,HCRT,MAGEB2,TYROBP,LSM1,CEBPB
GO:BP	chemotaxis	GO:0006935	false	0.011771458321605924	1.9291697307170108	461	61	4	62700	CXCL3,CCL8,HSPB1,FCER1G
GO:BP	taxis	GO:0042330	false	0.011850474296468275	1.9262642673571007	463	61	4	62700	CXCL3,CCL8,HSPB1,FCER1G
GO:BP	positive regulation of cellular biosynthetic process	GO:0031328	false	0.011850474296468275	1.9262642673571007	2684	61	9	62700	JUND,RBMY1A1,HSPB1,IKBKG,POU5F1,FCER1G,FGF20,TYROBP,CEBPB
GO:BP	regulation of myeloid cell differentiation	GO:0045637	false	0.011988182255847189	1.9212466631148606	208	61	3	62700	LILRB3,TYROBP,CEBPB
GO:BP	positive regulation of biosynthetic process	GO:0009891	false	0.012116055954766653	1.9166387296615424	2703	61	9	62700	JUND,RBMY1A1,HSPB1,IKBKG,POU5F1,FCER1G,FGF20,TYROBP,CEBPB
GO:BP	negative regulation of G protein-coupled receptor signaling pathway	GO:0045744	false	0.012116055954766653	1.9166387296615424	51	61	2	62700	GTF2H2,RPH3AL
GO:BP	positive regulation of ERK1 and ERK2 cascade	GO:0070374	false	0.012116055954766653	1.9166387296615424	210	61	3	62700	CCL8,MFHAS1,FGF20
GO:BP	multicellular organismal-level homeostasis	GO:0048871	false	0.01248379837209035	1.9036532543126725	816	61	5	62700	MFHAS1,HSPB1,SLN,HCRT,CEBPB
GO:BP	locomotion	GO:0040011	false	0.012603053347848793	1.8995242254001004	1225	61	6	62700	CXCL3,CCL8,HSPB1,FCER1G,FGF20,TMSB15A
GO:BP	glial cell activation	GO:0061900	false	0.012651768214964445	1.8978487731176816	53	61	2	62700	IFNGR2,TYROBP
GO:BP	protein localization	GO:0008104	false	0.012651768214964445	1.8978487731176816	2728	61	9	62700	TIMM10,NUP160,COG5,MFHAS1,HSPB1,RPH3AL,BAG6,TYROBP,TMSB15A
GO:BP	cellular macromolecule localization	GO:0070727	false	0.01282240333940445	1.892030566141834	2738	61	9	62700	TIMM10,NUP160,COG5,MFHAS1,HSPB1,RPH3AL,BAG6,TYROBP,TMSB15A
GO:BP	cytokine-mediated signaling pathway	GO:0019221	false	0.013190795451039867	1.8797290141897374	486	61	4	62700	CXCL3,IFNGR2,CCL8,FCER1G
GO:BP	negative regulation of immune system process	GO:0002683	false	0.013205796938812724	1.8792353850147834	487	61	4	62700	MFHAS1,LILRB3,TYROBP,CEBPB
GO:BP	positive regulation of cytokine production	GO:0001819	false	0.013420514599308563	1.8722308311599243	490	61	4	62700	HSPB1,FCER1G,TYROBP,CEBPB
GO:BP	regulation of neuron apoptotic process	GO:0043523	false	0.013531144905413515	1.8686654550603963	223	61	3	62700	FGF20,TYROBP,CEBPB
GO:BP	positive regulation of signaling	GO:0023056	false	0.013788212046694186	1.8604920462677843	1725	61	7	62700	CCL8,MFHAS1,IKBKG,POU5F1,FGF20,RPH3AL,TYROBP
GO:BP	blood coagulation	GO:0007596	false	0.013883446955610727	1.8575026946916577	226	61	3	62700	PROCR,HSPB1,FCER1G
GO:BP	myeloid leukocyte differentiation	GO:0002573	false	0.014597434251628096	1.8357234721800775	231	61	3	62700	LILRB3,TYROBP,CEBPB
GO:BP	coagulation	GO:0050817	false	0.014597434251628096	1.8357234721800775	231	61	3	62700	PROCR,HSPB1,FCER1G
GO:BP	hemostasis	GO:0007599	false	0.014869720265691258	1.8276972014988533	233	61	3	62700	PROCR,HSPB1,FCER1G
GO:BP	positive regulation of cellular metabolic process	GO:0031325	false	0.014903329717585297	1.8267166902172944	3407	61	10	62700	JUND,RBMY1A1,HSPB1,IKBKG,POU5F1,FCER1G,FGF20,TYROBP,LSM1,CEBPB
GO:BP	maintenance of location in cell	GO:0051651	false	0.015053042345393017	1.8223757166623633	235	61	3	62700	FTHL17,PLCH2,TMSB15A
GO:BP	positive regulation of interleukin-1 beta production	GO:0032731	false	0.015351597544116287	1.8138464235422924	61	61	2	62700	HSPB1,TYROBP
GO:BP	myeloid leukocyte migration	GO:0097529	false	0.015351597544116287	1.8138464235422924	238	61	3	62700	CXCL3,CCL8,FCER1G
GO:BP	nitrogen compound transport	GO:0071705	false	0.015351597544116287	1.8138464235422924	2292	61	8	62700	MRPL18,TIMM10,NUP160,COG5,HSPB1,FGF20,RPH3AL,BAG6
GO:BP	leukocyte chemotaxis	GO:0030595	false	0.015423078986612987	1.811828917244055	239	61	3	62700	CXCL3,CCL8,FCER1G
GO:BP	positive regulation of developmental process	GO:0051094	false	0.015734167379273648	1.8031562341396676	1310	61	6	62700	JUND,HSPB1,POU5F1,FGF20,TYROBP,CEBPB
GO:BP	metal ion transport	GO:0030001	false	0.017076277588893636	1.7676067939978124	903	61	5	62700	CCL8,SLN,HCRT,FTHL17,PLCH2
GO:BP	intrinsic apoptotic signaling pathway in response to endoplasmic reticulum stress	GO:0070059	false	0.01711636554401877	1.7665884471206226	66	61	2	62700	BAG6,CEBPB
GO:BP	peptide metabolic process	GO:0006518	false	0.01711636554401877	1.7665884471206226	912	61	5	62700	LGALS4,MRPL18,RPL41,HSPB1,LSM1
GO:BP	positive regulation of transport	GO:0051050	false	0.01711636554401877	1.7665884471206226	913	61	5	62700	IFNGR2,FCER1G,HCRT,RPH3AL,CEBPB
GO:BP	positive regulation of osteoblast differentiation	GO:0045669	false	0.017121114999032894	1.7664679556542415	67	61	2	62700	JUND,CEBPB
GO:BP	amide biosynthetic process	GO:0043604	false	0.018081829012175317	1.7427576419071316	927	61	5	62700	LGALS4,MRPL18,RPL41,HSPB1,LSM1
GO:BP	establishment of localization in cell	GO:0051649	false	0.018262771730762163	1.7384333091661957	2388	61	8	62700	TIMM10,NUP160,HSPB1,IKBKG,UXT,HCRT,RPH3AL,BAG6
GO:BP	regulation of protein metabolic process	GO:0051246	false	0.018262771730762163	1.7384333091661957	2389	61	8	62700	VBP1,MFHAS1,HSPB1,PI3,FGF20,SPINT3,BAG6,LSM1
GO:BP	regulation of signal transduction	GO:0009966	false	0.01888468602074249	1.723890231413238	2973	61	9	62700	IFNGR2,CCL8,MFHAS1,HSPB1,GTF2H2,IKBKG,POU5F1,FGF20,RPH3AL
GO:BP	regulation of transcription by RNA polymerase II	GO:0006357	false	0.018975316166291997	1.7218109791672884	2408	61	8	62700	JUND,GTF2H2,IKBKG,UXT,ZNF32,POU5F1,MAGEB2,CEBPB
GO:BP	regulation of ATP-dependent activity	GO:0043462	false	0.01899626859080969	1.7213316984982163	72	61	2	62700	GTF2H2,SLN
GO:BP	positive regulation of interleukin-1 production	GO:0032732	false	0.01899626859080969	1.7213316984982163	72	61	2	62700	HSPB1,TYROBP
GO:BP	hemopoiesis	GO:0030097	false	0.019341588938002238	1.7135078509013777	951	61	5	62700	MFHAS1,LILRB3,FCER1G,TYROBP,CEBPB
GO:BP	neuron apoptotic process	GO:0051402	false	0.019341588938002238	1.7135078509013777	269	61	3	62700	FGF20,TYROBP,CEBPB
GO:BP	regulation of multicellular organismal development	GO:2000026	false	0.01935759187424764	1.7131486708280064	1396	61	6	62700	HSPB1,LILRB3,FGF20,BAG6,TYROBP,CEBPB
GO:BP	multicellular organism reproduction	GO:0032504	false	0.01940157822815294	1.7121629407966008	954	61	5	62700	SPAG11B,PI3,SPIN2A,BAG6,EDDM3A
GO:BP	neuroinflammatory response	GO:0150076	false	0.01952945280850147	1.709309924944483	74	61	2	62700	IFNGR2,TYROBP
GO:BP	innate immune response activating cell surface receptor signaling pathway	GO:0002220	false	0.019948618931775516	1.700087165695061	75	61	2	62700	MFHAS1,TYROBP
GO:BP	apoptotic process	GO:0006915	false	0.02010175124369988	1.6967661056469259	1910	61	7	62700	HSPB1,IKBKG,UXT,FGF20,BAG6,TYROBP,CEBPB
GO:BP	regulation of monoatomic ion transport	GO:0043269	false	0.020315127678456044	1.6921804438335248	583	61	4	62700	IFNGR2,SLN,HCRT,CLIC3
GO:BP	positive regulation of intracellular signal transduction	GO:1902533	false	0.020491789168423112	1.6884201210497214	972	61	5	62700	CCL8,MFHAS1,IKBKG,POU5F1,FGF20
GO:BP	positive regulation of response to external stimulus	GO:0032103	false	0.020906538973389416	1.6797178576256326	591	61	4	62700	MFHAS1,HSPB1,TYROBP,CEBPB
GO:BP	protein insertion into membrane	GO:0051205	false	0.020906538973389416	1.6797178576256326	78	61	2	62700	TIMM10,BAG6
GO:BP	negative regulation of transcription by RNA polymerase II	GO:0000122	false	0.020906538973389416	1.6797178576256326	978	61	5	62700	JUND,UXT,POU5F1,MAGEB2,CEBPB
GO:BP	transcription by RNA polymerase II	GO:0006366	false	0.022068826041083636	1.6562207686706865	2521	61	8	62700	JUND,GTF2H2,IKBKG,UXT,ZNF32,POU5F1,MAGEB2,CEBPB
GO:BP	regulation of molecular function	GO:0065009	false	0.02213837296835432	1.65485430020665	2526	61	8	62700	IFNGR2,CCL8,HSPB1,GTF2H2,IKBKG,PI3,SLN,SPINT3
GO:BP	negative regulation of catalytic activity	GO:0043086	false	0.02213837296835432	1.65485430020665	612	61	4	62700	HSPB1,PI3,SLN,SPINT3
GO:BP	apoptotic signaling pathway	GO:0097190	false	0.022164190421511597	1.6543481272968084	613	61	4	62700	HSPB1,BAG6,TYROBP,CEBPB
GO:BP	programmed cell death	GO:0012501	false	0.022242334072216187	1.652819640583894	1982	61	7	62700	HSPB1,IKBKG,UXT,FGF20,BAG6,TYROBP,CEBPB
GO:BP	cell migration	GO:0016477	false	0.022242334072216187	1.652819640583894	1475	61	6	62700	CXCL3,CCL8,HSPB1,FCER1G,FGF20,TMSB15A
GO:BP	regulation of ERK1 and ERK2 cascade	GO:0070372	false	0.022242334072216187	1.652819640583894	298	61	3	62700	CCL8,MFHAS1,FGF20
GO:BP	cell death	GO:0008219	false	0.022242334072216187	1.652819640583894	1988	61	7	62700	HSPB1,IKBKG,UXT,FGF20,BAG6,TYROBP,CEBPB
GO:BP	myeloid cell development	GO:0061515	false	0.022242334072216187	1.652819640583894	84	61	2	62700	TYROBP,CEBPB
GO:BP	leukocyte differentiation	GO:0002521	false	0.022324735564554773	1.6512136766067098	619	61	4	62700	LILRB3,FCER1G,TYROBP,CEBPB
GO:BP	negative regulation of lymphocyte proliferation	GO:0050672	false	0.022803617369188633	1.6419962548036768	86	61	2	62700	TYROBP,CEBPB
GO:BP	negative regulation of mononuclear cell proliferation	GO:0032945	false	0.023221014065782187	1.6341188184666477	87	61	2	62700	TYROBP,CEBPB
GO:BP	negative regulation of proteolysis	GO:0045861	false	0.02414721875206118	1.617132883553922	309	61	3	62700	PI3,SPINT3,BAG6
GO:BP	regulation of cell activation	GO:0050865	false	0.02414721875206118	1.617132883553922	636	61	4	62700	MFHAS1,FCER1G,TYROBP,CEBPB
GO:BP	phospholipase C-activating G protein-coupled receptor signaling pathway	GO:0007200	false	0.02437598109697614	1.613037895570833	90	61	2	62700	GRPR,HCRT
GO:BP	chemokine-mediated signaling pathway	GO:0070098	false	0.02437598109697614	1.613037895570833	90	61	2	62700	CXCL3,CCL8
GO:BP	reproductive process	GO:0022414	false	0.02449205614211293	1.61097475372014	1518	61	6	62700	SPAG11B,PI3,SPIN2A,BAG6,EDDM3A,CEBPB
GO:BP	monoatomic cation transport	GO:0006812	false	0.02459992158653983	1.6090662772294393	1071	61	5	62700	CCL8,SLN,HCRT,FTHL17,PLCH2
GO:BP	monoatomic ion transmembrane transport	GO:0034220	false	0.02459992158653983	1.6090662772294393	1054	61	5	62700	IFNGR2,SLN,PLCH2,S100A6,CLIC3
GO:BP	behavior	GO:0007610	false	0.02459992158653983	1.6090662772294393	652	61	4	62700	GRPR,PI3,HCRT,EDDM3A
GO:BP	reproduction	GO:0000003	false	0.02459992158653983	1.6090662772294393	1528	61	6	62700	SPAG11B,PI3,SPIN2A,BAG6,EDDM3A,CEBPB
GO:BP	ERK1 and ERK2 cascade	GO:0070371	false	0.02459992158653983	1.6090662772294393	321	61	3	62700	CCL8,MFHAS1,FGF20
GO:BP	regulation of interleukin-1 beta production	GO:0032651	false	0.02459992158653983	1.6090662772294393	94	61	2	62700	HSPB1,TYROBP
GO:BP	interleukin-1 beta production	GO:0032611	false	0.02459992158653983	1.6090662772294393	94	61	2	62700	HSPB1,TYROBP
GO:BP	regulation of leukocyte differentiation	GO:1902105	false	0.02459992158653983	1.6090662772294393	315	61	3	62700	LILRB3,TYROBP,CEBPB
GO:BP	negative regulation of leukocyte proliferation	GO:0070664	false	0.02459992158653983	1.6090662772294393	94	61	2	62700	TYROBP,CEBPB
GO:BP	intrinsic apoptotic signaling pathway	GO:0097193	false	0.02459992158653983	1.6090662772294393	314	61	3	62700	HSPB1,BAG6,CEBPB
GO:BP	negative regulation of nucleobase-containing compound metabolic process	GO:0045934	false	0.02521192087339133	1.5983940645602035	1555	61	6	62700	JUND,UXT,POU5F1,HCRT,MAGEB2,CEBPB
GO:BP	regulation of cell differentiation	GO:0045595	false	0.02566352529183952	1.5906836866347607	1562	61	6	62700	JUND,LILRB3,FGF20,TYROBP,LSM1,CEBPB
GO:BP	vesicle-mediated transport	GO:0016192	false	0.025826516164266233	1.5879341734890244	1566	61	6	62700	CCL8,COG5,GTF2H2,FCER1G,RPH3AL,TYROBP
GO:BP	myeloid cell activation involved in immune response	GO:0002275	false	0.025826516164266233	1.5879341734890244	98	61	2	62700	FCER1G,TYROBP
GO:BP	natural killer cell activation	GO:0030101	false	0.025826516164266233	1.5879341734890244	98	61	2	62700	BAG6,TYROBP
GO:BP	cellular response to chemokine	GO:1990869	false	0.026135983499939435	1.5827611527095213	99	61	2	62700	CXCL3,CCL8
GO:BP	response to chemokine	GO:1990868	false	0.026135983499939435	1.5827611527095213	99	61	2	62700	CXCL3,CCL8
GO:BP	transmembrane transport	GO:0055085	false	0.026408985123729124	1.578248288063545	1579	61	6	62700	IFNGR2,MRPL18,SLN,PLCH2,S100A6,CLIC3
GO:BP	negative regulation of multicellular organismal process	GO:0051241	false	0.026767762579656487	1.5723879283991027	1102	61	5	62700	PROCR,LILRB3,HCRT,TYROBP,CEBPB
GO:BP	positive regulation of tumor necrosis factor production	GO:0032760	false	0.026789613263319568	1.572033555851238	101	61	2	62700	HSPB1,TYROBP
GO:BP	cellular response to chemical stimulus	GO:0070887	false	0.026789613263319568	1.572033555851238	2691	61	8	62700	CXCL3,JUND,IFNGR2,CCL8,HSPB1,FCER1G,BAG6,CEBPB
GO:BP	nucleic acid metabolic process	GO:0090304	false	0.027286192682804314	1.564057058401267	7482	61	15	62700	JUND,RBMY1A1,HSD17B10,GTF2H2,IKBKG,UXT,SPIN2A,PRPF31,ZNF32,POU5F1,IMP3,HCRT,MAGEB2,LSM1,CEBPB
GO:BP	multicellular organism development	GO:0007275	false	0.027286192682804314	1.564057058401267	4610	61	11	62700	MAB21L2,NUP160,HSPB1,LILRB3,POU5F1,FGF20,S100A6,BAG6,TYROBP,LSM1,CEBPB
GO:BP	positive regulation of tumor necrosis factor superfamily cytokine production	GO:1903557	false	0.027286192682804314	1.564057058401267	105	61	2	62700	HSPB1,TYROBP
GO:BP	system development	GO:0048731	false	0.027286192682804314	1.564057058401267	3951	61	10	62700	MAB21L2,NUP160,HSPB1,POU5F1,FGF20,S100A6,BAG6,TYROBP,LSM1,CEBPB
GO:BP	maintenance of location	GO:0051235	false	0.027286192682804314	1.564057058401267	345	61	3	62700	FTHL17,PLCH2,TMSB15A
GO:BP	cellular component organization or biogenesis	GO:0071840	false	0.027805664696293364	1.555866718624055	8309	61	16	62700	VBP1,TIMM10,COG5,HSD17B10,GTF2H2,IKBKG,UXT,PRPF31,SLN,POU5F1,IMP3,FCER1G,S100A6,BAG6,TYROBP,TMSB15A
GO:BP	regulation of cell population proliferation	GO:0042127	false	0.02900751133773318	1.5374895293376987	2184	61	7	62700	JUND,MAB21L2,GRPR,FGF20,S100A6,TYROBP,CEBPB
GO:BP	neuropeptide signaling pathway	GO:0007218	false	0.02900751133773318	1.5374895293376987	110	61	2	62700	GRPR,HCRT
GO:BP	response to organic substance	GO:0010033	false	0.029224166119164834	1.5342578721254725	2775	61	8	62700	CXCL3,JUND,IFNGR2,CCL8,HSPB1,FCER1G,BAG6,CEBPB
GO:BP	interleukin-1 production	GO:0032612	false	0.029224166119164834	1.5342578721254725	111	61	2	62700	HSPB1,TYROBP
GO:BP	regulation of interleukin-1 production	GO:0032652	false	0.029224166119164834	1.5342578721254725	111	61	2	62700	HSPB1,TYROBP
GO:BP	regulation of body fluid levels	GO:0050878	false	0.030078027987654077	1.5217506408913912	365	61	3	62700	PROCR,HSPB1,FCER1G
GO:BP	regulation of DNA-templated transcription	GO:0006355	false	0.0305386248553242	1.515150522983284	3437	61	9	62700	JUND,GTF2H2,IKBKG,UXT,SPIN2A,ZNF32,POU5F1,MAGEB2,CEBPB
GO:BP	cell motility	GO:0048870	false	0.0305386248553242	1.515150522983284	1676	61	6	62700	CXCL3,CCL8,HSPB1,FCER1G,FGF20,TMSB15A
GO:BP	antigen processing and presentation	GO:0019882	false	0.0305386248553242	1.515150522983284	114	61	2	62700	FCER1G,RAB33A
GO:BP	RNA metabolic process	GO:0016070	false	0.03098744702173201	1.508814202723166	6934	61	14	62700	JUND,RBMY1A1,HSD17B10,GTF2H2,IKBKG,UXT,SPIN2A,PRPF31,ZNF32,POU5F1,IMP3,MAGEB2,LSM1,CEBPB
GO:BP	regulation of intracellular signal transduction	GO:1902531	false	0.031184798525275725	1.5060570574375616	1691	61	6	62700	CCL8,MFHAS1,HSPB1,IKBKG,POU5F1,FGF20
GO:BP	regulation of RNA biosynthetic process	GO:2001141	false	0.031373840032734676	1.5034323221386394	3460	61	9	62700	JUND,GTF2H2,IKBKG,UXT,SPIN2A,ZNF32,POU5F1,MAGEB2,CEBPB
GO:BP	cell-cell signaling	GO:0007267	false	0.03203539879262487	1.4943698653241138	1703	61	6	62700	CCL8,POU5F1,HCRT,FGF20,RPH3AL,TYROBP
GO:BP	cellular response to type II interferon	GO:0071346	false	0.03236371069958647	1.4899416896566575	121	61	2	62700	IFNGR2,CCL8
GO:BP	regulation of defense response	GO:0031347	false	0.03266771049816394	1.4858813017919656	756	61	4	62700	GRPR,MFHAS1,TYROBP,CEBPB
GO:BP	biological process involved in interaction with symbiont	GO:0051702	true	0.03266771049816394	1.4858813017919656	122	61	2	62700	SPAG11B,CCL8
GO:BP	regulation of osteoblast differentiation	GO:0045667	false	0.032762452129069954	1.484623600615231	125	61	2	62700	JUND,CEBPB
GO:BP	translation	GO:0006412	false	0.032762452129069954	1.484623600615231	760	61	4	62700	MRPL18,RPL41,HSPB1,LSM1
GO:BP	leukocyte migration	GO:0050900	false	0.032762452129069954	1.484623600615231	393	61	3	62700	CXCL3,CCL8,FCER1G
GO:BP	regulation of cytokine production	GO:0001817	false	0.032762452129069954	1.484623600615231	769	61	4	62700	HSPB1,FCER1G,TYROBP,CEBPB
GO:BP	amide metabolic process	GO:0043603	false	0.032762452129069954	1.484623600615231	1210	61	5	62700	LGALS4,MRPL18,RPL41,HSPB1,LSM1
GO:BP	negative regulation of monoatomic ion transport	GO:0043271	false	0.03313600133924677	1.4796999008978864	127	61	2	62700	SLN,HCRT
GO:BP	cytokine production	GO:0001816	false	0.03321182704007063	1.4787072324535475	775	61	4	62700	HSPB1,FCER1G,TYROBP,CEBPB
GO:BP	lymphocyte activation	GO:0046649	false	0.033258288404112414	1.4781001049594442	776	61	4	62700	FCER1G,BAG6,TYROBP,CEBPB
GO:BP	receptor internalization	GO:0031623	true	0.03383816073610013	1.4705932509483473	129	61	2	62700	GTF2H2,FCER1G
GO:BP	DNA-templated transcription	GO:0006351	false	0.03458688857152764	1.461088505259267	3563	61	9	62700	JUND,GTF2H2,IKBKG,UXT,SPIN2A,ZNF32,POU5F1,MAGEB2,CEBPB
GO:BP	organonitrogen compound metabolic process	GO:1901564	false	0.03496032982022509	1.4564244788285927	6362	61	13	62700	LGALS4,VBP1,MRPL18,RPL41,MFHAS1,HSPB1,HSD17B10,PI3,FGF20,SPINT3,BAG6,LSM1,SPRR1B
GO:BP	regulation of hemopoiesis	GO:1903706	false	0.035405594061850114	1.4509281142946802	409	61	3	62700	LILRB3,TYROBP,CEBPB
GO:BP	platelet activation	GO:0030168	false	0.03545713141508073	1.4502964029989136	133	61	2	62700	HSPB1,FCER1G
GO:BP	RNA biosynthetic process	GO:0032774	false	0.035694528563569215	1.4473983496233733	3600	61	9	62700	JUND,GTF2H2,IKBKG,UXT,SPIN2A,ZNF32,POU5F1,MAGEB2,CEBPB
GO:BP	regulation of catalytic activity	GO:0050790	false	0.035694528563569215	1.4473983496233733	1788	61	6	62700	CCL8,HSPB1,GTF2H2,PI3,SLN,SPINT3
GO:BP	organic cyclic compound biosynthetic process	GO:1901362	false	0.035694528563569215	1.4473983496233733	4255	61	10	62700	JUND,HSD17B10,GTF2H2,IKBKG,UXT,SPIN2A,ZNF32,POU5F1,MAGEB2,CEBPB
GO:BP	regulation of G protein-coupled receptor signaling pathway	GO:0008277	false	0.035694528563569215	1.4473983496233733	135	61	2	62700	GTF2H2,RPH3AL
GO:BP	wound healing	GO:0042060	false	0.036601096594539105	1.436505902643217	419	61	3	62700	PROCR,HSPB1,FCER1G
GO:BP	positive regulation of mRNA metabolic process	GO:1903313	false	0.03684792210492705	1.4335869974605027	138	61	2	62700	RBMY1A1,LSM1
GO:BP	protein transport	GO:0015031	false	0.03746220515466226	1.4264066621365785	1810	61	6	62700	TIMM10,NUP160,COG5,HSPB1,RPH3AL,BAG6
GO:BP	signal release from synapse	GO:0099643	false	0.03782851252370894	1.4221807355099503	141	61	2	62700	HCRT,RPH3AL
GO:BP	intracellular transport	GO:0046907	false	0.03782851252370894	1.4221807355099503	1816	61	6	62700	TIMM10,NUP160,HSPB1,UXT,RPH3AL,BAG6
GO:BP	secretion by cell	GO:0032940	false	0.03782851252370894	1.4221807355099503	821	61	4	62700	CCL8,HCRT,FGF20,RPH3AL
GO:BP	neurotransmitter secretion	GO:0007269	false	0.03782851252370894	1.4221807355099503	141	61	2	62700	HCRT,RPH3AL
GO:BP	nucleobase-containing compound metabolic process	GO:0006139	false	0.03782851252370894	1.4221807355099503	7990	61	15	62700	JUND,RBMY1A1,HSD17B10,GTF2H2,IKBKG,UXT,SPIN2A,PRPF31,ZNF32,POU5F1,IMP3,HCRT,MAGEB2,LSM1,CEBPB
GO:BP	response to type II interferon	GO:0034341	false	0.03809732518522078	1.419105515087577	143	61	2	62700	IFNGR2,CCL8
GO:BP	cellular response to cytokine stimulus	GO:0071345	false	0.03809732518522078	1.419105515087577	825	61	4	62700	CXCL3,IFNGR2,CCL8,FCER1G
GO:BP	negative regulation of DNA-templated transcription	GO:0045892	false	0.03876828523938048	1.411523407853875	1309	61	5	62700	JUND,UXT,POU5F1,MAGEB2,CEBPB
GO:BP	regulation of cellular component organization	GO:0051128	false	0.03876828523938048	1.411523407853875	2419	61	7	62700	VBP1,GTF2H2,SLN,POU5F1,FCER1G,TYROBP,TMSB15A
GO:BP	positive regulation of RNA metabolic process	GO:0051254	false	0.039025171214443544	1.408655182888865	1845	61	6	62700	JUND,RBMY1A1,IKBKG,POU5F1,LSM1,CEBPB
GO:BP	negative regulation of RNA biosynthetic process	GO:1902679	false	0.040236770251342924	1.3953768867571252	1323	61	5	62700	JUND,UXT,POU5F1,MAGEB2,CEBPB
GO:BP	positive regulation of cell differentiation	GO:0045597	false	0.040397173302635175	1.393649022563069	851	61	4	62700	JUND,FGF20,TYROBP,CEBPB
GO:BP	cellular component organization	GO:0016043	false	0.040397173302635175	1.393649022563069	8098	61	15	62700	VBP1,TIMM10,COG5,HSD17B10,GTF2H2,IKBKG,UXT,PRPF31,SLN,POU5F1,FCER1G,S100A6,BAG6,TYROBP,TMSB15A
GO:BP	animal organ development	GO:0048513	false	0.040397173302635175	1.393649022563069	3068	61	8	62700	MAB21L2,NUP160,POU5F1,FGF20,BAG6,TYROBP,CEBPB,SPRR1B
GO:BP	positive regulation of nitrogen compound metabolic process	GO:0051173	false	0.040397173302635175	1.393649022563069	3071	61	8	62700	JUND,RBMY1A1,IKBKG,POU5F1,FGF20,BAG6,LSM1,CEBPB
GO:BP	regulation of interleukin-6 production	GO:0032675	false	0.040866402562315406	1.3886335912118102	153	61	2	62700	TYROBP,CEBPB
GO:BP	interleukin-6 production	GO:0032635	false	0.040866402562315406	1.3886335912118102	153	61	2	62700	TYROBP,CEBPB
GO:BP	heterocycle metabolic process	GO:0046483	false	0.042005629939157046	1.3766924979914066	8160	61	15	62700	JUND,RBMY1A1,HSD17B10,GTF2H2,IKBKG,UXT,SPIN2A,PRPF31,ZNF32,POU5F1,IMP3,HCRT,MAGEB2,LSM1,CEBPB
GO:BP	response to topologically incorrect protein	GO:0035966	false	0.0424943691627639	1.3716686135627019	158	61	2	62700	HSPB1,BAG6
GO:BP	nucleic acid transport	GO:0050657	false	0.0424943691627639	1.3716686135627019	159	61	2	62700	MRPL18,NUP160
GO:BP	RNA transport	GO:0050658	false	0.0424943691627639	1.3716686135627019	159	61	2	62700	MRPL18,NUP160
GO:BP	negative regulation of neuron apoptotic process	GO:0043524	false	0.0424943691627639	1.3716686135627019	158	61	2	62700	FGF20,CEBPB
GO:BP	regulation of monoatomic ion transmembrane transport	GO:0034765	false	0.042526741062044834	1.3713378971590076	467	61	3	62700	IFNGR2,SLN,CLIC3
GO:BP	negative regulation of apoptotic process	GO:0043066	false	0.042526741062044834	1.3713378971590076	881	61	4	62700	HSPB1,FGF20,BAG6,CEBPB
GO:BP	cellular aromatic compound metabolic process	GO:0006725	false	0.042526741062044834	1.3713378971590076	8212	61	15	62700	JUND,RBMY1A1,HSD17B10,GTF2H2,IKBKG,UXT,SPIN2A,PRPF31,ZNF32,POU5F1,IMP3,HCRT,MAGEB2,LSM1,CEBPB
GO:BP	negative regulation of lymphocyte activation	GO:0051250	false	0.042538474876581196	1.371218084827236	161	61	2	62700	TYROBP,CEBPB
GO:BP	nervous system development	GO:0007399	false	0.042538474876581196	1.371218084827236	2513	61	7	62700	MAB21L2,FGF20,S100A6,BAG6,TYROBP,LSM1,CEBPB
GO:BP	negative regulation of cell communication	GO:0010648	false	0.042538474876581196	1.371218084827236	1378	61	5	62700	MFHAS1,HSPB1,GTF2H2,HCRT,RPH3AL
GO:BP	establishment of RNA localization	GO:0051236	false	0.042538474876581196	1.371218084827236	162	61	2	62700	MRPL18,NUP160
GO:BP	export from cell	GO:0140352	false	0.042538474876581196	1.371218084827236	887	61	4	62700	CCL8,HCRT,FGF20,RPH3AL
GO:BP	establishment of protein localization	GO:0045184	false	0.042538474876581196	1.371218084827236	1925	61	6	62700	TIMM10,NUP160,COG5,HSPB1,RPH3AL,BAG6
GO:BP	negative regulation of supramolecular fiber organization	GO:1902904	false	0.042538474876581196	1.371218084827236	162	61	2	62700	VBP1,TMSB15A
GO:BP	tumor necrosis factor production	GO:0032640	false	0.042538474876581196	1.371218084827236	162	61	2	62700	HSPB1,TYROBP
GO:BP	regulation of tumor necrosis factor production	GO:0032680	false	0.042538474876581196	1.371218084827236	162	61	2	62700	HSPB1,TYROBP
GO:BP	mitochondrial gene expression	GO:0140053	false	0.042934167310095764	1.3671969556402426	163	61	2	62700	MRPL18,HSD17B10
GO:BP	tumor necrosis factor superfamily cytokine production	GO:0071706	false	0.043155135339207125	1.364967517057036	167	61	2	62700	HSPB1,TYROBP
GO:BP	regulation of tumor necrosis factor superfamily cytokine production	GO:1903555	false	0.043155135339207125	1.364967517057036	167	61	2	62700	HSPB1,TYROBP
GO:BP	positive regulation of MAPK cascade	GO:0043410	false	0.043155135339207125	1.364967517057036	480	61	3	62700	CCL8,MFHAS1,FGF20
GO:BP	positive regulation of cytosolic calcium ion concentration	GO:0007204	false	0.043155135339207125	1.364967517057036	167	61	2	62700	GNG3,HCRT
GO:BP	inorganic anion transport	GO:0015698	false	0.043155135339207125	1.364967517057036	166	61	2	62700	CLIC3,CEBPB
GO:BP	multicellular organismal reproductive process	GO:0048609	false	0.043284927142150126	1.3636633091571755	904	61	4	62700	SPAG11B,SPIN2A,BAG6,EDDM3A
GO:BP	negative regulation of programmed cell death	GO:0043069	false	0.043733232818210586	1.3591884178480085	908	61	4	62700	HSPB1,FGF20,BAG6,CEBPB
GO:BP	signal release	GO:0023061	false	0.043733232818210586	1.3591884178480085	485	61	3	62700	HCRT,FGF20,RPH3AL
GO:BP	transport along microtubule	GO:0010970	true	0.04422294014570284	1.3543523868905694	170	61	2	62700	HSPB1,UXT
GO:BP	response to cytokine	GO:0034097	false	0.04482104969844519	1.3485179766072029	916	61	4	62700	CXCL3,IFNGR2,CCL8,FCER1G
GO:BP	regulation of response to stress	GO:0080134	false	0.04614091278263998	1.3359138182990467	1430	61	5	62700	GRPR,MFHAS1,BAG6,TYROBP,CEBPB
GO:BP	negative regulation of RNA metabolic process	GO:0051253	false	0.04706161305055858	1.3273331913344366	1438	61	5	62700	JUND,UXT,POU5F1,MAGEB2,CEBPB
GO:BP	cellular response to organic substance	GO:0071310	false	0.047191853129087295	1.3261329684520253	2001	61	6	62700	CXCL3,IFNGR2,CCL8,FCER1G,BAG6,CEBPB
GO:BP	stem cell population maintenance	GO:0019827	false	0.04838186421965484	1.315317401689082	180	61	2	62700	POU5F1,LSM1
GO:BP	protein metabolic process	GO:0019538	false	0.049129985686356056	1.308653362393521	5373	61	11	62700	VBP1,MRPL18,RPL41,MFHAS1,HSPB1,PI3,FGF20,SPINT3,BAG6,LSM1,SPRR1B
GO:BP	organic cyclic compound metabolic process	GO:1901360	false	0.04916867306494106	1.308311512034224	8451	61	15	62700	JUND,RBMY1A1,HSD17B10,GTF2H2,IKBKG,UXT,SPIN2A,PRPF31,ZNF32,POU5F1,IMP3,HCRT,MAGEB2,LSM1,CEBPB
GO:BP	regulation of apoptotic process	GO:0042981	false	0.049458336983442285	1.305760490705346	1463	61	5	62700	HSPB1,FGF20,BAG6,TYROBP,CEBPB
GO:BP	maintenance of cell number	GO:0098727	false	0.04959814967558933	1.3045345251362241	184	61	2	62700	POU5F1,LSM1
GO:BP	secretion	GO:0046903	false	0.04959814967558933	1.3045345251362241	954	61	4	62700	CCL8,HCRT,FGF20,RPH3AL
GO:BP	intracellular monoatomic cation homeostasis	GO:0030003	true	0.04969983481429847	1.3036450547145126	517	61	3	62700	CCL8,FTHL17,PLCH2
GO:BP	negative regulation of molecular function	GO:0044092	false	0.04969983481429847	1.3036450547145126	956	61	4	62700	HSPB1,PI3,SLN,SPINT3
GO:BP	regulation of neurotransmitter levels	GO:0001505	false	0.04969983481429847	1.3036450547145126	185	61	2	62700	HCRT,RPH3AL
GO:BP	positive regulation of nucleobase-containing compound metabolic process	GO:0045935	false	0.04987075183674571	1.3021540844367665	2039	61	6	62700	JUND,RBMY1A1,IKBKG,POU5F1,LSM1,CEBPB
GO:CC	extracellular region	GO:0005576	false	8.797145491220116e-10	9.055658225408829	4206	61	22	62700	CXCL3,SPAG11B,AMY1B,LGALS4,PROCR,MRPL18,IGKV1D-33,CCL8,HSPB1,IGLV3-21,IGLV1-44,PI3,HCRT,FGF20,SPINT3,IGHM,S100A6,BAG6,CLIC3,IGLV2-18,EDDM3A,IGLV3-19
GO:CC	membrane	GO:0016020	false	1.0575469720198798e-9	8.975700333895242	9853	61	32	62700	LGALS4,GRPR,TRAV20,PROCR,TMEM160,IFNGR2,MRPL18,TIMM10,IGKV1D-33,COG5,ARMCX6,HSPB1,IGLV3-21,HSD17B10,IGLV1-44,PI3,GNG3,LILRB3,SLN,FCER1G,PLCH2,HCAR3,IGHM,RAB33A,RPH3AL,S100A6,BAG6,TYROBP,CLIC3,IGLV2-18,IGLV3-19,SPRR1B
GO:CC	protein-containing complex	GO:0032991	false	4.87635653321083e-9	8.311904548593978	8527	61	29	62700	JUND,RBMY1A1,TRAV20,VBP1,MRPL18,TIMM10,IGKV1D-33,NUP160,COG5,RPL41,HSPB1,IGLV3-21,HSD17B10,GTF2H2,IGLV1-44,IKBKG,UXT,GNG3,PRPF31,POU5F1,IMP3,FCER1G,IGHM,BAG6,CLIC3,IGLV2-18,IGLV3-19,LSM1,CEBPB
GO:CC	plasma membrane	GO:0005886	false	2.9554310313866736e-8	7.529379170992029	5717	61	23	62700	LGALS4,GRPR,TRAV20,PROCR,IFNGR2,IGKV1D-33,HSPB1,IGLV3-21,HSD17B10,IGLV1-44,PI3,GNG3,LILRB3,FCER1G,PLCH2,HCAR3,IGHM,RAB33A,S100A6,TYROBP,IGLV2-18,IGLV3-19,SPRR1B
GO:CC	extracellular space	GO:0005615	false	2.9554310313866736e-8	7.529379170992029	3284	61	18	62700	CXCL3,AMY1B,LGALS4,PROCR,MRPL18,IGKV1D-33,CCL8,HSPB1,IGLV3-21,IGLV1-44,FGF20,IGHM,S100A6,BAG6,CLIC3,IGLV2-18,EDDM3A,IGLV3-19
GO:CC	cell periphery	GO:0071944	false	1.1687301261166045e-7	6.93228576109592	6202	61	23	62700	LGALS4,GRPR,TRAV20,PROCR,IFNGR2,IGKV1D-33,HSPB1,IGLV3-21,HSD17B10,IGLV1-44,PI3,GNG3,LILRB3,FCER1G,PLCH2,HCAR3,IGHM,RAB33A,S100A6,TYROBP,IGLV2-18,IGLV3-19,SPRR1B
GO:CC	immunoglobulin complex	GO:0019814	false	1.3465925691931275e-7	6.8707637863980935	149	61	6	62700	IGKV1D-33,IGLV3-21,IGLV1-44,IGHM,IGLV2-18,IGLV3-19
GO:CC	vesicle	GO:0031982	false	0.0000023711120905613542	5.625047914954073	3976	61	17	62700	AMY1B,PROCR,IFNGR2,IGKV1D-33,HSPB1,IGLV3-21,LILRB3,FCER1G,HCRT,IGHM,RAB33A,RPH3AL,S100A6,BAG6,TYROBP,CLIC3,IGLV3-19
GO:CC	cornified envelope	GO:0001533	false	0.00038113434754311206	3.4189219111694014	58	61	3	62700	HSPB1,PI3,SPRR1B
GO:CC	extracellular organelle	GO:0043230	false	0.00044803704604645477	3.3486860747778016	2134	61	10	62700	AMY1B,PROCR,IGKV1D-33,HSPB1,IGLV3-21,IGHM,S100A6,BAG6,CLIC3,IGLV3-19
GO:CC	extracellular membrane-bounded organelle	GO:0065010	false	0.00044803704604645477	3.3486860747778016	2134	61	10	62700	AMY1B,PROCR,IGKV1D-33,HSPB1,IGLV3-21,IGHM,S100A6,BAG6,CLIC3,IGLV3-19
GO:CC	extracellular vesicle	GO:1903561	false	0.00044803704604645477	3.3486860747778016	2133	61	10	62700	AMY1B,PROCR,IGKV1D-33,HSPB1,IGLV3-21,IGHM,S100A6,BAG6,CLIC3,IGLV3-19
GO:CC	extracellular exosome	GO:0070062	false	0.00044803704604645477	3.3486860747778016	2109	61	10	62700	AMY1B,PROCR,IGKV1D-33,HSPB1,IGLV3-21,IGHM,S100A6,BAG6,CLIC3,IGLV3-19
GO:CC	cytosol	GO:0005829	false	0.0018685650895710743	2.728491769342737	5457	61	15	62700	CRABP1,LGALS4,VBP1,NUP160,COG5,RPL41,HSPB1,IKBKG,PI3,SPIN2A,POU5F1,S100A6,BAG6,LSM1,SPRR1B
GO:CC	nucleoplasm	GO:0005654	false	0.0018685650895710743	2.728491769342737	4221	61	13	62700	JUND,RBMY1A1,COG5,GTF2H2,IKBKG,UXT,SPIN2A,PRPF31,POU5F1,IMP3,BAG6,CLIC3,CEBPB
GO:CC	organelle membrane	GO:0031090	false	0.0022006287718632097	2.6574532132072233	3734	61	12	62700	TMEM160,IFNGR2,MRPL18,TIMM10,COG5,ARMCX6,LILRB3,SLN,FCER1G,RAB33A,RPH3AL,TYROBP
GO:CC	bounding membrane of organelle	GO:0098588	false	0.0022170345560205266	2.6542275376604	2160	61	9	62700	IFNGR2,COG5,ARMCX6,LILRB3,SLN,FCER1G,RAB33A,RPH3AL,TYROBP
GO:CC	blood microparticle	GO:0072562	false	0.003021437231364629	2.519786423541996	136	61	3	62700	IGKV1D-33,IGLV3-21,IGHM
GO:CC	membrane-enclosed lumen	GO:0031974	false	0.004005940135256124	2.3972955450879216	6656	61	16	62700	JUND,RBMY1A1,MRPL18,TIMM10,COG5,HSD17B10,GTF2H2,IKBKG,UXT,SPIN2A,PRPF31,POU5F1,IMP3,BAG6,CLIC3,CEBPB
GO:CC	organelle lumen	GO:0043233	false	0.004005940135256124	2.3972955450879216	6656	61	16	62700	JUND,RBMY1A1,MRPL18,TIMM10,COG5,HSD17B10,GTF2H2,IKBKG,UXT,SPIN2A,PRPF31,POU5F1,IMP3,BAG6,CLIC3,CEBPB
GO:CC	intracellular organelle lumen	GO:0070013	false	0.004005940135256124	2.3972955450879216	6656	61	16	62700	JUND,RBMY1A1,MRPL18,TIMM10,COG5,HSD17B10,GTF2H2,IKBKG,UXT,SPIN2A,PRPF31,POU5F1,IMP3,BAG6,CLIC3,CEBPB
GO:CC	ribosomal subunit	GO:0044391	false	0.006851902196196052	2.1641888447660005	189	61	3	62700	MRPL18,RPL41,IMP3
GO:CC	intracellular non-membrane-bounded organelle	GO:0043232	false	0.009410103824746838	2.0264055848335416	6568	61	15	62700	JUND,RBMY1A1,PROCR,MRPL18,NUP160,RPL41,HSPB1,HSD17B10,IKBKG,UXT,POU5F1,IMP3,TMSB15A,LSM1,CEBPB
GO:CC	non-membrane-bounded organelle	GO:0043228	false	0.009410103824746838	2.0264055848335416	6569	61	15	62700	JUND,RBMY1A1,PROCR,MRPL18,NUP160,RPL41,HSPB1,HSD17B10,IKBKG,UXT,POU5F1,IMP3,TMSB15A,LSM1,CEBPB
GO:CC	organelle envelope	GO:0031967	false	0.011112574617884449	1.954185309843852	1293	61	6	62700	TMEM160,MRPL18,TIMM10,NUP160,ARMCX6,S100A6
GO:CC	envelope	GO:0031975	false	0.011112574617884449	1.954185309843852	1293	61	6	62700	TMEM160,MRPL18,TIMM10,NUP160,ARMCX6,S100A6
GO:CC	transcription regulator complex	GO:0005667	false	0.01130379453336933	1.9467757451647079	520	61	4	62700	JUND,GTF2H2,POU5F1,CEBPB
GO:CC	endomembrane system	GO:0012505	false	0.011999807464563875	1.920825722098066	4742	61	12	62700	IFNGR2,NUP160,COG5,RPL41,LILRB3,SLN,FCER1G,HCRT,RAB33A,RPH3AL,S100A6,TYROBP
GO:CC	RNA polymerase II transcription regulator complex	GO:0090575	false	0.012936136428296309	1.888195412880271	258	61	3	62700	JUND,GTF2H2,CEBPB
GO:CC	nuclear lumen	GO:0031981	false	0.013327775295548714	1.875242338020564	5520	61	13	62700	JUND,RBMY1A1,COG5,GTF2H2,IKBKG,UXT,SPIN2A,PRPF31,POU5F1,IMP3,BAG6,CLIC3,CEBPB
GO:CC	polysome	GO:0005844	false	0.0135715853799372	1.8673694167808186	73	61	2	62700	VBP1,RPL41
GO:CC	intracellular protein-containing complex	GO:0140535	false	0.0135715853799372	1.8673694167808186	951	61	5	62700	HSPB1,HSD17B10,GTF2H2,IKBKG,UXT
GO:CC	mitochondrial protein-containing complex	GO:0098798	false	0.015645250804199227	1.805617470420843	305	61	3	62700	MRPL18,TIMM10,HSD17B10
GO:CC	secretory granule membrane	GO:0030667	false	0.01636205496416442	1.7861621527703617	312	61	3	62700	LILRB3,FCER1G,TYROBP
GO:CC	methyltransferase complex	GO:0034708	false	0.020490304953596276	1.6884515780224967	105	61	2	62700	HSD17B10,PRPF31
GO:CC	ribonucleoprotein complex	GO:1990904	false	0.022656560498084167	1.6448060198954246	2817	61	8	62700	RBMY1A1,VBP1,MRPL18,RPL41,HSD17B10,PRPF31,IMP3,LSM1
GO:CC	mitochondrion	GO:0005739	false	0.022656560498084167	1.6448060198954246	1672	61	6	62700	TMEM160,MRPL18,TIMM10,ARMCX6,HSD17B10,POU5F1
GO:CC	large ribosomal subunit	GO:0015934	false	0.022656560498084167	1.6448060198954246	114	61	2	62700	MRPL18,RPL41
GO:CC	cytoplasmic vesicle membrane	GO:0030659	false	0.024551769824016356	1.6099171961234866	1213	61	5	62700	IFNGR2,LILRB3,FCER1G,RPH3AL,TYROBP
GO:CC	mitochondrial membrane	GO:0031966	false	0.024551769824016356	1.6099171961234866	771	61	4	62700	TMEM160,MRPL18,TIMM10,ARMCX6
GO:CC	vesicle membrane	GO:0012506	false	0.02462816085033868	1.6085680186266669	1230	61	5	62700	IFNGR2,LILRB3,FCER1G,RPH3AL,TYROBP
GO:CC	catalytic complex	GO:1902494	false	0.026807383666649594	1.5717455700000789	1781	61	6	62700	HSPB1,HSD17B10,GTF2H2,IKBKG,GNG3,PRPF31
GO:CC	serine/threonine protein kinase complex	GO:1902554	false	0.027183501135420892	1.5656946084618566	136	61	2	62700	GTF2H2,IKBKG
GO:CC	mitochondrial envelope	GO:0005740	false	0.02868187371836186	1.5423924806554024	820	61	4	62700	TMEM160,MRPL18,TIMM10,ARMCX6
GO:CC	spindle	GO:0005819	false	0.028958826493469984	1.5382190411536412	431	61	3	62700	HSPB1,IKBKG,UXT
GO:CC	secretory granule	GO:0030141	false	0.03173973745018791	1.4983966700325322	871	61	4	62700	LILRB3,FCER1G,HCRT,TYROBP
GO:CC	protein kinase complex	GO:1902911	false	0.03173973745018791	1.4983966700325322	156	61	2	62700	GTF2H2,IKBKG
GO:CC	cytoplasmic vesicle	GO:0031410	false	0.03173973745018791	1.4983966700325322	2476	61	7	62700	IFNGR2,LILRB3,FCER1G,HCRT,RAB33A,RPH3AL,TYROBP
GO:CC	membrane protein complex	GO:0098796	false	0.03173973745018791	1.4983966700325322	1357	61	5	62700	TRAV20,TIMM10,GNG3,FCER1G,CLIC3
GO:CC	intracellular vesicle	GO:0097708	false	0.03173973745018791	1.4983966700325322	2481	61	7	62700	IFNGR2,LILRB3,FCER1G,HCRT,RAB33A,RPH3AL,TYROBP
GO:CC	transferase complex	GO:1990234	false	0.033238314600006716	1.4783610059009877	892	61	4	62700	HSD17B10,GTF2H2,IKBKG,PRPF31
GO:CC	spindle pole	GO:0000922	false	0.034841446503391674	1.4579038227975463	172	61	2	62700	IKBKG,UXT
GO:CC	cytoplasmic side of plasma membrane	GO:0009898	false	0.03559946201805478	1.4485565650708208	175	61	2	62700	GNG3,S100A6
GO:CC	condensed chromosome, centromeric region	GO:0000779	true	0.03635707410923939	1.439411074551866	178	61	2	62700	NUP160,CEBPB
GO:CC	mitochondrial inner membrane	GO:0005743	false	0.03677074611932408	1.4344975577238015	510	61	3	62700	TMEM160,MRPL18,TIMM10
GO:CC	cell surface	GO:0009986	false	0.03764891752416394	1.4242475060513455	955	61	4	62700	PROCR,FCER1G,IGHM,TYROBP
GO:CC	ribosome	GO:0005840	false	0.03866984919227007	1.4126275216195296	524	61	3	62700	MRPL18,RPL41,IMP3
GO:CC	nuclear protein-containing complex	GO:0140513	false	0.04046775780843852	1.392890857837216	2711	61	7	62700	JUND,RBMY1A1,NUP160,GTF2H2,PRPF31,IMP3,CEBPB
GO:CC	spliceosomal complex	GO:0005681	false	0.041685210641493005	1.3800179996075865	202	61	2	62700	RBMY1A1,PRPF31
GO:CC	external encapsulating structure	GO:0030312	false	0.041685210641493005	1.3800179996075865	554	61	3	62700	LGALS4,PI3,S100A6
GO:CC	extracellular matrix	GO:0031012	false	0.041685210641493005	1.3800179996075865	553	61	3	62700	LGALS4,PI3,S100A6
GO:CC	organelle inner membrane	GO:0019866	false	0.04366457037783298	1.3598708085721367	566	61	3	62700	TMEM160,MRPL18,TIMM10
GO:CC	secretory vesicle	GO:0099503	false	0.04444951985208249	1.3521329259584993	1039	61	4	62700	LILRB3,FCER1G,HCRT,TYROBP
GO:CC	cytoplasmic side of membrane	GO:0098562	false	0.04444951985208249	1.3521329259584993	213	61	2	62700	GNG3,S100A6
GO:CC	cell junction	GO:0030054	false	0.04808373725173256	1.3180017846673846	2214	61	6	62700	PROCR,HSPB1,GNG3,HCRT,HCAR3,RPH3AL
KEGG	KEGG root term	KEGG:00000	false	2.2616772512675554e-7	6.645569370230317	8161	61	27	62700	CXCL3,AMY1B,JUND,GRPR,PROCR,IFNGR2,MRPL18,NUP160,CCL8,RPL41,HSPB1,HSD17B10,GTF2H2,IKBKG,GNG3,LILRB3,PRPF31,POU5F1,IMP3,FCER1G,HCRT,FGF20,PLCH2,HCAR3,TYROBP,LSM1,CEBPB
KEGG	Osteoclast differentiation	KEGG:04380	false	0.000008850505584356273	5.053031919559302	125	61	5	62700	JUND,IFNGR2,IKBKG,LILRB3,TYROBP
KEGG	IL-17 signaling pathway	KEGG:04657	false	0.00007591091219033428	4.119695789804014	91	61	4	62700	CXCL3,JUND,IKBKG,CEBPB
KEGG	Chemokine signaling pathway	KEGG:04062	false	0.001042835096320477	2.9817843611996904	190	61	4	62700	CXCL3,CCL8,IKBKG,GNG3
KEGG	TNF signaling pathway	KEGG:04668	false	0.0037383241535324336	2.427323043249656	113	61	3	62700	CXCL3,IKBKG,CEBPB
KEGG	MAPK signaling pathway	KEGG:04010	false	0.0037383241535324336	2.427323043249656	294	61	4	62700	JUND,HSPB1,IKBKG,FGF20
KEGG	Natural killer cell mediated cytotoxicity	KEGG:04650	false	0.003997685132382213	2.398191414983783	124	61	3	62700	IFNGR2,FCER1G,TYROBP
KEGG	Tuberculosis	KEGG:05152	false	0.009560215660197312	2.019532310759752	175	61	3	62700	IFNGR2,FCER1G,CEBPB
KEGG	Kaposi sarcoma-associated herpesvirus infection	KEGG:05167	false	0.011445918982321905	1.9413493324845108	194	61	3	62700	CXCL3,IKBKG,GNG3
KEGG	Ras signaling pathway	KEGG:04014	false	0.01763288877032185	1.7536765320434518	234	61	3	62700	IKBKG,GNG3,FGF20
KEGG	Pathways in cancer	KEGG:05200	false	0.018202489921696215	1.7398692007352545	529	61	4	62700	IFNGR2,IKBKG,GNG3,FGF20
KEGG	Epithelial cell signaling in Helicobacter pylori infection	KEGG:05120	false	0.020110169431953803	1.6965842703752811	70	61	2	62700	CXCL3,IKBKG
KEGG	Cytokine-cytokine receptor interaction	KEGG:04060	false	0.02380433934984737	1.6233438671488138	293	61	3	62700	CXCL3,IFNGR2,CCL8
KEGG	B cell receptor signaling pathway	KEGG:04662	false	0.02380433934984737	1.6233438671488138	81	61	2	62700	IKBKG,LILRB3
KEGG	Viral protein interaction with cytokine and cytokine receptor	KEGG:04061	false	0.023917839571176183	1.6212780514683551	98	61	2	62700	CXCL3,CCL8
KEGG	NF-kappa B signaling pathway	KEGG:04064	false	0.023917839571176183	1.6212780514683551	102	61	2	62700	CXCL3,IKBKG
KEGG	PI3K-Akt signaling pathway	KEGG:04151	false	0.023917839571176183	1.6212780514683551	353	61	3	62700	IKBKG,GNG3,FGF20
KEGG	C-type lectin receptor signaling pathway	KEGG:04625	false	0.023917839571176183	1.6212780514683551	104	61	2	62700	IKBKG,FCER1G
KEGG	PD-L1 expression and PD-1 checkpoint pathway in cancer	KEGG:05235	false	0.023917839571176183	1.6212780514683551	89	61	2	62700	IFNGR2,IKBKG
KEGG	Th1 and Th2 cell differentiation	KEGG:04658	false	0.023917839571176183	1.6212780514683551	89	61	2	62700	IFNGR2,IKBKG
KEGG	Amoebiasis	KEGG:05146	false	0.023917839571176183	1.6212780514683551	101	61	2	62700	CXCL3,HSPB1
KEGG	Toxoplasmosis	KEGG:05145	false	0.023917839571176183	1.6212780514683551	109	61	2	62700	IFNGR2,IKBKG
KEGG	Chagas disease	KEGG:05142	false	0.023917839571176183	1.6212780514683551	101	61	2	62700	IFNGR2,IKBKG
KEGG	Th17 cell differentiation	KEGG:04659	false	0.023917839571176183	1.6212780514683551	105	61	2	62700	IFNGR2,IKBKG
KEGG	Alcoholic liver disease	KEGG:04936	false	0.038258784344994794	1.4172688335938324	142	61	2	62700	CXCL3,IKBKG
KEGG	Ribosome	KEGG:03010	false	0.04243818727625061	1.3722431750236408	153	61	2	62700	MRPL18,RPL41
KEGG	Influenza A	KEGG:05164	false	0.04884417168278404	1.3111872509220226	168	61	2	62700	IFNGR2,IKBKG
REAC	Cell surface interactions at the vascular wall	REAC:R-HSA-202733	false	1.8585290242792955e-7	6.730830652224476	190	61	7	62700	PROCR,IGKV1D-33,IGLV3-21,IGLV1-44,FCER1G,IGHM,IGLV3-19
REAC	CD22 mediated BCR regulation	REAC:R-HSA-5690714	false	4.371350070831144e-7	6.359384412512311	60	61	5	62700	IGKV1D-33,IGLV3-21,IGLV1-44,IGHM,IGLV3-19
REAC	FCERI mediated NF-kB activation	REAC:R-HSA-2871837	false	4.371350070831144e-7	6.359384412512311	136	61	6	62700	IGKV1D-33,IGLV3-21,IGLV1-44,IKBKG,FCER1G,IGLV3-19
REAC	Infectious disease	REAC:R-HSA-5663205	false	4.371350070831144e-7	6.359384412512311	999	61	11	62700	IFNGR2,IGKV1D-33,NUP160,RPL41,IGLV3-21,GTF2H2,IGLV1-44,IKBKG,GNG3,IGHM,IGLV3-19
REAC	Viral Infection Pathways	REAC:R-HSA-9824446	false	4.6841158843877973e-7	6.329372369080545	809	61	10	62700	IFNGR2,IGKV1D-33,NUP160,RPL41,IGLV3-21,GTF2H2,IGLV1-44,IKBKG,IGHM,IGLV3-19
REAC	Potential therapeutics for SARS	REAC:R-HSA-9679191	false	4.918426902750505e-7	6.308173778675278	150	61	6	62700	IFNGR2,IGKV1D-33,IGLV3-21,IGLV1-44,IGHM,IGLV3-19
REAC	Role of LAT2/NTAL/LAB on calcium mobilization	REAC:R-HSA-2730905	false	4.918426902750505e-7	6.308173778675278	69	61	5	62700	IGKV1D-33,IGLV3-21,IGLV1-44,FCER1G,IGLV3-19
REAC	Signaling by the B Cell Receptor (BCR)	REAC:R-HSA-983705	false	6.468382810313853e-7	6.189204285690919	163	61	6	62700	IGKV1D-33,IGLV3-21,IGLV1-44,IKBKG,IGHM,IGLV3-19
REAC	Disease	REAC:R-HSA-1643685	false	6.468382810313853e-7	6.189204285690919	1768	61	13	62700	IFNGR2,IGKV1D-33,NUP160,RPL41,IGLV3-21,GTF2H2,IGLV1-44,IKBKG,GNG3,FGF20,IGHM,IGLV3-19,CEBPB
REAC	SARS-CoV Infections	REAC:R-HSA-9679506	false	6.895564018906193e-7	6.161430205154471	459	61	8	62700	IFNGR2,IGKV1D-33,NUP160,IGLV3-21,IGLV1-44,IKBKG,IGHM,IGLV3-19
REAC	FCERI mediated Ca+2 mobilization	REAC:R-HSA-2871809	false	7.139218352346746e-7	6.146349334980877	83	61	5	62700	IGKV1D-33,IGLV3-21,IGLV1-44,FCER1G,IGLV3-19
REAC	Antigen activates B Cell Receptor (BCR) leading to generation of second messengers	REAC:R-HSA-983695	false	7.139218352346746e-7	6.146349334980877	84	61	5	62700	IGKV1D-33,IGLV3-21,IGLV1-44,IGHM,IGLV3-19
REAC	FCERI mediated MAPK activation	REAC:R-HSA-2871796	false	7.139218352346746e-7	6.146349334980877	83	61	5	62700	IGKV1D-33,IGLV3-21,IGLV1-44,FCER1G,IGLV3-19
REAC	Fc epsilon receptor (FCERI) signaling	REAC:R-HSA-2454202	false	7.798960230441743e-7	6.107963294268753	182	61	6	62700	IGKV1D-33,IGLV3-21,IGLV1-44,IKBKG,FCER1G,IGLV3-19
REAC	Immunoregulatory interactions between a Lymphoid and a non-Lymphoid cell	REAC:R-HSA-198933	false	7.798960230441743e-7	6.107963294268753	181	61	6	62700	IGKV1D-33,IGLV3-21,IGLV1-44,LILRB3,TYROBP,IGLV3-19
REAC	Leishmania parasite growth and survival	REAC:R-HSA-9664433	false	0.000005368317741270163	5.270161786952992	132	61	5	62700	IGKV1D-33,IGLV3-21,IGLV1-44,GNG3,IGLV3-19
REAC	Anti-inflammatory response favouring Leishmania parasite infection	REAC:R-HSA-9662851	false	0.000005368317741270163	5.270161786952992	132	61	5	62700	IGKV1D-33,IGLV3-21,IGLV1-44,GNG3,IGLV3-19
REAC	Hemostasis	REAC:R-HSA-109582	false	0.0000073184752223975265	5.135579393187213	672	61	8	62700	PROCR,IGKV1D-33,IGLV3-21,IGLV1-44,GNG3,FCER1G,IGHM,IGLV3-19
REAC	Classical antibody-mediated complement activation	REAC:R-HSA-173623	false	0.000009099185392138013	5.04099748630913	61	61	4	62700	IGKV1D-33,IGLV3-21,IGLV1-44,IGLV3-19
REAC	Metabolism of RNA	REAC:R-HSA-8953854	false	0.000009099185392138013	5.04099748630913	701	61	8	62700	NUP160,RPL41,HSPB1,HSD17B10,GTF2H2,PRPF31,IMP3,LSM1
REAC	FCGR activation	REAC:R-HSA-2029481	false	0.000012022503188075164	4.920005099089816	67	61	4	62700	IGKV1D-33,IGLV3-21,IGLV1-44,IGLV3-19
REAC	Immune System	REAC:R-HSA-168256	false	0.000012022503188075164	4.920005099089816	2051	61	12	62700	IFNGR2,IGKV1D-33,NUP160,IGLV3-21,IGLV1-44,IKBKG,PI3,LILRB3,FCER1G,IGHM,TYROBP,IGLV3-19
REAC	Creation of C4 and C2 activators	REAC:R-HSA-166786	false	0.00001223276947570054	4.912475208388732	68	61	4	62700	IGKV1D-33,IGLV3-21,IGLV1-44,IGLV3-19
REAC	Scavenging of heme from plasma	REAC:R-HSA-2168880	false	0.000012457076225652341	4.904583878067496	69	61	4	62700	IGKV1D-33,IGLV3-21,IGLV1-44,IGLV3-19
REAC	Initial triggering of complement	REAC:R-HSA-166663	false	0.000017685859613657705	4.7523738266382995	76	61	4	62700	IGKV1D-33,IGLV3-21,IGLV1-44,IGLV3-19
REAC	Adaptive Immune System	REAC:R-HSA-1280218	false	0.000019900489302165574	4.7011362452677785	809	61	8	62700	IGKV1D-33,IGLV3-21,IGLV1-44,IKBKG,LILRB3,IGHM,TYROBP,IGLV3-19
REAC	Innate Immune System	REAC:R-HSA-168249	false	0.000019900489302165574	4.7011362452677785	1100	61	9	62700	IGKV1D-33,IGLV3-21,IGLV1-44,IKBKG,PI3,LILRB3,FCER1G,TYROBP,IGLV3-19
REAC	Role of phospholipids in phagocytosis	REAC:R-HSA-2029485	false	0.000020487590264341022	4.688509120000146	81	61	4	62700	IGKV1D-33,IGLV3-21,IGLV1-44,IGLV3-19
REAC	Parasitic Infection Pathways	REAC:R-HSA-9824443	false	0.00003352877604023089	4.474582300095662	215	61	5	62700	IGKV1D-33,IGLV3-21,IGLV1-44,GNG3,IGLV3-19
REAC	FCGR3A-mediated IL10 synthesis	REAC:R-HSA-9664323	false	0.00003352877604023089	4.474582300095662	93	61	4	62700	IGKV1D-33,IGLV3-21,IGLV1-44,IGLV3-19
REAC	Leishmania infection	REAC:R-HSA-9658195	false	0.00003352877604023089	4.474582300095662	215	61	5	62700	IGKV1D-33,IGLV3-21,IGLV1-44,GNG3,IGLV3-19
REAC	Binding and Uptake of Ligands by Scavenger Receptors	REAC:R-HSA-2173782	false	0.00003706161086023559	4.431075708263003	97	61	4	62700	IGKV1D-33,IGLV3-21,IGLV1-44,IGLV3-19
REAC	Regulation of Complement cascade	REAC:R-HSA-977606	false	0.00004226546602566807	4.374014338062747	101	61	4	62700	IGKV1D-33,IGLV3-21,IGLV1-44,IGLV3-19
REAC	Parasite infection	REAC:R-HSA-9664407	false	0.0000591187704865455	4.228274606691398	113	61	4	62700	IGKV1D-33,IGLV3-21,IGLV1-44,IGLV3-19
REAC	Leishmania phagocytosis	REAC:R-HSA-9664417	false	0.0000591187704865455	4.228274606691398	113	61	4	62700	IGKV1D-33,IGLV3-21,IGLV1-44,IGLV3-19
REAC	FCGR3A-mediated phagocytosis	REAC:R-HSA-9664422	false	0.0000591187704865455	4.228274606691398	113	61	4	62700	IGKV1D-33,IGLV3-21,IGLV1-44,IGLV3-19
REAC	Complement cascade	REAC:R-HSA-166658	false	0.0000591187704865455	4.228274606691398	111	61	4	62700	IGKV1D-33,IGLV3-21,IGLV1-44,IGLV3-19
REAC	Regulation of actin dynamics for phagocytic cup formation	REAC:R-HSA-2029482	false	0.00006391830275103703	4.194374765540831	116	61	4	62700	IGKV1D-33,IGLV3-21,IGLV1-44,IGLV3-19
REAC	Fcgamma receptor (FCGR) dependent phagocytosis	REAC:R-HSA-2029480	false	0.00013111908106467704	3.882334103137515	140	61	4	62700	IGKV1D-33,IGLV3-21,IGLV1-44,IGLV3-19
REAC	Signal Transduction	REAC:R-HSA-162582	false	0.00035305058597408484	3.4521630633503366	2546	61	11	62700	CXCL3,CRABP1,JUND,GRPR,NUP160,HSPB1,IKBKG,GNG3,HCRT,FGF20,HCAR3
REAC	Vesicle-mediated transport	REAC:R-HSA-5653656	false	0.0007968482766886484	3.098624362254595	718	61	6	62700	IGKV1D-33,COG5,IGLV3-21,IGLV1-44,RAB33A,IGLV3-19
REAC	GPCR ligand binding	REAC:R-HSA-500792	false	0.0009562187518322468	3.019442743868196	460	61	5	62700	CXCL3,GRPR,GNG3,HCRT,HCAR3
REAC	Signaling by Nuclear Receptors	REAC:R-HSA-9006931	false	0.0020397502638395057	2.690423002022992	291	61	4	62700	CRABP1,JUND,HSPB1,GNG3
REAC	Class A/1 (Rhodopsin-like receptors)	REAC:R-HSA-373076	false	0.003141458067649193	2.502868732895395	328	61	4	62700	CXCL3,GRPR,HCRT,HCAR3
REAC	GPCR downstream signalling	REAC:R-HSA-388396	false	0.0036569002867665114	2.4368868814714912	624	61	5	62700	CXCL3,GRPR,GNG3,HCRT,HCAR3
REAC	Metabolism of proteins	REAC:R-HSA-392499	false	0.005743452205748924	2.2408269885717114	1946	61	8	62700	VBP1,MRPL18,NUP160,COG5,RPL41,IKBKG,GNG3,RAB33A
REAC	Signaling by GPCR	REAC:R-HSA-372790	false	0.005782776952085957	2.237863558577679	697	61	5	62700	CXCL3,GRPR,GNG3,HCRT,HCAR3
REAC	Developmental Biology	REAC:R-HSA-1266738	false	0.00803578937975087	2.094971454752398	1140	61	6	62700	RPL41,PI3,POU5F1,TYROBP,CEBPB,SPRR1B
REAC	Peptide ligand-binding receptors	REAC:R-HSA-375276	false	0.00870011534019238	2.0604749897633297	195	61	3	62700	CXCL3,GRPR,HCRT
REAC	rRNA processing	REAC:R-HSA-72312	false	0.009440887802255812	2.024987163594818	202	61	3	62700	RPL41,HSD17B10,IMP3
REAC	G alpha (q) signalling events	REAC:R-HSA-416476	false	0.010782211980426152	1.9672921341077938	213	61	3	62700	GRPR,GNG3,HCRT
REAC	ESR-mediated signaling	REAC:R-HSA-8939211	false	0.011158157489004181	1.9524075131422842	217	61	3	62700	JUND,HSPB1,GNG3
REAC	Extra-nuclear estrogen signaling	REAC:R-HSA-9009391	false	0.020196006452799915	1.6947344992156606	73	61	2	62700	HSPB1,GNG3
REAC	Chaperonin-mediated protein folding	REAC:R-HSA-390466	false	0.028006383221018935	1.5527429728820188	91	61	2	62700	VBP1,GNG3
REAC	G alpha (i) signalling events	REAC:R-HSA-418594	false	0.028006383221018935	1.5527429728820188	313	61	3	62700	CXCL3,GNG3,HCAR3
REAC	Protein folding	REAC:R-HSA-391251	false	0.0313209204527512	1.5041654834698799	98	61	2	62700	VBP1,GNG3
REAC	Response of EIF2AK4 (GCN2) to amino acid deficiency	REAC:R-HSA-9633012	false	0.03332164106951986	1.4772736180129566	102	61	2	62700	RPL41,CEBPB
REAC	tRNA processing	REAC:R-HSA-72306	false	0.033429670970679816	1.4758678979010407	103	61	2	62700	NUP160,HSD17B10
REAC	SARS-CoV-2 activates/modulates innate and adaptive immune responses	REAC:R-HSA-9705671	false	0.04359731869655261	1.3605402197015815	120	61	2	62700	NUP160,IKBKG
REAC	Formation of the cornified envelope	REAC:R-HSA-6809371	false	0.047931147569329126	1.3193821729889958	128	61	2	62700	PI3,SPRR1B
REAC	Influenza Viral RNA Transcription and Replication	REAC:R-HSA-168273	false	0.048838598666433294	1.3112368058280242	133	61	2	62700	NUP160,RPL41
REAC	Late Phase of HIV Life Cycle	REAC:R-HSA-162599	false	0.048838598666433294	1.3112368058280242	132	61	2	62700	NUP160,GTF2H2
REAC	C-type lectin receptors (CLRs)	REAC:R-HSA-5621481	false	0.048838598666433294	1.3112368058280242	136	61	2	62700	IKBKG,FCER1G
WP	WIKIPATHWAYS	WP:000000	false	5.880936375770076e-9	8.230553519084859	8625	61	30	62700	CXCL3,CRABP1,JUND,LGALS4,GRPR,VBP1,IFNGR2,NUP160,CCL8,RPL41,MFHAS1,HSPB1,HSD17B10,GTF2H2,IKBKG,GNG3,LILRB3,SLN,POU5F1,IMP3,FCER1G,HCRT,FGF20,PLCH2,HCAR3,RPH3AL,S100A6,TYROBP,CEBPB,SPRR1B
WP	Network map of SARS-CoV-2 signaling pathway	WP:WP5115	false	0.003140238107624694	2.503037420427762	217	61	4	62700	CXCL3,CCL8,IKBKG,CEBPB
WP	MAPK signaling pathway	WP:WP382	false	0.00376204260651382	2.424576290213321	245	61	4	62700	JUND,HSPB1,IKBKG,FGF20
WP	IL-18 signaling pathway	WP:WP4754	false	0.004558200251098684	2.341206599287985	273	61	4	62700	CXCL3,HSPB1,IMP3,CEBPB
WP	Chemokine signaling pathway	WP:WP3929	false	0.012419312480194601	1.9059024455702465	165	61	3	62700	CXCL3,IKBKG,GNG3
WP	Role of hypoxia, angiogenesis, and FGF pathway in OA chondrocyte hypertrophy	WP:WP5373	false	0.015191895306246905	1.8183880411670321	50	61	2	62700	JUND,CEBPB
WP	Apoptosis-related network due to altered Notch3 in ovarian cancer	WP:WP2864	false	0.015635853426380908	1.8058784093840938	53	61	2	62700	JUND,HSPB1
WP	Oncostatin M signaling pathway	WP:WP2374	false	0.021622978029399137	1.6650844929605062	65	61	2	62700	JUND,CEBPB
WP	IL-24 Signaling pathway	WP:WP5413	false	0.031178491088495915	1.5061449067160309	290	61	3	62700	HSPB1,IKBKG,S100A6
WP	Focal adhesion: PI3K-Akt-mTOR-signaling pathway	WP:WP3932	false	0.032305813365748406	1.490719320223271	301	61	3	62700	IKBKG,GNG3,FGF20
WP	PI3K-Akt signaling pathway	WP:WP4172	false	0.041170898793197824	1.3854096519078958	336	61	3	62700	IKBKG,GNG3,FGF20
TF	Factor: GATA-1; motif: SNNGATNNNN	TF:M00075	false	2.8903120134435642e-11	10.53905527198306	7165	61	30	62700	AMY1B,CRABP1,JUND,LGALS4,RBMY1A1,GRPR,PROCR,VBP1,TIMM10,MFHAS1,HSPB1,HSD17B10,IKBKG,SPIN2A,SLN,POU5F1,FCER1G,HCRT,FTHL17,FGF20,PLCH2,RAB33A,S100A6,BAG6,TYROBP,TMSB15A,CLIC3,EDDM3A,LSM1,CEBPB
TF	Factor: ERF:FOXO1A; motif: RTMAACAGGAARNS	TF:M08241	false	6.309536236112753e-11	10.200002561120206	7986	61	31	62700	CXCL3,SPAG11B,GRPR,PROCR,VBP1,MRPL18,TIMM10,NUP160,CCL8,HSD17B10,GTF2H2,PI3,SPIN2A,LILRB3,PRPF31,ZNF32,POU5F1,IMP3,FCER1G,MAGEB2,FTHL17,FGF20,PLCH2,HCAR3,SPINT3,S100A6,BAG6,TYROBP,CLIC3,LSM1,SPRR1B
TF	Factor: p63; motif: NNRCAWGYCTGGRCWTGYN	TF:M09643	false	8.129400776177559e-11	10.089941465376473	4011	61	23	62700	AMY1B,GRPR,PROCR,VBP1,IFNGR2,MRPL18,CCL8,ARMCX6,HSPB1,IKBKG,UXT,LILRB3,SLN,FTHL17,FGF20,PLCH2,SPINT3,RAB33A,RPH3AL,S100A6,TYROBP,TMSB15A,CLIC3
TF	Factor: FOXO1A:Net; motif: RWMAACAGGAAGTN	TF:M08302	false	1.225278343362442e-10	9.911765242519854	9458	61	33	62700	CXCL3,SPAG11B,AMY1B,LGALS4,RBMY1A1,PROCR,TMEM160,IFNGR2,MRPL18,TIMM10,CCL8,ARMCX6,HSPB1,GTF2H2,UXT,PI3,SPIN2A,LILRB3,PRPF31,SLN,ZNF32,IMP3,FCER1G,MAGEB2,FTHL17,FGF20,HCAR3,SPINT3,TYROBP,TMSB15A,CLIC3,LSM1,SPRR1B
TF	Factor: STAT1; motif: NTTCCNGGA	TF:M04721	false	2.9386882275700436e-10	9.531846486818914	7924	61	30	62700	CXCL3,CRABP1,MAB21L2,GRPR,PROCR,TMEM160,VBP1,IFNGR2,MRPL18,TIMM10,NUP160,CCL8,COG5,ARMCX6,MFHAS1,HSD17B10,GTF2H2,GNG3,ZNF32,POU5F1,FCER1G,FTHL17,HCAR3,SPINT3,RAB33A,RPH3AL,CLIC3,LSM1,CEBPB,SPRR1B
TF	Factor: Erm:C/EBPdelta; motif: RSCGGAWRTTGCGYAAY	TF:M08458	false	3.3372454366088945e-10	9.476611852126995	9836	61	33	62700	CXCL3,AMY1B,CRABP1,JUND,PROCR,VBP1,IFNGR2,TIMM10,COG5,ARMCX6,RPL41,MFHAS1,HSPB1,IKBKG,PI3,SPIN2A,GNG3,PRPF31,SLN,ZNF32,FCER1G,HCRT,MAGEB2,FTHL17,FGF20,PLCH2,HCAR3,RAB33A,TYROBP,TMSB15A,CLIC3,LSM1,SPRR1B
TF	Factor: c-Fos; motif: ACTCACCA	TF:M04802	false	4.2233614563244157e-10	9.37434174789798	7486	61	29	62700	SPAG11B,AMY1B,LGALS4,MAB21L2,PROCR,VBP1,TIMM10,CCL8,COG5,RPL41,MFHAS1,HSPB1,GTF2H2,UXT,PI3,SPIN2A,LILRB3,PRPF31,ZNF32,HCRT,FGF20,PLCH2,HCAR3,S100A6,BAG6,TYROBP,TMSB15A,CEBPB,SPRR1B
TF	Factor: LF-A1; motif: GGGSTCWR; match class: 1	TF:M00646_1	false	5.156249788745178e-10	9.28766605189932	6437	61	27	62700	CXCL3,AMY1B,CRABP1,LGALS4,RBMY1A1,TMEM160,VBP1,IFNGR2,MRPL18,NUP160,CCL8,COG5,HSPB1,HSD17B10,IKBKG,PI3,LILRB3,PRPF31,POU5F1,MAGEB2,PLCH2,RAB33A,TYROBP,TMSB15A,CLIC3,EDDM3A,CEBPB
TF	Factor: ELF1; motif: NNNASCCGGAAGTGGNNNN	TF:M12600	false	6.148567117435648e-10	9.211226081866192	8824	61	31	62700	CXCL3,CRABP1,RBMY1A1,TMEM160,VBP1,IFNGR2,MRPL18,TIMM10,NUP160,ARMCX6,RPL41,HSPB1,HSD17B10,GTF2H2,IKBKG,UXT,PRPF31,ZNF32,FCER1G,MAGEB2,FTHL17,FGF20,PLCH2,HCAR3,RAB33A,RPH3AL,S100A6,BAG6,CLIC3,LSM1,CEBPB
TF	Factor: Erm; motif: NNSCGGAWGYN	TF:M11424	false	8.128532226264363e-10	9.089987868130729	8323	61	30	62700	CXCL3,CRABP1,RBMY1A1,TMEM160,VBP1,IFNGR2,MRPL18,TIMM10,NUP160,RPL41,MFHAS1,HSPB1,HSD17B10,GTF2H2,IKBKG,UXT,PRPF31,ZNF32,IMP3,FCER1G,MAGEB2,FTHL17,PLCH2,HCAR3,RAB33A,RPH3AL,BAG6,TYROBP,LSM1,CEBPB
TF	Factor: PEA3; motif: ACWTCCK	TF:M00655	false	8.700041463813267e-10	9.060478677558118	9609	61	32	62700	CXCL3,SPAG11B,CRABP1,JUND,LGALS4,RBMY1A1,GRPR,PROCR,IFNGR2,MRPL18,CCL8,COG5,MFHAS1,GTF2H2,UXT,PI3,SLN,ZNF32,POU5F1,IMP3,HCRT,MAGEB2,FTHL17,PLCH2,RAB33A,RPH3AL,S100A6,TYROBP,EDDM3A,LSM1,CEBPB,SPRR1B
TF	Factor: Elk-1:HOXB13; motif: ACCGGAAGTNGTAAAN	TF:M08222	false	8.719129086034936e-10	9.059526892592501	7759	61	29	62700	SPAG11B,CRABP1,MAB21L2,RBMY1A1,TMEM160,MRPL18,TIMM10,NUP160,CCL8,RPL41,MFHAS1,HSPB1,GTF2H2,IKBKG,UXT,PI3,SPIN2A,PRPF31,POU5F1,FCER1G,HCRT,MAGEB2,FTHL17,FGF20,HCAR3,SPINT3,RPH3AL,BAG6,LSM1
TF	Factor: GKLF; motif: NNRRGRRNGNSNNN; match class: 1	TF:M07040_1	false	8.775957334638717e-10	9.056705496802536	8362	61	30	62700	CRABP1,JUND,LGALS4,MAB21L2,TMEM160,VBP1,IFNGR2,NUP160,COG5,MFHAS1,HSPB1,HSD17B10,IKBKG,UXT,SPIN2A,GNG3,LILRB3,PRPF31,POU5F1,MAGEB2,FTHL17,FGF20,PLCH2,RAB33A,S100A6,BAG6,TMSB15A,CLIC3,LSM1,CEBPB
TF	Factor: PRDM16; motif: KGGTCATRACCM	TF:M05946	false	1.1175126429252026e-9	8.95174755479863	7263	61	28	62700	CXCL3,AMY1B,CRABP1,JUND,LGALS4,HSPB1,HSD17B10,IKBKG,SPIN2A,GNG3,LILRB3,SLN,POU5F1,IMP3,FCER1G,MAGEB2,FGF20,PLCH2,SPINT3,RPH3AL,BAG6,TYROBP,TMSB15A,CLIC3,EDDM3A,LSM1,CEBPB,SPRR1B
TF	Factor: NKX2-2; motif: NNNCCACTCAANNN	TF:M12456	false	1.276890595386329e-9	8.893846311707186	9770	61	32	62700	CXCL3,SPAG11B,AMY1B,CRABP1,LGALS4,MAB21L2,GRPR,TMEM160,MRPL18,CCL8,RPL41,HSPB1,HSD17B10,UXT,PI3,SPIN2A,LILRB3,PRPF31,ZNF32,POU5F1,FCER1G,HCRT,FTHL17,FGF20,PLCH2,SPINT3,RAB33A,RPH3AL,S100A6,TYROBP,TMSB15A,EDDM3A
TF	Factor: MAZ; motif: GGGGGAGGGGGNGRGRRRGNRG	TF:M09984	false	1.3048262462086104e-9	8.88444731617001	9784	61	32	62700	JUND,MAB21L2,RBMY1A1,TMEM160,IFNGR2,NUP160,COG5,ARMCX6,MFHAS1,IKBKG,SPIN2A,GNG3,LILRB3,PRPF31,ZNF32,POU5F1,IMP3,HCRT,MAGEB2,FTHL17,FGF20,PLCH2,SPINT3,RAB33A,S100A6,BAG6,TYROBP,TMSB15A,CLIC3,EDDM3A,LSM1,CEBPB
TF	Factor: Pax-6; motif: CTGACCTGGAACTM	TF:M00979	false	1.314080894474442e-9	8.881377898899157	9795	61	32	62700	CXCL3,SPAG11B,AMY1B,CRABP1,LGALS4,RBMY1A1,TMEM160,TIMM10,CCL8,ARMCX6,RPL41,MFHAS1,HSD17B10,GTF2H2,IKBKG,PI3,GNG3,LILRB3,PRPF31,SLN,POU5F1,IMP3,FCER1G,HCRT,MAGEB2,PLCH2,SPINT3,RPH3AL,TYROBP,TMSB15A,CLIC3,CEBPB
TF	Factor: NR1B2; motif: NTGACCY	TF:M02111	false	1.329431570321927e-9	8.876334012146948	9802	61	32	62700	SPAG11B,CRABP1,JUND,LGALS4,PROCR,VBP1,IFNGR2,MRPL18,TIMM10,CCL8,COG5,MFHAS1,HSD17B10,GTF2H2,IKBKG,PI3,GNG3,LILRB3,PRPF31,SLN,ZNF32,POU5F1,HCRT,MAGEB2,FTHL17,PLCH2,RAB33A,RPH3AL,S100A6,TYROBP,CLIC3,EDDM3A
TF	Factor: Pit-1; motif: NMTTCATAAWTATWNMNA	TF:M00802	false	1.6941689658193637e-9	8.771043278029172	4774	61	23	62700	SPAG11B,AMY1B,LGALS4,MAB21L2,PROCR,CCL8,RPL41,MFHAS1,HSD17B10,GTF2H2,UXT,PI3,SPIN2A,LILRB3,SLN,MAGEB2,FTHL17,FGF20,HCAR3,RPH3AL,BAG6,LSM1,SPRR1B
TF	Factor: NKX25; motif: NNANCCACTTRAAWTT	TF:M01414	false	1.7193917298453878e-9	8.764625166518986	9910	61	32	62700	SPAG11B,CRABP1,LGALS4,MAB21L2,GRPR,PROCR,TMEM160,VBP1,MRPL18,NUP160,CCL8,ARMCX6,RPL41,GTF2H2,UXT,SPIN2A,GNG3,LILRB3,SLN,ZNF32,FCER1G,HCRT,FTHL17,PLCH2,HCAR3,SPINT3,RAB33A,BAG6,TYROBP,CLIC3,CEBPB,SPRR1B
TF	Factor: ZNF462; motif: YYYYCTSCWG	TF:M12707	false	1.806826711499746e-9	8.743083497604117	9939	61	32	62700	SPAG11B,AMY1B,CRABP1,MAB21L2,RBMY1A1,PROCR,IFNGR2,CCL8,COG5,ARMCX6,RPL41,HSD17B10,IKBKG,SPIN2A,GNG3,PRPF31,POU5F1,HCRT,MAGEB2,PLCH2,SPINT3,RAB33A,RPH3AL,S100A6,BAG6,TYROBP,TMSB15A,CLIC3,EDDM3A,LSM1,CEBPB,SPRR1B
TF	Factor: LKLF; motif: GGGGTGGKSN	TF:M07261	false	2.0843830364878706e-9	8.681022469946694	10000	61	32	62700	CXCL3,JUND,MAB21L2,RBMY1A1,PROCR,TMEM160,VBP1,IFNGR2,MRPL18,NUP160,ARMCX6,IKBKG,PI3,SPIN2A,LILRB3,PRPF31,POU5F1,FCER1G,HCRT,MAGEB2,FTHL17,FGF20,PLCH2,SPINT3,RAB33A,S100A6,BAG6,TYROBP,TMSB15A,CLIC3,LSM1,CEBPB
TF	Factor: HLTF; motif: AGSCARAAAGYRGSTGS	TF:M04613	false	2.3310790469915097e-9	8.632442999285018	8145	61	29	62700	AMY1B,CRABP1,RBMY1A1,GRPR,TMEM160,VBP1,IFNGR2,TIMM10,CCL8,COG5,ARMCX6,HSPB1,HSD17B10,GTF2H2,IKBKG,LILRB3,PRPF31,POU5F1,IMP3,FCER1G,HCRT,MAGEB2,FGF20,HCAR3,SPINT3,RAB33A,EDDM3A,LSM1,SPRR1B
TF	Factor: Zic1; motif: KGGGTGGTC; match class: 1	TF:M00448_1	false	2.6051681844541403e-9	8.58416423427516	4423	61	22	62700	CXCL3,JUND,LGALS4,MAB21L2,MRPL18,COG5,SPIN2A,LILRB3,PRPF31,POU5F1,IMP3,FCER1G,HCRT,MAGEB2,FGF20,PLCH2,SPINT3,S100A6,TYROBP,TMSB15A,CLIC3,CEBPB
TF	Factor: RXR:RAR; motif: RGKTCANNNRGAGGTCA	TF:M02272	false	3.2865968784130593e-9	8.48325356157619	6533	61	26	62700	CXCL3,CRABP1,LGALS4,MAB21L2,GRPR,MRPL18,NUP160,ARMCX6,MFHAS1,HSD17B10,GTF2H2,IKBKG,PI3,GNG3,LILRB3,PRPF31,SLN,IMP3,FCER1G,MAGEB2,FTHL17,SPINT3,RAB33A,RPH3AL,CLIC3,SPRR1B
TF	Factor: CP2; motif: AACCGGTTNNAACCGGTT	TF:M11485	false	3.550864348622284e-9	8.449665918453126	7125	61	27	62700	CXCL3,SPAG11B,CRABP1,MAB21L2,GRPR,PROCR,VBP1,COG5,MFHAS1,HSPB1,GTF2H2,IKBKG,UXT,PI3,LILRB3,SLN,ZNF32,POU5F1,MAGEB2,FTHL17,FGF20,RAB33A,BAG6,TYROBP,EDDM3A,LSM1,SPRR1B
TF	Factor: PPARalpha:RXRalpha; motif: NNRGGTCATWGGGGTSANG	TF:M00518	false	4.520447589046742e-9	8.344818561686544	9670	61	31	62700	CXCL3,SPAG11B,JUND,LGALS4,VBP1,IFNGR2,MRPL18,CCL8,COG5,MFHAS1,HSPB1,HSD17B10,GTF2H2,UXT,SPIN2A,LILRB3,PRPF31,POU5F1,IMP3,HCRT,FTHL17,PLCH2,SPINT3,RAB33A,RPH3AL,BAG6,TYROBP,CLIC3,LSM1,CEBPB,SPRR1B
TF	Factor: Six-2; motif: NCGTATCRNN	TF:M11031	false	8.216842257322671e-9	8.085295050306637	9276	61	30	62700	CXCL3,AMY1B,JUND,LGALS4,MAB21L2,GRPR,PROCR,VBP1,MRPL18,NUP160,CCL8,ARMCX6,MFHAS1,HSD17B10,GTF2H2,PI3,GNG3,LILRB3,SLN,ZNF32,POU5F1,IMP3,HCRT,MAGEB2,FTHL17,SPINT3,BAG6,EDDM3A,LSM1,SPRR1B
TF	Factor: c-Ets-1; motif: RCAGGAAGTGNNTNS	TF:M00339	false	9.08490448197522e-9	8.04167963447253	6888	61	26	62700	SPAG11B,AMY1B,CRABP1,JUND,LGALS4,GRPR,IFNGR2,TIMM10,COG5,MFHAS1,UXT,PI3,GNG3,SLN,IMP3,HCRT,MAGEB2,FTHL17,FGF20,PLCH2,S100A6,TYROBP,CLIC3,LSM1,CEBPB,SPRR1B
TF	Factor: KLF4; motif: MCACACCCTNN	TF:M09808	false	9.08490448197522e-9	8.04167963447253	3834	61	20	62700	SPAG11B,CRABP1,TIMM10,CCL8,ARMCX6,MFHAS1,HSPB1,HSD17B10,PI3,SPIN2A,LILRB3,POU5F1,HCRT,RAB33A,RPH3AL,S100A6,BAG6,TYROBP,CLIC3,LSM1
TF	Factor: CP2; motif: AACCGGTTNNAACCGGTT; match class: 1	TF:M11485_1	false	9.114790976824549e-9	8.040253286268747	6332	61	25	62700	CXCL3,SPAG11B,CRABP1,MAB21L2,GRPR,PROCR,VBP1,COG5,MFHAS1,HSPB1,GTF2H2,UXT,PI3,LILRB3,ZNF32,POU5F1,MAGEB2,FTHL17,FGF20,RAB33A,BAG6,TYROBP,EDDM3A,LSM1,SPRR1B
TF	Factor: GR; motif: RGNACANKNTGTNCY	TF:M09625	false	9.857924734742314e-9	8.006214502007108	9365	61	30	62700	CXCL3,SPAG11B,AMY1B,CRABP1,JUND,RBMY1A1,GRPR,VBP1,IFNGR2,NUP160,CCL8,RPL41,UXT,PI3,SPIN2A,GNG3,LILRB3,IMP3,FCER1G,PLCH2,HCAR3,SPINT3,RPH3AL,S100A6,BAG6,TYROBP,TMSB15A,CLIC3,EDDM3A,LSM1
TF	Factor: GEMIN3; motif: NCWGGRARRGRGNGNG	TF:M09727	false	1.035786371073056e-8	7.984729807748233	8747	61	29	62700	JUND,LGALS4,MAB21L2,PROCR,TMEM160,VBP1,IFNGR2,MRPL18,NUP160,ARMCX6,RPL41,SPIN2A,PRPF31,ZNF32,POU5F1,FCER1G,MAGEB2,FTHL17,FGF20,PLCH2,RAB33A,RPH3AL,S100A6,TYROBP,CLIC3,EDDM3A,LSM1,CEBPB,SPRR1B
TF	Factor: p73; motif: NNRCAWGYCCARRCWTGYC	TF:M10025	false	1.0633187671331896e-8	7.9733365209386635	6388	61	25	62700	AMY1B,LGALS4,GRPR,PROCR,TMEM160,VBP1,IFNGR2,MRPL18,CCL8,COG5,ARMCX6,MFHAS1,HSPB1,IKBKG,UXT,LILRB3,POU5F1,FCER1G,FGF20,PLCH2,SPINT3,RAB33A,RPH3AL,S100A6,CLIC3
TF	Factor: HOXB2:PEA3; motif: ACCGGAAATGRN	TF:M08345	false	1.167219975333541e-8	7.932847288709791	8171	61	28	62700	CXCL3,CRABP1,MAB21L2,RBMY1A1,GRPR,VBP1,TIMM10,NUP160,CCL8,COG5,ARMCX6,RPL41,MFHAS1,GTF2H2,IKBKG,UXT,GNG3,PRPF31,SLN,IMP3,FTHL17,FGF20,HCAR3,SPINT3,RPH3AL,BAG6,LSM1,SPRR1B
TF	Factor: JunD; motif: NRTGACGTCATS	TF:M11270	false	1.23930412879031e-8	7.906822103432242	9464	61	30	62700	CXCL3,SPAG11B,AMY1B,JUND,LGALS4,RBMY1A1,PROCR,TMEM160,TIMM10,CCL8,COG5,ARMCX6,RPL41,HSD17B10,IKBKG,UXT,PI3,SPIN2A,GNG3,PRPF31,IMP3,FCER1G,HCRT,MAGEB2,HCAR3,TYROBP,TMSB15A,CLIC3,EDDM3A,SPRR1B
TF	Factor: Erg; motif: ACCGGAAGTN	TF:M02062	false	1.2875475346379414e-8	7.890236728383955	8211	61	28	62700	CXCL3,CRABP1,RBMY1A1,TMEM160,VBP1,IFNGR2,MRPL18,TIMM10,NUP160,COG5,ARMCX6,RPL41,HSPB1,GTF2H2,IKBKG,UXT,PRPF31,ZNF32,IMP3,FCER1G,MAGEB2,FTHL17,FGF20,HCAR3,RAB33A,RPH3AL,BAG6,LSM1
TF	Factor: Tax/CREB; motif: RTGACGCATAYCCCC	TF:M00115	false	1.3097526513740954e-8	7.882810713722945	9497	61	30	62700	CXCL3,AMY1B,CRABP1,JUND,RBMY1A1,VBP1,IFNGR2,TIMM10,COG5,ARMCX6,HSPB1,HSD17B10,IKBKG,PI3,LILRB3,PRPF31,SLN,ZNF32,IMP3,HCRT,MAGEB2,HCAR3,RAB33A,RPH3AL,S100A6,BAG6,TYROBP,TMSB15A,CLIC3,CEBPB
TF	Factor: ZNF684; motif: MAAGGGGTGGACTGT; match class: 1	TF:M10550_1	false	1.3097526513740954e-8	7.882810713722945	9496	61	30	62700	CXCL3,AMY1B,CRABP1,JUND,LGALS4,MAB21L2,PROCR,TMEM160,MRPL18,COG5,RPL41,MFHAS1,HSD17B10,GTF2H2,IKBKG,UXT,PI3,GNG3,LILRB3,POU5F1,FCER1G,MAGEB2,FTHL17,PLCH2,RAB33A,S100A6,TYROBP,TMSB15A,CLIC3,LSM1
TF	Factor: ipf1; motif: CATTAR	TF:M01275	false	1.471300806048585e-8	7.832298527101386	8906	61	29	62700	CXCL3,AMY1B,MAB21L2,RBMY1A1,TMEM160,TIMM10,NUP160,CCL8,ARMCX6,RPL41,HSPB1,UXT,SPIN2A,GNG3,PRPF31,SLN,ZNF32,IMP3,FCER1G,MAGEB2,FGF20,HCAR3,SPINT3,RAB33A,S100A6,BAG6,TMSB15A,EDDM3A,LSM1
TF	Factor: COUP-TF1; motif: RAGGTCANTGACCTY	TF:M11745	false	1.638596626444347e-8	7.785527943604606	6547	61	25	62700	CXCL3,SPAG11B,AMY1B,CRABP1,LGALS4,VBP1,MRPL18,TIMM10,NUP160,CCL8,ARMCX6,HSPB1,HSD17B10,SLN,POU5F1,IMP3,FCER1G,MAGEB2,FGF20,PLCH2,SPINT3,S100A6,TYROBP,CLIC3,LSM1
TF	Factor: YY1; motif: CAANATGGCGGC	TF:M10436	false	1.6971869615725358e-8	7.770270313305876	8336	61	28	62700	MAB21L2,RBMY1A1,VBP1,IFNGR2,MRPL18,TIMM10,NUP160,ARMCX6,RPL41,MFHAS1,HSPB1,HSD17B10,GTF2H2,UXT,PI3,LILRB3,SLN,ZNF32,IMP3,FCER1G,HCRT,FTHL17,HCAR3,SPINT3,RAB33A,S100A6,CLIC3,CEBPB
TF	Factor: KLF; motif: GGGNGGGG	TF:M07461	false	1.7047766534525028e-8	7.7683325108221135	8970	61	29	62700	SPAG11B,LGALS4,RBMY1A1,PROCR,TMEM160,VBP1,IFNGR2,MRPL18,NUP160,ARMCX6,HSD17B10,UXT,PI3,SPIN2A,GNG3,LILRB3,POU5F1,HCRT,MAGEB2,FTHL17,FGF20,PLCH2,SPINT3,RAB33A,S100A6,BAG6,TYROBP,TMSB15A,CLIC3
TF	Factor: LRH-1; motif: TGACCTTGRNYCAAGGTCA	TF:M11830	false	1.7800028216783484e-8	7.749579309242586	7155	61	26	62700	AMY1B,JUND,RBMY1A1,PROCR,TMEM160,VBP1,TIMM10,NUP160,COG5,HSPB1,HSD17B10,UXT,PI3,SPIN2A,GNG3,LILRB3,ZNF32,POU5F1,HCRT,MAGEB2,RPH3AL,S100A6,BAG6,TMSB15A,EDDM3A,LSM1
TF	Factor: Six-2; motif: NNGTATCRNN	TF:M11030	false	1.8151986563420354e-8	7.741075838599242	7163	61	26	62700	AMY1B,LGALS4,MAB21L2,GRPR,PROCR,VBP1,MRPL18,NUP160,CCL8,ARMCX6,MFHAS1,GTF2H2,PI3,GNG3,LILRB3,SLN,ZNF32,POU5F1,IMP3,HCRT,FTHL17,SPINT3,BAG6,EDDM3A,LSM1,SPRR1B
TF	Factor: Elk-1; motif: NRSCGGAAGNN	TF:M11434	false	1.9357000028820113e-8	7.713161949294378	8397	61	28	62700	CXCL3,CRABP1,JUND,RBMY1A1,TMEM160,IFNGR2,MRPL18,TIMM10,NUP160,ARMCX6,RPL41,HSPB1,HSD17B10,GTF2H2,IKBKG,UXT,PRPF31,ZNF32,FCER1G,MAGEB2,FTHL17,PLCH2,HCAR3,RAB33A,RPH3AL,BAG6,LSM1,CEBPB
TF	Factor: LXR;; motif: NTGACCKNNAGTRACCYNN	TF:M03795	false	2.043222986875437e-8	7.689684234109143	6634	61	25	62700	CRABP1,JUND,LGALS4,PROCR,TMEM160,TIMM10,CCL8,HSPB1,GTF2H2,IKBKG,UXT,SPIN2A,LILRB3,PRPF31,SLN,POU5F1,IMP3,FCER1G,HCRT,PLCH2,SPINT3,RPH3AL,S100A6,BAG6,TYROBP
TF	Factor: NFATc2; motif: TTTTCCA	TF:M02265	false	2.2049220954202555e-8	7.656606750471334	7835	61	27	62700	CXCL3,SPAG11B,MAB21L2,GRPR,PROCR,VBP1,MRPL18,TIMM10,CCL8,COG5,MFHAS1,PI3,SPIN2A,GNG3,ZNF32,IMP3,FCER1G,HCRT,FTHL17,PLCH2,HCAR3,SPINT3,RPH3AL,S100A6,TMSB15A,EDDM3A,SPRR1B
TF	Factor: ER71:C/EBPdelta; motif: NNCGGAWRTTRCGYAAN	TF:M08246	false	2.3641155467133584e-8	7.626331301025266	8480	61	28	62700	CXCL3,AMY1B,JUND,PROCR,IFNGR2,MRPL18,TIMM10,NUP160,COG5,RPL41,MFHAS1,IKBKG,PI3,SPIN2A,SLN,HCRT,FTHL17,FGF20,SPINT3,RPH3AL,S100A6,TYROBP,TMSB15A,CLIC3,EDDM3A,LSM1,CEBPB,SPRR1B
TF	Factor: ER81; motif: NNCCGGAWGYN	TF:M11419	false	2.754455304125729e-8	7.5599642704240955	6178	61	24	62700	CXCL3,CRABP1,RBMY1A1,TMEM160,MRPL18,TIMM10,NUP160,ARMCX6,RPL41,HSPB1,GTF2H2,IKBKG,UXT,PRPF31,MAGEB2,FTHL17,FGF20,PLCH2,HCAR3,RAB33A,RPH3AL,BAG6,TYROBP,LSM1
TF	Factor: Lhx8; motif: TGATTG	TF:M07476	false	2.8470860125010266e-8	7.545599412308504	9195	61	29	62700	CXCL3,SPAG11B,AMY1B,JUND,LGALS4,RBMY1A1,GRPR,PROCR,TMEM160,VBP1,MRPL18,CCL8,COG5,HSD17B10,GTF2H2,UXT,PI3,SPIN2A,LILRB3,PRPF31,SLN,ZNF32,IMP3,RAB33A,BAG6,TYROBP,TMSB15A,CLIC3,EDDM3A
TF	Factor: MafB; motif: CRCTGACNANN	TF:M03830	false	2.8658587803078627e-8	7.54274521395406	7337	61	26	62700	CXCL3,AMY1B,JUND,LGALS4,RBMY1A1,MRPL18,TIMM10,NUP160,ARMCX6,HSD17B10,GTF2H2,UXT,PI3,GNG3,LILRB3,IMP3,FCER1G,PLCH2,RAB33A,S100A6,TYROBP,TMSB15A,CLIC3,EDDM3A,LSM1,CEBPB
TF	Factor: hoxa9; motif: GYMATWANNN	TF:M10786	false	3.4025289775453076e-8	7.468198167451758	8006	61	27	62700	CXCL3,AMY1B,LGALS4,PROCR,VBP1,MRPL18,NUP160,CCL8,COG5,ARMCX6,RPL41,MFHAS1,HSPB1,HSD17B10,IKBKG,UXT,PI3,SPIN2A,GNG3,POU5F1,MAGEB2,FTHL17,SPINT3,RPH3AL,BAG6,TYROBP,TMSB15A
TF	Factor: gsh-1; motif: NTMATNRN	TF:M10750	false	3.7383805193920345e-8	7.427316495075597	8043	61	27	62700	CXCL3,MAB21L2,RBMY1A1,GRPR,TMEM160,VBP1,MRPL18,TIMM10,COG5,ARMCX6,RPL41,HSD17B10,UXT,PI3,SPIN2A,GNG3,LILRB3,PRPF31,ZNF32,FCER1G,HCRT,FGF20,HCAR3,TYROBP,EDDM3A,LSM1,SPRR1B
TF	Factor: RUNX3; motif: NRACCGCAAACCGCAN	TF:M04109	false	3.743397863993286e-8	7.426734011797126	9979	61	30	62700	CXCL3,SPAG11B,CRABP1,JUND,RBMY1A1,TIMM10,COG5,ARMCX6,RPL41,HSPB1,IKBKG,UXT,PI3,SPIN2A,GNG3,LILRB3,PRPF31,SLN,ZNF32,POU5F1,FCER1G,HCRT,MAGEB2,RAB33A,RPH3AL,S100A6,TYROBP,CLIC3,LSM1,CEBPB
TF	Factor: THAP1; motif: YTGCCCNNA; match class: 1	TF:M07407_1	false	3.995989662562526e-8	7.398375643944018	4237	61	20	62700	CXCL3,AMY1B,CRABP1,LGALS4,RBMY1A1,PROCR,TMEM160,SPIN2A,LILRB3,SLN,POU5F1,FCER1G,MAGEB2,PLCH2,HCAR3,S100A6,BAG6,TYROBP,CLIC3,SPRR1B
TF	Factor: LRF; motif: RCGACCACCNN	TF:M12230	false	4.218586120829391e-8	7.37483308050979	8719	61	28	62700	CXCL3,MAB21L2,RBMY1A1,TMEM160,IFNGR2,MRPL18,TIMM10,COG5,MFHAS1,HSPB1,HSD17B10,UXT,PI3,SPIN2A,LILRB3,PRPF31,ZNF32,POU5F1,FCER1G,HCRT,MAGEB2,FTHL17,PLCH2,HCAR3,BAG6,CLIC3,LSM1,CEBPB
TF	Factor: BTEB2; motif: WGGGTGKGGCNGGN	TF:M09972	false	4.689063952379442e-8	7.328913844041681	9416	61	29	62700	SPAG11B,LGALS4,RBMY1A1,PROCR,TMEM160,IFNGR2,MRPL18,NUP160,ARMCX6,IKBKG,UXT,SPIN2A,GNG3,LILRB3,HCRT,MAGEB2,FTHL17,FGF20,PLCH2,SPINT3,RAB33A,RPH3AL,S100A6,BAG6,TYROBP,TMSB15A,CLIC3,EDDM3A,CEBPB
TF	Factor: ZNF300; motif: SWGGGGGSN; match class: 1	TF:M07486_1	false	4.889092368655454e-8	7.310771757618877	7544	61	26	62700	CXCL3,JUND,LGALS4,RBMY1A1,TMEM160,VBP1,NUP160,COG5,MFHAS1,HSPB1,LILRB3,PRPF31,POU5F1,HCRT,MAGEB2,FTHL17,FGF20,PLCH2,SPINT3,RPH3AL,S100A6,TYROBP,TMSB15A,CLIC3,LSM1,CEBPB
TF	Factor: Fli-1; motif: NNRGGMAGGAAGGRRRGR	TF:M09920	false	5.2058447043924404e-8	7.28350879147676	9466	61	29	62700	CXCL3,JUND,TMEM160,VBP1,IFNGR2,TIMM10,CCL8,COG5,RPL41,HSD17B10,IKBKG,UXT,PI3,SPIN2A,GNG3,SLN,ZNF32,POU5F1,FCER1G,HCRT,MAGEB2,FTHL17,FGF20,HCAR3,RPH3AL,BAG6,CLIC3,EDDM3A,CEBPB
TF	Factor: ERF:C/EBPdelta; motif: NNCGGAWRTTGCGCAAY	TF:M08233	false	5.431700591151873e-8	7.265064177459944	5868	61	23	62700	CXCL3,AMY1B,MAB21L2,PROCR,IFNGR2,TIMM10,RPL41,MFHAS1,HSPB1,IKBKG,PI3,SPIN2A,SLN,FTHL17,FGF20,HCAR3,S100A6,TYROBP,TMSB15A,CLIC3,LSM1,CEBPB,SPRR1B
TF	Factor: KLF15; motif: RCCMCRCCCMCN; match class: 1	TF:M12160_1	false	5.980678842986697e-8	7.223249518180356	8250	61	27	62700	CRABP1,JUND,RBMY1A1,TMEM160,IFNGR2,NUP160,CCL8,COG5,ARMCX6,HSPB1,HSD17B10,IKBKG,UXT,GNG3,POU5F1,HCRT,MAGEB2,FTHL17,FGF20,PLCH2,SPINT3,RAB33A,BAG6,TYROBP,TMSB15A,CLIC3,CEBPB
TF	Factor: Fli-1; motif: NACCGGAARTN	TF:M11404	false	6.362445756142298e-8	7.196375907273416	8912	61	28	62700	CRABP1,RBMY1A1,TMEM160,VBP1,IFNGR2,MRPL18,TIMM10,NUP160,COG5,ARMCX6,RPL41,MFHAS1,HSPB1,GTF2H2,IKBKG,UXT,PRPF31,ZNF32,IMP3,FCER1G,MAGEB2,FTHL17,HCAR3,RAB33A,RPH3AL,BAG6,TMSB15A,LSM1
TF	Factor: En-2; motif: NTCRTTARN	TF:M10858	false	6.686771622402412e-8	7.174783509284643	8299	61	27	62700	MAB21L2,RBMY1A1,TMEM160,VBP1,TIMM10,CCL8,ARMCX6,HSPB1,IKBKG,PI3,GNG3,LILRB3,PRPF31,SLN,POU5F1,FCER1G,HCRT,MAGEB2,HCAR3,SPINT3,RAB33A,S100A6,BAG6,TYROBP,EDDM3A,LSM1,SPRR1B
TF	Factor: JunD; motif: NRTGACGCAYN	TF:M11271	false	6.773517163602033e-8	7.169185764387122	7094	61	25	62700	CXCL3,SPAG11B,PROCR,TMEM160,VBP1,IFNGR2,MRPL18,TIMM10,NUP160,COG5,RPL41,GTF2H2,IKBKG,PI3,LILRB3,SLN,POU5F1,FCER1G,FGF20,RPH3AL,BAG6,TYROBP,TMSB15A,CLIC3,CEBPB
TF	Factor: Erg; motif: NNACCGGAARTSN	TF:M09608	false	6.773517163602033e-8	7.169185764387122	8311	61	27	62700	CXCL3,CRABP1,RBMY1A1,GRPR,MRPL18,TIMM10,NUP160,CCL8,COG5,ARMCX6,RPL41,MFHAS1,HSPB1,GTF2H2,IKBKG,UXT,POU5F1,IMP3,FCER1G,MAGEB2,FTHL17,FGF20,PLCH2,HCAR3,RPH3AL,BAG6,LSM1
TF	Factor: CTCF; motif: CANNWRRTGGCAG	TF:M04745	false	6.93303022787707e-8	7.159076906281599	8324	61	27	62700	CXCL3,LGALS4,RBMY1A1,GRPR,VBP1,MRPL18,TIMM10,NUP160,CCL8,COG5,HSD17B10,GTF2H2,GNG3,LILRB3,POU5F1,IMP3,HCRT,FTHL17,PLCH2,RAB33A,RPH3AL,S100A6,BAG6,TYROBP,CLIC3,CEBPB,SPRR1B
TF	Factor: nerf; motif: YRNCAGGAAGYRGSTBDS	TF:M00531	false	8.089335746213533e-8	7.092087138906643	7764	61	26	62700	SPAG11B,AMY1B,JUND,VBP1,IFNGR2,TIMM10,ARMCX6,MFHAS1,PI3,SPIN2A,GNG3,FCER1G,HCRT,MAGEB2,FTHL17,FGF20,PLCH2,HCAR3,SPINT3,RAB33A,RPH3AL,S100A6,TYROBP,CLIC3,LSM1,SPRR1B
TF	Factor: TEL1; motif: CNCGGAANNN; match class: 1	TF:M02070_1	false	8.218729954334589e-8	7.085195289082771	4959	61	21	62700	CXCL3,CRABP1,RBMY1A1,TMEM160,VBP1,MRPL18,TIMM10,NUP160,RPL41,GTF2H2,IKBKG,UXT,SLN,ZNF32,IMP3,MAGEB2,FTHL17,HCAR3,BAG6,TMSB15A,LSM1
TF	Factor: Dlx-6; motif: NTCRTTAN	TF:M10593	false	8.856466652762836e-8	7.05273950827878	7200	61	25	62700	MAB21L2,RBMY1A1,TMEM160,VBP1,TIMM10,CCL8,ARMCX6,HSPB1,HSD17B10,IKBKG,PI3,LILRB3,SLN,POU5F1,HCRT,MAGEB2,PLCH2,HCAR3,RAB33A,S100A6,BAG6,TYROBP,EDDM3A,LSM1,SPRR1B
TF	Factor: Fra-1; motif: GRTGACGTCATC	TF:M11285	false	9.049682020843199e-8	7.043366680354938	7813	61	26	62700	SPAG11B,AMY1B,JUND,LGALS4,PROCR,MRPL18,CCL8,COG5,RPL41,HSD17B10,IKBKG,UXT,PI3,SPIN2A,GNG3,PRPF31,IMP3,MAGEB2,HCAR3,S100A6,TYROBP,TMSB15A,CLIC3,EDDM3A,CEBPB,SPRR1B
TF	Factor: Sox-9; motif: NNNACAATRG	TF:M11626	false	9.400946241640823e-8	7.026828430778947	6638	61	24	62700	CXCL3,AMY1B,MAB21L2,GRPR,TMEM160,NUP160,CCL8,COG5,ARMCX6,HSD17B10,SPIN2A,GNG3,POU5F1,IMP3,MAGEB2,FTHL17,HCAR3,SPINT3,S100A6,TYROBP,TMSB15A,EDDM3A,CEBPB,SPRR1B
TF	Factor: Spic; motif: NGNGGAASTN	TF:M02077	false	9.630281219368513e-8	7.016361030607895	8466	61	27	62700	CRABP1,LGALS4,RBMY1A1,GRPR,TMEM160,RPL41,GTF2H2,IKBKG,UXT,PI3,GNG3,LILRB3,ZNF32,POU5F1,FCER1G,HCRT,MAGEB2,FTHL17,RPH3AL,S100A6,BAG6,TYROBP,TMSB15A,CLIC3,EDDM3A,LSM1,CEBPB
TF	Factor: CTCF; motif: ACCAGGKGGC	TF:M04727	false	9.630281219368513e-8	7.016361030607895	6650	61	24	62700	CXCL3,JUND,GRPR,PROCR,COG5,MFHAS1,GTF2H2,IKBKG,PI3,SLN,POU5F1,FCER1G,MAGEB2,FTHL17,PLCH2,HCAR3,RPH3AL,S100A6,TYROBP,TMSB15A,CLIC3,EDDM3A,LSM1,CEBPB
TF	Factor: GKLF; motif: GCCMCRCCCNNN	TF:M01588	false	9.630281219368513e-8	7.016361030607895	9111	61	28	62700	CXCL3,CRABP1,JUND,LGALS4,PROCR,TMEM160,NUP160,CCL8,ARMCX6,RPL41,HSPB1,HSD17B10,GTF2H2,IKBKG,UXT,GNG3,LILRB3,POU5F1,PLCH2,SPINT3,RPH3AL,S100A6,BAG6,TMSB15A,CLIC3,EDDM3A,LSM1,CEBPB
TF	Factor: Smad2; motif: AGACAN; match class: 1	TF:M03580_1	false	1.0922254576757758e-7	6.961687705112999	9166	61	28	62700	CXCL3,SPAG11B,MAB21L2,GRPR,TMEM160,IFNGR2,TIMM10,CCL8,COG5,ARMCX6,HSPB1,HSD17B10,IKBKG,UXT,SPIN2A,GNG3,LILRB3,ZNF32,POU5F1,FCER1G,HCRT,PLCH2,HCAR3,SPINT3,RPH3AL,S100A6,TYROBP,SPRR1B
TF	Factor: FOXO1A:Elf-1; motif: NAGAAAACCGAANM; match class: 1	TF:M08295_1	false	1.1222554881296714e-7	6.949908262104875	5060	61	21	62700	CXCL3,RBMY1A1,PROCR,VBP1,MRPL18,TIMM10,NUP160,ARMCX6,RPL41,IKBKG,SPIN2A,SLN,POU5F1,IMP3,MAGEB2,FTHL17,HCAR3,RPH3AL,BAG6,TMSB15A,LSM1
TF	Factor: PEA3; motif: NACCGGAAGTN	TF:M11428	false	1.1592382130970353e-7	6.93582731122939	7310	61	25	62700	CRABP1,RBMY1A1,TMEM160,VBP1,IFNGR2,MRPL18,TIMM10,NUP160,ARMCX6,RPL41,HSPB1,GTF2H2,IKBKG,UXT,PRPF31,ZNF32,FCER1G,MAGEB2,FTHL17,PLCH2,HCAR3,RAB33A,RPH3AL,BAG6,LSM1
TF	Factor: GCMa:PEA3; motif: ATRCGGGCGGAAGTR; match class: 1	TF:M08313_1	false	1.1861907156586659e-7	6.925845479522031	9876	61	29	62700	CXCL3,CRABP1,LGALS4,IFNGR2,NUP160,CCL8,ARMCX6,RPL41,MFHAS1,HSPB1,HSD17B10,IKBKG,UXT,LILRB3,PRPF31,SLN,ZNF32,IMP3,HCRT,MAGEB2,FTHL17,FGF20,PLCH2,RAB33A,RPH3AL,BAG6,TMSB15A,LSM1,CEBPB
TF	Factor: Elk-1:T-bet; motif: TCACACCGGAAGNN	TF:M08231	false	1.2238391713672513e-7	6.9122756504722735	6747	61	24	62700	CXCL3,RBMY1A1,TMEM160,MRPL18,NUP160,COG5,GTF2H2,IKBKG,PI3,SPIN2A,LILRB3,PRPF31,ZNF32,IMP3,FTHL17,FGF20,PLCH2,HCAR3,RAB33A,RPH3AL,S100A6,BAG6,CLIC3,EDDM3A
TF	Factor: HOXD12:Elk-1; motif: NRNCGGAAGTCGTAAAN	TF:M08359	false	1.380022267725257e-7	6.860113905865299	6218	61	23	62700	CXCL3,PROCR,MRPL18,TIMM10,NUP160,CCL8,COG5,RPL41,MFHAS1,GTF2H2,IKBKG,PI3,SPIN2A,SLN,POU5F1,HCRT,FTHL17,SPINT3,RPH3AL,S100A6,TMSB15A,LSM1,CEBPB
TF	Factor: Pax-5; motif: NNRNKCAGYSRAGCRTGAC	TF:M07223	false	1.422969828712643e-7	6.84680430818172	5676	61	22	62700	CRABP1,JUND,TMEM160,IFNGR2,COG5,RPL41,MFHAS1,HSPB1,UXT,PI3,SPIN2A,PRPF31,SLN,ZNF32,POU5F1,FCER1G,FTHL17,PLCH2,S100A6,CLIC3,EDDM3A,LSM1
TF	Factor: T3R-beta; motif: NRGGTCAAAGGTCRN; match class: 1	TF:M11814_1	false	1.4252453672711992e-7	6.846110361986223	7400	61	25	62700	LGALS4,MAB21L2,VBP1,COG5,ARMCX6,HSD17B10,GTF2H2,IKBKG,UXT,PI3,SPIN2A,GNG3,PRPF31,ZNF32,POU5F1,HCRT,MAGEB2,PLCH2,SPINT3,RAB33A,RPH3AL,TYROBP,CLIC3,LSM1,SPRR1B
TF	Factor: NFATc1; motif: TTTTCCATGGAAAN	TF:M04053	false	1.425318970000349e-7	6.846087934666333	8647	61	27	62700	CXCL3,SPAG11B,AMY1B,RBMY1A1,GRPR,IFNGR2,TIMM10,NUP160,RPL41,HSD17B10,GTF2H2,PI3,SPIN2A,LILRB3,SLN,IMP3,FCER1G,HCRT,FTHL17,RAB33A,RPH3AL,S100A6,TMSB15A,EDDM3A,LSM1,CEBPB,SPRR1B
TF	Factor: BTEB4; motif: NCCACGCCCM	TF:M12186	false	1.508944082748744e-7	6.821326853666171	9326	61	28	62700	CXCL3,CRABP1,JUND,TMEM160,MRPL18,NUP160,CCL8,ARMCX6,HSPB1,HSD17B10,GTF2H2,IKBKG,UXT,GNG3,PRPF31,ZNF32,POU5F1,IMP3,FCER1G,HCRT,MAGEB2,HCAR3,SPINT3,RPH3AL,BAG6,TMSB15A,EDDM3A,CEBPB
TF	Factor: egr-3; motif: GTGGGY; match class: 1	TF:M03818_1	false	1.528251820941596e-7	6.8158050780676005	6837	61	24	62700	CXCL3,SPAG11B,CRABP1,RBMY1A1,GRPR,IFNGR2,TIMM10,NUP160,CCL8,ARMCX6,UXT,PRPF31,ZNF32,FCER1G,HCRT,MAGEB2,PLCH2,RAB33A,S100A6,BAG6,TYROBP,CLIC3,LSM1,CEBPB
TF	Factor: SMAD5; motif: GSGGCAGM	TF:M03846	false	1.5761995196220615e-7	6.802388809190088	8697	61	27	62700	CXCL3,SPAG11B,CRABP1,LGALS4,RBMY1A1,PROCR,TIMM10,NUP160,CCL8,COG5,ARMCX6,RPL41,HSD17B10,GTF2H2,IKBKG,PI3,GNG3,PRPF31,POU5F1,HCRT,FGF20,PLCH2,SPINT3,RPH3AL,TMSB15A,CLIC3,LSM1
TF	Factor: Six-2; motif: NCGTATCRYN	TF:M11033	false	1.601600030388714e-7	6.7954459316244655	8705	61	27	62700	CXCL3,SPAG11B,CRABP1,JUND,MAB21L2,RBMY1A1,TMEM160,NUP160,COG5,RPL41,MFHAS1,HSD17B10,GTF2H2,UXT,PI3,GNG3,LILRB3,SLN,MAGEB2,FGF20,PLCH2,SPINT3,RAB33A,S100A6,BAG6,LSM1,CEBPB
TF	Factor: SREBP-1; motif: CACSCCA	TF:M00749	false	1.6868524358549902e-7	6.772922907391269	8727	61	27	62700	CXCL3,SPAG11B,MAB21L2,RBMY1A1,GRPR,IFNGR2,MRPL18,TIMM10,ARMCX6,PI3,SPIN2A,GNG3,LILRB3,POU5F1,FCER1G,MAGEB2,FTHL17,PLCH2,SPINT3,RAB33A,RPH3AL,S100A6,BAG6,TYROBP,TMSB15A,CLIC3,EDDM3A
TF	Factor: NF-1C; motif: TTGGCNN	TF:M07300	false	1.7115072812053153e-7	6.766621248918413	6306	61	23	62700	SPAG11B,CRABP1,GRPR,VBP1,MRPL18,TIMM10,NUP160,MFHAS1,UXT,PI3,SLN,IMP3,FCER1G,FGF20,PLCH2,HCAR3,SPINT3,RAB33A,BAG6,TYROBP,LSM1,CEBPB,SPRR1B
TF	Factor: RORA; motif: CCYTGNCCTN	TF:M12659	false	1.7537604755696027e-7	6.756029721826172	8111	61	26	62700	AMY1B,CRABP1,LGALS4,MAB21L2,RBMY1A1,VBP1,NUP160,CCL8,HSPB1,UXT,PI3,SPIN2A,GNG3,LILRB3,POU5F1,HCRT,MAGEB2,FGF20,PLCH2,HCAR3,RPH3AL,S100A6,TYROBP,CLIC3,EDDM3A,SPRR1B
TF	Factor: LKLF; motif: GGGGTGGKSN; match class: 1	TF:M07261_1	false	1.7950154027935407e-7	6.745931820445249	4212	61	19	62700	CXCL3,JUND,MAB21L2,IFNGR2,NUP160,ARMCX6,SPIN2A,PRPF31,POU5F1,MAGEB2,FTHL17,PLCH2,SPINT3,RAB33A,BAG6,TYROBP,TMSB15A,CLIC3,CEBPB
TF	Factor: RelA-p65; motif: GGGANTTTCCNN	TF:M03563	false	1.8044480804612528e-7	6.743655609416927	4711	61	20	62700	CXCL3,AMY1B,PROCR,IFNGR2,TIMM10,RPL41,HSPB1,GTF2H2,IKBKG,PI3,LILRB3,PRPF31,IMP3,FTHL17,HCAR3,BAG6,CLIC3,EDDM3A,LSM1,SPRR1B
TF	Factor: Elf-1; motif: AWCCCGGAAGTN	TF:M07415	false	1.8203867113797598e-7	6.73983634345542	8129	61	26	62700	CRABP1,JUND,RBMY1A1,TMEM160,VBP1,IFNGR2,MRPL18,TIMM10,NUP160,MFHAS1,HSPB1,GTF2H2,IKBKG,UXT,PRPF31,SLN,ZNF32,FCER1G,FTHL17,HCAR3,RPH3AL,S100A6,BAG6,TYROBP,TMSB15A,LSM1
TF	Factor: SMAD3; motif: CAGACAS	TF:M07429	false	1.8991872106486548e-7	6.721432222970054	6348	61	23	62700	SPAG11B,LGALS4,GRPR,PROCR,VBP1,IFNGR2,MRPL18,TIMM10,HSPB1,HSD17B10,SPIN2A,GNG3,LILRB3,PRPF31,SLN,ZNF32,POU5F1,HCRT,PLCH2,HCAR3,SPINT3,RPH3AL,SPRR1B
TF	Factor: TEF-3:Elf-1; motif: RGAATGCGGAAGTN	TF:M08415	false	2.0166274126628885e-7	6.695374333602641	9470	61	28	62700	CRABP1,LGALS4,VBP1,COG5,RPL41,MFHAS1,HSD17B10,GTF2H2,IKBKG,UXT,PI3,LILRB3,PRPF31,SLN,ZNF32,POU5F1,IMP3,FCER1G,HCRT,MAGEB2,FTHL17,FGF20,RAB33A,S100A6,TYROBP,CLIC3,LSM1,CEBPB
TF	Factor: PEA3; motif: NACCGGAAGTN	TF:M11425	false	2.0166274126628885e-7	6.695374333602641	7553	61	25	62700	CRABP1,JUND,RBMY1A1,TMEM160,VBP1,IFNGR2,MRPL18,TIMM10,NUP160,ARMCX6,RPL41,HSPB1,GTF2H2,IKBKG,UXT,PRPF31,ZNF32,FCER1G,MAGEB2,FTHL17,HCAR3,RAB33A,RPH3AL,BAG6,LSM1
TF	Factor: LTF; motif: GKVACTTNC	TF:M01692	false	2.0401087624432778e-7	6.690346678814378	4252	61	19	62700	CXCL3,SPAG11B,AMY1B,CRABP1,JUND,PROCR,IFNGR2,MRPL18,TIMM10,NUP160,CCL8,IKBKG,UXT,IMP3,HCRT,MAGEB2,RPH3AL,CLIC3,SPRR1B
TF	Factor: SALL2; motif: GGGTGGG; match class: 1	TF:M04595_1	false	2.0915886134546522e-7	6.6795237311220115	7570	61	25	62700	SPAG11B,LGALS4,RBMY1A1,VBP1,IFNGR2,MRPL18,NUP160,ARMCX6,UXT,SPIN2A,GNG3,LILRB3,PRPF31,POU5F1,MAGEB2,FTHL17,FGF20,PLCH2,RAB33A,S100A6,BAG6,TYROBP,TMSB15A,CLIC3,CEBPB
TF	Factor: Pax-3; motif: NNNNNNCGTCACGSTYNNNNN; match class: 1	TF:M00327_1	false	2.1856672024812133e-7	6.660415964586194	6986	61	24	62700	SPAG11B,CRABP1,LGALS4,MAB21L2,GRPR,IFNGR2,MRPL18,TIMM10,COG5,ARMCX6,MFHAS1,HSPB1,HSD17B10,SLN,IMP3,FCER1G,HCRT,MAGEB2,FTHL17,PLCH2,S100A6,BAG6,TYROBP,LSM1
TF	Factor: IRF-4; motif: RGGAASWGR	TF:M04818	false	2.1856672024812133e-7	6.660415964586194	9513	61	28	62700	CXCL3,SPAG11B,CRABP1,JUND,LGALS4,MAB21L2,RBMY1A1,PROCR,TMEM160,MRPL18,TIMM10,HSD17B10,GTF2H2,IKBKG,UXT,SPIN2A,SLN,POU5F1,IMP3,FCER1G,MAGEB2,FTHL17,FGF20,PLCH2,RPH3AL,CLIC3,EDDM3A,LSM1
TF	Factor: PU.1; motif: NNNNYYYACTTCCTCTTTY	TF:M01172	false	2.346059134167563e-7	6.629661045366696	4293	61	19	62700	LGALS4,MAB21L2,PROCR,VBP1,IFNGR2,MRPL18,TIMM10,NUP160,CCL8,RPL41,GTF2H2,UXT,GNG3,LILRB3,FCER1G,MAGEB2,FGF20,S100A6,TYROBP
TF	Factor: MAZ; motif: GGGGAGGG	TF:M00649	false	2.369896878075002e-7	6.625270551144897	9550	61	28	62700	SPAG11B,LGALS4,MAB21L2,TMEM160,IFNGR2,TIMM10,NUP160,COG5,MFHAS1,HSPB1,HSD17B10,UXT,SPIN2A,GNG3,LILRB3,POU5F1,HCRT,MAGEB2,FTHL17,FGF20,PLCH2,RAB33A,S100A6,BAG6,TYROBP,CLIC3,LSM1,CEBPB
TF	Factor: HOXA10; motif: NGTCGTAAAAN	TF:M10795	false	2.423379461116459e-7	6.615578577209588	7027	61	24	62700	AMY1B,JUND,GRPR,PROCR,TMEM160,IFNGR2,NUP160,CCL8,RPL41,HSD17B10,IKBKG,PI3,SPIN2A,GNG3,SLN,POU5F1,HCRT,FTHL17,FGF20,HCAR3,RPH3AL,BAG6,LSM1,SPRR1B
TF	Factor: p300; motif: CTGNCTYMAN	TF:M07266	false	2.5386676593292865e-7	6.595394149526616	8279	61	26	62700	AMY1B,LGALS4,RBMY1A1,GRPR,TMEM160,MRPL18,ARMCX6,RPL41,HSPB1,HSD17B10,GTF2H2,PI3,GNG3,POU5F1,FCER1G,HCRT,MAGEB2,FTHL17,SPINT3,RAB33A,RPH3AL,S100A6,TMSB15A,CLIC3,LSM1,SPRR1B
TF	Factor: isx; motif: NTCRTTAA	TF:M10956	false	2.602335705300364e-7	6.584636679505715	9599	61	28	62700	CXCL3,AMY1B,MAB21L2,RBMY1A1,GRPR,TMEM160,VBP1,IFNGR2,MRPL18,TIMM10,NUP160,CCL8,COG5,ARMCX6,HSPB1,GTF2H2,IKBKG,LILRB3,PRPF31,IMP3,MAGEB2,FTHL17,FGF20,HCAR3,RAB33A,S100A6,BAG6,TYROBP
TF	Factor: MECP2; motif: CCGGNNTTWA	TF:M01299	false	2.6121920737022967e-7	6.582994892679447	5361	61	21	62700	CXCL3,AMY1B,IFNGR2,MRPL18,TIMM10,NUP160,MFHAS1,HSD17B10,IKBKG,PRPF31,ZNF32,POU5F1,HCRT,FTHL17,PLCH2,HCAR3,RPH3AL,BAG6,TMSB15A,LSM1,CEBPB
TF	Factor: ELK-1; motif: ACCGGAAGTN	TF:M02059	false	2.64013983368056e-7	6.578373070331843	9609	61	28	62700	CXCL3,CRABP1,RBMY1A1,TMEM160,VBP1,IFNGR2,MRPL18,TIMM10,NUP160,ARMCX6,RPL41,MFHAS1,HSPB1,GTF2H2,IKBKG,UXT,PRPF31,ZNF32,FCER1G,MAGEB2,FTHL17,FGF20,HCAR3,RAB33A,RPH3AL,BAG6,LSM1,CEBPB
TF	Factor: ERG; motif: ACCGGAART	TF:M01752	false	2.736831952902449e-7	6.562751868343526	9627	61	28	62700	CXCL3,CRABP1,RBMY1A1,TMEM160,VBP1,IFNGR2,MRPL18,TIMM10,NUP160,COG5,ARMCX6,RPL41,MFHAS1,HSPB1,GTF2H2,IKBKG,UXT,PRPF31,ZNF32,IMP3,FCER1G,MAGEB2,FTHL17,FGF20,HCAR3,RPH3AL,BAG6,LSM1
TF	Factor: HNF-4alpha; motif: AGTCCAAR	TF:M04903	false	2.754553090880705e-7	6.559948852677362	7087	61	24	62700	SPAG11B,AMY1B,CRABP1,JUND,MAB21L2,TMEM160,VBP1,CCL8,ARMCX6,HSD17B10,PI3,LILRB3,PRPF31,ZNF32,IMP3,FCER1G,MAGEB2,FGF20,PLCH2,RPH3AL,BAG6,CLIC3,EDDM3A,LSM1
TF	Factor: c-Ets-1; motif: NNNRCCGGAWRYNNNN	TF:M01078	false	2.813719718467047e-7	6.550719165886912	7704	61	25	62700	CXCL3,CRABP1,RBMY1A1,TMEM160,IFNGR2,MRPL18,TIMM10,NUP160,ARMCX6,RPL41,MFHAS1,HSPB1,GTF2H2,IKBKG,UXT,PRPF31,MAGEB2,FTHL17,PLCH2,HCAR3,RAB33A,RPH3AL,BAG6,TYROBP,LSM1
TF	Factor: LBP-1; motif: CAGCTGS	TF:M00644	false	2.998977744774072e-7	6.523026757100652	9009	61	27	62700	SPAG11B,PROCR,IFNGR2,RPL41,HSPB1,HSD17B10,GTF2H2,PI3,SPIN2A,GNG3,LILRB3,PRPF31,SLN,ZNF32,POU5F1,FCER1G,HCRT,MAGEB2,FTHL17,FGF20,PLCH2,RAB33A,S100A6,BAG6,CLIC3,LSM1,CEBPB
TF	Factor: znf136; motif: CAAGAATWCTATAYCCAG	TF:M10535	false	2.998977744774072e-7	6.523026757100652	8361	61	26	62700	SPAG11B,AMY1B,LGALS4,RBMY1A1,GRPR,VBP1,MRPL18,TIMM10,CCL8,COG5,ARMCX6,HSD17B10,GTF2H2,UXT,SPIN2A,ZNF32,POU5F1,FCER1G,PLCH2,HCAR3,SPINT3,S100A6,TYROBP,EDDM3A,LSM1,SPRR1B
TF	Factor: Fli-1; motif: ACCGGAAGYN	TF:M02073	false	3.039965613841942e-7	6.517131328826496	5968	61	22	62700	CRABP1,RBMY1A1,TMEM160,VBP1,MRPL18,TIMM10,NUP160,COG5,HSPB1,GTF2H2,IKBKG,UXT,PRPF31,IMP3,MAGEB2,FTHL17,FGF20,HCAR3,RAB33A,RPH3AL,BAG6,LSM1
TF	Factor: Elf-1; motif: NANGCGGAAGTN	TF:M11448	false	3.094758389990814e-7	6.509373251002387	7748	61	25	62700	CXCL3,CRABP1,IFNGR2,MRPL18,TIMM10,NUP160,ARMCX6,RPL41,MFHAS1,HSPB1,GTF2H2,IKBKG,UXT,ZNF32,IMP3,MAGEB2,FTHL17,FGF20,PLCH2,RAB33A,RPH3AL,S100A6,BAG6,CLIC3,CEBPB
TF	Factor: CTF1; motif: TGGCASCNNGCCAA	TF:M01196	false	3.1425924883043055e-7	6.502711931917542	4900	61	20	62700	LGALS4,PROCR,TIMM10,CCL8,COG5,ARMCX6,HSPB1,GTF2H2,PI3,LILRB3,SLN,ZNF32,POU5F1,FCER1G,HCRT,MAGEB2,HCAR3,SPINT3,RAB33A,S100A6
TF	Factor: CREB; motif: CGTCAN	TF:M00801	false	3.157126247658455e-7	6.500708051124838	4393	61	19	62700	JUND,LGALS4,TMEM160,VBP1,IFNGR2,MRPL18,TIMM10,CCL8,IKBKG,UXT,GNG3,LILRB3,PRPF31,FCER1G,FGF20,HCAR3,RPH3AL,S100A6,TYROBP
TF	Factor: Nrf2; motif: NNTGACTCAGCAN	TF:M07265	false	3.157126247658455e-7	6.500708051124838	4903	61	20	62700	SPAG11B,CRABP1,JUND,PROCR,TMEM160,NUP160,CCL8,HSPB1,PI3,GNG3,LILRB3,SLN,ZNF32,FCER1G,SPINT3,RAB33A,RPH3AL,S100A6,CEBPB,SPRR1B
TF	Factor: AP-2rep; motif: CAGTGGG	TF:M00468	false	3.4337850980578804e-7	6.464226888455267	7181	61	24	62700	CXCL3,SPAG11B,CRABP1,RBMY1A1,GRPR,TMEM160,IFNGR2,MRPL18,CCL8,COG5,ARMCX6,SPIN2A,GNG3,PRPF31,IMP3,FCER1G,HCRT,MAGEB2,FGF20,PLCH2,RAB33A,S100A6,CLIC3,EDDM3A
TF	Factor: p53; motif: RGRCAWGNCY	TF:M00761	false	3.463374322866478e-7	6.460500567194424	3022	61	16	62700	SPAG11B,AMY1B,CRABP1,TIMM10,RPL41,HSPB1,SPIN2A,GNG3,POU5F1,FCER1G,HCRT,SPINT3,RAB33A,S100A6,BAG6,TYROBP
TF	Factor: Elk-1; motif: NRCCGGAAGTN	TF:M11433	false	3.564661758954353e-7	6.447981672877683	7810	61	25	62700	CRABP1,RBMY1A1,TMEM160,VBP1,MRPL18,TIMM10,NUP160,CCL8,ARMCX6,RPL41,HSPB1,GTF2H2,IKBKG,UXT,PRPF31,POU5F1,IMP3,FCER1G,MAGEB2,FTHL17,PLCH2,HCAR3,RPH3AL,BAG6,LSM1
TF	Factor: CREB1; motif: NRRTGACGTMA	TF:M09887	false	3.619096149039661e-7	6.4413998787755595	6035	61	22	62700	CXCL3,JUND,GRPR,VBP1,IFNGR2,TIMM10,CCL8,COG5,ARMCX6,RPL41,IKBKG,UXT,LILRB3,PRPF31,SLN,FCER1G,HCRT,MAGEB2,FGF20,S100A6,BAG6,CEBPB
TF	Factor: c-Ets-2; motif: NCCGGAAGTG	TF:M08759	false	3.8493422740843963e-7	6.414613470787129	8479	61	26	62700	CRABP1,RBMY1A1,TMEM160,VBP1,IFNGR2,MRPL18,TIMM10,NUP160,ARMCX6,RPL41,MFHAS1,HSPB1,GTF2H2,IKBKG,UXT,PRPF31,IMP3,FCER1G,MAGEB2,FTHL17,FGF20,PLCH2,HCAR3,RPH3AL,BAG6,LSM1
TF	Factor: Elf-1; motif: NAMCCGGAAGTN	TF:M11447	false	4.2070267329702016e-7	6.376024728309945	7882	61	25	62700	CRABP1,RBMY1A1,TMEM160,VBP1,IFNGR2,MRPL18,TIMM10,NUP160,ARMCX6,RPL41,HSPB1,GTF2H2,IKBKG,UXT,PRPF31,ZNF32,FCER1G,MAGEB2,FTHL17,HCAR3,RAB33A,RPH3AL,BAG6,LSM1,CEBPB
TF	Factor: AP-2; motif: SNNNCCNCAGGCN	TF:M00915	false	4.2089963823971554e-7	6.375821447524876	9846	61	28	62700	AMY1B,CRABP1,JUND,LGALS4,RBMY1A1,TMEM160,VBP1,COG5,MFHAS1,HSPB1,HSD17B10,IKBKG,GNG3,LILRB3,SLN,ZNF32,POU5F1,FCER1G,PLCH2,RAB33A,RPH3AL,S100A6,BAG6,TYROBP,TMSB15A,CLIC3,LSM1,CEBPB
TF	Factor: c-Maf; motif: NWNNNTGCTGACKNNNNNN	TF:M01070	false	4.2509144471632025e-7	6.371517635446619	6675	61	23	62700	SPAG11B,AMY1B,MAB21L2,RBMY1A1,PROCR,TMEM160,MRPL18,TIMM10,CCL8,COG5,RPL41,HSD17B10,IKBKG,GNG3,SLN,IMP3,MAGEB2,FGF20,PLCH2,RPH3AL,TYROBP,EDDM3A,SPRR1B
TF	Factor: AR; motif: GGTACANNRTGTTCT	TF:M00481	false	4.364112259731505e-7	6.360104086416676	5012	61	20	62700	CXCL3,SPAG11B,GRPR,VBP1,IFNGR2,HSPB1,UXT,PI3,SPIN2A,LILRB3,SLN,FCER1G,PLCH2,HCAR3,SPINT3,RPH3AL,BAG6,TYROBP,CLIC3,LSM1
TF	Factor: FOXO1A:Elk-1; motif: RWMAACAGGAAGTN	TF:M08299	false	4.598656702955651e-7	6.337369009990401	7305	61	24	62700	SPAG11B,AMY1B,LGALS4,PROCR,TMEM160,IFNGR2,MRPL18,TIMM10,CCL8,PI3,SPIN2A,LILRB3,PRPF31,SLN,ZNF32,FCER1G,MAGEB2,FTHL17,FGF20,HCAR3,TYROBP,CLIC3,LSM1,SPRR1B
TF	Factor: FOXO1A; motif: NNNYTGTTTNCN	TF:M09931	false	4.810853990748273e-7	6.317777823719881	6725	61	23	62700	CXCL3,SPAG11B,CRABP1,LGALS4,MAB21L2,GRPR,PROCR,TIMM10,HSD17B10,IKBKG,UXT,SPIN2A,LILRB3,PRPF31,IMP3,HCRT,HCAR3,RPH3AL,TYROBP,TMSB15A,CLIC3,LSM1,SPRR1B
TF	Factor: FXR:RXR-alpha; motif: CAAGGTSAWTAACC	TF:M00631	false	4.905355490353384e-7	6.309329513889641	3562	61	17	62700	CXCL3,SPAG11B,CRABP1,JUND,VBP1,TIMM10,CCL8,GTF2H2,ZNF32,FCER1G,HCRT,SPINT3,TMSB15A,CLIC3,EDDM3A,LSM1,SPRR1B
TF	Factor: Elf-1; motif: ACTTCCGGG	TF:M04714	false	5.052593914990068e-7	6.296485605297489	7969	61	25	62700	CRABP1,RBMY1A1,TMEM160,VBP1,IFNGR2,MRPL18,TIMM10,NUP160,ARMCX6,RPL41,MFHAS1,HSPB1,GTF2H2,IKBKG,UXT,PRPF31,ZNF32,FCER1G,MAGEB2,FTHL17,FGF20,HCAR3,RPH3AL,BAG6,LSM1
TF	Factor: LRH-1; motif: TGACCTTGRNYCAAGGTCA; match class: 1	TF:M11830_1	false	5.052593914990068e-7	6.296485605297489	6165	61	22	62700	AMY1B,JUND,RBMY1A1,TMEM160,VBP1,TIMM10,NUP160,COG5,HSPB1,HSD17B10,UXT,PI3,GNG3,ZNF32,POU5F1,HCRT,MAGEB2,S100A6,BAG6,TMSB15A,EDDM3A,LSM1
TF	Factor: ESE-1; motif: SATKGCGGATGCN; match class: 1	TF:M11381_1	false	5.246504547133875e-7	6.2801299463992155	9962	61	28	62700	CXCL3,CRABP1,LGALS4,MAB21L2,RBMY1A1,GRPR,TMEM160,VBP1,MRPL18,TIMM10,NUP160,ARMCX6,RPL41,MFHAS1,HSPB1,HSD17B10,IKBKG,ZNF32,IMP3,FCER1G,MAGEB2,FTHL17,PLCH2,S100A6,TYROBP,CLIC3,LSM1,CEBPB
TF	Factor: RelB:p50; motif: RGAAANTCCCYNNHGC	TF:M03882	false	5.246504547133875e-7	6.2801299463992155	4556	61	19	62700	CXCL3,AMY1B,CRABP1,LGALS4,MAB21L2,PROCR,IFNGR2,MRPL18,TIMM10,HSPB1,IKBKG,POU5F1,IMP3,HCRT,FGF20,S100A6,CLIC3,EDDM3A,SPRR1B
TF	Factor: CREB; motif: NNGNTGACGTNN	TF:M00113	false	5.309196116623835e-7	6.274971231939983	5081	61	20	62700	CXCL3,SPAG11B,JUND,MAB21L2,RBMY1A1,PROCR,TMEM160,CCL8,COG5,ARMCX6,RPL41,IKBKG,PRPF31,SLN,FCER1G,FTHL17,FGF20,RPH3AL,S100A6,CEBPB
TF	Factor: ZNF383; motif: SSNGGGMGGNGSNGGS	TF:M12703	false	5.340320827190312e-7	6.272432651343543	9295	61	27	62700	CRABP1,JUND,TMEM160,IFNGR2,MRPL18,NUP160,COG5,ARMCX6,MFHAS1,GTF2H2,IKBKG,UXT,GNG3,LILRB3,PRPF31,ZNF32,POU5F1,IMP3,FCER1G,PLCH2,RPH3AL,BAG6,TMSB15A,CLIC3,EDDM3A,LSM1,CEBPB
TF	Factor: YB-1; motif: NNNNCCAATNN	TF:M03862	false	5.388157993889294e-7	6.268559678192502	9300	61	27	62700	SPAG11B,MAB21L2,RBMY1A1,GRPR,PROCR,TMEM160,VBP1,IFNGR2,MRPL18,NUP160,COG5,RPL41,MFHAS1,HSD17B10,IKBKG,UXT,PI3,PRPF31,SLN,IMP3,FGF20,PLCH2,RAB33A,BAG6,TMSB15A,EDDM3A,LSM1
TF	Factor: AP-4; motif: AWCAGCTGWT	TF:M11206	false	5.634641191886325e-7	6.249133734160061	7398	61	24	62700	SPAG11B,GRPR,PROCR,IFNGR2,TIMM10,COG5,RPL41,HSPB1,HSD17B10,GNG3,LILRB3,SLN,ZNF32,POU5F1,IMP3,HCRT,MAGEB2,FTHL17,PLCH2,S100A6,BAG6,TYROBP,CLIC3,EDDM3A
TF	Factor: AP-4; motif: AWCAGCTGWT; match class: 1	TF:M11206_1	false	5.634641191886325e-7	6.249133734160061	7398	61	24	62700	SPAG11B,GRPR,PROCR,IFNGR2,TIMM10,COG5,RPL41,HSPB1,HSD17B10,GNG3,LILRB3,SLN,ZNF32,POU5F1,IMP3,HCRT,MAGEB2,FTHL17,PLCH2,S100A6,BAG6,TYROBP,CLIC3,EDDM3A
TF	Factor: GKLF; motif: WGGGYGKGGC	TF:M09971	false	5.66206451475632e-7	6.247025186499872	5649	61	21	62700	LGALS4,PROCR,TMEM160,NUP160,CCL8,ARMCX6,RPL41,HSPB1,HSD17B10,IKBKG,UXT,GNG3,LILRB3,PLCH2,SPINT3,RPH3AL,S100A6,BAG6,TMSB15A,CLIC3,CEBPB
TF	Factor: ARP-1; motif: TGARCCYTTGAMCCCW	TF:M00155	false	5.775673409771005e-7	6.238397372284738	5658	61	21	62700	CXCL3,CRABP1,LGALS4,MAB21L2,TMEM160,VBP1,MRPL18,ARMCX6,MFHAS1,HSPB1,HSD17B10,GTF2H2,IKBKG,PI3,POU5F1,FCER1G,PLCH2,HCAR3,SPINT3,EDDM3A,SPRR1B
TF	Factor: NF-1C; motif: NYTGGCNNYNNGCCARN	TF:M10002	false	5.901651301852441e-7	6.229026454299815	6816	61	23	62700	LGALS4,PROCR,CCL8,COG5,ARMCX6,MFHAS1,HSPB1,HSD17B10,PI3,SPIN2A,GNG3,LILRB3,ZNF32,POU5F1,IMP3,HCRT,FTHL17,FGF20,HCAR3,RAB33A,S100A6,TMSB15A,CLIC3
TF	Factor: ZNFPT1; motif: YCNNCNCWGCCNY	TF:M12721	false	5.932304769058423e-7	6.2267765454183825	9352	61	27	62700	CXCL3,AMY1B,CRABP1,JUND,RBMY1A1,PROCR,VBP1,IFNGR2,NUP160,MFHAS1,HSPB1,GTF2H2,IKBKG,SPIN2A,LILRB3,ZNF32,IMP3,FCER1G,MAGEB2,FTHL17,PLCH2,S100A6,TYROBP,TMSB15A,EDDM3A,LSM1,CEBPB
TF	Factor: Zic3; motif: NGGGKGGTC; match class: 1	TF:M00450_1	false	6.133129919204582e-7	6.212317835476207	8062	61	25	62700	SPAG11B,JUND,IFNGR2,MRPL18,COG5,MFHAS1,GTF2H2,UXT,PI3,SPIN2A,LILRB3,IMP3,FCER1G,HCRT,MAGEB2,FGF20,PLCH2,SPINT3,BAG6,TYROBP,TMSB15A,CLIC3,LSM1,CEBPB,SPRR1B
TF	Factor: Fli-1:FIGLA; motif: NCCGGAARCASSTGN	TF:M08284	false	6.523259310391466e-7	6.185535357207433	8088	61	25	62700	CXCL3,SPAG11B,AMY1B,CRABP1,LGALS4,GRPR,MRPL18,TIMM10,ARMCX6,HSPB1,HSD17B10,SLN,POU5F1,IMP3,FCER1G,HCRT,PLCH2,HCAR3,SPINT3,RAB33A,S100A6,BAG6,TYROBP,CLIC3,SPRR1B
TF	Factor: HOXA10; motif: NRTCGTAAANN	TF:M10799	false	6.828742996345294e-7	6.165659231895652	5720	61	21	62700	SPAG11B,RBMY1A1,PROCR,TMEM160,IFNGR2,NUP160,CCL8,RPL41,HSPB1,HSD17B10,IKBKG,SPIN2A,GNG3,POU5F1,FGF20,HCAR3,SPINT3,BAG6,EDDM3A,LSM1,SPRR1B
TF	Factor: GR; motif: GGTACAANNTGTYCTK	TF:M00205	false	6.828742996345294e-7	6.165659231895652	6877	61	23	62700	SPAG11B,AMY1B,CRABP1,VBP1,IFNGR2,NUP160,ARMCX6,PI3,GNG3,SLN,POU5F1,FCER1G,MAGEB2,FGF20,PLCH2,HCAR3,RPH3AL,S100A6,BAG6,TYROBP,TMSB15A,CLIC3,LSM1
TF	Factor: TEF-3:Fli-1; motif: ACCGGAAATGCC	TF:M08510	false	6.828742996345294e-7	6.165659231895652	7484	61	24	62700	CXCL3,CRABP1,LGALS4,RBMY1A1,GRPR,IFNGR2,NUP160,CCL8,COG5,ARMCX6,RPL41,GTF2H2,IKBKG,UXT,GNG3,IMP3,FCER1G,FTHL17,FGF20,HCAR3,BAG6,TMSB15A,CLIC3,SPRR1B
TF	Factor: NF1B; motif: CYTGGCNYNCWGCCAN	TF:M09762	false	6.860856934937202e-7	6.1636216366443115	5723	61	21	62700	LGALS4,RBMY1A1,GRPR,PROCR,TMEM160,MRPL18,CCL8,ARMCX6,MFHAS1,HSPB1,HSD17B10,IKBKG,PI3,SPIN2A,GNG3,LILRB3,PLCH2,RAB33A,S100A6,BAG6,CLIC3
TF	Factor: foxm1; motif: TGTTTRCTYWNN	TF:M09930	false	7.000018572718793e-7	6.1549008076973735	6888	61	23	62700	CXCL3,LGALS4,GRPR,TMEM160,VBP1,IFNGR2,HSPB1,HSD17B10,GTF2H2,IKBKG,SPIN2A,PRPF31,POU5F1,IMP3,HCRT,FTHL17,FGF20,HCAR3,SPINT3,RPH3AL,TMSB15A,EDDM3A,SPRR1B
TF	Factor: RelA-p65; motif: AAASTCCC	TF:M04849	false	7.796005528811763e-7	6.108127861559087	6339	61	22	62700	CXCL3,AMY1B,CRABP1,LGALS4,RBMY1A1,TMEM160,IFNGR2,TIMM10,NUP160,GTF2H2,IKBKG,UXT,GNG3,ZNF32,IMP3,FGF20,HCAR3,RPH3AL,BAG6,TYROBP,CEBPB,SPRR1B
TF	Factor: PEA3; motif: NACCGGAAGTN; match class: 1	TF:M11427_1	false	7.800828000587337e-7	6.1078592976939845	4689	61	19	62700	CRABP1,RBMY1A1,TMEM160,VBP1,IFNGR2,MRPL18,TIMM10,GTF2H2,IKBKG,UXT,PRPF31,MAGEB2,FTHL17,FGF20,HCAR3,RAB33A,RPH3AL,BAG6,LSM1
TF	Factor: STAT6; motif: NNYTTCCY	TF:M00500	false	8.09097598190941e-7	6.091999088030226	4702	61	19	62700	CXCL3,CRABP1,IFNGR2,TIMM10,COG5,HSD17B10,UXT,LILRB3,POU5F1,IMP3,FCER1G,MAGEB2,FTHL17,PLCH2,BAG6,TYROBP,CLIC3,EDDM3A,CEBPB
TF	Factor: DLX2; motif: AMSMCTGACKG	TF:M08873	false	8.458049990542392e-7	6.072729752323128	7578	61	24	62700	SPAG11B,AMY1B,MAB21L2,GRPR,IFNGR2,CCL8,COG5,RPL41,GTF2H2,IKBKG,PI3,PRPF31,SLN,ZNF32,FCER1G,HCRT,MAGEB2,PLCH2,HCAR3,RPH3AL,S100A6,TYROBP,TMSB15A,CEBPB
TF	Factor: MAZ; motif: GGGMGGGGS	TF:M10432	false	8.458049990542392e-7	6.072729752323128	9527	61	27	62700	JUND,MAB21L2,PROCR,TMEM160,VBP1,IFNGR2,NUP160,MFHAS1,HSPB1,IKBKG,UXT,SPIN2A,GNG3,LILRB3,ZNF32,IMP3,HCRT,MAGEB2,FTHL17,PLCH2,S100A6,BAG6,TYROBP,CLIC3,EDDM3A,LSM1,CEBPB
TF	Factor: ETV4; motif: ACCGGAAGTN	TF:M03982	false	8.463086645358329e-7	6.072471212781077	6967	61	23	62700	CRABP1,RBMY1A1,TMEM160,VBP1,IFNGR2,MRPL18,TIMM10,NUP160,ARMCX6,RPL41,HSPB1,GTF2H2,IKBKG,UXT,PRPF31,ZNF32,FCER1G,MAGEB2,FTHL17,HCAR3,RPH3AL,BAG6,LSM1
TF	Factor: CREB1; motif: NNNNSSGGCGCSSNNNNRTGACGTCAC; match class: 1	TF:M12591_1	false	8.573195827415259e-7	6.0668572560826055	9536	61	27	62700	JUND,TMEM160,MRPL18,TIMM10,NUP160,CCL8,COG5,ARMCX6,RPL41,HSD17B10,GTF2H2,IKBKG,UXT,LILRB3,PRPF31,IMP3,FCER1G,HCRT,MAGEB2,FGF20,HCAR3,RAB33A,TYROBP,TMSB15A,CLIC3,EDDM3A,CEBPB
TF	Factor: Nkx3-2; motif: TRAGTG	TF:M01181	false	8.737976804083724e-7	6.05858911250718	9546	61	27	62700	CXCL3,CRABP1,MAB21L2,RBMY1A1,TMEM160,VBP1,TIMM10,NUP160,CCL8,ARMCX6,RPL41,HSD17B10,GTF2H2,UXT,PI3,SPIN2A,GNG3,SLN,ZNF32,POU5F1,HCRT,MAGEB2,PLCH2,RPH3AL,BAG6,TYROBP,SPRR1B
TF	Factor: Sp1; motif: GGNDGGRGGCGGGG	TF:M04953	false	8.870201173102684e-7	6.052066530407546	8886	61	26	62700	CXCL3,JUND,MAB21L2,IFNGR2,NUP160,COG5,ARMCX6,MFHAS1,HSPB1,HSD17B10,IKBKG,UXT,GNG3,LILRB3,POU5F1,IMP3,HCRT,MAGEB2,FTHL17,PLCH2,SPINT3,BAG6,TYROBP,TMSB15A,CLIC3,CEBPB
TF	Factor: Dlx-7; motif: NTCRTTAN	TF:M10603	false	9.222178226386426e-7	6.035166488927692	8253	61	25	62700	MAB21L2,TMEM160,VBP1,TIMM10,CCL8,ARMCX6,HSPB1,HSD17B10,IKBKG,PI3,GNG3,LILRB3,SLN,POU5F1,HCRT,MAGEB2,PLCH2,HCAR3,SPINT3,RAB33A,BAG6,TYROBP,EDDM3A,LSM1,SPRR1B
TF	Factor: Dlx-5; motif: NTCRTTAN	TF:M10612	false	9.222178226386426e-7	6.035166488927692	8253	61	25	62700	MAB21L2,TMEM160,VBP1,TIMM10,CCL8,ARMCX6,HSPB1,HSD17B10,IKBKG,PI3,GNG3,LILRB3,SLN,POU5F1,HCRT,MAGEB2,PLCH2,HCAR3,SPINT3,RAB33A,BAG6,TYROBP,EDDM3A,LSM1,SPRR1B
TF	Factor: SREBP-1; motif: KATCACCCCAC	TF:M00221	false	9.511472863914123e-7	6.021752226791071	7634	61	24	62700	SPAG11B,JUND,LGALS4,RBMY1A1,VBP1,IFNGR2,MRPL18,HSD17B10,IKBKG,PI3,GNG3,SLN,POU5F1,IMP3,HCRT,FTHL17,SPINT3,RAB33A,S100A6,BAG6,TYROBP,CLIC3,EDDM3A,SPRR1B
TF	Factor: Erm; motif: ACCGGAAGTN	TF:M02069	false	9.634635493708297e-7	6.016164711321512	7025	61	23	62700	CRABP1,RBMY1A1,TMEM160,VBP1,MRPL18,TIMM10,NUP160,MFHAS1,HSPB1,GTF2H2,IKBKG,UXT,PRPF31,ZNF32,FCER1G,MAGEB2,FTHL17,PLCH2,HCAR3,RAB33A,RPH3AL,BAG6,LSM1
TF	Factor: YY1; motif: NNCGCCATTNN; match class: 1	TF:M03924_1	false	9.749205313759348e-7	6.011030783472229	3764	61	17	62700	RBMY1A1,VBP1,IFNGR2,TIMM10,NUP160,ARMCX6,RPL41,HSPB1,UXT,GNG3,ZNF32,POU5F1,IMP3,FCER1G,FTHL17,RAB33A,CEBPB
TF	Factor: E2F2; motif: AAAAATGGCGCCAAAAWG; match class: 1	TF:M03958_1	false	9.805079217786416e-7	6.008548893203894	4257	61	18	62700	CRABP1,JUND,MAB21L2,RBMY1A1,MRPL18,ARMCX6,RPL41,MFHAS1,SPIN2A,SLN,POU5F1,FCER1G,HCRT,MAGEB2,FGF20,HCAR3,RAB33A,RPH3AL
TF	Factor: Pax-4; motif: DTTTTCCACCN; match class: 1	TF:M04624_1	false	9.816580232256296e-7	6.0080397795170235	9610	61	27	62700	CXCL3,SPAG11B,AMY1B,JUND,MAB21L2,RBMY1A1,GRPR,PROCR,IFNGR2,MRPL18,TIMM10,NUP160,HSD17B10,GTF2H2,PI3,SPIN2A,POU5F1,HCRT,MAGEB2,FTHL17,FGF20,HCAR3,SPINT3,S100A6,CLIC3,LSM1,SPRR1B
TF	Factor: ZNF148; motif: NNCCCCTCCCCC	TF:M12464	false	9.928413154743807e-7	6.003120158675725	7040	61	23	62700	LGALS4,MAB21L2,IFNGR2,NUP160,MFHAS1,HSPB1,HSD17B10,IKBKG,UXT,SPIN2A,GNG3,LILRB3,ZNF32,HCRT,MAGEB2,FTHL17,PLCH2,S100A6,BAG6,TYROBP,CLIC3,LSM1,CEBPB
TF	Factor: Elf-1; motif: NANCCGGAAGTN	TF:M11451	false	9.957346333310296e-7	6.001856387113999	7042	61	23	62700	CRABP1,RBMY1A1,TMEM160,VBP1,IFNGR2,MRPL18,TIMM10,NUP160,ARMCX6,RPL41,HSPB1,GTF2H2,IKBKG,UXT,PRPF31,ZNF32,FCER1G,MAGEB2,FTHL17,HCAR3,RPH3AL,BAG6,LSM1
TF	Factor: Fli-1:C/EBPbeta; motif: RNCGGAWRTTGCGCAAY	TF:M08281	false	0.000001031617135601109	5.986481452657404	7673	61	24	62700	AMY1B,CRABP1,JUND,MAB21L2,PROCR,TMEM160,VBP1,IFNGR2,MRPL18,TIMM10,COG5,RPL41,MFHAS1,IKBKG,PI3,SPIN2A,SLN,FCER1G,FTHL17,FGF20,HCAR3,RAB33A,TYROBP,CLIC3
TF	Factor: B-ATF; motif: NNATGACACN	TF:M11300	false	0.0000010411134037057922	5.982501962207778	8969	61	26	62700	CXCL3,SPAG11B,AMY1B,VBP1,TIMM10,CCL8,COG5,ARMCX6,RPL41,IKBKG,UXT,PI3,GNG3,LILRB3,SLN,POU5F1,IMP3,HCRT,MAGEB2,PLCH2,RPH3AL,S100A6,BAG6,TYROBP,CLIC3,SPRR1B
TF	Factor: ESE-1; motif: ACCCGGAAGTRNNNNNNNWWWWW	TF:M11384	false	0.0000010411134037057922	5.982501962207778	3316	61	16	62700	CRABP1,MRPL18,TIMM10,CCL8,COG5,ARMCX6,RPL41,IKBKG,UXT,MAGEB2,FTHL17,HCAR3,RPH3AL,BAG6,EDDM3A,SPRR1B
TF	Factor: RXR-alpha; motif: NNGNNRNNNARAGGTCANNG	TF:M10055	false	0.000001046301778789662	5.980343036347594	5889	61	21	62700	CXCL3,AMY1B,LGALS4,PROCR,TIMM10,CCL8,COG5,HSPB1,HSD17B10,UXT,SPIN2A,LILRB3,POU5F1,HCRT,MAGEB2,PLCH2,BAG6,TYROBP,CLIC3,LSM1,SPRR1B
TF	Factor: SREBP-2; motif: NTCACCYNNNN	TF:M03852	false	0.0000010806715549764651	5.966306279715029	8333	61	25	62700	SPAG11B,JUND,LGALS4,MAB21L2,VBP1,MRPL18,TIMM10,NUP160,ARMCX6,RPL41,UXT,PI3,GNG3,LILRB3,ZNF32,POU5F1,FTHL17,PLCH2,RPH3AL,S100A6,TYROBP,CLIC3,EDDM3A,CEBPB,SPRR1B
TF	Factor: Elk-1; motif: AACCGGAAGTR	TF:M01163	false	0.0000010932229067080059	5.961291276949502	5348	61	20	62700	CRABP1,MRPL18,TIMM10,NUP160,CCL8,ARMCX6,RPL41,HSPB1,GTF2H2,IKBKG,UXT,POU5F1,IMP3,FCER1G,MAGEB2,FTHL17,HCAR3,RPH3AL,BAG6,LSM1
TF	Factor: GCMa:Erg; motif: ATGCGGGCGGAARKG; match class: 1	TF:M08487_1	false	0.0000011273782226279434	5.947930358626937	9009	61	26	62700	CXCL3,JUND,LGALS4,TMEM160,IFNGR2,NUP160,COG5,ARMCX6,RPL41,MFHAS1,HSPB1,HSD17B10,IKBKG,UXT,GNG3,LILRB3,PRPF31,HCRT,MAGEB2,FGF20,PLCH2,S100A6,TYROBP,CLIC3,LSM1,CEBPB
TF	Factor: HOXB5; motif: GTCATTAN	TF:M10701	false	0.0000011334025913762074	5.945615798736078	5921	61	21	62700	TMEM160,VBP1,TIMM10,CCL8,ARMCX6,HSD17B10,IKBKG,PI3,GNG3,LILRB3,HCRT,MAGEB2,PLCH2,HCAR3,SPINT3,RAB33A,BAG6,TYROBP,EDDM3A,LSM1,SPRR1B
TF	Factor: Smad4; motif: TGTCTGN	TF:M01889	false	0.0000011334025913762074	5.945615798736078	5362	61	20	62700	CXCL3,SPAG11B,AMY1B,MAB21L2,GRPR,PROCR,TMEM160,TIMM10,RPL41,GNG3,LILRB3,PRPF31,SLN,ZNF32,FCER1G,HCRT,PLCH2,SPINT3,TMSB15A,EDDM3A
TF	Factor: CSX; motif: NCCACTTRAN	TF:M10640	false	0.000001140170358701177	5.94303025364924	6504	61	22	62700	SPAG11B,CRABP1,JUND,MAB21L2,GRPR,PROCR,TMEM160,MRPL18,NUP160,ARMCX6,RPL41,HSD17B10,UXT,GNG3,LILRB3,SLN,FTHL17,PLCH2,SPINT3,RAB33A,CLIC3,SPRR1B
TF	Factor: GATA-1; motif: SNNGATNNNN; match class: 1	TF:M00075_1	false	0.000001144593778684207	5.941348618981938	1714	61	12	62700	JUND,LGALS4,VBP1,HSPB1,HSD17B10,POU5F1,FTHL17,PLCH2,RAB33A,S100A6,BAG6,CEBPB
TF	Factor: NF1C; motif: WGCCARR; match class: 1	TF:M09763_1	false	0.0000011548187153161226	5.937486186436055	4314	61	18	62700	LGALS4,GRPR,TMEM160,CCL8,COG5,RPL41,PI3,GNG3,LILRB3,ZNF32,POU5F1,HCRT,FTHL17,RPH3AL,TYROBP,CLIC3,EDDM3A,SPRR1B
TF	Factor: GABP; motif: VCCGGAAGNGCR	TF:M00341	false	0.0000011666007948403229	5.933077732007968	8373	61	25	62700	CXCL3,CRABP1,JUND,PROCR,TMEM160,IFNGR2,MRPL18,TIMM10,NUP160,ARMCX6,GTF2H2,IKBKG,SPIN2A,GNG3,LILRB3,FCER1G,FTHL17,PLCH2,RAB33A,S100A6,BAG6,TYROBP,CLIC3,LSM1,SPRR1B
TF	Factor: LEF-1; motif: AAAGATCAAAGGRWW	TF:M04003	false	0.0000011804572427006441	5.927949738865191	1720	61	12	62700	SPAG11B,AMY1B,CCL8,COG5,HSPB1,UXT,GNG3,FGF20,SPINT3,RAB33A,EDDM3A,LSM1
TF	Factor: c-ets-1; motif: ACCGGAWGTN	TF:M02063	false	0.0000011829208298981914	5.927044320705048	7742	61	24	62700	CXCL3,CRABP1,RBMY1A1,TMEM160,MRPL18,TIMM10,NUP160,ARMCX6,RPL41,HSPB1,GTF2H2,IKBKG,UXT,PRPF31,IMP3,MAGEB2,FTHL17,FGF20,PLCH2,HCAR3,RAB33A,RPH3AL,BAG6,LSM1
TF	Factor: C-FOS; motif: NNNKATGACGTCATNNN	TF:M08947	false	0.0000011889711680273443	5.924828676683618	7125	61	23	62700	SPAG11B,JUND,MAB21L2,PROCR,VBP1,TIMM10,CCL8,COG5,RPL41,HSD17B10,IKBKG,UXT,SPIN2A,PRPF31,IMP3,FCER1G,MAGEB2,PLCH2,HCAR3,CLIC3,EDDM3A,CEBPB,SPRR1B
TF	Factor: CREM; motif: NRTGACGYMA	TF:M12592	false	0.0000012491853452197287	5.903373119324594	6545	61	22	62700	CXCL3,JUND,GRPR,PROCR,MRPL18,TIMM10,CCL8,COG5,ARMCX6,RPL41,IKBKG,UXT,LILRB3,PRPF31,SLN,HCRT,MAGEB2,FGF20,PLCH2,S100A6,BAG6,CEBPB
TF	Factor: IRF-4; motif: GAAARTA	TF:M01883	false	0.0000012559333135117914	5.901033419788887	8411	61	25	62700	CXCL3,AMY1B,CRABP1,MAB21L2,RBMY1A1,GRPR,PROCR,TMEM160,VBP1,MRPL18,TIMM10,ARMCX6,RPL41,MFHAS1,GTF2H2,IKBKG,PI3,SPIN2A,GNG3,SLN,HCRT,RPH3AL,S100A6,LSM1,SPRR1B
TF	Factor: NF-Y; motif: NCTGATTGGYTASY	TF:M00209	false	0.0000012711273007226103	5.8958109535900585	3850	61	17	62700	SPAG11B,MAB21L2,RBMY1A1,PROCR,TMEM160,VBP1,MRPL18,COG5,HSD17B10,SPIN2A,PRPF31,IMP3,HCAR3,RAB33A,BAG6,TMSB15A,EDDM3A
TF	Factor: AP-3; motif: TKGAAAKN	TF:M04609	false	0.0000013154657850169504	5.880920443337746	4358	61	18	62700	CXCL3,AMY1B,TIMM10,CCL8,ARMCX6,RPL41,IKBKG,UXT,SPIN2A,GNG3,LILRB3,SLN,IMP3,HCRT,MAGEB2,HCAR3,RAB33A,EDDM3A
TF	Factor: ELK1; motif: ACCGGAAGTN	TF:M03970	false	0.000001323851759964872	5.878160642867336	4882	61	19	62700	CRABP1,RBMY1A1,TMEM160,MRPL18,TIMM10,NUP160,ARMCX6,RPL41,HSPB1,GTF2H2,IKBKG,PRPF31,IMP3,MAGEB2,FTHL17,HCAR3,RPH3AL,BAG6,LSM1
TF	Factor: Fli-1:Dlx-2; motif: RNCGGAARYAATTA	TF:M08470	false	0.000001323851759964872	5.878160642867336	5988	61	21	62700	SPAG11B,AMY1B,LGALS4,RBMY1A1,TMEM160,MRPL18,TIMM10,ARMCX6,RPL41,MFHAS1,GTF2H2,IKBKG,PI3,PRPF31,SLN,MAGEB2,FTHL17,HCAR3,TMSB15A,LSM1,SPRR1B
TF	Factor: ZNF436; motif: TCCTCCAGGAAGCCY; match class: 1	TF:M10477_1	false	0.000001323851759964872	5.878160642867336	9098	61	26	62700	SPAG11B,JUND,RBMY1A1,GRPR,VBP1,IFNGR2,MRPL18,RPL41,MFHAS1,HSD17B10,IKBKG,UXT,LILRB3,POU5F1,IMP3,FCER1G,HCRT,FGF20,PLCH2,RAB33A,RPH3AL,BAG6,TMSB15A,LSM1,CEBPB,SPRR1B
TF	Factor: RARA; motif: ARRGGTCANSNGAGGTCA	TF:M04482	false	0.0000013491176329341015	5.869950181457162	3869	61	17	62700	LGALS4,PROCR,TMEM160,VBP1,CCL8,HSPB1,IKBKG,GNG3,PRPF31,POU5F1,IMP3,FCER1G,HCRT,S100A6,BAG6,TYROBP,EDDM3A
TF	Factor: PEBP2beta; motif: TGTGGTY	TF:M03841	false	0.000001397924436589875	5.854516303310634	7821	61	24	62700	AMY1B,LGALS4,RBMY1A1,PROCR,IFNGR2,MRPL18,TIMM10,NUP160,COG5,MFHAS1,HSPB1,IKBKG,PI3,GNG3,LILRB3,SLN,IMP3,FCER1G,FTHL17,FGF20,HCAR3,RPH3AL,EDDM3A,SPRR1B
TF	Factor: FLI1; motif: ACCGGAARTN	TF:M03988	false	0.0000014267642625555981	5.8456477773609326	8475	61	25	62700	CRABP1,RBMY1A1,TMEM160,IFNGR2,MRPL18,TIMM10,NUP160,COG5,ARMCX6,RPL41,MFHAS1,HSPB1,GTF2H2,IKBKG,UXT,PRPF31,IMP3,FCER1G,MAGEB2,FTHL17,HCAR3,RPH3AL,BAG6,TMSB15A,LSM1
TF	Factor: IRF-4; motif: AAGTTTC	TF:M04855	false	0.0000014268106520587527	5.845633657034084	7833	61	24	62700	CXCL3,AMY1B,GRPR,VBP1,IFNGR2,CCL8,COG5,ARMCX6,RPL41,HSPB1,HSD17B10,IKBKG,SPIN2A,POU5F1,IMP3,MAGEB2,SPINT3,RPH3AL,S100A6,BAG6,TYROBP,EDDM3A,CEBPB,SPRR1B
TF	Factor: NFATc1; motif: TTTCCWN	TF:M01718	false	0.0000014508112388586973	5.838389088771636	6026	61	21	62700	SPAG11B,CRABP1,MAB21L2,GRPR,MRPL18,TIMM10,NUP160,ARMCX6,HSD17B10,UXT,PI3,SPIN2A,FCER1G,HCRT,MAGEB2,HCAR3,RAB33A,S100A6,TYROBP,TMSB15A,EDDM3A
TF	Factor: CREB,; motif: NTGACGTNA	TF:M00981	false	0.0000014508112388586973	5.838389088771636	8485	61	25	62700	CXCL3,JUND,GRPR,TMEM160,IFNGR2,MRPL18,TIMM10,CCL8,COG5,ARMCX6,RPL41,IKBKG,UXT,PRPF31,SLN,IMP3,FCER1G,HCRT,MAGEB2,FTHL17,RPH3AL,S100A6,BAG6,TMSB15A,CEBPB
TF	Factor: Pax-2; motif: NNNNGTCANGNRTKANNNN	TF:M00098	false	0.0000014665713621344004	5.833696799763451	7847	61	24	62700	SPAG11B,AMY1B,CRABP1,LGALS4,GRPR,PROCR,TIMM10,NUP160,CCL8,COG5,HSD17B10,GTF2H2,UXT,PI3,SPIN2A,LILRB3,PRPF31,SLN,POU5F1,FCER1G,HCRT,FGF20,S100A6,TYROBP
TF	Factor: JunB; motif: GATGACGTCAYC	TF:M11273	false	0.0000014679074837232097	5.833301315383599	9155	61	26	62700	CXCL3,SPAG11B,AMY1B,JUND,PROCR,VBP1,MRPL18,TIMM10,CCL8,COG5,RPL41,HSD17B10,IKBKG,UXT,PI3,SPIN2A,PRPF31,IMP3,FCER1G,MAGEB2,FGF20,HCAR3,S100A6,TMSB15A,CLIC3,EDDM3A
TF	Factor: Oct3; motif: WTATGCGCATAW	TF:M11934	false	0.000001478475599444961	5.830185838614262	9840	61	27	62700	CXCL3,SPAG11B,CRABP1,JUND,RBMY1A1,GRPR,PROCR,VBP1,IFNGR2,MRPL18,TIMM10,COG5,RPL41,HSPB1,UXT,SPIN2A,GNG3,PRPF31,SLN,IMP3,FCER1G,MAGEB2,FTHL17,PLCH2,HCAR3,RAB33A,S100A6
TF	Factor: ER71; motif: ACCGGAARYN	TF:M02067	false	0.0000014912695790964755	5.826443841368381	6040	61	21	62700	CXCL3,CRABP1,RBMY1A1,TMEM160,MRPL18,TIMM10,NUP160,ARMCX6,RPL41,HSPB1,GTF2H2,IKBKG,UXT,PRPF31,MAGEB2,FTHL17,HCAR3,RPH3AL,BAG6,TMSB15A,LSM1
TF	Factor: Elk-1:FOXI1; motif: ACCGGAAGTRTMAACAN	TF:M08216	false	0.000001494707166157126	5.825443883312156	7234	61	23	62700	CXCL3,AMY1B,CRABP1,TMEM160,IFNGR2,MRPL18,TIMM10,ARMCX6,RPL41,MFHAS1,HSD17B10,IKBKG,UXT,PI3,SPIN2A,LILRB3,ZNF32,IMP3,FCER1G,HCRT,FGF20,SPINT3,LSM1
TF	Factor: FXR:RXR-ALPHA; motif: NRGGTCANRGGKN	TF:M08955	false	0.0000015233051779787183	5.817213081670478	9859	61	27	62700	CXCL3,SPAG11B,CRABP1,PROCR,TMEM160,MRPL18,NUP160,CCL8,COG5,ARMCX6,RPL41,MFHAS1,IKBKG,PI3,SPIN2A,GNG3,LILRB3,PRPF31,ZNF32,POU5F1,FCER1G,MAGEB2,PLCH2,RAB33A,TYROBP,CLIC3,SPRR1B
TF	Factor: Fli-1:E2A; motif: NCCGGAWRCASCTGN	TF:M08472	false	0.000001608908817514839	5.793468568189514	8539	61	25	62700	CXCL3,SPAG11B,AMY1B,CRABP1,GRPR,TMEM160,TIMM10,NUP160,HSPB1,HSD17B10,GTF2H2,PI3,ZNF32,FCER1G,HCRT,MAGEB2,PLCH2,HCAR3,RAB33A,S100A6,TYROBP,TMSB15A,CLIC3,LSM1,SPRR1B
TF	Factor: JunD; motif: RTGACGTCA	TF:M04681	false	0.0000016164287271919021	5.791443439873747	6074	61	21	62700	SPAG11B,AMY1B,JUND,LGALS4,RBMY1A1,PROCR,TMEM160,CCL8,HSD17B10,IKBKG,SPIN2A,GNG3,PRPF31,HCRT,MAGEB2,HCAR3,TYROBP,TMSB15A,CLIC3,EDDM3A,SPRR1B
TF	Factor: GATA-5; motif: TATCTN	TF:M02006	false	0.000001626474988152575	5.788752610888639	9211	61	26	62700	AMY1B,RBMY1A1,GRPR,PROCR,MRPL18,NUP160,CCL8,COG5,ARMCX6,RPL41,HSPB1,HSD17B10,GTF2H2,IKBKG,UXT,SPIN2A,GNG3,FCER1G,HCRT,FTHL17,FGF20,HCAR3,SPINT3,RPH3AL,EDDM3A,SPRR1B
TF	Factor: VDR,; motif: RRTGNMCYTNNTGAMCCNYNT	TF:M00966	false	0.0000016305729183075438	5.787659775017793	9897	61	27	62700	CXCL3,SPAG11B,AMY1B,LGALS4,MAB21L2,PROCR,IFNGR2,TIMM10,NUP160,CCL8,RPL41,UXT,PI3,SPIN2A,GNG3,IMP3,HCRT,MAGEB2,PLCH2,HCAR3,SPINT3,RAB33A,RPH3AL,BAG6,TYROBP,EDDM3A,LSM1
TF	Factor: FOXO1A; motif: AAACAA; match class: 1	TF:M03823_1	false	0.0000016305729183075438	5.787659775017793	9215	61	26	62700	CXCL3,AMY1B,CRABP1,LGALS4,MAB21L2,TMEM160,TIMM10,NUP160,CCL8,COG5,ARMCX6,HSD17B10,GTF2H2,IKBKG,UXT,PI3,PRPF31,IMP3,FTHL17,HCAR3,RPH3AL,TYROBP,TMSB15A,EDDM3A,LSM1,SPRR1B
TF	Factor: SRY; motif: TTGTTT; match class: 1	TF:M03854_1	false	0.0000016305729183075438	5.787659775017793	9215	61	26	62700	CXCL3,AMY1B,CRABP1,LGALS4,MAB21L2,TMEM160,TIMM10,NUP160,CCL8,COG5,ARMCX6,HSD17B10,GTF2H2,IKBKG,UXT,PI3,PRPF31,IMP3,FTHL17,HCAR3,RPH3AL,TYROBP,TMSB15A,EDDM3A,LSM1,SPRR1B
TF	Factor: Smad4; motif: NCAGACAN	TF:M07368	false	0.0000016383420766371608	5.785595414855593	3936	61	17	62700	SPAG11B,GRPR,PROCR,IFNGR2,TIMM10,HSPB1,HSD17B10,SPIN2A,GNG3,LILRB3,PRPF31,SLN,POU5F1,HCRT,PLCH2,SPINT3,RPH3AL
TF	Factor: Elk-1:HOXA1; motif: ACCGGAAGTAATTA	TF:M08451	false	0.0000016489108670910873	5.7828028197810255	8557	61	25	62700	SPAG11B,CRABP1,JUND,RBMY1A1,TMEM160,VBP1,IFNGR2,MRPL18,TIMM10,NUP160,RPL41,HSPB1,GTF2H2,IKBKG,PI3,ZNF32,IMP3,MAGEB2,FTHL17,FGF20,HCAR3,RPH3AL,S100A6,BAG6,LSM1
TF	Factor: TAFII250; motif: RARRWGGCGGMGGNGR	TF:M10086	false	0.0000016765799142897079	5.775575741067316	9231	61	26	62700	JUND,LGALS4,RBMY1A1,VBP1,IFNGR2,NUP160,COG5,ARMCX6,MFHAS1,HSPB1,HSD17B10,GTF2H2,GNG3,LILRB3,ZNF32,POU5F1,IMP3,FCER1G,FTHL17,PLCH2,RAB33A,S100A6,TMSB15A,EDDM3A,LSM1,CEBPB
TF	Factor: Sox-18; motif: NACAAYGS	TF:M11623	false	0.0000016765799142897079	5.775575741067316	5524	61	20	62700	CXCL3,MAB21L2,GRPR,TIMM10,NUP160,CCL8,COG5,RPL41,GNG3,PRPF31,SLN,POU5F1,MAGEB2,FTHL17,SPINT3,S100A6,TYROBP,EDDM3A,CEBPB,SPRR1B
TF	Factor: ZBP89; motif: CCCCKCCCCCNN	TF:M07397	false	0.0000018172998033028935	5.740573420419206	7325	61	23	62700	CXCL3,JUND,MAB21L2,RBMY1A1,IFNGR2,NUP160,COG5,HSD17B10,IKBKG,UXT,GNG3,POU5F1,HCRT,MAGEB2,FTHL17,FGF20,PLCH2,SPINT3,RAB33A,BAG6,TMSB15A,CLIC3,CEBPB
TF	Factor: E2F2; motif: AAAATGGCGCCATTTT	TF:M04517	false	0.0000019026940828253122	5.720631032428088	9292	61	26	62700	CXCL3,AMY1B,RBMY1A1,GRPR,PROCR,VBP1,MRPL18,TIMM10,NUP160,RPL41,HSPB1,GTF2H2,UXT,PRPF31,ZNF32,POU5F1,FCER1G,MAGEB2,FTHL17,FGF20,HCAR3,SPINT3,RPH3AL,S100A6,TYROBP,TMSB15A
TF	Factor: KLF15; motif: NCCMCGCCCMCN; match class: 1	TF:M12158_1	false	0.000001984757114032313	5.702292632724329	6157	61	21	62700	CRABP1,JUND,MAB21L2,RBMY1A1,TMEM160,IFNGR2,NUP160,CCL8,COG5,ARMCX6,HSPB1,IKBKG,UXT,GNG3,POU5F1,SPINT3,RAB33A,BAG6,TMSB15A,CLIC3,CEBPB
TF	Factor: c-Myc:Max; motif: GCCAYGYGSN	TF:M00322	false	0.0000020643096310830954	5.685225161218528	8011	61	24	62700	AMY1B,CRABP1,JUND,RBMY1A1,PROCR,TMEM160,IFNGR2,MRPL18,TIMM10,MFHAS1,HSPB1,HSD17B10,GTF2H2,UXT,PI3,ZNF32,IMP3,MAGEB2,FTHL17,FGF20,PLCH2,RAB33A,RPH3AL,S100A6
TF	Factor: Six-1; motif: NNGTATCRNN	TF:M11026	false	0.0000021534827593349736	5.666858600825299	6189	61	21	62700	MAB21L2,PROCR,VBP1,MRPL18,NUP160,CCL8,MFHAS1,GTF2H2,PI3,GNG3,LILRB3,SLN,ZNF32,POU5F1,IMP3,FTHL17,SPINT3,BAG6,EDDM3A,LSM1,SPRR1B
TF	Factor: NMYC; motif: CAYCTG; match class: 1	TF:M01808_1	false	0.0000023210753122537765	5.634310767701948	6218	61	21	62700	AMY1B,CRABP1,LGALS4,GRPR,PROCR,VBP1,ARMCX6,PI3,SPIN2A,SLN,IMP3,FTHL17,FGF20,PLCH2,HCAR3,RAB33A,RPH3AL,S100A6,CLIC3,EDDM3A,SPRR1B
TF	Factor: NR1B1:RXR-GAMMA; motif: RRGGTCANNNNNRGGTCA	TF:M08965	false	0.000002415966498832576	5.61690909218378	4053	61	17	62700	LGALS4,VBP1,MRPL18,ARMCX6,MFHAS1,PI3,GNG3,LILRB3,PRPF31,SLN,IMP3,FCER1G,MAGEB2,FTHL17,RAB33A,TYROBP,CLIC3
TF	Factor: HOXB2:Elk-1; motif: TAATKRCCGGAAGTN	TF:M08341	false	0.0000024289393795140333	5.614583324005522	6237	61	21	62700	SPAG11B,JUND,TMEM160,TIMM10,NUP160,ARMCX6,HSPB1,HSD17B10,IKBKG,PI3,GNG3,ZNF32,IMP3,MAGEB2,FTHL17,FGF20,PLCH2,RPH3AL,BAG6,TMSB15A,LSM1
TF	Factor: LRF; motif: NGNAGNGGGTYN	TF:M04617	false	0.0000025758809433520766	5.589074213843328	6261	61	21	62700	SPAG11B,CRABP1,LGALS4,MAB21L2,TMEM160,COG5,MFHAS1,IKBKG,PI3,SPIN2A,PRPF31,ZNF32,IMP3,HCRT,MAGEB2,RAB33A,RPH3AL,S100A6,TMSB15A,CLIC3,LSM1
TF	Factor: meis1:Elf-1; motif: NTGCCGGAAGTN; match class: 1	TF:M08377_1	false	0.000002644054432390248	5.577729608398429	5134	61	19	62700	CRABP1,RBMY1A1,TMEM160,IFNGR2,MRPL18,TIMM10,NUP160,RPL41,HSPB1,GTF2H2,IKBKG,PRPF31,ZNF32,FCER1G,MAGEB2,FTHL17,BAG6,CLIC3,LSM1
TF	Factor: FXR:RXR-ALPHA; motif: NAGKTCATTGACCYN; match class: 1	TF:M08954_1	false	0.0000026557534490613934	5.575812245825955	2264	61	13	62700	CXCL3,AMY1B,VBP1,ARMCX6,IMP3,FCER1G,PLCH2,S100A6,TYROBP,TMSB15A,CLIC3,LSM1,SPRR1B
TF	Factor: p73; motif: NGRCATGYYTGNRCWTGYYN	TF:M09644	false	0.00000268674184536378	5.570774060593288	3595	61	16	62700	LGALS4,PROCR,TMEM160,VBP1,ARMCX6,HSPB1,IKBKG,UXT,LILRB3,FCER1G,FTHL17,FGF20,SPINT3,RAB33A,RPH3AL,EDDM3A
TF	Factor: Elf-1; motif: NANSCGGAAGTR	TF:M11450	false	0.000002700586631660735	5.568541886500267	5702	61	20	62700	CRABP1,LGALS4,MRPL18,TIMM10,NUP160,ARMCX6,RPL41,HSPB1,GTF2H2,IKBKG,POU5F1,MAGEB2,FTHL17,FGF20,RAB33A,RPH3AL,S100A6,BAG6,TYROBP,CEBPB
TF	Factor: c-Jun; motif: NATGACGTCAYN	TF:M11266	false	0.0000027268373654139253	5.56434076356536	8800	61	25	62700	CXCL3,SPAG11B,AMY1B,JUND,PROCR,TIMM10,CCL8,COG5,RPL41,HSD17B10,IKBKG,UXT,PI3,SPIN2A,GNG3,PRPF31,IMP3,FCER1G,MAGEB2,HCAR3,S100A6,TMSB15A,CLIC3,EDDM3A,SPRR1B
TF	Factor: ER81; motif: RCCGGAARYN; match class: 1	TF:M02065_1	false	0.000002730343910355639	5.563782646379448	6887	61	22	62700	CRABP1,RBMY1A1,TMEM160,IFNGR2,MRPL18,TIMM10,NUP160,ARMCX6,RPL41,MFHAS1,HSPB1,GTF2H2,IKBKG,PRPF31,IMP3,MAGEB2,FTHL17,PLCH2,HCAR3,RAB33A,BAG6,LSM1
TF	Factor: Pax-5; motif: BCNNNRNGCANBGNTGNRTAGCSGCHNB; match class: 1	TF:M00143_1	false	0.0000027417949185504966	5.561965032796965	5150	61	19	62700	AMY1B,MFHAS1,HSPB1,SPIN2A,LILRB3,ZNF32,POU5F1,IMP3,HCRT,FTHL17,PLCH2,SPINT3,RAB33A,RPH3AL,S100A6,TYROBP,TMSB15A,CEBPB,SPRR1B
TF	Factor: STAT1; motif: NNNSANTTCCGGGAANTGNSN	TF:M00224	false	0.0000027955070653880943	5.553539405764391	5717	61	20	62700	CXCL3,AMY1B,CRABP1,RBMY1A1,GRPR,VBP1,IFNGR2,TIMM10,NUP160,ARMCX6,MFHAS1,HSPB1,GTF2H2,SPIN2A,SLN,FCER1G,HCAR3,RPH3AL,LSM1,SPRR1B
TF	Factor: Spz1; motif: DNNGGRGGGWWNNNN	TF:M00446	false	0.0000028026488004839557	5.552431320208978	8816	61	25	62700	SPAG11B,AMY1B,JUND,LGALS4,MAB21L2,PROCR,VBP1,IFNGR2,TIMM10,CCL8,COG5,RPL41,SPIN2A,LILRB3,POU5F1,FGF20,PLCH2,RAB33A,S100A6,BAG6,TYROBP,CLIC3,LSM1,CEBPB,SPRR1B
TF	Factor: C-ets-1; motif: AGGAAGN	TF:M01870	false	0.00000293095513994655	5.532990828652238	6922	61	22	62700	CXCL3,SPAG11B,CRABP1,JUND,LGALS4,GRPR,IFNGR2,MRPL18,CCL8,COG5,UXT,PI3,SLN,IMP3,HCRT,MAGEB2,FTHL17,S100A6,TYROBP,EDDM3A,LSM1,CEBPB
TF	Factor: SPI1; motif: AGGAAGT	TF:M02278	false	0.00000293095513994655	5.532990828652238	6922	61	22	62700	CXCL3,SPAG11B,CRABP1,JUND,LGALS4,GRPR,IFNGR2,MRPL18,CCL8,COG5,UXT,PI3,SLN,IMP3,HCRT,MAGEB2,FTHL17,S100A6,TYROBP,EDDM3A,LSM1,CEBPB
TF	Factor: Fli-1; motif: MGGAAGT	TF:M07382	false	0.00000293095513994655	5.532990828652238	6922	61	22	62700	CXCL3,SPAG11B,CRABP1,JUND,LGALS4,GRPR,IFNGR2,MRPL18,CCL8,COG5,UXT,PI3,SLN,IMP3,HCRT,MAGEB2,FTHL17,S100A6,TYROBP,EDDM3A,LSM1,CEBPB
TF	Factor: ER-alpha; motif: AGGTCASMNTGACCY	TF:M09909	false	0.00000293095513994655	5.532990828652238	6921	61	22	62700	CXCL3,AMY1B,JUND,LGALS4,PROCR,VBP1,IFNGR2,TIMM10,HSD17B10,IKBKG,PI3,LILRB3,ZNF32,FCER1G,HCRT,FTHL17,FGF20,PLCH2,S100A6,CLIC3,LSM1,SPRR1B
TF	Factor: PEA3; motif: AGGAAGT	TF:M03579	false	0.00000293095513994655	5.532990828652238	6922	61	22	62700	CXCL3,SPAG11B,CRABP1,JUND,LGALS4,GRPR,IFNGR2,MRPL18,CCL8,COG5,UXT,PI3,SLN,IMP3,HCRT,MAGEB2,FTHL17,S100A6,TYROBP,EDDM3A,LSM1,CEBPB
TF	Factor: Erg; motif: NACCGGAARYN	TF:M11392	false	0.0000030188143490773003	5.520163594380162	8856	61	25	62700	CRABP1,RBMY1A1,TMEM160,VBP1,IFNGR2,MRPL18,TIMM10,NUP160,COG5,ARMCX6,RPL41,HSPB1,GTF2H2,IKBKG,UXT,PRPF31,ZNF32,FCER1G,MAGEB2,FTHL17,HCAR3,RPH3AL,BAG6,TMSB15A,LSM1
TF	Factor: FLI-1; motif: CMGGAWGTSAN	TF:M01208	false	0.0000031086555887582773	5.507427391236742	6344	61	21	62700	SPAG11B,CRABP1,JUND,TMEM160,VBP1,MRPL18,TIMM10,NUP160,HSPB1,GTF2H2,IKBKG,SPIN2A,LILRB3,PRPF31,IMP3,MAGEB2,FTHL17,RPH3AL,BAG6,TYROBP,LSM1
TF	Factor: Elk-1; motif: GGAAGN; match class: 1	TF:M03819_1	false	0.0000031233494245609467	5.505379426378301	7572	61	23	62700	CRABP1,LGALS4,RBMY1A1,GRPR,IFNGR2,MRPL18,RPL41,GTF2H2,IKBKG,UXT,PI3,SLN,POU5F1,IMP3,MAGEB2,FTHL17,SPINT3,S100A6,BAG6,TYROBP,TMSB15A,EDDM3A,CEBPB
TF	Factor: Sp3; motif: NGCCACGCCCMCN	TF:M12153	false	0.000003154540370287505	5.501063910330938	6352	61	21	62700	CXCL3,CRABP1,JUND,RBMY1A1,TMEM160,NUP160,CCL8,ARMCX6,HSPB1,HSD17B10,IKBKG,UXT,GNG3,SLN,POU5F1,PLCH2,SPINT3,BAG6,TMSB15A,CLIC3,CEBPB
TF	Factor: Isl2; motif: CTAATKR	TF:M02079	false	0.000003154540370287505	5.501063910330938	5769	61	20	62700	CXCL3,RBMY1A1,GRPR,VBP1,MRPL18,TIMM10,CCL8,HSD17B10,PI3,SPIN2A,GNG3,LILRB3,POU5F1,HCRT,SPINT3,BAG6,TYROBP,TMSB15A,EDDM3A,LSM1
TF	Factor: SMAD4; motif: GKSRKKCAGMCANCY	TF:M00733	false	0.0000031587392637536913	5.5004862211940555	8882	61	25	62700	SPAG11B,AMY1B,MAB21L2,RBMY1A1,PROCR,VBP1,TIMM10,COG5,RPL41,MFHAS1,HSD17B10,IKBKG,SPIN2A,GNG3,LILRB3,POU5F1,HCRT,PLCH2,RPH3AL,S100A6,BAG6,TYROBP,CLIC3,EDDM3A,SPRR1B
TF	Factor: POU2F1:ER81; motif: ACCGGATATGCAN	TF:M08401	false	0.0000032553345392220866	5.487404373893797	7595	61	23	62700	CXCL3,AMY1B,GRPR,TMEM160,IFNGR2,MRPL18,COG5,RPL41,HSPB1,IKBKG,SPIN2A,GNG3,PRPF31,SLN,ZNF32,MAGEB2,FTHL17,FGF20,HCAR3,RAB33A,RPH3AL,BAG6,TMSB15A
TF	Factor: DREF; motif: CTYYCWCTTCCY	TF:M09725	false	0.000003256849191904159	5.487202350934727	7596	61	23	62700	SPAG11B,MAB21L2,PROCR,TMEM160,IFNGR2,TIMM10,NUP160,ARMCX6,HSD17B10,GTF2H2,UXT,PI3,SPIN2A,LILRB3,POU5F1,FCER1G,HCRT,MAGEB2,FTHL17,FGF20,PLCH2,TYROBP,TMSB15A
TF	Factor: Elk-1:TBR2; motif: TNRCACCGGAAGN	TF:M08213	false	0.0000032943146610776175	5.482234920939474	6374	61	21	62700	CXCL3,RBMY1A1,TMEM160,TIMM10,NUP160,COG5,MFHAS1,GTF2H2,IKBKG,SPIN2A,PRPF31,ZNF32,IMP3,FTHL17,FGF20,PLCH2,HCAR3,RAB33A,RPH3AL,S100A6,BAG6
TF	Factor: NFATc1; motif: NTTTCCRTNNAYGGAAAN	TF:M11979	false	0.0000033129638013990327	5.479783309345489	8910	61	25	62700	CXCL3,AMY1B,CRABP1,MAB21L2,RBMY1A1,TMEM160,VBP1,IFNGR2,NUP160,ARMCX6,RPL41,HSPB1,HSD17B10,GTF2H2,IKBKG,GNG3,SLN,IMP3,FCER1G,HCRT,FGF20,PLCH2,RPH3AL,S100A6,LSM1
TF	Factor: JUNB:C-JUN; motif: KRTGACGTCATN	TF:M08945	false	0.000003340286323878998	5.476216304580339	9595	61	26	62700	SPAG11B,AMY1B,JUND,PROCR,VBP1,MRPL18,TIMM10,CCL8,COG5,RPL41,HSD17B10,IKBKG,UXT,SPIN2A,GNG3,PRPF31,IMP3,FCER1G,MAGEB2,HCAR3,S100A6,TMSB15A,CLIC3,EDDM3A,CEBPB,SPRR1B
TF	Factor: HOXB8; motif: RTCRTTAN	TF:M10727	false	0.000003340286323878998	5.476216304580339	6382	61	21	62700	CXCL3,MAB21L2,RBMY1A1,TMEM160,VBP1,MRPL18,TIMM10,HSPB1,HSD17B10,IKBKG,PI3,LILRB3,PRPF31,FTHL17,PLCH2,S100A6,BAG6,TYROBP,TMSB15A,LSM1,SPRR1B
TF	Factor: Sox-10; motif: AACAATRGNCYATTGTT; match class: 1	TF:M11632_1	false	0.000003340286323878998	5.476216304580339	4689	61	18	62700	CXCL3,AMY1B,CRABP1,GRPR,IFNGR2,TIMM10,RPL41,HSD17B10,GTF2H2,UXT,PI3,SPIN2A,SLN,IMP3,FTHL17,SPINT3,LSM1,SPRR1B
TF	Factor: TIF2; motif: ANANAGAWAAGN	TF:M09849	false	0.000003340321843318169	5.47621168646892	3670	61	16	62700	SPAG11B,AMY1B,CRABP1,LGALS4,MAB21L2,GRPR,TIMM10,NUP160,RPL41,UXT,SPIN2A,LILRB3,SLN,FCER1G,HCRT,FGF20
TF	Factor: POU2F1:PEA3; motif: ACCGGATATGCAN	TF:M08402	false	0.000003340321843318169	5.47621168646892	8256	61	24	62700	CXCL3,SPAG11B,AMY1B,MAB21L2,GRPR,TMEM160,IFNGR2,MRPL18,TIMM10,NUP160,CCL8,COG5,SPIN2A,SLN,IMP3,MAGEB2,FTHL17,FGF20,HCAR3,RAB33A,RPH3AL,BAG6,TMSB15A,SPRR1B
TF	Factor: Elf-1; motif: NANGCGGAAGTR	TF:M11452	false	0.000003419853821539239	5.465992457059554	6394	61	21	62700	CRABP1,MRPL18,TIMM10,NUP160,ARMCX6,RPL41,HSPB1,GTF2H2,IKBKG,UXT,IMP3,MAGEB2,FTHL17,FGF20,HCAR3,RAB33A,RPH3AL,S100A6,BAG6,CLIC3,CEBPB
TF	Factor: TTF-1; motif: NTKGAGTGSN	TF:M10007	false	0.000003490793881043998	5.457075793972406	4706	61	18	62700	CXCL3,MAB21L2,GRPR,IFNGR2,RPL41,HSD17B10,PI3,LILRB3,ZNF32,POU5F1,FCER1G,HCRT,PLCH2,RPH3AL,S100A6,TYROBP,TMSB15A,EDDM3A
TF	Factor: IRF-3; motif: KCNGTTTCSNSGAAACCGAAACN	TF:M11675	false	0.0000035930647908234426	5.444534951444557	4717	61	18	62700	CXCL3,SPAG11B,LGALS4,MRPL18,NUP160,CCL8,COG5,RPL41,HSD17B10,GTF2H2,SPIN2A,GNG3,LILRB3,HCRT,HCAR3,BAG6,TMSB15A,SPRR1B
TF	Factor: TCF-1; motif: ASATCAAAG	TF:M11602	false	0.0000038103329572102977	5.419037072838521	7047	61	22	62700	CXCL3,SPAG11B,AMY1B,JUND,GRPR,TMEM160,VBP1,NUP160,COG5,ARMCX6,HSPB1,UXT,PI3,GNG3,SLN,FTHL17,FGF20,HCAR3,SPINT3,S100A6,EDDM3A,SPRR1B
TF	Factor: TFAP2A; motif: NNNGCCTCAGGCNN	TF:M12485	false	0.0000038458273161533	5.415010220182152	6444	61	21	62700	AMY1B,CRABP1,LGALS4,RBMY1A1,PROCR,VBP1,MRPL18,TIMM10,CCL8,MFHAS1,IKBKG,UXT,PI3,PRPF31,ZNF32,POU5F1,FCER1G,SPINT3,RAB33A,CLIC3,LSM1
TF	Factor: Elk-1; motif: RCCGGAAGTGN	TF:M09904	false	0.0000038458273161533	5.415010220182152	8326	61	24	62700	CRABP1,RBMY1A1,TMEM160,VBP1,IFNGR2,MRPL18,TIMM10,NUP160,ARMCX6,RPL41,MFHAS1,HSPB1,GTF2H2,IKBKG,UXT,PRPF31,FCER1G,MAGEB2,FTHL17,FGF20,HCAR3,RPH3AL,BAG6,LSM1
TF	Factor: Elk-1; motif: NNCCGGAAGTN; match class: 1	TF:M11435_1	false	0.0000038540995131729	5.414077076015824	5857	61	20	62700	RBMY1A1,TMEM160,IFNGR2,MRPL18,TIMM10,MFHAS1,HSPB1,IKBKG,UXT,PRPF31,ZNF32,MAGEB2,FTHL17,FGF20,PLCH2,HCAR3,RAB33A,BAG6,TYROBP,LSM1
TF	Factor: Pax-5; motif: GTYAYGCTTSRCTGVNYN	TF:M04754	false	0.000003893520249050272	5.409657562324471	5293	61	19	62700	CRABP1,JUND,TMEM160,IFNGR2,MFHAS1,HSPB1,UXT,PI3,SLN,ZNF32,POU5F1,MAGEB2,FTHL17,PLCH2,HCAR3,S100A6,CLIC3,EDDM3A,LSM1
TF	Factor: p63; motif: NRCAWGYCCAGRCWTGYNN	TF:M10024	false	0.000003937726015879806	5.404754505041741	2789	61	14	62700	AMY1B,PROCR,MRPL18,ARMCX6,HSPB1,IKBKG,UXT,SLN,FTHL17,FGF20,SPINT3,RAB33A,RPH3AL,CLIC3
TF	Factor: BCL-11A; motif: NAAAGAGGAAGTGARAN	TF:M09595	false	0.000003937726015879806	5.404754505041741	3722	61	16	62700	JUND,LGALS4,GRPR,PROCR,IFNGR2,MRPL18,TIMM10,CCL8,HSD17B10,GTF2H2,UXT,SPIN2A,LILRB3,IMP3,FCER1G,FGF20
TF	Factor: ER-beta; motif: RGGTCASCNTGMCCY	TF:M09910	false	0.000003963095690712947	5.401965441305255	9694	61	26	62700	CXCL3,AMY1B,JUND,LGALS4,PROCR,VBP1,IFNGR2,MRPL18,TIMM10,NUP160,MFHAS1,HSPB1,HSD17B10,IKBKG,LILRB3,ZNF32,POU5F1,IMP3,FTHL17,FGF20,PLCH2,S100A6,CLIC3,LSM1,CEBPB,SPRR1B
TF	Factor: Hey2; motif: NNCACGYGNN; match class: 1	TF:M11052_1	false	0.000003963095690712947	5.401965441305255	9694	61	26	62700	SPAG11B,AMY1B,CRABP1,JUND,RBMY1A1,TIMM10,COG5,ARMCX6,MFHAS1,HSPB1,GTF2H2,UXT,PI3,SPIN2A,PRPF31,SLN,ZNF32,IMP3,FTHL17,PLCH2,RAB33A,RPH3AL,S100A6,BAG6,CLIC3,LSM1
TF	Factor: ESE-1; motif: ACCCGGAAGTRNNNNNNNNWWWW	TF:M11379	false	0.000003970249685022795	5.401182180033409	3247	61	15	62700	CRABP1,MRPL18,TIMM10,CCL8,COG5,ARMCX6,RPL41,IKBKG,UXT,MAGEB2,FTHL17,HCAR3,RPH3AL,BAG6,EDDM3A
TF	Factor: DPF2; motif: NYCACYTCCYCNYYCY	TF:M09760	false	0.000003970249685022795	5.401182180033409	8347	61	24	62700	LGALS4,MAB21L2,PROCR,TMEM160,VBP1,IFNGR2,MRPL18,NUP160,RPL41,HSPB1,GTF2H2,IKBKG,UXT,PI3,SPIN2A,GNG3,POU5F1,FCER1G,FTHL17,FGF20,PLCH2,RAB33A,S100A6,CEBPB
TF	Factor: CP2; motif: AACCGGTTNNAACCGGTT	TF:M11486	false	0.000004001244303884396	5.39780493110294	3729	61	16	62700	CXCL3,SPAG11B,GRPR,PROCR,MFHAS1,HSPB1,GTF2H2,UXT,LILRB3,ZNF32,FTHL17,FGF20,RAB33A,TYROBP,LSM1,SPRR1B
TF	Factor: Thap1; motif: SCGCCATSTTKGNTNMGGGCARNN; match class: 1	TF:M04723_1	false	0.000004019393305999602	5.39583949510979	5309	61	19	62700	CXCL3,LGALS4,GRPR,VBP1,COG5,ARMCX6,RPL41,HSPB1,PI3,SPIN2A,GNG3,SLN,POU5F1,FCER1G,HCRT,MAGEB2,HCAR3,SPINT3,CLIC3
TF	Factor: ETS1; motif: ACCGGAARYN; match class: 1	TF:M03977_1	false	0.000004083393045134983	5.388978815247759	4767	61	18	62700	CRABP1,RBMY1A1,TMEM160,IFNGR2,MRPL18,TIMM10,ARMCX6,RPL41,HSPB1,GTF2H2,IKBKG,UXT,PRPF31,MAGEB2,FTHL17,HCAR3,BAG6,LSM1
TF	Factor: STAT3; motif: NGNNATTTCCSGGAARTGNNN	TF:M00225	false	0.000004106750149160717	5.386501718412849	3258	61	15	62700	CXCL3,RBMY1A1,TIMM10,NUP160,CCL8,ARMCX6,MFHAS1,HSPB1,GTF2H2,GNG3,SLN,IMP3,FTHL17,HCAR3,RPH3AL
TF	Factor: SREBP; motif: VNNVTCACCCYA	TF:M00776	false	0.000004210821177709493	5.375633201510873	6489	61	21	62700	JUND,LGALS4,MRPL18,TIMM10,ARMCX6,RPL41,MFHAS1,GTF2H2,UXT,PI3,GNG3,POU5F1,FCER1G,FTHL17,PLCH2,RAB33A,S100A6,CLIC3,EDDM3A,CEBPB,SPRR1B
TF	Factor: NR1B1:RXR-ALPHA; motif: RRGGTCANNNNNRGGTCA	TF:M08964	false	0.000004292456992233246	5.367294047507605	7109	61	22	62700	CXCL3,AMY1B,LGALS4,PROCR,VBP1,MRPL18,ARMCX6,MFHAS1,GTF2H2,PI3,GNG3,LILRB3,PRPF31,SLN,POU5F1,IMP3,FCER1G,MAGEB2,FTHL17,RAB33A,TYROBP,CLIC3
TF	Factor: ER-beta; motif: NRGGTCANKSTGACCTNN	TF:M09610	false	0.000004302206282970959	5.366308769818342	5908	61	20	62700	AMY1B,JUND,LGALS4,PROCR,VBP1,IFNGR2,TIMM10,HSD17B10,PI3,LILRB3,ZNF32,HCRT,MAGEB2,FTHL17,FGF20,PLCH2,S100A6,CLIC3,LSM1,SPRR1B
TF	Factor: TEF-3:Elk-1; motif: RMATWCCGGAWGT; match class: 1	TF:M08418_1	false	0.000004383136715572848	5.358214982941094	5344	61	19	62700	CRABP1,TMEM160,IFNGR2,MRPL18,TIMM10,NUP160,ARMCX6,RPL41,HSPB1,GTF2H2,IKBKG,PRPF31,ZNF32,FCER1G,MAGEB2,FGF20,BAG6,TMSB15A,LSM1
TF	Factor: CSX; motif: NNCACTTGNRN	TF:M02108	false	0.000004406781042668214	5.355878527507626	7122	61	22	62700	SPAG11B,AMY1B,JUND,LGALS4,MAB21L2,PROCR,TMEM160,VBP1,NUP160,CCL8,ARMCX6,HSPB1,HSD17B10,GNG3,SLN,FCER1G,HCRT,FTHL17,TYROBP,CLIC3,LSM1,SPRR1B
TF	Factor: FXR:RXR-ALPHA; motif: NAGKTCATTGACCYN	TF:M08954	false	0.000004441697521311973	5.352451020145483	6514	61	21	62700	CXCL3,AMY1B,GRPR,VBP1,CCL8,ARMCX6,HSPB1,PI3,GNG3,IMP3,FCER1G,PLCH2,HCAR3,SPINT3,RAB33A,S100A6,TYROBP,TMSB15A,CLIC3,LSM1,SPRR1B
TF	Factor: GR; motif: RGRACATTNTGTYC	TF:M04750	false	0.000004448261386412363	5.351809700890656	5351	61	19	62700	CXCL3,SPAG11B,CRABP1,GRPR,VBP1,IFNGR2,NUP160,CCL8,RPL41,PI3,SPIN2A,FCER1G,SPINT3,RPH3AL,BAG6,TYROBP,TMSB15A,CLIC3,LSM1
TF	Factor: ipf1; motif: RNWCATTAANWN	TF:M01255	false	0.0000044547615121920286	5.351175541169507	4272	61	17	62700	AMY1B,MAB21L2,RBMY1A1,TMEM160,TIMM10,RPL41,GNG3,SLN,ZNF32,MAGEB2,FGF20,SPINT3,RAB33A,S100A6,BAG6,EDDM3A,LSM1
TF	Factor: Fli-1; motif: NACCGGAARTN; match class: 1	TF:M11400_1	false	0.000004602070277919519	5.337046753533607	4283	61	17	62700	CRABP1,RBMY1A1,IFNGR2,MRPL18,TIMM10,ARMCX6,RPL41,HSPB1,GTF2H2,IKBKG,UXT,PRPF31,MAGEB2,FTHL17,HCAR3,BAG6,LSM1
TF	Factor: sin3A; motif: TGTCCNNGGTGCTG; match class: 1	TF:M04756_1	false	0.00000481542135786564	5.317365705343269	7796	61	23	62700	CRABP1,GRPR,IFNGR2,MRPL18,TIMM10,ARMCX6,RPL41,MFHAS1,GTF2H2,IKBKG,UXT,SPIN2A,LILRB3,ZNF32,PLCH2,SPINT3,RPH3AL,TYROBP,TMSB15A,CLIC3,EDDM3A,CEBPB,SPRR1B
TF	Factor: AP4; motif: NMNCAGCTGGN	TF:M12580	false	0.000004882647507564604	5.3113446275580465	5961	61	20	62700	IFNGR2,TIMM10,ARMCX6,RPL41,HSPB1,HSD17B10,GNG3,LILRB3,SLN,POU5F1,IMP3,MAGEB2,FTHL17,FGF20,RAB33A,RPH3AL,BAG6,TYROBP,CLIC3,EDDM3A
TF	Factor: HOXA6; motif: RTCRTTAN	TF:M10695	false	0.000004882647507564604	5.3113446275580465	6556	61	21	62700	MAB21L2,RBMY1A1,TMEM160,VBP1,TIMM10,HSPB1,HSD17B10,IKBKG,PI3,GNG3,LILRB3,PRPF31,FTHL17,PLCH2,SPINT3,S100A6,BAG6,TYROBP,TMSB15A,LSM1,SPRR1B
TF	Factor: PU.1; motif: NRAAAGAGGAAGTGRNN	TF:M10073	false	0.000005007609819563684	5.300369517619502	2422	61	13	62700	LGALS4,GRPR,PROCR,IFNGR2,RPL41,UXT,LILRB3,SLN,POU5F1,FCER1G,FTHL17,FGF20,TYROBP
TF	Factor: TEF-3:E2A; motif: NCAGSTGNGWATGYN	TF:M08438	false	0.000005044640368266966	5.297169789118703	5975	61	20	62700	AMY1B,CRABP1,GRPR,PROCR,IFNGR2,COG5,RPL41,GTF2H2,SPIN2A,GNG3,LILRB3,PRPF31,POU5F1,HCRT,MAGEB2,PLCH2,SPINT3,BAG6,TMSB15A,SPRR1B
TF	Factor: HOXA6; motif: NYMATTAN	TF:M08772	false	0.00000510189046643003	5.292268869586609	7825	61	23	62700	CXCL3,MAB21L2,PROCR,TMEM160,VBP1,MRPL18,TIMM10,CCL8,COG5,RPL41,HSPB1,IKBKG,UXT,PI3,SPIN2A,GNG3,PRPF31,SLN,MAGEB2,RPH3AL,TMSB15A,EDDM3A,LSM1
TF	Factor: PEA3; motif: RCCGGAAGYN	TF:M02066	false	0.0000051220154187136745	5.2905591185165175	7193	61	22	62700	CXCL3,CRABP1,RBMY1A1,TMEM160,IFNGR2,MRPL18,TIMM10,NUP160,ARMCX6,RPL41,HSPB1,GTF2H2,IKBKG,UXT,PRPF31,FCER1G,MAGEB2,FTHL17,HCAR3,RPH3AL,BAG6,LSM1
TF	Factor: Kaiso; motif: NTCCTGCNAN	TF:M01119	false	0.000005169028480752425	5.286591074913071	4323	61	17	62700	AMY1B,CRABP1,LGALS4,GRPR,MRPL18,ARMCX6,LILRB3,PRPF31,ZNF32,IMP3,FCER1G,HCRT,PLCH2,RAB33A,TMSB15A,CLIC3,SPRR1B
TF	Factor: FLI-1; motif: NAYTTCCGGT	TF:M08913	false	0.000005186615732616522	5.285115926941095	8488	61	24	62700	CRABP1,RBMY1A1,TMEM160,VBP1,IFNGR2,MRPL18,TIMM10,NUP160,ARMCX6,RPL41,MFHAS1,HSPB1,GTF2H2,IKBKG,UXT,PRPF31,FCER1G,MAGEB2,FTHL17,HCAR3,RPH3AL,BAG6,TMSB15A,LSM1
TF	Factor: HoxA5; motif: RTCATTAN	TF:M10704	false	0.000005382106578530733	5.269047706421857	5426	61	19	62700	TMEM160,TIMM10,CCL8,ARMCX6,HSD17B10,IKBKG,PI3,GNG3,LILRB3,MAGEB2,PLCH2,HCAR3,SPINT3,RAB33A,BAG6,TYROBP,EDDM3A,LSM1,SPRR1B
TF	Factor: TTF1; motif: ASTCAAGTRK	TF:M00432	false	0.0000054428490919928066	5.264173706730758	5431	61	19	62700	CXCL3,SPAG11B,AMY1B,GRPR,TMEM160,CCL8,COG5,ARMCX6,MFHAS1,HSD17B10,IKBKG,SLN,ZNF32,FCER1G,HCAR3,TYROBP,TMSB15A,CLIC3,EDDM3A
TF	Factor: ERM; motif: NNCACTTCCGGNN	TF:M12603	false	0.0000054428490919928066	5.264173706730758	7222	61	22	62700	CRABP1,JUND,RBMY1A1,TMEM160,VBP1,IFNGR2,MRPL18,TIMM10,NUP160,HSPB1,GTF2H2,IKBKG,UXT,PRPF31,ZNF32,FCER1G,FTHL17,HCAR3,RPH3AL,BAG6,CLIC3,LSM1
TF	Factor: FXR; motif: NAGGTCAWNKN	TF:M08953	false	0.0000055605535212466315	5.254881974738474	4883	61	18	62700	CXCL3,AMY1B,LGALS4,TMEM160,VBP1,TIMM10,CCL8,COG5,RPL41,MFHAS1,GNG3,ZNF32,POU5F1,IMP3,MAGEB2,TYROBP,LSM1,SPRR1B
TF	Factor: B-ATF; motif: NNAYGACACN	TF:M11301	false	0.000005626380086097734	5.249770932725529	7874	61	23	62700	CXCL3,SPAG11B,AMY1B,CRABP1,VBP1,TIMM10,COG5,RPL41,IKBKG,UXT,PI3,LILRB3,SLN,POU5F1,HCRT,MAGEB2,PLCH2,RPH3AL,S100A6,BAG6,TYROBP,CLIC3,SPRR1B
TF	Factor: Tal-1; motif: CAGATGG	TF:M03804	false	0.00000564460953448608	5.2483660949937825	5446	61	19	62700	CRABP1,JUND,LGALS4,GRPR,PROCR,NUP160,UXT,SPIN2A,SLN,POU5F1,IMP3,FTHL17,FGF20,HCAR3,SPINT3,RPH3AL,S100A6,CLIC3,SPRR1B
TF	Factor: GLI; motif: NGACCMCCCAN	TF:M07290	false	0.000005764618915801631	5.239229397516699	7249	61	22	62700	CXCL3,SPAG11B,CRABP1,LGALS4,RBMY1A1,GRPR,IFNGR2,MRPL18,COG5,UXT,LILRB3,IMP3,FCER1G,HCRT,MAGEB2,PLCH2,SPINT3,S100A6,TYROBP,TMSB15A,CLIC3,LSM1
TF	Factor: RELB; motif: NNATTCCCCNN	TF:M09784	false	0.000005999524441437919	5.221883173057127	5469	61	19	62700	CXCL3,SPAG11B,MAB21L2,VBP1,IFNGR2,TIMM10,NUP160,ARMCX6,SLN,ZNF32,POU5F1,IMP3,FCER1G,HCRT,FTHL17,S100A6,BAG6,CEBPB,SPRR1B
TF	Factor: AP-2; motif: NNGCCTK	TF:M01859	false	0.000006089958257382703	5.215385684157023	7912	61	23	62700	RBMY1A1,GRPR,PROCR,TMEM160,VBP1,CCL8,COG5,ARMCX6,MFHAS1,HSPB1,UXT,SPIN2A,SLN,POU5F1,FCER1G,HCRT,FGF20,HCAR3,SPINT3,S100A6,TYROBP,EDDM3A,LSM1
TF	Factor: WT1; motif: NNGGGNGGGSGN	TF:M07436	false	0.000006121231465277335	5.213161197989444	6657	61	21	62700	JUND,MAB21L2,IFNGR2,NUP160,COG5,HSPB1,IKBKG,GNG3,ZNF32,POU5F1,IMP3,HCRT,FTHL17,PLCH2,RAB33A,S100A6,BAG6,TYROBP,TMSB15A,CLIC3,LSM1
TF	Factor: nerf; motif: NNNCCGGAAGTGN	TF:M09901	false	0.000006137569362809045	5.212003586728039	5479	61	19	62700	CRABP1,RBMY1A1,TMEM160,VBP1,IFNGR2,MRPL18,TIMM10,NUP160,RPL41,HSPB1,GTF2H2,IKBKG,UXT,FCER1G,MAGEB2,FTHL17,RPH3AL,BAG6,LSM1
TF	Factor: Elk-1:EVX1; motif: NNCGGWAATNNYMATTA	TF:M08215	false	0.000006145988016501997	5.211408290869769	6660	61	21	62700	AMY1B,MAB21L2,RBMY1A1,GRPR,PROCR,VBP1,MRPL18,NUP160,COG5,ARMCX6,RPL41,GTF2H2,IKBKG,SLN,IMP3,FCER1G,HCRT,MAGEB2,FGF20,PLCH2,RPH3AL
TF	Factor: NR1B2; motif: NTGACCY; match class: 1	TF:M02111_1	false	0.000006170665198069733	5.209668016472557	3380	61	15	62700	LGALS4,IFNGR2,COG5,HSD17B10,GNG3,LILRB3,PRPF31,SLN,MAGEB2,PLCH2,RAB33A,RPH3AL,S100A6,TYROBP,CLIC3
TF	Factor: SRY; motif: AACAATNNNCATTGTT	TF:M04556	false	0.000006231700145985568	5.2053934520102105	7926	61	23	62700	AMY1B,GRPR,PROCR,ARMCX6,HSD17B10,IKBKG,UXT,PI3,SPIN2A,SLN,ZNF32,POU5F1,MAGEB2,FTHL17,HCAR3,SPINT3,RAB33A,RPH3AL,TYROBP,TMSB15A,EDDM3A,LSM1,SPRR1B
TF	Factor: PHB; motif: NCCCAGCCCCY	TF:M12725	false	0.000006265788860164488	5.20302424373622	9957	61	26	62700	CXCL3,JUND,MAB21L2,IFNGR2,NUP160,ARMCX6,MFHAS1,HSPB1,IKBKG,UXT,SPIN2A,GNG3,LILRB3,PRPF31,ZNF32,POU5F1,HCRT,PLCH2,SPINT3,RPH3AL,TYROBP,TMSB15A,CLIC3,LSM1,CEBPB,SPRR1B
TF	Factor: GATA-4; motif: AGATAAN	TF:M03549	false	0.000006266370076406927	5.202983960332802	4930	61	18	62700	AMY1B,CRABP1,VBP1,MRPL18,NUP160,CCL8,COG5,ARMCX6,GNG3,LILRB3,SLN,ZNF32,FCER1G,MAGEB2,FTHL17,HCAR3,LSM1,SPRR1B
TF	Factor: RUNX2; motif: NRACCGCAAACCGCAN; match class: 1	TF:M04106_1	false	0.0000063804799759949775	5.195146649948832	8597	61	24	62700	CXCL3,CRABP1,JUND,RBMY1A1,IFNGR2,MRPL18,COG5,ARMCX6,RPL41,MFHAS1,HSPB1,IKBKG,UXT,SPIN2A,GNG3,PRPF31,SLN,HCRT,FGF20,RAB33A,S100A6,TYROBP,LSM1,CEBPB
TF	Factor: AR; motif: ARGAACANNNTGTNC	TF:M07204	false	0.0000066059584103256414	5.1800641648594	4949	61	18	62700	SPAG11B,AMY1B,CRABP1,GRPR,VBP1,NUP160,CCL8,PI3,SPIN2A,GNG3,PLCH2,SPINT3,RPH3AL,S100A6,BAG6,TYROBP,CLIC3,LSM1
TF	Factor: PATZ; motif: GGGGNGGGGGMKGGRRNGGNRN	TF:M10026	false	0.00000666000355348396	5.176525539109269	8619	61	24	62700	CRABP1,JUND,TMEM160,VBP1,IFNGR2,MRPL18,NUP160,ARMCX6,HSPB1,HSD17B10,IKBKG,SPIN2A,LILRB3,ZNF32,IMP3,HCRT,MAGEB2,FTHL17,SPINT3,RAB33A,S100A6,TYROBP,TMSB15A,CEBPB
TF	Factor: c-Ets-1(p54); motif: NCMGGAWGYN	TF:M00032	false	0.0000066618311135414675	5.17640638145972	7961	61	23	62700	SPAG11B,CRABP1,JUND,RBMY1A1,TMEM160,MRPL18,TIMM10,NUP160,HSPB1,GTF2H2,IKBKG,UXT,SPIN2A,PRPF31,IMP3,MAGEB2,FTHL17,PLCH2,RAB33A,RPH3AL,BAG6,TYROBP,LSM1
TF	Factor: LRH-1; motif: TCAAGGTCRYGACCTTGR; match class: 1	TF:M11828_1	false	0.000006725480708329141	5.172276668721299	7966	61	23	62700	AMY1B,LGALS4,RBMY1A1,MRPL18,CCL8,GTF2H2,IKBKG,LILRB3,ZNF32,IMP3,MAGEB2,FTHL17,FGF20,PLCH2,HCAR3,RAB33A,S100A6,BAG6,TYROBP,CLIC3,EDDM3A,CEBPB,SPRR1B
TF	Factor: TCF-4; motif: NCTTTGATS	TF:M04775	false	0.000006752366370225267	5.170544001771838	2498	61	13	62700	SPAG11B,AMY1B,GRPR,VBP1,ARMCX6,HSPB1,UXT,GNG3,FTHL17,FGF20,SPINT3,EDDM3A,SPRR1B
TF	Factor: NR1B1; motif: NRGGNCRTGACCTN; match class: 1	TF:M11796_1	false	0.0000067547791631154	5.170388844985126	4960	61	18	62700	RBMY1A1,PROCR,COG5,HSPB1,HSD17B10,GTF2H2,PI3,SPIN2A,POU5F1,IMP3,FGF20,PLCH2,RAB33A,S100A6,BAG6,TYROBP,CLIC3,CEBPB
TF	Factor: NeuroD; motif: NNSCWGCTGNSY	TF:M01288	false	0.000006763324045682555	5.169839804075412	4961	61	18	62700	CXCL3,CRABP1,RBMY1A1,PROCR,IFNGR2,PI3,SPIN2A,PRPF31,SLN,POU5F1,HCRT,FTHL17,FGF20,HCAR3,RPH3AL,TYROBP,CLIC3,SPRR1B
TF	Factor: AP-4; motif: YCAGCTGNKN	TF:M10097	false	0.00000684090596719892	5.1648863792008415	6110	61	20	62700	IFNGR2,TIMM10,ARMCX6,RPL41,HSPB1,HSD17B10,GNG3,LILRB3,SLN,POU5F1,IMP3,MAGEB2,FTHL17,FGF20,RAB33A,RPH3AL,BAG6,TYROBP,CLIC3,EDDM3A
TF	Factor: MZF-1; motif: NRNRGGGAWTNRN	TF:M09995	false	0.0000068478987639141535	5.164442668686983	1703	61	11	62700	RBMY1A1,TMEM160,VBP1,IFNGR2,TIMM10,RPL41,HSD17B10,SPIN2A,MAGEB2,RPH3AL,S100A6
TF	Factor: ZNF644; motif: TCCWGCCTCTSN	TF:M09737	false	0.000007034401595811232	5.152772841326711	7350	61	22	62700	CRABP1,LGALS4,PROCR,VBP1,MRPL18,TIMM10,CCL8,MFHAS1,HSPB1,IKBKG,UXT,PI3,SPIN2A,GNG3,LILRB3,ZNF32,POU5F1,IMP3,HCAR3,TYROBP,CLIC3,EDDM3A
TF	Factor: ELF1; motif: AACCCGGAAGTR	TF:M03966	false	0.000007311431929797049	5.135997558978058	6744	61	21	62700	CRABP1,VBP1,MRPL18,TIMM10,NUP160,CCL8,ARMCX6,RPL41,HSPB1,GTF2H2,IKBKG,UXT,SPIN2A,SLN,ZNF32,POU5F1,MAGEB2,FTHL17,HCAR3,RPH3AL,BAG6
TF	Factor: TFF-1; motif: NNANCCACTTGAMNTT	TF:M01312	false	0.000007316526959429014	5.135695022805987	5556	61	19	62700	SPAG11B,CRABP1,LGALS4,GRPR,PROCR,MRPL18,NUP160,ARMCX6,RPL41,UXT,GNG3,LILRB3,SLN,PLCH2,HCAR3,SPINT3,RAB33A,CLIC3,SPRR1B
TF	Factor: PEA3; motif: NACCGGAAGTN; match class: 1	TF:M11430_1	false	0.000007446535185707996	5.128045754063474	4999	61	18	62700	CRABP1,RBMY1A1,TMEM160,VBP1,IFNGR2,MRPL18,TIMM10,GTF2H2,IKBKG,UXT,PRPF31,MAGEB2,FTHL17,FGF20,HCAR3,RPH3AL,BAG6,LSM1
TF	Factor: ELF1; motif: NCCGGAARTN	TF:M02053	false	0.000007494178640719014	5.125275958726365	6151	61	20	62700	CRABP1,RBMY1A1,TMEM160,MRPL18,TIMM10,NUP160,RPL41,MFHAS1,HSPB1,GTF2H2,IKBKG,UXT,PRPF31,MAGEB2,FTHL17,PLCH2,HCAR3,RPH3AL,BAG6,TMSB15A
TF	Factor: LEF-1; motif: ASATCAAAG	TF:M11606	false	0.000007598397666960176	5.119277981109403	6157	61	20	62700	CXCL3,SPAG11B,AMY1B,GRPR,VBP1,TIMM10,ARMCX6,HSPB1,UXT,PI3,GNG3,SLN,FTHL17,FGF20,HCAR3,SPINT3,S100A6,TMSB15A,EDDM3A,SPRR1B
TF	Factor: GATA-1; motif: NTGNNNNNNNSAGATAAGR	TF:M09621	false	0.000007634974674183492	5.11719239919441	5574	61	19	62700	SPAG11B,LGALS4,GRPR,PROCR,TIMM10,NUP160,COG5,MFHAS1,HSPB1,HSD17B10,IKBKG,SPIN2A,GNG3,LILRB3,FCER1G,HCAR3,SPINT3,EDDM3A,SPRR1B
TF	Factor: Erg; motif: MCAGGAAA; match class: 1	TF:M07284_1	false	0.000007724704072408601	5.112118149078753	4471	61	17	62700	CRABP1,LGALS4,MAB21L2,GRPR,VBP1,NUP160,CCL8,COG5,ARMCX6,MFHAS1,FCER1G,HCRT,FGF20,HCAR3,SPINT3,RPH3AL,LSM1
TF	Factor: HOXA10; motif: RGTCGTAAAAN	TF:M10797	false	0.000007794633622708206	5.1082042934803455	5584	61	19	62700	GRPR,PROCR,TMEM160,IFNGR2,NUP160,CCL8,RPL41,HSD17B10,IKBKG,UXT,SPIN2A,POU5F1,IMP3,FGF20,HCAR3,BAG6,EDDM3A,LSM1,SPRR1B
TF	Factor: DEC1; motif: NCNCACRTGNSC	TF:M08870	false	0.000007824442529261938	5.106546595007058	8049	61	23	62700	LGALS4,RBMY1A1,GRPR,IFNGR2,TIMM10,NUP160,COG5,ARMCX6,MFHAS1,GTF2H2,IKBKG,SPIN2A,PRPF31,SLN,ZNF32,POU5F1,IMP3,FGF20,PLCH2,S100A6,BAG6,CLIC3,SPRR1B
TF	Factor: P50; motif: GGRRANTCCCNN	TF:M03557	false	0.000007889914697501285	5.102927692177746	5024	61	18	62700	CXCL3,CRABP1,LGALS4,MAB21L2,PROCR,IFNGR2,TIMM10,NUP160,HSPB1,PI3,POU5F1,IMP3,FTHL17,FGF20,HCAR3,S100A6,EDDM3A,SPRR1B
TF	Factor: NF-1; motif: TTGGCNN	TF:M07364	false	0.000008038169050328769	5.094842864422546	5031	61	18	62700	SPAG11B,LGALS4,GRPR,NUP160,CCL8,COG5,GTF2H2,IKBKG,GNG3,POU5F1,FGF20,PLCH2,RAB33A,S100A6,BAG6,TMSB15A,CLIC3,LSM1
TF	Factor: PRX-2; motif: NNCRTTAN	TF:M10887	false	0.000008169858642847113	5.0877854576857695	8735	61	24	62700	CXCL3,MAB21L2,RBMY1A1,TIMM10,CCL8,COG5,MFHAS1,HSPB1,GTF2H2,IKBKG,UXT,SPIN2A,LILRB3,PRPF31,IMP3,MAGEB2,FGF20,RAB33A,S100A6,BAG6,TYROBP,TMSB15A,EDDM3A,LSM1
TF	Factor: Nfe2l1; motif: TGYNNAGTCATT	TF:M07390	false	0.000008169873288758725	5.087784679137061	6799	61	21	62700	CXCL3,SPAG11B,AMY1B,LGALS4,GRPR,TMEM160,TIMM10,NUP160,CCL8,ARMCX6,HSD17B10,PI3,SPIN2A,GNG3,SLN,HCRT,PLCH2,SPINT3,S100A6,TYROBP,SPRR1B
TF	Factor: NFATc1; motif: NTTTCCRTNNAYGGAAAN; match class: 1	TF:M11979_1	false	0.000008351612904195265	5.078229643348988	8747	61	24	62700	CXCL3,AMY1B,CRABP1,MAB21L2,RBMY1A1,TMEM160,VBP1,IFNGR2,NUP160,ARMCX6,RPL41,HSPB1,HSD17B10,GTF2H2,IKBKG,SLN,IMP3,FCER1G,HCRT,FGF20,PLCH2,RPH3AL,S100A6,LSM1
TF	Factor: RARA; motif: AGGTCANNYAAAGGTCA	TF:M08019	false	0.000008405120852540936	5.075456037701688	5616	61	19	62700	CXCL3,CRABP1,LGALS4,GRPR,PROCR,VBP1,MRPL18,ARMCX6,MFHAS1,GTF2H2,PI3,LILRB3,POU5F1,MAGEB2,FTHL17,PLCH2,S100A6,TYROBP,CLIC3
TF	Factor: KLF4; motif: NNCCCCACCCNN	TF:M12489	false	0.000008434162035962368	5.073958059635082	6206	61	20	62700	RBMY1A1,PROCR,TMEM160,VBP1,IFNGR2,NUP160,ARMCX6,UXT,GNG3,POU5F1,FTHL17,FGF20,PLCH2,SPINT3,RAB33A,S100A6,BAG6,TYROBP,TMSB15A,CLIC3
TF	Factor: Erg; motif: NACCGGAWWTCCGGTN; match class: 1	TF:M11395_1	false	0.000008527203435441827	5.069193375830363	8094	61	23	62700	CXCL3,RBMY1A1,VBP1,IFNGR2,MRPL18,TIMM10,NUP160,ARMCX6,HSPB1,UXT,SPIN2A,ZNF32,IMP3,MAGEB2,FTHL17,FGF20,PLCH2,HCAR3,TYROBP,TMSB15A,CLIC3,LSM1,CEBPB
TF	Factor: SP1; motif: RCCMCRCCCMC	TF:M03920	false	0.000008607035821025781	5.065146389570478	7452	61	22	62700	CXCL3,CRABP1,JUND,RBMY1A1,PROCR,TMEM160,MRPL18,TIMM10,NUP160,CCL8,HSPB1,HSD17B10,IKBKG,UXT,POU5F1,FGF20,PLCH2,SPINT3,BAG6,TMSB15A,CLIC3,CEBPB
TF	Factor: PPARgamma:RXRalpha,; motif: AAGTAGGTCACNGTGACCYACTT	TF:M00515	false	0.000008669003223523297	5.062030835558396	8103	61	23	62700	CRABP1,JUND,PROCR,TIMM10,NUP160,CCL8,RPL41,MFHAS1,HSD17B10,LILRB3,PRPF31,SLN,ZNF32,POU5F1,HCRT,FTHL17,HCAR3,SPINT3,RPH3AL,BAG6,CLIC3,LSM1,SPRR1B
TF	Factor: c-Rel; motif: NGGGAATYTCCN	TF:M03545	false	0.000008728943065439468	5.059038339185183	5633	61	19	62700	CXCL3,AMY1B,MAB21L2,IFNGR2,TIMM10,HSPB1,GTF2H2,PI3,LILRB3,ZNF32,POU5F1,IMP3,HCAR3,RPH3AL,BAG6,CLIC3,EDDM3A,LSM1,SPRR1B
TF	Factor: SP1; motif: GGGGYGGGGNS	TF:M01303	false	0.000008929197895014219	5.0491875517962015	8118	61	23	62700	CXCL3,CRABP1,JUND,RBMY1A1,TMEM160,IFNGR2,MRPL18,NUP160,ARMCX6,HSPB1,IKBKG,UXT,GNG3,POU5F1,FTHL17,PLCH2,SPINT3,RAB33A,BAG6,TYROBP,TMSB15A,CLIC3,CEBPB
TF	Factor: LXR; motif: TGGGGTYACTNGCGGTCA	TF:M00647	false	0.000009114009156031306	5.040290539456459	2578	61	13	62700	LGALS4,TMEM160,VBP1,TIMM10,CCL8,UXT,SPIN2A,GNG3,POU5F1,HCRT,BAG6,TYROBP,EDDM3A
TF	Factor: VDR:RXR-ALPHA; motif: NRGGTCANNNGGTTCNN; match class: 1	TF:M08980_1	false	0.000009138012507991318	5.039148251823333	4009	61	16	62700	CXCL3,JUND,LGALS4,RBMY1A1,COG5,MFHAS1,GTF2H2,SPIN2A,LILRB3,PRPF31,FTHL17,PLCH2,TYROBP,CLIC3,LSM1,CEBPB
TF	Factor: FAC1; motif: NNNCAMAACACRNA	TF:M00456	false	0.000009343118744330551	5.029508131546248	8141	61	23	62700	CXCL3,SPAG11B,AMY1B,CRABP1,LGALS4,PROCR,MRPL18,NUP160,CCL8,HSD17B10,PI3,SPIN2A,GNG3,PRPF31,SLN,IMP3,FGF20,HCAR3,SPINT3,RPH3AL,TYROBP,TMSB15A,EDDM3A
TF	Factor: Elk-1; motif: NACMGGAAGTN	TF:M11432	false	0.000009437204061139176	5.025156654078454	6256	61	20	62700	CRABP1,JUND,RBMY1A1,TMEM160,MRPL18,TIMM10,NUP160,ARMCX6,RPL41,HSPB1,GTF2H2,IKBKG,SPIN2A,PRPF31,MAGEB2,FTHL17,HCAR3,RPH3AL,BAG6,LSM1
TF	Factor: FOXM1; motif: NAGASTGATTA	TF:M04611	false	0.00000948934191257384	5.0227639049223205	9503	61	25	62700	SPAG11B,AMY1B,LGALS4,MAB21L2,GRPR,PROCR,VBP1,TIMM10,COG5,MFHAS1,HSPB1,IKBKG,UXT,PI3,SLN,IMP3,FCER1G,MAGEB2,FTHL17,HCAR3,TYROBP,TMSB15A,EDDM3A,LSM1,SPRR1B
TF	Factor: EGR3; motif: NCMCRCCCACTNMN	TF:M08877	false	0.000009598912740447102	5.017777956290172	6264	61	20	62700	CRABP1,MAB21L2,RBMY1A1,GRPR,IFNGR2,TIMM10,NUP160,CCL8,COG5,ARMCX6,HSPB1,IKBKG,SLN,POU5F1,PLCH2,BAG6,TYROBP,CLIC3,LSM1,CEBPB
TF	Factor: Blimp-1; motif: NACTTTCAC	TF:M04731	false	0.00000971179488653332	5.012700498487456	4030	61	16	62700	CXCL3,LGALS4,MAB21L2,PROCR,IFNGR2,ARMCX6,HSD17B10,GTF2H2,UXT,SLN,FCER1G,HCRT,SPINT3,S100A6,BAG6,EDDM3A
TF	Factor: ETV7; motif: NCCGGAANNN; match class: 1	TF:M02071_1	false	0.000009812204135897678	5.0082334251852085	4561	61	17	62700	CRABP1,RBMY1A1,TMEM160,IFNGR2,MRPL18,TIMM10,NUP160,RPL41,HSPB1,GTF2H2,IKBKG,PRPF31,FTHL17,HCAR3,BAG6,TMSB15A,LSM1
TF	Factor: LEF-1,; motif: MCTTTGWTSNY	TF:M00978	false	0.000009882455216487379	5.005135145037253	1779	61	11	62700	SPAG11B,AMY1B,GRPR,VBP1,HSPB1,UXT,GNG3,FTHL17,FGF20,SPINT3,EDDM3A
TF	Factor: CSX; motif: NKRAGWGS; match class: 1	TF:M10008_1	false	0.000009889344040062785	5.0048325141893635	4037	61	16	62700	CRABP1,JUND,LGALS4,IFNGR2,NUP160,CCL8,MFHAS1,HSD17B10,IKBKG,ZNF32,HCRT,MAGEB2,PLCH2,RAB33A,S100A6,CEBPB
TF	Factor: DEC1; motif: NGCACGTGAS	TF:M09876	false	0.000010038729195076996	4.99832126114488	8849	61	24	62700	SPAG11B,AMY1B,CRABP1,LGALS4,RBMY1A1,TMEM160,TIMM10,COG5,ARMCX6,MFHAS1,GTF2H2,UXT,PI3,SPIN2A,LILRB3,SLN,IMP3,HCRT,PLCH2,S100A6,BAG6,LSM1,CEBPB,SPRR1B
TF	Factor: SRY; motif: AACAATNR; match class: 1	TF:M08976_1	false	0.00001004528692073111	4.998037654106307	8181	61	23	62700	CXCL3,AMY1B,MAB21L2,PROCR,VBP1,TIMM10,NUP160,CCL8,ARMCX6,HSD17B10,GTF2H2,PI3,SPIN2A,SLN,POU5F1,IMP3,MAGEB2,FTHL17,SPINT3,TMSB15A,EDDM3A,LSM1,SPRR1B
TF	Factor: Erg; motif: NACCGGAWWTCCGGTN	TF:M11395	false	0.000010069591228814099	4.996988159106131	8852	61	24	62700	CXCL3,RBMY1A1,VBP1,IFNGR2,MRPL18,TIMM10,NUP160,ARMCX6,HSPB1,UXT,SPIN2A,ZNF32,IMP3,FCER1G,MAGEB2,FTHL17,FGF20,PLCH2,HCAR3,TYROBP,TMSB15A,CLIC3,LSM1,CEBPB
TF	Factor: p53; motif: RGRCWWGYCYNGRCWWGYYY	TF:M01652	false	0.00001029871580071072	4.987216926308038	8194	61	23	62700	AMY1B,CRABP1,LGALS4,PROCR,TMEM160,MRPL18,CCL8,MFHAS1,HSPB1,HSD17B10,IKBKG,UXT,SPIN2A,ZNF32,POU5F1,IMP3,PLCH2,S100A6,BAG6,CLIC3,EDDM3A,LSM1,CEBPB
TF	Factor: Pbx; motif: NKTGATTGACRKSN	TF:M01967	false	0.000010450483048052294	4.980863634887364	5137	61	18	62700	CRABP1,RBMY1A1,TMEM160,VBP1,MRPL18,TIMM10,COG5,MFHAS1,HSD17B10,UXT,SPIN2A,LILRB3,SLN,ZNF32,POU5F1,IMP3,BAG6,TMSB15A
TF	Factor: P53; motif: NNNGRCATGCCCAGRCATGYCY	TF:M12647	false	0.000010530121690054603	4.977566609914813	5714	61	19	62700	AMY1B,LGALS4,GRPR,PROCR,TMEM160,MRPL18,CCL8,MFHAS1,HSPB1,HSD17B10,UXT,SPIN2A,POU5F1,FGF20,PLCH2,S100A6,BAG6,CLIC3,LSM1
TF	Factor: OLIG2; motif: CCAKCTGYTYNYNNNNNN	TF:M10019	false	0.000010558319134384962	4.976405215207979	4061	61	16	62700	GRPR,IFNGR2,TIMM10,RPL41,HSPB1,SPIN2A,GNG3,SLN,POU5F1,FTHL17,HCAR3,RPH3AL,BAG6,TYROBP,CLIC3,EDDM3A
TF	Factor: ZNF614; motif: NCYCWGCCYYNNN	TF:M09862	false	0.000010646776731648517	4.972781853214582	9572	61	25	62700	CXCL3,CRABP1,JUND,MAB21L2,PROCR,IFNGR2,NUP160,ARMCX6,MFHAS1,HSPB1,IKBKG,UXT,SPIN2A,GNG3,PRPF31,POU5F1,MAGEB2,PLCH2,RAB33A,RPH3AL,S100A6,TYROBP,TMSB15A,CLIC3,EDDM3A
TF	Factor: SP1; motif: GGCCCCGCCCCCN	TF:M12666	false	0.000010772186762842377	4.967696125612482	8890	61	24	62700	CXCL3,CRABP1,JUND,PROCR,TMEM160,IFNGR2,MRPL18,NUP160,CCL8,COG5,RPL41,MFHAS1,HSPB1,HSD17B10,IKBKG,UXT,POU5F1,PLCH2,SPINT3,BAG6,TMSB15A,CLIC3,LSM1,CEBPB
TF	Factor: NFATc2; motif: NTTTCCGCGGAAAN	TF:M11983	false	0.000010959526802374236	4.960208196905867	8228	61	23	62700	CXCL3,SPAG11B,AMY1B,PROCR,VBP1,IFNGR2,TIMM10,NUP160,RPL41,MFHAS1,HSD17B10,IKBKG,SPIN2A,LILRB3,SLN,IMP3,FTHL17,FGF20,RPH3AL,BAG6,TMSB15A,LSM1,SPRR1B
TF	Factor: TBX2; motif: NNNGTGTSNN	TF:M12026	false	0.000010962864162503431	4.960075967068187	7576	61	22	62700	CRABP1,JUND,GRPR,MRPL18,TIMM10,ARMCX6,GTF2H2,IKBKG,GNG3,LILRB3,PRPF31,POU5F1,PLCH2,RAB33A,RPH3AL,S100A6,BAG6,TYROBP,CLIC3,EDDM3A,CEBPB,SPRR1B
TF	Factor: ZNF264; motif: NMYGGGRTTAGTGCCCTN	TF:M12699	false	0.000011230044435990375	4.949618525281976	2635	61	13	62700	LGALS4,RBMY1A1,TIMM10,GNG3,POU5F1,IMP3,FCER1G,HCRT,PLCH2,S100A6,TYROBP,CLIC3,SPRR1B
TF	Factor: Sox-9; motif: NAACAATRN	TF:M04004	false	0.000011231428466416436	4.949565004590773	1107	61	9	62700	AMY1B,MAB21L2,NUP160,CCL8,MAGEB2,FTHL17,SPINT3,TYROBP,EDDM3A
TF	Factor: AR; motif: NGNACANNNTGTTCYNN	TF:M09589	false	0.000011381887434413603	4.943785713830028	5173	61	18	62700	CXCL3,SPAG11B,AMY1B,CRABP1,GRPR,VBP1,IFNGR2,CCL8,PI3,SPIN2A,GNG3,SPINT3,RPH3AL,S100A6,BAG6,TYROBP,CLIC3,LSM1
TF	Factor: LKLF; motif: CNCCACCCS	TF:M08819	false	0.000011446685950643954	4.941320232247892	5751	61	19	62700	RBMY1A1,PROCR,TMEM160,VBP1,IFNGR2,NUP160,ARMCX6,SPIN2A,LILRB3,POU5F1,FTHL17,FGF20,PLCH2,SPINT3,RAB33A,BAG6,TYROBP,TMSB15A,CLIC3
TF	Factor: AR; motif: AGAACANNNTGTTCT; match class: 1	TF:M08907_1	false	0.000011483597658238012	4.939922031942517	2212	61	12	62700	CXCL3,SPAG11B,AMY1B,VBP1,CCL8,PI3,SPIN2A,FCER1G,SPINT3,RAB33A,BAG6,TYROBP
TF	Factor: E2F-1; motif: NTTTTGGCGCCAWWWN; match class: 1	TF:M11533_1	false	0.000011667960770813804	4.933005039701808	8935	61	24	62700	CXCL3,CRABP1,JUND,MRPL18,NUP160,COG5,RPL41,GTF2H2,SPIN2A,PRPF31,ZNF32,POU5F1,IMP3,FCER1G,MAGEB2,FTHL17,PLCH2,HCAR3,RAB33A,RPH3AL,S100A6,TMSB15A,EDDM3A,CEBPB
TF	Factor: FXR; motif: NRGGKCANTGRCCNNNNGG	TF:M10014	false	0.000011881260537015809	4.925137480631867	5767	61	19	62700	JUND,LGALS4,RBMY1A1,TMEM160,VBP1,IFNGR2,COG5,MFHAS1,HSD17B10,POU5F1,FTHL17,FGF20,PLCH2,HCAR3,S100A6,TYROBP,CLIC3,LSM1,CEBPB
TF	Factor: MTF-1; motif: NTTTTGCACACGGCNNN	TF:M12280	false	0.000011926079178440264	4.9235023116559224	6983	61	21	62700	CXCL3,SPAG11B,AMY1B,CRABP1,MAB21L2,RBMY1A1,GRPR,IFNGR2,MRPL18,CCL8,ARMCX6,UXT,PI3,SPIN2A,GNG3,PRPF31,SLN,ZNF32,FGF20,RAB33A,BAG6
TF	Factor: E2F2; motif: NNTTTTGGCGCCAAAAWN	TF:M03959	false	0.00001195724254106375	4.922368961423933	8276	61	23	62700	CXCL3,SPAG11B,RBMY1A1,GRPR,PROCR,IFNGR2,MRPL18,NUP160,CCL8,COG5,GTF2H2,UXT,PI3,SPIN2A,LILRB3,FTHL17,HCAR3,RPH3AL,TYROBP,TMSB15A,CLIC3,EDDM3A,LSM1
TF	Factor: Sox-10; motif: AACAATRGNCYATTGTT	TF:M11632	false	0.000012004702487550446	4.920648598590395	5196	61	18	62700	CXCL3,AMY1B,CRABP1,GRPR,IFNGR2,TIMM10,RPL41,HSD17B10,GTF2H2,UXT,PI3,SPIN2A,SLN,IMP3,FTHL17,SPINT3,LSM1,SPRR1B
TF	Factor: HOXD12:PEA3; motif: RCCGGAAGTAATAAAM	TF:M08369	false	0.000012069808486741748	4.918299620856348	4643	61	17	62700	SPAG11B,CRABP1,MAB21L2,MRPL18,TIMM10,RPL41,HSD17B10,GTF2H2,IKBKG,PI3,SPIN2A,HCRT,FGF20,SPINT3,RPH3AL,TMSB15A,LSM1
TF	Factor: STAT6; motif: TTCTSWGGAAN	TF:M10083	false	0.000012194153844311941	4.913848330118242	3118	61	14	62700	CXCL3,AMY1B,PROCR,IKBKG,PI3,SPIN2A,LILRB3,SLN,IMP3,FTHL17,RPH3AL,EDDM3A,LSM1,SPRR1B
TF	Factor: Sox-9; motif: NNNNAACAATRGNN	TF:M00410	false	0.000012194897287835876	4.913821853202974	4114	61	16	62700	SPAG11B,AMY1B,MAB21L2,TIMM10,NUP160,CCL8,HSD17B10,GTF2H2,MAGEB2,FTHL17,HCAR3,SPINT3,TYROBP,EDDM3A,CEBPB,SPRR1B
TF	Factor: beta-catenin; motif: CTTTGWTN	TF:M07376	false	0.00001241268308565811	4.906134332655304	4654	61	17	62700	SPAG11B,AMY1B,GRPR,TMEM160,VBP1,TIMM10,MFHAS1,HSPB1,UXT,GNG3,POU5F1,FCER1G,FTHL17,FGF20,SPINT3,EDDM3A,SPRR1B
TF	Factor: ZNF342; motif: TRSTGGACRNT	TF:M12075	false	0.000012557309215077598	4.90110341141396	5215	61	18	62700	SPAG11B,RBMY1A1,GRPR,PROCR,TMEM160,IFNGR2,CCL8,MFHAS1,PI3,SLN,IMP3,FGF20,PLCH2,RPH3AL,BAG6,TYROBP,TMSB15A,CLIC3
TF	Factor: c-ets-2; motif: ACCGGAWRTN; match class: 1	TF:M02064_1	false	0.000012671013723058047	4.8971886387299035	4662	61	17	62700	CRABP1,RBMY1A1,TMEM160,MRPL18,TIMM10,ARMCX6,GTF2H2,IKBKG,UXT,PRPF31,MAGEB2,FTHL17,FGF20,PLCH2,HCAR3,BAG6,LSM1
TF	Factor: Elk-1:SREBP-2; motif: RTCACGTGACCGGAAGN	TF:M08229	false	0.000012862076635675223	4.890688907103452	9684	61	25	62700	CXCL3,CRABP1,LGALS4,RBMY1A1,VBP1,NUP160,CCL8,COG5,ARMCX6,MFHAS1,HSD17B10,GTF2H2,IKBKG,GNG3,LILRB3,FCER1G,MAGEB2,FTHL17,HCAR3,S100A6,BAG6,CLIC3,LSM1,CEBPB,SPRR1B
TF	Factor: c-Myb; motif: NCNRNNGRCNGTTGGKGG	TF:M00004	false	0.000012875891291468145	4.890222698630942	7661	61	22	62700	LGALS4,GRPR,TMEM160,VBP1,IFNGR2,MFHAS1,HSD17B10,IKBKG,UXT,GNG3,PRPF31,SLN,POU5F1,HCRT,FTHL17,FGF20,SPINT3,RAB33A,RPH3AL,TMSB15A,LSM1,SPRR1B
TF	Factor: nerf; motif: NRRNSCGGAAGNRNNNN	TF:M09606	false	0.000013249909107488384	4.877787100915976	6417	61	20	62700	CXCL3,CRABP1,JUND,RBMY1A1,IFNGR2,MRPL18,NUP160,RPL41,HSD17B10,IKBKG,UXT,FCER1G,MAGEB2,FTHL17,PLCH2,RAB33A,S100A6,BAG6,LSM1,CEBPB
TF	Factor: HOXD4; motif: NYMATTAN	TF:M10712	false	0.000013273498727086582	4.877014587490336	4145	61	16	62700	TMEM160,VBP1,TIMM10,CCL8,HSD17B10,PI3,GNG3,LILRB3,HCRT,PLCH2,SPINT3,BAG6,TYROBP,EDDM3A,LSM1,SPRR1B
TF	Factor: Smad3; motif: NGNCAGACASNNN	TF:M01888	false	0.00001333760040417732	4.874922298227939	4147	61	16	62700	SPAG11B,GRPR,PROCR,VBP1,TIMM10,HSPB1,HSD17B10,LILRB3,PRPF31,SLN,HCRT,PLCH2,HCAR3,RPH3AL,TYROBP,SPRR1B
TF	Factor: AP-4; motif: RNCAGCTGC	TF:M00927	false	0.000013661404767011793	4.864504640977041	6432	61	20	62700	PROCR,IFNGR2,RPL41,HSPB1,HSD17B10,GTF2H2,PI3,SPIN2A,LILRB3,SLN,ZNF32,POU5F1,HCRT,MAGEB2,FGF20,PLCH2,S100A6,BAG6,CLIC3,CEBPB
TF	Factor: ER71:C/EBPdelta; motif: NNCGGAWRTTRCGYAAN; match class: 1	TF:M08246_1	false	0.000013712782770652945	4.862874403758671	2257	61	12	62700	CXCL3,TIMM10,MFHAS1,PI3,SLN,FTHL17,FGF20,SPINT3,S100A6,EDDM3A,LSM1,CEBPB
TF	Factor: ESE-1; motif: NSMGGAARTN	TF:M02055	false	0.000013807783968505468	4.8598760163869725	7699	61	22	62700	SPAG11B,CRABP1,JUND,RBMY1A1,VBP1,MRPL18,TIMM10,NUP160,ARMCX6,RPL41,HSPB1,GTF2H2,IKBKG,UXT,IMP3,MAGEB2,FTHL17,HCAR3,RPH3AL,BAG6,TYROBP,LSM1
TF	Factor: ESE-1; motif: NSMGGAARTN	TF:M01214	false	0.000013807783968505468	4.8598760163869725	7699	61	22	62700	SPAG11B,CRABP1,JUND,RBMY1A1,VBP1,MRPL18,TIMM10,NUP160,ARMCX6,RPL41,HSPB1,GTF2H2,IKBKG,UXT,IMP3,MAGEB2,FTHL17,HCAR3,RPH3AL,BAG6,TYROBP,LSM1
TF	Factor: RELA; motif: GGGRMTKYCCC	TF:M12657	false	0.000013982476241418528	4.854415909938537	6444	61	20	62700	CXCL3,SPAG11B,JUND,RBMY1A1,PROCR,IFNGR2,TIMM10,HSPB1,PI3,LILRB3,PRPF31,POU5F1,IMP3,HCRT,MAGEB2,FTHL17,RAB33A,CLIC3,EDDM3A,CEBPB
TF	Factor: BTEB2; motif: GNAGGGGGNGGGSSNN	TF:M03814	false	0.000014278521277822585	4.845316766939032	5270	61	18	62700	PROCR,TMEM160,IFNGR2,NUP160,MFHAS1,IKBKG,GNG3,PRPF31,POU5F1,FCER1G,HCRT,FTHL17,FGF20,PLCH2,S100A6,BAG6,LSM1,CEBPB
TF	Factor: TCF-4; motif: SCTTTGAW	TF:M00671	false	0.000014480407913657703	4.839219203873998	3662	61	15	62700	SPAG11B,AMY1B,VBP1,TIMM10,ARMCX6,HSPB1,UXT,SPIN2A,GNG3,HCRT,MAGEB2,FGF20,RPH3AL,EDDM3A,SPRR1B
TF	Factor: six4; motif: NCGTATCRNN	TF:M11025	false	0.000014541179356022227	4.837400368783603	6462	61	20	62700	CXCL3,JUND,MAB21L2,NUP160,CCL8,ARMCX6,MFHAS1,GTF2H2,PI3,GNG3,LILRB3,SLN,POU5F1,IMP3,MAGEB2,FTHL17,SPINT3,EDDM3A,LSM1,SPRR1B
TF	Factor: RXRA; motif: RRGGTCATGACCYY	TF:M04490	false	0.000014637259755566261	4.834540220028078	7729	61	22	62700	JUND,LGALS4,HSPB1,GTF2H2,IKBKG,PI3,LILRB3,POU5F1,IMP3,FCER1G,MAGEB2,FTHL17,FGF20,PLCH2,SPINT3,RAB33A,BAG6,TYROBP,TMSB15A,CLIC3,EDDM3A,LSM1
TF	Factor: ELF3; motif: WACCCGGAAGTAN	TF:M03967	false	0.000014905770808755027	4.826645560769677	7738	61	22	62700	CRABP1,IFNGR2,MRPL18,TIMM10,NUP160,CCL8,ARMCX6,RPL41,HSPB1,GTF2H2,IKBKG,UXT,SPIN2A,SLN,MAGEB2,FTHL17,PLCH2,HCAR3,RPH3AL,BAG6,TYROBP,CLIC3
TF	Factor: ipf1; motif: TGATTGATK	TF:M10031	false	0.000015062939900900181	4.822090256678977	9083	61	24	62700	CXCL3,AMY1B,LGALS4,GRPR,PROCR,MRPL18,CCL8,COG5,ARMCX6,HSD17B10,LILRB3,PRPF31,ZNF32,IMP3,MAGEB2,FTHL17,PLCH2,SPINT3,RPH3AL,S100A6,TYROBP,CLIC3,EDDM3A,SPRR1B
TF	Factor: GATA-3; motif: AGATAAGATCT	TF:M12193	false	0.000015134408338219086	4.820034552604285	6481	61	20	62700	CXCL3,GRPR,PROCR,VBP1,MRPL18,CCL8,ARMCX6,RPL41,MFHAS1,HSD17B10,IKBKG,SPIN2A,GNG3,SLN,ZNF32,MAGEB2,FGF20,RAB33A,TYROBP,SPRR1B
TF	Factor: GLI; motif: NTGGGTGGTN	TF:M07292	false	0.000015398837748476653	4.812512056986359	5885	61	19	62700	SPAG11B,CRABP1,GRPR,IFNGR2,COG5,HSPB1,UXT,PI3,GNG3,POU5F1,IMP3,MAGEB2,FTHL17,PLCH2,SPINT3,S100A6,TMSB15A,CLIC3,LSM1
TF	Factor: ER-beta; motif: GTCANASTGRCCYNR	TF:M01875	false	0.00001540542205775122	4.812326398947722	6490	61	20	62700	SPAG11B,JUND,MAB21L2,PROCR,IFNGR2,TIMM10,CCL8,ARMCX6,HSD17B10,LILRB3,PRPF31,ZNF32,FCER1G,MAGEB2,RPH3AL,S100A6,TYROBP,CLIC3,EDDM3A,SPRR1B
TF	Factor: LBP9; motif: ACYRGTNNNNACYRGT	TF:M11492	false	0.00001560200626892857	4.806819551933915	7763	61	22	62700	CXCL3,SPAG11B,LGALS4,MAB21L2,GRPR,PROCR,ARMCX6,MFHAS1,HSPB1,IKBKG,UXT,LILRB3,ZNF32,POU5F1,MAGEB2,FTHL17,FGF20,PLCH2,RAB33A,BAG6,TYROBP,LSM1
TF	Factor: ZNF148; motif: NNNNNNCCNNCCCCTCCCCCACCCN	TF:M09834	false	0.000015615320081713625	4.806449109205331	7121	61	21	62700	JUND,MAB21L2,RBMY1A1,IFNGR2,NUP160,COG5,HSD17B10,IKBKG,GNG3,POU5F1,HCRT,MAGEB2,FTHL17,FGF20,PLCH2,SPINT3,RAB33A,BAG6,TYROBP,TMSB15A,CLIC3
TF	Factor: NFATc2; motif: TTTTCCATGGAAAA	TF:M11985	false	0.00001568067518004979	4.804635241354583	5895	61	19	62700	CXCL3,SPAG11B,RBMY1A1,IFNGR2,TIMM10,RPL41,HSD17B10,GTF2H2,SPIN2A,SLN,IMP3,SPINT3,RAB33A,RPH3AL,S100A6,TMSB15A,EDDM3A,CEBPB,SPRR1B
TF	Factor: Erm:C/EBPdelta; motif: RSCGGAWRTTGCGYAAY; match class: 1	TF:M08458_1	false	0.000015795627368737114	4.801463120162773	3200	61	14	62700	AMY1B,PROCR,IFNGR2,TIMM10,RPL41,IKBKG,PI3,SLN,ZNF32,MAGEB2,FTHL17,HCAR3,TYROBP,LSM1
TF	Factor: TCF-4; motif: NCTTTGATS	TF:M01705	false	0.000015869117508380837	4.799447223963301	1885	61	11	62700	SPAG11B,AMY1B,GRPR,VBP1,HSPB1,UXT,GNG3,FTHL17,FGF20,SPINT3,EDDM3A
TF	Factor: HSF2; motif: NGAANNWTCK	TF:M00147	false	0.00001601370149286401	4.795508271320934	5905	61	19	62700	CXCL3,AMY1B,LGALS4,IFNGR2,MRPL18,NUP160,CCL8,COG5,ARMCX6,HSPB1,HSD17B10,IKBKG,UXT,GNG3,IMP3,FCER1G,MAGEB2,FTHL17,SPINT3
TF	Factor: AR; motif: AGAACANNNTGTTCT	TF:M08907	false	0.000016408927839707012	4.784919794846412	2303	61	12	62700	CXCL3,SPAG11B,AMY1B,VBP1,CCL8,PI3,SPIN2A,FCER1G,SPINT3,RAB33A,BAG6,TYROBP
TF	Factor: ETV5; motif: NCCGGAWGYN	TF:M03983	false	0.00001646766067256591	4.783368090517792	3213	61	14	62700	CRABP1,MRPL18,TIMM10,NUP160,RPL41,HSPB1,GTF2H2,IKBKG,MAGEB2,FTHL17,HCAR3,RAB33A,RPH3AL,BAG6
TF	Factor: SAP-1; motif: NNCCGGAAGTGN	TF:M09905	false	0.000016493125691350082	4.782697031325343	8457	61	23	62700	CRABP1,RBMY1A1,TMEM160,VBP1,IFNGR2,MRPL18,TIMM10,NUP160,RPL41,MFHAS1,HSPB1,GTF2H2,IKBKG,UXT,PRPF31,ZNF32,FCER1G,FTHL17,HCAR3,RPH3AL,BAG6,TMSB15A,LSM1
TF	Factor: Elk-1; motif: NAAACMGGAAGTNCVH	TF:M00007	false	0.000016495565440663137	4.782632792967927	5919	61	19	62700	CXCL3,CRABP1,JUND,LGALS4,VBP1,TIMM10,ARMCX6,RPL41,GTF2H2,IKBKG,PI3,SPIN2A,IMP3,MAGEB2,FTHL17,BAG6,TYROBP,LSM1,CEBPB
TF	Factor: CREB1; motif: RTGACGYGTCAN	TF:M11221	false	0.000016512168610763593	4.782195885317518	9840	61	25	62700	CXCL3,SPAG11B,AMY1B,CRABP1,RBMY1A1,GRPR,IFNGR2,TIMM10,COG5,RPL41,HSPB1,IKBKG,UXT,PRPF31,ZNF32,HCRT,MAGEB2,FTHL17,PLCH2,HCAR3,RPH3AL,S100A6,BAG6,LSM1,SPRR1B
TF	Factor: AR; motif: NGNACANNNTGTTCYNN; match class: 1	TF:M09589_1	false	0.000016512168610763593	4.782195885317518	1171	61	9	62700	CXCL3,SPAG11B,GRPR,VBP1,PI3,SPINT3,RPH3AL,TYROBP,LSM1
TF	Factor: Elk-1; motif: NRCCGGAAGTN; match class: 1	TF:M11433_1	false	0.000016589316582962465	4.780171504895577	2308	61	12	62700	CRABP1,MRPL18,TIMM10,ARMCX6,GTF2H2,IKBKG,UXT,MAGEB2,FTHL17,HCAR3,BAG6,LSM1
TF	Factor: c-Rel; motif: SGGRNTTTCC	TF:M00053	false	0.000016589316582962465	4.780171504895577	3712	61	15	62700	CXCL3,AMY1B,JUND,RBMY1A1,VBP1,IFNGR2,TIMM10,GTF2H2,PI3,PRPF31,POU5F1,IMP3,HCRT,FTHL17,HCAR3
TF	Factor: ER-beta; motif: ANNSTGACCYRGNN	TF:M03821	false	0.000016718185982616973	4.776810847739067	6534	61	20	62700	SPAG11B,AMY1B,JUND,LGALS4,PROCR,TIMM10,COG5,ARMCX6,MFHAS1,HSPB1,HSD17B10,LILRB3,ZNF32,IMP3,FCER1G,MAGEB2,FTHL17,PLCH2,BAG6,CLIC3
TF	Factor: LBP9; motif: ACYRGTTNNAACYRGT; match class: 1	TF:M11491_1	false	0.000016718185982616973	4.776810847739067	4235	61	16	62700	CXCL3,SPAG11B,MAB21L2,GRPR,PROCR,ARMCX6,MFHAS1,HSPB1,UXT,LILRB3,ZNF32,POU5F1,MAGEB2,FGF20,RAB33A,BAG6
TF	Factor: Erg; motif: ACCGGAAGTN; match class: 1	TF:M02062_1	false	0.000017325244345100916	4.761320631637905	2761	61	13	62700	CRABP1,RBMY1A1,IFNGR2,MRPL18,TIMM10,GTF2H2,IKBKG,PRPF31,MAGEB2,FTHL17,HCAR3,BAG6,LSM1
TF	Factor: Oct3; motif: WTATGCGCATAW; match class: 1	TF:M11934_1	false	0.000017384737690418694	4.7598318577827445	9172	61	24	62700	SPAG11B,CRABP1,JUND,RBMY1A1,GRPR,VBP1,IFNGR2,MRPL18,TIMM10,COG5,RPL41,HSPB1,UXT,SPIN2A,GNG3,PRPF31,SLN,IMP3,FCER1G,MAGEB2,FTHL17,PLCH2,RAB33A,S100A6
TF	Factor: STAT5A; motif: TTCCNRGAANNNNNNTTCCNNGRR	TF:M00460	false	0.00001741960491454531	4.758961699235281	7827	61	22	62700	SPAG11B,AMY1B,NUP160,COG5,ARMCX6,RPL41,GTF2H2,LILRB3,SLN,ZNF32,HCRT,MAGEB2,FTHL17,PLCH2,SPINT3,RPH3AL,S100A6,BAG6,TYROBP,EDDM3A,CEBPB,SPRR1B
TF	Factor: ESE-1; motif: NNANVAGGAAGTNN	TF:M09902	false	0.00001741960491454531	4.758961699235281	3234	61	14	62700	LGALS4,IFNGR2,MRPL18,TIMM10,CCL8,COG5,UXT,SLN,IMP3,FCER1G,FGF20,TYROBP,EDDM3A,SPRR1B
TF	Factor: GABPA; motif: ACCGGAAGTN	TF:M03990	false	0.00001741960491454531	4.758961699235281	5360	61	18	62700	CRABP1,RBMY1A1,TMEM160,MRPL18,TIMM10,NUP160,HSPB1,GTF2H2,IKBKG,UXT,IMP3,MAGEB2,FTHL17,PLCH2,HCAR3,RPH3AL,BAG6,LSM1
TF	Factor: TFAP4; motif: AWCAGCTGWT	TF:M04192	false	0.00001747010450637971	4.757704497054374	5362	61	18	62700	SPAG11B,GRPR,PROCR,TIMM10,HSPB1,HSD17B10,GNG3,LILRB3,SLN,ZNF32,POU5F1,IMP3,MAGEB2,FTHL17,BAG6,TYROBP,CLIC3,EDDM3A
TF	Factor: CLOCK; motif: CNGNCACGTGNNNM	TF:M09884	false	0.000017602759580756317	4.7544192425978995	8499	61	23	62700	SPAG11B,AMY1B,CRABP1,RBMY1A1,VBP1,IFNGR2,NUP160,COG5,ARMCX6,MFHAS1,UXT,SPIN2A,LILRB3,ZNF32,IMP3,FCER1G,PLCH2,SPINT3,RPH3AL,S100A6,TMSB15A,CLIC3,LSM1
TF	Factor: NR1B2; motif: RAGGTCATGACCTN	TF:M11803	false	0.000017918308526509483	4.746702989778516	3243	61	14	62700	HSPB1,GTF2H2,PI3,IMP3,FCER1G,MAGEB2,FTHL17,FGF20,PLCH2,SPINT3,TYROBP,TMSB15A,CLIC3,EDDM3A
TF	Factor: GATA-X; motif: NGATAAGNMNN	TF:M00203	false	0.000018073897536085626	4.742948184135608	3743	61	15	62700	SPAG11B,LGALS4,GRPR,PROCR,COG5,MFHAS1,HSD17B10,IKBKG,UXT,SPIN2A,GNG3,SPINT3,TYROBP,CLIC3,SPRR1B
TF	Factor: KLF17; motif: NGMCMCRCCCTN	TF:M12188	false	0.00001810814973344861	4.7421259230490165	3744	61	15	62700	LGALS4,RBMY1A1,PROCR,TMEM160,CCL8,ARMCX6,RPL41,HSD17B10,IKBKG,UXT,LILRB3,SLN,RPH3AL,BAG6,CLIC3
TF	Factor: Helios; motif: NNTWGGGANNN	TF:M01003	false	0.00001814248279410139	4.741303280120769	3745	61	15	62700	LGALS4,PROCR,TMEM160,NUP160,COG5,GTF2H2,IKBKG,SPIN2A,SLN,ZNF32,FCER1G,SPINT3,TMSB15A,CLIC3,EDDM3A
TF	Factor: BTEB3; motif: CCNNSCCNSCCCCKCCCCC; match class: 1	TF:M09826_1	false	0.00001820052965393147	4.73991597341972	7853	61	22	62700	CXCL3,JUND,MAB21L2,TMEM160,IFNGR2,NUP160,ARMCX6,MFHAS1,HSPB1,HSD17B10,IKBKG,UXT,GNG3,LILRB3,POU5F1,PLCH2,S100A6,BAG6,TMSB15A,CLIC3,LSM1,CEBPB
TF	Factor: Sox-4; motif: AACAAA; match class: 1	TF:M03849_1	false	0.000018622531020023972	4.729961293637759	9216	61	24	62700	SPAG11B,AMY1B,LGALS4,MAB21L2,TMEM160,MRPL18,NUP160,CCL8,COG5,MFHAS1,GTF2H2,IKBKG,PI3,SPIN2A,PRPF31,SLN,IMP3,MAGEB2,FTHL17,HCAR3,SPINT3,TYROBP,EDDM3A,SPRR1B
TF	Factor: TWIST; motif: CACCTGG	TF:M03582	false	0.000018622531020023972	4.729961293637759	8532	61	23	62700	SPAG11B,AMY1B,CRABP1,LGALS4,MAB21L2,VBP1,IFNGR2,MRPL18,TIMM10,COG5,HSD17B10,GTF2H2,LILRB3,PRPF31,POU5F1,IMP3,FCER1G,MAGEB2,FTHL17,PLCH2,CLIC3,LSM1,SPRR1B
TF	Factor: DB1; motif: GGRRRRGRRGGAGGGGGNGRRR	TF:M10107	false	0.00001884165395105506	4.724880976793206	5985	61	19	62700	JUND,MAB21L2,TMEM160,VBP1,NUP160,ARMCX6,MFHAS1,HSD17B10,UXT,GNG3,ZNF32,POU5F1,MAGEB2,FGF20,PLCH2,RAB33A,S100A6,BAG6,LSM1
TF	Factor: AR; motif: RGGWACAYNGTGTWCYN	TF:M04453	false	0.000018912699604548085	4.723246475402526	7226	61	21	62700	CXCL3,CRABP1,RBMY1A1,GRPR,VBP1,IFNGR2,NUP160,CCL8,HSPB1,PI3,SPIN2A,LILRB3,SLN,FCER1G,SPINT3,RPH3AL,BAG6,TYROBP,CLIC3,LSM1,SPRR1B
TF	Factor: GABP-alpha; motif: CACTTCCGG	TF:M04698	false	0.000019120070577090067	4.718510508964511	3265	61	14	62700	CRABP1,MRPL18,TIMM10,NUP160,ARMCX6,RPL41,HSPB1,GTF2H2,IKBKG,MAGEB2,FTHL17,FGF20,RPH3AL,BAG6
TF	Factor: MR; motif: NGNACRNNNYGTNCN; match class: 1	TF:M11849_1	false	0.000019307919312901012	4.714264524750542	4291	61	16	62700	CXCL3,AMY1B,GRPR,VBP1,IFNGR2,UXT,PI3,LILRB3,HCAR3,SPINT3,RPH3AL,TYROBP,TMSB15A,CLIC3,EDDM3A,LSM1
TF	Factor: Zbtb44; motif: CKGTGA; match class: 1	TF:M05405_1	false	0.000019519022426615622	4.709541936943806	7242	61	21	62700	CXCL3,JUND,LGALS4,RBMY1A1,PROCR,TIMM10,CCL8,HSD17B10,GTF2H2,IKBKG,PI3,SPIN2A,LILRB3,ZNF32,MAGEB2,PLCH2,RPH3AL,S100A6,TMSB15A,EDDM3A,SPRR1B
TF	Factor: NF-KAPPAB1; motif: NGGKRNTTYCCCN	TF:M08952	false	0.000019740809675242174	4.704635038582367	7897	61	22	62700	CXCL3,JUND,RBMY1A1,PROCR,IFNGR2,NUP160,CCL8,MFHAS1,HSPB1,PI3,PRPF31,POU5F1,HCRT,MAGEB2,FTHL17,HCAR3,RAB33A,RPH3AL,TYROBP,EDDM3A,LSM1,CEBPB
TF	Factor: six4; motif: NCGTATCRTN	TF:M11024	false	0.000019814628466547724	4.703014066475938	5418	61	18	62700	MAB21L2,VBP1,NUP160,CCL8,ARMCX6,MFHAS1,GTF2H2,PI3,GNG3,LILRB3,SLN,POU5F1,IMP3,FTHL17,PLCH2,SPINT3,EDDM3A,SPRR1B
TF	Factor: ER81; motif: NACCGGAAGTN	TF:M11420	false	0.000019817833214358007	4.7029438309046965	3277	61	14	62700	CRABP1,MRPL18,TIMM10,NUP160,HSPB1,GTF2H2,IKBKG,IMP3,MAGEB2,FTHL17,HCAR3,RPH3AL,BAG6,LSM1
TF	Factor: Sp3; motif: ASMCTTGGGSRGGG	TF:M00665	false	0.000020095741447387993	4.6968959655571005	7908	61	22	62700	CXCL3,CRABP1,LGALS4,TMEM160,IFNGR2,TIMM10,NUP160,COG5,MFHAS1,HSD17B10,LILRB3,SLN,POU5F1,HCRT,FTHL17,FGF20,PLCH2,RPH3AL,TYROBP,TMSB15A,CLIC3,LSM1
TF	Factor: BSX; motif: NNCGTTAN	TF:M10591	false	0.00002023890920448123	4.693812897921193	7912	61	22	62700	CXCL3,MAB21L2,RBMY1A1,GRPR,TMEM160,IFNGR2,MRPL18,TIMM10,NUP160,CCL8,COG5,HSPB1,GTF2H2,IKBKG,LILRB3,PRPF31,IMP3,FGF20,RAB33A,S100A6,BAG6,TYROBP
TF	Factor: ELF4; motif: NCCGGAARTN	TF:M02056	false	0.000020387789135098975	4.690629866840075	5432	61	18	62700	CRABP1,RBMY1A1,MRPL18,TIMM10,NUP160,RPL41,MFHAS1,HSPB1,GTF2H2,IKBKG,PRPF31,IMP3,MAGEB2,FTHL17,HCAR3,RPH3AL,BAG6,TMSB15A
TF	Factor: Erg; motif: NACCGGAARYN; match class: 1	TF:M11392_1	false	0.000020744548943810594	4.683096003753482	3293	61	14	62700	RBMY1A1,IFNGR2,MRPL18,TIMM10,ARMCX6,HSPB1,GTF2H2,IKBKG,PRPF31,MAGEB2,FTHL17,HCAR3,BAG6,LSM1
TF	Factor: HNF-4alpha; motif: AGTCCAAR; match class: 1	TF:M04903_1	false	0.000020744548943810594	4.683096003753482	1564	61	10	62700	SPAG11B,AMY1B,JUND,MAB21L2,CCL8,HSD17B10,PRPF31,ZNF32,IMP3,FGF20
TF	Factor: ETV3; motif: ACCGGAAGTN	TF:M03981	false	0.000020852948711719643	4.680832524926099	2371	61	12	62700	CRABP1,MRPL18,TIMM10,NUP160,ARMCX6,RPL41,HSPB1,GTF2H2,IKBKG,FTHL17,RPH3AL,BAG6
TF	Factor: Egr-2; motif: GNGRRNGWGKGGGNGGRG	TF:M09898	false	0.00002085338801454291	4.680823375870727	6649	61	20	62700	JUND,RBMY1A1,IFNGR2,NUP160,COG5,ARMCX6,IKBKG,PRPF31,ZNF32,POU5F1,MAGEB2,FTHL17,PLCH2,SPINT3,RAB33A,BAG6,TYROBP,TMSB15A,CLIC3,CEBPB
TF	Factor: HOXB6; motif: GTCGTTAN	TF:M10692	false	0.00002085338801454291	4.680823375870727	5444	61	18	62700	MAB21L2,RBMY1A1,TMEM160,VBP1,TIMM10,HSPB1,HSD17B10,IKBKG,PI3,LILRB3,PRPF31,FTHL17,S100A6,BAG6,TYROBP,TMSB15A,LSM1,SPRR1B
TF	Factor: HMX2; motif: SCACTTANC	TF:M10646	false	0.000021384151851405694	4.669907970263799	7293	61	21	62700	CRABP1,RBMY1A1,TMEM160,VBP1,TIMM10,NUP160,ARMCX6,RPL41,MFHAS1,HSD17B10,IKBKG,GNG3,SLN,HCRT,FTHL17,FGF20,PLCH2,SPINT3,RAB33A,CLIC3,SPRR1B
TF	Factor: NF-1C; motif: NYYTGGCWNNNNKCCMN	TF:M09640	false	0.000021420865875134252	4.669162978079678	2828	61	13	62700	LGALS4,RBMY1A1,VBP1,CCL8,ARMCX6,HSD17B10,PI3,SPIN2A,GNG3,ZNF32,FGF20,PLCH2,RAB33A
TF	Factor: Pax-5; motif: RRMSWGANWYCTNRAGCGKRACSRYNSM; match class: 1	TF:M00144_1	false	0.000021420865875134252	4.669162978079678	7295	61	21	62700	CXCL3,JUND,MAB21L2,RBMY1A1,IFNGR2,TIMM10,CCL8,COG5,RPL41,MFHAS1,HSPB1,HSD17B10,GTF2H2,IKBKG,ZNF32,IMP3,HCRT,MAGEB2,HCAR3,RAB33A,CEBPB
TF	Factor: LXR,; motif: YGAMCTNNASTRACCYN	TF:M00965	false	0.000021716896054373262	4.663202247351532	3812	61	15	62700	PROCR,TMEM160,VBP1,CCL8,HSPB1,SPIN2A,GNG3,PRPF31,POU5F1,IMP3,FCER1G,HCRT,RPH3AL,BAG6,TYROBP
TF	Factor: p63; motif: RRACATGTCNRGACATGTYY	TF:M01656	false	0.000022039641303299022	4.65679547793575	3817	61	15	62700	GRPR,PROCR,VBP1,CCL8,COG5,UXT,LILRB3,SLN,HCRT,PLCH2,SPINT3,RAB33A,RPH3AL,TMSB15A,CEBPB
TF	Factor: SAP-1; motif: NRCCGGAWGYN	TF:M11437	false	0.000022259304383736774	4.6524884117454715	2839	61	13	62700	CRABP1,RBMY1A1,TMEM160,MRPL18,TIMM10,NUP160,HSPB1,GTF2H2,IKBKG,FTHL17,RPH3AL,BAG6,LSM1
TF	Factor: JunB; motif: GATGACGTCAYC; match class: 1	TF:M11273_1	false	0.000022353911473373073	4.650646473307352	6683	61	20	62700	CXCL3,SPAG11B,AMY1B,JUND,PROCR,CCL8,COG5,RPL41,HSD17B10,IKBKG,UXT,PI3,SPIN2A,PRPF31,FCER1G,MAGEB2,FGF20,HCAR3,S100A6,EDDM3A
TF	Factor: MR; motif: NGNACRNNNYGTNCN	TF:M11849	false	0.000022568203879244526	4.646503003455361	4354	61	16	62700	CXCL3,AMY1B,GRPR,VBP1,IFNGR2,UXT,PI3,LILRB3,HCAR3,SPINT3,RPH3AL,TYROBP,TMSB15A,CLIC3,EDDM3A,LSM1
TF	Factor: GABPA; motif: ACCGGAAGTN; match class: 1	TF:M03990_1	false	0.000022589336410771087	4.646096526820821	1227	61	9	62700	CRABP1,RBMY1A1,TIMM10,IKBKG,UXT,MAGEB2,FTHL17,HCAR3,BAG6
TF	Factor: AP-4; motif: NCAGCTGYNGNCN	TF:M01860	false	0.000022831848942126655	4.64145891755712	6079	61	19	62700	PROCR,ARMCX6,HSPB1,GTF2H2,GNG3,LILRB3,ZNF32,POU5F1,FCER1G,HCRT,MAGEB2,FTHL17,FGF20,RAB33A,RPH3AL,S100A6,BAG6,EDDM3A,CEBPB
TF	Factor: ZABC1; motif: ATTCCNAC	TF:M01306	false	0.0000230406008398622	4.637506199813309	9348	61	24	62700	CXCL3,LGALS4,MAB21L2,RBMY1A1,TMEM160,IFNGR2,MRPL18,CCL8,RPL41,HSD17B10,GTF2H2,IKBKG,PI3,SPIN2A,SLN,ZNF32,POU5F1,FCER1G,MAGEB2,FGF20,SPINT3,CLIC3,CEBPB,SPRR1B
TF	Factor: T3R-beta; motif: NRRGGTCRTGACCYYN	TF:M11817	false	0.000023050103735890908	4.637327115748363	5489	61	18	62700	JUND,COG5,HSPB1,GTF2H2,IKBKG,PI3,IMP3,FCER1G,MAGEB2,FTHL17,FGF20,PLCH2,RAB33A,TYROBP,TMSB15A,CLIC3,EDDM3A,CEBPB
TF	Factor: CSX; motif: NCCACTTRAN	TF:M10642	false	0.000023083250614739433	4.636703033270249	4916	61	17	62700	CRABP1,JUND,GRPR,PROCR,MRPL18,NUP160,ARMCX6,RPL41,UXT,GNG3,LILRB3,SLN,PLCH2,SPINT3,RAB33A,CLIC3,SPRR1B
TF	Factor: SP2; motif: GGGCGGGAC	TF:M01783	false	0.00002343783743218323	4.630082462389313	9359	61	24	62700	CXCL3,CRABP1,JUND,PROCR,TMEM160,IFNGR2,TIMM10,NUP160,CCL8,RPL41,MFHAS1,HSPB1,IKBKG,UXT,PRPF31,POU5F1,PLCH2,RAB33A,S100A6,TYROBP,TMSB15A,CLIC3,LSM1,CEBPB
TF	Factor: Pax-6; motif: NNNNTTCACGCWTGANTKNNN; match class: 1	TF:M00097_1	false	0.000023467150369172413	4.629539643851805	4923	61	17	62700	SPAG11B,TMEM160,TIMM10,NUP160,CCL8,COG5,RPL41,HSD17B10,UXT,SPIN2A,POU5F1,FCER1G,FTHL17,PLCH2,RPH3AL,S100A6,SPRR1B
TF	Factor: ER-alpha; motif: NAGGTCACSGYGACCTN	TF:M11844	false	0.000023467150369172413	4.629539643851805	5498	61	18	62700	CXCL3,SPAG11B,JUND,PROCR,MFHAS1,HSD17B10,IKBKG,LILRB3,ZNF32,FCER1G,MAGEB2,FTHL17,FGF20,BAG6,CLIC3,LSM1,CEBPB,SPRR1B
TF	Factor: Oct-4; motif: ATTGWSWTGCWAAWN	TF:M01124	false	0.00002357613599251696	4.627527372041515	6096	61	19	62700	MAB21L2,TMEM160,NUP160,CCL8,COG5,ARMCX6,RPL41,MFHAS1,IKBKG,UXT,SPIN2A,GNG3,IMP3,FGF20,HCAR3,SPINT3,TYROBP,LSM1,SPRR1B
TF	Factor: ZNF501; motif: NNNCSACGCGAACAC	TF:M12085	false	0.000024124650415118802	4.617538971202196	8686	61	23	62700	CXCL3,JUND,MAB21L2,RBMY1A1,PROCR,TMEM160,VBP1,MRPL18,COG5,RPL41,MFHAS1,HSPB1,GTF2H2,IKBKG,UXT,IMP3,PLCH2,SPINT3,RAB33A,S100A6,TMSB15A,LSM1,CEBPB
TF	Factor: Alx-4; motif: NNCRTTAN	TF:M10880	false	0.000024285381350610868	4.614655072460016	8690	61	23	62700	CXCL3,AMY1B,MAB21L2,RBMY1A1,GRPR,IFNGR2,MRPL18,TIMM10,CCL8,COG5,ARMCX6,HSPB1,IKBKG,LILRB3,PRPF31,IMP3,MAGEB2,FGF20,HCAR3,RAB33A,S100A6,BAG6,TYROBP
TF	Factor: Pit-1; motif: NTAATGAKATGCRN	TF:M11950	false	0.000024294250576613974	4.614496493409418	6110	61	19	62700	CRABP1,LGALS4,PROCR,NUP160,CCL8,RPL41,IKBKG,PI3,SPIN2A,GNG3,SLN,HCRT,MAGEB2,FTHL17,FGF20,HCAR3,RPH3AL,TYROBP,EDDM3A
TF	Factor: SREBP-1; motif: NNNGTGGGGTGAN	TF:M04632	false	0.000024734278879396024	4.60670074684273	4945	61	17	62700	SPAG11B,JUND,LGALS4,MRPL18,MFHAS1,GTF2H2,PI3,GNG3,POU5F1,FCER1G,FTHL17,PLCH2,RAB33A,S100A6,CLIC3,EDDM3A,SPRR1B
TF	Factor: GR; motif: RGWACATWAYGTWCY	TF:M11846	false	0.000024763951575361185	4.606180053898916	6119	61	19	62700	CXCL3,SPAG11B,GRPR,VBP1,IFNGR2,CCL8,UXT,PI3,SPIN2A,LILRB3,PLCH2,HCAR3,SPINT3,RPH3AL,BAG6,TYROBP,TMSB15A,CLIC3,LSM1
TF	Factor: Dlx-5; motif: NTCRTTAN	TF:M10615	false	0.00002511557847763097	4.600056814448498	4397	61	16	62700	TMEM160,TIMM10,ARMCX6,HSD17B10,PI3,LILRB3,SLN,POU5F1,MAGEB2,PLCH2,HCAR3,RAB33A,BAG6,TYROBP,LSM1,SPRR1B
TF	Factor: LBP-1; motif: NRCCGGTNNNNACCGGYN; match class: 1	TF:M11490_1	false	0.000025920035003715207	4.586364416307999	6139	61	19	62700	CXCL3,LGALS4,MAB21L2,GRPR,PROCR,NUP160,ARMCX6,MFHAS1,HSPB1,IKBKG,UXT,LILRB3,ZNF32,MAGEB2,FGF20,RAB33A,BAG6,TYROBP,LSM1
TF	Factor: MEIS1B:HOXA9; motif: TGACASTTTWAYRR	TF:M00421	false	0.000026526196865952424	4.576325011552843	6768	61	20	62700	AMY1B,LGALS4,RBMY1A1,GRPR,PROCR,TIMM10,NUP160,COG5,ARMCX6,GTF2H2,PI3,SLN,IMP3,HCRT,FGF20,PLCH2,RPH3AL,BAG6,EDDM3A,SPRR1B
TF	Factor: CTCF; motif: NNYGCCCYCTRSTGGN	TF:M09744	false	0.000026612246371094514	4.574918464592005	3885	61	15	62700	GRPR,VBP1,CCL8,ARMCX6,MFHAS1,IKBKG,ZNF32,POU5F1,FCER1G,MAGEB2,FTHL17,FGF20,PLCH2,S100A6,CEBPB
TF	Factor: LBP9; motif: ACYRGTNNNNACYRGT; match class: 1	TF:M11492_1	false	0.00002689510157898475	4.570326811110366	6156	61	19	62700	CXCL3,SPAG11B,MAB21L2,GRPR,PROCR,ARMCX6,MFHAS1,UXT,LILRB3,ZNF32,POU5F1,MAGEB2,FTHL17,FGF20,PLCH2,RAB33A,BAG6,TYROBP,LSM1
TF	Factor: ipf1; motif: TSNGYCATTANNNNC	TF:M01013	false	0.0000276849254760964	4.557756641209792	2904	61	13	62700	TMEM160,VBP1,TIMM10,ARMCX6,HSD17B10,PI3,LILRB3,POU5F1,PLCH2,SPINT3,TYROBP,LSM1,SPRR1B
TF	Factor: NFATc3; motif: NTTTCCRYGGAAAN; match class: 1	TF:M11988_1	false	0.000027865062190582923	4.554939983327435	6792	61	20	62700	CXCL3,SPAG11B,AMY1B,RBMY1A1,PROCR,IFNGR2,TIMM10,CCL8,RPL41,MFHAS1,HSD17B10,IKBKG,SPIN2A,LILRB3,SLN,IMP3,FTHL17,RPH3AL,TMSB15A,SPRR1B
TF	Factor: E2F-3; motif: NTTTTGGCGCCAAAAN; match class: 1	TF:M11527_1	false	0.00002859430990182301	4.54372038030097	6804	61	20	62700	CXCL3,SPAG11B,AMY1B,CRABP1,MAB21L2,RBMY1A1,PROCR,TIMM10,COG5,ARMCX6,GTF2H2,UXT,SPIN2A,LILRB3,MAGEB2,FTHL17,HCAR3,RAB33A,TMSB15A,EDDM3A
TF	Factor: GTF2IRD1-isoform2; motif: GGGATTRNR; match class: 1	TF:M01229_1	false	0.000028722885368775985	4.541771935014861	9478	61	24	62700	AMY1B,LGALS4,RBMY1A1,PROCR,TMEM160,VBP1,TIMM10,CCL8,COG5,RPL41,HSPB1,GTF2H2,IKBKG,PRPF31,SLN,FCER1G,FTHL17,BAG6,TYROBP,TMSB15A,EDDM3A,LSM1,CEBPB,SPRR1B
TF	Factor: RelA-p65; motif: BCWGGGRANNK	TF:M04811	false	0.000028722885368775985	4.541771935014861	7448	61	21	62700	CXCL3,LGALS4,IFNGR2,MRPL18,TIMM10,NUP160,ARMCX6,HSPB1,UXT,GNG3,LILRB3,PRPF31,HCRT,FGF20,HCAR3,RPH3AL,S100A6,TYROBP,CLIC3,EDDM3A,LSM1
TF	Factor: ELF5; motif: ANSMGGAAGTN	TF:M03969	false	0.000028722885368775985	4.541771935014861	3401	61	14	62700	CRABP1,MRPL18,TIMM10,NUP160,ARMCX6,RPL41,HSPB1,GTF2H2,IKBKG,UXT,MAGEB2,FTHL17,RPH3AL,BAG6
TF	Factor: Fli-1:C/EBPdelta; motif: NNCGGAWATTGCGCAAT	TF:M08469	false	0.000029151525957662666	4.535338706851895	6816	61	20	62700	CXCL3,AMY1B,MAB21L2,VBP1,IFNGR2,TIMM10,NUP160,RPL41,MFHAS1,IKBKG,PI3,SPIN2A,GNG3,SLN,FCER1G,FTHL17,FGF20,HCAR3,TYROBP,TMSB15A
TF	Factor: CKROX; motif: SCCCTCCCC	TF:M01175	false	0.00002979867515324298	4.525803044193083	7468	61	21	62700	LGALS4,MAB21L2,IFNGR2,NUP160,MFHAS1,HSPB1,HSD17B10,UXT,SPIN2A,GNG3,LILRB3,HCRT,MAGEB2,FTHL17,PLCH2,S100A6,BAG6,TYROBP,CLIC3,LSM1,CEBPB
TF	Factor: MEIS1A:HOXA9; motif: TGACAGKTTTAYGA	TF:M00420	false	0.00002979867515324298	4.525803044193083	5603	61	18	62700	SPAG11B,LGALS4,RBMY1A1,PROCR,ARMCX6,GTF2H2,UXT,GNG3,SLN,ZNF32,IMP3,FGF20,HCAR3,RPH3AL,BAG6,TYROBP,TMSB15A,SPRR1B
TF	Factor: RREB-1; motif: GGGWCSA	TF:M05439	false	0.000030090998864826336	4.521563395700192	8812	61	23	62700	CRABP1,MAB21L2,RBMY1A1,TMEM160,VBP1,IFNGR2,MRPL18,NUP160,COG5,MFHAS1,HSPB1,HSD17B10,IKBKG,UXT,GNG3,SLN,POU5F1,MAGEB2,FTHL17,BAG6,TYROBP,LSM1,CEBPB
TF	Factor: ER-alpha; motif: NAGGTCACSGYGACCTN; match class: 1	TF:M11844_1	false	0.000030489610749424463	4.5158481200903795	2474	61	12	62700	CXCL3,JUND,PROCR,HSD17B10,ZNF32,FCER1G,MAGEB2,FGF20,BAG6,CLIC3,CEBPB,SPRR1B
TF	Factor: SP8; motif: RCCACGCCCMCY	TF:M03923	false	0.00003101478803497321	4.508431182596905	2939	61	13	62700	CRABP1,JUND,RBMY1A1,ARMCX6,HSPB1,HSD17B10,IKBKG,UXT,SLN,MAGEB2,RAB33A,TMSB15A,CLIC3
TF	Factor: Fli-1; motif: NACCGGAARTN	TF:M11402	false	0.00003144511224183066	4.5024468507391955	3946	61	15	62700	CRABP1,RBMY1A1,MRPL18,TIMM10,NUP160,ARMCX6,HSPB1,GTF2H2,IKBKG,FTHL17,FGF20,HCAR3,RPH3AL,BAG6,LSM1
TF	Factor: TCF11:MafG; motif: NNNNNATGACTCAGCANTTNNG	TF:M00284	false	0.00003172404418072063	4.498611453970597	4488	61	16	62700	SPAG11B,PROCR,TMEM160,NUP160,RPL41,PI3,GNG3,SLN,ZNF32,POU5F1,FCER1G,HCRT,MAGEB2,RAB33A,S100A6,CEBPB
TF	Factor: ER71; motif: ACCGGAARYN; match class: 1	TF:M02067_1	false	0.00003172404418072063	4.498611453970597	1653	61	10	62700	RBMY1A1,MRPL18,TIMM10,GTF2H2,IKBKG,PRPF31,MAGEB2,FTHL17,HCAR3,BAG6
TF	Factor: ETV4; motif: ACCGGAAGTN; match class: 1	TF:M03982_1	false	0.00003175636673649858	4.498169191274887	2054	61	11	62700	RBMY1A1,IFNGR2,MRPL18,TIMM10,GTF2H2,IKBKG,MAGEB2,FTHL17,HCAR3,BAG6,LSM1
TF	Factor: Erg; motif: NACCGGAARTN; match class: 1	TF:M11396_1	false	0.000031800013896247604	4.497572690233733	5051	61	17	62700	CRABP1,RBMY1A1,IFNGR2,MRPL18,TIMM10,ARMCX6,RPL41,HSPB1,GTF2H2,IKBKG,UXT,PRPF31,MAGEB2,FTHL17,HCAR3,BAG6,LSM1
TF	Factor: Sp1; motif: NWRGCCACGCCCMCN	TF:M12152	false	0.000031808456323805786	4.497457406853666	7506	61	21	62700	CXCL3,CRABP1,JUND,RBMY1A1,TMEM160,NUP160,CCL8,COG5,RPL41,HSPB1,HSD17B10,IKBKG,UXT,GNG3,POU5F1,PLCH2,BAG6,TMSB15A,CLIC3,EDDM3A,CEBPB
TF	Factor: BCL-6; motif: NCGYWATCTAGGAATN	TF:M12340	false	0.000031808456323805786	4.497457406853666	5052	61	17	62700	CXCL3,AMY1B,CRABP1,LGALS4,PROCR,MRPL18,TIMM10,NUP160,GTF2H2,PI3,PRPF31,ZNF32,IMP3,FTHL17,HCAR3,SPINT3,CEBPB
TF	Factor: E2F-4; motif: AATGGCGCCAAA	TF:M04518	false	0.000031916584713483656	4.4959835872286895	5637	61	18	62700	CRABP1,RBMY1A1,IFNGR2,MRPL18,TIMM10,ARMCX6,RPL41,SPIN2A,LILRB3,PRPF31,SLN,FCER1G,HCRT,MAGEB2,HCAR3,S100A6,BAG6,TYROBP
TF	Factor: Dlx-7; motif: NTCRTTAN	TF:M10600	false	0.00003206656766760301	4.4939475234764465	7511	61	21	62700	MAB21L2,TMEM160,TIMM10,CCL8,ARMCX6,HSPB1,HSD17B10,IKBKG,PI3,GNG3,LILRB3,MAGEB2,PLCH2,HCAR3,SPINT3,RAB33A,BAG6,TYROBP,EDDM3A,LSM1,SPRR1B
TF	Factor: LBX2; motif: CTNRANSTAATTA	TF:M04383	false	0.00003208871116849507	4.4936477258353555	8174	61	22	62700	SPAG11B,CRABP1,MAB21L2,PROCR,TIMM10,COG5,ARMCX6,MFHAS1,HSPB1,IKBKG,PI3,SLN,HCRT,HCAR3,SPINT3,RPH3AL,S100A6,BAG6,TMSB15A,EDDM3A,LSM1,SPRR1B
TF	Factor: HOXD11; motif: NNYMATAAAA	TF:M04360	false	0.000033018008411886945	4.481249126161441	5068	61	17	62700	CRABP1,RBMY1A1,GRPR,PROCR,TIMM10,COG5,ARMCX6,HSD17B10,IKBKG,PI3,SPIN2A,FTHL17,FGF20,HCAR3,SPINT3,LSM1,SPRR1B
TF	Factor: ZNF647; motif: NTAGGCCTAN	TF:M12285	false	0.000033068117702078175	4.480590525221353	1296	61	9	62700	CXCL3,JUND,HSD17B10,UXT,POU5F1,FCER1G,BAG6,TYROBP,EDDM3A
TF	Factor: E2F-3; motif: NTTTTGGCGCCAAAAN; match class: 1	TF:M11526_1	false	0.00003341803325880881	4.476019113089562	6889	61	20	62700	CXCL3,SPAG11B,CRABP1,MAB21L2,RBMY1A1,PROCR,COG5,ARMCX6,GTF2H2,UXT,SPIN2A,LILRB3,IMP3,MAGEB2,FTHL17,HCAR3,RAB33A,TMSB15A,EDDM3A,LSM1
TF	Factor: PXR; motif: AGTTCANNSAGTTC	TF:M08779	false	0.00003397914764376849	4.468787519470822	3977	61	15	62700	AMY1B,LGALS4,MAB21L2,MRPL18,TIMM10,NUP160,CCL8,RPL41,GNG3,SLN,IMP3,PLCH2,RAB33A,TYROBP,TMSB15A
TF	Factor: GABP-alpha; motif: NNNRCCGGAAGTGN	TF:M09935	false	0.00003476528128543245	4.458854252393223	4526	61	16	62700	CXCL3,CRABP1,RBMY1A1,MRPL18,TIMM10,NUP160,ARMCX6,RPL41,HSPB1,GTF2H2,IKBKG,MAGEB2,FTHL17,RPH3AL,BAG6,LSM1
TF	Factor: ER-alpha; motif: NAGGTCAYSGYGACCTN; match class: 1	TF:M11842_1	false	0.00003497308104176238	4.45626610573784	1675	61	10	62700	CXCL3,PROCR,HSD17B10,ZNF32,FTHL17,FGF20,BAG6,CLIC3,CEBPB,SPRR1B
TF	Factor: FLI-1; motif: CMGGAWGTSAN; match class: 1	TF:M01208_1	false	0.00003517446840314561	4.453772457399259	1307	61	9	62700	SPAG11B,JUND,TIMM10,GTF2H2,SPIN2A,MAGEB2,FTHL17,RPH3AL,BAG6
TF	Factor: ESRRA; motif: CAAGGTCANNYSAAGGTCA; match class: 1	TF:M04458_1	false	0.00003529063743492712	4.4523404971523215	4533	61	16	62700	LGALS4,PROCR,MRPL18,TIMM10,ARMCX6,MFHAS1,GTF2H2,PI3,SPIN2A,IMP3,FCER1G,MAGEB2,FTHL17,FGF20,S100A6,TYROBP
TF	Factor: LBP-1; motif: NRCCGGTNNNNACCGGYN	TF:M11490	false	0.00003529063743492712	4.4523404971523215	6917	61	20	62700	CXCL3,LGALS4,MAB21L2,GRPR,PROCR,NUP160,ARMCX6,MFHAS1,HSPB1,HSD17B10,IKBKG,UXT,LILRB3,ZNF32,MAGEB2,FGF20,RAB33A,BAG6,TYROBP,LSM1
TF	Factor: HEY1; motif: NYYYYATCTNN	TF:M12614	false	0.000035903675958415874	4.444861084381914	5691	61	18	62700	SPAG11B,CRABP1,GRPR,NUP160,CCL8,COG5,RPL41,HSPB1,HSD17B10,SPIN2A,GNG3,LILRB3,ZNF32,POU5F1,SPINT3,RPH3AL,TYROBP,SPRR1B
TF	Factor: FLI1; motif: ACCGGAARTN; match class: 1	TF:M03988_1	false	0.00003692616869221108	4.432665750625457	2995	61	13	62700	CRABP1,RBMY1A1,IFNGR2,MRPL18,TIMM10,GTF2H2,IKBKG,PRPF31,MAGEB2,FTHL17,HCAR3,BAG6,LSM1
TF	Factor: Elk-1:HOXB13; motif: ACCGGAAGTNGTAAAN; match class: 1	TF:M08222_1	false	0.00003739728214309001	4.427159959113657	2095	61	11	62700	MRPL18,NUP160,GTF2H2,IKBKG,PI3,POU5F1,MAGEB2,FTHL17,FGF20,SPINT3,BAG6
TF	Factor: LEF-1; motif: NCCTTTSWNNTNYN	TF:M09975	false	0.00003794085189020439	4.4208929220751525	4017	61	15	62700	SPAG11B,AMY1B,MAB21L2,TIMM10,NUP160,COG5,ARMCX6,UXT,PI3,SPIN2A,GNG3,FGF20,BAG6,TMSB15A,EDDM3A
TF	Factor: PSF; motif: KWATCCGN	TF:M07612	false	0.00003836590096857062	4.416054598555803	5720	61	18	62700	CXCL3,JUND,RBMY1A1,GRPR,PROCR,MRPL18,MFHAS1,HSD17B10,UXT,SPIN2A,GNG3,PRPF31,ZNF32,IMP3,FTHL17,PLCH2,HCAR3,LSM1
TF	Factor: Isl2; motif: YTAAGTG	TF:M02082	false	0.00003889992037345874	4.410051287656371	7613	61	21	62700	CXCL3,MAB21L2,RBMY1A1,TMEM160,VBP1,NUP160,RPL41,GTF2H2,UXT,PI3,SPIN2A,GNG3,SLN,ZNF32,POU5F1,HCRT,MAGEB2,PLCH2,RPH3AL,BAG6,TYROBP
TF	Factor: CP2; motif: AACCGGTTNNAACCGGTT; match class: 1	TF:M11486_1	false	0.000039530772509996824	4.403064698595287	3016	61	13	62700	CXCL3,SPAG11B,GRPR,PROCR,MFHAS1,HSPB1,UXT,LILRB3,ZNF32,FTHL17,FGF20,RAB33A,TYROBP
TF	Factor: ZNF647; motif: NYAGGCCYAC	TF:M12286	false	0.000039530772509996824	4.403064698595287	6343	61	19	62700	CXCL3,AMY1B,JUND,LGALS4,RBMY1A1,VBP1,COG5,HSD17B10,UXT,GNG3,PRPF31,POU5F1,IMP3,FCER1G,RPH3AL,BAG6,TYROBP,CLIC3,EDDM3A
TF	Factor: ER-alpha; motif: ARGSTGACC	TF:M04881	false	0.000040046161763436734	4.397439102671893	4037	61	15	62700	SPAG11B,LGALS4,MAB21L2,TIMM10,NUP160,COG5,PI3,LILRB3,PRPF31,POU5F1,HCRT,MAGEB2,FTHL17,TYROBP,SPRR1B
TF	Factor: Pbx1; motif: NTGATKGACG	TF:M11038	false	0.00004037265396485013	4.393912700567277	4586	61	16	62700	SPAG11B,AMY1B,GRPR,MRPL18,HSD17B10,UXT,LILRB3,ZNF32,IMP3,MAGEB2,FTHL17,PLCH2,HCAR3,BAG6,LSM1,SPRR1B
TF	Factor: ipf1; motif: GHNNTAATGACM	TF:M00436	false	0.00004058516273382605	4.391632708308161	3521	61	14	62700	TIMM10,HSD17B10,PI3,GNG3,SLN,FCER1G,HCRT,MAGEB2,PLCH2,HCAR3,RAB33A,TYROBP,LSM1,SPRR1B
TF	Factor: TCF-1; motif: NNNSWWCAAAGN	TF:M07433	false	0.00004067838110322326	4.390636339228327	5748	61	18	62700	AMY1B,GRPR,VBP1,IFNGR2,TIMM10,ARMCX6,HSPB1,UXT,PI3,SPIN2A,GNG3,HCRT,MAGEB2,FTHL17,FGF20,SPINT3,EDDM3A,SPRR1B
TF	Factor: HES-7; motif: GNCACGYGNN; match class: 1	TF:M11066_1	false	0.000040972189371238824	4.387510828664791	8311	61	22	62700	SPAG11B,AMY1B,CRABP1,JUND,RBMY1A1,TIMM10,COG5,ARMCX6,MFHAS1,HSPB1,GTF2H2,UXT,PI3,SPIN2A,SLN,IMP3,FTHL17,PLCH2,RAB33A,RPH3AL,S100A6,LSM1
TF	Factor: OC-2; motif: TCAATA	TF:M02112	false	0.00004180204706171557	4.378802450142696	7653	61	21	62700	AMY1B,LGALS4,MAB21L2,GRPR,PROCR,NUP160,CCL8,COG5,ARMCX6,HSD17B10,UXT,PI3,SLN,POU5F1,MAGEB2,FTHL17,RPH3AL,S100A6,EDDM3A,LSM1,SPRR1B
TF	Factor: GR; motif: RGRACATTNTGTYC; match class: 1	TF:M04750_1	false	0.000041951019785536747	4.377257477461068	1715	61	10	62700	CXCL3,SPAG11B,GRPR,VBP1,IFNGR2,NUP160,SPINT3,RPH3AL,TYROBP,CLIC3
TF	Factor: ZBTB37; motif: TGGCTTTGGY	TF:M12688	false	0.000042221438345219715	4.37446697579502	4059	61	15	62700	SPAG11B,AMY1B,MAB21L2,RBMY1A1,NUP160,ARMCX6,POU5F1,FCER1G,HCRT,MAGEB2,FGF20,PLCH2,RAB33A,BAG6,CLIC3
TF	Factor: GR; motif: NNNNNNCNNTNTGTNCTNN	TF:M00192	false	0.000042221438345219715	4.37446697579502	7660	61	21	62700	SPAG11B,AMY1B,CRABP1,LGALS4,RBMY1A1,IFNGR2,TIMM10,COG5,PI3,LILRB3,SLN,MAGEB2,HCAR3,SPINT3,RAB33A,RPH3AL,BAG6,TYROBP,CLIC3,EDDM3A,LSM1
TF	Factor: CP2; motif: GCHCDAMCCAG	TF:M00072	false	0.000042221438345219715	4.37446697579502	9017	61	23	62700	CXCL3,PROCR,TMEM160,RPL41,HSPB1,IKBKG,SPIN2A,GNG3,LILRB3,PRPF31,POU5F1,IMP3,FCER1G,FTHL17,FGF20,HCAR3,RAB33A,RPH3AL,S100A6,BAG6,TMSB15A,LSM1,SPRR1B
TF	Factor: MafG; motif: CMATGACTCAGCAGA	TF:M07048	false	0.00004234054553152387	4.373243550667003	7012	61	20	62700	CXCL3,GRPR,PROCR,VBP1,NUP160,CCL8,HSPB1,GTF2H2,GNG3,LILRB3,SLN,ZNF32,HCRT,FGF20,HCAR3,SPINT3,RAB33A,S100A6,BAG6,TYROBP
TF	Factor: TR4; motif: NCCCTGACCYB	TF:M08906	false	0.000042571864911306064	4.370877324618507	4610	61	16	62700	AMY1B,LGALS4,PROCR,MRPL18,ARMCX6,MFHAS1,GNG3,LILRB3,PRPF31,POU5F1,MAGEB2,PLCH2,TYROBP,CLIC3,LSM1,SPRR1B
TF	Factor: GATA-2; motif: GATAANN	TF:M01877	false	0.00004293647854969667	4.367173577253014	1721	61	10	62700	SPAG11B,PROCR,TIMM10,COG5,HSPB1,IKBKG,UXT,SLN,CLIC3,SPRR1B
TF	Factor: FOXO1A:PDEF; motif: WNCCGGATGTTDN; match class: 1	TF:M08486_1	false	0.00004305868197625571	4.365939268037841	4615	61	16	62700	CRABP1,PROCR,MRPL18,TIMM10,MFHAS1,HSPB1,GTF2H2,UXT,ZNF32,MAGEB2,PLCH2,HCAR3,RAB33A,RPH3AL,TYROBP,SPRR1B
TF	Factor: ELF4; motif: NCCACTTCCGGNNNN	TF:M12601	false	0.00004332412391743091	4.363270210649183	5780	61	18	62700	CRABP1,RBMY1A1,TMEM160,IFNGR2,MRPL18,TIMM10,NUP160,RPL41,HSPB1,GTF2H2,IKBKG,UXT,ZNF32,FCER1G,FTHL17,RPH3AL,BAG6,LSM1
TF	Factor: c-Myc:Max; motif: NNACCACGTGGTNN	TF:M00118	false	0.0000434222699182811	4.362287477352891	7027	61	20	62700	SPAG11B,AMY1B,CRABP1,RBMY1A1,TIMM10,COG5,ARMCX6,MFHAS1,UXT,PI3,SPIN2A,SLN,IMP3,FTHL17,PLCH2,HCAR3,SPINT3,S100A6,EDDM3A,LSM1
TF	Factor: c-Myc:Max; motif: NNACCACGTGGTNN; match class: 1	TF:M00118_1	false	0.0000434222699182811	4.362287477352891	7027	61	20	62700	SPAG11B,AMY1B,CRABP1,RBMY1A1,TIMM10,COG5,ARMCX6,MFHAS1,UXT,PI3,SPIN2A,SLN,IMP3,FTHL17,PLCH2,HCAR3,SPINT3,S100A6,EDDM3A,LSM1
TF	Factor: LEF-1; motif: NNNCTTTGAT	TF:M08948	false	0.00004344126608129229	4.362097525866121	3548	61	14	62700	SPAG11B,AMY1B,GRPR,VBP1,TIMM10,HSPB1,UXT,GNG3,FTHL17,FGF20,HCAR3,SPINT3,EDDM3A,SPRR1B
TF	Factor: PEA3; motif: NNCAGGAARNN; match class: 1	TF:M09915_1	false	0.00004353427267184155	4.361168706912394	5784	61	18	62700	SPAG11B,JUND,GRPR,VBP1,TIMM10,ARMCX6,PI3,SPIN2A,GNG3,LILRB3,FCER1G,HCRT,FTHL17,FGF20,SPINT3,TYROBP,LSM1,SPRR1B
TF	Factor: KR3; motif: YNAGGGACCNKN	TF:M10114	false	0.00004384155922197559	4.358114008596262	2138	61	11	62700	SPAG11B,NUP160,COG5,ARMCX6,HSPB1,GTF2H2,GNG3,IMP3,HCAR3,TMSB15A,SPRR1B
TF	Factor: HSF1; motif: GAANNTTCTRGNAN	TF:M02017	false	0.00004418806432921439	4.354695022414923	4079	61	15	62700	CRABP1,JUND,LGALS4,PROCR,MRPL18,GTF2H2,IKBKG,UXT,SPIN2A,HCRT,HCAR3,SPINT3,TMSB15A,LSM1,SPRR1B
TF	Factor: E2F-3; motif: NTTTTGGCGCCAAAAN	TF:M11527	false	0.00004439126051740629	4.352702522738062	7040	61	20	62700	CXCL3,SPAG11B,AMY1B,CRABP1,MAB21L2,RBMY1A1,PROCR,TIMM10,COG5,ARMCX6,GTF2H2,UXT,SPIN2A,LILRB3,MAGEB2,FTHL17,HCAR3,RAB33A,TMSB15A,EDDM3A
TF	Factor: USF2; motif: AAGTCACG	TF:M04810	false	0.00004444844152414999	4.352143461900236	6408	61	19	62700	CXCL3,AMY1B,CRABP1,JUND,PROCR,MRPL18,TIMM10,NUP160,COG5,RPL41,GTF2H2,PI3,ZNF32,IMP3,MAGEB2,RAB33A,S100A6,BAG6,TYROBP
TF	Factor: E2F-1; motif: TWSGCGCGAAAAYKR	TF:M00024	false	0.00004521713636550648	4.344696945308635	9063	61	23	62700	CRABP1,MAB21L2,GRPR,PROCR,MRPL18,TIMM10,NUP160,ARMCX6,RPL41,MFHAS1,HSPB1,HSD17B10,GTF2H2,PRPF31,SLN,POU5F1,IMP3,FGF20,HCAR3,SPINT3,BAG6,TYROBP,TMSB15A
TF	Factor: ERG; motif: ACCGGAARTN; match class: 1	TF:M03975_1	false	0.00004524255923413229	4.344452836332238	4089	61	15	62700	CRABP1,RBMY1A1,IFNGR2,MRPL18,TIMM10,ARMCX6,HSPB1,GTF2H2,IKBKG,PRPF31,MAGEB2,FTHL17,HCAR3,BAG6,LSM1
TF	Factor: Elk-1:Pax-1; motif: ACCGGAACTACGCWTSANTG	TF:M08224	false	0.00004587714430297831	4.338403623291634	9072	61	23	62700	MAB21L2,VBP1,MRPL18,TIMM10,NUP160,CCL8,COG5,RPL41,MFHAS1,HSD17B10,GTF2H2,IKBKG,UXT,GNG3,POU5F1,MAGEB2,FTHL17,PLCH2,HCAR3,RPH3AL,S100A6,BAG6,LSM1
TF	Factor: Sp2; motif: TGGGCGCGCCCA	TF:M06948	false	0.000046157102020400014	4.335761466231399	9076	61	23	62700	CXCL3,AMY1B,CRABP1,JUND,RBMY1A1,VBP1,MRPL18,COG5,MFHAS1,HSPB1,GTF2H2,IKBKG,ZNF32,FTHL17,FGF20,PLCH2,SPINT3,RAB33A,S100A6,BAG6,CLIC3,LSM1,CEBPB
TF	Factor: SREBP-1; motif: RTCACCCCAY	TF:M07405	false	0.000046157102020400014	4.335761466231399	7062	61	20	62700	SPAG11B,JUND,LGALS4,RBMY1A1,MRPL18,TIMM10,MFHAS1,GTF2H2,PI3,GNG3,SLN,POU5F1,FCER1G,FTHL17,PLCH2,RAB33A,S100A6,CLIC3,EDDM3A,SPRR1B
TF	Factor: FOXP1; motif: CTGTTTNYTYTKN	TF:M09855	false	0.00004617236239567227	4.335617904327845	7716	61	21	62700	AMY1B,LGALS4,MAB21L2,GRPR,TMEM160,VBP1,IFNGR2,TIMM10,HSPB1,HSD17B10,IKBKG,PI3,PRPF31,ZNF32,IMP3,SPINT3,TYROBP,TMSB15A,CLIC3,EDDM3A,SPRR1B
TF	Factor: MEF-2D; motif: WAAATAR	TF:M02026	false	0.00004621200207040833	4.335245215872211	7717	61	21	62700	SPAG11B,AMY1B,CRABP1,MAB21L2,RBMY1A1,GRPR,PROCR,TMEM160,VBP1,IFNGR2,MRPL18,COG5,ARMCX6,RPL41,MFHAS1,GTF2H2,PI3,GNG3,SLN,SPINT3,SPRR1B
TF	Factor: IRF-3; motif: GCNGTTTCCWGGAAACNGAAAC	TF:M11674	false	0.000046387807997830645	4.333596149079394	4650	61	16	62700	CXCL3,SPAG11B,GRPR,MRPL18,TIMM10,CCL8,COG5,ARMCX6,HSD17B10,GTF2H2,SPIN2A,GNG3,HCAR3,SPINT3,TYROBP,LSM1
TF	Factor: GABP-alpha; motif: CTTCCK; match class: 1	TF:M01660_1	false	0.00004660820966731922	4.3315375790356025	5225	61	17	62700	RBMY1A1,TMEM160,IFNGR2,MRPL18,TIMM10,RPL41,HSPB1,GTF2H2,IKBKG,UXT,PRPF31,ZNF32,MAGEB2,FTHL17,PLCH2,BAG6,LSM1
TF	Factor: REST; motif: AAGGTGCT	TF:M04926	false	0.00004711576788539345	4.326833726424801	6440	61	19	62700	AMY1B,JUND,MAB21L2,VBP1,CCL8,ARMCX6,HSPB1,GTF2H2,GNG3,LILRB3,POU5F1,IMP3,FGF20,S100A6,BAG6,TMSB15A,CLIC3,LSM1,SPRR1B
TF	Factor: sp4; motif: NNNGCYCCGCCCCCY	TF:M10530	false	0.000047233819266948905	4.3257469365003836	8403	61	22	62700	CXCL3,CRABP1,JUND,MAB21L2,PROCR,TMEM160,IFNGR2,NUP160,CCL8,IKBKG,UXT,GNG3,POU5F1,MAGEB2,FTHL17,PLCH2,SPINT3,S100A6,BAG6,TMSB15A,EDDM3A,CEBPB
TF	Factor: AR; motif: GGNACRNNRTGTWCT	TF:M01201	false	0.000047805160109641325	4.320525222923629	6448	61	19	62700	CXCL3,SPAG11B,AMY1B,JUND,GRPR,VBP1,IFNGR2,HSPB1,UXT,PI3,LILRB3,FCER1G,HCAR3,SPINT3,RPH3AL,S100A6,TYROBP,CLIC3,LSM1
TF	Factor: TIEG1; motif: GGSGGKGNNN	TF:M08905	false	0.000047836613875200375	4.320239569558145	5238	61	17	62700	CRABP1,JUND,MAB21L2,TMEM160,MRPL18,ARMCX6,GTF2H2,GNG3,FCER1G,HCRT,MAGEB2,PLCH2,RAB33A,BAG6,TMSB15A,CLIC3,LSM1
TF	Factor: ZNF692; motif: SYNGGSCCCASCCNC; match class: 1	TF:M09734_1	false	0.000047908555979029914	4.319586919097818	6450	61	19	62700	TMEM160,IFNGR2,NUP160,ARMCX6,UXT,GNG3,PRPF31,POU5F1,FTHL17,FGF20,PLCH2,SPINT3,RAB33A,RPH3AL,S100A6,TYROBP,TMSB15A,CLIC3,CEBPB
TF	Factor: Lyl-1; motif: NCAKCTGYTNYCNN; match class: 1	TF:M09977_1	false	0.00004894829407465928	4.310262439445566	7751	61	21	62700	SPAG11B,GRPR,PROCR,ARMCX6,HSPB1,PI3,LILRB3,SLN,POU5F1,HCRT,MAGEB2,FTHL17,FGF20,PLCH2,RAB33A,RPH3AL,S100A6,BAG6,CLIC3,CEBPB,SPRR1B
TF	Factor: Erm; motif: RSAGGAAGGAAGTN; match class: 1	TF:M11423_1	false	0.000048948508884437505	4.310260533546732	1030	61	8	62700	CXCL3,JUND,TMEM160,COG5,UXT,HCRT,MAGEB2,BAG6
TF	Factor: EHF; motif: CSCGGAARTN; match class: 1	TF:M02052_1	false	0.00004909046778052881	4.309002829510755	4124	61	15	62700	RBMY1A1,TMEM160,IFNGR2,MRPL18,TIMM10,RPL41,HSPB1,IKBKG,ZNF32,IMP3,MAGEB2,FTHL17,BAG6,TYROBP,LSM1
TF	Factor: Sox-10; motif: CWTTGTN	TF:M01131	false	0.00004909046778052881	4.309002829510755	9119	61	23	62700	CXCL3,CRABP1,JUND,RBMY1A1,VBP1,TIMM10,NUP160,HSD17B10,UXT,SPIN2A,GNG3,PRPF31,SLN,ZNF32,IMP3,HCRT,MAGEB2,HCAR3,SPINT3,RAB33A,RPH3AL,BAG6,TMSB15A
TF	Factor: ATF-3; motif: NATGATGTCATN	TF:M11290	false	0.000049375835246951085	4.306485544731078	6466	61	19	62700	SPAG11B,AMY1B,JUND,LGALS4,PROCR,CCL8,HSD17B10,IKBKG,PI3,SPIN2A,GNG3,PRPF31,MAGEB2,HCAR3,TYROBP,TMSB15A,CLIC3,EDDM3A,SPRR1B
TF	Factor: MaFA; motif: TCTGCTGASCNN	TF:M07325	false	0.00004966203255271806	4.303975509743891	5256	61	17	62700	CXCL3,AMY1B,PROCR,TMEM160,CCL8,HSPB1,IKBKG,GNG3,LILRB3,PRPF31,SLN,ZNF32,HCRT,FGF20,PLCH2,RPH3AL,EDDM3A
TF	Factor: Elf5; motif: CSMGGAARNN; match class: 1	TF:M02057_1	false	0.00005067210639850948	4.295231042063476	3607	61	14	62700	MRPL18,TIMM10,ARMCX6,MFHAS1,GTF2H2,GNG3,ZNF32,HCRT,FTHL17,SPINT3,RAB33A,RPH3AL,TYROBP,LSM1
TF	Factor: ELF2; motif: CCCGGAARYN	TF:M02054	false	0.000050761535026084563	4.294465253337021	3104	61	13	62700	CRABP1,RBMY1A1,MRPL18,TIMM10,NUP160,HSPB1,GTF2H2,IKBKG,UXT,FTHL17,HCAR3,RPH3AL,BAG6
TF	Factor: NRL; motif: NNNNTGCTGAC	TF:M04224	false	0.00005151687433028858	4.288050494683328	4696	61	16	62700	SPAG11B,AMY1B,MAB21L2,MRPL18,CCL8,COG5,RPL41,HSD17B10,IKBKG,GNG3,SLN,MAGEB2,PLCH2,RPH3AL,TYROBP,SPRR1B
TF	Factor: Six-6; motif: NNSTATCRNN	TF:M11037	false	0.00005159934513676768	4.287355810103271	5273	61	17	62700	MAB21L2,GRPR,VBP1,NUP160,MFHAS1,GTF2H2,PI3,GNG3,LILRB3,SLN,ZNF32,POU5F1,IMP3,FTHL17,SPINT3,S100A6,EDDM3A
TF	Factor: p53; motif: NGRCWTGYCY	TF:M00272	false	0.00005265150101292611	4.27858924323749	4151	61	15	62700	SPAG11B,AMY1B,JUND,GRPR,PROCR,TMEM160,RPL41,GNG3,HCRT,FGF20,PLCH2,RAB33A,S100A6,TYROBP,CLIC3
TF	Factor: RelA-p65; motif: GGGRNTTTCCM	TF:M09668	false	0.00005265150101292611	4.27858924323749	3621	61	14	62700	CXCL3,JUND,PROCR,VBP1,IFNGR2,TIMM10,HSPB1,PI3,PRPF31,POU5F1,IMP3,HCRT,RAB33A,EDDM3A
TF	Factor: NF-1C; motif: NTTGGCNNNNTGCCARN	TF:M11728	false	0.00005343258282174356	4.272193832402906	2642	61	12	62700	LGALS4,CCL8,ARMCX6,HSPB1,PI3,LILRB3,ZNF32,FGF20,HCAR3,RAB33A,S100A6,CLIC3
TF	Factor: p63; motif: RRACATGTCNRGACATGTYY; match class: 1	TF:M01656_1	false	0.000053779018247189026	4.269387130222054	2644	61	12	62700	GRPR,VBP1,COG5,UXT,LILRB3,SLN,HCRT,PLCH2,SPINT3,RPH3AL,TMSB15A,CEBPB
TF	Factor: E2F-1; motif: NKTSSCGC	TF:M00428	false	0.00005406367045972539	4.267094472764336	9178	61	23	62700	CXCL3,CRABP1,JUND,TMEM160,VBP1,IFNGR2,MRPL18,NUP160,HSPB1,GTF2H2,IKBKG,UXT,GNG3,POU5F1,IMP3,FTHL17,PLCH2,RAB33A,S100A6,BAG6,TYROBP,CLIC3,CEBPB
TF	Factor: HOXC4; motif: NTMATTAN	TF:M10717	false	0.000054079901719800806	4.26696410631544	3631	61	14	62700	TMEM160,VBP1,TIMM10,CCL8,HSD17B10,GNG3,LILRB3,HCRT,PLCH2,SPINT3,BAG6,TYROBP,EDDM3A,LSM1
TF	Factor: HOXC11; motif: NGYMATWAANN	TF:M10816	false	0.00005422828653183926	4.265774117886573	5296	61	17	62700	CXCL3,LGALS4,PROCR,TMEM160,IFNGR2,MRPL18,COG5,MFHAS1,HSPB1,HSD17B10,UXT,PI3,FTHL17,FGF20,BAG6,TMSB15A,LSM1
TF	Factor: GATAD2A; motif: CCTKTG; match class: 1	TF:M09726_1	false	0.00005437597812901298	4.264592917766737	9183	61	23	62700	CXCL3,CRABP1,LGALS4,RBMY1A1,GRPR,PROCR,VBP1,MRPL18,TIMM10,ARMCX6,RPL41,HSD17B10,PI3,SPIN2A,LILRB3,SLN,ZNF32,PLCH2,RAB33A,S100A6,TYROBP,CLIC3,SPRR1B
TF	Factor: HES-1; motif: GNCACGTGNC; match class: 1	TF:M08767_1	false	0.000054996622928416416	4.259663977570892	7819	61	21	62700	SPAG11B,AMY1B,CRABP1,RBMY1A1,TIMM10,COG5,ARMCX6,MFHAS1,HSPB1,GTF2H2,UXT,PI3,SPIN2A,SLN,ZNF32,IMP3,PLCH2,RAB33A,RPH3AL,S100A6,LSM1
TF	Factor: ZNF586; motif: CAGGCCYRGAGG; match class: 1	TF:M10491_1	false	0.000055043979235473106	4.259290177651531	7820	61	21	62700	CXCL3,CRABP1,JUND,LGALS4,RBMY1A1,VBP1,IFNGR2,TIMM10,CCL8,GTF2H2,SPIN2A,LILRB3,ZNF32,POU5F1,FCER1G,HCRT,FGF20,PLCH2,TMSB15A,CLIC3,CEBPB
TF	Factor: Elf-1; motif: NAANCMGGAAGTGN	TF:M09605	false	0.00005593698866528912	4.252300917321838	5910	61	18	62700	CRABP1,RBMY1A1,TMEM160,IFNGR2,MRPL18,TIMM10,NUP160,RPL41,HSPB1,GTF2H2,IKBKG,UXT,ZNF32,FCER1G,FTHL17,RPH3AL,BAG6,LSM1
TF	Factor: Elf-1; motif: NNANCCGGAAGTGS	TF:M09900	false	0.0000578219267370589	4.237907440902456	5324	61	17	62700	CRABP1,RBMY1A1,IFNGR2,MRPL18,TIMM10,NUP160,RPL41,HSPB1,GTF2H2,IKBKG,UXT,FCER1G,MAGEB2,FTHL17,RPH3AL,BAG6,LSM1
TF	Factor: STAT3; motif: NNTTCCRGGAANNNNN	TF:M01595	false	0.000058485128501153606	4.232954551541053	7852	61	21	62700	RBMY1A1,GRPR,TMEM160,IFNGR2,TIMM10,NUP160,CCL8,COG5,ARMCX6,RPL41,MFHAS1,GTF2H2,LILRB3,SLN,IMP3,MAGEB2,SPINT3,RAB33A,RPH3AL,S100A6,TYROBP
TF	Factor: PPAR; motif: TGACCTTTGNCCY	TF:M00763	false	0.00005907397332825794	4.228603817418773	5334	61	17	62700	SPAG11B,CRABP1,LGALS4,MAB21L2,GRPR,COG5,ARMCX6,RPL41,HSD17B10,PI3,GNG3,POU5F1,HCRT,MAGEB2,RPH3AL,TMSB15A,CLIC3
TF	Factor: c-Rel; motif: NRNRGGGRAATKCCA	TF:M10046	false	0.00005907397332825794	4.228603817418773	4754	61	16	62700	CXCL3,LGALS4,PROCR,IFNGR2,MRPL18,NUP160,CCL8,RPL41,UXT,PI3,SPIN2A,LILRB3,PRPF31,POU5F1,EDDM3A,SPRR1B
TF	Factor: c-Ets-1(p54); motif: NCMGGAWGYN; match class: 1	TF:M00032_1	false	0.00005917985288758445	4.2278261187662896	2220	61	11	62700	CRABP1,TIMM10,GTF2H2,IKBKG,UXT,IMP3,MAGEB2,FTHL17,BAG6,TYROBP,LSM1
TF	Factor: YY1; motif: NAANATGGCGNNN	TF:M08982	false	0.000059671004129320975	4.224236653891213	7204	61	20	62700	CRABP1,RBMY1A1,PROCR,TMEM160,VBP1,TIMM10,NUP160,ARMCX6,RPL41,HSPB1,HSD17B10,UXT,IMP3,FCER1G,MAGEB2,FTHL17,SPINT3,RAB33A,S100A6,CLIC3
TF	Factor: Sp1; motif: CCCCGCCCCN	TF:M00933	false	0.00005982537858933079	4.223114544386284	9955	61	24	62700	CXCL3,CRABP1,JUND,MAB21L2,TMEM160,IFNGR2,MRPL18,NUP160,CCL8,HSPB1,HSD17B10,IKBKG,UXT,GNG3,POU5F1,HCRT,MAGEB2,FTHL17,PLCH2,SPINT3,BAG6,TMSB15A,CLIC3,CEBPB
TF	Factor: T3R-beta; motif: NTGACCTNRNYNAGGTCAN	TF:M11820	false	0.00005983542730060583	4.22304160321169	5341	61	17	62700	SPAG11B,AMY1B,CRABP1,JUND,COG5,HSPB1,GTF2H2,SLN,POU5F1,HCRT,FTHL17,RPH3AL,S100A6,BAG6,EDDM3A,LSM1,CEBPB
TF	Factor: TTF-1; motif: CTTGASN	TF:M03891	false	0.00006009042702394534	4.2211947097247515	3670	61	14	62700	CXCL3,AMY1B,CRABP1,GRPR,ARMCX6,PI3,LILRB3,ZNF32,FCER1G,S100A6,TYROBP,TMSB15A,CLIC3,EDDM3A
TF	Factor: TFAP2C; motif: NGCCCNNRGGCA	TF:M04152	false	0.00006024400659170492	4.220086152630633	7872	61	21	62700	SPAG11B,JUND,RBMY1A1,IFNGR2,TIMM10,NUP160,CCL8,MFHAS1,HSPB1,IKBKG,SPIN2A,LILRB3,POU5F1,IMP3,HCRT,FGF20,PLCH2,HCAR3,CLIC3,LSM1,CEBPB
TF	Factor: ESE-1; motif: NWTRCGGAWGCN; match class: 1	TF:M11382_1	false	0.00006024400659170492	4.220086152630633	4206	61	15	62700	TMEM160,IFNGR2,MRPL18,TIMM10,RPL41,HSPB1,HSD17B10,GTF2H2,IKBKG,FCER1G,MAGEB2,FTHL17,BAG6,TYROBP,LSM1
TF	Factor: POU3F1; motif: NTAATGANATGCRN	TF:M11930	false	0.00006087136177338712	4.215586982392675	3166	61	13	62700	CXCL3,AMY1B,CRABP1,RBMY1A1,NUP160,RPL41,IKBKG,SPIN2A,GNG3,FGF20,RPH3AL,TYROBP,EDDM3A
TF	Factor: SP2; motif: NNRRCCAATSRGNRNSNGSN; match class: 1	TF:M12668_1	false	0.00006087136177338712	4.215586982392675	5953	61	18	62700	SPAG11B,RBMY1A1,PROCR,TMEM160,VBP1,MRPL18,TIMM10,NUP160,COG5,HSD17B10,UXT,SLN,IMP3,HCAR3,RAB33A,S100A6,BAG6,TMSB15A
TF	Factor: CDP; motif: ATCGATNNNNNATCRAT	TF:M03950	false	0.0000609755672750281	4.2148441506162255	4212	61	15	62700	AMY1B,CRABP1,LGALS4,GRPR,VBP1,ARMCX6,RPL41,HSD17B10,PI3,GNG3,SLN,POU5F1,IMP3,SPINT3,EDDM3A
TF	Factor: SAP-1; motif: NTCGTAAATGCN	TF:M11438	false	0.00006166071267816609	4.20999145997918	5960	61	18	62700	CXCL3,RBMY1A1,MRPL18,NUP160,RPL41,HSD17B10,IKBKG,SPIN2A,PRPF31,IMP3,FTHL17,HCAR3,RPH3AL,S100A6,BAG6,CLIC3,LSM1,CEBPB
TF	Factor: Elk-1; motif: RACCGGAAGTR	TF:M01165	false	0.00006166071267816609	4.20999145997918	7887	61	21	62700	CRABP1,MRPL18,TIMM10,NUP160,CCL8,ARMCX6,RPL41,HSPB1,GTF2H2,IKBKG,UXT,POU5F1,IMP3,FCER1G,MAGEB2,FTHL17,HCAR3,RPH3AL,BAG6,LSM1,CEBPB
TF	Factor: DATF1; motif: SNGGRRGCWGNGGG	TF:M09724	false	0.00006225643406176272	4.205815758559557	8573	61	22	62700	MAB21L2,GRPR,PROCR,TMEM160,IFNGR2,NUP160,CCL8,HSPB1,HSD17B10,PI3,LILRB3,PRPF31,SLN,FCER1G,MAGEB2,RAB33A,RPH3AL,S100A6,BAG6,CLIC3,LSM1,CEBPB
TF	Factor: IRF-8; motif: NCGAAACCGAAACYN	TF:M11683	false	0.00006225643406176272	4.205815758559557	4780	61	16	62700	SPAG11B,CRABP1,RBMY1A1,TMEM160,VBP1,NUP160,CCL8,MFHAS1,HSD17B10,GNG3,HCRT,FTHL17,FGF20,PLCH2,HCAR3,SPINT3
TF	Factor: SAP-1; motif: ACCGGAAGTNN	TF:M09607	false	0.0000632928049893144	4.198645656981688	4787	61	16	62700	CRABP1,MRPL18,TIMM10,NUP160,ARMCX6,RPL41,HSPB1,GTF2H2,IKBKG,MAGEB2,FTHL17,FGF20,HCAR3,RPH3AL,BAG6,LSM1
TF	Factor: REST; motif: GGACAGCKC	TF:M04726	false	0.0000635560148258586	4.19684334232368	5975	61	18	62700	CRABP1,RBMY1A1,MRPL18,CCL8,COG5,HSPB1,HSD17B10,IKBKG,GNG3,LILRB3,ZNF32,FGF20,HCAR3,SPINT3,RAB33A,S100A6,BAG6,TMSB15A
TF	Factor: PPARALPHA:RXR-ALPHA; motif: AWNTRGGTNAAAGGTCAN; match class: 1	TF:M08960_1	false	0.00006365150918884311	4.196191294687208	4790	61	16	62700	MAB21L2,COG5,ARMCX6,RPL41,HSD17B10,IKBKG,PI3,SPIN2A,GNG3,POU5F1,MAGEB2,SPINT3,RPH3AL,TYROBP,LSM1,SPRR1B
TF	Factor: KLF3; motif: NNNNNNGGGCGGGGCNNGN	TF:M09970	false	0.00006472544505113345	4.188924954680855	7915	61	21	62700	CXCL3,CRABP1,JUND,MAB21L2,PROCR,TMEM160,IFNGR2,MRPL18,NUP160,CCL8,RPL41,HSPB1,IKBKG,UXT,POU5F1,SPINT3,S100A6,TMSB15A,CLIC3,LSM1,CEBPB
TF	Factor: HES-1; motif: GNCACGTGNC	TF:M08767	false	0.00006646340439536866	4.177417417010724	7929	61	21	62700	SPAG11B,AMY1B,CRABP1,RBMY1A1,TIMM10,COG5,ARMCX6,MFHAS1,HSPB1,GTF2H2,UXT,PI3,SPIN2A,SLN,ZNF32,IMP3,PLCH2,RAB33A,RPH3AL,S100A6,LSM1
TF	Factor: E2F-3; motif: NTTTTGGCGCCAAAAN	TF:M11526	false	0.00006741143634207988	4.171266419207541	7273	61	20	62700	CXCL3,SPAG11B,CRABP1,MAB21L2,RBMY1A1,PROCR,COG5,ARMCX6,GTF2H2,UXT,SPIN2A,LILRB3,IMP3,MAGEB2,FTHL17,HCAR3,RAB33A,TMSB15A,EDDM3A,LSM1
TF	Factor: GLI4; motif: RGGCCTTGAATGCCANGCYMA; match class: 1	TF:M10514_1	false	0.00006772906943378265	4.169224891358788	6005	61	18	62700	SPAG11B,VBP1,IFNGR2,ARMCX6,RPL41,IKBKG,UXT,LILRB3,POU5F1,IMP3,FCER1G,MAGEB2,FGF20,PLCH2,SPINT3,S100A6,CEBPB,SPRR1B
TF	Factor: SP1; motif: CCCCKCCCCC	TF:M02281	false	0.00006888714408340862	4.161861819813484	6639	61	19	62700	CXCL3,JUND,MAB21L2,IFNGR2,NUP160,COG5,HSD17B10,IKBKG,UXT,GNG3,POU5F1,HCRT,MAGEB2,FTHL17,PLCH2,SPINT3,BAG6,TMSB15A,CEBPB
TF	Factor: POU4F3; motif: CTAATYW	TF:M07061	false	0.00006950535834712841	4.157981713238856	7290	61	20	62700	LGALS4,MAB21L2,TMEM160,TIMM10,ARMCX6,RPL41,MFHAS1,HSPB1,HSD17B10,GTF2H2,IKBKG,PRPF31,ZNF32,FCER1G,HCRT,FTHL17,FGF20,RAB33A,TYROBP,EDDM3A
TF	Factor: Six-3; motif: NNGTATCRNN	TF:M11034	false	0.00007009839889758664	4.154291901546668	3728	61	14	62700	MAB21L2,NUP160,CCL8,MFHAS1,GTF2H2,PI3,GNG3,LILRB3,SLN,ZNF32,POU5F1,IMP3,FTHL17,SPINT3
TF	Factor: OCT-2; motif: ATGMATATGCWAAT	TF:M08836	false	0.00007023343728491401	4.153456076317574	3729	61	14	62700	CXCL3,SPAG11B,GRPR,NUP160,CCL8,PI3,SPIN2A,ZNF32,FTHL17,FGF20,HCAR3,SPINT3,RAB33A,RPH3AL
TF	Factor: Sox-9; motif: MACARWGNNNYCNTTNW	TF:M08838	false	0.00007065540187949865	4.150854629048611	4271	61	15	62700	SPAG11B,MAB21L2,GRPR,PROCR,TMEM160,TIMM10,COG5,RPL41,SPIN2A,FTHL17,HCAR3,SPINT3,RAB33A,RPH3AL,SPRR1B
TF	Factor: NF-kappaB; motif: NGGGANTTYCCMNNNN	TF:M00774	false	0.00007089490602077906	4.149384968858455	1843	61	10	62700	CXCL3,PROCR,IFNGR2,TIMM10,HSPB1,PI3,IMP3,HCRT,FTHL17,EDDM3A
TF	Factor: E2F-3; motif: NNTTTTGGCGCCAAAACT; match class: 1	TF:M03962_1	false	0.00007168876454557389	4.144548904000395	6661	61	19	62700	CXCL3,SPAG11B,CRABP1,MAB21L2,RBMY1A1,PROCR,NUP160,COG5,GTF2H2,UXT,SPIN2A,IMP3,MAGEB2,HCAR3,SPINT3,RAB33A,RPH3AL,TMSB15A,EDDM3A
TF	Factor: Fli-1; motif: NACCGGAARTN; match class: 1	TF:M11404_1	false	0.00007334034860534027	4.13465703005832	3229	61	13	62700	CRABP1,RBMY1A1,IFNGR2,MRPL18,TIMM10,GTF2H2,IKBKG,PRPF31,MAGEB2,FTHL17,HCAR3,BAG6,LSM1
TF	Factor: NFATc3; motif: NTTTCCRYGGAAAN	TF:M11988	false	0.00007334870916662746	4.134607524721089	7320	61	20	62700	CXCL3,SPAG11B,AMY1B,RBMY1A1,PROCR,IFNGR2,TIMM10,CCL8,RPL41,MFHAS1,HSD17B10,IKBKG,SPIN2A,LILRB3,SLN,IMP3,FTHL17,RPH3AL,TMSB15A,SPRR1B
TF	Factor: Elk-1; motif: AACCGGAAGTR; match class: 1	TF:M01163_1	false	0.00007337685075025686	4.134440931597995	1099	61	8	62700	CRABP1,MRPL18,ARMCX6,GTF2H2,IKBKG,MAGEB2,HCAR3,BAG6
TF	Factor: ATF4; motif: CVTGACGYMABG	TF:M00514	false	0.00007355548401857869	4.133384942376007	5439	61	17	62700	CRABP1,JUND,RBMY1A1,TMEM160,MRPL18,TIMM10,NUP160,CCL8,UXT,PI3,FCER1G,HCRT,MAGEB2,RPH3AL,TMSB15A,EDDM3A,CEBPB
TF	Factor: NFATc1; motif: TTTCCAYWRTGGAAA	TF:M04052	false	0.00007467463131339935	4.126826912934768	6683	61	19	62700	AMY1B,CRABP1,JUND,MAB21L2,VBP1,NUP160,CCL8,COG5,ARMCX6,HSD17B10,UXT,GNG3,IMP3,HCRT,MAGEB2,HCAR3,RPH3AL,S100A6,SPRR1B
TF	Factor: ATF; motif: CNSTGACGTNNNYC	TF:M00017	false	0.00007491127288672849	4.1254528233670404	7333	61	20	62700	JUND,GRPR,MRPL18,CCL8,ARMCX6,RPL41,IKBKG,UXT,LILRB3,PRPF31,IMP3,FCER1G,HCRT,MAGEB2,FTHL17,PLCH2,RPH3AL,S100A6,TMSB15A,CEBPB
TF	Factor: GABP-ALPHA; motif: RCCGGAARTNN	TF:M08917	false	0.00007493970344941417	4.125288029824258	2748	61	12	62700	CRABP1,MRPL18,TIMM10,NUP160,RPL41,HSPB1,GTF2H2,IKBKG,FTHL17,HCAR3,RPH3AL,BAG6
TF	Factor: ZNF532; motif: NGGRGCTGGG	TF:M12732	false	0.0000750349037290252	4.124736670331584	9389	61	23	62700	CXCL3,AMY1B,JUND,IFNGR2,MRPL18,ARMCX6,MFHAS1,HSPB1,SPIN2A,LILRB3,PRPF31,ZNF32,POU5F1,HCRT,PLCH2,SPINT3,RPH3AL,S100A6,TYROBP,TMSB15A,CLIC3,LSM1,SPRR1B
TF	Factor: Oct-1; motif: NNGAATATKCANNNN	TF:M00136	false	0.00007517173872122924	4.123945404412646	4298	61	15	62700	CXCL3,SPAG11B,CRABP1,RBMY1A1,CCL8,COG5,MFHAS1,HSD17B10,UXT,SPIN2A,LILRB3,FCER1G,MAGEB2,FTHL17,SPINT3
TF	Factor: E2F-4; motif: TTTTGGCGCCAWWN; match class: 1	TF:M11535_1	false	0.0000755551490786729	4.121735933174674	6691	61	19	62700	CRABP1,JUND,MRPL18,TIMM10,NUP160,COG5,SPIN2A,PRPF31,ZNF32,POU5F1,FCER1G,HCRT,FTHL17,PLCH2,HCAR3,S100A6,TYROBP,TMSB15A,CEBPB
TF	Factor: Fli-1:E2A; motif: NCCGGAWRCASCTGN; match class: 1	TF:M08472_1	false	0.00007649008379596357	4.116394863301728	2293	61	11	62700	CXCL3,SPAG11B,TMEM160,TIMM10,HSD17B10,ZNF32,HCRT,PLCH2,HCAR3,RAB33A,TYROBP
TF	Factor: MIF-1; motif: NNGTTGCWWGGYAACNGS; match class: 1	TF:M00279_1	false	0.00007717707931244811	4.112511660883672	5463	61	17	62700	SPAG11B,AMY1B,MAB21L2,VBP1,IFNGR2,COG5,MFHAS1,HSD17B10,ZNF32,POU5F1,HCRT,FTHL17,FGF20,RPH3AL,TMSB15A,EDDM3A,SPRR1B
TF	Factor: Miz-1; motif: NNRGGWGGGGGAGGGGMRR	TF:M10112	false	0.00007809281624524221	4.107388915015713	8711	61	22	62700	JUND,TMEM160,IFNGR2,NUP160,ARMCX6,HSD17B10,IKBKG,SPIN2A,GNG3,LILRB3,ZNF32,POU5F1,HCRT,MAGEB2,FTHL17,PLCH2,SPINT3,RAB33A,S100A6,BAG6,TMSB15A,CLIC3
TF	Factor: PRDM16; motif: KGGTCATRACCM; match class: 1	TF:M05946_1	false	0.00007843579125266871	4.105485717971876	2300	61	11	62700	CRABP1,HSPB1,HSD17B10,SLN,POU5F1,MAGEB2,FGF20,PLCH2,TYROBP,CLIC3,LSM1
TF	Factor: T3R-beta; motif: NTGACCTNRNYNAGGTCAN; match class: 1	TF:M11820_1	false	0.00008061169919794849	4.093601924343819	4893	61	16	62700	SPAG11B,AMY1B,CRABP1,JUND,COG5,HSPB1,GTF2H2,SLN,POU5F1,HCRT,FTHL17,S100A6,BAG6,EDDM3A,LSM1,CEBPB
TF	Factor: NR1B1; motif: NRGGTCANNRGGTCAN	TF:M11795	false	0.00008074350641729298	4.092892394576241	8044	61	21	62700	LGALS4,RBMY1A1,PROCR,COG5,GTF2H2,IKBKG,PI3,SPIN2A,LILRB3,POU5F1,FCER1G,MAGEB2,FTHL17,PLCH2,HCAR3,RPH3AL,S100A6,BAG6,CLIC3,EDDM3A,SPRR1B
TF	Factor: SZF1-1; motif: CCAGGGTAWCAGCNG	TF:M01109	false	0.00008117554211258083	4.090574802354363	4329	61	15	62700	LGALS4,MAB21L2,RBMY1A1,IFNGR2,MRPL18,NUP160,HSPB1,IKBKG,SPIN2A,SLN,IMP3,MAGEB2,FTHL17,CLIC3,SPRR1B
TF	Factor: DRRS; motif: GNNGGGWGGG	TF:M10056	false	0.00008117615134036527	4.0905715429579335	4897	61	16	62700	SPAG11B,MAB21L2,RBMY1A1,IFNGR2,COG5,IKBKG,UXT,LILRB3,PRPF31,POU5F1,MAGEB2,PLCH2,RAB33A,S100A6,TMSB15A,CLIC3
TF	Factor: BCL-6; motif: NYGCTTTCKAGGAANN	TF:M12341	false	0.00008152273105046922	4.088721279685128	6100	61	18	62700	CXCL3,AMY1B,CRABP1,PROCR,CCL8,MFHAS1,HSD17B10,SLN,IMP3,HCRT,MAGEB2,FTHL17,S100A6,BAG6,TMSB15A,LSM1,CEBPB,SPRR1B
TF	Factor: USF; motif: GYCACGTGNC	TF:M00187	false	0.0000819132171416474	4.086646016816402	3789	61	14	62700	CXCL3,CRABP1,JUND,RBMY1A1,COG5,ARMCX6,MFHAS1,HSPB1,HSD17B10,SPIN2A,PLCH2,RPH3AL,S100A6,BAG6
TF	Factor: A-Myb:Elf-1; motif: NMCCGGAACCGTTA; match class: 1	TF:M08390_1	false	0.00008195334640054771	4.086433308187199	4902	61	16	62700	CRABP1,MAB21L2,RBMY1A1,IFNGR2,TIMM10,CCL8,COG5,RPL41,MFHAS1,GTF2H2,IMP3,PLCH2,RAB33A,RPH3AL,TMSB15A,LSM1
TF	Factor: ZBTB2; motif: TCCKCCTSR	TF:M07437	false	0.00008222398150137666	4.085001497365788	3791	61	14	62700	CRABP1,PROCR,VBP1,NUP160,RPL41,IKBKG,LILRB3,PRPF31,SLN,HCAR3,SPINT3,RAB33A,TYROBP,CEBPB
TF	Factor: ipf1; motif: TGATTGATK; match class: 1	TF:M10031_1	false	0.00008259749073806643	4.083033146083545	3273	61	13	62700	AMY1B,GRPR,ARMCX6,HSD17B10,LILRB3,IMP3,MAGEB2,FTHL17,SPINT3,RPH3AL,TYROBP,EDDM3A,SPRR1B
TF	Factor: PEA3; motif: RCCGGAAGYN; match class: 1	TF:M02066_1	false	0.0000844377427614822	4.073463385020179	2321	61	11	62700	RBMY1A1,IFNGR2,MRPL18,TIMM10,GTF2H2,IKBKG,PRPF31,MAGEB2,FTHL17,HCAR3,BAG6
TF	Factor: Oct-2; motif: NYATGCAAATN	TF:M10034	false	0.00008500818949953283	4.070539233307695	6122	61	18	62700	CXCL3,SPAG11B,AMY1B,JUND,GRPR,VBP1,CCL8,ARMCX6,MFHAS1,SPIN2A,LILRB3,IMP3,FTHL17,FGF20,HCAR3,SPINT3,S100A6,TMSB15A
TF	Factor: NF-kappaB; motif: NGGGACTTTCCA	TF:M00208	false	0.00008600557437080062	4.065473399453847	3808	61	14	62700	CXCL3,CRABP1,MAB21L2,PROCR,IFNGR2,TIMM10,NUP160,HSPB1,PI3,POU5F1,FTHL17,FGF20,EDDM3A,SPRR1B
TF	Factor: CDP:HOXA13; motif: ATCGATYAYSYCRTAAA	TF:M08201	false	0.00008724800297901672	4.059244504828599	8091	61	21	62700	CXCL3,AMY1B,CRABP1,MAB21L2,GRPR,PROCR,COG5,ARMCX6,HSPB1,HSD17B10,GTF2H2,SPIN2A,POU5F1,IMP3,MAGEB2,FTHL17,FGF20,SPINT3,EDDM3A,LSM1,SPRR1B
TF	Factor: NF-kappaB; motif: GGGRATTTCC	TF:M00052	false	0.00008872851433998167	4.051936790196934	1899	61	10	62700	CXCL3,AMY1B,IFNGR2,TIMM10,GTF2H2,PI3,IMP3,HCAR3,LSM1,SPRR1B
TF	Factor: Elf-1; motif: NANCCGGAAGTN	TF:M11449	false	0.000088804069351957	4.051567132683032	4367	61	15	62700	CRABP1,MRPL18,TIMM10,NUP160,RPL41,HSPB1,GTF2H2,IKBKG,UXT,SLN,MAGEB2,FTHL17,HCAR3,RPH3AL,BAG6
TF	Factor: SPI1; motif: NNNAAAGAGGAAGTGANNNN	TF:M12497	false	0.00008888722260398793	4.051160663679988	2336	61	11	62700	CXCL3,LGALS4,GRPR,IFNGR2,RPL41,IKBKG,UXT,FCER1G,MAGEB2,FGF20,S100A6
TF	Factor: AR; motif: RGGWACAYNGTGTWCYN; match class: 1	TF:M04453_1	false	0.00008957930313383396	4.047792320394431	3824	61	14	62700	CXCL3,CRABP1,GRPR,VBP1,IFNGR2,PI3,SPIN2A,LILRB3,SPINT3,RPH3AL,BAG6,TYROBP,CLIC3,LSM1
TF	Factor: Pax-3; motif: TCGTCACRCTTHM; match class: 1	TF:M00360_1	false	0.00009077022396861911	4.042056592964694	5541	61	17	62700	JUND,MAB21L2,VBP1,TIMM10,ARMCX6,RPL41,HSD17B10,IKBKG,SPIN2A,POU5F1,IMP3,FTHL17,RAB33A,RPH3AL,S100A6,TMSB15A,CEBPB
TF	Factor: beta-catenin; motif: CTTTGATN	TF:M07599	false	0.00009205813606431886	4.0359378226766305	8123	61	21	62700	SPAG11B,AMY1B,GRPR,TMEM160,VBP1,TIMM10,NUP160,MFHAS1,HSPB1,UXT,GNG3,SLN,POU5F1,FCER1G,MAGEB2,FTHL17,FGF20,SPINT3,TYROBP,EDDM3A,SPRR1B
TF	Factor: GATA-5; motif: TTAMCAR	TF:M05445	false	0.00009285046458539128	4.032215918888476	3314	61	13	62700	AMY1B,RBMY1A1,GRPR,COG5,RPL41,HSPB1,UXT,PI3,HCAR3,BAG6,TYROBP,LSM1,SPRR1B
TF	Factor: NFATc2; motif: NTTTCCGCGGAAAN; match class: 1	TF:M11983_1	false	0.0000938813317890463	4.027420758181547	7462	61	20	62700	CXCL3,SPAG11B,AMY1B,PROCR,IFNGR2,TIMM10,RPL41,MFHAS1,HSD17B10,IKBKG,LILRB3,SLN,IMP3,FTHL17,FGF20,RPH3AL,BAG6,TMSB15A,LSM1,SPRR1B
TF	Factor: PLZF; motif: ACTKTANNTN	TF:M04625	false	0.00009539223748951784	4.020486964422007	6180	61	18	62700	CXCL3,SPAG11B,AMY1B,CRABP1,MRPL18,NUP160,COG5,RPL41,HSD17B10,PI3,SPIN2A,GNG3,IMP3,FGF20,SPINT3,RPH3AL,S100A6,TYROBP
TF	Factor: SP4; motif: NWRGCCACGCCCMCTYN	TF:M03922	false	0.00009571389619143455	4.019025004739973	6182	61	18	62700	CXCL3,CRABP1,JUND,TMEM160,NUP160,CCL8,COG5,HSPB1,HSD17B10,IKBKG,UXT,SLN,POU5F1,PLCH2,BAG6,TMSB15A,CLIC3,CEBPB
TF	Factor: TTF-1; motif: NNNCNCTTGASNNN	TF:M02034	false	0.00009611964015158443	4.0171878637573775	3851	61	14	62700	SPAG11B,PROCR,TMEM160,ARMCX6,LILRB3,ZNF32,IMP3,FCER1G,HCRT,HCAR3,RAB33A,BAG6,TMSB15A,CLIC3
TF	Factor: TORC2; motif: TGGGCTKKD	TF:M07341	false	0.00009613254871157327	4.017129543314692	4974	61	16	62700	AMY1B,CRABP1,LGALS4,TIMM10,COG5,HSPB1,PI3,SPIN2A,FCER1G,PLCH2,HCAR3,RPH3AL,S100A6,CLIC3,EDDM3A,CEBPB
TF	Factor: GABP-alpha; motif: NRCCGGAAGTN	TF:M11415	false	0.00009647173117710303	4.015599928027853	3328	61	13	62700	CRABP1,RBMY1A1,MRPL18,TIMM10,NUP160,HSPB1,GTF2H2,IKBKG,FTHL17,HCAR3,RPH3AL,BAG6,LSM1
TF	Factor: BTEB2; motif: NCCACRCCCN	TF:M12165	false	0.00009860455844145744	4.006103007369033	4985	61	16	62700	CRABP1,TMEM160,CCL8,HSPB1,HSD17B10,GTF2H2,GNG3,PRPF31,ZNF32,IMP3,FCER1G,HCRT,MAGEB2,HCAR3,BAG6,EDDM3A
TF	Factor: Elk-1:Pax-5; motif: ACCGGAACYACGCWTSANYG; match class: 1	TF:M08225_1	false	0.00009996345279265278	4.000158751516189	8172	61	21	62700	MAB21L2,MRPL18,TIMM10,NUP160,CCL8,COG5,RPL41,HSPB1,GTF2H2,UXT,PRPF31,POU5F1,MAGEB2,FTHL17,FGF20,PLCH2,HCAR3,RAB33A,S100A6,BAG6,LSM1
TF	Factor: BRN1; motif: NANNTATGCATAATNNA	TF:M01324	false	0.00010163704206309133	3.992947982684735	4998	61	16	62700	CXCL3,SPAG11B,AMY1B,CRABP1,PROCR,CCL8,ARMCX6,MFHAS1,SPIN2A,LILRB3,SLN,FGF20,HCAR3,SPINT3,TMSB15A,SPRR1B
TF	Factor: CP2; motif: AACCGGTTNNAACCGGTT	TF:M11487	false	0.00010196720164914968	3.991539499153773	4425	61	15	62700	CXCL3,SPAG11B,AMY1B,VBP1,COG5,MFHAS1,GTF2H2,IKBKG,FCER1G,FTHL17,RAB33A,S100A6,TYROBP,LSM1,SPRR1B
TF	Factor: Fli-1; motif: RCAGGAAGTGR	TF:M07089	false	0.00010320409714741191	3.986303061108109	5005	61	16	62700	SPAG11B,JUND,TIMM10,SPIN2A,LILRB3,FCER1G,MAGEB2,FTHL17,FGF20,PLCH2,RPH3AL,S100A6,TYROBP,CLIC3,LSM1,SPRR1B
TF	Factor: POU2F1:Elk-1; motif: ACCGGAWATGCAW	TF:M08398	false	0.00010395604337596289	3.9831502583426905	8195	61	21	62700	CXCL3,AMY1B,RBMY1A1,GRPR,VBP1,IFNGR2,MRPL18,NUP160,CCL8,COG5,IKBKG,SPIN2A,GNG3,PRPF31,MAGEB2,FGF20,HCAR3,RAB33A,RPH3AL,BAG6,TMSB15A
TF	Factor: gsh-1; motif: NTCRTTAN	TF:M10749	false	0.00010492817623935603	3.979107875560863	5611	61	17	62700	MAB21L2,RBMY1A1,VBP1,CCL8,ARMCX6,HSPB1,IKBKG,SLN,POU5F1,HCRT,MAGEB2,HCAR3,RAB33A,S100A6,BAG6,EDDM3A,SPRR1B
TF	Factor: Msx-1; motif: NTCRTTAN	TF:M10566	false	0.00010492817623935603	3.979107875560863	5611	61	17	62700	MAB21L2,RBMY1A1,VBP1,CCL8,ARMCX6,HSPB1,IKBKG,SLN,POU5F1,HCRT,MAGEB2,HCAR3,RAB33A,S100A6,BAG6,EDDM3A,SPRR1B
TF	Factor: Gbx2; motif: NTCRTTAN	TF:M10572	false	0.00010492817623935603	3.979107875560863	5611	61	17	62700	MAB21L2,RBMY1A1,VBP1,CCL8,ARMCX6,HSPB1,IKBKG,SLN,POU5F1,HCRT,MAGEB2,HCAR3,RAB33A,S100A6,BAG6,EDDM3A,SPRR1B
TF	Factor: NF-1A; motif: NGCCARN	TF:M03554	false	0.00010524453340151305	3.977800452976518	5015	61	16	62700	SPAG11B,MAB21L2,RBMY1A1,GRPR,PI3,SLN,FTHL17,FGF20,PLCH2,HCAR3,RAB33A,RPH3AL,S100A6,BAG6,TMSB15A,SPRR1B
TF	Factor: Sox-17; motif: TTGTYY; match class: 1	TF:M03803_1	false	0.00010769755155888778	3.967794170021902	9623	61	23	62700	CXCL3,SPAG11B,AMY1B,JUND,RBMY1A1,MRPL18,NUP160,CCL8,ARMCX6,RPL41,MFHAS1,GNG3,PRPF31,SLN,ZNF32,FCER1G,RAB33A,RPH3AL,BAG6,TYROBP,TMSB15A,LSM1,SPRR1B
TF	Factor: AP-2gamma; motif: GCCYNNGGS	TF:M00470	false	0.0001084985208934634	3.9645761822964243	9629	61	23	62700	CXCL3,CRABP1,JUND,PROCR,TMEM160,IFNGR2,MRPL18,TIMM10,NUP160,MFHAS1,HSD17B10,LILRB3,PRPF31,ZNF32,FCER1G,PLCH2,RAB33A,S100A6,BAG6,TMSB15A,CLIC3,LSM1,CEBPB
TF	Factor: HNF-3alpha; motif: NWRTGTAAAYAN	TF:M11567	false	0.0001084985208934634	3.9645761822964243	5029	61	16	62700	AMY1B,CRABP1,LGALS4,MAB21L2,PROCR,CCL8,COG5,ARMCX6,HSD17B10,GTF2H2,SPIN2A,PRPF31,SLN,FTHL17,FGF20,SPRR1B
TF	Factor: SMAD5; motif: CAGACWGN	TF:M08829	false	0.00011046786024913469	3.9567640581486034	3376	61	13	62700	GRPR,NUP160,CCL8,COG5,HSPB1,IKBKG,PI3,POU5F1,HCAR3,S100A6,TMSB15A,CLIC3,SPRR1B
TF	Factor: OVOL; motif: ANRTAACGG	TF:M08894	false	0.0001104788338102433	3.9567209187202406	8233	61	21	62700	SPAG11B,AMY1B,MAB21L2,RBMY1A1,TMEM160,VBP1,NUP160,COG5,RPL41,HSD17B10,GTF2H2,SPIN2A,PRPF31,POU5F1,FCER1G,MAGEB2,FTHL17,RPH3AL,TMSB15A,LSM1,CEBPB
TF	Factor: GCMa:C/EBPbeta; motif: ATGCGGGTNNRTTGCGCAAY	TF:M08575	false	0.00011071614185678877	3.955789056553332	6898	61	19	62700	AMY1B,TMEM160,IFNGR2,TIMM10,COG5,HSD17B10,GTF2H2,UXT,GNG3,LILRB3,PRPF31,POU5F1,IMP3,FCER1G,FTHL17,FGF20,BAG6,TMSB15A,CLIC3
TF	Factor: ATF3; motif: GRTGACKCA	TF:M12582	false	0.00011385962288740952	3.9436302589417234	7572	61	20	62700	SPAG11B,AMY1B,CRABP1,PROCR,TMEM160,IFNGR2,TIMM10,COG5,RPL41,GNG3,LILRB3,IMP3,FCER1G,HCRT,MAGEB2,PLCH2,RPH3AL,CLIC3,CEBPB,SPRR1B
TF	Factor: AP-2alpha; motif: NSCCNCRGGSN	TF:M07348	false	0.00011389934583737553	3.943478770214437	8251	61	21	62700	CRABP1,JUND,RBMY1A1,IFNGR2,TIMM10,MFHAS1,HSPB1,HSD17B10,IKBKG,SPIN2A,LILRB3,PRPF31,ZNF32,FCER1G,MAGEB2,HCAR3,RAB33A,S100A6,TYROBP,CLIC3,CEBPB
TF	Factor: VDR; motif: RRGGTCANNGRGKTCA	TF:M09671	false	0.00011430193055261069	3.9419464343355557	8254	61	21	62700	CXCL3,SPAG11B,AMY1B,CRABP1,LGALS4,GRPR,PROCR,IFNGR2,CCL8,HSPB1,UXT,LILRB3,POU5F1,MAGEB2,FTHL17,PLCH2,RAB33A,RPH3AL,S100A6,TYROBP,LSM1
TF	Factor: Sox-30; motif: NAACAATN	TF:M11641	false	0.0001159048473917758	3.9358984005206374	2413	61	11	62700	CXCL3,MAB21L2,NUP160,CCL8,HSD17B10,GTF2H2,MAGEB2,FTHL17,SPINT3,TYROBP,CEBPB
TF	Factor: ZXDB; motif: NAGGGTG	TF:M06202	false	0.00011651720256378262	3.9336099508011233	7587	61	20	62700	SPAG11B,CRABP1,LGALS4,GRPR,MRPL18,RPL41,MFHAS1,HSD17B10,PI3,LILRB3,IMP3,FCER1G,HCRT,FTHL17,PLCH2,HCAR3,SPINT3,RPH3AL,S100A6,CLIC3
TF	Factor: ZXDA; motif: NAGGGTG	TF:M06203	false	0.00011651720256378262	3.9336099508011233	7587	61	20	62700	SPAG11B,CRABP1,LGALS4,GRPR,MRPL18,RPL41,MFHAS1,HSD17B10,PI3,LILRB3,IMP3,FCER1G,HCRT,FTHL17,PLCH2,HCAR3,SPINT3,RPH3AL,S100A6,CLIC3
TF	Factor: TEF-3:ER81; motif: ACCGGAAATRCC	TF:M08423	false	0.00011694430023122242	3.9320209404940005	3929	61	14	62700	CRABP1,RBMY1A1,MRPL18,TIMM10,NUP160,RPL41,MFHAS1,HSPB1,IKBKG,IMP3,FTHL17,HCAR3,BAG6,SPRR1B
TF	Factor: CRX; motif: YTAATC; match class: 1	TF:M01712_1	false	0.0001189677860815494	3.924570620296482	5072	61	16	62700	CXCL3,AMY1B,RBMY1A1,TIMM10,COG5,ARMCX6,UXT,SPIN2A,GNG3,SLN,ZNF32,MAGEB2,BAG6,TYROBP,TMSB15A,SPRR1B
TF	Factor: C/EBPgamma; motif: YTBATTTCARAAW	TF:M00622	false	0.00011931694673593953	3.9232978685575377	6940	61	19	62700	AMY1B,MAB21L2,RBMY1A1,IFNGR2,ARMCX6,RPL41,MFHAS1,GTF2H2,IKBKG,UXT,PI3,GNG3,SLN,FTHL17,FGF20,SPINT3,BAG6,LSM1,SPRR1B
TF	Factor: BEN; motif: CWGCGAYA	TF:M01241	false	0.00012005045793117371	3.920636178992189	7605	61	20	62700	CRABP1,JUND,MAB21L2,RBMY1A1,VBP1,IFNGR2,MRPL18,COG5,ARMCX6,RPL41,HSD17B10,IKBKG,SPIN2A,SLN,ZNF32,HCRT,FGF20,S100A6,BAG6,CEBPB
TF	Factor: pax-2; motif: NSGTCACGCWTSANYGMNYN	TF:M11876	false	0.00012031362201139578	3.919685198682901	6303	61	18	62700	SPAG11B,AMY1B,JUND,CCL8,COG5,HSPB1,UXT,PI3,LILRB3,SLN,POU5F1,MAGEB2,PLCH2,RAB33A,RPH3AL,S100A6,TYROBP,SPRR1B
TF	Factor: Erg; motif: NNACCGGAARTSN; match class: 1	TF:M09608_1	false	0.00012100772549441352	3.9171869021423067	2427	61	11	62700	CRABP1,MRPL18,TIMM10,ARMCX6,GTF2H2,IKBKG,IMP3,MAGEB2,PLCH2,HCAR3,BAG6
TF	Factor: NFATc1; motif: NATGGAAANWNANTTTYCMN	TF:M04051	false	0.00012109894184223063	3.9168596516883927	5684	61	17	62700	AMY1B,CRABP1,MAB21L2,RBMY1A1,VBP1,NUP160,CCL8,RPL41,UXT,PI3,SLN,IMP3,HCAR3,RPH3AL,S100A6,EDDM3A,LSM1
TF	Factor: ATF-1; motif: NRTGACGTMAN	TF:M09592	false	0.00012178523067383888	3.9144053769394005	4504	61	15	62700	CXCL3,JUND,MRPL18,TIMM10,CCL8,COG5,RPL41,UXT,PRPF31,SLN,IMP3,FCER1G,MAGEB2,S100A6,CEBPB
TF	Factor: HIF-1alpha; motif: GNACGTGM	TF:M09944	false	0.00012363952072130124	3.9078426871132423	5694	61	17	62700	SPAG11B,AMY1B,CRABP1,JUND,GRPR,MRPL18,COG5,MFHAS1,HSPB1,UXT,PRPF31,IMP3,MAGEB2,RAB33A,BAG6,TYROBP,SPRR1B
TF	Factor: NF-kappaB; motif: NGGGGAMTTTCCNN	TF:M00194	false	0.00012375575140545709	3.907434608591476	2434	61	11	62700	CXCL3,PROCR,IFNGR2,TIMM10,RPL41,HSPB1,PI3,FTHL17,HCAR3,CLIC3,EDDM3A
TF	Factor: Smad2; motif: TGTCTGNCWCCT	TF:M10059	false	0.00012497510354050472	3.903176494767001	6324	61	18	62700	AMY1B,VBP1,TIMM10,NUP160,CCL8,HSPB1,HSD17B10,GTF2H2,SPIN2A,GNG3,PRPF31,POU5F1,HCRT,HCAR3,SPINT3,RPH3AL,TYROBP,LSM1
TF	Factor: THAP7; motif: GNCGCCATSTTGRGNGKGGC	TF:M12728	false	0.00012497510354050472	3.903176494767001	5700	61	17	62700	CXCL3,CRABP1,JUND,MAB21L2,VBP1,MFHAS1,HSD17B10,UXT,SPIN2A,GNG3,ZNF32,POU5F1,FGF20,RPH3AL,BAG6,CLIC3,CEBPB
TF	Factor: ETV5; motif: NNACTTCCGNN	TF:M12557	false	0.0001250181580192207	3.9030269041532715	4516	61	15	62700	CRABP1,MRPL18,TIMM10,NUP160,ARMCX6,RPL41,HSPB1,GTF2H2,IKBKG,MAGEB2,FTHL17,FGF20,RPH3AL,BAG6,LSM1
TF	Factor: c-ets-1; motif: ACCGGAWGTN; match class: 1	TF:M02063_1	false	0.00012607008704713606	3.8993879473004385	2440	61	11	62700	CRABP1,RBMY1A1,MRPL18,TIMM10,IKBKG,UXT,MAGEB2,FTHL17,HCAR3,BAG6,LSM1
TF	Factor: PU.1; motif: WGAGGAAG	TF:M00658	false	0.00012607008704713606	3.8993879473004385	4520	61	15	62700	CXCL3,LGALS4,IFNGR2,MRPL18,TIMM10,GTF2H2,IKBKG,UXT,HCRT,MAGEB2,FGF20,RPH3AL,S100A6,TYROBP,CEBPB
TF	Factor: MAF; motif: GCTGAGTCAN	TF:M07296	false	0.00012702512891947165	3.8961103556462695	5709	61	17	62700	CRABP1,JUND,PROCR,MRPL18,HSPB1,IKBKG,GNG3,LILRB3,SLN,ZNF32,IMP3,FCER1G,SPINT3,RPH3AL,S100A6,CEBPB,SPRR1B
TF	Factor: MZF-1; motif: NGNGGGGA	TF:M00083	false	0.0001320652063435572	3.8792115857415763	2934	61	12	62700	LGALS4,RBMY1A1,VBP1,TIMM10,RPL41,UXT,PI3,SLN,ZNF32,SPINT3,RAB33A,EDDM3A
TF	Factor: Sp1; motif: NWRGCCMCGCCCMCN	TF:M12151	false	0.0001320681919129741	3.8792017678515878	6998	61	19	62700	CXCL3,CRABP1,JUND,RBMY1A1,TMEM160,NUP160,CCL8,COG5,RPL41,HSPB1,HSD17B10,IKBKG,UXT,POU5F1,PLCH2,BAG6,TMSB15A,CLIC3,CEBPB
TF	Factor: NF-kappaB1; motif: KGGRNTTTCCM	TF:M07221	false	0.00013367748355569387	3.873941738519832	2457	61	11	62700	CXCL3,AMY1B,IFNGR2,TIMM10,GTF2H2,PI3,IMP3,HCAR3,BAG6,LSM1,SPRR1B
TF	Factor: WT1; motif: SMCNCCNSC	TF:M01118	false	0.00013367748355569387	3.873941738519832	7005	61	19	62700	MAB21L2,RBMY1A1,IFNGR2,NUP160,COG5,MFHAS1,HSPB1,HSD17B10,GNG3,ZNF32,HCRT,MAGEB2,FTHL17,FGF20,PLCH2,BAG6,TMSB15A,LSM1,CEBPB
TF	Factor: Fli-1; motif: NNRGGMAGGAAGGRRRGR; match class: 1	TF:M09920_1	false	0.00013428235766711953	3.8719810422167615	3450	61	13	62700	JUND,TMEM160,CCL8,COG5,UXT,PI3,SPIN2A,FCER1G,HCRT,MAGEB2,FGF20,HCAR3,BAG6
TF	Factor: MTF-1; motif: GTGTGCANMACTTTGCGCAC	TF:M01242	false	0.00013561318538954977	3.8676980828617724	3990	61	14	62700	SPAG11B,AMY1B,JUND,MAB21L2,RBMY1A1,GRPR,MFHAS1,GNG3,PRPF31,HCRT,RAB33A,S100A6,BAG6,TMSB15A
TF	Factor: CSX; motif: TSYCACTTSM	TF:M01043	false	0.0001360535038862689	3.866290269033972	6369	61	18	62700	SPAG11B,RBMY1A1,VBP1,NUP160,ARMCX6,MFHAS1,GTF2H2,UXT,GNG3,LILRB3,POU5F1,IMP3,FCER1G,FTHL17,SPINT3,RAB33A,CLIC3,SPRR1B
TF	Factor: MEIS1; motif: NTGACAN	TF:M04027	false	0.00013675293889049302	3.864063331684043	3457	61	13	62700	MRPL18,NUP160,HSD17B10,GTF2H2,PI3,ZNF32,HCRT,FGF20,SPINT3,RPH3AL,TMSB15A,EDDM3A,LSM1
TF	Factor: ZNF37A; motif: CCYYGGCTCCNTSCCMN; match class: 1	TF:M12354_1	false	0.00013840399253450418	3.8588513816227987	5751	61	17	62700	JUND,VBP1,IFNGR2,MRPL18,NUP160,COG5,MFHAS1,HSPB1,IKBKG,LILRB3,ZNF32,POU5F1,PLCH2,RAB33A,BAG6,CLIC3,CEBPB
TF	Factor: KLF14; motif: NRCCACRCCCMCN	TF:M12183	false	0.0001391686354758861	3.8564586309220887	7028	61	19	62700	CXCL3,CRABP1,JUND,MAB21L2,IFNGR2,NUP160,CCL8,COG5,HSPB1,HSD17B10,IKBKG,UXT,GNG3,POU5F1,HCRT,PLCH2,SPINT3,BAG6,CEBPB
TF	Factor: ICSBP; motif: RAARTGAAACTG	TF:M00699	false	0.00013952396461139376	3.8553511916403775	1219	61	8	62700	AMY1B,RBMY1A1,MRPL18,CCL8,ARMCX6,MFHAS1,HSD17B10,ZNF32
TF	Factor: NF-kappaB; motif: GGGAMTTYCC	TF:M00054	false	0.00014222769477819651	3.8470158289350294	2476	61	11	62700	CXCL3,PROCR,IFNGR2,TIMM10,RPL41,HSPB1,PI3,POU5F1,IMP3,HCAR3,EDDM3A
TF	Factor: HNRPUL1; motif: NCNCAGN; match class: 1	TF:M09746_1	false	0.00014391921641006275	3.8418812142380485	7713	61	20	62700	JUND,TMEM160,IFNGR2,MRPL18,COG5,RPL41,HSPB1,IKBKG,GNG3,LILRB3,PRPF31,POU5F1,HCRT,FTHL17,PLCH2,HCAR3,S100A6,TYROBP,CLIC3,EDDM3A
TF	Factor: Oct3; motif: NYWTTSWTATGCAAAT	TF:M09646	false	0.00014435260803515151	3.8405753652640855	5772	61	17	62700	CXCL3,SPAG11B,AMY1B,MAB21L2,GRPR,CCL8,COG5,ARMCX6,MFHAS1,UXT,PI3,IMP3,FGF20,HCAR3,SPINT3,EDDM3A,SPRR1B
TF	Factor: FOXO1A:ETV7; motif: NWMAACAGGAMNNNCTTCCNN; match class: 1	TF:M08304_1	false	0.00014500597097021173	3.838614114275204	7718	61	20	62700	SPAG11B,MFHAS1,HSPB1,GTF2H2,PI3,LILRB3,PRPF31,SLN,ZNF32,IMP3,HCRT,MAGEB2,FGF20,HCAR3,RPH3AL,TYROBP,TMSB15A,CLIC3,EDDM3A,LSM1
TF	Factor: Sox-9; motif: NNNNNACAAARGNNSMN; match class: 1	TF:M07269_1	false	0.00014629261127833848	3.834777607996898	3482	61	13	62700	CRABP1,VBP1,IFNGR2,NUP160,ARMCX6,RPL41,ZNF32,HCRT,MAGEB2,FTHL17,SPINT3,BAG6,SPRR1B
TF	Factor: CREB1; motif: RTGACGYGTCAN; match class: 1	TF:M11221_1	false	0.00014717360319385157	3.8321700773305123	5782	61	17	62700	CXCL3,RBMY1A1,GRPR,IFNGR2,TIMM10,COG5,HSPB1,IKBKG,UXT,PRPF31,ZNF32,MAGEB2,FTHL17,PLCH2,HCAR3,RPH3AL,S100A6
TF	Factor: CREM; motif: TGACGTCASYN	TF:M01820	false	0.0001480144248432076	3.82969595808791	6415	61	18	62700	CXCL3,JUND,MAB21L2,RBMY1A1,NUP160,CCL8,COG5,ARMCX6,RPL41,IKBKG,UXT,PRPF31,SLN,POU5F1,MAGEB2,PLCH2,S100A6,CEBPB
TF	Factor: HOXA4; motif: RTMATTAN	TF:M10716	false	0.0001480144248432076	3.82969595808791	4026	61	14	62700	TMEM160,TIMM10,CCL8,HSD17B10,IKBKG,PI3,GNG3,LILRB3,PLCH2,SPINT3,BAG6,TYROBP,LSM1,SPRR1B
TF	Factor: GATA-1; motif: CCTTATCTS	TF:M04713	false	0.0001480144248432076	3.82969595808791	3487	61	13	62700	SPAG11B,LGALS4,GRPR,PROCR,TIMM10,COG5,HSPB1,SPIN2A,GNG3,SLN,POU5F1,SPINT3,SPRR1B
TF	Factor: IRF-4; motif: AAGTTTC; match class: 1	TF:M04855_1	false	0.0001480807428395456	3.829501415633418	2035	61	10	62700	CXCL3,CCL8,COG5,ARMCX6,RPL41,SPIN2A,IMP3,S100A6,TYROBP,SPRR1B
TF	Factor: ZGPAT; motif: GRGGCWGNGGNG	TF:M09739	false	0.00014846473176653182	3.8283767020256443	8420	61	21	62700	CXCL3,CRABP1,PROCR,IFNGR2,NUP160,MFHAS1,HSPB1,HSD17B10,IKBKG,SPIN2A,PRPF31,ZNF32,FCER1G,MAGEB2,FTHL17,FGF20,PLCH2,RPH3AL,TYROBP,LSM1,CEBPB
TF	Factor: NFATc2; motif: TTTTCCA; match class: 1	TF:M02265_1	false	0.00014902733441104422	3.8267340665198266	2037	61	10	62700	MAB21L2,GRPR,VBP1,MRPL18,TIMM10,GNG3,ZNF32,HCAR3,EDDM3A,SPRR1B
TF	Factor: LRF; motif: NRGGGKCKY	TF:M10115	false	0.00014928168890079873	3.825993460172145	7738	61	20	62700	TMEM160,VBP1,IFNGR2,TIMM10,COG5,HSPB1,HSD17B10,IKBKG,SPIN2A,GNG3,LILRB3,HCRT,FTHL17,FGF20,PLCH2,SPINT3,RPH3AL,CLIC3,LSM1,CEBPB
TF	Factor: RREB-1; motif: CCCCAAACMMCCCC; match class: 1	TF:M00257_1	false	0.00015125602800818125	3.8202873083877376	4601	61	15	62700	SPAG11B,CRABP1,RBMY1A1,IFNGR2,MRPL18,GTF2H2,GNG3,LILRB3,PRPF31,POU5F1,PLCH2,RAB33A,S100A6,BAG6,SPRR1B
TF	Factor: Pbx; motif: GATTGATKGNNS	TF:M00998	false	0.00015254495631602906	3.8166021471191067	5193	61	16	62700	CXCL3,AMY1B,GRPR,PROCR,CCL8,COG5,HSD17B10,SPIN2A,GNG3,LILRB3,POU5F1,HCRT,TMSB15A,EDDM3A,LSM1,SPRR1B
TF	Factor: YY1; motif: NNNCGGCCATCTTGNCTSNW	TF:M00069	false	0.00015357766346391134	3.813671944068637	8442	61	21	62700	CXCL3,SPAG11B,MAB21L2,TMEM160,VBP1,TIMM10,NUP160,HSPB1,HSD17B10,UXT,GNG3,LILRB3,SLN,IMP3,FCER1G,MAGEB2,HCAR3,RAB33A,S100A6,BAG6,CLIC3
TF	Factor: SMAD; motif: TGTCTGNNN	TF:M08897	false	0.00015610388527021908	3.8065862876459846	4615	61	15	62700	SPAG11B,AMY1B,PROCR,VBP1,HSPB1,HSD17B10,SPIN2A,LILRB3,SLN,HCRT,FGF20,PLCH2,HCAR3,S100A6,TYROBP
TF	Factor: BRN1; motif: HAATGCN; match class: 1	TF:M03813_1	false	0.000156519228306048	3.805432301988143	7097	61	19	62700	SPAG11B,RBMY1A1,GRPR,IFNGR2,NUP160,CCL8,RPL41,HSD17B10,UXT,SPIN2A,LILRB3,SLN,IMP3,MAGEB2,SPINT3,RPH3AL,EDDM3A,LSM1,SPRR1B
TF	Factor: ER-alpha; motif: NAGGTCAYSGYGACCTN	TF:M11842	false	0.000156519228306048	3.805432301988143	4051	61	14	62700	CXCL3,PROCR,VBP1,HSD17B10,ZNF32,MAGEB2,FTHL17,FGF20,PLCH2,BAG6,CLIC3,LSM1,CEBPB,SPRR1B
TF	Factor: CACCC-binding; motif: CANCCNNWGGGTGDGG	TF:M00721	false	0.00015777971514726493	3.801948832342601	2997	61	12	62700	CRABP1,LGALS4,MAB21L2,PROCR,UXT,SPIN2A,MAGEB2,PLCH2,RPH3AL,TMSB15A,CLIC3,SPRR1B
TF	Factor: IRX2a; motif: NCRTGTWNWACAYGN	TF:M11023	false	0.00015778473519102856	3.8019350147069115	1630	61	9	62700	CXCL3,RBMY1A1,IFNGR2,TIMM10,MFHAS1,LILRB3,SLN,FTHL17,LSM1
TF	Factor: DEC; motif: SCCCAMGTGAAGN	TF:M00997	false	0.0001579155415786969	3.8015751259149586	9166	61	22	62700	AMY1B,LGALS4,GRPR,PROCR,TMEM160,IFNGR2,TIMM10,NUP160,ARMCX6,MFHAS1,IKBKG,SPIN2A,LILRB3,SLN,ZNF32,IMP3,FCER1G,HCRT,HCAR3,TYROBP,CLIC3,SPRR1B
TF	Factor: p53; motif: RGRCATGTCTGGRCATGYCN	TF:M09642	false	0.00015975029186975838	3.796558339696575	1633	61	9	62700	GRPR,PROCR,TMEM160,HSPB1,UXT,LILRB3,FCER1G,SPINT3,RPH3AL
TF	Factor: CP2; motif: WACCGGTTNNAACCGGWT	TF:M11488	false	0.0001620921169347438	3.7902381057868313	3523	61	13	62700	CXCL3,SPAG11B,AMY1B,GRPR,COG5,MFHAS1,HSPB1,HSD17B10,ZNF32,FCER1G,SPINT3,RAB33A,S100A6
TF	Factor: ER71:Pax-5; motif: ACCGGAACYACGCWTSANTG; match class: 1	TF:M08266_1	false	0.00016240831749545428	3.7893917327926285	9184	61	22	62700	CXCL3,MAB21L2,GRPR,IFNGR2,MRPL18,TIMM10,NUP160,COG5,RPL41,HSPB1,IKBKG,PRPF31,ZNF32,POU5F1,MAGEB2,FTHL17,FGF20,PLCH2,HCAR3,S100A6,BAG6,LSM1
TF	Factor: TR2; motif: NRRGGTCAN	TF:M11762	false	0.00016270180096242327	3.7886076397877035	177	61	4	62700	TIMM10,COG5,PI3,RPH3AL
TF	Factor: ZNF592; motif: NSARNATGGAGKN	TF:M09766	false	0.00016321600465605643	3.7872372573896884	7123	61	19	62700	SPAG11B,CRABP1,PROCR,TMEM160,MRPL18,CCL8,RPL41,IKBKG,SPIN2A,GNG3,POU5F1,IMP3,FCER1G,HCRT,FTHL17,FGF20,HCAR3,S100A6,TMSB15A
TF	Factor: TWIST; motif: MCATCTGKWWYYNATTA	TF:M10103	false	0.00016321600465605643	3.7872372573896884	2521	61	11	62700	MAB21L2,COG5,MFHAS1,UXT,SPIN2A,PRPF31,SLN,POU5F1,FCER1G,FTHL17,EDDM3A
TF	Factor: SP1; motif: NCCCCKCCCCC	TF:M07226	false	0.00016471183945929274	3.783275182694005	8488	61	21	62700	CXCL3,CRABP1,JUND,MAB21L2,PROCR,IFNGR2,MRPL18,NUP160,HSD17B10,IKBKG,UXT,GNG3,POU5F1,HCRT,MAGEB2,FTHL17,PLCH2,SPINT3,BAG6,TMSB15A,CEBPB
TF	Factor: Smad2; motif: TGTCTGNCACCT	TF:M09656	false	0.00016523712123900673	3.7818923799076565	6478	61	18	62700	AMY1B,GRPR,NUP160,CCL8,COG5,HSD17B10,GTF2H2,PI3,SPIN2A,LILRB3,POU5F1,HCRT,FGF20,SPINT3,RPH3AL,TYROBP,CLIC3,LSM1
TF	Factor: SCMH1; motif: NGCTGTCCNYGGTGCTGN	TF:M12727	false	0.00016552748754573098	3.7811298768236767	3015	61	12	62700	AMY1B,PROCR,TIMM10,ARMCX6,PI3,POU5F1,PLCH2,SPINT3,RPH3AL,S100A6,TMSB15A,CEBPB
TF	Factor: Sox-10; motif: MAANRRNNNCWTTGTT	TF:M10065	false	0.0001667976857711222	3.777809979260653	7136	61	19	62700	GRPR,PROCR,NUP160,CCL8,COG5,ARMCX6,RPL41,HSPB1,GTF2H2,UXT,PI3,SPIN2A,ZNF32,IMP3,SPINT3,RAB33A,RPH3AL,CEBPB,SPRR1B
TF	Factor: RAR-gamma; motif: RAGGTCATGACCTY	TF:M11807	false	0.0001699175486349348	3.769761766029418	2074	61	10	62700	HSPB1,GTF2H2,IMP3,FCER1G,FTHL17,FGF20,PLCH2,TYROBP,CLIC3,EDDM3A
TF	Factor: TCF7; motif: NNCTTTGAWNN	TF:M12558	false	0.00017114430095633345	3.7666375581353675	2076	61	10	62700	AMY1B,GRPR,VBP1,HSPB1,UXT,GNG3,FGF20,SPINT3,EDDM3A,SPRR1B
TF	Factor: LBP9; motif: ACYRGTTNNAACYRGT	TF:M11491	false	0.00017183509385795657	3.7648881355431203	5252	61	16	62700	CXCL3,SPAG11B,MAB21L2,GRPR,PROCR,ARMCX6,MFHAS1,HSPB1,UXT,LILRB3,ZNF32,POU5F1,MAGEB2,FGF20,RAB33A,BAG6
TF	Factor: GR; motif: RGNACANMNTGTNCY; match class: 1	TF:M09941_1	false	0.00017362005977339306	3.7604000985973314	2080	61	10	62700	CXCL3,CRABP1,GRPR,VBP1,IFNGR2,SPINT3,RPH3AL,TYROBP,CLIC3,LSM1
TF	Factor: Fli-1; motif: RCMGGAAGYGNNN	TF:M09613	false	0.00017636036065411966	3.7535990217195305	5264	61	16	62700	SPAG11B,CRABP1,JUND,MRPL18,NUP160,IKBKG,SPIN2A,FCER1G,MAGEB2,FTHL17,PLCH2,RPH3AL,BAG6,CLIC3,LSM1,SPRR1B
TF	Factor: ZNF273; motif: GAGAGGAGCTAC; match class: 1	TF:M10460_1	false	0.00017805690666452057	3.7494411757773465	5883	61	17	62700	AMY1B,JUND,LGALS4,MAB21L2,TMEM160,MRPL18,NUP160,COG5,ARMCX6,MFHAS1,GTF2H2,PI3,ZNF32,FGF20,PLCH2,CLIC3,LSM1
TF	Factor: ATF-3; motif: GATGAYGTCATN	TF:M11288	false	0.00017849093201373386	3.748383842725079	5270	61	16	62700	SPAG11B,AMY1B,JUND,PROCR,CCL8,HSD17B10,PI3,SPIN2A,GNG3,PRPF31,MAGEB2,HCAR3,TMSB15A,CLIC3,EDDM3A,SPRR1B
TF	Factor: OSR2; motif: NGCTACTGNN	TF:M12051	false	0.00017870788329928423	3.7478562891403358	2550	61	11	62700	AMY1B,MAB21L2,MRPL18,GNG3,FCER1G,HCAR3,RPH3AL,S100A6,EDDM3A,LSM1,CEBPB
TF	Factor: RXRA; motif: RRGGTCATGACCYY; match class: 1	TF:M04490_1	false	0.00017870788329928423	3.7478562891403358	3562	61	13	62700	LGALS4,HSPB1,PI3,LILRB3,POU5F1,FCER1G,MAGEB2,FTHL17,FGF20,PLCH2,BAG6,TYROBP,CLIC3
TF	Factor: LEF-1; motif: ASATCAAAG	TF:M11611	false	0.00017870788329928423	3.7478562891403358	3562	61	13	62700	CXCL3,SPAG11B,AMY1B,GRPR,VBP1,HSPB1,UXT,GNG3,FTHL17,FGF20,SPINT3,EDDM3A,SPRR1B
TF	Factor: HOXB5; motif: RTCRTTAN	TF:M10698	false	0.00017898531322985475	3.747182603907902	4680	61	15	62700	TMEM160,TIMM10,CCL8,HSD17B10,IKBKG,PI3,GNG3,LILRB3,PLCH2,SPINT3,BAG6,TYROBP,EDDM3A,LSM1,SPRR1B
TF	Factor: Dlx-3; motif: NTCRTTAN	TF:M10609	false	0.00017898531322985475	3.747182603907902	4680	61	15	62700	TMEM160,TIMM10,CCL8,HSD17B10,IKBKG,PI3,GNG3,LILRB3,PLCH2,SPINT3,BAG6,TYROBP,EDDM3A,LSM1,SPRR1B
TF	Factor: NF-kappaB; motif: GGGGATYCCC	TF:M00051	false	0.00017949586702000438	3.7459455468130733	6526	61	18	62700	CRABP1,JUND,VBP1,IFNGR2,NUP160,RPL41,MFHAS1,HSD17B10,PI3,PRPF31,ZNF32,POU5F1,IMP3,TMSB15A,CLIC3,LSM1,CEBPB,SPRR1B
TF	Factor: CREB1; motif: NNTGACGTCANN; match class: 1	TF:M09804_1	false	0.00017949586702000438	3.7459455468130733	4682	61	15	62700	SPAG11B,AMY1B,JUND,LGALS4,PROCR,CCL8,HSD17B10,IKBKG,SPIN2A,GNG3,PRPF31,TYROBP,CLIC3,EDDM3A,SPRR1B
TF	Factor: CREB1; motif: NNTGACGTCANN	TF:M09804	false	0.00017949586702000438	3.7459455468130733	4682	61	15	62700	SPAG11B,AMY1B,JUND,LGALS4,PROCR,CCL8,HSD17B10,IKBKG,SPIN2A,GNG3,PRPF31,TYROBP,CLIC3,EDDM3A,SPRR1B
TF	Factor: NF-1B; motif: KCCAGANWN	TF:M08825	false	0.00018024621043424336	3.7441338572870224	5893	61	17	62700	SPAG11B,LGALS4,PROCR,MRPL18,CCL8,HSPB1,SPIN2A,SLN,ZNF32,POU5F1,IMP3,HCRT,PLCH2,S100A6,TYROBP,TMSB15A,EDDM3A
TF	Factor: JUNB:C-JUN; motif: KRTGACGTCATN; match class: 1	TF:M08945_1	false	0.00018046701982111482	3.743602153416992	5894	61	17	62700	SPAG11B,AMY1B,JUND,PROCR,TIMM10,CCL8,COG5,HSD17B10,UXT,SPIN2A,GNG3,PRPF31,FCER1G,MAGEB2,HCAR3,TMSB15A,EDDM3A
TF	Factor: GABPalpha; motif: RCCGGAWRYN	TF:M02074	false	0.00018198360464103237	3.739967736930677	4689	61	15	62700	CRABP1,RBMY1A1,MRPL18,TIMM10,NUP160,HSPB1,GTF2H2,IKBKG,PRPF31,FTHL17,HCAR3,RPH3AL,BAG6,TMSB15A,LSM1
TF	Factor: SAP-1; motif: NNCCGGAAGTGN; match class: 1	TF:M09905_1	false	0.00018235421617962186	3.7390841909881134	3051	61	12	62700	RBMY1A1,IFNGR2,MRPL18,TIMM10,RPL41,GTF2H2,IKBKG,PRPF31,FTHL17,HCAR3,BAG6,LSM1
TF	Factor: ER81; motif: NACCGGAAGTN	TF:M11421	false	0.00018409695206163444	3.7349534016848556	2561	61	11	62700	CRABP1,MRPL18,TIMM10,NUP160,CCL8,HSPB1,GTF2H2,IKBKG,FTHL17,RPH3AL,BAG6
TF	Factor: GR; motif: RGNACANMNTGTNCY	TF:M09941	false	0.00018412886209033034	3.7348781307566257	5905	61	17	62700	CXCL3,SPAG11B,CRABP1,GRPR,VBP1,IFNGR2,NUP160,PI3,FCER1G,SPINT3,RPH3AL,BAG6,TYROBP,TMSB15A,CLIC3,EDDM3A,LSM1
TF	Factor: PPARgamma:RXRalpha,; motif: AAGTAGGTCACNGTGACCYACTT; match class: 1	TF:M00515_1	false	0.00018446331831954582	3.734089983083554	4696	61	15	62700	JUND,PROCR,TIMM10,NUP160,RPL41,SLN,HCRT,FTHL17,HCAR3,SPINT3,RPH3AL,BAG6,CLIC3,LSM1,SPRR1B
TF	Factor: Tal; motif: GWSNNCABCTGC	TF:M07469	false	0.00018842942274361406	3.7248512823419393	4705	61	15	62700	CRABP1,JUND,LGALS4,CCL8,COG5,IKBKG,GNG3,POU5F1,FCER1G,FTHL17,HCAR3,S100A6,BAG6,TMSB15A,CLIC3
TF	Factor: CREB; motif: NSTGACGTAANN	TF:M00177	false	0.0001886702902571167	3.724296482417125	5301	61	16	62700	SPAG11B,JUND,MAB21L2,TMEM160,MRPL18,TIMM10,CCL8,COG5,ARMCX6,UXT,IMP3,FCER1G,MAGEB2,RPH3AL,TMSB15A,CEBPB
TF	Factor: HOXD10; motif: TTTTATTM	TF:M08816	false	0.00018917581394039886	3.7231343887780595	2570	61	11	62700	CRABP1,RBMY1A1,GRPR,TIMM10,COG5,HSD17B10,IKBKG,FGF20,HCAR3,SPINT3,SPRR1B
TF	Factor: E2F; motif: TTTSGCGC	TF:M00050	false	0.00018944467441798601	3.722517598905169	7214	61	19	62700	CRABP1,JUND,MAB21L2,PROCR,VBP1,IFNGR2,MRPL18,TIMM10,NUP160,ARMCX6,RPL41,IKBKG,UXT,IMP3,FCER1G,FTHL17,FGF20,BAG6,TYROBP
TF	Factor: GCMa; motif: RTGCGGGTN; match class: 1	TF:M11595_1	false	0.00019284070931327427	3.7148012797493166	5929	61	17	62700	CXCL3,CRABP1,JUND,IFNGR2,NUP160,ARMCX6,HSPB1,HSD17B10,IKBKG,UXT,LILRB3,PRPF31,ZNF32,MAGEB2,FGF20,RAB33A,CLIC3
TF	Factor: CDP; motif: CCAATAATCGAT	TF:M00095	false	0.0001988436807395728	3.701488206355354	8611	61	21	62700	CRABP1,GRPR,PROCR,MRPL18,TIMM10,RPL41,HSPB1,IKBKG,UXT,PI3,SPIN2A,GNG3,PRPF31,SLN,POU5F1,FTHL17,HCAR3,SPINT3,S100A6,TMSB15A,LSM1
TF	Factor: ATF3; motif: CBCTGACGTCANCS	TF:M00513	false	0.00020010497616438527	3.698742111294512	6586	61	18	62700	SPAG11B,AMY1B,JUND,LGALS4,RBMY1A1,CCL8,HSD17B10,IKBKG,GNG3,PRPF31,SLN,MAGEB2,HCAR3,S100A6,TYROBP,TMSB15A,CLIC3,SPRR1B
TF	Factor: ZNF775; motif: RGRGAGAAGN	TF:M12720	false	0.00020010497616438527	3.698742111294512	3608	61	13	62700	CXCL3,SPAG11B,MAB21L2,VBP1,COG5,ARMCX6,RPL41,IKBKG,PRPF31,FGF20,S100A6,LSM1,SPRR1B
TF	Factor: YY2; motif: NCCGCCATNTY	TF:M03925	false	0.0002035964074780879	3.691229889528833	4740	61	15	62700	RBMY1A1,VBP1,IFNGR2,NUP160,ARMCX6,RPL41,MFHAS1,HSPB1,GNG3,POU5F1,IMP3,FTHL17,RAB33A,CLIC3,CEBPB
TF	Factor: ZBRK1; motif: NGNNNGGTNAWAAAARRGCNG; match class: 1	TF:M10468_1	false	0.00020390329150245582	3.6905757635802905	4741	61	15	62700	GRPR,PROCR,TMEM160,VBP1,COG5,RPL41,HSPB1,SPIN2A,HCRT,FGF20,HCAR3,SPINT3,CLIC3,EDDM3A,SPRR1B
TF	Factor: AR; motif: GGAACGGWACATGTTCT	TF:M08190	false	0.0002039516806288744	3.6904727116028857	7934	61	20	62700	CXCL3,AMY1B,JUND,RBMY1A1,GRPR,VBP1,COG5,RPL41,HSPB1,HSD17B10,PRPF31,SLN,ZNF32,IMP3,FTHL17,PLCH2,RPH3AL,BAG6,TYROBP,SPRR1B
TF	Factor: CREB1; motif: NRTGAYGCGTN	TF:M11218	false	0.0002039516806288744	3.6904727116028857	8629	61	21	62700	JUND,LGALS4,RBMY1A1,GRPR,PROCR,CCL8,COG5,ARMCX6,RPL41,GTF2H2,UXT,PI3,GNG3,LILRB3,ZNF32,IMP3,FTHL17,S100A6,BAG6,TMSB15A,SPRR1B
TF	Factor: SP2; motif: GNNGGGGGCGGGGSN	TF:M03807	false	0.00020582433760591259	3.6865032735822254	8635	61	21	62700	CXCL3,CRABP1,JUND,MAB21L2,TMEM160,IFNGR2,MRPL18,NUP160,CCL8,HSPB1,IKBKG,UXT,GNG3,POU5F1,PLCH2,SPINT3,BAG6,TMSB15A,CLIC3,LSM1,CEBPB
TF	Factor: p53; motif: RGRCWWGYCYNGRCWWGYYY; match class: 1	TF:M01652_1	false	0.00020707206269400844	3.683878490369043	5347	61	16	62700	AMY1B,LGALS4,PROCR,TMEM160,MRPL18,MFHAS1,HSPB1,UXT,ZNF32,POU5F1,PLCH2,S100A6,BAG6,CLIC3,EDDM3A,LSM1
TF	Factor: Tel-2; motif: YTACTTCCTG	TF:M00678	false	0.00020782253783530974	3.682307356072659	5349	61	16	62700	SPAG11B,CRABP1,JUND,MRPL18,TIMM10,NUP160,HSPB1,GTF2H2,IKBKG,SLN,IMP3,FTHL17,RPH3AL,BAG6,TYROBP,LSM1
TF	Factor: SHOX; motif: NTCRTTAN	TF:M10906	false	0.00020922298414584664	3.679390607857281	4178	61	14	62700	VBP1,CCL8,ARMCX6,HSPB1,IKBKG,SLN,POU5F1,HCRT,MAGEB2,HCAR3,RAB33A,BAG6,EDDM3A,SPRR1B
TF	Factor: Sohlh2; motif: NNCACGTGNN; match class: 1	TF:M11075_1	false	0.00020985985037998365	3.6780706411045254	7274	61	19	62700	SPAG11B,AMY1B,CRABP1,RBMY1A1,TIMM10,NUP160,COG5,ARMCX6,MFHAS1,UXT,PI3,SPIN2A,SLN,IMP3,PLCH2,RAB33A,RPH3AL,S100A6,LSM1
TF	Factor: Ikaros; motif: TGGGAGN; match class: 1	TF:M07260_1	false	0.00021006653596786822	3.6776431260901137	7275	61	19	62700	CXCL3,PROCR,CCL8,RPL41,HSPB1,GTF2H2,LILRB3,PRPF31,ZNF32,IMP3,FCER1G,HCRT,PLCH2,S100A6,BAG6,TYROBP,TMSB15A,CLIC3,EDDM3A
TF	Factor: LRH-1; motif: TCAAGGTCRTGACCTTGA	TF:M11831	false	0.0002114858919759343	3.674718598697271	3631	61	13	62700	LGALS4,RBMY1A1,MRPL18,CCL8,PI3,IMP3,MAGEB2,FGF20,HCAR3,RAB33A,TYROBP,CLIC3,CEBPB
TF	Factor: Erm; motif: NRCMGGAAGTN	TF:M11422	false	0.00021260851831353316	3.6724193391426803	4762	61	15	62700	CRABP1,JUND,MRPL18,TIMM10,NUP160,RPL41,HSPB1,GTF2H2,IKBKG,MAGEB2,FTHL17,HCAR3,RPH3AL,BAG6,LSM1
TF	Factor: Oct-2; motif: NTATGCWAATN	TF:M11896	false	0.00021479578844945201	3.667974238201041	5366	61	16	62700	CXCL3,SPAG11B,AMY1B,JUND,GRPR,NUP160,CCL8,MFHAS1,PI3,SPIN2A,LILRB3,FTHL17,FGF20,HCAR3,SPINT3,TMSB15A
TF	Factor: FLI-1; motif: NAYTTCCGGT; match class: 1	TF:M08913_1	false	0.00021577725673221335	3.665994332573508	3112	61	12	62700	RBMY1A1,IFNGR2,MRPL18,TIMM10,GTF2H2,IKBKG,PRPF31,MAGEB2,FTHL17,HCAR3,BAG6,LSM1
TF	Factor: AR; motif: GNNCNNNNTGTTCTN	TF:M01996	false	0.00021692647700321413	3.6636874368533974	3114	61	12	62700	SPAG11B,AMY1B,VBP1,NUP160,PI3,SLN,POU5F1,MAGEB2,HCAR3,RPH3AL,TMSB15A,LSM1
TF	Factor: ER71; motif: NACCGGAARTN	TF:M11413	false	0.00021698589015622436	3.663568505905036	2146	61	10	62700	CRABP1,MRPL18,TIMM10,NUP160,HSPB1,GTF2H2,IKBKG,FTHL17,RPH3AL,BAG6
TF	Factor: ELFR; motif: NANSCGGAAGTN	TF:M11455	false	0.000217687000159454	3.6621675053989065	645	61	6	62700	MRPL18,RPL41,IKBKG,MAGEB2,FTHL17,BAG6
TF	Factor: P50; motif: GGRRANTCCCNN; match class: 1	TF:M03557_1	false	0.00021919983595366602	3.6591597752079434	1314	61	8	62700	CXCL3,IFNGR2,NUP160,PI3,POU5F1,IMP3,EDDM3A,SPRR1B
TF	Factor: RFX; motif: SHGTTGCSN	TF:M00975	false	0.00021924500965848833	3.6590702830357937	5999	61	17	62700	CXCL3,JUND,GRPR,VBP1,MRPL18,RPL41,HSPB1,IKBKG,PRPF31,SLN,FTHL17,FGF20,HCAR3,BAG6,TYROBP,CLIC3,EDDM3A
TF	Factor: NF-E4; motif: GTGAGGS; match class: 1	TF:M08826_1	false	0.00021991243903197444	3.6577502046994192	4779	61	15	62700	CRABP1,LGALS4,MAB21L2,MRPL18,ARMCX6,IKBKG,UXT,LILRB3,ZNF32,FCER1G,MAGEB2,S100A6,CLIC3,LSM1,CEBPB
TF	Factor: AHR; motif: CACGCN	TF:M01855	false	0.00022083710407640598	3.655927956568501	8684	61	21	62700	SPAG11B,JUND,LGALS4,MAB21L2,RBMY1A1,IFNGR2,MRPL18,MFHAS1,SPIN2A,GNG3,LILRB3,PRPF31,IMP3,MAGEB2,PLCH2,HCAR3,RAB33A,RPH3AL,BAG6,CLIC3,LSM1
TF	Factor: EVX1; motif: NTCATTAN	TF:M10864	false	0.00022086410041408962	3.6558748692760825	5382	61	16	62700	TMEM160,VBP1,TIMM10,CCL8,HSD17B10,PI3,GNG3,LILRB3,HCRT,PLCH2,SPINT3,BAG6,TYROBP,EDDM3A,LSM1,SPRR1B
TF	Factor: FOXL2; motif: TWAKACWAMTTT	TF:M03548	false	0.000221435612838541	3.6547525315355074	4783	61	15	62700	LGALS4,VBP1,MRPL18,TIMM10,NUP160,CCL8,ARMCX6,HSD17B10,PI3,SPIN2A,SLN,HCAR3,SPINT3,RAB33A,LSM1
TF	Factor: AP-3; motif: TKGAAAKN; match class: 1	TF:M04609_1	false	0.00022171877578761536	3.6541975280145893	648	61	6	62700	RPL41,UXT,LILRB3,IMP3,HCAR3,RAB33A
TF	Factor: CP2; motif: NTGNCTGGNN	TF:M03868	false	0.00022171877578761536	3.6541975280145893	4784	61	15	62700	LGALS4,TMEM160,IFNGR2,TIMM10,CCL8,MFHAS1,UXT,LILRB3,POU5F1,PLCH2,RAB33A,RPH3AL,CLIC3,LSM1,SPRR1B
TF	Factor: DEC1; motif: GTCACGTGAC	TF:M11073	false	0.0002232595665209868	3.651189922816744	6653	61	18	62700	AMY1B,LGALS4,RBMY1A1,GRPR,COG5,ARMCX6,MFHAS1,HSD17B10,IKBKG,PI3,SPIN2A,PRPF31,SLN,IMP3,FCER1G,PLCH2,S100A6,TYROBP
TF	Factor: OSR2; motif: NNNNCWGCTNCTGNNG	TF:M10020	false	0.00022369688648650308	3.6503400605664957	2627	61	11	62700	CXCL3,CRABP1,RBMY1A1,IFNGR2,NUP160,RPL41,HSPB1,GNG3,HCRT,TMSB15A,CEBPB
TF	Factor: C/EBPgamma:Elf-1; motif: TKRCGHAATWSCGGAAGT	TF:M08676	false	0.00022369688648650308	3.6503400605664957	8695	61	21	62700	CRABP1,GRPR,VBP1,IFNGR2,TIMM10,NUP160,CCL8,ARMCX6,RPL41,GTF2H2,PI3,SLN,ZNF32,FCER1G,HCRT,MAGEB2,FTHL17,HCAR3,RAB33A,BAG6,TYROBP
TF	Factor: CREB1; motif: TKACGTCAYNN	TF:M09600	false	0.0002244532190644663	3.6488741616505687	5392	61	16	62700	JUND,GRPR,MRPL18,TIMM10,CCL8,ARMCX6,RPL41,HSD17B10,UXT,PRPF31,IMP3,FCER1G,HCRT,MAGEB2,S100A6,CEBPB
TF	Factor: TFAP2A; motif: YGCCCNNRGGCN	TF:M04146	false	0.0002246800428406727	3.648435501987163	6658	61	18	62700	SPAG11B,JUND,RBMY1A1,MRPL18,TIMM10,CCL8,MFHAS1,HSPB1,IKBKG,LILRB3,POU5F1,IMP3,FGF20,PLCH2,HCAR3,CLIC3,LSM1,CEBPB
TF	Factor: GATA-3; motif: AGATAA; match class: 1	TF:M01878_1	false	0.00022597337824225165	3.6459427217530354	4216	61	14	62700	AMY1B,CRABP1,TIMM10,CCL8,COG5,GNG3,LILRB3,SLN,MAGEB2,FTHL17,HCAR3,SPINT3,EDDM3A,SPRR1B
TF	Factor: SMAD3; motif: TGTCTGTCT	TF:M00701	false	0.00022597337824225165	3.6459427217530354	4216	61	14	62700	SPAG11B,GRPR,PROCR,TMEM160,NUP160,HSPB1,HSD17B10,GTF2H2,SPIN2A,LILRB3,SLN,HCRT,SPINT3,RPH3AL
TF	Factor: P73; motif: GNNNRRRCNTGCMNNTSASN	TF:M03558	false	0.0002269477472061499	3.644074123918241	4797	61	15	62700	PROCR,IFNGR2,MRPL18,MFHAS1,GTF2H2,PI3,SPIN2A,ZNF32,IMP3,FTHL17,PLCH2,TYROBP,TMSB15A,CLIC3,CEBPB
TF	Factor: GR; motif: CNNNNTGTYCTNN	TF:M01836	false	0.00022800727114468048	3.6420513031413884	6024	61	17	62700	SPAG11B,AMY1B,VBP1,TIMM10,NUP160,COG5,RPL41,HSD17B10,PI3,SLN,POU5F1,MAGEB2,HCAR3,RPH3AL,BAG6,TMSB15A,LSM1
TF	Factor: T3R-beta; motif: NNRGGTCRTGACCYNN	TF:M11815	false	0.0002283039675972551	3.6414865410256576	5402	61	16	62700	JUND,COG5,HSPB1,GTF2H2,IKBKG,PI3,IMP3,FCER1G,MAGEB2,FTHL17,FGF20,PLCH2,TYROBP,TMSB15A,CLIC3,EDDM3A
TF	Factor: PPAR; motif: TGACCTTTGNCCY; match class: 1	TF:M00763_1	false	0.00022952805650340943	3.639164220628356	966	61	7	62700	CRABP1,COG5,HSD17B10,GNG3,POU5F1,MAGEB2,TMSB15A
TF	Factor: BTEB2; motif: RGGGNGKGGN	TF:M07277	false	0.00023119801188734284	3.6360159048106295	8719	61	21	62700	CXCL3,CRABP1,JUND,MAB21L2,PROCR,TMEM160,IFNGR2,NUP160,RPL41,HSPB1,IKBKG,UXT,SPIN2A,GNG3,POU5F1,MAGEB2,FTHL17,TMSB15A,CLIC3,LSM1,CEBPB
TF	Factor: SREBP-1; motif: RTCRCGTGAY; match class: 1	TF:M11081_1	false	0.00023293685280677216	3.632761796546949	8025	61	20	62700	SPAG11B,AMY1B,CRABP1,RBMY1A1,TIMM10,COG5,ARMCX6,MFHAS1,HSPB1,UXT,PI3,SPIN2A,SLN,IMP3,FTHL17,PLCH2,RAB33A,RPH3AL,S100A6,LSM1
TF	Factor: Sp1; motif: NGGGGGCGGGGCCNGGGGGGGG	TF:M10071	false	0.00023293685280677216	3.632761796546949	8724	61	21	62700	CXCL3,CRABP1,JUND,PROCR,TMEM160,VBP1,IFNGR2,NUP160,CCL8,HSPB1,IKBKG,UXT,GNG3,POU5F1,PLCH2,SPINT3,BAG6,TMSB15A,CLIC3,LSM1,CEBPB
TF	Factor: CTCF; motif: WGCGCCMYCTAGYGGYN	TF:M03895	false	0.0002350423435098595	3.6288538913618242	9447	61	22	62700	CXCL3,SPAG11B,JUND,RBMY1A1,VBP1,TIMM10,ARMCX6,MFHAS1,SPIN2A,LILRB3,ZNF32,POU5F1,IMP3,FCER1G,MAGEB2,FTHL17,RAB33A,S100A6,BAG6,TMSB15A,CLIC3,CEBPB
TF	Factor: elf5; motif: NNNNMGGAAGTN	TF:M11387	false	0.00023516521324714126	3.6286269207428195	2645	61	11	62700	LGALS4,MRPL18,CCL8,ARMCX6,RPL41,IKBKG,SLN,MAGEB2,FTHL17,BAG6,TYROBP
TF	Factor: SOX2; motif: NNACAATGGNN	TF:M12505	false	0.00023558763736484864	3.6278475032104764	1734	61	9	62700	NUP160,CCL8,COG5,MAGEB2,FTHL17,SPINT3,S100A6,TYROBP,EDDM3A
TF	Factor: ATF-3; motif: NRTGACGTCAYN	TF:M11289	false	0.00023764573631555462	3.6240699731270096	4820	61	15	62700	SPAG11B,AMY1B,JUND,PROCR,CCL8,HSD17B10,UXT,SPIN2A,GNG3,MAGEB2,HCAR3,TMSB15A,CLIC3,EDDM3A,SPRR1B
TF	Factor: AR; motif: AGWACATNWTGTTCT	TF:M00447	false	0.00023905444481503926	3.621503176918208	4242	61	14	62700	CXCL3,SPAG11B,AMY1B,JUND,VBP1,CCL8,PI3,SPIN2A,GNG3,SLN,IMP3,MAGEB2,RPH3AL,TMSB15A
TF	Factor: PATZ1; motif: SCNCCNCNSCCCCCASCCN	TF:M12648	false	0.00023939507930152587	3.6208847806387032	4243	61	14	62700	JUND,TMEM160,IFNGR2,NUP160,ARMCX6,MFHAS1,IKBKG,POU5F1,MAGEB2,FTHL17,SPINT3,RAB33A,TMSB15A,CLIC3
TF	Factor: TF3C-beta; motif: CCNGGAGGGCTTCCTGGAGGAG; match class: 1	TF:M04863_1	false	0.00023939507930152587	3.6208847806387032	8744	61	21	62700	CXCL3,SPAG11B,CRABP1,JUND,LGALS4,VBP1,IFNGR2,MRPL18,TIMM10,MFHAS1,IKBKG,ZNF32,POU5F1,HCRT,MAGEB2,FGF20,PLCH2,RAB33A,CLIC3,LSM1,CEBPB
TF	Factor: LHX4; motif: NTCRTTAN	TF:M11008	false	0.00023942540579117885	3.6208297678414674	6698	61	18	62700	AMY1B,MAB21L2,RBMY1A1,GRPR,IFNGR2,TIMM10,CCL8,ARMCX6,HSPB1,IKBKG,PRPF31,FCER1G,MAGEB2,HCAR3,RAB33A,S100A6,BAG6,LSM1
TF	Factor: GR; motif: RGNACANKNTGTNCY; match class: 1	TF:M09625_1	false	0.00023942540579117885	3.6208297678414674	4244	61	14	62700	CXCL3,SPAG11B,CRABP1,GRPR,VBP1,IFNGR2,NUP160,PI3,FCER1G,SPINT3,RPH3AL,TYROBP,CLIC3,LSM1
TF	Factor: Pax-8; motif: NCNNTNNTGCRTGANNNN	TF:M00328	false	0.00024095200587100784	3.6180694539442873	9467	61	22	62700	SPAG11B,MAB21L2,NUP160,CCL8,COG5,ARMCX6,MFHAS1,HSPB1,HSD17B10,GNG3,LILRB3,PRPF31,SLN,POU5F1,IMP3,PLCH2,HCAR3,SPINT3,RPH3AL,BAG6,LSM1,SPRR1B
TF	Factor: NF-E2; motif: TGCTGAGTCAY	TF:M00037	false	0.00024131119543055005	3.6174225288955166	6703	61	18	62700	SPAG11B,CRABP1,PROCR,TMEM160,VBP1,CCL8,IKBKG,SPIN2A,GNG3,LILRB3,FCER1G,HCRT,FGF20,SPINT3,RPH3AL,CLIC3,CEBPB,SPRR1B
TF	Factor: SPI1; motif: NNAAWGNGGAASTNNNN	TF:M01203	false	0.0002419709661588747	3.616236741430492	2656	61	11	62700	LGALS4,PROCR,TMEM160,RPL41,LILRB3,POU5F1,MAGEB2,FTHL17,S100A6,TYROBP,SPRR1B
TF	Factor: ESR1; motif: NNNNMAGGTCACCCTGACCY	TF:M02261	false	0.00024257825538445015	3.6151481317043612	4832	61	15	62700	JUND,PROCR,VBP1,IFNGR2,TIMM10,PI3,LILRB3,FCER1G,HCRT,FTHL17,FGF20,S100A6,TYROBP,CLIC3,SPRR1B
TF	Factor: Sox-9; motif: RNACAAAGGVN	TF:M01284	false	0.00024276846595994614	3.6148077259534457	6062	61	17	62700	AMY1B,IFNGR2,NUP160,UXT,GNG3,SLN,ZNF32,IMP3,HCRT,MAGEB2,FTHL17,FGF20,SPINT3,BAG6,TMSB15A,EDDM3A,SPRR1B
TF	Factor: MAZ; motif: GGGGAGGG; match class: 1	TF:M00649_1	false	0.0002455894996652193	3.609790205669876	4256	61	14	62700	LGALS4,MAB21L2,IFNGR2,NUP160,MFHAS1,UXT,SPIN2A,GNG3,LILRB3,HCRT,MAGEB2,FGF20,S100A6,CLIC3
TF	Factor: SREBP-2; motif: RTGGGGTGAY	TF:M07406	false	0.00024642155054723473	3.6083213140624792	6070	61	17	62700	SPAG11B,JUND,LGALS4,MRPL18,MFHAS1,GTF2H2,PI3,GNG3,POU5F1,FCER1G,FTHL17,PLCH2,RAB33A,S100A6,CLIC3,EDDM3A,SPRR1B
TF	Factor: STAT1; motif: NTTCCNGGA; match class: 1	TF:M04721_1	false	0.0002475263779624907	3.606378513121803	2664	61	11	62700	CXCL3,CRABP1,IFNGR2,TIMM10,COG5,ARMCX6,MFHAS1,GTF2H2,GNG3,RPH3AL,CEBPB
TF	Factor: PRX-2; motif: NKCGTTAN	TF:M10885	false	0.000247567373449268	3.606306590930581	8068	61	20	62700	CXCL3,AMY1B,MAB21L2,RBMY1A1,GRPR,IFNGR2,MRPL18,TIMM10,CCL8,COG5,HSPB1,IKBKG,LILRB3,PRPF31,IMP3,FGF20,RAB33A,S100A6,BAG6,TYROBP
TF	Factor: SUHW1; motif: TCTCTCCAGTRTGAATTCTCTGAT	TF:M10541	false	0.0002476457323776238	3.6061691517147105	7385	61	19	62700	SPAG11B,AMY1B,LGALS4,RBMY1A1,PROCR,RPL41,HSPB1,HSD17B10,PI3,SPIN2A,LILRB3,PRPF31,SLN,HCRT,MAGEB2,FTHL17,SPINT3,S100A6,LSM1
TF	Factor: FOXJ2; motif: NNTGTTGTAAAYAN	TF:M11584	false	0.0002527930286345168	3.5972349069217224	4852	61	15	62700	AMY1B,PROCR,TIMM10,RPL41,HSD17B10,GTF2H2,UXT,PI3,SPIN2A,ZNF32,IMP3,HCRT,FGF20,SPINT3,RPH3AL
TF	Factor: Nkx3-2; motif: NNNAACCACTTAANNAN	TF:M01482	false	0.0002560726341197398	3.5916368310818236	3715	61	13	62700	MAB21L2,RBMY1A1,TMEM160,VBP1,RPL41,UXT,SPIN2A,ZNF32,POU5F1,PLCH2,RPH3AL,BAG6,TYROBP
TF	Factor: MAF; motif: NGCTGAGTCAN	TF:M00983	false	0.0002592819910462776	3.5862276469824357	6097	61	17	62700	SPAG11B,CRABP1,RBMY1A1,PROCR,MRPL18,ARMCX6,HSPB1,GTF2H2,GNG3,LILRB3,ZNF32,FCER1G,HCRT,MAGEB2,S100A6,CEBPB,SPRR1B
TF	Factor: Sox-10; motif: NACAAWG; match class: 1	TF:M02116_1	false	0.00025953114639199956	3.5858105149081148	8097	61	20	62700	AMY1B,MAB21L2,VBP1,IFNGR2,TIMM10,NUP160,CCL8,HSD17B10,GTF2H2,PRPF31,SLN,POU5F1,IMP3,FCER1G,MAGEB2,FTHL17,SPINT3,TYROBP,EDDM3A,SPRR1B
TF	Factor: HNF-3alpha; motif: WRWGTAAAC	TF:M04737	false	0.00026160180049187535	3.5823592712766876	4868	61	15	62700	CXCL3,MAB21L2,PROCR,IFNGR2,RPL41,HSPB1,PRPF31,SLN,MAGEB2,FGF20,BAG6,TYROBP,TMSB15A,LSM1,SPRR1B
TF	Factor: SREBP; motif: NNNNYCACNCCANNN	TF:M01168	false	0.00026246309718299673	3.5809317506063296	6752	61	18	62700	SPAG11B,JUND,LGALS4,MRPL18,ARMCX6,MFHAS1,GTF2H2,PI3,GNG3,POU5F1,FCER1G,FTHL17,PLCH2,RAB33A,S100A6,CLIC3,EDDM3A,SPRR1B
TF	Factor: NR3C1; motif: NRGWACAYNRTGTWCYN	TF:M04476	false	0.00026272608437064314	3.580496806788125	7420	61	19	62700	CXCL3,SPAG11B,CRABP1,RBMY1A1,GRPR,VBP1,IFNGR2,CCL8,PI3,SPIN2A,GNG3,PLCH2,SPINT3,RPH3AL,S100A6,BAG6,TYROBP,CLIC3,LSM1
TF	Factor: Isl2; motif: YTAAGTG	TF:M02080	false	0.0002630003064439554	3.580043745476625	6106	61	17	62700	CXCL3,MAB21L2,RBMY1A1,TMEM160,VBP1,NUP160,RPL41,GTF2H2,SPIN2A,GNG3,SLN,POU5F1,HCRT,MAGEB2,PLCH2,BAG6,TYROBP
TF	Factor: msc; motif: NRMCATATGNYN; match class: 1	TF:M11146_1	false	0.0002637595384165671	3.5787918258865643	3193	61	12	62700	SPAG11B,AMY1B,CCL8,IKBKG,SPIN2A,PRPF31,MAGEB2,FTHL17,FGF20,HCAR3,SPINT3,SPRR1B
TF	Factor: c-Myc:Max; motif: NNNNNNNCACGTGNNNNNNN; match class: 1	TF:M00615_1	false	0.0002638793558185564	3.578594584788598	6757	61	18	62700	SPAG11B,AMY1B,CRABP1,RBMY1A1,TIMM10,COG5,ARMCX6,MFHAS1,UXT,PI3,SPIN2A,SLN,IMP3,HCRT,FTHL17,PLCH2,S100A6,LSM1
TF	Factor: c-Myc:Max; motif: NNNNNNNCACGTGNNNNNNN	TF:M00615	false	0.0002638793558185564	3.578594584788598	6757	61	18	62700	SPAG11B,AMY1B,CRABP1,RBMY1A1,TIMM10,COG5,ARMCX6,MFHAS1,UXT,PI3,SPIN2A,SLN,IMP3,HCRT,FTHL17,PLCH2,S100A6,LSM1
TF	Factor: ctcf; motif: CCRSCAGGGGGCGCN	TF:M10426	false	0.0002656078730320397	3.575759055946736	9538	61	22	62700	CXCL3,CRABP1,JUND,GRPR,TMEM160,VBP1,IFNGR2,CCL8,ARMCX6,MFHAS1,HSPB1,IKBKG,SPIN2A,POU5F1,HCRT,FTHL17,FGF20,TMSB15A,CLIC3,EDDM3A,LSM1,CEBPB
TF	Factor: JUND:C-FOS; motif: NNATGAGTCATNN	TF:M08933	false	0.00026595137575655933	3.575197758748414	4878	61	15	62700	SPAG11B,AMY1B,CRABP1,PROCR,IFNGR2,PI3,GNG3,LILRB3,IMP3,FCER1G,HCRT,MAGEB2,FTHL17,CEBPB,SPRR1B
TF	Factor: Arnt; motif: NNNNNRTCACGTGAYNNNNN; match class: 1	TF:M00539_1	false	0.0002665781491098928	3.574175451733542	6764	61	18	62700	SPAG11B,AMY1B,CRABP1,RBMY1A1,TIMM10,COG5,ARMCX6,MFHAS1,HSD17B10,UXT,PI3,SPIN2A,PRPF31,SLN,IMP3,PLCH2,S100A6,LSM1
TF	Factor: Arnt; motif: NNNNNRTCACGTGAYNNNNN	TF:M00539	false	0.0002665781491098928	3.574175451733542	6764	61	18	62700	SPAG11B,AMY1B,CRABP1,RBMY1A1,TIMM10,COG5,ARMCX6,MFHAS1,HSD17B10,UXT,PI3,SPIN2A,PRPF31,SLN,IMP3,PLCH2,S100A6,LSM1
TF	Factor: SREBP-1; motif: NSNNTCACNCCANNN	TF:M01173	false	0.00026712911426555547	3.573278775865524	4881	61	15	62700	SPAG11B,JUND,LGALS4,MRPL18,GTF2H2,PI3,GNG3,FCER1G,FTHL17,PLCH2,RAB33A,S100A6,CLIC3,EDDM3A,SPRR1B
TF	Factor: Elk-1; motif: RACCGGAAGTR; match class: 1	TF:M01165_1	false	0.0002672811137321613	3.573031727706934	2214	61	10	62700	CRABP1,MRPL18,TIMM10,ARMCX6,GTF2H2,IKBKG,UXT,MAGEB2,HCAR3,BAG6
TF	Factor: FPM315; motif: GGAGGAGGRRGRGGRGGRRGR	TF:M07141	false	0.00026782278779622574	3.57215247365293	2215	61	10	62700	LGALS4,IKBKG,GNG3,POU5F1,FGF20,S100A6,BAG6,TYROBP,TMSB15A,CEBPB
TF	Factor: Oct-2; motif: NNNATTATGCAN	TF:M11897	false	0.00026782278779622574	3.57215247365293	4883	61	15	62700	CXCL3,AMY1B,RBMY1A1,PROCR,VBP1,CCL8,COG5,MFHAS1,PI3,LILRB3,POU5F1,FTHL17,SPINT3,BAG6,EDDM3A
TF	Factor: GSX2; motif: NNYMATTANN	TF:M04328	false	0.0002716395578574336	3.566006985097624	6127	61	17	62700	MAB21L2,GRPR,MRPL18,TIMM10,COG5,ARMCX6,RPL41,UXT,PI3,SLN,ZNF32,HCRT,FGF20,HCAR3,SPINT3,EDDM3A,LSM1
TF	Factor: E2F-2; motif: NTTTTGGCGCCAWWWN; match class: 1	TF:M11528_1	false	0.0002716395578574336	3.566006985097624	4890	61	15	62700	JUND,RBMY1A1,MRPL18,COG5,SPIN2A,POU5F1,IMP3,FCER1G,MAGEB2,FTHL17,HCAR3,RPH3AL,S100A6,TMSB15A,EDDM3A
TF	Factor: LEF-1; motif: ASATCAAAG	TF:M11604	false	0.00027702283648525203	3.5574844282253255	3750	61	13	62700	CXCL3,SPAG11B,AMY1B,GRPR,VBP1,HSPB1,UXT,GNG3,FTHL17,FGF20,SPINT3,EDDM3A,SPRR1B
TF	Factor: HOXA7; motif: GYMATTAN; match class: 1	TF:M10690_1	false	0.0002795747347700039	3.553502078440492	6142	61	17	62700	CXCL3,MAB21L2,GRPR,PROCR,VBP1,MRPL18,TIMM10,COG5,ARMCX6,HSPB1,UXT,PI3,PRPF31,SLN,HCRT,FGF20,EDDM3A
TF	Factor: ER; motif: NNARGNCANNNTGACCYNN	TF:M00191	false	0.0002816692567964699	3.5502605521347905	4907	61	15	62700	SPAG11B,JUND,PROCR,TIMM10,NUP160,CCL8,HSD17B10,UXT,LILRB3,PRPF31,FTHL17,TYROBP,CLIC3,LSM1,SPRR1B
TF	Factor: KLF8; motif: HMNDGGGTGT	TF:M07294	false	0.0002839682054665904	3.546730283063538	1375	61	8	62700	JUND,RBMY1A1,ARMCX6,RAB33A,RPH3AL,S100A6,TYROBP,CLIC3
TF	Factor: TEF-3:C/EBPdelta; motif: RGWATGYNRTTRCGYAAY	TF:M08413	false	0.0002843809294677923	3.5460995306729353	6152	61	17	62700	AMY1B,CRABP1,JUND,MAB21L2,GRPR,PROCR,VBP1,TIMM10,CCL8,RPL41,PI3,SPIN2A,GNG3,FCER1G,FTHL17,FGF20,HCAR3
TF	Factor: NR1B2; motif: RAGGTCRTGACCTY	TF:M11800	false	0.000284749580281221	3.5455369073952503	3762	61	13	62700	COG5,HSPB1,GTF2H2,IKBKG,PI3,IMP3,FCER1G,FTHL17,FGF20,PLCH2,TYROBP,CLIC3,EDDM3A
TF	Factor: HOXB2:PEA3; motif: ACCGGAAATGRN; match class: 1	TF:M08345_1	false	0.00028726002284620644	3.5417248093207525	2236	61	10	62700	CXCL3,TIMM10,NUP160,RPL41,GTF2H2,IKBKG,IMP3,FTHL17,SPINT3,BAG6
TF	Factor: Beta-catenin; motif: GNNNNCTTTGWTGNY	TF:M07035	false	0.0002903735325438492	3.5370429719733494	4334	61	14	62700	SPAG11B,AMY1B,GRPR,VBP1,TIMM10,HSPB1,UXT,GNG3,POU5F1,FTHL17,FGF20,SPINT3,EDDM3A,SPRR1B
TF	Factor: Tal-1; motif: CTTCCTTMTCTSY	TF:M01591	false	0.0002910683351346599	3.536005038203521	2240	61	10	62700	PROCR,CCL8,RPL41,MFHAS1,UXT,GNG3,FGF20,S100A6,LSM1,SPRR1B
TF	Factor: Erm; motif: RSAGGAAGGAAGTN	TF:M11423	false	0.00029126287777438365	3.535714863827849	4924	61	15	62700	CXCL3,AMY1B,JUND,TMEM160,TIMM10,COG5,UXT,PI3,SPIN2A,POU5F1,HCRT,MAGEB2,FGF20,HCAR3,BAG6
TF	Factor: ERG; motif: ACCGGAART; match class: 1	TF:M01752_1	false	0.00029132916274239394	3.5356160392852454	3772	61	13	62700	CRABP1,RBMY1A1,IFNGR2,MRPL18,TIMM10,GTF2H2,IKBKG,PRPF31,MAGEB2,FTHL17,HCAR3,BAG6,LSM1
TF	Factor: Nkx3-2; motif: NTCGTTAN	TF:M10625	false	0.0002926686279812698	3.5336238283855805	6169	61	17	62700	CXCL3,MAB21L2,RBMY1A1,GRPR,IFNGR2,MRPL18,TIMM10,CCL8,COG5,HSPB1,IKBKG,PRPF31,IMP3,FGF20,RAB33A,S100A6,BAG6
TF	Factor: ATF-1; motif: CYYTGACGTCA	TF:M00691	false	0.0002938996480810697	3.5318009339564482	4929	61	15	62700	AMY1B,JUND,IFNGR2,CCL8,UXT,GNG3,PRPF31,ZNF32,HCRT,MAGEB2,HCAR3,BAG6,TYROBP,CLIC3,CEBPB
TF	Factor: ER-alpha; motif: NAGGTCACSGTGACCTN	TF:M11843	false	0.00029533920290399773	3.5296789015792713	3778	61	13	62700	CXCL3,PROCR,HSD17B10,IKBKG,FCER1G,MAGEB2,FTHL17,FGF20,RAB33A,TYROBP,CLIC3,LSM1,SPRR1B
TF	Factor: Oct-2; motif: NNNATTATGCAW	TF:M11894	false	0.0002958848639651204	3.5288772506709227	3779	61	13	62700	CXCL3,AMY1B,CCL8,COG5,PI3,LILRB3,SLN,FTHL17,FGF20,HCAR3,BAG6,TMSB15A,SPRR1B
TF	Factor: NF-1; motif: NTGGNNNNNNGCCAANN	TF:M00806	false	0.00029640621807086	3.528112689877808	4345	61	14	62700	AMY1B,VBP1,CCL8,ARMCX6,HSD17B10,PI3,GNG3,ZNF32,IMP3,HCRT,FGF20,PLCH2,S100A6,BAG6
TF	Factor: E2F-4; motif: TTTGGCGCCAAA	TF:M04519	false	0.00029742257226854303	3.526626074685372	4936	61	15	62700	CXCL3,CRABP1,LGALS4,RBMY1A1,GRPR,PROCR,UXT,SPIN2A,LILRB3,IMP3,MAGEB2,FTHL17,HCAR3,RPH3AL,TMSB15A
TF	Factor: PPARalpha; motif: NWSTRGGNSAAAGGTCA	TF:M10037	false	0.0002975131553768832	3.526493825964773	6180	61	17	62700	LGALS4,MAB21L2,PROCR,VBP1,COG5,RPL41,IKBKG,UXT,SPIN2A,POU5F1,MAGEB2,FGF20,SPINT3,RPH3AL,TYROBP,LSM1,SPRR1B
TF	Factor: isx; motif: NTCRTTAA	TF:M10953	false	0.00030431907958309207	3.516670818269851	5559	61	16	62700	MAB21L2,RBMY1A1,TMEM160,TIMM10,ARMCX6,HSPB1,IKBKG,GNG3,PRPF31,FCER1G,MAGEB2,HCAR3,SPINT3,RAB33A,BAG6,LSM1
TF	Factor: arnt; motif: CACGYA	TF:M03812	false	0.00030685279276031815	3.513069919716285	4361	61	14	62700	AMY1B,LGALS4,NUP160,COG5,HSPB1,ZNF32,IMP3,MAGEB2,FTHL17,RAB33A,RPH3AL,TYROBP,TMSB15A,CEBPB
TF	Factor: COUP; motif: TGACCTTTGACCC	TF:M00765	false	0.00030802876316742646	3.5114087279747124	2742	61	11	62700	CRABP1,MAB21L2,COG5,ARMCX6,RPL41,PI3,GNG3,POU5F1,PLCH2,RPH3AL,TYROBP
TF	Factor: E2F-1:DP-2; motif: TTTSSCGC	TF:M00737	false	0.0003115000004308385	3.506541948404135	8930	61	21	62700	CRABP1,JUND,MAB21L2,PROCR,VBP1,IFNGR2,MRPL18,NUP160,ARMCX6,RPL41,MFHAS1,HSPB1,IMP3,FCER1G,HCRT,FTHL17,FGF20,S100A6,BAG6,TYROBP,TMSB15A
TF	Factor: c-ets-1; motif: GGAGTTG	TF:M04822	false	0.0003118983168914296	3.505986968836113	5572	61	16	62700	SPAG11B,CRABP1,JUND,RBMY1A1,TMEM160,MRPL18,RPL41,HSPB1,SPIN2A,GNG3,PRPF31,SLN,ZNF32,POU5F1,FCER1G,FTHL17
TF	Factor: FKLF; motif: BGGGNGGVMD	TF:M01837	false	0.00031635785480814215	3.499821378029606	5579	61	16	62700	CXCL3,JUND,MAB21L2,RBMY1A1,NUP160,COG5,MFHAS1,IKBKG,SPIN2A,PRPF31,ZNF32,FTHL17,S100A6,BAG6,CLIC3,CEBPB
TF	Factor: ATF-2; motif: RRTGANGTCAY	TF:M09867	false	0.0003178855616389398	3.497729197291069	4377	61	14	62700	SPAG11B,JUND,PROCR,CCL8,HSD17B10,SPIN2A,GNG3,PRPF31,MAGEB2,HCAR3,TMSB15A,CLIC3,EDDM3A,SPRR1B
TF	Factor: Sox-17; motif: NCCATTGTNNN	TF:M10066	false	0.0003189607530158354	3.4962627520439438	2754	61	11	62700	MAB21L2,NUP160,CCL8,COG5,POU5F1,MAGEB2,FTHL17,SPINT3,S100A6,TYROBP,EDDM3A
TF	Factor: GEMIN3; motif: NCWGGRARRGRGNGNG; match class: 1	TF:M09727_1	false	0.00033808332627832644	3.470976247406007	3289	61	12	62700	JUND,MAB21L2,PROCR,TMEM160,PRPF31,POU5F1,FCER1G,PLCH2,RAB33A,S100A6,CLIC3,LSM1
TF	Factor: rfx3:SRF; motif: TRGCAACNNNNNCCNWATANGGN; match class: 1	TF:M08623_1	false	0.0003404092679047296	3.467998624424434	8276	61	20	62700	AMY1B,CRABP1,JUND,PROCR,TMEM160,VBP1,IFNGR2,CCL8,HSPB1,HSD17B10,GTF2H2,POU5F1,FCER1G,FTHL17,PLCH2,RPH3AL,TYROBP,TMSB15A,CLIC3,EDDM3A
TF	Factor: SREBP-2; motif: NNGYCACNNSMN	TF:M01177	false	0.00034140257370015046	3.466733209233118	8989	61	21	62700	CXCL3,JUND,VBP1,IFNGR2,ARMCX6,MFHAS1,HSD17B10,IKBKG,SPIN2A,LILRB3,PRPF31,POU5F1,HCRT,FTHL17,PLCH2,HCAR3,SPINT3,BAG6,TYROBP,TMSB15A,CEBPB
TF	Factor: TBP; motif: TTTATAN	TF:M00980	false	0.0003446506871323439	3.4626208513131638	2779	61	11	62700	AMY1B,MAB21L2,GRPR,PROCR,NUP160,PI3,SPIN2A,MAGEB2,SPINT3,BAG6,TMSB15A
TF	Factor: AP-4:Fli-1; motif: RSCGGAWRCAGSTGN	TF:M08445	false	0.0003507912406145362	3.4549512596625163	9735	61	22	62700	CXCL3,SPAG11B,AMY1B,CRABP1,LGALS4,GRPR,PROCR,TIMM10,ARMCX6,HSPB1,HSD17B10,POU5F1,IMP3,HCRT,FTHL17,FGF20,HCAR3,SPINT3,RAB33A,TYROBP,CLIC3,SPRR1B
TF	Factor: Elk-1:TEF; motif: RCCGGAAGTTACGTAAN	TF:M08232	false	0.0003507912406145362	3.4549512596625163	6268	61	17	62700	CXCL3,CRABP1,VBP1,TIMM10,NUP160,RPL41,IKBKG,UXT,PI3,FTHL17,FGF20,HCAR3,RAB33A,RPH3AL,BAG6,TMSB15A,LSM1
TF	Factor: YY1; motif: GCCGCCATTTTG	TF:M02044	false	0.00035898590871006974	3.444922598467831	6280	61	17	62700	CRABP1,MAB21L2,PROCR,VBP1,IFNGR2,TIMM10,NUP160,RPL41,HSPB1,HSD17B10,UXT,IMP3,FCER1G,FTHL17,SPINT3,S100A6,CLIC3
TF	Factor: TCF-4; motif: NCCTTTGATSTNN	TF:M10096	false	0.00036447362788684005	3.4383338903297425	1431	61	8	62700	SPAG11B,AMY1B,VBP1,HSPB1,UXT,GNG3,FGF20,EDDM3A
TF	Factor: Net; motif: NRCCGGAAGTN	TF:M11439	false	0.0003666704610029429	3.4357240754229434	2310	61	10	62700	CRABP1,MRPL18,TIMM10,NUP160,HSPB1,GTF2H2,IKBKG,FTHL17,RPH3AL,BAG6
TF	Factor: Bcl-6; motif: NTTYCTAGRA	TF:M02085	false	0.00037460114522291335	3.426430899242598	5045	61	15	62700	CXCL3,AMY1B,MAB21L2,GRPR,PROCR,MRPL18,NUP160,CCL8,RPL41,GTF2H2,UXT,HCRT,SPINT3,TMSB15A,LSM1
TF	Factor: SP1; motif: NRGKGGGCGGGGCN	TF:M09765	false	0.00038214748897861026	3.417768989739393	7652	61	19	62700	CXCL3,CRABP1,JUND,MAB21L2,TMEM160,IFNGR2,MRPL18,NUP160,CCL8,HSPB1,IKBKG,UXT,GNG3,POU5F1,PLCH2,SPINT3,TMSB15A,CLIC3,CEBPB
TF	Factor: nerf; motif: AAMCCGGAAGTN	TF:M08757	false	0.0003898227383870254	3.4091328320526775	729	61	6	62700	CRABP1,MRPL18,TIMM10,IKBKG,FTHL17,BAG6
TF	Factor: c-Myc; motif: RACCACGTGCTC	TF:M01145	false	0.0003909414721865716	3.4078882559263866	6326	61	17	62700	SPAG11B,AMY1B,CRABP1,RBMY1A1,TIMM10,COG5,ARMCX6,MFHAS1,GTF2H2,UXT,PI3,IMP3,FTHL17,HCAR3,SPINT3,S100A6,LSM1
TF	Factor: HOXD13; motif: NNNYYAATAAAANNNN	TF:M01404	false	0.00039804111192048505	3.4000720692375945	4475	61	14	62700	LGALS4,RBMY1A1,GRPR,CCL8,COG5,ARMCX6,PI3,SPIN2A,FTHL17,FGF20,HCAR3,BAG6,LSM1,SPRR1B
TF	Factor: HOXD1; motif: NATYCAKCAN	TF:M12625	false	0.000399190796528915	3.3988194800669875	5696	61	16	62700	SPAG11B,AMY1B,RBMY1A1,PROCR,CCL8,ARMCX6,SPIN2A,LILRB3,PRPF31,IMP3,FTHL17,HCAR3,SPINT3,RAB33A,S100A6,SPRR1B
TF	Factor: c-MAF; motif: NTGCTGACN	TF:M11357	false	0.0004005264197344634	3.3973688314737327	1876	61	9	62700	SPAG11B,MAB21L2,COG5,RPL41,IKBKG,PLCH2,RPH3AL,TYROBP,SPRR1B
TF	Factor: JunD; motif: NATGASTCATS; match class: 1	TF:M11268_1	false	0.0004116808071583167	3.3854393796372766	1883	61	9	62700	SPAG11B,AMY1B,RBMY1A1,VBP1,IFNGR2,CCL8,HSPB1,PI3,IMP3
TF	Factor: ZABC1; motif: NNTGNMCTTTGNNCYNNN	TF:M12683	false	0.00041316807863129315	3.383873239451083	4492	61	14	62700	COG5,RPL41,HSD17B10,GNG3,SLN,POU5F1,HCRT,MAGEB2,FGF20,HCAR3,RAB33A,BAG6,TMSB15A,CLIC3
TF	Factor: msc; motif: NRMCATATGNYN	TF:M11146	false	0.00041843798175154634	3.3783689013003264	3369	61	12	62700	SPAG11B,AMY1B,CCL8,IKBKG,SPIN2A,PRPF31,MAGEB2,FTHL17,FGF20,HCAR3,SPINT3,SPRR1B
TF	Factor: Six-1; motif: NCGTATCRNN	TF:M11029	false	0.0004200576052942562	3.3766911478260844	2351	61	10	62700	MAB21L2,NUP160,MFHAS1,GTF2H2,PI3,GNG3,LILRB3,SLN,IMP3,SPINT3
TF	Factor: c-Jun; motif: NATGACGTCAYN; match class: 1	TF:M11266_1	false	0.0004200576052942562	3.3766911478260844	6366	61	17	62700	SPAG11B,JUND,PROCR,CCL8,COG5,RPL41,HSD17B10,IKBKG,UXT,PI3,SPIN2A,PRPF31,MAGEB2,HCAR3,S100A6,CLIC3,EDDM3A
TF	Factor: Tbx3; motif: NRAGGTGNNAR	TF:M10090	false	0.00042205802669125376	3.374627835911841	5103	61	15	62700	GRPR,RPL41,HSPB1,GTF2H2,PI3,LILRB3,SLN,IMP3,FCER1G,PLCH2,HCAR3,BAG6,TYROBP,EDDM3A,CEBPB
TF	Factor: HSF1; motif: NTTCTRGAANNTTCY	TF:M07100	false	0.00042261211672709	3.374058055432602	3374	61	12	62700	CRABP1,RBMY1A1,IFNGR2,RPL41,MFHAS1,HSPB1,HSD17B10,UXT,SPIN2A,FCER1G,LSM1,SPRR1B
TF	Factor: Ncx; motif: NAATNAATTAATAANWW	TF:M01420	false	0.00042261211672709	3.374058055432602	5727	61	16	62700	AMY1B,MAB21L2,GRPR,TMEM160,TIMM10,COG5,ARMCX6,RPL41,SPIN2A,ZNF32,IMP3,MAGEB2,FGF20,HCAR3,SPINT3,EDDM3A
TF	Factor: c-Jun; motif: NATGASTCATN	TF:M11264	false	0.0004226679776074921	3.3740006541704384	4504	61	14	62700	SPAG11B,AMY1B,VBP1,IFNGR2,CCL8,HSPB1,PI3,SLN,IMP3,HCRT,MAGEB2,FTHL17,EDDM3A,CEBPB
TF	Factor: JunD; motif: NRTGAGTCAYN	TF:M09964	false	0.0004243926596676733	3.3722321363008416	5107	61	15	62700	SPAG11B,CRABP1,PROCR,MFHAS1,UXT,GNG3,LILRB3,POU5F1,FCER1G,HCRT,MAGEB2,SPINT3,EDDM3A,CEBPB,SPRR1B
TF	Factor: AP-2beta; motif: NSCCYNRGGSN	TF:M11477	false	0.00042680179018769255	3.3697737676285286	8422	61	20	62700	AMY1B,JUND,RBMY1A1,VBP1,TIMM10,CCL8,MFHAS1,HSD17B10,IKBKG,PRPF31,ZNF32,POU5F1,IMP3,FCER1G,RAB33A,S100A6,TYROBP,CLIC3,LSM1,CEBPB
TF	Factor: NF-1; motif: NNTTGGCNNNNNNCCNNN	TF:M00193	false	0.0004274492166756971	3.3691154744506355	5111	61	15	62700	AMY1B,MAB21L2,VBP1,CCL8,ARMCX6,HSD17B10,GTF2H2,PI3,ZNF32,FCER1G,HCRT,FGF20,PLCH2,SPINT3,S100A6
TF	Factor: Elk-1; motif: NNNNCCGGAARTNN; match class: 1	TF:M00025_1	false	0.0004289948162453146	3.367547955576714	4512	61	14	62700	RBMY1A1,IFNGR2,MRPL18,TIMM10,ARMCX6,HSPB1,GTF2H2,IKBKG,PRPF31,MAGEB2,FTHL17,HCAR3,BAG6,LSM1
TF	Factor: BRCA2; motif: TGMCYCWGN	TF:M12723	false	0.0004289948162453146	3.367547955576714	3934	61	13	62700	RBMY1A1,PROCR,VBP1,HSD17B10,SPIN2A,GNG3,LILRB3,SLN,FCER1G,SPINT3,RPH3AL,S100A6,LSM1
TF	Factor: TEF-3; motif: GNTATTTTT; match class: 1	TF:M07270_1	false	0.0004296501969145977	3.3668849848283213	4513	61	14	62700	RBMY1A1,GRPR,PROCR,RPL41,HSPB1,SPIN2A,GNG3,SLN,ZNF32,FCER1G,FTHL17,SPINT3,TMSB15A,SPRR1B
TF	Factor: FOXJ2; motif: AYMATAATATTTKN	TF:M00423	false	0.00042973328306806797	3.3668010086781446	7046	61	18	62700	AMY1B,LGALS4,GRPR,PROCR,VBP1,IFNGR2,NUP160,RPL41,HSPB1,UXT,SPIN2A,GNG3,IMP3,FCER1G,HCAR3,SPINT3,LSM1,SPRR1B
TF	Factor: NF-kappaB2; motif: GGGRAANYCCC	TF:M10004	false	0.0004352116249407515	3.3612995127120064	1086	61	7	62700	CXCL3,IFNGR2,PI3,PRPF31,POU5F1,HCRT,EDDM3A
TF	Factor: GATA6; motif: NNNTCTTATCTNN	TF:M12571	false	0.0004364430195872425	3.3600724481649613	3942	61	13	62700	SPAG11B,MAB21L2,GRPR,PROCR,TIMM10,COG5,HSPB1,SPIN2A,GNG3,SLN,SPINT3,TYROBP,SPRR1B
TF	Factor: SP3; motif: NCCACGCCCMC	TF:M03921	false	0.0004372013227867531	3.359318532728468	3943	61	13	62700	CRABP1,JUND,TIMM10,CCL8,ARMCX6,HSD17B10,IKBKG,GNG3,ZNF32,HCRT,RPH3AL,BAG6,CLIC3
TF	Factor: HOXA13; motif: ATAAMA; match class: 1	TF:M01292_1	false	0.00043805990534783444	3.3584664950141243	8442	61	20	62700	CXCL3,AMY1B,MAB21L2,RBMY1A1,GRPR,PROCR,VBP1,CCL8,COG5,ARMCX6,HSPB1,HSD17B10,PI3,SPIN2A,POU5F1,FTHL17,FGF20,SPINT3,TMSB15A,SPRR1B
TF	Factor: MAFA; motif: TCAGCAN	TF:M01709	false	0.00044032621886440804	3.35622545406098	6397	61	17	62700	CXCL3,AMY1B,JUND,RBMY1A1,PROCR,TMEM160,COG5,HSPB1,HSD17B10,IKBKG,GNG3,LILRB3,PRPF31,SLN,IMP3,TMSB15A,EDDM3A
TF	Factor: Sox-3; motif: SNNACAATRK	TF:M11617	false	0.0004425041041862727	3.3540826969047206	3949	61	13	62700	CXCL3,MAB21L2,CCL8,COG5,RPL41,PRPF31,MAGEB2,FTHL17,SPINT3,S100A6,EDDM3A,CEBPB,SPRR1B
TF	Factor: Sp1; motif: RGGGMGGRGSNGGGG	TF:M10529	false	0.00044291915683508025	3.353675535502452	7066	61	18	62700	JUND,PROCR,IFNGR2,NUP160,COG5,ARMCX6,MFHAS1,IKBKG,SPIN2A,GNG3,LILRB3,MAGEB2,FGF20,S100A6,BAG6,TMSB15A,CLIC3,CEBPB
TF	Factor: nerf; motif: NANSCGGAAGTN	TF:M11460	false	0.0004476794618079411	3.3490328292888334	751	61	6	62700	MRPL18,RPL41,IKBKG,MAGEB2,FTHL17,BAG6
TF	Factor: Sox-3; motif: NNAACAATRN	TF:M11616	false	0.00045574668155073185	3.3412764849098537	466	61	5	62700	NUP160,MAGEB2,FTHL17,SPINT3,TYROBP
TF	Factor: YY1; motif: NGCCGCCATYTTGN	TF:M12275	false	0.00045574668155073185	3.3412764849098537	7084	61	18	62700	JUND,GRPR,PROCR,TMEM160,VBP1,IFNGR2,NUP160,RPL41,HSD17B10,UXT,GNG3,LILRB3,IMP3,FCER1G,HCRT,FTHL17,SPINT3,S100A6
TF	Factor: AP-4; motif: ANCATATGNT; match class: 1	TF:M11207_1	false	0.00045574668155073185	3.3412764849098537	2380	61	10	62700	SPAG11B,AMY1B,CCL8,SPIN2A,PRPF31,FTHL17,FGF20,HCAR3,SPINT3,EDDM3A
TF	Factor: ELFR; motif: NANGMGGAAGTN	TF:M11454	false	0.00045574668155073185	3.3412764849098537	1096	61	7	62700	MRPL18,ARMCX6,RPL41,IKBKG,MAGEB2,FTHL17,BAG6
TF	Factor: CTCF; motif: RSYGCCMYCTRSTGGN	TF:M09828	false	0.00046259027351851727	3.3348035029999967	3969	61	13	62700	JUND,GRPR,VBP1,ARMCX6,MFHAS1,IKBKG,SPIN2A,POU5F1,FCER1G,MAGEB2,FTHL17,S100A6,CEBPB
TF	Factor: POU3F2; motif: NTATGCWAATKAG	TF:M11909	false	0.00046412597521398944	3.3333641252322876	5156	61	15	62700	CXCL3,SPAG11B,JUND,GRPR,TMEM160,TIMM10,NUP160,PI3,SPIN2A,LILRB3,SLN,HCRT,FGF20,HCAR3,SPINT3
TF	Factor: TFII-I; motif: NAGGAAGTGN; match class: 1	TF:M04636_1	false	0.0004655081264809935	3.3320727330391438	5784	61	16	62700	SPAG11B,MAB21L2,GRPR,GTF2H2,UXT,SPIN2A,SLN,FCER1G,MAGEB2,FTHL17,PLCH2,HCAR3,SPINT3,RAB33A,EDDM3A,CEBPB
TF	Factor: AIRE; motif: WTNNNWNNTGGWWNNNWNGGNNWNWN	TF:M00999	false	0.0004690603473959827	3.3287712791291426	3419	61	12	62700	IFNGR2,NUP160,COG5,PI3,SPIN2A,GNG3,PRPF31,IMP3,FGF20,RPH3AL,EDDM3A,SPRR1B
TF	Factor: HOXA4; motif: RYCATTRN	TF:M08771	false	0.0004706522448047421	3.3272998655768515	2891	61	11	62700	TMEM160,TIMM10,CCL8,HSD17B10,IKBKG,PI3,LILRB3,PLCH2,TYROBP,LSM1,SPRR1B
TF	Factor: GATA6; motif: NNNAGATAAGANN	TF:M09771	false	0.00048044158782111607	3.318359406390922	2898	61	11	62700	SPAG11B,GRPR,PROCR,TIMM10,COG5,HSPB1,SPIN2A,GNG3,SLN,SPINT3,SPRR1B
TF	Factor: IRF-2; motif: NAANYGAAASYR	TF:M08775	false	0.0004804895444515918	3.318316058227242	8506	61	20	62700	CXCL3,SPAG11B,AMY1B,MAB21L2,RBMY1A1,PROCR,TMEM160,VBP1,NUP160,CCL8,COG5,ARMCX6,RPL41,MFHAS1,HSD17B10,SPIN2A,FTHL17,RPH3AL,LSM1,SPRR1B
TF	Factor: SMAD; motif: TNGNCAGACWN	TF:M00974	false	0.0004854632125051369	3.313843674533207	4573	61	14	62700	SPAG11B,LGALS4,GRPR,PROCR,HSD17B10,PI3,LILRB3,SLN,HCRT,FGF20,PLCH2,TMSB15A,EDDM3A,SPRR1B
TF	Factor: ITF-2; motif: NGCAGSTGKS	TF:M09962	false	0.0004889972109828796	3.3106936178870128	5183	61	15	62700	PROCR,IFNGR2,RPL41,HSPB1,HSD17B10,PI3,LILRB3,POU5F1,FCER1G,FTHL17,RAB33A,S100A6,CLIC3,LSM1,CEBPB
TF	Factor: nerf; motif: NANGCGGAAGTR	TF:M11457	false	0.0004889972109828796	3.3106936178870128	1110	61	7	62700	MRPL18,ARMCX6,RPL41,IKBKG,MAGEB2,FTHL17,BAG6
TF	Factor: ATF2; motif: NTGACRTCAYC	TF:M12581	false	0.0004922359573466392	3.307826664694886	4580	61	14	62700	SPAG11B,JUND,PROCR,CCL8,HSD17B10,PI3,SPIN2A,GNG3,MAGEB2,HCAR3,TMSB15A,CLIC3,EDDM3A,SPRR1B
TF	Factor: Erg; motif: NRRSAGGAAGNGG; match class: 1	TF:M09907_1	false	0.0004924527582272967	3.3076354257253042	5187	61	15	62700	JUND,TIMM10,PI3,SPIN2A,GNG3,FCER1G,HCRT,MAGEB2,FTHL17,FGF20,HCAR3,S100A6,CLIC3,LSM1,CEBPB
TF	Factor: CP2/LBP-1c/LSF; motif: GCTGGNTNGNNCYNG	TF:M00947	false	0.0004941986416412156	3.306098452637977	8526	61	20	62700	CXCL3,CRABP1,LGALS4,GRPR,PROCR,MRPL18,CCL8,MFHAS1,HSPB1,HSD17B10,SPIN2A,LILRB3,POU5F1,IMP3,FCER1G,PLCH2,SPINT3,RPH3AL,TMSB15A,EDDM3A
TF	Factor: Fli-1; motif: ACCGGAAGYN; match class: 1	TF:M02073_1	false	0.000494670989491256	3.305683558552943	1505	61	8	62700	CRABP1,MRPL18,TIMM10,GTF2H2,IKBKG,FTHL17,HCAR3,BAG6
TF	Factor: KLF17; motif: NMCCACNCWCCCNTN	TF:M12187	false	0.0004992212821249113	3.3017069086773994	2913	61	11	62700	SPAG11B,CRABP1,LGALS4,RBMY1A1,POU5F1,MAGEB2,FTHL17,S100A6,TYROBP,TMSB15A,CLIC3
TF	Factor: Erg; motif: NACCGGATATCCGGTN; match class: 1	TF:M11391_1	false	0.0005070155238407276	3.29497874320088	9266	61	21	62700	CXCL3,MAB21L2,RBMY1A1,MRPL18,TIMM10,NUP160,ARMCX6,HSPB1,UXT,SPIN2A,ZNF32,IMP3,FCER1G,MAGEB2,FTHL17,FGF20,PLCH2,HCAR3,TYROBP,CLIC3,CEBPB
TF	Factor: ATF-3; motif: GGTSACGTGAN	TF:M09868	false	0.0005101673888979328	3.2922873059659925	6485	61	17	62700	JUND,LGALS4,RBMY1A1,GRPR,PROCR,TIMM10,CCL8,COG5,ARMCX6,RPL41,MFHAS1,UXT,PRPF31,MAGEB2,RPH3AL,S100A6,SPRR1B
TF	Factor: AP-2gamma; motif: NTGSCCTGRGGSNN	TF:M09591	false	0.0005107610625127761	3.2917822182613974	8549	61	20	62700	AMY1B,RBMY1A1,PROCR,VBP1,IFNGR2,TIMM10,NUP160,CCL8,MFHAS1,GTF2H2,IKBKG,ZNF32,POU5F1,FCER1G,PLCH2,RAB33A,TMSB15A,CLIC3,LSM1,CEBPB
TF	Factor: CDP; motif: NATYGATSSS	TF:M00106	false	0.0005142174852670067	3.2888531598482214	6490	61	17	62700	CXCL3,AMY1B,CRABP1,LGALS4,RBMY1A1,TIMM10,CCL8,IKBKG,UXT,POU5F1,IMP3,FCER1G,MAGEB2,SPINT3,RAB33A,LSM1,SPRR1B
TF	Factor: Elk-1:PDEF; motif: NCMGGAMGGANATCCGGN	TF:M08227	false	0.0005200675018713046	3.283940283696669	8561	61	20	62700	CXCL3,LGALS4,RBMY1A1,GRPR,VBP1,TIMM10,GTF2H2,UXT,PI3,LILRB3,SLN,IMP3,FCER1G,HCRT,MAGEB2,HCAR3,RAB33A,BAG6,CLIC3,LSM1
TF	Factor: STAT; motif: NNNNNTTCTKGGA	TF:M00777	false	0.0005285994308504127	3.2768733088143316	5224	61	15	62700	LGALS4,TMEM160,IFNGR2,TIMM10,ARMCX6,HSD17B10,IKBKG,PI3,PRPF31,SLN,MAGEB2,PLCH2,BAG6,TMSB15A,SPRR1B
TF	Factor: Pet-1; motif: ACCGGAWRTN	TF:M02072	false	0.0005363784735204384	3.2705286600129897	2434	61	10	62700	CRABP1,MRPL18,TIMM10,NUP160,HSPB1,GTF2H2,IKBKG,FTHL17,RPH3AL,BAG6
TF	Factor: BTEB2; motif: WGGGTGKGGCNGGN; match class: 1	TF:M09972_1	false	0.000536405525298831	3.270506757303596	4036	61	13	62700	LGALS4,PROCR,NUP160,ARMCX6,IKBKG,UXT,SPIN2A,GNG3,LILRB3,PLCH2,TYROBP,TMSB15A,CLIC3
TF	Factor: ELK1; motif: ACCGGAAGTN; match class: 1	TF:M03970_1	false	0.000536405525298831	3.270506757303596	1129	61	7	62700	CRABP1,MRPL18,TIMM10,IKBKG,MAGEB2,BAG6,LSM1
TF	Factor: Spz1; motif: DNNGGRGGGWWNNNN; match class: 1	TF:M00446_1	false	0.0005379759917803323	3.269237105132817	2941	61	11	62700	JUND,IFNGR2,TIMM10,COG5,LILRB3,FGF20,RAB33A,BAG6,TYROBP,CLIC3,LSM1
TF	Factor: ETV4; motif: NCAGGAAGNN; match class: 1	TF:M12556_1	false	0.0005422357830460721	3.265811825990731	4041	61	13	62700	SPAG11B,JUND,TIMM10,PI3,SPIN2A,GNG3,LILRB3,FCER1G,HCRT,FTHL17,RPH3AL,TYROBP,LSM1
TF	Factor: FXR:RXR-alpha; motif: CAAGGTSAWTAACC; match class: 1	TF:M00631_1	false	0.0005514583592667097	3.2584872756507157	488	61	5	62700	CRABP1,VBP1,FCER1G,TMSB15A,CLIC3
TF	Factor: SNA; motif: NNRGCAGGTGCNNNN	TF:M10528	false	0.0005515889155500798	3.258384469769219	4636	61	14	62700	CXCL3,JUND,TMEM160,COG5,IKBKG,ZNF32,IMP3,HCRT,FTHL17,FGF20,RAB33A,RPH3AL,S100A6,CEBPB
TF	Factor: Sp2; motif: NYSGCCCCGCCCCCY	TF:M03567	false	0.0005521141104383962	3.2579711534082696	7895	61	19	62700	CXCL3,CRABP1,JUND,MAB21L2,PROCR,IFNGR2,MRPL18,NUP160,CCL8,HSPB1,IKBKG,UXT,GNG3,POU5F1,PLCH2,SPINT3,TMSB15A,CLIC3,CEBPB
TF	Factor: ATF-3; motif: SNTGACGYNATN	TF:M07313	false	0.0005521141104383962	3.2579711534082696	2951	61	11	62700	JUND,MAB21L2,PROCR,CCL8,ARMCX6,IKBKG,PRPF31,FTHL17,FGF20,HCAR3,CEBPB
TF	Factor: CTCF; motif: NCCRSTAGGGGGCGC	TF:M08911	false	0.0005550409110895018	3.255675004614983	9332	61	21	62700	CXCL3,SPAG11B,CRABP1,JUND,GRPR,TMEM160,IFNGR2,CCL8,ARMCX6,MFHAS1,IKBKG,SPIN2A,POU5F1,FTHL17,PLCH2,S100A6,BAG6,TYROBP,TMSB15A,CLIC3,CEBPB
TF	Factor: Sox-14; motif: NNNACAATGN	TF:M11618	false	0.0005558794316364175	3.255019395204228	1137	61	7	62700	CXCL3,NUP160,GTF2H2,MAGEB2,FTHL17,SPINT3,TYROBP
TF	Factor: HOXB7; motif: NGYAATTANN	TF:M10685	false	0.0005558794316364175	3.255019395204228	3490	61	12	62700	MAB21L2,VBP1,MRPL18,TIMM10,COG5,UXT,PI3,LILRB3,PRPF31,EDDM3A,LSM1,SPRR1B
TF	Factor: BCL-6; motif: NNGYAATCGAGGAATN	TF:M12342	false	0.000556538854737277	3.2545045100194097	4642	61	14	62700	CXCL3,AMY1B,PROCR,TIMM10,NUP160,HSD17B10,GTF2H2,PI3,ZNF32,IMP3,FTHL17,HCAR3,SPINT3,CEBPB
TF	Factor: Spi-B; motif: NAAWGNGGAAGTN	TF:M11377	false	0.0005638239204643536	3.248856502949515	491	61	5	62700	LGALS4,RPL41,MAGEB2,S100A6,TYROBP
TF	Factor: KLF; motif: GGGNGGGG; match class: 1	TF:M07461_1	false	0.000570825710345346	3.2434964742230368	3501	61	12	62700	LGALS4,IFNGR2,NUP160,ARMCX6,SPIN2A,LILRB3,POU5F1,PLCH2,RAB33A,TYROBP,TMSB15A,CLIC3
TF	Factor: ROX; motif: GNNNCASGTGGS	TF:M09764	false	0.0005732313022704323	3.241670102238161	5902	61	16	62700	CXCL3,AMY1B,CRABP1,JUND,RBMY1A1,IFNGR2,TIMM10,COG5,MFHAS1,GTF2H2,PI3,POU5F1,PLCH2,S100A6,TYROBP,CLIC3
TF	Factor: HSF1; motif: NTTCTRGAANNTTCY; match class: 1	TF:M07100_1	false	0.0005732313022704323	3.241670102238161	493	61	5	62700	IFNGR2,HSPB1,HSD17B10,UXT,SPRR1B
TF	Factor: AP-2alphaA; motif: ANMGCCTNAGGCKNT; match class: 1	TF:M01047_1	false	0.0005759251170339705	3.2396339807661696	8634	61	20	62700	CRABP1,JUND,RBMY1A1,IFNGR2,MRPL18,TIMM10,MFHAS1,HSD17B10,IKBKG,SPIN2A,LILRB3,PRPF31,ZNF32,FCER1G,HCAR3,RAB33A,S100A6,TYROBP,CLIC3,CEBPB
TF	Factor: AP-2alphaA; motif: ANMGCCTNAGGCKNT	TF:M01047	false	0.0005759251170339705	3.2396339807661696	8634	61	20	62700	CRABP1,JUND,RBMY1A1,IFNGR2,MRPL18,TIMM10,MFHAS1,HSD17B10,IKBKG,SPIN2A,LILRB3,PRPF31,ZNF32,FCER1G,HCAR3,RAB33A,S100A6,TYROBP,CLIC3,CEBPB
TF	Factor: pax-6; motif: NYACGCNTSRNYGCNYN; match class: 1	TF:M11883_1	false	0.0005768638799843373	3.2389266533014975	7926	61	19	62700	CRABP1,JUND,RBMY1A1,TMEM160,VBP1,COG5,RPL41,MFHAS1,HSPB1,PRPF31,ZNF32,FCER1G,PLCH2,RAB33A,RPH3AL,S100A6,BAG6,CLIC3,LSM1
TF	Factor: RelA-p65; motif: NWGGGRATTTCCMN	TF:M10094	false	0.000580517559300035	3.2361846393331986	2463	61	10	62700	CXCL3,JUND,RBMY1A1,VBP1,IFNGR2,TIMM10,PI3,IMP3,HCRT,CLIC3
TF	Factor: AP-4; motif: AWCAGCTGWT	TF:M11210	false	0.000580517559300035	3.2361846393331986	4664	61	14	62700	SPAG11B,GRPR,TIMM10,HSD17B10,GNG3,LILRB3,SLN,IMP3,MAGEB2,FTHL17,BAG6,TYROBP,CLIC3,EDDM3A
TF	Factor: AP-4; motif: AWCAGCTGWT; match class: 1	TF:M11210_1	false	0.000580517559300035	3.2361846393331986	4664	61	14	62700	SPAG11B,GRPR,TIMM10,HSD17B10,GNG3,LILRB3,SLN,IMP3,MAGEB2,FTHL17,BAG6,TYROBP,CLIC3,EDDM3A
TF	Factor: Tax/CREB; motif: RTGACGCATAYCCCC; match class: 1	TF:M00115_1	false	0.0005871359081446497	3.23126135816399	2976	61	11	62700	AMY1B,JUND,TIMM10,COG5,HSPB1,LILRB3,IMP3,MAGEB2,RPH3AL,TYROBP,CLIC3
TF	Factor: GABP-alpha; motif: NACCGGAAGTN	TF:M11414	false	0.0005879463252528457	3.230662319690037	2977	61	11	62700	CRABP1,MRPL18,TIMM10,NUP160,HSPB1,GTF2H2,IKBKG,FTHL17,HCAR3,RPH3AL,BAG6
TF	Factor: TEF-1; motif: NRCATWCCN	TF:M12042	false	0.0005879463252528457	3.230662319690037	5284	61	15	62700	SPAG11B,CRABP1,RBMY1A1,TMEM160,VBP1,NUP160,RPL41,GTF2H2,IKBKG,PI3,GNG3,SLN,SPINT3,RAB33A,S100A6
TF	Factor: ATF3; motif: CBCTGACGTCANCS; match class: 1	TF:M00513_1	false	0.000599260743242371	3.2223841714135295	3523	61	12	62700	SPAG11B,AMY1B,JUND,LGALS4,CCL8,HSD17B10,GNG3,PRPF31,HCAR3,TMSB15A,CLIC3,SPRR1B
TF	Factor: Oct-1; motif: TATGCAAATN	TF:M00342	false	0.0006024019015486184	3.2201136659063456	2986	61	11	62700	CXCL3,SPAG11B,AMY1B,JUND,GRPR,SPIN2A,IMP3,FGF20,HCAR3,SPINT3,TMSB15A
TF	Factor: EGR1; motif: NNMCGCCCACGCNN	TF:M12508	false	0.0006024019015486184	3.2201136659063456	6588	61	17	62700	CXCL3,JUND,MAB21L2,TMEM160,IFNGR2,COG5,ARMCX6,MFHAS1,HSPB1,IKBKG,ZNF32,FGF20,S100A6,BAG6,CLIC3,LSM1,CEBPB
TF	Factor: VDR; motif: GGGKNARNRRGGWSA; match class: 1	TF:M00444_1	false	0.0006062956104374488	3.2173155760330445	4686	61	14	62700	CRABP1,MAB21L2,MRPL18,NUP160,MFHAS1,HSD17B10,UXT,POU5F1,HCRT,PLCH2,RAB33A,RPH3AL,S100A6,CLIC3
TF	Factor: etv3; motif: ACCGGAAGYN	TF:M02068	false	0.0006070037974768314	3.216808591926268	3529	61	12	62700	CXCL3,CRABP1,MRPL18,TIMM10,NUP160,ARMCX6,RPL41,IKBKG,MAGEB2,FTHL17,HCAR3,BAG6
TF	Factor: LEF-1; motif: WCAAAGN	TF:M03794	false	0.0006112490487368017	3.2137818037434633	4691	61	14	62700	SPAG11B,AMY1B,VBP1,MRPL18,COG5,ARMCX6,HSPB1,UXT,PI3,GNG3,FGF20,RPH3AL,EDDM3A,SPRR1B
TF	Factor: P53; motif: NNNGRCATGCCCAGRCATGYCY; match class: 1	TF:M12647_1	false	0.0006112490487368017	3.2137818037434633	1560	61	8	62700	LGALS4,TMEM160,HSPB1,POU5F1,PLCH2,S100A6,BAG6,LSM1
TF	Factor: LEF-1; motif: WCAAAGN	TF:M02019	false	0.0006112490487368017	3.2137818037434633	4691	61	14	62700	SPAG11B,AMY1B,VBP1,MRPL18,COG5,ARMCX6,HSPB1,UXT,PI3,GNG3,FGF20,RPH3AL,EDDM3A,SPRR1B
TF	Factor: MZF1; motif: NNAATCCCCANNN	TF:M12493	false	0.0006159358475354248	3.210464519186617	1562	61	8	62700	GRPR,VBP1,RPL41,HSD17B10,UXT,IMP3,FTHL17,TYROBP
TF	Factor: NFATc4; motif: NGGAAAAN	TF:M07301	false	0.0006171464099756765	3.2096117930144534	4104	61	13	62700	LGALS4,GRPR,PROCR,VBP1,MRPL18,TIMM10,CCL8,GNG3,ZNF32,FCER1G,PLCH2,S100A6,SPRR1B
TF	Factor: C-Myc; motif: NGCCACGTGNN	TF:M07601	false	0.0006175412095990638	3.2093340558750834	5948	61	16	62700	SPAG11B,AMY1B,CRABP1,RBMY1A1,TIMM10,COG5,ARMCX6,MFHAS1,UXT,PI3,SPIN2A,SLN,IMP3,PLCH2,S100A6,LSM1
TF	Factor: Egr-1; motif: GCGTGGGCGT	TF:M07597	false	0.0006243795034981119	3.204551361957749	5954	61	16	62700	SPAG11B,CRABP1,JUND,RBMY1A1,IFNGR2,HSD17B10,GNG3,LILRB3,PRPF31,ZNF32,IMP3,FCER1G,HCRT,MAGEB2,HCAR3,RAB33A
TF	Factor: Sp2; motif: NTWAGTCCCGCCCMCTT	TF:M12155	false	0.0006255162671229643	3.203761391598256	4703	61	14	62700	CXCL3,MAB21L2,TMEM160,IFNGR2,NUP160,HSPB1,IKBKG,UXT,GNG3,POU5F1,HCRT,PLCH2,S100A6,CEBPB
TF	Factor: foxl2; motif: NNYGTAAACAN	TF:M11579	false	0.0006258619514009919	3.2035214501065084	5956	61	16	62700	CXCL3,AMY1B,CRABP1,LGALS4,GRPR,HSD17B10,GTF2H2,PRPF31,SLN,IMP3,FTHL17,FGF20,HCAR3,RPH3AL,LSM1,SPRR1B
TF	Factor: GR; motif: RGWACATWATGTWCY; match class: 1	TF:M11847_1	false	0.0006324848142323383	3.198949897305143	4116	61	13	62700	CXCL3,SPAG11B,GRPR,VBP1,CCL8,PI3,SPIN2A,PLCH2,SPINT3,RPH3AL,BAG6,TYROBP,LSM1
TF	Factor: YY1; motif: NYNKCCATNTT	TF:M01035	false	0.0006342795615612048	3.197719282681358	5964	61	16	62700	GRPR,PROCR,TMEM160,VBP1,NUP160,RPL41,HSD17B10,UXT,GNG3,POU5F1,FCER1G,HCRT,SPINT3,S100A6,TMSB15A,LSM1
TF	Factor: HOXA10; motif: NGYMATAAAAN	TF:M04340	false	0.0006349129600673444	3.1972858078629813	2015	61	9	62700	CRABP1,PROCR,COG5,PI3,FTHL17,HCAR3,SPINT3,TMSB15A,LSM1
TF	Factor: GLI3; motif: GTGGGTGGT	TF:M01657	false	0.0006385983418164575	3.1947722134835415	1168	61	7	62700	GRPR,UXT,IMP3,MAGEB2,PLCH2,S100A6,TMSB15A
TF	Factor: E2F-1; motif: NTTTCGCGCS	TF:M00940	false	0.0006406426897502354	3.193384125139515	8001	61	19	62700	CRABP1,MAB21L2,VBP1,IFNGR2,MRPL18,NUP160,ARMCX6,RPL41,MFHAS1,GTF2H2,IKBKG,PRPF31,IMP3,HCRT,RAB33A,S100A6,BAG6,LSM1,CEBPB
TF	Factor: MEF-2A; motif: SKYTAAAAATAACYCH	TF:M00406	false	0.0006409684101601694	3.1931633739619807	1169	61	7	62700	GRPR,PROCR,HSPB1,SPIN2A,FTHL17,TMSB15A,CEBPB
TF	Factor: C/EBPgamma; motif: NNTTGCGYMANN	TF:M11324	false	0.0006422223849462042	3.192314560978819	3013	61	11	62700	AMY1B,TMEM160,VBP1,TIMM10,SLN,FCER1G,FTHL17,FGF20,HCAR3,S100A6,CLIC3
TF	Factor: Pet-1; motif: GCNGGAAGYG; match class: 1	TF:M09918_1	false	0.0006487047927706464	3.1879528933968033	7314	61	18	62700	CRABP1,JUND,PROCR,TMEM160,IFNGR2,MRPL18,TIMM10,HSD17B10,IKBKG,SPIN2A,LILRB3,FCER1G,MAGEB2,FTHL17,BAG6,CLIC3,LSM1,SPRR1B
TF	Factor: TCF-1; motif: ASATCAAAG	TF:M11600	false	0.000648705545026264	3.1879523897774718	3560	61	12	62700	SPAG11B,AMY1B,GRPR,VBP1,HSPB1,UXT,GNG3,FTHL17,FGF20,SPINT3,EDDM3A,SPRR1B
TF	Factor: BTEB2; motif: NMCACGCCCN	TF:M12164	false	0.000648705545026264	3.1879523897774718	3017	61	11	62700	TMEM160,CCL8,HSPB1,HSD17B10,GTF2H2,IMP3,HCRT,MAGEB2,HCAR3,BAG6,EDDM3A
TF	Factor: RUNX3; motif: NRACCGCANWAACCRCAN	TF:M04110	false	0.0006497236193085592	3.1872713451033055	9456	61	21	62700	CXCL3,SPAG11B,CRABP1,TMEM160,IFNGR2,MRPL18,TIMM10,RPL41,MFHAS1,HSPB1,UXT,LILRB3,ZNF32,IMP3,FCER1G,PLCH2,RAB33A,BAG6,CLIC3,LSM1,CEBPB
TF	Factor: ESE-1; motif: CAGGAARNN	TF:M07285	false	0.0006611608089611082	3.1796928976238417	2510	61	10	62700	TMEM160,TIMM10,COG5,ARMCX6,MFHAS1,UXT,FGF20,SPINT3,LSM1,SPRR1B
TF	Factor: Spi-B; motif: NAWGRGGAAGTR	TF:M11374	false	0.0006779540214997614	3.168799758767216	2518	61	10	62700	LGALS4,GRPR,TMEM160,RPL41,UXT,LILRB3,POU5F1,MAGEB2,S100A6,TYROBP
TF	Factor: HIF1; motif: NGTACGTGCNGB	TF:M00466	false	0.0006787909977068036	3.1682639260364254	3034	61	11	62700	CRABP1,LGALS4,MRPL18,UXT,LILRB3,PRPF31,IMP3,MAGEB2,RAB33A,RPH3AL,TYROBP
TF	Factor: POU6F1; motif: NNNNATAATGAGSTNNN	TF:M01462	false	0.0006823334129054104	3.1660033614107785	6007	61	16	62700	VBP1,CCL8,ARMCX6,RPL41,PI3,LILRB3,SLN,POU5F1,IMP3,HCRT,MAGEB2,HCAR3,RAB33A,BAG6,EDDM3A,SPRR1B
TF	Factor: Rarb; motif: AGGTCANNYARAGGTCA	TF:M08035	false	0.0006823334129054104	3.1660033614107785	6007	61	16	62700	CRABP1,GRPR,VBP1,MRPL18,TIMM10,ARMCX6,MFHAS1,GTF2H2,PI3,LILRB3,POU5F1,IMP3,FCER1G,MAGEB2,HCAR3,SPRR1B
TF	Factor: USF2; motif: CASGYG; match class: 1	TF:M00726_1	false	0.0006828900696797234	3.1656492025761565	6009	61	16	62700	SPAG11B,AMY1B,CRABP1,RBMY1A1,TIMM10,COG5,ARMCX6,MFHAS1,UXT,PI3,SPIN2A,SLN,IMP3,PLCH2,S100A6,LSM1
TF	Factor: USF2; motif: CASGYG	TF:M00726	false	0.0006828900696797234	3.1656492025761565	6009	61	16	62700	SPAG11B,AMY1B,CRABP1,RBMY1A1,TIMM10,COG5,ARMCX6,MFHAS1,UXT,PI3,SPIN2A,SLN,IMP3,PLCH2,S100A6,LSM1
TF	Factor: MAX; motif: CACGTG	TF:M08950	false	0.0006828900696797234	3.1656492025761565	6009	61	16	62700	SPAG11B,AMY1B,CRABP1,RBMY1A1,TIMM10,COG5,ARMCX6,MFHAS1,UXT,PI3,SPIN2A,SLN,IMP3,PLCH2,S100A6,LSM1
TF	Factor: MAX; motif: CACGTG; match class: 1	TF:M08950_1	false	0.0006828900696797234	3.1656492025761565	6009	61	16	62700	SPAG11B,AMY1B,CRABP1,RBMY1A1,TIMM10,COG5,ARMCX6,MFHAS1,UXT,PI3,SPIN2A,SLN,IMP3,PLCH2,S100A6,LSM1
TF	Factor: c-Myc; motif: KACCACGTGSYY	TF:M01154	false	0.0006954273747418633	3.157748217786584	5378	61	15	62700	SPAG11B,AMY1B,CRABP1,RBMY1A1,TIMM10,COG5,MFHAS1,UXT,PI3,IMP3,FTHL17,HCAR3,S100A6,EDDM3A,LSM1
TF	Factor: MZF-1; motif: KNGNKAGGGGNAA	TF:M00084	false	0.0006978163391753278	3.1562588658844577	6682	61	17	62700	LGALS4,MAB21L2,PROCR,TMEM160,NUP160,ARMCX6,UXT,SPIN2A,GNG3,LILRB3,ZNF32,FCER1G,MAGEB2,PLCH2,HCAR3,TMSB15A,LSM1
TF	Factor: HOXA9; motif: DTGATTTATKGY	TF:M07450	false	0.0007084258275186576	3.149705613850732	4768	61	14	62700	AMY1B,ARMCX6,RPL41,HSD17B10,GNG3,LILRB3,PRPF31,IMP3,MAGEB2,FTHL17,HCAR3,RPH3AL,TYROBP,EDDM3A
TF	Factor: Pit-1; motif: NNWWATTCAT	TF:M03559	false	0.0007135581601643971	3.1465706229571055	5392	61	15	62700	CXCL3,AMY1B,LGALS4,GRPR,CCL8,ARMCX6,MFHAS1,HSPB1,HSD17B10,UXT,IMP3,FTHL17,FGF20,SPINT3,TYROBP
TF	Factor: JUNB:C-JUN; motif: NATGACKCAT	TF:M08944	false	0.0007159475051096731	3.1451188199784377	5394	61	15	62700	SPAG11B,CRABP1,PROCR,VBP1,IFNGR2,TIMM10,GNG3,LILRB3,FCER1G,HCRT,MAGEB2,FTHL17,S100A6,CEBPB,SPRR1B
TF	Factor: TEAD1; motif: NNACATTCCAGNN	TF:M12500	false	0.000718111322101612	3.143808225915233	6038	61	16	62700	AMY1B,LGALS4,RBMY1A1,TMEM160,VBP1,RPL41,IKBKG,UXT,SLN,POU5F1,IMP3,FCER1G,FGF20,SPINT3,CLIC3,SPRR1B
TF	Factor: E2F1; motif: NNNNNGCGSSAAAN	TF:M08874	false	0.0007183093284320916	3.143688493499493	7382	61	18	62700	CXCL3,CRABP1,MAB21L2,IFNGR2,MRPL18,NUP160,ARMCX6,RPL41,GTF2H2,PRPF31,IMP3,FCER1G,HCRT,FGF20,RAB33A,BAG6,TYROBP,CEBPB
TF	Factor: HNF4A; motif: NNCAAAGTCCANN	TF:M12503	false	0.0007183093284320916	3.143688493499493	3058	61	11	62700	CXCL3,IFNGR2,GTF2H2,PI3,ZNF32,IMP3,FGF20,HCAR3,BAG6,EDDM3A,SPRR1B
TF	Factor: Tbx5; motif: TNAGGTGTKV; match class: 1	TF:M01020_1	false	0.0007187561939960888	3.143418399684252	4179	61	13	62700	AMY1B,CRABP1,NUP160,ARMCX6,GTF2H2,PI3,POU5F1,PLCH2,HCAR3,RPH3AL,S100A6,CLIC3,EDDM3A
TF	Factor: TTF-1; motif: NNNNCAAGNRNN	TF:M00794	false	0.0007193865288842953	3.1430376989695405	4778	61	14	62700	AMY1B,JUND,PROCR,TMEM160,COG5,ARMCX6,RPL41,GNG3,LILRB3,IMP3,HCRT,RAB33A,BAG6,TMSB15A
TF	Factor: GLI2; motif: GCGACCACMCTR	TF:M03902	false	0.0007193865288842953	3.1430376989695405	1605	61	8	62700	RBMY1A1,VBP1,IFNGR2,MRPL18,HSPB1,UXT,HCRT,PLCH2
TF	Factor: LKLF; motif: CNCCACCCS; match class: 1	TF:M08819_1	false	0.0007213493755275204	3.1418543398392775	1606	61	8	62700	IFNGR2,NUP160,ARMCX6,POU5F1,PLCH2,RAB33A,TYROBP,CLIC3
TF	Factor: ZNF515; motif: WNSCCCCCWGCNG	TF:M08835	false	0.0007213493755275204	3.1418543398392775	3608	61	12	62700	CXCL3,JUND,GRPR,CCL8,HSPB1,GNG3,PRPF31,HCRT,S100A6,TYROBP,CLIC3,CEBPB
TF	Factor: NR3C1; motif: NRGWACAYNRTGTWCYN; match class: 1	TF:M04476_1	false	0.0007237661687490729	3.1404017211297006	5403	61	15	62700	CXCL3,SPAG11B,CRABP1,GRPR,VBP1,IFNGR2,CCL8,PI3,SPIN2A,SPINT3,RPH3AL,BAG6,TYROBP,CLIC3,LSM1
TF	Factor: AREB6; motif: NNYNYACCTGWVT	TF:M00412	false	0.0007297680334978546	3.1368151642373934	4786	61	14	62700	SPAG11B,AMY1B,GRPR,VBP1,NUP160,CCL8,ARMCX6,RPL41,PI3,GNG3,FCER1G,HCRT,FTHL17,SPRR1B
TF	Factor: PU.1; motif: NRAAAGAGGAAGTGARA	TF:M09659	false	0.0007340022031753151	3.1343026365070275	2549	61	10	62700	LGALS4,GRPR,PROCR,IFNGR2,RPL41,UXT,LILRB3,FCER1G,FTHL17,CLIC3
TF	Factor: T-bet; motif: NNGNRGGTGTGRN	TF:M10089	false	0.00073726293124142	3.132377601390553	6057	61	16	62700	CRABP1,GRPR,IFNGR2,MRPL18,CCL8,ARMCX6,GTF2H2,GNG3,LILRB3,POU5F1,FGF20,PLCH2,BAG6,CLIC3,EDDM3A,CEBPB
TF	Factor: HSF1; motif: TCYAGAANNTTC	TF:M07259	false	0.00073726293124142	3.132377601390553	4792	61	14	62700	CXCL3,CRABP1,JUND,LGALS4,PROCR,GTF2H2,UXT,PI3,SPIN2A,HCRT,HCAR3,SPINT3,LSM1,SPRR1B
TF	Factor: YY1; motif: NGCCATYTTKGRCNWWNNGTGCK; match class: 1	TF:M12276_1	false	0.0007400252981682528	3.130753433421623	3620	61	12	62700	MAB21L2,PROCR,IFNGR2,MRPL18,TIMM10,RPL41,HSD17B10,SPIN2A,POU5F1,HCRT,FTHL17,EDDM3A
TF	Factor: NFE2L2; motif: RTGACWCAGCA	TF:M02263	false	0.0007401871199327214	3.130658476375214	3072	61	11	62700	AMY1B,TMEM160,NUP160,HSPB1,HSD17B10,GNG3,SLN,FCER1G,S100A6,CEBPB,SPRR1B
TF	Factor: SMAD5; motif: GSGGCAGM; match class: 1	TF:M03846_1	false	0.0007429391166314177	3.129046774926382	2554	61	10	62700	CXCL3,LGALS4,RBMY1A1,PROCR,TIMM10,CCL8,RPL41,PLCH2,RPH3AL,LSM1
TF	Factor: AP-2gamma:Dlx-3; motif: NSCCYNNRGGCANNNNYAATTA	TF:M08660	false	0.0007440780667227842	3.128381497023602	3623	61	12	62700	PROCR,TMEM160,TIMM10,HSPB1,UXT,GNG3,LILRB3,POU5F1,IMP3,FTHL17,HCAR3,LSM1
TF	Factor: ATF-3; motif: NRTGACGTCAYN	TF:M11291	false	0.0007473790120544846	3.126459102200732	4800	61	14	62700	SPAG11B,JUND,PROCR,CCL8,COG5,RPL41,HSD17B10,UXT,SPIN2A,PRPF31,MAGEB2,HCAR3,S100A6,EDDM3A
TF	Factor: HIF-1alpha; motif: NCACGT	TF:M02012	false	0.0007533304399120502	3.123014483624443	6735	61	17	62700	SPAG11B,AMY1B,CRABP1,JUND,GRPR,MRPL18,TIMM10,COG5,HSPB1,UXT,PI3,SPIN2A,IMP3,MAGEB2,RAB33A,S100A6,BAG6
TF	Factor: TFIIB; motif: YTNTMTGMSN	TF:M08904	false	0.0007533304399120502	3.123014483624443	6735	61	17	62700	CXCL3,AMY1B,LGALS4,GRPR,TIMM10,MFHAS1,HSPB1,GTF2H2,PI3,LILRB3,PRPF31,ZNF32,IMP3,SPINT3,RAB33A,RPH3AL,CLIC3
TF	Factor: GLI2; motif: TGGGTGGTCNS	TF:M07291	false	0.0007537455092398834	3.122775262338556	3080	61	11	62700	SPAG11B,CRABP1,COG5,UXT,LILRB3,IMP3,PLCH2,SPINT3,S100A6,TMSB15A,LSM1
TF	Factor: ipf1; motif: MVCTAATTAS	TF:M01233	false	0.0007573383986217827	3.1207100229894844	2073	61	9	62700	MAB21L2,VBP1,MRPL18,PI3,PRPF31,HCRT,FGF20,TYROBP,EDDM3A
TF	Factor: mbnl2; motif: NYGCYTYGCYTN	TF:M12136	false	0.0007608029930575886	3.118727787519331	5433	61	15	62700	TMEM160,MRPL18,CCL8,MFHAS1,HSD17B10,IKBKG,SPIN2A,GNG3,PRPF31,ZNF32,HCAR3,RPH3AL,S100A6,TMSB15A,CLIC3
TF	Factor: ZNF777; motif: GTCCGYCCCGTCSAACAAT; match class: 1	TF:M08993_1	false	0.0007612155919378896	3.118492324663476	4210	61	13	62700	SPAG11B,JUND,VBP1,MRPL18,ARMCX6,HSD17B10,GTF2H2,UXT,PRPF31,SLN,TMSB15A,EDDM3A,CEBPB
TF	Factor: ER81; motif: NNCCGGAWGYN; match class: 1	TF:M11419_1	false	0.0007644648873289926	3.1166424573928837	1623	61	8	62700	MRPL18,TIMM10,GTF2H2,IKBKG,UXT,MAGEB2,FTHL17,BAG6
TF	Factor: TFII-I; motif: RGAGGKAGG; match class: 1	TF:M00706_1	false	0.0007703091067769123	3.113334967776104	1625	61	8	62700	JUND,PROCR,TMEM160,GNG3,LILRB3,FGF20,PLCH2,RAB33A
TF	Factor: HTF4; motif: CASCTGB	TF:M02018	false	0.0007720865131572478	3.1123340337552956	8857	61	20	62700	CXCL3,CRABP1,JUND,TMEM160,CCL8,COG5,IKBKG,LILRB3,ZNF32,POU5F1,IMP3,HCRT,FTHL17,FGF20,PLCH2,RAB33A,RPH3AL,S100A6,CLIC3,CEBPB
TF	Factor: MRF4; motif: CASCTGC	TF:M03831	false	0.0007720865131572478	3.1123340337552956	8857	61	20	62700	CXCL3,CRABP1,JUND,TMEM160,CCL8,COG5,IKBKG,LILRB3,ZNF32,POU5F1,IMP3,HCRT,FTHL17,FGF20,PLCH2,RAB33A,RPH3AL,S100A6,CLIC3,CEBPB
TF	Factor: AML3; motif: NNAACCGCAAWAACCGCAAN; match class: 1	TF:M12000_1	false	0.0007750347992131537	3.110678797149236	1627	61	8	62700	IFNGR2,MRPL18,HSPB1,UXT,LILRB3,ZNF32,IMP3,PLCH2
TF	Factor: IRF-8; motif: AGTTTCW	TF:M01665	false	0.0007770330091643263	3.1095605315293082	4822	61	14	62700	AMY1B,RBMY1A1,PROCR,COG5,ARMCX6,MFHAS1,HSD17B10,GTF2H2,ZNF32,FCER1G,MAGEB2,HCAR3,SPINT3,SPRR1B
TF	Factor: Pbx1; motif: KTGATKGAYN	TF:M11041	false	0.0007797276879698521	3.108057043797766	2083	61	9	62700	AMY1B,MRPL18,CCL8,ARMCX6,HSD17B10,LILRB3,ZNF32,EDDM3A,SPRR1B
TF	Factor: ZNF691; motif: GAGCACTGNNN	TF:M12714	false	0.0007893015554902837	3.1027570413221133	2577	61	10	62700	SPAG11B,AMY1B,TIMM10,NUP160,IKBKG,SPIN2A,POU5F1,PLCH2,RPH3AL,TYROBP
TF	Factor: DREF; motif: CTYYCWCTTCCY; match class: 1	TF:M09725_1	false	0.0007897669923688052	3.1025010211839827	2087	61	9	62700	MAB21L2,TMEM160,IFNGR2,NUP160,ARMCX6,HSD17B10,LILRB3,FCER1G,TYROBP
TF	Factor: ER-alpha; motif: NAGGTCACSGTGACCTN; match class: 1	TF:M11843_1	false	0.0007930846239974155	3.1006804699657557	2579	61	10	62700	CXCL3,PROCR,HSD17B10,IKBKG,FCER1G,MAGEB2,FGF20,RAB33A,LSM1,SPRR1B
TF	Factor: IRF-4; motif: NCGAAACCGAAACYA	TF:M04015	false	0.0007968827504269802	3.098605573947063	2090	61	9	62700	CXCL3,CRABP1,RBMY1A1,TIMM10,NUP160,HSD17B10,FTHL17,HCAR3,RAB33A
TF	Factor: HNF4A; motif: TGGACTTTG	TF:M12622	false	0.0007968827504269802	3.098605573947063	2581	61	10	62700	IFNGR2,GTF2H2,PI3,ZNF32,POU5F1,IMP3,HCAR3,BAG6,EDDM3A,SPRR1B
TF	Factor: ERF:pitx1; motif: NNCGGAWGNNNRGNTTA	TF:M08692	false	0.0007984426724566169	3.0977562604015465	5462	61	15	62700	MAB21L2,TMEM160,MRPL18,NUP160,IKBKG,UXT,PRPF31,ZNF32,FCER1G,MAGEB2,S100A6,BAG6,TMSB15A,EDDM3A,LSM1
TF	Factor: NR3C1; motif: RRGAACATWMYGTYCTRN	TF:M02219	false	0.0008011697410025612	3.0962754617296553	6777	61	17	62700	CXCL3,SPAG11B,AMY1B,CRABP1,MAB21L2,VBP1,IFNGR2,TIMM10,CCL8,UXT,FTHL17,PLCH2,HCAR3,SPINT3,RAB33A,RPH3AL,BAG6
TF	Factor: KLF4; motif: MCACACCCTNN; match class: 1	TF:M09808_1	false	0.0008011697410025612	3.0962754617296553	538	61	5	62700	ARMCX6,MFHAS1,POU5F1,S100A6,CLIC3
TF	Factor: ZNF549; motif: NTGCTKYCMW	TF:M12355	false	0.0008018332963125891	3.09591591353251	6778	61	17	62700	SPAG11B,RBMY1A1,IFNGR2,CCL8,ARMCX6,HSPB1,HSD17B10,PI3,LILRB3,PRPF31,SLN,ZNF32,FTHL17,FGF20,HCAR3,SPINT3,RPH3AL
TF	Factor: MTF-1; motif: NTTTTGCACACGGCNYN	TF:M12279	false	0.000815685711886708	3.088477145027773	6788	61	17	62700	CXCL3,AMY1B,CRABP1,MAB21L2,RBMY1A1,GRPR,MRPL18,TIMM10,CCL8,UXT,SPIN2A,GNG3,PRPF31,SLN,ZNF32,HCAR3,LSM1
TF	Factor: PLAGL2; motif: AAGGACC	TF:M05548	false	0.0008189279946174393	3.086754282507066	4247	61	13	62700	MAB21L2,PROCR,TMEM160,COG5,GTF2H2,IKBKG,UXT,GNG3,LILRB3,PRPF31,IMP3,RAB33A,RPH3AL
TF	Factor: ZNF647; motif: NYAGGCCYAC; match class: 1	TF:M12286_1	false	0.0008196769285913018	3.0863572888080966	1643	61	8	62700	CXCL3,HSD17B10,UXT,FCER1G,RPH3AL,TYROBP,CLIC3,EDDM3A
TF	Factor: NR1B1; motif: GGRNGRNSNRRAGKTCAAGG	TF:M10044	false	0.0008221153173054667	3.085067260128058	3670	61	12	62700	LGALS4,TMEM160,COG5,MFHAS1,IKBKG,POU5F1,FCER1G,MAGEB2,FTHL17,RAB33A,EDDM3A,SPRR1B
TF	Factor: TEF-3:HOXA13; motif: CTCGTAAATWCCN	TF:M08427	false	0.0008293332823133978	3.0812709054183376	290	61	4	62700	VBP1,PI3,S100A6,TMSB15A
TF	Factor: Sox-14; motif: CCGAACAATN	TF:M11620	false	0.0008318402672354965	3.079960060389815	543	61	5	62700	SPAG11B,CCL8,GTF2H2,PRPF31,MAGEB2
TF	Factor: Max; motif: NNANCACGTGNTNN	TF:M00119	false	0.0008409172471852053	3.075246740063102	6809	61	17	62700	SPAG11B,AMY1B,CRABP1,RBMY1A1,TIMM10,COG5,ARMCX6,MFHAS1,UXT,PI3,SPIN2A,SLN,IMP3,PLCH2,S100A6,EDDM3A,LSM1
TF	Factor: c-Ets-2; motif: CTTCCTG; match class: 1	TF:M01207_1	false	0.0008409172471852053	3.075246740063102	3681	61	12	62700	SPAG11B,JUND,TIMM10,PI3,SPIN2A,GNG3,LILRB3,FCER1G,HCRT,FTHL17,TYROBP,LSM1
TF	Factor: Elk-1; motif: CTTCCKG; match class: 1	TF:M07252_1	false	0.0008409172471852053	3.075246740063102	3681	61	12	62700	SPAG11B,JUND,TIMM10,PI3,SPIN2A,GNG3,LILRB3,FCER1G,HCRT,FTHL17,TYROBP,LSM1
TF	Factor: Max; motif: NNANCACGTGNTNN; match class: 1	TF:M00119_1	false	0.0008409172471852053	3.075246740063102	6809	61	17	62700	SPAG11B,AMY1B,CRABP1,RBMY1A1,TIMM10,COG5,ARMCX6,MFHAS1,UXT,PI3,SPIN2A,SLN,IMP3,PLCH2,S100A6,EDDM3A,LSM1
TF	Factor: PPARgamma; motif: NWSTRGGKSARAGGKCA	TF:M10038	false	0.0008444444103604557	3.0734289346877963	6812	61	17	62700	LGALS4,MAB21L2,PROCR,VBP1,COG5,RPL41,UXT,SPIN2A,POU5F1,MAGEB2,SPINT3,RAB33A,RPH3AL,TYROBP,CLIC3,LSM1,SPRR1B
TF	Factor: DEC1; motif: CNCACRTGASC	TF:M03572	false	0.0008543733522336845	3.068352305678749	6819	61	17	62700	GRPR,TMEM160,IFNGR2,MRPL18,TIMM10,COG5,ARMCX6,MFHAS1,PRPF31,SLN,ZNF32,IMP3,FTHL17,RAB33A,BAG6,CEBPB,SPRR1B
TF	Factor: DEC; motif: NNNSCACSTGAS	TF:M08872	false	0.0008545248448208721	3.0682753058961394	7507	61	18	62700	AMY1B,LGALS4,IFNGR2,CCL8,COG5,ARMCX6,MFHAS1,GTF2H2,IKBKG,UXT,SPIN2A,LILRB3,SLN,FCER1G,HCRT,SPINT3,S100A6,TYROBP
TF	Factor: T3R-beta; motif: NRGGTCAAAGGTCAN; match class: 1	TF:M11816_1	false	0.0008624058436032136	3.064288309397559	4879	61	14	62700	LGALS4,TIMM10,COG5,ARMCX6,RPL41,HSD17B10,UXT,PI3,GNG3,ZNF32,HCRT,RPH3AL,TYROBP,LSM1
TF	Factor: MOX1; motif: NTCRTTAN	TF:M10761	false	0.0008636863007409918	3.063643968858637	3138	61	11	62700	TMEM160,TIMM10,HSD17B10,PI3,GNG3,LILRB3,PLCH2,SPINT3,TYROBP,LSM1,SPRR1B
TF	Factor: AP-2alpha; motif: NGCCTNAGGCN; match class: 1	TF:M11479_1	false	0.0008711853580451241	3.0598894323496686	3697	61	12	62700	AMY1B,RBMY1A1,VBP1,TIMM10,CCL8,IKBKG,ZNF32,POU5F1,FCER1G,TYROBP,CLIC3,LSM1
TF	Factor: OSR2; motif: NGCTACYGNN	TF:M12052	false	0.0008721376846684137	3.0594149474395618	1661	61	8	62700	AMY1B,MRPL18,FCER1G,HCAR3,S100A6,EDDM3A,LSM1,CEBPB
TF	Factor: T3R-alpha; motif: NNTSRGGTCAN	TF:M01724	false	0.0008727568560213379	3.0591067308603437	2616	61	10	62700	LGALS4,TMEM160,CCL8,IKBKG,GNG3,PRPF31,HCRT,TYROBP,EDDM3A,SPRR1B
TF	Factor: YB-1; motif: NNNNCCAATNN; match class: 1	TF:M03862_1	false	0.0008937048946675736	3.0488058635028046	3152	61	11	62700	SPAG11B,GRPR,PROCR,TMEM160,VBP1,NUP160,UXT,IMP3,RAB33A,TMSB15A,LSM1
TF	Factor: ERF; motif: ACCGGAARYN	TF:M02061	false	0.0008937048946675736	3.0488058635028046	2624	61	10	62700	CXCL3,MRPL18,TIMM10,ARMCX6,RPL41,HSPB1,IKBKG,MAGEB2,FTHL17,BAG6
TF	Factor: TFEA; motif: RGTCACGTGA	TF:M10100	false	0.0008941791902245681	3.0485754414639636	6179	61	16	62700	AMY1B,GRPR,CCL8,COG5,ARMCX6,MFHAS1,HSD17B10,PI3,SPIN2A,GNG3,POU5F1,IMP3,PLCH2,S100A6,CLIC3,SPRR1B
TF	Factor: Oct-2; motif: NNNATTTGCATRT	TF:M07120	false	0.0008941791902245681	3.0485754414639636	4899	61	14	62700	CXCL3,SPAG11B,AMY1B,JUND,GRPR,TIMM10,CCL8,MFHAS1,SPIN2A,SLN,HCRT,FGF20,SPINT3,RPH3AL
TF	Factor: TBR2; motif: NAGGTGTGAN	TF:M12017	false	0.0008996889523788811	3.0459076123543634	1249	61	7	62700	CRABP1,GRPR,MRPL18,GTF2H2,PLCH2,BAG6,EDDM3A
TF	Factor: ATF-2; motif: NRTGAYGTMAYN	TF:M11308	false	0.0009009007694104977	3.04532304217383	4296	61	13	62700	SPAG11B,AMY1B,JUND,PROCR,CCL8,HSD17B10,UXT,PI3,SPIN2A,GNG3,PRPF31,HCAR3,EDDM3A
TF	Factor: Spi-B; motif: NAWGCGGAAGTN	TF:M11375	false	0.0009119638951406606	3.0400223551491794	2632	61	10	62700	LGALS4,GRPR,TMEM160,RPL41,UXT,LILRB3,POU5F1,MAGEB2,S100A6,TYROBP
TF	Factor: GR; motif: RGWACATWATGTWCY	TF:M11847	false	0.0009120928942224757	3.0399609276872464	5540	61	15	62700	CXCL3,SPAG11B,GRPR,VBP1,IFNGR2,CCL8,PI3,SPIN2A,PLCH2,SPINT3,RPH3AL,BAG6,TYROBP,CLIC3,LSM1
TF	Factor: HOXA6; motif: NGYMATTANN	TF:M10696	false	0.0009234694238746585	3.0345774795007796	4916	61	14	62700	MAB21L2,PROCR,VBP1,MRPL18,TIMM10,COG5,RPL41,IKBKG,UXT,PRPF31,MAGEB2,RPH3AL,EDDM3A,LSM1
TF	Factor: YY1; motif: CCATNTT	TF:M01894	false	0.0009281785759901906	3.0323684600891716	6873	61	17	62700	SPAG11B,CRABP1,LGALS4,GRPR,PROCR,IFNGR2,ARMCX6,RPL41,MFHAS1,GTF2H2,PI3,GNG3,FCER1G,FTHL17,SPINT3,S100A6,TYROBP
TF	Factor: Oct3; motif: CYWTTSWNATGCAAAT	TF:M10036	false	0.0009352665545729935	3.0290645958845586	4314	61	13	62700	SPAG11B,AMY1B,MAB21L2,GRPR,CCL8,COG5,ARMCX6,UXT,IMP3,FGF20,HCAR3,SPINT3,SPRR1B
TF	Factor: (SATB1)2; motif: TATTAGTAATAA	TF:M01232	false	0.0009422308637869661	3.025842674081189	3174	61	11	62700	AMY1B,CCL8,COG5,GTF2H2,UXT,SPIN2A,SLN,FCER1G,HCRT,FTHL17,EDDM3A
TF	Factor: PEA3; motif: ACAGGAAGGAAGTN	TF:M11429	false	0.0009453694052451659	3.0243984567699376	5560	61	15	62700	CXCL3,SPAG11B,AMY1B,JUND,PROCR,TMEM160,TIMM10,COG5,UXT,PI3,SPIN2A,HCRT,MAGEB2,FGF20,BAG6
TF	Factor: CREB1; motif: NRTGAYGTCAYN	TF:M11222	false	0.0009462059673878852	3.0240143173364307	3735	61	12	62700	SPAG11B,AMY1B,JUND,PROCR,CCL8,HSD17B10,SPIN2A,GNG3,HCAR3,TMSB15A,CLIC3,EDDM3A
TF	Factor: LEF-1; motif: NWTCAAAGNN	TF:M01022	false	0.0009491105602509998	3.02268319441129	3178	61	11	62700	SPAG11B,AMY1B,GRPR,VBP1,HSPB1,UXT,GNG3,FTHL17,FGF20,SPINT3,EDDM3A
TF	Factor: Sox-2; motif: NNCCTTTGTNYYN	TF:M10067	false	0.0009491105602509998	3.02268319441129	6216	61	16	62700	CRABP1,IFNGR2,NUP160,SLN,ZNF32,IMP3,HCRT,MAGEB2,FTHL17,SPINT3,RAB33A,BAG6,TYROBP,TMSB15A,EDDM3A,SPRR1B
TF	Factor: Gscl; motif: NTAATCCN	TF:M10924	false	0.0009491105602509998	3.02268319441129	6888	61	17	62700	SPAG11B,AMY1B,LGALS4,RBMY1A1,PROCR,TMEM160,TIMM10,CCL8,COG5,ARMCX6,PI3,SLN,POU5F1,BAG6,TYROBP,TMSB15A,SPRR1B
TF	Factor: Elf-1; motif: NAMCCGGAAGTN; match class: 1	TF:M11447_1	false	0.000949868858567841	3.0223363504288	2648	61	10	62700	RBMY1A1,IFNGR2,MRPL18,TIMM10,IKBKG,MAGEB2,FTHL17,HCAR3,BAG6,LSM1
TF	Factor: E2F; motif: TTTSGCGS	TF:M00427	false	0.0009529983663124287	3.020907843854964	9761	61	21	62700	CRABP1,JUND,MAB21L2,VBP1,IFNGR2,MRPL18,TIMM10,NUP160,RPL41,IKBKG,UXT,ZNF32,FTHL17,FGF20,PLCH2,RAB33A,S100A6,BAG6,TYROBP,TMSB15A,CEBPB
TF	Factor: Nkx2-5; motif: TYAAGTG	TF:M00240	false	0.0009616609554046109	3.0169780164760516	4939	61	14	62700	SPAG11B,LGALS4,MAB21L2,PROCR,TMEM160,ARMCX6,MFHAS1,UXT,SLN,ZNF32,FCER1G,HCRT,HCAR3,TYROBP
TF	Factor: MYC; motif: NNCCACGTGCNN	TF:M09812	false	0.0009661538748784467	3.014953699993704	5574	61	15	62700	SPAG11B,AMY1B,CRABP1,RBMY1A1,TIMM10,COG5,MFHAS1,UXT,PI3,SPIN2A,SLN,IMP3,PLCH2,S100A6,LSM1
TF	Factor: TCF-3; motif: ASATCAAAG	TF:M11615	false	0.0009692519700059641	3.0135633076157227	889	61	6	62700	AMY1B,HSPB1,UXT,GNG3,FGF20,EDDM3A
TF	Factor: foxl2; motif: NACGTMAACAN	TF:M11578	false	0.0009692519700059641	3.0135633076157227	5576	61	15	62700	CXCL3,SPAG11B,AMY1B,CRABP1,MAB21L2,ARMCX6,RPL41,PRPF31,SLN,IMP3,FCER1G,HCRT,HCAR3,RAB33A,S100A6
TF	Factor: islet1; motif: SCAMTTAN	TF:M11012	false	0.0009692519700059641	3.0135633076157227	6230	61	16	62700	MAB21L2,RBMY1A1,TMEM160,VBP1,RPL41,HSD17B10,UXT,SPIN2A,GNG3,ZNF32,POU5F1,PLCH2,RPH3AL,BAG6,TYROBP,SPRR1B
TF	Factor: JunD; motif: NRTGACGTCATS; match class: 1	TF:M11270_1	false	0.000972679149300266	3.012030393717295	4336	61	13	62700	AMY1B,JUND,CCL8,COG5,ARMCX6,RPL41,UXT,PI3,SPIN2A,GNG3,PRPF31,MAGEB2,HCAR3
TF	Factor: HB9; motif: NTCRTTAN	TF:M10569	false	0.000972679149300266	3.012030393717295	3190	61	11	62700	TMEM160,TIMM10,HSD17B10,PI3,GNG3,LILRB3,SPINT3,BAG6,TYROBP,LSM1,SPRR1B
TF	Factor: ipf1; motif: RTCATTAN	TF:M10745	false	0.000972679149300266	3.012030393717295	3190	61	11	62700	TMEM160,TIMM10,HSD17B10,PI3,GNG3,LILRB3,SPINT3,BAG6,TYROBP,LSM1,SPRR1B
TF	Factor: Elf-1; motif: NANCCGGAAGTN; match class: 1	TF:M11451_1	false	0.000972679149300266	3.012030393717295	2158	61	9	62700	IFNGR2,MRPL18,TIMM10,IKBKG,MAGEB2,FTHL17,HCAR3,BAG6,LSM1
TF	Factor: CREB1; motif: NRTGATGTCAYN	TF:M11216	false	0.000972679149300266	3.012030393717295	4337	61	13	62700	SPAG11B,AMY1B,JUND,PROCR,CCL8,HSD17B10,SPIN2A,GNG3,MAGEB2,HCAR3,TMSB15A,CLIC3,EDDM3A
TF	Factor: Barhl-1; motif: NTAAACGN	TF:M10578	false	0.0009735493796012014	3.011642015644262	6235	61	16	62700	CXCL3,JUND,RBMY1A1,GRPR,TIMM10,ARMCX6,RPL41,HSPB1,IKBKG,SLN,ZNF32,IMP3,RAB33A,RPH3AL,BAG6,TMSB15A
TF	Factor: C/EBP; motif: NNNTKNNGNAAN	TF:M00770	false	0.000974433124428362	3.011247961254776	5582	61	15	62700	AMY1B,CRABP1,GRPR,IFNGR2,CCL8,COG5,MFHAS1,HSD17B10,IKBKG,GNG3,POU5F1,FCER1G,HCAR3,TYROBP,SPRR1B
TF	Factor: PEA3; motif: NTCGTAAATGCA; match class: 1	TF:M11431_1	false	0.0009949730732697107	3.0021886723081606	4348	61	13	62700	CXCL3,RBMY1A1,GRPR,PROCR,CCL8,ARMCX6,HSD17B10,IKBKG,SPIN2A,FGF20,RPH3AL,TMSB15A,LSM1
TF	Factor: ESE-1; motif: NTGTGCGGATGCN; match class: 1	TF:M11385_1	false	0.0009975014492793416	3.001086464650173	5595	61	15	62700	SPAG11B,CRABP1,JUND,RBMY1A1,TMEM160,IFNGR2,HSPB1,HSD17B10,GNG3,LILRB3,IMP3,MAGEB2,HCAR3,CLIC3,LSM1
TF	Factor: FEV; motif: CAGGAART	TF:M02269	false	0.0009977727373751495	3.000968366671931	2167	61	9	62700	TIMM10,COG5,ARMCX6,MFHAS1,UXT,FGF20,SPINT3,LSM1,SPRR1B
TF	Factor: HSF1; motif: AGAANRTTCN	TF:M00146	false	0.0010020297810642018	2.9991193707246158	2670	61	10	62700	CXCL3,AMY1B,LGALS4,HSPB1,HSD17B10,IMP3,FCER1G,MAGEB2,FTHL17,SPINT3
TF	Factor: Nkx2-3; motif: NNCGTTRWS; match class: 1	TF:M10638_1	false	0.0010071755063015928	2.996894844464338	4355	61	13	62700	CXCL3,SPAG11B,LGALS4,MAB21L2,RBMY1A1,GRPR,TIMM10,HSPB1,HSD17B10,PRPF31,HCAR3,S100A6,BAG6
TF	Factor: GATA3; motif: NGATAANN	TF:M03997	false	0.0010125463805748026	2.9945850744181164	4358	61	13	62700	SPAG11B,AMY1B,GRPR,PROCR,TIMM10,CCL8,COG5,HSPB1,SPIN2A,GNG3,SLN,SPINT3,SPRR1B
TF	Factor: GATA-3; motif: WGATAASN	TF:M08918	false	0.0010125463805748026	2.9945850744181164	4358	61	13	62700	SPAG11B,AMY1B,GRPR,PROCR,TIMM10,CCL8,COG5,HSPB1,SPIN2A,GNG3,SLN,SPINT3,SPRR1B
TF	Factor: PARP; motif: YDRGAAAWAS	TF:M01211	false	0.001020351276836892	2.991250287720112	2677	61	10	62700	CRABP1,GRPR,VBP1,COG5,ARMCX6,RPL41,GNG3,SLN,ZNF32,HCAR3
TF	Factor: TFEA; motif: YRCACGTGACN	TF:M11090	false	0.0010224899465883727	2.99034095340635	6266	61	16	62700	SPAG11B,AMY1B,CRABP1,RBMY1A1,TIMM10,COG5,ARMCX6,MFHAS1,UXT,PI3,SPIN2A,SLN,IMP3,PLCH2,S100A6,LSM1
TF	Factor: Oct-2; motif: NTGCATATGCAN	TF:M11899	false	0.001025089265879937	2.98923831412914	5612	61	15	62700	CXCL3,SPAG11B,AMY1B,CRABP1,VBP1,CCL8,COG5,HSD17B10,IKBKG,UXT,SPIN2A,SLN,IMP3,SPINT3,RPH3AL
TF	Factor: AP-2alpha; motif: NGCCTNAGGCN	TF:M11479	false	0.0010273990646603947	2.9882608339912946	3777	61	12	62700	AMY1B,RBMY1A1,VBP1,TIMM10,CCL8,IKBKG,ZNF32,POU5F1,FCER1G,TYROBP,CLIC3,LSM1
TF	Factor: CREB1; motif: NNNTGATGTCANN	TF:M12486	false	0.0010316833955190576	2.9864535591767294	3779	61	12	62700	SPAG11B,AMY1B,JUND,PROCR,CCL8,HSD17B10,SPIN2A,GNG3,HCAR3,CLIC3,EDDM3A,SPRR1B
TF	Factor: GKLF; motif: NNCCACRCCCN	TF:M12174	false	0.0010382134276753804	2.983713358497421	2684	61	10	62700	CRABP1,TMEM160,CCL8,HSPB1,HSD17B10,GTF2H2,HCRT,HCAR3,BAG6,EDDM3A
TF	Factor: GABP-beta; motif: ASMGGAAGKGN	TF:M01876	false	0.0010452325301088564	2.980787082462769	2183	61	9	62700	LGALS4,RPL41,UXT,MAGEB2,FTHL17,HCAR3,RAB33A,BAG6,LSM1
TF	Factor: Sox-10; motif: ACAAWGNN	TF:M07338	false	0.0010530042138410167	2.977569890880763	1717	61	8	62700	CXCL3,SPAG11B,AMY1B,TIMM10,NUP160,CCL8,EDDM3A,CEBPB
TF	Factor: COUP-TF1; motif: RAGGTCANYGACCTY; match class: 1	TF:M11743_1	false	0.0010530042138410167	2.977569890880763	4992	61	14	62700	CXCL3,AMY1B,TMEM160,VBP1,TIMM10,NUP160,SLN,POU5F1,IMP3,FCER1G,S100A6,TYROBP,CLIC3,LSM1
TF	Factor: T-bet; motif: NAGGTGTGAA	TF:M12019	false	0.0010599034871327621	2.9747336789936902	578	61	5	62700	CRABP1,MRPL18,GTF2H2,PLCH2,BAG6
TF	Factor: HMX2; motif: ANCAMTTAANN	TF:M04334	false	0.001066682078758868	2.971965001395154	4999	61	14	62700	CXCL3,MAB21L2,GRPR,TIMM10,RPL41,GTF2H2,SPIN2A,SLN,IMP3,MAGEB2,FGF20,PLCH2,SPINT3,LSM1
TF	Factor: PAX5; motif: RNGCGTGACCNN; match class: 1	TF:M09817_1	false	0.001068444733923444	2.9712479371150993	6294	61	16	62700	JUND,LGALS4,IFNGR2,TIMM10,COG5,MFHAS1,HSPB1,HSD17B10,IKBKG,POU5F1,IMP3,PLCH2,RAB33A,RPH3AL,CLIC3,CEBPB
TF	Factor: PEA3; motif: NACCGGAAGTN; match class: 1	TF:M11428_1	false	0.0010728534371870304	2.9694596030745393	2192	61	9	62700	CRABP1,IFNGR2,MRPL18,TIMM10,IKBKG,MAGEB2,FTHL17,BAG6,LSM1
TF	Factor: C/EBPbeta; motif: NRTTGCGYAAYN	TF:M11317	false	0.0011034549133483124	2.957245407209225	4401	61	13	62700	AMY1B,JUND,GRPR,TMEM160,VBP1,GNG3,SLN,FCER1G,FTHL17,FGF20,HCAR3,S100A6,CLIC3
TF	Factor: POU6F1; motif: NNNNWTAATGAGSTNNN	TF:M01479	false	0.0011191024754830632	2.9511301435885966	4408	61	13	62700	VBP1,CCL8,ARMCX6,RPL41,SLN,POU5F1,HCRT,MAGEB2,HCAR3,RAB33A,BAG6,EDDM3A,SPRR1B
TF	Factor: ER-alpha; motif: AGGTCANMNTGACC	TF:M04738	false	0.0011232710974013143	2.9495154156916006	4410	61	13	62700	JUND,PROCR,TIMM10,NUP160,IKBKG,UXT,LILRB3,FCER1G,MAGEB2,FGF20,TYROBP,EDDM3A,SPRR1B
TF	Factor: Foxn2; motif: NNGCGTCNNNNNGACGCNN; match class: 1	TF:M11541_1	false	0.0011278521271491644	2.947747837030804	5667	61	15	62700	JUND,VBP1,IFNGR2,MRPL18,NUP160,CCL8,MFHAS1,HSPB1,IKBKG,ZNF32,IMP3,MAGEB2,FGF20,RAB33A,CEBPB
TF	Factor: POU2F3; motif: NNAYGCTNATS	TF:M11903	false	0.0011301594127616837	2.946860293507902	1737	61	8	62700	TMEM160,NUP160,HSD17B10,UXT,FGF20,HCAR3,SPINT3,EDDM3A
TF	Factor: DEC1; motif: NGCACGTGAS; match class: 1	TF:M09876_1	false	0.0011380366563924968	2.9438437490019345	6332	61	16	62700	SPAG11B,AMY1B,CRABP1,RBMY1A1,TIMM10,COG5,ARMCX6,MFHAS1,UXT,PI3,SPIN2A,SLN,IMP3,PLCH2,S100A6,LSM1
TF	Factor: KLF15; motif: GAGNNGGGGNGTDG	TF:M01714	false	0.0011388897756067949	2.9435183059140013	2212	61	9	62700	SPAG11B,LGALS4,MRPL18,COG5,HSPB1,GNG3,ZNF32,POU5F1,TMSB15A
TF	Factor: CTCF; motif: NNNNANASYGCCMYCTAGTGG	TF:M04689	false	0.0011388897756067949	2.9435183059140013	5675	61	15	62700	GRPR,PROCR,VBP1,ARMCX6,MFHAS1,HSPB1,PI3,SPIN2A,SLN,FCER1G,MAGEB2,FTHL17,HCAR3,TMSB15A,CEBPB
TF	Factor: HES-1; motif: ANSBCKYGTGSCNNG; match class: 1	TF:M01009_1	false	0.0011388897756067949	2.9435183059140013	320	61	4	62700	JUND,FTHL17,RPH3AL,CEBPB
TF	Factor: COUPTF; motif: NNNNNTGACCYTTGNMCNYNGMN	TF:M01036	false	0.0011388897756067949	2.9435183059140013	3826	61	12	62700	LGALS4,TIMM10,COG5,RPL41,HSD17B10,PI3,SPIN2A,POU5F1,FCER1G,HCRT,FGF20,RPH3AL
TF	Factor: Elf-1; motif: ACTTCCGGG; match class: 1	TF:M04714_1	false	0.0011388897756067949	2.9435183059140013	2719	61	10	62700	RBMY1A1,IFNGR2,MRPL18,TIMM10,IKBKG,MAGEB2,FTHL17,HCAR3,BAG6,LSM1
TF	Factor: TIEG1; motif: NCCCNSNCCCCGCCCCC; match class: 1	TF:M12351_1	false	0.0011425353415749884	2.9421303571980597	8430	61	19	62700	CXCL3,CRABP1,JUND,IFNGR2,NUP160,COG5,MFHAS1,HSPB1,HSD17B10,IKBKG,GNG3,FTHL17,FGF20,RPH3AL,BAG6,TYROBP,TMSB15A,CLIC3,CEBPB
TF	Factor: Sp2; motif: TGGGCGCGCCCA; match class: 1	TF:M06948_1	false	0.0011425353415749884	2.9421303571980597	6337	61	16	62700	CXCL3,CRABP1,JUND,VBP1,MRPL18,COG5,MFHAS1,HSPB1,ZNF32,FGF20,PLCH2,SPINT3,S100A6,CLIC3,LSM1,CEBPB
TF	Factor: ELK-1; motif: ACCGGAAGTN; match class: 1	TF:M02059_1	false	0.0011610337313461483	2.935155162582964	3835	61	12	62700	RBMY1A1,IFNGR2,MRPL18,TIMM10,GTF2H2,IKBKG,PRPF31,MAGEB2,FTHL17,HCAR3,BAG6,LSM1
TF	Factor: CDP; motif: NATCGATCGS	TF:M00104	false	0.0011632588660183576	2.934323628716745	4430	61	13	62700	CXCL3,CRABP1,ARMCX6,RPL41,HSD17B10,SPIN2A,GNG3,POU5F1,MAGEB2,RAB33A,TMSB15A,LSM1,CEBPB
TF	Factor: AP-4:Max; motif: NCAGCTGNNNNNNNCACGTGN; match class: 1	TF:M08674_1	false	0.0011634591988841066	2.934248842295763	5688	61	15	62700	SPAG11B,LGALS4,PROCR,COG5,MFHAS1,SPIN2A,GNG3,IMP3,FCER1G,FTHL17,HCAR3,RPH3AL,S100A6,TYROBP,CEBPB
TF	Factor: Tal-1; motif: CAGATGG; match class: 1	TF:M03804_1	false	0.001165714548266688	2.933407783444792	926	61	6	62700	CRABP1,LGALS4,GRPR,FTHL17,RPH3AL,S100A6
TF	Factor: Sox-10; motif: AACAATGGNCCATTGTT	TF:M11633	false	0.001171705588674372	2.9311814986220726	3840	61	12	62700	AMY1B,CRABP1,GRPR,TIMM10,RPL41,GTF2H2,UXT,PI3,SPIN2A,IMP3,FTHL17,SPINT3
TF	Factor: GABP-alpha; motif: CACTTCCGG; match class: 1	TF:M04698_1	false	0.0011722289053110694	2.9309875738072235	593	61	5	62700	MRPL18,IKBKG,MAGEB2,FTHL17,BAG6
TF	Factor: COUP-TF1; motif: GRGGKSARAGGTCAGNG	TF:M09886	false	0.001173578795168638	2.9304877461522034	5694	61	15	62700	CXCL3,AMY1B,LGALS4,TIMM10,COG5,HSPB1,PI3,ZNF32,POU5F1,HCRT,RAB33A,S100A6,BAG6,CLIC3,LSM1
TF	Factor: ESE-1; motif: NSMGGAARTN; match class: 1	TF:M02055_1	false	0.0011736712237977362	2.9304535433674266	2224	61	9	62700	RBMY1A1,MRPL18,TIMM10,RPL41,IKBKG,MAGEB2,FTHL17,BAG6,LSM1
TF	Factor: ESE-1; motif: NSMGGAARTN; match class: 1	TF:M01214_1	false	0.0011736712237977362	2.9304535433674266	2224	61	9	62700	RBMY1A1,MRPL18,TIMM10,RPL41,IKBKG,MAGEB2,FTHL17,BAG6,LSM1
TF	Factor: HSF2; motif: NGAANNWTCK; match class: 1	TF:M00147_1	false	0.0011798940071826695	2.9281570046965992	4439	61	13	62700	CXCL3,AMY1B,IFNGR2,NUP160,CCL8,HSPB1,HSD17B10,UXT,IMP3,FCER1G,MAGEB2,FTHL17,SPINT3
TF	Factor: NEUROD1; motif: NNACAGATGGNNN	TF:M09776	false	0.0011861974003649833	2.925843032088538	930	61	6	62700	LGALS4,GRPR,NUP160,SPIN2A,RPH3AL,S100A6
TF	Factor: GATA2; motif: NNNTTCTTATCTSN	TF:M07213	false	0.0011861974003649833	2.925843032088538	3847	61	12	62700	SPAG11B,GRPR,PROCR,TIMM10,CCL8,COG5,HSPB1,SPIN2A,GNG3,SLN,SPINT3,SPRR1B
TF	Factor: MAZ; motif: GGGGGAGGGGGNGRGRRRGNRG; match class: 1	TF:M09984_1	false	0.0011956894315638493	2.922381609372012	5706	61	15	62700	JUND,MAB21L2,TMEM160,IFNGR2,NUP160,ARMCX6,GNG3,PRPF31,POU5F1,FGF20,PLCH2,RAB33A,TYROBP,TMSB15A,CEBPB
TF	Factor: HOXD4; motif: RTCRTTAN	TF:M10713	false	0.0012095609163204411	2.9173722546641265	3856	61	12	62700	TMEM160,TIMM10,CCL8,HSD17B10,IKBKG,GNG3,LILRB3,SPINT3,BAG6,TYROBP,EDDM3A,LSM1
TF	Factor: AP-4:Dlx-3; motif: NCAGCTGNNNNNNGTAATKR	TF:M08671	false	0.0012200321096280308	2.91362873911971	4456	61	13	62700	LGALS4,PROCR,VBP1,HSD17B10,POU5F1,FCER1G,HCRT,MAGEB2,PLCH2,HCAR3,RPH3AL,S100A6,TMSB15A
TF	Factor: HOXC4; motif: RTCRTTAN	TF:M10718	false	0.0012200321096280308	2.91362873911971	2748	61	10	62700	TMEM160,TIMM10,HSD17B10,PI3,GNG3,LILRB3,SPINT3,TYROBP,LSM1,SPRR1B
TF	Factor: AP-4; motif: ANCATATGNT	TF:M11207	false	0.0012287370176107466	2.910541057733399	3293	61	11	62700	SPAG11B,AMY1B,CCL8,SPIN2A,PRPF31,MAGEB2,FTHL17,FGF20,HCAR3,SPINT3,EDDM3A
TF	Factor: DMRT1; motif: NNNNGCTACATN	TF:M11515	false	0.0012321925475126216	2.9093214222135493	3865	61	12	62700	AMY1B,GRPR,PROCR,IFNGR2,NUP160,COG5,MFHAS1,PI3,SLN,POU5F1,MAGEB2,SPINT3
TF	Factor: CEBPD; motif: RTTRCGCAAY	TF:M04202	false	0.0012399816685219522	2.9065847352559984	5085	61	14	62700	AMY1B,MAB21L2,GRPR,TMEM160,VBP1,TIMM10,RPL41,GNG3,ZNF32,FCER1G,FTHL17,FGF20,S100A6,CLIC3
TF	Factor: AP-1; motif: NNNTGAGTCAKCN	TF:M00517	false	0.0012416349950009303	2.906006055491799	5086	61	14	62700	SPAG11B,CRABP1,PROCR,GNG3,LILRB3,SLN,IMP3,FCER1G,HCRT,MAGEB2,RPH3AL,EDDM3A,CEBPB,SPRR1B
TF	Factor: E2F; motif: TTTSGCGSG	TF:M00918	false	0.0012497193813703856	2.9031874948352487	5733	61	15	62700	CRABP1,JUND,MAB21L2,VBP1,MRPL18,NUP160,RPL41,IKBKG,UXT,IMP3,FTHL17,FGF20,PLCH2,RAB33A,BAG6
TF	Factor: TEF-3:Erg; motif: ACCGGAAATRNNNNNCATWCC	TF:M08637	false	0.0012497193813703856	2.9031874948352487	4469	61	13	62700	AMY1B,LGALS4,NUP160,HSPB1,HSD17B10,IKBKG,IMP3,FTHL17,SPINT3,RAB33A,TMSB15A,CLIC3,LSM1
TF	Factor: Oct-2; motif: ATTTGCA	TF:M04715	false	0.0012497193813703856	2.9031874948352487	6396	61	16	62700	CXCL3,SPAG11B,AMY1B,JUND,LGALS4,GRPR,TMEM160,NUP160,CCL8,MFHAS1,SPIN2A,LILRB3,FTHL17,FGF20,HCAR3,SPINT3
TF	Factor: STAT1; motif: NNNSANTTCCGGGAANTGNSN; match class: 1	TF:M00224_1	false	0.0012560847782440304	2.9009810473177575	2760	61	10	62700	CRABP1,IFNGR2,TIMM10,NUP160,ARMCX6,MFHAS1,HSPB1,GTF2H2,HCAR3,RPH3AL
TF	Factor: AP-2beta; motif: NSCCYNRGGSN; match class: 1	TF:M11477_1	false	0.001258335175027998	2.9002036631222077	7084	61	17	62700	AMY1B,RBMY1A1,VBP1,TIMM10,CCL8,HSD17B10,IKBKG,PRPF31,ZNF32,POU5F1,FCER1G,RAB33A,S100A6,TYROBP,CLIC3,LSM1,CEBPB
TF	Factor: SAP-1a; motif: CWTCCKGT	TF:M03844	false	0.0012598884468826928	2.899667906507847	2762	61	10	62700	TIMM10,PI3,SPIN2A,LILRB3,MAGEB2,PLCH2,S100A6,CLIC3,LSM1,SPRR1B
TF	Factor: ER71; motif: CWTCCTGT	TF:M07282	false	0.0012598884468826928	2.899667906507847	2762	61	10	62700	TIMM10,PI3,SPIN2A,LILRB3,MAGEB2,PLCH2,S100A6,CLIC3,LSM1,SPRR1B
TF	Factor: WT1; motif: GNGGGGGCGGGG	TF:M03893	false	0.0012598884468826928	2.899667906507847	8506	61	19	62700	CXCL3,JUND,MAB21L2,TMEM160,IFNGR2,NUP160,MFHAS1,HSD17B10,IKBKG,UXT,GNG3,POU5F1,HCRT,SPINT3,RAB33A,S100A6,CLIC3,LSM1,CEBPB
TF	Factor: Pax-2; motif: CAYSCCTSAGT	TF:M03839	false	0.0012642106968879267	2.898180539289267	5098	61	14	62700	AMY1B,JUND,MRPL18,CCL8,HSD17B10,GTF2H2,SPIN2A,LILRB3,SLN,POU5F1,IMP3,MAGEB2,PLCH2,S100A6
TF	Factor: YY1; motif: AAACATGGC	TF:M04908	false	0.001266934342610607	2.897245891336579	1336	61	7	62700	GRPR,TMEM160,MRPL18,RPL41,UXT,HCAR3,TMSB15A
TF	Factor: E2F-1; motif: TTTSGCGCGMNR	TF:M00516	false	0.0012722560748450677	2.8954254667542214	7093	61	17	62700	CRABP1,JUND,VBP1,MRPL18,TIMM10,NUP160,RPL41,IKBKG,UXT,ZNF32,FTHL17,FGF20,PLCH2,RAB33A,BAG6,TMSB15A,CEBPB
TF	Factor: Egr-1; motif: ACCGCCC	TF:M04918	false	0.0012776313573077003	2.8935944377128884	5748	61	15	62700	CRABP1,JUND,TMEM160,IFNGR2,MRPL18,NUP160,MFHAS1,HSD17B10,UXT,HCRT,FTHL17,PLCH2,RAB33A,S100A6,CEBPB
TF	Factor: Foxc1; motif: TTVYTTTNW	TF:M07254	false	0.0012851232350897799	2.8910552242756764	7802	61	18	62700	AMY1B,LGALS4,MAB21L2,TMEM160,IFNGR2,TIMM10,NUP160,COG5,ARMCX6,HSPB1,HSD17B10,UXT,SPIN2A,PRPF31,FGF20,SPINT3,CLIC3,LSM1
TF	Factor: ATF-3; motif: NRTGACGTCAYN; match class: 1	TF:M11291_1	false	0.0012855042623348282	2.890926479032457	4486	61	13	62700	JUND,PROCR,CCL8,COG5,RPL41,HSD17B10,UXT,SPIN2A,PRPF31,MAGEB2,HCAR3,S100A6,EDDM3A
TF	Factor: ESE-1; motif: ACCAGGAAGTANNNNNNNAAWAA	TF:M11383	false	0.0012969234370823594	2.8870856614132987	3892	61	12	62700	SPAG11B,TIMM10,CCL8,COG5,UXT,PI3,LILRB3,IMP3,FCER1G,HCRT,EDDM3A,SPRR1B
TF	Factor: ZXDL; motif: NGGGGWS	TF:M05775	false	0.0013101509530123996	2.882678662906502	7113	61	17	62700	SPAG11B,CRABP1,LGALS4,TMEM160,MRPL18,NUP160,ARMCX6,HSPB1,GNG3,SLN,MAGEB2,PLCH2,SPINT3,RAB33A,BAG6,TYROBP,CEBPB
TF	Factor: EAR2; motif: YGNNCTTTGNCCTK	TF:M01728	false	0.0013174775445748833	2.8802567782788513	6432	61	16	62700	RBMY1A1,TMEM160,VBP1,COG5,RPL41,UXT,SPIN2A,GNG3,POU5F1,HCRT,MAGEB2,HCAR3,RAB33A,S100A6,TYROBP,LSM1
TF	Factor: TEF-3:C/EBPbeta; motif: RTTGCGYAAYNNNNNGGAATGY	TF:M08626	false	0.0013208985017241623	2.879130552434407	7119	61	17	62700	CXCL3,AMY1B,MAB21L2,RBMY1A1,GRPR,VBP1,MRPL18,COG5,ARMCX6,HSPB1,GNG3,SLN,MAGEB2,FGF20,PLCH2,HCAR3,CLIC3
TF	Factor: HOXB2; motif: RTCATTAN	TF:M10739	false	0.0013208985017241623	2.879130552434407	3901	61	12	62700	TMEM160,TIMM10,HSD17B10,PI3,GNG3,LILRB3,SPINT3,BAG6,TYROBP,EDDM3A,LSM1,SPRR1B
TF	Factor: JUND:FRA-1; motif: RTGACGTMAY	TF:M08930	false	0.0013257479184184003	2.8775390461027524	5771	61	15	62700	JUND,PROCR,VBP1,IFNGR2,MRPL18,TIMM10,CCL8,RPL41,UXT,SPIN2A,PRPF31,FCER1G,HCAR3,S100A6,TMSB15A
TF	Factor: GATA2; motif: NNCTTATCTS	TF:M12611	false	0.0013322037188691462	2.875429358337098	3331	61	11	62700	SPAG11B,GRPR,PROCR,TIMM10,COG5,HSPB1,SPIN2A,GNG3,SLN,SPINT3,SPRR1B
TF	Factor: PUR1; motif: GGGNCAGNN	TF:M01721	false	0.0013352745884199777	2.8744294159674797	9289	61	20	62700	CXCL3,CRABP1,RBMY1A1,PROCR,NUP160,ARMCX6,HSPB1,HSD17B10,PI3,LILRB3,SLN,POU5F1,FTHL17,PLCH2,RPH3AL,BAG6,TYROBP,CLIC3,EDDM3A,CEBPB
TF	Factor: BLIMP1; motif: RAAAGTGAAAGTGN	TF:M12584	false	0.0013362042038693206	2.8741271662341843	955	61	6	62700	LGALS4,MAB21L2,PROCR,ARMCX6,SPINT3,S100A6
TF	Factor: ATF-4; motif: GGATGATGTCATCC	TF:M11334	false	0.0013462921403550147	2.8708606896087474	6447	61	16	62700	CXCL3,SPAG11B,JUND,PROCR,CCL8,COG5,HSD17B10,IKBKG,PI3,SPIN2A,GNG3,ZNF32,MAGEB2,HCAR3,EDDM3A,SPRR1B
TF	Factor: NFATc1; motif: TTTCCAYWRTGGAAA; match class: 1	TF:M04052_1	false	0.0013528296285491921	2.868756893749675	3913	61	12	62700	CRABP1,JUND,NUP160,CCL8,COG5,ARMCX6,HSD17B10,GNG3,IMP3,HCRT,HCAR3,S100A6
TF	Factor: MafB; motif: TGCTGASTNNN	TF:M09978	false	0.001355110612095393	2.8680252536736885	3339	61	11	62700	AMY1B,VBP1,MRPL18,CCL8,HSPB1,HSD17B10,GNG3,FGF20,PLCH2,TYROBP,SPRR1B
TF	Factor: Erg; motif: NACAGGAARTN	TF:M11390	false	0.0013578738655608683	2.8671405702875337	2793	61	10	62700	CXCL3,TIMM10,COG5,ARMCX6,UXT,SPIN2A,PRPF31,MAGEB2,FGF20,LSM1
TF	Factor: FOXO1A:Net; motif: RWMAACAGGAAGTN; match class: 1	TF:M08302_1	false	0.0013685317124876104	2.8637451343891867	2796	61	10	62700	SPAG11B,RBMY1A1,IFNGR2,MRPL18,TIMM10,CCL8,PI3,SPIN2A,MAGEB2,HCAR3
TF	Factor: POU3F2; motif: NTAATGAKATGCAN	TF:M11911	false	0.001369705210873557	2.863372892016445	3344	61	11	62700	CRABP1,LGALS4,NUP160,RPL41,IKBKG,SPIN2A,SLN,FGF20,RPH3AL,TYROBP,EDDM3A
TF	Factor: DLX6; motif: NWRNGYAAWYA	TF:M12595	false	0.0013703721390398793	2.863161479569867	3920	61	12	62700	CXCL3,PROCR,IFNGR2,COG5,HSPB1,IKBKG,PRPF31,FTHL17,FGF20,HCAR3,RPH3AL,SPRR1B
TF	Factor: TEF-3:Elf-1; motif: RGAATGCGGAAGTN; match class: 1	TF:M08415_1	false	0.0013735277672142806	2.8621625564647184	2798	61	10	62700	LGALS4,VBP1,RPL41,HSD17B10,IKBKG,POU5F1,MAGEB2,RAB33A,S100A6,TYROBP
TF	Factor: Tbx3; motif: NAGGTGTSAN	TF:M12024	false	0.0014215969207433167	2.8472235259073373	4539	61	13	62700	CRABP1,GRPR,IFNGR2,MRPL18,CCL8,ARMCX6,GTF2H2,LILRB3,POU5F1,PLCH2,BAG6,CLIC3,EDDM3A
TF	Factor: Rfx1; motif: GTTGCYNNGGARMS	TF:M04627	false	0.0014251431181705704	2.8461415199988433	3938	61	12	62700	JUND,VBP1,MRPL18,COG5,MFHAS1,HSPB1,MAGEB2,PLCH2,TYROBP,CLIC3,EDDM3A,CEBPB
TF	Factor: TFII-I; motif: RGAGGKAGG	TF:M00706	false	0.0014251431181705704	2.8461415199988433	5815	61	15	62700	CXCL3,JUND,LGALS4,PROCR,TMEM160,MFHAS1,IKBKG,GNG3,LILRB3,POU5F1,HCRT,FGF20,PLCH2,RAB33A,S100A6
TF	Factor: etv3; motif: ACCGGAAGYN; match class: 1	TF:M02068_1	false	0.001429959027806376	2.844676406068171	624	61	5	62700	MRPL18,TIMM10,IKBKG,MAGEB2,BAG6
TF	Factor: ARNTLIKE; motif: NNNSCACGTG	TF:M08868	false	0.001437367725202014	2.842432111061319	5172	61	14	62700	SPAG11B,AMY1B,CRABP1,RBMY1A1,TIMM10,COG5,ARMCX6,MFHAS1,UXT,PI3,SPIN2A,IMP3,S100A6,LSM1
TF	Factor: NFATc2; motif: TTTTCCATGGAAAA; match class: 1	TF:M11985_1	false	0.0014595094858272798	2.835793078045575	4553	61	13	62700	SPAG11B,IFNGR2,RPL41,HSD17B10,SLN,IMP3,RAB33A,RPH3AL,S100A6,TMSB15A,EDDM3A,CEBPB,SPRR1B
TF	Factor: Six-1; motif: NCGTATCRNN	TF:M11028	false	0.0014733829593026235	2.8316843573694443	2305	61	9	62700	MAB21L2,NUP160,MFHAS1,GTF2H2,GNG3,LILRB3,SLN,IMP3,SPINT3
TF	Factor: JunD; motif: SATGACTCATN	TF:M11269	false	0.0014832823511566802	2.828776170699519	3957	61	12	62700	AMY1B,LGALS4,PROCR,VBP1,IFNGR2,TIMM10,MFHAS1,HSPB1,IMP3,HCRT,MAGEB2,FTHL17
TF	Factor: REST; motif: TTCAGCACCAYGGACAGCKCCN	TF:M09650	false	0.0015081468733425822	2.8215563619303325	1827	61	8	62700	PROCR,ARMCX6,LILRB3,POU5F1,PLCH2,SPINT3,RPH3AL,CLIC3
TF	Factor: ZNF549; motif: NNGNNCAAAGTNCAG	TF:M12710	false	0.0015081468733425822	2.8215563619303325	2313	61	9	62700	CXCL3,HSD17B10,UXT,SLN,POU5F1,FGF20,HCAR3,SPINT3,TMSB15A
TF	Factor: MIBP1; motif: WNWCCCCAGCTR	TF:M03878	false	0.0015124139943338568	2.8203293127734974	2835	61	10	62700	CXCL3,LGALS4,MAB21L2,MRPL18,MFHAS1,HSPB1,LILRB3,POU5F1,FTHL17,RAB33A
TF	Factor: RORA; motif: CCYTGNCCTN; match class: 1	TF:M12659_1	false	0.001520198153229637	2.8180997993938237	2316	61	9	62700	AMY1B,LGALS4,CCL8,PI3,GNG3,MAGEB2,S100A6,TYROBP,CLIC3
TF	Factor: SMAD3; motif: CAGACAS; match class: 1	TF:M07429_1	false	0.0015222813244926974	2.817505080558473	1383	61	7	62700	SPAG11B,HSD17B10,SPIN2A,GNG3,LILRB3,PLCH2,RPH3AL
TF	Factor: ctcf; motif: YGGCCACCAGRKGGCRSYN	TF:M09890	false	0.0015240565296440608	2.8169989240350235	8650	61	19	62700	CXCL3,JUND,RBMY1A1,GRPR,VBP1,NUP160,ARMCX6,MFHAS1,IKBKG,SPIN2A,ZNF32,POU5F1,MAGEB2,FTHL17,FGF20,PLCH2,S100A6,BAG6,CEBPB
TF	Factor: IRX5; motif: NWACAYRACAWN	TF:M04378	false	0.001538281342215025	2.8129642274751903	3975	61	12	62700	SPAG11B,AMY1B,PROCR,VBP1,PI3,SPIN2A,GNG3,SLN,IMP3,MAGEB2,HCAR3,BAG6
TF	Factor: CTCF; motif: CANNWRRTGGCAG; match class: 1	TF:M04745_1	false	0.001540105573844191	2.812449507367159	2321	61	9	62700	CXCL3,RBMY1A1,MRPL18,CCL8,LILRB3,POU5F1,HCRT,PLCH2,S100A6
TF	Factor: LHX3; motif: ATTAAW; match class: 1	TF:M02097_1	false	0.0015866673669814363	2.799514110312548	6551	61	16	62700	RBMY1A1,GRPR,TMEM160,TIMM10,COG5,ARMCX6,RPL41,UXT,SLN,ZNF32,FCER1G,FGF20,SPINT3,TYROBP,EDDM3A,SPRR1B
TF	Factor: TCF-3; motif: ASATCAAAG	TF:M11613	false	0.0016170390016005732	2.7912795051550425	1398	61	7	62700	AMY1B,HSPB1,UXT,GNG3,FGF20,EDDM3A,SPRR1B
TF	Factor: LRF; motif: NCGACCACCGN; match class: 1	TF:M12231_1	false	0.00162509419054156	2.7891214622254425	5240	61	14	62700	MAB21L2,RBMY1A1,MRPL18,MFHAS1,SPIN2A,PRPF31,POU5F1,IMP3,MAGEB2,PLCH2,HCAR3,CLIC3,LSM1,CEBPB
TF	Factor: Pax-5; motif: SCNNGGGCARCNRAGCGWGAC	TF:M10027	false	0.0016318268079061043	2.787325936490276	3420	61	11	62700	TMEM160,RPL41,HSPB1,IKBKG,PRPF31,SLN,POU5F1,FCER1G,FTHL17,PLCH2,EDDM3A
TF	Factor: Six-1; motif: CTCARRTTWCN	TF:M07466	false	0.0016388192158677882	2.785468952397429	3422	61	11	62700	PROCR,MRPL18,NUP160,CCL8,HSD17B10,PI3,SLN,IMP3,TMSB15A,LSM1,SPRR1B
TF	Factor: PR; motif: RGNACATTYTGTNCTN; match class: 1	TF:M10042_1	false	0.0016605708652176158	2.779742586060016	999	61	6	62700	GRPR,VBP1,SPINT3,RPH3AL,TYROBP,CLIC3
TF	Factor: CREM; motif: NRTGATGTCAYN	TF:M11224	false	0.0016610361354182834	2.7796209194799375	3428	61	11	62700	SPAG11B,AMY1B,JUND,PROCR,CCL8,HSD17B10,SPIN2A,GNG3,HCAR3,TMSB15A,CLIC3
TF	Factor: Ets; motif: ACTTCCTS	TF:M00971	false	0.0016751858696772847	2.7759369989574156	2350	61	9	62700	CRABP1,LGALS4,GRPR,UXT,HCRT,MAGEB2,S100A6,TYROBP,CEBPB
TF	Factor: ATF-4; motif: GGATGACGTCATCC	TF:M11337	false	0.0016793706304163811	2.7748534462196437	3433	61	11	62700	JUND,PROCR,CCL8,COG5,HSD17B10,UXT,GNG3,PRPF31,MAGEB2,HCAR3,SPRR1B
TF	Factor: GR; motif: RGWACATWAYGTWCY; match class: 1	TF:M11846_1	false	0.0016855033187656325	2.7732703880138594	4019	61	12	62700	CXCL3,GRPR,VBP1,IFNGR2,UXT,PI3,HCAR3,SPINT3,RPH3AL,TYROBP,CLIC3,LSM1
TF	Factor: c-Ets; motif: KRCAGGAARTRNKT	TF:M00340	false	0.0016862857970992874	2.773068817858112	5262	61	14	62700	SPAG11B,JUND,TIMM10,COG5,ARMCX6,MFHAS1,UXT,IMP3,HCRT,MAGEB2,FTHL17,FGF20,TYROBP,LSM1
TF	Factor: P50:RELA-P65; motif: GGANTTYCCCWN	TF:M01224	false	0.0016862857970992874	2.773068817858112	2353	61	9	62700	CXCL3,IFNGR2,RPL41,PI3,LILRB3,PRPF31,HCRT,EDDM3A,SPRR1B
TF	Factor: GR; motif: AGAACAN	TF:M07355	false	0.0016891479362999271	2.7723323130665167	5918	61	15	62700	SPAG11B,VBP1,IFNGR2,CCL8,COG5,RPL41,MFHAS1,HSD17B10,IKBKG,PI3,SLN,ZNF32,MAGEB2,HCAR3,RPH3AL
TF	Factor: SAP-1; motif: ACCGGAAGTNN; match class: 1	TF:M09607_1	false	0.0016958541891679778	2.7706114914437094	1004	61	6	62700	MRPL18,GTF2H2,IKBKG,MAGEB2,FTHL17,BAG6
TF	Factor: AP-2gamma; motif: NTGSCCTGRGGSNN; match class: 1	TF:M09591_1	false	0.001701963990949338	2.769049632675306	2883	61	10	62700	AMY1B,RBMY1A1,VBP1,TIMM10,ZNF32,POU5F1,FCER1G,CLIC3,LSM1,CEBPB
TF	Factor: GATA3; motif: AGATAAGA	TF:M07214	false	0.0017089790074376965	2.7672632719837478	3442	61	11	62700	SPAG11B,GRPR,PROCR,TIMM10,COG5,HSPB1,SPIN2A,GNG3,SLN,SPINT3,SPRR1B
TF	Factor: HNF-4alpha; motif: NRGNNCAAAGTYCA	TF:M09626	false	0.0017132495464088325	2.7661793744921335	1867	61	8	62700	CXCL3,GTF2H2,POU5F1,FGF20,HCAR3,BAG6,TMSB15A,SPRR1B
TF	Factor: GATA-1; motif: NGATAAN	TF:M08765	false	0.0017179116150423132	2.7649991839779013	3446	61	11	62700	SPAG11B,GRPR,PROCR,TIMM10,COG5,HSPB1,SPIN2A,GNG3,SLN,SPINT3,SPRR1B
TF	Factor: MAZ; motif: NKGGGAGGGGRGGR	TF:M02023	false	0.0017179116150423132	2.7649991839779013	7300	61	17	62700	MAB21L2,RBMY1A1,PROCR,TMEM160,IFNGR2,NUP160,COG5,ARMCX6,HSD17B10,UXT,POU5F1,MAGEB2,FTHL17,FGF20,TMSB15A,CLIC3,LSM1
TF	Factor: E2F-3:FOXI1; motif: NGACACCGCGCCCAC; match class: 1	TF:M08208_1	false	0.0017179116150423132	2.7649991839779013	7299	61	17	62700	JUND,TMEM160,IFNGR2,RPL41,MFHAS1,HSPB1,PRPF31,ZNF32,POU5F1,FCER1G,HCRT,MAGEB2,SPINT3,RAB33A,TMSB15A,EDDM3A,CEBPB
TF	Factor: GATA; motif: WGATARN	TF:M00789	false	0.0017179116150423132	2.7649991839779013	3446	61	11	62700	SPAG11B,GRPR,PROCR,TIMM10,COG5,HSPB1,SPIN2A,GNG3,SLN,SPINT3,SPRR1B
TF	Factor: Elk-1:ETV7; motif: ANSCGGACGGATDTCCGGNT; match class: 1	TF:M08214_1	false	0.0017179116150423132	2.7649991839779013	2361	61	9	62700	LGALS4,RBMY1A1,GRPR,TIMM10,GTF2H2,FCER1G,HCAR3,CLIC3,LSM1
TF	Factor: GATA-6; motif: AGATAAN	TF:M03216	false	0.0017179116150423132	2.7649991839779013	3446	61	11	62700	SPAG11B,GRPR,PROCR,TIMM10,COG5,HSPB1,SPIN2A,GNG3,SLN,SPINT3,SPRR1B
TF	Factor: ETS1; motif: GCCGGAWGTACTTCCGGN; match class: 1	TF:M03978_1	false	0.0017181421033210383	2.7649409195874415	6607	61	16	62700	JUND,RBMY1A1,GRPR,TMEM160,VBP1,IFNGR2,TIMM10,NUP160,MFHAS1,HSPB1,HSD17B10,GTF2H2,MAGEB2,HCAR3,RPH3AL,LSM1
TF	Factor: ER81; motif: NRCMGGAWGNN	TF:M11418	false	0.0017259545034561594	2.7629706565688728	4034	61	12	62700	JUND,TIMM10,IKBKG,SPIN2A,MAGEB2,FTHL17,PLCH2,S100A6,BAG6,CLIC3,LSM1,SPRR1B
TF	Factor: meis1:Prrxl1; motif: TGACANTAATTN	TF:M08375	false	0.001726334879536578	2.762874954722871	1871	61	8	62700	CXCL3,MAB21L2,RBMY1A1,LILRB3,SLN,IMP3,SPINT3,BAG6
TF	Factor: KROX; motif: CCCGCCCCCRCCCC	TF:M00982	false	0.001726334879536578	2.762874954722871	8018	61	18	62700	JUND,MAB21L2,TMEM160,IFNGR2,NUP160,COG5,MFHAS1,HSPB1,HSD17B10,IKBKG,UXT,GNG3,SPINT3,RAB33A,S100A6,CLIC3,LSM1,CEBPB
TF	Factor: Meox2; motif: NTCRTTAN	TF:M10765	false	0.0017301671044567765	2.76191194944997	2365	61	9	62700	TMEM160,TIMM10,HSD17B10,PI3,LILRB3,PLCH2,TYROBP,LSM1,SPRR1B
TF	Factor: HOXA2; motif: RTCRTTAN	TF:M10733	false	0.0017301671044567765	2.76191194944997	2365	61	9	62700	TMEM160,TIMM10,HSD17B10,PI3,LILRB3,PLCH2,TYROBP,LSM1,SPRR1B
TF	Factor: Fli-1:HOXB13; motif: NNCGGAARYNRTWAA	TF:M08471	false	0.0017342498285873246	2.76088833975395	5283	61	14	62700	CXCL3,AMY1B,LGALS4,MAB21L2,NUP160,RPL41,MFHAS1,HSD17B10,UXT,PI3,PRPF31,SLN,S100A6,SPRR1B
TF	Factor: Erm; motif: NNSCGGAWGYN; match class: 1	TF:M11424_1	false	0.0017437828604444598	2.7585075953105074	2896	61	10	62700	IFNGR2,TIMM10,IKBKG,UXT,MAGEB2,FTHL17,PLCH2,RAB33A,BAG6,LSM1
TF	Factor: CPEB1; motif: AATAAAAA	TF:M04514	false	0.0017437828604444598	2.7585075953105074	4652	61	13	62700	SPAG11B,RBMY1A1,GRPR,ARMCX6,MFHAS1,UXT,SPIN2A,POU5F1,HCAR3,SPINT3,BAG6,LSM1,SPRR1B
TF	Factor: C/EBPalpha; motif: NRTTGTGCAAYNN	TF:M09596	false	0.0017441611797226688	2.758413383950648	5287	61	14	62700	AMY1B,CRABP1,GRPR,PROCR,VBP1,IFNGR2,CCL8,IKBKG,GNG3,SLN,ZNF32,MAGEB2,HCAR3,SPRR1B
TF	Factor: HNF-1beta; motif: NNNNGTTAACTAGNNNT	TF:M01425	false	0.0017497009028245877	2.757036184087738	5289	61	14	62700	CXCL3,SPAG11B,AMY1B,MAB21L2,RBMY1A1,GRPR,PROCR,VBP1,SLN,IMP3,RAB33A,BAG6,TMSB15A,EDDM3A
TF	Factor: AP-2gamma:Max; motif: NNSCCYNRGGSNNNNCACGTGN	TF:M08664	false	0.0017552931240115161	2.7556503484227983	2371	61	9	62700	CRABP1,RBMY1A1,IFNGR2,TIMM10,ZNF32,POU5F1,PLCH2,S100A6,LSM1
TF	Factor: CTCF; motif: NNNGCCASCAGRKGGCRSNN	TF:M01200	false	0.0017561536045089016	2.7554375005750753	4045	61	12	62700	JUND,GRPR,VBP1,ARMCX6,MFHAS1,IKBKG,SPIN2A,POU5F1,MAGEB2,FTHL17,S100A6,CEBPB
TF	Factor: Elf-1; motif: NANGCGGAAGTN; match class: 1	TF:M11448_1	false	0.0017583728824074128	2.7548890225500404	2372	61	9	62700	MRPL18,TIMM10,RPL41,HSPB1,IKBKG,IMP3,MAGEB2,FTHL17,BAG6
TF	Factor: AP-4; motif: ANCATATGNT; match class: 1	TF:M11211_1	false	0.0017679641841821887	2.7525265372695484	2374	61	9	62700	AMY1B,CCL8,SPIN2A,PRPF31,FTHL17,FGF20,HCAR3,SPINT3,EDDM3A
TF	Factor: GABP; motif: CACTTCCGGNNN	TF:M01258	false	0.001778401518376302	2.7499701795138747	2905	61	10	62700	CRABP1,TMEM160,MRPL18,TIMM10,NUP160,GTF2H2,IKBKG,FTHL17,RPH3AL,BAG6
TF	Factor: XBP-1; motif: WNNGMCACGTC; match class: 1	TF:M01770_1	false	0.001781609297742415	2.7491875295013597	4665	61	13	62700	JUND,LGALS4,RBMY1A1,MRPL18,TIMM10,COG5,UXT,LILRB3,PRPF31,IMP3,PLCH2,S100A6,CEBPB
TF	Factor: PEA3; motif: NACCGGAAGTN; match class: 1	TF:M11425_1	false	0.0017915479271462074	2.74677156917986	2379	61	9	62700	IFNGR2,MRPL18,TIMM10,GTF2H2,IKBKG,MAGEB2,FTHL17,BAG6,LSM1
TF	Factor: TCF-1; motif: NNNMACATCAAAGNNN; match class: 1	TF:M10091_1	false	0.0017993509409531165	2.7448841246725455	154	61	3	62700	AMY1B,UXT,FGF20
TF	Factor: GKLF; motif: GCCMCRCCCNNN; match class: 1	TF:M01588_1	false	0.0017993509409531165	2.7448841246725455	4058	61	12	62700	JUND,PROCR,TMEM160,NUP160,CCL8,HSPB1,IKBKG,UXT,POU5F1,BAG6,TMSB15A,CEBPB
TF	Factor: HMGXB3; motif: NRGCCAATSRGNRNNS	TF:M12616	false	0.001819788461917455	2.7399790928728245	2915	61	10	62700	MAB21L2,TMEM160,VBP1,HSD17B10,UXT,PRPF31,IMP3,RAB33A,TMSB15A,LSM1
TF	Factor: CTCF; motif: YNRCCASYAGRKGGCRSYN	TF:M02242	false	0.001819788461917455	2.7399790928728245	5971	61	15	62700	JUND,GRPR,VBP1,ARMCX6,MFHAS1,IKBKG,SPIN2A,ZNF32,POU5F1,FCER1G,MAGEB2,FTHL17,FGF20,S100A6,CEBPB
TF	Factor: Foxn2; motif: NNGCGTCNNNNNGACGCNN	TF:M11541	false	0.0018231302321307858	2.739182307167504	5973	61	15	62700	JUND,VBP1,IFNGR2,MRPL18,NUP160,CCL8,MFHAS1,HSPB1,IKBKG,ZNF32,IMP3,MAGEB2,FGF20,RAB33A,CEBPB
TF	Factor: TEF-3:ER81; motif: ACCGGAAATRCC; match class: 1	TF:M08423_1	false	0.0018231302321307858	2.739182307167504	664	61	5	62700	NUP160,RPL41,IKBKG,FTHL17,BAG6
TF	Factor: Gli2; motif: NTGGGTGGTCNN	TF:M07455	false	0.001826048537743901	2.7384876827742386	2917	61	10	62700	SPAG11B,CRABP1,COG5,UXT,LILRB3,IMP3,PLCH2,SPINT3,TMSB15A,LSM1
TF	Factor: EHF; motif: NACCCGGAAGTA	TF:M03965	false	0.001834933096167072	2.7363797660141587	371	61	4	62700	MRPL18,IKBKG,FTHL17,BAG6
TF	Factor: HOXB6; motif: NTAATKRC	TF:M10691	false	0.0018403642929011132	2.7350962015898372	5321	61	14	62700	MAB21L2,PROCR,VBP1,MRPL18,COG5,RPL41,IKBKG,UXT,PRPF31,ZNF32,MAGEB2,HCAR3,RPH3AL,EDDM3A
TF	Factor: HIC2; motif: RTGCCCRNN	TF:M03906	false	0.0018500999505771838	2.7328048084555987	3484	61	11	62700	LGALS4,RBMY1A1,MRPL18,TIMM10,COG5,HSPB1,PI3,LILRB3,FCER1G,S100A6,EDDM3A
TF	Factor: rax; motif: NNCRTTAN; match class: 1	TF:M10948_1	false	0.0018507857601030501	2.732643850609605	5325	61	14	62700	CXCL3,MAB21L2,RBMY1A1,TMEM160,VBP1,TIMM10,CCL8,LILRB3,PRPF31,FTHL17,RAB33A,BAG6,TYROBP,SPRR1B
TF	Factor: SRY; motif: AAACWAM	TF:M00148	false	0.0018507857601030501	2.732643850609605	9556	61	20	62700	AMY1B,LGALS4,MAB21L2,TMEM160,TIMM10,NUP160,ARMCX6,MFHAS1,HSPB1,HSD17B10,IKBKG,PI3,PRPF31,SLN,IMP3,HCAR3,SPINT3,TYROBP,EDDM3A,SPRR1B
TF	Factor: NFATc1; motif: NATGGAAANWNANTTTYCMN; match class: 1	TF:M04051_1	false	0.0018635016782752463	2.729670211783042	1898	61	8	62700	CRABP1,VBP1,NUP160,CCL8,UXT,IMP3,RPH3AL,S100A6
TF	Factor: SOX13; motif: NNACAATGGNN	TF:M09787	false	0.0018635016782752463	2.729670211783042	668	61	5	62700	NUP160,CCL8,MAGEB2,TYROBP,EDDM3A
TF	Factor: LKLF; motif: NGGGCGG	TF:M05499	false	0.0018733046693849569	2.7273915843587058	8085	61	18	62700	CRABP1,JUND,VBP1,IFNGR2,MRPL18,TIMM10,CCL8,COG5,MFHAS1,HSPB1,IKBKG,POU5F1,FTHL17,FGF20,PLCH2,S100A6,CLIC3,CEBPB
TF	Factor: KLF17; motif: NGGGCGG	TF:M05386	false	0.0018733046693849569	2.7273915843587058	8085	61	18	62700	CRABP1,JUND,VBP1,IFNGR2,MRPL18,TIMM10,CCL8,COG5,MFHAS1,HSPB1,IKBKG,POU5F1,FTHL17,FGF20,PLCH2,S100A6,CLIC3,CEBPB
TF	Factor: Fli-1; motif: NACMGGAARTN	TF:M11398	false	0.0018823757751526148	2.725293674859469	2399	61	9	62700	GRPR,COG5,ARMCX6,UXT,IMP3,FTHL17,FGF20,BAG6,LSM1
TF	Factor: LIM-1; motif: NNCGTTAN	TF:M10999	false	0.0018877938142030039	2.7240454413111483	5997	61	15	62700	CXCL3,MAB21L2,RBMY1A1,TIMM10,COG5,HSPB1,IKBKG,LILRB3,PRPF31,IMP3,FGF20,RAB33A,S100A6,BAG6,TYROBP
TF	Factor: ETV7; motif: NNSCGGAAGTR	TF:M08760	false	0.0018957650238401885	2.7222154935663574	2402	61	9	62700	CRABP1,MRPL18,TIMM10,NUP160,RPL41,IKBKG,FTHL17,FGF20,BAG6
TF	Factor: Nkx2-3; motif: NSCACTTNNC	TF:M10637	false	0.0019136801727506674	2.7181306427429743	1907	61	8	62700	NUP160,ARMCX6,RPL41,HSD17B10,GNG3,FTHL17,PLCH2,RAB33A
TF	Factor: MafG; motif: TGCTGACNTR	TF:M11354	false	0.0019256838441211873	2.715415013174214	1909	61	8	62700	SPAG11B,MAB21L2,COG5,RPL41,HSD17B10,PLCH2,RPH3AL,SPRR1B
TF	Factor: CDP:HOXB13; motif: SYMRTAAANATYGATY	TF:M08202	false	0.0019426790219854203	2.711598949526809	4099	61	12	62700	AMY1B,CRABP1,GRPR,VBP1,CCL8,ARMCX6,MFHAS1,UXT,PI3,ZNF32,SPINT3,BAG6
TF	Factor: GR; motif: AGAACAN; match class: 1	TF:M07355_1	false	0.0019446637021305149	2.711155491992231	1037	61	6	62700	SPAG11B,COG5,SLN,MAGEB2,HCAR3,RPH3AL
TF	Factor: nerf; motif: YRNCAGGAAGYRGSTBDS; match class: 1	TF:M00531_1	false	0.0019486326948301154	2.7102700149827608	1913	61	8	62700	SPAG11B,TIMM10,GNG3,FCER1G,HCRT,FTHL17,TYROBP,LSM1
TF	Factor: HEY1; motif: NYYYYATCTNN; match class: 1	TF:M12614_1	false	0.0019507931109060256	2.7097887867593626	1038	61	6	62700	SPAG11B,RPL41,HSD17B10,GNG3,LILRB3,ZNF32
TF	Factor: DEC1; motif: GTCACGTGAC; match class: 1	TF:M11073_1	false	0.0019507931109060256	2.7097887867593626	5358	61	14	62700	AMY1B,RBMY1A1,GRPR,COG5,ARMCX6,MFHAS1,HSD17B10,PI3,SPIN2A,PRPF31,SLN,IMP3,PLCH2,S100A6
TF	Factor: MEF-2D; motif: WAAATAR; match class: 1	TF:M02026_1	false	0.001955011139552521	2.7088507636735324	2414	61	9	62700	AMY1B,RBMY1A1,GRPR,MRPL18,RPL41,GTF2H2,GNG3,SLN,SPRR1B
TF	Factor: c-Ets-1; motif: RCAGGAAGTGNNTNS; match class: 1	TF:M00339_1	false	0.001962039417841275	2.707292271788389	1455	61	7	62700	IMP3,HCRT,FTHL17,FGF20,S100A6,TYROBP,LSM1
TF	Factor: ZBTB44; motif: MACWGCAGS	TF:M12352	false	0.001964337114720705	2.7067839775983353	6705	61	16	62700	SPAG11B,AMY1B,JUND,GRPR,PROCR,TMEM160,IFNGR2,HSPB1,HSD17B10,SPIN2A,SLN,ZNF32,HCRT,PLCH2,HCAR3,SPRR1B
TF	Factor: MLLT10; motif: CYNNCCNNGGNGCTG	TF:M12636	false	0.0019743137287449608	2.704583834525193	9612	61	20	62700	JUND,PROCR,IFNGR2,ARMCX6,RPL41,MFHAS1,HSPB1,IKBKG,GNG3,SLN,FGF20,PLCH2,SPINT3,RPH3AL,S100A6,TYROBP,TMSB15A,CLIC3,LSM1,CEBPB
TF	Factor: ESR2; motif: NNRGGTCANNNTGMCCTN	TF:M02377	false	0.0019744011503745437	2.7045646046073615	3517	61	11	62700	JUND,PROCR,TIMM10,IKBKG,UXT,LILRB3,PRPF31,FTHL17,TYROBP,CLIC3,SPRR1B
TF	Factor: OSR2; motif: NNNNCWGCTNCTGNNG; match class: 1	TF:M10020_1	false	0.002021945718871147	2.6942305076526156	682	61	5	62700	CXCL3,RBMY1A1,IFNGR2,HCRT,CEBPB
TF	Factor: Elf-1; motif: RANSMGGAAGTR	TF:M11446	false	0.002033144536763573	2.6918317461590213	2964	61	10	62700	CRABP1,LGALS4,MRPL18,ARMCX6,RPL41,IKBKG,MAGEB2,FTHL17,BAG6,TYROBP
TF	Factor: COUP-TF1; motif: RAGGTCANYGACCTY	TF:M11743	false	0.0020336334621546205	2.6917273206897807	5383	61	14	62700	CXCL3,AMY1B,TMEM160,VBP1,TIMM10,NUP160,SLN,POU5F1,IMP3,FCER1G,S100A6,TYROBP,CLIC3,LSM1
TF	Factor: FOXK1; motif: NWYGTAAAYAR	TF:M11588	false	0.002039932465242701	2.6903842102495577	5385	61	14	62700	CXCL3,AMY1B,LGALS4,RBMY1A1,GRPR,HSD17B10,GTF2H2,PI3,SPIN2A,PRPF31,SLN,FGF20,S100A6,SPRR1B
TF	Factor: Nanog; motif: NTNTAATGSN	TF:M07327	false	0.0020495054011839963	2.688350932823784	1930	61	8	62700	PROCR,NUP160,RPL41,HSPB1,UXT,MAGEB2,TMSB15A,SPRR1B
TF	Factor: SNF2H; motif: GAATNGAATGGAAWC	TF:M10063	false	0.0020558780656760585	2.6870026469600337	685	61	5	62700	GRPR,CCL8,PI3,SPIN2A,S100A6
TF	Factor: IRF-8; motif: NYGAAACYGAAACTN	TF:M11684	false	0.00206201092402027	2.6857090382624165	4750	61	13	62700	SPAG11B,RBMY1A1,TMEM160,VBP1,NUP160,CCL8,MFHAS1,HSD17B10,GNG3,HCRT,FGF20,HCAR3,SPINT3
TF	Factor: GABPBETA; motif: YCACTTCCKGN	TF:M09843	false	0.0020647910004126637	2.685123901373737	2435	61	9	62700	JUND,ARMCX6,LILRB3,FCER1G,FTHL17,PLCH2,BAG6,CLIC3,LSM1
TF	Factor: Elf-1; motif: AWCCCGGAAGTN; match class: 1	TF:M07415_1	false	0.0020879263844945342	2.6802848176292624	2439	61	9	62700	CRABP1,RBMY1A1,IFNGR2,TIMM10,IKBKG,FTHL17,HCAR3,BAG6,LSM1
TF	Factor: SP8; motif: NCCACGCCCMCN	TF:M12148	false	0.0020970828669117352	2.6783844079078376	2978	61	10	62700	CRABP1,MAB21L2,RBMY1A1,HSPB1,HSD17B10,IKBKG,GNG3,SLN,BAG6,CEBPB
TF	Factor: P53; motif: NNACAWGCCYN	TF:M07053	false	0.0020970828669117352	2.6783844079078376	4140	61	12	62700	SPAG11B,IFNGR2,MRPL18,CCL8,GTF2H2,IKBKG,LILRB3,IMP3,FTHL17,S100A6,TMSB15A,SPRR1B
TF	Factor: REST; motif: CCNNGGTGCTGAA	TF:M03883	false	0.0021185859009145336	2.673953922252161	3550	61	11	62700	VBP1,NUP160,ARMCX6,HSPB1,IMP3,PLCH2,SPINT3,S100A6,TYROBP,CLIC3,CEBPB
TF	Factor: ER-alpha; motif: TGACCYN	TF:M03547	false	0.00212913231009088	2.6717973494790455	4768	61	13	62700	AMY1B,PROCR,VBP1,CCL8,ARMCX6,GTF2H2,PI3,ZNF32,IMP3,MAGEB2,PLCH2,EDDM3A,CEBPB
TF	Factor: Oct3; motif: NYWTTSWTATGCAAAT; match class: 1	TF:M09646_1	false	0.0021296429716053085	2.6716931986543457	1478	61	7	62700	SPAG11B,AMY1B,GRPR,CCL8,UXT,HCAR3,SPINT3
TF	Factor: HOXB13:TBR2; motif: ANGTGTNNMATAAAN	TF:M08491	false	0.002130315173146251	2.6715561393629343	2985	61	10	62700	GRPR,IFNGR2,COG5,UXT,PI3,SPIN2A,GNG3,IMP3,FGF20,SPINT3
TF	Factor: Gli2; motif: NTRAAGTAGGGTGGCCC	TF:M05331	false	0.002134086026774518	2.6707880777885715	1944	61	8	62700	SPAG11B,HSPB1,HSD17B10,GTF2H2,FTHL17,SPINT3,RAB33A,CEBPB
TF	Factor: HOXA2; motif: RTCRTTAR	TF:M10736	false	0.0021543794497245485	2.6666778022412716	1947	61	8	62700	TMEM160,TIMM10,HSD17B10,PI3,LILRB3,TYROBP,LSM1,SPRR1B
TF	Factor: TFAP2A; motif: NNNNGCCYSAGGGCA	TF:M07231	false	0.002161514102467421	2.6652419266333123	5421	61	14	62700	AMY1B,JUND,LGALS4,RBMY1A1,TIMM10,NUP160,CCL8,MFHAS1,IKBKG,ZNF32,POU5F1,FCER1G,CLIC3,LSM1
TF	Factor: ITF-2; motif: NNCACCTGNN	TF:M04191	false	0.002168141589926226	2.663912359718633	5423	61	14	62700	CRABP1,TIMM10,GTF2H2,IKBKG,LILRB3,SLN,FTHL17,FGF20,PLCH2,BAG6,CLIC3,EDDM3A,CEBPB,SPRR1B
TF	Factor: JunD; motif: NATGASTCATS	TF:M11268	false	0.0021682307938223305	2.663894491898981	2993	61	10	62700	SPAG11B,AMY1B,RBMY1A1,VBP1,IFNGR2,CCL8,HSPB1,PI3,IMP3,MAGEB2
TF	Factor: NR1B1; motif: NRAGGTCANG	TF:M11794	false	0.002188070430071745	2.6599387029513872	2997	61	10	62700	CXCL3,LGALS4,TIMM10,PI3,ZNF32,POU5F1,MAGEB2,FGF20,RAB33A,TYROBP
TF	Factor: c-MAF; motif: CNNNCTCAGCA; match class: 1	TF:M03816_1	false	0.0021921286409826916	2.659133963677796	1065	61	6	62700	AMY1B,JUND,CCL8,HCAR3,RPH3AL,TYROBP
TF	Factor: PPARGAMMA; motif: NWNTRGGTYANN	TF:M08961	false	0.002193457317562488	2.6588708121035483	5431	61	14	62700	CRABP1,PROCR,IFNGR2,TIMM10,CCL8,COG5,PRPF31,HCRT,MAGEB2,PLCH2,HCAR3,SPINT3,CLIC3,LSM1
TF	Factor: E2F-4; motif: NTTTCSCGCC; match class: 1	TF:M07380_1	false	0.002195744940435109	2.6584181093016195	8209	61	18	62700	CRABP1,JUND,IFNGR2,MRPL18,TIMM10,NUP160,RPL41,MFHAS1,GTF2H2,PRPF31,POU5F1,IMP3,HCRT,PLCH2,S100A6,CLIC3,LSM1,CEBPB
TF	Factor: LXR;; motif: NTGACCKNNAGTRACCYNN; match class: 1	TF:M03795_1	false	0.0022169720978010565	2.654239772761601	1490	61	7	62700	CRABP1,LGALS4,PROCR,CCL8,PRPF31,PLCH2,TYROBP
TF	Factor: GR; motif: NNTGTYCT	TF:M00921	false	0.002221336433859589	2.65338566013523	1958	61	8	62700	SPAG11B,COG5,RPL41,IKBKG,PI3,SLN,MAGEB2,HCAR3
TF	Factor: c-MAF; motif: NNAWNTGCTGASNNNGCNN	TF:M09982	false	0.0022273762892360835	2.652206407782274	1959	61	8	62700	JUND,CCL8,HSPB1,IMP3,FGF20,HCAR3,RPH3AL,TYROBP
TF	Factor: REST; motif: TTCAGCACCAYGGA	TF:M04695	false	0.002259858058957357	2.6459188379089986	1072	61	6	62700	ARMCX6,IKBKG,PI3,PLCH2,SPINT3,CLIC3
TF	Factor: LCOR; motif: CMAAGKNCANN	TF:M12628	false	0.00226806916373635	2.6443437059647343	3584	61	11	62700	SPAG11B,IFNGR2,ARMCX6,GTF2H2,PI3,POU5F1,IMP3,HCAR3,BAG6,CLIC3,SPRR1B
TF	Factor: HNF-1beta; motif: GTTAATYATTAACY	TF:M03872	false	0.0022844122420183134	2.6412255211448272	4186	61	12	62700	SPAG11B,AMY1B,MAB21L2,ARMCX6,SLN,IMP3,FCER1G,HCAR3,RAB33A,RPH3AL,EDDM3A,SPRR1B
TF	Factor: E2F-4; motif: AATGGCGCCAAA; match class: 1	TF:M04518_1	false	0.0022984326265313797	2.638568222109229	1076	61	6	62700	MRPL18,RPL41,SPIN2A,FCER1G,MAGEB2,HCAR3
TF	Factor: VDR; motif: NRRGTTCA	TF:M08979	false	0.0022984326265313797	2.638568222109229	4813	61	13	62700	SPAG11B,TMEM160,CCL8,ARMCX6,MFHAS1,IKBKG,LILRB3,SLN,FCER1G,HCRT,FTHL17,CLIC3,EDDM3A
TF	Factor: NF1B; motif: CYTGGCNYNCWGCCAN; match class: 1	TF:M09762_1	false	0.0023308245170119146	2.6324904223877104	1504	61	7	62700	CCL8,ARMCX6,HSPB1,SPIN2A,LILRB3,S100A6,CLIC3
TF	Factor: c-MAF; motif: NYGCTGACN	TF:M11356	false	0.002342513577305895	2.6303178832440515	708	61	5	62700	SPAG11B,MAB21L2,COG5,RPL41,RPH3AL
TF	Factor: PXR; motif: NYGAACTSNNTGAACTC	TF:M11733	false	0.0023429989694602384	2.630227902422171	3027	61	10	62700	SPAG11B,LGALS4,MRPL18,TIMM10,CCL8,ARMCX6,SLN,IMP3,SPINT3,TMSB15A
TF	Factor: TEF-1; motif: GRRATG; match class: 1	TF:M00704_1	false	0.0023537970785251125	2.628230980522087	5474	61	14	62700	LGALS4,TMEM160,VBP1,IFNGR2,TIMM10,NUP160,CCL8,RPL41,GTF2H2,SLN,POU5F1,FCER1G,S100A6,TMSB15A
TF	Factor: Pax-5; motif: RRNGRNGCAN	TF:M03577	false	0.0023542009564696243	2.6281564681872087	9003	61	19	62700	CXCL3,LGALS4,MAB21L2,PROCR,VBP1,NUP160,COG5,HSD17B10,IKBKG,PI3,GNG3,LILRB3,ZNF32,HCRT,FGF20,PLCH2,SPINT3,RAB33A,TYROBP
TF	Factor: TCF-3; motif: NCTTTGWTNTKYW	TF:M01594	false	0.0023573584627720042	2.627574373111261	4828	61	13	62700	AMY1B,HSPB1,UXT,SPIN2A,GNG3,SLN,IMP3,FGF20,SPINT3,BAG6,TYROBP,TMSB15A,EDDM3A
TF	Factor: meis1:TBR2; motif: NNGTGNTGACAN	TF:M08378	false	0.002360768764323232	2.6269465496838857	3604	61	11	62700	PROCR,VBP1,PI3,GNG3,LILRB3,PLCH2,RAB33A,RPH3AL,BAG6,TYROBP,EDDM3A
TF	Factor: c-Ets-1; motif: NNNRCCGGAWRYNNNN; match class: 1	TF:M01078_1	false	0.0023868638027172828	2.622172361645059	2492	61	9	62700	IFNGR2,MRPL18,TIMM10,GTF2H2,IKBKG,UXT,MAGEB2,FTHL17,BAG6
TF	Factor: Pasx-5; motif: GTCACGSTT; match class: 1	TF:M04765_1	false	0.002386930875982087	2.622160157706369	4210	61	12	62700	IFNGR2,HSPB1,HSD17B10,IKBKG,PI3,IMP3,FCER1G,MAGEB2,RAB33A,RPH3AL,S100A6,LSM1
TF	Factor: HOXA10; motif: NGYMATAAANN	TF:M10800	false	0.002389168635399027	2.621753195231905	3610	61	11	62700	PROCR,IFNGR2,COG5,MFHAS1,HSD17B10,UXT,PI3,FTHL17,FGF20,TMSB15A,LSM1
TF	Factor: gli3; motif: GACCACCCANG	TF:M01704	false	0.002409733325340488	2.6180310162389246	3614	61	11	62700	SPAG11B,MRPL18,COG5,UXT,LILRB3,IMP3,FCER1G,PLCH2,SPINT3,CLIC3,LSM1
TF	Factor: Erm; motif: NRRSAGGAARNGRN	TF:M09916	false	0.0024124037968633757	2.6175499966678752	6849	61	16	62700	JUND,LGALS4,PROCR,TIMM10,IKBKG,UXT,PI3,SPIN2A,PRPF31,SLN,IMP3,FCER1G,FGF20,SPINT3,EDDM3A,LSM1
TF	Factor: Lmx1; motif: RDNTAATT	TF:M07386	false	0.0024143163422534384	2.6172058259147244	6161	61	15	62700	LGALS4,TMEM160,MRPL18,RPL41,HSPB1,GTF2H2,IKBKG,PI3,PRPF31,ZNF32,FCER1G,HCRT,FTHL17,TYROBP,EDDM3A
TF	Factor: ZEB1; motif: CAGGTGN	TF:M04831	false	0.0024143163422534384	2.6172058259147244	8283	61	18	62700	SPAG11B,AMY1B,LGALS4,IFNGR2,TIMM10,NUP160,CCL8,COG5,IKBKG,PI3,LILRB3,POU5F1,IMP3,FCER1G,TYROBP,TMSB15A,CLIC3,SPRR1B
TF	Factor: AML2; motif: AACCRCAA	TF:M01759	false	0.0024224103654048165	2.615752283845938	3043	61	10	62700	CRABP1,MRPL18,NUP160,COG5,MFHAS1,HSPB1,IMP3,FTHL17,HCAR3,SPRR1B
TF	Factor: Msx-1; motif: WNGNAATTANV	TF:M08822	false	0.0024248523230670596	2.615314705403988	6854	61	16	62700	CXCL3,MAB21L2,PROCR,VBP1,MRPL18,CCL8,COG5,IKBKG,UXT,PI3,SPIN2A,PRPF31,FCER1G,SPINT3,RPH3AL,SPRR1B
TF	Factor: AP-2gamma; motif: GCCYNCRGSN	TF:M03811	false	0.0024248523230670596	2.615314705403988	9030	61	19	62700	JUND,LGALS4,RBMY1A1,PROCR,TMEM160,IFNGR2,MRPL18,CCL8,COG5,MFHAS1,PI3,LILRB3,POU5F1,PLCH2,RAB33A,BAG6,CLIC3,LSM1,CEBPB
TF	Factor: N-Myc; motif: NNCCACGTGNNN	TF:M00055	false	0.0024248523230670596	2.615314705403988	4220	61	12	62700	AMY1B,CRABP1,RBMY1A1,TIMM10,COG5,MFHAS1,UXT,PI3,IMP3,PLCH2,S100A6,LSM1
TF	Factor: ATF2; motif: VGTGACGTMACN	TF:M00179	false	0.002442839206721725	2.61210511834448	6170	61	15	62700	JUND,GRPR,MRPL18,TIMM10,CCL8,ARMCX6,RPL41,UXT,PRPF31,IMP3,FCER1G,HCRT,MAGEB2,S100A6,CEBPB
TF	Factor: FOXD3; motif: NAWTGTTTRTTT	TF:M00130	false	0.0024433584806841514	2.612012810242453	4225	61	12	62700	AMY1B,LGALS4,MAB21L2,TMEM160,IFNGR2,NUP160,ARMCX6,IKBKG,PRPF31,HCAR3,SPINT3,TMSB15A
TF	Factor: TFAP2A; motif: NGCCCYNNGGGCN; match class: 1	TF:M04148_1	false	0.0024433584806841514	2.612012810242453	9796	61	20	62700	CRABP1,JUND,TMEM160,VBP1,IFNGR2,TIMM10,COG5,MFHAS1,IKBKG,LILRB3,ZNF32,POU5F1,HCRT,FGF20,PLCH2,S100A6,BAG6,TMSB15A,LSM1,CEBPB
TF	Factor: ctcf; motif: CCNCNAGRKGGCRSTN	TF:M07249	false	0.0024433584806841514	2.612012810242453	6861	61	16	62700	CXCL3,JUND,MAB21L2,VBP1,IFNGR2,NUP160,MFHAS1,IKBKG,SPIN2A,ZNF32,POU5F1,HCRT,FTHL17,PLCH2,CLIC3,CEBPB
TF	Factor: Oct-1; motif: NNNRTAATNANNN	TF:M00137	false	0.0024569385602336838	2.609605703627816	6865	61	16	62700	MAB21L2,PROCR,MRPL18,CCL8,COG5,IKBKG,UXT,PI3,SPIN2A,LILRB3,PRPF31,SLN,POU5F1,PLCH2,RPH3AL,EDDM3A
TF	Factor: SMAD3; motif: YGTCTAGACA	TF:M04026	false	0.0024830588092795616	2.605012994403091	6872	61	16	62700	AMY1B,RBMY1A1,IFNGR2,MRPL18,TIMM10,COG5,HSPB1,IKBKG,PI3,GNG3,PRPF31,HCRT,FTHL17,HCAR3,SPINT3,TYROBP
TF	Factor: ERF:C/EBPdelta; motif: NNCGGAWRTTGCGCAAY; match class: 1	TF:M08233_1	false	0.002489427842615913	2.603900457461589	1096	61	6	62700	CXCL3,TIMM10,RPL41,IKBKG,PI3,FTHL17
TF	Factor: ctcf; motif: NNNCCASYAGRKGGCRSYNN	TF:M09602	false	0.0025030414492252066	2.6015319586136147	7587	61	17	62700	CXCL3,JUND,GRPR,VBP1,ARMCX6,MFHAS1,IKBKG,SPIN2A,ZNF32,POU5F1,FCER1G,MAGEB2,FTHL17,FGF20,PLCH2,S100A6,CEBPB
TF	Factor: BAF170; motif: NNCTTATCTNN	TF:M09825	false	0.0025087384865527533	2.600544607623773	3060	61	10	62700	SPAG11B,GRPR,PROCR,MRPL18,TIMM10,CCL8,COG5,GNG3,SPINT3,SPRR1B
TF	Factor: Erm; motif: ACCGGAAGTN; match class: 1	TF:M02069_1	false	0.002512902152917275	2.5998244215846658	2002	61	8	62700	RBMY1A1,TIMM10,IKBKG,UXT,MAGEB2,FTHL17,HCAR3,BAG6
TF	Factor: AP-4; motif: AHCATRTGKT	TF:M11213	false	0.002524973748476405	2.59774313277348	4243	61	12	62700	AMY1B,GRPR,CCL8,SPIN2A,PRPF31,SLN,ZNF32,FTHL17,FGF20,HCAR3,SPINT3,EDDM3A
TF	Factor: SMAD3; motif: YGTCTAGACA; match class: 1	TF:M04026_1	false	0.0025308989106925853	2.596725201110081	6195	61	15	62700	AMY1B,RBMY1A1,IFNGR2,TIMM10,COG5,HSPB1,IKBKG,PI3,GNG3,PRPF31,HCRT,FTHL17,HCAR3,SPINT3,TYROBP
TF	Factor: FOXO1A:HOXA10; motif: RWMAACANCRTWAA	TF:M08482	false	0.0025588792590781817	2.5919502058491144	4250	61	12	62700	AMY1B,MAB21L2,PROCR,ARMCX6,MFHAS1,GTF2H2,PRPF31,ZNF32,IMP3,RPH3AL,TYROBP,TMSB15A
TF	Factor: GATA-2; motif: NSAGATAAGNN	TF:M09622	false	0.0025711929183117647	2.5898653367313056	3071	61	10	62700	SPAG11B,GRPR,PROCR,TIMM10,COG5,HSPB1,SPIN2A,GNG3,SPINT3,SPRR1B
TF	Factor: Blimp-1; motif: NAGKGAAAGTGN	TF:M12243	false	0.0025858793436977392	2.587391743024361	2012	61	8	62700	LGALS4,PROCR,GTF2H2,UXT,HCRT,SPINT3,BAG6,EDDM3A
TF	Factor: Pax-6; motif: CTGACCTGGAACTM; match class: 1	TF:M00979_1	false	0.0025858793436977392	2.587391743024361	3074	61	10	62700	CRABP1,LGALS4,CCL8,HSD17B10,IKBKG,PI3,SLN,IMP3,HCRT,CEBPB
TF	Factor: c-Ets-1; motif: NNRCMGGAAGTGG	TF:M09911	false	0.0025858793436977392	2.587391743024361	2526	61	9	62700	JUND,LILRB3,SLN,FCER1G,FTHL17,PLCH2,BAG6,CLIC3,LSM1
TF	Factor: AML2; motif: CWAACCGCAAAAACCGCARN	TF:M12002	false	0.002598061635682075	2.585350550060877	8344	61	18	62700	AMY1B,GRPR,VBP1,IFNGR2,MRPL18,TIMM10,RPL41,HSPB1,UXT,PI3,ZNF32,POU5F1,IMP3,FCER1G,MAGEB2,HCAR3,SPINT3,LSM1
TF	Factor: MafG; motif: CMATGACTCAGCAGA; match class: 1	TF:M07048_1	false	0.002598061635682075	2.585350550060877	1538	61	7	62700	CXCL3,VBP1,CCL8,GTF2H2,SLN,FGF20,S100A6
TF	Factor: SP8; motif: RNCACGCCCMCN	TF:M12147	false	0.002601136185369257	2.5848369092397028	2529	61	9	62700	CRABP1,MAB21L2,RBMY1A1,HSPB1,HSD17B10,IKBKG,SLN,BAG6,CEBPB
TF	Factor: Cdx-1; motif: TTTATK; match class: 1	TF:M02086_1	false	0.002604446127082387	2.5842846215113076	9852	61	20	62700	SPAG11B,AMY1B,GRPR,VBP1,TIMM10,COG5,ARMCX6,RPL41,MFHAS1,HSPB1,UXT,PI3,POU5F1,FTHL17,FGF20,SPINT3,RPH3AL,TMSB15A,LSM1,SPRR1B
TF	Factor: PEA3; motif: ACAGGAAGGAAGTN; match class: 1	TF:M11429_1	false	0.0026102940681766713	2.583310563545888	1108	61	6	62700	JUND,TMEM160,COG5,UXT,HCRT,BAG6
TF	Factor: GSX1; motif: NNYMATTANN; match class: 1	TF:M04327_1	false	0.0026323210335504337	2.579661145986195	5549	61	14	62700	MAB21L2,VBP1,MRPL18,COG5,ARMCX6,RPL41,UXT,PI3,PRPF31,ZNF32,HCRT,FGF20,HCAR3,EDDM3A
TF	Factor: C/EBPdelta; motif: NRTTGCGYAAYN	TF:M11320	false	0.0026495496575585746	2.5768279365755515	5553	61	14	62700	AMY1B,MAB21L2,GRPR,PROCR,TMEM160,VBP1,TIMM10,RPL41,SLN,FCER1G,FTHL17,FGF20,HCAR3,CLIC3
TF	Factor: GCMa:ER81; motif: ATRNGGGCGGAWGKN	TF:M08312	false	0.002662657588697315	2.5746846791865146	733	61	5	62700	IFNGR2,HSD17B10,UXT,MAGEB2,RAB33A
TF	Factor: HOXA10; motif: NGYMATAAANN	TF:M10802	false	0.002669739873128736	2.573531052181612	3669	61	11	62700	PROCR,IFNGR2,COG5,MFHAS1,HSD17B10,UXT,PI3,FTHL17,FGF20,TMSB15A,LSM1
TF	Factor: SMAD; motif: TNGNCAGACWN; match class: 1	TF:M00974_1	false	0.0026906115502322056	2.570148997802199	735	61	5	62700	SPAG11B,GRPR,HSD17B10,HCRT,PLCH2
TF	Factor: Oct-1; motif: NNNNATGCAAATNAN	TF:M00195	false	0.0026906115502322056	2.570148997802199	3673	61	11	62700	CXCL3,SPAG11B,JUND,GRPR,TIMM10,SPIN2A,LILRB3,HCRT,FGF20,SPINT3,RPH3AL
TF	Factor: AML3; motif: NNAACCGCAAWAACCGCAAN	TF:M12000	false	0.0026926698320728845	2.569816895344354	6933	61	16	62700	GRPR,PROCR,IFNGR2,MRPL18,TIMM10,RPL41,HSPB1,UXT,LILRB3,ZNF32,IMP3,FCER1G,PLCH2,BAG6,CLIC3,LSM1
TF	Factor: CSX; motif: NNCACTTGNRN; match class: 1	TF:M02108_1	false	0.0026960941836125124	2.569264940508845	1550	61	7	62700	SPAG11B,TMEM160,VBP1,NUP160,ARMCX6,TYROBP,SPRR1B
TF	Factor: IRF-4; motif: NCGAAACCGAAACYN	TF:M11687	false	0.0027466503859702677	2.5611966172837954	3683	61	11	62700	CXCL3,SPAG11B,CRABP1,RBMY1A1,TMEM160,VBP1,NUP160,HSD17B10,GNG3,HCAR3,SPINT3
TF	Factor: Spi-B; motif: RAAWGRGGAAGTN	TF:M11376	false	0.002748255267290861	2.560942930991275	739	61	5	62700	LGALS4,RPL41,MAGEB2,S100A6,TYROBP
TF	Factor: E2F-3:T-bet; motif: AGGTGTNANGGCGCST; match class: 1	TF:M08529_1	false	0.002748255267290861	2.560942930991275	4923	61	13	62700	RBMY1A1,MRPL18,NUP160,ARMCX6,HSPB1,LILRB3,SLN,FCER1G,MAGEB2,RAB33A,RPH3AL,BAG6,CEBPB
TF	Factor: MYB; motif: NNCAACTGNN	TF:M09813	false	0.0027713674380840207	2.5573058900412056	5583	61	14	62700	SPAG11B,AMY1B,MAB21L2,GRPR,VBP1,GNG3,PRPF31,POU5F1,PLCH2,SPINT3,RPH3AL,TYROBP,LSM1,SPRR1B
TF	Factor: Elk-1; motif: NACMGGAAGTN; match class: 1	TF:M11432_1	false	0.0027788408587177842	2.5561363240969426	1559	61	7	62700	MRPL18,TIMM10,IKBKG,MAGEB2,FTHL17,BAG6,LSM1
TF	Factor: P53; motif: NNNNNACAWGCCYNNN	TF:M07054	false	0.0027957769498067214	2.553497480040878	3111	61	10	62700	SPAG11B,IFNGR2,CCL8,MFHAS1,HSPB1,GTF2H2,LILRB3,FTHL17,S100A6,TYROBP
TF	Factor: TEF-3:E2A; motif: NCAGSTGNGWATGYN; match class: 1	TF:M08438_1	false	0.0028173735971385207	2.550155559681745	1127	61	6	62700	GRPR,PROCR,COG5,LILRB3,POU5F1,BAG6
TF	Factor: EHF; motif: BTTCCTGC	TF:M07251	false	0.0028173735971385207	2.550155559681745	6270	61	15	62700	CRABP1,JUND,TMEM160,VBP1,IFNGR2,TIMM10,CCL8,COG5,UXT,FCER1G,HCRT,FTHL17,FGF20,HCAR3,SPINT3
TF	Factor: YY1; motif: NNNNNCCATNTWNNNWN	TF:M00059	false	0.0028247923996569174	2.5490134639494557	4940	61	13	62700	SPAG11B,RBMY1A1,GRPR,PROCR,IFNGR2,COG5,RPL41,MFHAS1,PI3,LILRB3,FTHL17,HCAR3,LSM1
TF	Factor: FOXO1A; motif: TTGTTTWN	TF:M07286	false	0.0028337839647440788	2.547633261532375	4942	61	13	62700	AMY1B,LGALS4,MAB21L2,TMEM160,NUP160,ARMCX6,GTF2H2,IKBKG,SPIN2A,PRPF31,HCAR3,RAB33A,TYROBP
TF	Factor: POU3F1; motif: TAATKANNNNNTMATTA; match class: 1	TF:M11927_1	false	0.0028356508138329874	2.5473472498508487	1129	61	6	62700	MAB21L2,PROCR,TMEM160,COG5,FGF20,SPRR1B
TF	Factor: NEUROG2; motif: NNNNCAGATGGNN	TF:M12453	false	0.0028452713794650994	2.5458763046701787	1130	61	6	62700	LGALS4,GRPR,NUP160,SPIN2A,RPH3AL,S100A6
TF	Factor: LEF-1; motif: ASATCAAAG	TF:M11609	false	0.0028452713794650994	2.5458763046701787	3120	61	10	62700	AMY1B,GRPR,VBP1,HSPB1,UXT,GNG3,FGF20,SPINT3,EDDM3A,SPRR1B
TF	Factor: GR; motif: GGTACAANNTGTYCTK; match class: 1	TF:M00205_1	false	0.0028460930747844226	2.5457509014392534	1567	61	7	62700	SPAG11B,VBP1,NUP160,ARMCX6,PI3,RPH3AL,TYROBP
TF	Factor: AR; motif: GGAACGGWACATGTTCT; match class: 1	TF:M08190_1	false	0.0028514912854373012	2.5449279513425176	2049	61	8	62700	CXCL3,RBMY1A1,GRPR,VBP1,FTHL17,PLCH2,TYROBP,SPRR1B
TF	Factor: Sp3; motif: GGGGCGGGGSNN	TF:M07615	false	0.002888329423486392	2.5393532755610484	6985	61	16	62700	CXCL3,CRABP1,JUND,MAB21L2,TMEM160,IFNGR2,MRPL18,NUP160,HSPB1,IKBKG,UXT,GNG3,POU5F1,SPINT3,TMSB15A,CEBPB
TF	Factor: ZNF647; motif: NTAGGCCTAN; match class: 1	TF:M12285_1	false	0.0029122654778228397	2.535769037910415	429	61	4	62700	UXT,FCER1G,TYROBP,EDDM3A
TF	Factor: Sox-4; motif: BCWTTGT	TF:M07268	false	0.0029122654778228397	2.535769037910415	5616	61	14	62700	RBMY1A1,IFNGR2,TIMM10,NUP160,MFHAS1,HSD17B10,UXT,SPIN2A,GNG3,MAGEB2,HCAR3,RAB33A,RPH3AL,TYROBP
TF	Factor: T3R-beta; motif: RTGACCTYACRTGACCTYA	TF:M11819	false	0.002932978515667651	2.5326911182540743	6996	61	16	62700	JUND,LGALS4,PROCR,TMEM160,VBP1,CCL8,IKBKG,GNG3,SLN,POU5F1,SPINT3,RAB33A,S100A6,BAG6,TYROBP,EDDM3A
TF	Factor: NeuroD-2; motif: RMCATATGKY	TF:M01287	false	0.002950228457889108	2.5301443521035667	2582	61	9	62700	SPAG11B,AMY1B,SPIN2A,PRPF31,MAGEB2,FTHL17,FGF20,HCAR3,SPINT3
TF	Factor: Tal-1; motif: TCCAKCTGNY	TF:M00993	false	0.002950594898085351	2.5300904128663517	2061	61	8	62700	HSPB1,SPIN2A,SLN,ZNF32,POU5F1,IMP3,CLIC3,EDDM3A
TF	Factor: Ngn-2; motif: GNNNNNCAGMTGGNNN	TF:M07609	false	0.0029614056938118993	2.5285020929434254	1579	61	7	62700	LGALS4,GRPR,VBP1,SPIN2A,POU5F1,RPH3AL,S100A6
TF	Factor: Smad2:Smad3:Smad4; motif: NTGTCTGNCACCT	TF:M07126	false	0.00296466583610661	2.5280242512756357	4335	61	12	62700	AMY1B,GRPR,NUP160,CCL8,COG5,GTF2H2,PI3,SPIN2A,POU5F1,HCRT,FGF20,RPH3AL
TF	Factor: ATF-3; motif: GGCGCSSNSNGRTSACGTSA; match class: 1	TF:M04744_1	false	0.002971501675627717	2.5270240205073478	4972	61	13	62700	AMY1B,JUND,MRPL18,COG5,ARMCX6,RPL41,MFHAS1,UXT,PRPF31,FTHL17,FGF20,PLCH2,CEBPB
TF	Factor: c-Rel; motif: SGGRNTTTCC; match class: 1	TF:M00053_1	false	0.0029760727693986465	2.526356453851325	432	61	4	62700	CXCL3,RBMY1A1,IFNGR2,PI3
TF	Factor: AP-4; motif: ANCATATGNT	TF:M11209	false	0.0029802104894195687	2.525753061036132	3727	61	11	62700	SPAG11B,AMY1B,CCL8,SPIN2A,PRPF31,MAGEB2,FTHL17,FGF20,HCAR3,SPINT3,EDDM3A
TF	Factor: E2F-4; motif: TTTGGCGCCAAA; match class: 1	TF:M04519_1	false	0.003002913951786166	2.522457112289817	2590	61	9	62700	CXCL3,CRABP1,LGALS4,RBMY1A1,UXT,SPIN2A,HCAR3,RPH3AL,TMSB15A
TF	Factor: AP-2gamma; motif: NSCCYNRGGSN	TF:M11481	false	0.0030147572093966657	2.520747657608418	4981	61	13	62700	AMY1B,RBMY1A1,VBP1,TIMM10,CCL8,IKBKG,ZNF32,POU5F1,FCER1G,RAB33A,TYROBP,CLIC3,LSM1
TF	Factor: CTF1; motif: TGGCASCNNGCCAA; match class: 1	TF:M01196_1	false	0.0030150400631977297	2.520706912674708	1585	61	7	62700	CCL8,COG5,ARMCX6,HSPB1,LILRB3,POU5F1,RAB33A
TF	Factor: E2F-6; motif: CNTTTCNT	TF:M01252	false	0.003021713622653829	2.5197466975067773	2593	61	9	62700	RBMY1A1,TMEM160,VBP1,NUP160,PI3,ZNF32,IMP3,EDDM3A,LSM1
TF	Factor: C-JUN:FRA-2; motif: NRTGACGTMAT	TF:M08941	false	0.003021713622653829	2.5197466975067773	7020	61	16	62700	SPAG11B,AMY1B,JUND,PROCR,CCL8,HSD17B10,UXT,SPIN2A,GNG3,PRPF31,MAGEB2,HCAR3,TMSB15A,CLIC3,EDDM3A,SPRR1B
TF	Factor: TR4; motif: NCCCTGACCYB; match class: 1	TF:M08906_1	false	0.003021713622653829	2.5197466975067773	758	61	5	62700	ARMCX6,LILRB3,MAGEB2,TYROBP,CLIC3
TF	Factor: T-bet; motif: NAGGTGTGAN	TF:M12020	false	0.0030573451498156616	2.514655530132601	1149	61	6	62700	CRABP1,GRPR,MRPL18,GTF2H2,PLCH2,BAG6
TF	Factor: NKX2-8; motif: NCACTTSAN	TF:M04412	false	0.0030573451498156616	2.514655530132601	3155	61	10	62700	SPAG11B,MAB21L2,PROCR,TMEM160,MRPL18,ARMCX6,UXT,LILRB3,SLN,SPINT3
TF	Factor: TBR2; motif: NAGGTGTGAN	TF:M12018	false	0.0030573451498156616	2.514655530132601	1149	61	6	62700	CRABP1,GRPR,MRPL18,GTF2H2,PLCH2,BAG6
TF	Factor: T-box; motif: NAGGTGTNAN	TF:M12022	false	0.0030573451498156616	2.514655530132601	1149	61	6	62700	CRABP1,GRPR,MRPL18,GTF2H2,PLCH2,BAG6
TF	Factor: FOXA1; motif: NWGTAAACATNN	TF:M12506	false	0.0030573451498156616	2.514655530132601	3741	61	11	62700	CXCL3,AMY1B,LGALS4,GRPR,GTF2H2,PI3,SPIN2A,PRPF31,SLN,FGF20,SPRR1B
TF	Factor: TWIST; motif: CACCTGG; match class: 1	TF:M03582_1	false	0.0030574591629244185	2.514639334924554	2599	61	9	62700	VBP1,IFNGR2,TIMM10,COG5,HSD17B10,POU5F1,PLCH2,CLIC3,SPRR1B
TF	Factor: GR; motif: NNNNNNNGKACNNNNTGTTCTNNNNNN; match class: 1	TF:M00955_1	false	0.003062735434309632	2.513890516866922	761	61	5	62700	AMY1B,NUP160,COG5,SLN,MAGEB2
TF	Factor: TFEA; motif: GYCASVTGACYN	TF:M03890	false	0.003137605602073715	2.503401648259562	2609	61	9	62700	VBP1,MRPL18,TIMM10,COG5,ARMCX6,RPL41,POU5F1,RPH3AL,S100A6
TF	Factor: JUND; motif: NATGAGTCAT	TF:M08934	false	0.0031472318037264906	2.5020712687258535	4370	61	12	62700	SPAG11B,AMY1B,CRABP1,VBP1,IFNGR2,TIMM10,GNG3,IMP3,HCRT,MAGEB2,S100A6,CEBPB
TF	Factor: SPIB; motif: NAAAAGMGGAAGTN	TF:M03995	false	0.003147756693067218	2.5019988439565526	766	61	5	62700	LGALS4,RPL41,MAGEB2,S100A6,TYROBP
TF	Factor: SREBP-1; motif: RNCACGCSAY	TF:M11082	false	0.0032114207466831415	2.4933027912905126	4381	61	12	62700	CXCL3,JUND,LGALS4,RBMY1A1,IFNGR2,MRPL18,HSPB1,IKBKG,GNG3,HCRT,HCAR3,RAB33A
TF	Factor: C/EBPdelta; motif: NRTTGCGYAAYN	TF:M11321	false	0.003233093889375994	2.4903816832493058	5686	61	14	62700	AMY1B,GRPR,PROCR,TMEM160,VBP1,IFNGR2,TIMM10,SLN,FCER1G,FTHL17,FGF20,HCAR3,S100A6,CLIC3
TF	Factor: PBX2; motif: TGANTGACAGN	TF:M09736	false	0.003234771268131298	2.490156423032501	5025	61	13	62700	CXCL3,CRABP1,RBMY1A1,TMEM160,MRPL18,NUP160,CCL8,UXT,SLN,ZNF32,PLCH2,HCAR3,S100A6
TF	Factor: MEIS1B:HOXA9; motif: TGACASTTTWAYRR; match class: 1	TF:M00421_1	false	0.0032420042094507317	2.4891864255948333	1608	61	7	62700	AMY1B,RBMY1A1,NUP160,SLN,RPH3AL,BAG6,SPRR1B
TF	Factor: p54NRB; motif: GRNNNMGGATGRMNNCGGA	TF:M07611	false	0.0032698784999706243	2.4854683842732412	7078	61	16	62700	CXCL3,PROCR,TMEM160,VBP1,TIMM10,MFHAS1,HSPB1,GTF2H2,PI3,GNG3,LILRB3,POU5F1,FGF20,HCAR3,TYROBP,LSM1
TF	Factor: Elk-1:HOXA1; motif: ACCGGAAGTAATTA; match class: 1	TF:M08451_1	false	0.003273900301328948	2.484934550104884	2627	61	9	62700	MRPL18,TIMM10,IKBKG,MAGEB2,FTHL17,HCAR3,RPH3AL,BAG6,LSM1
TF	Factor: ARP-1; motif: TGARCCYTTGAMCCCW; match class: 1	TF:M00155_1	false	0.003285017694079777	2.4834622868589906	1167	61	6	62700	LGALS4,MFHAS1,GTF2H2,PI3,FCER1G,PLCH2
TF	Factor: VDR; motif: NRGGTCANNGRGKTCA	TF:M10106	false	0.0032942116516804423	2.4822485010363446	7084	61	16	62700	CXCL3,SPAG11B,AMY1B,CRABP1,LGALS4,TIMM10,CCL8,ARMCX6,HSPB1,SPIN2A,POU5F1,MAGEB2,PLCH2,RAB33A,TYROBP,LSM1
TF	Factor: AP-2alphaA; motif: ANNGCCTNAGGSNNT	TF:M01045	false	0.0032980101467181447	2.4817480125311238	6384	61	15	62700	AMY1B,RBMY1A1,VBP1,TIMM10,NUP160,CCL8,MFHAS1,IKBKG,ZNF32,POU5F1,FCER1G,TYROBP,TMSB15A,CLIC3,LSM1
TF	Factor: TBX1; motif: AGGTGTGA	TF:M04126	false	0.0032980101467181447	2.4817480125311238	2104	61	8	62700	CRABP1,GRPR,MRPL18,GTF2H2,PLCH2,BAG6,CLIC3,EDDM3A
TF	Factor: TBX4; motif: AGGTGTGA	TF:M04135	false	0.0032980101467181447	2.4817480125311238	2104	61	8	62700	CRABP1,GRPR,MRPL18,GTF2H2,PLCH2,BAG6,CLIC3,EDDM3A
TF	Factor: TBX15; motif: AGGTGTGA	TF:M04122	false	0.0032980101467181447	2.4817480125311238	2104	61	8	62700	CRABP1,GRPR,MRPL18,GTF2H2,PLCH2,BAG6,CLIC3,EDDM3A
TF	Factor: MGA; motif: AGGTGTGA	TF:M04117	false	0.0032980101467181447	2.4817480125311238	2104	61	8	62700	CRABP1,GRPR,MRPL18,GTF2H2,PLCH2,BAG6,CLIC3,EDDM3A
TF	Factor: Tbx5; motif: AGGTGTKA	TF:M04137	false	0.0032980101467181447	2.4817480125311238	2104	61	8	62700	CRABP1,GRPR,MRPL18,GTF2H2,PLCH2,BAG6,CLIC3,EDDM3A
TF	Factor: HES-1; motif: GGCRCGTGNC	TF:M11061	false	0.0033080165382057356	2.480432327888071	6387	61	15	62700	RBMY1A1,NUP160,COG5,ARMCX6,MFHAS1,HSPB1,GTF2H2,SPIN2A,ZNF32,IMP3,PLCH2,RAB33A,RPH3AL,S100A6,CLIC3
TF	Factor: GATA-1; motif: NTGNNNNNNNNAGATAAGN	TF:M09936	false	0.0033302928619061787	2.477517573485495	4404	61	12	62700	GRPR,PROCR,TIMM10,NUP160,COG5,SPIN2A,LILRB3,FCER1G,FTHL17,HCAR3,SPINT3,EDDM3A
TF	Factor: NKX6B; motif: NTMATTAW	TF:M10657	false	0.0033316041493056943	2.4773466057001343	2636	61	9	62700	TMEM160,TIMM10,ARMCX6,GNG3,MAGEB2,HCAR3,SPINT3,RAB33A,BAG6
TF	Factor: MyoD; motif: NCAGCTGYYNCNNNC	TF:M09993	false	0.0033347348544079287	2.4769386912362688	1172	61	6	62700	RBMY1A1,COG5,HSPB1,PI3,LILRB3,PLCH2
TF	Factor: TP53; motif: RCATGYCCAGACATG	TF:M07232	false	0.003353080085209219	2.4745560737262378	2639	61	9	62700	GRPR,PROCR,HSPB1,UXT,SPINT3,RPH3AL,S100A6,TMSB15A,CEBPB
TF	Factor: ER-alpha; motif: NAGGTCANSNTGACCYN	TF:M11845	false	0.003363047696331431	2.473266973272145	3793	61	11	62700	JUND,MAB21L2,PROCR,HSD17B10,IKBKG,FCER1G,MAGEB2,FGF20,CLIC3,LSM1,SPRR1B
TF	Factor: Prep-1; motif: GRBTGANAGATN	TF:M07464	false	0.003363047696331431	2.473266973272145	4411	61	12	62700	LGALS4,GRPR,MFHAS1,HSD17B10,PI3,SLN,POU5F1,FTHL17,S100A6,BAG6,CLIC3,EDDM3A
TF	Factor: LKLF; motif: NRCCACRCCCN	TF:M12172	false	0.003363047696331431	2.473266973272145	2112	61	8	62700	TMEM160,CCL8,HSPB1,HSD17B10,GTF2H2,HCAR3,BAG6,EDDM3A
TF	Factor: MGA:pitx1; motif: AGGTGNTAAKCCN	TF:M08389	false	0.0033751409307312494	2.4717080882667157	450	61	4	62700	AMY1B,RBMY1A1,GTF2H2,CLIC3
TF	Factor: Pax-5; motif: NNNNRNKCAGCNRAGCGTGAC	TF:M09645	false	0.0033772180016054774	2.471440904470152	2643	61	9	62700	JUND,TMEM160,HSPB1,IKBKG,UXT,SLN,FTHL17,PLCH2,EDDM3A
TF	Factor: AP-2; motif: GSCCSCRGGCNRNRNN	TF:M00800	false	0.0033772180016054774	2.471440904470152	9321	61	19	62700	CXCL3,JUND,RBMY1A1,TMEM160,TIMM10,MFHAS1,GTF2H2,UXT,SPIN2A,ZNF32,POU5F1,HCRT,FGF20,PLCH2,SPINT3,RAB33A,S100A6,CLIC3,CEBPB
TF	Factor: Kaiso; motif: GCMGGGRGCRGS; match class: 1	TF:M03876_1	false	0.003391753150669964	2.4695757629020467	9325	61	19	62700	CXCL3,CRABP1,JUND,IFNGR2,MRPL18,TIMM10,NUP160,MFHAS1,HSPB1,IKBKG,PRPF31,FCER1G,HCRT,FGF20,PLCH2,RPH3AL,CLIC3,LSM1,CEBPB
TF	Factor: Spi-B; motif: NRAAAGAGGAAGTGARA	TF:M10074	false	0.0033982620813117646	2.468743130446857	1625	61	7	62700	LGALS4,GRPR,PROCR,IFNGR2,RPL41,UXT,FCER1G
TF	Factor: C/EBPgamma; motif: NRTKRSRMAAKN	TF:M01869	false	0.003401738007156469	2.46829913764518	3209	61	10	62700	AMY1B,MAB21L2,GRPR,VBP1,NUP160,ARMCX6,RPL41,PI3,MAGEB2,SPINT3
TF	Factor: GSX1; motif: NNYMATTANN	TF:M04327	false	0.003401738007156469	2.46829913764518	5725	61	14	62700	MAB21L2,VBP1,MRPL18,COG5,ARMCX6,RPL41,UXT,PI3,PRPF31,ZNF32,HCRT,FGF20,HCAR3,EDDM3A
TF	Factor: HOXB5; motif: NNYMATTANN	TF:M04349	false	0.0034105478597683393	2.4671758516928812	5727	61	14	62700	MAB21L2,VBP1,MRPL18,COG5,ARMCX6,RPL41,UXT,PI3,PRPF31,ZNF32,HCRT,FGF20,HCAR3,EDDM3A
TF	Factor: TFAP2C; motif: NGCCTNAGGCN; match class: 1	TF:M04154_1	false	0.003414703022382599	2.4666470610450695	1627	61	7	62700	TIMM10,IKBKG,ZNF32,FCER1G,RAB33A,TYROBP,CEBPB
TF	Factor: Elf-1; motif: NNANCCGGAAGTGS; match class: 1	TF:M09900_1	false	0.0034404826643157998	2.463380626107359	1181	61	6	62700	TIMM10,IKBKG,MAGEB2,FTHL17,BAG6,LSM1
TF	Factor: Pax-2; motif: NNNNGTCANGNRTKANNNN; match class: 1	TF:M00098_1	false	0.0034538359189685095	2.4616982982622466	2123	61	8	62700	AMY1B,NUP160,CCL8,UXT,PI3,POU5F1,FGF20,S100A6
TF	Factor: Egr-2; motif: CCCMCNCN	TF:M02092	false	0.0034608389330422276	2.4608186122397337	5072	61	13	62700	SPAG11B,JUND,RBMY1A1,TIMM10,NUP160,LILRB3,POU5F1,HCRT,RAB33A,S100A6,TYROBP,CLIC3,SPRR1B
TF	Factor: Gscl; motif: NTAATCCN; match class: 1	TF:M10924_1	false	0.0034802120931691836	2.4583942882125482	1633	61	7	62700	AMY1B,TMEM160,SLN,BAG6,TYROBP,TMSB15A,SPRR1B
TF	Factor: Sp2; motif: NTAAGYCCCGCCCMCTN	TF:M12156	false	0.0034836042468743174	2.4579711886704323	4433	61	12	62700	CXCL3,TMEM160,NUP160,CCL8,HSPB1,IKBKG,UXT,POU5F1,PLCH2,S100A6,CLIC3,CEBPB
TF	Factor: PURBETA; motif: NCWGRGGCTGGGG	TF:M12726	false	0.003514472598519457	2.454139838421673	7861	61	17	62700	CXCL3,SPAG11B,JUND,CCL8,MFHAS1,IKBKG,LILRB3,PRPF31,ZNF32,IMP3,FGF20,PLCH2,HCAR3,SPINT3,RPH3AL,TMSB15A,LSM1
TF	Factor: MEL1; motif: GATGAG; match class: 1	TF:M08793_1	false	0.003535358713719376	2.451566514120211	5085	61	13	62700	JUND,GRPR,CCL8,HSD17B10,SPIN2A,GNG3,LILRB3,MAGEB2,SPINT3,RPH3AL,S100A6,TMSB15A,EDDM3A
TF	Factor: PPARalpha; motif: NWSTRGGNSAAAGGTCA; match class: 1	TF:M10037_1	false	0.003562716300345013	2.4482187592095044	1190	61	6	62700	MAB21L2,COG5,MAGEB2,SPINT3,RPH3AL,LSM1
TF	Factor: nerf; motif: AAYSCGGAAGTR	TF:M11462	false	0.0035667780867156265	2.4477239102054904	458	61	4	62700	MRPL18,RPL41,IKBKG,FTHL17
TF	Factor: PR; motif: RGNACATTYTGTNCTN	TF:M10042	false	0.003574771544860479	2.4467517077025493	3233	61	10	62700	CXCL3,GRPR,VBP1,IFNGR2,SPINT3,RPH3AL,TYROBP,TMSB15A,CLIC3,LSM1
TF	Factor: Spi-B; motif: AAAAWGMGGAAGTWNSN	TF:M01204	false	0.003596801607704797	2.4440835163252865	794	61	5	62700	LGALS4,RPL41,MAGEB2,FTHL17,S100A6
TF	Factor: c-Myb; motif: NNNAACKGNNN	TF:M01821	false	0.0036226030668621697	2.4409792495468507	3834	61	11	62700	RBMY1A1,GRPR,VBP1,UXT,GNG3,PRPF31,POU5F1,SPINT3,RPH3AL,LSM1,SPRR1B
TF	Factor: SRY; motif: AACAATANCATTGTT	TF:M04555	false	0.0036233207987565958	2.440893213036383	7161	61	16	62700	SPAG11B,AMY1B,LGALS4,MAB21L2,PROCR,VBP1,CCL8,PI3,GNG3,PRPF31,IMP3,FTHL17,SPINT3,RPH3AL,TYROBP,EDDM3A
TF	Factor: ERF:HES-7; motif: NNCACGYGCNNNCCGGAAGT	TF:M08537	false	0.003632754089021357	2.4397639997138607	205	61	3	62700	MFHAS1,IKBKG,UXT
TF	Factor: ELF1; motif: NNNASCCGGAAGTGGNNNN; match class: 1	TF:M12600_1	false	0.0036916334558244664	2.432781426826917	3248	61	10	62700	TMEM160,IFNGR2,MRPL18,TIMM10,HSPB1,IKBKG,MAGEB2,FTHL17,BAG6,LSM1
TF	Factor: Pbx1; motif: ATCAATCAN	TF:M02028	false	0.0036928863942199785	2.432634052522938	2148	61	8	62700	AMY1B,GRPR,MRPL18,HSD17B10,LILRB3,ZNF32,TYROBP,EDDM3A
TF	Factor: TBX15; motif: NAGGTGTGAN	TF:M12040	false	0.0036929869789158244	2.4326222236230466	2682	61	9	62700	CRABP1,GRPR,IFNGR2,MRPL18,GTF2H2,PLCH2,BAG6,CLIC3,EDDM3A
TF	Factor: LXR,; motif: YGAMCTNNASTRACCYN; match class: 1	TF:M00965_1	false	0.0036932983586036895	2.4325856069817666	463	61	4	62700	CCL8,GNG3,BAG6,TYROBP
TF	Factor: ZNF709; motif: NGRWCCAAACCC	TF:M05883	false	0.0037144850984490024	2.4301013795886335	1654	61	7	62700	SPAG11B,NUP160,CCL8,PRPF31,POU5F1,IMP3,FCER1G
TF	Factor: Gli2; motif: GACCACCCANG	TF:M01703	false	0.0037144850984490024	2.4301013795886335	3848	61	11	62700	SPAG11B,MRPL18,COG5,UXT,LILRB3,IMP3,FCER1G,PLCH2,SPINT3,CLIC3,LSM1
TF	Factor: IRF-3; motif: GCNGTTTCCWGGAAACNGAAAC; match class: 1	TF:M11674_1	false	0.0037235912305585875	2.4290380011753046	1655	61	7	62700	SPAG11B,CCL8,COG5,HSD17B10,GTF2H2,GNG3,LSM1
TF	Factor: IRX2; motif: NWACAYGACAWN	TF:M04377	false	0.0037556632574059882	2.42531335463984	2155	61	8	62700	SPAG11B,AMY1B,SPIN2A,SLN,IMP3,MAGEB2,HCAR3,BAG6
TF	Factor: Elk-1:PDEF; motif: NCMGGAMGGANATCCGGN; match class: 1	TF:M08227_1	false	0.0037556632574059882	2.42531335463984	2690	61	9	62700	RBMY1A1,GRPR,TIMM10,GTF2H2,FCER1G,HCAR3,RAB33A,CLIC3,LSM1
TF	Factor: pax-6; motif: NYACGCWTSANYGMNCN; match class: 1	TF:M11880_1	false	0.0037556632574059882	2.42531335463984	7189	61	16	62700	SPAG11B,JUND,RBMY1A1,TMEM160,VBP1,COG5,RPL41,HSPB1,GTF2H2,ZNF32,FCER1G,RAB33A,RPH3AL,BAG6,CLIC3,LSM1
TF	Factor: Nrf2; motif: WWNTGCTGAGTCAT	TF:M09999	false	0.003763289815427247	2.424432334857339	2691	61	9	62700	GRPR,PI3,GNG3,SLN,HCRT,HCAR3,RAB33A,RPH3AL,S100A6
TF	Factor: C/EBPbeta; motif: RTTGCGCAA	TF:M04690	false	0.0037863112534012866	2.4217836877630172	4482	61	12	62700	AMY1B,GRPR,PROCR,VBP1,TIMM10,NUP160,COG5,GNG3,ZNF32,FCER1G,FGF20,TMSB15A
TF	Factor: PHB; motif: NCCCAGCCCCY; match class: 1	TF:M12725_1	false	0.003806125931585043	2.4195168465041488	4485	61	12	62700	CXCL3,JUND,IFNGR2,NUP160,HSPB1,IKBKG,LILRB3,PRPF31,PLCH2,SPINT3,RPH3AL,LSM1
TF	Factor: T-bet; motif: NNGNRGGTGTGRN; match class: 1	TF:M10089_1	false	0.003819838506433333	2.417954997624268	1209	61	6	62700	MRPL18,CCL8,GTF2H2,PLCH2,CLIC3,EDDM3A
TF	Factor: E2F-3:Prrxl1; motif: SGCGCTAATTNN; match class: 1	TF:M08206_1	false	0.003833741905077043	2.4163771280186745	5137	61	13	62700	CRABP1,JUND,RBMY1A1,TMEM160,VBP1,RPL41,HSPB1,GTF2H2,IKBKG,PRPF31,HCRT,FTHL17,CLIC3
TF	Factor: Nkx3-2; motif: TRAGTG; match class: 1	TF:M01181_1	false	0.003896470941095704	2.4093285582721857	3275	61	10	62700	RBMY1A1,VBP1,NUP160,RPL41,UXT,SPIN2A,SLN,RPH3AL,BAG6,TYROBP
TF	Factor: HOXC9; motif: WTTTATKGCN	TF:M09955	false	0.003910993479854386	2.407712908073853	1215	61	6	62700	COG5,MFHAS1,HSD17B10,UXT,PI3,FTHL17
TF	Factor: ERG; motif: ACCGGAWATCCGGT; match class: 1	TF:M03976_1	false	0.003918761733448177	2.4068511414707157	7948	61	17	62700	CXCL3,RBMY1A1,GRPR,VBP1,IFNGR2,TIMM10,ARMCX6,HSPB1,ZNF32,IMP3,MAGEB2,FTHL17,FGF20,HCAR3,TMSB15A,CLIC3,LSM1
TF	Factor: YY2; motif: NNATGGCGGCN	TF:M12554	false	0.0039324284165347	2.405339174257614	2710	61	9	62700	RBMY1A1,VBP1,NUP160,HSPB1,IMP3,FTHL17,RAB33A,CLIC3,CEBPB
TF	Factor: POU2F1:Gscl; motif: NNGATTANNTATKCANNNN	TF:M08404	false	0.0039324284165347	2.405339174257614	6514	61	15	62700	AMY1B,LGALS4,GRPR,CCL8,GTF2H2,PI3,SPIN2A,SLN,ZNF32,IMP3,HCRT,MAGEB2,FTHL17,FGF20,TYROBP
TF	Factor: NF-E4; motif: CHCCCTCKCCWG	TF:M02105	false	0.003940328670387041	2.4044675513261535	2711	61	9	62700	ARMCX6,IKBKG,LILRB3,POU5F1,HCRT,RAB33A,CLIC3,LSM1,CEBPB
TF	Factor: HNF3; motif: NWRARYAAAYANN	TF:M00791	false	0.003952849483143534	2.4030897224353587	3283	61	10	62700	SPAG11B,AMY1B,MAB21L2,TMEM160,HSPB1,GTF2H2,IKBKG,PRPF31,HCAR3,SPINT3
TF	Factor: six-4; motif: ANNNATGACACCNNNNN	TF:M01374	false	0.003952849483143534	2.4030897224353587	6519	61	15	62700	MAB21L2,COG5,ARMCX6,MFHAS1,GTF2H2,IKBKG,PI3,GNG3,LILRB3,SLN,IMP3,FTHL17,RPH3AL,CLIC3,LSM1
TF	Factor: TR4; motif: GSTYMSRGGTCA	TF:M10015	false	0.003961884712354677	2.4020981662322693	2714	61	9	62700	AMY1B,LGALS4,MRPL18,IKBKG,PI3,ZNF32,PLCH2,BAG6,TYROBP
TF	Factor: ZNFPT1; motif: YCNNCNCWGCCNY; match class: 1	TF:M12721_1	false	0.003964688050068692	2.40179097819846	3285	61	10	62700	CRABP1,IFNGR2,MFHAS1,HSPB1,SPIN2A,LILRB3,PLCH2,TYROBP,EDDM3A,CEBPB
TF	Factor: POU3F1; motif: NTATGCWAATNNN	TF:M11928	false	0.003986378615577205	2.3994214555484503	1678	61	7	62700	SPAG11B,JUND,NUP160,SPIN2A,FGF20,HCAR3,SPINT3
TF	Factor: RNF96; motif: BCCCGCRGCC	TF:M01199	false	0.003986988727703325	2.3993549922039623	8709	61	18	62700	CXCL3,SPAG11B,CRABP1,JUND,PROCR,IFNGR2,MRPL18,NUP160,MFHAS1,HSPB1,GNG3,ZNF32,POU5F1,IMP3,FTHL17,RPH3AL,BAG6,CEBPB
TF	Factor: HSF1; motif: NTTCTRGAAVNTTCTYM	TF:M01023	false	0.004011983919426119	2.3966408163591217	2720	61	9	62700	RBMY1A1,IFNGR2,MRPL18,CCL8,MFHAS1,HSPB1,UXT,FCER1G,SPRR1B
TF	Factor: ATF-4; motif: GGATGACGTCATCC; match class: 1	TF:M11337_1	false	0.004011983919426119	2.3966408163591217	3291	61	10	62700	JUND,PROCR,CCL8,COG5,HSD17B10,UXT,PRPF31,MAGEB2,HCAR3,SPRR1B
[truncated: 1,559 more rows]
