# Supplementary material for: Nanomaterial isolated extracellular vesicles enable high precision identification of tumor biomarkers for pancreatic cancer liquid biopsy
Source: J Nanobiotechnology. 2025 Jul 1;23:467. doi: 10.1186/s12951-025-03527-3 (PMC12211367; doi:10.1186/s12951-025-03527-3)
Supplement: Supplementary file 3 — Additional file 3. gProfiler’s enrichment analysis. Enrichment analysis was applied to each EV isolation’s transcriptomic sample based on their unique mRNA annotations. [file 12951_2025_3527_MOESM3_ESM.zip › Enrichment_Analysis_gProfiler/ExoEasy/ExoEasy_Patient_8.csv]

source	term_name	term_id	highlighted	adjusted_p_value	negative_log10_of_adjusted_p_value	term_size	query_size	intersection_size	effective_domain_size	intersections
GO:MF	DNA nuclease activity	GO:0004536	false	0.04266391199663688	1.369939325148694	61	8	1	62700	FAN1
GO:BP	negative regulation of hydrolase activity	GO:0051346	false	0.017953689554782336	1.7458462886663653	311	8	2	62700	GCHFR,SERPINF2
GO:BP	brain development	GO:0007420	false	0.029973021094852358	1.5232694806546734	744	8	2	62700	VCX3A,NKX2-2
GO:BP	negative regulation of catalytic activity	GO:0043086	false	0.029973021094852358	1.5232694806546734	612	8	2	62700	GCHFR,SERPINF2
GO:BP	head development	GO:0060322	false	0.03149188928830507	1.5018012840165893	793	8	2	62700	VCX3A,NKX2-2
GO:BP	regulation of hydrolase activity	GO:0051336	false	0.031781752353782756	1.4978221607284787	944	8	2	62700	GCHFR,SERPINF2
GO:BP	positive regulation of cell differentiation	GO:0045597	false	0.031781752353782756	1.4978221607284787	851	8	2	62700	NKX2-2,SERPINF2
GO:BP	negative regulation of molecular function	GO:0044092	false	0.031781752353782756	1.4978221607284787	956	8	2	62700	GCHFR,SERPINF2
GO:BP	acute-phase response	GO:0006953	true	0.03181080999625441	1.4974252723442247	50	8	1	62700	SERPINF2
GO:BP	cell differentiation in spinal cord	GO:0021515	false	0.03181080999625441	1.4974252723442247	50	8	1	62700	NKX2-2
GO:BP	positive regulation of stress fiber assembly	GO:0051496	true	0.03188390399746205	1.4964285072022172	52	8	1	62700	SERPINF2
GO:BP	columnar/cuboidal epithelial cell development	GO:0002066	false	0.03188390399746205	1.4964285072022172	51	8	1	62700	NKX2-2
GO:BP	negative regulation of coagulation	GO:0050819	false	0.03188390399746205	1.4964285072022172	52	8	1	62700	SERPINF2
GO:BP	central nervous system development	GO:0007417	false	0.033977513296001335	1.4688084089085045	1035	8	2	62700	VCX3A,NKX2-2
GO:BP	regulation of protein maturation	GO:1903317	false	0.035152893496343034	1.4540389216320355	71	8	1	62700	SERPINF2
GO:BP	negative regulation of neuron differentiation	GO:0045665	true	0.035152893496343034	1.4540389216320355	74	8	1	62700	NKX2-2
GO:BP	nitric oxide biosynthetic process	GO:0006809	false	0.035152893496343034	1.4540389216320355	69	8	1	62700	GCHFR
GO:BP	positive regulation of gliogenesis	GO:0014015	false	0.035152893496343034	1.4540389216320355	67	8	1	62700	NKX2-2
GO:BP	regulation of blood coagulation	GO:0030193	false	0.035152893496343034	1.4540389216320355	68	8	1	62700	SERPINF2
GO:BP	positive regulation of epithelial cell differentiation	GO:0030858	false	0.035152893496343034	1.4540389216320355	61	8	1	62700	NKX2-2
GO:BP	zymogen activation	GO:0031638	false	0.035152893496343034	1.4540389216320355	63	8	1	62700	SERPINF2
GO:BP	positive regulation of actin filament bundle assembly	GO:0032233	false	0.035152893496343034	1.4540389216320355	62	8	1	62700	SERPINF2
GO:BP	cranial nerve development	GO:0021545	false	0.035152893496343034	1.4540389216320355	63	8	1	62700	NKX2-2
GO:BP	tube development	GO:0035295	false	0.035152893496343034	1.4540389216320355	1084	8	2	62700	NKX2-2,SERPINF2
GO:BP	nitric oxide metabolic process	GO:0046209	true	0.035152893496343034	1.4540389216320355	73	8	1	62700	GCHFR
GO:BP	positive regulation of gene expression	GO:0010628	true	0.035152893496343034	1.4540389216320355	1183	8	2	62700	NKX2-2,SERPINF2
GO:BP	glandular epithelial cell differentiation	GO:0002067	false	0.035152893496343034	1.4540389216320355	74	8	1	62700	NKX2-2
GO:BP	collagen fibril organization	GO:0030199	true	0.035152893496343034	1.4540389216320355	64	8	1	62700	SERPINF2
GO:BP	positive regulation of response to wounding	GO:1903036	false	0.035152893496343034	1.4540389216320355	71	8	1	62700	SERPINF2
GO:BP	regulation of hemostasis	GO:1900046	false	0.035152893496343034	1.4540389216320355	70	8	1	62700	SERPINF2
GO:BP	cellular response to stimulus	GO:0051716	false	0.035152893496343034	1.4540389216320355	7399	8	4	62700	NKX2-2,OR2B6,FAN1,SERPINF2
GO:BP	regulation of coagulation	GO:0050818	false	0.035152893496343034	1.4540389216320355	73	8	1	62700	SERPINF2
GO:BP	negative regulation of wound healing	GO:0061045	false	0.035152893496343034	1.4540389216320355	70	8	1	62700	SERPINF2
GO:BP	reactive nitrogen species metabolic process	GO:2001057	false	0.035152893496343034	1.4540389216320355	74	8	1	62700	GCHFR
GO:BP	positive regulation of wound healing	GO:0090303	false	0.035152893496343034	1.4540389216320355	60	8	1	62700	SERPINF2
GO:BP	regulation of protein processing	GO:0070613	false	0.035152893496343034	1.4540389216320355	67	8	1	62700	SERPINF2
GO:BP	neuron fate commitment	GO:0048663	false	0.035152893496343034	1.4540389216320355	73	8	1	62700	NKX2-2
GO:BP	regulation of glial cell differentiation	GO:0045685	false	0.03529607506675146	1.4522735855929954	75	8	1	62700	NKX2-2
GO:BP	pancreas development	GO:0031016	false	0.03704784644447858	1.4312370320695997	80	8	1	62700	NKX2-2
GO:BP	positive regulation of transcription by RNA polymerase II	GO:0045944	true	0.03704784644447858	1.4312370320695997	1245	8	2	62700	NKX2-2,SERPINF2
GO:BP	multicellular organismal process	GO:0032501	false	0.03712418583865291	1.4303430619752726	7648	8	4	62700	VCX3A,NKX2-2,OR2B6,SERPINF2
GO:BP	positive regulation of smooth muscle cell proliferation	GO:0048661	true	0.037649147313900275	1.4242448553480451	83	8	1	62700	SERPINF2
GO:BP	astrocyte differentiation	GO:0048708	false	0.038210885418863874	1.4178128987661438	85	8	1	62700	NKX2-2
GO:BP	system development	GO:0048731	false	0.03830210340632185	1.4167773755698785	3951	8	3	62700	VCX3A,NKX2-2,SERPINF2
GO:BP	nucleotide-excision repair	GO:0006289	true	0.03830210340632185	1.4167773755698785	86	8	1	62700	FAN1
GO:BP	positive regulation of developmental process	GO:0051094	false	0.03840442043795297	1.4156187844522288	1310	8	2	62700	NKX2-2,SERPINF2
GO:BP	response to chemical	GO:0042221	false	0.03840442043795297	1.4156187844522288	3975	8	3	62700	NKX2-2,OR2B6,SERPINF2
GO:BP	regulation of stress fiber assembly	GO:0051492	false	0.03892992890816349	1.409716389367389	91	8	1	62700	SERPINF2
GO:BP	negative regulation of response to wounding	GO:1903035	false	0.03892992890816349	1.409716389367389	92	8	1	62700	SERPINF2
GO:BP	endocrine process	GO:0050886	false	0.03892992890816349	1.409716389367389	92	8	1	62700	SERPINF2
GO:BP	dorsal/ventral pattern formation	GO:0009953	false	0.03921234769107632	1.406577155181124	95	8	1	62700	NKX2-2
GO:BP	positive regulation of neuron differentiation	GO:0045666	false	0.03921234769107632	1.406577155181124	94	8	1	62700	NKX2-2
GO:BP	positive regulation of JNK cascade	GO:0046330	true	0.03921234769107632	1.406577155181124	95	8	1	62700	SERPINF2
GO:BP	nerve development	GO:0021675	false	0.03939286982893435	1.4045823790418397	97	8	1	62700	NKX2-2
GO:BP	regulation of systemic arterial blood pressure	GO:0003073	false	0.03939286982893435	1.4045823790418397	97	8	1	62700	SERPINF2
GO:BP	regulation of actomyosin structure organization	GO:0110020	false	0.04012778947919903	1.3965547636010167	100	8	1	62700	SERPINF2
GO:BP	collagen metabolic process	GO:0032963	false	0.04012778947919903	1.3965547636010167	101	8	1	62700	SERPINF2
GO:BP	spinal cord development	GO:0021510	false	0.04012778947919903	1.3965547636010167	102	8	1	62700	NKX2-2
GO:BP	regulation of gliogenesis	GO:0014013	false	0.04012778947919903	1.3965547636010167	102	8	1	62700	NKX2-2
GO:BP	regulation of actin filament bundle assembly	GO:0032231	false	0.04020725487812182	1.3956955770333965	103	8	1	62700	SERPINF2
GO:BP	oligodendrocyte differentiation	GO:0048709	false	0.04067055564626978	1.390719894168798	105	8	1	62700	NKX2-2
GO:BP	stress fiber assembly	GO:0043149	false	0.04081744270081144	1.389154208236235	107	8	1	62700	SERPINF2
GO:BP	contractile actin filament bundle assembly	GO:0030038	false	0.04081744270081144	1.389154208236235	107	8	1	62700	SERPINF2
GO:BP	acute inflammatory response	GO:0002526	false	0.04201795804274546	1.3765650569352033	111	8	1	62700	SERPINF2
GO:BP	cell fate specification	GO:0001708	false	0.04245345033593454	1.3720870073997011	113	8	1	62700	NKX2-2
GO:BP	columnar/cuboidal epithelial cell differentiation	GO:0002065	false	0.04473434716700286	1.3493588961733027	120	8	1	62700	NKX2-2
GO:BP	glial cell development	GO:0021782	false	0.044775387025423524	1.34896065154751	121	8	1	62700	NKX2-2
GO:BP	renal system process	GO:0003014	false	0.04497132098238315	1.3470643553287942	123	8	1	62700	SERPINF2
GO:BP	regulation of cell differentiation	GO:0045595	false	0.04497132098238315	1.3470643553287942	1562	8	2	62700	NKX2-2,SERPINF2
GO:BP	regulation of wound healing	GO:0061041	false	0.04497132098238315	1.3470643553287942	126	8	1	62700	SERPINF2
GO:BP	cellular nitrogen compound metabolic process	GO:0034641	false	0.04497132098238315	1.3470643553287942	8625	8	4	62700	NKX2-2,GCHFR,FAN1,SERPINF2
GO:BP	positive regulation of stress-activated MAPK cascade	GO:0032874	false	0.04497132098238315	1.3470643553287942	126	8	1	62700	SERPINF2
GO:BP	positive regulation of stress-activated protein kinase signaling cascade	GO:0070304	false	0.04536061529738977	1.3433210630558743	128	8	1	62700	SERPINF2
GO:BP	multicellular organism development	GO:0007275	false	0.046646939490308556	1.3311768450808914	4610	8	3	62700	VCX3A,NKX2-2,SERPINF2
GO:BP	blood vessel diameter maintenance	GO:0097746	false	0.0467138944539757	1.3305539248473548	142	8	1	62700	SERPINF2
GO:BP	smooth muscle cell proliferation	GO:0048659	false	0.0467138944539757	1.3305539248473548	141	8	1	62700	SERPINF2
GO:BP	negative regulation of endopeptidase activity	GO:0010951	true	0.0467138944539757	1.3305539248473548	139	8	1	62700	SERPINF2
GO:BP	regulation of smooth muscle cell proliferation	GO:0048660	false	0.0467138944539757	1.3305539248473548	137	8	1	62700	SERPINF2
GO:BP	digestive tract development	GO:0048565	false	0.0467138944539757	1.3305539248473548	135	8	1	62700	NKX2-2
GO:BP	positive regulation of multicellular organismal process	GO:0051240	false	0.0467138944539757	1.3305539248473548	1629	8	2	62700	NKX2-2,SERPINF2
GO:BP	regulation of tube size	GO:0035150	false	0.0467138944539757	1.3305539248473548	143	8	1	62700	SERPINF2
GO:BP	endocrine system development	GO:0035270	false	0.0467138944539757	1.3305539248473548	141	8	1	62700	NKX2-2
GO:BP	regulation of tube diameter	GO:0035296	false	0.0467138944539757	1.3305539248473548	142	8	1	62700	SERPINF2
GO:BP	response to stimulus	GO:0050896	false	0.0467138944539757	1.3305539248473548	8955	8	4	62700	NKX2-2,OR2B6,FAN1,SERPINF2
GO:BP	regulation of JNK cascade	GO:0046328	false	0.0467138944539757	1.3305539248473548	140	8	1	62700	SERPINF2
GO:BP	positive regulation of RNA biosynthetic process	GO:1902680	false	0.04709828782122662	1.326994880627136	1706	8	2	62700	NKX2-2,SERPINF2
GO:BP	digestive system development	GO:0055123	false	0.04709828782122662	1.326994880627136	147	8	1	62700	NKX2-2
GO:BP	positive regulation of DNA-templated transcription	GO:0045893	false	0.04709828782122662	1.326994880627136	1699	8	2	62700	NKX2-2,SERPINF2
GO:BP	smoothened signaling pathway	GO:0007224	true	0.04806487679313265	1.3181721665971198	151	8	1	62700	NKX2-2
GO:BP	regulation of epithelial cell differentiation	GO:0030856	false	0.04807811156688879	1.3180525990790743	152	8	1	62700	NKX2-2
GO:BP	cellular nitrogen compound biosynthetic process	GO:0044271	false	0.048129955541632616	1.3175845394868333	4860	8	3	62700	NKX2-2,GCHFR,SERPINF2
GO:BP	actin filament bundle assembly	GO:0051017	false	0.04903287544842173	1.309512637556081	157	8	1	62700	SERPINF2
GO:BP	regulation of catalytic activity	GO:0050790	false	0.04920876170600853	1.3079575634563447	1788	8	2	62700	GCHFR,SERPINF2
GO:BP	actin filament bundle organization	GO:0061572	false	0.04920876170600853	1.3079575634563447	160	8	1	62700	SERPINF2
GO:BP	regulation of response to wounding	GO:1903034	false	0.049361526860916584	1.3066114150806714	162	8	1	62700	SERPINF2
GO:CC	membrane-enclosed lumen	GO:0031974	true	0.0118130341742432	1.9276385396525466	6656	8	5	62700	VCX3A,NKX2-2,GCHFR,FAN1,SERPINF2
GO:CC	intracellular organelle lumen	GO:0070013	false	0.0118130341742432	1.9276385396525466	6656	8	5	62700	VCX3A,NKX2-2,GCHFR,FAN1,SERPINF2
GO:CC	organelle lumen	GO:0043233	false	0.0118130341742432	1.9276385396525466	6656	8	5	62700	VCX3A,NKX2-2,GCHFR,FAN1,SERPINF2
GO:CC	nuclear lumen	GO:0031981	false	0.03264364689641452	1.4862013285176163	5520	8	4	62700	VCX3A,NKX2-2,GCHFR,FAN1
KEGG	Complement and coagulation cascades	KEGG:04610	false	0.01622512972767916	1.7898118221214312	86	8	1	62700	SERPINF2
KEGG	Fanconi anemia pathway	KEGG:03460	false	0.01622512972767916	1.7898118221214312	53	8	1	62700	FAN1
KEGG	KEGG root term	KEGG:00000	false	0.01622512972767916	1.7898118221214312	8161	8	4	62700	NKX2-2,OR2B6,FAN1,SERPINF2
REAC	Response to elevated platelet cytosolic Ca2+	REAC:R-HSA-76005	false	0.03128913292669138	1.5046064717010714	130	8	1	62700	SERPINF2
REAC	Platelet degranulation	REAC:R-HSA-114608	false	0.03128913292669138	1.5046064717010714	125	8	1	62700	SERPINF2
REAC	Metabolism of vitamins and cofactors	REAC:R-HSA-196854	false	0.040570884659346024	1.3917855222812916	186	8	1	62700	GCHFR
WP	15q11q13 copy number variation	WP:WP5407	false	0.013524159276538402	1.868889723109286	57	8	1	62700	FAN1
WP	Complement and coagulation cascades	WP:WP558	false	0.013524159276538402	1.868889723109286	58	8	1	62700	SERPINF2
WP	GPCRs, other	WP:WP117	false	0.0185511315620287	1.7316295946119111	93	8	1	62700	OR2B6
WP	DNA repair pathways, full network	WP:WP4946	false	0.019283582030082402	1.714812290381109	119	8	1	62700	FAN1
WP	WIKIPATHWAYS	WP:000000	false	0.019283582030082402	1.714812290381109	8625	8	4	62700	NKX2-2,OR2B6,FAN1,SERPINF2
WP	Sudden infant death syndrome (SIDS) susceptibility pathways	WP:WP706	false	0.022119948712572637	1.6552158843236013	159	8	1	62700	NKX2-2
WP	GPCRs, class A rhodopsin-like	WP:WP455	false	0.03245023561633631	1.488782145504499	258	8	1	62700	OR2B6
TF	Factor: NFATc1; motif: NATGGAAANWNANTTTYCMN; match class: 1	TF:M04051_1	false	0.0046313517261268675	2.334292235435491	1898	8	5	62700	VCX3A,GCHFR,OR2B6,TMEM69,SERPINF2
TF	Factor: SF1; motif: NTGRCCTTGAMCT	TF:M12661	false	0.0061663927910562116	2.2099688147449217	2338	8	5	62700	VCX3A,NKX2-2,TMEM69,FAN1,SERPINF2
TF	Factor: Nkx2-3; motif: NSCACTTNNC	TF:M10634	false	0.0061663927910562116	2.2099688147449217	2668	8	5	62700	VCX3A,NKX2-2,GCHFR,TMEM69,FAN1
TF	Factor: LRH1; motif: NTGRCCTTGRNN	TF:M12629	false	0.0061663927910562116	2.2099688147449217	2643	8	5	62700	VCX3A,NKX2-2,OR2B6,TMEM69,SERPINF2
TF	Factor: E47; motif: NNNMRCAGGTGTTMNN	TF:M00071	false	0.008871933027453933	2.051981745253506	1314	8	4	62700	NKX2-2,GCHFR,FAN1,SERPINF2
TF	Factor: RORbeta; motif: TGACCYA	TF:M01722	false	0.012636738560052334	1.8983649994824763	6180	8	6	62700	VCX3A,NKX2-2,GCHFR,TMEM69,FAN1,SERPINF2
TF	Factor: Nkx2-3; motif: NSCACTTNNC	TF:M10637	false	0.01592435519335432	1.797938144024802	1907	8	4	62700	VCX3A,NKX2-2,TMEM69,FAN1
TF	Factor: myogenin; motif: RGCAGSTG	TF:M00712	false	0.01592435519335432	1.797938144024802	7091	8	6	62700	VCX3A,GCHFR,OR2B6,TMEM69,FAN1,SERPINF2
TF	Factor: SF-1; motif: NYYCAAGGYCA	TF:M10084	false	0.01592435519335432	1.797938144024802	4058	8	5	62700	VCX3A,NKX2-2,OR2B6,TMEM69,SERPINF2
TF	Factor: hoxd9; motif: GYMATAAAAN	TF:M10772	false	0.01592435519335432	1.797938144024802	1730	8	4	62700	GCHFR,OR2B6,TMEM69,FAN1
TF	Factor: ZNF592; motif: NSARNATGGAGKN	TF:M09766	false	0.01592435519335432	1.797938144024802	7123	8	6	62700	VCX3A,NKX2-2,GCHFR,OR2B6,FAN1,SERPINF2
TF	Factor: OC-2; motif: TCAATA	TF:M02112	false	0.017445588677989787	1.7583143712838503	7653	8	6	62700	VCX3A,NKX2-2,OR2B6,TMEM69,FAN1,SERPINF2
TF	Factor: RAR-gamma; motif: RGGTCANNNTGNCCNNNN	TF:M10045	false	0.017445588677989787	1.7583143712838503	7468	8	6	62700	VCX3A,GCHFR,OR2B6,TMEM69,FAN1,SERPINF2
TF	Factor: NFATc2; motif: TTTTCCA; match class: 1	TF:M02265_1	false	0.017445588677989787	1.7583143712838503	2037	8	4	62700	VCX3A,NKX2-2,GCHFR,FAN1
TF	Factor: TCF11:MafG; motif: NNNNNATGACTCAGCANTTNNG	TF:M00284	false	0.019274130282179117	1.715025209758053	4488	8	5	62700	VCX3A,NKX2-2,OR2B6,FAN1,SERPINF2
TF	Factor: ZNF324; motif: KNTCAAACCATCCTTNNCTKSCN	TF:M10109	false	0.02042757839686596	1.6897831140925963	2256	8	4	62700	VCX3A,NKX2-2,OR2B6,TMEM69
TF	Factor: NF-1A; motif: NGCCARN	TF:M03554	false	0.02263184264938535	1.6452800850253155	5015	8	5	62700	VCX3A,NKX2-2,GCHFR,FAN1,SERPINF2
TF	Factor: Fli-1:E2A; motif: NCCGGAWRCASCTGN	TF:M08472	false	0.02263184264938535	1.6452800850253155	8539	8	6	62700	VCX3A,GCHFR,OR2B6,TMEM69,FAN1,SERPINF2
TF	Factor: IRF-2; motif: NAANYGAAASYR	TF:M08775	false	0.02263184264938535	1.6452800850253155	8506	8	6	62700	VCX3A,NKX2-2,GCHFR,OR2B6,TMEM69,SERPINF2
TF	Factor: HOXC12; motif: GYAATAAAA	TF:M04355	false	0.02263184264938535	1.6452800850253155	895	8	3	62700	OR2B6,TMEM69,FAN1
TF	Factor: HOXA11; motif: NGYMATAAAAN	TF:M10820	false	0.02263184264938535	1.6452800850253155	883	8	3	62700	OR2B6,TMEM69,FAN1
TF	Factor: cdx-1; motif: NTTTATKNN	TF:M07377	false	0.02263184264938535	1.6452800850253155	895	8	3	62700	OR2B6,TMEM69,FAN1
TF	Factor: Cdx-2; motif: NNNGGYMATAAAANNN	TF:M01449	false	0.022699307428916526	1.64398739322046	2536	8	4	62700	GCHFR,OR2B6,TMEM69,FAN1
TF	Factor: LXR; motif: TGGGGTYACTNGCGGTCA	TF:M00647	false	0.022699307428916526	1.64398739322046	2578	8	4	62700	VCX3A,NKX2-2,TMEM69,SERPINF2
TF	Factor: hoxd9; motif: GYMATAAAAN	TF:M10776	false	0.022699307428916526	1.64398739322046	944	8	3	62700	OR2B6,TMEM69,FAN1
TF	Factor: LRH-1; motif: NNYCAAGGYCA	TF:M10017	false	0.023114176741723183	1.6361215702290974	2668	8	4	62700	VCX3A,OR2B6,TMEM69,SERPINF2
TF	Factor: GR; motif: RGRACATTNTGTYC	TF:M04750	false	0.023114176741723183	1.6361215702290974	5351	8	5	62700	VCX3A,GCHFR,OR2B6,FAN1,SERPINF2
TF	Factor: STAT1; motif: YCMTTTCCNGGAAAWCNCATNN	TF:M09663	false	0.023468561998055235	1.629513520347822	2797	8	4	62700	NKX2-2,GCHFR,OR2B6,TMEM69
TF	Factor: HOXB9; motif: GYMATAAAAN	TF:M10770	false	0.023468561998055235	1.629513520347822	1012	8	3	62700	OR2B6,TMEM69,FAN1
TF	Factor: FOXO1A:Net; motif: RWMAACAGGAAGTN; match class: 1	TF:M08302_1	false	0.023468561998055235	1.629513520347822	2796	8	4	62700	VCX3A,GCHFR,OR2B6,TMEM69
TF	Factor: Cdx-4; motif: NGCMATAAAAC	TF:M10855	false	0.023476068099040296	1.6293746393614574	190	8	2	62700	TMEM69,FAN1
TF	Factor: NF-1C; motif: NYYTGGCWNNNNKCCMN	TF:M09640	false	0.023476068099040296	1.6293746393614574	2828	8	4	62700	VCX3A,NKX2-2,GCHFR,SERPINF2
TF	Factor: TBX20; motif: NRGGTGTKANGGTGTGAN	TF:M12033	false	0.023843887769949987	1.6226229310048705	194	8	2	62700	VCX3A,SERPINF2
TF	Factor: NFATc1; motif: NATGGAAANWNANTTTYCMN	TF:M04051	false	0.023885316547257517	1.6218689987257715	5684	8	5	62700	VCX3A,GCHFR,OR2B6,TMEM69,SERPINF2
TF	Factor: HOXD10; motif: GYMATAAAAN	TF:M10790	false	0.024340569088128757	1.6136692720819283	201	8	2	62700	TMEM69,FAN1
TF	Factor: Cdx-2; motif: GYMATAAAA	TF:M04298	false	0.025301448608749166	1.5968546130227605	1196	8	3	62700	OR2B6,TMEM69,FAN1
TF	Factor: Tbx5; motif: NNAGGTGTNANN	TF:M01019	false	0.025301448608749166	1.5968546130227605	5913	8	5	62700	VCX3A,NKX2-2,TMEM69,FAN1,SERPINF2
TF	Factor: Elk-1; motif: NAAACMGGAAGTNCVH	TF:M00007	false	0.025301448608749166	1.5968546130227605	5919	8	5	62700	VCX3A,GCHFR,TMEM69,FAN1,SERPINF2
TF	Factor: HOXC9; motif: WTTTATKGCN	TF:M09955	false	0.025301448608749166	1.5968546130227605	1215	8	3	62700	GCHFR,TMEM69,FAN1
TF	Factor: LRH-1; motif: NNYCAAGGYYN	TF:M02098	false	0.025301448608749166	1.5968546130227605	3039	8	4	62700	VCX3A,NKX2-2,TMEM69,SERPINF2
TF	Factor: MASH-1; motif: YMMCACCTGCY	TF:M03877	false	0.025301448608749166	1.5968546130227605	1151	8	3	62700	VCX3A,FAN1,SERPINF2
TF	Factor: HES-1; motif: ANSBCKYGTGSCNNG	TF:M01009	false	0.025301448608749166	1.5968546130227605	3101	8	4	62700	NKX2-2,GCHFR,TMEM69,SERPINF2
TF	Factor: PRRX2; motif: NYAATTAN	TF:M04433	false	0.025301448608749166	1.5968546130227605	3146	8	4	62700	VCX3A,NKX2-2,OR2B6,TMEM69
TF	Factor: Nkx2-3; motif: NSCACTTNNN	TF:M10636	false	0.025301448608749166	1.5968546130227605	3134	8	4	62700	VCX3A,NKX2-2,TMEM69,FAN1
TF	Factor: CDX2; motif: NNGCAATAAANN	TF:M12513	false	0.026388733312481316	1.5785814558808413	3236	8	4	62700	GCHFR,OR2B6,TMEM69,FAN1
TF	Factor: VSX1; motif: NGCYAATTRNN; match class: 1	TF:M04450_1	false	0.026388733312481316	1.5785814558808413	3250	8	4	62700	VCX3A,NKX2-2,OR2B6,TMEM69
TF	Factor: Six-1; motif: NNGTATCRNN	TF:M11026	false	0.026388733312481316	1.5785814558808413	6189	8	5	62700	VCX3A,OR2B6,TMEM69,FAN1,SERPINF2
TF	Factor: RAX; motif: NNYAATTANN	TF:M04435	false	0.026426366101955808	1.5779625527355452	1274	8	3	62700	NKX2-2,OR2B6,TMEM69
TF	Factor: NF-1C; motif: TTGGCNN	TF:M07300	false	0.026501689087963257	1.5767264453762269	6306	8	5	62700	VCX3A,NKX2-2,GCHFR,OR2B6,SERPINF2
TF	Factor: USF2; motif: AAGTCACG	TF:M04810	false	0.02811317112848117	1.5510901637869212	6408	8	5	62700	VCX3A,NKX2-2,GCHFR,TMEM69,FAN1
TF	Factor: CDP; motif: NATYGATSSS	TF:M00106	false	0.028273108988273874	1.5486264326773647	6490	8	5	62700	NKX2-2,OR2B6,TMEM69,FAN1,SERPINF2
TF	Factor: CSX; motif: NCCACTTRAN	TF:M10640	false	0.028273108988273874	1.5486264326773647	6504	8	5	62700	VCX3A,NKX2-2,TMEM69,FAN1,SERPINF2
TF	Factor: HOXA10; motif: NGYMATAAANN	TF:M10800	false	0.029501788704136587	1.5301516517917952	3610	8	4	62700	GCHFR,OR2B6,TMEM69,FAN1
TF	Factor: MZF-1; motif: KNGNKAGGGGNAA	TF:M00084	false	0.029501788704136587	1.5301516517917952	6682	8	5	62700	VCX3A,NKX2-2,GCHFR,TMEM69,SERPINF2
TF	Factor: STAT3; motif: NNYTTCCMRGAA	TF:M10081	false	0.029501788704136587	1.5301516517917952	3684	8	4	62700	NKX2-2,GCHFR,TMEM69,SERPINF2
TF	Factor: Oct-2; motif: WTATGCAAATK	TF:M11892	false	0.029501788704136587	1.5301516517917952	1502	8	3	62700	VCX3A,NKX2-2,OR2B6
TF	Factor: Msx-1; motif: WNGNAATTANV	TF:M08822	false	0.029501788704136587	1.5301516517917952	6854	8	5	62700	VCX3A,NKX2-2,OR2B6,TMEM69,FAN1
TF	Factor: MESP1; motif: NRCACCTGNN	TF:M04177	false	0.029501788704136587	1.5301516517917952	1480	8	3	62700	VCX3A,NKX2-2,SERPINF2
TF	Factor: LBX2; motif: NNYAATTANN	TF:M04384	false	0.029501788704136587	1.5301516517917952	3621	8	4	62700	VCX3A,NKX2-2,OR2B6,TMEM69
TF	Factor: HOXA10; motif: NGYMATAAANN	TF:M10802	false	0.029501788704136587	1.5301516517917952	3669	8	4	62700	GCHFR,OR2B6,TMEM69,FAN1
TF	Factor: NKX2-8; motif: NCACTTSAN; match class: 1	TF:M04412_1	false	0.029501788704136587	1.5301516517917952	308	8	2	62700	NKX2-2,FAN1
TF	Factor: FXR:RXR-alpha; motif: CAAGGTSAWTAACC	TF:M00631	false	0.029501788704136587	1.5301516517917952	3562	8	4	62700	VCX3A,GCHFR,OR2B6,TMEM69
TF	Factor: ER-alpha; motif: AGGTCASMNTGACCY	TF:M09909	false	0.029501788704136587	1.5301516517917952	6921	8	5	62700	NKX2-2,GCHFR,TMEM69,FAN1,SERPINF2
TF	Factor: NKX2B; motif: NNNRCCACTTGARANNN; match class: 1	TF:M01372_1	false	0.030697534724424148	1.512896500697707	326	8	2	62700	NKX2-2,FAN1
TF	Factor: Tbx3; motif: AGGTGTNR	TF:M08786	false	0.03075595392347191	1.512070798398801	3783	8	4	62700	VCX3A,NKX2-2,FAN1,SERPINF2
TF	Factor: ZBTB2; motif: TCCKCCTSR	TF:M07437	false	0.03075595392347191	1.512070798398801	3791	8	4	62700	VCX3A,NKX2-2,OR2B6,SERPINF2
TF	Factor: HOXB13; motif: TTTTATNGSN	TF:M09953	false	0.030874181442498715	1.5104045478931993	1572	8	3	62700	OR2B6,TMEM69,FAN1
TF	Factor: HOXC11; motif: NGYMATAAAAN	TF:M10818	false	0.030874181442498715	1.5104045478931993	1570	8	3	62700	OR2B6,TMEM69,FAN1
TF	Factor: TEF-3:C/EBPbeta; motif: RTTGCGYAAYNNNNNGGAATGY	TF:M08626	false	0.030874181442498715	1.5104045478931993	7119	8	5	62700	VCX3A,NKX2-2,OR2B6,TMEM69,FAN1
TF	Factor: Nrf2; motif: ACNRTGACTCAGCANWA	TF:M03835	false	0.030874181442498715	1.5104045478931993	1580	8	3	62700	VCX3A,FAN1,SERPINF2
TF	Factor: Six-2; motif: NNGTATCRNN	TF:M11030	false	0.030874181442498715	1.5104045478931993	7163	8	5	62700	VCX3A,OR2B6,TMEM69,FAN1,SERPINF2
TF	Factor: HNF-3alpha; motif: YTRWGTMAATATTTRCWYWN; match class: 1	TF:M11571_1	false	0.030899365308014976	1.5100504411595577	1618	8	3	62700	NKX2-2,OR2B6,SERPINF2
TF	Factor: POU4F3; motif: CTAATYW	TF:M07061	false	0.030899365308014976	1.5100504411595577	7290	8	5	62700	VCX3A,OR2B6,TMEM69,FAN1,SERPINF2
TF	Factor: Elk-1:FOXI1; motif: ACCGGAAGTRTMAACAN	TF:M08216	false	0.030899365308014976	1.5100504411595577	7234	8	5	62700	NKX2-2,OR2B6,TMEM69,FAN1,SERPINF2
TF	Factor: Sohlh2; motif: NNCACGTGNN; match class: 1	TF:M11075_1	false	0.030899365308014976	1.5100504411595577	7274	8	5	62700	VCX3A,NKX2-2,GCHFR,TMEM69,FAN1
TF	Factor: COUP-TF1; motif: RRGGTCRNTGACCYY	TF:M11741	false	0.030899365308014976	1.5100504411595577	3930	8	4	62700	VCX3A,NKX2-2,GCHFR,OR2B6
TF	Factor: Ikaros; motif: TGGGAGN; match class: 1	TF:M07260_1	false	0.030899365308014976	1.5100504411595577	7275	8	5	62700	VCX3A,NKX2-2,TMEM69,FAN1,SERPINF2
TF	Factor: ESR2; motif: AGGTCASNNTGNCCY; match class: 1	TF:M07210_1	false	0.031326385982842396	1.5040897052856177	369	8	2	62700	TMEM69,SERPINF2
TF	Factor: FXR:RXR; motif: RGGTCANTGACCTN	TF:M07256	false	0.031326385982842396	1.5040897052856177	1650	8	3	62700	VCX3A,TMEM69,SERPINF2
TF	Factor: FOSB:JUND; motif: NNTNACTNATN; match class: 1	TF:M08928_1	false	0.031326385982842396	1.5040897052856177	1667	8	3	62700	VCX3A,OR2B6,FAN1
TF	Factor: DEC; motif: NNNSCACSTGAS	TF:M08872	false	0.03196847247443297	1.4952781148003718	7507	8	5	62700	VCX3A,GCHFR,OR2B6,TMEM69,SERPINF2
TF	Factor: RUSH-1alpha; motif: NNMCWTNKNN; match class: 1	TF:M01107_1	false	0.03226459819971357	1.4912737389168056	386	8	2	62700	GCHFR,OR2B6
TF	Factor: STAT5A; motif: NAWTTCYNGGAANYN	TF:M00457	false	0.03245739142211989	1.4886863870514553	4117	8	4	62700	NKX2-2,GCHFR,TMEM69,SERPINF2
TF	Factor: PBX2; motif: NNCATAAATCANN	TF:M12576	false	0.03285059168527774	1.483456803780396	393	8	2	62700	VCX3A,FAN1
TF	Factor: MZF-1; motif: KNGNKAGGGGNAA; match class: 1	TF:M00084_1	false	0.032930882108596335	1.4823966358303071	1745	8	3	62700	VCX3A,NKX2-2,GCHFR
TF	Factor: FOXK1; motif: TGTTTNCNNT	TF:M09929	false	0.032930882108596335	1.4823966358303071	4186	8	4	62700	VCX3A,GCHFR,OR2B6,TMEM69
TF	Factor: FOXP1; motif: CTGTTTNYTYTKN	TF:M09855	false	0.033335479006020165	1.477093300005142	7716	8	5	62700	VCX3A,NKX2-2,GCHFR,OR2B6,FAN1
TF	Factor: MEIS2; motif: NNNTGATTTATGNNN	TF:M12451	false	0.033507500830673095	1.4748579629711616	409	8	2	62700	VCX3A,FAN1
TF	Factor: CTF/NF1; motif: TTGGCN; match class: 1	TF:M02050_1	false	0.03385751589310299	1.4703449090000777	4257	8	4	62700	VCX3A,GCHFR,OR2B6,SERPINF2
TF	Factor: OC-2; motif: NNATCGATYN; match class: 1	TF:M11498_1	false	0.03385751589310299	1.4703449090000777	414	8	2	62700	TMEM69,FAN1
TF	Factor: ipf1; motif: RNWCATTAANWN	TF:M01255	false	0.03403536204117218	1.468069625354754	4272	8	4	62700	VCX3A,NKX2-2,OR2B6,TMEM69
TF	Factor: HOXA6; motif: NYMATTAN	TF:M08772	false	0.03406484419405054	1.4676935930982469	7825	8	5	62700	VCX3A,NKX2-2,OR2B6,TMEM69,FAN1
TF	Factor: MR; motif: NGNACRNNNYGTNCN; match class: 1	TF:M11849_1	false	0.03406484419405054	1.4676935930982469	4291	8	4	62700	VCX3A,NKX2-2,GCHFR,OR2B6
TF	Factor: MR; motif: NGNACRNNNYGTNCN	TF:M11849	false	0.034108871285667856	1.4671326518185377	4354	8	4	62700	VCX3A,NKX2-2,GCHFR,OR2B6
TF	Factor: GATA-6; motif: WGATAACGATCW	TF:M12208	false	0.034108871285667856	1.4671326518185377	4316	8	4	62700	VCX3A,GCHFR,FAN1,SERPINF2
TF	Factor: HNF-3alpha; motif: YTRWGTMAATATTTRCWYWN	TF:M11571	false	0.034108871285667856	1.4671326518185377	4324	8	4	62700	VCX3A,NKX2-2,OR2B6,SERPINF2
TF	Factor: STAT3; motif: NNTTCCRGGAANNNNN	TF:M01595	false	0.034108871285667856	1.4671326518185377	7852	8	5	62700	NKX2-2,GCHFR,OR2B6,FAN1,SERPINF2
TF	Factor: NF-1; motif: NTGGNNNNNNGCCAANN	TF:M00806	false	0.034108871285667856	1.4671326518185377	4345	8	4	62700	VCX3A,NKX2-2,GCHFR,SERPINF2
TF	Factor: T-box; motif: NASGTGTNAN	TF:M12021	false	0.034785127163869584	1.4586064046545875	4394	8	4	62700	VCX3A,NKX2-2,FAN1,SERPINF2
TF	Factor: Zic1; motif: KGGGTGGTC; match class: 1	TF:M00448_1	false	0.034821864929764676	1.4581479733962532	4423	8	4	62700	VCX3A,NKX2-2,GCHFR,SERPINF2
TF	Factor: SREBP-1; motif: RTCRCGTGAY; match class: 1	TF:M11081_1	false	0.034821864929764676	1.4581479733962532	8025	8	5	62700	VCX3A,NKX2-2,GCHFR,TMEM69,FAN1
TF	Factor: DEC1; motif: NCNCACRTGNSC	TF:M08870	false	0.034821864929764676	1.4581479733962532	8049	8	5	62700	VCX3A,NKX2-2,OR2B6,TMEM69,SERPINF2
TF	Factor: NR1B1; motif: NRGGTCANNRGGTCAN	TF:M11795	false	0.034821864929764676	1.4581479733962532	8044	8	5	62700	VCX3A,NKX2-2,GCHFR,TMEM69,FAN1
TF	Factor: ZNF7; motif: NCYYTGYCWNCWCTTR	TF:M12716	false	0.03513728355805919	1.4542318165842198	1937	8	3	62700	VCX3A,OR2B6,SERPINF2
TF	Factor: hoxd9; motif: GYMATAAAAN	TF:M10773	false	0.03513728355805919	1.4542318165842198	465	8	2	62700	TMEM69,FAN1
TF	Factor: hoxd9; motif: GYMATAAAAN	TF:M10778	false	0.03513728355805919	1.4542318165842198	465	8	2	62700	TMEM69,FAN1
TF	Factor: Ik-1; motif: NHNTGGGAATRCC	TF:M00086	false	0.03513728355805919	1.4542318165842198	4538	8	4	62700	GCHFR,OR2B6,TMEM69,FAN1
TF	Factor: STAT3; motif: NGNNATTTCCSGGAARTGNNN; match class: 1	TF:M00225_1	false	0.03513728355805919	1.4542318165842198	1957	8	3	62700	NKX2-2,GCHFR,TMEM69
TF	Factor: TBX2; motif: NNNGTGTSNN; match class: 1	TF:M12026_1	false	0.03513728355805919	1.4542318165842198	1932	8	3	62700	VCX3A,TMEM69,SERPINF2
TF	Factor: RAR-gamma; motif: RGGTCANNNTGNCCNNNN; match class: 1	TF:M10045_1	false	0.03513728355805919	1.4542318165842198	1955	8	3	62700	VCX3A,TMEM69,SERPINF2
TF	Factor: HOXC9; motif: GYMATAAAAN	TF:M10780	false	0.03513728355805919	1.4542318165842198	465	8	2	62700	TMEM69,FAN1
TF	Factor: Cdx-2; motif: NNGYMATAAAA	TF:M07079	false	0.03516374948471488	1.453904822628355	1975	8	3	62700	GCHFR,TMEM69,FAN1
TF	Factor: VDR; motif: RRGGTCANNGRGKTCA	TF:M09671	false	0.03516374948471488	1.453904822628355	8254	8	5	62700	VCX3A,OR2B6,TMEM69,FAN1,SERPINF2
TF	Factor: OVOL; motif: ANRTAACGG	TF:M08894	false	0.03516374948471488	1.453904822628355	8233	8	5	62700	VCX3A,NKX2-2,GCHFR,OR2B6,FAN1
TF	Factor: HOXA7; motif: NYMATTAN	TF:M08773	false	0.03516374948471488	1.453904822628355	4558	8	4	62700	VCX3A,NKX2-2,OR2B6,TMEM69
TF	Factor: HES-7; motif: GNCACGYGNN; match class: 1	TF:M11066_1	false	0.03563793431575574	1.4480874769490775	8311	8	5	62700	VCX3A,NKX2-2,GCHFR,TMEM69,FAN1
TF	Factor: CTCF; motif: CANNWRRTGGCAG	TF:M04745	false	0.03563793431575574	1.4480874769490775	8324	8	5	62700	VCX3A,NKX2-2,OR2B6,TMEM69,SERPINF2
TF	Factor: FOXO1A:PDEF; motif: WNCCGGATGTTDN; match class: 1	TF:M08486_1	false	0.03563793431575574	1.4480874769490775	4615	8	4	62700	NKX2-2,OR2B6,FAN1,SERPINF2
TF	Factor: Lhx2; motif: WATTAN; match class: 1	TF:M07047_1	false	0.03567561265675412	1.4476285600167362	4642	8	4	62700	VCX3A,OR2B6,TMEM69,FAN1
TF	Factor: HOXA10; motif: NGYMATAAAAN	TF:M04340	false	0.03567561265675412	1.4476285600167362	2015	8	3	62700	OR2B6,TMEM69,FAN1
TF	Factor: c-ets-2; motif: ACCGGAWRTN; match class: 1	TF:M02064_1	false	0.03603452892143841	1.4432811510891266	4662	8	4	62700	VCX3A,NKX2-2,GCHFR,TMEM69
TF	Factor: GATA-1; motif: NNNNNGATANKGGN; match class: 1	TF:M00126_1	false	0.03619959607349693	1.4412962754345162	496	8	2	62700	GCHFR,TMEM69
TF	Factor: STAT6; motif: NNYTTCCY	TF:M00500	false	0.036321576899743774	1.4398353048648596	4702	8	4	62700	VCX3A,GCHFR,OR2B6,TMEM69
TF	Factor: GATA-X; motif: NGATAAGNMNN; match class: 1	TF:M00203_1	false	0.037598453752081464	1.4248300151985853	513	8	2	62700	GCHFR,TMEM69
TF	Factor: Pit-1; motif: NMTTCATAAWTATWNMNA	TF:M00802	false	0.03777474028081936	1.4227985129583547	4774	8	4	62700	OR2B6,TMEM69,FAN1,SERPINF2
TF	Factor: HNF-3alpha; motif: NWRWGTMAAYAW; match class: 1	TF:M11566_1	false	0.03832723521939101	1.4164925079637307	523	8	2	62700	NKX2-2,OR2B6
TF	Factor: SF-1; motif: NYCAAGGYCANNNN	TF:M03802	false	0.03832723521939101	1.4164925079637307	2140	8	3	62700	VCX3A,TMEM69,SERPINF2
TF	Factor: ESR1; motif: NNNNMAGGTCACCCTGACCY	TF:M02261	false	0.03832723521939101	1.4164925079637307	4832	8	4	62700	NKX2-2,GCHFR,FAN1,SERPINF2
TF	Factor: HOXA10; motif: NNNGYAATAAAATNNW; match class: 1	TF:M01464_1	false	0.03832723521939101	1.4164925079637307	527	8	2	62700	OR2B6,FAN1
TF	Factor: Pax-4; motif: SWAATWAN	TF:M04063	false	0.03853616268367324	1.4141315332788298	4873	8	4	62700	VCX3A,OR2B6,TMEM69,FAN1
TF	Factor: CTF1; motif: TGGCASCNNGCCAA	TF:M01196	false	0.038580141069856216	1.41363618867378	4900	8	4	62700	NKX2-2,GCHFR,TMEM69,SERPINF2
TF	Factor: NFATc1; motif: NTTTCCRTNNAYGGAAAN; match class: 1	TF:M11979_1	false	0.038580141069856216	1.41363618867378	8747	8	5	62700	GCHFR,OR2B6,TMEM69,FAN1,SERPINF2
TF	Factor: HOXC10; motif: GYMATWAAAN	TF:M04351	false	0.038580141069856216	1.41363618867378	2157	8	3	62700	OR2B6,TMEM69,FAN1
TF	Factor: p300; motif: NNNGGGAGTNNNNS	TF:M00033	false	0.038580141069856216	1.41363618867378	8741	8	5	62700	VCX3A,NKX2-2,TMEM69,FAN1,SERPINF2
TF	Factor: LRH-1; motif: YGACCTTGNNNCAAGGTCR	TF:M11827	false	0.039210605651559406	1.406596449485083	2190	8	3	62700	VCX3A,TMEM69,SERPINF2
TF	Factor: NR1B1; motif: NRGGNCRTGACCTN; match class: 1	TF:M11796_1	false	0.03942727795281297	1.404203205449734	4960	8	4	62700	VCX3A,OR2B6,TMEM69,SERPINF2
TF	Factor: NFATc1; motif: NTTTCCRTNNAYGGAAAN	TF:M11979	false	0.0411248158847038	1.3858960333686845	8910	8	5	62700	GCHFR,OR2B6,TMEM69,FAN1,SERPINF2
TF	Factor: ipf1; motif: CATTAR	TF:M01275	false	0.0411248158847038	1.3858960333686845	8906	8	5	62700	VCX3A,NKX2-2,OR2B6,TMEM69,FAN1
TF	Factor: ATF-4; motif: GGATGACGTCATCC; match class: 1	TF:M11335_1	false	0.04116997969991767	1.3854193471442655	2244	8	3	62700	VCX3A,NKX2-2,FAN1
TF	Factor: alx3; motif: NNCRTTAN; match class: 1	TF:M10877_1	false	0.04172661866461741	1.379586807111838	583	8	2	62700	VCX3A,FAN1
TF	Factor: NF-1; motif: NNTTGGCNNNNNNCCNNN	TF:M00193	false	0.042088374700457745	1.3758378447972688	5111	8	4	62700	VCX3A,NKX2-2,GCHFR,SERPINF2
TF	Factor: E2F-3:Prrxl1; motif: SGCGCTAATTNN; match class: 1	TF:M08206_1	false	0.04215317218403168	1.3751697375236487	5137	8	4	62700	VCX3A,GCHFR,TMEM69,FAN1
TF	Factor: Blimp-1; motif: RRGNGAAAGNRANNN	TF:M10526	false	0.04215317218403168	1.3751697375236487	2347	8	3	62700	NKX2-2,OR2B6,SERPINF2
TF	Factor: ATF-4; motif: GGATGACGTCATCC	TF:M11335	false	0.04215317218403168	1.3751697375236487	2327	8	3	62700	VCX3A,NKX2-2,FAN1
TF	Factor: En-1; motif: NYAATTAN	TF:M10860	false	0.04215317218403168	1.3751697375236487	608	8	2	62700	VCX3A,TMEM69
TF	Factor: MEL1; motif: GATAAGATAA	TF:M08792	false	0.04215317218403168	1.3751697375236487	2325	8	3	62700	GCHFR,OR2B6,TMEM69
TF	Factor: Pbx; motif: GATTGATKGNNS	TF:M00998	false	0.04215317218403168	1.3751697375236487	5193	8	4	62700	VCX3A,OR2B6,TMEM69,SERPINF2
TF	Factor: Gbx2; motif: NYAATTAN	TF:M10573	false	0.04215317218403168	1.3751697375236487	608	8	2	62700	VCX3A,TMEM69
TF	Factor: Gbx2; motif: NYAATTAN	TF:M10574	false	0.04215317218403168	1.3751697375236487	608	8	2	62700	VCX3A,TMEM69
TF	Factor: NURR1:RXR-ALPHA; motif: NRGGTCRTTGACCYN; match class: 1	TF:M08957_1	false	0.04215317218403168	1.3751697375236487	5221	8	4	62700	VCX3A,NKX2-2,GCHFR,OR2B6
TF	Factor: MASH-1; motif: CCWBMCACCTGCC	TF:M07422	false	0.04215317218403168	1.3751697375236487	609	8	2	62700	FAN1,SERPINF2
TF	Factor: Msx-1; motif: NCAATTAN	TF:M04405	false	0.04215317218403168	1.3751697375236487	608	8	2	62700	VCX3A,TMEM69
TF	Factor: HOXA11; motif: NGYMATAAAAN	TF:M10822	false	0.04215317218403168	1.3751697375236487	2302	8	3	62700	OR2B6,TMEM69,FAN1
TF	Factor: IRF-1; motif: SAAAAGYGAAACC	TF:M00062	false	0.04215317218403168	1.3751697375236487	594	8	2	62700	NKX2-2,OR2B6
TF	Factor: Gbx2; motif: NYAATTAN	TF:M10571	false	0.04215317218403168	1.3751697375236487	608	8	2	62700	VCX3A,TMEM69
TF	Factor: USF2; motif: NGGTCACGTGNNSNNNNNN	TF:M09670	false	0.04236677277829301	1.3729746164323087	2394	8	3	62700	VCX3A,NKX2-2,SERPINF2
TF	Factor: POU2F2; motif: NTATGCWAATN	TF:M04072	false	0.04236677277829301	1.3729746164323087	2405	8	3	62700	VCX3A,NKX2-2,OR2B6
TF	Factor: E2F2; motif: AAAATGGCGCCATTTT	TF:M04517	false	0.04236677277829301	1.3729746164323087	9292	8	5	62700	NKX2-2,GCHFR,TMEM69,FAN1,SERPINF2
TF	Factor: AP-2gamma:Max; motif: NNSCCYNRGGSNNNNCACGTGN	TF:M08664	false	0.04236677277829301	1.3729746164323087	2371	8	3	62700	NKX2-2,FAN1,SERPINF2
TF	Factor: IRF-1; motif: TTCACTT	TF:M00747	false	0.04236677277829301	1.3729746164323087	5274	8	4	62700	VCX3A,NKX2-2,OR2B6,TMEM69
TF	Factor: MITF; motif: NRTCACRTGRYNN	TF:M09846	false	0.04236677277829301	1.3729746164323087	632	8	2	62700	VCX3A,SERPINF2
TF	Factor: Egr-1; motif: CCGCCCMCG	TF:M04797	false	0.04236677277829301	1.3729746164323087	5243	8	4	62700	VCX3A,NKX2-2,GCHFR,FAN1
TF	Factor: HOXC11; motif: NGYMATWAANN	TF:M10816	false	0.04236677277829301	1.3729746164323087	5296	8	4	62700	GCHFR,OR2B6,TMEM69,FAN1
TF	Factor: ZNF383; motif: SSNGGGMGGNGSNGGS	TF:M12703	false	0.04236677277829301	1.3729746164323087	9295	8	5	62700	VCX3A,NKX2-2,GCHFR,TMEM69,SERPINF2
TF	Factor: ER-alpha; motif: AGGTCASMNTGACCY; match class: 1	TF:M09909_1	false	0.04236677277829301	1.3729746164323087	2407	8	3	62700	NKX2-2,GCHFR,FAN1
TF	Factor: alpha-CP1; motif: CAGCCAATGAG	TF:M00687	false	0.04236677277829301	1.3729746164323087	2380	8	3	62700	GCHFR,OR2B6,TMEM69
TF	Factor: Six-2; motif: NCGTATCRNN	TF:M11031	false	0.04236677277829301	1.3729746164323087	9276	8	5	62700	VCX3A,OR2B6,TMEM69,FAN1,SERPINF2
TF	Factor: Six-6; motif: NNSTATCRNN	TF:M11037	false	0.04236677277829301	1.3729746164323087	5273	8	4	62700	VCX3A,OR2B6,FAN1,SERPINF2
TF	Factor: TCF11:MafG; motif: NNNNNATGACTCAGCANTTNNG; match class: 1	TF:M00284_1	false	0.04247839552685912	1.3718318955751545	636	8	2	62700	VCX3A,FAN1
TF	Factor: GR; motif: RGNACANKNTGTNCY	TF:M09625	false	0.0427378461479789	1.3691873686861737	9365	8	5	62700	VCX3A,NKX2-2,GCHFR,OR2B6,FAN1
TF	Factor: six4; motif: NCGTATCRTN	TF:M11024	false	0.043108700652685045	1.3654350670990973	5418	8	4	62700	VCX3A,OR2B6,FAN1,SERPINF2
TF	Factor: HOXD10; motif: GRTAATAAAAN	TF:M10794	false	0.043108700652685045	1.3654350670990973	654	8	2	62700	OR2B6,TMEM69
TF	Factor: ITF-2; motif: NNCACCTGNN	TF:M04191	false	0.043108700652685045	1.3654350670990973	5423	8	4	62700	VCX3A,NKX2-2,GCHFR,SERPINF2
TF	Factor: Fli-1; motif: NNRGGMAGGAAGGRRRGR	TF:M09920	false	0.043108700652685045	1.3654350670990973	9466	8	5	62700	VCX3A,NKX2-2,GCHFR,TMEM69,FAN1
TF	Factor: TEF-3:Elf-1; motif: RGAATGCGGAAGTN	TF:M08415	false	0.043108700652685045	1.3654350670990973	9470	8	5	62700	VCX3A,NKX2-2,GCHFR,TMEM69,SERPINF2
TF	Factor: FOXO1A:Net; motif: RWMAACAGGAAGTN	TF:M08302	false	0.043108700652685045	1.3654350670990973	9458	8	5	62700	VCX3A,GCHFR,OR2B6,TMEM69,FAN1
TF	Factor: OC-2; motif: TCAATA; match class: 1	TF:M02112_1	false	0.043108700652685045	1.3654350670990973	2461	8	3	62700	VCX3A,OR2B6,TMEM69
TF	Factor: Meis1b:Hoxa9:Pbx1a; motif: RTGATTTATGNS	TF:M07453	false	0.043108700652685045	1.3654350670990973	654	8	2	62700	VCX3A,FAN1
TF	Factor: COUP-TF1; motif: RAGGTCANYGACCTY	TF:M11743	false	0.043108700652685045	1.3654350670990973	5383	8	4	62700	VCX3A,NKX2-2,GCHFR,OR2B6
TF	Factor: Tax/CREB; motif: RTGACGCATAYCCCC	TF:M00115	false	0.043493096322974496	1.3615796733161551	9497	8	5	62700	VCX3A,NKX2-2,GCHFR,FAN1,SERPINF2
TF	Factor: Dlx-2; motif: NYAATTAN	TF:M04300	false	0.043683043041403885	1.359687115494319	5455	8	4	62700	VCX3A,NKX2-2,OR2B6,TMEM69
TF	Factor: MAZ; motif: GGGMGGGGS	TF:M10432	false	0.04376298652344956	1.358893048045821	9527	8	5	62700	VCX3A,NKX2-2,GCHFR,TMEM69,SERPINF2
TF	Factor: FOXC1; motif: WAWGTAAAYAW	TF:M04234	false	0.0442053537657466	1.354525129517041	671	8	2	62700	NKX2-2,OR2B6
TF	Factor: HMX3; motif: NNCAMTTAANN	TF:M04335	false	0.04464501218200842	1.3502270541960566	5510	8	4	62700	VCX3A,NKX2-2,OR2B6,TMEM69
TF	Factor: STAT6; motif: NNYTTCCY; match class: 1	TF:M00500_1	false	0.04464501218200842	1.3502270541960566	680	8	2	62700	VCX3A,OR2B6
TF	Factor: PEA3; motif: ACWTCCK	TF:M00655	false	0.04464501218200842	1.3502270541960566	9609	8	5	62700	VCX3A,NKX2-2,OR2B6,TMEM69,FAN1
TF	Factor: Pax-4; motif: DTTTTCCACCN; match class: 1	TF:M04624_1	false	0.04464501218200842	1.3502270541960566	9610	8	5	62700	VCX3A,NKX2-2,GCHFR,FAN1,SERPINF2
TF	Factor: HOXA13; motif: NCCAATAAAAN	TF:M10832	false	0.04480077887391804	1.3487144356066705	684	8	2	62700	TMEM69,FAN1
TF	Factor: ER-beta; motif: RGGTCASCNTGMCCY	TF:M09910	false	0.0455020889210319	1.3419686651878804	9694	8	5	62700	NKX2-2,GCHFR,OR2B6,FAN1,SERPINF2
TF	Factor: Hey2; motif: NNCACGYGNN; match class: 1	TF:M11052_1	false	0.0455020889210319	1.3419686651878804	9694	8	5	62700	VCX3A,NKX2-2,GCHFR,TMEM69,FAN1
TF	Factor: Pit-1; motif: NTAATTTATKCGY	TF:M11949	false	0.04572827866356475	1.3398151463338464	5613	8	4	62700	NKX2-2,OR2B6,TMEM69,FAN1
TF	Factor: Osx; motif: CCNCCCCCNNN; match class: 1	TF:M07329_1	false	0.04590234549976704	1.3381651224893027	2589	8	3	62700	GCHFR,TMEM69,SERPINF2
TF	Factor: TBX15; motif: NAGGTGTGAN	TF:M12039	false	0.045920958580789095	1.3379890547999342	2596	8	3	62700	VCX3A,NKX2-2,SERPINF2
TF	Factor: E2F-4; motif: AATGGCGCCAAA	TF:M04518	false	0.045920958580789095	1.3379890547999342	5637	8	4	62700	NKX2-2,GCHFR,OR2B6,TMEM69
TF	Factor: E12; motif: RRCAGGTGNCV	TF:M00693	false	0.04602737323605305	1.3369838094127604	2602	8	3	62700	VCX3A,TMEM69,SERPINF2
TF	Factor: POU1F1; motif: ATGAATAAWT	TF:M00744	false	0.04670870941948906	1.3306021322784256	2619	8	3	62700	VCX3A,OR2B6,TMEM69
TF	Factor: Cdx-1; motif: TTTATK; match class: 1	TF:M02086_1	false	0.04713598346313744	1.3266474272023099	9852	8	5	62700	VCX3A,NKX2-2,OR2B6,TMEM69,FAN1
TF	Factor: STAT1; motif: TTCNRGGAAN	TF:M07064	false	0.04721652386444454	1.3259059893466696	2643	8	3	62700	NKX2-2,GCHFR,SERPINF2
TF	Factor: MAF; motif: GCTGAGTCAN	TF:M07296	false	0.04721652386444454	1.3259059893466696	5709	8	4	62700	VCX3A,TMEM69,FAN1,SERPINF2
TF	Factor: NF-1C; motif: NTTGGCNNNNTGCCARN	TF:M11728	false	0.04721652386444454	1.3259059893466696	2642	8	3	62700	NKX2-2,GCHFR,SERPINF2
TF	Factor: ZBTB7C; motif: NCGACCACCGNN	TF:M03929	false	0.04724571464126468	1.3256375774627351	2654	8	3	62700	NKX2-2,OR2B6,FAN1
TF	Factor: Ncx; motif: NAATNAATTAATAANWW	TF:M01420	false	0.04724571464126468	1.3256375774627351	5727	8	4	62700	VCX3A,NKX2-2,OR2B6,FAN1
TF	Factor: FLI1; motif: ACCGGAAATCCGGT; match class: 1	TF:M03989_1	false	0.04724571464126468	1.3256375774627351	5729	8	4	62700	VCX3A,NKX2-2,TMEM69,FAN1
TF	Factor: NKX3A; motif: NTCGTTAN; match class: 1	TF:M10628_1	false	0.04725497920741863	1.3255524235912255	731	8	2	62700	VCX3A,FAN1
TF	Factor: Pbx1; motif: KTGATTGAYG	TF:M11040	false	0.047269827546099326	1.325415982125139	734	8	2	62700	VCX3A,GCHFR
TF	Factor: HNF-3beta; motif: NTRTTTRYT	TF:M02014	false	0.047269827546099326	1.325415982125139	2668	8	3	62700	VCX3A,OR2B6,FAN1
TF	Factor: ZNF462; motif: YYYYCTSCWG	TF:M12707	false	0.047269827546099326	1.325415982125139	9939	8	5	62700	VCX3A,NKX2-2,OR2B6,FAN1,SERPINF2
TF	Factor: ER-alpha; motif: TGACCYN; match class: 1	TF:M03547_1	false	0.047317579180783845	1.3249774824574816	737	8	2	62700	TMEM69,SERPINF2
TF	Factor: CP2/LBP-1c/LSF; motif: GCTGGNTNGNNCYNG; match class: 1	TF:M00947_1	false	0.047580368171946344	1.3225722017601635	2684	8	3	62700	NKX2-2,GCHFR,SERPINF2
TF	Factor: TFII-I; motif: NAGGAAGTGN; match class: 1	TF:M04636_1	false	0.047580368171946344	1.3225722017601635	5784	8	4	62700	OR2B6,TMEM69,FAN1,SERPINF2
TF	Factor: Nrf2; motif: WWNTGCTGAGTCAT	TF:M09999	false	0.04772465145825127	1.3212572346537492	2691	8	3	62700	VCX3A,FAN1,SERPINF2
TF	Factor: BSX; motif: NYRATTAN	TF:M10590	false	0.048180187223081476	1.317131516712246	2706	8	3	62700	VCX3A,NKX2-2,TMEM69
TF	Factor: TR4; motif: GSTYMSRGGTCA	TF:M10015	false	0.048180187223081476	1.317131516712246	2714	8	3	62700	GCHFR,FAN1,SERPINF2
TF	Factor: hoxa9; motif: NTGATTTATKR	TF:M09952	false	0.048180187223081476	1.317131516712246	752	8	2	62700	VCX3A,FAN1
TF	Factor: LIM-1; motif: NYAATTAN	TF:M11000	false	0.04881615399725893	1.311436439657947	5864	8	4	62700	VCX3A,NKX2-2,OR2B6,TMEM69
TF	Factor: NF-1; motif: NNTTGGCNNNNNNCCNNN; match class: 1	TF:M00193_1	false	0.049138641329849714	1.3085768558149624	768	8	2	62700	NKX2-2,SERPINF2
TF	Factor: POU2F1; motif: NWTATGCWAATN	TF:M04070	false	0.049138641329849714	1.3085768558149624	2749	8	3	62700	VCX3A,NKX2-2,OR2B6
TF	Factor: EN1; motif: TAATTRSNYAATTA	TF:M04317	false	0.049138641329849714	1.3085768558149624	2745	8	3	62700	VCX3A,NKX2-2,OR2B6
TF	Factor: STAT1; motif: NNNSANTTCCGGGAANTGNSN; match class: 1	TF:M00224_1	false	0.04914130804519064	1.3085532876351857	2760	8	3	62700	NKX2-2,GCHFR,TMEM69
TF	Factor: ER-beta; motif: NRGGTCANKSTGACCTNN	TF:M09610	false	0.04914130804519064	1.3085532876351857	5908	8	4	62700	NKX2-2,GCHFR,FAN1,SERPINF2
TF	Factor: GCMa; motif: RTGCGGGTN; match class: 1	TF:M11595_1	false	0.049443964704066715	1.3058867122707216	5929	8	4	62700	GCHFR,TMEM69,FAN1,SERPINF2
TF	Factor: NF-1A; motif: NGCCARN; match class: 1	TF:M03554_1	false	0.049735351196482855	1.3033348110256413	781	8	2	62700	GCHFR,SERPINF2
HP	Hematuria	HP:0000790	false	0.014437902037274698	1.8404959092476656	185	8	2	62700	FAN1,SERPINF2
HP	Abnormal urine cytology	HP:0012614	false	0.014437902037274698	1.8404959092476656	185	8	2	62700	FAN1,SERPINF2
HP	Internal hemorrhage	HP:0011029	false	0.022354609446779403	1.6506329132077249	327	8	2	62700	FAN1,SERPINF2
HP	Abnormality of blood circulation	HP:0011028	false	0.022354609446779403	1.6506329132077249	350	8	2	62700	FAN1,SERPINF2
HP	Abnormal bleeding	HP:0001892	false	0.03292026435727025	1.4825366859615068	515	8	2	62700	FAN1,SERPINF2
HP	Pain	HP:0012531	false	0.0400217790878051	1.3977036095817899	811	8	2	62700	FAN1,SERPINF2
HP	Abnormal renal physiology	HP:0012211	false	0.0400217790878051	1.3977036095817899	706	8	2	62700	FAN1,SERPINF2
HP	Primitive neuroectodermal tumor	HP:0030065	false	0.0400217790878051	1.3977036095817899	60	8	1	62700	FAN1
HP	Abnormal renal insterstitial morphology	HP:0032581	false	0.0400217790878051	1.3977036095817899	62	8	1	62700	FAN1
HP	Neoplasm of the pituitary gland	HP:0040277	false	0.0400217790878051	1.3977036095817899	60	8	1	62700	FAN1
HP	Neoplasm of the anterior pituitary	HP:0011750	false	0.0400217790878051	1.3977036095817899	60	8	1	62700	FAN1
HP	Dysgraphia	HP:0010526	false	0.0400217790878051	1.3977036095817899	51	8	1	62700	FAN1
HP	Neuroblastic tumor	HP:0004376	false	0.0400217790878051	1.3977036095817899	53	8	1	62700	FAN1
HP	Abnormality of urine homeostasis	HP:0003110	false	0.0400217790878051	1.3977036095817899	740	8	2	62700	FAN1,SERPINF2
HP	Neuroblastoma	HP:0003006	false	0.0400217790878051	1.3977036095817899	53	8	1	62700	FAN1
HP	Basal cell carcinoma	HP:0002671	false	0.0400217790878051	1.3977036095817899	56	8	1	62700	FAN1
HP	Abnormal circulating creatinine concentration	HP:0012100	false	0.0400217790878051	1.3977036095817899	54	8	1	62700	FAN1
HP	Abnormal tubulointerstitial morphology	HP:0001969	false	0.0400217790878051	1.3977036095817899	57	8	1	62700	FAN1
HP	Intestinal polyposis	HP:0200008	false	0.0400217790878051	1.3977036095817899	64	8	1	62700	FAN1
HP	Peripheral primitive neuroectodermal neoplasm	HP:0030067	false	0.0400217790878051	1.3977036095817899	54	8	1	62700	FAN1
HP	Gingival bleeding	HP:0000225	false	0.0400217790878051	1.3977036095817899	56	8	1	62700	SERPINF2
HP	Abnormality of the urinary system physiology	HP:0011277	false	0.0400217790878051	1.3977036095817899	1098	8	2	62700	FAN1,SERPINF2
HP	Abnormal renal medulla morphology	HP:0100957	false	0.0400217790878051	1.3977036095817899	61	8	1	62700	FAN1
HP	Intestinal polyp	HP:0005266	false	0.04105297172512556	1.3866553998816709	67	8	1	62700	FAN1
HP	Constitutional symptom	HP:0025142	false	0.04160784995435402	1.3808247253770807	1173	8	2	62700	FAN1,SERPINF2
HP	Ovarian neoplasm	HP:0100615	false	0.04160784995435402	1.3808247253770807	72	8	1	62700	FAN1
HP	Hepatocellular carcinoma	HP:0001402	false	0.04160784995435402	1.3808247253770807	71	8	1	62700	FAN1
HP	Increased intracranial pressure	HP:0002516	false	0.04245083179002554	1.3721137956843619	81	8	1	62700	FAN1
HP	Neoplasm of the thyroid gland	HP:0100031	false	0.04245083179002554	1.3721137956843619	85	8	1	62700	FAN1
HP	Neuroepithelial neoplasm	HP:0030063	false	0.04245083179002554	1.3721137956843619	85	8	1	62700	FAN1
HP	Bone pain	HP:0002653	false	0.04245083179002554	1.3721137956843619	79	8	1	62700	SERPINF2
HP	Neoplasm of the pancreas	HP:0002894	false	0.04245083179002554	1.3721137956843619	84	8	1	62700	FAN1
HP	Neuroectodermal neoplasm	HP:0030061	false	0.04245083179002554	1.3721137956843619	86	8	1	62700	FAN1
HP	Neoplasm of the colon	HP:0100273	false	0.04245083179002554	1.3721137956843619	83	8	1	62700	FAN1
HP	Nervous tissue neoplasm	HP:0030060	false	0.04245083179002554	1.3721137956843619	86	8	1	62700	FAN1
HP	Abnormality of intracranial pressure	HP:0012640	false	0.04245083179002554	1.3721137956843619	81	8	1	62700	FAN1
HP	Malignant neoplasm of the central nervous system	HP:0100836	false	0.04419357653765157	1.3546408500395972	91	8	1	62700	FAN1
HP	Abnormal renal tubule morphology	HP:0000091	false	0.0444542030470773	1.3520871711648983	93	8	1	62700	FAN1
HP	Abnormal cardiovascular system physiology	HP:0011025	false	0.04502597263783289	1.3465368969052913	1389	8	2	62700	FAN1,SERPINF2
HP	Benign neoplasm of the central nervous system	HP:0100835	false	0.04502597263783289	1.3465368969052913	97	8	1	62700	FAN1
HP	Neoplasm of the skeletal system	HP:0010622	false	0.04502597263783289	1.3465368969052913	100	8	1	62700	FAN1
HP	Abnormality of the kidney	HP:0000077	false	0.04502597263783289	1.3465368969052913	1397	8	2	62700	FAN1,SERPINF2
HP	Gonadal neoplasm	HP:0010785	false	0.04520046547531952	1.344857092792117	102	8	1	62700	FAN1
HP	Abnormality of the upper urinary tract	HP:0010935	false	0.045210521064147094	1.344760487569118	1427	8	2	62700	FAN1,SERPINF2
HP	Abnormality of blood and blood-forming tissues	HP:0001871	false	0.045210521064147094	1.344760487569118	1432	8	2	62700	FAN1,SERPINF2
HP	Neoplasm of the large intestine	HP:0100834	false	0.04880252229513933	1.311557731469572	115	8	1	62700	FAN1
