# Supplementary material for: Nanomaterial isolated extracellular vesicles enable high precision identification of tumor biomarkers for pancreatic cancer liquid biopsy
Source: J Nanobiotechnology. 2025 Jul 1;23:467. doi: 10.1186/s12951-025-03527-3 (PMC12211367; doi:10.1186/s12951-025-03527-3)
Supplement: Supplementary file 3 — Additional file 3. gProfiler’s enrichment analysis. Enrichment analysis was applied to each EV isolation’s transcriptomic sample based on their unique mRNA annotations. [file 12951_2025_3527_MOESM3_ESM.zip › Enrichment_Analysis_gProfiler/ExoEasy/ExoEasy_Patient_9.csv]

source	term_name	term_id	highlighted	adjusted_p_value	negative_log10_of_adjusted_p_value	term_size	query_size	intersection_size	effective_domain_size	intersections
GO:MF	catalytic activity	GO:0003824	false	0.00019712339376804362	3.7052618324354816	5751	43	15	62700	CBS,MAP4K1,ILK,DDX52,HSD17B10,GNG3,CBR3,NDUFA1,PDXDC1,RAC3,RAB9A,CFD,PIP,COX6A2,GEM
GO:MF	small molecule binding	GO:0036094	false	0.00035812398232273315	3.4459665948169795	2583	43	10	62700	CBS,MAP4K1,ILK,DDX52,APOA1,CBR3,PDXDC1,RAC3,RAB9A,GEM
GO:MF	molecular function regulator activity	GO:0098772	false	0.00045160825186312957	3.3452381311716026	2125	43	9	62700	LHB,BST2,APOA1,RAC3,TFDP3,RLN2,LEFTY2,COX6A2,GEM
GO:MF	organic cyclic compound binding	GO:0097159	false	0.0006584402660376882	3.1814836182829396	7526	43	16	62700	CBS,IER2,MAP4K1,ILK,DDX52,BST2,APOA1,HSD17B10,RPL35,ZFPL1,CBR3,PDXDC1,RAC3,RAB9A,TFDP3,GEM
GO:MF	anion binding	GO:0043168	false	0.0010261124664425368	2.988805036028724	2446	43	9	62700	CBS,MAP4K1,ILK,DDX52,CBR3,PDXDC1,RAC3,RAB9A,GEM
GO:MF	heterocyclic compound binding	GO:1901363	false	0.0019779997433311074	2.7037737690936883	7455	43	15	62700	CBS,IER2,MAP4K1,ILK,DDX52,BST2,HSD17B10,RPL35,ZFPL1,CBR3,PDXDC1,RAC3,RAB9A,TFDP3,GEM
GO:MF	GTPase activity	GO:0003924	false	0.001991988899514462	2.700713086039352	336	43	4	62700	GNG3,RAC3,RAB9A,GEM
GO:MF	ribonucleoside triphosphate phosphatase activity	GO:0017111	false	0.0025591921378739346	2.591897107123391	705	43	5	62700	DDX52,GNG3,RAC3,RAB9A,GEM
GO:MF	pyrophosphatase activity	GO:0016462	false	0.0027923193288263625	2.5540349174181314	767	43	5	62700	DDX52,GNG3,RAC3,RAB9A,GEM
GO:MF	hydrolase activity, acting on acid anhydrides	GO:0016817	false	0.0027923193288263625	2.5540349174181314	768	43	5	62700	DDX52,GNG3,RAC3,RAB9A,GEM
GO:MF	oxidoreductase activity	GO:0016491	false	0.0027923193288263625	2.5540349174181314	753	43	5	62700	CBS,HSD17B10,CBR3,NDUFA1,COX6A2
GO:MF	hydrolase activity, acting on acid anhydrides, in phosphorus-containing anhydrides	GO:0016818	false	0.0027923193288263625	2.5540349174181314	768	43	5	62700	DDX52,GNG3,RAC3,RAB9A,GEM
GO:MF	nucleotide binding	GO:0000166	false	0.00494775196854606	2.305592079736473	2182	43	7	62700	MAP4K1,ILK,DDX52,CBR3,RAC3,RAB9A,GEM
GO:MF	receptor ligand activity	GO:0048018	false	0.00494775196854606	2.305592079736473	510	43	4	62700	LHB,APOA1,RLN2,LEFTY2
GO:MF	pyridoxal phosphate binding	GO:0030170	false	0.00494775196854606	2.305592079736473	56	43	2	62700	CBS,PDXDC1
GO:MF	nucleoside phosphate binding	GO:1901265	false	0.00494775196854606	2.305592079736473	2183	43	7	62700	MAP4K1,ILK,DDX52,CBR3,RAC3,RAB9A,GEM
GO:MF	signaling receptor regulator activity	GO:0030545	false	0.00494775196854606	2.305592079736473	555	43	4	62700	LHB,APOA1,RLN2,LEFTY2
GO:MF	signaling receptor activator activity	GO:0030546	false	0.00494775196854606	2.305592079736473	519	43	4	62700	LHB,APOA1,RLN2,LEFTY2
GO:MF	signaling receptor binding	GO:0005102	false	0.00494775196854606	2.305592079736473	1484	43	6	62700	LHB,HLA-DRB1,APOA1,ICOSLG,RLN2,LEFTY2
GO:MF	vitamin B6 binding	GO:0070279	false	0.00494775196854606	2.305592079736473	57	43	2	62700	CBS,PDXDC1
GO:MF	oxidoreductase activity, acting on NAD(P)H, quinone or similar compound as acceptor	GO:0016655	false	0.00494775196854606	2.305592079736473	57	43	2	62700	CBR3,NDUFA1
GO:MF	purine nucleotide binding	GO:0017076	false	0.00494775196854606	2.305592079736473	2019	43	7	62700	MAP4K1,ILK,DDX52,CBR3,RAC3,RAB9A,GEM
GO:MF	GDP binding	GO:0019003	false	0.007434970380955238	2.128720757258143	72	43	2	62700	RAB9A,GEM
GO:MF	peptide binding	GO:0042277	false	0.007434970380955238	2.128720757258143	297	43	3	62700	VBP1,HLA-DRB1,APOA1
GO:MF	hydrolase activity	GO:0016787	false	0.008127285636934366	2.0900544765133815	2446	43	7	62700	DDX52,GNG3,RAC3,RAB9A,CFD,PIP,GEM
GO:MF	purine ribonucleoside triphosphate binding	GO:0035639	false	0.009413513258454258	2.0262482613759727	1849	43	6	62700	MAP4K1,ILK,DDX52,RAC3,RAB9A,GEM
GO:MF	amyloid-beta binding	GO:0001540	false	0.009413513258454258	2.0262482613759727	84	43	2	62700	VBP1,APOA1
GO:MF	oxidoreductase activity, acting on NAD(P)H	GO:0016651	false	0.01040318159671012	1.9828338204527993	90	43	2	62700	CBR3,NDUFA1
GO:MF	purine ribonucleotide binding	GO:0032555	false	0.01071841089942904	1.9698695979236756	1916	43	6	62700	MAP4K1,ILK,DDX52,RAC3,RAB9A,GEM
GO:MF	ribonucleotide binding	GO:0032553	false	0.010737089280170217	1.9691134356652178	1933	43	6	62700	MAP4K1,ILK,DDX52,RAC3,RAB9A,GEM
GO:MF	ion binding	GO:0043167	false	0.011286851257062141	1.947427198235468	6115	43	11	62700	CDHR5,CBS,MAP4K1,ILK,DDX52,ZFPL1,CBR3,PDXDC1,RAC3,RAB9A,GEM
GO:MF	amide binding	GO:0033218	false	0.011286851257062141	1.947427198235468	376	43	3	62700	VBP1,HLA-DRB1,APOA1
GO:MF	GTP binding	GO:0005525	false	0.012172436548641365	1.9146224806265328	392	43	3	62700	RAC3,RAB9A,GEM
GO:MF	guanyl nucleotide binding	GO:0019001	false	0.012533051875273104	1.9019431627485153	413	43	3	62700	RAC3,RAB9A,GEM
GO:MF	guanyl ribonucleotide binding	GO:0032561	false	0.012533051875273104	1.9019431627485153	413	43	3	62700	RAC3,RAB9A,GEM
GO:MF	antigen binding	GO:0003823	false	0.012533051875273104	1.9019431627485153	115	43	2	62700	IGLV3-27,HLA-DRB1
GO:MF	hormone activity	GO:0005179	false	0.014541652307809348	1.8373862435874229	128	43	2	62700	LHB,RLN2
GO:MF	oxidoreductase activity, acting on the CH-OH group of donors, NAD or NADP as acceptor	GO:0016616	false	0.014541652307809348	1.8373862435874229	129	43	2	62700	HSD17B10,CBR3
GO:MF	oxidoreductase activity, acting on CH-OH group of donors	GO:0016614	false	0.016259294611454162	1.7888982996397478	139	43	2	62700	HSD17B10,CBR3
GO:MF	carbohydrate derivative binding	GO:0097367	false	0.0175373038430987	1.7560371735736335	2294	43	6	62700	MAP4K1,ILK,DDX52,RAC3,RAB9A,GEM
GO:MF	vitamin binding	GO:0019842	false	0.017676092461636893	1.7526137353585751	150	43	2	62700	CBS,PDXDC1
GO:MF	cell adhesion molecule binding	GO:0050839	false	0.022098170111242016	1.6556436875589202	559	43	3	62700	CDHR5,EMD,PDXDC1
GO:MF	lyase activity	GO:0016829	false	0.02643924221255035	1.5777509965246757	202	43	2	62700	CBS,PDXDC1
GO:MF	molecular function activator activity	GO:0140677	false	0.026875055284241653	1.5706506336952633	1188	43	4	62700	LHB,APOA1,RLN2,LEFTY2
GO:MF	protein homodimerization activity	GO:0042803	false	0.036927496805421976	1.4326501307578439	716	43	3	62700	CBS,BST2,APOA1
GO:MF	enzyme binding	GO:0019899	false	0.03748733636967424	1.42611541690171	2075	43	5	62700	CBS,ILK,APOA1,RAC3,SIT1
GO:MF	identical protein binding	GO:0042802	false	0.04158482816794411	1.3810650887187177	2143	43	5	62700	CBS,BST2,APOA1,ICOSLG,PIP
GO:MF	kinase binding	GO:0019900	false	0.04172052616470089	1.3796502230406837	766	43	3	62700	ILK,RAC3,SIT1
GO:BP	response to stimulus	GO:0050896	false	1.685675560070381e-9	8.773226009800206	8955	43	26	62700	IGKV1D-13,FFAR3,LHB,CBS,IER2,MAP4K1,ILK,IGLV3-27,BST2,EMD,HLA-DRB1,APOA1,IGLC3,GNG3,CBR3,RAC3,RAB9A,CFD,TFDP3,ICOSLG,SIT1,RLN2,LEFTY2,PIP,OR1A2,GEM
GO:BP	signaling	GO:0023052	false	3.1878976922776204e-7	6.496495624663704	6396	43	20	62700	FFAR3,LHB,CBS,MAP4K1,ILK,BST2,EMD,HLA-DRB1,APOA1,FJX1,IGLC3,GNG3,RAC3,RAB9A,ICOSLG,SIT1,RLN2,LEFTY2,OR1A2,GEM
GO:BP	cell communication	GO:0007154	false	3.1878976922776204e-7	6.496495624663704	6495	43	20	62700	FFAR3,LHB,CBS,MAP4K1,ILK,BST2,EMD,HLA-DRB1,APOA1,FJX1,IGLC3,GNG3,RAC3,RAB9A,ICOSLG,SIT1,RLN2,LEFTY2,OR1A2,GEM
GO:BP	cellular response to stimulus	GO:0051716	false	3.864968067662455e-7	6.412854089868627	7399	43	21	62700	FFAR3,LHB,CBS,MAP4K1,ILK,BST2,EMD,HLA-DRB1,APOA1,IGLC3,GNG3,CBR3,RAC3,RAB9A,TFDP3,ICOSLG,SIT1,RLN2,LEFTY2,OR1A2,GEM
GO:BP	signal transduction	GO:0007165	false	4.0489310077230637e-7	6.39265962338482	5926	43	19	62700	FFAR3,LHB,CBS,MAP4K1,ILK,BST2,EMD,HLA-DRB1,APOA1,IGLC3,GNG3,RAC3,RAB9A,ICOSLG,SIT1,RLN2,LEFTY2,OR1A2,GEM
GO:BP	immune response	GO:0006955	false	0.000007697971616443444	5.113623694546275	1951	43	11	62700	IGKV1D-13,FFAR3,IGLV3-27,BST2,HLA-DRB1,APOA1,IGLC3,CFD,ICOSLG,SIT1,GEM
GO:BP	immune system process	GO:0002376	false	0.000021693851881315398	4.663663329392962	2730	43	12	62700	IGKV1D-13,FFAR3,IGLV3-27,BST2,HLA-DRB1,APOA1,IGLC3,CFD,ICOSLG,SIT1,PIP,GEM
GO:BP	regulation of immune system process	GO:0002682	false	0.00006282757302700897	4.201849716367706	1482	43	9	62700	FFAR3,BST2,HLA-DRB1,APOA1,IGLC3,CFD,ICOSLG,SIT1,PIP
GO:BP	multicellular organismal process	GO:0032501	false	0.0000966679033478302	4.014717700816882	7648	43	18	62700	FFAR3,LHB,CBS,VCX3A,IER2,ILK,BST2,EMD,HLA-DRB1,APOA1,FJX1,CBR3,RAC3,ICOSLG,SIT1,RLN2,PIP,OR1A2
GO:BP	positive regulation of biological process	GO:0048518	false	0.00015909705640680362	3.7983378555395175	6253	43	16	62700	FFAR3,IER2,MAP4K1,ILK,BST2,EMD,HLA-DRB1,APOA1,IGLC3,RAC3,RAB9A,CFD,ICOSLG,RLN2,PIP,OR1A2
GO:BP	regulation of biological quality	GO:0065008	false	0.0002498675661628887	3.6022901134239484	2918	43	11	62700	FFAR3,LHB,CDHR5,CBS,ILK,VBP1,HLA-DRB1,APOA1,HSD17B10,GNG3,RAC3
GO:BP	adaptive immune response	GO:0002250	false	0.00067174590297679	3.172794973677821	718	43	6	62700	IGKV1D-13,IGLV3-27,HLA-DRB1,IGLC3,ICOSLG,SIT1
GO:BP	regulation of substrate adhesion-dependent cell spreading	GO:1900024	false	0.0007165935743204704	3.1447270904619455	61	43	3	62700	ILK,APOA1,RAC3
GO:BP	cell surface receptor signaling pathway	GO:0007166	false	0.0009481162398548592	3.023138414526039	2783	43	10	62700	FFAR3,ILK,EMD,HLA-DRB1,APOA1,IGLC3,RAC3,ICOSLG,LEFTY2,GEM
GO:BP	positive regulation of cellular process	GO:0048522	false	0.0009691635099445743	3.013602945884148	5711	43	14	62700	FFAR3,IER2,MAP4K1,ILK,BST2,EMD,HLA-DRB1,APOA1,RAC3,RAB9A,ICOSLG,RLN2,PIP,OR1A2
GO:BP	positive regulation of response to stimulus	GO:0048584	false	0.0009691635099445743	3.013602945884148	2212	43	9	62700	FFAR3,MAP4K1,ILK,BST2,HLA-DRB1,APOA1,IGLC3,CFD,ICOSLG
GO:BP	positive regulation of cell adhesion	GO:0045785	false	0.0010406670425802513	2.982688199115782	473	43	5	62700	ILK,HLA-DRB1,APOA1,RAC3,ICOSLG
GO:BP	substrate adhesion-dependent cell spreading	GO:0034446	false	0.0022121003264270727	2.65519518015866	100	43	3	62700	ILK,APOA1,RAC3
GO:BP	regulation of response to stimulus	GO:0048583	false	0.0022455217382941466	2.648682736292428	3909	43	11	62700	FFAR3,CBS,MAP4K1,ILK,BST2,EMD,HLA-DRB1,APOA1,IGLC3,CFD,ICOSLG
GO:BP	cell population proliferation	GO:0008283	false	0.0022521970261705623	2.647393619311027	3218	43	10	62700	CDHR5,MAP4K1,ILK,BST2,EMD,HLA-DRB1,APOA1,EMP3,RAC3,ICOSLG
GO:BP	intracellular signal transduction	GO:0035556	false	0.0024243079846654877	2.615412208126142	2609	43	9	62700	CBS,MAP4K1,ILK,BST2,HLA-DRB1,APOA1,RAC3,RAB9A,LEFTY2
GO:BP	response to chemical	GO:0042221	false	0.0024243079846654877	2.615412208126142	3975	43	11	62700	FFAR3,LHB,CBS,MAP4K1,ILK,BST2,HLA-DRB1,APOA1,CBR3,PIP,OR1A2
GO:BP	immune effector process	GO:0002252	false	0.0028508302549173988	2.5450286408271134	628	43	5	62700	FFAR3,BST2,HLA-DRB1,APOA1,CFD
GO:BP	cytokine production involved in immune response	GO:0002367	false	0.0029353182723747275	2.532344801931834	118	43	3	62700	FFAR3,BST2,APOA1
GO:BP	regulation of cytokine production involved in immune response	GO:0002718	false	0.0029353182723747275	2.532344801931834	118	43	3	62700	FFAR3,BST2,APOA1
GO:BP	positive regulation of cell-substrate adhesion	GO:0010811	false	0.003311233518014694	2.4800101904321483	124	43	3	62700	ILK,APOA1,RAC3
GO:BP	regulation of immune effector process	GO:0002697	false	0.004913186866870962	2.3086367177077243	381	43	4	62700	FFAR3,BST2,HLA-DRB1,APOA1
GO:BP	system process	GO:0003008	false	0.004913186866870962	2.3086367177077243	2266	43	8	62700	FFAR3,CBS,EMD,APOA1,CBR3,RAC3,PIP,OR1A2
GO:BP	cell-cell signaling	GO:0007267	false	0.005146350967652773	2.288500599369867	1703	43	7	62700	FFAR3,LHB,ILK,EMD,HLA-DRB1,FJX1,RAC3
GO:BP	regulation of transport	GO:0051049	false	0.005910650646652573	2.228364709186853	1762	43	7	62700	FFAR3,KCNJ4,EMD,HLA-DRB1,APOA1,RAB9A,GEM
GO:BP	regulation of cell adhesion	GO:0030155	false	0.005910650646652573	2.228364709186853	772	43	5	62700	ILK,HLA-DRB1,APOA1,RAC3,ICOSLG
GO:BP	cytokine production	GO:0001816	false	0.005910650646652573	2.228364709186853	775	43	5	62700	FFAR3,BST2,HLA-DRB1,APOA1,ICOSLG
GO:BP	regulation of cytokine production	GO:0001817	false	0.005910650646652573	2.228364709186853	769	43	5	62700	FFAR3,BST2,HLA-DRB1,APOA1,ICOSLG
GO:BP	gene expression	GO:0010467	false	0.006704895109986837	2.17360801177364	9182	43	16	62700	FFAR3,IER2,ILK,VBP1,DDX52,BST2,HLA-DRB1,APOA1,HSD17B10,RPL35,ZFPL1,TFDP3,ICOSLG,RLN2,SNORA70,PIP
GO:BP	steroid biosynthetic process	GO:0006694	false	0.00697671902329615	2.156348767215669	174	43	3	62700	LHB,APOA1,HSD17B10
GO:BP	response to stress	GO:0006950	false	0.007137005566044461	2.146483964543134	3909	43	10	62700	FFAR3,CBS,MAP4K1,ILK,BST2,HLA-DRB1,APOA1,CFD,TFDP3,ICOSLG
GO:BP	cellular component organization or biogenesis	GO:0071840	false	0.007137005566044461	2.146483964543134	8309	43	15	62700	CDHR5,ILK,VBP1,DDX52,BST2,EMD,COG5,HLA-DRB1,APOA1,HSD17B10,RPL35,EMP3,NDUFA1,RAC3,GEM
GO:BP	transport	GO:0006810	false	0.007137005566044461	2.146483964543134	4716	43	11	62700	FFAR3,KCNJ4,EMD,COG5,HLA-DRB1,APOA1,ZFPL1,VPS53,RAC3,RAB9A,GEM
GO:BP	antigen receptor-mediated signaling pathway	GO:0050851	false	0.007966749744994504	2.0987188248671877	187	43	3	62700	HLA-DRB1,IGLC3,ICOSLG
GO:BP	regulation of production of molecular mediator of immune response	GO:0002700	false	0.008066479961401014	2.093315940723322	189	43	3	62700	FFAR3,BST2,APOA1
GO:BP	establishment of localization	GO:0051234	false	0.009281879205772031	2.032364087781674	4905	43	11	62700	FFAR3,KCNJ4,EMD,COG5,HLA-DRB1,APOA1,ZFPL1,VPS53,RAC3,RAB9A,GEM
GO:BP	regulation of macromolecule metabolic process	GO:0060255	false	0.010096664848133444	1.9958220596085645	6772	43	13	62700	FFAR3,CBS,IER2,ILK,VBP1,BST2,HLA-DRB1,APOA1,ZFPL1,TFDP3,ICOSLG,RLN2,PIP
GO:BP	activation of immune response	GO:0002253	false	0.010096664848133444	1.9958220596085645	507	43	4	62700	HLA-DRB1,IGLC3,CFD,ICOSLG
GO:BP	cellular response to chemical stimulus	GO:0070887	false	0.010096664848133444	1.9958220596085645	2691	43	8	62700	FFAR3,LHB,CBS,MAP4K1,ILK,HLA-DRB1,APOA1,CBR3
GO:BP	macromolecule biosynthetic process	GO:0009059	false	0.010096664848133444	1.9958220596085645	9681	43	16	62700	FFAR3,IER2,ILK,VBP1,DDX52,BST2,HLA-DRB1,APOA1,HSD17B10,RPL35,ZFPL1,TFDP3,ICOSLG,RLN2,SNORA70,PIP
GO:BP	regulation of cell-substrate adhesion	GO:0010810	false	0.010096664848133444	1.9958220596085645	214	43	3	62700	ILK,APOA1,RAC3
GO:BP	cell-cell adhesion	GO:0098609	false	0.010171327726607303	1.9926223522196143	939	43	5	62700	CDHR5,ILK,HLA-DRB1,APOA1,ICOSLG
GO:BP	production of molecular mediator of immune response	GO:0002440	false	0.01074164094331962	1.9689293687116978	221	43	3	62700	FFAR3,BST2,APOA1
GO:BP	cell adhesion	GO:0007155	false	0.011324445259300873	1.94598306319816	1504	43	6	62700	CDHR5,ILK,HLA-DRB1,APOA1,RAC3,ICOSLG
GO:BP	positive regulation of intracellular signal transduction	GO:1902533	false	0.011324445259300873	1.94598306319816	972	43	5	62700	MAP4K1,ILK,BST2,HLA-DRB1,APOA1
GO:BP	response to organic substance	GO:0010033	false	0.011324445259300873	1.94598306319816	2775	43	8	62700	FFAR3,LHB,CBS,MAP4K1,ILK,BST2,HLA-DRB1,APOA1
GO:BP	regulation of hormone levels	GO:0010817	false	0.011324445259300873	1.94598306319816	545	43	4	62700	FFAR3,LHB,HLA-DRB1,HSD17B10
GO:BP	regulation of localization	GO:0032879	false	0.011589363425071574	1.9359404180977717	2123	43	7	62700	FFAR3,KCNJ4,EMD,HLA-DRB1,APOA1,RAB9A,GEM
GO:BP	organelle organization	GO:0006996	false	0.012077051275567526	1.9180390898104134	3562	43	9	62700	BST2,EMD,COG5,HLA-DRB1,APOA1,HSD17B10,NDUFA1,RAC3,GEM
GO:BP	vesicle-mediated transport	GO:0016192	false	0.012476700326025427	1.903900255973871	1566	43	6	62700	COG5,APOA1,ZFPL1,VPS53,RAC3,RAB9A
GO:BP	positive regulation of immune system process	GO:0002684	false	0.012476700326025427	1.903900255973871	1033	43	5	62700	FFAR3,HLA-DRB1,IGLC3,CFD,ICOSLG
GO:BP	small molecule biosynthetic process	GO:0044283	false	0.012476700326025427	1.903900255973871	583	43	4	62700	LHB,CBS,APOA1,HSD17B10
GO:BP	hormone metabolic process	GO:0042445	false	0.012476700326025427	1.903900255973871	243	43	3	62700	FFAR3,LHB,HSD17B10
GO:BP	regulation of leukocyte proliferation	GO:0070663	false	0.014541350608941937	1.837395254084289	265	43	3	62700	BST2,HLA-DRB1,ICOSLG
GO:BP	regulation of signal transduction	GO:0009966	false	0.014648632237546429	1.8342029240755449	2973	43	8	62700	FFAR3,CBS,MAP4K1,ILK,BST2,EMD,HLA-DRB1,APOA1
GO:BP	cell activation	GO:0001775	false	0.014791403779143137	1.8299906073009333	1082	43	5	62700	ILK,BST2,HLA-DRB1,ICOSLG,SIT1
GO:BP	regulation of metabolic process	GO:0019222	false	0.015110754125643115	1.8207138609797822	7295	43	13	62700	FFAR3,CBS,IER2,ILK,VBP1,BST2,HLA-DRB1,APOA1,ZFPL1,TFDP3,ICOSLG,RLN2,PIP
GO:BP	organic substance transport	GO:0071702	false	0.015475638519739056	1.8103514230911457	3039	43	8	62700	FFAR3,EMD,COG5,HLA-DRB1,APOA1,VPS53,RAB9A,GEM
GO:BP	animal organ development	GO:0048513	false	0.015475638519739056	1.8103514230911457	3068	43	8	62700	LHB,CBS,VCX3A,ILK,EMD,APOA1,FJX1,RAC3
GO:BP	localization	GO:0051179	false	0.015475638519739056	1.8103514230911457	5542	43	11	62700	FFAR3,KCNJ4,EMD,COG5,HLA-DRB1,APOA1,ZFPL1,VPS53,RAC3,RAB9A,GEM
GO:BP	hormone biosynthetic process	GO:0042446	false	0.015475638519739056	1.8103514230911457	67	43	2	62700	FFAR3,LHB
GO:BP	regulation of gene expression	GO:0010468	false	0.015475638519739056	1.8103514230911457	5499	43	11	62700	FFAR3,IER2,ILK,BST2,HLA-DRB1,APOA1,ZFPL1,TFDP3,ICOSLG,RLN2,PIP
GO:BP	organic hydroxy compound transport	GO:0015850	false	0.015475638519739056	1.8103514230911457	284	43	3	62700	FFAR3,APOA1,VPS53
GO:BP	immune response-activating cell surface receptor signaling pathway	GO:0002429	false	0.015475638519739056	1.8103514230911457	285	43	3	62700	HLA-DRB1,IGLC3,ICOSLG
GO:BP	regulation of intracellular signal transduction	GO:1902531	false	0.015475638519739056	1.8103514230911457	1691	43	6	62700	CBS,MAP4K1,ILK,BST2,HLA-DRB1,APOA1
GO:BP	response to endogenous stimulus	GO:0009719	false	0.015475638519739056	1.8103514230911457	1696	43	6	62700	FFAR3,LHB,IER2,ILK,EMD,LEFTY2
GO:BP	developmental process	GO:0032502	false	0.015475638519739056	1.8103514230911457	6414	43	12	62700	LHB,CDHR5,CBS,VCX3A,IER2,ILK,EMD,HLA-DRB1,APOA1,FJX1,RAC3,RLN2
GO:BP	multicellular organism development	GO:0007275	false	0.015475638519739056	1.8103514230911457	4610	43	10	62700	LHB,CBS,VCX3A,IER2,ILK,HLA-DRB1,APOA1,FJX1,RAC3,RLN2
GO:BP	negative regulation of cytokine production	GO:0001818	false	0.01556149174186736	1.807948773399777	288	43	3	62700	BST2,HLA-DRB1,APOA1
GO:BP	regulation of macromolecule biosynthetic process	GO:0010556	false	0.017275490079205893	1.7625696235094321	5631	43	11	62700	FFAR3,IER2,ILK,BST2,HLA-DRB1,APOA1,ZFPL1,TFDP3,ICOSLG,RLN2,PIP
GO:BP	steroid metabolic process	GO:0008202	false	0.017692387300273404	1.752213562150584	318	43	3	62700	LHB,APOA1,HSD17B10
GO:BP	system development	GO:0048731	false	0.017692387300273404	1.752213562150584	3951	43	9	62700	LHB,CBS,VCX3A,IER2,ILK,APOA1,FJX1,RAC3,RLN2
GO:BP	positive regulation of immune response	GO:0050778	false	0.017692387300273404	1.752213562150584	699	43	4	62700	HLA-DRB1,IGLC3,CFD,ICOSLG
GO:BP	defense response	GO:0006952	false	0.017692387300273404	1.752213562150584	1769	43	6	62700	FFAR3,BST2,HLA-DRB1,APOA1,CFD,ICOSLG
GO:BP	immune response-regulating cell surface receptor signaling pathway	GO:0002768	false	0.017692387300273404	1.752213562150584	314	43	3	62700	HLA-DRB1,IGLC3,ICOSLG
GO:BP	regulation of cellular biosynthetic process	GO:0031326	false	0.017745151030556443	1.7509202999817515	5757	43	11	62700	FFAR3,IER2,ILK,BST2,HLA-DRB1,APOA1,ZFPL1,TFDP3,ICOSLG,RLN2,PIP
GO:BP	response to growth factor	GO:0070848	false	0.01785766947397994	1.7481752196150082	709	43	4	62700	IER2,ILK,EMD,LEFTY2
GO:BP	regulation of biosynthetic process	GO:0009889	false	0.018094157674784676	1.7424616295056394	5789	43	11	62700	FFAR3,IER2,ILK,BST2,HLA-DRB1,APOA1,ZFPL1,TFDP3,ICOSLG,RLN2,PIP
GO:BP	regulation of cellular metabolic process	GO:0031323	false	0.018094157674784676	1.7424616295056394	6726	43	12	62700	FFAR3,CBS,IER2,ILK,BST2,HLA-DRB1,APOA1,ZFPL1,TFDP3,ICOSLG,RLN2,PIP
GO:BP	regulation of actin cytoskeleton organization	GO:0032956	false	0.018494894889230784	1.732948132537653	328	43	3	62700	BST2,APOA1,RAC3
GO:BP	cellular component biogenesis	GO:0044085	false	0.0186715878620517	1.7288187473747616	4926	43	10	62700	CDHR5,VBP1,DDX52,HLA-DRB1,APOA1,HSD17B10,RPL35,EMP3,NDUFA1,RAC3
GO:BP	small molecule metabolic process	GO:0044281	false	0.01879017127061985	1.7260692613286324	1846	43	6	62700	LHB,CBS,APOA1,HSD17B10,NDUFA1,PDXDC1
GO:BP	anatomical structure development	GO:0048856	false	0.01915317968909458	1.7177591169018491	5862	43	11	62700	LHB,CBS,VCX3A,IER2,ILK,EMD,HLA-DRB1,APOA1,FJX1,RAC3,RLN2
GO:BP	G protein-coupled receptor signaling pathway	GO:0007186	false	0.01915317968909458	1.7177591169018491	1248	43	5	62700	FFAR3,LHB,APOA1,GNG3,OR1A2
GO:BP	Ras protein signal transduction	GO:0007265	false	0.01915317968909458	1.7177591169018491	337	43	3	62700	APOA1,RAC3,RAB9A
GO:BP	cell-substrate adhesion	GO:0031589	false	0.020814404646214223	1.6816360067114666	349	43	3	62700	ILK,APOA1,RAC3
GO:BP	leukocyte proliferation	GO:0070661	false	0.020814404646214223	1.6816360067114666	348	43	3	62700	BST2,HLA-DRB1,ICOSLG
GO:BP	protein tetramerization	GO:0051262	true	0.020885216654385037	1.68016101518862	91	43	2	62700	HLA-DRB1,HSD17B10
GO:BP	aerobic electron transport chain	GO:0019646	true	0.021169340333086817	1.674292675006755	92	43	2	62700	NDUFA1,COX6A2
GO:BP	homotypic cell-cell adhesion	GO:0034109	false	0.021578166365136583	1.6659854628661293	97	43	2	62700	CDHR5,ILK
GO:BP	alpha-amino acid catabolic process	GO:1901606	false	0.021578166365136583	1.6659854628661293	94	43	2	62700	CBS,HSD17B10
GO:BP	regulation of signaling	GO:0023051	false	0.021578166365136583	1.6659854628661293	3396	43	8	62700	FFAR3,CBS,MAP4K1,ILK,BST2,EMD,HLA-DRB1,APOA1
GO:BP	organic cyclic compound biosynthetic process	GO:1901362	false	0.021578166365136583	1.6659854628661293	4255	43	9	62700	LHB,IER2,ILK,HLA-DRB1,APOA1,HSD17B10,ZFPL1,NDUFA1,TFDP3
GO:BP	lymphocyte activation	GO:0046649	false	0.021578166365136583	1.6659854628661293	776	43	4	62700	BST2,HLA-DRB1,ICOSLG,SIT1
GO:BP	retrograde transport, endosome to Golgi	GO:0042147	false	0.021578166365136583	1.6659854628661293	97	43	2	62700	VPS53,RAB9A
GO:BP	regulation of cell communication	GO:0010646	false	0.021578166365136583	1.6659854628661293	3405	43	8	62700	FFAR3,CBS,MAP4K1,ILK,BST2,EMD,HLA-DRB1,APOA1
GO:BP	regulation of actin filament-based process	GO:0032970	false	0.021897674730034896	1.659601999567642	370	43	3	62700	BST2,APOA1,RAC3
GO:BP	regulation of T cell activation	GO:0050863	false	0.022074572956916377	1.6561076893018625	372	43	3	62700	HLA-DRB1,ICOSLG,SIT1
GO:BP	ATP synthesis coupled electron transport	GO:0042773	false	0.022115425325019696	1.6553047038398072	100	43	2	62700	NDUFA1,COX6A2
GO:BP	mitochondrial ATP synthesis coupled electron transport	GO:0042775	false	0.022115425325019696	1.6553047038398072	100	43	2	62700	NDUFA1,COX6A2
GO:BP	regulation of inflammatory response	GO:0050727	true	0.022272331363469348	1.6522343206715564	376	43	3	62700	FFAR3,HLA-DRB1,APOA1
GO:BP	cellular component organization	GO:0016043	false	0.023058449121224428	1.6371699060935503	8098	43	13	62700	CDHR5,ILK,VBP1,BST2,EMD,COG5,HLA-DRB1,APOA1,HSD17B10,EMP3,NDUFA1,RAC3,GEM
GO:BP	cellular response to organic substance	GO:0071310	false	0.023100976172623695	1.6363696678383133	2001	43	6	62700	FFAR3,LHB,MAP4K1,ILK,HLA-DRB1,APOA1
GO:BP	cholesterol transport	GO:0030301	false	0.02466419850844459	1.6079329928722406	109	43	2	62700	APOA1,VPS53
GO:BP	tumor necrosis factor-mediated signaling pathway	GO:0033209	true	0.02466419850844459	1.6079329928722406	108	43	2	62700	ILK,APOA1
GO:BP	amino acid catabolic process	GO:0009063	false	0.025205957951482685	1.598496792566751	114	43	2	62700	CBS,HSD17B10
GO:BP	integrin-mediated signaling pathway	GO:0007229	false	0.02575750519993711	1.589096203826604	116	43	2	62700	ILK,APOA1
GO:BP	regulation of immune response	GO:0050776	false	0.026498766355834827	1.5767743440754405	875	43	4	62700	HLA-DRB1,IGLC3,CFD,ICOSLG
GO:BP	organonitrogen compound metabolic process	GO:1901564	false	0.026921394958377434	1.5699024404722106	6362	43	11	62700	CBS,MAP4K1,ILK,VBP1,HLA-DRB1,APOA1,HSD17B10,RPL35,NDUFA1,CFD,PIP
GO:BP	cellular response to endogenous stimulus	GO:0071495	false	0.027086942225135063	1.5672400185808495	1458	43	5	62700	FFAR3,LHB,ILK,EMD,LEFTY2
GO:BP	negative regulation of immune effector process	GO:0002698	false	0.02730105111258703	1.5638206319479389	121	43	2	62700	BST2,APOA1
GO:BP	respiratory electron transport chain	GO:0022904	false	0.027577898317347537	1.5594388340252023	122	43	2	62700	NDUFA1,COX6A2
GO:BP	sterol transport	GO:0015918	false	0.02762616210493251	1.558679444161337	123	43	2	62700	APOA1,VPS53
GO:BP	protein phosphorylation	GO:0006468	false	0.02762616210493251	1.558679444161337	1493	43	5	62700	CBS,MAP4K1,ILK,HLA-DRB1,APOA1
GO:BP	immune response-activating signaling pathway	GO:0002757	false	0.02762616210493251	1.558679444161337	440	43	3	62700	HLA-DRB1,IGLC3,ICOSLG
GO:BP	ncRNA processing	GO:0034470	true	0.02762616210493251	1.558679444161337	434	43	3	62700	DDX52,HSD17B10,RPL35
GO:BP	organic cyclic compound metabolic process	GO:1901360	false	0.02762616210493251	1.558679444161337	8451	43	13	62700	LHB,CBS,IER2,ILK,DDX52,HLA-DRB1,APOA1,HSD17B10,RPL35,ZFPL1,NDUFA1,TFDP3,SNORA70
GO:BP	positive regulation of transport	GO:0051050	false	0.02776903198314001	1.556439259310173	913	43	4	62700	EMD,HLA-DRB1,APOA1,RAB9A
GO:BP	negative regulation of cellular process	GO:0048523	false	0.02776903198314001	1.556439259310173	5511	43	10	62700	CBS,ILK,VBP1,BST2,EMD,HLA-DRB1,APOA1,TFDP3,PIP,GEM
GO:BP	regulation of cell population proliferation	GO:0042127	false	0.02817511876036203	1.5501342446922837	2184	43	6	62700	CDHR5,ILK,BST2,EMD,HLA-DRB1,ICOSLG
GO:BP	positive regulation of signal transduction	GO:0009967	false	0.02835468809713402	1.5473751256108728	1510	43	5	62700	MAP4K1,ILK,BST2,HLA-DRB1,APOA1
GO:BP	Wnt signaling pathway	GO:0016055	false	0.029198471967398647	1.5346398757259316	454	43	3	62700	ILK,EMD,RAC3
GO:BP	cell-cell signaling by wnt	GO:0198738	false	0.029276786685923584	1.5334765915874526	456	43	3	62700	ILK,EMD,RAC3
GO:BP	regulation of multicellular organismal process	GO:0051239	false	0.029276786685923584	1.5334765915874526	2968	43	7	62700	FFAR3,BST2,HLA-DRB1,APOA1,ICOSLG,SIT1,RLN2
GO:BP	leukocyte activation	GO:0045321	false	0.029694935870088212	1.5273176082989612	939	43	4	62700	BST2,HLA-DRB1,ICOSLG,SIT1
GO:BP	T cell receptor signaling pathway	GO:0050852	false	0.02985139674541896	1.5250353434412622	135	43	2	62700	HLA-DRB1,ICOSLG
GO:BP	immune response-regulating signaling pathway	GO:0002764	false	0.030777345357935058	1.5117688421432425	468	43	3	62700	HLA-DRB1,IGLC3,ICOSLG
GO:BP	regulation of cell-cell adhesion	GO:0022407	false	0.03136866052165517	1.5035040257865981	473	43	3	62700	HLA-DRB1,APOA1,ICOSLG
GO:BP	regulation of viral life cycle	GO:1903900	false	0.03252706946177692	1.4877550628758625	143	43	2	62700	BST2,HLA-DRB1
GO:BP	nitrogen compound transport	GO:0071705	false	0.03319577874261646	1.478917138746112	2292	43	6	62700	FFAR3,EMD,COG5,HLA-DRB1,VPS53,RAB9A
GO:BP	oxidative phosphorylation	GO:0006119	false	0.03319577874261646	1.478917138746112	146	43	2	62700	NDUFA1,COX6A2
GO:BP	small GTPase mediated signal transduction	GO:0007264	false	0.03319577874261646	1.478917138746112	494	43	3	62700	APOA1,RAC3,RAB9A
GO:BP	negative regulation of immune system process	GO:0002683	false	0.03319577874261646	1.478917138746112	487	43	3	62700	BST2,HLA-DRB1,APOA1
GO:BP	regulation of lymphocyte activation	GO:0051249	false	0.03319577874261646	1.478917138746112	496	43	3	62700	HLA-DRB1,ICOSLG,SIT1
GO:BP	regulation of cytoskeleton organization	GO:0051493	false	0.03415489774732012	1.4665470105148328	502	43	3	62700	BST2,APOA1,RAC3
GO:BP	regulation of protein phosphorylation	GO:0001932	false	0.03483400918552417	1.457996537975089	1014	43	4	62700	CBS,ILK,HLA-DRB1,APOA1
GO:BP	BMP signaling pathway	GO:0030509	false	0.03702458478316748	1.4315098032291793	162	43	2	62700	ILK,LEFTY2
GO:BP	negative regulation of inflammatory response	GO:0050728	false	0.03729562397444634	1.4283421224873298	163	43	2	62700	HLA-DRB1,APOA1
GO:BP	positive regulation of leukocyte proliferation	GO:0070665	false	0.03756660034619493	1.4251981053809295	164	43	2	62700	BST2,ICOSLG
GO:BP	negative regulation of biological process	GO:0048519	false	0.037730917756020325	1.423302631016129	5913	43	10	62700	CBS,ILK,VBP1,BST2,EMD,HLA-DRB1,APOA1,TFDP3,PIP,GEM
GO:BP	regulation of viral process	GO:0050792	false	0.03829938148069585	1.4168082396525203	167	43	2	62700	BST2,HLA-DRB1
GO:BP	homeostatic process	GO:0042592	false	0.03829938148069585	1.4168082396525203	1704	43	5	62700	HLA-DRB1,APOA1,RAC3,SIT1,PIP
GO:BP	positive regulation of signaling	GO:0023056	false	0.03869123605638825	1.4123873957919637	1725	43	5	62700	MAP4K1,ILK,BST2,HLA-DRB1,APOA1
GO:BP	positive regulation of cell communication	GO:0010647	false	0.03869123605638825	1.4123873957919637	1725	43	5	62700	MAP4K1,ILK,BST2,HLA-DRB1,APOA1
GO:BP	T cell activation	GO:0042110	false	0.03869123605638825	1.4123873957919637	549	43	3	62700	HLA-DRB1,ICOSLG,SIT1
GO:BP	response to BMP	GO:0071772	false	0.03869123605638825	1.4123873957919637	173	43	2	62700	ILK,LEFTY2
GO:BP	cellular response to BMP stimulus	GO:0071773	false	0.03869123605638825	1.4123873957919637	173	43	2	62700	ILK,LEFTY2
GO:BP	phosphorylation	GO:0016310	false	0.03935441520599542	1.405006536696701	1735	43	5	62700	CBS,MAP4K1,ILK,HLA-DRB1,APOA1
GO:BP	regulation of secretion by cell	GO:1903530	false	0.03945300064490747	1.40391996041483	563	43	3	62700	FFAR3,HLA-DRB1,RAB9A
GO:BP	electron transport chain	GO:0022900	false	0.03945300064490747	1.40391996041483	176	43	2	62700	NDUFA1,COX6A2
GO:BP	cytosolic transport	GO:0016482	false	0.03945300064490747	1.40391996041483	178	43	2	62700	VPS53,RAB9A
GO:BP	regulation of T cell proliferation	GO:0042129	false	0.03979082791686172	1.4002170245132282	181	43	2	62700	HLA-DRB1,ICOSLG
GO:BP	female pregnancy	GO:0007565	false	0.040479757824508945	1.392762094384513	183	43	2	62700	CBS,RLN2
GO:BP	regulation of phosphorylation	GO:0042325	false	0.04061884280835119	1.3912724533858223	1117	43	4	62700	CBS,ILK,HLA-DRB1,APOA1
GO:BP	regulation of molecular function	GO:0065009	false	0.040982824194333	1.3873981169511123	2526	43	6	62700	CBS,HLA-DRB1,APOA1,TFDP3,RLN2,GEM
GO:BP	negative regulation of cell-cell adhesion	GO:0022408	false	0.04125792330841749	1.3844926357519292	189	43	2	62700	HLA-DRB1,APOA1
GO:BP	regulation of leukocyte activation	GO:0002694	false	0.041293371084907805	1.3841196609903625	585	43	3	62700	HLA-DRB1,ICOSLG,SIT1
GO:BP	protein transport	GO:0015031	false	0.042031557450360024	1.376424517214039	1810	43	5	62700	EMD,COG5,HLA-DRB1,VPS53,RAB9A
GO:BP	aerobic respiration	GO:0009060	false	0.043137341197737676	1.365146626473524	196	43	2	62700	NDUFA1,COX6A2
GO:BP	positive regulation of canonical NF-kappaB signal transduction	GO:0043123	false	0.043137341197737676	1.365146626473524	195	43	2	62700	BST2,HLA-DRB1
GO:BP	positive regulation of macromolecule biosynthetic process	GO:0010557	false	0.043256703054995044	1.3639465847486998	2599	43	6	62700	FFAR3,IER2,ILK,HLA-DRB1,RLN2,PIP
GO:BP	ncRNA metabolic process	GO:0034660	false	0.04403830183714343	1.3561694362256544	621	43	3	62700	DDX52,HSD17B10,RPL35
GO:BP	regulation of secretion	GO:0051046	false	0.04403830183714343	1.3561694362256544	616	43	3	62700	FFAR3,HLA-DRB1,RAB9A
GO:BP	regulation of peptide hormone secretion	GO:0090276	false	0.04403830183714343	1.3561694362256544	202	43	2	62700	FFAR3,HLA-DRB1
GO:BP	multi-organism reproductive process	GO:0044703	false	0.04403830183714343	1.3561694362256544	204	43	2	62700	CBS,RLN2
GO:BP	regulation of peptide secretion	GO:0002791	false	0.04403830183714343	1.3561694362256544	205	43	2	62700	FFAR3,HLA-DRB1
GO:BP	regulation of peptide transport	GO:0090087	false	0.04421686327735059	1.3544120693026653	207	43	2	62700	FFAR3,HLA-DRB1
GO:BP	regulation of cell activation	GO:0050865	false	0.04550474424272535	1.3419433222214374	636	43	3	62700	HLA-DRB1,ICOSLG,SIT1
GO:BP	response to external stimulus	GO:0009605	false	0.04550474424272535	1.3419433222214374	2686	43	6	62700	FFAR3,CBS,BST2,HLA-DRB1,APOA1,CFD
GO:BP	protein metabolic process	GO:0019538	false	0.04550474424272535	1.3419433222214374	5373	43	9	62700	CBS,MAP4K1,ILK,VBP1,HLA-DRB1,APOA1,RPL35,CFD,PIP
GO:BP	positive regulation of cellular biosynthetic process	GO:0031328	false	0.04550474424272535	1.3419433222214374	2684	43	6	62700	FFAR3,IER2,ILK,HLA-DRB1,RLN2,PIP
GO:BP	alpha-amino acid metabolic process	GO:1901605	false	0.04550474424272535	1.3419433222214374	211	43	2	62700	CBS,HSD17B10
GO:BP	anatomical structure morphogenesis	GO:0009653	false	0.04550474424272535	1.3419433222214374	2683	43	6	62700	CBS,ILK,APOA1,FJX1,RAC3,RLN2
GO:BP	T cell proliferation	GO:0042098	false	0.04550474424272535	1.3419433222214374	213	43	2	62700	HLA-DRB1,ICOSLG
GO:BP	multi-multicellular organism process	GO:0044706	false	0.04550474424272535	1.3419433222214374	215	43	2	62700	CBS,RLN2
GO:BP	detection of stimulus	GO:0051606	false	0.04561596346693967	1.340883147853645	641	43	3	62700	HLA-DRB1,PIP,OR1A2
GO:BP	phosphate-containing compound metabolic process	GO:0006796	false	0.04577276461295901	1.3393928559822927	2694	43	6	62700	CBS,MAP4K1,ILK,HLA-DRB1,APOA1,NDUFA1
GO:BP	phosphorus metabolic process	GO:0006793	false	0.046094808147259615	1.3363479882757459	2719	43	6	62700	CBS,MAP4K1,ILK,HLA-DRB1,APOA1,NDUFA1
GO:BP	cellular ketone metabolic process	GO:0042180	false	0.046094808147259615	1.3363479882757459	218	43	2	62700	LHB,HSD17B10
GO:BP	establishment of protein localization	GO:0045184	false	0.046094808147259615	1.3363479882757459	1925	43	5	62700	EMD,COG5,HLA-DRB1,VPS53,RAB9A
GO:BP	protein stabilization	GO:0050821	true	0.046094808147259615	1.3363479882757459	219	43	2	62700	VBP1,APOA1
GO:BP	rRNA processing	GO:0006364	false	0.046094808147259615	1.3363479882757459	222	43	2	62700	DDX52,RPL35
GO:BP	positive regulation of biosynthetic process	GO:0009891	false	0.046094808147259615	1.3363479882757459	2703	43	6	62700	FFAR3,IER2,ILK,HLA-DRB1,RLN2,PIP
GO:BP	regulation of phosphate metabolic process	GO:0019220	false	0.04763278440350136	1.322094030797215	1261	43	4	62700	CBS,ILK,HLA-DRB1,APOA1
GO:BP	regulation of phosphorus metabolic process	GO:0051174	false	0.04763278440350136	1.322094030797215	1262	43	4	62700	CBS,ILK,HLA-DRB1,APOA1
GO:BP	cellular response to tumor necrosis factor	GO:0071356	false	0.04763278440350136	1.322094030797215	229	43	2	62700	ILK,APOA1
GO:BP	establishment or maintenance of cell polarity	GO:0007163	false	0.04806069182545975	1.3182099818921458	231	43	2	62700	ILK,RAC3
GO:BP	actin cytoskeleton organization	GO:0030036	false	0.04854623249575032	1.3138444685323858	677	43	3	62700	BST2,APOA1,RAC3
GO:BP	phagocytosis	GO:0006909	true	0.04854623249575032	1.3138444685323858	236	43	2	62700	APOA1,RAC3
GO:BP	regulation of lymphocyte proliferation	GO:0050670	false	0.04854623249575032	1.3138444685323858	237	43	2	62700	HLA-DRB1,ICOSLG
GO:BP	cellular response to growth factor stimulus	GO:0071363	false	0.04854623249575032	1.3138444685323858	679	43	3	62700	ILK,EMD,LEFTY2
GO:BP	organic hydroxy compound biosynthetic process	GO:1901617	false	0.04918437493167806	1.3081728435480653	239	43	2	62700	APOA1,HSD17B10
GO:BP	regulation of mononuclear cell proliferation	GO:0032944	false	0.04982432499768222	1.3025585762555254	241	43	2	62700	HLA-DRB1,ICOSLG
GO:CC	membrane	GO:0016020	false	3.3004824151195145e-12	11.481422576815412	9853	43	29	62700	IGKV1D-13,FFAR3,LY6K,CDHR5,MAP4K1,ILK,DDX52,IGLV3-27,BST2,KCNJ4,EMD,COG5,HLA-DRB1,APOA1,HSD17B10,RPL35,IGLC3,ZFPL1,VPS53,GNG3,EMP3,NDUFA1,RAC3,RAB9A,ICOSLG,SIT1,COX6A2,OR1A2,GEM
GO:CC	extracellular region	GO:0005576	false	3.5784866485163183e-10	9.446300598817931	4206	43	19	62700	IGKV1D-13,LY6K,LHB,CDHR5,IGLV3-27,BST2,HLA-DRB1,APOA1,FJX1,IGLC3,CBR3,RAC3,RAB9A,CFD,ICOSLG,SIT1,RLN2,LEFTY2,PIP
GO:CC	cell periphery	GO:0071944	false	3.78561863578488e-10	9.421863139108742	6202	43	22	62700	IGKV1D-13,FFAR3,LY6K,CDHR5,ILK,IGLV3-27,BST2,KCNJ4,EMD,HLA-DRB1,APOA1,HSD17B10,IGLC3,GNG3,EMP3,RAC3,RAB9A,ICOSLG,SIT1,LEFTY2,OR1A2,GEM
GO:CC	extracellular space	GO:0005615	false	6.05827621995549e-10	9.21765092940731	3284	43	17	62700	IGKV1D-13,LHB,CDHR5,IGLV3-27,BST2,HLA-DRB1,APOA1,FJX1,IGLC3,CBR3,RAC3,RAB9A,CFD,ICOSLG,SIT1,LEFTY2,PIP
GO:CC	plasma membrane	GO:0005886	false	4.696845626141409e-9	8.328193713782412	5717	43	20	62700	IGKV1D-13,FFAR3,LY6K,CDHR5,ILK,IGLV3-27,BST2,KCNJ4,HLA-DRB1,APOA1,HSD17B10,IGLC3,GNG3,EMP3,RAC3,RAB9A,ICOSLG,SIT1,OR1A2,GEM
GO:CC	vesicle	GO:0031982	false	5.468556317665416e-7	6.262127310965489	3976	43	15	62700	LY6K,CDHR5,BST2,KCNJ4,HLA-DRB1,APOA1,IGLC3,VPS53,RAC3,RAB9A,CFD,ICOSLG,SIT1,LEFTY2,PIP
GO:CC	extracellular organelle	GO:0043230	false	0.0000021368098336662473	5.670234126345182	2134	43	11	62700	CDHR5,BST2,HLA-DRB1,APOA1,IGLC3,RAC3,RAB9A,CFD,ICOSLG,SIT1,PIP
GO:CC	extracellular vesicle	GO:1903561	false	0.0000021368098336662473	5.670234126345182	2133	43	11	62700	CDHR5,BST2,HLA-DRB1,APOA1,IGLC3,RAC3,RAB9A,CFD,ICOSLG,SIT1,PIP
GO:CC	extracellular membrane-bounded organelle	GO:0065010	false	0.0000021368098336662473	5.670234126345182	2134	43	11	62700	CDHR5,BST2,HLA-DRB1,APOA1,IGLC3,RAC3,RAB9A,CFD,ICOSLG,SIT1,PIP
GO:CC	extracellular exosome	GO:0070062	false	0.0000021368098336662473	5.670234126345182	2109	43	11	62700	CDHR5,BST2,HLA-DRB1,APOA1,IGLC3,RAC3,RAB9A,CFD,ICOSLG,SIT1,PIP
GO:CC	endomembrane system	GO:0012505	false	0.00000404670430171808	5.3928985289476845	4742	43	15	62700	LY6K,LHB,CDHR5,BST2,EMD,COG5,HLA-DRB1,APOA1,ZFPL1,VPS53,PDXDC1,RAC3,RAB9A,CFD,LEFTY2
GO:CC	trans-Golgi network membrane	GO:0032588	false	0.000010647826683785542	4.972739026549925	103	43	4	62700	COG5,HLA-DRB1,VPS53,RAB9A
GO:CC	intracellular vesicle	GO:0097708	false	0.00006420751687851794	4.192414125392804	2481	43	10	62700	LY6K,BST2,KCNJ4,HLA-DRB1,APOA1,VPS53,RAC3,RAB9A,CFD,LEFTY2
GO:CC	cytoplasmic vesicle	GO:0031410	false	0.00006420751687851794	4.192414125392804	2476	43	10	62700	LY6K,BST2,KCNJ4,HLA-DRB1,APOA1,VPS53,RAC3,RAB9A,CFD,LEFTY2
GO:CC	Golgi apparatus	GO:0005794	false	0.00014082559485515718	3.851318405604654	1613	43	8	62700	LHB,BST2,COG5,HLA-DRB1,ZFPL1,VPS53,PDXDC1,RAB9A
GO:CC	protein-containing complex	GO:0032991	false	0.00024588167353110755	3.6092738396261277	8527	43	17	62700	IGKV1D-13,LHB,VBP1,IGLV3-27,KCNJ4,COG5,HLA-DRB1,APOA1,HSD17B10,RPL35,IGLC3,VPS53,GNG3,NDUFA1,RAC3,TFDP3,COX6A2
GO:CC	trans-Golgi network	GO:0005802	false	0.0003168789974371634	3.499106544651341	257	43	4	62700	COG5,HLA-DRB1,VPS53,RAB9A
GO:CC	organelle lumen	GO:0043233	false	0.0008131478810107378	3.089830465394085	6656	43	14	62700	LHB,VCX3A,IER2,ILK,DDX52,EMD,COG5,APOA1,HSD17B10,RPL35,CBR3,CFD,LEFTY2,SNORA70
GO:CC	membrane-enclosed lumen	GO:0031974	false	0.0008131478810107378	3.089830465394085	6656	43	14	62700	LHB,VCX3A,IER2,ILK,DDX52,EMD,COG5,APOA1,HSD17B10,RPL35,CBR3,CFD,LEFTY2,SNORA70
GO:CC	side of membrane	GO:0098552	false	0.0008131478810107378	3.089830465394085	656	43	5	62700	HLA-DRB1,IGLC3,GNG3,ICOSLG,GEM
GO:CC	intracellular organelle lumen	GO:0070013	false	0.0008131478810107378	3.089830465394085	6656	43	14	62700	LHB,VCX3A,IER2,ILK,DDX52,EMD,COG5,APOA1,HSD17B10,RPL35,CBR3,CFD,LEFTY2,SNORA70
GO:CC	Golgi apparatus subcompartment	GO:0098791	false	0.001160702399388255	2.935279117790503	377	43	4	62700	COG5,HLA-DRB1,VPS53,RAB9A
GO:CC	immunoglobulin complex	GO:0019814	false	0.001289055961227707	2.8897282283992394	149	43	3	62700	IGKV1D-13,IGLV3-27,IGLC3
GO:CC	organelle membrane	GO:0031090	false	0.0014263846558163701	2.8457633416850032	3734	43	10	62700	BST2,KCNJ4,EMD,COG5,HLA-DRB1,VPS53,NDUFA1,RAC3,RAB9A,COX6A2
GO:CC	secretory granule	GO:0030141	false	0.0024688828250143363	2.6074995215128927	871	43	5	62700	LY6K,BST2,APOA1,CFD,LEFTY2
GO:CC	membrane protein complex	GO:0098796	false	0.0024688828250143363	2.6074995215128927	1357	43	6	62700	KCNJ4,HLA-DRB1,GNG3,NDUFA1,RAC3,COX6A2
GO:CC	organelle subcompartment	GO:0031984	false	0.004073206877998389	2.39006353155617	1505	43	6	62700	EMD,COG5,HLA-DRB1,VPS53,RAC3,RAB9A
GO:CC	secretory vesicle	GO:0099503	false	0.005044010836775892	2.2972239890404875	1039	43	5	62700	LY6K,BST2,APOA1,CFD,LEFTY2
GO:CC	endosome	GO:0005768	false	0.005083116322834884	2.2938699517202217	1047	43	5	62700	BST2,HLA-DRB1,APOA1,VPS53,RAB9A
GO:CC	cytosol	GO:0005829	false	0.006054058490662975	2.2179533874677406	5457	43	11	62700	CBS,ILK,VBP1,EMD,COG5,APOA1,RPL35,VPS53,CBR3,RAC3,RAB9A
GO:CC	platelet alpha granule lumen	GO:0031093	false	0.006324952469929266	2.1989427337292202	66	43	2	62700	CFD,LEFTY2
GO:CC	vesicle tethering complex	GO:0099023	false	0.00674011915411351	2.1713324257915967	69	43	2	62700	COG5,VPS53
GO:CC	late endosome	GO:0005770	false	0.007144787348636569	2.1460106926516054	305	43	3	62700	BST2,HLA-DRB1,RAB9A
GO:CC	non-membrane-bounded organelle	GO:0043228	false	0.007144787348636569	2.1460106926516054	6569	43	12	62700	VCX3A,ILK,DDX52,EMD,HLA-DRB1,HSD17B10,RPL35,RAC3,TFDP3,ICOSLG,SNORA70,GEM
GO:CC	mitochondrial protein-containing complex	GO:0098798	false	0.007144787348636569	2.1460106926516054	305	43	3	62700	HSD17B10,NDUFA1,COX6A2
GO:CC	intracellular non-membrane-bounded organelle	GO:0043232	false	0.007144787348636569	2.1460106926516054	6568	43	12	62700	VCX3A,ILK,DDX52,EMD,HLA-DRB1,HSD17B10,RPL35,RAC3,TFDP3,ICOSLG,SNORA70,GEM
GO:CC	cytoplasmic vesicle lumen	GO:0060205	false	0.007383210103482576	2.131754772714634	323	43	3	62700	APOA1,CFD,LEFTY2
GO:CC	vesicle lumen	GO:0031983	false	0.007383210103482576	2.131754772714634	324	43	3	62700	APOA1,CFD,LEFTY2
GO:CC	cytoplasmic vesicle membrane	GO:0030659	false	0.007383210103482576	2.131754772714634	1213	43	5	62700	BST2,KCNJ4,HLA-DRB1,VPS53,RAB9A
GO:CC	plasma membrane protein complex	GO:0098797	false	0.007383210103482576	2.131754772714634	715	43	4	62700	KCNJ4,HLA-DRB1,GNG3,RAC3
GO:CC	secretory granule lumen	GO:0034774	false	0.007383210103482576	2.131754772714634	320	43	3	62700	APOA1,CFD,LEFTY2
GO:CC	vesicle membrane	GO:0012506	false	0.007447134902054078	2.1280107790038123	1230	43	5	62700	BST2,KCNJ4,HLA-DRB1,VPS53,RAB9A
GO:CC	endocytic vesicle	GO:0030139	false	0.00825676483281877	2.0831900846984523	342	43	3	62700	HLA-DRB1,APOA1,RAB9A
GO:CC	platelet alpha granule	GO:0031091	false	0.008499620708801458	2.070600454020986	90	43	2	62700	CFD,LEFTY2
GO:CC	respiratory chain complex	GO:0098803	false	0.008905258255078	2.0503534813518924	93	43	2	62700	NDUFA1,COX6A2
GO:CC	mitochondrial respirasome	GO:0005746	false	0.00915302689740416	2.03843526140314	96	43	2	62700	NDUFA1,COX6A2
GO:CC	respirasome	GO:0070469	false	0.010356394028944066	1.9847914343533597	104	43	2	62700	NDUFA1,COX6A2
GO:CC	supramolecular complex	GO:0099080	false	0.011497919098898145	1.939380751441107	1404	43	5	62700	ILK,EMD,HLA-DRB1,RAC3,ICOSLG
GO:CC	external side of plasma membrane	GO:0009897	false	0.0132525046389229	1.8777020350805387	427	43	3	62700	HLA-DRB1,IGLC3,ICOSLG
GO:CC	bounding membrane of organelle	GO:0098588	false	0.01349330057676675	1.8698818051873303	2160	43	6	62700	BST2,EMD,COG5,HLA-DRB1,VPS53,RAB9A
GO:CC	oxidoreductase complex	GO:1990204	false	0.015006660420277979	1.823715944826332	134	43	2	62700	NDUFA1,RAC3
GO:CC	cell surface	GO:0009986	false	0.015105122981357166	1.8208757344815734	955	43	4	62700	BST2,HLA-DRB1,IGLC3,ICOSLG
GO:CC	blood microparticle	GO:0072562	false	0.015105122981357166	1.8208757344815734	136	43	2	62700	APOA1,IGLC3
GO:CC	supramolecular polymer	GO:0099081	false	0.018701625985617833	1.72812063272111	1042	43	4	62700	ILK,EMD,HLA-DRB1,RAC3
GO:CC	inner mitochondrial membrane protein complex	GO:0098800	false	0.018701625985617833	1.72812063272111	162	43	2	62700	NDUFA1,COX6A2
GO:CC	supramolecular fiber	GO:0099512	false	0.018701625985617833	1.72812063272111	1034	43	4	62700	ILK,EMD,HLA-DRB1,RAC3
GO:CC	cytoplasmic side of plasma membrane	GO:0009898	false	0.021410187139728924	1.6693795366571533	175	43	2	62700	GNG3,GEM
GO:CC	organelle inner membrane	GO:0019866	false	0.02251491211390583	1.6475297439495595	566	43	3	62700	EMD,NDUFA1,COX6A2
GO:CC	catalytic complex	GO:1902494	false	0.02327553333072867	1.6331003588991957	1781	43	5	62700	HSD17B10,GNG3,NDUFA1,RAC3,COX6A2
GO:CC	endocytic vesicle membrane	GO:0030666	false	0.025167167415821468	1.5991656618812868	194	43	2	62700	HLA-DRB1,RAB9A
GO:CC	lamellipodium	GO:0030027	true	0.02630547216094363	1.579953898578775	201	43	2	62700	ILK,RAC3
GO:CC	endoplasmic reticulum subcompartment	GO:0098827	false	0.02726611745882415	1.5643766987379817	1191	43	4	62700	EMD,HLA-DRB1,RAC3,RAB9A
GO:CC	nuclear outer membrane-endoplasmic reticulum membrane network	GO:0042175	false	0.028289213609698417	1.5483791249967191	1208	43	4	62700	EMD,HLA-DRB1,RAC3,RAB9A
GO:CC	cytoplasmic side of membrane	GO:0098562	false	0.028393532711480783	1.5467805693743284	213	43	2	62700	GNG3,GEM
GO:CC	Golgi membrane	GO:0000139	false	0.029354759666657966	1.5323214709283388	646	43	3	62700	COG5,HLA-DRB1,RAB9A
GO:CC	nuclear lumen	GO:0031981	false	0.032511998616572904	1.4879563322119784	5520	43	9	62700	VCX3A,IER2,ILK,DDX52,EMD,COG5,RPL35,CBR3,SNORA70
GO:CC	endoplasmic reticulum	GO:0005783	false	0.034872003343976526	1.4575231023446256	2041	43	5	62700	EMD,HLA-DRB1,APOA1,RAC3,RAB9A
GO:CC	lysosome	GO:0005764	false	0.03865396118871336	1.4128059937443833	745	43	3	62700	BST2,HLA-DRB1,RAB9A
GO:CC	lytic vacuole	GO:0000323	false	0.03865396118871336	1.4128059937443833	745	43	3	62700	BST2,HLA-DRB1,RAB9A
GO:CC	membrane microdomain	GO:0098857	false	0.0420231413727505	1.3765114857268879	286	43	2	62700	LY6K,BST2
GO:CC	membrane raft	GO:0045121	false	0.0420231413727505	1.3765114857268879	285	43	2	62700	LY6K,BST2
GO:CC	polymeric cytoskeletal fiber	GO:0099513	false	0.04257597905491699	1.3708353564420714	793	43	3	62700	EMD,HLA-DRB1,RAC3
GO:CC	cell cortex	GO:0005938	false	0.04741184051198677	1.3241131851854775	314	43	2	62700	EMD,RAC3
GO:CC	vacuole	GO:0005773	false	0.04741184051198677	1.3241131851854775	838	43	3	62700	BST2,HLA-DRB1,RAB9A
KEGG	KEGG root term	KEGG:00000	false	3.032912806535279e-8	7.518140075078361	8161	43	23	62700	LHB,CBS,MAP4K1,ILK,BST2,KCNJ4,EMD,HLA-DRB1,APOA1,HSD17B10,RPL35,GNG3,CBR3,EMP3,NDUFA1,RAC3,RAB9A,CFD,ICOSLG,RLN2,LEFTY2,COX6A2,OR1A2
KEGG	Human immunodeficiency virus 1 infection	KEGG:05170	false	0.01521936540420437	1.8176034557913345	210	43	3	62700	BST2,GNG3,RAC3
KEGG	Viral myocarditis	KEGG:05416	false	0.018485003229858524	1.733180469207206	56	43	2	62700	HLA-DRB1,RAC3
KEGG	PPAR signaling pathway	KEGG:03320	false	0.026427945435564093	1.5779365985285405	75	43	2	62700	ILK,APOA1
KEGG	Staphylococcus aureus infection	KEGG:05150	false	0.029535344918852395	1.5296579530107164	87	43	2	62700	HLA-DRB1,CFD
KEGG	TGF-beta signaling pathway	KEGG:04350	false	0.0309137499477203	1.509848310277297	97	43	2	62700	EMP3,LEFTY2
KEGG	Alzheimer disease	KEGG:05010	false	0.0309137499477203	1.509848310277297	382	43	3	62700	HSD17B10,NDUFA1,COX6A2
KEGG	Cholinergic synapse	KEGG:04725	false	0.03293263382566028	1.4823735346932325	113	43	2	62700	KCNJ4,GNG3
KEGG	Pathways of neurodegeneration - multiple diseases	KEGG:05022	false	0.03388006134405693	1.470055811996546	474	43	3	62700	HSD17B10,NDUFA1,COX6A2
KEGG	Non-alcoholic fatty liver disease	KEGG:04932	false	0.03388006134405693	1.470055811996546	154	43	2	62700	NDUFA1,COX6A2
KEGG	Relaxin signaling pathway	KEGG:04926	false	0.03388006134405693	1.470055811996546	129	43	2	62700	GNG3,RLN2
KEGG	Retrograde endocannabinoid signaling	KEGG:04723	false	0.03388006134405693	1.470055811996546	148	43	2	62700	GNG3,NDUFA1
KEGG	Cell adhesion molecules	KEGG:04514	false	0.03388006134405693	1.470055811996546	153	43	2	62700	HLA-DRB1,ICOSLG
KEGG	Oxidative phosphorylation	KEGG:00190	false	0.03388006134405693	1.470055811996546	134	43	2	62700	NDUFA1,COX6A2
KEGG	Metabolic pathways	KEGG:01100	false	0.03388006134405693	1.470055811996546	1532	43	5	62700	CBS,HSD17B10,CBR3,NDUFA1,COX6A2
KEGG	Axon guidance	KEGG:04360	false	0.04357902857684658	1.3607224548703325	181	43	2	62700	ILK,RAC3
KEGG	Chemokine signaling pathway	KEGG:04062	false	0.04518844756093431	1.3449725785028512	190	43	2	62700	GNG3,RAC3
KEGG	Focal adhesion	KEGG:04510	false	0.04618072681551403	1.335539236219987	202	43	2	62700	ILK,RAC3
KEGG	Diabetic cardiomyopathy	KEGG:05415	false	0.04618072681551403	1.335539236219987	203	43	2	62700	NDUFA1,COX6A2
KEGG	cAMP signaling pathway	KEGG:04024	false	0.046604325942477855	1.3315737690235219	223	43	2	62700	LHB,RAC3
KEGG	Human cytomegalovirus infection	KEGG:05163	false	0.046604325942477855	1.3315737690235219	223	43	2	62700	GNG3,RAC3
KEGG	Thermogenesis	KEGG:04714	false	0.046604325942477855	1.3315737690235219	232	43	2	62700	NDUFA1,COX6A2
KEGG	Coronavirus disease - COVID-19	KEGG:05171	false	0.046604325942477855	1.3315737690235219	231	43	2	62700	RPL35,CFD
KEGG	Chemical carcinogenesis - reactive oxygen species	KEGG:05208	false	0.046604325942477855	1.3315737690235219	222	43	2	62700	NDUFA1,COX6A2
KEGG	Ras signaling pathway	KEGG:04014	false	0.046604325942477855	1.3315737690235219	234	43	2	62700	GNG3,RAC3
REAC	Hemostasis	REAC:R-HSA-109582	false	0.0005654616514212702	3.2475968428001702	672	43	6	62700	IGLV3-27,APOA1,IGLC3,GNG3,CFD,LEFTY2
REAC	Vesicle-mediated transport	REAC:R-HSA-5653656	false	0.0006172927060897825	3.209508854611821	718	43	6	62700	IGLV3-27,COG5,APOA1,IGLC3,VPS53,RAB9A
REAC	Scavenging of heme from plasma	REAC:R-HSA-2168880	false	0.0008021898276198069	3.0957228495054516	69	43	3	62700	IGLV3-27,APOA1,IGLC3
REAC	Initial triggering of complement	REAC:R-HSA-166663	false	0.0008939569853444012	3.048683377710793	76	43	3	62700	IGLV3-27,IGLC3,CFD
REAC	Platelet activation, signaling and aggregation	REAC:R-HSA-76002	false	0.001144609878576244	2.94134251022508	258	43	4	62700	APOA1,GNG3,CFD,LEFTY2
REAC	Binding and Uptake of Ligands by Scavenger Receptors	REAC:R-HSA-2173782	false	0.001364994220273335	2.864869187530706	97	43	3	62700	IGLV3-27,APOA1,IGLC3
REAC	Metabolism of proteins	REAC:R-HSA-392499	false	0.001364994220273335	2.864869187530706	1946	43	8	62700	LY6K,LHB,VBP1,COG5,APOA1,RPL35,GNG3,RAB9A
REAC	Complement cascade	REAC:R-HSA-166658	false	0.0016643367119834615	2.778758807033699	111	43	3	62700	IGLV3-27,IGLC3,CFD
REAC	Metabolism	REAC:R-HSA-1430728	false	0.0017328757844944534	2.76123256714301	2072	43	8	62700	LHB,CBS,APOA1,HSD17B10,RPL35,GNG3,CBR3,NDUFA1
REAC	Anti-inflammatory response favouring Leishmania parasite infection	REAC:R-HSA-9662851	false	0.0018554164272776392	2.7315586026138026	132	43	3	62700	IGLV3-27,IGLC3,GNG3
REAC	Leishmania parasite growth and survival	REAC:R-HSA-9664433	false	0.0018554164272776392	2.7315586026138026	132	43	3	62700	IGLV3-27,IGLC3,GNG3
REAC	Platelet degranulation	REAC:R-HSA-114608	false	0.0018554164272776392	2.7315586026138026	125	43	3	62700	APOA1,CFD,LEFTY2
REAC	Response to elevated platelet cytosolic Ca2+	REAC:R-HSA-76005	false	0.0018554164272776392	2.7315586026138026	130	43	3	62700	APOA1,CFD,LEFTY2
REAC	G alpha (s) signalling events	REAC:R-HSA-418555	false	0.0025515702890381723	2.593192463498336	156	43	3	62700	LHB,GNG3,RLN2
REAC	GPCR ligand binding	REAC:R-HSA-500792	false	0.0035238119625732364	2.45298727443583	460	43	4	62700	FFAR3,LHB,GNG3,RLN2
REAC	Intra-Golgi and retrograde Golgi-to-ER traffic	REAC:R-HSA-6811442	false	0.004227565318288969	2.373909673581594	202	43	3	62700	COG5,VPS53,RAB9A
REAC	rRNA processing	REAC:R-HSA-72312	false	0.004227565318288969	2.373909673581594	202	43	3	62700	DDX52,HSD17B10,RPL35
REAC	Parasitic Infection Pathways	REAC:R-HSA-9824443	false	0.004319341950866025	2.3645824126472053	215	43	3	62700	IGLV3-27,IGLC3,GNG3
REAC	Leishmania infection	REAC:R-HSA-9658195	false	0.004319341950866025	2.3645824126472053	215	43	3	62700	IGLV3-27,IGLC3,GNG3
REAC	Infectious disease	REAC:R-HSA-5663205	false	0.005565612740837376	2.254487015459478	999	43	5	62700	IGLV3-27,BST2,RPL35,IGLC3,GNG3
REAC	GABA receptor activation	REAC:R-HSA-977443	false	0.006950676728923145	2.157972909750989	60	43	2	62700	KCNJ4,GNG3
REAC	CD22 mediated BCR regulation	REAC:R-HSA-5690714	false	0.006950676728923145	2.157972909750989	60	43	2	62700	IGLV3-27,IGLC3
REAC	Classical antibody-mediated complement activation	REAC:R-HSA-173623	false	0.006951452691385633	2.1579244285139376	61	43	2	62700	IGLV3-27,IGLC3
REAC	GPCR downstream signalling	REAC:R-HSA-388396	false	0.007244209834771529	2.1400089784624043	624	43	4	62700	FFAR3,LHB,GNG3,RLN2
REAC	Costimulation by the CD28 family	REAC:R-HSA-388841	false	0.007637702784216664	2.117037245895421	67	43	2	62700	HLA-DRB1,ICOSLG
REAC	FCGR activation	REAC:R-HSA-2029481	false	0.007637702784216664	2.117037245895421	67	43	2	62700	IGLV3-27,IGLC3
REAC	Creation of C4 and C2 activators	REAC:R-HSA-166786	false	0.007640992228723436	2.1168502420160085	68	43	2	62700	IGLV3-27,IGLC3
REAC	Role of LAT2/NTAL/LAB on calcium mobilization	REAC:R-HSA-2730905	false	0.007647170121928238	2.1164992482192218	69	43	2	62700	IGLV3-27,IGLC3
REAC	Disease	REAC:R-HSA-1643685	false	0.008840507125148982	2.0535228214872925	1768	43	6	62700	IGLV3-27,BST2,APOA1,RPL35,IGLC3,GNG3
REAC	Signaling by GPCR	REAC:R-HSA-372790	false	0.009015320762552332	2.0450188165923584	697	43	4	62700	FFAR3,LHB,GNG3,RLN2
REAC	Role of phospholipids in phagocytosis	REAC:R-HSA-2029485	false	0.00902072918461325	2.0447583551349835	81	43	2	62700	IGLV3-27,IGLC3
REAC	Class A/1 (Rhodopsin-like receptors)	REAC:R-HSA-373076	false	0.00902072918461325	2.0447583551349835	328	43	3	62700	FFAR3,LHB,RLN2
REAC	FCERI mediated MAPK activation	REAC:R-HSA-2871796	false	0.00902072918461325	2.0447583551349835	83	43	2	62700	IGLV3-27,IGLC3
REAC	FCERI mediated Ca+2 mobilization	REAC:R-HSA-2871809	false	0.00902072918461325	2.0447583551349835	83	43	2	62700	IGLV3-27,IGLC3
REAC	Antigen activates B Cell Receptor (BCR) leading to generation of second messengers	REAC:R-HSA-983695	false	0.00903147171058384	2.0442414740822494	84	43	2	62700	IGLV3-27,IGLC3
REAC	Signal Transduction	REAC:R-HSA-162582	false	0.009207594343721003	2.035853822541198	2546	43	7	62700	FFAR3,LHB,EMD,GNG3,RAC3,RAB9A,RLN2
REAC	Chaperonin-mediated protein folding	REAC:R-HSA-390466	false	0.010126956086843076	1.9945210732321208	91	43	2	62700	VBP1,GNG3
REAC	FCGR3A-mediated IL10 synthesis	REAC:R-HSA-9664323	false	0.010350113918938508	1.9850548701013526	93	43	2	62700	IGLV3-27,IGLC3
REAC	RAC3 GTPase cycle	REAC:R-HSA-9013423	false	0.010354799164625967	1.9848583199999403	94	43	2	62700	EMD,RAC3
REAC	Metabolism of amino acids and derivatives	REAC:R-HSA-71291	false	0.010889878278618908	1.9629769745343604	370	43	3	62700	CBS,HSD17B10,RPL35
REAC	Protein folding	REAC:R-HSA-391251	false	0.010889878278618908	1.9629769745343604	98	43	2	62700	VBP1,GNG3
REAC	Potassium Channels	REAC:R-HSA-1296071	false	0.011043438885774519	1.9568956678606104	103	43	2	62700	KCNJ4,GNG3
REAC	Viral Infection Pathways	REAC:R-HSA-9824446	false	0.011043438885774519	1.9568956678606104	809	43	4	62700	IGLV3-27,BST2,RPL35,IGLC3
REAC	Adaptive Immune System	REAC:R-HSA-1280218	false	0.011043438885774519	1.9568956678606104	809	43	4	62700	IGLV3-27,HLA-DRB1,IGLC3,ICOSLG
REAC	Regulation of Complement cascade	REAC:R-HSA-977606	false	0.011043438885774519	1.9568956678606104	101	43	2	62700	IGLV3-27,IGLC3
REAC	Leishmania phagocytosis	REAC:R-HSA-9664417	false	0.01160885439495688	1.935210635945915	113	43	2	62700	IGLV3-27,IGLC3
REAC	Post-translational protein modification	REAC:R-HSA-597592	false	0.01160885439495688	1.935210635945915	1419	43	5	62700	LY6K,LHB,COG5,APOA1,RAB9A
REAC	FCGR3A-mediated phagocytosis	REAC:R-HSA-9664422	false	0.01160885439495688	1.935210635945915	113	43	2	62700	IGLV3-27,IGLC3
REAC	Parasite infection	REAC:R-HSA-9664407	false	0.01160885439495688	1.935210635945915	113	43	2	62700	IGLV3-27,IGLC3
REAC	Immune System	REAC:R-HSA-168256	false	0.01160885439495688	1.935210635945915	2051	43	6	62700	IGLV3-27,BST2,HLA-DRB1,IGLC3,CFD,ICOSLG
REAC	Regulation of actin dynamics for phagocytic cup formation	REAC:R-HSA-2029482	false	0.01198270731294244	1.921445048537879	116	43	2	62700	IGLV3-27,IGLC3
REAC	Selenoamino acid metabolism	REAC:R-HSA-2408522	false	0.011998339474364773	1.9208788545374476	117	43	2	62700	CBS,RPL35
REAC	SARS-CoV Infections	REAC:R-HSA-9679506	false	0.014543474917676082	1.8373318137475474	459	43	3	62700	IGLV3-27,BST2,IGLC3
REAC	FCERI mediated NF-kB activation	REAC:R-HSA-2871837	false	0.014737577218161919	1.8315739063865055	136	43	2	62700	IGLV3-27,IGLC3
REAC	Fcgamma receptor (FCGR) dependent phagocytosis	REAC:R-HSA-2029480	false	0.015166266074464113	1.8191213290920452	140	43	2	62700	IGLV3-27,IGLC3
REAC	Beta-catenin independent WNT signaling	REAC:R-HSA-3858494	false	0.015591454839843	1.8071133588690833	143	43	2	62700	GNG3,RAC3
REAC	Potential therapeutics for SARS	REAC:R-HSA-9679191	false	0.0166586779571261	1.7783594674374577	150	43	2	62700	IGLV3-27,IGLC3
REAC	Signaling by the B Cell Receptor (BCR)	REAC:R-HSA-983705	false	0.01859275468069206	1.7306562609007625	163	43	2	62700	IGLV3-27,IGLC3
REAC	Immunoregulatory interactions between a Lymphoid and a non-Lymphoid cell	REAC:R-HSA-198933	false	0.020448756505395585	1.6893330964226403	181	43	2	62700	IGLV3-27,IGLC3
REAC	Fc epsilon receptor (FCERI) signaling	REAC:R-HSA-2454202	false	0.020448756505395585	1.6893330964226403	182	43	2	62700	IGLV3-27,IGLC3
REAC	Innate Immune System	REAC:R-HSA-168249	false	0.020448756505395585	1.6893330964226403	1100	43	4	62700	IGLV3-27,BST2,IGLC3,CFD
REAC	Major pathway of rRNA processing in the nucleolus and cytosol	REAC:R-HSA-6791226	false	0.020448756505395585	1.6893330964226403	182	43	2	62700	DDX52,RPL35
REAC	Transport to the Golgi and subsequent modification	REAC:R-HSA-948021	false	0.021088766825890524	1.6759488150622788	186	43	2	62700	LHB,COG5
REAC	Cell surface interactions at the vascular wall	REAC:R-HSA-202733	false	0.02149754906576857	1.667611051148932	190	43	2	62700	IGLV3-27,IGLC3
REAC	rRNA processing in the nucleus and cytosol	REAC:R-HSA-8868773	false	0.0216884218994669	1.66377204712306	192	43	2	62700	DDX52,RPL35
REAC	Interferon Signaling	REAC:R-HSA-913531	false	0.0216884218994669	1.66377204712306	193	43	2	62700	BST2,HLA-DRB1
REAC	Neurotransmitter receptors and postsynaptic signal transmission	REAC:R-HSA-112314	false	0.021782273044359476	1.6618968023068936	196	43	2	62700	KCNJ4,GNG3
REAC	Membrane Trafficking	REAC:R-HSA-199991	false	0.02346370970321289	1.6296033231553877	624	43	3	62700	COG5,VPS53,RAB9A
REAC	G alpha (q) signalling events	REAC:R-HSA-416476	false	0.024403591840259628	1.6125462473661505	213	43	2	62700	FFAR3,GNG3
REAC	Metabolism of RNA	REAC:R-HSA-8953854	false	0.029739728799266042	1.5266629961879474	701	43	3	62700	DDX52,HSD17B10,RPL35
REAC	Transport of small molecules	REAC:R-HSA-382551	false	0.030050235176782365	1.522152124806693	718	43	3	62700	APOA1,GNG3,PIP
REAC	Signaling by Rho GTPases, Miro GTPases and RHOBTB3	REAC:R-HSA-9716542	false	0.030050235176782365	1.522152124806693	717	43	3	62700	EMD,RAC3,RAB9A
REAC	Transmission across Chemical Synapses	REAC:R-HSA-112315	false	0.03034507329560638	1.5179118091756905	259	43	2	62700	KCNJ4,GNG3
REAC	Asparagine N-linked glycosylation	REAC:R-HSA-446203	false	0.036800428616512504	1.434147123046531	305	43	2	62700	LHB,COG5
REAC	Signaling by WNT	REAC:R-HSA-195721	false	0.040226766875594434	1.3954848713440693	328	43	2	62700	GNG3,RAC3
WP	WIKIPATHWAYS	WP:000000	false	1.7470697691143144e-10	9.757689751149682	8625	43	26	62700	FFAR3,LHB,CDHR5,CBS,MAP4K1,ILK,VBP1,DDX52,BST2,EMD,HLA-DRB1,APOA1,FJX1,HSD17B10,RPL35,GNG3,CBR3,NDUFA1,RAC3,RAB9A,CFD,TFDP3,ICOSLG,LEFTY2,COX6A2,OR1A2
WP	Ebola virus infection in host	WP:WP4217	false	0.005748028403399215	2.2404810945028313	128	43	3	62700	BST2,HLA-DRB1,RAB9A
WP	Network map of SARS-CoV-2 signaling pathway	WP:WP5115	false	0.017057562779760053	1.7680830216395442	217	43	3	62700	BST2,HLA-DRB1,APOA1
WP	Vitamin B12 metabolism	WP:WP1533	false	0.017057562779760053	1.7680830216395442	51	43	2	62700	CBS,APOA1
WP	PPAR signaling pathway	WP:WP3942	false	0.02076075842987362	1.6827567849328053	67	43	2	62700	ILK,APOA1
WP	Folate metabolism	WP:WP176	false	0.02076075842987362	1.6827567849328053	69	43	2	62700	CBS,APOA1
WP	Selenium micronutrient network	WP:WP15	false	0.024079909922111828	1.6183451420156643	86	43	2	62700	CBS,APOA1
WP	Acute viral myocarditis	WP:WP4298	false	0.024079909922111828	1.6183451420156643	85	43	2	62700	ILK,RAC3
WP	Complement system	WP:WP2806	false	0.02546303490587487	1.5940898346052415	96	43	2	62700	APOA1,CFD
WP	Integrin-mediated cell adhesion	WP:WP185	false	0.02546303490587487	1.5940898346052415	101	43	2	62700	ILK,RAC3
WP	Electron transport chain: OXPHOS system in mitochondria	WP:WP111	false	0.02546303490587487	1.5940898346052415	104	43	2	62700	NDUFA1,COX6A2
WP	Orexin receptor pathway	WP:WP5094	false	0.0377388235632993	1.423211642272063	199	43	2	62700	LHB,DDX52
WP	Vitamin D receptor pathway	WP:WP2877	false	0.0377388235632993	1.423211642272063	182	43	2	62700	CBS,HLA-DRB1
WP	Focal adhesion	WP:WP306	false	0.0377388235632993	1.423211642272063	198	43	2	62700	ILK,RAC3
WP	Ras signaling	WP:WP4223	false	0.0377388235632993	1.423211642272063	182	43	2	62700	GNG3,RAC3
WP	Nonalcoholic fatty liver disease	WP:WP4396	false	0.0377388235632993	1.423211642272063	154	43	2	62700	NDUFA1,COX6A2
WP	MAPK signaling pathway	WP:WP382	false	0.040849123988504626	1.3888172524984652	245	43	2	62700	MAP4K1,RAC3
WP	IL-24 Signaling pathway	WP:WP5413	false	0.04208414695811095	1.3758814715091099	290	43	2	62700	ILK,HLA-DRB1
WP	GPCRs, class A rhodopsin-like	WP:WP455	false	0.04208414695811095	1.3758814715091099	258	43	2	62700	FFAR3,OR1A2
WP	Nuclear receptors meta-pathway	WP:WP2882	false	0.04574419835771593	1.3396639787779128	313	43	2	62700	APOA1,CBR3
TF	Factor: SP1; motif: NRGKGGGCGGGGCN	TF:M09765	false	2.3330863287158027e-11	10.63206919117142	7652	43	26	62700	LY6K,LHB,CDHR5,CBS,VCX3A,IER2,MAP4K1,ILK,BST2,KCNJ4,EMD,FJX1,RPL35,ZFPL1,VPS53,GNG3,CBR3,EMP3,PDXDC1,RAC3,RAB9A,CFD,ICOSLG,SIT1,LEFTY2,COX6A2
TF	Factor: LF-A1; motif: GGGSTCWR; match class: 1	TF:M00646_1	false	4.254681187201736e-11	10.371132977019212	6437	43	24	62700	FFAR3,LY6K,LHB,CDHR5,CBS,VCX3A,IER2,MAP4K1,VBP1,BST2,KCNJ4,COG5,APOA1,FJX1,HSD17B10,RPL35,ZFPL1,CBR3,EMP3,RAC3,RAB9A,ICOSLG,SIT1,GEM
TF	Factor: NF-kappaB; motif: GGGGATYCCC	TF:M00051	false	5.110835581664128e-11	10.29150809030764	6526	43	24	62700	FFAR3,LY6K,LHB,CDHR5,CBS,MAP4K1,VBP1,BST2,KCNJ4,HLA-DRB1,APOA1,FJX1,HSD17B10,RPL35,VPS53,EMP3,PDXDC1,RAC3,CFD,ICOSLG,SIT1,LEFTY2,COX6A2,OR1A2
TF	Factor: Pax-5; motif: RRNGRNGCAN	TF:M03577	false	7.130479546874359e-11	10.146881261514478	9003	43	27	62700	FFAR3,LHB,CDHR5,CBS,ILK,VBP1,DDX52,BST2,KCNJ4,EMD,COG5,HLA-DRB1,APOA1,HSD17B10,RPL35,ZFPL1,GNG3,CBR3,EMP3,RAC3,TFDP3,SIT1,RLN2,LEFTY2,PIP,COX6A2,GEM
TF	Factor: CLOCK; motif: CNGNCACGTGNNNM	TF:M09884	false	1.1966555896891508e-10	9.922030826218622	8499	43	26	62700	LY6K,LHB,CBS,VCX3A,IER2,MAP4K1,VBP1,DDX52,KCNJ4,COG5,HLA-DRB1,APOA1,FJX1,RPL35,ZFPL1,PDXDC1,RAC3,RAB9A,CFD,TFDP3,ICOSLG,SIT1,RLN2,LEFTY2,COX6A2,GEM
TF	Factor: NR1B2; motif: NTGACCY	TF:M02111	false	3.271530293061905e-10	9.485249053953815	9802	43	27	62700	FFAR3,LY6K,LHB,CDHR5,CBS,VCX3A,IER2,ILK,VBP1,BST2,KCNJ4,COG5,APOA1,HSD17B10,ZFPL1,GNG3,CBR3,EMP3,NDUFA1,PDXDC1,RAB9A,CFD,ICOSLG,SIT1,COX6A2,OR1A2,GEM
TF	Factor: AP-2; motif: SNNNCCNCAGGCN	TF:M00915	false	3.522461186358984e-10	9.4531537836389	9846	43	27	62700	LY6K,LHB,CBS,IER2,MAP4K1,ILK,VBP1,DDX52,BST2,KCNJ4,COG5,APOA1,FJX1,HSD17B10,RPL35,ZFPL1,GNG3,CBR3,NDUFA1,PDXDC1,RAC3,RAB9A,CFD,ICOSLG,SIT1,LEFTY2,COX6A2
TF	Factor: Arnt; motif: NNNNNRTCACGTGAYNNNNN; match class: 1	TF:M00539_1	false	5.029134620416714e-10	9.29850673898205	6764	43	23	62700	LY6K,CBS,VCX3A,IER2,MAP4K1,ILK,DDX52,BST2,KCNJ4,COG5,FJX1,HSD17B10,RPL35,RAC3,RAB9A,CFD,TFDP3,ICOSLG,SIT1,LEFTY2,PIP,COX6A2,GEM
TF	Factor: JunB; motif: GATGACGTCAYC	TF:M11273	false	5.029134620416714e-10	9.29850673898205	9155	43	26	62700	FFAR3,LY6K,LHB,CDHR5,VCX3A,IER2,VBP1,DDX52,EMD,COG5,HLA-DRB1,APOA1,HSD17B10,ZFPL1,VPS53,CBR3,PDXDC1,RAB9A,CFD,TFDP3,RLN2,LEFTY2,PIP,COX6A2,OR1A2,GEM
TF	Factor: Arnt; motif: NNNNNRTCACGTGAYNNNNN	TF:M00539	false	5.029134620416714e-10	9.29850673898205	6764	43	23	62700	LY6K,CBS,VCX3A,IER2,MAP4K1,ILK,DDX52,BST2,KCNJ4,COG5,FJX1,HSD17B10,RPL35,RAC3,RAB9A,CFD,TFDP3,ICOSLG,SIT1,LEFTY2,PIP,COX6A2,GEM
TF	Factor: c-Myc; motif: KACCACGTGSYY	TF:M01154	false	5.104849305146732e-10	9.29201707373558	5378	43	21	62700	FFAR3,LY6K,LHB,CBS,VCX3A,IER2,MAP4K1,ILK,DDX52,BST2,COG5,FJX1,RPL35,RAC3,RAB9A,TFDP3,ICOSLG,SIT1,LEFTY2,PIP,COX6A2
TF	Factor: AP-2; motif: GSCCSCRGGCNRNRNN	TF:M00800	false	7.034454325800996e-10	9.152769585860351	9321	43	26	62700	FFAR3,LY6K,CDHR5,CBS,IER2,MAP4K1,ILK,DDX52,BST2,KCNJ4,EMD,APOA1,FJX1,VPS53,CBR3,EMP3,NDUFA1,PDXDC1,RAC3,CFD,ICOSLG,SIT1,RLN2,LEFTY2,COX6A2,GEM
TF	Factor: Fli-1:E2A; motif: NCCGGAWRCASCTGN	TF:M08472	false	8.215534498330714e-10	9.085364176340383	8539	43	25	62700	FFAR3,LY6K,LHB,CDHR5,CBS,VCX3A,DDX52,BST2,KCNJ4,APOA1,FJX1,HSD17B10,VPS53,CBR3,EMP3,NDUFA1,PDXDC1,RAC3,RAB9A,CFD,TFDP3,SIT1,RLN2,COX6A2,GEM
TF	Factor: c-Myc:Max; motif: NNACCACGTGGTNN; match class: 1	TF:M00118_1	false	9.531424362938512e-10	9.020842194142231	7027	43	23	62700	LY6K,LHB,CBS,VCX3A,IER2,MAP4K1,ILK,DDX52,BST2,KCNJ4,COG5,FJX1,RPL35,EMP3,RAC3,RAB9A,CFD,TFDP3,ICOSLG,SIT1,LEFTY2,PIP,COX6A2
TF	Factor: c-Myc:Max; motif: NNACCACGTGGTNN	TF:M00118	false	9.531424362938512e-10	9.020842194142231	7027	43	23	62700	LY6K,LHB,CBS,VCX3A,IER2,MAP4K1,ILK,DDX52,BST2,KCNJ4,COG5,FJX1,RPL35,EMP3,RAC3,RAB9A,CFD,TFDP3,ICOSLG,SIT1,LEFTY2,PIP,COX6A2
TF	Factor: NR1B1; motif: NRGGNCRTGACCTN; match class: 1	TF:M11796_1	false	1.0046478255427889e-9	8.997986151405476	4960	43	20	62700	LY6K,LHB,CDHR5,CBS,VCX3A,IER2,MAP4K1,BST2,KCNJ4,EMD,COG5,HLA-DRB1,APOA1,HSD17B10,ICOSLG,SIT1,LEFTY2,PIP,COX6A2,GEM
TF	Factor: CREB1; motif: NNNNSSGGCGCSSNNNNRTGACGTCAC; match class: 1	TF:M12591_1	false	1.060572460752547e-9	8.974459654134753	9536	43	26	62700	FFAR3,LY6K,LHB,CDHR5,VCX3A,IER2,MAP4K1,KCNJ4,EMD,COG5,HLA-DRB1,FJX1,HSD17B10,RPL35,ZFPL1,VPS53,CBR3,EMP3,NDUFA1,PDXDC1,RAC3,CFD,TFDP3,ICOSLG,COX6A2,GEM
TF	Factor: C-FOS; motif: NNNKATGACGTCATNNN	TF:M08947	false	1.192736106598529e-9	8.923455633551459	7125	43	23	62700	FFAR3,LY6K,LHB,CDHR5,VCX3A,IER2,VBP1,DDX52,BST2,EMD,COG5,HLA-DRB1,HSD17B10,ZFPL1,VPS53,CBR3,RAB9A,CFD,TFDP3,RLN2,COX6A2,OR1A2,GEM
TF	Factor: LRH-1; motif: TGACCTTGRNYCAAGGTCA	TF:M11830	false	1.2703115134230825e-9	8.896089765680902	7155	43	23	62700	FFAR3,LY6K,LHB,CDHR5,CBS,VCX3A,IER2,MAP4K1,VBP1,DDX52,COG5,HLA-DRB1,HSD17B10,GNG3,EMP3,PDXDC1,CFD,TFDP3,ICOSLG,SIT1,RLN2,LEFTY2,COX6A2
TF	Factor: Sp2; motif: GYCCCGCCYCYNNNN	TF:M07129	false	1.3278838756094284e-9	8.876839902669161	6433	43	22	62700	LHB,CDHR5,VCX3A,IER2,MAP4K1,ILK,BST2,KCNJ4,EMD,FJX1,RPL35,ZFPL1,GNG3,CBR3,PDXDC1,RAC3,RAB9A,CFD,ICOSLG,SIT1,RLN2,COX6A2
TF	Factor: DEC1; motif: NGCACGTGAS	TF:M09876	false	1.4950660248112046e-9	8.825339627688706	8849	43	25	62700	LY6K,CDHR5,CBS,VCX3A,IER2,MAP4K1,ILK,DDX52,BST2,KCNJ4,EMD,COG5,FJX1,RPL35,ZFPL1,EMP3,NDUFA1,RAC3,RAB9A,TFDP3,ICOSLG,SIT1,LEFTY2,PIP,COX6A2
TF	Factor: SREBP-1; motif: RTCRCGTGAY; match class: 1	TF:M11081_1	false	1.5082832644062788e-9	8.821517087766052	8025	43	24	62700	LY6K,LHB,CBS,VCX3A,IER2,MAP4K1,ILK,DDX52,BST2,KCNJ4,COG5,FJX1,RPL35,VPS53,RAC3,RAB9A,CFD,TFDP3,ICOSLG,SIT1,LEFTY2,PIP,COX6A2,GEM
TF	Factor: Sp1; motif: GGNDGGRGGCGGGG	TF:M04953	false	1.6046130341019028e-9	8.794629684391069	8886	43	25	62700	FFAR3,CDHR5,CBS,VCX3A,IER2,MAP4K1,BST2,KCNJ4,EMD,COG5,APOA1,FJX1,HSD17B10,RPL35,ZFPL1,VPS53,GNG3,CBR3,EMP3,RAC3,CFD,ICOSLG,SIT1,RLN2,COX6A2
TF	Factor: ZNF462; motif: YYYYCTSCWG	TF:M12707	false	2.3002122061413182e-9	8.638232096284598	9939	43	26	62700	FFAR3,LY6K,LHB,CDHR5,VCX3A,MAP4K1,ILK,BST2,EMD,COG5,APOA1,FJX1,HSD17B10,ZFPL1,VPS53,GNG3,EMP3,NDUFA1,RAC3,RAB9A,CFD,TFDP3,ICOSLG,SIT1,PIP,COX6A2
TF	Factor: AP-2beta; motif: NSCCYNRGGSN	TF:M11477	false	3.756530331301449e-9	8.425213100192074	8422	43	24	62700	LY6K,LHB,CDHR5,CBS,IER2,MAP4K1,ILK,VBP1,DDX52,APOA1,HSD17B10,RPL35,VPS53,CBR3,NDUFA1,PDXDC1,RAC3,RAB9A,ICOSLG,SIT1,LEFTY2,PIP,COX6A2,GEM
TF	Factor: WT1; motif: GNGGGGGCGGGG	TF:M03893	false	4.349587290491891e-9	8.36155194901437	8506	43	24	62700	LY6K,LHB,CDHR5,CBS,VCX3A,IER2,MAP4K1,BST2,KCNJ4,EMD,APOA1,FJX1,HSD17B10,RPL35,ZFPL1,GNG3,CBR3,RAC3,RAB9A,CFD,ICOSLG,RLN2,COX6A2,GEM
TF	Factor: SP2; motif: GNNGGGGGCGGGGSN	TF:M03807	false	5.4798126142889395e-9	8.261234292240397	8635	43	24	62700	LY6K,CDHR5,CBS,VCX3A,IER2,MAP4K1,ILK,BST2,KCNJ4,EMD,FJX1,RPL35,ZFPL1,VPS53,GNG3,CBR3,EMP3,PDXDC1,RAC3,RAB9A,CFD,ICOSLG,SIT1,COX6A2
TF	Factor: MYC; motif: NNCCACGTGCNN	TF:M09812	false	5.5042716716049085e-9	8.259300138986358	5574	43	20	62700	LY6K,CBS,VCX3A,IER2,MAP4K1,ILK,DDX52,BST2,KCNJ4,COG5,FJX1,RPL35,RAC3,RAB9A,TFDP3,ICOSLG,SIT1,LEFTY2,PIP,COX6A2
TF	Factor: JUNB:C-JUN; motif: KRTGACGTCATN	TF:M08945	false	6.58911739452323e-9	8.181172754807985	9595	43	25	62700	FFAR3,LY6K,LHB,CDHR5,VCX3A,IER2,VBP1,DDX52,EMD,COG5,HLA-DRB1,HSD17B10,ZFPL1,VPS53,GNG3,CBR3,EMP3,PDXDC1,RAB9A,CFD,TFDP3,RLN2,COX6A2,OR1A2,GEM
TF	Factor: KLF3; motif: NNNNNNGGGCGGGGCNNGN	TF:M09970	false	6.9401074039920745e-9	8.158633808421204	7915	43	23	62700	LY6K,LHB,CDHR5,CBS,VCX3A,IER2,ILK,BST2,KCNJ4,EMD,APOA1,FJX1,ZFPL1,VPS53,CBR3,EMP3,PDXDC1,RAC3,RAB9A,CFD,ICOSLG,SIT1,COX6A2
TF	Factor: USF; motif: GYCACGTGNC	TF:M00187	false	7.700607277393954e-9	8.113475024590944	3789	43	17	62700	LY6K,VCX3A,IER2,DDX52,KCNJ4,EMD,COG5,FJX1,HSD17B10,CBR3,NDUFA1,PDXDC1,RAC3,RAB9A,TFDP3,LEFTY2,COX6A2
TF	Factor: Elk-1:SREBP-2; motif: RTCACGTGACCGGAAGN	TF:M08229	false	7.811502883826352e-9	8.10726540256808	9684	43	25	62700	FFAR3,LHB,CDHR5,CBS,VCX3A,IER2,ILK,VBP1,KCNJ4,EMD,COG5,HLA-DRB1,HSD17B10,RPL35,ZFPL1,VPS53,GNG3,CBR3,NDUFA1,PDXDC1,RAB9A,CFD,ICOSLG,RLN2,LEFTY2
TF	Factor: KROX; motif: CCCGCCCCCRCCCC	TF:M00982	false	8.806979236412931e-9	8.055173027560715	8018	43	23	62700	LY6K,LHB,CDHR5,CBS,IER2,MAP4K1,BST2,KCNJ4,EMD,COG5,APOA1,FJX1,HSD17B10,ZFPL1,GNG3,CBR3,RAC3,CFD,ICOSLG,SIT1,RLN2,COX6A2,GEM
TF	Factor: SP1; motif: GGCCCCGCCCCCN	TF:M12666	false	9.41549155577243e-9	8.026157001787855	8890	43	24	62700	LY6K,LHB,CDHR5,CBS,IER2,ILK,BST2,KCNJ4,EMD,COG5,FJX1,HSD17B10,ZFPL1,VPS53,CBR3,EMP3,NDUFA1,PDXDC1,RAC3,RAB9A,CFD,ICOSLG,SIT1,COX6A2
TF	Factor: CSX; motif: NCCACTTRAN	TF:M10640	false	9.857198651934375e-9	8.006246491029023	6504	43	21	62700	LY6K,LHB,CDHR5,VCX3A,IER2,ILK,HLA-DRB1,FJX1,HSD17B10,RPL35,ZFPL1,GNG3,CBR3,EMP3,NDUFA1,RAC3,RAB9A,TFDP3,SIT1,OR1A2,GEM
TF	Factor: ZBP89; motif: CCCCKCCCCCNN	TF:M07397	false	1.1179591527807955e-8	7.9515740641114725	7325	43	22	62700	CDHR5,CBS,VCX3A,IER2,MAP4K1,BST2,KCNJ4,EMD,COG5,APOA1,FJX1,HSD17B10,RPL35,ZFPL1,GNG3,CBR3,EMP3,RAC3,CFD,ICOSLG,SIT1,COX6A2
TF	Factor: JUNB:C-JUN; motif: KRTGACGTCATN; match class: 1	TF:M08945_1	false	1.2951676920390492e-8	7.887673997596379	5894	43	20	62700	FFAR3,LY6K,LHB,CDHR5,VCX3A,DDX52,EMD,COG5,HLA-DRB1,HSD17B10,ZFPL1,VPS53,GNG3,CBR3,CFD,TFDP3,RLN2,COX6A2,OR1A2,GEM
TF	Factor: C-Myc; motif: NGCCACGTGNN	TF:M07601	false	1.4611231073388311e-8	7.835313190920237	5948	43	20	62700	LY6K,CBS,VCX3A,IER2,MAP4K1,ILK,DDX52,BST2,KCNJ4,COG5,FJX1,RPL35,RAC3,RAB9A,TFDP3,ICOSLG,SIT1,LEFTY2,PIP,COX6A2
TF	Factor: Smad2; motif: AGACAN; match class: 1	TF:M03580_1	false	1.547537258716349e-8	7.810358886049285	9166	43	24	62700	FFAR3,LY6K,CDHR5,IER2,ILK,BST2,KCNJ4,COG5,APOA1,FJX1,HSD17B10,RPL35,ZFPL1,VPS53,GNG3,EMP3,NDUFA1,RAC3,TFDP3,SIT1,RLN2,LEFTY2,COX6A2,GEM
TF	Factor: USF2; motif: CASGYG; match class: 1	TF:M00726_1	false	1.6269075630152096e-8	7.788637121932757	6009	43	20	62700	LY6K,CBS,VCX3A,IER2,MAP4K1,ILK,DDX52,BST2,KCNJ4,COG5,FJX1,RPL35,RAC3,RAB9A,TFDP3,ICOSLG,SIT1,LEFTY2,PIP,COX6A2
TF	Factor: USF2; motif: CASGYG	TF:M00726	false	1.6269075630152096e-8	7.788637121932757	6009	43	20	62700	LY6K,CBS,VCX3A,IER2,MAP4K1,ILK,DDX52,BST2,KCNJ4,COG5,FJX1,RPL35,RAC3,RAB9A,TFDP3,ICOSLG,SIT1,LEFTY2,PIP,COX6A2
TF	Factor: MAX; motif: CACGTG	TF:M08950	false	1.6269075630152096e-8	7.788637121932757	6009	43	20	62700	LY6K,CBS,VCX3A,IER2,MAP4K1,ILK,DDX52,BST2,KCNJ4,COG5,FJX1,RPL35,RAC3,RAB9A,TFDP3,ICOSLG,SIT1,LEFTY2,PIP,COX6A2
TF	Factor: MAX; motif: CACGTG; match class: 1	TF:M08950_1	false	1.6269075630152096e-8	7.788637121932757	6009	43	20	62700	LY6K,CBS,VCX3A,IER2,MAP4K1,ILK,DDX52,BST2,KCNJ4,COG5,FJX1,RPL35,RAC3,RAB9A,TFDP3,ICOSLG,SIT1,LEFTY2,PIP,COX6A2
TF	Factor: c-Myc:Max; motif: NNNNNNNCACGTGNNNNNNN	TF:M00615	false	1.6351419530879345e-8	7.7864445385592385	6757	43	21	62700	LY6K,CBS,VCX3A,IER2,MAP4K1,ILK,DDX52,BST2,KCNJ4,COG5,FJX1,RPL35,RAC3,RAB9A,CFD,TFDP3,ICOSLG,SIT1,LEFTY2,PIP,COX6A2
TF	Factor: c-Myc:Max; motif: NNNNNNNCACGTGNNNNNNN; match class: 1	TF:M00615_1	false	1.6351419530879345e-8	7.7864445385592385	6757	43	21	62700	LY6K,CBS,VCX3A,IER2,MAP4K1,ILK,DDX52,BST2,KCNJ4,COG5,FJX1,RPL35,RAC3,RAB9A,CFD,TFDP3,ICOSLG,SIT1,LEFTY2,PIP,COX6A2
TF	Factor: Max; motif: NNANCACGTGNTNN; match class: 1	TF:M00119_1	false	1.8493656319850447e-8	7.732977217420945	6809	43	21	62700	LY6K,LHB,CBS,VCX3A,IER2,MAP4K1,ILK,DDX52,BST2,KCNJ4,COG5,FJX1,RPL35,RAC3,RAB9A,TFDP3,ICOSLG,SIT1,LEFTY2,PIP,COX6A2
TF	Factor: Max; motif: NNANCACGTGNTNN	TF:M00119	false	1.8493656319850447e-8	7.732977217420945	6809	43	21	62700	LY6K,LHB,CBS,VCX3A,IER2,MAP4K1,ILK,DDX52,BST2,KCNJ4,COG5,FJX1,RPL35,RAC3,RAB9A,TFDP3,ICOSLG,SIT1,LEFTY2,PIP,COX6A2
TF	Factor: YB-1; motif: NNNNCCAATNN	TF:M03862	false	1.8920038387147614e-8	7.723077986786791	9300	43	24	62700	FFAR3,LY6K,LHB,CDHR5,CBS,VCX3A,ILK,VBP1,DDX52,KCNJ4,EMD,COG5,HLA-DRB1,FJX1,HSD17B10,RPL35,ZFPL1,EMP3,RAB9A,CFD,TFDP3,RLN2,COX6A2,OR1A2
TF	Factor: LRH-1; motif: TGACCTTGRNYCAAGGTCA; match class: 1	TF:M11830_1	false	2.3627903019273216e-8	7.626574820372278	6165	43	20	62700	FFAR3,LY6K,LHB,CBS,VCX3A,IER2,MAP4K1,VBP1,DDX52,COG5,HLA-DRB1,HSD17B10,GNG3,PDXDC1,CFD,TFDP3,ICOSLG,RLN2,LEFTY2,COX6A2
TF	Factor: USF; motif: NCACGTGN	TF:M00217	false	2.3892151000496244e-8	7.621744749136959	4159	43	17	62700	LY6K,CBS,VCX3A,IER2,MAP4K1,ILK,DDX52,BST2,COG5,FJX1,RAC3,RAB9A,TFDP3,ICOSLG,SIT1,LEFTY2,COX6A2
TF	Factor: WT1; motif: SMCNCCNSC	TF:M01118	false	2.889544039299163e-8	7.539170682101262	7005	43	21	62700	LY6K,CBS,VCX3A,IER2,KCNJ4,EMD,COG5,APOA1,FJX1,HSD17B10,ZFPL1,VPS53,GNG3,EMP3,RAC3,RAB9A,CFD,ICOSLG,SIT1,LEFTY2,COX6A2
TF	Factor: Fra-1; motif: GRTGACGTCATC	TF:M11285	false	2.945837826799916e-8	7.53079116545827	7813	43	22	62700	FFAR3,LY6K,LHB,CDHR5,VCX3A,IER2,DDX52,EMD,COG5,HLA-DRB1,HSD17B10,ZFPL1,VPS53,GNG3,CBR3,EMP3,PDXDC1,CFD,TFDP3,COX6A2,OR1A2,GEM
TF	Factor: TFEA; motif: YRCACGTGACN	TF:M11090	false	2.9874795280258716e-8	7.524695062075893	6266	43	20	62700	LY6K,CBS,VCX3A,IER2,MAP4K1,ILK,DDX52,BST2,KCNJ4,COG5,FJX1,RPL35,RAC3,RAB9A,TFDP3,ICOSLG,SIT1,LEFTY2,PIP,COX6A2
TF	Factor: SMAD5; motif: GSGGCAGM	TF:M03846	false	3.2249886103113745e-8	7.491471814823335	8697	43	23	62700	LY6K,LHB,CBS,IER2,ILK,KCNJ4,EMD,COG5,APOA1,FJX1,HSD17B10,GNG3,EMP3,NDUFA1,RAC3,RAB9A,CFD,TFDP3,SIT1,LEFTY2,PIP,COX6A2,OR1A2
TF	Factor: AP-2beta; motif: NSCCYNRGGSN; match class: 1	TF:M11477_1	false	3.433514672350295e-8	7.464261092406326	7084	43	21	62700	LY6K,LHB,CDHR5,CBS,IER2,MAP4K1,ILK,VBP1,APOA1,HSD17B10,RPL35,CBR3,NDUFA1,PDXDC1,RAC3,RAB9A,ICOSLG,SIT1,LEFTY2,COX6A2,GEM
TF	Factor: Sp2; motif: NYSGCCCCGCCCCCY	TF:M03567	false	3.486455799801444e-8	7.4576158362740665	7895	43	22	62700	LY6K,CDHR5,CBS,VCX3A,IER2,ILK,BST2,KCNJ4,EMD,FJX1,RPL35,ZFPL1,VPS53,GNG3,CBR3,PDXDC1,RAC3,RAB9A,CFD,ICOSLG,SIT1,COX6A2
TF	Factor: DEC1; motif: NGCACGTGAS; match class: 1	TF:M09876_1	false	3.494218787868393e-8	7.456649905480982	6332	43	20	62700	LY6K,CBS,VCX3A,IER2,MAP4K1,ILK,DDX52,BST2,KCNJ4,COG5,FJX1,RPL35,RAC3,RAB9A,TFDP3,ICOSLG,SIT1,LEFTY2,PIP,COX6A2
TF	Factor: HES-1; motif: GNCACGTGNC	TF:M08767	false	3.7443694029782766e-8	7.4266213122413145	7929	43	22	62700	LY6K,CBS,VCX3A,IER2,MAP4K1,ILK,DDX52,BST2,KCNJ4,COG5,FJX1,RPL35,CBR3,RAC3,RAB9A,CFD,TFDP3,ICOSLG,SIT1,LEFTY2,PIP,COX6A2
TF	Factor: CSX; motif: TSYCACTTSM	TF:M01043	false	3.829236839272176e-8	7.416887771597457	6369	43	20	62700	FFAR3,LY6K,LHB,IER2,VBP1,DDX52,BST2,HLA-DRB1,APOA1,FJX1,ZFPL1,GNG3,CBR3,EMP3,NDUFA1,RAB9A,TFDP3,SIT1,OR1A2,GEM
TF	Factor: c-Jun; motif: NATGACGTCAYN	TF:M11266	false	3.883054763442015e-8	7.410826484475079	8800	43	23	62700	FFAR3,LY6K,LHB,CDHR5,VCX3A,IER2,DDX52,EMD,COG5,HLA-DRB1,HSD17B10,ZFPL1,VPS53,GNG3,CBR3,PDXDC1,RAB9A,CFD,TFDP3,RLN2,COX6A2,OR1A2,GEM
TF	Factor: Sp1; motif: GGGGCGGGGC	TF:M07063	false	4.3122728620903666e-8	7.365293766663868	6422	43	20	62700	CDHR5,CBS,VCX3A,IER2,MAP4K1,ILK,BST2,KCNJ4,EMD,FJX1,RPL35,ZFPL1,GNG3,PDXDC1,RAC3,RAB9A,CFD,ICOSLG,SIT1,COX6A2
TF	Factor: Myc; motif: CACGTGS	TF:M00799	false	5.0186230927026584e-8	7.299415419361961	5061	43	18	62700	LY6K,CBS,VCX3A,IER2,MAP4K1,ILK,DDX52,BST2,COG5,FJX1,RPL35,RAC3,RAB9A,TFDP3,ICOSLG,SIT1,LEFTY2,COX6A2
TF	Factor: Sohlh2; motif: NNCACGTGNN; match class: 1	TF:M11075_1	false	5.124511254252233e-8	7.290347548750846	7274	43	21	62700	LY6K,CBS,VCX3A,IER2,MAP4K1,ILK,DDX52,BST2,KCNJ4,COG5,FJX1,RPL35,NDUFA1,RAC3,RAB9A,TFDP3,ICOSLG,SIT1,LEFTY2,PIP,COX6A2
TF	Factor: FXR; motif: NRGGKCANTGRCCNNNNGG	TF:M10014	false	5.14363335774201e-8	7.288729995835077	5767	43	19	62700	FFAR3,LY6K,CDHR5,CBS,IER2,VBP1,KCNJ4,EMD,COG5,APOA1,HSD17B10,RPL35,ZFPL1,VPS53,RAC3,CFD,ICOSLG,LEFTY2,COX6A2
TF	Factor: Arnt; motif: NDDNNCACGTGNNNNN	TF:M00236	false	5.261140324776998e-8	7.278920114575471	2225	43	13	62700	LY6K,CBS,VCX3A,IER2,MAP4K1,DDX52,BST2,COG5,FJX1,RAC3,RAB9A,LEFTY2,COX6A2
TF	Factor: VDR,; motif: RRTGNMCYTNNTGAMCCNYNT	TF:M00966	false	5.623141203258756e-8	7.250021010741683	9897	43	24	62700	FFAR3,CDHR5,CBS,VCX3A,IER2,MAP4K1,ILK,DDX52,BST2,KCNJ4,EMD,HLA-DRB1,APOA1,GNG3,CBR3,RAC3,CFD,TFDP3,ICOSLG,SIT1,LEFTY2,PIP,COX6A2,GEM
TF	Factor: LBP-1; motif: CAGCTGS	TF:M00644	false	5.734623859589651e-8	7.241495062690675	9009	43	23	62700	FFAR3,LHB,CDHR5,CBS,MAP4K1,KCNJ4,FJX1,HSD17B10,RPL35,VPS53,GNG3,CBR3,NDUFA1,PDXDC1,RAB9A,CFD,ICOSLG,SIT1,RLN2,LEFTY2,PIP,COX6A2,OR1A2
TF	Factor: ATF-3; motif: NRTGACGTCAYN; match class: 1	TF:M11291_1	false	6.300073964353531e-8	7.2006543517968895	4486	43	17	62700	FFAR3,LY6K,CDHR5,VCX3A,DDX52,EMD,COG5,HLA-DRB1,HSD17B10,ZFPL1,VPS53,CBR3,CFD,TFDP3,COX6A2,OR1A2,GEM
TF	Factor: ARNTLIKE; motif: NNNSCACGTG	TF:M08868	false	6.714664042529109e-8	7.172975711681156	5172	43	18	62700	LY6K,CBS,VCX3A,IER2,MAP4K1,ILK,DDX52,BST2,COG5,FJX1,RPL35,RAC3,RAB9A,TFDP3,ICOSLG,SIT1,LEFTY2,COX6A2
TF	Factor: ZNF436; motif: TCCTCCAGGAAGCCY; match class: 1	TF:M10477_1	false	6.801092623564205e-8	7.16742131048996	9098	43	23	62700	FFAR3,LY6K,LHB,CDHR5,VCX3A,IER2,VBP1,BST2,KCNJ4,EMD,APOA1,FJX1,HSD17B10,RPL35,VPS53,CBR3,EMP3,RAC3,CFD,TFDP3,ICOSLG,SIT1,LEFTY2
TF	Factor: SP1; motif: CCCCKCCCCC	TF:M02281	false	6.994268499086316e-8	7.155257699817257	6639	43	20	62700	CDHR5,CBS,VCX3A,IER2,MAP4K1,BST2,KCNJ4,EMD,COG5,APOA1,FJX1,HSD17B10,RPL35,ZFPL1,GNG3,RAC3,CFD,ICOSLG,SIT1,COX6A2
TF	Factor: KLF15; motif: RCCMCRCCCMCN; match class: 1	TF:M12160_1	false	6.994268499086316e-8	7.155257699817257	8250	43	22	62700	LY6K,LHB,CDHR5,CBS,VCX3A,IER2,MAP4K1,ILK,KCNJ4,EMD,COG5,FJX1,HSD17B10,ZFPL1,GNG3,CBR3,EMP3,RAC3,CFD,ICOSLG,SIT1,COX6A2
TF	Factor: RelA-p65; motif: BCWGGGRANNK	TF:M04811	false	7.29701221875653e-8	7.136854926525996	7448	43	21	62700	FFAR3,LY6K,CDHR5,CBS,IER2,MAP4K1,BST2,KCNJ4,APOA1,ZFPL1,GNG3,CBR3,PDXDC1,RAC3,CFD,ICOSLG,SIT1,RLN2,LEFTY2,PIP,OR1A2
TF	Factor: ZEB1; motif: CAGGTGN	TF:M04831	false	7.404243695461622e-8	7.130519295773732	8283	43	22	62700	FFAR3,LHB,CDHR5,CBS,MAP4K1,BST2,KCNJ4,EMD,COG5,APOA1,RPL35,EMP3,NDUFA1,PDXDC1,RAC3,RAB9A,TFDP3,ICOSLG,RLN2,LEFTY2,COX6A2,OR1A2
TF	Factor: Tax/CREB; motif: GGGGGTTGACGYANA	TF:M00114	false	7.510166120486185e-8	7.124350456549418	6676	43	20	62700	FFAR3,LY6K,LHB,CBS,IER2,ILK,DDX52,EMD,COG5,FJX1,RPL35,VPS53,NDUFA1,PDXDC1,TFDP3,ICOSLG,RLN2,PIP,COX6A2,GEM
TF	Factor: JunB; motif: GATGACGTCAYC; match class: 1	TF:M11273_1	false	7.613186073290814e-8	7.118433555519196	6683	43	20	62700	FFAR3,LY6K,CDHR5,VCX3A,DDX52,EMD,COG5,HLA-DRB1,HSD17B10,ZFPL1,VPS53,CBR3,PDXDC1,RAB9A,CFD,TFDP3,LEFTY2,COX6A2,OR1A2,GEM
TF	Factor: HES-7; motif: GNCACGYGNN; match class: 1	TF:M11066_1	false	7.78504423780396e-8	7.1087389152500595	8311	43	22	62700	LY6K,LHB,CBS,VCX3A,IER2,MAP4K1,ILK,DDX52,BST2,KCNJ4,COG5,FJX1,RPL35,RAC3,RAB9A,TFDP3,ICOSLG,SIT1,LEFTY2,PIP,COX6A2,GEM
TF	Factor: GATAD2A; motif: CCTKTG; match class: 1	TF:M09726_1	false	7.799412623398921e-8	7.10793810295337	9183	43	23	62700	LHB,CDHR5,IER2,MAP4K1,ILK,VBP1,KCNJ4,EMD,HLA-DRB1,APOA1,HSD17B10,ZFPL1,CBR3,RAC3,TFDP3,ICOSLG,SIT1,RLN2,LEFTY2,PIP,COX6A2,OR1A2,GEM
TF	Factor: Sp1; motif: NWRGCCACGCCCMCN	TF:M12152	false	8.173541901644284e-8	7.087589706624812	7506	43	21	62700	LY6K,LHB,CDHR5,CBS,IER2,MAP4K1,BST2,KCNJ4,EMD,COG5,HSD17B10,RPL35,ZFPL1,VPS53,GNG3,CBR3,RAB9A,CFD,ICOSLG,SIT1,COX6A2
TF	Factor: HIF-1alpha; motif: NCACGT	TF:M02012	false	8.516772358267136e-8	7.069724960699727	6735	43	20	62700	FFAR3,LY6K,CBS,IER2,MAP4K1,ILK,KCNJ4,EMD,COG5,FJX1,RPL35,NDUFA1,PDXDC1,RAC3,RAB9A,TFDP3,SIT1,RLN2,COX6A2,GEM
TF	Factor: GKLF; motif: NNRRGRRNGNSNNN; match class: 1	TF:M07040_1	false	8.546209960425128e-8	7.068226441786322	8362	43	22	62700	LY6K,CDHR5,CBS,IER2,MAP4K1,ILK,VBP1,KCNJ4,EMD,COG5,APOA1,FJX1,HSD17B10,GNG3,EMP3,PDXDC1,CFD,ICOSLG,SIT1,RLN2,LEFTY2,COX6A2
TF	Factor: MYC; motif: NNCCACGTGCNN; match class: 1	TF:M09812_1	false	9.292119436010755e-8	7.03188521664332	5308	43	18	62700	LY6K,CBS,VCX3A,IER2,MAP4K1,ILK,DDX52,BST2,COG5,FJX1,RPL35,RAC3,RAB9A,TFDP3,ICOSLG,SIT1,LEFTY2,COX6A2
TF	Factor: TEF-3:E2A; motif: NCAGSTGNGWATGYN; match class: 1	TF:M08438_1	false	9.337069285714803e-8	7.02978941849935	1127	43	10	62700	FFAR3,VCX3A,MAP4K1,BST2,COG5,NDUFA1,CFD,RLN2,LEFTY2,PIP
TF	Factor: TIEG1; motif: NCCCNSNCCCCGCCCCC; match class: 1	TF:M12351_1	false	9.575071917344923e-8	7.018857955407511	8430	43	22	62700	LHB,CDHR5,CBS,VCX3A,IER2,KCNJ4,EMD,COG5,APOA1,FJX1,HSD17B10,RPL35,ZFPL1,GNG3,CBR3,PDXDC1,RAC3,RAB9A,CFD,ICOSLG,SIT1,COX6A2
TF	Factor: BEN; motif: CWGCGAYA	TF:M01241	false	9.789422687514473e-8	7.009242919128387	7605	43	21	62700	LY6K,LHB,CBS,VCX3A,IER2,VBP1,DDX52,BST2,EMD,COG5,APOA1,FJX1,HSD17B10,ZFPL1,EMP3,NDUFA1,PDXDC1,RAC3,CFD,SIT1,PIP
TF	Factor: CREB,; motif: NTGACGTNA	TF:M00981	false	1.064487838943774e-7	6.972859295719113	8485	43	22	62700	FFAR3,CDHR5,VCX3A,IER2,ILK,KCNJ4,EMD,COG5,HLA-DRB1,RPL35,ZFPL1,VPS53,NDUFA1,PDXDC1,RAB9A,CFD,TFDP3,SIT1,RLN2,LEFTY2,OR1A2,GEM
TF	Factor: SP1; motif: NCCCCKCCCCC	TF:M07226	false	1.0670734339319979e-7	6.9718056922399585	8488	43	22	62700	CDHR5,CBS,VCX3A,IER2,MAP4K1,ILK,BST2,KCNJ4,EMD,APOA1,FJX1,HSD17B10,RPL35,ZFPL1,GNG3,PDXDC1,RAC3,RAB9A,CFD,ICOSLG,SIT1,COX6A2
TF	Factor: HNRPUL1; motif: NCNCAGN; match class: 1	TF:M09746_1	false	1.2202289969372674e-7	6.913558658855009	7713	43	21	62700	LY6K,LHB,CDHR5,MAP4K1,DDX52,BST2,COG5,HLA-DRB1,FJX1,RPL35,ZFPL1,GNG3,EMP3,NDUFA1,PDXDC1,RAC3,CFD,ICOSLG,RLN2,LEFTY2,GEM
TF	Factor: RUNX3; motif: NRACCGCANWAACCRCAN	TF:M04110	false	1.251721263870095e-7	6.902492370039619	9456	43	23	62700	FFAR3,LY6K,LHB,CDHR5,CBS,IER2,MAP4K1,ILK,KCNJ4,EMD,HLA-DRB1,FJX1,RPL35,ZFPL1,VPS53,CBR3,EMP3,PDXDC1,RAC3,RAB9A,ICOSLG,LEFTY2,COX6A2
TF	Factor: JunD; motif: NRTGACGTCATS	TF:M11270	false	1.2674579382838812e-7	6.897066444203157	9464	43	23	62700	FFAR3,LY6K,LHB,CDHR5,VCX3A,IER2,DDX52,EMD,COG5,HLA-DRB1,HSD17B10,ZFPL1,VPS53,GNG3,CBR3,EMP3,CFD,TFDP3,RLN2,LEFTY2,COX6A2,OR1A2,GEM
TF	Factor: LRF; motif: NRGGGKCKY	TF:M10115	false	1.2744972595320413e-7	6.894661094028681	7738	43	21	62700	FFAR3,LY6K,LHB,CDHR5,CBS,IER2,MAP4K1,ILK,VBP1,KCNJ4,EMD,COG5,HSD17B10,ZFPL1,GNG3,EMP3,RAC3,RAB9A,CFD,SIT1,COX6A2
TF	Factor: Sp3; motif: GGGGCGGGGSNN	TF:M07615	false	1.446357134271903e-7	6.839724457876067	6985	43	20	62700	CDHR5,CBS,VCX3A,IER2,MAP4K1,ILK,BST2,KCNJ4,EMD,FJX1,RPL35,ZFPL1,GNG3,PDXDC1,RAC3,RAB9A,CFD,ICOSLG,SIT1,COX6A2
TF	Factor: ATF-3; motif: NRTGACGTCAYN	TF:M11291	false	1.448730450145147e-7	6.839012411564238	4800	43	17	62700	FFAR3,LY6K,CDHR5,VCX3A,DDX52,EMD,COG5,HLA-DRB1,HSD17B10,ZFPL1,VPS53,CBR3,CFD,TFDP3,COX6A2,OR1A2,GEM
TF	Factor: Sp1; motif: NWRGCCMCGCCCMCN	TF:M12151	false	1.4815347393264038e-7	6.829288160639631	6998	43	20	62700	LY6K,LHB,CDHR5,CBS,IER2,MAP4K1,ILK,BST2,KCNJ4,EMD,COG5,HSD17B10,RPL35,ZFPL1,VPS53,RAC3,RAB9A,ICOSLG,SIT1,COX6A2
TF	Factor: MAZ; motif: GGGGAGGG	TF:M00649	false	1.4829217845138632e-7	6.828881754871709	9550	43	23	62700	LY6K,CDHR5,CBS,IER2,ILK,BST2,KCNJ4,EMD,COG5,APOA1,FJX1,HSD17B10,VPS53,GNG3,CBR3,PDXDC1,RAC3,CFD,ICOSLG,SIT1,LEFTY2,PIP,COX6A2
TF	Factor: HES-1; motif: GNCACGTGNC; match class: 1	TF:M08767_1	false	1.4956531164978162e-7	6.825169119746573	7819	43	21	62700	LY6K,CBS,VCX3A,IER2,MAP4K1,ILK,DDX52,BST2,KCNJ4,COG5,FJX1,RPL35,CBR3,RAC3,RAB9A,TFDP3,ICOSLG,SIT1,LEFTY2,PIP,COX6A2
TF	Factor: PEA3; motif: ACWTCCK	TF:M00655	false	1.6342225178048017e-7	6.78668880969145	9609	43	23	62700	FFAR3,CDHR5,VCX3A,IER2,BST2,COG5,HLA-DRB1,APOA1,FJX1,RPL35,ZFPL1,CBR3,EMP3,NDUFA1,PDXDC1,RAB9A,TFDP3,SIT1,RLN2,LEFTY2,PIP,OR1A2,GEM
TF	Factor: N-Myc; motif: NNCCACGTGNNN	TF:M00055	false	1.751704486330701e-7	6.756539157746027	4220	43	16	62700	LY6K,CBS,VCX3A,IER2,MAP4K1,ILK,DDX52,BST2,KCNJ4,COG5,FJX1,RAC3,TFDP3,ICOSLG,LEFTY2,COX6A2
TF	Factor: Sp6; motif: WGGGCGG	TF:M05361	false	1.7586733312904204e-7	6.754814822050887	8759	43	22	62700	FFAR3,LY6K,CDHR5,CBS,IER2,MAP4K1,VBP1,KCNJ4,EMD,APOA1,HSD17B10,ZFPL1,CBR3,EMP3,PDXDC1,RAC3,CFD,ICOSLG,SIT1,LEFTY2,COX6A2,OR1A2
TF	Factor: Sp2; motif: WGGGCGG	TF:M05332	false	1.7586733312904204e-7	6.754814822050887	8759	43	22	62700	FFAR3,LY6K,CDHR5,CBS,IER2,MAP4K1,VBP1,KCNJ4,EMD,APOA1,HSD17B10,ZFPL1,CBR3,EMP3,PDXDC1,RAC3,CFD,ICOSLG,SIT1,LEFTY2,COX6A2,OR1A2
TF	Factor: CPBP; motif: NGGGCGG	TF:M05444	false	1.7586733312904204e-7	6.754814822050887	8759	43	22	62700	FFAR3,LY6K,CDHR5,CBS,IER2,MAP4K1,VBP1,KCNJ4,EMD,APOA1,HSD17B10,ZFPL1,CBR3,EMP3,PDXDC1,RAC3,CFD,ICOSLG,SIT1,LEFTY2,COX6A2,OR1A2
TF	Factor: c-Myc; motif: RACCACGTGCTC	TF:M01145	false	1.8216366861407433e-7	6.739538236000702	6326	43	19	62700	LY6K,LHB,CBS,VCX3A,IER2,MAP4K1,ILK,DDX52,BST2,COG5,FJX1,RPL35,VPS53,RAC3,TFDP3,SIT1,LEFTY2,PIP,COX6A2
TF	Factor: c-Myc; motif: NSCACGTGGN	TF:M04743	false	1.854027226908539e-7	6.73188389240872	4899	43	17	62700	LY6K,CBS,VCX3A,IER2,MAP4K1,ILK,DDX52,BST2,COG5,FJX1,RPL35,RAC3,RAB9A,TFDP3,ICOSLG,LEFTY2,COX6A2
TF	Factor: ZNF148; motif: NNNNNNCCNNCCCCTCCCCCACCCN	TF:M09834	false	1.8799176859754946e-7	6.72586116632635	7121	43	20	62700	CDHR5,CBS,VCX3A,IER2,BST2,KCNJ4,EMD,COG5,APOA1,FJX1,HSD17B10,ZFPL1,GNG3,CBR3,EMP3,RAC3,CFD,ICOSLG,SIT1,COX6A2
TF	Factor: Hey2; motif: NNCACGYGNN; match class: 1	TF:M11052_1	false	1.8799176859754946e-7	6.72586116632635	9694	43	23	62700	LY6K,LHB,CBS,VCX3A,IER2,MAP4K1,ILK,DDX52,BST2,KCNJ4,COG5,FJX1,RPL35,CBR3,RAC3,RAB9A,TFDP3,ICOSLG,SIT1,LEFTY2,PIP,COX6A2,GEM
TF	Factor: c-Jun; motif: NATGACGTCAYN; match class: 1	TF:M11266_1	false	1.9904584756807908e-7	6.7010468781003825	6366	43	19	62700	FFAR3,LY6K,LHB,CDHR5,VCX3A,DDX52,EMD,COG5,HLA-DRB1,HSD17B10,ZFPL1,VPS53,CBR3,RAB9A,CFD,TFDP3,COX6A2,OR1A2,GEM
TF	Factor: SMAD4; motif: GKSRKKCAGMCANCY	TF:M00733	false	2.224988953034706e-7	6.652672140929332	8882	43	22	62700	FFAR3,CBS,VCX3A,IER2,VBP1,BST2,EMD,COG5,APOA1,FJX1,HSD17B10,VPS53,GNG3,CBR3,RAB9A,TFDP3,ICOSLG,SIT1,RLN2,LEFTY2,COX6A2,OR1A2
TF	Factor: TORC2; motif: TGGGCTKKD	TF:M07341	false	2.2744631263989798e-7	6.643121099560014	4974	43	17	62700	LY6K,LHB,CDHR5,IER2,MAP4K1,BST2,COG5,APOA1,ZFPL1,EMP3,RAC3,CFD,TFDP3,ICOSLG,RLN2,LEFTY2,GEM
TF	Factor: AP-4; motif: RNCAGCTGC	TF:M00927	false	2.3236417385964944e-7	6.633830831077141	6432	43	19	62700	FFAR3,CDHR5,MAP4K1,KCNJ4,FJX1,HSD17B10,RPL35,VPS53,CBR3,NDUFA1,PDXDC1,RAB9A,CFD,ICOSLG,RLN2,LEFTY2,PIP,COX6A2,OR1A2
TF	Factor: ER71:SREBP-2; motif: NTSACGTGACGGAARY; match class: 1	TF:M08457_1	false	2.3667157203766155e-7	6.625853904507022	5695	43	18	62700	LHB,CBS,IER2,MAP4K1,KCNJ4,EMD,COG5,HLA-DRB1,HSD17B10,ZFPL1,VPS53,NDUFA1,CFD,TFDP3,RLN2,PIP,COX6A2,GEM
TF	Factor: Zic3; motif: NGGGKGGTC; match class: 1	TF:M00450_1	false	2.4042128832908595e-7	6.6190270799533355	8062	43	21	62700	LHB,CDHR5,CBS,VCX3A,IER2,MAP4K1,DDX52,BST2,EMD,COG5,FJX1,ZFPL1,VPS53,CBR3,EMP3,NDUFA1,RAC3,ICOSLG,SIT1,LEFTY2,COX6A2
TF	Factor: PRDM16; motif: KGGTCATRACCM	TF:M05946	false	2.535121246037918e-7	6.596001265038333	7263	43	20	62700	FFAR3,LHB,CDHR5,CBS,VCX3A,MAP4K1,BST2,KCNJ4,APOA1,HSD17B10,GNG3,EMP3,PDXDC1,RAB9A,CFD,LEFTY2,PIP,COX6A2,OR1A2,GEM
TF	Factor: ATF-3; motif: GGTSACGTGAN	TF:M09868	false	2.572599612365645e-7	6.589627800136697	6485	43	19	62700	FFAR3,CDHR5,CBS,VCX3A,IER2,KCNJ4,EMD,COG5,HLA-DRB1,ZFPL1,VPS53,NDUFA1,RAB9A,TFDP3,ICOSLG,RLN2,LEFTY2,COX6A2,GEM
TF	Factor: ELK1; motif: NACTTCCGSCGGAAGYN; match class: 1	TF:M03971_1	false	2.663071009570032e-7	6.574617253143008	7290	43	20	62700	FFAR3,CBS,VCX3A,IER2,MAP4K1,VBP1,KCNJ4,HLA-DRB1,FJX1,HSD17B10,ZFPL1,VPS53,GNG3,CBR3,EMP3,NDUFA1,PDXDC1,RAC3,ICOSLG,GEM
TF	Factor: GCMa:Erg; motif: ATGCGGGCGGAARKG; match class: 1	TF:M08487_1	false	2.7671279014127636e-7	6.557970766556903	9009	43	22	62700	LY6K,LHB,CDHR5,CBS,IER2,ILK,KCNJ4,COG5,APOA1,FJX1,HSD17B10,RPL35,ZFPL1,VPS53,GNG3,EMP3,PDXDC1,RAC3,CFD,ICOSLG,SIT1,COX6A2
TF	Factor: ERF:SREBP-2; motif: NSCGGAARTCACGTGAT; match class: 1	TF:M08453_1	false	2.907835383520276e-7	6.536430183112988	3772	43	15	62700	FFAR3,LHB,CBS,VCX3A,DDX52,KCNJ4,EMD,HLA-DRB1,ZFPL1,VPS53,PDXDC1,RAC3,CFD,LEFTY2,COX6A2
TF	Factor: Sp1; motif: CCCCGCCCCN	TF:M00933	false	2.947251089330141e-7	6.530582863109923	9955	43	23	62700	CDHR5,CBS,VCX3A,IER2,MAP4K1,ILK,BST2,KCNJ4,EMD,APOA1,FJX1,HSD17B10,RPL35,ZFPL1,GNG3,PDXDC1,RAC3,RAB9A,CFD,ICOSLG,SIT1,LEFTY2,COX6A2
TF	Factor: Prep-1; motif: GRBTGANAGATN	TF:M07464	false	2.9766655056390247e-7	6.52626996522462	4411	43	16	62700	LY6K,VCX3A,MAP4K1,DDX52,HLA-DRB1,APOA1,FJX1,HSD17B10,VPS53,CBR3,CFD,TFDP3,ICOSLG,SIT1,PIP,COX6A2
TF	Factor: GKLF; motif: GCCMCRCCCNNN	TF:M01588	false	3.366491594563129e-7	6.472822465538649	9111	43	22	62700	LY6K,LHB,CDHR5,CBS,IER2,ILK,BST2,EMD,HSD17B10,RPL35,ZFPL1,VPS53,GNG3,CBR3,EMP3,NDUFA1,PDXDC1,RAC3,RAB9A,ICOSLG,SIT1,COX6A2
TF	Factor: AP-2alpha; motif: NSCCNCRGGSN	TF:M07348	false	3.4509837943341446e-7	6.462057080131226	8251	43	21	62700	LY6K,LHB,CBS,IER2,MAP4K1,ILK,DDX52,KCNJ4,EMD,APOA1,FJX1,HSD17B10,ZFPL1,CBR3,PDXDC1,RAC3,RAB9A,TFDP3,ICOSLG,SIT1,LEFTY2
TF	Factor: GLI; motif: NTGGGTGGTN	TF:M07292	false	3.7062999877025097e-7	6.431059431824691	5885	43	18	62700	FFAR3,LY6K,LHB,CDHR5,CBS,IER2,MAP4K1,KCNJ4,EMD,COG5,HLA-DRB1,RPL35,ZFPL1,VPS53,GNG3,RAC3,CFD,ICOSLG
TF	Factor: c-Myc; motif: CACGTGGC	TF:M03867	false	3.9001246352111936e-7	6.408921514122326	7471	43	20	62700	LY6K,LHB,CBS,VCX3A,IER2,MAP4K1,ILK,DDX52,BST2,KCNJ4,COG5,FJX1,HSD17B10,CBR3,RAC3,RAB9A,TFDP3,ICOSLG,LEFTY2,COX6A2
TF	Factor: SREBP-2; motif: NTCACCYNNNN	TF:M03852	false	4.0611237571681033e-7	6.391353775780522	8333	43	21	62700	FFAR3,CDHR5,VCX3A,MAP4K1,ILK,VBP1,EMD,FJX1,ZFPL1,VPS53,GNG3,CBR3,EMP3,RAC3,RAB9A,CFD,SIT1,RLN2,LEFTY2,COX6A2,OR1A2
TF	Factor: SREBP; motif: NNNNYCACNCCANNN	TF:M01168	false	4.7073337880038563e-7	6.327225005613396	6752	43	19	62700	FFAR3,LY6K,LHB,CDHR5,MAP4K1,ILK,BST2,EMD,ZFPL1,GNG3,EMP3,NDUFA1,PDXDC1,RAB9A,CFD,SIT1,RLN2,LEFTY2,OR1A2
TF	Factor: ZGPAT; motif: GRGGCWGNGGNG	TF:M09739	false	4.820876155503987e-7	6.316874025055486	8420	43	21	62700	FFAR3,LHB,CDHR5,CBS,VCX3A,IER2,MAP4K1,ILK,KCNJ4,EMD,APOA1,FJX1,HSD17B10,RPL35,ZFPL1,CBR3,RAC3,CFD,SIT1,LEFTY2,COX6A2
TF	Factor: DEC1; motif: GTCACGTGAC; match class: 1	TF:M11074_1	false	4.865867450401069e-7	6.312839725726501	3937	43	15	62700	VCX3A,KCNJ4,COG5,FJX1,HSD17B10,RAC3,RAB9A,CFD,TFDP3,SIT1,RLN2,LEFTY2,PIP,COX6A2,GEM
TF	Factor: Six-6; motif: NNSTATCRNN	TF:M11037	false	4.868904026868589e-7	6.312568785941305	5273	43	17	62700	FFAR3,VCX3A,IER2,VBP1,DDX52,HLA-DRB1,FJX1,ZFPL1,GNG3,CBR3,NDUFA1,RAC3,RAB9A,CFD,COX6A2,OR1A2,GEM
TF	Factor: DEC1; motif: CNCACRTGASC	TF:M03572	false	5.399737286762459e-7	6.267627369377934	6819	43	19	62700	FFAR3,LY6K,LHB,CBS,VCX3A,ILK,KCNJ4,COG5,FJX1,RPL35,ZFPL1,NDUFA1,PDXDC1,RAB9A,TFDP3,SIT1,LEFTY2,PIP,COX6A2
TF	Factor: SREBP-1; motif: KATCACCCCAC	TF:M00221	false	5.411798782113228e-7	6.266658359421506	7634	43	20	62700	FFAR3,LHB,CDHR5,CBS,VCX3A,ILK,VBP1,BST2,KCNJ4,EMD,APOA1,HSD17B10,ZFPL1,GNG3,CBR3,EMP3,NDUFA1,CFD,SIT1,COX6A2
TF	Factor: Hey2; motif: NGCACGYGYN	TF:M11054	false	5.487589874107999e-7	6.260618353946261	3372	43	14	62700	LY6K,CBS,IER2,MAP4K1,ILK,DDX52,COG5,FJX1,RPL35,RAB9A,TFDP3,ICOSLG,SIT1,COX6A2
TF	Factor: NR1B2; motif: NTGACCY; match class: 1	TF:M02111_1	false	5.633962552631585e-7	6.249186043974227	3380	43	14	62700	LY6K,CDHR5,VCX3A,IER2,ILK,BST2,COG5,HSD17B10,GNG3,EMP3,PDXDC1,CFD,COX6A2,GEM
TF	Factor: Fra-1; motif: GRTGACGTCATC; match class: 1	TF:M11285_1	false	5.816264002635199e-7	6.235355888894975	4652	43	16	62700	FFAR3,CDHR5,VCX3A,IER2,EMD,COG5,HLA-DRB1,HSD17B10,ZFPL1,VPS53,GNG3,CBR3,PDXDC1,TFDP3,OR1A2,GEM
TF	Factor: TWIST; motif: CACCTGG	TF:M03582	false	5.858644092356368e-7	6.232202884211388	8532	43	21	62700	FFAR3,CDHR5,CBS,IER2,VBP1,BST2,EMD,COG5,APOA1,FJX1,HSD17B10,CBR3,PDXDC1,RAC3,RAB9A,CFD,ICOSLG,RLN2,LEFTY2,PIP,COX6A2
TF	Factor: c-Ets-1; motif: RCAGGAAGTGNNTNS	TF:M00339	false	6.215088338470115e-7	6.2065526941120455	6888	43	19	62700	FFAR3,CDHR5,IER2,BST2,COG5,HLA-DRB1,APOA1,RPL35,ZFPL1,GNG3,CBR3,EMP3,NDUFA1,PDXDC1,CFD,TFDP3,SIT1,RLN2,OR1A2
TF	Factor: Pax-8; motif: NCNNTNNTGCRTGANNNN	TF:M00328	false	6.30486758112832e-7	6.200324030326297	9467	43	22	62700	FFAR3,LY6K,LHB,CDHR5,MAP4K1,ILK,DDX52,BST2,EMD,COG5,HLA-DRB1,APOA1,FJX1,HSD17B10,ZFPL1,VPS53,GNG3,EMP3,RAB9A,ICOSLG,PIP,GEM
TF	Factor: ATF-4; motif: GGATGACGTCATCC	TF:M11337	false	6.687829603515937e-7	6.174714800640136	3433	43	14	62700	FFAR3,CDHR5,VCX3A,EMD,COG5,HLA-DRB1,HSD17B10,ZFPL1,GNG3,CBR3,PDXDC1,COX6A2,OR1A2,GEM
TF	Factor: KLF15; motif: NCCMCGCCCMCN; match class: 1	TF:M12158_1	false	6.879485333825445e-7	6.162444050869177	6157	43	18	62700	LHB,CDHR5,CBS,VCX3A,IER2,MAP4K1,EMD,COG5,FJX1,ZFPL1,GNG3,CBR3,EMP3,RAC3,CFD,ICOSLG,SIT1,COX6A2
TF	Factor: MIF-1; motif: NNGTTGCWWGGYAACNGS; match class: 1	TF:M00279_1	false	7.763148373531978e-7	6.109962113283909	5463	43	17	62700	CDHR5,CBS,VCX3A,ILK,VBP1,BST2,COG5,HSD17B10,CBR3,EMP3,NDUFA1,PDXDC1,RAC3,TFDP3,SIT1,COX6A2,OR1A2
TF	Factor: T3R-beta; motif: RTGACCTYACRTGACCTYA	TF:M11819	false	7.796128584400876e-7	6.108121006517573	6996	43	19	62700	LHB,ILK,VBP1,DDX52,BST2,KCNJ4,HLA-DRB1,APOA1,RPL35,GNG3,EMP3,NDUFA1,PDXDC1,RAB9A,ICOSLG,SIT1,COX6A2,OR1A2,GEM
TF	Factor: RNF96; motif: BCCCGCRGCC	TF:M01199	false	8.163603651706091e-7	6.08811808872513	8709	43	21	62700	LY6K,LHB,CDHR5,CBS,IER2,ILK,KCNJ4,EMD,FJX1,RPL35,ZFPL1,VPS53,GNG3,NDUFA1,PDXDC1,RAC3,RAB9A,CFD,ICOSLG,COX6A2,GEM
TF	Factor: BTEB2; motif: RGGGNGKGGN	TF:M07277	false	8.304637517111474e-7	6.080679318992703	8719	43	21	62700	CDHR5,CBS,VCX3A,IER2,MAP4K1,ILK,BST2,KCNJ4,EMD,FJX1,RPL35,ZFPL1,GNG3,EMP3,PDXDC1,RAC3,RAB9A,CFD,ICOSLG,SIT1,COX6A2
TF	Factor: AP-2gamma; motif: GCCYNNGGS	TF:M00470	false	8.33649860086487e-7	6.07901631838133	9629	43	22	62700	FFAR3,LY6K,LHB,CBS,IER2,DDX52,BST2,KCNJ4,APOA1,FJX1,HSD17B10,ZFPL1,CBR3,EMP3,NDUFA1,PDXDC1,RAC3,RAB9A,CFD,ICOSLG,SIT1,LEFTY2
TF	Factor: Sp1; motif: NGGGGGCGGGGCCNGGGGGGGG	TF:M10071	false	8.33649860086487e-7	6.07901631838133	8724	43	21	62700	LHB,CDHR5,CBS,VCX3A,IER2,ILK,VBP1,BST2,KCNJ4,EMD,FJX1,ZFPL1,GNG3,CBR3,EMP3,PDXDC1,RAC3,RAB9A,CFD,ICOSLG,COX6A2
TF	Factor: Sp2; motif: GGGGCGGGG	TF:M10435	false	9.026402345821511e-7	6.044485311999602	7899	43	20	62700	CDHR5,CBS,VCX3A,IER2,MAP4K1,ILK,BST2,KCNJ4,EMD,FJX1,RPL35,ZFPL1,GNG3,PDXDC1,RAC3,RAB9A,CFD,ICOSLG,SIT1,COX6A2
TF	Factor: DEC1; motif: GTCACGTGAC	TF:M11074	false	9.815685367846516e-7	6.008079370940999	4179	43	15	62700	VCX3A,KCNJ4,COG5,FJX1,HSD17B10,RAC3,RAB9A,CFD,TFDP3,SIT1,RLN2,LEFTY2,PIP,COX6A2,GEM
TF	Factor: CSX; motif: NNCACTTGNRN	TF:M02108	false	0.000001008438851147422	5.996350431030186	7122	43	19	62700	FFAR3,LY6K,LHB,IER2,VBP1,DDX52,HLA-DRB1,APOA1,HSD17B10,GNG3,CBR3,EMP3,NDUFA1,RAC3,RAB9A,CFD,LEFTY2,OR1A2,GEM
TF	Factor: LRH-1; motif: TCAAGGTCRYGACCTTGR; match class: 1	TF:M11828_1	false	0.0000010189163724024368	5.991861459265956	7966	43	20	62700	LY6K,LHB,CDHR5,VCX3A,IER2,MAP4K1,ILK,BST2,HLA-DRB1,APOA1,FJX1,ZFPL1,VPS53,EMP3,PDXDC1,CFD,SIT1,RLN2,OR1A2,GEM
TF	Factor: Sp2; motif: TGGGCGCGCCCA; match class: 1	TF:M06948_1	false	0.0000010189163724024368	5.991861459265956	6337	43	18	62700	FFAR3,LY6K,CBS,MAP4K1,VBP1,KCNJ4,EMD,COG5,FJX1,RPL35,ZFPL1,VPS53,CBR3,EMP3,RAC3,CFD,ICOSLG,COX6A2
TF	Factor: MAZ; motif: GGGGGAGGGGGNGRGRRRGNRG	TF:M09984	false	0.0000010766516348420544	5.967924795810282	9784	43	22	62700	CDHR5,CBS,VCX3A,IER2,ILK,KCNJ4,COG5,APOA1,FJX1,RPL35,VPS53,GNG3,CBR3,EMP3,PDXDC1,RAC3,CFD,ICOSLG,SIT1,RLN2,LEFTY2,COX6A2
TF	Factor: CSX; motif: NCCACTTRAN	TF:M10642	false	0.0000011539492436862232	5.937813293148893	4916	43	16	62700	LY6K,LHB,IER2,ILK,HLA-DRB1,FJX1,ZFPL1,GNG3,CBR3,EMP3,NDUFA1,RAB9A,TFDP3,SIT1,OR1A2,GEM
TF	Factor: HDAC1; motif: KGCARGGTC; match class: 1	TF:M07041_1	false	0.0000012431571555041035	5.905473965924744	6425	43	18	62700	LY6K,LHB,CDHR5,CBS,IER2,MAP4K1,ILK,BST2,KCNJ4,APOA1,ZFPL1,GNG3,PDXDC1,RAC3,RAB9A,ICOSLG,SIT1,GEM
TF	Factor: REST; motif: AAGGTGCT	TF:M04926	false	0.000001284609795268047	5.891228770773854	6440	43	18	62700	FFAR3,LY6K,LHB,CBS,VCX3A,IER2,MAP4K1,VBP1,HLA-DRB1,APOA1,RPL35,GNG3,NDUFA1,PDXDC1,RAB9A,TFDP3,LEFTY2,OR1A2
TF	Factor: c-Myc; motif: NCCACGTGCNN	TF:M09992	false	0.000001297892459879198	5.886761290598736	5683	43	17	62700	LY6K,LHB,CBS,VCX3A,IER2,MAP4K1,ILK,DDX52,BST2,COG5,FJX1,RPL35,RAC3,TFDP3,ICOSLG,LEFTY2,COX6A2
TF	Factor: CP2; motif: GCHCDAMCCAG	TF:M00072	false	0.0000014162372538154757	5.848863985776394	9017	43	21	62700	LY6K,LHB,CDHR5,CBS,VCX3A,IER2,DDX52,KCNJ4,EMD,RPL35,ZFPL1,GNG3,EMP3,NDUFA1,RAB9A,CFD,ICOSLG,LEFTY2,PIP,COX6A2,GEM
TF	Factor: MAZ; motif: NKGGGAGGGGRGGR	TF:M02023	false	0.0000014471816745897053	5.839476945509049	7300	43	19	62700	LY6K,CBS,VCX3A,IER2,ILK,KCNJ4,COG5,APOA1,FJX1,HSD17B10,VPS53,CBR3,EMP3,PDXDC1,RAC3,CFD,ICOSLG,SIT1,COX6A2
TF	Factor: PHB; motif: NCCCAGCCCCY	TF:M12725	false	0.0000014538364836360602	5.837484436838728	9957	43	22	62700	FFAR3,CDHR5,CBS,VCX3A,IER2,MAP4K1,BST2,KCNJ4,EMD,APOA1,FJX1,RPL35,ZFPL1,VPS53,GNG3,EMP3,PDXDC1,RAC3,CFD,ICOSLG,LEFTY2,COX6A2
TF	Factor: ATF; motif: CNSTGACGTNNNYC	TF:M00017	false	0.0000015466782695144768	5.81060001616874	7333	43	19	62700	FFAR3,LHB,CDHR5,VCX3A,IER2,ILK,EMD,HLA-DRB1,RPL35,ZFPL1,VPS53,EMP3,NDUFA1,PDXDC1,TFDP3,RLN2,LEFTY2,OR1A2,GEM
TF	Factor: Sp2; motif: TGGGCGCGCCCA	TF:M06948	false	0.0000015645336427155282	5.8056150936308475	9076	43	21	62700	FFAR3,LY6K,LHB,CBS,MAP4K1,VBP1,BST2,KCNJ4,EMD,COG5,FJX1,RPL35,ZFPL1,VPS53,CBR3,EMP3,RAC3,RAB9A,CFD,ICOSLG,COX6A2
TF	Factor: Sp1; motif: NGGGGCGGGGN; match class: 1	TF:M07395_1	false	0.0000015665422456971104	5.80505788879648	6534	43	18	62700	LHB,CDHR5,CBS,IER2,ILK,KCNJ4,EMD,APOA1,FJX1,ZFPL1,CBR3,PDXDC1,RAC3,RAB9A,CFD,ICOSLG,SIT1,COX6A2
TF	Factor: VDR; motif: RRGGTCANNGRGKTCA	TF:M09671	false	0.000001775975349834752	5.7505630664318765	8254	43	20	62700	FFAR3,LHB,CDHR5,CBS,VCX3A,IER2,MAP4K1,ILK,BST2,KCNJ4,EMD,HLA-DRB1,FJX1,CBR3,EMP3,NDUFA1,SIT1,PIP,COX6A2,GEM
TF	Factor: USF1; motif: NNNNGTCACGTGGN	TF:M07067	false	0.000001951980801595857	5.709524458084277	3166	43	13	62700	LY6K,CBS,VCX3A,IER2,KCNJ4,COG5,FJX1,RAC3,RAB9A,TFDP3,SIT1,LEFTY2,COX6A2
TF	Factor: DEC1; motif: GTCACGTGAC	TF:M11073	false	0.0000020393306062690583	5.690512362824398	6653	43	18	62700	VCX3A,KCNJ4,COG5,FJX1,HSD17B10,RPL35,VPS53,NDUFA1,RAC3,RAB9A,CFD,TFDP3,SIT1,RLN2,LEFTY2,PIP,COX6A2,GEM
TF	Factor: c-Myc; motif: KACCACGTGSYY; match class: 1	TF:M01154_1	false	0.0000020517394442980918	5.687877792238765	3793	43	14	62700	LY6K,LHB,CBS,VCX3A,IER2,ILK,DDX52,BST2,COG5,FJX1,RPL35,RAC3,TFDP3,COX6A2
TF	Factor: ITF-2; motif: NGCAGSTGKS	TF:M09962	false	0.000002267731475515949	5.644408372003945	5183	43	16	62700	FFAR3,CDHR5,MAP4K1,KCNJ4,FJX1,HSD17B10,RPL35,VPS53,PDXDC1,RAB9A,CFD,ICOSLG,SIT1,LEFTY2,PIP,COX6A2
TF	Factor: ZNF383; motif: SSNGGGMGGNGSNGGS	TF:M12703	false	0.0000022990693958243212	5.63844791965342	9295	43	21	62700	LHB,CDHR5,CBS,VCX3A,ILK,KCNJ4,COG5,FJX1,RPL35,ZFPL1,GNG3,CBR3,EMP3,PDXDC1,RAC3,RAB9A,CFD,ICOSLG,RLN2,COX6A2,GEM
TF	Factor: ELF3; motif: NNCCACTTCCTGNN	TF:M12544	false	0.00000240342234578693	5.619169905297785	3846	43	14	62700	FFAR3,CDHR5,IER2,BST2,APOA1,RPL35,ZFPL1,CBR3,EMP3,PDXDC1,TFDP3,SIT1,PIP,OR1A2
TF	Factor: NF-Y; motif: NCTGATTGGYTASY	TF:M00209	false	0.0000024137191261590474	5.617313268230473	3850	43	14	62700	LY6K,CBS,VCX3A,VBP1,DDX52,EMD,COG5,HLA-DRB1,FJX1,HSD17B10,ZFPL1,COX6A2,OR1A2,GEM
TF	Factor: ZFP14; motif: SCNNYCCNGNNSCTSCNC; match class: 1	TF:M12694_1	false	0.0000024265356778649254	5.615013318778553	5215	43	16	62700	LY6K,CBS,IER2,BST2,KCNJ4,FJX1,VPS53,GNG3,CBR3,PDXDC1,RAC3,TFDP3,ICOSLG,SIT1,LEFTY2,COX6A2
TF	Factor: ATF-4; motif: KACGTCAKS	TF:M01864	false	0.0000025824076477330883	5.587975200804306	4539	43	15	62700	FFAR3,CDHR5,VCX3A,IER2,MAP4K1,EMD,HLA-DRB1,ZFPL1,VPS53,GNG3,CBR3,EMP3,PDXDC1,OR1A2,GEM
TF	Factor: Nkx2-8; motif: NSCACTTGAN	TF:M10633	false	0.0000026830214540841016	5.5713758545911665	1695	43	10	62700	LY6K,LHB,IER2,HLA-DRB1,RPL35,CBR3,EMP3,RAB9A,TFDP3,GEM
TF	Factor: ATF-3; motif: GATGAYGTCATN	TF:M11288	false	0.0000027261419687258698	5.5644515312494045	5270	43	16	62700	FFAR3,LY6K,LHB,CDHR5,DDX52,EMD,HLA-DRB1,HSD17B10,ZFPL1,GNG3,CBR3,EMP3,CFD,COX6A2,OR1A2,GEM
TF	Factor: ZXDB; motif: NGGGGTC	TF:M06191	false	0.0000027341828875558208	5.5631724391464585	6022	43	17	62700	FFAR3,LY6K,CDHR5,IER2,VBP1,KCNJ4,EMD,COG5,APOA1,RPL35,ZFPL1,CBR3,RAC3,SIT1,LEFTY2,OR1A2,GEM
TF	Factor: ZXDA; motif: NGGGGTC	TF:M06190	false	0.0000027341828875558208	5.5631724391464585	6022	43	17	62700	FFAR3,LY6K,CDHR5,IER2,VBP1,KCNJ4,EMD,COG5,APOA1,RPL35,ZFPL1,CBR3,RAC3,SIT1,LEFTY2,OR1A2,GEM
TF	Factor: CREB; motif: NSTGACGTAANN	TF:M00177	false	0.000002922593572324756	5.534231575189649	5301	43	16	62700	FFAR3,CDHR5,VCX3A,IER2,ILK,EMD,COG5,HLA-DRB1,ZFPL1,VPS53,NDUFA1,PDXDC1,RAB9A,CFD,OR1A2,GEM
TF	Factor: AP-2gamma; motif: NSCCYNNRGSN	TF:M11482	false	0.000002924847646807328	5.533896751077227	6846	43	18	62700	LHB,CDHR5,CBS,BST2,KCNJ4,APOA1,FJX1,RPL35,ZFPL1,VPS53,CBR3,PDXDC1,RAC3,RAB9A,CFD,ICOSLG,PIP,GEM
TF	Factor: Erm; motif: NRRSAGGAARNGRN	TF:M09916	false	0.0000029346699958641656	5.532440728158451	6849	43	18	62700	FFAR3,LHB,CDHR5,IER2,MAP4K1,FJX1,RPL35,ZFPL1,CBR3,EMP3,NDUFA1,PDXDC1,RAB9A,CFD,TFDP3,SIT1,LEFTY2,GEM
TF	Factor: Fli-1; motif: NNRGGMAGGAAGGRRRGR	TF:M09920	false	0.0000029626588696449874	5.5283183517463295	9466	43	21	62700	FFAR3,LHB,VCX3A,IER2,MAP4K1,VBP1,COG5,HLA-DRB1,FJX1,HSD17B10,RPL35,ZFPL1,GNG3,EMP3,PDXDC1,CFD,TFDP3,ICOSLG,SIT1,LEFTY2,PIP
TF	Factor: AP-4; motif: NCAGCTGYNGNCN	TF:M01860	false	0.0000030578239117952345	5.514587527536367	6079	43	17	62700	FFAR3,CBS,KCNJ4,HLA-DRB1,APOA1,GNG3,CBR3,EMP3,PDXDC1,RAB9A,ICOSLG,SIT1,RLN2,LEFTY2,PIP,COX6A2,OR1A2
TF	Factor: Tax/CREB; motif: RTGACGCATAYCCCC	TF:M00115	false	0.0000031023617824099383	5.508307558249482	9497	43	21	62700	FFAR3,LHB,VCX3A,VBP1,KCNJ4,COG5,APOA1,FJX1,HSD17B10,RPL35,VPS53,CBR3,EMP3,PDXDC1,RAC3,RAB9A,ICOSLG,SIT1,RLN2,LEFTY2,OR1A2
TF	Factor: FOXO1A:ETV7; motif: NWMAACAGGAMNNNCTTCCNN; match class: 1	TF:M08304_1	false	0.0000031219870036957722	5.505568909164364	7718	43	19	62700	FFAR3,VCX3A,MAP4K1,ILK,BST2,HLA-DRB1,APOA1,ZFPL1,VPS53,CBR3,NDUFA1,RAC3,SIT1,RLN2,LEFTY2,PIP,COX6A2,OR1A2,GEM
TF	Factor: Sp1; motif: NGGGGGCGGGGYN; match class: 1	TF:M00196_1	false	0.0000031360238652556983	5.503620640978217	6093	43	17	62700	LHB,CDHR5,CBS,IER2,ILK,KCNJ4,EMD,FJX1,ZFPL1,CBR3,PDXDC1,RAC3,RAB9A,CFD,ICOSLG,SIT1,COX6A2
TF	Factor: BMAL1; motif: NSCACGTGNSN	TF:M09877	false	0.000003214833038848946	5.492841577075517	2221	43	11	62700	LY6K,VCX3A,MAP4K1,COG5,FJX1,RAC3,RAB9A,TFDP3,ICOSLG,LEFTY2,COX6A2
TF	Factor: MAZ; motif: GGGMGGGGS	TF:M10432	false	0.0000032339144101564402	5.490271478458268	9527	43	21	62700	LY6K,CDHR5,CBS,VCX3A,IER2,MAP4K1,VBP1,KCNJ4,EMD,APOA1,FJX1,RPL35,GNG3,CBR3,PDXDC1,RAC3,CFD,SIT1,RLN2,COX6A2,GEM
TF	Factor: DEC1; motif: GTCACGTGAC; match class: 1	TF:M11073_1	false	0.0000032350293096862117	5.490121780226401	5358	43	16	62700	VCX3A,KCNJ4,COG5,FJX1,HSD17B10,VPS53,RAC3,RAB9A,CFD,TFDP3,SIT1,RLN2,LEFTY2,PIP,COX6A2,GEM
TF	Factor: PATZ; motif: GGGGNGGGGGMKGGRRNGGNRN	TF:M10026	false	0.0000032350293096862117	5.490121780226401	8619	43	20	62700	LY6K,LHB,CDHR5,CBS,VCX3A,IER2,ILK,VBP1,BST2,KCNJ4,EMD,APOA1,FJX1,HSD17B10,RAC3,RAB9A,CFD,ICOSLG,SIT1,COX6A2
TF	Factor: LRF; motif: GGGGKYNNB	TF:M01100	false	0.0000032350293096862117	5.490121780226401	7744	43	19	62700	FFAR3,LY6K,CDHR5,CBS,IER2,VBP1,DDX52,BST2,KCNJ4,EMD,VPS53,GNG3,CBR3,EMP3,RAC3,ICOSLG,LEFTY2,COX6A2,GEM
TF	Factor: SPI1; motif: AGGAAGT	TF:M02278	false	0.000003287265321035149	5.483165241823071	6922	43	18	62700	FFAR3,CDHR5,VCX3A,IER2,BST2,COG5,HLA-DRB1,APOA1,RPL35,ZFPL1,CBR3,EMP3,PDXDC1,TFDP3,SIT1,RLN2,PIP,OR1A2
TF	Factor: Fli-1; motif: MGGAAGT	TF:M07382	false	0.000003287265321035149	5.483165241823071	6922	43	18	62700	FFAR3,CDHR5,VCX3A,IER2,BST2,COG5,HLA-DRB1,APOA1,RPL35,ZFPL1,CBR3,EMP3,PDXDC1,TFDP3,SIT1,RLN2,PIP,OR1A2
TF	Factor: C-ets-1; motif: AGGAAGN	TF:M01870	false	0.000003287265321035149	5.483165241823071	6922	43	18	62700	FFAR3,CDHR5,VCX3A,IER2,BST2,COG5,HLA-DRB1,APOA1,RPL35,ZFPL1,CBR3,EMP3,PDXDC1,TFDP3,SIT1,RLN2,PIP,OR1A2
TF	Factor: PEA3; motif: AGGAAGT	TF:M03579	false	0.000003287265321035149	5.483165241823071	6922	43	18	62700	FFAR3,CDHR5,VCX3A,IER2,BST2,COG5,HLA-DRB1,APOA1,RPL35,ZFPL1,CBR3,EMP3,PDXDC1,TFDP3,SIT1,RLN2,PIP,OR1A2
TF	Factor: ctcf; motif: YGGCCACCAGRKGGCRSYN	TF:M09890	false	0.0000033750287317091733	5.471722525656768	8650	43	20	62700	FFAR3,LY6K,LHB,CDHR5,CBS,IER2,MAP4K1,VBP1,KCNJ4,EMD,FJX1,VPS53,CBR3,PDXDC1,RAC3,RAB9A,CFD,SIT1,RLN2,GEM
TF	Factor: ATF-4; motif: GGATGACGTCATCC; match class: 1	TF:M11335_1	false	0.0000034444656776392593	5.462878138415431	2244	43	11	62700	FFAR3,CDHR5,VCX3A,COG5,HLA-DRB1,HSD17B10,ZFPL1,CBR3,COX6A2,OR1A2,GEM
TF	Factor: AML3; motif: NWAACCACRAAAACCACRAN	TF:M11999	false	0.000003588924550798525	5.445035671651795	6967	43	18	62700	FFAR3,LY6K,LHB,CBS,IER2,MAP4K1,ILK,BST2,KCNJ4,COG5,HLA-DRB1,RPL35,ZFPL1,VPS53,CBR3,EMP3,PDXDC1,COX6A2
TF	Factor: SP4; motif: NWRGCCACGCCCMCTYN	TF:M03922	false	0.0000037080868396616326	5.430850103668791	6182	43	17	62700	LY6K,CBS,IER2,ILK,BST2,KCNJ4,EMD,COG5,HSD17B10,RPL35,ZFPL1,VPS53,CBR3,RAC3,RAB9A,ICOSLG,COX6A2
TF	Factor: Sp2; motif: NTWAGTCCCGCCCMCTT	TF:M12155	false	0.0000037202635454159702	5.429426293380006	4703	43	15	62700	LHB,IER2,MAP4K1,BST2,EMD,RPL35,ZFPL1,GNG3,PDXDC1,RAC3,RAB9A,ICOSLG,SIT1,RLN2,LEFTY2
TF	Factor: E2F-3; motif: GGCGGGN; match class: 1	TF:M02089_1	false	0.000003722011122179127	5.4292223334369005	9627	43	21	62700	FFAR3,LY6K,CDHR5,CBS,IER2,ILK,BST2,KCNJ4,EMD,FJX1,RPL35,VPS53,GNG3,CBR3,EMP3,PDXDC1,RAC3,RAB9A,ICOSLG,SIT1,COX6A2
TF	Factor: Tal; motif: GWSNNCABCTGC	TF:M07469	false	0.000003722011122179127	5.4292223334369005	4705	43	15	62700	FFAR3,LHB,BST2,EMD,COG5,HLA-DRB1,GNG3,CBR3,EMP3,TFDP3,SIT1,RLN2,COX6A2,OR1A2,GEM
TF	Factor: Six-1; motif: NNGTATCRNN	TF:M11026	false	0.0000037312197702373516	5.428149170098694	6189	43	17	62700	FFAR3,LY6K,VCX3A,ILK,VBP1,DDX52,EMD,FJX1,GNG3,NDUFA1,RAC3,RAB9A,TFDP3,PIP,COX6A2,OR1A2,GEM
TF	Factor: NKX2B; motif: NNNRCCACTTGARANNN	TF:M01372	false	0.00000376671923113545	5.424036750625769	3398	43	13	62700	FFAR3,LY6K,LHB,IER2,HLA-DRB1,RPL35,CBR3,EMP3,NDUFA1,RAB9A,CFD,TFDP3,GEM
TF	Factor: Osx; motif: CCNCCCCCNNN	TF:M07329	false	0.0000038118495980614995	5.41886424340112	7003	43	18	62700	LHB,CDHR5,CBS,IER2,MAP4K1,KCNJ4,EMD,COG5,RPL35,ZFPL1,EMP3,RAC3,CFD,ICOSLG,SIT1,RLN2,COX6A2,GEM
TF	Factor: RXRALPHA; motif: CNNTGRCCTYTNN	TF:M09833	false	0.000003832667758228847	5.416498826720535	5441	43	16	62700	LY6K,LHB,CDHR5,VCX3A,MAP4K1,ILK,VBP1,KCNJ4,COG5,CBR3,EMP3,CFD,RLN2,LEFTY2,OR1A2,GEM
TF	Factor: BTEB3; motif: CCNNSCCNSCCCCKCCCCC; match class: 1	TF:M09826_1	false	0.000003838968680154006	5.415785431016686	7853	43	19	62700	LHB,CDHR5,CBS,IER2,ILK,KCNJ4,EMD,FJX1,HSD17B10,ZFPL1,GNG3,EMP3,PDXDC1,RAC3,RAB9A,CFD,ICOSLG,SIT1,COX6A2
TF	Factor: C-JUN:FRA-2; motif: NRTGACGTMAT	TF:M08941	false	0.000003905308601897113	5.408344641990134	7020	43	18	62700	FFAR3,LY6K,LHB,CDHR5,DDX52,EMD,HLA-DRB1,HSD17B10,ZFPL1,VPS53,GNG3,CBR3,RAB9A,CFD,TFDP3,COX6A2,OR1A2,GEM
TF	Factor: PPARalpha:RXRalpha; motif: NNRGGTCATWGGGGTSANG	TF:M00518	false	0.000003918311597432016	5.40690103039733	9670	43	21	62700	LHB,CDHR5,CBS,VCX3A,IER2,MAP4K1,ILK,VBP1,KCNJ4,EMD,COG5,APOA1,HSD17B10,RPL35,VPS53,NDUFA1,ICOSLG,SIT1,RLN2,LEFTY2,GEM
TF	Factor: KLF14; motif: NRCCACRCCCMCN	TF:M12183	false	0.000003943904684186664	5.404073589580721	7028	43	18	62700	LHB,CDHR5,VCX3A,IER2,MAP4K1,BST2,KCNJ4,EMD,COG5,FJX1,HSD17B10,RPL35,ZFPL1,GNG3,RAC3,CFD,ICOSLG,COX6A2
TF	Factor: SREBP-1; motif: RTCACCCCAY	TF:M07405	false	0.0000041803161404253276	5.378790873045432	7062	43	18	62700	FFAR3,LY6K,LHB,CDHR5,VCX3A,MAP4K1,ILK,BST2,EMD,ZFPL1,GNG3,EMP3,NDUFA1,PDXDC1,CFD,SIT1,LEFTY2,PIP
TF	Factor: TFEA; motif: YRCACGTGACN; match class: 1	TF:M11090_1	false	0.0000041803161404253276	5.378790873045432	3439	43	13	62700	CBS,VCX3A,ILK,BST2,COG5,FJX1,RAC3,RAB9A,TFDP3,ICOSLG,LEFTY2,PIP,COX6A2
TF	Factor: Sp3; motif: ASMCTTGGGSRGGG	TF:M00665	false	0.0000041803161404253276	5.378790873045432	7908	43	19	62700	FFAR3,CDHR5,CBS,VCX3A,MAP4K1,KCNJ4,EMD,COG5,APOA1,FJX1,HSD17B10,EMP3,PDXDC1,RAC3,RAB9A,CFD,ICOSLG,LEFTY2,PIP
TF	Factor: RREB-1; motif: GGGWCSA	TF:M05439	false	0.000004282264613207239	5.368326499931573	8812	43	20	62700	FFAR3,LY6K,LHB,CDHR5,CBS,VCX3A,IER2,VBP1,KCNJ4,EMD,COG5,FJX1,HSD17B10,ZFPL1,VPS53,GNG3,PDXDC1,RAC3,RAB9A,OR1A2
TF	Factor: p54NRB; motif: GRNNNMGGATGRMNNCGGA	TF:M07611	false	0.000004282264613207239	5.368326499931573	7078	43	18	62700	LHB,CBS,VCX3A,IER2,MAP4K1,ILK,VBP1,BST2,KCNJ4,EMD,RPL35,GNG3,EMP3,SIT1,LEFTY2,COX6A2,OR1A2,GEM
TF	Factor: ATF-4; motif: GGATGACGTCATCC	TF:M11335	false	0.000004590234916067576	5.338165087852459	2327	43	11	62700	FFAR3,CDHR5,VCX3A,COG5,HLA-DRB1,HSD17B10,ZFPL1,CBR3,COX6A2,OR1A2,GEM
TF	Factor: CREB; motif: NSTGACGTAANN; match class: 1	TF:M00177_1	false	0.000004952472474951273	5.305177929521872	1396	43	9	62700	FFAR3,CDHR5,IER2,EMD,HLA-DRB1,VPS53,PDXDC1,CFD,GEM
TF	Factor: c-Myc:Max; motif: GCCAYGYGSN	TF:M00322	false	0.000004993884484690803	5.301561507687831	8011	43	19	62700	LY6K,LHB,CBS,VCX3A,IER2,ILK,DDX52,BST2,KCNJ4,FJX1,HSD17B10,RPL35,VPS53,CBR3,RAC3,TFDP3,SIT1,COX6A2,GEM
TF	Factor: Six-2; motif: NNGTATCRNN	TF:M11030	false	0.000005018911638773725	5.299390450289409	7163	43	18	62700	FFAR3,LY6K,VCX3A,ILK,VBP1,DDX52,EMD,FJX1,ZFPL1,GNG3,NDUFA1,RAC3,RAB9A,TFDP3,PIP,COX6A2,OR1A2,GEM
TF	Factor: Erm:C/EBPdelta; motif: RSCGGAWRTTGCGYAAY	TF:M08458	false	0.000005018911638773725	5.299390450289409	9836	43	21	62700	FFAR3,CBS,IER2,VBP1,DDX52,BST2,COG5,HLA-DRB1,RPL35,ZFPL1,VPS53,GNG3,CBR3,NDUFA1,PDXDC1,CFD,TFDP3,RLN2,LEFTY2,PIP,COX6A2
TF	Factor: NF-KAPPAB1; motif: NGGKRNTTYCCCN; match class: 1	TF:M08952_1	false	0.000005087153802450104	5.293525131929164	3510	43	13	62700	FFAR3,LY6K,LHB,CDHR5,ILK,BST2,FJX1,RPL35,CBR3,RAC3,CFD,SIT1,COX6A2
TF	Factor: CREB1; motif: NNNNACGTCANN	TF:M03544	false	0.000005159534867772883	5.2873894482690424	4163	43	14	62700	FFAR3,CDHR5,VCX3A,IER2,ILK,EMD,HLA-DRB1,ZFPL1,VPS53,NDUFA1,PDXDC1,TFDP3,OR1A2,GEM
TF	Factor: FXR:RXR-ALPHA; motif: NRGGTCANRGGKN	TF:M08955	false	0.000005177104185066221	5.285913095102348	9859	43	21	62700	LHB,CDHR5,VCX3A,MAP4K1,ILK,EMD,COG5,APOA1,RPL35,ZFPL1,VPS53,GNG3,EMP3,NDUFA1,PDXDC1,ICOSLG,RLN2,LEFTY2,COX6A2,OR1A2,GEM
TF	Factor: ESE-1; motif: NTGTGCGGATGCN; match class: 1	TF:M11385_1	false	0.000005215030432965536	5.282743152850022	5595	43	16	62700	FFAR3,CBS,VCX3A,IER2,ILK,HLA-DRB1,FJX1,HSD17B10,ZFPL1,VPS53,GNG3,CBR3,RAC3,RAB9A,TFDP3,COX6A2
TF	Factor: SREBP-1; motif: NSNNTCACNCCANNN	TF:M01173	false	0.000005491693484950077	5.260293710603103	4881	43	15	62700	FFAR3,LY6K,LHB,CDHR5,MAP4K1,ILK,BST2,ZFPL1,GNG3,EMP3,NDUFA1,PDXDC1,CFD,SIT1,LEFTY2
TF	Factor: Fli-1:FIGLA; motif: NCCGGAARCASSTGN	TF:M08284	false	0.000005658566772105136	5.2472935549931785	8088	43	19	62700	CDHR5,CBS,VCX3A,MAP4K1,DDX52,BST2,KCNJ4,FJX1,HSD17B10,RPL35,VPS53,CBR3,NDUFA1,PDXDC1,RAC3,RAB9A,SIT1,OR1A2,GEM
TF	Factor: Egr-1; motif: GCGGGGGCGG	TF:M07354	false	0.0000058123265719288955	5.235649992377767	8103	43	19	62700	LY6K,LHB,CBS,IER2,VBP1,KCNJ4,EMD,APOA1,FJX1,HSD17B10,ZFPL1,PDXDC1,RAC3,RAB9A,CFD,ICOSLG,RLN2,COX6A2,GEM
TF	Factor: USF1; motif: NNGTCATGTGACNN	TF:M12501	false	0.000005825468368731539	5.2346691515417225	1884	43	10	62700	CDHR5,VCX3A,KCNJ4,COG5,HLA-DRB1,RAB9A,CFD,SIT1,LEFTY2,GEM
TF	Factor: USF2; motif: NGGTCACGTGNNSNNNNNN	TF:M09670	false	0.0000058435064545473975	5.233326471916074	2394	43	11	62700	CBS,VCX3A,KCNJ4,COG5,FJX1,RAB9A,SIT1,LEFTY2,PIP,COX6A2,GEM
TF	Factor: Elk-1:ETV7; motif: ANSCGGACGGATDTCCGGNT	TF:M08214	false	0.000005851648036040035	5.232721803633967	8110	43	19	62700	LY6K,LHB,CBS,VCX3A,MAP4K1,ILK,VBP1,EMD,APOA1,FJX1,VPS53,EMP3,NDUFA1,PDXDC1,RAB9A,CFD,ICOSLG,PIP,COX6A2
TF	Factor: ZNF148; motif: NNNNNNCCNNCCCCTCCCCCACCCN; match class: 1	TF:M09834_1	false	0.000006027158297153164	5.219887402081563	2964	43	12	62700	CBS,IER2,KCNJ4,EMD,COG5,APOA1,FJX1,ZFPL1,RAC3,CFD,SIT1,COX6A2
TF	Factor: ZNF692; motif: SYNGGSCCCASCCNC; match class: 1	TF:M09734_1	false	0.00000604440890814225	5.2186461630387155	6450	43	17	62700	FFAR3,LHB,CDHR5,CBS,KCNJ4,EMD,APOA1,RPL35,ZFPL1,VPS53,GNG3,CBR3,EMP3,PDXDC1,RAC3,ICOSLG,SIT1
TF	Factor: AP-2gamma; motif: GCCYNCRGSN	TF:M03811	false	0.00000604440890814225	5.2186461630387155	9030	43	20	62700	LY6K,LHB,CDHR5,CBS,IER2,MAP4K1,ILK,KCNJ4,EMD,COG5,FJX1,ZFPL1,VPS53,NDUFA1,PDXDC1,RAC3,RAB9A,ICOSLG,COX6A2,GEM
TF	Factor: Nkx2-5; motif: TYAAGTG	TF:M00240	false	0.000006188701616355862	5.208400455987755	4939	43	15	62700	FFAR3,LY6K,LHB,IER2,DDX52,HLA-DRB1,RPL35,CBR3,EMP3,NDUFA1,RAC3,RAB9A,CFD,TFDP3,GEM
TF	Factor: HOXB2:PEA3; motif: ACCGGAAATGRN	TF:M08345	false	0.000006449860990189113	5.190449645340603	8171	43	19	62700	LHB,VCX3A,ILK,VBP1,DDX52,BST2,COG5,ZFPL1,VPS53,GNG3,CBR3,EMP3,NDUFA1,PDXDC1,TFDP3,SIT1,LEFTY2,PIP,OR1A2
TF	Factor: ATF-3; motif: GGCGCSSNSNGRTSACGTSA; match class: 1	TF:M04744_1	false	0.000006681571223535076	5.1751213977831245	4972	43	15	62700	FFAR3,CDHR5,VCX3A,EMD,COG5,HLA-DRB1,ZFPL1,VPS53,NDUFA1,PDXDC1,ICOSLG,LEFTY2,PIP,COX6A2,GEM
TF	Factor: USF; motif: NNRNCACGTGNYNN	TF:M00122	false	0.000006683885010318366	5.174971030324694	2434	43	11	62700	VCX3A,IER2,DDX52,COG5,FJX1,RPL35,RAC3,RAB9A,LEFTY2,PIP,COX6A2
TF	Factor: USF; motif: NNRNCACGTGNYNN; match class: 1	TF:M00122_1	false	0.000006683885010318366	5.174971030324694	2434	43	11	62700	VCX3A,IER2,DDX52,COG5,FJX1,RPL35,RAC3,RAB9A,LEFTY2,PIP,COX6A2
TF	Factor: ATF-2; motif: NRTGACGTMANN	TF:M11309	false	0.000007107210255975254	5.14830083642768	6534	43	17	62700	FFAR3,CDHR5,VCX3A,IER2,ILK,EMD,HLA-DRB1,ZFPL1,VPS53,CBR3,NDUFA1,PDXDC1,TFDP3,LEFTY2,COX6A2,OR1A2,GEM
TF	Factor: ATF-2; motif: NRTGAYGTMAYN	TF:M11308	false	0.000007117426850087539	5.147676987653657	4296	43	14	62700	FFAR3,LY6K,CDHR5,DDX52,EMD,HLA-DRB1,HSD17B10,GNG3,CBR3,CFD,PIP,COX6A2,OR1A2,GEM
TF	Factor: MZF-1; motif: TGGGGAR; match class: 1	TF:M01733_1	false	0.000007417899158178531	5.129719074936269	5018	43	15	62700	LY6K,IER2,ILK,KCNJ4,HLA-DRB1,APOA1,FJX1,RPL35,VPS53,GNG3,CBR3,RAB9A,ICOSLG,LEFTY2,PIP
TF	Factor: JUND:FRA-1; motif: RTGACGTMAY	TF:M08930	false	0.0000074800858725438224	5.1260934163390335	5771	43	16	62700	FFAR3,CDHR5,VCX3A,IER2,VBP1,EMD,HLA-DRB1,ZFPL1,VPS53,CBR3,RAB9A,CFD,TFDP3,RLN2,COX6A2,GEM
TF	Factor: T3R-beta; motif: NRGGTCAAAGGTCRN; match class: 1	TF:M11814_1	false	0.000007617860459156172	5.118166986830429	7400	43	18	62700	LHB,VCX3A,IER2,MAP4K1,ILK,VBP1,BST2,KCNJ4,COG5,APOA1,FJX1,HSD17B10,ZFPL1,GNG3,EMP3,PDXDC1,SIT1,OR1A2
TF	Factor: E2F-1; motif: NKTSSCGC	TF:M00428	false	0.000007628601788100584	5.117555054621501	9178	43	20	62700	LY6K,CBS,IER2,MAP4K1,ILK,VBP1,DDX52,KCNJ4,FJX1,RPL35,ZFPL1,GNG3,CBR3,EMP3,NDUFA1,PDXDC1,RAC3,TFDP3,RLN2,COX6A2
TF	Factor: ZBP89; motif: CCCCKCCCCCNN; match class: 1	TF:M07397_1	false	0.00000778272510214275	5.10886830923142	3049	43	12	62700	CBS,KCNJ4,EMD,COG5,FJX1,ZFPL1,GNG3,RAC3,CFD,ICOSLG,SIT1,COX6A2
TF	Factor: DPF2; motif: NYCACYTCCYCNYYCY	TF:M09760	false	0.000008689944697288801	5.060982987387781	8347	43	19	62700	LY6K,CDHR5,CBS,IER2,MAP4K1,ILK,VBP1,KCNJ4,APOA1,FJX1,ZFPL1,VPS53,GNG3,CBR3,EMP3,NDUFA1,SIT1,PIP,COX6A2
TF	Factor: ATF-2; motif: RRTGANGTCAY	TF:M09867	false	0.000008702897281303809	5.060336142345329	4377	43	14	62700	FFAR3,LY6K,LHB,CDHR5,DDX52,EMD,HSD17B10,GNG3,CBR3,EMP3,CFD,COX6A2,OR1A2,GEM
TF	Factor: GKLF; motif: NNCCMCRCCCN; match class: 1	TF:M12173_1	false	0.000008752900894063495	5.0578479888642836	5093	43	15	62700	CBS,IER2,ILK,KCNJ4,EMD,VPS53,GNG3,EMP3,PDXDC1,RAC3,RAB9A,CFD,ICOSLG,SIT1,COX6A2
TF	Factor: Six-2; motif: NCGTATCRNN	TF:M11031	false	0.000008804285461695908	5.055305884743237	9276	43	20	62700	FFAR3,LY6K,VCX3A,ILK,VBP1,DDX52,BST2,EMD,FJX1,HSD17B10,ZFPL1,GNG3,NDUFA1,RAC3,RAB9A,TFDP3,PIP,COX6A2,OR1A2,GEM
TF	Factor: c-Fos; motif: ACTCACCA	TF:M04802	false	0.000008804285461695908	5.055305884743237	7486	43	18	62700	FFAR3,LY6K,CDHR5,VCX3A,MAP4K1,ILK,VBP1,DDX52,COG5,ZFPL1,VPS53,EMP3,RAC3,TFDP3,SIT1,LEFTY2,PIP,COX6A2
TF	Factor: znf136; motif: CAAGAATWCTATAYCCAG	TF:M10535	false	0.000008804285461695908	5.055305884743237	8361	43	19	62700	FFAR3,VCX3A,IER2,MAP4K1,VBP1,DDX52,COG5,HLA-DRB1,APOA1,HSD17B10,CBR3,RAB9A,CFD,TFDP3,SIT1,LEFTY2,PIP,COX6A2,OR1A2
TF	Factor: PUR1; motif: GGGNCAGNN	TF:M01721	false	0.000008969639240075576	5.0472250239787835	9289	43	20	62700	FFAR3,LHB,CDHR5,IER2,ILK,BST2,KCNJ4,EMD,HLA-DRB1,APOA1,FJX1,HSD17B10,RPL35,NDUFA1,RAC3,RAB9A,TFDP3,ICOSLG,SIT1,GEM
TF	Factor: c-Maf; motif: NWNNNTGCTGACKNNNNNN	TF:M01070	false	0.000009177051684463887	5.03729682237496	6675	43	17	62700	FFAR3,CDHR5,KCNJ4,EMD,COG5,APOA1,FJX1,HSD17B10,RPL35,GNG3,TFDP3,SIT1,LEFTY2,PIP,COX6A2,OR1A2,GEM
TF	Factor: sp4; motif: NNNGCYCCGCCCCCY	TF:M10530	false	0.000009362755914535772	5.028596298451166	8403	43	19	62700	CDHR5,CBS,VCX3A,IER2,MAP4K1,ILK,BST2,KCNJ4,EMD,FJX1,ZFPL1,GNG3,PDXDC1,RAC3,RAB9A,CFD,ICOSLG,SIT1,COX6A2
TF	Factor: Kaiso; motif: GCMGGGRGCRGS; match class: 1	TF:M03876_1	false	0.000009453356235651911	5.024413976057167	9325	43	20	62700	CDHR5,CBS,IER2,MAP4K1,KCNJ4,EMD,FJX1,RPL35,ZFPL1,VPS53,CBR3,PDXDC1,RAC3,RAB9A,CFD,ICOSLG,RLN2,LEFTY2,COX6A2,GEM
TF	Factor: c-Myc; motif: NSCACGTGGN; match class: 1	TF:M04743_1	false	0.000009676371874384065	5.014287449540259	3125	43	12	62700	LY6K,CBS,VCX3A,IER2,ILK,DDX52,BST2,COG5,FJX1,RAC3,TFDP3,COX6A2
TF	Factor: USF; motif: GYCACGTGNC; match class: 1	TF:M00187_1	false	0.000009719622230303835	5.012350614341496	1538	43	9	62700	LY6K,VCX3A,KCNJ4,COG5,FJX1,RAC3,RAB9A,TFDP3,LEFTY2
TF	Factor: Nkx2-3; motif: NSCACTTNNN	TF:M10636	false	0.000009933072445117703	5.002916397066262	3134	43	12	62700	LHB,VCX3A,IER2,HLA-DRB1,FJX1,HSD17B10,ZFPL1,GNG3,CBR3,RAB9A,TFDP3,OR1A2
TF	Factor: SP2; motif: GGGCGGGAC; match class: 1	TF:M01783_1	false	0.000010151682682136912	4.993461965731193	4449	43	14	62700	LY6K,LHB,CDHR5,CBS,IER2,ILK,KCNJ4,EMD,ZFPL1,PDXDC1,RAC3,RAB9A,ICOSLG,SIT1
TF	Factor: TBX2; motif: NNNGTGTSNN	TF:M12026	false	0.000010163255522466727	4.992967155342083	7576	43	18	62700	FFAR3,LHB,CDHR5,VCX3A,MAP4K1,ILK,EMD,APOA1,GNG3,CBR3,RAB9A,CFD,TFDP3,ICOSLG,RLN2,LEFTY2,PIP,COX6A2
TF	Factor: Spic; motif: NGNGGAASTN	TF:M02077	false	0.000010301131390347738	4.987115073391851	8466	43	19	62700	LY6K,CDHR5,VCX3A,IER2,MAP4K1,ILK,DDX52,KCNJ4,HLA-DRB1,FJX1,RPL35,ZFPL1,GNG3,EMP3,PDXDC1,TFDP3,ICOSLG,RLN2,PIP
TF	Factor: TFEA; motif: RGTCACGTGA; match class: 1	TF:M10100_1	false	0.000010527462996540312	4.97767627642649	2036	43	10	62700	CDHR5,VCX3A,KCNJ4,COG5,HSD17B10,RAB9A,CFD,LEFTY2,COX6A2,GEM
TF	Factor: AP-2alpha; motif: NGCCTSAGGCN; match class: 1	TF:M11480_1	false	0.000010548059965066146	4.976827409934414	5952	43	16	62700	LHB,CBS,IER2,ILK,APOA1,HSD17B10,RPL35,ZFPL1,CBR3,PDXDC1,RAC3,RAB9A,ICOSLG,SIT1,LEFTY2,GEM
TF	Factor: E2F-1; motif: NNNNGGCGGGAARN; match class: 1	TF:M09892_1	false	0.000010781378157882257	4.96732572077194	9415	43	20	62700	LY6K,LHB,CDHR5,CBS,IER2,MAP4K1,KCNJ4,EMD,APOA1,FJX1,RPL35,ZFPL1,CBR3,PDXDC1,RAC3,RAB9A,ICOSLG,RLN2,LEFTY2,COX6A2
TF	Factor: USF2; motif: NNNCCACGTGACN	TF:M03860	false	0.000010792155294033857	4.966891813998056	3798	43	13	62700	LY6K,VCX3A,IER2,DDX52,KCNJ4,COG5,FJX1,RAC3,RAB9A,TFDP3,SIT1,LEFTY2,COX6A2
TF	Factor: CREB; motif: NNTKACGTCANNNS	TF:M00916	false	0.000011015385352173057	4.958000305286251	5974	43	16	62700	FFAR3,CDHR5,VCX3A,IER2,ILK,EMD,COG5,HLA-DRB1,ZFPL1,VPS53,NDUFA1,PDXDC1,TFDP3,LEFTY2,OR1A2,GEM
TF	Factor: TEF-3:E2A; motif: NCAGSTGNGWATGYN	TF:M08438	false	0.000011017885146870265	4.957901759131008	5975	43	16	62700	FFAR3,LY6K,VCX3A,MAP4K1,BST2,KCNJ4,EMD,COG5,APOA1,GNG3,NDUFA1,CFD,RLN2,LEFTY2,PIP,COX6A2
TF	Factor: Hey1; motif: NGCACGYGYN	TF:M11056	false	0.000011125788730860562	4.953669191194813	2588	43	11	62700	CBS,IER2,MAP4K1,DDX52,KCNJ4,COG5,FJX1,RPL35,RAB9A,ICOSLG,SIT1
TF	Factor: CTCF; motif: WGCGCCMYCTAGYGGYN	TF:M03895	false	0.000011254564342741664	4.9486713116101715	9447	43	20	62700	FFAR3,LY6K,LHB,CDHR5,CBS,IER2,VBP1,DDX52,KCNJ4,EMD,FJX1,CBR3,PDXDC1,RAC3,RAB9A,CFD,ICOSLG,RLN2,COX6A2,GEM
TF	Factor: NURR1:RXR-ALPHA; motif: NRGGTCRTTGACCYN; match class: 1	TF:M08957_1	false	0.000011254564342741664	4.9486713116101715	5221	43	15	62700	LY6K,CDHR5,VCX3A,VBP1,BST2,RPL35,ZFPL1,RAC3,RAB9A,ICOSLG,LEFTY2,PIP,COX6A2,OR1A2,GEM
TF	Factor: CP2/LBP-1c/LSF; motif: GCTGGNTNGNNCYNG	TF:M00947	false	0.00001126443615265203	4.948290542237571	8526	43	19	62700	LY6K,CDHR5,IER2,ILK,BST2,KCNJ4,HLA-DRB1,APOA1,FJX1,HSD17B10,ZFPL1,EMP3,NDUFA1,RAC3,CFD,SIT1,LEFTY2,PIP,COX6A2
TF	Factor: CPBP; motif: GNNRGGGHGGGGNNGGGRN; match class: 1	TF:M09973_1	false	0.00001140154289446508	4.943036374522105	6802	43	17	62700	CDHR5,CBS,IER2,ILK,KCNJ4,EMD,APOA1,FJX1,ZFPL1,EMP3,PDXDC1,RAC3,RAB9A,CFD,ICOSLG,SIT1,COX6A2
TF	Factor: Egr-1; motif: CCGCCCMCG	TF:M04797	false	0.000011799404361877422	4.928139915480224	5243	43	15	62700	LHB,CBS,VCX3A,MAP4K1,KCNJ4,EMD,FJX1,RPL35,ZFPL1,VPS53,RAC3,CFD,ICOSLG,LEFTY2,COX6A2
TF	Factor: TFEA; motif: GYCASVTGACYN	TF:M03890	false	0.00001188387362907886	4.925041975051268	2609	43	11	62700	LHB,CDHR5,VBP1,KCNJ4,COG5,VPS53,RAB9A,CFD,SIT1,LEFTY2,GEM
TF	Factor: EGR; motif: CGCCCCCGCNN	TF:M08878	false	0.00001188387362907886	4.925041975051268	7674	43	18	62700	LY6K,LHB,CBS,IER2,VBP1,KCNJ4,EMD,APOA1,FJX1,HSD17B10,PDXDC1,RAC3,RAB9A,CFD,ICOSLG,RLN2,COX6A2,GEM
TF	Factor: Elk-1:PDEF; motif: NCMGGAMGGANATCCGGN	TF:M08227	false	0.00001188387362907886	4.925041975051268	8561	43	19	62700	LY6K,LHB,CBS,MAP4K1,ILK,VBP1,KCNJ4,EMD,APOA1,FJX1,VPS53,EMP3,PDXDC1,RAB9A,CFD,ICOSLG,PIP,COX6A2,OR1A2
TF	Factor: DATF1; motif: SNGGRRGCWGNGGG	TF:M09724	false	0.000012120416292006723	4.916482463485199	8573	43	19	62700	LHB,CDHR5,CBS,MAP4K1,ILK,BST2,KCNJ4,EMD,APOA1,FJX1,HSD17B10,ZFPL1,VPS53,RAC3,RAB9A,CFD,SIT1,LEFTY2,COX6A2
TF	Factor: RUNX2; motif: NRACCGCAAACCGCAN; match class: 1	TF:M04106_1	false	0.000012631238535566386	4.898554063317168	8597	43	19	62700	FFAR3,LHB,CBS,IER2,MAP4K1,ILK,EMD,COG5,FJX1,RPL35,ZFPL1,VPS53,GNG3,EMP3,RAC3,RAB9A,CFD,TFDP3,ICOSLG
TF	Factor: SP1; motif: CCCCKCCCCC; match class: 1	TF:M02281_1	false	0.000013169672895852667	4.88042501177249	2639	43	11	62700	CBS,IER2,EMD,COG5,FJX1,GNG3,RAC3,CFD,ICOSLG,SIT1,COX6A2
TF	Factor: AP-2alphaA; motif: ANMGCCTNAGGCKNT; match class: 1	TF:M01047_1	false	0.000013400046617828669	4.872893690752317	8634	43	19	62700	FFAR3,LHB,CBS,IER2,ILK,KCNJ4,APOA1,HSD17B10,RPL35,ZFPL1,CBR3,PDXDC1,RAC3,RAB9A,TFDP3,ICOSLG,SIT1,LEFTY2,GEM
TF	Factor: AP-2alphaA; motif: ANMGCCTNAGGCKNT	TF:M01047	false	0.000013400046617828669	4.872893690752317	8634	43	19	62700	FFAR3,LHB,CBS,IER2,ILK,KCNJ4,APOA1,HSD17B10,RPL35,ZFPL1,CBR3,PDXDC1,RAC3,RAB9A,TFDP3,ICOSLG,SIT1,LEFTY2,GEM
TF	Factor: Sp1; motif: GGGGCGGGGC; match class: 1	TF:M00931_1	false	0.0000134132861966836	4.872464808856397	6078	43	16	62700	LY6K,CDHR5,CBS,IER2,ILK,BST2,KCNJ4,EMD,FJX1,CBR3,PDXDC1,RAC3,RAB9A,ICOSLG,SIT1,COX6A2
TF	Factor: ZNF614; motif: NCYCWGCCYYNNN	TF:M09862	false	0.00001353468072560104	4.868551984499689	9572	43	20	62700	FFAR3,LHB,CDHR5,CBS,IER2,MAP4K1,ILK,KCNJ4,EMD,HLA-DRB1,APOA1,FJX1,VPS53,GNG3,EMP3,RAC3,CFD,ICOSLG,RLN2,COX6A2
TF	Factor: GCMa:C/EBPbeta; motif: ATGCGGGTNNRTTGCGCAAY	TF:M08575	false	0.00001353468072560104	4.868551984499689	6898	43	17	62700	CDHR5,CBS,IER2,DDX52,BST2,COG5,HLA-DRB1,FJX1,HSD17B10,RPL35,ZFPL1,GNG3,NDUFA1,PDXDC1,TFDP3,ICOSLG,GEM
TF	Factor: ATF2; motif: NTGACRTCAYC	TF:M12581	false	0.000013575038401983807	4.867258933175869	4580	43	14	62700	FFAR3,LY6K,CDHR5,DDX52,EMD,HSD17B10,ZFPL1,GNG3,CBR3,CFD,PIP,COX6A2,OR1A2,GEM
TF	Factor: NFATc1; motif: TTTTCCATGGAAAN	TF:M04053	false	0.000013575038401983807	4.867258933175869	8647	43	19	62700	FFAR3,LY6K,CDHR5,VCX3A,IER2,BST2,APOA1,FJX1,HSD17B10,RPL35,ZFPL1,CBR3,EMP3,CFD,TFDP3,SIT1,RLN2,COX6A2,GEM
TF	Factor: CREB; motif: TGACGTMA	TF:M00039	false	0.00001361470871060084	4.865991646041386	5315	43	15	62700	FFAR3,CDHR5,VCX3A,IER2,ILK,EMD,HLA-DRB1,ZFPL1,VPS53,NDUFA1,PDXDC1,TFDP3,LEFTY2,OR1A2,GEM
TF	Factor: CREB; motif: NSTGACGTMANN	TF:M00178	false	0.000014214617552303347	4.847264820613614	5334	43	15	62700	FFAR3,CDHR5,VCX3A,IER2,ILK,EMD,COG5,HLA-DRB1,ZFPL1,VPS53,PDXDC1,CFD,TFDP3,OR1A2,GEM
TF	Factor: Pax-4; motif: DTTTTCCACCN; match class: 1	TF:M04624_1	false	0.000014270626723169608	4.845556953554068	9610	43	20	62700	CBS,VCX3A,MAP4K1,BST2,KCNJ4,HLA-DRB1,APOA1,HSD17B10,RPL35,ZFPL1,EMP3,RAC3,RAB9A,CFD,TFDP3,SIT1,RLN2,COX6A2,OR1A2,GEM
TF	Factor: AML3; motif: NNAACCGCAAWAACCGCAAN	TF:M12000	false	0.000014333410319320455	4.843650466500569	6933	43	17	62700	LY6K,LHB,CBS,IER2,ILK,BST2,KCNJ4,HLA-DRB1,ZFPL1,VPS53,CBR3,EMP3,PDXDC1,RAB9A,CFD,ICOSLG,COX6A2
TF	Factor: HAIRYLIKE; motif: NNNNCANGTG	TF:M08885	false	0.000014333410319320455	4.843650466500569	6116	43	16	62700	LY6K,CBS,VCX3A,IER2,DDX52,KCNJ4,COG5,FJX1,RPL35,RAC3,RAB9A,TFDP3,ICOSLG,RLN2,LEFTY2,COX6A2
TF	Factor: AHR; motif: CACGCN	TF:M01855	false	0.000014333410319320455	4.843650466500569	8684	43	19	62700	FFAR3,LY6K,LHB,IER2,MAP4K1,DDX52,BST2,KCNJ4,APOA1,FJX1,RPL35,GNG3,CBR3,PDXDC1,RAC3,RAB9A,CFD,TFDP3,ICOSLG
TF	Factor: TR4; motif: NCCCTGACCYB	TF:M08906	false	0.00001445610988456864	4.839948559251743	4610	43	14	62700	LY6K,LHB,CDHR5,CBS,ILK,DDX52,APOA1,RPL35,GNG3,EMP3,ICOSLG,COX6A2,OR1A2,GEM
TF	Factor: Six-2; motif: NCGTATCRYN	TF:M11033	false	0.00001482063917886045	4.829133065866406	8705	43	19	62700	FFAR3,VCX3A,IER2,ILK,DDX52,EMD,COG5,FJX1,HSD17B10,GNG3,NDUFA1,PDXDC1,RAC3,RAB9A,TFDP3,PIP,COX6A2,OR1A2,GEM
TF	Factor: ATF-4; motif: GGATGACGTCATCC; match class: 1	TF:M11337_1	false	0.00001533127392606721	4.814421756686744	3291	43	12	62700	FFAR3,CDHR5,VCX3A,COG5,HLA-DRB1,HSD17B10,ZFPL1,CBR3,PDXDC1,COX6A2,OR1A2,GEM
TF	Factor: SP1:SP3; motif: CCSCCCCCYCC	TF:M01219	false	0.00001579857779028686	4.801382007072849	6986	43	17	62700	CBS,VCX3A,MAP4K1,KCNJ4,EMD,COG5,FJX1,ZFPL1,GNG3,CBR3,RAC3,RAB9A,CFD,ICOSLG,RLN2,COX6A2,GEM
TF	Factor: ATF2; motif: VGTGACGTMACN	TF:M00179	false	0.0000158885091885886	4.798916850529788	6170	43	16	62700	FFAR3,CDHR5,VCX3A,IER2,ILK,EMD,HLA-DRB1,ZFPL1,VPS53,NDUFA1,PDXDC1,CFD,TFDP3,RLN2,OR1A2,GEM
TF	Factor: ATF-3; motif: GGTSACGTGAN; match class: 1	TF:M09868_1	false	0.00001622397503881073	4.789842730524464	2154	43	10	62700	FFAR3,CDHR5,VCX3A,EMD,COG5,HLA-DRB1,VPS53,LEFTY2,COX6A2,GEM
TF	Factor: AP-2; motif: SNNNCCNCAGGCN; match class: 1	TF:M00915_1	false	0.00001684957531007192	4.773411040953868	4675	43	14	62700	LY6K,LHB,CBS,IER2,ILK,KCNJ4,APOA1,ZFPL1,CBR3,PDXDC1,RAC3,CFD,ICOSLG,SIT1
TF	Factor: six4; motif: NCGTATCRTN	TF:M11024	false	0.000016852880964078356	4.773325846730219	5418	43	15	62700	FFAR3,LY6K,VCX3A,ILK,VBP1,DDX52,FJX1,GNG3,NDUFA1,RAC3,RAB9A,TFDP3,COX6A2,OR1A2,GEM
TF	Factor: AP-4:Fli-1; motif: RSCGGAWRCAGSTGN	TF:M08445	false	0.000017016045545716498	4.769141360656639	9735	43	20	62700	CDHR5,CBS,VCX3A,DDX52,BST2,KCNJ4,HSD17B10,RPL35,VPS53,CBR3,EMP3,NDUFA1,PDXDC1,RAC3,RAB9A,CFD,SIT1,PIP,OR1A2,GEM
TF	Factor: NRL; motif: NNNNTGCTGAC	TF:M04224	false	0.000017506429719379615	4.756802415382705	4696	43	14	62700	FFAR3,KCNJ4,EMD,COG5,APOA1,HSD17B10,RPL35,GNG3,TFDP3,SIT1,LEFTY2,PIP,COX6A2,OR1A2
TF	Factor: Sp1; motif: NNGGGGCGGGGNN; match class: 1	TF:M00932_1	false	0.000017661826337125837	4.7529643898227025	6229	43	16	62700	LY6K,CDHR5,CBS,IER2,ILK,KCNJ4,EMD,FJX1,ZFPL1,GNG3,PDXDC1,RAC3,RAB9A,ICOSLG,SIT1,COX6A2
TF	Factor: CTCF; motif: NNRSYGCCMCCTGSTGGCCN	TF:M12593	false	0.00001769318666098729	4.752193940711207	8823	43	19	62700	FFAR3,LY6K,LHB,CDHR5,CBS,IER2,VBP1,KCNJ4,EMD,FJX1,VPS53,CBR3,PDXDC1,RAC3,RAB9A,CFD,SIT1,RLN2,GEM
TF	Factor: C-FOS; motif: NNNKATGACGTCATNNN; match class: 1	TF:M08947_1	false	0.00001769383948722861	4.752177916825329	2738	43	11	62700	FFAR3,CDHR5,DDX52,EMD,HLA-DRB1,HSD17B10,ZFPL1,VPS53,CBR3,OR1A2,GEM
TF	Factor: NKX2-2; motif: NNNCCACTCAANNN	TF:M12456	false	0.000017826855693752876	4.74892525106323	9770	43	20	62700	FFAR3,LY6K,LHB,VCX3A,IER2,ILK,BST2,EMD,APOA1,HSD17B10,RPL35,ZFPL1,VPS53,CBR3,PDXDC1,RAB9A,CFD,SIT1,COX6A2,GEM
TF	Factor: VDR:RXR-ALPHA; motif: NRGGTCANNNGGTTCNN; match class: 1	TF:M08980_1	false	0.00001799198135790195	4.744921007559336	4009	43	13	62700	FFAR3,LY6K,LHB,CBS,VCX3A,MAP4K1,EMD,COG5,HLA-DRB1,CBR3,RAC3,ICOSLG,LEFTY2
TF	Factor: MRF4; motif: CASCTGC	TF:M03831	false	0.000018597427063537784	4.730547135857391	8857	43	19	62700	FFAR3,LHB,CDHR5,VCX3A,BST2,KCNJ4,COG5,FJX1,RPL35,ZFPL1,CBR3,EMP3,PDXDC1,TFDP3,ICOSLG,SIT1,RLN2,LEFTY2,OR1A2
TF	Factor: HTF4; motif: CASCTGB	TF:M02018	false	0.000018597427063537784	4.730547135857391	8857	43	19	62700	FFAR3,LHB,CDHR5,VCX3A,BST2,KCNJ4,COG5,FJX1,RPL35,ZFPL1,CBR3,EMP3,PDXDC1,TFDP3,ICOSLG,SIT1,RLN2,LEFTY2,OR1A2
TF	Factor: JunD; motif: NRTGACGCAYN	TF:M11271	false	0.000018859202648418063	4.724476672824163	7094	43	17	62700	FFAR3,LHB,CBS,VCX3A,IER2,VBP1,BST2,EMD,COG5,HLA-DRB1,APOA1,VPS53,EMP3,PDXDC1,RAB9A,PIP,OR1A2
TF	Factor: Elk-1:TEF; motif: RCCGGAAGTTACGTAAN	TF:M08232	false	0.000018905294710262605	4.723416548132538	6268	43	16	62700	FFAR3,CBS,VBP1,DDX52,EMD,RPL35,ZFPL1,VPS53,PDXDC1,RAB9A,TFDP3,RLN2,LEFTY2,PIP,COX6A2,GEM
TF	Factor: T3R-beta; motif: NRRGGTCRTGACCYYN	TF:M11817	false	0.000019268815396883283	4.715144983964715	5489	43	15	62700	FFAR3,LY6K,LHB,CBS,VCX3A,MAP4K1,BST2,KCNJ4,COG5,APOA1,EMP3,PDXDC1,CFD,LEFTY2,GEM
TF	Factor: NR1B1:RXR-ALPHA; motif: RRGGTCANNNNNRGGTCA	TF:M08964	false	0.000019316865990435028	4.714063333068912	7109	43	17	62700	LY6K,LHB,CDHR5,MAP4K1,VBP1,DDX52,BST2,KCNJ4,APOA1,ZFPL1,GNG3,CBR3,EMP3,TFDP3,ICOSLG,LEFTY2,OR1A2
TF	Factor: CDP:SRF; motif: NCCWTAYAAGGTMNKRATCRATN; match class: 1	TF:M08520_1	false	0.00001956915615194925	4.70842790129414	4044	43	13	62700	LHB,MAP4K1,ILK,DDX52,BST2,COG5,HLA-DRB1,APOA1,HSD17B10,ZFPL1,VPS53,CBR3,GEM
TF	Factor: PAX5; motif: RNGCGTGACCNN; match class: 1	TF:M09817_1	false	0.000019823417295719873	4.702821476755583	6294	43	16	62700	FFAR3,LY6K,CBS,IER2,KCNJ4,EMD,COG5,HSD17B10,RPL35,ZFPL1,NDUFA1,RAC3,RAB9A,CFD,LEFTY2,COX6A2
TF	Factor: CP2; motif: AACCGGTTNNAACCGGTT	TF:M11485	false	0.000019823417295719873	4.702821476755583	7125	43	17	62700	FFAR3,LY6K,CBS,IER2,MAP4K1,VBP1,EMD,COG5,HLA-DRB1,APOA1,VPS53,CFD,ICOSLG,LEFTY2,PIP,COX6A2,GEM
TF	Factor: BTEB1; motif: GGGGGCGGGGCNGSGGGNGS; match class: 1	TF:M09723_1	false	0.000019968767121327282	4.699648747794944	6300	43	16	62700	CDHR5,CBS,IER2,ILK,KCNJ4,EMD,FJX1,HSD17B10,ZFPL1,GNG3,PDXDC1,RAC3,RAB9A,ICOSLG,SIT1,COX6A2
TF	Factor: AP-2alpha; motif: NGCCTSAGGCN	TF:M11480	false	0.00002001674150007791	4.698606619349922	6302	43	16	62700	LHB,CBS,IER2,ILK,APOA1,HSD17B10,RPL35,ZFPL1,CBR3,PDXDC1,RAC3,RAB9A,ICOSLG,SIT1,LEFTY2,GEM
TF	Factor: PLAG1; motif: CCCCCKWNNNGGSCCC	TF:M01973	false	0.00002006486313432775	4.697563798312846	6304	43	16	62700	LHB,CDHR5,CBS,VCX3A,IER2,BST2,KCNJ4,EMD,APOA1,FJX1,ZFPL1,VPS53,NDUFA1,RAC3,CFD,ICOSLG
TF	Factor: ATF-2; motif: NNTGACGTCAN	TF:M07312	false	0.000020191459004036016	4.694832298465547	4060	43	13	62700	FFAR3,CDHR5,VCX3A,IER2,EMD,HLA-DRB1,ZFPL1,VPS53,NDUFA1,PDXDC1,TFDP3,OR1A2,GEM
TF	Factor: ATF-4; motif: KACGTCAKS; match class: 1	TF:M01864_1	false	0.000020515268826177816	4.687922787789894	1261	43	8	62700	FFAR3,CDHR5,VCX3A,EMD,EMP3,PDXDC1,OR1A2,GEM
TF	Factor: CP2; motif: NTGNCTGGNN	TF:M03868	false	0.000020993481373875003	4.6779155358772035	4784	43	14	62700	LY6K,CDHR5,CBS,VCX3A,BST2,EMD,RPL35,ZFPL1,CFD,SIT1,LEFTY2,PIP,COX6A2,OR1A2
TF	Factor: E2F-4; motif: NNTTCCCGCCNN; match class: 1	TF:M04823_1	false	0.000021283760655284012	4.671951633541427	8041	43	18	62700	LY6K,CBS,IER2,MAP4K1,KCNJ4,EMD,APOA1,FJX1,RPL35,ZFPL1,CBR3,PDXDC1,RAC3,RAB9A,ICOSLG,RLN2,LEFTY2,COX6A2
TF	Factor: NR1B1; motif: NRGGTCANNRGGTCAN	TF:M11795	false	0.000021361927945193336	4.670359554163418	8044	43	18	62700	FFAR3,LHB,CDHR5,VCX3A,MAP4K1,ILK,BST2,KCNJ4,EMD,COG5,APOA1,ZFPL1,VPS53,RAB9A,CFD,ICOSLG,SIT1,PIP
TF	Factor: NKX25; motif: NNANCCACTTRAAWTT	TF:M01414	false	0.000021596801200775634	4.665610569392062	9910	43	20	62700	FFAR3,LY6K,LHB,CDHR5,IER2,ILK,VBP1,HLA-DRB1,FJX1,RPL35,ZFPL1,GNG3,CBR3,EMP3,NDUFA1,RAB9A,TFDP3,SIT1,OR1A2,GEM
TF	Factor: SMAD3; motif: CAGACAS	TF:M07429	false	0.00002172420667157756	4.663056074232441	6348	43	16	62700	LY6K,ILK,VBP1,BST2,FJX1,HSD17B10,RPL35,GNG3,EMP3,CFD,SIT1,RLN2,LEFTY2,PIP,COX6A2,OR1A2
TF	Factor: TFF-1; motif: NNANCCACTTGAMNTT	TF:M01312	false	0.000021758080699689485	4.66237941679999	5556	43	15	62700	FFAR3,LHB,IER2,HLA-DRB1,FJX1,RPL35,ZFPL1,GNG3,CBR3,NDUFA1,RAB9A,TFDP3,SIT1,OR1A2,GEM
TF	Factor: SREBP-2; motif: NNGYCACNNSMN	TF:M01177	false	0.000022461436998868458	4.648562462646446	8989	43	19	62700	FFAR3,LY6K,LHB,CBS,IER2,VBP1,BST2,KCNJ4,EMD,FJX1,HSD17B10,RPL35,ZFPL1,VPS53,CBR3,PDXDC1,RAC3,PIP,COX6A2
TF	Factor: ATF-3; motif: NRTGACGTCAYN	TF:M11289	false	0.000022614237980828468	4.645618041846738	4820	43	14	62700	FFAR3,LY6K,LHB,CDHR5,DDX52,EMD,HLA-DRB1,HSD17B10,GNG3,CBR3,CFD,COX6A2,OR1A2,GEM
TF	Factor: KLF17; motif: NGGGCGG	TF:M05386	false	0.000022683993307473196	4.644280489517228	8085	43	18	62700	LY6K,LHB,CDHR5,CBS,IER2,VBP1,BST2,KCNJ4,COG5,RPL35,VPS53,NDUFA1,PDXDC1,RAC3,CFD,ICOSLG,RLN2,LEFTY2
TF	Factor: LKLF; motif: NGGGCGG	TF:M05499	false	0.000022683993307473196	4.644280489517228	8085	43	18	62700	LY6K,LHB,CDHR5,CBS,IER2,VBP1,BST2,KCNJ4,COG5,RPL35,VPS53,NDUFA1,PDXDC1,RAC3,CFD,ICOSLG,RLN2,LEFTY2
TF	Factor: MafB; motif: GNTGAC; match class: 1	TF:M01227_1	false	0.00002271673867011476	4.643654017997952	4824	43	14	62700	FFAR3,KCNJ4,EMD,HLA-DRB1,HSD17B10,RPL35,VPS53,PDXDC1,CFD,TFDP3,SIT1,PIP,OR1A2,GEM
TF	Factor: AP-2alphaA; motif: ANNGCCTNAGGSNNT	TF:M01045	false	0.000023080507404408253	4.636754647833796	6384	43	16	62700	FFAR3,LY6K,LHB,CDHR5,MAP4K1,VBP1,BST2,CBR3,EMP3,NDUFA1,PDXDC1,CFD,ICOSLG,SIT1,PIP,COX6A2
TF	Factor: USF1; motif: NNNNGTCACGTGGN; match class: 1	TF:M07067_1	false	0.00002340809130368438	4.630633997241963	892	43	7	62700	VCX3A,COG5,FJX1,RAC3,RAB9A,TFDP3,LEFTY2
TF	Factor: RORA; motif: CCYTGNCCTN	TF:M12659	false	0.000023564068384398784	4.6277497255844935	8111	43	18	62700	FFAR3,LY6K,LHB,CDHR5,IER2,ILK,VBP1,BST2,KCNJ4,APOA1,RPL35,ZFPL1,VPS53,GNG3,RAC3,CFD,SIT1,LEFTY2
TF	Factor: SP1; motif: GGGGYGGGGNS	TF:M01303	false	0.000023779350657235833	4.62380000883548	8118	43	18	62700	CDHR5,CBS,VCX3A,IER2,ILK,BST2,KCNJ4,EMD,FJX1,ZFPL1,GNG3,PDXDC1,RAC3,RAB9A,CFD,ICOSLG,SIT1,COX6A2
TF	Factor: Zbtb44; motif: CKGTGA; match class: 1	TF:M05405_1	false	0.00002378551218296043	4.623687492306367	7242	43	17	62700	CDHR5,VCX3A,MAP4K1,ILK,KCNJ4,EMD,APOA1,FJX1,HSD17B10,RPL35,CBR3,RAB9A,LEFTY2,PIP,COX6A2,OR1A2,GEM
TF	Factor: ATF-4; motif: NNTKRCRTCANS	TF:M07246	false	0.00002395526469713692	4.620599025980087	2845	43	11	62700	FFAR3,CDHR5,CBS,HLA-DRB1,ZFPL1,GNG3,CBR3,PIP,COX6A2,OR1A2,GEM
TF	Factor: ATF-1; motif: TNACGTCAN	TF:M01861	false	0.00002395526469713692	4.620599025980087	6408	43	16	62700	FFAR3,CDHR5,VCX3A,IER2,ILK,EMD,HLA-DRB1,ZFPL1,VPS53,NDUFA1,PDXDC1,CFD,TFDP3,LEFTY2,OR1A2,GEM
TF	Factor: GLI; motif: NGACCMCCCAN	TF:M07290	false	0.00002395526469713692	4.620599025980087	7249	43	17	62700	FFAR3,LY6K,LHB,CDHR5,CBS,VCX3A,IER2,MAP4K1,KCNJ4,EMD,COG5,ZFPL1,VPS53,EMP3,CFD,ICOSLG,COX6A2
TF	Factor: sp4; motif: NNGNARGRGGCGGRGCNNRR; match class: 1	TF:M10072_1	false	0.000024088854931702916	4.618183843781739	6414	43	16	62700	CDHR5,CBS,IER2,ILK,KCNJ4,EMD,APOA1,FJX1,RPL35,CBR3,PDXDC1,RAC3,RAB9A,CFD,ICOSLG,COX6A2
TF	Factor: CREM; motif: TGACGTCASYN	TF:M01820	false	0.000024097054931743527	4.618036032323422	6415	43	16	62700	FFAR3,CDHR5,VCX3A,IER2,ILK,KCNJ4,EMD,COG5,RPL35,ZFPL1,VPS53,NDUFA1,PDXDC1,RLN2,OR1A2,GEM
TF	Factor: c-Myc; motif: RACCACGTGCTC; match class: 1	TF:M01145_1	false	0.000024949308676793894	4.602941483788618	3484	43	12	62700	LHB,CBS,VCX3A,IER2,DDX52,BST2,FJX1,RPL35,RAC3,TFDP3,SIT1,COX6A2
TF	Factor: ATF-4; motif: GGATGATGTCATCC	TF:M11334	false	0.000025564114019826774	4.5923692540998875	6447	43	16	62700	FFAR3,CDHR5,MAP4K1,DDX52,EMD,COG5,HSD17B10,ZFPL1,VPS53,GNG3,CBR3,EMP3,LEFTY2,PIP,COX6A2,OR1A2
TF	Factor: NF-YA; motif: NYRRCCAATCAGAR	TF:M10005	false	0.000025564114019826774	4.5923692540998875	2293	43	10	62700	LY6K,CDHR5,VCX3A,ILK,VBP1,DDX52,HLA-DRB1,HSD17B10,TFDP3,RLN2
TF	Factor: CREB; motif: CNNTGACGTMA	TF:M00917	false	0.000026182951453325405	4.581981399510047	5657	43	15	62700	FFAR3,CDHR5,VCX3A,IER2,ILK,EMD,HLA-DRB1,ZFPL1,VPS53,NDUFA1,PDXDC1,TFDP3,LEFTY2,OR1A2,GEM
TF	Factor: NFATc3; motif: NTTTCCRYGGAAAN	TF:M11988	false	0.000026984412180038078	4.568887038030353	7320	43	17	62700	LY6K,CDHR5,VCX3A,IER2,ILK,BST2,APOA1,FJX1,HSD17B10,CBR3,PDXDC1,RAC3,CFD,TFDP3,SIT1,LEFTY2,COX6A2
TF	Factor: AP-2beta; motif: NSCCNNNGGSN; match class: 1	TF:M11478_1	false	0.000027997817928180772	4.552875815039148	8225	43	18	62700	LHB,CBS,IER2,MAP4K1,ILK,DDX52,KCNJ4,APOA1,FJX1,RPL35,ZFPL1,CBR3,PDXDC1,RAC3,RAB9A,ICOSLG,SIT1,GEM
TF	Factor: HIF-1alpha; motif: GNACGTGM	TF:M09944	false	0.000028158250419688804	4.5503943330768	5694	43	15	62700	FFAR3,LY6K,CBS,VCX3A,MAP4K1,KCNJ4,EMD,COG5,FJX1,ZFPL1,NDUFA1,TFDP3,ICOSLG,RLN2,GEM
TF	Factor: ZNF644; motif: TCCWGCCTCTSN	TF:M09737	false	0.000028362642686904547	4.547253306250968	7350	43	17	62700	LY6K,LHB,CDHR5,VBP1,DDX52,BST2,KCNJ4,APOA1,GNG3,PDXDC1,RAC3,CFD,ICOSLG,SIT1,LEFTY2,COX6A2,GEM
TF	Factor: THAP7; motif: GNCGCCATSTTGRGNGKGGC	TF:M12728	false	0.000028433936001619406	4.5461630184148385	5700	43	15	62700	LY6K,CDHR5,CBS,IER2,VBP1,EMD,APOA1,FJX1,HSD17B10,RPL35,VPS53,GNG3,TFDP3,ICOSLG,SIT1
TF	Factor: SPI1; motif: NGRGGAAGTN	TF:M02078	false	0.000028498517784904735	4.545177727169614	3536	43	12	62700	CDHR5,VCX3A,IER2,MAP4K1,KCNJ4,HLA-DRB1,RPL35,ZFPL1,PDXDC1,TFDP3,RLN2,PIP
TF	Factor: SREBP-1; motif: NNNGTGGGGTGAN	TF:M04632	false	0.000028986974753371233	4.537797107738318	4945	43	14	62700	FFAR3,LHB,CDHR5,MAP4K1,ILK,BST2,EMD,ZFPL1,GNG3,EMP3,NDUFA1,CFD,SIT1,LEFTY2
TF	Factor: C-Myc; motif: NGCCACGTGNN; match class: 1	TF:M07601_1	false	0.000029073109140129054	4.536508521370339	4224	43	13	62700	LY6K,CBS,VCX3A,IER2,DDX52,BST2,COG5,FJX1,RAC3,RAB9A,TFDP3,LEFTY2,COX6A2
TF	Factor: ATF-2; motif: NRTGACGTMANN; match class: 1	TF:M11309_1	false	0.000029901772286544662	4.524303070155295	2340	43	10	62700	FFAR3,CDHR5,VCX3A,IER2,EMD,HLA-DRB1,ZFPL1,VPS53,TFDP3,GEM
TF	Factor: ATF2; motif: VGTGACGTMACN; match class: 1	TF:M00179_1	false	0.000029953008788036443	4.523559546082347	1812	43	9	62700	FFAR3,CDHR5,VCX3A,IER2,EMD,HLA-DRB1,NDUFA1,PDXDC1,GEM
TF	Factor: CREM; motif: NRTGACGYMA	TF:M12592	false	0.000030329714966692262	4.518131671093042	6545	43	16	62700	FFAR3,CDHR5,VCX3A,IER2,EMD,COG5,HLA-DRB1,RPL35,ZFPL1,VPS53,NDUFA1,PDXDC1,CFD,TFDP3,RLN2,GEM
TF	Factor: GATA-5; motif: TATCTN	TF:M02006	false	0.00003052175447958602	4.51539050548444	9211	43	19	62700	FFAR3,LHB,VCX3A,IER2,DDX52,EMD,COG5,HLA-DRB1,APOA1,FJX1,HSD17B10,RPL35,GNG3,EMP3,RAB9A,CFD,TFDP3,RLN2,PIP
TF	Factor: Zfx; motif: SNSCAGGCCKCGSCSS	TF:M01593	false	0.000031093961200879695	4.507323947686659	4253	43	13	62700	CBS,VCX3A,BST2,KCNJ4,EMD,FJX1,HSD17B10,RPL35,VPS53,PDXDC1,ICOSLG,SIT1,LEFTY2
TF	Factor: ZNF37A; motif: CCYYGGCTCCNTSCCMN; match class: 1	TF:M12354_1	false	0.00003118707806482673	4.506025312635165	5751	43	15	62700	LY6K,LHB,CDHR5,CBS,IER2,VBP1,EMD,COG5,APOA1,FJX1,CBR3,RAC3,RAB9A,ICOSLG,SIT1
TF	Factor: MAZ; motif: GGGGAGGG; match class: 1	TF:M00649_1	false	0.0000312335398447004	4.505378792333997	4256	43	13	62700	CBS,ILK,KCNJ4,EMD,APOA1,FJX1,GNG3,CBR3,CFD,ICOSLG,SIT1,LEFTY2,COX6A2
TF	Factor: TAFII250; motif: RARRWGGCGGMGGNGR	TF:M10086	false	0.00003133552465095526	4.50396302950694	9231	43	19	62700	FFAR3,CBS,VCX3A,IER2,VBP1,BST2,KCNJ4,EMD,COG5,FJX1,HSD17B10,RPL35,ZFPL1,VPS53,GNG3,NDUFA1,PDXDC1,RAC3,ICOSLG
TF	Factor: CTCF; motif: CANNWRRTGGCAG	TF:M04745	false	0.00003236167677206838	4.48996898415523	8324	43	18	62700	FFAR3,LY6K,LHB,VCX3A,ILK,VBP1,BST2,COG5,APOA1,HSD17B10,RPL35,VPS53,GNG3,TFDP3,LEFTY2,COX6A2,OR1A2,GEM
TF	Factor: ATF3; motif: CBCTGACGTCANCS	TF:M00513	false	0.000032488645668440586	4.488268392409473	6586	43	16	62700	FFAR3,LY6K,LHB,CDHR5,VCX3A,DDX52,EMD,HSD17B10,VPS53,GNG3,CBR3,EMP3,PDXDC1,COX6A2,OR1A2,GEM
TF	Factor: CREB,; motif: NTGACGTNA; match class: 1	TF:M00981_1	false	0.000032488645668440586	4.488268392409473	2953	43	11	62700	FFAR3,CDHR5,VCX3A,IER2,EMD,COG5,HLA-DRB1,ZFPL1,VPS53,PDXDC1,GEM
TF	Factor: RUNX2; motif: WRACCGCANWAACCGCAN; match class: 1	TF:M04107_1	false	0.000032821461725250844	4.4838420812636	6592	43	16	62700	CDHR5,CBS,ILK,BST2,KCNJ4,FJX1,ZFPL1,VPS53,CBR3,EMP3,PDXDC1,RAC3,RAB9A,ICOSLG,LEFTY2,COX6A2
TF	Factor: PU.1; motif: NNNNYYYACTTCCTCTTTY	TF:M01172	false	0.00003396694153169468	4.468943556330058	4293	43	13	62700	LY6K,CBS,VCX3A,MAP4K1,VBP1,DDX52,HLA-DRB1,FJX1,RPL35,GNG3,EMP3,NDUFA1,PDXDC1
TF	Factor: CKROX; motif: SCCCTCCCC	TF:M01175	false	0.00003403293777223974	4.468100560360427	7468	43	17	62700	LY6K,CBS,IER2,KCNJ4,EMD,APOA1,FJX1,HSD17B10,GNG3,CBR3,PDXDC1,RAC3,CFD,ICOSLG,SIT1,LEFTY2,COX6A2
TF	Factor: ZBTB4; motif: NNGTSACKYSAYCTNN	TF:M12730	false	0.000034228033740098055	4.465618048579111	3612	43	12	62700	FFAR3,LHB,VCX3A,KCNJ4,EMD,APOA1,CBR3,NDUFA1,CFD,RLN2,LEFTY2,GEM
TF	Factor: GABP; motif: VCCGGAAGNGCR	TF:M00341	false	0.00003460313923549767	4.460884499738734	8373	43	18	62700	FFAR3,LHB,CBS,IER2,BST2,EMD,APOA1,RPL35,ZFPL1,VPS53,GNG3,NDUFA1,PDXDC1,RAC3,CFD,TFDP3,ICOSLG,RLN2
TF	Factor: ATF-1; motif: NNNTGACGTNNN	TF:M07034	false	0.00003460313923549767	4.460884499738734	4304	43	13	62700	FFAR3,CDHR5,VCX3A,IER2,EMD,HLA-DRB1,ZFPL1,VPS53,NDUFA1,PDXDC1,TFDP3,OR1A2,GEM
TF	Factor: NF1C; motif: WGCCARR; match class: 1	TF:M09763_1	false	0.000035323118376352923	4.451940963252416	4314	43	13	62700	LHB,CDHR5,ILK,DDX52,COG5,APOA1,FJX1,RPL35,GNG3,NDUFA1,ICOSLG,RLN2,LEFTY2
TF	Factor: BTEB4; motif: NCCACGCCCM	TF:M12186	false	0.000035653843882903876	4.44789364148835	9326	43	19	62700	LHB,CBS,IER2,ILK,BST2,EMD,HSD17B10,ZFPL1,VPS53,GNG3,EMP3,NDUFA1,PDXDC1,RAC3,RAB9A,CFD,ICOSLG,SIT1,RLN2
TF	Factor: LRH-1; motif: TCAAGGTCRTGACCTTGA	TF:M11831	false	0.00003572313970628538	4.447050377969625	3631	43	12	62700	LY6K,CDHR5,MAP4K1,ILK,HLA-DRB1,APOA1,ZFPL1,VPS53,EMP3,RLN2,LEFTY2,GEM
TF	Factor: CREB1; motif: NRRTGACGTMA; match class: 1	TF:M09887_1	false	0.00003670808944589314	4.435238218729425	1867	43	9	62700	FFAR3,CDHR5,VCX3A,IER2,EMD,HLA-DRB1,ZFPL1,VPS53,GEM
TF	Factor: ZABC1; motif: ATTCCNAC	TF:M01306	false	0.000036769932072198604	4.434507172434553	9348	43	19	62700	LY6K,LHB,CDHR5,CBS,IER2,MAP4K1,DDX52,BST2,FJX1,HSD17B10,RPL35,ZFPL1,VPS53,NDUFA1,PDXDC1,CFD,TFDP3,COX6A2,OR1A2
TF	Factor: ZNFPT1; motif: YCNNCNCWGCCNY	TF:M12721	false	0.00003694951742546202	4.432391229280726	9352	43	19	62700	FFAR3,LY6K,LHB,CDHR5,CBS,MAP4K1,VBP1,KCNJ4,EMD,HLA-DRB1,RPL35,CBR3,PDXDC1,RAC3,CFD,SIT1,LEFTY2,PIP,COX6A2
TF	Factor: JunD; motif: NRTGACGTCATS; match class: 1	TF:M11270_1	false	0.00003699816552423338	4.431819808972294	4336	43	13	62700	FFAR3,CDHR5,VCX3A,EMD,COG5,HLA-DRB1,ZFPL1,VPS53,GNG3,CBR3,TFDP3,COX6A2,GEM
TF	Factor: CREB1; motif: NRTGATGTCAYN	TF:M11216	false	0.000037033212187404226	4.4314086164744175	4337	43	13	62700	FFAR3,LY6K,LHB,CDHR5,DDX52,EMD,HSD17B10,GNG3,CBR3,CFD,COX6A2,OR1A2,GEM
TF	Factor: CREB1; motif: NNNNTGACGTNANNN	TF:M07248	false	0.00003706835924442881	4.43099663670744	4338	43	13	62700	FFAR3,CDHR5,VCX3A,IER2,EMD,HLA-DRB1,ZFPL1,VPS53,NDUFA1,PDXDC1,TFDP3,OR1A2,GEM
TF	Factor: SP2; motif: GGGCGGGAC	TF:M01783	false	0.000037133348424778075	4.430235887379354	9359	43	19	62700	LY6K,LHB,CDHR5,CBS,IER2,ILK,BST2,KCNJ4,EMD,ZFPL1,VPS53,CBR3,EMP3,PDXDC1,RAC3,RAB9A,ICOSLG,SIT1,COX6A2
TF	Factor: NF-1; motif: NTGGNNNNNNGCCAANN	TF:M00806	false	0.00003761149440642542	4.424679410540095	4345	43	13	62700	LY6K,CDHR5,VCX3A,MAP4K1,ILK,VBP1,BST2,HLA-DRB1,HSD17B10,ZFPL1,GNG3,PDXDC1,GEM
TF	Factor: CLOCKBMAL; motif: NNNWCACGTGGN	TF:M08869	false	0.00003784163855351565	4.422030066790769	1877	43	9	62700	VCX3A,MAP4K1,DDX52,COG5,TFDP3,ICOSLG,LEFTY2,PIP,COX6A2
TF	Factor: NFATc1; motif: TTTCCAYWRTGGAAA	TF:M04052	false	0.00003784163855351565	4.422030066790769	6683	43	16	62700	CBS,IER2,VBP1,DDX52,BST2,COG5,HLA-DRB1,HSD17B10,VPS53,GNG3,EMP3,PDXDC1,RAB9A,TFDP3,SIT1,PIP
TF	Factor: ZNF300; motif: SWGGGGGSN; match class: 1	TF:M07486_1	false	0.00003792925217317181	4.421025719919582	7544	43	17	62700	LY6K,LHB,CDHR5,CBS,VBP1,BST2,KCNJ4,EMD,COG5,APOA1,CBR3,EMP3,PDXDC1,RAC3,CFD,ICOSLG,LEFTY2
TF	Factor: ZNF532; motif: NGGRGCTGGG	TF:M12732	false	0.000038649496767171664	4.41285615640706	9389	43	19	62700	FFAR3,CDHR5,CBS,VCX3A,IER2,MAP4K1,KCNJ4,EMD,APOA1,RPL35,ZFPL1,VPS53,EMP3,PDXDC1,RAC3,CFD,SIT1,LEFTY2,COX6A2
TF	Factor: NR1B1; motif: GGRNGRNSNRRAGKTCAAGG	TF:M10044	false	0.000038997024594398884	4.408968527628094	3670	43	12	62700	FFAR3,LY6K,LHB,MAP4K1,KCNJ4,COG5,APOA1,RPL35,ZFPL1,VPS53,CFD,OR1A2
TF	Factor: E2F-1:TBR2; motif: NGGTGNNANGGCGCNNTNNCRNNN; match class: 1	TF:M08523_1	false	0.000039300354960902014	4.405603527058037	7567	43	17	62700	LY6K,CDHR5,CBS,IER2,MAP4K1,ILK,VBP1,KCNJ4,FJX1,RPL35,VPS53,CBR3,NDUFA1,PDXDC1,CFD,ICOSLG,COX6A2
TF	Factor: NF-1; motif: NNTTGGCNNNNNNCCNNN	TF:M00193	false	0.000039799365026963154	4.400123856757616	5111	43	14	62700	LY6K,CDHR5,VCX3A,MAP4K1,ILK,VBP1,BST2,KCNJ4,HLA-DRB1,HSD17B10,ZFPL1,PDXDC1,COX6A2,GEM
TF	Factor: ZXDA; motif: NAGGGTG	TF:M06203	false	0.000040496046784617026	4.392587370450112	7587	43	17	62700	FFAR3,LY6K,LHB,CBS,VCX3A,MAP4K1,ILK,BST2,EMD,FJX1,HSD17B10,RPL35,EMP3,CFD,ICOSLG,SIT1,PIP
TF	Factor: ZXDB; motif: NAGGGTG	TF:M06202	false	0.000040496046784617026	4.392587370450112	7587	43	17	62700	FFAR3,LY6K,LHB,CBS,VCX3A,MAP4K1,ILK,BST2,EMD,FJX1,HSD17B10,RPL35,EMP3,CFD,ICOSLG,SIT1,PIP
TF	Factor: ctcf; motif: NNNCCASYAGRKGGCRSYNN	TF:M09602	false	0.000040496046784617026	4.392587370450112	7587	43	17	62700	FFAR3,LY6K,LHB,CDHR5,CBS,IER2,VBP1,KCNJ4,FJX1,RPL35,VPS53,CBR3,PDXDC1,CFD,SIT1,RLN2,GEM
TF	Factor: BMAL1; motif: AGCCAYKKGA	TF:M07350	false	0.00004077204077030407	4.389637550183836	1412	43	8	62700	LHB,VCX3A,IER2,DDX52,RAC3,TFDP3,LEFTY2,COX6A2
TF	Factor: ATF2; motif: NNATGANGTCATN	TF:M12443	false	0.00004134417388427321	4.38358568147252	3046	43	11	62700	FFAR3,LY6K,LHB,CDHR5,DDX52,EMD,HSD17B10,CBR3,CFD,COX6A2,OR1A2
TF	Factor: Sp4; motif: SCCCCKCCCCCSN	TF:M07617	false	0.000041409248956310377	4.382902646268643	3696	43	12	62700	CBS,VCX3A,MAP4K1,BST2,EMD,RPL35,ZFPL1,RAC3,RAB9A,CFD,ICOSLG,COX6A2
TF	Factor: GR; motif: AGAACAN	TF:M07355	false	0.00004150437655459774	4.3819061053771895	5918	43	15	62700	FFAR3,CBS,IER2,ILK,VBP1,DDX52,COG5,HLA-DRB1,HSD17B10,ZFPL1,PDXDC1,RLN2,LEFTY2,COX6A2,OR1A2
TF	Factor: IRF-2; motif: NAANYGAAASYR	TF:M08775	false	0.00004150437655459774	4.3819061053771895	8506	43	18	62700	LY6K,VCX3A,IER2,ILK,VBP1,DDX52,BST2,COG5,HLA-DRB1,HSD17B10,ZFPL1,VPS53,CBR3,EMP3,RAB9A,CFD,OR1A2,GEM
TF	Factor: AP-2beta; motif: GCNNNGGSCNGVGGGN	TF:M01858	false	0.00004174652589759556	4.379379660211081	7609	43	17	62700	FFAR3,LY6K,CDHR5,VCX3A,IER2,ILK,VBP1,BST2,KCNJ4,EMD,COG5,ZFPL1,VPS53,NDUFA1,RAC3,CFD,ICOSLG
TF	Factor: TEF-3:Elf-1; motif: RGAATGCGGAAGTN	TF:M08415	false	0.00004299875492140502	4.366544119736506	9470	43	19	62700	FFAR3,VCX3A,MAP4K1,VBP1,DDX52,KCNJ4,COG5,HLA-DRB1,APOA1,HSD17B10,RPL35,ZFPL1,EMP3,NDUFA1,PDXDC1,RAB9A,CFD,PIP,COX6A2
TF	Factor: AP-2gamma; motif: NTGSCCTGRGGSNN	TF:M09591	false	0.00004433325743716878	4.353270357240855	8549	43	18	62700	LY6K,LHB,CDHR5,CBS,IER2,MAP4K1,VBP1,BST2,APOA1,CBR3,EMP3,PDXDC1,RAC3,RAB9A,CFD,SIT1,LEFTY2,COX6A2
TF	Factor: Elk-1:OC-2; motif: RCCGGAASCGATCGATNN; match class: 1	TF:M08223_1	false	0.00004468462191130268	4.349841912397052	5958	43	15	62700	FFAR3,LHB,CBS,IER2,DDX52,BST2,HLA-DRB1,HSD17B10,ZFPL1,PDXDC1,RAC3,RAB9A,TFDP3,RLN2,COX6A2
TF	Factor: AP4; motif: NMNCAGCTGGN	TF:M12580	false	0.00004489402801392297	4.347811426771671	5961	43	15	62700	FFAR3,CDHR5,VCX3A,BST2,HLA-DRB1,APOA1,FJX1,HSD17B10,RPL35,GNG3,EMP3,RAB9A,CFD,ICOSLG,LEFTY2
TF	Factor: NFATc3; motif: NTTTCCRYGGAAAN; match class: 1	TF:M11988_1	false	0.00004515171802859497	4.345325720075986	6792	43	16	62700	LY6K,CDHR5,VCX3A,ILK,BST2,APOA1,FJX1,HSD17B10,CBR3,PDXDC1,RAC3,CFD,TFDP3,SIT1,LEFTY2,COX6A2
TF	Factor: CREBPA; motif: NRTGACGTMANN	TF:M11313	false	0.00004559014177175604	4.34112905726951	3737	43	12	62700	FFAR3,LY6K,CDHR5,HLA-DRB1,HSD17B10,VPS53,GNG3,CBR3,RAB9A,TFDP3,OR1A2,GEM
TF	Factor: Nfe2l1; motif: TGYNNAGTCATT	TF:M07390	false	0.00004562129914318204	4.340832351617861	6799	43	16	62700	FFAR3,LY6K,IER2,DDX52,HSD17B10,RPL35,VPS53,GNG3,RAB9A,ICOSLG,RLN2,LEFTY2,PIP,COX6A2,OR1A2,GEM
TF	Factor: Tcfap2e; motif: TGCCCYNRGGCN	TF:M11474	false	0.00004622551480139146	4.335118243518521	1441	43	8	62700	CDHR5,BST2,FJX1,ZFPL1,CBR3,EMP3,NDUFA1,LEFTY2
TF	Factor: Pbx; motif: GATTGATKGNNS	TF:M00998	false	0.00004638224286644772	4.333648254383445	5193	43	14	62700	FFAR3,VCX3A,ILK,EMD,COG5,HSD17B10,ZFPL1,GNG3,CBR3,RLN2,LEFTY2,PIP,OR1A2,GEM
TF	Factor: Sp2; motif: GYCCCGCCYCYNNNN; match class: 1	TF:M07129_1	false	0.000047435580629023433	4.323895779125934	2493	43	10	62700	LHB,IER2,EMD,FJX1,ZFPL1,PDXDC1,RAC3,CFD,ICOSLG,COX6A2
TF	Factor: USF; motif: NNRYCACGTGRYNN	TF:M00121	false	0.00004985388228852819	4.302301016071808	2508	43	10	62700	VCX3A,IER2,DDX52,COG5,FJX1,RAC3,RAB9A,TFDP3,LEFTY2,COX6A2
TF	Factor: USF; motif: NNRYCACGTGRYNN; match class: 1	TF:M00121_1	false	0.00004985388228852819	4.302301016071808	2508	43	10	62700	VCX3A,IER2,DDX52,COG5,FJX1,RAC3,RAB9A,TFDP3,LEFTY2,COX6A2
TF	Factor: CREB1; motif: NNNTGATGTCANN	TF:M12486	false	0.0000504202048267805	4.297395394380322	3779	43	12	62700	FFAR3,LY6K,LHB,CDHR5,DDX52,HSD17B10,GNG3,CBR3,CFD,COX6A2,OR1A2,GEM
TF	Factor: PHB; motif: NCCCAGCCCCY; match class: 1	TF:M12725_1	false	0.00005043383363959982	4.2972780184511405	4485	43	13	62700	CDHR5,CBS,VCX3A,IER2,MAP4K1,KCNJ4,EMD,APOA1,RPL35,RAC3,CFD,ICOSLG,COX6A2
TF	Factor: CEBPA; motif: NNATTGCACAATNN	TF:M12502	false	0.00005110554538335698	4.291531972688669	3126	43	11	62700	FFAR3,VBP1,HLA-DRB1,FJX1,CBR3,PDXDC1,RAB9A,CFD,TFDP3,COX6A2,OR1A2
TF	Factor: CREB1; motif: NRRTGACGTMA	TF:M09887	false	0.000051157288377659566	4.291092483619297	6035	43	15	62700	FFAR3,CDHR5,VCX3A,IER2,VBP1,EMD,COG5,HLA-DRB1,ZFPL1,VPS53,NDUFA1,PDXDC1,TFDP3,RLN2,GEM
TF	Factor: SP1; motif: GGCCCCGCCCCCN; match class: 1	TF:M12666_1	false	0.000051194229108137774	4.290778992300461	4493	43	13	62700	LHB,CDHR5,IER2,ILK,KCNJ4,EMD,FJX1,ZFPL1,CBR3,PDXDC1,RAC3,RAB9A,ICOSLG
TF	Factor: SMAD3; motif: YGTCTAGACA	TF:M04026	false	0.00005138735337292073	4.289143749412222	6872	43	16	62700	CDHR5,CBS,MAP4K1,ILK,DDX52,KCNJ4,COG5,FJX1,ZFPL1,GNG3,PDXDC1,RAB9A,SIT1,LEFTY2,PIP,OR1A2
TF	Factor: GATA-5; motif: TATCTN; match class: 1	TF:M02006_1	false	0.00005142330766766842	4.288839991955784	3130	43	11	62700	LHB,VCX3A,IER2,DDX52,COG5,HLA-DRB1,APOA1,HSD17B10,GNG3,CFD,TFDP3
TF	Factor: ZBTB2; motif: TCCKCCTSR	TF:M07437	false	0.0000515389769623041	4.287864206352357	3791	43	12	62700	LY6K,LHB,VCX3A,IER2,MAP4K1,VBP1,KCNJ4,EMP3,NDUFA1,RAB9A,ICOSLG,LEFTY2
TF	Factor: Sox-4; motif: NNNNNAATTGTTNNNNN	TF:M02909	false	0.000052902194919325305	4.276526308653361	4509	43	13	62700	VCX3A,IER2,VBP1,HLA-DRB1,CBR3,NDUFA1,PDXDC1,TFDP3,RLN2,PIP,COX6A2,OR1A2,GEM
TF	Factor: ZIC4; motif: NNCCNCCCRYNGYGN; match class: 1	TF:M12227_1	false	0.00005366687985738646	4.270293653457329	6063	43	15	62700	LY6K,CBS,IER2,ILK,KCNJ4,EMD,FJX1,VPS53,CBR3,EMP3,PDXDC1,RAC3,CFD,COX6A2,GEM
TF	Factor: ZNF501; motif: NNNCSACGCGAACAC	TF:M12085	false	0.00005370118041837991	4.27001616786554	8686	43	18	62700	LY6K,LHB,CBS,IER2,MAP4K1,ILK,VBP1,DDX52,KCNJ4,EMD,COG5,HLA-DRB1,FJX1,VPS53,CBR3,RAC3,RAB9A,ICOSLG
TF	Factor: SREBP-2; motif: RTGGGGTGAY	TF:M07406	false	0.00005427119087492584	4.265430648574669	6070	43	15	62700	FFAR3,LY6K,LHB,CDHR5,MAP4K1,ILK,BST2,ZFPL1,GNG3,EMP3,NDUFA1,PDXDC1,CFD,SIT1,LEFTY2
TF	Factor: AP-2alpha; motif: GCCNNNRGS	TF:M00469	false	0.000054631864208149324	4.262553979761842	5279	43	14	62700	LY6K,LHB,CBS,IER2,DDX52,KCNJ4,FJX1,ZFPL1,CBR3,NDUFA1,PDXDC1,RAC3,CFD,LEFTY2
TF	Factor: NKX2-8; motif: NCACTTSAN	TF:M04412	false	0.00005480748686735104	4.261160111532337	3155	43	11	62700	LY6K,LHB,IER2,HLA-DRB1,RPL35,CBR3,EMP3,RAC3,RAB9A,TFDP3,GEM
TF	Factor: sin3A; motif: TGTCCNNGGTGCTG; match class: 1	TF:M04756_1	false	0.00005542573810511251	4.256288514670976	7796	43	17	62700	FFAR3,LY6K,LHB,CDHR5,MAP4K1,BST2,KCNJ4,HLA-DRB1,APOA1,RPL35,VPS53,EMP3,PDXDC1,SIT1,PIP,COX6A2,OR1A2
TF	Factor: Tbx3; motif: NAGGTGTSAN	TF:M12024	false	0.00005619883208444808	4.250272709778803	4539	43	13	62700	CDHR5,VCX3A,MAP4K1,APOA1,CBR3,RAB9A,CFD,TFDP3,ICOSLG,SIT1,LEFTY2,PIP,COX6A2
TF	Factor: AP2; motif: GCCYGSGGSN; match class: 1	TF:M08867_1	false	0.00005674205556460745	4.246094935297376	5299	43	14	62700	LY6K,LHB,CBS,IER2,ILK,KCNJ4,EMD,FJX1,ZFPL1,CBR3,PDXDC1,CFD,ICOSLG,LEFTY2
TF	Factor: ZNF586; motif: CAGGCCYRGAGG; match class: 1	TF:M10491_1	false	0.00005745506134963705	4.240671707282103	7820	43	17	62700	LY6K,LHB,CDHR5,CBS,MAP4K1,VBP1,BST2,KCNJ4,EMD,HLA-DRB1,APOA1,FJX1,RPL35,RAC3,CFD,ICOSLG,RLN2
TF	Factor: AP-4; motif: YCAGCTGNKN	TF:M10097	false	0.000058048555592726364	4.236208582228818	6110	43	15	62700	FFAR3,CDHR5,VCX3A,BST2,HLA-DRB1,APOA1,FJX1,HSD17B10,RPL35,GNG3,EMP3,RAB9A,CFD,ICOSLG,LEFTY2
TF	Factor: GEMIN3; motif: NCWGGRARRGRGNGNG	TF:M09727	false	0.000058396287448685244	4.233614762336249	8747	43	18	62700	FFAR3,LHB,VCX3A,MAP4K1,ILK,VBP1,KCNJ4,FJX1,PDXDC1,RAC3,RAB9A,CFD,TFDP3,ICOSLG,SIT1,RLN2,LEFTY2,GEM
TF	Factor: IRF-4; motif: AAGTTTC	TF:M04855	false	0.00005851119140382965	4.2327610587028	7833	43	17	62700	LY6K,CDHR5,IER2,MAP4K1,ILK,VBP1,DDX52,BST2,COG5,APOA1,HSD17B10,VPS53,EMP3,RAB9A,CFD,TFDP3,OR1A2
TF	Factor: NFATc2; motif: TTTTCCA	TF:M02265	false	0.00005862951304317522	4.231883712902704	7835	43	17	62700	CBS,VCX3A,VBP1,DDX52,COG5,ZFPL1,GNG3,CBR3,EMP3,PDXDC1,RAB9A,CFD,RLN2,LEFTY2,COX6A2,OR1A2,GEM
TF	Factor: STAT3; motif: NNTTCCRGGAANNNNN	TF:M01595	false	0.0000602936987147775	4.219728073538084	7852	43	17	62700	FFAR3,LHB,CDHR5,CBS,DDX52,BST2,COG5,HLA-DRB1,APOA1,RPL35,NDUFA1,RAC3,TFDP3,ICOSLG,LEFTY2,PIP,GEM
TF	Factor: TFAP2C; motif: NGCCCNNRGGCA	TF:M04152	false	0.0000622318588539019	4.205987226527415	7872	43	17	62700	LY6K,LHB,CDHR5,CBS,MAP4K1,BST2,KCNJ4,FJX1,ZFPL1,CBR3,EMP3,NDUFA1,CFD,ICOSLG,SIT1,LEFTY2,COX6A2
TF	Factor: TEF-3:C/EBPdelta; motif: RGWATGYNRTTRCGYAAY	TF:M08413	false	0.0000624851957033828	4.204222865630555	6152	43	15	62700	FFAR3,LY6K,IER2,ILK,VBP1,DDX52,BST2,APOA1,FJX1,GNG3,CBR3,RAB9A,ICOSLG,RLN2,OR1A2
TF	Factor: KLF3; motif: NNNNNNGGGCGGGGCNNGN; match class: 1	TF:M09970_1	false	0.00006331024858488782	4.198525981237127	3880	43	12	62700	LY6K,CBS,ILK,KCNJ4,EMD,FJX1,EMP3,PDXDC1,RAC3,RAB9A,ICOSLG,COX6A2
TF	Factor: CTCF; motif: NNYGCCCYCTRSTGGN	TF:M09744	false	0.00006405213881024686	4.193466363843112	3885	43	12	62700	LY6K,LHB,CDHR5,CBS,VBP1,DDX52,FJX1,NDUFA1,PDXDC1,SIT1,RLN2,GEM
TF	Factor: sp4; motif: NNNGCYCCGCCCCCY; match class: 1	TF:M10530_1	false	0.00006412783471237992	4.19295342386478	3886	43	12	62700	CBS,IER2,MAP4K1,EMD,FJX1,ZFPL1,GNG3,RAC3,RAB9A,ICOSLG,SIT1,COX6A2
TF	Factor: NF-KAPPAB1; motif: NGGKRNTTYCCCN	TF:M08952	false	0.00006450140398292572	4.190430832102697	7897	43	17	62700	FFAR3,LY6K,LHB,CDHR5,IER2,ILK,BST2,FJX1,RPL35,CBR3,RAC3,CFD,ICOSLG,SIT1,LEFTY2,COX6A2,GEM
TF	Factor: EVX1; motif: NTCATTAN	TF:M10864	false	0.00006643950453762552	4.1775736148927916	5382	43	14	62700	LY6K,LHB,VCX3A,IER2,VBP1,DDX52,HSD17B10,GNG3,PDXDC1,RAB9A,RLN2,COX6A2,OR1A2,GEM
TF	Factor: SMAD3; motif: YGTCTAGACA; match class: 1	TF:M04026_1	false	0.00006744847717932002	4.171027851182352	6195	43	15	62700	CDHR5,CBS,MAP4K1,ILK,DDX52,KCNJ4,COG5,FJX1,ZFPL1,GNG3,PDXDC1,SIT1,LEFTY2,PIP,OR1A2
TF	Factor: SRY; motif: AACAATNNNCATTGTT	TF:M04556	false	0.00006749570971084947	4.17072383173372	7926	43	17	62700	FFAR3,VCX3A,ILK,DDX52,HLA-DRB1,APOA1,FJX1,HSD17B10,ZFPL1,EMP3,RAB9A,CFD,TFDP3,SIT1,RLN2,PIP,GEM
TF	Factor: CREB1; motif: TKACGTCAYNN	TF:M09600	false	0.00006758622225258981	4.170141827867881	5392	43	14	62700	FFAR3,CDHR5,VCX3A,IER2,EMD,HLA-DRB1,HSD17B10,ZFPL1,VPS53,NDUFA1,PDXDC1,CFD,TFDP3,GEM
TF	Factor: T3R-beta; motif: NNRGGTCRTGACCYNN	TF:M11815	false	0.00006894593865570187	4.1614913113788745	5402	43	14	62700	FFAR3,LY6K,LHB,CBS,MAP4K1,KCNJ4,EMD,COG5,APOA1,EMP3,PDXDC1,CFD,LEFTY2,GEM
TF	Factor: SREBP-2; motif: ATCACGTGAY	TF:M11085	false	0.00006980241384971451	4.156129558702271	3923	43	12	62700	LHB,VCX3A,IER2,RPL35,NDUFA1,RAB9A,SIT1,RLN2,LEFTY2,PIP,COX6A2,GEM
TF	Factor: Sp2; motif: GGSNNGGGGGCGGGGCCNGNGS	TF:M09658	false	0.00007118177220047568	4.147631203641722	5419	43	14	62700	CDHR5,IER2,ILK,BST2,KCNJ4,EMD,FJX1,ZFPL1,CBR3,RAC3,RAB9A,CFD,ICOSLG,COX6A2
TF	Factor: BRCA2; motif: TGMCYCWGN	TF:M12723	false	0.00007160943518537199	4.145029751728738	3934	43	12	62700	LHB,MAP4K1,ILK,VBP1,BST2,HSD17B10,GNG3,EMP3,RAB9A,ICOSLG,SIT1,COX6A2
TF	Factor: VDR; motif: NRGGTCANNGRGKTCA	TF:M10106	false	0.00007208504909434228	4.142154801426689	7084	43	16	62700	LHB,CBS,IER2,MAP4K1,ILK,KCNJ4,EMD,HLA-DRB1,APOA1,CBR3,EMP3,RAB9A,SIT1,PIP,COX6A2,GEM
TF	Factor: ZNF264; motif: NMYGGGRTTAGTGCCCTN	TF:M12699	false	0.00007208504909434228	4.142154801426689	2635	43	10	62700	FFAR3,LHB,CDHR5,BST2,KCNJ4,GNG3,PDXDC1,ICOSLG,LEFTY2,COX6A2
TF	Factor: AP-2; motif: MKCCCSCNGGCG; match class: 1	TF:M00189_1	false	0.00007238799060056598	4.140333478671982	6239	43	15	62700	LY6K,LHB,CDHR5,CBS,KCNJ4,EMD,FJX1,ZFPL1,EMP3,NDUFA1,PDXDC1,RAC3,CFD,ICOSLG,LEFTY2
TF	Factor: NFATc1; motif: NTTTCCRTNNAYGGAAAN	TF:M11979	false	0.00007337623015185838	4.134444604740096	8910	43	18	62700	LY6K,CBS,IER2,MAP4K1,VBP1,DDX52,BST2,KCNJ4,HLA-DRB1,APOA1,HSD17B10,VPS53,GNG3,CBR3,PDXDC1,TFDP3,RLN2,PIP
TF	Factor: CREB; motif: NSTGACGTMANN; match class: 1	TF:M00178_1	false	0.00007511385512162409	4.124279947844275	1557	43	8	62700	FFAR3,CDHR5,VCX3A,IER2,EMD,HLA-DRB1,ZFPL1,GEM
TF	Factor: CREB1; motif: NNTGACGTCANN	TF:M09804	false	0.00007516107280004546	4.124007029691591	4682	43	13	62700	FFAR3,LY6K,LHB,CDHR5,DDX52,EMD,HSD17B10,GNG3,CBR3,EMP3,CFD,OR1A2,GEM
TF	Factor: CREB1; motif: NNTGACGTCANN; match class: 1	TF:M09804_1	false	0.00007516107280004546	4.124007029691591	4682	43	13	62700	FFAR3,LY6K,LHB,CDHR5,DDX52,EMD,HSD17B10,GNG3,CBR3,EMP3,CFD,OR1A2,GEM
TF	Factor: EHF; motif: BTTCCTGC	TF:M07251	false	0.00007624536004753279	4.117786580401724	6270	43	15	62700	FFAR3,LHB,VCX3A,MAP4K1,VBP1,BST2,COG5,CBR3,EMP3,NDUFA1,RAC3,CFD,TFDP3,ICOSLG,LEFTY2
TF	Factor: STAT6; motif: NNYTTCCY	TF:M00500	false	0.00007815827173842701	4.107025052446433	4702	43	13	62700	LHB,CBS,VCX3A,IER2,ILK,COG5,HSD17B10,ZFPL1,CBR3,EMP3,TFDP3,LEFTY2,OR1A2
TF	Factor: EKLF; motif: NGGGYGKGGCNNGG	TF:M09969	false	0.0000795682902057624	4.099259974126688	4711	43	13	62700	LHB,IER2,ILK,BST2,HSD17B10,ZFPL1,EMP3,PDXDC1,RAC3,RAB9A,ICOSLG,SIT1,COX6A2
TF	Factor: SRY; motif: AACAATANCATTGTT	TF:M04555	false	0.00008109626918408534	4.090999124950796	7161	43	16	62700	FFAR3,CDHR5,VCX3A,MAP4K1,ILK,VBP1,DDX52,VPS53,GNG3,CBR3,PDXDC1,TFDP3,RLN2,PIP,OR1A2,GEM
TF	Factor: CREM; motif: NRTGACGYMA; match class: 1	TF:M12592_1	false	0.0000812364298465051	4.090249171087422	2099	43	9	62700	FFAR3,CDHR5,VCX3A,IER2,EMD,HLA-DRB1,ZFPL1,PDXDC1,GEM
TF	Factor: USF2; motif: NNNCCACGTGACN; match class: 1	TF:M03860_1	false	0.00008269803791099181	4.082504794371733	1123	43	7	62700	VCX3A,COG5,FJX1,RAC3,TFDP3,LEFTY2,COX6A2
TF	Factor: AP-2rep; motif: CAGTGGG	TF:M00468	false	0.00008354488835052664	4.078080117034167	7181	43	16	62700	FFAR3,CDHR5,CBS,IER2,BST2,KCNJ4,COG5,HLA-DRB1,APOA1,FJX1,ZFPL1,GNG3,EMP3,RAC3,CFD,ICOSLG
TF	Factor: RUNX3; motif: NRACCGCAAACCGCAN	TF:M04109	false	0.00008380487289567302	4.076730728265017	9979	43	19	62700	LHB,CBS,ILK,EMD,COG5,FJX1,RPL35,ZFPL1,VPS53,GNG3,EMP3,RAC3,RAB9A,CFD,TFDP3,ICOSLG,SIT1,PIP,COX6A2
TF	Factor: Sp1; motif: NGGGGGCGGGGCCNGGGGGGGG; match class: 1	TF:M10071_1	false	0.0000848137527314537	4.07153372025379	4745	43	13	62700	LHB,CDHR5,IER2,ILK,EMD,FJX1,ZFPL1,CBR3,PDXDC1,RAC3,RAB9A,ICOSLG,COX6A2
TF	Factor: CREB1; motif: TKACGTCAYNN; match class: 1	TF:M09600_1	false	0.00008541317036258983	4.068475157709255	1591	43	8	62700	FFAR3,CDHR5,VCX3A,IER2,EMD,HLA-DRB1,ZFPL1,GEM
TF	Factor: ZNF647; motif: NYAGGCCYAC	TF:M12286	false	0.00008572138995442268	4.066910795578858	6343	43	15	62700	LY6K,CDHR5,MAP4K1,VBP1,DDX52,BST2,COG5,HSD17B10,RPL35,GNG3,NDUFA1,CFD,TFDP3,RLN2,LEFTY2
TF	Factor: FLI-1; motif: CMGGAWGTSAN	TF:M01208	false	0.0000857686801963733	4.066671272769991	6344	43	15	62700	FFAR3,LHB,CBS,IER2,MAP4K1,VBP1,BST2,ZFPL1,VPS53,CBR3,EMP3,NDUFA1,PDXDC1,TFDP3,OR1A2
TF	Factor: LKLF; motif: GGGGTGGKSN	TF:M07261	false	0.00008586627179643717	4.066177393202183	10000	43	19	62700	FFAR3,LHB,CDHR5,CBS,IER2,MAP4K1,VBP1,BST2,KCNJ4,HLA-DRB1,FJX1,ZFPL1,CBR3,EMP3,RAC3,CFD,ICOSLG,SIT1,RLN2
TF	Factor: SP1; motif: NCCCCKCCCCC; match class: 1	TF:M07226_1	false	0.0000861392468971382	4.064798929530082	4023	43	12	62700	CBS,IER2,EMD,FJX1,ZFPL1,GNG3,RAC3,RAB9A,CFD,ICOSLG,SIT1,COX6A2
TF	Factor: USF2; motif: NNNGGTCACGTGRYNN	TF:M09820	false	0.00008639517816943571	4.063510495401231	2120	43	9	62700	VCX3A,KCNJ4,COG5,RAC3,RAB9A,TFDP3,LEFTY2,PIP,COX6A2
TF	Factor: WT1; motif: NNGGGNGGGSGN; match class: 1	TF:M07436_1	false	0.00008844142230216026	4.053344281776127	2711	43	10	62700	CBS,VCX3A,IER2,KCNJ4,COG5,FJX1,RAC3,CFD,SIT1,COX6A2
TF	Factor: ERM; motif: NNCACTTCCGGNN	TF:M12603	false	0.00008844142230216026	4.053344281776127	7222	43	16	62700	FFAR3,LHB,CBS,IER2,MAP4K1,VBP1,BST2,EMD,ZFPL1,VPS53,CBR3,NDUFA1,PDXDC1,CFD,TFDP3,ICOSLG
TF	Factor: C-JUN:FRA-2; motif: NRTGACGTMAT; match class: 1	TF:M08941_1	false	0.00009293141621481193	4.031837444431957	3368	43	11	62700	FFAR3,CDHR5,DDX52,EMD,HLA-DRB1,HSD17B10,ZFPL1,CBR3,CFD,OR1A2,GEM
TF	Factor: MAFA; motif: TCAGCAN	TF:M01709	false	0.00009358859615776133	4.02877706715383	6397	43	15	62700	FFAR3,LHB,ILK,BST2,COG5,FJX1,HSD17B10,RPL35,GNG3,PDXDC1,TFDP3,ICOSLG,LEFTY2,COX6A2,GEM
TF	Factor: Fli-1:Max; motif: NCCGGAAACACGTGN; match class: 1	TF:M08289_1	false	0.0000947678797322029	4.0233388358561974	3376	43	11	62700	CBS,IER2,MAP4K1,DDX52,BST2,FJX1,PDXDC1,RAC3,COX6A2,OR1A2,GEM
TF	Factor: CREB; motif: CNNTGACGTMA; match class: 1	TF:M00917_1	false	0.00009594193207829578	4.017991539961287	1622	43	8	62700	FFAR3,CDHR5,VCX3A,IER2,EMD,HLA-DRB1,ZFPL1,GEM
TF	Factor: AP-2gamma; motif: NNNNWGCCYNCRGSCN	TF:M07349	false	0.00009624979523942049	4.016600185730987	3384	43	11	62700	FFAR3,LY6K,LHB,CDHR5,IER2,MAP4K1,COG5,HLA-DRB1,ZFPL1,COX6A2,GEM
TF	Factor: Sox-10; motif: CWTTGTN	TF:M01131	false	0.0000962935272343026	4.016402904785147	9119	43	18	62700	FFAR3,LHB,CBS,VCX3A,MAP4K1,VBP1,HLA-DRB1,HSD17B10,GNG3,EMP3,PDXDC1,RAC3,RAB9A,CFD,TFDP3,SIT1,RLN2,OR1A2
TF	Factor: SRY; motif: AACAATNR; match class: 1	TF:M08976_1	false	0.0000962935272343026	4.016402904785147	8181	43	17	62700	FFAR3,VCX3A,IER2,ILK,VBP1,HLA-DRB1,APOA1,HSD17B10,PDXDC1,RAB9A,TFDP3,SIT1,RLN2,PIP,COX6A2,OR1A2,GEM
TF	Factor: HMX2; motif: SCACTTANC	TF:M10646	false	0.00009834477408183146	4.00724871299654	7293	43	16	62700	LHB,CDHR5,VCX3A,ILK,VBP1,HLA-DRB1,HSD17B10,ZFPL1,GNG3,CBR3,NDUFA1,RAB9A,CFD,TFDP3,RLN2,GEM
TF	Factor: E2F-1; motif: NTTSGCGG	TF:M00430	false	0.0000992354321139391	4.00333323486101	8201	43	17	62700	FFAR3,CDHR5,CBS,IER2,MAP4K1,ILK,VBP1,KCNJ4,HLA-DRB1,HSD17B10,RPL35,GNG3,CBR3,EMP3,PDXDC1,ICOSLG,RLN2
TF	Factor: DEC; motif: SCCCAMGTGAAGN	TF:M00997	false	0.00010296162799947198	3.987324599110687	9166	43	18	62700	FFAR3,LHB,CDHR5,VCX3A,DDX52,BST2,HLA-DRB1,APOA1,RPL35,NDUFA1,PDXDC1,RAC3,RAB9A,TFDP3,ICOSLG,SIT1,LEFTY2,COX6A2
TF	Factor: ZNF432; motif: NCAGNRCCNSRGRCAGC; match class: 1	TF:M12704_1	false	0.00010296162799947198	3.987324599110687	4846	43	13	62700	FFAR3,LHB,CBS,BST2,KCNJ4,APOA1,FJX1,RPL35,VPS53,PDXDC1,RAC3,CFD,LEFTY2
TF	Factor: CP2; motif: GCHCDAMCCAG; match class: 1	TF:M00072_1	false	0.00010340314477602929	3.985466252943161	2768	43	10	62700	LHB,CDHR5,IER2,KCNJ4,GNG3,EMP3,NDUFA1,CFD,ICOSLG,LEFTY2
TF	Factor: ZEB1; motif: CAGGTGN; match class: 1	TF:M04831_1	false	0.00010372770838256687	3.9841052167038824	2177	43	9	62700	FFAR3,CDHR5,BST2,COG5,RPL35,PDXDC1,ICOSLG,RLN2,COX6A2
TF	Factor: ATF-3; motif: NATGATGTCATN	TF:M11290	false	0.00010443831057511174	3.9811401620677915	6466	43	15	62700	FFAR3,LY6K,LHB,CDHR5,DDX52,EMD,HLA-DRB1,HSD17B10,GNG3,CBR3,EMP3,CFD,COX6A2,OR1A2,GEM
TF	Factor: MafB; motif: CRCTGACNANN	TF:M03830	false	0.00010519815883616904	3.977991861078566	7337	43	16	62700	FFAR3,LY6K,CDHR5,MAP4K1,HLA-DRB1,HSD17B10,ZFPL1,VPS53,GNG3,CBR3,NDUFA1,PDXDC1,CFD,LEFTY2,OR1A2,GEM
TF	Factor: Smad2; motif: TGTCTGNCACCT	TF:M09656	false	0.00010651986975961948	3.972569373238665	6478	43	15	62700	LY6K,CDHR5,IER2,BST2,KCNJ4,COG5,HLA-DRB1,FJX1,HSD17B10,CBR3,CFD,RLN2,COX6A2,OR1A2,GEM
TF	Factor: Lhx8; motif: TGATTG	TF:M07476	false	0.00010678857286031419	3.9714752174312875	9195	43	18	62700	FFAR3,LY6K,CBS,VCX3A,VBP1,COG5,HLA-DRB1,FJX1,HSD17B10,ZFPL1,VPS53,PDXDC1,RAB9A,TFDP3,RLN2,COX6A2,OR1A2,GEM
TF	Factor: LRH-1; motif: YGACCTTGNNNCAAGGTCR	TF:M11827	false	0.00010789028576647771	3.967017656595467	2190	43	9	62700	LHB,VCX3A,IER2,MAP4K1,DDX52,HSD17B10,TFDP3,RLN2,LEFTY2
TF	Factor: SREBP; motif: VNNVTCACCCYA	TF:M00776	false	0.00010794350714404466	3.966803475574475	6489	43	15	62700	FFAR3,LHB,CDHR5,MAP4K1,BST2,EMD,ZFPL1,VPS53,GNG3,EMP3,RAB9A,CFD,RLN2,LEFTY2,OR1A2
TF	Factor: AML2; motif: CCRCACCA	TF:M01814	false	0.00010794350714404466	3.966803475574475	2786	43	10	62700	FFAR3,LHB,IER2,APOA1,VPS53,GNG3,TFDP3,ICOSLG,LEFTY2,COX6A2
TF	Factor: ATF-2; motif: NRTGAYGTMAYN	TF:M11306	false	0.00010794350714404466	3.966803475574475	3433	43	11	62700	FFAR3,LY6K,CDHR5,EMD,HLA-DRB1,HSD17B10,GNG3,CBR3,COX6A2,OR1A2,GEM
TF	Factor: Foxn2; motif: NNGCGTCNNNNNGACGCNN; match class: 1	TF:M11541_1	false	0.00010907259700961593	3.962284346225256	5667	43	14	62700	LHB,CBS,IER2,ILK,VBP1,KCNJ4,FJX1,ZFPL1,VPS53,CBR3,RAC3,CFD,ICOSLG,GEM
TF	Factor: rfx3:SRF; motif: TRGCAACNNNNNCCNWATANGGN; match class: 1	TF:M08623_1	false	0.00010977330080181844	3.9595032766841105	8276	43	17	62700	FFAR3,LHB,CDHR5,CBS,ILK,VBP1,DDX52,BST2,APOA1,HSD17B10,RPL35,ZFPL1,CBR3,NDUFA1,PDXDC1,CFD,ICOSLG
TF	Factor: TFEC; motif: RNCACRTGAY	TF:M04571	false	0.00011221804792347144	3.949937290288044	1665	43	8	62700	VCX3A,KCNJ4,COG5,RAB9A,TFDP3,LEFTY2,PIP,COX6A2
TF	Factor: FXR:RXR-ALPHA; motif: NAGKTCATTGACCYN	TF:M08954	false	0.00011221804792347144	3.949937290288044	6514	43	15	62700	CDHR5,VCX3A,ILK,VBP1,RPL35,GNG3,CBR3,PDXDC1,RAB9A,ICOSLG,SIT1,RLN2,LEFTY2,COX6A2,OR1A2
TF	Factor: RAR-gamma; motif: NAGGTCAAAAGGTCAN	TF:M11806	false	0.00011221804792347144	3.949937290288044	2204	43	9	62700	FFAR3,MAP4K1,KCNJ4,COG5,APOA1,VPS53,NDUFA1,CFD,PIP
TF	Factor: SUHW1; motif: TCTCTCCAGTRTGAATTCTCTGAT	TF:M10541	false	0.00011222738092724082	3.9499011721807635	7385	43	16	62700	FFAR3,LY6K,LHB,CDHR5,VCX3A,MAP4K1,ILK,KCNJ4,HLA-DRB1,APOA1,HSD17B10,RPL35,EMP3,RAB9A,PIP,COX6A2
TF	Factor: AP-4; motif: AWCAGCTGWT	TF:M11206	false	0.00011446649809185505	3.9413216034797767	7398	43	16	62700	FFAR3,LHB,CDHR5,COG5,HLA-DRB1,FJX1,HSD17B10,RPL35,GNG3,NDUFA1,PDXDC1,RAB9A,ICOSLG,LEFTY2,COX6A2,OR1A2
TF	Factor: AP-4; motif: AWCAGCTGWT; match class: 1	TF:M11206_1	false	0.00011446649809185505	3.9413216034797767	7398	43	16	62700	FFAR3,LHB,CDHR5,COG5,HLA-DRB1,FJX1,HSD17B10,RPL35,GNG3,NDUFA1,PDXDC1,RAB9A,ICOSLG,LEFTY2,COX6A2,OR1A2
TF	Factor: Erg; motif: NACCGGATATCCGGTN; match class: 1	TF:M11391_1	false	0.00011651251912350614	3.9336274077354054	9266	43	18	62700	FFAR3,LY6K,LHB,CBS,VCX3A,MAP4K1,ILK,BST2,HLA-DRB1,ZFPL1,VPS53,EMP3,PDXDC1,RAB9A,SIT1,RLN2,PIP,OR1A2
TF	Factor: CREB1; motif: NRTGACGYN	TF:M11217	false	0.00011651251912350614	3.9336274077354054	2815	43	10	62700	FFAR3,VCX3A,IER2,EMD,COG5,HLA-DRB1,ZFPL1,NDUFA1,PDXDC1,GEM
TF	Factor: COUP-TF1; motif: RAGGTCANTGACCTY	TF:M11745	false	0.00011822268990630749	3.9272991634258387	6547	43	15	62700	LHB,CDHR5,VCX3A,ILK,VBP1,EMD,APOA1,HSD17B10,ZFPL1,RAB9A,ICOSLG,RLN2,LEFTY2,COX6A2,OR1A2
TF	Factor: ATF-1; motif: CYYTGACGTCA	TF:M00691	false	0.00011944078755109203	3.922847341686532	4929	43	13	62700	FFAR3,LHB,CDHR5,VCX3A,EMD,VPS53,GNG3,NDUFA1,PDXDC1,CFD,TFDP3,ICOSLG,GEM
TF	Factor: AP-2gamma; motif: GCCYNNGGS; match class: 1	TF:M00470_1	false	0.00011987997581471996	3.921253353343466	5724	43	14	62700	LY6K,LHB,CBS,IER2,DDX52,KCNJ4,ZFPL1,CBR3,EMP3,PDXDC1,RAC3,CFD,SIT1,LEFTY2
TF	Factor: NKX2-3; motif: NCCACTTRAN	TF:M04411	false	0.00012191840367484695	3.9139307323540806	798	43	6	62700	LHB,IER2,HLA-DRB1,CBR3,RAB9A,OR1A2
TF	Factor: Sp1; motif: GGNDGGRGGCGGGG; match class: 1	TF:M04953_1	false	0.0001221199410608824	3.9132134139781884	4193	43	12	62700	CBS,IER2,KCNJ4,EMD,COG5,FJX1,ZFPL1,RAC3,CFD,ICOSLG,SIT1,COX6A2
TF	Factor: NF-kappaB; motif: GGGGATYCCC; match class: 1	TF:M00051_1	false	0.00012438535014353978	3.905230766964164	2841	43	10	62700	FFAR3,LY6K,KCNJ4,FJX1,RPL35,RAC3,CFD,ICOSLG,SIT1,COX6A2
TF	Factor: CTCF; motif: NCCRSTAGGGGGCGC	TF:M08911	false	0.0001267262272845019	3.897133494144364	9332	43	18	62700	FFAR3,LY6K,LHB,CBS,IER2,DDX52,KCNJ4,EMD,FJX1,ZFPL1,VPS53,CBR3,PDXDC1,RAC3,CFD,ICOSLG,RLN2,GEM
TF	Factor: E2F-1; motif: TTGGCGCGRAANNGNM	TF:M00938	false	0.00012740004569378156	3.8948304162349414	7472	43	16	62700	LY6K,CBS,MAP4K1,KCNJ4,FJX1,RPL35,ZFPL1,VPS53,CBR3,NDUFA1,PDXDC1,RAC3,RAB9A,CFD,RLN2,COX6A2
TF	Factor: Egr-3; motif: NTGCGTGGGCGK	TF:M00245	false	0.00012788760733175114	3.893171537837193	7475	43	16	62700	FFAR3,LHB,CBS,IER2,MAP4K1,EMD,COG5,FJX1,HSD17B10,RPL35,CBR3,NDUFA1,CFD,ICOSLG,LEFTY2,COX6A2
TF	Factor: ETS1; motif: GCCGGAWGTACTTCCGGN; match class: 1	TF:M03978_1	false	0.00012942243238690164	3.8879904422337743	6607	43	15	62700	LY6K,LHB,CBS,IER2,VBP1,EMD,APOA1,FJX1,HSD17B10,RPL35,VPS53,NDUFA1,RAC3,CFD,ICOSLG
TF	Factor: ATF3; motif: CBCTGACGTCANCS; match class: 1	TF:M00513_1	false	0.00013191801369194126	3.8796958965473136	3523	43	11	62700	FFAR3,LY6K,LHB,CDHR5,EMD,HSD17B10,GNG3,CBR3,COX6A2,OR1A2,GEM
TF	Factor: HEB; motif: RCCWGCTG	TF:M00698	false	0.00013205740192708343	3.8792372512083246	2865	43	10	62700	FFAR3,CBS,BST2,APOA1,VPS53,PDXDC1,RAC3,ICOSLG,LEFTY2,COX6A2
TF	Factor: CSX; motif: NCCACTTRAN; match class: 1	TF:M10640_1	false	0.00013397278389278575	3.8729834180954685	1229	43	7	62700	LHB,HLA-DRB1,CBR3,RAB9A,SIT1,OR1A2,GEM
TF	Factor: CTIP-2; motif: RTMGTACAA	TF:M05956	false	0.00013652147665169326	3.8647990229262597	817	43	6	62700	FFAR3,VBP1,COG5,TFDP3,RLN2,OR1A2
TF	Factor: PLAGL2; motif: AAGGACC	TF:M05548	false	0.00013652147665169326	3.8647990229262597	4247	43	12	62700	FFAR3,LY6K,ILK,COG5,HLA-DRB1,APOA1,RPL35,GNG3,NDUFA1,PIP,OR1A2,GEM
TF	Factor: ZNF460; motif: NNACNCCCCCCNN; match class: 1	TF:M12313_1	false	0.00013793000997342993	3.8603412323888975	2273	43	9	62700	CBS,VCX3A,IER2,KCNJ4,COG5,EMP3,RAC3,CFD,COX6A2
TF	Factor: WT1; motif: NNGGGNGGGSGN	TF:M07436	false	0.00014007158032525987	3.8536499714946855	6657	43	15	62700	CDHR5,CBS,VCX3A,IER2,MAP4K1,KCNJ4,COG5,FJX1,RPL35,GNG3,CBR3,RAC3,CFD,SIT1,COX6A2
TF	Factor: Sall1; motif: NGGTCCKRGKRA	TF:M05467	false	0.0001403803107997001	3.8526938004018985	4261	43	12	62700	CBS,VCX3A,KCNJ4,APOA1,VPS53,GNG3,EMP3,NDUFA1,RAC3,CFD,ICOSLG,OR1A2
TF	Factor: CREB; motif: NNTKACGTCANNNS; match class: 1	TF:M00916_1	false	0.00014102504328912407	3.8507037582912775	1729	43	8	62700	FFAR3,CDHR5,VCX3A,IER2,EMD,HLA-DRB1,ZFPL1,GEM
TF	Factor: NF-1; motif: TTGGCNN	TF:M07364	false	0.00014363690327406212	3.842733966574955	5031	43	13	62700	LHB,CDHR5,VCX3A,MAP4K1,KCNJ4,COG5,APOA1,RPL35,GNG3,ICOSLG,PIP,COX6A2,GEM
TF	Factor: FXR:RXR-alpha; motif: CAAGGTSAWTAACC	TF:M00631	false	0.00014396452235355354	3.8417445193243145	3562	43	11	62700	VCX3A,ILK,VBP1,BST2,FJX1,RPL35,VPS53,NDUFA1,RAB9A,SIT1,OR1A2
TF	Factor: TFE3; motif: NNCACGTGAY	TF:M04193	false	0.00014469118090109943	3.839557938837491	2290	43	9	62700	VCX3A,KCNJ4,COG5,RAB9A,TFDP3,SIT1,LEFTY2,PIP,COX6A2
TF	Factor: ESRRA; motif: AAGGTCATNCAAGGTCA	TF:M04457	false	0.00014513503133218444	3.8382277489818524	3567	43	11	62700	LY6K,IER2,DDX52,KCNJ4,APOA1,RPL35,CBR3,ICOSLG,SIT1,PIP,OR1A2
TF	Factor: SALL2; motif: GGGTGGG; match class: 1	TF:M04595_1	false	0.00014595990057414968	3.8357664411426375	7570	43	16	62700	FFAR3,LHB,CDHR5,CBS,IER2,VBP1,KCNJ4,APOA1,ZFPL1,GNG3,CBR3,EMP3,RAC3,CFD,ICOSLG,SIT1
TF	Factor: ATF3; motif: GRTGACKCA	TF:M12582	false	0.00014626753055636634	3.834852070766249	7572	43	16	62700	LY6K,CBS,MAP4K1,COG5,FJX1,VPS53,GNG3,EMP3,NDUFA1,PDXDC1,RAB9A,CFD,TFDP3,SIT1,PIP,GEM
TF	Factor: ARNTLIKE; motif: NNNSCACGTG; match class: 1	TF:M08868_1	false	0.00014853104354762162	3.8281827676771805	2912	43	10	62700	LY6K,CBS,COG5,FJX1,RAC3,TFDP3,ICOSLG,SIT1,LEFTY2,COX6A2
TF	Factor: PRDM16; motif: KGGTCATRACCM; match class: 1	TF:M05946_1	false	0.00014860171114923135	3.8279761896441498	2300	43	9	62700	FFAR3,LHB,CBS,MAP4K1,BST2,KCNJ4,HSD17B10,LEFTY2,GEM
TF	Factor: Sp1; motif: GGGGCGGGGT; match class: 1	TF:M00008_1	false	0.00015675345373491597	3.8047828816201053	5079	43	13	62700	FFAR3,CDHR5,IER2,ILK,BST2,KCNJ4,EMD,ZFPL1,PDXDC1,RAC3,RAB9A,ICOSLG,SIT1
TF	Factor: ZNF775; motif: RGRGAGAAGN	TF:M12720	false	0.00015920398280584827	3.798046071717909	3608	43	11	62700	CDHR5,ILK,VBP1,DDX52,COG5,CBR3,EMP3,CFD,TFDP3,RLN2,GEM
TF	Factor: ZNF515; motif: WNSCCCCCWGCNG	TF:M08835	false	0.00015920398280584827	3.798046071717909	3608	43	11	62700	LY6K,CDHR5,ILK,EMD,ZFPL1,VPS53,GNG3,EMP3,RAC3,TFDP3,LEFTY2
TF	Factor: ROX; motif: GNNNCASGTGGS	TF:M09764	false	0.00016088583201305436	3.793482199216505	5902	43	14	62700	LY6K,CBS,VCX3A,IER2,ILK,DDX52,BST2,COG5,FJX1,RPL35,RAC3,TFDP3,ICOSLG,COX6A2
TF	Factor: AP-2alpha; motif: NNNGSCCTGRGGSN	TF:M04896	false	0.0001609984698334983	3.793178251583219	5903	43	14	62700	LY6K,LHB,CBS,IER2,MAP4K1,APOA1,VPS53,EMP3,PDXDC1,RAC3,CFD,SIT1,LEFTY2,COX6A2
TF	Factor: ctcf; motif: CCRSCAGGGGGCGCN	TF:M10426	false	0.00016408306272691885	3.7849362461490363	9538	43	18	62700	FFAR3,LY6K,LHB,CBS,IER2,VBP1,DDX52,KCNJ4,EMD,FJX1,RPL35,ZFPL1,CBR3,PDXDC1,RAC3,CFD,RLN2,GEM
TF	Factor: Nkx3-2; motif: TRAGTG	TF:M01181	false	0.000165802198272926	3.7804097156948373	9546	43	18	62700	VCX3A,ILK,VBP1,DDX52,HLA-DRB1,APOA1,FJX1,HSD17B10,RPL35,ZFPL1,GNG3,CBR3,EMP3,RAB9A,RLN2,COX6A2,OR1A2,GEM
TF	Factor: c-Myb; motif: NCNRNNGRCNGTTGGKGG	TF:M00004	false	0.0001663820686210762	3.778893480440384	7661	43	16	62700	FFAR3,VCX3A,ILK,VBP1,BST2,EMD,APOA1,HSD17B10,GNG3,EMP3,RAC3,RAB9A,CFD,SIT1,PIP,GEM
TF	Factor: ATF-1; motif: NRTGACGTMAN; match class: 1	TF:M09592_1	false	0.0001663820686210762	3.778893480440384	1279	43	7	62700	FFAR3,CDHR5,VCX3A,IER2,EMD,ZFPL1,GEM
TF	Factor: mbnl2; motif: NYGCYTYGCTTN	TF:M12135	false	0.00016942912887663	3.771011922087596	5933	43	14	62700	LY6K,VCX3A,MAP4K1,ILK,EMD,APOA1,FJX1,HSD17B10,RPL35,GNG3,CBR3,NDUFA1,RLN2,COX6A2
TF	Factor: AP-3; motif: TKGAAAKN	TF:M04609	false	0.0001697067016709098	3.770301007174207	4358	43	12	62700	LY6K,FJX1,GNG3,EMP3,PDXDC1,RAC3,RAB9A,CFD,TFDP3,RLN2,PIP,OR1A2
TF	Factor: RAR-gamma; motif: RAGGTCRTGACCTY	TF:M11805	false	0.000172377902446761	3.7635184082359623	2350	43	9	62700	LHB,CBS,IER2,MAP4K1,BST2,KCNJ4,COG5,EMP3,GEM
TF	Factor: Ets; motif: ACTTCCTS	TF:M00971	false	0.000172377902446761	3.7635184082359623	2350	43	9	62700	CDHR5,VCX3A,IER2,HLA-DRB1,RPL35,ZFPL1,PDXDC1,TFDP3,RLN2
TF	Factor: AP-2; motif: GSCCSCRGGCNRNRNN; match class: 1	TF:M00800_1	false	0.0001741681003334159	3.7590313850217645	4371	43	12	62700	CBS,ILK,KCNJ4,EMD,APOA1,VPS53,CBR3,PDXDC1,RAC3,ICOSLG,COX6A2,GEM
TF	Factor: SP2; motif: NNRRCCAATSRGNRNSNGSN; match class: 1	TF:M12668_1	false	0.0001749128755911564	3.7571782202961934	5953	43	14	62700	FFAR3,LHB,CDHR5,CBS,VCX3A,VBP1,DDX52,EMD,COG5,HLA-DRB1,FJX1,HSD17B10,ZFPL1,RLN2
TF	Factor: NF-1C; motif: NYTGGCNNYNNGCCARN	TF:M10002	false	0.00017809360307355563	3.7493516796369777	6816	43	15	62700	FFAR3,LY6K,CDHR5,IER2,MAP4K1,BST2,KCNJ4,COG5,HSD17B10,RPL35,GNG3,CBR3,ICOSLG,LEFTY2,GEM
TF	Factor: YY1; motif: NYNKCCATNTT	TF:M01035	false	0.00017815364849289706	3.7492052790996215	5964	43	14	62700	VCX3A,VBP1,DDX52,HLA-DRB1,APOA1,HSD17B10,RPL35,ZFPL1,GNG3,NDUFA1,PDXDC1,RAB9A,TFDP3,PIP
TF	Factor: MLLT10; motif: CYNNCCNNGGNGCTG	TF:M12636	false	0.00018001955509720533	3.7446803159548976	9612	43	18	62700	FFAR3,LY6K,LHB,CDHR5,IER2,MAP4K1,KCNJ4,EMD,APOA1,FJX1,ZFPL1,VPS53,GNG3,PDXDC1,RAC3,TFDP3,LEFTY2,COX6A2
TF	Factor: Foxn2; motif: NNGCGTCNNNNNGACGCNN	TF:M11541	false	0.0001807659442187449	3.74288338597906	5973	43	14	62700	LHB,CBS,IER2,ILK,VBP1,KCNJ4,FJX1,ZFPL1,VPS53,CBR3,RAC3,CFD,ICOSLG,GEM
TF	Factor: T-box; motif: NASGTGTNAN	TF:M12021	false	0.000182158730020529	3.739550010209114	4394	43	12	62700	CDHR5,VCX3A,MAP4K1,DDX52,KCNJ4,APOA1,RPL35,CBR3,CFD,TFDP3,PIP,COX6A2
TF	Factor: RXRA; motif: RRGGTCATGACCYY	TF:M04490	false	0.00018324418029224885	3.736969809358581	7729	43	16	62700	FFAR3,LY6K,LHB,CDHR5,CBS,VCX3A,MAP4K1,ILK,BST2,KCNJ4,APOA1,EMP3,PDXDC1,RAB9A,CFD,GEM
TF	Factor: TFAP2B; motif: NGCCCNNRGGCA	TF:M04149	false	0.00018690801150739216	3.728372082896809	2378	43	9	62700	LY6K,LHB,CDHR5,FJX1,ZFPL1,CBR3,EMP3,LEFTY2,COX6A2
TF	Factor: NURR1; motif: YRRCCTT	TF:M01269	false	0.00018691825430893584	3.728348283647813	5994	43	14	62700	LHB,CDHR5,CBS,VCX3A,BST2,APOA1,HSD17B10,ZFPL1,GNG3,CFD,ICOSLG,RLN2,LEFTY2,OR1A2
TF	Factor: ctcf; motif: CCNCNAGRKGGCRSTN	TF:M07249	false	0.0001905254687083837	3.720046961299707	6861	43	15	62700	FFAR3,LHB,CBS,MAP4K1,ILK,VBP1,FJX1,CBR3,NDUFA1,PDXDC1,RAC3,CFD,TFDP3,RLN2,GEM
TF	Factor: TFAP2A; motif: NGCCYSAGGCN	TF:M04147	false	0.00019250087698531758	3.715567287615135	5195	43	13	62700	LHB,CBS,IER2,APOA1,HSD17B10,RPL35,CBR3,PDXDC1,RAC3,RAB9A,ICOSLG,SIT1,LEFTY2
TF	Factor: USF1; motif: RNCACGTGAY	TF:M04196	false	0.00019469679349829093	3.7106412009066023	1822	43	8	62700	VCX3A,KCNJ4,COG5,RAB9A,TFDP3,LEFTY2,PIP,COX6A2
TF	Factor: CDP; motif: NATCGATCGS	TF:M00104	false	0.00019561706681668173	3.7085932574166987	4430	43	12	62700	LHB,ILK,DDX52,BST2,EMD,HLA-DRB1,HSD17B10,ZFPL1,GNG3,EMP3,TFDP3,RLN2
TF	Factor: Miz-1; motif: NNRGGWGGGGGAGGGGMRR	TF:M10112	false	0.000196194710783871	3.7073127049496564	8711	43	17	62700	CDHR5,CBS,IER2,ILK,KCNJ4,EMD,APOA1,FJX1,HSD17B10,VPS53,GNG3,CBR3,EMP3,RAC3,CFD,ICOSLG,SIT1
TF	Factor: NFATc1; motif: TTTCCWN	TF:M01718	false	0.00019701858121061482	3.7054928127384597	6026	43	14	62700	LY6K,BST2,FJX1,HSD17B10,ZFPL1,EMP3,RAB9A,CFD,TFDP3,SIT1,RLN2,PIP,COX6A2,OR1A2
TF	Factor: SREBP-1; motif: CACSCCA	TF:M00749	false	0.00020051486631295814	3.6978534229523343	8727	43	17	62700	FFAR3,LHB,CDHR5,CBS,MAP4K1,BST2,KCNJ4,EMD,HLA-DRB1,APOA1,ZFPL1,GNG3,EMP3,RAC3,CFD,RLN2,LEFTY2
TF	Factor: TEAD1; motif: NNACATTCCAGNN	TF:M12500	false	0.00020098582702284136	3.6968345667725098	6038	43	14	62700	LY6K,IER2,VBP1,DDX52,BST2,HLA-DRB1,APOA1,FJX1,RPL35,EMP3,PDXDC1,ICOSLG,COX6A2,GEM
TF	Factor: RAR-gamma; motif: TGACCTBYNKN	TF:M03562	false	0.00020152648575079635	3.6956678683342	4446	43	12	62700	VCX3A,MAP4K1,KCNJ4,COG5,RPL35,RAB9A,CFD,LEFTY2,PIP,COX6A2,OR1A2,GEM
TF	Factor: IRX2a; motif: ACRYGNNNNACRYGT	TF:M11022	false	0.00020298728358403008	3.69253116820634	9710	43	18	62700	LHB,CBS,DDX52,KCNJ4,EMD,COG5,FJX1,RPL35,ZFPL1,CBR3,NDUFA1,RAC3,RAB9A,CFD,TFDP3,ICOSLG,PIP,COX6A2
TF	Factor: TF3C-beta; motif: CCNGGAGGGCTTCCTGGAGGAG; match class: 1	TF:M04863_1	false	0.00020451052569872195	3.6892843349171036	8744	43	17	62700	FFAR3,CDHR5,IER2,VBP1,BST2,KCNJ4,EMD,APOA1,FJX1,RPL35,CBR3,PDXDC1,RAC3,CFD,ICOSLG,SIT1,LEFTY2
TF	Factor: ISL2; motif: GCAMTTAR	TF:M04379	false	0.00020463459668976068	3.689020940119143	4455	43	12	62700	ILK,DDX52,HLA-DRB1,FJX1,ZFPL1,GNG3,CBR3,RAB9A,RLN2,COX6A2,OR1A2,GEM
TF	Factor: NFATc1; motif: NTTTCCRTNNAYGGAAAN; match class: 1	TF:M11979_1	false	0.00020471900898516083	3.6888418294719743	8747	43	17	62700	LY6K,CBS,IER2,MAP4K1,VBP1,DDX52,BST2,KCNJ4,HLA-DRB1,APOA1,HSD17B10,VPS53,CBR3,PDXDC1,TFDP3,RLN2,PIP
TF	Factor: AP-4:Dlx-3; motif: NCAGCTGNNNNNNGTAATKR	TF:M08671	false	0.00020471900898516083	3.6888418294719743	4456	43	12	62700	LHB,CBS,VCX3A,VBP1,APOA1,HSD17B10,EMP3,SIT1,LEFTY2,PIP,COX6A2,OR1A2
TF	Factor: myogenin; motif: CRSCTGTTBNNTTTGGCACGSNGCCARCH; match class: 1	TF:M00056_1	false	0.00020482870359594303	3.688609183732135	4457	43	12	62700	FFAR3,LY6K,CDHR5,MAP4K1,BST2,FJX1,EMP3,ICOSLG,RLN2,LEFTY2,COX6A2,GEM
TF	Factor: Six-3; motif: NNGTATCRNN	TF:M11034	false	0.00020584509769154096	3.6864594714931376	3728	43	11	62700	FFAR3,VCX3A,DDX52,FJX1,GNG3,NDUFA1,RAC3,RAB9A,COX6A2,OR1A2,GEM
TF	Factor: TIEG1; motif: GGSGGKGNNN	TF:M08905	false	0.00020609258051959196	3.6859376428515516	5238	43	13	62700	LHB,CDHR5,IER2,MAP4K1,FJX1,ZFPL1,GNG3,EMP3,RAC3,CFD,SIT1,LEFTY2,COX6A2
TF	Factor: PEBP2beta; motif: TGTGGTY	TF:M03841	false	0.00020682913626492885	3.6843882816914033	7821	43	16	62700	FFAR3,LY6K,LHB,CDHR5,CBS,VCX3A,ILK,BST2,COG5,GNG3,NDUFA1,RAB9A,LEFTY2,PIP,COX6A2,GEM
TF	Factor: CREB1; motif: NRTGAYGTCAYN	TF:M11222	false	0.00020846150267009528	3.680974135997877	3735	43	11	62700	FFAR3,LY6K,CDHR5,DDX52,EMD,HSD17B10,GNG3,CBR3,CFD,OR1A2,GEM
TF	Factor: TEF-3:Erg; motif: ACCGGAAATRNNNNNCATWCC	TF:M08637	false	0.0002088835227660836	3.680095816860283	4469	43	12	62700	FFAR3,ILK,BST2,APOA1,HSD17B10,RPL35,VPS53,EMP3,PDXDC1,RAC3,SIT1,GEM
TF	Factor: JunD; motif: RTGACGTCA	TF:M04681	false	0.00021110184539811842	3.675507970184922	6074	43	14	62700	FFAR3,LY6K,LHB,CDHR5,DDX52,EMD,HSD17B10,GNG3,CBR3,EMP3,CFD,COX6A2,OR1A2,GEM
TF	Factor: c-Ets; motif: KRCAGGAARTRNKT	TF:M00340	false	0.000214760885433742	3.6680448141603015	5262	43	13	62700	FFAR3,MAP4K1,ILK,BST2,COG5,HLA-DRB1,CBR3,EMP3,PDXDC1,CFD,TFDP3,RLN2,OR1A2
TF	Factor: Fli-1; motif: RCMGGAAGYGNNN	TF:M09613	false	0.00021537371658566026	3.6668072975017862	5264	43	13	62700	FFAR3,LHB,IER2,MAP4K1,BST2,VPS53,CBR3,EMP3,PDXDC1,CFD,TFDP3,RLN2,OR1A2
TF	Factor: ATF-2; motif: TTACGTAA	TF:M00040	false	0.0002170558878404243	3.6634284290285755	6954	43	15	62700	FFAR3,LY6K,CDHR5,VBP1,DDX52,HLA-DRB1,FJX1,VPS53,RAB9A,TFDP3,RLN2,LEFTY2,PIP,COX6A2,GEM
TF	Factor: BTEB2; motif: GNAGGGGGNGGGSSNN	TF:M03814	false	0.00021747049161921188	3.662599663750066	5270	43	13	62700	CBS,IER2,KCNJ4,EMD,APOA1,FJX1,ZFPL1,GNG3,CBR3,RAC3,CFD,SIT1,RLN2
TF	Factor: PURBETA; motif: NCWGRGGCTGGGG	TF:M12726	false	0.00021815038956101492	3.6612440071371743	7861	43	16	62700	FFAR3,LHB,CDHR5,CBS,MAP4K1,ILK,BST2,KCNJ4,APOA1,RPL35,EMP3,RAC3,CFD,TFDP3,ICOSLG,SIT1
TF	Factor: ZABC1; motif: NNTGNMCTTTGNNCYNNN	TF:M12683	false	0.00021815038956101492	3.6612440071371743	4492	43	12	62700	FFAR3,CDHR5,IER2,BST2,COG5,HSD17B10,RPL35,ZFPL1,GNG3,SIT1,OR1A2,GEM
TF	Factor: N-Myc; motif: NGCCACGTGSNN	TF:M09991	false	0.00022010500062164256	3.657370090487474	1862	43	8	62700	LY6K,CBS,IER2,COG5,FJX1,RAC3,TFDP3,COX6A2
TF	Factor: NR1B2; motif: RAGGTCRTGACCTY	TF:M11800	false	0.0002201851848338661	3.6572119058972206	3762	43	11	62700	LY6K,LHB,CBS,VCX3A,MAP4K1,BST2,KCNJ4,COG5,EMP3,CFD,GEM
TF	Factor: AML1; motif: TGTGGTK	TF:M01658	false	0.00022227068958026038	3.653117803125644	4503	43	12	62700	LY6K,LHB,CDHR5,CBS,VCX3A,ILK,BST2,COG5,NDUFA1,PIP,COX6A2,GEM
TF	Factor: TEF-1; motif: NRCATWCCN	TF:M12042	false	0.00022227068958026038	3.653117803125644	5284	43	13	62700	IER2,MAP4K1,VBP1,DDX52,HLA-DRB1,APOA1,FJX1,RPL35,GNG3,TFDP3,COX6A2,OR1A2,GEM
TF	Factor: ATF-1; motif: NRTGACGTMAN	TF:M09592	false	0.0002225043636841491	3.652661467355574	4504	43	12	62700	FFAR3,CDHR5,VCX3A,IER2,EMD,COG5,HLA-DRB1,ZFPL1,CBR3,CFD,TFDP3,GEM
TF	Factor: Pax-6; motif: CTGACCTGGAACTM	TF:M00979	false	0.0002226324947074917	3.6524114471791447	9795	43	18	62700	LY6K,LHB,MAP4K1,BST2,KCNJ4,HLA-DRB1,FJX1,HSD17B10,RPL35,VPS53,GNG3,EMP3,NDUFA1,CFD,SIT1,RLN2,COX6A2,GEM
TF	Factor: TFAP2A; motif: NGCCCYNNGGGCN; match class: 1	TF:M04148_1	false	0.00022269257391468165	3.652294265056886	9796	43	18	62700	FFAR3,LHB,CDHR5,CBS,IER2,MAP4K1,ILK,VBP1,KCNJ4,COG5,FJX1,RPL35,VPS53,PDXDC1,RAC3,CFD,ICOSLG,LEFTY2
TF	Factor: Pax-3; motif: NNNNNNCGTCACGSTYNNNNN; match class: 1	TF:M00327_1	false	0.00022629768276749524	3.6453198930909743	6986	43	15	62700	FFAR3,LY6K,LHB,CBS,KCNJ4,COG5,FJX1,HSD17B10,RPL35,VPS53,NDUFA1,RAB9A,ICOSLG,SIT1,LEFTY2
TF	Factor: YY1; motif: GCCGCCATNTTGNNNNNGGNCN	TF:M04696	false	0.00022749502569841226	3.643028094986424	7894	43	16	62700	CDHR5,CBS,VCX3A,MAP4K1,VBP1,HLA-DRB1,APOA1,HSD17B10,RPL35,ZFPL1,GNG3,NDUFA1,PDXDC1,RAB9A,PIP,COX6A2
TF	Factor: EGR1; motif: NGNGKGGGYGGNGS	TF:M09761	false	0.00022880740826681346	3.6405299181774775	5303	43	13	62700	LHB,CDHR5,CBS,KCNJ4,EMD,COG5,APOA1,FJX1,CBR3,RAC3,CFD,RLN2,COX6A2
TF	Factor: RelA-p65; motif: BCWGGGRANNK; match class: 1	TF:M04811_1	false	0.00022880740826681346	3.6405299181774775	1875	43	8	62700	FFAR3,LY6K,IER2,BST2,KCNJ4,APOA1,GNG3,CFD
TF	Factor: Erg; motif: NACCGGAARYN	TF:M11392	false	0.0002334808628404102	3.6317487104015536	8856	43	17	62700	FFAR3,LHB,CBS,IER2,MAP4K1,ILK,VBP1,EMD,COG5,FJX1,ZFPL1,VPS53,NDUFA1,PDXDC1,ICOSLG,SIT1,GEM
TF	Factor: HIF1A; motif: NNACGTGCNN	TF:M09773	false	0.00023445742548084094	3.6299360082043504	2464	43	9	62700	FFAR3,CBS,MAP4K1,KCNJ4,EMD,FJX1,NDUFA1,RLN2,GEM
TF	Factor: pax-6; motif: NYACGCNTSRNYGCNYN; match class: 1	TF:M11883_1	false	0.00023735579026927094	3.624600169248675	7926	43	16	62700	FFAR3,LY6K,CBS,IER2,VBP1,EMD,COG5,FJX1,RPL35,VPS53,NDUFA1,PDXDC1,RAC3,CFD,TFDP3,ICOSLG
TF	Factor: Sp1; motif: CCCCGCCCCN; match class: 1	TF:M00933_1	false	0.00023782742695105993	3.623738062725539	5326	43	13	62700	CDHR5,CBS,IER2,KCNJ4,EMD,FJX1,GNG3,RAC3,RAB9A,CFD,ICOSLG,SIT1,COX6A2
TF	Factor: Myogenin; motif: YGACAGCTGTTN	TF:M11193	false	0.00024331239721172188	3.6138357624071342	94	43	3	62700	HLA-DRB1,NDUFA1,COX6A2
TF	Factor: ERG; motif: ACCGGAWATCCGGT; match class: 1	TF:M03976_1	false	0.00024484750162869704	3.6111043230707427	7948	43	16	62700	FFAR3,LHB,CBS,VCX3A,MAP4K1,ILK,VBP1,BST2,ZFPL1,EMP3,NDUFA1,RAC3,SIT1,RLN2,PIP,OR1A2
TF	Factor: FOXJ2; motif: AYMATAATATTTKN	TF:M00423	false	0.000246944083105215	3.6074013752750194	7046	43	15	62700	FFAR3,IER2,VBP1,DDX52,HLA-DRB1,GNG3,CBR3,PDXDC1,RAB9A,TFDP3,SIT1,RLN2,LEFTY2,COX6A2,OR1A2
TF	Factor: TFEA; motif: RGTCACGTGA	TF:M10100	false	0.0002478670720813035	3.605781163281465	6179	43	14	62700	CDHR5,VCX3A,BST2,KCNJ4,COG5,HSD17B10,GNG3,RAB9A,CFD,TFDP3,RLN2,LEFTY2,COX6A2,GEM
TF	Factor: Nkx2-3; motif: NSCACTTNNC	TF:M10637	false	0.00025447068923925624	3.5943622338959296	1907	43	8	62700	LHB,CDHR5,VCX3A,HLA-DRB1,HSD17B10,ZFPL1,GNG3,GEM
TF	Factor: KLF4; motif: MCACACCCTNN	TF:M09808	false	0.00025554505901749215	3.59253251174331	3834	43	11	62700	LHB,CDHR5,VCX3A,ILK,BST2,EMD,HSD17B10,RPL35,RAB9A,CFD,SIT1
TF	Factor: YY1; motif: NGCCGCCATYTTGN	TF:M12275	false	0.00026161054454269193	3.582344755208573	7084	43	15	62700	CDHR5,VCX3A,MAP4K1,VBP1,HLA-DRB1,APOA1,HSD17B10,RPL35,ZFPL1,GNG3,EMP3,NDUFA1,RAB9A,CFD,PIP
TF	Factor: myogenin; motif: RGCAGSTG	TF:M00712	false	0.0002640779917941571	3.578267791298285	7091	43	15	62700	FFAR3,LHB,CDHR5,VCX3A,KCNJ4,COG5,RPL35,EMP3,RAB9A,CFD,ICOSLG,RLN2,LEFTY2,PIP,OR1A2
TF	Factor: ATF-1; motif: TNACGTCAN; match class: 1	TF:M01861_1	false	0.00026811981132180194	3.571671094894935	1923	43	8	62700	FFAR3,CDHR5,VCX3A,IER2,EMD,HLA-DRB1,ZFPL1,GEM
TF	Factor: TFAP2A; motif: YGCCCNNRGGCN; match class: 1	TF:M04146_1	false	0.00026840758954013174	3.5712052081423953	3857	43	11	62700	LY6K,LHB,MAP4K1,BST2,FJX1,ZFPL1,EMP3,NDUFA1,ICOSLG,LEFTY2,COX6A2
TF	Factor: islet1; motif: SCAMTTAN	TF:M11012	false	0.00026887380232359855	3.570451511129486	6230	43	14	62700	ILK,VBP1,DDX52,HLA-DRB1,FJX1,HSD17B10,ZFPL1,GNG3,CBR3,RAB9A,RLN2,COX6A2,OR1A2,GEM
TF	Factor: B-ATF; motif: NNATGACACN	TF:M11300	false	0.00027002396369462284	3.5685976919946385	8969	43	17	62700	LY6K,CDHR5,MAP4K1,VBP1,KCNJ4,COG5,HLA-DRB1,FJX1,GNG3,EMP3,RAC3,RAB9A,TFDP3,SIT1,PIP,COX6A2,GEM
TF	Factor: KLF; motif: GGGNGGGG	TF:M07461	false	0.0002701184198135036	3.568445799557079	8970	43	17	62700	LHB,CDHR5,CBS,IER2,VBP1,KCNJ4,HLA-DRB1,APOA1,HSD17B10,RPL35,ZFPL1,GNG3,CBR3,EMP3,RAC3,ICOSLG,SIT1
TF	Factor: PURBETA; motif: NCWGRGGCTGGGG; match class: 1	TF:M12726_1	false	0.00027167803939197565	3.5659454655804232	2518	43	9	62700	FFAR3,LHB,CDHR5,CBS,ILK,KCNJ4,APOA1,CFD,SIT1
TF	Factor: ESE-1; motif: SATKGCGGATGCN; match class: 1	TF:M11381_1	false	0.0002720262267533546	3.565389222490925	9962	43	18	62700	FFAR3,CDHR5,VCX3A,ILK,VBP1,KCNJ4,EMD,FJX1,HSD17B10,RPL35,ZFPL1,CBR3,NDUFA1,PDXDC1,RAB9A,TFDP3,SIT1,OR1A2
TF	Factor: RARA; motif: ARRGGTCANSNGAGGTCA	TF:M04482	false	0.00027400781932325366	3.562237043601193	3869	43	11	62700	VBP1,DDX52,HLA-DRB1,APOA1,RPL35,GNG3,EMP3,NDUFA1,PDXDC1,SIT1,COX6A2
TF	Factor: TBX2; motif: NNNGTGTSNN; match class: 1	TF:M12026_1	false	0.00027435357017004385	3.5616893839459003	1932	43	8	62700	LHB,CDHR5,VCX3A,APOA1,CBR3,TFDP3,PIP,COX6A2
TF	Factor: CREM; motif: NNTGACGTCANN; match class: 1	TF:M11225_1	false	0.00027577031119126405	3.55945249080642	2525	43	9	62700	FFAR3,CDHR5,HLA-DRB1,VPS53,RAB9A,TFDP3,LEFTY2,COX6A2,GEM
TF	Factor: DEC1; motif: NCNCACRTGNSC	TF:M08870	false	0.0002797555645228956	3.553221266309698	8049	43	16	62700	LY6K,LHB,CDHR5,CBS,VCX3A,KCNJ4,COG5,HLA-DRB1,FJX1,RAB9A,TFDP3,ICOSLG,SIT1,LEFTY2,PIP,COX6A2
TF	Factor: ATF-1; motif: NNRTGACGYMA	TF:M09866	false	0.00028407680854987383	3.5465642197439116	3185	43	10	62700	FFAR3,CDHR5,VCX3A,IER2,EMD,HLA-DRB1,ZFPL1,NDUFA1,TFDP3,GEM
TF	Factor: YY1; motif: GGCSGCCATTTTGN	TF:M12273	false	0.0002843714415372729	3.5461140204793247	6269	43	14	62700	VCX3A,VBP1,DDX52,BST2,HLA-DRB1,APOA1,HSD17B10,RPL35,ZFPL1,GNG3,EMP3,NDUFA1,RAB9A,PIP
TF	Factor: mbnl2; motif: NYGCYTYGCYTN	TF:M12136	false	0.00028454243054479197	3.545852963091513	5433	43	13	62700	LY6K,VCX3A,MAP4K1,ILK,EMD,FJX1,HSD17B10,RPL35,GNG3,CBR3,NDUFA1,RLN2,COX6A2
TF	Factor: ATF4; motif: CVTGACGYMABG	TF:M00514	false	0.00028752418715569285	3.541325615647694	5439	43	13	62700	FFAR3,CDHR5,IER2,BST2,KCNJ4,EMD,HLA-DRB1,RPL35,ZFPL1,VPS53,CFD,ICOSLG,GEM
TF	Factor: GATA-1; motif: SNNGATNNNN	TF:M00075	false	0.0002924454713308941	3.533955099522855	7165	43	15	62700	VCX3A,IER2,VBP1,DDX52,BST2,FJX1,HSD17B10,RPL35,ZFPL1,EMP3,NDUFA1,PDXDC1,SIT1,RLN2,LEFTY2
TF	Factor: KLF17; motif: NGGGCGG; match class: 1	TF:M05386_1	false	0.000303131417036762	3.518369050307986	2559	43	9	62700	LHB,CDHR5,CBS,KCNJ4,COG5,RPL35,PDXDC1,CFD,ICOSLG
TF	Factor: LKLF; motif: NGGGCGG; match class: 1	TF:M05499_1	false	0.000303131417036762	3.518369050307986	2559	43	9	62700	LHB,CDHR5,CBS,KCNJ4,COG5,RPL35,PDXDC1,CFD,ICOSLG
TF	Factor: pax-6; motif: NYACGCWTSANYGMNCN; match class: 1	TF:M11880_1	false	0.000303131417036762	3.518369050307986	7189	43	15	62700	FFAR3,CBS,IER2,VBP1,KCNJ4,EMD,COG5,FJX1,RPL35,PDXDC1,RAC3,CFD,TFDP3,ICOSLG,COX6A2
TF	Factor: HOXA10; motif: NRTCGTAAANN	TF:M10801	false	0.00030439548881917183	3.5165617881546125	3920	43	11	62700	FFAR3,CDHR5,VCX3A,EMD,COG5,HLA-DRB1,RAB9A,CFD,LEFTY2,COX6A2,OR1A2
TF	Factor: Dlx-6; motif: NTCRTTAN	TF:M10593	false	0.0003076020747218281	3.512010739620923	7200	43	15	62700	LY6K,LHB,VCX3A,IER2,ILK,VBP1,DDX52,HSD17B10,VPS53,RAB9A,TFDP3,RLN2,COX6A2,OR1A2,GEM
TF	Factor: Smad2; motif: TGTCTGNCWCCT	TF:M10059	false	0.00030985243316974313	3.50884508912849	6324	43	14	62700	FFAR3,LY6K,LHB,IER2,VBP1,BST2,KCNJ4,HSD17B10,GNG3,CBR3,CFD,RLN2,COX6A2,OR1A2
TF	Factor: AP-2beta; motif: GCNNNGGSCNGVGGGN; match class: 1	TF:M01858_1	false	0.00031444572125295965	3.5024543104564123	3229	43	10	62700	CDHR5,IER2,ILK,BST2,KCNJ4,EMD,NDUFA1,RAC3,CFD,ICOSLG
TF	Factor: Smad4; motif: NCAGACAN	TF:M07368	false	0.00031444572125295965	3.5024543104564123	3936	43	11	62700	LY6K,BST2,FJX1,HSD17B10,GNG3,EMP3,CFD,RLN2,LEFTY2,COX6A2,OR1A2
TF	Factor: DP-1; motif: NRNNGGCGGGAANN	TF:M10098	false	0.0003182783618339325	3.497192885901628	7224	43	15	62700	LY6K,LHB,CDHR5,IER2,MAP4K1,KCNJ4,EMD,APOA1,ZFPL1,PDXDC1,RAC3,CFD,ICOSLG,RLN2,LEFTY2
TF	Factor: HLTF; motif: AGSCARAAAGYRGSTGS	TF:M04613	false	0.0003182783618339325	3.497192885901628	8145	43	16	62700	FFAR3,LY6K,VCX3A,MAP4K1,VBP1,BST2,KCNJ4,COG5,APOA1,HSD17B10,ZFPL1,VPS53,TFDP3,SIT1,LEFTY2,GEM
TF	Factor: EGR1; motif: NCNCCGCCCCCGCN	TF:M07208	false	0.00032157315846572326	3.4927202087317823	6349	43	14	62700	LHB,CBS,KCNJ4,EMD,APOA1,FJX1,ZFPL1,CBR3,RAC3,CFD,ICOSLG,RLN2,COX6A2,GEM
TF	Factor: Sp3; motif: NGCCACGCCCMCN	TF:M12153	false	0.0003223704408243684	3.4916447868898963	6352	43	14	62700	LY6K,LHB,CBS,IER2,BST2,EMD,FJX1,HSD17B10,ZFPL1,GNG3,CBR3,CFD,ICOSLG,COX6A2
TF	Factor: ATF-1; motif: NNRTGACGYMA; match class: 1	TF:M09866_1	false	0.0003229563500254471	3.4908561718611955	981	43	6	62700	FFAR3,CDHR5,IER2,EMD,HLA-DRB1,GEM
TF	Factor: AP-2alpha; motif: NGCCYSNNGSN; match class: 1	TF:M01857_1	false	0.00032719271259787504	3.4851963777200754	4716	43	12	62700	LHB,CDHR5,CBS,IER2,KCNJ4,FJX1,ZFPL1,VPS53,CBR3,PDXDC1,RAC3,ICOSLG
TF	Factor: Ets; motif: ANNCACTTCCTG	TF:M00771	false	0.0003296502283862727	3.4819466190349044	3962	43	11	62700	FFAR3,CDHR5,MAP4K1,BST2,GNG3,CBR3,PDXDC1,CFD,TFDP3,RLN2,OR1A2
TF	Factor: USF1; motif: NNCACGTGACN	TF:M11094	false	0.0003319778941536267	3.4788908342680402	1994	43	8	62700	LY6K,KCNJ4,COG5,FJX1,RAC3,RAB9A,TFDP3,LEFTY2
TF	Factor: Sall1; motif: NGGTCCKRGKRA; match class: 1	TF:M05467_1	false	0.00033394738460553705	3.476321953474381	599	43	5	62700	CBS,GNG3,EMP3,RAC3,OR1A2
TF	Factor: Pax-3; motif: TCGTCACRCTTHM; match class: 1	TF:M00360_1	false	0.0003396016041460519	3.469030266984819	5541	43	13	62700	LHB,CDHR5,IER2,VBP1,DDX52,BST2,KCNJ4,EMD,HSD17B10,CBR3,RAC3,RAB9A,CFD
TF	Factor: NR1B2; motif: RAGGTCRTGACCTY; match class: 1	TF:M11800_1	false	0.00034279647527292955	3.4649636522604697	993	43	6	62700	LY6K,LHB,CBS,MAP4K1,BST2,KCNJ4
TF	Factor: znf136; motif: CAAGAATWCTATAYCCAG; match class: 1	TF:M10535_1	false	0.0003513655663362126	3.454240801414743	2617	43	9	62700	VCX3A,VBP1,DDX52,HLA-DRB1,SIT1,LEFTY2,PIP,COX6A2,OR1A2
TF	Factor: ZNFPT1; motif: YCNNCNCWGCCNY; match class: 1	TF:M12721_1	false	0.00035604987279356284	3.448489165055153	3285	43	10	62700	FFAR3,LHB,CDHR5,CBS,MAP4K1,KCNJ4,EMD,CFD,SIT1,LEFTY2
TF	Factor: FOXO1A:Elk-1; motif: RWMAACAGGAAGTN	TF:M08299	false	0.00035604987279356284	3.448489165055153	7305	43	15	62700	LY6K,VCX3A,IER2,ILK,DDX52,RPL35,CBR3,NDUFA1,CFD,TFDP3,SIT1,RLN2,LEFTY2,PIP,OR1A2
TF	Factor: OVOL; motif: ANRTAACGG	TF:M08894	false	0.000356352742254452	3.4481198948117613	8233	43	16	62700	FFAR3,LHB,VCX3A,MAP4K1,ILK,VBP1,BST2,EMD,COG5,APOA1,HSD17B10,EMP3,NDUFA1,PDXDC1,RAB9A,COX6A2
TF	Factor: pax-6; motif: NYACGCNTSANYGCNYN; match class: 1	TF:M11881_1	false	0.0003607084973351771	3.442843626735392	7315	43	15	62700	FFAR3,LY6K,CBS,IER2,VBP1,EMD,COG5,FJX1,RPL35,NDUFA1,PDXDC1,RAC3,CFD,TFDP3,ICOSLG
TF	Factor: FKLF; motif: BGGGNGGVMD	TF:M01837	false	0.0003618557399619013	3.441464533956793	5579	43	13	62700	FFAR3,LY6K,LHB,CBS,IER2,KCNJ4,COG5,EMP3,PDXDC1,RAC3,CFD,ICOSLG,COX6A2
TF	Factor: ATF-2; motif: NNNTGACGTNAN	TF:M01862	false	0.00036240440417189445	3.4408065331367013	3294	43	10	62700	FFAR3,CDHR5,EMD,HLA-DRB1,VPS53,GNG3,PDXDC1,TFDP3,OR1A2,GEM
TF	Factor: Dlx-5; motif: NTCRTTAN	TF:M10612	false	0.00036481474255867967	3.437927619678836	8253	43	16	62700	LY6K,LHB,VCX3A,IER2,ILK,VBP1,DDX52,HSD17B10,VPS53,GNG3,PDXDC1,RAB9A,RLN2,COX6A2,OR1A2,GEM
TF	Factor: Dlx-7; motif: NTCRTTAN	TF:M10603	false	0.00036481474255867967	3.437927619678836	8253	43	16	62700	LY6K,LHB,VCX3A,IER2,ILK,VBP1,DDX52,HSD17B10,VPS53,GNG3,PDXDC1,RAB9A,RLN2,COX6A2,OR1A2,GEM
TF	Factor: EGR; motif: CGCCCCCGCNN; match class: 1	TF:M08878_1	false	0.000369625585573654	3.4322379744409215	3303	43	10	62700	LHB,CBS,KCNJ4,EMD,HSD17B10,RAC3,CFD,ICOSLG,COX6A2,GEM
TF	Factor: p300; motif: CTGNCTYMAN	TF:M07266	false	0.00037796663437578685	3.422546536527983	8279	43	16	62700	FFAR3,LY6K,ILK,DDX52,BST2,KCNJ4,APOA1,HSD17B10,RPL35,GNG3,PDXDC1,CFD,ICOSLG,SIT1,OR1A2,GEM
TF	Factor: NFATc2; motif: TTTTCCA; match class: 1	TF:M02265_1	false	0.00037821247629259673	3.422264148955657	2037	43	8	62700	VCX3A,VBP1,GNG3,RAB9A,RLN2,COX6A2,OR1A2,GEM
TF	Factor: SPI1; motif: NNAAWGNGGAASTNNNN	TF:M01203	false	0.0003879962987585543	3.41117241728312	2656	43	9	62700	LY6K,VCX3A,MAP4K1,DDX52,RPL35,ZFPL1,PDXDC1,CFD,PIP
TF	Factor: ER-alpha; motif: NAGGTCAYSGYGACCTN	TF:M11842	false	0.0003934793216453955	3.4050780860019167	4051	43	11	62700	FFAR3,CDHR5,IER2,MAP4K1,VBP1,KCNJ4,APOA1,HSD17B10,RPL35,VPS53,ICOSLG
TF	Factor: NR1B1:RXR-GAMMA; motif: RRGGTCANNNNNRGGTCA	TF:M08965	false	0.00039482763815924533	3.4035924540775566	4053	43	11	62700	LHB,CDHR5,VBP1,DDX52,BST2,KCNJ4,APOA1,GNG3,EMP3,TFDP3,OR1A2
TF	Factor: GKLF; motif: GCCMCRCCCNNN; match class: 1	TF:M01588_1	false	0.00039883418295336593	3.399207626609574	4058	43	11	62700	LHB,CDHR5,IER2,ILK,EMD,ZFPL1,VPS53,EMP3,RAC3,RAB9A,SIT1
TF	Factor: ATF-2; motif: TTACGTAA; match class: 1	TF:M00040_1	false	0.0004118334677817126	3.3852783632004724	6514	43	14	62700	FFAR3,LY6K,CDHR5,VBP1,DDX52,HLA-DRB1,FJX1,VPS53,RAB9A,TFDP3,RLN2,LEFTY2,COX6A2,GEM
TF	Factor: PPARGAMMA:RXR-ALPHA; motif: NNRGGTCAAWAGGTCAN	TF:M08962	false	0.0004128618202034224	3.384195277071132	4845	43	12	62700	FFAR3,CDHR5,VCX3A,MAP4K1,ILK,KCNJ4,EMD,EMP3,RAB9A,CFD,ICOSLG,PIP
TF	Factor: TFAP2C; motif: NGCCCNNRGGCA; match class: 1	TF:M04152_1	false	0.0004132321203594044	3.3838059283124364	5661	43	13	62700	LY6K,LHB,CDHR5,MAP4K1,BST2,FJX1,ZFPL1,CBR3,EMP3,NDUFA1,ICOSLG,LEFTY2,COX6A2
TF	Factor: Egr-1; motif: NNNNGCGKGGGYGGNRN; match class: 1	TF:M09897_1	false	0.0004132321203594044	3.3838059283124364	1032	43	6	62700	CDHR5,CBS,KCNJ4,RAC3,CFD,COX6A2
TF	Factor: TBX15; motif: NAGGTGTGAN	TF:M12040	false	0.0004138283700781079	3.3831797395136127	2682	43	9	62700	VCX3A,MAP4K1,APOA1,CBR3,CFD,TFDP3,ICOSLG,PIP,COX6A2
TF	Factor: XPA; motif: SCACCTCACAN	TF:M12247	false	0.00041921601876801013	3.3775621307723336	1518	43	7	62700	CDHR5,VCX3A,MAP4K1,KCNJ4,RPL35,RAB9A,OR1A2
TF	Factor: GR; motif: AGAACAN; match class: 1	TF:M07355_1	false	0.00042110065784871955	3.3756140801189285	1037	43	6	62700	IER2,ILK,COG5,ZFPL1,RLN2,OR1A2
TF	Factor: Elk-1:PDEF; motif: NCMGGAMGGANATCCGGN; match class: 1	TF:M08227_1	false	0.00042110065784871955	3.3756140801189285	2690	43	9	62700	LY6K,CBS,MAP4K1,ILK,FJX1,VPS53,PDXDC1,CFD,ICOSLG
TF	Factor: RXR:RAR; motif: RGKTCANNNRGAGGTCA	TF:M02272	false	0.00042110065784871955	3.3756140801189285	6533	43	14	62700	LHB,VCX3A,DDX52,KCNJ4,HLA-DRB1,APOA1,HSD17B10,ZFPL1,GNG3,EMP3,RAB9A,ICOSLG,LEFTY2,OR1A2
TF	Factor: ER-beta; motif: ANNSTGACCYRGNN	TF:M03821	false	0.00042110065784871955	3.3756140801189285	6534	43	14	62700	FFAR3,LY6K,VCX3A,DDX52,BST2,COG5,APOA1,HSD17B10,ZFPL1,NDUFA1,PDXDC1,CFD,LEFTY2,COX6A2
TF	Factor: RAR-gamma; motif: RAGGTCATGACCTY	TF:M11807	false	0.00042110065784871955	3.3756140801189285	2074	43	8	62700	LHB,CBS,MAP4K1,BST2,KCNJ4,EMP3,SIT1,GEM
TF	Factor: STAT3; motif: NTTCCYGGAAN	TF:M09664	false	0.00042200270179342593	3.3746847685401744	5678	43	13	62700	FFAR3,LHB,CDHR5,CBS,BST2,COG5,CBR3,NDUFA1,RAC3,TFDP3,ICOSLG,PIP,GEM
TF	Factor: WT1; motif: NGCGGGGGGGTSMMCYN	TF:M05327	false	0.00042575093213730427	3.3708443925218043	5684	43	13	62700	LY6K,CBS,VCX3A,IER2,ILK,KCNJ4,EMD,RPL35,VPS53,PDXDC1,RAC3,CFD,COX6A2
TF	Factor: WT1; motif: GNGGGGGCGGGG; match class: 1	TF:M03893_1	false	0.0004286204785503437	3.3679270831566566	4098	43	11	62700	LHB,CBS,IER2,KCNJ4,EMD,FJX1,ZFPL1,RAC3,CFD,ICOSLG,COX6A2
TF	Factor: MYCN; motif: NNCCACGTGGNN; match class: 1	TF:M09814_1	false	0.0004297435482358758	3.366790634679515	2082	43	8	62700	LY6K,CBS,ILK,BST2,FJX1,RAC3,TFDP3,COX6A2
TF	Factor: MYCN; motif: NNCCACGTGGNN	TF:M09814	false	0.0004297435482358758	3.366790634679515	2082	43	8	62700	LY6K,CBS,ILK,BST2,FJX1,RAC3,TFDP3,COX6A2
TF	Factor: COUP-TF1; motif: GRGGKSARAGGTCAGNG	TF:M09886	false	0.0004310180293798579	3.365504563026235	5694	43	13	62700	FFAR3,LY6K,LHB,CDHR5,IER2,ILK,KCNJ4,COG5,APOA1,CBR3,SIT1,LEFTY2,PIP
TF	Factor: SP1; motif: RCCMCRCCCMC	TF:M03920	false	0.0004310180293798579	3.365504563026235	7452	43	15	62700	LHB,IER2,ILK,BST2,EMD,HSD17B10,ZFPL1,VPS53,PDXDC1,RAC3,RAB9A,CFD,ICOSLG,SIT1,COX6A2
TF	Factor: RFX1; motif: NNGTNRCNWRGYAACNN	TF:M00280	false	0.0004310180293798579	3.365504563026235	6553	43	14	62700	CBS,VCX3A,VBP1,BST2,EMD,COG5,VPS53,CBR3,EMP3,RAC3,RAB9A,TFDP3,RLN2,COX6A2
TF	Factor: GR; motif: RGNACANKNTGTNCY	TF:M09625	false	0.00043321874789204877	3.363292757194724	9365	43	17	62700	FFAR3,LY6K,CDHR5,VCX3A,MAP4K1,ILK,VBP1,KCNJ4,APOA1,ZFPL1,GNG3,TFDP3,ICOSLG,SIT1,LEFTY2,PIP,COX6A2
TF	Factor: DREF; motif: CTYYCWCTTCCY; match class: 1	TF:M09725_1	false	0.00043477185027163	3.3617385824961805	2087	43	8	62700	FFAR3,IER2,HSD17B10,RPL35,ZFPL1,EMP3,SIT1,PIP
TF	Factor: ZNF189; motif: RSNNGGAACAGMR	TF:M09835	false	0.0004349176909819039	3.3615929263435005	3382	43	10	62700	FFAR3,LHB,VCX3A,VBP1,DDX52,GNG3,CBR3,SIT1,LEFTY2,PIP
TF	Factor: FXR; motif: NAGGTCAWNKN	TF:M08953	false	0.0004349176909819039	3.3615929263435005	4883	43	12	62700	LY6K,MAP4K1,VBP1,DDX52,BST2,COG5,HLA-DRB1,GNG3,RAB9A,CFD,COX6A2,OR1A2
TF	Factor: T3R-beta; motif: NTGACCTNRNYNAGGTCAN; match class: 1	TF:M11820_1	false	0.00044312618429828	3.3534725867766197	4893	43	12	62700	FFAR3,CBS,IER2,BST2,KCNJ4,COG5,APOA1,VPS53,PDXDC1,TFDP3,RLN2,GEM
TF	Factor: AP-2alpha; motif: NGCCYSNNGSN	TF:M01857	false	0.00044496022409475235	3.3516788097566823	9389	43	17	62700	LY6K,LHB,CDHR5,CBS,IER2,KCNJ4,EMD,APOA1,FJX1,ZFPL1,VPS53,CBR3,NDUFA1,PDXDC1,RAC3,ICOSLG,LEFTY2
TF	Factor: NR1B1; motif: NRGGTCANRRGGTCAN	TF:M11792	false	0.00044496022409475235	3.3516788097566823	4896	43	12	62700	FFAR3,LHB,CDHR5,VCX3A,MAP4K1,ILK,KCNJ4,EMD,APOA1,RAB9A,CFD,ICOSLG
TF	Factor: AP-2alpha; motif: GCCNNNRGS; match class: 1	TF:M00469_1	false	0.000453872774969507	3.3430658671252287	3401	43	10	62700	LY6K,CBS,IER2,DDX52,KCNJ4,ZFPL1,CBR3,PDXDC1,RAC3,LEFTY2
TF	Factor: DEC; motif: NNNSCACSTGAS	TF:M08872	false	0.00046498686269335346	3.332559317089361	7507	43	15	62700	LHB,VCX3A,KCNJ4,COG5,RPL35,VPS53,CBR3,EMP3,NDUFA1,RAC3,RAB9A,TFDP3,LEFTY2,PIP,COX6A2
TF	Factor: HOXD4; motif: NYMATTAN	TF:M10712	false	0.00046777810137233985	3.329960113171933	4145	43	11	62700	LY6K,VCX3A,IER2,VBP1,DDX52,HSD17B10,GNG3,RAB9A,RLN2,OR1A2,GEM
TF	Factor: CDP; motif: NWNATCGATTANYNN	TF:M00102	false	0.0004765014785256505	3.321935747461048	4154	43	11	62700	FFAR3,IER2,BST2,HLA-DRB1,HSD17B10,ZFPL1,VPS53,GNG3,CBR3,RLN2,PIP
TF	Factor: CKROX; motif: SCCCTCCCC; match class: 1	TF:M01175_1	false	0.0004804819440053898	3.3183229280082607	2745	43	9	62700	CBS,KCNJ4,EMD,APOA1,FJX1,GNG3,CFD,ICOSLG,SIT1
TF	Factor: CREM; motif: NRTGATGTCAYN	TF:M11224	false	0.000482321368596022	3.3166634968221342	3428	43	10	62700	FFAR3,LY6K,LHB,CDHR5,EMD,HSD17B10,GNG3,CBR3,OR1A2,GEM
TF	Factor: Egr-1; motif: GCGGGGGCGG; match class: 1	TF:M01873_1	false	0.00048574915816624556	3.3135879433871014	2750	43	9	62700	LHB,CBS,KCNJ4,EMD,RAC3,CFD,ICOSLG,COX6A2,GEM
TF	Factor: CREM; motif: NNTGACGTCANN	TF:M11225	false	0.0004947765595081497	3.305590883653679	2757	43	9	62700	FFAR3,CDHR5,HLA-DRB1,VPS53,RAB9A,TFDP3,LEFTY2,COX6A2,GEM
TF	Factor: CTCF; motif: ACCAGGKGGC	TF:M04727	false	0.0004970506160154092	3.3035993836270428	6650	43	14	62700	FFAR3,CDHR5,IER2,MAP4K1,COG5,HLA-DRB1,FJX1,VPS53,CBR3,EMP3,CFD,ICOSLG,SIT1,LEFTY2
TF	Factor: TFII-I; motif: NAGGAAGTGN; match class: 1	TF:M04636_1	false	0.0004971707752412087	3.3034944080362387	5784	43	13	62700	FFAR3,LHB,CDHR5,IER2,BST2,APOA1,FJX1,TFDP3,SIT1,LEFTY2,PIP,COX6A2,OR1A2
TF	Factor: Myc; motif: CACGTGS; match class: 1	TF:M00799_1	false	0.000497413161473167	3.3032827275511094	2760	43	9	62700	LY6K,CBS,ILK,BST2,COG5,FJX1,RAC3,TFDP3,COX6A2
TF	Factor: ZNF684; motif: MAAGGGGTGGACTGT; match class: 1	TF:M10550_1	false	0.0005071594131882506	3.294855509333089	9496	43	17	62700	LHB,CDHR5,CBS,IER2,BST2,KCNJ4,EMD,COG5,APOA1,HSD17B10,ZFPL1,GNG3,EMP3,PDXDC1,ICOSLG,SIT1,RLN2
TF	Factor: AP-2gamma; motif: NSCCYNRGGSN	TF:M11481	false	0.0005166898693728817	3.2867700534893434	4981	43	12	62700	LY6K,LHB,CDHR5,MAP4K1,VBP1,APOA1,RPL35,NDUFA1,PDXDC1,SIT1,LEFTY2,COX6A2
TF	Factor: IRF-4; motif: RGGAASWGR	TF:M04818	false	0.0005173172375278447	3.286243050223239	9513	43	17	62700	FFAR3,CDHR5,CBS,IER2,MAP4K1,ILK,APOA1,FJX1,HSD17B10,ZFPL1,VPS53,CBR3,EMP3,NDUFA1,TFDP3,SIT1,PIP
TF	Factor: T3R-beta; motif: NRRGGTCRTGACCYYN; match class: 1	TF:M11817_1	false	0.0005233297201939354	3.28122460072811	1583	43	7	62700	LY6K,LHB,CBS,MAP4K1,BST2,KCNJ4,EMP3
TF	Factor: ZNF777; motif: GTCCGYCCCGTCSAACAAT; match class: 1	TF:M08993_1	false	0.0005293202290909683	3.276281508210313	4210	43	11	62700	MAP4K1,ILK,VBP1,EMD,HSD17B10,RPL35,RAC3,TFDP3,SIT1,RLN2,COX6A2
TF	Factor: SRY; motif: AACAATANCATTGTT; match class: 1	TF:M04555_1	false	0.0005308084900565056	3.2750621393961405	3474	43	10	62700	FFAR3,CDHR5,VCX3A,ILK,DDX52,VPS53,TFDP3,RLN2,PIP,GEM
TF	Factor: CDP; motif: ATCGATNNNNNATCRAT	TF:M03950	false	0.0005308084900565056	3.2750621393961405	4212	43	11	62700	VCX3A,IER2,ILK,VBP1,APOA1,HSD17B10,GNG3,NDUFA1,PDXDC1,SIT1,PIP
TF	Factor: NURR1; motif: AAGGTCAC	TF:M02273	false	0.0005311323683105074	3.274797230965931	4213	43	11	62700	FFAR3,LY6K,LHB,MAP4K1,COG5,HLA-DRB1,HSD17B10,RPL35,CFD,LEFTY2,GEM
TF	Factor: ZBTB44; motif: MACWGCAGS	TF:M12352	false	0.0005366572648133654	3.270302987151369	6705	43	14	62700	FFAR3,LY6K,LHB,CDHR5,BST2,HSD17B10,CBR3,EMP3,PDXDC1,RAB9A,TFDP3,RLN2,PIP,COX6A2
TF	Factor: TEF-3:Elf-1; motif: RGAATGCGGAAGTN; match class: 1	TF:M08415_1	false	0.0005450145654415841	3.2635918911061483	2798	43	9	62700	VCX3A,MAP4K1,VBP1,APOA1,HSD17B10,RPL35,PDXDC1,PIP,COX6A2
TF	Factor: YY1; motif: NNNNAARATGGNNNN	TF:M07370	false	0.0005579178005955717	3.253429782025543	5858	43	13	62700	VCX3A,MAP4K1,VBP1,APOA1,HSD17B10,RPL35,ZFPL1,GNG3,NDUFA1,PDXDC1,RAB9A,PIP,COX6A2
TF	Factor: c-MAF; motif: CNNNCTCAGCA	TF:M03816	false	0.0005701312141564654	3.2440251811238974	5871	43	13	62700	FFAR3,LHB,CDHR5,VCX3A,KCNJ4,APOA1,RPL35,PDXDC1,TFDP3,LEFTY2,PIP,OR1A2,GEM
TF	Factor: c-Ets-2; motif: NNCTTCCTNNN	TF:M07379	false	0.0005728101042253184	3.2419893297878475	3509	43	10	62700	FFAR3,IER2,BST2,APOA1,EMP3,PDXDC1,TFDP3,SIT1,PIP,OR1A2
TF	Factor: Egr-2; motif: NGTGGGNGGG	TF:M08806	false	0.0005751746854368046	3.2402002363543763	1107	43	6	62700	FFAR3,CDHR5,CBS,RPL35,RAC3,CFD
TF	Factor: elf5; motif: AANNAGGAAGTR	TF:M11386	false	0.000580973455942424	3.2358437096080825	686	43	5	62700	VCX3A,COG5,RPL35,PDXDC1,OR1A2
TF	Factor: Fli-1:C/EBPbeta; motif: RNCGGAWRTTGCGCAAY	TF:M08281	false	0.000580973455942424	3.2358437096080825	7673	43	15	62700	FFAR3,CBS,VBP1,DDX52,KCNJ4,COG5,HLA-DRB1,RPL35,CBR3,NDUFA1,PDXDC1,TFDP3,LEFTY2,PIP,GEM
TF	Factor: MEIS1B:HOXA9; motif: TGACASTTTWAYRR	TF:M00421	false	0.0005887042216400469	3.2301028498198963	6768	43	14	62700	FFAR3,LY6K,MAP4K1,COG5,HLA-DRB1,VPS53,CBR3,EMP3,CFD,ICOSLG,PIP,COX6A2,OR1A2,GEM
TF	Factor: PATZ; motif: GGGGNGGGGGMKGGRRNGGNRN; match class: 1	TF:M10026_1	false	0.0005908353982661307	3.2285334930298295	5060	43	12	62700	CDHR5,CBS,IER2,ILK,KCNJ4,EMD,FJX1,RAC3,CFD,ICOSLG,SIT1,COX6A2
TF	Factor: C-Jun; motif: TGACTC; match class: 1	TF:M03541_1	false	0.0005956137025391821	3.225035319535205	4273	43	11	62700	LY6K,IER2,ILK,EMD,COG5,HLA-DRB1,GNG3,EMP3,CFD,ICOSLG,SIT1
TF	Factor: Egr-2; motif: CCCMCNCN	TF:M02092	false	0.0006031913516090781	3.2195448938879183	5072	43	12	62700	FFAR3,LY6K,LHB,CDHR5,IER2,ILK,APOA1,CBR3,RAB9A,ICOSLG,RLN2,LEFTY2
TF	Factor: Tbx5; motif: NNAGGTGTNANN	TF:M01019	false	0.0006077578040409853	3.216269455799845	5913	43	13	62700	CDHR5,VCX3A,MAP4K1,DDX52,APOA1,RPL35,CBR3,CFD,TFDP3,ICOSLG,LEFTY2,PIP,COX6A2
TF	Factor: BTEB2; motif: RGGGNGKGGN; match class: 1	TF:M07277_1	false	0.0006101819369304061	3.214540652818754	4286	43	11	62700	CDHR5,CBS,IER2,KCNJ4,EMD,FJX1,GNG3,RAC3,RAB9A,ICOSLG,COX6A2
TF	Factor: ATF-3; motif: GATGAYGTCATN; match class: 1	TF:M11288_1	false	0.0006152371125222729	3.2109574747711696	1630	43	7	62700	FFAR3,CDHR5,HLA-DRB1,HSD17B10,ZFPL1,CBR3,GEM
TF	Factor: JUND:FRA-1; motif: RTGACGTMAY; match class: 1	TF:M08930_1	false	0.0006169779777192521	3.2097303373050017	1631	43	7	62700	FFAR3,CDHR5,IER2,EMD,ZFPL1,VPS53,GEM
TF	Factor: WT1; motif: SMCNCCNSC; match class: 1	TF:M01118_1	false	0.0006277130852907832	3.202238817963359	2856	43	9	62700	CBS,VCX3A,IER2,COG5,APOA1,FJX1,CFD,SIT1,COX6A2
TF	Factor: Tcfap2e; motif: TGCCCYNNGGCN	TF:M11476	false	0.0006453133071166417	3.1902293791393648	2224	43	8	62700	CDHR5,BST2,FJX1,ZFPL1,CBR3,EMP3,NDUFA1,LEFTY2
TF	Factor: SP2; motif: GNNGGGGGCGGGGSN; match class: 1	TF:M03807_1	false	0.0006528303433422679	3.1851996679186385	4321	43	11	62700	CDHR5,CBS,IER2,ILK,KCNJ4,EMD,FJX1,RAC3,RAB9A,ICOSLG,COX6A2
TF	Factor: SAP-1; motif: NTCGTAAATGCN	TF:M11438	false	0.0006542908032405614	3.1842291841337724	5960	43	13	62700	CDHR5,VCX3A,IER2,DDX52,EMD,HLA-DRB1,HSD17B10,ZFPL1,VPS53,NDUFA1,SIT1,RLN2,OR1A2
TF	Factor: CSX; motif: NCCACTTRAN; match class: 1	TF:M10642_1	false	0.0006641295905663642	3.177747169161257	708	43	5	62700	LHB,RAB9A,SIT1,OR1A2,GEM
TF	Factor: Smad2:Smad3:Smad4; motif: NTGTCTGNCACCT	TF:M07126	false	0.000668647442713499	3.174802812042437	4335	43	11	62700	LY6K,IER2,BST2,KCNJ4,COG5,FJX1,CBR3,CFD,RLN2,COX6A2,OR1A2
TF	Factor: REST; motif: GGACAGCKC	TF:M04726	false	0.000668647442713499	3.174802812042437	5975	43	13	62700	KCNJ4,EMD,COG5,APOA1,FJX1,HSD17B10,RPL35,ZFPL1,VPS53,GNG3,RAC3,LEFTY2,COX6A2
TF	Factor: c-Ets-2; motif: NNNRGGAARNRRR	TF:M09912	false	0.000668647442713499	3.174802812042437	5133	43	12	62700	FFAR3,IER2,APOA1,FJX1,RPL35,ZFPL1,EMP3,NDUFA1,PDXDC1,CFD,SIT1,PIP
TF	Factor: AP-2gamma; motif: NTGSCCTGRGGSNN; match class: 1	TF:M09591_1	false	0.0006689162688753521	3.17462824133714	2883	43	9	62700	LY6K,LHB,CDHR5,IER2,MAP4K1,VBP1,APOA1,CFD,LEFTY2
TF	Factor: Tal-1; motif: CTTCCTTMTCTSY	TF:M01591	false	0.0006727685789475682	3.1721343000703457	2240	43	8	62700	FFAR3,MAP4K1,DDX52,GNG3,CBR3,EMP3,PDXDC1,OR1A2
TF	Factor: Oct-1; motif: NNNRTAATNANNN	TF:M00137	false	0.0006746557636632946	3.170917765058515	6865	43	14	62700	FFAR3,LHB,CDHR5,VCX3A,ILK,COG5,HLA-DRB1,PDXDC1,RAB9A,TFDP3,RLN2,PIP,COX6A2,OR1A2
TF	Factor: DB1; motif: GGRRRRGRRGGAGGGGGNGRRR	TF:M10107	false	0.0006774772382775091	3.1691052915333153	5985	43	13	62700	CBS,VBP1,KCNJ4,APOA1,FJX1,HSD17B10,GNG3,EMP3,RAC3,CFD,SIT1,RLN2,LEFTY2
TF	Factor: Pax-5; motif: BCNNNRNGCANBGNTGNRTAGCSGCHNB; match class: 1	TF:M00143_1	false	0.000685034476604247	3.164287570664961	5150	43	12	62700	FFAR3,LY6K,CBS,BST2,KCNJ4,VPS53,NDUFA1,RAC3,CFD,ICOSLG,LEFTY2,COX6A2
TF	Factor: ZNF460; motif: NNACNCCCCCCNN	TF:M12313	false	0.000685034476604247	3.164287570664961	5993	43	13	62700	CBS,VCX3A,IER2,BST2,KCNJ4,COG5,FJX1,EMP3,RAC3,CFD,TFDP3,SIT1,COX6A2
TF	Factor: EGR1; motif: NCNCCGCCCCCGCN; match class: 1	TF:M07208_1	false	0.000685034476604247	3.164287570664961	2247	43	8	62700	LHB,CBS,KCNJ4,EMD,RAC3,CFD,ICOSLG,COX6A2
TF	Factor: ATF2:c-Jun; motif: TGACGTYA	TF:M00041	false	0.0006954708861071131	3.1577210457836187	4358	43	11	62700	FFAR3,CDHR5,VCX3A,EMD,HLA-DRB1,VPS53,GNG3,CBR3,TFDP3,OR1A2,GEM
TF	Factor: ATF; motif: NTGACGTCANYS; match class: 1	TF:M00338_1	false	0.000696030990624689	3.1573714230939522	1152	43	6	62700	FFAR3,CDHR5,VCX3A,EMD,HLA-DRB1,GEM
TF	Factor: AhR; motif: NTNGCGTGNNN	TF:M00778	false	0.0007016106597948299	3.153903821217124	3609	43	10	62700	FFAR3,CDHR5,CBS,MAP4K1,EMD,FJX1,VPS53,GNG3,RAB9A,TFDP3
TF	Factor: gli3; motif: GACCACCCANG	TF:M01704	false	0.00070896733324324	3.1493737751399817	3614	43	10	62700	FFAR3,LY6K,CBS,VCX3A,IER2,EMD,COG5,ZFPL1,EMP3,CFD
TF	Factor: Tbx1; motif: NNAGGTGTGAAN	TF:M12035	false	0.0007188582126607959	3.1433567612602036	2915	43	9	62700	VCX3A,MAP4K1,APOA1,CBR3,NDUFA1,TFDP3,RLN2,PIP,COX6A2
TF	Factor: RelA-p65; motif: GGGRNTTTCCM	TF:M09668	false	0.0007189650952901299	3.1432921934708795	3621	43	10	62700	IER2,ILK,VBP1,BST2,CBR3,EMP3,RAC3,SIT1,RLN2,GEM
TF	Factor: ZNF667; motif: GNGSCYTNMARAGCTCMNC	TF:M10161	false	0.0007225033042753118	3.1411601623772927	3624	43	10	62700	LHB,VCX3A,HLA-DRB1,FJX1,RPL35,ZFPL1,CBR3,SIT1,RLN2,PIP
TF	Factor: KROX; motif: CCCGCCCCCRCCCC; match class: 1	TF:M00982_1	false	0.0007225033042753118	3.1411601623772927	3624	43	10	62700	CDHR5,CBS,IER2,KCNJ4,EMD,HSD17B10,RAC3,CFD,ICOSLG,COX6A2
TF	Factor: SP1; motif: GGGGYGGGGNS; match class: 1	TF:M01303_1	false	0.0007260565074962345	3.139029577731322	3627	43	10	62700	CDHR5,CBS,KCNJ4,EMD,FJX1,RAC3,RAB9A,ICOSLG,SIT1,COX6A2
TF	Factor: Erg; motif: NRRSAGGAAGNGG; match class: 1	TF:M09907_1	false	0.0007260565074962345	3.139029577731322	5187	43	12	62700	FFAR3,IER2,FJX1,RPL35,ZFPL1,GNG3,EMP3,PDXDC1,TFDP3,ICOSLG,SIT1,RLN2
TF	Factor: HOXC4; motif: NTMATTAN	TF:M10717	false	0.0007319666040802211	3.135508733141796	3631	43	10	62700	LY6K,VCX3A,IER2,VBP1,HSD17B10,GNG3,RAB9A,RLN2,OR1A2,GEM
TF	Factor: CREB; motif: CGTCAN	TF:M00801	false	0.0007381333420647004	3.131865176805736	4393	43	11	62700	FFAR3,CDHR5,VBP1,DDX52,EMD,HLA-DRB1,ZFPL1,VPS53,GNG3,NDUFA1,TFDP3
TF	Factor: Dlx-5; motif: NTCRTTAN	TF:M10615	false	0.0007434051962169453	3.1287744076195514	4397	43	11	62700	LY6K,LHB,VCX3A,ILK,DDX52,HSD17B10,RAB9A,RLN2,COX6A2,OR1A2,GEM
TF	Factor: T-bet; motif: NNGNRGGTGTGRN	TF:M10089	false	0.0007517775953497334	3.123910621374227	6057	43	13	62700	LHB,CDHR5,VCX3A,MAP4K1,APOA1,VPS53,GNG3,CBR3,RAB9A,TFDP3,ICOSLG,PIP,COX6A2
TF	Factor: MyoD; motif: NCAGCTGYYNCNNNC	TF:M09993	false	0.0007540773997851605	3.1225840751190557	1172	43	6	62700	LHB,COG5,RPL35,NDUFA1,RAB9A,CFD
TF	Factor: c-Myc:Max; motif: GCCAYGYGSN; match class: 1	TF:M00322_1	false	0.000758786748500129	3.1198802622635067	2940	43	9	62700	LY6K,LHB,CBS,ILK,KCNJ4,FJX1,RAC3,TFDP3,COX6A2
TF	Factor: Elf-1; motif: NAMCCGGAAGTN	TF:M11447	false	0.0007588409483498859	3.119849241881198	7882	43	15	62700	FFAR3,LHB,CBS,IER2,ILK,VBP1,EMD,RPL35,ZFPL1,VPS53,EMP3,NDUFA1,PDXDC1,ICOSLG,COX6A2
TF	Factor: Erg; motif: NACCGGAWWTCCGGTN	TF:M11395	false	0.0007636589877804798	3.117100532507129	8852	43	16	62700	FFAR3,LHB,VCX3A,MAP4K1,ILK,VBP1,BST2,ZFPL1,EMP3,RAC3,RAB9A,SIT1,RLN2,PIP,COX6A2,OR1A2
TF	Factor: STAT; motif: NNNNNTTCTKGGA	TF:M00777	false	0.0007697384927102662	3.1136567949090628	5224	43	12	62700	LY6K,VCX3A,IER2,BST2,KCNJ4,HSD17B10,CBR3,RAC3,ICOSLG,SIT1,PIP,OR1A2
TF	Factor: Fli-1:E2A; motif: NCCGGAWRCASCTGN; match class: 1	TF:M08472_1	false	0.0007707795698055853	3.1130698052234957	2293	43	8	62700	CDHR5,CBS,BST2,HSD17B10,NDUFA1,PDXDC1,RAC3,RAB9A
TF	Factor: rfx3:SREBP-2; motif: ATGGYAACRTCACGTGAY; match class: 1	TF:M08412_1	false	0.0007727044551185721	3.111986583771751	4420	43	11	62700	DDX52,BST2,HLA-DRB1,HSD17B10,VPS53,NDUFA1,CFD,RLN2,LEFTY2,PIP,COX6A2
TF	Factor: ELF3; motif: NNCCACTTCCTGNN; match class: 1	TF:M12544_1	false	0.0007756571737885884	3.110330186512169	388	43	4	62700	IER2,PDXDC1,TFDP3,OR1A2
TF	Factor: MYB; motif: NAACNGNCN	TF:M00913	false	0.0007823029798676689	3.106625015481163	5235	43	12	62700	VCX3A,VBP1,DDX52,COG5,APOA1,RPL35,GNG3,RAB9A,SIT1,COX6A2,OR1A2,GEM
TF	Factor: BCL-6; motif: NYGCTTTCKAGGAANN	TF:M12341	false	0.0007999358705109633	3.0969448282575227	6100	43	13	62700	LHB,VCX3A,DDX52,BST2,APOA1,HSD17B10,RPL35,CBR3,EMP3,NDUFA1,RAB9A,TFDP3,LEFTY2
TF	Factor: MLR1; motif: NTGNMCYYTGNNCYN	TF:M12637	false	0.0008204785119017962	3.0859327885105574	4452	43	11	62700	FFAR3,CDHR5,BST2,HLA-DRB1,APOA1,RPL35,ZFPL1,CBR3,SIT1,OR1A2,GEM
TF	Factor: Fli-1; motif: NACCGGAARTN	TF:M11404	false	0.0008216453267209095	3.0853156105478394	8912	43	16	62700	FFAR3,LHB,CBS,IER2,MAP4K1,ILK,VBP1,EMD,COG5,ZFPL1,VPS53,EMP3,NDUFA1,PDXDC1,ICOSLG,SIT1
TF	Factor: Fli-1:ETV7; motif: NSMGGAMGGATNTCCGNN	TF:M08283	false	0.0008231095470234205	3.0845423610189147	2976	43	9	62700	LY6K,LHB,VCX3A,MAP4K1,ILK,APOA1,VPS53,CFD,COX6A2
TF	Factor: ATF-2; motif: NNTGACGTCAN; match class: 1	TF:M07312_1	false	0.0008238648873417856	3.084144006134492	1194	43	6	62700	FFAR3,CDHR5,VCX3A,EMD,HLA-DRB1,GEM
TF	Factor: FPM315; motif: NGTGCTCCCN	TF:M12119	false	0.0008337731841314528	3.0789520767930925	1197	43	6	62700	CDHR5,KCNJ4,APOA1,RPL35,GNG3,CFD
TF	Factor: POU3F1; motif: RNYBCATTTGCATTWCAA	TF:M03842	false	0.0008337731841314528	3.0789520767930925	5274	43	12	62700	FFAR3,LY6K,VCX3A,MAP4K1,VBP1,DDX52,BST2,COG5,HLA-DRB1,APOA1,SIT1,GEM
TF	Factor: c-Ets-1(p54); motif: NCMGGAWGYN	TF:M00032	false	0.000838549138422854	3.076471482943868	7961	43	15	62700	FFAR3,LHB,CBS,IER2,BST2,VPS53,CBR3,EMP3,NDUFA1,PDXDC1,RAC3,RAB9A,TFDP3,RLN2,OR1A2
TF	Factor: RFX3; motif: NYNCCMTGGCAACM	TF:M09732	false	0.0008427276309168555	3.0743127664228984	5281	43	12	62700	FFAR3,LHB,MAP4K1,VBP1,BST2,EMD,VPS53,EMP3,PDXDC1,ICOSLG,PIP,COX6A2
TF	Factor: RXR-ALPHA; motif: RAGGTCA	TF:M08968	false	0.0008449164277620039	3.073186245792016	5284	43	12	62700	MAP4K1,DDX52,KCNJ4,COG5,HLA-DRB1,APOA1,RPL35,RAB9A,CFD,LEFTY2,COX6A2,GEM
TF	Factor: NR1B1; motif: RAGGTCA	TF:M08963	false	0.0008449164277620039	3.073186245792016	5284	43	12	62700	MAP4K1,DDX52,KCNJ4,COG5,HLA-DRB1,APOA1,RPL35,RAB9A,CFD,LEFTY2,COX6A2,GEM
TF	Factor: COUP-TF1; motif: TGACCTY	TF:M03542	false	0.0008449164277620039	3.073186245792016	5284	43	12	62700	MAP4K1,DDX52,KCNJ4,COG5,HLA-DRB1,APOA1,RPL35,RAB9A,CFD,LEFTY2,COX6A2,GEM
TF	Factor: USF2; motif: NNGTCATGTGACNN	TF:M12534	false	0.0008475074526614331	3.071856474085936	1731	43	7	62700	VCX3A,COG5,RAB9A,CFD,SIT1,LEFTY2,GEM
TF	Factor: ZNF148; motif: NNCCCCTCCCCC	TF:M12464	false	0.0008496532887287678	3.0707582572382504	7040	43	14	62700	LY6K,CBS,IER2,ILK,KCNJ4,EMD,APOA1,FJX1,HSD17B10,VPS53,GNG3,RAC3,CFD,SIT1
TF	Factor: EBF; motif: KTCCCYWGRGA	TF:M00977	false	0.0008532679700078403	3.06891455661737	2333	43	8	62700	FFAR3,LY6K,CDHR5,IER2,MAP4K1,DDX52,ICOSLG,RLN2
TF	Factor: c-Rel; motif: SGGRNTTTCC	TF:M00053	false	0.0008543545826450005	3.068361846728119	3712	43	10	62700	IER2,VBP1,BST2,KCNJ4,CBR3,EMP3,CFD,SIT1,RLN2,GEM
TF	Factor: NR1B1; motif: NRAGGTCANG	TF:M11794	false	0.000857417307491805	3.066807754237652	2997	43	9	62700	LY6K,VCX3A,MAP4K1,BST2,KCNJ4,RPL35,VPS53,RAB9A,LEFTY2
TF	Factor: jdp2; motif: NRTGAYGTCAYN	TF:M11296	false	0.0008579923237405987	3.066516597666461	2998	43	9	62700	FFAR3,LY6K,CDHR5,EMD,HSD17B10,GNG3,CBR3,OR1A2,GEM
TF	Factor: AP-4; motif: WGARYCAGCTGYGGNCNK	TF:M00005	false	0.0008579923237405987	3.066516597666461	5296	43	12	62700	FFAR3,CBS,HLA-DRB1,APOA1,GNG3,CBR3,EMP3,CFD,ICOSLG,SIT1,RLN2,COX6A2
TF	Factor: C/EBPbeta; motif: NRTTGCGYAAYN	TF:M11316	false	0.00086609459068558	3.062434673837834	5302	43	12	62700	FFAR3,VBP1,DDX52,BST2,HLA-DRB1,FJX1,NDUFA1,RAB9A,ICOSLG,RLN2,OR1A2,GEM
TF	Factor: Sp1; motif: RGGGMGGRGSNGGGG	TF:M10529	false	0.0008781013755680036	3.0564553425127277	7066	43	14	62700	LY6K,LHB,CBS,BST2,COG5,APOA1,GNG3,CBR3,EMP3,RAC3,RAB9A,CFD,ICOSLG,SIT1
TF	Factor: ctcf; motif: CCRSCAGGGGGCGCN; match class: 1	TF:M10426_1	false	0.0008784145279192327	3.056300490126473	4496	43	11	62700	LY6K,LHB,CBS,VBP1,KCNJ4,EMD,FJX1,PDXDC1,RAC3,CFD,GEM
TF	Factor: Six-1; motif: NCGTATCRNN	TF:M11029	false	0.0008926824152215553	3.0493030202249773	2351	43	8	62700	DDX52,FJX1,GNG3,RAC3,RAB9A,COX6A2,OR1A2,GEM
TF	Factor: BTEB2; motif: GCCCCRCCCH	TF:M07409	false	0.0008980721296422712	3.046688781097044	5325	43	12	62700	LHB,IER2,ILK,BST2,EMD,ZFPL1,EMP3,PDXDC1,RAC3,RAB9A,ICOSLG,SIT1
TF	Factor: HNF-4alpha; motif: AGTCCAAR	TF:M04903	false	0.0009022087969050522	3.0446929426687044	7087	43	14	62700	LHB,CDHR5,CBS,VCX3A,MAP4K1,VBP1,DDX52,BST2,HSD17B10,ZFPL1,RAC3,RLN2,OR1A2,GEM
TF	Factor: Myogenin; motif: CGACAGCTGTYN	TF:M11191	false	0.0009057379709188093	3.0429974251082466	157	43	3	62700	HLA-DRB1,NDUFA1,COX6A2
TF	Factor: Msx-1; motif: CNGTAWNTG	TF:M00394	false	0.0009057379709188093	3.0429974251082466	9002	43	16	62700	VCX3A,DDX52,HLA-DRB1,FJX1,RPL35,ZFPL1,GNG3,CBR3,PDXDC1,RAB9A,TFDP3,ICOSLG,RLN2,COX6A2,OR1A2,GEM
TF	Factor: HNF-1beta; motif: NNNNGTTAACTAGNNNT; match class: 1	TF:M01425_1	false	0.00091189779572726	3.0400538340827556	1756	43	7	62700	CBS,VCX3A,DDX52,HLA-DRB1,TFDP3,RLN2,LEFTY2
TF	Factor: T3R-beta; motif: NTGACCTNRNYNAGGTCAN	TF:M11820	false	0.0009196272752700045	3.0363881564506157	5341	43	12	62700	FFAR3,CBS,IER2,BST2,KCNJ4,COG5,APOA1,VPS53,PDXDC1,TFDP3,RLN2,GEM
TF	Factor: KLF4; motif: NNCCCCACCCNN	TF:M12489	false	0.0009254768985235637	3.033634417504224	6206	43	13	62700	LHB,CBS,IER2,VBP1,KCNJ4,RPL35,ZFPL1,GNG3,CBR3,EMP3,RAC3,ICOSLG,SIT1
TF	Factor: N-Myc; motif: NNCACGTGNN	TF:M11215	false	0.0009262237289808327	3.0332840969834245	1226	43	6	62700	LY6K,CBS,ILK,FJX1,TFDP3,COX6A2
TF	Factor: HIF-1alpha; motif: NCACGTNN	TF:M07384	false	0.0009262237289808327	3.0332840969834245	1226	43	6	62700	LY6K,CBS,ILK,FJX1,TFDP3,COX6A2
TF	Factor: E2F3; motif: NNRGMKGGAR; match class: 1	TF:M12598_1	false	0.0009355029178869045	3.0289548535726243	7116	43	14	62700	LY6K,CBS,IER2,MAP4K1,KCNJ4,EMD,APOA1,ZFPL1,EMP3,PDXDC1,RAC3,RAB9A,ICOSLG,RLN2
TF	Factor: TEF-3:C/EBPbeta; motif: RTTGCGYAAYNNNNNGGAATGY	TF:M08626	false	0.0009385329962370184	3.0275504541755547	7119	43	14	62700	VCX3A,ILK,VBP1,DDX52,KCNJ4,COG5,HLA-DRB1,FJX1,RPL35,VPS53,GNG3,NDUFA1,PDXDC1,ICOSLG
TF	Factor: ZNF592; motif: NSARNATGGAGKN	TF:M09766	false	0.0009427859043725463	3.0255869192522793	7123	43	14	62700	FFAR3,VCX3A,MAP4K1,DDX52,BST2,APOA1,FJX1,RPL35,GNG3,EMP3,NDUFA1,TFDP3,LEFTY2,PIP
TF	Factor: AML2; motif: AACCRCAA	TF:M01759	false	0.0009429696356423435	3.025502291658527	3043	43	9	62700	LHB,CDHR5,CBS,VCX3A,ILK,BST2,COG5,PIP,COX6A2
TF	Factor: TFAP2C; motif: NGCCTNAGGCN	TF:M04154	false	0.0009629833879778151	3.0163812046426464	3777	43	10	62700	LHB,CBS,IER2,APOA1,HSD17B10,RPL35,CBR3,PDXDC1,RAC3,ICOSLG
TF	Factor: USF2; motif: NNNSSYCACGTGACNNNNNNNNNSCN	TF:M12682	false	0.0009759893390906095	3.01055492618516	2388	43	8	62700	KCNJ4,COG5,RAB9A,TFDP3,SIT1,LEFTY2,COX6A2,GEM
TF	Factor: Elk-1:Pax-1; motif: ACCGGAACTACGCWTSANTG	TF:M08224	false	0.0009772020616481982	3.0100156254465626	9072	43	16	62700	LY6K,LHB,IER2,VBP1,COG5,FJX1,HSD17B10,RPL35,ZFPL1,VPS53,GNG3,NDUFA1,PDXDC1,TFDP3,ICOSLG,GEM
TF	Factor: COUP-TF1; motif: RAGGTCANYGACCTY	TF:M11743	false	0.0009772020616481982	3.0100156254465626	5383	43	12	62700	LHB,CDHR5,CBS,VCX3A,MAP4K1,VBP1,ZFPL1,RAB9A,ICOSLG,RLN2,LEFTY2,COX6A2
TF	Factor: Erg; motif: NACCGGAWWTCCGGTN; match class: 1	TF:M11395_1	false	0.0009772020616481982	3.0100156254465626	8094	43	15	62700	FFAR3,LHB,VCX3A,MAP4K1,ILK,VBP1,BST2,ZFPL1,EMP3,RAC3,RAB9A,SIT1,RLN2,PIP,OR1A2
TF	Factor: PPARalpha:RXRalpha; motif: NNRGGTCATWGGGGTSANG; match class: 1	TF:M00518_1	false	0.0009823675119544149	3.0077260085932065	3063	43	9	62700	LHB,IER2,MAP4K1,ILK,VBP1,KCNJ4,EMD,NDUFA1,ICOSLG
TF	Factor: Cdx-2; motif: NRTCGTAANNNN; match class: 1	TF:M10849_1	false	0.0009823675119544149	3.0077260085932065	4565	43	11	62700	CDHR5,VCX3A,DDX52,EMD,COG5,HLA-DRB1,HSD17B10,GNG3,RAB9A,TFDP3,COX6A2
TF	Factor: ATF2:c-Jun; motif: TGACGTYA; match class: 1	TF:M00041_1	false	0.0009970173121810171	3.001297300545507	1246	43	6	62700	FFAR3,CDHR5,EMD,HLA-DRB1,OR1A2,GEM
TF	Factor: NFE2L2; motif: RTGACWCAGCA	TF:M02263	false	0.001002353997496118	2.998978873270927	3072	43	9	62700	LY6K,CDHR5,VCX3A,HSD17B10,RPL35,VPS53,GNG3,COX6A2,GEM
TF	Factor: Pax-6; motif: CTGACCTGGAACTM; match class: 1	TF:M00979_1	false	0.0010063416231385204	2.9972545641525232	3074	43	9	62700	MAP4K1,BST2,KCNJ4,HSD17B10,VPS53,NDUFA1,CFD,SIT1,COX6A2
TF	Factor: USF; motif: NRCCACGTGASN	TF:M00796	false	0.0010160232360248178	2.993096359806069	2405	43	8	62700	VCX3A,KCNJ4,COG5,RAB9A,TFDP3,LEFTY2,PIP,COX6A2
TF	Factor: Pbx1; motif: NTGATKGACG	TF:M11038	false	0.0010165631377502694	2.9928656425793143	4586	43	11	62700	FFAR3,CBS,VCX3A,IER2,MAP4K1,DDX52,HSD17B10,RPL35,NDUFA1,TFDP3,GEM
TF	Factor: COUP-TF1; motif: RRGGTCRNTGACCTN	TF:M11739	false	0.0010165631377502694	2.9928656425793143	3079	43	9	62700	LHB,VCX3A,VBP1,ZFPL1,RAB9A,ICOSLG,RLN2,LEFTY2,COX6A2
TF	Factor: AhR; motif: CCYCNRRSTNGCGTGASA	TF:M00139	false	0.0010275784361852898	2.988185018014099	3814	43	10	62700	CDHR5,CBS,EMD,FJX1,ZFPL1,VPS53,GNG3,TFDP3,ICOSLG,GEM
TF	Factor: TFAP2A; motif: NNNNGCCYSAGGGCA	TF:M07231	false	0.0010322171887736725	2.9862289132108435	5421	43	12	62700	LY6K,LHB,CDHR5,MAP4K1,BST2,ZFPL1,CBR3,EMP3,NDUFA1,PDXDC1,LEFTY2,COX6A2
TF	Factor: TTF1; motif: ASTCAAGTRK	TF:M00432	false	0.0010492737916717647	2.979111174630536	5431	43	12	62700	ILK,DDX52,EMD,COG5,HLA-DRB1,HSD17B10,RPL35,CBR3,EMP3,NDUFA1,SIT1,OR1A2
TF	Factor: COUPTF; motif: NNNNNTGACCYTTGNMCNYNGMN	TF:M01036	false	0.0010513067411220003	2.9782705508219305	3826	43	10	62700	FFAR3,LHB,CDHR5,IER2,KCNJ4,COG5,HLA-DRB1,HSD17B10,SIT1,GEM
TF	Factor: TR2; motif: NRGGTCRYGACCYN	TF:M11765	false	0.0010714773763329667	2.970016994419148	3104	43	9	62700	LY6K,LHB,CBS,MAP4K1,BST2,KCNJ4,EMP3,PDXDC1,SIT1
TF	Factor: RUNX3; motif: NRACCGCANWAACCRCAN; match class: 1	TF:M04110_1	false	0.0010845992263887024	2.964730709669361	3842	43	10	62700	ILK,KCNJ4,FJX1,RPL35,ZFPL1,EMP3,RAC3,RAB9A,ICOSLG,COX6A2
TF	Factor: C/EBPepsilon; motif: HAANMTTKCNWMAC	TF:M01868	false	0.0010850946938710858	2.96453236021989	3110	43	9	62700	VBP1,DDX52,BST2,HLA-DRB1,APOA1,FJX1,PDXDC1,RAC3,PIP
TF	Factor: WT1; motif: CGCCCCCNCN; match class: 1	TF:M02036_1	false	0.0010858657271923004	2.964223874143776	5454	43	12	62700	LHB,CBS,IER2,KCNJ4,EMD,FJX1,PDXDC1,RAC3,CFD,ICOSLG,COX6A2,GEM
TF	Factor: Oct3; motif: WTATGCGCATAW; match class: 1	TF:M11934_1	false	0.0010917819735197685	2.961864080634127	9172	43	16	62700	LHB,ILK,VBP1,DDX52,BST2,COG5,ZFPL1,VPS53,GNG3,CBR3,PDXDC1,TFDP3,PIP,COX6A2,OR1A2,GEM
TF	Factor: USF; motif: NCACGTGN; match class: 1	TF:M00217_1	false	0.0010917819735197685	2.961864080634127	1271	43	6	62700	BST2,COG5,FJX1,RAC3,TFDP3,COX6A2
TF	Factor: Gli2; motif: GACCACCCANG	TF:M01703	false	0.001093573186035508	2.9611521470316595	3848	43	10	62700	FFAR3,LY6K,CBS,VCX3A,IER2,EMD,COG5,ZFPL1,EMP3,CFD
TF	Factor: CP2; motif: AACCGGTTNNAACCGGTT; match class: 1	TF:M11485_1	false	0.0010948355691968582	2.9606511016026262	6332	43	13	62700	FFAR3,LY6K,CBS,IER2,MAP4K1,VBP1,EMD,COG5,APOA1,VPS53,CFD,ICOSLG,PIP
TF	Factor: TLX; motif: NNAAGTCAN	TF:M11736	false	0.0010948591316424765	2.96064175505755	1820	43	7	62700	EMD,COG5,FJX1,EMP3,NDUFA1,RAB9A,RLN2
TF	Factor: RelA-p65; motif: AAASTCCC	TF:M04849	false	0.0011040546389921582	2.957009433105367	6339	43	13	62700	CBS,VCX3A,BST2,HLA-DRB1,VPS53,GNG3,CBR3,ICOSLG,SIT1,RLN2,PIP,OR1A2,GEM
TF	Factor: ER71:Pax-5; motif: ACCGGAACYACGCWTSANTG; match class: 1	TF:M08266_1	false	0.0011040546389921582	2.957009433105367	9184	43	16	62700	FFAR3,LHB,CBS,MAP4K1,BST2,KCNJ4,COG5,FJX1,RPL35,VPS53,NDUFA1,PDXDC1,RAC3,ICOSLG,COX6A2,GEM
TF	Factor: TEF-1; motif: GRRATG; match class: 1	TF:M00704_1	false	0.0011158281112206062	2.952402701543501	5474	43	12	62700	LHB,IER2,VBP1,DDX52,APOA1,FJX1,RPL35,VPS53,EMP3,PDXDC1,ICOSLG,COX6A2
TF	Factor: ZNF675; motif: TGAAAGGGGA	TF:M06527	false	0.0011185739883203692	2.9513352841140432	171	43	3	62700	BST2,SIT1,OR1A2
TF	Factor: NFATc2; motif: NTTTCCGCGGAAAN	TF:M11983	false	0.0011437711367657127	2.9416608671367346	8228	43	15	62700	LY6K,CDHR5,VCX3A,IER2,ILK,VBP1,BST2,FJX1,HSD17B10,PDXDC1,RAC3,CFD,SIT1,LEFTY2,COX6A2
TF	Factor: NR1B1:RXR-ALPHA; motif: RRGGTCANNNNNRGGTCA; match class: 1	TF:M08964_1	false	0.001155323177624603	2.93729651393061	1838	43	7	62700	CDHR5,DDX52,APOA1,GNG3,EMP3,ICOSLG,OR1A2
TF	Factor: XBP-1; motif: WNNGMCACGTC; match class: 1	TF:M01770_1	false	0.0011554836513818286	2.9372361948537486	4665	43	11	62700	FFAR3,CBS,VCX3A,COG5,FJX1,ZFPL1,VPS53,NDUFA1,PDXDC1,RAC3,TFDP3
TF	Factor: RAR-gamma; motif: NRGGTCAAAAGGTCAN	TF:M11804	false	0.0011557292771548424	2.9371438849528153	3142	43	9	62700	FFAR3,CDHR5,MAP4K1,KCNJ4,APOA1,VPS53,EMP3,NDUFA1,CFD
TF	Factor: NR1B2; motif: RAGGTCAAAAGGTCAN	TF:M11799	false	0.0011561280503213814	2.93699406170428	1839	43	7	62700	FFAR3,MAP4K1,KCNJ4,APOA1,VPS53,NDUFA1,CFD
TF	Factor: Egr-2; motif: NTGCGTRGGCGK	TF:M00246	false	0.001157163125221151	2.9366054142637164	6374	43	13	62700	FFAR3,LHB,CDHR5,CBS,IER2,EMD,COG5,FJX1,HSD17B10,RPL35,CFD,ICOSLG,COX6A2
TF	Factor: Hey1; motif: NGCACGTGYN	TF:M11059	false	0.001157942354681861	2.9363130603553174	1840	43	7	62700	LY6K,CBS,COG5,FJX1,RPL35,RAB9A,TFDP3
TF	Factor: ATF; motif: NTGACGTCANYS	TF:M00338	false	0.0011613817717918541	2.9350249946212217	3883	43	10	62700	FFAR3,CDHR5,VCX3A,EMD,HLA-DRB1,VPS53,PDXDC1,TFDP3,OR1A2,GEM
TF	Factor: Pax-5; motif: RRMSWGANWYCTNRAGCGKRACSRYNSM; match class: 1	TF:M00144_1	false	0.0011656391764618005	2.9334358646052077	7295	43	14	62700	FFAR3,LY6K,LHB,CDHR5,CBS,IER2,KCNJ4,EMD,COG5,HSD17B10,RPL35,PDXDC1,RAC3,SIT1
TF	Factor: EGR-1; motif: TGCGTGGGCGK	TF:M01972	false	0.0011759451075637492	2.9296129504015127	5511	43	12	62700	CDHR5,CBS,KCNJ4,EMD,COG5,HSD17B10,RPL35,RAC3,CFD,ICOSLG,LEFTY2,COX6A2
TF	Factor: SMAD; motif: AGACNBCNN	TF:M00792	false	0.0011876027369505202	2.9253288101993187	3895	43	10	62700	LHB,CDHR5,CBS,FJX1,ZFPL1,NDUFA1,PDXDC1,RAB9A,CFD,OR1A2
TF	Factor: PLAG1; motif: CCCCCKWNNNGGSCCC; match class: 1	TF:M01973_1	false	0.0011903274883882772	2.9243335370670236	2473	43	8	62700	CDHR5,CBS,VCX3A,IER2,BST2,EMD,FJX1,RAC3
TF	Factor: Brachyury; motif: NTNNCANNNNRGTGTGAANN	TF:M09878	false	0.0012003761688399585	2.9206826352432196	3901	43	10	62700	FFAR3,LY6K,LHB,VCX3A,DDX52,APOA1,CBR3,TFDP3,PIP,COX6A2
TF	Factor: E2F2; motif: NNTTTTGGCGCCAAAAWN	TF:M03959	false	0.0012067497316654054	2.918382789079601	8276	43	15	62700	IER2,DDX52,KCNJ4,COG5,HLA-DRB1,RPL35,ZFPL1,VPS53,CBR3,EMP3,RAB9A,TFDP3,ICOSLG,RLN2,PIP
TF	Factor: NFATc1; motif: TTTCCAYWRTGGAAA; match class: 1	TF:M04052_1	false	0.0012283722968559172	2.9106699866430645	3913	43	10	62700	CBS,DDX52,COG5,HSD17B10,VPS53,GNG3,RAB9A,TFDP3,SIT1,PIP
TF	Factor: ETSLIKE; motif: NACTTCCTNN	TF:M08881	false	0.0012476716914111752	2.9038996785688376	3179	43	9	62700	FFAR3,IER2,BST2,ZFPL1,CBR3,EMP3,PDXDC1,TFDP3,OR1A2
TF	Factor: EAR2; motif: YGNNCTTTGNCCTK	TF:M01728	false	0.001254131658789464	2.9016568688606905	6432	43	13	62700	CDHR5,CBS,VCX3A,ILK,VBP1,COG5,APOA1,GNG3,EMP3,RAB9A,TFDP3,RLN2,OR1A2
TF	Factor: RELA; motif: GGGRMTKYCCC	TF:M12657	false	0.0012749979086232965	2.8944905276018744	6444	43	13	62700	LHB,CDHR5,IER2,ILK,BST2,CBR3,EMP3,RAC3,CFD,ICOSLG,SIT1,LEFTY2,GEM
TF	Factor: CLOCK:BMAL; motif: MCACGTGR	TF:M01116	false	0.0012749979086232965	2.8944905276018744	836	43	5	62700	IER2,MAP4K1,DDX52,COG5,ICOSLG
TF	Factor: Erm; motif: NNSCGGAWGYN	TF:M11424	false	0.0012775307525805298	2.8936286367781587	8323	43	15	62700	FFAR3,LHB,CBS,IER2,VBP1,EMD,HSD17B10,RPL35,ZFPL1,VPS53,EMP3,NDUFA1,PDXDC1,ICOSLG,COX6A2
TF	Factor: AP-4; motif: VDCAGCTGNN	TF:M00175	false	0.0012802676026885949	2.892699244239539	2503	43	8	62700	FFAR3,LHB,CDHR5,CBS,VCX3A,GNG3,EMP3,LEFTY2
TF	Factor: c-MAF; motif: NTGCTGACN	TF:M11357	false	0.0012846005729962866	2.891231888604753	1876	43	7	62700	KCNJ4,EMD,COG5,RPL35,LEFTY2,PIP,OR1A2
TF	Factor: E2F-4; motif: NGGCGGGAARN; match class: 1	TF:M07084_1	false	0.001289459994934367	2.8895921271582736	5573	43	12	62700	LY6K,IER2,MAP4K1,KCNJ4,EMD,FJX1,ZFPL1,PDXDC1,RAC3,ICOSLG,RLN2,LEFTY2
TF	Factor: SREBP-1; motif: KATCACCCCAC; match class: 1	TF:M00221_1	false	0.0012907120934468256	2.8891706207634917	1878	43	7	62700	LHB,CDHR5,VCX3A,ILK,APOA1,GNG3,CBR3
TF	Factor: YY1; motif: CAANATGGCGGC	TF:M10436	false	0.0012943338978259852	2.8879536747664627	8336	43	15	62700	LHB,CBS,VCX3A,IER2,MAP4K1,VBP1,HLA-DRB1,HSD17B10,RPL35,ZFPL1,NDUFA1,PDXDC1,RAB9A,SIT1,PIP
TF	Factor: HES-1; motif: GGCRCGTGNC; match class: 1	TF:M11061_1	false	0.0012955635062435016	2.887541293805029	2509	43	8	62700	LY6K,CBS,KCNJ4,COG5,FJX1,RAC3,RAB9A,LEFTY2
TF	Factor: six4; motif: NCGTATCRNN	TF:M11025	false	0.0013010144173435515	2.8857178907266112	6462	43	13	62700	FFAR3,VCX3A,ILK,DDX52,FJX1,GNG3,NDUFA1,RAC3,RAB9A,TFDP3,COX6A2,OR1A2,GEM
TF	Factor: MYB; motif: NNCAACTGNN	TF:M09813	false	0.0013044362924753024	2.884577126607499	5583	43	12	62700	FFAR3,VBP1,BST2,APOA1,GNG3,PDXDC1,RAB9A,TFDP3,SIT1,RLN2,PIP,GEM
TF	Factor: AML2; motif: CWAACCGCAAAAACCGCARN	TF:M12002	false	0.0013044362924753024	2.884577126607499	8344	43	15	62700	FFAR3,LY6K,LHB,CBS,ILK,VBP1,DDX52,RPL35,VPS53,CBR3,EMP3,PDXDC1,RAB9A,CFD,PIP
TF	Factor: Sox-3; motif: SNNACAATRK	TF:M11617	false	0.0013044389450419538	2.8845762434720825	3949	43	10	62700	FFAR3,VCX3A,IER2,BST2,COG5,HLA-DRB1,APOA1,PDXDC1,TFDP3,ICOSLG
TF	Factor: Myogenin; motif: YGACAGCTGTTN	TF:M11189	false	0.0013053800777678658	2.8842630196326158	182	43	3	62700	HLA-DRB1,NDUFA1,COX6A2
TF	Factor: GATA-1; motif: NNNNNGATANKGGN	TF:M00126	false	0.0013102063870716449	2.882660287774473	3952	43	10	62700	IER2,DDX52,BST2,HLA-DRB1,GNG3,CFD,SIT1,COX6A2,OR1A2,GEM
TF	Factor: CP2; motif: NNNNCCAGNCNN; match class: 1	TF:M07602_1	false	0.0013139531992724704	2.8814201033148126	4749	43	11	62700	LY6K,CDHR5,DDX52,BST2,EMD,APOA1,RPL35,RAC3,CFD,SIT1,LEFTY2
TF	Factor: MAZ; motif: NKGGGAGGGGRGGR; match class: 1	TF:M02023_1	false	0.0013282434122148447	2.8767223294147137	3213	43	9	62700	CBS,KCNJ4,COG5,APOA1,RAC3,CFD,ICOSLG,SIT1,COX6A2
TF	Factor: c-Ets-1; motif: NNRCMGGAAGTGG	TF:M09911	false	0.001344492222345602	2.8714417057516926	2526	43	8	62700	FFAR3,IER2,APOA1,CBR3,PDXDC1,CFD,TFDP3,SIT1
TF	Factor: Egr-1; motif: NNNNNGYGKGGGNGGGNN	TF:M09603	false	0.001344492222345602	2.8714417057516926	4763	43	11	62700	CDHR5,CBS,KCNJ4,COG5,FJX1,CBR3,RAC3,CFD,ICOSLG,RLN2,COX6A2
TF	Factor: AhR:Arnt; motif: GRGKATYGCGTGMCWNSCC	TF:M00237	false	0.0013452780286280109	2.8711879507390625	6490	43	13	62700	LY6K,LHB,CDHR5,CBS,MAP4K1,EMD,FJX1,GNG3,EMP3,PDXDC1,TFDP3,ICOSLG,GEM
TF	Factor: ER-beta; motif: GTCANASTGRCCYNR	TF:M01875	false	0.0013452780286280109	2.8711879507390625	6490	43	13	62700	FFAR3,LY6K,LHB,VCX3A,ILK,APOA1,HSD17B10,ZFPL1,EMP3,PDXDC1,CFD,SIT1,OR1A2
TF	Factor: CTCF; motif: RSYGCCMYCTRSTGGN	TF:M09828	false	0.00134820702488678	2.8702434142825144	3969	43	10	62700	LY6K,LHB,CBS,VBP1,DDX52,FJX1,PDXDC1,SIT1,RLN2,GEM
TF	Factor: Six-1; motif: NCGTATCRNN	TF:M11027	false	0.0013615839141690573	2.8659555880092533	3226	43	9	62700	FFAR3,VCX3A,ILK,FJX1,NDUFA1,RAB9A,TFDP3,COX6A2,GEM
TF	Factor: RARA; motif: AGGTCANNYAAAGGTCA	TF:M08019	false	0.0013638728862141168	2.865226104304367	5616	43	12	62700	LHB,CDHR5,VBP1,DDX52,KCNJ4,EMD,APOA1,ZFPL1,NDUFA1,TFDP3,LEFTY2,OR1A2
TF	Factor: AP-2gamma; motif: NSCCYNRGGSN; match class: 1	TF:M11481_1	false	0.0013647040088522915	2.8649615326975635	4774	43	11	62700	LY6K,LHB,CDHR5,MAP4K1,VBP1,APOA1,NDUFA1,PDXDC1,SIT1,LEFTY2,COX6A2
TF	Factor: TTF-1; motif: NNNNCAAGNRNN	TF:M00794	false	0.0013734800770001893	2.8621776358514532	4778	43	11	62700	CDHR5,BST2,COG5,RPL35,VPS53,GNG3,CBR3,EMP3,RAB9A,SIT1,COX6A2
TF	Factor: T3R-beta; motif: NTGACCTNACGTGACCTYA	TF:M11821	false	0.0013750240297853251	2.8616897120795524	2537	43	8	62700	VBP1,DDX52,HLA-DRB1,RPL35,GNG3,EMP3,COX6A2,OR1A2
TF	Factor: C/EBPBETA; motif: KRTTGCGYAAY; match class: 1	TF:M08910_1	false	0.0013777642233046491	2.8608250968542324	3233	43	9	62700	FFAR3,VBP1,DDX52,FJX1,NDUFA1,RAB9A,ICOSLG,RLN2,GEM
TF	Factor: MTF-1; motif: GTGTGCANMACTTTGCGCAC	TF:M01242	false	0.0013976559570843628	2.854599720098339	3990	43	10	62700	VCX3A,HLA-DRB1,ZFPL1,VPS53,GNG3,CBR3,RAC3,TFDP3,OR1A2,GEM
TF	Factor: MafG; motif: TGCTGACNTR	TF:M11354	false	0.0013976559570843628	2.854599720098339	1909	43	7	62700	KCNJ4,EMD,COG5,HSD17B10,RPL35,PIP,OR1A2
TF	Factor: NR1B2; motif: RAGGTCATGACCTN	TF:M11803	false	0.0014060101237520352	2.852011552236667	3243	43	9	62700	LY6K,LHB,CBS,MAP4K1,BST2,KCNJ4,EMP3,SIT1,GEM
TF	Factor: NFATc2; motif: NTTTCCGCGGAAAN; match class: 1	TF:M11983_1	false	0.0014279380949299236	2.845290620019997	7462	43	14	62700	LY6K,CDHR5,VCX3A,IER2,ILK,BST2,FJX1,HSD17B10,PDXDC1,RAC3,CFD,SIT1,LEFTY2,COX6A2
TF	Factor: GKLF; motif: WGGGYGKGGC	TF:M09971	false	0.0014291358252509706	2.844926493844586	5649	43	12	62700	LHB,CDHR5,IER2,EMD,HSD17B10,ZFPL1,VPS53,GNG3,EMP3,RAC3,SIT1,COX6A2
TF	Factor: SMAD5; motif: GSGGCAGM; match class: 1	TF:M03846_1	false	0.0014297765046938948	2.844731843908333	2554	43	8	62700	LHB,CBS,KCNJ4,APOA1,FJX1,CFD,SIT1,LEFTY2
TF	Factor: NF-1B; motif: CTGGCASGV	TF:M07051	false	0.0014453445805160951	2.8400286016433873	4009	43	10	62700	CDHR5,ILK,DDX52,BST2,EMD,CFD,TFDP3,ICOSLG,SIT1,PIP
TF	Factor: YY1; motif: NNNCGGCCATCTTGNCTSNW	TF:M00069	false	0.0014541203800859006	2.8373996387019136	8442	43	15	62700	FFAR3,LHB,CBS,VCX3A,VBP1,HLA-DRB1,FJX1,HSD17B10,ZFPL1,GNG3,RAB9A,SIT1,LEFTY2,PIP,OR1A2
TF	Factor: KLF14; motif: NRCCACRCCCMCN; match class: 1	TF:M12183_1	false	0.001464137476686928	2.834418142838155	2564	43	8	62700	IER2,KCNJ4,EMD,FJX1,RAC3,CFD,ICOSLG,COX6A2
TF	Factor: HOXA6; motif: RTCRTTAN	TF:M10695	false	0.0014654995315156786	2.8340143160588367	6556	43	13	62700	FFAR3,LY6K,VCX3A,VBP1,DDX52,HSD17B10,VPS53,GNG3,RAB9A,TFDP3,RLN2,OR1A2,GEM
TF	Factor: MYB; motif: NNAACTGN	TF:M08890	false	0.0014654995315156786	2.8340143160588367	1357	43	6	62700	FFAR3,BST2,RPL35,GNG3,PIP,GEM
TF	Factor: KLF3; motif: CCMCACCCNG	TF:M03553	false	0.001476056400369586	2.830897047728888	1929	43	7	62700	CBS,IER2,VBP1,KCNJ4,GNG3,RAC3,ICOSLG
TF	Factor: FOXO1A:Net; motif: RWMAACAGGAAGTN	TF:M08302	false	0.001477125534206232	2.8305825943993996	9458	43	16	62700	LY6K,VCX3A,IER2,ILK,APOA1,RPL35,CBR3,NDUFA1,RAB9A,CFD,TFDP3,SIT1,RLN2,LEFTY2,PIP,OR1A2
TF	Factor: ATF4; motif: NATTGCATCAKCY	TF:M12583	false	0.0015044831644470905	2.8226126677634737	2576	43	8	62700	FFAR3,CBS,MAP4K1,DDX52,HLA-DRB1,HSD17B10,NDUFA1,COX6A2
TF	Factor: Egr-1; motif: NGCGTGCGY; match class: 1	TF:M04950_1	false	0.0015227059938839095	2.8173839427308573	5693	43	12	62700	LY6K,CBS,IER2,MAP4K1,DDX52,KCNJ4,EMD,VPS53,CBR3,TFDP3,ICOSLG,GEM
TF	Factor: CREB1; motif: NRTGACGTR	TF:M11219	false	0.0015243502278511258	2.8169152399854758	876	43	5	62700	VCX3A,IER2,EMD,ZFPL1,NDUFA1
TF	Factor: NF-YC; motif: NNRRCCAATCAGNR	TF:M10006	false	0.0015243502278511258	2.8169152399854758	2582	43	8	62700	LY6K,VCX3A,VBP1,DDX52,HLA-DRB1,HSD17B10,TFDP3,RLN2
TF	Factor: Nkx2-3; motif: NSCACTTRNC	TF:M10639	false	0.0015298544062316117	2.815349898318931	877	43	5	62700	LHB,HLA-DRB1,ZFPL1,CBR3,RAB9A
TF	Factor: MAZ; motif: GGGGGAGGGGGNGRGRRRGNRG; match class: 1	TF:M09984_1	false	0.001549970752174115	2.8096764968550203	5706	43	12	62700	CBS,IER2,KCNJ4,APOA1,FJX1,GNG3,RAC3,CFD,ICOSLG,SIT1,LEFTY2,COX6A2
TF	Factor: MITF; motif: NNNNGTCACGTGACNNNN	TF:M09811	false	0.0015529001475627796	2.808856468776702	1374	43	6	62700	COG5,RAB9A,CFD,LEFTY2,COX6A2,GEM
TF	Factor: MITF; motif: NNNNGTCACGTGACNNNN; match class: 1	TF:M09811_1	false	0.0015529001475627796	2.808856468776702	1374	43	6	62700	COG5,RAB9A,CFD,LEFTY2,COX6A2,GEM
TF	Factor: AP-4; motif: CWCAGCTGGN	TF:M00176	false	0.0015700375291384824	2.804089966378693	2595	43	8	62700	FFAR3,VCX3A,APOA1,RPL35,GNG3,EMP3,CFD,LEFTY2
TF	Factor: SF-1; motif: NYYCAAGGYCA	TF:M10084	false	0.001571505621369662	2.8036840611462686	4058	43	10	62700	VCX3A,MAP4K1,BST2,APOA1,VPS53,CFD,ICOSLG,RLN2,LEFTY2,GEM
TF	Factor: TBX15; motif: NAGGTGTGAN	TF:M12039	false	0.001571505621369662	2.8036840611462686	2596	43	8	62700	VCX3A,MAP4K1,APOA1,CBR3,CFD,TFDP3,PIP,COX6A2
TF	Factor: OLIG2; motif: CCAKCTGYTYNYNNNNNN	TF:M10019	false	0.0015760492523433747	2.8024302147102196	4061	43	10	62700	FFAR3,CDHR5,FJX1,RPL35,GNG3,RAB9A,ICOSLG,LEFTY2,COX6A2,GEM
TF	Factor: HOXA10; motif: NRTCGTAAANN	TF:M10799	false	0.0015760492523433747	2.8024302147102196	5720	43	12	62700	FFAR3,CDHR5,VCX3A,EMD,HSD17B10,ZFPL1,GNG3,CBR3,RAB9A,LEFTY2,COX6A2,OR1A2
TF	Factor: PSF; motif: KWATCCGN	TF:M07612	false	0.0015760492523433747	2.8024302147102196	5720	43	12	62700	FFAR3,CBS,ILK,KCNJ4,EMD,HSD17B10,RPL35,VPS53,GNG3,CBR3,RAB9A,COX6A2
TF	Factor: TWIST; motif: CACCTGG; match class: 1	TF:M03582_1	false	0.001577223074524402	2.802106877892679	2599	43	8	62700	CDHR5,CBS,VBP1,BST2,COG5,HSD17B10,CFD,RLN2
TF	Factor: ZFX; motif: SNAGGCCNCR	TF:M10121	false	0.001577223074524402	2.802106877892679	4062	43	10	62700	VBP1,DDX52,BST2,EMD,FJX1,HSD17B10,RPL35,RAB9A,ICOSLG,SIT1
TF	Factor: Ncx; motif: NAATNAATTAATAANWW	TF:M01420	false	0.0015889491798692155	2.79888999282114	5727	43	12	62700	VCX3A,DDX52,BST2,COG5,HLA-DRB1,RPL35,EMP3,PDXDC1,SIT1,RLN2,COX6A2,OR1A2
TF	Factor: SMAD3; motif: CAGACAS; match class: 1	TF:M07429_1	false	0.0015945469428379063	2.7973626907732503	1383	43	6	62700	FJX1,HSD17B10,GNG3,EMP3,SIT1,LEFTY2
TF	Factor: Tel-2; motif: YTACTTCCTG; match class: 1	TF:M00678_1	false	0.0016091740800386544	2.7933969714940425	889	43	5	62700	BST2,VPS53,PDXDC1,TFDP3,OR1A2
TF	Factor: GLI; motif: NGACCMCCCAN; match class: 1	TF:M07290_1	false	0.0016166877055476122	2.7913738643583597	1964	43	7	62700	CDHR5,CBS,VCX3A,EMD,ZFPL1,CFD,ICOSLG
TF	Factor: Elk-1; motif: GGAAGN; match class: 1	TF:M03819_1	false	0.001621510285415875	2.790080292205198	7572	43	14	62700	FFAR3,LY6K,IER2,MAP4K1,ILK,DDX52,BST2,HLA-DRB1,ZFPL1,VPS53,PDXDC1,TFDP3,PIP,OR1A2
TF	Factor: Egr-1; motif: ACCGCCC	TF:M04918	false	0.0016354044952533368	2.7863748128325154	5748	43	12	62700	FFAR3,LY6K,CBS,EMD,HSD17B10,ZFPL1,NDUFA1,PDXDC1,TFDP3,ICOSLG,COX6A2,GEM
TF	Factor: ITF-2; motif: NGCAGSTGKS; match class: 1	TF:M09962_1	false	0.0016357868653896481	2.786273283314555	893	43	5	62700	FFAR3,CDHR5,PDXDC1,LEFTY2,COX6A2
TF	Factor: LKLF; motif: CNCCACCCS	TF:M08819	false	0.0016392737317201056	2.7853485203468313	5751	43	12	62700	LHB,CBS,IER2,VBP1,KCNJ4,HLA-DRB1,ZFPL1,CBR3,EMP3,RAC3,ICOSLG,SIT1
TF	Factor: DRRS; motif: GNNGGGWGGG	TF:M10056	false	0.001640269940770465	2.7850846738182247	4897	43	11	62700	LHB,CBS,IER2,KCNJ4,COG5,APOA1,EMP3,RAC3,TFDP3,ICOSLG,SIT1
TF	Factor: Luman; motif: NGCCACGTGKMN	TF:M11249	false	0.0016471993676955604	2.7832538331010386	895	43	5	62700	CBS,IER2,DDX52,FJX1,RAC3
TF	Factor: TFAP2A; motif: YGCCCNNRGGCN	TF:M04146	false	0.0016614078312049117	2.779523746777328	6658	43	13	62700	LY6K,LHB,CDHR5,MAP4K1,BST2,FJX1,ZFPL1,CBR3,EMP3,NDUFA1,ICOSLG,LEFTY2,COX6A2
TF	Factor: ATF-2; motif: NNTGACGTMANN; match class: 1	TF:M11307_1	false	0.001678623637290069	2.7750466657264474	1979	43	7	62700	FFAR3,CDHR5,HLA-DRB1,VPS53,RAB9A,TFDP3,GEM
TF	Factor: ARNTL; motif: NNCCACGTGAC	TF:M12585	false	0.0016948222654078829	2.7708758391717185	1402	43	6	62700	VCX3A,KCNJ4,FJX1,TFDP3,LEFTY2,COX6A2
TF	Factor: MITF; motif: TCACGTGACC	TF:M09989	false	0.001698536168632059	2.769925200828055	1403	43	6	62700	KCNJ4,COG5,RAB9A,LEFTY2,COX6A2,GEM
TF	Factor: Isl2; motif: YTAAGTG	TF:M02082	false	0.001698536168632059	2.769925200828055	7613	43	14	62700	VCX3A,VBP1,DDX52,APOA1,FJX1,ZFPL1,GNG3,CBR3,EMP3,RAB9A,RLN2,COX6A2,OR1A2,GEM
TF	Factor: Erm; motif: RSAGGAAGGAAGTN	TF:M11423	false	0.0017084849576823298	2.7673888405844562	4924	43	11	62700	FFAR3,LY6K,LHB,VCX3A,IER2,COG5,HLA-DRB1,RPL35,EMP3,TFDP3,SIT1
TF	Factor: GR; motif: NNNNNNCNNTNTGTNCTNN; match class: 1	TF:M00192_1	false	0.001710085336485929	2.7669822169527483	1987	43	7	62700	CDHR5,MAP4K1,HLA-DRB1,ZFPL1,RAB9A,RLN2,OR1A2
TF	Factor: MZF-1; motif: KNGNKAGGGGNAA	TF:M00084	false	0.001710085336485929	2.7669822169527483	6682	43	13	62700	FFAR3,CDHR5,VCX3A,KCNJ4,EMD,FJX1,VPS53,GNG3,EMP3,NDUFA1,RAC3,RLN2,GEM
TF	Factor: Sox-17; motif: TTGTYY; match class: 1	TF:M03803_1	false	0.0017500095745724886	2.7569595752150637	9623	43	16	62700	FFAR3,CDHR5,CBS,ILK,DDX52,APOA1,ZFPL1,GNG3,EMP3,RAB9A,CFD,SIT1,PIP,COX6A2,OR1A2,GEM
TF	Factor: c-Myc:Max; motif: NANCACGTGNNW	TF:M00123	false	0.0017526922974595233	2.756294321923921	3360	43	9	62700	VCX3A,IER2,DDX52,COG5,FJX1,RPL35,SIT1,PIP,COX6A2
TF	Factor: EZF2; motif: NNCCNSNSCNMCTCCMYCTT	TF:M12604	false	0.001758930852934518	2.7547512331856563	3362	43	9	62700	CBS,VCX3A,DDX52,BST2,KCNJ4,EMD,HLA-DRB1,ICOSLG,LEFTY2
TF	Factor: P53; motif: NNACAWGCCYN	TF:M07053	false	0.0017962749580717524	2.7456271845765547	4140	43	10	62700	FFAR3,LHB,CBS,MAP4K1,BST2,ZFPL1,TFDP3,PIP,COX6A2,OR1A2
TF	Factor: GR; motif: NNNNNNCNNTNTGTNCTNN	TF:M00192	false	0.0017974586241712395	2.7453410978857926	7660	43	14	62700	FFAR3,CDHR5,MAP4K1,COG5,HLA-DRB1,RPL35,ZFPL1,RAB9A,TFDP3,SIT1,RLN2,PIP,COX6A2,OR1A2
TF	Factor: USF1; motif: NNCAYGTGACC	TF:M07233	false	0.0018274220855912008	2.7381611306596505	2011	43	7	62700	VCX3A,KCNJ4,COG5,RAB9A,CFD,LEFTY2,GEM
TF	Factor: p53; motif: NGRCWTGYCY	TF:M00272	false	0.001830137766908907	2.7375162167415312	4151	43	10	62700	FFAR3,CDHR5,CBS,VCX3A,MAP4K1,BST2,HLA-DRB1,GNG3,ICOSLG,LEFTY2
TF	Factor: LRH-1; motif: NNYCAAGGYCA	TF:M10017	false	0.0018337985615266106	2.7366483722767914	2668	43	8	62700	VCX3A,MAP4K1,BST2,APOA1,CFD,ICOSLG,LEFTY2,GEM
TF	Factor: NFYA; motif: RRCCAATCAGN	TF:M09816	false	0.0018339283706022963	2.736617630966798	2013	43	7	62700	LY6K,VCX3A,VBP1,HLA-DRB1,FJX1,ZFPL1,COX6A2
TF	Factor: ELF1; motif: AACCCGGAAGTR	TF:M03966	false	0.0018549809547909564	2.7316605449554876	6744	43	13	62700	FFAR3,LHB,IER2,VBP1,BST2,RPL35,ZFPL1,VPS53,NDUFA1,PDXDC1,CFD,TFDP3,OR1A2
TF	Factor: ER-beta; motif: RGGTCASCNTGMCCY	TF:M09910	false	0.001888162604947151	2.723960607818443	9694	43	16	62700	FFAR3,LY6K,CDHR5,CBS,MAP4K1,ILK,VBP1,APOA1,FJX1,HSD17B10,ZFPL1,EMP3,NDUFA1,RAC3,ICOSLG,SIT1
TF	Factor: COUP-TF1; motif: RAGGTCANYGACCTY; match class: 1	TF:M11743_1	false	0.001898430926964698	2.7216051997271347	4992	43	11	62700	LHB,CDHR5,VCX3A,MAP4K1,VBP1,ZFPL1,RAB9A,ICOSLG,RLN2,LEFTY2,COX6A2
TF	Factor: SP1; motif: NRGKGGGCGGGGCN; match class: 1	TF:M09765_1	false	0.0019463000876198224	2.710790197803658	3413	43	9	62700	CBS,IER2,KCNJ4,EMD,FJX1,RAC3,RAB9A,ICOSLG,COX6A2
TF	Factor: MTF-1; motif: NTTTTGCACACGGCNYN	TF:M12279	false	0.00197003689071006	2.70552564120805	6788	43	13	62700	LY6K,CBS,VCX3A,MAP4K1,DDX52,HLA-DRB1,FJX1,ZFPL1,GNG3,LEFTY2,COX6A2,OR1A2,GEM
TF	Factor: LRF; motif: RCGACCACCNN	TF:M12230	false	0.0019772824468128653	2.703931289042051	8719	43	15	62700	FFAR3,LHB,CDHR5,CBS,MAP4K1,ILK,EMD,COG5,HSD17B10,VPS53,CBR3,RAC3,TFDP3,RLN2,COX6A2
TF	Factor: HIC1; motif: NNNGGKTGCCCSNNNNNN	TF:M01073	false	0.0019829822197112955	2.7026811798521306	4197	43	10	62700	LY6K,LHB,CDHR5,CBS,VCX3A,IER2,KCNJ4,APOA1,PDXDC1,ICOSLG
TF	Factor: GR; motif: NNNNNNNGKACNNNNTGTTCTNNNNNN	TF:M00955	false	0.0019969096240375615	2.6996415899464994	5024	43	11	62700	CDHR5,IER2,MAP4K1,VBP1,COG5,ZFPL1,RAB9A,SIT1,RLN2,PIP,COX6A2
TF	Factor: Lyl-1; motif: NCAKCTGYTNYCNN; match class: 1	TF:M09977_1	false	0.0020099159445506995	2.6968221045601664	7751	43	14	62700	FFAR3,LHB,CDHR5,BST2,HLA-DRB1,FJX1,CBR3,NDUFA1,PDXDC1,RAB9A,SIT1,LEFTY2,PIP,COX6A2
TF	Factor: c-Ets-1; motif: RCAGGAAGTGNNTNS; match class: 1	TF:M00339_1	false	0.002019597017222438	2.6947352793930657	1455	43	6	62700	BST2,EMP3,PDXDC1,TFDP3,RLN2,OR1A2
TF	Factor: CREBPA; motif: NRTGACGTMANN; match class: 1	TF:M11313_1	false	0.002019608027623742	2.6947329117209735	2049	43	7	62700	FFAR3,CDHR5,HLA-DRB1,VPS53,RAB9A,TFDP3,GEM
TF	Factor: Elk-1:HOXB13; motif: ACCGGAAGTNGTAAAN	TF:M08222	false	0.0020249861609225915	2.6935779404767155	7759	43	14	62700	LHB,MAP4K1,ILK,EMD,ZFPL1,VPS53,CBR3,NDUFA1,PDXDC1,TFDP3,RLN2,PIP,OR1A2,GEM
TF	Factor: GR; motif: RGNACANMNTGTNCY	TF:M09941	false	0.0020275282368131162	2.6930330887780984	5905	43	12	62700	LY6K,CDHR5,VCX3A,MAP4K1,VBP1,ZFPL1,TFDP3,ICOSLG,SIT1,LEFTY2,PIP,COX6A2
TF	Factor: LKLF; motif: GGGGTGGKSN; match class: 1	TF:M07261_1	false	0.0020275282368131162	2.6930330887780984	4212	43	10	62700	LHB,CDHR5,CBS,IER2,BST2,KCNJ4,EMP3,RAC3,ICOSLG,SIT1
TF	Factor: HSF2; motif: NGAANNWTCK	TF:M00147	false	0.0020275282368131162	2.6930330887780984	5905	43	12	62700	LY6K,CDHR5,BST2,COG5,HSD17B10,ZFPL1,GNG3,CFD,ICOSLG,RLN2,COX6A2,GEM
TF	Factor: nerf; motif: YRNCAGGAAGYRGSTBDS	TF:M00531	false	0.002032052118349175	2.692065157401317	7764	43	14	62700	FFAR3,IER2,MAP4K1,VBP1,BST2,APOA1,GNG3,EMP3,PDXDC1,CFD,TFDP3,ICOSLG,RLN2,OR1A2
TF	Factor: Elf-1; motif: NAANCMGGAAGTGN	TF:M09605	false	0.0020400265122624047	2.690364188429765	5910	43	12	62700	LHB,CBS,IER2,BST2,EMD,ZFPL1,VPS53,NDUFA1,PDXDC1,TFDP3,ICOSLG,OR1A2
TF	Factor: Ik-3; motif: TNYTGGGAATACC	TF:M00088	false	0.002041569645820558	2.690035800027228	5911	43	12	62700	LY6K,CDHR5,ILK,VBP1,APOA1,FJX1,CBR3,RAC3,CFD,ICOSLG,RLN2,OR1A2
TF	Factor: ZSCAN18; motif: TRRCGRCGNMCC	TF:M05432	false	0.0020532788896742266	2.687552057925787	4221	43	10	62700	CBS,KCNJ4,EMD,COG5,FJX1,VPS53,CBR3,RAC3,RAB9A,COX6A2
TF	Factor: Elk-1; motif: NAAACMGGAAGTNCVH	TF:M00007	false	0.0020636575598399123	2.685362367224283	5919	43	12	62700	LHB,VCX3A,VBP1,BST2,KCNJ4,RPL35,ZFPL1,VPS53,NDUFA1,PDXDC1,RLN2,PIP
TF	Factor: HOXB5; motif: GTCATTAN	TF:M10701	false	0.002068398268866851	2.6843658343798986	5921	43	12	62700	LY6K,VCX3A,IER2,VBP1,DDX52,HSD17B10,GNG3,PDXDC1,RAB9A,RLN2,OR1A2,GEM
TF	Factor: GABPA; motif: NNCACTTCCTGTNN	TF:M12494	false	0.0020907259174580495	2.679702897042427	2064	43	7	62700	FFAR3,BST2,CBR3,EMP3,PDXDC1,TFDP3,OR1A2
TF	Factor: GCMa; motif: RTGCGGGTN; match class: 1	TF:M11595_1	false	0.0020907259174580495	2.679702897042427	5929	43	12	62700	LHB,CDHR5,IER2,ILK,EMD,HLA-DRB1,HSD17B10,RPL35,VPS53,ICOSLG,COX6A2,GEM
TF	Factor: NF-Y; motif: NNNNRRCCAATSR	TF:M00775	false	0.0021008060004215146	2.677614050800373	1469	43	6	62700	CBS,VCX3A,VBP1,HSD17B10,ZFPL1,COX6A2
TF	Factor: ER81; motif: NNNGRCMGGAAGYRNNNNNNNS	TF:M09611	false	0.002111472817173534	2.6754145052537677	2734	43	8	62700	LHB,CBS,IER2,MAP4K1,EMD,VPS53,NDUFA1,PDXDC1
TF	Factor: AR; motif: AGWACATNWTGTTCT	TF:M00447	false	0.002123683633757475	2.672910179844272	4242	43	10	62700	CDHR5,IER2,MAP4K1,VBP1,DDX52,GNG3,RAB9A,TFDP3,SIT1,COX6A2
TF	Factor: PATZ1; motif: SCNCCNCNSCCCCCASCCN	TF:M12648	false	0.0021259763756878744	2.6724415657606992	4243	43	10	62700	CDHR5,CBS,VCX3A,IER2,KCNJ4,FJX1,PDXDC1,RAC3,CFD,SIT1
TF	Factor: ISL2; motif: SCACTTAN	TF:M11015	false	0.002136200096936261	2.6703580695624196	4246	43	10	62700	ILK,VBP1,DDX52,HLA-DRB1,FJX1,ZFPL1,GNG3,CBR3,RAB9A,OR1A2
TF	Factor: CREB; motif: NNGNTGACGTNN	TF:M00113	false	0.002160501934610596	2.6654453404657663	5081	43	11	62700	CDHR5,ILK,BST2,KCNJ4,EMD,COG5,ZFPL1,VPS53,PDXDC1,RLN2,GEM
TF	Factor: XBP-1; motif: SRTGAYGTCAYS	TF:M11275	false	0.002165148001766578	2.664512411479837	2746	43	8	62700	FFAR3,CDHR5,HLA-DRB1,HSD17B10,GNG3,CBR3,OR1A2,GEM
TF	Factor: MEL1; motif: GATGAG; match class: 1	TF:M08793_1	false	0.002171610349210325	2.6632180973008364	5085	43	11	62700	LY6K,APOA1,HSD17B10,GNG3,EMP3,NDUFA1,SIT1,LEFTY2,COX6A2,OR1A2,GEM
TF	Factor: ZBTB10; motif: TGGGGTGCNS	TF:M12686	false	0.0021777918554612	2.661983630707124	3477	43	9	62700	VBP1,KCNJ4,RPL35,EMP3,RAC3,RAB9A,CFD,RLN2,COX6A2
TF	Factor: STAT5A; motif: TTCCNRGAANNNNNNTTCCNNGRR	TF:M00460	false	0.002179071759262851	2.661728467716694	7827	43	14	62700	CBS,ILK,DDX52,BST2,EMD,COG5,HLA-DRB1,APOA1,CBR3,PDXDC1,SIT1,PIP,COX6A2,GEM
TF	Factor: TFEB; motif: RNCACGTGAC	TF:M04194	false	0.0021792838784146667	2.6616861938937797	1482	43	6	62700	VCX3A,KCNJ4,COG5,RAB9A,LEFTY2,COX6A2
TF	Factor: C-ets-1; motif: AGGAAGN; match class: 1	TF:M01870_1	false	0.0021792838784146667	2.6616861938937797	1483	43	6	62700	FFAR3,IER2,ZFPL1,PDXDC1,TFDP3,OR1A2
TF	Factor: SPI1; motif: AGGAAGT; match class: 1	TF:M02278_1	false	0.0021792838784146667	2.6616861938937797	1483	43	6	62700	FFAR3,IER2,ZFPL1,PDXDC1,TFDP3,OR1A2
TF	Factor: Oct3; motif: WTATGCGCATAW	TF:M11934	false	0.0021792838784146667	2.6616861938937797	9840	43	16	62700	LHB,ILK,VBP1,DDX52,BST2,COG5,ZFPL1,VPS53,GNG3,CBR3,PDXDC1,TFDP3,PIP,COX6A2,OR1A2,GEM
TF	Factor: PEA3; motif: AGGAAGT; match class: 1	TF:M03579_1	false	0.0021792838784146667	2.6616861938937797	1483	43	6	62700	FFAR3,IER2,ZFPL1,PDXDC1,TFDP3,OR1A2
TF	Factor: Spz1; motif: DNNGGRGGGWWNNNN	TF:M00446	false	0.0021792838784146667	2.6616861938937797	8816	43	15	62700	LHB,CDHR5,CBS,VCX3A,IER2,ILK,VBP1,KCNJ4,COG5,CBR3,EMP3,ICOSLG,SIT1,LEFTY2,COX6A2
TF	Factor: Fli-1; motif: MGGAAGT; match class: 1	TF:M07382_1	false	0.0021792838784146667	2.6616861938937797	1483	43	6	62700	FFAR3,IER2,ZFPL1,PDXDC1,TFDP3,OR1A2
TF	Factor: ELF1; motif: NNNASCCGGAAGTGGNNNN	TF:M12600	false	0.0021879853069621323	2.659955598758485	8824	43	15	62700	FFAR3,LHB,CBS,IER2,VBP1,EMD,HSD17B10,RPL35,ZFPL1,VPS53,EMP3,NDUFA1,PDXDC1,ICOSLG,COX6A2
TF	Factor: CTCF; motif: YNRCCASYAGRKGGCRSYN	TF:M02242	false	0.0021950376267628052	2.658558030795254	5971	43	12	62700	FFAR3,LY6K,LHB,CDHR5,CBS,VBP1,FJX1,VPS53,PDXDC1,SIT1,RLN2,GEM
TF	Factor: Pax-2; motif: CAYSCCTSAGT	TF:M03839	false	0.002195985884394848	2.6583704558199095	5098	43	11	62700	CBS,MAP4K1,HSD17B10,EMP3,NDUFA1,PDXDC1,SIT1,RLN2,LEFTY2,COX6A2,GEM
TF	Factor: Cdx-1; motif: TTTATK; match class: 1	TF:M02086_1	false	0.002195985884394848	2.6583704558199095	9852	43	16	62700	LY6K,VCX3A,VBP1,DDX52,COG5,HLA-DRB1,RPL35,ZFPL1,NDUFA1,RAB9A,TFDP3,RLN2,PIP,COX6A2,OR1A2,GEM
TF	Factor: Pax-2; motif: NNNNGTCANGNRTKANNNN	TF:M00098	false	0.0022111565753651185	2.655380503278622	7847	43	14	62700	CDHR5,IER2,ILK,KCNJ4,COG5,HLA-DRB1,FJX1,HSD17B10,EMP3,NDUFA1,SIT1,COX6A2,OR1A2,GEM
TF	Factor: PPAR; motif: TGACCTTTGNCCY; match class: 1	TF:M00763_1	false	0.0022111565753651185	2.655380503278622	966	43	5	62700	COG5,APOA1,HSD17B10,GNG3,RAC3
TF	Factor: ZNF614; motif: NCYCWGCCYYNNN; match class: 1	TF:M09862_1	false	0.0022111565753651185	2.655380503278622	4273	43	10	62700	CDHR5,CBS,IER2,MAP4K1,KCNJ4,EMD,APOA1,FJX1,RAC3,COX6A2
TF	Factor: SREBP-2; motif: ATCACGCCAC	TF:M11086	false	0.002240694299693671	2.649617390681497	3497	43	9	62700	LY6K,CDHR5,ILK,BST2,ZFPL1,GNG3,EMP3,NDUFA1,SIT1
TF	Factor: KLF; motif: GGGNGGGG; match class: 1	TF:M07461_1	false	0.0022576077871092107	2.6463515055862157	3501	43	9	62700	LHB,CBS,IER2,KCNJ4,CBR3,EMP3,RAC3,ICOSLG,SIT1
TF	Factor: RBPJK; motif: NSNSTGGGAAN	TF:M10085	false	0.0022746233611775526	2.643090504810777	3505	43	9	62700	LY6K,LHB,CBS,VCX3A,ILK,EMD,GNG3,RLN2,COX6A2
TF	Factor: Tbx5; motif: AGGTGTKA	TF:M04137	false	0.002283418258851618	2.641414530527348	2104	43	7	62700	VCX3A,MAP4K1,APOA1,CBR3,TFDP3,PIP,COX6A2
TF	Factor: TBX15; motif: AGGTGTGA	TF:M04122	false	0.002283418258851618	2.641414530527348	2104	43	7	62700	VCX3A,MAP4K1,APOA1,CBR3,TFDP3,PIP,COX6A2
TF	Factor: MGA; motif: AGGTGTGA	TF:M04117	false	0.002283418258851618	2.641414530527348	2104	43	7	62700	VCX3A,MAP4K1,APOA1,CBR3,TFDP3,PIP,COX6A2
TF	Factor: TBX4; motif: AGGTGTGA	TF:M04135	false	0.002283418258851618	2.641414530527348	2104	43	7	62700	VCX3A,MAP4K1,APOA1,CBR3,TFDP3,PIP,COX6A2
TF	Factor: TBX1; motif: AGGTGTGA	TF:M04126	false	0.002283418258851618	2.641414530527348	2104	43	7	62700	VCX3A,MAP4K1,APOA1,CBR3,TFDP3,PIP,COX6A2
TF	Factor: BMAL1; motif: NSCACGTGNSN; match class: 1	TF:M09877_1	false	0.002292571536101297	2.6396771039679368	229	43	3	62700	COG5,RAC3,TFDP3
TF	Factor: Rarb; motif: AGGTCANNYARAGGTCA	TF:M08035	false	0.002292571536101297	2.6396771039679368	6007	43	12	62700	LHB,VBP1,DDX52,KCNJ4,EMD,APOA1,ZFPL1,EMP3,NDUFA1,TFDP3,LEFTY2,OR1A2
TF	Factor: MyoD; motif: CGNCAGCTGTYN; match class: 1	TF:M11187_1	false	0.0023199936844925557	2.634513197347793	230	43	3	62700	HLA-DRB1,HSD17B10,NDUFA1
TF	Factor: Elf5; motif: WNAAGGAARTW	TF:M01197	false	0.0023331308072355133	2.632060911755733	2113	43	7	62700	FFAR3,COG5,HLA-DRB1,RPL35,CBR3,PDXDC1,OR1A2
TF	Factor: ipf1; motif: GHNNTAATGACM	TF:M00436	false	0.0023331308072355133	2.632060911755733	3521	43	9	62700	LY6K,LHB,HSD17B10,GNG3,PDXDC1,RLN2,COX6A2,OR1A2,GEM
TF	Factor: CLOCK; motif: CNGNCACGTGNNNM; match class: 1	TF:M09884_1	false	0.002340923612819578	2.630612757628537	2789	43	8	62700	VCX3A,COG5,FJX1,RAC3,RAB9A,TFDP3,SIT1,LEFTY2
TF	Factor: AP-2; motif: NNGCCTK	TF:M01859	false	0.002378725209443991	2.6236557248038324	7912	43	14	62700	CDHR5,VCX3A,IER2,ILK,VBP1,DDX52,BST2,COG5,HLA-DRB1,FJX1,ZFPL1,SIT1,LEFTY2,PIP
TF	Factor: CREB; motif: TGACGTMA; match class: 1	TF:M00039_1	false	0.0023951259127656162	2.6206716506076964	1515	43	6	62700	FFAR3,CDHR5,VCX3A,EMD,HLA-DRB1,GEM
TF	Factor: ATF-2; motif: NNTGACGTMANN	TF:M11307	false	0.002403713546835917	2.619117288932581	2125	43	7	62700	FFAR3,CDHR5,HLA-DRB1,VPS53,RAB9A,TFDP3,GEM
TF	Factor: ATF-4; motif: RNMTGATGCAAY	TF:M09869	false	0.002403713546835917	2.619117288932581	2125	43	7	62700	FFAR3,CBS,MAP4K1,HLA-DRB1,HSD17B10,NDUFA1,COX6A2
TF	Factor: IRF-1; motif: NNRAAANNGAAASN	TF:M07045	false	0.0024180377349466483	2.616536925993348	554	43	4	62700	BST2,HLA-DRB1,HSD17B10,CBR3
TF	Factor: IRF-1; motif: STTTCACTTTCNNT	TF:M04788	false	0.0024180377349466483	2.616536925993348	554	43	4	62700	BST2,HLA-DRB1,HSD17B10,CBR3
TF	Factor: COUP-TF1; motif: RAGGTCANTGACCTY; match class: 1	TF:M11745_1	false	0.0024180377349466483	2.616536925993348	2805	43	8	62700	LHB,CDHR5,VCX3A,VBP1,EMD,RAB9A,ICOSLG,OR1A2
TF	Factor: CHOP10; motif: NTTKCANCANN	TF:M12588	false	0.0024218918379425177	2.6158452564174244	2806	43	8	62700	FFAR3,CBS,MAP4K1,HLA-DRB1,EMP3,PDXDC1,RAB9A,COX6A2
TF	Factor: FXR; motif: NRGGKCANTGRCCNNNNGG; match class: 1	TF:M10014_1	false	0.0024239493995048514	2.6154764504072343	1520	43	6	62700	CDHR5,VBP1,KCNJ4,EMD,RPL35,ICOSLG
TF	Factor: ATF-6; motif: GRTGACGTCAYC; match class: 1	TF:M11228_1	false	0.002446422293981775	2.611468574235079	2133	43	7	62700	FFAR3,CDHR5,HLA-DRB1,HSD17B10,ZFPL1,CBR3,GEM
TF	Factor: E2F-1; motif: NTTTTGGCGCCAWWWN; match class: 1	TF:M11533_1	false	0.002446422293981775	2.611468574235079	8935	43	15	62700	LY6K,CBS,DDX52,KCNJ4,COG5,HLA-DRB1,FJX1,RPL35,ZFPL1,CBR3,PDXDC1,RAC3,RAB9A,ICOSLG,PIP
TF	Factor: CREB1; motif: NRTGACGTCANN; match class: 1	TF:M11223_1	false	0.0024660635593801478	2.607995734255961	2815	43	8	62700	FFAR3,CDHR5,HLA-DRB1,VPS53,RAB9A,TFDP3,LEFTY2,GEM
TF	Factor: NFKAPPAB; motif: NNGGGANTTCCCN	TF:M08891	false	0.0024684545910029216	2.6075748575302304	2137	43	7	62700	IER2,ILK,BST2,CBR3,EMP3,RAC3,CFD
TF	Factor: Egr-1; motif: NNNNGCGKGGGYGGNRN	TF:M09897	false	0.002479856687360054	2.6055734166282694	4348	43	10	62700	LHB,CDHR5,CBS,KCNJ4,CBR3,RAC3,CFD,ICOSLG,RLN2,COX6A2
TF	Factor: PEA3; motif: NTCGTAAATGCA; match class: 1	TF:M11431_1	false	0.002479856687360054	2.6055734166282694	4348	43	10	62700	FFAR3,MAP4K1,DDX52,HLA-DRB1,APOA1,HSD17B10,ZFPL1,VPS53,NDUFA1,OR1A2
TF	Factor: SF-1; motif: NYCAAGGYCANNNN	TF:M03802	false	0.0024815774776024355	2.6052721610993648	2140	43	7	62700	VCX3A,MAP4K1,BST2,APOA1,CFD,LEFTY2,GEM
TF	Factor: ctcf; motif: CCNCNAGRKGGCRSTN; match class: 1	TF:M07249_1	false	0.0024815774776024355	2.6052721610993648	2140	43	7	62700	FFAR3,CBS,VBP1,FJX1,PDXDC1,CFD,GEM
TF	Factor: LRF; motif: GGGGKYNNB; match class: 1	TF:M01100_1	false	0.002495429201648516	2.602854747083991	2822	43	8	62700	CDHR5,CBS,IER2,VBP1,KCNJ4,CBR3,RAC3,LEFTY2
TF	Factor: ATF4; motif: ATTGCATCAT	TF:M09839	false	0.0024984984343225814	2.6023209183707947	2143	43	7	62700	FFAR3,CBS,MAP4K1,HLA-DRB1,HSD17B10,NDUFA1,COX6A2
TF	Factor: Gli2; motif: NGACCACCCACGWNG	TF:M12211	false	0.0025155039242879713	2.5993750008207286	1000	43	5	62700	FFAR3,LHB,IER2,EMP3,CFD
TF	Factor: arnt; motif: CACGYA	TF:M03812	false	0.0025271470794075756	2.5973694815006243	4361	43	10	62700	FFAR3,MAP4K1,ILK,COG5,APOA1,NDUFA1,RAC3,RAB9A,TFDP3,PIP
TF	Factor: AML2; motif: CCRCACCAYDN	TF:M01854	false	0.002533708468560367	2.596243357005549	2830	43	8	62700	FFAR3,LHB,CDHR5,VCX3A,APOA1,ICOSLG,LEFTY2,COX6A2
TF	Factor: MafG; motif: CMATGACTCAGCAGA	TF:M07048	false	0.002533708468560367	2.596243357005549	7012	43	13	62700	FFAR3,LHB,CDHR5,VCX3A,VBP1,DDX52,EMD,VPS53,GNG3,CBR3,ICOSLG,PIP,COX6A2
TF	Factor: ATF-6; motif: GRTGACGTCAYC	TF:M11228	false	0.002551684947237754	2.593172948337488	2152	43	7	62700	FFAR3,CDHR5,HLA-DRB1,HSD17B10,ZFPL1,CBR3,GEM
TF	Factor: YY1; motif: CAARATGGCNGC	TF:M07234	false	0.002553588225035542	2.592849132919386	6094	43	12	62700	VCX3A,VBP1,HLA-DRB1,APOA1,HSD17B10,RPL35,ZFPL1,GNG3,NDUFA1,RAB9A,TFDP3,PIP
TF	Factor: Oct-4; motif: ATTGWSWTGCWAAWN	TF:M01124	false	0.0025566389707804165	2.592330595426113	6096	43	12	62700	BST2,COG5,APOA1,GNG3,PDXDC1,RAB9A,TFDP3,SIT1,RLN2,PIP,OR1A2,GEM
TF	Factor: BCL-6; motif: NNCTTTCYAGGAA	TF:M09874	false	0.0025566389707804165	2.592330595426113	2835	43	8	62700	BST2,COG5,GNG3,CBR3,EMP3,NDUFA1,TFDP3,ICOSLG
TF	Factor: ERF:FOXO1A; motif: RTMAACAGGAARNS	TF:M08241	false	0.0025614002610018613	2.5915225505586177	7986	43	14	62700	LY6K,VCX3A,IER2,ILK,VBP1,HLA-DRB1,HSD17B10,NDUFA1,CFD,TFDP3,SIT1,RLN2,PIP,GEM
TF	Factor: HOXA10; motif: NGTCGTAAAAN	TF:M10795	false	0.002572822679797975	2.5895901445471208	7027	43	13	62700	FFAR3,CDHR5,DDX52,EMD,HSD17B10,ZFPL1,GNG3,CBR3,EMP3,NDUFA1,RAB9A,RLN2,COX6A2
TF	Factor: meis1:TBR2; motif: NNGTGNTGACAN	TF:M08378	false	0.002694588908235118	2.569507482240941	3604	43	9	62700	LY6K,VCX3A,VBP1,BST2,EMD,HLA-DRB1,GNG3,RLN2,OR1A2
TF	Factor: ZBTB49; motif: NGSCGCTGTCCNNGGTGCTGAN	TF:M12692	false	0.002701026221271522	2.568471199708049	2175	43	7	62700	KCNJ4,APOA1,FJX1,ZFPL1,PDXDC1,CFD,COX6A2
TF	Factor: Sp2; motif: GGGGCGGGG; match class: 1	TF:M10435_1	false	0.0027434197370098776	2.5617077412392213	3614	43	9	62700	CDHR5,IER2,KCNJ4,EMD,FJX1,RAC3,RAB9A,ICOSLG,COX6A2
TF	Factor: gsh-1; motif: NTMATNRN	TF:M10750	false	0.0027434197370098776	2.5617077412392213	8043	43	14	62700	LY6K,VBP1,BST2,COG5,HLA-DRB1,HSD17B10,ZFPL1,GNG3,TFDP3,SIT1,RLN2,PIP,COX6A2,OR1A2
TF	Factor: ELF1; motif: NCCGGAARTN	TF:M02053	false	0.0027564715369297536	2.5596464876462273	6151	43	12	62700	FFAR3,LHB,CBS,IER2,ILK,ZFPL1,VPS53,EMP3,NDUFA1,PDXDC1,SIT1,OR1A2
TF	Factor: Zic1; motif: KGGGTGGTC; match class: 1	TF:M00448_1	false	0.0027906064070516204	2.554301412991685	4423	43	10	62700	FFAR3,LHB,CDHR5,VCX3A,IER2,BST2,COG5,ZFPL1,RAC3,RLN2
TF	Factor: Sp2; motif: NTAAGYCCCGCCCMCTN	TF:M12156	false	0.0028359807881729146	2.5472967155266124	4433	43	10	62700	LY6K,LHB,IER2,MAP4K1,BST2,EMD,RPL35,ZFPL1,ICOSLG,LEFTY2
TF	Factor: ipf1; motif: TGATTGATK	TF:M10031	false	0.0028567338755777286	2.544130215252991	9083	43	15	62700	VCX3A,IER2,DDX52,EMD,COG5,HLA-DRB1,HSD17B10,ZFPL1,VPS53,EMP3,RAB9A,TFDP3,RLN2,PIP,GEM
TF	Factor: PLZF; motif: ACTKTANNTN	TF:M04625	false	0.002860667401271751	2.543532632998344	6180	43	12	62700	COG5,APOA1,HSD17B10,VPS53,GNG3,PDXDC1,RAB9A,TFDP3,RLN2,PIP,OR1A2,GEM
TF	Factor: Pax-6; motif: TTTCACGCWTGANTGMNYN; match class: 1	TF:M04065_1	false	0.002860667401271751	2.543532632998344	3638	43	9	62700	FFAR3,IER2,COG5,FJX1,HSD17B10,RPL35,NDUFA1,RAC3,ICOSLG
TF	Factor: HNF-1beta; motif: NNNNGTTAACTAGNNNT	TF:M01425	false	0.0028621425907493477	2.5433087336674327	5289	43	11	62700	LY6K,CBS,VCX3A,VBP1,DDX52,HLA-DRB1,PDXDC1,RAB9A,TFDP3,RLN2,LEFTY2
TF	Factor: ZNF208; motif: NGGGGGGGTGGA	TF:M06051	false	0.0028646442822515546	2.54292929894844	56	43	2	62700	CDHR5,MAP4K1
TF	Factor: ISL2; motif: NCAMTTAN	TF:M11014	false	0.0028646442822515546	2.54292929894844	3640	43	9	62700	ILK,DDX52,HLA-DRB1,FJX1,ZFPL1,GNG3,CBR3,RAB9A,OR1A2
TF	Factor: HOXA4; motif: RYCATTRN	TF:M08771	false	0.0028646442822515546	2.54292929894844	2891	43	8	62700	LY6K,VCX3A,DDX52,HSD17B10,RAB9A,RLN2,OR1A2,GEM
TF	Factor: USF2; motif: NNCACGTGACN	TF:M11096	false	0.0028917728013155477	2.5388358313674835	1581	43	6	62700	LY6K,KCNJ4,COG5,RAC3,RAB9A,LEFTY2
TF	Factor: HIF1; motif: GNNKACGTGCGGNN	TF:M00797	false	0.0028917728013155477	2.5388358313674835	3646	43	9	62700	FFAR3,CBS,MAP4K1,KCNJ4,FJX1,RPL35,RAC3,RAB9A,RLN2
TF	Factor: SPI1; motif: AAAAAGCGGAAGTW	TF:M03994	false	0.0028917728013155477	2.5388358313674835	2205	43	7	62700	VCX3A,MAP4K1,VBP1,RPL35,ZFPL1,GNG3,PDXDC1
TF	Factor: CDP; motif: TRATCRATAN	TF:M03952	false	0.0029215523767776187	2.534386323373362	4455	43	10	62700	FFAR3,IER2,BST2,HLA-DRB1,ZFPL1,VPS53,GNG3,CBR3,RLN2,PIP
TF	Factor: ZNF592; motif: NSARNATGGAGKN; match class: 1	TF:M09766_1	false	0.002923601046694586	2.5340818913038667	1585	43	6	62700	FFAR3,VCX3A,MAP4K1,DDX52,GNG3,PIP
TF	Factor: ipf1; motif: TSNGYCATTANNNNC	TF:M01013	false	0.0029363507555649833	2.5321920679290577	2904	43	8	62700	LY6K,IER2,VBP1,DDX52,HSD17B10,RLN2,OR1A2,GEM
TF	Factor: c-Ets-1(p54); motif: NCMGGAWGYN; match class: 1	TF:M00032_1	false	0.003000686734266655	2.522779341689698	2220	43	7	62700	CBS,IER2,VPS53,EMP3,PDXDC1,TFDP3,OR1A2
TF	Factor: Elf-1; motif: AWCCCGGAAGTN	TF:M07415	false	0.0030110946321913394	2.5212755953365638	8129	43	14	62700	FFAR3,LHB,CBS,IER2,VBP1,BST2,EMD,ZFPL1,VPS53,NDUFA1,PDXDC1,TFDP3,ICOSLG,OR1A2
TF	Factor: Gli2; motif: NTGGGTGGTCNN	TF:M07455	false	0.003016703976334082	2.520467304260598	2917	43	8	62700	FFAR3,LY6K,LHB,IER2,EMD,COG5,ZFPL1,CFD
TF	Factor: LRF; motif: NGKGGGTSNCN	TF:M07387	false	0.0030483374906252855	2.5159369526203847	5335	43	11	62700	LY6K,LHB,CDHR5,CBS,IER2,MAP4K1,BST2,FJX1,RAC3,COX6A2,GEM
TF	Factor: Erm:E2A; motif: CASGTGNNNCGGAAGNN; match class: 1	TF:M08571_1	false	0.0030517551342148725	2.5154503161056128	4483	43	10	62700	LHB,VCX3A,VBP1,KCNJ4,APOA1,CBR3,PDXDC1,CFD,PIP,COX6A2
TF	Factor: AP-2alpha; motif: NTNSCCTGRGGSNAN	TF:M09590	false	0.0030582455277409783	2.5145276506887217	5338	43	11	62700	LY6K,LHB,CDHR5,CBS,MAP4K1,VBP1,APOA1,EMP3,PDXDC1,LEFTY2,COX6A2
TF	Factor: TCF11:MafG; motif: NNNNNATGACTCAGCANTTNNG	TF:M00284	false	0.003073810583245287	2.512322898445228	4488	43	10	62700	CDHR5,VCX3A,HLA-DRB1,APOA1,GNG3,CBR3,EMP3,TFDP3,COX6A2,GEM
TF	Factor: CREB1; motif: NRTGACGTCANN	TF:M11223	false	0.0030873839478710646	2.5104093581845723	2929	43	8	62700	FFAR3,CDHR5,HLA-DRB1,VPS53,RAB9A,TFDP3,LEFTY2,GEM
TF	Factor: MAZ; motif: GGGMGGGGS; match class: 1	TF:M10432_1	false	0.0031013462570122193	2.5084497432387165	4494	43	10	62700	CBS,IER2,KCNJ4,FJX1,RPL35,GNG3,CBR3,RAC3,CFD,COX6A2
TF	Factor: HOXB2:PEA3; motif: ACCGGAAATGRN; match class: 1	TF:M08345_1	false	0.003107330288966599	2.507612581617299	2236	43	7	62700	ILK,DDX52,BST2,ZFPL1,VPS53,NDUFA1,OR1A2
TF	Factor: Elk-1; motif: NACMGGAAGTN	TF:M11432	false	0.003140847540855382	2.502953144076564	6256	43	12	62700	FFAR3,LHB,CBS,IER2,ZFPL1,VPS53,CBR3,EMP3,NDUFA1,PDXDC1,TFDP3,RLN2
TF	Factor: EGR1; motif: NGNGKGGGYGGNGS; match class: 1	TF:M09761_1	false	0.00315265398172781	2.5013236924530373	1612	43	6	62700	CBS,KCNJ4,EMD,RAC3,CFD,COX6A2
TF	Factor: AP-2alpha; motif: NGCCTNAGGCN; match class: 1	TF:M11479_1	false	0.00315265398172781	2.5013236924530373	3697	43	9	62700	LY6K,LHB,CDHR5,MAP4K1,VBP1,NDUFA1,PDXDC1,SIT1,COX6A2
TF	Factor: TFAP4; motif: AWCAGCTGWT	TF:M04192	false	0.00315265398172781	2.5013236924530373	5362	43	11	62700	FFAR3,CDHR5,HLA-DRB1,HSD17B10,RPL35,GNG3,PDXDC1,ICOSLG,LEFTY2,COX6A2,OR1A2
TF	Factor: RBPJK; motif: SYGTGRGAANN	TF:M09665	false	0.00315265398172781	2.5013236924530373	4506	43	10	62700	LY6K,LHB,CBS,ILK,EMD,GNG3,CBR3,RLN2,PIP,COX6A2
TF	Factor: ATF4; motif: NNATGATGCAATNN	TF:M12565	false	0.0031926055845661275	2.4958547310148402	2248	43	7	62700	FFAR3,CBS,MAP4K1,HLA-DRB1,HSD17B10,NDUFA1,COX6A2
TF	Factor: ATF-3; motif: SNTGACGYNATN	TF:M07313	false	0.003216016711666127	2.492681703155699	2951	43	8	62700	FFAR3,CDHR5,EMD,HLA-DRB1,ZFPL1,VPS53,PDXDC1,GEM
TF	Factor: NFATc1; motif: TTTCCWN; match class: 1	TF:M01718_1	false	0.003216016711666127	2.492681703155699	1065	43	5	62700	ZFPL1,RAB9A,RLN2,PIP,OR1A2
TF	Factor: CNOT3; motif: GGCCGCGSSS	TF:M01253	false	0.003237446391043496	2.489797414344438	3713	43	9	62700	LHB,MAP4K1,ILK,KCNJ4,COG5,HSD17B10,RPL35,CBR3,RAC3
TF	Factor: Gli3; motif: STGGGTGGYCY	TF:M01596	false	0.00324198566087279	2.4891889103442573	2255	43	7	62700	FFAR3,LY6K,IER2,EMD,COG5,ZFPL1,CFD
TF	Factor: Sp2; motif: NYSGCCCCGCCCCCY; match class: 1	TF:M03567_1	false	0.0032639839527034693	2.486251985111027	3718	43	9	62700	CDHR5,IER2,KCNJ4,EMD,FJX1,RAC3,RAB9A,ICOSLG,COX6A2
TF	Factor: Erg; motif: ACCGGAAGTN	TF:M02062	false	0.003281755176536832	2.483893821041917	8211	43	14	62700	FFAR3,LHB,CBS,IER2,MAP4K1,VBP1,EMD,COG5,ZFPL1,VPS53,EMP3,NDUFA1,PDXDC1,ICOSLG
TF	Factor: Tbx20; motif: SGAGGTGTGAGGSGR	TF:M07474	false	0.003307273853719113	2.4805298425114906	3726	43	9	62700	VCX3A,MAP4K1,VBP1,APOA1,CBR3,RAC3,TFDP3,PIP,COX6A2
TF	Factor: Ik-1; motif: NHNTGGGAATRCC	TF:M00086	false	0.003307273853719113	2.4805298425114906	4538	43	10	62700	LY6K,CBS,EMD,APOA1,FJX1,ZFPL1,CBR3,EMP3,PDXDC1,RLN2
TF	Factor: Homeobox; motif: NCAMTTANC	TF:M10644	false	0.0033430333100630876	2.4758592960653676	3732	43	9	62700	ILK,VBP1,HLA-DRB1,FJX1,ZFPL1,GNG3,CBR3,RAB9A,OR1A2
TF	Factor: E2F-4; motif: AATGGCGCCAAA; match class: 1	TF:M04518_1	false	0.003346341190251223	2.4754297808006647	1076	43	5	62700	ILK,KCNJ4,RPL35,RAB9A,PIP
TF	Factor: ctcf; motif: YGGCCACCAGRKGGCRSYN; match class: 1	TF:M09890_1	false	0.0033977674713238162	2.4688063457072307	2979	43	8	62700	LY6K,LHB,CBS,IER2,KCNJ4,EMD,RAC3,RLN2
TF	Factor: RelB:p50; motif: RGAAANTCCCYNNHGC	TF:M03882	false	0.003399218115984352	2.4686209673589183	4556	43	10	62700	CDHR5,IER2,BST2,APOA1,FJX1,VPS53,CFD,ICOSLG,OR1A2,GEM
TF	Factor: BHLHA15; motif: NNCAGCTGNN	TF:M11110	false	0.003401717328531937	2.468301777660315	1639	43	6	62700	CDHR5,HLA-DRB1,HSD17B10,NDUFA1,PIP,COX6A2
TF	Factor: HOXB13:TBR2; motif: ANGTGTNNMATAAAN	TF:M08491	false	0.003435095672569479	2.464061162682925	2985	43	8	62700	DDX52,COG5,HLA-DRB1,ZFPL1,GNG3,NDUFA1,TFDP3,OR1A2
TF	Factor: Sp3; motif: GGGGCGGGGSNN; match class: 1	TF:M07615_1	false	0.003447607924576847	2.4624821297019173	2987	43	8	62700	IER2,KCNJ4,EMD,FJX1,RAC3,RAB9A,ICOSLG,COX6A2
TF	Factor: BMAL1; motif: RTCAYGTGMN	TF:M11048	false	0.003472810158074437	2.4593189568430427	2285	43	7	62700	KCNJ4,COG5,RAB9A,SIT1,LEFTY2,COX6A2,GEM
TF	Factor: CDP; motif: ATCGATNNNNNNATCRAT; match class: 1	TF:M03951_1	false	0.003478560169664608	2.4586004801236907	1647	43	6	62700	FFAR3,HLA-DRB1,FJX1,HSD17B10,NDUFA1,RLN2
TF	Factor: Egr-1; motif: GCGGGGGCGG; match class: 1	TF:M07354_1	false	0.003483330574813958	2.4580053081989677	3757	43	9	62700	LHB,CBS,KCNJ4,EMD,RAC3,CFD,ICOSLG,COX6A2,GEM
TF	Factor: CACCC-binding; motif: CANCCNNWGGGTGDGG	TF:M00721	false	0.0035131956939070796	2.4542976582304914	2997	43	8	62700	LHB,CDHR5,CBR3,EMP3,RAC3,RAB9A,ICOSLG,SIT1
TF	Factor: IRF-3; motif: GCNGTTTCCWGGAAACNGAAAC; match class: 1	TF:M11674_1	false	0.003559195929070021	2.448648103996199	1655	43	6	62700	BST2,COG5,HSD17B10,GNG3,CBR3,NDUFA1
TF	Factor: HNF-4alpha; motif: RRGGTCAAAGTCCAN	TF:M11755	false	0.003568026466935227	2.4475719327708894	2297	43	7	62700	LHB,DDX52,BST2,HLA-DRB1,HSD17B10,RPL35,SIT1
TF	Factor: E2F2; motif: NNTTTTGGCGCCAAAAWN; match class: 1	TF:M03959_1	false	0.003574566767684249	2.4467765865357483	3006	43	8	62700	DDX52,KCNJ4,HLA-DRB1,RPL35,VPS53,EMP3,TFDP3,PIP
TF	Factor: AP-2alpha; motif: NGCCTNAGGCN	TF:M11479	false	0.003601928203955332	2.443464948078611	3777	43	9	62700	LY6K,LHB,CDHR5,MAP4K1,VBP1,NDUFA1,PDXDC1,SIT1,COX6A2
TF	Factor: Pet-1; motif: GCNGGAAGYG; match class: 1	TF:M09918_1	false	0.003601928203955332	2.443464948078611	7314	43	13	62700	FFAR3,LHB,CBS,IER2,HSD17B10,RPL35,ZFPL1,VPS53,CBR3,EMP3,NDUFA1,CFD,TFDP3
TF	Factor: Tbx3; motif: AGGTGTNR	TF:M08786	false	0.003629881534987275	2.4401075483911208	3783	43	9	62700	CDHR5,VCX3A,MAP4K1,APOA1,CBR3,CFD,TFDP3,PIP,COX6A2
TF	Factor: RREB-1; motif: CCCCAAACMMCCCC; match class: 1	TF:M00257_1	false	0.003629881534987275	2.4401075483911208	4601	43	10	62700	CDHR5,VCX3A,GNG3,CBR3,EMP3,PDXDC1,RAC3,RAB9A,ICOSLG,PIP
TF	Factor: c-Myc; motif: NCCACGTGCNN; match class: 1	TF:M09992_1	false	0.003629881534987275	2.4401075483911208	1663	43	6	62700	BST2,FJX1,RAC3,TFDP3,LEFTY2,COX6A2
TF	Factor: HOXA10; motif: TTATNNYWN	TF:M07257	false	0.003629881534987275	2.4401075483911208	3783	43	9	62700	VBP1,DDX52,EMD,COG5,RPL35,PDXDC1,LEFTY2,PIP,OR1A2
TF	Factor: Elk-1:TBR2; motif: TNRCACCGGAAGN	TF:M08213	false	0.003629881534987275	2.4401075483911208	6374	43	12	62700	LHB,CBS,VCX3A,IER2,MAP4K1,COG5,FJX1,ZFPL1,NDUFA1,ICOSLG,RLN2,PIP
TF	Factor: E2F; motif: NNTTTCGCGCN	TF:M08875	false	0.0036431614839345424	2.4385215781329492	6379	43	12	62700	CBS,IER2,MAP4K1,VBP1,KCNJ4,RPL35,ZFPL1,CBR3,EMP3,NDUFA1,TFDP3,RLN2
TF	Factor: CTCFL; motif: NSCAGGGGGCGS	TF:M12569	false	0.0036431614839345424	2.4385215781329492	1665	43	6	62700	ILK,KCNJ4,EMD,COG5,CBR3,RAC3
TF	Factor: HOXB8; motif: RTCRTTAN	TF:M10727	false	0.0036533064852869793	2.437313892177487	6382	43	12	62700	FFAR3,LY6K,VCX3A,VBP1,DDX52,HSD17B10,VPS53,RAB9A,TFDP3,RLN2,OR1A2,GEM
TF	Factor: Smad4; motif: NWGTCTGNCACCT	TF:M10061	false	0.0036605956527398253	2.4364482403842884	3789	43	9	62700	IER2,VBP1,BST2,KCNJ4,COG5,HSD17B10,EMP3,COX6A2,GEM
TF	Factor: RORA; motif: CCYTGNCCTN; match class: 1	TF:M12659_1	false	0.003709445989545599	2.4306909479724474	2316	43	7	62700	FFAR3,LY6K,ILK,APOA1,ZFPL1,GNG3,LEFTY2
TF	Factor: c-Myb; motif: NNNNCMGTTNNN	TF:M07299	false	0.0037175018684962005	2.4297488045202287	3798	43	9	62700	VCX3A,VBP1,BST2,APOA1,GNG3,SIT1,COX6A2,OR1A2,GEM
TF	Factor: AP-4; motif: NCAGCTGYNGNCN; match class: 1	TF:M01860_1	false	0.003741255141799022	2.4269826732781383	1675	43	6	62700	HLA-DRB1,GNG3,PDXDC1,SIT1,LEFTY2,OR1A2
TF	Factor: SP1:SP3; motif: CCSCCCCCYCC; match class: 1	TF:M01219_1	false	0.003741255141799022	2.4269826732781383	3032	43	8	62700	CBS,EMD,COG5,FJX1,RAC3,CFD,ICOSLG,COX6A2
TF	Factor: Myf-6; motif: NAACAGCTGWCN	TF:M11196	false	0.003741255141799022	2.4269826732781383	279	43	3	62700	HLA-DRB1,HSD17B10,COX6A2
TF	Factor: E2F-1; motif: TTTSGCGS; match class: 1	TF:M00431_1	false	0.0037431831252082103	2.4267589256715816	2321	43	7	62700	CBS,ILK,KCNJ4,RPL35,ZFPL1,EMP3,RLN2
TF	Factor: HIF1; motif: NGTACGTGCNGB	TF:M00466	false	0.003747867361524429	2.42621578736199	3034	43	8	62700	CBS,MAP4K1,KCNJ4,FJX1,CBR3,RAC3,TFDP3,RLN2
TF	Factor: USF2; motif: AAGTCACG	TF:M04810	false	0.0037630946912857637	2.4244548533289576	6408	43	12	62700	LHB,CBS,VCX3A,COG5,RPL35,ZFPL1,NDUFA1,RAC3,RAB9A,TFDP3,ICOSLG,COX6A2
TF	Factor: T3R-beta; motif: NNRGGTCRTGACCYNN; match class: 1	TF:M11815_1	false	0.0037630946912857637	2.4244548533289576	1678	43	6	62700	LY6K,LHB,CBS,MAP4K1,KCNJ4,EMP3
TF	Factor: FOXP1; motif: TTATTTGTRTTKKYTWKTWT	TF:M00987	false	0.0037667300432267636	2.4240355040170978	280	43	3	62700	DDX52,RPL35,GEM
TF	Factor: LRH-1; motif: NNYCAAGGYYN	TF:M02098	false	0.003777397096274539	2.422807357863552	3039	43	8	62700	VCX3A,MAP4K1,BST2,APOA1,CFD,ICOSLG,LEFTY2,GEM
TF	Factor: E2F-7; motif: GRGGCGGGAANNN; match class: 1	TF:M09896_1	false	0.0038355705519663727	2.416170024377277	4642	43	10	62700	LY6K,CDHR5,IER2,KCNJ4,EMD,FJX1,ZFPL1,PDXDC1,RAC3,ICOSLG
TF	Factor: IRF-3; motif: GCNGTTTCCWGGAAACNGAAAC	TF:M11674	false	0.0038839329402590482	2.4107282772004064	4650	43	10	62700	VCX3A,BST2,COG5,HSD17B10,GNG3,CBR3,NDUFA1,RAB9A,ICOSLG,PIP
TF	Factor: Sox-4; motif: NYCTTTGTYYYN	TF:M10069	false	0.003884658536753298	2.4106471498672497	7386	43	13	62700	FFAR3,CBS,HLA-DRB1,GNG3,EMP3,RAB9A,CFD,SIT1,RLN2,LEFTY2,PIP,OR1A2,GEM
TF	Factor: Egr-1; motif: NNCRCCCMCGCNN	TF:M12140	false	0.003904399574753035	2.4084457432004296	5525	43	11	62700	LHB,CDHR5,CBS,IER2,KCNJ4,EMD,COG5,RAC3,CFD,ICOSLG,COX6A2
TF	Factor: DEC2; motif: SNTCACGTGS	TF:M01843	false	0.0039066733685258655	2.4081928980090996	3830	43	9	62700	VCX3A,KCNJ4,COG5,RAB9A,TFDP3,SIT1,LEFTY2,PIP,COX6A2
TF	Factor: TFAP2A; motif: NNNGCCTCAGGCNN	TF:M12485	false	0.003929993179988773	2.40560820328763	6444	43	12	62700	LY6K,LHB,CDHR5,MAP4K1,ILK,VBP1,HLA-DRB1,APOA1,PDXDC1,SIT1,LEFTY2,COX6A2
TF	Factor: BTEB2; motif: WGGGTGKGGCNGGN	TF:M09972	false	0.00395497675121229	2.402856065099273	9416	43	15	62700	LHB,CDHR5,CBS,IER2,ILK,KCNJ4,EMD,APOA1,RPL35,ZFPL1,GNG3,EMP3,RAC3,ICOSLG,SIT1
TF	Factor: PR; motif: NNNNNNGGNACRNNNTGTTCTNNNNNN	TF:M00954	false	0.003969875357885829	2.4012231285598498	5538	43	11	62700	IER2,MAP4K1,ILK,VBP1,DDX52,ZFPL1,RAB9A,SIT1,RLN2,PIP,COX6A2
TF	Factor: Elk-1; motif: NRSCGGAAGNN	TF:M11434	false	0.003973352093434294	2.4008429487980556	8397	43	14	62700	FFAR3,LHB,CBS,IER2,EMD,HSD17B10,RPL35,ZFPL1,VPS53,EMP3,NDUFA1,PDXDC1,CFD,ICOSLG
TF	Factor: GSX1; motif: NNYMATTANN; match class: 1	TF:M04327_1	false	0.004029842201248759	2.3947119594342388	5549	43	11	62700	VBP1,BST2,COG5,HLA-DRB1,ZFPL1,TFDP3,SIT1,RLN2,PIP,COX6A2,OR1A2
TF	Factor: TFEA; motif: NNNNSNGGTCACGTGACN	TF:M12678	false	0.004036409393968422	2.394004791760072	1704	43	6	62700	KCNJ4,COG5,RAB9A,CFD,LEFTY2,GEM
TF	Factor: TTF-1; motif: NNNCNCTTGASNNN	TF:M02034	false	0.004040966192426952	2.393514782941128	3851	43	9	62700	LHB,CDHR5,DDX52,RPL35,CBR3,EMP3,RAB9A,CFD,SIT1
TF	Factor: HOXB5; motif: RTCRTTAN	TF:M10698	false	0.004046438366831264	2.392927070160576	4680	43	10	62700	LY6K,VCX3A,DDX52,HSD17B10,GNG3,PDXDC1,RAB9A,RLN2,OR1A2,GEM
TF	Factor: Dlx-3; motif: NTCRTTAN	TF:M10609	false	0.004046438366831264	2.392927070160576	4680	43	10	62700	LY6K,VCX3A,DDX52,HSD17B10,GNG3,PDXDC1,RAB9A,RLN2,OR1A2,GEM
TF	Factor: GLI2; motif: TGGGTGGTCNS	TF:M07291	false	0.0040732232812458035	2.3900617826085453	3080	43	8	62700	FFAR3,LY6K,LHB,IER2,EMD,COG5,ZFPL1,CFD
TF	Factor: VDR; motif: GGGKNARNRRGGWSA; match class: 1	TF:M00444_1	false	0.0040778824184399525	2.389565300813617	4686	43	10	62700	LHB,CDHR5,ILK,KCNJ4,EMD,APOA1,HSD17B10,CFD,SIT1,PIP
TF	Factor: Meox2; motif: NTCRTTAN	TF:M10765	false	0.004106081009469419	2.386572486621907	2365	43	7	62700	LY6K,DDX52,HSD17B10,RAB9A,RLN2,OR1A2,GEM
TF	Factor: HOXA2; motif: RTCRTTAN	TF:M10733	false	0.004106081009469419	2.386572486621907	2365	43	7	62700	LY6K,DDX52,HSD17B10,RAB9A,RLN2,OR1A2,GEM
TF	Factor: ZNF764; motif: NNASYGCCNCCTNCTGGN	TF:M12719	false	0.004133555693291401	2.383676206548078	2368	43	7	62700	LHB,CDHR5,CBS,FJX1,PDXDC1,RLN2,GEM
TF	Factor: RARG; motif: RAGGTCANNNRAGGTCA	TF:M04486	false	0.0041433680127145114	2.3826464910818346	1715	43	6	62700	DDX52,RPL35,EMP3,NDUFA1,SIT1,COX6A2
TF	Factor: LRF; motif: NRGGGKCKY; match class: 1	TF:M10115_1	false	0.004148131396980284	2.3821474952724695	2370	43	7	62700	LY6K,CBS,IER2,MAP4K1,KCNJ4,COG5,RAC3
TF	Factor: Slug; motif: SSSNNNKCACCTGN	TF:M07367	false	0.004150067105663603	2.381944880785791	1716	43	6	62700	CDHR5,CBS,VBP1,KCNJ4,CBR3,ICOSLG
TF	Factor: GTF2IRD1-isoform2; motif: GGGATTRNR; match class: 1	TF:M01229_1	false	0.00418652384388047	2.3781464309727722	9478	43	15	62700	FFAR3,LHB,MAP4K1,ILK,VBP1,EMD,COG5,APOA1,RPL35,VPS53,CBR3,EMP3,NDUFA1,PDXDC1,CFD
TF	Factor: GCMa; motif: ATGNGGGYR	TF:M11594	false	0.00418652384388047	2.3781464309727722	659	43	4	62700	IER2,MAP4K1,KCNJ4,GEM
TF	Factor: Msx-1; motif: NNNNANTAATTANTNN	TF:M01412	false	0.004217443131240287	2.3749507648040535	3100	43	8	62700	VBP1,BST2,HLA-DRB1,SIT1,RLN2,PIP,COX6A2,OR1A2
TF	Factor: RAR-gamma; motif: RGGTCANNNTGNCCNNNN	TF:M10045	false	0.004238220998998866	2.372816401060028	7468	43	13	62700	FFAR3,LY6K,CDHR5,CBS,VCX3A,MAP4K1,ILK,DDX52,HSD17B10,RPL35,PDXDC1,SIT1,LEFTY2
TF	Factor: IRF-3; motif: KCNGTTTCSNSGAAACCGAAACN	TF:M11675	false	0.0042565660379634464	2.370940624411715	4717	43	10	62700	CDHR5,VCX3A,BST2,COG5,HSD17B10,GNG3,CBR3,NDUFA1,PDXDC1,COX6A2
TF	Factor: SP1; motif: RCCMCRCCCMC; match class: 1	TF:M03920_1	false	0.004277431988749669	2.368816887022524	3108	43	8	62700	LHB,IER2,EMD,ZFPL1,RAC3,RAB9A,ICOSLG,SIT1
TF	Factor: Egr-1; motif: NMCRCCCMCNCNN	TF:M12139	false	0.004277431988749669	2.368816887022524	3889	43	9	62700	FFAR3,LHB,CDHR5,CBS,IER2,COG5,RAC3,CFD,ICOSLG
TF	Factor: FOXM1; motif: NAGASTGATTA	TF:M04611	false	0.004284905898632173	2.368058711232856	9503	43	15	62700	LY6K,VCX3A,MAP4K1,VBP1,DDX52,COG5,EMP3,RAB9A,CFD,TFDP3,SIT1,RLN2,PIP,COX6A2,GEM
TF	Factor: FLI1; motif: ACCGGAARTN	TF:M03988	false	0.004287673750827191	2.367778267533073	8475	43	14	62700	FFAR3,LHB,CBS,IER2,MAP4K1,ILK,EMD,COG5,ZFPL1,VPS53,NDUFA1,PDXDC1,ICOSLG,SIT1
TF	Factor: c-Ets-2; motif: NCCGGAAGTG	TF:M08759	false	0.0043048620413712905	2.3660407618946975	8479	43	14	62700	FFAR3,LHB,CBS,IER2,VBP1,EMD,ZFPL1,VPS53,CBR3,EMP3,NDUFA1,PDXDC1,TFDP3,ICOSLG
TF	Factor: FLI-1; motif: NAYTTCCGGT	TF:M08913	false	0.0043467481379832135	2.361835523244401	8488	43	14	62700	FFAR3,LHB,CBS,IER2,ILK,VBP1,EMD,ZFPL1,VPS53,NDUFA1,PDXDC1,ICOSLG,SIT1,GEM
TF	Factor: elf5; motif: AANRAGGAAGTR	TF:M11388	false	0.0043467481379832135	2.361835523244401	667	43	4	62700	VCX3A,RPL35,PDXDC1,OR1A2
TF	Factor: PU.1; motif: ACTTCCTCT	TF:M04711	false	0.004352372750487845	2.361273917411967	1735	43	6	62700	VCX3A,MAP4K1,KCNJ4,RPL35,ZFPL1,TFDP3
TF	Factor: C/EBPBETA; motif: KRTTGCGYAAY	TF:M08910	false	0.004383517506358684	2.358177254673738	4739	43	10	62700	FFAR3,VBP1,DDX52,FJX1,GNG3,NDUFA1,RAB9A,ICOSLG,RLN2,GEM
TF	Factor: RARA; motif: GAGGTCAAAAGGTCAAKK	TF:M08018	false	0.0043946601350251914	2.3570747058440094	4741	43	10	62700	FFAR3,MAP4K1,KCNJ4,COG5,APOA1,VPS53,EMP3,NDUFA1,CFD,PIP
TF	Factor: AIBZIP; motif: GRTGAYGTCAYC	TF:M11254	false	0.004424641899681565	2.3541218723753077	1159	43	5	62700	FFAR3,CDHR5,CBR3,OR1A2,GEM
TF	Factor: Dlx-7; motif: NTCRTTAN	TF:M10600	false	0.004432681394794932	2.3533334831051462	7511	43	13	62700	LY6K,LHB,VCX3A,DDX52,HSD17B10,VPS53,GNG3,PDXDC1,RAB9A,RLN2,COX6A2,OR1A2,GEM
TF	Factor: LHX3; motif: ATTAAW; match class: 1	TF:M02097_1	false	0.004435603287443966	2.3530473033205372	6551	43	12	62700	FFAR3,DDX52,COG5,HLA-DRB1,VPS53,EMP3,PDXDC1,RAB9A,RLN2,PIP,OR1A2,GEM
TF	Factor: CREB1; motif: NNTGACGTCANN; match class: 1	TF:M11220_1	false	0.00443802995925335	2.3528097703567155	1743	43	6	62700	FFAR3,CDHR5,HLA-DRB1,VPS53,TFDP3,GEM
TF	Factor: IRF-8; motif: NYGAAACYGAAACTN	TF:M11684	false	0.004443569248389528	2.3522680474166937	4750	43	10	62700	VCX3A,IER2,VBP1,BST2,HLA-DRB1,HSD17B10,ZFPL1,GNG3,CBR3,EMP3
TF	Factor: Hoxa9; motif: NTTAAWTAMA	TF:M07457	false	0.004476327616342686	2.3490781355567862	4755	43	10	62700	LY6K,LHB,VBP1,COG5,HSD17B10,ZFPL1,CBR3,EMP3,RAB9A,RLN2
TF	Factor: MOX1; motif: NTCRTTAN	TF:M10761	false	0.004502123480379391	2.3465825977157806	3138	43	8	62700	LY6K,DDX52,HSD17B10,GNG3,RAB9A,RLN2,OR1A2,GEM
TF	Factor: Erm; motif: NRCMGGAAGTN	TF:M11422	false	0.0045206730859101	2.3447968979908627	4762	43	10	62700	FFAR3,LHB,IER2,ZFPL1,VPS53,CBR3,EMP3,NDUFA1,PDXDC1,TFDP3
TF	Factor: Lhx8; motif: TGATTG; match class: 1	TF:M07476_1	false	0.004532916699968736	2.3436222617655615	3142	43	8	62700	VCX3A,VBP1,HSD17B10,ZFPL1,TFDP3,COX6A2,OR1A2,GEM
TF	Factor: CREB1; motif: NNTGACGTCANN	TF:M11220	false	0.0045780310484850985	2.3393212662398892	1755	43	6	62700	FFAR3,CDHR5,HLA-DRB1,VPS53,TFDP3,GEM
TF	Factor: ARP-1; motif: TGARCCYTTGAMCCCW	TF:M00155	false	0.004604234822404729	2.336842534852423	5658	43	11	62700	CDHR5,MAP4K1,VBP1,HLA-DRB1,APOA1,HSD17B10,CBR3,CFD,ICOSLG,PIP,GEM
TF	Factor: Myf-6; motif: YGTCAGSTGTYN	TF:M11199	false	0.004605430731390374	2.3367297453763647	304	43	3	62700	HLA-DRB1,HSD17B10,VPS53
TF	Factor: EGR1; motif: NNMCGCCCACGCNN	TF:M12508	false	0.004628822848817935	2.3345294399242604	6588	43	12	62700	FFAR3,LHB,CDHR5,CBS,IER2,KCNJ4,EMD,COG5,RAC3,CFD,ICOSLG,COX6A2
TF	Factor: PEA3; motif: NACCGGAAGTN	TF:M11425	false	0.004631809175304767	2.334249341296873	7553	43	13	62700	FFAR3,LHB,CBS,IER2,VBP1,EMD,ZFPL1,VPS53,EMP3,NDUFA1,PDXDC1,TFDP3,ICOSLG
TF	Factor: Elk-1:HOXA1; motif: ACCGGAAGTAATTA	TF:M08451	false	0.00465004130208007	2.332543189650733	8557	43	14	62700	FFAR3,LHB,CBS,VBP1,EMD,RPL35,ZFPL1,VPS53,EMP3,NDUFA1,PDXDC1,ICOSLG,RLN2,GEM
TF	Factor: CREB1; motif: TGACGTCA	TF:M02279	false	0.0046532948691893825	2.33223942629667	1762	43	6	62700	FFAR3,CDHR5,HLA-DRB1,VPS53,TFDP3,GEM
TF	Factor: HOXB2:T-bet; motif: NAGGTGTTAATKN	TF:M08355	false	0.004728908309587694	2.325239106586425	685	43	4	62700	FFAR3,RPL35,PDXDC1,TFDP3
TF	Factor: DLX2; motif: AMSMCTGACKG	TF:M08873	false	0.00476063545261449	2.3223350735096324	7578	43	13	62700	LHB,VCX3A,ILK,DDX52,COG5,HLA-DRB1,RPL35,EMP3,NDUFA1,TFDP3,ICOSLG,LEFTY2,OR1A2
TF	Factor: NKX2-8; motif: NCACTTSAN; match class: 1	TF:M04412_1	false	0.00476063545261449	2.3223350735096324	308	43	3	62700	LHB,HLA-DRB1,GEM
TF	Factor: AP-4:Max; motif: NCAGCTGNNNNNNNCACGTGN; match class: 1	TF:M08674_1	false	0.004778880528102836	2.320673826694994	5688	43	11	62700	IER2,DDX52,EMD,COG5,GNG3,TFDP3,SIT1,LEFTY2,COX6A2,OR1A2,GEM
TF	Factor: hoxa9; motif: RTCGTWANNN	TF:M10785	false	0.004782539684936169	2.3203414175626036	5689	43	11	62700	CDHR5,VCX3A,MAP4K1,VBP1,DDX52,EMD,HLA-DRB1,VPS53,GNG3,RAB9A,TFDP3
TF	Factor: TEF-1; motif: CRCATWCCN	TF:M12041	false	0.004787675956532234	2.319875251551415	4804	43	10	62700	IER2,VBP1,DDX52,HLA-DRB1,APOA1,FJX1,RPL35,COX6A2,OR1A2,GEM
TF	Factor: Olig3; motif: AMCAKMTGTT	TF:M11122	false	0.004811544258634546	2.317715515025772	689	43	4	62700	LHB,APOA1,CBR3,OR1A2
TF	Factor: E2F; motif: NNTTTCGCGCN; match class: 1	TF:M08875_1	false	0.004819327703843466	2.3170135416107898	1776	43	6	62700	CBS,MAP4K1,RPL35,ZFPL1,EMP3,RLN2
TF	Factor: POU2F1:ER81; motif: ACCGGATATGCAN	TF:M08401	false	0.0048408919854213625	2.315074607641865	7595	43	13	62700	CDHR5,ILK,DDX52,COG5,HLA-DRB1,RPL35,ZFPL1,VPS53,GNG3,TFDP3,SIT1,COX6A2,OR1A2
TF	Factor: VDR; motif: NRRGTTCA	TF:M08979	false	0.0048408919854213625	2.315074607641865	4813	43	10	62700	IER2,MAP4K1,DDX52,HLA-DRB1,APOA1,ZFPL1,VPS53,CBR3,NDUFA1,PIP
TF	Factor: DREF; motif: CTYYCWCTTCCY	TF:M09725	false	0.0048408919854213625	2.315074607641865	7596	43	13	62700	FFAR3,VCX3A,IER2,MAP4K1,APOA1,HSD17B10,RPL35,ZFPL1,EMP3,NDUFA1,SIT1,LEFTY2,PIP
TF	Factor: RelA-p65; motif: AAASTCCC; match class: 1	TF:M04849_1	false	0.00484581572452165	2.3146331051273314	1188	43	5	62700	VCX3A,HLA-DRB1,SIT1,RLN2,GEM
TF	Factor: Zbtb5; motif: AGGRAGCTTC	TF:M05304	false	0.004859758977466807	2.3133852692874677	311	43	3	62700	VBP1,COG5,HLA-DRB1
TF	Factor: LXR;; motif: NTGACCKNNAGTRACCYNN	TF:M03795	false	0.004863609658395287	2.313041287766482	6634	43	12	62700	LHB,IER2,MAP4K1,ILK,DDX52,ZFPL1,EMP3,NDUFA1,RAB9A,SIT1,COX6A2,GEM
TF	Factor: Staf; motif: AMNTCCCAGAATGCCT	TF:M07339	false	0.004883656354261259	2.3112549034287952	1191	43	5	62700	BST2,CBR3,NDUFA1,RLN2,GEM
TF	Factor: MAF; motif: GCTGAGTCAN	TF:M07296	false	0.004883656354261259	2.3112549034287952	5709	43	11	62700	LY6K,LHB,CDHR5,VCX3A,IER2,MAP4K1,VPS53,GNG3,RAB9A,CFD,COX6A2
TF	Factor: Sox-9; motif: NNNACAATRG	TF:M11626	false	0.004883656354261259	2.3112549034287952	6638	43	12	62700	COG5,HLA-DRB1,APOA1,HSD17B10,ZFPL1,GNG3,PDXDC1,CFD,TFDP3,ICOSLG,SIT1,COX6A2
TF	Factor: Egr-2; motif: GNGRRNGWGKGGGNGGRG	TF:M09898	false	0.004947309662263497	2.3056309054022694	6649	43	12	62700	LHB,CDHR5,CBS,MAP4K1,EMD,COG5,FJX1,RAC3,CFD,SIT1,COX6A2,GEM
TF	Factor: NF1B; motif: CYTGGCNYNCWGCCAN	TF:M09762	false	0.0049743382333214	2.3032646879299894	5723	43	11	62700	LY6K,IER2,MAP4K1,EMD,HSD17B10,RPL35,GNG3,CBR3,EMP3,RAC3,ICOSLG
TF	Factor: CREB1; motif: NRTGAYGCGTN	TF:M11218	false	0.004980240536620132	2.302749681094886	8629	43	14	62700	LHB,CBS,IER2,ILK,BST2,EMD,COG5,HLA-DRB1,RPL35,GNG3,NDUFA1,PDXDC1,TFDP3,SIT1
TF	Factor: GSX1; motif: NNYMATTANN	TF:M04327	false	0.004981906573610523	2.302604421108196	5725	43	11	62700	VBP1,BST2,COG5,HLA-DRB1,ZFPL1,TFDP3,SIT1,RLN2,PIP,COX6A2,OR1A2
TF	Factor: HOXB5; motif: NNYMATTANN	TF:M04349	false	0.0049894884593800135	2.3019439775542514	5727	43	11	62700	VBP1,BST2,COG5,HLA-DRB1,ZFPL1,TFDP3,SIT1,RLN2,PIP,COX6A2,OR1A2
TF	Factor: FLI1; motif: ACCGGAAATCCGGT; match class: 1	TF:M03989_1	false	0.004997083898625181	2.3012833589016046	5729	43	11	62700	FFAR3,LHB,VCX3A,MAP4K1,ILK,VBP1,ZFPL1,EMP3,SIT1,PIP,OR1A2
TF	Factor: Elk-1:EVX1; motif: NNCGGWAATNNYMATTA	TF:M08215	false	0.004997083898625181	2.3012833589016046	6660	43	12	62700	VCX3A,ILK,VBP1,BST2,COG5,CBR3,NDUFA1,PDXDC1,TFDP3,SIT1,RLN2,GEM
TF	Factor: VDR; motif: RRGGTCANNGRGKTCA; match class: 1	TF:M09671_1	false	0.005040874026655946	2.2974941556092188	2468	43	7	62700	LHB,CDHR5,MAP4K1,ILK,KCNJ4,SIT1,PIP
TF	Factor: ERR1; motif: NTGACCTTGRNN	TF:M04873	false	0.005061066800433512	2.295757930450903	3208	43	8	62700	VCX3A,MAP4K1,DDX52,APOA1,RPL35,RLN2,LEFTY2,GEM
TF	Factor: RUNX3; motif: NRACCGCAAACCGCAN; match class: 1	TF:M04109_1	false	0.0050672427795926695	2.295228287477332	4004	43	9	62700	LHB,CBS,FJX1,RPL35,GNG3,RAC3,RAB9A,TFDP3,ICOSLG
TF	Factor: batf3; motif: GATGAYGTCATN	TF:M11302	false	0.005075058588363984	2.294558939728777	317	43	3	62700	FFAR3,CDHR5,CBR3
TF	Factor: ZNF511; motif: GGRRGRGGCWGNG; match class: 1	TF:M09738_1	false	0.005075058588363984	2.294558939728777	4851	43	10	62700	VCX3A,ILK,KCNJ4,EMD,FJX1,RPL35,VPS53,CFD,ICOSLG,LEFTY2
TF	Factor: DEC2; motif: NNTCACNTGSNGN	TF:M08871	false	0.005099996715942714	2.292430103558616	2475	43	7	62700	CDHR5,EMD,PDXDC1,RAB9A,TFDP3,PIP,OR1A2
TF	Factor: TCF-1; motif: NNNSWWCAAAGN	TF:M07433	false	0.005099996715942714	2.292430103558616	5748	43	11	62700	CDHR5,ILK,VBP1,FJX1,RPL35,GNG3,NDUFA1,TFDP3,PIP,OR1A2,GEM
TF	Factor: ATF-1; motif: NNNTGACGTNNN; match class: 1	TF:M07034_1	false	0.005099996715942714	2.292430103558616	1206	43	5	62700	FFAR3,CDHR5,EMD,HLA-DRB1,GEM
TF	Factor: OC-2; motif: TCAATA	TF:M02112	false	0.005103638913411032	2.292120059886511	7653	43	13	62700	VCX3A,IER2,MAP4K1,ILK,COG5,HLA-DRB1,HSD17B10,ZFPL1,EMP3,RAB9A,TFDP3,SIT1,PIP
TF	Factor: Elf-1; motif: NNCAGGAAGNNN	TF:M07417	false	0.005119860941920422	2.2907418345274424	1804	43	6	62700	FFAR3,MAP4K1,BST2,CFD,TFDP3,OR1A2
TF	Factor: GLI; motif: NTGGGTGGTN; match class: 1	TF:M07292_1	false	0.005163810455477683	2.2870297074689203	1210	43	5	62700	FFAR3,CBS,KCNJ4,ZFPL1,CFD
TF	Factor: c-MAF; motif: NYGCTGACN	TF:M11356	false	0.005203855153785038	2.2836748002709717	708	43	4	62700	KCNJ4,EMD,COG5,RPL35
TF	Factor: HIF-1alpha; motif: NCACGT; match class: 1	TF:M02012_1	false	0.005222730243159479	2.2821024051285	1812	43	6	62700	LY6K,CBS,MAP4K1,FJX1,NDUFA1,TFDP3
TF	Factor: HOXA4; motif: RTMATTAN	TF:M10716	false	0.005222730243159479	2.2821024051285	4026	43	9	62700	LY6K,VCX3A,DDX52,HSD17B10,GNG3,RAB9A,RLN2,OR1A2,GEM
TF	Factor: Isl2; motif: CTAATKR	TF:M02079	false	0.005229602539420524	2.281531317154871	5769	43	11	62700	LY6K,VCX3A,IER2,MAP4K1,VBP1,FJX1,HSD17B10,GNG3,CFD,ICOSLG,OR1A2
TF	Factor: Oct3; motif: NYWTTSWTATGCAAAT	TF:M09646	false	0.0052483300809386775	2.2799788588796797	5772	43	11	62700	DDX52,BST2,COG5,HLA-DRB1,APOA1,CBR3,EMP3,PDXDC1,SIT1,OR1A2,GEM
TF	Factor: T3R-beta; motif: NRGGTCAAAGGTCAN; match class: 1	TF:M11816_1	false	0.005250198497150077	2.279824276672651	4879	43	10	62700	LHB,VCX3A,IER2,COG5,HLA-DRB1,APOA1,HSD17B10,GNG3,EMP3,GEM
TF	Factor: ESE-1; motif: NNANVAGGAAGTNN	TF:M09902	false	0.005265471920316189	2.2785626988936003	3234	43	8	62700	FFAR3,VCX3A,ILK,COG5,RPL35,CBR3,PDXDC1,OR1A2
TF	Factor: ER81; motif: NRCMGGAWGNN	TF:M11418	false	0.005271886683136604	2.278033933280773	4034	43	9	62700	FFAR3,IER2,MAP4K1,VPS53,CBR3,EMP3,NDUFA1,TFDP3,RLN2
TF	Factor: Miz-1; motif: NNRGGWGGGGGAGGGGMRR; match class: 1	TF:M10112_1	false	0.005271886683136604	2.278033933280773	4034	43	9	62700	CBS,IER2,KCNJ4,EMD,APOA1,FJX1,VPS53,RAC3,SIT1
TF	Factor: SREBP-2; motif: ATCACMCCAY; match class: 1	TF:M11084_1	false	0.005291376882919116	2.2764313043642015	323	43	3	62700	ZFPL1,GNG3,EMP3
TF	Factor: CREB1; motif: NNNNACGTCANN; match class: 1	TF:M03544_1	false	0.00531559668247795	2.2744479782972395	1220	43	5	62700	FFAR3,CDHR5,VCX3A,EMD,GEM
TF	Factor: ESE-1; motif: NSMGGAARTN	TF:M02055	false	0.005342195939573334	2.272280187090589	7699	43	13	62700	FFAR3,LHB,CDHR5,IER2,VBP1,BST2,ZFPL1,VPS53,NDUFA1,PDXDC1,TFDP3,COX6A2,OR1A2
TF	Factor: ESE-1; motif: NSMGGAARTN	TF:M01214	false	0.005342195939573334	2.272280187090589	7699	43	13	62700	FFAR3,LHB,CDHR5,IER2,VBP1,BST2,ZFPL1,VPS53,NDUFA1,PDXDC1,TFDP3,COX6A2,OR1A2
TF	Factor: BHLHA15; motif: NNCAGCTGNN; match class: 1	TF:M11110_1	false	0.005348750822271276	2.2717476337432805	715	43	4	62700	HLA-DRB1,NDUFA1,PIP,COX6A2
TF	Factor: TEF-1; motif: RCATTCCWGNNN	TF:M10092	false	0.005380998336254182	2.269137142232588	3248	43	8	62700	IER2,DDX52,HLA-DRB1,APOA1,FJX1,RPL35,COX6A2,GEM
TF	Factor: E2F; motif: TTTSGCGS	TF:M00427	false	0.005380998336254182	2.269137142232588	9761	43	15	62700	CDHR5,CBS,IER2,MAP4K1,ILK,VBP1,KCNJ4,RPL35,ZFPL1,VPS53,CBR3,EMP3,RAB9A,ICOSLG,RLN2
TF	Factor: FOXP1; motif: CTGTTTNYTYTKN	TF:M09855	false	0.005438083987272	2.2645540893327203	7716	43	13	62700	LY6K,VCX3A,VBP1,DDX52,BST2,HSD17B10,CBR3,EMP3,RAB9A,RLN2,PIP,OR1A2,GEM
TF	Factor: MEF-2D; motif: WAAATAR	TF:M02026	false	0.0054398608516476625	2.26441220915007	7717	43	13	62700	FFAR3,VCX3A,IER2,VBP1,DDX52,COG5,HLA-DRB1,APOA1,GNG3,RAB9A,RLN2,PIP,COX6A2
TF	Factor: CDP; motif: ATCGATNNNNNNATCRAT	TF:M03951	false	0.0054398608516476625	2.26441220915007	4056	43	9	62700	FFAR3,VBP1,DDX52,HLA-DRB1,FJX1,HSD17B10,ZFPL1,NDUFA1,RLN2
TF	Factor: NKX25; motif: NNANCCACTTRAAWTT; match class: 1	TF:M01414_1	false	0.005501330590380087	2.2595322562929376	3261	43	8	62700	FFAR3,LHB,HLA-DRB1,NDUFA1,RAB9A,SIT1,OR1A2,GEM
TF	Factor: MOVO-B; motif: GNGGGGG; match class: 1	TF:M01104_1	false	0.005501330590380087	2.2595322562929376	5813	43	11	62700	CBS,IER2,KCNJ4,APOA1,FJX1,RPL35,GNG3,RAC3,CFD,ICOSLG,COX6A2
TF	Factor: REST; motif: AAGGTGCT; match class: 1	TF:M04926_1	false	0.005509420651888046	2.258894067376287	1232	43	5	62700	FFAR3,LY6K,HLA-DRB1,APOA1,TFDP3
TF	Factor: TFII-I; motif: RGAGGKAGG	TF:M00706	false	0.005509557988805083	2.258883241569798	5815	43	11	62700	FFAR3,CDHR5,MAP4K1,DDX52,KCNJ4,GNG3,EMP3,ICOSLG,LEFTY2,COX6A2,GEM
TF	Factor: Spi-B; motif: NAWGRGGAAGTR	TF:M11374	false	0.005524102976604785	2.257738234192903	2518	43	7	62700	VCX3A,MAP4K1,DDX52,RPL35,ZFPL1,PDXDC1,PIP
TF	Factor: ELF3; motif: WACCCGGAAGTAN	TF:M03967	false	0.005554085804911958	2.255387415130966	7738	43	13	62700	FFAR3,LHB,IER2,BST2,RPL35,ZFPL1,VPS53,NDUFA1,PDXDC1,CFD,TFDP3,SIT1,OR1A2
TF	Factor: C/EBPbeta; motif: RNRTKDNGMAAKNN	TF:M00109	false	0.005579997545668693	2.2533659920844245	3270	43	8	62700	FFAR3,VBP1,BST2,HLA-DRB1,APOA1,FJX1,GNG3,RAC3
TF	Factor: CREB1; motif: NNNNTGACGTNANNN; match class: 1	TF:M07248_1	false	0.005649721514791693	2.247972958830119	1240	43	5	62700	FFAR3,CDHR5,VCX3A,EMD,GEM
TF	Factor: NR3C1; motif: RRGAACATWMYGTYCTRN	TF:M02219	false	0.00565158962347309	2.247829380923204	6777	43	12	62700	VCX3A,IER2,ILK,VBP1,DDX52,BST2,ZFPL1,CBR3,RAB9A,LEFTY2,PIP,OR1A2
TF	Factor: Erg; motif: NACMGGAARTN	TF:M11394	false	0.00565158962347309	2.247829380923204	4082	43	9	62700	FFAR3,VCX3A,ILK,BST2,COG5,VPS53,CBR3,EMP3,TFDP3
TF	Factor: Ik-2; motif: NNNTGGGAWNNC; match class: 1	TF:M00087_1	false	0.00565158962347309	2.247829380923204	332	43	3	62700	LY6K,APOA1,CBR3
TF	Factor: Foxm1; motif: NTGTTTRT	TF:M07255	false	0.005663617437686679	2.2469060897661777	5839	43	11	62700	IER2,DDX52,BST2,HLA-DRB1,CBR3,EMP3,RAB9A,RLN2,PIP,COX6A2,OR1A2
TF	Factor: Msx-2; motif: TWWTTGGDGABN	TF:M03797	false	0.005663617437686679	2.2469060897661777	4939	43	10	62700	LHB,VCX3A,DDX52,BST2,HLA-DRB1,NDUFA1,RAB9A,CFD,TFDP3,RLN2
TF	Factor: N-Myc; motif: NGCCACGTGSNN; match class: 1	TF:M09991_1	false	0.005686833068333688	2.2451295198690864	333	43	3	62700	FJX1,RAC3,TFDP3
TF	Factor: IRF-3; motif: KCNGTTTCSNSGAAACCGAAACN; match class: 1	TF:M11675_1	false	0.005687492164285927	2.245079188666212	1850	43	6	62700	BST2,COG5,HSD17B10,CBR3,NDUFA1,PDXDC1
TF	Factor: SREBP-1; motif: NSNNTCACNCCANNN; match class: 1	TF:M01173_1	false	0.005688373226934243	2.2450119163077615	730	43	4	62700	ZFPL1,GNG3,EMP3,CFD
TF	Factor: Stra13; motif: NYSTCACGTGABNN	TF:M00985	false	0.005688373226934243	2.2450119163077615	730	43	4	62700	COG5,RAB9A,LEFTY2,COX6A2
TF	Factor: ZNF644; motif: TCCWGCCTCTSN; match class: 1	TF:M09737_1	false	0.005692102477962122	2.244727289681774	1851	43	6	62700	CDHR5,VBP1,APOA1,GNG3,CFD,LEFTY2
TF	Factor: RREB-1; motif: GGGWCSA; match class: 1	TF:M05439_1	false	0.005722196103393296	2.2424372627205122	3287	43	8	62700	LY6K,CDHR5,IER2,VBP1,KCNJ4,EMD,FJX1,RAC3
TF	Factor: MAZR; motif: NSGGGGGGGGMCN	TF:M00491	false	0.005746230260650866	2.240616975119838	1247	43	5	62700	VCX3A,IER2,COG5,EMP3,COX6A2
TF	Factor: CDP:HOXB13; motif: SYMRTAAANATYGATY	TF:M08202	false	0.005774654035144625	2.238474029639863	4099	43	9	62700	VCX3A,VBP1,ZFPL1,RAB9A,RLN2,PIP,COX6A2,OR1A2,GEM
TF	Factor: TBR2; motif: NAGGTGTGAN	TF:M12017	false	0.00577558507632302	2.2384040144578092	1249	43	5	62700	MAP4K1,APOA1,TFDP3,PIP,COX6A2
TF	Factor: CTCFL; motif: NCCNSCAGGGGGCGCYN	TF:M09889	false	0.00577558507632302	2.2384040144578092	1249	43	5	62700	CBS,FJX1,PDXDC1,RLN2,GEM
TF	Factor: NeuroD; motif: NNSCWGCTGNSY	TF:M01288	false	0.005805082304218805	2.236191618472406	4961	43	10	62700	FFAR3,LY6K,LHB,CDHR5,KCNJ4,FJX1,RAB9A,TFDP3,SIT1,COX6A2
TF	Factor: NFATc4; motif: NGGAAAAN	TF:M07301	false	0.005805082304218805	2.236191618472406	4104	43	9	62700	FFAR3,VCX3A,VBP1,DDX52,HLA-DRB1,GNG3,RAB9A,RLN2,COX6A2
TF	Factor: Msx-2; motif: NNNGACYAATTAGYNNT	TF:M01393	false	0.005867379047364416	2.231555854367398	8812	43	14	62700	VCX3A,IER2,VBP1,DDX52,BST2,HLA-DRB1,VPS53,NDUFA1,TFDP3,SIT1,RLN2,PIP,COX6A2,OR1A2
TF	Factor: ZXDL; motif: GSGSCNNGGGMRGCNCCGGGS; match class: 1	TF:M12722_1	false	0.005897322121834566	2.2293451496658916	6819	43	12	62700	LY6K,CBS,BST2,KCNJ4,EMD,COG5,FJX1,VPS53,CBR3,RAC3,ICOSLG,COX6A2
TF	Factor: Foxc1; motif: TTVYTTTNW	TF:M07254	false	0.005904117870279666	2.2288449808088204	7802	43	13	62700	FFAR3,LY6K,DDX52,COG5,HLA-DRB1,FJX1,HSD17B10,CBR3,EMP3,RAB9A,TFDP3,OR1A2,GEM
TF	Factor: msc; motif: NRACAGCTGTYN; match class: 1	TF:M11150_1	false	0.005922651021988455	2.2274838563662764	339	43	3	62700	HLA-DRB1,NDUFA1,COX6A2
TF	Factor: GCMa:PEA3; motif: ATRCGGGCGGAAGTR; match class: 1	TF:M08313_1	false	0.005941043428459785	2.2261372729605444	9876	43	15	62700	CBS,ILK,DDX52,KCNJ4,APOA1,FJX1,HSD17B10,ZFPL1,VPS53,NDUFA1,PDXDC1,RAB9A,ICOSLG,LEFTY2,COX6A2
TF	Factor: AP-2rep; motif: NGGGGCGGGGC	TF:M09967	false	0.005950975770161551	2.225411817993743	4121	43	9	62700	IER2,ILK,BST2,EMD,ZFPL1,PDXDC1,RAC3,RAB9A,ICOSLG
TF	Factor: Tal; motif: GWSNNCABCTGC; match class: 1	TF:M07469_1	false	0.005975161044627193	2.223650384965534	742	43	4	62700	BST2,HLA-DRB1,CBR3,SIT1
TF	Factor: RXR-alpha; motif: NNGNNRNNNARAGGTCANNG	TF:M10055	false	0.005984741770360507	2.2229545837917284	5889	43	11	62700	LHB,VCX3A,BST2,KCNJ4,COG5,APOA1,HSD17B10,CBR3,LEFTY2,PIP,OR1A2
TF	Factor: BTEB2; motif: NCCACRCCCN	TF:M12165	false	0.005984741770360507	2.2229545837917284	4985	43	10	62700	CBS,IER2,HSD17B10,VPS53,GNG3,EMP3,NDUFA1,PDXDC1,CFD,ICOSLG
TF	Factor: POU3F1; motif: NTAATKWATGCNN	TF:M11929	false	0.0059873731758592	2.222763672676814	6835	43	12	62700	LHB,MAP4K1,ILK,BST2,EMD,FJX1,GNG3,TFDP3,ICOSLG,RLN2,PIP,COX6A2
TF	Factor: NF-1B; motif: KCCAGANWN	TF:M08825	false	0.0060084456573491415	2.2212378623971096	5893	43	11	62700	LHB,BST2,HLA-DRB1,APOA1,FJX1,VPS53,EMP3,RLN2,LEFTY2,COX6A2,GEM
TF	Factor: NFATc2; motif: TTTTCCATGGAAAA	TF:M11985	false	0.006017290567081224	2.2205990164902065	5895	43	11	62700	CDHR5,CBS,VCX3A,BST2,APOA1,HSD17B10,CBR3,CFD,TFDP3,LEFTY2,COX6A2
TF	Factor: LBP-1; motif: CAGCTGS; match class: 1	TF:M00644_1	false	0.006017290567081224	2.2205990164902065	4130	43	9	62700	FFAR3,CDHR5,CBR3,PDXDC1,RAB9A,SIT1,RLN2,LEFTY2,COX6A2
TF	Factor: arnt2; motif: GTCACGTGMN	TF:M11051	false	0.006052795621496304	2.2180439902134848	88	43	2	62700	COG5,RAB9A
TF	Factor: PEA3; motif: NACCGGAAGTN; match class: 1	TF:M11430_1	false	0.006088778262090661	2.2154698415644503	4999	43	10	62700	FFAR3,LHB,CBS,IER2,VBP1,ZFPL1,VPS53,EMP3,NDUFA1,ICOSLG
TF	Factor: Fli-1; motif: RCAGGAAGTGR	TF:M07089	false	0.006136010599325713	2.212113898859484	5005	43	10	62700	FFAR3,MAP4K1,BST2,CBR3,EMP3,PDXDC1,CFD,TFDP3,RLN2,OR1A2
TF	Factor: MEF-2C; motif: TATTTWT; match class: 1	TF:M02025_1	false	0.006136010599325713	2.212113898859484	7842	43	13	62700	VCX3A,VBP1,DDX52,COG5,RPL35,ZFPL1,NDUFA1,SIT1,RLN2,LEFTY2,PIP,OR1A2,GEM
TF	Factor: c-Myb; motif: NCNRNNGRCNGTTGGKGG; match class: 1	TF:M00004_1	false	0.006151256868199159	2.211036137045149	1886	43	6	62700	FFAR3,VCX3A,VBP1,BST2,EMP3,RAC3
TF	Factor: Smad3; motif: NGNCAGACASNNN	TF:M01888	false	0.006160754783202333	2.210366077105228	4147	43	9	62700	VBP1,BST2,FJX1,HSD17B10,EMP3,CFD,RLN2,LEFTY2,OR1A2
TF	Factor: TFAP4; motif: AWCAGCTGWT; match class: 1	TF:M04192_1	false	0.006167139568950391	2.2099162229148472	4148	43	9	62700	CDHR5,HLA-DRB1,HSD17B10,RPL35,GNG3,PDXDC1,ICOSLG,COX6A2,OR1A2
TF	Factor: AR; motif: GGTACANNRTGTTCT	TF:M00481	false	0.006181073301971229	2.208936106035605	5012	43	10	62700	LY6K,VCX3A,MAP4K1,ILK,VBP1,ZFPL1,TFDP3,ICOSLG,SIT1,LEFTY2
TF	Factor: NF-1A; motif: NGCCARN	TF:M03554	false	0.006204930795464767	2.207263057890534	5015	43	10	62700	CDHR5,VCX3A,MAP4K1,DDX52,BST2,RPL35,CBR3,ICOSLG,PIP,GEM
TF	Factor: THAP7; motif: GNCGCCATSTTGRGNGKGGC; match class: 1	TF:M12728_1	false	0.006276663926111624	2.202271124327245	1278	43	5	62700	CDHR5,APOA1,FJX1,ICOSLG,SIT1
TF	Factor: HSF1; motif: NGAANGTTCKRGAAN; match class: 1	TF:M11655_1	false	0.006283393610987661	2.2018057338976775	90	43	2	62700	LY6K,CFD
TF	Factor: Egr-1; motif: GCGGGGGCGG	TF:M01873	false	0.006335282622633956	2.1982340060824272	6888	43	12	62700	LHB,CBS,KCNJ4,EMD,APOA1,RAC3,RAB9A,CFD,ICOSLG,RLN2,COX6A2,GEM
TF	Factor: CP2; motif: NRRRCCGGCYNRARCCGGNN; match class: 1	TF:M12590_1	false	0.006339218354808543	2.1979642886673347	6889	43	12	62700	FFAR3,LY6K,CDHR5,CBS,IER2,EMD,FJX1,NDUFA1,RAC3,ICOSLG,SIT1,LEFTY2
TF	Factor: ATF-3; motif: RTKRCGTCANN	TF:M01863	false	0.006416785682025033	2.1926824657217834	1904	43	6	62700	FFAR3,CDHR5,VCX3A,HLA-DRB1,ZFPL1,GEM
TF	Factor: Egr-1; motif: GCGTGGGCGT	TF:M07597	false	0.006454519590458574	2.190136076709289	5954	43	11	62700	CBS,IER2,DDX52,KCNJ4,FJX1,HSD17B10,RPL35,GNG3,CBR3,PDXDC1,RAC3
TF	Factor: Tbx5; motif: TNAGGTGTKV; match class: 1	TF:M01020_1	false	0.006455799842201556	2.1900499430900324	4179	43	9	62700	CDHR5,VCX3A,MAP4K1,HLA-DRB1,CBR3,CFD,TFDP3,PIP,COX6A2
TF	Factor: hoxa9; motif: RTCGTWAANN	TF:M10783	false	0.006472826209262644	2.1889060533206255	1908	43	6	62700	CDHR5,VCX3A,MAP4K1,EMD,GNG3,RAB9A
TF	Factor: ZNF57; motif: NCGGGGTGGKSA	TF:M05752	false	0.006476227342146711	2.188677914133175	352	43	3	62700	CBS,IER2,RAC3
TF	Factor: CREM; motif: NNNGTGACGTCACNNN; match class: 1	TF:M12541_1	false	0.006498939756357925	2.1871574888219096	1910	43	6	62700	FFAR3,LY6K,CDHR5,EMD,HSD17B10,GEM
TF	Factor: Erg; motif: NACCGGAARTN; match class: 1	TF:M11396_1	false	0.00650094117807591	2.187023763533296	5051	43	10	62700	FFAR3,LHB,CBS,IER2,ZFPL1,VPS53,EMP3,NDUFA1,PDXDC1,ICOSLG
TF	Factor: Elf-1; motif: RNWMBAGGAART	TF:M00746	false	0.006596315383051387	2.1806985880420022	3376	43	8	62700	VCX3A,ILK,VBP1,HLA-DRB1,RPL35,NDUFA1,PDXDC1,TFDP3
TF	Factor: SP4; motif: SCCCCGCCCCS	TF:M01273	false	0.006604493498146465	2.180160483029725	3377	43	8	62700	ILK,BST2,EMD,ZFPL1,PDXDC1,RAC3,RAB9A,ICOSLG
TF	Factor: ZNF563; motif: NGNNTCMTNNCNGGCAGCTGY	TF:M10158	false	0.006606574535042062	2.180023660958171	5975	43	11	62700	LY6K,LHB,MAP4K1,BST2,HSD17B10,RPL35,PDXDC1,CFD,SIT1,LEFTY2,COX6A2
TF	Factor: AR; motif: GGAACGGWACATGTTCT	TF:M08190	false	0.006734754487493335	2.171678231666361	7934	43	13	62700	FFAR3,CDHR5,CBS,IER2,ILK,VBP1,COG5,APOA1,HSD17B10,ZFPL1,SIT1,PIP,OR1A2
TF	Factor: GLI; motif: MCVNNGACCACCCAV	TF:M03871	false	0.006765735712918483	2.16968497087894	3391	43	8	62700	LY6K,CDHR5,VCX3A,KCNJ4,COG5,ZFPL1,EMP3,ICOSLG
TF	Factor: CREM; motif: TGACGTCASYN; match class: 1	TF:M01820_1	false	0.006765735712918483	2.16968497087894	1927	43	6	62700	FFAR3,CDHR5,IER2,EMD,ZFPL1,GEM
TF	Factor: MAFB; motif: NTCAGCN; match class: 1	TF:M08888_1	false	0.0067700277686452565	2.1694095499640915	3392	43	8	62700	FFAR3,LHB,HLA-DRB1,PDXDC1,RAB9A,LEFTY2,OR1A2,GEM
TF	Factor: Pax-5; motif: RRNGRNGCAN; match class: 1	TF:M03577_1	false	0.006786764035984305	2.168337250212012	2629	43	7	62700	FFAR3,LHB,KCNJ4,HLA-DRB1,CBR3,SIT1,GEM
TF	Factor: CEBPD; motif: RTTRCGCAAY	TF:M04202	false	0.0067964140118887215	2.1677201734165674	5085	43	10	62700	VBP1,DDX52,HLA-DRB1,FJX1,GNG3,NDUFA1,RAB9A,CFD,ICOSLG,OR1A2
TF	Factor: CTCFL; motif: NSGTGGGCGG	TF:M06537	false	0.006833302418323445	2.1653693584807727	775	43	4	62700	LHB,IER2,COG5,CFD
TF	Factor: Egr-2; motif: GNGRRNGWGKGGGNGGRG; match class: 1	TF:M09898_1	false	0.006833302418323445	2.1653693584807727	2633	43	7	62700	LHB,CBS,EMD,FJX1,RAC3,CFD,COX6A2
TF	Factor: GLI4; motif: RGGCCTTGAATGCCANGCYMA; match class: 1	TF:M10514_1	false	0.006838984538958402	2.1650083780848735	6005	43	11	62700	LHB,CDHR5,VCX3A,IER2,VBP1,BST2,KCNJ4,RPL35,VPS53,NDUFA1,TFDP3
TF	Factor: ETV4; motif: ACCGGAAGTN	TF:M03982	false	0.0068959388957129	2.1614065954101824	6967	43	12	62700	FFAR3,LHB,CBS,IER2,VBP1,EMD,ZFPL1,VPS53,EMP3,NDUFA1,PDXDC1,ICOSLG
TF	Factor: msc; motif: NAMCAGCTGKYN; match class: 1	TF:M11143_1	false	0.006949021247759308	2.158076360392716	779	43	4	62700	CDHR5,HLA-DRB1,NDUFA1,COX6A2
TF	Factor: Tbx3; motif: NRAGGTGNNAR	TF:M10090	false	0.006951725614319233	2.1579073778912017	5103	43	10	62700	LHB,KCNJ4,FJX1,PDXDC1,CFD,TFDP3,LEFTY2,PIP,COX6A2,OR1A2
TF	Factor: LRH1; motif: NTGRCCTTGRNN	TF:M12629	false	0.006955166529306281	2.157692467125139	2643	43	7	62700	VCX3A,MAP4K1,BST2,APOA1,CFD,LEFTY2,GEM
TF	Factor: P50; motif: GGRRANTCCCNN; match class: 1	TF:M03557_1	false	0.0069611747585234295	2.1573174632497416	1314	43	5	62700	ILK,BST2,KCNJ4,CFD,ICOSLG
TF	Factor: JunD; motif: NRTGAGTCAYN	TF:M09964	false	0.006975097045371268	2.156449745620524	5107	43	10	62700	LY6K,VCX3A,MAP4K1,ILK,DDX52,GNG3,EMP3,SIT1,PIP,GEM
TF	Factor: MTF-1; motif: NTTTTGCACACGGCNNN	TF:M12280	false	0.007002285003299273	2.1547602167870323	6983	43	12	62700	LY6K,VCX3A,MAP4K1,DDX52,APOA1,FJX1,RPL35,ZFPL1,GNG3,COX6A2,OR1A2,GEM
TF	Factor: CREM; motif: NNNGTGACGTCACNNN	TF:M12541	false	0.007041809421506933	2.152315732788683	1946	43	6	62700	FFAR3,LY6K,CDHR5,EMD,HSD17B10,GEM
TF	Factor: HIC1; motif: NNNGGKTGCCCSNNNNNN; match class: 1	TF:M01073_1	false	0.007044181481777067	2.152169463675935	783	43	4	62700	LHB,CBS,KCNJ4,PDXDC1
TF	Factor: HNF-1alpha; motif: NNKNNGTTAACTAANNN	TF:M01379	false	0.007071233122496843	2.1505048448172386	3421	43	8	62700	LY6K,CBS,VCX3A,DDX52,HLA-DRB1,PDXDC1,TFDP3,LEFTY2
TF	Factor: FOXO1A:HOXA10; motif: RWMAACANCRTWAA	TF:M08482	false	0.007119361339445028	2.1475589641153077	4250	43	9	62700	VCX3A,DDX52,HLA-DRB1,ZFPL1,PDXDC1,RAB9A,PIP,OR1A2,GEM
TF	Factor: ATF6; motif: TGACGTGG	TF:M00483	false	0.007119361339445028	2.1475589641153077	2656	43	7	62700	FFAR3,IER2,ILK,ZFPL1,VPS53,NDUFA1,TFDP3
TF	Factor: PPARalpha:RXRalpha; motif: CARAACTAGGNCAAAGGTCA; match class: 1	TF:M00242_1	false	0.007125708330732763	2.1471719581491486	97	43	2	62700	COG5,GNG3
TF	Factor: Six-2; motif: NNGTAWCRNN; match class: 1	TF:M11032_1	false	0.007133583848940261	2.1466922296458923	4252	43	9	62700	VCX3A,EMD,HSD17B10,NDUFA1,RAB9A,TFDP3,PIP,COX6A2,GEM
TF	Factor: RARG; motif: RAGGTCAASYARAGGTCA	TF:M04485	false	0.007151436873840797	2.145606690550521	5128	43	10	62700	LHB,DDX52,BST2,KCNJ4,COG5,APOA1,ZFPL1,LEFTY2,PIP,OR1A2
TF	Factor: FOXO1; motif: TGTTKAC	TF:M01968	false	0.0072200401718932735	2.1414603860338177	2664	43	7	62700	LHB,VCX3A,HLA-DRB1,GNG3,CBR3,TFDP3,PIP
TF	Factor: NF-1; motif: TTGGCNN; match class: 1	TF:M07364_1	false	0.00723459129592824	2.1405859984684685	790	43	4	62700	VCX3A,COG5,APOA1,COX6A2
TF	Factor: Pbx; motif: NKTGATTGACRKSN	TF:M01967	false	0.00723459129592824	2.1405859984684685	5137	43	10	62700	FFAR3,LY6K,CBS,VCX3A,ILK,VBP1,COG5,HSD17B10,CBR3,ICOSLG
TF	Factor: C/EBPbeta; motif: NRTTGCGYAAYN; match class: 1	TF:M11317_1	false	0.007250078028508756	2.139657319336809	1329	43	5	62700	VBP1,HLA-DRB1,FJX1,NDUFA1,OR1A2
TF	Factor: batf3; motif: NRTGAYGTCAYN	TF:M11304	false	0.0072588616709669965	2.139131479682683	791	43	4	62700	FFAR3,CDHR5,CBR3,GEM
TF	Factor: Nkx2-3; motif: NSCACTTNNC	TF:M10634	false	0.007259221879990817	2.139109929070874	2668	43	7	62700	LHB,VCX3A,ILK,HLA-DRB1,HSD17B10,ZFPL1,GNG3
TF	Factor: HSF1; motif: RGAANRTTCYRGAAN	TF:M11654	false	0.007260417588437286	2.139038399804246	1330	43	5	62700	LY6K,BST2,CFD,ICOSLG,PIP
TF	Factor: GATA-3; motif: MGATAACGATCT	TF:M12194	false	0.0073157254834272135	2.135742599432575	3444	43	8	62700	FFAR3,VCX3A,MAP4K1,HLA-DRB1,HSD17B10,CBR3,PDXDC1,RAB9A
TF	Factor: TBX18; motif: NRAGGTGTGAAN	TF:M12038	false	0.0073644168913494	2.13286163455044	795	43	4	62700	VCX3A,TFDP3,PIP,COX6A2
TF	Factor: MATH1; motif: AACAGCTGTC	TF:M11104	false	0.0073644168913494	2.13286163455044	99	43	2	62700	HLA-DRB1,COX6A2
TF	Factor: Elf-1; motif: NAANCMGGAAGTGN; match class: 1	TF:M09605_1	false	0.0073644168913494	2.13286163455044	1335	43	5	62700	ZFPL1,VPS53,NDUFA1,PDXDC1,TFDP3
TF	Factor: Erm:EVX1; motif: NNCGGAAATKR	TF:M08461	false	0.0073644168913494	2.13286163455044	3449	43	8	62700	VCX3A,ILK,DDX52,ZFPL1,CBR3,EMP3,NDUFA1,OR1A2
TF	Factor: PARP; motif: YDRGAAAWAS	TF:M01211	false	0.0073670293775565145	2.1327075983024053	2677	43	7	62700	VBP1,COG5,GNG3,CBR3,RAC3,TFDP3,SIT1
TF	Factor: Elf-1; motif: NANCCGGAAGTN	TF:M11451	false	0.007423094221717408	2.129415026890095	7042	43	12	62700	FFAR3,LHB,CBS,IER2,VBP1,EMD,ZFPL1,VPS53,EMP3,NDUFA1,PDXDC1,COX6A2
TF	Factor: Fli-1; motif: NACCGGAARTN; match class: 1	TF:M11400_1	false	0.007424436391442485	2.1293365091995575	4283	43	9	62700	FFAR3,LHB,CBS,IER2,ZFPL1,VPS53,NDUFA1,PDXDC1,ICOSLG
TF	Factor: BTEB2; motif: GNAGGGGGNGGGSSNN; match class: 1	TF:M03814_1	false	0.007483114725976138	2.1259175964211687	1341	43	5	62700	EMD,FJX1,RAC3,CFD,SIT1
TF	Factor: HES-5; motif: NCACACKY; match class: 1	TF:M11069_1	false	0.007486746596542357	2.1257068661621688	4289	43	9	62700	FFAR3,VCX3A,HLA-DRB1,APOA1,RPL35,NDUFA1,RAC3,ICOSLG,COX6A2
TF	Factor: NR1B1; motif: NRAGGTCANG	TF:M11797	false	0.0075063994617829265	2.124568327821698	1977	43	6	62700	VCX3A,MAP4K1,KCNJ4,RPL35,RAB9A,LEFTY2
TF	Factor: MAF; motif: NGCTGAGTCAN	TF:M00983	false	0.007558132069934726	2.121585523540631	6097	43	11	62700	LY6K,IER2,MAP4K1,FJX1,GNG3,CBR3,EMP3,RAB9A,SIT1,PIP,GEM
TF	Factor: Sox-10; motif: CWTTGTN; match class: 1	TF:M01131_1	false	0.00757064306580106	2.1208672290775676	2692	43	7	62700	FFAR3,VBP1,HSD17B10,RAB9A,CFD,RLN2,OR1A2
TF	Factor: Isl2; motif: YTAAGTG	TF:M02080	false	0.007638149692540293	2.117011834571344	6106	43	11	62700	VCX3A,VBP1,FJX1,ZFPL1,GNG3,CBR3,RAB9A,RLN2,COX6A2,OR1A2,GEM
TF	Factor: HOXB13; motif: NCCAATAAAAC	TF:M10848	false	0.007746992215173131	2.11086688044854	102	43	2	62700	COG5,HLA-DRB1
TF	Factor: HOXC13; motif: NCCAATAAAAC	TF:M10841	false	0.007746992215173131	2.11086688044854	102	43	2	62700	COG5,HLA-DRB1
TF	Factor: GATA-6; motif: WGATAACGATCW	TF:M12208	false	0.0077815309136311656	2.108934952889996	4316	43	9	62700	FFAR3,VCX3A,MAP4K1,HLA-DRB1,HSD17B10,CBR3,PDXDC1,RAB9A,TFDP3
TF	Factor: HIC2; motif: RTGCCCRNN	TF:M03906	false	0.007782120091345746	2.1089020715782336	3484	43	8	62700	CDHR5,BST2,EMD,COG5,RPL35,VPS53,SIT1,LEFTY2
TF	Factor: YY1; motif: CAARATGGCGGC	TF:M10104	false	0.007800889850091963	2.1078558543682138	6125	43	11	62700	VCX3A,VBP1,HLA-DRB1,APOA1,HSD17B10,RPL35,ZFPL1,NDUFA1,RAB9A,TFDP3,PIP
TF	Factor: CDP:HOXA13; motif: ATCGATYAYSYCRTAAA	TF:M08201	false	0.007800889850091963	2.1078558543682138	8091	43	13	62700	FFAR3,VCX3A,COG5,HLA-DRB1,HSD17B10,ZFPL1,CBR3,EMP3,NDUFA1,RAB9A,ICOSLG,RLN2,OR1A2
TF	Factor: GSX2; motif: NNYMATTANN	TF:M04328	false	0.007816437344629154	2.1069911490020035	6127	43	11	62700	BST2,COG5,HLA-DRB1,ZFPL1,TFDP3,SIT1,RLN2,PIP,COX6A2,OR1A2,GEM
TF	Factor: E2F-1; motif: TTTSGCGCGMNR	TF:M00516	false	0.007821805375080284	2.106692994517901	7093	43	12	62700	CBS,MAP4K1,VBP1,KCNJ4,FJX1,RPL35,ZFPL1,VPS53,CBR3,EMP3,RAB9A,RLN2
TF	Factor: CLOCK; motif: NNCAYGYGYN	TF:M11046	false	0.00782904515289077	2.106291202197165	2711	43	7	62700	VBP1,DDX52,GNG3,RAB9A,SIT1,PIP,OR1A2
TF	Factor: Sox-10; motif: NACAAWG; match class: 1	TF:M02116_1	false	0.007832317283002066	2.1061097278103866	8097	43	13	62700	FFAR3,VCX3A,VBP1,HLA-DRB1,APOA1,HSD17B10,PDXDC1,RAB9A,CFD,RLN2,PIP,OR1A2,GEM
TF	Factor: TGIF; motif: TGACAGS	TF:M10101	false	0.007840425006026488	2.1056603948704997	5206	43	10	62700	FFAR3,CDHR5,ILK,VBP1,KCNJ4,HLA-DRB1,CFD,ICOSLG,LEFTY2,OR1A2
TF	Factor: BRN1; motif: HAATGCN; match class: 1	TF:M03813_1	false	0.007840425006026488	2.1056603948704997	7097	43	12	62700	FFAR3,CBS,IER2,EMD,APOA1,HSD17B10,RPL35,CBR3,TFDP3,SIT1,PIP,OR1A2
TF	Factor: AP4; motif: NMNCAGCTGGN; match class: 1	TF:M12580_1	false	0.007916781065880115	2.1014513650634297	1362	43	5	62700	FFAR3,RPL35,GNG3,CFD,LEFTY2
TF	Factor: ZNF342; motif: TRSTGGACRNT	TF:M12075	false	0.007929984041019928	2.1007276866929834	5215	43	10	62700	CDHR5,BST2,APOA1,ZFPL1,CBR3,EMP3,CFD,LEFTY2,PIP,OR1A2
TF	Factor: Egr-1; motif: NNNNNGYGKGGGNGGGNN; match class: 1	TF:M09603_1	false	0.007982787947346368	2.0978454070587125	1365	43	5	62700	CBS,KCNJ4,RAC3,CFD,COX6A2
TF	Factor: SREBP-2; motif: ATCACGCCAC; match class: 1	TF:M11086_1	false	0.008011939388847918	2.0962623448488134	385	43	3	62700	ZFPL1,GNG3,EMP3
TF	Factor: PDEF; motif: MCCGGATNTN	TF:M02075	false	0.008020442977440737	2.0958016445156775	2725	43	7	62700	CBS,FJX1,VPS53,CBR3,EMP3,RAC3,COX6A2
TF	Factor: ZFX; motif: SNAGGCCNCR; match class: 1	TF:M10121_1	false	0.00802665175086468	2.0954655791758	818	43	4	62700	DDX52,BST2,RAB9A,ICOSLG
TF	Factor: GKLF; motif: WGGGYGKGGC; match class: 1	TF:M09971_1	false	0.008115904019135665	2.090663097691702	1371	43	5	62700	LHB,CDHR5,EMD,EMP3,RAC3
TF	Factor: HES-1; motif: GSCACGMGMC	TF:M02011	false	0.008138043798094343	2.0894799771492973	4351	43	9	62700	FFAR3,LY6K,CBS,DDX52,KCNJ4,EMD,VPS53,CBR3,RAC3
TF	Factor: MR; motif: NGNACRNNNYGTNCN	TF:M11849	false	0.008171404499144424	2.0877032906150963	4354	43	9	62700	LY6K,CDHR5,VCX3A,VBP1,KCNJ4,ZFPL1,TFDP3,ICOSLG,LEFTY2
TF	Factor: KLF8; motif: HMNDGGGTGT	TF:M07294	false	0.008203829509070915	2.085983373661922	1375	43	5	62700	LHB,ZFPL1,CFD,LEFTY2,GEM
TF	Factor: TEF-3:Max; motif: RCATWCCNNNNNNCACGTG	TF:M08647	false	0.008211156872676185	2.0855956506729383	824	43	4	62700	CBS,COG5,RPL35,TFDP3
TF	Factor: TGIF; motif: TGACAGS; match class: 1	TF:M10101_1	false	0.008211156872676185	2.0855956506729383	824	43	4	62700	CDHR5,HLA-DRB1,LEFTY2,OR1A2
TF	Factor: MyoD; motif: YGNCAGSTGTYN; match class: 1	TF:M11185_1	false	0.008240253112076627	2.084059448073527	106	43	2	62700	HLA-DRB1,NDUFA1
TF	Factor: c-Myc; motif: CACGTGGC; match class: 1	TF:M03867_1	false	0.00825594612171514	2.0832331499123775	2742	43	7	62700	BST2,COG5,FJX1,RAC3,TFDP3,LEFTY2,COX6A2
TF	Factor: Myf-6; motif: NAACASCTGWCN	TF:M11198	false	0.00825594612171514	2.0832331499123775	390	43	3	62700	HLA-DRB1,HSD17B10,COX6A2
TF	Factor: MaFA; motif: TCTGCTGASCNN	TF:M07325	false	0.008326247937351363	2.0795506609221777	5256	43	10	62700	LHB,CDHR5,VCX3A,ILK,APOA1,FJX1,GNG3,CFD,SIT1,COX6A2
TF	Factor: HOXC-8; motif: NNNNNGTAATTANNNT; match class: 1	TF:M01321_1	false	0.008384809687527675	2.076506790254621	4374	43	9	62700	VBP1,COG5,HLA-DRB1,ZFPL1,TFDP3,SIT1,RLN2,PIP,OR1A2
TF	Factor: SRY; motif: TTGTTT; match class: 1	TF:M03854_1	false	0.008417912607649097	2.0747955872851658	9215	43	14	62700	IER2,DDX52,BST2,COG5,HLA-DRB1,HSD17B10,ZFPL1,CBR3,EMP3,RAB9A,TFDP3,RLN2,OR1A2,GEM
TF	Factor: FOXO1A; motif: AAACAA; match class: 1	TF:M03823_1	false	0.008417912607649097	2.0747955872851658	9215	43	14	62700	IER2,DDX52,BST2,COG5,HLA-DRB1,HSD17B10,ZFPL1,CBR3,EMP3,RAB9A,TFDP3,RLN2,OR1A2,GEM
TF	Factor: SREBP-1; motif: RNCACGCSAY	TF:M11082	false	0.008461243139969989	2.0725658250027528	4381	43	9	62700	LY6K,CBS,BST2,EMD,VPS53,GNG3,EMP3,TFDP3,ICOSLG
TF	Factor: p53; motif: RGRCWWGYCYNGRCWWGYYY	TF:M01652	false	0.008587864442072707	2.0661148194435723	8194	43	13	62700	FFAR3,LY6K,CDHR5,MAP4K1,APOA1,HSD17B10,RAC3,RAB9A,ICOSLG,SIT1,LEFTY2,PIP,OR1A2
TF	Factor: c-Ets; motif: KRCAGGAARTRNKT; match class: 1	TF:M00340_1	false	0.008587864442072707	2.0661148194435723	836	43	4	62700	BST2,TFDP3,RLN2,OR1A2
TF	Factor: POU2F1:Elk-1; motif: ACCGGAWATGCAW	TF:M08398	false	0.008589453508146792	2.066034466663083	8195	43	13	62700	CDHR5,VBP1,DDX52,COG5,RPL35,ZFPL1,VPS53,GNG3,NDUFA1,SIT1,RLN2,COX6A2,OR1A2
TF	Factor: Fli-1:FIGLA; motif: NCCGGAARCASSTGN; match class: 1	TF:M08284_1	false	0.008621888668052273	2.0643975893646087	2043	43	6	62700	CBS,BST2,HSD17B10,NDUFA1,PDXDC1,RAC3
TF	Factor: HOXD12:Elk-1; motif: NRNCGGAAGTCGTAAAN	TF:M08359	false	0.008621888668052273	2.0643975893646087	6218	43	11	62700	MAP4K1,ILK,COG5,APOA1,ZFPL1,PDXDC1,RAB9A,TFDP3,RLN2,PIP,OR1A2
TF	Factor: MXI1; motif: NNNCCACGTGSNN	TF:M09775	false	0.00864139966201635	2.063415908417047	838	43	4	62700	LY6K,CBS,FJX1,TFDP3
TF	Factor: C/EBPbeta; motif: NRTTGCGYAAYN	TF:M11317	false	0.008685467771177858	2.061206786892101	4401	43	9	62700	VBP1,DDX52,HLA-DRB1,FJX1,GNG3,CBR3,NDUFA1,ICOSLG,OR1A2
TF	Factor: ZIC4; motif: GRCCCCCCGCNGNGN	TF:M03932	false	0.008727192085658333	2.0591254650985467	2774	43	7	62700	LY6K,VBP1,KCNJ4,VPS53,CBR3,CFD,ICOSLG
TF	Factor: RXRA; motif: RRGGTCATGACCYY; match class: 1	TF:M04490_1	false	0.008727192085658333	2.0591254650985467	3562	43	8	62700	LY6K,LHB,CDHR5,CBS,MAP4K1,BST2,KCNJ4,EMP3
TF	Factor: RAR-gamma; motif: NAGGTCANG	TF:M11808	false	0.008786179004565155	2.0561999529142048	2052	43	6	62700	LY6K,MAP4K1,KCNJ4,RPL35,RAB9A,LEFTY2
TF	Factor: ZXDB; motif: NAGGGTG; match class: 1	TF:M06202_1	false	0.00883968485903099	2.0535632176140175	2055	43	6	62700	MAP4K1,BST2,RPL35,EMP3,CFD,PIP
TF	Factor: ZXDA; motif: NAGGGTG; match class: 1	TF:M06203_1	false	0.00883968485903099	2.0535632176140175	2055	43	6	62700	MAP4K1,BST2,RPL35,EMP3,CFD,PIP
TF	Factor: HSF1; motif: RGAANRTTCYRGAAN; match class: 1	TF:M11654_1	false	0.00889792195569468	2.0507114077990094	111	43	2	62700	LY6K,CFD
TF	Factor: ZNF549; motif: WTTCATGAAYTGGGCAGCAN	TF:M10156	false	0.00889792195569468	2.0507114077990094	111	43	2	62700	APOA1,OR1A2
TF	Factor: Egr; motif: GTGGGSGCRRS; match class: 1	TF:M00807_1	false	0.008931703319246942	2.049065711144021	847	43	4	62700	LHB,EMD,FJX1,PDXDC1
TF	Factor: MEL1; motif: GARGAT; match class: 1	TF:M08794_1	false	0.008944641705318465	2.0484370512418937	4424	43	9	62700	CBS,MAP4K1,ILK,BST2,EMD,COG5,GNG3,OR1A2,GEM
TF	Factor: Tal-1; motif: TCCAKCTGNY	TF:M00993	false	0.008944641705318465	2.0484370512418937	2061	43	6	62700	FFAR3,RPL35,RAB9A,RLN2,LEFTY2,GEM
TF	Factor: msc; motif: NRACAGCTGTYN	TF:M11150	false	0.008978220674602874	2.046809724331501	404	43	3	62700	HLA-DRB1,NDUFA1,COX6A2
TF	Factor: E2F2; motif: AAAATGGCGCCATTTT	TF:M04517	false	0.00899357879492167	2.046067456030341	9292	43	14	62700	IER2,MAP4K1,ILK,VBP1,DDX52,BST2,EMD,ZFPL1,CBR3,EMP3,TFDP3,SIT1,PIP,COX6A2
TF	Factor: Elf-1; motif: NNANCCGGAAGTGS	TF:M09900	false	0.009011023388591709	2.045225883074334	5324	43	10	62700	LHB,IER2,BST2,EMD,ZFPL1,VPS53,NDUFA1,PDXDC1,TFDP3,OR1A2
TF	Factor: C/EBPbeta; motif: NRTTGCGYAAYN; match class: 1	TF:M11316_1	false	0.009051592612934064	2.04327500066695	2796	43	7	62700	FFAR3,VBP1,DDX52,FJX1,NDUFA1,RAB9A,ICOSLG
TF	Factor: POU2F1:PEA3; motif: ACCGGATATGCAN	TF:M08402	false	0.00905949349355373	2.0428960825774665	8256	43	13	62700	FFAR3,LHB,CDHR5,ILK,BST2,KCNJ4,COG5,HLA-DRB1,RPL35,VPS53,NDUFA1,SIT1,PIP
TF	Factor: ERF:Max; motif: ACCGGAAACACGTGN	TF:M08243	false	0.00905949349355373	2.0428960825774665	1414	43	5	62700	CBS,VCX3A,DDX52,RAC3,RAB9A
TF	Factor: HSF2; motif: NGAANNWTCK; match class: 1	TF:M00147_1	false	0.009098228572522673	2.041043156697275	4439	43	9	62700	LY6K,CDHR5,BST2,HSD17B10,ZFPL1,CFD,RLN2,COX6A2,GEM
TF	Factor: YY1; motif: GCCGCCATTTTG	TF:M02044	false	0.00919455269355523	2.03646939393498	6280	43	11	62700	LHB,VCX3A,VBP1,HLA-DRB1,APOA1,HSD17B10,RPL35,ZFPL1,PDXDC1,RAB9A,PIP
TF	Factor: CTCF; motif: WGCGCCMYCTAGYGGYN; match class: 1	TF:M03895_1	false	0.009223583835095714	2.035100300487734	3601	43	8	62700	LY6K,CBS,VBP1,KCNJ4,EMD,CBR3,PDXDC1,RAC3
TF	Factor: ZBP99; motif: GCCCMTCCCCCR	TF:M12057	false	0.00923840931694112	2.0344027998129173	5346	43	10	62700	CBS,IER2,EMD,APOA1,FJX1,HSD17B10,GNG3,RAB9A,CFD,SIT1
TF	Factor: MOP4; motif: RMCAYGYGYN	TF:M11044	false	0.00926731317182365	2.033046160546731	858	43	4	62700	VBP1,DDX52,RAB9A,PIP
TF	Factor: Elf5; motif: CSMGGAARNN; match class: 1	TF:M02057_1	false	0.009302583511549549	2.0313964225219783	3607	43	8	62700	LHB,CBS,ZFPL1,GNG3,PDXDC1,LEFTY2,COX6A2,OR1A2
TF	Factor: HLF; motif: GTTACRYAAT	TF:M00260	false	0.00932136742042192	2.030520373098544	2814	43	7	62700	LY6K,VBP1,DDX52,HLA-DRB1,APOA1,TFDP3,OR1A2
TF	Factor: TFAP2B; motif: NGCCCNNRGGCA; match class: 1	TF:M04149_1	false	0.009394427785731269	2.0271296676196107	1428	43	5	62700	LY6K,LHB,FJX1,EMP3,COX6A2
TF	Factor: Smad4; motif: TGTCTGN	TF:M01889	false	0.009414992237944621	2.026180033695028	5362	43	10	62700	FFAR3,CDHR5,ILK,APOA1,ZFPL1,GNG3,CBR3,EMP3,CFD,OR1A2
TF	Factor: pax-2; motif: NSGTCACGCWTSANYGMNYN	TF:M11876	false	0.009418595820347798	2.026013839556446	6303	43	11	62700	FFAR3,CDHR5,CBS,IER2,ILK,KCNJ4,EMD,COG5,NDUFA1,CFD,OR1A2
TF	Factor: En-2; motif: NTCRTTARN	TF:M10858	false	0.00942658511472458	2.0256456067777893	8299	43	13	62700	LY6K,LHB,VCX3A,IER2,VBP1,DDX52,VPS53,GNG3,PDXDC1,TFDP3,RLN2,COX6A2,GEM
TF	Factor: NF-1C; motif: NYYTGGCWNNNNKCCMN	TF:M09640	false	0.00955482404304171	2.0197773062897286	2828	43	7	62700	VCX3A,MAP4K1,VBP1,KCNJ4,HSD17B10,GNG3,ICOSLG
TF	Factor: GCMa:Elf-1; motif: NNCGGAARTGCKGGT	TF:M08306	false	0.009568086007782086	2.019174929453357	2829	43	7	62700	FFAR3,CDHR5,VPS53,CBR3,EMP3,TFDP3,SIT1
TF	Factor: Elk-1:TBR2; motif: TNRCACCGGAAGN; match class: 1	TF:M08213_1	false	0.009674653949129877	2.0143645602285476	1439	43	5	62700	LHB,IER2,FJX1,ZFPL1,NDUFA1
TF	Factor: Elk-1; motif: RCCGGAAGTGN	TF:M09904	false	0.009681278199167566	2.0140672999025258	8326	43	13	62700	FFAR3,LHB,CBS,IER2,VBP1,BST2,EMD,ZFPL1,VPS53,NDUFA1,PDXDC1,TFDP3,ICOSLG
TF	Factor: PEA3; motif: NACCGGAAGTN	TF:M11428	false	0.009689234961072579	2.013710512454002	7310	43	12	62700	FFAR3,LHB,CBS,IER2,VBP1,EMD,ZFPL1,VPS53,EMP3,NDUFA1,PDXDC1,ICOSLG
TF	Factor: HMGIY; motif: NNKKNAWTTTNYTNN	TF:M01010	false	0.009753192638926371	2.010853197788056	8334	43	13	62700	FFAR3,DDX52,HLA-DRB1,HSD17B10,RPL35,CBR3,PDXDC1,CFD,TFDP3,RLN2,PIP,OR1A2,GEM
TF	Factor: Pit-1; motif: NNWWATTCAT	TF:M03559	false	0.009755206806668913	2.0107635192942603	5392	43	10	62700	VCX3A,MAP4K1,BST2,HSD17B10,PDXDC1,TFDP3,RLN2,PIP,COX6A2,OR1A2
TF	Factor: EGR3; motif: NCMCRCCCACTNMN; match class: 1	TF:M08877_1	false	0.009808656027969029	2.008390495130006	1445	43	5	62700	FFAR3,LHB,CDHR5,CFD,ICOSLG
TF	Factor: MRF4; motif: CASCTGC; match class: 1	TF:M03831_1	false	0.009808656027969029	2.008390495130006	2844	43	7	62700	BST2,FJX1,RPL35,CBR3,PDXDC1,SIT1,RLN2
TF	Factor: HTF4; motif: CASCTGB; match class: 1	TF:M02018_1	false	0.009808656027969029	2.008390495130006	2844	43	7	62700	BST2,FJX1,RPL35,CBR3,PDXDC1,SIT1,RLN2
TF	Factor: USF2; motif: RYCAYGTGACY	TF:M07139	false	0.009832049544797532	2.007355941657611	1446	43	5	62700	VCX3A,COG5,RAB9A,LEFTY2,GEM
TF	Factor: Sp2; motif: GGSNNGGGGGCGGGGCCNGNGS; match class: 1	TF:M09658_1	false	0.009881991672940326	2.0051555164046664	2111	43	6	62700	KCNJ4,EMD,FJX1,RAC3,ICOSLG,COX6A2
TF	Factor: pax-2; motif: NCGTCACGCNYSRNYGCNYN; match class: 1	TF:M11877_1	false	0.009906873279977624	2.004063392085519	5406	43	10	62700	LY6K,CBS,IER2,ILK,KCNJ4,EMD,HSD17B10,RPL35,TFDP3,ICOSLG
TF	Factor: HNF-3gamma; motif: TGTTTRYT	TF:M02015	false	0.009978245070735609	2.0009458337741552	2854	43	7	62700	IER2,BST2,CBR3,EMP3,RAB9A,RLN2,OR1A2
TF	Factor: Elk-1; motif: NNNNCCGGAARTNN; match class: 1	TF:M00025_1	false	0.010009204170161335	1.9996004518161228	4512	43	9	62700	FFAR3,LHB,CBS,IER2,ZFPL1,VPS53,NDUFA1,PDXDC1,ICOSLG
TF	Factor: TR2; motif: NRGGTCRYGACCYN; match class: 1	TF:M11765_1	false	0.010067346182504744	1.9970849971910782	1455	43	5	62700	LY6K,LHB,CBS,BST2,KCNJ4
TF	Factor: TCF-4; motif: SCTTTGAW	TF:M00671	false	0.010081944911226338	1.9964556799206594	3662	43	8	62700	ILK,VBP1,DDX52,HLA-DRB1,RPL35,GNG3,TFDP3,OR1A2
TF	Factor: E2F-1; motif: TTTSGCGCGMNR; match class: 1	TF:M00516_1	false	0.010103561526098362	1.9955255095358557	2122	43	6	62700	CBS,KCNJ4,RPL35,CBR3,EMP3,RLN2
TF	Factor: PU.1; motif: WGAGGAAG	TF:M00658	false	0.010105744713025637	1.9954316769195404	4520	43	9	62700	FFAR3,CBS,VCX3A,ILK,DDX52,FJX1,RPL35,NDUFA1,TFDP3
TF	Factor: HoxA5; motif: RTCATTAN	TF:M10704	false	0.010132961796022964	1.9942635947518803	5426	43	10	62700	LY6K,VCX3A,DDX52,HSD17B10,GNG3,PDXDC1,RAB9A,RLN2,OR1A2,GEM
TF	Factor: DEC; motif: SCCCAMGTGAAGN; match class: 1	TF:M00997_1	false	0.010132961796022964	1.9942635947518803	2864	43	7	62700	VCX3A,BST2,APOA1,RPL35,PDXDC1,TFDP3,COX6A2
TF	Factor: Pbx-1b; motif: NNCATCAATCAANNW	TF:M00124	false	0.0101743429864328	1.9924936259926174	2126	43	6	62700	VCX3A,HLA-DRB1,HSD17B10,CBR3,RAB9A,RLN2
TF	Factor: jdp2; motif: NRTGACGTCAYN; match class: 1	TF:M11298_1	false	0.010222073787804268	1.9904609884247493	886	43	4	62700	FFAR3,CDHR5,HLA-DRB1,GEM
TF	Factor: NKX2B; motif: CACTTNA; match class: 1	TF:M02109_1	false	0.010279540826220276	1.9880262842797065	3676	43	8	62700	LHB,DDX52,HLA-DRB1,NDUFA1,RAB9A,SIT1,OR1A2,GEM
TF	Factor: HES-1; motif: GGCRCGTGNC	TF:M11061	false	0.010292117658903803	1.9874952576034914	6387	43	11	62700	LY6K,CBS,KCNJ4,COG5,FJX1,CBR3,RAC3,RAB9A,CFD,TFDP3,LEFTY2
TF	Factor: p73; motif: NNRCAWGYCCARRCWTGYC	TF:M10025	false	0.0102988063478085	1.9872131079744897	6388	43	11	62700	FFAR3,CDHR5,MAP4K1,VBP1,COG5,APOA1,RPL35,CBR3,NDUFA1,ICOSLG,PIP
TF	Factor: HOXB6; motif: GTCGTTAN	TF:M10692	false	0.010341145563731025	1.9854313486260677	5444	43	10	62700	FFAR3,LY6K,VCX3A,VBP1,DDX52,HSD17B10,VPS53,TFDP3,RLN2,GEM
TF	Factor: EOMES; motif: NAGGTGTGAANNN	TF:M04115	false	0.010348208214636905	1.9851348414980023	429	43	3	62700	TFDP3,PIP,COX6A2
TF	Factor: DMRT5; motif: NNNNGWTACANT	TF:M11513	false	0.010370517641363264	1.9841995653875313	2136	43	6	62700	VCX3A,HSD17B10,EMP3,RAC3,TFDP3,OR1A2
TF	Factor: IRX2a; motif: ACRYGNNNNACRYGT; match class: 1	TF:M11022_1	false	0.01038883995206078	1.9834329443144028	6397	43	11	62700	CBS,DDX52,KCNJ4,EMD,COG5,ZFPL1,CBR3,RAC3,TFDP3,ICOSLG,COX6A2
TF	Factor: KR3; motif: YNAGGGACCNKN	TF:M10114	false	0.010406490003562044	1.982695728619407	2138	43	6	62700	LHB,DDX52,EMD,COG5,GNG3,RLN2
TF	Factor: Fli-1; motif: RCMGGAAGYGNNN; match class: 1	TF:M09613_1	false	0.010500909472255246	1.9787730855322463	894	43	4	62700	VPS53,PDXDC1,TFDP3,RLN2
TF	Factor: ipf1; motif: GHNNTAATGACM; match class: 1	TF:M00436_1	false	0.010510196537485436	1.9783891627208205	432	43	3	62700	PDXDC1,COX6A2,OR1A2
TF	Factor: SREBP-1; motif: NGTSRGGTGAN	TF:M10075	false	0.010510196537485436	1.9783891627208205	4552	43	9	62700	FFAR3,CDHR5,VCX3A,MAP4K1,BST2,EMD,GNG3,EMP3,CFD
TF	Factor: c-Rel; motif: SGGRNTTTCC; match class: 1	TF:M00053_1	false	0.010510196537485436	1.9783891627208205	432	43	3	62700	CFD,RLN2,GEM
TF	Factor: ATF-4:TEF; motif: GGMTGATGCAATM; match class: 1	TF:M08199_1	false	0.010512967216986783	1.978274689862256	123	43	2	62700	DDX52,HLA-DRB1
TF	Factor: Oct-1; motif: NNNRTAATNANNN; match class: 1	TF:M00137_1	false	0.010514908177165563	1.9781945154954375	2144	43	6	62700	VCX3A,COG5,HLA-DRB1,PDXDC1,RAB9A,OR1A2
TF	Factor: DPRX; motif: NRGATAATCCN	TF:M04307	false	0.010548747312945259	1.9767991107337606	896	43	4	62700	FFAR3,DDX52,ZFPL1,RLN2
TF	Factor: SMAD; motif: AGACNBCNN; match class: 1	TF:M00792_1	false	0.010554433974033973	1.976565052602195	433	43	3	62700	CDHR5,ZFPL1,PDXDC1
TF	Factor: nerf; motif: NRRNSCGGAAGNRNNNN	TF:M09606	false	0.010584410520650836	1.9753333242064344	6417	43	11	62700	LHB,CBS,IER2,EMD,HSD17B10,RPL35,ZFPL1,VPS53,EMP3,NDUFA1,PDXDC1
TF	Factor: Ncx; motif: NAATNAATTAATAANWW; match class: 1	TF:M01420_1	false	0.010587605283994784	1.9752022579806583	2148	43	6	62700	DDX52,HLA-DRB1,EMP3,PDXDC1,SIT1,COX6A2
TF	Factor: RELB; motif: NNATTCCCCNN	TF:M09784	false	0.010599723714800113	1.9747054546127303	5469	43	10	62700	LHB,IER2,VBP1,BST2,HLA-DRB1,VPS53,NDUFA1,ICOSLG,SIT1,OR1A2
TF	Factor: IRF-8; motif: NCGAAACYGAAACYN; match class: 1	TF:M11685_1	false	0.010638245153521452	1.9731300057812955	124	43	2	62700	BST2,CBR3
TF	Factor: Cdx; motif: NAYNRHNARAKTHATAAA	TF:M00991	false	0.010693689427101924	1.970872433107801	3707	43	8	62700	VCX3A,COG5,RPL35,NDUFA1,PDXDC1,TFDP3,RLN2,GEM
TF	Factor: HOXA13; motif: ATAAMA; match class: 1	TF:M01292_1	false	0.010693689427101924	1.970872433107801	8442	43	13	62700	FFAR3,VBP1,DDX52,COG5,HLA-DRB1,HSD17B10,PDXDC1,RAB9A,SIT1,RLN2,COX6A2,OR1A2,GEM
TF	Factor: nerf; motif: NNNCCGGAAGTGN	TF:M09901	false	0.010705715817291989	1.9703842891255745	5479	43	10	62700	LHB,CBS,IER2,VBP1,EMD,ZFPL1,VPS53,NDUFA1,PDXDC1,ICOSLG
TF	Factor: NF-Y; motif: TRRCCAATSRN	TF:M00185	false	0.010705715817291989	1.9703842891255745	901	43	4	62700	VCX3A,DDX52,HLA-DRB1,ZFPL1
TF	Factor: Ets; motif: ANNCACTTCCTG; match class: 1	TF:M00771_1	false	0.010705715817291989	1.9703842891255745	436	43	3	62700	TFDP3,RLN2,OR1A2
TF	Factor: SMAD; motif: TNGNCAGACWN	TF:M00974	false	0.010741708508553766	1.9689266369953586	4573	43	9	62700	ILK,HSD17B10,RPL35,ZFPL1,SIT1,RLN2,LEFTY2,COX6A2,OR1A2
TF	Factor: HAIRYLIKE; motif: NNNNCANGTG; match class: 1	TF:M08885_1	false	0.010850669826944822	1.9645434513853242	2161	43	6	62700	CBS,COG5,FJX1,RAB9A,TFDP3,LEFTY2
TF	Factor: VBP; motif: GTTACRTMAT; match class: 1	TF:M00228_1	false	0.01089470577005523	1.9627844941159265	439	43	3	62700	DDX52,RAB9A,COX6A2
TF	Factor: ER-alpha; motif: NAGGTCACSGYGACCTN	TF:M11844	false	0.010951452663506318	1.9605282696913526	5498	43	10	62700	FFAR3,LHB,CDHR5,IER2,KCNJ4,HSD17B10,VPS53,ICOSLG,SIT1,OR1A2
TF	Factor: BCL-6; motif: NTGCTTTCTAGGAATN	TF:M12339	false	0.01095469043663192	1.9603998904503412	4588	43	9	62700	LY6K,LHB,VCX3A,BST2,RPL35,CBR3,RAB9A,TFDP3,LEFTY2
TF	Factor: HMGXB3; motif: NRGCCAATSRGNRNNS	TF:M12616	false	0.010961739669446456	1.9601205162088466	2915	43	7	62700	CBS,VCX3A,VBP1,DDX52,HLA-DRB1,HSD17B10,RLN2
TF	Factor: E2F; motif: TTTCGCGC; match class: 1	TF:M00425_1	false	0.010961739669446456	1.9601205162088466	5500	43	10	62700	CBS,ILK,KCNJ4,COG5,RPL35,CBR3,EMP3,RAB9A,ICOSLG,RLN2
TF	Factor: PEA3; motif: ACWTCCK; match class: 1	TF:M00655_1	false	0.010988091227094326	1.9590777435671658	2917	43	7	62700	FFAR3,IER2,BST2,ZFPL1,PDXDC1,TFDP3,OR1A2
TF	Factor: N-Myc; motif: NNCCACGTGNNN; match class: 1	TF:M00055_1	false	0.011065946660817394	1.9560114274680171	1496	43	5	62700	BST2,FJX1,RAC3,TFDP3,COX6A2
TF	Factor: E2F-1; motif: TTTSGCGS	TF:M00431	false	0.011080241813007699	1.9554507615472154	7456	43	12	62700	CBS,IER2,MAP4K1,ILK,VBP1,KCNJ4,RPL35,ZFPL1,CBR3,EMP3,ICOSLG,RLN2
TF	Factor: Msx-2; motif: TAATTAN	TF:M07425	false	0.011114694625432303	1.954102464976825	3736	43	8	62700	BST2,COG5,HLA-DRB1,ZFPL1,TFDP3,SIT1,RLN2,OR1A2
TF	Factor: FOSB; motif: NATGAYGTCATN	TF:M11280	false	0.011114694625432303	1.954102464976825	443	43	3	62700	FFAR3,CDHR5,CBR3
TF	Factor: WT1; motif: RGGNGGGGGAGGRGGNGGRG; match class: 1	TF:M10108_1	false	0.011163887760121744	1.9521845384862382	2927	43	7	62700	CBS,KCNJ4,EMD,FJX1,CFD,ICOSLG,LEFTY2
TF	Factor: XBP-1; motif: NNTGACGTCAYN; match class: 1	TF:M11277_1	false	0.011163887760121744	1.9521845384862382	914	43	4	62700	FFAR3,CDHR5,HLA-DRB1,GEM
TF	Factor: FOXP1; motif: CTGTTTNYTYTKN; match class: 1	TF:M09855_1	false	0.011187313286947491	1.9512741998659822	2178	43	6	62700	LY6K,VCX3A,BST2,EMP3,RAB9A,RLN2
TF	Factor: Fra-2; motif: TGASTCANCN; match class: 1	TF:M03870_1	false	0.011194807362562936	1.950983375251162	915	43	4	62700	CBS,EMP3,SIT1,PIP
TF	Factor: SATB2; motif: GSCGCTGTCCNNGGTGCTGN	TF:M12660	false	0.011198485570969552	1.9508407052442638	5521	43	10	62700	LHB,KCNJ4,APOA1,FJX1,ZFPL1,VPS53,PDXDC1,CFD,ICOSLG,LEFTY2
TF	Factor: RelA-p65; motif: AAATCCCCT	TF:M04814	false	0.01120528906897403	1.9505769352519926	4609	43	9	62700	IER2,BST2,APOA1,VPS53,PDXDC1,RAC3,SIT1,RLN2,GEM
TF	Factor: KLF17; motif: NGMCMCRCCCTN	TF:M12188	false	0.011216664979006988	1.9501362515036198	3744	43	8	62700	CDHR5,IER2,EMD,FJX1,HSD17B10,EMP3,ICOSLG,COX6A2
TF	Factor: Helios; motif: NNTWGGGANNN	TF:M01003	false	0.011222398400022439	1.94991431771596	3745	43	8	62700	LY6K,BST2,COG5,APOA1,RAB9A,SIT1,COX6A2,OR1A2
TF	Factor: Smad1; motif: NGGCAGACN	TF:M03845	false	0.011222398400022439	1.94991431771596	4611	43	9	62700	LY6K,LHB,DDX52,BST2,EMD,COG5,HSD17B10,OR1A2,GEM
TF	Factor: MZF-1; motif: NGNGGGGA	TF:M00083	false	0.011257339439207347	1.9485642385612127	2934	43	7	62700	IER2,ILK,VBP1,HLA-DRB1,SIT1,PIP,COX6A2
TF	Factor: FOXO1A:PDEF; motif: WNCCGGATGTTDN; match class: 1	TF:M08486_1	false	0.011271375291919102	1.9480230896991526	4615	43	9	62700	CDHR5,MAP4K1,DDX52,BST2,FJX1,NDUFA1,RAB9A,TFDP3,OR1A2
TF	Factor: TFF-1; motif: NNANCCACTTGAMNTT; match class: 1	TF:M01312_1	false	0.011275244070460311	1.9478740483584853	918	43	4	62700	LHB,HLA-DRB1,RAB9A,OR1A2
TF	Factor: SREBP-1; motif: NATCACGTGAY	TF:M00220	false	0.011356735571986944	1.9447464861259922	4621	43	9	62700	LHB,VCX3A,DDX52,RPL35,NDUFA1,SIT1,LEFTY2,COX6A2,GEM
TF	Factor: NR1B2; motif: RAGGTCATGACCTN; match class: 1	TF:M11803_1	false	0.011475696411090221	1.9402209495104128	923	43	4	62700	LHB,CBS,BST2,KCNJ4
TF	Factor: FOXO4; motif: RWAAACAANNN	TF:M00472	false	0.01155135442731532	1.9373670905923883	925	43	4	62700	RAB9A,CFD,RLN2,COX6A2
TF	Factor: RREB-1; motif: GRSDSGGGKTGGGKGG	TF:M07062	false	0.01155135442731532	1.9373670905923883	1515	43	5	62700	CBS,VCX3A,EMD,CBR3,SIT1
TF	Factor: ELK-1; motif: ACCGGAAGTN	TF:M02059	false	0.01166581113310997	1.9330850589802469	9609	43	14	62700	FFAR3,LHB,CBS,IER2,MAP4K1,VBP1,EMD,RPL35,ZFPL1,VPS53,EMP3,NDUFA1,PDXDC1,ICOSLG
TF	Factor: BCL-6; motif: NNGYAATCGAGGAATN	TF:M12342	false	0.01166581113310997	1.9330850589802469	4642	43	9	62700	CBS,VCX3A,ILK,APOA1,HSD17B10,RPL35,NDUFA1,LEFTY2,COX6A2
TF	Factor: hoxa9; motif: NCGGYCATWAAAWTANW	TF:M01351	false	0.011718296670911718	1.9311355112005844	2203	43	6	62700	FFAR3,DDX52,COG5,SIT1,RLN2,OR1A2
TF	Factor: LRH-1; motif: NTCAAGGTCAN	TF:M11829	false	0.011737797933556142	1.930413371146939	2204	43	6	62700	MAP4K1,DDX52,APOA1,RPL35,LEFTY2,GEM
TF	Factor: c-Myb; motif: NNNAACTGNC	TF:M00183	false	0.011804570767527969	1.9279497999180075	2963	43	7	62700	VCX3A,APOA1,GNG3,RAB9A,SIT1,COX6A2,OR1A2
TF	Factor: FOX; motif: KWTTGTTTRTTTW	TF:M00809	false	0.011818484345658407	1.9274382157155956	3782	43	8	62700	VCX3A,IER2,VBP1,CBR3,EMP3,RAB9A,RLN2,OR1A2
TF	Factor: Sp4; motif: SCCCCKCCCCCSN; match class: 1	TF:M07617_1	false	0.011818484345658407	1.9274382157155956	932	43	4	62700	CBS,EMD,RAC3,COX6A2
TF	Factor: ERG; motif: ACCGGAART	TF:M01752	false	0.011826928430322837	1.9271280312781216	9627	43	14	62700	FFAR3,LHB,CBS,IER2,MAP4K1,VBP1,EMD,COG5,ZFPL1,VPS53,EMP3,NDUFA1,PDXDC1,ICOSLG
TF	Factor: c-ets-1; motif: GGAGTTG	TF:M04822	false	0.011826928430322837	1.9271280312781216	5572	43	10	62700	FFAR3,BST2,KCNJ4,RPL35,VPS53,GNG3,CBR3,PIP,COX6A2,GEM
TF	Factor: PLZF; motif: ACTKTANNTN; match class: 1	TF:M04625_1	false	0.011839466195777757	1.9266678781413304	1526	43	5	62700	COG5,APOA1,RLN2,PIP,OR1A2
TF	Factor: GATA-1; motif: NTGNNNNNNNSAGATAAGR	TF:M09621	false	0.011844393674914902	1.9264871662944005	5574	43	10	62700	IER2,DDX52,BST2,COG5,HSD17B10,GNG3,RAB9A,COX6A2,OR1A2,GEM
TF	Factor: AP-4; motif: AWCAGCTGWT	TF:M11210	false	0.011960334989036071	1.922256656313121	4664	43	9	62700	CDHR5,HLA-DRB1,HSD17B10,RPL35,GNG3,PDXDC1,ICOSLG,COX6A2,OR1A2
TF	Factor: USF1; motif: NGTCACGTGRNS	TF:M10105	false	0.011960334989036071	1.922256656313121	2215	43	6	62700	VCX3A,KCNJ4,COG5,RAB9A,LEFTY2,GEM
TF	Factor: AP-4; motif: AWCAGCTGWT; match class: 1	TF:M11210_1	false	0.011960334989036071	1.922256656313121	4664	43	9	62700	CDHR5,HLA-DRB1,HSD17B10,RPL35,GNG3,PDXDC1,ICOSLG,COX6A2,OR1A2
TF	Factor: SREBP-1; motif: RTCACCCCAY; match class: 1	TF:M07405_1	false	0.012004746386056133	1.9206470104757416	1532	43	5	62700	CDHR5,ZFPL1,GNG3,EMP3,CFD
TF	Factor: Tax/CREB; motif: RTGACGCATAYCCCC; match class: 1	TF:M00115_1	false	0.012018594968763105	1.920146300467987	2976	43	7	62700	FFAR3,KCNJ4,COG5,RPL35,CBR3,EMP3,RAC3
TF	Factor: LRH-1; motif: NTCAAGGTCRN	TF:M11826	false	0.01209924073667003	1.9172418820984678	2221	43	6	62700	MAP4K1,DDX52,APOA1,RPL35,LEFTY2,GEM
TF	Factor: HNF4alpha; motif: AAGTYCAG	TF:M04808	false	0.01218356902870321	1.9142254717670881	2984	43	7	62700	LHB,CBS,MAP4K1,BST2,RAB9A,CFD,TFDP3
TF	Factor: Nkx2-3; motif: GNCGTTRAG	TF:M10635	false	0.0122149786579732	1.9131072874897723	4681	43	9	62700	CDHR5,CBS,VCX3A,IER2,VBP1,EMD,HSD17B10,ZFPL1,EMP3
TF	Factor: NF-kappaB; motif: AGGGGAWTCCCCT	TF:M04054	false	0.0122149786579732	1.9131072874897723	2986	43	7	62700	CDHR5,BST2,KCNJ4,FJX1,ICOSLG,SIT1,COX6A2
TF	Factor: CREB; motif: NNGNTGACGTNN; match class: 1	TF:M00113_1	false	0.012271346083283185	1.911107795506267	944	43	4	62700	CDHR5,EMD,COG5,GEM
TF	Factor: PEA3; motif: NACCGGAAGTN; match class: 1	TF:M11427_1	false	0.012318883420104988	1.9094286547091786	4689	43	9	62700	FFAR3,CBS,IER2,VBP1,ZFPL1,VPS53,EMP3,NDUFA1,ICOSLG
TF	Factor: gsh-1; motif: NTCRTTAN	TF:M10749	false	0.012318883420104988	1.9094286547091786	5611	43	10	62700	LY6K,LHB,VCX3A,IER2,ILK,VBP1,DDX52,VPS53,TFDP3,COX6A2
TF	Factor: Gbx2; motif: NTCRTTAN	TF:M10572	false	0.012318883420104988	1.9094286547091786	5611	43	10	62700	LY6K,LHB,VCX3A,IER2,ILK,VBP1,DDX52,VPS53,TFDP3,COX6A2
TF	Factor: GABPalpha; motif: RCCGGAWRYN	TF:M02074	false	0.012318883420104988	1.9094286547091786	4689	43	9	62700	LHB,CBS,IER2,ILK,ZFPL1,VPS53,NDUFA1,PDXDC1,SIT1
TF	Factor: Msx-1; motif: NTCRTTAN	TF:M10566	false	0.012318883420104988	1.9094286547091786	5611	43	10	62700	LY6K,LHB,VCX3A,IER2,ILK,VBP1,DDX52,VPS53,TFDP3,COX6A2
TF	Factor: msc; motif: NRACAGCTGTYN; match class: 1	TF:M11145_1	false	0.012369124436556776	1.907661041343389	947	43	4	62700	CDHR5,HLA-DRB1,NDUFA1,COX6A2
TF	Factor: Sox-4; motif: BCWTTGT	TF:M07268	false	0.01238427264019068	1.9071294955478921	5616	43	10	62700	FFAR3,LHB,VCX3A,HSD17B10,GNG3,NDUFA1,RAB9A,SIT1,RLN2,OR1A2
TF	Factor: IRF-9; motif: NYGAAACYGAAACYN	TF:M11680	false	0.012469800952047808	1.9041404788484186	137	43	2	62700	BST2,HSD17B10
TF	Factor: TTF-1; motif: NTKGAGTGSN	TF:M10007	false	0.012572919535481623	1.900563863847443	4706	43	9	62700	FFAR3,IER2,EMD,HSD17B10,RPL35,ZFPL1,CBR3,RAB9A,CFD
TF	Factor: HOXA7; motif: YCAATCT	TF:M01108	false	0.012572919535481623	1.900563863847443	3005	43	7	62700	EMD,HSD17B10,RPL35,EMP3,RAB9A,CFD,PIP
TF	Factor: c-Rel; motif: NGGGAATYTCCN	TF:M03545	false	0.012627861664081199	1.8986701843705123	5633	43	10	62700	LY6K,CBS,ILK,BST2,HLA-DRB1,NDUFA1,TFDP3,SIT1,PIP,GEM
TF	Factor: c-Myb; motif: NNNAACKGNNN	TF:M01821	false	0.01265122279107836	1.8978674961677753	3834	43	8	62700	VCX3A,VBP1,APOA1,GNG3,SIT1,COX6A2,OR1A2,GEM
TF	Factor: HOXC-8; motif: NNNNNGTAATTANNNT	TF:M01321	false	0.012712885939329547	1.8957558495046394	5640	43	10	62700	VBP1,BST2,COG5,HLA-DRB1,ZFPL1,TFDP3,SIT1,RLN2,PIP,OR1A2
TF	Factor: TEF; motif: YACATTCCWSNG	TF:M01305	false	0.012807512430492263	1.8925352139414455	3843	43	8	62700	VBP1,DDX52,HLA-DRB1,APOA1,FJX1,EMP3,ICOSLG,COX6A2
TF	Factor: Sox-10; motif: CWTTGT; match class: 1	TF:M03138_1	false	0.012875617724659762	1.8902319259391551	6618	43	11	62700	FFAR3,VBP1,HLA-DRB1,HSD17B10,RAB9A,CFD,SIT1,RLN2,PIP,OR1A2,GEM
TF	Factor: TCF-1; motif: CTTTGW; match class: 1	TF:M03857_1	false	0.012875617724659762	1.8902319259391551	6618	43	11	62700	FFAR3,VBP1,HLA-DRB1,HSD17B10,RAB9A,CFD,SIT1,RLN2,PIP,OR1A2,GEM
TF	Factor: p53; motif: RGRCAWGNCY	TF:M00761	false	0.012901578684971302	1.8893571445671973	3022	43	7	62700	LY6K,CDHR5,MAP4K1,HLA-DRB1,ZFPL1,GNG3,GEM
TF	Factor: AP-2alpha; motif: NSCCNCRGGSN; match class: 1	TF:M07348_1	false	0.012912457994835199	1.8889910782615549	3023	43	7	62700	LHB,CBS,IER2,ILK,KCNJ4,CBR3,PDXDC1
TF	Factor: GMEB-1; motif: KNACGTNRNNACGTAN; match class: 1	TF:M12005_1	false	0.012912457994835199	1.8889910782615549	473	43	3	62700	VCX3A,IER2,MAP4K1
TF	Factor: CREB1; motif: NRTGACGYN; match class: 1	TF:M11217_1	false	0.013134395868207664	1.8815898982976058	476	43	3	62700	FFAR3,EMD,HLA-DRB1
TF	Factor: pitx2; motif: NNTAAWCCCA	TF:M02114	false	0.013250366142780037	1.877772120852309	4749	43	9	62700	MAP4K1,RPL35,VPS53,CBR3,EMP3,NDUFA1,PDXDC1,CFD,COX6A2
TF	Factor: Pitx2; motif: WNTAAWCCCA	TF:M07056	false	0.013250366142780037	1.877772120852309	4749	43	9	62700	MAP4K1,RPL35,VPS53,CBR3,EMP3,NDUFA1,PDXDC1,CFD,COX6A2
TF	Factor: C/EBPgamma:Elf-1; motif: TKRCGHAATWSCGGAAGT	TF:M08676	false	0.013266350988510537	1.8772485167348485	8695	43	13	62700	LY6K,LHB,VCX3A,VBP1,HLA-DRB1,VPS53,EMP3,NDUFA1,PDXDC1,CFD,RLN2,COX6A2,OR1A2
TF	Factor: ESE-1; motif: ACMAGGAAGTANNNNNNNWWAWW	TF:M11378	false	0.01330970139965301	1.875831687721242	3042	43	7	62700	FFAR3,MAP4K1,COG5,HLA-DRB1,RPL35,PDXDC1,OR1A2
TF	Factor: ITF-2; motif: NCACCTGN	TF:M11155	false	0.01330970139965301	1.875831687721242	3042	43	7	62700	CDHR5,BST2,COG5,FJX1,ZFPL1,CBR3,SIT1
TF	Factor: slug; motif: KCACCTGN	TF:M03565	false	0.01330970139965301	1.875831687721242	3042	43	7	62700	CDHR5,BST2,COG5,FJX1,ZFPL1,CBR3,SIT1
TF	Factor: Nrf2; motif: ACNRTGACTCAGCANWA	TF:M03835	false	0.013416280000820525	1.8723678864825957	1580	43	5	62700	CDHR5,VCX3A,GNG3,RAC3,GEM
TF	Factor: E2F-3; motif: NNTTTTGGCGCCAAAACT; match class: 1	TF:M03962_1	false	0.013440374936335889	1.8715886159168285	6661	43	11	62700	FFAR3,DDX52,BST2,KCNJ4,COG5,HLA-DRB1,RPL35,ZFPL1,EMP3,RAB9A,PIP
TF	Factor: HEY1; motif: NYYYYATCTNN	TF:M12614	false	0.013440374936335889	1.8715886159168285	5691	43	10	62700	CDHR5,DDX52,BST2,COG5,APOA1,HSD17B10,GNG3,CFD,SIT1,OR1A2
TF	Factor: ATF; motif: CNSTGACGTNNNYC; match class: 1	TF:M00017_1	false	0.013448724815798114	1.8713188927408955	2279	43	6	62700	FFAR3,CDHR5,VCX3A,EMD,HLA-DRB1,GEM
TF	Factor: ETS1; motif: ACCGGAARYN; match class: 1	TF:M03977_1	false	0.013518933168248046	1.8690575789138852	4767	43	9	62700	FFAR3,LHB,CBS,IER2,ZFPL1,VPS53,NDUFA1,PDXDC1,ICOSLG
TF	Factor: ER-alpha; motif: TGACCYN	TF:M03547	false	0.013523014303758116	1.8689264925971758	4768	43	9	62700	LHB,CDHR5,CBS,MAP4K1,VBP1,BST2,NDUFA1,TFDP3,LEFTY2
TF	Factor: Nfe2l1; motif: TGYNNAGTCATT; match class: 1	TF:M07390_1	false	0.013523014303758116	1.8689264925971758	1584	43	5	62700	FFAR3,VPS53,GNG3,RAB9A,RLN2
TF	Factor: COUP-TF2; motif: NARAGGTCARRGN	TF:M09599	false	0.013678535790270513	1.8639603888907053	2288	43	6	62700	LHB,VCX3A,MAP4K1,KCNJ4,COG5,RAB9A
TF	Factor: NF-E4; motif: GTGAGGS; match class: 1	TF:M08826_1	false	0.013700442802278546	1.8632653960933443	4779	43	9	62700	CDHR5,MAP4K1,ILK,RPL35,EMP3,CFD,ICOSLG,LEFTY2,GEM
TF	Factor: TEF-4; motif: CRCATTCCAN	TF:M12043	false	0.013700442802278546	1.8632653960933443	145	43	2	62700	IER2,GEM
TF	Factor: Dlx-5; motif: NNRGYAATTRNYKNNN	TF:M01388	false	0.013700442802278546	1.8632653960933443	7691	43	12	62700	VBP1,BST2,COG5,HLA-DRB1,ZFPL1,NDUFA1,TFDP3,SIT1,RLN2,PIP,COX6A2,OR1A2
TF	Factor: NR1B1; motif: NRGGTCANNRGGTCAN; match class: 1	TF:M11795_1	false	0.013735995496714627	1.8621398602286416	2291	43	6	62700	CDHR5,MAP4K1,ILK,KCNJ4,RAB9A,CFD
TF	Factor: SF-1; motif: TGRCCTTGR	TF:M07267	false	0.013745808744405258	1.8618297030449766	981	43	4	62700	MAP4K1,BST2,CFD,LEFTY2
TF	Factor: P53; motif: NNNGRCATGCCCAGRCATGYCY	TF:M12647	false	0.013746151222037812	1.8618188827072355	5714	43	10	62700	FFAR3,LY6K,LHB,CDHR5,MAP4K1,HSD17B10,VPS53,RAC3,ICOSLG,PIP
TF	Factor: RAR-gamma; motif: NAGGTCANG	TF:M11809	false	0.013746151222037812	1.8618188827072355	1592	43	5	62700	LY6K,VCX3A,BST2,KCNJ4,VPS53
TF	Factor: p300; motif: NNNGGGAGTNNNNS	TF:M00033	false	0.01374813498879353	1.8617562123072637	8741	43	13	62700	CDHR5,CBS,VCX3A,IER2,KCNJ4,HLA-DRB1,APOA1,FJX1,VPS53,GNG3,ICOSLG,LEFTY2,GEM
TF	Factor: WT1; motif: RGGNGGGGGAGGRGGNGGRG	TF:M10108	false	0.013755501831642356	1.861523560945868	6688	43	11	62700	LHB,CBS,KCNJ4,EMD,FJX1,VPS53,GNG3,CFD,ICOSLG,SIT1,LEFTY2
TF	Factor: E2F-4; motif: TTTTGGCGCCAWWN; match class: 1	TF:M11535_1	false	0.013780587427620698	1.8607322692834976	6691	43	11	62700	LY6K,LHB,KCNJ4,COG5,FJX1,RPL35,ZFPL1,CBR3,PDXDC1,RAC3,ICOSLG
TF	Factor: AREB6; motif: NNYNYACCTGWVT	TF:M00412	false	0.013780587427620698	1.8607322692834976	4786	43	9	62700	MAP4K1,VBP1,BST2,RPL35,GNG3,PDXDC1,SIT1,RLN2,COX6A2
TF	Factor: HOXB2; motif: RTCATTAN	TF:M10739	false	0.013780587427620698	1.8607322692834976	3901	43	8	62700	LY6K,VCX3A,DDX52,HSD17B10,GNG3,PDXDC1,RLN2,GEM
TF	Factor: IRF-2; motif: NGAAASYGAAAS; match class: 1	TF:M11664_1	false	0.01380330901599311	1.8600167893147954	146	43	2	62700	BST2,CBR3
TF	Factor: FXR:RXR-alpha; motif: CAAGGTSAWTAACC; match class: 1	TF:M00631_1	false	0.013863959175449619	1.8581127291388495	488	43	3	62700	VCX3A,VBP1,OR1A2
TF	Factor: Tst-1; motif: NNKGAATTAVAVTDN	TF:M00133	false	0.013872983298252196	1.8578301365726952	5725	43	10	62700	VCX3A,IER2,ILK,DDX52,EMD,APOA1,HSD17B10,VPS53,RLN2,PIP
TF	Factor: P73; motif: GNNNRRRCNTGCMNNTSASN	TF:M03558	false	0.013938063209923881	1.8557975702610272	4797	43	9	62700	FFAR3,LY6K,CBS,IER2,MAP4K1,EMD,ZFPL1,RAC3,GEM
TF	Factor: NF-E2; motif: TGCTGAGTCAY	TF:M00037	false	0.013938063209923881	1.8557975702610272	6703	43	11	62700	LY6K,LHB,MAP4K1,VBP1,RPL35,GNG3,CBR3,EMP3,CFD,RLN2,GEM
TF	Factor: HOXA11; motif: NGYMATAAAAN	TF:M10822	false	0.01395304481493236	1.8553310108826622	2302	43	6	62700	FFAR3,DDX52,COG5,HSD17B10,COX6A2,OR1A2
TF	Factor: ATF-1; motif: CYYTGACGTCA; match class: 1	TF:M00691_1	false	0.013988876548719642	1.8542171624405008	988	43	4	62700	CDHR5,EMD,GNG3,GEM
TF	Factor: Six-1; motif: NCGTATCRNN	TF:M11028	false	0.014026230223103696	1.8530590369755953	2305	43	6	62700	FJX1,GNG3,NDUFA1,RAB9A,COX6A2,GEM
TF	Factor: Spi-B; motif: NAAWGNGGAAGTN	TF:M11377	false	0.014049047090840464	1.8523531317891049	491	43	3	62700	VCX3A,MAP4K1,RPL35
TF	Factor: GLI2; motif: GCGACCACMCTR	TF:M03902	false	0.014102779443714724	1.850695286060223	1605	43	5	62700	FFAR3,MAP4K1,VBP1,ZFPL1,RAB9A
TF	Factor: E4F1; motif: SYTACGTCAC	TF:M00694	false	0.014102779443714724	1.850695286060223	148	43	2	62700	IER2,ZFPL1
TF	Factor: ZNF524; motif: NCTCGNACCCNN	TF:M12100	false	0.014151343935526504	1.8492023137745033	992	43	4	62700	KCNJ4,COG5,RAC3,ICOSLG
TF	Factor: HSF1; motif: NTTCTRGAANNTTCY; match class: 1	TF:M07100_1	false	0.014178062226183237	1.8483831219021207	493	43	3	62700	LY6K,HSD17B10,CFD
TF	Factor: ALX3; motif: NNYAATTANN	TF:M04279	false	0.014190333550685294	1.8480073961197245	3925	43	8	62700	BST2,COG5,ZFPL1,TFDP3,RLN2,PIP,COX6A2,OR1A2
TF	Factor: FOXO1A; motif: NNNYTGTTTNCN	TF:M09931	false	0.014210516797758388	1.847390127678899	6725	43	11	62700	LY6K,DDX52,BST2,APOA1,HSD17B10,NDUFA1,CFD,RLN2,PIP,COX6A2,GEM
TF	Factor: COUP-TF1; motif: RRGGTCRNTGACCYY	TF:M11741	false	0.01428406896241028	1.84514806173311	3930	43	8	62700	CDHR5,VCX3A,VBP1,APOA1,ZFPL1,RAB9A,ICOSLG,COX6A2
TF	Factor: Dlx-5; motif: NNRGYAATTRNYKNNN; match class: 1	TF:M01388_1	false	0.014343958707894554	1.8433309736521866	5758	43	10	62700	VBP1,BST2,HLA-DRB1,ZFPL1,TFDP3,SIT1,RLN2,PIP,COX6A2,OR1A2
TF	Factor: MafB; motif: CRCTGACNANN; match class: 1	TF:M03830_1	false	0.014413749782014047	1.8412230214214211	1615	43	5	62700	LY6K,CDHR5,VPS53,CBR3,GEM
TF	Factor: TCF-3; motif: NCTTTGWTNTKYW	TF:M01594	false	0.014424385575669184	1.840902677082425	4828	43	9	62700	DDX52,GNG3,NDUFA1,RAB9A,TFDP3,SIT1,RLN2,LEFTY2,OR1A2
TF	Factor: Elk-1:T-bet; motif: TCACACCGGAAGNN	TF:M08231	false	0.014522567570353282	1.837956594169117	6747	43	11	62700	LHB,CBS,VCX3A,IER2,MAP4K1,COG5,FJX1,NDUFA1,ICOSLG,RLN2,PIP
TF	Factor: XBP-1; motif: NNTGACGTCAYN	TF:M11277	false	0.014530369788469012	1.8377233330489846	1001	43	4	62700	FFAR3,CDHR5,HLA-DRB1,GEM
TF	Factor: LBP9; motif: ACYRGTNNNNACYRGT	TF:M11492	false	0.014532154124022116	1.8376700047772982	7763	43	12	62700	FFAR3,LY6K,LHB,CBS,IER2,BST2,EMD,HLA-DRB1,CFD,ICOSLG,COX6A2,GEM
TF	Factor: Fli-1; motif: NACCGGAARTN	TF:M11402	false	0.014574690086605191	1.8364006712247432	3946	43	8	62700	LHB,VCX3A,IER2,ILK,BST2,VPS53,NDUFA1,PDXDC1
TF	Factor: NR1B2; motif: NAAAGGTCAN	TF:M11801	false	0.014582996130851107	1.8361532394324453	2328	43	6	62700	MAP4K1,DDX52,KCNJ4,COG5,HLA-DRB1,RAB9A
TF	Factor: ChREBP; motif: GWSCACGTGNSAH	TF:M08802	false	0.014641601061408153	1.8344114305101389	500	43	3	62700	CBS,FJX1,RPL35
TF	Factor: NRSE; motif: TTYAGCWCCDCGGASAGYRCC	TF:M00325	false	0.014653221926011073	1.8340668728632887	1623	43	5	62700	CBS,CBR3,PDXDC1,RAC3,LEFTY2
TF	Factor: CREB1; motif: RTGACGYGTCAN; match class: 1	TF:M11221_1	false	0.014687583090123036	1.8330496635004532	5782	43	10	62700	LHB,VCX3A,IER2,KCNJ4,EMD,COG5,FJX1,VPS53,PDXDC1,TFDP3
TF	Factor: DEAF1; motif: NCGNNYTCGGGNRTTTCCGDARNNN	TF:M01001	false	0.014703575263572674	1.8325770510715962	2333	43	6	62700	VPS53,PDXDC1,RAC3,SIT1,COX6A2,GEM
TF	Factor: TFII-I; motif: RGAGGKAGG; match class: 1	TF:M00706_1	false	0.014705709613445934	1.8325140140832497	1625	43	5	62700	KCNJ4,GNG3,EMP3,ICOSLG,LEFTY2
TF	Factor: jdp2; motif: NRTGACGTCAYN	TF:M11298	false	0.014728114920774105	1.83185283577079	1626	43	5	62700	FFAR3,CDHR5,HLA-DRB1,CBR3,GEM
TF	Factor: NF-Y; motif: RGCCAATCRGN	TF:M07302	false	0.014728114920774105	1.83185283577079	1626	43	5	62700	LY6K,VBP1,HLA-DRB1,ZFPL1,COX6A2
TF	Factor: FOXJ2:pitx1; motif: YTAATCCCNAMAACA	TF:M08477	false	0.014741992012504711	1.831443828445329	502	43	3	62700	VPS53,RAB9A,TFDP3
TF	Factor: EBF1; motif: NTCCCCWGGGA	TF:M07207	false	0.014741992012504711	1.831443828445329	502	43	3	62700	LY6K,CDHR5,MAP4K1
TF	Factor: c-Myb; motif: NNWGRCAGTTRN; match class: 1	TF:M09990_1	false	0.014778852018539202	1.8303592994578866	3959	43	8	62700	FFAR3,VBP1,FJX1,PDXDC1,RAC3,RAB9A,SIT1,GEM
TF	Factor: SF1; motif: NTGRCCTTGAMCT	TF:M12661	false	0.014800051611260799	1.8297367701154017	2338	43	6	62700	VCX3A,MAP4K1,APOA1,CFD,RLN2,GEM
TF	Factor: Erm:TBR2; motif: NNGTGNKANNNNNNNNTNNCRSCGGAWGN	TF:M08271	false	0.014800051611260799	1.8297367701154017	503	43	3	62700	FFAR3,VCX3A,COX6A2
TF	Factor: Msx-2; motif: NNNGACYAATTAGYNNT; match class: 1	TF:M01393_1	false	0.014912497405766568	1.826449618873076	3966	43	8	62700	VCX3A,VBP1,DDX52,BST2,HLA-DRB1,RLN2,PIP,COX6A2
TF	Factor: VSX1; motif: CYAATTRN	TF:M10941	false	0.014994876240254742	1.8240571143256779	3970	43	8	62700	VCX3A,IER2,DDX52,BST2,TFDP3,RLN2,PIP,COX6A2
TF	Factor: SF-1; motif: TGACCTTG	TF:M00727	false	0.01503048553450506	1.82302699003515	2347	43	6	62700	MAP4K1,DDX52,APOA1,RPL35,LEFTY2,GEM
TF	Factor: ERR3; motif: CAAGGTCA	TF:M02000	false	0.01503048553450506	1.82302699003515	2347	43	6	62700	MAP4K1,DDX52,APOA1,RPL35,LEFTY2,GEM
TF	Factor: PITX2; motif: NNNNRGGATTAATNNNN	TF:M01447	false	0.01503048553450506	1.82302699003515	2347	43	6	62700	LHB,BST2,COG5,VPS53,CBR3,GEM
TF	Factor: Elk-1; motif: NRCCGGAAGTN	TF:M11433	false	0.015102855421245575	1.8209409350608754	7810	43	12	62700	LHB,CBS,VCX3A,IER2,VBP1,ZFPL1,VPS53,EMP3,NDUFA1,PDXDC1,SIT1,PIP
TF	Factor: P50:RELA-P65; motif: GGANTTYCCCWN	TF:M01224	false	0.015200395602521795	1.8181451090449312	2353	43	6	62700	CBS,ILK,BST2,CBR3,EMP3,GEM
TF	Factor: E2F-3; motif: NTTTTGGCGCCAAAAN; match class: 1	TF:M11527_1	false	0.01528760235975594	1.815660622081359	6804	43	11	62700	FFAR3,LY6K,IER2,DDX52,KCNJ4,COG5,HLA-DRB1,RPL35,EMP3,RLN2,PIP
TF	Factor: FOXE1; motif: CNYTAAAYAAACAAN	TF:M11556	false	0.015304268881703345	1.8151874127655072	156	43	2	62700	IER2,RLN2
TF	Factor: TBX21; motif: AAGGTGTGAA	TF:M04131	false	0.015304268881703345	1.8151874127655072	156	43	2	62700	TFDP3,COX6A2
TF	Factor: HOXA6; motif: NYMATTAN	TF:M08772	false	0.015304268881703345	1.8151874127655072	7825	43	12	62700	VCX3A,IER2,VBP1,DDX52,COG5,HLA-DRB1,GNG3,TFDP3,SIT1,RLN2,PIP,OR1A2
TF	Factor: msc; motif: NAMCAGCTGKYN	TF:M11143	false	0.015304268881703345	1.8151874127655072	1020	43	4	62700	CDHR5,HLA-DRB1,NDUFA1,COX6A2
TF	Factor: PPARgamma; motif: NWSTRGGKSARAGGKCA	TF:M10038	false	0.01538426226223923	1.8129233250987198	6812	43	11	62700	FFAR3,LHB,IER2,VBP1,COG5,APOA1,FJX1,ZFPL1,CFD,SIT1,RLN2
TF	Factor: Elf-1; motif: NRANCMGGAAGTG; match class: 1	TF:M07087_1	false	0.01547886427749173	1.810260907743108	157	43	2	62700	TFDP3,OR1A2
TF	Factor: ZNF96; motif: NGGWRCGGAGGA	TF:M06850	false	0.0156652330777209	1.8050631390130456	515	43	3	62700	FJX1,ZFPL1,ICOSLG
TF	Factor: GATA-3; motif: AGATAACGATCW	TF:M12192	false	0.0156652330777209	1.8050631390130456	4902	43	9	62700	FFAR3,VCX3A,MAP4K1,HLA-DRB1,HSD17B10,CBR3,PDXDC1,RAB9A,OR1A2
TF	Factor: ipf1; motif: CATTAR	TF:M01275	false	0.01567302598626341	1.80484714633516	8906	43	13	62700	FFAR3,VCX3A,HLA-DRB1,RPL35,VPS53,GNG3,PDXDC1,RAB9A,TFDP3,RLN2,COX6A2,OR1A2,GEM
[truncated: 1,233 more rows]
