# Supplementary material for: Nanomaterial isolated extracellular vesicles enable high precision identification of tumor biomarkers for pancreatic cancer liquid biopsy
Source: J Nanobiotechnology. 2025 Jul 1;23:467. doi: 10.1186/s12951-025-03527-3 (PMC12211367; doi:10.1186/s12951-025-03527-3)
Supplement: Supplementary file 3 — Additional file 3. gProfiler’s enrichment analysis. Enrichment analysis was applied to each EV isolation’s transcriptomic sample based on their unique mRNA annotations. [file 12951_2025_3527_MOESM3_ESM.zip › Enrichment_Analysis_gProfiler/Fujifilm/Fujifilm_Patient_1.csv]

source	term_name	term_id	highlighted	adjusted_p_value	negative_log10_of_adjusted_p_value	term_size	query_size	intersection_size	effective_domain_size	intersections
GO:MF	ion binding	GO:0043167	false	3.7643495738087845e-7	6.424310052905057	6115	111	33	62700	MT1G,RAB38,NENF,PMVK,BLK,APOA4,S100A12,KIF26B,FTL,PLA2G4A,NUBP1,ABCD1,CANX,GATA4,PRSS1,SMPD2,FTH1,ZFPL1,PLCD1,APEX2,PLCH2,TUBA1B,RAB33A,RPH3AL,S100A6,S100A11,ALKBH4,ETHE1,MDK,PFN1,ARAF,ARL17A,MMP9
GO:MF	organic cyclic compound binding	GO:0097159	false	0.000002986926692257635	5.524775436096466	7526	111	35	62700	ALX1,RAB38,PMVK,SOCS3,BLK,RPS3A,KIF26B,IER2,TOP3B,GPKOW,RPL30,HNF1A,NUBP1,ABCD1,DHDH,CANX,FOXD1,GATA4,PUF60,IRX5,ZFPL1,RBFOX2,APEX2,POU3F4,POU1F1,MAPT,TUBA1B,SNRPE,RAB33A,GAR1,JUNB,PFN1,ARAF,ARL17A,TMSB4X
GO:MF	catalytic activity	GO:0003824	false	0.000002986926692257635	5.524775436096466	5751	111	30	62700	RAB38,PMVK,GPX2,BLK,KLHL20,UQCRH,TOP3B,DUSP2,STUB1,PLA2G4A,COX6B1,ABCD1,DHDH,NDUFA3,PRSS1,SMPD2,FTH1,GNG3,PLCD1,APEX2,PLCH2,TUBA1B,RAB33A,ALKBH4,ACYP1,ETHE1,ARAF,ARL17A,DUSP9,MMP9
GO:MF	heterocyclic compound binding	GO:1901363	false	0.000002986926692257635	5.524775436096466	7455	111	35	62700	ALX1,RAB38,PMVK,SOCS3,BLK,RPS3A,KIF26B,IER2,TOP3B,GPKOW,RPL30,HNF1A,NUBP1,ABCD1,DHDH,CANX,FOXD1,GATA4,PUF60,IRX5,ZFPL1,RBFOX2,APEX2,POU3F4,POU1F1,MAPT,TUBA1B,SNRPE,RAB33A,GAR1,JUNB,PFN1,ARAF,ARL17A,TMSB4X
GO:MF	cytoskeletal protein binding	GO:0008092	false	0.000013077160236779415	4.883486554742217	998	111	12	62700	KLHL20,KIF26B,MYOT,STUB1,UXT,MAPT,RPH3AL,S100A6,ALKBH4,CRK,PFN1,TMSB4X
GO:MF	enzyme binding	GO:0019899	false	0.000041313358130483455	4.3839095022332035	2075	111	16	62700	CKS2,NFKBIA,DUSP2,STUB1,ABCD1,GATA4,INSL3,SOCS1,SLN,SNX12,MAPT,TUBA1B,RPH3AL,CRK,PFN1,TMSB4X
GO:MF	metal ion binding	GO:0046872	false	0.00007844600427590922	4.105429172728647	4320	111	23	62700	MT1G,NENF,APOA4,S100A12,FTL,PLA2G4A,NUBP1,CANX,GATA4,PRSS1,SMPD2,FTH1,ZFPL1,PLCD1,APEX2,PLCH2,RPH3AL,S100A6,S100A11,ALKBH4,ETHE1,ARAF,MMP9
GO:MF	antigen binding	GO:0003823	false	0.00008509748353023724	4.070083282513425	115	111	5	62700	CD1A,IGHV4-39,HLA-DRB1,IGLV3-19,IGLV2-11
GO:MF	cation binding	GO:0043169	false	0.00008509748353023724	4.070083282513425	4409	111	23	62700	MT1G,NENF,APOA4,S100A12,FTL,PLA2G4A,NUBP1,CANX,GATA4,PRSS1,SMPD2,FTH1,ZFPL1,PLCD1,APEX2,PLCH2,RPH3AL,S100A6,S100A11,ALKBH4,ETHE1,ARAF,MMP9
GO:MF	signaling receptor binding	GO:0005102	false	0.00008509748353023724	4.070083282513425	1484	111	13	62700	CCL19,NENF,AREG,BLK,S100A12,STUB1,HLA-DRB1,INSL3,PCSK1N,SOCS1,NPPB,MDK,CRK
GO:MF	transition metal ion binding	GO:0046914	false	0.00015452023847103483	3.8110146302801646	1109	111	11	62700	MT1G,APOA4,S100A12,FTL,GATA4,FTH1,ZFPL1,APEX2,S100A6,ETHE1,MMP9
GO:MF	molecular function regulator activity	GO:0098772	false	0.00016419757089318937	3.7846332720368405	2125	111	15	62700	CCL19,NENF,AREG,SOCS3,CKS2,APOA4,STUB1,CDKN1C,INSL3,PCSK1N,SOCS1,SLN,NPPB,MDK,PFN1
GO:MF	hydrolase activity	GO:0016787	false	0.00018983199628632794	3.7216305851676585	2446	111	16	62700	RAB38,DUSP2,PLA2G4A,ABCD1,PRSS1,SMPD2,GNG3,PLCD1,APEX2,PLCH2,TUBA1B,RAB33A,ACYP1,ARL17A,DUSP9,MMP9
GO:MF	nucleic acid binding	GO:0003676	false	0.0002346112385844932	3.629651187709304	5480	111	25	62700	ALX1,SOCS3,RPS3A,IER2,TOP3B,GPKOW,RPL30,HNF1A,CANX,FOXD1,GATA4,PUF60,IRX5,ZFPL1,RBFOX2,APEX2,POU3F4,POU1F1,MAPT,TUBA1B,SNRPE,GAR1,JUNB,PFN1,TMSB4X
GO:MF	phosphatidylinositol phosphate binding	GO:1901981	false	0.0004369731063944777	3.35954529095609	179	111	5	62700	PLA2G4A,PLCD1,SNX12,MAPT,PFN1
GO:MF	lipid binding	GO:0008289	false	0.0004369731063944777	3.35954529095609	831	111	9	62700	CD1A,APOA4,PLA2G4A,CAMP,IRX5,PLCD1,SNX12,MAPT,PFN1
GO:MF	phosphoric diester hydrolase activity	GO:0008081	false	0.00047873610586018054	3.319903817171241	90	111	4	62700	SMPD2,PLCD1,APEX2,PLCH2
GO:MF	identical protein binding	GO:0042802	false	0.0005810844825089485	3.235760721963943	2143	111	14	62700	APOA4,NFKBIA,S100A12,FTL,STUB1,HNF1A,ABCD1,PUF60,FTH1,MAPT,S100A6,S100A11,ETHE1,MMP9
GO:MF	phospholipase activity	GO:0004620	false	0.0008588882107543314	3.0660633584177543	107	111	4	62700	PLA2G4A,SMPD2,PLCD1,PLCH2
GO:MF	phosphoric ester hydrolase activity	GO:0042578	false	0.0010266442359225575	2.9885800268440335	367	111	6	62700	DUSP2,SMPD2,PLCD1,APEX2,PLCH2,DUSP9
GO:MF	protein kinase regulator activity	GO:0019887	false	0.00109834058184817	2.9592629696473502	229	111	5	62700	AREG,SOCS3,CKS2,CDKN1C,SOCS1
GO:MF	oxidoreductase activity	GO:0016491	false	0.0011001726988060568	2.958539136431329	753	111	8	62700	GPX2,UQCRH,COX6B1,DHDH,NDUFA3,FTH1,ALKBH4,ETHE1
GO:MF	electron transfer activity	GO:0009055	false	0.0011001726988060568	2.958539136431329	119	111	4	62700	GPX2,UQCRH,COX6B1,NDUFA3
GO:MF	hydrolase activity, acting on ester bonds	GO:0016788	false	0.0011842298401943605	2.9265639997744777	767	111	8	62700	DUSP2,PLA2G4A,ABCD1,SMPD2,PLCD1,APEX2,PLCH2,DUSP9
GO:MF	lipase activity	GO:0016298	false	0.0014745856527406025	2.831329995962487	132	111	4	62700	PLA2G4A,SMPD2,PLCD1,PLCH2
GO:MF	anion binding	GO:0043168	false	0.0016694390830378255	2.777429423499818	2446	111	14	62700	RAB38,PMVK,BLK,KIF26B,PLA2G4A,NUBP1,ABCD1,PLCD1,TUBA1B,RAB33A,MDK,PFN1,ARAF,ARL17A
GO:MF	kinase regulator activity	GO:0019207	false	0.0017789387407698622	2.749839006949062	268	111	5	62700	AREG,SOCS3,CKS2,CDKN1C,SOCS1
GO:MF	phosphatidylinositol binding	GO:0035091	false	0.0018449818171008615	2.7340079095979686	275	111	5	62700	PLA2G4A,PLCD1,SNX12,MAPT,PFN1
GO:MF	protein phosphorylated amino acid binding	GO:0045309	false	0.0018846978827799243	2.7247582573188347	58	111	3	62700	SOCS3,CRK,PFN1
GO:MF	structural molecule activity	GO:0005198	false	0.0018846978827799243	2.7247582573188347	1102	111	9	62700	LIM2,RPS3A,MYOT,RPL30,NUP160,HLA-DRB1,YEATS4,TUBA1B,SPRR1B
GO:MF	DNA binding	GO:0003677	false	0.0018846978827799243	2.7247582573188347	2530	111	14	62700	ALX1,IER2,TOP3B,HNF1A,FOXD1,GATA4,PUF60,IRX5,ZFPL1,APEX2,POU3F4,POU1F1,MAPT,JUNB
GO:MF	actin binding	GO:0003779	false	0.0018846978827799243	2.7247582573188347	444	111	6	62700	KLHL20,MYOT,MAPT,ALKBH4,PFN1,TMSB4X
GO:MF	small molecule binding	GO:0036094	false	0.0021463908284567114	2.668291196075565	2583	111	14	62700	RAB38,PMVK,BLK,KIF26B,NUBP1,ABCD1,DHDH,IRX5,TUBA1B,RAB33A,MDK,PFN1,ARAF,ARL17A
GO:MF	DNA-binding transcription activator activity, RNA polymerase II-specific	GO:0001228	false	0.0021608911201081616	2.665367115174826	470	111	6	62700	ALX1,HNF1A,FOXD1,GATA4,POU1F1,JUNB
GO:MF	DNA-binding transcription activator activity	GO:0001216	false	0.0022087181578690257	2.655859698475086	474	111	6	62700	ALX1,HNF1A,FOXD1,GATA4,POU1F1,JUNB
GO:MF	phospholipid binding	GO:0005543	false	0.0022326872854227537	2.6511721008093447	477	111	6	62700	APOA4,PLA2G4A,PLCD1,SNX12,MAPT,PFN1
GO:MF	primary active transmembrane transporter activity	GO:0015399	false	0.00245411597351382	2.610104917783832	170	111	4	62700	UQCRH,COX6B1,ABCD1,NDUFA3
GO:MF	oxidoreduction-driven active transmembrane transporter activity	GO:0015453	false	0.002504243255637567	2.601323487182893	69	111	3	62700	UQCRH,COX6B1,NDUFA3
GO:MF	molecular function activator activity	GO:0140677	false	0.002576865848503317	2.588908190207831	1188	111	9	62700	CCL19,NENF,AREG,CKS2,APOA4,STUB1,INSL3,NPPB,MDK
GO:MF	protein kinase inhibitor activity	GO:0004860	false	0.0026472988162574923	2.5771970345478157	72	111	3	62700	SOCS3,CDKN1C,SOCS1
GO:MF	protein-containing complex binding	GO:0044877	false	0.0026472988162574923	2.5771970345478157	1761	111	11	62700	RAB38,CKS2,SPCS1,HNF1A,VPS28,CDKN1C,HLA-DRB1,INSL3,UXT,MAPT,MMP9
GO:MF	calcium ion binding	GO:0005509	false	0.0026472988162574923	2.5771970345478157	718	111	7	62700	S100A12,PLA2G4A,CANX,PLCD1,PLCH2,S100A6,S100A11
GO:MF	receptor ligand activity	GO:0048018	false	0.0026472988162574923	2.5771970345478157	510	111	6	62700	CCL19,NENF,AREG,INSL3,NPPB,MDK
GO:MF	signaling receptor activator activity	GO:0030546	false	0.0028458543970172755	2.545787323573435	519	111	6	62700	CCL19,NENF,AREG,INSL3,NPPB,MDK
GO:MF	GTPase activity	GO:0003924	false	0.0028458543970172755	2.545787323573435	336	111	5	62700	RAB38,GNG3,TUBA1B,RAB33A,ARL17A
GO:MF	kinase inhibitor activity	GO:0019210	false	0.003023716784102998	2.519458889381618	79	111	3	62700	SOCS3,CDKN1C,SOCS1
GO:MF	RNA binding	GO:0003723	false	0.0030603614163495275	2.5142272820616665	3113	111	15	62700	SOCS3,RPS3A,TOP3B,GPKOW,RPL30,CANX,PUF60,RBFOX2,POU1F1,MAPT,TUBA1B,SNRPE,GAR1,PFN1,TMSB4X
GO:MF	hydrolase activity, acting on acid anhydrides	GO:0016817	false	0.003270143811137513	2.485433147948241	768	111	7	62700	RAB38,ABCD1,GNG3,TUBA1B,RAB33A,ACYP1,ARL17A
GO:MF	kinase binding	GO:0019900	false	0.003270143811137513	2.485433147948241	766	111	7	62700	CKS2,DUSP2,STUB1,GATA4,SOCS1,MAPT,CRK
GO:MF	pyrophosphatase activity	GO:0016462	false	0.003270143811137513	2.485433147948241	767	111	7	62700	RAB38,ABCD1,GNG3,TUBA1B,RAB33A,ACYP1,ARL17A
GO:MF	hydrolase activity, acting on acid anhydrides, in phosphorus-containing anhydrides	GO:0016818	false	0.003270143811137513	2.485433147948241	768	111	7	62700	RAB38,ABCD1,GNG3,TUBA1B,RAB33A,ACYP1,ARL17A
GO:MF	signaling receptor regulator activity	GO:0030545	false	0.003370905603668928	2.472253408968111	555	111	6	62700	CCL19,NENF,AREG,INSL3,NPPB,MDK
GO:MF	nucleotide binding	GO:0000166	false	0.0034076532882422106	2.4675445989590603	2182	111	12	62700	RAB38,PMVK,BLK,KIF26B,NUBP1,ABCD1,DHDH,TUBA1B,RAB33A,PFN1,ARAF,ARL17A
GO:MF	nucleoside phosphate binding	GO:1901265	false	0.0034076532882422106	2.4675445989590603	2183	111	12	62700	RAB38,PMVK,BLK,KIF26B,NUBP1,ABCD1,DHDH,TUBA1B,RAB33A,PFN1,ARAF,ARL17A
GO:MF	enzyme regulator activity	GO:0030234	false	0.0038889985475871846	2.410162219047189	1319	111	9	62700	AREG,SOCS3,CKS2,APOA4,STUB1,CDKN1C,PCSK1N,SOCS1,SLN
GO:MF	phosphoprotein binding	GO:0051219	false	0.0040964540096543245	2.387591916543745	93	111	3	62700	SOCS3,CRK,PFN1
GO:MF	enzyme inhibitor activity	GO:0004857	false	0.004540440496537007	2.3429020114743584	393	111	5	62700	SOCS3,CDKN1C,PCSK1N,SOCS1,SLN
GO:MF	zinc ion binding	GO:0008270	false	0.004676837298457401	2.330047738411194	833	111	7	62700	MT1G,S100A12,GATA4,ZFPL1,APEX2,S100A6,MMP9
GO:MF	carbohydrate derivative binding	GO:0097367	false	0.004891517469730287	2.310556391081648	2294	111	12	62700	RAB38,PMVK,BLK,KIF26B,CAMP,NUBP1,ABCD1,TUBA1B,RAB33A,MDK,ARAF,ARL17A
GO:MF	phosphatidylinositol bisphosphate binding	GO:1902936	false	0.005738375131939014	2.2412110642451593	107	111	3	62700	PLCD1,MAPT,PFN1
GO:MF	purine nucleotide binding	GO:0017076	false	0.005738375131939014	2.2412110642451593	2019	111	11	62700	RAB38,PMVK,BLK,KIF26B,NUBP1,ABCD1,TUBA1B,RAB33A,PFN1,ARAF,ARL17A
GO:MF	structural constituent of cytoskeleton	GO:0005200	false	0.006372720428195691	2.195675133639253	113	111	3	62700	HLA-DRB1,YEATS4,TUBA1B
GO:MF	transcription regulator activity	GO:0140110	false	0.006372720428195691	2.195675133639253	1742	111	10	62700	ALX1,HNF1A,FOXD1,GATA4,IRX5,UXT,RBFOX2,POU3F4,POU1F1,JUNB
GO:MF	DNA-binding transcription factor activity, RNA polymerase II-specific	GO:0000981	false	0.006926313953932337	2.159497826767188	1181	111	8	62700	ALX1,HNF1A,FOXD1,GATA4,IRX5,POU3F4,POU1F1,JUNB
GO:MF	protein kinase binding	GO:0019901	false	0.007628281146592684	2.1175733090497704	682	111	6	62700	CKS2,DUSP2,GATA4,SOCS1,MAPT,CRK
GO:MF	purine ribonucleoside triphosphate binding	GO:0035639	false	0.008441702341979251	2.07356996532008	1849	111	10	62700	RAB38,PMVK,BLK,KIF26B,NUBP1,ABCD1,TUBA1B,RAB33A,ARAF,ARL17A
GO:MF	DNA-binding transcription factor activity	GO:0003700	false	0.008441702341979251	2.07356996532008	1243	111	8	62700	ALX1,HNF1A,FOXD1,GATA4,IRX5,POU3F4,POU1F1,JUNB
GO:MF	transporter activity	GO:0005215	false	0.008441702341979251	2.07356996532008	1242	111	8	62700	APOA4,UQCRH,PLP2,COX6B1,KCNJ4,ABCD1,NDUFA3,S100A6
GO:MF	ribonucleoside triphosphate phosphatase activity	GO:0017111	false	0.008441702341979251	2.07356996532008	705	111	6	62700	RAB38,ABCD1,GNG3,TUBA1B,RAB33A,ARL17A
GO:MF	double-stranded DNA binding	GO:0003690	false	0.008892435376802003	2.0509792822400477	1562	111	9	62700	ALX1,HNF1A,FOXD1,GATA4,IRX5,POU3F4,POU1F1,MAPT,JUNB
GO:MF	sequence-specific DNA binding	GO:0043565	false	0.009547354037277347	2.020116972524121	1581	111	9	62700	ALX1,HNF1A,FOXD1,GATA4,IRX5,POU3F4,POU1F1,MAPT,JUNB
GO:MF	purine ribonucleotide binding	GO:0032555	false	0.010013728471579431	1.9994041889400556	1916	111	10	62700	RAB38,PMVK,BLK,KIF26B,NUBP1,ABCD1,TUBA1B,RAB33A,ARAF,ARL17A
GO:MF	RNA polymerase II transcription regulatory region sequence-specific DNA binding	GO:0000977	false	0.010013728471579431	1.9994041889400556	1293	111	8	62700	ALX1,HNF1A,FOXD1,GATA4,IRX5,POU3F4,POU1F1,JUNB
GO:MF	ubiquitin protein ligase binding	GO:0031625	false	0.010018501376611356	1.9991972378045157	306	111	4	62700	NFKBIA,STUB1,TUBA1B,CRK
GO:MF	ribonucleotide binding	GO:0032553	false	0.010358310332363702	1.9847110817701261	1933	111	10	62700	RAB38,PMVK,BLK,KIF26B,NUBP1,ABCD1,TUBA1B,RAB33A,ARAF,ARL17A
GO:MF	molecular function inhibitor activity	GO:0140678	false	0.010641446263474734	1.9729993436986628	521	111	5	62700	SOCS3,CDKN1C,PCSK1N,SOCS1,SLN
GO:MF	ubiquitin-like protein ligase binding	GO:0044389	false	0.011830840098091785	1.926984415388015	324	111	4	62700	NFKBIA,STUB1,TUBA1B,CRK
GO:MF	iron ion binding	GO:0005506	false	0.01187639478766534	1.9253153742913125	156	111	3	62700	FTL,FTH1,ETHE1
GO:MF	cadherin binding	GO:0045296	false	0.012607709502190924	1.8993638064415233	335	111	4	62700	PUF60,TJP1,S100A11,PFN1
GO:MF	growth factor activity	GO:0008083	false	0.012607709502190924	1.8993638064415233	162	111	3	62700	NENF,AREG,MDK
GO:MF	transcription cis-regulatory region binding	GO:0000976	false	0.01358064806903445	1.8670795050120725	1391	111	8	62700	ALX1,HNF1A,FOXD1,GATA4,IRX5,POU3F4,POU1F1,JUNB
GO:MF	transcription regulatory region nucleic acid binding	GO:0001067	false	0.01358064806903445	1.8670795050120725	1393	111	8	62700	ALX1,HNF1A,FOXD1,GATA4,IRX5,POU3F4,POU1F1,JUNB
GO:MF	transmembrane transporter activity	GO:0022857	false	0.015508345780765969	1.8094345243398042	1130	111	7	62700	UQCRH,PLP2,COX6B1,KCNJ4,ABCD1,NDUFA3,S100A6
GO:MF	transcription factor binding	GO:0008134	false	0.01594000409151907	1.7975115714641268	594	111	5	62700	NFKBIA,HNF1A,GATA4,RBFOX2,POU1F1
GO:MF	amide binding	GO:0033218	false	0.01724266559409998	1.7633955944671333	376	111	4	62700	CD1A,NFKBIA,PLA2G4A,HLA-DRB1
GO:MF	sequence-specific double-stranded DNA binding	GO:1990837	false	0.017247174510762294	1.763282042323603	1466	111	8	62700	ALX1,HNF1A,FOXD1,GATA4,IRX5,POU3F4,POU1F1,JUNB
GO:MF	GTP binding	GO:0005525	false	0.01871352348276615	1.7278444335019412	392	111	4	62700	RAB38,TUBA1B,RAB33A,ARL17A
GO:MF	copper ion binding	GO:0005507	false	0.01871352348276615	1.7278444335019412	61	111	2	62700	APOA4,S100A12
GO:MF	calcium-dependent protein binding	GO:0048306	false	0.01969909279997064	1.7055537738911395	63	111	2	62700	S100A6,S100A11
GO:MF	protein domain specific binding	GO:0019904	false	0.020437865765037307	1.6895644576009747	644	111	5	62700	STUB1,KCNJ4,MAPT,TJP1,CRK
GO:MF	guanyl ribonucleotide binding	GO:0032561	false	0.021760377125322847	1.6623335822262733	413	111	4	62700	RAB38,TUBA1B,RAB33A,ARL17A
GO:MF	guanyl nucleotide binding	GO:0019001	false	0.021760377125322847	1.6623335822262733	413	111	4	62700	RAB38,TUBA1B,RAB33A,ARL17A
GO:MF	active transmembrane transporter activity	GO:0022804	false	0.027556988435833193	1.5597682460229076	449	111	4	62700	UQCRH,COX6B1,ABCD1,NDUFA3
GO:MF	SMAD binding	GO:0046332	false	0.027556988435833193	1.5597682460229076	79	111	2	62700	STUB1,GATA4
GO:MF	protein homodimerization activity	GO:0042803	false	0.028250453506896183	1.548974576022892	716	111	5	62700	APOA4,STUB1,ABCD1,S100A6,S100A11
GO:MF	antioxidant activity	GO:0016209	false	0.02878826898125167	1.5407844481643558	82	111	2	62700	GPX2,APOA4
GO:MF	phosphatidylinositol-4,5-bisphosphate binding	GO:0005546	false	0.02878826898125167	1.5407844481643558	82	111	2	62700	PLCD1,PFN1
GO:MF	catalytic activity, acting on DNA	GO:0140097	false	0.029550340121206792	1.529437516071619	247	111	3	62700	TOP3B,APEX2,ALKBH4
GO:MF	myosin phosphatase activity	GO:0017018	true	0.029550340121206792	1.529437516071619	84	111	2	62700	DUSP2,DUSP9
GO:MF	monoatomic ion transmembrane transporter activity	GO:0015075	false	0.029550340121206792	1.529437516071619	730	111	5	62700	UQCRH,PLP2,COX6B1,KCNJ4,S100A6
GO:MF	DNA-binding transcription factor binding	GO:0140297	false	0.031333377133116735	1.5039927940351463	486	111	4	62700	NFKBIA,GATA4,RBFOX2,POU1F1
GO:MF	dioxygenase activity	GO:0051213	false	0.03323970887543548	1.4783427885686002	94	111	2	62700	ALKBH4,ETHE1
GO:MF	sulfur compound binding	GO:1901681	false	0.03336461565398949	1.4767138736698837	270	111	3	62700	FTL,FTH1,MDK
GO:MF	microtubule binding	GO:0008017	false	0.03433676600626325	1.4642406110904689	274	111	3	62700	KIF26B,UXT,MAPT
GO:MF	protein tyrosine phosphatase activity	GO:0004725	false	0.03433676600626325	1.4642406110904689	97	111	2	62700	DUSP2,DUSP9
GO:MF	ubiquitin binding	GO:0043130	false	0.03548551222236042	1.449948921483732	99	111	2	62700	CKS2,VPS28
GO:MF	protein dimerization activity	GO:0046983	false	0.035822669790881397	1.4458420501944167	1105	111	6	62700	APOA4,STUB1,HNF1A,ABCD1,S100A6,S100A11
GO:MF	protein serine/threonine phosphatase activity	GO:0004722	false	0.03675487039395316	1.4346851043329676	103	111	2	62700	DUSP2,DUSP9
GO:MF	G protein-coupled receptor binding	GO:0001664	false	0.03787479199671801	1.4216497435701836	290	111	3	62700	CCL19,STUB1,INSL3
GO:MF	peptide binding	GO:0042277	false	0.03967457002786342	1.4014877712029352	297	111	3	62700	CD1A,NFKBIA,HLA-DRB1
GO:MF	RNA polymerase II cis-regulatory region sequence-specific DNA binding	GO:0000978	false	0.04232231960592702	1.3734305374651399	1160	111	6	62700	HNF1A,FOXD1,GATA4,IRX5,POU1F1,JUNB
GO:MF	cell adhesion molecule binding	GO:0050839	false	0.042458534073349215	1.3720350043962468	559	111	4	62700	PUF60,TJP1,S100A11,PFN1
GO:MF	cis-regulatory region sequence-specific DNA binding	GO:0000987	false	0.04467766142684353	1.3499095673379322	1181	111	6	62700	HNF1A,FOXD1,GATA4,IRX5,POU1F1,JUNB
GO:MF	ubiquitin-like protein binding	GO:0032182	false	0.04467766142684353	1.3499095673379322	118	111	2	62700	CKS2,VPS28
GO:MF	SH3 domain binding	GO:0017124	false	0.04497681013179714	1.34701134906231	120	111	2	62700	MAPT,CRK
GO:MF	heat shock protein binding	GO:0031072	false	0.04897728221238214	1.3100053178824616	128	111	2	62700	STUB1,MAPT
GO:MF	hormone activity	GO:0005179	false	0.04897728221238214	1.3100053178824616	128	111	2	62700	INSL3,NPPB
GO:MF	protein kinase activator activity	GO:0030295	false	0.04944711747335798	1.3058590205865732	129	111	2	62700	AREG,CKS2
GO:BP	response to stimulus	GO:0050896	false	3.948147620233817e-25	24.40360661753877	8955	111	66	62700	SPAG11B,CD1A,CCL19,MT1G,RAB38,NENF,PMVK,GPX2,AREG,SOCS3,BLK,TRDV2,GPR84,KLHL20,APOA4,NFKBIA,TRAV20,S100A12,IER2,PLP2,DUSP2,STUB1,PLA2G4A,IGHV4-39,CAMP,RPL30,CXCR5,HNF1A,GADD45G,IGKV3D-15,ABCD1,CDKN1C,HLA-DRB1,CANX,FOXD1,GATA4,INSL3,YEATS4,IRX5,FTH1,PCSK1N,GNG3,PLCD1,PMAIP1,SOCS1,RBFOX2,APEX2,NPPB,PLCH2,MAPT,TUBA1B,RAB33A,IGLV7-46,TJP1,RPH3AL,S100A6,S100A11,JUNB,MDK,IGLV3-19,IGLV2-11,CRK,ARAF,TMSB…
GO:BP	cellular response to stimulus	GO:0051716	false	1.0255149521653542e-16	15.989058003169271	7399	111	51	62700	CCL19,MT1G,RAB38,NENF,GPX2,AREG,SOCS3,BLK,GPR84,APOA4,NFKBIA,S100A12,PLP2,DUSP2,STUB1,PLA2G4A,CAMP,CXCR5,HNF1A,GADD45G,ABCD1,CDKN1C,HLA-DRB1,CANX,FOXD1,GATA4,INSL3,YEATS4,PCSK1N,GNG3,PLCD1,PMAIP1,SOCS1,RBFOX2,APEX2,NPPB,PLCH2,MAPT,TUBA1B,RAB33A,TJP1,RPH3AL,S100A6,S100A11,JUNB,MDK,CRK,ARAF,TMSB4X,DUSP9,MMP9
GO:BP	negative regulation of biological process	GO:0048519	false	4.229748550047241e-15	14.37368544978166	5913	111	44	62700	CCL19,ALX1,MT1G,NENF,AREG,SOCS3,RPS3A,KLHL20,APOA4,NFKBIA,DUSP2,STUB1,HNF1A,NUBP1,VPS28,ABCD1,CDKN1C,HLA-DRB1,FOXD1,GATA4,INSL3,FTH1,UXT,PCSK1N,PLCD1,SOCS1,RBFOX2,SLN,SNX12,POU3F4,POU1F1,NPPB,PLCH2,MAPT,TJP1,RPH3AL,S100A11,MDK,CRK,PFN1,ARAF,TMSB4X,DUSP9,MMP9
GO:BP	positive regulation of cellular process	GO:0048522	false	6.974847979341609e-15	14.156465253638961	5711	111	43	62700	CD1A,CCL19,ALX1,RAB38,NENF,AREG,SOCS3,BLK,APOA4,NFKBIA,S100A12,KIF26B,IER2,STUB1,PLA2G4A,CAMP,CXCR5,HNF1A,GADD45G,VPS28,ABCD1,CDKN1C,HLA-DRB1,FOXD1,GATA4,INSL3,YEATS4,PMAIP1,SOCS1,SLN,POU1F1,MAPT,TJP1,RPH3AL,S100A6,S100A11,JUNB,MDK,CRK,PFN1,ARAF,TMSB4X,MMP9
GO:BP	positive regulation of biological process	GO:0048518	false	2.927524660474378e-14	13.533499437890839	6253	111	44	62700	CD1A,CCL19,ALX1,RAB38,NENF,AREG,SOCS3,BLK,APOA4,NFKBIA,S100A12,KIF26B,IER2,STUB1,PLA2G4A,CAMP,CXCR5,HNF1A,GADD45G,VPS28,ABCD1,CDKN1C,HLA-DRB1,FOXD1,GATA4,INSL3,YEATS4,PMAIP1,SOCS1,SLN,POU1F1,NPPB,MAPT,TJP1,RPH3AL,S100A6,S100A11,JUNB,MDK,CRK,PFN1,ARAF,TMSB4X,MMP9
GO:BP	immune system process	GO:0002376	false	8.21720951221757e-14	13.0852756397831	2730	111	30	62700	SPAG11B,CD1A,CCL19,MT1G,SOCS3,BLK,TRDV2,APOA4,NFKBIA,TRAV20,S100A12,PLA2G4A,IGHV4-39,CAMP,RPL30,CXCR5,IGKV3D-15,HLA-DRB1,FTH1,PMAIP1,SOCS1,RBFOX2,MAPT,RAB33A,IGLV7-46,JUNB,MDK,IGLV3-19,IGLV2-11,CRK
GO:BP	multicellular organismal process	GO:0032501	false	2.798845582649641e-13	12.553021061681433	7648	111	47	62700	SPAG11B,CCL19,ALX1,LIM2,MT1G,AREG,SOCS3,APOA4,NFKBIA,S100A12,KIF26B,IER2,DUSP2,MYOT,PLA2G4A,CAMP,CXCR5,HNF1A,GADD45G,COX6B1,NUP160,ABCD1,CDKN1C,HLA-DRB1,FOXD1,GATA4,PRSS1,INSL3,IRX5,PCSK1N,PMAIP1,SOCS1,RBFOX2,SLN,POU3F4,POU1F1,NPPB,MAPT,TJP1,S100A6,JUNB,MDK,CRK,PFN1,TMSB4X,SPRR1B,MMP9
GO:BP	regulation of primary metabolic process	GO:0080090	false	2.8811597913662416e-13	12.54043265474139	5766	111	41	62700	CCL19,ALX1,RAB38,AREG,SOCS3,CKS2,SSX3,APOA4,NFKBIA,S100A12,IER2,STUB1,CAMP,HNF1A,VPS28,ABCD1,CDKN1C,HLA-DRB1,FOXD1,GATA4,YEATS4,PUF60,IRX5,ZFPL1,UXT,PCSK1N,PMAIP1,SOCS1,RBFOX2,SNX12,POU3F4,POU1F1,MAPT,S100A11,JUNB,MDK,CRK,PFN1,ARAF,TMSB4X,MMP9
GO:BP	developmental process	GO:0032502	false	3.316726371166299e-13	12.479290356154433	6414	111	43	62700	SPAG11B,CCL19,ALX1,LIM2,MT1G,RAB38,AREG,SOCS3,BLK,RPS3A,APOA4,NFKBIA,KIF26B,IER2,DUSP2,MYOT,CAMP,CXCR5,HNF1A,GADD45G,COX6B1,NUP160,ABCD1,CDKN1C,HLA-DRB1,FOXD1,GATA4,INSL3,IRX5,SOCS1,RBFOX2,POU3F4,POU1F1,NPPB,MAPT,TJP1,S100A6,JUNB,MDK,CRK,PFN1,SPRR1B,MMP9
GO:BP	negative regulation of cellular process	GO:0048523	false	3.316726371166299e-13	12.479290356154433	5511	111	40	62700	CCL19,ALX1,AREG,SOCS3,RPS3A,KLHL20,APOA4,NFKBIA,DUSP2,STUB1,HNF1A,NUBP1,ABCD1,CDKN1C,HLA-DRB1,FOXD1,GATA4,INSL3,FTH1,UXT,PLCD1,SOCS1,RBFOX2,SLN,SNX12,POU3F4,POU1F1,NPPB,PLCH2,MAPT,TJP1,RPH3AL,S100A11,MDK,CRK,PFN1,ARAF,TMSB4X,DUSP9,MMP9
GO:BP	multicellular organism development	GO:0007275	false	1.3646821675288963e-12	11.864968483393152	4610	111	36	62700	CCL19,ALX1,LIM2,AREG,SOCS3,APOA4,NFKBIA,KIF26B,IER2,DUSP2,MYOT,CAMP,CXCR5,HNF1A,COX6B1,NUP160,ABCD1,CDKN1C,HLA-DRB1,FOXD1,GATA4,INSL3,IRX5,SOCS1,RBFOX2,POU3F4,POU1F1,NPPB,MAPT,TJP1,S100A6,JUNB,MDK,CRK,PFN1,MMP9
GO:BP	signaling	GO:0023052	false	1.4095303791499976e-12	11.850925559483738	6396	111	42	62700	CCL19,RAB38,NENF,AREG,SOCS3,BLK,GPR84,NFKBIA,S100A12,PLP2,DUSP2,STUB1,PLA2G4A,CXCR5,HNF1A,GADD45G,CDKN1C,HLA-DRB1,FOXD1,GATA4,INSL3,PCSK1N,GNG3,PLCD1,PMAIP1,SOCS1,RBFOX2,NPPB,PLCH2,MAPT,RAB33A,TJP1,RPH3AL,S100A6,S100A11,MDK,CRK,PFN1,ARAF,TMSB4X,DUSP9,MMP9
GO:BP	localization	GO:0051179	false	1.9372067971888087e-12	11.71282401578882	5542	111	39	62700	CCL19,RAB38,BLK,KLHL20,APOA4,NFKBIA,UQCRH,PLP2,FTL,PLA2G4A,SPCS1,HNF1A,COX6B1,KCNJ4,NUBP1,NUP160,VPS28,ABCD1,HLA-DRB1,CANX,FOXD1,FTH1,ZFPL1,UXT,PLCD1,PMAIP1,SLN,SNX12,NPPB,PLCH2,MAPT,TUBA1B,TJP1,RPH3AL,S100A6,CRK,ARL17A,TMSB4X,MMP9
GO:BP	cell communication	GO:0007154	false	2.2019113570748877e-12	11.657200168519635	6495	111	42	62700	CCL19,RAB38,NENF,AREG,SOCS3,BLK,GPR84,NFKBIA,S100A12,PLP2,DUSP2,STUB1,PLA2G4A,CXCR5,HNF1A,GADD45G,CDKN1C,HLA-DRB1,FOXD1,GATA4,INSL3,PCSK1N,GNG3,PLCD1,PMAIP1,SOCS1,RBFOX2,NPPB,PLCH2,MAPT,RAB33A,TJP1,RPH3AL,S100A6,S100A11,MDK,CRK,PFN1,ARAF,TMSB4X,DUSP9,MMP9
GO:BP	regulation of nitrogen compound metabolic process	GO:0051171	false	2.236803489563803e-12	11.6503721684053	5587	111	39	62700	CCL19,ALX1,RAB38,AREG,SOCS3,CKS2,SSX3,NFKBIA,S100A12,IER2,STUB1,CAMP,HNF1A,VPS28,CDKN1C,HLA-DRB1,FOXD1,GATA4,YEATS4,PUF60,IRX5,ZFPL1,UXT,PCSK1N,PMAIP1,SOCS1,RBFOX2,SNX12,POU3F4,POU1F1,MAPT,S100A11,JUNB,MDK,CRK,PFN1,ARAF,TMSB4X,MMP9
GO:BP	transport	GO:0006810	false	2.236803489563803e-12	11.6503721684053	4716	111	36	62700	CCL19,RAB38,BLK,KLHL20,APOA4,NFKBIA,UQCRH,PLP2,FTL,PLA2G4A,SPCS1,HNF1A,COX6B1,KCNJ4,NUP160,VPS28,ABCD1,HLA-DRB1,CANX,FOXD1,FTH1,ZFPL1,UXT,PLCD1,PMAIP1,SLN,SNX12,NPPB,PLCH2,MAPT,TUBA1B,RPH3AL,S100A6,ARL17A,TMSB4X,MMP9
GO:BP	signal transduction	GO:0007165	false	2.6460779824487206e-12	11.577397360886195	5926	111	40	62700	CCL19,RAB38,NENF,AREG,SOCS3,BLK,GPR84,NFKBIA,S100A12,PLP2,DUSP2,STUB1,CXCR5,HNF1A,GADD45G,CDKN1C,HLA-DRB1,FOXD1,GATA4,INSL3,PCSK1N,GNG3,PLCD1,PMAIP1,SOCS1,RBFOX2,NPPB,PLCH2,MAPT,RAB33A,TJP1,RPH3AL,S100A6,S100A11,MDK,CRK,ARAF,TMSB4X,DUSP9,MMP9
GO:BP	immune response	GO:0006955	false	5.811173698897139e-12	11.235736143087278	1951	111	24	62700	SPAG11B,CD1A,CCL19,SOCS3,BLK,TRDV2,APOA4,NFKBIA,TRAV20,S100A12,PLA2G4A,IGHV4-39,CAMP,RPL30,CXCR5,IGKV3D-15,HLA-DRB1,FTH1,IGLV7-46,JUNB,MDK,IGLV3-19,IGLV2-11,CRK
GO:BP	establishment of localization	GO:0051234	false	6.50824534375624e-12	11.186536083665246	4905	111	36	62700	CCL19,RAB38,BLK,KLHL20,APOA4,NFKBIA,UQCRH,PLP2,FTL,PLA2G4A,SPCS1,HNF1A,COX6B1,KCNJ4,NUP160,VPS28,ABCD1,HLA-DRB1,CANX,FOXD1,FTH1,ZFPL1,UXT,PLCD1,PMAIP1,SLN,SNX12,NPPB,PLCH2,MAPT,TUBA1B,RPH3AL,S100A6,ARL17A,TMSB4X,MMP9
GO:BP	response to stress	GO:0006950	false	1.2634895578441752e-11	10.89842834297192	3909	111	32	62700	SPAG11B,CCL19,GPX2,AREG,SOCS3,BLK,TRDV2,APOA4,NFKBIA,S100A12,STUB1,PLA2G4A,CAMP,RPL30,HNF1A,GADD45G,ABCD1,HLA-DRB1,CANX,GATA4,INSL3,YEATS4,PCSK1N,PMAIP1,APEX2,MAPT,JUNB,MDK,CRK,TMSB4X,DUSP9,MMP9
GO:BP	cellular response to chemical stimulus	GO:0070887	false	1.3803078255732486e-11	10.860024049801787	2691	111	27	62700	CCL19,MT1G,GPX2,SOCS3,APOA4,NFKBIA,S100A12,PLP2,STUB1,PLA2G4A,CAMP,CXCR5,HNF1A,ABCD1,HLA-DRB1,GATA4,PMAIP1,SOCS1,RBFOX2,MAPT,TUBA1B,TJP1,JUNB,MDK,CRK,TMSB4X,MMP9
GO:BP	phosphate-containing compound metabolic process	GO:0006796	false	1.3803078255732486e-11	10.860024049801787	2694	111	27	62700	CCL19,RAB38,PMVK,AREG,SOCS3,BLK,APOA4,S100A12,DUSP2,PLA2G4A,CAMP,HNF1A,ABCD1,CDKN1C,HLA-DRB1,NDUFA3,SMPD2,PLCD1,SOCS1,NPPB,PLCH2,MAPT,ACYP1,ARAF,TMSB4X,DUSP9,MMP9
GO:BP	phosphorus metabolic process	GO:0006793	false	1.6644908454820962e-11	10.778718589072975	2719	111	27	62700	CCL19,RAB38,PMVK,AREG,SOCS3,BLK,APOA4,S100A12,DUSP2,PLA2G4A,CAMP,HNF1A,ABCD1,CDKN1C,HLA-DRB1,NDUFA3,SMPD2,PLCD1,SOCS1,NPPB,PLCH2,MAPT,ACYP1,ARAF,TMSB4X,DUSP9,MMP9
GO:BP	regulation of metabolic process	GO:0019222	false	1.6761501625739783e-11	10.77568707648381	7295	111	43	62700	CCL19,ALX1,RAB38,AREG,SOCS3,CKS2,SSX3,APOA4,NFKBIA,S100A12,IER2,STUB1,CAMP,HNF1A,GADD45G,VPS28,ABCD1,CDKN1C,HLA-DRB1,FOXD1,GATA4,YEATS4,PUF60,IRX5,ZFPL1,UXT,PCSK1N,PMAIP1,SOCS1,RBFOX2,SLN,SNX12,POU3F4,POU1F1,MAPT,S100A11,JUNB,MDK,CRK,PFN1,ARAF,TMSB4X,MMP9
GO:BP	response to chemical	GO:0042221	false	1.7105319024026368e-11	10.766868821561806	3975	111	32	62700	CCL19,MT1G,NENF,PMVK,GPX2,AREG,SOCS3,KLHL20,APOA4,NFKBIA,S100A12,PLP2,STUB1,PLA2G4A,CAMP,CXCR5,HNF1A,ABCD1,HLA-DRB1,CANX,GATA4,PMAIP1,SOCS1,RBFOX2,MAPT,TUBA1B,TJP1,JUNB,MDK,CRK,TMSB4X,MMP9
GO:BP	anatomical structure development	GO:0048856	false	4.0155832900201175e-11	10.396251361658521	5862	111	38	62700	CCL19,ALX1,LIM2,MT1G,AREG,SOCS3,APOA4,NFKBIA,KIF26B,IER2,DUSP2,MYOT,CAMP,CXCR5,HNF1A,COX6B1,NUP160,ABCD1,CDKN1C,HLA-DRB1,FOXD1,GATA4,INSL3,IRX5,SOCS1,RBFOX2,POU3F4,POU1F1,NPPB,MAPT,TJP1,S100A6,JUNB,MDK,CRK,PFN1,SPRR1B,MMP9
GO:BP	intracellular signal transduction	GO:0035556	false	4.183934438950294e-11	10.378415129357128	2609	111	26	62700	CCL19,RAB38,NENF,SOCS3,BLK,NFKBIA,S100A12,DUSP2,HNF1A,GADD45G,HLA-DRB1,GATA4,INSL3,PLCD1,PMAIP1,SOCS1,NPPB,PLCH2,MAPT,RAB33A,MDK,CRK,ARAF,TMSB4X,DUSP9,MMP9
GO:BP	regulation of response to stimulus	GO:0048583	false	6.132257029807137e-11	10.21237965024827	3909	111	31	62700	CD1A,CCL19,NENF,AREG,SOCS3,BLK,NFKBIA,S100A12,DUSP2,STUB1,PLA2G4A,HNF1A,GADD45G,ABCD1,CDKN1C,HLA-DRB1,FOXD1,GATA4,INSL3,YEATS4,PMAIP1,SOCS1,MAPT,RPH3AL,JUNB,MDK,CRK,ARAF,TMSB4X,DUSP9,MMP9
GO:BP	system development	GO:0048731	false	7.892003706771736e-11	10.102812719437315	3951	111	31	62700	ALX1,LIM2,AREG,SOCS3,APOA4,KIF26B,IER2,MYOT,CAMP,CXCR5,HNF1A,COX6B1,NUP160,ABCD1,CDKN1C,FOXD1,GATA4,INSL3,IRX5,RBFOX2,POU3F4,POU1F1,NPPB,MAPT,TJP1,S100A6,JUNB,MDK,CRK,PFN1,MMP9
GO:BP	organonitrogen compound metabolic process	GO:1901564	false	9.166788736825729e-11	10.0377827775392	6362	111	39	62700	CCL19,RAB38,PMVK,AREG,SOCS3,BLK,RPS3A,KLHL20,APOA4,NFKBIA,S100A12,DUSP2,STUB1,PLA2G4A,CAMP,RPL30,SPCS1,HNF1A,VPS28,ABCD1,CDKN1C,HLA-DRB1,NDUFA3,CANX,PRSS1,YEATS4,SMPD2,PCSK1N,PMAIP1,SOCS1,SNX12,NPPB,MAPT,ALKBH4,ARAF,TMSB4X,DUSP9,SPRR1B,MMP9
GO:BP	regulation of macromolecule metabolic process	GO:0060255	false	6.194087346582741e-10	9.208022674686138	6772	111	39	62700	CCL19,ALX1,AREG,SOCS3,CKS2,SSX3,NFKBIA,S100A12,IER2,STUB1,CAMP,HNF1A,VPS28,ABCD1,CDKN1C,HLA-DRB1,FOXD1,GATA4,YEATS4,PUF60,IRX5,ZFPL1,UXT,PCSK1N,PMAIP1,SOCS1,RBFOX2,SNX12,POU3F4,POU1F1,MAPT,S100A11,JUNB,MDK,CRK,PFN1,ARAF,TMSB4X,MMP9
GO:BP	positive regulation of metabolic process	GO:0009893	false	9.051507333410204e-10	9.043279092389001	3797	111	29	62700	CCL19,ALX1,RAB38,AREG,APOA4,NFKBIA,S100A12,IER2,STUB1,CAMP,HNF1A,GADD45G,VPS28,ABCD1,CDKN1C,HLA-DRB1,FOXD1,GATA4,YEATS4,PMAIP1,SOCS1,SLN,POU1F1,MAPT,JUNB,MDK,ARAF,TMSB4X,MMP9
GO:BP	homeostatic process	GO:0042592	false	1.4304295007900921e-9	8.84453354168418	1704	111	20	62700	CCL19,RAB38,APOA4,FTL,HNF1A,GADD45G,NUBP1,ABCD1,HLA-DRB1,GATA4,FTH1,PCSK1N,PLCD1,PMAIP1,RBFOX2,SLN,NPPB,PLCH2,TJP1,RPH3AL
GO:BP	cellular localization	GO:0051641	false	1.9386078623097883e-9	8.712510030249888	3652	111	28	62700	CCL19,RAB38,BLK,KLHL20,NFKBIA,FTL,PLA2G4A,SPCS1,HNF1A,NUBP1,NUP160,VPS28,ABCD1,HLA-DRB1,CANX,FTH1,UXT,PLCD1,PMAIP1,SNX12,PLCH2,MAPT,TUBA1B,TJP1,RPH3AL,CRK,ARL17A,TMSB4X
GO:BP	regulation of signaling	GO:0023051	false	2.0263875166013405e-9	8.69327749864578	3396	111	27	62700	CCL19,NENF,AREG,SOCS3,BLK,NFKBIA,S100A12,DUSP2,STUB1,HNF1A,GADD45G,CDKN1C,HLA-DRB1,FOXD1,GATA4,INSL3,PMAIP1,SOCS1,MAPT,RPH3AL,MDK,CRK,PFN1,ARAF,TMSB4X,DUSP9,MMP9
GO:BP	regulation of cellular metabolic process	GO:0031323	false	2.0263875166013405e-9	8.69327749864578	6726	111	38	62700	CCL19,ALX1,RAB38,AREG,SOCS3,CKS2,SSX3,APOA4,NFKBIA,S100A12,IER2,STUB1,CAMP,HNF1A,ABCD1,CDKN1C,HLA-DRB1,FOXD1,GATA4,YEATS4,PUF60,IRX5,ZFPL1,UXT,SOCS1,RBFOX2,SNX12,POU3F4,POU1F1,MAPT,S100A11,JUNB,MDK,CRK,PFN1,ARAF,TMSB4X,MMP9
GO:BP	regulation of cell communication	GO:0010646	false	2.086137637830197e-9	8.680657041365766	3405	111	27	62700	CCL19,NENF,AREG,SOCS3,BLK,NFKBIA,S100A12,DUSP2,STUB1,HNF1A,GADD45G,CDKN1C,HLA-DRB1,FOXD1,GATA4,INSL3,PMAIP1,SOCS1,MAPT,RPH3AL,MDK,CRK,PFN1,ARAF,TMSB4X,DUSP9,MMP9
GO:BP	response to external stimulus	GO:0009605	false	2.8001848203763772e-9	8.552813303007554	2686	111	24	62700	SPAG11B,CCL19,RAB38,NENF,SOCS3,BLK,TRDV2,APOA4,NFKBIA,TRAV20,S100A12,PLP2,CAMP,RPL30,CXCR5,HLA-DRB1,GATA4,PCSK1N,PMAIP1,TJP1,MDK,CRK,TMSB4X,MMP9
GO:BP	cell differentiation	GO:0030154	false	3.0631038548057257e-9	8.513838278151175	4310	111	30	62700	CCL19,ALX1,MT1G,RAB38,AREG,SOCS3,BLK,RPS3A,APOA4,NFKBIA,IER2,MYOT,GADD45G,CDKN1C,HLA-DRB1,FOXD1,GATA4,INSL3,IRX5,SOCS1,RBFOX2,POU3F4,MAPT,TJP1,S100A6,JUNB,MDK,CRK,SPRR1B,MMP9
GO:BP	cellular developmental process	GO:0048869	false	3.0631038548057257e-9	8.513838278151175	4311	111	30	62700	CCL19,ALX1,MT1G,RAB38,AREG,SOCS3,BLK,RPS3A,APOA4,NFKBIA,IER2,MYOT,GADD45G,CDKN1C,HLA-DRB1,FOXD1,GATA4,INSL3,IRX5,SOCS1,RBFOX2,POU3F4,MAPT,TJP1,S100A6,JUNB,MDK,CRK,SPRR1B,MMP9
GO:BP	cell population proliferation	GO:0008283	false	3.2003912981472188e-9	8.494796919106076	3218	111	26	62700	CCL19,AREG,CKS2,APOA4,NFKBIA,MYOT,PLA2G4A,CAMP,NUBP1,ABCD1,CDKN1C,HLA-DRB1,FOXD1,INSL3,FTH1,RBFOX2,POU1F1,MAPT,TJP1,S100A6,S100A11,JUNB,MDK,CRK,PFN1,MMP9
GO:BP	regulation of signal transduction	GO:0009966	false	3.4241543545534694e-9	8.46544666636057	2973	111	25	62700	CCL19,NENF,AREG,SOCS3,NFKBIA,S100A12,DUSP2,STUB1,HNF1A,GADD45G,CDKN1C,HLA-DRB1,FOXD1,GATA4,INSL3,PMAIP1,SOCS1,MAPT,RPH3AL,MDK,CRK,ARAF,TMSB4X,DUSP9,MMP9
GO:BP	response to organic substance	GO:0010033	false	4.929572552691712e-9	8.307190737123474	2775	111	24	62700	CCL19,PMVK,AREG,SOCS3,KLHL20,APOA4,NFKBIA,PLP2,STUB1,CAMP,CXCR5,HNF1A,HLA-DRB1,CANX,GATA4,PMAIP1,SOCS1,RBFOX2,TUBA1B,TJP1,JUNB,CRK,TMSB4X,MMP9
GO:BP	positive regulation of nitrogen compound metabolic process	GO:0051173	false	6.509227560412996e-9	8.186470545403248	3071	111	25	62700	CCL19,ALX1,RAB38,AREG,NFKBIA,S100A12,IER2,STUB1,CAMP,HNF1A,VPS28,CDKN1C,HLA-DRB1,FOXD1,GATA4,YEATS4,PMAIP1,SOCS1,POU1F1,MAPT,JUNB,MDK,ARAF,TMSB4X,MMP9
GO:BP	cellular component organization or biogenesis	GO:0071840	false	1.3795959623754571e-8	7.860248085340182	8309	111	41	62700	CCL19,LIM2,RAB38,AREG,CKS2,RPS3A,KLHL20,APOA4,TOP3B,MYOT,STUB1,CAMP,HNF1A,NUBP1,VPS28,ABCD1,CDKN1C,HLA-DRB1,NDUFA3,FOXD1,PRSS1,YEATS4,PUF60,UXT,PMAIP1,RBFOX2,SLN,SNX12,NPPB,MAPT,TUBA1B,SNRPE,TJP1,S100A6,ALKBH4,GAR1,MDK,CRK,PFN1,TMSB4X,MMP9
GO:BP	anatomical structure morphogenesis	GO:0009653	false	1.4103193675854224e-8	7.850682529986773	2683	111	23	62700	ALX1,AREG,SOCS3,KIF26B,DUSP2,MYOT,CAMP,HNF1A,CDKN1C,FOXD1,GATA4,IRX5,RBFOX2,POU3F4,NPPB,MAPT,TJP1,S100A6,JUNB,MDK,CRK,PFN1,MMP9
GO:BP	positive regulation of response to stimulus	GO:0048584	false	1.5074158490323002e-8	7.821766922850161	2212	111	21	62700	CD1A,CCL19,NENF,BLK,NFKBIA,S100A12,PLA2G4A,HNF1A,GADD45G,CDKN1C,HLA-DRB1,FOXD1,GATA4,INSL3,YEATS4,PMAIP1,SOCS1,MDK,CRK,TMSB4X,MMP9
GO:BP	chemical homeostasis	GO:0048878	false	1.6403596643562636e-8	7.785060918342655	1008	111	15	62700	CCL19,RAB38,APOA4,FTL,HNF1A,NUBP1,ABCD1,HLA-DRB1,GATA4,FTH1,PLCD1,NPPB,PLCH2,TJP1,RPH3AL
GO:BP	regulation of multicellular organismal process	GO:0051239	false	1.6403596643562636e-8	7.785060918342655	2968	111	24	62700	CCL19,ALX1,APOA4,NFKBIA,PLA2G4A,CAMP,GADD45G,ABCD1,CDKN1C,HLA-DRB1,FOXD1,GATA4,INSL3,SOCS1,RBFOX2,SLN,NPPB,MAPT,TJP1,JUNB,MDK,PFN1,TMSB4X,MMP9
GO:BP	cellular component organization	GO:0016043	false	2.194218165997392e-8	7.658720193726508	8098	111	40	62700	CCL19,LIM2,RAB38,AREG,CKS2,KLHL20,APOA4,TOP3B,MYOT,STUB1,CAMP,HNF1A,NUBP1,VPS28,ABCD1,CDKN1C,HLA-DRB1,NDUFA3,FOXD1,PRSS1,YEATS4,PUF60,UXT,PMAIP1,RBFOX2,SLN,SNX12,NPPB,MAPT,TUBA1B,SNRPE,TJP1,S100A6,ALKBH4,GAR1,MDK,CRK,PFN1,TMSB4X,MMP9
GO:BP	protein metabolic process	GO:0019538	false	2.4233126832268792e-8	7.61559054465794	5373	111	32	62700	CCL19,AREG,SOCS3,BLK,RPS3A,KLHL20,APOA4,NFKBIA,S100A12,DUSP2,STUB1,CAMP,RPL30,SPCS1,HNF1A,VPS28,CDKN1C,HLA-DRB1,CANX,PRSS1,YEATS4,PCSK1N,PMAIP1,SOCS1,SNX12,NPPB,MAPT,ALKBH4,ARAF,DUSP9,SPRR1B,MMP9
GO:BP	adaptive immune response	GO:0002250	false	2.4295473935689975e-8	7.614474624666529	718	111	13	62700	CD1A,CCL19,SOCS3,TRDV2,TRAV20,PLA2G4A,IGHV4-39,IGKV3D-15,HLA-DRB1,IGLV7-46,JUNB,IGLV3-19,IGLV2-11
GO:BP	cellular nitrogen compound metabolic process	GO:0034641	false	3.671773980673689e-8	7.4351240600326935	8625	111	41	62700	ALX1,PMVK,CKS2,SSX3,RPS3A,NFKBIA,S100A12,IER2,TOP3B,STUB1,GPKOW,RPL30,HNF1A,ABCD1,CDKN1C,HLA-DRB1,NDUFA3,FOXD1,GATA4,YEATS4,PUF60,IRX5,SMPD2,ZFPL1,UXT,RBFOX2,APEX2,POU3F4,POU1F1,NPPB,MAPT,CTAG2,SNRPE,S100A11,ALKBH4,GAR1,JUNB,MDK,CRK,PFN1,TMSB4X
GO:BP	organic cyclic compound biosynthetic process	GO:1901362	false	4.160122086465721e-8	7.380893924012593	4255	111	28	62700	ALX1,RAB38,PMVK,CKS2,SSX3,NFKBIA,S100A12,IER2,HNF1A,CDKN1C,HLA-DRB1,NDUFA3,FOXD1,GATA4,YEATS4,IRX5,ZFPL1,UXT,RBFOX2,POU3F4,POU1F1,NPPB,GAR1,JUNB,MDK,CRK,PFN1,TMSB4X
GO:BP	regulation of cell population proliferation	GO:0042127	false	6.783324796042165e-8	7.168557387748219	2184	111	20	62700	CCL19,AREG,NFKBIA,PLA2G4A,CAMP,CDKN1C,HLA-DRB1,INSL3,FTH1,RBFOX2,POU1F1,MAPT,TJP1,S100A6,S100A11,JUNB,MDK,CRK,PFN1,MMP9
GO:BP	organic cyclic compound metabolic process	GO:1901360	false	7.121551008977042e-8	7.147425410677274	8451	111	40	62700	ALX1,RAB38,PMVK,CKS2,SSX3,APOA4,NFKBIA,S100A12,IER2,TOP3B,STUB1,GPKOW,HNF1A,ABCD1,CDKN1C,HLA-DRB1,NDUFA3,FOXD1,GATA4,YEATS4,PUF60,IRX5,ZFPL1,UXT,RBFOX2,APEX2,POU3F4,POU1F1,NPPB,MAPT,CTAG2,SNRPE,S100A11,ALKBH4,GAR1,JUNB,MDK,CRK,PFN1,TMSB4X
GO:BP	aromatic compound biosynthetic process	GO:0019438	false	8.849901119022414e-8	7.053061581697976	4110	111	27	62700	ALX1,RAB38,CKS2,SSX3,NFKBIA,S100A12,IER2,HNF1A,CDKN1C,HLA-DRB1,NDUFA3,FOXD1,GATA4,YEATS4,IRX5,ZFPL1,UXT,RBFOX2,POU3F4,POU1F1,NPPB,GAR1,JUNB,MDK,CRK,PFN1,TMSB4X
GO:BP	organophosphate metabolic process	GO:0019637	false	8.869171129823114e-8	7.05211696535026	973	111	14	62700	RAB38,PMVK,SOCS3,APOA4,PLA2G4A,HNF1A,ABCD1,NDUFA3,SMPD2,PLCD1,SOCS1,NPPB,PLCH2,TMSB4X
GO:BP	defense response	GO:0006952	false	9.12476985291943e-8	7.039778080610404	1769	111	18	62700	SPAG11B,CCL19,SOCS3,BLK,TRDV2,APOA4,NFKBIA,S100A12,CAMP,RPL30,ABCD1,HLA-DRB1,PMAIP1,MAPT,MDK,CRK,TMSB4X,MMP9
GO:BP	cellular aromatic compound metabolic process	GO:0006725	false	1.0801025823582363e-7	6.966534995590411	8212	111	39	62700	ALX1,RAB38,PMVK,CKS2,SSX3,NFKBIA,S100A12,IER2,TOP3B,STUB1,GPKOW,HNF1A,ABCD1,CDKN1C,HLA-DRB1,NDUFA3,FOXD1,GATA4,YEATS4,PUF60,IRX5,ZFPL1,UXT,RBFOX2,APEX2,POU3F4,POU1F1,NPPB,MAPT,CTAG2,SNRPE,S100A11,ALKBH4,GAR1,JUNB,MDK,CRK,PFN1,TMSB4X
GO:BP	cell development	GO:0048468	false	1.1085666263821438e-7	6.955238200068153	2762	111	22	62700	CCL19,MT1G,AREG,SOCS3,APOA4,NFKBIA,MYOT,CDKN1C,HLA-DRB1,FOXD1,GATA4,INSL3,IRX5,SOCS1,RBFOX2,MAPT,TJP1,S100A6,JUNB,MDK,CRK,MMP9
GO:BP	animal organ development	GO:0048513	false	1.414175757202266e-7	6.849496612010379	3068	111	23	62700	ALX1,LIM2,AREG,SOCS3,KIF26B,CXCR5,HNF1A,COX6B1,NUP160,CDKN1C,FOXD1,GATA4,INSL3,IRX5,RBFOX2,POU3F4,POU1F1,NPPB,JUNB,MDK,CRK,SPRR1B,MMP9
GO:BP	cellular nitrogen compound biosynthetic process	GO:0044271	false	1.592005410710034e-7	6.798055460569758	4860	111	29	62700	ALX1,CKS2,SSX3,RPS3A,NFKBIA,S100A12,IER2,RPL30,HNF1A,CDKN1C,HLA-DRB1,NDUFA3,FOXD1,GATA4,YEATS4,IRX5,SMPD2,ZFPL1,UXT,RBFOX2,POU3F4,POU1F1,NPPB,GAR1,JUNB,MDK,CRK,PFN1,TMSB4X
GO:BP	nucleobase-containing compound metabolic process	GO:0006139	false	1.73172760390484e-7	6.761520420300588	7990	111	38	62700	ALX1,PMVK,CKS2,SSX3,NFKBIA,S100A12,IER2,TOP3B,STUB1,GPKOW,HNF1A,ABCD1,CDKN1C,HLA-DRB1,NDUFA3,FOXD1,GATA4,YEATS4,PUF60,IRX5,ZFPL1,UXT,RBFOX2,APEX2,POU3F4,POU1F1,NPPB,MAPT,CTAG2,SNRPE,S100A11,ALKBH4,GAR1,JUNB,MDK,CRK,PFN1,TMSB4X
GO:BP	positive regulation of cellular metabolic process	GO:0031325	false	1.9652284679889635e-7	6.706586953370429	3407	111	24	62700	CCL19,ALX1,RAB38,AREG,APOA4,NFKBIA,S100A12,IER2,CAMP,HNF1A,ABCD1,CDKN1C,HLA-DRB1,FOXD1,GATA4,YEATS4,SOCS1,POU1F1,MAPT,JUNB,MDK,ARAF,TMSB4X,MMP9
GO:BP	regulation of localization	GO:0032879	false	2.2811457019504678e-7	6.641846974463725	2123	111	19	62700	CCL19,RAB38,BLK,APOA4,NFKBIA,PLA2G4A,HNF1A,KCNJ4,VPS28,HLA-DRB1,PLCD1,SLN,SNX12,NPPB,PLCH2,MAPT,RPH3AL,TMSB4X,MMP9
GO:BP	nucleobase-containing compound biosynthetic process	GO:0034654	false	2.3429033295536958e-7	6.630245630441672	4026	111	26	62700	ALX1,CKS2,SSX3,NFKBIA,S100A12,IER2,HNF1A,CDKN1C,HLA-DRB1,NDUFA3,FOXD1,GATA4,YEATS4,IRX5,ZFPL1,UXT,RBFOX2,POU3F4,POU1F1,NPPB,GAR1,JUNB,MDK,CRK,PFN1,TMSB4X
GO:BP	apoptotic process	GO:0006915	false	2.655793072956524e-7	6.575805766191847	1910	111	18	62700	CCL19,SOCS3,RPS3A,KLHL20,NFKBIA,HNF1A,GADD45G,GATA4,INSL3,YEATS4,PUF60,UXT,PMAIP1,POU3F4,TJP1,MDK,ARAF,MMP9
GO:BP	regulation of intracellular signal transduction	GO:1902531	false	2.794553451891091e-7	6.553687579145468	1691	111	17	62700	CCL19,NENF,NFKBIA,S100A12,DUSP2,HNF1A,GADD45G,HLA-DRB1,GATA4,INSL3,PMAIP1,MAPT,CRK,ARAF,TMSB4X,DUSP9,MMP9
GO:BP	heterocycle metabolic process	GO:0046483	false	2.8818817860132155e-7	6.540323837795138	8160	111	38	62700	ALX1,PMVK,CKS2,SSX3,NFKBIA,S100A12,IER2,TOP3B,STUB1,GPKOW,HNF1A,ABCD1,CDKN1C,HLA-DRB1,NDUFA3,FOXD1,GATA4,YEATS4,PUF60,IRX5,ZFPL1,UXT,RBFOX2,APEX2,POU3F4,POU1F1,NPPB,MAPT,CTAG2,SNRPE,S100A11,ALKBH4,GAR1,JUNB,MDK,CRK,PFN1,TMSB4X
GO:BP	heterocycle biosynthetic process	GO:0018130	false	3.2256748525120026e-7	6.491379411552315	4099	111	26	62700	ALX1,CKS2,SSX3,NFKBIA,S100A12,IER2,HNF1A,CDKN1C,HLA-DRB1,NDUFA3,FOXD1,GATA4,YEATS4,IRX5,ZFPL1,UXT,RBFOX2,POU3F4,POU1F1,NPPB,GAR1,JUNB,MDK,CRK,PFN1,TMSB4X
GO:BP	regulation of cellular biosynthetic process	GO:0031326	false	4.062387994501779e-7	6.391218599930705	5757	111	31	62700	CCL19,ALX1,RAB38,CKS2,SSX3,APOA4,NFKBIA,S100A12,IER2,HNF1A,ABCD1,CDKN1C,HLA-DRB1,FOXD1,GATA4,YEATS4,PUF60,IRX5,ZFPL1,UXT,SOCS1,RBFOX2,SNX12,POU3F4,POU1F1,MAPT,JUNB,MDK,CRK,PFN1,TMSB4X
GO:BP	programmed cell death	GO:0012501	false	4.406865708332294e-7	6.355870183667271	1982	111	18	62700	CCL19,SOCS3,RPS3A,KLHL20,NFKBIA,HNF1A,GADD45G,GATA4,INSL3,YEATS4,PUF60,UXT,PMAIP1,POU3F4,TJP1,MDK,ARAF,MMP9
GO:BP	cell death	GO:0008219	false	4.510734249335889e-7	6.3457527586807725	1988	111	18	62700	CCL19,SOCS3,RPS3A,KLHL20,NFKBIA,HNF1A,GADD45G,GATA4,INSL3,YEATS4,PUF60,UXT,PMAIP1,POU3F4,TJP1,MDK,ARAF,MMP9
GO:BP	regulation of biosynthetic process	GO:0009889	false	4.510734249335889e-7	6.3457527586807725	5789	111	31	62700	CCL19,ALX1,RAB38,CKS2,SSX3,APOA4,NFKBIA,S100A12,IER2,HNF1A,ABCD1,CDKN1C,HLA-DRB1,FOXD1,GATA4,YEATS4,PUF60,IRX5,ZFPL1,UXT,SOCS1,RBFOX2,SNX12,POU3F4,POU1F1,MAPT,JUNB,MDK,CRK,PFN1,TMSB4X
GO:BP	cell surface receptor signaling pathway	GO:0007166	false	5.682655894646812e-7	6.245448641259625	2783	111	21	62700	CCL19,AREG,SOCS3,BLK,NFKBIA,PLP2,STUB1,CXCR5,HNF1A,CDKN1C,HLA-DRB1,FOXD1,GATA4,PMAIP1,SOCS1,NPPB,TJP1,MDK,CRK,TMSB4X,MMP9
GO:BP	gene expression	GO:0010467	false	6.030363433940298e-7	6.219656513299568	9182	111	40	62700	CCL19,ALX1,CKS2,SSX3,RPS3A,NFKBIA,S100A12,IER2,STUB1,GPKOW,RPL30,SPCS1,HNF1A,NUP160,ABCD1,CDKN1C,HLA-DRB1,CANX,FOXD1,GATA4,YEATS4,PUF60,IRX5,ZFPL1,UXT,PCSK1N,SOCS1,RBFOX2,SNX12,POU3F4,POU1F1,NPPB,MAPT,SNRPE,GAR1,JUNB,MDK,CRK,PFN1,TMSB4X
GO:BP	positive regulation of phosphate metabolic process	GO:0045937	false	6.554520351894795e-7	6.183459083706465	800	111	12	62700	CCL19,RAB38,AREG,S100A12,CAMP,HNF1A,HLA-DRB1,SOCS1,MAPT,ARAF,TMSB4X,MMP9
GO:BP	positive regulation of phosphorus metabolic process	GO:0010562	false	6.554520351894795e-7	6.183459083706465	800	111	12	62700	CCL19,RAB38,AREG,S100A12,CAMP,HNF1A,HLA-DRB1,SOCS1,MAPT,ARAF,TMSB4X,MMP9
GO:BP	regulation of DNA-templated transcription	GO:0006355	false	9.271882669718241e-7	6.032832072753728	3437	111	23	62700	ALX1,CKS2,SSX3,NFKBIA,S100A12,IER2,HNF1A,CDKN1C,HLA-DRB1,FOXD1,GATA4,YEATS4,IRX5,ZFPL1,UXT,RBFOX2,POU3F4,POU1F1,JUNB,MDK,CRK,PFN1,TMSB4X
GO:BP	lipid metabolic process	GO:0006629	false	9.271882669718241e-7	6.032832072753728	1406	111	15	62700	CCL19,RAB38,PMVK,SOCS3,APOA4,STUB1,PLA2G4A,HNF1A,ABCD1,SMPD2,PLCD1,SOCS1,PLCH2,MAPT,CRK
GO:BP	phospholipid metabolic process	GO:0006644	false	9.302876423697012e-7	6.031382748027526	383	111	9	62700	RAB38,PMVK,SOCS3,APOA4,PLA2G4A,SMPD2,PLCD1,SOCS1,PLCH2
GO:BP	regulation of nucleobase-containing compound metabolic process	GO:0019219	false	9.302876423697012e-7	6.031382748027526	4038	111	25	62700	ALX1,CKS2,SSX3,NFKBIA,S100A12,IER2,HNF1A,CDKN1C,HLA-DRB1,FOXD1,GATA4,YEATS4,PUF60,IRX5,ZFPL1,UXT,RBFOX2,POU3F4,POU1F1,S100A11,JUNB,MDK,CRK,PFN1,TMSB4X
GO:BP	regulation of RNA metabolic process	GO:0051252	false	0.000001003350764448285	5.998547214104612	3753	111	24	62700	ALX1,CKS2,SSX3,NFKBIA,S100A12,IER2,HNF1A,CDKN1C,HLA-DRB1,FOXD1,GATA4,YEATS4,PUF60,IRX5,ZFPL1,UXT,RBFOX2,POU3F4,POU1F1,JUNB,MDK,CRK,PFN1,TMSB4X
GO:BP	regulation of RNA biosynthetic process	GO:2001141	false	0.0000010047297031032069	5.997950758382319	3460	111	23	62700	ALX1,CKS2,SSX3,NFKBIA,S100A12,IER2,HNF1A,CDKN1C,HLA-DRB1,FOXD1,GATA4,YEATS4,IRX5,ZFPL1,UXT,RBFOX2,POU3F4,POU1F1,JUNB,MDK,CRK,PFN1,TMSB4X
GO:BP	regulation of response to stress	GO:0080134	false	0.0000010959034304481756	5.960227713617393	1430	111	15	62700	CCL19,SOCS3,NFKBIA,S100A12,GADD45G,ABCD1,HLA-DRB1,INSL3,YEATS4,PMAIP1,MAPT,MDK,CRK,TMSB4X,MMP9
GO:BP	positive regulation of macromolecule metabolic process	GO:0010604	false	0.0000011109841887742187	5.954292121776478	3483	111	23	62700	CCL19,ALX1,AREG,NFKBIA,S100A12,IER2,STUB1,CAMP,HNF1A,VPS28,CDKN1C,HLA-DRB1,FOXD1,GATA4,YEATS4,PMAIP1,SOCS1,POU1F1,MAPT,JUNB,MDK,ARAF,MMP9
GO:BP	regulation of apoptotic process	GO:0042981	false	0.0000014443568117746095	5.840325506044428	1463	111	15	62700	CCL19,SOCS3,RPS3A,KLHL20,HNF1A,GADD45G,GATA4,INSL3,YEATS4,PMAIP1,POU3F4,TJP1,MDK,ARAF,MMP9
GO:BP	regulation of phosphate metabolic process	GO:0019220	false	0.0000015697791984583491	5.804161430160738	1261	111	14	62700	CCL19,RAB38,AREG,SOCS3,S100A12,CAMP,HNF1A,CDKN1C,HLA-DRB1,SOCS1,MAPT,ARAF,TMSB4X,MMP9
GO:BP	regulation of phosphorus metabolic process	GO:0051174	false	0.000001569833258626152	5.804146474153976	1262	111	14	62700	CCL19,RAB38,AREG,SOCS3,S100A12,CAMP,HNF1A,CDKN1C,HLA-DRB1,SOCS1,MAPT,ARAF,TMSB4X,MMP9
GO:BP	DNA-templated transcription	GO:0006351	false	0.0000015972942699155257	5.796615066311432	3563	111	23	62700	ALX1,CKS2,SSX3,NFKBIA,S100A12,IER2,HNF1A,CDKN1C,HLA-DRB1,FOXD1,GATA4,YEATS4,IRX5,ZFPL1,UXT,RBFOX2,POU3F4,POU1F1,JUNB,MDK,CRK,PFN1,TMSB4X
GO:BP	organelle organization	GO:0006996	false	0.0000015972942699155257	5.796615066311432	3562	111	23	62700	RAB38,CKS2,KLHL20,TOP3B,NUBP1,VPS28,ABCD1,CDKN1C,HLA-DRB1,NDUFA3,YEATS4,UXT,PMAIP1,MAPT,TUBA1B,TJP1,ALKBH4,GAR1,MDK,CRK,PFN1,TMSB4X,MMP9
GO:BP	negative regulation of apoptotic process	GO:0043066	false	0.0000016080760780246484	5.793693408644334	881	111	12	62700	CCL19,SOCS3,RPS3A,KLHL20,HNF1A,GATA4,INSL3,POU3F4,TJP1,MDK,ARAF,MMP9
GO:BP	intracellular chemical homeostasis	GO:0055082	false	0.0000016080760780246484	5.793693408644334	709	111	11	62700	CCL19,RAB38,FTL,HNF1A,NUBP1,HLA-DRB1,GATA4,FTH1,PLCD1,PLCH2,TJP1
GO:BP	regulation of gene expression	GO:0010468	false	0.0000017120529397143683	5.766482810295342	5499	111	29	62700	CCL19,ALX1,CKS2,SSX3,NFKBIA,S100A12,IER2,HNF1A,ABCD1,CDKN1C,HLA-DRB1,FOXD1,GATA4,YEATS4,PUF60,IRX5,ZFPL1,UXT,SOCS1,RBFOX2,SNX12,POU3F4,POU1F1,MAPT,JUNB,MDK,CRK,PFN1,TMSB4X
GO:BP	regulation of developmental process	GO:0050793	false	0.0000017565050748571338	5.755350591115755	2465	111	19	62700	CCL19,ALX1,AREG,SOCS3,NFKBIA,CAMP,CDKN1C,HLA-DRB1,FOXD1,GATA4,SOCS1,RBFOX2,NPPB,MAPT,TJP1,JUNB,MDK,CRK,MMP9
GO:BP	positive regulation of cell communication	GO:0010647	false	0.0000017871039212928093	5.747850192244354	1725	111	16	62700	CCL19,NENF,BLK,S100A12,HNF1A,GADD45G,CDKN1C,HLA-DRB1,FOXD1,GATA4,INSL3,PMAIP1,SOCS1,RPH3AL,CRK,MMP9
GO:BP	positive regulation of signaling	GO:0023056	false	0.0000017871039212928093	5.747850192244354	1725	111	16	62700	CCL19,NENF,BLK,S100A12,HNF1A,GADD45G,CDKN1C,HLA-DRB1,FOXD1,GATA4,INSL3,PMAIP1,SOCS1,RPH3AL,CRK,MMP9
GO:BP	positive regulation of molecular function	GO:0044093	false	0.0000017892593001680064	5.747326716742972	1500	111	15	62700	CCL19,AREG,BLK,APOA4,S100A12,STUB1,HNF1A,HLA-DRB1,PMAIP1,SOCS1,MAPT,CRK,PFN1,TMSB4X,MMP9
GO:BP	RNA biosynthetic process	GO:0032774	false	0.0000017892593001680064	5.747326716742972	3600	111	23	62700	ALX1,CKS2,SSX3,NFKBIA,S100A12,IER2,HNF1A,CDKN1C,HLA-DRB1,FOXD1,GATA4,YEATS4,IRX5,ZFPL1,UXT,RBFOX2,POU3F4,POU1F1,JUNB,MDK,CRK,PFN1,TMSB4X
GO:BP	regulation of programmed cell death	GO:0043067	false	0.0000018781219496566426	5.7262762116740324	1507	111	15	62700	CCL19,SOCS3,RPS3A,KLHL20,HNF1A,GADD45G,GATA4,INSL3,YEATS4,PMAIP1,POU3F4,TJP1,MDK,ARAF,MMP9
GO:BP	myeloid cell differentiation	GO:0030099	false	0.0000019120020861878874	5.718511638200403	426	111	9	62700	CCL19,MT1G,NFKBIA,CDKN1C,HLA-DRB1,SOCS1,RBFOX2,JUNB,MMP9
GO:BP	macromolecule modification	GO:0043412	false	0.0000020039680134918844	5.698109214778262	3628	111	23	62700	CCL19,AREG,SOCS3,BLK,KLHL20,S100A12,DUSP2,STUB1,CAMP,HNF1A,VPS28,CDKN1C,HLA-DRB1,YEATS4,SOCS1,MAPT,SNRPE,ALKBH4,GAR1,ARAF,DUSP9,SPRR1B,MMP9
GO:BP	negative regulation of programmed cell death	GO:0043069	false	0.0000020298362611308456	5.692538993493382	908	111	12	62700	CCL19,SOCS3,RPS3A,KLHL20,HNF1A,GATA4,INSL3,POU3F4,TJP1,MDK,ARAF,MMP9
GO:BP	macromolecule biosynthetic process	GO:0009059	false	0.0000020298362611308456	5.692538993493382	9681	111	40	62700	CCL19,ALX1,CKS2,SSX3,RPS3A,NFKBIA,S100A12,IER2,STUB1,GPKOW,RPL30,SPCS1,HNF1A,NUP160,ABCD1,CDKN1C,HLA-DRB1,CANX,FOXD1,GATA4,YEATS4,PUF60,IRX5,ZFPL1,UXT,PCSK1N,SOCS1,RBFOX2,SNX12,POU3F4,POU1F1,NPPB,MAPT,SNRPE,GAR1,JUNB,MDK,CRK,PFN1,TMSB4X
GO:BP	tissue development	GO:0009888	false	0.000002235050039490604	5.650712749207046	2004	111	17	62700	ALX1,AREG,SOCS3,KIF26B,DUSP2,HNF1A,CDKN1C,HLA-DRB1,FOXD1,GATA4,NPPB,TJP1,JUNB,MDK,PFN1,SPRR1B,MMP9
GO:BP	regulation of molecular function	GO:0065009	false	0.0000023318991305002535	5.632290239511045	2526	111	19	62700	CCL19,AREG,BLK,APOA4,NFKBIA,S100A12,STUB1,HNF1A,CDKN1C,HLA-DRB1,PCSK1N,PMAIP1,SOCS1,SLN,MAPT,CRK,PFN1,TMSB4X,MMP9
GO:BP	response to oxygen-containing compound	GO:1901700	false	0.000002396678796485473	5.6203901663256355	1774	111	16	62700	CCL19,PMVK,AREG,SOCS3,APOA4,NFKBIA,CAMP,HNF1A,HLA-DRB1,GATA4,SOCS1,MAPT,TJP1,JUNB,CRK,MMP9
GO:BP	regulation of macromolecule biosynthetic process	GO:0010556	false	0.000002524355674971421	5.597849454184288	5631	111	29	62700	CCL19,ALX1,CKS2,SSX3,NFKBIA,S100A12,IER2,HNF1A,ABCD1,CDKN1C,HLA-DRB1,FOXD1,GATA4,YEATS4,PUF60,IRX5,ZFPL1,UXT,SOCS1,RBFOX2,SNX12,POU3F4,POU1F1,MAPT,JUNB,MDK,CRK,PFN1,TMSB4X
GO:BP	regulation of catalytic activity	GO:0050790	false	0.0000026216786087383516	5.581420549490545	1788	111	16	62700	CCL19,AREG,APOA4,S100A12,STUB1,HNF1A,CDKN1C,HLA-DRB1,PCSK1N,PMAIP1,SOCS1,SLN,MAPT,CRK,TMSB4X,MMP9
GO:BP	leukocyte activation	GO:0045321	false	0.0000027536609230528326	5.560089538412152	939	111	12	62700	CCL19,MT1G,SOCS3,S100A12,PLA2G4A,CAMP,CXCR5,HLA-DRB1,SOCS1,MAPT,JUNB,MDK
GO:BP	nucleic acid metabolic process	GO:0090304	false	0.0000029236789557111177	5.5340703182456386	7482	111	34	62700	ALX1,CKS2,SSX3,NFKBIA,S100A12,IER2,TOP3B,STUB1,GPKOW,HNF1A,CDKN1C,HLA-DRB1,FOXD1,GATA4,YEATS4,PUF60,IRX5,ZFPL1,UXT,RBFOX2,APEX2,POU3F4,POU1F1,MAPT,CTAG2,SNRPE,S100A11,ALKBH4,GAR1,JUNB,MDK,CRK,PFN1,TMSB4X
GO:BP	cell killing	GO:0001906	false	0.0000031303570380230363	5.504406125456712	218	111	7	62700	SPAG11B,CD1A,S100A12,CAMP,RPL30,HLA-DRB1,CRK
GO:BP	enzyme-linked receptor protein signaling pathway	GO:0007167	false	0.0000034055096652981823	5.467817882792998	960	111	12	62700	AREG,SOCS3,BLK,STUB1,HNF1A,CDKN1C,FOXD1,GATA4,SOCS1,NPPB,CRK,MMP9
GO:BP	positive regulation of protein metabolic process	GO:0051247	false	0.0000035550839392140833	5.449150140670607	1374	111	14	62700	CCL19,AREG,NFKBIA,S100A12,STUB1,CAMP,HNF1A,VPS28,HLA-DRB1,PMAIP1,SOCS1,MAPT,ARAF,MMP9
GO:BP	embryonic morphogenesis	GO:0048598	false	0.000003568506489915411	5.447513509070458	615	111	10	62700	ALX1,SOCS3,DUSP2,HNF1A,CDKN1C,GATA4,IRX5,POU3F4,PFN1,MMP9
GO:BP	regulation of protein modification process	GO:0031399	false	0.000003853937601367257	5.414095321232527	1385	111	14	62700	CCL19,AREG,SOCS3,S100A12,STUB1,CAMP,HNF1A,VPS28,CDKN1C,HLA-DRB1,SOCS1,MAPT,ARAF,MMP9
GO:BP	macromolecule localization	GO:0033036	false	0.00000414400153276947	5.382580092627399	3204	111	21	62700	RAB38,BLK,KLHL20,APOA4,NFKBIA,PLA2G4A,SPCS1,HNF1A,NUBP1,NUP160,VPS28,ABCD1,HLA-DRB1,CANX,SNX12,MAPT,TJP1,RPH3AL,CRK,ARL17A,TMSB4X
GO:BP	regulation of multicellular organismal development	GO:2000026	false	0.00000414400153276947	5.382580092627399	1396	111	14	62700	CCL19,NFKBIA,CAMP,CDKN1C,HLA-DRB1,GATA4,SOCS1,RBFOX2,NPPB,MAPT,TJP1,JUNB,MDK,MMP9
GO:BP	regulation of biological quality	GO:0065008	false	0.00000414400153276947	5.382580092627399	2918	111	20	62700	RAB38,NENF,BLK,STUB1,PLA2G4A,HNF1A,ABCD1,HLA-DRB1,FOXD1,UXT,PCSK1N,GNG3,PMAIP1,NPPB,MAPT,TJP1,RPH3AL,CRK,PFN1,TMSB4X
GO:BP	regulation of protein metabolic process	GO:0051246	false	0.000004620640542142634	5.335297815648358	2389	111	18	62700	CCL19,AREG,SOCS3,NFKBIA,S100A12,STUB1,CAMP,HNF1A,VPS28,CDKN1C,HLA-DRB1,PCSK1N,PMAIP1,SOCS1,SNX12,MAPT,ARAF,MMP9
GO:BP	cellular homeostasis	GO:0019725	false	0.000005051644906528698	5.296567184750736	814	111	11	62700	CCL19,RAB38,FTL,HNF1A,NUBP1,HLA-DRB1,GATA4,FTH1,PLCD1,PLCH2,TJP1
GO:BP	response to endogenous stimulus	GO:0009719	false	0.000007099894694369181	5.148748092688465	1696	111	15	62700	CCL19,MT1G,AREG,SOCS3,IER2,STUB1,CAMP,HNF1A,CDKN1C,FOXD1,GATA4,SOCS1,RBFOX2,MAPT,CRK
GO:BP	organic substance transport	GO:0071702	false	0.000007608657624203824	5.118691957923946	3039	111	20	62700	CCL19,RAB38,BLK,KLHL20,APOA4,NFKBIA,PLA2G4A,SPCS1,HNF1A,NUP160,VPS28,ABCD1,HLA-DRB1,CANX,PLCD1,SLN,SNX12,PLCH2,RPH3AL,ARL17A
GO:BP	positive regulation of transferase activity	GO:0051347	false	0.000008771074217482432	5.056947214141894	522	111	9	62700	CCL19,AREG,APOA4,S100A12,STUB1,HNF1A,HLA-DRB1,SOCS1,MAPT
GO:BP	cellular response to oxygen-containing compound	GO:1901701	false	0.000008812773076807627	5.054887412535213	1269	111	13	62700	SOCS3,APOA4,NFKBIA,CAMP,HNF1A,HLA-DRB1,GATA4,SOCS1,MAPT,TJP1,JUNB,CRK,MMP9
GO:BP	positive regulation of signal transduction	GO:0009967	false	0.000010055548082578426	4.997594252988436	1510	111	14	62700	CCL19,NENF,S100A12,HNF1A,GADD45G,CDKN1C,HLA-DRB1,FOXD1,GATA4,INSL3,PMAIP1,SOCS1,CRK,MMP9
GO:BP	monoatomic ion transport	GO:0006811	false	0.000010171853541080718	4.992599901618466	1287	111	13	62700	CCL19,UQCRH,PLP2,FTL,COX6B1,KCNJ4,FTH1,PLCD1,SLN,PLCH2,S100A6,TMSB4X,MMP9
GO:BP	cellular response to organic substance	GO:0071310	false	0.000010174384853286564	4.99249183889873	2001	111	16	62700	CCL19,SOCS3,NFKBIA,PLP2,STUB1,CAMP,CXCR5,HNF1A,HLA-DRB1,GATA4,SOCS1,RBFOX2,TUBA1B,TJP1,CRK,TMSB4X
GO:BP	positive regulation of cell migration	GO:0030335	false	0.000010223294134490678	4.990409143935126	534	111	9	62700	CCL19,INSL3,TJP1,S100A11,MDK,CRK,PFN1,TMSB4X,MMP9
GO:BP	protein modification process	GO:0036211	false	0.000010402126271876928	4.982877878609012	3409	111	21	62700	CCL19,AREG,SOCS3,BLK,KLHL20,S100A12,DUSP2,STUB1,CAMP,HNF1A,VPS28,CDKN1C,HLA-DRB1,YEATS4,SOCS1,MAPT,ALKBH4,ARAF,DUSP9,SPRR1B,MMP9
GO:BP	cell activation	GO:0001775	false	0.000010573350089633587	4.975787387817825	1082	111	12	62700	CCL19,MT1G,SOCS3,S100A12,PLA2G4A,CAMP,CXCR5,HLA-DRB1,SOCS1,MAPT,JUNB,MDK
GO:BP	regulation of transport	GO:0051049	false	0.000010680431456879877	4.971411202779627	1762	111	15	62700	CCL19,BLK,APOA4,NFKBIA,PLA2G4A,HNF1A,KCNJ4,VPS28,HLA-DRB1,SLN,SNX12,NPPB,RPH3AL,TMSB4X,MMP9
GO:BP	response to oxidative stress	GO:0006979	false	0.000010758533067712485	4.968246940939981	393	111	8	62700	GPX2,AREG,APOA4,HNF1A,ABCD1,MAPT,CRK,MMP9
GO:BP	response to other organism	GO:0051707	false	0.000010864510731658191	4.963989826759514	1527	111	14	62700	SPAG11B,CCL19,BLK,TRDV2,APOA4,NFKBIA,TRAV20,S100A12,CAMP,RPL30,HLA-DRB1,PMAIP1,TJP1,CRK
GO:BP	response to external biotic stimulus	GO:0043207	false	0.000011045499690395901	4.956814632180706	1530	111	14	62700	SPAG11B,CCL19,BLK,TRDV2,APOA4,NFKBIA,TRAV20,S100A12,CAMP,RPL30,HLA-DRB1,PMAIP1,TJP1,CRK
GO:BP	positive regulation of catalytic activity	GO:0043085	false	0.000011149252001987489	4.952754268248657	1091	111	12	62700	CCL19,AREG,APOA4,S100A12,STUB1,HNF1A,HLA-DRB1,PMAIP1,SOCS1,MAPT,CRK,TMSB4X
GO:BP	response to nitrogen compound	GO:1901698	false	0.000012654547748291607	4.897753371164046	1105	111	12	62700	CCL19,AREG,SOCS3,NFKBIA,STUB1,CAMP,HNF1A,CANX,PMAIP1,SOCS1,CRK,MMP9
GO:BP	regulation of phosphorylation	GO:0042325	false	0.000013958103567175283	4.855173583593867	1117	111	12	62700	CCL19,AREG,SOCS3,S100A12,CAMP,HNF1A,CDKN1C,HLA-DRB1,SOCS1,MAPT,ARAF,MMP9
GO:BP	response to biotic stimulus	GO:0009607	false	0.000013958103567175283	4.855173583593867	1565	111	14	62700	SPAG11B,CCL19,BLK,TRDV2,APOA4,NFKBIA,TRAV20,S100A12,CAMP,RPL30,HLA-DRB1,PMAIP1,TJP1,CRK
GO:BP	positive regulation of phosphorylation	GO:0042327	false	0.000013958103567175283	4.855173583593867	728	111	10	62700	CCL19,AREG,S100A12,CAMP,HNF1A,HLA-DRB1,SOCS1,MAPT,ARAF,MMP9
GO:BP	CD4-positive, alpha-beta T cell differentiation	GO:0043367	false	0.00001396369563182734	4.854999626118134	94	111	5	62700	CCL19,SOCS3,HLA-DRB1,SOCS1,JUNB
GO:BP	positive regulation of cell motility	GO:2000147	false	0.00001396369563182734	4.854999626118134	560	111	9	62700	CCL19,INSL3,TJP1,S100A11,MDK,CRK,PFN1,TMSB4X,MMP9
GO:BP	embryo development	GO:0009790	false	0.000014011878919448857	4.853503624197796	1120	111	12	62700	ALX1,SOCS3,DUSP2,HNF1A,CDKN1C,GATA4,IRX5,POU3F4,TJP1,JUNB,PFN1,MMP9
GO:BP	positive regulation of locomotion	GO:0040017	false	0.000017050325285380416	4.768267331140798	575	111	9	62700	CCL19,INSL3,TJP1,S100A11,MDK,CRK,PFN1,TMSB4X,MMP9
GO:BP	establishment of localization in cell	GO:0051649	false	0.000019139724548821996	4.71806431670481	2388	111	17	62700	RAB38,KLHL20,NFKBIA,PLA2G4A,SPCS1,NUP160,VPS28,ABCD1,HLA-DRB1,CANX,UXT,PMAIP1,SNX12,MAPT,TUBA1B,RPH3AL,ARL17A
GO:BP	hemopoiesis	GO:0030097	false	0.00001950767559497705	4.709794475167964	951	111	11	62700	CCL19,MT1G,SOCS3,NFKBIA,CDKN1C,HLA-DRB1,SOCS1,RBFOX2,JUNB,MDK,MMP9
GO:BP	glycerophospholipid metabolic process	GO:0006650	false	0.000020920390531170475	4.679430212541413	300	111	7	62700	RAB38,SOCS3,APOA4,PLA2G4A,PLCD1,SOCS1,PLCH2
GO:BP	positive regulation of multicellular organismal process	GO:0051240	false	0.000021233368489338433	4.672981103324043	1629	111	14	62700	CCL19,ALX1,PLA2G4A,CAMP,GADD45G,HLA-DRB1,FOXD1,GATA4,SOCS1,SLN,NPPB,MAPT,TJP1,MDK
GO:BP	anatomical structure formation involved in morphogenesis	GO:0048646	false	0.000021619122462362077	4.665161938388652	1172	111	12	62700	KIF26B,DUSP2,CAMP,HNF1A,FOXD1,GATA4,NPPB,TJP1,JUNB,MDK,PFN1,MMP9
GO:BP	regulation of cellular component organization	GO:0051128	false	0.000022109819294528848	4.6554148069332575	2419	111	17	62700	CCL19,APOA4,STUB1,NUBP1,VPS28,PMAIP1,SLN,SNX12,NPPB,MAPT,TJP1,ALKBH4,MDK,CRK,PFN1,TMSB4X,MMP9
GO:BP	negative regulation of response to stimulus	GO:0048585	false	0.000022392645991863343	4.64989458566306	1639	111	14	62700	NENF,SOCS3,NFKBIA,DUSP2,STUB1,HLA-DRB1,GATA4,SOCS1,RPH3AL,MDK,CRK,TMSB4X,DUSP9,MMP9
GO:BP	neuron differentiation	GO:0030182	false	0.00002269828538332158	4.644006947947251	1404	111	13	62700	AREG,APOA4,IER2,MYOT,CDKN1C,FOXD1,IRX5,RBFOX2,POU3F4,MAPT,S100A6,MDK,CRK
GO:BP	organophosphate biosynthetic process	GO:0090407	false	0.000024155781530872026	4.616978906881481	604	111	9	62700	RAB38,PMVK,SOCS3,PLA2G4A,HNF1A,NDUFA3,SOCS1,NPPB,TMSB4X
GO:BP	protein localization	GO:0008104	false	0.000024848255187857455	4.60470410145336	2728	111	18	62700	RAB38,BLK,KLHL20,NFKBIA,SPCS1,HNF1A,NUBP1,NUP160,VPS28,HLA-DRB1,CANX,SNX12,MAPT,TJP1,RPH3AL,CRK,ARL17A,TMSB4X
GO:BP	cellular macromolecule localization	GO:0070727	false	0.000026010213379831548	4.584856084970476	2738	111	18	62700	RAB38,BLK,KLHL20,NFKBIA,SPCS1,HNF1A,NUBP1,NUP160,VPS28,HLA-DRB1,CANX,SNX12,MAPT,TJP1,RPH3AL,CRK,ARL17A,TMSB4X
GO:BP	cellular response to stress	GO:0033554	false	0.000027429470492273977	4.561782576081331	1925	111	15	62700	CCL19,APOA4,NFKBIA,STUB1,GADD45G,ABCD1,CANX,YEATS4,PMAIP1,APEX2,MAPT,JUNB,CRK,DUSP9,MMP9
GO:BP	cellular lipid metabolic process	GO:0044255	false	0.000030478249131557403	4.516009985309592	1003	111	11	62700	RAB38,PMVK,SOCS3,APOA4,PLA2G4A,HNF1A,ABCD1,SMPD2,PLCD1,SOCS1,PLCH2
GO:BP	locomotion	GO:0040011	false	0.000032213975467648224	4.491955676387242	1225	111	12	62700	CCL19,S100A12,PLP2,CXCR5,INSL3,TJP1,S100A11,MDK,CRK,PFN1,TMSB4X,MMP9
GO:BP	biological process involved in interspecies interaction between organisms	GO:0044419	false	0.000032213975467648224	4.491955676387242	1698	111	14	62700	SPAG11B,CCL19,BLK,TRDV2,APOA4,NFKBIA,TRAV20,S100A12,CAMP,RPL30,HLA-DRB1,PMAIP1,TJP1,CRK
GO:BP	regulation of protein phosphorylation	GO:0001932	false	0.00003325332753248335	4.478164890009321	1014	111	11	62700	CCL19,AREG,SOCS3,S100A12,CAMP,HNF1A,CDKN1C,HLA-DRB1,SOCS1,ARAF,MMP9
GO:BP	cytoskeleton organization	GO:0007010	false	0.00003330767452351317	4.477455687839033	1461	111	13	62700	KLHL20,NUBP1,HLA-DRB1,YEATS4,UXT,MAPT,TUBA1B,TJP1,ALKBH4,MDK,CRK,PFN1,TMSB4X
GO:BP	nervous system development	GO:0007399	false	0.000034452491160626996	4.462779370035065	2513	111	17	62700	AREG,APOA4,IER2,MYOT,COX6B1,ABCD1,CDKN1C,FOXD1,IRX5,RBFOX2,POU3F4,POU1F1,MAPT,S100A6,MDK,CRK,PFN1
GO:BP	inflammatory response	GO:0006954	false	0.000036434267280790806	4.438489960024438	824	111	10	62700	CCL19,SOCS3,NFKBIA,S100A12,ABCD1,HLA-DRB1,MAPT,MDK,TMSB4X,MMP9
GO:BP	generation of neurons	GO:0048699	false	0.000039110490906291505	4.407706732844711	1485	111	13	62700	AREG,APOA4,IER2,MYOT,CDKN1C,FOXD1,IRX5,RBFOX2,POU3F4,MAPT,S100A6,MDK,CRK
GO:BP	CD4-positive, alpha-beta T cell activation	GO:0035710	false	0.00003912459314818462	4.407550165596731	119	111	5	62700	CCL19,SOCS3,HLA-DRB1,SOCS1,JUNB
GO:BP	regulation of transferase activity	GO:0051338	false	0.00003964265578002295	4.401837258526477	834	111	10	62700	CCL19,AREG,APOA4,S100A12,STUB1,HNF1A,CDKN1C,HLA-DRB1,SOCS1,MAPT
GO:BP	phosphorylation	GO:0016310	false	0.00003964265578002295	4.401837258526477	1735	111	14	62700	CCL19,PMVK,AREG,SOCS3,BLK,S100A12,CAMP,HNF1A,CDKN1C,HLA-DRB1,SOCS1,MAPT,ARAF,MMP9
GO:BP	regulation of CD4-positive, alpha-beta T cell differentiation	GO:0043370	false	0.0000428185434444558	4.368368110156817	54	111	4	62700	CCL19,HLA-DRB1,SOCS1,JUNB
GO:BP	T cell activation involved in immune response	GO:0002286	false	0.00004325716951264224	4.363941901569547	122	111	5	62700	CCL19,SOCS3,HLA-DRB1,JUNB,MDK
GO:BP	monoatomic ion transmembrane transport	GO:0034220	false	0.00004549136223972012	4.342071058018683	1054	111	11	62700	CCL19,UQCRH,PLP2,COX6B1,KCNJ4,PLCD1,SLN,PLCH2,S100A6,TMSB4X,MMP9
GO:BP	maintenance of location	GO:0051235	false	0.00004583301351147533	4.338821587041077	345	111	7	62700	CCL19,NFKBIA,FTL,FTH1,PLCD1,PLCH2,TMSB4X
GO:BP	alpha-beta T cell differentiation	GO:0046632	false	0.00004610111686612291	4.336288553071986	124	111	5	62700	CCL19,SOCS3,HLA-DRB1,SOCS1,JUNB
GO:BP	positive regulation of protein phosphorylation	GO:0001934	false	0.00004776641997854566	4.32087730721624	666	111	9	62700	CCL19,AREG,S100A12,CAMP,HNF1A,HLA-DRB1,SOCS1,ARAF,MMP9
GO:BP	regulation of MAPK cascade	GO:0043408	false	0.00004867862915839326	4.312661660461038	668	111	9	62700	CCL19,NENF,S100A12,DUSP2,GADD45G,HLA-DRB1,GATA4,CRK,DUSP9
GO:BP	monoatomic cation transport	GO:0006812	false	0.00005155940482148705	4.287692104589306	1071	111	11	62700	CCL19,UQCRH,FTL,COX6B1,KCNJ4,FTH1,PLCD1,SLN,PLCH2,TMSB4X,MMP9
GO:BP	tube morphogenesis	GO:0035239	false	0.00005316259760963717	4.27439380688713	867	111	10	62700	AREG,KIF26B,CAMP,FOXD1,GATA4,NPPB,TJP1,JUNB,MDK,PFN1
GO:BP	catabolic process	GO:0009056	false	0.00005425116168612957	4.265590957784057	2616	111	17	62700	KLHL20,APOA4,STUB1,PLA2G4A,VPS28,ABCD1,DHDH,CANX,GATA4,SMPD2,PLCD1,PMAIP1,SNX12,PLCH2,MAPT,ARAF,MMP9
GO:BP	myeloid leukocyte differentiation	GO:0002573	false	0.00005677340761693885	4.24585503804834	231	111	6	62700	CCL19,MT1G,HLA-DRB1,SOCS1,JUNB,MMP9
GO:BP	positive regulation of developmental process	GO:0051094	false	0.00005710141762816629	4.243353109609712	1310	111	12	62700	CCL19,ALX1,SOCS3,CAMP,HLA-DRB1,FOXD1,GATA4,SOCS1,MAPT,TJP1,JUNB,MDK
GO:BP	negative regulation of nitrogen compound metabolic process	GO:0051172	false	0.00006028359586187694	4.2198008503123825	2353	111	16	62700	ALX1,SOCS3,HNF1A,VPS28,CDKN1C,FOXD1,GATA4,UXT,PCSK1N,SOCS1,RBFOX2,SNX12,POU1F1,MAPT,S100A11,MMP9
GO:BP	regulation of cell differentiation	GO:0045595	false	0.00006122585701641192	4.213065127070645	1562	111	13	62700	CCL19,ALX1,AREG,SOCS3,NFKBIA,CDKN1C,HLA-DRB1,SOCS1,RBFOX2,MAPT,JUNB,MDK,MMP9
GO:BP	maintenance of location in cell	GO:0051651	false	0.00006122585701641192	4.213065127070645	235	111	6	62700	CCL19,FTL,FTH1,PLCD1,PLCH2,TMSB4X
GO:BP	intracellular transport	GO:0046907	false	0.00006122585701641192	4.213065127070645	1816	111	14	62700	RAB38,KLHL20,NFKBIA,SPCS1,NUP160,VPS28,ABCD1,UXT,PMAIP1,SNX12,MAPT,TUBA1B,RPH3AL,ARL17A
GO:BP	positive regulation of protein modification process	GO:0031401	false	0.00006388003107763515	4.194634881249238	890	111	10	62700	CCL19,AREG,S100A12,STUB1,CAMP,HNF1A,HLA-DRB1,SOCS1,ARAF,MMP9
GO:BP	regulation of binding	GO:0051098	false	0.00006388003107763515	4.194634881249238	367	111	7	62700	BLK,NFKBIA,STUB1,SLN,CRK,TMSB4X,MMP9
GO:BP	transmembrane transport	GO:0055085	false	0.00006760547991452988	4.170018099913614	1579	111	13	62700	CCL19,UQCRH,PLP2,HNF1A,COX6B1,KCNJ4,ABCD1,PLCD1,SLN,PLCH2,S100A6,TMSB4X,MMP9
GO:BP	cell projection organization	GO:0030030	false	0.00006819093560774024	4.16627335081521	1581	111	13	62700	CCL19,AREG,APOA4,MYOT,NUBP1,ABCD1,FOXD1,RBFOX2,MAPT,S100A6,MDK,CRK,PFN1
GO:BP	response to inorganic substance	GO:0010035	false	0.00007160163506549636	4.145077060208698	530	111	8	62700	CCL19,MT1G,AREG,APOA4,MAPT,JUNB,CRK,MMP9
GO:BP	positive regulation of cellular biosynthetic process	GO:0031328	false	0.00007164474457248842	4.144815661329134	2684	111	17	62700	CCL19,ALX1,RAB38,APOA4,NFKBIA,IER2,HNF1A,ABCD1,CDKN1C,HLA-DRB1,FOXD1,GATA4,YEATS4,POU1F1,JUNB,MDK,TMSB4X
GO:BP	regulation of inflammatory response	GO:0050727	false	0.00007298593317618755	4.136760834847212	376	111	7	62700	SOCS3,NFKBIA,S100A12,HLA-DRB1,MDK,TMSB4X,MMP9
GO:BP	regulation of transcription by RNA polymerase II	GO:0006357	false	0.0000763140113110213	4.117395717924307	2408	111	16	62700	ALX1,CKS2,NFKBIA,IER2,HNF1A,CDKN1C,FOXD1,GATA4,YEATS4,IRX5,UXT,POU3F4,POU1F1,JUNB,CRK,PFN1
GO:BP	positive regulation of transport	GO:0051050	false	0.00007708800213580823	4.113013209649142	913	111	10	62700	CCL19,BLK,NFKBIA,PLA2G4A,HNF1A,VPS28,HLA-DRB1,NPPB,RPH3AL,TMSB4X
GO:BP	positive regulation of biosynthetic process	GO:0009891	false	0.00007708800213580823	4.113013209649142	2703	111	17	62700	CCL19,ALX1,RAB38,APOA4,NFKBIA,IER2,HNF1A,ABCD1,CDKN1C,HLA-DRB1,FOXD1,GATA4,YEATS4,POU1F1,JUNB,MDK,TMSB4X
GO:BP	response to cytokine	GO:0034097	false	0.00007856974932487607	4.104744632460257	916	111	10	62700	CCL19,SOCS3,KLHL20,NFKBIA,PLP2,CAMP,CXCR5,SOCS1,TUBA1B,TMSB4X
GO:BP	positive regulation of small molecule metabolic process	GO:0062013	false	0.00008486883612721102	4.071251753602724	144	111	5	62700	APOA4,HNF1A,ABCD1,PMAIP1,TMSB4X
GO:BP	negative regulation of macromolecule metabolic process	GO:0010605	false	0.00008486883612721102	4.071251753602724	3339	111	19	62700	ALX1,SOCS3,HNF1A,VPS28,ABCD1,CDKN1C,HLA-DRB1,FOXD1,GATA4,UXT,PCSK1N,SOCS1,RBFOX2,SNX12,POU1F1,MAPT,S100A11,TMSB4X,MMP9
GO:BP	negative regulation of cell communication	GO:0010648	false	0.00008619934446785938	4.064496036902363	1378	111	12	62700	SOCS3,NFKBIA,DUSP2,STUB1,GATA4,SOCS1,MAPT,RPH3AL,MDK,TMSB4X,DUSP9,MMP9
GO:BP	negative regulation of signaling	GO:0023057	false	0.00008619934446785938	4.064496036902363	1378	111	12	62700	SOCS3,NFKBIA,DUSP2,STUB1,GATA4,SOCS1,MAPT,RPH3AL,MDK,TMSB4X,DUSP9,MMP9
GO:BP	lipid biosynthetic process	GO:0008610	false	0.00008619934446785938	4.064496036902363	728	111	9	62700	RAB38,PMVK,SOCS3,APOA4,PLA2G4A,HNF1A,ABCD1,SMPD2,SOCS1
GO:BP	glycerolipid metabolic process	GO:0046486	false	0.00008674158988382165	4.0617726219446615	389	111	7	62700	RAB38,SOCS3,APOA4,PLA2G4A,PLCD1,SOCS1,PLCH2
GO:BP	growth	GO:0040007	false	0.00008674158988382165	4.0617726219446615	930	111	10	62700	MT1G,AREG,KIF26B,NUBP1,CDKN1C,GATA4,NPPB,MAPT,MDK,CRK
GO:BP	RNA metabolic process	GO:0016070	false	0.00010037558892751366	3.9983718935965094	6934	111	29	62700	ALX1,CKS2,SSX3,NFKBIA,S100A12,IER2,GPKOW,HNF1A,CDKN1C,HLA-DRB1,FOXD1,GATA4,YEATS4,PUF60,IRX5,ZFPL1,UXT,RBFOX2,POU3F4,POU1F1,MAPT,CTAG2,SNRPE,GAR1,JUNB,MDK,CRK,PFN1,TMSB4X
GO:BP	establishment of protein localization	GO:0045184	false	0.00010751249424533461	3.968541062571647	1925	111	14	62700	RAB38,BLK,KLHL20,NFKBIA,SPCS1,HNF1A,NUP160,VPS28,HLA-DRB1,CANX,SNX12,MAPT,RPH3AL,ARL17A
GO:BP	positive regulation of lipid metabolic process	GO:0045834	false	0.00010978750923221855	3.9594470677192506	153	111	5	62700	CCL19,RAB38,APOA4,ABCD1,MAPT
GO:BP	regulation of alpha-beta T cell differentiation	GO:0046637	false	0.00011305828828158204	3.9466975941057867	72	111	4	62700	CCL19,HLA-DRB1,SOCS1,JUNB
GO:BP	cell motility	GO:0048870	false	0.00011610051593190495	3.93516585032274	1676	111	13	62700	CCL19,S100A12,IER2,CXCR5,INSL3,RBFOX2,TJP1,S100A11,MDK,CRK,PFN1,TMSB4X,MMP9
GO:BP	regulation of hemopoiesis	GO:1903706	false	0.00011631406607009365	3.934367762079516	409	111	7	62700	CCL19,NFKBIA,HLA-DRB1,SOCS1,RBFOX2,JUNB,MDK
GO:BP	T-helper cell differentiation	GO:0042093	false	0.00011731654743519677	3.93064072656351	73	111	4	62700	CCL19,SOCS3,HLA-DRB1,JUNB
GO:BP	regulation of mitochondrial membrane potential	GO:0051881	false	0.00011731654743519677	3.93064072656351	73	111	4	62700	HNF1A,ABCD1,PMAIP1,MAPT
GO:BP	positive regulation of intracellular signal transduction	GO:1902533	false	0.00012162857132627692	3.9149643945383983	972	111	10	62700	CCL19,NENF,S100A12,HNF1A,GADD45G,HLA-DRB1,GATA4,INSL3,PMAIP1,CRK
GO:BP	defense response to other organism	GO:0098542	false	0.00012162857132627692	3.9149643945383983	1196	111	11	62700	SPAG11B,CCL19,BLK,TRDV2,APOA4,NFKBIA,S100A12,CAMP,RPL30,PMAIP1,CRK
GO:BP	MAPK cascade	GO:0000165	false	0.00012162857132627692	3.9149643945383983	766	111	9	62700	CCL19,NENF,S100A12,DUSP2,GADD45G,HLA-DRB1,GATA4,CRK,DUSP9
GO:BP	transcription by RNA polymerase II	GO:0006366	false	0.00012206255371934739	3.9134175482363878	2521	111	16	62700	ALX1,CKS2,NFKBIA,IER2,HNF1A,CDKN1C,FOXD1,GATA4,YEATS4,IRX5,UXT,POU3F4,POU1F1,JUNB,CRK,PFN1
GO:BP	CD4-positive, alpha-beta T cell differentiation involved in immune response	GO:0002294	false	0.00012724273686233958	3.895366998229961	75	111	4	62700	CCL19,SOCS3,HLA-DRB1,JUNB
GO:BP	regulation of CD4-positive, alpha-beta T cell activation	GO:2000514	false	0.00012724273686233958	3.895366998229961	75	111	4	62700	CCL19,HLA-DRB1,SOCS1,JUNB
GO:BP	alpha-beta T cell activation involved in immune response	GO:0002287	false	0.00013297269313153847	3.8762375352727223	76	111	4	62700	CCL19,SOCS3,HLA-DRB1,JUNB
GO:BP	alpha-beta T cell differentiation involved in immune response	GO:0002293	false	0.00013297269313153847	3.8762375352727223	76	111	4	62700	CCL19,SOCS3,HLA-DRB1,JUNB
GO:BP	neurogenesis	GO:0022008	false	0.00013447447885210926	3.8713601301254386	1708	111	13	62700	AREG,APOA4,IER2,MYOT,CDKN1C,FOXD1,IRX5,RBFOX2,POU3F4,MAPT,S100A6,MDK,CRK
GO:BP	monoatomic cation homeostasis	GO:0055080	false	0.00013774754702812987	3.8609161262085387	592	111	8	62700	CCL19,RAB38,FTL,NUBP1,FTH1,PLCD1,NPPB,PLCH2
GO:BP	cellular response to endogenous stimulus	GO:0071495	false	0.00013774754702812987	3.8609161262085387	1458	111	12	62700	MT1G,SOCS3,STUB1,CAMP,HNF1A,CDKN1C,FOXD1,GATA4,SOCS1,RBFOX2,MAPT,CRK
GO:BP	positive regulation of kinase activity	GO:0033674	false	0.00014661623632430184	3.8338179331355304	428	111	7	62700	CCL19,AREG,S100A12,HNF1A,HLA-DRB1,SOCS1,MAPT
GO:BP	monoatomic ion homeostasis	GO:0050801	false	0.00015214859215491853	3.8177320618544766	601	111	8	62700	CCL19,RAB38,FTL,NUBP1,FTH1,PLCD1,NPPB,PLCH2
GO:BP	cell migration	GO:0016477	false	0.00015253684222134244	3.816625248507428	1475	111	12	62700	CCL19,S100A12,CXCR5,INSL3,RBFOX2,TJP1,S100A11,MDK,CRK,PFN1,TMSB4X,MMP9
GO:BP	epithelium development	GO:0060429	false	0.00015318721633418542	3.8147774756118404	1233	111	11	62700	AREG,SOCS3,KIF26B,CDKN1C,FOXD1,GATA4,TJP1,MDK,PFN1,SPRR1B,MMP9
GO:BP	protein phosphorylation	GO:0006468	false	0.00017049411040416244	3.768290618801404	1493	111	12	62700	CCL19,AREG,SOCS3,BLK,S100A12,CAMP,HNF1A,CDKN1C,HLA-DRB1,SOCS1,ARAF,MMP9
GO:BP	leukocyte differentiation	GO:0002521	false	0.00018329330057919495	3.7368534083310667	619	111	8	62700	CCL19,MT1G,SOCS3,HLA-DRB1,SOCS1,JUNB,MDK,MMP9
GO:BP	proteolysis	GO:0006508	false	0.00018329330057919495	3.7368534083310667	1766	111	13	62700	KLHL20,STUB1,SPCS1,HNF1A,VPS28,CANX,PRSS1,PCSK1N,PMAIP1,SNX12,MAPT,ARAF,MMP9
GO:BP	negative regulation of metabolic process	GO:0009892	false	0.00018329330057919495	3.7368534083310667	3563	111	19	62700	ALX1,SOCS3,HNF1A,VPS28,ABCD1,CDKN1C,HLA-DRB1,FOXD1,GATA4,UXT,PCSK1N,SOCS1,RBFOX2,SNX12,POU1F1,MAPT,S100A11,TMSB4X,MMP9
GO:BP	response to organonitrogen compound	GO:0010243	false	0.00018654447152009288	3.7292176172953297	1031	111	10	62700	AREG,SOCS3,NFKBIA,STUB1,CAMP,HNF1A,CANX,SOCS1,CRK,MMP9
GO:BP	antimicrobial humoral immune response mediated by antimicrobial peptide	GO:0061844	false	0.0001865568715030751	3.729188749834585	84	111	4	62700	SPAG11B,S100A12,CAMP,RPL30
GO:BP	T cell differentiation involved in immune response	GO:0002292	false	0.0001865568715030751	3.729188749834585	84	111	4	62700	CCL19,SOCS3,HLA-DRB1,JUNB
GO:BP	negative regulation of signal transduction	GO:0009968	false	0.00019180463916467557	3.717140892789685	1268	111	11	62700	SOCS3,NFKBIA,DUSP2,STUB1,GATA4,SOCS1,RPH3AL,MDK,TMSB4X,DUSP9,MMP9
GO:BP	reproductive process	GO:0022414	false	0.0001942606890677792	3.711615075098818	1518	111	12	62700	LY6K,SPAG11B,AREG,CKS2,HNF1A,CDKN1C,GATA4,INSL3,IRX5,JUNB,MDK,MMP9
GO:BP	alpha-beta T cell activation	GO:0046631	false	0.00019520766266113753	3.709503138584633	177	111	5	62700	CCL19,SOCS3,HLA-DRB1,SOCS1,JUNB
GO:BP	cellular response to cytokine stimulus	GO:0071345	false	0.00019754683877933694	3.7043299156746374	825	111	9	62700	CCL19,SOCS3,NFKBIA,PLP2,CAMP,CXCR5,SOCS1,TUBA1B,TMSB4X
GO:BP	adaptive immune response based on somatic recombination of immune receptors built from immunoglobulin superfamily domains	GO:0002460	false	0.00019988576388857223	3.699218135770828	302	111	6	62700	CD1A,CCL19,SOCS3,PLA2G4A,HLA-DRB1,JUNB
GO:BP	positive regulation of insulin secretion	GO:0032024	false	0.00019988576388857223	3.699218135770828	86	111	4	62700	BLK,HNF1A,HLA-DRB1,RPH3AL
GO:BP	reproduction	GO:0000003	false	0.00020308640040710992	3.692319157963474	1528	111	12	62700	LY6K,SPAG11B,AREG,CKS2,HNF1A,CDKN1C,GATA4,INSL3,IRX5,JUNB,MDK,MMP9
GO:BP	tissue morphogenesis	GO:0048729	false	0.0002056870060591027	3.686793143283769	633	111	8	62700	AREG,SOCS3,KIF26B,HNF1A,FOXD1,GATA4,MDK,PFN1
GO:BP	regulation of T cell differentiation	GO:0045580	false	0.00020665220833845344	3.6847599493753527	180	111	5	62700	CCL19,HLA-DRB1,SOCS1,JUNB,MDK
GO:BP	embryonic organ development	GO:0048568	false	0.00021155512077499012	3.6745764579365363	459	111	7	62700	ALX1,SOCS3,CDKN1C,GATA4,IRX5,POU3F4,JUNB
GO:BP	T cell differentiation	GO:0030217	false	0.00021419392900775479	3.6691928427282368	307	111	6	62700	CCL19,SOCS3,HLA-DRB1,SOCS1,JUNB,MDK
GO:BP	plasma membrane bounded cell projection organization	GO:0120036	false	0.0002155360181514802	3.6664801446338378	1541	111	12	62700	CCL19,AREG,APOA4,MYOT,ABCD1,FOXD1,RBFOX2,MAPT,S100A6,MDK,CRK,PFN1
GO:BP	chemotaxis	GO:0006935	false	0.0002155360181514802	3.6664801446338378	461	111	7	62700	CCL19,S100A12,PLP2,CXCR5,MDK,CRK,TMSB4X
GO:BP	cell chemotaxis	GO:0060326	false	0.0002156205261107571	3.6663098986229667	308	111	6	62700	CCL19,S100A12,CXCR5,MDK,CRK,TMSB4X
GO:BP	taxis	GO:0042330	false	0.00021931239745632175	3.6589368175031076	463	111	7	62700	CCL19,S100A12,PLP2,CXCR5,MDK,CRK,TMSB4X
GO:BP	protein transport	GO:0015031	false	0.00021942287352784502	3.6587181017880415	1810	111	13	62700	RAB38,BLK,KLHL20,NFKBIA,SPCS1,HNF1A,NUP160,VPS28,HLA-DRB1,CANX,SNX12,RPH3AL,ARL17A
GO:BP	regulation of response to external stimulus	GO:0032101	false	0.00022268239975095554	3.652314107137947	1062	111	10	62700	CCL19,NENF,SOCS3,NFKBIA,S100A12,HLA-DRB1,MDK,CRK,TMSB4X,MMP9
GO:BP	positive regulation of secretion	GO:0051047	false	0.00023241294718226286	3.6337396820769263	313	111	6	62700	BLK,PLA2G4A,HNF1A,HLA-DRB1,NPPB,RPH3AL
GO:BP	positive regulation of cell-cell adhesion	GO:0022409	false	0.0002357093277681572	3.627623230720977	314	111	6	62700	CCL19,KIF26B,HLA-DRB1,SOCS1,TJP1,MDK
GO:BP	regulation of adaptive immune response based on somatic recombination of immune receptors built from immunoglobulin superfamily domains	GO:0002822	false	0.00023790158494999084	3.623602664592653	187	111	5	62700	CD1A,CCL19,PLA2G4A,HLA-DRB1,JUNB
GO:BP	positive regulation of cell adhesion	GO:0045785	false	0.0002456383960835133	3.6097037470428157	473	111	7	62700	CCL19,KIF26B,HLA-DRB1,SOCS1,TJP1,MDK,CRK
GO:BP	killing of cells of another organism	GO:0031640	false	0.0002550188558596186	3.5934277070443468	93	111	4	62700	SPAG11B,S100A12,CAMP,RPL30
GO:BP	disruption of cell in another organism	GO:0141061	false	0.0002550188558596186	3.5934277070443468	93	111	4	62700	SPAG11B,S100A12,CAMP,RPL30
GO:BP	tube development	GO:0035295	false	0.0002580409494350152	3.5883113688333688	1084	111	10	62700	AREG,KIF26B,CAMP,FOXD1,GATA4,NPPB,TJP1,JUNB,MDK,PFN1
GO:BP	positive regulation of protein localization	GO:1903829	false	0.0002622022492000962	3.581363587203521	479	111	7	62700	RAB38,BLK,HNF1A,VPS28,HLA-DRB1,MAPT,RPH3AL
GO:BP	positive regulation of MAPK cascade	GO:0043410	false	0.0002647215091185858	3.577210770024668	480	111	7	62700	CCL19,NENF,S100A12,GADD45G,HLA-DRB1,GATA4,CRK
GO:BP	mononuclear cell differentiation	GO:1903131	false	0.00027060087252783077	3.567670807393195	482	111	7	62700	CCL19,MT1G,SOCS3,HLA-DRB1,SOCS1,JUNB,MDK
GO:BP	chordate embryonic development	GO:0043009	false	0.00027060087252783077	3.567670807393195	665	111	8	62700	ALX1,SOCS3,HNF1A,CDKN1C,IRX5,TJP1,JUNB,PFN1
GO:BP	response to reactive oxygen species	GO:0000302	false	0.000293108663888852	3.5329713442244444	197	111	5	62700	AREG,APOA4,MAPT,CRK,MMP9
GO:BP	disruption of anatomical structure in another organism	GO:0141060	false	0.000293108663888852	3.5329713442244444	97	111	4	62700	SPAG11B,S100A12,CAMP,RPL30
GO:BP	monoatomic cation transmembrane transport	GO:0098655	false	0.00029641586392559096	3.528098556998448	881	111	9	62700	CCL19,UQCRH,COX6B1,KCNJ4,PLCD1,SLN,PLCH2,TMSB4X,MMP9
GO:BP	organic substance catabolic process	GO:1901575	false	0.00032031442764330796	3.4944234993481675	2173	111	14	62700	KLHL20,APOA4,STUB1,PLA2G4A,VPS28,ABCD1,DHDH,CANX,SMPD2,PLCD1,PMAIP1,SNX12,PLCH2,ARAF
GO:BP	regulation of adaptive immune response	GO:0002819	false	0.00032680234015336295	3.4857148422496174	202	111	5	62700	CD1A,CCL19,PLA2G4A,HLA-DRB1,JUNB
GO:BP	epithelial tube morphogenesis	GO:0060562	false	0.00032982305068407584	3.481718995643977	337	111	6	62700	AREG,KIF26B,FOXD1,GATA4,MDK,PFN1
GO:BP	embryo development ending in birth or egg hatching	GO:0009792	false	0.0003308202468358511	3.480407918647896	687	111	8	62700	ALX1,SOCS3,HNF1A,CDKN1C,IRX5,TJP1,JUNB,PFN1
GO:BP	regulation of proteolysis	GO:0030162	false	0.00034921765464497194	3.45690380872054	693	111	8	62700	STUB1,HNF1A,PCSK1N,PMAIP1,SNX12,MAPT,ARAF,MMP9
GO:BP	lipid catabolic process	GO:0016042	false	0.0003620202527459548	3.4412671327547453	344	111	6	62700	APOA4,PLA2G4A,ABCD1,SMPD2,PLCD1,PLCH2
GO:BP	response to lipid	GO:0033993	false	0.0003620202527459548	3.4412671327547453	907	111	9	62700	CCL19,PMVK,AREG,APOA4,NFKBIA,CAMP,GATA4,RBFOX2,TJP1
GO:BP	regulation of lipid metabolic process	GO:0019216	false	0.0003620202527459548	3.4412671327547453	344	111	6	62700	CCL19,RAB38,APOA4,STUB1,ABCD1,MAPT
GO:BP	regulation of kinase activity	GO:0043549	false	0.0003732887922901568	3.4279550492368607	701	111	8	62700	CCL19,AREG,S100A12,HNF1A,CDKN1C,HLA-DRB1,SOCS1,MAPT
GO:BP	neuron development	GO:0048666	false	0.00037368331974764853	3.427496287494838	1142	111	10	62700	AREG,APOA4,MYOT,CDKN1C,FOXD1,RBFOX2,MAPT,S100A6,MDK,CRK
GO:BP	regulation of lymphocyte differentiation	GO:0045619	false	0.00038828570080568463	3.4108486026950873	211	111	5	62700	CCL19,HLA-DRB1,SOCS1,JUNB,MDK
GO:BP	intracellular monoatomic cation homeostasis	GO:0030003	false	0.0003943876262850808	3.404076719289675	517	111	7	62700	CCL19,RAB38,FTL,NUBP1,FTH1,PLCD1,PLCH2
GO:BP	lymphocyte activation involved in immune response	GO:0002285	false	0.0003943876262850808	3.404076719289675	212	111	5	62700	CCL19,SOCS3,HLA-DRB1,JUNB,MDK
GO:BP	response to growth factor	GO:0070848	false	0.00039731590894565716	3.4008640449899814	709	111	8	62700	MT1G,IER2,STUB1,CDKN1C,FOXD1,GATA4,MAPT,CRK
GO:BP	response to bacterium	GO:0009617	false	0.00039989448314194066	3.398054587258175	710	111	8	62700	SPAG11B,NFKBIA,TRAV20,S100A12,CAMP,RPL30,HLA-DRB1,TJP1
GO:BP	regulation of cell migration	GO:0030334	false	0.00041718345912955627	3.37967291920804	928	111	9	62700	CCL19,INSL3,TJP1,S100A11,MDK,CRK,PFN1,TMSB4X,MMP9
GO:BP	morphogenesis of an epithelium	GO:0002009	false	0.0004219218431330562	3.374767990364522	524	111	7	62700	AREG,SOCS3,KIF26B,FOXD1,GATA4,MDK,PFN1
GO:BP	inorganic ion homeostasis	GO:0098771	false	0.0004219218431330562	3.374767990364522	524	111	7	62700	CCL19,FTL,NUBP1,FTH1,PLCD1,NPPB,PLCH2
GO:BP	intracellular monoatomic ion homeostasis	GO:0006873	false	0.00043069072877894497	3.365834476933666	526	111	7	62700	CCL19,RAB38,FTL,NUBP1,FTH1,PLCD1,PLCH2
GO:BP	cell-cell adhesion	GO:0098609	false	0.00044608124668587103	3.3505860341716054	939	111	9	62700	CCL19,APOA4,KIF26B,MYOT,HLA-DRB1,SOCS1,TJP1,S100A11,MDK
GO:BP	positive regulation of peptide hormone secretion	GO:0090277	false	0.00045316809933395485	3.343740669794641	111	111	4	62700	BLK,HNF1A,HLA-DRB1,RPH3AL
GO:BP	purine ribonucleotide metabolic process	GO:0009150	false	0.0004673576842291998	3.3303506123068733	364	111	6	62700	PMVK,HNF1A,ABCD1,NDUFA3,NPPB,TMSB4X
GO:BP	positive regulation of DNA-templated transcription	GO:0045893	false	0.000470050746376664	3.327855253379883	1699	111	12	62700	ALX1,NFKBIA,IER2,HNF1A,CDKN1C,HLA-DRB1,FOXD1,GATA4,YEATS4,POU1F1,JUNB,MDK
GO:BP	cell-cell signaling	GO:0007267	false	0.0004779874112669197	3.320583541231616	1703	111	12	62700	AREG,BLK,PLA2G4A,HNF1A,HLA-DRB1,FOXD1,GATA4,INSL3,MAPT,RPH3AL,MDK,PFN1
GO:BP	regulation of alpha-beta T cell activation	GO:0046634	false	0.0004779874112669197	3.320583541231616	113	111	4	62700	CCL19,HLA-DRB1,SOCS1,JUNB
GO:BP	positive regulation of peptide secretion	GO:0002793	false	0.0004779874112669197	3.320583541231616	113	111	4	62700	BLK,HNF1A,HLA-DRB1,RPH3AL
GO:BP	regulation of establishment of protein localization	GO:0070201	false	0.000478478052602227	3.3201379781637224	538	111	7	62700	BLK,HNF1A,VPS28,HLA-DRB1,SNX12,MAPT,RPH3AL
GO:BP	positive regulation of RNA biosynthetic process	GO:1902680	false	0.00048096504974288925	3.3178864813294653	1706	111	12	62700	ALX1,NFKBIA,IER2,HNF1A,CDKN1C,HLA-DRB1,FOXD1,GATA4,YEATS4,POU1F1,JUNB,MDK
GO:BP	antigen processing and presentation	GO:0019882	false	0.0004899237522268298	3.3098715047955847	114	111	4	62700	CD1A,CCL19,HLA-DRB1,RAB33A
GO:BP	negative regulation of molecular function	GO:0044092	false	0.0004953362599592648	3.3050998793185156	956	111	9	62700	NFKBIA,STUB1,HNF1A,CDKN1C,PCSK1N,SLN,MAPT,TMSB4X,MMP9
GO:BP	nitrogen compound transport	GO:0071705	false	0.0005052834233317347	3.2964649492853098	2292	111	14	62700	RAB38,BLK,KLHL20,NFKBIA,SPCS1,HNF1A,NUP160,VPS28,ABCD1,HLA-DRB1,CANX,SNX12,RPH3AL,ARL17A
GO:BP	regulation of hormone levels	GO:0010817	false	0.0005089075157263495	3.293361135264692	545	111	7	62700	BLK,STUB1,HNF1A,HLA-DRB1,FOXD1,PCSK1N,RPH3AL
GO:BP	positive regulation of T cell differentiation	GO:0045582	false	0.0005159834798239137	3.2873642029002452	116	111	4	62700	CCL19,HLA-DRB1,SOCS1,MDK
GO:BP	regulation of defense response	GO:0031347	false	0.0005727339901022725	3.2420470420031102	756	111	8	62700	SOCS3,NFKBIA,S100A12,HLA-DRB1,MDK,CRK,TMSB4X,MMP9
GO:BP	negative regulation of protein metabolic process	GO:0051248	false	0.0005879642860681442	3.2306490528942446	981	111	9	62700	SOCS3,HNF1A,VPS28,CDKN1C,PCSK1N,SOCS1,SNX12,MAPT,MMP9
GO:BP	regulation of immune system process	GO:0002682	false	0.0006011345834924832	3.2210282861922455	1482	111	11	62700	CD1A,CCL19,BLK,NFKBIA,PLA2G4A,HLA-DRB1,SOCS1,RBFOX2,JUNB,MDK,CRK
GO:BP	ribonucleotide metabolic process	GO:0009259	false	0.0006011345834924832	3.2210282861922455	385	111	6	62700	PMVK,HNF1A,ABCD1,NDUFA3,NPPB,TMSB4X
GO:BP	positive regulation of nucleobase-containing compound metabolic process	GO:0045935	false	0.0006012280635966053	3.220960755994816	2039	111	13	62700	ALX1,NFKBIA,IER2,HNF1A,CDKN1C,HLA-DRB1,FOXD1,GATA4,YEATS4,POU1F1,JUNB,MDK,TMSB4X
GO:BP	myeloid leukocyte activation	GO:0002274	false	0.0006022826245546337	3.220199665750043	237	111	5	62700	MT1G,S100A12,PLA2G4A,CAMP,MAPT
GO:BP	regulation of cell motility	GO:2000145	false	0.0006110524102040895	3.213921538552415	988	111	9	62700	CCL19,INSL3,TJP1,S100A11,MDK,CRK,PFN1,TMSB4X,MMP9
GO:BP	neuron projection development	GO:0031175	false	0.0006186014138042322	3.2085890917581956	990	111	9	62700	AREG,APOA4,MYOT,FOXD1,RBFOX2,MAPT,S100A6,MDK,CRK
GO:BP	developmental process involved in reproduction	GO:0003006	false	0.0006262263995122327	3.203268627998537	992	111	9	62700	SPAG11B,AREG,HNF1A,CDKN1C,GATA4,INSL3,IRX5,JUNB,MDK
GO:BP	ribose phosphate metabolic process	GO:0019693	false	0.0006695795153594362	3.174197841308769	394	111	6	62700	PMVK,HNF1A,ABCD1,NDUFA3,NPPB,TMSB4X
GO:BP	positive regulation of cell population proliferation	GO:0008284	false	0.0006849378079965888	3.1643488604347185	1248	111	10	62700	CCL19,AREG,CAMP,INSL3,MAPT,TJP1,S100A6,MDK,PFN1,MMP9
GO:BP	antimicrobial humoral response	GO:0019730	false	0.0007025595696636865	3.15331684625646	127	111	4	62700	SPAG11B,S100A12,CAMP,RPL30
GO:BP	glucose homeostasis	GO:0042593	false	0.0007297375265598686	3.1368333196938596	248	111	5	62700	HNF1A,HLA-DRB1,GATA4,TJP1,RPH3AL
GO:BP	humoral immune response	GO:0006959	false	0.0007352405285553251	3.133570561411376	249	111	5	62700	SPAG11B,S100A12,CAMP,RPL30,HLA-DRB1
GO:BP	carbohydrate homeostasis	GO:0033500	false	0.0007352405285553251	3.133570561411376	249	111	5	62700	HNF1A,HLA-DRB1,GATA4,TJP1,RPH3AL
GO:BP	positive regulation of lymphocyte differentiation	GO:0045621	false	0.0007780473839060271	3.108993953213039	131	111	4	62700	CCL19,HLA-DRB1,SOCS1,MDK
GO:BP	cell cycle	GO:0007049	false	0.0007781972263214379	3.108910321457541	1811	111	12	62700	CKS2,TOP3B,CXCR5,GADD45G,NUBP1,CDKN1C,YEATS4,UXT,APEX2,TUBA1B,ALKBH4,JUNB
GO:BP	regulation of locomotion	GO:0040012	false	0.0007967011165403203	3.0987045741900747	1029	111	9	62700	CCL19,INSL3,TJP1,S100A11,MDK,CRK,PFN1,TMSB4X,MMP9
GO:BP	phospholipid biosynthetic process	GO:0008654	false	0.0008706041754613342	3.0601792542754866	259	111	5	62700	RAB38,PMVK,SOCS3,PLA2G4A,SOCS1
GO:BP	positive regulation of alpha-beta T cell differentiation	GO:0046638	false	0.0008839714064315649	3.053561782758226	51	111	3	62700	CCL19,HLA-DRB1,SOCS1
GO:BP	positive regulation of RNA metabolic process	GO:0051254	false	0.00091247581696692	3.0397786366764126	1845	111	12	62700	ALX1,NFKBIA,IER2,HNF1A,CDKN1C,HLA-DRB1,FOXD1,GATA4,YEATS4,POU1F1,JUNB,MDK
GO:BP	animal organ morphogenesis	GO:0009887	false	0.0009165227791698689	3.0378567366539335	1050	111	9	62700	ALX1,AREG,KIF26B,HNF1A,FOXD1,GATA4,IRX5,POU3F4,MDK
GO:BP	cellular response to glucose stimulus	GO:0071333	false	0.0009554478094332037	3.019793030947235	139	111	4	62700	HNF1A,HLA-DRB1,GATA4,TJP1
GO:BP	transmembrane receptor protein tyrosine kinase signaling pathway	GO:0007169	false	0.0009731408820190717	3.0118242821834147	614	111	7	62700	AREG,SOCS3,BLK,STUB1,SOCS1,CRK,MMP9
GO:BP	cellular response to hexose stimulus	GO:0071331	false	0.0010036852095823931	2.9984024756151513	141	111	4	62700	HNF1A,HLA-DRB1,GATA4,TJP1
GO:BP	regulation of cell development	GO:0060284	false	0.0010399257893849213	2.9829976514806074	835	111	8	62700	CCL19,NFKBIA,HLA-DRB1,SOCS1,RBFOX2,MAPT,JUNB,MDK
GO:BP	lymphocyte differentiation	GO:0030098	false	0.0010422109511988074	2.9820443677263246	432	111	6	62700	CCL19,SOCS3,HLA-DRB1,SOCS1,JUNB,MDK
GO:BP	positive regulation of hormone secretion	GO:0046887	false	0.0010475064918231208	2.979843276854056	143	111	4	62700	BLK,HNF1A,HLA-DRB1,RPH3AL
GO:BP	cellular response to monosaccharide stimulus	GO:0071326	false	0.0010475064918231208	2.979843276854056	143	111	4	62700	HNF1A,HLA-DRB1,GATA4,TJP1
GO:BP	immune effector process	GO:0002252	false	0.001098472425632286	2.9592108404695017	628	111	7	62700	CD1A,CCL19,SOCS3,HLA-DRB1,JUNB,MDK,CRK
GO:BP	oxidative phosphorylation	GO:0006119	false	0.0011217615341896409	2.9500994562641005	146	111	4	62700	UQCRH,COX6B1,ABCD1,NDUFA3
GO:BP	positive regulation of protein secretion	GO:0050714	false	0.0011483312904381367	2.939932801090445	147	111	4	62700	BLK,HNF1A,HLA-DRB1,RPH3AL
GO:BP	positive regulation of cell differentiation	GO:0045597	false	0.0011534544283562525	2.937999559274119	851	111	8	62700	CCL19,ALX1,SOCS3,HLA-DRB1,SOCS1,MAPT,JUNB,MDK
GO:BP	positive regulation of epithelial cell migration	GO:0010634	false	0.0012027235262038287	2.919834193810249	149	111	4	62700	INSL3,PFN1,TMSB4X,MMP9
GO:BP	inorganic cation transmembrane transport	GO:0098662	false	0.0012030687699346719	2.9197095467669554	857	111	8	62700	CCL19,UQCRH,COX6B1,KCNJ4,PLCD1,SLN,PLCH2,TMSB4X
GO:BP	regulation of angiogenesis	GO:0045765	false	0.0012256260996328099	2.9116419993385763	282	111	5	62700	CAMP,GATA4,NPPB,TJP1,MDK
GO:BP	response to abiotic stimulus	GO:0009628	false	0.001280374508947006	2.892662980836758	1106	111	9	62700	NFKBIA,STUB1,GATA4,PCSK1N,PMAIP1,MAPT,TJP1,MDK,MMP9
GO:BP	regulation of vasculature development	GO:1901342	false	0.001280374508947006	2.892662980836758	285	111	5	62700	CAMP,GATA4,NPPB,TJP1,MDK
GO:BP	placenta development	GO:0001890	false	0.001280374508947006	2.892662980836758	152	111	4	62700	SOCS3,HNF1A,CDKN1C,JUNB
GO:BP	positive regulation of cellular component organization	GO:0051130	false	0.0013186601012784413	2.8798671340687694	1111	111	9	62700	CCL19,STUB1,VPS28,PMAIP1,SLN,MAPT,MDK,PFN1,MMP9
GO:BP	negative regulation of protein modification process	GO:0031400	false	0.0013186601012784413	2.8798671340687694	455	111	6	62700	SOCS3,HNF1A,VPS28,CDKN1C,SOCS1,MAPT
GO:BP	cellular response to carbohydrate stimulus	GO:0071322	false	0.0013350840497400687	2.8744913925845768	154	111	4	62700	HNF1A,HLA-DRB1,GATA4,TJP1
GO:BP	regulation of immune response	GO:0050776	false	0.0013546965695167433	2.8681579689530636	875	111	8	62700	CD1A,CCL19,BLK,NFKBIA,PLA2G4A,HLA-DRB1,JUNB,CRK
GO:BP	positive regulation of secretion by cell	GO:1903532	false	0.0013649004124931497	2.864899034984026	290	111	5	62700	BLK,PLA2G4A,HNF1A,HLA-DRB1,RPH3AL
GO:BP	regulation of protein localization	GO:0032880	false	0.0013926501823671449	2.8561579596325934	880	111	8	62700	RAB38,BLK,HNF1A,VPS28,HLA-DRB1,SNX12,MAPT,RPH3AL
GO:BP	macrophage differentiation	GO:0030225	false	0.0013926501823671449	2.8561579596325934	61	111	3	62700	HLA-DRB1,SOCS1,MMP9
GO:BP	regulation of cellular response to stress	GO:0080135	false	0.0013926501823671449	2.8561579596325934	658	111	7	62700	CCL19,GADD45G,ABCD1,YEATS4,PMAIP1,MAPT,CRK
GO:BP	purine nucleotide metabolic process	GO:0006163	false	0.0014098580700241596	2.8508246054352795	463	111	6	62700	PMVK,HNF1A,ABCD1,NDUFA3,NPPB,TMSB4X
GO:BP	organonitrogen compound catabolic process	GO:1901565	false	0.0014098580700241596	2.8508246054352795	1386	111	10	62700	KLHL20,STUB1,PLA2G4A,VPS28,ABCD1,CANX,SMPD2,PMAIP1,SNX12,ARAF
GO:BP	phosphatidylinositol metabolic process	GO:0046488	false	0.0014098580700241596	2.8508246054352795	157	111	4	62700	SOCS3,PLCD1,SOCS1,PLCH2
GO:BP	fatty acid biosynthetic process	GO:0006633	false	0.0014098580700241596	2.8508246054352795	157	111	4	62700	APOA4,PLA2G4A,HNF1A,ABCD1
GO:BP	negative regulation of cellular metabolic process	GO:0031324	false	0.0014165122263698883	2.848779672592848	3233	111	16	62700	ALX1,SOCS3,HNF1A,ABCD1,CDKN1C,HLA-DRB1,FOXD1,GATA4,UXT,SOCS1,RBFOX2,SNX12,POU1F1,MAPT,S100A11,TMSB4X
GO:BP	negative regulation of binding	GO:0051100	false	0.001429673361074278	2.8447631749034303	158	111	4	62700	NFKBIA,STUB1,SLN,TMSB4X
GO:BP	system process	GO:0003008	false	0.0014571004011154063	2.836510522253267	2266	111	13	62700	APOA4,MYOT,HNF1A,FOXD1,GATA4,IRX5,RBFOX2,SLN,POU3F4,NPPB,MAPT,TJP1,MDK
GO:BP	intracellular glucose homeostasis	GO:0001678	false	0.0014571004011154063	2.836510522253267	159	111	4	62700	HNF1A,HLA-DRB1,GATA4,TJP1
GO:BP	negative regulation of cytoskeleton organization	GO:0051494	false	0.0014882224850983846	2.827332138126389	160	111	4	62700	NUBP1,TJP1,PFN1,TMSB4X
GO:BP	positive regulation of vasculature development	GO:1904018	false	0.0015088596397360306	2.821351158185509	161	111	4	62700	CAMP,GATA4,TJP1,MDK
GO:BP	positive regulation of angiogenesis	GO:0045766	false	0.0015088596397360306	2.821351158185509	161	111	4	62700	CAMP,GATA4,TJP1,MDK
GO:BP	leukocyte activation involved in immune response	GO:0002366	false	0.00152575248791675	2.8165159132031667	300	111	5	62700	CCL19,SOCS3,HLA-DRB1,JUNB,MDK
GO:BP	regulation of cell-cell adhesion	GO:0022407	false	0.0015322358559348276	2.814674378928574	473	111	6	62700	CCL19,KIF26B,HLA-DRB1,SOCS1,TJP1,MDK
GO:BP	response to temperature stimulus	GO:0009266	false	0.0015322358559348276	2.814674378928574	162	111	4	62700	NFKBIA,STUB1,PCSK1N,MAPT
GO:BP	epithelial cell migration	GO:0010631	false	0.0016010000543694712	2.7956086533321924	304	111	5	62700	S100A12,INSL3,PFN1,TMSB4X,MMP9
GO:BP	cell activation involved in immune response	GO:0002263	false	0.0016010000543694712	2.7956086533321924	304	111	5	62700	CCL19,SOCS3,HLA-DRB1,JUNB,MDK
GO:BP	cellular response to growth factor stimulus	GO:0071363	false	0.0016010000543694712	2.7956086533321924	679	111	7	62700	MT1G,STUB1,CDKN1C,FOXD1,GATA4,MAPT,CRK
GO:BP	regulation of smooth muscle cell migration	GO:0014910	false	0.001665872787780831	2.778358165998989	66	111	3	62700	S100A11,MDK,CRK
GO:BP	epithelium migration	GO:0090132	false	0.0016665104339177238	2.7781919629043172	307	111	5	62700	S100A12,INSL3,PFN1,TMSB4X,MMP9
GO:BP	regulation of endopeptidase activity	GO:0052548	false	0.001687329189835489	2.7728001803734004	308	111	5	62700	HNF1A,PCSK1N,PMAIP1,MAPT,MMP9
GO:BP	signal release	GO:0023061	false	0.0017201211734380192	2.7644409582657845	485	111	6	62700	BLK,PLA2G4A,HNF1A,HLA-DRB1,FOXD1,RPH3AL
GO:BP	cytokine-mediated signaling pathway	GO:0019221	false	0.0017303388332615987	2.7618688454219917	486	111	6	62700	CCL19,NFKBIA,PLP2,CXCR5,SOCS1,TMSB4X
GO:BP	reproductive structure development	GO:0048608	false	0.0017464475215089096	2.757844459818214	311	111	5	62700	HNF1A,CDKN1C,GATA4,INSL3,IRX5
GO:BP	mesenchyme development	GO:0060485	false	0.0017679481263781177	2.752530481833263	312	111	5	62700	ALX1,HNF1A,FOXD1,GATA4,MDK
GO:BP	intracellular iron ion homeostasis	GO:0006879	false	0.0017831841038671646	2.748803816013656	68	111	3	62700	FTL,NUBP1,FTH1
GO:BP	tissue migration	GO:0090130	false	0.0017851464459980404	2.748326150375314	313	111	5	62700	S100A12,INSL3,PFN1,TMSB4X,MMP9
GO:BP	hormone secretion	GO:0046879	false	0.0018024642501676008	2.7441333402611874	314	111	5	62700	BLK,HNF1A,HLA-DRB1,FOXD1,RPH3AL
GO:BP	positive regulation of protein transport	GO:0051222	false	0.0018024642501676008	2.7441333402611874	314	111	5	62700	BLK,HNF1A,VPS28,HLA-DRB1,RPH3AL
GO:BP	regulation of insulin secretion	GO:0050796	false	0.0018078772330694947	2.7428310643533145	171	111	4	62700	BLK,HNF1A,HLA-DRB1,RPH3AL
GO:BP	purine-containing compound metabolic process	GO:0072521	false	0.0018107185065230555	2.7421490596615263	492	111	6	62700	PMVK,HNF1A,ABCD1,NDUFA3,NPPB,TMSB4X
GO:BP	reproductive system development	GO:0061458	false	0.0018109147519772102	2.7421019934282342	315	111	5	62700	HNF1A,CDKN1C,GATA4,INSL3,IRX5
GO:BP	regulation of leukocyte differentiation	GO:1902105	false	0.0018109147519772102	2.7421019934282342	315	111	5	62700	CCL19,HLA-DRB1,SOCS1,JUNB,MDK
GO:BP	kidney development	GO:0001822	false	0.0018597077040986509	2.7305553097995485	317	111	5	62700	KIF26B,NUP160,CDKN1C,FOXD1,MMP9
GO:BP	JNK cascade	GO:0007254	false	0.0018663859650398442	2.728998540035493	173	111	4	62700	CCL19,GADD45G,CRK,DUSP9
GO:BP	response to peptide	GO:1901652	false	0.0018874978511914996	2.724113534117956	497	111	6	62700	AREG,SOCS3,NFKBIA,SOCS1,CRK,MMP9
GO:BP	blood vessel development	GO:0001568	false	0.0019294876047313567	2.7145580070454556	707	111	7	62700	SOCS3,CAMP,GATA4,NPPB,TJP1,JUNB,MDK
GO:BP	negative regulation of cellular component organization	GO:0051129	false	0.0019475145303496791	2.71051929338472	709	111	7	62700	APOA4,NUBP1,SLN,MAPT,TJP1,PFN1,TMSB4X
GO:BP	positive regulation of alpha-beta T cell activation	GO:0046635	false	0.0019475145303496791	2.71051929338472	71	111	3	62700	CCL19,HLA-DRB1,SOCS1
GO:BP	electron transport chain	GO:0022900	false	0.0019524406598162762	2.7094221566854744	176	111	4	62700	GPX2,UQCRH,COX6B1,NDUFA3
GO:BP	regulation of cytoskeleton organization	GO:0051493	false	0.0019524406598162762	2.7094221566854744	502	111	6	62700	NUBP1,MAPT,TJP1,CRK,PFN1,TMSB4X
GO:BP	regulation of hydrolase activity	GO:0051336	false	0.001978719676258802	2.703615727611272	944	111	8	62700	CCL19,APOA4,HNF1A,PCSK1N,PMAIP1,MAPT,CRK,MMP9
GO:BP	regulation of small molecule metabolic process	GO:0062012	false	0.0019965249305465295	2.6997252624137014	324	111	5	62700	APOA4,HNF1A,ABCD1,PMAIP1,TMSB4X
GO:BP	innate immune response	GO:0045087	false	0.0020113099586031432	2.6965209960676297	947	111	8	62700	CCL19,BLK,TRDV2,APOA4,NFKBIA,S100A12,CAMP,CRK
GO:BP	hormone transport	GO:0009914	false	0.0020152477286400103	2.6956715596626224	325	111	5	62700	BLK,HNF1A,HLA-DRB1,FOXD1,RPH3AL
GO:BP	inorganic ion transmembrane transport	GO:0098660	false	0.002030049212279715	2.6924934338294157	949	111	8	62700	CCL19,UQCRH,COX6B1,KCNJ4,PLCD1,SLN,PLCH2,TMSB4X
GO:BP	renal system development	GO:0072001	false	0.0020627967731631524	2.685543556632461	327	111	5	62700	KIF26B,NUP160,CDKN1C,FOXD1,MMP9
GO:BP	smooth muscle cell migration	GO:0014909	false	0.0020688631317306292	2.684268239687235	73	111	3	62700	S100A11,MDK,CRK
GO:BP	developmental maturation	GO:0021700	false	0.002081937776061034	2.6815322546127853	328	111	5	62700	CCL19,RAB38,CDKN1C,INSL3,PFN1
GO:BP	secretion	GO:0046903	false	0.00208243309719251	2.681428942375844	954	111	8	62700	BLK,PLA2G4A,HNF1A,HLA-DRB1,CANX,FOXD1,NPPB,RPH3AL
GO:BP	positive regulation of establishment of protein localization	GO:1904951	false	0.0021305527911420624	2.671507700319362	330	111	5	62700	BLK,HNF1A,VPS28,HLA-DRB1,RPH3AL
GO:BP	regulation of protein transport	GO:0051223	false	0.0021340596938517623	2.6707934366698254	513	111	6	62700	BLK,HNF1A,VPS28,HLA-DRB1,SNX12,RPH3AL
GO:BP	positive regulation of hemopoiesis	GO:1903708	false	0.002191320079663442	2.6592941816913243	183	111	4	62700	CCL19,HLA-DRB1,SOCS1,MDK
GO:BP	positive regulation of leukocyte differentiation	GO:1902107	false	0.002191320079663442	2.6592941816913243	183	111	4	62700	CCL19,HLA-DRB1,SOCS1,MDK
GO:BP	phosphatidylcholine metabolic process	GO:0046470	false	0.0022915067553445677	2.6398788581204626	76	111	3	62700	RAB38,APOA4,PLA2G4A
GO:BP	negative regulation of phosphorylation	GO:0042326	false	0.0023175803049845095	2.6349652084639823	337	111	5	62700	SOCS3,HNF1A,CDKN1C,SOCS1,MAPT
GO:BP	vasculature development	GO:0001944	false	0.002325496899516993	2.633484235177861	736	111	7	62700	SOCS3,CAMP,GATA4,NPPB,TJP1,JUNB,MDK
GO:BP	cell adhesion	GO:0007155	false	0.002325496899516993	2.633484235177861	1504	111	10	62700	CCL19,APOA4,KIF26B,MYOT,HLA-DRB1,SOCS1,TJP1,S100A11,MDK,CRK
GO:BP	nucleotide metabolic process	GO:0009117	false	0.002325496899516993	2.633484235177861	523	111	6	62700	PMVK,HNF1A,ABCD1,NDUFA3,NPPB,TMSB4X
GO:BP	regulation of cysteine-type endopeptidase activity involved in apoptotic process	GO:0043281	false	0.002339878239106246	2.6308067415044354	187	111	4	62700	HNF1A,PMAIP1,MAPT,MMP9
GO:BP	morphogenesis of a branching epithelium	GO:0061138	false	0.002339878239106246	2.6308067415044354	187	111	4	62700	AREG,SOCS3,FOXD1,MDK
GO:BP	regulation of cellular localization	GO:0060341	false	0.002480462537743295	2.605467327698235	984	111	8	62700	RAB38,BLK,HNF1A,VPS28,HLA-DRB1,SNX12,MAPT,RPH3AL
GO:BP	nucleoside phosphate metabolic process	GO:0006753	false	0.0025156632020140422	2.599347502852242	532	111	6	62700	PMVK,HNF1A,ABCD1,NDUFA3,NPPB,TMSB4X
GO:BP	G protein-coupled receptor signaling pathway	GO:0007186	false	0.002546796095356814	2.59400582465015	1248	111	9	62700	CCL19,AREG,GPR84,CXCR5,INSL3,PCSK1N,GNG3,NPPB,RPH3AL
GO:BP	aerobic respiration	GO:0009060	false	0.0027621810132186205	2.558747864328684	196	111	4	62700	UQCRH,COX6B1,ABCD1,NDUFA3
GO:BP	protein maturation	GO:0051604	false	0.0027827822141792274	2.555520781046924	543	111	6	62700	STUB1,SPCS1,CANX,PCSK1N,SNX12,NPPB
GO:BP	response to glucose	GO:0009749	false	0.0028029010337641998	2.5523922362564395	197	111	4	62700	HNF1A,HLA-DRB1,GATA4,TJP1
GO:BP	negative regulation of organelle organization	GO:0010639	false	0.002886720210104745	2.5395953072505693	356	111	5	62700	NUBP1,MAPT,TJP1,PFN1,TMSB4X
GO:BP	response to wounding	GO:0009611	false	0.0029003352277422035	2.5375518023960044	548	111	6	62700	APOA4,PLA2G4A,GATA4,INSL3,MDK,CRK
GO:BP	amide transport	GO:0042886	false	0.0029105314990936475	2.536027696221557	357	111	5	62700	BLK,HNF1A,ABCD1,HLA-DRB1,RPH3AL
GO:BP	T cell activation	GO:0042110	false	0.002915114849466285	2.535344330267955	549	111	6	62700	CCL19,SOCS3,HLA-DRB1,SOCS1,JUNB,MDK
GO:BP	regulation of cytokine production	GO:0001817	false	0.002917607868685087	2.5349730784158595	769	111	7	62700	CCL19,ABCD1,HLA-DRB1,GATA4,SOCS1,MDK,TMSB4X
GO:BP	regulation of catabolic process	GO:0009894	false	0.0029292010399762	2.533250820344334	1013	111	8	62700	APOA4,STUB1,VPS28,ABCD1,GATA4,SNX12,MAPT,ARAF
GO:BP	regulation of cell adhesion	GO:0030155	false	0.0029461628641139744	2.530743248996797	772	111	7	62700	CCL19,KIF26B,HLA-DRB1,SOCS1,TJP1,MDK,CRK
GO:BP	regulation of protein binding	GO:0043393	false	0.0029816825518276017	2.525538596070258	202	111	4	62700	BLK,STUB1,CRK,MMP9
GO:BP	response to hexose	GO:0009746	false	0.0029816825518276017	2.525538596070258	202	111	4	62700	HNF1A,HLA-DRB1,GATA4,TJP1
GO:BP	endoderm development	GO:0007492	false	0.0029816825518276017	2.525538596070258	85	111	3	62700	DUSP2,GATA4,MMP9
GO:BP	regulation of peptide hormone secretion	GO:0090276	false	0.0029816825518276017	2.525538596070258	202	111	4	62700	BLK,HNF1A,HLA-DRB1,RPH3AL
GO:BP	cytokine production	GO:0001816	false	0.0029816825518276017	2.525538596070258	775	111	7	62700	CCL19,ABCD1,HLA-DRB1,GATA4,SOCS1,MDK,TMSB4X
GO:BP	lymphocyte activation	GO:0046649	false	0.002997964958715828	2.523173447646943	776	111	7	62700	CCL19,SOCS3,CXCR5,HLA-DRB1,SOCS1,JUNB,MDK
GO:BP	positive regulation of protein kinase activity	GO:0045860	false	0.0029987998349713324	2.523052521725832	362	111	5	62700	CCL19,AREG,S100A12,HNF1A,SOCS1
GO:BP	morphogenesis of a branching structure	GO:0001763	false	0.003002043640406707	2.5225829987516217	203	111	4	62700	AREG,SOCS3,FOXD1,MDK
GO:BP	mononuclear cell migration	GO:0071674	false	0.003002043640406707	2.5225829987516217	203	111	4	62700	CCL19,S100A12,MDK,CRK
GO:BP	insulin secretion	GO:0030073	false	0.003045403407905479	2.5163551706097445	204	111	4	62700	BLK,HNF1A,HLA-DRB1,RPH3AL
GO:BP	muscle cell migration	GO:0014812	false	0.003045403407905479	2.5163551706097445	86	111	3	62700	S100A11,MDK,CRK
GO:BP	protein secretion	GO:0009306	false	0.0030793966623009305	2.5115343652855273	365	111	5	62700	BLK,HNF1A,HLA-DRB1,CANX,RPH3AL
GO:BP	regulation of peptide secretion	GO:0002791	false	0.003087899857674957	2.51033679252166	205	111	4	62700	BLK,HNF1A,HLA-DRB1,RPH3AL
GO:BP	establishment of protein localization to extracellular region	GO:0035592	false	0.003104371619677805	2.5080262955597794	366	111	5	62700	BLK,HNF1A,HLA-DRB1,CANX,RPH3AL
GO:BP	positive regulation of lipid biosynthetic process	GO:0046889	false	0.0031232514498034563	2.505393049754407	87	111	3	62700	RAB38,APOA4,ABCD1
GO:BP	regulation of peptide transport	GO:0090087	false	0.0031684910290014304	2.4991475181618097	207	111	4	62700	BLK,HNF1A,HLA-DRB1,RPH3AL
GO:BP	positive regulation of immune system process	GO:0002684	false	0.0031684910290014304	2.4991475181618097	1033	111	8	62700	CD1A,CCL19,BLK,NFKBIA,PLA2G4A,HLA-DRB1,SOCS1,MDK
GO:BP	regulation of actin filament-based process	GO:0032970	false	0.0032260242856167894	2.491332367551626	370	111	5	62700	GATA4,TJP1,CRK,PFN1,TMSB4X
GO:BP	transmembrane receptor protein serine/threonine kinase signaling pathway	GO:0007178	false	0.0032517878820485808	2.4878777916943133	371	111	5	62700	STUB1,HNF1A,CDKN1C,FOXD1,GATA4
GO:BP	positive regulation of leukocyte activation	GO:0002696	false	0.0032517878820485808	2.4878777916943133	371	111	5	62700	CCL19,PLA2G4A,HLA-DRB1,SOCS1,MDK
GO:BP	embryonic placenta development	GO:0001892	false	0.003281715528650265	2.483899067917885	89	111	3	62700	SOCS3,CDKN1C,JUNB
GO:BP	regulation of T cell activation	GO:0050863	false	0.003281715528650265	2.483899067917885	372	111	5	62700	CCL19,HLA-DRB1,SOCS1,JUNB,MDK
GO:BP	response to monosaccharide	GO:0034284	false	0.0033020284815989606	2.4812191850562906	210	111	4	62700	HNF1A,HLA-DRB1,GATA4,TJP1
GO:BP	protein localization to extracellular region	GO:0071692	false	0.00330374632593116	2.48099330683525	373	111	5	62700	BLK,HNF1A,HLA-DRB1,CANX,RPH3AL
GO:BP	glycerophospholipid biosynthetic process	GO:0046474	false	0.003407035261264006	2.4676233716586746	212	111	4	62700	RAB38,SOCS3,PLA2G4A,SOCS1
GO:BP	regulation of leukocyte mediated cytotoxicity	GO:0001910	false	0.0034652824340109687	2.460261362918346	91	111	3	62700	CD1A,HLA-DRB1,CRK
GO:BP	positive regulation of transmembrane receptor protein serine/threonine kinase signaling pathway	GO:0090100	false	0.0034652824340109687	2.460261362918346	91	111	3	62700	CDKN1C,FOXD1,GATA4
GO:BP	aerobic electron transport chain	GO:0019646	false	0.003562709338182981	2.448219607896644	92	111	3	62700	UQCRH,COX6B1,NDUFA3
GO:BP	monocarboxylic acid biosynthetic process	GO:0072330	false	0.003562709338182981	2.448219607896644	215	111	4	62700	APOA4,PLA2G4A,HNF1A,ABCD1
GO:BP	regulation of immune effector process	GO:0002697	false	0.0035899005214979646	2.4449175858403684	381	111	5	62700	CD1A,CCL19,HLA-DRB1,JUNB,CRK
GO:BP	purine ribonucleotide biosynthetic process	GO:0009152	false	0.0036085494898002307	2.4426673341517793	216	111	4	62700	HNF1A,NDUFA3,NPPB,TMSB4X
GO:BP	regulation of leukocyte activation	GO:0002694	false	0.0037277635730447694	2.4285516398207596	585	111	6	62700	CCL19,PLA2G4A,HLA-DRB1,SOCS1,JUNB,MDK
GO:BP	positive regulation of cell activation	GO:0050867	false	0.0037682412050420453	2.423861305808554	386	111	5	62700	CCL19,PLA2G4A,HLA-DRB1,SOCS1,MDK
GO:BP	regulation of cysteine-type endopeptidase activity	GO:2000116	false	0.0037682412050420453	2.423861305808554	219	111	4	62700	HNF1A,PMAIP1,MAPT,MMP9
GO:BP	multicellular organismal-level homeostasis	GO:0048871	false	0.0037747278429681465	2.4231143554408874	816	111	7	62700	HNF1A,GADD45G,PCSK1N,PMAIP1,RBFOX2,SLN,TJP1
GO:BP	positive regulation of JNK cascade	GO:0046330	false	0.003848135528736681	2.414749640806269	95	111	3	62700	CCL19,GADD45G,CRK
GO:BP	secretion by cell	GO:0032940	false	0.0038961554873099577	2.409363719675027	821	111	7	62700	BLK,PLA2G4A,HNF1A,HLA-DRB1,CANX,FOXD1,RPH3AL
GO:BP	negative regulation of phosphate metabolic process	GO:0045936	false	0.0040261593433832486	2.3951090410264375	393	111	5	62700	SOCS3,HNF1A,CDKN1C,SOCS1,MAPT
GO:BP	leukocyte migration	GO:0050900	false	0.0040261593433832486	2.3951090410264375	393	111	5	62700	CCL19,S100A12,CXCR5,MDK,CRK
GO:BP	positive regulation of macromolecule biosynthetic process	GO:0010557	false	0.004046581214412283	2.39291173894444	2599	111	13	62700	CCL19,ALX1,NFKBIA,IER2,HNF1A,CDKN1C,HLA-DRB1,FOXD1,GATA4,YEATS4,POU1F1,JUNB,MDK
GO:BP	negative regulation of phosphorus metabolic process	GO:0010563	false	0.004055908010867142	2.391911903483851	394	111	5	62700	SOCS3,HNF1A,CDKN1C,SOCS1,MAPT
GO:BP	cellular lipid catabolic process	GO:0044242	false	0.004084270421416407	2.3888855107964675	225	111	4	62700	APOA4,PLA2G4A,ABCD1,SMPD2
GO:BP	nucleobase-containing small molecule metabolic process	GO:0055086	false	0.004131789264240684	2.383861837130957	600	111	6	62700	PMVK,HNF1A,ABCD1,NDUFA3,NPPB,TMSB4X
GO:BP	regulation of peptidase activity	GO:0052547	false	0.004170848573485847	2.3797755773306974	397	111	5	62700	HNF1A,PCSK1N,PMAIP1,MAPT,MMP9
GO:BP	reactive oxygen species metabolic process	GO:0072593	false	0.0041875093644946956	2.3780442087446327	227	111	4	62700	APOA4,ABCD1,PMAIP1,MAPT
GO:BP	regulation of epithelial cell migration	GO:0010632	false	0.0041875093644946956	2.3780442087446327	227	111	4	62700	INSL3,PFN1,TMSB4X,MMP9
GO:BP	regulation of protein kinase activity	GO:0045859	false	0.004297120209806455	2.3668224969734433	606	111	6	62700	CCL19,AREG,S100A12,HNF1A,CDKN1C,SOCS1
GO:BP	cellular response to tumor necrosis factor	GO:0071356	false	0.004297120209806455	2.3668224969734433	229	111	4	62700	CCL19,NFKBIA,CAMP,TMSB4X
GO:BP	mitochondrial ATP synthesis coupled electron transport	GO:0042775	false	0.004300648990197233	2.3664660021892807	100	111	3	62700	UQCRH,COX6B1,NDUFA3
GO:BP	ATP synthesis coupled electron transport	GO:0042773	false	0.004300648990197233	2.3664660021892807	100	111	3	62700	UQCRH,COX6B1,NDUFA3
GO:BP	leukocyte cell-cell adhesion	GO:0007159	false	0.004316180161297517	2.3649004357629053	402	111	5	62700	CCL19,APOA4,HLA-DRB1,SOCS1,MDK
GO:BP	in utero embryonic development	GO:0001701	false	0.004316180161297517	2.3649004357629053	402	111	5	62700	SOCS3,HNF1A,CDKN1C,TJP1,JUNB
GO:BP	ribonucleotide biosynthetic process	GO:0009260	false	0.0043729600112959975	2.359224494059875	231	111	4	62700	HNF1A,NDUFA3,NPPB,TMSB4X
GO:BP	cellular response to inorganic substance	GO:0071241	false	0.0043729600112959975	2.359224494059875	231	111	4	62700	MT1G,JUNB,CRK,MMP9
GO:BP	regulation of non-canonical NF-kappaB signal transduction	GO:1901222	false	0.004383723339924348	2.3581568623100875	101	111	3	62700	CCL19,NFKBIA,TMSB4X
GO:BP	negative regulation of catalytic activity	GO:0043086	false	0.004435062392818563	2.3531002660991747	612	111	6	62700	HNF1A,CDKN1C,PCSK1N,SLN,MAPT,MMP9
GO:BP	ATP biosynthetic process	GO:0006754	false	0.004493355117096061	2.347429257057821	102	111	3	62700	HNF1A,NDUFA3,TMSB4X
GO:BP	response to carbohydrate	GO:0009743	false	0.004552139869510789	2.3417844022317262	234	111	4	62700	HNF1A,HLA-DRB1,GATA4,TJP1
GO:BP	regulation of secretion	GO:0051046	false	0.004560009169251873	2.3410342840567298	616	111	6	62700	BLK,PLA2G4A,HNF1A,HLA-DRB1,NPPB,RPH3AL
GO:BP	stress-activated MAPK cascade	GO:0051403	false	0.0045893383872438204	2.33824991914241	235	111	4	62700	CCL19,GADD45G,CRK,DUSP9
GO:BP	blood vessel morphogenesis	GO:0048514	false	0.004639799696754631	2.333500767822676	619	111	6	62700	CAMP,GATA4,NPPB,TJP1,JUNB,MDK
GO:BP	ribose phosphate biosynthetic process	GO:0046390	false	0.004857643307118411	2.313574378258249	239	111	4	62700	HNF1A,NDUFA3,NPPB,TMSB4X
GO:BP	leukocyte chemotaxis	GO:0030595	false	0.004857643307118411	2.313574378258249	239	111	4	62700	CCL19,S100A12,CXCR5,MDK
GO:BP	fibroblast proliferation	GO:0048144	false	0.004890654721752673	2.3106329971113904	106	111	3	62700	CKS2,FTH1,S100A6
GO:BP	regulation of cell killing	GO:0031341	false	0.004890654721752673	2.3106329971113904	106	111	3	62700	CD1A,HLA-DRB1,CRK
GO:BP	neutrophil chemotaxis	GO:0030593	false	0.004890654721752673	2.3106329971113904	106	111	3	62700	CCL19,S100A12,MDK
GO:BP	regulation of anatomical structure morphogenesis	GO:0022603	false	0.004914284314497289	2.3085397211474747	866	111	7	62700	CAMP,GATA4,NPPB,MAPT,TJP1,MDK,CRK
GO:BP	stress-activated protein kinase signaling cascade	GO:0031098	false	0.005087885178253603	2.2934626982663926	243	111	4	62700	CCL19,GADD45G,CRK,DUSP9
GO:BP	positive regulation of T cell activation	GO:0050870	false	0.00514642377663954	2.288494455148902	244	111	4	62700	CCL19,HLA-DRB1,SOCS1,MDK
GO:BP	cellular respiration	GO:0045333	false	0.00514642377663954	2.288494455148902	244	111	4	62700	UQCRH,COX6B1,ABCD1,NDUFA3
GO:BP	regulation of cell activation	GO:0050865	false	0.005175524751170881	2.28604561012531	636	111	6	62700	CCL19,PLA2G4A,HLA-DRB1,SOCS1,JUNB,MDK
GO:BP	cholesterol transport	GO:0030301	false	0.005203717463657735	2.283686291531173	109	111	3	62700	APOA4,NFKBIA,HNF1A
GO:BP	cellular response to oxidative stress	GO:0034599	false	0.00523559153494651	2.2810342431446733	246	111	4	62700	APOA4,ABCD1,MAPT,MMP9
GO:BP	peptide hormone secretion	GO:0030072	false	0.005304819902291493	2.2753293557341188	247	111	4	62700	BLK,HNF1A,HLA-DRB1,RPH3AL
GO:BP	neuropeptide signaling pathway	GO:0007218	false	0.00531335007095125	2.2746315695835992	110	111	3	62700	GPR84,PCSK1N,NPPB
GO:BP	regulation of transmembrane receptor protein serine/threonine kinase signaling pathway	GO:0090092	false	0.005364781797369731	2.270447937467912	248	111	4	62700	STUB1,CDKN1C,FOXD1,GATA4
GO:BP	negative regulation of response to external stimulus	GO:0032102	false	0.005394429140879883	2.268054507252307	429	111	5	62700	NENF,SOCS3,HLA-DRB1,MDK,CRK
GO:BP	ameboidal-type cell migration	GO:0001667	false	0.005394429140879883	2.268054507252307	429	111	5	62700	S100A12,INSL3,PFN1,TMSB4X,MMP9
GO:BP	glycerolipid biosynthetic process	GO:0045017	false	0.005415255588817269	2.2663810407573255	249	111	4	62700	RAB38,SOCS3,PLA2G4A,SOCS1
GO:BP	export from cell	GO:0140352	false	0.0054619567576135114	2.2626517424980386	887	111	7	62700	BLK,PLA2G4A,HNF1A,HLA-DRB1,CANX,FOXD1,RPH3AL
GO:BP	response to tumor necrosis factor	GO:0034612	false	0.0054619567576135114	2.2626517424980386	250	111	4	62700	CCL19,NFKBIA,CAMP,TMSB4X
GO:BP	peptide secretion	GO:0002790	false	0.005586343797133378	2.2528723402777993	252	111	4	62700	BLK,HNF1A,HLA-DRB1,RPH3AL
GO:BP	response to alcohol	GO:0097305	false	0.005586343797133378	2.2528723402777993	252	111	4	62700	CCL19,PMVK,HNF1A,TJP1
GO:BP	regulation of organelle organization	GO:0033043	false	0.005586343797133378	2.2528723402777993	1157	111	8	62700	NUBP1,PMAIP1,MAPT,TJP1,CRK,PFN1,TMSB4X,MMP9
GO:BP	lipid transport	GO:0006869	false	0.005586343797133378	2.2528723402777993	434	111	5	62700	APOA4,NFKBIA,PLA2G4A,HNF1A,ABCD1
GO:BP	purine ribonucleoside triphosphate biosynthetic process	GO:0009206	false	0.0056083691185592685	2.2511634107193554	113	111	3	62700	HNF1A,NDUFA3,TMSB4X
GO:BP	purine nucleoside triphosphate biosynthetic process	GO:0009145	false	0.005742275903059927	2.2409159444940223	114	111	3	62700	HNF1A,NDUFA3,TMSB4X
GO:BP	positive regulation of cell development	GO:0010720	false	0.005750527309392946	2.2402923297347916	438	111	5	62700	CCL19,HLA-DRB1,SOCS1,MAPT,MDK
GO:BP	developmental growth	GO:0048589	false	0.005750527309392946	2.2402923297347916	655	111	6	62700	AREG,KIF26B,CDKN1C,GATA4,MAPT,MDK
GO:BP	negative regulation of macromolecule biosynthetic process	GO:0010558	false	0.005778049868780494	2.238218714197823	2741	111	13	62700	ALX1,HNF1A,ABCD1,CDKN1C,HLA-DRB1,FOXD1,GATA4,UXT,RBFOX2,SNX12,POU1F1,MAPT,TMSB4X
GO:BP	cell projection morphogenesis	GO:0048858	false	0.00586207769670724	2.231948429666332	658	111	6	62700	MYOT,FOXD1,RBFOX2,MAPT,S100A6,MDK
GO:BP	metal ion transport	GO:0030001	false	0.005866423033690017	2.231626622812522	903	111	7	62700	CCL19,FTL,KCNJ4,FTH1,PLCD1,SLN,PLCH2
GO:BP	regulation of hormone secretion	GO:0046883	false	0.005954567873435173	2.2251497500488933	258	111	4	62700	BLK,HNF1A,HLA-DRB1,RPH3AL
GO:BP	gland development	GO:0048732	false	0.006036107847539376	2.2192430092588054	444	111	5	62700	AREG,HNF1A,CDKN1C,POU1F1,MDK
GO:BP	fatty acid transport	GO:0015908	false	0.006058010138185025	2.217670004203208	117	111	3	62700	PLA2G4A,HNF1A,ABCD1
GO:BP	response to organic cyclic compound	GO:0014070	false	0.006105525871089508	2.214276924171722	911	111	7	62700	PMVK,AREG,APOA4,NFKBIA,HNF1A,PMAIP1,RBFOX2
GO:BP	blastocyst development	GO:0001824	false	0.0061648966677634535	2.2100741983863728	118	111	3	62700	HNF1A,TJP1,JUNB
GO:BP	ribonucleoside triphosphate biosynthetic process	GO:0009201	false	0.006289860565094841	2.201358981976209	119	111	3	62700	HNF1A,NDUFA3,TMSB4X
GO:BP	regulation of DNA binding	GO:0051101	false	0.006289860565094841	2.201358981976209	119	111	3	62700	NFKBIA,TMSB4X,MMP9
GO:BP	purine nucleotide biosynthetic process	GO:0006164	false	0.006289860565094841	2.201358981976209	263	111	4	62700	HNF1A,NDUFA3,NPPB,TMSB4X
GO:BP	positive regulation of adaptive immune response based on somatic recombination of immune receptors built from immunoglobulin superfamily domains	GO:0002824	false	0.0064095403390212954	2.193173114846956	120	111	3	62700	CD1A,PLA2G4A,HLA-DRB1
GO:BP	regulation of protein secretion	GO:0050708	false	0.006411561597713385	2.1930361809846284	265	111	4	62700	BLK,HNF1A,HLA-DRB1,RPH3AL
GO:BP	negative regulation of developmental process	GO:0051093	false	0.006466243149180412	2.189347968706537	923	111	7	62700	AREG,NFKBIA,SOCS1,NPPB,MAPT,MDK,MMP9
GO:BP	ERBB signaling pathway	GO:0038127	false	0.006512622195135783	2.186244115028262	121	111	3	62700	AREG,STUB1,MMP9
GO:BP	positive regulation of leukocyte cell-cell adhesion	GO:1903039	false	0.006556896137298769	2.183301695600721	267	111	4	62700	CCL19,HLA-DRB1,SOCS1,MDK
GO:BP	cell part morphogenesis	GO:0032990	false	0.006591677699231055	2.1810040356658282	678	111	6	62700	MYOT,FOXD1,RBFOX2,MAPT,S100A6,MDK
GO:BP	negative regulation of cellular biosynthetic process	GO:0031327	false	0.006602560750143127	2.180287594160333	2794	111	13	62700	ALX1,HNF1A,ABCD1,CDKN1C,HLA-DRB1,FOXD1,GATA4,UXT,RBFOX2,SNX12,POU1F1,MAPT,TMSB4X
GO:BP	respiratory electron transport chain	GO:0022904	false	0.006622971311208379	2.1789471261868245	122	111	3	62700	UQCRH,COX6B1,NDUFA3
GO:BP	peptide transport	GO:0015833	false	0.0066928175674445525	2.1743910128169026	269	111	4	62700	BLK,HNF1A,HLA-DRB1,RPH3AL
GO:BP	sterol transport	GO:0015918	false	0.006711485555125542	2.1731813401907916	123	111	3	62700	APOA4,NFKBIA,HNF1A
GO:BP	negative regulation of biosynthetic process	GO:0009890	false	0.006810460184776925	2.1668235416911843	2808	111	13	62700	ALX1,HNF1A,ABCD1,CDKN1C,HLA-DRB1,FOXD1,GATA4,UXT,RBFOX2,SNX12,POU1F1,MAPT,TMSB4X
GO:BP	purine-containing compound biosynthetic process	GO:0072522	false	0.006888154212954339	2.1618971384003087	272	111	4	62700	HNF1A,NDUFA3,NPPB,TMSB4X
GO:BP	organonitrogen compound biosynthetic process	GO:1901566	false	0.007059013932895402	2.151255960904484	1816	111	10	62700	CCL19,RAB38,RPS3A,PLA2G4A,RPL30,HNF1A,NDUFA3,SMPD2,NPPB,TMSB4X
GO:BP	positive regulation of stress-activated MAPK cascade	GO:0032874	false	0.0071102269022267775	2.148116539802912	126	111	3	62700	CCL19,GADD45G,CRK
GO:BP	negative regulation of defense response	GO:0031348	false	0.0071102269022267775	2.148116539802912	275	111	4	62700	SOCS3,HLA-DRB1,MDK,CRK
GO:BP	formation of primary germ layer	GO:0001704	false	0.0071102269022267775	2.148116539802912	126	111	3	62700	DUSP2,HNF1A,MMP9
GO:BP	positive regulation of adaptive immune response	GO:0002821	false	0.0071102269022267775	2.148116539802912	126	111	3	62700	CD1A,PLA2G4A,HLA-DRB1
GO:BP	negative regulation of T cell activation	GO:0050868	false	0.007258169054235398	2.139172920612378	127	111	3	62700	HLA-DRB1,SOCS1,MDK
GO:BP	neutrophil migration	GO:1990266	false	0.0073983143744804246	2.1308672182759274	128	111	3	62700	CCL19,S100A12,MDK
GO:BP	positive regulation of stress-activated protein kinase signaling cascade	GO:0070304	false	0.0073983143744804246	2.1308672182759274	128	111	3	62700	CCL19,GADD45G,CRK
GO:BP	positive regulation of immune response	GO:0050778	false	0.007398654205436599	2.130847270040142	699	111	6	62700	CD1A,CCL19,BLK,NFKBIA,PLA2G4A,HLA-DRB1
GO:BP	cell morphogenesis	GO:0000902	false	0.007588416154851954	2.119848860071206	957	111	7	62700	MYOT,FOXD1,RBFOX2,MAPT,S100A6,MDK,CRK
GO:BP	granulocyte chemotaxis	GO:0071621	false	0.007632630263271213	2.117325775023126	130	111	3	62700	CCL19,S100A12,MDK
GO:BP	nucleoside triphosphate biosynthetic process	GO:0009142	false	0.007632630263271213	2.117325775023126	130	111	3	62700	HNF1A,NDUFA3,TMSB4X
GO:BP	small molecule metabolic process	GO:0044281	false	0.007754438313442356	2.1104496544857128	1846	111	10	62700	PMVK,APOA4,PLA2G4A,HNF1A,ABCD1,DHDH,NDUFA3,PMAIP1,NPPB,TMSB4X
GO:BP	digestion	GO:0007586	false	0.00793391337691152	2.1005125454971973	132	111	3	62700	APOA4,PRSS1,MDK
GO:BP	lipid localization	GO:0010876	false	0.00793391337691152	2.1005125454971973	481	111	5	62700	APOA4,NFKBIA,PLA2G4A,HNF1A,ABCD1
GO:BP	positive regulation of transcription by RNA polymerase II	GO:0045944	false	0.007939051895449094	2.100231359179998	1245	111	8	62700	ALX1,NFKBIA,IER2,HNF1A,FOXD1,GATA4,POU1F1,JUNB
GO:BP	leukocyte mediated cytotoxicity	GO:0001909	false	0.007939051895449094	2.100231359179998	133	111	3	62700	CD1A,HLA-DRB1,CRK
GO:BP	non-canonical NF-kappaB signal transduction	GO:0038061	false	0.007958661298811027	2.0991599774172904	134	111	3	62700	CCL19,NFKBIA,TMSB4X
GO:BP	regulation of lipid transport	GO:0032368	false	0.007958661298811027	2.0991599774172904	134	111	3	62700	APOA4,NFKBIA,PLA2G4A
GO:BP	cholesterol metabolic process	GO:0008203	false	0.008096246046710406	2.0917163019982357	135	111	3	62700	PMVK,APOA4,HNF1A
GO:BP	negative regulation of nucleobase-containing compound metabolic process	GO:0045934	false	0.008096246046710406	2.0917163019982357	1555	111	9	62700	ALX1,HNF1A,CDKN1C,FOXD1,GATA4,UXT,RBFOX2,POU1F1,S100A11
GO:BP	release of sequestered calcium ion into cytosol	GO:0051209	false	0.008096246046710406	2.0917163019982357	135	111	3	62700	CCL19,PLCD1,PLCH2
GO:BP	negative regulation of sequestering of calcium ion	GO:0051283	false	0.00824229913742969	2.083951627693311	136	111	3	62700	CCL19,PLCD1,PLCH2
GO:BP	peptidyl-tyrosine phosphorylation	GO:0018108	false	0.00824229913742969	2.083951627693311	292	111	4	62700	AREG,SOCS3,BLK,SOCS1
GO:BP	peptidyl-tyrosine modification	GO:0018212	false	0.008383942377190338	2.076551715254703	294	111	4	62700	AREG,SOCS3,BLK,SOCS1
GO:BP	canonical NF-kappaB signal transduction	GO:0007249	false	0.008383942377190338	2.076551715254703	294	111	4	62700	CCL19,NFKBIA,S100A12,HLA-DRB1
GO:BP	vesicle-mediated transport	GO:0016192	false	0.008386642907555336	2.076411848288112	1566	111	9	62700	CCL19,RAB38,KLHL20,VPS28,CANX,ZFPL1,SNX12,RPH3AL,ARL17A
GO:BP	negative regulation of leukocyte cell-cell adhesion	GO:1903038	false	0.008469185661943292	2.0721583464020856	138	111	3	62700	HLA-DRB1,SOCS1,MDK
GO:BP	ATP metabolic process	GO:0046034	false	0.008469185661943292	2.0721583464020856	138	111	3	62700	HNF1A,NDUFA3,TMSB4X
GO:BP	regulation of sequestering of calcium ion	GO:0051282	false	0.008469185661943292	2.0721583464020856	138	111	3	62700	CCL19,PLCD1,PLCH2
GO:BP	regulation of lymphocyte activation	GO:0051249	false	0.0085085790966631	2.0701429595395786	496	111	5	62700	CCL19,HLA-DRB1,SOCS1,JUNB,MDK
GO:BP	negative regulation of endopeptidase activity	GO:0010951	false	0.00860990007155874	2.06500188903676	139	111	3	62700	HNF1A,PCSK1N,MMP9
GO:BP	nucleotide biosynthetic process	GO:0009165	false	0.008697579521794774	2.060601591816501	298	111	4	62700	HNF1A,NDUFA3,NPPB,TMSB4X
GO:BP	regulation of JNK cascade	GO:0046328	false	0.008756105684126702	2.057689005240691	140	111	3	62700	CCL19,GADD45G,CRK
GO:BP	cell growth	GO:0016049	false	0.008881765302507082	2.0515007070881235	502	111	5	62700	NUBP1,GATA4,NPPB,MAPT,CRK
GO:BP	nucleoside phosphate biosynthetic process	GO:1901293	false	0.008881765302507082	2.0515007070881235	300	111	4	62700	HNF1A,NDUFA3,NPPB,TMSB4X
GO:BP	endocrine system development	GO:0035270	false	0.008894587292251784	2.0508741983227097	141	111	3	62700	CDKN1C,POU1F1,MDK
GO:BP	embryonic organ morphogenesis	GO:0048562	false	0.00895053492254365	2.0481510085984147	301	111	4	62700	ALX1,GATA4,IRX5,POU3F4
GO:BP	positive regulation of inflammatory response	GO:0050729	false	0.009007013815007191	2.0454191711324734	142	111	3	62700	NFKBIA,S100A12,MDK
GO:BP	sequestering of calcium ion	GO:0051208	false	0.009007013815007191	2.0454191711324734	142	111	3	62700	CCL19,PLCD1,PLCH2
GO:BP	brain development	GO:0007420	false	0.00921551669169541	2.0354803099227845	744	111	6	62700	COX6B1,RBFOX2,POU3F4,POU1F1,MDK,CRK
GO:BP	axon development	GO:0061564	false	0.009316465386249419	2.0307488252434256	509	111	5	62700	APOA4,MYOT,FOXD1,MAPT,S100A6
GO:BP	cellular response to chemical stress	GO:0062197	false	0.009330553027840558	2.030092614579156	306	111	4	62700	APOA4,ABCD1,MAPT,MMP9
GO:BP	positive regulation of chemotaxis	GO:0050921	false	0.009416557220033636	2.0261078502468615	145	111	3	62700	CCL19,MDK,TMSB4X
GO:BP	secondary alcohol metabolic process	GO:1902652	false	0.009416557220033636	2.0261078502468615	145	111	3	62700	PMVK,APOA4,HNF1A
GO:BP	negative regulation of protein phosphorylation	GO:0001933	false	0.009510148288105404	2.021812711222016	308	111	4	62700	SOCS3,HNF1A,CDKN1C,SOCS1
GO:BP	generation of precursor metabolites and energy	GO:0006091	false	0.009546346111866087	2.020162823924454	514	111	5	62700	GPX2,UQCRH,COX6B1,ABCD1,NDUFA3
GO:BP	organophosphate catabolic process	GO:0046434	false	0.009546346111866087	2.020162823924454	146	111	3	62700	PLA2G4A,ABCD1,SMPD2
GO:BP	cellular response to reactive oxygen species	GO:0034614	false	0.009546346111866087	2.020162823924454	146	111	3	62700	APOA4,MAPT,MMP9
GO:BP	negative regulation of proteolysis	GO:0045861	false	0.009565553276930537	2.0192899050754045	309	111	4	62700	HNF1A,PCSK1N,SNX12,MMP9
GO:BP	proteasomal protein catabolic process	GO:0010498	false	0.009598417691329408	2.017800354935744	515	111	5	62700	KLHL20,STUB1,CANX,PMAIP1,ARAF
GO:BP	cell junction organization	GO:0034330	false	0.009665690789963413	2.0147671022615485	755	111	6	62700	LIM2,MYOT,MAPT,TJP1,CRK,PFN1
GO:BP	negative regulation of DNA-templated transcription	GO:0045892	false	0.00975306730038162	2.010858778954156	1309	111	8	62700	ALX1,HNF1A,CDKN1C,FOXD1,GATA4,UXT,RBFOX2,POU1F1
GO:BP	regulation of cellular response to growth factor stimulus	GO:0090287	false	0.009832274245978065	2.0073460164261285	312	111	4	62700	STUB1,CDKN1C,FOXD1,GATA4
GO:BP	defense response to bacterium	GO:0042742	false	0.010046330721931868	1.9979925291083935	314	111	4	62700	SPAG11B,S100A12,CAMP,RPL30
GO:BP	sterol metabolic process	GO:0016125	false	0.010155746596281387	1.9932881440733912	150	111	3	62700	PMVK,APOA4,HNF1A
GO:BP	actin filament-based process	GO:0030029	false	0.010174912527134861	1.9924693156797388	765	111	6	62700	GATA4,TJP1,ALKBH4,CRK,PFN1,TMSB4X
GO:BP	skeletal system development	GO:0001501	false	0.010174912527134861	1.9924693156797388	524	111	5	62700	ALX1,CDKN1C,IRX5,MDK,MMP9
GO:BP	sulfur compound metabolic process	GO:0006790	false	0.010174912527134861	1.9924693156797388	316	111	4	62700	PMVK,NUBP1,ABCD1,ETHE1
GO:BP	negative regulation of intracellular signal transduction	GO:1902532	false	0.010174912527134861	1.9924693156797388	524	111	5	62700	DUSP2,GATA4,TMSB4X,DUSP9,MMP9
GO:BP	regulation of mitochondrion organization	GO:0010821	false	0.01025941434659755	1.9888774299942278	151	111	3	62700	PMAIP1,MAPT,MMP9
GO:BP	negative regulation of RNA biosynthetic process	GO:1902679	false	0.01025941434659755	1.9888774299942278	1323	111	8	62700	ALX1,HNF1A,CDKN1C,FOXD1,GATA4,UXT,RBFOX2,POU1F1
GO:BP	central nervous system development	GO:0007417	false	0.010281443715887266	1.9879458976150786	1035	111	7	62700	COX6B1,RBFOX2,POU3F4,POU1F1,MAPT,MDK,CRK
GO:BP	steroid metabolic process	GO:0008202	false	0.010347319404630791	1.9851721447538995	318	111	4	62700	PMVK,APOA4,STUB1,HNF1A
GO:BP	cellular component biogenesis	GO:0044085	false	0.010347319404630791	1.9851721447538995	4926	111	18	62700	CCL19,LIM2,RAB38,RPS3A,APOA4,STUB1,NUBP1,VPS28,HLA-DRB1,NDUFA3,PUF60,MAPT,SNRPE,TJP1,GAR1,CRK,PFN1,TMSB4X
GO:BP	DNA metabolic process	GO:0006259	false	0.010428684216422396	1.981770482905651	1039	111	7	62700	TOP3B,STUB1,YEATS4,APEX2,S100A11,ALKBH4,GAR1
GO:BP	angiogenesis	GO:0001525	false	0.010449500378085006	1.9809044739766537	529	111	5	62700	CAMP,GATA4,NPPB,TJP1,MDK
GO:BP	ERK1 and ERK2 cascade	GO:0070371	false	0.010607389554325216	1.9743914814747872	321	111	4	62700	CCL19,HLA-DRB1,GATA4,DUSP9
GO:BP	protein catabolic process	GO:0030163	false	0.010607389554325216	1.9743914814747872	1043	111	7	62700	KLHL20,STUB1,VPS28,CANX,PMAIP1,SNX12,ARAF
GO:BP	carboxylic acid biosynthetic process	GO:0046394	false	0.01070111568056023	1.9705709411323935	322	111	4	62700	APOA4,PLA2G4A,HNF1A,ABCD1
GO:BP	positive regulation of lymphocyte activation	GO:0051251	false	0.010895085489811038	1.9627693576520047	324	111	4	62700	CCL19,HLA-DRB1,SOCS1,MDK
GO:BP	granulocyte migration	GO:0097530	false	0.010995805068959079	1.9587729678305528	156	111	3	62700	CCL19,S100A12,MDK
GO:BP	branching morphogenesis of an epithelial tube	GO:0048754	false	0.010995805068959079	1.9587729678305528	156	111	3	62700	AREG,FOXD1,MDK
GO:BP	organic acid biosynthetic process	GO:0016053	false	0.010995805068959079	1.9587729678305528	325	111	4	62700	APOA4,PLA2G4A,HNF1A,ABCD1
GO:BP	cellular component morphogenesis	GO:0032989	false	0.011098086954749481	1.9547518767628034	783	111	6	62700	MYOT,FOXD1,RBFOX2,MAPT,S100A6,MDK
GO:BP	carbohydrate derivative metabolic process	GO:1901135	false	0.01109828327035384	1.95474419453523	1054	111	7	62700	CCL19,PMVK,HNF1A,ABCD1,NDUFA3,NPPB,TMSB4X
GO:BP	establishment of cell polarity	GO:0030010	false	0.011117838430792185	1.953979641605721	157	111	3	62700	CCL19,KIF26B,CRK
GO:BP	nephron development	GO:0072006	false	0.011117838430792185	1.953979641605721	157	111	3	62700	KIF26B,NUP160,FOXD1
GO:BP	regulation of actin cytoskeleton organization	GO:0032956	false	0.011242019576336722	1.9491556627819522	328	111	4	62700	TJP1,CRK,PFN1,TMSB4X
GO:BP	head development	GO:0060322	false	0.011647951439786456	1.9337504485973793	793	111	6	62700	COX6B1,RBFOX2,POU3F4,POU1F1,MDK,CRK
GO:BP	mitochondrion organization	GO:0007005	false	0.011706726561042059	1.9315645255268683	547	111	5	62700	RAB38,NDUFA3,PMAIP1,MAPT,MMP9
GO:BP	negative regulation of lymphocyte activation	GO:0051250	false	0.01177035296557198	1.9292105134775706	161	111	3	62700	HLA-DRB1,SOCS1,MDK
GO:BP	regulation of lipid localization	GO:1905952	false	0.01177035296557198	1.9292105134775706	161	111	3	62700	APOA4,NFKBIA,PLA2G4A
GO:BP	hindbrain development	GO:0030902	false	0.01177035296557198	1.9292105134775706	161	111	3	62700	RBFOX2,MDK,CRK
GO:BP	purine ribonucleoside triphosphate metabolic process	GO:0009205	false	0.011863214515030644	1.9257976164538009	162	111	3	62700	HNF1A,NDUFA3,TMSB4X
GO:BP	regulation of response to wounding	GO:1903034	false	0.011863214515030644	1.9257976164538009	162	111	3	62700	INSL3,MDK,CRK
GO:BP	negative regulation of supramolecular fiber organization	GO:1902904	false	0.011863214515030644	1.9257976164538009	162	111	3	62700	TJP1,PFN1,TMSB4X
GO:BP	energy derivation by oxidation of organic compounds	GO:0015980	false	0.011969829157858063	1.9219120481173158	336	111	4	62700	UQCRH,COX6B1,ABCD1,NDUFA3
GO:BP	negative regulation of inflammatory response	GO:0050728	false	0.012037513705163002	1.919463205406493	163	111	3	62700	SOCS3,HLA-DRB1,MDK
GO:BP	peptidyl-amino acid modification	GO:0018193	false	0.012106761899316299	1.916971998665915	1077	111	7	62700	AREG,SOCS3,BLK,HNF1A,YEATS4,SOCS1,ARAF
GO:BP	regulation of phosphatidylinositol 3-kinase/protein kinase B signal transduction	GO:0051896	false	0.012380831321525676	1.9072501932617891	165	111	3	62700	CCL19,HNF1A,GATA4
GO:BP	proteolysis involved in protein catabolic process	GO:0051603	false	0.012380831321525676	1.9072501932617891	807	111	6	62700	KLHL20,STUB1,VPS28,CANX,PMAIP1,ARAF
GO:BP	positive regulation of hydrolase activity	GO:0051345	false	0.012432782104362917	1.90543167768366	558	111	5	62700	CCL19,APOA4,PMAIP1,MAPT,CRK
GO:BP	regulation of secretion by cell	GO:1903530	false	0.012843125610050812	1.891329269880415	563	111	5	62700	BLK,PLA2G4A,HNF1A,HLA-DRB1,RPH3AL
GO:BP	organic hydroxy compound metabolic process	GO:1901615	false	0.012922781170042006	1.8886440098068733	564	111	5	62700	RAB38,PMVK,APOA4,PLA2G4A,HNF1A
GO:BP	purine nucleoside triphosphate metabolic process	GO:0009144	false	0.013050418943645992	1.8843755464105079	169	111	3	62700	HNF1A,NDUFA3,TMSB4X
GO:BP	ribonucleoside triphosphate metabolic process	GO:0009199	false	0.013050418943645992	1.8843755464105079	169	111	3	62700	HNF1A,NDUFA3,TMSB4X
GO:BP	negative regulation of multicellular organismal process	GO:0051241	false	0.013119043404784547	1.8820978310555938	1102	111	7	62700	APOA4,ABCD1,HLA-DRB1,SOCS1,NPPB,MDK,TMSB4X
GO:BP	proton transmembrane transport	GO:1902600	false	0.013128639287947387	1.881780283838869	171	111	3	62700	UQCRH,COX6B1,TMSB4X
GO:BP	positive regulation of cell projection organization	GO:0031346	false	0.013161547032468107	1.880693059948781	350	111	4	62700	CCL19,MAPT,MDK,PFN1
GO:BP	mitochondrion localization	GO:0051646	false	0.01322856794969623	1.878487167543937	50	111	2	62700	UXT,MAPT
GO:BP	cell morphogenesis involved in neuron differentiation	GO:0048667	false	0.013616793215096444	1.8659251576924012	576	111	5	62700	MYOT,FOXD1,RBFOX2,MAPT,S100A6
GO:BP	regulation of cell cycle	GO:0051726	false	0.013690622254682138	1.8635768122288079	1112	111	7	62700	CKS2,CXCR5,GADD45G,NUBP1,CDKN1C,YEATS4,JUNB
GO:BP	regulation of lipid biosynthetic process	GO:0046890	false	0.013897956104079043	1.8570490643493551	175	111	3	62700	RAB38,APOA4,ABCD1
GO:BP	calcium ion transmembrane transport	GO:0070588	false	0.013897956104079043	1.8570490643493551	356	111	4	62700	CCL19,PLCD1,SLN,PLCH2
GO:BP	circulatory system development	GO:0072359	false	0.014110093125753988	1.8504701199191025	1119	111	7	62700	SOCS3,CAMP,GATA4,NPPB,TJP1,JUNB,MDK
GO:BP	response to cadmium ion	GO:0046686	false	0.014140514317952971	1.849534794118557	52	111	2	62700	MT1G,MMP9
GO:BP	ephrin receptor signaling pathway	GO:0048013	false	0.014140514317952971	1.849534794118557	52	111	2	62700	CRK,MMP9
GO:BP	regulation of granulocyte chemotaxis	GO:0071622	false	0.014140514317952971	1.849534794118557	52	111	2	62700	CCL19,MDK
GO:BP	small molecule biosynthetic process	GO:0044283	false	0.014181992912049027	1.8482627360154065	583	111	5	62700	PMVK,APOA4,PLA2G4A,HNF1A,ABCD1
GO:BP	monocarboxylic acid transport	GO:0015718	false	0.014236572332624275	1.846594560995236	177	111	3	62700	PLA2G4A,HNF1A,ABCD1
GO:BP	response to metal ion	GO:0010038	false	0.014461071323533057	1.839799531891837	361	111	4	62700	MT1G,MAPT,JUNB,MMP9
GO:BP	regulation of protein catabolic process	GO:0042176	false	0.01472719748938463	1.8318798893212365	363	111	4	62700	STUB1,VPS28,SNX12,ARAF
GO:BP	regulation of leukocyte cell-cell adhesion	GO:1903037	false	0.014852000567250683	1.8282150428586288	364	111	4	62700	CCL19,HLA-DRB1,SOCS1,MDK
GO:BP	positive regulation of response to external stimulus	GO:0032103	false	0.014923316386024182	1.8261346535321317	591	111	5	62700	CCL19,NFKBIA,S100A12,MDK,TMSB4X
GO:BP	negative regulation of RNA metabolic process	GO:0051253	false	0.014939822002197293	1.8256545768127226	1438	111	8	62700	ALX1,HNF1A,CDKN1C,FOXD1,GATA4,UXT,RBFOX2,POU1F1
GO:BP	regulation of intrinsic apoptotic signaling pathway	GO:2001242	false	0.015037207415403401	1.8228328098008595	181	111	3	62700	GATA4,PMAIP1,MMP9
GO:BP	regulation of lymphocyte mediated immunity	GO:0002706	false	0.01525048715491956	1.816716283181836	182	111	3	62700	CD1A,HLA-DRB1,CRK
GO:BP	regulation of lipid kinase activity	GO:0043550	false	0.015510248383846303	1.8093812472624686	55	111	2	62700	CCL19,MAPT
GO:BP	positive regulation of epithelial to mesenchymal transition	GO:0010718	false	0.015510248383846303	1.8093812472624686	55	111	2	62700	ALX1,MDK
GO:BP	T cell mediated cytotoxicity	GO:0001913	false	0.015510248383846303	1.8093812472624686	55	111	2	62700	CD1A,HLA-DRB1
GO:BP	response to hormone	GO:0009725	false	0.015510248383846303	1.8093812472624686	858	111	6	62700	CCL19,AREG,SOCS3,SOCS1,RBFOX2,CRK
GO:BP	phospholipid catabolic process	GO:0009395	false	0.015510248383846303	1.8093812472624686	55	111	2	62700	PLA2G4A,SMPD2
GO:BP	alcohol metabolic process	GO:0006066	false	0.015535831719803947	1.808665491578473	370	111	4	62700	PMVK,APOA4,PLA2G4A,HNF1A
GO:BP	cholesterol efflux	GO:0033344	false	0.015980246465929035	1.7964165267762504	56	111	2	62700	APOA4,NFKBIA
GO:BP	regulation of alternative mRNA splicing, via spliceosome	GO:0000381	true	0.015980246465929035	1.7964165267762504	56	111	2	62700	PUF60,RBFOX2
GO:BP	release of cytochrome c from mitochondria	GO:0001836	false	0.015980246465929035	1.7964165267762504	56	111	2	62700	PMAIP1,MMP9
GO:BP	regulation of supramolecular fiber organization	GO:1902903	false	0.016054215430016498	1.7944109135630792	374	111	4	62700	MAPT,TJP1,PFN1,TMSB4X
GO:BP	negative regulation of cell population proliferation	GO:0008285	false	0.01609594606202523	1.7932834919549356	866	111	6	62700	CDKN1C,HLA-DRB1,INSL3,FTH1,POU1F1,S100A11
GO:BP	antigen receptor-mediated signaling pathway	GO:0050851	false	0.016179206391723343	1.7910427848342643	187	111	3	62700	BLK,NFKBIA,HLA-DRB1
GO:BP	nucleoside triphosphate metabolic process	GO:0009141	false	0.016179206391723343	1.7910427848342643	187	111	3	62700	HNF1A,NDUFA3,TMSB4X
GO:BP	regeneration	GO:0031099	false	0.01640028082221695	1.7851487154587014	188	111	3	62700	APOA4,GATA4,MDK
GO:BP	keratinocyte proliferation	GO:0043616	false	0.01641945210968325	1.7846413386727984	57	111	2	62700	AREG,MDK
GO:BP	negative regulation of cell-cell adhesion	GO:0022408	false	0.016602429450503022	1.7798283565534962	189	111	3	62700	HLA-DRB1,SOCS1,MDK
GO:BP	regulation of stress-activated MAPK cascade	GO:0032872	false	0.01682649539002063	1.7740063291381505	190	111	3	62700	CCL19,GADD45G,CRK
GO:BP	response to dsRNA	GO:0043331	false	0.016840402314944495	1.7736475374757215	58	111	2	62700	NFKBIA,PMAIP1
GO:BP	endoderm formation	GO:0001706	false	0.016840402314944495	1.7736475374757215	58	111	2	62700	DUSP2,MMP9
GO:BP	negative regulation of lymphocyte differentiation	GO:0045620	false	0.016840402314944495	1.7736475374757215	58	111	2	62700	SOCS1,MDK
GO:BP	pigment biosynthetic process	GO:0046148	false	0.016840402314944495	1.7736475374757215	58	111	2	62700	RAB38,HNF1A
GO:BP	iron ion transport	GO:0006826	false	0.016840402314944495	1.7736475374757215	58	111	2	62700	FTL,FTH1
GO:BP	negative regulation of leukocyte activation	GO:0002695	false	0.017194781734085045	1.7646033326238275	192	111	3	62700	HLA-DRB1,SOCS1,MDK
GO:BP	cell maturation	GO:0048469	false	0.01740138814168213	1.7594161058423268	193	111	3	62700	CCL19,CDKN1C,INSL3
GO:BP	gastrulation	GO:0007369	false	0.01740138814168213	1.7594161058423268	193	111	3	62700	DUSP2,HNF1A,MMP9
GO:BP	regulation of growth	GO:0040008	false	0.01746758227156605	1.7577672025603512	619	111	5	62700	MT1G,NUBP1,NPPB,MAPT,CRK
GO:BP	regulation of stress-activated protein kinase signaling cascade	GO:0070302	false	0.01758770252876431	1.7547908884701569	194	111	3	62700	CCL19,GADD45G,CRK
GO:BP	phosphatidylinositol 3-kinase/protein kinase B signal transduction	GO:0043491	false	0.01758770252876431	1.7547908884701569	194	111	3	62700	CCL19,HNF1A,GATA4
GO:BP	extracellular matrix disassembly	GO:0022617	false	0.01771017488756463	1.7517771501408537	61	111	2	62700	PRSS1,MMP9
GO:BP	regulation of substrate adhesion-dependent cell spreading	GO:1900024	false	0.01771017488756463	1.7517771501408537	61	111	2	62700	MDK,CRK
GO:BP	regulation of protein polymerization	GO:0032271	false	0.01771017488756463	1.7517771501408537	197	111	3	62700	MAPT,PFN1,TMSB4X
GO:BP	positive regulation of canonical NF-kappaB signal transduction	GO:0043123	false	0.01771017488756463	1.7517771501408537	195	111	3	62700	CCL19,S100A12,HLA-DRB1
GO:BP	positive regulation of protein-containing complex assembly	GO:0031334	false	0.018098264786206502	1.7423630621418968	199	111	3	62700	STUB1,MAPT,PFN1
GO:BP	regulation of sterol transport	GO:0032371	false	0.018110021402236456	1.7420810364409	62	111	2	62700	APOA4,NFKBIA
GO:BP	regulation of cholesterol transport	GO:0032374	false	0.018110021402236456	1.7420810364409	62	111	2	62700	APOA4,NFKBIA
GO:BP	positive regulation of transcription initiation by RNA polymerase II	GO:0060261	false	0.018110021402236456	1.7420810364409	62	111	2	62700	NFKBIA,HNF1A
GO:BP	regulation of interleukin-12 production	GO:0032655	false	0.018110021402236456	1.7420810364409	62	111	2	62700	CCL19,MDK
GO:BP	regulation of lipid catabolic process	GO:0050994	false	0.018110021402236456	1.7420810364409	62	111	2	62700	APOA4,ABCD1
GO:BP	interleukin-12 production	GO:0032615	false	0.018110021402236456	1.7420810364409	62	111	2	62700	CCL19,MDK
GO:BP	cellular response to heat	GO:0034605	false	0.018110021402236456	1.7420810364409	62	111	2	62700	STUB1,MAPT
GO:BP	calcium ion transmembrane import into cytosol	GO:0097553	false	0.018180578784913776	1.7403922949813173	200	111	3	62700	CCL19,PLCD1,PLCH2
GO:BP	fatty acid metabolic process	GO:0006631	false	0.018203514458081153	1.7398447569377993	396	111	4	62700	APOA4,PLA2G4A,HNF1A,ABCD1
GO:BP	cellular response to metal ion	GO:0071248	false	0.01838998786722025	1.7354185572872642	201	111	3	62700	MT1G,JUNB,MMP9
GO:BP	glycerolipid catabolic process	GO:0046503	false	0.018553298039961474	1.7315788788659732	63	111	2	62700	APOA4,PLA2G4A
GO:BP	neuron projection morphogenesis	GO:0048812	false	0.018553298039961474	1.7315788788659732	637	111	5	62700	MYOT,FOXD1,RBFOX2,MAPT,S100A6
GO:BP	cellular response to organonitrogen compound	GO:0071417	false	0.018553298039961474	1.7315788788659732	637	111	5	62700	SOCS3,CAMP,HNF1A,SOCS1,CRK
GO:BP	actomyosin structure organization	GO:0031032	false	0.018557755128016676	1.7314745601473274	202	111	3	62700	TJP1,ALKBH4,PFN1
GO:BP	regulation of plasma membrane bounded cell projection organization	GO:0120035	false	0.0188611680515805	1.7244314153819318	640	111	5	62700	CCL19,MAPT,MDK,CRK,PFN1
GO:BP	amide metabolic process	GO:0043603	false	0.01920716345647583	1.7165367676817649	1210	111	7	62700	PMVK,RPS3A,RPL30,SPCS1,ABCD1,SMPD2,PCSK1N
GO:BP	cellular catabolic process	GO:0044248	false	0.0192692950247951	1.7151341738988761	1527	111	8	62700	APOA4,STUB1,PLA2G4A,VPS28,ABCD1,GATA4,SMPD2,MAPT
GO:BP	positive regulation of leukocyte mediated cytotoxicity	GO:0001912	false	0.019556851397122203	1.7087010642173974	65	111	2	62700	CD1A,HLA-DRB1
GO:BP	negative regulation of cysteine-type endopeptidase activity involved in apoptotic process	GO:0043154	false	0.019556851397122203	1.7087010642173974	65	111	2	62700	HNF1A,MMP9
GO:BP	regulation of muscle cell apoptotic process	GO:0010660	false	0.019556851397122203	1.7087010642173974	65	111	2	62700	GATA4,MDK
GO:BP	regulation of myeloid cell differentiation	GO:0045637	false	0.019955007888066707	1.6999480962065343	208	111	3	62700	NFKBIA,HLA-DRB1,RBFOX2
GO:BP	phosphatidylinositol phosphate biosynthetic process	GO:0046854	true	0.020007786628428812	1.698800952754467	66	111	2	62700	SOCS3,SOCS1
GO:BP	negative regulation of actin filament polymerization	GO:0030837	false	0.020007786628428812	1.698800952754467	66	111	2	62700	PFN1,TMSB4X
GO:BP	positive regulation of T cell mediated immunity	GO:0002711	false	0.020007786628428812	1.698800952754467	66	111	2	62700	CD1A,HLA-DRB1
GO:BP	superoxide metabolic process	GO:0006801	false	0.020007786628428812	1.698800952754467	66	111	2	62700	APOA4,MAPT
GO:BP	regulation of cellular response to insulin stimulus	GO:1900076	false	0.020007786628428812	1.698800952754467	66	111	2	62700	SOCS3,SOCS1
GO:BP	cytoskeleton-dependent intracellular transport	GO:0030705	false	0.020082475089051182	1.6971827630770846	209	111	3	62700	UXT,MAPT,TUBA1B
GO:BP	regulation of protein-containing complex assembly	GO:0043254	false	0.02009792536568176	1.696848770874951	410	111	4	62700	STUB1,MAPT,PFN1,TMSB4X
GO:BP	plasma membrane bounded cell projection morphogenesis	GO:0120039	false	0.020167183466711674	1.695354750784615	653	111	5	62700	MYOT,FOXD1,RBFOX2,MAPT,S100A6
GO:BP	positive regulation of ERK1 and ERK2 cascade	GO:0070374	false	0.020278722407171913	1.692959409742709	210	111	3	62700	CCL19,HLA-DRB1,GATA4
GO:BP	regulation of cell projection organization	GO:0031344	false	0.02037634256249749	1.6908737667217189	655	111	5	62700	CCL19,MAPT,MDK,CRK,PFN1
GO:BP	regulation of insulin receptor signaling pathway	GO:0046626	false	0.020460526731265433	1.6890831900990555	67	111	2	62700	SOCS3,SOCS1
GO:BP	negative regulation of cell activation	GO:0050866	false	0.02071991549148142	1.683612020242352	212	111	3	62700	HLA-DRB1,SOCS1,MDK
GO:BP	negative regulation of peptidase activity	GO:0010466	false	0.02071991549148142	1.683612020242352	212	111	3	62700	HNF1A,PCSK1N,MMP9
GO:BP	forebrain development	GO:0030900	false	0.020794622377298854	1.682048961855644	415	111	4	62700	POU3F4,POU1F1,MDK,CRK
GO:BP	cell division	GO:0051301	false	0.020904985739513843	1.6797501243705653	660	111	5	62700	CKS2,CXCR5,TUBA1B,ALKBH4,MDK
GO:BP	long-chain fatty acid transport	GO:0015909	false	0.02091500629777737	1.6795420003116777	68	111	2	62700	PLA2G4A,ABCD1
GO:BP	positive regulation of DNA-templated transcription initiation	GO:2000144	false	0.02091500629777737	1.6795420003116777	68	111	2	62700	NFKBIA,HNF1A
GO:BP	carbohydrate derivative biosynthetic process	GO:1901137	false	0.021095148504483956	1.675817412948566	662	111	5	62700	CCL19,HNF1A,NDUFA3,NPPB,TMSB4X
GO:BP	wound healing	GO:0042060	false	0.021375599349209778	1.6700816992708858	419	111	4	62700	PLA2G4A,GATA4,INSL3,CRK
GO:BP	monocyte chemotaxis	GO:0002548	false	0.021418758982695657	1.6692056960896429	69	111	2	62700	CCL19,S100A12
GO:BP	ureteric bud morphogenesis	GO:0060675	false	0.021418758982695657	1.6692056960896429	69	111	2	62700	KIF26B,FOXD1
GO:BP	response to peptide hormone	GO:0043434	false	0.021480335095897817	1.6679589478717287	420	111	4	62700	AREG,SOCS3,SOCS1,CRK
GO:BP	response to mechanical stimulus	GO:0009612	false	0.02156722884702065	1.6662056534028882	216	111	3	62700	NFKBIA,GATA4,MDK
GO:BP	regulation of cell growth	GO:0001558	false	0.021839005430114074	1.6607671437167772	425	111	4	62700	NUBP1,NPPB,MAPT,CRK
GO:BP	B cell receptor signaling pathway	GO:0050853	false	0.021839005430114074	1.6607671437167772	70	111	2	62700	BLK,NFKBIA
GO:BP	protein stabilization	GO:0050821	false	0.021839005430114074	1.6607671437167772	219	111	3	62700	STUB1,UXT,PFN1
GO:BP	response to fungus	GO:0009620	false	0.021839005430114074	1.6607671437167772	70	111	2	62700	S100A12,CRK
GO:BP	mesonephric tubule morphogenesis	GO:0072171	false	0.021839005430114074	1.6607671437167772	70	111	2	62700	KIF26B,FOXD1
GO:BP	positive regulation of response to wounding	GO:1903036	false	0.021975014310949236	1.6580708334253278	71	111	2	62700	INSL3,MDK
GO:BP	muscle cell apoptotic process	GO:0010657	false	0.021975014310949236	1.6580708334253278	71	111	2	62700	GATA4,MDK
GO:BP	negative regulation of cell differentiation	GO:0045596	false	0.022187735849919447	1.6538870131377692	676	111	5	62700	AREG,NFKBIA,SOCS1,MDK,MMP9
GO:BP	cellular response to nitrogen compound	GO:1901699	false	0.022187735849919447	1.6538870131377692	676	111	5	62700	SOCS3,CAMP,HNF1A,SOCS1,CRK
GO:BP	viral process	GO:0016032	false	0.022207322698867535	1.6535037965706094	428	111	4	62700	SPCS1,VPS28,HLA-DRB1,CANX
GO:BP	actin cytoskeleton organization	GO:0030036	false	0.022273941685116424	1.6522029216898748	677	111	5	62700	TJP1,ALKBH4,CRK,PFN1,TMSB4X
GO:BP	regulation of ATP-dependent activity	GO:0043462	false	0.022383332773070082	1.6500752485854826	72	111	2	62700	SLN,PFN1
GO:BP	positive regulation of cell killing	GO:0031343	false	0.022383332773070082	1.6500752485854826	72	111	2	62700	CD1A,HLA-DRB1
GO:BP	regulation of transcription initiation by RNA polymerase II	GO:0060260	false	0.022383332773070082	1.6500752485854826	72	111	2	62700	NFKBIA,HNF1A
GO:BP	alternative mRNA splicing, via spliceosome	GO:0000380	false	0.022383332773070082	1.6500752485854826	72	111	2	62700	PUF60,RBFOX2
GO:BP	regulation of cellular component biogenesis	GO:0044087	false	0.022560630509417715	1.6466487671472723	960	111	6	62700	CCL19,STUB1,MAPT,TJP1,PFN1,TMSB4X
GO:BP	regulation of membrane potential	GO:0042391	false	0.022757490326263605	1.6428756332062944	432	111	4	62700	HNF1A,ABCD1,PMAIP1,MAPT
GO:BP	regulation of chemotaxis	GO:0050920	false	0.023185777633321785	1.634778333617775	225	111	3	62700	CCL19,MDK,TMSB4X
GO:BP	cell cycle process	GO:0022402	false	0.023326896243407037	1.6321430423478154	1273	111	7	62700	CKS2,TOP3B,CXCR5,NUBP1,CDKN1C,UXT,ALKBH4
GO:BP	tissue regeneration	GO:0042246	false	0.023398218423303176	1.630817209187474	74	111	2	62700	GATA4,MDK
GO:BP	cell-cell recognition	GO:0009988	true	0.023398218423303176	1.630817209187474	74	111	2	62700	LY6K,CCL19
GO:BP	neuroinflammatory response	GO:0150076	false	0.023398218423303176	1.630817209187474	74	111	2	62700	MAPT,MMP9
GO:BP	cellular extravasation	GO:0045123	false	0.023398218423303176	1.630817209187474	74	111	2	62700	MDK,CRK
GO:BP	regulation of leukocyte migration	GO:0002685	false	0.023600671193771478	1.627075645690648	227	111	3	62700	CCL19,MDK,CRK
GO:BP	cellular component assembly	GO:0022607	false	0.02380566067401897	1.6233197611292218	4651	111	16	62700	CCL19,LIM2,RAB38,APOA4,STUB1,NUBP1,VPS28,HLA-DRB1,NDUFA3,PUF60,MAPT,SNRPE,TJP1,CRK,PFN1,TMSB4X
GO:BP	negative regulation of ion transmembrane transporter activity	GO:0032413	false	0.02391003732027589	1.6214197460098114	75	111	2	62700	SLN,MMP9
GO:BP	positive regulation of mitochondrion organization	GO:0010822	false	0.02391003732027589	1.6214197460098114	75	111	2	62700	PMAIP1,MMP9
GO:BP	negative regulation of transcription by RNA polymerase II	GO:0000122	false	0.024284973673695833	1.6146623629908143	978	111	6	62700	ALX1,HNF1A,CDKN1C,GATA4,UXT,POU1F1
GO:BP	ubiquitin-dependent protein catabolic process	GO:0006511	false	0.024450453080918835	1.6117130887399618	696	111	5	62700	KLHL20,STUB1,VPS28,CANX,ARAF
GO:BP	regulation of tyrosine phosphorylation of STAT protein	GO:0042509	false	0.024450453080918835	1.6117130887399618	76	111	2	62700	SOCS3,SOCS1
GO:BP	establishment or maintenance of cell polarity	GO:0007163	false	0.024567486358410925	1.6096392764265846	231	111	3	62700	CCL19,KIF26B,CRK
GO:BP	proteasome-mediated ubiquitin-dependent protein catabolic process	GO:0043161	false	0.024984712066510917	1.602325651170204	446	111	4	62700	KLHL20,STUB1,CANX,ARAF
GO:BP	cell junction assembly	GO:0034329	false	0.02515014851270504	1.59945944607295	447	111	4	62700	LIM2,MAPT,TJP1,CRK
GO:BP	calcium ion transport	GO:0006816	false	0.025316199985241254	1.5966014822760621	448	111	4	62700	CCL19,PLCD1,SLN,PLCH2
GO:BP	axonogenesis	GO:0007409	false	0.02548286646157562	1.5937517216103883	449	111	4	62700	MYOT,FOXD1,MAPT,S100A6
GO:BP	negative regulation of cysteine-type endopeptidase activity	GO:2000117	false	0.025542310437560934	1.5927398210545833	78	111	2	62700	HNF1A,MMP9
GO:BP	modification-dependent protein catabolic process	GO:0019941	false	0.02569116023018115	1.5902162822580828	706	111	5	62700	KLHL20,STUB1,VPS28,CANX,ARAF
GO:BP	activation of cysteine-type endopeptidase activity involved in apoptotic process	GO:0006919	false	0.0256961692174843	1.5901316164240744	79	111	2	62700	PMAIP1,MAPT
GO:BP	nephron tubule morphogenesis	GO:0072078	false	0.0256961692174843	1.5901316164240744	79	111	2	62700	KIF26B,FOXD1
GO:BP	gonad development	GO:0008406	false	0.0256961692174843	1.5901316164240744	236	111	3	62700	GATA4,INSL3,IRX5
GO:BP	tyrosine phosphorylation of STAT protein	GO:0007260	false	0.0256961692174843	1.5901316164240744	79	111	2	62700	SOCS3,SOCS1
GO:BP	myeloid leukocyte migration	GO:0097529	false	0.02579898964851031	1.5883973017371067	238	111	3	62700	CCL19,S100A12,MDK
GO:BP	organic hydroxy compound biosynthetic process	GO:1901617	false	0.026024949387750913	1.584610106414616	239	111	3	62700	RAB38,PMVK,HNF1A
GO:BP	regulation of DNA-templated transcription initiation	GO:2000142	false	0.026024949387750913	1.584610106414616	80	111	2	62700	NFKBIA,HNF1A
GO:BP	negative regulation of protein polymerization	GO:0032272	false	0.026024949387750913	1.584610106414616	80	111	2	62700	PFN1,TMSB4X
GO:BP	modification-dependent macromolecule catabolic process	GO:0043632	false	0.026389702876584997	1.5785654995028002	716	111	5	62700	KLHL20,STUB1,VPS28,CANX,ARAF
GO:BP	development of primary sexual characteristics	GO:0045137	false	0.02655386498894368	1.5758722572112653	241	111	3	62700	GATA4,INSL3,IRX5
GO:BP	nephron epithelium morphogenesis	GO:0072088	false	0.02657211239292783	1.5755739192771112	81	111	2	62700	KIF26B,FOXD1
GO:BP	regulation of peptidyl-tyrosine phosphorylation	GO:0050730	false	0.02707181034890681	1.5674827010727992	243	111	3	62700	AREG,SOCS3,SOCS1
GO:BP	regulation of leukocyte mediated immunity	GO:0002703	false	0.02707181034890681	1.5674827010727992	243	111	3	62700	CD1A,HLA-DRB1,CRK
GO:BP	pigment metabolic process	GO:0042440	false	0.02712266093454133	1.5666677051995817	82	111	2	62700	RAB38,HNF1A
GO:BP	epithelial cell differentiation	GO:0030855	false	0.027428545919561346	1.5617972152117088	724	111	5	62700	CDKN1C,GATA4,TJP1,SPRR1B,MMP9
GO:BP	renal tubule morphogenesis	GO:0061333	false	0.02759309226926424	1.559199626805162	83	111	2	62700	KIF26B,FOXD1
GO:BP	negative regulation of transporter activity	GO:0032410	false	0.02759309226926424	1.559199626805162	83	111	2	62700	SLN,MMP9
GO:BP	nephron morphogenesis	GO:0072028	false	0.02759309226926424	1.559199626805162	83	111	2	62700	KIF26B,FOXD1
GO:BP	ubiquitin-dependent ERAD pathway	GO:0030433	false	0.02759309226926424	1.559199626805162	83	111	2	62700	STUB1,CANX
GO:BP	cellular response to amino acid stimulus	GO:0071230	false	0.02759309226926424	1.559199626805162	83	111	2	62700	HNF1A,SOCS1
GO:BP	regulation of monoatomic ion transmembrane transport	GO:0034765	false	0.02787039567971009	1.5548568655064712	467	111	4	62700	KCNJ4,SLN,TMSB4X,MMP9
GO:BP	developmental growth involved in morphogenesis	GO:0060560	false	0.028037199942497135	1.552265361256147	247	111	3	62700	AREG,KIF26B,MAPT
GO:BP	protein processing	GO:0016485	false	0.02862512620801875	1.5432525898459322	249	111	3	62700	SPCS1,PCSK1N,SNX12
GO:BP	positive regulation of lipid transport	GO:0032370	false	0.028736476423776025	1.5415664847586905	85	111	2	62700	NFKBIA,PLA2G4A
GO:BP	cyclic-nucleotide-mediated signaling	GO:0019935	false	0.028736476423776025	1.5415664847586905	85	111	2	62700	INSL3,NPPB
GO:BP	organelle transport along microtubule	GO:0072384	false	0.030373320989978036	1.517507720140679	88	111	2	62700	UXT,MAPT
GO:BP	negative regulation of cation transmembrane transport	GO:1904063	false	0.030883228038090536	1.510277311773463	89	111	2	62700	SLN,MMP9
GO:BP	synapse organization	GO:0050808	false	0.030883228038090536	1.510277311773463	484	111	4	62700	MYOT,MAPT,CRK,PFN1
GO:BP	response to nutrient levels	GO:0031667	false	0.030883228038090536	1.510277311773463	484	111	4	62700	NENF,GATA4,PCSK1N,PMAIP1
GO:BP	positive regulation of protein binding	GO:0032092	false	0.030883228038090536	1.510277311773463	89	111	2	62700	BLK,MMP9
GO:BP	sterol homeostasis	GO:0055092	true	0.030883228038090536	1.510277311773463	89	111	2	62700	APOA4,ABCD1
GO:BP	cellular response to transforming growth factor beta stimulus	GO:0071560	false	0.030906262902760474	1.509953505413234	258	111	3	62700	STUB1,CDKN1C,CRK
GO:BP	anatomical structure maturation	GO:0071695	false	0.03119816892563213	1.50587089472611	259	111	3	62700	CCL19,CDKN1C,INSL3
GO:BP	chemokine-mediated signaling pathway	GO:0070098	false	0.031333064686596204	1.5039971247038686	90	111	2	62700	CCL19,CXCR5
GO:BP	negative regulation of immune system process	GO:0002683	false	0.031333064686596204	1.5039971247038686	487	111	4	62700	HLA-DRB1,SOCS1,MDK,CRK
GO:BP	negative regulation of NF-kappaB transcription factor activity	GO:0032088	false	0.031333064686596204	1.5039971247038686	90	111	2	62700	NFKBIA,TMSB4X
GO:BP	regulation of fibroblast proliferation	GO:0048145	false	0.031333064686596204	1.5039971247038686	90	111	2	62700	FTH1,S100A6
GO:BP	lens development in camera-type eye	GO:0002088	false	0.031333064686596204	1.5039971247038686	90	111	2	62700	LIM2,CDKN1C
GO:BP	regulation of canonical NF-kappaB signal transduction	GO:0043122	false	0.031337679450524965	1.5039331661043414	260	111	3	62700	CCL19,S100A12,HLA-DRB1
GO:BP	positive regulation of immune effector process	GO:0002699	false	0.031832683156998894	1.4971267534252757	262	111	3	62700	CD1A,CCL19,HLA-DRB1
GO:BP	defense response to Gram-negative bacterium	GO:0050829	false	0.031832683156998894	1.4971267534252757	91	111	2	62700	CAMP,RPL30
GO:BP	cellular response to acid chemical	GO:0071229	false	0.031832683156998894	1.4971267534252757	91	111	2	62700	HNF1A,SOCS1
GO:BP	positive regulation of protein polymerization	GO:0032273	false	0.031832683156998894	1.4971267534252757	91	111	2	62700	MAPT,PFN1
GO:BP	regulation of stress fiber assembly	GO:0051492	false	0.031832683156998894	1.4971267534252757	91	111	2	62700	TJP1,PFN1
GO:BP	response to endoplasmic reticulum stress	GO:0034976	false	0.03212799449779414	1.493116383247894	263	111	3	62700	STUB1,CANX,PMAIP1
GO:BP	negative regulation of response to wounding	GO:1903035	false	0.032361884590539264	1.4899661952352994	92	111	2	62700	MDK,CRK
GO:BP	response to transforming growth factor beta	GO:0071559	false	0.032361884590539264	1.4899661952352994	264	111	3	62700	STUB1,CDKN1C,CRK
GO:BP	bone remodeling	GO:0046849	true	0.032361884590539264	1.4899661952352994	92	111	2	62700	HNF1A,MDK
GO:BP	regulation of monoatomic ion transmembrane transporter activity	GO:0032412	false	0.03265939092238973	1.4859919188495567	265	111	3	62700	SLN,TMSB4X,MMP9
GO:BP	protein-containing complex organization	GO:0043933	false	0.032690165580944765	1.4855828796426809	4031	111	14	62700	APOA4,STUB1,HNF1A,CDKN1C,HLA-DRB1,NDUFA3,YEATS4,PUF60,SLN,MAPT,SNRPE,ALKBH4,PFN1,TMSB4X
GO:BP	positive regulation of cell division	GO:0051781	false	0.03280882442587237	1.4840093305558382	93	111	2	62700	CXCR5,MDK
GO:BP	embryonic skeletal system morphogenesis	GO:0048704	false	0.03280882442587237	1.4840093305558382	93	111	2	62700	ALX1,IRX5
GO:BP	regulation of fatty acid metabolic process	GO:0019217	false	0.03280882442587237	1.4840093305558382	93	111	2	62700	APOA4,ABCD1
GO:BP	cellular oxidant detoxification	GO:0098869	false	0.03280882442587237	1.4840093305558382	93	111	2	62700	GPX2,APOA4
GO:BP	response to heat	GO:0009408	false	0.03280882442587237	1.4840093305558382	93	111	2	62700	STUB1,MAPT
GO:BP	cellular component disassembly	GO:0022411	false	0.03285826763176687	1.4833553373646515	497	111	4	62700	HNF1A,PRSS1,SLN,MMP9
GO:BP	sexual reproduction	GO:0019953	false	0.03285826763176687	1.4833553373646515	1067	111	6	62700	LY6K,SPAG11B,CKS2,CDKN1C,INSL3,MDK
GO:BP	thioester metabolic process	GO:0035383	false	0.032888200174165064	1.4829598928845193	94	111	2	62700	PMVK,ABCD1
GO:BP	acyl-CoA metabolic process	GO:0006637	false	0.032888200174165064	1.4829598928845193	94	111	2	62700	PMVK,ABCD1
GO:BP	regulation of actin filament organization	GO:0110053	false	0.032888200174165064	1.4829598928845193	269	111	3	62700	TJP1,PFN1,TMSB4X
GO:BP	metanephros development	GO:0001656	false	0.03314477518299305	1.4795849224034787	95	111	2	62700	KIF26B,FOXD1
GO:BP	hippocampus development	GO:0021766	false	0.03314477518299305	1.4795849224034787	95	111	2	62700	MDK,CRK
GO:BP	regulation of T cell mediated immunity	GO:0002709	false	0.03314477518299305	1.4795849224034787	95	111	2	62700	CD1A,HLA-DRB1
GO:BP	maintenance of protein location	GO:0045185	false	0.03377973276359785	1.4713437905185298	96	111	2	62700	NFKBIA,TMSB4X
GO:BP	positive regulation of organelle organization	GO:0010638	false	0.034042777815738334	1.4679750096677617	507	111	4	62700	PMAIP1,MAPT,PFN1,MMP9
GO:BP	positive regulation of cellular component biogenesis	GO:0044089	false	0.034042777815738334	1.4679750096677617	507	111	4	62700	CCL19,STUB1,MAPT,PFN1
GO:BP	regulation of anatomical structure size	GO:0090066	false	0.03423541732107185	1.4655243738245858	508	111	4	62700	NPPB,MAPT,PFN1,TMSB4X
GO:BP	positive regulation of leukocyte chemotaxis	GO:0002690	false	0.03429162435367297	1.4648119423820387	97	111	2	62700	CCL19,MDK
GO:BP	negative regulation of monoatomic ion transmembrane transport	GO:0034766	false	0.03429162435367297	1.4648119423820387	97	111	2	62700	SLN,MMP9
GO:BP	macromolecule catabolic process	GO:0009057	false	0.034381871936934	1.4636704816411366	1412	111	7	62700	KLHL20,STUB1,VPS28,CANX,PMAIP1,SNX12,ARAF
GO:BP	regulation of transmembrane transporter activity	GO:0022898	false	0.03519033197998252	1.4535766360805675	277	111	3	62700	SLN,TMSB4X,MMP9
GO:BP	response to extracellular stimulus	GO:0009991	false	0.0352073923461273	1.4533661399859308	513	111	4	62700	NENF,GATA4,PCSK1N,PMAIP1
GO:BP	cellular response to chemokine	GO:1990869	false	0.035416130268472484	1.4507988935937353	99	111	2	62700	CCL19,CXCR5
GO:BP	response to chemokine	GO:1990868	false	0.035416130268472484	1.4507988935937353	99	111	2	62700	CCL19,CXCR5
GO:BP	regulation of epithelial to mesenchymal transition	GO:0010717	false	0.035416130268472484	1.4507988935937353	99	111	2	62700	ALX1,MDK
GO:BP	transition metal ion transport	GO:0000041	false	0.035416130268472484	1.4507988935937353	99	111	2	62700	FTL,FTH1
GO:BP	mesonephric epithelium development	GO:0072163	false	0.0355904231343553	1.448666848640627	101	111	2	62700	KIF26B,FOXD1
GO:BP	mesonephric tubule development	GO:0072164	false	0.0355904231343553	1.448666848640627	101	111	2	62700	KIF26B,FOXD1
GO:BP	positive regulation of cold-induced thermogenesis	GO:0120162	false	0.0355904231343553	1.448666848640627	101	111	2	62700	GADD45G,SLN
GO:BP	regulation of actomyosin structure organization	GO:0110020	false	0.0355904231343553	1.448666848640627	100	111	2	62700	TJP1,PFN1
GO:BP	response to hydrogen peroxide	GO:0042542	false	0.0355904231343553	1.448666848640627	100	111	2	62700	AREG,CRK
GO:BP	supramolecular fiber organization	GO:0097435	false	0.0355904231343553	1.448666848640627	799	111	5	62700	CAMP,MAPT,TJP1,PFN1,TMSB4X
GO:BP	kidney morphogenesis	GO:0060993	false	0.0355904231343553	1.448666848640627	100	111	2	62700	KIF26B,FOXD1
GO:BP	ureteric bud development	GO:0001657	false	0.0355904231343553	1.448666848640627	100	111	2	62700	KIF26B,FOXD1
GO:BP	protein polymerization	GO:0051258	false	0.0355904231343553	1.448666848640627	281	111	3	62700	MAPT,PFN1,TMSB4X
GO:BP	substrate adhesion-dependent cell spreading	GO:0034446	false	0.0355904231343553	1.448666848640627	100	111	2	62700	MDK,CRK
GO:BP	protein ubiquitination	GO:0016567	true	0.0355904231343553	1.448666848640627	792	111	5	62700	SOCS3,KLHL20,STUB1,VPS28,SOCS1
GO:BP	intracellular protein transport	GO:0006886	false	0.0355904231343553	1.448666848640627	1105	111	6	62700	RAB38,NFKBIA,SPCS1,VPS28,RPH3AL,ARL17A
GO:BP	regulation of vesicle-mediated transport	GO:0060627	false	0.03571580616133961	1.447139542726335	522	111	4	62700	CCL19,VPS28,SNX12,RPH3AL
GO:BP	nephron tubule development	GO:0072080	false	0.035921444757192215	1.4446462043694852	102	111	2	62700	KIF26B,FOXD1
GO:BP	digestive system process	GO:0022600	false	0.035921444757192215	1.4446462043694852	102	111	2	62700	APOA4,MDK
GO:BP	organic hydroxy compound transport	GO:0015850	false	0.035921444757192215	1.4446462043694852	284	111	3	62700	APOA4,NFKBIA,HNF1A
GO:BP	negative regulation of cell adhesion	GO:0007162	false	0.03611475647151901	1.4423153093218142	285	111	3	62700	HLA-DRB1,SOCS1,MDK
GO:BP	immune response-activating cell surface receptor signaling pathway	GO:0002429	false	0.03611475647151901	1.4423153093218142	285	111	3	62700	BLK,NFKBIA,HLA-DRB1
GO:BP	regulation of endocytosis	GO:0030100	false	0.03611475647151901	1.4423153093218142	285	111	3	62700	CCL19,VPS28,SNX12
GO:BP	viral gene expression	GO:0019080	false	0.03642996727586876	1.4385412188738131	103	111	2	62700	SPCS1,CANX
GO:BP	regulation of actin filament bundle assembly	GO:0032231	false	0.03642996727586876	1.4385412188738131	103	111	2	62700	TJP1,PFN1
GO:BP	positive regulation of catabolic process	GO:0009896	false	0.036800507179743744	1.434146195895879	528	111	4	62700	APOA4,STUB1,VPS28,ABCD1
GO:BP	lymphocyte mediated immunity	GO:0002449	false	0.036967428873695016	1.4321807540467721	288	111	3	62700	CD1A,HLA-DRB1,CRK
GO:BP	negative regulation of cytokine production	GO:0001818	false	0.036967428873695016	1.4321807540467721	288	111	3	62700	ABCD1,HLA-DRB1,TMSB4X
GO:BP	epidermal growth factor receptor signaling pathway	GO:0007173	false	0.03697175023521536	1.4321299895268695	104	111	2	62700	AREG,MMP9
GO:BP	second-messenger-mediated signaling	GO:0019932	false	0.03724267063439276	1.4289591837542444	289	111	3	62700	INSL3,NPPB,MAPT
GO:BP	mesonephros development	GO:0001823	false	0.037490576194483434	1.4260778848342057	105	111	2	62700	KIF26B,FOXD1
GO:BP	membrane organization	GO:0061024	false	0.037490576194483434	1.4260778848342057	813	111	5	62700	APOA4,VPS28,ABCD1,PMAIP1,ALKBH4
GO:BP	macrophage activation	GO:0042116	false	0.037490576194483434	1.4260778848342057	105	111	2	62700	PLA2G4A,MAPT
GO:BP	oogenesis	GO:0048477	false	0.037490576194483434	1.4260778848342057	105	111	2	62700	INSL3,MDK
GO:BP	regulation of receptor signaling pathway via JAK-STAT	GO:0046425	false	0.03792779880182716	1.421042361514453	106	111	2	62700	SOCS3,SOCS1
GO:BP	negative regulation of leukocyte differentiation	GO:1902106	false	0.03792779880182716	1.421042361514453	106	111	2	62700	SOCS1,MDK
GO:BP	cerebellum development	GO:0021549	false	0.03792779880182716	1.421042361514453	106	111	2	62700	MDK,CRK
GO:BP	regulation of BMP signaling pathway	GO:0030510	false	0.03792779880182716	1.421042361514453	106	111	2	62700	FOXD1,GATA4
GO:BP	renal tubule development	GO:0061326	false	0.03792779880182716	1.421042361514453	106	111	2	62700	KIF26B,FOXD1
GO:BP	sex differentiation	GO:0007548	false	0.03792779880182716	1.421042361514453	292	111	3	62700	GATA4,INSL3,IRX5
GO:BP	cellular response to interleukin-1	GO:0071347	false	0.03792779880182716	1.421042361514453	106	111	2	62700	CCL19,CAMP
GO:BP	stress fiber assembly	GO:0043149	false	0.03843937467807161	1.4152236859377234	107	111	2	62700	TJP1,PFN1
GO:BP	contractile actin filament bundle assembly	GO:0030038	false	0.03843937467807161	1.4152236859377234	107	111	2	62700	TJP1,PFN1
GO:BP	apoptotic mitochondrial changes	GO:0008637	false	0.03843937467807161	1.4152236859377234	107	111	2	62700	PMAIP1,MMP9
GO:BP	positive regulation of lipid localization	GO:1905954	false	0.03843937467807161	1.4152236859377234	107	111	2	62700	NFKBIA,PLA2G4A
GO:BP	regulation of transporter activity	GO:0032409	false	0.03843937467807161	1.4152236859377234	294	111	3	62700	SLN,TMSB4X,MMP9
GO:BP	tumor necrosis factor-mediated signaling pathway	GO:0033209	false	0.03855390876799732	1.4139315846605875	108	111	2	62700	NFKBIA,TMSB4X
GO:BP	activation of protein kinase activity	GO:0032147	false	0.03855390876799732	1.4139315846605875	108	111	2	62700	HNF1A,SOCS1
GO:BP	ERAD pathway	GO:0036503	false	0.03855390876799732	1.4139315846605875	108	111	2	62700	STUB1,CANX
GO:BP	long-chain fatty acid metabolic process	GO:0001676	false	0.03855390876799732	1.4139315846605875	108	111	2	62700	PLA2G4A,ABCD1
GO:BP	negative regulation of intrinsic apoptotic signaling pathway	GO:2001243	false	0.03914849080812691	1.4072849755303312	109	111	2	62700	GATA4,MMP9
GO:BP	regulation of mRNA splicing, via spliceosome	GO:0048024	false	0.03914849080812691	1.4072849755303312	109	111	2	62700	PUF60,RBFOX2
GO:BP	regulation of ERK1 and ERK2 cascade	GO:0070372	false	0.03914849080812691	1.4072849755303312	298	111	3	62700	CCL19,HLA-DRB1,GATA4
GO:BP	negative regulation of hemopoiesis	GO:1903707	false	0.039741400601316236	1.400756831169228	110	111	2	62700	SOCS1,MDK
GO:BP	positive regulation of plasma membrane bounded cell projection assembly	GO:0120034	false	0.039741400601316236	1.400756831169228	110	111	2	62700	CCL19,PFN1
GO:BP	cellular response to peptide hormone stimulus	GO:0071375	false	0.039742730079134134	1.400742302863383	300	111	3	62700	SOCS3,SOCS1,CRK
GO:BP	protein localization to cell junction	GO:1902414	false	0.04028781188848281	1.394826319371691	111	111	2	62700	MAPT,TJP1
GO:BP	unsaturated fatty acid metabolic process	GO:0033559	false	0.04028781188848281	1.394826319371691	111	111	2	62700	PLA2G4A,ABCD1
GO:BP	positive regulation of phosphatidylinositol 3-kinase/protein kinase B signal transduction	GO:0051897	false	0.04028781188848281	1.394826319371691	111	111	2	62700	CCL19,HNF1A
GO:BP	regulation of system process	GO:0044057	false	0.04066946162569651	1.3907315766619672	551	111	4	62700	APOA4,GATA4,SLN,NPPB
GO:BP	regulation of receptor signaling pathway via STAT	GO:1904892	false	0.04090438117829935	1.388230173174618	112	111	2	62700	SOCS3,SOCS1
GO:BP	cellular detoxification	GO:1990748	false	0.041331009327307364	1.3837239888647312	113	111	2	62700	GPX2,APOA4
GO:BP	positive regulation of MAP kinase activity	GO:0043406	false	0.04199613482287583	1.3767906787054716	115	111	2	62700	CCL19,S100A12
GO:BP	transcription initiation at RNA polymerase II promoter	GO:0006367	false	0.04199613482287583	1.3767906787054716	115	111	2	62700	NFKBIA,HNF1A
GO:BP	intracellular calcium ion homeostasis	GO:0006874	false	0.04210282799468019	1.3756887321634816	310	111	3	62700	CCL19,PLCD1,PLCH2
GO:BP	negative regulation of hydrolase activity	GO:0051346	false	0.04242439675554649	1.3723843243220135	311	111	3	62700	HNF1A,PCSK1N,MMP9
GO:BP	metencephalon development	GO:0022037	false	0.04257891989130508	1.3708053596002727	116	111	2	62700	MDK,CRK
GO:BP	immune response-regulating cell surface receptor signaling pathway	GO:0002768	false	0.043396023777743986	1.362550061512715	314	111	3	62700	BLK,NFKBIA,HLA-DRB1
GO:BP	intrinsic apoptotic signaling pathway	GO:0097193	false	0.043396023777743986	1.362550061512715	314	111	3	62700	GATA4,PMAIP1,MMP9
GO:BP	process utilizing autophagic mechanism	GO:0061919	false	0.04390294103087204	1.3575063856645757	571	111	4	62700	STUB1,VPS28,GATA4,MAPT
GO:BP	autophagy	GO:0006914	false	0.04390294103087204	1.3575063856645757	571	111	4	62700	STUB1,VPS28,GATA4,MAPT
GO:BP	viral life cycle	GO:0019058	false	0.043925828585065774	1.357280037538351	319	111	3	62700	SPCS1,VPS28,HLA-DRB1
GO:BP	insulin receptor signaling pathway	GO:0008286	false	0.04396275921791324	1.3569150579339733	120	111	2	62700	SOCS3,SOCS1
GO:BP	purine nucleoside bisphosphate metabolic process	GO:0034032	false	0.044403178552687494	1.3525859402799019	121	111	2	62700	PMVK,ABCD1
GO:BP	ribonucleoside bisphosphate metabolic process	GO:0033875	false	0.044403178552687494	1.3525859402799019	121	111	2	62700	PMVK,ABCD1
GO:BP	internal protein amino acid acetylation	GO:0006475	true	0.044403178552687494	1.3525859402799019	121	111	2	62700	YEATS4,MAPT
GO:BP	biological process involved in symbiotic interaction	GO:0044403	false	0.044403178552687494	1.3525859402799019	321	111	3	62700	SPAG11B,CAMP,HLA-DRB1
GO:BP	nucleoside bisphosphate metabolic process	GO:0033865	false	0.044403178552687494	1.3525859402799019	121	111	2	62700	PMVK,ABCD1
GO:BP	positive regulation of cysteine-type endopeptidase activity involved in apoptotic process	GO:0043280	false	0.044403178552687494	1.3525859402799019	121	111	2	62700	PMAIP1,MAPT
GO:BP	glial cell development	GO:0021782	false	0.044403178552687494	1.3525859402799019	121	111	2	62700	MAPT,MDK
GO:BP	protein modification by small protein conjugation	GO:0032446	false	0.044537117283547395	1.3512778966051748	872	111	5	62700	SOCS3,KLHL20,STUB1,VPS28,SOCS1
GO:BP	regulation of mononuclear cell migration	GO:0071675	false	0.04487855470360391	1.347961137811534	122	111	2	62700	MDK,CRK
GO:BP	biological process involved in interaction with symbiont	GO:0051702	false	0.04487855470360391	1.347961137811534	122	111	2	62700	SPAG11B,CAMP
GO:BP	lymphocyte migration	GO:0072676	false	0.04487855470360391	1.347961137811534	122	111	2	62700	CCL19,CRK
GO:BP	nephron epithelium development	GO:0072009	false	0.04487855470360391	1.347961137811534	122	111	2	62700	KIF26B,FOXD1
GO:BP	cellular response to toxic substance	GO:0097237	false	0.04487855470360391	1.347961137811534	122	111	2	62700	GPX2,APOA4
GO:BP	positive regulation of lymphocyte mediated immunity	GO:0002708	false	0.045460862702133814	1.3423623270091731	123	111	2	62700	CD1A,HLA-DRB1
GO:BP	response to amino acid	GO:0043200	false	0.045460862702133814	1.3423623270091731	123	111	2	62700	HNF1A,SOCS1
GO:BP	renal system process	GO:0003014	false	0.045460862702133814	1.3423623270091731	123	111	2	62700	HNF1A,NPPB
GO:BP	regulation of monoatomic ion transport	GO:0043269	false	0.04550192011273883	1.3419702763808588	583	111	4	62700	KCNJ4,SLN,TMSB4X,MMP9
GO:BP	positive regulation of cell-substrate adhesion	GO:0010811	false	0.045972738015719265	1.3374996300389541	124	111	2	62700	MDK,CRK
GO:BP	limbic system development	GO:0021761	false	0.045972738015719265	1.3374996300389541	124	111	2	62700	MDK,CRK
GO:BP	T cell mediated immunity	GO:0002456	false	0.045972738015719265	1.3374996300389541	124	111	2	62700	CD1A,HLA-DRB1
GO:BP	memory	GO:0007613	false	0.045972738015719265	1.3374996300389541	124	111	2	62700	MAPT,MDK
GO:BP	regulation of protein stability	GO:0031647	false	0.046007157707303334	1.3371745963410135	327	111	3	62700	STUB1,UXT,PFN1
GO:BP	regulation of leukocyte chemotaxis	GO:0002688	false	0.046301456466789175	1.3344053475232793	125	111	2	62700	CCL19,MDK
GO:BP	gland morphogenesis	GO:0022612	false	0.04656314014876946	1.3319577391980029	126	111	2	62700	AREG,MDK
GO:BP	regulation of wound healing	GO:0061041	false	0.04656314014876946	1.3319577391980029	126	111	2	62700	INSL3,CRK
GO:BP	detoxification	GO:0098754	false	0.04656314014876946	1.3319577391980029	126	111	2	62700	GPX2,APOA4
GO:BP	regulation of transmembrane transport	GO:0034762	false	0.04656314014876946	1.3319577391980029	591	111	4	62700	KCNJ4,SLN,TMSB4X,MMP9
GO:BP	DNA damage response	GO:0006974	false	0.04676920021854424	1.330040056724868	890	111	5	62700	STUB1,YEATS4,PMAIP1,APEX2,MAPT
GO:BP	negative regulation of monoatomic ion transport	GO:0043271	false	0.04710951397778931	1.3268913762935644	127	111	2	62700	SLN,MMP9
GO:BP	negative regulation of transmembrane transport	GO:0034763	false	0.04710951397778931	1.3268913762935644	127	111	2	62700	SLN,MMP9
GO:BP	calcium ion homeostasis	GO:0055074	false	0.04726698693895914	1.3254420811641925	333	111	3	62700	CCL19,PLCD1,PLCH2
GO:BP	regulation of monoatomic cation transmembrane transport	GO:1904062	false	0.047598862936144085	1.3224034217848946	334	111	3	62700	SLN,TMSB4X,MMP9
GO:BP	negative regulation of establishment of protein localization	GO:1904950	false	0.04765646044424097	1.3218782168493861	128	111	2	62700	SNX12,MAPT
GO:BP	embryonic skeletal system development	GO:0048706	false	0.04765646044424097	1.3218782168493861	128	111	2	62700	ALX1,IRX5
GO:BP	gliogenesis	GO:0042063	false	0.047858515439837365	1.3200407772287739	335	111	3	62700	AREG,MAPT,MDK
GO:BP	acylglycerol metabolic process	GO:0006639	false	0.04827793547457227	1.31625131005712	129	111	2	62700	APOA4,PLA2G4A
GO:BP	response to lipopolysaccharide	GO:0032496	false	0.04852668193128717	1.3140194030633898	337	111	3	62700	NFKBIA,CAMP,TJP1
GO:BP	multicellular organismal reproductive process	GO:0048609	false	0.04883488498180859	1.3112698308145523	904	111	5	62700	SPAG11B,CDKN1C,INSL3,JUNB,MDK
GO:BP	cerebral cortex development	GO:0021987	false	0.04883488498180859	1.3112698308145523	130	111	2	62700	MDK,CRK
GO:BP	cellular response to hormone stimulus	GO:0032870	false	0.04883488498180859	1.3112698308145523	603	111	4	62700	SOCS3,SOCS1,RBFOX2,CRK
GO:BP	neutral lipid metabolic process	GO:0006638	false	0.04883488498180859	1.3112698308145523	130	111	2	62700	APOA4,PLA2G4A
GO:BP	regulation of mRNA processing	GO:0050684	false	0.04885796914008775	1.3110645891346624	131	111	2	62700	PUF60,RBFOX2
GO:BP	response to interleukin-1	GO:0070555	false	0.049515937473319165	1.305254994143336	132	111	2	62700	CCL19,CAMP
GO:BP	germ cell development	GO:0007281	false	0.04953750189092595	1.3050658980800363	342	111	3	62700	CDKN1C,INSL3,MDK
GO:CC	membrane	GO:0016020	false	2.23710804486002e-17	16.65031304042131	9853	111	58	62700	LY6K,CD1A,LIM2,RAB38,NENF,PMVK,AREG,SOCS3,BLK,TRDV2,GPR84,NFKBIA,TRAV20,S100A12,UQCRH,TMEM160,PLP2,DUSP2,MYOT,FTL,PLA2G4A,IGHV4-39,RPL30,SPCS1,CXCR5,COX6B1,KCNJ4,NUBP1,IGKV3D-15,VPS28,ABCD1,HLA-DRB1,NDUFA3,CANX,LRRC37A,YEATS4,SMPD2,FTH1,ZFPL1,GNG3,PLCD1,PMAIP1,SOCS1,SLN,SNX12,PLCH2,MAPT,RAB33A,IGLV7-46,TJP1,RPH3AL,S100A6,IGLV3-19,IGLV2-11,CRK,PFN1,ARMCX2,SPRR1B
GO:CC	endomembrane system	GO:0012505	false	1.436166891508721e-13	12.842795089446202	4742	111	37	62700	LY6K,CD1A,ALX1,RAB38,NENF,AREG,RPS3A,GPR84,KLHL20,APOA4,S100A12,PLP2,DUSP2,FTL,STUB1,PLA2G4A,CAMP,SPCS1,NUP160,VPS28,ABCD1,HLA-DRB1,CANX,YEATS4,SMPD2,FTH1,ZFPL1,PCSK1N,SLN,SNX12,RAB33A,RPH3AL,S100A6,S100A11,ARL17A,TMSB4X,MMP9
GO:CC	extracellular region	GO:0005576	false	1.436166891508721e-13	12.842795089446202	4206	111	35	62700	LY6K,SPAG11B,CD1A,CCL19,NENF,PMVK,AREG,RPS3A,APOA4,S100A12,FTL,IGHV4-39,CAMP,RPL30,IGKV3D-15,VPS28,HLA-DRB1,CANX,PRSS1,INSL3,FTH1,PCSK1N,PLCD1,NPPB,MAPT,IGLV7-46,S100A6,S100A11,MDK,IGLV3-19,IGLV2-11,CRK,PFN1,TMSB4X,MMP9
GO:CC	protein-containing complex	GO:0032991	false	6.675331848221025e-13	12.175527139511122	8527	111	48	62700	ALX1,SOCS3,CKS2,RPS3A,TRDV2,GPR84,KLHL20,APOA4,NFKBIA,TRAV20,UQCRH,TOP3B,FTL,STUB1,GPKOW,IGHV4-39,RPL30,SPCS1,HNF1A,COX6B1,KCNJ4,NUP160,IGKV3D-15,VPS28,HLA-DRB1,NDUFA3,FOXD1,GATA4,YEATS4,PUF60,IRX5,FTH1,UXT,GNG3,PMAIP1,SOCS1,SNX12,POU1F1,NPPB,MAPT,SNRPE,IGLV7-46,TJP1,GAR1,JUNB,IGLV3-19,IGLV2-11,CRK
GO:CC	vesicle	GO:0031982	false	3.482312889430487e-11	10.45813220965517	3976	111	31	62700	LY6K,CD1A,LIM2,RAB38,PMVK,AREG,RPS3A,GPR84,APOA4,S100A12,FTL,CAMP,RPL30,KCNJ4,VPS28,HLA-DRB1,CANX,FTH1,PCSK1N,PLCD1,SOCS1,SNX12,RAB33A,RPH3AL,S100A6,S100A11,IGLV3-19,CRK,PFN1,TMSB4X,MMP9
GO:CC	extracellular space	GO:0005615	false	6.312295336297169e-11	10.199812689785396	3284	111	28	62700	CD1A,CCL19,NENF,PMVK,AREG,RPS3A,APOA4,FTL,CAMP,RPL30,IGKV3D-15,VPS28,HLA-DRB1,CANX,PRSS1,INSL3,FTH1,PCSK1N,PLCD1,NPPB,IGLV7-46,S100A6,S100A11,IGLV3-19,IGLV2-11,CRK,PFN1,MMP9
GO:CC	cell periphery	GO:0071944	false	6.841205189666588e-11	10.164867383496874	6202	111	38	62700	LY6K,CD1A,LIM2,RAB38,SOCS3,BLK,TRDV2,GPR84,APOA4,NFKBIA,TRAV20,S100A12,PLP2,MYOT,IGHV4-39,CXCR5,KCNJ4,NUBP1,IGKV3D-15,VPS28,HLA-DRB1,PRSS1,SMPD2,GNG3,PLCD1,PLCH2,MAPT,RAB33A,IGLV7-46,TJP1,S100A6,MDK,IGLV3-19,IGLV2-11,CRK,PFN1,SPRR1B,MMP9
GO:CC	intracellular vesicle	GO:0097708	false	8.400212668331808e-9	8.075709718757901	2481	111	22	62700	LY6K,CD1A,RAB38,AREG,GPR84,APOA4,S100A12,FTL,CAMP,KCNJ4,VPS28,HLA-DRB1,CANX,FTH1,PCSK1N,SOCS1,SNX12,RAB33A,RPH3AL,S100A11,TMSB4X,MMP9
GO:CC	cytoplasmic vesicle	GO:0031410	false	8.400212668331808e-9	8.075709718757901	2476	111	22	62700	LY6K,CD1A,RAB38,AREG,GPR84,APOA4,S100A12,FTL,CAMP,KCNJ4,VPS28,HLA-DRB1,CANX,FTH1,PCSK1N,SOCS1,SNX12,RAB33A,RPH3AL,S100A11,TMSB4X,MMP9
GO:CC	plasma membrane	GO:0005886	false	1.1923278969241575e-8	7.923604294728274	5717	111	33	62700	LY6K,CD1A,LIM2,RAB38,SOCS3,BLK,TRDV2,GPR84,NFKBIA,TRAV20,S100A12,PLP2,MYOT,IGHV4-39,CXCR5,KCNJ4,NUBP1,IGKV3D-15,VPS28,HLA-DRB1,SMPD2,GNG3,PLCD1,PLCH2,MAPT,RAB33A,IGLV7-46,TJP1,S100A6,IGLV3-19,IGLV2-11,CRK,SPRR1B
GO:CC	cytosol	GO:0005829	false	1.5204468168650558e-8	7.818028766276827	5457	111	32	62700	RAB38,PMVK,GPX2,SOCS3,BLK,RPS3A,KLHL20,APOA4,NFKBIA,S100A12,FTL,STUB1,PLA2G4A,RPL30,NUBP1,NUP160,VPS28,ABCD1,FTH1,PMAIP1,SOCS1,POU1F1,MAPT,SNRPE,TJP1,S100A6,CRK,PFN1,ARAF,TMSB4X,DUSP9,SPRR1B
GO:CC	intracellular organelle lumen	GO:0070013	false	4.3555612185788537e-7	6.360955877756533	6656	111	33	62700	ALX1,RPS3A,KLHL20,APOA4,NFKBIA,S100A12,IER2,DUSP2,FTL,STUB1,GPKOW,CAMP,CANX,GATA4,YEATS4,PUF60,FTH1,UXT,SOCS1,RBFOX2,APEX2,POU3F4,POU1F1,MAPT,CTAG2,SNRPE,S100A11,ALKBH4,GAR1,JUNB,ETHE1,TMSB4X,MMP9
GO:CC	membrane-enclosed lumen	GO:0031974	false	4.3555612185788537e-7	6.360955877756533	6656	111	33	62700	ALX1,RPS3A,KLHL20,APOA4,NFKBIA,S100A12,IER2,DUSP2,FTL,STUB1,GPKOW,CAMP,CANX,GATA4,YEATS4,PUF60,FTH1,UXT,SOCS1,RBFOX2,APEX2,POU3F4,POU1F1,MAPT,CTAG2,SNRPE,S100A11,ALKBH4,GAR1,JUNB,ETHE1,TMSB4X,MMP9
GO:CC	organelle lumen	GO:0043233	false	4.3555612185788537e-7	6.360955877756533	6656	111	33	62700	ALX1,RPS3A,KLHL20,APOA4,NFKBIA,S100A12,IER2,DUSP2,FTL,STUB1,GPKOW,CAMP,CANX,GATA4,YEATS4,PUF60,FTH1,UXT,SOCS1,RBFOX2,APEX2,POU3F4,POU1F1,MAPT,CTAG2,SNRPE,S100A11,ALKBH4,GAR1,JUNB,ETHE1,TMSB4X,MMP9
GO:CC	organelle membrane	GO:0031090	false	4.882779922354667e-7	6.31133284988358	3734	111	24	62700	CD1A,RAB38,AREG,GPR84,UQCRH,TMEM160,PLP2,DUSP2,PLA2G4A,SPCS1,COX6B1,KCNJ4,VPS28,ABCD1,HLA-DRB1,NDUFA3,CANX,YEATS4,PMAIP1,SLN,SNX12,RAB33A,RPH3AL,ARMCX2
GO:CC	extracellular exosome	GO:0070062	false	0.000002889436190089972	5.539186891991095	2109	111	17	62700	PMVK,RPS3A,APOA4,FTL,CAMP,RPL30,VPS28,HLA-DRB1,CANX,FTH1,PLCD1,S100A6,S100A11,IGLV3-19,CRK,PFN1,MMP9
GO:CC	extracellular organelle	GO:0043230	false	0.0000030423962290722706	5.516784225886679	2134	111	17	62700	PMVK,RPS3A,APOA4,FTL,CAMP,RPL30,VPS28,HLA-DRB1,CANX,FTH1,PLCD1,S100A6,S100A11,IGLV3-19,CRK,PFN1,MMP9
GO:CC	extracellular membrane-bounded organelle	GO:0065010	false	0.0000030423962290722706	5.516784225886679	2134	111	17	62700	PMVK,RPS3A,APOA4,FTL,CAMP,RPL30,VPS28,HLA-DRB1,CANX,FTH1,PLCD1,S100A6,S100A11,IGLV3-19,CRK,PFN1,MMP9
GO:CC	extracellular vesicle	GO:1903561	false	0.0000030423962290722706	5.516784225886679	2133	111	17	62700	PMVK,RPS3A,APOA4,FTL,CAMP,RPL30,VPS28,HLA-DRB1,CANX,FTH1,PLCD1,S100A6,S100A11,IGLV3-19,CRK,PFN1,MMP9
GO:CC	non-membrane-bounded organelle	GO:0043228	false	0.00000307684450761183	5.511894450841419	6569	111	31	62700	ALX1,RPS3A,KLHL20,S100A12,KIF26B,TOP3B,MYOT,STUB1,RPL30,HNF1A,NUBP1,NUP160,HLA-DRB1,FOXD1,GATA4,YEATS4,IRX5,UXT,SOCS1,APEX2,POU1F1,MAPT,CTAG2,TUBA1B,TJP1,ALKBH4,GAR1,JUNB,CRK,PFN1,TMSB4X
GO:CC	intracellular non-membrane-bounded organelle	GO:0043232	false	0.00000307684450761183	5.511894450841419	6568	111	31	62700	ALX1,RPS3A,KLHL20,S100A12,KIF26B,TOP3B,MYOT,STUB1,RPL30,HNF1A,NUBP1,NUP160,HLA-DRB1,FOXD1,GATA4,YEATS4,IRX5,UXT,SOCS1,APEX2,POU1F1,MAPT,CTAG2,TUBA1B,TJP1,ALKBH4,GAR1,JUNB,CRK,PFN1,TMSB4X
GO:CC	organelle envelope	GO:0031967	false	0.000006234863610988907	5.205173042368722	1293	111	13	62700	UQCRH,TMEM160,DUSP2,PLA2G4A,COX6B1,NUP160,ABCD1,NDUFA3,CANX,YEATS4,PMAIP1,S100A6,ARMCX2
GO:CC	envelope	GO:0031975	false	0.000006234863610988907	5.205173042368722	1293	111	13	62700	UQCRH,TMEM160,DUSP2,PLA2G4A,COX6B1,NUP160,ABCD1,NDUFA3,CANX,YEATS4,PMAIP1,S100A6,ARMCX2
GO:CC	membrane protein complex	GO:0098796	false	0.000010345462709894161	4.985250080362209	1357	111	13	62700	SOCS3,TRDV2,TRAV20,UQCRH,SPCS1,COX6B1,KCNJ4,VPS28,HLA-DRB1,NDUFA3,GNG3,SOCS1,SNX12
GO:CC	nucleoplasm	GO:0005654	false	0.0000128446030985075	4.8912793109999075	4221	111	23	62700	ALX1,RPS3A,KLHL20,NFKBIA,IER2,DUSP2,STUB1,GPKOW,GATA4,YEATS4,PUF60,UXT,SOCS1,RBFOX2,APEX2,POU3F4,POU1F1,MAPT,CTAG2,SNRPE,GAR1,JUNB,ETHE1
GO:CC	mitochondrion	GO:0005739	false	0.000017562413405054054	4.755415804120235	1672	111	14	62700	RAB38,NENF,UQCRH,TMEM160,PLA2G4A,COX6B1,ABCD1,NDUFA3,PMAIP1,APEX2,MAPT,ETHE1,ARAF,ARMCX2
GO:CC	side of membrane	GO:0098552	false	0.000028944277661259408	4.538437284295262	656	111	9	62700	CD1A,SOCS3,BLK,IGHV4-39,CXCR5,HLA-DRB1,CANX,GNG3,S100A6
GO:CC	secretory granule	GO:0030141	false	0.0000355503265822623	4.449156405279561	871	111	10	62700	LY6K,GPR84,S100A12,FTL,CAMP,FTH1,PCSK1N,S100A11,TMSB4X,MMP9
GO:CC	immunoglobulin complex	GO:0019814	false	0.00006930989735397133	4.159204744330468	149	111	5	62700	IGHV4-39,IGKV3D-15,IGLV7-46,IGLV3-19,IGLV2-11
GO:CC	secretory vesicle	GO:0099503	false	0.0001517976020853663	3.8187350888444835	1039	111	10	62700	LY6K,GPR84,S100A12,FTL,CAMP,FTH1,PCSK1N,S100A11,TMSB4X,MMP9
GO:CC	catalytic complex	GO:1902494	false	0.0001517976020853663	3.8187350888444835	1781	111	13	62700	SOCS3,CKS2,KLHL20,UQCRH,STUB1,SPCS1,COX6B1,NDUFA3,YEATS4,GNG3,SOCS1,SNRPE,GAR1
GO:CC	bounding membrane of organelle	GO:0098588	false	0.00025534207197614817	3.5928776218517635	2160	111	14	62700	CD1A,RAB38,AREG,GPR84,PLA2G4A,VPS28,ABCD1,HLA-DRB1,PMAIP1,SLN,SNX12,RAB33A,RPH3AL,ARMCX2
GO:CC	nuclear lumen	GO:0031981	false	0.00025916979445409665	3.586415615711625	5520	111	24	62700	ALX1,RPS3A,KLHL20,NFKBIA,IER2,DUSP2,STUB1,GPKOW,GATA4,YEATS4,PUF60,UXT,SOCS1,RBFOX2,APEX2,POU3F4,POU1F1,MAPT,CTAG2,SNRPE,ALKBH4,GAR1,JUNB,ETHE1
GO:CC	endoplasmic reticulum	GO:0005783	false	0.0005715137845411623	3.2429732902416375	2041	111	13	62700	NENF,AREG,RPS3A,APOA4,PLP2,STUB1,PLA2G4A,SPCS1,ABCD1,HLA-DRB1,CANX,SMPD2,SLN
GO:CC	mitochondrial membrane	GO:0031966	false	0.0005948989690600369	3.2255567836921557	771	111	8	62700	UQCRH,TMEM160,PLA2G4A,COX6B1,ABCD1,NDUFA3,PMAIP1,ARMCX2
GO:CC	organelle subcompartment	GO:0031984	false	0.0006188730673792409	3.208398416875918	1505	111	11	62700	RAB38,AREG,KLHL20,PLP2,PLA2G4A,SPCS1,ABCD1,HLA-DRB1,CANX,PCSK1N,SLN
GO:CC	cytoskeleton	GO:0005856	false	0.0007279649358320113	3.137889539013082	2407	111	14	62700	KLHL20,S100A12,KIF26B,MYOT,NUBP1,HLA-DRB1,UXT,MAPT,CTAG2,TUBA1B,TJP1,CRK,PFN1,TMSB4X
GO:CC	mitochondrial envelope	GO:0005740	false	0.0008532578683095227	3.0689196981883193	820	111	8	62700	UQCRH,TMEM160,PLA2G4A,COX6B1,ABCD1,NDUFA3,PMAIP1,ARMCX2
GO:CC	tertiary granule lumen	GO:1904724	false	0.0009908393074310631	3.0039967729160417	55	111	3	62700	CAMP,FTH1,MMP9
GO:CC	cell junction	GO:0030054	false	0.0011295593119687191	2.9470909597994583	2214	111	13	62700	LIM2,RPS3A,APOA4,RPL30,KCNJ4,PUF60,GNG3,MAPT,TJP1,RPH3AL,S100A11,CRK,PFN1
GO:CC	tertiary granule	GO:0070820	false	0.0014981679786610772	2.824439489630123	163	111	4	62700	GPR84,CAMP,FTH1,MMP9
GO:CC	cytoplasmic side of plasma membrane	GO:0009898	false	0.0018868835870907293	2.724254893180951	175	111	4	62700	SOCS3,BLK,GNG3,S100A6
GO:CC	nuclear envelope	GO:0005635	false	0.0018868835870907293	2.724254893180951	502	111	6	62700	DUSP2,PLA2G4A,NUP160,CANX,YEATS4,S100A6
GO:CC	cytoplasmic vesicle lumen	GO:0060205	false	0.0018868835870907293	2.724254893180951	323	111	5	62700	S100A12,FTL,CAMP,S100A11,TMSB4X
GO:CC	secretory granule lumen	GO:0034774	false	0.0018868835870907293	2.724254893180951	320	111	5	62700	S100A12,FTL,CAMP,S100A11,TMSB4X
GO:CC	vesicle lumen	GO:0031983	false	0.0018868835870907293	2.724254893180951	324	111	5	62700	S100A12,FTL,CAMP,S100A11,TMSB4X
GO:CC	intracellular protein-containing complex	GO:0140535	false	0.0019263661810174832	2.7152611547611474	951	111	8	62700	CKS2,KLHL20,NFKBIA,FTL,STUB1,YEATS4,FTH1,UXT
GO:CC	cytoplasmic vesicle membrane	GO:0030659	false	0.001993702235093986	2.7003397042550947	1213	111	9	62700	CD1A,RAB38,AREG,GPR84,KCNJ4,VPS28,HLA-DRB1,SNX12,RPH3AL
GO:CC	vesicle membrane	GO:0012506	false	0.002169106875100648	2.663719049127821	1230	111	9	62700	CD1A,RAB38,AREG,GPR84,KCNJ4,VPS28,HLA-DRB1,SNX12,RPH3AL
GO:CC	cytoplasmic side of membrane	GO:0098562	false	0.0034104021386011543	2.467194408022668	213	111	4	62700	SOCS3,BLK,GNG3,S100A6
GO:CC	extrinsic component of membrane	GO:0019898	false	0.0034104021386011543	2.467194408022668	213	111	4	62700	SOCS3,BLK,GNG3,SOCS1
GO:CC	respiratory chain complex	GO:0098803	false	0.0035901882211967907	2.444882782261697	93	111	3	62700	UQCRH,COX6B1,NDUFA3
GO:CC	mitochondrial respirasome	GO:0005746	false	0.003764084320819737	2.4243406563243375	96	111	3	62700	UQCRH,COX6B1,NDUFA3
GO:CC	chromosome	GO:0005694	false	0.003764084320819737	2.4243406563243375	1942	111	11	62700	ALX1,TOP3B,HNF1A,NUP160,FOXD1,GATA4,YEATS4,IRX5,POU1F1,GAR1,JUNB
GO:CC	respirasome	GO:0070469	false	0.004612742752516725	2.3360407648319446	104	111	3	62700	UQCRH,COX6B1,NDUFA3
GO:CC	collagen-containing extracellular matrix	GO:0062023	false	0.004849568825974684	2.3142968727016857	419	111	5	62700	APOA4,PRSS1,S100A6,MDK,MMP9
GO:CC	transferase complex	GO:1990234	false	0.005579537187513958	2.253401823507722	892	111	7	62700	SOCS3,CKS2,KLHL20,STUB1,YEATS4,SOCS1,SNRPE
GO:CC	synapse	GO:0045202	false	0.005756730045924801	2.2398241357201445	1451	111	9	62700	RPS3A,APOA4,RPL30,KCNJ4,GNG3,MAPT,RPH3AL,CRK,PFN1
GO:CC	trans-Golgi network	GO:0005802	false	0.00584014658550784	2.2335762521207787	257	111	4	62700	RAB38,KLHL20,HLA-DRB1,PCSK1N
GO:CC	endoplasmic reticulum membrane	GO:0005789	false	0.006226055537125069	2.205787009679944	1185	111	8	62700	AREG,PLP2,PLA2G4A,SPCS1,ABCD1,HLA-DRB1,CANX,SLN
GO:CC	endoplasmic reticulum subcompartment	GO:0098827	false	0.006271585511355447	2.202622651866896	1191	111	8	62700	AREG,PLP2,PLA2G4A,SPCS1,ABCD1,HLA-DRB1,CANX,SLN
GO:CC	nuclear outer membrane-endoplasmic reticulum membrane network	GO:0042175	false	0.006759531072992059	2.170083431199749	1208	111	8	62700	AREG,PLP2,PLA2G4A,SPCS1,ABCD1,HLA-DRB1,CANX,SLN
GO:CC	membrane raft	GO:0045121	false	0.007991688003135386	2.0973614793818713	285	111	4	62700	LY6K,CD1A,SMPD2,MAPT
GO:CC	membrane microdomain	GO:0098857	false	0.007994196681014915	2.0972251710085255	286	111	4	62700	LY6K,CD1A,SMPD2,MAPT
GO:CC	blood microparticle	GO:0072562	false	0.008307612282758104	2.080523780238512	136	111	3	62700	APOA4,PRSS1,PFN1
GO:CC	mitochondrial inner membrane	GO:0005743	false	0.009711917152395482	2.0126950310063534	510	111	5	62700	UQCRH,TMEM160,PLA2G4A,COX6B1,NDUFA3
GO:CC	Golgi apparatus	GO:0005794	false	0.010050695802185367	1.9978038713191733	1613	111	9	62700	ALX1,RAB38,KLHL20,PLA2G4A,HLA-DRB1,ZFPL1,PCSK1N,RAB33A,ARL17A
GO:CC	endosome	GO:0005768	false	0.011286023990755685	1.9474590308831194	1047	111	7	62700	CD1A,RAB38,APOA4,VPS28,HLA-DRB1,SNX12,RAB33A
GO:CC	inner mitochondrial membrane protein complex	GO:0098800	false	0.012582324646923673	1.9002391134167436	162	111	3	62700	UQCRH,COX6B1,NDUFA3
GO:CC	chromatin	GO:0000785	false	0.012582324646923673	1.9002391134167436	1366	111	8	62700	ALX1,HNF1A,FOXD1,GATA4,YEATS4,IRX5,POU1F1,JUNB
GO:CC	external encapsulating structure	GO:0030312	false	0.01265055639380647	1.8978903730299823	554	111	5	62700	APOA4,PRSS1,S100A6,MDK,MMP9
GO:CC	extracellular matrix	GO:0031012	false	0.01265055639380647	1.8978903730299823	553	111	5	62700	APOA4,PRSS1,S100A6,MDK,MMP9
GO:CC	organelle inner membrane	GO:0019866	false	0.013707001432225783	1.8630575418457953	566	111	5	62700	UQCRH,TMEM160,PLA2G4A,COX6B1,NDUFA3
GO:CC	organelle membrane contact site	GO:0044232	false	0.013877936642879075	1.8576750995313411	50	111	2	62700	RAB38,CANX
GO:CC	supramolecular complex	GO:0099080	false	0.013877936642879075	1.8576750995313411	1404	111	8	62700	KIF26B,MYOT,STUB1,NUP160,HLA-DRB1,SOCS1,MAPT,TUBA1B
GO:CC	protein-DNA complex	GO:0032993	false	0.015618008170300793	1.8063743543131379	1435	111	8	62700	ALX1,HNF1A,FOXD1,GATA4,YEATS4,IRX5,POU1F1,JUNB
GO:CC	Golgi apparatus subcompartment	GO:0098791	false	0.017562148528117497	1.7554223542142768	377	111	4	62700	RAB38,KLHL20,HLA-DRB1,PCSK1N
GO:CC	ER to Golgi transport vesicle membrane	GO:0012507	false	0.018608418258841013	1.7302905409289753	59	111	2	62700	AREG,HLA-DRB1
GO:CC	endocytic vesicle membrane	GO:0030666	false	0.01874791500238567	1.7270470241127063	194	111	3	62700	RAB38,AREG,HLA-DRB1
GO:CC	nuclear body	GO:0016604	false	0.01875744563212811	1.7268263036650011	888	111	6	62700	ALX1,KLHL20,GATA4,MAPT,CTAG2,GAR1
GO:CC	external side of plasma membrane	GO:0009897	false	0.02456821338690983	1.6096264244893201	427	111	4	62700	CD1A,IGHV4-39,CXCR5,HLA-DRB1
GO:CC	early endosome	GO:0005769	false	0.02456821338690983	1.6096264244893201	428	111	4	62700	RAB38,APOA4,VPS28,SNX12
GO:CC	cell surface	GO:0009986	false	0.02456821338690983	1.6096264244893201	955	111	6	62700	CD1A,AREG,APOA4,IGHV4-39,CXCR5,HLA-DRB1
GO:CC	extrinsic component of cytoplasmic side of plasma membrane	GO:0031234	false	0.02456821338690983	1.6096264244893201	70	111	2	62700	BLK,GNG3
GO:CC	clathrin-coated endocytic vesicle membrane	GO:0030669	false	0.02456821338690983	1.6096264244893201	71	111	2	62700	AREG,HLA-DRB1
GO:CC	inclusion body	GO:0016234	false	0.02601186650299704	1.5848284835262223	74	111	2	62700	STUB1,MAPT
GO:CC	transport vesicle membrane	GO:0030658	false	0.027620523682128913	1.5587680915031226	232	111	3	62700	AREG,HLA-DRB1,RPH3AL
GO:CC	cell projection	GO:0042995	false	0.027957037506552068	1.5535088509064097	2329	111	10	62700	KLHL20,MYOT,CAMP,HNF1A,NUBP1,GNG3,MAPT,TJP1,S100A6,S100A11
GO:CC	plasma membrane protein complex	GO:0098797	false	0.028455074764694693	1.5458402689608859	715	111	5	62700	TRDV2,TRAV20,KCNJ4,HLA-DRB1,GNG3
GO:CC	perinuclear region of cytoplasm	GO:0048471	false	0.031181471712571334	1.5061033907005803	733	111	5	62700	RAB38,KLHL20,ABCD1,INSL3,S100A6
GO:CC	supramolecular fiber	GO:0099512	false	0.03199604132971222	1.4949037508992185	1034	111	6	62700	KIF26B,MYOT,STUB1,HLA-DRB1,MAPT,TUBA1B
GO:CC	supramolecular polymer	GO:0099081	false	0.03199604132971222	1.4949037508992185	1042	111	6	62700	KIF26B,MYOT,STUB1,HLA-DRB1,MAPT,TUBA1B
GO:CC	lysosome	GO:0005764	false	0.03199604132971222	1.4949037508992185	745	111	5	62700	RAB38,FTL,ABCD1,HLA-DRB1,FTH1
GO:CC	clathrin-coated endocytic vesicle	GO:0045334	false	0.03199604132971222	1.4949037508992185	88	111	2	62700	AREG,HLA-DRB1
GO:CC	lytic vacuole	GO:0000323	false	0.03199604132971222	1.4949037508992185	745	111	5	62700	RAB38,FTL,ABCD1,HLA-DRB1,FTH1
GO:CC	COPII-coated ER to Golgi transport vesicle	GO:0030134	false	0.03239923502453257	1.489465243760867	89	111	2	62700	AREG,HLA-DRB1
GO:CC	actin cytoskeleton	GO:0015629	false	0.035476640486423086	1.4500575130592546	501	111	4	62700	KLHL20,MYOT,TJP1,CRK
GO:CC	cytosolic ribosome	GO:0022626	false	0.046587920527255945	1.3317266740483003	110	111	2	62700	RPS3A,RPL30
GO:CC	endosome membrane	GO:0010008	false	0.046593065272464686	1.3316787171730204	551	111	4	62700	CD1A,VPS28,HLA-DRB1,SNX12
GO:CC	vacuole	GO:0005773	false	0.046593065272464686	1.3316787171730204	838	111	5	62700	RAB38,FTL,ABCD1,HLA-DRB1,FTH1
GO:CC	melanosome	GO:0042470	false	0.046593065272464686	1.3316787171730204	111	111	2	62700	RAB38,CANX
GO:CC	pigment granule	GO:0048770	false	0.046593065272464686	1.3316787171730204	111	111	2	62700	RAB38,CANX
GO:CC	mitochondrial protein-containing complex	GO:0098798	false	0.046921810037091435	1.3286252430620769	305	111	3	62700	UQCRH,COX6B1,NDUFA3
GO:CC	autophagosome	GO:0005776	false	0.04775535231025658	1.3209779466238185	115	111	2	62700	FTL,FTH1
GO:CC	cell body	GO:0044297	false	0.04921718743734083	1.3078832080924512	567	111	4	62700	RAB38,MYOT,GNG3,MAPT
KEGG	KEGG root term	KEGG:00000	false	2.7493891059456113e-25	24.560763792493155	8161	111	63	62700	CD1A,CCL19,MT1G,PMVK,GPX2,AREG,SOCS3,BLK,CKS2,RPS3A,APOA4,NFKBIA,UQCRH,TOP3B,DUSP2,FTL,STUB1,PLA2G4A,CAMP,RPL30,SPCS1,CXCR5,HNF1A,GADD45G,COX6B1,KCNJ4,NUP160,VPS28,ABCD1,CDKN1C,DHDH,HLA-DRB1,NDUFA3,CANX,GATA4,PRSS1,INSL3,PUF60,SMPD2,FTH1,GNG3,PLCD1,PMAIP1,SOCS1,SNX12,APEX2,POU1F1,NPPB,PLCH2,MAPT,TUBA1B,SNRPE,TJP1,GAR1,ACYP1,JUNB,ETHE1,CRK,PFN1,ARAF,TMSB4X,DUSP9,MMP9
KEGG	MAPK signaling pathway	KEGG:04010	false	0.00000614446015914492	5.21151626740785	294	111	8	62700	AREG,DUSP2,PLA2G4A,GADD45G,MAPT,CRK,ARAF,DUSP9
KEGG	Growth hormone synthesis, secretion and action	KEGG:04935	false	0.00017067803614359065	3.7678223628651546	120	111	5	62700	SOCS3,SOCS1,POU1F1,JUNB,CRK
KEGG	Amyotrophic lateral sclerosis	KEGG:05014	false	0.00020006913246631695	3.6988199110321163	362	111	7	62700	GPX2,UQCRH,COX6B1,NUP160,NDUFA3,TUBA1B,PFN1
KEGG	Pathways in cancer	KEGG:05200	false	0.00020006913246631695	3.6988199110321163	529	111	8	62700	CKS2,NFKBIA,GADD45G,GNG3,PMAIP1,CRK,ARAF,MMP9
KEGG	Chronic myeloid leukemia	KEGG:05220	false	0.00035875895842080803	3.4451972455355877	76	111	4	62700	NFKBIA,GADD45G,CRK,ARAF
KEGG	Metabolic pathways	KEGG:01100	false	0.0004597668669324046	3.3374623293409944	1532	111	12	62700	PMVK,GPX2,UQCRH,PLA2G4A,COX6B1,DHDH,NDUFA3,SMPD2,PLCD1,PLCH2,ACYP1,ETHE1
KEGG	Colorectal cancer	KEGG:05210	false	0.0004597668669324046	3.3374623293409944	86	111	4	62700	AREG,GADD45G,PMAIP1,ARAF
KEGG	Pathways of neurodegeneration - multiple diseases	KEGG:05022	false	0.00047652705303938584	3.3219124388824954	474	111	7	62700	GPX2,UQCRH,COX6B1,NDUFA3,MAPT,TUBA1B,ARAF
KEGG	Chemokine signaling pathway	KEGG:04062	false	0.00047652705303938584	3.3219124388824954	190	111	5	62700	CCL19,NFKBIA,CXCR5,GNG3,CRK
KEGG	Chemical carcinogenesis - reactive oxygen species	KEGG:05208	false	0.0008560309844370045	3.0675105155489177	222	111	5	62700	NFKBIA,UQCRH,COX6B1,NDUFA3,ARAF
KEGG	TNF signaling pathway	KEGG:04668	false	0.0008560309844370045	3.0675105155489177	113	111	4	62700	SOCS3,NFKBIA,JUNB,MMP9
KEGG	Alzheimer disease	KEGG:05010	false	0.0009948329746875884	3.002249828058794	382	111	6	62700	UQCRH,COX6B1,NDUFA3,MAPT,TUBA1B,ARAF
KEGG	Osteoclast differentiation	KEGG:04380	false	0.0010865344990254528	2.9639564796531475	125	111	4	62700	SOCS3,NFKBIA,SOCS1,JUNB
KEGG	Relaxin signaling pathway	KEGG:04926	false	0.001145769481086392	2.9409027498751064	129	111	4	62700	NFKBIA,INSL3,GNG3,MMP9
KEGG	Insulin signaling pathway	KEGG:04910	false	0.001275687491660242	2.8942557027857503	137	111	4	62700	SOCS3,SOCS1,CRK,ARAF
KEGG	Apoptosis	KEGG:04210	false	0.001275687491660242	2.8942557027857503	135	111	4	62700	NFKBIA,GADD45G,PMAIP1,TUBA1B
KEGG	Parkinson disease	KEGG:05012	false	0.001299665399594536	2.886168442934628	266	111	5	62700	UQCRH,COX6B1,NDUFA3,MAPT,TUBA1B
KEGG	Mineral absorption	KEGG:04978	false	0.0017081567231855227	2.7674722853495135	60	111	3	62700	MT1G,FTL,FTH1
KEGG	Non-alcoholic fatty liver disease	KEGG:04932	false	0.0017081567231855227	2.7674722853495135	154	111	4	62700	SOCS3,UQCRH,COX6B1,NDUFA3
KEGG	Huntington disease	KEGG:05016	false	0.002108278745546763	2.676071969527016	306	111	5	62700	GPX2,UQCRH,COX6B1,NDUFA3,TUBA1B
KEGG	Tight junction	KEGG:04530	false	0.002108278745546763	2.676071969527016	169	111	4	62700	CD1A,GATA4,TUBA1B,TJP1
KEGG	Influenza A	KEGG:05164	false	0.002108278745546763	2.676071969527016	168	111	4	62700	SOCS3,NFKBIA,HLA-DRB1,PRSS1
KEGG	ErbB signaling pathway	KEGG:04012	false	0.0038430913111518273	2.4153192966550208	84	111	3	62700	AREG,CRK,ARAF
KEGG	Diabetic cardiomyopathy	KEGG:05415	false	0.003879372999946042	2.4112384611758273	203	111	4	62700	UQCRH,COX6B1,NDUFA3,MMP9
KEGG	Small cell lung cancer	KEGG:05222	false	0.0046276015834560355	2.334644038993171	92	111	3	62700	CKS2,NFKBIA,GADD45G
KEGG	Prostate cancer	KEGG:05215	false	0.005198431418935845	2.284127681147363	97	111	3	62700	NFKBIA,ARAF,MMP9
KEGG	Regulation of actin cytoskeleton	KEGG:04810	false	0.005259347315434783	2.279068148411448	227	111	4	62700	CRK,PFN1,ARAF,TMSB4X
KEGG	Thermogenesis	KEGG:04714	false	0.005413558113376534	2.2665171968023716	232	111	4	62700	UQCRH,COX6B1,NDUFA3,NPPB
KEGG	NF-kappa B signaling pathway	KEGG:04064	false	0.005413558113376534	2.2665171968023716	102	111	3	62700	CCL19,NFKBIA,GADD45G
KEGG	Shigellosis	KEGG:05131	false	0.006198964701215321	2.207680836645854	246	111	4	62700	NFKBIA,PLCD1,CRK,PFN1
KEGG	Toxoplasmosis	KEGG:05145	false	0.006198964701215321	2.207680836645854	109	111	3	62700	NFKBIA,HLA-DRB1,SOCS1
KEGG	Serotonergic synapse	KEGG:04726	false	0.006449580767413986	2.1904685142509397	112	111	3	62700	PLA2G4A,GNG3,ARAF
KEGG	Prion disease	KEGG:05020	false	0.008439210718604224	2.073698169083316	272	111	4	62700	UQCRH,COX6B1,NDUFA3,TUBA1B
KEGG	Vascular smooth muscle contraction	KEGG:04270	false	0.009887787094972688	2.0049008934358814	134	111	3	62700	PLA2G4A,NPPB,ARAF
KEGG	Oxidative phosphorylation	KEGG:00190	false	0.009887787094972688	2.0049008934358814	134	111	3	62700	UQCRH,COX6B1,NDUFA3
KEGG	Ubiquitin mediated proteolysis	KEGG:04120	false	0.010898249882047696	1.9626432385359385	140	111	3	62700	SOCS3,STUB1,SOCS1
KEGG	Phagosome	KEGG:04145	false	0.012111627056540746	1.9167975105140862	147	111	3	62700	HLA-DRB1,CANX,TUBA1B
KEGG	Hepatitis C	KEGG:05160	false	0.013604072798858965	1.866331052712695	157	111	3	62700	SOCS3,NFKBIA,ARAF
KEGG	Necroptosis	KEGG:04217	false	0.013762321734396924	1.861308293471174	159	111	3	62700	FTL,PLA2G4A,FTH1
KEGG	Hepatitis B	KEGG:05161	false	0.013817578830976335	1.8595680490360107	161	111	3	62700	NFKBIA,ARAF,MMP9
KEGG	Endometrial cancer	KEGG:05213	false	0.021281444985579497	1.67199888728121	58	111	2	62700	GADD45G,ARAF
KEGG	Long-term depression	KEGG:04730	false	0.02152450147354895	1.6670668984013228	59	111	2	62700	PLA2G4A,ARAF
KEGG	Pathogenic Escherichia coli infection	KEGG:05130	false	0.022053811629838875	1.6565163392235147	196	111	3	62700	NFKBIA,TUBA1B,TJP1
KEGG	Epstein-Barr virus infection	KEGG:05169	false	0.022209004110022367	1.6534709155271208	198	111	3	62700	NFKBIA,GADD45G,HLA-DRB1
KEGG	Inositol phosphate metabolism	KEGG:00562	false	0.024137032779047725	1.6173161197768273	73	111	2	62700	PLCD1,PLCH2
KEGG	Melanoma	KEGG:05218	false	0.024137032779047725	1.6173161197768273	72	111	2	62700	GADD45G,ARAF
KEGG	p53 signaling pathway	KEGG:04115	false	0.024137032779047725	1.6173161197768273	73	111	2	62700	GADD45G,PMAIP1
KEGG	Renal cell carcinoma	KEGG:05211	false	0.024137032779047725	1.6173161197768273	68	111	2	62700	CRK,ARAF
KEGG	Human immunodeficiency virus 1 infection	KEGG:05170	false	0.024137032779047725	1.6173161197768273	210	111	3	62700	NFKBIA,GNG3,CRK
KEGG	Lipid and atherosclerosis	KEGG:05417	false	0.024137032779047725	1.6173161197768273	214	111	3	62700	APOA4,NFKBIA,MMP9
KEGG	Non-small cell lung cancer	KEGG:05223	false	0.024137032779047725	1.6173161197768273	72	111	2	62700	GADD45G,ARAF
KEGG	Epithelial cell signaling in Helicobacter pylori infection	KEGG:05120	false	0.024137032779047725	1.6173161197768273	70	111	2	62700	NFKBIA,TJP1
KEGG	Human T-cell leukemia virus 1 infection	KEGG:05166	false	0.024137032779047725	1.6173161197768273	219	111	3	62700	NFKBIA,HLA-DRB1,CANX
KEGG	Prolactin signaling pathway	KEGG:04917	false	0.024137032779047725	1.6173161197768273	70	111	2	62700	SOCS3,SOCS1
KEGG	Leishmaniasis	KEGG:05140	false	0.024137032779047725	1.6173161197768273	72	111	2	62700	NFKBIA,HLA-DRB1
KEGG	Human cytomegalovirus infection	KEGG:05163	false	0.024137032779047725	1.6173161197768273	223	111	3	62700	NFKBIA,GNG3,CRK
KEGG	Adipocytokine signaling pathway	KEGG:04920	false	0.024137032779047725	1.6173161197768273	69	111	2	62700	SOCS3,NFKBIA
KEGG	Antigen processing and presentation	KEGG:04612	false	0.024137032779047725	1.6173161197768273	69	111	2	62700	HLA-DRB1,CANX
KEGG	Thyroid hormone synthesis	KEGG:04918	false	0.024634040082970737	1.6084643562545569	75	111	2	62700	GPX2,CANX
KEGG	Glioma	KEGG:05214	false	0.024634040082970737	1.6084643562545569	75	111	2	62700	GADD45G,ARAF
KEGG	Coronavirus disease - COVID-19	KEGG:05171	false	0.024648276415658667	1.6082134443112819	231	111	3	62700	RPS3A,NFKBIA,RPL30
KEGG	Pancreatic cancer	KEGG:05212	false	0.024648276415658667	1.6082134443112819	76	111	2	62700	GADD45G,ARAF
KEGG	B cell receptor signaling pathway	KEGG:04662	false	0.026884232226435226	1.5705023618122576	81	111	2	62700	BLK,NFKBIA
KEGG	Peroxisome	KEGG:04146	false	0.026884232226435226	1.5705023618122576	81	111	2	62700	PMVK,ABCD1
KEGG	Salmonella infection	KEGG:05132	false	0.028888993816517976	1.5392675840659378	249	111	3	62700	NFKBIA,TUBA1B,PFN1
KEGG	Cardiac muscle contraction	KEGG:04260	false	0.029525841440829606	1.5297977168168369	87	111	2	62700	UQCRH,COX6B1
KEGG	Staphylococcus aureus infection	KEGG:05150	false	0.029525841440829606	1.5297977168168369	87	111	2	62700	CAMP,HLA-DRB1
KEGG	Gap junction	KEGG:04540	false	0.02975873693242895	1.5263855057510678	88	111	2	62700	TUBA1B,TJP1
KEGG	Th1 and Th2 cell differentiation	KEGG:04658	false	0.02999142431964734	1.5230029087161396	89	111	2	62700	NFKBIA,HLA-DRB1
KEGG	IL-17 signaling pathway	KEGG:04657	false	0.030867686059275503	1.5104959254046428	91	111	2	62700	NFKBIA,MMP9
KEGG	Hematopoietic cell lineage	KEGG:04640	false	0.032621191962415766	1.48650017409764	95	111	2	62700	CD1A,HLA-DRB1
KEGG	Endocrine resistance	KEGG:01522	false	0.032621191962415766	1.48650017409764	95	111	2	62700	ARAF,MMP9
KEGG	Fc gamma R-mediated phagocytosis	KEGG:04666	false	0.0328449618304437	1.483531238495182	96	111	2	62700	PLA2G4A,CRK
KEGG	Viral protein interaction with cytokine and cytokine receptor	KEGG:04061	false	0.0337189032895974	1.472126559285189	98	111	2	62700	CCL19,CXCR5
KEGG	Th17 cell differentiation	KEGG:04659	false	0.03793914190098105	1.4209124961116495	105	111	2	62700	NFKBIA,HLA-DRB1
KEGG	Insulin resistance	KEGG:04931	false	0.039511166364292485	1.4032801498148975	108	111	2	62700	SOCS3,NFKBIA
KEGG	Glutamatergic synapse	KEGG:04724	false	0.042162860808558765	1.3750699293130741	114	111	2	62700	PLA2G4A,GNG3
KEGG	Cholinergic synapse	KEGG:04725	false	0.042162860808558765	1.3750699293130741	113	111	2	62700	KCNJ4,GNG3
KEGG	MicroRNAs in cancer	KEGG:05206	false	0.04249245419544242	1.3716881850611535	310	111	3	62700	SOCS1,CRK,MMP9
KEGG	Neurotrophin signaling pathway	KEGG:04722	false	0.04392282259509585	1.357309758765474	118	111	2	62700	NFKBIA,CRK
KEGG	Thyroid hormone signaling pathway	KEGG:04919	false	0.045501164779904825	1.3419774857382603	121	111	2	62700	GATA4,PLCD1
REAC	Immune System	REAC:R-HSA-168256	false	5.21852753897103e-11	10.282452020352023	2051	111	24	62700	CD1A,CCL19,SOCS3,BLK,GPR84,KLHL20,NFKBIA,S100A12,FTL,STUB1,IGHV4-39,CAMP,NUP160,HLA-DRB1,CANX,FTH1,SOCS1,TUBA1B,S100A11,JUNB,IGLV3-19,IGLV2-11,CRK,MMP9
REAC	Signal Transduction	REAC:R-HSA-162582	false	3.243622463206969e-9	8.4889697006038	2546	111	24	62700	CCL19,AREG,SOCS3,GPR84,NFKBIA,DUSP2,STUB1,PLA2G4A,CXCR5,NUP160,INSL3,SMPD2,GNG3,SOCS1,RBFOX2,TUBA1B,TJP1,JUNB,MDK,CRK,PFN1,ARAF,DUSP9,MMP9
REAC	Disease	REAC:R-HSA-1643685	false	6.411507153660771e-9	8.193039868830663	1768	111	20	62700	AREG,RPS3A,NFKBIA,IGHV4-39,RPL30,NUP160,VPS28,ABCD1,CDKN1C,CANX,GNG3,TUBA1B,SNRPE,TJP1,JUNB,IGLV3-19,IGLV2-11,CRK,ARAF,DUSP9
REAC	Vesicle-mediated transport	REAC:R-HSA-5653656	false	6.814318201485668e-8	7.166577590474221	718	111	13	62700	RAB38,AREG,KIF26B,FTL,PLA2G4A,IGHV4-39,VPS28,FTH1,TUBA1B,RAB33A,TJP1,IGLV3-19,IGLV2-11
REAC	Adaptive Immune System	REAC:R-HSA-1280218	false	2.37472143898797e-7	6.624387326925687	809	111	13	62700	CD1A,SOCS3,BLK,KLHL20,NFKBIA,STUB1,IGHV4-39,HLA-DRB1,CANX,SOCS1,TUBA1B,IGLV3-19,IGLV2-11
REAC	Infectious disease	REAC:R-HSA-5663205	false	2.70644855500139e-7	6.567600223696275	999	111	14	62700	RPS3A,NFKBIA,IGHV4-39,RPL30,NUP160,VPS28,CANX,GNG3,TUBA1B,SNRPE,TJP1,IGLV3-19,IGLV2-11,CRK
REAC	Metabolism	REAC:R-HSA-1430728	false	0.0000017749239028561121	5.750820261920506	2072	111	18	62700	PMVK,GPX2,RPS3A,APOA4,UQCRH,PLA2G4A,RPL30,COX6B1,NUBP1,NUP160,ABCD1,NDUFA3,PRSS1,SMPD2,GNG3,PLCD1,PLCH2,ETHE1
REAC	Viral Infection Pathways	REAC:R-HSA-9824446	false	0.0000017749239028561121	5.750820261920506	809	111	12	62700	RPS3A,NFKBIA,IGHV4-39,RPL30,NUP160,VPS28,CANX,TUBA1B,SNRPE,TJP1,IGLV3-19,IGLV2-11
REAC	Hemostasis	REAC:R-HSA-109582	false	0.0000021513178069118433	5.667295428016593	672	111	11	62700	KIF26B,PLA2G4A,IGHV4-39,GATA4,GNG3,TUBA1B,IGLV3-19,IGLV2-11,CRK,PFN1,TMSB4X
REAC	Cytokine Signaling in Immune system	REAC:R-HSA-1280215	false	0.000003860753361903101	5.413327941703024	719	111	11	62700	CCL19,SOCS3,NFKBIA,S100A12,NUP160,HLA-DRB1,CANX,SOCS1,JUNB,CRK,MMP9
REAC	Innate Immune System	REAC:R-HSA-168249	false	0.000004323017645910938	5.364212991737663	1100	111	13	62700	GPR84,NFKBIA,S100A12,FTL,IGHV4-39,CAMP,FTH1,SOCS1,S100A11,IGLV3-19,IGLV2-11,CRK,MMP9
REAC	SARS-CoV Infections	REAC:R-HSA-9679506	false	0.000006801993968091699	5.167363757529091	459	111	9	62700	RPS3A,NFKBIA,IGHV4-39,NUP160,CANX,SNRPE,TJP1,IGLV3-19,IGLV2-11
REAC	Membrane Trafficking	REAC:R-HSA-199991	false	0.0000075073322460963	5.12451436347912	624	111	10	62700	RAB38,AREG,KIF26B,FTL,PLA2G4A,VPS28,FTH1,TUBA1B,RAB33A,TJP1
REAC	Signaling by Interleukins	REAC:R-HSA-449147	false	0.0000075073322460963	5.12451436347912	471	111	9	62700	CCL19,SOCS3,NFKBIA,S100A12,CANX,SOCS1,JUNB,CRK,MMP9
REAC	Metabolism of proteins	REAC:R-HSA-392499	false	0.000013376819304807209	4.873647139377255	1946	111	16	62700	LY6K,RAB38,AREG,SOCS3,RPS3A,KLHL20,APOA4,NFKBIA,RPL30,SPCS1,NUP160,CANX,GATA4,GNG3,TUBA1B,RAB33A
REAC	Binding and Uptake of Ligands by Scavenger Receptors	REAC:R-HSA-2173782	false	0.0000320358747476478	4.494363412989747	97	111	5	62700	FTL,IGHV4-39,FTH1,IGLV3-19,IGLV2-11
REAC	Gene expression (Transcription)	REAC:R-HSA-74160	false	0.00008761130730101787	4.057439839248231	1493	111	13	62700	GPX2,SOCS3,BLK,STUB1,COX6B1,NUP160,GATA4,YEATS4,UXT,PMAIP1,SNRPE,TJP1,JUNB
REAC	Signaling by Receptor Tyrosine Kinases	REAC:R-HSA-9006934	false	0.0001142326092943113	3.942209902963987	505	111	8	62700	AREG,STUB1,SOCS1,RBFOX2,JUNB,MDK,CRK,MMP9
REAC	RNA Polymerase II Transcription	REAC:R-HSA-73857	false	0.00016797464042505044	3.774756279909807	1357	111	12	62700	GPX2,SOCS3,BLK,STUB1,COX6B1,GATA4,YEATS4,UXT,PMAIP1,SNRPE,TJP1,JUNB
REAC	Signaling by the B Cell Receptor (BCR)	REAC:R-HSA-983705	false	0.0003305670848636287	3.4807403920644977	163	111	5	62700	BLK,NFKBIA,IGHV4-39,IGLV3-19,IGLV2-11
REAC	Generic Transcription Pathway	REAC:R-HSA-212436	false	0.0003616299169609131	3.441735648347141	1236	111	11	62700	GPX2,SOCS3,BLK,STUB1,COX6B1,GATA4,YEATS4,UXT,PMAIP1,TJP1,JUNB
REAC	Antigen activates B Cell Receptor (BCR) leading to generation of second messengers	REAC:R-HSA-983695	false	0.00042397634270675686	3.3726583757623403	84	111	4	62700	BLK,IGHV4-39,IGLV3-19,IGLV2-11
REAC	Neutrophil degranulation	REAC:R-HSA-6798695	false	0.0006044767286510621	3.218620414096794	476	111	7	62700	GPR84,S100A12,FTL,CAMP,FTH1,S100A11,MMP9
REAC	Parasitic Infection Pathways	REAC:R-HSA-9824443	false	0.0010060801521536912	2.997367418632556	215	111	5	62700	IGHV4-39,GNG3,IGLV3-19,IGLV2-11,CRK
REAC	Leishmania infection	REAC:R-HSA-9658195	false	0.0010060801521536912	2.997367418632556	215	111	5	62700	IGHV4-39,GNG3,IGLV3-19,IGLV2-11,CRK
REAC	Leishmania phagocytosis	REAC:R-HSA-9664417	false	0.0010427231689825623	2.981830976464376	113	111	4	62700	IGHV4-39,IGLV3-19,IGLV2-11,CRK
REAC	FCGR3A-mediated phagocytosis	REAC:R-HSA-9664422	false	0.0010427231689825623	2.981830976464376	113	111	4	62700	IGHV4-39,IGLV3-19,IGLV2-11,CRK
REAC	Parasite infection	REAC:R-HSA-9664407	false	0.0010427231689825623	2.981830976464376	113	111	4	62700	IGHV4-39,IGLV3-19,IGLV2-11,CRK
REAC	Interleukin-4 and Interleukin-13 signaling	REAC:R-HSA-6785807	false	0.0010427231689825623	2.981830976464376	110	111	4	62700	SOCS3,SOCS1,JUNB,MMP9
REAC	Regulation of actin dynamics for phagocytic cup formation	REAC:R-HSA-2029482	false	0.0011162447862074353	2.952240556615495	116	111	4	62700	IGHV4-39,IGLV3-19,IGLV2-11,CRK
REAC	Anti-inflammatory response favouring Leishmania parasite infection	REAC:R-HSA-9662851	false	0.0016825326750593004	2.774036492952332	132	111	4	62700	IGHV4-39,GNG3,IGLV3-19,IGLV2-11
REAC	Leishmania parasite growth and survival	REAC:R-HSA-9664433	false	0.0016825326750593004	2.774036492952332	132	111	4	62700	IGHV4-39,GNG3,IGLV3-19,IGLV2-11
REAC	Platelet activation, signaling and aggregation	REAC:R-HSA-76002	false	0.0017648044503327678	2.753303409735862	258	111	5	62700	PLA2G4A,GNG3,CRK,PFN1,TMSB4X
REAC	FCERI mediated NF-kB activation	REAC:R-HSA-2871837	false	0.0017833277454464963	2.7487688335165017	136	111	4	62700	NFKBIA,IGHV4-39,IGLV3-19,IGLV2-11
REAC	Fcgamma receptor (FCGR) dependent phagocytosis	REAC:R-HSA-2029480	false	0.0019403772470780055	2.712113826566281	140	111	4	62700	IGHV4-39,IGLV3-19,IGLV2-11,CRK
REAC	Influenza Infection	REAC:R-HSA-168255	false	0.0025917021921525304	2.586414903933944	152	111	4	62700	RPS3A,RPL30,NUP160,CANX
REAC	CD22 mediated BCR regulation	REAC:R-HSA-5690714	false	0.0026675505070233906	2.573887348955452	60	111	3	62700	IGHV4-39,IGLV3-19,IGLV2-11
REAC	SARS-CoV-2 Infection	REAC:R-HSA-9694516	false	0.0026799060524609437	2.5718804304536573	292	111	5	62700	RPS3A,NUP160,CANX,SNRPE,TJP1
REAC	Classical antibody-mediated complement activation	REAC:R-HSA-173623	false	0.0026799060524609437	2.5718804304536573	61	111	3	62700	IGHV4-39,IGLV3-19,IGLV2-11
REAC	Post-translational protein modification	REAC:R-HSA-597592	false	0.0031435420563150273	2.5025807250057404	1419	111	10	62700	LY6K,RAB38,AREG,SOCS3,KLHL20,NFKBIA,NUP160,CANX,TUBA1B,RAB33A
REAC	FCGR activation	REAC:R-HSA-2029481	false	0.0032211126004353437	2.491994093282454	67	111	3	62700	IGHV4-39,IGLV3-19,IGLV2-11
REAC	Creation of C4 and C2 activators	REAC:R-HSA-166786	false	0.003260980542878493	2.486651792468411	68	111	3	62700	IGHV4-39,IGLV3-19,IGLV2-11
REAC	Role of LAT2/NTAL/LAB on calcium mobilization	REAC:R-HSA-2730905	false	0.003260980542878493	2.486651792468411	69	111	3	62700	IGHV4-39,IGLV3-19,IGLV2-11
REAC	Metabolism of RNA	REAC:R-HSA-8953854	false	0.003260980542878493	2.486651792468411	701	111	7	62700	RPS3A,GPKOW,RPL30,NUP160,PUF60,SNRPE,GAR1
REAC	Scavenging of heme from plasma	REAC:R-HSA-2168880	false	0.003260980542878493	2.486651792468411	69	111	3	62700	IGHV4-39,IGLV3-19,IGLV2-11
REAC	Extra-nuclear estrogen signaling	REAC:R-HSA-9009391	false	0.003718991847556564	2.429574773661753	73	111	3	62700	AREG,GNG3,MMP9
REAC	Immunoregulatory interactions between a Lymphoid and a non-Lymphoid cell	REAC:R-HSA-198933	false	0.0037570218023454164	2.425156284678209	181	111	4	62700	CD1A,IGHV4-39,IGLV3-19,IGLV2-11
REAC	Fc epsilon receptor (FCERI) signaling	REAC:R-HSA-2454202	false	0.0037624727068806133	2.424526641775279	182	111	4	62700	NFKBIA,IGHV4-39,IGLV3-19,IGLV2-11
REAC	Initial triggering of complement	REAC:R-HSA-166663	false	0.003950361416732962	2.403363169155207	76	111	3	62700	IGHV4-39,IGLV3-19,IGLV2-11
REAC	Interferon Signaling	REAC:R-HSA-913531	false	0.004522519823547469	2.344619520822287	193	111	4	62700	SOCS3,NUP160,HLA-DRB1,SOCS1
REAC	Role of phospholipids in phagocytosis	REAC:R-HSA-2029485	false	0.004590437185704118	2.3381459509992855	81	111	3	62700	IGHV4-39,IGLV3-19,IGLV2-11
REAC	SARS-CoV-2-host interactions	REAC:R-HSA-9705683	false	0.004675707294211688	2.3301526840986413	197	111	4	62700	RPS3A,NUP160,SNRPE,TJP1
REAC	FCERI mediated Ca+2 mobilization	REAC:R-HSA-2871809	false	0.004675707294211688	2.3301526840986413	83	111	3	62700	IGHV4-39,IGLV3-19,IGLV2-11
REAC	FCERI mediated MAPK activation	REAC:R-HSA-2871796	false	0.004675707294211688	2.3301526840986413	83	111	3	62700	IGHV4-39,IGLV3-19,IGLV2-11
REAC	Interferon gamma signaling	REAC:R-HSA-877300	false	0.005259594938754044	2.2790477012146546	87	111	3	62700	SOCS3,HLA-DRB1,SOCS1
REAC	Programmed Cell Death	REAC:R-HSA-5357801	false	0.005304361028304514	2.2753669244101293	208	111	4	62700	STUB1,PMAIP1,MAPT,TJP1
REAC	Cellular responses to stimuli	REAC:R-HSA-8953897	false	0.005491265381453905	2.2603275672328924	796	111	7	62700	MT1G,GPX2,RPS3A,RPL30,COX6B1,NUP160,TUBA1B
REAC	Class I MHC mediated antigen processing & presentation	REAC:R-HSA-983169	false	0.0058033018257024034	2.236324841493324	380	111	5	62700	SOCS3,KLHL20,STUB1,CANX,SOCS1
REAC	FCGR3A-mediated IL10 synthesis	REAC:R-HSA-9664323	false	0.005908151488675701	2.228548377636922	93	111	3	62700	IGHV4-39,IGLV3-19,IGLV2-11
REAC	Respiratory electron transport	REAC:R-HSA-611105	false	0.007165478723823032	2.144754789192745	103	111	3	62700	UQCRH,COX6B1,NDUFA3
REAC	Regulation of Complement cascade	REAC:R-HSA-977606	false	0.007165478723823032	2.144754789192745	101	111	3	62700	IGHV4-39,IGLV3-19,IGLV2-11
REAC	GPCR downstream signalling	REAC:R-HSA-388396	false	0.00742990090010114	2.1290169788136177	624	111	6	62700	CCL19,GPR84,PLA2G4A,CXCR5,INSL3,GNG3
REAC	Developmental Biology	REAC:R-HSA-1266738	false	0.007892541975612892	2.102783099682362	1140	111	8	62700	RPS3A,RPL30,HNF1A,GATA4,TUBA1B,PFN1,SPRR1B,MMP9
REAC	Complement cascade	REAC:R-HSA-166658	false	0.008202374743409369	2.0860603929030828	111	111	3	62700	IGHV4-39,IGLV3-19,IGLV2-11
REAC	Toll Like Receptor TLR6:TLR2 Cascade	REAC:R-HSA-168188	false	0.008204231040439216	2.085962117906914	112	111	3	62700	NFKBIA,S100A12,SOCS1
REAC	MyD88:MAL(TIRAP) cascade initiated on plasma membrane	REAC:R-HSA-166058	false	0.008204231040439216	2.085962117906914	112	111	3	62700	NFKBIA,S100A12,SOCS1
REAC	SRP-dependent cotranslational protein targeting to membrane	REAC:R-HSA-1799339	false	0.008311968796908221	2.080296095787262	113	111	3	62700	RPS3A,RPL30,SPCS1
REAC	Toll Like Receptor 2 (TLR2) Cascade	REAC:R-HSA-181438	false	0.008529590420874962	2.0690718225516522	115	111	3	62700	NFKBIA,S100A12,SOCS1
REAC	Toll Like Receptor TLR1:TLR2 Cascade	REAC:R-HSA-168179	false	0.008529590420874962	2.0690718225516522	115	111	3	62700	NFKBIA,S100A12,SOCS1
REAC	RAF/MAP kinase cascade	REAC:R-HSA-5673001	false	0.009108311155319798	2.040562141569171	264	111	4	62700	AREG,DUSP2,ARAF,DUSP9
REAC	MHC class II antigen presentation	REAC:R-HSA-2132295	false	0.009533858938381962	2.0207312781206963	123	111	3	62700	HLA-DRB1,CANX,TUBA1B
REAC	MAPK1/MAPK3 signaling	REAC:R-HSA-5684996	false	0.009533858938381962	2.0207312781206963	269	111	4	62700	AREG,DUSP2,ARAF,DUSP9
REAC	Respiratory electron transport, ATP synthesis by chemiosmotic coupling, and heat production by uncoupling proteins.	REAC:R-HSA-163200	false	0.010108335948307024	1.995320332831324	127	111	3	62700	UQCRH,COX6B1,NDUFA3
REAC	Processing of Capped Intron-Containing Pre-mRNA	REAC:R-HSA-72203	false	0.010108335948307024	1.995320332831324	276	111	4	62700	GPKOW,NUP160,PUF60,SNRPE
REAC	Signaling by GPCR	REAC:R-HSA-372790	false	0.010163897484638291	1.9929397239916435	697	111	6	62700	CCL19,GPR84,PLA2G4A,CXCR5,INSL3,GNG3
REAC	Cardiac conduction	REAC:R-HSA-5576891	false	0.010464878662949227	1.9802658028071005	130	111	3	62700	KCNJ4,GATA4,SLN
REAC	Influenza Viral RNA Transcription and Replication	REAC:R-HSA-168273	false	0.010888233037536423	1.9630425926326895	133	111	3	62700	RPS3A,RPL30,NUP160
REAC	Golgi-to-ER retrograde transport	REAC:R-HSA-8856688	false	0.010888233037536423	1.9630425926326895	133	111	3	62700	KIF26B,PLA2G4A,TUBA1B
REAC	Transport of small molecules	REAC:R-HSA-382551	false	0.010971027010228705	1.959752715725372	718	111	6	62700	APOA4,FTL,ABCD1,FTH1,GNG3,SLN
REAC	RHO GTPases Activate Formins	REAC:R-HSA-5663220	false	0.011195285001363863	1.9509648459934665	136	111	3	62700	NUP160,TUBA1B,PFN1
REAC	SARS-CoV-1 Infection	REAC:R-HSA-9678108	false	0.01192177191078077	1.9236591914175363	140	111	3	62700	RPS3A,NFKBIA,CANX
REAC	Toll Like Receptor 4 (TLR4) Cascade	REAC:R-HSA-166016	false	0.012540057202582187	1.901700482428019	143	111	3	62700	NFKBIA,S100A12,SOCS1
REAC	MAPK family signaling cascades	REAC:R-HSA-5683057	false	0.01282319918699415	1.892003611640266	308	111	4	62700	AREG,DUSP2,ARAF,DUSP9
REAC	Antigen processing: Ubiquitination & Proteasome degradation	REAC:R-HSA-983168	false	0.01282319918699415	1.892003611640266	308	111	4	62700	SOCS3,KLHL20,STUB1,SOCS1
REAC	G alpha (i) signalling events	REAC:R-HSA-418594	false	0.013463030877812617	1.8708571581408457	313	111	4	62700	CCL19,PLA2G4A,CXCR5,GNG3
REAC	Potential therapeutics for SARS	REAC:R-HSA-9679191	false	0.01369981035887834	1.8632854445707987	150	111	3	62700	IGHV4-39,IGLV3-19,IGLV2-11
REAC	Death Receptor Signaling	REAC:R-HSA-73887	false	0.0143567339965167	1.8429443462089474	153	111	3	62700	NFKBIA,STUB1,SMPD2
REAC	G alpha (s) signalling events	REAC:R-HSA-418555	false	0.014697579387510264	1.8327541853341842	156	111	3	62700	GPR84,INSL3,GNG3
REAC	Cellular responses to stress	REAC:R-HSA-2262752	false	0.014697579387510264	1.8327541853341842	782	111	6	62700	GPX2,RPS3A,RPL30,COX6B1,NUP160,TUBA1B
REAC	HCMV Infection	REAC:R-HSA-9609646	false	0.01517408650077415	1.8188974445436126	159	111	3	62700	NUP160,VPS28,TUBA1B
REAC	Axon guidance	REAC:R-HSA-422475	false	0.015676864843359617	1.8047407858715085	549	111	5	62700	RPS3A,RPL30,TUBA1B,PFN1,MMP9
REAC	Toll-like Receptor Cascades	REAC:R-HSA-168898	false	0.01655434337860183	1.7810880406869276	165	111	3	62700	NFKBIA,S100A12,SOCS1
REAC	Gap junction trafficking and regulation	REAC:R-HSA-157858	false	0.01704981682532653	1.7682802824883306	50	111	2	62700	TUBA1B,TJP1
REAC	Metabolism of non-coding RNA	REAC:R-HSA-194441	false	0.01704981682532653	1.7682802824883306	51	111	2	62700	NUP160,SNRPE
REAC	Nervous system development	REAC:R-HSA-9675108	false	0.01704981682532653	1.7682802824883306	574	111	5	62700	RPS3A,RPL30,TUBA1B,PFN1,MMP9
REAC	SARS-CoV-2 modulates host translation machinery	REAC:R-HSA-9754678	false	0.01704981682532653	1.7682802824883306	51	111	2	62700	RPS3A,SNRPE
REAC	Signaling by Non-Receptor Tyrosine Kinases	REAC:R-HSA-9006927	false	0.01704981682532653	1.7682802824883306	51	111	2	62700	SOCS3,CRK
REAC	Apoptotic execution phase	REAC:R-HSA-75153	false	0.01704981682532653	1.7682802824883306	51	111	2	62700	MAPT,TJP1
REAC	snRNP Assembly	REAC:R-HSA-191859	false	0.01704981682532653	1.7682802824883306	51	111	2	62700	NUP160,SNRPE
REAC	Factors involved in megakaryocyte development and platelet production	REAC:R-HSA-983231	false	0.01704981682532653	1.7682802824883306	169	111	3	62700	KIF26B,GATA4,TUBA1B
REAC	Fatty acid metabolism	REAC:R-HSA-8978868	false	0.01704981682532653	1.7682802824883306	173	111	3	62700	GPX2,PLA2G4A,ABCD1
REAC	Signaling by PTK6	REAC:R-HSA-8848021	false	0.01704981682532653	1.7682802824883306	51	111	2	62700	SOCS3,CRK
REAC	Apoptosis	REAC:R-HSA-109581	false	0.0174653107631606	1.7578236824841007	176	111	3	62700	PMAIP1,MAPT,TJP1
REAC	The citric acid (TCA) cycle and respiratory electron transport	REAC:R-HSA-1428517	false	0.017612350493964635	1.7541826804643759	177	111	3	62700	UQCRH,COX6B1,NDUFA3
REAC	COPI-independent Golgi-to-ER retrograde traffic	REAC:R-HSA-6811436	false	0.017979222149393993	1.745229101453371	53	111	2	62700	PLA2G4A,TUBA1B
REAC	Golgi Associated Vesicle Biogenesis	REAC:R-HSA-432722	false	0.018513113594103906	1.7325205340822234	54	111	2	62700	FTL,FTH1
REAC	TNF signaling	REAC:R-HSA-75893	false	0.019050555533515662	1.7200923553362588	55	111	2	62700	STUB1,SMPD2
REAC	Chemokine receptors bind chemokines	REAC:R-HSA-380108	false	0.02013562383941641	1.6960349105899921	57	111	2	62700	CCL19,CXCR5
REAC	Iron uptake and transport	REAC:R-HSA-917937	false	0.02013562383941641	1.6960349105899921	57	111	2	62700	FTL,FTH1
REAC	Cell surface interactions at the vascular wall	REAC:R-HSA-202733	false	0.020539160094559812	1.6874173199284224	190	111	3	62700	IGHV4-39,IGLV3-19,IGLV2-11
REAC	rRNA processing in the nucleus and cytosol	REAC:R-HSA-8868773	false	0.020995275834052994	1.6778784152665647	192	111	3	62700	RPS3A,RPL30,GAR1
REAC	Arachidonic acid metabolism	REAC:R-HSA-2142753	false	0.021085040695668925	1.6760255564282311	59	111	2	62700	GPX2,PLA2G4A
REAC	Peptide ligand-binding receptors	REAC:R-HSA-375276	false	0.021339345799396732	1.6708188988790784	195	111	3	62700	CCL19,CXCR5,INSL3
REAC	GABA receptor activation	REAC:R-HSA-977443	false	0.021339345799396732	1.6708188988790784	60	111	2	62700	KCNJ4,GNG3
REAC	Kinesins	REAC:R-HSA-983189	false	0.021339345799396732	1.6708188988790784	60	111	2	62700	KIF26B,TUBA1B
REAC	Neurotransmitter receptors and postsynaptic signal transmission	REAC:R-HSA-112314	false	0.02147255539059484	1.6681162682793937	196	111	3	62700	KCNJ4,GNG3,TUBA1B
REAC	rRNA processing	REAC:R-HSA-72312	false	0.022719085615747637	1.6436091518354201	202	111	3	62700	RPS3A,RPL30,GAR1
REAC	mRNA Splicing - Major Pathway	REAC:R-HSA-72163	false	0.022719085615747637	1.6436091518354201	202	111	3	62700	GPKOW,PUF60,SNRPE
REAC	Intra-Golgi and retrograde Golgi-to-ER traffic	REAC:R-HSA-6811442	false	0.022719085615747637	1.6436091518354201	202	111	3	62700	KIF26B,PLA2G4A,TUBA1B
REAC	Muscle contraction	REAC:R-HSA-397014	false	0.022879016900567876	1.640562640885631	203	111	3	62700	KCNJ4,GATA4,SLN
REAC	RAB geranylgeranylation	REAC:R-HSA-8873719	false	0.02308667272268916	1.6366386535834594	64	111	2	62700	RAB38,RAB33A
REAC	mRNA Splicing	REAC:R-HSA-72172	false	0.024466977503144544	1.6114196773495209	209	111	3	62700	GPKOW,PUF60,SNRPE
REAC	Diseases of signal transduction by growth factor receptors and second messengers	REAC:R-HSA-5663202	false	0.025824920565221517	1.587961005651092	417	111	4	62700	AREG,JUNB,ARAF,DUSP9
REAC	Nuclear Envelope (NE) Reassembly	REAC:R-HSA-2995410	false	0.026596634579939157	1.5751733135880663	70	111	2	62700	NUP160,TUBA1B
REAC	ESR-mediated signaling	REAC:R-HSA-8939211	false	0.026596634579939157	1.5751733135880663	217	111	3	62700	AREG,GNG3,MMP9
REAC	Signaling by ROBO receptors	REAC:R-HSA-376176	false	0.026596634579939157	1.5751733135880663	217	111	3	62700	RPS3A,RPL30,PFN1
REAC	Interferon alpha/beta signaling	REAC:R-HSA-909733	false	0.026826753965839806	1.5714318737316866	71	111	2	62700	SOCS3,SOCS1
REAC	trans-Golgi Network Vesicle Budding	REAC:R-HSA-199992	false	0.027391415994035544	1.5623855163951554	72	111	2	62700	FTL,FTH1
REAC	Transcriptional regulation by RUNX1	REAC:R-HSA-8878171	false	0.03181741529823219	1.4973351033603413	236	111	3	62700	SOCS3,BLK,TJP1
REAC	GPCR ligand binding	REAC:R-HSA-500792	false	0.03315723695409789	1.4794216670718572	460	111	4	62700	CCL19,CXCR5,INSL3,GNG3
REAC	DDX58/IFIH1-mediated induction of interferon-alpha/beta	REAC:R-HSA-168928	false	0.03333155530240889	1.4771444210080977	82	111	2	62700	NFKBIA,S100A12
REAC	Oncogenic MAPK signaling	REAC:R-HSA-6802957	false	0.03333155530240889	1.4771444210080977	82	111	2	62700	ARAF,DUSP9
REAC	TP53 Regulates Metabolic Genes	REAC:R-HSA-5628897	false	0.03470446921211495	1.4596145935325442	84	111	2	62700	GPX2,COX6B1
REAC	Metabolism of lipids	REAC:R-HSA-556833	false	0.03485444887024816	1.4577417800771624	732	111	5	62700	PMVK,GPX2,PLA2G4A,ABCD1,SMPD2
REAC	Platelet homeostasis	REAC:R-HSA-418346	false	0.03509193933841199	1.454792630054832	85	111	2	62700	PLA2G4A,GNG3
REAC	Peptide hormone metabolism	REAC:R-HSA-2980736	false	0.03624883332874763	1.4407059666665258	88	111	2	62700	SPCS1,GATA4
REAC	Peptide chain elongation	REAC:R-HSA-156902	false	0.03681543052893954	1.4339701164082639	90	111	2	62700	RPS3A,RPL30
REAC	Signaling by TGF-beta Receptor Complex	REAC:R-HSA-170834	false	0.03681543052893954	1.4339701164082639	90	111	2	62700	STUB1,JUNB
REAC	Viral mRNA Translation	REAC:R-HSA-192823	false	0.03681543052893954	1.4339701164082639	90	111	2	62700	RPS3A,RPL30
REAC	Opioid Signalling	REAC:R-HSA-111885	false	0.03681543052893954	1.4339701164082639	90	111	2	62700	PLA2G4A,GNG3
REAC	Transmission across Chemical Synapses	REAC:R-HSA-112315	false	0.03681543052893954	1.4339701164082639	259	111	3	62700	KCNJ4,GNG3,TUBA1B
REAC	Chaperonin-mediated protein folding	REAC:R-HSA-390466	false	0.03739748510407281	1.4271576021350034	91	111	2	62700	GNG3,TUBA1B
REAC	Eukaryotic Translation Termination	REAC:R-HSA-72764	false	0.03870647360933254	1.4122163936970569	94	111	2	62700	RPS3A,RPL30
REAC	Eukaryotic Translation Elongation	REAC:R-HSA-156842	false	0.03870647360933254	1.4122163936970569	94	111	2	62700	RPS3A,RPL30
REAC	Selenocysteine synthesis	REAC:R-HSA-2408557	false	0.03870647360933254	1.4122163936970569	94	111	2	62700	RPS3A,RPL30
REAC	SARS-CoV-1-host interactions	REAC:R-HSA-9692914	false	0.03889679734359078	1.4100861558276516	95	111	2	62700	RPS3A,NFKBIA
REAC	Toll Like Receptor 5 (TLR5) Cascade	REAC:R-HSA-168176	false	0.03889679734359078	1.4100861558276516	96	111	2	62700	NFKBIA,S100A12
REAC	Nonsense Mediated Decay (NMD) independent of the Exon Junction Complex (EJC)	REAC:R-HSA-975956	false	0.03889679734359078	1.4100861558276516	96	111	2	62700	RPS3A,RPL30
REAC	MyD88 cascade initiated on plasma membrane	REAC:R-HSA-975871	false	0.03889679734359078	1.4100861558276516	96	111	2	62700	NFKBIA,S100A12
REAC	Toll Like Receptor 10 (TLR10) Cascade	REAC:R-HSA-168142	false	0.03889679734359078	1.4100861558276516	96	111	2	62700	NFKBIA,S100A12
REAC	p75 NTR receptor-mediated signalling	REAC:R-HSA-193704	false	0.03947088327027007	1.4037231549545672	97	111	2	62700	NFKBIA,SMPD2
REAC	Protein folding	REAC:R-HSA-391251	false	0.03984662418292182	1.3996084662586181	98	111	2	62700	GNG3,TUBA1B
REAC	Downstream TCR signaling	REAC:R-HSA-202424	false	0.03984662418292182	1.3996084662586181	98	111	2	62700	NFKBIA,HLA-DRB1
REAC	TRAF6 mediated induction of NFkB and MAP kinases upon TLR7/8 or 9 activation	REAC:R-HSA-975138	false	0.04018693325267589	1.3959151344463798	101	111	2	62700	NFKBIA,S100A12
REAC	Formation of a pool of free 40S subunits	REAC:R-HSA-72689	false	0.04018693325267589	1.3959151344463798	102	111	2	62700	RPS3A,RPL30
REAC	MyD88 dependent cascade initiated on endosome	REAC:R-HSA-975155	false	0.04018693325267589	1.3959151344463798	102	111	2	62700	NFKBIA,S100A12
REAC	COPI-dependent Golgi-to-ER retrograde traffic	REAC:R-HSA-6811434	false	0.04018693325267589	1.3959151344463798	99	111	2	62700	KIF26B,TUBA1B
REAC	Response of EIF2AK4 (GCN2) to amino acid deficiency	REAC:R-HSA-9633012	false	0.04018693325267589	1.3959151344463798	102	111	2	62700	RPS3A,RPL30
REAC	Toll Like Receptor 3 (TLR3) Cascade	REAC:R-HSA-168164	false	0.040372519706682	1.393914144804225	103	111	2	62700	NFKBIA,S100A12
REAC	Toll Like Receptor 7/8 (TLR7/8) Cascade	REAC:R-HSA-168181	false	0.040372519706682	1.393914144804225	103	111	2	62700	NFKBIA,S100A12
REAC	Potassium Channels	REAC:R-HSA-1296071	false	0.040372519706682	1.393914144804225	103	111	2	62700	KCNJ4,GNG3
REAC	TRIF(TICAM1)-mediated TLR4 signaling	REAC:R-HSA-937061	false	0.04186865733338676	1.3781109660743978	107	111	2	62700	NFKBIA,S100A12
REAC	Translation	REAC:R-HSA-72766	false	0.04186865733338676	1.3781109660743978	292	111	3	62700	RPS3A,RPL30,SPCS1
REAC	MyD88-independent TLR4 cascade	REAC:R-HSA-166166	false	0.04186865733338676	1.3781109660743978	107	111	2	62700	NFKBIA,S100A12
REAC	Toll Like Receptor 9 (TLR9) Cascade	REAC:R-HSA-168138	false	0.04186865733338676	1.3781109660743978	106	111	2	62700	NFKBIA,S100A12
REAC	Signaling by Nuclear Receptors	REAC:R-HSA-9006931	false	0.04186865733338676	1.3781109660743978	291	111	3	62700	AREG,GNG3,MMP9
REAC	Signaling by NTRK1 (TRKA)	REAC:R-HSA-187037	false	0.04434968016983125	1.3531095077596116	112	111	2	62700	JUNB,CRK
REAC	HCMV Late Events	REAC:R-HSA-9610379	false	0.04434968016983125	1.3531095077596116	113	111	2	62700	NUP160,VPS28
REAC	Asparagine N-linked glycosylation	REAC:R-HSA-446203	false	0.04434968016983125	1.3531095077596116	305	111	3	62700	AREG,CANX,TUBA1B
REAC	GTP hydrolysis and joining of the 60S ribosomal subunit	REAC:R-HSA-72706	false	0.04434968016983125	1.3531095077596116	113	111	2	62700	RPS3A,RPL30
REAC	L13a-mediated translational silencing of Ceruloplasmin expression	REAC:R-HSA-156827	false	0.04434968016983125	1.3531095077596116	112	111	2	62700	RPS3A,RPL30
REAC	Interleukin-1 signaling	REAC:R-HSA-9020702	false	0.04434968016983125	1.3531095077596116	113	111	2	62700	NFKBIA,S100A12
REAC	EML4 and NUDC in mitotic spindle formation	REAC:R-HSA-9648025	false	0.04495045254845195	1.347265931554643	115	111	2	62700	NUP160,TUBA1B
REAC	Nonsense-Mediated Decay (NMD)	REAC:R-HSA-927802	false	0.0453108331712599	1.3437979519820615	116	111	2	62700	RPS3A,RPL30
REAC	Nonsense Mediated Decay (NMD) enhanced by the Exon Junction Complex (EJC)	REAC:R-HSA-975957	false	0.0453108331712599	1.3437979519820615	116	111	2	62700	RPS3A,RPL30
REAC	Signaling by TGFB family members	REAC:R-HSA-9006936	false	0.04547555190439677	1.3422220215095677	119	111	2	62700	STUB1,JUNB
REAC	Cap-dependent Translation Initiation	REAC:R-HSA-72737	false	0.04547555190439677	1.3422220215095677	120	111	2	62700	RPS3A,RPL30
REAC	Rab regulation of trafficking	REAC:R-HSA-9007101	false	0.04547555190439677	1.3422220215095677	120	111	2	62700	RAB38,RAB33A
REAC	RHO GTPase Effectors	REAC:R-HSA-195258	false	0.04547555190439677	1.3422220215095677	319	111	3	62700	NUP160,TUBA1B,PFN1
REAC	Selenoamino acid metabolism	REAC:R-HSA-2408522	false	0.04547555190439677	1.3422220215095677	117	111	2	62700	RPS3A,RPL30
REAC	Eukaryotic Translation Initiation	REAC:R-HSA-72613	false	0.04547555190439677	1.3422220215095677	120	111	2	62700	RPS3A,RPL30
REAC	TCR signaling	REAC:R-HSA-202403	false	0.04547555190439677	1.3422220215095677	120	111	2	62700	NFKBIA,HLA-DRB1
REAC	Resolution of Sister Chromatid Cohesion	REAC:R-HSA-2500257	false	0.047440376080202754	1.3238518767915717	123	111	2	62700	NUP160,TUBA1B
REAC	Platelet degranulation	REAC:R-HSA-114608	false	0.0477541913868985	1.3209885043668217	125	111	2	62700	PFN1,TMSB4X
REAC	Class A/1 (Rhodopsin-like receptors)	REAC:R-HSA-373076	false	0.0477541913868985	1.3209885043668217	328	111	3	62700	CCL19,CXCR5,INSL3
WP	WIKIPATHWAYS	WP:000000	false	1.393930228136081e-28	27.855758963894996	8625	111	68	62700	MT1JP,CD1A,CCL19,MT1G,RAB38,PMVK,GPX2,AREG,SOCS3,BLK,CKS2,RPS3A,GPR84,APOA4,NFKBIA,UQCRH,DUSP2,FTL,STUB1,PLA2G4A,CAMP,RPL30,SPCS1,CXCR5,HNF1A,GADD45G,COX6B1,NUBP1,NUP160,VPS28,ABCD1,CDKN1C,DHDH,HLA-DRB1,NDUFA3,CANX,FOXD1,GATA4,INSL3,IRX5,SMPD2,FTH1,GNG3,PLCD1,PMAIP1,SOCS1,RBFOX2,SLN,APEX2,NPPB,PLCH2,MAPT,TUBA1B,SNRPE,TJP1,RPH3AL,S100A6,S100A11,JUNB,ETHE1,MDK,CRK,PFN1,ARAF,TMSB4X,DUSP9,SPRR1B,MMP9
WP	Vitamin D receptor pathway	WP:WP2877	false	0.000005281345563910833	5.277255415244002	182	111	7	62700	CAMP,HNF1A,ABCD1,HLA-DRB1,S100A6,JUNB,SPRR1B
WP	IL-24 Signaling pathway	WP:WP5413	false	0.000005281345563910833	5.277255415244002	290	111	8	62700	CD1A,SOCS3,NFKBIA,GADD45G,HLA-DRB1,PMAIP1,S100A6,MMP9
WP	Burn wound healing	WP:WP5055	false	0.00013636046375290248	3.8653115304338765	113	111	5	62700	NFKBIA,S100A6,S100A11,PFN1,MMP9
WP	Kit receptor signaling pathway	WP:WP304	false	0.0002238453612259489	3.6500519011234998	59	111	4	62700	SOCS1,MAPT,JUNB,CRK
WP	MAPK signaling pathway	WP:WP382	false	0.0002555688468227564	3.5924920866542944	245	111	6	62700	DUSP2,PLA2G4A,MAPT,CRK,ARAF,DUSP9
WP	Disturbed pathways in Duchenne Muscular Dystrophy	WP:WP5356	false	0.0003462920845474029	3.4605574353251356	74	111	4	62700	NFKBIA,PLA2G4A,SLN,MMP9
WP	IL-18 signaling pathway	WP:WP4754	false	0.0003462920845474029	3.4605574353251356	273	111	6	62700	CCL19,SOCS3,NFKBIA,NPPB,TMSB4X,MMP9
WP	Chemokine signaling pathway	WP:WP3929	false	0.0003462920845474029	3.4605574353251356	165	111	5	62700	CCL19,NFKBIA,CXCR5,GNG3,CRK
WP	Allograft rejection	WP:WP2328	false	0.0005011263678918477	3.300052745274581	88	111	4	62700	CCL19,CXCR5,HLA-DRB1,TUBA1B
WP	Small cell lung cancer	WP:WP4658	false	0.0006473165489119463	3.18888328992434	96	111	4	62700	CKS2,NFKBIA,GADD45G,CDKN1C
WP	Adipogenesis	WP:WP236	false	0.0018114862618382357	2.7419649552703333	130	111	4	62700	SOCS3,HNF1A,GATA4,SOCS1
WP	IL-4 signaling pathway	WP:WP395	false	0.0021023137698813294	2.6773024651115263	54	111	3	62700	SOCS3,NFKBIA,SOCS1
WP	Copper homeostasis	WP:WP3286	false	0.0021023137698813294	2.6773024651115263	52	111	3	62700	MT1JP,MT1G,MAPT
WP	Interferon type I signaling pathways	WP:WP585	false	0.0021023137698813294	2.6773024651115263	54	111	3	62700	SOCS3,SOCS1,CRK
WP	MET in type 1 papillary renal cell carcinoma	WP:WP4205	false	0.0023279505981654526	2.633026240161233	58	111	3	62700	INSL3,CRK,ARAF
WP	Nonalcoholic fatty liver disease	WP:WP4396	false	0.002434819745340299	2.613533184963401	154	111	4	62700	SOCS3,UQCRH,COX6B1,NDUFA3
WP	Oncostatin M signaling pathway	WP:WP2374	false	0.0028205549257300047	2.549665438675976	65	111	3	62700	SOCS3,NFKBIA,JUNB
WP	AGE/RAGE pathway	WP:WP2324	false	0.0028227599299018137	2.5493260561614006	66	111	3	62700	NFKBIA,PLA2G4A,MMP9
WP	Nuclear receptors meta-pathway	WP:WP2882	false	0.0029657247561165724	2.5278691575714896	313	111	5	62700	GPX2,FTL,CDKN1C,FTH1,JUNB
WP	Chromosomal and microsatellite instability in colorectal cancer	WP:WP4216	false	0.0034980616387908278	2.456172542155548	73	111	3	62700	GADD45G,PMAIP1,ARAF
WP	Prolactin signaling pathway	WP:WP2037	false	0.003787141990337102	2.4216884116830117	76	111	3	62700	SOCS3,NFKBIA,SOCS1
WP	T-cell activation SARS-CoV-2	WP:WP5098	false	0.00504498303689212	2.2971402896840645	88	111	3	62700	CCL19,NFKBIA,HLA-DRB1
WP	Apoptosis modulation and signaling	WP:WP1772	false	0.005213368039441437	2.2828816148281095	90	111	3	62700	BLK,NFKBIA,PMAIP1
WP	ErbB signaling pathway	WP:WP673	false	0.005215921370530404	2.2826689641707203	91	111	3	62700	AREG,CRK,ARAF
WP	B cell receptor signaling pathway	WP:WP23	false	0.00591219771928929	2.2282510504318274	97	111	3	62700	BLK,NFKBIA,CRK
WP	Electron transport chain: OXPHOS system in mitochondria	WP:WP111	false	0.007030115959718004	2.153037511359933	104	111	3	62700	UQCRH,COX6B1,NDUFA3
WP	VEGFA-VEGFR2 signaling	WP:WP3888	false	0.008290749789872551	2.081406191418445	430	111	5	62700	NFKBIA,PLA2G4A,CRK,PFN1,TMSB4X
WP	Gastrin signaling pathway	WP:WP4659	false	0.008669408717410185	2.0620105218459117	114	111	3	62700	NFKBIA,TJP1,CRK
WP	Overview of proinflammatory and profibrotic mediators	WP:WP5095	false	0.01099767715952389	1.9586990333261904	127	111	3	62700	CCL19,AREG,MMP9
WP	NRF2 pathway	WP:WP2884	false	0.013095502117870002	1.8828778448645982	141	111	3	62700	GPX2,FTL,FTH1
WP	Endoderm differentiation	WP:WP2853	false	0.013333595045362894	1.8750527389685887	143	111	3	62700	RAB38,DUSP2,GATA4
WP	Regulation of actin cytoskeleton	WP:WP51	false	0.014063665176072805	1.8519014817124921	149	111	3	62700	CRK,PFN1,TMSB4X
WP	Insulin signaling	WP:WP481	false	0.015602872365415622	1.8067954441058012	160	111	3	62700	SOCS3,SOCS1,CRK
WP	Primary ovarian insufficiency	WP:WP5316	false	0.01838050401788853	1.735642583853793	174	111	3	62700	HLA-DRB1,GATA4,INSL3
WP	8p23.1 copy number variation syndrome	WP:WP5346	false	0.019490816426428123	1.7101699688830738	53	111	2	62700	BLK,GATA4
WP	15q11q13 copy number variation	WP:WP5407	false	0.022096022860085662	1.6556858894531736	57	111	2	62700	CANX,TJP1
WP	Pre-implantation embryo	WP:WP3527	false	0.02287130931416978	1.640708972619199	59	111	2	62700	FOXD1,IRX5
WP	Markers of kidney cell lineage	WP:WP5236	false	0.02287130931416978	1.640708972619199	59	111	2	62700	HNF1A,FOXD1
WP	Modulators of TCR signaling and T cell activation	WP:WP5072	false	0.023643095118158923	1.626295670567886	61	111	2	62700	NFKBIA,SOCS1
WP	Endochondral ossification	WP:WP474	false	0.023693396579629666	1.6253726762948606	63	111	2	62700	CDKN1C,MMP9
WP	Endometrial cancer	WP:WP4155	false	0.023693396579629666	1.6253726762948606	63	111	2	62700	GADD45G,ARAF
WP	Endochondral ossification with skeletal dysplasias	WP:WP4808	false	0.023693396579629666	1.6253726762948606	63	111	2	62700	CDKN1C,MMP9
WP	2q13 copy number variation syndrome	WP:WP5222	false	0.023693396579629666	1.6253726762948606	63	111	2	62700	SOCS3,SOCS1
WP	Ferroptosis	WP:WP4313	false	0.024075533650759574	1.618424077660892	64	111	2	62700	FTL,FTH1
WP	Physico-chemical features and toxicity-associated pathways	WP:WP3680	false	0.025192132462373028	1.5987350688082216	66	111	2	62700	PFN1,TMSB4X
WP	DNA damage response	WP:WP707	false	0.02562740994128705	1.5912952839853562	69	111	2	62700	GADD45G,PMAIP1
WP	Melanoma	WP:WP4685	false	0.02562740994128705	1.5912952839853562	68	111	2	62700	GADD45G,ARAF
WP	RAC1/PAK1/p38/MMP2 pathway	WP:WP3303	false	0.02562740994128705	1.5912952839853562	68	111	2	62700	NFKBIA,CRK
WP	Th17 cell differentiation pathway	WP:WP5130	false	0.02562740994128705	1.5912952839853562	69	111	2	62700	SOCS3,NFKBIA
WP	Urotensin-II-mediated signaling pathway	WP:WP5158	false	0.02562740994128705	1.5912952839853562	69	111	2	62700	NPPB,MMP9
WP	Parkin-ubiquitin proteasomal system pathway	WP:WP2359	false	0.02638004384129612	1.5787244870300947	71	111	2	62700	STUB1,TUBA1B
WP	Cholesterol metabolism	WP:WP5304	false	0.02641646147062333	1.5781253573007417	72	111	2	62700	PMVK,APOA4
WP	Non-small cell lung cancer	WP:WP4255	false	0.02641646147062333	1.5781253573007417	72	111	2	62700	GADD45G,ARAF
WP	Non-genomic actions of 1,25 dihydroxyvitamin D3	WP:WP4341	false	0.0267902870104129	1.5720226336717134	73	111	2	62700	CAMP,PLCD1
WP	Extrafollicular and follicular B cell activation by SARS-CoV-2	WP:WP5218	false	0.027163312762339457	1.5660172658101845	74	111	2	62700	CCL19,CXCR5
WP	Regulatory circuits of the STAT3 signaling pathway	WP:WP4538	false	0.027535536898724493	1.5601064510555829	75	111	2	62700	SOCS3,DUSP2
WP	Acute viral myocarditis	WP:WP4298	false	0.03459798146629787	1.4609492383060823	85	111	2	62700	SOCS1,MMP9
WP	Pancreatic adenocarcinoma pathway	WP:WP4263	false	0.03527114202353388	1.4525804783396141	88	111	2	62700	GADD45G,ARAF
WP	Cytoplasmic ribosomal proteins	WP:WP477	false	0.03527114202353388	1.4525804783396141	88	111	2	62700	RPS3A,RPL30
WP	Apoptosis	WP:WP254	false	0.03527114202353388	1.4525804783396141	87	111	2	62700	NFKBIA,PMAIP1
WP	Corticotropin-releasing hormone signaling pathway	WP:WP2355	false	0.035630311558521144	1.448180380075172	90	111	2	62700	NFKBIA,JUNB
WP	T-cell receptor signaling pathway	WP:WP69	false	0.035630311558521144	1.448180380075172	90	111	2	62700	NFKBIA,CRK
WP	Alzheimer's disease	WP:WP5124	false	0.035630311558521144	1.448180380075172	260	111	3	62700	MAPT,TUBA1B,ARAF
WP	Metabolic Epileptic Disorders	WP:WP5355	false	0.03594894798112101	1.4443138143959566	91	111	2	62700	SPCS1,ETHE1
WP	TNF-alpha signaling pathway	WP:WP231	false	0.03630675894668042	1.44001251821452	92	111	2	62700	NFKBIA,SMPD2
WP	miRNA regulation of DNA damage response	WP:WP1530	false	0.04007116540830483	1.397168026595604	98	111	2	62700	GADD45G,PMAIP1
WP	Integrin-mediated cell adhesion	WP:WP185	false	0.041357366434341805	1.3834471241560893	101	111	2	62700	CRK,ARAF
WP	MicroRNAs in cardiomyocyte hypertrophy	WP:WP1544	false	0.043015494319197795	1.3663750819724676	104	111	2	62700	GATA4,NPPB
WP	7q11.23 copy number variation syndrome	WP:WP4932	false	0.044141500294935375	1.3551529099886217	106	111	2	62700	VPS28,CDKN1C
WP	Cholesterol biosynthesis pathway in hepatocytes	WP:WP5329	false	0.046732665221687016	1.3303794499180253	111	111	2	62700	PMVK,HNF1A
WP	CKAP4 signaling pathway map	WP:WP5322	false	0.04979058376611456	1.3028527818403057	116	111	2	62700	TJP1,MMP9
WP	Embryonic stem cell pluripotency pathways	WP:WP3931	false	0.04979058376611456	1.3028527818403057	116	111	2	62700	HNF1A,ARAF
TF	Factor: LKLF; motif: GGGGTGGKSN	TF:M07261	false	3.1799622424079733e-24	23.49757803662287	10000	111	67	62700	CCL19,ALX1,LIM2,NENF,GPX2,SOCS3,CKS2,SSX3,GPR84,APOA4,NFKBIA,S100A12,UQCRH,IER2,TMEM160,PLP2,DUSP2,FTL,GPKOW,CAMP,RPL30,GADD45G,COX6B1,KCNJ4,NUBP1,NUP160,VPS28,ABCD1,CDKN1C,DHDH,HLA-DRB1,NDUFA3,FOXD1,LRRC37A,GATA4,INSL3,IRX5,FTH1,ZFPL1,PCSK1N,MYEOV,PMAIP1,SOCS1,RBFOX2,SNX12,APEX2,NPPB,PLCH2,MAPT,CTAG2,TUBA1B,RAB33A,TJP1,S100A6,S100A11,ALKBH4,GAR1,ETHE1,MDK,PFN1,ARAF,ARL17A,TMSB4X,DUSP9,ARMCX2,TMA…
TF	Factor: BTEB2; motif: WGGGTGKGGCNGGN	TF:M09972	false	1.756250958008943e-21	20.755413425849557	9416	111	62	62700	SPAG11B,ALX1,MT1G,NENF,PMVK,GPX2,SOCS3,BLK,SSX3,APOA4,NFKBIA,S100A12,KIF26B,IER2,TMEM160,PLP2,DUSP2,FTL,GPKOW,CAMP,HNF1A,GADD45G,KCNJ4,NUBP1,NUP160,VPS28,ABCD1,CDKN1C,CANX,LRRC37A,GATA4,PUF60,FTH1,ZFPL1,UXT,PCSK1N,GNG3,MYEOV,PLCD1,SOCS1,RBFOX2,SNX12,PLCH2,CTAG2,TUBA1B,RAB33A,TJP1,RPH3AL,S100A6,S100A11,ALKBH4,ACYP1,ETHE1,MDK,CRK,PFN1,ARAF,TMSB4X,DUSP9,ARMCX2,TMA7,MMP9
TF	Factor: RUNX3; motif: NRACCGCANWAACCRCAN	TF:M04110	false	2.1632225348903235e-21	20.66489880154858	9456	111	62	62700	LY6K,SPAG11B,ALX1,LIM2,MT1G,NENF,AREG,SOCS3,CKS2,SSX3,RPS3A,KLHL20,APOA4,NFKBIA,S100A12,UQCRH,KIF26B,IER2,TMEM160,PLP2,DUSP2,FTL,STUB1,RPL30,SPCS1,HNF1A,COX6B1,KCNJ4,ABCD1,CDKN1C,DHDH,HLA-DRB1,FOXD1,GATA4,INSL3,YEATS4,PUF60,IRX5,FTH1,ZFPL1,UXT,PCSK1N,PMAIP1,POU3F4,NPPB,PLCH2,MAPT,CTAG2,SNRPE,RAB33A,ALKBH4,GAR1,JUNB,ETHE1,MDK,CRK,PFN1,ARAF,ARL17A,ARMCX2,TMA7,MMP9
TF	Factor: Smad2; motif: AGACAN; match class: 1	TF:M03580_1	false	2.9342737558724566e-21	20.532499370684075	9166	111	61	62700	LY6K,SPAG11B,CCL19,ALX1,LIM2,MT1G,RAB38,NENF,PMVK,GPX2,AREG,BLK,SSX3,GPR84,KLHL20,APOA4,S100A12,IER2,TMEM160,PLP2,DUSP2,MYOT,PLA2G4A,CAMP,RPL30,CXCR5,HNF1A,COX6B1,KCNJ4,NUBP1,VPS28,DHDH,LRRC37A,PRSS1,INSL3,YEATS4,PUF60,IRX5,ZFPL1,UXT,PCSK1N,GNG3,MYEOV,SNX12,APEX2,POU3F4,PLCH2,MAPT,CTAG2,TJP1,RPH3AL,S100A6,S100A11,ALKBH4,GAR1,ETHE1,ARAF,ARMCX2,TMA7,SPRR1B,MMP9
TF	Factor: KLF; motif: GGGNGGGG	TF:M07461	false	6.512786529171804e-21	20.186233156544493	8970	111	60	62700	SPAG11B,ALX1,LIM2,NENF,PMVK,GPX2,SOCS3,CKS2,SSX3,APOA4,NFKBIA,S100A12,IER2,TMEM160,PLP2,DUSP2,FTL,STUB1,GPKOW,CAMP,HNF1A,GADD45G,COX6B1,KCNJ4,NUBP1,NUP160,VPS28,ABCD1,CDKN1C,HLA-DRB1,LRRC37A,INSL3,FTH1,ZFPL1,UXT,PCSK1N,GNG3,MYEOV,PLCD1,PMAIP1,SOCS1,RBFOX2,SNX12,NPPB,PLCH2,CTAG2,TUBA1B,RAB33A,S100A6,ALKBH4,MDK,CRK,PFN1,ARAF,ARL17A,TMSB4X,DUSP9,ARMCX2,TMA7,MMP9
TF	Factor: NKX2-2; motif: NNNCCACTCAANNN	TF:M12456	false	6.76705267925475e-20	19.169600442665253	9770	111	61	62700	LY6K,SPAG11B,CCL19,ALX1,LIM2,MT1G,RAB38,GPX2,SOCS3,BLK,CKS2,SSX3,RPS3A,GPR84,APOA4,S100A12,IER2,TMEM160,DUSP2,FTL,STUB1,PLA2G4A,RPL30,SPCS1,CXCR5,NUBP1,VPS28,CDKN1C,DHDH,FOXD1,LRRC37A,GATA4,INSL3,SMPD2,FTH1,ZFPL1,UXT,PCSK1N,MYEOV,PLCD1,PMAIP1,RBFOX2,SNX12,APEX2,POU3F4,POU1F1,PLCH2,MAPT,RAB33A,RPH3AL,S100A6,GAR1,ACYP1,JUNB,ETHE1,PFN1,ARL17A,TMSB4X,DUSP9,TMA7,MMP9
TF	Factor: CPBP; motif: NGGGCGG	TF:M05444	false	7.66874323331308e-20	19.11527580313819	8759	111	58	62700	LY6K,ALX1,LIM2,MT1G,NENF,AREG,SOCS3,BLK,CKS2,RPS3A,KLHL20,NFKBIA,UQCRH,KIF26B,IER2,TMEM160,PLP2,DUSP2,FTL,STUB1,RPL30,SPCS1,CXCR5,GADD45G,KCNJ4,NUBP1,NUP160,VPS28,ABCD1,CDKN1C,DHDH,NDUFA3,CANX,FOXD1,LRRC37A,GATA4,SMPD2,ZFPL1,MYEOV,PLCD1,SOCS1,APEX2,TUBA1B,SNRPE,RAB33A,TJP1,S100A6,ALKBH4,GAR1,JUNB,ETHE1,MDK,CRK,PFN1,ARAF,ARL17A,TMSB4X,TMA7
TF	Factor: Sp6; motif: WGGGCGG	TF:M05361	false	7.66874323331308e-20	19.11527580313819	8759	111	58	62700	LY6K,ALX1,LIM2,MT1G,NENF,AREG,SOCS3,BLK,CKS2,RPS3A,KLHL20,NFKBIA,UQCRH,KIF26B,IER2,TMEM160,PLP2,DUSP2,FTL,STUB1,RPL30,SPCS1,CXCR5,GADD45G,KCNJ4,NUBP1,NUP160,VPS28,ABCD1,CDKN1C,DHDH,NDUFA3,CANX,FOXD1,LRRC37A,GATA4,SMPD2,ZFPL1,MYEOV,PLCD1,SOCS1,APEX2,TUBA1B,SNRPE,RAB33A,TJP1,S100A6,ALKBH4,GAR1,JUNB,ETHE1,MDK,CRK,PFN1,ARAF,ARL17A,TMSB4X,TMA7
TF	Factor: Sp2; motif: WGGGCGG	TF:M05332	false	7.66874323331308e-20	19.11527580313819	8759	111	58	62700	LY6K,ALX1,LIM2,MT1G,NENF,AREG,SOCS3,BLK,CKS2,RPS3A,KLHL20,NFKBIA,UQCRH,KIF26B,IER2,TMEM160,PLP2,DUSP2,FTL,STUB1,RPL30,SPCS1,CXCR5,GADD45G,KCNJ4,NUBP1,NUP160,VPS28,ABCD1,CDKN1C,DHDH,NDUFA3,CANX,FOXD1,LRRC37A,GATA4,SMPD2,ZFPL1,MYEOV,PLCD1,SOCS1,APEX2,TUBA1B,SNRPE,RAB33A,TJP1,S100A6,ALKBH4,GAR1,JUNB,ETHE1,MDK,CRK,PFN1,ARAF,ARL17A,TMSB4X,TMA7
TF	Factor: CREB1; motif: NNNNSSGGCGCSSNNNNRTGACGTCAC; match class: 1	TF:M12591_1	false	1.1938457675048916e-19	18.923051775926986	9536	111	60	62700	LY6K,CCL19,ALX1,RAB38,NENF,PMVK,GPX2,AREG,SOCS3,BLK,CKS2,SSX3,RPS3A,GPR84,APOA4,IER2,TMEM160,PLP2,CAMP,SPCS1,COX6B1,KCNJ4,NUP160,ABCD1,CDKN1C,DHDH,HLA-DRB1,NDUFA3,FOXD1,LRRC37A,GATA4,INSL3,YEATS4,PUF60,IRX5,FTH1,ZFPL1,UXT,MYEOV,PMAIP1,POU3F4,POU1F1,MAPT,SNRPE,RAB33A,TJP1,S100A11,ALKBH4,GAR1,ACYP1,JUNB,ETHE1,CRK,ARAF,ARL17A,TMSB4X,DUSP9,ARMCX2,TMA7,MMP9
TF	Factor: SMAD4; motif: GKSRKKCAGMCANCY	TF:M00733	false	1.4625755645558294e-19	18.834881686666737	8882	111	58	62700	SPAG11B,ALX1,NENF,SOCS3,BLK,CKS2,SSX3,KLHL20,APOA4,UQCRH,IER2,TOP3B,PLP2,FTL,STUB1,GPKOW,SPCS1,CXCR5,HNF1A,GADD45G,NUBP1,VPS28,ABCD1,CDKN1C,NDUFA3,FOXD1,LRRC37A,PRSS1,INSL3,YEATS4,PUF60,IRX5,SMPD2,FTH1,PCSK1N,GNG3,MYEOV,PLCD1,SOCS1,SNX12,APEX2,NPPB,PLCH2,MAPT,CTAG2,TJP1,RPH3AL,S100A6,GAR1,ACYP1,ETHE1,MDK,CRK,ARAF,ARL17A,DUSP9,SPRR1B,MMP9
TF	Factor: SREBP-1; motif: KATCACCCCAC	TF:M00221	false	2.0892396345789246e-19	18.680011743836555	7634	111	54	62700	SPAG11B,CCL19,LIM2,MT1G,NENF,PMVK,SOCS3,SSX3,GPR84,S100A12,KIF26B,TOP3B,PLP2,FTL,STUB1,GPKOW,CAMP,HNF1A,GADD45G,COX6B1,KCNJ4,NUBP1,VPS28,DHDH,NDUFA3,LRRC37A,GATA4,IRX5,SMPD2,FTH1,ZFPL1,GNG3,PLCD1,PMAIP1,SLN,SNX12,POU3F4,MAPT,CTAG2,RAB33A,TJP1,S100A6,S100A11,GAR1,JUNB,PFN1,ARAF,ARL17A,TMSB4X,DUSP9,ARMCX2,TMA7,SPRR1B,MMP9
TF	Factor: GKLF; motif: WGGGYGKGGC	TF:M09971	false	3.882365195599343e-19	18.410903615013115	5649	111	47	62700	MT1G,NENF,PMVK,GPX2,BLK,CKS2,NFKBIA,KIF26B,IER2,TMEM160,PLP2,DUSP2,STUB1,COX6B1,NUBP1,NUP160,VPS28,ABCD1,CDKN1C,DHDH,CANX,LRRC37A,GATA4,PUF60,FTH1,ZFPL1,UXT,GNG3,MYEOV,SOCS1,RBFOX2,APEX2,PLCH2,CTAG2,TUBA1B,RPH3AL,S100A6,ALKBH4,ACYP1,ETHE1,MDK,CRK,PFN1,TMSB4X,DUSP9,ARMCX2,TMA7
TF	Factor: KLF4; motif: NNCCCCACCCNN	TF:M12489	false	2.2936557224818557e-18	17.639471769105683	6206	111	48	62700	ALX1,LIM2,NENF,GPX2,SOCS3,CKS2,SSX3,APOA4,NFKBIA,IER2,TMEM160,PLP2,DUSP2,FTL,GPKOW,HNF1A,COX6B1,KCNJ4,NUBP1,NUP160,VPS28,ABCD1,CDKN1C,LRRC37A,FTH1,ZFPL1,UXT,PCSK1N,GNG3,MYEOV,PLCD1,PMAIP1,SOCS1,RBFOX2,SNX12,PLCH2,CTAG2,TUBA1B,RAB33A,S100A6,MDK,ARAF,ARL17A,TMSB4X,DUSP9,ARMCX2,TMA7,MMP9
TF	Factor: SP1; motif: GGGGYGGGGNS	TF:M01303	false	2.954688434568994e-18	17.529488307771327	8118	111	54	62700	ALX1,LIM2,MT1G,RAB38,GPX2,SOCS3,CKS2,SSX3,RPS3A,NFKBIA,KIF26B,IER2,TMEM160,PLP2,DUSP2,FTL,STUB1,GPKOW,CAMP,SPCS1,GADD45G,COX6B1,KCNJ4,NUBP1,NUP160,VPS28,ABCD1,CDKN1C,LRRC37A,GATA4,PUF60,FTH1,ZFPL1,UXT,PCSK1N,GNG3,PLCD1,PMAIP1,SOCS1,RBFOX2,NPPB,PLCH2,CTAG2,TUBA1B,RAB33A,TJP1,ETHE1,MDK,CRK,PFN1,ARAF,TMSB4X,DUSP9,MMP9
TF	Factor: SALL2; motif: GGGTGGG; match class: 1	TF:M04595_1	false	5.161605086951351e-18	17.287215226277763	7570	111	52	62700	SPAG11B,ALX1,LIM2,NENF,GPX2,SOCS3,RPS3A,APOA4,NFKBIA,S100A12,IER2,PLP2,DUSP2,FTL,STUB1,GPKOW,HNF1A,GADD45G,KCNJ4,NUP160,VPS28,ABCD1,CDKN1C,LRRC37A,INSL3,FTH1,ZFPL1,UXT,PCSK1N,GNG3,MYEOV,PLCD1,PMAIP1,SOCS1,RBFOX2,SNX12,APEX2,NPPB,PLCH2,CTAG2,TUBA1B,RAB33A,S100A6,ALKBH4,MDK,PFN1,ARAF,TMSB4X,DUSP9,ARMCX2,TMA7,MMP9
TF	Factor: ZNF501; motif: NNNCSACGCGAACAC	TF:M12085	false	9.78318019593677e-18	17.009519947151038	8686	111	55	62700	LY6K,LIM2,RAB38,PMVK,GPX2,RPS3A,NFKBIA,S100A12,UQCRH,KIF26B,IER2,TMEM160,PLP2,FTL,STUB1,GPKOW,CAMP,RPL30,SPCS1,GADD45G,KCNJ4,ABCD1,CDKN1C,HLA-DRB1,NDUFA3,CANX,INSL3,YEATS4,PUF60,IRX5,SMPD2,UXT,PCSK1N,MYEOV,PMAIP1,RBFOX2,SNX12,APEX2,POU3F4,PLCH2,SNRPE,RAB33A,TJP1,S100A6,ALKBH4,GAR1,ACYP1,JUNB,ETHE1,CRK,PFN1,ARAF,ARL17A,DUSP9,TMA7
TF	Factor: GKLF; motif: GCCMCRCCCNNN	TF:M01588	false	1.4584258929616924e-17	16.836115633800038	9111	111	56	62700	LY6K,MT1G,NENF,PMVK,GPX2,SOCS3,BLK,CKS2,RPS3A,NFKBIA,KIF26B,IER2,TMEM160,TOP3B,PLP2,DUSP2,STUB1,GPKOW,COX6B1,NUBP1,NUP160,VPS28,ABCD1,CDKN1C,DHDH,CANX,LRRC37A,GATA4,INSL3,PUF60,FTH1,ZFPL1,UXT,GNG3,MYEOV,PLCD1,SOCS1,RBFOX2,APEX2,PLCH2,CTAG2,TUBA1B,TJP1,RPH3AL,S100A6,S100A11,ALKBH4,ACYP1,ETHE1,MDK,CRK,PFN1,TMSB4X,DUSP9,ARMCX2,TMA7
TF	Factor: TEF-3:Elf-1; motif: RGAATGCGGAAGTN	TF:M08415	false	1.5035458789617508e-17	16.822883315367967	9470	111	57	62700	ALX1,MT1G,RAB38,NENF,AREG,SOCS3,BLK,CKS2,SSX3,GPR84,KLHL20,APOA4,UQCRH,KIF26B,PLP2,DUSP2,GPKOW,CAMP,RPL30,SPCS1,HNF1A,COX6B1,KCNJ4,NUBP1,ABCD1,DHDH,HLA-DRB1,NDUFA3,FOXD1,PRSS1,INSL3,SMPD2,FTH1,ZFPL1,UXT,SOCS1,SLN,SNX12,APEX2,CTAG2,TUBA1B,SNRPE,RAB33A,TJP1,S100A6,ALKBH4,GAR1,JUNB,MDK,CRK,PFN1,ARAF,TMSB4X,DUSP9,ARMCX2,TMA7,MMP9
TF	Factor: YY1; motif: NNNCGGCCATCTTGNCTSNW	TF:M00069	false	1.5821037707213972e-17	16.800765034382167	8442	111	54	62700	SPAG11B,CCL19,MT1G,RAB38,NENF,SOCS3,BLK,CKS2,SSX3,RPS3A,APOA4,NFKBIA,S100A12,UQCRH,TMEM160,FTL,STUB1,GPKOW,CAMP,RPL30,CXCR5,HNF1A,NUP160,VPS28,HLA-DRB1,NDUFA3,CANX,FOXD1,LRRC37A,PUF60,FTH1,ZFPL1,UXT,PCSK1N,GNG3,MYEOV,PLCD1,RBFOX2,SLN,APEX2,NPPB,MAPT,CTAG2,RAB33A,TJP1,S100A6,GAR1,ETHE1,CRK,PFN1,ARAF,ARL17A,TMSB4X,TMA7
TF	Factor: LRH-1; motif: TCAAGGTCRYGACCTTGR; match class: 1	TF:M11828_1	false	4.230655043297755e-17	16.373592384477213	7966	111	52	62700	LY6K,CCL19,ALX1,MT1G,RAB38,GPX2,SOCS3,BLK,SSX3,APOA4,NFKBIA,UQCRH,IER2,TOP3B,PLP2,STUB1,GPKOW,CXCR5,HNF1A,GADD45G,NUBP1,ABCD1,DHDH,HLA-DRB1,NDUFA3,FOXD1,GATA4,INSL3,FTH1,ZFPL1,PCSK1N,MYEOV,SNX12,APEX2,PLCH2,CTAG2,TUBA1B,RAB33A,TJP1,S100A6,S100A11,ALKBH4,GAR1,JUNB,MDK,CRK,PFN1,ARL17A,TMSB4X,ARMCX2,TMA7,SPRR1B
TF	Factor: ZNF684; motif: MAAGGGGTGGACTGT; match class: 1	TF:M10550_1	false	9.069974166447987e-17	16.04239394991731	9496	111	56	62700	CD1A,CCL19,ALX1,LIM2,RAB38,NENF,SOCS3,SSX3,APOA4,NFKBIA,UQCRH,KIF26B,IER2,TMEM160,DUSP2,FTL,STUB1,PLA2G4A,RPL30,SPCS1,HNF1A,COX6B1,KCNJ4,NUBP1,ABCD1,CDKN1C,NDUFA3,CANX,FOXD1,LRRC37A,PRSS1,SMPD2,FTH1,ZFPL1,UXT,PCSK1N,GNG3,MYEOV,SOCS1,SNX12,APEX2,NPPB,PLCH2,CTAG2,RAB33A,S100A6,S100A11,ALKBH4,GAR1,ETHE1,MDK,ARAF,TMSB4X,DUSP9,ARMCX2,MMP9
TF	Factor: Foxn2; motif: NNGCGTCNNNNNGACGCNN; match class: 1	TF:M11541_1	false	1.0826561671015288e-16	15.9655094459042	5667	111	44	62700	ALX1,RAB38,PMVK,AREG,SOCS3,RPS3A,GPR84,NFKBIA,IER2,TOP3B,PLP2,DUSP2,FTL,RPL30,SPCS1,GADD45G,KCNJ4,NUP160,CDKN1C,FOXD1,PUF60,IRX5,SMPD2,FTH1,ZFPL1,PCSK1N,PMAIP1,SOCS1,SNX12,APEX2,POU3F4,MAPT,TUBA1B,RAB33A,TJP1,ALKBH4,GAR1,JUNB,ETHE1,PFN1,ARL17A,DUSP9,ARMCX2,TMA7
TF	Factor: Foxn2; motif: NNGCGTCNNNNNGACGCNN	TF:M11541	false	1.1935941525373278e-16	15.923143317491206	5973	111	45	62700	ALX1,RAB38,NENF,PMVK,AREG,SOCS3,RPS3A,GPR84,NFKBIA,IER2,TOP3B,PLP2,DUSP2,FTL,RPL30,SPCS1,GADD45G,KCNJ4,NUP160,CDKN1C,FOXD1,PUF60,IRX5,SMPD2,FTH1,ZFPL1,PCSK1N,PMAIP1,SOCS1,SNX12,APEX2,POU3F4,MAPT,TUBA1B,RAB33A,TJP1,ALKBH4,GAR1,JUNB,ETHE1,PFN1,ARL17A,DUSP9,ARMCX2,TMA7
TF	Factor: PHB; motif: NCCCAGCCCCY	TF:M12725	false	1.402431556620291e-16	15.853118324586916	9957	111	57	62700	CCL19,ALX1,LIM2,MT1G,RAB38,GPX2,SOCS3,CKS2,RPS3A,KLHL20,NFKBIA,S100A12,KIF26B,IER2,PLP2,FTL,STUB1,GPKOW,CAMP,GADD45G,COX6B1,KCNJ4,NUP160,VPS28,ABCD1,CDKN1C,NDUFA3,CANX,FOXD1,GATA4,PUF60,ZFPL1,UXT,PCSK1N,GNG3,MYEOV,PLCD1,PMAIP1,SOCS1,PLCH2,CTAG2,TUBA1B,TJP1,RPH3AL,S100A11,JUNB,ETHE1,MDK,CRK,PFN1,ARAF,ARL17A,TMSB4X,DUSP9,ARMCX2,TMA7,SPRR1B
TF	Factor: E2F-1; motif: NTTTTGGCGCCAWWWN; match class: 1	TF:M11533_1	false	1.745996075865544e-16	15.757956736708259	8935	111	54	62700	LY6K,ALX1,NENF,AREG,SOCS3,CKS2,SSX3,RPS3A,KLHL20,NFKBIA,UQCRH,PLP2,DUSP2,STUB1,GPKOW,SPCS1,HNF1A,GADD45G,KCNJ4,NUBP1,NUP160,VPS28,ABCD1,CDKN1C,DHDH,HLA-DRB1,NDUFA3,CANX,FOXD1,LRRC37A,YEATS4,PUF60,IRX5,SMPD2,FTH1,ZFPL1,PLCD1,PMAIP1,SNX12,APEX2,PLCH2,TUBA1B,SNRPE,RAB33A,RPH3AL,S100A6,ALKBH4,GAR1,ETHE1,MDK,CRK,PFN1,ARL17A,DUSP9
TF	Factor: LKLF; motif: CNCCACCCS	TF:M08819	false	1.8042660829332295e-16	15.743699414782842	5751	111	44	62700	ALX1,LIM2,NENF,GPX2,SOCS3,CKS2,SSX3,APOA4,NFKBIA,S100A12,IER2,TMEM160,PLP2,DUSP2,FTL,GPKOW,CAMP,COX6B1,KCNJ4,NUBP1,NUP160,VPS28,CDKN1C,HLA-DRB1,LRRC37A,FTH1,ZFPL1,PCSK1N,PMAIP1,RBFOX2,SNX12,NPPB,PLCH2,CTAG2,TUBA1B,RAB33A,MDK,ARAF,ARL17A,TMSB4X,DUSP9,ARMCX2,TMA7,MMP9
TF	Factor: STAT1; motif: NTTCCNGGA	TF:M04721	false	1.8129929640745766e-16	15.741603881326176	7924	111	51	62700	CD1A,ALX1,LIM2,MT1G,PMVK,GPX2,SOCS3,BLK,CKS2,SSX3,RPS3A,GPR84,APOA4,KIF26B,TMEM160,TOP3B,MYOT,FTL,PLA2G4A,CXCR5,HNF1A,KCNJ4,NUBP1,NUP160,NDUFA3,CANX,LRRC37A,YEATS4,IRX5,SMPD2,FTH1,GNG3,MYEOV,PLCD1,RBFOX2,SNX12,APEX2,POU3F4,MAPT,RAB33A,TJP1,RPH3AL,GAR1,ACYP1,ETHE1,MDK,CRK,PFN1,ARMCX2,TMA7,SPRR1B
TF	Factor: c-Ets-1(p54); motif: NCMGGAWGYN	TF:M00032	false	2.1752330761747406e-16	15.662494201572194	7961	111	51	62700	SPAG11B,CCL19,PMVK,AREG,CKS2,GPR84,KLHL20,APOA4,UQCRH,IER2,TMEM160,TOP3B,PLP2,DUSP2,STUB1,RPL30,SPCS1,CXCR5,HNF1A,COX6B1,NUP160,VPS28,ABCD1,DHDH,CANX,YEATS4,PUF60,IRX5,SMPD2,FTH1,UXT,PMAIP1,SNX12,APEX2,POU3F4,NPPB,PLCH2,CTAG2,SNRPE,RAB33A,RPH3AL,S100A11,ALKBH4,GAR1,ACYP1,JUNB,PFN1,ARAF,TMSB4X,DUSP9,TMA7
TF	Factor: AP-2alpha; motif: NGCCYSNNGSN	TF:M01857	false	2.7831018547785905e-16	15.555470899250276	9389	111	55	62700	LY6K,ALX1,LIM2,NENF,PMVK,SOCS3,CKS2,KLHL20,APOA4,NFKBIA,UQCRH,KIF26B,IER2,TMEM160,PLP2,FTL,STUB1,GPKOW,CAMP,RPL30,SPCS1,KCNJ4,NUP160,VPS28,ABCD1,CDKN1C,DHDH,NDUFA3,CANX,FOXD1,INSL3,IRX5,FTH1,ZFPL1,UXT,PCSK1N,MYEOV,PLCD1,PMAIP1,SOCS1,SNX12,PLCH2,CTAG2,SNRPE,TJP1,S100A6,S100A11,ALKBH4,JUNB,ETHE1,MDK,CRK,PFN1,ARL17A,DUSP9
TF	Factor: SREBP-1; motif: CACSCCA	TF:M00749	false	3.3383243645196865e-16	15.476471467873345	8727	111	53	62700	SPAG11B,CCL19,ALX1,LIM2,NENF,PMVK,SSX3,APOA4,S100A12,KIF26B,TOP3B,PLP2,MYOT,FTL,STUB1,GPKOW,CAMP,SPCS1,HNF1A,GADD45G,COX6B1,KCNJ4,HLA-DRB1,FOXD1,LRRC37A,GATA4,INSL3,FTH1,ZFPL1,PCSK1N,GNG3,SNX12,APEX2,POU3F4,NPPB,PLCH2,MAPT,CTAG2,RAB33A,TJP1,RPH3AL,S100A6,S100A11,ACYP1,JUNB,MDK,CRK,PFN1,ARAF,TMSB4X,DUSP9,ARMCX2,MMP9
TF	Factor: CTCF; motif: WGCGCCMYCTAGYGGYN	TF:M03895	false	3.594841293569091e-16	15.444320278257075	9447	111	55	62700	LY6K,SPAG11B,MT1G,RAB38,NENF,PMVK,AREG,SOCS3,CKS2,RPS3A,GPR84,KLHL20,NFKBIA,UQCRH,IER2,DUSP2,STUB1,GPKOW,PLA2G4A,SPCS1,HNF1A,GADD45G,KCNJ4,NUBP1,ABCD1,CDKN1C,NDUFA3,CANX,FOXD1,PUF60,IRX5,SMPD2,FTH1,MYEOV,PLCD1,SOCS1,RBFOX2,SNX12,APEX2,POU3F4,POU1F1,MAPT,CTAG2,SNRPE,RAB33A,TJP1,S100A6,ALKBH4,JUNB,ETHE1,MDK,PFN1,ARL17A,DUSP9,TMA7
TF	Factor: RORA; motif: CCYTGNCCTN	TF:M12659	false	4.605351394950807e-16	15.33673722690778	8111	111	51	62700	LY6K,CCL19,MT1G,GPX2,AREG,SSX3,GPR84,KLHL20,APOA4,UQCRH,KIF26B,IER2,TOP3B,FTL,STUB1,CAMP,SPCS1,GADD45G,KCNJ4,NUBP1,NUP160,ABCD1,CDKN1C,NDUFA3,FOXD1,INSL3,YEATS4,FTH1,ZFPL1,UXT,PCSK1N,GNG3,MYEOV,SOCS1,SNX12,PLCH2,MAPT,CTAG2,TUBA1B,RPH3AL,S100A6,GAR1,ACYP1,ETHE1,CRK,PFN1,ARL17A,TMSB4X,TMA7,SPRR1B,MMP9
TF	Factor: E2F-1; motif: NKTSSCGC	TF:M00428	false	5.351727020170741e-16	15.271506047081983	9178	111	54	62700	LY6K,RAB38,NENF,SOCS3,CKS2,RPS3A,UQCRH,KIF26B,IER2,TMEM160,TOP3B,PLP2,DUSP2,STUB1,GPKOW,PLA2G4A,RPL30,SPCS1,HNF1A,COX6B1,KCNJ4,NUBP1,NUP160,ABCD1,CDKN1C,DHDH,NDUFA3,CANX,FOXD1,INSL3,YEATS4,IRX5,ZFPL1,UXT,GNG3,PMAIP1,SNX12,APEX2,POU3F4,NPPB,PLCH2,TUBA1B,SNRPE,RAB33A,S100A6,GAR1,JUNB,MDK,CRK,PFN1,ARL17A,TMSB4X,DUSP9,ARMCX2
TF	Factor: Egr-1; motif: NGCGTGCGY; match class: 1	TF:M04950_1	false	7.34395292960667e-16	15.134070115368578	5693	111	43	62700	LY6K,ALX1,LIM2,RAB38,NENF,AREG,SOCS3,CKS2,SSX3,KLHL20,APOA4,KIF26B,IER2,TMEM160,TOP3B,PLP2,DUSP2,FTL,STUB1,GPKOW,PLA2G4A,SPCS1,GADD45G,KCNJ4,NUBP1,ABCD1,NDUFA3,CANX,GATA4,YEATS4,PUF60,IRX5,SMPD2,PCSK1N,SOCS1,RBFOX2,SNX12,APEX2,TUBA1B,RAB33A,TJP1,S100A11,DUSP9
TF	Factor: PEA3; motif: ACWTCCK	TF:M00655	false	7.418885634622999e-16	15.129661323707419	9609	111	55	62700	SPAG11B,CCL19,NENF,GPX2,AREG,BLK,GPR84,KLHL20,APOA4,NFKBIA,S100A12,IER2,DUSP2,MYOT,GPKOW,PLA2G4A,CAMP,CXCR5,HNF1A,NUBP1,VPS28,DHDH,HLA-DRB1,NDUFA3,CANX,FOXD1,LRRC37A,YEATS4,IRX5,FTH1,ZFPL1,UXT,PMAIP1,SLN,SNX12,APEX2,POU3F4,PLCH2,CTAG2,TUBA1B,SNRPE,RAB33A,RPH3AL,S100A6,S100A11,ETHE1,CRK,PFN1,ARL17A,TMSB4X,DUSP9,ARMCX2,TMA7,SPRR1B,MMP9
TF	Factor: PPARalpha:RXRalpha; motif: NNRGGTCATWGGGGTSANG	TF:M00518	false	9.620582170993877e-16	15.016798646673191	9670	111	55	62700	SPAG11B,LIM2,RAB38,NENF,PMVK,BLK,CKS2,RPS3A,GPR84,KLHL20,APOA4,S100A12,UQCRH,KIF26B,IER2,TOP3B,PLP2,DUSP2,FTL,STUB1,RPL30,HNF1A,COX6B1,KCNJ4,CDKN1C,NDUFA3,GATA4,PUF60,SMPD2,FTH1,UXT,PCSK1N,MYEOV,PMAIP1,RBFOX2,SNX12,APEX2,PLCH2,MAPT,CTAG2,SNRPE,RAB33A,TJP1,RPH3AL,GAR1,ACYP1,ETHE1,MDK,PFN1,ARAF,ARL17A,TMSB4X,DUSP9,SPRR1B,MMP9
TF	Factor: DPF2; motif: NYCACYTCCYCNYYCY	TF:M09760	false	1.4369102937842617e-15	14.842570343995602	8347	111	51	62700	LY6K,CD1A,LIM2,MT1G,GPX2,AREG,SOCS3,BLK,RPS3A,GPR84,APOA4,IER2,TMEM160,DUSP2,CAMP,SPCS1,GADD45G,COX6B1,KCNJ4,NUP160,VPS28,ABCD1,DHDH,FOXD1,PRSS1,PUF60,IRX5,SMPD2,ZFPL1,UXT,GNG3,PLCD1,SOCS1,RBFOX2,SNX12,APEX2,NPPB,PLCH2,MAPT,TUBA1B,SNRPE,RAB33A,S100A6,S100A11,JUNB,MDK,PFN1,ARL17A,DUSP9,TMA7,MMP9
TF	Factor: Zic3; motif: NGGGKGGTC; match class: 1	TF:M00450_1	false	1.879005640781681e-15	14.726071916143923	8062	111	50	62700	SPAG11B,CD1A,CCL19,LIM2,NENF,SOCS3,SSX3,NFKBIA,KIF26B,IER2,TOP3B,DUSP2,FTL,CAMP,RPL30,CXCR5,HNF1A,ABCD1,NDUFA3,FOXD1,LRRC37A,GATA4,PUF60,IRX5,FTH1,ZFPL1,UXT,PCSK1N,MYEOV,PLCD1,SOCS1,SNX12,APEX2,POU3F4,NPPB,PLCH2,CTAG2,TUBA1B,ALKBH4,GAR1,JUNB,MDK,CRK,PFN1,ARAF,ARL17A,DUSP9,ARMCX2,SPRR1B,MMP9
TF	Factor: CREB1; motif: RTGACGYGTCAN	TF:M11221	false	2.057453503985463e-15	14.686669970546172	9840	111	55	62700	SPAG11B,ALX1,NENF,PMVK,SOCS3,RPS3A,APOA4,KIF26B,IER2,TOP3B,PLP2,DUSP2,MYOT,FTL,GPKOW,PLA2G4A,CAMP,GADD45G,COX6B1,KCNJ4,NUBP1,ABCD1,CDKN1C,NDUFA3,CANX,FOXD1,LRRC37A,GATA4,YEATS4,PUF60,SMPD2,FTH1,ZFPL1,UXT,PCSK1N,PMAIP1,POU3F4,POU1F1,NPPB,PLCH2,TUBA1B,SNRPE,TJP1,RPH3AL,S100A6,S100A11,ALKBH4,JUNB,ETHE1,MDK,CRK,PFN1,ARAF,TMSB4X,SPRR1B
TF	Factor: LRH-1; motif: TGACCTTGRNYCAAGGTCA; match class: 1	TF:M11830_1	false	2.067244701499491e-15	14.684608112525634	6165	111	44	62700	LY6K,CD1A,CCL19,LIM2,MT1G,RAB38,NENF,AREG,SOCS3,SSX3,NFKBIA,UQCRH,KIF26B,IER2,TMEM160,TOP3B,FTL,CAMP,SPCS1,HNF1A,COX6B1,NUP160,DHDH,HLA-DRB1,CANX,INSL3,SMPD2,FTH1,UXT,PCSK1N,GNG3,MYEOV,PMAIP1,APEX2,POU1F1,NPPB,TUBA1B,SNRPE,S100A6,MDK,CRK,TMSB4X,TMA7,MMP9
TF	Factor: FXR:RXR-ALPHA; motif: NRGGTCANRGGKN	TF:M08955	false	2.2198020998722364e-15	14.653685742109955	9859	111	55	62700	SPAG11B,CCL19,LIM2,MT1G,RAB38,PMVK,GPX2,BLK,CKS2,GPR84,UQCRH,TMEM160,DUSP2,MYOT,FTL,STUB1,GPKOW,CAMP,HNF1A,NUP160,CDKN1C,NDUFA3,CANX,FOXD1,LRRC37A,INSL3,PUF60,IRX5,SMPD2,FTH1,ZFPL1,GNG3,MYEOV,PMAIP1,SOCS1,SNX12,APEX2,NPPB,PLCH2,MAPT,CTAG2,RAB33A,TJP1,S100A11,ALKBH4,GAR1,ACYP1,MDK,PFN1,ARAF,ARL17A,TMSB4X,TMA7,SPRR1B,MMP9
TF	Factor: Spic; motif: NGNGGAASTN	TF:M02077	false	2.4980190832686575e-15	14.60240424821704	8466	111	51	62700	LY6K,CCL19,ALX1,MT1G,RAB38,GPX2,AREG,SOCS3,BLK,CKS2,RPS3A,NFKBIA,KIF26B,IER2,TMEM160,DUSP2,FTL,PLA2G4A,CAMP,SPCS1,CXCR5,COX6B1,KCNJ4,HLA-DRB1,LRRC37A,GATA4,PRSS1,YEATS4,PUF60,ZFPL1,UXT,GNG3,PMAIP1,SOCS1,RBFOX2,SNX12,APEX2,NPPB,TUBA1B,SNRPE,RPH3AL,S100A6,S100A11,GAR1,ACYP1,JUNB,ETHE1,MDK,PFN1,TMSB4X,MMP9
TF	Factor: VDR,; motif: RRTGNMCYTNNTGAMCCNYNT	TF:M00966	false	2.5651888813206506e-15	14.590880651177827	9897	111	55	62700	SPAG11B,CCL19,LIM2,RAB38,PMVK,SOCS3,BLK,CKS2,GPR84,KLHL20,APOA4,UQCRH,KIF26B,IER2,FTL,STUB1,GPKOW,CAMP,SPCS1,CXCR5,HNF1A,COX6B1,KCNJ4,NUP160,VPS28,ABCD1,CDKN1C,DHDH,HLA-DRB1,NDUFA3,GATA4,YEATS4,SMPD2,FTH1,UXT,GNG3,MYEOV,PMAIP1,SNX12,POU3F4,PLCH2,MAPT,CTAG2,TUBA1B,SNRPE,RAB33A,RPH3AL,ALKBH4,ACYP1,JUNB,MDK,CRK,ARAF,ARL17A,DUSP9
TF	Factor: Pax-4; motif: DTTTTCCACCN; match class: 1	TF:M04624_1	false	3.585391173651236e-15	14.445463454977915	9610	111	54	62700	SPAG11B,CD1A,CCL19,LIM2,MT1G,RAB38,NENF,GPX2,BLK,SSX3,RPS3A,GPR84,KLHL20,APOA4,S100A12,TOP3B,DUSP2,CXCR5,HNF1A,GADD45G,COX6B1,KCNJ4,NUBP1,NUP160,HLA-DRB1,CANX,LRRC37A,PRSS1,YEATS4,PUF60,IRX5,SMPD2,FTH1,ZFPL1,MYEOV,PLCD1,RBFOX2,SNX12,APEX2,NPPB,CTAG2,TUBA1B,SNRPE,S100A6,ALKBH4,GAR1,ACYP1,MDK,CRK,ARAF,ARL17A,ARMCX2,SPRR1B,MMP9
TF	Factor: RUNX3; motif: NRACCGCAAACCGCAN	TF:M04109	false	3.613747379024179e-15	14.442042210305928	9979	111	55	62700	SPAG11B,MT1G,RAB38,NENF,AREG,SOCS3,BLK,CKS2,SSX3,APOA4,NFKBIA,S100A12,UQCRH,KIF26B,TOP3B,FTL,STUB1,CAMP,RPL30,SPCS1,HNF1A,GADD45G,NUBP1,VPS28,ABCD1,CDKN1C,FOXD1,PUF60,SMPD2,ZFPL1,UXT,PCSK1N,GNG3,PLCD1,PMAIP1,SLN,SNX12,APEX2,POU3F4,NPPB,CTAG2,TUBA1B,RAB33A,TJP1,RPH3AL,S100A6,S100A11,GAR1,JUNB,MDK,TMSB4X,DUSP9,ARMCX2,TMA7,MMP9
TF	Factor: VDR; motif: RRGGTCANNGRGKTCA	TF:M09671	false	4.611024950321893e-15	14.336202527800587	8254	111	50	62700	SPAG11B,CCL19,ALX1,LIM2,MT1G,RAB38,NENF,SOCS3,CKS2,GPR84,NFKBIA,S100A12,KIF26B,IER2,DUSP2,MYOT,STUB1,GPKOW,PLA2G4A,CAMP,SPCS1,HNF1A,GADD45G,KCNJ4,CDKN1C,DHDH,HLA-DRB1,NDUFA3,CANX,LRRC37A,GATA4,PRSS1,UXT,MYEOV,APEX2,NPPB,PLCH2,CTAG2,SNRPE,RAB33A,RPH3AL,S100A6,ACYP1,JUNB,MDK,CRK,PFN1,ARAF,ARL17A,MMP9
TF	Factor: ATF4; motif: CVTGACGYMABG	TF:M00514	false	5.119100601738719e-15	14.290806335511157	5439	111	41	62700	CD1A,ALX1,PMVK,AREG,SOCS3,BLK,GPR84,KLHL20,APOA4,IER2,TMEM160,PLP2,CXCR5,HNF1A,GADD45G,KCNJ4,NUP160,DHDH,HLA-DRB1,LRRC37A,INSL3,YEATS4,PUF60,FTH1,ZFPL1,UXT,PCSK1N,MYEOV,PMAIP1,APEX2,POU3F4,POU1F1,MAPT,TUBA1B,SNRPE,RPH3AL,S100A11,ETHE1,CRK,ARAF,ARL17A
TF	Factor: NFATc1; motif: TTTTCCATGGAAAN	TF:M04053	false	5.779108454760814e-15	14.238139155185427	8647	111	51	62700	LY6K,SPAG11B,CD1A,ALX1,LIM2,NENF,GPX2,BLK,CKS2,SSX3,GPR84,APOA4,NFKBIA,S100A12,UQCRH,IER2,MYOT,PLA2G4A,CAMP,SPCS1,CXCR5,GADD45G,COX6B1,NUP160,DHDH,CANX,LRRC37A,GATA4,YEATS4,PUF60,SMPD2,FTH1,ZFPL1,PCSK1N,MYEOV,SOCS1,SLN,POU1F1,NPPB,RAB33A,TJP1,RPH3AL,S100A6,ACYP1,JUNB,PFN1,ARL17A,TMSB4X,ARMCX2,SPRR1B,MMP9
TF	Factor: HNRPUL1; motif: NCNCAGN; match class: 1	TF:M09746_1	false	8.728204005451576e-15	14.059075111479467	7713	111	48	62700	LY6K,LIM2,MT1G,RAB38,NENF,PMVK,SOCS3,CKS2,SSX3,NFKBIA,S100A12,UQCRH,KIF26B,TMEM160,TOP3B,PLP2,DUSP2,FTL,HNF1A,COX6B1,VPS28,ABCD1,HLA-DRB1,CANX,FOXD1,GATA4,INSL3,YEATS4,PUF60,IRX5,SMPD2,ZFPL1,GNG3,MYEOV,PLCD1,NPPB,PLCH2,MAPT,CTAG2,S100A6,S100A11,ALKBH4,JUNB,ETHE1,MDK,PFN1,ARL17A,DUSP9
TF	Factor: Erm:C/EBPdelta; motif: RSCGGAWRTTGCGYAAY	TF:M08458	false	9.476410344727726e-15	14.023356141850448	9836	111	54	62700	CD1A,ALX1,LIM2,MT1G,RAB38,NENF,PMVK,CKS2,KLHL20,APOA4,NFKBIA,S100A12,KIF26B,IER2,TOP3B,PLP2,STUB1,GPKOW,GADD45G,VPS28,ABCD1,HLA-DRB1,NDUFA3,FOXD1,LRRC37A,GATA4,PRSS1,YEATS4,PUF60,IRX5,SMPD2,FTH1,ZFPL1,GNG3,MYEOV,PMAIP1,SOCS1,SLN,NPPB,PLCH2,SNRPE,RAB33A,ALKBH4,JUNB,ETHE1,MDK,PFN1,ARAF,TMSB4X,DUSP9,ARMCX2,TMA7,SPRR1B,MMP9
TF	Factor: ZNF692; motif: SYNGGSCCCASCCNC; match class: 1	TF:M09734_1	false	9.77646994742763e-15	14.00981793039641	6450	111	44	62700	CCL19,ALX1,NENF,SOCS3,APOA4,NFKBIA,KIF26B,TMEM160,DUSP2,STUB1,CAMP,HNF1A,COX6B1,KCNJ4,NUBP1,NUP160,ABCD1,CDKN1C,NDUFA3,LRRC37A,INSL3,SMPD2,ZFPL1,UXT,PCSK1N,GNG3,MYEOV,PLCD1,PMAIP1,SOCS1,SNX12,PLCH2,CTAG2,TUBA1B,RAB33A,RPH3AL,S100A6,MDK,PFN1,TMSB4X,DUSP9,ARMCX2,TMA7,MMP9
TF	Factor: ELF3; motif: WACCCGGAAGTAN	TF:M03967	false	9.79186092107554e-15	14.009134763666488	7738	111	48	62700	CCL19,LIM2,MT1G,NENF,SOCS3,BLK,KLHL20,APOA4,UQCRH,IER2,TOP3B,DUSP2,FTL,STUB1,SPCS1,HNF1A,COX6B1,NUP160,VPS28,ABCD1,CANX,FOXD1,GATA4,INSL3,YEATS4,SMPD2,ZFPL1,UXT,PMAIP1,SLN,SNX12,POU3F4,NPPB,PLCH2,CTAG2,SNRPE,TJP1,RPH3AL,S100A11,GAR1,ACYP1,JUNB,ETHE1,PFN1,ARAF,ARL17A,DUSP9,TMA7
TF	Factor: ZNF592; motif: NSARNATGGAGKN	TF:M09766	false	1.2047764832472418e-14	13.919093518314385	7123	111	46	62700	SPAG11B,CD1A,CCL19,ALX1,LIM2,MT1G,GPX2,BLK,CKS2,GPR84,APOA4,NFKBIA,UQCRH,TMEM160,PLP2,DUSP2,FTL,GPKOW,PLA2G4A,COX6B1,NUBP1,VPS28,DHDH,NDUFA3,GATA4,PRSS1,YEATS4,PUF60,IRX5,FTH1,GNG3,SOCS1,RBFOX2,SNX12,POU3F4,NPPB,MAPT,SNRPE,S100A6,S100A11,GAR1,JUNB,ETHE1,ARAF,TMSB4X,ARMCX2
TF	Factor: LRH-1; motif: TGACCTTGRNYCAAGGTCA	TF:M11830	false	1.4196410093983994e-14	13.84782146360862	7155	111	46	62700	LY6K,CD1A,CCL19,LIM2,MT1G,RAB38,NENF,AREG,SOCS3,SSX3,NFKBIA,UQCRH,KIF26B,IER2,TMEM160,TOP3B,FTL,CAMP,SPCS1,HNF1A,COX6B1,NUP160,DHDH,HLA-DRB1,CANX,INSL3,SMPD2,FTH1,UXT,PCSK1N,GNG3,MYEOV,PMAIP1,APEX2,POU1F1,NPPB,TUBA1B,SNRPE,RPH3AL,S100A6,JUNB,MDK,CRK,TMSB4X,TMA7,MMP9
TF	Factor: c-Fos; motif: ACTCACCA	TF:M04802	false	1.446899930276003e-14	13.839561504286472	7486	111	47	62700	LY6K,SPAG11B,CD1A,CCL19,ALX1,MT1G,NENF,BLK,RPS3A,GPR84,APOA4,NFKBIA,KIF26B,DUSP2,FTL,STUB1,GPKOW,RPL30,SPCS1,CXCR5,HNF1A,GADD45G,COX6B1,NUBP1,VPS28,DHDH,PRSS1,YEATS4,SMPD2,ZFPL1,UXT,MYEOV,PLCD1,PMAIP1,SNX12,POU3F4,PLCH2,TUBA1B,TJP1,S100A6,GAR1,ACYP1,JUNB,ETHE1,ARL17A,DUSP9,SPRR1B
TF	Factor: BTEB3; motif: CCNNSCCNSCCCCKCCCCC; match class: 1	TF:M09826_1	false	1.692360098042411e-14	13.771507222884756	7853	111	48	62700	CCL19,ALX1,RAB38,NENF,SOCS3,CKS2,APOA4,NFKBIA,UQCRH,KIF26B,IER2,TMEM160,PLP2,DUSP2,STUB1,GPKOW,HNF1A,GADD45G,KCNJ4,NUBP1,NUP160,VPS28,ABCD1,CDKN1C,FOXD1,GATA4,PUF60,IRX5,ZFPL1,UXT,PCSK1N,GNG3,PLCD1,PMAIP1,SOCS1,RBFOX2,SNX12,PLCH2,CTAG2,TJP1,S100A6,S100A11,JUNB,ETHE1,MDK,CRK,PFN1,DUSP9
TF	Factor: B-ATF; motif: NNATGACACN	TF:M11300	false	2.4332858722853738e-14	13.613806865396022	8969	111	51	62700	LY6K,SPAG11B,CCL19,ALX1,LIM2,RAB38,PMVK,GPX2,BLK,CKS2,GPR84,KLHL20,APOA4,UQCRH,TOP3B,PLP2,MYOT,PLA2G4A,SPCS1,HNF1A,COX6B1,KCNJ4,VPS28,CDKN1C,HLA-DRB1,NDUFA3,CANX,LRRC37A,GATA4,INSL3,FTH1,UXT,PCSK1N,GNG3,SOCS1,RBFOX2,SLN,POU1F1,NPPB,PLCH2,MAPT,CTAG2,SNRPE,RPH3AL,S100A6,ALKBH4,JUNB,ARL17A,DUSP9,ARMCX2,SPRR1B
TF	Factor: GCMa:Erg; motif: ATGCGGGCGGAARKG; match class: 1	TF:M08487_1	false	2.9072134941696966e-14	13.536523074202993	9009	111	51	62700	LY6K,ALX1,SOCS3,BLK,SSX3,RPS3A,APOA4,NFKBIA,S100A12,UQCRH,KIF26B,IER2,TMEM160,DUSP2,FTL,STUB1,KCNJ4,NUP160,VPS28,ABCD1,CDKN1C,NDUFA3,CANX,FOXD1,PUF60,IRX5,ZFPL1,UXT,PCSK1N,GNG3,PLCD1,PMAIP1,SOCS1,RBFOX2,APEX2,POU3F4,PLCH2,SNRPE,TJP1,S100A6,S100A11,ALKBH4,JUNB,ETHE1,MDK,CRK,PFN1,ARAF,ARL17A,DUSP9,MMP9
TF	Factor: WT1; motif: NNGGGNGGGSGN	TF:M07436	false	2.931646969130775e-14	13.532888328911362	6657	111	44	62700	CCL19,LIM2,RAB38,NENF,SOCS3,CKS2,APOA4,NFKBIA,KIF26B,IER2,PLP2,DUSP2,FTL,STUB1,GPKOW,HNF1A,COX6B1,KCNJ4,NUBP1,NUP160,ABCD1,CDKN1C,NDUFA3,FTH1,PCSK1N,GNG3,SOCS1,RBFOX2,SNX12,PLCH2,CTAG2,RAB33A,TJP1,S100A6,S100A11,ALKBH4,ETHE1,MDK,PFN1,ARAF,ARL17A,DUSP9,ARMCX2,MMP9
TF	Factor: HES-7; motif: GNCACGYGNN; match class: 1	TF:M11066_1	false	2.94297124972704e-14	13.531213980559542	8311	111	49	62700	LY6K,SPAG11B,ALX1,MT1G,NENF,PMVK,GPX2,CKS2,APOA4,KIF26B,IER2,PLP2,DUSP2,MYOT,FTL,STUB1,PLA2G4A,CAMP,RPL30,HNF1A,GADD45G,KCNJ4,NUBP1,NDUFA3,CANX,GATA4,INSL3,PUF60,SMPD2,UXT,MYEOV,RBFOX2,SLN,SNX12,NPPB,PLCH2,MAPT,CTAG2,RAB33A,TJP1,RPH3AL,S100A6,ALKBH4,GAR1,JUNB,PFN1,DUSP9,ARMCX2,TMA7
TF	Factor: ZNF532; motif: NGGRGCTGGG	TF:M12732	false	3.1474372054689826e-14	13.502042925744439	9389	111	52	62700	CCL19,LIM2,MT1G,RAB38,GPX2,SOCS3,CKS2,GPR84,KLHL20,NFKBIA,S100A12,KIF26B,IER2,PLP2,FTL,STUB1,GPKOW,CAMP,HNF1A,GADD45G,COX6B1,KCNJ4,VPS28,ABCD1,CDKN1C,CANX,FOXD1,GATA4,INSL3,IRX5,ZFPL1,MYEOV,PLCD1,PMAIP1,SOCS1,PLCH2,CTAG2,TUBA1B,RPH3AL,S100A6,JUNB,ETHE1,MDK,CRK,PFN1,ARAF,ARL17A,TMSB4X,ARMCX2,TMA7,SPRR1B,MMP9
TF	Factor: AHR; motif: CACGCN	TF:M01855	false	3.2574815942802395e-14	13.487118029498758	8684	111	50	62700	LY6K,SPAG11B,ALX1,LIM2,MT1G,RAB38,NENF,GPX2,SOCS3,APOA4,NFKBIA,UQCRH,KIF26B,IER2,TOP3B,PLP2,FTL,PLA2G4A,CAMP,SPCS1,CXCR5,KCNJ4,ABCD1,CDKN1C,DHDH,NDUFA3,CANX,FOXD1,INSL3,YEATS4,PUF60,IRX5,PCSK1N,GNG3,SOCS1,RBFOX2,SNX12,POU3F4,NPPB,PLCH2,CTAG2,RAB33A,TJP1,RPH3AL,ALKBH4,ETHE1,CRK,ARAF,ARL17A,DUSP9
TF	Factor: C/EBPgamma:Elf-1; motif: TKRCGHAATWSCGGAAGT	TF:M08676	false	3.419011140583104e-14	13.466099484086154	8695	111	50	62700	LY6K,CD1A,CCL19,ALX1,RAB38,NENF,PMVK,GPX2,AREG,BLK,CKS2,SSX3,RPS3A,GPR84,APOA4,S100A12,PLA2G4A,CAMP,RPL30,CXCR5,HNF1A,NUBP1,NUP160,HLA-DRB1,NDUFA3,FOXD1,PRSS1,INSL3,YEATS4,PUF60,SMPD2,PLCD1,PMAIP1,SOCS1,SLN,APEX2,POU1F1,MAPT,CTAG2,TUBA1B,SNRPE,RAB33A,GAR1,ACYP1,ETHE1,CRK,PFN1,TMSB4X,DUSP9,TMA7
TF	Factor: GKLF; motif: NNRRGRRNGNSNNN; match class: 1	TF:M07040_1	false	3.678210251581645e-14	13.434363449515578	8362	111	49	62700	LY6K,ALX1,MT1G,AREG,SOCS3,CKS2,APOA4,NFKBIA,IER2,TMEM160,PLP2,DUSP2,STUB1,GPKOW,HNF1A,GADD45G,KCNJ4,NUBP1,NUP160,ABCD1,CDKN1C,FOXD1,GATA4,IRX5,FTH1,UXT,PCSK1N,GNG3,MYEOV,PLCD1,SOCS1,RBFOX2,SNX12,NPPB,PLCH2,CTAG2,RAB33A,TJP1,S100A6,S100A11,ALKBH4,ACYP1,JUNB,ETHE1,MDK,PFN1,ARAF,DUSP9,ARMCX2
TF	Factor: GABP; motif: VCCGGAAGNGCR	TF:M00341	false	3.864558099509625e-14	13.412900159162616	8373	111	49	62700	ALX1,PMVK,SOCS3,CKS2,RPS3A,UQCRH,IER2,TMEM160,TOP3B,PLP2,DUSP2,RPL30,SPCS1,COX6B1,NUP160,VPS28,ABCD1,NDUFA3,CANX,GATA4,YEATS4,PUF60,IRX5,SMPD2,FTH1,ZFPL1,GNG3,PLCD1,PMAIP1,SOCS1,POU3F4,PLCH2,TUBA1B,SNRPE,RAB33A,TJP1,S100A6,S100A11,ALKBH4,GAR1,JUNB,ETHE1,MDK,CRK,PFN1,ARL17A,DUSP9,TMA7,SPRR1B
TF	Factor: IRF-4; motif: RGGAASWGR	TF:M04818	false	5.312863252618824e-14	13.274671362218882	9513	111	52	62700	SPAG11B,CD1A,CCL19,ALX1,LIM2,MT1G,AREG,SOCS3,RPS3A,GPR84,APOA4,NFKBIA,KIF26B,IER2,TMEM160,PLP2,DUSP2,MYOT,FTL,CAMP,SPCS1,COX6B1,VPS28,ABCD1,NDUFA3,CANX,GATA4,PUF60,SMPD2,FTH1,ZFPL1,UXT,PCSK1N,PMAIP1,RBFOX2,SLN,SNX12,APEX2,POU3F4,POU1F1,NPPB,PLCH2,CTAG2,TUBA1B,SNRPE,RPH3AL,ALKBH4,CRK,PFN1,ARL17A,ARMCX2,MMP9
TF	Factor: MAZ; motif: GGGGAGGG	TF:M00649	false	6.231578005925761e-14	13.205401964177451	9550	111	52	62700	LY6K,SPAG11B,CCL19,ALX1,LIM2,RAB38,SOCS3,CKS2,SSX3,APOA4,NFKBIA,KIF26B,IER2,TMEM160,DUSP2,FTL,STUB1,HNF1A,GADD45G,KCNJ4,NUBP1,NUP160,ABCD1,FOXD1,GATA4,YEATS4,IRX5,SMPD2,FTH1,UXT,GNG3,SOCS1,RBFOX2,SNX12,NPPB,PLCH2,CTAG2,TUBA1B,RAB33A,TJP1,S100A6,S100A11,ALKBH4,JUNB,MDK,CRK,PFN1,ARL17A,TMSB4X,DUSP9,ARMCX2,MMP9
TF	Factor: TFEA; motif: RGTCACGTGA	TF:M10100	false	6.308435437233912e-14	13.20007833730553	6179	111	42	62700	CD1A,CCL19,LIM2,MT1G,PMVK,GPX2,SOCS3,SSX3,GPR84,APOA4,S100A12,TOP3B,PLP2,MYOT,FTL,STUB1,PLA2G4A,KCNJ4,VPS28,ABCD1,CDKN1C,CANX,FOXD1,LRRC37A,GATA4,PUF60,FTH1,GNG3,MYEOV,NPPB,PLCH2,MAPT,CTAG2,S100A6,S100A11,ALKBH4,GAR1,JUNB,MDK,ARMCX2,TMA7,SPRR1B
TF	Factor: DEC1; motif: NGCACGTGAS	TF:M09876	false	6.797561127457597e-14	13.167646878304911	8849	111	50	62700	LY6K,SPAG11B,ALX1,LIM2,MT1G,RAB38,NENF,PMVK,GPX2,APOA4,S100A12,KIF26B,IER2,TMEM160,DUSP2,MYOT,PLA2G4A,CAMP,RPL30,HNF1A,GADD45G,KCNJ4,NUBP1,NDUFA3,CANX,LRRC37A,GATA4,PRSS1,INSL3,PUF60,SMPD2,ZFPL1,UXT,MYEOV,PMAIP1,SLN,NPPB,PLCH2,MAPT,CTAG2,TJP1,S100A6,GAR1,JUNB,PFN1,ARL17A,TMSB4X,ARMCX2,TMA7,SPRR1B
TF	Factor: STAT5A; motif: TTCCNRGAANNNNNNTTCCNNGRR	TF:M00460	false	7.40541223154224e-14	13.130450760923866	7827	111	47	62700	SPAG11B,CD1A,LIM2,RAB38,PMVK,AREG,SOCS3,BLK,CKS2,RPS3A,KLHL20,APOA4,NFKBIA,UQCRH,KIF26B,TOP3B,DUSP2,MYOT,PLA2G4A,RPL30,SPCS1,CXCR5,HNF1A,COX6B1,NUP160,HLA-DRB1,NDUFA3,CANX,FOXD1,YEATS4,SMPD2,FTH1,MYEOV,RBFOX2,SLN,NPPB,PLCH2,CTAG2,TJP1,RPH3AL,S100A6,GAR1,ETHE1,PFN1,ARL17A,ARMCX2,SPRR1B
TF	Factor: POU2F1:Elk-1; motif: ACCGGAWATGCAW	TF:M08398	false	8.358473445614703e-14	13.077873032929823	8195	111	48	62700	CD1A,ALX1,LIM2,RAB38,PMVK,GPX2,BLK,CKS2,SSX3,KLHL20,APOA4,UQCRH,KIF26B,MYOT,FTL,GPKOW,RPL30,SPCS1,CXCR5,NUBP1,NUP160,VPS28,ABCD1,DHDH,LRRC37A,PRSS1,INSL3,SMPD2,ZFPL1,PCSK1N,GNG3,PLCD1,PMAIP1,SOCS1,APEX2,POU3F4,CTAG2,TUBA1B,RAB33A,TJP1,RPH3AL,S100A11,ACYP1,JUNB,MDK,CRK,ARMCX2,TMA7
TF	Factor: Elk-1:HOXA1; motif: ACCGGAAGTAATTA	TF:M08451	false	8.875873119922026e-14	13.051788914609427	8557	111	49	62700	SPAG11B,CCL19,RAB38,PMVK,SOCS3,CKS2,RPS3A,GPR84,KLHL20,APOA4,NFKBIA,UQCRH,TMEM160,MYOT,FTL,STUB1,GPKOW,PLA2G4A,RPL30,SPCS1,CXCR5,COX6B1,NUBP1,NUP160,INSL3,YEATS4,PUF60,SMPD2,FTH1,ZFPL1,PMAIP1,SOCS1,SNX12,APEX2,POU3F4,CTAG2,TUBA1B,SNRPE,TJP1,RPH3AL,S100A6,ALKBH4,GAR1,ACYP1,PFN1,ARAF,ARL17A,DUSP9,MMP9
TF	Factor: c-Ets-1; motif: RCAGGAAGTGNNTNS	TF:M00339	false	9.46598361645023e-14	13.02383425153625	6888	111	44	62700	SPAG11B,CCL19,NENF,GPX2,AREG,BLK,GPR84,KLHL20,NFKBIA,IER2,DUSP2,PLA2G4A,CAMP,HNF1A,NUBP1,VPS28,DHDH,HLA-DRB1,NDUFA3,CANX,LRRC37A,GATA4,YEATS4,IRX5,FTH1,ZFPL1,UXT,GNG3,PMAIP1,SLN,SNX12,APEX2,POU3F4,PLCH2,CTAG2,TUBA1B,S100A6,S100A11,JUNB,MDK,PFN1,TMSB4X,TMA7,SPRR1B
TF	Factor: Egr-1; motif: GCGTGGGCGT	TF:M07597	false	9.734861110519176e-14	13.011670240278043	5954	111	41	62700	SPAG11B,CCL19,RAB38,NENF,PMVK,SOCS3,CKS2,NFKBIA,KIF26B,IER2,DUSP2,FTL,STUB1,PLA2G4A,CAMP,SPCS1,CXCR5,HNF1A,GADD45G,KCNJ4,NUBP1,ABCD1,DHDH,NDUFA3,CANX,INSL3,PUF60,IRX5,PCSK1N,GNG3,PLCD1,SNX12,CTAG2,RAB33A,S100A11,ALKBH4,ACYP1,ETHE1,CRK,ARL17A,DUSP9
TF	Factor: RUNX2; motif: NRACCGCAAACCGCAN; match class: 1	TF:M04106_1	false	1.0464911010563627e-13	12.980264460376942	8597	111	49	62700	MT1G,NENF,SOCS3,BLK,CKS2,APOA4,UQCRH,KIF26B,IER2,TOP3B,FTL,STUB1,RPL30,HNF1A,GADD45G,VPS28,ABCD1,CDKN1C,CANX,GATA4,PUF60,SMPD2,FTH1,ZFPL1,UXT,PCSK1N,GNG3,PMAIP1,SLN,APEX2,POU3F4,NPPB,TUBA1B,RAB33A,TJP1,S100A6,S100A11,ALKBH4,GAR1,ACYP1,JUNB,MDK,CRK,ARL17A,TMSB4X,DUSP9,ARMCX2,TMA7,MMP9
TF	Factor: RUNX2; motif: WRACCGCANWAACCGCAN; match class: 1	TF:M04107_1	false	1.051156074670567e-13	12.978332795545676	6592	111	43	62700	ALX1,MT1G,NENF,SOCS3,CKS2,KLHL20,NFKBIA,UQCRH,TMEM160,PLP2,FTL,STUB1,RPL30,HNF1A,KCNJ4,ABCD1,CDKN1C,CANX,FOXD1,PUF60,IRX5,SMPD2,FTH1,ZFPL1,PMAIP1,APEX2,POU3F4,NPPB,PLCH2,MAPT,CTAG2,SNRPE,RAB33A,ALKBH4,GAR1,JUNB,ETHE1,MDK,PFN1,ARAF,ARL17A,TMA7,MMP9
TF	Factor: KLF15; motif: RCCMCRCCCMCN; match class: 1	TF:M12160_1	false	1.051156074670567e-13	12.978332795545676	8250	111	48	62700	LY6K,CCL19,ALX1,NENF,SOCS3,BLK,CKS2,SSX3,APOA4,NFKBIA,UQCRH,KIF26B,IER2,TMEM160,PLP2,DUSP2,STUB1,GPKOW,KCNJ4,NUBP1,NUP160,ABCD1,CDKN1C,GATA4,PUF60,FTH1,ZFPL1,UXT,PCSK1N,GNG3,MYEOV,PLCD1,SOCS1,RBFOX2,SNX12,PLCH2,CTAG2,RAB33A,TJP1,ALKBH4,JUNB,MDK,PFN1,ARAF,ARL17A,TMSB4X,DUSP9,ARMCX2
TF	Factor: Hey2; motif: NNCACGYGNN; match class: 1	TF:M11052_1	false	1.1083953782654798e-13	12.95530529378658	9694	111	52	62700	LY6K,SPAG11B,ALX1,MT1G,NENF,PMVK,GPX2,CKS2,APOA4,KIF26B,IER2,PLP2,DUSP2,MYOT,FTL,STUB1,PLA2G4A,CAMP,RPL30,HNF1A,GADD45G,COX6B1,KCNJ4,NUBP1,NDUFA3,CANX,GATA4,INSL3,YEATS4,PUF60,SMPD2,UXT,MYEOV,RBFOX2,SLN,SNX12,NPPB,PLCH2,MAPT,CTAG2,TUBA1B,RAB33A,TJP1,RPH3AL,S100A6,GAR1,JUNB,ETHE1,PFN1,DUSP9,ARMCX2,TMA7
TF	Factor: KLF17; motif: NGMCMCRCCCTN	TF:M12188	false	1.1149884298350458e-13	12.952729639239019	3744	111	33	62700	MT1G,BLK,CKS2,NFKBIA,KIF26B,IER2,TMEM160,TOP3B,PLP2,STUB1,CAMP,COX6B1,VPS28,CANX,FOXD1,LRRC37A,GATA4,PUF60,FTH1,UXT,PCSK1N,SOCS1,SLN,APEX2,CTAG2,TUBA1B,RPH3AL,GAR1,ACYP1,ETHE1,PFN1,ARL17A,DUSP9
TF	Factor: pax-6; motif: NYACGCNTSRNYGCNYN; match class: 1	TF:M11883_1	false	1.143789599525617e-13	12.941653856809427	7926	111	47	62700	LY6K,LIM2,NENF,PMVK,SOCS3,RPS3A,KIF26B,IER2,TMEM160,PLP2,STUB1,GPKOW,RPL30,SPCS1,GADD45G,NUBP1,VPS28,ABCD1,CDKN1C,DHDH,NDUFA3,FOXD1,INSL3,YEATS4,PUF60,IRX5,SMPD2,FTH1,PCSK1N,PLCD1,SOCS1,SNX12,POU3F4,PLCH2,TUBA1B,SNRPE,RAB33A,TJP1,RPH3AL,S100A6,JUNB,ETHE1,CRK,PFN1,ARL17A,TMSB4X,DUSP9
TF	Factor: AML3; motif: NNAACCGCAAWAACCGCAAN	TF:M12000	false	1.1608347676958647e-13	12.935229592995938	6933	111	44	62700	LY6K,ALX1,LIM2,RAB38,NENF,CKS2,SSX3,RPS3A,KLHL20,APOA4,NFKBIA,S100A12,IER2,MYOT,FTL,STUB1,PLA2G4A,RPL30,CXCR5,HNF1A,KCNJ4,ABCD1,HLA-DRB1,CANX,FOXD1,GATA4,PUF60,FTH1,ZFPL1,UXT,PMAIP1,POU3F4,POU1F1,PLCH2,MAPT,CTAG2,SNRPE,ALKBH4,GAR1,ETHE1,MDK,CRK,ARMCX2,MMP9
TF	Factor: POU2F1:ER81; motif: ACCGGATATGCAN	TF:M08401	false	1.1773789255170098e-13	12.929083742104268	7595	111	46	62700	CD1A,ALX1,LIM2,RAB38,PMVK,GPX2,AREG,BLK,CKS2,KLHL20,APOA4,UQCRH,KIF26B,TMEM160,PLP2,MYOT,FTL,STUB1,GPKOW,RPL30,SPCS1,NUBP1,DHDH,HLA-DRB1,LRRC37A,PRSS1,INSL3,YEATS4,SMPD2,ZFPL1,PCSK1N,GNG3,PMAIP1,RBFOX2,SLN,APEX2,CTAG2,RAB33A,TJP1,RPH3AL,S100A11,JUNB,MDK,CRK,ARMCX2,TMA7
TF	Factor: SP2; motif: GNNGGGGGCGGGGSN	TF:M03807	false	1.2183742228479839e-13	12.914219297946229	8635	111	49	62700	LY6K,ALX1,MT1G,RAB38,PMVK,GPX2,SOCS3,BLK,CKS2,RPS3A,NFKBIA,KIF26B,IER2,TMEM160,PLP2,DUSP2,FTL,STUB1,SPCS1,GADD45G,KCNJ4,NUBP1,NUP160,VPS28,ABCD1,CDKN1C,DHDH,NDUFA3,CANX,GATA4,PUF60,ZFPL1,UXT,PCSK1N,GNG3,PLCD1,PMAIP1,SOCS1,PLCH2,CTAG2,TUBA1B,TJP1,S100A11,ALKBH4,ETHE1,MDK,CRK,PFN1,DUSP9
TF	Factor: E2F; motif: TTTSGCGS	TF:M00427	false	1.4398973292662906e-13	12.84166847382334	9761	111	52	62700	ALX1,RAB38,NENF,PMVK,AREG,SOCS3,CKS2,SSX3,RPS3A,KLHL20,UQCRH,KIF26B,IER2,DUSP2,FTL,GPKOW,CAMP,RPL30,SPCS1,KCNJ4,NUBP1,NUP160,CDKN1C,DHDH,CANX,FOXD1,YEATS4,IRX5,ZFPL1,UXT,MYEOV,PMAIP1,SNX12,APEX2,POU3F4,NPPB,PLCH2,TUBA1B,SNRPE,RAB33A,TJP1,S100A6,S100A11,GAR1,JUNB,MDK,PFN1,ARL17A,TMSB4X,DUSP9,ARMCX2,TMA7
TF	Factor: TFAP2A; motif: YGCCCNNRGGCN	TF:M04146	false	1.4501167569586308e-13	12.838597028895055	6658	111	43	62700	LY6K,SPAG11B,RAB38,NENF,GPX2,AREG,SOCS3,KLHL20,APOA4,UQCRH,KIF26B,TOP3B,PLP2,DUSP2,FTL,SPCS1,ABCD1,CDKN1C,FOXD1,GATA4,PRSS1,PUF60,SMPD2,FTH1,ZFPL1,MYEOV,PLCD1,SOCS1,APEX2,POU3F4,NPPB,PLCH2,CTAG2,TUBA1B,TJP1,S100A11,ALKBH4,JUNB,ETHE1,MDK,CRK,TMSB4X,ARMCX2
TF	Factor: SREBP-2; motif: NTCACCYNNNN	TF:M03852	false	1.4992336044900204e-13	12.824130691877174	8333	111	48	62700	SPAG11B,CD1A,CCL19,NENF,PMVK,SOCS3,CKS2,GPR84,S100A12,UQCRH,TOP3B,PLP2,FTL,GPKOW,RPL30,SPCS1,CXCR5,GADD45G,NUP160,GATA4,PUF60,FTH1,ZFPL1,UXT,PCSK1N,GNG3,MYEOV,PLCD1,SNX12,POU3F4,NPPB,PLCH2,CTAG2,TJP1,RPH3AL,S100A6,ALKBH4,GAR1,ACYP1,JUNB,CRK,PFN1,ARL17A,TMSB4X,ARMCX2,TMA7,SPRR1B,MMP9
TF	Factor: MAZ; motif: GGGGGAGGGGGNGRGRRRGNRG	TF:M09984	false	1.5748936438051382e-13	12.802748769790677	9784	111	52	62700	ALX1,RAB38,NENF,GPX2,SOCS3,CKS2,SSX3,APOA4,NFKBIA,KIF26B,IER2,TMEM160,DUSP2,GPKOW,CAMP,HNF1A,GADD45G,KCNJ4,NUBP1,NUP160,VPS28,ABCD1,CDKN1C,FOXD1,LRRC37A,GATA4,PUF60,IRX5,FTH1,PCSK1N,GNG3,MYEOV,PMAIP1,SOCS1,RBFOX2,SNX12,APEX2,PLCH2,CTAG2,TUBA1B,RAB33A,TJP1,S100A6,S100A11,ALKBH4,GAR1,MDK,PFN1,TMSB4X,DUSP9,ARMCX2,MMP9
TF	Factor: Pax-6; motif: CTGACCTGGAACTM	TF:M00979	false	1.6412276305192156e-13	12.784831180176354	9795	111	52	62700	LY6K,SPAG11B,CD1A,LIM2,RAB38,NENF,GPX2,SOCS3,CKS2,RPS3A,GPR84,APOA4,NFKBIA,UQCRH,TMEM160,PLP2,DUSP2,FTL,STUB1,CAMP,SPCS1,CXCR5,COX6B1,KCNJ4,VPS28,ABCD1,HLA-DRB1,NDUFA3,LRRC37A,GATA4,INSL3,PUF60,IRX5,GNG3,RBFOX2,SLN,APEX2,NPPB,PLCH2,RPH3AL,ALKBH4,GAR1,ACYP1,JUNB,ETHE1,MDK,CRK,ARAF,ARL17A,DUSP9,TMA7,MMP9
TF	Factor: Elk-1:Pax-1; motif: ACCGGAACTACGCWTSANTG	TF:M08224	false	1.7019398012839954e-13	12.769055805257622	9072	111	50	62700	LY6K,ALX1,MT1G,RAB38,GPX2,CKS2,RPS3A,KLHL20,UQCRH,IER2,TOP3B,PLP2,DUSP2,MYOT,RPL30,SPCS1,CXCR5,GADD45G,COX6B1,NUBP1,NUP160,CANX,FOXD1,LRRC37A,GATA4,YEATS4,PUF60,SMPD2,ZFPL1,UXT,PCSK1N,GNG3,PMAIP1,SOCS1,RBFOX2,PLCH2,CTAG2,SNRPE,TJP1,RPH3AL,S100A6,S100A11,ALKBH4,GAR1,ACYP1,JUNB,ETHE1,ARL17A,DUSP9,TMA7
TF	Factor: LRF; motif: RCGACCACCNN	TF:M12230	false	1.7279724784543125e-13	12.762463178842431	8719	111	49	62700	MT1G,NENF,PMVK,GPX2,CKS2,SSX3,NFKBIA,S100A12,UQCRH,TMEM160,TOP3B,PLP2,FTL,STUB1,CAMP,RPL30,HNF1A,GADD45G,NUBP1,ABCD1,CDKN1C,LRRC37A,GATA4,PRSS1,INSL3,PUF60,IRX5,SMPD2,FTH1,UXT,MYEOV,PLCD1,PMAIP1,SNX12,POU3F4,NPPB,PLCH2,CTAG2,SNRPE,ALKBH4,GAR1,ACYP1,JUNB,MDK,CRK,PFN1,ARAF,TMSB4X,MMP9
TF	Factor: Erm; motif: ACCGGAAGTN	TF:M02069	false	1.78647570079323e-13	12.748002886588989	7025	111	44	62700	NENF,BLK,CKS2,RPS3A,KLHL20,APOA4,UQCRH,IER2,TMEM160,TOP3B,PLP2,STUB1,RPL30,SPCS1,GADD45G,COX6B1,NUP160,ABCD1,DHDH,CANX,INSL3,YEATS4,PUF60,SMPD2,FTH1,ZFPL1,UXT,SOCS1,SNX12,PLCH2,CTAG2,SNRPE,RAB33A,TJP1,RPH3AL,ALKBH4,GAR1,ACYP1,JUNB,CRK,PFN1,ARAF,DUSP9,TMA7
TF	Factor: JunD; motif: NRTGACGTCATS	TF:M11270	false	1.8961940546279026e-13	12.72211721945495	9464	111	51	62700	LY6K,SPAG11B,CD1A,ALX1,RAB38,PMVK,GPX2,AREG,BLK,SSX3,RPS3A,GPR84,APOA4,S100A12,IER2,TMEM160,GPKOW,PLA2G4A,CAMP,SPCS1,COX6B1,NUBP1,VPS28,ABCD1,HLA-DRB1,LRRC37A,PRSS1,INSL3,YEATS4,PUF60,SMPD2,ZFPL1,UXT,PCSK1N,GNG3,PLCD1,POU3F4,POU1F1,MAPT,SNRPE,TJP1,S100A11,ALKBH4,GAR1,ACYP1,ETHE1,CRK,ARL17A,TMSB4X,TMA7,SPRR1B
TF	Factor: SREBP-1; motif: RTCACCCCAY	TF:M07405	false	2.1290843571619246e-13	12.67180713089416	7062	111	44	62700	LY6K,SPAG11B,CCL19,MT1G,PMVK,CKS2,SSX3,RPS3A,S100A12,TOP3B,PLP2,GPKOW,SPCS1,HNF1A,NUBP1,VPS28,NDUFA3,LRRC37A,PRSS1,YEATS4,PUF60,SMPD2,FTH1,ZFPL1,GNG3,MYEOV,PLCD1,SLN,SNX12,POU3F4,PLCH2,CTAG2,RAB33A,TJP1,S100A6,S100A11,GAR1,JUNB,PFN1,ARL17A,TMSB4X,ARMCX2,TMA7,SPRR1B
TF	Factor: Elf-1; motif: NANGCGGAAGTN	TF:M11448	false	2.3432503936445004e-13	12.630181301344214	7748	111	46	62700	ALX1,MT1G,NENF,PMVK,SOCS3,BLK,CKS2,RPS3A,KLHL20,APOA4,UQCRH,IER2,PLP2,FTL,STUB1,RPL30,SPCS1,COX6B1,NUBP1,NUP160,ABCD1,INSL3,YEATS4,SMPD2,ZFPL1,UXT,SOCS1,SNX12,APEX2,PLCH2,CTAG2,TUBA1B,SNRPE,RAB33A,TJP1,RPH3AL,S100A6,S100A11,GAR1,ACYP1,JUNB,PFN1,ARAF,DUSP9,TMA7,MMP9
TF	Factor: VDR; motif: NRGGTCANNGRGKTCA	TF:M10106	false	2.367973916883789e-13	12.625623085655127	7084	111	44	62700	SPAG11B,LIM2,MT1G,RAB38,NENF,PMVK,SOCS3,CKS2,GPR84,APOA4,NFKBIA,KIF26B,IER2,PLP2,DUSP2,MYOT,FTL,STUB1,PLA2G4A,CAMP,SPCS1,HNF1A,KCNJ4,CDKN1C,HLA-DRB1,NDUFA3,LRRC37A,GATA4,YEATS4,FTH1,MYEOV,APEX2,NPPB,PLCH2,CTAG2,SNRPE,RAB33A,ALKBH4,JUNB,PFN1,ARAF,ARL17A,TMA7,MMP9
TF	Factor: E2F-1; motif: TTTSGCGCGMNR	TF:M00516	false	2.465400030064129e-13	12.608112603058515	7093	111	44	62700	ALX1,RAB38,NENF,AREG,SOCS3,CKS2,RPS3A,UQCRH,KIF26B,DUSP2,GPKOW,CAMP,SPCS1,HNF1A,KCNJ4,NUBP1,NUP160,CDKN1C,DHDH,CANX,FOXD1,YEATS4,PUF60,IRX5,ZFPL1,UXT,PMAIP1,SNX12,APEX2,POU3F4,NPPB,PLCH2,TUBA1B,SNRPE,RAB33A,GAR1,ACYP1,JUNB,MDK,PFN1,ARL17A,TMSB4X,DUSP9,ARMCX2
TF	Factor: TEL1; motif: CNCGGAANNN; match class: 1	TF:M02070_1	false	2.648123338754704e-13	12.577061791100492	4959	111	37	62700	PMVK,GPX2,SOCS3,CKS2,RPS3A,APOA4,IER2,TMEM160,TOP3B,PLP2,FTL,RPL30,SPCS1,NUBP1,NUP160,GATA4,YEATS4,PUF60,SMPD2,ZFPL1,UXT,SOCS1,SLN,SNX12,NPPB,SNRPE,TJP1,ALKBH4,GAR1,MDK,CRK,PFN1,ARAF,ARL17A,TMSB4X,DUSP9,TMA7
TF	Factor: sin3A; motif: TGTCCNNGGTGCTG; match class: 1	TF:M04756_1	false	2.8955529062090725e-13	12.538268495429366	7796	111	46	62700	LY6K,CD1A,CCL19,LIM2,MT1G,RAB38,NENF,PMVK,GPX2,AREG,SOCS3,BLK,SSX3,APOA4,KIF26B,PLP2,DUSP2,FTL,STUB1,HNF1A,COX6B1,KCNJ4,VPS28,ABCD1,CDKN1C,HLA-DRB1,PUF60,UXT,PCSK1N,POU3F4,PLCH2,CTAG2,TUBA1B,TJP1,RPH3AL,S100A11,ALKBH4,GAR1,JUNB,MDK,CRK,PFN1,ARAF,ARL17A,SPRR1B,MMP9
TF	Factor: NR1B2; motif: NTGACCY; match class: 1	TF:M02111_1	false	2.898047320108996e-13	12.537894527527909	3380	111	31	62700	LY6K,CCL19,LIM2,RAB38,SOCS3,GPR84,APOA4,NFKBIA,UQCRH,IER2,GPKOW,SPCS1,COX6B1,ABCD1,GATA4,PRSS1,GNG3,SOCS1,SLN,NPPB,PLCH2,CTAG2,SNRPE,RAB33A,RPH3AL,S100A6,S100A11,ALKBH4,ETHE1,ARAF,MMP9
TF	Factor: Sp1; motif: CCCCGCCCCN	TF:M00933	false	3.015588418566888e-13	12.52062793327403	9955	111	52	62700	CCL19,ALX1,MT1G,RAB38,NENF,GPX2,SOCS3,BLK,RPS3A,NFKBIA,KIF26B,IER2,TMEM160,PLP2,DUSP2,FTL,STUB1,SPCS1,GADD45G,KCNJ4,NUBP1,NUP160,VPS28,ABCD1,CDKN1C,DHDH,NDUFA3,CANX,GATA4,PUF60,FTH1,ZFPL1,UXT,PCSK1N,GNG3,PLCD1,PMAIP1,SOCS1,RBFOX2,APEX2,PLCH2,CTAG2,TUBA1B,TJP1,S100A11,JUNB,ETHE1,MDK,CRK,PFN1,DUSP9,ARMCX2
TF	Factor: Elk-1; motif: NRCCGGAAGTN	TF:M11433	false	3.0254380652592367e-13	12.519211733226172	7810	111	46	62700	ALX1,NENF,AREG,SOCS3,CKS2,RPS3A,GPR84,KLHL20,APOA4,UQCRH,IER2,TMEM160,PLP2,FTL,STUB1,RPL30,SPCS1,COX6B1,NUP160,VPS28,ABCD1,DHDH,CANX,GATA4,YEATS4,PUF60,SMPD2,FTH1,ZFPL1,UXT,SOCS1,SNX12,PLCH2,CTAG2,SNRPE,TJP1,RPH3AL,S100A11,ALKBH4,GAR1,ACYP1,JUNB,PFN1,ARAF,DUSP9,ARMCX2
TF	Factor: TAFII250; motif: RARRWGGCGGMGGNGR	TF:M10086	false	3.16402422986739e-13	12.499760199366076	9231	111	50	62700	GPX2,SOCS3,CKS2,SSX3,RPS3A,GPR84,UQCRH,KIF26B,IER2,PLP2,DUSP2,STUB1,RPL30,COX6B1,KCNJ4,NUBP1,NUP160,ABCD1,CDKN1C,DHDH,NDUFA3,FOXD1,PRSS1,IRX5,SMPD2,FTH1,ZFPL1,GNG3,PLCD1,PMAIP1,SOCS1,RBFOX2,SNX12,APEX2,NPPB,PLCH2,RAB33A,TJP1,S100A6,GAR1,JUNB,MDK,CRK,PFN1,ARAF,ARL17A,TMSB4X,DUSP9,ARMCX2,TMA7
TF	Factor: Sp1; motif: GGNDGGRGGCGGGG	TF:M04953	false	3.3885418343928647e-13	12.469987148260985	8886	111	49	62700	CCL19,ALX1,RAB38,AREG,SOCS3,CKS2,RPS3A,APOA4,NFKBIA,KIF26B,IER2,PLP2,DUSP2,FTL,STUB1,GPKOW,CAMP,SPCS1,KCNJ4,NUBP1,NUP160,VPS28,ABCD1,CDKN1C,DHDH,NDUFA3,GATA4,PUF60,SMPD2,ZFPL1,UXT,PCSK1N,GNG3,PLCD1,SOCS1,RBFOX2,SNX12,PLCH2,CTAG2,TUBA1B,TJP1,JUNB,ETHE1,MDK,CRK,PFN1,TMSB4X,DUSP9,ARMCX2
TF	Factor: E2F-3; motif: GGCGGGN; match class: 1	TF:M02089_1	false	3.561611829907965e-13	12.448353414832129	9627	111	51	62700	LY6K,MT1G,RAB38,NENF,PMVK,SOCS3,BLK,NFKBIA,KIF26B,IER2,TMEM160,TOP3B,PLP2,DUSP2,FTL,STUB1,SPCS1,GADD45G,KCNJ4,NUBP1,NUP160,ABCD1,CDKN1C,DHDH,FOXD1,GATA4,YEATS4,PUF60,IRX5,SMPD2,FTH1,PCSK1N,GNG3,PLCD1,PMAIP1,SOCS1,APEX2,CTAG2,TUBA1B,TJP1,S100A6,S100A11,ALKBH4,ETHE1,MDK,CRK,PFN1,ARAF,TMSB4X,DUSP9,TMA7
TF	Factor: Erg; motif: NACCGGATATCCGGTN; match class: 1	TF:M11391_1	false	3.6430959662327856e-13	12.438529388446142	9266	111	50	62700	LY6K,LIM2,PMVK,AREG,SOCS3,RPS3A,GPR84,APOA4,NFKBIA,UQCRH,KIF26B,TOP3B,PLP2,DUSP2,GPKOW,RPL30,GADD45G,COX6B1,NUP160,ABCD1,CDKN1C,HLA-DRB1,NDUFA3,CANX,FOXD1,LRRC37A,IRX5,SMPD2,FTH1,ZFPL1,UXT,PCSK1N,PLCD1,PMAIP1,SNX12,NPPB,PLCH2,CTAG2,TUBA1B,SNRPE,S100A11,ACYP1,ETHE1,MDK,PFN1,ARAF,TMSB4X,DUSP9,ARMCX2,MMP9
TF	Factor: NFATc1; motif: NTTTCCRTNNAYGGAAAN	TF:M11979	false	3.729095030416429e-13	12.42839654915154	8910	111	49	62700	LY6K,ALX1,MT1G,RAB38,GPX2,AREG,SOCS3,RPS3A,NFKBIA,KIF26B,IER2,TMEM160,FTL,STUB1,GPKOW,PLA2G4A,RPL30,SPCS1,GADD45G,KCNJ4,NUP160,ABCD1,DHDH,HLA-DRB1,CANX,LRRC37A,PRSS1,YEATS4,PUF60,IRX5,FTH1,GNG3,PMAIP1,SLN,SNX12,NPPB,PLCH2,TUBA1B,SNRPE,RPH3AL,S100A6,ALKBH4,ACYP1,CRK,PFN1,ARAF,ARL17A,ARMCX2,MMP9
TF	Factor: Fli-1; motif: NACCGGAARTN	TF:M11404	false	3.7527859252193435e-13	12.425646208874326	8912	111	49	62700	ALX1,NENF,AREG,BLK,CKS2,RPS3A,GPR84,KLHL20,APOA4,UQCRH,IER2,TMEM160,TOP3B,PLP2,STUB1,CAMP,RPL30,SPCS1,GADD45G,COX6B1,NUBP1,NUP160,ABCD1,DHDH,CANX,INSL3,YEATS4,PUF60,SMPD2,FTH1,ZFPL1,UXT,SOCS1,SNX12,CTAG2,TUBA1B,SNRPE,RAB33A,TJP1,RPH3AL,ALKBH4,GAR1,ACYP1,MDK,CRK,PFN1,ARAF,DUSP9,TMA7
TF	Factor: TFAP2C; motif: NGCCCNNRGGCA	TF:M04152	false	3.958066892465353e-13	12.402516870366334	7872	111	46	62700	LY6K,SPAG11B,LIM2,NENF,GPX2,AREG,SOCS3,KLHL20,APOA4,UQCRH,KIF26B,TOP3B,PLP2,DUSP2,FTL,STUB1,SPCS1,KCNJ4,NUP160,VPS28,ABCD1,CDKN1C,FOXD1,GATA4,PRSS1,PUF60,SMPD2,FTH1,ZFPL1,MYEOV,PLCD1,SOCS1,APEX2,POU3F4,PLCH2,CTAG2,TUBA1B,TJP1,S100A11,ALKBH4,JUNB,ETHE1,MDK,CRK,TMSB4X,DUSP9
TF	Factor: YB-1; motif: NNNNCCAATNN	TF:M03862	false	4.1741034190615624e-13	12.379436794903686	9300	111	50	62700	LY6K,SPAG11B,ALX1,RAB38,PMVK,GPX2,CKS2,SSX3,APOA4,S100A12,UQCRH,KIF26B,TMEM160,FTL,STUB1,CAMP,GADD45G,COX6B1,KCNJ4,NUBP1,NUP160,CDKN1C,DHDH,HLA-DRB1,CANX,LRRC37A,PRSS1,YEATS4,PUF60,FTH1,ZFPL1,UXT,PLCD1,SOCS1,RBFOX2,SLN,SNX12,APEX2,POU3F4,PLCH2,RAB33A,GAR1,ACYP1,JUNB,PFN1,ARAF,ARL17A,DUSP9,TMA7,MMP9
TF	Factor: ER-beta; motif: RGGTCASCNTGMCCY	TF:M09910	false	4.591810249131044e-13	12.338016066920623	9694	111	51	62700	LY6K,CCL19,ALX1,LIM2,RAB38,NENF,PMVK,AREG,SOCS3,BLK,CKS2,UQCRH,KIF26B,TOP3B,PLP2,DUSP2,MYOT,STUB1,PLA2G4A,CAMP,HNF1A,NUP160,VPS28,ABCD1,CDKN1C,DHDH,GATA4,SMPD2,ZFPL1,PCSK1N,MYEOV,SOCS1,SNX12,POU3F4,NPPB,PLCH2,MAPT,TJP1,S100A6,ALKBH4,JUNB,ETHE1,MDK,CRK,PFN1,ARAF,ARL17A,TMSB4X,DUSP9,SPRR1B,MMP9
TF	Factor: BTEB4; motif: NCCACGCCCM	TF:M12186	false	4.597213375372076e-13	12.33750533840847	9326	111	50	62700	CCL19,ALX1,MT1G,RAB38,NENF,PMVK,SOCS3,CKS2,RPS3A,GPR84,APOA4,NFKBIA,S100A12,UQCRH,KIF26B,IER2,TMEM160,TOP3B,PLP2,STUB1,GPKOW,RPL30,COX6B1,NUBP1,NUP160,VPS28,ABCD1,CDKN1C,NDUFA3,CANX,GATA4,PRSS1,INSL3,PUF60,FTH1,ZFPL1,UXT,GNG3,PLCD1,SOCS1,SNX12,CTAG2,TUBA1B,TJP1,RPH3AL,S100A11,MDK,CRK,PFN1,DUSP9
TF	Factor: KLF3; motif: NNNNNNGGGCGGGGCNNGN	TF:M09970	false	4.750155347276616e-13	12.32329218714107	7915	111	46	62700	LY6K,ALX1,MT1G,RAB38,PMVK,GPX2,SOCS3,BLK,RPS3A,NFKBIA,IER2,TMEM160,PLP2,DUSP2,STUB1,SPCS1,GADD45G,KCNJ4,NUBP1,NUP160,VPS28,ABCD1,CDKN1C,DHDH,CANX,LRRC37A,GATA4,PUF60,FTH1,ZFPL1,UXT,PCSK1N,PLCD1,PMAIP1,SOCS1,CTAG2,TUBA1B,TJP1,S100A6,S100A11,ALKBH4,ETHE1,MDK,CRK,PFN1,DUSP9
TF	Factor: TEF-3:E2A; motif: NCAGSTGNGWATGYN	TF:M08438	false	5.12084820723048e-13	12.290658097381623	5975	111	40	62700	LY6K,ALX1,NENF,PMVK,AREG,BLK,CKS2,KLHL20,APOA4,S100A12,KIF26B,DUSP2,FTL,STUB1,GPKOW,CAMP,CXCR5,HNF1A,KCNJ4,NUBP1,LRRC37A,PRSS1,INSL3,PUF60,SMPD2,GNG3,PLCD1,SOCS1,NPPB,PLCH2,CTAG2,SNRPE,ALKBH4,ETHE1,MDK,ARL17A,TMSB4X,ARMCX2,SPRR1B,MMP9
TF	Factor: Elf-1; motif: NANSCGGAAGTR	TF:M11450	false	6.080755312946152e-13	12.216042472064274	5702	111	39	62700	MT1G,NENF,SOCS3,CKS2,RPS3A,KLHL20,APOA4,UQCRH,IER2,STUB1,PLA2G4A,CAMP,RPL30,SPCS1,NUBP1,NUP160,ABCD1,YEATS4,SMPD2,ZFPL1,SOCS1,SNX12,APEX2,POU3F4,CTAG2,TUBA1B,SNRPE,RAB33A,RPH3AL,S100A6,S100A11,GAR1,ACYP1,JUNB,PFN1,ARAF,TMSB4X,DUSP9,TMA7
TF	Factor: pax-6; motif: NYACGCNTSANYGCNYN; match class: 1	TF:M11881_1	false	6.75910791920538e-13	12.170110619344165	7315	111	44	62700	LY6K,LIM2,NENF,PMVK,SOCS3,RPS3A,KIF26B,IER2,TMEM160,PLP2,STUB1,GPKOW,RPL30,GADD45G,NUBP1,VPS28,ABCD1,CDKN1C,DHDH,NDUFA3,CANX,INSL3,SMPD2,FTH1,PCSK1N,PLCD1,PMAIP1,SOCS1,RBFOX2,SLN,SNX12,POU3F4,PLCH2,TUBA1B,SNRPE,RAB33A,TJP1,RPH3AL,JUNB,ETHE1,CRK,PFN1,ARL17A,DUSP9
TF	Factor: FLI-1; motif: CMGGAWGTSAN	TF:M01208	false	6.847182444531693e-13	12.164488100116069	6344	111	41	62700	SPAG11B,CCL19,LIM2,NENF,AREG,RPS3A,KLHL20,APOA4,UQCRH,IER2,TMEM160,PLP2,DUSP2,STUB1,CXCR5,HNF1A,NUP160,VPS28,ABCD1,CANX,FOXD1,GATA4,INSL3,PUF60,IRX5,SMPD2,FTH1,ZFPL1,PCSK1N,PMAIP1,SNX12,POU3F4,MAPT,CTAG2,SNRPE,TJP1,RPH3AL,GAR1,ACYP1,PFN1,DUSP9
TF	Factor: E2F-1; motif: NTTTCGCGCS	TF:M00940	false	6.932502963503778e-13	12.159109936098018	8001	111	46	62700	ALX1,RAB38,NENF,PMVK,AREG,SOCS3,CKS2,SSX3,RPS3A,UQCRH,IER2,TOP3B,DUSP2,RPL30,SPCS1,CXCR5,GADD45G,KCNJ4,NUBP1,NUP160,CDKN1C,DHDH,CANX,FOXD1,INSL3,YEATS4,PUF60,IRX5,ZFPL1,SNX12,APEX2,POU3F4,MAPT,TUBA1B,RAB33A,TJP1,S100A6,S100A11,ACYP1,JUNB,CRK,PFN1,ARL17A,TMSB4X,DUSP9,ARMCX2
TF	Factor: SMAD3; motif: CAGACAS	TF:M07429	false	6.960520868461462e-13	12.157358260125855	6348	111	41	62700	LY6K,SPAG11B,CCL19,ALX1,LIM2,GPX2,AREG,BLK,CKS2,SSX3,KLHL20,APOA4,KIF26B,PLA2G4A,CXCR5,HNF1A,VPS28,FOXD1,LRRC37A,GATA4,PRSS1,PUF60,IRX5,GNG3,SLN,SNX12,POU3F4,NPPB,PLCH2,MAPT,CTAG2,TJP1,RPH3AL,S100A11,ALKBH4,GAR1,CRK,ARAF,ARMCX2,SPRR1B,MMP9
TF	Factor: Sp2; motif: TGGGCGCGCCCA	TF:M06948	false	7.290427812155881e-13	12.13724698594717	9076	111	49	62700	LY6K,LIM2,RAB38,PMVK,SOCS3,CKS2,RPS3A,GPR84,APOA4,NFKBIA,UQCRH,TOP3B,PLP2,DUSP2,STUB1,HNF1A,GADD45G,KCNJ4,VPS28,ABCD1,CDKN1C,CANX,FOXD1,PUF60,IRX5,SMPD2,FTH1,ZFPL1,PCSK1N,MYEOV,PMAIP1,SOCS1,SNX12,NPPB,PLCH2,CTAG2,TUBA1B,RAB33A,TJP1,S100A6,ALKBH4,ACYP1,MDK,CRK,PFN1,ARAF,ARL17A,TMSB4X,TMA7
TF	Factor: NFATc1; motif: NTTTCCRTNNAYGGAAAN; match class: 1	TF:M11979_1	false	8.332952053877253e-13	12.079201117009873	8747	111	48	62700	LY6K,ALX1,MT1G,RAB38,GPX2,AREG,SOCS3,RPS3A,NFKBIA,KIF26B,IER2,TMEM160,FTL,STUB1,GPKOW,PLA2G4A,RPL30,SPCS1,GADD45G,KCNJ4,NUP160,ABCD1,DHDH,HLA-DRB1,CANX,LRRC37A,PRSS1,YEATS4,PUF60,IRX5,FTH1,PMAIP1,SLN,SNX12,NPPB,PLCH2,TUBA1B,SNRPE,RPH3AL,S100A6,ALKBH4,ACYP1,CRK,PFN1,ARAF,ARL17A,ARMCX2,MMP9
TF	Factor: SREBP-2; motif: RTGGGGTGAY	TF:M07406	false	8.354698804471867e-13	12.078069202253378	6070	111	40	62700	LY6K,SPAG11B,CCL19,MT1G,PMVK,CKS2,SSX3,RPS3A,S100A12,TOP3B,PLP2,GPKOW,SPCS1,HNF1A,NUBP1,NDUFA3,LRRC37A,YEATS4,SMPD2,FTH1,ZFPL1,GNG3,MYEOV,PLCD1,SNX12,POU3F4,PLCH2,CTAG2,RAB33A,TJP1,S100A6,S100A11,JUNB,PFN1,ARL17A,TMSB4X,ARMCX2,TMA7,SPRR1B,MMP9
TF	Factor: SREBP-1; motif: NSNNTCACNCCANNN	TF:M01173	false	8.614396774715234e-13	12.064775128730732	4881	111	36	62700	LY6K,SPAG11B,CCL19,PMVK,CKS2,RPS3A,S100A12,TOP3B,PLP2,GPKOW,SPCS1,HNF1A,NUBP1,NDUFA3,LRRC37A,YEATS4,SMPD2,FTH1,ZFPL1,GNG3,MYEOV,SNX12,POU3F4,PLCH2,CTAG2,RAB33A,TJP1,S100A6,S100A11,JUNB,PFN1,ARL17A,TMSB4X,ARMCX2,TMA7,SPRR1B
TF	Factor: Tax/CREB; motif: RTGACGCATAYCCCC	TF:M00115	false	9.100301416438035e-13	12.040944222917599	9497	111	50	62700	CCL19,MT1G,RAB38,PMVK,GPX2,AREG,BLK,CKS2,SSX3,GPR84,APOA4,UQCRH,KIF26B,PLP2,DUSP2,STUB1,GPKOW,CAMP,RPL30,CXCR5,KCNJ4,NUBP1,ABCD1,CDKN1C,DHDH,CANX,FOXD1,GATA4,PRSS1,YEATS4,PUF60,FTH1,PCSK1N,PLCD1,RBFOX2,SLN,POU3F4,NPPB,RAB33A,RPH3AL,S100A6,ALKBH4,GAR1,JUNB,MDK,CRK,ARAF,TMSB4X,DUSP9,ARMCX2
TF	Factor: E2F1; motif: NNNNNGCGSSAAAN	TF:M08874	false	9.126824889427988e-13	12.039680281921342	7382	111	44	62700	ALX1,RAB38,NENF,PMVK,SOCS3,CKS2,SSX3,RPS3A,KIF26B,IER2,TOP3B,PLP2,DUSP2,GPKOW,SPCS1,GADD45G,COX6B1,KCNJ4,NUBP1,NUP160,CDKN1C,NDUFA3,FOXD1,GATA4,YEATS4,PUF60,FTH1,ZFPL1,MYEOV,SOCS1,APEX2,POU3F4,TUBA1B,SNRPE,RAB33A,TJP1,S100A11,ACYP1,ETHE1,CRK,PFN1,ARL17A,TMSB4X,ARMCX2
TF	Factor: T3R-beta; motif: NRGGTCAAAGGTCRN; match class: 1	TF:M11814_1	false	9.926762180313822e-13	12.003192382574458	7400	111	44	62700	CCL19,MT1G,RAB38,PMVK,BLK,CKS2,UQCRH,IER2,TOP3B,DUSP2,GPKOW,RPL30,KCNJ4,CDKN1C,NDUFA3,CANX,FOXD1,INSL3,YEATS4,PUF60,IRX5,FTH1,ZFPL1,UXT,GNG3,APEX2,PLCH2,MAPT,CTAG2,TUBA1B,RAB33A,RPH3AL,ALKBH4,ACYP1,ETHE1,MDK,CRK,PFN1,ARAF,ARL17A,TMSB4X,DUSP9,SPRR1B,MMP9
TF	Factor: MAZ; motif: GGGMGGGGS	TF:M10432	false	1.0237448283655962e-12	11.989808279144059	9527	111	50	62700	LY6K,CCL19,RAB38,NENF,AREG,SOCS3,NFKBIA,UQCRH,KIF26B,IER2,TMEM160,PLP2,DUSP2,FTL,GPKOW,CAMP,GADD45G,KCNJ4,NUBP1,NUP160,VPS28,ABCD1,CDKN1C,NDUFA3,GATA4,PUF60,IRX5,FTH1,UXT,PCSK1N,GNG3,PLCD1,SOCS1,RBFOX2,SNX12,APEX2,PLCH2,CTAG2,TUBA1B,TJP1,S100A6,S100A11,ALKBH4,JUNB,ETHE1,MDK,PFN1,DUSP9,ARMCX2,MMP9
TF	Factor: REST; motif: AAGGTGCT	TF:M04926	false	1.100240477433415e-12	11.95851238156167	6440	111	41	62700	LY6K,CD1A,ALX1,LIM2,MT1G,RAB38,AREG,SOCS3,RPS3A,NFKBIA,IER2,DUSP2,FTL,RPL30,CXCR5,HNF1A,GADD45G,NUBP1,DHDH,HLA-DRB1,LRRC37A,GATA4,SMPD2,PCSK1N,GNG3,PMAIP1,APEX2,POU1F1,NPPB,CTAG2,TUBA1B,S100A6,ALKBH4,GAR1,ETHE1,MDK,PFN1,ARMCX2,TMA7,SPRR1B,MMP9
TF	Factor: Spz1; motif: DNNGGRGGGWWNNNN	TF:M00446	false	1.1015719792518988e-12	11.95798711978368	8816	111	48	62700	SPAG11B,CCL19,LIM2,NENF,SOCS3,SSX3,GPR84,NFKBIA,S100A12,KIF26B,IER2,TOP3B,PLP2,DUSP2,FTL,PLA2G4A,CAMP,RPL30,SPCS1,HNF1A,GADD45G,COX6B1,KCNJ4,VPS28,YEATS4,IRX5,FTH1,MYEOV,PMAIP1,SOCS1,SNX12,POU3F4,PLCH2,CTAG2,SNRPE,RAB33A,S100A6,ALKBH4,GAR1,ACYP1,JUNB,ETHE1,MDK,PFN1,DUSP9,ARMCX2,SPRR1B,MMP9
TF	Factor: GATAD2A; motif: CCTKTG; match class: 1	TF:M09726_1	false	1.1208610020462505e-12	11.950448240917204	9183	111	49	62700	CD1A,CCL19,LIM2,MT1G,RAB38,PMVK,BLK,RPS3A,KLHL20,APOA4,S100A12,IER2,PLP2,PLA2G4A,CAMP,HNF1A,COX6B1,KCNJ4,VPS28,ABCD1,DHDH,HLA-DRB1,CANX,LRRC37A,GATA4,PRSS1,FTH1,ZFPL1,PCSK1N,MYEOV,PMAIP1,RBFOX2,SLN,SNX12,POU3F4,NPPB,PLCH2,MAPT,CTAG2,RAB33A,TJP1,S100A6,MDK,PFN1,ARAF,TMSB4X,TMA7,SPRR1B,MMP9
TF	Factor: c-Ets-2; motif: NCCGGAAGTG	TF:M08759	false	1.1961814278532219e-12	11.922202944812625	8479	111	47	62700	NENF,SOCS3,CKS2,RPS3A,GPR84,KLHL20,APOA4,UQCRH,IER2,TMEM160,PLP2,FTL,STUB1,RPL30,SPCS1,GADD45G,COX6B1,NUP160,VPS28,ABCD1,DHDH,CANX,YEATS4,PUF60,SMPD2,FTH1,ZFPL1,UXT,SOCS1,SNX12,POU3F4,PLCH2,CTAG2,SNRPE,TJP1,RPH3AL,S100A11,ALKBH4,GAR1,ACYP1,JUNB,CRK,PFN1,ARAF,DUSP9,ARMCX2,TMA7
TF	Factor: Fra-1; motif: GRTGACGTCATC	TF:M11285	false	1.3749999203544215e-12	11.861697326989818	7813	111	45	62700	LY6K,SPAG11B,ALX1,RAB38,PMVK,GPX2,AREG,BLK,SSX3,APOA4,IER2,PLP2,PLA2G4A,CAMP,SPCS1,CXCR5,COX6B1,NUBP1,VPS28,ABCD1,HLA-DRB1,LRRC37A,PRSS1,YEATS4,PUF60,ZFPL1,UXT,GNG3,PLCD1,POU3F4,POU1F1,MAPT,SNRPE,TJP1,S100A6,S100A11,ALKBH4,GAR1,ACYP1,ETHE1,CRK,ARL17A,TMSB4X,TMA7,SPRR1B
TF	Factor: E2F-1; motif: TTGGCGCGRAANNGNM	TF:M00938	false	1.3749999203544215e-12	11.861697326989818	7472	111	44	62700	LY6K,ALX1,NENF,PMVK,NFKBIA,KIF26B,PLP2,DUSP2,STUB1,RPL30,SPCS1,HNF1A,KCNJ4,CDKN1C,DHDH,NDUFA3,CANX,FOXD1,LRRC37A,GATA4,INSL3,YEATS4,PUF60,IRX5,FTH1,ZFPL1,PCSK1N,PLCD1,SOCS1,APEX2,PLCH2,TUBA1B,RAB33A,TJP1,S100A11,ALKBH4,GAR1,JUNB,ETHE1,MDK,CRK,ARL17A,DUSP9,ARMCX2
TF	Factor: HES-1; motif: GNCACGTGNC; match class: 1	TF:M08767_1	false	1.4103480842942965e-12	11.850673687038489	7819	111	45	62700	LY6K,SPAG11B,ALX1,MT1G,NENF,PMVK,GPX2,APOA4,KIF26B,IER2,PLP2,DUSP2,MYOT,FTL,PLA2G4A,CAMP,RPL30,HNF1A,GADD45G,COX6B1,KCNJ4,NUBP1,CANX,GATA4,INSL3,YEATS4,PUF60,UXT,MYEOV,SLN,NPPB,PLCH2,MAPT,CTAG2,SNRPE,RAB33A,TJP1,RPH3AL,S100A6,GAR1,JUNB,PFN1,DUSP9,ARMCX2,TMA7
TF	Factor: ZNF586; motif: CAGGCCYRGAGG; match class: 1	TF:M10491_1	false	1.4115777538200128e-12	11.850295194651359	7820	111	45	62700	LY6K,CCL19,ALX1,PMVK,GPX2,SOCS3,SSX3,GPR84,KLHL20,APOA4,NFKBIA,UQCRH,KIF26B,DUSP2,FTL,GPKOW,RPL30,SPCS1,COX6B1,KCNJ4,ABCD1,CDKN1C,HLA-DRB1,NDUFA3,CANX,GATA4,INSL3,PCSK1N,MYEOV,PLCD1,PMAIP1,NPPB,PLCH2,MAPT,CTAG2,S100A11,ALKBH4,JUNB,ETHE1,MDK,CRK,ARL17A,DUSP9,ARMCX2,MMP9
TF	Factor: Elk-1:Pax-5; motif: ACCGGAACYACGCWTSANYG; match class: 1	TF:M08225_1	false	1.4415398898905866e-12	11.841173335433476	8172	111	46	62700	ALX1,RAB38,SOCS3,CKS2,RPS3A,KLHL20,UQCRH,KIF26B,TOP3B,PLP2,DUSP2,STUB1,SPCS1,CXCR5,GADD45G,COX6B1,KCNJ4,NUP160,CANX,FOXD1,LRRC37A,GATA4,YEATS4,PUF60,IRX5,SMPD2,FTH1,UXT,PCSK1N,SOCS1,APEX2,PLCH2,CTAG2,SNRPE,RAB33A,TJP1,S100A6,S100A11,ALKBH4,GAR1,ACYP1,JUNB,ETHE1,ARL17A,DUSP9,TMA7
TF	Factor: Sox-17; motif: TTGTYY; match class: 1	TF:M03803_1	false	1.4795423238607462e-12	11.829872606876267	9623	111	50	62700	SPAG11B,CCL19,LIM2,MT1G,GPX2,AREG,BLK,CKS2,RPS3A,KLHL20,APOA4,S100A12,KIF26B,TOP3B,MYOT,PLA2G4A,CAMP,RPL30,HNF1A,COX6B1,NUBP1,NUP160,VPS28,DHDH,NDUFA3,PRSS1,YEATS4,ZFPL1,PCSK1N,GNG3,PLCD1,PMAIP1,RBFOX2,SLN,POU1F1,RAB33A,TJP1,RPH3AL,ALKBH4,GAR1,ACYP1,JUNB,ETHE1,MDK,CRK,ARL17A,TMSB4X,ARMCX2,TMA7,SPRR1B
TF	Factor: Erg; motif: ACCGGAAGTN	TF:M02062	false	1.7086767860154492e-12	11.76734008082833	8211	111	46	62700	ALX1,NENF,BLK,CKS2,RPS3A,GPR84,KLHL20,APOA4,UQCRH,IER2,TMEM160,TOP3B,PLP2,STUB1,RPL30,SPCS1,COX6B1,NUBP1,NUP160,ABCD1,DHDH,CANX,INSL3,YEATS4,PUF60,SMPD2,FTH1,ZFPL1,UXT,SOCS1,SNX12,APEX2,CTAG2,TUBA1B,SNRPE,RAB33A,TJP1,RPH3AL,ALKBH4,GAR1,ACYP1,CRK,PFN1,ARAF,DUSP9,TMA7
TF	Factor: PUR1; motif: GGGNCAGNN	TF:M01721	false	1.709154561835015e-12	11.767218661494104	9289	111	49	62700	CCL19,ALX1,NENF,GPX2,SOCS3,BLK,CKS2,APOA4,IER2,PLP2,FTL,STUB1,GPKOW,HNF1A,KCNJ4,NUBP1,NUP160,VPS28,ABCD1,CDKN1C,HLA-DRB1,CANX,GATA4,INSL3,IRX5,SMPD2,MYEOV,PLCD1,PMAIP1,SOCS1,SLN,SNX12,APEX2,NPPB,PLCH2,MAPT,CTAG2,TUBA1B,TJP1,RPH3AL,GAR1,ETHE1,MDK,CRK,PFN1,ARAF,DUSP9,ARMCX2,MMP9
TF	Factor: pax-6; motif: NYACGCWTSANYGMNCN; match class: 1	TF:M11880_1	false	1.7328114163869867e-12	11.761248699420545	7189	111	43	62700	SPAG11B,LIM2,RAB38,NENF,PMVK,SOCS3,RPS3A,GPR84,KIF26B,IER2,TMEM160,PLP2,STUB1,GPKOW,RPL30,GADD45G,KCNJ4,NUBP1,VPS28,ABCD1,CDKN1C,DHDH,CANX,INSL3,SMPD2,FTH1,PCSK1N,PLCD1,PMAIP1,SOCS1,RBFOX2,SNX12,POU3F4,CTAG2,TUBA1B,RAB33A,TJP1,RPH3AL,JUNB,ETHE1,CRK,ARL17A,DUSP9
TF	Factor: Barhl-1; motif: NTAAACGN	TF:M10578	false	1.907925039082273e-12	11.719438692395263	6235	111	40	62700	ALX1,LIM2,NENF,GPX2,AREG,CKS2,GPR84,KLHL20,NFKBIA,KIF26B,PLA2G4A,CAMP,RPL30,HNF1A,COX6B1,CDKN1C,DHDH,CANX,GATA4,PUF60,IRX5,FTH1,ZFPL1,PMAIP1,SOCS1,RBFOX2,SLN,SNX12,SNRPE,RAB33A,RPH3AL,ALKBH4,GAR1,ACYP1,JUNB,CRK,PFN1,ARL17A,TMSB4X,ARMCX2
TF	Factor: CTCF; motif: NCCRSTAGGGGGCGC	TF:M08911	false	2.0248911384165635e-12	11.693598320229968	9332	111	49	62700	LY6K,SPAG11B,ALX1,NENF,PMVK,AREG,SOCS3,CKS2,RPS3A,NFKBIA,UQCRH,KIF26B,IER2,TMEM160,PLP2,DUSP2,STUB1,GPKOW,HNF1A,GADD45G,KCNJ4,CDKN1C,NDUFA3,CANX,FOXD1,PUF60,SMPD2,ZFPL1,PLCD1,PMAIP1,SOCS1,SNX12,POU3F4,PLCH2,MAPT,CTAG2,SNRPE,TJP1,S100A6,ALKBH4,GAR1,JUNB,ETHE1,MDK,CRK,PFN1,ARAF,ARL17A,MMP9
TF	Factor: POU2F1:PEA3; motif: ACCGGATATGCAN	TF:M08402	false	2.0593852473372703e-12	11.686262402705704	8256	111	46	62700	SPAG11B,CD1A,CCL19,ALX1,MT1G,RAB38,PMVK,GPX2,BLK,SSX3,KLHL20,NFKBIA,S100A12,UQCRH,TMEM160,PLP2,MYOT,FTL,STUB1,RPL30,CXCR5,KCNJ4,NUP160,VPS28,ABCD1,DHDH,HLA-DRB1,PRSS1,INSL3,YEATS4,SMPD2,PLCD1,SOCS1,SLN,APEX2,CTAG2,RAB33A,RPH3AL,ACYP1,JUNB,MDK,CRK,ARMCX2,TMA7,SPRR1B,MMP9
TF	Factor: Elk-1; motif: GGAAGN; match class: 1	TF:M03819_1	false	2.1223745448268894e-12	11.673177971802355	7572	111	44	62700	LY6K,CCL19,MT1G,NENF,GPX2,SOCS3,BLK,RPS3A,KLHL20,NFKBIA,IER2,DUSP2,GPKOW,CAMP,RPL30,HLA-DRB1,CANX,LRRC37A,GATA4,PRSS1,YEATS4,SMPD2,ZFPL1,UXT,PMAIP1,SLN,SNX12,APEX2,POU3F4,CTAG2,TUBA1B,SNRPE,TJP1,S100A6,S100A11,GAR1,JUNB,ETHE1,PFN1,ARAF,ARL17A,TMSB4X,DUSP9,ARMCX2
TF	Factor: PATZ; motif: GGGGNGGGGGMKGGRRNGGNRN	TF:M10026	false	2.1223745448268894e-12	11.673177971802355	8619	111	47	62700	LY6K,CCL19,ALX1,RAB38,NFKBIA,KIF26B,IER2,TMEM160,DUSP2,STUB1,HNF1A,KCNJ4,NUBP1,NUP160,VPS28,ABCD1,CDKN1C,FOXD1,LRRC37A,GATA4,PUF60,IRX5,FTH1,PCSK1N,MYEOV,PLCD1,PMAIP1,SOCS1,RBFOX2,CTAG2,TUBA1B,RAB33A,TJP1,S100A6,S100A11,GAR1,JUNB,ETHE1,MDK,CRK,PFN1,ARL17A,TMSB4X,DUSP9,ARMCX2,TMA7,MMP9
TF	Factor: CREB1; motif: NRTGAYGCGTN	TF:M11218	false	2.2107932752812705e-12	11.655451865111015	8629	111	47	62700	CCL19,ALX1,LIM2,MT1G,NENF,PMVK,GPX2,AREG,SOCS3,RPS3A,GPR84,APOA4,KIF26B,IER2,PLP2,GPKOW,PLA2G4A,RPL30,SPCS1,CXCR5,GADD45G,COX6B1,DHDH,HLA-DRB1,FOXD1,INSL3,YEATS4,PUF60,SMPD2,UXT,PCSK1N,GNG3,MYEOV,PLCD1,PMAIP1,SOCS1,SNX12,CTAG2,SNRPE,TJP1,S100A6,JUNB,CRK,PFN1,TMSB4X,SPRR1B,MMP9
TF	Factor: HES-1; motif: GNCACGTGNC	TF:M08767	false	2.248661289025261e-12	11.648075956474297	7929	111	45	62700	LY6K,SPAG11B,ALX1,MT1G,NENF,PMVK,GPX2,APOA4,KIF26B,IER2,PLP2,DUSP2,MYOT,FTL,PLA2G4A,CAMP,RPL30,HNF1A,GADD45G,COX6B1,KCNJ4,NUBP1,CANX,GATA4,INSL3,YEATS4,PUF60,UXT,MYEOV,SLN,NPPB,PLCH2,MAPT,CTAG2,SNRPE,RAB33A,TJP1,RPH3AL,S100A6,GAR1,JUNB,PFN1,DUSP9,ARMCX2,TMA7
TF	Factor: p300; motif: CTGNCTYMAN	TF:M07266	false	2.2500437602370323e-12	11.6478090353799	8279	111	46	62700	LY6K,RAB38,NENF,PMVK,AREG,RPS3A,GPR84,APOA4,TMEM160,TOP3B,FTL,GPKOW,PLA2G4A,CAMP,RPL30,CXCR5,GADD45G,COX6B1,KCNJ4,VPS28,ABCD1,CDKN1C,LRRC37A,INSL3,YEATS4,IRX5,GNG3,PLCD1,SOCS1,APEX2,POU3F4,POU1F1,MAPT,SNRPE,RAB33A,RPH3AL,S100A6,S100A11,ALKBH4,ACYP1,ETHE1,ARAF,ARL17A,DUSP9,TMA7,SPRR1B
TF	Factor: GABPA; motif: ACCGGAAGTN	TF:M03990	false	2.4230765615878676e-12	11.61563286330788	5360	111	37	62700	CKS2,RPS3A,GPR84,KLHL20,APOA4,UQCRH,IER2,TMEM160,TOP3B,PLP2,FTL,STUB1,RPL30,SPCS1,COX6B1,NUP160,ABCD1,DHDH,CANX,PUF60,SMPD2,FTH1,UXT,SNX12,PLCH2,CTAG2,SNRPE,TJP1,RPH3AL,ALKBH4,GAR1,ACYP1,JUNB,PFN1,ARAF,DUSP9,ARMCX2
TF	Factor: Sohlh2; motif: NNCACGTGNN; match class: 1	TF:M11075_1	false	2.5328522775882846e-12	11.596390138633877	7274	111	43	62700	LY6K,SPAG11B,ALX1,MT1G,RAB38,NENF,PMVK,GPX2,RPS3A,APOA4,IER2,DUSP2,MYOT,PLA2G4A,CAMP,RPL30,SPCS1,GADD45G,KCNJ4,NUBP1,NUP160,ABCD1,CANX,GATA4,INSL3,PUF60,UXT,MYEOV,SLN,NPPB,PLCH2,MAPT,CTAG2,RAB33A,TJP1,RPH3AL,S100A6,GAR1,JUNB,ETHE1,PFN1,ARMCX2,TMA7
TF	Factor: AP-2gamma; motif: GCCYNCRGSN	TF:M03811	false	2.591059881809279e-12	11.586522549947862	9030	111	48	62700	LY6K,NENF,PMVK,SOCS3,BLK,CKS2,NFKBIA,UQCRH,KIF26B,IER2,TMEM160,TOP3B,DUSP2,FTL,STUB1,CAMP,SPCS1,HNF1A,GADD45G,KCNJ4,ABCD1,CDKN1C,FOXD1,GATA4,PRSS1,PUF60,IRX5,FTH1,ZFPL1,PCSK1N,MYEOV,PLCD1,PMAIP1,SOCS1,NPPB,PLCH2,TUBA1B,RAB33A,TJP1,S100A11,ALKBH4,ACYP1,JUNB,ETHE1,MDK,CRK,TMA7,MMP9
TF	Factor: E2F-3:FOXO6; motif: NAATGACACGCGCCCMC; match class: 1	TF:M08209_1	false	2.7372121083706124e-12	11.562691547520199	7976	111	45	62700	LY6K,SPAG11B,RAB38,NENF,AREG,CKS2,RPS3A,GPR84,APOA4,NFKBIA,UQCRH,KIF26B,IER2,TOP3B,STUB1,PLA2G4A,CAMP,HNF1A,KCNJ4,NUBP1,CDKN1C,DHDH,CANX,FOXD1,GATA4,INSL3,IRX5,FTH1,UXT,PCSK1N,PMAIP1,SOCS1,POU3F4,CTAG2,TUBA1B,RAB33A,RPH3AL,JUNB,MDK,CRK,PFN1,ARL17A,TMSB4X,DUSP9,TMA7
TF	Factor: TFAP2A; motif: NGCCCYNNGGGCN; match class: 1	TF:M04148_1	false	2.8387342421624116e-12	11.54687526353783	9796	111	50	62700	CCL19,PMVK,SOCS3,CKS2,RPS3A,APOA4,NFKBIA,KIF26B,IER2,TMEM160,TOP3B,PLP2,DUSP2,STUB1,CAMP,HNF1A,KCNJ4,NUBP1,VPS28,ABCD1,CDKN1C,CANX,FOXD1,LRRC37A,GATA4,PRSS1,PUF60,SMPD2,FTH1,PCSK1N,MYEOV,PLCD1,PMAIP1,SOCS1,SNX12,POU3F4,NPPB,PLCH2,CTAG2,TUBA1B,SNRPE,TJP1,S100A6,S100A11,ALKBH4,GAR1,JUNB,MDK,CRK,TMSB4X
TF	Factor: COUP-TF1; motif: GRGGKSARAGGTCAGNG	TF:M09886	false	2.8387342421624116e-12	11.54687526353783	5694	111	38	62700	LY6K,CCL19,LIM2,MT1G,RAB38,NENF,GPX2,AREG,RPS3A,APOA4,UQCRH,IER2,MYOT,STUB1,CAMP,SPCS1,HNF1A,GADD45G,KCNJ4,ABCD1,CDKN1C,NDUFA3,FOXD1,INSL3,YEATS4,FTH1,MYEOV,SOCS1,CTAG2,TUBA1B,RAB33A,TJP1,S100A6,MDK,PFN1,ARL17A,DUSP9,TMA7
TF	Factor: NR1B2; motif: NTGACCY	TF:M02111	false	2.901417482256581e-12	11.537389776472958	9802	111	50	62700	LY6K,SPAG11B,CCL19,LIM2,MT1G,RAB38,SOCS3,BLK,CKS2,GPR84,KLHL20,APOA4,NFKBIA,UQCRH,KIF26B,IER2,PLP2,FTL,STUB1,GPKOW,SPCS1,GADD45G,COX6B1,KCNJ4,VPS28,ABCD1,CDKN1C,LRRC37A,GATA4,PRSS1,SMPD2,ZFPL1,GNG3,SOCS1,SLN,POU3F4,NPPB,PLCH2,CTAG2,SNRPE,RAB33A,TJP1,RPH3AL,S100A6,S100A11,ALKBH4,JUNB,ETHE1,ARAF,MMP9
TF	Factor: RNF96; motif: BCCCGCRGCC	TF:M01199	false	3.022722779178449e-12	11.519601681136365	8709	111	47	62700	LY6K,SPAG11B,RAB38,NENF,AREG,SOCS3,CKS2,NFKBIA,KIF26B,IER2,TOP3B,STUB1,RPL30,SPCS1,GADD45G,COX6B1,KCNJ4,NUP160,ABCD1,CDKN1C,FOXD1,GATA4,PUF60,IRX5,SMPD2,FTH1,ZFPL1,PCSK1N,GNG3,PLCD1,SOCS1,APEX2,TUBA1B,TJP1,RPH3AL,S100A11,GAR1,JUNB,MDK,CRK,PFN1,ARAF,ARL17A,TMSB4X,DUSP9,ARMCX2,TMA7
TF	Factor: Miz-1; motif: NNRGGWGGGGGAGGGGMRR	TF:M10112	false	3.038211324900926e-12	11.517382021768007	8711	111	47	62700	CCL19,ALX1,RAB38,SOCS3,SSX3,APOA4,NFKBIA,KIF26B,IER2,TMEM160,DUSP2,FTL,STUB1,HNF1A,KCNJ4,NUBP1,NUP160,ABCD1,CDKN1C,DHDH,NDUFA3,GATA4,PUF60,IRX5,FTH1,PCSK1N,GNG3,MYEOV,PMAIP1,SOCS1,RBFOX2,SNX12,PLCH2,CTAG2,TUBA1B,RAB33A,TJP1,S100A6,ALKBH4,JUNB,MDK,CRK,PFN1,ARL17A,TMSB4X,DUSP9,ARMCX2
TF	Factor: KROX; motif: CCCGCCCCCRCCCC	TF:M00982	false	3.2402779153327963e-12	11.489417739201015	8018	111	45	62700	LY6K,ALX1,RAB38,SOCS3,NFKBIA,UQCRH,KIF26B,IER2,TMEM160,DUSP2,STUB1,GPKOW,SPCS1,GADD45G,KCNJ4,NUBP1,NUP160,ABCD1,CDKN1C,NDUFA3,CANX,FOXD1,LRRC37A,GATA4,PUF60,SMPD2,FTH1,ZFPL1,UXT,PCSK1N,GNG3,PLCD1,PMAIP1,SOCS1,RAB33A,TJP1,S100A6,ALKBH4,ETHE1,MDK,PFN1,ARAF,DUSP9,ARMCX2,TMA7
TF	Factor: ATF; motif: CNSTGACGTNNNYC	TF:M00017	false	3.2468481050447574e-12	11.488538028184566	7333	111	43	62700	ALX1,MT1G,RAB38,NENF,PMVK,AREG,SOCS3,BLK,CKS2,SSX3,RPS3A,GPR84,APOA4,IER2,PLP2,GPKOW,CXCR5,GADD45G,DHDH,HLA-DRB1,FOXD1,GATA4,YEATS4,PUF60,SMPD2,FTH1,ZFPL1,UXT,PCSK1N,MYEOV,PMAIP1,POU3F4,POU1F1,PLCH2,RPH3AL,S100A6,GAR1,JUNB,CRK,ARAF,ARL17A,ARMCX2,TMA7
TF	Factor: Sp3; motif: NGCCACGCCCMCN	TF:M12153	false	3.3056134862632483e-12	11.480747928319428	6352	111	40	62700	LY6K,ALX1,NENF,SOCS3,BLK,CKS2,RPS3A,NFKBIA,UQCRH,KIF26B,IER2,TMEM160,PLP2,STUB1,COX6B1,NUBP1,NUP160,ABCD1,CDKN1C,DHDH,GATA4,PUF60,FTH1,ZFPL1,UXT,GNG3,PLCD1,SOCS1,SLN,SNX12,APEX2,PLCH2,CTAG2,TJP1,ALKBH4,ACYP1,MDK,PFN1,ARL17A,DUSP9
TF	Factor: GTF2IRD1-isoform2; motif: GGGATTRNR; match class: 1	TF:M01229_1	false	3.4884786109955375e-12	11.457363935478327	9478	111	49	62700	CCL19,ALX1,LIM2,MT1G,NENF,SSX3,RPS3A,GPR84,KLHL20,NFKBIA,S100A12,UQCRH,TMEM160,TOP3B,PLP2,MYOT,STUB1,GPKOW,PLA2G4A,CAMP,SPCS1,COX6B1,NUBP1,VPS28,NDUFA3,CANX,LRRC37A,GATA4,INSL3,YEATS4,SMPD2,PCSK1N,SLN,SNX12,APEX2,NPPB,MAPT,TUBA1B,SNRPE,S100A11,ACYP1,CRK,PFN1,ARAF,ARL17A,DUSP9,TMA7,SPRR1B,MMP9
TF	Factor: DEC1; motif: NCNCACRTGNSC	TF:M08870	false	3.688072960334653e-12	11.433200495981392	8049	111	45	62700	LY6K,ALX1,MT1G,NENF,PMVK,SOCS3,GPR84,APOA4,UQCRH,KIF26B,PLP2,DUSP2,MYOT,CAMP,SPCS1,GADD45G,KCNJ4,NUBP1,NUP160,CDKN1C,HLA-DRB1,GATA4,PRSS1,INSL3,IRX5,SMPD2,FTH1,MYEOV,SOCS1,SLN,NPPB,PLCH2,CTAG2,TUBA1B,TJP1,S100A6,GAR1,JUNB,CRK,ARAF,ARL17A,ARMCX2,TMA7,SPRR1B,MMP9
TF	Factor: c-Ets-1; motif: NNNRCCGGAWRYNNNN	TF:M01078	false	3.707278396329614e-12	11.43094479960574	7704	111	44	62700	NENF,SOCS3,CKS2,SSX3,RPS3A,KLHL20,APOA4,UQCRH,IER2,TMEM160,PLP2,STUB1,RPL30,SPCS1,COX6B1,NUP160,ABCD1,DHDH,CANX,INSL3,YEATS4,PUF60,SMPD2,FTH1,ZFPL1,UXT,SOCS1,SNX12,APEX2,PLCH2,CTAG2,SNRPE,RAB33A,TJP1,RPH3AL,ALKBH4,GAR1,ACYP1,JUNB,PFN1,ARAF,TMSB4X,DUSP9,TMA7
TF	Factor: NF-E2; motif: TGCTGAGTCAY	TF:M00037	false	3.77389553644821e-12	11.423210125520319	6703	111	41	62700	LY6K,SPAG11B,CD1A,CCL19,LIM2,MT1G,GPX2,BLK,RPS3A,UQCRH,TMEM160,PLP2,PLA2G4A,CAMP,CXCR5,HNF1A,CDKN1C,CANX,FOXD1,LRRC37A,PRSS1,INSL3,PCSK1N,GNG3,MYEOV,PLCD1,SNX12,APEX2,MAPT,CTAG2,SNRPE,RPH3AL,S100A11,ACYP1,JUNB,MDK,ARAF,TMSB4X,TMA7,SPRR1B,MMP9
TF	Factor: GCMa:PEA3; motif: ATRCGGGCGGAAGTR; match class: 1	TF:M08313_1	false	3.795059644829626e-12	11.420781394151419	9876	111	50	62700	CCL19,ALX1,LIM2,PMVK,SOCS3,CKS2,RPS3A,KLHL20,APOA4,NFKBIA,UQCRH,TOP3B,FTL,STUB1,GPKOW,RPL30,SPCS1,COX6B1,KCNJ4,NUBP1,NUP160,ABCD1,CDKN1C,DHDH,NDUFA3,PUF60,SMPD2,FTH1,ZFPL1,UXT,PCSK1N,PMAIP1,SOCS1,SLN,APEX2,POU3F4,PLCH2,CTAG2,SNRPE,RAB33A,RPH3AL,S100A11,ALKBH4,GAR1,ACYP1,CRK,PFN1,ARAF,DUSP9,MMP9
TF	Factor: KLF; motif: GGGNGGGG; match class: 1	TF:M07461_1	false	3.93877750005713e-12	11.404638551617024	3501	111	30	62700	ALX1,LIM2,NENF,GPX2,SOCS3,APOA4,IER2,DUSP2,FTL,GPKOW,KCNJ4,NUP160,ABCD1,CDKN1C,LRRC37A,FTH1,PCSK1N,MYEOV,PMAIP1,SOCS1,RBFOX2,SNX12,PLCH2,CTAG2,RAB33A,MDK,TMSB4X,DUSP9,TMA7,MMP9
TF	Factor: ZGPAT; motif: GRGGCWGNGGNG	TF:M09739	false	3.948609443424567e-12	11.40355582016411	8420	111	46	62700	CCL19,ALX1,RAB38,GPX2,SOCS3,RPS3A,NFKBIA,S100A12,KIF26B,IER2,TOP3B,PLP2,DUSP2,STUB1,GPKOW,CAMP,RPL30,COX6B1,KCNJ4,NUP160,ABCD1,CDKN1C,INSL3,IRX5,SMPD2,ZFPL1,PCSK1N,MYEOV,PMAIP1,SOCS1,APEX2,PLCH2,CTAG2,TJP1,RPH3AL,S100A11,ALKBH4,GAR1,JUNB,ETHE1,MDK,PFN1,ARAF,DUSP9,ARMCX2,TMA7
TF	Factor: Elf-1; motif: NANGCGGAAGTR	TF:M11452	false	4.0071165694903014e-12	11.39716802348943	6394	111	40	62700	ALX1,MT1G,NENF,SOCS3,BLK,CKS2,RPS3A,KLHL20,APOA4,UQCRH,IER2,TOP3B,PLP2,STUB1,RPL30,SPCS1,COX6B1,NUBP1,NUP160,ABCD1,INSL3,YEATS4,SMPD2,ZFPL1,UXT,SOCS1,SNX12,APEX2,CTAG2,SNRPE,RAB33A,RPH3AL,S100A6,GAR1,ACYP1,JUNB,PFN1,ARAF,DUSP9,TMA7
TF	Factor: TIEG1; motif: NCCCNSNCCCCGCCCCC; match class: 1	TF:M12351_1	false	4.097288440540748e-12	11.38750346154703	8430	111	46	62700	CCL19,ALX1,RAB38,NENF,GPX2,SOCS3,CKS2,NFKBIA,UQCRH,KIF26B,IER2,PLP2,DUSP2,STUB1,SPCS1,GADD45G,KCNJ4,NUBP1,NUP160,ABCD1,CDKN1C,DHDH,FOXD1,GATA4,PUF60,SMPD2,FTH1,ZFPL1,PCSK1N,GNG3,PLCD1,PMAIP1,SOCS1,RBFOX2,APEX2,CTAG2,TJP1,RPH3AL,S100A11,ETHE1,MDK,CRK,PFN1,TMSB4X,DUSP9,ARMCX2
TF	Factor: c-ets-1; motif: ACCGGAWGTN	TF:M02063	false	4.322934330131282e-12	11.364221361801125	7742	111	44	62700	SOCS3,CKS2,SSX3,RPS3A,GPR84,KLHL20,APOA4,UQCRH,IER2,TMEM160,TOP3B,PLP2,STUB1,RPL30,SPCS1,COX6B1,NUP160,ABCD1,DHDH,CANX,YEATS4,PUF60,SMPD2,FTH1,ZFPL1,UXT,SOCS1,SNX12,APEX2,PLCH2,CTAG2,SNRPE,RAB33A,TJP1,RPH3AL,ALKBH4,GAR1,ACYP1,JUNB,CRK,PFN1,ARAF,DUSP9,TMA7
TF	Factor: LRF; motif: GGGGKYNNB	TF:M01100	false	4.353259799226534e-12	11.361185413705538	7744	111	44	62700	LY6K,CD1A,LIM2,NENF,SOCS3,CKS2,APOA4,NFKBIA,KIF26B,IER2,TMEM160,PLP2,DUSP2,GPKOW,SPCS1,HNF1A,KCNJ4,NUBP1,CDKN1C,NDUFA3,FOXD1,GATA4,INSL3,IRX5,SMPD2,FTH1,GNG3,MYEOV,SOCS1,POU3F4,NPPB,PLCH2,MAPT,TUBA1B,RAB33A,RPH3AL,ACYP1,JUNB,ETHE1,MDK,CRK,DUSP9,TMA7,MMP9
TF	Factor: ER-alpha; motif: NAGGTCACSGTGACCTN	TF:M11843	false	4.408284953133291e-12	11.355730340296569	3778	111	31	62700	LY6K,CCL19,LIM2,RAB38,PMVK,AREG,BLK,CKS2,RPS3A,GPR84,NFKBIA,UQCRH,MYOT,GPKOW,PLA2G4A,HNF1A,COX6B1,KCNJ4,VPS28,FTH1,PCSK1N,MYEOV,POU3F4,NPPB,RAB33A,TJP1,ALKBH4,JUNB,CRK,ARAF,SPRR1B
TF	Factor: HDAC1; motif: KGCARGGTC; match class: 1	TF:M07041_1	false	4.627652974358184e-12	11.334639216049602	6425	111	40	62700	LY6K,CCL19,MT1G,GPX2,SOCS3,BLK,CKS2,NFKBIA,UQCRH,IER2,DUSP2,STUB1,HNF1A,GADD45G,KCNJ4,NUP160,VPS28,ABCD1,GATA4,INSL3,PUF60,SMPD2,FTH1,ZFPL1,UXT,GNG3,MYEOV,PLCD1,SOCS1,POU3F4,PLCH2,CTAG2,RAB33A,ALKBH4,GAR1,MDK,CRK,DUSP9,TMA7,MMP9
TF	Factor: SREBP; motif: NNNNYCACNCCANNN	TF:M01168	false	4.672233322895602e-12	11.33047547747188	6752	111	41	62700	LY6K,SPAG11B,CCL19,MT1G,PMVK,CKS2,SSX3,RPS3A,S100A12,TOP3B,PLP2,GPKOW,SPCS1,HNF1A,NUBP1,NDUFA3,LRRC37A,YEATS4,PUF60,SMPD2,FTH1,ZFPL1,GNG3,MYEOV,PLCD1,SNX12,POU3F4,PLCH2,CTAG2,RAB33A,TJP1,S100A6,S100A11,GAR1,JUNB,PFN1,ARL17A,TMSB4X,ARMCX2,TMA7,SPRR1B
TF	Factor: ELF1; motif: NNNASCCGGAAGTGGNNNN	TF:M12600	false	4.684859401468969e-12	11.329303438305006	8824	111	47	62700	ALX1,NENF,PMVK,SOCS3,BLK,CKS2,RPS3A,KLHL20,APOA4,UQCRH,IER2,TMEM160,PLP2,FTL,STUB1,RPL30,SPCS1,COX6B1,NUP160,ABCD1,INSL3,YEATS4,PUF60,SMPD2,FTH1,ZFPL1,UXT,SOCS1,SNX12,APEX2,PLCH2,CTAG2,TUBA1B,SNRPE,RAB33A,TJP1,RPH3AL,S100A6,S100A11,ALKBH4,GAR1,ACYP1,JUNB,PFN1,ARAF,DUSP9,TMA7
TF	Factor: Erg; motif: NACCGGAWWTCCGGTN	TF:M11395	false	5.255771822071436e-12	11.279363497817826	8852	111	47	62700	LIM2,NENF,PMVK,AREG,SOCS3,CKS2,RPS3A,GPR84,APOA4,NFKBIA,UQCRH,KIF26B,DUSP2,GPKOW,RPL30,SPCS1,CXCR5,HNF1A,COX6B1,NUP160,ABCD1,CDKN1C,NDUFA3,CANX,LRRC37A,IRX5,SMPD2,FTH1,ZFPL1,UXT,PCSK1N,PMAIP1,SNX12,NPPB,PLCH2,CTAG2,TUBA1B,SNRPE,TJP1,S100A11,ACYP1,ETHE1,MDK,PFN1,ARAF,DUSP9,ARMCX2
TF	Factor: JUNB:C-JUN; motif: KRTGACGTCATN	TF:M08945	false	5.369237260296067e-12	11.270087404649036	9595	111	49	62700	LY6K,SPAG11B,ALX1,RAB38,NENF,PMVK,GPX2,AREG,BLK,CKS2,SSX3,GPR84,KLHL20,APOA4,S100A12,IER2,PLP2,PLA2G4A,CAMP,SPCS1,CXCR5,COX6B1,NUBP1,DHDH,HLA-DRB1,LRRC37A,PRSS1,YEATS4,PUF60,ZFPL1,UXT,PCSK1N,GNG3,MYEOV,PLCD1,POU3F4,POU1F1,SNRPE,TJP1,S100A6,S100A11,ALKBH4,GAR1,ACYP1,ETHE1,ARL17A,TMSB4X,TMA7,SPRR1B
TF	Factor: ZNF148; motif: NNNNNNCCNNCCCCTCCCCCACCCN	TF:M09834	false	5.545608185305765e-12	11.256050817947981	7121	111	42	62700	CCL19,ALX1,RAB38,SOCS3,CKS2,SSX3,APOA4,NFKBIA,KIF26B,IER2,DUSP2,FTL,STUB1,GPKOW,KCNJ4,NUP160,VPS28,ABCD1,CDKN1C,NDUFA3,GATA4,PUF60,FTH1,ZFPL1,PCSK1N,GNG3,MYEOV,PLCD1,SOCS1,RBFOX2,PLCH2,CTAG2,RAB33A,TJP1,ALKBH4,JUNB,MDK,PFN1,ARAF,TMSB4X,DUSP9,ARMCX2
TF	Factor: ELK-1; motif: ACCGGAAGTN	TF:M02059	false	5.643017344134529e-12	11.248488614899134	9609	111	49	62700	ALX1,NENF,AREG,SOCS3,BLK,CKS2,RPS3A,KLHL20,APOA4,UQCRH,IER2,TMEM160,TOP3B,PLP2,STUB1,RPL30,SPCS1,GADD45G,COX6B1,NUBP1,NUP160,ABCD1,DHDH,CANX,INSL3,YEATS4,PUF60,SMPD2,FTH1,ZFPL1,UXT,SOCS1,SNX12,APEX2,CTAG2,TUBA1B,SNRPE,RAB33A,TJP1,RPH3AL,ALKBH4,GAR1,ACYP1,JUNB,CRK,PFN1,ARAF,DUSP9,TMA7
TF	Factor: CKROX; motif: SCCCTCCCC	TF:M01175	false	5.767976988760567e-12	11.238976480895118	7468	111	43	62700	LY6K,CCL19,RAB38,SOCS3,CKS2,SSX3,APOA4,NFKBIA,KIF26B,IER2,DUSP2,FTL,STUB1,GADD45G,KCNJ4,NUBP1,NUP160,ABCD1,FOXD1,GATA4,YEATS4,IRX5,SMPD2,FTH1,UXT,GNG3,SOCS1,RBFOX2,NPPB,PLCH2,CTAG2,TUBA1B,TJP1,S100A6,S100A11,JUNB,MDK,CRK,PFN1,TMSB4X,DUSP9,ARMCX2,MMP9
TF	Factor: ERG; motif: ACCGGAART	TF:M01752	false	6.0372444222481866e-12	11.219161241061418	9627	111	49	62700	ALX1,NENF,AREG,SOCS3,BLK,CKS2,RPS3A,GPR84,KLHL20,APOA4,UQCRH,IER2,TMEM160,TOP3B,PLP2,STUB1,RPL30,SPCS1,GADD45G,COX6B1,NUBP1,NUP160,ABCD1,DHDH,CANX,INSL3,YEATS4,PUF60,SMPD2,FTH1,ZFPL1,UXT,SOCS1,SNX12,APEX2,CTAG2,TUBA1B,SNRPE,TJP1,RPH3AL,ALKBH4,GAR1,ACYP1,JUNB,CRK,PFN1,ARAF,DUSP9,TMA7
TF	Factor: SREBP-1; motif: NNNGTGGGGTGAN	TF:M04632	false	6.121113205258168e-12	11.213169588485732	4945	111	35	62700	SPAG11B,CCL19,PMVK,CKS2,SSX3,RPS3A,S100A12,TOP3B,PLP2,GPKOW,SPCS1,HNF1A,NUBP1,NDUFA3,YEATS4,SMPD2,FTH1,ZFPL1,GNG3,MYEOV,PLCD1,SNX12,POU3F4,PLCH2,CTAG2,RAB33A,TJP1,S100A6,JUNB,PFN1,ARL17A,TMSB4X,ARMCX2,TMA7,SPRR1B
TF	Factor: PPARgamma; motif: NWSTRGGKSARAGGKCA	TF:M10038	false	6.126950960019894e-12	11.212755595737573	6812	111	41	62700	CD1A,CCL19,ALX1,LIM2,RAB38,PMVK,AREG,RPS3A,GPR84,KLHL20,APOA4,IER2,CAMP,RPL30,HNF1A,VPS28,ABCD1,CDKN1C,DHDH,NDUFA3,CANX,GATA4,INSL3,IRX5,FTH1,ZFPL1,UXT,RBFOX2,APEX2,NPPB,TUBA1B,RAB33A,RPH3AL,ACYP1,ETHE1,MDK,PFN1,TMSB4X,DUSP9,TMA7,SPRR1B
TF	Factor: ER81; motif: NNCCGGAWGYN	TF:M11419	false	6.5009506994006144e-12	11.187023127462973	6178	111	39	62700	CKS2,RPS3A,KLHL20,APOA4,UQCRH,IER2,TMEM160,PLP2,STUB1,RPL30,SPCS1,COX6B1,NUP160,ABCD1,DHDH,CANX,PUF60,SMPD2,FTH1,ZFPL1,UXT,SOCS1,SNX12,APEX2,PLCH2,CTAG2,SNRPE,RAB33A,TJP1,RPH3AL,ALKBH4,GAR1,ACYP1,JUNB,PFN1,ARAF,TMSB4X,DUSP9,TMA7
TF	Factor: Sp1; motif: NWRGCCACGCCCMCN	TF:M12152	false	6.76639839904616e-12	11.169642434952776	7506	111	43	62700	LY6K,CCL19,MT1G,NENF,PMVK,SOCS3,BLK,CKS2,RPS3A,NFKBIA,UQCRH,IER2,TMEM160,PLP2,STUB1,COX6B1,KCNJ4,NUBP1,NUP160,VPS28,ABCD1,CDKN1C,DHDH,CANX,LRRC37A,GATA4,PUF60,ZFPL1,UXT,GNG3,PLCD1,SOCS1,SNX12,APEX2,PLCH2,CTAG2,TJP1,S100A11,ALKBH4,MDK,CRK,PFN1,DUSP9
TF	Factor: DEC; motif: NNNSCACSTGAS	TF:M08872	false	6.783908269456537e-12	11.16852003314789	7507	111	43	62700	LIM2,NENF,PMVK,GPX2,AREG,RPS3A,KLHL20,APOA4,S100A12,TOP3B,PLP2,DUSP2,MYOT,PLA2G4A,CAMP,RPL30,HNF1A,COX6B1,KCNJ4,NUBP1,VPS28,NDUFA3,CANX,GATA4,PRSS1,SMPD2,FTH1,UXT,PCSK1N,PLCD1,SLN,MAPT,CTAG2,SNRPE,S100A6,ALKBH4,JUNB,CRK,PFN1,ARL17A,TMSB4X,ARMCX2,TMA7
TF	Factor: AP-2rep; motif: CAGTGGG	TF:M00468	false	7.1882653510458796e-12	11.143375899514101	7181	111	42	62700	SPAG11B,CCL19,ALX1,LIM2,MT1G,NENF,SOCS3,RPS3A,APOA4,IER2,TMEM160,PLP2,DUSP2,STUB1,GPKOW,CAMP,CXCR5,HNF1A,GADD45G,KCNJ4,DHDH,HLA-DRB1,PRSS1,INSL3,YEATS4,PUF60,SMPD2,ZFPL1,PCSK1N,GNG3,MYEOV,PLCD1,SNX12,PLCH2,RAB33A,TJP1,S100A6,S100A11,ACYP1,ETHE1,MDK,MMP9
TF	Factor: DATF1; motif: SNGGRRGCWGNGGG	TF:M09724	false	7.197607955705543e-12	11.142811812491479	8573	111	46	62700	CCL19,MT1G,RAB38,GPX2,GPR84,KLHL20,APOA4,NFKBIA,KIF26B,TMEM160,STUB1,CAMP,HNF1A,KCNJ4,NUBP1,NUP160,VPS28,CDKN1C,DHDH,LRRC37A,INSL3,PUF60,IRX5,FTH1,ZFPL1,RBFOX2,SLN,NPPB,MAPT,CTAG2,RAB33A,TJP1,RPH3AL,S100A6,S100A11,JUNB,ETHE1,MDK,CRK,PFN1,ARAF,ARL17A,TMSB4X,DUSP9,TMA7,MMP9
TF	Factor: OVOL; motif: ANRTAACGG	TF:M08894	false	7.710197399589866e-12	11.11293450282386	8233	111	45	62700	SPAG11B,CD1A,ALX1,RAB38,GPX2,BLK,CKS2,RPS3A,GPR84,KLHL20,TMEM160,TOP3B,PLP2,DUSP2,MYOT,CAMP,SPCS1,HNF1A,NUP160,VPS28,ABCD1,NDUFA3,GATA4,PRSS1,INSL3,PUF60,FTH1,PCSK1N,PMAIP1,SNX12,APEX2,POU3F4,POU1F1,MAPT,TUBA1B,SNRPE,RPH3AL,ALKBH4,GAR1,PFN1,ARAF,ARL17A,TMSB4X,DUSP9,TMA7
TF	Factor: YY1; motif: NAANATGGCGNNN	TF:M08982	false	7.953351046930337e-12	11.099449848129405	7204	111	42	62700	LY6K,CCL19,RAB38,PMVK,SOCS3,SSX3,RPS3A,APOA4,NFKBIA,S100A12,UQCRH,TMEM160,GPKOW,RPL30,HNF1A,NUBP1,NUP160,VPS28,DHDH,HLA-DRB1,NDUFA3,LRRC37A,INSL3,PUF60,IRX5,FTH1,ZFPL1,UXT,PCSK1N,MYEOV,SNX12,NPPB,SNRPE,RAB33A,S100A6,S100A11,GAR1,CRK,ARL17A,TMSB4X,ARMCX2,TMA7
TF	Factor: Sp2; motif: NYSGCCCCGCCCCCY	TF:M03567	false	8.13756192418831e-12	11.089505693572022	7895	111	44	62700	LY6K,ALX1,MT1G,RAB38,GPX2,SOCS3,BLK,CKS2,RPS3A,NFKBIA,KIF26B,IER2,PLP2,DUSP2,STUB1,SPCS1,GADD45G,KCNJ4,NUBP1,NUP160,VPS28,ABCD1,CDKN1C,DHDH,CANX,GATA4,PUF60,ZFPL1,UXT,PCSK1N,GNG3,PLCD1,PMAIP1,SOCS1,PLCH2,TUBA1B,TJP1,S100A11,ALKBH4,ETHE1,MDK,CRK,PFN1,DUSP9
TF	Factor: CDP; motif: CCAATAATCGAT	TF:M00095	false	8.378436567560406e-12	11.076837013998343	8611	111	46	62700	MT1G,RAB38,PMVK,GPX2,AREG,BLK,CKS2,RPS3A,GPR84,KLHL20,APOA4,NFKBIA,UQCRH,IER2,TOP3B,MYOT,GPKOW,PLA2G4A,SPCS1,CXCR5,NUBP1,VPS28,DHDH,HLA-DRB1,CANX,FOXD1,LRRC37A,PRSS1,YEATS4,ZFPL1,UXT,GNG3,PLCD1,PMAIP1,RBFOX2,SLN,SNX12,APEX2,POU1F1,MAPT,CTAG2,S100A6,GAR1,CRK,ARAF,ARL17A
TF	Factor: Sp3; motif: ASMCTTGGGSRGGG	TF:M00665	false	8.583090785615129e-12	11.066356293803496	7908	111	44	62700	LIM2,RAB38,PMVK,SSX3,APOA4,NFKBIA,KIF26B,TMEM160,PLP2,DUSP2,FTL,CAMP,GADD45G,KCNJ4,NUP160,VPS28,ABCD1,DHDH,LRRC37A,INSL3,PUF60,IRX5,SMPD2,FTH1,PCSK1N,MYEOV,PLCD1,PMAIP1,SOCS1,SLN,SNX12,APEX2,NPPB,PLCH2,CTAG2,TJP1,RPH3AL,S100A11,ACYP1,JUNB,PFN1,ARAF,ARL17A,MMP9
TF	Factor: SREBP-2; motif: NNGYCACNNSMN	TF:M01177	false	8.876325607772282e-12	11.051766775044683	8989	111	47	62700	LY6K,CCL19,LIM2,NENF,AREG,CKS2,SSX3,KLHL20,APOA4,IER2,PLP2,MYOT,FTL,STUB1,GPKOW,PLA2G4A,SPCS1,GADD45G,COX6B1,KCNJ4,VPS28,ABCD1,CANX,FOXD1,LRRC37A,INSL3,FTH1,ZFPL1,PCSK1N,MYEOV,PLCD1,POU3F4,NPPB,PLCH2,CTAG2,SNRPE,S100A11,ALKBH4,GAR1,JUNB,ETHE1,PFN1,ARL17A,TMSB4X,DUSP9,TMA7,MMP9
TF	Factor: SP2; motif: GGGCGGGAC	TF:M01783	false	8.899062928597168e-12	11.050655722160183	9359	111	48	62700	LY6K,MT1G,NENF,PMVK,SOCS3,BLK,CKS2,RPS3A,NFKBIA,UQCRH,IER2,TMEM160,PLP2,DUSP2,STUB1,GADD45G,KCNJ4,NUBP1,NUP160,ABCD1,CDKN1C,DHDH,CANX,FOXD1,LRRC37A,GATA4,PUF60,IRX5,ZFPL1,UXT,PLCD1,SOCS1,APEX2,PLCH2,CTAG2,TUBA1B,RAB33A,TJP1,S100A6,S100A11,ALKBH4,JUNB,ETHE1,MDK,CRK,PFN1,ARAF,DUSP9
TF	Factor: GCMa:C/EBPbeta; motif: ATGCGGGTNNRTTGCGCAAY	TF:M08575	false	8.979336381599476e-12	11.04675575870676	6898	111	41	62700	CCL19,MT1G,RAB38,PMVK,SSX3,RPS3A,NFKBIA,S100A12,IER2,TMEM160,TOP3B,MYOT,RPL30,SPCS1,GADD45G,NUBP1,VPS28,HLA-DRB1,GATA4,YEATS4,PUF60,ZFPL1,UXT,PCSK1N,GNG3,MYEOV,POU3F4,NPPB,MAPT,TUBA1B,SNRPE,S100A11,ALKBH4,GAR1,ACYP1,ETHE1,CRK,ARL17A,TMSB4X,ARMCX2,MMP9
TF	Factor: E2F2; motif: NNTTTTGGCGCCAAAAWN	TF:M03959	false	9.112375709716901e-12	11.040368382290126	8276	111	45	62700	SPAG11B,CCL19,ALX1,PMVK,GPX2,AREG,BLK,SSX3,GPR84,NFKBIA,S100A12,UQCRH,IER2,DUSP2,FTL,PLA2G4A,RPL30,SPCS1,GADD45G,KCNJ4,NUBP1,NUP160,HLA-DRB1,NDUFA3,CANX,FOXD1,GATA4,PRSS1,PUF60,IRX5,SMPD2,FTH1,ZFPL1,UXT,RBFOX2,SNX12,POU1F1,TUBA1B,RPH3AL,S100A11,GAR1,MDK,ARAF,ARL17A,TMA7
TF	Factor: CTCF; motif: CANNWRRTGGCAG	TF:M04745	false	1.1115907972656888e-11	10.95405505735461	8324	111	45	62700	LY6K,CD1A,MT1G,RAB38,AREG,SOCS3,SSX3,RPS3A,GPR84,APOA4,S100A12,TOP3B,PLP2,DUSP2,MYOT,FTL,STUB1,CAMP,SPCS1,CXCR5,GADD45G,NUP160,CANX,FOXD1,LRRC37A,GATA4,PRSS1,PUF60,FTH1,GNG3,APEX2,NPPB,PLCH2,MAPT,TUBA1B,RAB33A,TJP1,RPH3AL,S100A6,ACYP1,JUNB,CRK,PFN1,DUSP9,SPRR1B
TF	Factor: ERF:FOXO1A; motif: RTMAACAGGAARNS	TF:M08241	false	1.1858652250369762e-11	10.9259646662405	7986	111	44	62700	LY6K,SPAG11B,CD1A,ALX1,LIM2,MT1G,RAB38,GPX2,AREG,APOA4,IER2,PLP2,MYOT,RPL30,CXCR5,HNF1A,GADD45G,COX6B1,NUBP1,NUP160,ABCD1,HLA-DRB1,LRRC37A,GATA4,SMPD2,PCSK1N,PLCD1,RBFOX2,APEX2,POU3F4,PLCH2,MAPT,CTAG2,TUBA1B,SNRPE,TJP1,S100A6,GAR1,ETHE1,ARAF,ARL17A,ARMCX2,SPRR1B,MMP9
TF	Factor: MAZ; motif: NKGGGAGGGGRGGR	TF:M02023	false	1.2067102659366132e-11	10.918396992545379	7300	111	42	62700	LY6K,ALX1,RAB38,GPX2,SOCS3,SSX3,APOA4,NFKBIA,KIF26B,IER2,TMEM160,DUSP2,GPKOW,GADD45G,KCNJ4,NUBP1,NUP160,VPS28,ABCD1,CDKN1C,GATA4,PUF60,IRX5,FTH1,UXT,PCSK1N,PLCD1,PMAIP1,RBFOX2,POU3F4,NPPB,CTAG2,TUBA1B,TJP1,S100A11,ALKBH4,JUNB,MDK,PFN1,ARAF,DUSP9,ARMCX2
TF	Factor: ZNF460; motif: NNACNCCCCCCNN	TF:M12313	false	1.2256279844321658e-11	10.911641331469859	5993	111	38	62700	RAB38,SOCS3,CKS2,NFKBIA,UQCRH,KIF26B,IER2,PLP2,DUSP2,FTL,KCNJ4,NUP160,ABCD1,CDKN1C,DHDH,NDUFA3,FOXD1,GATA4,FTH1,UXT,PCSK1N,PLCD1,PMAIP1,SOCS1,RBFOX2,APEX2,POU3F4,PLCH2,S100A11,ALKBH4,JUNB,MDK,PFN1,ARAF,TMSB4X,DUSP9,ARMCX2,MMP9
TF	Factor: CP2; motif: NTGNCTGGNN	TF:M03868	false	1.2485611259403404e-11	10.903590190990842	4784	111	34	62700	LY6K,MT1G,PMVK,GPX2,CKS2,GPR84,NFKBIA,TMEM160,GPKOW,CXCR5,VPS28,ABCD1,CDKN1C,LRRC37A,INSL3,IRX5,ZFPL1,UXT,PCSK1N,PMAIP1,NPPB,PLCH2,MAPT,CTAG2,SNRPE,RAB33A,RPH3AL,S100A11,CRK,ARAF,ARMCX2,TMA7,SPRR1B,MMP9
TF	Factor: SP1; motif: NRGKGGGCGGGGCN	TF:M09765	false	1.2524424475690225e-11	10.90224222177007	7652	111	43	62700	LY6K,ALX1,MT1G,NENF,SOCS3,BLK,CKS2,RPS3A,NFKBIA,KIF26B,IER2,TMEM160,PLP2,STUB1,GADD45G,KCNJ4,NUBP1,NUP160,ABCD1,CDKN1C,DHDH,NDUFA3,CANX,GATA4,PUF60,ZFPL1,UXT,PCSK1N,GNG3,PLCD1,SOCS1,APEX2,PLCH2,TUBA1B,TJP1,S100A11,ALKBH4,JUNB,ETHE1,MDK,CRK,PFN1,DUSP9
TF	Factor: PEA3; motif: NACCGGAAGTN	TF:M11428	false	1.2534767609154306e-11	10.901883713321041	7310	111	42	62700	NENF,BLK,CKS2,RPS3A,GPR84,KLHL20,APOA4,UQCRH,IER2,TMEM160,PLP2,STUB1,RPL30,SPCS1,COX6B1,NUP160,ABCD1,DHDH,CANX,INSL3,YEATS4,PUF60,SMPD2,FTH1,ZFPL1,UXT,SOCS1,SNX12,PLCH2,CTAG2,SNRPE,RAB33A,TJP1,RPH3AL,ALKBH4,GAR1,ACYP1,JUNB,PFN1,ARAF,DUSP9,TMA7
TF	Factor: BTEB2; motif: RGGGNGKGGN	TF:M07277	false	1.2729641651891601e-11	10.89518382186061	8719	111	46	62700	MT1G,RAB38,GPX2,SOCS3,BLK,RPS3A,NFKBIA,KIF26B,IER2,TMEM160,PLP2,DUSP2,FTL,STUB1,SPCS1,GADD45G,KCNJ4,NUBP1,NUP160,VPS28,ABCD1,CDKN1C,NDUFA3,CANX,LRRC37A,GATA4,PUF60,FTH1,ZFPL1,UXT,PCSK1N,GNG3,PLCD1,PMAIP1,SOCS1,APEX2,CTAG2,TUBA1B,TJP1,S100A11,JUNB,ETHE1,MDK,CRK,PFN1,DUSP9
TF	Factor: Sp1; motif: NGGGGGCGGGGCCNGGGGGGGG	TF:M10071	false	1.2970193508885372e-11	10.887053544408271	8724	111	46	62700	ALX1,MT1G,RAB38,SOCS3,CKS2,RPS3A,NFKBIA,UQCRH,KIF26B,IER2,TMEM160,PLP2,DUSP2,STUB1,SPCS1,GADD45G,KCNJ4,NUBP1,NUP160,VPS28,ABCD1,CDKN1C,CANX,FOXD1,GATA4,PUF60,SMPD2,FTH1,ZFPL1,UXT,PCSK1N,GNG3,PLCD1,PMAIP1,SOCS1,APEX2,PLCH2,CTAG2,TUBA1B,TJP1,S100A11,ETHE1,MDK,CRK,PFN1,DUSP9
TF	Factor: c-Myc:Max; motif: GCCAYGYGSN	TF:M00322	false	1.301580695600396e-11	10.88552890126388	8011	111	44	62700	LY6K,MT1G,AREG,BLK,CKS2,NFKBIA,KIF26B,IER2,TMEM160,TOP3B,PLP2,DUSP2,FTL,STUB1,CAMP,HNF1A,GADD45G,COX6B1,KCNJ4,VPS28,FOXD1,LRRC37A,PUF60,SMPD2,FTH1,UXT,MYEOV,RBFOX2,APEX2,PLCH2,CTAG2,TUBA1B,RAB33A,TJP1,RPH3AL,S100A6,ALKBH4,GAR1,JUNB,ETHE1,CRK,PFN1,ARL17A,DUSP9
TF	Factor: Sp1; motif: NWRGCCMCGCCCMCN	TF:M12151	false	1.396782474497096e-11	10.854871222719943	6998	111	41	62700	LY6K,MT1G,NENF,PMVK,SOCS3,BLK,CKS2,RPS3A,NFKBIA,UQCRH,IER2,TMEM160,PLP2,STUB1,COX6B1,KCNJ4,NUBP1,NUP160,VPS28,ABCD1,CDKN1C,DHDH,CANX,GATA4,PUF60,FTH1,ZFPL1,UXT,PCSK1N,PLCD1,SOCS1,APEX2,PLCH2,CTAG2,TJP1,ALKBH4,ACYP1,MDK,CRK,PFN1,DUSP9
TF	Factor: GEMIN3; motif: NCWGGRARRGRGNGNG	TF:M09727	false	1.4150236108463512e-11	10.849236313514437	8747	111	46	62700	CD1A,ALX1,LIM2,NENF,SOCS3,APOA4,KIF26B,TMEM160,TOP3B,DUSP2,FTL,GPKOW,RPL30,HNF1A,KCNJ4,NUBP1,NUP160,VPS28,DHDH,FOXD1,LRRC37A,GATA4,YEATS4,IRX5,MYEOV,PLCD1,SOCS1,RBFOX2,SNX12,NPPB,PLCH2,TUBA1B,RAB33A,TJP1,RPH3AL,S100A6,S100A11,GAR1,ACYP1,ETHE1,PFN1,ARL17A,DUSP9,ARMCX2,SPRR1B,MMP9
TF	Factor: NF1B; motif: CYTGGCNYNCWGCCAN	TF:M09762	false	1.5044910440349684e-11	10.822610393193273	5723	111	37	62700	LY6K,CCL19,RAB38,PMVK,SOCS3,CKS2,GPR84,APOA4,NFKBIA,S100A12,KIF26B,IER2,TMEM160,TOP3B,PLP2,DUSP2,STUB1,CAMP,SPCS1,CXCR5,GADD45G,CANX,INSL3,GNG3,PLCH2,CTAG2,TUBA1B,SNRPE,RAB33A,S100A6,S100A11,ETHE1,MDK,CRK,PFN1,ARAF,TMA7
TF	Factor: sp4; motif: NNNGCYCCGCCCCCY	TF:M10530	false	1.5079502003560952e-11	10.821613000686185	8403	111	45	62700	ALX1,MT1G,AREG,SOCS3,BLK,CKS2,RPS3A,NFKBIA,KIF26B,IER2,TMEM160,PLP2,DUSP2,FTL,STUB1,RPL30,KCNJ4,NUBP1,NUP160,ABCD1,CDKN1C,DHDH,NDUFA3,CANX,GATA4,PUF60,SMPD2,FTH1,ZFPL1,UXT,PCSK1N,GNG3,PLCD1,SOCS1,PLCH2,TUBA1B,TJP1,S100A6,S100A11,JUNB,ETHE1,MDK,CRK,PFN1,DUSP9
TF	Factor: TEAD1; motif: NNACATTCCAGNN	TF:M12500	false	1.5079502003560952e-11	10.821613000686185	6038	111	38	62700	LY6K,CCL19,ALX1,PMVK,SOCS3,RPS3A,APOA4,S100A12,IER2,TMEM160,PLP2,DUSP2,GPKOW,PLA2G4A,CXCR5,COX6B1,NUBP1,HLA-DRB1,LRRC37A,PRSS1,YEATS4,UXT,PCSK1N,RBFOX2,SLN,SNX12,NPPB,SNRPE,TJP1,ALKBH4,JUNB,ETHE1,MDK,PFN1,ARAF,ARL17A,ARMCX2,SPRR1B
TF	Factor: FOXO1A:ETV7; motif: NWMAACAGGAMNNNCTTCCNN; match class: 1	TF:M08304_1	false	1.6418467599783583e-11	10.78466737973878	7718	111	43	62700	SPAG11B,CCL19,LIM2,MT1G,RAB38,NENF,PMVK,GPX2,AREG,SOCS3,BLK,CKS2,APOA4,TOP3B,DUSP2,MYOT,RPL30,NUBP1,ABCD1,DHDH,HLA-DRB1,LRRC37A,PRSS1,PUF60,FTH1,ZFPL1,PMAIP1,RBFOX2,SLN,APEX2,POU3F4,CTAG2,TUBA1B,SNRPE,TJP1,RPH3AL,ACYP1,JUNB,MDK,ARAF,TMSB4X,ARMCX2,TMA7
TF	Factor: MTF-1; motif: GTGTGCANMACTTTGCGCAC	TF:M01242	false	1.6581808922027477e-11	10.78036809368912	3990	111	31	62700	SPAG11B,CD1A,ALX1,MT1G,NENF,PMVK,NFKBIA,UQCRH,TOP3B,MYOT,CAMP,RPL30,HLA-DRB1,NDUFA3,CANX,INSL3,PUF60,ZFPL1,PCSK1N,GNG3,MYEOV,PLCD1,POU3F4,NPPB,RAB33A,TJP1,S100A6,ACYP1,PFN1,DUSP9,TMA7
TF	Factor: POU3F2; motif: NTATGCWAATKAG	TF:M11909	false	1.8751041903783192e-11	10.726974595643352	5156	111	35	62700	LY6K,SPAG11B,CD1A,CCL19,ALX1,MT1G,PMVK,GPX2,AREG,BLK,GPR84,APOA4,TMEM160,PLP2,PLA2G4A,CAMP,CXCR5,GADD45G,NUBP1,NUP160,CDKN1C,YEATS4,IRX5,PMAIP1,RBFOX2,SLN,SNX12,POU1F1,NPPB,MAPT,ACYP1,CRK,ARAF,TMSB4X,TMA7
TF	Factor: SAP-1; motif: NNCCGGAAGTGN	TF:M09905	false	1.8751041903783192e-11	10.726974595643352	8457	111	45	62700	NENF,AREG,BLK,CKS2,RPS3A,KLHL20,APOA4,UQCRH,IER2,TMEM160,TOP3B,PLP2,STUB1,RPL30,SPCS1,GADD45G,COX6B1,NUBP1,NUP160,ABCD1,INSL3,YEATS4,PUF60,SMPD2,FTH1,ZFPL1,UXT,SOCS1,SNX12,CTAG2,TUBA1B,SNRPE,TJP1,RPH3AL,ALKBH4,GAR1,ACYP1,JUNB,ETHE1,MDK,CRK,PFN1,ARAF,DUSP9,TMA7
TF	Factor: Sp1; motif: RGGGMGGRGSNGGGG	TF:M10529	false	1.8751041903783192e-11	10.726974595643352	7066	111	41	62700	LY6K,CCL19,ALX1,RAB38,SOCS3,CKS2,APOA4,NFKBIA,PLP2,DUSP2,FTL,GADD45G,NUP160,ABCD1,CDKN1C,FOXD1,LRRC37A,GATA4,INSL3,PUF60,FTH1,PCSK1N,GNG3,PLCD1,PMAIP1,SOCS1,RBFOX2,SNX12,CTAG2,TJP1,S100A6,JUNB,ETHE1,MDK,CRK,PFN1,TMSB4X,DUSP9,ARMCX2,TMA7,MMP9
TF	Factor: HIF-1alpha; motif: NCACGT	TF:M02012	false	1.893584944143558e-11	10.722715208132083	6735	111	40	62700	LY6K,SPAG11B,ALX1,MT1G,RAB38,GPX2,SOCS3,RPS3A,KLHL20,KIF26B,IER2,DUSP2,GPKOW,SPCS1,KCNJ4,ABCD1,DHDH,NDUFA3,CANX,FOXD1,GATA4,INSL3,YEATS4,PUF60,IRX5,UXT,PCSK1N,PLCD1,SNX12,APEX2,NPPB,CTAG2,RAB33A,TJP1,S100A6,GAR1,ETHE1,PFN1,DUSP9,TMA7
TF	Factor: ZNF614; motif: NCYCWGCCYYNNN	TF:M09862	false	1.9487447160522393e-11	10.710245049374604	9572	111	48	62700	CCL19,ALX1,LIM2,RAB38,GPX2,SOCS3,CKS2,NFKBIA,KIF26B,IER2,PLP2,FTL,STUB1,GPKOW,CAMP,HNF1A,GADD45G,KCNJ4,NUBP1,NUP160,ABCD1,CDKN1C,HLA-DRB1,CANX,GATA4,PUF60,SMPD2,UXT,PCSK1N,GNG3,MYEOV,PLCD1,PMAIP1,SOCS1,SNX12,PLCH2,CTAG2,RAB33A,TJP1,RPH3AL,S100A6,S100A11,ETHE1,MDK,PFN1,ARAF,TMSB4X,ARMCX2
TF	Factor: FLI1; motif: ACCGGAARTN	TF:M03988	false	1.998580215444149e-11	10.699278416117595	8475	111	45	62700	ALX1,AREG,CKS2,RPS3A,GPR84,KLHL20,APOA4,UQCRH,IER2,TMEM160,TOP3B,PLP2,STUB1,CAMP,RPL30,SPCS1,GADD45G,COX6B1,NUBP1,NUP160,ABCD1,DHDH,CANX,YEATS4,PUF60,SMPD2,FTH1,ZFPL1,UXT,SOCS1,SNX12,CTAG2,TUBA1B,SNRPE,TJP1,RPH3AL,ALKBH4,GAR1,ACYP1,MDK,CRK,PFN1,ARAF,DUSP9,TMA7
TF	Factor: CREB,; motif: NTGACGTNA	TF:M00981	false	2.079288626761571e-11	10.682085221919321	8485	111	45	62700	ALX1,MT1G,RAB38,NENF,PMVK,AREG,SOCS3,BLK,CKS2,SSX3,RPS3A,GPR84,KLHL20,APOA4,IER2,TMEM160,PLP2,KCNJ4,DHDH,HLA-DRB1,FOXD1,GATA4,YEATS4,PUF60,IRX5,SMPD2,FTH1,ZFPL1,UXT,PCSK1N,MYEOV,PMAIP1,SLN,POU3F4,POU1F1,RPH3AL,S100A6,GAR1,JUNB,ETHE1,CRK,ARAF,ARL17A,ARMCX2,TMA7
TF	Factor: Elf-1; motif: AWCCCGGAAGTN	TF:M07415	false	2.0860541907326706e-11	10.680674413823928	8129	111	44	62700	LIM2,NENF,BLK,CKS2,RPS3A,KLHL20,APOA4,UQCRH,IER2,TMEM160,TOP3B,PLP2,STUB1,RPL30,SPCS1,HNF1A,COX6B1,NUP160,ABCD1,CANX,INSL3,YEATS4,PUF60,SMPD2,FTH1,ZFPL1,UXT,PMAIP1,SOCS1,SLN,SNX12,POU3F4,CTAG2,SNRPE,TJP1,RPH3AL,S100A6,ALKBH4,GAR1,ACYP1,PFN1,ARAF,DUSP9,TMA7
TF	Factor: JunD; motif: NRTGACGCAYN	TF:M11271	false	2.1052181656195342e-11	10.676702891175049	7094	111	41	62700	SPAG11B,CCL19,LIM2,RAB38,PMVK,CKS2,RPS3A,GPR84,APOA4,IER2,TMEM160,PLP2,STUB1,GPKOW,RPL30,SPCS1,NUBP1,NUP160,HLA-DRB1,NDUFA3,LRRC37A,INSL3,YEATS4,PUF60,SMPD2,MYEOV,PLCD1,RBFOX2,SLN,SNX12,APEX2,POU1F1,TUBA1B,TJP1,RPH3AL,GAR1,JUNB,ETHE1,CRK,ARAF,TMSB4X
TF	Factor: Miz-1; motif: NNRGGWGGGGGAGGGGMRR; match class: 1	TF:M10112_1	false	2.154138832432167e-11	10.666726310222716	4034	111	31	62700	CCL19,RAB38,SOCS3,APOA4,NFKBIA,IER2,DUSP2,FTL,STUB1,KCNJ4,NUP160,ABCD1,NDUFA3,GATA4,PUF60,FTH1,PCSK1N,MYEOV,SOCS1,RBFOX2,SNX12,PLCH2,CTAG2,TJP1,ALKBH4,JUNB,MDK,CRK,PFN1,DUSP9,ARMCX2
TF	Factor: CLOCK; motif: CNGNCACGTGNNNM	TF:M09884	false	2.187244784556402e-11	10.660102610362848	8499	111	45	62700	LY6K,SPAG11B,CD1A,MT1G,NENF,PMVK,GPX2,APOA4,IER2,PLP2,DUSP2,MYOT,PLA2G4A,CAMP,RPL30,GADD45G,KCNJ4,NUBP1,NUP160,HLA-DRB1,CANX,LRRC37A,GATA4,INSL3,YEATS4,SMPD2,ZFPL1,UXT,PCSK1N,SOCS1,NPPB,PLCH2,MAPT,CTAG2,RPH3AL,S100A6,S100A11,GAR1,JUNB,MDK,CRK,PFN1,DUSP9,ARMCX2,MMP9
TF	Factor: ATF-4; motif: GGATGATGTCATCC	TF:M11334	false	2.257161911935782e-11	10.646437286762655	6447	111	39	62700	SPAG11B,ALX1,MT1G,RAB38,PMVK,GPX2,AREG,BLK,APOA4,MYOT,STUB1,PLA2G4A,CAMP,RPL30,CXCR5,COX6B1,NUBP1,FOXD1,LRRC37A,YEATS4,PUF60,SMPD2,ZFPL1,GNG3,SOCS1,RBFOX2,SNX12,APEX2,SNRPE,TJP1,S100A11,ALKBH4,GAR1,ACYP1,ARL17A,TMSB4X,TMA7,SPRR1B,MMP9
TF	Factor: SP1; motif: RCCMCRCCCMC	TF:M03920	false	2.2634623820893403e-11	10.645226718922993	7452	111	42	62700	ALX1,MT1G,SOCS3,BLK,CKS2,SSX3,RPS3A,NFKBIA,KIF26B,IER2,TMEM160,PLP2,DUSP2,STUB1,NUBP1,NUP160,ABCD1,CDKN1C,DHDH,CANX,GATA4,PUF60,FTH1,ZFPL1,UXT,PCSK1N,PLCD1,SOCS1,APEX2,PLCH2,CTAG2,TUBA1B,TJP1,S100A11,ALKBH4,MDK,CRK,PFN1,ARAF,TMSB4X,DUSP9,ARMCX2
TF	Factor: E2F-1; motif: TTTSGCGS	TF:M00431	false	2.2957753605428447e-11	10.639070609501227	7456	111	42	62700	RAB38,NENF,PMVK,AREG,SOCS3,CKS2,SSX3,UQCRH,IER2,DUSP2,FTL,GPKOW,RPL30,SPCS1,KCNJ4,NUBP1,NUP160,CDKN1C,DHDH,CANX,FOXD1,YEATS4,IRX5,ZFPL1,UXT,MYEOV,SNX12,APEX2,POU3F4,NPPB,PLCH2,TUBA1B,RAB33A,TJP1,S100A6,MDK,PFN1,ARL17A,TMSB4X,DUSP9,ARMCX2,TMA7
TF	Factor: HOXB2:PEA3; motif: ACCGGAAATGRN	TF:M08345	false	2.455285817436224e-11	10.609897944799572	8171	111	44	62700	CCL19,ALX1,LIM2,NENF,AREG,SOCS3,BLK,KLHL20,APOA4,NFKBIA,UQCRH,KIF26B,TOP3B,FTL,STUB1,GPKOW,CAMP,RPL30,CXCR5,GADD45G,NUBP1,NUP160,ABCD1,LRRC37A,YEATS4,SMPD2,ZFPL1,UXT,GNG3,SLN,APEX2,NPPB,CTAG2,TUBA1B,SNRPE,RPH3AL,GAR1,ACYP1,MDK,CRK,PFN1,DUSP9,TMA7,SPRR1B
TF	Factor: KLF15; motif: NCCMCGCCCMCN; match class: 1	TF:M12158_1	false	2.6267642710276927e-11	10.580578899572295	6157	111	38	62700	NENF,SOCS3,BLK,SSX3,APOA4,NFKBIA,KIF26B,IER2,TMEM160,DUSP2,STUB1,GADD45G,NUBP1,NUP160,ABCD1,CDKN1C,DHDH,PUF60,FTH1,ZFPL1,UXT,PCSK1N,GNG3,MYEOV,PLCD1,SOCS1,RBFOX2,SNX12,CTAG2,RAB33A,TJP1,GAR1,MDK,PFN1,ARAF,TMSB4X,DUSP9,ARMCX2
TF	Factor: ZNF383; motif: SSNGGGMGGNGSNGGS	TF:M12703	false	2.7732242302260064e-11	10.557015013937178	9295	111	47	62700	MT1G,RAB38,PMVK,GPX2,SOCS3,NFKBIA,UQCRH,KIF26B,TMEM160,TOP3B,PLP2,DUSP2,STUB1,GPKOW,SPCS1,KCNJ4,NUBP1,NUP160,ABCD1,CDKN1C,FOXD1,GATA4,INSL3,PUF60,IRX5,ZFPL1,UXT,PCSK1N,GNG3,MYEOV,PMAIP1,SOCS1,RBFOX2,PLCH2,TUBA1B,TJP1,RPH3AL,S100A11,ACYP1,JUNB,ETHE1,MDK,PFN1,ARL17A,TMSB4X,DUSP9,ARMCX2
TF	Factor: TIEG1; motif: GGSGGKGNNN	TF:M08905	false	2.8439427966436966e-11	10.54607914329805	5238	111	35	62700	NENF,SOCS3,CKS2,SSX3,GPR84,APOA4,KIF26B,IER2,TMEM160,CAMP,RPL30,COX6B1,VPS28,ABCD1,NDUFA3,FOXD1,PUF60,FTH1,ZFPL1,GNG3,MYEOV,PLCD1,RBFOX2,APEX2,PLCH2,MAPT,CTAG2,RAB33A,GAR1,JUNB,PFN1,TMSB4X,DUSP9,ARMCX2,MMP9
TF	Factor: PURBETA; motif: NCWGRGGCTGGGG	TF:M12726	false	2.92247858076926e-11	10.534248663155962	7861	111	43	62700	SPAG11B,CCL19,LIM2,MT1G,RAB38,NENF,GPX2,SOCS3,RPS3A,NFKBIA,S100A12,UQCRH,KIF26B,DUSP2,STUB1,GPKOW,CAMP,RPL30,CXCR5,HNF1A,GADD45G,COX6B1,KCNJ4,ABCD1,CDKN1C,DHDH,LRRC37A,GATA4,INSL3,MYEOV,SOCS1,PLCH2,CTAG2,RPH3AL,S100A11,ALKBH4,JUNB,ETHE1,MDK,CRK,ARAF,ARL17A,DUSP9
TF	Factor: AP-2; motif: GSCCSCRGGCNRNRNN	TF:M00800	false	3.052862686505346e-11	10.515292729220544	9321	111	47	62700	LY6K,CCL19,LIM2,MT1G,NENF,SOCS3,CKS2,RPS3A,KLHL20,NFKBIA,UQCRH,KIF26B,IER2,TMEM160,TOP3B,FTL,GPKOW,GADD45G,KCNJ4,ABCD1,CDKN1C,FOXD1,GATA4,PUF60,IRX5,SMPD2,UXT,PCSK1N,PLCD1,SOCS1,SNX12,APEX2,POU3F4,NPPB,PLCH2,CTAG2,TUBA1B,RAB33A,TJP1,S100A6,S100A11,ALKBH4,JUNB,MDK,CRK,PFN1,TMSB4X
TF	Factor: XBP-1; motif: WNNGMCACGTC; match class: 1	TF:M01770_1	false	3.1572599994155215e-11	10.500689652614586	4665	111	33	62700	ALX1,MT1G,RAB38,NENF,PMVK,CKS2,MYOT,FTL,SPCS1,GADD45G,CDKN1C,DHDH,FOXD1,GATA4,YEATS4,FTH1,ZFPL1,UXT,APEX2,POU3F4,NPPB,PLCH2,TUBA1B,SNRPE,TJP1,S100A6,S100A11,GAR1,PFN1,ARAF,ARL17A,DUSP9,ARMCX2
TF	Factor: DBP; motif: TTRCATAANN	TF:M07038	false	3.1572599994155215e-11	10.500689652614586	5565	111	36	62700	CD1A,CCL19,ALX1,MT1G,RAB38,NENF,PMVK,BLK,SSX3,RPS3A,KLHL20,NFKBIA,S100A12,MYOT,STUB1,PLA2G4A,COX6B1,NUBP1,VPS28,DHDH,HLA-DRB1,LRRC37A,GATA4,PRSS1,YEATS4,MYEOV,PMAIP1,SLN,SNX12,TUBA1B,SNRPE,S100A6,ETHE1,PFN1,TMSB4X,ARMCX2
TF	Factor: NF-kappaB; motif: GGGGATYCCC	TF:M00051	false	3.220607657745075e-11	10.49206217876761	6526	111	39	62700	LY6K,LIM2,MT1G,RAB38,NENF,SOCS3,CKS2,APOA4,NFKBIA,KIF26B,TOP3B,CAMP,SPCS1,CXCR5,HNF1A,KCNJ4,NUP160,ABCD1,DHDH,HLA-DRB1,NDUFA3,CANX,FOXD1,GATA4,PRSS1,INSL3,YEATS4,SMPD2,MYEOV,PLCD1,POU3F4,NPPB,TJP1,ACYP1,CRK,TMSB4X,DUSP9,SPRR1B,MMP9
TF	Factor: ZNF273; motif: GAGAGGAGCTAC; match class: 1	TF:M10460_1	false	3.2320124451153785e-11	10.49052697560954	5883	111	37	62700	LIM2,MT1G,RAB38,GPX2,AREG,BLK,SSX3,NFKBIA,S100A12,UQCRH,TMEM160,GPKOW,RPL30,SPCS1,HNF1A,NUP160,VPS28,ABCD1,DHDH,HLA-DRB1,NDUFA3,GATA4,IRX5,FTH1,PCSK1N,PLCD1,PMAIP1,SNX12,APEX2,PLCH2,MAPT,TJP1,ALKBH4,GAR1,ACYP1,JUNB,TMA7
TF	Factor: RXR:RAR; motif: RGKTCANNNRGAGGTCA	TF:M02272	false	3.3178536853408613e-11	10.47914276992413	6533	111	39	62700	LIM2,MT1G,RAB38,CKS2,KLHL20,NFKBIA,S100A12,UQCRH,DUSP2,CAMP,SPCS1,COX6B1,KCNJ4,NUP160,DHDH,HLA-DRB1,CANX,PRSS1,INSL3,ZFPL1,GNG3,MYEOV,PLCD1,PMAIP1,SLN,SNX12,APEX2,MAPT,RAB33A,RPH3AL,ALKBH4,GAR1,ACYP1,JUNB,MDK,ARAF,TMSB4X,SPRR1B,MMP9
TF	Factor: NF-1B; motif: KCCAGANWN	TF:M08825	false	3.387383503834941e-11	10.470135631766727	5893	111	37	62700	SPAG11B,CCL19,ALX1,MT1G,RAB38,PMVK,SOCS3,BLK,CKS2,APOA4,NFKBIA,UQCRH,TOP3B,GPKOW,SPCS1,CXCR5,GADD45G,HLA-DRB1,LRRC37A,GATA4,PRSS1,INSL3,IRX5,FTH1,PLCD1,PMAIP1,RBFOX2,SLN,NPPB,PLCH2,MAPT,TJP1,S100A6,GAR1,JUNB,ARL17A,MMP9
TF	Factor: Sp2; motif: GGGGCGGGG	TF:M10435	false	3.389330914991534e-11	10.469886027049657	7899	111	43	62700	ALX1,MT1G,RAB38,GPX2,SOCS3,RPS3A,NFKBIA,KIF26B,IER2,TMEM160,PLP2,DUSP2,FTL,STUB1,SPCS1,GADD45G,KCNJ4,NUBP1,NUP160,VPS28,ABCD1,CDKN1C,NDUFA3,CANX,GATA4,PUF60,FTH1,ZFPL1,UXT,PCSK1N,GNG3,PLCD1,PMAIP1,SOCS1,CTAG2,TUBA1B,TJP1,S100A11,ETHE1,MDK,CRK,PFN1,DUSP9
TF	Factor: ZNFPT1; motif: YCNNCNCWGCCNY	TF:M12721	false	3.395373256952498e-11	10.469112476310025	9352	111	47	62700	LY6K,CCL19,RAB38,PMVK,GPX2,SOCS3,RPS3A,S100A12,KIF26B,TOP3B,DUSP2,STUB1,GPKOW,CAMP,RPL30,COX6B1,KCNJ4,NUP160,ABCD1,CDKN1C,HLA-DRB1,NDUFA3,FOXD1,GATA4,INSL3,SMPD2,FTH1,MYEOV,PLCD1,SOCS1,APEX2,NPPB,PLCH2,MAPT,CTAG2,S100A6,ALKBH4,GAR1,JUNB,CRK,PFN1,ARAF,TMSB4X,DUSP9,ARMCX2,TMA7,MMP9
TF	Factor: PEA3; motif: NACCGGAAGTN	TF:M11425	false	3.420647624358556e-11	10.465891662055437	7553	111	42	62700	NENF,BLK,CKS2,RPS3A,KLHL20,APOA4,UQCRH,IER2,TMEM160,PLP2,DUSP2,STUB1,RPL30,SPCS1,COX6B1,NUP160,VPS28,ABCD1,DHDH,CANX,INSL3,YEATS4,PUF60,SMPD2,FTH1,ZFPL1,UXT,SOCS1,SNX12,POU3F4,CTAG2,SNRPE,RAB33A,TJP1,RPH3AL,ALKBH4,GAR1,ACYP1,PFN1,ARAF,DUSP9,TMA7
TF	Factor: ERM; motif: NNCACTTCCGGNN	TF:M12603	false	3.6004770250694855e-11	10.443639956001899	7222	111	41	62700	NENF,BLK,CKS2,RPS3A,KLHL20,APOA4,UQCRH,IER2,TMEM160,PLP2,DUSP2,STUB1,RPL30,SPCS1,COX6B1,NUP160,VPS28,ABCD1,CANX,GATA4,INSL3,YEATS4,PUF60,SMPD2,FTH1,ZFPL1,UXT,SOCS1,SNX12,POU3F4,CTAG2,SNRPE,TJP1,RPH3AL,ALKBH4,GAR1,ACYP1,PFN1,ARAF,DUSP9,TMA7
TF	Factor: E2F-1:TBR2; motif: NGGTGNNANGGCGCNNTNNCRNNN; match class: 1	TF:M08523_1	false	3.617037952206614e-11	10.441646934327284	7567	111	42	62700	LY6K,NENF,SOCS3,RPS3A,NFKBIA,UQCRH,KIF26B,IER2,TMEM160,PLP2,STUB1,GPKOW,RPL30,HNF1A,GADD45G,COX6B1,KCNJ4,ABCD1,CDKN1C,NDUFA3,FOXD1,LRRC37A,INSL3,YEATS4,PUF60,SMPD2,FTH1,PCSK1N,SOCS1,SNX12,TUBA1B,SNRPE,TJP1,S100A11,GAR1,MDK,CRK,PFN1,ARAF,ARL17A,DUSP9,TMA7
TF	Factor: Elf-1; motif: NAANCMGGAAGTGN	TF:M09605	false	3.6451865233357e-11	10.43828024403109	5910	111	37	62700	CCL19,NENF,BLK,CKS2,RPS3A,KLHL20,APOA4,UQCRH,IER2,TMEM160,PLP2,STUB1,RPL30,SPCS1,COX6B1,NUP160,ABCD1,CANX,INSL3,YEATS4,PUF60,SMPD2,ZFPL1,UXT,SOCS1,SNX12,POU3F4,CTAG2,SNRPE,TJP1,RPH3AL,GAR1,ACYP1,PFN1,ARAF,DUSP9,TMA7
TF	Factor: rfx3:SRF; motif: TRGCAACNNNNNCCNWATANGGN; match class: 1	TF:M08623_1	false	3.674105221600715e-11	10.434848410222315	8276	111	44	62700	CCL19,NENF,GPX2,CKS2,NFKBIA,UQCRH,KIF26B,TMEM160,TOP3B,PLP2,GPKOW,CAMP,GADD45G,COX6B1,VPS28,ABCD1,CDKN1C,DHDH,LRRC37A,GATA4,INSL3,YEATS4,PUF60,ZFPL1,PCSK1N,MYEOV,PLCD1,SOCS1,POU3F4,NPPB,PLCH2,CTAG2,SNRPE,TJP1,RPH3AL,ALKBH4,GAR1,ETHE1,MDK,ARAF,ARL17A,TMSB4X,DUSP9,ARMCX2
TF	Factor: ER-alpha; motif: AGGTCANMNTGACC	TF:M04738	false	3.7340661499251894e-11	10.427817992682328	4410	111	32	62700	LY6K,LIM2,RAB38,PMVK,AREG,SOCS3,BLK,CKS2,GPR84,UQCRH,PLP2,MYOT,STUB1,GPKOW,PLA2G4A,CAMP,SPCS1,GADD45G,COX6B1,KCNJ4,NUBP1,NUP160,GATA4,UXT,POU3F4,NPPB,MAPT,TJP1,JUNB,MDK,CRK,SPRR1B
TF	Factor: Elk-1; motif: NACMGGAAGTN	TF:M11432	false	4.117120428530865e-11	10.38540642941216	6256	111	38	62700	CCL19,AREG,CKS2,RPS3A,KLHL20,APOA4,UQCRH,IER2,TMEM160,DUSP2,STUB1,RPL30,SPCS1,CXCR5,COX6B1,NUP160,VPS28,ABCD1,DHDH,CANX,PUF60,IRX5,SMPD2,FTH1,ZFPL1,SOCS1,APEX2,POU3F4,CTAG2,SNRPE,TJP1,RPH3AL,ALKBH4,GAR1,ACYP1,PFN1,ARAF,DUSP9
TF	Factor: C-ets-1; motif: AGGAAGN	TF:M01870	false	4.2065963902882223e-11	10.376069155175646	6922	111	40	62700	SPAG11B,CCL19,NENF,GPX2,AREG,BLK,GPR84,KLHL20,NFKBIA,IER2,DUSP2,PLA2G4A,CAMP,HNF1A,VPS28,HLA-DRB1,NDUFA3,CANX,LRRC37A,YEATS4,IRX5,FTH1,ZFPL1,UXT,PMAIP1,SLN,SNX12,APEX2,POU3F4,CTAG2,TUBA1B,S100A6,S100A11,ETHE1,CRK,PFN1,ARL17A,TMSB4X,ARMCX2,TMA7
TF	Factor: BEN; motif: CWGCGAYA	TF:M01241	false	4.2065963902882223e-11	10.376069155175646	7605	111	42	62700	LY6K,CD1A,ALX1,RAB38,NENF,PMVK,AREG,SOCS3,CKS2,SSX3,RPS3A,KLHL20,APOA4,KIF26B,IER2,TOP3B,FTL,SPCS1,CXCR5,GADD45G,COX6B1,CDKN1C,NDUFA3,FOXD1,GATA4,YEATS4,PUF60,SMPD2,ZFPL1,PCSK1N,PMAIP1,SOCS1,SLN,SNX12,POU3F4,POU1F1,NPPB,CTAG2,TJP1,S100A6,CRK,PFN1
TF	Factor: PEA3; motif: AGGAAGT	TF:M03579	false	4.2065963902882223e-11	10.376069155175646	6922	111	40	62700	SPAG11B,CCL19,NENF,GPX2,AREG,BLK,GPR84,KLHL20,NFKBIA,IER2,DUSP2,PLA2G4A,CAMP,HNF1A,VPS28,HLA-DRB1,NDUFA3,CANX,LRRC37A,YEATS4,IRX5,FTH1,ZFPL1,UXT,PMAIP1,SLN,SNX12,APEX2,POU3F4,CTAG2,TUBA1B,S100A6,S100A11,ETHE1,CRK,PFN1,ARL17A,TMSB4X,ARMCX2,TMA7
TF	Factor: SPI1; motif: AGGAAGT	TF:M02278	false	4.2065963902882223e-11	10.376069155175646	6922	111	40	62700	SPAG11B,CCL19,NENF,GPX2,AREG,BLK,GPR84,KLHL20,NFKBIA,IER2,DUSP2,PLA2G4A,CAMP,HNF1A,VPS28,HLA-DRB1,NDUFA3,CANX,LRRC37A,YEATS4,IRX5,FTH1,ZFPL1,UXT,PMAIP1,SLN,SNX12,APEX2,POU3F4,CTAG2,TUBA1B,S100A6,S100A11,ETHE1,CRK,PFN1,ARL17A,TMSB4X,ARMCX2,TMA7
TF	Factor: Fli-1; motif: MGGAAGT	TF:M07382	false	4.2065963902882223e-11	10.376069155175646	6922	111	40	62700	SPAG11B,CCL19,NENF,GPX2,AREG,BLK,GPR84,KLHL20,NFKBIA,IER2,DUSP2,PLA2G4A,CAMP,HNF1A,VPS28,HLA-DRB1,NDUFA3,CANX,LRRC37A,YEATS4,IRX5,FTH1,ZFPL1,UXT,PMAIP1,SLN,SNX12,APEX2,POU3F4,CTAG2,TUBA1B,S100A6,S100A11,ETHE1,CRK,PFN1,ARL17A,TMSB4X,ARMCX2,TMA7
TF	Factor: Erm; motif: NNSCGGAWGYN	TF:M11424	false	4.398899436809687e-11	10.356655966310894	8323	111	44	62700	NENF,SOCS3,BLK,CKS2,RPS3A,KLHL20,APOA4,UQCRH,IER2,TMEM160,PLP2,STUB1,RPL30,SPCS1,COX6B1,NUP160,ABCD1,DHDH,CANX,INSL3,YEATS4,PUF60,SMPD2,FTH1,ZFPL1,UXT,SOCS1,SNX12,APEX2,PLCH2,CTAG2,SNRPE,RAB33A,TJP1,RPH3AL,S100A11,ALKBH4,GAR1,ACYP1,JUNB,PFN1,ARAF,DUSP9,TMA7
TF	Factor: E2F-1; motif: TWSGCGCGAAAAYKR	TF:M00024	false	4.577317434666276e-11	10.33938896842401	9063	111	46	62700	LY6K,CD1A,CCL19,MT1G,RAB38,NENF,PMVK,SOCS3,BLK,CKS2,SSX3,RPS3A,KLHL20,UQCRH,PLP2,DUSP2,FTL,PLA2G4A,RPL30,SPCS1,CXCR5,KCNJ4,NUBP1,NUP160,NDUFA3,GATA4,YEATS4,FTH1,ZFPL1,PLCD1,SOCS1,SLN,SNX12,APEX2,POU3F4,NPPB,TUBA1B,TJP1,GAR1,ACYP1,PFN1,ARAF,ARL17A,TMSB4X,ARMCX2,TMA7
TF	Factor: SMAD5; motif: GSGGCAGM	TF:M03846	false	4.601402308482861e-11	10.337109793964968	8697	111	45	62700	LY6K,SPAG11B,LIM2,MT1G,RAB38,PMVK,GPX2,SOCS3,BLK,GPR84,KLHL20,APOA4,S100A12,IER2,STUB1,PLA2G4A,CAMP,KCNJ4,NUBP1,NUP160,VPS28,NDUFA3,FOXD1,LRRC37A,GATA4,INSL3,IRX5,FTH1,GNG3,PLCD1,PMAIP1,SOCS1,SNX12,APEX2,NPPB,PLCH2,MAPT,TUBA1B,SNRPE,RPH3AL,ALKBH4,JUNB,ETHE1,ARMCX2,TMA7
TF	Factor: ELK1; motif: NACTTCCGSCGGAAGYN; match class: 1	TF:M03971_1	false	4.747571111402938e-11	10.32352852147065	7290	111	41	62700	SPAG11B,GPX2,SOCS3,BLK,KIF26B,IER2,TMEM160,DUSP2,STUB1,GPKOW,RPL30,GADD45G,COX6B1,KCNJ4,NUP160,CDKN1C,HLA-DRB1,FOXD1,LRRC37A,GATA4,YEATS4,PUF60,IRX5,SMPD2,ZFPL1,GNG3,PMAIP1,SOCS1,APEX2,CTAG2,SNRPE,TJP1,GAR1,ACYP1,JUNB,ETHE1,MDK,PFN1,ARAF,ARL17A,TMA7
TF	Factor: Fli-1; motif: ACCGGAAGYN	TF:M02073	false	4.7538188317006526e-11	10.32295737327926	5968	111	37	62700	ALX1,CKS2,RPS3A,GPR84,KLHL20,APOA4,UQCRH,IER2,TMEM160,TOP3B,PLP2,STUB1,RPL30,SPCS1,COX6B1,NUBP1,NUP160,ABCD1,DHDH,CANX,PUF60,SMPD2,FTH1,UXT,SNX12,APEX2,CTAG2,SNRPE,RAB33A,RPH3AL,ALKBH4,GAR1,ACYP1,PFN1,ARAF,DUSP9,TMA7
TF	Factor: Pax-5; motif: RRMSWGANWYCTNRAGCGKRACSRYNSM; match class: 1	TF:M00144_1	false	4.8371944135185896e-11	10.315406457366233	7295	111	41	62700	LY6K,MT1G,RAB38,PMVK,SOCS3,CKS2,SSX3,NFKBIA,KIF26B,IER2,PLP2,DUSP2,STUB1,GPKOW,RPL30,COX6B1,KCNJ4,CDKN1C,DHDH,NDUFA3,CANX,LRRC37A,PUF60,SMPD2,MYEOV,PLCD1,PMAIP1,APEX2,CTAG2,TUBA1B,RAB33A,TJP1,S100A11,ALKBH4,GAR1,JUNB,ETHE1,MDK,ARAF,TMSB4X,DUSP9
TF	Factor: Oct3; motif: WTATGCGCATAW	TF:M11934	false	4.9749879507677316e-11	10.303207966761757	9840	111	48	62700	SPAG11B,CD1A,LIM2,MT1G,RAB38,GPX2,AREG,BLK,SSX3,RPS3A,APOA4,DUSP2,PLA2G4A,SPCS1,CXCR5,NUBP1,CDKN1C,DHDH,NDUFA3,LRRC37A,PRSS1,INSL3,YEATS4,ZFPL1,UXT,GNG3,PLCD1,PMAIP1,RBFOX2,SLN,SNX12,APEX2,POU3F4,PLCH2,CTAG2,TUBA1B,RAB33A,TJP1,S100A6,S100A11,GAR1,ACYP1,JUNB,CRK,ARAF,TMSB4X,DUSP9,TMA7
TF	Factor: ETV4; motif: ACCGGAAGTN	TF:M03982	false	5.0832733402936687e-11	10.29385653657125	6967	111	40	62700	NENF,BLK,CKS2,RPS3A,KLHL20,APOA4,UQCRH,IER2,TMEM160,TOP3B,PLP2,STUB1,RPL30,SPCS1,COX6B1,NUP160,ABCD1,DHDH,CANX,INSL3,YEATS4,PUF60,SMPD2,FTH1,ZFPL1,UXT,SOCS1,SNX12,CTAG2,SNRPE,TJP1,RPH3AL,ALKBH4,GAR1,ACYP1,CRK,PFN1,ARAF,DUSP9,TMA7
TF	Factor: ZNF436; motif: TCCTCCAGGAAGCCY; match class: 1	TF:M10477_1	false	5.177023354560101e-11	10.285919875826778	9098	111	46	62700	LY6K,SPAG11B,LIM2,PMVK,AREG,SOCS3,BLK,RPS3A,APOA4,NFKBIA,UQCRH,IER2,FTL,CAMP,SPCS1,CXCR5,HNF1A,COX6B1,KCNJ4,VPS28,ABCD1,CDKN1C,NDUFA3,FOXD1,LRRC37A,GATA4,YEATS4,SMPD2,UXT,PCSK1N,MYEOV,PLCD1,PMAIP1,SOCS1,RBFOX2,NPPB,PLCH2,RAB33A,RPH3AL,ALKBH4,MDK,CRK,ARAF,TMSB4X,SPRR1B,MMP9
TF	Factor: NFATc3; motif: NTTTCCRYGGAAAN	TF:M11988	false	5.355059408399797e-11	10.271235706793453	7320	111	41	62700	LY6K,SPAG11B,ALX1,AREG,BLK,SSX3,GPR84,APOA4,S100A12,UQCRH,KIF26B,IER2,MYOT,PLA2G4A,CAMP,COX6B1,CANX,LRRC37A,GATA4,YEATS4,PUF60,SMPD2,FTH1,MYEOV,SOCS1,RBFOX2,SLN,SNX12,NPPB,TUBA1B,TJP1,RPH3AL,ACYP1,JUNB,ETHE1,MDK,PFN1,ARL17A,TMSB4X,SPRR1B,MMP9
TF	Factor: ZBP89; motif: CCCCKCCCCCNN	TF:M07397	false	5.4648262071581947e-11	10.262423644962649	7325	111	41	62700	CCL19,ALX1,RAB38,SOCS3,SSX3,RPS3A,APOA4,NFKBIA,KIF26B,IER2,PLP2,DUSP2,FTL,STUB1,KCNJ4,NUP160,ABCD1,CDKN1C,NDUFA3,GATA4,PUF60,FTH1,ZFPL1,UXT,PCSK1N,GNG3,PLCD1,SOCS1,RBFOX2,PLCH2,CTAG2,RAB33A,TJP1,ALKBH4,JUNB,MDK,PFN1,ARAF,TMSB4X,DUSP9,ARMCX2
TF	Factor: Sp3; motif: GGGGCGGGGSNN	TF:M07615	false	5.468050659119998e-11	10.262167470535386	6985	111	40	62700	ALX1,MT1G,RAB38,GPX2,SOCS3,RPS3A,NFKBIA,KIF26B,IER2,TMEM160,PLP2,DUSP2,FTL,STUB1,GADD45G,KCNJ4,NUBP1,NUP160,VPS28,ABCD1,CDKN1C,NDUFA3,CANX,GATA4,PUF60,ZFPL1,UXT,PCSK1N,GNG3,PLCD1,SOCS1,CTAG2,TUBA1B,TJP1,S100A11,ETHE1,MDK,CRK,PFN1,DUSP9
TF	Factor: MafB; motif: CRCTGACNANN	TF:M03830	false	5.740957068408636e-11	10.241015700828417	7337	111	41	62700	LY6K,LIM2,RAB38,NENF,PMVK,GPX2,AREG,CKS2,SSX3,APOA4,NFKBIA,KIF26B,PLP2,DUSP2,GPKOW,SPCS1,HNF1A,NUP160,HLA-DRB1,CANX,FOXD1,LRRC37A,PRSS1,YEATS4,PUF60,ZFPL1,UXT,GNG3,MYEOV,PMAIP1,PLCH2,TUBA1B,RAB33A,TJP1,S100A6,ALKBH4,ACYP1,JUNB,ETHE1,CRK,PFN1
TF	Factor: Smad4; motif: NCAGACAN	TF:M07368	false	6.071792804532568e-11	10.216683056839763	3936	111	30	62700	LY6K,SPAG11B,CCL19,LIM2,BLK,CKS2,KLHL20,APOA4,CXCR5,HNF1A,VPS28,FOXD1,LRRC37A,PRSS1,PUF60,IRX5,GNG3,SLN,SNX12,POU3F4,NPPB,PLCH2,MAPT,CTAG2,TJP1,RPH3AL,CRK,ARAF,ARMCX2,MMP9
TF	Factor: ESE-1; motif: NSMGGAARTN	TF:M01214	false	6.099489600776509e-11	10.214706504799128	7699	111	42	62700	SPAG11B,SOCS3,CKS2,RPS3A,KLHL20,APOA4,UQCRH,IER2,TOP3B,PLP2,DUSP2,STUB1,PLA2G4A,RPL30,SPCS1,HNF1A,COX6B1,NUBP1,NUP160,VPS28,ABCD1,CANX,YEATS4,PUF60,SMPD2,ZFPL1,UXT,PMAIP1,SOCS1,SNX12,POU3F4,CTAG2,SNRPE,RPH3AL,S100A11,GAR1,ACYP1,JUNB,CRK,PFN1,ARAF,DUSP9
TF	Factor: ESE-1; motif: NSMGGAARTN	TF:M02055	false	6.099489600776509e-11	10.214706504799128	7699	111	42	62700	SPAG11B,SOCS3,CKS2,RPS3A,KLHL20,APOA4,UQCRH,IER2,TOP3B,PLP2,DUSP2,STUB1,PLA2G4A,RPL30,SPCS1,HNF1A,COX6B1,NUBP1,NUP160,VPS28,ABCD1,CANX,YEATS4,PUF60,SMPD2,ZFPL1,UXT,PMAIP1,SOCS1,SNX12,POU3F4,CTAG2,SNRPE,RPH3AL,S100A11,GAR1,ACYP1,JUNB,CRK,PFN1,ARAF,DUSP9
TF	Factor: Oct3; motif: WTATGCGCATAW; match class: 1	TF:M11934_1	false	6.792321425688645e-11	10.167981770629247	9172	111	46	62700	SPAG11B,CD1A,MT1G,RAB38,GPX2,AREG,BLK,SSX3,RPS3A,APOA4,DUSP2,PLA2G4A,SPCS1,CXCR5,NUBP1,CDKN1C,DHDH,NDUFA3,LRRC37A,PRSS1,INSL3,YEATS4,ZFPL1,UXT,GNG3,PLCD1,PMAIP1,RBFOX2,SLN,APEX2,POU3F4,PLCH2,CTAG2,TUBA1B,RAB33A,TJP1,S100A6,S100A11,GAR1,ACYP1,JUNB,CRK,ARAF,TMSB4X,DUSP9,TMA7
TF	Factor: ZNF148; motif: NNCCCCTCCCCC	TF:M12464	false	6.92963273623093e-11	10.159289781961775	7040	111	40	62700	LY6K,CCL19,RAB38,SOCS3,SSX3,NFKBIA,IER2,DUSP2,MYOT,FTL,STUB1,GPKOW,GADD45G,KCNJ4,NUBP1,NUP160,ABCD1,GATA4,IRX5,FTH1,UXT,GNG3,PMAIP1,SOCS1,RBFOX2,SNX12,NPPB,PLCH2,CTAG2,TUBA1B,TJP1,S100A6,S100A11,JUNB,MDK,PFN1,TMSB4X,DUSP9,ARMCX2,MMP9
TF	Factor: SRY; motif: AAACWAM	TF:M00148	false	6.985074617882884e-11	10.155828950185205	9556	111	47	62700	LY6K,CD1A,ALX1,RAB38,PMVK,BLK,CKS2,SSX3,GPR84,KLHL20,NFKBIA,S100A12,IER2,TMEM160,TOP3B,MYOT,GPKOW,PLA2G4A,CXCR5,GADD45G,COX6B1,NUBP1,NUP160,VPS28,HLA-DRB1,NDUFA3,CANX,FOXD1,INSL3,YEATS4,IRX5,ZFPL1,PLCD1,RBFOX2,SLN,POU3F4,POU1F1,NPPB,MAPT,SNRPE,TJP1,S100A11,ETHE1,ARL17A,ARMCX2,TMA7,SPRR1B
TF	Factor: ER71:Pax-5; motif: ACCGGAACYACGCWTSANTG; match class: 1	TF:M08266_1	false	7.07819440055363e-11	10.150077513762882	9184	111	46	62700	LIM2,RAB38,CKS2,RPS3A,KLHL20,UQCRH,KIF26B,TOP3B,PLP2,DUSP2,STUB1,RPL30,SPCS1,GADD45G,COX6B1,KCNJ4,NUBP1,NUP160,ABCD1,CDKN1C,CANX,FOXD1,LRRC37A,PUF60,IRX5,SMPD2,FTH1,PCSK1N,PLCD1,SOCS1,APEX2,PLCH2,CTAG2,SNRPE,TJP1,S100A6,S100A11,ALKBH4,ACYP1,JUNB,ETHE1,PFN1,ARAF,ARL17A,DUSP9,TMA7
TF	Factor: nerf; motif: YRNCAGGAAGYRGSTBDS	TF:M00531	false	7.96520126690982e-11	10.098803245851052	7764	111	42	62700	SPAG11B,CCL19,GPX2,AREG,CKS2,GPR84,KLHL20,KIF26B,IER2,DUSP2,STUB1,RPL30,CXCR5,COX6B1,VPS28,DHDH,CANX,GATA4,YEATS4,FTH1,PCSK1N,GNG3,PLCD1,PMAIP1,SNX12,APEX2,POU3F4,POU1F1,NPPB,PLCH2,CTAG2,SNRPE,RAB33A,RPH3AL,S100A6,ALKBH4,GAR1,JUNB,MDK,PFN1,TMA7,SPRR1B
TF	Factor: SP1; motif: NCCCCKCCCCC	TF:M07226	false	8.259305445647007e-11	10.083056472510801	8488	111	44	62700	CCL19,ALX1,MT1G,RAB38,SOCS3,RPS3A,NFKBIA,KIF26B,IER2,PLP2,DUSP2,FTL,STUB1,GADD45G,KCNJ4,NUBP1,NUP160,ABCD1,CDKN1C,NDUFA3,CANX,GATA4,PUF60,FTH1,ZFPL1,UXT,PCSK1N,GNG3,PLCD1,PMAIP1,SOCS1,RBFOX2,PLCH2,CTAG2,TUBA1B,TJP1,S100A11,JUNB,MDK,CRK,PFN1,TMSB4X,DUSP9,ARMCX2
TF	Factor: ELF1; motif: AACCCGGAAGTR	TF:M03966	false	8.259305445647007e-11	10.083056472510801	6744	111	39	62700	LIM2,MT1G,NENF,BLK,RPS3A,KLHL20,APOA4,UQCRH,IER2,TOP3B,STUB1,RPL30,SPCS1,HNF1A,NUP160,VPS28,ABCD1,CANX,INSL3,YEATS4,SMPD2,ZFPL1,UXT,SLN,SNX12,POU3F4,NPPB,CTAG2,SNRPE,RPH3AL,S100A11,GAR1,ACYP1,JUNB,ETHE1,PFN1,ARL17A,DUSP9,TMA7
TF	Factor: Erg; motif: NACCGGAARYN	TF:M11392	false	8.305260178350733e-11	10.080646757884214	8856	111	45	62700	ALX1,NENF,BLK,CKS2,RPS3A,KLHL20,APOA4,UQCRH,IER2,TMEM160,TOP3B,PLP2,STUB1,RPL30,SPCS1,GADD45G,COX6B1,NUBP1,NUP160,ABCD1,DHDH,CANX,INSL3,YEATS4,PUF60,SMPD2,FTH1,ZFPL1,UXT,SOCS1,SNX12,CTAG2,TUBA1B,SNRPE,TJP1,RPH3AL,ALKBH4,GAR1,ACYP1,MDK,CRK,PFN1,ARAF,DUSP9,TMA7
TF	Factor: RELB; motif: NNATTCCCCNN	TF:M09784	false	8.849458796634283e-11	10.053083288491141	5469	111	35	62700	SPAG11B,CCL19,BLK,RPS3A,GPR84,KLHL20,APOA4,NFKBIA,S100A12,IER2,DUSP2,NUP160,ABCD1,HLA-DRB1,NDUFA3,CANX,LRRC37A,GATA4,PRSS1,PUF60,SMPD2,MYEOV,PLCD1,SLN,NPPB,CTAG2,SNRPE,S100A6,GAR1,ACYP1,ARL17A,TMSB4X,ARMCX2,SPRR1B,MMP9
TF	Factor: LF-A1; motif: GGGSTCWR; match class: 1	TF:M00646_1	false	9.197430621833526e-11	10.036333479459707	6437	111	38	62700	LY6K,CCL19,RAB38,NENF,GPX2,SOCS3,CKS2,SSX3,RPS3A,NFKBIA,IER2,TMEM160,TOP3B,DUSP2,GPKOW,KCNJ4,NUBP1,NUP160,VPS28,CDKN1C,FOXD1,GATA4,ZFPL1,MYEOV,PLCD1,PMAIP1,SOCS1,APEX2,PLCH2,MAPT,CTAG2,TUBA1B,RAB33A,JUNB,ETHE1,CRK,ARMCX2,MMP9
TF	Factor: nerf; motif: NNNCCGGAAGTGN	TF:M09901	false	9.27031335472431e-11	10.032905585604414	5479	111	35	62700	NENF,BLK,CKS2,RPS3A,KLHL20,APOA4,UQCRH,IER2,TMEM160,STUB1,RPL30,SPCS1,COX6B1,NUP160,ABCD1,INSL3,YEATS4,PUF60,SMPD2,FTH1,ZFPL1,UXT,SOCS1,SNX12,CTAG2,SNRPE,TJP1,RPH3AL,ALKBH4,GAR1,ACYP1,PFN1,ARAF,DUSP9,TMA7
TF	Factor: CP2/LBP-1c/LSF; motif: GCTGGNTNGNNCYNG	TF:M00947	false	9.505907612737303e-11	10.022006410898967	8526	111	44	62700	LY6K,CCL19,LIM2,MT1G,NENF,AREG,SOCS3,CKS2,UQCRH,KIF26B,IER2,PLP2,DUSP2,STUB1,RPL30,HNF1A,COX6B1,KCNJ4,NUBP1,VPS28,ABCD1,CDKN1C,HLA-DRB1,LRRC37A,GATA4,SMPD2,FTH1,ZFPL1,MYEOV,PMAIP1,SOCS1,RBFOX2,POU3F4,NPPB,PLCH2,CTAG2,SNRPE,TJP1,RPH3AL,JUNB,CRK,TMSB4X,DUSP9,MMP9
TF	Factor: NFATc2; motif: NTTTCCGCGGAAAN; match class: 1	TF:M11983_1	false	9.59526984997231e-11	10.017942806993547	7462	111	41	62700	LY6K,SPAG11B,ALX1,PMVK,BLK,CKS2,SSX3,NFKBIA,UQCRH,KIF26B,IER2,MYOT,CAMP,SPCS1,CXCR5,GADD45G,COX6B1,NUBP1,CANX,LRRC37A,GATA4,YEATS4,PUF60,FTH1,MYEOV,SOCS1,RBFOX2,SLN,SNX12,NPPB,TUBA1B,TJP1,RPH3AL,ALKBH4,ACYP1,ETHE1,MDK,PFN1,ARL17A,TMSB4X,SPRR1B
TF	Factor: CSX; motif: NNCACTTGNRN	TF:M02108	false	9.756486034164309e-11	10.010706572780427	7122	111	40	62700	LY6K,SPAG11B,LIM2,MT1G,RAB38,NENF,CKS2,SSX3,GPR84,NFKBIA,UQCRH,IER2,TMEM160,TOP3B,PLP2,CAMP,RPL30,COX6B1,NUBP1,NUP160,HLA-DRB1,INSL3,YEATS4,SMPD2,PCSK1N,GNG3,PMAIP1,SLN,APEX2,POU3F4,TJP1,ACYP1,JUNB,MDK,CRK,TMSB4X,DUSP9,TMA7,SPRR1B,MMP9
TF	Factor: FXR; motif: NAGGTCAWNKN	TF:M08953	false	9.869108787881806e-11	10.005722063741759	4883	111	33	62700	LY6K,LIM2,NENF,GPX2,RPS3A,NFKBIA,UQCRH,TMEM160,TOP3B,DUSP2,MYOT,CAMP,HNF1A,GADD45G,CDKN1C,HLA-DRB1,NDUFA3,CANX,GATA4,PRSS1,INSL3,PCSK1N,GNG3,NPPB,MAPT,TJP1,S100A11,ACYP1,PFN1,ARAF,ARL17A,TMA7,SPRR1B
TF	Factor: AP-2gamma; motif: NTGSCCTGRGGSNN	TF:M09591	false	1.0330895372102425e-10	9.985862036823852	8549	111	44	62700	LY6K,LIM2,MT1G,NENF,CKS2,KLHL20,NFKBIA,UQCRH,KIF26B,IER2,PLP2,DUSP2,FTL,GPKOW,CAMP,RPL30,CXCR5,HNF1A,NUP160,VPS28,ABCD1,LRRC37A,GATA4,PRSS1,INSL3,SMPD2,FTH1,MYEOV,PLCD1,SNX12,NPPB,PLCH2,CTAG2,RAB33A,S100A11,ACYP1,JUNB,ETHE1,MDK,CRK,PFN1,ARL17A,TMSB4X,MMP9
TF	Factor: CPBP; motif: GNNRGGGHGGGGNNGGGRN; match class: 1	TF:M09973_1	false	1.0534941560745424e-10	9.977367869160407	6802	111	39	62700	ALX1,RAB38,NENF,GPX2,SOCS3,NFKBIA,KIF26B,IER2,DUSP2,STUB1,GADD45G,KCNJ4,NUBP1,NUP160,ABCD1,CDKN1C,LRRC37A,GATA4,PUF60,IRX5,FTH1,ZFPL1,PCSK1N,PLCD1,PMAIP1,SOCS1,RBFOX2,CTAG2,TUBA1B,TJP1,S100A6,S100A11,ETHE1,MDK,PFN1,TMSB4X,DUSP9,ARMCX2,MMP9
TF	Factor: STAT3; motif: NNTTCCRGGAANNNNN	TF:M01595	false	1.122768046060471e-10	9.949709955867565	7852	111	42	62700	CD1A,LIM2,MT1G,AREG,SOCS3,KLHL20,NFKBIA,KIF26B,TMEM160,PLP2,CAMP,SPCS1,CXCR5,HNF1A,GADD45G,NUP160,HLA-DRB1,NDUFA3,CANX,LRRC37A,PUF60,IRX5,PMAIP1,SOCS1,RBFOX2,SLN,POU3F4,NPPB,TUBA1B,SNRPE,RAB33A,TJP1,RPH3AL,S100A6,S100A11,CRK,PFN1,ARAF,ARL17A,DUSP9,ARMCX2,TMA7
TF	Factor: SREBP; motif: VNNVTCACCCYA	TF:M00776	false	1.1522110460580487e-10	9.938467965579669	6489	111	38	62700	CD1A,CCL19,MT1G,PMVK,SSX3,RPS3A,GPR84,S100A12,TOP3B,PLP2,FTL,GPKOW,RPL30,SPCS1,CXCR5,NUBP1,NDUFA3,YEATS4,PUF60,FTH1,ZFPL1,UXT,GNG3,PLCD1,POU3F4,NPPB,PLCH2,CTAG2,RAB33A,TJP1,S100A6,JUNB,PFN1,ARL17A,TMSB4X,ARMCX2,TMA7,SPRR1B
TF	Factor: AhR:Arnt; motif: GRGKATYGCGTGMCWNSCC	TF:M00237	false	1.1556963209717915e-10	9.937156269247993	6490	111	38	62700	LY6K,LIM2,RAB38,PMVK,SOCS3,APOA4,UQCRH,KIF26B,TOP3B,PLP2,FTL,STUB1,HNF1A,VPS28,ABCD1,NDUFA3,FOXD1,LRRC37A,GATA4,YEATS4,PUF60,SMPD2,PCSK1N,GNG3,MYEOV,PMAIP1,SOCS1,SNX12,PLCH2,CTAG2,TUBA1B,SNRPE,RAB33A,TJP1,ACYP1,ETHE1,ARL17A,TMA7
TF	Factor: NFATc2; motif: NTTTCCGCGGAAAN	TF:M11983	false	1.20835892868654e-10	9.917804044527466	8228	111	43	62700	LY6K,SPAG11B,ALX1,PMVK,AREG,BLK,CKS2,SSX3,NFKBIA,UQCRH,KIF26B,IER2,MYOT,CAMP,SPCS1,CXCR5,GADD45G,COX6B1,NUBP1,NUP160,CANX,LRRC37A,GATA4,YEATS4,PUF60,FTH1,MYEOV,SOCS1,RBFOX2,SLN,SNX12,NPPB,TUBA1B,TJP1,RPH3AL,ALKBH4,ACYP1,ETHE1,MDK,PFN1,ARL17A,TMSB4X,SPRR1B
TF	Factor: GKLF; motif: GCCMCRCCCNNN; match class: 1	TF:M01588_1	false	1.241512834782033e-10	9.906048786342039	4058	111	30	62700	MT1G,PMVK,CKS2,NFKBIA,IER2,TMEM160,PLP2,DUSP2,STUB1,NUBP1,NUP160,ABCD1,CDKN1C,CANX,LRRC37A,GATA4,PUF60,FTH1,ZFPL1,UXT,MYEOV,PLCD1,SOCS1,TUBA1B,TJP1,MDK,CRK,PFN1,TMSB4X,DUSP9
TF	Factor: PPARalpha; motif: NWSTRGGNSAAAGGTCA	TF:M10037	false	1.250878646967859e-10	9.902784821008904	6180	111	37	62700	CCL19,LIM2,PMVK,GPX2,AREG,RPS3A,GPR84,UQCRH,IER2,MYOT,CAMP,RPL30,HNF1A,VPS28,CDKN1C,DHDH,NDUFA3,CANX,FOXD1,GATA4,INSL3,IRX5,ZFPL1,UXT,MYEOV,APEX2,NPPB,TUBA1B,RPH3AL,ACYP1,ETHE1,MDK,PFN1,TMSB4X,DUSP9,TMA7,SPRR1B
TF	Factor: SP4; motif: NWRGCCACGCCCMCTYN	TF:M03922	false	1.258792807647491e-10	9.900045747175984	6182	111	37	62700	LY6K,SOCS3,BLK,CKS2,RPS3A,NFKBIA,UQCRH,IER2,TMEM160,PLP2,STUB1,COX6B1,KCNJ4,NUBP1,NUP160,VPS28,ABCD1,CDKN1C,DHDH,LRRC37A,GATA4,PUF60,IRX5,ZFPL1,UXT,PLCD1,SOCS1,SLN,APEX2,PLCH2,CTAG2,TJP1,ALKBH4,MDK,CRK,PFN1,DUSP9
TF	Factor: Elf-1; motif: NAMCCGGAAGTN	TF:M11447	false	1.258792807647491e-10	9.900045747175984	7882	111	42	62700	MT1G,NENF,SOCS3,BLK,CKS2,RPS3A,KLHL20,APOA4,UQCRH,IER2,TMEM160,TOP3B,PLP2,STUB1,RPL30,SPCS1,COX6B1,NUP160,ABCD1,INSL3,YEATS4,PUF60,SMPD2,FTH1,ZFPL1,UXT,SOCS1,SNX12,APEX2,CTAG2,SNRPE,RAB33A,TJP1,RPH3AL,ALKBH4,GAR1,ACYP1,JUNB,PFN1,ARAF,DUSP9,TMA7
TF	Factor: PEA3; motif: RCCGGAAGYN	TF:M02066	false	1.3031091156334355e-10	9.885019217185796	7193	111	40	62700	CKS2,RPS3A,KLHL20,APOA4,UQCRH,IER2,TMEM160,TOP3B,PLP2,STUB1,RPL30,SPCS1,GADD45G,COX6B1,NUBP1,NUP160,ABCD1,DHDH,CANX,YEATS4,PUF60,SMPD2,FTH1,ZFPL1,UXT,SOCS1,SNX12,APEX2,CTAG2,SNRPE,TJP1,RPH3AL,ALKBH4,GAR1,ACYP1,CRK,PFN1,ARAF,DUSP9,TMA7
TF	Factor: YY1; motif: GCCGCCATNTTGNNNNNGGNCN	TF:M04696	false	1.3165395752170696e-10	9.880566081457218	7894	111	42	62700	CD1A,CCL19,RAB38,NENF,PMVK,SSX3,APOA4,NFKBIA,UQCRH,KIF26B,TMEM160,STUB1,GPKOW,CAMP,RPL30,HNF1A,NUP160,VPS28,HLA-DRB1,NDUFA3,CANX,LRRC37A,INSL3,PUF60,IRX5,FTH1,ZFPL1,UXT,GNG3,MYEOV,SNX12,NPPB,S100A6,GAR1,JUNB,MDK,CRK,PFN1,ARAF,ARL17A,TMSB4X,TMA7
TF	Factor: Dlx-5; motif: NTCRTTAN	TF:M10612	false	1.3193947977660863e-10	9.879625232629325	8253	111	43	62700	LY6K,ALX1,NENF,PMVK,GPX2,AREG,BLK,CKS2,RPS3A,GPR84,IER2,TMEM160,TOP3B,MYOT,GPKOW,RPL30,CXCR5,HNF1A,COX6B1,DHDH,FOXD1,GATA4,INSL3,GNG3,MYEOV,PLCD1,PMAIP1,RBFOX2,SLN,SNX12,POU1F1,PLCH2,MAPT,TUBA1B,RAB33A,ALKBH4,GAR1,ACYP1,ETHE1,ARAF,ARL17A,SPRR1B,MMP9
TF	Factor: Dlx-7; motif: NTCRTTAN	TF:M10603	false	1.3193947977660863e-10	9.879625232629325	8253	111	43	62700	LY6K,ALX1,NENF,PMVK,GPX2,AREG,BLK,CKS2,RPS3A,GPR84,IER2,TMEM160,TOP3B,MYOT,GPKOW,RPL30,CXCR5,HNF1A,COX6B1,DHDH,FOXD1,GATA4,INSL3,GNG3,MYEOV,PLCD1,PMAIP1,RBFOX2,SLN,SNX12,POU1F1,PLCH2,MAPT,TUBA1B,RAB33A,ALKBH4,GAR1,ACYP1,ETHE1,ARAF,ARL17A,SPRR1B,MMP9
TF	Factor: ZNF300; motif: SWGGGGGSN; match class: 1	TF:M07486_1	false	1.3214747076126665e-10	9.878941144639247	7544	111	41	62700	LY6K,LIM2,NENF,PMVK,APOA4,NFKBIA,KIF26B,TMEM160,DUSP2,STUB1,GPKOW,CAMP,HNF1A,GADD45G,KCNJ4,NUBP1,NUP160,CDKN1C,NDUFA3,FOXD1,LRRC37A,PRSS1,INSL3,IRX5,PCSK1N,PLCD1,SOCS1,POU3F4,PLCH2,CTAG2,TJP1,RPH3AL,S100A6,ALKBH4,ACYP1,JUNB,MDK,PFN1,DUSP9,ARMCX2,MMP9
TF	Factor: GR; motif: RGNACANKNTGTNCY	TF:M09625	false	1.3424124728573548e-10	9.872114021303846	9365	111	46	62700	LY6K,SPAG11B,CD1A,ALX1,LIM2,PMVK,AREG,APOA4,NFKBIA,S100A12,PLP2,FTL,STUB1,CAMP,CXCR5,KCNJ4,NUBP1,NUP160,VPS28,DHDH,CANX,FOXD1,GATA4,YEATS4,SMPD2,ZFPL1,UXT,PCSK1N,GNG3,PLCD1,PMAIP1,SOCS1,NPPB,PLCH2,CTAG2,TUBA1B,SNRPE,TJP1,RPH3AL,S100A6,ACYP1,JUNB,ETHE1,CRK,TMA7,MMP9
TF	Factor: Msx-1; motif: CNGTAWNTG	TF:M00394	false	1.4004878909141523e-10	9.853720641879256	9002	111	45	62700	CCL19,GPX2,BLK,SSX3,KLHL20,APOA4,TMEM160,TOP3B,PLP2,CAMP,CXCR5,HNF1A,GADD45G,COX6B1,NUBP1,NUP160,VPS28,HLA-DRB1,NDUFA3,CANX,YEATS4,IRX5,FTH1,ZFPL1,PCSK1N,GNG3,PLCD1,PMAIP1,RBFOX2,SLN,APEX2,POU1F1,PLCH2,MAPT,CTAG2,SNRPE,S100A11,ALKBH4,GAR1,JUNB,CRK,ARAF,ARL17A,TMSB4X,MMP9
TF	Factor: AP-2; motif: NNGCCTK	TF:M01859	false	1.4043369579933923e-10	9.852528674656785	7912	111	42	62700	CCL19,ALX1,LIM2,MT1G,RAB38,NENF,PMVK,AREG,CKS2,SSX3,RPS3A,GPR84,S100A12,IER2,TMEM160,TOP3B,DUSP2,MYOT,FTL,CAMP,RPL30,HNF1A,COX6B1,NUBP1,HLA-DRB1,LRRC37A,GATA4,ZFPL1,UXT,PCSK1N,SLN,CTAG2,TUBA1B,S100A6,S100A11,GAR1,ACYP1,MDK,PFN1,TMSB4X,ARMCX2,MMP9
TF	Factor: Elf-1; motif: NANCCGGAAGTN	TF:M11449	false	1.4174660739904846e-10	9.848487326830151	4367	111	31	62700	CCL19,LIM2,NENF,BLK,KLHL20,APOA4,UQCRH,IER2,TOP3B,STUB1,SPCS1,COX6B1,NUP160,ABCD1,INSL3,SMPD2,ZFPL1,UXT,SLN,SNX12,POU3F4,CTAG2,SNRPE,RPH3AL,GAR1,ACYP1,PFN1,ARAF,ARL17A,DUSP9,TMA7
TF	Factor: LBP-1; motif: CAGCTGS	TF:M00644	false	1.4317018140402616e-10	9.84414742476681	9009	111	45	62700	SPAG11B,CCL19,MT1G,RAB38,NENF,PMVK,SOCS3,BLK,MYOT,FTL,RPL30,SPCS1,CXCR5,HNF1A,GADD45G,COX6B1,KCNJ4,VPS28,ABCD1,CDKN1C,FOXD1,PRSS1,PUF60,SMPD2,FTH1,GNG3,MYEOV,PLCD1,PMAIP1,SOCS1,RBFOX2,SLN,APEX2,POU3F4,PLCH2,TUBA1B,RAB33A,S100A6,ALKBH4,ACYP1,JUNB,ETHE1,MDK,ARMCX2,MMP9
TF	Factor: DP-1; motif: NRNNGGCGGGAANN	TF:M10098	false	1.467007196502019e-10	9.833567755690835	7224	111	40	62700	LY6K,NENF,PMVK,SSX3,NFKBIA,IER2,TOP3B,FTL,STUB1,GPKOW,RPL30,CXCR5,GADD45G,COX6B1,KCNJ4,NUBP1,NUP160,CDKN1C,DHDH,CANX,INSL3,YEATS4,IRX5,FTH1,ZFPL1,MYEOV,PLCD1,PMAIP1,SOCS1,PLCH2,MAPT,TUBA1B,SNRPE,TJP1,S100A6,MDK,PFN1,ARAF,DUSP9,ARMCX2
TF	Factor: FKLF; motif: BGGGNGGVMD	TF:M01837	false	1.474434101673834e-10	9.831374633026707	5579	111	35	62700	LY6K,CKS2,NFKBIA,UQCRH,KIF26B,IER2,DUSP2,STUB1,GADD45G,KCNJ4,NUP160,ABCD1,CDKN1C,DHDH,NDUFA3,FOXD1,INSL3,YEATS4,PUF60,IRX5,SMPD2,FTH1,MYEOV,PMAIP1,SOCS1,RBFOX2,TUBA1B,TJP1,S100A6,S100A11,ALKBH4,GAR1,MDK,PFN1,DUSP9
TF	Factor: Elk-1; motif: NAAACMGGAAGTNCVH	TF:M00007	false	1.6417075568519314e-10	9.784704202732327	5919	111	36	62700	CCL19,NENF,AREG,BLK,CKS2,APOA4,NFKBIA,UQCRH,DUSP2,STUB1,CAMP,KCNJ4,ABCD1,DHDH,CANX,PRSS1,YEATS4,PUF60,IRX5,SMPD2,FTH1,ZFPL1,SOCS1,POU3F4,CTAG2,TUBA1B,SNRPE,S100A11,GAR1,ACYP1,JUNB,PFN1,ARAF,ARL17A,TMSB4X,ARMCX2
TF	Factor: PEA3; motif: NACCGGAAGTN; match class: 1	TF:M11427_1	false	1.6694570497746587e-10	9.77742474958703	4689	111	32	62700	SOCS3,CKS2,RPS3A,KLHL20,IER2,TMEM160,TOP3B,FTL,STUB1,RPL30,SPCS1,COX6B1,ABCD1,CANX,INSL3,YEATS4,PUF60,SMPD2,ZFPL1,UXT,SOCS1,APEX2,CTAG2,SNRPE,RAB33A,RPH3AL,ALKBH4,GAR1,JUNB,PFN1,DUSP9,TMA7
TF	Factor: GCMa; motif: RTGCGGGTN; match class: 1	TF:M11595_1	false	1.7174829118669875e-10	9.765107575269164	5929	111	36	62700	CCL19,RAB38,NENF,SOCS3,BLK,SSX3,RPS3A,APOA4,S100A12,UQCRH,KIF26B,IER2,FTL,GADD45G,COX6B1,NUP160,ABCD1,HLA-DRB1,GATA4,IRX5,SMPD2,FTH1,UXT,PCSK1N,PLCD1,POU3F4,NPPB,MAPT,CTAG2,RAB33A,MDK,CRK,TMSB4X,DUSP9,ARMCX2,MMP9
TF	Factor: Elk-1; motif: RCCGGAAGTGN	TF:M09904	false	1.730297513221912e-10	9.761879216384688	8326	111	43	62700	NENF,SOCS3,BLK,CKS2,RPS3A,KLHL20,APOA4,UQCRH,IER2,TMEM160,PLP2,STUB1,RPL30,SPCS1,GADD45G,COX6B1,NUP160,VPS28,ABCD1,CANX,INSL3,YEATS4,PUF60,SMPD2,FTH1,ZFPL1,UXT,SOCS1,SNX12,POU3F4,CTAG2,SNRPE,TJP1,RPH3AL,ALKBH4,GAR1,ACYP1,JUNB,CRK,PFN1,ARAF,DUSP9,TMA7
TF	Factor: mbnl2; motif: NYGCYTYGCTTN	TF:M12135	false	1.7454833618155322e-10	9.758084286584058	5933	111	36	62700	LY6K,LIM2,SSX3,RPS3A,APOA4,UQCRH,TMEM160,DUSP2,FTL,STUB1,RPL30,GADD45G,COX6B1,VPS28,ABCD1,DHDH,CANX,GATA4,PRSS1,IRX5,FTH1,PCSK1N,GNG3,MYEOV,SNX12,APEX2,POU3F4,TJP1,RPH3AL,GAR1,MDK,PFN1,ARAF,TMSB4X,DUSP9,MMP9
TF	Factor: YY1; motif: CAANATGGCGGC	TF:M10436	false	1.794738377061502e-10	9.745998850528306	8336	111	43	62700	NENF,SSX3,RPS3A,APOA4,S100A12,UQCRH,IER2,TOP3B,PLP2,DUSP2,STUB1,GPKOW,RPL30,SPCS1,HNF1A,NUP160,VPS28,HLA-DRB1,NDUFA3,FOXD1,INSL3,PUF60,SMPD2,FTH1,ZFPL1,UXT,PCSK1N,SLN,SNX12,APEX2,NPPB,CTAG2,RAB33A,S100A6,ALKBH4,ETHE1,CRK,PFN1,ARAF,ARL17A,TMSB4X,ARMCX2,TMA7
TF	Factor: AP-2; motif: SNNNCCNCAGGCN	TF:M00915	false	1.8942340115855152e-10	9.722566369755974	9846	111	47	62700	LY6K,LIM2,NENF,CKS2,APOA4,NFKBIA,UQCRH,KIF26B,IER2,TMEM160,TOP3B,PLP2,DUSP2,STUB1,GPKOW,SPCS1,GADD45G,KCNJ4,ABCD1,CDKN1C,CANX,FOXD1,GATA4,PRSS1,PUF60,IRX5,ZFPL1,GNG3,MYEOV,PLCD1,SOCS1,SLN,SNX12,POU3F4,NPPB,PLCH2,CTAG2,TUBA1B,RAB33A,TJP1,RPH3AL,S100A6,JUNB,MDK,CRK,PFN1,ARL17A
TF	Factor: NF-1A; motif: NGCCARN	TF:M03554	false	1.908983299831477e-10	9.719197870884887	5015	111	33	62700	SPAG11B,CCL19,LIM2,RAB38,GPX2,BLK,GPR84,APOA4,TOP3B,PLP2,DUSP2,PLA2G4A,CAMP,CXCR5,HNF1A,LRRC37A,PRSS1,YEATS4,IRX5,PCSK1N,PMAIP1,SLN,SNX12,POU1F1,PLCH2,RAB33A,TJP1,RPH3AL,S100A6,MDK,CRK,SPRR1B,MMP9
TF	Factor: YY1; motif: GCCGCCATTTTG	TF:M02044	false	1.9234671718010273e-10	9.715915221484709	6280	111	37	62700	CCL19,RAB38,NENF,PMVK,SSX3,RPS3A,NFKBIA,S100A12,UQCRH,MYOT,STUB1,GPKOW,HNF1A,NUP160,VPS28,HLA-DRB1,NDUFA3,LRRC37A,INSL3,PUF60,IRX5,FTH1,ZFPL1,UXT,PCSK1N,SNX12,NPPB,TUBA1B,SNRPE,S100A6,GAR1,CRK,PFN1,ARAF,ARL17A,TMSB4X,TMA7
TF	Factor: Sp2; motif: NTAAGYCCCGCCCMCTN	TF:M12156	false	2.0245393968068193e-10	9.693673767599282	4433	111	31	62700	LY6K,SOCS3,IER2,TMEM160,PLP2,DUSP2,STUB1,CAMP,NUBP1,NUP160,ABCD1,CDKN1C,DHDH,CANX,LRRC37A,SMPD2,FTH1,ZFPL1,UXT,MYEOV,PLCD1,PMAIP1,SOCS1,APEX2,PLCH2,TJP1,S100A6,JUNB,MDK,PFN1,DUSP9
TF	Factor: pax-2; motif: NSGTCACGCWTSANYGMNYN	TF:M11876	false	2.1332190106628674e-10	9.670964554658582	6303	111	37	62700	SPAG11B,CD1A,MT1G,RAB38,PMVK,KIF26B,IER2,PLP2,STUB1,CAMP,SPCS1,KCNJ4,NUBP1,CDKN1C,DHDH,CANX,GATA4,PUF60,SMPD2,UXT,MYEOV,PLCD1,RBFOX2,SLN,POU3F4,NPPB,PLCH2,MAPT,TUBA1B,SNRPE,RAB33A,RPH3AL,S100A6,JUNB,ETHE1,ARL17A,SPRR1B
TF	Factor: SREBP-1; motif: RTCRCGTGAY; match class: 1	TF:M11081_1	false	2.159460441609678e-10	9.665654747230276	8025	111	42	62700	LY6K,SPAG11B,ALX1,MT1G,NENF,PMVK,GPX2,APOA4,IER2,TOP3B,DUSP2,MYOT,FTL,PLA2G4A,CAMP,RPL30,HNF1A,GADD45G,KCNJ4,NUBP1,CANX,GATA4,INSL3,PUF60,UXT,MYEOV,SOCS1,SLN,NPPB,PLCH2,MAPT,CTAG2,SNRPE,RAB33A,TJP1,RPH3AL,S100A6,GAR1,JUNB,PFN1,ARMCX2,TMA7
TF	Factor: FOXM1; motif: NAGASTGATTA	TF:M04611	false	2.1606876308145183e-10	9.66540801424552	9503	111	46	62700	LY6K,SPAG11B,CD1A,ALX1,MT1G,RAB38,AREG,CKS2,SSX3,RPS3A,GPR84,KLHL20,NFKBIA,S100A12,TOP3B,MYOT,FTL,GPKOW,PLA2G4A,CXCR5,HNF1A,COX6B1,NDUFA3,FOXD1,LRRC37A,PRSS1,YEATS4,SMPD2,UXT,MYEOV,PLCD1,RBFOX2,SLN,SNX12,POU3F4,MAPT,SNRPE,S100A11,ALKBH4,GAR1,ETHE1,ARL17A,ARMCX2,TMA7,SPRR1B,MMP9
TF	Factor: TFAP2C; motif: NGCCCNNRGGCA; match class: 1	TF:M04152_1	false	2.1606876308145183e-10	9.66540801424552	5661	111	35	62700	LY6K,SPAG11B,NENF,GPX2,AREG,SOCS3,KLHL20,APOA4,UQCRH,KIF26B,PLP2,DUSP2,FTL,STUB1,ABCD1,CDKN1C,FOXD1,GATA4,PRSS1,SMPD2,FTH1,ZFPL1,PLCD1,SOCS1,APEX2,PLCH2,TUBA1B,TJP1,S100A11,ALKBH4,JUNB,ETHE1,MDK,CRK,TMSB4X
TF	Factor: Pax-3; motif: NNNNNNCGTCACGSTYNNNNN; match class: 1	TF:M00327_1	false	2.2390290961506613e-10	9.6499402627338	6986	111	39	62700	LY6K,SPAG11B,ALX1,LIM2,RAB38,PMVK,SOCS3,CKS2,RPS3A,NFKBIA,KIF26B,PLP2,FTL,GPKOW,RPL30,SPCS1,COX6B1,KCNJ4,NUBP1,CDKN1C,NDUFA3,CANX,GATA4,PCSK1N,MYEOV,PMAIP1,SLN,POU3F4,PLCH2,MAPT,CTAG2,TUBA1B,SNRPE,S100A6,ACYP1,ETHE1,MDK,ARAF,ARMCX2
TF	Factor: DEC1; motif: GTCACGTGAC	TF:M11073	false	2.288705302815277e-10	9.64041012414529	6653	111	38	62700	ALX1,LIM2,NENF,PMVK,GPX2,SSX3,APOA4,S100A12,TOP3B,PLP2,DUSP2,MYOT,PLA2G4A,CAMP,RPL30,COX6B1,KCNJ4,NUBP1,VPS28,CDKN1C,CANX,GATA4,PRSS1,PUF60,FTH1,SLN,PLCH2,MAPT,CTAG2,S100A6,S100A11,ALKBH4,GAR1,JUNB,CRK,PFN1,ARMCX2,TMA7
TF	Factor: T3R-beta; motif: RTGACCTYACRTGACCTYA	TF:M11819	false	2.331445350989003e-10	9.632374759940166	6996	111	39	62700	CD1A,ALX1,MT1G,GPX2,SSX3,GPR84,APOA4,NFKBIA,KIF26B,TMEM160,TOP3B,DUSP2,MYOT,CAMP,RPL30,SPCS1,CXCR5,GADD45G,COX6B1,KCNJ4,VPS28,HLA-DRB1,CANX,INSL3,PUF60,PCSK1N,GNG3,PMAIP1,SOCS1,RBFOX2,SLN,POU3F4,MAPT,RAB33A,S100A6,S100A11,ALKBH4,CRK,ARMCX2
TF	Factor: JunB; motif: GATGACGTCAYC	TF:M11273	false	2.3948587572864354e-10	9.620720095084467	9155	111	45	62700	LY6K,SPAG11B,ALX1,RAB38,PMVK,GPX2,AREG,BLK,CKS2,SSX3,RPS3A,GPR84,S100A12,IER2,PLP2,STUB1,PLA2G4A,CAMP,SPCS1,CXCR5,COX6B1,NUBP1,DHDH,HLA-DRB1,FOXD1,LRRC37A,PRSS1,YEATS4,PUF60,ZFPL1,UXT,PCSK1N,PLCD1,POU3F4,POU1F1,SNRPE,TJP1,S100A6,S100A11,ALKBH4,ACYP1,ETHE1,ARL17A,TMSB4X,TMA7
TF	Factor: Erm; motif: NRCMGGAAGTN	TF:M11422	false	2.4133762436423046e-10	9.617374966611717	4762	111	32	62700	CCL19,CKS2,KLHL20,APOA4,UQCRH,IER2,DUSP2,STUB1,RPL30,SPCS1,COX6B1,NUP160,VPS28,ABCD1,CANX,PUF60,IRX5,SMPD2,FTH1,ZFPL1,SOCS1,POU3F4,CTAG2,SNRPE,TJP1,RPH3AL,ALKBH4,GAR1,ACYP1,PFN1,ARAF,DUSP9
TF	Factor: WT1; motif: SMCNCCNSC	TF:M01118	false	2.4133762436423046e-10	9.617374966611717	7005	111	39	62700	LY6K,CCL19,ALX1,RAB38,NENF,CKS2,NFKBIA,KIF26B,IER2,PLP2,DUSP2,FTL,STUB1,GPKOW,KCNJ4,NUP160,ABCD1,CANX,FOXD1,GATA4,FTH1,ZFPL1,PCSK1N,GNG3,PMAIP1,SOCS1,RBFOX2,SNX12,PLCH2,TJP1,S100A11,ALKBH4,JUNB,MDK,PFN1,ARAF,ARL17A,DUSP9,ARMCX2
TF	Factor: AP-4:Max; motif: NCAGCTGNNNNNNNCACGTGN; match class: 1	TF:M08674_1	false	2.434153633651631e-10	9.613652014379792	5688	111	35	62700	SPAG11B,CCL19,ALX1,MT1G,NENF,PMVK,SOCS3,BLK,CKS2,SSX3,IER2,PLP2,DUSP2,CAMP,GADD45G,COX6B1,NUBP1,VPS28,ABCD1,PRSS1,INSL3,PUF60,SMPD2,GNG3,MYEOV,PLCD1,SNX12,NPPB,MAPT,TUBA1B,RPH3AL,S100A6,ALKBH4,DUSP9,TMA7
TF	Factor: c-Jun; motif: NATGACGTCAYN	TF:M11266	false	2.5431638292680997e-10	9.594625661902414	8800	111	44	62700	LY6K,SPAG11B,ALX1,RAB38,PMVK,GPX2,AREG,BLK,CKS2,SSX3,RPS3A,APOA4,IER2,PLA2G4A,CAMP,SPCS1,CXCR5,COX6B1,NUBP1,DHDH,HLA-DRB1,LRRC37A,PRSS1,YEATS4,PUF60,ZFPL1,UXT,PCSK1N,GNG3,PLCD1,POU3F4,POU1F1,SNRPE,TJP1,S100A6,S100A11,ALKBH4,GAR1,ACYP1,ETHE1,ARL17A,TMSB4X,TMA7,SPRR1B
TF	Factor: FOXP1; motif: CTGTTTNYTYTKN	TF:M09855	false	2.5615703185297714e-10	9.59149371765987	7716	111	41	62700	LY6K,CCL19,RAB38,AREG,SSX3,RPS3A,GPR84,APOA4,S100A12,UQCRH,TMEM160,TOP3B,PLP2,GPKOW,PLA2G4A,RPL30,CXCR5,HNF1A,GADD45G,COX6B1,NUBP1,VPS28,DHDH,FOXD1,INSL3,YEATS4,PCSK1N,PLCD1,RBFOX2,POU1F1,MAPT,TJP1,S100A11,ACYP1,ETHE1,CRK,ARL17A,ARMCX2,TMA7,SPRR1B,MMP9
TF	Factor: ZNF462; motif: YYYYCTSCWG	TF:M12707	false	2.5659034255260757e-10	9.590759693460077	9939	111	47	62700	LY6K,SPAG11B,CCL19,MT1G,PMVK,SOCS3,BLK,GPR84,KLHL20,APOA4,DUSP2,FTL,STUB1,GPKOW,CAMP,RPL30,CXCR5,GADD45G,COX6B1,ABCD1,DHDH,NDUFA3,FOXD1,LRRC37A,PRSS1,INSL3,IRX5,ZFPL1,GNG3,MYEOV,PMAIP1,NPPB,PLCH2,MAPT,CTAG2,RAB33A,TJP1,RPH3AL,S100A6,S100A11,ACYP1,MDK,PFN1,ARAF,TMSB4X,DUSP9,SPRR1B
TF	Factor: WT1; motif: RGGNGGGGGAGGRGGNGGRG	TF:M10108	false	2.635215386514997e-10	9.5791838824051	6688	111	38	62700	CCL19,ALX1,SOCS3,KLHL20,NFKBIA,KIF26B,DUSP2,STUB1,SPCS1,HNF1A,KCNJ4,NUBP1,NUP160,VPS28,ABCD1,GATA4,PUF60,IRX5,FTH1,PCSK1N,GNG3,PLCD1,PMAIP1,SOCS1,RBFOX2,SNX12,APEX2,PLCH2,RAB33A,TJP1,JUNB,CRK,PFN1,ARAF,ARL17A,DUSP9,ARMCX2,MMP9
TF	Factor: LKLF; motif: NGGGCGG	TF:M05499	false	2.6766872479894013e-10	9.572402370093336	8085	111	42	62700	LY6K,RAB38,NENF,PMVK,SSX3,NFKBIA,S100A12,UQCRH,IER2,FTL,STUB1,CAMP,KCNJ4,ABCD1,CDKN1C,DHDH,NDUFA3,CANX,LRRC37A,INSL3,YEATS4,IRX5,SMPD2,FTH1,MYEOV,PLCD1,PMAIP1,SOCS1,APEX2,POU3F4,PLCH2,MAPT,TUBA1B,SNRPE,TJP1,S100A6,ALKBH4,ACYP1,MDK,CRK,ARAF,ARMCX2
TF	Factor: KLF17; motif: NGGGCGG	TF:M05386	false	2.6766872479894013e-10	9.572402370093336	8085	111	42	62700	LY6K,RAB38,NENF,PMVK,SSX3,NFKBIA,S100A12,UQCRH,IER2,FTL,STUB1,CAMP,KCNJ4,ABCD1,CDKN1C,DHDH,NDUFA3,CANX,LRRC37A,INSL3,YEATS4,IRX5,SMPD2,FTH1,MYEOV,PLCD1,PMAIP1,SOCS1,APEX2,POU3F4,PLCH2,MAPT,TUBA1B,SNRPE,TJP1,S100A6,ALKBH4,ACYP1,MDK,CRK,ARAF,ARMCX2
TF	Factor: Erg; motif: NACCGGAWWTCCGGTN; match class: 1	TF:M11395_1	false	2.770295506560386e-10	9.557473902407223	8094	111	42	62700	LIM2,PMVK,AREG,SOCS3,CKS2,RPS3A,GPR84,NFKBIA,UQCRH,KIF26B,DUSP2,GPKOW,RPL30,CXCR5,HNF1A,COX6B1,NUP160,ABCD1,CDKN1C,NDUFA3,CANX,LRRC37A,IRX5,SMPD2,FTH1,ZFPL1,UXT,PCSK1N,PMAIP1,NPPB,PLCH2,CTAG2,TUBA1B,SNRPE,TJP1,S100A11,ACYP1,ETHE1,PFN1,ARAF,DUSP9,ARMCX2
TF	Factor: LRF; motif: NRGGGKCKY	TF:M10115	false	2.777883473137987e-10	9.55628597603346	7738	111	41	62700	LY6K,NENF,PMVK,SOCS3,CKS2,RPS3A,GPR84,KIF26B,IER2,TMEM160,DUSP2,STUB1,GPKOW,GADD45G,COX6B1,KCNJ4,NUBP1,ABCD1,CDKN1C,GATA4,INSL3,YEATS4,PUF60,FTH1,ZFPL1,PCSK1N,GNG3,PLCD1,SOCS1,APEX2,NPPB,PLCH2,MAPT,CTAG2,RPH3AL,ALKBH4,JUNB,ETHE1,ARL17A,DUSP9,MMP9
TF	Factor: Elf-1; motif: NANCCGGAAGTN	TF:M11451	false	2.7856957485346994e-10	9.555066318618463	7042	111	39	62700	NENF,SOCS3,BLK,CKS2,RPS3A,KLHL20,APOA4,UQCRH,IER2,TMEM160,TOP3B,PLP2,STUB1,RPL30,SPCS1,COX6B1,NUP160,ABCD1,INSL3,YEATS4,PUF60,SMPD2,FTH1,ZFPL1,UXT,SOCS1,SNX12,APEX2,CTAG2,SNRPE,RPH3AL,ALKBH4,GAR1,ACYP1,JUNB,PFN1,ARAF,DUSP9,TMA7
TF	Factor: Pax-2; motif: CAYSCCTSAGT	TF:M03839	false	2.8375493741224156e-10	9.547056572892263	5098	111	33	62700	MT1G,CKS2,SSX3,KIF26B,PLP2,DUSP2,GPKOW,CAMP,RPL30,SPCS1,HNF1A,CDKN1C,FOXD1,GATA4,PRSS1,IRX5,PCSK1N,MYEOV,PLCD1,SOCS1,SLN,POU3F4,NPPB,PLCH2,MAPT,CTAG2,S100A6,S100A11,GAR1,ACYP1,ETHE1,MDK,TMA7
TF	Factor: Tbx3; motif: NRAGGTGNNAR	TF:M10090	false	2.9078402537459644e-10	9.53642945572987	5103	111	33	62700	CD1A,MT1G,RAB38,PMVK,BLK,SSX3,APOA4,KIF26B,TOP3B,MYOT,RPL30,CXCR5,HNF1A,KCNJ4,PRSS1,INSL3,IRX5,SMPD2,FTH1,PMAIP1,SLN,APEX2,POU3F4,NPPB,PLCH2,CTAG2,TUBA1B,SNRPE,GAR1,ETHE1,ARL17A,DUSP9,MMP9
TF	Factor: Sox-4; motif: AACAAA; match class: 1	TF:M03849_1	false	2.9337985835114585e-10	9.532569705445765	9216	111	45	62700	SPAG11B,CD1A,ALX1,RAB38,PMVK,GPX2,BLK,CKS2,SSX3,GPR84,S100A12,KIF26B,TMEM160,TOP3B,MYOT,GPKOW,PLA2G4A,GADD45G,COX6B1,NUBP1,NUP160,VPS28,HLA-DRB1,NDUFA3,PRSS1,INSL3,YEATS4,SMPD2,ZFPL1,RBFOX2,SLN,POU3F4,POU1F1,NPPB,MAPT,SNRPE,S100A11,GAR1,ACYP1,ETHE1,ARL17A,TMSB4X,ARMCX2,TMA7,SPRR1B
TF	Factor: HTF4; motif: CASCTGB	TF:M02018	false	3.0923256752636285e-10	9.509714773640633	8857	111	44	62700	CD1A,MT1G,RAB38,NENF,PMVK,AREG,SOCS3,RPS3A,GPR84,APOA4,S100A12,TMEM160,TOP3B,PLP2,MYOT,HNF1A,GADD45G,KCNJ4,VPS28,ABCD1,CDKN1C,NDUFA3,CANX,GATA4,PRSS1,INSL3,YEATS4,IRX5,SMPD2,FTH1,ZFPL1,MYEOV,SOCS1,NPPB,PLCH2,MAPT,TUBA1B,RAB33A,TJP1,RPH3AL,S100A6,ETHE1,DUSP9,ARMCX2
TF	Factor: FLI-1; motif: NAYTTCCGGT	TF:M08913	false	3.0923256752636285e-10	9.509714773640633	8488	111	43	62700	ALX1,NENF,AREG,CKS2,RPS3A,KLHL20,APOA4,UQCRH,IER2,TMEM160,TOP3B,PLP2,STUB1,RPL30,SPCS1,GADD45G,COX6B1,NUP160,ABCD1,DHDH,CANX,YEATS4,PUF60,SMPD2,FTH1,ZFPL1,UXT,SOCS1,SNX12,CTAG2,TUBA1B,SNRPE,TJP1,RPH3AL,ALKBH4,GAR1,ACYP1,MDK,CRK,PFN1,ARAF,DUSP9,TMA7
TF	Factor: MRF4; motif: CASCTGC	TF:M03831	false	3.0923256752636285e-10	9.509714773640633	8857	111	44	62700	CD1A,MT1G,RAB38,NENF,PMVK,AREG,SOCS3,RPS3A,GPR84,APOA4,S100A12,TMEM160,TOP3B,PLP2,MYOT,HNF1A,GADD45G,KCNJ4,VPS28,ABCD1,CDKN1C,NDUFA3,CANX,GATA4,PRSS1,INSL3,YEATS4,IRX5,SMPD2,FTH1,ZFPL1,MYEOV,SOCS1,NPPB,PLCH2,MAPT,TUBA1B,RAB33A,TJP1,RPH3AL,S100A6,ETHE1,DUSP9,ARMCX2
TF	Factor: VDR; motif: NRRGTTCA	TF:M08979	false	3.093882968238554e-10	9.509496118306169	4813	111	32	62700	SPAG11B,CD1A,CCL19,SSX3,RPS3A,APOA4,S100A12,UQCRH,KIF26B,IER2,TMEM160,PLP2,GPKOW,PLA2G4A,CAMP,RPL30,HNF1A,COX6B1,VPS28,HLA-DRB1,NDUFA3,FOXD1,INSL3,ZFPL1,PCSK1N,MYEOV,SLN,CTAG2,S100A11,PFN1,DUSP9,TMA7
TF	Factor: p54NRB; motif: GRNNNMGGATGRMNNCGGA	TF:M07611	false	3.2083413696539585e-10	9.493719428707852	7078	111	39	62700	CD1A,ALX1,LIM2,MT1G,NENF,PMVK,BLK,RPS3A,GPR84,APOA4,IER2,TMEM160,PLP2,DUSP2,STUB1,GPKOW,CAMP,HNF1A,GADD45G,COX6B1,KCNJ4,ABCD1,FOXD1,PUF60,PCSK1N,GNG3,MYEOV,PLCD1,SNX12,APEX2,POU3F4,NPPB,MAPT,SNRPE,ACYP1,PFN1,ARAF,DUSP9,MMP9
TF	Factor: WT1; motif: GNGGGGGCGGGG	TF:M03893	false	3.290033380369449e-10	9.482799695716679	8506	111	43	62700	LY6K,ALX1,NENF,SOCS3,RPS3A,NFKBIA,KIF26B,IER2,TMEM160,PLP2,DUSP2,STUB1,GPKOW,SPCS1,GADD45G,KCNJ4,NUBP1,NUP160,ABCD1,CDKN1C,DHDH,NDUFA3,FOXD1,LRRC37A,GATA4,PUF60,SMPD2,ZFPL1,UXT,PCSK1N,GNG3,PLCD1,SOCS1,RAB33A,TJP1,S100A6,JUNB,ETHE1,MDK,PFN1,ARAF,DUSP9,ARMCX2
TF	Factor: IRF-2; motif: NAANYGAAASYR	TF:M08775	false	3.290033380369449e-10	9.482799695716679	8506	111	43	62700	LY6K,SPAG11B,CCL19,ALX1,GPX2,BLK,CKS2,SSX3,IER2,TMEM160,TOP3B,MYOT,PLA2G4A,CAMP,RPL30,CXCR5,NUP160,CDKN1C,HLA-DRB1,NDUFA3,CANX,PRSS1,YEATS4,IRX5,ZFPL1,PCSK1N,PMAIP1,SOCS1,RBFOX2,SNX12,POU3F4,POU1F1,MAPT,RPH3AL,ALKBH4,MDK,CRK,PFN1,ARAF,TMSB4X,ARMCX2,SPRR1B,MMP9
TF	Factor: RXRALPHA; motif: CNNTGRCCTYTNN	TF:M09833	false	3.3050938959947207e-10	9.480816197923234	5441	111	34	62700	LY6K,SPAG11B,CD1A,CCL19,ALX1,LIM2,RAB38,GPX2,AREG,RPS3A,APOA4,KIF26B,TOP3B,DUSP2,SPCS1,KCNJ4,NUBP1,NDUFA3,CANX,INSL3,YEATS4,PCSK1N,MYEOV,SOCS1,RBFOX2,NPPB,TUBA1B,MDK,PFN1,ARAF,DUSP9,TMA7,SPRR1B,MMP9
TF	Factor: HLTF; motif: AGSCARAAAGYRGSTGS	TF:M04613	false	3.3125667145667075e-10	9.479835366345274	8145	111	42	62700	LY6K,CD1A,ALX1,LIM2,MT1G,RAB38,PMVK,GPX2,AREG,SOCS3,SSX3,RPS3A,GPR84,KLHL20,TMEM160,PLP2,PLA2G4A,RPL30,HNF1A,GADD45G,COX6B1,KCNJ4,NUBP1,DHDH,NDUFA3,CANX,FOXD1,GATA4,PRSS1,IRX5,ZFPL1,PCSK1N,NPPB,SNRPE,RAB33A,S100A11,ALKBH4,GAR1,ACYP1,JUNB,ARMCX2,SPRR1B
TF	Factor: HNF-4alpha; motif: AGTCCAAR	TF:M04903	false	3.3125667145667075e-10	9.479835366345274	7087	111	39	62700	SPAG11B,CCL19,LIM2,MT1G,PMVK,AREG,SOCS3,BLK,CKS2,SSX3,KLHL20,APOA4,NFKBIA,TMEM160,DUSP2,RPL30,HNF1A,VPS28,DHDH,NDUFA3,CANX,FOXD1,LRRC37A,GATA4,INSL3,IRX5,FTH1,ZFPL1,PLCD1,PMAIP1,SOCS1,APEX2,PLCH2,RPH3AL,ALKBH4,JUNB,ETHE1,PFN1,MMP9
TF	Factor: c-Ets-2; motif: NNNRGGAARNRRR	TF:M09912	false	3.331574726178338e-10	9.477350441197302	5133	111	33	62700	SPAG11B,CCL19,LIM2,NENF,AREG,CKS2,RPS3A,GPR84,KIF26B,IER2,DUSP2,CXCR5,COX6B1,VPS28,ABCD1,FOXD1,LRRC37A,GATA4,PRSS1,IRX5,ZFPL1,SOCS1,RBFOX2,APEX2,SNRPE,S100A11,ALKBH4,GAR1,JUNB,ETHE1,CRK,PFN1,TMSB4X
TF	Factor: myogenin; motif: RGCAGSTG	TF:M00712	false	3.357281420976706e-10	9.474012252897158	7091	111	39	62700	CD1A,RAB38,NENF,AREG,BLK,TOP3B,MYOT,RPL30,SPCS1,GADD45G,KCNJ4,VPS28,ABCD1,CDKN1C,CANX,GATA4,PRSS1,INSL3,PUF60,SMPD2,FTH1,MYEOV,PLCD1,SOCS1,APEX2,POU3F4,NPPB,PLCH2,MAPT,RAB33A,TJP1,S100A6,ALKBH4,ACYP1,JUNB,ETHE1,MDK,ARMCX2,MMP9
TF	Factor: PATZ1; motif: SCNCCNCNSCCCCCASCCN	TF:M12648	false	3.3586998464124477e-10	9.473828805587118	4243	111	30	62700	RAB38,SOCS3,CKS2,APOA4,IER2,TMEM160,DUSP2,FTL,STUB1,GPKOW,CAMP,KCNJ4,NUP160,CDKN1C,FOXD1,PUF60,PCSK1N,SOCS1,RBFOX2,CTAG2,RAB33A,TJP1,S100A11,JUNB,MDK,PFN1,ARAF,ARL17A,DUSP9,ARMCX2
TF	Factor: PLAGL2; motif: AAGGACC	TF:M05548	false	3.4320791311059795e-10	9.464442707476453	4247	111	30	62700	LY6K,LIM2,RAB38,NENF,GPX2,AREG,BLK,RPS3A,NFKBIA,S100A12,TMEM160,TOP3B,SPCS1,HNF1A,NUBP1,ABCD1,HLA-DRB1,LRRC37A,FTH1,UXT,GNG3,PLCD1,RAB33A,RPH3AL,GAR1,JUNB,ETHE1,MDK,PFN1,DUSP9
TF	Factor: Sp1; motif: GGGGCGGGGC	TF:M07063	false	3.45671817317777e-10	9.46133602711744	6422	111	37	62700	MT1G,RAB38,SOCS3,RPS3A,NFKBIA,KIF26B,IER2,TMEM160,PLP2,DUSP2,FTL,STUB1,GADD45G,KCNJ4,NUBP1,NUP160,VPS28,ABCD1,CDKN1C,NDUFA3,CANX,GATA4,PUF60,ZFPL1,UXT,PCSK1N,GNG3,PLCD1,SOCS1,TUBA1B,TJP1,S100A11,ETHE1,MDK,CRK,PFN1,DUSP9
TF	Factor: Arnt; motif: NNNNNRTCACGTGAYNNNNN; match class: 1	TF:M00539_1	false	3.5365886626017007e-10	9.451415449642612	6764	111	38	62700	LY6K,SPAG11B,ALX1,MT1G,NENF,PMVK,GPX2,APOA4,IER2,TOP3B,DUSP2,MYOT,PLA2G4A,CAMP,RPL30,GADD45G,KCNJ4,NUBP1,CDKN1C,CANX,GATA4,INSL3,PUF60,FTH1,UXT,MYEOV,SLN,NPPB,PLCH2,MAPT,CTAG2,TJP1,S100A6,GAR1,JUNB,PFN1,ARMCX2,TMA7
TF	Factor: Arnt; motif: NNNNNRTCACGTGAYNNNNN	TF:M00539	false	3.5365886626017007e-10	9.451415449642612	6764	111	38	62700	LY6K,SPAG11B,ALX1,MT1G,NENF,PMVK,GPX2,APOA4,IER2,TOP3B,DUSP2,MYOT,PLA2G4A,CAMP,RPL30,GADD45G,KCNJ4,NUBP1,CDKN1C,CANX,GATA4,INSL3,PUF60,FTH1,UXT,MYEOV,SLN,NPPB,PLCH2,MAPT,CTAG2,TJP1,S100A6,GAR1,JUNB,PFN1,ARMCX2,TMA7
TF	Factor: NR1B1:RXR-ALPHA; motif: RRGGTCANNNNNRGGTCA	TF:M08964	false	3.583407652635451e-10	9.445703783176475	7109	111	39	62700	LY6K,CCL19,LIM2,MT1G,SOCS3,BLK,CKS2,RPS3A,NFKBIA,UQCRH,DUSP2,GADD45G,COX6B1,KCNJ4,CANX,PRSS1,INSL3,YEATS4,FTH1,ZFPL1,PCSK1N,GNG3,MYEOV,PMAIP1,SOCS1,SLN,SNX12,APEX2,CTAG2,SNRPE,RAB33A,ALKBH4,ACYP1,JUNB,ETHE1,MDK,ARAF,ARMCX2,MMP9
TF	Factor: ELF4; motif: NCCACTTCCGGNNNN	TF:M12601	false	3.6096025243195297e-10	9.442540618315556	5780	111	35	62700	NENF,BLK,CKS2,RPS3A,KLHL20,APOA4,UQCRH,IER2,TMEM160,PLP2,STUB1,RPL30,SPCS1,COX6B1,NUP160,ABCD1,INSL3,YEATS4,PUF60,SMPD2,FTH1,ZFPL1,UXT,SOCS1,SNX12,CTAG2,SNRPE,TJP1,RPH3AL,GAR1,ACYP1,PFN1,ARAF,DUSP9,TMA7
TF	Factor: PEBP2beta; motif: TGTGGTY	TF:M03841	false	3.7394844518876255e-10	9.427188268156135	7821	111	41	62700	LY6K,CD1A,LIM2,RAB38,PMVK,GPX2,CKS2,RPS3A,KLHL20,NFKBIA,S100A12,TOP3B,FTL,CAMP,GADD45G,COX6B1,NUBP1,NUP160,VPS28,DHDH,NDUFA3,GATA4,PRSS1,INSL3,SMPD2,FTH1,GNG3,SOCS1,SLN,APEX2,NPPB,MAPT,TUBA1B,RPH3AL,S100A11,ALKBH4,GAR1,ETHE1,ARAF,TMSB4X,SPRR1B
TF	Factor: RAR-gamma; motif: RGGTCANNNTGNCCNNNN	TF:M10045	false	3.7420828576203787e-10	9.426886600532182	7468	111	40	62700	LY6K,CCL19,LIM2,RAB38,NENF,PMVK,GPX2,SOCS3,BLK,CKS2,SSX3,RPS3A,UQCRH,DUSP2,MYOT,STUB1,GPKOW,PLA2G4A,SPCS1,CXCR5,HNF1A,GADD45G,COX6B1,NDUFA3,GATA4,POU3F4,NPPB,PLCH2,SNRPE,RAB33A,TJP1,ALKBH4,JUNB,ETHE1,CRK,PFN1,ARAF,ARL17A,SPRR1B,MMP9
TF	Factor: C-FOS; motif: NNNKATGACGTCATNNN	TF:M08947	false	3.813487068387824e-10	9.418677721974188	7125	111	39	62700	LY6K,SPAG11B,ALX1,RAB38,NENF,PMVK,GPX2,AREG,BLK,GPR84,IER2,PLP2,PLA2G4A,CAMP,CXCR5,COX6B1,NUBP1,DHDH,HLA-DRB1,LRRC37A,INSL3,YEATS4,PUF60,ZFPL1,UXT,PCSK1N,MYEOV,SNX12,POU3F4,POU1F1,PLCH2,SNRPE,TJP1,ALKBH4,ACYP1,ETHE1,ARL17A,TMSB4X,SPRR1B
TF	Factor: Elk-1:PDEF; motif: NCMGGAMGGANATCCGGN	TF:M08227	false	3.9597379147944076e-10	9.402333557995018	8561	111	43	62700	LY6K,LIM2,RAB38,PMVK,BLK,CKS2,UQCRH,KIF26B,TOP3B,PLP2,DUSP2,MYOT,GPKOW,RPL30,HNF1A,GADD45G,KCNJ4,NUBP1,ABCD1,GATA4,PRSS1,PUF60,IRX5,SMPD2,UXT,PLCD1,SLN,SNX12,APEX2,POU3F4,POU1F1,NPPB,CTAG2,SNRPE,RAB33A,TJP1,S100A11,ALKBH4,ACYP1,ETHE1,TMSB4X,DUSP9,MMP9
TF	Factor: E2F-4; motif: NTTTCSCGCC; match class: 1	TF:M07380_1	false	4.162626646854988e-10	9.38063253998567	8209	111	42	62700	LY6K,ALX1,SOCS3,SSX3,RPS3A,NFKBIA,UQCRH,IER2,DUSP2,STUB1,GPKOW,RPL30,GADD45G,KCNJ4,NUBP1,NUP160,CDKN1C,NDUFA3,CANX,FOXD1,YEATS4,IRX5,SMPD2,FTH1,ZFPL1,PLCD1,PMAIP1,SOCS1,APEX2,PLCH2,CTAG2,TUBA1B,SNRPE,TJP1,S100A6,S100A11,ALKBH4,GAR1,ETHE1,CRK,PFN1,DUSP9
TF	Factor: MOVO-B; motif: GNGGGGG; match class: 1	TF:M01104_1	false	4.1892177704318676e-10	9.377867062880933	5813	111	35	62700	RAB38,NENF,NFKBIA,UQCRH,KIF26B,IER2,TMEM160,DUSP2,RPL30,SPCS1,GADD45G,KCNJ4,ABCD1,CDKN1C,NDUFA3,FOXD1,INSL3,PUF60,IRX5,SMPD2,FTH1,PCSK1N,GNG3,PLCD1,SOCS1,TUBA1B,TJP1,JUNB,ETHE1,MDK,CRK,PFN1,ARAF,DUSP9,TMA7
TF	Factor: ESR2; motif: AGGTCASNNTGNCCY	TF:M07210	false	4.212704659236013e-10	9.375438986959105	3188	111	26	62700	LY6K,LIM2,RAB38,NENF,PMVK,SOCS3,BLK,CKS2,RPS3A,UQCRH,DUSP2,MYOT,GPKOW,SPCS1,CXCR5,HNF1A,GADD45G,COX6B1,POU3F4,NPPB,RAB33A,TJP1,JUNB,MDK,CRK,SPRR1B
TF	Factor: ER-alpha; motif: NAGGTCACSGYGACCTN	TF:M11844	false	4.250808969006025e-10	9.371528411751466	5498	111	34	62700	SPAG11B,CCL19,LIM2,RAB38,PMVK,SOCS3,BLK,CKS2,RPS3A,GPR84,UQCRH,IER2,DUSP2,MYOT,GPKOW,PLA2G4A,SPCS1,HNF1A,COX6B1,KCNJ4,NUBP1,VPS28,DHDH,FTH1,MYEOV,POU3F4,NPPB,TUBA1B,TJP1,ALKBH4,JUNB,MDK,CRK,SPRR1B
TF	Factor: RUNX3; motif: NRACCGCAAACCGCAN; match class: 1	TF:M04109_1	false	4.2810724916793384e-10	9.36844741816668	4004	111	29	62700	MT1G,SOCS3,CKS2,NFKBIA,UQCRH,KIF26B,TOP3B,FTL,STUB1,RPL30,HNF1A,GADD45G,ABCD1,CDKN1C,PUF60,SMPD2,UXT,PCSK1N,GNG3,APEX2,POU3F4,TUBA1B,TJP1,S100A6,S100A11,GAR1,JUNB,DUSP9,ARMCX2
TF	Factor: NF-1C; motif: NYTGGCNNYNNGCCARN	TF:M10002	false	4.360212240463807e-10	9.360492370222504	6816	111	38	62700	LY6K,RAB38,NENF,PMVK,SOCS3,CKS2,NFKBIA,KIF26B,IER2,PLP2,DUSP2,FTL,STUB1,CAMP,CXCR5,GADD45G,KCNJ4,CDKN1C,CANX,PRSS1,PUF60,IRX5,SMPD2,PCSK1N,GNG3,MYEOV,PLCD1,POU3F4,NPPB,CTAG2,TUBA1B,SNRPE,RAB33A,S100A6,S100A11,ETHE1,PFN1,TMA7
TF	Factor: ELF1; motif: NCCGGAARTN	TF:M02053	false	4.4210079937562893e-10	9.354478699832622	6151	111	36	62700	AREG,SOCS3,RPS3A,KLHL20,APOA4,UQCRH,IER2,TMEM160,TOP3B,PLP2,STUB1,RPL30,SPCS1,GADD45G,NUBP1,NUP160,ABCD1,DHDH,CANX,PUF60,SMPD2,ZFPL1,UXT,SNX12,PLCH2,CTAG2,SNRPE,RPH3AL,GAR1,ACYP1,JUNB,MDK,CRK,PFN1,DUSP9,TMA7
TF	Factor: ER-beta; motif: GTCANASTGRCCYNR	TF:M01875	false	4.569457255792235e-10	9.340135380851905	6490	111	37	62700	LY6K,SPAG11B,CCL19,LIM2,GPX2,SOCS3,BLK,RPS3A,GPR84,APOA4,S100A12,UQCRH,DUSP2,MYOT,FTL,STUB1,GPKOW,HNF1A,GADD45G,COX6B1,VPS28,ABCD1,GATA4,PRSS1,ZFPL1,PCSK1N,SOCS1,POU3F4,NPPB,TJP1,RPH3AL,S100A6,ACYP1,ETHE1,ARAF,SPRR1B,MMP9
TF	Factor: Pax-5; motif: RRNGRNGCAN	TF:M03577	false	5.09555259477794e-10	9.292808711392718	9003	111	44	62700	LIM2,MT1G,NENF,PMVK,GPX2,AREG,CKS2,S100A12,PLP2,DUSP2,STUB1,CAMP,SPCS1,GADD45G,COX6B1,KCNJ4,NUBP1,NUP160,HLA-DRB1,CANX,FOXD1,GATA4,PRSS1,INSL3,PUF60,IRX5,ZFPL1,GNG3,MYEOV,PLCD1,SNX12,POU3F4,POU1F1,NPPB,PLCH2,MAPT,TUBA1B,RAB33A,ALKBH4,GAR1,TMSB4X,DUSP9,TMA7,MMP9
TF	Factor: YY1; motif: NNNNAARATGGNNNN	TF:M07370	false	5.124794206077834e-10	9.290323569678897	5858	111	35	62700	SPAG11B,CD1A,ALX1,RAB38,PMVK,SSX3,APOA4,NFKBIA,UQCRH,GPKOW,RPL30,HNF1A,NUBP1,NUP160,VPS28,DHDH,NDUFA3,CANX,LRRC37A,INSL3,PUF60,IRX5,FTH1,ZFPL1,UXT,GNG3,NPPB,SNRPE,S100A6,GAR1,CRK,ARAF,ARL17A,TMSB4X,TMA7
TF	Factor: SREBP-2; motif: ATCACGCCAC	TF:M11086	false	5.586387558235392e-10	9.252868938208149	3497	111	27	62700	LY6K,CCL19,CKS2,SSX3,RPS3A,S100A12,UQCRH,TOP3B,GPKOW,HNF1A,NUBP1,NDUFA3,SMPD2,FTH1,ZFPL1,GNG3,SNX12,POU3F4,CTAG2,RAB33A,TJP1,S100A11,JUNB,PFN1,ARL17A,ARMCX2,TMA7
TF	Factor: GR; motif: GGTACAANNTGTYCTK	TF:M00205	false	5.622324549350436e-10	9.250084088304575	6877	111	38	62700	LY6K,SPAG11B,CD1A,CCL19,ALX1,LIM2,RAB38,PMVK,GPX2,AREG,GPR84,NFKBIA,S100A12,PLA2G4A,CAMP,RPL30,SPCS1,NUP160,HLA-DRB1,PRSS1,SMPD2,ZFPL1,GNG3,PLCD1,PMAIP1,RBFOX2,SLN,POU3F4,POU1F1,PLCH2,CTAG2,SNRPE,RPH3AL,S100A6,ACYP1,JUNB,ARAF,TMA7
TF	Factor: E2F-4; motif: TTTGGCGCCAAA	TF:M04519	false	5.630927264876407e-10	9.249420082438219	4936	111	32	62700	LIM2,NENF,AREG,RPS3A,GPR84,KLHL20,S100A12,UQCRH,DUSP2,FTL,GADD45G,KCNJ4,VPS28,DHDH,HLA-DRB1,GATA4,PRSS1,YEATS4,IRX5,FTH1,UXT,MYEOV,PLCD1,SNX12,POU1F1,RPH3AL,JUNB,ETHE1,ARL17A,DUSP9,TMA7,MMP9
TF	Factor: E2F-1; motif: NNNNGGCGGGAARN; match class: 1	TF:M09892_1	false	5.724671524825642e-10	9.242249427599127	9415	111	45	62700	LY6K,RAB38,NENF,PMVK,SOCS3,SSX3,NFKBIA,IER2,TMEM160,TOP3B,PLP2,DUSP2,FTL,STUB1,GPKOW,RPL30,GADD45G,KCNJ4,NUP160,ABCD1,CDKN1C,CANX,GATA4,YEATS4,PUF60,IRX5,SMPD2,FTH1,ZFPL1,MYEOV,PLCD1,PMAIP1,SOCS1,SNX12,APEX2,PLCH2,TUBA1B,TJP1,S100A6,S100A11,JUNB,MDK,PFN1,DUSP9,ARMCX2
TF	Factor: GLI; motif: NTGGGTGGTN	TF:M07292	false	5.776517028514387e-10	9.238333942069024	5885	111	35	62700	LY6K,SPAG11B,CD1A,ALX1,LIM2,AREG,SSX3,APOA4,S100A12,IER2,PLP2,CXCR5,KCNJ4,ABCD1,HLA-DRB1,GATA4,INSL3,ZFPL1,UXT,PCSK1N,GNG3,MYEOV,PLCD1,PMAIP1,SOCS1,APEX2,PLCH2,CTAG2,TUBA1B,TJP1,S100A6,ALKBH4,JUNB,DUSP9,MMP9
TF	Factor: RXR-alpha; motif: NNGNNRNNNARAGGTCANNG	TF:M10055	false	5.877413914068855e-10	9.23081372322704	5889	111	35	62700	LIM2,RAB38,NENF,GPX2,AREG,APOA4,DUSP2,MYOT,STUB1,KCNJ4,NUBP1,VPS28,NDUFA3,CANX,FOXD1,LRRC37A,GATA4,INSL3,YEATS4,IRX5,UXT,PCSK1N,SOCS1,PLCH2,MAPT,TUBA1B,ACYP1,MDK,CRK,PFN1,ARAF,ARL17A,TMA7,SPRR1B,MMP9
TF	Factor: ctcf; motif: NNNCCASYAGRKGGCRSYNN	TF:M09602	false	5.925213557344616e-10	9.227295992135593	7587	111	40	62700	LY6K,NENF,AREG,SOCS3,CKS2,GPR84,UQCRH,IER2,DUSP2,STUB1,GPKOW,HNF1A,GADD45G,COX6B1,KCNJ4,NUBP1,ABCD1,CDKN1C,NDUFA3,FOXD1,INSL3,PUF60,SMPD2,MYEOV,PLCD1,PMAIP1,SOCS1,SNX12,PLCH2,MAPT,CTAG2,SNRPE,TJP1,S100A6,ALKBH4,JUNB,ETHE1,MDK,DUSP9,TMA7
TF	Factor: Zbtb44; motif: CKGTGA; match class: 1	TF:M05405_1	false	6.064694896372198e-10	9.21719104280317	7242	111	39	62700	CCL19,LIM2,MT1G,RAB38,PMVK,AREG,BLK,RPS3A,GPR84,KLHL20,S100A12,UQCRH,KIF26B,TOP3B,MYOT,FTL,STUB1,CAMP,HNF1A,KCNJ4,DHDH,CANX,FOXD1,LRRC37A,PRSS1,MYEOV,APEX2,POU1F1,PLCH2,MAPT,RPH3AL,S100A6,ALKBH4,GAR1,CRK,ARAF,ARL17A,TMSB4X,SPRR1B
TF	Factor: DREF; motif: CTYYCWCTTCCY	TF:M09725	false	6.127638099621709e-10	9.212706892197009	7596	111	40	62700	SPAG11B,CD1A,ALX1,LIM2,MT1G,PMVK,GPX2,AREG,BLK,RPS3A,GPR84,UQCRH,KIF26B,IER2,TMEM160,TOP3B,DUSP2,MYOT,FTL,PLA2G4A,CXCR5,COX6B1,NUP160,CANX,PRSS1,IRX5,FTH1,ZFPL1,UXT,PCSK1N,SOCS1,RBFOX2,PLCH2,MAPT,S100A11,ALKBH4,ACYP1,MDK,TMSB4X,ARMCX2
TF	Factor: Elf-1; motif: ACTTCCGGG	TF:M04714	false	6.519441508993208e-10	9.185789606714584	7969	111	41	62700	NENF,SOCS3,BLK,CKS2,RPS3A,KLHL20,APOA4,UQCRH,IER2,TMEM160,TOP3B,PLP2,STUB1,RPL30,SPCS1,COX6B1,NUP160,ABCD1,INSL3,YEATS4,PUF60,SMPD2,FTH1,ZFPL1,UXT,SOCS1,SNX12,CTAG2,SNRPE,TJP1,RPH3AL,S100A11,ALKBH4,GAR1,ACYP1,JUNB,CRK,PFN1,ARAF,DUSP9,TMA7
TF	Factor: ESE-1; motif: NTGTGCGGATGCN; match class: 1	TF:M11385_1	false	6.64710550079673e-10	9.177367428183848	5595	111	34	62700	SPAG11B,SOCS3,CKS2,SSX3,GPR84,KLHL20,S100A12,KIF26B,IER2,TMEM160,TOP3B,DUSP2,STUB1,PLA2G4A,SPCS1,NUBP1,DHDH,HLA-DRB1,FOXD1,SMPD2,FTH1,ZFPL1,PCSK1N,GNG3,MYEOV,PMAIP1,SOCS1,RBFOX2,CTAG2,SNRPE,ETHE1,PFN1,ARL17A,TMSB4X
TF	Factor: Fli-1; motif: NNRGGMAGGAAGGRRRGR	TF:M09920	false	6.795658932737558e-10	9.16776842605771	9466	111	45	62700	RAB38,GPX2,SOCS3,SSX3,GPR84,KLHL20,KIF26B,IER2,TMEM160,DUSP2,MYOT,PLA2G4A,CAMP,RPL30,COX6B1,VPS28,ABCD1,HLA-DRB1,CANX,LRRC37A,PRSS1,PUF60,IRX5,SMPD2,ZFPL1,UXT,GNG3,SOCS1,RBFOX2,SLN,SNX12,APEX2,POU3F4,NPPB,MAPT,RPH3AL,ALKBH4,GAR1,MDK,PFN1,ARAF,TMSB4X,DUSP9,ARMCX2,MMP9
TF	Factor: E2F-6; motif: NGGGCGGGARRNN	TF:M09895	false	6.831953083497452e-10	9.165455124703145	7982	111	41	62700	LY6K,NENF,PMVK,SOCS3,SSX3,NFKBIA,IER2,TMEM160,TOP3B,FTL,STUB1,GPKOW,RPL30,CXCR5,GADD45G,COX6B1,NUP160,CDKN1C,CANX,INSL3,YEATS4,IRX5,SMPD2,FTH1,MYEOV,PLCD1,PMAIP1,SOCS1,APEX2,PLCH2,MAPT,TUBA1B,SNRPE,TJP1,S100A6,ALKBH4,ETHE1,MDK,PFN1,DUSP9,ARMCX2
TF	Factor: LRF; motif: NGNAGNGGGTYN	TF:M04617	false	7.114281619683282e-10	9.147868947211292	6261	111	36	62700	SPAG11B,CCL19,MT1G,RAB38,SOCS3,GPR84,APOA4,TMEM160,TOP3B,DUSP2,RPL30,HNF1A,KCNJ4,NUBP1,CDKN1C,DHDH,NDUFA3,LRRC37A,GATA4,INSL3,IRX5,PMAIP1,SOCS1,POU3F4,NPPB,CTAG2,RAB33A,RPH3AL,S100A6,ALKBH4,JUNB,ETHE1,MDK,PFN1,DUSP9,MMP9
TF	Factor: TCF-7; motif: TCAAAG; match class: 1	TF:M00805_1	false	7.151912044699438e-10	9.145577835198797	5612	111	34	62700	SPAG11B,CCL19,ALX1,LIM2,MT1G,PMVK,GPX2,CKS2,RPS3A,APOA4,KIF26B,PLP2,MYOT,PLA2G4A,RPL30,SPCS1,VPS28,DHDH,HLA-DRB1,CANX,UXT,PMAIP1,RBFOX2,POU3F4,POU1F1,NPPB,TJP1,S100A11,JUNB,ETHE1,ARAF,ARL17A,SPRR1B,MMP9
TF	Factor: TCF-3; motif: CTTTGA; match class: 1	TF:M03858_1	false	7.151912044699438e-10	9.145577835198797	5612	111	34	62700	SPAG11B,CCL19,ALX1,LIM2,MT1G,PMVK,GPX2,CKS2,RPS3A,APOA4,KIF26B,PLP2,MYOT,PLA2G4A,RPL30,SPCS1,VPS28,DHDH,HLA-DRB1,CANX,UXT,PMAIP1,RBFOX2,POU3F4,POU1F1,NPPB,TJP1,S100A11,JUNB,ETHE1,ARAF,ARL17A,SPRR1B,MMP9
TF	Factor: TFEA; motif: YRCACGTGACN	TF:M11090	false	7.235988761119599e-10	9.140502116354448	6266	111	36	62700	LY6K,SPAG11B,ALX1,MT1G,NENF,PMVK,GPX2,CKS2,APOA4,IER2,DUSP2,MYOT,PLA2G4A,CAMP,RPL30,GADD45G,KCNJ4,NUBP1,CANX,GATA4,INSL3,UXT,MYEOV,SOCS1,SLN,NPPB,PLCH2,MAPT,CTAG2,TJP1,S100A6,GAR1,JUNB,PFN1,ARMCX2,TMA7
TF	Factor: ETS1; motif: GCCGGAWGTACTTCCGGN; match class: 1	TF:M03978_1	false	7.424342431665238e-10	9.129342005437769	6607	111	37	62700	LY6K,LIM2,RAB38,NENF,AREG,CKS2,NFKBIA,KIF26B,IER2,TMEM160,PLP2,DUSP2,MYOT,STUB1,GPKOW,RPL30,HNF1A,NUP160,ABCD1,FOXD1,IRX5,FTH1,PMAIP1,APEX2,CTAG2,TUBA1B,SNRPE,TJP1,RPH3AL,ALKBH4,GAR1,JUNB,CRK,PFN1,ARAF,TMSB4X,DUSP9
TF	Factor: C-Myc; motif: NGCCACGTGNN	TF:M07601	false	7.582572586287945e-10	9.120183423592515	5948	111	35	62700	LY6K,SPAG11B,ALX1,MT1G,NENF,PMVK,GPX2,APOA4,IER2,DUSP2,MYOT,PLA2G4A,CAMP,RPL30,GADD45G,KCNJ4,NUBP1,CANX,GATA4,INSL3,PUF60,UXT,MYEOV,SLN,NPPB,PLCH2,MAPT,CTAG2,TJP1,S100A6,GAR1,JUNB,PFN1,ARMCX2,TMA7
TF	Factor: Elf-1; motif: NNANCCGGAAGTGS	TF:M09900	false	8.172054165819466e-10	9.08766876344946	5324	111	33	62700	NENF,BLK,CKS2,RPS3A,KLHL20,APOA4,UQCRH,IER2,STUB1,RPL30,SPCS1,COX6B1,NUP160,ABCD1,CANX,INSL3,YEATS4,PUF60,SMPD2,ZFPL1,UXT,SNX12,POU3F4,CTAG2,SNRPE,TJP1,RPH3AL,GAR1,ACYP1,PFN1,ARAF,DUSP9,TMA7
TF	Factor: LXR;; motif: NTGACCKNNAGTRACCYNN	TF:M03795	false	8.300554409542968e-10	9.080892899315002	6634	111	37	62700	CCL19,NENF,PMVK,GPX2,SOCS3,BLK,SSX3,GPR84,APOA4,S100A12,IER2,TMEM160,SPCS1,COX6B1,NUBP1,VPS28,LRRC37A,INSL3,YEATS4,ZFPL1,UXT,MYEOV,RBFOX2,SLN,SNX12,POU3F4,PLCH2,MAPT,CTAG2,TJP1,RPH3AL,S100A6,S100A11,ACYP1,CRK,ARAF,ARL17A
TF	Factor: E2F; motif: TTTSGCGS; match class: 1	TF:M00426_1	false	8.57793445220636e-10	9.066617276720615	5976	111	35	62700	ALX1,AREG,SOCS3,CKS2,RPS3A,UQCRH,PLP2,DUSP2,FTL,GPKOW,PLA2G4A,RPL30,SPCS1,HNF1A,NUBP1,NUP160,VPS28,CANX,LRRC37A,YEATS4,IRX5,ZFPL1,PMAIP1,SNX12,APEX2,POU3F4,NPPB,TUBA1B,RAB33A,TJP1,S100A6,MDK,PFN1,ARL17A,TMA7
TF	Factor: E2F-3; motif: NNTTTTGGCGCCAAAACT; match class: 1	TF:M03962_1	false	9.29959555627959e-10	9.031535938703641	6661	111	37	62700	SPAG11B,ALX1,AREG,BLK,GPR84,KLHL20,NFKBIA,UQCRH,DUSP2,FTL,RPL30,SPCS1,HNF1A,GADD45G,KCNJ4,NUP160,HLA-DRB1,FOXD1,LRRC37A,GATA4,PRSS1,IRX5,FTH1,ZFPL1,UXT,PLCD1,SNX12,POU1F1,MAPT,TUBA1B,RAB33A,RPH3AL,GAR1,MDK,CRK,ARL17A,DUSP9
TF	Factor: USF2; motif: CASGYG; match class: 1	TF:M00726_1	false	9.893346310316579e-10	9.004656788453456	6009	111	35	62700	LY6K,SPAG11B,ALX1,MT1G,NENF,PMVK,GPX2,APOA4,IER2,DUSP2,MYOT,PLA2G4A,CAMP,RPL30,GADD45G,KCNJ4,NUBP1,CANX,GATA4,INSL3,PUF60,UXT,MYEOV,SLN,NPPB,PLCH2,MAPT,CTAG2,TJP1,S100A6,GAR1,JUNB,PFN1,ARMCX2,TMA7
TF	Factor: USF2; motif: CASGYG	TF:M00726	false	9.893346310316579e-10	9.004656788453456	6009	111	35	62700	LY6K,SPAG11B,ALX1,MT1G,NENF,PMVK,GPX2,APOA4,IER2,DUSP2,MYOT,PLA2G4A,CAMP,RPL30,GADD45G,KCNJ4,NUBP1,CANX,GATA4,INSL3,PUF60,UXT,MYEOV,SLN,NPPB,PLCH2,MAPT,CTAG2,TJP1,S100A6,GAR1,JUNB,PFN1,ARMCX2,TMA7
TF	Factor: MAX; motif: CACGTG; match class: 1	TF:M08950_1	false	9.893346310316579e-10	9.004656788453456	6009	111	35	62700	LY6K,SPAG11B,ALX1,MT1G,NENF,PMVK,GPX2,APOA4,IER2,DUSP2,MYOT,PLA2G4A,CAMP,RPL30,GADD45G,KCNJ4,NUBP1,CANX,GATA4,INSL3,PUF60,UXT,MYEOV,SLN,NPPB,PLCH2,MAPT,CTAG2,TJP1,S100A6,GAR1,JUNB,PFN1,ARMCX2,TMA7
TF	Factor: MAX; motif: CACGTG	TF:M08950	false	9.893346310316579e-10	9.004656788453456	6009	111	35	62700	LY6K,SPAG11B,ALX1,MT1G,NENF,PMVK,GPX2,APOA4,IER2,DUSP2,MYOT,PLA2G4A,CAMP,RPL30,GADD45G,KCNJ4,NUBP1,CANX,GATA4,INSL3,PUF60,UXT,MYEOV,SLN,NPPB,PLCH2,MAPT,CTAG2,TJP1,S100A6,GAR1,JUNB,PFN1,ARMCX2,TMA7
TF	Factor: RelA-p65; motif: AAASTCCC	TF:M04849	false	9.893346310316579e-10	9.004656788453456	6339	111	36	62700	CCL19,MT1G,SSX3,GPR84,NFKBIA,S100A12,TMEM160,DUSP2,MYOT,FTL,GPKOW,SPCS1,CXCR5,GADD45G,NUP160,CDKN1C,DHDH,HLA-DRB1,NDUFA3,LRRC37A,GATA4,INSL3,UXT,GNG3,SOCS1,APEX2,POU3F4,NPPB,TUBA1B,RPH3AL,JUNB,ETHE1,PFN1,ARAF,ARMCX2,SPRR1B
TF	Factor: NFATc1; motif: TTTCCAYWRTGGAAA	TF:M04052	false	1.0137649758920073e-9	8.994062717097217	6683	111	37	62700	ALX1,AREG,SOCS3,BLK,GPR84,IER2,MYOT,GPKOW,PLA2G4A,RPL30,SPCS1,HNF1A,GADD45G,NUP160,DHDH,HLA-DRB1,CANX,LRRC37A,PRSS1,YEATS4,PUF60,IRX5,SMPD2,UXT,GNG3,APEX2,NPPB,SNRPE,RPH3AL,S100A6,ALKBH4,CRK,ARAF,ARL17A,ARMCX2,SPRR1B,MMP9
TF	Factor: HIF-1alpha; motif: GNACGTGM	TF:M09944	false	1.0333202996769347e-9	8.985765038769989	5694	111	34	62700	LY6K,SPAG11B,RAB38,GPX2,SOCS3,RPS3A,KLHL20,KIF26B,GPKOW,SPCS1,KCNJ4,DHDH,FOXD1,GATA4,INSL3,PUF60,IRX5,ZFPL1,UXT,PCSK1N,PLCD1,PMAIP1,SNX12,APEX2,POU3F4,POU1F1,NPPB,RAB33A,ACYP1,ETHE1,PFN1,DUSP9,TMA7,SPRR1B
TF	Factor: NFATc1; motif: TTTCCWN	TF:M01718	false	1.0644910123684742e-9	8.972858001013122	6026	111	35	62700	LY6K,SPAG11B,RAB38,GPX2,BLK,CKS2,GPR84,KLHL20,NFKBIA,KIF26B,PLP2,MYOT,FTL,PLA2G4A,CAMP,CXCR5,HNF1A,NUBP1,NUP160,CANX,PRSS1,YEATS4,PUF60,ZFPL1,UXT,RBFOX2,APEX2,POU3F4,MAPT,SNRPE,RAB33A,S100A6,S100A11,ARAF,ARMCX2
TF	Factor: MAZ; motif: GGGGGAGGGGGNGRGRRRGNRG; match class: 1	TF:M09984_1	false	1.0901456769174138e-9	8.962515463110753	5706	111	34	62700	ALX1,RAB38,SOCS3,SSX3,NFKBIA,IER2,TMEM160,DUSP2,GPKOW,HNF1A,GADD45G,KCNJ4,NUP160,ABCD1,CDKN1C,GATA4,PUF60,IRX5,PCSK1N,GNG3,SOCS1,RBFOX2,SNX12,PLCH2,CTAG2,TUBA1B,RAB33A,TJP1,S100A11,MDK,PFN1,DUSP9,ARMCX2,MMP9
TF	Factor: TCF-1; motif: ASATCAAAG	TF:M11602	false	1.0997112048824033e-9	8.958721349926394	7047	111	38	62700	SPAG11B,CD1A,CCL19,LIM2,NENF,PMVK,GPX2,SSX3,RPS3A,NFKBIA,TMEM160,FTL,COX6B1,NUP160,VPS28,LRRC37A,INSL3,YEATS4,UXT,GNG3,SOCS1,RBFOX2,SLN,APEX2,POU3F4,POU1F1,TUBA1B,SNRPE,TJP1,S100A6,S100A11,ACYP1,JUNB,ARAF,DUSP9,ARMCX2,SPRR1B,MMP9
TF	Factor: MLLT10; motif: CYNNCCNNGGNGCTG	TF:M12636	false	1.1011494380796366e-9	8.958153738494785	9612	111	45	62700	LY6K,NENF,PMVK,SOCS3,BLK,CKS2,RPS3A,UQCRH,KIF26B,IER2,PLP2,DUSP2,FTL,STUB1,COX6B1,KCNJ4,NUBP1,VPS28,ABCD1,CDKN1C,NDUFA3,CANX,GATA4,INSL3,YEATS4,ZFPL1,GNG3,PMAIP1,SOCS1,SLN,POU3F4,NPPB,PLCH2,MAPT,CTAG2,RPH3AL,S100A6,S100A11,ALKBH4,ETHE1,CRK,PFN1,ARMCX2,TMA7,MMP9
TF	Factor: ER-alpha; motif: NAGGTCACSGTGACCTN; match class: 1	TF:M11843_1	false	1.1269342688235733e-9	8.948101414494907	2579	111	23	62700	LY6K,CCL19,LIM2,AREG,BLK,NFKBIA,UQCRH,MYOT,GPKOW,PLA2G4A,HNF1A,COX6B1,VPS28,PCSK1N,MYEOV,POU3F4,NPPB,RAB33A,TJP1,ALKBH4,JUNB,ARAF,SPRR1B
TF	Factor: Elk-1:HOXB13; motif: ACCGGAAGTNGTAAAN	TF:M08222	false	1.1269342688235733e-9	8.948101414494907	7759	111	40	62700	SPAG11B,CD1A,CCL19,NENF,SOCS3,CKS2,RPS3A,GPR84,KLHL20,APOA4,UQCRH,TMEM160,FTL,PLA2G4A,RPL30,COX6B1,NUP160,VPS28,CDKN1C,PRSS1,YEATS4,PUF60,SMPD2,ZFPL1,UXT,MYEOV,PLCD1,RBFOX2,SNX12,APEX2,POU1F1,CTAG2,TUBA1B,SNRPE,RPH3AL,S100A11,GAR1,ARAF,DUSP9,TMA7
TF	Factor: PSF; motif: KWATCCGN	TF:M07612	false	1.1560956999393572e-9	8.937006214154836	5720	111	34	62700	ALX1,MT1G,RAB38,CKS2,KLHL20,UQCRH,TOP3B,PLP2,DUSP2,STUB1,SPCS1,HNF1A,GADD45G,COX6B1,KCNJ4,DHDH,CANX,FOXD1,LRRC37A,GATA4,IRX5,UXT,GNG3,SOCS1,RBFOX2,POU3F4,PLCH2,TUBA1B,SNRPE,GAR1,CRK,ARAF,TMSB4X,ARMCX2
TF	Factor: E2F; motif: NNTTTCGCGCN	TF:M08875	false	1.1588966097866962e-9	8.935955307610177	6379	111	36	62700	RAB38,NENF,PMVK,SOCS3,CKS2,SSX3,RPS3A,UQCRH,IER2,PLP2,DUSP2,KCNJ4,NUBP1,NUP160,CDKN1C,DHDH,NDUFA3,FOXD1,GATA4,YEATS4,PUF60,ZFPL1,PMAIP1,SOCS1,SNX12,APEX2,POU3F4,TUBA1B,TJP1,S100A11,GAR1,ACYP1,PFN1,ARL17A,TMSB4X,ARMCX2
TF	Factor: AP-2gamma; motif: GCCYNNGGS	TF:M00470	false	1.16066769057333e-9	8.935292104816451	9629	111	45	62700	LY6K,LIM2,NENF,AREG,SOCS3,CKS2,KLHL20,NFKBIA,UQCRH,KIF26B,IER2,TMEM160,PLP2,DUSP2,FTL,CAMP,COX6B1,KCNJ4,NUP160,ABCD1,CDKN1C,FOXD1,LRRC37A,GATA4,PRSS1,FTH1,ZFPL1,PLCD1,PMAIP1,SNX12,APEX2,POU3F4,PLCH2,CTAG2,SNRPE,RAB33A,TJP1,S100A6,S100A11,JUNB,MDK,CRK,ARAF,TMSB4X,DUSP9
TF	Factor: ZABC1; motif: NNTGNMCTTTGNNCYNNN	TF:M12683	false	1.2286915353560534e-9	8.910557133636981	4492	111	30	62700	MT1G,CKS2,RPS3A,KLHL20,APOA4,S100A12,KIF26B,IER2,CXCR5,HNF1A,NUBP1,DHDH,NDUFA3,LRRC37A,PUF60,ZFPL1,PCSK1N,GNG3,MYEOV,SOCS1,RBFOX2,SLN,MAPT,TUBA1B,RAB33A,MDK,PFN1,TMSB4X,TMA7,MMP9
TF	Factor: SP1; motif: GGCCCCGCCCCCN	TF:M12666	false	1.2537561012895328e-9	8.901786940511961	8890	111	43	62700	LY6K,ALX1,MT1G,PMVK,SOCS3,BLK,CKS2,RPS3A,NFKBIA,UQCRH,IER2,TMEM160,PLP2,STUB1,KCNJ4,NUBP1,NUP160,ABCD1,CDKN1C,DHDH,CANX,LRRC37A,GATA4,PUF60,SMPD2,FTH1,ZFPL1,UXT,PLCD1,PMAIP1,SOCS1,APEX2,PLCH2,CTAG2,TUBA1B,TJP1,S100A11,ALKBH4,ETHE1,MDK,CRK,PFN1,DUSP9
TF	Factor: Egr-1; motif: ACCGCCC	TF:M04918	false	1.308102293590568e-9	8.883358292858208	5748	111	34	62700	LY6K,ALX1,MT1G,PMVK,SOCS3,NFKBIA,UQCRH,TMEM160,FTL,STUB1,GPKOW,CAMP,NUP160,ABCD1,CDKN1C,NDUFA3,INSL3,YEATS4,ZFPL1,UXT,MYEOV,PLCD1,APEX2,PLCH2,RAB33A,S100A6,ALKBH4,MDK,CRK,PFN1,ARAF,ARL17A,TMSB4X,ARMCX2
TF	Factor: RBPJK; motif: SYGTGRGAANN	TF:M09665	false	1.3191535227186797e-9	8.879704658441758	4506	111	30	62700	LY6K,SPAG11B,GPX2,SOCS3,SSX3,KLHL20,APOA4,NFKBIA,UQCRH,KIF26B,STUB1,GPKOW,PLA2G4A,CXCR5,HNF1A,VPS28,ABCD1,DHDH,CANX,LRRC37A,INSL3,PUF60,IRX5,GNG3,PMAIP1,SLN,APEX2,POU1F1,NPPB,TJP1
TF	Factor: LKLF; motif: GGGGTGGKSN; match class: 1	TF:M07261_1	false	1.3196520466064408e-9	8.879540564369316	4212	111	29	62700	ALX1,NENF,SSX3,APOA4,NFKBIA,IER2,DUSP2,GPKOW,GADD45G,KCNJ4,NUP160,VPS28,ABCD1,CDKN1C,LRRC37A,IRX5,FTH1,PCSK1N,MYEOV,SOCS1,RBFOX2,PLCH2,CTAG2,RAB33A,S100A11,MDK,TMSB4X,DUSP9,MMP9
TF	Factor: nerf; motif: NRRNSCGGAAGNRNNNN	TF:M09606	false	1.3551845550680352e-9	8.868001556605273	6417	111	36	62700	ALX1,NENF,BLK,CKS2,RPS3A,KLHL20,APOA4,UQCRH,IER2,STUB1,RPL30,SPCS1,COX6B1,NUP160,ABCD1,INSL3,YEATS4,PUF60,FTH1,ZFPL1,UXT,SOCS1,SNX12,APEX2,PLCH2,CTAG2,SNRPE,RAB33A,TJP1,S100A6,ALKBH4,GAR1,PFN1,ARAF,TMA7,MMP9
TF	Factor: c-Myc:Max; motif: NNNNNNNCACGTGNNNNNNN	TF:M00615	false	1.3555410589321349e-9	8.867887323234658	6757	111	37	62700	LY6K,SPAG11B,ALX1,LIM2,MT1G,NENF,PMVK,GPX2,APOA4,IER2,PLP2,DUSP2,MYOT,PLA2G4A,CAMP,RPL30,GADD45G,KCNJ4,NUBP1,CANX,GATA4,INSL3,PUF60,UXT,MYEOV,SLN,NPPB,PLCH2,MAPT,CTAG2,TJP1,S100A6,GAR1,JUNB,PFN1,ARMCX2,TMA7
TF	Factor: c-Myc:Max; motif: NNNNNNNCACGTGNNNNNNN; match class: 1	TF:M00615_1	false	1.3555410589321349e-9	8.867887323234658	6757	111	37	62700	LY6K,SPAG11B,ALX1,LIM2,MT1G,NENF,PMVK,GPX2,APOA4,IER2,PLP2,DUSP2,MYOT,PLA2G4A,CAMP,RPL30,GADD45G,KCNJ4,NUBP1,CANX,GATA4,INSL3,PUF60,UXT,MYEOV,SLN,NPPB,PLCH2,MAPT,CTAG2,TJP1,S100A6,GAR1,JUNB,PFN1,ARMCX2,TMA7
TF	Factor: LRF; motif: NRGGGKCKY; match class: 1	TF:M10115_1	false	1.407133987825482e-9	8.851664546913003	2370	111	22	62700	LY6K,NENF,SOCS3,CKS2,RPS3A,KIF26B,IER2,TMEM160,DUSP2,GPKOW,GADD45G,KCNJ4,ABCD1,CDKN1C,GATA4,PCSK1N,SOCS1,APEX2,NPPB,CTAG2,JUNB,ETHE1
TF	Factor: E2F-1:DP-2; motif: TTTSSCGC	TF:M00737	false	1.4337819755496991e-9	8.843516883545817	8930	111	43	62700	CD1A,ALX1,RAB38,PMVK,SOCS3,SSX3,RPS3A,KLHL20,NFKBIA,KIF26B,IER2,TOP3B,PLP2,DUSP2,FTL,GPKOW,SPCS1,CXCR5,GADD45G,NUBP1,NUP160,CANX,FOXD1,GATA4,YEATS4,FTH1,ZFPL1,PMAIP1,SNX12,APEX2,MAPT,TUBA1B,SNRPE,TJP1,S100A6,S100A11,GAR1,JUNB,CRK,PFN1,ARAF,ARL17A,ARMCX2
TF	Factor: NFATc2; motif: TTTTCCA	TF:M02265	false	1.4876193375711953e-9	8.827508184880234	7835	111	40	62700	SPAG11B,ALX1,RAB38,PMVK,BLK,SSX3,GPR84,KLHL20,KIF26B,MYOT,STUB1,PLA2G4A,CAMP,RPL30,SPCS1,CXCR5,GADD45G,CANX,PRSS1,IRX5,SMPD2,FTH1,ZFPL1,GNG3,PMAIP1,RBFOX2,SNX12,POU3F4,POU1F1,NPPB,PLCH2,TUBA1B,RPH3AL,S100A6,S100A11,GAR1,CRK,ARMCX2,TMA7,SPRR1B
[truncated: 4,255 more rows]
