# Supplementary material for: Nanomaterial isolated extracellular vesicles enable high precision identification of tumor biomarkers for pancreatic cancer liquid biopsy
Source: J Nanobiotechnology. 2025 Jul 1;23:467. doi: 10.1186/s12951-025-03527-3 (PMC12211367; doi:10.1186/s12951-025-03527-3)
Supplement: Supplementary file 3 — Additional file 3. gProfiler’s enrichment analysis. Enrichment analysis was applied to each EV isolation’s transcriptomic sample based on their unique mRNA annotations. [file 12951_2025_3527_MOESM3_ESM.zip › Enrichment_Analysis_gProfiler/Fujifilm/Fujifilm_Patient_11.csv]

source	term_name	term_id	highlighted	adjusted_p_value	negative_log10_of_adjusted_p_value	term_size	query_size	intersection_size	effective_domain_size	intersections
GO:MF	signaling receptor binding	GO:0005102	false	0.0009434534080525057	3.025279542372741	1484	48	8	62700	LHB,MUC2,HLA-C,HCST,LCN1,SOCS1,FADD,CCL21
GO:MF	molecular function regulator activity	GO:0098772	false	0.0092882158282626	2.032067701545274	2125	48	8	62700	LHB,DRD4,CST1,CDKN1C,PPP2R3B,LCN1,SOCS1,CCL21
GO:MF	enzyme inhibitor activity	GO:0004857	false	0.009514130224214885	2.0216309084899153	393	48	4	62700	CST1,CDKN1C,LCN1,SOCS1
GO:MF	molecular function inhibitor activity	GO:0140678	false	0.013730759858828509	1.862305428286557	521	48	4	62700	CST1,CDKN1C,LCN1,SOCS1
GO:MF	oxidoreductase activity, acting on NAD(P)H, quinone or similar compound as acceptor	GO:0016655	false	0.015284689083256277	1.815743391141326	57	48	2	62700	NDUFB7,NDUFA1
GO:MF	oxidoreduction-driven active transmembrane transporter activity	GO:0015453	false	0.019332967729013623	1.7137014739898255	69	48	2	62700	NDUFB7,NDUFA1
GO:MF	protein kinase inhibitor activity	GO:0004860	false	0.019332967729013623	1.7137014739898255	72	48	2	62700	CDKN1C,SOCS1
GO:MF	kinase inhibitor activity	GO:0019210	false	0.020434039082979336	1.689645780304813	79	48	2	62700	CDKN1C,SOCS1
GO:MF	oxidoreductase activity, acting on NAD(P)H	GO:0016651	false	0.021183964975102904	1.673992750288549	90	48	2	62700	NDUFB7,NDUFA1
GO:MF	beta-catenin binding	GO:0008013	false	0.021183964975102904	1.673992750288549	88	48	2	62700	CDHR5,PROP1
GO:MF	catalytic activity	GO:0003824	false	0.025480111593962167	1.5937986742748405	5751	48	11	62700	NDUFB7,ACR,RNF113A,CES1,HSD17B1,GNG3,NRGN,NDUFA1,CFD,POLR2I,TUBA1B
GO:MF	antigen binding	GO:0003823	false	0.025480111593962167	1.5937986742748405	115	48	2	62700	HLA-C,IGKV1D-33
GO:MF	electron transfer activity	GO:0009055	false	0.025480111593962167	1.5937986742748405	119	48	2	62700	NDUFB7,NDUFA1
GO:MF	structural constituent of cytoskeleton	GO:0005200	false	0.025480111593962167	1.5937986742748405	113	48	2	62700	KRT31,TUBA1B
GO:MF	enzyme regulator activity	GO:0030234	false	0.025480111593962167	1.5937986742748405	1319	48	5	62700	CST1,CDKN1C,PPP2R3B,LCN1,SOCS1
GO:MF	zinc ion binding	GO:0008270	true	0.025480111593962167	1.5937986742748405	833	48	4	62700	ACR,LCN1,POLR2I,RPS27
GO:MF	protease binding	GO:0002020	true	0.02994936525591286	1.5236123775743582	142	48	2	62700	ACR,FADD
GO:MF	ion binding	GO:0043167	false	0.030733764962161268	1.5123842343373384	6115	48	11	62700	CDHR5,ACR,DRD4,P2RX2,RNF113A,HSD17B1,PPP2R3B,LCN1,POLR2I,TUBA1B,RPS27
GO:MF	endopeptidase inhibitor activity	GO:0004866	false	0.034423606117193625	1.4631436361942662	165	48	2	62700	CST1,LCN1
GO:MF	primary active transmembrane transporter activity	GO:0015399	false	0.035744598354838134	1.4467895785323286	170	48	2	62700	NDUFB7,NDUFA1
GO:MF	peptidase inhibitor activity	GO:0030414	false	0.03585459481382591	1.4454551810165053	172	48	2	62700	CST1,LCN1
GO:MF	serine-type endopeptidase activity	GO:0004252	true	0.036719016836533266	1.4351089556893315	180	48	2	62700	ACR,CFD
GO:MF	endopeptidase regulator activity	GO:0061135	false	0.036719016836533266	1.4351089556893315	181	48	2	62700	CST1,LCN1
GO:MF	transition metal ion binding	GO:0046914	false	0.03895320803054509	1.4094567697605693	1109	48	4	62700	ACR,LCN1,POLR2I,RPS27
GO:MF	serine-type peptidase activity	GO:0008236	false	0.03895320803054509	1.4094567697605693	198	48	2	62700	ACR,CFD
GO:MF	structural molecule activity	GO:0005198	false	0.03895320803054509	1.4094567697605693	1102	48	4	62700	NUP160,KRT31,TUBA1B,RPS27
GO:MF	serine hydrolase activity	GO:0017171	false	0.03938080409827836	1.4047154204508223	202	48	2	62700	ACR,CFD
GO:MF	transmembrane transporter activity	GO:0022857	false	0.03962057300635525	1.4020792478358697	1130	48	4	62700	NDUFB7,P2RX2,NDUFA1,CLIC3
GO:MF	peptidase regulator activity	GO:0061134	false	0.04411010727992016	1.3554618859753744	224	48	2	62700	CST1,LCN1
GO:MF	protein kinase regulator activity	GO:0019887	false	0.04534661203675914	1.3434551546613083	229	48	2	62700	CDKN1C,SOCS1
GO:MF	transporter activity	GO:0005215	false	0.049160327802397145	1.3083852298885617	1242	48	4	62700	NDUFB7,P2RX2,NDUFA1,CLIC3
GO:BP	response to stimulus	GO:0050896	false	1.5171098175733948e-12	11.818982981217264	8955	48	31	62700	LHB,MUC2,ACR,DRD4,P2RX2,HLA-C,IER2,CST1,RNF113A,CXCR5,IGKV1D-33,TRGV5,CDKN1C,CES1,HSD17B1,HCST,LCN1,GNG3,NRGN,SOCS1,IGLV10-54,CFD,POLR2I,HCAR3,HLA-DQB1,TUBA1B,CLIC3,FADD,JUNB,ITM2A,CCL21
GO:BP	developmental process	GO:0032502	false	0.0000036488297955818607	5.437846394394625	6414	48	20	62700	LHB,CDHR5,MAB21L2,P2RX2,IER2,CHAD,CXCR5,NUP160,CDKN1C,CES1,HSD17B1,PROP1,UTF1,KRT31,NRGN,SOCS1,FADD,JUNB,ITM2A,CCL21
GO:BP	anatomical structure development	GO:0048856	false	0.000003965168336717806	5.401738370476069	5862	48	19	62700	LHB,MAB21L2,P2RX2,IER2,CHAD,CXCR5,NUP160,CDKN1C,CES1,HSD17B1,PROP1,UTF1,KRT31,NRGN,SOCS1,FADD,JUNB,ITM2A,CCL21
GO:BP	immune response	GO:0006955	false	0.000003965168336717806	5.401738370476069	1951	48	12	62700	HLA-C,CXCR5,IGKV1D-33,TRGV5,HCST,IGLV10-54,CFD,HLA-DQB1,FADD,JUNB,ITM2A,CCL21
GO:BP	multicellular organismal process	GO:0032501	false	0.000008374872176544787	5.077021812762149	7648	48	21	62700	LHB,MAB21L2,ACR,DRD4,P2RX2,IER2,CST1,CHAD,CXCR5,NUP160,CDKN1C,HSD17B1,PROP1,UTF1,LCN1,NRGN,SOCS1,FADD,JUNB,ITM2A,CCL21
GO:BP	immune system process	GO:0002376	false	0.000013378813308559695	4.873582406478525	2730	48	13	62700	HLA-C,CXCR5,IGKV1D-33,TRGV5,HCST,SOCS1,IGLV10-54,CFD,HLA-DQB1,FADD,JUNB,ITM2A,CCL21
GO:BP	cellular response to chemical stimulus	GO:0070887	false	0.00007731744555070244	4.111722502827139	2691	48	12	62700	LHB,DRD4,P2RX2,RNF113A,CXCR5,CES1,HSD17B1,SOCS1,TUBA1B,FADD,JUNB,CCL21
GO:BP	response to organic substance	GO:0010033	false	0.00008886528434488134	4.051267865148867	2775	48	12	62700	LHB,ACR,DRD4,P2RX2,RNF113A,CXCR5,CES1,SOCS1,TUBA1B,FADD,JUNB,CCL21
GO:BP	response to chemical	GO:0042221	false	0.00008886528434488134	4.051267865148867	3975	48	14	62700	LHB,ACR,DRD4,P2RX2,CST1,RNF113A,CXCR5,CES1,HSD17B1,SOCS1,TUBA1B,FADD,JUNB,CCL21
GO:BP	cellular response to stimulus	GO:0051716	false	0.00008886528434488134	4.051267865148867	7399	48	19	62700	LHB,MUC2,DRD4,P2RX2,RNF113A,CXCR5,CDKN1C,CES1,HSD17B1,GNG3,NRGN,SOCS1,POLR2I,HCAR3,TUBA1B,CLIC3,FADD,JUNB,CCL21
GO:BP	adaptive immune response	GO:0002250	false	0.00010081208024435773	3.9964874235540178	718	48	7	62700	HLA-C,IGKV1D-33,TRGV5,IGLV10-54,HLA-DQB1,FADD,JUNB
GO:BP	organonitrogen compound metabolic process	GO:1901564	false	0.00017384563863774192	3.7598362002313492	6362	48	17	62700	NDUFB7,ACR,DRD4,CST1,RNF113A,ORMDL2,CDKN1C,HCST,PPP2R3B,LCN1,NDUFA1,SOCS1,CFD,FADD,ITM2A,CCL21,RPS27
GO:BP	animal organ development	GO:0048513	false	0.00017384563863774192	3.7598362002313492	3068	48	12	62700	LHB,MAB21L2,P2RX2,CHAD,CXCR5,NUP160,CDKN1C,HSD17B1,PROP1,UTF1,FADD,JUNB
GO:BP	system development	GO:0048731	false	0.0003737500361651938	3.4274187566438528	3951	48	13	62700	LHB,MAB21L2,IER2,CHAD,CXCR5,NUP160,CDKN1C,HSD17B1,PROP1,UTF1,NRGN,FADD,JUNB
GO:BP	multicellular organism development	GO:0007275	false	0.0003737500361651938	3.4274187566438528	4610	48	14	62700	LHB,MAB21L2,IER2,CHAD,CXCR5,NUP160,CDKN1C,HSD17B1,PROP1,UTF1,NRGN,SOCS1,FADD,JUNB
GO:BP	cellular response to organic substance	GO:0071310	false	0.001130792177350525	2.9466172045557513	2001	48	9	62700	LHB,DRD4,RNF113A,CXCR5,CES1,SOCS1,TUBA1B,FADD,CCL21
GO:BP	sensory perception of taste	GO:0050909	true	0.0011512809194764153	2.938818692970841	67	48	3	62700	P2RX2,CST1,LCN1
GO:BP	lymphocyte activation	GO:0046649	false	0.0014661736229547345	2.8338145978897136	776	48	6	62700	CXCR5,SOCS1,FADD,JUNB,ITM2A,CCL21
GO:BP	protein metabolic process	GO:0019538	false	0.0016819030731760412	2.7741990358851436	5373	48	14	62700	ACR,DRD4,CST1,RNF113A,CDKN1C,HCST,PPP2R3B,LCN1,SOCS1,CFD,FADD,ITM2A,CCL21,RPS27
GO:BP	cytokine-mediated signaling pathway	GO:0019221	false	0.0017176962340692736	2.765053636507019	486	48	5	62700	RNF113A,CXCR5,SOCS1,FADD,CCL21
GO:BP	cellular response to cytokine stimulus	GO:0071345	false	0.0018030696923335176	2.743987486582684	825	48	6	62700	RNF113A,CXCR5,SOCS1,TUBA1B,FADD,CCL21
GO:BP	positive regulation of biological process	GO:0048518	false	0.0018159157400735565	2.740904306954842	6253	48	15	62700	MAB21L2,DRD4,P2RX2,HLA-C,IER2,CXCR5,CDKN1C,CES1,PROP1,UTF1,SOCS1,CFD,FADD,JUNB,CCL21
GO:BP	response to endogenous stimulus	GO:0009719	false	0.0018159157400735565	2.740904306954842	1696	48	8	62700	LHB,ACR,DRD4,IER2,CDKN1C,CES1,SOCS1,CCL21
GO:BP	chemokine-mediated signaling pathway	GO:0070098	false	0.001991899223188175	2.700732637759918	90	48	3	62700	RNF113A,CXCR5,CCL21
GO:BP	response to chemokine	GO:1990868	false	0.002437639671276532	2.613030490818411	99	48	3	62700	RNF113A,CXCR5,CCL21
GO:BP	cellular response to chemokine	GO:1990869	false	0.002437639671276532	2.613030490818411	99	48	3	62700	RNF113A,CXCR5,CCL21
GO:BP	organic cyclic compound biosynthetic process	GO:1901362	false	0.0024755831183424543	2.6063224875383266	4255	48	12	62700	LHB,NDUFB7,IER2,CDKN1C,CES1,HSD17B1,PROP1,UTF1,NDUFA1,POLR2I,FADD,JUNB
GO:BP	response to cytokine	GO:0034097	false	0.0025693087130575624	2.590183710322057	916	48	6	62700	RNF113A,CXCR5,SOCS1,TUBA1B,FADD,CCL21
GO:BP	cellular developmental process	GO:0048869	false	0.002607341496219375	2.583802083442026	4311	48	12	62700	CDHR5,P2RX2,IER2,CDKN1C,CES1,PROP1,KRT31,SOCS1,FADD,JUNB,ITM2A,CCL21
GO:BP	cell differentiation	GO:0030154	false	0.002607341496219375	2.583802083442026	4310	48	12	62700	CDHR5,P2RX2,IER2,CDKN1C,CES1,PROP1,KRT31,SOCS1,FADD,JUNB,ITM2A,CCL21
GO:BP	leukocyte activation	GO:0045321	false	0.0027381682123867614	2.562539875607661	939	48	6	62700	CXCR5,SOCS1,FADD,JUNB,ITM2A,CCL21
GO:BP	antigen processing and presentation	GO:0019882	false	0.003194217005915121	2.4956355824774183	114	48	3	62700	HLA-C,HLA-DQB1,CCL21
GO:BP	immune effector process	GO:0002252	false	0.003821826684778895	2.4177290115643206	628	48	5	62700	HLA-C,CFD,FADD,JUNB,ITM2A
GO:BP	regulation of immune system process	GO:0002682	false	0.0040318528444615006	2.394495327258121	1482	48	7	62700	HLA-C,HCST,SOCS1,CFD,FADD,JUNB,CCL21
GO:BP	regulation of response to stimulus	GO:0048583	false	0.004405859873898876	2.355969319477631	3909	48	11	62700	DRD4,P2RX2,HLA-C,RNF113A,CDKN1C,HCST,SOCS1,CFD,FADD,JUNB,CCL21
GO:BP	response to salt	GO:1902074	false	0.004974703957604757	2.3032327588185866	368	48	4	62700	DRD4,P2RX2,FADD,JUNB
GO:BP	cell activation	GO:0001775	false	0.004974703957604757	2.3032327588185866	1082	48	6	62700	CXCR5,SOCS1,FADD,JUNB,ITM2A,CCL21
GO:BP	phosphate-containing compound metabolic process	GO:0006796	false	0.004974703957604757	2.3032327588185866	2694	48	9	62700	NDUFB7,DRD4,CDKN1C,HCST,PPP2R3B,NRGN,NDUFA1,SOCS1,CCL21
GO:BP	regulation of T cell activation	GO:0050863	false	0.005015097751088944	2.2997205975698254	372	48	4	62700	SOCS1,FADD,JUNB,CCL21
GO:BP	phosphorus metabolic process	GO:0006793	false	0.005015097751088944	2.2997205975698254	2719	48	9	62700	NDUFB7,DRD4,CDKN1C,HCST,PPP2R3B,NRGN,NDUFA1,SOCS1,CCL21
GO:BP	lipid biosynthetic process	GO:0008610	false	0.006006820137755935	2.2213553719397034	728	48	5	62700	LHB,ORMDL2,CES1,HSD17B1,SOCS1
GO:BP	positive regulation of response to stimulus	GO:0048584	false	0.006355205303578131	2.196870415090949	2212	48	8	62700	DRD4,P2RX2,HLA-C,CDKN1C,SOCS1,CFD,FADD,CCL21
GO:BP	positive regulation of cellular process	GO:0048522	false	0.006546774586584287	2.1839726121080796	5711	48	13	62700	MAB21L2,DRD4,P2RX2,HLA-C,IER2,CXCR5,CDKN1C,PROP1,UTF1,SOCS1,FADD,JUNB,CCL21
GO:BP	regulation of primary metabolic process	GO:0080090	false	0.007075705548199173	2.150230248324928	5766	48	13	62700	DRD4,IER2,CST1,ORMDL2,CDKN1C,CES1,PROP1,UTF1,SOCS1,FADD,JUNB,ITM2A,CCL21
GO:BP	myeloid cell differentiation	GO:0030099	false	0.007566950292834515	2.1210791188959965	426	48	4	62700	CDKN1C,SOCS1,FADD,JUNB
GO:BP	steroid biosynthetic process	GO:0006694	false	0.007648575314986647	2.116419452488375	174	48	3	62700	LHB,CES1,HSD17B1
GO:BP	lymphocyte differentiation	GO:0030098	false	0.007731673856616343	2.1117264739993074	432	48	4	62700	SOCS1,FADD,JUNB,ITM2A
GO:BP	G protein-coupled receptor signaling pathway	GO:0007186	false	0.00826499421832337	2.0827574458978737	1248	48	6	62700	LHB,DRD4,CXCR5,GNG3,HCAR3,CCL21
GO:BP	response to oxygen-containing compound	GO:1901700	false	0.008313563901338352	2.0802127607066043	1774	48	7	62700	DRD4,P2RX2,CES1,SOCS1,FADD,JUNB,CCL21
GO:BP	signal transduction	GO:0007165	false	0.008313563901338352	2.0802127607066043	5926	48	13	62700	LHB,DRD4,P2RX2,RNF113A,CXCR5,CDKN1C,GNG3,NRGN,SOCS1,HCAR3,CLIC3,FADD,CCL21
GO:BP	regulation of catalytic activity	GO:0050790	false	0.008465087114497347	2.07236856819287	1788	48	7	62700	ACR,DRD4,CST1,CDKN1C,SOCS1,FADD,CCL21
GO:BP	regulation of adaptive immune response based on somatic recombination of immune receptors built from immunoglobulin superfamily domains	GO:0002822	false	0.008508978461671349	2.0701225756485546	187	48	3	62700	HLA-C,FADD,JUNB
GO:BP	positive regulation of nitrogen compound metabolic process	GO:0051173	false	0.009542069748537609	2.02035741325453	3071	48	9	62700	DRD4,IER2,CDKN1C,PROP1,UTF1,SOCS1,FADD,JUNB,CCL21
GO:BP	regulation of adaptive immune response	GO:0002819	false	0.009723899740202047	2.012159527667192	202	48	3	62700	HLA-C,FADD,JUNB
GO:BP	positive regulation of metabolic process	GO:0009893	false	0.009723899740202047	2.012159527667192	3797	48	10	62700	DRD4,IER2,CDKN1C,CES1,PROP1,UTF1,SOCS1,FADD,JUNB,CCL21
GO:BP	mononuclear cell differentiation	GO:1903131	false	0.009723899740202047	2.012159527667192	482	48	4	62700	SOCS1,FADD,JUNB,ITM2A
GO:BP	regulation of immune response	GO:0050776	false	0.01019637719848136	1.9915541068837272	875	48	5	62700	HLA-C,HCST,CFD,FADD,JUNB
GO:BP	regulation of lymphocyte activation	GO:0051249	false	0.010421872583108586	1.9820542407826822	496	48	4	62700	SOCS1,FADD,JUNB,CCL21
GO:BP	cellular ketone metabolic process	GO:0042180	false	0.010793300081801523	1.9668457482558923	218	48	3	62700	LHB,CES1,HSD17B1
GO:BP	response to stress	GO:0006950	false	0.010793300081801523	1.9668457482558923	3909	48	10	62700	DRD4,P2RX2,HLA-C,RNF113A,TRGV5,CFD,POLR2I,FADD,JUNB,CCL21
GO:BP	response to organic cyclic compound	GO:0014070	false	0.01085235355292984	1.9644760660360114	911	48	5	62700	ACR,DRD4,P2RX2,CES1,FADD
GO:BP	myeloid leukocyte differentiation	GO:0002573	false	0.011085467679894403	1.9552459799051176	231	48	3	62700	SOCS1,FADD,JUNB
GO:BP	mitochondrial electron transport, NADH to ubiquinone	GO:0006120	false	0.011085467679894403	1.9552459799051176	51	48	2	62700	NDUFB7,NDUFA1
GO:BP	lipid metabolic process	GO:0006629	false	0.011085467679894403	1.9552459799051176	1406	48	6	62700	LHB,ORMDL2,CES1,HSD17B1,SOCS1,CCL21
GO:BP	signaling	GO:0023052	false	0.011155538186889241	1.9525094728065822	6396	48	13	62700	LHB,DRD4,P2RX2,RNF113A,CXCR5,CDKN1C,GNG3,NRGN,SOCS1,HCAR3,CLIC3,FADD,CCL21
GO:BP	regulation of CD4-positive, alpha-beta T cell differentiation	GO:0043370	false	0.011155538186889241	1.9525094728065822	54	48	2	62700	SOCS1,JUNB
GO:BP	innate immune response	GO:0045087	false	0.011155538186889241	1.9525094728065822	947	48	5	62700	HLA-C,TRGV5,CFD,FADD,CCL21
GO:BP	hemopoiesis	GO:0030097	false	0.011155538186889241	1.9525094728065822	951	48	5	62700	CDKN1C,SOCS1,FADD,JUNB,ITM2A
GO:BP	regulation of nitrogen compound metabolic process	GO:0051171	false	0.011285811975034553	1.947467189480223	5587	48	12	62700	DRD4,IER2,CST1,ORMDL2,CDKN1C,PROP1,UTF1,SOCS1,FADD,JUNB,ITM2A,CCL21
GO:BP	T cell mediated cytotoxicity	GO:0001913	false	0.011298603321958844	1.9469752385568728	55	48	2	62700	HLA-C,FADD
GO:BP	T cell activation	GO:0042110	false	0.011298603321958844	1.9469752385568728	549	48	4	62700	SOCS1,FADD,JUNB,CCL21
GO:BP	positive regulation of T cell activation	GO:0050870	false	0.01186399402641041	1.925769080649402	244	48	3	62700	SOCS1,FADD,CCL21
GO:BP	negative regulation of leukocyte apoptotic process	GO:2000107	true	0.01186399402641041	1.925769080649402	57	48	2	62700	FADD,CCL21
GO:BP	cell communication	GO:0007154	false	0.01202367098507619	1.9199629162635354	6495	48	13	62700	LHB,DRD4,P2RX2,RNF113A,CXCR5,CDKN1C,GNG3,NRGN,SOCS1,HCAR3,CLIC3,FADD,CCL21
GO:BP	cellular nitrogen compound biosynthetic process	GO:0044271	false	0.01202367098507619	1.9199629162635354	4860	48	11	62700	NDUFB7,IER2,ORMDL2,CDKN1C,PROP1,UTF1,NDUFA1,POLR2I,FADD,JUNB,RPS27
GO:BP	response to alcohol	GO:0097305	false	0.012577584472834082	1.9004027572093287	252	48	3	62700	DRD4,CES1,CCL21
GO:BP	positive regulation of cellular metabolic process	GO:0031325	false	0.012717332875321653	1.8956039609348627	3407	48	9	62700	DRD4,IER2,CDKN1C,PROP1,UTF1,SOCS1,FADD,JUNB,CCL21
GO:BP	positive regulation of signal transduction	GO:0009967	false	0.012717332875321653	1.8956039609348627	1510	48	6	62700	DRD4,P2RX2,CDKN1C,SOCS1,FADD,CCL21
GO:BP	macrophage differentiation	GO:0030225	false	0.012880677999927224	1.890061276426714	61	48	2	62700	SOCS1,FADD
GO:BP	regulation of leukocyte activation	GO:0002694	false	0.013196903910106313	1.8795279454965883	585	48	4	62700	SOCS1,FADD,JUNB,CCL21
GO:BP	mitochondrial respiratory chain complex I assembly	GO:0032981	true	0.013389698515578734	1.873229201516339	63	48	2	62700	NDUFB7,NDUFA1
GO:BP	NADH dehydrogenase complex assembly	GO:0010257	false	0.013389698515578734	1.873229201516339	63	48	2	62700	NDUFB7,NDUFA1
GO:BP	positive regulation of leukocyte mediated cytotoxicity	GO:0001912	false	0.013582098223911862	1.8670331330984986	65	48	2	62700	HLA-C,FADD
GO:BP	response to organonitrogen compound	GO:0010243	false	0.013582098223911862	1.8670331330984986	1031	48	5	62700	DRD4,P2RX2,CES1,SOCS1,FADD
GO:BP	positive regulation of macromolecule metabolic process	GO:0010604	false	0.013582098223911862	1.8670331330984986	3483	48	9	62700	DRD4,IER2,CDKN1C,PROP1,UTF1,SOCS1,FADD,JUNB,CCL21
GO:BP	organic cyclic compound metabolic process	GO:1901360	false	0.013582098223911862	1.8670331330984986	8451	48	15	62700	LHB,NDUFB7,DRD4,IER2,RNF113A,CDKN1C,CES1,HSD17B1,PROP1,UTF1,NDUFA1,POLR2I,FADD,JUNB,RPS27
GO:BP	positive regulation of leukocyte cell-cell adhesion	GO:1903039	false	0.013582098223911862	1.8670331330984986	267	48	3	62700	SOCS1,FADD,CCL21
GO:BP	positive regulation of immune system process	GO:0002684	false	0.013582098223911862	1.8670331330984986	1033	48	5	62700	HLA-C,SOCS1,CFD,FADD,CCL21
GO:BP	cell surface receptor signaling pathway	GO:0007166	false	0.013582098223911862	1.8670331330984986	2783	48	8	62700	DRD4,P2RX2,RNF113A,CXCR5,CDKN1C,SOCS1,FADD,CCL21
GO:BP	regulation of protein kinase activity	GO:0045859	false	0.013637827781420132	1.8652547981303622	606	48	4	62700	DRD4,CDKN1C,SOCS1,CCL21
GO:BP	positive regulation of T cell mediated immunity	GO:0002711	false	0.013637827781420132	1.8652547981303622	66	48	2	62700	HLA-C,FADD
GO:BP	proton motive force-driven mitochondrial ATP synthesis	GO:0042776	false	0.013637827781420132	1.8652547981303622	66	48	2	62700	NDUFB7,NDUFA1
GO:BP	hormone biosynthetic process	GO:0042446	false	0.013858619990887267	1.8582800136045587	67	48	2	62700	LHB,HSD17B1
GO:BP	regulation of lymphocyte migration	GO:2000401	false	0.014163498438862733	1.8488294609799423	68	48	2	62700	FADD,CCL21
GO:BP	leukocyte differentiation	GO:0002521	false	0.014409567262860629	1.841349061390985	619	48	4	62700	SOCS1,FADD,JUNB,ITM2A
GO:BP	cell-cell recognition	GO:0009988	false	0.014773420335394631	1.8305189453907234	74	48	2	62700	ACR,CCL21
GO:BP	regulation of cell activation	GO:0050865	false	0.014773420335394631	1.8305189453907234	636	48	4	62700	SOCS1,FADD,JUNB,CCL21
GO:BP	negative regulation of biological process	GO:0048519	false	0.014773420335394631	1.8305189453907234	5913	48	12	62700	DRD4,CST1,RNF113A,CHAD,ORMDL2,CDKN1C,CES1,PROP1,SOCS1,FADD,ITM2A,CCL21
GO:BP	response to nitrogen compound	GO:1901698	false	0.014773420335394631	1.8305189453907234	1105	48	5	62700	DRD4,P2RX2,CES1,SOCS1,FADD
GO:BP	cellular extravasation	GO:0045123	false	0.014773420335394631	1.8305189453907234	74	48	2	62700	FADD,CCL21
GO:BP	regulation of CD4-positive, alpha-beta T cell activation	GO:2000514	false	0.014773420335394631	1.8305189453907234	75	48	2	62700	SOCS1,JUNB
GO:BP	positive regulation of mononuclear cell migration	GO:0071677	false	0.014773420335394631	1.8305189453907234	73	48	2	62700	FADD,CCL21
GO:BP	positive regulation of cell killing	GO:0031343	false	0.014773420335394631	1.8305189453907234	72	48	2	62700	HLA-C,FADD
GO:BP	T cell migration	GO:0072678	false	0.014773420335394631	1.8305189453907234	72	48	2	62700	FADD,CCL21
GO:BP	positive regulation of catalytic activity	GO:0043085	false	0.014773420335394631	1.8305189453907234	1091	48	5	62700	ACR,DRD4,SOCS1,FADD,CCL21
GO:BP	regulation of alpha-beta T cell differentiation	GO:0046637	false	0.014773420335394631	1.8305189453907234	72	48	2	62700	SOCS1,JUNB
GO:BP	proton motive force-driven ATP synthesis	GO:0015986	false	0.015425091530447441	1.811772250241216	77	48	2	62700	NDUFB7,NDUFA1
GO:BP	adaptive immune response based on somatic recombination of immune receptors built from immunoglobulin superfamily domains	GO:0002460	false	0.015432719545619197	1.8115575360506158	302	48	3	62700	HLA-C,FADD,JUNB
GO:BP	carbohydrate derivative biosynthetic process	GO:1901137	false	0.015600390227639146	1.8068645380820292	662	48	4	62700	NDUFB7,NDUFA1,ITM2A,CCL21
GO:BP	T cell differentiation	GO:0030217	false	0.01596666377821745	1.7967858198711326	307	48	3	62700	SOCS1,FADD,JUNB
GO:BP	reproductive structure development	GO:0048608	false	0.016461392669326363	1.7835334253195003	311	48	3	62700	LHB,CDKN1C,UTF1
GO:BP	positive regulation of DNA-templated transcription	GO:0045893	false	0.016632396709868047	1.7790451649192576	1699	48	6	62700	IER2,CDKN1C,PROP1,UTF1,FADD,JUNB
GO:BP	reproductive system development	GO:0061458	false	0.016632396709868047	1.7790451649192576	315	48	3	62700	LHB,CDKN1C,UTF1
GO:BP	positive regulation of cell-cell adhesion	GO:0022409	false	0.016632396709868047	1.7790451649192576	314	48	3	62700	SOCS1,FADD,CCL21
GO:BP	homeostatic process	GO:0042592	false	0.016632396709868047	1.7790451649192576	1704	48	6	62700	DRD4,ORMDL2,CES1,LCN1,FADD,CCL21
GO:BP	positive regulation of RNA biosynthetic process	GO:1902680	false	0.016632396709868047	1.7790451649192576	1706	48	6	62700	IER2,CDKN1C,PROP1,UTF1,FADD,JUNB
GO:BP	regulation of leukocyte differentiation	GO:1902105	false	0.016632396709868047	1.7790451649192576	315	48	3	62700	SOCS1,FADD,JUNB
GO:BP	kidney development	GO:0001822	false	0.01664713072121942	1.7786606101651348	317	48	3	62700	NUP160,CDKN1C,FADD
GO:BP	steroid metabolic process	GO:0008202	false	0.01669611781275589	1.7773844994212045	318	48	3	62700	LHB,CES1,HSD17B1
GO:BP	positive regulation of cell communication	GO:0010647	false	0.017167723202542777	1.7652872975086789	1725	48	6	62700	DRD4,P2RX2,CDKN1C,SOCS1,FADD,CCL21
GO:BP	positive regulation of signaling	GO:0023056	false	0.017167723202542777	1.7652872975086789	1725	48	6	62700	DRD4,P2RX2,CDKN1C,SOCS1,FADD,CCL21
GO:BP	positive regulation of lymphocyte activation	GO:0051251	false	0.01729500449576049	1.7620793207566612	324	48	3	62700	SOCS1,FADD,CCL21
GO:BP	phosphorylation	GO:0016310	false	0.017445070592889134	1.7583272688045672	1735	48	6	62700	DRD4,CDKN1C,HCST,NRGN,SOCS1,CCL21
GO:BP	renal system development	GO:0072001	false	0.017445070592889134	1.7583272688045672	327	48	3	62700	NUP160,CDKN1C,FADD
GO:BP	regulation of kinase activity	GO:0043549	false	0.017445070592889134	1.7583272688045672	701	48	4	62700	DRD4,CDKN1C,SOCS1,CCL21
GO:BP	regulation of protein metabolic process	GO:0051246	false	0.0175935269150661	1.754647090263304	2389	48	7	62700	DRD4,CST1,CDKN1C,SOCS1,FADD,ITM2A,CCL21
GO:BP	regulation of leukocyte apoptotic process	GO:2000106	false	0.0175935269150661	1.754647090263304	91	48	2	62700	FADD,CCL21
GO:BP	aerobic electron transport chain	GO:0019646	false	0.0175935269150661	1.754647090263304	92	48	2	62700	NDUFB7,NDUFA1
GO:BP	multicellular organismal response to stress	GO:0033555	false	0.0175935269150661	1.754647090263304	92	48	2	62700	DRD4,P2RX2
GO:BP	regulation of leukocyte mediated cytotoxicity	GO:0001910	false	0.0175935269150661	1.754647090263304	91	48	2	62700	HLA-C,FADD
GO:BP	defense response to other organism	GO:0098542	false	0.0175935269150661	1.754647090263304	1196	48	5	62700	HLA-C,TRGV5,CFD,FADD,CCL21
GO:BP	embryonic placenta development	GO:0001892	false	0.0175935269150661	1.754647090263304	89	48	2	62700	CDKN1C,JUNB
GO:BP	defense response	GO:0006952	false	0.0175935269150661	1.754647090263304	1769	48	6	62700	DRD4,HLA-C,TRGV5,CFD,FADD,CCL21
GO:BP	response to alkaloid	GO:0043279	false	0.0175935269150661	1.754647090263304	92	48	2	62700	DRD4,FADD
GO:BP	regulation of lipid metabolic process	GO:0019216	false	0.01795575343688089	1.7457963668333871	344	48	3	62700	ORMDL2,CES1,CCL21
GO:BP	CD4-positive, alpha-beta T cell differentiation	GO:0043367	false	0.018164947748281073	1.7407658470534457	94	48	2	62700	SOCS1,JUNB
GO:BP	regulation of T cell mediated immunity	GO:0002709	false	0.018451932073241327	1.7339581528211285	95	48	2	62700	HLA-C,FADD
GO:BP	organonitrogen compound biosynthetic process	GO:1901566	false	0.019035920889180245	1.7204261087411028	1816	48	6	62700	NDUFB7,ORMDL2,NDUFA1,ITM2A,CCL21,RPS27
GO:BP	calcium ion transmembrane transport	GO:0070588	false	0.019282914059870704	1.7148273343081677	356	48	3	62700	DRD4,P2RX2,CCL21
GO:BP	positive regulation of transcription by RNA polymerase II	GO:0045944	false	0.019282914059870704	1.7148273343081677	1245	48	5	62700	IER2,PROP1,UTF1,FADD,JUNB
GO:BP	hematopoietic or lymphoid organ development	GO:0048534	false	0.01951038182970935	1.7097342311224923	99	48	2	62700	CXCR5,FADD
GO:BP	regulation of metabolic process	GO:0019222	false	0.01951038182970935	1.7097342311224923	7295	48	13	62700	DRD4,IER2,CST1,ORMDL2,CDKN1C,CES1,PROP1,UTF1,SOCS1,FADD,JUNB,ITM2A,CCL21
GO:BP	mitochondrial ATP synthesis coupled electron transport	GO:0042775	false	0.019702814267201316	1.7054717366087857	100	48	2	62700	NDUFB7,NDUFA1
GO:BP	ATP synthesis coupled electron transport	GO:0042773	false	0.019702814267201316	1.7054717366087857	100	48	2	62700	NDUFB7,NDUFA1
GO:BP	positive regulation of protein kinase activity	GO:0045860	false	0.01971701980237607	1.7051587273863194	362	48	3	62700	DRD4,SOCS1,CCL21
GO:BP	positive regulation of RNA metabolic process	GO:0051254	false	0.019787440803258734	1.7036103713769173	1845	48	6	62700	IER2,CDKN1C,PROP1,UTF1,FADD,JUNB
GO:BP	regulation of leukocyte cell-cell adhesion	GO:1903037	false	0.019830739936721988	1.7026610808305	364	48	3	62700	SOCS1,FADD,CCL21
GO:BP	ATP biosynthetic process	GO:0006754	false	0.020087109181326817	1.697082559863662	102	48	2	62700	NDUFB7,NDUFA1
GO:BP	positive regulation of leukocyte activation	GO:0002696	false	0.020568124159675284	1.686805314734551	371	48	3	62700	SOCS1,FADD,CCL21
GO:BP	transcription by RNA polymerase II	GO:0006366	false	0.020568124159675284	1.686805314734551	2521	48	7	62700	IER2,CDKN1C,PROP1,UTF1,POLR2I,FADD,JUNB
GO:BP	mitochondrial respiratory chain complex assembly	GO:0033108	false	0.020568124159675284	1.686805314734551	104	48	2	62700	NDUFB7,NDUFA1
GO:BP	regulation of molecular function	GO:0065009	false	0.020678865930012124	1.6844732824950668	2526	48	7	62700	ACR,DRD4,CST1,CDKN1C,SOCS1,FADD,CCL21
GO:BP	regulation of cell killing	GO:0031341	false	0.02091568377175175	1.6795279329745982	106	48	2	62700	HLA-C,FADD
GO:BP	regulation of immune effector process	GO:0002697	false	0.02130301904994065	1.671558844269371	381	48	3	62700	HLA-C,FADD,JUNB
GO:BP	nucleobase-containing compound biosynthetic process	GO:0034654	false	0.02130301904994065	1.671558844269371	4026	48	9	62700	NDUFB7,IER2,CDKN1C,PROP1,UTF1,NDUFA1,POLR2I,FADD,JUNB
GO:BP	regulation of receptor-mediated endocytosis	GO:0048259	true	0.02162184157677699	1.6651073190519248	109	48	2	62700	DRD4,CCL21
GO:BP	positive regulation of cell activation	GO:0050867	false	0.021812332486291212	1.6612978909659126	386	48	3	62700	SOCS1,FADD,CCL21
GO:BP	chemical synaptic transmission, postsynaptic	GO:0099565	false	0.021812332486291212	1.6612978909659126	110	48	2	62700	DRD4,P2RX2
GO:BP	leukocyte migration	GO:0050900	false	0.022682435428988037	1.644310316772698	393	48	3	62700	CXCR5,FADD,CCL21
GO:BP	purine ribonucleoside triphosphate biosynthetic process	GO:0009206	false	0.022682435428988037	1.644310316772698	113	48	2	62700	NDUFB7,NDUFA1
GO:BP	regulation of alpha-beta T cell activation	GO:0046634	false	0.022682435428988037	1.644310316772698	113	48	2	62700	SOCS1,JUNB
GO:BP	positive regulation of macromolecule biosynthetic process	GO:0010557	false	0.022700729264435116	1.6439601908054369	2599	48	7	62700	IER2,CDKN1C,PROP1,UTF1,FADD,JUNB,CCL21
GO:BP	purine nucleoside triphosphate biosynthetic process	GO:0009145	false	0.022872034161992294	1.6406952089812294	114	48	2	62700	NDUFB7,NDUFA1
GO:BP	heterocycle biosynthetic process	GO:0018130	false	0.023018531876747312	1.637922379149319	4099	48	9	62700	NDUFB7,IER2,CDKN1C,PROP1,UTF1,NDUFA1,POLR2I,FADD,JUNB
GO:BP	regulation of cellular biosynthetic process	GO:0031326	false	0.023065721678530344	1.6370329526707053	5757	48	11	62700	IER2,ORMDL2,CDKN1C,CES1,PROP1,UTF1,SOCS1,FADD,JUNB,ITM2A,CCL21
GO:BP	aromatic compound biosynthetic process	GO:0019438	false	0.023227208960059195	1.634002972983606	4110	48	9	62700	NDUFB7,IER2,CDKN1C,PROP1,UTF1,NDUFA1,POLR2I,FADD,JUNB
GO:BP	leukocyte cell-cell adhesion	GO:0007159	false	0.02330431464667116	1.632563664649247	402	48	3	62700	SOCS1,FADD,CCL21
GO:BP	regulation of biosynthetic process	GO:0009889	false	0.02330431464667116	1.632563664649247	5789	48	11	62700	IER2,ORMDL2,CDKN1C,CES1,PROP1,UTF1,SOCS1,FADD,JUNB,ITM2A,CCL21
GO:BP	regulation of transferase activity	GO:0051338	false	0.02330431464667116	1.632563664649247	834	48	4	62700	DRD4,CDKN1C,SOCS1,CCL21
GO:BP	ribonucleoside triphosphate biosynthetic process	GO:0009201	false	0.02330431464667116	1.632563664649247	119	48	2	62700	NDUFB7,NDUFA1
GO:BP	CD4-positive, alpha-beta T cell activation	GO:0035710	false	0.02330431464667116	1.632563664649247	119	48	2	62700	SOCS1,JUNB
GO:BP	regulation of hemopoiesis	GO:1903706	false	0.02330431464667116	1.632563664649247	409	48	3	62700	SOCS1,FADD,JUNB
GO:BP	leukocyte apoptotic process	GO:0071887	false	0.023319781789971687	1.6322755177146777	120	48	2	62700	FADD,CCL21
GO:BP	positive regulation of adaptive immune response based on somatic recombination of immune receptors built from immunoglobulin superfamily domains	GO:0002824	false	0.023319781789971687	1.6322755177146777	120	48	2	62700	HLA-C,FADD
GO:BP	regulation of cellular metabolic process	GO:0031323	false	0.023696585568195375	1.6253142268050629	6726	48	12	62700	DRD4,IER2,ORMDL2,CDKN1C,CES1,PROP1,UTF1,SOCS1,FADD,JUNB,ITM2A,CCL21
GO:BP	lymphocyte migration	GO:0072676	false	0.023696585568195375	1.6253142268050629	122	48	2	62700	FADD,CCL21
GO:BP	respiratory electron transport chain	GO:0022904	false	0.023696585568195375	1.6253142268050629	122	48	2	62700	NDUFB7,NDUFA1
GO:BP	regulation of mononuclear cell migration	GO:0071675	false	0.023696585568195375	1.6253142268050629	122	48	2	62700	FADD,CCL21
GO:BP	positive regulation of lymphocyte mediated immunity	GO:0002708	false	0.023980246819936133	1.6201463511794287	123	48	2	62700	HLA-C,FADD
GO:BP	T cell mediated immunity	GO:0002456	false	0.0239896982575631	1.6199752145540303	124	48	2	62700	HLA-C,FADD
GO:BP	alpha-beta T cell differentiation	GO:0046632	false	0.0239896982575631	1.6199752145540303	124	48	2	62700	SOCS1,JUNB
GO:BP	positive regulation of cellular biosynthetic process	GO:0031328	false	0.0239896982575631	1.6199752145540303	2684	48	7	62700	IER2,CDKN1C,PROP1,UTF1,FADD,JUNB,CCL21
GO:BP	tissue development	GO:0009888	false	0.0239896982575631	1.6199752145540303	2004	48	6	62700	P2RX2,CDKN1C,CES1,HSD17B1,KRT31,JUNB
GO:BP	regulation of macromolecule metabolic process	GO:0060255	false	0.024290154632241934	1.6145697204474163	6772	48	12	62700	DRD4,IER2,CST1,ORMDL2,CDKN1C,PROP1,UTF1,SOCS1,FADD,JUNB,ITM2A,CCL21
GO:BP	response to hormone	GO:0009725	false	0.024290154632241934	1.6145697204474163	858	48	4	62700	LHB,ACR,SOCS1,CCL21
GO:BP	positive regulation of adaptive immune response	GO:0002821	false	0.02444795866217096	1.611757397430575	126	48	2	62700	HLA-C,FADD
GO:BP	positive regulation of biosynthetic process	GO:0009891	false	0.024543929516321783	1.6100559049082834	2703	48	7	62700	IER2,CDKN1C,PROP1,UTF1,FADD,JUNB,CCL21
GO:BP	positive regulation of kinase activity	GO:0033674	false	0.024811228191044442	1.605351737001827	428	48	3	62700	DRD4,SOCS1,CCL21
GO:BP	positive regulation of nucleobase-containing compound metabolic process	GO:0045935	false	0.025446886905176522	1.5943653403448996	2039	48	6	62700	IER2,CDKN1C,PROP1,UTF1,FADD,JUNB
GO:BP	nucleoside triphosphate biosynthetic process	GO:0009142	false	0.0254571602872754	1.594190042958437	130	48	2	62700	NDUFB7,NDUFA1
GO:BP	macromolecule biosynthetic process	GO:0009059	false	0.0254571602872754	1.594190042958437	9681	48	15	62700	IER2,RNF113A,NUP160,ORMDL2,CDKN1C,HSD17B1,PROP1,UTF1,SOCS1,POLR2I,FADD,JUNB,ITM2A,CCL21,RPS27
GO:BP	leukocyte mediated cytotoxicity	GO:0001909	false	0.026141564500937808	1.5826684246440712	133	48	2	62700	HLA-C,FADD
GO:BP	gland development	GO:0048732	false	0.026468854149341157	1.5772648591289329	444	48	3	62700	CDKN1C,PROP1,FADD
GO:BP	cell development	GO:0048468	false	0.026468854149341157	1.5772648591289329	2762	48	7	62700	P2RX2,CDKN1C,SOCS1,FADD,JUNB,ITM2A,CCL21
GO:BP	calcium ion transport	GO:0006816	false	0.027014464221669476	1.5684036414092526	448	48	3	62700	DRD4,P2RX2,CCL21
GO:BP	ATP metabolic process	GO:0046034	false	0.027567202104082818	1.5596073097889922	138	48	2	62700	NDUFB7,NDUFA1
GO:BP	negative regulation of leukocyte cell-cell adhesion	GO:1903038	false	0.027567202104082818	1.5596073097889922	138	48	2	62700	SOCS1,CCL21
GO:BP	positive regulation of transport	GO:0051050	false	0.02770963527402287	1.557369190548397	913	48	4	62700	DRD4,P2RX2,CES1,CCL21
GO:BP	endocrine system development	GO:0035270	false	0.02770963527402287	1.557369190548397	141	48	2	62700	CDKN1C,PROP1
GO:BP	organelle organization	GO:0006996	false	0.02770963527402287	1.557369190548397	3562	48	8	62700	NDUFB7,CDKN1C,HSD17B1,KRT31,NDUFA1,TUBA1B,CCL21,RPS27
GO:BP	regulation of postsynaptic membrane potential	GO:0060078	false	0.02809087282433149	1.5514347664266968	143	48	2	62700	DRD4,P2RX2
GO:BP	regulation of monoatomic ion transmembrane transport	GO:0034765	false	0.028504939759649475	1.5450798724665311	467	48	3	62700	DRD4,P2RX2,CLIC3
GO:BP	protein phosphorylation	GO:0006468	false	0.02855732927996692	1.54428241080371	1493	48	5	62700	DRD4,CDKN1C,HCST,SOCS1,CCL21
GO:BP	positive regulation of leukocyte mediated immunity	GO:0002705	false	0.02855732927996692	1.54428241080371	145	48	2	62700	HLA-C,FADD
GO:BP	oxidative phosphorylation	GO:0006119	false	0.028840105200182736	1.540003159771765	146	48	2	62700	NDUFB7,NDUFA1
GO:BP	positive regulation of molecular function	GO:0044093	false	0.028859881117326347	1.5397054622305877	1500	48	5	62700	ACR,DRD4,SOCS1,FADD,CCL21
GO:BP	regulation of cell-cell adhesion	GO:0022407	false	0.028921162895299904	1.5387842484156102	473	48	3	62700	SOCS1,FADD,CCL21
GO:BP	positive regulation of cell adhesion	GO:0045785	false	0.028921162895299904	1.5387842484156102	473	48	3	62700	SOCS1,FADD,CCL21
GO:BP	cell-cell adhesion	GO:0098609	false	0.02898400500953171	1.5378416039110097	939	48	4	62700	CDHR5,SOCS1,FADD,CCL21
GO:BP	reproductive process	GO:0022414	false	0.029106311542776243	1.5360128264441342	1518	48	5	62700	LHB,ACR,CDKN1C,UTF1,JUNB
GO:BP	adult behavior	GO:0030534	false	0.029106311542776243	1.5360128264441342	150	48	2	62700	DRD4,FADD
GO:BP	positive regulation of lipid metabolic process	GO:0045834	false	0.029106311542776243	1.5360128264441342	153	48	2	62700	CES1,CCL21
GO:BP	development of primary male sexual characteristics	GO:0046546	false	0.029106311542776243	1.5360128264441342	152	48	2	62700	LHB,UTF1
GO:BP	positive regulation of leukocyte migration	GO:0002687	false	0.029106311542776243	1.5360128264441342	151	48	2	62700	FADD,CCL21
GO:BP	negative regulation of immune system process	GO:0002683	false	0.029106311542776243	1.5360128264441342	487	48	3	62700	SOCS1,FADD,CCL21
GO:BP	response to external biotic stimulus	GO:0043207	false	0.029106311542776243	1.5360128264441342	1530	48	5	62700	HLA-C,TRGV5,CFD,FADD,CCL21
GO:BP	male gonad development	GO:0008584	false	0.029106311542776243	1.5360128264441342	151	48	2	62700	LHB,UTF1
GO:BP	regulation of cell population proliferation	GO:0042127	false	0.029106311542776243	1.5360128264441342	2184	48	6	62700	CDHR5,MAB21L2,CDKN1C,FADD,JUNB,CCL21
GO:BP	reproduction	GO:0000003	false	0.029106311542776243	1.5360128264441342	1528	48	5	62700	LHB,ACR,CDKN1C,UTF1,JUNB
GO:BP	regulation of cytokine-mediated signaling pathway	GO:0001959	false	0.029106311542776243	1.5360128264441342	153	48	2	62700	RNF113A,FADD
GO:BP	placenta development	GO:0001890	false	0.029106311542776243	1.5360128264441342	152	48	2	62700	CDKN1C,JUNB
GO:BP	response to other organism	GO:0051707	false	0.029106311542776243	1.5360128264441342	1527	48	5	62700	HLA-C,TRGV5,CFD,FADD,CCL21
GO:BP	inorganic ion transmembrane transport	GO:0098660	true	0.029106311542776243	1.5360128264441342	949	48	4	62700	DRD4,P2RX2,CLIC3,CCL21
GO:BP	positive regulation of cation transmembrane transport	GO:1904064	false	0.029106311542776243	1.5360128264441342	152	48	2	62700	DRD4,P2RX2
GO:BP	cell recognition	GO:0008037	false	0.029989003168722748	1.5230379699029637	156	48	2	62700	ACR,CCL21
GO:BP	regulation of biological quality	GO:0065008	false	0.030071469961844878	1.521845342078583	2918	48	7	62700	LHB,CDHR5,DRD4,P2RX2,HSD17B1,GNG3,CCL21
GO:BP	olefinic compound metabolic process	GO:0120254	false	0.03007657845646335	1.5217715710722972	157	48	2	62700	LHB,HSD17B1
GO:BP	positive regulation of intracellular signal transduction	GO:1902533	false	0.03007657845646335	1.5217715710722972	972	48	4	62700	DRD4,P2RX2,FADD,CCL21
GO:BP	sensory perception of chemical stimulus	GO:0007606	false	0.03041200978489023	1.5169548784534959	498	48	3	62700	P2RX2,CST1,LCN1
GO:BP	lipid homeostasis	GO:0055088	false	0.03074544810995736	1.5122191728010357	161	48	2	62700	ORMDL2,CES1
GO:BP	response to biotic stimulus	GO:0009607	false	0.03074544810995736	1.5122191728010357	1565	48	5	62700	HLA-C,TRGV5,CFD,FADD,CCL21
GO:BP	negative regulation of protein metabolic process	GO:0051248	false	0.03074544810995736	1.5122191728010357	981	48	4	62700	CST1,CDKN1C,SOCS1,ITM2A
GO:BP	purine ribonucleoside triphosphate metabolic process	GO:0009205	false	0.030889652181490413	1.5101869818413094	162	48	2	62700	NDUFB7,NDUFA1
GO:BP	developmental process involved in reproduction	GO:0003006	false	0.031054536857238975	1.5078749433736818	992	48	4	62700	LHB,CDKN1C,UTF1,JUNB
GO:BP	regulation of response to cytokine stimulus	GO:0060759	false	0.03143878846740585	1.5025341983851204	164	48	2	62700	RNF113A,FADD
GO:BP	regulation of signal transduction	GO:0009966	false	0.031613296262132856	1.5001302186868326	2973	48	7	62700	DRD4,P2RX2,RNF113A,CDKN1C,SOCS1,FADD,CCL21
GO:BP	skeletal muscle tissue development	GO:0007519	true	0.03219745577352031	1.4921784446760862	169	48	2	62700	P2RX2,HSD17B1
GO:BP	purine nucleoside triphosphate metabolic process	GO:0009144	false	0.03219745577352031	1.4921784446760862	169	48	2	62700	NDUFB7,NDUFA1
GO:BP	skeletal system development	GO:0001501	false	0.03219745577352031	1.4921784446760862	524	48	3	62700	CHAD,CDKN1C,HSD17B1
GO:BP	regulation of protein phosphorylation	GO:0001932	false	0.03219745577352031	1.4921784446760862	1014	48	4	62700	DRD4,CDKN1C,SOCS1,CCL21
GO:BP	positive regulation of cytosolic calcium ion concentration	GO:0007204	false	0.03219745577352031	1.4921784446760862	167	48	2	62700	P2RX2,GNG3
GO:BP	positive regulation of transferase activity	GO:0051347	false	0.03219745577352031	1.4921784446760862	522	48	3	62700	DRD4,SOCS1,CCL21
GO:BP	chemical homeostasis	GO:0048878	false	0.03219745577352031	1.4921784446760862	1008	48	4	62700	DRD4,ORMDL2,CES1,CCL21
GO:BP	ribonucleoside triphosphate metabolic process	GO:0009199	false	0.03219745577352031	1.4921784446760862	169	48	2	62700	NDUFB7,NDUFA1
GO:BP	regulation of lipid biosynthetic process	GO:0046890	false	0.033602646409309794	1.4736265179761987	175	48	2	62700	ORMDL2,CES1
GO:BP	positive regulation of monoatomic ion transmembrane transport	GO:0034767	false	0.033602646409309794	1.4736265179761987	175	48	2	62700	DRD4,P2RX2
GO:BP	male sex differentiation	GO:0046661	false	0.033602646409309794	1.4736265179761987	175	48	2	62700	LHB,UTF1
GO:BP	electron transport chain	GO:0022900	false	0.03376397587183155	1.4715464187546288	176	48	2	62700	NDUFB7,NDUFA1
GO:BP	alpha-beta T cell activation	GO:0046631	false	0.03376397587183155	1.4715464187546288	177	48	2	62700	SOCS1,JUNB
GO:BP	cellular component organization or biogenesis	GO:0071840	false	0.03376397587183155	1.4715464187546288	8309	48	13	62700	CDHR5,NDUFB7,DRD4,P2RX2,ORMDL2,CDKN1C,HSD17B1,KRT31,NDUFA1,TUBA1B,FADD,CCL21,RPS27
GO:BP	monocarboxylic acid transport	GO:0015718	false	0.03376397587183155	1.4715464187546288	177	48	2	62700	DRD4,CES1
GO:BP	regulation of T cell differentiation	GO:0045580	false	0.034024013571546906	1.4682144570619982	180	48	2	62700	SOCS1,JUNB
GO:BP	regulation of calcium ion transmembrane transport	GO:1903169	false	0.034139599578361365	1.4667415770094494	181	48	2	62700	DRD4,P2RX2
GO:BP	monoatomic ion transmembrane transport	GO:0034220	false	0.034139599578361365	1.4667415770094494	1054	48	4	62700	DRD4,P2RX2,CLIC3,CCL21
GO:BP	carbohydrate derivative metabolic process	GO:1901135	false	0.034139599578361365	1.4667415770094494	1054	48	4	62700	NDUFB7,NDUFA1,ITM2A,CCL21
GO:BP	skeletal muscle organ development	GO:0060538	false	0.034139599578361365	1.4667415770094494	181	48	2	62700	P2RX2,HSD17B1
GO:BP	regulation of lymphocyte mediated immunity	GO:0002706	false	0.03428686726974071	1.4648721937890365	182	48	2	62700	HLA-C,FADD
GO:BP	positive regulation of leukocyte differentiation	GO:1902107	false	0.03446413050660327	1.4626326738199509	183	48	2	62700	SOCS1,FADD
GO:BP	positive regulation of hemopoiesis	GO:1903708	false	0.03446413050660327	1.4626326738199509	183	48	2	62700	SOCS1,FADD
GO:BP	negative regulation of nitrogen compound metabolic process	GO:0051172	false	0.034736953627806946	1.459208271111862	2353	48	6	62700	CST1,ORMDL2,CDKN1C,PROP1,SOCS1,ITM2A
GO:BP	nucleoside triphosphate metabolic process	GO:0009141	false	0.03500727297107899	1.4558417189904758	187	48	2	62700	NDUFB7,NDUFA1
GO:BP	cell motility	GO:0048870	false	0.03500727297107899	1.4558417189904758	1676	48	5	62700	IER2,CXCR5,PROP1,FADD,CCL21
GO:BP	regulation of macromolecule biosynthetic process	GO:0010556	false	0.03524308520806797	1.4529260801070312	5631	48	10	62700	IER2,ORMDL2,CDKN1C,PROP1,UTF1,SOCS1,FADD,JUNB,ITM2A,CCL21
GO:BP	organic hydroxy compound metabolic process	GO:1901615	false	0.035313698611006424	1.4520567938435878	564	48	3	62700	DRD4,CES1,HSD17B1
GO:BP	negative regulation of cell-cell adhesion	GO:0022408	false	0.03534134238744097	1.4517169584968828	189	48	2	62700	SOCS1,CCL21
GO:BP	biological process involved in interspecies interaction between organisms	GO:0044419	false	0.03580333330154772	1.446076538521517	1698	48	5	62700	HLA-C,TRGV5,CFD,FADD,CCL21
GO:BP	regulation of transcription by RNA polymerase II	GO:0006357	false	0.036221274266752576	1.441036275245468	2408	48	6	62700	IER2,CDKN1C,PROP1,UTF1,FADD,JUNB
GO:BP	positive regulation of canonical NF-kappaB signal transduction	GO:0043123	false	0.036221274266752576	1.441036275245468	195	48	2	62700	FADD,CCL21
GO:BP	cell maturation	GO:0048469	false	0.036221274266752576	1.441036275245468	193	48	2	62700	CDKN1C,CCL21
GO:BP	aerobic respiration	GO:0009060	false	0.036389450142242034	1.439024506710942	196	48	2	62700	NDUFB7,NDUFA1
GO:BP	regulation of monoatomic ion transport	GO:0043269	false	0.03681667367197938	1.4339554518765807	583	48	3	62700	DRD4,P2RX2,CLIC3
GO:BP	small molecule biosynthetic process	GO:0044283	false	0.03681667367197938	1.4339554518765807	583	48	3	62700	LHB,CES1,HSD17B1
GO:BP	regulation of phosphorylation	GO:0042325	false	0.037254114839788056	1.4288257510091829	1117	48	4	62700	DRD4,CDKN1C,SOCS1,CCL21
GO:BP	regulation of transmembrane transport	GO:0034762	false	0.037254114839788056	1.4288257510091829	591	48	3	62700	DRD4,P2RX2,CLIC3
GO:BP	immune system development	GO:0002520	false	0.037254114839788056	1.4288257510091829	200	48	2	62700	CXCR5,FADD
GO:BP	cellular response to metal ion	GO:0071248	false	0.037254114839788056	1.4288257510091829	201	48	2	62700	HSD17B1,JUNB
GO:BP	mononuclear cell migration	GO:0071674	false	0.037254114839788056	1.4288257510091829	203	48	2	62700	FADD,CCL21
GO:BP	calcium ion transmembrane import into cytosol	GO:0097553	false	0.037254114839788056	1.4288257510091829	200	48	2	62700	P2RX2,CCL21
GO:BP	regulation of cell cycle	GO:0051726	false	0.037254114839788056	1.4288257510091829	1112	48	4	62700	CXCR5,CDKN1C,PPP2R3B,JUNB
GO:BP	regulation of transport	GO:0051049	false	0.038221566888129506	1.4176915130706476	1762	48	5	62700	DRD4,P2RX2,CES1,CLIC3,CCL21
GO:BP	proteolysis	GO:0006508	false	0.03847964095279755	1.4147689889457178	1766	48	5	62700	ACR,CST1,LCN1,CFD,FADD
GO:BP	organophosphate biosynthetic process	GO:0090407	false	0.03868781489254112	1.412425798759259	604	48	3	62700	NDUFB7,NDUFA1,SOCS1
GO:BP	regulation of lymphocyte differentiation	GO:0045619	false	0.03890452532662474	1.4099998791350778	211	48	2	62700	SOCS1,JUNB
GO:BP	lymphocyte activation involved in immune response	GO:0002285	false	0.0391662051692917	1.4070885053955884	212	48	2	62700	JUNB,ITM2A
GO:BP	cell cycle	GO:0007049	false	0.040004978712912594	1.3978859563472323	1811	48	5	62700	CXCR5,CDKN1C,PPP2R3B,TUBA1B,JUNB
GO:BP	purine ribonucleotide biosynthetic process	GO:0009152	false	0.040004978712912594	1.3978859563472323	216	48	2	62700	NDUFB7,NDUFA1
GO:BP	bone development	GO:0060348	false	0.040004978712912594	1.3978859563472323	218	48	2	62700	CHAD,HSD17B1
GO:BP	cell killing	GO:0001906	false	0.040004978712912594	1.3978859563472323	218	48	2	62700	HLA-C,FADD
GO:BP	multi-multicellular organism process	GO:0044706	false	0.040004978712912594	1.3978859563472323	215	48	2	62700	ACR,JUNB
GO:BP	regulation of cysteine-type endopeptidase activity	GO:2000116	true	0.040188853121545215	1.395894387191673	219	48	2	62700	CST1,FADD
GO:BP	small molecule metabolic process	GO:0044281	false	0.042321222934483725	1.3734417912085919	1846	48	5	62700	LHB,NDUFB7,CES1,HSD17B1,NDUFA1
GO:BP	regulation of leukocyte migration	GO:0002685	false	0.042321222934483725	1.3734417912085919	227	48	2	62700	FADD,CCL21
GO:BP	cellular response to inorganic substance	GO:0071241	false	0.042937880664155666	1.3671593953580177	231	48	2	62700	HSD17B1,JUNB
GO:BP	ribonucleotide biosynthetic process	GO:0009260	false	0.042937880664155666	1.3671593953580177	231	48	2	62700	NDUFB7,NDUFA1
GO:BP	behavior	GO:0007610	false	0.042937880664155666	1.3671593953580177	652	48	3	62700	DRD4,P2RX2,FADD
GO:BP	positive regulation of monoatomic ion transport	GO:0043270	false	0.042937880664155666	1.3671593953580177	231	48	2	62700	DRD4,P2RX2
GO:BP	positive regulation of transmembrane transport	GO:0034764	false	0.04337743776668346	1.3627361046190738	233	48	2	62700	DRD4,P2RX2
GO:BP	organic hydroxy compound biosynthetic process	GO:1901617	false	0.043930699532095	1.3572318811756094	239	48	2	62700	CES1,HSD17B1
GO:BP	gonad development	GO:0008406	false	0.043930699532095	1.3572318811756094	236	48	2	62700	LHB,UTF1
GO:BP	positive regulation of protein phosphorylation	GO:0001934	false	0.043930699532095	1.3572318811756094	666	48	3	62700	DRD4,SOCS1,CCL21
GO:BP	regulation of cell communication	GO:0010646	false	0.043930699532095	1.3572318811756094	3405	48	7	62700	DRD4,P2RX2,RNF113A,CDKN1C,SOCS1,FADD,CCL21
GO:BP	ribose phosphate biosynthetic process	GO:0046390	false	0.043930699532095	1.3572318811756094	239	48	2	62700	NDUFB7,NDUFA1
GO:BP	regulation of signaling	GO:0023051	false	0.043930699532095	1.3572318811756094	3396	48	7	62700	DRD4,P2RX2,RNF113A,CDKN1C,SOCS1,FADD,CCL21
GO:BP	leukocyte chemotaxis	GO:0030595	false	0.043930699532095	1.3572318811756094	239	48	2	62700	CXCR5,CCL21
GO:BP	protein modification process	GO:0036211	false	0.043930699532095	1.3572318811756094	3409	48	7	62700	DRD4,RNF113A,CDKN1C,HCST,PPP2R3B,SOCS1,CCL21
GO:BP	development of primary sexual characteristics	GO:0045137	false	0.04453633299068195	1.3512855445420768	241	48	2	62700	LHB,UTF1
GO:BP	regulation of leukocyte mediated immunity	GO:0002703	false	0.045052507013531584	1.3462810370523142	243	48	2	62700	HLA-C,FADD
GO:BP	hormone metabolic process	GO:0042445	false	0.045052507013531584	1.3462810370523142	243	48	2	62700	LHB,HSD17B1
GO:BP	cellular respiration	GO:0045333	false	0.0450883868549855	1.3459353023405933	244	48	2	62700	NDUFB7,NDUFA1
GO:BP	regulation of phosphate metabolic process	GO:0019220	false	0.046485009832344916	1.3326870728445928	1261	48	4	62700	DRD4,CDKN1C,SOCS1,CCL21
GO:BP	regulation of phosphorus metabolic process	GO:0051174	false	0.046485009832344916	1.3326870728445928	1262	48	4	62700	DRD4,CDKN1C,SOCS1,CCL21
GO:BP	cellular response to oxygen-containing compound	GO:1901701	false	0.04668402847140094	1.3308316747472386	1269	48	4	62700	DRD4,CES1,SOCS1,JUNB
GO:BP	response to external stimulus	GO:0009605	false	0.046943652281392405	1.3284231247086546	2686	48	6	62700	HLA-C,CXCR5,TRGV5,CFD,FADD,CCL21
GO:BP	receptor-mediated endocytosis	GO:0006898	false	0.047569142816672835	1.322674674380877	255	48	2	62700	DRD4,CCL21
GO:BP	positive regulation of immune response	GO:0050778	false	0.047569142816672835	1.322674674380877	699	48	3	62700	HLA-C,CFD,FADD
GO:BP	regulation of calcium ion transport	GO:0051924	false	0.04775785512372294	1.32095518625157	256	48	2	62700	DRD4,P2RX2
GO:BP	monoatomic ion transport	GO:0006811	false	0.04814604058755778	1.3174394223853267	1287	48	4	62700	DRD4,P2RX2,CLIC3,CCL21
GO:BP	cellular component organization	GO:0016043	false	0.04817765454433566	1.3171543467878022	8098	48	12	62700	CDHR5,NDUFB7,DRD4,P2RX2,CDKN1C,HSD17B1,KRT31,NDUFA1,TUBA1B,FADD,CCL21,RPS27
GO:BP	anatomical structure maturation	GO:0071695	false	0.04824975475494168	1.316504889757416	259	48	2	62700	CDKN1C,CCL21
GO:BP	regulation of canonical NF-kappaB signal transduction	GO:0043122	false	0.04850666685720818	1.314198566958261	260	48	2	62700	FADD,CCL21
GO:BP	intracellular chemical homeostasis	GO:0055082	false	0.04852656490014645	1.314020450446765	709	48	3	62700	DRD4,ORMDL2,CCL21
GO:BP	purine nucleotide biosynthetic process	GO:0006164	false	0.04885068468955369	1.3111293448456973	263	48	2	62700	NDUFB7,NDUFA1
GO:BP	positive regulation of immune effector process	GO:0002699	false	0.04885068468955369	1.3111293448456973	262	48	2	62700	HLA-C,FADD
GO:CC	cellular anatomical entity	GO:0110165	true	4.826031884797529e-17	16.31640981310567	21541	48	46	62700	LHB,CDHR5,MUC2,MAB21L2,NDUFB7,ACR,DRD4,P2RX2,HLA-C,IER2,TMEM160,CST1,RNF113A,CHAD,CXCR5,IGKV1D-33,TRGV5,NUP160,ORMDL2,CDKN1C,CES1,HSD17B1,PROP1,UTF1,HCST,PPP2R3B,LCN1,KRT31,GNG3,NRGN,NDUFA1,SOCS1,IGLV10-54,CFD,POLR2I,HCAR3,HLA-DQB1,TUBA1B,GPATCH4,TMEM187,CLIC3,FADD,JUNB,ITM2A,CCL21,RPS27
GO:CC	cellular_component	GO:0005575	false	7.49150572425461e-17	16.12543088430135	22090	48	46	62700	LHB,CDHR5,MUC2,MAB21L2,NDUFB7,ACR,DRD4,P2RX2,HLA-C,IER2,TMEM160,CST1,RNF113A,CHAD,CXCR5,IGKV1D-33,TRGV5,NUP160,ORMDL2,CDKN1C,CES1,HSD17B1,PROP1,UTF1,HCST,PPP2R3B,LCN1,KRT31,GNG3,NRGN,NDUFA1,SOCS1,IGLV10-54,CFD,POLR2I,HCAR3,HLA-DQB1,TUBA1B,GPATCH4,TMEM187,CLIC3,FADD,JUNB,ITM2A,CCL21,RPS27
GO:CC	organelle	GO:0043226	false	1.745411296598105e-8	7.758102217532615	16766	48	34	62700	LHB,CDHR5,MAB21L2,NDUFB7,ACR,DRD4,P2RX2,HLA-C,IER2,TMEM160,CST1,RNF113A,IGKV1D-33,NUP160,ORMDL2,CDKN1C,CES1,PROP1,UTF1,PPP2R3B,KRT31,GNG3,NDUFA1,SOCS1,CFD,POLR2I,HLA-DQB1,TUBA1B,GPATCH4,TMEM187,CLIC3,JUNB,ITM2A,RPS27
GO:CC	intracellular anatomical structure	GO:0005622	false	7.072553438887515e-8	7.1504237624109095	17772	48	34	62700	LHB,MAB21L2,NDUFB7,ACR,DRD4,P2RX2,HLA-C,IER2,TMEM160,CST1,RNF113A,NUP160,ORMDL2,CDKN1C,CES1,HSD17B1,PROP1,UTF1,PPP2R3B,KRT31,NRGN,NDUFA1,SOCS1,CFD,POLR2I,HLA-DQB1,TUBA1B,GPATCH4,TMEM187,CLIC3,FADD,JUNB,ITM2A,RPS27
GO:CC	membrane-bounded organelle	GO:0043227	false	3.354464763845822e-7	6.474376765704253	15624	48	31	62700	LHB,CDHR5,MAB21L2,NDUFB7,ACR,P2RX2,HLA-C,IER2,TMEM160,CST1,RNF113A,IGKV1D-33,NUP160,ORMDL2,CDKN1C,CES1,PROP1,UTF1,PPP2R3B,KRT31,NDUFA1,SOCS1,CFD,POLR2I,HLA-DQB1,GPATCH4,TMEM187,CLIC3,JUNB,ITM2A,RPS27
GO:CC	cytoplasm	GO:0005737	false	7.33800998621773e-7	6.1344217015530464	12251	48	27	62700	LHB,MAB21L2,NDUFB7,ACR,P2RX2,HLA-C,IER2,TMEM160,CST1,NUP160,ORMDL2,CDKN1C,CES1,HSD17B1,PPP2R3B,KRT31,NRGN,NDUFA1,SOCS1,CFD,HLA-DQB1,TUBA1B,TMEM187,CLIC3,FADD,ITM2A,RPS27
GO:CC	intracellular organelle	GO:0043229	false	0.000001887634883623727	5.724082005462746	15969	48	30	62700	LHB,MAB21L2,NDUFB7,ACR,DRD4,P2RX2,HLA-C,IER2,TMEM160,RNF113A,NUP160,ORMDL2,CDKN1C,CES1,PROP1,UTF1,PPP2R3B,KRT31,NDUFA1,SOCS1,CFD,POLR2I,HLA-DQB1,TUBA1B,GPATCH4,TMEM187,CLIC3,JUNB,ITM2A,RPS27
GO:CC	protein-containing complex	GO:0032991	false	0.000001887634883623727	5.724082005462746	8527	48	22	62700	LHB,NDUFB7,ACR,P2RX2,HLA-C,RNF113A,IGKV1D-33,TRGV5,NUP160,ORMDL2,PROP1,PPP2R3B,GNG3,NDUFA1,SOCS1,IGLV10-54,POLR2I,HLA-DQB1,CLIC3,FADD,JUNB,RPS27
GO:CC	intracellular membrane-bounded organelle	GO:0043231	false	0.0000184639769383777	4.733674750960539	14560	48	27	62700	LHB,MAB21L2,NDUFB7,ACR,P2RX2,HLA-C,IER2,TMEM160,RNF113A,NUP160,ORMDL2,CDKN1C,CES1,PROP1,UTF1,PPP2R3B,NDUFA1,SOCS1,CFD,POLR2I,HLA-DQB1,GPATCH4,TMEM187,CLIC3,JUNB,ITM2A,RPS27
GO:CC	membrane protein complex	GO:0098796	false	0.0000184639769383777	4.733674750960539	1357	48	9	62700	NDUFB7,HLA-C,TRGV5,GNG3,NDUFA1,SOCS1,HLA-DQB1,CLIC3,FADD
GO:CC	extracellular region	GO:0005576	false	0.00004011730835546305	4.396668213378048	4206	48	14	62700	LHB,CDHR5,MUC2,ACR,HLA-C,CST1,CHAD,IGKV1D-33,LCN1,KRT31,IGLV10-54,CFD,CLIC3,CCL21
GO:CC	membrane	GO:0016020	false	0.00006870001754149944	4.163043152049977	9853	48	21	62700	CDHR5,NDUFB7,DRD4,P2RX2,HLA-C,TMEM160,CXCR5,IGKV1D-33,TRGV5,ORMDL2,HCST,GNG3,NDUFA1,SOCS1,IGLV10-54,HCAR3,HLA-DQB1,TMEM187,CLIC3,FADD,ITM2A
GO:CC	extracellular space	GO:0005615	false	0.00008454504997860235	4.072911814794924	3284	48	12	62700	LHB,CDHR5,HLA-C,CST1,CHAD,IGKV1D-33,LCN1,KRT31,IGLV10-54,CFD,CLIC3,CCL21
GO:CC	vesicle	GO:0031982	false	0.0005333041142431177	3.273025065883613	3976	48	12	62700	CDHR5,ACR,P2RX2,HLA-C,CST1,IGKV1D-33,KRT31,SOCS1,CFD,HLA-DQB1,TMEM187,CLIC3
GO:CC	cell periphery	GO:0071944	false	0.0005596757813491731	3.252063485757164	6202	48	15	62700	CDHR5,DRD4,P2RX2,HLA-C,CHAD,CXCR5,IGKV1D-33,TRGV5,HCST,GNG3,IGLV10-54,HCAR3,HLA-DQB1,FADD,ITM2A
GO:CC	catalytic complex	GO:1902494	false	0.0007908615062614316	3.1018995624347316	1781	48	8	62700	NDUFB7,ORMDL2,PPP2R3B,GNG3,NDUFA1,SOCS1,POLR2I,FADD
GO:CC	plasma membrane	GO:0005886	false	0.0008501280833027821	3.0705156370139233	5717	48	14	62700	CDHR5,DRD4,P2RX2,HLA-C,CXCR5,IGKV1D-33,TRGV5,HCST,GNG3,IGLV10-54,HCAR3,HLA-DQB1,FADD,ITM2A
GO:CC	side of membrane	GO:0098552	false	0.0017899840416084937	2.7471508409040544	656	48	5	62700	HLA-C,CXCR5,TRGV5,GNG3,FADD
GO:CC	MHC protein complex	GO:0042611	false	0.0018225804664614015	2.739313288596423	24	48	2	62700	HLA-C,HLA-DQB1
GO:CC	endomembrane system	GO:0012505	false	0.002024356205362612	2.6937130667273523	4742	48	12	62700	LHB,CDHR5,ACR,P2RX2,HLA-C,NUP160,ORMDL2,CES1,CFD,HLA-DQB1,TMEM187,ITM2A
GO:CC	plasma membrane protein complex	GO:0098797	false	0.0022848033669608018	2.641151169912927	715	48	5	62700	HLA-C,TRGV5,GNG3,HLA-DQB1,FADD
GO:CC	respiratory chain complex I	GO:0045271	false	0.0071026178734519396	2.1485815500914813	53	48	2	62700	NDUFB7,NDUFA1
GO:CC	NADH dehydrogenase complex	GO:0030964	false	0.0071026178734519396	2.1485815500914813	53	48	2	62700	NDUFB7,NDUFA1
GO:CC	mitochondrial respiratory chain complex I	GO:0005747	false	0.0071026178734519396	2.1485815500914813	53	48	2	62700	NDUFB7,NDUFA1
GO:CC	organelle lumen	GO:0043233	false	0.009428994744244091	2.0255346063400115	6656	48	13	62700	LHB,NDUFB7,IER2,RNF113A,CES1,PPP2R3B,SOCS1,CFD,POLR2I,GPATCH4,CLIC3,JUNB,RPS27
GO:CC	membrane-enclosed lumen	GO:0031974	false	0.009428994744244091	2.0255346063400115	6656	48	13	62700	LHB,NDUFB7,IER2,RNF113A,CES1,PPP2R3B,SOCS1,CFD,POLR2I,GPATCH4,CLIC3,JUNB,RPS27
GO:CC	intracellular organelle lumen	GO:0070013	false	0.009428994744244091	2.0255346063400115	6656	48	13	62700	LHB,NDUFB7,IER2,RNF113A,CES1,PPP2R3B,SOCS1,CFD,POLR2I,GPATCH4,CLIC3,JUNB,RPS27
GO:CC	postsynapse	GO:0098794	false	0.011837158414221132	1.926752540276678	644	48	4	62700	DRD4,P2RX2,GNG3,RPS27
GO:CC	respiratory chain complex	GO:0098803	false	0.0178959200825778	1.7472459683265456	93	48	2	62700	NDUFB7,NDUFA1
GO:CC	mitochondrial respirasome	GO:0005746	false	0.018412820939209533	1.7348796702422935	96	48	2	62700	NDUFB7,NDUFA1
GO:CC	cytoplasmic vesicle	GO:0031410	false	0.018460297662845376	1.7337613004775512	2476	48	7	62700	ACR,P2RX2,HLA-C,SOCS1,CFD,HLA-DQB1,TMEM187
GO:CC	intracellular vesicle	GO:0097708	false	0.018460297662845376	1.7337613004775512	2481	48	7	62700	ACR,P2RX2,HLA-C,SOCS1,CFD,HLA-DQB1,TMEM187
GO:CC	respirasome	GO:0070469	false	0.019313881043202273	1.714130447800782	104	48	2	62700	NDUFB7,NDUFA1
GO:CC	SPOTS complex	GO:0035339	true	0.019313881043202273	1.714130447800782	4	48	1	62700	ORMDL2
GO:CC	acrosomal matrix	GO:0043159	false	0.019313881043202273	1.714130447800782	4	48	1	62700	ACR
GO:CC	pituitary gonadotropin complex	GO:0061696	false	0.023027707032802547	1.6377493044403963	6	48	1	62700	LHB
GO:CC	secretory granule	GO:0030141	false	0.023027707032802547	1.6377493044403963	871	48	4	62700	ACR,P2RX2,HLA-C,CFD
GO:CC	ripoptosome	GO:0097342	false	0.023027707032802547	1.6377493044403963	6	48	1	62700	FADD
GO:CC	transcription factor AP-1 complex	GO:0035976	true	0.023027707032802547	1.6377493044403963	5	48	1	62700	JUNB
GO:CC	CD95 death-inducing signaling complex	GO:0031265	false	0.023027707032802547	1.6377493044403963	6	48	1	62700	FADD
GO:CC	nucleoplasm	GO:0005654	false	0.023027707032802547	1.6377493044403963	4221	48	9	62700	IER2,RNF113A,PPP2R3B,SOCS1,POLR2I,GPATCH4,CLIC3,JUNB,RPS27
GO:CC	transmembrane transporter complex	GO:1902495	false	0.023027707032802547	1.6377493044403963	410	48	3	62700	NDUFB7,NDUFA1,CLIC3
GO:CC	external side of plasma membrane	GO:0009897	false	0.023027707032802547	1.6377493044403963	427	48	3	62700	HLA-C,CXCR5,TRGV5
GO:CC	transporter complex	GO:1990351	false	0.023027707032802547	1.6377493044403963	436	48	3	62700	NDUFB7,NDUFA1,CLIC3
GO:CC	oxidoreductase complex	GO:1990204	false	0.023548425919257692	1.6280381177252274	134	48	2	62700	NDUFB7,NDUFA1
GO:CC	serine C-palmitoyltransferase complex	GO:0017059	false	0.02504169232729317	1.6013363246800698	8	48	1	62700	ORMDL2
GO:CC	immunoglobulin complex	GO:0019814	false	0.02504169232729317	1.6013363246800698	149	48	2	62700	IGKV1D-33,IGLV10-54
GO:CC	extracellular vesicle	GO:1903561	false	0.02504169232729317	1.6013363246800698	2133	48	6	62700	CDHR5,HLA-C,IGKV1D-33,KRT31,CFD,CLIC3
GO:CC	extracellular membrane-bounded organelle	GO:0065010	false	0.02504169232729317	1.6013363246800698	2134	48	6	62700	CDHR5,HLA-C,IGKV1D-33,KRT31,CFD,CLIC3
GO:CC	cell surface	GO:0009986	false	0.02504169232729317	1.6013363246800698	955	48	4	62700	HLA-C,CXCR5,TRGV5,HCST
GO:CC	extracellular exosome	GO:0070062	false	0.02504169232729317	1.6013363246800698	2109	48	6	62700	CDHR5,HLA-C,IGKV1D-33,KRT31,CFD,CLIC3
GO:CC	endoplasmic reticulum palmitoyltransferase complex	GO:0031211	false	0.02504169232729317	1.6013363246800698	8	48	1	62700	ORMDL2
GO:CC	extracellular organelle	GO:0043230	false	0.02504169232729317	1.6013363246800698	2134	48	6	62700	CDHR5,HLA-C,IGKV1D-33,KRT31,CFD,CLIC3
GO:CC	MHC class I protein complex	GO:0042612	false	0.02504169232729317	1.6013363246800698	8	48	1	62700	HLA-C
GO:CC	nucleus	GO:0005634	false	0.026354068347565228	1.5791523320828	10063	48	15	62700	MAB21L2,ACR,IER2,RNF113A,NUP160,CDKN1C,PROP1,UTF1,PPP2R3B,SOCS1,POLR2I,GPATCH4,CLIC3,JUNB,RPS27
GO:CC	death-inducing signaling complex	GO:0031264	false	0.02683971714509265	1.571222065364921	9	48	1	62700	FADD
GO:CC	inner mitochondrial membrane protein complex	GO:0098800	false	0.02683971714509265	1.571222065364921	162	48	2	62700	NDUFB7,NDUFA1
GO:CC	mitochondrial inner membrane	GO:0005743	false	0.02688108585279953	1.5705531920782492	510	48	3	62700	NDUFB7,TMEM160,NDUFA1
GO:CC	nuclear pore outer ring	GO:0031080	true	0.0285791538515061	1.5439506335947935	10	48	1	62700	NUP160
GO:CC	cytoplasmic side of plasma membrane	GO:0009898	false	0.02958071828401586	1.5289912845988585	175	48	2	62700	GNG3,FADD
GO:CC	secretory vesicle	GO:0099503	false	0.029659150267022902	1.5278412956417367	1039	48	4	62700	ACR,P2RX2,HLA-C,CFD
GO:CC	palmitoyltransferase complex	GO:0002178	false	0.029904719582377552	1.524260265627632	11	48	1	62700	ORMDL2
GO:CC	non-membrane-bounded organelle	GO:0043228	false	0.03197068937320528	1.4952479990817318	6569	48	11	62700	DRD4,NUP160,CES1,PROP1,KRT31,SOCS1,POLR2I,TUBA1B,GPATCH4,JUNB,RPS27
GO:CC	intracellular non-membrane-bounded organelle	GO:0043232	false	0.03197068937320528	1.4952479990817318	6568	48	11	62700	DRD4,NUP160,CES1,PROP1,KRT31,SOCS1,POLR2I,TUBA1B,GPATCH4,JUNB,RPS27
GO:CC	organelle inner membrane	GO:0019866	false	0.03197068937320528	1.4952479990817318	566	48	3	62700	NDUFB7,TMEM160,NDUFA1
GO:CC	cell body	GO:0044297	false	0.03197068937320528	1.4952479990817318	567	48	3	62700	P2RX2,GNG3,FADD
GO:CC	extrinsic component of membrane	GO:0019898	false	0.03744919903807743	1.4265574665376282	213	48	2	62700	GNG3,SOCS1
GO:CC	cytoplasmic side of membrane	GO:0098562	false	0.03744919903807743	1.4265574665376282	213	48	2	62700	GNG3,FADD
GO:CC	RNA polymerase II, core complex	GO:0005665	true	0.03744919903807743	1.4265574665376282	15	48	1	62700	POLR2I
GO:CC	MHC class II protein complex	GO:0042613	false	0.040842674694909605	1.3888858246849383	17	48	1	62700	HLA-DQB1
GO:CC	protein phosphatase type 2A complex	GO:0000159	true	0.04262014681656409	1.3703850585750357	18	48	1	62700	PPP2R3B
KEGG	KEGG root term	KEGG:00000	false	2.0479313189827373e-11	10.688684612289453	8161	48	28	62700	LHB,MUC2,NDUFB7,DRD4,P2RX2,HLA-C,CST1,CHAD,CXCR5,NUP160,CDKN1C,CES1,HSD17B1,HCST,PPP2R3B,KRT31,GNG3,NDUFA1,SOCS1,CFD,POLR2I,HCAR3,HLA-DQB1,TUBA1B,FADD,JUNB,CCL21,RPS27
KEGG	Staphylococcus aureus infection	KEGG:05150	false	0.0024526994638040408	2.6103556638636336	87	48	3	62700	KRT31,CFD,HLA-DQB1
KEGG	Human papillomavirus infection	KEGG:05165	false	0.00272852079472691	2.5640727320033436	331	48	4	62700	HLA-C,CHAD,PPP2R3B,FADD
KEGG	Dopaminergic synapse	KEGG:04728	false	0.00272852079472691	2.5640727320033436	132	48	3	62700	DRD4,PPP2R3B,GNG3
KEGG	Huntington disease	KEGG:05016	false	0.00272852079472691	2.5640727320033436	306	48	4	62700	NDUFB7,NDUFA1,POLR2I,TUBA1B
KEGG	Phagosome	KEGG:04145	false	0.00272852079472691	2.5640727320033436	147	48	3	62700	HLA-C,HLA-DQB1,TUBA1B
KEGG	Amyotrophic lateral sclerosis	KEGG:05014	false	0.00272852079472691	2.5640727320033436	362	48	4	62700	NDUFB7,NUP160,NDUFA1,TUBA1B
KEGG	Alzheimer disease	KEGG:05010	false	0.00272852079472691	2.5640727320033436	382	48	4	62700	NDUFB7,NDUFA1,TUBA1B,FADD
KEGG	Retrograde endocannabinoid signaling	KEGG:04723	false	0.00272852079472691	2.5640727320033436	148	48	3	62700	NDUFB7,GNG3,NDUFA1
KEGG	Epstein-Barr virus infection	KEGG:05169	false	0.00347243074333719	2.4593664073862973	198	48	3	62700	HLA-C,HLA-DQB1,FADD
KEGG	Kaposi sarcoma-associated herpesvirus infection	KEGG:05167	false	0.00347243074333719	2.4593664073862973	194	48	3	62700	HLA-C,GNG3,FADD
KEGG	Chemokine signaling pathway	KEGG:04062	false	0.00347243074333719	2.4593664073862973	190	48	3	62700	CXCR5,GNG3,CCL21
KEGG	Pathways of neurodegeneration - multiple diseases	KEGG:05022	false	0.00347243074333719	2.4593664073862973	474	48	4	62700	NDUFB7,NDUFA1,TUBA1B,FADD
KEGG	Human immunodeficiency virus 1 infection	KEGG:05170	false	0.0038775135278437856	2.4114466783479718	210	48	3	62700	HLA-C,GNG3,FADD
KEGG	Ovarian steroidogenesis	KEGG:04913	false	0.004107618824091774	2.3864098645573035	51	48	2	62700	LHB,HSD17B1
KEGG	Human cytomegalovirus infection	KEGG:05163	false	0.004107618824091774	2.3864098645573035	223	48	3	62700	HLA-C,GNG3,FADD
KEGG	Viral myocarditis	KEGG:05416	false	0.004713588738476818	2.326648312435736	56	48	2	62700	HLA-C,HLA-DQB1
KEGG	Parkinson disease	KEGG:05012	false	0.005927343999675069	2.227139867290193	266	48	3	62700	NDUFB7,NDUFA1,TUBA1B
KEGG	Prion disease	KEGG:05020	false	0.006044096152604275	2.2186686352970595	272	48	3	62700	NDUFB7,NDUFA1,TUBA1B
KEGG	Antigen processing and presentation	KEGG:04612	false	0.006166825729485104	2.209938324282041	69	48	2	62700	HLA-C,HLA-DQB1
KEGG	Prolactin signaling pathway	KEGG:04917	false	0.006166825729485104	2.209938324282041	70	48	2	62700	LHB,SOCS1
KEGG	PI3K-Akt signaling pathway	KEGG:04151	false	0.011085707280209215	1.9552365932041624	353	48	3	62700	CHAD,PPP2R3B,GNG3
KEGG	Viral protein interaction with cytokine and cytokine receptor	KEGG:04061	false	0.011085707280209215	1.9552365932041624	98	48	2	62700	CXCR5,CCL21
KEGG	Neuroactive ligand-receptor interaction	KEGG:04080	false	0.011536142839535588	1.9379393751941634	366	48	3	62700	LHB,DRD4,P2RX2
KEGG	Toxoplasmosis	KEGG:05145	false	0.01271323699276559	1.8957438570691003	109	48	2	62700	SOCS1,HLA-DQB1
KEGG	TNF signaling pathway	KEGG:04668	false	0.013186629127752921	1.8798662081165354	113	48	2	62700	FADD,JUNB
KEGG	Growth hormone synthesis, secretion and action	KEGG:04935	false	0.014349812215966372	1.8431537821427557	120	48	2	62700	SOCS1,JUNB
KEGG	Osteoclast differentiation	KEGG:04380	false	0.014596255032365744	1.8357585570515982	125	48	2	62700	SOCS1,JUNB
KEGG	Natural killer cell mediated cytotoxicity	KEGG:04650	false	0.014596255032365744	1.8357585570515982	124	48	2	62700	HLA-C,HCST
KEGG	Apoptosis	KEGG:04210	false	0.015983907971488437	1.7963170295929307	135	48	2	62700	TUBA1B,FADD
KEGG	Oxidative phosphorylation	KEGG:00190	false	0.015983907971488437	1.7963170295929307	134	48	2	62700	NDUFB7,NDUFA1
KEGG	Cell adhesion molecules	KEGG:04514	false	0.019512570234623786	1.7096855207031505	153	48	2	62700	HLA-C,HLA-DQB1
KEGG	Non-alcoholic fatty liver disease	KEGG:04932	false	0.019512570234623786	1.7096855207031505	154	48	2	62700	NDUFB7,NDUFA1
KEGG	Herpes simplex virus 1 infection	KEGG:05168	false	0.020782110032990797	1.6823103600915175	505	48	3	62700	HLA-C,HLA-DQB1,FADD
KEGG	Influenza A	KEGG:05164	false	0.021893446056131183	1.6596858745502818	168	48	2	62700	HLA-DQB1,FADD
KEGG	Tuberculosis	KEGG:05152	false	0.023089022190012375	1.6365944588746764	175	48	2	62700	HLA-DQB1,FADD
KEGG	Pathogenic Escherichia coli infection	KEGG:05130	false	0.02798749344212763	1.5530359951743467	196	48	2	62700	TUBA1B,FADD
KEGG	Diabetic cardiomyopathy	KEGG:05415	false	0.029213438056251248	1.5344173289903789	203	48	2	62700	NDUFB7,NDUFA1
KEGG	Human T-cell leukemia virus 1 infection	KEGG:05166	false	0.03260057869148276	1.4867746907208013	219	48	2	62700	HLA-C,HLA-DQB1
KEGG	Chemical carcinogenesis - reactive oxygen species	KEGG:05208	false	0.03260057869148276	1.4867746907208013	222	48	2	62700	NDUFB7,NDUFA1
KEGG	cAMP signaling pathway	KEGG:04024	false	0.03260057869148276	1.4867746907208013	223	48	2	62700	LHB,HCAR3
KEGG	Coronavirus disease - COVID-19	KEGG:05171	false	0.03364274750910276	1.47310854381	231	48	2	62700	CFD,RPS27
KEGG	Thermogenesis	KEGG:04714	false	0.03364274750910276	1.47310854381	232	48	2	62700	NDUFB7,NDUFA1
KEGG	Salmonella infection	KEGG:05132	false	0.03764699781081757	1.424269651234378	249	48	2	62700	TUBA1B,FADD
KEGG	Cytokine-cytokine receptor interaction	KEGG:04060	false	0.049020625997319725	1.3096211470732155	293	48	2	62700	CXCR5,CCL21
REAC	Signal Transduction	REAC:R-HSA-162582	false	0.000008858887387791284	5.052620818935158	2546	48	13	62700	LHB,DRD4,CXCR5,NUP160,GNG3,SOCS1,POLR2I,HCAR3,TUBA1B,FADD,JUNB,CCL21,RPS27
REAC	Disease	REAC:R-HSA-1643685	false	0.00011190984778880189	3.9511316949537374	1768	48	10	62700	HLA-C,IGKV1D-33,NUP160,CDKN1C,GNG3,POLR2I,TUBA1B,FADD,JUNB,RPS27
REAC	GPCR ligand binding	REAC:R-HSA-500792	false	0.00015697231366197957	3.804176940483415	460	48	6	62700	LHB,DRD4,CXCR5,GNG3,HCAR3,CCL21
REAC	G alpha (i) signalling events	REAC:R-HSA-418594	false	0.0003794331141026531	3.420864769798195	313	48	5	62700	DRD4,CXCR5,GNG3,HCAR3,CCL21
REAC	Class A/1 (Rhodopsin-like receptors)	REAC:R-HSA-373076	false	0.0003967539959140548	3.401478690547443	328	48	5	62700	LHB,DRD4,CXCR5,HCAR3,CCL21
REAC	GPCR downstream signalling	REAC:R-HSA-388396	false	0.0005130395538426362	3.289849150768514	624	48	6	62700	LHB,DRD4,CXCR5,GNG3,HCAR3,CCL21
REAC	Infectious disease	REAC:R-HSA-5663205	false	0.0005852239605957176	3.2326779010336084	999	48	7	62700	HLA-C,IGKV1D-33,NUP160,GNG3,POLR2I,TUBA1B,RPS27
REAC	Cell Cycle	REAC:R-HSA-1640170	false	0.0006430367507141787	3.191764205650777	679	48	6	62700	NUP160,CDKN1C,PPP2R3B,POLR2I,TUBA1B,RPS27
REAC	Signaling by GPCR	REAC:R-HSA-372790	false	0.0006705190965528739	3.173588848819937	697	48	6	62700	LHB,DRD4,CXCR5,GNG3,HCAR3,CCL21
REAC	Immune System	REAC:R-HSA-168256	false	0.0008860943589833494	3.0525200282215508	2051	48	9	62700	HLA-C,IGKV1D-33,NUP160,HCST,SOCS1,CFD,TUBA1B,FADD,JUNB
REAC	Metabolism	REAC:R-HSA-1430728	false	0.0008860943589833494	3.0525200282215508	2072	48	9	62700	LHB,NDUFB7,NUP160,ORMDL2,CES1,HSD17B1,GNG3,NDUFA1,RPS27
REAC	Viral Infection Pathways	REAC:R-HSA-9824446	false	0.001186033855873434	2.925902913662184	809	48	6	62700	HLA-C,IGKV1D-33,NUP160,POLR2I,TUBA1B,RPS27
REAC	Cell Cycle, Mitotic	REAC:R-HSA-69278	false	0.0019934785513927972	2.7003884327188503	549	48	5	62700	NUP160,CDKN1C,PPP2R3B,TUBA1B,RPS27
REAC	EML4 and NUDC in mitotic spindle formation	REAC:R-HSA-9648025	false	0.0028711093170708715	2.5419502714892728	115	48	3	62700	NUP160,TUBA1B,RPS27
REAC	Resolution of Sister Chromatid Cohesion	REAC:R-HSA-2500257	false	0.003284917767916495	2.4834754977593305	123	48	3	62700	NUP160,TUBA1B,RPS27
REAC	RHO GTPases Activate Formins	REAC:R-HSA-5663220	false	0.0037752930672099744	2.423049329456816	136	48	3	62700	NUP160,TUBA1B,RPS27
REAC	Influenza Viral RNA Transcription and Replication	REAC:R-HSA-168273	false	0.0037752930672099744	2.423049329456816	133	48	3	62700	NUP160,POLR2I,RPS27
REAC	Hemostasis	REAC:R-HSA-109582	false	0.0037752930672099744	2.423049329456816	672	48	5	62700	P2RX2,IGKV1D-33,GNG3,CFD,TUBA1B
REAC	Influenza Infection	REAC:R-HSA-168255	false	0.004905868305645081	2.309284114282772	152	48	3	62700	NUP160,POLR2I,RPS27
REAC	Separation of Sister Chromatids	REAC:R-HSA-2467813	false	0.007222916624035205	2.1412873982825054	188	48	3	62700	NUP160,TUBA1B,RPS27
REAC	Adaptive Immune System	REAC:R-HSA-1280218	false	0.007222916624035205	2.1412873982825054	809	48	5	62700	HLA-C,IGKV1D-33,HCST,SOCS1,TUBA1B
REAC	SARS-CoV Infections	REAC:R-HSA-9679506	false	0.007222916624035205	2.1412873982825054	459	48	4	62700	HLA-C,IGKV1D-33,NUP160,RPS27
REAC	SARS-CoV-2-host interactions	REAC:R-HSA-9705683	false	0.007222916624035205	2.1412873982825054	197	48	3	62700	HLA-C,NUP160,RPS27
REAC	Interferon Signaling	REAC:R-HSA-913531	false	0.007222916624035205	2.1412873982825054	193	48	3	62700	HLA-C,NUP160,SOCS1
REAC	Immunoregulatory interactions between a Lymphoid and a non-Lymphoid cell	REAC:R-HSA-198933	false	0.007222916624035205	2.1412873982825054	181	48	3	62700	HLA-C,IGKV1D-33,HCST
REAC	Neurotransmitter receptors and postsynaptic signal transmission	REAC:R-HSA-112314	false	0.007222916624035205	2.1412873982825054	196	48	3	62700	GNG3,NRGN,TUBA1B
REAC	Mitotic Prometaphase	REAC:R-HSA-68877	false	0.007295959492691209	2.136917585884344	200	48	3	62700	NUP160,TUBA1B,RPS27
REAC	Mitotic Metaphase and Anaphase	REAC:R-HSA-2555396	false	0.009532904616335016	2.0207747523892166	229	48	3	62700	NUP160,TUBA1B,RPS27
REAC	Mitotic Anaphase	REAC:R-HSA-68882	false	0.009532904616335016	2.0207747523892166	228	48	3	62700	NUP160,TUBA1B,RPS27
REAC	Complex I biogenesis	REAC:R-HSA-6799198	false	0.010897417216766049	1.962676421455794	57	48	2	62700	NDUFB7,NDUFA1
REAC	Chemokine receptors bind chemokines	REAC:R-HSA-380108	false	0.010897417216766049	1.962676421455794	57	48	2	62700	CXCR5,CCL21
REAC	Transmission across Chemical Synapses	REAC:R-HSA-112315	false	0.012490615387118017	1.903416164296335	259	48	3	62700	GNG3,NRGN,TUBA1B
REAC	Processing of Capped Intron-Containing Pre-mRNA	REAC:R-HSA-72203	false	0.014594577031653462	1.8358084868685476	276	48	3	62700	RNF113A,NUP160,POLR2I
REAC	Nuclear Envelope (NE) Reassembly	REAC:R-HSA-2995410	false	0.015124879158157446	1.820308086503927	70	48	2	62700	NUP160,TUBA1B
REAC	Interferon alpha/beta signaling	REAC:R-HSA-909733	false	0.01516680244647942	1.8191059700520351	71	48	2	62700	HLA-C,SOCS1
REAC	SARS-CoV-2 Infection	REAC:R-HSA-9694516	false	0.015774702753916927	1.8020388155101288	292	48	3	62700	HLA-C,NUP160,RPS27
REAC	Post NMDA receptor activation events	REAC:R-HSA-438064	false	0.015774702753916927	1.8020388155101288	76	48	2	62700	NRGN,TUBA1B
REAC	Innate Immune System	REAC:R-HSA-168249	false	0.015774702753916927	1.8020388155101288	1100	48	5	62700	HLA-C,IGKV1D-33,SOCS1,CFD,FADD
REAC	Initial triggering of complement	REAC:R-HSA-166663	false	0.015774702753916927	1.8020388155101288	76	48	2	62700	IGKV1D-33,CFD
REAC	Peptide hormone metabolism	REAC:R-HSA-2980736	false	0.018391608366189614	1.7353802895755361	88	48	2	62700	LHB,CES1
REAC	Chaperonin-mediated protein folding	REAC:R-HSA-390466	false	0.018391608366189614	1.7353802895755361	91	48	2	62700	GNG3,TUBA1B
REAC	Amplification of signal from the kinetochores	REAC:R-HSA-141424	false	0.018391608366189614	1.7353802895755361	92	48	2	62700	NUP160,RPS27
REAC	Amplification of signal from unattached kinetochores via a MAD2 inhibitory signal	REAC:R-HSA-141444	false	0.018391608366189614	1.7353802895755361	92	48	2	62700	NUP160,RPS27
REAC	Activation of NMDA receptors and postsynaptic events	REAC:R-HSA-442755	false	0.018391608366189614	1.7353802895755361	89	48	2	62700	NRGN,TUBA1B
REAC	Metabolism of RNA	REAC:R-HSA-8953854	false	0.018391608366189614	1.7353802895755361	701	48	4	62700	RNF113A,NUP160,POLR2I,RPS27
REAC	RHO GTPase Effectors	REAC:R-HSA-195258	false	0.018391608366189614	1.7353802895755361	319	48	3	62700	NUP160,TUBA1B,RPS27
REAC	Platelet homeostasis	REAC:R-HSA-418346	false	0.018391608366189614	1.7353802895755361	85	48	2	62700	P2RX2,GNG3
REAC	Interferon gamma signaling	REAC:R-HSA-877300	false	0.018391608366189614	1.7353802895755361	87	48	2	62700	HLA-C,SOCS1
REAC	Cytokine Signaling in Immune system	REAC:R-HSA-1280215	false	0.018391608366189614	1.7353802895755361	719	48	4	62700	HLA-C,NUP160,SOCS1,JUNB
REAC	Protein folding	REAC:R-HSA-391251	false	0.020450031442373524	1.6893060199187997	98	48	2	62700	GNG3,TUBA1B
REAC	Respiratory electron transport	REAC:R-HSA-611105	false	0.02176889611168812	1.662163593226138	103	48	2	62700	NDUFB7,NDUFA1
REAC	Transcriptional regulation by small RNAs	REAC:R-HSA-5578749	false	0.02176889611168812	1.662163593226138	103	48	2	62700	NUP160,POLR2I
REAC	Mitotic Spindle Checkpoint	REAC:R-HSA-69618	false	0.023908755199364615	1.6214430346797126	109	48	2	62700	NUP160,RPS27
REAC	Interleukin-4 and Interleukin-13 signaling	REAC:R-HSA-6785807	false	0.023934001477848767	1.6209846864902075	110	48	2	62700	SOCS1,JUNB
REAC	Complement cascade	REAC:R-HSA-166658	false	0.023961934553404732	1.6204781223448068	111	48	2	62700	IGKV1D-33,CFD
REAC	Neuronal System	REAC:R-HSA-112316	false	0.0250295957321971	1.6015461648821436	400	48	3	62700	GNG3,NRGN,TUBA1B
REAC	M Phase	REAC:R-HSA-68886	false	0.0250295957321971	1.6015461648821436	408	48	3	62700	NUP160,TUBA1B,RPS27
REAC	SARS-CoV-2 activates/modulates innate and adaptive immune responses	REAC:R-HSA-9705671	false	0.0250295957321971	1.6015461648821436	120	48	2	62700	HLA-C,NUP160
REAC	Metabolism of proteins	REAC:R-HSA-392499	false	0.0250295957321971	1.6015461648821436	1946	48	6	62700	LHB,NUP160,CES1,GNG3,TUBA1B,RPS27
REAC	Respiratory electron transport, ATP synthesis by chemiosmotic coupling, and heat production by uncoupling proteins.	REAC:R-HSA-163200	false	0.02696076290550466	1.569267822783487	127	48	2	62700	NDUFB7,NDUFA1
REAC	Leishmania parasite growth and survival	REAC:R-HSA-9664433	false	0.02696076290550466	1.569267822783487	132	48	2	62700	IGKV1D-33,GNG3
REAC	Late Phase of HIV Life Cycle	REAC:R-HSA-162599	false	0.02696076290550466	1.569267822783487	132	48	2	62700	NUP160,POLR2I
REAC	Anti-inflammatory response favouring Leishmania parasite infection	REAC:R-HSA-9662851	false	0.02696076290550466	1.569267822783487	132	48	2	62700	IGKV1D-33,GNG3
REAC	HCMV Early Events	REAC:R-HSA-9609690	false	0.027441714912031432	1.5615887518005598	135	48	2	62700	NUP160,TUBA1B
REAC	Gene Silencing by RNA	REAC:R-HSA-211000	false	0.027441714912031432	1.5615887518005598	135	48	2	62700	NUP160,POLR2I
REAC	Toll Like Receptor 4 (TLR4) Cascade	REAC:R-HSA-166016	false	0.02991668446355683	1.5240865391153593	143	48	2	62700	SOCS1,FADD
REAC	HIV Life Cycle	REAC:R-HSA-162587	false	0.030353067957576616	1.5177974057515742	145	48	2	62700	NUP160,POLR2I
REAC	Mitotic G1 phase and G1/S transition	REAC:R-HSA-453279	false	0.030788714228436775	1.5116084473473546	147	48	2	62700	CDKN1C,PPP2R3B
REAC	Metabolism of steroids	REAC:R-HSA-8957322	false	0.03168708225761669	1.4991177487476872	152	48	2	62700	LHB,HSD17B1
REAC	G alpha (s) signalling events	REAC:R-HSA-418555	false	0.03293024957860409	1.482404977754542	156	48	2	62700	LHB,GNG3
REAC	HCMV Infection	REAC:R-HSA-9609646	false	0.033770667899245786	1.471460350022317	159	48	2	62700	NUP160,TUBA1B
REAC	Signaling by Receptor Tyrosine Kinases	REAC:R-HSA-9006934	false	0.033960724103411936	1.469023058393823	505	48	3	62700	SOCS1,POLR2I,JUNB
REAC	Toll-like Receptor Cascades	REAC:R-HSA-168898	false	0.03506108030454906	1.4551747065229912	165	48	2	62700	SOCS1,FADD
REAC	The citric acid (TCA) cycle and respiratory electron transport	REAC:R-HSA-1428517	false	0.038016676055297856	1.420025857853241	177	48	2	62700	NDUFB7,NDUFA1
REAC	Transport to the Golgi and subsequent modification	REAC:R-HSA-948021	false	0.03985624621361238	1.3995036069271254	186	48	2	62700	LHB,TUBA1B
REAC	Peptide ligand-binding receptors	REAC:R-HSA-375276	false	0.04141873516784105	1.3828031675868058	195	48	2	62700	CXCR5,CCL21
REAC	G2/M Transition	REAC:R-HSA-69275	false	0.04141873516784105	1.3828031675868058	196	48	2	62700	PPP2R3B,TUBA1B
REAC	Mitotic G2-G2/M phases	REAC:R-HSA-453274	false	0.04183491101585763	1.3784611504350064	198	48	2	62700	PPP2R3B,TUBA1B
REAC	mRNA Splicing - Major Pathway	REAC:R-HSA-72163	false	0.04266253777313489	1.3699533141916105	202	48	2	62700	RNF113A,POLR2I
REAC	mRNA Splicing	REAC:R-HSA-72172	false	0.044306675224537566	1.3535308382286433	209	48	2	62700	RNF113A,POLR2I
REAC	Developmental Biology	REAC:R-HSA-1266738	false	0.044306675224537566	1.3535308382286433	1140	48	4	62700	KRT31,POLR2I,TUBA1B,RPS27
REAC	Parasitic Infection Pathways	REAC:R-HSA-9824443	false	0.0455376400972386	1.3416294796344292	215	48	2	62700	IGKV1D-33,GNG3
REAC	Leishmania infection	REAC:R-HSA-9658195	false	0.0455376400972386	1.3416294796344292	215	48	2	62700	IGKV1D-33,GNG3
REAC	ESR-mediated signaling	REAC:R-HSA-8939211	false	0.04580578657282402	1.3390796547929995	217	48	2	62700	GNG3,POLR2I
REAC	HIV Infection	REAC:R-HSA-162906	false	0.047434177247481744	1.3239086279172294	224	48	2	62700	NUP160,POLR2I
WP	WIKIPATHWAYS	WP:000000	false	5.3749816753484e-9	8.269623012027917	8625	48	26	62700	LHB,CDHR5,NDUFB7,DRD4,P2RX2,HLA-C,CST1,CHAD,CXCR5,NUP160,CDKN1C,CES1,HSD17B1,KRT31,GNG3,NDUFA1,SOCS1,CFD,POLR2I,HCAR3,HLA-DQB1,TUBA1B,FADD,JUNB,CCL21,RPS27
WP	Allograft rejection	WP:WP2328	false	4.516270616348415e-7	6.345220042906143	88	48	5	62700	HLA-C,CXCR5,HLA-DQB1,TUBA1B,CCL21
WP	Chemokine signaling pathway	WP:WP3929	false	0.010780814074987394	1.9673484437015925	165	48	3	62700	CXCR5,GNG3,CCL21
WP	Mitochondrial complex I assembly model OXPHOS system	WP:WP4324	false	0.01973599843757024	1.7047408978998895	56	48	2	62700	NDUFB7,NDUFA1
WP	GPCRs, class A rhodopsin-like	WP:WP455	false	0.01973599843757024	1.7047408978998895	258	48	3	62700	DRD4,CXCR5,HCAR3
WP	Kit receptor signaling pathway	WP:WP304	false	0.01973599843757024	1.7047408978998895	59	48	2	62700	SOCS1,JUNB
WP	Extrafollicular and follicular B cell activation by SARS-CoV-2	WP:WP5218	false	0.024370875950406684	1.613128860901803	74	48	2	62700	CXCR5,CCL21
WP	Nuclear receptors meta-pathway	WP:WP2882	false	0.025716544763910217	1.589787382978432	313	48	3	62700	CDKN1C,CES1,JUNB
WP	Prader-Willi and Angelman syndrome	WP:WP3998	false	0.03045649383919061	1.5163200942349082	109	48	2	62700	LHB,NUP160
WP	Electron transport chain: OXPHOS system in mitochondria	WP:WP111	false	0.03045649383919061	1.5163200942349082	104	48	2	62700	NDUFB7,NDUFA1
WP	Ebola virus infection in host	WP:WP4217	false	0.03681119959507569	1.4340200296320333	128	48	2	62700	HLA-C,HLA-DQB1
WP	Adipogenesis	WP:WP236	false	0.03681119959507569	1.4340200296320333	130	48	2	62700	SOCS1,CFD
WP	Nonalcoholic fatty liver disease	WP:WP4396	false	0.044730446331327785	1.3493967683092194	154	48	2	62700	NDUFB7,NDUFA1
WP	Vitamin D receptor pathway	WP:WP2877	false	0.049665023690858554	1.303949353028117	182	48	2	62700	CST1,JUNB
TF	Factor: CPBP; motif: SNCCCNN	TF:M01822	false	6.215923499594325e-14	13.206494339108765	19635	48	43	62700	LHB,CDHR5,MUC2,MAB21L2,NDUFB7,ACR,DRD4,P2RX2,HLA-C,IER2,TMEM160,CST1,RNF113A,CHAD,CXCR5,NUP160,ORMDL2,CDKN1C,CES1,HSD17B1,PROP1,UTF1,HCST,PPP2R3B,LCN1,KRT31,GNG3,NRGN,NDUFA1,SOCS1,CFD,POLR2I,HCAR3,HLA-DQB1,TUBA1B,GPATCH4,TMEM187,CLIC3,FADD,JUNB,ITM2A,CCL21,RPS27
TF	Factor: Kid3; motif: CCACN; match class: 1	TF:M01160_1	false	6.215923499594325e-14	13.206494339108765	19729	48	43	62700	LHB,CDHR5,MUC2,MAB21L2,NDUFB7,ACR,DRD4,P2RX2,HLA-C,IER2,TMEM160,CST1,RNF113A,CHAD,CXCR5,NUP160,ORMDL2,CDKN1C,CES1,HSD17B1,PROP1,UTF1,HCST,PPP2R3B,LCN1,KRT31,GNG3,NRGN,NDUFA1,SOCS1,CFD,POLR2I,HCAR3,HLA-DQB1,TUBA1B,GPATCH4,TMEM187,CLIC3,FADD,JUNB,ITM2A,CCL21,RPS27
TF	Factor: pax-6; motif: NYACGCNYSANYGMNCN	TF:M11882	false	6.215923499594325e-14	13.206494339108765	15802	48	40	62700	LHB,CDHR5,MUC2,MAB21L2,NDUFB7,ACR,DRD4,P2RX2,IER2,TMEM160,CST1,RNF113A,CHAD,CXCR5,NUP160,ORMDL2,CDKN1C,CES1,HSD17B1,UTF1,HCST,PPP2R3B,LCN1,GNG3,NRGN,NDUFA1,SOCS1,CFD,POLR2I,HCAR3,HLA-DQB1,TUBA1B,GPATCH4,TMEM187,CLIC3,FADD,JUNB,ITM2A,CCL21,RPS27
TF	Factor: TR4; motif: ACCCCGS	TF:M04934	false	6.215923499594325e-14	13.206494339108765	18392	48	42	62700	LHB,CDHR5,MUC2,MAB21L2,NDUFB7,ACR,DRD4,P2RX2,HLA-C,IER2,TMEM160,CST1,RNF113A,CHAD,CXCR5,NUP160,ORMDL2,CDKN1C,HSD17B1,PROP1,UTF1,HCST,PPP2R3B,LCN1,KRT31,GNG3,NRGN,NDUFA1,SOCS1,CFD,POLR2I,HCAR3,HLA-DQB1,TUBA1B,GPATCH4,TMEM187,CLIC3,FADD,JUNB,ITM2A,CCL21,RPS27
TF	Factor: p300; motif: ACNTCCG	TF:M04826	false	6.215923499594325e-14	13.206494339108765	18109	48	42	62700	LHB,CDHR5,MUC2,MAB21L2,NDUFB7,DRD4,P2RX2,HLA-C,IER2,TMEM160,CST1,RNF113A,CHAD,CXCR5,NUP160,ORMDL2,CDKN1C,CES1,HSD17B1,PROP1,UTF1,HCST,PPP2R3B,LCN1,KRT31,GNG3,NRGN,NDUFA1,SOCS1,CFD,POLR2I,HCAR3,HLA-DQB1,TUBA1B,GPATCH4,TMEM187,CLIC3,FADD,JUNB,ITM2A,CCL21,RPS27
TF	Factor: CPBP; motif: SNCCCNN; match class: 1	TF:M01822_1	false	6.215923499594325e-14	13.206494339108765	18953	48	43	62700	LHB,CDHR5,MUC2,MAB21L2,NDUFB7,ACR,DRD4,P2RX2,HLA-C,IER2,TMEM160,CST1,RNF113A,CHAD,CXCR5,NUP160,ORMDL2,CDKN1C,CES1,HSD17B1,PROP1,UTF1,HCST,PPP2R3B,LCN1,KRT31,GNG3,NRGN,NDUFA1,SOCS1,CFD,POLR2I,HCAR3,HLA-DQB1,TUBA1B,GPATCH4,TMEM187,CLIC3,FADD,JUNB,ITM2A,CCL21,RPS27
TF	Factor: Spi-B; motif: TTCYBC; match class: 1	TF:M03851_1	false	6.65531813771129e-14	13.17683117953564	19990	48	43	62700	LHB,CDHR5,MUC2,MAB21L2,NDUFB7,ACR,DRD4,P2RX2,HLA-C,IER2,TMEM160,CST1,RNF113A,CHAD,CXCR5,NUP160,ORMDL2,CDKN1C,CES1,HSD17B1,PROP1,UTF1,HCST,PPP2R3B,LCN1,KRT31,GNG3,NRGN,NDUFA1,SOCS1,CFD,POLR2I,HCAR3,HLA-DQB1,TUBA1B,GPATCH4,TMEM187,CLIC3,FADD,JUNB,ITM2A,CCL21,RPS27
TF	Factor: Spi-B; motif: TTCYBC	TF:M03851	false	6.65531813771129e-14	13.17683117953564	20007	48	43	62700	LHB,CDHR5,MUC2,MAB21L2,NDUFB7,ACR,DRD4,P2RX2,HLA-C,IER2,TMEM160,CST1,RNF113A,CHAD,CXCR5,NUP160,ORMDL2,CDKN1C,CES1,HSD17B1,PROP1,UTF1,HCST,PPP2R3B,LCN1,KRT31,GNG3,NRGN,NDUFA1,SOCS1,CFD,POLR2I,HCAR3,HLA-DQB1,TUBA1B,GPATCH4,TMEM187,CLIC3,FADD,JUNB,ITM2A,CCL21,RPS27
TF	Factor: Kid3; motif: CCACN	TF:M01160	false	6.65531813771129e-14	13.17683117953564	19922	48	43	62700	LHB,CDHR5,MUC2,MAB21L2,NDUFB7,ACR,DRD4,P2RX2,HLA-C,IER2,TMEM160,CST1,RNF113A,CHAD,CXCR5,NUP160,ORMDL2,CDKN1C,CES1,HSD17B1,PROP1,UTF1,HCST,PPP2R3B,LCN1,KRT31,GNG3,NRGN,NDUFA1,SOCS1,CFD,POLR2I,HCAR3,HLA-DQB1,TUBA1B,GPATCH4,TMEM187,CLIC3,FADD,JUNB,ITM2A,CCL21,RPS27
TF	Transfac	TF:M00000	false	6.65531813771129e-14	13.17683117953564	20011	48	43	62700	LHB,CDHR5,MUC2,MAB21L2,NDUFB7,ACR,DRD4,P2RX2,HLA-C,IER2,TMEM160,CST1,RNF113A,CHAD,CXCR5,NUP160,ORMDL2,CDKN1C,CES1,HSD17B1,PROP1,UTF1,HCST,PPP2R3B,LCN1,KRT31,GNG3,NRGN,NDUFA1,SOCS1,CFD,POLR2I,HCAR3,HLA-DQB1,TUBA1B,GPATCH4,TMEM187,CLIC3,FADD,JUNB,ITM2A,CCL21,RPS27
TF	Factor: E2F4; motif: YCCCGCCNCNNSSNNSNN	TF:M12599	false	7.654914751103725e-14	13.116059641455777	17521	48	41	62700	LHB,CDHR5,MUC2,MAB21L2,NDUFB7,ACR,DRD4,P2RX2,HLA-C,IER2,TMEM160,CST1,RNF113A,CHAD,CXCR5,NUP160,ORMDL2,CDKN1C,CES1,HSD17B1,PROP1,UTF1,HCST,PPP2R3B,KRT31,GNG3,NRGN,NDUFA1,SOCS1,CFD,POLR2I,HCAR3,TUBA1B,GPATCH4,TMEM187,CLIC3,FADD,JUNB,ITM2A,CCL21,RPS27
TF	Factor: MAZ; motif: GGGMGGGGSSGGGGGGGGGGGG	TF:M09636	false	1.21119606118923e-13	12.916785550167784	16581	48	40	62700	LHB,CDHR5,MUC2,MAB21L2,NDUFB7,ACR,DRD4,P2RX2,HLA-C,IER2,TMEM160,CST1,RNF113A,CHAD,CXCR5,NUP160,ORMDL2,CDKN1C,CES1,HSD17B1,PROP1,UTF1,HCST,PPP2R3B,LCN1,KRT31,GNG3,NRGN,NDUFA1,SOCS1,CFD,POLR2I,TUBA1B,TMEM187,CLIC3,FADD,JUNB,ITM2A,CCL21,RPS27
TF	Factor: ZNF684; motif: MAAGGGGTGGACTGT	TF:M10550	false	1.2668207859959615e-13	12.897284819337631	15512	48	39	62700	LHB,CDHR5,MUC2,MAB21L2,NDUFB7,ACR,DRD4,P2RX2,IER2,TMEM160,CST1,RNF113A,CHAD,CXCR5,NUP160,ORMDL2,CDKN1C,CES1,HSD17B1,PROP1,UTF1,HCST,PPP2R3B,LCN1,KRT31,GNG3,NRGN,NDUFA1,SOCS1,CFD,HCAR3,HLA-DQB1,GPATCH4,TMEM187,CLIC3,FADD,JUNB,ITM2A,CCL21
TF	Factor: E2F-1:Elk-1; motif: SGCGCSNNAMCGGAAGT	TF:M08205	false	2.305877857928247e-13	12.637163700958343	14764	48	38	62700	LHB,MUC2,MAB21L2,NDUFB7,ACR,DRD4,P2RX2,IER2,TMEM160,CST1,RNF113A,CHAD,NUP160,ORMDL2,CDKN1C,CES1,HSD17B1,PROP1,UTF1,PPP2R3B,LCN1,KRT31,GNG3,NRGN,NDUFA1,SOCS1,CFD,POLR2I,HCAR3,HLA-DQB1,TUBA1B,GPATCH4,TMEM187,CLIC3,FADD,JUNB,ITM2A,RPS27
TF	Factor: Pax-4; motif: NNNNNYCACCCB	TF:M00378	false	2.305877857928247e-13	12.637163700958343	18159	48	41	62700	LHB,CDHR5,MUC2,MAB21L2,NDUFB7,ACR,DRD4,P2RX2,HLA-C,IER2,TMEM160,CST1,RNF113A,CHAD,CXCR5,NUP160,ORMDL2,CDKN1C,CES1,HSD17B1,PROP1,UTF1,HCST,PPP2R3B,LCN1,GNG3,NRGN,NDUFA1,SOCS1,CFD,POLR2I,HCAR3,HLA-DQB1,TUBA1B,TMEM187,CLIC3,FADD,JUNB,ITM2A,CCL21,RPS27
TF	Factor: GKLF; motif: CCTCCYN	TF:M01835	false	2.305877857928247e-13	12.637163700958343	15862	48	39	62700	LHB,CDHR5,MUC2,MAB21L2,NDUFB7,ACR,DRD4,HLA-C,IER2,TMEM160,CST1,RNF113A,CHAD,CXCR5,NUP160,ORMDL2,CES1,HSD17B1,PROP1,UTF1,HCST,PPP2R3B,LCN1,KRT31,GNG3,NRGN,NDUFA1,SOCS1,CFD,POLR2I,HLA-DQB1,TUBA1B,TMEM187,CLIC3,FADD,JUNB,ITM2A,CCL21,RPS27
TF	Factor: ESE-1; motif: SATKGCGGATGCN	TF:M11381	false	2.9005619726855844e-13	12.537517851069389	15990	48	39	62700	LHB,CDHR5,MUC2,MAB21L2,NDUFB7,ACR,DRD4,HLA-C,IER2,TMEM160,CST1,RNF113A,CHAD,NUP160,ORMDL2,CDKN1C,CES1,HSD17B1,PROP1,UTF1,HCST,PPP2R3B,LCN1,KRT31,GNG3,NRGN,NDUFA1,SOCS1,CFD,POLR2I,HCAR3,HLA-DQB1,TUBA1B,GPATCH4,TMEM187,CLIC3,JUNB,CCL21,RPS27
TF	Factor: LF-A1; motif: GGGSTCWR	TF:M00646	false	3.195456110543893e-13	12.495467143091016	12966	48	36	62700	LHB,CDHR5,MUC2,NDUFB7,ACR,P2RX2,HLA-C,IER2,TMEM160,CST1,RNF113A,CHAD,CXCR5,NUP160,ORMDL2,CDKN1C,CES1,HSD17B1,PROP1,UTF1,HCST,PPP2R3B,LCN1,GNG3,NRGN,NDUFA1,SOCS1,CFD,HCAR3,TUBA1B,GPATCH4,CLIC3,FADD,JUNB,CCL21,RPS27
TF	Factor: Pax-4; motif: NNNNNYCACCCB; match class: 1	TF:M00378_1	false	3.277875511519222e-13	12.484407544263657	15007	48	38	62700	LHB,CDHR5,MUC2,MAB21L2,ACR,DRD4,P2RX2,HLA-C,IER2,TMEM160,CST1,RNF113A,CHAD,CXCR5,NUP160,ORMDL2,CDKN1C,CES1,HSD17B1,PROP1,UTF1,HCST,PPP2R3B,LCN1,GNG3,NRGN,NDUFA1,SOCS1,CFD,POLR2I,TUBA1B,TMEM187,CLIC3,FADD,JUNB,ITM2A,CCL21,RPS27
TF	Factor: c-Ets-2; motif: NACCGGAAGYRCTTCCGGTN; match class: 1	TF:M11417_1	false	6.744708695095129e-13	12.171036802825988	14298	48	37	62700	LHB,MUC2,NDUFB7,ACR,DRD4,P2RX2,HLA-C,IER2,TMEM160,CST1,RNF113A,CHAD,NUP160,ORMDL2,CDKN1C,CES1,HSD17B1,PROP1,UTF1,HCST,PPP2R3B,LCN1,KRT31,GNG3,NRGN,NDUFA1,SOCS1,CFD,POLR2I,HCAR3,HLA-DQB1,TUBA1B,TMEM187,CLIC3,FADD,JUNB,RPS27
TF	Factor: AP-2gamma:Elk-1; motif: NGCCKNRGGSGRCGGAAGTG	TF:M08441	false	1.0443699451028586e-12	11.981145634803704	16667	48	39	62700	LHB,CDHR5,MUC2,MAB21L2,NDUFB7,ACR,DRD4,P2RX2,HLA-C,IER2,TMEM160,CST1,RNF113A,CHAD,CXCR5,NUP160,ORMDL2,CDKN1C,CES1,HSD17B1,UTF1,HCST,PPP2R3B,LCN1,GNG3,NRGN,NDUFA1,SOCS1,CFD,POLR2I,TUBA1B,GPATCH4,TMEM187,CLIC3,FADD,JUNB,ITM2A,CCL21,RPS27
TF	Factor: c-Ets-2; motif: NACCGGAAGYRCTTCCGGTN	TF:M11417	false	1.241775356598866e-12	11.905956963107627	14599	48	37	62700	LHB,MUC2,NDUFB7,ACR,DRD4,P2RX2,HLA-C,IER2,TMEM160,CST1,RNF113A,CHAD,NUP160,ORMDL2,CDKN1C,CES1,HSD17B1,PROP1,UTF1,HCST,PPP2R3B,LCN1,KRT31,GNG3,NRGN,NDUFA1,SOCS1,CFD,POLR2I,HCAR3,HLA-DQB1,TUBA1B,TMEM187,CLIC3,FADD,JUNB,RPS27
TF	Factor: IRX-1; motif: NACRYNNNNNNNNRYGNN	TF:M11018	false	3.5139393882854245e-12	11.454205733893712	17285	48	39	62700	LHB,CDHR5,MAB21L2,NDUFB7,ACR,DRD4,P2RX2,HLA-C,IER2,TMEM160,CST1,RNF113A,CHAD,NUP160,ORMDL2,CDKN1C,CES1,HSD17B1,PROP1,UTF1,HCST,PPP2R3B,KRT31,GNG3,NRGN,NDUFA1,SOCS1,CFD,POLR2I,HCAR3,TUBA1B,GPATCH4,TMEM187,CLIC3,FADD,JUNB,ITM2A,CCL21,RPS27
TF	Factor: Cdx-2; motif: NRTCGTAANNNN	TF:M10849	false	3.695047504942401e-12	11.432379973777484	11292	48	33	62700	LHB,CDHR5,MAB21L2,NDUFB7,ACR,P2RX2,HLA-C,IER2,TMEM160,RNF113A,CHAD,CXCR5,NUP160,ORMDL2,CDKN1C,CES1,HSD17B1,PROP1,PPP2R3B,LCN1,KRT31,GNG3,NRGN,NDUFA1,POLR2I,TUBA1B,GPATCH4,TMEM187,CLIC3,FADD,JUNB,CCL21,RPS27
TF	Factor: ING4; motif: CCACCA	TF:M01743	false	4.839614253183825e-12	11.315189252898973	16359	48	38	62700	LHB,CDHR5,MUC2,MAB21L2,NDUFB7,ACR,DRD4,P2RX2,IER2,TMEM160,CST1,RNF113A,CHAD,CXCR5,ORMDL2,CDKN1C,PROP1,UTF1,HCST,PPP2R3B,LCN1,KRT31,GNG3,NRGN,NDUFA1,SOCS1,CFD,HCAR3,HLA-DQB1,TUBA1B,GPATCH4,TMEM187,CLIC3,FADD,JUNB,ITM2A,CCL21,RPS27
TF	Factor: Zic3; motif: NGGGKGGTC	TF:M00450	false	4.839614253183825e-12	11.315189252898973	14243	48	36	62700	LHB,CDHR5,MUC2,MAB21L2,NDUFB7,ACR,P2RX2,HLA-C,IER2,CST1,RNF113A,CHAD,CXCR5,ORMDL2,CES1,HSD17B1,PROP1,UTF1,HCST,PPP2R3B,KRT31,GNG3,NRGN,NDUFA1,SOCS1,CFD,POLR2I,HCAR3,TUBA1B,GPATCH4,CLIC3,FADD,JUNB,ITM2A,CCL21,RPS27
TF	Factor: ZF5; motif: GGSGCGCGS	TF:M10438	false	6.878812774585123e-12	11.162486510883454	16562	48	38	62700	LHB,CDHR5,MUC2,MAB21L2,NDUFB7,DRD4,P2RX2,HLA-C,IER2,TMEM160,RNF113A,CHAD,NUP160,ORMDL2,CDKN1C,CES1,HSD17B1,PROP1,UTF1,PPP2R3B,LCN1,KRT31,GNG3,NRGN,NDUFA1,SOCS1,CFD,POLR2I,HCAR3,HLA-DQB1,TUBA1B,GPATCH4,TMEM187,CLIC3,FADD,JUNB,ITM2A,RPS27
TF	Factor: MAZ; motif: GGGMGGGGSSGGGGGGGGGGGG; match class: 1	TF:M09636_1	false	6.878812774585123e-12	11.162486510883454	14426	48	36	62700	LHB,CDHR5,MUC2,MAB21L2,NDUFB7,ACR,DRD4,P2RX2,HLA-C,IER2,TMEM160,CST1,CHAD,NUP160,ORMDL2,CDKN1C,CES1,HSD17B1,UTF1,HCST,PPP2R3B,LCN1,KRT31,GNG3,NRGN,SOCS1,CFD,POLR2I,TUBA1B,TMEM187,CLIC3,FADD,JUNB,ITM2A,CCL21,RPS27
TF	Factor: ETF; motif: CCCCGCCCCYN	TF:M07039	false	8.995558704283155e-12	11.045971857926888	16708	48	38	62700	LHB,CDHR5,MUC2,MAB21L2,NDUFB7,ACR,DRD4,P2RX2,HLA-C,IER2,TMEM160,CST1,RNF113A,CHAD,NUP160,ORMDL2,CDKN1C,CES1,HSD17B1,PROP1,UTF1,HCST,PPP2R3B,LCN1,GNG3,NRGN,NDUFA1,SOCS1,CFD,POLR2I,TUBA1B,TMEM187,CLIC3,FADD,JUNB,ITM2A,CCL21,RPS27
TF	Factor: TR4; motif: ACCCCGS; match class: 1	TF:M04934_1	false	1.1617859245033967e-11	10.934873889477569	15746	48	37	62700	LHB,CDHR5,MUC2,MAB21L2,NDUFB7,ACR,DRD4,P2RX2,HLA-C,IER2,TMEM160,CST1,RNF113A,CHAD,NUP160,ORMDL2,CDKN1C,HSD17B1,PROP1,UTF1,HCST,PPP2R3B,LCN1,GNG3,NRGN,NDUFA1,SOCS1,CFD,POLR2I,HLA-DQB1,TUBA1B,TMEM187,CLIC3,FADD,JUNB,ITM2A,CCL21
TF	Factor: E2F4; motif: YCCCGCCNCNNSSNNSNN; match class: 1	TF:M12599_1	false	2.0022364944873945e-11	10.698484627064024	16020	48	37	62700	LHB,CDHR5,MUC2,MAB21L2,NDUFB7,DRD4,P2RX2,HLA-C,IER2,TMEM160,RNF113A,CHAD,CXCR5,NUP160,ORMDL2,CDKN1C,CES1,HSD17B1,PROP1,UTF1,HCST,PPP2R3B,KRT31,GNG3,NRGN,NDUFA1,SOCS1,CFD,POLR2I,TUBA1B,TMEM187,CLIC3,FADD,JUNB,ITM2A,CCL21,RPS27
TF	Factor: IRX-1; motif: NACRYNNNNNNNNRYGNN; match class: 1	TF:M11018_1	false	3.186081207871975e-11	10.496743158955095	16260	48	37	62700	LHB,CDHR5,MAB21L2,NDUFB7,ACR,DRD4,P2RX2,HLA-C,IER2,TMEM160,RNF113A,CHAD,NUP160,ORMDL2,CDKN1C,CES1,HSD17B1,PROP1,UTF1,HCST,PPP2R3B,GNG3,NRGN,NDUFA1,SOCS1,CFD,POLR2I,HCAR3,TUBA1B,GPATCH4,TMEM187,CLIC3,FADD,JUNB,ITM2A,CCL21,RPS27
TF	Factor: E2F-1:HES-7; motif: GGCRCGTGSYNNWNGGCGCSM	TF:M08525	false	3.3541740667209134e-11	10.47441440319243	17424	48	38	62700	LHB,CDHR5,MUC2,MAB21L2,NDUFB7,ACR,DRD4,P2RX2,HLA-C,IER2,TMEM160,RNF113A,CHAD,CXCR5,NUP160,ORMDL2,CDKN1C,CES1,HSD17B1,PROP1,UTF1,HCST,PPP2R3B,LCN1,GNG3,NRGN,NDUFA1,SOCS1,CFD,POLR2I,HCAR3,TUBA1B,GPATCH4,TMEM187,CLIC3,FADD,JUNB,RPS27
TF	Factor: ZF5; motif: GSGCGCGR	TF:M00716	false	4.30955123069615e-11	10.36556795215474	16438	48	37	62700	LHB,CDHR5,MUC2,MAB21L2,NDUFB7,DRD4,P2RX2,HLA-C,IER2,TMEM160,CST1,RNF113A,CHAD,NUP160,ORMDL2,CDKN1C,CES1,HSD17B1,PROP1,UTF1,HCST,PPP2R3B,KRT31,GNG3,NRGN,NDUFA1,SOCS1,CFD,POLR2I,TUBA1B,GPATCH4,TMEM187,CLIC3,FADD,JUNB,ITM2A,RPS27
TF	Factor: CHD2; motif: TCTCGCGAG	TF:M04710	false	4.44875538909305e-11	10.35176147289606	14361	48	35	62700	LHB,CDHR5,MUC2,MAB21L2,NDUFB7,ACR,DRD4,P2RX2,HLA-C,IER2,TMEM160,CST1,RNF113A,CHAD,NUP160,ORMDL2,CDKN1C,PROP1,UTF1,HCST,PPP2R3B,LCN1,KRT31,GNG3,NRGN,NDUFA1,SOCS1,POLR2I,TUBA1B,GPATCH4,TMEM187,FADD,JUNB,CCL21,RPS27
TF	Factor: GATAD2A; motif: CCTKTG	TF:M09726	false	4.661634685428713e-11	10.331461763487871	15426	48	36	62700	LHB,CDHR5,MUC2,MAB21L2,NDUFB7,ACR,DRD4,HLA-C,IER2,CST1,RNF113A,CHAD,CXCR5,CDKN1C,HSD17B1,PROP1,UTF1,HCST,LCN1,KRT31,GNG3,NRGN,NDUFA1,SOCS1,CFD,HCAR3,HLA-DQB1,TUBA1B,GPATCH4,TMEM187,CLIC3,FADD,JUNB,ITM2A,CCL21,RPS27
TF	Factor: VDR,; motif: RRTGNMCYTNNTGAMCCNYNT	TF:M00966	false	4.7576947889139957e-11	10.322603421849411	9897	48	30	62700	CDHR5,MAB21L2,ACR,DRD4,P2RX2,HLA-C,IER2,CST1,CHAD,CXCR5,NUP160,ORMDL2,CDKN1C,CES1,HSD17B1,UTF1,HCST,PPP2R3B,LCN1,GNG3,NRGN,CFD,HCAR3,HLA-DQB1,TUBA1B,GPATCH4,TMEM187,JUNB,ITM2A,RPS27
TF	Factor: E2F-4; motif: SNGGGCGGGAANN	TF:M09894	false	4.891716986398702e-11	10.310538677310493	16556	48	37	62700	LHB,CDHR5,MUC2,MAB21L2,NDUFB7,DRD4,P2RX2,HLA-C,IER2,TMEM160,RNF113A,CHAD,CXCR5,NUP160,ORMDL2,CDKN1C,CES1,HSD17B1,PROP1,UTF1,PPP2R3B,KRT31,GNG3,NRGN,NDUFA1,SOCS1,CFD,POLR2I,TUBA1B,GPATCH4,TMEM187,CLIC3,FADD,JUNB,ITM2A,CCL21,RPS27
TF	Factor: Smad2; motif: AGACAN; match class: 1	TF:M03580_1	false	5.2095060943752286e-11	10.283203449570982	9166	48	29	62700	CDHR5,MUC2,MAB21L2,ACR,DRD4,P2RX2,HLA-C,IER2,TMEM160,RNF113A,CXCR5,CES1,PROP1,UTF1,HCST,PPP2R3B,LCN1,KRT31,GNG3,NRGN,NDUFA1,HCAR3,HLA-DQB1,GPATCH4,TMEM187,FADD,ITM2A,CCL21,RPS27
TF	Factor: E2F-2; motif: GCGCGCGCNCS	TF:M11529	false	5.2095060943752286e-11	10.283203449570982	16613	48	37	62700	LHB,CDHR5,MUC2,MAB21L2,NDUFB7,ACR,DRD4,P2RX2,HLA-C,IER2,TMEM160,CST1,RNF113A,CHAD,CXCR5,NUP160,ORMDL2,CDKN1C,CES1,HSD17B1,PROP1,UTF1,PPP2R3B,KRT31,GNG3,NRGN,NDUFA1,SOCS1,CFD,POLR2I,TUBA1B,TMEM187,CLIC3,FADD,JUNB,ITM2A,CCL21
TF	Factor: TCF-1; motif: ACATCGRGRCGCTGW	TF:M11603	false	5.364192547450553e-11	10.270495641559728	16640	48	37	62700	LHB,CDHR5,MUC2,MAB21L2,NDUFB7,DRD4,P2RX2,HLA-C,IER2,TMEM160,RNF113A,CHAD,CXCR5,NUP160,ORMDL2,CDKN1C,CES1,PROP1,UTF1,PPP2R3B,LCN1,KRT31,GNG3,NRGN,NDUFA1,SOCS1,CFD,POLR2I,TUBA1B,GPATCH4,TMEM187,CLIC3,FADD,JUNB,ITM2A,CCL21,RPS27
TF	Factor: pax-2; motif: NCGTCACGCNYSRNYGCNYN	TF:M11877	false	6.064661063976505e-11	10.217193465557157	11737	48	32	62700	CDHR5,MUC2,MAB21L2,NDUFB7,ACR,DRD4,IER2,TMEM160,CST1,RNF113A,NUP160,ORMDL2,CDKN1C,CES1,HSD17B1,UTF1,PPP2R3B,KRT31,NRGN,NDUFA1,SOCS1,CFD,HCAR3,HLA-DQB1,TUBA1B,GPATCH4,TMEM187,CLIC3,FADD,JUNB,ITM2A,CCL21
TF	Factor: pax-6; motif: NYACGCNTSRNYGCNYN	TF:M11883	false	7.766846694373435e-11	10.109755267067012	13718	48	34	62700	CDHR5,MUC2,MAB21L2,ACR,DRD4,P2RX2,HLA-C,IER2,TMEM160,RNF113A,CXCR5,ORMDL2,CDKN1C,CES1,HSD17B1,UTF1,HCST,PPP2R3B,LCN1,NRGN,NDUFA1,SOCS1,CFD,POLR2I,HLA-DQB1,TUBA1B,GPATCH4,TMEM187,CLIC3,FADD,JUNB,ITM2A,CCL21,RPS27
TF	Factor: Elf-1; motif: AGGAAG	TF:M01266	false	9.332418325294609e-11	10.030005802208416	18116	48	38	62700	LHB,CDHR5,MUC2,MAB21L2,NDUFB7,ACR,P2RX2,HLA-C,IER2,TMEM160,CST1,RNF113A,CHAD,CXCR5,NUP160,ORMDL2,CES1,HSD17B1,PROP1,UTF1,HCST,PPP2R3B,LCN1,KRT31,GNG3,NRGN,NDUFA1,SOCS1,CFD,POLR2I,HCAR3,HLA-DQB1,TUBA1B,GPATCH4,CLIC3,JUNB,ITM2A,CCL21
TF	Factor: PU.1; motif: AGGAAG	TF:M02031	false	9.332418325294609e-11	10.030005802208416	18116	48	38	62700	LHB,CDHR5,MUC2,MAB21L2,NDUFB7,ACR,P2RX2,HLA-C,IER2,TMEM160,CST1,RNF113A,CHAD,CXCR5,NUP160,ORMDL2,CES1,HSD17B1,PROP1,UTF1,HCST,PPP2R3B,LCN1,KRT31,GNG3,NRGN,NDUFA1,SOCS1,CFD,POLR2I,HCAR3,HLA-DQB1,TUBA1B,GPATCH4,CLIC3,JUNB,ITM2A,CCL21
TF	Factor: ER71:E2A; motif: CASSTGNACCGGAWRYN	TF:M08568	false	1.907387301776795e-10	9.719561112960168	18512	48	38	62700	LHB,CDHR5,MUC2,MAB21L2,NDUFB7,DRD4,P2RX2,HLA-C,TMEM160,CST1,RNF113A,CHAD,CXCR5,NUP160,ORMDL2,CDKN1C,CES1,HSD17B1,PROP1,UTF1,HCST,PPP2R3B,LCN1,KRT31,NRGN,NDUFA1,SOCS1,CFD,POLR2I,HCAR3,TUBA1B,GPATCH4,TMEM187,CLIC3,FADD,JUNB,ITM2A,RPS27
TF	Factor: Erg; motif: NACCGGATATCCGGTN	TF:M11393	false	2.8176245147081566e-10	9.550116882786451	14359	48	34	62700	LHB,MUC2,MAB21L2,NDUFB7,ACR,P2RX2,HLA-C,IER2,CST1,RNF113A,CHAD,CXCR5,NUP160,ORMDL2,CDKN1C,CES1,UTF1,HCST,PPP2R3B,KRT31,NRGN,NDUFA1,CFD,POLR2I,HCAR3,HLA-DQB1,TUBA1B,GPATCH4,TMEM187,CLIC3,FADD,JUNB,ITM2A,RPS27
TF	Factor: Kaiso; motif: TCTCGCGAG	TF:M04691	false	2.8881035970258784e-10	9.53938723256717	15405	48	35	62700	LHB,CDHR5,MUC2,MAB21L2,NDUFB7,ACR,DRD4,P2RX2,HLA-C,IER2,TMEM160,RNF113A,CHAD,CXCR5,NUP160,ORMDL2,CDKN1C,PROP1,UTF1,PPP2R3B,LCN1,KRT31,GNG3,NRGN,NDUFA1,SOCS1,CFD,POLR2I,HLA-DQB1,TUBA1B,GPATCH4,TMEM187,FADD,JUNB,CCL21
TF	Factor: ZNF35; motif: SSAAKA	TF:M07479	false	3.096943286767413e-10	9.50906674765241	18813	48	38	62700	LHB,MUC2,MAB21L2,NDUFB7,ACR,HLA-C,IER2,TMEM160,CST1,RNF113A,CHAD,CXCR5,NUP160,ORMDL2,CES1,HSD17B1,UTF1,HCST,PPP2R3B,LCN1,KRT31,GNG3,NRGN,NDUFA1,SOCS1,CFD,POLR2I,HCAR3,HLA-DQB1,TUBA1B,GPATCH4,TMEM187,CLIC3,FADD,JUNB,ITM2A,CCL21,RPS27
TF	Factor: PLAG1; motif: CCCCCKWNNNGGSCCC	TF:M01973	false	3.447371348217133e-10	9.462511932201258	6304	48	24	62700	LHB,CDHR5,DRD4,P2RX2,HLA-C,IER2,RNF113A,CHAD,NUP160,CDKN1C,HSD17B1,PROP1,UTF1,PPP2R3B,NRGN,NDUFA1,SOCS1,CFD,POLR2I,TUBA1B,FADD,JUNB,ITM2A,CCL21
TF	Factor: egr-3; motif: GTGGGY	TF:M03818	false	4.359351479330412e-10	9.360578113918793	13619	48	33	62700	LHB,CDHR5,MUC2,MAB21L2,ACR,DRD4,P2RX2,HLA-C,IER2,CST1,RNF113A,NUP160,ORMDL2,CDKN1C,CES1,HSD17B1,PROP1,UTF1,HCST,LCN1,KRT31,NRGN,NDUFA1,CFD,POLR2I,HCAR3,HLA-DQB1,TMEM187,CLIC3,FADD,JUNB,ITM2A,CCL21
TF	Factor: HDAC1; motif: KGCARGGTC	TF:M07041	false	4.866075894035237e-10	9.312821121853274	12728	48	32	62700	LHB,CDHR5,MUC2,NDUFB7,ACR,DRD4,P2RX2,IER2,CST1,RNF113A,CXCR5,NUP160,CDKN1C,HSD17B1,UTF1,HCST,PPP2R3B,LCN1,KRT31,GNG3,NRGN,NDUFA1,SOCS1,CFD,POLR2I,HCAR3,TMEM187,CLIC3,FADD,JUNB,ITM2A,CCL21
TF	Factor: Fli-1:E2A; motif: NCCGGAWRCASCTGN	TF:M08472	false	4.940549834824173e-10	9.306224715662973	8539	48	27	62700	LHB,CDHR5,MUC2,ACR,DRD4,HLA-C,TMEM160,CST1,RNF113A,CHAD,NUP160,HSD17B1,PROP1,UTF1,HCST,PPP2R3B,KRT31,NRGN,NDUFA1,SOCS1,CFD,HCAR3,TUBA1B,GPATCH4,CLIC3,FADD,JUNB
TF	Factor: AP-2; motif: GSCCSCRGGCNRNRNN	TF:M00800	false	5.001423404240631e-10	9.300906377937501	9321	48	28	62700	CDHR5,MUC2,NDUFB7,DRD4,P2RX2,HLA-C,IER2,TMEM160,CST1,RNF113A,CHAD,CDKN1C,CES1,HSD17B1,PROP1,UTF1,PPP2R3B,LCN1,KRT31,NRGN,NDUFA1,SOCS1,CFD,TUBA1B,TMEM187,CLIC3,JUNB,CCL21
TF	Factor: BEN; motif: CAGCGRNV	TF:M01240	false	5.024381555908009e-10	9.298917387317589	16835	48	36	62700	LHB,CDHR5,MUC2,MAB21L2,NDUFB7,DRD4,P2RX2,HLA-C,IER2,TMEM160,CST1,RNF113A,CHAD,NUP160,ORMDL2,CDKN1C,CES1,HSD17B1,PROP1,UTF1,PPP2R3B,LCN1,KRT31,NRGN,NDUFA1,SOCS1,CFD,POLR2I,HLA-DQB1,TUBA1B,TMEM187,CLIC3,FADD,JUNB,ITM2A,RPS27
TF	Factor: GLI4; motif: RGGCCTTGAATGCCANGCYMA	TF:M10514	false	5.605979441340873e-10	9.251348499249401	12826	48	32	62700	LHB,CDHR5,MUC2,MAB21L2,NDUFB7,ACR,DRD4,IER2,TMEM160,RNF113A,CHAD,NUP160,CDKN1C,CES1,HSD17B1,PROP1,PPP2R3B,LCN1,KRT31,NRGN,NDUFA1,SOCS1,CFD,POLR2I,HCAR3,TUBA1B,GPATCH4,CLIC3,FADD,JUNB,ITM2A,CCL21
TF	Factor: ERF:SREBP-2; motif: NSCGGAARTCACGTGAT	TF:M08453	false	6.285125296458344e-10	9.201686060059478	10246	48	29	62700	LHB,CDHR5,MAB21L2,NDUFB7,ACR,HLA-C,IER2,TMEM160,CST1,RNF113A,CHAD,CXCR5,ORMDL2,CDKN1C,HSD17B1,PROP1,UTF1,HCST,LCN1,GNG3,NRGN,NDUFA1,CFD,HCAR3,TUBA1B,GPATCH4,FADD,JUNB,RPS27
TF	Factor: GKLF; motif: NNCCMCRCCCN	TF:M12173	false	6.285125296458344e-10	9.201686060059478	10243	48	29	62700	LHB,CDHR5,NDUFB7,DRD4,P2RX2,HLA-C,IER2,TMEM160,RNF113A,CHAD,NUP160,ORMDL2,CDKN1C,CES1,HSD17B1,PROP1,UTF1,PPP2R3B,GNG3,NRGN,NDUFA1,SOCS1,CFD,POLR2I,HCAR3,TUBA1B,TMEM187,CLIC3,FADD
TF	Factor: ETF; motif: CCCCGCCCCYN; match class: 1	TF:M07039_1	false	6.720185846075924e-10	9.17261871640909	13933	48	33	62700	LHB,CDHR5,MUC2,MAB21L2,NDUFB7,ACR,DRD4,P2RX2,HLA-C,IER2,TMEM160,CST1,RNF113A,CHAD,NUP160,ORMDL2,CDKN1C,CES1,HSD17B1,PROP1,UTF1,PPP2R3B,GNG3,NRGN,NDUFA1,SOCS1,CFD,POLR2I,TUBA1B,TMEM187,CLIC3,FADD,JUNB
TF	Factor: E2F-3:FOXO6; motif: NAATGACACGCGCCCMC	TF:M08209	false	6.720185846075924e-10	9.17261871640909	13940	48	33	62700	LHB,CDHR5,MUC2,MAB21L2,NDUFB7,P2RX2,HLA-C,IER2,CST1,CHAD,CXCR5,NUP160,CDKN1C,HSD17B1,PROP1,UTF1,HCST,PPP2R3B,LCN1,KRT31,NRGN,SOCS1,CFD,POLR2I,HCAR3,HLA-DQB1,TUBA1B,TMEM187,CLIC3,FADD,JUNB,CCL21,RPS27
TF	Factor: Erg; motif: NACCGGATATCCGGTN; match class: 1	TF:M11393_1	false	6.720185846075924e-10	9.17261871640909	13895	48	33	62700	LHB,MUC2,MAB21L2,NDUFB7,ACR,P2RX2,HLA-C,IER2,CST1,RNF113A,CHAD,CXCR5,NUP160,ORMDL2,CDKN1C,UTF1,HCST,PPP2R3B,KRT31,NRGN,NDUFA1,CFD,POLR2I,HCAR3,HLA-DQB1,TUBA1B,GPATCH4,TMEM187,CLIC3,FADD,JUNB,ITM2A,RPS27
TF	Factor: Zic1; motif: KGGGTGGTC	TF:M00448	false	6.720185846075924e-10	9.17261871640909	11158	48	30	62700	LHB,CDHR5,MUC2,MAB21L2,NDUFB7,ACR,P2RX2,HLA-C,IER2,TMEM160,CST1,CHAD,CXCR5,NUP160,ORMDL2,CES1,HSD17B1,PPP2R3B,NRGN,SOCS1,CFD,POLR2I,HCAR3,HLA-DQB1,GPATCH4,CLIC3,FADD,ITM2A,CCL21,RPS27
TF	Factor: HNRPUL1; motif: NCNCAGN	TF:M09746	false	6.720185846075924e-10	9.17261871640909	13933	48	33	62700	LHB,CDHR5,MUC2,MAB21L2,NDUFB7,ACR,DRD4,P2RX2,HLA-C,IER2,TMEM160,CST1,RNF113A,CXCR5,CES1,HSD17B1,PROP1,HCST,PPP2R3B,KRT31,GNG3,NDUFA1,SOCS1,CFD,HCAR3,TUBA1B,GPATCH4,TMEM187,CLIC3,JUNB,ITM2A,CCL21,RPS27
TF	Factor: ZBTB39; motif: CNCTGY	TF:M12689	false	6.720185846075924e-10	9.17261871640909	15983	48	35	62700	LHB,CDHR5,MAB21L2,NDUFB7,ACR,DRD4,P2RX2,IER2,TMEM160,CST1,RNF113A,CXCR5,NUP160,ORMDL2,CES1,HSD17B1,PROP1,HCST,PPP2R3B,LCN1,KRT31,GNG3,NDUFA1,SOCS1,CFD,POLR2I,HLA-DQB1,GPATCH4,TMEM187,CLIC3,FADD,JUNB,ITM2A,CCL21,RPS27
TF	Factor: HES-5; motif: NCACACKY	TF:M11069	false	6.720185846075924e-10	9.17261871640909	11158	48	30	62700	ACR,DRD4,P2RX2,IER2,TMEM160,CST1,RNF113A,CHAD,NUP160,CDKN1C,CES1,HSD17B1,PROP1,UTF1,PPP2R3B,LCN1,KRT31,GNG3,NRGN,NDUFA1,SOCS1,CFD,POLR2I,HCAR3,GPATCH4,TMEM187,CLIC3,ITM2A,CCL21,RPS27
TF	Factor: GKLF; motif: NNNRGGNGNGGSN	TF:M07289	false	6.821805429331706e-10	9.166100671644047	14958	48	34	62700	LHB,CDHR5,MUC2,MAB21L2,NDUFB7,ACR,DRD4,P2RX2,HLA-C,IER2,TMEM160,CHAD,CXCR5,NUP160,ORMDL2,CDKN1C,CES1,HSD17B1,UTF1,HCST,LCN1,GNG3,NRGN,SOCS1,CFD,POLR2I,HLA-DQB1,TUBA1B,TMEM187,CLIC3,FADD,JUNB,ITM2A,CCL21
TF	Factor: PU.1; motif: AGGAAG; match class: 1	TF:M02031_1	false	7.021750610307367e-10	9.153554599321069	13997	48	33	62700	LHB,MUC2,MAB21L2,NDUFB7,ACR,IER2,TMEM160,CST1,RNF113A,CHAD,CXCR5,NUP160,ORMDL2,CES1,HSD17B1,PROP1,UTF1,HCST,PPP2R3B,LCN1,KRT31,GNG3,NRGN,NDUFA1,SOCS1,CFD,POLR2I,HCAR3,TUBA1B,GPATCH4,CLIC3,ITM2A,CCL21
TF	Factor: KLF15; motif: RCCMCRCCCMCN	TF:M12160	false	7.021750610307367e-10	9.153554599321069	13015	48	32	62700	LHB,CDHR5,MUC2,MAB21L2,NDUFB7,ACR,DRD4,P2RX2,HLA-C,IER2,TMEM160,CST1,CHAD,NUP160,ORMDL2,CDKN1C,CES1,HSD17B1,UTF1,PPP2R3B,KRT31,GNG3,NRGN,SOCS1,CFD,POLR2I,TUBA1B,TMEM187,CLIC3,FADD,JUNB,ITM2A
TF	Factor: Lyl-1; motif: NCAKCTGYTNYCNN	TF:M09977	false	7.021750610307367e-10	9.153554599321069	13984	48	33	62700	LHB,CDHR5,MUC2,NDUFB7,ACR,DRD4,HLA-C,RNF113A,CHAD,CXCR5,NUP160,CDKN1C,CES1,PROP1,UTF1,HCST,PPP2R3B,LCN1,KRT31,GNG3,NDUFA1,SOCS1,CFD,POLR2I,HCAR3,HLA-DQB1,TUBA1B,TMEM187,CLIC3,FADD,JUNB,ITM2A,CCL21
TF	Factor: Elf-1; motif: AGGAAG; match class: 1	TF:M01266_1	false	7.021750610307367e-10	9.153554599321069	13997	48	33	62700	LHB,MUC2,MAB21L2,NDUFB7,ACR,IER2,TMEM160,CST1,RNF113A,CHAD,CXCR5,NUP160,ORMDL2,CES1,HSD17B1,PROP1,UTF1,HCST,PPP2R3B,LCN1,KRT31,GNG3,NRGN,NDUFA1,SOCS1,CFD,POLR2I,HCAR3,TUBA1B,GPATCH4,CLIC3,ITM2A,CCL21
TF	Factor: E2F-3:HES-7; motif: NNNSGCGCSNNNNNCRCGYGNN	TF:M08526	false	7.35736197209013e-10	9.133277876740673	17176	48	36	62700	LHB,CDHR5,MUC2,MAB21L2,NDUFB7,ACR,DRD4,P2RX2,HLA-C,IER2,TMEM160,RNF113A,CHAD,CXCR5,NUP160,ORMDL2,CDKN1C,CES1,HSD17B1,PROP1,UTF1,PPP2R3B,LCN1,GNG3,NRGN,NDUFA1,SOCS1,CFD,POLR2I,TUBA1B,GPATCH4,TMEM187,CLIC3,FADD,JUNB,RPS27
TF	Factor: ZNF586; motif: CAGGCCYRGAGG	TF:M10491	false	8.114976600598716e-10	9.090712728116925	14081	48	33	62700	LHB,CDHR5,MUC2,NDUFB7,ACR,DRD4,P2RX2,HLA-C,TMEM160,CST1,CXCR5,CDKN1C,CES1,HSD17B1,PROP1,UTF1,HCST,PPP2R3B,LCN1,GNG3,NRGN,SOCS1,CFD,POLR2I,HCAR3,GPATCH4,TMEM187,CLIC3,FADD,JUNB,ITM2A,CCL21,RPS27
TF	Factor: RORA; motif: CCYTGNCCTN	TF:M12659	false	8.753159621846815e-10	9.057835151704431	8111	48	26	62700	LHB,CDHR5,MUC2,MAB21L2,NDUFB7,P2RX2,IER2,CST1,NUP160,CDKN1C,HSD17B1,PROP1,UTF1,HCST,LCN1,GNG3,SOCS1,CFD,POLR2I,HCAR3,TUBA1B,GPATCH4,CLIC3,ITM2A,CCL21,RPS27
TF	Factor: Elk-1:Pax-9; motif: ACCGGAACYACGCWYSANTG	TF:M08226	false	9.212658403019224e-10	9.035615031782472	12254	48	31	62700	LHB,MUC2,MAB21L2,NDUFB7,DRD4,P2RX2,IER2,RNF113A,CHAD,CXCR5,NUP160,CDKN1C,CES1,HSD17B1,UTF1,HCST,PPP2R3B,LCN1,KRT31,GNG3,NRGN,NDUFA1,SOCS1,POLR2I,HCAR3,HLA-DQB1,GPATCH4,JUNB,ITM2A,CCL21,RPS27
TF	Factor: E2F-3:TBR2; motif: ANGTGYKANGGCGCSTTNNCRNNT	TF:M08207	false	9.957384955684341e-10	9.00185470258372	17371	48	36	62700	LHB,CDHR5,MUC2,NDUFB7,DRD4,P2RX2,HLA-C,IER2,TMEM160,CST1,RNF113A,CHAD,CXCR5,NUP160,ORMDL2,CDKN1C,CES1,HSD17B1,UTF1,HCST,PPP2R3B,KRT31,NRGN,NDUFA1,SOCS1,CFD,POLR2I,HCAR3,TUBA1B,GPATCH4,TMEM187,CLIC3,FADD,JUNB,ITM2A,RPS27
TF	Factor: SALL2; motif: GGGTGGG	TF:M04595	false	1.1223419159044335e-9	8.949874817260278	13292	48	32	62700	LHB,CDHR5,MUC2,MAB21L2,ACR,DRD4,P2RX2,HLA-C,IER2,TMEM160,CST1,CHAD,CXCR5,NUP160,ORMDL2,CDKN1C,CES1,HSD17B1,PROP1,PPP2R3B,LCN1,GNG3,NRGN,SOCS1,CFD,HLA-DQB1,TUBA1B,TMEM187,CLIC3,FADD,ITM2A,CCL21
TF	Factor: E2F-3:HES-7; motif: NNNSGCGCSNNNNNCRCGYGNN; match class: 1	TF:M08526_1	false	1.2124452546885824e-9	8.916337861899652	15329	48	34	62700	LHB,CDHR5,MUC2,MAB21L2,NDUFB7,ACR,DRD4,P2RX2,HLA-C,IER2,TMEM160,RNF113A,CHAD,NUP160,ORMDL2,CDKN1C,CES1,HSD17B1,PROP1,UTF1,PPP2R3B,LCN1,NRGN,NDUFA1,SOCS1,CFD,POLR2I,TUBA1B,GPATCH4,TMEM187,CLIC3,FADD,JUNB,RPS27
TF	Factor: Smad2; motif: AGACAN	TF:M03580	false	1.4488781676409613e-9	8.83896813167566	15428	48	34	62700	CDHR5,MUC2,MAB21L2,ACR,DRD4,P2RX2,HLA-C,IER2,TMEM160,RNF113A,CXCR5,CDKN1C,CES1,HSD17B1,PROP1,UTF1,HCST,PPP2R3B,LCN1,KRT31,GNG3,NRGN,NDUFA1,SOCS1,CFD,HCAR3,HLA-DQB1,TUBA1B,GPATCH4,TMEM187,FADD,ITM2A,CCL21,RPS27
TF	Factor: sin3A; motif: TGTCCNNGGTGCTG	TF:M04756	false	1.5643630585677088e-9	8.805662448185021	14452	48	33	62700	LHB,CDHR5,MUC2,MAB21L2,ACR,DRD4,P2RX2,HLA-C,IER2,CHAD,NUP160,CDKN1C,HSD17B1,UTF1,HCST,PPP2R3B,LCN1,GNG3,NRGN,SOCS1,CFD,POLR2I,HCAR3,HLA-DQB1,TUBA1B,GPATCH4,TMEM187,CLIC3,FADD,JUNB,ITM2A,CCL21,RPS27
TF	Factor: TFAP2C; motif: NGCCCNNRGGCA; match class: 1	TF:M04152_1	false	1.8579359101757549e-9	8.730969271148124	5661	48	22	62700	LHB,CDHR5,MUC2,NDUFB7,DRD4,P2RX2,HLA-C,CST1,RNF113A,CDKN1C,HSD17B1,PROP1,PPP2R3B,LCN1,NDUFA1,SOCS1,HCAR3,TUBA1B,TMEM187,CLIC3,JUNB,RPS27
TF	Factor: Pax-3; motif: NNNNNNCGTCACGSTYNNNNN	TF:M00327	false	1.8631856605193947e-9	8.729743866884961	13567	48	32	62700	LHB,CDHR5,MUC2,MAB21L2,NDUFB7,ACR,DRD4,P2RX2,HLA-C,IER2,TMEM160,CST1,RNF113A,CHAD,ORMDL2,CDKN1C,HSD17B1,PROP1,UTF1,PPP2R3B,KRT31,GNG3,NDUFA1,CFD,POLR2I,HCAR3,TUBA1B,GPATCH4,CLIC3,FADD,CCL21,RPS27
TF	Factor: RUNX2; motif: WRACCGCANWAACCGCAN	TF:M04107	false	1.884834847916974e-9	8.72472669733116	12631	48	31	62700	LHB,CDHR5,MUC2,NDUFB7,ACR,DRD4,P2RX2,HLA-C,IER2,TMEM160,CST1,CHAD,CXCR5,ORMDL2,CDKN1C,CES1,PROP1,UTF1,PPP2R3B,KRT31,NRGN,CFD,POLR2I,HCAR3,TMEM187,CLIC3,FADD,JUNB,ITM2A,CCL21,RPS27
TF	Factor: GCMa:PEA3; motif: ATRCGGGCGGAAGTR	TF:M08313	false	2.0946058268559914e-9	8.67889769266321	15654	48	34	62700	LHB,CDHR5,MUC2,NDUFB7,DRD4,P2RX2,IER2,TMEM160,RNF113A,CXCR5,NUP160,ORMDL2,CDKN1C,CES1,HSD17B1,UTF1,HCST,LCN1,KRT31,GNG3,NRGN,NDUFA1,SOCS1,CFD,POLR2I,HLA-DQB1,TUBA1B,GPATCH4,TMEM187,CLIC3,FADD,ITM2A,CCL21,RPS27
TF	Factor: Erg; motif: NRRSAGGAAGNGG	TF:M09907	false	2.6329116443422292e-9	8.579563714771053	11883	48	30	62700	LHB,CDHR5,MUC2,NDUFB7,ACR,IER2,CST1,RNF113A,CHAD,CXCR5,NUP160,ORMDL2,HSD17B1,PROP1,UTF1,HCST,LCN1,KRT31,GNG3,NRGN,NDUFA1,SOCS1,CFD,POLR2I,HCAR3,TUBA1B,CLIC3,JUNB,ITM2A,CCL21
TF	Factor: E2F-3:TBR2; motif: ANGTGYKANGGCGCSTTNNCRNNT; match class: 1	TF:M08207_1	false	2.6645333009621454e-9	8.574378847637846	15801	48	34	62700	LHB,CDHR5,MUC2,NDUFB7,DRD4,P2RX2,HLA-C,IER2,TMEM160,CST1,RNF113A,CHAD,NUP160,ORMDL2,CDKN1C,CES1,HSD17B1,UTF1,PPP2R3B,KRT31,NRGN,NDUFA1,SOCS1,CFD,POLR2I,HCAR3,TUBA1B,GPATCH4,TMEM187,CLIC3,FADD,JUNB,ITM2A,RPS27
TF	Factor: BTEB3; motif: CCNNSCCNSCCCCKCCCCC	TF:M09826	false	2.6645333009621454e-9	8.574378847637846	11899	48	30	62700	LHB,CDHR5,MAB21L2,NDUFB7,ACR,DRD4,P2RX2,HLA-C,IER2,TMEM160,CST1,CHAD,NUP160,CDKN1C,HSD17B1,UTF1,PPP2R3B,GNG3,NRGN,SOCS1,CFD,POLR2I,TUBA1B,TMEM187,CLIC3,FADD,JUNB,ITM2A,CCL21,RPS27
TF	Factor: ZNF692; motif: SYNGGSCCCASCCNC; match class: 1	TF:M09734_1	false	2.736788636470306e-9	8.562758742070761	6450	48	23	62700	LHB,CDHR5,MUC2,P2RX2,TMEM160,CST1,CHAD,NUP160,ORMDL2,CDKN1C,UTF1,PPP2R3B,LCN1,GNG3,NRGN,SOCS1,POLR2I,TUBA1B,TMEM187,CLIC3,FADD,ITM2A,CCL21
TF	Factor: MafB; motif: GNTGAC	TF:M01227	false	2.736788636470306e-9	8.562758742070761	11922	48	30	62700	LHB,CDHR5,MUC2,MAB21L2,ACR,DRD4,HLA-C,IER2,TMEM160,CST1,RNF113A,CHAD,CXCR5,NUP160,ORMDL2,CDKN1C,HSD17B1,PROP1,LCN1,KRT31,GNG3,NRGN,NDUFA1,CFD,HCAR3,HLA-DQB1,FADD,JUNB,CCL21,RPS27
TF	Factor: ZNF511; motif: GGRRGRGGCWGNG	TF:M09738	false	2.8196466170179284e-9	8.54980531788488	11057	48	29	62700	LHB,CDHR5,MUC2,NDUFB7,ACR,DRD4,P2RX2,HLA-C,IER2,TMEM160,CST1,NUP160,CDKN1C,HSD17B1,PROP1,UTF1,PPP2R3B,LCN1,GNG3,SOCS1,CFD,POLR2I,GPATCH4,TMEM187,CLIC3,FADD,JUNB,CCL21,RPS27
TF	Factor: TFAP2C; motif: NGCCCNNRGGCA	TF:M04152	false	2.850919248295742e-9	8.545015083818647	7872	48	25	62700	LHB,CDHR5,MUC2,NDUFB7,DRD4,P2RX2,HLA-C,CST1,RNF113A,CHAD,NUP160,CDKN1C,HSD17B1,PROP1,PPP2R3B,LCN1,NDUFA1,SOCS1,CFD,HCAR3,TUBA1B,TMEM187,CLIC3,JUNB,RPS27
TF	Factor: rfx3:SRF; motif: TRGCAACNNNNNCCNWATANGGN	TF:M08623	false	3.0158034826256608e-9	8.520596961605946	14860	48	33	62700	LHB,CDHR5,MUC2,NDUFB7,DRD4,P2RX2,HLA-C,IER2,TMEM160,CST1,RNF113A,CHAD,CXCR5,NUP160,CDKN1C,CES1,HSD17B1,PROP1,UTF1,PPP2R3B,LCN1,KRT31,GNG3,NDUFA1,SOCS1,CFD,POLR2I,HCAR3,TUBA1B,GPATCH4,CLIC3,ITM2A,RPS27
TF	Factor: CPBP; motif: GNNRGGGHGGGGNNGGGRN	TF:M09973	false	3.1323169755857937e-9	8.504134295853472	11118	48	29	62700	LHB,CDHR5,MAB21L2,ACR,DRD4,P2RX2,HLA-C,IER2,TMEM160,CST1,CHAD,NUP160,ORMDL2,CDKN1C,CES1,HSD17B1,UTF1,PPP2R3B,LCN1,GNG3,NRGN,SOCS1,CFD,POLR2I,TUBA1B,TMEM187,CLIC3,FADD,CCL21
TF	Factor: EHF; motif: CSCGGAARTN	TF:M02052	false	3.140373600676418e-9	8.503018682162306	10272	48	28	62700	LHB,CDHR5,MUC2,NDUFB7,ACR,DRD4,IER2,TMEM160,RNF113A,CHAD,NUP160,ORMDL2,CES1,PROP1,UTF1,HCST,PPP2R3B,NDUFA1,SOCS1,POLR2I,HCAR3,TUBA1B,GPATCH4,TMEM187,FADD,JUNB,CCL21,RPS27
TF	Factor: E2F-1; motif: NGGGCGGGARV	TF:M07206	false	3.195182494145526e-9	8.495504331891508	14907	48	33	62700	LHB,CDHR5,MAB21L2,NDUFB7,DRD4,P2RX2,IER2,TMEM160,RNF113A,CHAD,CXCR5,NUP160,ORMDL2,CDKN1C,HSD17B1,PROP1,UTF1,HCST,PPP2R3B,KRT31,NRGN,NDUFA1,SOCS1,CFD,POLR2I,TUBA1B,GPATCH4,TMEM187,CLIC3,JUNB,ITM2A,CCL21,RPS27
TF	Factor: ZNF300; motif: SWGGGGGSN	TF:M07486	false	3.3626055805493207e-9	8.473324070608836	12977	48	31	62700	LHB,CDHR5,MUC2,ACR,DRD4,P2RX2,HLA-C,IER2,TMEM160,CST1,CHAD,NUP160,ORMDL2,CDKN1C,HSD17B1,PROP1,UTF1,HCST,PPP2R3B,LCN1,KRT31,GNG3,SOCS1,CFD,POLR2I,HLA-DQB1,TMEM187,CLIC3,JUNB,ITM2A,CCL21
TF	Factor: TCF-1; motif: ACATCGRGRCGCTGW	TF:M11601	false	4.627373644091416e-9	8.334665431337472	15113	48	33	62700	LHB,CDHR5,NDUFB7,DRD4,P2RX2,HLA-C,IER2,TMEM160,RNF113A,CHAD,CXCR5,NUP160,ORMDL2,CDKN1C,PROP1,UTF1,PPP2R3B,LCN1,KRT31,GNG3,NRGN,NDUFA1,SOCS1,CFD,POLR2I,TUBA1B,GPATCH4,TMEM187,CLIC3,FADD,JUNB,CCL21,RPS27
TF	Factor: myogenin; motif: CAGCTG; match class: 1	TF:M02101_1	false	4.7413580324358215e-9	8.324097248722325	13160	48	31	62700	LHB,CDHR5,MUC2,NDUFB7,ACR,DRD4,P2RX2,HLA-C,CST1,RNF113A,CHAD,CXCR5,CDKN1C,CES1,HSD17B1,PROP1,LCN1,KRT31,GNG3,NDUFA1,SOCS1,CFD,POLR2I,HLA-DQB1,TUBA1B,TMEM187,CLIC3,JUNB,ITM2A,CCL21,RPS27
TF	Factor: myogenin; motif: CAGCTG	TF:M02101	false	4.7413580324358215e-9	8.324097248722325	13160	48	31	62700	LHB,CDHR5,MUC2,NDUFB7,ACR,DRD4,P2RX2,HLA-C,CST1,RNF113A,CHAD,CXCR5,CDKN1C,CES1,HSD17B1,PROP1,LCN1,KRT31,GNG3,NDUFA1,SOCS1,CFD,POLR2I,HLA-DQB1,TUBA1B,TMEM187,CLIC3,JUNB,ITM2A,CCL21,RPS27
TF	Factor: CREB1; motif: NNNNSSGGCGCSSNNNNRTGACGTCAC	TF:M12591	false	5.062600589513196e-9	8.295626334634258	14168	48	32	62700	LHB,CDHR5,MAB21L2,NDUFB7,ACR,IER2,TMEM160,RNF113A,CHAD,NUP160,ORMDL2,CDKN1C,CES1,HSD17B1,PROP1,UTF1,HCST,PPP2R3B,LCN1,GNG3,NRGN,NDUFA1,CFD,POLR2I,HCAR3,HLA-DQB1,GPATCH4,TMEM187,CLIC3,FADD,JUNB,RPS27
TF	Factor: MOVO-B; motif: GNGGGGG	TF:M01104	false	5.231952501868774e-9	8.281336207395931	10522	48	28	62700	LHB,CDHR5,MUC2,MAB21L2,NDUFB7,DRD4,P2RX2,HLA-C,IER2,TMEM160,CST1,RNF113A,CHAD,CDKN1C,HSD17B1,UTF1,PPP2R3B,GNG3,NRGN,NDUFA1,SOCS1,CFD,POLR2I,TUBA1B,TMEM187,CLIC3,FADD,JUNB
TF	Factor: ZF5; motif: GGSGCGCGS; match class: 1	TF:M10438_1	false	5.296419596190438e-9	8.276017616262532	15212	48	33	62700	LHB,CDHR5,MUC2,MAB21L2,NDUFB7,DRD4,P2RX2,HLA-C,IER2,TMEM160,RNF113A,CHAD,NUP160,ORMDL2,CDKN1C,CES1,HSD17B1,PROP1,UTF1,PPP2R3B,LCN1,GNG3,NRGN,NDUFA1,SOCS1,CFD,POLR2I,TUBA1B,TMEM187,CLIC3,FADD,JUNB,ITM2A
TF	Factor: GCMa; motif: RTGCGGGTN	TF:M11595	false	5.647193315477582e-9	8.248167345181809	12330	48	30	62700	LHB,CDHR5,NDUFB7,ACR,P2RX2,HLA-C,IER2,CST1,RNF113A,CHAD,NUP160,ORMDL2,CES1,HSD17B1,PROP1,HCST,PPP2R3B,LCN1,GNG3,NRGN,NDUFA1,CFD,POLR2I,HLA-DQB1,TMEM187,CLIC3,FADD,JUNB,CCL21,RPS27
TF	Factor: GCMa:Erg; motif: ATGCGGGCGGAARKG	TF:M08487	false	5.704636966135271e-9	8.243771988164402	14250	48	32	62700	LHB,CDHR5,MUC2,MAB21L2,NDUFB7,ACR,DRD4,P2RX2,IER2,TMEM160,CHAD,NUP160,CDKN1C,CES1,HSD17B1,PROP1,UTF1,HCST,PPP2R3B,LCN1,GNG3,NRGN,SOCS1,CFD,POLR2I,TMEM187,CLIC3,FADD,JUNB,ITM2A,CCL21,RPS27
TF	Factor: LBP-1; motif: CAGCTGS	TF:M00644	false	6.682520228106134e-9	8.17505971795241	9009	48	26	62700	LHB,CDHR5,MUC2,NDUFB7,P2RX2,HLA-C,RNF113A,CHAD,CXCR5,CDKN1C,CES1,HSD17B1,PROP1,KRT31,GNG3,NDUFA1,SOCS1,CFD,POLR2I,HLA-DQB1,TUBA1B,TMEM187,CLIC3,JUNB,CCL21,RPS27
TF	Factor: AP-2gamma; motif: GCCYNCRGSN	TF:M03811	false	6.975168829463585e-9	8.156445276109267	9030	48	26	62700	LHB,CDHR5,MUC2,ACR,DRD4,P2RX2,HLA-C,IER2,TMEM160,RNF113A,CHAD,CDKN1C,HSD17B1,PROP1,UTF1,PPP2R3B,LCN1,NDUFA1,SOCS1,TUBA1B,TMEM187,CLIC3,FADD,JUNB,CCL21,RPS27
TF	Factor: ZF5; motif: NRNGNGCGCGCWN	TF:M00333	false	7.057744768574447e-9	8.15133405121889	15395	48	33	62700	LHB,MUC2,MAB21L2,NDUFB7,DRD4,P2RX2,HLA-C,TMEM160,CST1,RNF113A,CHAD,ORMDL2,CDKN1C,CES1,HSD17B1,PROP1,UTF1,PPP2R3B,KRT31,NRGN,NDUFA1,SOCS1,CFD,POLR2I,TUBA1B,GPATCH4,TMEM187,CLIC3,FADD,JUNB,ITM2A,CCL21,RPS27
TF	Factor: AP-2; motif: SNNNCCNCAGGCN	TF:M00915	false	7.057744768574447e-9	8.15133405121889	9846	48	27	62700	LHB,MUC2,NDUFB7,ACR,DRD4,P2RX2,IER2,TMEM160,RNF113A,CHAD,CDKN1C,CES1,HSD17B1,PROP1,UTF1,PPP2R3B,KRT31,GNG3,NRGN,NDUFA1,SOCS1,CFD,TUBA1B,TMEM187,CLIC3,JUNB,RPS27
TF	Factor: E2F-1; motif: NTTTTGGCGCCAWWWN	TF:M11533	false	7.263443913153377e-9	8.13885741265513	13421	48	31	62700	LHB,CDHR5,MAB21L2,NDUFB7,ACR,DRD4,HLA-C,TMEM160,RNF113A,CHAD,NUP160,ORMDL2,CDKN1C,HSD17B1,PROP1,UTF1,PPP2R3B,NRGN,NDUFA1,SOCS1,CFD,HCAR3,TUBA1B,GPATCH4,TMEM187,CLIC3,FADD,JUNB,ITM2A,CCL21,RPS27
TF	Factor: SP2; motif: NNRRCCAATSRGNRNSNGSN	TF:M12668	false	7.293894629832194e-9	8.13704051494779	12485	48	30	62700	LHB,CDHR5,MUC2,MAB21L2,ACR,HLA-C,TMEM160,RNF113A,CHAD,CXCR5,NUP160,ORMDL2,CDKN1C,CES1,HSD17B1,PROP1,HCST,PPP2R3B,LCN1,KRT31,NRGN,NDUFA1,CFD,POLR2I,HCAR3,HLA-DQB1,GPATCH4,JUNB,CCL21,RPS27
TF	Factor: Elk-1:Pax-1; motif: ACCGGAACTACGCWTSANTG	TF:M08224	false	7.326821179573688e-9	8.135084407843019	9072	48	26	62700	LHB,MUC2,MAB21L2,NDUFB7,DRD4,IER2,RNF113A,CHAD,CXCR5,NUP160,HSD17B1,UTF1,HCST,PPP2R3B,LCN1,KRT31,GNG3,NDUFA1,SOCS1,POLR2I,HCAR3,HLA-DQB1,GPATCH4,JUNB,ITM2A,CCL21
TF	Factor: ESE-1; motif: NTGTGCGGATGCN	TF:M11385	false	7.326821179573688e-9	8.135084407843019	12496	48	30	62700	LHB,ACR,DRD4,IER2,TMEM160,CST1,RNF113A,CHAD,CDKN1C,HSD17B1,PROP1,UTF1,HCST,PPP2R3B,LCN1,KRT31,GNG3,NRGN,NDUFA1,SOCS1,POLR2I,HCAR3,HLA-DQB1,TUBA1B,TMEM187,CLIC3,FADD,ITM2A,CCL21,RPS27
TF	Factor: Elk-1; motif: GGAAGN	TF:M03819	false	7.352847977026142e-9	8.133544413141708	14426	48	32	62700	LHB,CDHR5,MUC2,MAB21L2,NDUFB7,ACR,P2RX2,IER2,TMEM160,CST1,CHAD,NUP160,ORMDL2,CDKN1C,CES1,HSD17B1,PROP1,HCST,LCN1,KRT31,GNG3,NRGN,SOCS1,HCAR3,TUBA1B,GPATCH4,TMEM187,CLIC3,JUNB,ITM2A,CCL21,RPS27
TF	Factor: ZF5; motif: GSGCGCGR; match class: 1	TF:M00716_1	false	7.642655014214055e-9	8.11675574381744	14451	48	32	62700	LHB,CDHR5,MUC2,MAB21L2,NDUFB7,DRD4,P2RX2,HLA-C,IER2,TMEM160,RNF113A,CHAD,NUP160,ORMDL2,CDKN1C,CES1,HSD17B1,UTF1,PPP2R3B,GNG3,NRGN,NDUFA1,SOCS1,CFD,POLR2I,TUBA1B,GPATCH4,TMEM187,CLIC3,FADD,JUNB,RPS27
TF	Factor: Sox-18; motif: CAAWGBB	TF:M03848	false	8.478200227155199e-9	8.071696331041943	17712	48	35	62700	CDHR5,MUC2,MAB21L2,NDUFB7,DRD4,P2RX2,HLA-C,TMEM160,CST1,RNF113A,CXCR5,NUP160,ORMDL2,CDKN1C,CES1,HSD17B1,PROP1,HCST,PPP2R3B,KRT31,GNG3,NRGN,NDUFA1,SOCS1,CFD,POLR2I,HCAR3,HLA-DQB1,TUBA1B,GPATCH4,TMEM187,CLIC3,FADD,ITM2A,CCL21
TF	Factor: p300; motif: ACNTCCG; match class: 1	TF:M04826_1	false	8.478200227155199e-9	8.071696331041943	15544	48	33	62700	LHB,CDHR5,MUC2,MAB21L2,DRD4,P2RX2,HLA-C,TMEM160,CST1,RNF113A,CHAD,NUP160,ORMDL2,CDKN1C,HSD17B1,PROP1,UTF1,PPP2R3B,LCN1,GNG3,NRGN,NDUFA1,SOCS1,POLR2I,HCAR3,TUBA1B,GPATCH4,TMEM187,CLIC3,FADD,JUNB,CCL21,RPS27
TF	Factor: ESE-1; motif: SATKGCGGATGCN; match class: 1	TF:M11381_1	false	8.478200227155199e-9	8.071696331041943	9962	48	27	62700	CDHR5,MAB21L2,NDUFB7,DRD4,HLA-C,TMEM160,RNF113A,CHAD,NUP160,ORMDL2,CDKN1C,HSD17B1,PROP1,HCST,PPP2R3B,LCN1,KRT31,NRGN,NDUFA1,SOCS1,POLR2I,HLA-DQB1,TUBA1B,GPATCH4,TMEM187,CLIC3,RPS27
TF	Factor: PHB; motif: NCCCAGCCCCY	TF:M12725	false	8.478200227155199e-9	8.071696331041943	9957	48	27	62700	CDHR5,MUC2,MAB21L2,DRD4,P2RX2,HLA-C,IER2,CST1,CHAD,NUP160,ORMDL2,CDKN1C,CES1,HSD17B1,UTF1,PPP2R3B,LCN1,GNG3,NRGN,SOCS1,CFD,POLR2I,TUBA1B,TMEM187,CLIC3,JUNB,CCL21
TF	Factor: ZNF333; motif: ATAAT	TF:M01230	false	1.0624901508364223e-8	7.973675087119739	15676	48	33	62700	LHB,MAB21L2,NDUFB7,ACR,P2RX2,IER2,TMEM160,CST1,RNF113A,CXCR5,NUP160,ORMDL2,CDKN1C,CES1,HSD17B1,HCST,PPP2R3B,LCN1,KRT31,GNG3,NRGN,NDUFA1,CFD,POLR2I,HCAR3,HLA-DQB1,TUBA1B,GPATCH4,TMEM187,FADD,ITM2A,CCL21,RPS27
TF	Factor: PAX5; motif: RNGCGTGACCNN	TF:M09817	false	1.0769645428111436e-8	7.967798594858891	12719	48	30	62700	LHB,CDHR5,MUC2,NDUFB7,ACR,DRD4,HLA-C,IER2,CST1,RNF113A,CXCR5,ORMDL2,CES1,HSD17B1,PROP1,PPP2R3B,KRT31,NRGN,NDUFA1,SOCS1,CFD,POLR2I,HCAR3,HLA-DQB1,TUBA1B,GPATCH4,TMEM187,CLIC3,FADD,JUNB
TF	Factor: HSF4; motif: CTGCMRN	TF:M07322	false	1.2124383356276589e-8	7.916340340294896	16829	48	34	62700	LHB,CDHR5,MUC2,NDUFB7,ACR,DRD4,P2RX2,TMEM160,CST1,CHAD,NUP160,ORMDL2,CDKN1C,CES1,HSD17B1,UTF1,HCST,PPP2R3B,LCN1,KRT31,GNG3,NRGN,SOCS1,CFD,POLR2I,HCAR3,HLA-DQB1,TUBA1B,CLIC3,FADD,JUNB,ITM2A,CCL21,RPS27
TF	Factor: BTEB4; motif: NCCACGCCCM	TF:M12186	false	1.2485124639296504e-8	7.90360711771884	9326	48	26	62700	LHB,NDUFB7,P2RX2,HLA-C,IER2,TMEM160,RNF113A,CHAD,NUP160,ORMDL2,CDKN1C,CES1,HSD17B1,PROP1,UTF1,PPP2R3B,GNG3,NRGN,NDUFA1,SOCS1,CFD,POLR2I,HCAR3,TUBA1B,TMEM187,FADD
TF	Factor: GR; motif: RGNACANKNTGTNCY	TF:M09625	false	1.3594463318139473e-8	7.8666379328040446	9365	48	26	62700	CDHR5,DRD4,P2RX2,HLA-C,CST1,CHAD,CXCR5,NUP160,CES1,HSD17B1,PROP1,PPP2R3B,LCN1,KRT31,GNG3,NRGN,SOCS1,POLR2I,HCAR3,HLA-DQB1,TUBA1B,GPATCH4,CLIC3,FADD,JUNB,CCL21
TF	Factor: Erg; motif: NACCGGATATCCGGTN; match class: 1	TF:M11397_1	false	1.3977868761515658e-8	7.854559041442473	11943	48	29	62700	LHB,MUC2,MAB21L2,ACR,DRD4,HLA-C,IER2,CST1,RNF113A,CHAD,CXCR5,NUP160,ORMDL2,CDKN1C,CES1,UTF1,HCST,PPP2R3B,GNG3,NDUFA1,HCAR3,HLA-DQB1,TUBA1B,GPATCH4,CLIC3,FADD,ITM2A,CCL21,RPS27
TF	Factor: ZNF692; motif: SYNGGSCCCASCCNC	TF:M09734	false	1.478446218984614e-8	7.83019446905672	11974	48	29	62700	LHB,CDHR5,MUC2,ACR,DRD4,P2RX2,IER2,TMEM160,CST1,CHAD,NUP160,ORMDL2,CDKN1C,HSD17B1,PROP1,UTF1,PPP2R3B,LCN1,GNG3,NRGN,SOCS1,POLR2I,TUBA1B,TMEM187,CLIC3,FADD,JUNB,ITM2A,CCL21
TF	Factor: E2F-4; motif: TTTTGGCGCCAWWN	TF:M11535	false	1.6770867480742664e-8	7.775444472733452	11147	48	28	62700	LHB,NDUFB7,DRD4,HLA-C,TMEM160,RNF113A,CHAD,NUP160,ORMDL2,CDKN1C,HSD17B1,PROP1,UTF1,PPP2R3B,GNG3,NRGN,NDUFA1,SOCS1,POLR2I,HCAR3,TUBA1B,GPATCH4,TMEM187,FADD,JUNB,ITM2A,CCL21,RPS27
TF	Factor: ZNF37A; motif: CCYYGGCTCCNTSCCMN	TF:M12354	false	1.7218290466217217e-8	7.764009970068441	11163	48	28	62700	LHB,CDHR5,MUC2,NDUFB7,P2RX2,HLA-C,IER2,TMEM160,CST1,CHAD,NUP160,CDKN1C,CES1,HSD17B1,UTF1,HCST,PPP2R3B,LCN1,KRT31,GNG3,NRGN,SOCS1,POLR2I,TUBA1B,GPATCH4,CLIC3,FADD,CCL21
TF	Factor: ZNF436; motif: TCCTCCAGGAAGCCY	TF:M10477	false	1.7449087466394556e-8	7.758227280376553	14959	48	32	62700	LHB,CDHR5,MUC2,NDUFB7,P2RX2,HLA-C,IER2,TMEM160,CST1,CHAD,CXCR5,NUP160,ORMDL2,CDKN1C,HSD17B1,PROP1,UTF1,PPP2R3B,LCN1,KRT31,GNG3,NRGN,SOCS1,CFD,POLR2I,HCAR3,TMEM187,CLIC3,FADD,JUNB,ITM2A,CCL21
TF	Factor: SMAD5; motif: GSGGCAGM	TF:M03846	false	1.7449087466394556e-8	7.758227280376553	8697	48	25	62700	LHB,MUC2,NDUFB7,ACR,IER2,RNF113A,NUP160,ORMDL2,CES1,PROP1,UTF1,HCST,LCN1,KRT31,GNG3,NRGN,NDUFA1,SOCS1,CFD,TUBA1B,GPATCH4,CLIC3,FADD,JUNB,RPS27
TF	Factor: six-4; motif: ANNNATGACACCNNNNN	TF:M01374	false	1.764979615208434e-8	7.753260306170558	6519	48	22	62700	CDHR5,MAB21L2,NDUFB7,ACR,HLA-C,RNF113A,CHAD,CXCR5,CDKN1C,CES1,PROP1,HCST,PPP2R3B,LCN1,GNG3,NRGN,NDUFA1,CFD,POLR2I,HLA-DQB1,CLIC3,JUNB
TF	Factor: Miz-1; motif: NNRGGWGGGGGAGGGGMRR	TF:M10112	false	1.764979615208434e-8	7.753260306170558	8711	48	25	62700	CDHR5,MUC2,HLA-C,IER2,TMEM160,CST1,CHAD,NUP160,CDKN1C,HSD17B1,PROP1,UTF1,HCST,PPP2R3B,GNG3,NRGN,SOCS1,CFD,POLR2I,TUBA1B,GPATCH4,CLIC3,FADD,JUNB,ITM2A
TF	Factor: TFII-I; motif: NAGGAAGTGN	TF:M04636	false	1.764979615208434e-8	7.753260306170558	13011	48	30	62700	LHB,CDHR5,MUC2,MAB21L2,NDUFB7,ACR,DRD4,HLA-C,IER2,CST1,CHAD,NUP160,CDKN1C,CES1,HSD17B1,PROP1,UTF1,HCST,LCN1,KRT31,NRGN,SOCS1,CFD,HCAR3,HLA-DQB1,TUBA1B,GPATCH4,FADD,JUNB,ITM2A
TF	Factor: ZNF273; motif: GAGAGGAGCTAC	TF:M10460	false	1.866494915697432e-8	7.728973188747351	13048	48	30	62700	MAB21L2,NDUFB7,ACR,DRD4,P2RX2,HLA-C,IER2,TMEM160,CST1,RNF113A,NUP160,ORMDL2,HSD17B1,PROP1,UTF1,KRT31,GNG3,NRGN,NDUFA1,SOCS1,CFD,POLR2I,HLA-DQB1,TMEM187,CLIC3,FADD,JUNB,ITM2A,CCL21,RPS27
TF	Factor: Tbx5; motif: TNAGGTGTKV	TF:M01020	false	1.951132384259466e-8	7.709713262741382	11247	48	28	62700	LHB,CDHR5,NDUFB7,ACR,RNF113A,CHAD,NUP160,ORMDL2,CDKN1C,CES1,HSD17B1,PROP1,UTF1,HCST,PPP2R3B,LCN1,KRT31,NRGN,NDUFA1,CFD,POLR2I,HCAR3,TUBA1B,GPATCH4,CLIC3,FADD,ITM2A,CCL21
TF	Factor: NMYC; motif: CAYCTG	TF:M01808	false	1.9996336535330603e-8	7.6990495627472555	13091	48	30	62700	LHB,MUC2,MAB21L2,NDUFB7,ACR,DRD4,CST1,RNF113A,CHAD,CXCR5,NUP160,ORMDL2,CES1,PROP1,UTF1,HCST,PPP2R3B,LCN1,KRT31,NRGN,NDUFA1,SOCS1,CFD,HCAR3,HLA-DQB1,CLIC3,FADD,JUNB,ITM2A,CCL21
TF	Factor: BTEB1; motif: GGGGGCGGGGCNGSGGGNGS	TF:M09723	false	2.0668248256451884e-8	7.684696330571333	10417	48	27	62700	LHB,CDHR5,MAB21L2,ACR,DRD4,P2RX2,HLA-C,IER2,TMEM160,CST1,CHAD,NUP160,ORMDL2,CDKN1C,CES1,HSD17B1,UTF1,PPP2R3B,GNG3,NRGN,SOCS1,CFD,POLR2I,TUBA1B,TMEM187,CLIC3,FADD
TF	Factor: JUNB:C-JUN; motif: KRTGACGTCATN	TF:M08945	false	2.0953518877997718e-8	7.678743032317431	9595	48	26	62700	LHB,CDHR5,NDUFB7,ACR,IER2,CHAD,CXCR5,ORMDL2,CES1,HSD17B1,PROP1,HCST,PPP2R3B,LCN1,KRT31,GNG3,NRGN,CFD,POLR2I,HCAR3,HLA-DQB1,GPATCH4,TMEM187,CLIC3,FADD,RPS27
TF	Factor: CREB; motif: NSTGACGTAANN	TF:M00177	false	2.1922905293231805e-8	7.659101892285778	5301	48	20	62700	CDHR5,MAB21L2,NDUFB7,IER2,TMEM160,RNF113A,ORMDL2,HSD17B1,HCST,PPP2R3B,KRT31,NRGN,NDUFA1,SOCS1,CFD,HLA-DQB1,TMEM187,FADD,ITM2A,RPS27
TF	Factor: Erg; motif: NACCGGATATCCGGTN	TF:M11397	false	2.206138484895228e-8	7.656367229276556	12223	48	29	62700	LHB,MUC2,MAB21L2,ACR,DRD4,HLA-C,IER2,CST1,RNF113A,CHAD,CXCR5,NUP160,ORMDL2,CDKN1C,CES1,UTF1,HCST,PPP2R3B,GNG3,NDUFA1,HCAR3,HLA-DQB1,TUBA1B,GPATCH4,CLIC3,FADD,ITM2A,CCL21,RPS27
TF	Factor: KLF15; motif: NCCMCGCCCMCN	TF:M12158	false	2.206138484895228e-8	7.656367229276556	11326	48	28	62700	LHB,CDHR5,MUC2,MAB21L2,NDUFB7,ACR,DRD4,P2RX2,HLA-C,IER2,TMEM160,CST1,CHAD,NUP160,ORMDL2,CDKN1C,CES1,HSD17B1,UTF1,PPP2R3B,GNG3,NRGN,SOCS1,CFD,POLR2I,TMEM187,CLIC3,FADD
TF	Factor: Elf5; motif: CSMGGAARNN	TF:M02057	false	2.6632588451288962e-8	7.574586621939542	10549	48	27	62700	LHB,CDHR5,MAB21L2,NDUFB7,ACR,DRD4,IER2,TMEM160,RNF113A,CHAD,NUP160,ORMDL2,CES1,HCST,PPP2R3B,LCN1,GNG3,NRGN,NDUFA1,SOCS1,POLR2I,HCAR3,HLA-DQB1,TUBA1B,GPATCH4,FADD,JUNB
TF	Factor: GABP-alpha; motif: AACCGGAAR	TF:M04748	false	2.698101208744604e-8	7.568941763494766	16307	48	33	62700	LHB,MUC2,MAB21L2,ACR,DRD4,P2RX2,HLA-C,IER2,CST1,RNF113A,CHAD,CXCR5,NUP160,HSD17B1,PROP1,UTF1,LCN1,KRT31,GNG3,NRGN,NDUFA1,SOCS1,POLR2I,HCAR3,HLA-DQB1,TUBA1B,GPATCH4,TMEM187,FADD,JUNB,ITM2A,CCL21,RPS27
TF	Factor: Elk-1:Pax-5; motif: ACCGGAACYACGCWTSANYG	TF:M08225	false	2.8634613336188972e-8	7.543108676950626	14283	48	31	62700	LHB,CDHR5,MUC2,MAB21L2,NDUFB7,DRD4,HLA-C,IER2,RNF113A,CHAD,CXCR5,NUP160,HSD17B1,UTF1,HCST,PPP2R3B,LCN1,KRT31,GNG3,NRGN,NDUFA1,SOCS1,POLR2I,HCAR3,HLA-DQB1,GPATCH4,CLIC3,JUNB,ITM2A,CCL21,RPS27
TF	Factor: E2F-4; motif: SNGGGCGGGAANN; match class: 1	TF:M09894_1	false	2.885535779293195e-8	7.539773536273612	14291	48	31	62700	LHB,CDHR5,MUC2,NDUFB7,DRD4,P2RX2,HLA-C,IER2,TMEM160,CHAD,CXCR5,NUP160,ORMDL2,CDKN1C,CES1,HSD17B1,PROP1,UTF1,PPP2R3B,KRT31,GNG3,NRGN,SOCS1,CFD,POLR2I,TUBA1B,TMEM187,CLIC3,FADD,JUNB,ITM2A
TF	Factor: ER71:E2A; motif: CASSTGNACCGGAWRYN; match class: 1	TF:M08568_1	false	3.313624889949575e-8	7.479696656280428	15386	48	32	62700	LHB,CDHR5,MUC2,NDUFB7,DRD4,P2RX2,HLA-C,TMEM160,CST1,RNF113A,CHAD,CXCR5,NUP160,ORMDL2,CDKN1C,CES1,HSD17B1,PROP1,UTF1,PPP2R3B,LCN1,KRT31,NRGN,NDUFA1,SOCS1,CFD,POLR2I,TUBA1B,GPATCH4,JUNB,ITM2A,RPS27
TF	Factor: CP2; motif: GCHCDAMCCAG	TF:M00072	false	3.34274902855801e-8	7.4758962287331645	9017	48	25	62700	LHB,CDHR5,MUC2,NDUFB7,ACR,IER2,TMEM160,RNF113A,CHAD,ORMDL2,CDKN1C,CES1,HSD17B1,PPP2R3B,LCN1,GNG3,NRGN,NDUFA1,SOCS1,CFD,HCAR3,TMEM187,ITM2A,CCL21,RPS27
TF	Factor: KLF15; motif: RCCMCRCCCMCN; match class: 1	TF:M12160_1	false	3.412806501637766e-8	7.466888334532154	8250	48	24	62700	LHB,CDHR5,MUC2,ACR,DRD4,P2RX2,HLA-C,IER2,TMEM160,CHAD,NUP160,ORMDL2,CDKN1C,UTF1,PPP2R3B,GNG3,NRGN,SOCS1,CFD,POLR2I,TMEM187,CLIC3,FADD,JUNB
TF	Factor: Pax-5; motif: BCNNNRNGCANBGNTGNRTAGCSGCHNB	TF:M00143	false	3.532532459283381e-8	7.451913838871366	11583	48	28	62700	LHB,CDHR5,NDUFB7,DRD4,P2RX2,HLA-C,IER2,CST1,RNF113A,CHAD,CDKN1C,HSD17B1,PROP1,UTF1,HCST,PPP2R3B,LCN1,GNG3,NDUFA1,SOCS1,CFD,POLR2I,TUBA1B,TMEM187,CLIC3,FADD,JUNB,CCL21
TF	Factor: rfx3:SREBP-2; motif: ATGGYAACRTCACGTGAY	TF:M08412	false	3.532532459283381e-8	7.451913838871366	10703	48	27	62700	LHB,MUC2,NDUFB7,ACR,DRD4,TMEM160,RNF113A,CHAD,CXCR5,NUP160,ORMDL2,HSD17B1,PROP1,UTF1,HCST,PPP2R3B,KRT31,GNG3,NDUFA1,CFD,POLR2I,HCAR3,GPATCH4,TMEM187,FADD,JUNB,RPS27
TF	Factor: ING4; motif: CCACCA; match class: 1	TF:M01743_1	false	3.5353710916844635e-8	7.451564993575067	10709	48	27	62700	LHB,CDHR5,MUC2,MAB21L2,NDUFB7,ACR,DRD4,TMEM160,RNF113A,CXCR5,ORMDL2,CDKN1C,PROP1,UTF1,PPP2R3B,LCN1,KRT31,NRGN,NDUFA1,CFD,HCAR3,HLA-DQB1,TMEM187,CLIC3,JUNB,CCL21,RPS27
TF	Factor: TEF-1; motif: GRRATG	TF:M00704	false	3.673887701919019e-8	7.4348741227123725	12521	48	29	62700	LHB,MUC2,NDUFB7,ACR,DRD4,HLA-C,IER2,TMEM160,CST1,CHAD,CXCR5,NUP160,ORMDL2,HSD17B1,PROP1,UTF1,HCST,PPP2R3B,LCN1,KRT31,SOCS1,CFD,POLR2I,HLA-DQB1,TUBA1B,GPATCH4,CLIC3,ITM2A,CCL21
TF	Factor: Pax-5; motif: RRMSWGANWYCTNRAGCGKRACSRYNSM	TF:M00144	false	3.714399600105212e-8	7.430111376098319	13477	48	30	62700	LHB,CDHR5,MUC2,MAB21L2,NDUFB7,DRD4,P2RX2,HLA-C,IER2,TMEM160,CST1,CHAD,CDKN1C,HSD17B1,UTF1,HCST,PPP2R3B,KRT31,SOCS1,CFD,POLR2I,HCAR3,HLA-DQB1,TUBA1B,GPATCH4,TMEM187,CLIC3,FADD,JUNB,ITM2A
TF	Factor: egr-3; motif: GTGGGY; match class: 1	TF:M03818_1	false	3.750625834603419e-8	7.42589625924897	6837	48	22	62700	LHB,MUC2,ACR,DRD4,P2RX2,HLA-C,IER2,CST1,NUP160,CES1,HSD17B1,PROP1,HCST,KRT31,NRGN,CFD,POLR2I,HLA-DQB1,CLIC3,FADD,ITM2A,CCL21
TF	Factor: SALL2; motif: GGGTGGG; match class: 1	TF:M04595_1	false	3.8602749843306235e-8	7.413381757524166	7570	48	23	62700	LHB,CDHR5,ACR,P2RX2,HLA-C,IER2,CST1,CHAD,NUP160,ORMDL2,CDKN1C,HSD17B1,LCN1,GNG3,NRGN,SOCS1,CFD,TUBA1B,TMEM187,CLIC3,FADD,ITM2A,CCL21
TF	Factor: E2F-3; motif: GGCGGGN	TF:M02089	false	3.8602749843306235e-8	7.413381757524166	13508	48	30	62700	LHB,CDHR5,MUC2,MAB21L2,NDUFB7,P2RX2,HLA-C,IER2,TMEM160,RNF113A,CHAD,CXCR5,NUP160,CDKN1C,CES1,HSD17B1,UTF1,PPP2R3B,KRT31,GNG3,NRGN,NDUFA1,SOCS1,CFD,POLR2I,TUBA1B,TMEM187,CLIC3,FADD,JUNB
TF	Factor: GKLF; motif: GCCMCRCCCNNN	TF:M01588	false	3.901901662208783e-8	7.4087236801230105	9111	48	25	62700	LHB,CDHR5,MUC2,NDUFB7,P2RX2,HLA-C,IER2,TMEM160,CST1,RNF113A,CHAD,NUP160,CDKN1C,CES1,HSD17B1,UTF1,PPP2R3B,GNG3,NRGN,NDUFA1,SOCS1,POLR2I,TUBA1B,TMEM187,CLIC3
TF	Factor: BEN; motif: CAGCGRNV; match class: 1	TF:M01240_1	false	3.912052777033541e-8	7.407595294830288	13522	48	30	62700	LHB,CDHR5,MUC2,MAB21L2,DRD4,P2RX2,HLA-C,IER2,TMEM160,CST1,RNF113A,CHAD,NUP160,ORMDL2,CDKN1C,CES1,HSD17B1,UTF1,PPP2R3B,NRGN,NDUFA1,SOCS1,CFD,POLR2I,TUBA1B,TMEM187,CLIC3,FADD,JUNB,RPS27
TF	Factor: CHD2; motif: TCTCGCGAG; match class: 1	TF:M04710_1	false	4.329109803743478e-8	7.363601398581597	11712	48	28	62700	CDHR5,MUC2,MAB21L2,NDUFB7,ACR,DRD4,P2RX2,HLA-C,IER2,TMEM160,CST1,RNF113A,CDKN1C,PROP1,UTF1,HCST,PPP2R3B,LCN1,NRGN,NDUFA1,SOCS1,POLR2I,TUBA1B,GPATCH4,TMEM187,FADD,JUNB,RPS27
TF	Factor: TIEG1; motif: NCCCNSNCCCCGCCCCC	TF:M12351	false	4.371659633098384e-8	7.359353658529627	12637	48	29	62700	LHB,CDHR5,MUC2,MAB21L2,ACR,DRD4,P2RX2,HLA-C,IER2,TMEM160,RNF113A,CHAD,NUP160,CDKN1C,HSD17B1,UTF1,PPP2R3B,GNG3,NRGN,NDUFA1,SOCS1,CFD,POLR2I,TUBA1B,TMEM187,CLIC3,FADD,JUNB,ITM2A
TF	Factor: AP-4:Max; motif: NCAGCTGNNNNNNNCACGTGN	TF:M08674	false	4.432809365112616e-8	7.3533209453214345	11730	48	28	62700	CDHR5,MUC2,MAB21L2,NDUFB7,ACR,HLA-C,IER2,RNF113A,CHAD,NUP160,ORMDL2,CES1,HSD17B1,PROP1,HCST,PPP2R3B,LCN1,KRT31,GNG3,NRGN,NDUFA1,HCAR3,TUBA1B,GPATCH4,FADD,JUNB,CCL21,RPS27
TF	Factor: NR1B1; motif: NRGGNCRTGACCTN	TF:M11796	false	4.642031439633731e-8	7.333291922472689	10871	48	27	62700	LHB,CDHR5,MUC2,NDUFB7,DRD4,P2RX2,HLA-C,IER2,CST1,CHAD,ORMDL2,CDKN1C,CES1,HSD17B1,UTF1,HCST,PPP2R3B,LCN1,KRT31,GNG3,NRGN,SOCS1,HCAR3,TUBA1B,GPATCH4,CLIC3,CCL21
TF	Factor: LUMAN; motif: CYCAGCYYCY	TF:M09729	false	4.760806348746089e-8	7.3223194835919525	10886	48	27	62700	CDHR5,MUC2,NDUFB7,DRD4,P2RX2,HLA-C,IER2,CST1,RNF113A,CHAD,ORMDL2,CDKN1C,CES1,HSD17B1,UTF1,PPP2R3B,LCN1,GNG3,NRGN,NDUFA1,SOCS1,CFD,POLR2I,TUBA1B,CLIC3,JUNB,CCL21
TF	Factor: ZFP14; motif: SCNNYCCNGNNSCTSCNC	TF:M12694	false	4.811462336357082e-8	7.317722909470055	10894	48	27	62700	LHB,CDHR5,MUC2,DRD4,P2RX2,HLA-C,IER2,TMEM160,CST1,ORMDL2,CDKN1C,CES1,HSD17B1,UTF1,PPP2R3B,LCN1,KRT31,GNG3,NRGN,SOCS1,CFD,POLR2I,TUBA1B,TMEM187,CLIC3,FADD,JUNB
TF	Factor: CREB; motif: CGTCAN	TF:M00801	false	5.111642020630597e-8	7.29143956836854	4393	48	18	62700	CDHR5,HLA-C,TMEM160,RNF113A,CHAD,ORMDL2,HSD17B1,PPP2R3B,LCN1,GNG3,NRGN,NDUFA1,POLR2I,HCAR3,GPATCH4,TMEM187,ITM2A,RPS27
TF	Factor: Hey2; motif: NNCACGYGNN	TF:M11052	false	5.145900591939669e-8	7.288538607707689	12741	48	29	62700	LHB,CDHR5,NDUFB7,ACR,DRD4,P2RX2,HLA-C,IER2,TMEM160,RNF113A,CHAD,NUP160,ORMDL2,HSD17B1,UTF1,PPP2R3B,LCN1,NRGN,NDUFA1,SOCS1,CFD,POLR2I,HCAR3,TUBA1B,TMEM187,CLIC3,FADD,JUNB,ITM2A
TF	Factor: PPARALPHA:RXR-ALPHA; motif: AWNTRGGTNAAAGGTCAN	TF:M08960	false	5.3575838255591494e-8	7.27103102519645	11843	48	28	62700	LHB,MAB21L2,NDUFB7,ACR,DRD4,P2RX2,HLA-C,IER2,CST1,ORMDL2,CDKN1C,CES1,PROP1,HCST,PPP2R3B,LCN1,GNG3,SOCS1,CFD,POLR2I,HLA-DQB1,TUBA1B,TMEM187,CLIC3,FADD,JUNB,ITM2A,CCL21
TF	Factor: GCMa:FOXO1A; motif: GTMAATAMGGGTRN	TF:M08318	false	5.539777668894191e-8	7.256507664713804	11865	48	28	62700	CDHR5,MUC2,MAB21L2,NDUFB7,ACR,DRD4,P2RX2,HLA-C,IER2,RNF113A,CXCR5,NUP160,ORMDL2,CES1,HSD17B1,HCST,PPP2R3B,LCN1,KRT31,NRGN,NDUFA1,POLR2I,HLA-DQB1,TUBA1B,GPATCH4,TMEM187,JUNB,RPS27
TF	Factor: ZNF383; motif: SSNGGGMGGNGSNGGS	TF:M12703	false	5.539777668894191e-8	7.256507664713804	9295	48	25	62700	LHB,CDHR5,NDUFB7,DRD4,P2RX2,HLA-C,TMEM160,CST1,CHAD,NUP160,CDKN1C,CES1,UTF1,PPP2R3B,GNG3,NRGN,SOCS1,CFD,POLR2I,TUBA1B,GPATCH4,TMEM187,CLIC3,FADD,JUNB
TF	Factor: IRF-7; motif: AAGWGAA	TF:M01884	false	5.539777668894191e-8	7.256507664713804	10979	48	27	62700	MAB21L2,NDUFB7,ACR,DRD4,HLA-C,IER2,TMEM160,CST1,CXCR5,NUP160,CDKN1C,CES1,UTF1,HCST,LCN1,KRT31,GNG3,NRGN,SOCS1,CFD,POLR2I,HLA-DQB1,TMEM187,FADD,ITM2A,CCL21,RPS27
TF	Factor: Sox-17; motif: TTGTYY	TF:M03803	false	5.7305475267966164e-8	7.2418038812601235	15795	48	32	62700	LHB,CDHR5,MUC2,MAB21L2,DRD4,HLA-C,IER2,TMEM160,CST1,CHAD,CXCR5,NUP160,ORMDL2,CES1,HSD17B1,PROP1,UTF1,HCST,KRT31,GNG3,NRGN,SOCS1,CFD,HCAR3,HLA-DQB1,TUBA1B,GPATCH4,TMEM187,FADD,JUNB,CCL21,RPS27
TF	Factor: Sp3; motif: NGCCACGCCCMCN	TF:M12153	false	6.01519469468879e-8	7.2207503112234575	6352	48	21	62700	LHB,MUC2,NDUFB7,DRD4,P2RX2,HLA-C,IER2,TMEM160,CHAD,NUP160,ORMDL2,CDKN1C,CES1,UTF1,GNG3,NRGN,SOCS1,CFD,POLR2I,TMEM187,CLIC3
TF	Factor: E2F-2; motif: GCGCGCGCNCS; match class: 1	TF:M11529_1	false	6.304457648717761e-8	7.2003522683772125	14826	48	31	62700	LHB,CDHR5,MUC2,MAB21L2,NDUFB7,DRD4,P2RX2,HLA-C,IER2,TMEM160,CST1,CHAD,NUP160,CDKN1C,CES1,HSD17B1,PROP1,UTF1,PPP2R3B,GNG3,NRGN,SOCS1,CFD,POLR2I,TUBA1B,TMEM187,CLIC3,FADD,JUNB,ITM2A,CCL21
TF	Factor: AP-2alphaA; motif: ANNGCCTNAGGSNNT	TF:M01045	false	6.513137128524766e-8	7.186209778031248	6384	48	21	62700	LHB,CDHR5,MUC2,DRD4,P2RX2,HLA-C,CST1,RNF113A,NUP160,ORMDL2,CDKN1C,CES1,HSD17B1,PPP2R3B,NRGN,NDUFA1,SOCS1,CFD,HLA-DQB1,TMEM187,CLIC3
TF	Factor: PHB; motif: NCCCAGCCCCY; match class: 1	TF:M12725_1	false	6.694977327773665e-8	7.174250889367351	4485	48	18	62700	CDHR5,MUC2,P2RX2,HLA-C,IER2,CHAD,NUP160,CDKN1C,UTF1,PPP2R3B,LCN1,NRGN,SOCS1,CFD,POLR2I,TMEM187,JUNB,CCL21
TF	Factor: rax; motif: NNCRTTAN	TF:M10948	false	6.728280913841166e-8	7.172095884513316	11985	48	28	62700	LHB,MUC2,MAB21L2,NDUFB7,ACR,IER2,TMEM160,CST1,RNF113A,CHAD,CXCR5,NUP160,ORMDL2,CDKN1C,HSD17B1,HCST,LCN1,KRT31,NRGN,NDUFA1,HCAR3,TUBA1B,GPATCH4,TMEM187,FADD,ITM2A,CCL21,RPS27
TF	Factor: TF3C-beta; motif: CCNGGAGGGCTTCCTGGAGGAG	TF:M04863	false	6.879359882727752e-8	7.162451970533745	13891	48	30	62700	LHB,CDHR5,DRD4,P2RX2,HLA-C,IER2,TMEM160,CST1,CHAD,ORMDL2,CDKN1C,CES1,HSD17B1,PROP1,UTF1,PPP2R3B,LCN1,KRT31,GNG3,NRGN,SOCS1,CFD,POLR2I,HCAR3,TUBA1B,TMEM187,CLIC3,FADD,JUNB,ITM2A
TF	Factor: Elk-1:OC-2; motif: RCCGGAASCGATCGATNN	TF:M08223	false	7.115300927166044e-8	7.147806727590382	12949	48	29	62700	LHB,MUC2,NDUFB7,DRD4,P2RX2,IER2,CST1,RNF113A,CHAD,NUP160,CDKN1C,CES1,UTF1,HCST,PPP2R3B,LCN1,GNG3,NRGN,NDUFA1,SOCS1,CFD,POLR2I,HCAR3,HLA-DQB1,TUBA1B,TMEM187,FADD,JUNB,RPS27
TF	Factor: Kaiso; motif: GCMGGGRGCRGS	TF:M03876	false	7.141990901764957e-8	7.146180707393838	13918	48	30	62700	LHB,CDHR5,MUC2,ACR,DRD4,P2RX2,HLA-C,IER2,CST1,CHAD,NUP160,ORMDL2,CDKN1C,PROP1,UTF1,HCST,PPP2R3B,LCN1,KRT31,GNG3,NRGN,SOCS1,CFD,POLR2I,TUBA1B,TMEM187,CLIC3,FADD,JUNB,RPS27
TF	Factor: E2F-2; motif: NWTTTGGCGCCAWWNN	TF:M11530	false	7.225393135338256e-8	7.141138517863725	14927	48	31	62700	LHB,CDHR5,NDUFB7,DRD4,P2RX2,HLA-C,IER2,TMEM160,RNF113A,CHAD,NUP160,ORMDL2,CDKN1C,HSD17B1,PROP1,UTF1,PPP2R3B,GNG3,NRGN,NDUFA1,SOCS1,CFD,POLR2I,TUBA1B,GPATCH4,TMEM187,CLIC3,FADD,JUNB,ITM2A,RPS27
TF	Factor: Pasx-5; motif: GTCACGSTT	TF:M04765	false	7.251302394829632e-8	7.139583983485639	11146	48	27	62700	LHB,CDHR5,MUC2,MAB21L2,NDUFB7,ACR,DRD4,IER2,CST1,RNF113A,CXCR5,NUP160,CDKN1C,CES1,HSD17B1,PROP1,UTF1,HCST,PPP2R3B,LCN1,NDUFA1,SOCS1,POLR2I,HLA-DQB1,GPATCH4,FADD,JUNB
TF	Factor: THAP1; motif: YTGCCCNNA	TF:M07407	false	7.251302394829632e-8	7.139583983485639	11141	48	27	62700	LHB,CDHR5,MUC2,NDUFB7,ACR,P2RX2,IER2,TMEM160,RNF113A,CHAD,CXCR5,HCST,PPP2R3B,LCN1,KRT31,NDUFA1,SOCS1,CFD,HCAR3,HLA-DQB1,TUBA1B,GPATCH4,TMEM187,CLIC3,FADD,ITM2A,CCL21
TF	Factor: REST; motif: AAGGTGCT	TF:M04926	false	7.251302394829632e-8	7.139583983485639	6440	48	21	62700	LHB,MUC2,MAB21L2,P2RX2,HLA-C,IER2,CST1,RNF113A,CHAD,CXCR5,CES1,UTF1,GNG3,NRGN,NDUFA1,POLR2I,TUBA1B,GPATCH4,CLIC3,ITM2A,CCL21
TF	Factor: AHR; motif: CACGCN	TF:M01855	false	7.803906821054264e-8	7.107687924739277	8684	48	24	62700	LHB,MAB21L2,ACR,DRD4,HLA-C,IER2,CXCR5,ORMDL2,CDKN1C,CES1,HSD17B1,PROP1,PPP2R3B,KRT31,GNG3,NRGN,SOCS1,CFD,POLR2I,HCAR3,TMEM187,CLIC3,FADD,CCL21
TF	Factor: KLF3; motif: NNNNNNGGGCGGGGCNNGN	TF:M09970	false	7.803906821054264e-8	7.107687924739277	7915	48	23	62700	LHB,CDHR5,MAB21L2,P2RX2,HLA-C,IER2,TMEM160,CST1,CHAD,NUP160,CDKN1C,CES1,HSD17B1,UTF1,PPP2R3B,NRGN,SOCS1,CFD,POLR2I,TUBA1B,TMEM187,CLIC3,FADD
TF	Factor: ZNF684; motif: MAAGGGGTGGACTGT; match class: 1	TF:M10550_1	false	7.91450241754185e-8	7.101576383910749	9496	48	25	62700	LHB,CDHR5,MUC2,MAB21L2,ACR,DRD4,P2RX2,IER2,TMEM160,CST1,CHAD,CDKN1C,CES1,HSD17B1,PROP1,UTF1,HCST,KRT31,GNG3,SOCS1,GPATCH4,CLIC3,FADD,ITM2A,CCL21
TF	Factor: GKLF; motif: CCTCCYN; match class: 1	TF:M01835_1	false	8.152217151707062e-8	7.088724260486902	10347	48	26	62700	LHB,CDHR5,MAB21L2,DRD4,TMEM160,CST1,CHAD,CXCR5,NUP160,CES1,HSD17B1,PROP1,HCST,PPP2R3B,KRT31,GNG3,NRGN,SOCS1,POLR2I,HLA-DQB1,TUBA1B,TMEM187,CLIC3,JUNB,ITM2A,CCL21
TF	Factor: SRY; motif: AACAATNR	TF:M08976	false	8.179176755332512e-8	7.08729040642754	14021	48	30	62700	LHB,MUC2,MAB21L2,NDUFB7,ACR,P2RX2,IER2,TMEM160,CST1,RNF113A,CXCR5,NUP160,ORMDL2,CES1,HSD17B1,PROP1,HCST,LCN1,KRT31,GNG3,NDUFA1,CFD,HCAR3,HLA-DQB1,GPATCH4,TMEM187,JUNB,ITM2A,CCL21,RPS27
TF	Factor: Pax-6; motif: TTTCACGCWTGANTGMNYN	TF:M04065	false	8.342618195810819e-8	7.078697631670497	10363	48	26	62700	CDHR5,MAB21L2,NDUFB7,ACR,IER2,TMEM160,RNF113A,CXCR5,ORMDL2,CES1,HSD17B1,PPP2R3B,LCN1,NRGN,NDUFA1,SOCS1,HCAR3,HLA-DQB1,TUBA1B,GPATCH4,CLIC3,FADD,JUNB,ITM2A,CCL21,RPS27
TF	Factor: Fli-1; motif: NACCGGATATCCGGTN	TF:M11401	false	8.686927624830079e-8	7.061133796798037	12156	48	28	62700	LHB,MUC2,MAB21L2,NDUFB7,ACR,HLA-C,IER2,RNF113A,CHAD,CXCR5,NUP160,ORMDL2,CDKN1C,CES1,UTF1,HCST,PPP2R3B,NDUFA1,CFD,HCAR3,HLA-DQB1,TUBA1B,GPATCH4,TMEM187,CLIC3,FADD,ITM2A,RPS27
TF	Factor: ZNF614; motif: NCYCWGCCYYNNN	TF:M09862	false	9.118026291088127e-8	7.040099159879391	9572	48	25	62700	LHB,CDHR5,MUC2,MAB21L2,DRD4,P2RX2,HLA-C,IER2,CST1,CHAD,NUP160,ORMDL2,CDKN1C,CES1,UTF1,PPP2R3B,LCN1,GNG3,NRGN,SOCS1,CFD,POLR2I,TMEM187,CLIC3,FADD
TF	Factor: A-Myb:Elf-1; motif: NMCCGGAACCGTTA	TF:M08390	false	9.541924710941184e-8	7.020364014495997	11306	48	27	62700	LHB,MUC2,MAB21L2,NDUFB7,ACR,DRD4,P2RX2,RNF113A,CHAD,NUP160,ORMDL2,CDKN1C,CES1,PROP1,PPP2R3B,KRT31,NRGN,NDUFA1,SOCS1,POLR2I,HLA-DQB1,TUBA1B,GPATCH4,CLIC3,FADD,ITM2A,RPS27
TF	Factor: GLI; motif: NTGGGTGGTN	TF:M07292	false	9.745500673969367e-8	7.0111958441444555	5885	48	20	62700	LHB,CDHR5,P2RX2,HLA-C,IER2,CST1,CXCR5,ORMDL2,CES1,LCN1,GNG3,NRGN,SOCS1,CFD,TUBA1B,CLIC3,FADD,JUNB,ITM2A,CCL21
TF	Factor: Fli-1; motif: NACCGGAWWTCCGGTY	TF:M11399	false	9.926757152844075e-8	7.003192602525624	13175	48	29	62700	LHB,MUC2,MAB21L2,ACR,DRD4,HLA-C,IER2,RNF113A,CHAD,NUP160,ORMDL2,CDKN1C,CES1,UTF1,HCST,PPP2R3B,GNG3,NRGN,NDUFA1,POLR2I,HCAR3,HLA-DQB1,TUBA1B,GPATCH4,CLIC3,FADD,ITM2A,CCL21,RPS27
TF	Factor: RREB-1; motif: GGGWCSA	TF:M05439	false	9.93760308538572e-8	7.0027183532605575	8812	48	24	62700	LHB,CDHR5,MUC2,MAB21L2,NDUFB7,DRD4,P2RX2,HLA-C,IER2,TMEM160,CHAD,NUP160,CDKN1C,HSD17B1,PROP1,UTF1,PPP2R3B,LCN1,GNG3,NRGN,SOCS1,POLR2I,TMEM187,RPS27
TF	Factor: AP-2gamma; motif: GCCYNNGGS	TF:M00470	false	1.0067915387094589e-7	6.997060443011669	9629	48	25	62700	LHB,MUC2,NDUFB7,ACR,DRD4,P2RX2,HLA-C,IER2,TMEM160,CST1,RNF113A,CHAD,NUP160,CDKN1C,UTF1,PPP2R3B,KRT31,NRGN,NDUFA1,CFD,POLR2I,TMEM187,CLIC3,FADD,JUNB
TF	Factor: GKLF; motif: GCCMCRCCCNNN; match class: 1	TF:M01588_1	false	1.0221937610395116e-7	6.990466774089431	4058	48	17	62700	LHB,CDHR5,P2RX2,HLA-C,IER2,TMEM160,CST1,CHAD,NUP160,CDKN1C,CES1,UTF1,PPP2R3B,SOCS1,POLR2I,TUBA1B,TMEM187
TF	Factor: Zic3; motif: NGGGKGGTC; match class: 1	TF:M00450_1	false	1.0446893830056825e-7	6.981012818930338	8062	48	23	62700	LHB,CDHR5,MUC2,NDUFB7,ACR,P2RX2,IER2,CST1,CXCR5,ORMDL2,PROP1,UTF1,HCST,PPP2R3B,NRGN,NDUFA1,SOCS1,POLR2I,TUBA1B,CLIC3,JUNB,ITM2A,CCL21
TF	Factor: T3R-beta; motif: NRGGTCAAAGGTCRN	TF:M11814	false	1.048172799739342e-7	6.979567114502136	14193	48	30	62700	LHB,CDHR5,MUC2,MAB21L2,NDUFB7,ACR,DRD4,HLA-C,IER2,CST1,RNF113A,CXCR5,NUP160,CDKN1C,HSD17B1,PROP1,HCST,PPP2R3B,LCN1,KRT31,GNG3,NDUFA1,CFD,POLR2I,TUBA1B,TMEM187,CLIC3,FADD,ITM2A,CCL21
TF	Factor: ETS1; motif: GCCGGAWGTACTTCCGGN	TF:M03978	false	1.0643206230956707e-7	6.9729275225432374	12289	48	28	62700	LHB,MUC2,NDUFB7,ACR,DRD4,P2RX2,IER2,TMEM160,RNF113A,CHAD,NUP160,ORMDL2,CDKN1C,HSD17B1,PROP1,UTF1,PPP2R3B,LCN1,NRGN,NDUFA1,SOCS1,CFD,HCAR3,HLA-DQB1,TUBA1B,GPATCH4,FADD,JUNB
TF	Factor: Elk-1:SREBP-2; motif: RTCACGTGACCGGAAGN	TF:M08229	false	1.1065931108255484e-7	6.956012037844768	9684	48	25	62700	LHB,CDHR5,MUC2,ACR,DRD4,IER2,CST1,RNF113A,CHAD,NUP160,UTF1,LCN1,GNG3,NRGN,NDUFA1,SOCS1,CFD,POLR2I,HCAR3,HLA-DQB1,TMEM187,CLIC3,FADD,JUNB,RPS27
TF	Factor: SP1; motif: GGCCCCGCCCCCN	TF:M12666	false	1.1427811317878175e-7	6.94203693877239	8890	48	24	62700	LHB,CDHR5,NDUFB7,DRD4,P2RX2,HLA-C,IER2,TMEM160,RNF113A,CHAD,NUP160,CDKN1C,CES1,HSD17B1,UTF1,PPP2R3B,NDUFA1,SOCS1,CFD,POLR2I,TUBA1B,TMEM187,CLIC3,ITM2A
TF	Factor: BRN1; motif: HAATGCN	TF:M03813	false	1.1427811317878175e-7	6.94203693877239	13277	48	29	62700	CDHR5,MAB21L2,ACR,P2RX2,HLA-C,IER2,CST1,RNF113A,CHAD,CXCR5,NUP160,ORMDL2,CES1,PROP1,UTF1,HCST,PPP2R3B,LCN1,KRT31,GNG3,NRGN,SOCS1,HCAR3,HLA-DQB1,TUBA1B,GPATCH4,TMEM187,FADD,RPS27
TF	Factor: TFAP2A; motif: YGCCCNNRGGCN	TF:M04146	false	1.1855158352614501e-7	6.92609264065607	6658	48	21	62700	LHB,CDHR5,MUC2,NDUFB7,DRD4,P2RX2,HLA-C,CST1,RNF113A,CDKN1C,HSD17B1,PROP1,PPP2R3B,NDUFA1,SOCS1,HCAR3,TUBA1B,TMEM187,CLIC3,JUNB,RPS27
TF	Factor: pax-6; motif: NYACGCWTSANYGMNCN	TF:M11880	false	1.2108801844922916e-7	6.916898827780299	13317	48	29	62700	CDHR5,MAB21L2,ACR,DRD4,P2RX2,IER2,TMEM160,CXCR5,ORMDL2,CDKN1C,CES1,HSD17B1,UTF1,PPP2R3B,LCN1,NRGN,SOCS1,CFD,POLR2I,HLA-DQB1,TUBA1B,GPATCH4,TMEM187,CLIC3,FADD,JUNB,ITM2A,CCL21,RPS27
TF	Factor: E2F-4; motif: NTTTCSCGCC	TF:M07380	false	1.2108801844922916e-7	6.916898827780299	13316	48	29	62700	LHB,CDHR5,NDUFB7,DRD4,P2RX2,IER2,RNF113A,CHAD,CXCR5,NUP160,ORMDL2,CDKN1C,CES1,PROP1,UTF1,PPP2R3B,NRGN,NDUFA1,SOCS1,CFD,POLR2I,HCAR3,TUBA1B,GPATCH4,TMEM187,CLIC3,FADD,JUNB,CCL21
TF	Factor: ESRRA; motif: CAAGGTCANNYSAAGGTCA	TF:M04458	false	1.221558430011468e-7	6.913085754867658	11470	48	27	62700	LHB,CDHR5,MUC2,MAB21L2,ACR,DRD4,HLA-C,CST1,RNF113A,NUP160,CDKN1C,CES1,HSD17B1,PROP1,HCST,PPP2R3B,LCN1,KRT31,GNG3,NRGN,NDUFA1,SOCS1,HCAR3,TUBA1B,GPATCH4,CCL21,RPS27
TF	Factor: AP-4; motif: AWCAGCTGWT; match class: 1	TF:M11206_1	false	1.221558430011468e-7	6.913085754867658	7398	48	22	62700	LHB,CDHR5,MUC2,ACR,DRD4,HLA-C,CST1,RNF113A,CHAD,CDKN1C,CES1,LCN1,KRT31,GNG3,NDUFA1,POLR2I,HLA-DQB1,TUBA1B,TMEM187,CLIC3,ITM2A,CCL21
TF	Factor: AP-4; motif: AWCAGCTGWT	TF:M11206	false	1.221558430011468e-7	6.913085754867658	7398	48	22	62700	LHB,CDHR5,MUC2,ACR,DRD4,HLA-C,CST1,RNF113A,CHAD,CDKN1C,CES1,LCN1,KRT31,GNG3,NDUFA1,POLR2I,HLA-DQB1,TUBA1B,TMEM187,CLIC3,ITM2A,CCL21
TF	Factor: E2F1; motif: GSGCGGGAAN	TF:M12597	false	1.315864794625527e-7	6.880788732275746	14354	48	30	62700	LHB,CDHR5,MUC2,NDUFB7,DRD4,P2RX2,IER2,TMEM160,CHAD,CXCR5,NUP160,ORMDL2,CDKN1C,PROP1,UTF1,PPP2R3B,KRT31,NRGN,SOCS1,CFD,POLR2I,TUBA1B,GPATCH4,TMEM187,CLIC3,FADD,JUNB,ITM2A,CCL21,RPS27
TF	Factor: ZXDA; motif: NGGGGTC	TF:M06190	false	1.3188750421942388e-7	6.879796350061129	6022	48	20	62700	CDHR5,MUC2,NDUFB7,ACR,HLA-C,IER2,CST1,CHAD,CDKN1C,UTF1,HCST,PPP2R3B,LCN1,NRGN,SOCS1,GPATCH4,TMEM187,CLIC3,JUNB,CCL21
TF	Factor: ZXDB; motif: NGGGGTC	TF:M06191	false	1.3188750421942388e-7	6.879796350061129	6022	48	20	62700	CDHR5,MUC2,NDUFB7,ACR,HLA-C,IER2,CST1,CHAD,CDKN1C,UTF1,HCST,PPP2R3B,LCN1,NRGN,SOCS1,GPATCH4,TMEM187,CLIC3,JUNB,CCL21
TF	Factor: Churchill; motif: CGGGNN; match class: 1	TF:M00986_1	false	1.3533018367394908e-7	6.868605328745485	10654	48	26	62700	LHB,CDHR5,MUC2,MAB21L2,DRD4,P2RX2,HLA-C,IER2,TMEM160,RNF113A,CHAD,CDKN1C,HSD17B1,UTF1,PPP2R3B,GNG3,NRGN,NDUFA1,SOCS1,CFD,POLR2I,TUBA1B,TMEM187,CLIC3,FADD,JUNB
TF	Factor: pax-6; motif: NYACGCNTSANYGCNYN	TF:M11881	false	1.449380595362663e-7	6.838817557412201	13438	48	29	62700	CDHR5,MAB21L2,ACR,DRD4,IER2,TMEM160,RNF113A,CXCR5,ORMDL2,CDKN1C,CES1,HSD17B1,UTF1,PPP2R3B,LCN1,NRGN,NDUFA1,SOCS1,CFD,HLA-DQB1,TUBA1B,GPATCH4,TMEM187,CLIC3,FADD,JUNB,ITM2A,CCL21,RPS27
TF	Factor: VDR; motif: RRGGTCANNGRGKTCA	TF:M09671	false	1.5139641120445459e-7	6.819884419502887	8254	48	23	62700	LHB,CDHR5,MUC2,ACR,DRD4,P2RX2,IER2,CST1,RNF113A,CHAD,CDKN1C,CES1,HSD17B1,PROP1,HCST,NRGN,NDUFA1,POLR2I,TMEM187,FADD,JUNB,ITM2A,CCL21
TF	Factor: RREB-1; motif: CCCCAAACMMCCCC	TF:M00257	false	1.5139641120445459e-7	6.819884419502887	10714	48	26	62700	LHB,CDHR5,MUC2,ACR,DRD4,P2RX2,IER2,CST1,CHAD,ORMDL2,HSD17B1,PROP1,HCST,PPP2R3B,LCN1,GNG3,NRGN,SOCS1,CFD,HCAR3,TUBA1B,TMEM187,CLIC3,ITM2A,CCL21,RPS27
TF	Factor: LKLF; motif: GGGGTGGKSN; match class: 1	TF:M07261_1	false	1.6202674544342424e-7	6.790413291384674	4212	48	17	62700	LHB,CDHR5,MUC2,MAB21L2,ACR,P2RX2,IER2,CST1,CHAD,NUP160,CDKN1C,HSD17B1,UTF1,NRGN,SOCS1,TMEM187,CLIC3
TF	Factor: Churchill; motif: CGGGNN	TF:M00986	false	1.664353401954763e-7	6.7787544519497525	14512	48	30	62700	LHB,CDHR5,MUC2,MAB21L2,NDUFB7,DRD4,P2RX2,HLA-C,IER2,TMEM160,CST1,RNF113A,CHAD,NUP160,CDKN1C,HSD17B1,UTF1,PPP2R3B,GNG3,NRGN,NDUFA1,SOCS1,CFD,POLR2I,TUBA1B,GPATCH4,TMEM187,CLIC3,FADD,JUNB
TF	Factor: ZNF300; motif: SWGGGGGSN; match class: 1	TF:M07486_1	false	1.679722595808903e-7	6.7747624355700085	7544	48	22	62700	LHB,CDHR5,MUC2,ACR,DRD4,P2RX2,TMEM160,CST1,CHAD,NUP160,CDKN1C,PROP1,UTF1,PPP2R3B,KRT31,SOCS1,CFD,POLR2I,TMEM187,CLIC3,JUNB,ITM2A
TF	Factor: THAP1; motif: YTGCCCNNA; match class: 1	TF:M07407_1	false	1.7298218624349007e-7	6.761998618342243	4237	48	17	62700	CDHR5,MUC2,NDUFB7,ACR,P2RX2,TMEM160,RNF113A,CHAD,CXCR5,LCN1,NDUFA1,HCAR3,HLA-DQB1,GPATCH4,CLIC3,FADD,CCL21
TF	Factor: LRH-1; motif: TCAAGGTCRYGACCTTGR	TF:M11828	false	1.7298218624349007e-7	6.761998618342243	10794	48	26	62700	LHB,CDHR5,MUC2,NDUFB7,ACR,DRD4,IER2,CST1,RNF113A,CHAD,CXCR5,CES1,HSD17B1,HCST,PPP2R3B,LCN1,KRT31,NRGN,NDUFA1,CFD,HCAR3,TUBA1B,TMEM187,CLIC3,JUNB,CCL21
TF	Factor: LRF; motif: NCGACCACCGN	TF:M12231	false	1.7298218624349007e-7	6.761998618342243	11681	48	27	62700	LHB,CDHR5,MUC2,MAB21L2,NDUFB7,ACR,DRD4,P2RX2,TMEM160,CHAD,ORMDL2,CDKN1C,CES1,PROP1,UTF1,PPP2R3B,KRT31,NRGN,CFD,POLR2I,HCAR3,TUBA1B,GPATCH4,TMEM187,CLIC3,FADD,JUNB
TF	Factor: PLAGL2; motif: AAGGACC	TF:M05548	false	1.7836860185930548e-7	6.748681591884492	4247	48	17	62700	MUC2,MAB21L2,ACR,HLA-C,TMEM160,CST1,RNF113A,CHAD,HSD17B1,HCST,GNG3,NRGN,NDUFA1,POLR2I,HLA-DQB1,TMEM187,JUNB
TF	Factor: GKLF; motif: NNNRGGNGNGGSN; match class: 1	TF:M07289_1	false	1.814005458900337e-7	6.741361410348291	10824	48	26	62700	LHB,CDHR5,MUC2,ACR,DRD4,P2RX2,IER2,TMEM160,CHAD,NUP160,ORMDL2,CDKN1C,HSD17B1,UTF1,GNG3,NRGN,SOCS1,CFD,POLR2I,TUBA1B,TMEM187,CLIC3,FADD,JUNB,ITM2A,CCL21
TF	Factor: Fli-1; motif: NACCGGAWWTCCGGTY; match class: 1	TF:M11399_1	false	1.825550360590311e-7	6.738606181873499	11719	48	27	62700	LHB,MUC2,MAB21L2,ACR,DRD4,HLA-C,IER2,RNF113A,CHAD,NUP160,ORMDL2,CDKN1C,CES1,UTF1,HCST,PPP2R3B,GNG3,NDUFA1,POLR2I,HCAR3,HLA-DQB1,TUBA1B,GPATCH4,CLIC3,FADD,ITM2A,RPS27
TF	Factor: JunB; motif: GATGACGTCAYC	TF:M11273	false	1.854053409005433e-7	6.731877759456758	9155	48	24	62700	LHB,CDHR5,MUC2,NDUFB7,ACR,IER2,CHAD,CXCR5,ORMDL2,CES1,HSD17B1,HCST,PPP2R3B,LCN1,KRT31,NRGN,CFD,POLR2I,HCAR3,HLA-DQB1,TMEM187,CLIC3,CCL21,RPS27
TF	Factor: ZNF35; motif: SSAAKA; match class: 1	TF:M07479_1	false	1.9031284030721196e-7	6.720531909104241	15639	48	31	62700	MAB21L2,NDUFB7,ACR,IER2,TMEM160,CST1,RNF113A,CHAD,CXCR5,NUP160,ORMDL2,UTF1,HCST,PPP2R3B,LCN1,KRT31,GNG3,NRGN,NDUFA1,SOCS1,CFD,POLR2I,HCAR3,HLA-DQB1,TUBA1B,GPATCH4,TMEM187,FADD,JUNB,ITM2A,CCL21
TF	Factor: LKLF; motif: GGGGTGGKSN	TF:M07261	false	1.9107716578441524e-7	6.7187912091581925	10000	48	25	62700	LHB,CDHR5,MUC2,MAB21L2,NDUFB7,ACR,P2RX2,IER2,TMEM160,CST1,CHAD,NUP160,CDKN1C,CES1,HSD17B1,UTF1,NRGN,SOCS1,CFD,TUBA1B,TMEM187,CLIC3,FADD,ITM2A,CCL21
TF	Factor: c-Ets-1; motif: RCAGGAAGTGNNTNS	TF:M00339	false	1.9408493106654807e-7	6.712008182327735	6888	48	21	62700	CDHR5,NDUFB7,ACR,P2RX2,IER2,CST1,RNF113A,ORMDL2,CES1,PROP1,HCST,LCN1,GNG3,NRGN,NDUFA1,CFD,HLA-DQB1,TUBA1B,CLIC3,JUNB,RPS27
TF	Factor: ER71:Pax-5; motif: ACCGGAACYACGCWTSANTG	TF:M08266	false	1.951214227806647e-7	6.709695045907021	14637	48	30	62700	LHB,CDHR5,MUC2,MAB21L2,NDUFB7,DRD4,IER2,RNF113A,CXCR5,NUP160,CDKN1C,CES1,HSD17B1,UTF1,HCST,PPP2R3B,LCN1,KRT31,NDUFA1,SOCS1,POLR2I,HCAR3,TUBA1B,GPATCH4,TMEM187,CLIC3,JUNB,ITM2A,CCL21,RPS27
TF	Factor: FOXO1A:PDEF; motif: WNCCGGATGTTDN	TF:M08486	false	2.0473081266224134e-7	6.688816789667082	11793	48	27	62700	CDHR5,MUC2,NDUFB7,ACR,P2RX2,HLA-C,IER2,RNF113A,CHAD,CXCR5,CDKN1C,CES1,PROP1,UTF1,HCST,LCN1,KRT31,GNG3,NDUFA1,CFD,HCAR3,HLA-DQB1,TUBA1B,GPATCH4,JUNB,CCL21,RPS27
TF	Factor: SP1; motif: NRGKGGGCGGGGCN	TF:M09765	false	2.0658004683311778e-7	6.684911628454125	7652	48	22	62700	LHB,CDHR5,MAB21L2,P2RX2,HLA-C,IER2,TMEM160,CHAD,NUP160,CDKN1C,HSD17B1,UTF1,PPP2R3B,GNG3,NRGN,SOCS1,CFD,POLR2I,TUBA1B,TMEM187,CLIC3,JUNB
TF	Factor: AP-2beta; motif: NSCCYNRGGSN	TF:M11477	false	2.0736984163692927e-7	6.6832544039885855	8422	48	23	62700	LHB,CDHR5,NDUFB7,DRD4,P2RX2,IER2,CST1,RNF113A,CHAD,ORMDL2,CDKN1C,CES1,HSD17B1,PPP2R3B,NRGN,NDUFA1,SOCS1,POLR2I,HLA-DQB1,TMEM187,CLIC3,FADD,JUNB
TF	Factor: AP-4:ER81; motif: RSCGGAAGCAGSTGNN	TF:M08443	false	2.076735614569693e-7	6.682618789185653	10914	48	26	62700	CDHR5,MUC2,NDUFB7,DRD4,P2RX2,IER2,TMEM160,RNF113A,CHAD,NUP160,CDKN1C,HSD17B1,PROP1,UTF1,HCST,PPP2R3B,KRT31,NDUFA1,SOCS1,HCAR3,TUBA1B,GPATCH4,TMEM187,CLIC3,FADD,JUNB
TF	Factor: EGR3; motif: NCMCRCCCACTNMN	TF:M08877	false	2.3183433447785258e-7	6.634822244946875	6264	48	20	62700	LHB,CDHR5,MUC2,MAB21L2,ACR,DRD4,P2RX2,IER2,CST1,NUP160,CES1,HCST,PPP2R3B,LCN1,NRGN,CFD,CLIC3,FADD,JUNB,ITM2A
TF	Factor: LRF; motif: NGNAGNGGGTYN	TF:M04617	false	2.3183433447785258e-7	6.634822244946875	6261	48	20	62700	LHB,MAB21L2,NDUFB7,ACR,DRD4,HLA-C,TMEM160,CHAD,CDKN1C,PROP1,HCST,PPP2R3B,KRT31,SOCS1,POLR2I,TMEM187,CLIC3,JUNB,CCL21,RPS27
TF	Factor: E2F-2; motif: NWTTTGGCGCCAWWNN; match class: 1	TF:M11530_1	false	2.3183433447785258e-7	6.634822244946875	13761	48	29	62700	LHB,NDUFB7,DRD4,P2RX2,HLA-C,IER2,TMEM160,RNF113A,CHAD,NUP160,ORMDL2,CDKN1C,HSD17B1,PROP1,UTF1,PPP2R3B,NRGN,NDUFA1,SOCS1,CFD,POLR2I,TUBA1B,GPATCH4,TMEM187,CLIC3,FADD,JUNB,ITM2A,RPS27
TF	Factor: FOXO1A:Elf-1; motif: NAGAAAACCGAANM	TF:M08295	false	2.440946589388216e-7	6.6124417233225685	11902	48	27	62700	MAB21L2,ACR,DRD4,P2RX2,HLA-C,IER2,TMEM160,CST1,RNF113A,CXCR5,NUP160,ORMDL2,PROP1,UTF1,HCST,LCN1,KRT31,NDUFA1,CFD,POLR2I,HCAR3,HLA-DQB1,TUBA1B,CLIC3,FADD,JUNB,RPS27
TF	Factor: WT1; motif: GNGGGGGCGGGG	TF:M03893	false	2.4489870018837465e-7	6.611013519908012	8506	48	23	62700	LHB,CDHR5,MAB21L2,DRD4,P2RX2,HLA-C,IER2,TMEM160,CHAD,NUP160,CDKN1C,PROP1,UTF1,PPP2R3B,GNG3,NRGN,SOCS1,CFD,POLR2I,TMEM187,CLIC3,FADD,JUNB
TF	Factor: LRF; motif: NRGGGKCKY	TF:M10115	false	2.4576205873729813e-7	6.609485163568735	7738	48	22	62700	LHB,CDHR5,MUC2,DRD4,HLA-C,IER2,TMEM160,CHAD,CDKN1C,PROP1,UTF1,HCST,LCN1,GNG3,SOCS1,CFD,POLR2I,GPATCH4,CLIC3,FADD,JUNB,CCL21
TF	Factor: SRY; motif: TCAATAMCATTGA	TF:M04557	false	2.6184262226877854e-7	6.581959658360158	10180	48	25	62700	MAB21L2,NDUFB7,ACR,P2RX2,HLA-C,TMEM160,RNF113A,CHAD,CXCR5,NUP160,ORMDL2,CES1,HSD17B1,PPP2R3B,KRT31,NDUFA1,POLR2I,HCAR3,HLA-DQB1,TUBA1B,GPATCH4,FADD,ITM2A,CCL21,RPS27
TF	Factor: KLF14; motif: NRCCACRCCCMCN	TF:M12183	false	2.6184262226877854e-7	6.581959658360158	7028	48	21	62700	LHB,CDHR5,MUC2,MAB21L2,NDUFB7,P2RX2,HLA-C,IER2,CHAD,NUP160,CDKN1C,CES1,UTF1,PPP2R3B,GNG3,NRGN,SOCS1,CFD,POLR2I,TMEM187,JUNB
TF	Factor: TEL1; motif: CNCGGAANNN	TF:M02070	false	2.6184262226877854e-7	6.581959658360158	11051	48	26	62700	LHB,MUC2,NDUFB7,ACR,DRD4,P2RX2,IER2,TMEM160,RNF113A,CHAD,NUP160,CES1,HSD17B1,PPP2R3B,NRGN,NDUFA1,SOCS1,POLR2I,HCAR3,HLA-DQB1,TUBA1B,GPATCH4,TMEM187,FADD,JUNB,RPS27
TF	Factor: E2F-1; motif: NNNNGGCGGGAARN	TF:M09892	false	2.635163430819095e-7	6.579192445004798	13853	48	29	62700	LHB,CDHR5,MUC2,NDUFB7,DRD4,P2RX2,IER2,TMEM160,CHAD,CXCR5,NUP160,ORMDL2,CDKN1C,PROP1,UTF1,PPP2R3B,NRGN,SOCS1,CFD,POLR2I,TUBA1B,GPATCH4,TMEM187,CLIC3,FADD,JUNB,ITM2A,CCL21,RPS27
TF	Factor: CP2; motif: GCHCDAMCCAG; match class: 1	TF:M00072_1	false	2.735896212277451e-7	6.56290038183867	2768	48	14	62700	LHB,CDHR5,NDUFB7,IER2,TMEM160,RNF113A,CDKN1C,LCN1,GNG3,NRGN,NDUFA1,SOCS1,CFD,CCL21
TF	Factor: Fli-1; motif: NACCGGATATCCGGTN; match class: 1	TF:M11401_1	false	2.8407940675395546e-7	6.546560247647276	12001	48	27	62700	LHB,MUC2,MAB21L2,NDUFB7,ACR,HLA-C,IER2,RNF113A,CHAD,CXCR5,NUP160,ORMDL2,CDKN1C,CES1,UTF1,HCST,PPP2R3B,NDUFA1,CFD,HCAR3,HLA-DQB1,TUBA1B,GPATCH4,CLIC3,FADD,ITM2A,RPS27
TF	Factor: GKLF; motif: NNRRGRRNGNSNNN	TF:M07040	false	2.9539488802236426e-7	6.5295970246736585	12959	48	28	62700	CDHR5,MUC2,MAB21L2,DRD4,P2RX2,HLA-C,IER2,TMEM160,CST1,CHAD,NUP160,CDKN1C,HSD17B1,PROP1,UTF1,HCST,PPP2R3B,GNG3,SOCS1,CFD,POLR2I,TUBA1B,TMEM187,CLIC3,FADD,JUNB,ITM2A,CCL21
TF	Factor: BTEB2; motif: WGGGTGKGGCNGGN	TF:M09972	false	2.969074127175063e-7	6.5273789594867395	9416	48	24	62700	LHB,CDHR5,NDUFB7,ACR,DRD4,P2RX2,HLA-C,IER2,TMEM160,CST1,CHAD,NUP160,CDKN1C,CES1,UTF1,PPP2R3B,GNG3,SOCS1,POLR2I,TUBA1B,TMEM187,CLIC3,FADD,CCL21
TF	Factor: MEL1; motif: GATGAG	TF:M08793	false	3.078946096182819e-7	6.511597914323589	12051	48	27	62700	MUC2,ACR,DRD4,P2RX2,TMEM160,CST1,RNF113A,CHAD,CXCR5,HSD17B1,PROP1,HCST,PPP2R3B,LCN1,KRT31,GNG3,NRGN,NDUFA1,POLR2I,HCAR3,HLA-DQB1,GPATCH4,TMEM187,FADD,ITM2A,CCL21,RPS27
TF	Factor: AP2; motif: GCCYGSGGSN	TF:M08867	false	3.095006889909059e-7	6.509338379843813	10280	48	25	62700	LHB,CDHR5,MUC2,ACR,P2RX2,HLA-C,IER2,TMEM160,RNF113A,CHAD,CDKN1C,UTF1,PPP2R3B,KRT31,NRGN,NDUFA1,SOCS1,CFD,HCAR3,HLA-DQB1,GPATCH4,TMEM187,CLIC3,JUNB,CCL21
TF	Factor: AP-2alphaA; motif: ANMGCCTNAGGCKNT; match class: 1	TF:M01047_1	false	3.096938884705068e-7	6.509067364968444	8634	48	23	62700	LHB,NDUFB7,ACR,DRD4,P2RX2,IER2,CST1,CHAD,ORMDL2,CDKN1C,CES1,HSD17B1,HCST,PPP2R3B,NRGN,SOCS1,POLR2I,HCAR3,HLA-DQB1,TMEM187,CLIC3,FADD,JUNB
TF	Factor: AP-2alphaA; motif: ANMGCCTNAGGCKNT	TF:M01047	false	3.096938884705068e-7	6.509067364968444	8634	48	23	62700	LHB,NDUFB7,ACR,DRD4,P2RX2,IER2,CST1,CHAD,ORMDL2,CDKN1C,CES1,HSD17B1,HCST,PPP2R3B,NRGN,SOCS1,POLR2I,HCAR3,HLA-DQB1,TMEM187,CLIC3,FADD,JUNB
TF	Factor: Nkx2-3; motif: NNCGTTRWS	TF:M10638	false	3.104886887517631e-7	6.507954216750436	11160	48	26	62700	LHB,CDHR5,MUC2,MAB21L2,NDUFB7,ACR,DRD4,HLA-C,IER2,CHAD,CXCR5,ORMDL2,CES1,HSD17B1,UTF1,HCST,PPP2R3B,KRT31,GNG3,NRGN,CFD,POLR2I,HCAR3,FADD,ITM2A,CCL21
TF	Factor: SP2; motif: GGGCGGGAC; match class: 1	TF:M01783_1	false	3.122443753409688e-7	6.505505376109571	4449	48	17	62700	LHB,CDHR5,NDUFB7,DRD4,P2RX2,HLA-C,IER2,CHAD,CDKN1C,CES1,UTF1,PPP2R3B,SOCS1,POLR2I,TUBA1B,TMEM187,CLIC3
TF	Factor: ZNF148; motif: NNNNNNCCNNCCCCTCCCCCACCCN	TF:M09834	false	3.1516873497853036e-7	6.501456871448234	7121	48	21	62700	CDHR5,MUC2,MAB21L2,ACR,DRD4,HLA-C,IER2,CHAD,NUP160,CDKN1C,UTF1,GNG3,NRGN,SOCS1,CFD,POLR2I,TMEM187,CLIC3,FADD,JUNB,ITM2A
TF	Factor: USF2; motif: AAGTCACG	TF:M04810	false	3.1617304226597695e-7	6.500075161899782	6408	48	20	62700	LHB,MUC2,NDUFB7,ACR,DRD4,CST1,RNF113A,CHAD,CXCR5,NUP160,ORMDL2,CES1,UTF1,HCST,NRGN,NDUFA1,TUBA1B,GPATCH4,FADD,ITM2A
TF	Factor: Sp1; motif: GGGGCGGGGT	TF:M00008	false	3.256089589186651e-7	6.487303654288325	10319	48	25	62700	CDHR5,P2RX2,HLA-C,IER2,TMEM160,CST1,RNF113A,CHAD,NUP160,ORMDL2,CDKN1C,HSD17B1,UTF1,PPP2R3B,KRT31,NRGN,NDUFA1,SOCS1,CFD,POLR2I,TUBA1B,TMEM187,CLIC3,FADD,CCL21
TF	Factor: CTCF; motif: NNYGCCCYCTRSTGGN	TF:M09744	false	3.296993374777858e-7	6.481881925559398	3885	48	16	62700	LHB,CDHR5,MUC2,NDUFB7,DRD4,RNF113A,CDKN1C,UTF1,LCN1,NRGN,NDUFA1,SOCS1,POLR2I,GPATCH4,FADD,ITM2A
TF	Factor: AP-4; motif: RNCAGCTGC	TF:M00927	false	3.317302082730401e-7	6.479214978619403	6432	48	20	62700	CDHR5,MUC2,NDUFB7,P2RX2,RNF113A,CHAD,CXCR5,CDKN1C,PROP1,KRT31,NDUFA1,SOCS1,CFD,POLR2I,HLA-DQB1,TMEM187,CLIC3,JUNB,CCL21,RPS27
TF	Factor: NF-KAPPAB1; motif: NGGKRNTTYCCCN	TF:M08952	false	3.317302082730401e-7	6.479214978619403	7897	48	22	62700	LHB,CDHR5,MUC2,NDUFB7,ACR,DRD4,P2RX2,HLA-C,IER2,CXCR5,NUP160,CDKN1C,CES1,HSD17B1,HCST,NRGN,CFD,POLR2I,HCAR3,GPATCH4,JUNB,ITM2A
TF	Factor: STAT1; motif: NTTCCNGGA	TF:M04721	false	3.5071013954847863e-7	6.455051677841634	7924	48	22	62700	MAB21L2,P2RX2,HLA-C,TMEM160,CST1,RNF113A,CHAD,CXCR5,NUP160,ORMDL2,HSD17B1,PROP1,LCN1,GNG3,NDUFA1,POLR2I,HCAR3,GPATCH4,CLIC3,FADD,CCL21,RPS27
TF	Factor: BTEB2; motif: RGGGNGKGGN	TF:M07277	false	3.595428160365409e-7	6.444249384387672	8719	48	23	62700	CDHR5,MAB21L2,DRD4,P2RX2,HLA-C,IER2,TMEM160,CHAD,NUP160,CDKN1C,HSD17B1,UTF1,PPP2R3B,GNG3,NRGN,SOCS1,CFD,POLR2I,TUBA1B,TMEM187,CLIC3,FADD,JUNB
TF	Factor: Sp1; motif: NGGGGGCGGGGCCNGGGGGGGG	TF:M10071	false	3.6213268650439333e-7	6.441132273504398	8724	48	23	62700	LHB,CDHR5,DRD4,P2RX2,HLA-C,IER2,TMEM160,CST1,CHAD,NUP160,CDKN1C,CES1,HSD17B1,UTF1,PPP2R3B,GNG3,SOCS1,CFD,POLR2I,TUBA1B,TMEM187,CLIC3,FADD
TF	Factor: CPBP; motif: NGGGCGG	TF:M05444	false	3.8663409712190615e-7	6.412699848344432	8759	48	23	62700	CDHR5,P2RX2,IER2,TMEM160,CHAD,CXCR5,NUP160,CDKN1C,CES1,HSD17B1,PROP1,UTF1,LCN1,NRGN,SOCS1,CFD,POLR2I,TUBA1B,TMEM187,CLIC3,FADD,JUNB,ITM2A
TF	Factor: Sp6; motif: WGGGCGG	TF:M05361	false	3.8663409712190615e-7	6.412699848344432	8759	48	23	62700	CDHR5,P2RX2,IER2,TMEM160,CHAD,CXCR5,NUP160,CDKN1C,CES1,HSD17B1,PROP1,UTF1,LCN1,NRGN,SOCS1,CFD,POLR2I,TUBA1B,TMEM187,CLIC3,FADD,JUNB,ITM2A
TF	Factor: Sp2; motif: WGGGCGG	TF:M05332	false	3.8663409712190615e-7	6.412699848344432	8759	48	23	62700	CDHR5,P2RX2,IER2,TMEM160,CHAD,CXCR5,NUP160,CDKN1C,CES1,HSD17B1,PROP1,UTF1,LCN1,NRGN,SOCS1,CFD,POLR2I,TUBA1B,TMEM187,CLIC3,FADD,JUNB,ITM2A
TF	Factor: Elk-1:FOXI1; motif: ACCGGAAGTRTMAACAN	TF:M08216	false	3.978722251446485e-7	6.4002563772331955	7234	48	21	62700	ACR,HLA-C,TMEM160,RNF113A,CHAD,ORMDL2,PROP1,UTF1,HCST,PPP2R3B,KRT31,NRGN,NDUFA1,SOCS1,POLR2I,HLA-DQB1,GPATCH4,TMEM187,JUNB,ITM2A,CCL21
TF	Factor: GLI; motif: NGACCMCCCAN	TF:M07290	false	4.111883505512013e-7	6.385959197911121	7249	48	21	62700	LHB,CDHR5,ACR,P2RX2,IER2,CST1,CXCR5,ORMDL2,CES1,UTF1,PPP2R3B,KRT31,NRGN,CFD,POLR2I,TUBA1B,TMEM187,CLIC3,FADD,JUNB,CCL21
TF	Factor: c-Jun; motif: NATGACGTCAYN	TF:M11266	false	4.181244823652657e-7	6.378694402540832	8800	48	23	62700	LHB,CDHR5,NDUFB7,ACR,IER2,CHAD,CXCR5,ORMDL2,CES1,HSD17B1,HCST,PPP2R3B,LCN1,KRT31,GNG3,NRGN,CFD,POLR2I,HCAR3,HLA-DQB1,TMEM187,CLIC3,RPS27
TF	Factor: Sp1; motif: NGGGGGCGGGGYN	TF:M00196	false	4.5193335244306497e-7	6.344925606782356	10509	48	25	62700	LHB,CDHR5,MAB21L2,NDUFB7,DRD4,P2RX2,HLA-C,IER2,TMEM160,CHAD,NUP160,CDKN1C,CES1,HSD17B1,UTF1,PPP2R3B,GNG3,NRGN,SOCS1,CFD,POLR2I,TUBA1B,TMEM187,CLIC3,FADD
TF	Factor: HMX2; motif: SCACTTANC	TF:M10646	false	4.525613804845304e-7	6.344322509502092	7293	48	21	62700	LHB,CDHR5,NDUFB7,TMEM160,RNF113A,NUP160,CDKN1C,HSD17B1,HCST,GNG3,NRGN,NDUFA1,CFD,POLR2I,HLA-DQB1,GPATCH4,CLIC3,FADD,ITM2A,CCL21,RPS27
TF	Factor: MAZ; motif: NKGGGAGGGGRGGR	TF:M02023	false	4.585994759449081e-7	6.338566445886857	7300	48	21	62700	MAB21L2,ACR,DRD4,P2RX2,HLA-C,IER2,TMEM160,NUP160,CDKN1C,HSD17B1,UTF1,PPP2R3B,KRT31,CFD,POLR2I,TUBA1B,CLIC3,FADD,JUNB,ITM2A,CCL21
TF	Factor: VDR; motif: GGGKNARNRRGGWSA	TF:M00444	false	4.6573159416957254e-7	6.331864299520374	10530	48	25	62700	LHB,CDHR5,MAB21L2,ACR,DRD4,HLA-C,IER2,TMEM160,CHAD,NUP160,CDKN1C,CES1,HSD17B1,UTF1,HCST,LCN1,GNG3,NRGN,CFD,POLR2I,TMEM187,CLIC3,JUNB,ITM2A,RPS27
TF	Factor: pax-6; motif: NYACGCNTSANYGCNYN; match class: 1	TF:M11881_1	false	4.7204914221578493e-7	6.326012787208707	7315	48	21	62700	DRD4,IER2,TMEM160,RNF113A,CDKN1C,CES1,HSD17B1,PPP2R3B,NRGN,NDUFA1,SOCS1,CFD,TUBA1B,GPATCH4,TMEM187,CLIC3,FADD,JUNB,ITM2A,CCL21,RPS27
TF	Factor: TIEG1; motif: GGSGGKGNNN	TF:M08905	false	4.832939790586478e-7	6.315788615326448	5238	48	18	62700	LHB,CDHR5,MAB21L2,NDUFB7,DRD4,IER2,TMEM160,ORMDL2,HSD17B1,UTF1,HCST,GNG3,CFD,POLR2I,TMEM187,CLIC3,FADD,JUNB
TF	Factor: Elk-1:ETV7; motif: ANSCGGACGGATDTCCGGNT	TF:M08214	false	5.084726785101913e-7	6.293732377826859	8110	48	22	62700	LHB,MUC2,NDUFB7,ACR,P2RX2,TMEM160,RNF113A,CHAD,CES1,PROP1,UTF1,HCST,KRT31,NRGN,NDUFA1,CFD,HCAR3,CLIC3,FADD,JUNB,ITM2A,RPS27
TF	Factor: SP1; motif: GGGGYGGGGNS	TF:M01303	false	5.158916566640156e-7	6.2874414957632085	8118	48	22	62700	CDHR5,ACR,P2RX2,HLA-C,IER2,TMEM160,CHAD,NUP160,CDKN1C,HSD17B1,UTF1,PPP2R3B,GNG3,NRGN,SOCS1,CFD,POLR2I,TUBA1B,TMEM187,CLIC3,FADD,CCL21
TF	Factor: meis1:Elf-1; motif: NTGCCGGAAGTN	TF:M08377	false	5.263599369335112e-7	6.278717173784	11489	48	26	62700	LHB,MUC2,ACR,DRD4,IER2,TMEM160,CST1,RNF113A,CHAD,NUP160,CDKN1C,UTF1,HCST,PPP2R3B,LCN1,NRGN,NDUFA1,SOCS1,CFD,POLR2I,HCAR3,GPATCH4,TMEM187,CLIC3,CCL21,RPS27
TF	Factor: AP-2alpha; motif: GCCNNNRGS	TF:M00469	false	5.373382286596095e-7	6.269752260668386	5279	48	18	62700	LHB,MUC2,P2RX2,HLA-C,IER2,TMEM160,RNF113A,CHAD,CDKN1C,UTF1,PPP2R3B,KRT31,NRGN,NDUFA1,CFD,TMEM187,CLIC3,JUNB
TF	Factor: NKX2-2; motif: NNNCCACTCAANNN	TF:M12456	false	5.482486199518144e-7	6.261022452852567	9770	48	24	62700	LHB,MUC2,MAB21L2,ACR,DRD4,HLA-C,IER2,TMEM160,CST1,CHAD,CXCR5,CDKN1C,CES1,HSD17B1,PROP1,LCN1,CFD,POLR2I,HLA-DQB1,GPATCH4,JUNB,ITM2A,CCL21,RPS27
TF	Factor: WT1; motif: NNGGGNGGGSGN	TF:M07436	false	5.496910254180519e-7	6.2598813535258735	6657	48	20	62700	CDHR5,MAB21L2,DRD4,P2RX2,IER2,CHAD,NUP160,ORMDL2,CDKN1C,UTF1,LCN1,GNG3,NRGN,SOCS1,CFD,POLR2I,TMEM187,CLIC3,FADD,CCL21
TF	Factor: MAZ; motif: GGGGGAGGGGGNGRGRRRGNRG	TF:M09984	false	5.600179393904832e-7	6.251798060755393	9784	48	24	62700	CDHR5,MAB21L2,DRD4,P2RX2,HLA-C,IER2,TMEM160,CST1,CHAD,NUP160,CDKN1C,PROP1,UTF1,PPP2R3B,GNG3,NRGN,SOCS1,CFD,POLR2I,TUBA1B,TMEM187,CLIC3,FADD,ITM2A
TF	Factor: KLF; motif: GGGNGGGG; match class: 1	TF:M07461_1	false	5.709015524620325e-7	6.243438776007545	3501	48	15	62700	LHB,ACR,P2RX2,IER2,CST1,CHAD,NUP160,CDKN1C,HSD17B1,LCN1,NRGN,SOCS1,TMEM187,CLIC3,CCL21
TF	Factor: KLF; motif: GGGNGGGG	TF:M07461	false	5.709015524620325e-7	6.243438776007545	8970	48	23	62700	LHB,CDHR5,ACR,DRD4,P2RX2,IER2,TMEM160,CST1,CHAD,NUP160,ORMDL2,CDKN1C,HSD17B1,PPP2R3B,LCN1,GNG3,NRGN,SOCS1,TUBA1B,TMEM187,CLIC3,FADD,CCL21
TF	Factor: POU2F1:Elk-1; motif: ACCGGAWATGCAW	TF:M08398	false	5.96210190140437e-7	6.224600605485639	8195	48	22	62700	CDHR5,DRD4,HLA-C,RNF113A,CXCR5,NUP160,UTF1,PPP2R3B,LCN1,GNG3,NRGN,NDUFA1,SOCS1,HCAR3,HLA-DQB1,TUBA1B,GPATCH4,TMEM187,FADD,JUNB,ITM2A,RPS27
TF	Factor: Sp1; motif: NNGGGGCGGGGNN	TF:M00932	false	6.240200280887587e-7	6.20480147129699	10705	48	25	62700	LHB,CDHR5,MAB21L2,NDUFB7,P2RX2,HLA-C,IER2,TMEM160,CHAD,NUP160,CDKN1C,CES1,HSD17B1,UTF1,PPP2R3B,GNG3,NRGN,SOCS1,CFD,POLR2I,TUBA1B,TMEM187,CLIC3,FADD,JUNB
TF	Factor: TCF-1; motif: ACATCGRGRCGCTGW; match class: 1	TF:M11603_1	false	6.298253024994608e-7	6.200779896072988	13482	48	28	62700	LHB,CDHR5,NDUFB7,DRD4,P2RX2,HLA-C,IER2,TMEM160,RNF113A,CHAD,NUP160,CDKN1C,PROP1,UTF1,PPP2R3B,KRT31,NRGN,NDUFA1,SOCS1,CFD,POLR2I,TUBA1B,GPATCH4,TMEM187,CLIC3,FADD,JUNB,CCL21
TF	Factor: AP-2alpha; motif: NSCCNCRGGSN	TF:M07348	false	6.683991709532981e-7	6.174964097454037	8251	48	22	62700	LHB,NDUFB7,ACR,DRD4,P2RX2,HLA-C,IER2,CST1,CHAD,CDKN1C,CES1,HSD17B1,PPP2R3B,KRT31,SOCS1,POLR2I,HCAR3,HLA-DQB1,TMEM187,CLIC3,FADD,JUNB
TF	Factor: POU2F1:PEA3; motif: ACCGGATATGCAN	TF:M08402	false	6.720371681495677e-7	6.1726067068927915	8256	48	22	62700	LHB,CDHR5,MAB21L2,NDUFB7,HLA-C,TMEM160,RNF113A,CXCR5,NUP160,PPP2R3B,LCN1,KRT31,NRGN,NDUFA1,SOCS1,HCAR3,HLA-DQB1,GPATCH4,FADD,JUNB,CCL21,RPS27
TF	Factor: LUMAN; motif: CYCAGCYYCY; match class: 1	TF:M09729_1	false	6.720371681495677e-7	6.1726067068927915	4729	48	17	62700	CDHR5,DRD4,P2RX2,HLA-C,ORMDL2,CDKN1C,CES1,HSD17B1,PPP2R3B,LCN1,NRGN,SOCS1,CFD,POLR2I,CLIC3,JUNB,CCL21
TF	Factor: Sp1; motif: NWRGCCACGCCCMCN	TF:M12152	false	6.997618601798377e-7	6.155049731994337	7506	48	21	62700	LHB,CDHR5,P2RX2,HLA-C,IER2,TMEM160,CHAD,NUP160,ORMDL2,CDKN1C,CES1,UTF1,PPP2R3B,LCN1,GNG3,NRGN,SOCS1,CFD,POLR2I,TMEM187,CLIC3
TF	Factor: CREB1; motif: TKACGTCAYNN	TF:M09600	false	7.114880296428091e-7	6.147832402261083	5392	48	18	62700	CDHR5,NDUFB7,IER2,RNF113A,CHAD,ORMDL2,HSD17B1,HCST,PPP2R3B,NRGN,NDUFA1,CFD,POLR2I,HLA-DQB1,TMEM187,FADD,JUNB,RPS27
TF	Factor: LHX4; motif: NNCRTTAN	TF:M11005	false	7.190931011742061e-7	6.1432148777553	10792	48	25	62700	LHB,MUC2,MAB21L2,NDUFB7,ACR,TMEM160,CST1,RNF113A,CHAD,CXCR5,NUP160,ORMDL2,CDKN1C,HSD17B1,HCST,LCN1,KRT31,NRGN,NDUFA1,HCAR3,TUBA1B,GPATCH4,TMEM187,FADD,ITM2A
TF	Factor: Sp1; motif: CCCCGCCCCN	TF:M00933	false	7.56685356718962e-7	6.1210846703639845	9955	48	24	62700	CDHR5,MUC2,MAB21L2,P2RX2,HLA-C,IER2,TMEM160,CHAD,NUP160,CDKN1C,HSD17B1,UTF1,PPP2R3B,GNG3,NRGN,SOCS1,CFD,POLR2I,TUBA1B,TMEM187,CLIC3,FADD,JUNB,ITM2A
TF	Factor: ZNF777; motif: GTCCGYCCCGTCSAACAAT	TF:M08993	false	7.617496003238065e-7	6.118187764971664	10826	48	25	62700	CDHR5,MAB21L2,ACR,DRD4,P2RX2,HLA-C,IER2,CXCR5,ORMDL2,CDKN1C,PROP1,UTF1,HCST,LCN1,KRT31,GNG3,NRGN,CFD,POLR2I,GPATCH4,CLIC3,FADD,JUNB,CCL21,RPS27
TF	Factor: GCMa:FOXO1A; motif: GTMAATAMGGGTRN; match class: 1	TF:M08318_1	false	7.870917671579235e-7	6.103974630224258	4787	48	17	62700	CDHR5,MUC2,DRD4,IER2,CXCR5,NUP160,ORMDL2,CES1,HCST,PPP2R3B,NRGN,POLR2I,HLA-DQB1,TUBA1B,TMEM187,JUNB,RPS27
TF	Factor: AP-2; motif: MKCCCSCNGGCG	TF:M00189	false	8.193343103349526e-7	6.086538858301661	10870	48	25	62700	LHB,CDHR5,MUC2,DRD4,P2RX2,HLA-C,TMEM160,CST1,RNF113A,CHAD,NUP160,CDKN1C,HSD17B1,PROP1,UTF1,PPP2R3B,NRGN,NDUFA1,SOCS1,CFD,TUBA1B,TMEM187,CLIC3,JUNB,RPS27
TF	Factor: E2F-1; motif: WWTGGCGCCAAA	TF:M04515	false	8.193343103349526e-7	6.086538858301661	13660	48	28	62700	LHB,MAB21L2,NDUFB7,DRD4,P2RX2,HLA-C,IER2,TMEM160,RNF113A,CHAD,NUP160,ORMDL2,CDKN1C,HSD17B1,PROP1,UTF1,PPP2R3B,NRGN,NDUFA1,SOCS1,CFD,HCAR3,TUBA1B,GPATCH4,TMEM187,FADD,JUNB,RPS27
TF	Factor: GKLF; motif: NNRRGRRNGNSNNN; match class: 1	TF:M07040_1	false	8.218308050147017e-7	6.0852175839342575	8362	48	22	62700	CDHR5,MUC2,MAB21L2,DRD4,P2RX2,HLA-C,IER2,TMEM160,CHAD,NUP160,CDKN1C,HSD17B1,PROP1,PPP2R3B,GNG3,SOCS1,CFD,POLR2I,CLIC3,JUNB,ITM2A,CCL21
TF	Factor: POU2F1:ER81; motif: ACCGGATATGCAN	TF:M08401	false	8.346106924560385e-7	6.0785160557075715	7595	48	21	62700	CDHR5,NDUFB7,DRD4,P2RX2,HLA-C,TMEM160,RNF113A,ORMDL2,UTF1,PPP2R3B,LCN1,GNG3,NRGN,HCAR3,HLA-DQB1,GPATCH4,TMEM187,FADD,JUNB,ITM2A,RPS27
TF	Factor: GATA-5; motif: TATCTN	TF:M02006	false	8.917634664111324e-7	6.04975032371219	9211	48	23	62700	LHB,NDUFB7,ACR,DRD4,HLA-C,IER2,CST1,CHAD,CXCR5,NUP160,ORMDL2,CDKN1C,PROP1,LCN1,KRT31,GNG3,NRGN,CFD,POLR2I,HCAR3,GPATCH4,ITM2A,RPS27
TF	Factor: Sp1; motif: NGGGGCGGGGN	TF:M07395	false	9.064363305404484e-7	6.042662695998765	10931	48	25	62700	LHB,CDHR5,MAB21L2,NDUFB7,DRD4,P2RX2,HLA-C,IER2,TMEM160,CHAD,NUP160,CDKN1C,CES1,HSD17B1,UTF1,PPP2R3B,GNG3,NRGN,SOCS1,CFD,POLR2I,TUBA1B,TMEM187,CLIC3,FADD
TF	Factor: Six-2; motif: NNGTAWCRNN	TF:M11032	false	9.608060212372426e-7	6.017364283933715	10964	48	25	62700	MUC2,MAB21L2,DRD4,HLA-C,CST1,RNF113A,CHAD,NUP160,ORMDL2,PROP1,UTF1,HCST,LCN1,GNG3,NRGN,NDUFA1,CFD,POLR2I,HLA-DQB1,TUBA1B,GPATCH4,FADD,JUNB,CCL21,RPS27
TF	Factor: KLF4; motif: NNCCCCACCCNN	TF:M12489	false	9.825219933092597e-7	6.007657719358698	6206	48	19	62700	LHB,ACR,P2RX2,IER2,TMEM160,CST1,CHAD,NUP160,CDKN1C,HSD17B1,LCN1,GNG3,NRGN,SOCS1,TUBA1B,TMEM187,CLIC3,FADD,CCL21
TF	Factor: E2F-3:FOXI1; motif: NGACACCGCGCCCAC	TF:M08208	false	9.936572109698844e-7	6.002763411437592	12825	48	27	62700	CDHR5,MUC2,NDUFB7,DRD4,P2RX2,HLA-C,IER2,TMEM160,RNF113A,CHAD,NUP160,ORMDL2,CDKN1C,HSD17B1,UTF1,PPP2R3B,KRT31,NDUFA1,SOCS1,CFD,POLR2I,HCAR3,TUBA1B,TMEM187,FADD,JUNB,RPS27
TF	Factor: Sall1; motif: NGGTCCKRGKRA	TF:M05467	false	0.0000010052899350201542	5.9977086655870036	4261	48	16	62700	MUC2,MAB21L2,ACR,RNF113A,CXCR5,PPP2R3B,KRT31,GNG3,NDUFA1,CFD,POLR2I,TUBA1B,TMEM187,CLIC3,ITM2A,CCL21
TF	Factor: Spic; motif: NGNGGAASTN	TF:M02077	false	0.0000010052899350201542	5.9977086655870036	8466	48	22	62700	CDHR5,MUC2,ACR,IER2,TMEM160,CHAD,CXCR5,ORMDL2,CES1,PROP1,HCST,LCN1,KRT31,GNG3,NRGN,SOCS1,TUBA1B,TMEM187,CLIC3,JUNB,ITM2A,RPS27
TF	Factor: NF1C; motif: WGCCARR	TF:M09763	false	0.0000010408265559129462	5.982621635605459	11018	48	25	62700	LHB,CDHR5,MUC2,NDUFB7,ACR,DRD4,TMEM160,CST1,RNF113A,CHAD,CDKN1C,CES1,PPP2R3B,LCN1,KRT31,GNG3,NRGN,NDUFA1,SOCS1,GPATCH4,TMEM187,CLIC3,FADD,CCL21,RPS27
TF	Factor: ZNF614; motif: NCYCWGCCYYNNN; match class: 1	TF:M09862_1	false	0.0000010408265559129462	5.982621635605459	4273	48	16	62700	CDHR5,MUC2,DRD4,P2RX2,HLA-C,IER2,CST1,CHAD,NUP160,CDKN1C,UTF1,PPP2R3B,NRGN,SOCS1,POLR2I,CLIC3
TF	Factor: SP1; motif: NCCCCKCCCCC	TF:M07226	false	0.0000010408265559129462	5.982621635605459	8488	48	22	62700	CDHR5,MUC2,MAB21L2,P2RX2,HLA-C,IER2,CHAD,NUP160,CDKN1C,HSD17B1,UTF1,PPP2R3B,GNG3,NRGN,SOCS1,CFD,POLR2I,TUBA1B,TMEM187,FADD,JUNB,ITM2A
TF	Factor: HNRPUL1; motif: NCNCAGN; match class: 1	TF:M09746_1	false	0.0000010541496766712427	5.9770977201127575	7713	48	21	62700	LHB,CDHR5,MUC2,NDUFB7,DRD4,TMEM160,CST1,RNF113A,HSD17B1,HCST,PPP2R3B,GNG3,NDUFA1,CFD,HCAR3,TMEM187,CLIC3,JUNB,ITM2A,CCL21,RPS27
TF	Factor: Pet-1; motif: GCNGGAAGYG	TF:M09918	false	0.0000010788514609424824	5.967038345987853	13856	48	28	62700	LHB,MUC2,ACR,P2RX2,HLA-C,IER2,TMEM160,RNF113A,CHAD,NUP160,UTF1,HCST,PPP2R3B,LCN1,GNG3,NRGN,NDUFA1,SOCS1,CFD,POLR2I,TUBA1B,GPATCH4,TMEM187,CLIC3,FADD,JUNB,ITM2A,CCL21
TF	Factor: ZABC1; motif: ATTCCNAC	TF:M01306	false	0.000001133853272455351	5.945443142167871	9348	48	23	62700	LHB,CDHR5,MAB21L2,NDUFB7,DRD4,HLA-C,IER2,TMEM160,CST1,RNF113A,CHAD,CXCR5,PROP1,UTF1,HCST,NDUFA1,CFD,GPATCH4,CLIC3,FADD,ITM2A,CCL21,RPS27
TF	Factor: DATF1; motif: SNGGRRGCWGNGGG	TF:M09724	false	0.000001231450070043118	5.909583192224677	8573	48	22	62700	LHB,CDHR5,MUC2,MAB21L2,NDUFB7,ACR,DRD4,P2RX2,HLA-C,TMEM160,CST1,CHAD,NUP160,ORMDL2,CDKN1C,CES1,PROP1,LCN1,CFD,POLR2I,CLIC3,JUNB
TF	Factor: Fra-1; motif: GRTGACGTCATC	TF:M11285	false	0.0000013028456557589563	5.885107030812753	7813	48	21	62700	LHB,CDHR5,NDUFB7,ACR,IER2,CXCR5,ORMDL2,CES1,HSD17B1,PROP1,HCST,PPP2R3B,LCN1,GNG3,CFD,POLR2I,HCAR3,HLA-DQB1,TMEM187,CLIC3,RPS27
TF	Factor: ERG; motif: ACCGGAWATCCGGT	TF:M03976	false	0.0000013159027177775396	5.880776216112689	13012	48	27	62700	LHB,MUC2,MAB21L2,NDUFB7,ACR,HLA-C,RNF113A,CHAD,CXCR5,NUP160,CDKN1C,CES1,UTF1,HCST,PPP2R3B,KRT31,NRGN,NDUFA1,CFD,HCAR3,HLA-DQB1,TUBA1B,GPATCH4,CLIC3,JUNB,ITM2A,RPS27
TF	Factor: Sp1; motif: RGGGMGGRGSNGGGG	TF:M10529	false	0.00000132568210727023	5.877560605350575	7066	48	20	62700	LHB,ACR,DRD4,P2RX2,HLA-C,CST1,CHAD,NUP160,ORMDL2,CDKN1C,UTF1,PPP2R3B,GNG3,NRGN,SOCS1,CFD,POLR2I,CLIC3,FADD,JUNB
TF	Factor: SMAD3; motif: CAGACAS	TF:M07429	false	0.0000013487499483120556	5.870068558952435	6348	48	19	62700	MUC2,ACR,DRD4,P2RX2,HLA-C,CXCR5,HSD17B1,UTF1,HCST,PPP2R3B,LCN1,KRT31,GNG3,CFD,HCAR3,HLA-DQB1,TMEM187,FADD,ITM2A
TF	Factor: Egr-1; motif: NGCGTGCGY	TF:M04950	false	0.0000013555697937912929	5.867878117125835	11181	48	25	62700	MAB21L2,DRD4,HLA-C,IER2,TMEM160,RNF113A,CHAD,CDKN1C,CES1,PROP1,UTF1,PPP2R3B,LCN1,NRGN,NDUFA1,SOCS1,POLR2I,HCAR3,TUBA1B,TMEM187,CLIC3,FADD,ITM2A,CCL21,RPS27
TF	Factor: CTCF; motif: WGCGCCMYCTAGYGGYN	TF:M03895	false	0.0000013555697937912929	5.867878117125835	9447	48	23	62700	LHB,CDHR5,MUC2,NDUFB7,DRD4,P2RX2,HLA-C,IER2,CHAD,CDKN1C,PROP1,UTF1,PPP2R3B,LCN1,NRGN,SOCS1,CFD,POLR2I,TMEM187,CLIC3,FADD,JUNB,ITM2A
TF	Factor: Pax-5; motif: NGTCACGCWTSANTGMNY	TF:M04064	false	0.0000013644293275121635	5.865048954289695	10307	48	24	62700	CDHR5,MUC2,MAB21L2,NDUFB7,ACR,DRD4,IER2,CST1,CDKN1C,HSD17B1,UTF1,PPP2R3B,CFD,POLR2I,HCAR3,HLA-DQB1,TUBA1B,GPATCH4,CLIC3,FADD,JUNB,ITM2A,CCL21,RPS27
TF	Factor: AP-2beta; motif: NSCCYNRGGSN; match class: 1	TF:M11477_1	false	0.0000013644293275121635	5.865048954289695	7084	48	20	62700	LHB,CDHR5,NDUFB7,DRD4,IER2,CST1,RNF113A,CHAD,ORMDL2,CDKN1C,CES1,HSD17B1,PPP2R3B,NDUFA1,POLR2I,HLA-DQB1,TMEM187,CLIC3,FADD,JUNB
TF	Factor: RUNX3; motif: NRACCGCANWAACCRCAN	TF:M04110	false	0.0000013644293275121635	5.865048954289695	9456	48	23	62700	LHB,CDHR5,MUC2,ACR,DRD4,P2RX2,HLA-C,IER2,TMEM160,CHAD,CDKN1C,PROP1,UTF1,PPP2R3B,NRGN,POLR2I,TMEM187,CLIC3,FADD,JUNB,ITM2A,CCL21,RPS27
TF	Factor: c-Jun; motif: NATGACGTCAYN; match class: 1	TF:M11266_1	false	0.000001372039583154745	5.86263335911199	6366	48	19	62700	LHB,CDHR5,NDUFB7,ACR,CHAD,CXCR5,ORMDL2,HSD17B1,HCST,PPP2R3B,LCN1,KRT31,CFD,POLR2I,HCAR3,HLA-DQB1,TMEM187,CLIC3,RPS27
TF	Factor: BTEB3; motif: CCNNSCCNSCCCCKCCCCC; match class: 1	TF:M09826_1	false	0.000001372039583154745	5.86263335911199	7853	48	21	62700	LHB,CDHR5,MAB21L2,P2RX2,HLA-C,IER2,TMEM160,CHAD,NUP160,CDKN1C,UTF1,PPP2R3B,GNG3,NRGN,SOCS1,CFD,POLR2I,TMEM187,CLIC3,FADD,JUNB
TF	Factor: JunD; motif: NRTGACGTCATS	TF:M11270	false	0.000001372039583154745	5.86263335911199	9464	48	23	62700	LHB,CDHR5,NDUFB7,ACR,IER2,TMEM160,ORMDL2,CES1,HSD17B1,PROP1,HCST,PPP2R3B,LCN1,KRT31,GNG3,CFD,POLR2I,HCAR3,HLA-DQB1,TMEM187,CLIC3,FADD,RPS27
TF	Factor: E2F-4; motif: NNTTCCCGCCNN	TF:M04823	false	0.000001372039583154745	5.86263335911199	13053	48	27	62700	LHB,CDHR5,NDUFB7,DRD4,P2RX2,IER2,TMEM160,CHAD,CXCR5,NUP160,ORMDL2,CDKN1C,PROP1,UTF1,PPP2R3B,NRGN,SOCS1,CFD,POLR2I,TUBA1B,GPATCH4,TMEM187,CLIC3,JUNB,ITM2A,CCL21,RPS27
TF	Factor: AR; motif: GGTACANNRTGTTCT	TF:M00481	false	0.0000013866973380847673	5.858018318121536	5012	48	17	62700	P2RX2,CST1,CHAD,HSD17B1,PROP1,PPP2R3B,LCN1,KRT31,NRGN,SOCS1,POLR2I,HCAR3,TUBA1B,CLIC3,FADD,JUNB,CCL21
TF	Factor: PURBETA; motif: NCWGRGGCTGGGG	TF:M12726	false	0.0000013873331942925342	5.857819222369755	7861	48	21	62700	LHB,CDHR5,ACR,P2RX2,CST1,CHAD,CXCR5,ORMDL2,CDKN1C,HSD17B1,UTF1,PPP2R3B,LCN1,NRGN,SOCS1,CFD,POLR2I,HCAR3,GPATCH4,JUNB,CCL21
TF	Factor: XBP-1; motif: WNNGMCACGTC	TF:M01770	false	0.0000014003366044474756	5.853767558690957	11216	48	25	62700	CDHR5,NDUFB7,ACR,DRD4,P2RX2,HLA-C,IER2,RNF113A,CHAD,NUP160,ORMDL2,CDKN1C,HSD17B1,PPP2R3B,LCN1,NRGN,NDUFA1,SOCS1,CFD,POLR2I,TUBA1B,GPATCH4,TMEM187,JUNB,ITM2A
TF	Factor: p73; motif: NNRCAWGYCCARRCWTGYC	TF:M10025	false	0.0000014320460013723526	5.844043031035641	6388	48	19	62700	CDHR5,MUC2,NDUFB7,TMEM160,CST1,RNF113A,CDKN1C,HSD17B1,PROP1,HCST,NDUFA1,SOCS1,HLA-DQB1,GPATCH4,TMEM187,CLIC3,ITM2A,CCL21,RPS27
TF	Factor: RUNX2; motif: NRACCGCAAACCGCAN	TF:M04106	false	0.0000014677802189737681	5.833338969510369	14085	48	28	62700	LHB,MUC2,MAB21L2,ACR,DRD4,P2RX2,IER2,TMEM160,CST1,RNF113A,CHAD,CDKN1C,CES1,UTF1,HCST,PPP2R3B,LCN1,GNG3,NRGN,NDUFA1,CFD,POLR2I,TUBA1B,GPATCH4,TMEM187,FADD,JUNB,ITM2A
TF	Factor: NURR1:RXR-ALPHA; motif: NRGGTCRTTGACCYN	TF:M08957	false	0.0000015149620047716954	5.819598259125315	11268	48	25	62700	LHB,CDHR5,MUC2,NDUFB7,ACR,DRD4,HLA-C,TMEM160,CST1,CHAD,CXCR5,NUP160,ORMDL2,CES1,HSD17B1,PROP1,HCST,LCN1,NRGN,CFD,HCAR3,TUBA1B,CLIC3,JUNB,CCL21
TF	Factor: MAZ; motif: GGGMGGGGS	TF:M10432	false	0.0000015149620047716954	5.819598259125315	9527	48	23	62700	CDHR5,MAB21L2,P2RX2,IER2,TMEM160,CST1,CHAD,NUP160,ORMDL2,CDKN1C,UTF1,PPP2R3B,LCN1,GNG3,NRGN,SOCS1,CFD,POLR2I,TUBA1B,CLIC3,FADD,JUNB,CCL21
TF	Factor: Sp3; motif: ASMCTTGGGSRGGG	TF:M00665	false	0.0000015149620047716954	5.819598259125315	7908	48	21	62700	CDHR5,MUC2,NDUFB7,ACR,DRD4,TMEM160,CST1,CHAD,NUP160,ORMDL2,UTF1,HCST,PPP2R3B,LCN1,NRGN,SOCS1,CFD,TMEM187,CLIC3,JUNB,CCL21
TF	Factor: RNF96; motif: BCCCGCRGCC	TF:M01199	false	0.0000015298710072437256	5.81534518565555	8709	48	22	62700	LHB,CDHR5,DRD4,HLA-C,IER2,RNF113A,CHAD,NUP160,ORMDL2,CDKN1C,UTF1,PPP2R3B,GNG3,NRGN,NDUFA1,SOCS1,CFD,POLR2I,TUBA1B,TMEM187,FADD,JUNB
TF	Factor: CREB1; motif: NNNNSSGGCGCSSNNNNRTGACGTCAC; match class: 1	TF:M12591_1	false	0.0000015320622668506689	5.814723583528406	9536	48	23	62700	LHB,CDHR5,NDUFB7,ACR,IER2,TMEM160,RNF113A,NUP160,ORMDL2,CDKN1C,CES1,HSD17B1,HCST,PPP2R3B,LCN1,NDUFA1,CFD,HCAR3,HLA-DQB1,TMEM187,CLIC3,JUNB,RPS27
TF	Factor: MAZ; motif: GGGGAGGG	TF:M00649	false	0.0000015702127421880899	5.804041502686881	9550	48	23	62700	CDHR5,MUC2,MAB21L2,DRD4,P2RX2,HLA-C,IER2,TMEM160,NUP160,PROP1,UTF1,HCST,GNG3,NRGN,SOCS1,CFD,POLR2I,TUBA1B,CLIC3,FADD,JUNB,ITM2A,CCL21
TF	Factor: LF-A1; motif: GGGSTCWR; match class: 1	TF:M00646_1	false	0.0000015790796637907117	5.801595959496465	6437	48	19	62700	LHB,CDHR5,MUC2,NDUFB7,IER2,TMEM160,CST1,CHAD,NUP160,CDKN1C,PROP1,HCST,LCN1,NRGN,SOCS1,TUBA1B,CLIC3,JUNB,CCL21
TF	Factor: GEMIN3; motif: NCWGGRARRGRGNGNG	TF:M09727	false	0.0000016355096168543517	5.786346897864589	8747	48	22	62700	LHB,MUC2,MAB21L2,DRD4,TMEM160,CST1,NUP160,HSD17B1,PROP1,HCST,LCN1,KRT31,SOCS1,CFD,POLR2I,HLA-DQB1,TUBA1B,CLIC3,FADD,ITM2A,CCL21,RPS27
TF	Factor: isx; motif: NTCRTTAA	TF:M10956	false	0.0000017133343568092244	5.7661578762945425	9599	48	23	62700	MUC2,MAB21L2,NDUFB7,ACR,TMEM160,CST1,RNF113A,CHAD,CXCR5,NUP160,ORMDL2,CDKN1C,HSD17B1,LCN1,KRT31,NRGN,NDUFA1,HCAR3,TUBA1B,GPATCH4,TMEM187,FADD,ITM2A
TF	Factor: E2F-3:FOXO6; motif: NAATGACACGCGCCCMC; match class: 1	TF:M08209_1	false	0.0000017169094500893446	5.76525260895296	7976	48	21	62700	LHB,CDHR5,MAB21L2,NDUFB7,P2RX2,HLA-C,IER2,CHAD,CDKN1C,HSD17B1,UTF1,HCST,PPP2R3B,NRGN,SOCS1,CFD,POLR2I,TUBA1B,CLIC3,FADD,JUNB
TF	Factor: Smad2; motif: TGTCTGNCACCT	TF:M09656	false	0.000001726444109388579	5.762847476611963	6478	48	19	62700	CDHR5,MUC2,ACR,DRD4,P2RX2,HLA-C,IER2,CHAD,CXCR5,NUP160,HSD17B1,UTF1,PPP2R3B,LCN1,SOCS1,CFD,TUBA1B,CLIC3,ITM2A
TF	Factor: ERF:FOXO1A; motif: RTMAACAGGAARNS	TF:M08241	false	0.0000017443320845184503	5.758370830903143	7986	48	21	62700	MUC2,ACR,HLA-C,IER2,CST1,RNF113A,CHAD,CXCR5,NUP160,ORMDL2,CES1,UTF1,HCST,NDUFA1,CFD,HCAR3,TUBA1B,CLIC3,FADD,ITM2A,RPS27
TF	Factor: TFII-I; motif: NAGGAAGTGN; match class: 1	TF:M04636_1	false	0.000001748420623963464	5.7573540793153635	5784	48	18	62700	LHB,CDHR5,MUC2,MAB21L2,NDUFB7,ACR,DRD4,IER2,CST1,HSD17B1,UTF1,HCST,LCN1,KRT31,SOCS1,HCAR3,JUNB,ITM2A
TF	Factor: AR; motif: RGGWACAYNGTGTWCYN	TF:M04453	false	0.000001748420623963464	5.7573540793153635	7226	48	20	62700	P2RX2,HLA-C,CST1,CHAD,CXCR5,NUP160,HSD17B1,PROP1,PPP2R3B,LCN1,KRT31,NRGN,SOCS1,POLR2I,HLA-DQB1,TUBA1B,GPATCH4,CLIC3,FADD,JUNB
TF	Factor: AML1; motif: TGTGGT	TF:M00751	false	0.000001748420623963464	5.7573540793153635	12292	48	26	62700	LHB,CDHR5,MUC2,DRD4,P2RX2,RNF113A,CHAD,NUP160,ORMDL2,CES1,HCST,PPP2R3B,LCN1,KRT31,GNG3,NRGN,NDUFA1,SOCS1,CFD,HCAR3,HLA-DQB1,TUBA1B,GPATCH4,TMEM187,CCL21,RPS27
TF	Factor: AML1; motif: TGTGGT	TF:M02084	false	0.000001748420623963464	5.7573540793153635	12292	48	26	62700	LHB,CDHR5,MUC2,DRD4,P2RX2,RNF113A,CHAD,NUP160,ORMDL2,CES1,HCST,PPP2R3B,LCN1,KRT31,GNG3,NRGN,NDUFA1,SOCS1,CFD,HCAR3,HLA-DQB1,TUBA1B,GPATCH4,TMEM187,CCL21,RPS27
TF	Factor: AML1a; motif: TGTGGT	TF:M00271	false	0.000001748420623963464	5.7573540793153635	12292	48	26	62700	LHB,CDHR5,MUC2,DRD4,P2RX2,RNF113A,CHAD,NUP160,ORMDL2,CES1,HCST,PPP2R3B,LCN1,KRT31,GNG3,NRGN,NDUFA1,SOCS1,CFD,HCAR3,HLA-DQB1,TUBA1B,GPATCH4,TMEM187,CCL21,RPS27
TF	Factor: SP1; motif: GGCCCCGCCCCCN; match class: 1	TF:M12666_1	false	0.0000018214723651988974	5.73957741335024	4493	48	16	62700	LHB,CDHR5,P2RX2,HLA-C,IER2,TMEM160,CHAD,CDKN1C,CES1,UTF1,PPP2R3B,SOCS1,POLR2I,TUBA1B,TMEM187,CLIC3
TF	Factor: KROX; motif: CCCGCCCCCRCCCC	TF:M00982	false	0.0000018214723651988974	5.73957741335024	8018	48	21	62700	LHB,CDHR5,MAB21L2,DRD4,P2RX2,HLA-C,IER2,TMEM160,CHAD,NUP160,CDKN1C,UTF1,PPP2R3B,GNG3,NRGN,SOCS1,CFD,POLR2I,TMEM187,CLIC3,FADD
TF	Factor: Egr-1; motif: NMCRCCCMCNCNN	TF:M12139	false	0.0000018214723651988974	5.73957741335024	3889	48	15	62700	LHB,CDHR5,MAB21L2,P2RX2,IER2,CDKN1C,CES1,HSD17B1,UTF1,NRGN,CFD,CLIC3,FADD,JUNB,ITM2A
TF	Factor: ESE-1; motif: NWTRCGGAWGCN	TF:M11382	false	0.0000018214723651988974	5.73957741335024	10506	48	24	62700	MUC2,NDUFB7,ACR,IER2,TMEM160,RNF113A,CHAD,CES1,HSD17B1,PROP1,UTF1,HCST,PPP2R3B,KRT31,NRGN,NDUFA1,SOCS1,CFD,POLR2I,HLA-DQB1,TUBA1B,CLIC3,CCL21,RPS27
TF	Factor: PPARalpha:RXRalpha; motif: NNRGGTCATWGGGGTSANG	TF:M00518	false	0.0000018945664156859657	5.722490165548479	9670	48	23	62700	LHB,CDHR5,ACR,DRD4,P2RX2,HLA-C,IER2,CST1,RNF113A,CHAD,CDKN1C,HSD17B1,PROP1,UTF1,PPP2R3B,LCN1,NRGN,NDUFA1,POLR2I,TMEM187,CLIC3,FADD,CCL21
TF	Factor: Sp1; motif: GGGGCGGGGC	TF:M00931	false	0.0000019709510355429246	5.705324164790906	10555	48	24	62700	LHB,CDHR5,MAB21L2,NDUFB7,P2RX2,HLA-C,IER2,TMEM160,CHAD,NUP160,CDKN1C,CES1,HSD17B1,UTF1,PPP2R3B,GNG3,NRGN,SOCS1,CFD,POLR2I,TUBA1B,TMEM187,CLIC3,FADD
TF	Factor: E2F-3:FOXI1; motif: NGACACCGCGCCCAC; match class: 1	TF:M08208_1	false	0.0000020233047929192325	5.693938689689763	7299	48	20	62700	MUC2,NDUFB7,DRD4,P2RX2,HLA-C,IER2,TMEM160,RNF113A,ORMDL2,CDKN1C,UTF1,PPP2R3B,NDUFA1,SOCS1,CFD,POLR2I,TUBA1B,TMEM187,FADD,JUNB
TF	Factor: SMAD4; motif: GKSRKKCAGMCANCY	TF:M00733	false	0.000002052304650112562	5.687758170830091	8882	48	22	62700	MUC2,MAB21L2,NDUFB7,ACR,DRD4,HLA-C,IER2,CXCR5,ORMDL2,CDKN1C,HSD17B1,PROP1,PPP2R3B,LCN1,GNG3,NRGN,SOCS1,POLR2I,HLA-DQB1,CLIC3,CCL21,RPS27
TF	Factor: LKLF; motif: NGGGCGG	TF:M05499	false	0.000002067993277768708	5.684450877296036	8085	48	21	62700	LHB,CDHR5,NDUFB7,DRD4,P2RX2,HLA-C,IER2,RNF113A,CHAD,CDKN1C,CES1,UTF1,LCN1,NRGN,NDUFA1,SOCS1,CFD,POLR2I,TUBA1B,CLIC3,ITM2A
TF	Factor: KLF17; motif: NGGGCGG	TF:M05386	false	0.000002067993277768708	5.684450877296036	8085	48	21	62700	LHB,CDHR5,NDUFB7,DRD4,P2RX2,HLA-C,IER2,RNF113A,CHAD,CDKN1C,CES1,UTF1,LCN1,NRGN,NDUFA1,SOCS1,CFD,POLR2I,TUBA1B,CLIC3,ITM2A
TF	Factor: Pax-3; motif: TCGTCACRCTTHM	TF:M00360	false	0.0000021084156003640283	5.676043779059742	12421	48	26	62700	LHB,CDHR5,MAB21L2,NDUFB7,ACR,HLA-C,IER2,TMEM160,CXCR5,NUP160,ORMDL2,HSD17B1,PROP1,UTF1,HCST,NRGN,CFD,POLR2I,HCAR3,HLA-DQB1,TUBA1B,GPATCH4,TMEM187,FADD,CCL21,RPS27
TF	Factor: ZBP89; motif: CCCCKCCCCCNN	TF:M07397	false	0.0000021102660956610943	5.67566277854548	7325	48	20	62700	CDHR5,MUC2,MAB21L2,DRD4,HLA-C,IER2,CHAD,NUP160,CDKN1C,UTF1,GNG3,NRGN,SOCS1,CFD,POLR2I,TMEM187,CLIC3,FADD,JUNB,ITM2A
TF	Factor: TFAP2A; motif: NGCCYSAGGCN	TF:M04147	false	0.0000021102660956610943	5.67566277854548	5195	48	17	62700	LHB,NDUFB7,ACR,IER2,CST1,CHAD,ORMDL2,CES1,HSD17B1,PPP2R3B,POLR2I,HCAR3,HLA-DQB1,TMEM187,CLIC3,FADD,JUNB
TF	Factor: E2F-1:TBR2; motif: NGGTGNNANGGCGCNNTNNCRNNN	TF:M08523	false	0.00000212276858498753	5.673097348151903	12430	48	26	62700	LHB,CDHR5,NDUFB7,DRD4,IER2,TMEM160,RNF113A,ORMDL2,CDKN1C,CES1,UTF1,HCST,PPP2R3B,KRT31,NRGN,NDUFA1,SOCS1,CFD,POLR2I,TUBA1B,GPATCH4,TMEM187,FADD,JUNB,ITM2A,RPS27
TF	Factor: EGR1; motif: NNMCGCCCACGCNN	TF:M12508	false	0.000002124203994259531	5.672803778867804	6588	48	19	62700	LHB,CDHR5,MAB21L2,HLA-C,IER2,TMEM160,CHAD,CDKN1C,CES1,HSD17B1,UTF1,PPP2R3B,NRGN,CFD,TUBA1B,CLIC3,FADD,JUNB,ITM2A
TF	Factor: FLI1; motif: ACCGGAAATCCGGT	TF:M03989	false	0.000002124203994259531	5.672803778867804	10611	48	24	62700	LHB,MUC2,MAB21L2,NDUFB7,ACR,IER2,RNF113A,CHAD,CXCR5,NUP160,CDKN1C,CES1,UTF1,HCST,PPP2R3B,NDUFA1,CFD,HCAR3,HLA-DQB1,TUBA1B,GPATCH4,CLIC3,ITM2A,RPS27
TF	Factor: Hey1; motif: NGCRCGYGYN	TF:M11058	false	0.0000021631299945547437	5.66491738059725	13404	48	27	62700	LHB,NDUFB7,ACR,DRD4,P2RX2,HLA-C,IER2,TMEM160,CHAD,NUP160,ORMDL2,CDKN1C,HSD17B1,UTF1,PPP2R3B,LCN1,NRGN,SOCS1,CFD,POLR2I,HCAR3,TUBA1B,TMEM187,CLIC3,FADD,JUNB,ITM2A
TF	Factor: Sox-10; motif: CWTTGT	TF:M03138	false	0.0000021698063323392075	5.6635790276951985	13411	48	27	62700	LHB,NDUFB7,ACR,DRD4,P2RX2,HLA-C,TMEM160,CST1,RNF113A,CXCR5,NUP160,ORMDL2,CDKN1C,CES1,HSD17B1,GNG3,NDUFA1,SOCS1,CFD,HCAR3,HLA-DQB1,GPATCH4,TMEM187,FADD,JUNB,ITM2A,CCL21
TF	Factor: Cdx-2; motif: NRTCGTAANNNN; match class: 1	TF:M10849_1	false	0.0000021698063323392075	5.6635790276951985	4565	48	16	62700	CDHR5,MAB21L2,NDUFB7,HLA-C,TMEM160,NUP160,ORMDL2,CES1,HSD17B1,LCN1,GNG3,POLR2I,TUBA1B,GPATCH4,JUNB,RPS27
TF	Factor: TCF-1; motif: CTTTGW	TF:M03857	false	0.0000021698063323392075	5.6635790276951985	13411	48	27	62700	LHB,NDUFB7,ACR,DRD4,P2RX2,HLA-C,TMEM160,CST1,RNF113A,CXCR5,NUP160,ORMDL2,CDKN1C,CES1,HSD17B1,GNG3,NDUFA1,SOCS1,CFD,HCAR3,HLA-DQB1,GPATCH4,TMEM187,FADD,JUNB,ITM2A,CCL21
TF	Factor: GR; motif: RGNACANMNTGTNCY	TF:M09941	false	0.000002243010739793053	5.649168646960192	5905	48	18	62700	CDHR5,DRD4,P2RX2,HLA-C,CHAD,NUP160,CES1,HSD17B1,PROP1,PPP2R3B,LCN1,KRT31,SOCS1,POLR2I,HLA-DQB1,TUBA1B,CLIC3,CCL21
TF	Factor: SP1; motif: CCCCKCCCCC	TF:M02281	false	0.0000023547475718703174	5.628055642258923	6639	48	19	62700	CDHR5,MUC2,MAB21L2,DRD4,HLA-C,IER2,CHAD,NUP160,CDKN1C,UTF1,GNG3,NRGN,SOCS1,CFD,POLR2I,TMEM187,FADD,JUNB,ITM2A
TF	Factor: AP-2alpha; motif: NGCCTSAGGCN; match class: 1	TF:M11480_1	false	0.0000025146396410318096	5.599524242466726	5952	48	18	62700	LHB,NDUFB7,ACR,IER2,CST1,CHAD,ORMDL2,CES1,HSD17B1,PPP2R3B,NRGN,POLR2I,HCAR3,HLA-DQB1,TMEM187,CLIC3,FADD,JUNB
TF	Factor: GCMa:Erg; motif: ATGCGGGCGGAARKG; match class: 1	TF:M08487_1	false	0.000002534065887483312	5.596182097345858	9009	48	22	62700	LHB,CDHR5,MUC2,NDUFB7,DRD4,P2RX2,IER2,TMEM160,CHAD,NUP160,CDKN1C,UTF1,HCST,GNG3,SOCS1,CFD,POLR2I,TMEM187,CLIC3,FADD,JUNB,CCL21
TF	Factor: E2F-4; motif: NTTTCSCGCC; match class: 1	TF:M07380_1	false	0.00000258010462323477	5.58836268303976	8209	48	21	62700	LHB,NDUFB7,DRD4,P2RX2,IER2,RNF113A,CHAD,NUP160,ORMDL2,CDKN1C,UTF1,PPP2R3B,NRGN,NDUFA1,SOCS1,CFD,TUBA1B,GPATCH4,TMEM187,CLIC3,FADD
TF	Factor: PARP; motif: TTTCYN	TF:M02027	false	0.000002608422818061398	5.583622009309997	16613	48	30	62700	MAB21L2,NDUFB7,ACR,P2RX2,IER2,TMEM160,CST1,RNF113A,CXCR5,NUP160,PROP1,HCST,PPP2R3B,KRT31,NRGN,NDUFA1,SOCS1,CFD,POLR2I,HCAR3,HLA-DQB1,TUBA1B,GPATCH4,TMEM187,CLIC3,FADD,JUNB,ITM2A,CCL21,RPS27
TF	Factor: TEF-3:E2A; motif: NCAGSTGNGWATGYN	TF:M08438	false	0.000002636760966628127	5.57892923902708	5975	48	18	62700	MUC2,ACR,DRD4,P2RX2,CST1,RNF113A,CHAD,CXCR5,CES1,HSD17B1,PROP1,HCST,PPP2R3B,LCN1,GNG3,NDUFA1,SOCS1,CFD
TF	Factor: SP1; motif: RCCMCRCCCMC	TF:M03920	false	0.0000026911651138577985	5.570059655696857	7452	48	20	62700	LHB,ACR,P2RX2,HLA-C,IER2,TMEM160,CHAD,NUP160,CDKN1C,CES1,HSD17B1,UTF1,PPP2R3B,NRGN,SOCS1,CFD,POLR2I,TUBA1B,TMEM187,CLIC3
TF	Factor: E2F-1; motif: TTGGCGCGRAANNGNM	TF:M00938	false	0.0000028052318690675713	5.552031235907017	7472	48	20	62700	NDUFB7,DRD4,P2RX2,RNF113A,CHAD,ORMDL2,CDKN1C,CES1,UTF1,PPP2R3B,NRGN,NDUFA1,SOCS1,CFD,TUBA1B,GPATCH4,TMEM187,FADD,JUNB,ITM2A
TF	Factor: TEF-3:Fli-1; motif: ACCGGAAATGCC	TF:M08510	false	0.0000028727358087146573	5.54170431208432	7484	48	20	62700	LHB,MUC2,ACR,DRD4,HLA-C,RNF113A,NUP160,CDKN1C,HCST,PPP2R3B,GNG3,NRGN,HCAR3,HLA-DQB1,TUBA1B,GPATCH4,TMEM187,CLIC3,FADD,RPS27
TF	Factor: Sp1; motif: CCCCGCCCCN; match class: 1	TF:M00933_1	false	0.000002874900562707249	5.541377172127176	5326	48	17	62700	CDHR5,P2RX2,HLA-C,IER2,TMEM160,CHAD,NUP160,CDKN1C,UTF1,PPP2R3B,GNG3,NRGN,SOCS1,CFD,POLR2I,TMEM187,FADD
TF	Factor: ZNF436; motif: TCCTCCAGGAAGCCY; match class: 1	TF:M10477_1	false	0.0000029578565279987192	5.529022895453934	9098	48	22	62700	LHB,CDHR5,HLA-C,IER2,CST1,CHAD,CXCR5,ORMDL2,CDKN1C,HSD17B1,PROP1,UTF1,LCN1,KRT31,NRGN,SOCS1,CFD,POLR2I,TMEM187,FADD,ITM2A,CCL21
TF	Factor: ZXDL; motif: GSGSCNNGGGMRGCNCCGGGS	TF:M12722	false	0.000002981498705312204	5.525565374906499	10824	48	24	62700	LHB,CDHR5,MUC2,DRD4,P2RX2,RNF113A,CHAD,NUP160,CDKN1C,CES1,HSD17B1,UTF1,PPP2R3B,LCN1,KRT31,NRGN,NDUFA1,SOCS1,CFD,POLR2I,TUBA1B,TMEM187,FADD,JUNB
TF	Factor: CREB1; motif: NRRTGACGTMA	TF:M09887	false	0.0000030019101483609245	5.522602310978501	6035	48	18	62700	CDHR5,NDUFB7,IER2,RNF113A,CHAD,ORMDL2,HSD17B1,HCST,PPP2R3B,NRGN,NDUFA1,POLR2I,HLA-DQB1,GPATCH4,TMEM187,FADD,JUNB,RPS27
TF	Factor: ZBP99; motif: GCCCMTCCCCCR	TF:M12057	false	0.0000030019101483609245	5.522602310978501	5346	48	17	62700	MUC2,HLA-C,IER2,NUP160,CDKN1C,UTF1,HCST,PPP2R3B,GNG3,NRGN,CFD,POLR2I,TUBA1B,GPATCH4,FADD,JUNB,ITM2A
TF	Factor: SP8; motif: RCCACGCCCMCY	TF:M03923	false	0.000003042717925642186	5.516738306930439	2939	48	13	62700	LHB,MUC2,NDUFB7,DRD4,P2RX2,ORMDL2,CES1,PPP2R3B,NRGN,SOCS1,CFD,CLIC3,FADD
TF	Factor: Smad4; motif: TGTCTGN	TF:M01889	false	0.000003116961457229958	5.506268567956025	5362	48	17	62700	CDHR5,MUC2,MAB21L2,HLA-C,TMEM160,CDKN1C,UTF1,HCST,LCN1,KRT31,GNG3,NRGN,CFD,HLA-DQB1,TUBA1B,JUNB,RPS27
TF	Factor: T-bet; motif: NNGNRGGTGTGRN	TF:M10089	false	0.0000031448794802796956	5.5023959931606505	6057	48	18	62700	LHB,CDHR5,MUC2,NDUFB7,ACR,HLA-C,ORMDL2,CES1,HSD17B1,PROP1,HCST,GNG3,SOCS1,POLR2I,TUBA1B,CLIC3,FADD,ITM2A
TF	Factor: PEA3; motif: NNCAGGAARNN	TF:M09915	false	0.0000032716576293547377	5.485232150435229	12732	48	26	62700	LHB,MUC2,NDUFB7,ACR,P2RX2,HLA-C,IER2,CST1,CHAD,CXCR5,ORMDL2,HSD17B1,UTF1,HCST,LCN1,GNG3,CFD,POLR2I,HCAR3,HLA-DQB1,TUBA1B,CLIC3,JUNB,ITM2A,CCL21,RPS27
TF	Factor: DPF2; motif: NYCACYTCCYCNYYCY	TF:M09760	false	0.0000033021131308715402	5.4812080518268305	8347	48	21	62700	CDHR5,MUC2,MAB21L2,DRD4,IER2,TMEM160,CST1,RNF113A,CHAD,NUP160,PROP1,HCST,LCN1,GNG3,NDUFA1,SOCS1,POLR2I,TUBA1B,TMEM187,JUNB,ITM2A
TF	Factor: NF-1C; motif: NYTGGCNNYNNGCCARN	TF:M10002	false	0.000003390809109378838	5.469696658784857	6816	48	19	62700	CDHR5,MUC2,NDUFB7,ACR,P2RX2,IER2,CHAD,CXCR5,CDKN1C,CES1,PROP1,UTF1,GNG3,POLR2I,HCAR3,TUBA1B,TMEM187,CLIC3,CCL21
TF	Factor: Ikaros; motif: TGGGAGN	TF:M07260	false	0.0000033914608187992747	5.469613195929805	13729	48	27	62700	CDHR5,MUC2,MAB21L2,NDUFB7,ACR,DRD4,P2RX2,HLA-C,IER2,TMEM160,CST1,ORMDL2,HSD17B1,UTF1,HCST,PPP2R3B,LCN1,KRT31,CFD,POLR2I,GPATCH4,TMEM187,CLIC3,FADD,JUNB,ITM2A,RPS27
TF	Factor: NFE2L1; motif: NNNATGACTCAGCANW	TF:M12499	false	0.0000035197985850443926	5.453482187631673	10052	48	23	62700	LHB,CDHR5,MUC2,NDUFB7,ACR,IER2,TMEM160,CST1,CXCR5,NUP160,CES1,HSD17B1,UTF1,KRT31,GNG3,NRGN,CFD,HCAR3,HLA-DQB1,GPATCH4,FADD,ITM2A,CCL21
TF	Factor: TFAP2A; motif: NNNNGCCYSAGGGCA	TF:M07231	false	0.000003580187452943799	5.446094233789693	5421	48	17	62700	LHB,CDHR5,NDUFB7,ACR,DRD4,RNF113A,NUP160,CDKN1C,CES1,HSD17B1,LCN1,NDUFA1,SOCS1,TUBA1B,TMEM187,CLIC3,FADD
TF	Factor: PPARGAMMA; motif: NWNTRGGTYANN	TF:M08961	false	0.00000366637377967484	5.435763261639129	5431	48	17	62700	LHB,MUC2,P2RX2,RNF113A,ORMDL2,CES1,PROP1,HCST,LCN1,NDUFA1,POLR2I,HCAR3,HLA-DQB1,TUBA1B,CLIC3,JUNB,ITM2A
TF	Factor: IRF-4; motif: GAAARTA	TF:M01883	false	0.000003705898952787008	5.43110642658358	8411	48	21	62700	MAB21L2,ACR,DRD4,HLA-C,TMEM160,CST1,CXCR5,ORMDL2,CDKN1C,CES1,HSD17B1,PROP1,UTF1,KRT31,GNG3,NRGN,HLA-DQB1,TUBA1B,ITM2A,CCL21,RPS27
TF	Factor: ATF4; motif: CVTGACGYMABG	TF:M00514	false	0.0000037158625103047235	5.4299403636021415	5439	48	17	62700	CDHR5,NDUFB7,IER2,TMEM160,CST1,CXCR5,NUP160,ORMDL2,HSD17B1,HCST,PPP2R3B,LCN1,CFD,TUBA1B,GPATCH4,TMEM187,RPS27
TF	Factor: ETV4; motif: NCAGGAAGNN	TF:M12556	false	0.0000037158625103047235	5.4299403636021415	10970	48	24	62700	LHB,MUC2,NDUFB7,ACR,P2RX2,HLA-C,IER2,CST1,CHAD,CXCR5,ORMDL2,HSD17B1,UTF1,HCST,LCN1,GNG3,CFD,POLR2I,HCAR3,TUBA1B,CLIC3,JUNB,ITM2A,CCL21
TF	Factor: FXR:RXR-alpha; motif: CAAGGTSAWTAACC	TF:M00631	false	0.0000038011327548639795	5.420086962362678	3562	48	14	62700	MUC2,P2RX2,HLA-C,CST1,RNF113A,CHAD,ORMDL2,PROP1,HCST,NRGN,NDUFA1,HLA-DQB1,TUBA1B,CLIC3
TF	Factor: TIEG1; motif: NCCCNSNCCCCGCCCCC; match class: 1	TF:M12351_1	false	0.000003812838252801501	5.418751617859224	8430	48	21	62700	LHB,CDHR5,MUC2,DRD4,P2RX2,HLA-C,IER2,CHAD,NUP160,CDKN1C,UTF1,PPP2R3B,GNG3,NRGN,SOCS1,CFD,POLR2I,TMEM187,CLIC3,FADD,ITM2A
TF	Factor: KLF15; motif: NCCMCGCCCMCN; match class: 1	TF:M12158_1	false	0.0000038895434508888675	5.410101372554999	6157	48	18	62700	LHB,CDHR5,MAB21L2,DRD4,IER2,TMEM160,CHAD,NUP160,CDKN1C,UTF1,PPP2R3B,GNG3,NRGN,SOCS1,CFD,POLR2I,TMEM187,CLIC3
TF	Factor: RELB; motif: NNATTCCCCNN	TF:M09784	false	0.000003979165804528518	5.400207964223411	5469	48	17	62700	LHB,MUC2,MAB21L2,NDUFB7,DRD4,P2RX2,HLA-C,IER2,RNF113A,CHAD,NUP160,CES1,HSD17B1,PROP1,NRGN,NDUFA1,CCL21
TF	Factor: AP-4; motif: VDCAGCTGNN	TF:M00175	false	0.000004009822018915099	5.3968749036687145	2503	48	12	62700	LHB,CDHR5,MUC2,DRD4,HLA-C,CST1,CES1,LCN1,GNG3,TUBA1B,CLIC3,ITM2A
TF	Factor: Elk-1; motif: NNCCGGAAGTN	TF:M11435	false	0.000004009823652515184	5.39687472673733	11937	48	25	62700	LHB,MUC2,NDUFB7,ACR,IER2,TMEM160,RNF113A,CHAD,NUP160,CES1,PROP1,UTF1,HCST,NRGN,NDUFA1,SOCS1,CFD,POLR2I,HCAR3,TUBA1B,GPATCH4,CLIC3,JUNB,CCL21,RPS27
TF	Factor: Tbx5; motif: TNAGGTGTKV; match class: 1	TF:M01020_1	false	0.00000402395808430247	5.395346551771948	4179	48	15	62700	CDHR5,NDUFB7,ACR,NUP160,ORMDL2,CES1,PROP1,HCST,LCN1,CFD,POLR2I,HCAR3,GPATCH4,CLIC3,ITM2A
TF	Factor: PUR1; motif: GGGNCAGNN	TF:M01721	false	0.000004028724690158835	5.394832409859102	9289	48	22	62700	LHB,CDHR5,MUC2,DRD4,P2RX2,HLA-C,IER2,CST1,RNF113A,NUP160,CDKN1C,HSD17B1,PROP1,UTF1,PPP2R3B,LCN1,NDUFA1,SOCS1,POLR2I,TUBA1B,CLIC3,FADD
TF	Factor: YB-1; motif: NNNNCCAATNN	TF:M03862	false	0.00000410418376360186	5.386773202055218	9300	48	22	62700	LHB,CDHR5,MAB21L2,ACR,HLA-C,TMEM160,CHAD,NUP160,ORMDL2,CDKN1C,CES1,HSD17B1,PROP1,HCST,KRT31,NRGN,SOCS1,CFD,POLR2I,HLA-DQB1,GPATCH4,JUNB
TF	Factor: Fli-1:Max; motif: NCCGGAAACACGTGN	TF:M08289	false	0.000004115614618484309	5.385565298851677	10158	48	23	62700	CDHR5,MUC2,NDUFB7,DRD4,IER2,RNF113A,CHAD,CXCR5,HSD17B1,PROP1,UTF1,HCST,PPP2R3B,GNG3,NRGN,NDUFA1,SOCS1,POLR2I,HCAR3,GPATCH4,JUNB,ITM2A,RPS27
TF	Factor: CREB,; motif: NTGACGTNA	TF:M00981	false	0.000004166201031598847	5.380259777881402	8485	48	21	62700	CDHR5,NDUFB7,IER2,TMEM160,RNF113A,CHAD,ORMDL2,HSD17B1,HCST,PPP2R3B,LCN1,NRGN,NDUFA1,CFD,POLR2I,HLA-DQB1,TMEM187,FADD,JUNB,ITM2A,RPS27
TF	Factor: ER-alpha; motif: NAGGTCACSGYGACCTN	TF:M11844	false	0.000004206562617402657	5.376072641946269	5498	48	17	62700	LHB,CDHR5,ACR,P2RX2,HLA-C,IER2,CHAD,ORMDL2,HSD17B1,PROP1,UTF1,HCST,LCN1,TUBA1B,CLIC3,JUNB,ITM2A
TF	Factor: HSF4; motif: CTGCMRN; match class: 1	TF:M07322_1	false	0.0000042617904073320226	5.370407912476672	11984	48	25	62700	LHB,CDHR5,MUC2,NDUFB7,ACR,P2RX2,TMEM160,CST1,CHAD,CDKN1C,HSD17B1,HCST,PPP2R3B,LCN1,GNG3,NRGN,SOCS1,CFD,POLR2I,HCAR3,CLIC3,FADD,JUNB,ITM2A,CCL21
TF	Factor: E2F-7; motif: GRGGCGGGAANNN	TF:M09896	false	0.000004358410813370227	5.360671836602136	10195	48	23	62700	LHB,CDHR5,NDUFB7,DRD4,P2RX2,IER2,TMEM160,CHAD,CXCR5,NUP160,ORMDL2,CDKN1C,PROP1,UTF1,PPP2R3B,SOCS1,CFD,TUBA1B,TMEM187,CLIC3,FADD,ITM2A,CCL21
TF	Factor: myogenin; motif: CRSCTGTTBNNTTTGGCACGSNGCCARCH	TF:M00056	false	0.000004482007406692373	5.348527430111763	11101	48	24	62700	LHB,CDHR5,MUC2,NDUFB7,DRD4,P2RX2,HLA-C,CST1,ORMDL2,CDKN1C,CES1,PROP1,UTF1,SOCS1,CFD,POLR2I,HCAR3,HLA-DQB1,GPATCH4,TMEM187,CLIC3,JUNB,ITM2A,CCL21
TF	Factor: Sp1; motif: NNGGGGCGGGGNN; match class: 1	TF:M00932_1	false	0.000004482007406692373	5.348527430111763	6229	48	18	62700	CDHR5,P2RX2,HLA-C,IER2,TMEM160,CHAD,NUP160,CDKN1C,UTF1,PPP2R3B,GNG3,NRGN,SOCS1,POLR2I,TUBA1B,TMEM187,CLIC3,FADD
TF	Factor: SP2; motif: GGGCGGGAC	TF:M01783	false	0.000004502732692394793	5.346523834441404	9359	48	22	62700	LHB,CDHR5,NDUFB7,DRD4,P2RX2,HLA-C,IER2,TMEM160,CHAD,NUP160,CDKN1C,CES1,HSD17B1,UTF1,PPP2R3B,KRT31,SOCS1,POLR2I,TUBA1B,TMEM187,CLIC3,JUNB
TF	Factor: ELF3; motif: WACCCGGAAGTAN	TF:M03967	false	0.0000045160411676404895	5.345242107757343	7738	48	20	62700	LHB,MUC2,NDUFB7,ACR,IER2,CST1,RNF113A,CHAD,NUP160,ORMDL2,CES1,HCST,NDUFA1,CFD,POLR2I,HCAR3,CLIC3,JUNB,CCL21,RPS27
TF	Factor: SP1; motif: GGGGYGGGGNS; match class: 1	TF:M01303_1	false	0.0000045160411676404895	5.345242107757343	3627	48	14	62700	CDHR5,P2RX2,HLA-C,TMEM160,CHAD,NUP160,CDKN1C,HSD17B1,UTF1,PPP2R3B,SOCS1,POLR2I,TMEM187,CLIC3
TF	Factor: PPARalpha:RXRalpha; motif: NNRGGTCATWGGGGTSANG; match class: 1	TF:M00518_1	false	0.0000045160411676404895	5.345242107757343	3063	48	13	62700	LHB,ACR,DRD4,P2RX2,IER2,CST1,RNF113A,NRGN,NDUFA1,POLR2I,CLIC3,FADD,CCL21
TF	Factor: LRF; motif: GGGGKYNNB	TF:M01100	false	0.0000045582324290066116	5.341203533464249	7744	48	20	62700	CDHR5,MUC2,ACR,DRD4,P2RX2,IER2,TMEM160,CHAD,CDKN1C,HSD17B1,PROP1,UTF1,PPP2R3B,GNG3,NRGN,SOCS1,TUBA1B,FADD,JUNB,CCL21
TF	Factor: Sp3; motif: GGGGCGGGGSNN	TF:M07615	false	0.000004631449516588432	5.334283065454029	6985	48	19	62700	CDHR5,MAB21L2,P2RX2,HLA-C,IER2,TMEM160,CHAD,NUP160,CDKN1C,HSD17B1,UTF1,PPP2R3B,GNG3,SOCS1,CFD,POLR2I,TUBA1B,TMEM187,FADD
TF	Factor: ZNF532; motif: NGGRGCTGGG	TF:M12732	false	0.000004697236923765358	5.328157533900436	9389	48	22	62700	CDHR5,MUC2,P2RX2,HLA-C,IER2,CST1,CHAD,ORMDL2,CDKN1C,CES1,HSD17B1,UTF1,PPP2R3B,LCN1,NRGN,SOCS1,CFD,POLR2I,TUBA1B,CLIC3,JUNB,CCL21
TF	Factor: ZNF432; motif: NCAGNRCCNSRGRCAGC	TF:M12704	false	0.000004703929265188686	5.327539217537616	10252	48	23	62700	LHB,CDHR5,MUC2,DRD4,HLA-C,IER2,RNF113A,CHAD,CDKN1C,HSD17B1,UTF1,PPP2R3B,LCN1,NDUFA1,SOCS1,CFD,POLR2I,TUBA1B,TMEM187,FADD,JUNB,ITM2A,CCL21
TF	Factor: GR; motif: RGNACANKNTGTNCY; match class: 1	TF:M09625_1	false	0.000004703929265188686	5.327539217537616	4244	48	15	62700	DRD4,P2RX2,HLA-C,CHAD,NUP160,HSD17B1,PROP1,PPP2R3B,LCN1,NRGN,SOCS1,POLR2I,HLA-DQB1,TUBA1B,CLIC3
TF	Factor: HOXA3; motif: NNNNRNTAATTARY	TF:M01337	false	0.000004736313623636578	5.324559547732533	16049	48	29	62700	LHB,MUC2,MAB21L2,NDUFB7,ACR,P2RX2,IER2,TMEM160,CST1,RNF113A,CXCR5,NUP160,ORMDL2,CES1,PROP1,UTF1,HCST,PPP2R3B,KRT31,GNG3,NDUFA1,POLR2I,HCAR3,HLA-DQB1,TUBA1B,GPATCH4,FADD,CCL21,RPS27
TF	Factor: WT1; motif: SMCNCCNSC	TF:M01118	false	0.00000478563373976086	5.320060542431214	7005	48	19	62700	MUC2,MAB21L2,DRD4,P2RX2,IER2,CHAD,NUP160,HSD17B1,PROP1,UTF1,HCST,GNG3,NRGN,SOCS1,CFD,POLR2I,FADD,JUNB,ITM2A
TF	Factor: Erg; motif: NACCGGATATCCGGTN	TF:M11391	false	0.000004798093073458945	5.318931331837637	10267	48	23	62700	LHB,MUC2,MAB21L2,DRD4,HLA-C,IER2,CHAD,NUP160,CDKN1C,CES1,UTF1,HCST,PPP2R3B,GNG3,HCAR3,HLA-DQB1,TUBA1B,GPATCH4,CLIC3,FADD,ITM2A,CCL21,RPS27
TF	Factor: sin3A; motif: TGTCCNNGGTGCTG; match class: 1	TF:M04756_1	false	0.000004988264601785215	5.302050517493547	7796	48	20	62700	LHB,CDHR5,MUC2,ACR,DRD4,P2RX2,HLA-C,CHAD,CDKN1C,HSD17B1,UTF1,HCST,LCN1,HLA-DQB1,TUBA1B,TMEM187,CLIC3,FADD,JUNB,ITM2A
TF	Factor: HOXA10; motif: NGTCGTAAAAN	TF:M10795	false	0.000004990251932935267	5.30187752846044	7027	48	19	62700	CDHR5,ACR,TMEM160,RNF113A,CHAD,NUP160,CDKN1C,KRT31,GNG3,NDUFA1,POLR2I,HCAR3,HLA-DQB1,TUBA1B,GPATCH4,TMEM187,FADD,CCL21,RPS27
TF	Factor: SATB1; motif: NTTTAT	TF:M03564	false	0.000005018087900887745	5.299461735501251	16098	48	29	62700	MAB21L2,NDUFB7,ACR,P2RX2,IER2,TMEM160,CST1,RNF113A,CXCR5,NUP160,ORMDL2,CES1,HSD17B1,HCST,PPP2R3B,LCN1,KRT31,GNG3,NRGN,NDUFA1,CFD,HCAR3,HLA-DQB1,TUBA1B,GPATCH4,FADD,ITM2A,CCL21,RPS27
TF	Factor: NKX2B; motif: CACTTNA	TF:M02109	false	0.000005069541364867975	5.295031328973701	10303	48	23	62700	LHB,MAB21L2,NDUFB7,IER2,TMEM160,RNF113A,CHAD,NUP160,ORMDL2,PROP1,HCST,PPP2R3B,LCN1,KRT31,GNG3,NRGN,NDUFA1,CFD,POLR2I,HCAR3,HLA-DQB1,GPATCH4,FADD
TF	Factor: ZNF148; motif: NNCCCCTCCCCC	TF:M12464	false	0.000005100246919963846	5.29240879774875	7040	48	19	62700	MUC2,MAB21L2,DRD4,P2RX2,IER2,CHAD,NUP160,HSD17B1,UTF1,GNG3,NRGN,SOCS1,CFD,POLR2I,TUBA1B,CLIC3,FADD,JUNB,ITM2A
TF	Factor: AP-2alpha; motif: NGCCTSAGGCN	TF:M11480	false	0.000005109205180538531	5.291646656138172	6302	48	18	62700	LHB,NDUFB7,ACR,IER2,CST1,CHAD,ORMDL2,CES1,HSD17B1,PPP2R3B,NRGN,POLR2I,HCAR3,HLA-DQB1,TMEM187,CLIC3,FADD,JUNB
TF	Factor: SP1; motif: RCCMCRCCCMC; match class: 1	TF:M03920_1	false	0.00000512639763935554	5.290187709919215	3108	48	13	62700	LHB,P2RX2,HLA-C,IER2,CHAD,NUP160,CDKN1C,UTF1,PPP2R3B,NRGN,SOCS1,POLR2I,TMEM187
TF	Factor: PMX1; motif: TAATHA	TF:M03560	false	0.000005147990037601751	5.288362302214188	14067	48	27	62700	CDHR5,MUC2,MAB21L2,NDUFB7,P2RX2,HLA-C,IER2,CST1,CXCR5,ORMDL2,CES1,PROP1,UTF1,HCST,PPP2R3B,KRT31,GNG3,POLR2I,HCAR3,HLA-DQB1,TUBA1B,GPATCH4,TMEM187,FADD,ITM2A,CCL21,RPS27
TF	Factor: FOXO1A:Net; motif: RWMAACAGGAAGTN	TF:M08302	false	0.0000051741432813942675	5.286161549052544	9458	48	22	62700	MUC2,NDUFB7,ACR,HLA-C,IER2,TMEM160,CST1,RNF113A,CXCR5,ORMDL2,CES1,HCST,PPP2R3B,KRT31,NDUFA1,CFD,POLR2I,HCAR3,TUBA1B,CLIC3,JUNB,ITM2A
TF	Factor: CREB1; motif: NRTGAYGCGTN	TF:M11218	false	0.000005202285643481341	5.283805805546152	8629	48	21	62700	LHB,NDUFB7,ACR,DRD4,HLA-C,IER2,RNF113A,CHAD,CXCR5,ORMDL2,CES1,HSD17B1,PPP2R3B,GNG3,NDUFA1,SOCS1,POLR2I,TMEM187,FADD,JUNB,RPS27
TF	Factor: YB-1; motif: CCAMTCNGMR	TF:M03805	false	0.000005337183188598891	5.272687890613633	10341	48	23	62700	CDHR5,MUC2,MAB21L2,ACR,HLA-C,TMEM160,ORMDL2,CDKN1C,CES1,HSD17B1,PROP1,PPP2R3B,LCN1,KRT31,NRGN,SOCS1,CFD,POLR2I,HCAR3,HLA-DQB1,TUBA1B,JUNB,ITM2A
TF	Factor: STAT3; motif: NNTTCCRGGAANNNNN	TF:M01595	false	0.00000546332613771959	5.262542873147467	7852	48	20	62700	LHB,CDHR5,NDUFB7,ACR,TMEM160,CST1,RNF113A,CHAD,CXCR5,NUP160,ORMDL2,HSD17B1,PROP1,NDUFA1,SOCS1,POLR2I,TUBA1B,GPATCH4,TMEM187,ITM2A
TF	Factor: VDR; motif: NRGGTCANNGRGKTCA	TF:M10106	false	0.000005517258423139665	5.258276673625168	7084	48	19	62700	LHB,P2RX2,HLA-C,IER2,CST1,CDKN1C,CES1,HSD17B1,PROP1,HCST,LCN1,NRGN,POLR2I,HLA-DQB1,FADD,JUNB,ITM2A,CCL21,RPS27
TF	Factor: NF1C; motif: WGCCARR; match class: 1	TF:M09763_1	false	0.000005562510417227128	5.254729162682469	4314	48	15	62700	LHB,CDHR5,ACR,TMEM160,CST1,RNF113A,CHAD,CDKN1C,PPP2R3B,GNG3,NRGN,NDUFA1,CLIC3,FADD,CCL21
TF	Factor: JunD; motif: NRTGACGCAYN	TF:M11271	false	0.000005614038679895701	5.250724599466561	7094	48	19	62700	LHB,ACR,HLA-C,IER2,TMEM160,NUP160,ORMDL2,PROP1,PPP2R3B,KRT31,NRGN,POLR2I,HLA-DQB1,TUBA1B,TMEM187,CLIC3,JUNB,ITM2A,RPS27
TF	Factor: GKLF; motif: WGGGYGKGGC	TF:M09971	false	0.0000057318740233991385	5.241703363205577	5649	48	17	62700	LHB,CDHR5,MUC2,NDUFB7,IER2,TMEM160,CST1,CHAD,NUP160,CDKN1C,CES1,GNG3,NRGN,SOCS1,POLR2I,TUBA1B,CLIC3
TF	Factor: TORC2; motif: TGGGCTKKD	TF:M07341	false	0.000005767585371713035	5.239005968338819	4974	48	16	62700	LHB,CDHR5,NDUFB7,DRD4,P2RX2,IER2,CST1,CDKN1C,PROP1,LCN1,KRT31,CFD,HCAR3,HLA-DQB1,CLIC3,CCL21
TF	Factor: GABP-alpha; motif: CTTCCK	TF:M01660	false	0.000005767585371713035	5.239005968338819	11290	48	24	62700	LHB,MUC2,NDUFB7,ACR,IER2,TMEM160,RNF113A,CHAD,NUP160,CES1,PROP1,UTF1,HCST,NRGN,NDUFA1,SOCS1,CFD,POLR2I,HCAR3,TUBA1B,CLIC3,JUNB,CCL21,RPS27
TF	Factor: C/EBPgamma:Elf-1; motif: TKRCGHAATWSCGGAAGT	TF:M08676	false	0.0000057997026924146994	5.236594268911745	8695	48	21	62700	LHB,ACR,CST1,RNF113A,CXCR5,NUP160,ORMDL2,PROP1,UTF1,HCST,KRT31,NDUFA1,SOCS1,CFD,POLR2I,HCAR3,HLA-DQB1,TUBA1B,TMEM187,ITM2A,RPS27
TF	Factor: AP-2gamma; motif: NSCCYNRGGSN	TF:M11481	false	0.0000058472881507048656	5.23304550387478	4981	48	16	62700	LHB,CDHR5,ACR,DRD4,CST1,RNF113A,CHAD,ORMDL2,CDKN1C,CES1,HSD17B1,PPP2R3B,LCN1,NDUFA1,CLIC3,FADD
TF	Factor: BTEB2; motif: NCCACRCCCN	TF:M12165	false	0.000005884261704949235	5.230308020090016	4985	48	16	62700	NDUFB7,DRD4,P2RX2,IER2,TMEM160,RNF113A,ORMDL2,CES1,PROP1,GNG3,NRGN,NDUFA1,SOCS1,CFD,HCAR3,FADD
TF	Factor: Six-2; motif: NCGTATCRYN	TF:M11033	false	0.000005884261704949235	5.230308020090016	8705	48	21	62700	MUC2,MAB21L2,IER2,TMEM160,CST1,RNF113A,CHAD,NUP160,UTF1,HCST,PPP2R3B,LCN1,GNG3,NRGN,NDUFA1,HLA-DQB1,TUBA1B,GPATCH4,FADD,JUNB,RPS27
TF	Factor: CTCF; motif: NNNNANASYGCCMYCTAGTGG	TF:M04689	false	0.000006021068168006079	5.220326455865217	5675	48	17	62700	LHB,CDHR5,MUC2,NDUFB7,DRD4,CDKN1C,CES1,UTF1,LCN1,NRGN,SOCS1,POLR2I,HCAR3,GPATCH4,TMEM187,FADD,CCL21
TF	Factor: STAT3; motif: NTTCCYGGAAN	TF:M09664	false	0.000006052712101495514	5.2180499829031435	5678	48	17	62700	LHB,CDHR5,NDUFB7,ACR,TMEM160,CST1,RNF113A,CHAD,CXCR5,ORMDL2,HSD17B1,PROP1,NDUFA1,SOCS1,POLR2I,TUBA1B,GPATCH4
TF	Factor: pax-6; motif: NYACGCNTSRNYGCNYN; match class: 1	TF:M11883_1	false	0.000006178459908282989	5.209119767093908	7926	48	20	62700	DRD4,IER2,TMEM160,RNF113A,CDKN1C,UTF1,PPP2R3B,NRGN,NDUFA1,SOCS1,CFD,TUBA1B,GPATCH4,TMEM187,CLIC3,FADD,JUNB,ITM2A,CCL21,RPS27
TF	Factor: Elf-1; motif: NANCCGGAAGTN	TF:M11449	false	0.0000063264172294116	5.198842169603998	4367	48	15	62700	LHB,MUC2,NDUFB7,ACR,IER2,CST1,RNF113A,CHAD,NUP160,ORMDL2,UTF1,HCST,NDUFA1,HCAR3,RPS27
TF	Factor: Thap1; motif: SCGCCATSTTKGNTNMGGGCARNN	TF:M04723	false	0.000006328341103779734	5.1987101199818095	12286	48	25	62700	CDHR5,MUC2,P2RX2,HLA-C,IER2,TMEM160,CST1,RNF113A,CHAD,ORMDL2,CES1,HCST,PPP2R3B,LCN1,GNG3,NDUFA1,SOCS1,HCAR3,HLA-DQB1,GPATCH4,TMEM187,CLIC3,ITM2A,CCL21,RPS27
TF	Factor: CREM; motif: TGACGTCASYN	TF:M01820	false	0.00000632994706208951	5.198599922010851	6415	48	18	62700	CDHR5,MAB21L2,NDUFB7,IER2,RNF113A,CXCR5,NUP160,ORMDL2,HSD17B1,HCST,PPP2R3B,LCN1,NDUFA1,HLA-DQB1,TMEM187,JUNB,CCL21,RPS27
TF	Factor: MZF-1; motif: TGGGGAR; match class: 1	TF:M01733_1	false	0.00000633088978971625	5.198535246758847	5018	48	16	62700	MUC2,NDUFB7,HLA-C,IER2,HSD17B1,PROP1,UTF1,KRT31,GNG3,NRGN,SOCS1,POLR2I,CLIC3,JUNB,ITM2A,CCL21
TF	Factor: Sp1; motif: GGGGCGGGGC	TF:M07063	false	0.0000063928596391266865	5.194304830779954	6422	48	18	62700	CDHR5,MAB21L2,P2RX2,HLA-C,IER2,TMEM160,CHAD,NUP160,CDKN1C,HSD17B1,UTF1,PPP2R3B,GNG3,SOCS1,CFD,POLR2I,TUBA1B,TMEM187
TF	Factor: P50; motif: GGRRANTCCCNN	TF:M03557	false	0.0000063928596391266865	5.194304830779954	5024	48	16	62700	CDHR5,MAB21L2,NDUFB7,DRD4,P2RX2,HLA-C,CST1,CHAD,CXCR5,NUP160,UTF1,HCST,LCN1,KRT31,CFD,HCAR3
TF	Factor: ATF-1; motif: NNRTGACGYMA	TF:M09866	false	0.0000063928596391266865	5.194304830779954	3185	48	13	62700	CDHR5,NDUFB7,IER2,RNF113A,ORMDL2,HSD17B1,HCST,PPP2R3B,NDUFA1,HLA-DQB1,TMEM187,FADD,JUNB
TF	Factor: HDAC1; motif: KGCARGGTC; match class: 1	TF:M07041_1	false	0.000006406897084233087	5.193352252144966	6425	48	18	62700	LHB,CDHR5,MUC2,ACR,DRD4,P2RX2,IER2,CST1,NUP160,HSD17B1,PPP2R3B,LCN1,KRT31,GNG3,SOCS1,POLR2I,CLIC3,CCL21
TF	Factor: Sp2; motif: GYCCCGCCYCYNNNN	TF:M07129	false	0.000006511953196071994	5.186288729550168	6433	48	18	62700	LHB,CDHR5,MAB21L2,DRD4,P2RX2,HLA-C,IER2,CHAD,NUP160,CDKN1C,UTF1,PPP2R3B,GNG3,SOCS1,CFD,POLR2I,TUBA1B,TMEM187
TF	Factor: LRH-1; motif: TCAAGGTCRYGACCTTGR; match class: 1	TF:M11828_1	false	0.000006557810308272457	5.183241149920697	7966	48	20	62700	LHB,CDHR5,MUC2,NDUFB7,ACR,DRD4,IER2,CST1,CHAD,CXCR5,HCST,LCN1,KRT31,CFD,HCAR3,TUBA1B,TMEM187,CLIC3,JUNB,CCL21
TF	Factor: NF1B; motif: CYTGGCNYNCWGCCAN	TF:M09762	false	0.000006590704122327398	5.181068184782954	5723	48	17	62700	MUC2,IER2,TMEM160,CST1,CHAD,CXCR5,ORMDL2,CES1,HSD17B1,UTF1,PPP2R3B,LCN1,GNG3,NRGN,TUBA1B,TMEM187,CLIC3
TF	Factor: TFAP2C; motif: NGCCTNAGGCN	TF:M04154	false	0.000006642355906614717	5.177677858015294	3777	48	14	62700	LHB,NDUFB7,IER2,CST1,CHAD,ORMDL2,CES1,HSD17B1,PPP2R3B,POLR2I,HLA-DQB1,CLIC3,FADD,JUNB
TF	Factor: c-Ets-2; motif: CTTCCTG	TF:M01207	false	0.000006749259699755694	5.170743860641999	10510	48	23	62700	LHB,MUC2,NDUFB7,ACR,P2RX2,HLA-C,IER2,CST1,CHAD,CXCR5,ORMDL2,HSD17B1,UTF1,HCST,LCN1,GNG3,CFD,POLR2I,HCAR3,CLIC3,JUNB,ITM2A,CCL21
TF	Factor: Elk-1; motif: CTTCCKG	TF:M07252	false	0.000006749259699755694	5.170743860641999	10510	48	23	62700	LHB,MUC2,NDUFB7,ACR,P2RX2,HLA-C,IER2,CST1,CHAD,CXCR5,ORMDL2,HSD17B1,UTF1,HCST,LCN1,GNG3,CFD,POLR2I,HCAR3,CLIC3,JUNB,ITM2A,CCL21
TF	Factor: PATZ; motif: GGGGNGGGGGMKGGRRNGGNRN; match class: 1	TF:M10026_1	false	0.000006912692021400022	5.160352791647294	5060	48	16	62700	CDHR5,P2RX2,IER2,CST1,CHAD,NUP160,CDKN1C,UTF1,PPP2R3B,NRGN,SOCS1,CFD,POLR2I,TUBA1B,TMEM187,FADD
TF	Factor: Erm:E2A; motif: CASGTGNNNCGGAAGNN	TF:M08571	false	0.000006953297750690867	5.157809173071837	11432	48	24	62700	LHB,MUC2,NDUFB7,ACR,DRD4,P2RX2,HLA-C,IER2,CHAD,CXCR5,CDKN1C,CES1,PROP1,UTF1,HCST,LCN1,KRT31,SOCS1,CFD,POLR2I,FADD,JUNB,ITM2A,RPS27
TF	Factor: ELF1; motif: NNNASCCGGAAGTGGNNNN	TF:M12600	false	0.000007072309012599039	5.150438771816437	8824	48	21	62700	LHB,MUC2,NDUFB7,ACR,IER2,TMEM160,RNF113A,NUP160,CES1,UTF1,HCST,NRGN,NDUFA1,SOCS1,POLR2I,HCAR3,TUBA1B,CLIC3,JUNB,CCL21,RPS27
TF	Factor: JUND:FRA-1; motif: RTGACGTMAY	TF:M08930	false	0.000007304101777233065	5.136433183860567	5771	48	17	62700	CDHR5,NDUFB7,IER2,CXCR5,ORMDL2,HSD17B1,PPP2R3B,LCN1,KRT31,NRGN,CFD,POLR2I,HCAR3,HLA-DQB1,TMEM187,ITM2A,RPS27
TF	Factor: CEBPD; motif: RTTRCGCAAY	TF:M04202	false	0.000007321899770820552	5.1353762204527795	5085	48	16	62700	MUC2,MAB21L2,P2RX2,TMEM160,RNF113A,CXCR5,ORMDL2,CES1,HSD17B1,PPP2R3B,GNG3,NDUFA1,CFD,HLA-DQB1,TUBA1B,CLIC3
TF	Factor: NFATc3; motif: GGAAAA	TF:M01886	false	0.00000732368726434591	5.135270209191299	16442	48	29	62700	CDHR5,MUC2,MAB21L2,NDUFB7,ACR,P2RX2,TMEM160,CST1,RNF113A,CHAD,CXCR5,NUP160,ORMDL2,CES1,PPP2R3B,LCN1,GNG3,NRGN,NDUFA1,CFD,POLR2I,HCAR3,HLA-DQB1,TUBA1B,GPATCH4,FADD,ITM2A,CCL21,RPS27
TF	Factor: NFATc2; motif: GGAAAA	TF:M01281	false	0.00000732368726434591	5.135270209191299	16442	48	29	62700	CDHR5,MUC2,MAB21L2,NDUFB7,ACR,P2RX2,TMEM160,CST1,RNF113A,CHAD,CXCR5,NUP160,ORMDL2,CES1,PPP2R3B,LCN1,GNG3,NRGN,NDUFA1,CFD,POLR2I,HCAR3,HLA-DQB1,TUBA1B,GPATCH4,FADD,ITM2A,CCL21,RPS27
TF	Factor: Sp2; motif: NTAAGYCCCGCCCMCTN	TF:M12156	false	0.00000732368726434591	5.135270209191299	4433	48	15	62700	LHB,P2RX2,HLA-C,IER2,TMEM160,CST1,CHAD,NUP160,CDKN1C,UTF1,SOCS1,POLR2I,TMEM187,CLIC3,JUNB
TF	Factor: NFATc2; motif: GGAAAA	TF:M03555	false	0.00000732368726434591	5.135270209191299	16442	48	29	62700	CDHR5,MUC2,MAB21L2,NDUFB7,ACR,P2RX2,TMEM160,CST1,RNF113A,CHAD,CXCR5,NUP160,ORMDL2,CES1,PPP2R3B,LCN1,GNG3,NRGN,NDUFA1,CFD,POLR2I,HCAR3,HLA-DQB1,TUBA1B,GPATCH4,FADD,ITM2A,CCL21,RPS27
TF	Factor: ER-beta; motif: RGGTCASCNTGMCCY	TF:M09910	false	0.00000732368726434591	5.135270209191299	9694	48	22	62700	CDHR5,DRD4,HLA-C,CST1,RNF113A,NUP160,CDKN1C,CES1,HSD17B1,PROP1,UTF1,HCST,PPP2R3B,NDUFA1,SOCS1,POLR2I,GPATCH4,CLIC3,FADD,JUNB,ITM2A,CCL21
TF	Factor: GKLF; motif: NNCCMCRCCCN; match class: 1	TF:M12173_1	false	0.00000738297594417669	5.131768546629457	5093	48	16	62700	NDUFB7,P2RX2,HLA-C,IER2,TMEM160,CDKN1C,CES1,UTF1,PPP2R3B,GNG3,NRGN,SOCS1,CFD,POLR2I,TUBA1B,TMEM187
TF	Factor: CSX; motif: NCCACTTRAN	TF:M10640	false	0.00000738660330783696	5.131555223822313	6504	48	18	62700	LHB,CDHR5,MAB21L2,NDUFB7,IER2,TMEM160,RNF113A,CHAD,NUP160,HCST,LCN1,KRT31,GNG3,NDUFA1,GPATCH4,CLIC3,FADD,ITM2A
TF	Factor: FOXO1A:ETV7; motif: NWMAACAGGAMNNNCTTCCNN	TF:M08304	false	0.00000739473691883631	5.1310772722052995	14375	48	27	62700	LHB,MUC2,NDUFB7,ACR,DRD4,HLA-C,CST1,RNF113A,CHAD,CXCR5,CES1,HSD17B1,PROP1,HCST,PPP2R3B,GNG3,NRGN,NDUFA1,POLR2I,HCAR3,HLA-DQB1,TUBA1B,CLIC3,FADD,JUNB,CCL21,RPS27
TF	Factor: DEC1; motif: NCNCACRTGNSC	TF:M08870	false	0.000007462691310822108	5.127104522305538	8049	48	20	62700	LHB,CDHR5,NDUFB7,DRD4,HLA-C,CST1,NUP160,ORMDL2,CDKN1C,CES1,HSD17B1,UTF1,PPP2R3B,NRGN,SOCS1,POLR2I,TUBA1B,CLIC3,FADD,JUNB
TF	Factor: Sp1; motif: GGNDGGRGGCGGGG	TF:M04953	false	0.000007758445129037326	5.110225307033088	8886	48	21	62700	CDHR5,MUC2,MAB21L2,P2RX2,HLA-C,IER2,CHAD,NUP160,CDKN1C,UTF1,GNG3,NRGN,SOCS1,CFD,POLR2I,TUBA1B,TMEM187,CLIC3,FADD,JUNB,ITM2A
TF	Factor: AP-4:Fli-1; motif: RSCGGAWRCAGSTGN	TF:M08445	false	0.000007775252640188854	5.109285490602431	9735	48	22	62700	CDHR5,NDUFB7,DRD4,RNF113A,CHAD,CES1,HSD17B1,PROP1,UTF1,HCST,PPP2R3B,KRT31,NDUFA1,SOCS1,CFD,POLR2I,HCAR3,TUBA1B,GPATCH4,CLIC3,FADD,JUNB
TF	Factor: Sp1; motif: NGGGGCGGGGN; match class: 1	TF:M07395_1	false	0.00000782402376826697	5.10656983889383	6534	48	18	62700	LHB,CDHR5,DRD4,P2RX2,HLA-C,IER2,TMEM160,CHAD,CDKN1C,UTF1,PPP2R3B,NRGN,SOCS1,CFD,POLR2I,TUBA1B,TMEM187,CLIC3
TF	Factor: MOVO-B; motif: GNGGGGG; match class: 1	TF:M01104_1	false	0.000007854028591920535	5.10490752205074	5813	48	17	62700	MUC2,DRD4,P2RX2,IER2,TMEM160,CHAD,CDKN1C,UTF1,GNG3,NRGN,SOCS1,CFD,POLR2I,TUBA1B,TMEM187,CLIC3,JUNB
TF	Factor: TFAP2A; motif: YGCCCNNRGGCN; match class: 1	TF:M04146_1	false	0.000008168376392729781	5.087864258492236	3857	48	14	62700	LHB,MUC2,NDUFB7,DRD4,CST1,RNF113A,CDKN1C,PROP1,PPP2R3B,NDUFA1,HCAR3,TMEM187,CLIC3,JUNB
TF	Factor: Tcfap2e; motif: TGCCCYNNGGCN	TF:M11476	false	0.00000838593318969592	5.076448601920762	2224	48	11	62700	CDHR5,MUC2,NDUFB7,RNF113A,NUP160,PPP2R3B,NDUFA1,SOCS1,HCAR3,TUBA1B,CLIC3
TF	Factor: ATF; motif: CNSTGACGTNNNYC	TF:M00017	false	0.000008509800808379972	5.070080605465808	7333	48	19	62700	LHB,CDHR5,IER2,RNF113A,CHAD,CXCR5,ORMDL2,CES1,HSD17B1,HCST,PPP2R3B,LCN1,NRGN,NDUFA1,HLA-DQB1,TMEM187,FADD,JUNB,RPS27
TF	Factor: TFAP2A; motif: NGCCCYNNGGGCN; match class: 1	TF:M04148_1	false	0.00000854945628610192	5.0680615039214265	9796	48	22	62700	LHB,CDHR5,MUC2,NDUFB7,DRD4,HLA-C,IER2,TMEM160,CDKN1C,HSD17B1,UTF1,PPP2R3B,LCN1,NRGN,SOCS1,CFD,POLR2I,TUBA1B,GPATCH4,TMEM187,JUNB,CCL21
TF	Factor: MafB; motif: CRCTGACNANN	TF:M03830	false	0.00000854945628610192	5.0680615039214265	7337	48	19	62700	CDHR5,MUC2,NDUFB7,DRD4,P2RX2,RNF113A,NUP160,PROP1,GNG3,NRGN,NDUFA1,CFD,POLR2I,HLA-DQB1,TUBA1B,CLIC3,FADD,JUNB,RPS27
TF	Factor: Elf-1; motif: AWCCCGGAAGTN	TF:M07415	false	0.000008574582774762187	5.066787002833511	8129	48	20	62700	LHB,MUC2,NDUFB7,ACR,DRD4,IER2,TMEM160,CST1,RNF113A,CHAD,NUP160,ORMDL2,UTF1,HCST,NDUFA1,SOCS1,POLR2I,HCAR3,GPATCH4,CCL21
TF	Factor: ZNF644; motif: TCCWGCCTCTSN	TF:M09737	false	0.000008747003835809306	5.058140683024135	7350	48	19	62700	LHB,CDHR5,ACR,HLA-C,CST1,CES1,HSD17B1,UTF1,LCN1,GNG3,CFD,POLR2I,HCAR3,HLA-DQB1,TUBA1B,CLIC3,FADD,JUNB,RPS27
TF	Factor: E2F-1:Elk-1; motif: SGCGCSNNAMCGGAAGT; match class: 1	TF:M08205_1	false	0.000008844654256023046	5.053319139310068	10699	48	23	62700	LHB,MUC2,NDUFB7,DRD4,P2RX2,IER2,TMEM160,CST1,RNF113A,ORMDL2,CDKN1C,UTF1,NRGN,NDUFA1,SOCS1,CFD,POLR2I,HCAR3,TUBA1B,TMEM187,FADD,ITM2A,RPS27
TF	Factor: Kaiso; motif: TCTCGCGAG; match class: 1	TF:M04691_1	false	0.000008947390866080116	5.048303590121333	10707	48	23	62700	CDHR5,MAB21L2,NDUFB7,ACR,DRD4,IER2,TMEM160,RNF113A,CXCR5,NUP160,CDKN1C,PROP1,UTF1,PPP2R3B,NRGN,NDUFA1,SOCS1,POLR2I,TUBA1B,GPATCH4,TMEM187,FADD,JUNB
TF	Factor: SMAD; motif: AGACNBCNN	TF:M00792	false	0.00000901617827327329	5.0449775097466185	3895	48	14	62700	LHB,CDHR5,MUC2,TMEM160,RNF113A,PROP1,UTF1,HCST,NDUFA1,CFD,HLA-DQB1,CLIC3,CCL21,RPS27
TF	Factor: E2F-1:HES-7; motif: GGCRCGTGSYNNWNGGCGCSM; match class: 1	TF:M08525_1	false	0.000009587967219855586	5.018273459438151	15607	48	28	62700	LHB,CDHR5,MUC2,NDUFB7,DRD4,P2RX2,HLA-C,IER2,TMEM160,RNF113A,CHAD,ORMDL2,CDKN1C,HSD17B1,UTF1,PPP2R3B,NRGN,NDUFA1,SOCS1,CFD,POLR2I,TUBA1B,GPATCH4,TMEM187,CLIC3,FADD,JUNB,RPS27
TF	Factor: E2F-3:T-bet; motif: AGGTGTNANGGCGCST	TF:M08529	false	0.00000959150281653066	5.018113341338881	11664	48	24	62700	CDHR5,DRD4,HLA-C,IER2,TMEM160,RNF113A,CHAD,NUP160,CDKN1C,CES1,PROP1,UTF1,PPP2R3B,LCN1,NRGN,NDUFA1,SOCS1,CFD,TUBA1B,TMEM187,CLIC3,FADD,ITM2A,RPS27
TF	Factor: T3R-beta; motif: NRGGTCAAAGGTCRN; match class: 1	TF:M11814_1	false	0.000009592517503175023	5.018067399684987	7400	48	19	62700	LHB,MUC2,MAB21L2,NDUFB7,ACR,DRD4,HLA-C,IER2,CST1,CDKN1C,HSD17B1,HCST,LCN1,GNG3,POLR2I,TUBA1B,CLIC3,FADD,ITM2A
TF	Factor: RelB:p50; motif: RGAAANTCCCYNNHGC	TF:M03882	false	0.000009844182428115868	5.00682034673783	4556	48	15	62700	CDHR5,MAB21L2,NDUFB7,DRD4,HLA-C,IER2,CST1,CXCR5,HCST,PPP2R3B,LCN1,KRT31,CFD,CLIC3,FADD
TF	Factor: KLF8; motif: HMNDGGGTGT	TF:M07294	false	0.000009878477462726299	5.005309986636098	1375	48	9	62700	LHB,ACR,HSD17B1,HCST,CFD,POLR2I,CLIC3,JUNB,ITM2A
TF	Factor: NR3C1; motif: NRGWACAYNRTGTWCYN	TF:M04476	false	0.000009939078327552644	5.002653886811613	7420	48	19	62700	DRD4,P2RX2,HLA-C,CST1,CHAD,HSD17B1,PROP1,PPP2R3B,LCN1,KRT31,GNG3,NRGN,SOCS1,POLR2I,HLA-DQB1,TUBA1B,GPATCH4,CLIC3,JUNB
TF	Factor: pax-6; motif: NYACGCNYSANYGMNCN; match class: 1	TF:M11882_1	false	0.000010014557769124074	4.999368223871115	11697	48	24	62700	LHB,MAB21L2,DRD4,IER2,TMEM160,RNF113A,CHAD,CDKN1C,CES1,HSD17B1,UTF1,PPP2R3B,LCN1,GNG3,NRGN,SOCS1,HLA-DQB1,TUBA1B,GPATCH4,TMEM187,CLIC3,JUNB,ITM2A,CCL21
TF	Factor: ZNF462; motif: YYYYCTSCWG	TF:M12707	false	0.000010725008778376163	4.969602343674822	9939	48	22	62700	LHB,CDHR5,MUC2,MAB21L2,DRD4,HLA-C,CST1,RNF113A,CXCR5,ORMDL2,HSD17B1,PROP1,KRT31,GNG3,NDUFA1,CFD,POLR2I,GPATCH4,CLIC3,ITM2A,CCL21,RPS27
TF	Factor: SAP-1; motif: NTCGTAAATGCN	TF:M11438	false	0.000010727945236469634	4.969483452117657	5960	48	17	62700	CDHR5,HLA-C,IER2,RNF113A,NUP160,UTF1,HCST,PPP2R3B,NDUFA1,POLR2I,HCAR3,TUBA1B,GPATCH4,TMEM187,CLIC3,FADD,RPS27
TF	Factor: NF-E2; motif: TGCTGAGTCAY	TF:M00037	false	0.000010873986752444505	4.963611200426064	6703	48	18	62700	LHB,MUC2,NDUFB7,P2RX2,TMEM160,CST1,CXCR5,CDKN1C,HSD17B1,UTF1,LCN1,KRT31,GNG3,CFD,GPATCH4,CLIC3,FADD,JUNB
TF	Factor: Fli-1:E2A; motif: NCCGGAWRCASCTGN; match class: 1	TF:M08472_1	false	0.000010873986752444505	4.963611200426064	2293	48	11	62700	CDHR5,TMEM160,RNF113A,PROP1,UTF1,NDUFA1,HCAR3,TUBA1B,GPATCH4,FADD,JUNB
TF	Factor: CKROX; motif: SCCCTCCCC	TF:M01175	false	0.000010873986752444505	4.963611200426064	7468	48	19	62700	MUC2,MAB21L2,DRD4,P2RX2,HLA-C,IER2,NUP160,UTF1,GNG3,NRGN,SOCS1,CFD,POLR2I,TUBA1B,CLIC3,FADD,JUNB,ITM2A,CCL21
TF	Factor: CREB; motif: NNTKACGTCANNNS	TF:M00916	false	0.0000109979160821263	4.958689598457425	5974	48	17	62700	CDHR5,NDUFB7,IER2,RNF113A,CHAD,ORMDL2,HSD17B1,HCST,PPP2R3B,LCN1,NRGN,NDUFA1,HLA-DQB1,TMEM187,FADD,JUNB,RPS27
TF	Factor: HOXA7; motif: GYMATTAN	TF:M10690	false	0.00001100777013614679	4.958300647935357	10848	48	23	62700	MUC2,MAB21L2,NDUFB7,ACR,P2RX2,HLA-C,IER2,CST1,RNF113A,CXCR5,NUP160,CES1,PROP1,UTF1,LCN1,KRT31,GNG3,NDUFA1,POLR2I,HLA-DQB1,TUBA1B,GPATCH4,FADD
TF	Factor: ELF1; motif: AACCCGGAAGTR	TF:M03966	false	0.000011820905459938907	4.927349256010256	6744	48	18	62700	LHB,MUC2,NDUFB7,ACR,IER2,CST1,RNF113A,CHAD,NUP160,UTF1,HCST,NDUFA1,CFD,POLR2I,HCAR3,JUNB,CCL21,RPS27
TF	Factor: Thap1; motif: SCGCCATSTTKGNTNMGGGCARNN; match class: 1	TF:M04723_1	false	0.000012012779681665216	4.920356487956912	5309	48	16	62700	CDHR5,MUC2,P2RX2,IER2,ORMDL2,CES1,HCST,PPP2R3B,LCN1,GNG3,SOCS1,HCAR3,GPATCH4,TMEM187,CLIC3,RPS27
TF	Factor: SREBP-2; motif: NTCACCYNNNN	TF:M03852	false	0.00001224066824184626	4.912194872564265	8333	48	20	62700	CDHR5,MUC2,MAB21L2,ACR,DRD4,HLA-C,CST1,CXCR5,NUP160,CES1,PROP1,HCST,PPP2R3B,GNG3,NRGN,CFD,CLIC3,FADD,JUNB,ITM2A
TF	Factor: DEC; motif: SCCCAMGTGAAGN	TF:M00997	false	0.000012257560465807873	4.911595955727965	9166	48	21	62700	LHB,CDHR5,NDUFB7,ACR,TMEM160,RNF113A,NUP160,HCST,PPP2R3B,LCN1,KRT31,NDUFA1,SOCS1,POLR2I,HCAR3,HLA-DQB1,GPATCH4,CLIC3,FADD,ITM2A,RPS27
TF	Factor: GATAD2A; motif: CCTKTG; match class: 1	TF:M09726_1	false	0.000012593004163646168	4.899870653048652	9183	48	21	62700	LHB,CDHR5,MUC2,ACR,HLA-C,IER2,CST1,CHAD,HSD17B1,PROP1,UTF1,HCST,LCN1,KRT31,HLA-DQB1,GPATCH4,TMEM187,CLIC3,FADD,CCL21,RPS27
TF	Factor: GR; motif: RGWACATWAYGTWCY; match class: 1	TF:M11846_1	false	0.000012593004163646168	4.899870653048652	4019	48	14	62700	DRD4,CHAD,CES1,HSD17B1,PROP1,PPP2R3B,LCN1,SOCS1,POLR2I,HCAR3,HLA-DQB1,TUBA1B,CLIC3,FADD
TF	Factor: ER81; motif: RCCGGAARYN	TF:M02065	false	0.000012638765461760104	4.898295345304409	12810	48	25	62700	LHB,MUC2,NDUFB7,ACR,DRD4,IER2,TMEM160,RNF113A,NUP160,CES1,PROP1,UTF1,HCST,PPP2R3B,NDUFA1,SOCS1,CFD,POLR2I,HCAR3,TUBA1B,GPATCH4,FADD,JUNB,CCL21,RPS27
TF	Factor: LRF; motif: NGKGGGTSNCN	TF:M07387	false	0.000012667501460653288	4.897309036960037	5335	48	16	62700	LHB,CDHR5,ACR,DRD4,P2RX2,IER2,TMEM160,CHAD,NUP160,CDKN1C,HSD17B1,PROP1,KRT31,POLR2I,TMEM187,JUNB
TF	Factor: CTCF; motif: NNRSYGCCMCCTGSTGGCCN; match class: 1	TF:M12593_1	false	0.0000127463286805334	4.894614886868116	3423	48	13	62700	LHB,MUC2,NDUFB7,DRD4,CDKN1C,UTF1,LCN1,NRGN,SOCS1,CFD,POLR2I,TMEM187,JUNB
TF	Factor: XBP-1; motif: WNNGMCACGTC; match class: 1	TF:M01770_1	false	0.0000127463286805334	4.894614886868116	4665	48	15	62700	NDUFB7,DRD4,P2RX2,RNF113A,CHAD,ORMDL2,CDKN1C,HSD17B1,PPP2R3B,LCN1,NRGN,NDUFA1,TUBA1B,GPATCH4,ITM2A
TF	Factor: ZNF449; motif: NNNAGCCCARCC	TF:M09837	false	0.000012846554140249744	4.89121334848554	5343	48	16	62700	CDHR5,NDUFB7,DRD4,P2RX2,HLA-C,CST1,CDKN1C,CES1,HSD17B1,PPP2R3B,LCN1,KRT31,CFD,POLR2I,CLIC3,JUNB
TF	Factor: ER-alpha; motif: ARGSTGACC	TF:M04881	false	0.000013116824952792405	4.8821712771826835	4037	48	14	62700	LHB,MAB21L2,HLA-C,RNF113A,CHAD,NUP160,ORMDL2,PROP1,HCST,LCN1,NDUFA1,POLR2I,JUNB,RPS27
TF	Factor: ER-alpha; motif: NAGGTCAYSGYGACCTN	TF:M11842	false	0.000013640560690397736	4.86516777779236	4051	48	14	62700	CDHR5,NDUFB7,ACR,P2RX2,HLA-C,IER2,ORMDL2,HSD17B1,PROP1,UTF1,HCST,LCN1,CLIC3,ITM2A
TF	Factor: sp4; motif: NNNGCYCCGCCCCCY	TF:M10530	false	0.000013669417953455376	4.864249977384202	8403	48	20	62700	CDHR5,MAB21L2,P2RX2,HLA-C,IER2,TMEM160,CHAD,NUP160,CDKN1C,HSD17B1,UTF1,PPP2R3B,GNG3,SOCS1,CFD,POLR2I,TUBA1B,TMEM187,FADD,JUNB
TF	Factor: BTEB3; motif: BNRNGGGAGGNGT	TF:M01865	false	0.000013669417953455376	4.864249977384202	10102	48	22	62700	CDHR5,MUC2,ACR,DRD4,P2RX2,TMEM160,CST1,CHAD,ORMDL2,HSD17B1,PROP1,UTF1,GNG3,NRGN,SOCS1,CFD,POLR2I,TMEM187,CLIC3,FADD,JUNB,ITM2A
TF	Factor: PPARgamma:RXRalpha,; motif: AAGTAGGTCACNGTGACCYACTT; match class: 1	TF:M00515_1	false	0.000013692830814174057	4.8635067578642275	4696	48	15	62700	ACR,HLA-C,CST1,CHAD,NUP160,ORMDL2,CES1,PROP1,PPP2R3B,LCN1,POLR2I,HCAR3,GPATCH4,CLIC3,ITM2A
TF	Factor: Sp2; motif: NTWAGTCCCGCCCMCTT	TF:M12155	false	0.000013844838631811905	4.858712101797934	4703	48	15	62700	LHB,MAB21L2,DRD4,P2RX2,IER2,TMEM160,CHAD,NUP160,CDKN1C,UTF1,GNG3,SOCS1,POLR2I,TMEM187,JUNB
TF	Factor: STAT6; motif: NNYTTCCY	TF:M00500	false	0.000013844838631811905	4.858712101797934	4702	48	15	62700	LHB,MUC2,ACR,P2RX2,IER2,CST1,CES1,HSD17B1,PROP1,UTF1,HCST,LCN1,KRT31,CLIC3,CCL21
TF	Factor: ATF-2; motif: NNTGACGTCAN	TF:M07312	false	0.000013844838631811905	4.858712101797934	4060	48	14	62700	CDHR5,IER2,RNF113A,CHAD,ORMDL2,HSD17B1,HCST,PPP2R3B,LCN1,NRGN,NDUFA1,HLA-DQB1,TMEM187,FADD
TF	Factor: AP-2beta; motif: GCNNNGGSCNGVGGGN	TF:M01858	false	0.000013844838631811905	4.858712101797934	7609	48	19	62700	CDHR5,MUC2,DRD4,P2RX2,HLA-C,IER2,TMEM160,RNF113A,CHAD,CDKN1C,HSD17B1,UTF1,PPP2R3B,NDUFA1,CFD,POLR2I,TMEM187,FADD,JUNB
TF	Factor: COUP-TF1; motif: RAGGTCANYGACCTY	TF:M11743	false	0.000013911151379117139	4.85663692342971	5383	48	16	62700	LHB,CDHR5,MUC2,ACR,DRD4,HLA-C,TMEM160,CHAD,CXCR5,NUP160,HSD17B1,PROP1,NRGN,TUBA1B,CLIC3,CCL21
TF	Factor: BCL-6; motif: NYGCTTTCKAGGAANN	TF:M12341	false	0.000014073764768768344	4.8515897121177485	6100	48	17	62700	LHB,MUC2,NDUFB7,ACR,DRD4,RNF113A,CHAD,CXCR5,ORMDL2,CES1,HCST,NRGN,NDUFA1,POLR2I,TUBA1B,FADD,RPS27
TF	Factor: E2F1; motif: GSGCGGGAAN; match class: 1	TF:M12597_1	false	0.000014108573184481518	4.850516904703389	10130	48	22	62700	LHB,CDHR5,NDUFB7,DRD4,P2RX2,IER2,TMEM160,CHAD,CXCR5,NUP160,ORMDL2,CDKN1C,UTF1,PPP2R3B,NRGN,SOCS1,POLR2I,TUBA1B,TMEM187,CLIC3,JUNB,ITM2A
TF	Factor: Erg; motif: NACCGGATATCCGGTN; match class: 1	TF:M11391_1	false	0.000014131335460736604	4.849816793861093	9266	48	21	62700	LHB,MUC2,MAB21L2,DRD4,HLA-C,CHAD,NUP160,CDKN1C,CES1,UTF1,HCST,PPP2R3B,HCAR3,HLA-DQB1,TUBA1B,GPATCH4,CLIC3,FADD,ITM2A,CCL21,RPS27
TF	Factor: SREBP-1; motif: KATCACCCCAC	TF:M00221	false	0.000014411603348959838	4.8412876994865055	7634	48	19	62700	LHB,CDHR5,MUC2,NDUFB7,ACR,DRD4,RNF113A,HSD17B1,HCST,PPP2R3B,GNG3,NRGN,NDUFA1,CFD,CLIC3,FADD,JUNB,ITM2A,RPS27
TF	Factor: TEF-3:Elk-1; motif: RMATWCCGGAWGT	TF:M08418	false	0.00001466416406784414	4.833742688978685	11978	48	24	62700	LHB,CDHR5,TMEM160,RNF113A,CHAD,NUP160,HSD17B1,UTF1,HCST,LCN1,KRT31,GNG3,NRGN,NDUFA1,CFD,POLR2I,GPATCH4,TMEM187,CLIC3,FADD,JUNB,ITM2A,CCL21,RPS27
TF	Factor: Pax-4; motif: DTTTTCCACCN	TF:M04624	false	0.000014770790324781894	4.830596266738897	15979	48	28	62700	CDHR5,MUC2,MAB21L2,ACR,P2RX2,IER2,RNF113A,CHAD,CXCR5,NUP160,ORMDL2,CES1,PROP1,HCST,LCN1,GNG3,NRGN,SOCS1,CFD,POLR2I,HCAR3,HLA-DQB1,TUBA1B,CLIC3,FADD,JUNB,ITM2A,CCL21
TF	Factor: SAP-1; motif: NNCCGGAAGTGN	TF:M09905	false	0.00001477083575338138	4.830594931037874	8457	48	20	62700	LHB,MUC2,NDUFB7,ACR,DRD4,IER2,TMEM160,RNF113A,NUP160,UTF1,NDUFA1,SOCS1,POLR2I,HCAR3,TUBA1B,GPATCH4,FADD,JUNB,CCL21,RPS27
TF	Factor: E2F-3:Prrxl1; motif: SGCGCTAATTNN	TF:M08206	false	0.000014834008104485083	4.828741488049572	11989	48	24	62700	MAB21L2,NDUFB7,DRD4,HLA-C,IER2,TMEM160,RNF113A,NUP160,ORMDL2,CES1,HSD17B1,UTF1,HCST,KRT31,NDUFA1,SOCS1,POLR2I,TUBA1B,GPATCH4,TMEM187,CLIC3,FADD,ITM2A,RPS27
TF	Factor: ITF-2; motif: NNCACCTGNN	TF:M04191	false	0.000015061263891642415	4.822138582044057	5423	48	16	62700	LHB,NDUFB7,ACR,P2RX2,IER2,CST1,CHAD,CDKN1C,CES1,HSD17B1,PROP1,UTF1,HCST,LCN1,SOCS1,CLIC3
TF	Factor: Gli2; motif: NTGGGTGGTCNN	TF:M07455	false	0.000015061263891642415	4.822138582044057	2917	48	12	62700	LHB,P2RX2,IER2,CST1,CXCR5,ORMDL2,CES1,KRT31,NRGN,CFD,TUBA1B,CCL21
TF	Factor: AP-2beta; motif: NSCCNNNGGSN	TF:M11478	false	0.000015080402493121444	4.82158706707308	10179	48	22	62700	LHB,P2RX2,HLA-C,IER2,TMEM160,CST1,CHAD,ORMDL2,HSD17B1,UTF1,PPP2R3B,KRT31,NRGN,SOCS1,POLR2I,HCAR3,HLA-DQB1,TMEM187,CLIC3,FADD,JUNB,CCL21
TF	Factor: Kaiso; motif: GCMGGGRGCRGS; match class: 1	TF:M03876_1	false	0.00001544084463334148	4.811328946904006	9325	48	21	62700	CDHR5,MUC2,DRD4,P2RX2,HLA-C,IER2,CHAD,NUP160,CDKN1C,UTF1,PPP2R3B,KRT31,SOCS1,CFD,POLR2I,TUBA1B,TMEM187,CLIC3,FADD,JUNB,RPS27
TF	Factor: ELF1; motif: NCCGGAARTN	TF:M02053	false	0.00001544913005636404	4.811095970760687	6151	48	17	62700	LHB,MUC2,NDUFB7,ACR,DRD4,IER2,TMEM160,RNF113A,NUP160,PPP2R3B,NDUFA1,POLR2I,HCAR3,GPATCH4,JUNB,CCL21,RPS27
TF	Factor: E2F-4; motif: NGGCGGGAARN	TF:M07084	false	0.000015857528896140054	4.7997644885432855	11111	48	23	62700	CDHR5,NDUFB7,DRD4,P2RX2,IER2,CHAD,CXCR5,NUP160,ORMDL2,CDKN1C,PROP1,UTF1,NRGN,SOCS1,CFD,POLR2I,TUBA1B,GPATCH4,TMEM187,JUNB,ITM2A,CCL21,RPS27
TF	Factor: ESE-1; motif: NSMGGAARTN	TF:M02055	false	0.00001600832423002725	4.795654128152099	7699	48	19	62700	LHB,CDHR5,MUC2,NDUFB7,ACR,DRD4,IER2,RNF113A,NUP160,ORMDL2,CES1,HCST,NDUFA1,SOCS1,HCAR3,GPATCH4,JUNB,CCL21,RPS27
TF	Factor: ESE-1; motif: NSMGGAARTN	TF:M01214	false	0.00001600832423002725	4.795654128152099	7699	48	19	62700	LHB,CDHR5,MUC2,NDUFB7,ACR,DRD4,IER2,RNF113A,NUP160,ORMDL2,CES1,HCST,NDUFA1,SOCS1,HCAR3,GPATCH4,JUNB,CCL21,RPS27
TF	Factor: ATF2; motif: VGTGACGTMACN	TF:M00179	false	0.00001600832423002725	4.795654128152099	6170	48	17	62700	CDHR5,NDUFB7,IER2,RNF113A,ORMDL2,HSD17B1,HCST,PPP2R3B,LCN1,NRGN,NDUFA1,CFD,HLA-DQB1,TMEM187,FADD,JUNB,RPS27
TF	Factor: ZNFPT1; motif: YCNNCNCWGCCNY	TF:M12721	false	0.00001602107614436607	4.795308315476311	9352	48	21	62700	LHB,CDHR5,MUC2,NDUFB7,DRD4,P2RX2,CST1,CHAD,NUP160,ORMDL2,CDKN1C,UTF1,PPP2R3B,LCN1,NRGN,SOCS1,CFD,POLR2I,GPATCH4,TMEM187,JUNB
TF	Factor: AP-2gamma; motif: NSCCYNRGGSN; match class: 1	TF:M11481_1	false	0.000016091179850573808	4.793412111040323	4774	48	15	62700	LHB,CDHR5,ACR,DRD4,CST1,RNF113A,CHAD,ORMDL2,CDKN1C,CES1,HSD17B1,PPP2R3B,LCN1,NDUFA1,CLIC3
TF	Factor: AP-2gamma:Elk-1; motif: NGCCKNRGGSGRCGGAAGTG; match class: 1	TF:M08441_1	false	0.00001610373135396553	4.793073483056282	13014	48	25	62700	LHB,CDHR5,MUC2,DRD4,P2RX2,HLA-C,IER2,TMEM160,RNF113A,CHAD,CDKN1C,CES1,HSD17B1,UTF1,PPP2R3B,LCN1,NRGN,NDUFA1,SOCS1,CFD,POLR2I,TUBA1B,CLIC3,JUNB,CCL21
TF	Factor: TFAP2A; motif: NGCCCYNNGGGCN	TF:M04148	false	0.000016158512229370726	4.791598628729717	10235	48	22	62700	LHB,CDHR5,MUC2,NDUFB7,DRD4,HLA-C,IER2,TMEM160,CDKN1C,HSD17B1,UTF1,PPP2R3B,LCN1,NRGN,SOCS1,CFD,POLR2I,TUBA1B,GPATCH4,TMEM187,JUNB,CCL21
TF	Factor: ERF:pitx1; motif: NNCGGAWGNNNRGNTTA	TF:M08692	false	0.000016158512229370726	4.791598628729717	5462	48	16	62700	LHB,MAB21L2,ACR,TMEM160,CST1,NUP160,PROP1,HCST,PPP2R3B,LCN1,KRT31,TUBA1B,GPATCH4,JUNB,ITM2A,CCL21
TF	Factor: RORbeta; motif: TGACCYA	TF:M01722	false	0.000016158512229370726	4.791598628729717	6180	48	17	62700	LHB,MUC2,RNF113A,CHAD,ORMDL2,CES1,HSD17B1,PROP1,HCST,LCN1,NDUFA1,CFD,POLR2I,HLA-DQB1,TUBA1B,CLIC3,JUNB
TF	Factor: LBP-1; motif: CAGCTGS; match class: 1	TF:M00644_1	false	0.000016158512229370726	4.791598628729717	4130	48	14	62700	CDHR5,NDUFB7,P2RX2,CHAD,CDKN1C,HSD17B1,PROP1,KRT31,SOCS1,HLA-DQB1,TMEM187,CLIC3,JUNB,CCL21
TF	Factor: c-ets-2; motif: ACCGGAWRTN	TF:M02064	false	0.000016158512229370726	4.791598628729717	11135	48	23	62700	LHB,MUC2,NDUFB7,ACR,IER2,TMEM160,CST1,RNF113A,NUP160,PROP1,UTF1,HCST,NDUFA1,SOCS1,POLR2I,HCAR3,HLA-DQB1,TUBA1B,GPATCH4,FADD,JUNB,CCL21,RPS27
TF	Factor: TWIST; motif: CACCTGG	TF:M03582	false	0.000016414494645667768	4.7847724833870515	8532	48	20	62700	CDHR5,MUC2,MAB21L2,NDUFB7,DRD4,P2RX2,IER2,CHAD,CXCR5,CES1,PROP1,UTF1,HCST,PPP2R3B,LCN1,SOCS1,CFD,CLIC3,CCL21,RPS27
TF	Factor: TFAP4; motif: AWCAGCTGWT; match class: 1	TF:M04192_1	false	0.000016905577726038187	4.771969983197931	4148	48	14	62700	CDHR5,HLA-C,CST1,CHAD,CES1,KRT31,GNG3,POLR2I,HLA-DQB1,TUBA1B,TMEM187,CLIC3,ITM2A,CCL21
TF	Factor: p53; motif: NGRCWTGYCY	TF:M00272	false	0.000017019696125603468	4.769048198196891	4151	48	14	62700	CDHR5,MUC2,P2RX2,TMEM160,CXCR5,CDKN1C,HSD17B1,PROP1,GNG3,TUBA1B,GPATCH4,CLIC3,JUNB,ITM2A
TF	Factor: Elf-1; motif: NANGCGGAAGTN	TF:M11448	false	0.000017249846940683608	4.763214754104412	7748	48	19	62700	LHB,MUC2,NDUFB7,ACR,IER2,RNF113A,NUP160,CES1,PROP1,UTF1,HCST,NRGN,NDUFA1,SOCS1,POLR2I,TUBA1B,CLIC3,JUNB,RPS27
TF	Factor: Lyl-1; motif: NCAKCTGYTNYCNN; match class: 1	TF:M09977_1	false	0.000017320457128532798	4.76144065009122	7751	48	19	62700	LHB,CDHR5,MUC2,ACR,DRD4,RNF113A,CHAD,CES1,PROP1,UTF1,KRT31,NDUFA1,SOCS1,POLR2I,HLA-DQB1,TUBA1B,CLIC3,JUNB,CCL21
TF	Factor: NMYC; motif: CAYCTG; match class: 1	TF:M01808_1	false	0.000017373803811027648	4.760105086948114	6218	48	17	62700	LHB,MUC2,NDUFB7,ACR,DRD4,RNF113A,CHAD,CES1,HCST,NRGN,CFD,HCAR3,HLA-DQB1,CLIC3,FADD,JUNB,CCL21
TF	Factor: Zbtb44; motif: CKGTGA	TF:M05405	false	0.0000174926605397457	4.757144131638732	14074	48	26	62700	LHB,CDHR5,NDUFB7,ACR,DRD4,P2RX2,HLA-C,IER2,CST1,CHAD,CXCR5,NUP160,CES1,HSD17B1,UTF1,LCN1,KRT31,CFD,POLR2I,HLA-DQB1,GPATCH4,FADD,JUNB,ITM2A,CCL21,RPS27
TF	Factor: nerf; motif: YRNCAGGAAGYRGSTBDS	TF:M00531	false	0.000017671980772635524	4.75271476965489	7764	48	19	62700	NDUFB7,ACR,P2RX2,HLA-C,IER2,CHAD,CXCR5,ORMDL2,HSD17B1,HCST,LCN1,GNG3,CFD,POLR2I,HCAR3,CLIC3,JUNB,ITM2A,CCL21
TF	Factor: SP8; motif: NCCACGCCCMCN	TF:M12148	false	0.000017878936922378043	4.747658307825937	2978	48	12	62700	MAB21L2,NDUFB7,DRD4,P2RX2,IER2,CES1,PPP2R3B,GNG3,NRGN,SOCS1,CFD,FADD
TF	Factor: NFATc2; motif: GGAAAA; match class: 1	TF:M01281_1	false	0.00001794695952006979	4.746009116751552	11214	48	23	62700	MUC2,MAB21L2,ACR,TMEM160,CST1,RNF113A,CHAD,CXCR5,NUP160,ORMDL2,CES1,GNG3,NRGN,NDUFA1,CFD,HCAR3,HLA-DQB1,TUBA1B,GPATCH4,FADD,ITM2A,CCL21,RPS27
TF	Factor: NFATc3; motif: GGAAAA; match class: 1	TF:M01886_1	false	0.00001794695952006979	4.746009116751552	11214	48	23	62700	MUC2,MAB21L2,ACR,TMEM160,CST1,RNF113A,CHAD,CXCR5,NUP160,ORMDL2,CES1,GNG3,NRGN,NDUFA1,CFD,HCAR3,HLA-DQB1,TUBA1B,GPATCH4,FADD,ITM2A,CCL21,RPS27
TF	Factor: NFATc2; motif: GGAAAA; match class: 1	TF:M03555_1	false	0.00001794695952006979	4.746009116751552	11214	48	23	62700	MUC2,MAB21L2,ACR,TMEM160,CST1,RNF113A,CHAD,CXCR5,NUP160,ORMDL2,CES1,GNG3,NRGN,NDUFA1,CFD,HCAR3,HLA-DQB1,TUBA1B,GPATCH4,FADD,ITM2A,CCL21,RPS27
TF	Factor: Sp1; motif: GGNDGGRGGCGGGG; match class: 1	TF:M04953_1	false	0.000018825354616704257	4.725256834164324	4193	48	14	62700	MUC2,HLA-C,IER2,CHAD,NUP160,CDKN1C,UTF1,NRGN,SOCS1,CFD,POLR2I,TMEM187,FADD,JUNB
TF	Factor: PATZ; motif: GGGGNGGGGGMKGGRRNGGNRN	TF:M10026	false	0.000018839436183703794	4.724932098675321	8619	48	20	62700	LHB,CDHR5,P2RX2,HLA-C,IER2,TMEM160,CST1,CHAD,NUP160,CDKN1C,UTF1,PPP2R3B,NRGN,SOCS1,CFD,POLR2I,TUBA1B,TMEM187,FADD,JUNB
TF	Factor: C-JUN:FRA-2; motif: NRTGACGTMAT	TF:M08941	false	0.000018963286021579245	4.722086404477609	7020	48	18	62700	LHB,CDHR5,NDUFB7,ACR,CXCR5,ORMDL2,CES1,HSD17B1,PPP2R3B,LCN1,KRT31,GNG3,CFD,POLR2I,HCAR3,TMEM187,CLIC3,RPS27
TF	Factor: SP2; motif: GNNGGGGGCGGGGSN	TF:M03807	false	0.000019332966607040473	4.713701499193755	8635	48	20	62700	CDHR5,MAB21L2,P2RX2,HLA-C,IER2,TMEM160,CHAD,NUP160,CDKN1C,HSD17B1,UTF1,PPP2R3B,GNG3,SOCS1,CFD,POLR2I,TUBA1B,TMEM187,CLIC3,FADD
TF	Factor: CP2; motif: NRRRCCGGCYNRARCCGGNN	TF:M12590	false	0.000019382623610866222	4.712587437677252	11269	48	23	62700	LHB,CDHR5,MAB21L2,DRD4,P2RX2,IER2,RNF113A,NUP160,CDKN1C,PROP1,UTF1,PPP2R3B,NDUFA1,SOCS1,CFD,POLR2I,TUBA1B,CLIC3,FADD,JUNB,ITM2A,CCL21,RPS27
TF	Factor: ZNF586; motif: CAGGCCYRGAGG; match class: 1	TF:M10491_1	false	0.000019382623610866222	4.712587437677252	7820	48	19	62700	LHB,CDHR5,MUC2,NDUFB7,DRD4,CST1,CDKN1C,HSD17B1,PROP1,PPP2R3B,LCN1,CFD,POLR2I,GPATCH4,TMEM187,CLIC3,JUNB,ITM2A,CCL21
TF	Factor: Tax/CREB; motif: RTGACGCATAYCCCC	TF:M00115	false	0.00001972415251569256	4.705001647974829	9497	48	21	62700	LHB,ACR,P2RX2,HLA-C,CST1,CHAD,CXCR5,CDKN1C,HSD17B1,PROP1,UTF1,PPP2R3B,KRT31,NRGN,HCAR3,TMEM187,CLIC3,FADD,JUNB,ITM2A,RPS27
TF	Factor: TCF-1; motif: ASATCAAAG	TF:M11602	false	0.00001987274600233798	4.701742118231685	7047	48	18	62700	LHB,CDHR5,MUC2,TMEM160,NUP160,ORMDL2,CES1,PPP2R3B,KRT31,GNG3,NRGN,SOCS1,HCAR3,HLA-DQB1,TUBA1B,GPATCH4,JUNB,RPS27
TF	Factor: ER-alpha; motif: NAGGTCACSGYGACCTN; match class: 1	TF:M11844_1	false	0.00001994054406016053	4.700262996520745	2474	48	11	62700	LHB,ACR,ORMDL2,HSD17B1,PROP1,UTF1,HCST,LCN1,CLIC3,JUNB,ITM2A
TF	Factor: BTEB2; motif: NMCACGCCCN	TF:M12164	false	0.000019963696144987066	4.6997590488820356	3017	48	12	62700	NDUFB7,IER2,TMEM160,RNF113A,ORMDL2,CES1,PROP1,NRGN,NDUFA1,CFD,HCAR3,FADD
TF	Factor: PAX5; motif: RNGCGTGACCNN; match class: 1	TF:M09817_1	false	0.000019963696144987066	4.6997590488820356	6294	48	17	62700	MUC2,ACR,DRD4,HLA-C,IER2,CST1,RNF113A,CES1,PROP1,NDUFA1,SOCS1,CFD,POLR2I,GPATCH4,CLIC3,FADD,JUNB
TF	Factor: BTEB1; motif: GGGGGCGGGGCNGSGGGNGS; match class: 1	TF:M09723_1	false	0.00002017299516999169	4.6952296154596	6300	48	17	62700	CDHR5,P2RX2,HLA-C,IER2,CST1,CHAD,NUP160,CDKN1C,UTF1,PPP2R3B,GNG3,NRGN,SOCS1,POLR2I,TUBA1B,TMEM187,FADD
TF	Factor: EKLF; motif: NGGGYGKGGCNNGG; match class: 1	TF:M09969_1	false	0.000020862692685888403	4.680629639190749	1534	48	9	62700	P2RX2,HLA-C,CST1,CDKN1C,UTF1,PPP2R3B,SOCS1,TUBA1B,TMEM187
TF	Factor: p54NRB; motif: GRNNNMGGATGRMNNCGGA	TF:M07611	false	0.00002095642398502337	4.678682823600052	7078	48	18	62700	LHB,ACR,DRD4,IER2,TMEM160,ORMDL2,HSD17B1,PROP1,UTF1,HCST,LCN1,KRT31,GNG3,NRGN,POLR2I,HCAR3,FADD,RPS27
TF	Factor: PATZ1; motif: SCNCCNCNSCCCCCASCCN	TF:M12648	false	0.00002111886862652929	4.675329351404147	4243	48	14	62700	CDHR5,P2RX2,IER2,TMEM160,NUP160,CDKN1C,UTF1,PPP2R3B,NRGN,SOCS1,CFD,CLIC3,FADD,JUNB
TF	Factor: TCF-1; motif: ACATCGRGRCGCTGW; match class: 1	TF:M11601_1	false	0.00002114199059686698	4.674854124666457	11335	48	23	62700	LHB,CDHR5,DRD4,P2RX2,HLA-C,TMEM160,RNF113A,CHAD,CDKN1C,PROP1,UTF1,PPP2R3B,KRT31,NRGN,NDUFA1,SOCS1,CFD,POLR2I,TUBA1B,TMEM187,CLIC3,FADD,JUNB
TF	Factor: RelA-p65; motif: AAASTCCC	TF:M04849	false	0.00002177664013404758	4.6620091256731415	6339	48	17	62700	ACR,P2RX2,HLA-C,TMEM160,CST1,CXCR5,NUP160,CDKN1C,CES1,PPP2R3B,GNG3,SOCS1,HCAR3,HLA-DQB1,TUBA1B,GPATCH4,JUNB
TF	Factor: Sp2; motif: NYSGCCCCGCCCCCY	TF:M03567	false	0.000021913042222959597	4.659297324450877	7895	48	19	62700	CDHR5,MAB21L2,P2RX2,HLA-C,IER2,CHAD,NUP160,CDKN1C,HSD17B1,UTF1,PPP2R3B,GNG3,NRGN,SOCS1,CFD,POLR2I,TUBA1B,TMEM187,CLIC3
TF	Factor: LRF; motif: RCGACCACCNN	TF:M12230	false	0.000021951751047201668	4.658530831239362	8719	48	20	62700	LHB,CDHR5,MAB21L2,NDUFB7,ACR,DRD4,P2RX2,TMEM160,ORMDL2,CDKN1C,PROP1,UTF1,PPP2R3B,KRT31,POLR2I,HCAR3,TMEM187,CLIC3,FADD,JUNB
TF	Factor: Sp2; motif: GGGGCGGGG	TF:M10435	false	0.00002200573317682169	4.657464157237666	7899	48	19	62700	CDHR5,MAB21L2,P2RX2,HLA-C,IER2,TMEM160,CHAD,NUP160,CDKN1C,HSD17B1,UTF1,PPP2R3B,GNG3,SOCS1,CFD,POLR2I,TUBA1B,TMEM187,FADD
TF	Factor: SREBP-1; motif: CACSCCA	TF:M00749	false	0.000022195728620447888	4.65373059379491	8727	48	20	62700	LHB,CDHR5,MUC2,MAB21L2,NDUFB7,ACR,P2RX2,HLA-C,CST1,ORMDL2,CES1,HSD17B1,UTF1,HCST,GNG3,CFD,CLIC3,JUNB,ITM2A,CCL21
TF	Factor: ATF-1; motif: CYYTGACGTCA	TF:M00691	false	0.00002232690864134684	4.651171404691438	4929	48	15	62700	LHB,CDHR5,HLA-C,RNF113A,CHAD,PROP1,UTF1,PPP2R3B,GNG3,NDUFA1,CFD,HCAR3,HLA-DQB1,TMEM187,CLIC3
TF	Factor: CSX; motif: NNCACTTGNRN	TF:M02108	false	0.0000225686136323132	4.646495118384747	7122	48	18	62700	LHB,MAB21L2,NDUFB7,ACR,IER2,TMEM160,RNF113A,NUP160,HCST,LCN1,KRT31,GNG3,NRGN,NDUFA1,CFD,POLR2I,CLIC3,JUNB
TF	Factor: C-FOS; motif: NNNKATGACGTCATNNN	TF:M08947	false	0.00002266760772879657	4.644594311589618	7125	48	18	62700	LHB,CDHR5,MAB21L2,NDUFB7,ACR,IER2,CXCR5,ORMDL2,HSD17B1,PPP2R3B,LCN1,KRT31,CFD,POLR2I,HCAR3,TMEM187,CLIC3,RPS27
TF	Factor: BTEB2; motif: RGGGNGKGGN; match class: 1	TF:M07277_1	false	0.000023368785012601548	4.631363866813574	4286	48	14	62700	CDHR5,P2RX2,HLA-C,IER2,TMEM160,CDKN1C,UTF1,PPP2R3B,GNG3,SOCS1,POLR2I,TUBA1B,TMEM187,FADD
TF	Factor: MR; motif: NGNACRNNNYGTNCN; match class: 1	TF:M11849_1	false	0.000023650289629232597	4.626163536380406	4291	48	14	62700	CDHR5,DRD4,CHAD,HSD17B1,PROP1,PPP2R3B,LCN1,NRGN,SOCS1,POLR2I,HCAR3,TUBA1B,CLIC3,FADD
TF	Factor: E2F-3; motif: GGCGGGN; match class: 1	TF:M02089_1	false	0.000023810366680425665	4.623233916394395	9627	48	21	62700	CDHR5,NDUFB7,P2RX2,HLA-C,IER2,TMEM160,CHAD,NUP160,CDKN1C,CES1,HSD17B1,UTF1,PPP2R3B,GNG3,NRGN,SOCS1,POLR2I,TUBA1B,TMEM187,CLIC3,FADD
TF	Factor: TEL1; motif: CNCGGAANNN; match class: 1	TF:M02070_1	false	0.000023810366680425665	4.623233916394395	4959	48	15	62700	NDUFB7,P2RX2,IER2,TMEM160,RNF113A,CHAD,NUP160,CES1,NRGN,SOCS1,POLR2I,HCAR3,HLA-DQB1,GPATCH4,RPS27
TF	Factor: SP8; motif: RNCACGCCCMCN	TF:M12147	false	0.000023810366680425665	4.623233916394395	2529	48	11	62700	MAB21L2,NDUFB7,DRD4,P2RX2,IER2,CES1,PPP2R3B,NRGN,SOCS1,CFD,FADD
TF	Factor: ATF-1; motif: NNNTGACGTNNN	TF:M07034	false	0.00002433861659043532	4.613704110749126	4304	48	14	62700	CDHR5,IER2,RNF113A,CHAD,ORMDL2,HSD17B1,HCST,PPP2R3B,LCN1,NRGN,NDUFA1,HLA-DQB1,TMEM187,FADD
TF	Factor: ATF-1; motif: TNACGTCAN	TF:M01861	false	0.000024680725503552736	4.60764207812508	6408	48	17	62700	CDHR5,NDUFB7,IER2,RNF113A,CHAD,ORMDL2,HSD17B1,HCST,PPP2R3B,LCN1,NRGN,NDUFA1,CFD,HLA-DQB1,TMEM187,FADD,JUNB
TF	Factor: sp4; motif: NNGNARGRGGCGGRGCNNRR; match class: 1	TF:M10072_1	false	0.00002495827095564225	4.602785504744166	6414	48	17	62700	CDHR5,DRD4,P2RX2,HLA-C,IER2,TMEM160,CHAD,NUP160,CDKN1C,UTF1,PPP2R3B,SOCS1,CFD,POLR2I,TUBA1B,TMEM187,FADD
TF	Factor: AP-2rep; motif: CAGTGGG	TF:M00468	false	0.000024995116072311885	4.6021448421301345	7181	48	18	62700	CDHR5,ACR,HLA-C,IER2,TMEM160,CXCR5,ORMDL2,HSD17B1,PROP1,PPP2R3B,KRT31,GNG3,NRGN,CFD,GPATCH4,TMEM187,CLIC3,RPS27
TF	Factor: HEY1; motif: NYYYYATCTNN	TF:M12614	false	0.00002543696424368186	4.594534720495586	5691	48	16	62700	CDHR5,NDUFB7,CST1,CHAD,CXCR5,NUP160,PPP2R3B,LCN1,KRT31,GNG3,CFD,POLR2I,HLA-DQB1,GPATCH4,ITM2A,CCL21
TF	Factor: Spz1; motif: DNNGGRGGGWWNNNN	TF:M00446	false	0.00002543696424368186	4.594534720495586	8816	48	20	62700	LHB,CDHR5,MUC2,MAB21L2,ACR,DRD4,P2RX2,HLA-C,IER2,CST1,PROP1,UTF1,HCST,PPP2R3B,NRGN,SOCS1,CLIC3,FADD,JUNB,ITM2A
TF	Factor: COUP-TF1; motif: RAGGTCANYGACCTY; match class: 1	TF:M11743_1	false	0.000025526317392886346	4.593011835070747	4992	48	15	62700	LHB,CDHR5,MUC2,ACR,DRD4,HLA-C,TMEM160,CHAD,CXCR5,NUP160,PROP1,NRGN,TUBA1B,CLIC3,CCL21
TF	Factor: CTCF; motif: NNRSYGCCMCCTGSTGGCCN	TF:M12593	false	0.00002567085086128502	4.590559736383604	8823	48	20	62700	LHB,CDHR5,MUC2,NDUFB7,DRD4,IER2,CHAD,NUP160,CDKN1C,PROP1,UTF1,PPP2R3B,LCN1,NRGN,SOCS1,CFD,POLR2I,TMEM187,FADD,JUNB
TF	Factor: MyoD; motif: NCAGCTGYYNCNNNC	TF:M09993	false	0.000025970716408571013	4.585516070085838	1172	48	8	62700	LHB,ACR,RNF113A,PROP1,KRT31,NDUFA1,CFD,POLR2I
TF	Factor: CTCF; motif: NNYGCCCYCTRSTGGN; match class: 1	TF:M09744_1	false	0.000026161575549656222	4.5823361046934465	519	48	6	62700	LHB,MUC2,RNF113A,NDUFA1,SOCS1,POLR2I
TF	Factor: P53; motif: NNNGRCATGCCCAGRCATGYCY	TF:M12647	false	0.000026589997922415728	4.575281696601619	5714	48	16	62700	LHB,CDHR5,MUC2,DRD4,HLA-C,TMEM160,CST1,CDKN1C,HSD17B1,LCN1,SOCS1,GPATCH4,TMEM187,CLIC3,ITM2A,CCL21
TF	Factor: IRX2a; motif: ACRYGNNNNACRYGT	TF:M11022	false	0.000026811411679534522	4.571680318859655	9710	48	21	62700	LHB,NDUFB7,DRD4,P2RX2,HLA-C,RNF113A,CHAD,ORMDL2,CDKN1C,UTF1,HCST,PPP2R3B,NDUFA1,SOCS1,CFD,POLR2I,TUBA1B,TMEM187,CLIC3,FADD,ITM2A
TF	Factor: MR; motif: NGNACRNNNYGTNCN	TF:M11849	false	0.000027277782173810618	4.564190942990302	4354	48	14	62700	CDHR5,DRD4,CHAD,HSD17B1,PROP1,PPP2R3B,LCN1,NRGN,SOCS1,POLR2I,HCAR3,TUBA1B,CLIC3,FADD
TF	Factor: NF-E4; motif: GTGAGGS	TF:M08826	false	0.000027277782173810618	4.564190942990302	11528	48	23	62700	LHB,CDHR5,MAB21L2,NDUFB7,P2RX2,CXCR5,NUP160,ORMDL2,CDKN1C,PROP1,LCN1,NRGN,CFD,POLR2I,HLA-DQB1,TUBA1B,TMEM187,CLIC3,FADD,JUNB,ITM2A,CCL21,RPS27
TF	Factor: E2F-1; motif: WWTGGCGCCAAA; match class: 1	TF:M04515_1	false	0.000027481372283537927	4.560961584556888	12480	48	24	62700	LHB,NDUFB7,DRD4,P2RX2,HLA-C,IER2,TMEM160,CHAD,NUP160,ORMDL2,CDKN1C,PROP1,UTF1,PPP2R3B,NRGN,SOCS1,CFD,HCAR3,TUBA1B,GPATCH4,TMEM187,FADD,JUNB,RPS27
TF	Factor: NR1B1; motif: NRGGTCANNRGGTCAN	TF:M11795	false	0.0000276833545201234	4.5577812855552775	8044	48	19	62700	LHB,CDHR5,MUC2,NDUFB7,ACR,DRD4,HLA-C,CHAD,CXCR5,HSD17B1,LCN1,KRT31,CFD,POLR2I,HCAR3,HLA-DQB1,CLIC3,CCL21,RPS27
TF	Factor: NF-1; motif: TTGGCNN	TF:M07364	false	0.0000276833545201234	4.5577812855552775	5031	48	15	62700	LHB,CDHR5,MUC2,ACR,CST1,CHAD,CXCR5,NUP160,CES1,PROP1,GNG3,CLIC3,FADD,ITM2A,CCL21
TF	Factor: E2F-1:DP-1; motif: TTTCSCGC	TF:M00736	false	0.0000276833545201234	4.5577812855552775	10624	48	22	62700	LHB,MUC2,MAB21L2,NDUFB7,IER2,CHAD,CXCR5,NUP160,CDKN1C,HSD17B1,UTF1,GNG3,NRGN,CFD,POLR2I,HCAR3,TUBA1B,GPATCH4,TMEM187,JUNB,ITM2A,CCL21
TF	Factor: E2F-2; motif: NTTTTGGCGCCAWWWN	TF:M11528	false	0.00002772685266058658	4.557099425399254	10626	48	22	62700	LHB,CDHR5,NDUFB7,ACR,DRD4,RNF113A,CHAD,NUP160,ORMDL2,HSD17B1,UTF1,NRGN,NDUFA1,SOCS1,HCAR3,TUBA1B,GPATCH4,TMEM187,FADD,JUNB,CCL21,RPS27
TF	Factor: ATF-3; motif: GGTSACGTGAN	TF:M09868	false	0.000028222230878026558	4.549408659620539	6485	48	17	62700	CDHR5,MUC2,NDUFB7,IER2,RNF113A,CHAD,ORMDL2,CDKN1C,HSD17B1,HCST,PPP2R3B,NDUFA1,HLA-DQB1,TMEM187,FADD,JUNB,ITM2A
TF	Factor: SREBP; motif: VNNVTCACCCYA	TF:M00776	false	0.000028408717754790078	4.546548367987247	6489	48	17	62700	LHB,CDHR5,MUC2,ACR,DRD4,CXCR5,CES1,HCST,PPP2R3B,GNG3,NRGN,CFD,CLIC3,FADD,JUNB,ITM2A,RPS27
TF	Factor: MZF-1; motif: TGGGGAR	TF:M01733	false	0.000028408717754790078	4.546548367987247	11563	48	23	62700	CDHR5,MUC2,NDUFB7,HLA-C,IER2,TMEM160,CST1,NUP160,HSD17B1,PROP1,UTF1,LCN1,KRT31,GNG3,NRGN,SOCS1,POLR2I,HLA-DQB1,CLIC3,JUNB,ITM2A,CCL21,RPS27
TF	Factor: E2F; motif: GGCGSG	TF:M00803	false	0.000028804477127844982	4.540540003879658	13497	48	25	62700	MAB21L2,NDUFB7,DRD4,P2RX2,IER2,TMEM160,RNF113A,CHAD,ORMDL2,CDKN1C,HSD17B1,UTF1,PPP2R3B,NRGN,NDUFA1,SOCS1,CFD,POLR2I,TUBA1B,GPATCH4,TMEM187,CLIC3,FADD,JUNB,ITM2A
TF	Factor: FXR; motif: NRGGKCANTGRCCNNNNGG	TF:M10014	false	0.000029358357067522027	4.5322682517693735	5767	48	16	62700	CDHR5,MUC2,DRD4,IER2,TMEM160,CHAD,HSD17B1,UTF1,LCN1,SOCS1,CFD,POLR2I,HCAR3,GPATCH4,CLIC3,JUNB
TF	Factor: Fli-1:FIGLA; motif: NCCGGAARCASSTGN	TF:M08284	false	0.00002969581649494492	4.527304729172138	8088	48	19	62700	CDHR5,MUC2,NDUFB7,DRD4,RNF113A,CHAD,HSD17B1,PROP1,UTF1,HCST,PPP2R3B,NDUFA1,SOCS1,HCAR3,TUBA1B,GPATCH4,CLIC3,FADD,JUNB
TF	Factor: Pax-5; motif: RRMSWGANWYCTNRAGCGKRACSRYNSM; match class: 1	TF:M00144_1	false	0.0000301841364775487	4.5202212441404725	7295	48	18	62700	LHB,CDHR5,MUC2,MAB21L2,P2RX2,HLA-C,IER2,CST1,CDKN1C,HSD17B1,UTF1,PPP2R3B,POLR2I,HCAR3,TUBA1B,GPATCH4,FADD,JUNB
TF	Factor: Pax-6; motif: CTGACCTGGAACTM	TF:M00979	false	0.0000301841364775487	4.5202212441404725	9795	48	21	62700	LHB,NDUFB7,DRD4,HLA-C,TMEM160,CST1,RNF113A,CXCR5,ORMDL2,HSD17B1,HCST,LCN1,GNG3,NDUFA1,CFD,GPATCH4,CLIC3,JUNB,ITM2A,CCL21,RPS27
TF	Factor: PEA3; motif: NTCGTAAATGCA	TF:M11431	false	0.00003026741467092039	4.5190246732655694	10690	48	22	62700	CDHR5,NDUFB7,IER2,CST1,RNF113A,NUP160,ORMDL2,CES1,UTF1,HCST,PPP2R3B,NRGN,NDUFA1,POLR2I,HCAR3,HLA-DQB1,TUBA1B,GPATCH4,TMEM187,FADD,ITM2A,RPS27
TF	Factor: NF-kappaB; motif: GGGGATYCCC	TF:M00051	false	0.000030319944305014275	4.518271600798796	6526	48	17	62700	LHB,CDHR5,MUC2,DRD4,P2RX2,HLA-C,CXCR5,NUP160,HSD17B1,HCST,PPP2R3B,LCN1,CFD,POLR2I,GPATCH4,CLIC3,CCL21
TF	Factor: FOXO1A:Elk-1; motif: RWMAACAGGAAGTN	TF:M08299	false	0.000030634632240845606	4.513787328869814	7305	48	18	62700	NDUFB7,HLA-C,IER2,TMEM160,CST1,RNF113A,CXCR5,ORMDL2,UTF1,HCST,PPP2R3B,KRT31,NDUFA1,CFD,HCAR3,TUBA1B,CLIC3,ITM2A
TF	Factor: CREM; motif: NRTGACGYMA	TF:M12592	false	0.00003144857286288228	4.502399058067303	6545	48	17	62700	CDHR5,NDUFB7,IER2,RNF113A,CHAD,ORMDL2,HSD17B1,HCST,PPP2R3B,NRGN,NDUFA1,CFD,HLA-DQB1,TMEM187,FADD,JUNB,RPS27
TF	Factor: Oct3; motif: WTATGCGCATAW	TF:M11934	false	0.00003225936889246418	4.4913441332025235	9840	48	21	62700	LHB,MUC2,NDUFB7,DRD4,CST1,CXCR5,CDKN1C,CES1,HCST,PPP2R3B,LCN1,GNG3,NRGN,POLR2I,HCAR3,HLA-DQB1,TUBA1B,FADD,JUNB,CCL21,RPS27
TF	Factor: Smad4; motif: NWGTCTGNCACCT	TF:M10061	false	0.00003226988116884485	4.491202633846481	3789	48	13	62700	MUC2,ACR,DRD4,HLA-C,IER2,CHAD,NUP160,HSD17B1,UTF1,PPP2R3B,LCN1,NRGN,ITM2A
TF	Factor: ER-alpha; motif: NAGGTCANSNTGACCYN	TF:M11845	false	0.000032593119616374834	4.4868740695030365	3793	48	13	62700	CDHR5,MAB21L2,ACR,HLA-C,ORMDL2,HSD17B1,PROP1,HCST,LCN1,GPATCH4,CLIC3,JUNB,ITM2A
TF	Factor: FXR:RXR-ALPHA; motif: NRGGTCANRGGKN	TF:M08955	false	0.00003313163749463286	4.479757099061931	9859	48	21	62700	LHB,CDHR5,NDUFB7,DRD4,P2RX2,TMEM160,CST1,NUP160,CDKN1C,HSD17B1,PROP1,HCST,LCN1,GNG3,NRGN,NDUFA1,SOCS1,POLR2I,CLIC3,ITM2A,CCL21
TF	Factor: Msx-1; motif: CNGTAWNTG	TF:M00394	false	0.00003361217656960029	4.473503363711407	9002	48	20	62700	MAB21L2,NDUFB7,ACR,DRD4,HLA-C,TMEM160,CST1,CXCR5,NUP160,CES1,PPP2R3B,LCN1,KRT31,GNG3,HLA-DQB1,GPATCH4,TMEM187,JUNB,ITM2A,RPS27
TF	Factor: NF-kappaB; motif: NGGGACTTTCCA	TF:M00208	false	0.000033859530827763915	4.470319063956702	3808	48	13	62700	CDHR5,MAB21L2,NDUFB7,DRD4,P2RX2,HLA-C,CST1,CHAD,CXCR5,NUP160,HCST,LCN1,CFD
TF	Factor: GCMa:PEA3; motif: ATRCGGGCGGAAGTR; match class: 1	TF:M08313_1	false	0.000033859530827763915	4.470319063956702	9876	48	21	62700	MUC2,NDUFB7,DRD4,P2RX2,RNF113A,NUP160,ORMDL2,CDKN1C,HSD17B1,UTF1,HCST,KRT31,NRGN,NDUFA1,SOCS1,POLR2I,HLA-DQB1,GPATCH4,TMEM187,FADD,RPS27
TF	Factor: HOXB2:PEA3; motif: ACCGGAAATGRN	TF:M08345	false	0.000033859530827763915	4.470319063956702	8171	48	19	62700	LHB,MUC2,MAB21L2,HLA-C,RNF113A,CXCR5,NUP160,PPP2R3B,LCN1,GNG3,NDUFA1,POLR2I,HCAR3,HLA-DQB1,TUBA1B,GPATCH4,TMEM187,FADD,RPS27
TF	Factor: c-Ets-2; motif: NNNRGGAARNRRR	TF:M09912	false	0.00003412547274555512	4.466921323559574	5133	48	15	62700	MAB21L2,IER2,RNF113A,CHAD,CXCR5,ORMDL2,HCST,KRT31,NDUFA1,SOCS1,CFD,POLR2I,HCAR3,JUNB,CCL21
TF	Factor: ETS1; motif: GCCGGAWGTACTTCCGGN; match class: 1	TF:M03978_1	false	0.000035148492971251104	4.4540932910794515	6607	48	17	62700	LHB,ACR,P2RX2,IER2,TMEM160,RNF113A,CHAD,NUP160,HSD17B1,PROP1,UTF1,NRGN,NDUFA1,CFD,HCAR3,TUBA1B,JUNB
TF	Factor: p53; motif: RGRCWWGYCYNGRCWWGYYY	TF:M01652	false	0.000035148492971251104	4.4540932910794515	8194	48	19	62700	CDHR5,MUC2,DRD4,P2RX2,HLA-C,TMEM160,CST1,CHAD,ORMDL2,CDKN1C,CES1,HSD17B1,NRGN,SOCS1,GPATCH4,TMEM187,CLIC3,ITM2A,CCL21
TF	Factor: NKX25; motif: NNANCCACTTRAAWTT	TF:M01414	false	0.00003558416329189372	4.448743241498869	9910	48	21	62700	LHB,CDHR5,MAB21L2,NDUFB7,ACR,IER2,TMEM160,RNF113A,CHAD,NUP160,HCST,PPP2R3B,LCN1,KRT31,GNG3,NRGN,NDUFA1,HCAR3,GPATCH4,CLIC3,FADD
TF	Factor: Sohlh2; motif: NNCACGTGNN	TF:M11075	false	0.000035777557118345306	4.446389316262826	10813	48	22	62700	CDHR5,NDUFB7,ACR,DRD4,P2RX2,HLA-C,IER2,RNF113A,CHAD,NUP160,ORMDL2,HSD17B1,PPP2R3B,GNG3,NDUFA1,POLR2I,HCAR3,GPATCH4,CLIC3,FADD,JUNB,ITM2A
TF	Factor: SAP-1; motif: NTCGTAAATGCN; match class: 1	TF:M11438_1	false	0.000035777557118345306	4.446389316262826	1234	48	8	62700	RNF113A,NDUFA1,POLR2I,HCAR3,GPATCH4,TMEM187,FADD,RPS27
TF	Factor: Erm:E2A; motif: CASGTGNNNCGGAAGNN; match class: 1	TF:M08571_1	false	0.00003639249376189242	4.438988183767392	4483	48	14	62700	LHB,MUC2,NDUFB7,P2RX2,CHAD,CXCR5,PROP1,UTF1,LCN1,KRT31,SOCS1,CFD,POLR2I,ITM2A
TF	Factor: ZF5; motif: NRNGNGCGCGCWN; match class: 1	TF:M00333_1	false	0.000036660620834219325	4.435800184693153	12713	48	24	62700	LHB,MAB21L2,DRD4,P2RX2,HLA-C,CST1,CHAD,ORMDL2,CDKN1C,HSD17B1,PROP1,UTF1,PPP2R3B,KRT31,NRGN,SOCS1,POLR2I,TUBA1B,GPATCH4,TMEM187,CLIC3,FADD,JUNB,ITM2A
TF	Factor: Nkx2-3; motif: NSCACTTNNC	TF:M10634	false	0.00003676054912338795	4.434618009813781	2668	48	11	62700	LHB,NDUFB7,CHAD,NUP160,HCST,GNG3,POLR2I,GPATCH4,FADD,ITM2A,CCL21
TF	Factor: AP-2beta; motif: NSCCNNNGGSN; match class: 1	TF:M11478_1	false	0.00003676301009948211	4.434588936456901	8225	48	19	62700	LHB,HLA-C,IER2,CST1,CHAD,ORMDL2,HSD17B1,UTF1,PPP2R3B,KRT31,NRGN,SOCS1,POLR2I,HCAR3,HLA-DQB1,TMEM187,CLIC3,FADD,JUNB
TF	Factor: JUNB:C-JUN; motif: KRTGACGTCATN; match class: 1	TF:M08945_1	false	0.000037380384372042764	4.427356237205477	5894	48	16	62700	LHB,CDHR5,NDUFB7,ACR,ORMDL2,HSD17B1,PPP2R3B,LCN1,KRT31,GNG3,CFD,POLR2I,HCAR3,HLA-DQB1,TMEM187,RPS27
TF	Factor: TTF-1; motif: NNNCNCTTGASNNN	TF:M02034	false	0.000037463876780335344	4.426387283629468	3851	48	13	62700	LHB,CDHR5,NDUFB7,TMEM160,ORMDL2,CES1,LCN1,CFD,POLR2I,HCAR3,TUBA1B,GPATCH4,CLIC3
TF	Factor: ATF-1; motif: NRTGACGTMAN	TF:M09592	false	0.00003806377616979686	4.4194881291242725	4504	48	14	62700	CDHR5,NDUFB7,IER2,ORMDL2,CES1,HSD17B1,HCST,PPP2R3B,NRGN,CFD,POLR2I,HLA-DQB1,TMEM187,RPS27
TF	Factor: Dlx-5; motif: NTCRTTAN	TF:M10612	false	0.00003837786542493973	4.415919184367358	8253	48	19	62700	LHB,MAB21L2,NDUFB7,IER2,TMEM160,CST1,CHAD,CXCR5,ORMDL2,LCN1,KRT31,GNG3,NRGN,HCAR3,HLA-DQB1,TUBA1B,GPATCH4,CCL21,RPS27
TF	Factor: Dlx-7; motif: NTCRTTAN	TF:M10603	false	0.00003837786542493973	4.415919184367358	8253	48	19	62700	LHB,MAB21L2,NDUFB7,IER2,TMEM160,CST1,CHAD,CXCR5,ORMDL2,LCN1,KRT31,GNG3,NRGN,HCAR3,HLA-DQB1,TUBA1B,GPATCH4,CCL21,RPS27
TF	Factor: COUP-TF1; motif: RRGGTCRNTGACCYY; match class: 1	TF:M11741_1	false	0.000038459048340269815	4.41500146647515	1249	48	8	62700	MUC2,DRD4,HLA-C,CHAD,HSD17B1,PROP1,CLIC3,CCL21
TF	Factor: RUNX3; motif: NRACCGCAAACCGCAN	TF:M04109	false	0.000039035947227509206	4.40853527779054	9979	48	21	62700	LHB,MUC2,NDUFB7,DRD4,P2RX2,CST1,CHAD,CDKN1C,CES1,UTF1,HCST,LCN1,GNG3,NRGN,CFD,POLR2I,HLA-DQB1,TUBA1B,TMEM187,CLIC3,JUNB
TF	Factor: Tax/CREB; motif: GGGGGTTGACGYANA	TF:M00114	false	0.00003955380572968237	4.402811723850643	6676	48	17	62700	LHB,NDUFB7,IER2,TMEM160,RNF113A,ORMDL2,CDKN1C,HSD17B1,HCST,PPP2R3B,LCN1,NRGN,NDUFA1,POLR2I,TMEM187,CLIC3,RPS27
TF	Factor: Sox-10; motif: CWTTGTN	TF:M01131	false	0.00003969777339604172	4.401233851648245	9119	48	20	62700	LHB,ACR,DRD4,P2RX2,HLA-C,CST1,NUP160,CDKN1C,CES1,HSD17B1,GNG3,SOCS1,CFD,HCAR3,HLA-DQB1,GPATCH4,TMEM187,FADD,JUNB,CCL21
TF	Factor: rfx3:SRF; motif: TRGCAACNNNNNCCNWATANGGN; match class: 1	TF:M08623_1	false	0.00003969777339604172	4.401233851648245	8276	48	19	62700	LHB,CDHR5,MUC2,P2RX2,HLA-C,TMEM160,RNF113A,CDKN1C,CES1,PROP1,UTF1,PPP2R3B,KRT31,NDUFA1,SOCS1,CFD,GPATCH4,CLIC3,RPS27
TF	Factor: MZF-1; motif: KNGNKAGGGGNAA	TF:M00084	false	0.00003979432300759962	4.400178879241037	6682	48	17	62700	CDHR5,MUC2,MAB21L2,DRD4,TMEM160,CST1,RNF113A,NUP160,ORMDL2,GNG3,NRGN,NDUFA1,SOCS1,POLR2I,HCAR3,TMEM187,FADD
TF	Factor: p300; motif: CTGNCTYMAN	TF:M07266	false	0.00003979432300759962	4.400178879241037	8279	48	19	62700	P2RX2,TMEM160,CXCR5,ORMDL2,CDKN1C,CES1,HSD17B1,HCST,PPP2R3B,LCN1,KRT31,GNG3,SOCS1,CFD,GPATCH4,TMEM187,CLIC3,CCL21,RPS27
TF	Factor: JunB; motif: GATGACGTCAYC; match class: 1	TF:M11273_1	false	0.00003981430903400348	4.399960816929397	6683	48	17	62700	CDHR5,NDUFB7,ACR,CHAD,CXCR5,ORMDL2,HSD17B1,HCST,PPP2R3B,LCN1,KRT31,CFD,POLR2I,HCAR3,HLA-DQB1,TMEM187,RPS27
TF	Factor: Egr-3; motif: NTGCGTGGGCGK	TF:M00245	false	0.00004041977641929661	4.393406093100138	7475	48	18	62700	LHB,MAB21L2,DRD4,IER2,RNF113A,ORMDL2,CDKN1C,CES1,HSD17B1,UTF1,PPP2R3B,NRGN,NDUFA1,CFD,TMEM187,FADD,ITM2A,CCL21
TF	Factor: En-2; motif: NTCRTTARN	TF:M10858	false	0.00004105930755015579	4.386588379117452	8299	48	19	62700	LHB,MAB21L2,NDUFB7,IER2,TMEM160,CST1,CHAD,CXCR5,ORMDL2,LCN1,KRT31,GNG3,NRGN,HCAR3,HLA-DQB1,GPATCH4,FADD,CCL21,RPS27
TF	Factor: ctcf; motif: NNNCCASYAGRKGGCRSYNN; match class: 1	TF:M09602_1	false	0.00004276152671087808	4.36894679761028	2188	48	10	62700	LHB,MUC2,NDUFB7,DRD4,CDKN1C,LCN1,NRGN,SOCS1,POLR2I,TMEM187
TF	Factor: Erm; motif: NNSCGGAWGYN	TF:M11424	false	0.00004276152671087808	4.36894679761028	8323	48	19	62700	LHB,MUC2,NDUFB7,ACR,IER2,TMEM160,RNF113A,NUP160,CES1,PROP1,UTF1,HCST,NDUFA1,SOCS1,POLR2I,HCAR3,JUNB,CCL21,RPS27
TF	Factor: AP-2gamma; motif: GCCYNCRGSN; match class: 1	TF:M03811_1	false	0.00004339100435626441	4.362600297293343	3912	48	13	62700	LHB,CDHR5,P2RX2,TMEM160,CHAD,CDKN1C,HSD17B1,PPP2R3B,LCN1,SOCS1,TUBA1B,TMEM187,FADD
TF	Factor: MaFA; motif: TCTGCTGASCNN	TF:M07325	false	0.000043635058448517014	4.360164437965819	5256	48	15	62700	LHB,CDHR5,MUC2,ACR,HLA-C,TMEM160,CST1,CHAD,CXCR5,PROP1,GNG3,CFD,GPATCH4,ITM2A,RPS27
TF	Factor: CTCF; motif: NNNGCCASCAGRKGGCRSNN; match class: 1	TF:M01200_1	false	0.000043635058448517014	4.360164437965819	577	48	6	62700	MUC2,CDKN1C,LCN1,NRGN,SOCS1,POLR2I
TF	Factor: BTEB2; motif: GNAGGGGGNGGGSSNN	TF:M03814	false	0.00004500958999295484	4.34669494317368	5270	48	15	62700	P2RX2,IER2,TMEM160,CHAD,NUP160,CDKN1C,PROP1,HCST,GNG3,NRGN,SOCS1,CFD,POLR2I,TMEM187,JUNB
TF	Factor: Six-6; motif: NNSTATCRNN	TF:M11037	false	0.000045255574774314284	4.3443279149207426	5273	48	15	62700	MAB21L2,HLA-C,IER2,CST1,RNF113A,NUP160,PROP1,HCST,GNG3,NRGN,NDUFA1,CFD,HLA-DQB1,GPATCH4,FADD
TF	Factor: SP3; motif: NCCACGCCCMC	TF:M03921	false	0.00004692746889752762	4.328572869471311	3943	48	13	62700	LHB,MUC2,NDUFB7,ACR,DRD4,P2RX2,IER2,CES1,GNG3,NRGN,SOCS1,CFD,CLIC3
TF	Factor: TAFII250; motif: RARRWGGCGGMGGNGR	TF:M10086	false	0.00004694411693660301	4.32841882601894	9231	48	20	62700	DRD4,P2RX2,IER2,CST1,RNF113A,CHAD,NUP160,ORMDL2,CDKN1C,PROP1,KRT31,GNG3,NDUFA1,SOCS1,POLR2I,GPATCH4,TMEM187,JUNB,ITM2A,RPS27
TF	Factor: DLX2; motif: AMSMCTGACKG	TF:M08873	false	0.00004829286720491414	4.3161170092547145	7578	48	18	62700	LHB,MAB21L2,ACR,DRD4,HLA-C,CST1,RNF113A,ORMDL2,CDKN1C,CES1,HSD17B1,HCST,LCN1,NDUFA1,SOCS1,HCAR3,GPATCH4,JUNB
TF	Factor: ctcf; motif: NNNCCASYAGRKGGCRSYNN	TF:M09602	false	0.000049039480440075855	4.309454139696888	7587	48	18	62700	LHB,CDHR5,MUC2,NDUFB7,DRD4,IER2,CHAD,CDKN1C,PROP1,UTF1,LCN1,NRGN,SOCS1,CFD,POLR2I,TMEM187,FADD,JUNB
TF	Factor: Nfe2l1; motif: TGYNNAGTCATT	TF:M07390	false	0.00004922628060593005	4.307802977010978	6799	48	17	62700	MUC2,NDUFB7,IER2,TMEM160,CHAD,CXCR5,NUP160,ORMDL2,PPP2R3B,KRT31,GNG3,NRGN,POLR2I,HLA-DQB1,TUBA1B,ITM2A,CCL21
TF	Factor: CPBP; motif: GNNRGGGHGGGGNNGGGRN; match class: 1	TF:M09973_1	false	0.000049446846178094215	4.305861403381876	6802	48	17	62700	CDHR5,MAB21L2,P2RX2,HLA-C,IER2,CST1,CHAD,NUP160,CDKN1C,UTF1,PPP2R3B,SOCS1,CFD,POLR2I,TUBA1B,TMEM187,FADD
TF	Factor: ZGPAT; motif: GRGGCWGNGGNG	TF:M09739	false	0.000049855936859534486	4.302283118359055	8420	48	19	62700	LHB,CDHR5,MUC2,NDUFB7,DRD4,P2RX2,IER2,CST1,CHAD,NUP160,ORMDL2,CDKN1C,UTF1,LCN1,NRGN,SOCS1,CFD,POLR2I,JUNB
TF	Factor: BEN; motif: CWGCGAYA	TF:M01241	false	0.000050337850034245096	4.298105337421014	7605	48	18	62700	LHB,MAB21L2,DRD4,HLA-C,IER2,RNF113A,CHAD,CXCR5,CDKN1C,UTF1,NRGN,NDUFA1,SOCS1,CFD,POLR2I,HLA-DQB1,FADD,RPS27
TF	Factor: BTEB2; motif: GCCCCRCCCH	TF:M07409	false	0.000050337850034245096	4.298105337421014	5325	48	15	62700	LHB,P2RX2,HLA-C,IER2,CST1,CHAD,NUP160,CDKN1C,HSD17B1,UTF1,PPP2R3B,SOCS1,POLR2I,TUBA1B,TMEM187
TF	Factor: PXR; motif: AGTTCANNSAGTTC	TF:M08779	false	0.000050826741292321056	4.293907733778124	3977	48	13	62700	MUC2,MAB21L2,HLA-C,NUP160,HSD17B1,PROP1,PPP2R3B,GNG3,POLR2I,HLA-DQB1,TUBA1B,TMEM187,JUNB
TF	Factor: BCL-6; motif: NNGYAATCGAGGAATN	TF:M12342	false	0.00005156247567424142	4.28766623899415	4642	48	14	62700	DRD4,HLA-C,RNF113A,CHAD,CXCR5,NUP160,CDKN1C,CES1,NDUFA1,HCAR3,HLA-DQB1,TUBA1B,JUNB,RPS27
TF	Factor: EZF2; motif: NNCCNSNSCNMCTCCMYCTT	TF:M12604	false	0.00005159746748221465	4.287371613983075	3362	48	12	62700	ACR,DRD4,CST1,CHAD,NUP160,PROP1,PPP2R3B,SOCS1,POLR2I,FADD,ITM2A,CCL21
TF	Factor: Sox-18; motif: CAAWGBB; match class: 1	TF:M03848_1	false	0.00005262281592708196	4.278825915868867	13009	48	24	62700	CDHR5,MUC2,NDUFB7,P2RX2,HLA-C,CST1,CXCR5,NUP160,ORMDL2,CES1,HSD17B1,HCST,PPP2R3B,KRT31,NRGN,NDUFA1,CFD,HCAR3,HLA-DQB1,TUBA1B,GPATCH4,FADD,ITM2A,CCL21
TF	Factor: Fra-1; motif: GRTGACGTCATC; match class: 1	TF:M11285_1	false	0.00005262281592708196	4.278825915868867	4652	48	14	62700	CDHR5,NDUFB7,IER2,ORMDL2,HSD17B1,HCST,PPP2R3B,LCN1,GNG3,POLR2I,HCAR3,HLA-DQB1,TMEM187,RPS27
TF	Factor: GR; motif: RGRACATTNTGTYC	TF:M04750	false	0.00005294311616717511	4.276190500239426	5351	48	15	62700	DRD4,CHAD,CXCR5,NUP160,HSD17B1,PROP1,PPP2R3B,LCN1,KRT31,SOCS1,POLR2I,HLA-DQB1,TUBA1B,CLIC3,CCL21
TF	Factor: AP-4; motif: AWCAGCTGWT; match class: 1	TF:M11210_1	false	0.000053889066295810704	4.268499341104106	4664	48	14	62700	CDHR5,HLA-C,CST1,CHAD,CES1,KRT31,GNG3,POLR2I,HLA-DQB1,TUBA1B,TMEM187,CLIC3,ITM2A,CCL21
TF	Factor: Gli3; motif: STGGGTGGYCY	TF:M01596	false	0.000053889066295810704	4.268499341104106	2255	48	10	62700	P2RX2,IER2,CST1,CXCR5,CES1,KRT31,CFD,TUBA1B,GPATCH4,CCL21
TF	Factor: AP-4; motif: AWCAGCTGWT	TF:M11210	false	0.000053889066295810704	4.268499341104106	4664	48	14	62700	CDHR5,HLA-C,CST1,CHAD,CES1,KRT31,GNG3,POLR2I,HLA-DQB1,TUBA1B,TMEM187,CLIC3,ITM2A,CCL21
TF	Factor: NR1B2; motif: NTGACCY; match class: 1	TF:M02111_1	false	0.000053914976001723796	4.268290583764721	3380	48	12	62700	CDHR5,NDUFB7,ACR,IER2,CST1,PROP1,HCST,GNG3,SOCS1,CFD,POLR2I,CLIC3
TF	Factor: E2F-1; motif: NGGGCGGGARV; match class: 1	TF:M07206_1	false	0.000054727442029601046	4.261794850384644	11135	48	22	62700	LHB,CDHR5,MAB21L2,NDUFB7,DRD4,P2RX2,IER2,CHAD,NUP160,ORMDL2,CDKN1C,UTF1,PPP2R3B,NRGN,SOCS1,CFD,POLR2I,TUBA1B,TMEM187,CLIC3,JUNB,ITM2A
TF	Factor: COUP-TF1; motif: RAGGTCANTGACCTY; match class: 1	TF:M11745_1	false	0.000055333009734261954	4.2570157065175955	2805	48	11	62700	LHB,CDHR5,MUC2,DRD4,HLA-C,CHAD,CXCR5,PROP1,NRGN,CLIC3,CCL21
TF	Factor: c-Myc; motif: KACCACGTGSYY	TF:M01154	false	0.000055714317016176746	4.254033188988672	5378	48	15	62700	LHB,ACR,DRD4,HLA-C,IER2,CST1,CHAD,CXCR5,HSD17B1,PPP2R3B,POLR2I,HCAR3,FADD,JUNB,ITM2A
TF	Factor: MyoD; motif: CGNCAGSTGTTN	TF:M11183	false	0.00005573071764338181	4.253905364506082	3393	48	12	62700	LHB,NDUFB7,RNF113A,CXCR5,ORMDL2,CDKN1C,PPP2R3B,KRT31,NDUFA1,HCAR3,GPATCH4,JUNB
TF	Factor: SP1; motif: NCCCCKCCCCC; match class: 1	TF:M07226_1	false	0.00005640236021669407	4.248702722122344	4023	48	13	62700	P2RX2,HLA-C,IER2,CHAD,NUP160,CDKN1C,UTF1,PPP2R3B,GNG3,SOCS1,CFD,POLR2I,TMEM187
TF	Factor: GR; motif: RGWACATWAYGTWCY	TF:M11846	false	0.000056532141742264695	4.247704560812171	6119	48	16	62700	DRD4,CHAD,CES1,HSD17B1,PROP1,PPP2R3B,LCN1,KRT31,SOCS1,POLR2I,HCAR3,HLA-DQB1,TUBA1B,CLIC3,FADD,CCL21
TF	Factor: CREB1; motif: NRTGACGYN	TF:M11217	false	0.0000568103505461077	4.245572530916888	2815	48	11	62700	IER2,RNF113A,HSD17B1,HCST,PPP2R3B,NRGN,NDUFA1,HLA-DQB1,TMEM187,FADD,RPS27
TF	Factor: BTEB2; motif: WGGGTGKGGCNGGN; match class: 1	TF:M09972_1	false	0.00005815301684272049	4.235427750167507	4036	48	13	62700	CDHR5,P2RX2,CST1,CHAD,NUP160,CDKN1C,UTF1,PPP2R3B,GNG3,SOCS1,TUBA1B,CLIC3,FADD
TF	Factor: Sp2; motif: WGGGCGG; match class: 1	TF:M05332_1	false	0.00005831872781791109	4.23419195841586	3413	48	12	62700	IER2,CHAD,HSD17B1,PROP1,UTF1,SOCS1,POLR2I,TUBA1B,TMEM187,CLIC3,FADD,JUNB
TF	Factor: NR3C1; motif: NRGWACAYNRTGTWCYN; match class: 1	TF:M04476_1	false	0.00005831872781791109	4.23419195841586	5403	48	15	62700	P2RX2,HLA-C,CST1,CHAD,HSD17B1,PROP1,PPP2R3B,LCN1,KRT31,NRGN,POLR2I,HLA-DQB1,TUBA1B,CLIC3,JUNB
TF	Factor: AP-2alpha; motif: NGCCYSNNGSN	TF:M01857	false	0.00005831872781791109	4.23419195841586	9389	48	20	62700	LHB,CDHR5,MUC2,P2RX2,HLA-C,IER2,TMEM160,RNF113A,CHAD,NUP160,CDKN1C,UTF1,PPP2R3B,NDUFA1,SOCS1,POLR2I,TMEM187,CLIC3,FADD,JUNB
TF	Factor: Sp6; motif: WGGGCGG; match class: 1	TF:M05361_1	false	0.00005831872781791109	4.23419195841586	3413	48	12	62700	IER2,CHAD,HSD17B1,PROP1,UTF1,SOCS1,POLR2I,TUBA1B,TMEM187,CLIC3,FADD,JUNB
TF	Factor: YY1; motif: NNCGCCATTNN	TF:M03924	false	0.00005831872781791109	4.23419195841586	10272	48	21	62700	MUC2,ACR,DRD4,P2RX2,HLA-C,IER2,CST1,CHAD,NUP160,ORMDL2,PPP2R3B,LCN1,GNG3,POLR2I,HLA-DQB1,GPATCH4,TMEM187,CLIC3,FADD,ITM2A,RPS27
TF	Factor: CPBP; motif: NGGGCGG; match class: 1	TF:M05444_1	false	0.00005831872781791109	4.23419195841586	3413	48	12	62700	IER2,CHAD,HSD17B1,PROP1,UTF1,SOCS1,POLR2I,TUBA1B,TMEM187,CLIC3,FADD,JUNB
TF	Factor: pax-2; motif: NCGTCACGCNYSRNYGCNYN; match class: 1	TF:M11877_1	false	0.00005832414649652991	4.234151607863134	5406	48	15	62700	MUC2,ACR,DRD4,IER2,ORMDL2,HSD17B1,UTF1,PPP2R3B,SOCS1,HLA-DQB1,TUBA1B,GPATCH4,TMEM187,CLIC3,JUNB
TF	Factor: EKLF; motif: NGGGYGKGGCNNGG	TF:M09969	false	0.000059002071877632225	4.229132737693039	4711	48	14	62700	LHB,P2RX2,HLA-C,IER2,CST1,NUP160,CDKN1C,CES1,UTF1,PPP2R3B,SOCS1,POLR2I,TUBA1B,TMEM187
TF	Factor: ER-alpha; motif: AGGTCASMNTGACCY	TF:M09909	false	0.00005980165417554448	4.2232868028113355	6921	48	17	62700	CDHR5,ACR,HLA-C,CST1,CDKN1C,CES1,HSD17B1,PROP1,UTF1,HCST,LCN1,SOCS1,POLR2I,GPATCH4,CLIC3,JUNB,CCL21
TF	Factor: Elk-1:HOXA1; motif: ACCGGAAGTAATTA	TF:M08451	false	0.000060590243113378313	4.217597304929005	8557	48	19	62700	LHB,MUC2,NDUFB7,ACR,TMEM160,CST1,RNF113A,CHAD,CXCR5,NUP160,ORMDL2,UTF1,NDUFA1,SOCS1,POLR2I,HCAR3,TUBA1B,CCL21,RPS27
TF	Factor: SREBP-1; motif: CACSCCA; match class: 1	TF:M00749_1	false	0.000060698831757305514	4.216819667511863	2840	48	11	62700	LHB,CDHR5,NDUFB7,P2RX2,CST1,CES1,HSD17B1,HCST,CLIC3,ITM2A,CCL21
TF	Factor: c-ets-1; motif: ACCGGAWGTN	TF:M02063	false	0.0000620215085017064	4.207457674957773	7742	48	18	62700	LHB,MUC2,NDUFB7,ACR,IER2,TMEM160,CST1,RNF113A,NUP160,UTF1,HCST,NDUFA1,SOCS1,HCAR3,GPATCH4,JUNB,CCL21,RPS27
TF	Factor: RXRALPHA; motif: CNNTGRCCTYTNN	TF:M09833	false	0.00006254095279095553	4.203835506708334	5441	48	15	62700	LHB,CDHR5,CST1,HSD17B1,HCST,KRT31,SOCS1,CFD,POLR2I,TUBA1B,GPATCH4,CLIC3,ITM2A,CCL21,RPS27
TF	Factor: Six-1; motif: NCGTATCRNN	TF:M11028	false	0.00006296897145549421	4.200873400470391	2305	48	10	62700	MAB21L2,RNF113A,NUP160,HCST,GNG3,NDUFA1,HLA-DQB1,GPATCH4,FADD,RPS27
TF	Factor: SP4; motif: NWRGCCACGCCCMCTYN	TF:M03922	false	0.00006296897145549421	4.200873400470391	6182	48	16	62700	P2RX2,HLA-C,IER2,TMEM160,CHAD,NUP160,CDKN1C,CES1,UTF1,PPP2R3B,LCN1,NRGN,SOCS1,POLR2I,TMEM187,CLIC3
TF	Factor: Sp1; motif: NGGGGGCGGGGCCNGGGGGGGG; match class: 1	TF:M10071_1	false	0.0000633524873668216	4.198236329028712	4745	48	14	62700	LHB,CDHR5,DRD4,P2RX2,HLA-C,IER2,CHAD,CDKN1C,UTF1,PPP2R3B,SOCS1,POLR2I,TUBA1B,TMEM187
TF	Factor: Erm:EVX1; motif: NNCGGAAATKR	TF:M08461	false	0.00006383060398364858	4.194971046130672	3449	48	12	62700	RNF113A,NUP160,CES1,PPP2R3B,NDUFA1,HCAR3,HLA-DQB1,TUBA1B,GPATCH4,TMEM187,FADD,RPS27
TF	Factor: WT1; motif: CGCCCCCNCN; match class: 1	TF:M02036_1	false	0.00006392300162784496	4.194342840080125	5454	48	15	62700	LHB,DRD4,P2RX2,HLA-C,IER2,TMEM160,CHAD,CDKN1C,UTF1,PPP2R3B,SOCS1,CFD,POLR2I,TMEM187,JUNB
TF	Factor: Fli-1; motif: NNRGGMAGGAAGGRRRGR	TF:M09920	false	0.00006492469030667625	4.187590113295462	9466	48	20	62700	LHB,MUC2,ACR,IER2,TMEM160,CHAD,ORMDL2,HSD17B1,PROP1,UTF1,HCST,LCN1,GNG3,NRGN,SOCS1,CFD,HCAR3,CLIC3,ITM2A,CCL21
TF	Factor: Pax-8; motif: NCNNTNNTGCRTGANNNN	TF:M00328	false	0.0000649385695616889	4.187497282052907	9467	48	20	62700	LHB,CDHR5,MAB21L2,ACR,DRD4,P2RX2,CST1,CHAD,NUP160,ORMDL2,CES1,HSD17B1,HCST,LCN1,GNG3,POLR2I,HCAR3,HLA-DQB1,ITM2A,CCL21
TF	Factor: Pax-6; motif: NNNNTTCACGCWTGANTKNNN	TF:M00097	false	0.00006585862737300778	4.18138732510514	11286	48	22	62700	LHB,CDHR5,NDUFB7,ACR,IER2,TMEM160,CST1,NUP160,CES1,HSD17B1,HCST,PPP2R3B,KRT31,GNG3,HCAR3,HLA-DQB1,TUBA1B,GPATCH4,TMEM187,CLIC3,FADD,CCL21
TF	Factor: Pax-3; motif: NNNNNNCGTCACGSTYNNNNN; match class: 1	TF:M00327_1	false	0.00006656973334724177	4.176723182661569	6986	48	17	62700	LHB,MAB21L2,DRD4,P2RX2,HLA-C,RNF113A,CHAD,ORMDL2,CDKN1C,PROP1,UTF1,NDUFA1,POLR2I,TUBA1B,GPATCH4,FADD,RPS27
TF	Factor: Sp1; motif: NWRGCCMCGCCCMCN	TF:M12151	false	0.0000679828991388708	4.16760031881788	6998	48	17	62700	LHB,CDHR5,MUC2,P2RX2,HLA-C,IER2,TMEM160,CHAD,NUP160,CDKN1C,CES1,UTF1,NRGN,SOCS1,POLR2I,TMEM187,CLIC3
TF	Factor: NF-E4; motif: GTGAGGS; match class: 1	TF:M08826_1	false	0.0000679828991388708	4.16760031881788	4779	48	14	62700	CDHR5,MAB21L2,NDUFB7,CXCR5,ORMDL2,PROP1,LCN1,NRGN,CFD,POLR2I,CLIC3,FADD,JUNB,CCL21
TF	Factor: Elk-1; motif: NRCCGGAAGTN	TF:M11433	false	0.00006887236694234889	4.16195499132371	7810	48	18	62700	LHB,MUC2,NDUFB7,ACR,IER2,TMEM160,CST1,RNF113A,NUP160,ORMDL2,UTF1,HCST,NRGN,NDUFA1,SOCS1,HCAR3,JUNB,CCL21
TF	Factor: ctcf; motif: YGGCCACCAGRKGGCRSYN	TF:M09890	false	0.00006936500685633527	4.158859566460351	8650	48	19	62700	LHB,CDHR5,MUC2,NDUFB7,DRD4,IER2,CHAD,NUP160,CDKN1C,PROP1,UTF1,LCN1,NRGN,SOCS1,CFD,POLR2I,TMEM187,FADD,JUNB
TF	Factor: IRF-4; motif: RGGAASWGR	TF:M04818	false	0.00006936500685633527	4.158859566460351	9513	48	20	62700	CDHR5,MAB21L2,IER2,TMEM160,CST1,RNF113A,CHAD,ORMDL2,PROP1,UTF1,HCST,LCN1,NDUFA1,POLR2I,TUBA1B,GPATCH4,TMEM187,CLIC3,ITM2A,CCL21
TF	Factor: AP-2; motif: MKCCCSCNGGCG; match class: 1	TF:M00189_1	false	0.00006944487279856559	4.158359813245143	6239	48	16	62700	LHB,CDHR5,MUC2,DRD4,P2RX2,RNF113A,CDKN1C,HSD17B1,UTF1,PPP2R3B,NRGN,NDUFA1,SOCS1,CFD,TMEM187,JUNB
TF	Factor: AP-2rep; motif: NGGGGCGGGGC	TF:M09967	false	0.00006979258748579956	4.15619070037055	4121	48	13	62700	P2RX2,HLA-C,IER2,CHAD,NUP160,CDKN1C,HSD17B1,UTF1,PPP2R3B,SOCS1,POLR2I,TUBA1B,TMEM187
TF	Factor: PEBP2beta; motif: TGTGGTY	TF:M03841	false	0.00006979258748579956	4.15619070037055	7821	48	18	62700	LHB,CDHR5,MUC2,RNF113A,CHAD,NUP160,CES1,HCST,LCN1,GNG3,NDUFA1,SOCS1,HCAR3,HLA-DQB1,TUBA1B,GPATCH4,TMEM187,CCL21
TF	Factor: NFATc2; motif: TTTTCCA	TF:M02265	false	0.00007143647441619514	4.146079987201457	7835	48	18	62700	MUC2,MAB21L2,NDUFB7,ACR,CST1,CHAD,CXCR5,ORMDL2,CES1,LCN1,GNG3,CFD,HCAR3,HLA-DQB1,TUBA1B,GPATCH4,FADD,RPS27
TF	Factor: ctcf; motif: CCRSCAGGGGGCGCN	TF:M10426	false	0.00007162601510878477	4.144929210008571	9538	48	20	62700	LHB,MUC2,DRD4,P2RX2,HLA-C,IER2,TMEM160,CDKN1C,HSD17B1,PROP1,UTF1,PPP2R3B,NRGN,SOCS1,CFD,POLR2I,TMEM187,CLIC3,FADD,JUNB
TF	Factor: Elk-1:HOXA3; motif: ACCGGWAATKRNNTNWCNNATTAN	TF:M08220	false	0.00007243084463405219	4.140076450354036	12312	48	23	62700	MAB21L2,ACR,DRD4,IER2,TMEM160,RNF113A,CHAD,CXCR5,NUP160,CES1,UTF1,NDUFA1,SOCS1,CFD,POLR2I,HCAR3,HLA-DQB1,GPATCH4,TMEM187,JUNB,ITM2A,CCL21,RPS27
TF	Factor: Elf-1; motif: NANCCGGAAGTN	TF:M11451	false	0.00007286254583223078	4.137495658491114	7042	48	17	62700	LHB,MUC2,NDUFB7,ACR,IER2,TMEM160,RNF113A,NUP160,UTF1,NDUFA1,SOCS1,POLR2I,HCAR3,GPATCH4,JUNB,CCL21,RPS27
TF	Factor: ATF-3; motif: NRTGACGTCAYN	TF:M11289	false	0.00007382254007687982	4.131811015732153	4820	48	14	62700	LHB,CDHR5,NDUFB7,ACR,ORMDL2,CES1,HSD17B1,LCN1,GNG3,CFD,HCAR3,TMEM187,CLIC3,RPS27
TF	Factor: MafB; motif: GNTGAC; match class: 1	TF:M01227_1	false	0.00007442277762040149	4.128294125194598	4824	48	14	62700	MUC2,MAB21L2,HLA-C,CXCR5,NUP160,ORMDL2,CDKN1C,HSD17B1,PROP1,LCN1,CFD,HCAR3,HLA-DQB1,RPS27
TF	Factor: FOXO1A; motif: AAACAA	TF:M03823	false	0.0000751045384209115	4.1243338186335805	14330	48	25	62700	MAB21L2,NDUFB7,P2RX2,HLA-C,IER2,TMEM160,CST1,CHAD,CXCR5,NUP160,ORMDL2,CES1,PROP1,HCST,PPP2R3B,LCN1,KRT31,NRGN,CFD,POLR2I,HCAR3,HLA-DQB1,TMEM187,ITM2A,RPS27
TF	Factor: SREBP-1; motif: RTCACCCCAY	TF:M07405	false	0.0000751045384209115	4.1243338186335805	7062	48	17	62700	LHB,CDHR5,MUC2,ACR,HLA-C,RNF113A,ORMDL2,CES1,PPP2R3B,GNG3,NRGN,NDUFA1,CFD,POLR2I,CLIC3,JUNB,ITM2A
TF	Factor: SRY; motif: TTGTTT	TF:M03854	false	0.0000751045384209115	4.1243338186335805	14330	48	25	62700	MAB21L2,NDUFB7,P2RX2,HLA-C,IER2,TMEM160,CST1,CHAD,CXCR5,NUP160,ORMDL2,CES1,PROP1,HCST,PPP2R3B,LCN1,KRT31,NRGN,CFD,POLR2I,HCAR3,HLA-DQB1,TMEM187,ITM2A,RPS27
TF	Factor: GR; motif: RGWACATWATGTWCY	TF:M11847	false	0.0000751045384209115	4.1243338186335805	5540	48	15	62700	DRD4,CST1,CHAD,CES1,HSD17B1,PROP1,PPP2R3B,LCN1,KRT31,SOCS1,POLR2I,HLA-DQB1,TUBA1B,CLIC3,JUNB
TF	Factor: Elf-1; motif: NAMCCGGAAGTN	TF:M11447	false	0.00007662777858537338	4.115613764318011	7882	48	18	62700	LHB,MUC2,NDUFB7,ACR,IER2,TMEM160,RNF113A,NUP160,CES1,UTF1,NDUFA1,SOCS1,POLR2I,HCAR3,GPATCH4,JUNB,CCL21,RPS27
TF	Factor: pax-2; motif: NSGTCACGCWTSANYGMNYN	TF:M11876	false	0.00007757371030256717	4.11028543602268	6303	48	16	62700	CDHR5,MUC2,NDUFB7,ACR,IER2,CST1,CDKN1C,HSD17B1,PROP1,NDUFA1,CFD,HLA-DQB1,TUBA1B,JUNB,ITM2A,RPS27
TF	Factor: p300; motif: NNNGGGAGTNNNNS	TF:M00033	false	0.0000791181404686927	4.101723928611029	8741	48	19	62700	CDHR5,ACR,P2RX2,HLA-C,IER2,TMEM160,CST1,NUP160,CDKN1C,HSD17B1,HCST,PPP2R3B,LCN1,KRT31,GNG3,NRGN,POLR2I,HLA-DQB1,TMEM187
TF	Factor: Egr-1; motif: GCGCATGCG; match class: 1	TF:M04869_1	false	0.00007915942942411984	4.101497344819978	10508	48	21	62700	NDUFB7,DRD4,P2RX2,HLA-C,TMEM160,RNF113A,CHAD,CDKN1C,HSD17B1,UTF1,PPP2R3B,NRGN,NDUFA1,SOCS1,CFD,POLR2I,TUBA1B,TMEM187,FADD,JUNB,CCL21
TF	Factor: foxl2; motif: NACGTMAACAN	TF:M11578	false	0.00008046057915850224	4.094416845684265	5576	48	15	62700	LHB,CDHR5,MAB21L2,DRD4,IER2,RNF113A,ORMDL2,HCST,LCN1,NDUFA1,POLR2I,HCAR3,HLA-DQB1,GPATCH4,RPS27
TF	Factor: c-Myc; motif: RACCACGTGCTC	TF:M01145	false	0.00008080909343523425	4.092539765382191	6326	48	16	62700	LHB,ACR,DRD4,HLA-C,IER2,CST1,CHAD,HSD17B1,PPP2R3B,KRT31,POLR2I,HCAR3,TUBA1B,TMEM187,FADD,JUNB
TF	Factor: Sox-10; motif: NACAAWG	TF:M02116	false	0.00008177020615746049	4.087404907311675	14403	48	25	62700	LHB,MAB21L2,NDUFB7,ACR,P2RX2,HLA-C,IER2,TMEM160,CST1,RNF113A,CXCR5,NUP160,ORMDL2,CES1,HSD17B1,KRT31,GNG3,NDUFA1,CFD,HCAR3,GPATCH4,TMEM187,ITM2A,CCL21,RPS27
TF	Factor: ATF-3; motif: SNTGACGYNATN	TF:M07313	false	0.00008267984558313762	4.0826003431532865	2951	48	11	62700	CDHR5,MAB21L2,NDUFB7,CHAD,CXCR5,ORMDL2,HSD17B1,PPP2R3B,KRT31,HCAR3,TMEM187
TF	Factor: ZNF592; motif: NSARNATGGAGKN	TF:M09766	false	0.00008317571206202591	4.0800034724755525	7123	48	17	62700	DRD4,TMEM160,RNF113A,PROP1,HCST,PPP2R3B,GNG3,NRGN,NDUFA1,SOCS1,POLR2I,HCAR3,GPATCH4,TMEM187,FADD,JUNB,CCL21
TF	Factor: SREBP-1; motif: NSNNTCACNCCANNN	TF:M01173	false	0.00008348339066579446	4.078399920441029	4881	48	14	62700	LHB,CDHR5,MUC2,ACR,RNF113A,ORMDL2,CES1,GNG3,NDUFA1,CFD,POLR2I,CLIC3,JUNB,ITM2A
TF	Factor: EGR1; motif: NCNCCGCCCCCGCN	TF:M07208	false	0.00008405001841566133	4.075462187069017	6349	48	16	62700	LHB,DRD4,HLA-C,TMEM160,CHAD,NUP160,CDKN1C,PROP1,UTF1,NRGN,CFD,TUBA1B,TMEM187,CLIC3,FADD,JUNB
TF	Factor: ELK1; motif: NACTTCCGSCGGAAGYN	TF:M03971	false	0.00008451807436188445	4.073050406361023	11486	48	22	62700	MAB21L2,DRD4,P2RX2,IER2,TMEM160,RNF113A,NUP160,ORMDL2,CDKN1C,HSD17B1,PROP1,UTF1,GNG3,NDUFA1,SOCS1,HCAR3,HLA-DQB1,TUBA1B,GPATCH4,TMEM187,JUNB,RPS27
TF	Factor: BTEB2; motif: GCCCCRCCCH; match class: 1	TF:M07409_1	false	0.00008462468049524449	4.072502958004456	1884	48	9	62700	P2RX2,HLA-C,CHAD,NUP160,CDKN1C,UTF1,PPP2R3B,SOCS1,TMEM187
TF	Factor: ZNF148; motif: NNNNNNCCNNCCCCTCCCCCACCCN; match class: 1	TF:M09834_1	false	0.00008523037167055177	4.0694056176923565	2964	48	11	62700	HLA-C,IER2,CHAD,NUP160,CDKN1C,UTF1,NRGN,SOCS1,CFD,POLR2I,TMEM187
TF	Factor: ZNF532; motif: NGGRGCTGGG; match class: 1	TF:M12732_1	false	0.00008523037167055177	4.0694056176923565	3568	48	12	62700	CDHR5,P2RX2,CDKN1C,HSD17B1,PPP2R3B,LCN1,NRGN,SOCS1,CFD,POLR2I,JUNB,CCL21
TF	Factor: CDP; motif: ATCGATNNNNNATCRAT	TF:M03950	false	0.00008523037167055177	4.0694056176923565	4212	48	13	62700	ACR,P2RX2,IER2,RNF113A,CXCR5,ORMDL2,HCST,PPP2R3B,LCN1,GNG3,NRGN,NDUFA1,TUBA1B
TF	Factor: AP-4; motif: AWCAGCTGWT	TF:M11208	false	0.00008571784130597425	4.0669287746426726	4215	48	13	62700	CDHR5,HLA-C,CST1,CHAD,CES1,KRT31,GNG3,POLR2I,HLA-DQB1,TUBA1B,TMEM187,ITM2A,CCL21
TF	Factor: LRH-1; motif: TGACCTTGRNYCAAGGTCA	TF:M11830	false	0.00008718295097794736	4.0595684350229835	7155	48	17	62700	LHB,CDHR5,MUC2,DRD4,HLA-C,IER2,TMEM160,CHAD,NUP160,CES1,PROP1,GNG3,CFD,POLR2I,TUBA1B,JUNB,RPS27
TF	Factor: Elf-1; motif: ACTTCCGGG	TF:M04714	false	0.00008718295097794736	4.0595684350229835	7969	48	18	62700	LHB,MUC2,NDUFB7,ACR,IER2,TMEM160,RNF113A,NUP160,CES1,UTF1,NDUFA1,SOCS1,POLR2I,HCAR3,GPATCH4,JUNB,CCL21,RPS27
TF	Factor: Egr-1; motif: GCGCATGCG	TF:M04869	false	0.00008718295097794736	4.0595684350229835	11515	48	22	62700	CDHR5,NDUFB7,DRD4,P2RX2,HLA-C,TMEM160,RNF113A,CHAD,CDKN1C,HSD17B1,UTF1,PPP2R3B,NRGN,NDUFA1,SOCS1,CFD,POLR2I,TUBA1B,TMEM187,FADD,JUNB,CCL21
TF	Factor: Six-2; motif: NNGTATCRNN	TF:M11030	false	0.00008819114936418088	4.054574997353068	7163	48	17	62700	MAB21L2,DRD4,HLA-C,CST1,RNF113A,NUP160,ORMDL2,UTF1,HCST,GNG3,NRGN,NDUFA1,POLR2I,HLA-DQB1,GPATCH4,FADD,RPS27
TF	Factor: ctcf; motif: YGGCCACCAGRKGGCRSYN; match class: 1	TF:M09890_1	false	0.00008864015505023898	4.052369492942763	2979	48	11	62700	LHB,MUC2,NDUFB7,DRD4,IER2,CDKN1C,LCN1,NRGN,SOCS1,POLR2I,TMEM187
TF	Factor: Elf-1; motif: NANGCGGAAGTR	TF:M11452	false	0.00009046002381509205	4.043543302254905	6394	48	16	62700	LHB,MUC2,NDUFB7,ACR,IER2,RNF113A,NUP160,PROP1,UTF1,NRGN,NDUFA1,SOCS1,HCAR3,CLIC3,JUNB,RPS27
TF	Factor: Nkx2-3; motif: NSCACTTNNC	TF:M10637	false	0.00009182329451785241	4.037047129286662	1907	48	9	62700	LHB,CDHR5,NDUFB7,NUP160,HCST,GNG3,GPATCH4,FADD,ITM2A
TF	Factor: YY1; motif: NGCCATYTTKGRCNWWNNGTGCK	TF:M12276	false	0.00009220223755389235	4.03525853940714	10628	48	21	62700	LHB,CDHR5,MAB21L2,ACR,DRD4,HLA-C,IER2,TMEM160,CXCR5,ORMDL2,PPP2R3B,LCN1,KRT31,GNG3,CFD,HCAR3,GPATCH4,TMEM187,JUNB,CCL21,RPS27
TF	Factor: Erg; motif: NACCGGAARYN	TF:M11392	false	0.00009286590233664521	4.032143717064704	8856	48	19	62700	LHB,MUC2,NDUFB7,ACR,DRD4,IER2,TMEM160,RNF113A,NUP160,UTF1,NDUFA1,SOCS1,POLR2I,HCAR3,TUBA1B,GPATCH4,FADD,CCL21,RPS27
TF	Factor: CREB; motif: CNNTGACGTMA	TF:M00917	false	0.00009292840008926601	4.031851539858365	5657	48	15	62700	CDHR5,NDUFB7,IER2,RNF113A,CHAD,ORMDL2,HSD17B1,HCST,PPP2R3B,LCN1,NRGN,NDUFA1,HLA-DQB1,TMEM187,FADD
TF	Factor: SREBP-1; motif: NNNGTGGGGTGAN	TF:M04632	false	0.00009451392465126504	4.024504202562631	4945	48	14	62700	LHB,CDHR5,MUC2,RNF113A,ORMDL2,CES1,PPP2R3B,GNG3,NDUFA1,CFD,POLR2I,CLIC3,JUNB,ITM2A
TF	Factor: KROX; motif: CCCGCCCCCRCCCC; match class: 1	TF:M00982_1	false	0.00009785348210225298	4.0094237154235906	3624	48	12	62700	CDHR5,DRD4,P2RX2,IER2,TMEM160,CHAD,CDKN1C,UTF1,PPP2R3B,CFD,POLR2I,TMEM187
TF	Factor: C/EBPdelta; motif: NRTTGCGYAAYN	TF:M11321	false	0.00009842108095275494	4.006911869445824	5686	48	15	62700	NDUFB7,P2RX2,TMEM160,RNF113A,CXCR5,ORMDL2,CES1,HSD17B1,NDUFA1,HCAR3,HLA-DQB1,TUBA1B,GPATCH4,CLIC3,RPS27
TF	Factor: RELA; motif: GGGRMTKYCCC	TF:M12657	false	0.00009878184377859046	4.005322871924272	6444	48	16	62700	LHB,CDHR5,NDUFB7,P2RX2,IER2,CXCR5,PPP2R3B,LCN1,NRGN,CFD,POLR2I,TUBA1B,GPATCH4,TMEM187,CLIC3,ITM2A
TF	Factor: ETF; motif: GVGGMGG	TF:M00695	false	0.00009915241296732372	4.003696712364959	10683	48	21	62700	LHB,CDHR5,DRD4,P2RX2,HLA-C,IER2,TMEM160,CHAD,NUP160,CDKN1C,CES1,UTF1,PPP2R3B,NDUFA1,SOCS1,POLR2I,TUBA1B,TMEM187,FADD,JUNB,RPS27
TF	Factor: p53; motif: RGRCAWGNCY	TF:M00761	false	0.00009987723914900371	4.000533471115692	3022	48	11	62700	CDHR5,P2RX2,ORMDL2,CES1,PROP1,LCN1,GNG3,TUBA1B,TMEM187,JUNB,CCL21
TF	Factor: MAZ; motif: GGGGGAGGGGGNGRGRRRGNRG; match class: 1	TF:M09984_1	false	0.00010211529890821844	3.9909091870641733	5706	48	15	62700	MAB21L2,DRD4,P2RX2,IER2,TMEM160,CST1,CHAD,NUP160,CDKN1C,UTF1,PPP2R3B,GNG3,SOCS1,CFD,TUBA1B
TF	Factor: SP4; motif: SCCCCGCCCCS; match class: 1	TF:M01273_1	false	0.0001023211576691306	3.99003455486178	1045	48	7	62700	P2RX2,HLA-C,CDKN1C,UTF1,PPP2R3B,SOCS1,TMEM187
TF	Factor: ATF-3; motif: NATGATGTCATN	TF:M11290	false	0.0001023211576691306	3.99003455486178	6466	48	16	62700	LHB,CDHR5,NDUFB7,ACR,CXCR5,CES1,PROP1,PPP2R3B,LCN1,KRT31,GNG3,CFD,HCAR3,TMEM187,CLIC3,RPS27
TF	Factor: NR1B2; motif: NTGACCY	TF:M02111	false	0.0001023211576691306	3.99003455486178	9802	48	20	62700	LHB,CDHR5,MUC2,NDUFB7,ACR,DRD4,HLA-C,IER2,CST1,RNF113A,CDKN1C,PROP1,HCST,GNG3,NDUFA1,SOCS1,CFD,POLR2I,CLIC3,JUNB
TF	Factor: E2F-2; motif: GCGCGCGCGYW	TF:M11531	false	0.0001023776163640715	3.989794986252678	13595	48	24	62700	LHB,MUC2,NDUFB7,DRD4,P2RX2,HLA-C,IER2,TMEM160,RNF113A,CHAD,CDKN1C,CES1,UTF1,PPP2R3B,NRGN,NDUFA1,SOCS1,CFD,POLR2I,TUBA1B,TMEM187,FADD,JUNB,ITM2A
TF	Factor: ZNF462; motif: YYYYCTSCWG; match class: 1	TF:M12707_1	false	0.00010261172694847797	3.988803003181518	3646	48	12	62700	MUC2,MAB21L2,DRD4,HLA-C,CST1,PROP1,KRT31,GNG3,GPATCH4,CLIC3,ITM2A,RPS27
TF	Factor: Cdx-1; motif: TTTATK	TF:M02086	false	0.00010390930664958598	3.9833455530631166	14625	48	25	62700	MAB21L2,NDUFB7,P2RX2,HLA-C,TMEM160,CST1,RNF113A,CXCR5,NUP160,ORMDL2,CES1,HSD17B1,HCST,PPP2R3B,KRT31,NRGN,NDUFA1,HCAR3,HLA-DQB1,TUBA1B,GPATCH4,FADD,ITM2A,CCL21,RPS27
TF	Factor: VDR; motif: RRGGTCANNGRGKTCA; match class: 1	TF:M09671_1	false	0.00010413680912463782	3.9823957337545552	2468	48	10	62700	LHB,CDHR5,ACR,DRD4,P2RX2,CST1,CHAD,CDKN1C,TMEM187,FADD
TF	Factor: Ikaros; motif: TGGGAGN; match class: 1	TF:M07260_1	false	0.00010543856986158207	3.9770004933554852	7275	48	17	62700	MUC2,NDUFB7,ACR,HLA-C,CST1,ORMDL2,HSD17B1,UTF1,HCST,PPP2R3B,LCN1,KRT31,POLR2I,GPATCH4,TMEM187,CLIC3,FADD
TF	Factor: E2F-1; motif: TTTGGCGCCAAA	TF:M04516	false	0.00010565134318259997	3.9761249772384235	11672	48	22	62700	LHB,NDUFB7,DRD4,HLA-C,IER2,TMEM160,CHAD,NUP160,ORMDL2,CDKN1C,PROP1,UTF1,PPP2R3B,NRGN,SOCS1,HCAR3,TUBA1B,GPATCH4,TMEM187,FADD,JUNB,RPS27
TF	Factor: PLAG1; motif: CCCCCKWNNNGGSCCC; match class: 1	TF:M01973_1	false	0.00010565134318259997	3.9761249772384235	2473	48	10	62700	CDHR5,DRD4,IER2,CHAD,CDKN1C,UTF1,PPP2R3B,FADD,JUNB,ITM2A
TF	Factor: PPARgamma:RXRalpha,; motif: AAGTAGGTCACNGTGACCYACTT	TF:M00515	false	0.00010628856119011369	3.9735134718767253	8103	48	18	62700	MUC2,NDUFB7,ACR,HLA-C,CST1,CHAD,NUP160,ORMDL2,CES1,PROP1,PPP2R3B,LCN1,POLR2I,HCAR3,GPATCH4,CLIC3,JUNB,ITM2A
TF	Factor: BTEB3; motif: BNRNGGGAGGNGT; match class: 1	TF:M01865_1	false	0.00010628856119011369	3.9735134718767253	4317	48	13	62700	CDHR5,TMEM160,CHAD,HSD17B1,UTF1,NRGN,SOCS1,POLR2I,TMEM187,CLIC3,FADD,JUNB,ITM2A
TF	Factor: Erm:C/EBPdelta; motif: RSCGGAWRTTGCGYAAY	TF:M08458	false	0.00010628856119011369	3.9735134718767253	9836	48	20	62700	MUC2,NDUFB7,P2RX2,HLA-C,IER2,CST1,RNF113A,ORMDL2,CES1,KRT31,GNG3,NDUFA1,SOCS1,CFD,HCAR3,GPATCH4,CLIC3,FADD,JUNB,RPS27
TF	Factor: E2F-2; motif: GCGCGCGCGYW; match class: 1	TF:M11531_1	false	0.00010628856119011369	3.9735134718767253	12643	48	23	62700	LHB,NDUFB7,DRD4,P2RX2,HLA-C,IER2,TMEM160,RNF113A,CHAD,CDKN1C,CES1,UTF1,PPP2R3B,NRGN,NDUFA1,SOCS1,CFD,POLR2I,TUBA1B,TMEM187,FADD,JUNB,ITM2A
TF	Factor: Egr-1; motif: ACCGCCC	TF:M04918	false	0.00010919758062758859	3.9617869837167	5748	48	15	62700	MUC2,P2RX2,TMEM160,RNF113A,CHAD,NUP160,CDKN1C,CES1,HSD17B1,UTF1,PPP2R3B,LCN1,NRGN,NDUFA1,FADD
TF	Factor: SZF1-1; motif: CCAGGGTAWCAGCNG	TF:M01109	false	0.00010919758062758859	3.9617869837167	4329	48	13	62700	MUC2,MAB21L2,DRD4,CST1,CHAD,NUP160,CDKN1C,HSD17B1,HCST,TMEM187,CLIC3,ITM2A,CCL21
TF	Factor: ZNF37A; motif: CCYYGGCTCCNTSCCMN; match class: 1	TF:M12354_1	false	0.00010959980381806573	3.9601902232312827	5751	48	15	62700	LHB,CDHR5,MUC2,P2RX2,HLA-C,IER2,CHAD,NUP160,CDKN1C,UTF1,LCN1,SOCS1,POLR2I,CLIC3,FADD
TF	Factor: LKLF; motif: CNCCACCCS	TF:M08819	false	0.00010959980381806573	3.9601902232312827	5751	48	15	62700	LHB,ACR,P2RX2,IER2,TMEM160,CST1,CHAD,NUP160,CDKN1C,HSD17B1,NRGN,TUBA1B,TMEM187,CLIC3,CCL21
TF	Factor: PEA3; motif: NACCGGAAGTN	TF:M11428	false	0.00011078138997746526	3.955533190049093	7310	48	17	62700	LHB,MUC2,NDUFB7,ACR,IER2,TMEM160,CST1,RNF113A,NUP160,UTF1,NDUFA1,SOCS1,POLR2I,HCAR3,JUNB,CCL21,RPS27
TF	Factor: CREB1; motif: NNNNTGACGTNANNN	TF:M07248	false	0.00011105199214537901	3.9544736463006935	4338	48	13	62700	CDHR5,IER2,RNF113A,CHAD,ORMDL2,HSD17B1,HCST,PPP2R3B,LCN1,NDUFA1,HLA-DQB1,TMEM187,FADD
TF	Factor: sp4; motif: NNGNARGRGGCGGRGCNNRR	TF:M10072	false	0.00011202574921036807	3.950682142912883	10786	48	21	62700	CDHR5,MAB21L2,DRD4,P2RX2,HLA-C,IER2,TMEM160,CHAD,NUP160,CDKN1C,HSD17B1,UTF1,PPP2R3B,GNG3,SOCS1,CFD,POLR2I,TUBA1B,TMEM187,FADD,JUNB
TF	Factor: HLTF; motif: AGSCARAAAGYRGSTGS	TF:M04613	false	0.0001126324063975198	3.948336637062245	8145	48	18	62700	NDUFB7,DRD4,HLA-C,TMEM160,CST1,ORMDL2,CES1,HSD17B1,HCST,KRT31,NRGN,HCAR3,HLA-DQB1,GPATCH4,TMEM187,JUNB,ITM2A,CCL21
TF	Factor: IRF-4; motif: RGGAASWGR; match class: 1	TF:M04818_1	false	0.00011282164068931379	3.947607588911862	3072	48	11	62700	MAB21L2,IER2,RNF113A,CHAD,ORMDL2,PROP1,HCST,LCN1,NDUFA1,TUBA1B,TMEM187
TF	Factor: Egr-1; motif: NNNNGCGKGGGYGGNRN	TF:M09897	false	0.00011322956336116613	3.9460401674201266	4348	48	13	62700	LHB,CDHR5,HLA-C,CDKN1C,HSD17B1,UTF1,NRGN,CFD,TMEM187,CLIC3,FADD,JUNB,ITM2A
TF	Factor: ATF-2; motif: NRTGACGTMANN	TF:M11309	false	0.00011334735541184549	3.94558860825419	6534	48	16	62700	CDHR5,NDUFB7,IER2,RNF113A,CHAD,ORMDL2,HSD17B1,HCST,PPP2R3B,LCN1,NRGN,NDUFA1,HLA-DQB1,TMEM187,FADD,RPS27
TF	Factor: ER-beta; motif: ANNSTGACCYRGNN	TF:M03821	false	0.00011334735541184549	3.94558860825419	6534	48	16	62700	MUC2,NDUFB7,HLA-C,CST1,RNF113A,CXCR5,PROP1,HCST,LCN1,NDUFA1,CFD,POLR2I,TUBA1B,CLIC3,JUNB,ITM2A
TF	Factor: AP-2alpha; motif: NGCCTNAGGCN; match class: 1	TF:M11479_1	false	0.00011460297128810996	3.9408041223572674	3697	48	12	62700	LHB,CDHR5,DRD4,CST1,RNF113A,ORMDL2,CDKN1C,CES1,HSD17B1,PPP2R3B,NDUFA1,CLIC3
TF	Factor: GLI2; motif: TGGGTGGTCNS	TF:M07291	false	0.00011485289865519132	3.93985803961507	3080	48	11	62700	LHB,P2RX2,IER2,CST1,CXCR5,ORMDL2,CES1,KRT31,NRGN,CFD,TUBA1B
TF	Factor: CREB1; motif: RTGACGYGTCAN; match class: 1	TF:M11221_1	false	0.00011524900257747745	3.9383628245237556	5782	48	15	62700	LHB,MUC2,DRD4,HLA-C,IER2,ORMDL2,CDKN1C,HSD17B1,PPP2R3B,HCAR3,TUBA1B,GPATCH4,TMEM187,JUNB,ITM2A
TF	Factor: DPF2; motif: NYCACYTCCYCNYYCY; match class: 1	TF:M09760_1	false	0.00011548703227989137	3.9374667787628703	3083	48	11	62700	MUC2,MAB21L2,IER2,CST1,NUP160,PROP1,LCN1,SOCS1,TMEM187,JUNB,ITM2A
TF	Factor: COUP-TF1; motif: RAGGTCANTGACCTY	TF:M11745	false	0.00011548703227989137	3.9374667787628703	6547	48	16	62700	LHB,CDHR5,MUC2,ACR,DRD4,HLA-C,CHAD,CXCR5,NUP160,HSD17B1,PROP1,NRGN,POLR2I,TUBA1B,CLIC3,CCL21
TF	Factor: E2F3; motif: NNRGMKGGAR	TF:M12598	false	0.00011568848314220781	3.9367098731722026	12723	48	23	62700	CDHR5,NDUFB7,DRD4,P2RX2,IER2,TMEM160,CST1,CHAD,CXCR5,NUP160,ORMDL2,CDKN1C,PROP1,UTF1,NRGN,SOCS1,CFD,POLR2I,TUBA1B,JUNB,ITM2A,CCL21,RPS27
TF	Factor: PURBETA; motif: NCWGRGGCTGGGG; match class: 1	TF:M12726_1	false	0.00011972699719441997	3.9218079096557332	2518	48	10	62700	LHB,CDHR5,P2RX2,CDKN1C,HSD17B1,PPP2R3B,NRGN,SOCS1,CFD,CCL21
TF	Factor: Sp2; motif: NYSGCCCCGCCCCCY; match class: 1	TF:M03567_1	false	0.00012019513747142519	3.920113101485057	3718	48	12	62700	CDHR5,P2RX2,HLA-C,IER2,CHAD,CDKN1C,UTF1,PPP2R3B,SOCS1,POLR2I,TUBA1B,TMEM187
TF	Factor: Sp1; motif: GGGGCGGGGT; match class: 1	TF:M00008_1	false	0.00012133920689157679	3.915998848058012	5079	48	14	62700	CDHR5,P2RX2,HLA-C,IER2,NUP160,CDKN1C,UTF1,PPP2R3B,NRGN,SOCS1,POLR2I,TMEM187,CLIC3,FADD
TF	Factor: CREB; motif: NNGNTGACGTNN	TF:M00113	false	0.00012172661660393315	3.914614449047375	5081	48	14	62700	CDHR5,MAB21L2,NDUFB7,TMEM160,CHAD,ORMDL2,HSD17B1,HCST,PPP2R3B,LCN1,KRT31,TMEM187,JUNB,RPS27
TF	Factor: ELF2; motif: CCCGGAARYN	TF:M02054	false	0.00012205193408774346	3.9134553341740417	3104	48	11	62700	LHB,MUC2,NDUFB7,ACR,IER2,RNF113A,NUP160,NDUFA1,HCAR3,GPATCH4,CCL21
TF	Factor: Six-3; motif: NNGTATCRNN	TF:M11034	false	0.00012283746458822866	3.910669156138976	3728	48	12	62700	MAB21L2,CST1,RNF113A,NUP160,HCST,GNG3,NRGN,NDUFA1,HLA-DQB1,GPATCH4,FADD,RPS27
TF	Factor: ATF3; motif: CBCTGACGTCANCS	TF:M00513	false	0.00012319921621792827	3.909392055104317	6586	48	16	62700	LHB,CDHR5,NDUFB7,ORMDL2,CES1,HSD17B1,PROP1,HCST,PPP2R3B,LCN1,GNG3,HCAR3,HLA-DQB1,TMEM187,CLIC3,RPS27
TF	Factor: CTCF; motif: NNNNNNCCASNAGRKGGCRS	TF:M01259	false	0.00012399588939657633	3.9065927119504646	1997	48	9	62700	MUC2,NDUFB7,CDKN1C,PROP1,UTF1,LCN1,NRGN,SOCS1,POLR2I
TF	Factor: RUNX2; motif: WRACCGCANWAACCGCAN; match class: 1	TF:M04107_1	false	0.00012430629441900895	3.9055068797072643	6592	48	16	62700	CDHR5,DRD4,P2RX2,HLA-C,TMEM160,CDKN1C,CES1,PROP1,UTF1,NRGN,POLR2I,TMEM187,JUNB,ITM2A,CCL21,RPS27
TF	Factor: XPA; motif: SCACCTCACAN	TF:M12247	false	0.00012646147680941248	3.898041750828718	1518	48	8	62700	CDHR5,CHAD,ORMDL2,CES1,PROP1,POLR2I,JUNB,CCL21
TF	Factor: WT1; motif: CGCCCCCNCN	TF:M02036	false	0.000132186580457893	3.878812632058448	10003	48	20	62700	LHB,CDHR5,DRD4,P2RX2,HLA-C,IER2,TMEM160,CHAD,NUP160,CDKN1C,PROP1,UTF1,PPP2R3B,NRGN,SOCS1,CFD,POLR2I,TMEM187,FADD,JUNB
TF	Factor: Nkx2-3; motif: NSCACTTNNN	TF:M10636	false	0.00013228239230726166	3.878497959536624	3134	48	11	62700	LHB,NDUFB7,IER2,NUP160,HCST,LCN1,GNG3,POLR2I,GPATCH4,FADD,ITM2A
TF	Factor: STAT3; motif: NTTCYKGGAAN	TF:M07229	false	0.0001375659120564721	3.8614891681340495	3774	48	12	62700	ACR,TMEM160,CST1,RNF113A,CHAD,CXCR5,ORMDL2,PROP1,NDUFA1,POLR2I,GPATCH4,ITM2A
TF	Factor: ZEB1; motif: CAGGTGN	TF:M04831	false	0.0001377159470694004	3.861015766909095	8283	48	18	62700	LHB,CDHR5,MUC2,ACR,DRD4,RNF113A,NUP160,HSD17B1,PROP1,HCST,PPP2R3B,LCN1,NDUFA1,SOCS1,CLIC3,FADD,ITM2A,RPS27
TF	Factor: CTCF; motif: ACCAGGKGGC	TF:M04727	false	0.0001377159470694004	3.861015766909095	6650	48	16	62700	CDHR5,MUC2,NDUFB7,DRD4,IER2,CST1,CDKN1C,CES1,HSD17B1,UTF1,LCN1,SOCS1,CFD,HCAR3,CLIC3,JUNB
TF	Factor: AP-2alpha; motif: NGCCTNAGGCN	TF:M11479	false	0.00013814265804590288	3.8596721918541057	3777	48	12	62700	LHB,CDHR5,DRD4,CST1,RNF113A,ORMDL2,CDKN1C,CES1,HSD17B1,PPP2R3B,NDUFA1,CLIC3
TF	Factor: RAR-gamma; motif: RGGTCANNNTGNCCNNNN	TF:M10045	false	0.00014147034181271188	3.849334597151182	7468	48	17	62700	CDHR5,NDUFB7,DRD4,P2RX2,HLA-C,CST1,CHAD,CXCR5,ORMDL2,HSD17B1,PROP1,HCST,LCN1,TMEM187,CLIC3,JUNB,ITM2A
TF	Factor: T3R-beta; motif: NRGGTCAAAGGTCAN	TF:M11816	false	0.00014181761096572642	3.8482698349475286	11920	48	22	62700	LHB,CDHR5,MUC2,MAB21L2,NDUFB7,DRD4,HLA-C,IER2,CST1,NUP160,CDKN1C,HSD17B1,PROP1,HCST,LCN1,KRT31,GNG3,TUBA1B,CLIC3,FADD,JUNB,ITM2A
TF	Factor: ZBTB2; motif: TCCKCCTSR	TF:M07437	false	0.0001427810693001943	3.8453293698950395	3791	48	12	62700	LHB,DRD4,HLA-C,IER2,RNF113A,NUP160,ORMDL2,CES1,PROP1,NDUFA1,SOCS1,HCAR3
TF	Factor: Oct3; motif: WTATGCGCATAW; match class: 1	TF:M11934_1	false	0.00014303815775455563	3.844548091963867	9172	48	19	62700	LHB,MUC2,NDUFB7,DRD4,CXCR5,CDKN1C,CES1,HCST,PPP2R3B,LCN1,GNG3,NRGN,POLR2I,HLA-DQB1,TUBA1B,FADD,JUNB,CCL21,RPS27
TF	Factor: Erg; motif: NNACCGGAARTSN	TF:M09608	false	0.00014303815775455563	3.844548091963867	8311	48	18	62700	LHB,MUC2,HLA-C,IER2,CST1,RNF113A,NUP160,ORMDL2,HCST,NRGN,NDUFA1,POLR2I,HCAR3,TUBA1B,GPATCH4,FADD,CCL21,RPS27
TF	Factor: ZBTB39; motif: CNCTGY; match class: 1	TF:M12689_1	false	0.00014303815775455563	3.844548091963867	10064	48	20	62700	LHB,CDHR5,ACR,P2RX2,IER2,TMEM160,CXCR5,CES1,HSD17B1,PROP1,PPP2R3B,KRT31,GNG3,SOCS1,CFD,HLA-DQB1,GPATCH4,CLIC3,FADD,ITM2A
TF	Factor: CSX; motif: NNCACTTGNRN; match class: 1	TF:M02108_1	false	0.0001444384243727132	3.840317257783071	1550	48	8	62700	LHB,NDUFB7,ACR,TMEM160,RNF113A,NUP160,LCN1,NRGN
TF	Factor: Elf-1; motif: NAANCMGGAAGTGN	TF:M09605	false	0.0001446402303176154	3.83971089532011	5910	48	15	62700	LHB,MUC2,NDUFB7,ACR,IER2,TMEM160,CST1,RNF113A,NUP160,UTF1,HCST,NDUFA1,SOCS1,POLR2I,CCL21
TF	Factor: AR; motif: NGNACANNNTGTTCYNN	TF:M09589	false	0.00014514375914467876	3.8382016331171673	5173	48	14	62700	HLA-C,CST1,HSD17B1,PROP1,PPP2R3B,LCN1,KRT31,GNG3,POLR2I,HLA-DQB1,TUBA1B,CLIC3,ITM2A,RPS27
TF	Factor: Elk-1; motif: RCCGGAAGTGN	TF:M09904	false	0.00014592077392854656	3.8358828756164964	8326	48	18	62700	LHB,MUC2,NDUFB7,ACR,IER2,TMEM160,RNF113A,NUP160,UTF1,HCST,NDUFA1,SOCS1,POLR2I,HCAR3,GPATCH4,JUNB,CCL21,RPS27
TF	Factor: E2F-4; motif: TTTTGGCGCCAWWN; match class: 1	TF:M11535_1	false	0.00014655123096532152	3.8340105293292552	6691	48	16	62700	LHB,NDUFB7,HLA-C,CHAD,NUP160,CDKN1C,HSD17B1,UTF1,NRGN,HCAR3,TUBA1B,GPATCH4,TMEM187,FADD,JUNB,RPS27
TF	Factor: Elk-1; motif: NAAACMGGAAGTNCVH	TF:M00007	false	0.00014655972869560295	3.8339853476207635	5919	48	15	62700	LHB,NDUFB7,ACR,CST1,RNF113A,UTF1,HCST,NRGN,NDUFA1,SOCS1,HLA-DQB1,TUBA1B,JUNB,ITM2A,RPS27
TF	Factor: GLI; motif: NBTGGGTGGTCN	TF:M01037	false	0.00014848266849811179	3.8283242360094336	2050	48	9	62700	LHB,P2RX2,IER2,CST1,CXCR5,CES1,NRGN,CFD,TUBA1B
TF	Factor: Dlx-7; motif: NTCRTTAN	TF:M10600	false	0.0001501503630381523	3.8234736134132143	7511	48	17	62700	LHB,MAB21L2,NDUFB7,TMEM160,CST1,CHAD,CXCR5,ORMDL2,LCN1,KRT31,GNG3,NRGN,HCAR3,HLA-DQB1,TUBA1B,GPATCH4,RPS27
TF	Factor: E2F2; motif: AAAAATGGCGCCAAAAWG	TF:M03958	false	0.00015331992762813274	3.814401394418403	11040	48	21	62700	MAB21L2,NDUFB7,IER2,CST1,CHAD,CXCR5,ORMDL2,PROP1,UTF1,HCST,NRGN,SOCS1,POLR2I,HCAR3,HLA-DQB1,TUBA1B,GPATCH4,TMEM187,ITM2A,CCL21,RPS27
TF	Factor: FOXO1A; motif: NNNYTGTTTNCN	TF:M09931	false	0.00015518565940749813	3.809148414056865	6725	48	16	62700	MUC2,MAB21L2,DRD4,CST1,RNF113A,ORMDL2,PPP2R3B,KRT31,NDUFA1,SOCS1,CFD,HCAR3,HLA-DQB1,CLIC3,JUNB,ITM2A
TF	Factor: HLTF; motif: AGSCARAAAGYRGSTGS; match class: 1	TF:M04613_1	false	0.00015646386319485977	3.8055859509435193	2065	48	9	62700	NDUFB7,CST1,ORMDL2,HCST,HCAR3,TMEM187,JUNB,ITM2A,CCL21
TF	Factor: KLF4; motif: MCACACCCTNN	TF:M09808	false	0.0001567732939392283	3.8047279166684502	3834	48	12	62700	LHB,CDHR5,MUC2,DRD4,HLA-C,HCST,LCN1,KRT31,SOCS1,CFD,POLR2I,CLIC3
TF	Factor: MEF-2C; motif: TATTTWT	TF:M02025	false	0.000157116570800937	3.803778008289831	12987	48	23	62700	MAB21L2,NDUFB7,IER2,TMEM160,CST1,RNF113A,CXCR5,ORMDL2,CES1,HCST,PPP2R3B,KRT31,GNG3,NRGN,NDUFA1,CFD,HLA-DQB1,GPATCH4,TMEM187,FADD,ITM2A,CCL21,RPS27
TF	Factor: TFIIB; motif: YTNTMTGMSN	TF:M08904	false	0.00015732887917092512	3.803191551290265	6735	48	16	62700	DRD4,RNF113A,CHAD,CXCR5,ORMDL2,CES1,PROP1,UTF1,PPP2R3B,NDUFA1,SOCS1,HLA-DQB1,GPATCH4,CLIC3,FADD,ITM2A
TF	Factor: Fli-1; motif: NACCGGAARTN	TF:M11400	false	0.00015923515203759457	3.797961053113632	10149	48	20	62700	LHB,MUC2,NDUFB7,ACR,DRD4,IER2,TMEM160,RNF113A,NUP160,UTF1,NDUFA1,SOCS1,POLR2I,HCAR3,TUBA1B,GPATCH4,FADD,JUNB,CCL21,RPS27
TF	Factor: CTCF; motif: YNRCCASYAGRKGGCRSYN	TF:M02242	false	0.00016061162664430365	3.794223019426593	5971	48	15	62700	LHB,CDHR5,MUC2,NDUFB7,DRD4,CDKN1C,PROP1,UTF1,LCN1,NRGN,SOCS1,POLR2I,GPATCH4,FADD,JUNB
TF	Factor: COUP-TF1; motif: RRGGTCRNTGACCTN; match class: 1	TF:M11739_1	false	0.0001609022974449054	3.793437754779022	1137	48	7	62700	LHB,DRD4,HLA-C,CHAD,PROP1,CLIC3,CCL21
TF	Factor: SREBP; motif: NNNNYCACNCCANNN	TF:M01168	false	0.00016138245933136207	3.7921436705406757	6752	48	16	62700	LHB,CDHR5,MUC2,ACR,DRD4,RNF113A,ORMDL2,CES1,PPP2R3B,GNG3,NDUFA1,CFD,POLR2I,CLIC3,JUNB,ITM2A
TF	Factor: ZNF563; motif: NGNNTCMTNNCNGGCAGCTGY	TF:M10158	false	0.00016138245933136207	3.7921436705406757	5975	48	15	62700	LHB,MUC2,NDUFB7,DRD4,CST1,CHAD,HSD17B1,PROP1,UTF1,HCST,KRT31,CFD,HCAR3,TUBA1B,TMEM187
TF	Factor: E2F-1:TBR2; motif: NGGTGNNANGGCGCNNTNNCRNNN; match class: 1	TF:M08523_1	false	0.00016313452606304556	3.7874541144237197	7567	48	17	62700	CDHR5,NDUFB7,DRD4,IER2,TMEM160,RNF113A,CDKN1C,UTF1,PPP2R3B,NRGN,NDUFA1,SOCS1,CFD,TUBA1B,TMEM187,FADD,RPS27
TF	Factor: Six-2; motif: NCGTATCRNN	TF:M11031	false	0.0001634125270862785	3.786714653826189	9276	48	19	62700	MAB21L2,DRD4,HLA-C,CST1,RNF113A,NUP160,ORMDL2,UTF1,HCST,GNG3,NRGN,NDUFA1,POLR2I,HLA-DQB1,TUBA1B,GPATCH4,FADD,JUNB,RPS27
TF	Factor: OSR2; motif: NNNNCWGCTNCTGNNG	TF:M10020	false	0.0001634125270862785	3.786714653826189	2627	48	10	62700	LHB,CST1,NUP160,CDKN1C,UTF1,GNG3,SOCS1,POLR2I,TUBA1B,CCL21
TF	Factor: LRF; motif: NCGACCACCGN; match class: 1	TF:M12231_1	false	0.0001636644386255874	3.7860456748117604	5240	48	14	62700	LHB,MUC2,MAB21L2,NDUFB7,DRD4,P2RX2,ORMDL2,UTF1,NRGN,HCAR3,TUBA1B,TMEM187,CLIC3,FADD
TF	Factor: TBX2; motif: NNNGTGTSNN	TF:M12026	false	0.00016490478409104755	3.7827667447544853	7576	48	17	62700	LHB,CDHR5,MUC2,NDUFB7,DRD4,CST1,ORMDL2,CES1,HSD17B1,PROP1,HCST,GNG3,CFD,POLR2I,CLIC3,FADD,ITM2A
TF	Factor: NURR1; motif: YRRCCTT	TF:M01269	false	0.00016628613371330478	3.77914396426739	5994	48	15	62700	LHB,CDHR5,ACR,CST1,HSD17B1,HCST,LCN1,GNG3,CFD,POLR2I,HCAR3,TUBA1B,GPATCH4,TMEM187,CCL21
TF	Factor: ZNF264; motif: NMYGGGRTTAGTGCCCTN	TF:M12699	false	0.00016659570644330242	3.778336195558341	2635	48	10	62700	LHB,CDHR5,MUC2,NDUFB7,CES1,HSD17B1,HCST,GNG3,CLIC3,ITM2A
TF	Factor: E2F2; motif: AAAATGGCGCCATTTT	TF:M04517	false	0.00016659570644330242	3.778336195558341	9292	48	19	62700	MUC2,NDUFB7,DRD4,IER2,CST1,CHAD,NUP160,ORMDL2,CES1,HCST,PPP2R3B,NRGN,SOCS1,HCAR3,TUBA1B,GPATCH4,FADD,ITM2A,RPS27
TF	Factor: LIM-1; motif: NNCGTTAN	TF:M10999	false	0.0001666785769938253	3.778120215956345	5997	48	15	62700	MUC2,MAB21L2,NDUFB7,ACR,CST1,CHAD,CXCR5,ORMDL2,CDKN1C,HSD17B1,LCN1,TUBA1B,GPATCH4,TMEM187,ITM2A
TF	Factor: NR3C1; motif: RRGAACATWMYGTYCTRN	TF:M02219	false	0.0001669893047891828	3.7773113433421366	6777	48	16	62700	MAB21L2,ACR,DRD4,P2RX2,IER2,CST1,CXCR5,HSD17B1,PROP1,PPP2R3B,KRT31,NRGN,SOCS1,HCAR3,HLA-DQB1,GPATCH4
TF	Factor: POU2F1:Elk-1; motif: ACCGGAWATGCAW; match class: 1	TF:M08398_1	false	0.00016807525771579408	3.774496214153492	2090	48	9	62700	DRD4,HLA-C,RNF113A,CXCR5,NUP160,LCN1,HCAR3,GPATCH4,RPS27
TF	Factor: ZBRK1; motif: NGNNNGGTNAWAAAARRGCNG	TF:M10468	false	0.000168357922612021	3.7737664417010537	11125	48	21	62700	CDHR5,MAB21L2,TMEM160,RNF113A,CXCR5,NUP160,ORMDL2,CES1,HSD17B1,PPP2R3B,LCN1,KRT31,NRGN,NDUFA1,HCAR3,HLA-DQB1,TUBA1B,GPATCH4,CLIC3,FADD,ITM2A
TF	Factor: Elk-1; motif: NNNNCCGGAARTNN	TF:M00025	false	0.00017020238964339719	3.7690343467093883	10208	48	20	62700	LHB,MUC2,NDUFB7,ACR,DRD4,IER2,TMEM160,RNF113A,NUP160,UTF1,NDUFA1,SOCS1,POLR2I,HCAR3,TUBA1B,GPATCH4,FADD,JUNB,CCL21,RPS27
TF	Factor: ATF-3; motif: GATGAYGTCATN	TF:M11288	false	0.00017239531576361512	3.763474538776107	5270	48	14	62700	LHB,CDHR5,NDUFB7,ACR,CXCR5,CES1,PROP1,LCN1,GNG3,CFD,HCAR3,TMEM187,CLIC3,RPS27
TF	Factor: AP-4; motif: AWCAGCTGWT; match class: 1	TF:M11208_1	false	0.00017624241738104944	3.7538895589346244	3890	48	12	62700	CDHR5,HLA-C,CST1,CHAD,CES1,KRT31,GNG3,HLA-DQB1,TUBA1B,TMEM187,ITM2A,CCL21
TF	Factor: PPARgamma; motif: NWSTRGGKSARAGGKCA	TF:M10038	false	0.00017678774740845953	3.752547837837027	6812	48	16	62700	LHB,MAB21L2,DRD4,HLA-C,IER2,CDKN1C,PROP1,HCST,LCN1,CFD,POLR2I,HLA-DQB1,TUBA1B,CLIC3,ITM2A,CCL21
TF	Factor: DEC1; motif: CNCACRTGASC	TF:M03572	false	0.00017884907803776624	3.7475132942857283	6819	48	16	62700	LHB,MUC2,NDUFB7,DRD4,HLA-C,TMEM160,RNF113A,ORMDL2,CDKN1C,HSD17B1,NRGN,NDUFA1,POLR2I,TUBA1B,FADD,JUNB
TF	Factor: FLI1; motif: ACCGGAARTN	TF:M03988	false	0.00017895411113666687	3.7472583200543066	8475	48	18	62700	LHB,MUC2,NDUFB7,ACR,DRD4,IER2,TMEM160,RNF113A,NUP160,UTF1,NDUFA1,SOCS1,POLR2I,HCAR3,TUBA1B,GPATCH4,CCL21,RPS27
TF	Factor: Pax-5; motif: GTYAYGCTTSRCTGVNYN	TF:M04754	false	0.00017992337601074532	3.744912408566855	5293	48	14	62700	CDHR5,MUC2,IER2,TMEM160,CDKN1C,CES1,HSD17B1,PPP2R3B,LCN1,HCAR3,GPATCH4,TMEM187,CLIC3,CCL21
TF	Factor: LKLF; motif: NRCCACRCCCN	TF:M12172	false	0.0001805000346465883	3.743522710396436	2112	48	9	62700	IER2,TMEM160,RNF113A,ORMDL2,CES1,NRGN,NDUFA1,CFD,HCAR3
TF	Factor: FLI-1; motif: NAYTTCCGGT	TF:M08913	false	0.00018210625846280928	3.7396751285095413	8488	48	18	62700	LHB,MUC2,NDUFB7,ACR,DRD4,IER2,TMEM160,RNF113A,NUP160,UTF1,NDUFA1,SOCS1,POLR2I,HCAR3,TUBA1B,GPATCH4,CCL21,RPS27
TF	Factor: C/EBPbeta; motif: NRTTGCGYAAYN	TF:M11316	false	0.00018272366402423832	3.73820520475674	5302	48	14	62700	MUC2,MAB21L2,P2RX2,TMEM160,RNF113A,CXCR5,CES1,HSD17B1,NDUFA1,HCAR3,HLA-DQB1,TUBA1B,CLIC3,RPS27
TF	Factor: ATF-3; motif: GGCGCSSNSNGRTSACGTSA	TF:M04744	false	0.00018388737126647634	3.7354480955450087	10269	48	20	62700	LHB,CDHR5,MUC2,IER2,RNF113A,CHAD,NUP160,ORMDL2,CDKN1C,HSD17B1,HCST,PPP2R3B,KRT31,NDUFA1,CFD,POLR2I,HLA-DQB1,TMEM187,FADD,JUNB
TF	Factor: GATA-2; motif: NNNGATRNNN	TF:M00076	false	0.0001857654148118967	3.7310351383211904	3274	48	11	62700	MAB21L2,NDUFB7,TMEM160,CHAD,ORMDL2,CDKN1C,POLR2I,TUBA1B,GPATCH4,TMEM187,JUNB
TF	Factor: AP-2gamma; motif: NSCCYNNRGSN	TF:M11482	false	0.00018610005759222062	3.7302534924684823	6846	48	16	62700	LHB,CDHR5,MUC2,DRD4,TMEM160,CST1,HSD17B1,NRGN,SOCS1,CFD,POLR2I,HLA-DQB1,TMEM187,CLIC3,FADD,JUNB
TF	Factor: Erm; motif: NRRSAGGAARNGRN	TF:M09916	false	0.00018669183586841092	3.728874673560423	6849	48	16	62700	LHB,CDHR5,MUC2,NDUFB7,IER2,RNF113A,CHAD,CES1,PROP1,UTF1,HCST,LCN1,NDUFA1,SOCS1,CFD,TUBA1B
TF	Factor: CREB; motif: TGACGTMA	TF:M00039	false	0.00018669183586841092	3.728874673560423	5315	48	14	62700	CDHR5,IER2,RNF113A,CHAD,ORMDL2,HSD17B1,HCST,PPP2R3B,LCN1,NRGN,NDUFA1,HLA-DQB1,TMEM187,FADD
TF	Factor: ctcf; motif: CCNCNAGRKGGCRSTN	TF:M07249	false	0.00018989949700679975	3.7214761855918956	6861	48	16	62700	LHB,MUC2,MAB21L2,RNF113A,CHAD,NUP160,CDKN1C,UTF1,LCN1,NRGN,NDUFA1,SOCS1,CFD,POLR2I,CLIC3,JUNB
TF	Factor: E2F; motif: TTTSGCGS	TF:M00426	false	0.00018989949700679975	3.7214761855918956	12183	48	22	62700	CDHR5,MUC2,MAB21L2,NDUFB7,ACR,DRD4,IER2,CHAD,CXCR5,NUP160,CDKN1C,HSD17B1,UTF1,NRGN,POLR2I,TUBA1B,TMEM187,FADD,JUNB,ITM2A,CCL21,RPS27
TF	Factor: p53; motif: GGACATGCCCGGGCATGTCY	TF:M00034	false	0.00018989949700679975	3.7214761855918956	4608	48	13	62700	LHB,MUC2,DRD4,TMEM160,CST1,HSD17B1,HCST,KRT31,SOCS1,HCAR3,GPATCH4,ITM2A,CCL21
TF	Factor: GKLF; motif: NNCCACRCCCN	TF:M12174	false	0.00018989949700679975	3.7214761855918956	2684	48	10	62700	P2RX2,IER2,TMEM160,RNF113A,ORMDL2,CES1,NRGN,NDUFA1,CFD,HCAR3
TF	Factor: Sp1; motif: GGGGCGGGGC; match class: 1	TF:M00931_1	false	0.00019008169050429137	3.721059714254558	6078	48	15	62700	CDHR5,P2RX2,HLA-C,IER2,TMEM160,CHAD,CDKN1C,UTF1,PPP2R3B,NRGN,SOCS1,POLR2I,TUBA1B,TMEM187,CLIC3
TF	Factor: Smad1; motif: NGGCAGACN	TF:M03845	false	0.00019075150800703294	3.719532019996703	4611	48	13	62700	LHB,MUC2,ACR,CHAD,CXCR5,NUP160,HSD17B1,UTF1,LCN1,NRGN,HLA-DQB1,TUBA1B,JUNB
TF	Factor: FOXO1A:PDEF; motif: WNCCGGATGTTDN; match class: 1	TF:M08486_1	false	0.00019205255321869818	3.716579914786642	4615	48	13	62700	CDHR5,MUC2,HLA-C,RNF113A,CXCR5,CES1,PROP1,HCST,LCN1,NDUFA1,HCAR3,HLA-DQB1,CCL21
TF	Factor: SMAD; motif: TGTCTGNNN	TF:M08897	false	0.00019205255321869818	3.716579914786642	4615	48	13	62700	LHB,DRD4,P2RX2,HLA-C,CST1,ORMDL2,HCST,LCN1,HCAR3,HLA-DQB1,TMEM187,ITM2A,CCL21
TF	Factor: CREB; motif: NSTGACGTMANN	TF:M00178	false	0.00019216194287135743	3.7163326189438544	5334	48	14	62700	CDHR5,NDUFB7,IER2,ORMDL2,HSD17B1,HCST,PPP2R3B,NRGN,CFD,HLA-DQB1,TMEM187,FADD,JUNB,RPS27
TF	Factor: SMAD3; motif: YGTCTAGACA	TF:M04026	false	0.00019216194287135743	3.7163326189438544	6872	48	16	62700	CDHR5,NDUFB7,ACR,CHAD,CXCR5,ORMDL2,CES1,KRT31,GNG3,NRGN,HCAR3,GPATCH4,TMEM187,FADD,JUNB,CCL21
TF	Factor: VDR,; motif: RRTGNMCYTNNTGAMCCNYNT; match class: 1	TF:M00966_1	false	0.00019216194287135743	3.7163326189438544	3292	48	11	62700	ACR,P2RX2,CHAD,NUP160,CDKN1C,CES1,HCST,PPP2R3B,NRGN,JUNB,ITM2A
TF	Factor: BTEB3; motif: NRCCACGCCCMCN	TF:M12180	false	0.00019216194287135743	3.7163326189438544	2135	48	9	62700	NDUFB7,DRD4,P2RX2,IER2,CES1,GNG3,NRGN,SOCS1,CFD
TF	Factor: GR; motif: GGTACAANNTGTYCTK	TF:M00205	false	0.00019341864684036805	3.7135016593662376	6877	48	16	62700	NDUFB7,P2RX2,CST1,NUP160,ORMDL2,HSD17B1,PROP1,HCST,GNG3,POLR2I,HCAR3,HLA-DQB1,CLIC3,JUNB,ITM2A,CCL21
TF	Factor: E2F-1; motif: NNNNGGCGGGAARN; match class: 1	TF:M09892_1	false	0.00019341864684036805	3.7135016593662376	9415	48	19	62700	LHB,CDHR5,NDUFB7,DRD4,P2RX2,IER2,TMEM160,CHAD,NUP160,ORMDL2,CDKN1C,UTF1,NRGN,SOCS1,TUBA1B,TMEM187,CLIC3,JUNB,ITM2A
TF	Factor: Sp1; motif: NGGGGGCGGGGYN; match class: 1	TF:M00196_1	false	0.0001934468962974004	3.7134382337986453	6093	48	15	62700	LHB,CDHR5,P2RX2,HLA-C,IER2,TMEM160,CHAD,CDKN1C,UTF1,PPP2R3B,SOCS1,CFD,POLR2I,TUBA1B,TMEM187
TF	Factor: ETV7; motif: NCCGGAANNN	TF:M02071	false	0.000195165644314785	3.7095966303050143	10326	48	20	62700	LHB,MUC2,NDUFB7,ACR,DRD4,IER2,TMEM160,RNF113A,CHAD,NUP160,UTF1,NDUFA1,SOCS1,POLR2I,HCAR3,TUBA1B,GPATCH4,FADD,CCL21,RPS27
TF	Factor: AP-2gamma; motif: NTGSCCTGRGGSNN	TF:M09591	false	0.00019556908193992255	3.708699802944254	8549	48	18	62700	LHB,CDHR5,ACR,DRD4,HLA-C,IER2,CST1,CHAD,CXCR5,NUP160,CES1,HSD17B1,PPP2R3B,LCN1,CFD,HLA-DQB1,CLIC3,JUNB
TF	Factor: c-Ets-1; motif: NNNRCCGGAWRYNNNN	TF:M01078	false	0.00019589348133127507	3.7079800156079155	7704	48	17	62700	LHB,MUC2,NDUFB7,ACR,IER2,TMEM160,RNF113A,NUP160,UTF1,HCST,NDUFA1,SOCS1,POLR2I,HCAR3,JUNB,CCL21,RPS27
TF	Factor: LRF; motif: RCGACCACCNN; match class: 1	TF:M12230_1	false	0.00019801091320005335	3.703310873314465	2703	48	10	62700	LHB,MAB21L2,NDUFB7,DRD4,P2RX2,PROP1,UTF1,TMEM187,CLIC3,FADD
TF	Factor: Elk-1:PDEF; motif: NCMGGAMGGANATCCGGN	TF:M08227	false	0.00019853229523254744	3.7021688365056504	8561	48	18	62700	LHB,NDUFB7,ACR,P2RX2,CHAD,ORMDL2,CES1,PROP1,HCST,LCN1,KRT31,NRGN,CFD,HCAR3,HLA-DQB1,CLIC3,ITM2A,RPS27
TF	Factor: AP-4; motif: YCAGCTGNKN	TF:M10097	false	0.00019853229523254744	3.7021688365056504	6110	48	15	62700	CDHR5,DRD4,HLA-C,CST1,CHAD,CES1,KRT31,GNG3,CFD,HLA-DQB1,TUBA1B,CLIC3,JUNB,ITM2A,RPS27
TF	Factor: E2F-3; motif: NNTTTTGGCGCCAAAACT	TF:M03962	false	0.00020006563650936586	3.6988274998493376	11280	48	21	62700	LHB,MUC2,MAB21L2,NDUFB7,ACR,P2RX2,IER2,RNF113A,NUP160,CES1,HSD17B1,HCST,POLR2I,HCAR3,HLA-DQB1,TUBA1B,GPATCH4,TMEM187,FADD,JUNB,RPS27
TF	Factor: TFAP4; motif: AWCAGCTGWT	TF:M04192	false	0.000200563726996777	3.6977476086514796	5362	48	14	62700	CDHR5,HLA-C,CST1,CHAD,CES1,KRT31,GNG3,POLR2I,HLA-DQB1,TUBA1B,TMEM187,CLIC3,ITM2A,CCL21
TF	Factor: Elk-1:HOXB13; motif: ACCGGAAGTNGTAAAN	TF:M08222	false	0.00021341809483079341	3.670768761331366	7759	48	17	62700	LHB,MUC2,MAB21L2,NDUFB7,P2RX2,TMEM160,RNF113A,CHAD,NUP160,CDKN1C,NDUFA1,POLR2I,HCAR3,TUBA1B,ITM2A,CCL21,RPS27
TF	Factor: AP-2; motif: SNNNCCNCAGGCN; match class: 1	TF:M00915_1	false	0.0002156607714984496	3.6662288454915437	4675	48	13	62700	LHB,MUC2,DRD4,P2RX2,IER2,CDKN1C,CES1,UTF1,PPP2R3B,SOCS1,CFD,TMEM187,CLIC3
TF	Factor: LRH-1; motif: TGACCTTGRNYCAAGGTCA; match class: 1	TF:M11830_1	false	0.00021931077995442384	3.658940020581216	6165	48	15	62700	LHB,MUC2,DRD4,HLA-C,IER2,TMEM160,CHAD,NUP160,CES1,PROP1,GNG3,CFD,POLR2I,TUBA1B,RPS27
TF	Factor: six4; motif: NCGTATCRTN	TF:M11024	false	0.00022406555244482767	3.649624906218454	5418	48	14	62700	MUC2,MAB21L2,HLA-C,CST1,RNF113A,NUP160,ORMDL2,HCST,GNG3,NRGN,NDUFA1,HLA-DQB1,GPATCH4,FADD
TF	Factor: Sp2; motif: GGSNNGGGGGCGGGGCCNGNGS	TF:M09658	false	0.00022427229423091122	3.649224374236134	5419	48	14	62700	CDHR5,DRD4,P2RX2,HLA-C,IER2,CHAD,NUP160,CDKN1C,UTF1,PPP2R3B,SOCS1,CFD,POLR2I,TMEM187
TF	Factor: GTF2IRD1-isoform2; motif: GGGATTRNR	TF:M01229	false	0.00022718747065818794	3.6436156235510486	15390	48	25	62700	LHB,MUC2,NDUFB7,P2RX2,HLA-C,TMEM160,CST1,RNF113A,ORMDL2,CDKN1C,CES1,HSD17B1,HCST,LCN1,KRT31,NRGN,NDUFA1,CFD,HLA-DQB1,TUBA1B,GPATCH4,TMEM187,CLIC3,CCL21,RPS27
TF	Factor: Six-1; motif: NNGTATCRNN	TF:M11026	false	0.00022849486439514404	3.6411235566003217	6189	48	15	62700	MAB21L2,DRD4,CST1,RNF113A,NUP160,UTF1,HCST,GNG3,NRGN,NDUFA1,POLR2I,HLA-DQB1,GPATCH4,FADD,RPS27
TF	Factor: Tal; motif: GWSNNCABCTGC	TF:M07469	false	0.00022901543141807718	3.6401352532324895	4705	48	13	62700	LHB,DRD4,CXCR5,UTF1,GNG3,POLR2I,HCAR3,HLA-DQB1,TUBA1B,TMEM187,CLIC3,FADD,CCL21
TF	Factor: C-Jun; motif: TGACTC	TF:M03541	false	0.00022958865726024308	3.6390495718967553	11389	48	21	62700	CDHR5,MUC2,MAB21L2,NDUFB7,ACR,HLA-C,IER2,CST1,CXCR5,ORMDL2,HSD17B1,LCN1,GNG3,NRGN,CFD,POLR2I,HLA-DQB1,GPATCH4,CLIC3,FADD,ITM2A
TF	Factor: IRF-3; motif: KCNGTTTCSNSGAAACCGAAACN	TF:M11675	false	0.00023465847009160456	3.629563765135034	4717	48	13	62700	CDHR5,ACR,RNF113A,NUP160,CDKN1C,CES1,PROP1,GNG3,NDUFA1,SOCS1,HCAR3,TUBA1B,GPATCH4
TF	Factor: Fli-1:Max; motif: NCCGGAAACACGTGN; match class: 1	TF:M08289_1	false	0.00023532831086572642	3.628325822449346	3376	48	11	62700	DRD4,IER2,CXCR5,HSD17B1,PROP1,UTF1,SOCS1,HCAR3,JUNB,ITM2A,RPS27
TF	Factor: SMAD5; motif: CAGACWGN	TF:M08829	false	0.00023532831086572642	3.628325822449346	3376	48	11	62700	NDUFB7,ACR,CXCR5,NUP160,CES1,PROP1,KRT31,HCAR3,GPATCH4,CLIC3,CCL21
TF	Factor: Tal-1; motif: CAGATGG	TF:M03804	false	0.00023532831086572642	3.628325822449346	5446	48	14	62700	LHB,NDUFB7,ACR,CXCR5,NUP160,CES1,UTF1,HCST,KRT31,CFD,HCAR3,CLIC3,FADD,CCL21
TF	Factor: E2F; motif: GGCGSG; match class: 1	TF:M00803_1	false	0.0002355468722595789	3.627922658224407	10475	48	20	62700	NDUFB7,DRD4,P2RX2,IER2,TMEM160,RNF113A,CHAD,CDKN1C,UTF1,PPP2R3B,NDUFA1,SOCS1,CFD,POLR2I,TUBA1B,TMEM187,CLIC3,FADD,JUNB,ITM2A
TF	Factor: Osx; motif: CCNCCCCCNNN	TF:M07329	false	0.0002355468722595789	3.627922658224407	7003	48	16	62700	LHB,CDHR5,DRD4,HLA-C,IER2,CDKN1C,HSD17B1,PROP1,UTF1,HCST,PPP2R3B,NRGN,CFD,TMEM187,FADD,JUNB
TF	Factor: Alx-4; motif: NNCRTTAN	TF:M10880	false	0.0002383411464185892	3.622800976033841	8690	48	18	62700	MUC2,MAB21L2,NDUFB7,ACR,CST1,CHAD,CXCR5,ORMDL2,CDKN1C,HSD17B1,LCN1,KRT31,HCAR3,TUBA1B,GPATCH4,TMEM187,FADD,ITM2A
TF	Factor: AP-2gamma; motif: NNNNWGCCYNCRGSCN	TF:M07349	false	0.00023939931864372933	3.620877089976766	3384	48	11	62700	LHB,CDHR5,MUC2,IER2,TMEM160,CDKN1C,SOCS1,TUBA1B,CLIC3,FADD,RPS27
TF	Factor: Erm; motif: ACCGGAAGTN	TF:M02069	false	0.00024385351912533415	3.6128709725895947	7025	48	16	62700	LHB,MUC2,NDUFB7,ACR,IER2,TMEM160,RNF113A,NUP160,UTF1,NDUFA1,SOCS1,POLR2I,HCAR3,GPATCH4,JUNB,CCL21
TF	Factor: c-Myc:Max; motif: NNACCACGTGGTNN	TF:M00118	false	0.0002441691289034513	3.612309246183111	7027	48	16	62700	LHB,ACR,DRD4,HLA-C,IER2,CST1,CHAD,HSD17B1,PPP2R3B,CFD,POLR2I,HCAR3,TUBA1B,TMEM187,FADD,JUNB
TF	Factor: c-Myc:Max; motif: NNACCACGTGGTNN; match class: 1	TF:M00118_1	false	0.0002441691289034513	3.612309246183111	7027	48	16	62700	LHB,ACR,DRD4,HLA-C,IER2,CST1,CHAD,HSD17B1,PPP2R3B,CFD,POLR2I,HCAR3,TUBA1B,TMEM187,FADD,JUNB
TF	Factor: TEF-1; motif: GRRATG; match class: 1	TF:M00704_1	false	0.00024636374300573115	3.6084232062931565	5474	48	14	62700	LHB,MUC2,DRD4,IER2,TMEM160,CST1,CXCR5,NUP160,ORMDL2,HSD17B1,PROP1,LCN1,POLR2I,GPATCH4
TF	Factor: nerf; motif: NNNCCGGAAGTGN	TF:M09901	false	0.0002485873350643711	3.6045210014054314	5479	48	14	62700	LHB,MUC2,NDUFB7,ACR,IER2,TMEM160,RNF113A,NUP160,UTF1,NDUFA1,SOCS1,POLR2I,CCL21,RPS27
TF	Factor: TAFII250; motif: RARRWGGCGGMGGNGR; match class: 1	TF:M10086_1	false	0.00024898165638023316	3.6038326481906138	4057	48	12	62700	RNF113A,NUP160,CDKN1C,PROP1,GNG3,NDUFA1,SOCS1,POLR2I,GPATCH4,TMEM187,JUNB,ITM2A
TF	Factor: MIF-1; motif: NNGTTGCWWGGYAACNGS	TF:M00279	false	0.00024898165638023316	3.6038326481906138	11461	48	21	62700	LHB,CDHR5,MAB21L2,P2RX2,IER2,CST1,RNF113A,CHAD,CXCR5,ORMDL2,CES1,HSD17B1,PROP1,UTF1,NDUFA1,SOCS1,CFD,POLR2I,GPATCH4,TMEM187,JUNB
TF	Factor: Pax-4; motif: DTTTTCCACCN; match class: 1	TF:M04624_1	false	0.00024919825260848205	3.6034550072984004	9610	48	19	62700	MUC2,MAB21L2,ACR,P2RX2,RNF113A,CHAD,CXCR5,NUP160,ORMDL2,HCST,LCN1,CFD,POLR2I,HCAR3,TUBA1B,CLIC3,FADD,ITM2A,CCL21
TF	Factor: MLLT10; motif: CYNNCCNNGGNGCTG	TF:M12636	false	0.00024965951506059796	3.6026518773975136	9612	48	19	62700	LHB,CDHR5,MUC2,DRD4,P2RX2,IER2,CST1,CDKN1C,HSD17B1,PROP1,PPP2R3B,LCN1,KRT31,GNG3,SOCS1,TMEM187,CLIC3,FADD,CCL21
TF	Factor: Elk-1; motif: NACMGGAAGTN	TF:M11432	false	0.0002534611796284286	3.5960885482209806	6256	48	15	62700	LHB,MUC2,ACR,IER2,TMEM160,CST1,RNF113A,CXCR5,NUP160,UTF1,HCST,NDUFA1,SOCS1,HCAR3,CCL21
TF	Factor: ERG; motif: ACCGGAART	TF:M01752	false	0.00025467240290910864	3.5940181139827825	9627	48	19	62700	LHB,MUC2,NDUFB7,ACR,IER2,TMEM160,CST1,RNF113A,NUP160,UTF1,NDUFA1,SOCS1,POLR2I,HCAR3,TUBA1B,GPATCH4,JUNB,CCL21,RPS27
TF	Factor: TF3C-beta; motif: CCNGGAGGGCTTCCTGGAGGAG; match class: 1	TF:M04863_1	false	0.00025541909985538536	3.592746629971394	8744	48	18	62700	CDHR5,DRD4,P2RX2,HLA-C,IER2,CHAD,ORMDL2,HSD17B1,UTF1,NRGN,SOCS1,CFD,POLR2I,TUBA1B,TMEM187,CLIC3,FADD,JUNB
TF	Factor: Elk-1; motif: RACCGGAAGTR	TF:M01165	false	0.00025541909985538536	3.592746629971394	7887	48	17	62700	LHB,MUC2,NDUFB7,ACR,HLA-C,IER2,CST1,RNF113A,NUP160,ORMDL2,HSD17B1,UTF1,HCST,NRGN,NDUFA1,HCAR3,CCL21
TF	Factor: EGR1; motif: NACGCCCACGCANW	TF:M03896	false	0.0002580600604446439	3.588279205338742	6268	48	15	62700	DRD4,P2RX2,HLA-C,TMEM160,CHAD,CDKN1C,CES1,UTF1,PPP2R3B,NRGN,CFD,TMEM187,FADD,JUNB,CCL21
TF	Factor: Sp3; motif: NGCCACGCCCMCN	TF:M12154	false	0.00026050592195633773	3.5841823996438165	2234	48	9	62700	NDUFB7,DRD4,P2RX2,IER2,CES1,GNG3,NRGN,SOCS1,CFD
TF	Factor: GABP-alpha; motif: AACCGGAAR; match class: 1	TF:M04748_1	false	0.0002631675532313437	3.579767657312024	10568	48	20	62700	LHB,MUC2,ACR,DRD4,P2RX2,HLA-C,IER2,CST1,RNF113A,NUP160,HSD17B1,PROP1,UTF1,NRGN,NDUFA1,SOCS1,POLR2I,TUBA1B,TMEM187,FADD
TF	Factor: BSX; motif: NNCGTTAN	TF:M10591	false	0.00026490683908129883	3.5769068294078328	7912	48	17	62700	MUC2,MAB21L2,NDUFB7,ACR,TMEM160,RNF113A,CHAD,CXCR5,NUP160,ORMDL2,CDKN1C,LCN1,NRGN,NDUFA1,GPATCH4,FADD,ITM2A
TF	Factor: YY1; motif: NGCCGCCATYTTGN	TF:M12275	false	0.0002652655730058169	3.5763191104540955	7084	48	16	62700	CDHR5,TMEM160,RNF113A,NUP160,ORMDL2,HCST,KRT31,GNG3,NRGN,NDUFA1,CFD,POLR2I,GPATCH4,TMEM187,ITM2A,RPS27
TF	Factor: Sox-5; motif: NNAACAATNN	TF:M00042	false	0.00026725736347734546	3.573070320268768	3433	48	11	62700	NDUFB7,IER2,CXCR5,CES1,HCST,LCN1,GNG3,HLA-DQB1,TMEM187,ITM2A,CCL21
TF	Factor: Egr-1; motif: NNCRCCCMCGCNN	TF:M12140	false	0.0002681797131042817	3.571574078162641	5525	48	14	62700	LHB,CDHR5,MAB21L2,HLA-C,IER2,ORMDL2,CDKN1C,CES1,HSD17B1,UTF1,NRGN,CFD,CLIC3,FADD
TF	Factor: LRF; motif: GGGGKYNNB; match class: 1	TF:M01100_1	false	0.0002720634982705832	3.5653297219580335	2822	48	10	62700	CDHR5,MUC2,DRD4,P2RX2,IER2,HSD17B1,UTF1,NRGN,SOCS1,JUNB
TF	Factor: PLAG1; motif: GRGGCNNHNNNRRGGG	TF:M01778	false	0.000275029171627926	3.5606212392420113	2826	48	10	62700	DRD4,P2RX2,IER2,CHAD,CDKN1C,UTF1,LCN1,NRGN,TUBA1B,FADD
TF	Factor: Pax-3; motif: TCGTCACRCTTHM; match class: 1	TF:M00360_1	false	0.0002759629163904938	3.559149274054455	5541	48	14	62700	LHB,CDHR5,MAB21L2,HLA-C,IER2,ORMDL2,HSD17B1,UTF1,HCST,CFD,POLR2I,TMEM187,FADD,RPS27
TF	Factor: VDR:RXR-ALPHA; motif: NRGGTCANNNGGTTCNN	TF:M08980	false	0.0002762238674418009	3.558738798420541	10609	48	20	62700	LHB,CDHR5,ACR,DRD4,P2RX2,HLA-C,IER2,CST1,CHAD,NUP160,CDKN1C,HSD17B1,PROP1,PPP2R3B,LCN1,NRGN,POLR2I,GPATCH4,CLIC3,JUNB
TF	Factor: ZXDL; motif: NGGGGWS	TF:M05775	false	0.00027679249438383226	3.557845690558775	7113	48	16	62700	LHB,MUC2,NDUFB7,DRD4,IER2,TMEM160,CXCR5,NUP160,CES1,HSD17B1,PROP1,HCST,GNG3,GPATCH4,FADD,ITM2A
TF	Factor: C/EBPdelta; motif: NRTTGCGYAAYN	TF:M11320	false	0.00028170057138835115	3.5502122721105835	5553	48	14	62700	MUC2,MAB21L2,P2RX2,TMEM160,RNF113A,CXCR5,CES1,HSD17B1,NDUFA1,HCAR3,HLA-DQB1,TUBA1B,CLIC3,RPS27
TF	Factor: Smad2; motif: TGTCTGNCWCCT	TF:M10059	false	0.0002822215598219192	3.5494098121478146	6324	48	15	62700	LHB,ACR,DRD4,P2RX2,IER2,NUP160,UTF1,HCST,PPP2R3B,GNG3,NRGN,CFD,HCAR3,ITM2A,CCL21
TF	Factor: TFF-1; motif: NNANCCACTTGAMNTT	TF:M01312	false	0.0002827708764845063	3.548565322008764	5556	48	14	62700	LHB,NDUFB7,P2RX2,IER2,RNF113A,CHAD,NUP160,LCN1,KRT31,GNG3,NDUFA1,HCAR3,CLIC3,FADD
TF	Factor: c-Ets-1(p54); motif: NCMGGAWGYN	TF:M00032	false	0.00028313960925446097	3.547999371619132	7961	48	17	62700	LHB,MUC2,NDUFB7,ACR,IER2,TMEM160,CST1,RNF113A,CXCR5,NUP160,ORMDL2,UTF1,HCST,NDUFA1,HLA-DQB1,JUNB,CCL21
TF	Factor: IRF4; motif: MNNRAAANGAAA	TF:M08886	false	0.00029235222217987	3.5340936007260044	4135	48	12	62700	P2RX2,HLA-C,TMEM160,CXCR5,KRT31,CFD,HCAR3,GPATCH4,FADD,ITM2A,CCL21,RPS27
TF	Factor: FKLF; motif: BGGGNGGVMD	TF:M01837	false	0.0002949611248819612	3.5302352191465256	5579	48	14	62700	LHB,MAB21L2,DRD4,IER2,NUP160,CDKN1C,CES1,UTF1,SOCS1,CFD,TUBA1B,CLIC3,FADD,ITM2A
TF	Factor: MRF4; motif: CASCTGC	TF:M03831	false	0.0002970466952482079	3.527175274943416	8857	48	18	62700	LHB,CDHR5,DRD4,P2RX2,TMEM160,CST1,CHAD,CDKN1C,HSD17B1,UTF1,PPP2R3B,KRT31,SOCS1,TUBA1B,TMEM187,CLIC3,FADD,ITM2A
TF	Factor: HTF4; motif: CASCTGB	TF:M02018	false	0.0002970466952482079	3.527175274943416	8857	48	18	62700	LHB,CDHR5,DRD4,P2RX2,TMEM160,CST1,CHAD,CDKN1C,HSD17B1,UTF1,PPP2R3B,KRT31,SOCS1,TUBA1B,TMEM187,CLIC3,FADD,ITM2A
TF	Factor: HOXA13; motif: ATAAMA	TF:M01292	false	0.00029988542583922495	3.5230446400470883	13596	48	23	62700	MAB21L2,NDUFB7,P2RX2,IER2,TMEM160,CXCR5,NUP160,ORMDL2,HSD17B1,HCST,PPP2R3B,LCN1,KRT31,GNG3,CFD,HCAR3,HLA-DQB1,TUBA1B,GPATCH4,FADD,ITM2A,CCL21,RPS27
TF	Factor: Egr-2; motif: NTGCGTRGGCGK	TF:M00246	false	0.000306614729538556	3.513406985803689	6374	48	15	62700	LHB,CDHR5,MAB21L2,DRD4,IER2,ORMDL2,CES1,HSD17B1,UTF1,NRGN,CFD,CLIC3,FADD,JUNB,CCL21
TF	Factor: CREB1; motif: NNNNACGTCANN	TF:M03544	false	0.0003101611126824716	3.5084126539953306	4163	48	12	62700	CDHR5,IER2,RNF113A,ORMDL2,HSD17B1,HCST,PPP2R3B,LCN1,NDUFA1,HLA-DQB1,TMEM187,FADD
TF	Factor: pax-6; motif: NYACGCWTSANYGMNCN; match class: 1	TF:M11880_1	false	0.00031120489261438907	3.5069535838586714	7189	48	16	62700	DRD4,IER2,TMEM160,CDKN1C,HSD17B1,PPP2R3B,NRGN,SOCS1,CFD,TUBA1B,TMEM187,CLIC3,FADD,JUNB,ITM2A,RPS27
TF	Factor: PEA3; motif: RCCGGAAGYN	TF:M02066	false	0.00031299303124863716	3.504465331859157	7193	48	16	62700	LHB,MUC2,NDUFB7,ACR,IER2,TMEM160,RNF113A,NUP160,UTF1,NDUFA1,SOCS1,POLR2I,HCAR3,GPATCH4,CCL21,RPS27
TF	Factor: RARA; motif: AGGTCANNYAAAGGTCA	TF:M08019	false	0.0003144675691290577	3.502424136465245	5616	48	14	62700	LHB,CDHR5,DRD4,CST1,RNF113A,CHAD,CDKN1C,HSD17B1,LCN1,NDUFA1,SOCS1,CLIC3,JUNB,RPS27
TF	Factor: AR; motif: GGTACANNRTGTTCT; match class: 1	TF:M00481_1	false	0.00031542252090913233	3.501107301630489	2298	48	9	62700	P2RX2,HSD17B1,PROP1,PPP2R3B,LCN1,NRGN,POLR2I,HCAR3,TUBA1B
TF	Factor: CREB1; motif: NRTGACGTR	TF:M11219	false	0.00031739136734864975	3.4984048896915385	876	48	6	62700	IER2,RNF113A,HSD17B1,PPP2R3B,NDUFA1,TMEM187
TF	Factor: ZXDB; motif: NGGGGTC; match class: 1	TF:M06191_1	false	0.00031811594008106345	3.497414568818434	1292	48	7	62700	CDHR5,MUC2,CST1,UTF1,HCST,SOCS1,JUNB
TF	Factor: ZXDA; motif: NGGGGTC; match class: 1	TF:M06190_1	false	0.00031811594008106345	3.497414568818434	1292	48	7	62700	CDHR5,MUC2,CST1,UTF1,HCST,SOCS1,JUNB
TF	Factor: Fli-1; motif: NACCGGAARTN	TF:M11404	false	0.00031908185630508546	3.496097890042175	8912	48	18	62700	LHB,MUC2,NDUFB7,ACR,DRD4,IER2,TMEM160,RNF113A,NUP160,UTF1,NDUFA1,SOCS1,POLR2I,HCAR3,TUBA1B,GPATCH4,CCL21,RPS27
TF	Factor: ETS1; motif: ACCGGAARYN	TF:M03977	false	0.0003221571572841104	3.491932215599754	10737	48	20	62700	LHB,MUC2,NDUFB7,ACR,DRD4,IER2,TMEM160,RNF113A,NUP160,UTF1,NDUFA1,SOCS1,POLR2I,HCAR3,TUBA1B,GPATCH4,FADD,JUNB,CCL21,RPS27
TF	Factor: ERM; motif: NNCACTTCCGGNN	TF:M12603	false	0.00032597180459755626	3.4868199632365404	7222	48	16	62700	LHB,MUC2,NDUFB7,ACR,IER2,TMEM160,RNF113A,NUP160,UTF1,NDUFA1,SOCS1,CFD,POLR2I,HCAR3,CLIC3,CCL21
TF	Factor: AP-4; motif: NNCAGCTGNN; match class: 1	TF:M11212_1	false	0.00032692598899597403	3.4855505537882316	2894	48	10	62700	CDHR5,CST1,CHAD,KRT31,GNG3,HLA-DQB1,TUBA1B,TMEM187,ITM2A,CCL21
TF	Factor: nerf; motif: NRRNSCGGAAGNRNNNN	TF:M09606	false	0.00032692598899597403	3.4855505537882316	6417	48	15	62700	LHB,MUC2,NDUFB7,ACR,IER2,RNF113A,NUP160,UTF1,HCST,NRGN,NDUFA1,SOCS1,POLR2I,CCL21,RPS27
TF	Factor: ATF3; motif: CBCTGACGTCANCS; match class: 1	TF:M00513_1	false	0.0003272683891773241	3.48509594112905	3523	48	11	62700	LHB,CDHR5,NDUFB7,CES1,HSD17B1,PROP1,GNG3,HCAR3,TMEM187,CLIC3,RPS27
TF	Factor: STAT1; motif: NCCNTTTCCNGGAAANCNC	TF:M10079	false	0.0003303376976061633	3.4810418624934574	2315	48	9	62700	ACR,CHAD,CXCR5,ORMDL2,HSD17B1,PROP1,POLR2I,TUBA1B,GPATCH4
TF	Factor: HES-7; motif: GNCACGYGNN	TF:M11066	false	0.000330499069855591	3.4808297584390147	11711	48	21	62700	LHB,ACR,DRD4,HLA-C,IER2,TMEM160,CHAD,NUP160,HSD17B1,UTF1,PPP2R3B,NRGN,SOCS1,CFD,POLR2I,TUBA1B,TMEM187,CLIC3,FADD,JUNB,ITM2A
TF	Factor: CREB1; motif: RTGACGYGTCAN	TF:M11221	false	0.00033175504051610093	3.4791824699655653	9840	48	19	62700	LHB,MUC2,ACR,DRD4,HLA-C,IER2,CST1,CHAD,ORMDL2,CDKN1C,HSD17B1,UTF1,PPP2R3B,HCAR3,TUBA1B,GPATCH4,TMEM187,JUNB,ITM2A
TF	Factor: ARP-1; motif: TGARCCYTTGAMCCCW	TF:M00155	false	0.0003362154945131209	3.47338227594566	5658	48	14	62700	CDHR5,MAB21L2,NDUFB7,ACR,P2RX2,HLA-C,TMEM160,HSD17B1,PROP1,HCST,KRT31,CFD,HCAR3,RPS27
TF	Factor: KLF17; motif: NMCCACNCWCCCNTN	TF:M12187	false	0.00034285380351955727	3.4648910282362526	2913	48	10	62700	CDHR5,MUC2,DRD4,P2RX2,HSD17B1,LCN1,NRGN,SOCS1,CLIC3,JUNB
TF	Factor: AR; motif: GGNACRNNRTGTWCT	TF:M01201	false	0.00034313975507693436	3.4645289630562024	6448	48	15	62700	P2RX2,CHAD,HSD17B1,PROP1,PPP2R3B,LCN1,KRT31,NRGN,POLR2I,HCAR3,TUBA1B,CLIC3,FADD,JUNB,CCL21
TF	Factor: B-ATF; motif: NNATGACACN	TF:M11300	false	0.0003432216395508859	3.464425338418693	8969	48	18	62700	CDHR5,MUC2,ACR,P2RX2,CST1,CHAD,ORMDL2,CDKN1C,CES1,PROP1,HCST,LCN1,KRT31,GNG3,SOCS1,CLIC3,JUNB,RPS27
TF	Factor: Pax-5; motif: NNRNKCAGYSRAGCRTGAC	TF:M07223	false	0.00034665074287109314	3.4601078647729526	5676	48	14	62700	MUC2,NDUFB7,IER2,TMEM160,CXCR5,CES1,HSD17B1,HCST,PPP2R3B,POLR2I,GPATCH4,TMEM187,CLIC3,CCL21
TF	Factor: six4; motif: NCGTATCRNN	TF:M11025	false	0.0003507475845094229	3.4550053111416292	6462	48	15	62700	MAB21L2,HLA-C,CST1,RNF113A,NUP160,HCST,GNG3,NRGN,NDUFA1,HLA-DQB1,TUBA1B,GPATCH4,FADD,JUNB,RPS27
TF	Factor: Nkx2-5; motif: TYAAGTG	TF:M00240	false	0.00035205295397781807	3.4533920072869737	4939	48	13	62700	LHB,MAB21L2,NDUFB7,IER2,TMEM160,RNF113A,LCN1,KRT31,NDUFA1,CFD,POLR2I,HCAR3,GPATCH4
TF	Factor: Pax-5; motif: RRNGRNGCAN	TF:M03577	false	0.0003595551735692609	3.4442344578871165	9003	48	18	62700	LHB,CDHR5,MAB21L2,ACR,CST1,CHAD,NUP160,ORMDL2,CES1,UTF1,LCN1,GNG3,NRGN,HLA-DQB1,TUBA1B,GPATCH4,ITM2A,CCL21
TF	Factor: c-Myb; motif: NNWGRCAGTTRN	TF:M09990	false	0.0003598990166784727	3.4438193399314083	10831	48	20	62700	MUC2,MAB21L2,NDUFB7,ACR,DRD4,TMEM160,CHAD,ORMDL2,CES1,PROP1,PPP2R3B,KRT31,GNG3,CFD,HLA-DQB1,TUBA1B,TMEM187,FADD,CCL21,RPS27
TF	Factor: THAP7; motif: GNCGCCATSTTGRGNGKGGC	TF:M12728	false	0.0003609597962148386	3.442541167220038	5700	48	14	62700	CDHR5,MUC2,MAB21L2,NDUFB7,P2RX2,IER2,LCN1,GNG3,POLR2I,TUBA1B,TMEM187,CLIC3,JUNB,RPS27
TF	Factor: GATA-3; motif: AGATAAGATCT	TF:M12193	false	0.0003609597962148386	3.442541167220038	6481	48	15	62700	ACR,P2RX2,IER2,CST1,RNF113A,CXCR5,ORMDL2,PPP2R3B,LCN1,KRT31,GNG3,NDUFA1,ITM2A,CCL21,RPS27
TF	Factor: AR; motif: AGWACATNWTGTTCT	TF:M00447	false	0.00036096137520182385	3.442539267441054	4242	48	12	62700	CDHR5,IER2,CDKN1C,CES1,KRT31,GNG3,SOCS1,POLR2I,HLA-DQB1,TUBA1B,GPATCH4,RPS27
TF	Factor: Sp1; motif: NWRGCCACGCCCMCN; match class: 1	TF:M12152_1	false	0.00036096137520182385	3.442539267441054	2935	48	10	62700	P2RX2,HLA-C,IER2,CDKN1C,CES1,UTF1,SOCS1,CFD,POLR2I,TMEM187
TF	Factor: Elf-1; motif: NANSCGGAAGTR	TF:M11450	false	0.00036101338265427196	3.442476698634017	5702	48	14	62700	LHB,MUC2,NDUFB7,ACR,IER2,NUP160,PROP1,UTF1,LCN1,NRGN,SOCS1,TUBA1B,JUNB,RPS27
TF	Factor: NR1B1; motif: NRGGNCRTGACCTN; match class: 1	TF:M11796_1	false	0.00036473766084688146	3.4380193914612547	4960	48	13	62700	LHB,CDHR5,NDUFB7,P2RX2,HLA-C,IER2,CST1,CHAD,ORMDL2,CDKN1C,HSD17B1,LCN1,CLIC3
TF	Factor: ER-beta; motif: GTCANASTGRCCYNR	TF:M01875	false	0.00036474286910534464	3.438013190012914	6490	48	15	62700	LHB,MUC2,MAB21L2,NDUFB7,DRD4,CES1,HSD17B1,PROP1,HCST,LCN1,SOCS1,CFD,POLR2I,TMEM187,CLIC3
TF	Factor: NeuroD; motif: NNSCWGCTGNSY	TF:M01288	false	0.00036474286910534464	3.438013190012914	4961	48	13	62700	LHB,CDHR5,CST1,CHAD,CXCR5,CDKN1C,HSD17B1,UTF1,SOCS1,POLR2I,HCAR3,TMEM187,CLIC3
TF	Factor: E2F2; motif: AAAATGGCGCCATTTT; match class: 1	TF:M04517_1	false	0.00036546692163767037	3.4371519248629787	3575	48	11	62700	DRD4,IER2,CES1,PPP2R3B,NRGN,SOCS1,HCAR3,TUBA1B,GPATCH4,ITM2A,RPS27
TF	Factor: Six-2; motif: NNGTAWCRNN; match class: 1	TF:M11032_1	false	0.0003669473939523027	3.435396192297786	4252	48	12	62700	MUC2,MAB21L2,HLA-C,RNF113A,NUP160,ORMDL2,NRGN,NDUFA1,HLA-DQB1,TUBA1B,GPATCH4,RPS27
TF	Factor: AP-2gamma; motif: GCCYNNGGS; match class: 1	TF:M00470_1	false	0.0003741878805076912	3.426910282880558	5724	48	14	62700	LHB,NDUFB7,DRD4,P2RX2,HLA-C,IER2,CHAD,CDKN1C,PPP2R3B,KRT31,NRGN,CFD,TMEM187,CLIC3
TF	Factor: Elk-1:Pax-5; motif: ACCGGAACYACGCWTSANYG; match class: 1	TF:M08225_1	false	0.00037795159830132305	3.4225638137515975	8172	48	17	62700	LHB,MUC2,MAB21L2,NDUFB7,RNF113A,CHAD,CXCR5,NUP160,HSD17B1,UTF1,PPP2R3B,NDUFA1,SOCS1,POLR2I,HCAR3,JUNB,CCL21
TF	Factor: Pax-5; motif: NGTCACGCWTSANTGMNY; match class: 1	TF:M04064_1	false	0.0003779540008272639	3.422561053079471	3590	48	11	62700	MUC2,ACR,IER2,HSD17B1,UTF1,PPP2R3B,HLA-DQB1,GPATCH4,CLIC3,FADD,JUNB
TF	Factor: LRF; motif: NRGGGKCKY; match class: 1	TF:M10115_1	false	0.00038549106087070996	3.413985688325179	2370	48	9	62700	MUC2,IER2,TMEM160,CDKN1C,LCN1,SOCS1,FADD,JUNB,CCL21
TF	Factor: TCF-1; motif: NNNSWWCAAAGN	TF:M07433	false	0.0003900439409159311	3.408886464198241	5748	48	14	62700	CDHR5,MUC2,NDUFB7,CST1,RNF113A,ORMDL2,CES1,HSD17B1,PROP1,KRT31,GNG3,NDUFA1,TMEM187,ITM2A
TF	Factor: PEA3; motif: NACCGGAAGTN; match class: 1	TF:M11430_1	false	0.00039127606346770204	3.4075167194948266	4999	48	13	62700	LHB,MUC2,IER2,TMEM160,RNF113A,UTF1,NDUFA1,SOCS1,POLR2I,HCAR3,JUNB,CCL21,RPS27
TF	Factor: Sp2; motif: TGGGCGCGCCCA	TF:M06948	false	0.00039315719669530646	3.4054337702165824	9076	48	18	62700	LHB,MUC2,DRD4,HLA-C,CHAD,ORMDL2,CDKN1C,CES1,UTF1,PPP2R3B,SOCS1,CFD,POLR2I,HLA-DQB1,TUBA1B,TMEM187,CLIC3,ITM2A
TF	Factor: TFAP2B; motif: NGCCCNNRGGCA	TF:M04149	false	0.00039396016210179445	3.404547692524943	2378	48	9	62700	LHB,CDHR5,MUC2,NDUFB7,P2RX2,CST1,PPP2R3B,HCAR3,TMEM187
TF	Factor: BRF-1; motif: GGGTTCGANTCCC	TF:M01747	false	0.00039437664225910136	3.404088814923472	286	48	4	62700	NDUFB7,CES1,PPP2R3B,FADD
TF	Factor: HES-5; motif: NCACACKY; match class: 1	TF:M11069_1	false	0.0003948617103634678	3.403554977643774	4289	48	12	62700	ACR,DRD4,P2RX2,RNF113A,NUP160,CDKN1C,LCN1,NDUFA1,POLR2I,HCAR3,GPATCH4,TMEM187
TF	Factor: Erg; motif: ACCGGAAGTN	TF:M02062	false	0.000397439903719706	3.40072853104788	8211	48	17	62700	LHB,MUC2,NDUFB7,ACR,IER2,TMEM160,RNF113A,NUP160,UTF1,NDUFA1,SOCS1,POLR2I,HCAR3,TUBA1B,GPATCH4,CCL21,RPS27
TF	Factor: Sp2; motif: GGGGCGGGG; match class: 1	TF:M10435_1	false	0.000397439903719706	3.40072853104788	3614	48	11	62700	CDHR5,P2RX2,HLA-C,IER2,TMEM160,CDKN1C,UTF1,PPP2R3B,SOCS1,POLR2I,TMEM187
TF	Factor: AP-4; motif: NNCAGCTGNN	TF:M11212	false	0.000397439903719706	3.40072853104788	2976	48	10	62700	CDHR5,CST1,CHAD,KRT31,GNG3,HLA-DQB1,TUBA1B,TMEM187,ITM2A,CCL21
TF	Factor: ELF4; motif: NCCACTTCCGGNNNN	TF:M12601	false	0.0004097736706431049	3.3874559499410775	5780	48	14	62700	LHB,MUC2,NDUFB7,ACR,IER2,TMEM160,RNF113A,NUP160,UTF1,HCST,NDUFA1,SOCS1,POLR2I,CCL21
TF	Factor: SUHW1; motif: TCTCTCCAGTRTGAATTCTCTGAT	TF:M10541	false	0.0004097736706431049	3.3874559499410775	7385	48	16	62700	LHB,CDHR5,MUC2,CST1,CHAD,CXCR5,CES1,PROP1,HCST,PPP2R3B,NRGN,SOCS1,GPATCH4,TMEM187,FADD,RPS27
TF	Factor: OVOL; motif: ANRTAACGG	TF:M08894	false	0.0004097736706431049	3.3874559499410775	8233	48	17	62700	LHB,MUC2,MAB21L2,TMEM160,RNF113A,NUP160,PROP1,HCST,KRT31,NRGN,NDUFA1,HLA-DQB1,TUBA1B,GPATCH4,TMEM187,FADD,RPS27
TF	Factor: LRH-1; motif: TCAAGGTCRTGACCTTGA	TF:M11831	false	0.0004126523077973016	3.384415721714624	3631	48	11	62700	CDHR5,MUC2,ACR,DRD4,HCST,LCN1,KRT31,HCAR3,TMEM187,CLIC3,JUNB
TF	Factor: CACCC-binding; motif: CANCCNNWGGGTGDGG	TF:M00721	false	0.0004192692842553463	3.3775069529244366	2997	48	10	62700	LHB,CDHR5,MAB21L2,NDUFB7,HLA-C,ORMDL2,NRGN,SOCS1,TUBA1B,CLIC3
TF	Factor: SP2; motif: GNNGGGGGCGGGGSN; match class: 1	TF:M03807_1	false	0.00042029021507929913	3.376450720835708	4321	48	12	62700	CDHR5,P2RX2,HLA-C,IER2,TMEM160,CHAD,CDKN1C,UTF1,PPP2R3B,SOCS1,POLR2I,TMEM187
TF	Factor: Kaiso; motif: NTCCTGCNAN	TF:M01119	false	0.00042173888883466213	3.374956350544077	4323	48	12	62700	CDHR5,MUC2,NDUFB7,CES1,HSD17B1,PROP1,PPP2R3B,LCN1,NRGN,CFD,POLR2I,CLIC3
TF	Factor: CTCF; motif: RSYGCCMYCTRSTGGN; match class: 1	TF:M09828_1	false	0.00042207962550670433	3.3746056114645757	571	48	5	62700	MUC2,CDKN1C,NRGN,SOCS1,POLR2I
TF	Factor: MyoD; motif: YGNCAGSTGTYN; match class: 1	TF:M11185_1	false	0.0004247496023949897	3.371867018998629	106	48	3	62700	ACR,RNF113A,NDUFA1
TF	Factor: SP9; motif: NCCACGCCCMCN	TF:M12150	false	0.00042665733157128886	3.3699207871610803	2408	48	9	62700	NDUFB7,DRD4,P2RX2,IER2,CES1,GNG3,NRGN,SOCS1,CFD
TF	Factor: Erg; motif: NACCGGAARTN	TF:M11396	false	0.00042665733157128886	3.3699207871610803	10984	48	20	62700	LHB,MUC2,NDUFB7,ACR,DRD4,IER2,TMEM160,RNF113A,NUP160,UTF1,NDUFA1,SOCS1,POLR2I,HCAR3,TUBA1B,GPATCH4,FADD,JUNB,CCL21,RPS27
TF	Factor: SIX4; motif: TGWAAYNTGANMCN	TF:M12663	false	0.00042715683237466734	3.369412642704073	573	48	5	62700	CDHR5,GNG3,NRGN,HLA-DQB1,CLIC3
TF	Factor: Six-2; motif: NCGTATCRYN; match class: 1	TF:M11033_1	false	0.00042715683237466734	3.369412642704073	2409	48	9	62700	MUC2,IER2,CST1,RNF113A,NUP160,HCST,NDUFA1,GPATCH4,JUNB
TF	Factor: Zbtb37; motif: NYACCGCRNTCACCGCR	TF:M12345	false	0.0004318807494534967	3.364636153656703	5814	48	14	62700	LHB,DRD4,P2RX2,HLA-C,TMEM160,CDKN1C,UTF1,SOCS1,POLR2I,HCAR3,TMEM187,FADD,JUNB,ITM2A
TF	Factor: CREB1; motif: NRRTGACGTMA; match class: 1	TF:M09887_1	false	0.0004369580243707194	3.359560280786442	1867	48	8	62700	CDHR5,IER2,ORMDL2,HSD17B1,PPP2R3B,TMEM187,JUNB,RPS27
TF	Factor: PEA3; motif: NTCGTAAATGCA; match class: 1	TF:M11431_1	false	0.0004417515244293327	3.354821943122602	4348	48	12	62700	NDUFB7,RNF113A,ORMDL2,CES1,UTF1,PPP2R3B,NDUFA1,HLA-DQB1,GPATCH4,TMEM187,FADD,RPS27
TF	Factor: E2F-1; motif: NKTSSCGC	TF:M00428	false	0.0004457368844373796	3.3509214268408263	9178	48	18	62700	NDUFB7,DRD4,IER2,TMEM160,RNF113A,NUP160,CDKN1C,HSD17B1,UTF1,LCN1,GNG3,NDUFA1,TUBA1B,TMEM187,CLIC3,FADD,JUNB,ITM2A
TF	Factor: RelA-p65; motif: BCWGGGRANNK	TF:M04811	false	0.00044727897680038554	3.3494215142444084	7448	48	16	62700	CDHR5,MUC2,ACR,IER2,CHAD,NUP160,HSD17B1,PROP1,LCN1,GNG3,SOCS1,CFD,HCAR3,CLIC3,ITM2A,CCL21
TF	Factor: ER71:Pax-5; motif: ACCGGAACYACGCWTSANTG; match class: 1	TF:M08266_1	false	0.00044872635877671324	3.3480184186883433	9184	48	18	62700	LHB,MUC2,MAB21L2,NDUFB7,RNF113A,NUP160,CDKN1C,HSD17B1,UTF1,PPP2R3B,NDUFA1,SOCS1,POLR2I,HCAR3,GPATCH4,JUNB,CCL21,RPS27
TF	Factor: LXR;; motif: NTGACCKNNAGTRACCYNN	TF:M03795	false	0.0004527601294352581	3.344131824595071	6634	48	15	62700	LHB,MUC2,NDUFB7,IER2,TMEM160,HSD17B1,HCST,KRT31,NRGN,NDUFA1,HLA-DQB1,GPATCH4,ITM2A,CCL21,RPS27
TF	Factor: MEL1; motif: GATGAG; match class: 1	TF:M08793_1	false	0.00045301164765142936	3.3438906314403445	5085	48	13	62700	MUC2,ACR,DRD4,CST1,RNF113A,CHAD,CXCR5,KRT31,GNG3,NDUFA1,HLA-DQB1,GPATCH4,RPS27
TF	Factor: Sox-9; motif: NNNACAATRG	TF:M11626	false	0.00045499122563338645	3.341996978498373	6638	48	15	62700	MAB21L2,NDUFB7,HLA-C,TMEM160,CHAD,CXCR5,NUP160,CES1,KRT31,GNG3,CFD,HCAR3,HLA-DQB1,GPATCH4,ITM2A
TF	Factor: SP9; motif: RCCACGCCCMCY	TF:M12149	false	0.0004561697538635729	3.3408735138108367	2433	48	9	62700	NDUFB7,DRD4,P2RX2,IER2,CES1,GNG3,NRGN,SOCS1,CFD
TF	Factor: CDX-2; motif: TTTATN	TF:M02087	false	0.00046679266456594616	3.3308759773129637	10126	48	19	62700	MAB21L2,NDUFB7,RNF113A,CHAD,CXCR5,NUP160,CDKN1C,CES1,PPP2R3B,LCN1,KRT31,NRGN,NDUFA1,HCAR3,HLA-DQB1,JUNB,ITM2A,CCL21,RPS27
TF	Factor: ATF-2; motif: RRTGANGTCAY	TF:M09867	false	0.00046679266456594616	3.3308759773129637	4377	48	12	62700	LHB,CDHR5,NDUFB7,ACR,CES1,PROP1,LCN1,GNG3,CFD,HCAR3,TMEM187,CLIC3
TF	Factor: ZBP89; motif: CCCCKCCCCCNN; match class: 1	TF:M07397_1	false	0.0004736005811292387	3.324587773385925	3049	48	10	62700	CHAD,NUP160,CDKN1C,UTF1,GNG3,NRGN,SOCS1,CFD,POLR2I,TMEM187
TF	Factor: c-MAF; motif: CNNNCTCAGCA	TF:M03816	false	0.0004738805978260631	3.3243310723294535	5871	48	14	62700	LHB,CDHR5,ACR,DRD4,P2RX2,CHAD,CXCR5,ORMDL2,HSD17B1,UTF1,KRT31,HCAR3,TUBA1B,JUNB
TF	Factor: PEA3; motif: NACCGGAAGTN	TF:M11430	false	0.0004749490589980507	3.323352968443422	11079	48	20	62700	LHB,MUC2,NDUFB7,ACR,IER2,TMEM160,RNF113A,NUP160,CDKN1C,PROP1,UTF1,HCST,NDUFA1,SOCS1,POLR2I,HCAR3,GPATCH4,JUNB,CCL21,RPS27
TF	Factor: KLF15; motif: RCCACGCCCCCC	TF:M12157	false	0.0004797825140050654	3.318955584232912	3703	48	11	62700	NDUFB7,P2RX2,HLA-C,IER2,CHAD,NUP160,CDKN1C,CES1,NRGN,SOCS1,TMEM187
TF	Factor: CREB; motif: NSTGACGTAANN; match class: 1	TF:M00177_1	false	0.0004797825140050654	3.318955584232912	1396	48	7	62700	CDHR5,IER2,TMEM160,ORMDL2,CFD,TMEM187,RPS27
TF	Factor: C/EBPbeta; motif: NRTTGCGYAAYN	TF:M11317	false	0.0004888110153665277	3.3108590158199296	4401	48	12	62700	MUC2,P2RX2,TMEM160,RNF113A,CXCR5,ORMDL2,GNG3,NDUFA1,HCAR3,HLA-DQB1,TUBA1B,CLIC3
TF	Factor: ERG; motif: ACCGGAARTN	TF:M03975	false	0.0004909304645819761	3.3089800170153754	10168	48	19	62700	LHB,MUC2,NDUFB7,ACR,DRD4,IER2,TMEM160,CST1,RNF113A,NUP160,UTF1,NDUFA1,SOCS1,POLR2I,HCAR3,TUBA1B,GPATCH4,CCL21,RPS27
TF	Factor: GABP; motif: VCCGGAAGNGCR	TF:M00341	false	0.0004921980890746565	3.3078600767485007	8373	48	17	62700	LHB,MUC2,IER2,TMEM160,RNF113A,NUP160,HCST,GNG3,NRGN,NDUFA1,SOCS1,CFD,POLR2I,HLA-DQB1,TUBA1B,CLIC3,JUNB
TF	Factor: HSF2; motif: NGAANNWTCK	TF:M00147	false	0.0005009413323958336	3.30021313343152	5905	48	14	62700	CDHR5,NDUFB7,CST1,NUP160,UTF1,PPP2R3B,LCN1,KRT31,GNG3,SOCS1,CFD,HLA-DQB1,ITM2A,CCL21
TF	Factor: ER-beta; motif: NRGGTCANKSTGACCTNN	TF:M09610	false	0.0005032033289289996	3.2982564944890336	5908	48	14	62700	LHB,CDHR5,HLA-C,CST1,CDKN1C,CES1,HSD17B1,PROP1,HCST,LCN1,GPATCH4,CLIC3,JUNB,CCL21
TF	Factor: Pax-5; motif: BCNNNRNGCANBGNTGNRTAGCSGCHNB; match class: 1	TF:M00143_1	false	0.0005080897613241477	3.2940595566056006	5150	48	13	62700	P2RX2,HLA-C,CST1,RNF113A,CDKN1C,UTF1,PPP2R3B,NDUFA1,CFD,POLR2I,TUBA1B,JUNB,CCL21
TF	Factor: Elk-1; motif: NRSCGGAAGNN	TF:M11434	false	0.0005083060796678173	3.2938746958247513	8397	48	17	62700	LHB,MUC2,NDUFB7,ACR,IER2,TMEM160,RNF113A,NUP160,UTF1,HCST,NDUFA1,SOCS1,CFD,POLR2I,HCAR3,CCL21,RPS27
TF	Factor: PEA3; motif: NACCGGAAGTN	TF:M11425	false	0.0005189989198711555	3.2848335459944806	7553	48	16	62700	LHB,MUC2,NDUFB7,ACR,IER2,TMEM160,CST1,RNF113A,NUP160,UTF1,NDUFA1,SOCS1,POLR2I,HCAR3,CCL21,RPS27
TF	Factor: KLF17; motif: NGMCMCRCCCTN	TF:M12188	false	0.0005242423470573113	3.2804679006910193	3744	48	11	62700	CDHR5,MUC2,IER2,TMEM160,CES1,HSD17B1,NRGN,SOCS1,POLR2I,TUBA1B,CLIC3
TF	Factor: HOXA3; motif: NNNNRNTAATTARY; match class: 1	TF:M01337_1	false	0.0005292559609038122	3.2763342419092982	12140	48	21	62700	LHB,MUC2,MAB21L2,NDUFB7,ACR,P2RX2,IER2,CST1,CXCR5,ORMDL2,CES1,PROP1,UTF1,KRT31,GNG3,HCAR3,HLA-DQB1,TUBA1B,GPATCH4,FADD,CCL21
TF	Factor: AP-2rep; motif: NGGGGCGGGGC; match class: 1	TF:M09967_1	false	0.0005322187670320965	3.2739098154765127	1422	48	7	62700	P2RX2,HLA-C,CDKN1C,UTF1,PPP2R3B,SOCS1,TMEM187
TF	Factor: KLF3; motif: CCMCACCCNG	TF:M03553	false	0.0005335127040037783	3.272855234696775	1929	48	8	62700	P2RX2,IER2,LCN1,GNG3,NRGN,SOCS1,TUBA1B,CCL21
TF	Factor: CTF/NF1; motif: TTGGCN	TF:M02050	false	0.0005341884972286526	3.2723054679505648	11181	48	20	62700	LHB,CDHR5,MUC2,MAB21L2,NDUFB7,ACR,CST1,CHAD,CXCR5,NUP160,CES1,PROP1,GNG3,POLR2I,HCAR3,GPATCH4,CLIC3,FADD,ITM2A,CCL21
TF	Factor: Elk-1:T-bet; motif: TCACACCGGAAGNN	TF:M08231	false	0.000536253741323763	3.270629664820092	6747	48	15	62700	LHB,MUC2,IER2,TMEM160,CST1,RNF113A,NUP160,UTF1,HCST,NDUFA1,POLR2I,HCAR3,CLIC3,CCL21,RPS27
TF	Factor: Sp2; motif: GYCCCGCCYCYNNNN; match class: 1	TF:M07129_1	false	0.0005373554808767482	3.2697383170812264	2493	48	9	62700	LHB,HLA-C,IER2,CDKN1C,UTF1,SOCS1,CFD,POLR2I,TMEM187
TF	Factor: CTCF; motif: NCCRSTAGGGGGCGC	TF:M08911	false	0.0005399101312244668	3.267678523068489	9332	48	18	62700	LHB,DRD4,IER2,TMEM160,CDKN1C,PROP1,UTF1,PPP2R3B,LCN1,NRGN,SOCS1,CFD,POLR2I,TMEM187,CLIC3,FADD,JUNB,ITM2A
TF	Factor: Erg; motif: NRRSAGGAAGNGG; match class: 1	TF:M09907_1	false	0.0005406341117672964	3.267096555594514	5187	48	13	62700	MUC2,ACR,IER2,CXCR5,PROP1,UTF1,HCST,LCN1,KRT31,GNG3,NRGN,HCAR3,CLIC3
TF	Factor: TFAP2B; motif: NGCCCNNRGGCA; match class: 1	TF:M04149_1	false	0.0005420639353304034	3.265949486296277	1428	48	7	62700	LHB,MUC2,NDUFB7,CST1,PPP2R3B,HCAR3,TMEM187
TF	Factor: myogenin; motif: CRSCTGTTBNNTTTGGCACGSNGCCARCH; match class: 1	TF:M00056_1	false	0.0005420639353304034	3.265949486296277	4457	48	12	62700	CDHR5,MUC2,DRD4,HLA-C,ORMDL2,CES1,UTF1,SOCS1,GPATCH4,TMEM187,CLIC3,CCL21
TF	Factor: AP4; motif: NMNCAGCTGGN	TF:M12580	false	0.0005460497246193677	3.2627678075800177	5961	48	14	62700	CDHR5,HLA-C,CST1,CHAD,CES1,KRT31,GNG3,CFD,HLA-DQB1,TUBA1B,CLIC3,JUNB,ITM2A,RPS27
TF	Factor: DREF; motif: CTYYCWCTTCCY	TF:M09725	false	0.0005485898084319868	3.2607522648737857	7596	48	16	62700	MUC2,MAB21L2,ACR,IER2,TMEM160,RNF113A,CXCR5,NUP160,PROP1,HCST,PPP2R3B,KRT31,NDUFA1,SOCS1,TMEM187,CCL21
TF	Factor: ER-alpha; motif: NAGGTCACSGTGACCTN	TF:M11843	false	0.0005610526861759944	3.2509963540002955	3778	48	11	62700	CDHR5,ACR,P2RX2,ORMDL2,PROP1,HCST,LCN1,POLR2I,GPATCH4,CLIC3,JUNB
TF	Factor: CREB1; motif: NNNTGATGTCANN	TF:M12486	false	0.0005616550217434835	3.2505303537466808	3779	48	11	62700	LHB,CDHR5,NDUFB7,ACR,CES1,GNG3,CFD,HCAR3,TMEM187,CLIC3,RPS27
TF	Factor: TCF-7; motif: TCAAAG	TF:M00805	false	0.0005616550217434835	3.2505303537466808	12200	48	21	62700	CDHR5,MUC2,NDUFB7,HLA-C,IER2,CST1,RNF113A,CXCR5,ORMDL2,CES1,HSD17B1,PROP1,KRT31,GNG3,NDUFA1,SOCS1,HCAR3,TMEM187,JUNB,ITM2A,RPS27
TF	Factor: TCF-3; motif: CTTTGA	TF:M03858	false	0.0005616550217434835	3.2505303537466808	12200	48	21	62700	CDHR5,MUC2,NDUFB7,HLA-C,IER2,CST1,RNF113A,CXCR5,ORMDL2,CES1,HSD17B1,PROP1,KRT31,GNG3,NDUFA1,SOCS1,HCAR3,TMEM187,JUNB,ITM2A,RPS27
TF	Factor: c-Ets-2; motif: NCCGGAAGTG	TF:M08759	false	0.0005639810332217583	3.2487355011684964	8479	48	17	62700	LHB,MUC2,NDUFB7,ACR,IER2,TMEM160,RNF113A,NUP160,UTF1,NDUFA1,SOCS1,POLR2I,HCAR3,GPATCH4,JUNB,CCL21,RPS27
TF	Factor: ZFP14; motif: SCNNYCCNGNNSCTSCNC; match class: 1	TF:M12694_1	false	0.0005655212478081813	3.2475510730860244	5215	48	13	62700	DRD4,P2RX2,HLA-C,IER2,CDKN1C,HSD17B1,UTF1,GNG3,NRGN,TUBA1B,CLIC3,FADD,JUNB
TF	Factor: DB1; motif: GGRRRRGRRGGAGGGGGNGRRR	TF:M10107	false	0.0005658077450605005	3.2473311119974166	5985	48	14	62700	MAB21L2,DRD4,TMEM160,CST1,CHAD,NUP160,CDKN1C,PPP2R3B,GNG3,SOCS1,CFD,POLR2I,FADD,ITM2A
TF	Factor: ZNF524; motif: NCTCGNACCCNN	TF:M12100	false	0.000566223163122359	3.24701236843884	992	48	6	62700	NDUFB7,CES1,UTF1,PPP2R3B,SOCS1,FADD
TF	Factor: Tcfap2e; motif: TGCCCYNRGGCN	TF:M11474	false	0.0005673106876931593	3.2461790345871737	1441	48	7	62700	CDHR5,MUC2,NDUFB7,RNF113A,NDUFA1,SOCS1,TUBA1B
TF	Factor: GATA-5; motif: TATCTN; match class: 1	TF:M02006_1	false	0.0005685179157246594	3.2452558448236326	3130	48	10	62700	LHB,NDUFB7,IER2,CST1,NUP160,ORMDL2,LCN1,GNG3,CFD,ITM2A
TF	Factor: NURR1:RXR-ALPHA; motif: NRGGTCRTTGACCYN; match class: 1	TF:M08957_1	false	0.0005694248356153636	3.244563594906859	5221	48	13	62700	CDHR5,MUC2,ACR,DRD4,HLA-C,CHAD,CXCR5,HSD17B1,PROP1,LCN1,TUBA1B,CLIC3,CCL21
TF	Factor: STAT; motif: NNNNNTTCTKGGA	TF:M00777	false	0.0005722041304761119	3.2424490115490916	5224	48	13	62700	NDUFB7,ACR,IER2,TMEM160,CHAD,CXCR5,ORMDL2,UTF1,HCST,SOCS1,POLR2I,TUBA1B,ITM2A
TF	Factor: SREBP-1; motif: RTCRCGTGAY	TF:M11081	false	0.0005738305045944735	3.241216368559665	11253	48	20	62700	LHB,MUC2,ACR,DRD4,HLA-C,IER2,TMEM160,CHAD,NUP160,CDKN1C,HSD17B1,PROP1,UTF1,PPP2R3B,SOCS1,CFD,POLR2I,FADD,JUNB,ITM2A
TF	Factor: c-Myc; motif: KACCACGTGSYY; match class: 1	TF:M01154_1	false	0.0005738305045944735	3.241216368559665	3793	48	11	62700	LHB,ACR,DRD4,HLA-C,IER2,CHAD,HSD17B1,PPP2R3B,POLR2I,FADD,JUNB
TF	Factor: EGR3; motif: NCMCRCCCACTNMN; match class: 1	TF:M08877_1	false	0.0005738305045944735	3.241216368559665	1445	48	7	62700	LHB,CDHR5,DRD4,NRGN,CFD,FADD,ITM2A
TF	Factor: CP2; motif: NNNNCCAGNCNN	TF:M07602	false	0.0005761468248059559	3.239466827206292	11258	48	20	62700	LHB,CDHR5,MUC2,DRD4,P2RX2,HLA-C,CST1,RNF113A,CHAD,HSD17B1,UTF1,PPP2R3B,LCN1,KRT31,GNG3,NDUFA1,CFD,POLR2I,CLIC3,FADD
TF	Factor: IRF-2; motif: NAANYGAAASYR	TF:M08775	false	0.0005802719608142344	3.2363684143706024	8506	48	17	62700	MAB21L2,DRD4,P2RX2,HLA-C,IER2,TMEM160,CXCR5,NUP160,CDKN1C,CES1,HCST,LCN1,NRGN,SOCS1,CFD,HLA-DQB1,CCL21
TF	Factor: GLI4; motif: RGGCCTTGAATGCCANGCYMA; match class: 1	TF:M10514_1	false	0.0005803504615119563	3.236309665859041	6005	48	14	62700	LHB,CDHR5,MUC2,NDUFB7,IER2,RNF113A,CDKN1C,CES1,HSD17B1,PROP1,KRT31,NRGN,NDUFA1,FADD
TF	Factor: Sox-4; motif: NNNNNAATTGTTNNNNN	TF:M02909	false	0.0005931816412355277	3.2268122986980825	4509	48	12	62700	NDUFB7,ACR,P2RX2,IER2,CST1,RNF113A,CXCR5,ORMDL2,PROP1,KRT31,NDUFA1,ITM2A
TF	Factor: CP2/LBP-1c/LSF; motif: GCTGGNTNGNNCYNG	TF:M00947	false	0.0005959224512114894	3.224810252343988	8526	48	17	62700	CDHR5,DRD4,HLA-C,IER2,CST1,RNF113A,CDKN1C,HSD17B1,HCST,NRGN,NDUFA1,SOCS1,CFD,POLR2I,FADD,JUNB,ITM2A
TF	Factor: AhR; motif: CCYCNRRSTNGCGTGASA	TF:M00139	false	0.0005988149632009133	3.2227073560337347	3814	48	11	62700	CDHR5,MUC2,DRD4,TMEM160,CHAD,HSD17B1,UTF1,GNG3,HCAR3,GPATCH4,CLIC3
TF	Factor: NFATc1; motif: TTTCCWN	TF:M01718	false	0.0006002359033118583	3.221678030664125	6026	48	14	62700	MUC2,MAB21L2,HLA-C,CHAD,CXCR5,NUP160,ORMDL2,HCST,KRT31,CFD,HCAR3,FADD,ITM2A,RPS27
TF	Factor: HOXA2; motif: NNTMATTANN	TF:M04344	false	0.0006003287268948096	3.2216108743129674	2539	48	9	62700	MUC2,MAB21L2,P2RX2,CES1,PROP1,UTF1,HCAR3,HLA-DQB1,CCL21
TF	Factor: Elk-1:SREBP-2; motif: RTCACGTGACCGGAAGN; match class: 1	TF:M08229_1	false	0.000610005440327868	3.214666291720648	3162	48	10	62700	LHB,MUC2,ACR,IER2,CST1,RNF113A,UTF1,LCN1,NDUFA1,SOCS1
TF	Factor: AR; motif: RGGWACAYNGTGTWCYN; match class: 1	TF:M04453_1	false	0.0006105720243029118	3.2142630984474634	3824	48	11	62700	CST1,CHAD,HSD17B1,PROP1,PPP2R3B,LCN1,KRT31,NRGN,HLA-DQB1,TUBA1B,CLIC3
TF	Factor: ER71; motif: ACCGGAARYN	TF:M02067	false	0.000613046519164109	3.2125065691198658	6040	48	14	62700	LHB,MUC2,NDUFB7,ACR,DRD4,IER2,TMEM160,RNF113A,NUP160,UTF1,NDUFA1,HCAR3,GPATCH4,CCL21
TF	Factor: Blimp-1; motif: RGRAAGNGAAAG	TF:M07314	false	0.0006202464111942463	3.2074357399183806	1466	48	7	62700	MAB21L2,TMEM160,NUP160,HCST,NRGN,CCL21,RPS27
TF	Factor: PARP; motif: TTTCYN; match class: 1	TF:M02027_1	false	0.0006247748099318291	3.204276488938924	12306	48	21	62700	MAB21L2,NDUFB7,P2RX2,TMEM160,CST1,RNF113A,CXCR5,NUP160,PROP1,HCST,KRT31,NRGN,NDUFA1,CFD,HCAR3,HLA-DQB1,GPATCH4,CLIC3,JUNB,ITM2A,RPS27
TF	Factor: ATF-4; motif: KACGTCAKS	TF:M01864	false	0.000625215499930856	3.2039702637766543	4539	48	12	62700	CDHR5,NDUFB7,IER2,CHAD,ORMDL2,HSD17B1,HCST,LCN1,GNG3,NRGN,HLA-DQB1,TMEM187
TF	Factor: ER71:SREBP-2; motif: NTSACGTGACGGAARY	TF:M08457	false	0.000625215499930856	3.2039702637766543	12308	48	21	62700	LHB,MUC2,HLA-C,IER2,TMEM160,RNF113A,NUP160,ORMDL2,CDKN1C,CES1,HSD17B1,UTF1,PPP2R3B,GNG3,NDUFA1,CFD,POLR2I,TUBA1B,GPATCH4,CLIC3,JUNB
TF	Factor: ZIC4; motif: NNCCNCCCRYNGYGN; match class: 1	TF:M12227_1	false	0.0006355356071100478	3.1968601122410467	6063	48	14	62700	DRD4,P2RX2,HLA-C,IER2,CDKN1C,HSD17B1,UTF1,PPP2R3B,SOCS1,CFD,TMEM187,CLIC3,JUNB,CCL21
TF	Factor: E2F; motif: TTTCGCGC	TF:M00425	false	0.0006393115014488861	3.1942874823785026	11352	48	20	62700	CDHR5,MAB21L2,NDUFB7,DRD4,IER2,CHAD,NUP160,CDKN1C,HSD17B1,UTF1,KRT31,NRGN,POLR2I,TUBA1B,GPATCH4,TMEM187,FADD,JUNB,ITM2A,CCL21
TF	Factor: KLF14; motif: NRCCACRCCCMCN; match class: 1	TF:M12183_1	false	0.0006404245926878282	3.193531999264374	2564	48	9	62700	P2RX2,IER2,CDKN1C,UTF1,PPP2R3B,SOCS1,CFD,POLR2I,TMEM187
TF	Factor: msc; motif: NAMCAGCTGKYN	TF:M11143	false	0.0006427536422204171	3.191955453709999	1020	48	6	62700	CDHR5,ACR,RNF113A,CHAD,NDUFA1,ITM2A
TF	Factor: AP-4; motif: WGARYCAGCTGYGGNCNK	TF:M00005	false	0.0006430723731793436	3.1917401475988285	5296	48	13	62700	CHAD,CXCR5,LCN1,KRT31,GNG3,CFD,POLR2I,HCAR3,TUBA1B,CLIC3,JUNB,ITM2A,CCL21
TF	Factor: JunD; motif: RTGACGTCA	TF:M04681	false	0.000644368691564236	3.1908655691392407	6074	48	14	62700	LHB,CDHR5,NDUFB7,ACR,TMEM160,CES1,PROP1,LCN1,GNG3,CFD,HCAR3,TMEM187,CLIC3,RPS27
TF	Factor: PRDM10; motif: NNTGGTNCNGYCCRN	TF:M12653	false	0.000644368691564236	3.1908655691392407	1995	48	8	62700	CDHR5,MUC2,DRD4,CDKN1C,PPP2R3B,LCN1,HCAR3,CLIC3
TF	Factor: AP2; motif: GCCYGSGGSN; match class: 1	TF:M08867_1	false	0.0006449545000285572	3.190470922703541	5299	48	13	62700	LHB,MUC2,ACR,P2RX2,HLA-C,IER2,CHAD,PPP2R3B,SOCS1,CFD,TMEM187,CLIC3,JUNB
TF	Factor: ER81; motif: RCCGGAARYN; match class: 1	TF:M02065_1	false	0.0006479866324325135	3.188433953266254	6887	48	15	62700	LHB,MUC2,NDUFB7,IER2,TMEM160,RNF113A,NUP160,UTF1,NDUFA1,SOCS1,POLR2I,HCAR3,TUBA1B,FADD,RPS27
TF	Factor: foxm1; motif: TGTTTRCTYWNN	TF:M09930	false	0.0006480762080362004	3.1883739219325227	6888	48	15	62700	ACR,P2RX2,TMEM160,CST1,CHAD,CXCR5,PPP2R3B,KRT31,NRGN,HCAR3,HLA-DQB1,FADD,ITM2A,CCL21,RPS27
TF	Factor: EGR1; motif: NGNGKGGGYGGNGS	TF:M09761	false	0.0006480762080362004	3.1883739219325227	5303	48	13	62700	LHB,CDHR5,DRD4,HLA-C,TMEM160,NUP160,CDKN1C,PROP1,UTF1,CFD,TMEM187,CLIC3,FADD
TF	Factor: IRF-8; motif: NYGAAASYGAAACYN	TF:M11682	false	0.0006634732306910546	3.178176595026659	3867	48	11	62700	HLA-C,TMEM160,NUP160,CDKN1C,HCST,GNG3,SOCS1,HCAR3,ITM2A,CCL21,RPS27
TF	Factor: Elf-1; motif: NNANCCGGAAGTGS	TF:M09900	false	0.0006725495252863706	3.172275729516423	5324	48	13	62700	LHB,MUC2,NDUFB7,ACR,IER2,CST1,RNF113A,NUP160,UTF1,NDUFA1,POLR2I,CCL21,RPS27
TF	Factor: ATF2; motif: NTGACRTCAYC	TF:M12581	false	0.0006725495252863706	3.172275729516423	4580	48	12	62700	CDHR5,NDUFB7,ACR,HLA-C,CES1,HSD17B1,LCN1,GNG3,CFD,HCAR3,TMEM187,CLIC3
TF	Factor: sp4; motif: NNNGCYCCGCCCCCY; match class: 1	TF:M10530_1	false	0.0006909040622056765	3.1605822538520405	3886	48	11	62700	P2RX2,HLA-C,IER2,CHAD,CDKN1C,UTF1,PPP2R3B,GNG3,SOCS1,POLR2I,TMEM187
TF	Factor: HSFY1; motif: TTTCGAACG	TF:M04012	false	0.0006916257617178049	3.160128838469955	1036	48	6	62700	P2RX2,IER2,RNF113A,NDUFA1,HCAR3,TUBA1B
TF	Factor: AML3; motif: NNAACCGCAAWAACCGCAAN	TF:M12000	false	0.0006933957410612024	3.1590188301721214	6933	48	15	62700	LHB,ACR,HLA-C,IER2,CXCR5,CES1,PPP2R3B,NRGN,CFD,TMEM187,CLIC3,FADD,ITM2A,CCL21,RPS27
TF	Factor: TWIST; motif: CACCTGG; match class: 1	TF:M03582_1	false	0.0006991520913448699	3.1554283389225843	2599	48	9	62700	CDHR5,MUC2,NDUFB7,P2RX2,CES1,UTF1,SOCS1,CFD,CLIC3
TF	Factor: p53; motif: RGRCWWGYCYNGRCWWGYYY; match class: 1	TF:M01652_1	false	0.0006991520913448699	3.1554283389225843	5347	48	13	62700	CDHR5,MUC2,DRD4,HLA-C,TMEM160,CST1,CDKN1C,HSD17B1,SOCS1,GPATCH4,CLIC3,ITM2A,CCL21
TF	Factor: E2F-1; motif: TTTGGCGCCAAA; match class: 1	TF:M04516_1	false	0.000715156995824648	3.1455986086382777	10501	48	19	62700	LHB,NDUFB7,DRD4,HLA-C,TMEM160,CHAD,NUP160,ORMDL2,CDKN1C,PROP1,UTF1,PPP2R3B,NRGN,SOCS1,TUBA1B,GPATCH4,TMEM187,FADD,RPS27
TF	Factor: GABPA; motif: ACCGGAAGTN	TF:M03990	false	0.000715156995824648	3.1455986086382777	5360	48	13	62700	LHB,MUC2,NDUFB7,ACR,IER2,TMEM160,RNF113A,NUP160,NDUFA1,HCAR3,GPATCH4,JUNB,CCL21
TF	Factor: Erg; motif: MCAGGAAA	TF:M07284	false	0.0007156569876134214	3.1452950839506335	11457	48	20	62700	LHB,MAB21L2,ACR,IER2,TMEM160,RNF113A,CXCR5,NUP160,HSD17B1,PROP1,PPP2R3B,GNG3,NRGN,NDUFA1,CFD,HCAR3,HLA-DQB1,FADD,JUNB,RPS27
TF	Factor: SREBP-1; motif: NATCACGTGAY	TF:M00220	false	0.0007249930548234221	3.1396661537963317	4621	48	12	62700	LHB,NDUFB7,ACR,TMEM160,RNF113A,HCST,KRT31,NDUFA1,POLR2I,HCAR3,GPATCH4,RPS27
TF	Factor: AML3; motif: NWAACCACRAAAACCACRAN	TF:M11999	false	0.0007266443496420796	3.1386780991556047	6967	48	15	62700	LHB,MUC2,ACR,IER2,CXCR5,PROP1,HCST,PPP2R3B,NRGN,POLR2I,TMEM187,FADD,JUNB,ITM2A,CCL21
TF	Factor: ETV4; motif: ACCGGAAGTN	TF:M03982	false	0.0007266443496420796	3.1386780991556047	6967	48	15	62700	LHB,MUC2,NDUFB7,ACR,IER2,TMEM160,RNF113A,NUP160,UTF1,NDUFA1,SOCS1,POLR2I,HCAR3,GPATCH4,CCL21
TF	Factor: TEF-3:C/EBPdelta; motif: RGWATGYNRTTRCGYAAY	TF:M08413	false	0.0007266443496420796	3.1386780991556047	6152	48	14	62700	MAB21L2,ACR,P2RX2,IER2,CST1,CXCR5,ORMDL2,CES1,HSD17B1,KRT31,GNG3,HCAR3,HLA-DQB1,RPS27
TF	Factor: Sp1; motif: GGGGCGGGGC; match class: 1	TF:M07063_1	false	0.000732870655326906	3.134972667425114	2618	48	9	62700	P2RX2,HLA-C,IER2,CDKN1C,UTF1,PPP2R3B,SOCS1,POLR2I,TMEM187
TF	Factor: Sox-4; motif: AACAAA	TF:M03849	false	0.0007407146655522809	3.1303490565832144	14510	48	23	62700	MAB21L2,NDUFB7,P2RX2,HLA-C,IER2,TMEM160,CST1,CHAD,CXCR5,NUP160,ORMDL2,HSD17B1,UTF1,HCST,PPP2R3B,KRT31,GNG3,NRGN,HCAR3,HLA-DQB1,GPATCH4,TMEM187,ITM2A
TF	Factor: MTF-1; motif: NTTTTGCACACGGCNNN	TF:M12280	false	0.0007435975040260477	3.1286620766590603	6983	48	15	62700	MUC2,MAB21L2,NDUFB7,DRD4,CST1,ORMDL2,HSD17B1,UTF1,PPP2R3B,LCN1,GNG3,TUBA1B,GPATCH4,FADD,JUNB
TF	Factor: PEA3; motif: ACWTCCK	TF:M00655	false	0.0007445309150119846	3.1281172644123263	9609	48	18	62700	CDHR5,MUC2,ACR,HLA-C,IER2,CST1,RNF113A,CXCR5,ORMDL2,CES1,PROP1,HCST,LCN1,NRGN,NDUFA1,HLA-DQB1,TUBA1B,ITM2A
TF	Factor: ELK-1; motif: ACCGGAAGTN	TF:M02059	false	0.0007445309150119846	3.1281172644123263	9609	48	18	62700	LHB,MUC2,NDUFB7,ACR,IER2,TMEM160,RNF113A,NUP160,UTF1,NDUFA1,SOCS1,POLR2I,HCAR3,TUBA1B,GPATCH4,JUNB,CCL21,RPS27
TF	Factor: SP1:SP3; motif: CCSCCCCCYCC	TF:M01219	false	0.0007451590177247237	3.1277510384583462	6986	48	15	62700	DRD4,P2RX2,TMEM160,CHAD,NUP160,CDKN1C,PROP1,UTF1,GNG3,SOCS1,CFD,TMEM187,CLIC3,FADD,JUNB
TF	Factor: E2F-7; motif: GRGGCGGGAANNN; match class: 1	TF:M09896_1	false	0.000749789866983583	3.1250604331367295	4642	48	12	62700	CDHR5,NDUFB7,DRD4,P2RX2,IER2,CHAD,NUP160,ORMDL2,CDKN1C,UTF1,SOCS1,TUBA1B
TF	Factor: COUP-TF1; motif: RRGGTCRNTGACCYY	TF:M11741	false	0.0007498222788738874	3.1250416598757256	3930	48	11	62700	CDHR5,MUC2,DRD4,HLA-C,CHAD,CXCR5,HSD17B1,PROP1,TUBA1B,CLIC3,CCL21
TF	Factor: ER81; motif: NNCCGGAWGYN	TF:M11419	false	0.0007527146255705817	3.1233696453542104	6178	48	14	62700	LHB,MUC2,NDUFB7,ACR,IER2,TMEM160,RNF113A,NUP160,UTF1,NDUFA1,SOCS1,HCAR3,JUNB,CCL21
TF	Factor: T3R-beta; motif: RTGACCTYACRTGACCTYA	TF:M11819	false	0.0007544909148440554	3.1223459853871978	6996	48	15	62700	LHB,MUC2,NDUFB7,HLA-C,TMEM160,RNF113A,CHAD,CXCR5,PROP1,GNG3,NDUFA1,SOCS1,TMEM187,FADD,RPS27
TF	Factor: Pax-2; motif: NNNNGTCANGNRTKANNNN	TF:M00098	false	0.0007587789315451405	3.1198847363504756	7847	48	16	62700	CDHR5,IER2,CST1,RNF113A,CXCR5,NUP160,ORMDL2,HSD17B1,PROP1,HCST,PPP2R3B,NDUFA1,HLA-DQB1,FADD,ITM2A,CCL21
TF	Factor: CPEB1; motif: AATAAAAA	TF:M04514	false	0.0007616856609369942	3.11822422011169	4652	48	12	62700	CXCR5,ORMDL2,HCST,PPP2R3B,KRT31,HCAR3,HLA-DQB1,TUBA1B,FADD,ITM2A,CCL21,RPS27
TF	Factor: SP1; motif: CCCCKCCCCC; match class: 1	TF:M02281_1	false	0.0007697578725077697	3.1136458607629263	2639	48	9	62700	IER2,NUP160,CDKN1C,UTF1,GNG3,SOCS1,CFD,POLR2I,TMEM187
TF	Factor: SMAD3; motif: YGTCTAGACA; match class: 1	TF:M04026_1	false	0.0007715353811797864	3.1126441532057396	6195	48	14	62700	CDHR5,NDUFB7,ACR,CXCR5,ORMDL2,CES1,KRT31,GNG3,HCAR3,GPATCH4,TMEM187,FADD,JUNB,CCL21
TF	Factor: B-ATF; motif: NNAYGACACN	TF:M11301	false	0.0007873669771993065	3.1038228038217146	7874	48	16	62700	CDHR5,ACR,P2RX2,HLA-C,CST1,CHAD,ORMDL2,CDKN1C,PROP1,HCST,LCN1,SOCS1,CLIC3,FADD,JUNB,ITM2A
TF	Factor: ZNFPT1; motif: YCNNCNCWGCCNY; match class: 1	TF:M12721_1	false	0.0007975753562745789	3.098228273451803	3285	48	10	62700	LHB,CDHR5,NDUFB7,P2RX2,PPP2R3B,LCN1,NRGN,CFD,POLR2I,GPATCH4
TF	Factor: Ets; motif: ANNCACTTCCTG	TF:M00771	false	0.0007987045068508259	3.0976138649666494	3962	48	11	62700	CDHR5,NDUFB7,ACR,CST1,ORMDL2,HCST,LCN1,GNG3,CFD,CLIC3,JUNB
TF	Factor: mbnl2; motif: NYGCYTYGCYTN	TF:M12136	false	0.000802130291523742	3.0957550827208786	5433	48	13	62700	ACR,P2RX2,TMEM160,RNF113A,CHAD,PPP2R3B,GNG3,NDUFA1,POLR2I,HCAR3,CLIC3,FADD,RPS27
TF	Factor: CTCF; motif: RSYGCCMYCTRSTGGN	TF:M09828	false	0.0008097210933605961	3.0916645471375652	3969	48	11	62700	LHB,MUC2,DRD4,CDKN1C,PROP1,UTF1,LCN1,NRGN,SOCS1,POLR2I,FADD
TF	Factor: FOXJ2; motif: AYMATAATATTTKN	TF:M00423	false	0.000809918700712453	3.091558573225051	7046	48	15	62700	NDUFB7,P2RX2,HLA-C,IER2,CST1,NUP160,CES1,HCST,KRT31,GNG3,HCAR3,HLA-DQB1,TMEM187,ITM2A,CCL21
TF	Factor: ATF-2; motif: NNNTGACGTNAN	TF:M01862	false	0.0008118911860121539	3.090502173321845	3294	48	10	62700	CDHR5,ORMDL2,HSD17B1,PROP1,HCST,PPP2R3B,GNG3,HLA-DQB1,TMEM187,CLIC3
TF	Factor: GABPalpha; motif: RCCGGAWRYN	TF:M02074	false	0.0008125336857213859	3.0901586251556603	4689	48	12	62700	LHB,MUC2,DRD4,IER2,RNF113A,NUP160,NDUFA1,POLR2I,HCAR3,GPATCH4,CCL21,RPS27
TF	Factor: PEA3; motif: NACCGGAAGTN; match class: 1	TF:M11427_1	false	0.0008125336857213859	3.0901586251556603	4689	48	12	62700	MUC2,IER2,TMEM160,RNF113A,UTF1,NDUFA1,SOCS1,POLR2I,HCAR3,JUNB,CCL21,RPS27
TF	Factor: AP-2; motif: NNGCCTK	TF:M01859	false	0.0008266828434345828	3.0826610754108223	7912	48	16	62700	CDHR5,MUC2,P2RX2,IER2,TMEM160,CST1,PROP1,UTF1,HCST,POLR2I,HCAR3,TUBA1B,GPATCH4,TMEM187,ITM2A,CCL21
TF	Factor: NRF-1; motif: SYGCGCMTGCGCRNNGSN	TF:M09641	false	0.0008271569500600513	3.0824120768104444	3303	48	10	62700	NDUFB7,CHAD,UTF1,PPP2R3B,SOCS1,POLR2I,TUBA1B,TMEM187,CLIC3,FADD
TF	Factor: TTF-1; motif: NTKGAGTGSN	TF:M10007	false	0.0008383701401981303	3.0765641981300487	4706	48	12	62700	MAB21L2,HLA-C,IER2,CST1,CXCR5,CDKN1C,CES1,PROP1,CFD,HLA-DQB1,GPATCH4,RPS27
TF	Factor: Msx-2; motif: NNNGACYAATTAGYNNT	TF:M01393	false	0.0008481785341780605	3.0715127229232135	8812	48	17	62700	MUC2,MAB21L2,NDUFB7,ACR,IER2,CST1,RNF113A,CXCR5,CES1,PROP1,UTF1,PPP2R3B,NDUFA1,POLR2I,HLA-DQB1,FADD,RPS27
TF	Factor: AP-2alpha; motif: NGCCYSNNGSN; match class: 1	TF:M01857_1	false	0.0008537106236646306	3.068689314138571	4716	48	12	62700	LHB,CDHR5,MUC2,P2RX2,IER2,CHAD,CDKN1C,UTF1,PPP2R3B,SOCS1,POLR2I,JUNB
TF	Factor: HNF-4alpha; motif: AGTCCAAR	TF:M04903	false	0.000857339462764907	3.0668471855272053	7087	48	15	62700	LHB,CDHR5,MAB21L2,HLA-C,TMEM160,CST1,ORMDL2,CES1,HSD17B1,HCST,KRT31,SOCS1,HLA-DQB1,CLIC3,JUNB
TF	Factor: myogenin; motif: RGCAGSTG	TF:M00712	false	0.0008619976054960126	3.0644939405805225	7091	48	15	62700	LHB,CDHR5,NDUFB7,CST1,CHAD,CDKN1C,HSD17B1,PROP1,KRT31,SOCS1,CFD,HLA-DQB1,CLIC3,JUNB,CCL21
TF	Factor: AML1; motif: TGTGGT; match class: 1	TF:M00751_1	false	0.0008673556999218222	3.0618027631543008	5483	48	13	62700	LHB,MUC2,RNF113A,CHAD,NUP160,ORMDL2,CES1,HCST,KRT31,NDUFA1,TUBA1B,GPATCH4,CCL21
TF	Factor: AML1; motif: TGTGGT; match class: 1	TF:M02084_1	false	0.0008673556999218222	3.0618027631543008	5483	48	13	62700	LHB,MUC2,RNF113A,CHAD,NUP160,ORMDL2,CES1,HCST,KRT31,NDUFA1,TUBA1B,GPATCH4,CCL21
TF	Factor: AML1a; motif: TGTGGT; match class: 1	TF:M00271_1	false	0.0008673556999218222	3.0618027631543008	5483	48	13	62700	LHB,MUC2,RNF113A,CHAD,NUP160,ORMDL2,CES1,HCST,KRT31,NDUFA1,TUBA1B,GPATCH4,CCL21
TF	Factor: CREM; motif: NRTGACGYMA; match class: 1	TF:M12592_1	false	0.0008685342648989736	3.0612130433504414	2099	48	8	62700	CDHR5,IER2,ORMDL2,HSD17B1,PPP2R3B,TMEM187,JUNB,RPS27
TF	Factor: NF-1B; motif: CTGGCASGV	TF:M07051	false	0.0008700440235979908	3.0604587718388943	4009	48	11	62700	CDHR5,MUC2,CST1,ORMDL2,HSD17B1,HCST,PPP2R3B,LCN1,CFD,POLR2I,CLIC3
TF	Factor: Elk-1:PDEF; motif: NCMGGAMGGANATCCGGN; match class: 1	TF:M08227_1	false	0.0008700440235979908	3.0604587718388943	2690	48	9	62700	ACR,ORMDL2,PROP1,KRT31,NRGN,CFD,HCAR3,CLIC3,RPS27
TF	Factor: HNF-4alpha; motif: AGTCCAAR; match class: 1	TF:M04903_1	false	0.0008700440235979908	3.0604587718388943	1564	48	7	62700	LHB,CDHR5,MAB21L2,HLA-C,ORMDL2,CES1,KRT31
TF	Factor: E2F; motif: TTTSGCGS	TF:M00427	false	0.0008853142193511739	3.052902560363956	9761	48	18	62700	CDHR5,MAB21L2,NDUFB7,DRD4,IER2,CHAD,NUP160,CDKN1C,HSD17B1,UTF1,NRGN,POLR2I,TUBA1B,TMEM187,FADD,JUNB,ITM2A,CCL21
TF	Factor: C/EBPBETA; motif: KRTTGCGYAAY	TF:M08910	false	0.0008853142193511739	3.052902560363956	4739	48	12	62700	MUC2,MAB21L2,P2RX2,RNF113A,CXCR5,CES1,HSD17B1,GNG3,NDUFA1,HLA-DQB1,CLIC3,RPS27
TF	Factor: TEF-3:C/EBPbeta; motif: RTTGCGYAAYNNNNNGGAATGY	TF:M08626	false	0.0008928501603313072	3.049221419052595	7119	48	15	62700	MAB21L2,ACR,CST1,RNF113A,CDKN1C,KRT31,GNG3,NRGN,NDUFA1,HCAR3,HLA-DQB1,TMEM187,CLIC3,ITM2A,RPS27
TF	Factor: IRF-8; motif: NYGAAACYGAAACTN	TF:M11684	false	0.0009024435868644894	3.0445799369892925	4750	48	12	62700	HLA-C,IER2,TMEM160,NUP160,CDKN1C,HCST,GNG3,SOCS1,HCAR3,ITM2A,CCL21,RPS27
TF	Factor: E2F-6; motif: NGGGCGGGARRNN	TF:M09895	false	0.0009024435868644894	3.0445799369892925	7982	48	16	62700	NDUFB7,P2RX2,IER2,TMEM160,CHAD,CXCR5,NUP160,ORMDL2,CDKN1C,PROP1,UTF1,SOCS1,CFD,TUBA1B,ITM2A,CCL21
TF	Factor: ER81; motif: NRCMGGAWGNN	TF:M11418	false	0.0009138124306304269	3.039142938513316	4034	48	11	62700	MUC2,ACR,IER2,CST1,RNF113A,CXCR5,HCST,NDUFA1,CLIC3,ITM2A,CCL21
TF	Factor: HES-1; motif: NNCKYGTGNNN	TF:M07042	false	0.0009169725225424442	3.0376436779471923	4036	48	11	62700	CDHR5,DRD4,TMEM160,RNF113A,CES1,UTF1,PPP2R3B,NDUFA1,TUBA1B,FADD,RPS27
TF	Factor: NF-1B; motif: KCCAGANWN; match class: 1	TF:M08825_1	false	0.0009179597275015885	3.0371763716391587	1102	48	6	62700	LHB,DRD4,HLA-C,CXCR5,FADD,JUNB
TF	Factor: Nrf2; motif: ACNRTGACTCAGCANWA	TF:M03835	false	0.0009179597275015885	3.0371763716391587	1580	48	7	62700	CDHR5,TMEM160,NUP160,CES1,KRT31,GNG3,CCL21
TF	Factor: E2F-1; motif: NTTTCGCGCS	TF:M00940	false	0.0009239244978194423	3.0343635174380554	8001	48	16	62700	MUC2,MAB21L2,P2RX2,IER2,CXCR5,NUP160,CDKN1C,HSD17B1,UTF1,POLR2I,TUBA1B,GPATCH4,TMEM187,FADD,JUNB,ITM2A
TF	Factor: ER-alpha; motif: TGACCYN	TF:M03547	false	0.0009294704773352366	3.031764400119108	4768	48	12	62700	LHB,CDHR5,MUC2,DRD4,HLA-C,CST1,RNF113A,CXCR5,PROP1,HCST,NDUFA1,ITM2A
TF	Factor: ZABC1; motif: ATTCCNAC; match class: 1	TF:M01306_1	false	0.0009372730233938253	3.0281338826641244	2721	48	9	62700	NDUFB7,IER2,CXCR5,PROP1,UTF1,GPATCH4,CLIC3,ITM2A,CCL21
TF	Factor: TTF-1; motif: NNNNCAAGNRNN	TF:M00794	false	0.0009461932172269595	3.0240201695103046	4778	48	12	62700	CDHR5,NDUFB7,TMEM160,CST1,ORMDL2,CES1,PROP1,GNG3,POLR2I,TUBA1B,GPATCH4,CCL21
TF	Factor: Sp2; motif: TGGGCGCGCCCA; match class: 1	TF:M06948_1	false	0.0009482422220751205	3.0230807108964184	6337	48	14	62700	MUC2,DRD4,HLA-C,CHAD,CDKN1C,CES1,UTF1,PPP2R3B,SOCS1,CFD,POLR2I,TMEM187,CLIC3,ITM2A
TF	Factor: IRF-8; motif: NCGAAACCGAAACYN	TF:M11683	false	0.0009482422220751205	3.0230807108964184	4780	48	12	62700	DRD4,HLA-C,TMEM160,NUP160,CDKN1C,HCST,GNG3,SOCS1,HCAR3,ITM2A,CCL21,RPS27
TF	Factor: ZNF333; motif: ATAAT; match class: 1	TF:M01230_1	false	0.0009490702579507052	3.0227016363494457	11730	48	20	62700	LHB,MAB21L2,NDUFB7,ACR,P2RX2,IER2,CST1,RNF113A,CXCR5,ORMDL2,CES1,HSD17B1,PPP2R3B,KRT31,HCAR3,HLA-DQB1,TUBA1B,FADD,ITM2A,CCL21
TF	Factor: ZNF647; motif: NYAGGCCYAC	TF:M12286	false	0.0009560560414551035	3.0195166497936	6343	48	14	62700	CDHR5,HLA-C,RNF113A,CDKN1C,HSD17B1,LCN1,KRT31,GNG3,NDUFA1,CFD,POLR2I,TUBA1B,CLIC3,CCL21
TF	Factor: FLI-1; motif: CMGGAWGTSAN	TF:M01208	false	0.0009568125222282287	3.019173149514701	6344	48	14	62700	LHB,MUC2,ACR,IER2,TMEM160,CST1,RNF113A,CXCR5,NUP160,ORMDL2,UTF1,HCST,LCN1,NDUFA1
TF	Factor: NFKAPPAB; motif: NNGGGANTTCCCN	TF:M08891	false	0.0009605139638254604	3.0174963170404325	2137	48	8	62700	NDUFB7,P2RX2,IER2,CXCR5,PPP2R3B,LCN1,CFD,POLR2I
TF	Factor: PPARALPHA:RXR-ALPHA; motif: AWNTRGGTNAAAGGTCAN; match class: 1	TF:M08960_1	false	0.0009605139638254604	3.0174963170404325	4790	48	12	62700	LHB,MAB21L2,HLA-C,CST1,ORMDL2,CDKN1C,PROP1,HCST,GNG3,POLR2I,TUBA1B,CCL21
TF	Factor: CTCF; motif: NCCRSTAGGGGGCGC; match class: 1	TF:M08911_1	false	0.0009605139638254604	3.0174963170404325	4064	48	11	62700	DRD4,CDKN1C,UTF1,PPP2R3B,LCN1,NRGN,SOCS1,CFD,POLR2I,TMEM187,FADD
TF	Factor: SP4; motif: SCCCCGCCCCS	TF:M01273	false	0.0009605139638254604	3.0174963170404325	3377	48	10	62700	P2RX2,HLA-C,CHAD,NUP160,CDKN1C,HSD17B1,UTF1,PPP2R3B,SOCS1,TMEM187
TF	Factor: Elf-1; motif: RNWMBAGGAART	TF:M00746	false	0.0009605139638254604	3.0174963170404325	3376	48	10	62700	MAB21L2,ACR,RNF113A,NUP160,PROP1,UTF1,LCN1,KRT31,NDUFA1,RPS27
TF	Factor: KR3; motif: YNAGGGACCNKN	TF:M10114	false	0.000961270781763642	3.01715425805375	2138	48	8	62700	LHB,NUP160,PROP1,GNG3,NRGN,SOCS1,HCAR3,FADD
TF	Factor: E2F-1:DP-2; motif: TTTSSCGC	TF:M00737	false	0.0009691098492710914	3.013626992579403	8930	48	17	62700	MUC2,MAB21L2,DRD4,IER2,CHAD,CXCR5,NUP160,UTF1,NRGN,CFD,POLR2I,TUBA1B,GPATCH4,TMEM187,JUNB,ITM2A,CCL21
TF	Factor: ZNF189; motif: RSNNGGAACAGMR	TF:M09835	false	0.000969111788268056	3.0136261236429864	3382	48	10	62700	LHB,MAB21L2,CXCR5,ORMDL2,CDKN1C,PROP1,HCST,PPP2R3B,GNG3,ITM2A
TF	Factor: PEA3; motif: ACAGGAAGGAAGTN	TF:M11429	false	0.0009699076299235704	3.0132696242127857	5560	48	13	62700	LHB,MUC2,IER2,TMEM160,RNF113A,UTF1,KRT31,NDUFA1,HLA-DQB1,GPATCH4,ITM2A,CCL21,RPS27
TF	Factor: ATF-3; motif: NRTGACGTCAYN	TF:M11291	false	0.0009747043851190986	3.0111270800739174	4800	48	12	62700	CDHR5,NDUFB7,ACR,ORMDL2,CES1,HSD17B1,PPP2R3B,CFD,POLR2I,HCAR3,HLA-DQB1,TMEM187
TF	Factor: Cdx-1; motif: TTTATK; match class: 1	TF:M02086_1	false	0.0009747043851190986	3.0111270800739174	9852	48	18	62700	NDUFB7,P2RX2,HLA-C,CST1,RNF113A,CXCR5,ORMDL2,CES1,HSD17B1,HCST,PPP2R3B,KRT31,NRGN,NDUFA1,HLA-DQB1,FADD,ITM2A,RPS27
TF	Factor: DBP; motif: TTRCATAANN	TF:M07038	false	0.0009760792128362443	3.01051493612253	5565	48	13	62700	NDUFB7,P2RX2,CST1,ORMDL2,CES1,KRT31,POLR2I,HCAR3,HLA-DQB1,TUBA1B,TMEM187,FADD,RPS27
TF	Factor: ESR1; motif: STGACCTN	TF:M12602	false	0.0009765422055298705	3.010308982040617	3387	48	10	62700	CDHR5,MUC2,DRD4,HLA-C,RNF113A,CXCR5,PROP1,HCST,NDUFA1,ITM2A
TF	Factor: LRH-1; motif: TCAAGGTCRTGACCTTGA; match class: 1	TF:M11831_1	false	0.000981675360337621	3.0080321094879467	1120	48	6	62700	MUC2,ACR,DRD4,KRT31,HCAR3,TMEM187
TF	Factor: BEN; motif: CWGCGAYA; match class: 1	TF:M01241_1	false	0.000983658022566817	3.007155861656193	2148	48	8	62700	RNF113A,CHAD,CDKN1C,NRGN,NDUFA1,POLR2I,FADD,RPS27
TF	Factor: CSX; motif: TSYCACTTSM	TF:M01043	false	0.000983658022566817	3.007155861656193	6369	48	14	62700	LHB,IER2,RNF113A,CHAD,NUP160,HCST,GNG3,NRGN,NDUFA1,GPATCH4,TMEM187,CLIC3,JUNB,CCL21
TF	Factor: Dlx-6; motif: NTCRTTAN	TF:M10593	false	0.0009849716477891028	3.0065762704018373	7200	48	15	62700	LHB,MAB21L2,NDUFB7,IER2,TMEM160,CST1,CHAD,ORMDL2,LCN1,KRT31,HCAR3,TUBA1B,GPATCH4,CCL21,RPS27
TF	Factor: GATA-1; motif: NTGNNNNNNNSAGATAAGR	TF:M09621	false	0.0009867696506141417	3.005784216269349	5574	48	13	62700	ACR,IER2,CHAD,CXCR5,NUP160,LCN1,KRT31,GNG3,HCAR3,FADD,ITM2A,CCL21,RPS27
TF	Factor: GABP-ALPHA; motif: RCCGGAARTNN	TF:M08917	false	0.0009872106904738416	3.0055901503239415	2748	48	9	62700	LHB,MUC2,IER2,RNF113A,NUP160,NDUFA1,HCAR3,GPATCH4,CCL21
TF	Factor: LKLF; motif: CNCCACCCS; match class: 1	TF:M08819_1	false	0.0009883358989609496	3.0050954296300354	1606	48	7	62700	ACR,P2RX2,CHAD,NUP160,CDKN1C,NRGN,CLIC3
TF	Factor: PRX-2; motif: NKCGTTAN	TF:M10885	false	0.0009934993188320546	3.002832426317207	8068	48	16	62700	MUC2,MAB21L2,NDUFB7,ACR,CST1,CHAD,CXCR5,ORMDL2,CDKN1C,HSD17B1,LCN1,TUBA1B,GPATCH4,TMEM187,FADD,ITM2A
TF	Factor: E2F; motif: NNTTTCGCGCN	TF:M08875	false	0.00099483401272483	3.0022493749037196	6379	48	14	62700	MAB21L2,P2RX2,IER2,RNF113A,NUP160,CDKN1C,HSD17B1,UTF1,NDUFA1,SOCS1,POLR2I,TUBA1B,TMEM187,ITM2A
TF	Factor: Tax/CREB; motif: GGGGGTTGACGYANA; match class: 1	TF:M00114_1	false	0.0009970685827667934	3.00127496797443	1609	48	7	62700	NDUFB7,RNF113A,ORMDL2,HSD17B1,NDUFA1,POLR2I,TMEM187
TF	Factor: ELF5; motif: ANSMGGAAGTN	TF:M03969	false	0.0010001847353019956	2.9999197778874307	3401	48	10	62700	LHB,NDUFB7,ACR,IER2,CST1,RNF113A,NUP160,UTF1,NDUFA1,RPS27
TF	Factor: TEF-3:E2A; motif: NCAGSTGNGWATGYN; match class: 1	TF:M08438_1	false	0.0010055488062034735	2.9975968452557598	1127	48	6	62700	MUC2,CST1,RNF113A,HCST,NDUFA1,CFD
TF	Factor: DP-1; motif: NRNNGGCGGGAANN	TF:M10098	false	0.001014232983261797	2.9938622701284405	7224	48	15	62700	LHB,CDHR5,NDUFB7,DRD4,P2RX2,IER2,CHAD,CXCR5,NUP160,CDKN1C,SOCS1,CFD,TUBA1B,TMEM187,CCL21
TF	Factor: ESE-1; motif: NTGTGCGGATGCN; match class: 1	TF:M11385_1	false	0.0010164430124606236	2.9929169653463266	5595	48	13	62700	DRD4,IER2,TMEM160,PROP1,UTF1,GNG3,SOCS1,POLR2I,HCAR3,HLA-DQB1,TMEM187,CLIC3,CCL21
TF	Factor: Oct-2; motif: ATTTGCA	TF:M04715	false	0.001017851456935191	2.9923155973828286	6396	48	14	62700	NDUFB7,TMEM160,RNF113A,CXCR5,NUP160,ORMDL2,LCN1,KRT31,NRGN,NDUFA1,SOCS1,HCAR3,GPATCH4,JUNB
TF	Factor: ESR1; motif: NNNNMAGGTCACCCTGACCY	TF:M02261	false	0.0010204359239443343	2.991214260669689	4832	48	12	62700	LHB,MUC2,ACR,HLA-C,CES1,PROP1,HCST,POLR2I,GPATCH4,CLIC3,JUNB,CCL21
TF	Factor: NRF-1; motif: GCGCMTGCGCN	TF:M07052	false	0.0010252857777843462	2.989155066884946	2165	48	8	62700	NDUFB7,CHAD,UTF1,PPP2R3B,POLR2I,TUBA1B,TMEM187,FADD
TF	Factor: Egr-1; motif: GCGGGGGCGG	TF:M07354	false	0.001036191936514462	2.984559791648299	8103	48	16	62700	LHB,DRD4,P2RX2,HLA-C,IER2,TMEM160,CHAD,CDKN1C,PROP1,UTF1,PPP2R3B,NRGN,CFD,TMEM187,FADD,JUNB
TF	Factor: Pax-5; motif: SCNNGGGCARCNRAGCGWGAC	TF:M10027	false	0.0010391128339700467	2.9833372912205736	3420	48	10	62700	NDUFB7,IER2,TMEM160,CXCR5,HCST,PPP2R3B,CFD,GPATCH4,TMEM187,CCL21
TF	Factor: ZNF511; motif: GGRRGRGGCWGNG; match class: 1	TF:M09738_1	false	0.0010548095505523711	2.9768259466322853	4851	48	12	62700	NDUFB7,DRD4,P2RX2,CST1,PROP1,PPP2R3B,LCN1,SOCS1,CFD,POLR2I,TMEM187,CLIC3
TF	Factor: CREM; motif: NRTGATGTCAYN	TF:M11224	false	0.0010569780669143062	2.975934024534501	3428	48	10	62700	LHB,CDHR5,NDUFB7,ACR,CES1,LCN1,GNG3,HCAR3,TMEM187,CLIC3
TF	Factor: NeuroD; motif: AAWTANNGNRMCATATGBY	TF:M11135	false	0.0010569780669143062	2.975934024534501	153	48	3	62700	CES1,HSD17B1,HCAR3
TF	Factor: PRDM16; motif: KGGTCATRACCM	TF:M05946	false	0.0010675466414337002	2.9716131414319507	7263	48	15	62700	LHB,CDHR5,NDUFB7,P2RX2,HLA-C,CHAD,ORMDL2,HSD17B1,GNG3,NRGN,CFD,TUBA1B,CLIC3,CCL21,RPS27
TF	Factor: AML2; motif: CCRCACCA	TF:M01814	false	0.0010766624681703189	2.967920425937183	2786	48	9	62700	LHB,DRD4,IER2,RNF113A,CES1,KRT31,GNG3,CLIC3,ITM2A
TF	Factor: p53; motif: RGRCATGTCTGGRCATGYCN	TF:M09642	false	0.0010771882198268537	2.967708404696257	1633	48	7	62700	MUC2,TMEM160,CST1,RNF113A,NDUFA1,GPATCH4,TMEM187
TF	Factor: TFAP2A; motif: NNNGCCTCAGGCNN	TF:M12485	false	0.0010907464738706297	2.9622761823118076	6444	48	14	62700	LHB,CDHR5,ACR,DRD4,CST1,CHAD,CXCR5,CES1,HSD17B1,PPP2R3B,LCN1,CLIC3,JUNB,ITM2A
TF	Factor: STAT1; motif: YCMTTTCCNGGAAAWCNCATNN	TF:M09663	false	0.001105788315412723	2.956328003453702	2797	48	9	62700	CHAD,CXCR5,ORMDL2,HSD17B1,PROP1,POLR2I,TUBA1B,GPATCH4,CCL21
TF	Factor: ELK1; motif: ACCGGAAGTN	TF:M03970	false	0.0011116000926232443	2.954051425707402	4882	48	12	62700	LHB,MUC2,NDUFB7,ACR,IER2,TMEM160,RNF113A,NUP160,UTF1,NDUFA1,HCAR3,CCL21
TF	Factor: STAT2; motif: NRGAAANNGAAACTNA	TF:M09733	false	0.0011118466233232293	2.953955118544029	2800	48	9	62700	HLA-C,IER2,TMEM160,NUP160,SOCS1,HCAR3,ITM2A,CCL21,RPS27
TF	Factor: FXR; motif: NAGGTCAWNKN	TF:M08953	false	0.0011118466233232293	2.953955118544029	4883	48	12	62700	MUC2,NDUFB7,P2RX2,TMEM160,CST1,ORMDL2,CDKN1C,PROP1,GNG3,CFD,ITM2A,RPS27
TF	Factor: Lhx2; motif: WATTAN	TF:M07047	false	0.001118282282898336	2.951448555634863	10928	48	19	62700	MUC2,MAB21L2,NDUFB7,ACR,IER2,TMEM160,RNF113A,ORMDL2,CES1,PROP1,UTF1,HCST,KRT31,NDUFA1,HCAR3,HLA-DQB1,GPATCH4,FADD,RPS27
TF	Factor: IRF-4; motif: NYGAAASYGAAACYN	TF:M11686	false	0.001118282282898336	2.951448555634863	3456	48	10	62700	HLA-C,TMEM160,NUP160,CDKN1C,HCST,GNG3,SOCS1,HCAR3,ITM2A,RPS27
TF	Factor: SPIB; motif: NNTCACTTCCTCTTTN	TF:M12498	false	0.001123894834663325	2.9492743247653457	2199	48	8	62700	CDHR5,IER2,PROP1,LCN1,NRGN,TUBA1B,TMEM187,ITM2A
TF	Factor: CREM; motif: NNTGACGT	TF:M08803	false	0.001141464068940585	2.942537754700625	1158	48	6	62700	CDHR5,CHAD,ORMDL2,HSD17B1,HCST,TMEM187
TF	Factor: E2F-1; motif: NTTSGCGG	TF:M00430	false	0.0011749880739120868	2.9299665414436977	8201	48	16	62700	CDHR5,IER2,CXCR5,CDKN1C,UTF1,HCST,PPP2R3B,KRT31,GNG3,NRGN,POLR2I,HLA-DQB1,GPATCH4,CLIC3,FADD,CCL21
TF	Factor: PUR1; motif: GGGNCAGNN; match class: 1	TF:M01721_1	false	0.001178319850404826	2.9287368059742565	3480	48	10	62700	CDHR5,MUC2,DRD4,P2RX2,CDKN1C,PROP1,LCN1,SOCS1,CLIC3,FADD
TF	Factor: Tal; motif: GWSNNCABCTGC; match class: 1	TF:M07469_1	false	0.0011820590330502393	2.927360833871199	742	48	5	62700	DRD4,UTF1,HLA-DQB1,TUBA1B,CCL21
TF	Factor: Egr-1; motif: NGCGTGCGY; match class: 1	TF:M04950_1	false	0.0011826784987502112	2.927133298647723	5693	48	13	62700	DRD4,HLA-C,IER2,TMEM160,CHAD,PROP1,UTF1,PPP2R3B,NRGN,SOCS1,TUBA1B,TMEM187,FADD
TF	Factor: COUP-TF1; motif: GRGGKSARAGGTCAGNG	TF:M09886	false	0.0011837414648477283	2.926743139378657	5694	48	13	62700	LHB,CDHR5,MUC2,DRD4,IER2,CDKN1C,SOCS1,POLR2I,TUBA1B,GPATCH4,CLIC3,ITM2A,CCL21
TF	Factor: HOXD1; motif: NATYCAKCAN	TF:M12625	false	0.001186857859953238	2.925601289751643	5696	48	13	62700	ACR,P2RX2,HLA-C,ORMDL2,HCST,LCN1,KRT31,SOCS1,HCAR3,HLA-DQB1,GPATCH4,JUNB,CCL21
TF	Factor: FXR:RXR-ALPHA; motif: NAGKTCATTGACCYN	TF:M08954	false	0.0012060287091532156	2.9186423538223853	6514	48	14	62700	CDHR5,MUC2,ACR,HLA-C,CHAD,CXCR5,HSD17B1,PROP1,HCST,GNG3,HCAR3,TUBA1B,CLIC3,CCL21
TF	Factor: MAF; motif: GCTGAGTCAN	TF:M07296	false	0.0012118000554426794	2.916569031969503	5709	48	13	62700	LHB,CDHR5,MUC2,IER2,CXCR5,ORMDL2,CES1,KRT31,GNG3,NRGN,CFD,POLR2I,CCL21
TF	Factor: SREBP-2; motif: ATCACGCCAC	TF:M11086	false	0.0012182127467150806	2.914276860589761	3497	48	10	62700	CDHR5,MUC2,RNF113A,ORMDL2,GNG3,NDUFA1,POLR2I,CLIC3,JUNB,ITM2A
TF	Factor: IRF-8; motif: NCGAAACYGAAACYN	TF:M11685	false	0.0012188372412087986	2.9140542845081203	1671	48	7	62700	HLA-C,TMEM160,NUP160,CDKN1C,SOCS1,HCAR3,ITM2A
TF	Factor: E2F-4:DP-1; motif: TTTSGCGC	TF:M00738	false	0.0012196843598076107	2.9137525451693116	10057	48	18	62700	MAB21L2,NDUFB7,DRD4,IER2,CHAD,NUP160,CDKN1C,HSD17B1,UTF1,NRGN,SOCS1,POLR2I,TUBA1B,GPATCH4,TMEM187,FADD,JUNB,ITM2A
TF	Factor: T3R-beta; motif: NTGACCTYRNYRAGGTCAN	TF:M11818	false	0.0012289247402062443	2.9104747126497013	11993	48	20	62700	LHB,CDHR5,MUC2,ACR,DRD4,HLA-C,IER2,CST1,CHAD,ORMDL2,CDKN1C,CES1,LCN1,GNG3,HLA-DQB1,TUBA1B,CLIC3,FADD,ITM2A,CCL21
TF	Factor: ATF-4; motif: NNTKRCRTCANS	TF:M07246	false	0.001233373546633172	2.908905370547661	2845	48	9	62700	CDHR5,NDUFB7,ORMDL2,CES1,HSD17B1,PROP1,GNG3,TMEM187,FADD
TF	Factor: LHX3; motif: ATTAAW	TF:M02097	false	0.0012350293360131298	2.908322726357912	11999	48	20	62700	LHB,MAB21L2,NDUFB7,HLA-C,TMEM160,NUP160,CES1,PROP1,UTF1,HCST,PPP2R3B,KRT31,GNG3,HLA-DQB1,TMEM187,FADD,JUNB,ITM2A,CCL21,RPS27
TF	Factor: RXR:RAR; motif: RGKTCANNNRGAGGTCA	TF:M02272	false	0.0012350293360131298	2.908322726357912	6533	48	14	62700	LHB,MAB21L2,CST1,NUP160,ORMDL2,HSD17B1,PPP2R3B,GNG3,POLR2I,GPATCH4,CLIC3,JUNB,CCL21,RPS27
TF	Factor: Elk-1:Pax-9; motif: ACCGGAACYACGCWYSANTG; match class: 1	TF:M08226_1	false	0.00123955417411256	2.9067344878521824	5726	48	13	62700	MUC2,MAB21L2,RNF113A,CXCR5,NUP160,HSD17B1,UTF1,PPP2R3B,NDUFA1,SOCS1,POLR2I,JUNB,CCL21
TF	Factor: NURR1; motif: AAGGTCAC	TF:M02273	false	0.0012489605742351847	2.903451270723023	4213	48	11	62700	LHB,ACR,P2RX2,CST1,CHAD,ORMDL2,PROP1,LCN1,CFD,TMEM187,CLIC3
TF	Factor: BDP1; motif: GGWNTYGAACYC	TF:M01796	false	0.0012547182563313816	2.901453782913891	409	48	4	62700	NDUFB7,CES1,PPP2R3B,FADD
TF	Factor: MyoD; motif: CGNCAGSTGTYN	TF:M11181	false	0.0013085459310205852	2.883211028668964	3532	48	10	62700	LHB,ACR,RNF113A,CXCR5,ORMDL2,CDKN1C,PPP2R3B,KRT31,NDUFA1,JUNB
TF	Factor: ISL2; motif: SCACTTAN	TF:M11015	false	0.0013325947024237748	2.87530191755197	4246	48	11	62700	MAB21L2,ACR,TMEM160,ORMDL2,GNG3,HLA-DQB1,TMEM187,FADD,ITM2A,CCL21,RPS27
TF	Factor: KLF4; motif: NNCCCCACCCNN; match class: 1	TF:M12489_1	false	0.001335378077974708	2.8743957575714316	1699	48	7	62700	P2RX2,CST1,CHAD,NUP160,CDKN1C,NRGN,CLIC3
TF	Factor: AP-2gamma; motif: NTGSCCTGRGGSNN; match class: 1	TF:M09591_1	false	0.0013500684762114772	2.8696442032927063	2883	48	9	62700	LHB,CDHR5,ACR,DRD4,IER2,CHAD,LCN1,CFD,CLIC3
TF	Factor: MAZ; motif: GGGGAGGG; match class: 1	TF:M00649_1	false	0.001356517333421458	2.867574652502314	4256	48	11	62700	MUC2,MAB21L2,DRD4,NUP160,PROP1,GNG3,NRGN,CFD,CLIC3,FADD,JUNB
TF	Factor: ZNF688; motif: MTCAKAAGACC	TF:M05310	false	0.0013603366508026975	2.86635360082592	768	48	5	62700	CST1,NUP160,CDKN1C,LCN1,GNG3
TF	Factor: TCF-1; motif: ASATCAAAG	TF:M11600	false	0.0013869590446443755	2.8579363629696566	3560	48	10	62700	CDHR5,MUC2,ORMDL2,CES1,PPP2R3B,GNG3,NRGN,SOCS1,JUNB,RPS27
TF	Factor: YY1; motif: CAANATGGCGGC	TF:M10436	false	0.0013904266993218413	2.856851901383889	8336	48	16	62700	LHB,MAB21L2,NDUFB7,P2RX2,IER2,RNF113A,NUP160,ORMDL2,PPP2R3B,NRGN,NDUFA1,HCAR3,GPATCH4,TMEM187,CLIC3,RPS27
TF	Factor: GATA-4; motif: NNGATAASNN	TF:M12207	false	0.0013968725578996782	2.8548432144481906	2898	48	9	62700	MAB21L2,ACR,IER2,CES1,LCN1,HCAR3,FADD,CCL21,RPS27
TF	Factor: MEL1; motif: GARGAT	TF:M08794	false	0.0014029494765202594	2.8529579686462982	11138	48	19	62700	NDUFB7,ACR,IER2,RNF113A,CHAD,CXCR5,NUP160,HSD17B1,HCST,PPP2R3B,KRT31,GNG3,NDUFA1,HCAR3,HLA-DQB1,GPATCH4,JUNB,ITM2A,CCL21
TF	Factor: GR; motif: RGRACATTNTGTYC; match class: 1	TF:M04750_1	false	0.0014029494765202594	2.8529579686462982	1715	48	7	62700	NUP160,HSD17B1,PROP1,PPP2R3B,LCN1,SOCS1,CLIC3
TF	Factor: Sp1; motif: RGGGMGGRGSNGGGG; match class: 1	TF:M10529_1	false	0.0014029494765202594	2.8529579686462982	2901	48	9	62700	LHB,DRD4,HLA-C,NUP160,CDKN1C,UTF1,PPP2R3B,CFD,POLR2I
TF	Factor: ESRRA; motif: AAGGTCATNCAAGGTCA	TF:M04457	false	0.0014029494765202594	2.8529579686462982	3567	48	10	62700	MUC2,HLA-C,IER2,CST1,PROP1,HCST,TUBA1B,FADD,ITM2A,RPS27
TF	Factor: c-Myc; motif: CACGTGGC	TF:M03867	false	0.001405392004746374	2.852202521486439	7471	48	15	62700	LHB,MUC2,ACR,DRD4,IER2,CHAD,HSD17B1,UTF1,HCST,PPP2R3B,SOCS1,TUBA1B,TMEM187,FADD,JUNB
TF	Factor: PBX2; motif: TGANTGACAGN	TF:M09736	false	0.001405392004746374	2.852202521486439	5025	48	12	62700	ACR,DRD4,TMEM160,CHAD,NUP160,PROP1,HCST,CFD,HCAR3,HLA-DQB1,TUBA1B,ITM2A
TF	Factor: CTCFL; motif: NSGTGGGCGG	TF:M06537	false	0.0014064417044400415	2.8518782641846623	775	48	5	62700	LHB,IER2,NRGN,CFD,CLIC3
TF	Factor: STAT; motif: TTCCCGKAA	TF:M00223	false	0.0014068445446811177	2.851753889144591	3570	48	10	62700	NDUFB7,ACR,CHAD,NUP160,HSD17B1,PROP1,POLR2I,TUBA1B,GPATCH4,JUNB
TF	Factor: STAT3; motif: TTCYGGGAAN	TF:M07065	false	0.0014122664427176075	2.8500833601639814	5029	48	12	62700	NDUFB7,ACR,CST1,CHAD,NUP160,HSD17B1,PROP1,POLR2I,TUBA1B,GPATCH4,JUNB,CCL21
TF	Factor: Fli-1; motif: NACCGGAARTN; match class: 1	TF:M11400_1	false	0.0014160745966104958	2.848913868084821	4283	48	11	62700	LHB,MUC2,IER2,RNF113A,UTF1,NDUFA1,POLR2I,HCAR3,TUBA1B,GPATCH4,RPS27
TF	Factor: Sox-9; motif: NNNNNACAAARGNNSMN	TF:M07269	false	0.0014169158162689343	2.8486559518809362	10194	48	18	62700	MUC2,DRD4,NUP160,ORMDL2,CDKN1C,CES1,HSD17B1,PROP1,KRT31,NRGN,CFD,POLR2I,HLA-DQB1,TUBA1B,TMEM187,FADD,ITM2A,CCL21
TF	Factor: SATB1; motif: NTTTAT; match class: 1	TF:M03564_1	false	0.0014297871856373864	2.844728599584847	12144	48	20	62700	MAB21L2,NDUFB7,P2RX2,TMEM160,CST1,RNF113A,CXCR5,NUP160,ORMDL2,CES1,HCST,PPP2R3B,KRT31,NRGN,NDUFA1,HLA-DQB1,GPATCH4,ITM2A,CCL21,RPS27
TF	Factor: PU.1; motif: NNNNYYYACTTCCTCTTTY	TF:M01172	false	0.001441219438047248	2.8412698890836556	4293	48	11	62700	MAB21L2,RNF113A,NUP160,PROP1,UTF1,LCN1,KRT31,GNG3,NDUFA1,SOCS1,TUBA1B
TF	Factor: ATF-2; motif: NRTGAYGTMAYN	TF:M11308	false	0.0014487170739697674	2.8390164214378304	4296	48	11	62700	CDHR5,NDUFB7,ACR,ORMDL2,CES1,HSD17B1,GNG3,CFD,HCAR3,TMEM187,FADD
TF	Factor: DEC1; motif: GTCACGTGAC	TF:M11073	false	0.0014596741055994717	2.83574409622822	6653	48	14	62700	MUC2,ACR,HLA-C,RNF113A,CDKN1C,HSD17B1,PROP1,HCST,PPP2R3B,NDUFA1,CFD,FADD,JUNB,RPS27
TF	Factor: Erg; motif: NACCGGAARTN; match class: 1	TF:M11396_1	false	0.0014605787064692764	2.8354750351544507	5051	48	12	62700	LHB,MUC2,IER2,RNF113A,UTF1,NDUFA1,POLR2I,HCAR3,TUBA1B,GPATCH4,CCL21,RPS27
TF	Factor: HELIOS; motif: RNARRRGGAASTGARAN	TF:M09745	false	0.0014605787064692764	2.8354750351544507	3590	48	10	62700	MAB21L2,ACR,IER2,TMEM160,RNF113A,CXCR5,ORMDL2,NDUFA1,TUBA1B,CCL21
TF	Factor: p73; motif: NGRCATGYYTGNRCWTGYYN	TF:M09644	false	0.0014753485561903627	2.831105363992839	3595	48	10	62700	MUC2,TMEM160,CST1,RNF113A,HSD17B1,HCST,NDUFA1,SOCS1,GPATCH4,TMEM187
TF	Factor: Elk-1; motif: NNCCGGAAGTN; match class: 1	TF:M11435_1	false	0.001509791909099269	2.8210829063211094	5857	48	13	62700	MUC2,IER2,TMEM160,RNF113A,UTF1,HCST,NDUFA1,SOCS1,CFD,POLR2I,HCAR3,JUNB,RPS27
TF	Factor: Egr-2; motif: CCCMCNCN	TF:M02092	false	0.0015135943245206437	2.8199905094002555	5072	48	12	62700	LHB,CDHR5,MUC2,NDUFB7,DRD4,IER2,NUP160,CDKN1C,CES1,HSD17B1,CLIC3,FADD
TF	Factor: ZNF515; motif: WNSCCCCCWGCNG	TF:M08835	false	0.0015146996590119672	2.819673472352883	3608	48	10	62700	CDHR5,NDUFB7,ACR,CDKN1C,LCN1,KRT31,GNG3,SOCS1,CLIC3,ITM2A
TF	Factor: ZBTB4; motif: NNGTSACKYSAYCTNN	TF:M12730	false	0.0015268847248387522	2.816193749620854	3612	48	10	62700	LHB,MUC2,RNF113A,CDKN1C,HSD17B1,PPP2R3B,NRGN,NDUFA1,CFD,TMEM187
TF	Factor: gli3; motif: GACCACCCANG	TF:M01704	false	0.0015311631920352294	2.814978519541192	3614	48	10	62700	P2RX2,IER2,CST1,CXCR5,CES1,KRT31,CFD,TUBA1B,CLIC3,CCL21
TF	Factor: WT1; motif: RGGNGGGGGAGGRGGNGGRG	TF:M10108	false	0.0015311631920352294	2.814978519541192	6688	48	14	62700	LHB,HLA-C,CST1,CHAD,NUP160,PROP1,UTF1,GNG3,SOCS1,CFD,POLR2I,FADD,JUNB,ITM2A
TF	Factor: MAFB; motif: NTCAGCN	TF:M08888	false	0.0015390333151404862	2.8127519789826367	10270	48	18	62700	LHB,CDHR5,MUC2,ACR,DRD4,P2RX2,CST1,NUP160,ORMDL2,HSD17B1,PROP1,UTF1,HCST,KRT31,HCAR3,HLA-DQB1,TMEM187,JUNB
TF	Factor: Smad2:Smad3:Smad4; motif: NTGTCTGNCACCT	TF:M07126	false	0.0015503821466387984	2.8095612413645794	4335	48	11	62700	MUC2,ACR,DRD4,HLA-C,IER2,CHAD,NUP160,HSD17B1,UTF1,PPP2R3B,CFD
TF	Factor: CREB1; motif: NRTGATGTCAYN	TF:M11216	false	0.0015552711655336452	2.808193879673818	4337	48	11	62700	LHB,CDHR5,NDUFB7,ACR,CES1,LCN1,GNG3,CFD,HCAR3,TMEM187,CLIC3
TF	Factor: ZNF273; motif: GAGAGGAGCTAC; match class: 1	TF:M10460_1	false	0.0015643739433554257	2.805659426388533	5883	48	13	62700	MAB21L2,TMEM160,RNF113A,NUP160,ORMDL2,UTF1,KRT31,NDUFA1,HLA-DQB1,CLIC3,JUNB,CCL21,RPS27
TF	Factor: ZBTB44; motif: MACWGCAGS	TF:M12352	false	0.0015643739433554257	2.805659426388533	6705	48	14	62700	LHB,CDHR5,MUC2,NDUFB7,TMEM160,CST1,RNF113A,NRGN,SOCS1,HCAR3,HLA-DQB1,TMEM187,ITM2A,CCL21
TF	Factor: E2F-4; motif: GCGGGAAANA	TF:M02090	false	0.0015708968930580104	2.803852319253765	12240	48	20	62700	CDHR5,MUC2,MAB21L2,NDUFB7,DRD4,IER2,TMEM160,CHAD,NUP160,ORMDL2,CDKN1C,HCST,PPP2R3B,KRT31,NRGN,SOCS1,TUBA1B,GPATCH4,TMEM187,JUNB
TF	Factor: Pax-2; motif: CAYSCCTSAGT	TF:M03839	false	0.0015722740693787985	2.8034717480903466	5098	48	12	62700	MUC2,ACR,RNF113A,CDKN1C,CES1,HSD17B1,PROP1,NDUFA1,SOCS1,POLR2I,TMEM187,CCL21
TF	Factor: RXR-alpha; motif: NNGNNRNNNARAGGTCANNG	TF:M10055	false	0.0015756855187852264	2.80253045631642	5889	48	13	62700	LHB,MUC2,ORMDL2,HSD17B1,PROP1,SOCS1,POLR2I,TUBA1B,GPATCH4,CLIC3,ITM2A,CCL21,RPS27
TF	Factor: AP-2alphaA; motif: ANNGCCTNAGGSNNT; match class: 1	TF:M01045_1	false	0.0015902322801739184	2.7985394350317714	2333	48	8	62700	LHB,CDHR5,DRD4,ORMDL2,CES1,HSD17B1,PPP2R3B,NRGN
TF	Factor: ATF3; motif: GRTGACKCA	TF:M12582	false	0.0015906064922405186	2.798437249257538	7572	48	15	62700	MUC2,TMEM160,CST1,RNF113A,CXCR5,HSD17B1,KRT31,GNG3,NDUFA1,CFD,GPATCH4,CLIC3,FADD,ITM2A,RPS27
TF	Factor: Nkx2-3; motif: NNCGTTRWS; match class: 1	TF:M10638_1	false	0.0016011197323172169	2.795576190166666	4355	48	11	62700	CDHR5,MUC2,MAB21L2,ACR,CHAD,CXCR5,ORMDL2,HSD17B1,KRT31,HCAR3,ITM2A
TF	Factor: NF-1; motif: NNTTGGCNNNNNNCCNNN	TF:M00193	false	0.001602953760982181	2.795079005181675	5111	48	12	62700	CDHR5,MUC2,MAB21L2,NDUFB7,CHAD,CDKN1C,CES1,PROP1,POLR2I,GPATCH4,TMEM187,ITM2A
TF	Factor: AP-2alpha; motif: NNNGSCCTGRGGSN	TF:M04896	false	0.0016061436102463589	2.7942156257141577	5903	48	13	62700	LHB,ACR,IER2,CHAD,NUP160,CES1,HSD17B1,LCN1,CFD,HLA-DQB1,CLIC3,FADD,JUNB
TF	Factor: ZXDB; motif: NAGGGTG	TF:M06202	false	0.0016188169079524803	2.7908022682092364	7587	48	15	62700	LHB,MUC2,CHAD,CXCR5,CDKN1C,HSD17B1,HCST,PPP2R3B,KRT31,NRGN,CFD,POLR2I,HCAR3,CLIC3,CCL21
TF	Factor: ZXDA; motif: NAGGGTG	TF:M06203	false	0.0016188169079524803	2.7908022682092364	7587	48	15	62700	LHB,MUC2,CHAD,CXCR5,CDKN1C,HSD17B1,HCST,PPP2R3B,KRT31,NRGN,CFD,POLR2I,HCAR3,CLIC3,CCL21
TF	Factor: HIF-1alpha; motif: NCACGT	TF:M02012	false	0.0016238471511097429	2.7894548522830633	6735	48	14	62700	NDUFB7,DRD4,HLA-C,IER2,RNF113A,CHAD,HSD17B1,PPP2R3B,LCN1,NDUFA1,POLR2I,GPATCH4,FADD,ITM2A
TF	Factor: Tbx5; motif: NNAGGTGTNANN	TF:M01019	false	0.0016276485919457027	2.788439353164493	5913	48	13	62700	CDHR5,NDUFB7,CHAD,ORMDL2,CES1,HCST,LCN1,NRGN,CFD,POLR2I,TUBA1B,CLIC3,FADD
TF	Factor: Tax/CREB; motif: RTGACGCATAYCCCC; match class: 1	TF:M00115_1	false	0.0016394258707406472	2.7853082158693483	2976	48	9	62700	ACR,CXCR5,CDKN1C,PROP1,PPP2R3B,NRGN,TMEM187,CLIC3,JUNB
TF	Factor: JUND; motif: NATGAGTCAT	TF:M08934	false	0.0016394258707406472	2.7853082158693483	4370	48	11	62700	MUC2,CST1,CXCR5,HSD17B1,GNG3,HLA-DQB1,GPATCH4,FADD,JUNB,ITM2A,RPS27
TF	Factor: msc; motif: NRACAGCTGTYN	TF:M11145	false	0.0016459296799277293	2.7835887233593057	1254	48	6	62700	CDHR5,ACR,RNF113A,CHAD,NDUFA1,ITM2A
TF	Factor: meis1:Elf-1; motif: NTGCCGGAAGTN; match class: 1	TF:M08377_1	false	0.001656943504024002	2.7806922992504974	5134	48	12	62700	MUC2,TMEM160,RNF113A,NUP160,NRGN,NDUFA1,CFD,POLR2I,GPATCH4,CLIC3,CCL21,RPS27
TF	Factor: Six-1; motif: NCGTATCRNN	TF:M11029	false	0.001656943504024002	2.7806922992504974	2351	48	8	62700	MAB21L2,NUP160,HCST,GNG3,NRGN,HLA-DQB1,GPATCH4,FADD
TF	Factor: ehf; motif: NRANNAGGAARNRRNNN	TF:M09604	false	0.0016600481752335312	2.779879308384946	2352	48	8	62700	TMEM160,RNF113A,PROP1,HCST,LCN1,KRT31,NDUFA1,SOCS1
TF	Factor: HNF4alpha; motif: AAGTYCAG	TF:M04808	false	0.0016640031850442692	2.7788458467677546	2984	48	9	62700	LHB,TMEM160,CXCR5,UTF1,HCST,CFD,HLA-DQB1,TMEM187,CLIC3
TF	Factor: ESR1; motif: NRGGTCACNRTGACCTK	TF:M04455	false	0.0016640031850442692	2.7788458467677546	2984	48	9	62700	CDHR5,ACR,ORMDL2,PROP1,HCST,LCN1,GPATCH4,JUNB,ITM2A
TF	Factor: NF-kappaB; motif: AGGGGAWTCCCCT	TF:M04054	false	0.00167084968450503	2.7770626190033076	2986	48	9	62700	CDHR5,MUC2,NDUFB7,DRD4,P2RX2,HLA-C,NUP160,UTF1,HCST
TF	Factor: Sp3; motif: GGGGCGGGGSNN; match class: 1	TF:M07615_1	false	0.0016736242301394245	2.7763420452054626	2987	48	9	62700	P2RX2,HLA-C,IER2,CDKN1C,UTF1,PPP2R3B,SOCS1,POLR2I,TMEM187
TF	Factor: ZIC4; motif: NNCCNCCCRYNGYGN	TF:M12227	false	0.0016879006092749092	2.7726531300529578	11329	48	19	62700	DRD4,P2RX2,HLA-C,IER2,CHAD,ORMDL2,CDKN1C,HSD17B1,UTF1,PPP2R3B,NRGN,SOCS1,CFD,POLR2I,TMEM187,CLIC3,JUNB,ITM2A,CCL21
TF	Factor: CSX; motif: NKRAGWGS	TF:M10008	false	0.0016924437725145635	2.771485750821423	10366	48	18	62700	LHB,CDHR5,MAB21L2,ACR,P2RX2,HLA-C,TMEM160,CXCR5,NUP160,ORMDL2,HSD17B1,PROP1,UTF1,HCST,LCN1,SOCS1,CCL21,RPS27
TF	Factor: ZNF549; motif: NTGCTKYCMW	TF:M12355	false	0.001714804257814509	2.7657854468181284	6778	48	14	62700	ACR,IER2,CST1,CXCR5,CES1,HSD17B1,PROP1,HCST,LCN1,KRT31,HCAR3,TUBA1B,GPATCH4,CCL21
TF	Factor: Egr-1; motif: GCGTGGGCGT	TF:M07597	false	0.0017215991406547711	2.7640679627940163	5954	48	13	62700	NDUFB7,IER2,CXCR5,ORMDL2,CES1,HSD17B1,PPP2R3B,GNG3,NRGN,HCAR3,GPATCH4,FADD,CCL21
TF	Factor: ZNF764; motif: NNASYGCCNCCTNCTGGN	TF:M12719	false	0.001724426746452995	2.763355249708858	2368	48	8	62700	LHB,CDHR5,DRD4,CDKN1C,LCN1,SOCS1,POLR2I,JUNB
TF	Factor: STAT3; motif: NNYTTCCMRGAA	TF:M10081	false	0.0017369008826460582	2.7602249641367136	3684	48	10	62700	NDUFB7,ACR,CHAD,CXCR5,HSD17B1,PROP1,POLR2I,TUBA1B,GPATCH4,ITM2A
TF	Factor: C/EBPgamma; motif: NNTTGCGYMANN	TF:M11324	false	0.0017730701262714732	2.7512740873824657	3013	48	9	62700	TMEM160,RNF113A,ORMDL2,HSD17B1,NDUFA1,HCAR3,HLA-DQB1,CLIC3,RPS27
TF	Factor: REST; motif: GGACAGCKC	TF:M04726	false	0.001775833221408237	2.750597823705616	5975	48	13	62700	ACR,DRD4,P2RX2,CHAD,CXCR5,CDKN1C,CES1,GNG3,SOCS1,HCAR3,GPATCH4,TMEM187,ITM2A
TF	Factor: rfx3:SREBP-2; motif: ATGGYAACRTCACGTGAY; match class: 1	TF:M08412_1	false	0.0017814127733443163	2.749235437967845	4420	48	11	62700	NDUFB7,ACR,RNF113A,ORMDL2,UTF1,HCST,KRT31,NDUFA1,CFD,POLR2I,FADD
TF	Factor: ITF-2; motif: NGCAGSTGKS	TF:M09962	false	0.001785753579475579	2.7481784706756676	5183	48	12	62700	CDHR5,NDUFB7,HLA-C,CHAD,CES1,PROP1,KRT31,CFD,CLIC3,JUNB,CCL21,RPS27
TF	Factor: EGR; motif: CGCCCCCGCNN	TF:M08878	false	0.001799383292244413	2.7448763163786385	7674	48	15	62700	LHB,DRD4,P2RX2,HLA-C,IER2,TMEM160,CHAD,CDKN1C,PROP1,UTF1,PPP2R3B,NRGN,CFD,TMEM187,FADD
TF	Factor: Cdx; motif: NAYNRHNARAKTHATAAA	TF:M00991	false	0.0018159902650873561	2.7408864839152502	3707	48	10	62700	MUC2,MAB21L2,CST1,RNF113A,PPP2R3B,KRT31,NRGN,NDUFA1,CCL21,RPS27
TF	Factor: Dlx-5; motif: NNRGYAATTRNYKNNN	TF:M01388	false	0.0018401526635570163	2.73514614536542	7691	48	15	62700	MUC2,MAB21L2,P2RX2,RNF113A,CXCR5,NUP160,CES1,PROP1,UTF1,NDUFA1,POLR2I,HCAR3,HLA-DQB1,FADD,CCL21
TF	Factor: ATF2; motif: VGTGACGTMACN; match class: 1	TF:M00179_1	false	0.00185688585948011	2.7312147909944366	1812	48	7	62700	CDHR5,IER2,RNF113A,ORMDL2,HSD17B1,NDUFA1,TMEM187
TF	Factor: T3R-beta; motif: NTGACCTYRNYRAGGTCAN; match class: 1	TF:M11818_1	false	0.0018606133706299036	2.7303438624664627	11423	48	19	62700	LHB,CDHR5,MUC2,ACR,DRD4,HLA-C,IER2,CST1,CHAD,ORMDL2,CDKN1C,CES1,LCN1,GNG3,TUBA1B,CLIC3,FADD,ITM2A,CCL21
TF	Factor: VDR:RXR; motif: GGGTCAWNGRGTTCA; match class: 1	TF:M01202_1	false	0.0018694739978973422	2.7282805709741824	462	48	4	62700	P2RX2,CST1,PROP1,JUNB
TF	Factor: RUNX2; motif: NRACCGCAAACCGCAN; match class: 1	TF:M04106_1	false	0.001872337890790956	2.727615773726044	8597	48	16	62700	LHB,MUC2,P2RX2,IER2,CHAD,CDKN1C,CES1,UTF1,LCN1,GNG3,CFD,POLR2I,TUBA1B,TMEM187,JUNB,ITM2A
TF	Factor: Myogenin; motif: CGWCAGCTGTYN	TF:M11195	false	0.001872337890790956	2.727615773726044	40	48	2	62700	RNF113A,NDUFA1
TF	Factor: TGIF; motif: TGACAGCTGTCA; match class: 1	TF:M11712_1	false	0.001872831957234528	2.7275011886257206	1290	48	6	62700	ACR,RNF113A,CXCR5,HCST,PPP2R3B,NDUFA1
TF	Factor: ZNF342; motif: TRSTGGACRNT	TF:M12075	false	0.0018739714183314275	2.72723703722391	5215	48	12	62700	CDHR5,TMEM160,CHAD,CDKN1C,CES1,PROP1,LCN1,SOCS1,CFD,CLIC3,CCL21,RPS27
TF	Factor: CTCF; motif: YNRCCASYAGRKGGCRSYN; match class: 1	TF:M02242_1	false	0.0018775909825591783	2.7263990091754384	1291	48	6	62700	LHB,MUC2,CDKN1C,NRGN,SOCS1,POLR2I
TF	Factor: GLI1; motif: GACCACCCAMG	TF:M01702	false	0.0018810928318912794	2.725589771497306	2404	48	8	62700	P2RX2,CXCR5,CES1,KRT31,NRGN,CFD,TUBA1B,CLIC3
TF	Factor: FOXP1; motif: CTGTTTNYTYTKN	TF:M09855	false	0.0018911908349962517	2.7232646454520744	7716	48	15	62700	MAB21L2,P2RX2,TMEM160,CST1,CHAD,CXCR5,HSD17B1,PPP2R3B,KRT31,NRGN,HLA-DQB1,CLIC3,ITM2A,CCL21,RPS27
TF	Factor: FOXO1A:ETV7; motif: NWMAACAGGAMNNNCTTCCNN; match class: 1	TF:M08304_1	false	0.0018950340967418553	2.722382971504025	7718	48	15	62700	MUC2,DRD4,HLA-C,RNF113A,CHAD,CES1,PROP1,HCST,NRGN,NDUFA1,HCAR3,TUBA1B,CLIC3,JUNB,RPS27
TF	Factor: CREB1; motif: NRTGAYGTCAYN	TF:M11222	false	0.001907800520931428	2.7194670369630143	3735	48	10	62700	CDHR5,NDUFB7,ACR,CES1,LCN1,GNG3,CFD,HCAR3,TMEM187,CLIC3
TF	Factor: Oct-1; motif: NNNRTAATNANNN	TF:M00137	false	0.001919886151689095	2.7167245239835154	6865	48	14	62700	LHB,CDHR5,MUC2,MAB21L2,CXCR5,UTF1,HCST,KRT31,POLR2I,HLA-DQB1,TUBA1B,FADD,ITM2A,CCL21
TF	Factor: RXRA; motif: RRGGTCATGACCYY	TF:M04490	false	0.0019199792540928273	2.7167034639431606	7729	48	15	62700	LHB,CDHR5,NDUFB7,P2RX2,HLA-C,CHAD,ORMDL2,CDKN1C,HSD17B1,NRGN,CFD,TUBA1B,CLIC3,CCL21,RPS27
TF	Factor: Kaiso; motif: GNTCTCGCGAGRNNNNGGN	TF:M09632	false	0.001924658483357283	2.7156463217147935	3054	48	9	62700	MAB21L2,NDUFB7,P2RX2,HLA-C,CDKN1C,UTF1,TUBA1B,TMEM187,FADD
TF	Factor: YY1; motif: CCATNTT	TF:M01894	false	0.00193842088779651	2.71255191902847	6873	48	14	62700	RNF113A,CXCR5,ORMDL2,CES1,KRT31,GNG3,NDUFA1,SOCS1,GPATCH4,FADD,JUNB,ITM2A,CCL21,RPS27
TF	Factor: Egr-1; motif: CCGCCCMCG	TF:M04797	false	0.0019522169014316903	2.7094719316172258	5243	48	12	62700	LHB,DRD4,HLA-C,TMEM160,CDKN1C,UTF1,NRGN,CFD,TMEM187,FADD,JUNB,ITM2A
TF	Factor: LEF-1; motif: ASATCAAAG	TF:M11604	false	0.001959949586881469	2.7077550992663646	3750	48	10	62700	CDHR5,MUC2,ORMDL2,CES1,PPP2R3B,GNG3,NRGN,SOCS1,JUNB,RPS27
TF	Factor: P50:P50; motif: NRGGGAMTNCCCN	TF:M01223	false	0.001962637749526176	2.7071598521574067	1304	48	6	62700	NDUFB7,DRD4,P2RX2,CHAD,NUP160,CFD
TF	Factor: Egr-1; motif: GCGGGGGCGG	TF:M01873	false	0.0019760358995334053	2.7042051696534335	6888	48	14	62700	LHB,DRD4,P2RX2,HLA-C,TMEM160,CHAD,CDKN1C,PROP1,UTF1,NRGN,CFD,TMEM187,FADD,JUNB
TF	Factor: PLAG1; motif: GRGGCNNHNNNRRGGG; match class: 1	TF:M01778_1	false	0.001982173129855557	2.702858415412208	471	48	4	62700	DRD4,IER2,CDKN1C,UTF1
TF	Factor: TCF11:MafG; motif: NNNNNATGACTCAGCANTTNNG	TF:M00284	false	0.001987713027092058	2.7016463159883157	4488	48	11	62700	CDHR5,TMEM160,CST1,CXCR5,NUP160,CES1,KRT31,GNG3,NRGN,SOCS1,HLA-DQB1
TF	Factor: ZABC1; motif: NNTGNMCTTTGNNCYNNN	TF:M12683	false	0.001999712914348186	2.699032348667875	4492	48	11	62700	CDHR5,IER2,CHAD,CXCR5,HSD17B1,GNG3,SOCS1,HCAR3,HLA-DQB1,TUBA1B,CLIC3
TF	Factor: GCMa:C/EBPbeta; motif: ATGCGGGTNNRTTGCGCAAY	TF:M08575	false	0.001999712914348186	2.699032348667875	6898	48	14	62700	CDHR5,MUC2,DRD4,HLA-C,IER2,TMEM160,CST1,RNF113A,LCN1,GNG3,NDUFA1,HLA-DQB1,TUBA1B,CLIC3
TF	Factor: Pax-6; motif: CTGACCTGGAACTM; match class: 1	TF:M00979_1	false	0.0020026107995098743	2.6984034461378363	3074	48	9	62700	NDUFB7,DRD4,CST1,HCST,NDUFA1,CFD,GPATCH4,ITM2A,CCL21
TF	Factor: Staf; motif: NTTWCCCANMATGCAYYRCGNY	TF:M00262	false	0.0020159933553965735	2.695510903634924	1312	48	6	62700	MUC2,RNF113A,ORMDL2,KRT31,NDUFA1,CCL21
TF	Factor: SREBP-2; motif: RTGGGGTGAY	TF:M07406	false	0.0020178569720648303	2.6951096202816576	6070	48	13	62700	LHB,CDHR5,MUC2,RNF113A,ORMDL2,CES1,GNG3,NDUFA1,CFD,POLR2I,CLIC3,JUNB,ITM2A
TF	Factor: ARNT; motif: YRCGTGNN; match class: 1	TF:M08800_1	false	0.002028406181179848	2.6928450746927854	42	48	2	62700	RNF113A,NDUFA1
TF	Factor: IRF-1; motif: TTCACTT	TF:M00747	false	0.002040534376156912	2.690256084424403	5274	48	12	62700	MAB21L2,ACR,HLA-C,IER2,CST1,CXCR5,CDKN1C,LCN1,KRT31,NRGN,CCL21,RPS27
TF	Factor: AP-4; motif: NCAGCTGYNGNCN	TF:M01860	false	0.002042195731802802	2.6899026358200455	6079	48	13	62700	DRD4,CHAD,CXCR5,PROP1,KRT31,GNG3,SOCS1,POLR2I,HLA-DQB1,TUBA1B,JUNB,ITM2A,CCL21
TF	Factor: ZNF501; motif: NNNCSACGCGAACAC	TF:M12085	false	0.0020615142390310102	2.685813661148221	8686	48	16	62700	LHB,MAB21L2,DRD4,IER2,TMEM160,CST1,CHAD,CDKN1C,CES1,UTF1,HCST,PPP2R3B,TMEM187,FADD,JUNB,ITM2A
TF	Factor: E47; motif: VSNGCAGGTGKNCNN	TF:M00002	false	0.0020615142390310102	2.685813661148221	2444	48	8	62700	LHB,P2RX2,CST1,CDKN1C,HSD17B1,KRT31,SOCS1,FADD
TF	Factor: c-Krox; motif: NCGACCACCN	TF:M12232	false	0.002061917809284195	2.685728650248308	3089	48	9	62700	MUC2,MAB21L2,DRD4,CES1,PROP1,PPP2R3B,FADD,JUNB,ITM2A
TF	Factor: TEF-1; motif: NRCATWCCN	TF:M12042	false	0.0020679492713281977	2.6844601190850863	5284	48	12	62700	NDUFB7,IER2,TMEM160,NUP160,ORMDL2,HSD17B1,PROP1,GNG3,SOCS1,HLA-DQB1,ITM2A,CCL21
TF	Factor: HPX42B; motif: CGATTANCG	TF:M10680	false	0.0021338938126677924	2.6708271958393084	1328	48	6	62700	NUP160,CDKN1C,NRGN,SOCS1,POLR2I,TUBA1B
TF	Factor: elf5; motif: GAMCCGGAAGTN	TF:M11389	false	0.00214071999868526	2.6694401337229694	1329	48	6	62700	NDUFB7,ACR,IER2,RNF113A,UTF1,NDUFA1
TF	Factor: Tbx3; motif: NAGGTGTSAN	TF:M12024	false	0.002160598882837644	2.6654258528019406	4539	48	11	62700	CDHR5,HLA-C,CHAD,CES1,PROP1,HCST,LCN1,CFD,POLR2I,CLIC3,CCL21
TF	Factor: STAT5A; motif: TTCCNRGAANNNNNNTTCCNNGRR	TF:M00460	false	0.002160598882837644	2.6654258528019406	7827	48	15	62700	MUC2,NDUFB7,ACR,HLA-C,CST1,CHAD,CXCR5,NUP160,ORMDL2,HSD17B1,PROP1,HCST,POLR2I,HLA-DQB1,GPATCH4
TF	Factor: BCL-6; motif: WRCTTTCKAGGRAT	TF:M01185	false	0.0021655451448735325	2.664432758152058	6121	48	13	62700	MAB21L2,ACR,HLA-C,IER2,CST1,CXCR5,ORMDL2,CES1,PROP1,POLR2I,HCAR3,JUNB,ITM2A
TF	Factor: FLI-1; motif: NAYTTCCGGT; match class: 1	TF:M08913_1	false	0.0021655451448735325	2.664432758152058	3112	48	9	62700	MUC2,IER2,RNF113A,UTF1,NDUFA1,SOCS1,POLR2I,HCAR3,RPS27
TF	Factor: AR; motif: GNNCNNNNTGTTCTN	TF:M01996	false	0.002172532696679003	2.6630336786857804	3114	48	9	62700	NUP160,ORMDL2,HSD17B1,PROP1,KRT31,HCAR3,HLA-DQB1,TUBA1B,RPS27
TF	Factor: PRX-2; motif: NNCRTTAN	TF:M10887	false	0.002180431185711984	2.661457615084181	8735	48	16	62700	MAB21L2,NDUFB7,ACR,P2RX2,CST1,CHAD,CXCR5,ORMDL2,HSD17B1,LCN1,KRT31,TUBA1B,GPATCH4,TMEM187,FADD,ITM2A
TF	Factor: LXR,; motif: YGAMCTNNASTRACCYN	TF:M00965	false	0.002187499390804896	2.6600520592519845	3812	48	10	62700	MUC2,NDUFB7,TMEM160,HSD17B1,GNG3,NDUFA1,SOCS1,HLA-DQB1,GPATCH4,RPS27
TF	Factor: C/EBPdelta; motif: NRTTGCGYAAYN; match class: 1	TF:M11321_1	false	0.0021881305662554366	2.659926767113539	1873	48	7	62700	P2RX2,TMEM160,RNF113A,NDUFA1,HCAR3,HLA-DQB1,TUBA1B
TF	Factor: Smad4; motif: NTGTCTNNCACCT	TF:M09657	false	0.0021889899917224643	2.6597562240646146	2470	48	8	62700	ACR,DRD4,HLA-C,IER2,CHAD,NUP160,UTF1,PPP2R3B
TF	Factor: LEF-1; motif: ASATCAAAG	TF:M11609	false	0.0021946888126228503	2.658627050156074	3120	48	9	62700	CDHR5,MUC2,ORMDL2,CES1,PPP2R3B,GNG3,NRGN,JUNB,RPS27
TF	Factor: SREBP-1; motif: NGTSRGGTGAN	TF:M10075	false	0.0021984351192611408	2.6578863468569436	4552	48	11	62700	CDHR5,MUC2,ACR,HLA-C,CXCR5,CES1,PPP2R3B,GNG3,CFD,JUNB,ITM2A
TF	Factor: ETV7; motif: NCCGGAANNN; match class: 1	TF:M02071_1	false	0.002233675704350406	2.6509798795796424	4561	48	11	62700	LHB,MUC2,NDUFB7,IER2,TMEM160,RNF113A,NUP160,UTF1,NDUFA1,POLR2I,HCAR3
TF	Factor: LEF-1; motif: ASATCAAAG	TF:M11606	false	0.0022754279740167783	2.6429369070185573	6157	48	13	62700	CDHR5,MUC2,ORMDL2,CES1,PPP2R3B,GNG3,NRGN,SOCS1,HCAR3,TUBA1B,GPATCH4,JUNB,RPS27
TF	Factor: Elk-1; motif: AACCGGAAGTR	TF:M01163	false	0.002277719093622872	2.642499837593166	5348	48	12	62700	LHB,MUC2,IER2,CST1,RNF113A,NUP160,ORMDL2,HCST,NRGN,NDUFA1,HCAR3,CCL21
TF	Factor: RAR-gamma; motif: NRGGTCAAAAGGTCAN	TF:M11804	false	0.0022984781391689386	2.6385596224698817	3142	48	9	62700	CDHR5,NDUFB7,ACR,TMEM160,NRGN,NDUFA1,CFD,GPATCH4,RPS27
TF	Factor: MyoD; motif: CGNCAGSTGTYN; match class: 1	TF:M11181_1	false	0.0022984781391689386	2.6385596224698817	493	48	4	62700	RNF113A,CXCR5,CDKN1C,NDUFA1
TF	Factor: IRF-7; motif: TNSGAAWNCGAAANTNNN	TF:M00453	false	0.002328560017574168	2.632912563844471	3148	48	9	62700	CDHR5,MAB21L2,HLA-C,CXCR5,CDKN1C,SOCS1,HCAR3,ITM2A,RPS27
TF	Factor: Gli2; motif: GACCACCCANG	TF:M01703	false	0.0023351791957164736	2.631679787164348	3848	48	10	62700	P2RX2,IER2,CST1,CXCR5,CES1,KRT31,CFD,TUBA1B,CLIC3,CCL21
TF	Factor: TCF-4; motif: NCTTTGATS	TF:M04775	false	0.0023399791950942266	2.630788003912909	2498	48	8	62700	CDHR5,MUC2,ORMDL2,CES1,HSD17B1,GNG3,ITM2A,RPS27
TF	Factor: TFEA; motif: RGTCACGTGA	TF:M10100	false	0.002340472627725063	2.630696433663852	6179	48	13	62700	CDHR5,MUC2,ACR,CST1,CDKN1C,HSD17B1,PROP1,PPP2R3B,GNG3,CFD,CLIC3,FADD,JUNB
TF	Factor: NF-Y; motif: NCTGATTGGYTASY	TF:M00209	false	0.002340472627725063	2.630696433663852	3850	48	10	62700	MAB21L2,ACR,HLA-C,TMEM160,CDKN1C,HSD17B1,PROP1,NRGN,HCAR3,HLA-DQB1
TF	Factor: CREB1; motif: NRTGAYGCGTN; match class: 1	TF:M11218_1	false	0.002340909615326148	2.6306153544891515	2499	48	8	62700	ACR,HLA-C,CXCR5,ORMDL2,PPP2R3B,GNG3,POLR2I,TMEM187
TF	Factor: ATF-3; motif: RTKRCGTCANN	TF:M01863	false	0.0023828993536536953	2.6228943005305485	1904	48	7	62700	CDHR5,CHAD,ORMDL2,HSD17B1,KRT31,HLA-DQB1,TMEM187
TF	Factor: RREB-1; motif: CCCCAAACMMCCCC; match class: 1	TF:M00257_1	false	0.0023828993536536953	2.6228943005305485	4601	48	11	62700	CDHR5,MUC2,ACR,DRD4,CST1,PROP1,LCN1,GNG3,NRGN,TMEM187,ITM2A
TF	Factor: TR4; motif: NCCCTGACCYB	TF:M08906	false	0.0024202316607066796	2.616143062056194	4610	48	11	62700	LHB,CDHR5,NDUFB7,P2RX2,HSD17B1,PROP1,GNG3,SOCS1,CLIC3,ITM2A,RPS27
TF	Factor: BRCA2; motif: TGMCYCWGN; match class: 1	TF:M12723_1	false	0.002439448085916714	2.6127084197078143	502	48	4	62700	LHB,CXCR5,HSD17B1,GNG3
TF	Factor: KLF3; motif: NNNNNNGGGCGGGGCNNGN; match class: 1	TF:M09970_1	false	0.002474528833153577	2.606507481433936	3880	48	10	62700	P2RX2,HLA-C,CHAD,CDKN1C,UTF1,PPP2R3B,SOCS1,POLR2I,TUBA1B,TMEM187
TF	Factor: DEC1; motif: NGCACGTGAS	TF:M09876	false	0.0024822064945174277	2.605162092418616	8849	48	16	62700	CDHR5,ACR,DRD4,HLA-C,IER2,TMEM160,RNF113A,CHAD,HSD17B1,UTF1,PPP2R3B,KRT31,NDUFA1,POLR2I,FADD,JUNB
TF	Factor: Erg; motif: NACCGGAWWTCCGGTN	TF:M11395	false	0.002489828334628227	2.6038305950302627	8852	48	16	62700	LHB,ACR,CXCR5,NUP160,CDKN1C,UTF1,HCST,PPP2R3B,HCAR3,HLA-DQB1,TUBA1B,GPATCH4,CLIC3,FADD,ITM2A,RPS27
TF	Factor: ESR2; motif: AGGTCASNNTGNCCY	TF:M07210	false	0.0025254590346432933	2.5976596717656326	3188	48	9	62700	HLA-C,CST1,CXCR5,HSD17B1,PROP1,HCST,LCN1,TMEM187,JUNB
TF	Factor: CREM; motif: TGACGTCASYN; match class: 1	TF:M01820_1	false	0.0025448157313737968	2.594343659199453	1927	48	7	62700	CDHR5,IER2,ORMDL2,HSD17B1,LCN1,TMEM187,JUNB
TF	Factor: TTF1; motif: ASTCAAGTRK	TF:M00432	false	0.0025808590316628577	2.5882357162786422	5431	48	12	62700	ACR,TMEM160,CST1,RNF113A,CXCR5,PROP1,NRGN,NDUFA1,HCAR3,HLA-DQB1,GPATCH4,CLIC3
TF	Factor: Elk-1:HOXA3; motif: ACCGGWAATKRNNTNWCNNATTAN; match class: 1	TF:M08220_1	false	0.002596016205633366	2.5856926007795344	5435	48	12	62700	ACR,IER2,RNF113A,CXCR5,UTF1,NDUFA1,SOCS1,HCAR3,GPATCH4,ITM2A,CCL21,RPS27
TF	Factor: c-ets-2; motif: ACCGGAWRTN; match class: 1	TF:M02064_1	false	0.0026412279049365965	2.578194122993771	4662	48	11	62700	MUC2,IER2,TMEM160,RNF113A,NDUFA1,POLR2I,HCAR3,GPATCH4,FADD,CCL21,RPS27
TF	Factor: YY1; motif: GGCSGCCATTTTGN	TF:M12273	false	0.0026590732054115346	2.5752697061928265	6269	48	13	62700	TMEM160,RNF113A,NUP160,ORMDL2,CES1,KRT31,GNG3,NRGN,NDUFA1,POLR2I,GPATCH4,TMEM187,RPS27
TF	Factor: EHF; motif: BTTCCTGC	TF:M07251	false	0.0026611523320258803	2.5749302644697636	6270	48	13	62700	LHB,MUC2,ACR,TMEM160,RNF113A,HSD17B1,HCST,LCN1,NDUFA1,CFD,HCAR3,CCL21,RPS27
TF	Factor: TGIF; motif: TGACAGCTGTCA	TF:M11712	false	0.002663078252397273	2.5746160719820046	1393	48	6	62700	ACR,RNF113A,CXCR5,HCST,PPP2R3B,NDUFA1
TF	Factor: TEF-3:ER81; motif: ACCGGAAATRCC	TF:M08423	false	0.0027063599211699704	2.5676144466949524	3929	48	10	62700	LHB,MUC2,RNF113A,NUP160,PPP2R3B,HCAR3,TUBA1B,GPATCH4,TMEM187,RPS27
TF	Factor: ER81; motif: NACCGGAAGTN	TF:M11421	false	0.0027144718580917426	2.566314656472409	2561	48	8	62700	LHB,MUC2,IER2,RNF113A,NUP160,NRGN,NDUFA1,CCL21
TF	Factor: HIF-1alpha; motif: GNACGTGM; match class: 1	TF:M09944_1	false	0.0027173691527863247	2.565851358958688	1399	48	6	62700	HLA-C,RNF113A,HSD17B1,PPP2R3B,LCN1,NDUFA1
TF	Factor: CREB1; motif: NNTGACGTCANN; match class: 1	TF:M09804_1	false	0.0027214442502954627	2.565200557924912	4682	48	11	62700	LHB,CDHR5,NDUFB7,ACR,CES1,PROP1,GNG3,CFD,TMEM187,CLIC3,RPS27
TF	Factor: CREB1; motif: NNTGACGTCANN	TF:M09804	false	0.0027214442502954627	2.565200557924912	4682	48	11	62700	LHB,CDHR5,NDUFB7,ACR,CES1,PROP1,GNG3,CFD,TMEM187,CLIC3,RPS27
TF	Factor: Six-1; motif: NCGTATCRNN	TF:M11027	false	0.0027232469567893764	2.5649129730163733	3226	48	9	62700	RNF113A,NUP160,NRGN,NDUFA1,TUBA1B,GPATCH4,FADD,JUNB,RPS27
TF	Factor: Smad4; motif: NCAGACAN	TF:M07368	false	0.0027319877813614733	2.5635212473401223	3936	48	10	62700	MUC2,P2RX2,HLA-C,CXCR5,UTF1,HCST,PPP2R3B,KRT31,GNG3,CFD
TF	Factor: VDR; motif: GGGKNARNRRGGWSA; match class: 1	TF:M00444_1	false	0.002734920198204061	2.5630553413544077	4686	48	11	62700	LHB,CDHR5,MAB21L2,DRD4,NUP160,CDKN1C,UTF1,LCN1,CFD,CLIC3,JUNB
TF	Factor: AP-2beta; motif: GCNNNGGSCNGVGGGN; match class: 1	TF:M01858_1	false	0.0027354197860976633	2.5629760160230233	3229	48	9	62700	CDHR5,DRD4,P2RX2,IER2,RNF113A,CDKN1C,UTF1,NDUFA1,CFD
TF	Factor: PR; motif: RGNACATTYTGTNCTN	TF:M10042	false	0.0027577476547290644	2.5594454760762733	3233	48	9	62700	DRD4,HSD17B1,PROP1,PPP2R3B,LCN1,POLR2I,HLA-DQB1,TUBA1B,CLIC3
TF	Factor: MyoD; motif: CGNCAGCTGTYN	TF:M11187	false	0.0027693068305683207	2.5576289231131044	1959	48	7	62700	ACR,RNF113A,CHAD,CDKN1C,PPP2R3B,NDUFA1,ITM2A
TF	Factor: Fli-1; motif: NACCGGAARTN	TF:M11402	false	0.002776167585554606	2.5565543208955646	3946	48	10	62700	LHB,MUC2,IER2,CST1,RNF113A,NUP160,NDUFA1,HCAR3,FADD,RPS27
TF	Factor: E2F-4; motif: NNTTCCCGCCNN; match class: 1	TF:M04823_1	false	0.002779202330051189	2.5560798347893376	8041	48	15	62700	NDUFB7,DRD4,P2RX2,IER2,CHAD,NUP160,ORMDL2,CDKN1C,UTF1,NRGN,SOCS1,TUBA1B,TMEM187,JUNB,ITM2A
TF	Factor: ZNF691; motif: GAGCACTGNNN	TF:M12714	false	0.0028009112759530314	2.5527006480398007	2577	48	8	62700	NDUFB7,DRD4,CST1,NUP160,CDKN1C,PROP1,LCN1,FADD
TF	Factor: GATA-1; motif: SNNGATNNNN	TF:M00075	false	0.0028009112759530314	2.5527006480398007	7165	48	14	62700	NDUFB7,HLA-C,IER2,CST1,RNF113A,ORMDL2,CDKN1C,LCN1,KRT31,NDUFA1,CLIC3,JUNB,ITM2A,RPS27
TF	Factor: GATA-1; motif: NNNNNGATANKGGN	TF:M00126	false	0.0028009112759530314	2.5527006480398007	3952	48	10	62700	NDUFB7,IER2,CXCR5,HCST,KRT31,GNG3,CFD,GPATCH4,TMEM187,ITM2A
TF	Factor: KLF14; motif: NRCCACGCCCMCN	TF:M12184	false	0.0028534859734014885	2.5446242579281666	2585	48	8	62700	NDUFB7,DRD4,P2RX2,IER2,CES1,NRGN,SOCS1,CFD
TF	Factor: NFATc4; motif: WNNTTTTCCT; match class: 1	TF:M01734_1	false	0.0028538450970688736	2.5445696035107703	51	48	2	62700	RNF113A,NDUFA1
TF	Factor: SREBP-2; motif: NNGYCACNNSMN	TF:M01177	false	0.002898605995012109	2.5378108139038016	8989	48	16	62700	LHB,MUC2,NDUFB7,IER2,CST1,CHAD,ORMDL2,UTF1,HCST,PPP2R3B,HCAR3,TMEM187,FADD,JUNB,CCL21,RPS27
TF	Factor: YY1; motif: NAANATGGCGNNN	TF:M08982	false	0.0029471557476604196	2.530596912483237	7204	48	14	62700	DRD4,TMEM160,RNF113A,NUP160,ORMDL2,PPP2R3B,KRT31,NRGN,NDUFA1,GPATCH4,TMEM187,CLIC3,ITM2A,RPS27
TF	Factor: MyoD; motif: CGNCAGCTGTYN; match class: 1	TF:M11187_1	false	0.0029736135548735425	2.526715472226641	230	48	3	62700	ACR,RNF113A,NDUFA1
TF	Factor: mbnl2; motif: NYGCYTYGCYTN; match class: 1	TF:M12136_1	false	0.0030120961341348024	2.521131171296701	941	48	5	62700	RNF113A,CHAD,NDUFA1,CLIC3,FADD
TF	Factor: TCF-4; motif: NCCTTTGATSTNN	TF:M10096	false	0.0030120961341348024	2.521131171296701	1431	48	6	62700	CDHR5,MUC2,ORMDL2,CES1,GNG3,ITM2A
TF	Factor: CP2; motif: NNNNCCAGNCNN; match class: 1	TF:M07602_1	false	0.003021605209781343	2.519762279379453	4749	48	11	62700	CDHR5,MUC2,DRD4,P2RX2,HLA-C,CST1,CHAD,LCN1,CFD,POLR2I,CLIC3
TF	Factor: HNF3; motif: NWRARYAAAYANN	TF:M00791	false	0.00304161446146727	2.5168958356047155	3283	48	9	62700	MAB21L2,IER2,TMEM160,CHAD,CXCR5,KRT31,NRGN,HCAR3,RPS27
TF	Factor: ZNF763; motif: NGAATAAGCCNT; match class: 1	TF:M06245_1	false	0.00304161446146727	2.5168958356047155	1	48	1	62700	HSD17B1
[truncated: 1,703 more rows]
