# Supplementary material for: Nanomaterial isolated extracellular vesicles enable high precision identification of tumor biomarkers for pancreatic cancer liquid biopsy
Source: J Nanobiotechnology. 2025 Jul 1;23:467. doi: 10.1186/s12951-025-03527-3 (PMC12211367; doi:10.1186/s12951-025-03527-3)
Supplement: Supplementary file 3 — Additional file 3. gProfiler’s enrichment analysis. Enrichment analysis was applied to each EV isolation’s transcriptomic sample based on their unique mRNA annotations. [file 12951_2025_3527_MOESM3_ESM.zip › Enrichment_Analysis_gProfiler/Fujifilm/Fujifilm_Patient_3.csv]

source	term_name	term_id	highlighted	adjusted_p_value	negative_log10_of_adjusted_p_value	term_size	query_size	intersection_size	effective_domain_size	intersections
GO:MF	growth factor activity	GO:0008083	false	0.0005532598277926724	3.2570708627722036	162	22	3	62700	CSH1,FGF16,TFF1
GO:MF	receptor ligand activity	GO:0048018	false	0.008496004031679627	2.070785290173176	510	22	3	62700	CSH1,FGF16,TFF1
GO:MF	antigen binding	GO:0003823	false	0.008496004031679627	2.070785290173176	115	22	2	62700	IGLV2-14,IGLV1-44
GO:MF	signaling receptor activator activity	GO:0030546	false	0.008496004031679627	2.070785290173176	519	22	3	62700	CSH1,FGF16,TFF1
GO:MF	signaling receptor regulator activity	GO:0030545	false	0.009163339420141824	2.0379462263931316	555	22	3	62700	CSH1,FGF16,TFF1
GO:MF	signaling receptor binding	GO:0005102	false	0.013009063067033158	1.8857539808765398	1484	22	4	62700	CSH1,FGF16,TFF1,FADD
GO:MF	cytokine receptor binding	GO:0005126	false	0.028284023094621077	1.5484588168154647	275	22	2	62700	CSH1,FADD
GO:MF	transcription cis-regulatory region binding	GO:0000976	false	0.03381124796156277	1.4709387992780638	1391	22	3	62700	JUND,HOXA5,POU5F1
GO:MF	RNA polymerase II cis-regulatory region sequence-specific DNA binding	GO:0000978	false	0.03381124796156277	1.4709387992780638	1160	22	3	62700	JUND,HOXA5,POU5F1
GO:MF	cis-regulatory region sequence-specific DNA binding	GO:0000987	false	0.03381124796156277	1.4709387992780638	1181	22	3	62700	JUND,HOXA5,POU5F1
GO:MF	DNA-binding transcription activator activity	GO:0001216	false	0.03381124796156277	1.4709387992780638	474	22	2	62700	JUND,HOXA5
GO:MF	DNA-binding transcription factor activity, RNA polymerase II-specific	GO:0000981	false	0.03381124796156277	1.4709387992780638	1181	22	3	62700	JUND,HOXA5,POU5F1
GO:MF	DNA-binding transcription activator activity, RNA polymerase II-specific	GO:0001228	false	0.03381124796156277	1.4709387992780638	470	22	2	62700	JUND,HOXA5
GO:MF	DNA binding	GO:0003677	true	0.03381124796156277	1.4709387992780638	2530	22	4	62700	JUND,HOXA5,PUF60,POU5F1
GO:MF	DNA-binding transcription factor activity	GO:0003700	false	0.03381124796156277	1.4709387992780638	1243	22	3	62700	JUND,HOXA5,POU5F1
GO:MF	transcription regulatory region nucleic acid binding	GO:0001067	false	0.03381124796156277	1.4709387992780638	1393	22	3	62700	JUND,HOXA5,POU5F1
GO:MF	molecular function activator activity	GO:0140677	false	0.03381124796156277	1.4709387992780638	1188	22	3	62700	CSH1,FGF16,TFF1
GO:MF	RNA polymerase II transcription regulatory region sequence-specific DNA binding	GO:0000977	false	0.03381124796156277	1.4709387992780638	1293	22	3	62700	JUND,HOXA5,POU5F1
GO:MF	sequence-specific double-stranded DNA binding	GO:1990837	false	0.036488519511038466	1.4378437573870717	1466	22	3	62700	JUND,HOXA5,POU5F1
GO:MF	double-stranded DNA binding	GO:0003690	false	0.03990412319896437	1.3989822273698602	1562	22	3	62700	JUND,HOXA5,POU5F1
GO:MF	sequence-specific DNA binding	GO:0043565	false	0.03990412319896437	1.3989822273698602	1581	22	3	62700	JUND,HOXA5,POU5F1
GO:MF	transcription factor binding	GO:0008134	false	0.04017079483063549	1.3960895751106488	594	22	2	62700	JUND,POU5F1
GO:MF	general transcription initiation factor activity	GO:0140223	false	0.04017079483063549	1.3960895751106488	52	22	1	62700	GTF2H2
GO:MF	transcription regulator activity	GO:0140110	false	0.04771379894225921	1.32135600381462	1742	22	3	62700	JUND,HOXA5,POU5F1
GO:BP	animal organ development	GO:0048513	false	0.02059460435785459	1.6862465468418688	3068	22	6	62700	TSPY1,HOXA5,CSH1,FGF16,POU5F1,FADD
GO:BP	regulation of cell population proliferation	GO:0042127	false	0.02059460435785459	1.6862465468418688	2184	22	5	62700	JUND,HOXA5,FGF16,TFF1,FADD
GO:BP	response to inorganic substance	GO:0010035	false	0.02059460435785459	1.6862465468418688	530	22	3	62700	JUND,MT1H,TFF1
GO:BP	response to metal ion	GO:0010038	false	0.02059460435785459	1.6862465468418688	361	22	3	62700	JUND,MT1H,TFF1
GO:BP	cellular response to stimulus	GO:0051716	false	0.02059460435785459	1.6862465468418688	7399	22	9	62700	JUND,CSH1,MT1H,GTF2H2,FGF16,POU5F1,TFF1,SCGB2A1,FADD
GO:BP	developmental process	GO:0032502	false	0.02059460435785459	1.6862465468418688	6414	22	8	62700	TSPY1,JUND,HOXA5,CSH1,FGF16,POU5F1,TFF1,FADD
GO:BP	positive regulation of nitrogen compound metabolic process	GO:0051173	false	0.02059460435785459	1.6862465468418688	3071	22	6	62700	JUND,HOXA5,CSH1,FGF16,POU5F1,FADD
GO:BP	response to chemical	GO:0042221	false	0.02059460435785459	1.6862465468418688	3975	22	7	62700	JUND,CSH1,MT1H,FGF16,TFF1,SCGB2A1,FADD
GO:BP	regulation of nitrogen compound metabolic process	GO:0051171	false	0.02059460435785459	1.6862465468418688	5587	22	8	62700	JUND,HOXA5,CSH1,PUF60,GTF2H2,FGF16,POU5F1,FADD
GO:BP	response to stimulus	GO:0050896	false	0.02059460435785459	1.6862465468418688	8955	22	11	62700	JUND,CSH1,IGLV2-14,MT1H,GTF2H2,IGLV1-44,FGF16,POU5F1,TFF1,SCGB2A1,FADD
GO:BP	cellular developmental process	GO:0048869	false	0.02059460435785459	1.6862465468418688	4311	22	7	62700	TSPY1,JUND,HOXA5,FGF16,POU5F1,TFF1,FADD
GO:BP	positive regulation of macromolecule metabolic process	GO:0010604	false	0.02059460435785459	1.6862465468418688	3483	22	6	62700	JUND,HOXA5,CSH1,FGF16,POU5F1,FADD
GO:BP	positive regulation of gene expression	GO:0010628	false	0.02059460435785459	1.6862465468418688	1183	22	4	62700	HOXA5,FGF16,POU5F1,FADD
GO:BP	positive regulation of cellular metabolic process	GO:0031325	false	0.02059460435785459	1.6862465468418688	3407	22	6	62700	JUND,HOXA5,CSH1,FGF16,POU5F1,FADD
GO:BP	cell differentiation	GO:0030154	false	0.02059460435785459	1.6862465468418688	4310	22	7	62700	TSPY1,JUND,HOXA5,FGF16,POU5F1,TFF1,FADD
GO:BP	positive regulation of developmental process	GO:0051094	false	0.02059460435785459	1.6862465468418688	1310	22	4	62700	JUND,HOXA5,POU5F1,FADD
GO:BP	positive regulation of transcription by RNA polymerase II	GO:0045944	false	0.02059460435785459	1.6862465468418688	1245	22	4	62700	JUND,HOXA5,POU5F1,FADD
GO:BP	signaling	GO:0023052	false	0.02059460435785459	1.6862465468418688	6396	22	8	62700	HOXA5,CSH1,GTF2H2,FGF16,POU5F1,TFF1,SCGB2A1,FADD
GO:BP	positive regulation of myeloid cell differentiation	GO:0045639	false	0.02059460435785459	1.6862465468418688	99	22	2	62700	HOXA5,FADD
GO:BP	regulation of primary metabolic process	GO:0080090	false	0.02059460435785459	1.6862465468418688	5766	22	8	62700	JUND,HOXA5,CSH1,PUF60,GTF2H2,FGF16,POU5F1,FADD
GO:BP	cellular response to chemical stimulus	GO:0070887	false	0.02059460435785459	1.6862465468418688	2691	22	6	62700	JUND,CSH1,MT1H,FGF16,SCGB2A1,FADD
GO:BP	cell communication	GO:0007154	false	0.020903242635181916	1.679786338322823	6495	22	8	62700	HOXA5,CSH1,GTF2H2,FGF16,POU5F1,TFF1,SCGB2A1,FADD
GO:BP	cellular aromatic compound metabolic process	GO:0006725	false	0.020903242635181916	1.679786338322823	8212	22	9	62700	LAGE3,JUND,HOXA5,PUF60,GTF2H2,POU5F1,IMP3,PNMT,FADD
GO:BP	organic cyclic compound metabolic process	GO:1901360	false	0.020965540407586934	1.6784939387453548	8451	22	9	62700	LAGE3,JUND,HOXA5,PUF60,GTF2H2,POU5F1,IMP3,PNMT,FADD
GO:BP	regulation of cellular metabolic process	GO:0031323	false	0.020965540407586934	1.6784939387453548	6726	22	8	62700	JUND,HOXA5,CSH1,PUF60,GTF2H2,FGF16,POU5F1,FADD
GO:BP	regulation of transcription by RNA polymerase II	GO:0006357	false	0.020965540407586934	1.6784939387453548	2408	22	5	62700	JUND,HOXA5,GTF2H2,POU5F1,FADD
GO:BP	ncRNA metabolic process	GO:0034660	false	0.020965540407586934	1.6784939387453548	621	22	3	62700	LAGE3,POU5F1,IMP3
GO:BP	response to organic substance	GO:0010033	false	0.02100958132146149	1.677582602120021	2775	22	5	62700	JUND,CSH1,TFF1,SCGB2A1,FADD
GO:BP	RNA metabolic process	GO:0016070	false	0.02100958132146149	1.677582602120021	6934	22	8	62700	LAGE3,JUND,HOXA5,PUF60,GTF2H2,POU5F1,IMP3,FADD
GO:BP	adaptive immune response	GO:0002250	true	0.02100958132146149	1.677582602120021	718	22	3	62700	IGLV2-14,IGLV1-44,FADD
GO:BP	aromatic compound biosynthetic process	GO:0019438	false	0.02100958132146149	1.677582602120021	4110	22	6	62700	JUND,HOXA5,GTF2H2,POU5F1,PNMT,FADD
GO:BP	positive regulation of biosynthetic process	GO:0009891	false	0.02100958132146149	1.677582602120021	2703	22	5	62700	JUND,HOXA5,FGF16,POU5F1,FADD
GO:BP	regulation of myeloid cell differentiation	GO:0045637	false	0.02100958132146149	1.677582602120021	208	22	2	62700	HOXA5,FADD
GO:BP	cellular response to metal ion	GO:0071248	false	0.02100958132146149	1.677582602120021	201	22	2	62700	JUND,MT1H
GO:BP	positive regulation of metabolic process	GO:0009893	false	0.02100958132146149	1.677582602120021	3797	22	6	62700	JUND,HOXA5,CSH1,FGF16,POU5F1,FADD
GO:BP	regulation of metabolic process	GO:0019222	false	0.02100958132146149	1.677582602120021	7295	22	8	62700	JUND,HOXA5,CSH1,PUF60,GTF2H2,FGF16,POU5F1,FADD
GO:BP	regulation of RNA metabolic process	GO:0051252	false	0.02100958132146149	1.677582602120021	3753	22	6	62700	JUND,HOXA5,PUF60,GTF2H2,POU5F1,FADD
GO:BP	positive regulation of macromolecule biosynthetic process	GO:0010557	false	0.02100958132146149	1.677582602120021	2599	22	5	62700	JUND,HOXA5,FGF16,POU5F1,FADD
GO:BP	regulation of gene expression	GO:0010468	false	0.02100958132146149	1.677582602120021	5499	22	7	62700	JUND,HOXA5,PUF60,GTF2H2,FGF16,POU5F1,FADD
GO:BP	regulation of macromolecule metabolic process	GO:0060255	false	0.02100958132146149	1.677582602120021	6772	22	8	62700	JUND,HOXA5,CSH1,PUF60,GTF2H2,FGF16,POU5F1,FADD
GO:BP	regulation of nucleobase-containing compound metabolic process	GO:0019219	false	0.02100958132146149	1.677582602120021	4038	22	6	62700	JUND,HOXA5,PUF60,GTF2H2,POU5F1,FADD
GO:BP	positive regulation of cellular biosynthetic process	GO:0031328	false	0.02100958132146149	1.677582602120021	2684	22	5	62700	JUND,HOXA5,FGF16,POU5F1,FADD
GO:BP	cellular nitrogen compound metabolic process	GO:0034641	false	0.02100958132146149	1.677582602120021	8625	22	9	62700	LAGE3,JUND,HOXA5,PUF60,GTF2H2,POU5F1,IMP3,PNMT,FADD
GO:BP	transcription by RNA polymerase II	GO:0006366	false	0.02100958132146149	1.677582602120021	2521	22	5	62700	JUND,HOXA5,GTF2H2,POU5F1,FADD
GO:BP	regulation of macromolecule biosynthetic process	GO:0010556	false	0.02100958132146149	1.677582602120021	5631	22	7	62700	JUND,HOXA5,PUF60,GTF2H2,FGF16,POU5F1,FADD
GO:BP	multicellular organismal-level homeostasis	GO:0048871	false	0.021042913903163644	1.676894121721642	816	22	3	62700	HOXA5,TFF1,FADD
GO:BP	nucleic acid metabolic process	GO:0090304	false	0.021042913903163644	1.676894121721642	7482	22	8	62700	LAGE3,JUND,HOXA5,PUF60,GTF2H2,POU5F1,IMP3,FADD
GO:BP	regulation of cellular biosynthetic process	GO:0031326	false	0.021042913903163644	1.676894121721642	5757	22	7	62700	JUND,HOXA5,PUF60,GTF2H2,FGF16,POU5F1,FADD
GO:BP	positive regulation of DNA-templated transcription	GO:0045893	false	0.021042913903163644	1.676894121721642	1699	22	4	62700	JUND,HOXA5,POU5F1,FADD
GO:BP	positive regulation of cellular process	GO:0048522	false	0.021042913903163644	1.676894121721642	5711	22	7	62700	JUND,HOXA5,CSH1,GTF2H2,FGF16,POU5F1,FADD
GO:BP	regulation of biosynthetic process	GO:0009889	false	0.021042913903163644	1.676894121721642	5789	22	7	62700	JUND,HOXA5,PUF60,GTF2H2,FGF16,POU5F1,FADD
GO:BP	response to endogenous stimulus	GO:0009719	false	0.021042913903163644	1.676894121721642	1696	22	4	62700	CSH1,FGF16,TFF1,SCGB2A1
GO:BP	organic cyclic compound biosynthetic process	GO:1901362	false	0.021042913903163644	1.676894121721642	4255	22	6	62700	JUND,HOXA5,GTF2H2,POU5F1,PNMT,FADD
GO:BP	gene expression	GO:0010467	false	0.021042913903163644	1.676894121721642	9182	22	9	62700	LAGE3,JUND,HOXA5,PUF60,GTF2H2,FGF16,POU5F1,IMP3,FADD
GO:BP	positive regulation of RNA biosynthetic process	GO:1902680	false	0.021042913903163644	1.676894121721642	1706	22	4	62700	JUND,HOXA5,POU5F1,FADD
GO:BP	anatomical structure development	GO:0048856	false	0.021990460888547267	1.6577656683538395	5862	22	7	62700	TSPY1,JUND,HOXA5,CSH1,FGF16,POU5F1,FADD
GO:BP	cellular response to inorganic substance	GO:0071241	false	0.021990460888547267	1.6577656683538395	231	22	2	62700	JUND,MT1H
GO:BP	positive regulation of cell differentiation	GO:0045597	false	0.02201628363037695	1.6572559884993536	851	22	3	62700	JUND,HOXA5,FADD
GO:BP	signal transduction	GO:0007165	false	0.02201628363037695	1.6572559884993536	5926	22	7	62700	CSH1,GTF2H2,FGF16,POU5F1,TFF1,SCGB2A1,FADD
GO:BP	negative regulation of biological process	GO:0048519	false	0.02201628363037695	1.6572559884993536	5913	22	7	62700	JUND,HOXA5,MT1H,GTF2H2,POU5F1,TFF1,FADD
GO:BP	response to oxygen-containing compound	GO:1901700	false	0.02201628363037695	1.6572559884993536	1774	22	4	62700	JUND,CSH1,TFF1,FADD
GO:BP	response to hormone	GO:0009725	false	0.02218540370482899	1.6539326640768228	858	22	3	62700	CSH1,TFF1,SCGB2A1
GO:BP	positive regulation of RNA metabolic process	GO:0051254	false	0.02371401792496054	1.6249948561945644	1845	22	4	62700	JUND,HOXA5,POU5F1,FADD
GO:BP	macromolecule biosynthetic process	GO:0009059	false	0.023813574848247688	1.6231754042452735	9681	22	9	62700	LAGE3,JUND,HOXA5,PUF60,GTF2H2,FGF16,POU5F1,IMP3,FADD
GO:BP	growth	GO:0040007	false	0.02527498093409213	1.597309163342172	930	22	3	62700	HOXA5,CSH1,MT1H
GO:BP	apoptotic process	GO:0006915	false	0.02527498093409213	1.597309163342172	1910	22	4	62700	HOXA5,PUF60,LGALS7,FADD
GO:BP	nucleobase-containing compound metabolic process	GO:0006139	false	0.0256251146880364	1.5913341821988278	7990	22	8	62700	LAGE3,JUND,HOXA5,PUF60,GTF2H2,POU5F1,IMP3,FADD
GO:BP	positive regulation of biological process	GO:0048518	false	0.02608777676823083	1.5835629304218297	6253	22	7	62700	JUND,HOXA5,CSH1,GTF2H2,FGF16,POU5F1,FADD
GO:BP	enzyme-linked receptor protein signaling pathway	GO:0007167	false	0.026607244418416335	1.5750001008655223	960	22	3	62700	CSH1,FGF16,POU5F1
GO:BP	cell population proliferation	GO:0008283	false	0.026733798487961164	1.5729393298645282	3218	22	5	62700	JUND,HOXA5,FGF16,TFF1,FADD
GO:BP	programmed cell death	GO:0012501	false	0.027107039768767046	1.5669179070703767	1982	22	4	62700	HOXA5,PUF60,LGALS7,FADD
GO:BP	cell death	GO:0008219	false	0.027204698215922436	1.5653560873977221	1988	22	4	62700	HOXA5,PUF60,LGALS7,FADD
GO:BP	heterocycle metabolic process	GO:0046483	false	0.027783208898649284	1.5562175956576536	8160	22	8	62700	LAGE3,JUND,HOXA5,PUF60,GTF2H2,POU5F1,IMP3,FADD
GO:BP	positive regulation of nucleobase-containing compound metabolic process	GO:0045935	false	0.028934366457717554	1.538586022439178	2039	22	4	62700	JUND,HOXA5,POU5F1,FADD
GO:BP	homeostasis of number of cells	GO:0048872	false	0.029319502256822998	1.5328434067781829	315	22	2	62700	HOXA5,FADD
GO:BP	response to organonitrogen compound	GO:0010243	false	0.029319502256822998	1.5328434067781829	1031	22	3	62700	CSH1,TFF1,FADD
GO:BP	mesenchyme development	GO:0060485	false	0.029319502256822998	1.5328434067781829	312	22	2	62700	TSPY1,HOXA5
GO:BP	cellular nitrogen compound biosynthetic process	GO:0044271	false	0.029319502256822998	1.5328434067781829	4860	22	6	62700	JUND,HOXA5,GTF2H2,POU5F1,PNMT,FADD
GO:BP	animal organ morphogenesis	GO:0009887	false	0.02958537646058777	1.5289229001501696	1050	22	3	62700	HOXA5,FGF16,POU5F1
GO:BP	regulation of DNA-templated transcription	GO:0006355	false	0.029636611934752293	1.528171446514054	3437	22	5	62700	JUND,HOXA5,GTF2H2,POU5F1,FADD
GO:BP	regulation of RNA biosynthetic process	GO:2001141	false	0.03020744377016337	1.5198860242627446	3460	22	5	62700	JUND,HOXA5,GTF2H2,POU5F1,FADD
GO:BP	response to nitrogen compound	GO:1901698	false	0.030867293219256523	1.5105014525224782	1105	22	3	62700	CSH1,TFF1,FADD
GO:BP	response to abiotic stimulus	GO:0009628	false	0.030867293219256523	1.5105014525224782	1106	22	3	62700	GTF2H2,FGF16,FADD
GO:BP	positive regulation of response to stimulus	GO:0048584	false	0.03137410944097672	1.5034285928530173	2212	22	4	62700	CSH1,FGF16,POU5F1,FADD
GO:BP	DNA-templated transcription	GO:0006351	false	0.03159396580654973	1.5003958562157935	3563	22	5	62700	JUND,HOXA5,GTF2H2,POU5F1,FADD
GO:BP	response to salt	GO:1902074	false	0.031605217988338354	1.5002412098985984	368	22	2	62700	JUND,FADD
GO:BP	RNA biosynthetic process	GO:0032774	false	0.031605217988338354	1.5002412098985984	3600	22	5	62700	JUND,HOXA5,GTF2H2,POU5F1,FADD
GO:BP	regulation of hemopoiesis	GO:1903706	false	0.03556015110780464	1.4490364022252689	409	22	2	62700	HOXA5,FADD
GO:BP	response to peptide hormone	GO:0043434	false	0.03652165560886431	1.43744954314496	420	22	2	62700	CSH1,TFF1
GO:BP	regionalization	GO:0003002	false	0.03670947359352501	1.4352218431469659	427	22	2	62700	HOXA5,POU5F1
GO:BP	myeloid cell differentiation	GO:0030099	false	0.03670947359352501	1.4352218431469659	426	22	2	62700	HOXA5,FADD
GO:BP	regulation of developmental process	GO:0050793	false	0.036933165964500546	1.432583462401039	2465	22	4	62700	JUND,HOXA5,POU5F1,FADD
GO:BP	negative regulation of cellular process	GO:0048523	false	0.03714753696066227	1.4300699765159124	5511	22	6	62700	JUND,HOXA5,GTF2H2,POU5F1,TFF1,FADD
GO:BP	regulation of response to stimulus	GO:0048583	false	0.03716563631307416	1.4298584272390438	3909	22	5	62700	CSH1,GTF2H2,FGF16,POU5F1,FADD
GO:BP	ncRNA processing	GO:0034470	false	0.03716563631307416	1.4298584272390438	434	22	2	62700	LAGE3,IMP3
GO:BP	gland development	GO:0048732	false	0.0379416492670346	1.4208837949021653	444	22	2	62700	HOXA5,FADD
GO:BP	nucleobase-containing compound biosynthetic process	GO:0034654	false	0.03977754908515397	1.4003619796727431	4026	22	5	62700	JUND,HOXA5,GTF2H2,POU5F1,FADD
GO:BP	pattern specification process	GO:0007389	false	0.04029878550368717	1.3947080421217892	471	22	2	62700	HOXA5,POU5F1
GO:BP	positive regulation of protein metabolic process	GO:0051247	false	0.04029878550368717	1.3947080421217892	1374	22	3	62700	CSH1,FGF16,FADD
GO:BP	heterocycle biosynthetic process	GO:0018130	false	0.041046667746190736	1.3867220940422893	4099	22	5	62700	JUND,HOXA5,GTF2H2,POU5F1,FADD
GO:BP	multicellular organismal process	GO:0032501	false	0.04231476269547929	1.3735080903397703	7648	22	7	62700	TSPY1,JUND,HOXA5,FGF16,POU5F1,TFF1,FADD
GO:BP	response to peptide	GO:1901652	false	0.04254428454157066	1.3711587753862209	497	22	2	62700	CSH1,TFF1
GO:BP	positive regulation of apoptotic process	GO:0043065	false	0.04397221972017791	1.3568216106165336	511	22	2	62700	HOXA5,FADD
GO:BP	immune system process	GO:0002376	false	0.04406245667404831	1.3559312926995557	2730	22	4	62700	HOXA5,IGLV2-14,IGLV1-44,FADD
GO:BP	cellular response to endogenous stimulus	GO:0071495	false	0.04406245667404831	1.3559312926995557	1458	22	3	62700	CSH1,FGF16,SCGB2A1
GO:BP	cell migration	GO:0016477	false	0.04445023422348979	1.3521259462415482	1475	22	3	62700	HOXA5,FGF16,FADD
GO:BP	positive regulation of cell migration	GO:0030335	false	0.04511081645201154	1.3457193126186586	534	22	2	62700	FGF16,FADD
GO:BP	cell surface receptor signaling pathway	GO:0007166	false	0.04511081645201154	1.3457193126186586	2783	22	4	62700	CSH1,FGF16,POU5F1,FADD
GO:BP	positive regulation of programmed cell death	GO:0043068	false	0.04511081645201154	1.3457193126186586	531	22	2	62700	HOXA5,FADD
GO:BP	positive regulation of signal transduction	GO:0009967	false	0.04576225162372724	1.339492615252995	1510	22	3	62700	CSH1,POU5F1,FADD
GO:BP	positive regulation of cell motility	GO:2000147	false	0.047701634150760626	1.3214667427523097	560	22	2	62700	FGF16,FADD
GO:BP	regulation of cell differentiation	GO:0045595	false	0.04802718445530378	1.31851287268576	1562	22	3	62700	JUND,HOXA5,FADD
GO:BP	positive regulation of locomotion	GO:0040017	false	0.04852264824640388	1.314055504437492	575	22	2	62700	FGF16,FADD
GO:BP	programmed necrotic cell death	GO:0097300	false	0.04865073857510004	1.312910562247517	50	22	1	62700	FADD
GO:BP	lung alveolus development	GO:0048286	false	0.04865073857510004	1.312910562247517	50	22	1	62700	HOXA5
GO:BP	regulation of chromatin organization	GO:1902275	false	0.04865073857510004	1.312910562247517	50	22	1	62700	POU5F1
GO:BP	columnar/cuboidal epithelial cell development	GO:0002066	false	0.049114295168311	1.3087920840657412	51	22	1	62700	HOXA5
GO:BP	positive regulation of receptor signaling pathway via STAT	GO:1904894	false	0.049114295168311	1.3087920840657412	51	22	1	62700	CSH1
GO:BP	negative regulation of G protein-coupled receptor signaling pathway	GO:0045744	false	0.049114295168311	1.3087920840657412	51	22	1	62700	GTF2H2
GO:BP	positive regulation of response to external stimulus	GO:0032103	false	0.049734043867446606	1.303346226914642	591	22	2	62700	FGF16,FADD
GO:BP	response to cadmium ion	GO:0046686	false	0.049734043867446606	1.303346226914642	52	22	1	62700	MT1H
GO:CC	protein-containing complex	GO:0032991	false	0.0012197776724298792	2.913719320502211	8527	22	11	62700	TSPY1,LAGE3,JUND,HOXA5,IGLV2-14,PUF60,GTF2H2,IGLV1-44,POU5F1,IMP3,FADD
GO:CC	extracellular region	GO:0005576	false	0.0012197776724298792	2.913719320502211	4206	22	8	62700	CSH1,IGLV2-14,IGLV1-44,LGALS7,FGF16,TFF1,GZMK,SCGB2A1
GO:CC	extracellular space	GO:0005615	false	0.0016046494302545378	2.7946198337487935	3284	22	7	62700	CSH1,IGLV2-14,IGLV1-44,LGALS7,FGF16,TFF1,SCGB2A1
GO:CC	protein-DNA complex	GO:0032993	false	0.00799132683522071	2.0973811068719286	1435	22	4	62700	TSPY1,JUND,HOXA5,POU5F1
GO:CC	immunoglobulin complex	GO:0019814	false	0.00799132683522071	2.0973811068719286	149	22	2	62700	IGLV2-14,IGLV1-44
GO:CC	chromatin	GO:0000785	false	0.00799132683522071	2.0973811068719286	1366	22	4	62700	TSPY1,JUND,HOXA5,POU5F1
GO:CC	transcription regulator complex	GO:0005667	false	0.00799132683522071	2.0973811068719286	520	22	3	62700	JUND,GTF2H2,POU5F1
GO:CC	nucleoplasm	GO:0005654	false	0.011332501878832594	1.945674200266931	4221	22	6	62700	LAGE3,JUND,PUF60,GTF2H2,POU5F1,IMP3
GO:CC	RNA polymerase II transcription regulator complex	GO:0090575	false	0.013530283857127715	1.8686930920726608	258	22	2	62700	JUND,GTF2H2
GO:CC	chromosome	GO:0005694	false	0.0139966959211651	1.8539744723617444	1942	22	4	62700	TSPY1,JUND,HOXA5,POU5F1
GO:CC	organelle lumen	GO:0043233	false	0.017338101180790984	1.7609984669439742	6656	22	7	62700	LAGE3,JUND,CSH1,PUF60,GTF2H2,POU5F1,IMP3
GO:CC	membrane-enclosed lumen	GO:0031974	false	0.017338101180790984	1.7609984669439742	6656	22	7	62700	LAGE3,JUND,CSH1,PUF60,GTF2H2,POU5F1,IMP3
GO:CC	intracellular organelle lumen	GO:0070013	false	0.017338101180790984	1.7609984669439742	6656	22	7	62700	LAGE3,JUND,CSH1,PUF60,GTF2H2,POU5F1,IMP3
GO:CC	nuclear lumen	GO:0031981	false	0.02605023195929513	1.5841884052553052	5520	22	6	62700	LAGE3,JUND,PUF60,GTF2H2,POU5F1,IMP3
KEGG	KEGG root term	KEGG:00000	false	0.0017477429689517472	2.757522436331897	8161	22	11	62700	JUND,CSH1,MT1H,PUF60,GTF2H2,FGF16,POU5F1,IMP3,TFF1,PNMT,FADD
KEGG	IL-17 signaling pathway	KEGG:04657	false	0.012986290028552162	1.8865149020644294	91	22	2	62700	JUND,FADD
REAC	Classical antibody-mediated complement activation	REAC:R-HSA-173623	false	0.005665129330730783	2.2467901710642058	61	22	2	62700	IGLV2-14,IGLV1-44
REAC	CD22 mediated BCR regulation	REAC:R-HSA-5690714	false	0.005665129330730783	2.2467901710642058	60	22	2	62700	IGLV2-14,IGLV1-44
REAC	Creation of C4 and C2 activators	REAC:R-HSA-166786	false	0.005665129330730783	2.2467901710642058	68	22	2	62700	IGLV2-14,IGLV1-44
REAC	Disease	REAC:R-HSA-1643685	false	0.005665129330730783	2.2467901710642058	1768	22	5	62700	IGLV2-14,GTF2H2,IGLV1-44,FGF16,FADD
REAC	Antigen activates B Cell Receptor (BCR) leading to generation of second messengers	REAC:R-HSA-983695	false	0.005665129330730783	2.2467901710642058	84	22	2	62700	IGLV2-14,IGLV1-44
REAC	FCERI mediated Ca+2 mobilization	REAC:R-HSA-2871809	false	0.005665129330730783	2.2467901710642058	83	22	2	62700	IGLV2-14,IGLV1-44
REAC	FCERI mediated MAPK activation	REAC:R-HSA-2871796	false	0.005665129330730783	2.2467901710642058	83	22	2	62700	IGLV2-14,IGLV1-44
REAC	Scavenging of heme from plasma	REAC:R-HSA-2168880	false	0.005665129330730783	2.2467901710642058	69	22	2	62700	IGLV2-14,IGLV1-44
REAC	Role of phospholipids in phagocytosis	REAC:R-HSA-2029485	false	0.005665129330730783	2.2467901710642058	81	22	2	62700	IGLV2-14,IGLV1-44
REAC	FCGR activation	REAC:R-HSA-2029481	false	0.005665129330730783	2.2467901710642058	67	22	2	62700	IGLV2-14,IGLV1-44
REAC	Initial triggering of complement	REAC:R-HSA-166663	false	0.005665129330730783	2.2467901710642058	76	22	2	62700	IGLV2-14,IGLV1-44
REAC	Metabolism of RNA	REAC:R-HSA-8953854	false	0.005665129330730783	2.2467901710642058	701	22	4	62700	LAGE3,PUF60,GTF2H2,IMP3
REAC	Role of LAT2/NTAL/LAB on calcium mobilization	REAC:R-HSA-2730905	false	0.005665129330730783	2.2467901710642058	69	22	2	62700	IGLV2-14,IGLV1-44
REAC	FCGR3A-mediated IL10 synthesis	REAC:R-HSA-9664323	false	0.006476341713055084	2.1886702445111585	93	22	2	62700	IGLV2-14,IGLV1-44
REAC	Binding and Uptake of Ligands by Scavenger Receptors	REAC:R-HSA-2173782	false	0.00660243691079874	2.1802957399768323	97	22	2	62700	IGLV2-14,IGLV1-44
REAC	Regulation of Complement cascade	REAC:R-HSA-977606	false	0.006734181021108007	2.171715213547624	101	22	2	62700	IGLV2-14,IGLV1-44
REAC	Leishmania phagocytosis	REAC:R-HSA-9664417	false	0.006813696943506627	2.1666171866897304	113	22	2	62700	IGLV2-14,IGLV1-44
REAC	FCGR3A-mediated phagocytosis	REAC:R-HSA-9664422	false	0.006813696943506627	2.1666171866897304	113	22	2	62700	IGLV2-14,IGLV1-44
REAC	Complement cascade	REAC:R-HSA-166658	false	0.006813696943506627	2.1666171866897304	111	22	2	62700	IGLV2-14,IGLV1-44
REAC	Parasite infection	REAC:R-HSA-9664407	false	0.006813696943506627	2.1666171866897304	113	22	2	62700	IGLV2-14,IGLV1-44
REAC	Regulation of actin dynamics for phagocytic cup formation	REAC:R-HSA-2029482	false	0.0068511290568313305	2.1642378514644447	116	22	2	62700	IGLV2-14,IGLV1-44
REAC	Leishmania parasite growth and survival	REAC:R-HSA-9664433	false	0.007973037453532138	2.098376195793244	132	22	2	62700	IGLV2-14,IGLV1-44
REAC	FCERI mediated NF-kB activation	REAC:R-HSA-2871837	false	0.007973037453532138	2.098376195793244	136	22	2	62700	IGLV2-14,IGLV1-44
REAC	Anti-inflammatory response favouring Leishmania parasite infection	REAC:R-HSA-9662851	false	0.007973037453532138	2.098376195793244	132	22	2	62700	IGLV2-14,IGLV1-44
REAC	Fcgamma receptor (FCGR) dependent phagocytosis	REAC:R-HSA-2029480	false	0.008102058616846302	2.091404619103454	140	22	2	62700	IGLV2-14,IGLV1-44
REAC	Estrogen-dependent gene expression	REAC:R-HSA-9018519	false	0.008645181568032978	2.0632258811446276	148	22	2	62700	JUND,TFF1
REAC	Potential therapeutics for SARS	REAC:R-HSA-9679191	false	0.008645181568032978	2.0632258811446276	150	22	2	62700	IGLV2-14,IGLV1-44
REAC	Signaling by the B Cell Receptor (BCR)	REAC:R-HSA-983705	false	0.009528784066507439	2.020962514566028	163	22	2	62700	IGLV2-14,IGLV1-44
REAC	Immunoregulatory interactions between a Lymphoid and a non-Lymphoid cell	REAC:R-HSA-198933	false	0.010794861191437848	1.9667829377836799	181	22	2	62700	IGLV2-14,IGLV1-44
REAC	Fc epsilon receptor (FCERI) signaling	REAC:R-HSA-2454202	false	0.010794861191437848	1.9667829377836799	182	22	2	62700	IGLV2-14,IGLV1-44
REAC	Cell surface interactions at the vascular wall	REAC:R-HSA-202733	false	0.011411860551620908	1.942643543887689	190	22	2	62700	IGLV2-14,IGLV1-44
REAC	Leishmania infection	REAC:R-HSA-9658195	false	0.012679029132116885	1.8969140002955356	215	22	2	62700	IGLV2-14,IGLV1-44
REAC	Viral Infection Pathways	REAC:R-HSA-9824446	false	0.012679029132116885	1.8969140002955356	809	22	3	62700	IGLV2-14,GTF2H2,IGLV1-44
REAC	ESR-mediated signaling	REAC:R-HSA-8939211	false	0.012679029132116885	1.8969140002955356	217	22	2	62700	JUND,TFF1
REAC	Parasitic Infection Pathways	REAC:R-HSA-9824443	false	0.012679029132116885	1.8969140002955356	215	22	2	62700	IGLV2-14,IGLV1-44
REAC	Infectious disease	REAC:R-HSA-5663205	false	0.014786601409088348	1.8301316339063387	999	22	3	62700	IGLV2-14,GTF2H2,IGLV1-44
REAC	Signaling by Nuclear Receptors	REAC:R-HSA-9006931	false	0.014786601409088348	1.8301316339063387	291	22	2	62700	JUND,TFF1
REAC	Immune System	REAC:R-HSA-168256	false	0.014991515214849399	1.8241544701409234	2051	22	4	62700	CSH1,IGLV2-14,IGLV1-44,FADD
REAC	Innate Immune System	REAC:R-HSA-168249	false	0.016123114786896327	1.7925510540887986	1100	22	3	62700	IGLV2-14,IGLV1-44,FADD
REAC	SARS-CoV Infections	REAC:R-HSA-9679506	false	0.021869531673041037	1.6601605170991607	459	22	2	62700	IGLV2-14,IGLV1-44
REAC	Signal Transduction	REAC:R-HSA-162582	false	0.021869531673041037	1.6601605170991607	2546	22	4	62700	JUND,FGF16,TFF1,FADD
REAC	Signaling by Receptor Tyrosine Kinases	REAC:R-HSA-9006934	false	0.025034593316512074	1.601459459261248	505	22	2	62700	JUND,FGF16
REAC	Formation of TC-NER Pre-Incision Complex	REAC:R-HSA-6781823	false	0.027842575139942666	1.5552905996165383	52	22	1	62700	GTF2H2
REAC	TNF signaling	REAC:R-HSA-75893	false	0.02920594824251467	1.5345286887632277	55	22	1	62700	FADD
REAC	Signaling by FGFR in disease	REAC:R-HSA-1226099	false	0.029503290026957625	1.5301295514495572	56	22	1	62700	FGF16
REAC	RNA Polymerase II Transcription Elongation	REAC:R-HSA-75955	false	0.02957019193219538	1.5291458565755789	57	22	1	62700	GTF2H2
REAC	Formation of RNA Pol II elongation complex	REAC:R-HSA-112382	false	0.02957019193219538	1.5291458565755789	57	22	1	62700	GTF2H2
REAC	Regulated Necrosis	REAC:R-HSA-5218859	false	0.02985774605400909	1.5249429800421008	58	22	1	62700	FADD
REAC	rRNA modification in the nucleus and cytosol	REAC:R-HSA-6790901	false	0.03014083866541487	1.520844667658597	59	22	1	62700	IMP3
REAC	Nuclear Events (kinase and transcription factor activation)	REAC:R-HSA-198725	false	0.030694033233154176	1.512946040997433	61	22	1	62700	JUND
REAC	TP53 Regulates Transcription of DNA Repair Genes	REAC:R-HSA-6796648	false	0.030694033233154176	1.512946040997433	61	22	1	62700	GTF2H2
REAC	Gap-filling DNA repair synthesis and ligation in TC-NER	REAC:R-HSA-6782210	false	0.031458494954175825	1.50226205884979	63	22	1	62700	GTF2H2
REAC	Signaling by FGFR2	REAC:R-HSA-5654738	false	0.03149275109915944	1.5017893992238458	64	22	1	62700	FGF16
REAC	Dual incision in TC-NER	REAC:R-HSA-6782135	false	0.03149275109915944	1.5017893992238458	64	22	1	62700	GTF2H2
REAC	Constitutive Signaling by Aberrant PI3K in Cancer	REAC:R-HSA-2219530	false	0.031751059330082446	1.4982417804969006	65	22	1	62700	FGF16
REAC	Hemostasis	REAC:R-HSA-109582	false	0.03212556294993859	1.49314925326657	672	22	2	62700	IGLV2-14,IGLV1-44
REAC	Transcription of the HIV genome	REAC:R-HSA-167172	false	0.03320806449627594	1.4787564361475585	69	22	1	62700	GTF2H2
REAC	Signaling by Insulin receptor	REAC:R-HSA-74752	false	0.03486419258628631	1.4576203880922427	73	22	1	62700	FGF16
REAC	Signaling by FGFR	REAC:R-HSA-190236	false	0.035090496898260756	1.4548104819229584	74	22	1	62700	FGF16
REAC	Vesicle-mediated transport	REAC:R-HSA-5653656	false	0.03532240345757125	1.4519497532018382	718	22	2	62700	IGLV2-14,IGLV1-44
REAC	Transcription-Coupled Nucleotide Excision Repair (TC-NER)	REAC:R-HSA-6781827	false	0.03599487611715033	1.4437593168000535	77	22	1	62700	GTF2H2
REAC	RNA Polymerase II Pre-transcription Events	REAC:R-HSA-674695	false	0.03712427825384432	1.4303419808644868	80	22	1	62700	GTF2H2
REAC	DDX58/IFIH1-mediated induction of interferon-alpha/beta	REAC:R-HSA-168928	false	0.03778266222913604	1.4227074442254928	82	22	1	62700	FADD
REAC	Global Genome Nucleotide Excision Repair (GG-NER)	REAC:R-HSA-5696399	false	0.03843160318320896	1.4153114984630846	84	22	1	62700	GTF2H2
REAC	PI3K/AKT Signaling in Cancer	REAC:R-HSA-2219528	false	0.0412059675129925	1.3850398842025382	92	22	1	62700	FGF16
REAC	RNA Polymerase I Promoter Escape	REAC:R-HSA-73772	false	0.0412059675129925	1.3850398842025382	91	22	1	62700	GTF2H2
REAC	PI5P, PP2A and IER3 Regulate PI3K/AKT Signaling	REAC:R-HSA-6811558	false	0.0412059675129925	1.3850398842025382	92	22	1	62700	FGF16
REAC	Adaptive Immune System	REAC:R-HSA-1280218	false	0.04170009712436861	1.3798629335027839	809	22	2	62700	IGLV2-14,IGLV1-44
REAC	Negative regulation of the PI3K/AKT network	REAC:R-HSA-199418	false	0.04371428375880659	1.3593766329600516	99	22	1	62700	FGF16
REAC	tRNA processing	REAC:R-HSA-72306	false	0.044867501674536674	1.348068112307132	103	22	1	62700	LAGE3
REAC	Toll Like Receptor 3 (TLR3) Cascade	REAC:R-HSA-168164	false	0.044867501674536674	1.348068112307132	103	22	1	62700	FADD
REAC	Diseases of programmed cell death	REAC:R-HSA-9645723	false	0.04500705006175144	1.3467194514891576	104	22	1	62700	FADD
REAC	MyD88-independent TLR4 cascade	REAC:R-HSA-166166	false	0.04541438917853343	1.3428065226773238	107	22	1	62700	FADD
REAC	NoRC negatively regulates rRNA expression	REAC:R-HSA-427413	false	0.04541438917853343	1.3428065226773238	106	22	1	62700	GTF2H2
REAC	TRIF(TICAM1)-mediated TLR4 signaling	REAC:R-HSA-937061	false	0.04541438917853343	1.3428065226773238	107	22	1	62700	FADD
REAC	Negative epigenetic regulation of rRNA expression	REAC:R-HSA-5250941	false	0.04567687627935264	1.340303603996594	109	22	1	62700	GTF2H2
REAC	Nucleotide Excision Repair	REAC:R-HSA-5696398	false	0.04567687627935264	1.340303603996594	109	22	1	62700	GTF2H2
REAC	RNA Polymerase I Promoter Clearance	REAC:R-HSA-73854	false	0.04580549845329397	1.3390823865246195	110	22	1	62700	GTF2H2
REAC	RNA Polymerase I Transcription	REAC:R-HSA-73864	false	0.04593241572504252	1.3378807131175292	111	22	1	62700	GTF2H2
REAC	Signaling by NTRK1 (TRKA)	REAC:R-HSA-187037	false	0.046057659136122836	1.3366981386709427	112	22	1	62700	JUND
WP	WIKIPATHWAYS	WP:000000	false	0.02039220100630817	1.6905358966688286	8625	22	10	62700	JUND,CSH1,MT1H,GTF2H2,FGF16,POU5F1,IMP3,TFF1,PNMT,FADD
WP	IL-18 signaling pathway	WP:WP4754	false	0.028649803593418424	1.5428783509596615	273	22	2	62700	IMP3,FADD
WP	MAPK signaling pathway	WP:WP382	false	0.028649803593418424	1.5428783509596615	245	22	2	62700	JUND,FGF16
WP	Focal adhesion: PI3K-Akt-mTOR-signaling pathway	WP:WP3932	false	0.028649803593418424	1.5428783509596615	301	22	2	62700	CSH1,FGF16
WP	Nuclear receptors meta-pathway	WP:WP2882	false	0.028649803593418424	1.5428783509596615	313	22	2	62700	JUND,POU5F1
WP	Copper homeostasis	WP:WP3286	false	0.04213810921255323	1.3753249556044609	52	22	1	62700	MT1H
WP	Cardiac progenitor differentiation	WP:WP2406	false	0.04213810921255323	1.3753249556044609	53	22	1	62700	POU5F1
WP	Apoptosis-related network due to altered Notch3 in ovarian cancer	WP:WP2864	false	0.04213810921255323	1.3753249556044609	53	22	1	62700	JUND
WP	Role of hypoxia, angiogenesis, and FGF pathway in OA chondrocyte hypertrophy	WP:WP5373	false	0.04213810921255323	1.3753249556044609	50	22	1	62700	JUND
WP	10q11.21q11.23 copy number variation syndrome	WP:WP5352	false	0.04303669164177897	1.3661611215643379	60	22	1	62700	JUND
WP	Pre-implantation embryo	WP:WP3527	false	0.04303669164177897	1.3661611215643379	59	22	1	62700	POU5F1
WP	Novel intracellular components of RIG-I-like receptor pathway	WP:WP3865	false	0.04303669164177897	1.3661611215643379	60	22	1	62700	FADD
WP	Pathways affected in adenoid cystic carcinoma	WP:WP3651	false	0.043120038471208905	1.3653208603485374	65	22	1	62700	FGF16
WP	SARS-CoV-2 innate immunity evasion and cell-specific immune response	WP:WP5039	false	0.043120038471208905	1.3653208603485374	66	22	1	62700	FADD
WP	Oncostatin M signaling pathway	WP:WP2374	false	0.043120038471208905	1.3653208603485374	65	22	1	62700	JUND
WP	Cytosolic DNA-sensing pathway	WP:WP4655	false	0.043199842294198654	1.3645178386222245	73	22	1	62700	FADD
WP	Head and neck squamous cell carcinoma	WP:WP4674	false	0.043199842294198654	1.3645178386222245	74	22	1	62700	FADD
WP	Glucocorticoid receptor pathway	WP:WP2880	false	0.043199842294198654	1.3645178386222245	70	22	1	62700	POU5F1
WP	Nucleotide excision repair in xeroderma pigmentosum	WP:WP5114	false	0.043199842294198654	1.3645178386222245	74	22	1	62700	GTF2H2
WP	Apoptosis	WP:WP254	false	0.047320464167913	1.324951004015058	87	22	1	62700	FADD
WP	Amino acid metabolism	WP:WP3925	false	0.047320464167913	1.324951004015058	91	22	1	62700	PNMT
WP	TNF-alpha signaling pathway	WP:WP231	false	0.047320464167913	1.324951004015058	92	22	1	62700	FADD
WP	Apoptosis modulation and signaling	WP:WP1772	false	0.047320464167913	1.324951004015058	90	22	1	62700	FADD
WP	Corticotropin-releasing hormone signaling pathway	WP:WP2355	false	0.047320464167913	1.324951004015058	90	22	1	62700	JUND
WP	17q12 copy number variation syndrome	WP:WP5287	false	0.04822346986236619	1.3167415436918255	96	22	1	62700	PNMT
WP	Wnt signaling pathway and pluripotency	WP:WP399	false	0.049083747620915275	1.3090622856160117	100	22	1	62700	POU5F1
WP	Toll-like receptor signaling pathway	WP:WP75	false	0.04943248032648137	1.3059875978119502	103	22	1	62700	FADD
TF	Factor: Egr-2; motif: CCCMCNCN	TF:M02092	false	0.0001871412120190203	3.7278305621443044	5072	22	11	62700	TSPY1,JUND,CSH1,MT1H,PUF60,LGALS7,FGF16,POU5F1,TFF1,PNMT,FADD
TF	Factor: IRF-4; motif: RGGAASWGR	TF:M04818	false	0.0001871412120190203	3.7278305621443044	9513	22	14	62700	TSPY1,LAGE3,JUND,TMEM160,CSH1,MT1H,PUF60,GTF2H2,LGALS7,FGF16,POU5F1,IMP3,TFF1,PNMT
TF	Factor: ZNF592; motif: NSARNATGGAGKN	TF:M09766	false	0.00022646066232264993	3.645007226851725	7123	22	12	62700	TSPY1,HOXA5,TMEM160,CSH1,PUF60,LGALS7,POU5F1,IMP3,TFF1,PNMT,SCGB2A1,FADD
TF	Factor: TBX2; motif: NNNGTGTSNN	TF:M12026	false	0.00029265289039055395	3.533647182212814	7576	22	12	62700	TSPY1,JUND,MT1H,PUF60,GTF2H2,LGALS7,FGF16,POU5F1,TFF1,PNMT,GZMK,FADD
TF	Factor: ZNF383; motif: SSNGGGMGGNGSNGGS	TF:M12703	false	0.00029265289039055395	3.533647182212814	9295	22	13	62700	TSPY1,JUND,HOXA5,TMEM160,PUF60,GTF2H2,LGALS7,POU5F1,IMP3,TFF1,PNMT,SCGB2A1,FADD
TF	Factor: PAX5; motif: RNGCGTGACCNN; match class: 1	TF:M09817_1	false	0.0003125030140171871	3.5051457896328007	6294	22	11	62700	LAGE3,JUND,HOXA5,MT1H,PUF60,LGALS7,POU5F1,IMP3,TFF1,SCGB2A1,FADD
TF	Factor: c-Myc:Max; motif: GCCAYGYGSN	TF:M00322	false	0.00037173844612774167	3.4297625207507116	8011	22	12	62700	TSPY1,LAGE3,JUND,HOXA5,TMEM160,MT1H,PUF60,GTF2H2,FGF16,IMP3,PNMT,FADD
TF	Factor: Pax-6; motif: CTGACCTGGAACTM	TF:M00979	false	0.0003753425931370037	3.4255721499094016	9795	22	13	62700	TSPY1,TMEM160,CSH1,MT1H,PUF60,GTF2H2,LGALS7,FGF16,POU5F1,IMP3,PNMT,GZMK,SCGB2A1
TF	Factor: Sox-9; motif: NNNACAATRG	TF:M11626	false	0.00038714637841868023	3.4121247990122012	6638	22	11	62700	TSPY1,LAGE3,HOXA5,TMEM160,CSH1,PUF60,LGALS7,POU5F1,IMP3,PNMT,SCGB2A1
TF	Factor: rfx3:SRF; motif: TRGCAACNNNNNCCNWATANGGN; match class: 1	TF:M08623_1	false	0.0004086543641879473	3.3886438587111103	8276	22	12	62700	LAGE3,JUND,HOXA5,TMEM160,CSH1,PUF60,GTF2H2,LGALS7,FGF16,POU5F1,TFF1,PNMT
TF	Factor: DEC1; motif: CNCACRTGASC	TF:M03572	false	0.0004328044708623989	3.3637082616241294	6819	22	11	62700	TSPY1,HOXA5,TMEM160,CSH1,MT1H,PUF60,FGF16,IMP3,PNMT,GZMK,FADD
TF	Factor: Spic; motif: NGNGGAASTN	TF:M02077	false	0.00044879773282338744	3.3479493456573746	8466	22	12	62700	TSPY1,LAGE3,HOXA5,TMEM160,CSH1,MT1H,PUF60,GTF2H2,LGALS7,FGF16,POU5F1,TFF1
TF	Factor: ZNF501; motif: NNNCSACGCGAACAC	TF:M12085	false	0.0005456629899576957	3.2630755015993467	8686	22	12	62700	TSPY1,LAGE3,JUND,HOXA5,TMEM160,PUF60,GTF2H2,FGF16,IMP3,TFF1,PNMT,FADD
TF	Factor: Ikaros; motif: TGGGAGN; match class: 1	TF:M07260_1	false	0.000666067002709724	3.1764820809746523	7275	22	11	62700	TSPY1,CSH1,MT1H,PUF60,GTF2H2,LGALS7,IMP3,TFF1,PNMT,SCGB2A1,FADD
TF	Factor: Tal; motif: GWSNNCABCTGC	TF:M07469	false	0.0008289729379264621	3.081459646893687	4705	22	9	62700	LAGE3,JUND,HOXA5,CSH1,LGALS7,POU5F1,TFF1,PNMT,FADD
TF	Factor: BTEB4; motif: NCCACGCCCM	TF:M12186	false	0.0008799377143954833	3.055548067908566	9326	22	12	62700	LAGE3,JUND,HOXA5,TMEM160,MT1H,PUF60,GTF2H2,LGALS7,POU5F1,IMP3,PNMT,FADD
TF	Factor: ZNF667; motif: GNGSCYTNMARAGCTCMNC	TF:M10161	false	0.0009191454703421959	3.0366157487148464	3624	22	8	62700	TSPY1,LAGE3,JUND,HOXA5,CSH1,GTF2H2,POU5F1,TFF1
TF	Factor: Fli-1; motif: NNRGGMAGGAAGGRRRGR	TF:M09920	false	0.0009393103962135826	3.027190870899656	9466	22	12	62700	TSPY1,JUND,HOXA5,TMEM160,CSH1,MT1H,PUF60,LGALS7,POU5F1,TFF1,GZMK,SCGB2A1
TF	Factor: pax-2; motif: NSGTCACGCWTSANYGMNYN	TF:M11876	false	0.000979488903347348	3.009000479773699	6303	22	10	62700	LAGE3,JUND,CSH1,PUF60,LGALS7,FGF16,POU5F1,TFF1,PNMT,SCGB2A1
TF	Factor: STAT3; motif: NNTTCCRGGAANNNNN	TF:M01595	false	0.000980650236352277	3.0084858626585236	7852	22	11	62700	HOXA5,TMEM160,CSH1,MT1H,PUF60,GTF2H2,LGALS7,FGF16,IMP3,GZMK,SCGB2A1
TF	Factor: BCL-11A; motif: NAAAGAGGAAGTGARAN	TF:M09595	false	0.0010127866429239687	2.9944820349557357	3722	22	8	62700	JUND,CSH1,GTF2H2,FGF16,IMP3,TFF1,PNMT,FADD
TF	Factor: Six-3; motif: NNGTATCRNN	TF:M11034	false	0.0010143078974059658	2.9938301930825664	3728	22	8	62700	LAGE3,CSH1,GTF2H2,POU5F1,IMP3,GZMK,SCGB2A1,FADD
TF	Factor: BSX; motif: NNCGTTAN	TF:M10591	false	0.0010180151543405461	2.9922457569722565	7912	22	11	62700	TSPY1,LAGE3,TMEM160,PUF60,GTF2H2,FGF16,IMP3,TFF1,GZMK,SCGB2A1,FADD
TF	Factor: PPARalpha:RXRalpha; motif: NNRGGTCATWGGGGTSANG	TF:M00518	false	0.0010583346520809712	2.9753769839346926	9670	22	12	62700	LAGE3,JUND,HOXA5,CSH1,MT1H,PUF60,GTF2H2,FGF16,POU5F1,IMP3,PNMT,FADD
TF	Factor: E2F-6; motif: NGGGCGGGARRNN	TF:M09895	false	0.0010650182451336036	2.972642952137945	7982	22	11	62700	TSPY1,LAGE3,JUND,HOXA5,TMEM160,MT1H,GTF2H2,POU5F1,IMP3,TFF1,PNMT
TF	Factor: six4; motif: NCGTATCRNN	TF:M11025	false	0.0010827226515965909	2.965482777268581	6462	22	10	62700	LAGE3,JUND,CSH1,PUF60,GTF2H2,POU5F1,IMP3,GZMK,SCGB2A1,FADD
TF	Factor: POU2F1:Gscl; motif: NNGATTANNTATKCANNNN	TF:M08404	false	0.0011402966090850524	2.9429821671424974	6514	22	10	62700	HOXA5,MT1H,GTF2H2,LGALS7,IMP3,TFF1,PNMT,GZMK,SCGB2A1,FADD
TF	Factor: LKLF; motif: GGGGTGGKSN	TF:M07261	false	0.0012987638035603722	2.886469823628612	10000	22	12	62700	TSPY1,LAGE3,JUND,HOXA5,TMEM160,MT1H,LGALS7,FGF16,POU5F1,TFF1,PNMT,FADD
TF	Factor: TIEG1; motif: GGSGGKGNNN	TF:M08905	false	0.0012987638035603722	2.886469823628612	5238	22	9	62700	LAGE3,JUND,HOXA5,TMEM160,PUF60,GTF2H2,FGF16,PNMT,FADD
TF	Factor: EGR1; motif: NGNGKGGGYGGNGS	TF:M09761	false	0.0013685852038257168	2.8637281595987902	5303	22	9	62700	TSPY1,JUND,TMEM160,PUF60,FGF16,POU5F1,TFF1,PNMT,FADD
TF	Factor: AML2; motif: CWAACCGCAAAAACCGCARN	TF:M12002	false	0.0013685852038257168	2.8637281595987902	8344	22	11	62700	TSPY1,LAGE3,MT1H,PUF60,LGALS7,FGF16,POU5F1,IMP3,GZMK,SCGB2A1,FADD
TF	Factor: NF-1C; motif: NYTGGCNNYNNGCCARN	TF:M10002	false	0.0014657372131801128	2.8339438858312365	6816	22	10	62700	TSPY1,CSH1,PUF60,LGALS7,POU5F1,IMP3,TFF1,PNMT,GZMK,SCGB2A1
TF	Factor: six4; motif: NCGTATCRTN	TF:M11024	false	0.0015597076053920844	2.806956810149918	5418	22	9	62700	TSPY1,LAGE3,CSH1,GTF2H2,POU5F1,IMP3,GZMK,SCGB2A1,FADD
TF	Factor: Fli-1:ETV7; motif: NSMGGAMGGATNTCCGNN	TF:M08283	false	0.0015784331622847856	2.8017738032969217	2976	22	7	62700	TMEM160,CSH1,PUF60,GTF2H2,IMP3,TFF1,PNMT
TF	Factor: RXRALPHA; motif: CNNTGRCCTYTNN	TF:M09833	false	0.0015784331622847856	2.8017738032969217	5441	22	9	62700	TSPY1,LAGE3,CSH1,MT1H,LGALS7,FGF16,POU5F1,IMP3,GZMK
TF	Factor: PATZ1; motif: SCNCCNCNSCCCCCASCCN	TF:M12648	false	0.0017533466743500634	2.7561322060557107	4243	22	8	62700	TSPY1,JUND,TMEM160,PUF60,LGALS7,FGF16,POU5F1,FADD
TF	Factor: c-ets-1; motif: GGAGTTG	TF:M04822	false	0.0017533466743500634	2.7561322060557107	5572	22	9	62700	TSPY1,JUND,HOXA5,TMEM160,CSH1,FGF16,POU5F1,TFF1,PNMT
TF	Factor: YY1; motif: NGCCGCCATYTTGN	TF:M12275	false	0.0017677752395208047	2.7525729533732646	7084	22	10	62700	TSPY1,JUND,TMEM160,CSH1,PUF60,FGF16,IMP3,TFF1,GZMK,SCGB2A1
TF	Factor: p300; motif: NNNGGGAGTNNNNS	TF:M00033	false	0.0017848501458391387	2.7483982409339367	8741	22	11	62700	TSPY1,LAGE3,JUND,HOXA5,TMEM160,CSH1,LGALS7,FGF16,POU5F1,TFF1,PNMT
TF	Factor: TFII-I; motif: RGAGGKAGG	TF:M00706	false	0.0022374958362327956	2.6502377641920742	5815	22	9	62700	LAGE3,JUND,TMEM160,MT1H,PUF60,LGALS7,POU5F1,TFF1,PNMT
TF	Factor: AP-2gamma; motif: GCCYNCRGSN	TF:M03811	false	0.0022514365416183837	2.6475402894353843	9030	22	11	62700	TSPY1,JUND,HOXA5,TMEM160,CSH1,PUF60,LGALS7,FGF16,POU5F1,PNMT,FADD
TF	Factor: E2F-1; motif: TWSGCGCGAAAAYKR	TF:M00024	false	0.0022679668190897537	2.6443633035673306	9063	22	11	62700	TSPY1,LAGE3,HOXA5,MT1H,GTF2H2,POU5F1,IMP3,TFF1,GZMK,SCGB2A1,FADD
TF	Factor: Tbx5; motif: NNAGGTGTNANN	TF:M01019	false	0.002426534919635668	2.6150134544842984	5913	22	9	62700	TSPY1,CSH1,GTF2H2,FGF16,POU5F1,TFF1,PNMT,GZMK,FADD
TF	Factor: E2F-1; motif: TTGGCGCGRAANNGNM	TF:M00938	false	0.002445898477067797	2.611561573368531	7472	22	10	62700	LAGE3,JUND,HOXA5,PUF60,GTF2H2,FGF16,IMP3,PNMT,GZMK,FADD
TF	Factor: E2F-1; motif: NKTSSCGC	TF:M00428	false	0.002465344888893284	2.608122316603473	9178	22	11	62700	TSPY1,LAGE3,JUND,HOXA5,TMEM160,GTF2H2,FGF16,POU5F1,IMP3,PNMT,FADD
TF	Factor: Egr-1; motif: GCGTGGGCGT	TF:M07597	false	0.002485788491594456	2.6045358269579344	5954	22	9	62700	TSPY1,JUND,HOXA5,PUF60,FGF16,IMP3,TFF1,GZMK,FADD
TF	Factor: Six-2; motif: NCGTATCRNN	TF:M11031	false	0.002644608740230608	2.5776385710873475	9276	22	11	62700	LAGE3,JUND,HOXA5,CSH1,PUF60,GTF2H2,POU5F1,IMP3,GZMK,SCGB2A1,FADD
TF	Factor: c-Jun; motif: NATGACTCATN	TF:M11265	false	0.0029731347379611823	2.526785408781239	4699	22	8	62700	TSPY1,HOXA5,CSH1,MT1H,LGALS7,IMP3,GZMK,FADD
TF	Factor: HNRPUL1; motif: NCNCAGN; match class: 1	TF:M09746_1	false	0.0029932693449224684	2.523854202053732	7713	22	10	62700	TSPY1,LAGE3,JUND,HOXA5,TMEM160,MT1H,PUF60,LGALS7,POU5F1,SCGB2A1
TF	Factor: CTCF; motif: WGCGCCMYCTAGYGGYN	TF:M03895	false	0.003011638197018328	2.521197203280249	9447	22	11	62700	TSPY1,JUND,HOXA5,CSH1,MT1H,PUF60,FGF16,POU5F1,IMP3,PNMT,FADD
TF	Factor: LRF; motif: GGGGKYNNB	TF:M01100	false	0.0030624579873593026	2.5139298604994695	7744	22	10	62700	TSPY1,LAGE3,JUND,HOXA5,TMEM160,LGALS7,FGF16,TFF1,PNMT,FADD
TF	Factor: MAZ; motif: GGGMGGGGS	TF:M10432	false	0.0031682150397515678	2.499185348734052	9527	22	11	62700	LAGE3,JUND,TMEM160,MT1H,PUF60,LGALS7,FGF16,IMP3,TFF1,PNMT,FADD
TF	Factor: P73; motif: GNNNRRRCNTGCMNNTSASN	TF:M03558	false	0.00323382484056236	2.4902835072612075	4797	22	8	62700	TSPY1,PUF60,GTF2H2,LGALS7,FGF16,IMP3,TFF1,FADD
TF	Factor: LRF; motif: NGNAGNGGGTYN	TF:M04617	false	0.0032877943321564726	2.4830953575563206	6261	22	9	62700	TSPY1,LAGE3,TMEM160,CSH1,MT1H,FGF16,IMP3,TFF1,PNMT
TF	Factor: SPI1; motif: NGRGGAAGTN	TF:M02078	false	0.0032877943321564726	2.4830953575563206	3536	22	7	62700	TSPY1,CSH1,MT1H,PUF60,FGF16,POU5F1,TFF1
TF	Factor: Pax-4; motif: DTTTTCCACCN; match class: 1	TF:M04624_1	false	0.0033075280528400163	2.48049646365083	9610	22	11	62700	JUND,CSH1,PUF60,GTF2H2,LGALS7,POU5F1,TFF1,PNMT,GZMK,SCGB2A1,FADD
TF	Factor: PEA3; motif: ACWTCCK	TF:M00655	false	0.0033075280528400163	2.48049646365083	9609	22	11	62700	TSPY1,JUND,HOXA5,MT1H,GTF2H2,LGALS7,FGF16,POU5F1,IMP3,TFF1,SCGB2A1
TF	Factor: YY1; motif: GCCGCCATNTTGNNNNNGGNCN	TF:M04696	false	0.0033536345481195383	2.4744842650401413	7894	22	10	62700	TSPY1,JUND,TMEM160,CSH1,PUF60,FGF16,IMP3,TFF1,PNMT,GZMK
TF	Factor: ZNF511; motif: GGRRGRGGCWGNG; match class: 1	TF:M09738_1	false	0.0033536345481195383	2.4744842650401413	4851	22	8	62700	TSPY1,LAGE3,JUND,HOXA5,CSH1,MT1H,LGALS7,PNMT
TF	Factor: RelA-p65; motif: AAASTCCC	TF:M04849	false	0.00348951775794822	2.4572345872336703	6339	22	9	62700	HOXA5,TMEM160,CSH1,MT1H,GTF2H2,LGALS7,IMP3,TFF1,GZMK
TF	Factor: SMAD3; motif: CAGACAS	TF:M07429	false	0.0034925018326470974	2.4568633573230683	6348	22	9	62700	CSH1,PUF60,LGALS7,FGF16,POU5F1,TFF1,GZMK,SCGB2A1,FADD
TF	Factor: T3R-beta; motif: NTGACCTNRNYNAGGTCAN; match class: 1	TF:M11820_1	false	0.0034925018326470974	2.4568633573230683	4893	22	8	62700	LAGE3,JUND,HOXA5,GTF2H2,POU5F1,TFF1,PNMT,FADD
TF	Factor: c-Ets-1(p54); motif: NCMGGAWGYN	TF:M00032	false	0.0035040697730702904	2.4554272547420495	7961	22	10	62700	TSPY1,JUND,TMEM160,CSH1,PUF60,GTF2H2,LGALS7,IMP3,PNMT,GZMK
TF	Factor: USF2; motif: AAGTCACG	TF:M04810	false	0.0036813907684384167	2.4339880810675516	6408	22	9	62700	LAGE3,JUND,HOXA5,PUF60,GTF2H2,LGALS7,IMP3,SCGB2A1,FADD
TF	Factor: ESE-1; motif: CAGGAARNN	TF:M07285	false	0.0036864612775483374	2.4333903235499523	2510	22	6	62700	TMEM160,LGALS7,FGF16,TFF1,SCGB2A1,FADD
TF	Factor: HES-1; motif: GGCRCGTGNC; match class: 1	TF:M11061_1	false	0.0036864612775483374	2.4333903235499523	2509	22	6	62700	TSPY1,LAGE3,HOXA5,PUF60,IMP3,FADD
TF	Factor: HDAC1; motif: KGCARGGTC; match class: 1	TF:M07041_1	false	0.0036908777722056045	2.4328703367429996	6425	22	9	62700	LAGE3,JUND,HOXA5,MT1H,PUF60,LGALS7,FGF16,POU5F1,TFF1
TF	Factor: Zic3; motif: NGGGKGGTC; match class: 1	TF:M00450_1	false	0.00371243419002531	2.4303412363042765	8062	22	10	62700	TSPY1,LAGE3,JUND,CSH1,PUF60,GTF2H2,LGALS7,FGF16,IMP3,TFF1
TF	Factor: PPARgamma:RXRalpha,; motif: AAGTAGGTCACNGTGACCYACTT	TF:M00515	false	0.003856395199557317	2.4138184664205804	8103	22	10	62700	LAGE3,JUND,CSH1,MT1H,PUF60,POU5F1,TFF1,PNMT,GZMK,SCGB2A1
TF	Factor: SREBP; motif: VNNVTCACCCYA	TF:M00776	false	0.0038648126250127616	2.4128715568286108	6489	22	9	62700	JUND,MT1H,PUF60,GTF2H2,LGALS7,POU5F1,TFF1,SCGB2A1,FADD
TF	Factor: Elk-1:ETV7; motif: ANSCGGACGGATDTCCGGNT	TF:M08214	false	0.0038648126250127616	2.4128715568286108	8110	22	10	62700	LAGE3,HOXA5,TMEM160,CSH1,PUF60,GTF2H2,IMP3,TFF1,PNMT,FADD
TF	Factor: HLTF; motif: AGSCARAAAGYRGSTGS	TF:M04613	false	0.003971659580989697	2.4010279828436887	8145	22	10	62700	TSPY1,LAGE3,HOXA5,TMEM160,MT1H,GTF2H2,LGALS7,POU5F1,IMP3,TFF1
TF	Factor: SRY; motif: AACAATNR; match class: 1	TF:M08976_1	false	0.004064911030786137	2.3909489554232914	8181	22	10	62700	TSPY1,HOXA5,MT1H,GTF2H2,LGALS7,POU5F1,IMP3,TFF1,GZMK,SCGB2A1
TF	Factor: PHB; motif: NCCCAGCCCCY	TF:M12725	false	0.004064911030786137	2.3909489554232914	9957	22	11	62700	LAGE3,JUND,CSH1,MT1H,PUF60,LGALS7,FGF16,POU5F1,TFF1,PNMT,SCGB2A1
TF	Factor: HNF4A; motif: TGGACTTTG	TF:M12622	false	0.004064911030786137	2.3909489554232914	2581	22	6	62700	TSPY1,GTF2H2,POU5F1,IMP3,TFF1,SCGB2A1
TF	Factor: OVOL; motif: ANRTAACGG	TF:M08894	false	0.004228911867167257	2.373771365692961	8233	22	10	62700	LAGE3,TMEM160,PUF60,GTF2H2,FGF16,POU5F1,TFF1,GZMK,SCGB2A1,FADD
TF	Factor: E2F-3:Prrxl1; motif: SGCGCTAATTNN; match class: 1	TF:M08206_1	false	0.004348243688941037	2.361686124706088	5137	22	8	62700	LAGE3,JUND,TMEM160,MT1H,GTF2H2,GZMK,SCGB2A1,FADD
TF	Factor: Pax-5; motif: BCNNNRNGCANBGNTGNRTAGCSGCHNB; match class: 1	TF:M00143_1	false	0.0043909980234241785	2.35743675839007	5150	22	8	62700	LAGE3,CSH1,LGALS7,FGF16,POU5F1,IMP3,TFF1,PNMT
TF	Factor: Egr-2; motif: GNGRRNGWGKGGGNGGRG	TF:M09898	false	0.0043909980234241785	2.35743675839007	6649	22	9	62700	LAGE3,JUND,CSH1,PUF60,FGF16,POU5F1,TFF1,PNMT,FADD
TF	Factor: WT1; motif: NNGGGNGGGSGN	TF:M07436	false	0.004412074504751292	2.35535716243104	6657	22	9	62700	TSPY1,LAGE3,JUND,FGF16,POU5F1,IMP3,TFF1,PNMT,FADD
TF	Factor: HES-7; motif: GNCACGYGNN; match class: 1	TF:M11066_1	false	0.00441668895074618	2.3549031852404165	8311	22	10	62700	TSPY1,LAGE3,JUND,HOXA5,MT1H,PUF60,GTF2H2,FGF16,IMP3,FADD
TF	Factor: CTCF; motif: CANNWRRTGGCAG	TF:M04745	false	0.0044554145427286515	2.3511118819202776	8324	22	10	62700	LAGE3,CSH1,MT1H,PUF60,GTF2H2,POU5F1,IMP3,TFF1,PNMT,SCGB2A1
TF	Factor: NURR1:RXR-ALPHA; motif: NRGGTCRTTGACCYN; match class: 1	TF:M08957_1	false	0.004737255934938057	2.3244731514492134	5221	22	8	62700	TSPY1,HOXA5,CSH1,PUF60,LGALS7,POU5F1,IMP3,GZMK
TF	Factor: SMAD; motif: AGACNBCNN	TF:M00792	false	0.0048702776954261005	2.3124462753042803	3895	22	7	62700	TSPY1,LAGE3,TMEM160,MT1H,PUF60,LGALS7,POU5F1
TF	Factor: GATA-1; motif: SNNGATNNNN; match class: 1	TF:M00075_1	false	0.004913156926046027	2.3086393642943546	1714	22	5	62700	JUND,CSH1,LGALS7,POU5F1,PNMT
TF	Factor: Six-6; motif: NNSTATCRNN	TF:M11037	false	0.004913156926046027	2.3086393642943546	5273	22	8	62700	LAGE3,CSH1,GTF2H2,POU5F1,IMP3,GZMK,SCGB2A1,FADD
TF	Factor: JUNB:FRA-2; motif: NRTGASTCAT; match class: 1	TF:M08923_1	false	0.004976978248871511	2.303034257269985	1732	22	5	62700	LGALS7,IMP3,TFF1,GZMK,FADD
TF	Factor: Sox-17; motif: NCCATTGTNNN	TF:M10066	false	0.004976978248871511	2.303034257269985	2754	22	6	62700	TSPY1,HOXA5,CSH1,LGALS7,POU5F1,PNMT
TF	Factor: CP2/LBP-1c/LSF; motif: GCTGGNTNGNNCYNG	TF:M00947	false	0.004976978248871511	2.303034257269985	8526	22	10	62700	TSPY1,LAGE3,HOXA5,CSH1,FGF16,POU5F1,IMP3,TFF1,SCGB2A1,FADD
TF	Factor: Rfx1; motif: GTTGCYNNGGARMS	TF:M04627	false	0.004976978248871511	2.303034257269985	3938	22	7	62700	TSPY1,JUND,HOXA5,MT1H,TFF1,PNMT,SCGB2A1
TF	Factor: egr-3; motif: GTGGGY; match class: 1	TF:M03818_1	false	0.004976978248871511	2.303034257269985	6837	22	9	62700	TSPY1,LAGE3,CSH1,MT1H,LGALS7,FGF16,PNMT,GZMK,FADD
TF	Factor: Smad4; motif: NCAGACAN	TF:M07368	false	0.004976978248871511	2.303034257269985	3936	22	7	62700	CSH1,PUF60,FGF16,POU5F1,TFF1,GZMK,SCGB2A1
TF	Factor: T3R-beta; motif: NTGACCTNRNYNAGGTCAN	TF:M11820	false	0.005016648654679914	2.299586314096212	5341	22	8	62700	LAGE3,JUND,HOXA5,GTF2H2,POU5F1,TFF1,PNMT,FADD
TF	Factor: LRF; motif: GGGGKYNNB; match class: 1	TF:M01100_1	false	0.005429291582291896	2.265256833757858	2822	22	6	62700	TSPY1,LAGE3,JUND,LGALS7,FGF16,PNMT
TF	Factor: SP1:SP3; motif: CCSCCCCCYCC	TF:M01219	false	0.005429291582291896	2.265256833757858	6986	22	9	62700	TSPY1,LAGE3,JUND,TMEM160,PUF60,FGF16,IMP3,PNMT,FADD
TF	Factor: HES-1; motif: NNCKYGTGNNN	TF:M07042	false	0.005429291582291896	2.265256833757858	4036	22	7	62700	TSPY1,LAGE3,HOXA5,TMEM160,CSH1,PUF60,FADD
TF	Factor: Sp3; motif: GGGGCGGGGSNN	TF:M07615	false	0.005429291582291896	2.265256833757858	6985	22	9	62700	LAGE3,JUND,TMEM160,PUF60,LGALS7,FGF16,POU5F1,PNMT,FADD
TF	Factor: Tal-1; motif: CAGATGG	TF:M03804	false	0.005434379698968855	2.2648500207937228	5446	22	8	62700	LAGE3,JUND,PUF60,LGALS7,POU5F1,IMP3,PNMT,FADD
TF	Factor: SMAD5; motif: GSGGCAGM	TF:M03846	false	0.005447524411963141	2.263800814875717	8697	22	10	62700	TSPY1,HOXA5,MT1H,GTF2H2,LGALS7,POU5F1,TFF1,PNMT,SCGB2A1,FADD
TF	Factor: Sp1; motif: NGGGGGCGGGGCCNGGGGGGGG	TF:M10071	false	0.005496650717694323	2.2599018592135423	8724	22	10	62700	TSPY1,LAGE3,JUND,TMEM160,PUF60,LGALS7,FGF16,POU5F1,PNMT,FADD
TF	Factor: Miz-1; motif: NNRGGWGGGGGAGGGGMRR	TF:M10112	false	0.005496650717694323	2.2599018592135423	8711	22	10	62700	LAGE3,JUND,TMEM160,PUF60,LGALS7,FGF16,POU5F1,TFF1,PNMT,FADD
TF	Factor: SREBP-1; motif: RTCACCCCAY	TF:M07405	false	0.0056873440426837	2.2450904993160234	7062	22	9	62700	JUND,MT1H,PUF60,GTF2H2,LGALS7,POU5F1,TFF1,GZMK,SCGB2A1
TF	Factor: p54NRB; motif: GRNNNMGGATGRMNNCGGA	TF:M07611	false	0.005723290300212092	2.2423542249840263	7078	22	9	62700	LAGE3,TMEM160,MT1H,PUF60,GTF2H2,LGALS7,POU5F1,TFF1,FADD
TF	Factor: Sox-18; motif: NACAAYGS	TF:M11623	false	0.0057331400375618	2.2416074500275958	5524	22	8	62700	TSPY1,HOXA5,CSH1,PUF60,LGALS7,POU5F1,PNMT,GZMK
TF	Factor: ZNF501; motif: NNGCGACGCGAACAN	TF:M12086	false	0.005867698014812268	2.231532245523279	1849	22	5	62700	JUND,HOXA5,TMEM160,FGF16,IMP3
TF	Factor: E2F3; motif: NNRGMKGGAR; match class: 1	TF:M12598_1	false	0.005875325989382971	2.2309680317860145	7116	22	9	62700	TSPY1,LAGE3,JUND,HOXA5,TMEM160,MT1H,LGALS7,TFF1,PNMT
TF	Factor: MRF4; motif: CASCTGC	TF:M03831	false	0.005954871814385917	2.2251275827796984	8857	22	10	62700	JUND,TMEM160,MT1H,LGALS7,FGF16,POU5F1,IMP3,TFF1,SCGB2A1,FADD
TF	Factor: HTF4; motif: CASCTGB	TF:M02018	false	0.005954871814385917	2.2251275827796984	8857	22	10	62700	JUND,TMEM160,MT1H,LGALS7,FGF16,POU5F1,IMP3,TFF1,SCGB2A1,FADD
TF	Factor: Sp1; motif: GGNDGGRGGCGGGG	TF:M04953	false	0.00606022684217878	2.217511119321719	8886	22	10	62700	TSPY1,LAGE3,JUND,MT1H,PUF60,LGALS7,FGF16,POU5F1,IMP3,FADD
TF	Factor: c-Myc:Max; motif: GCCAYGYGSN; match class: 1	TF:M00322_1	false	0.006095630796249131	2.2149813454754574	2940	22	6	62700	TSPY1,JUND,HOXA5,PUF60,IMP3,FADD
TF	Factor: pax-6; motif: NYACGCWTSANYGMNCN; match class: 1	TF:M11880_1	false	0.006149909869690713	2.211131249002275	7189	22	9	62700	LAGE3,JUND,HOXA5,TMEM160,CSH1,GTF2H2,FGF16,SCGB2A1,FADD
TF	Factor: YY1; motif: NAANATGGCGNNN	TF:M08982	false	0.006225909811504532	2.2057971747954257	7204	22	9	62700	TSPY1,TMEM160,CSH1,PUF60,FGF16,IMP3,TFF1,PNMT,GZMK
TF	Factor: PLAGL2; motif: AAGGACC	TF:M05548	false	0.0064958041704625494	2.1873670762806534	4247	22	7	62700	TMEM160,CSH1,GTF2H2,FGF16,IMP3,TFF1,SCGB2A1
TF	Factor: STAT3; motif: NTTCCYGGAAN	TF:M09664	false	0.006497474962717566	2.1872553853282275	5678	22	8	62700	HOXA5,TMEM160,CSH1,MT1H,PUF60,GTF2H2,FGF16,GZMK
TF	Factor: JunD; motif: NATGASTCATS	TF:M11268	false	0.006526256128433438	2.1853358859599563	2993	22	6	62700	TSPY1,LGALS7,IMP3,GZMK,SCGB2A1,FADD
TF	Factor: THAP7; motif: GNCGCCATSTTGRGNGKGGC	TF:M12728	false	0.0066260604057843215	2.1787446092359444	5700	22	8	62700	TSPY1,JUND,HOXA5,PUF60,LGALS7,POU5F1,TFF1,PNMT
TF	Factor: BTEB2; motif: RGGGNGKGGN; match class: 1	TF:M07277_1	false	0.006752759028742531	2.170518747740894	4286	22	7	62700	LAGE3,JUND,TMEM160,PUF60,LGALS7,PNMT,FADD
TF	Factor: BTEB2; motif: NMCACGCCCN	TF:M12164	false	0.006752759028742531	2.170518747740894	3017	22	6	62700	TMEM160,MT1H,PUF60,GTF2H2,IMP3,FADD
TF	Factor: PU.1; motif: NNNNYYYACTTCCTCTTTY	TF:M01172	false	0.006793467642863034	2.1679084887915008	4293	22	7	62700	HOXA5,CSH1,MT1H,GTF2H2,LGALS7,TFF1,PNMT
TF	Factor: etv3; motif: NNCGGAARTGSCAYTTCCGNT	TF:M11410	false	0.006793467642863034	2.1679084887915008	1068	22	4	62700	TSPY1,LAGE3,HOXA5,GTF2H2
TF	Factor: MafB; motif: CRCTGACNANN	TF:M03830	false	0.006862553508431257	2.1635142562648633	7337	22	9	62700	TSPY1,LAGE3,JUND,CSH1,MT1H,PUF60,GTF2H2,IMP3,FADD
TF	Factor: ZNF37A; motif: CCYYGGCTCCNTSCCMN; match class: 1	TF:M12354_1	false	0.006878622285825518	2.1624985375754657	5751	22	8	62700	JUND,MT1H,PUF60,LGALS7,FGF16,POU5F1,PNMT,FADD
TF	Factor: NF1C; motif: WGCCARR; match class: 1	TF:M09763_1	false	0.00688783223896771	2.161917439164428	4314	22	7	62700	TSPY1,TMEM160,CSH1,LGALS7,POU5F1,PNMT,FADD
TF	Factor: FXR; motif: NRGGKCANTGRCCNNNNGG	TF:M10014	false	0.006948593919499663	2.15810306804046	5767	22	8	62700	TSPY1,JUND,HOXA5,TMEM160,CSH1,POU5F1,GZMK,SCGB2A1
TF	Factor: PPARalpha:RXRalpha; motif: NNRGGTCATWGGGGTSANG; match class: 1	TF:M00518_1	false	0.007096299234512527	2.14896807959719	3063	22	6	62700	LAGE3,HOXA5,FGF16,POU5F1,PNMT,FADD
TF	Factor: Egr-1; motif: NNNNGCGKGGGYGGNRN	TF:M09897	false	0.007130572939447924	2.1468755733116764	4348	22	7	62700	LAGE3,JUND,PUF60,FGF16,TFF1,PNMT,FADD
TF	Factor: HES-1; motif: GSCACGMGMC	TF:M02011	false	0.007137519904960024	2.1464526675934166	4351	22	7	62700	LAGE3,HOXA5,TMEM160,MT1H,PUF60,GTF2H2,FADD
TF	Factor: SREBP-1; motif: RNCACGCSAY	TF:M11082	false	0.007393121685738205	2.131172145552826	4381	22	7	62700	TSPY1,JUND,HOXA5,PUF60,LGALS7,GZMK,SCGB2A1
TF	Factor: Lhx8; motif: TGATTG	TF:M07476	false	0.007393121685738205	2.131172145552826	9195	22	10	62700	TSPY1,LAGE3,JUND,TMEM160,GTF2H2,LGALS7,IMP3,GZMK,SCGB2A1,FADD
TF	Factor: MyoD; motif: CGNCAGSTGTTN; match class: 1	TF:M11183_1	false	0.007598404820005713	2.1192775722696875	465	22	3	62700	LAGE3,HOXA5,POU5F1
TF	Factor: ROX; motif: GNNNCASGTGGS	TF:M09764	false	0.00783957024501451	2.1057077441184138	5902	22	8	62700	TSPY1,JUND,CSH1,MT1H,GTF2H2,LGALS7,POU5F1,FADD
TF	Factor: ZNF300; motif: SWGGGGGSN; match class: 1	TF:M07486_1	false	0.007881273319255588	2.1034036110824887	7544	22	9	62700	TSPY1,LAGE3,JUND,TMEM160,CSH1,LGALS7,FGF16,POU5F1,PNMT
TF	Factor: Tbx5; motif: NNAGGTGTNANN; match class: 1	TF:M01019_1	false	0.007881273319255588	2.1034036110824887	1131	22	4	62700	GTF2H2,POU5F1,GZMK,FADD
TF	Factor: AP-2; motif: GSCCSCRGGCNRNRNN	TF:M00800	false	0.007933762468066747	2.100520806174967	9321	22	10	62700	LAGE3,JUND,TMEM160,CSH1,PUF60,GTF2H2,LGALS7,FGF16,POU5F1,PNMT
TF	Factor: CTCF; motif: NCCRSTAGGGGGCGC	TF:M08911	false	0.007986164767561506	2.097661733848095	9332	22	10	62700	TSPY1,JUND,HOXA5,TMEM160,PUF60,FGF16,POU5F1,PNMT,GZMK,FADD
TF	Factor: SIX1; motif: TGWAAYNTGATMYN	TF:M12662	false	0.008043509326374258	2.0945544302865904	480	22	3	62700	TFF1,PNMT,GZMK
TF	Factor: POU2F1:ER81; motif: ACCGGATATGCAN	TF:M08401	false	0.008149616844648393	2.0888628091945716	7595	22	9	62700	TSPY1,LAGE3,HOXA5,TMEM160,CSH1,MT1H,LGALS7,TFF1,FADD
TF	Factor: Tal-1; motif: TCCAKCTGNY	TF:M00993	false	0.008149616844648393	2.0888628091945716	2061	22	5	62700	PUF60,FGF16,POU5F1,IMP3,TFF1
TF	Factor: TEF-3:E2A; motif: NCAGSTGNGWATGYN	TF:M08438	false	0.008185327141536893	2.086963958533643	5975	22	8	62700	CSH1,PUF60,GTF2H2,LGALS7,POU5F1,TFF1,GZMK,SCGB2A1
TF	Factor: AP-2alpha; motif: NGCCYSNNGSN	TF:M01857	false	0.008242452660002864	2.0839435385200926	9389	22	10	62700	LAGE3,JUND,HOXA5,TMEM160,LGALS7,FGF16,POU5F1,TFF1,PNMT,FADD
TF	Factor: GLI4; motif: RGGCCTTGAATGCCANGCYMA; match class: 1	TF:M10514_1	false	0.008400509841775454	2.0756943550392664	6005	22	8	62700	LAGE3,MT1H,FGF16,POU5F1,IMP3,TFF1,GZMK,FADD
TF	Factor: EGR; motif: CGCCCCCGCNN	TF:M08878	false	0.00860736959166973	2.06512954847194	7674	22	9	62700	TSPY1,LAGE3,JUND,TMEM160,PUF60,FGF16,POU5F1,PNMT,FADD
TF	Factor: TEF-3:Elf-1; motif: RGAATGCGGAAGTN	TF:M08415	false	0.008658473627292558	2.062558661524282	9470	22	10	62700	TSPY1,LAGE3,HOXA5,MT1H,GTF2H2,LGALS7,FGF16,POU5F1,IMP3,GZMK
TF	Factor: T-bet; motif: NNGNRGGTGTGRN	TF:M10089	false	0.008711289064977468	2.0599175749138756	6057	22	8	62700	LAGE3,PUF60,GTF2H2,POU5F1,TFF1,PNMT,GZMK,FADD
TF	Factor: EBF1; motif: NTCCCCWGGGA	TF:M07207	false	0.008711289064977468	2.0599175749138756	502	22	3	62700	CSH1,FGF16,SCGB2A1
TF	Factor: ZNF684; motif: MAAGGGGTGGACTGT; match class: 1	TF:M10550_1	false	0.008711289064977468	2.0599175749138756	9496	22	10	62700	LAGE3,JUND,TMEM160,MT1H,GTF2H2,LGALS7,FGF16,POU5F1,PNMT,FADD
TF	Factor: GATA-2; motif: NNNGATRNNN	TF:M00076	false	0.008869324757405952	2.0521094427720303	3274	22	6	62700	TMEM160,GTF2H2,LGALS7,FGF16,POU5F1,PNMT
TF	Factor: ctcf; motif: CCRSCAGGGGGCGCN	TF:M10426	false	0.008869324757405952	2.0521094427720303	9538	22	10	62700	TSPY1,LAGE3,JUND,HOXA5,TMEM160,PUF60,FGF16,POU5F1,PNMT,FADD
TF	Factor: HNF3; motif: NWRARYAAAYANN	TF:M00791	false	0.008973122090570019	2.04705642308819	3283	22	6	62700	TMEM160,CSH1,GTF2H2,LGALS7,TFF1,PNMT
TF	Factor: ZNF614; motif: NCYCWGCCYYNNN	TF:M09862	false	0.009023196451313999	2.044639587152692	9572	22	10	62700	LAGE3,JUND,MT1H,PUF60,LGALS7,FGF16,POU5F1,TFF1,SCGB2A1,FADD
TF	Factor: YY1; motif: CAARATGGCGGC	TF:M10104	false	0.009023196451313999	2.044639587152692	6125	22	8	62700	JUND,TMEM160,CSH1,PUF60,FGF16,IMP3,TFF1,GZMK
TF	Factor: GEMIN3; motif: NCWGGRARRGRGNGNG; match class: 1	TF:M09727_1	false	0.009023196451313999	2.044639587152692	3289	22	6	62700	JUND,HOXA5,TMEM160,FGF16,POU5F1,TFF1
TF	Factor: POU3F2; motif: WTATGCWAATKA	TF:M04079	false	0.009093189709226773	2.041283748227473	3307	22	6	62700	LAGE3,JUND,HOXA5,FGF16,GZMK,SCGB2A1
TF	Factor: sin3A; motif: TGTCCNNGGTGCTG; match class: 1	TF:M04756_1	false	0.009093189709226773	2.041283748227473	7796	22	9	62700	TSPY1,LAGE3,CSH1,MT1H,PUF60,GTF2H2,LGALS7,TFF1,FADD
TF	Factor: isx; motif: NTCRTTAA	TF:M10956	false	0.009093189709226773	2.041283748227473	9599	22	10	62700	TSPY1,LAGE3,TMEM160,PUF60,GTF2H2,IMP3,TFF1,GZMK,SCGB2A1,FADD
TF	Factor: JUNB:C-JUN; motif: KRTGACGTCATN	TF:M08945	false	0.009093189709226773	2.041283748227473	9595	22	10	62700	TSPY1,LAGE3,JUND,PUF60,LGALS7,IMP3,TFF1,GZMK,SCGB2A1,FADD
TF	Factor: NRF-1; motif: GCGCMTGCGCN	TF:M07052	false	0.009212591543094208	2.035618183641642	2165	22	5	62700	TSPY1,LAGE3,MT1H,IMP3,FADD
TF	Factor: ZNF586; motif: CAGGCCYRGAGG; match class: 1	TF:M10491_1	false	0.009212591543094208	2.035618183641642	7820	22	9	62700	TSPY1,JUND,MT1H,GTF2H2,FGF16,POU5F1,TFF1,PNMT,SCGB2A1
TF	Factor: E2F-3; motif: GGCGGGN; match class: 1	TF:M02089_1	false	0.009212591543094208	2.035618183641642	9627	22	10	62700	LAGE3,JUND,TMEM160,PUF60,LGALS7,FGF16,POU5F1,IMP3,PNMT,FADD
TF	Factor: FEV; motif: CAGGAART	TF:M02269	false	0.009225948381512908	2.0349889795659073	2167	22	5	62700	LGALS7,FGF16,TFF1,SCGB2A1,FADD
TF	Factor: Six-1; motif: NNGTATCRNN	TF:M11026	false	0.009356045985614276	2.028907652270169	6189	22	8	62700	LAGE3,CSH1,GTF2H2,POU5F1,IMP3,GZMK,SCGB2A1,FADD
TF	Factor: TFAP2C; motif: NGCCCNNRGGCA	TF:M04152	false	0.009525217119143144	2.0211251161698125	7872	22	9	62700	JUND,CSH1,PUF60,LGALS7,FGF16,POU5F1,IMP3,TFF1,PNMT
TF	Factor: ER-beta; motif: RGGTCASCNTGMCCY	TF:M09910	false	0.009595196911722037	2.017946108286842	9694	22	10	62700	TSPY1,LAGE3,JUND,LGALS7,FGF16,POU5F1,IMP3,TFF1,SCGB2A1,FADD
TF	Factor: Hey2; motif: NNCACGYGNN; match class: 1	TF:M11052_1	false	0.009595196911722037	2.017946108286842	9694	22	10	62700	TSPY1,LAGE3,JUND,HOXA5,MT1H,PUF60,GTF2H2,FGF16,IMP3,FADD
TF	Factor: Rb:E2F-1:DP-1; motif: TTTSGCGC; match class: 1	TF:M00740_1	false	0.009638977309783402	2.0159690420597105	4713	22	7	62700	TSPY1,LAGE3,JUND,HOXA5,MT1H,FGF16,PNMT
TF	Factor: Sp2; motif: GGGGCGGGG	TF:M10435	false	0.009638977309783402	2.0159690420597105	7899	22	9	62700	LAGE3,JUND,TMEM160,PUF60,LGALS7,FGF16,POU5F1,PNMT,FADD
TF	Factor: NF-KAPPAB1; motif: NGGKRNTTYCCCN	TF:M08952	false	0.009638977309783402	2.0159690420597105	7897	22	9	62700	TSPY1,LAGE3,JUND,CSH1,PUF60,LGALS7,FGF16,POU5F1,TFF1
TF	Factor: POU2F1; motif: ATTTGCATN	TF:M07058	false	0.009718488811573868	2.0124012609809365	3375	22	6	62700	LAGE3,JUND,HOXA5,PNMT,GZMK,SCGB2A1
TF	Factor: SPI1; motif: AAAAAGCGGAAGTW	TF:M03994	false	0.009718488811573868	2.0124012609809365	2205	22	5	62700	CSH1,MT1H,FGF16,TFF1,GZMK
TF	Factor: SP4; motif: SCCCCGCCCCS	TF:M01273	false	0.009723068559872407	2.0121966519145587	3377	22	6	62700	LAGE3,JUND,PUF60,LGALS7,POU5F1,PNMT
TF	Factor: MEF-2C; motif: CCWWATWTRG; match class: 1	TF:M11693_1	false	0.009848367588346398	2.006635749819721	124	22	2	62700	HOXA5,GZMK
TF	Factor: MEF-2D; motif: CCWWATWTRG; match class: 1	TF:M11694_1	false	0.009848367588346398	2.006635749819721	124	22	2	62700	HOXA5,GZMK
TF	Factor: MyoD; motif: CGNCAGSTGTTN	TF:M11183	false	0.009888881128902514	2.004852843593123	3393	22	6	62700	LAGE3,JUND,HOXA5,POU5F1,TFF1,PNMT
TF	Factor: Tcfap2e; motif: TGCCCYNNGGCN	TF:M11476	false	0.00996460284036406	2.001540006313783	2224	22	5	62700	CSH1,LGALS7,FGF16,POU5F1,TFF1
TF	Factor: MAZ; motif: GGGGGAGGGGGNGRGRRRGNRG	TF:M09984	false	0.009989960900890046	2.0004362115298666	9784	22	10	62700	TSPY1,JUND,TMEM160,CSH1,PUF60,POU5F1,IMP3,TFF1,PNMT,FADD
TF	Factor: NR1B2; motif: NTGACCY	TF:M02111	false	0.010112820052367402	1.9951277205314577	9802	22	10	62700	LAGE3,JUND,HOXA5,CSH1,MT1H,GTF2H2,LGALS7,FGF16,POU5F1,SCGB2A1
TF	Factor: CP2; motif: NTGNCTGGNN	TF:M03868	false	0.010149115553024595	1.9935718027928533	4784	22	7	62700	HOXA5,TMEM160,MT1H,LGALS7,POU5F1,TFF1,PNMT
TF	Factor: E2F-1; motif: NTTTCGCGCS	TF:M00940	false	0.010213602404580923	1.9908210523799708	8001	22	9	62700	TSPY1,LAGE3,HOXA5,PUF60,GTF2H2,FGF16,IMP3,PNMT,FADD
TF	Factor: PRX-2; motif: NKCGTTAN	TF:M10885	false	0.010775690091127601	1.9675549074157859	8068	22	9	62700	TSPY1,LAGE3,PUF60,FGF16,IMP3,TFF1,GZMK,SCGB2A1,FADD
TF	Factor: HES-1; motif: GGCRCGTGNC	TF:M11061	false	0.010836496947005368	1.965111087028172	6387	22	8	62700	TSPY1,LAGE3,HOXA5,PUF60,GTF2H2,FGF16,IMP3,FADD
TF	Factor: MAFA; motif: TCAGCAN	TF:M01709	false	0.01089429012523976	1.9628010632364752	6397	22	8	62700	LAGE3,JUND,HOXA5,TMEM160,MT1H,FGF16,IMP3,SCGB2A1
TF	Factor: Fli-1:FIGLA; motif: NCCGGAARCASSTGN	TF:M08284	false	0.01089429012523976	1.9628010632364752	8088	22	9	62700	CSH1,MT1H,LGALS7,FGF16,POU5F1,IMP3,PNMT,SCGB2A1,FADD
TF	Factor: Egr-1; motif: GCGGGGGCGG	TF:M07354	false	0.01101108069599358	1.9581700545728546	8103	22	9	62700	TSPY1,LAGE3,JUND,TMEM160,PUF60,FGF16,POU5F1,PNMT,FADD
TF	Factor: TBX20; motif: WAGGTGTGAAR	TF:M04129	false	0.011021792816217508	1.9577477569486506	134	22	2	62700	GTF2H2,GZMK
TF	Factor: SP1; motif: GGGGYGGGGNS	TF:M01303	false	0.01107757160972208	1.9555554338391958	8118	22	9	62700	TSPY1,JUND,TMEM160,PUF60,LGALS7,FGF16,POU5F1,PNMT,FADD
TF	Factor: Sp1; motif: GGGGCGGGGC	TF:M07063	false	0.01107757160972208	1.9555554338391958	6422	22	8	62700	LAGE3,JUND,TMEM160,PUF60,LGALS7,FGF16,POU5F1,PNMT
TF	Factor: LF-A1; motif: GGGSTCWR; match class: 1	TF:M00646_1	false	0.011156789118177293	1.9524607757299588	6437	22	8	62700	TSPY1,LAGE3,TMEM160,MT1H,LGALS7,FGF16,POU5F1,PNMT
TF	Factor: Six-1; motif: NCGTATCRNN	TF:M11028	false	0.011156789118177293	1.9524607757299588	2305	22	5	62700	LAGE3,GTF2H2,IMP3,SCGB2A1,FADD
TF	Factor: AR; motif: GGNACRNNRTGTWCT	TF:M01201	false	0.011195778308451062	1.9509457097387095	6448	22	8	62700	LAGE3,JUND,HOXA5,CSH1,LGALS7,FGF16,PNMT,FADD
TF	Factor: CTF1; motif: TGGCASCNNGCCAA	TF:M01196	false	0.011195778308451062	1.9509457097387095	4900	22	7	62700	TSPY1,CSH1,GTF2H2,LGALS7,POU5F1,TFF1,PNMT
TF	Factor: ZNF692; motif: SYNGGSCCCASCCNC; match class: 1	TF:M09734_1	false	0.011195778308451062	1.9509457097387095	6450	22	8	62700	TMEM160,CSH1,MT1H,FGF16,POU5F1,TFF1,PNMT,FADD
TF	Factor: ESR2; motif: NNRGGTCANNNTGMCCTN	TF:M02377	false	0.01119782897877306	1.9508661696453147	3517	22	6	62700	TSPY1,LAGE3,JUND,TFF1,PNMT,SCGB2A1
TF	Factor: Six-1; motif: NNGTATCRNN; match class: 1	TF:M11026_1	false	0.011452520618320482	1.9410989176776372	1332	22	4	62700	CSH1,POU5F1,GZMK,SCGB2A1
TF	Factor: ZNF407; motif: CAACATGGA	TF:M05961	false	0.011493939810200346	1.9395310814468227	587	22	3	62700	LAGE3,CSH1,PNMT
TF	Factor: AhR:Arnt; motif: GRGKATYGCGTGMCWNSCC	TF:M00237	false	0.011493939810200346	1.9395310814468227	6490	22	8	62700	JUND,MT1H,PUF60,GTF2H2,LGALS7,IMP3,TFF1,FADD
TF	Factor: E2F-4; motif: NTTTCSCGCC; match class: 1	TF:M07380_1	false	0.011612106865671608	1.9350889760303462	8209	22	9	62700	LAGE3,JUND,HOXA5,MT1H,GTF2H2,POU5F1,IMP3,PNMT,FADD
TF	Factor: ehf; motif: NRANNAGGAARNRRNNN	TF:M09604	false	0.011695415036229765	1.931984361734597	2352	22	5	62700	HOXA5,TMEM160,LGALS7,TFF1,SCGB2A1
TF	Factor: NF-kappaB; motif: GGGGATYCCC	TF:M00051	false	0.011695415036229765	1.931984361734597	6526	22	8	62700	LAGE3,JUND,CSH1,LGALS7,FGF16,POU5F1,IMP3,PNMT
TF	Factor: Six-1; motif: NCGTATCRNN	TF:M11029	false	0.011695415036229765	1.931984361734597	2351	22	5	62700	LAGE3,GTF2H2,IMP3,SCGB2A1,FADD
TF	Factor: LCOR; motif: CMAAGKNCANN	TF:M12628	false	0.011886828618801812	1.924933998793438	3584	22	6	62700	TSPY1,GTF2H2,POU5F1,IMP3,TFF1,SCGB2A1
TF	Factor: BTEB2; motif: NCCACRCCCN	TF:M12165	false	0.011886828618801812	1.924933998793438	4985	22	7	62700	LAGE3,TMEM160,MT1H,PUF60,GTF2H2,IMP3,FADD
TF	Factor: MLLT10; motif: CYNNCCNNGGNGCTG; match class: 1	TF:M12636_1	false	0.011886828618801812	1.924933998793438	3582	22	6	62700	JUND,CSH1,LGALS7,FGF16,SCGB2A1,FADD
TF	Factor: LRF; motif: NRGGGKCKY; match class: 1	TF:M10115_1	false	0.011912464322780742	1.9239983870413533	2370	22	5	62700	LAGE3,TMEM160,FGF16,TFF1,FADD
TF	Factor: Pax-5; motif: NGTCACGCWTSANTGMNY; match class: 1	TF:M04064_1	false	0.011912464322780742	1.9239983870413533	3590	22	6	62700	LAGE3,JUND,CSH1,FGF16,TFF1,FADD
TF	Factor: COUP-TF1; motif: RAGGTCANYGACCTY; match class: 1	TF:M11743_1	false	0.011912464322780742	1.9239983870413533	4992	22	7	62700	TSPY1,TMEM160,MT1H,PUF60,POU5F1,IMP3,GZMK
TF	Factor: TFAP2B; motif: NGCCCNNRGGCA	TF:M04149	false	0.01206456813206636	1.9184882196497164	2378	22	5	62700	JUND,LGALS7,FGF16,POU5F1,TFF1
TF	Factor: COE1; motif: NNNTCCCCAGGGANN	TF:M09885	false	0.012202090268842324	1.9135657665002368	608	22	3	62700	CSH1,FGF16,SCGB2A1
TF	Factor: SREBP-2; motif: NTCACCYNNNN	TF:M03852	false	0.012271264988802868	1.9111106655256964	8333	22	9	62700	JUND,MT1H,PUF60,LGALS7,FGF16,POU5F1,TFF1,PNMT,FADD
TF	Factor: SP1; motif: GGGGYGGGGNS; match class: 1	TF:M01303_1	false	0.012271264988802868	1.9111106655256964	3627	22	6	62700	JUND,TMEM160,PUF60,LGALS7,POU5F1,PNMT
TF	Factor: NF-1; motif: TTGGCNN	TF:M07364	false	0.012271264988802868	1.9111106655256964	5031	22	7	62700	MT1H,PUF60,GTF2H2,FGF16,POU5F1,GZMK,FADD
TF	Factor: AP-2gamma:Dlx-3; motif: NSCCYNNRGGCANNNNYAATTA	TF:M08660	false	0.012271264988802868	1.9111106655256964	3623	22	6	62700	TMEM160,LGALS7,POU5F1,IMP3,GZMK,SCGB2A1
TF	Factor: DPF2; motif: NYCACYTCCYCNYYCY	TF:M09760	false	0.012369023551540478	1.9076645835492085	8347	22	9	62700	TMEM160,CSH1,MT1H,PUF60,GTF2H2,FGF16,POU5F1,PNMT,SCGB2A1
TF	Factor: POU2F2; motif: NTATGCWAATN	TF:M04072	false	0.012369023551540478	1.9076645835492085	2405	22	5	62700	LAGE3,JUND,HOXA5,GZMK,SCGB2A1
TF	Factor: LXR;; motif: NTGACCKNNAGTRACCYNN	TF:M03795	false	0.012441039219765901	1.90514334082211	6634	22	8	62700	LAGE3,JUND,TMEM160,GTF2H2,POU5F1,IMP3,GZMK,SCGB2A1
TF	Factor: PU.1; motif: NRAAAGAGGAAGTGRNN	TF:M10073	false	0.012619134677250425	1.8989704246306967	2422	22	5	62700	CSH1,MT1H,FGF16,POU5F1,TFF1
TF	Factor: Olf-1; motif: NNCDABTCCCYAGRGARBNKGN	TF:M00261	false	0.012619134677250425	1.8989704246306967	3655	22	6	62700	LAGE3,JUND,MT1H,FGF16,TFF1,SCGB2A1
TF	Factor: T3R-beta; motif: RRGNNANNNGAGGWCAN	TF:M02119	false	0.012619134677250425	1.8989704246306967	3657	22	6	62700	LAGE3,CSH1,MT1H,FGF16,PNMT,SCGB2A1
TF	Factor: TFAP2A; motif: YGCCCNNRGGCN	TF:M04146	false	0.012625575369187467	1.8987488212117276	6658	22	8	62700	JUND,PUF60,LGALS7,FGF16,POU5F1,IMP3,TFF1,PNMT
TF	Factor: sp4; motif: NNNGCYCCGCCCCCY	TF:M10530	false	0.012754254079700156	1.8943449356071431	8403	22	9	62700	LAGE3,JUND,TMEM160,PUF60,LGALS7,FGF16,POU5F1,PNMT,FADD
TF	Factor: MEF-2C; motif: CCAWATWTRG; match class: 1	TF:M11692_1	false	0.012754254079700156	1.8943449356071431	153	22	2	62700	HOXA5,GZMK
TF	Factor: Tax/CREB; motif: GGGGGTTGACGYANA	TF:M00114	false	0.012765565272415706	1.893959949425696	6676	22	8	62700	TSPY1,LAGE3,JUND,TMEM160,PUF60,LGALS7,POU5F1,GZMK
TF	Factor: Pax-2; motif: CAYSCCTSAGT	TF:M03839	false	0.012806566627476342	1.8925672866956553	5098	22	7	62700	JUND,CSH1,GTF2H2,LGALS7,POU5F1,IMP3,PNMT
TF	Factor: Pbx; motif: NKTGATTGACRKSN	TF:M01967	false	0.013333431046289358	1.8750580806885413	5137	22	7	62700	LAGE3,TMEM160,LGALS7,FGF16,POU5F1,IMP3,SCGB2A1
TF	Factor: TFAP2B; motif: NGCCCNNRGGCA; match class: 1	TF:M04149_1	false	0.013399731055675573	1.8729039182178924	1428	22	4	62700	JUND,LGALS7,FGF16,TFF1
TF	Factor: POU3F2; motif: NTATGCWAATKAG	TF:M11909	false	0.01350558171053858	1.8694867052020994	5156	22	7	62700	LAGE3,JUND,HOXA5,TMEM160,FGF16,GZMK,SCGB2A1
TF	Factor: SREBP; motif: NNNNYCACNCCANNN	TF:M01168	false	0.013508663473301395	1.8693876172905828	6752	22	8	62700	JUND,MT1H,PUF60,GTF2H2,LGALS7,POU5F1,GZMK,SCGB2A1
TF	Factor: WT1; motif: GNGGGGGCGGGG	TF:M03893	false	0.013620608304438378	1.8658034961411831	8506	22	9	62700	TSPY1,LAGE3,JUND,TMEM160,PUF60,FGF16,POU5F1,PNMT,FADD
TF	Factor: ZBTB6; motif: NNSCTTGAGCCNN	TF:M12411	false	0.013687546321618138	1.8636743980668304	647	22	3	62700	LAGE3,MT1H,SCGB2A1
TF	Factor: Fli-1:E2A; motif: NCCGGAWRCASCTGN	TF:M08472	false	0.013946328067797375	1.8555401228426824	8539	22	9	62700	TSPY1,TMEM160,MT1H,PUF60,GTF2H2,LGALS7,FGF16,TFF1,FADD
TF	Factor: AhR; motif: NNNKNGCGTGNSNNNNN	TF:M07347	false	0.013988669562810509	1.8542235885107368	1450	22	4	62700	TMEM160,PUF60,IMP3,FADD
TF	Factor: CPBP; motif: GNNRGGGHGGGGNNGGGRN; match class: 1	TF:M09973_1	false	0.014023457886740053	1.85314488537319	6802	22	8	62700	LAGE3,JUND,PUF60,LGALS7,POU5F1,TFF1,PNMT,FADD
TF	Factor: Max; motif: NNANCACGTGNTNN	TF:M00119	false	0.014057134781007879	1.8521031910946333	6809	22	8	62700	TSPY1,HOXA5,MT1H,PUF60,FGF16,IMP3,TFF1,FADD
TF	Factor: Max; motif: NNANCACGTGNTNN; match class: 1	TF:M00119_1	false	0.014057134781007879	1.8521031910946333	6809	22	8	62700	TSPY1,HOXA5,MT1H,PUF60,FGF16,IMP3,TFF1,FADD
TF	Factor: STAT3; motif: NTTCYKGGAAN	TF:M07229	false	0.01418913134725962	1.848044191056915	3774	22	6	62700	TMEM160,CSH1,MT1H,PUF60,GTF2H2,FGF16
TF	Factor: AP-2gamma; motif: NSCCYNNRGSN	TF:M11482	false	0.014388132094822427	1.8419955836566178	6846	22	8	62700	LAGE3,JUND,TMEM160,CSH1,MT1H,FGF16,IMP3,FADD
TF	Factor: ER-alpha; motif: NAGGTCANSNTGACCYN	TF:M11845	false	0.014388132094822427	1.8419955836566178	3793	22	6	62700	TSPY1,LAGE3,JUND,CSH1,TFF1,SCGB2A1
TF	Factor: LRF; motif: NCGACCACCGN; match class: 1	TF:M12231_1	false	0.014388132094822427	1.8419955836566178	5240	22	7	62700	TSPY1,LAGE3,FGF16,POU5F1,IMP3,PNMT,FADD
TF	Factor: Erm; motif: NRRSAGGAARNGRN	TF:M09916	false	0.014388132094822427	1.8419955836566178	6849	22	8	62700	JUND,HOXA5,CSH1,LGALS7,IMP3,TFF1,PNMT,SCGB2A1
TF	Factor: c-Myc; motif: KACCACGTGSYY; match class: 1	TF:M01154_1	false	0.014388132094822427	1.8419955836566178	3793	22	6	62700	TSPY1,HOXA5,MT1H,PUF60,IMP3,FADD
TF	Factor: Egr-1; motif: CCGCCCMCG	TF:M04797	false	0.014389531010273593	1.841953360543549	5243	22	7	62700	LAGE3,JUND,TMEM160,PUF60,FGF16,PNMT,FADD
TF	Factor: c-Myb; motif: NNNNCMGTTNNN	TF:M07299	false	0.01441128895421748	1.8412971738931898	3798	22	6	62700	HOXA5,MT1H,PUF60,FGF16,POU5F1,GZMK
TF	Factor: ctcf; motif: CCNCNAGRKGGCRSTN	TF:M07249	false	0.014461220411250022	1.8397950545168493	6861	22	8	62700	LAGE3,JUND,HOXA5,CSH1,PUF60,POU5F1,PNMT,SCGB2A1
TF	Factor: GR; motif: GGTACAANNTGTYCTK	TF:M00205	false	0.014590183896010394	1.835939234184736	6877	22	8	62700	LAGE3,HOXA5,CSH1,MT1H,POU5F1,TFF1,PNMT,SCGB2A1
TF	Factor: SP2; motif: GNNGGGGGCGGGGSN	TF:M03807	false	0.014590183896010394	1.835939234184736	8635	22	9	62700	LAGE3,JUND,TMEM160,PUF60,LGALS7,FGF16,POU5F1,PNMT,FADD
TF	Factor: foxm1; motif: TGTTTRCTYWNN	TF:M09930	false	0.014672942296497548	1.8334827903825868	6888	22	8	62700	TSPY1,TMEM160,GTF2H2,POU5F1,IMP3,TFF1,PNMT,FADD
TF	Factor: Egr-1; motif: GCGGGGGCGG	TF:M01873	false	0.014672942296497548	1.8334827903825868	6888	22	8	62700	TSPY1,LAGE3,JUND,TMEM160,PUF60,FGF16,PNMT,FADD
TF	Factor: AP-2alpha; motif: GCCNNNRGS	TF:M00469	false	0.014695398416638528	1.8328186349876243	5279	22	7	62700	JUND,HOXA5,TMEM160,MT1H,LGALS7,FGF16,PNMT
TF	Factor: GCMa:C/EBPbeta; motif: ATGCGGGTNNRTTGCGCAAY	TF:M08575	false	0.014728492964591399	1.8318416883675033	6898	22	8	62700	LAGE3,HOXA5,TMEM160,CSH1,PUF60,GTF2H2,POU5F1,IMP3
TF	Factor: ER-alpha; motif: NNAGGTCANNNTGNCCN; match class: 1	TF:M09609_1	false	0.014728783894988638	1.8318331098782732	171	22	2	62700	LAGE3,TFF1
TF	Factor: Pax-5; motif: GTYAYGCTTSRCTGVNYN	TF:M04754	false	0.014800887584877884	1.829712239898532	5293	22	7	62700	LAGE3,JUND,HOXA5,TMEM160,FGF16,POU5F1,SCGB2A1
TF	Factor: PEA3; motif: AGGAAGT	TF:M03579	false	0.014819168215560494	1.8291761721684325	6922	22	8	62700	TSPY1,JUND,MT1H,LGALS7,FGF16,IMP3,TFF1,SCGB2A1
TF	Factor: SPI1; motif: AGGAAGT	TF:M02278	false	0.014819168215560494	1.8291761721684325	6922	22	8	62700	TSPY1,JUND,MT1H,LGALS7,FGF16,IMP3,TFF1,SCGB2A1
TF	Factor: AHR; motif: CACGCN	TF:M01855	false	0.014819168215560494	1.8291761721684325	8684	22	9	62700	TSPY1,JUND,HOXA5,PUF60,FGF16,IMP3,TFF1,SCGB2A1,FADD
TF	Factor: Fli-1; motif: MGGAAGT	TF:M07382	false	0.014819168215560494	1.8291761721684325	6922	22	8	62700	TSPY1,JUND,MT1H,LGALS7,FGF16,IMP3,TFF1,SCGB2A1
TF	Factor: C-ets-1; motif: AGGAAGN	TF:M01870	false	0.014819168215560494	1.8291761721684325	6922	22	8	62700	TSPY1,JUND,MT1H,LGALS7,FGF16,IMP3,TFF1,SCGB2A1
TF	Factor: Alx-4; motif: NNCRTTAN	TF:M10880	false	0.014823898285577763	1.829037573597676	8690	22	9	62700	TSPY1,LAGE3,PUF60,FGF16,IMP3,TFF1,GZMK,SCGB2A1,FADD
TF	Factor: Thap1; motif: SCGCCATSTTKGNTNMGGGCARNN; match class: 1	TF:M04723_1	false	0.014848907338427675	1.8283055028686876	5309	22	7	62700	TSPY1,HOXA5,MT1H,POU5F1,TFF1,GZMK,SCGB2A1
TF	Factor: Six-2; motif: NCGTATCRYN	TF:M11033	false	0.01487423202013068	1.827565448324094	8705	22	9	62700	TSPY1,LAGE3,JUND,HOXA5,TMEM160,PUF60,GTF2H2,SCGB2A1,FADD
TF	Factor: AML3; motif: NNAACCGCAAWAACCGCAAN	TF:M12000	false	0.01487423202013068	1.827565448324094	6933	22	8	62700	TSPY1,LAGE3,MT1H,PUF60,FGF16,IMP3,SCGB2A1,FADD
TF	Factor: TFAP2A; motif: YGCCCNNRGGCN; match class: 1	TF:M04146_1	false	0.01487423202013068	1.827565448324094	3857	22	6	62700	JUND,LGALS7,FGF16,POU5F1,TFF1,PNMT
TF	Factor: RNF96; motif: BCCCGCRGCC	TF:M01199	false	0.014876357942563206	1.827503380554404	8709	22	9	62700	TSPY1,JUND,HOXA5,PUF60,LGALS7,POU5F1,IMP3,PNMT,FADD
TF	Factor: BTEB2; motif: RGGGNGKGGN	TF:M07277	false	0.014942610813679882	1.8255735147754424	8719	22	9	62700	LAGE3,JUND,TMEM160,PUF60,LGALS7,FGF16,POU5F1,PNMT,FADD
TF	Factor: DMRT1; motif: NNNNGCTACATN	TF:M11515	false	0.014942610813679882	1.8255735147754424	3865	22	6	62700	LAGE3,HOXA5,POU5F1,TFF1,GZMK,SCGB2A1
TF	Factor: JUNB:C-FOS; motif: NATGAGTCATNN; match class: 1	TF:M08925_1	false	0.014959870507991364	1.8250721656900197	1510	22	4	62700	LGALS7,IMP3,GZMK,FADD
TF	Factor: TF3C-beta; motif: CCNGGAGGGCTTCCTGGAGGAG; match class: 1	TF:M04863_1	false	0.015098135076460304	1.8210766935029552	8744	22	9	62700	TSPY1,LAGE3,JUND,PUF60,LGALS7,POU5F1,TFF1,PNMT,FADD
TF	Factor: ZBP99; motif: GCCCMTCCCCCR	TF:M12057	false	0.015098135076460304	1.8210766935029552	5346	22	7	62700	JUND,MT1H,PUF60,LGALS7,POU5F1,PNMT,FADD
TF	Factor: E2F-6; motif: CNTTTCNT	TF:M01252	false	0.015098135076460304	1.8210766935029552	2593	22	5	62700	LAGE3,TMEM160,CSH1,FGF16,IMP3
TF	Factor: T3R-beta; motif: RTGACCTYACRTGACCTYA	TF:M11819	false	0.015346994831944379	1.8139766531299257	6996	22	8	62700	JUND,TMEM160,PUF60,LGALS7,POU5F1,TFF1,SCGB2A1,FADD
TF	Factor: TFEA; motif: GYCASVTGACYN	TF:M03890	false	0.015359338112235317	1.813627499174133	2609	22	5	62700	HOXA5,FGF16,POU5F1,PNMT,FADD
TF	Factor: COUP-TF1; motif: RAGGTCANYGACCTY	TF:M11743	false	0.015525524241628733	1.8089537263267375	5383	22	7	62700	TSPY1,TMEM160,MT1H,PUF60,POU5F1,IMP3,GZMK
TF	Factor: Spz1; motif: DNNGGRGGGWWNNNN	TF:M00446	false	0.01579287290165884	1.8015388597417636	8816	22	9	62700	TSPY1,JUND,HOXA5,CSH1,FGF16,POU5F1,TFF1,SCGB2A1,FADD
TF	Factor: COUP-TF1; motif: RRGGTCRNTGACCYY	TF:M11741	false	0.015860916183608357	1.7996717298813771	3930	22	6	62700	TSPY1,MT1H,PUF60,POU5F1,IMP3,GZMK
TF	Factor: ZNF264; motif: NMYGGGRTTAGTGCCCTN	TF:M12699	false	0.015887790479484395	1.7989364960770273	2635	22	5	62700	CSH1,PUF60,LGALS7,POU5F1,IMP3
TF	Factor: MEF-2D; motif: CCAWATWTRG; match class: 1	TF:M11695_1	false	0.01595345054148435	1.7971453697193291	184	22	2	62700	HOXA5,GZMK
TF	Factor: E2F; motif: TTTSGCGS; match class: 1	TF:M00427_1	false	0.01595345054148435	1.7971453697193291	3941	22	6	62700	TSPY1,LAGE3,JUND,HOXA5,FGF16,PNMT
TF	Factor: HOXB2:Sox-20; motif: ACAATRSNNNNNNNATYA; match class: 1	TF:M08719_1	false	0.01595345054148435	1.7971453697193291	184	22	2	62700	HOXA5,SCGB2A1
TF	Factor: TFAP2A; motif: NNNNGCCYSAGGGCA	TF:M07231	false	0.01595345054148435	1.7971453697193291	5421	22	7	62700	JUND,CSH1,PUF60,LGALS7,POU5F1,TFF1,FADD
TF	Factor: DEC1; motif: NGCACGTGAS	TF:M09876	false	0.016001369421606293	1.7958428481692477	8849	22	9	62700	TSPY1,HOXA5,TMEM160,MT1H,PUF60,GTF2H2,FGF16,IMP3,FADD
TF	Factor: JunD; motif: SATGACTCATN	TF:M11269	false	0.016163941943723135	1.791452718088704	3957	22	6	62700	TSPY1,LGALS7,IMP3,GZMK,SCGB2A1,FADD
TF	Factor: VDR; motif: NRGGTCANNGRGKTCA	TF:M10106	false	0.016163941943723135	1.791452718088704	7084	22	8	62700	TSPY1,HOXA5,MT1H,LGALS7,POU5F1,TFF1,PNMT,FADD
TF	Factor: c-Myb; motif: NNWGRCAGTTRN; match class: 1	TF:M09990_1	false	0.016163941943723135	1.791452718088704	3959	22	6	62700	HOXA5,MT1H,GTF2H2,FGF16,POU5F1,PNMT
TF	Factor: HNF-4alpha; motif: AGTCCAAR	TF:M04903	false	0.016177268715227473	1.7910948005255962	7087	22	8	62700	JUND,TMEM160,MT1H,LGALS7,FGF16,IMP3,TFF1,SCGB2A1
TF	Factor: HNF-4alpha; motif: AGTCCAAR; match class: 1	TF:M04903_1	false	0.016204062589895395	1.790376087977113	1564	22	4	62700	JUND,MT1H,LGALS7,IMP3
TF	Factor: E2F-1; motif: TTTSGCGCGMNR	TF:M00516	false	0.016204062589895395	1.790376087977113	7093	22	8	62700	TSPY1,LAGE3,JUND,MT1H,PUF60,FGF16,PNMT,FADD
TF	Factor: WT1; motif: CGCCCCCNCN; match class: 1	TF:M02036_1	false	0.01624158945795802	1.7893714714592484	5454	22	7	62700	LAGE3,JUND,TMEM160,PUF60,FGF16,POU5F1,PNMT
TF	Factor: E2F-1; motif: TTGGCGCGRAANNGNM; match class: 1	TF:M00938_1	false	0.016253736828376174	1.7890467763851636	2665	22	5	62700	JUND,PUF60,GTF2H2,PNMT,FADD
TF	Factor: NR1B1:RXR-ALPHA; motif: RRGGTCANNNNNRGGTCA	TF:M08964	false	0.016348486925440994	1.786522435685005	7109	22	8	62700	HOXA5,CSH1,MT1H,GTF2H2,LGALS7,FGF16,POU5F1,IMP3
TF	Factor: E2F-1; motif: NTTTTGGCGCCAWWWN; match class: 1	TF:M11533_1	false	0.01675731610173702	1.7757955379458177	8935	22	9	62700	JUND,PUF60,GTF2H2,FGF16,POU5F1,IMP3,PNMT,GZMK,FADD
TF	Factor: ZNF592; motif: NSARNATGGAGKN; match class: 1	TF:M09766_1	false	0.016776726463767364	1.775292776368743	1585	22	4	62700	TSPY1,TMEM160,PUF60,POU5F1
TF	Factor: E2A; motif: CAGNTGNN	TF:M07353	false	0.01684354030041704	1.7735666200015099	2696	22	5	62700	JUND,MT1H,LGALS7,TFF1,FADD
TF	Factor: LRH-1; motif: TGACCTTGRNYCAAGGTCA	TF:M11830	false	0.01684354030041704	1.7735666200015099	7155	22	8	62700	LAGE3,JUND,HOXA5,TMEM160,CSH1,LGALS7,POU5F1,TFF1
TF	Factor: Six-2; motif: NNGTATCRNN	TF:M11030	false	0.01691128387462266	1.7718234202852674	7163	22	8	62700	LAGE3,CSH1,GTF2H2,POU5F1,IMP3,GZMK,SCGB2A1,FADD
TF	Factor: c-Jun; motif: NATGASTCATN; match class: 1	TF:M11264_1	false	0.01697325833592229	1.7702347786913282	4020	22	6	62700	TSPY1,LGALS7,IMP3,TFF1,GZMK,FADD
TF	Factor: JunD; motif: NRTGASTCATN	TF:M07104	false	0.01720872833297259	1.7642512213852846	2715	22	5	62700	LGALS7,IMP3,TFF1,GZMK,FADD
TF	Factor: BTEB4; motif: NCCACGCCCM; match class: 1	TF:M12186_1	false	0.017291533677824707	1.7621664851369006	4045	22	6	62700	LAGE3,JUND,MT1H,PUF60,POU5F1,PNMT
TF	Factor: Pax-3; motif: TCGTCACRCTTHM; match class: 1	TF:M00360_1	false	0.017291533677824707	1.7621664851369006	5541	22	7	62700	LAGE3,JUND,POU5F1,IMP3,TFF1,PNMT,FADD
TF	Factor: Pax-5; motif: RRNGRNGCAN	TF:M03577	false	0.017291533677824707	1.7621664851369006	9003	22	9	62700	TSPY1,CSH1,MT1H,PUF60,LGALS7,FGF16,TFF1,PNMT,SCGB2A1
TF	Factor: c-Fos; motif: RTGASTCAY	TF:M04693	false	0.017299402513645964	1.7619688962647053	2724	22	5	62700	LGALS7,IMP3,TFF1,GZMK,FADD
TF	Factor: CP2; motif: GCHCDAMCCAG	TF:M00072	false	0.017346640144025628	1.760784630856562	9017	22	9	62700	TSPY1,TMEM160,CSH1,PUF60,POU5F1,IMP3,TFF1,GZMK,SCGB2A1
TF	Factor: E2F; motif: TTTSGCGC	TF:M00050	false	0.017346640144025628	1.760784630856562	7214	22	8	62700	TSPY1,LAGE3,JUND,HOXA5,MT1H,FGF16,IMP3,FADD
TF	Factor: MafB; motif: CRCTGACNANN; match class: 1	TF:M03830_1	false	0.017415616647408944	1.7590611435528183	1615	22	4	62700	TSPY1,LAGE3,CSH1,IMP3
TF	Factor: GKLF; motif: GCCMCRCCCNNN; match class: 1	TF:M01588_1	false	0.017415616647408944	1.7590611435528183	4058	22	6	62700	LAGE3,JUND,TMEM160,PUF60,LGALS7,POU5F1
TF	Factor: KLF8; motif: NGGGGTGYGG	TF:M08818	false	0.01780424484295853	1.74947644195553	1627	22	4	62700	JUND,MT1H,POU5F1,PNMT
TF	Factor: Egr-1; motif: GCGGGGGCGG; match class: 1	TF:M01873_1	false	0.01780424484295853	1.74947644195553	2750	22	5	62700	JUND,TMEM160,PUF60,FGF16,PNMT
TF	Factor: PRDM16; motif: KGGTCATRACCM	TF:M05946	false	0.017890176725452837	1.7473853692979209	7263	22	8	62700	TSPY1,JUND,HOXA5,CSH1,MT1H,FGF16,POU5F1,IMP3
TF	Factor: ZNF436; motif: TCCTCCAGGAAGCCY; match class: 1	TF:M10477_1	false	0.018165145576554288	1.740761117325578	9098	22	9	62700	TSPY1,LAGE3,JUND,HOXA5,LGALS7,POU5F1,IMP3,TFF1,FADD
TF	Factor: POU4F3; motif: CTAATYW	TF:M07061	false	0.018223335571300587	1.739372127493364	7290	22	8	62700	LAGE3,TMEM160,MT1H,GTF2H2,TFF1,PNMT,SCGB2A1,FADD
TF	Factor: JUNB:FOSB; motif: NRTGASTCAT; match class: 1	TF:M08920_1	false	0.018251463767737182	1.7387022993851209	1644	22	4	62700	LGALS7,IMP3,GZMK,FADD
TF	Factor: GKLF; motif: GCCMCRCCCNNN	TF:M01588	false	0.018251463767737182	1.7387022993851209	9111	22	9	62700	LAGE3,JUND,TMEM160,MT1H,PUF60,GTF2H2,LGALS7,POU5F1,PNMT
TF	Factor: ER-alpha; motif: GGNNNNNNTGACCYN	TF:M03820	false	0.018343358562169603	1.7365211445941224	2778	22	5	62700	TSPY1,LAGE3,JUND,TFF1,SCGB2A1
TF	Factor: AP-2rep; motif: NGGGGCGGGGC	TF:M09967	false	0.0183630640287348	1.736054851470976	4121	22	6	62700	LAGE3,JUND,PUF60,LGALS7,POU5F1,PNMT
TF	Factor: P53; motif: NNACAWGCCYN	TF:M07053	false	0.0186427273951222	1.7294905508874656	4140	22	6	62700	TSPY1,HOXA5,CSH1,GTF2H2,LGALS7,IMP3
TF	Factor: ARP-1; motif: TGARCCYTTGAMCCCW	TF:M00155	false	0.0186427273951222	1.7294905508874656	5658	22	7	62700	TSPY1,LAGE3,TMEM160,GTF2H2,LGALS7,POU5F1,PNMT
TF	Factor: Foxn2; motif: NNGCGTCNNNNNGACGCNN; match class: 1	TF:M11541_1	false	0.01865272982135832	1.7292576003380769	5667	22	7	62700	TSPY1,LAGE3,JUND,HOXA5,CSH1,PUF60,IMP3
TF	Factor: Smad2; motif: AGACAN; match class: 1	TF:M03580_1	false	0.01865272982135832	1.7292576003380769	9166	22	9	62700	TMEM160,PUF60,LGALS7,FGF16,POU5F1,TFF1,GZMK,SCGB2A1,FADD
TF	Factor: Oct3; motif: WTATGCGCATAW; match class: 1	TF:M11934_1	false	0.01866695910992481	1.7289264238474757	9172	22	9	62700	TSPY1,LAGE3,JUND,HOXA5,CSH1,MT1H,IMP3,GZMK,FADD
TF	Factor: GATAD2A; motif: CCTKTG; match class: 1	TF:M09726_1	false	0.018760408579468344	1.7267577074347662	9183	22	9	62700	TSPY1,LAGE3,CSH1,MT1H,LGALS7,TFF1,GZMK,SCGB2A1,FADD
TF	Factor: C-FOS:C-JUN; motif: ATGAGTCAYN; match class: 1	TF:M08942_1	false	0.019173829785455187	1.7172911323713087	790	22	3	62700	LGALS7,IMP3,GZMK
TF	Factor: MAZ; motif: GGGGGAGGGGGNGRGRRRGNRG; match class: 1	TF:M09984_1	false	0.019173829785455187	1.7172911323713087	5706	22	7	62700	TSPY1,JUND,TMEM160,PUF60,POU5F1,TFF1,PNMT
TF	Factor: E2F; motif: TTTSGCGSG	TF:M00918	false	0.01963172143715153	1.7070416169625404	5733	22	7	62700	TSPY1,LAGE3,JUND,MT1H,IMP3,PNMT,FADD
TF	Factor: Erm; motif: NRRSAGGAARNGRN; match class: 1	TF:M09916_1	false	0.01978987729498587	1.7035568985816658	1700	22	4	62700	JUND,HOXA5,CSH1,TFF1
TF	Factor: ZNF777; motif: GTCCGYCCCGTCSAACAAT; match class: 1	TF:M08993_1	false	0.01978987729498587	1.7035568985816658	4210	22	6	62700	TSPY1,JUND,HOXA5,MT1H,GTF2H2,LGALS7
TF	Factor: LKLF; motif: GGGGTGGKSN; match class: 1	TF:M07261_1	false	0.019803291275660176	1.7032626246844047	4212	22	6	62700	TSPY1,LAGE3,JUND,LGALS7,FGF16,POU5F1
TF	Factor: SP1; motif: RCCMCRCCCMC	TF:M03920	false	0.020008082503987706	1.6987945304462504	7452	22	8	62700	LAGE3,JUND,TMEM160,MT1H,PUF60,LGALS7,POU5F1,PNMT
TF	Factor: THAP1; motif: YTGCCCNNA; match class: 1	TF:M07407_1	false	0.02029872921292033	1.6925311499238083	4237	22	6	62700	LAGE3,TMEM160,LGALS7,POU5F1,TFF1,FADD
TF	Factor: c-Myc; motif: CACGTGGC	TF:M03867	false	0.02029872921292033	1.6925311499238083	7471	22	8	62700	TSPY1,JUND,MT1H,PUF60,LGALS7,POU5F1,TFF1,FADD
TF	Factor: ZABC1; motif: ATTCCNAC	TF:M01306	false	0.020660956251209152	1.6848495818961293	9348	22	9	62700	TSPY1,TMEM160,CSH1,GTF2H2,LGALS7,FGF16,POU5F1,SCGB2A1,FADD
TF	Factor: GR; motif: RGNACANKNTGTNCY	TF:M09625	false	0.020821195161204748	1.6814943450935504	9365	22	9	62700	LAGE3,JUND,HOXA5,CSH1,IMP3,TFF1,PNMT,SCGB2A1,FADD
TF	Factor: ZNF532; motif: NGGRGCTGGG	TF:M12732	false	0.021163671997018407	1.6744089779559332	9389	22	9	62700	LAGE3,JUND,CSH1,MT1H,LGALS7,POU5F1,TFF1,PNMT,SCGB2A1
TF	Factor: MTF-1; motif: TGCGCAC	TF:M01243	false	0.021368591377310845	1.6702241056891887	2920	22	5	62700	TSPY1,LAGE3,HOXA5,MT1H,PUF60
TF	Factor: E2F-1:TBR2; motif: NGGTGNNANGGCGCNNTNNCRNNN; match class: 1	TF:M08523_1	false	0.021542937267497682	1.666695083206153	7567	22	8	62700	LAGE3,JUND,TMEM160,PUF60,GTF2H2,IMP3,PNMT,FADD
TF	Factor: Elk-1; motif: GGAAGN; match class: 1	TF:M03819_1	false	0.02159747843741191	1.6655969509158859	7572	22	8	62700	TSPY1,CSH1,MT1H,GTF2H2,LGALS7,POU5F1,IMP3,TFF1
TF	Factor: ZXDB; motif: NAGGGTG	TF:M06202	false	0.021761832629215876	1.6623045341925022	7587	22	8	62700	LAGE3,HOXA5,MT1H,PUF60,LGALS7,IMP3,TFF1,SCGB2A1
TF	Factor: ZXDA; motif: NAGGGTG	TF:M06203	false	0.021761832629215876	1.6623045341925022	7587	22	8	62700	LAGE3,HOXA5,MT1H,PUF60,LGALS7,IMP3,TFF1,SCGB2A1
TF	Factor: ctcf; motif: NNNCCASYAGRKGGCRSYNN	TF:M09602	false	0.021761832629215876	1.6623045341925022	7587	22	8	62700	TSPY1,JUND,HOXA5,PUF60,FGF16,POU5F1,PNMT,FADD
TF	Factor: DREF; motif: CTYYCWCTTCCY	TF:M09725	false	0.021890023387065607	1.6597537744362658	7596	22	8	62700	TSPY1,TMEM160,CSH1,MT1H,GTF2H2,LGALS7,FGF16,POU5F1
TF	Factor: RUNX3; motif: NRACCGCANWAACCRCAN	TF:M04110	false	0.02195187507694534	1.6585283774359731	9456	22	9	62700	TSPY1,TMEM160,CSH1,MT1H,PUF60,FGF16,IMP3,PNMT,FADD
TF	Factor: AP-2beta; motif: GCNNNGGSCNGVGGGN	TF:M01858	false	0.02201942230509986	1.6571940792334068	7609	22	8	62700	TSPY1,JUND,TMEM160,PUF60,LGALS7,TFF1,PNMT,FADD
TF	Factor: JunD; motif: NRTGACGTCATS	TF:M11270	false	0.02201942230509986	1.6571940792334068	9464	22	9	62700	JUND,TMEM160,PUF60,LGALS7,IMP3,TFF1,GZMK,SCGB2A1,FADD
TF	Factor: c-Myb; motif: NNNAACTGNC	TF:M00183	false	0.022351027764806092	1.6507025019583743	2963	22	5	62700	LAGE3,HOXA5,PUF60,FGF16,POU5F1
TF	Factor: JUNB:FRA-2; motif: NRTGASTCAT	TF:M08923	false	0.022351027764806092	1.6507025019583743	2962	22	5	62700	LGALS7,IMP3,TFF1,GZMK,FADD
TF	Factor: SREBP-1; motif: KATCACCCCAC	TF:M00221	false	0.022371901374620532	1.6502971039045122	7634	22	8	62700	LAGE3,JUND,LGALS7,POU5F1,IMP3,TFF1,SCGB2A1,FADD
TF	Factor: ER-alpha; motif: GNCNNNNTGACCYN	TF:M07283	false	0.022436326264647054	1.649048253191599	2969	22	5	62700	TSPY1,LAGE3,JUND,TFF1,SCGB2A1
TF	Factor: Tax/CREB; motif: RTGACGCATAYCCCC; match class: 1	TF:M00115_1	false	0.02259159380731034	1.6460531290927725	2976	22	5	62700	JUND,MT1H,PUF60,LGALS7,IMP3
TF	Factor: SP1; motif: NRGKGGGCGGGGCN	TF:M09765	false	0.02259159380731034	1.6460531290927725	7652	22	8	62700	LAGE3,JUND,TMEM160,PUF60,LGALS7,FGF16,POU5F1,PNMT
TF	Factor: CREB1; motif: NNNNSSGGCGCSSNNNNRTGACGTCAC; match class: 1	TF:M12591_1	false	0.022906161388876738	1.6400476837179072	9536	22	9	62700	TSPY1,JUND,TMEM160,CSH1,PUF60,GTF2H2,IMP3,TFF1,SCGB2A1
TF	Factor: Six-2; motif: NNGTATCRNN; match class: 1	TF:M11030_1	false	0.022974441659783785	1.6387550343279842	1800	22	4	62700	CSH1,POU5F1,GZMK,SCGB2A1
TF	Factor: SAP-1; motif: NTCGTAAATGCN	TF:M11438	false	0.023063823001165596	1.6370687035157923	5960	22	7	62700	LAGE3,HOXA5,CSH1,PUF60,IMP3,TFF1,FADD
TF	Factor: YY1; motif: NYNKCCATNTT	TF:M01035	false	0.023114221913478367	1.6361207214934896	5964	22	7	62700	TMEM160,CSH1,PUF60,FGF16,POU5F1,TFF1,GZMK
TF	Factor: ESE-1; motif: NSMGGAARTN	TF:M01214	false	0.023173189701774927	1.6350141831052847	7699	22	8	62700	LAGE3,JUND,MT1H,PUF60,GTF2H2,LGALS7,FGF16,IMP3
TF	Factor: JunD; motif: SATGACTCATN; match class: 1	TF:M11269_1	false	0.023173189701774927	1.6350141831052847	867	22	3	62700	LGALS7,IMP3,GZMK
TF	Factor: ESE-1; motif: NSMGGAARTN	TF:M02055	false	0.023173189701774927	1.6350141831052847	7699	22	8	62700	LAGE3,JUND,MT1H,PUF60,GTF2H2,LGALS7,FGF16,IMP3
TF	Factor: Foxn2; motif: NNGCGTCNNNNNGACGCNN	TF:M11541	false	0.023173189701774927	1.6350141831052847	5973	22	7	62700	TSPY1,LAGE3,JUND,HOXA5,CSH1,PUF60,IMP3
TF	Factor: E2F; motif: TTTSGCGS; match class: 1	TF:M00426_1	false	0.023191072212725747	1.634679171788683	5976	22	7	62700	TSPY1,LAGE3,JUND,HOXA5,MT1H,FGF16,PNMT
TF	Factor: ER-alpha; motif: AGGTCANMNTGACC	TF:M04738	false	0.023314739356191844	1.632369435315659	4410	22	6	62700	TSPY1,LAGE3,JUND,CSH1,TFF1,SCGB2A1
TF	Factor: DB1; motif: GGRRRRGRRGGAGGGGGNGRRR	TF:M10107	false	0.023314739356191844	1.632369435315659	5985	22	7	62700	JUND,TMEM160,LGALS7,FGF16,POU5F1,TFF1,FADD
TF	Factor: NFATc1; motif: TTTTCCATGGAAAN; match class: 1	TF:M04053_1	false	0.023387834073736333	1.6310099959496986	5990	22	7	62700	PUF60,GTF2H2,LGALS7,IMP3,TFF1,GZMK,SCGB2A1
TF	Factor: RXRA; motif: RRGGTCATGACCYY	TF:M04490	false	0.023537154973861336	1.6282460331588746	7729	22	8	62700	TSPY1,JUND,CSH1,MT1H,GTF2H2,FGF16,POU5F1,IMP3
TF	Factor: LRF; motif: NRGGGKCKY	TF:M10115	false	0.02367311242730614	1.6257446393610604	7738	22	8	62700	LAGE3,TMEM160,CSH1,PUF60,FGF16,TFF1,PNMT,FADD
TF	Factor: Lyl-1; motif: NCAKCTGYTNYCNN; match class: 1	TF:M09977_1	false	0.023887446241721882	1.621830277307933	7751	22	8	62700	LAGE3,CSH1,PUF60,LGALS7,FGF16,POU5F1,TFF1,PNMT
TF	Factor: Elk-1:HOXB13; motif: ACCGGAAGTNGTAAAN	TF:M08222	false	0.023990087572968093	1.6199681666888017	7759	22	8	62700	TSPY1,TMEM160,CSH1,MT1H,PUF60,GTF2H2,POU5F1,GZMK
TF	Factor: Oct3; motif: NNWTATGYWAATKANN	TF:M11935	false	0.023990087572968093	1.6199681666888017	3037	22	5	62700	LAGE3,HOXA5,TMEM160,FGF16,GZMK
TF	Factor: SP2; motif: GGGCGGGAC; match class: 1	TF:M01783_1	false	0.024041735092682582	1.6190341924935312	4449	22	6	62700	LAGE3,JUND,PUF60,LGALS7,POU5F1,PNMT
TF	Factor: LRH1; motif: NNRRCCTTGVAN	TF:M01142	false	0.024041735092682582	1.6190341924935312	3040	22	5	62700	LAGE3,LGALS7,POU5F1,TFF1,GZMK
TF	Factor: myogenin; motif: CRSCTGTTBNNTTTGGCACGSNGCCARCH; match class: 1	TF:M00056_1	false	0.024219864483119392	1.6158282911846307	4457	22	6	62700	CSH1,PUF60,GTF2H2,POU5F1,TFF1,SCGB2A1
TF	Factor: jdp2; motif: NRTGASTCAYN; match class: 1	TF:M11299_1	false	0.02435998067833401	1.6133230605094515	254	22	2	62700	LGALS7,GZMK
TF	Factor: ZNF383; motif: SSNGGGMGGNGSNGGS; match class: 1	TF:M12703_1	false	0.02436041565140392	1.613315305794044	4465	22	6	62700	JUND,PUF60,LGALS7,TFF1,PNMT,FADD
TF	Factor: Erg; motif: MCAGGAAA; match class: 1	TF:M07284_1	false	0.024446977875173324	1.611774820518167	4471	22	6	62700	TSPY1,MT1H,LGALS7,FGF16,TFF1,PNMT
TF	Factor: Foxc1; motif: TTVYTTTNW	TF:M07254	false	0.024506301714452013	1.61072222388431	7802	22	8	62700	HOXA5,TMEM160,CSH1,MT1H,TFF1,PNMT,GZMK,SCGB2A1
TF	Factor: Elk-1; motif: NRCCGGAAGTN	TF:M11433	false	0.024619556866424544	1.6087197683095984	7810	22	8	62700	TMEM160,CSH1,PUF60,GTF2H2,POU5F1,IMP3,PNMT,GZMK
TF	Factor: SREBP-2; motif: RTGGGGTGAY	TF:M07406	false	0.024619556866424544	1.6087197683095984	6070	22	7	62700	JUND,MT1H,GTF2H2,LGALS7,POU5F1,GZMK,SCGB2A1
TF	Factor: NRF-1; motif: CNSTGCGCATGCGCNNS	TF:M10018	false	0.024626437827694126	1.6085984035753667	1859	22	4	62700	TSPY1,LAGE3,MT1H,FADD
TF	Factor: JUNB:FRA-1; motif: NNRTGACTCATNN	TF:M08922	false	0.024626437827694126	1.6085984035753667	1862	22	4	62700	LGALS7,IMP3,GZMK,FADD
TF	Factor: SP1; motif: GGCCCCGCCCCCN; match class: 1	TF:M12666_1	false	0.024626437827694126	1.6085984035753667	4493	22	6	62700	LAGE3,JUND,TMEM160,PUF60,LGALS7,PNMT
TF	Factor: Pax-6; motif: CTGACCTGGAACTM; match class: 1	TF:M00979_1	false	0.024626437827694126	1.6085984035753667	3074	22	5	62700	TSPY1,LGALS7,IMP3,GZMK,SCGB2A1
TF	Factor: IRX2a; motif: ACRYGNNNNACRYGT	TF:M11022	false	0.024626437827694126	1.6085984035753667	9710	22	9	62700	TSPY1,LAGE3,JUND,MT1H,PUF60,LGALS7,FGF16,IMP3,FADD
TF	Factor: HES-1; motif: GNCACGTGNC; match class: 1	TF:M08767_1	false	0.024626437827694126	1.6085984035753667	7819	22	8	62700	TSPY1,LAGE3,HOXA5,MT1H,PUF60,GTF2H2,IMP3,FADD
TF	Factor: COUP-TF1; motif: RRGGTCRNTGACCTN	TF:M11739	false	0.024702856634021764	1.6072528220983446	3079	22	5	62700	TSPY1,MT1H,PUF60,POU5F1,IMP3
TF	Factor: c-Jun; motif: NATGASTCATN	TF:M11264	false	0.024740974652385502	1.606583195660206	4504	22	6	62700	TSPY1,LGALS7,IMP3,TFF1,GZMK,FADD
TF	Factor: HNF-4alpha; motif: NRGNNCAAAGTYCA	TF:M09626	false	0.024740974652385502	1.606583195660206	1867	22	4	62700	MT1H,GTF2H2,POU5F1,SCGB2A1
TF	Factor: MEF-2C; motif: TATTTWT; match class: 1	TF:M02025_1	false	0.024740974652385502	1.606583195660206	7842	22	8	62700	LAGE3,GTF2H2,POU5F1,TFF1,PNMT,GZMK,SCGB2A1,FADD
TF	Factor: MAF; motif: NGCTGAGTCAN	TF:M00983	false	0.024740974652385502	1.606583195660206	6097	22	7	62700	CSH1,GTF2H2,LGALS7,FGF16,PNMT,GZMK,FADD
TF	Factor: Isl2; motif: YTAAGTG	TF:M02080	false	0.024757874586976418	1.6062866413469106	6106	22	7	62700	TMEM160,PUF60,GTF2H2,POU5F1,TFF1,PNMT,FADD
TF	Factor: Pax-2; motif: NNNNGTCANGNRTKANNNN	TF:M00098	false	0.024757874586976418	1.6062866413469106	7847	22	8	62700	LAGE3,CSH1,MT1H,GTF2H2,POU5F1,TFF1,SCGB2A1,FADD
TF	Factor: c-Krox; motif: NCGACCACCN	TF:M12232	false	0.024757874586976418	1.6062866413469106	3089	22	5	62700	TSPY1,LAGE3,FGF16,GZMK,FADD
TF	Factor: AP-4:Fli-1; motif: RSCGGAWRCAGSTGN	TF:M08445	false	0.024757874586976418	1.6062866413469106	9735	22	9	62700	CSH1,MT1H,LGALS7,FGF16,POU5F1,IMP3,PNMT,SCGB2A1,FADD
TF	Factor: BTEB3; motif: CCNNSCCNSCCCCKCCCCC; match class: 1	TF:M09826_1	false	0.024757874586976418	1.6062866413469106	7853	22	8	62700	TSPY1,LAGE3,JUND,TMEM160,PUF60,POU5F1,PNMT,FADD
TF	Factor: GR; motif: RGWACATWAYGTWCY	TF:M11846	false	0.024985348479975723	1.6023145889120052	6119	22	7	62700	LAGE3,HOXA5,CSH1,TFF1,PNMT,SCGB2A1,FADD
TF	Factor: E2F; motif: TTTSGCGS	TF:M00427	false	0.024985348479975723	1.6023145889120052	9761	22	9	62700	TSPY1,LAGE3,JUND,HOXA5,MT1H,LGALS7,FGF16,PNMT,FADD
TF	Factor: c-Jun; motif: NNNNRRTGASTCAN; match class: 1	TF:M07102_1	false	0.024985348479975723	1.6023145889120052	3100	22	5	62700	LGALS7,IMP3,TFF1,GZMK,FADD
TF	Factor: HES-1; motif: ANSBCKYGTGSCNNG	TF:M01009	false	0.024985348479975723	1.6023145889120052	3101	22	5	62700	TSPY1,JUND,CSH1,PUF60,PNMT
TF	Factor: B-ATF; motif: NNAYGACACN	TF:M11301	false	0.024985348479975723	1.6023145889120052	7874	22	8	62700	TSPY1,LAGE3,HOXA5,FGF16,POU5F1,TFF1,GZMK,FADD
TF	Factor: JunD; motif: NATGASTCATS; match class: 1	TF:M11268_1	false	0.024999321886366888	1.6020717715280879	1883	22	4	62700	TSPY1,LGALS7,IMP3,GZMK
TF	Factor: Oct3; motif: NNTTATGYWAATKARN	TF:M11932	false	0.025016197117132814	1.6017787096934173	3107	22	5	62700	LAGE3,HOXA5,TMEM160,FGF16,GZMK
TF	Factor: TORC2; motif: TGGGCTKKD; match class: 1	TF:M07341_1	false	0.02509225693296354	1.6004602741397649	916	22	3	62700	TSPY1,MT1H,PUF60
TF	Factor: Tbx3; motif: NAGGTGTSAN	TF:M12024	false	0.02509225693296354	1.6004602741397649	4539	22	6	62700	LAGE3,CSH1,GTF2H2,POU5F1,PNMT,GZMK
TF	Factor: HOXB2:Sox-20; motif: ACAATRSNNNNNNNATYA	TF:M08719	false	0.025106496528747732	1.6002138864264048	1890	22	4	62700	HOXA5,POU5F1,GZMK,SCGB2A1
TF	Factor: TFAP2A; motif: NGCCCYNNGGGCN; match class: 1	TF:M04148_1	false	0.025274709834718707	1.597313821608529	9796	22	9	62700	TSPY1,LAGE3,JUND,HOXA5,TMEM160,PUF60,POU5F1,TFF1,PNMT
TF	Factor: c-Fos; motif: RTGASTCAY; match class: 1	TF:M04693_1	false	0.025316188004059655	1.5966016878109486	1896	22	4	62700	LGALS7,IMP3,TFF1,GZMK
TF	Factor: AP-2; motif: NNGCCTK	TF:M01859	false	0.02534649473881009	1.5960820923799905	7912	22	8	62700	LAGE3,TMEM160,MT1H,LGALS7,POU5F1,TFF1,GZMK,SCGB2A1
TF	Factor: RelB:p50; motif: RGAAANTCCCYNNHGC	TF:M03882	false	0.02534649473881009	1.5960820923799905	4556	22	6	62700	TSPY1,POU5F1,IMP3,TFF1,GZMK,FADD
TF	Factor: KLF3; motif: NNNNNNGGGCGGGGCNNGN	TF:M09970	false	0.02534649473881009	1.5960820923799905	7915	22	8	62700	LAGE3,JUND,TMEM160,PUF60,LGALS7,POU5F1,PNMT,FADD
TF	Factor: Lmx1; motif: RDNTAATT	TF:M07386	false	0.02534649473881009	1.5960820923799905	6161	22	7	62700	LAGE3,TMEM160,GTF2H2,TFF1,PNMT,GZMK,SCGB2A1
TF	Factor: LRH-1; motif: TGACCTTGRNYCAAGGTCA; match class: 1	TF:M11830_1	false	0.025401608072351613	1.5951387890949187	6165	22	7	62700	LAGE3,JUND,HOXA5,TMEM160,CSH1,LGALS7,POU5F1
TF	Factor: STAT1; motif: NTTCCNGGA	TF:M04721	false	0.025419274036678798	1.5948368568648814	7924	22	8	62700	TMEM160,MT1H,GTF2H2,LGALS7,FGF16,POU5F1,SCGB2A1,FADD
TF	Factor: Nkx3-2; motif: NTCGTTAN	TF:M10625	false	0.025419274036678798	1.5948368568648814	6169	22	7	62700	TSPY1,LAGE3,PUF60,FGF16,IMP3,SCGB2A1,FADD
TF	Factor: HES-1; motif: GNCACGTGNC	TF:M08767	false	0.025448801306981607	1.59433266904524	7929	22	8	62700	TSPY1,LAGE3,HOXA5,MT1H,PUF60,GTF2H2,IMP3,FADD
TF	Factor: AR; motif: GGAACGGWACATGTTCT	TF:M08190	false	0.025512111277334076	1.5932535994790062	7934	22	8	62700	TSPY1,JUND,HOXA5,MT1H,PUF60,LGALS7,IMP3,TFF1
TF	Factor: Oct3; motif: WTATGCGCATAW	TF:M11934	false	0.025650509123732176	1.5909040103793333	9840	22	9	62700	TSPY1,LAGE3,JUND,HOXA5,CSH1,MT1H,IMP3,GZMK,FADD
TF	Factor: ERG; motif: ACCGGAWATCCGGT; match class: 1	TF:M03976_1	false	0.025720205661408004	1.5897255630706173	7948	22	8	62700	TSPY1,LAGE3,HOXA5,CSH1,FGF16,IMP3,TFF1,PNMT
TF	Factor: Egr-2; motif: CCCMCNCN; match class: 1	TF:M02092_1	false	0.02575431166637944	1.5891500529854192	932	22	3	62700	CSH1,POU5F1,FADD
TF	Factor: Cdx-1; motif: TTTATK; match class: 1	TF:M02086_1	false	0.02575431166637944	1.5891500529854192	9852	22	9	62700	LAGE3,HOXA5,LGALS7,FGF16,POU5F1,PNMT,GZMK,SCGB2A1,FADD
TF	Factor: FXR:RXR-ALPHA; motif: NRGGTCANRGGKN	TF:M08955	false	0.02584338741738568	1.5876505618743295	9859	22	9	62700	TSPY1,LAGE3,TMEM160,CSH1,PUF60,LGALS7,POU5F1,PNMT,SCGB2A1
TF	Factor: E2F-3; motif: NNGGCGGGAAA	TF:M09893	false	0.025887800397517313	1.5869048485918866	6202	22	7	62700	TSPY1,LAGE3,JUND,HOXA5,LGALS7,FGF16,PNMT
TF	Factor: NMYC; motif: CAYCTG; match class: 1	TF:M01808_1	false	0.026013747830916586	1.5847970739851749	6218	22	7	62700	LAGE3,PUF60,FGF16,IMP3,PNMT,GZMK,FADD
TF	Factor: E2F-3:FOXO6; motif: NAATGACACGCGCCCMC; match class: 1	TF:M08209_1	false	0.026013747830916586	1.5847970739851749	7976	22	8	62700	LAGE3,JUND,HOXA5,CSH1,GTF2H2,PNMT,GZMK,FADD
TF	Factor: GCMa:PEA3; motif: ATRCGGGCGGAAGTR; match class: 1	TF:M08313_1	false	0.026013747830916586	1.5847970739851749	9876	22	9	62700	TSPY1,LAGE3,HOXA5,CSH1,PUF60,LGALS7,IMP3,PNMT,FADD
TF	Factor: Sox-2; motif: NNCCTTTGTNYYN	TF:M10067	false	0.026013747830916586	1.5847970739851749	6216	22	7	62700	TSPY1,MT1H,LGALS7,FGF16,IMP3,GZMK,SCGB2A1
TF	Factor: JUNB:FOSB; motif: NRTGASTCAT	TF:M08920	false	0.026013747830916586	1.5847970739851749	3164	22	5	62700	LGALS7,IMP3,TFF1,GZMK,FADD
TF	Factor: TBX2; motif: NNNGTGTSNN; match class: 1	TF:M12026_1	false	0.02603090155747992	1.5845107902212205	1932	22	4	62700	GTF2H2,POU5F1,PNMT,FADD
TF	Factor: Sp1; motif: NNGGGGCGGGGNN; match class: 1	TF:M00932_1	false	0.026033657547104974	1.5844648122620082	6229	22	7	62700	LAGE3,JUND,TMEM160,PUF60,LGALS7,PNMT,FADD
TF	Factor: Octamer; motif: TNATTTGCATN	TF:M00795	false	0.026075818896657253	1.5837620439094828	4619	22	6	62700	LAGE3,JUND,HOXA5,PNMT,GZMK,SCGB2A1
TF	Factor: ESR2; motif: AGGTCASNNTGNCCY	TF:M07210	false	0.026464316333111675	1.5773393208902526	3188	22	5	62700	TSPY1,LAGE3,JUND,TFF1,SCGB2A1
TF	Factor: Fra-1; motif: NNNTGAGTCAYN	TF:M09922	false	0.02650697004848222	1.5766399126452546	4637	22	6	62700	CSH1,LGALS7,IMP3,TFF1,GZMK,FADD
TF	Factor: ZNF462; motif: YYYYCTSCWG	TF:M12707	false	0.026589615865385063	1.5752879367845907	9939	22	9	62700	TSPY1,LAGE3,CSH1,MT1H,LGALS7,POU5F1,TFF1,GZMK,SCGB2A1
TF	Factor: EGR1; motif: NACGCCCACGCANW	TF:M03896	false	0.026604394856685868	1.5750466150850964	6268	22	7	62700	LAGE3,JUND,HOXA5,TMEM160,PUF60,FGF16,FADD
TF	Factor: YY1; motif: GGCSGCCATTTTGN	TF:M12273	false	0.026604394856685868	1.5750466150850964	6269	22	7	62700	LAGE3,TMEM160,CSH1,PUF60,FGF16,TFF1,GZMK
TF	Factor: MEF-2D; motif: CCAWATWTRG	TF:M11695	false	0.026604394856685868	1.5750466150850964	281	22	2	62700	HOXA5,GZMK
TF	Factor: POU3F2; motif: WTATGCWAATKAG	TF:M11904	false	0.026604394856685868	1.5750466150850964	3197	22	5	62700	JUND,HOXA5,TMEM160,FGF16,GZMK
TF	Factor: Fra-1; motif: NATGAWTCAYN	TF:M11286	false	0.026604394856685868	1.5750466150850964	3198	22	5	62700	LGALS7,IMP3,TFF1,GZMK,FADD
TF	Factor: Sp1; motif: CCCCGCCCCN	TF:M00933	false	0.026659001504832962	1.5741561208284618	9955	22	9	62700	LAGE3,JUND,TMEM160,PUF60,LGALS7,FGF16,POU5F1,PNMT,FADD
TF	Factor: DEC1; motif: NCNCACRTGNSC	TF:M08870	false	0.02670050205132005	1.573480572490555	8049	22	8	62700	TSPY1,CSH1,GTF2H2,POU5F1,IMP3,PNMT,GZMK,FADD
TF	Factor: YY1; motif: GCCGCCATTTTG	TF:M02044	false	0.02671619062207437	1.573225466471726	6280	22	7	62700	TSPY1,CSH1,PUF60,IMP3,TFF1,PNMT,GZMK
TF	Factor: COUP-TF1; motif: GRGGTCAN	TF:M04474	false	0.026911854092015706	1.5700563804899488	962	22	3	62700	CSH1,GTF2H2,POU5F1
TF	Factor: rfx1; motif: NGTTRCCATGGYAACN; match class: 1	TF:M11962_1	false	0.026934665826226268	1.5696884083016618	3215	22	5	62700	TSPY1,TFF1,PNMT,SCGB2A1,FADD
TF	Factor: PPAR; motif: TGACCTTTGNCCY; match class: 1	TF:M00763_1	false	0.02711070116711432	1.5668592500672172	966	22	3	62700	TSPY1,LGALS7,POU5F1
TF	Factor: Six-1; motif: NCGTATCRNN	TF:M11027	false	0.027199837369396487	1.5654336926490677	3226	22	5	62700	LAGE3,JUND,HOXA5,PUF60,FADD
TF	Factor: NR1B1; motif: NRAGGTCANG	TF:M11797	false	0.027301544295276352	1.5638127866607707	1977	22	4	62700	FGF16,POU5F1,TFF1,GZMK
TF	Factor: c-Jun:B-ATF; motif: RNWATGASTCA	TF:M07076	false	0.027349558553722363	1.5630496791744142	3235	22	5	62700	LGALS7,IMP3,TFF1,GZMK,FADD
TF	Factor: c-Myc; motif: RACCACGTGCTC	TF:M01145	false	0.0273688884989446	1.5627428397318899	6326	22	7	62700	TSPY1,HOXA5,MT1H,PUF60,GTF2H2,IMP3,FADD
TF	Factor: PPARgamma:RXRalpha,; motif: AAGTAGGTCACNGTGACCYACTT; match class: 1	TF:M00515_1	false	0.0273688884989446	1.5627428397318899	4696	22	6	62700	LAGE3,JUND,CSH1,TFF1,GZMK,SCGB2A1
TF	Factor: MYB; motif: NNCAACTGNN; match class: 1	TF:M09813_1	false	0.027396335632740146	1.5623075218841682	974	22	3	62700	MT1H,FGF16,POU5F1
TF	Factor: POU3F3; motif: WTGMATAAWTWA	TF:M04081	false	0.027406664458292502	1.56214381726991	1983	22	4	62700	HOXA5,CSH1,TFF1,FADD
TF	Factor: Sp2; motif: TGGGCGCGCCCA; match class: 1	TF:M06948_1	false	0.02752197589416965	1.5603203898721976	6337	22	7	62700	TSPY1,JUND,HOXA5,PUF60,FGF16,TFF1,PNMT
TF	Factor: Oct-1; motif: TNATTTGCATW	TF:M00930	false	0.027595875547983633	1.5591558223044344	1991	22	4	62700	JUND,HOXA5,PNMT,GZMK
TF	Factor: FOSL1; motif: NNATGACTCATNN; match class: 1	TF:M12518_1	false	0.027595875547983633	1.5591558223044344	1990	22	4	62700	LGALS7,IMP3,GZMK,FADD
TF	Factor: AP-2alpha; motif: NGCCYSNNGSN; match class: 1	TF:M01857_1	false	0.027595875547983633	1.5591558223044344	4716	22	6	62700	LAGE3,JUND,LGALS7,FGF16,POU5F1,PNMT
TF	Factor: FLI-1; motif: CMGGAWGTSAN	TF:M01208	false	0.027595875547983633	1.5591558223044344	6344	22	7	62700	LAGE3,JUND,TMEM160,PUF60,GTF2H2,LGALS7,IMP3
TF	Factor: ZNF647; motif: NYAGGCCYAC	TF:M12286	false	0.027595875547983633	1.5591558223044344	6343	22	7	62700	TSPY1,JUND,PUF60,FGF16,POU5F1,IMP3,TFF1
TF	Factor: EGR1; motif: NCNCCGCCCCCGCN	TF:M07208	false	0.027595875547983633	1.5591558223044344	6349	22	7	62700	TSPY1,JUND,TMEM160,PUF60,FGF16,PNMT,FADD
TF	Factor: FOSL1; motif: NNATGACTCATNN	TF:M12518	false	0.027809602846595217	1.555805213320802	4726	22	6	62700	CSH1,LGALS7,IMP3,TFF1,GZMK,FADD
TF	Factor: Fra-1; motif: NATGASTCAYM	TF:M11284	false	0.027940672811443412	1.553763140284144	3266	22	5	62700	LGALS7,IMP3,TFF1,GZMK,FADD
TF	Factor: VDR:RXR-alpha; motif: RRGGTCAN	TF:M03892	false	0.027963112325044382	1.5534144927844054	987	22	3	62700	HOXA5,MT1H,TFF1
TF	Factor: Elk-1:TBR2; motif: TNRCACCGGAAGN	TF:M08213	false	0.028007806606570755	1.5527209010286969	6374	22	7	62700	TSPY1,TMEM160,PUF60,GTF2H2,IMP3,TFF1,PNMT
TF	Factor: rfx1; motif: NGTTRCCATGGYAACN	TF:M11962	false	0.028008856770625843	1.5527046172864396	3271	22	5	62700	TSPY1,TFF1,PNMT,SCGB2A1,FADD
TF	Factor: E2F; motif: NNTTTCGCGCN	TF:M08875	false	0.02801852129107867	1.552554788824365	6379	22	7	62700	TSPY1,LAGE3,HOXA5,PUF60,GTF2H2,FGF16,IMP3
TF	Factor: ZBRK1; motif: NGNNNGGTNAWAAAARRGCNG; match class: 1	TF:M10468_1	false	0.02801852129107867	1.552554788824365	4741	22	6	62700	HOXA5,TMEM160,CSH1,FGF16,PNMT,GZMK
TF	Factor: HOXB2:PEA3; motif: ACCGGAAATGRN	TF:M08345	false	0.02802534068958656	1.5524490992072748	8171	22	8	62700	LAGE3,GTF2H2,LGALS7,FGF16,IMP3,TFF1,SCGB2A1,FADD
TF	Factor: Pitx2; motif: WNTAAWCCCA	TF:M07056	false	0.02802534068958656	1.5524490992072748	4749	22	6	62700	TMEM160,GTF2H2,IMP3,TFF1,PNMT,SCGB2A1
TF	Factor: pitx2; motif: NNTAAWCCCA	TF:M02114	false	0.02802534068958656	1.5524490992072748	4749	22	6	62700	TMEM160,GTF2H2,IMP3,TFF1,PNMT,SCGB2A1
TF	Factor: p73; motif: NNRCAWGYCCARRCWTGYC	TF:M10025	false	0.02802534068958656	1.5524490992072748	6388	22	7	62700	TSPY1,TMEM160,CSH1,LGALS7,POU5F1,PNMT,SCGB2A1
TF	Factor: Tbx1; motif: KNAGGTGTGAAN	TF:M12036	false	0.02802534068958656	1.5524490992072748	297	22	2	62700	GTF2H2,GZMK
TF	Factor: p53; motif: RGRCWWGYCYNGRCWWGYYY	TF:M01652	false	0.028290506871274042	1.5483592713685543	8194	22	8	62700	TSPY1,TMEM160,PUF60,LGALS7,FGF16,POU5F1,IMP3,PNMT
TF	Factor: Egr-1; motif: NNNNNGYGKGGGNGGGNN	TF:M09603	false	0.028320476952938392	1.5478994368479102	4763	22	6	62700	JUND,PUF60,FGF16,POU5F1,TFF1,FADD
TF	Factor: E2F-1:DP-1; motif: TTTCSCGC; match class: 1	TF:M00736_1	false	0.028362069865192175	1.5472620775006625	4767	22	6	62700	TSPY1,LAGE3,JUND,HOXA5,FGF16,PNMT
TF	Factor: NRF-1; motif: SYGCGCMTGCGCRNNGSN	TF:M09641	false	0.028648469490389898	1.5428985747309027	3303	22	5	62700	TSPY1,LAGE3,MT1H,IMP3,FADD
TF	Factor: AP-2beta; motif: NSCCNNNGGSN; match class: 1	TF:M11478_1	false	0.02875686419553338	1.54125847353345	8225	22	8	62700	TSPY1,LAGE3,JUND,HOXA5,PUF60,LGALS7,PNMT,FADD
TF	Factor: EAR2; motif: YGNNCTTTGNCCTK	TF:M01728	false	0.02875686419553338	1.54125847353345	6432	22	7	62700	TSPY1,TMEM160,MT1H,PUF60,LGALS7,POU5F1,TFF1
TF	Factor: REST; motif: AAGGTGCT	TF:M04926	false	0.02890585766524573	1.539014140152987	6440	22	7	62700	JUND,CSH1,MT1H,GTF2H2,POU5F1,IMP3,TFF1
TF	Factor: rfx5; motif: STCNNCWGTTGCYRGGNNRA	TF:M09652	false	0.02890585766524573	1.539014140152987	1009	22	3	62700	TSPY1,TFF1,GZMK
TF	Factor: RELA; motif: GGGRMTKYCCC	TF:M12657	false	0.028941849436723184	1.5384737201243763	6444	22	7	62700	LAGE3,JUND,LGALS7,FGF16,POU5F1,IMP3,PNMT
TF	Factor: SREBP-2; motif: ATCACMCCAY	TF:M11084	false	0.02908347400333653	1.5363537185019092	3322	22	5	62700	JUND,GTF2H2,LGALS7,POU5F1,SCGB2A1
TF	Factor: POU2F1:PEA3; motif: ACCGGATATGCAN	TF:M08402	false	0.02917853552202462	1.534936509243944	8256	22	8	62700	TSPY1,LAGE3,TMEM160,CSH1,MT1H,LGALS7,IMP3,FADD
TF	Factor: Oct-4; motif: YWTTSTNATGCAAAT	TF:M01125	false	0.02957320170072971	1.5291016546525202	2054	22	4	62700	FGF16,IMP3,TFF1,FADD
TF	Factor: p300; motif: CTGNCTYMAN	TF:M07266	false	0.029608116986446983	1.5285892119419906	8279	22	8	62700	HOXA5,TMEM160,CSH1,GTF2H2,POU5F1,TFF1,PNMT,SCGB2A1
TF	Factor: HIC-1; motif: NRTGCCMMCN	TF:M12347	false	0.02972466982304447	1.5268829607572518	1025	22	3	62700	LAGE3,HOXA5,TFF1
TF	Factor: CDP; motif: NATYGATSSS	TF:M00106	false	0.02972466982304447	1.5268829607572518	6490	22	7	62700	TSPY1,HOXA5,FGF16,POU5F1,IMP3,TFF1,GZMK
TF	Factor: ZNF324; motif: KNTCAAACCATCCTTNNCTKSCN; match class: 1	TF:M10109_1	false	0.02972466982304447	1.5268829607572518	311	22	2	62700	JUND,TMEM160
TF	Factor: ER-alpha; motif: GNCNNNNTGACCYN; match class: 1	TF:M07283_1	false	0.029879303594342824	1.524629528967035	313	22	2	62700	TFF1,SCGB2A1
TF	Factor: Erm; motif: RSAGGAAGGAAGTN; match class: 1	TF:M11423_1	false	0.029933943985219664	1.523836058362842	1030	22	3	62700	JUND,TMEM160,PUF60
TF	Factor: EZF2; motif: NNCCNSNSCNMCTCCMYCTT	TF:M12604	false	0.02993708320541374	1.5237905155995728	3362	22	5	62700	LAGE3,LGALS7,POU5F1,PNMT,FADD
TF	Factor: FOXJ2; motif: NNTGTTGTAAAYAN	TF:M11584	false	0.02993708320541374	1.5237905155995728	4852	22	6	62700	HOXA5,CSH1,GTF2H2,FGF16,IMP3,SCGB2A1
TF	Factor: NRF-1; motif: YGCGCMTGCGC	TF:M02102	false	0.029985331082293	1.5230911515479264	2075	22	4	62700	TSPY1,LAGE3,MT1H,FADD
TF	Factor: YY1; motif: CAANATGGCGGC	TF:M10436	false	0.030180823232139165	1.5202689182947142	8336	22	8	62700	TSPY1,PUF60,GTF2H2,FGF16,IMP3,TFF1,PNMT,GZMK
TF	Factor: RXR:RAR; motif: RGKTCANNNRGAGGTCA	TF:M02272	false	0.030300814826467397	1.5185456926237546	6533	22	7	62700	CSH1,MT1H,GTF2H2,LGALS7,FGF16,IMP3,TFF1
TF	Factor: ER-beta; motif: ANNSTGACCYRGNN	TF:M03821	false	0.030300814826467397	1.5185456926237546	6534	22	7	62700	LAGE3,JUND,HOXA5,FGF16,IMP3,TFF1,SCGB2A1
TF	Factor: TIEG1; motif: GGSGGKGNNN; match class: 1	TF:M08905_1	false	0.03037147192702479	1.517534159866587	1041	22	3	62700	JUND,FGF16,PNMT
TF	Factor: AP-2gamma; motif: NNNNWGCCYNCRGSCN	TF:M07349	false	0.03037147192702479	1.517534159866587	3384	22	5	62700	TSPY1,TMEM160,PUF60,FGF16,FADD
TF	Factor: STAT3; motif: NNYTTCCMRGAA; match class: 1	TF:M10081_1	false	0.03037147192702479	1.517534159866587	1041	22	3	62700	CSH1,GTF2H2,FGF16
TF	Factor: JUND:C-FOS; motif: NNATGAGTCATNN	TF:M08933	false	0.03037147192702479	1.517534159866587	4878	22	6	62700	CSH1,LGALS7,IMP3,TFF1,GZMK,FADD
TF	Factor: SREBP-1; motif: NSNNTCACNCCANNN	TF:M01173	false	0.03038293291627173	1.5173703052634853	4881	22	6	62700	JUND,MT1H,GTF2H2,LGALS7,GZMK,SCGB2A1
TF	Factor: GKLF; motif: NNRRGRRNGNSNNN; match class: 1	TF:M07040_1	false	0.03038293291627173	1.5173703052634853	8362	22	8	62700	TSPY1,JUND,HOXA5,TMEM160,FGF16,POU5F1,TFF1,PNMT
TF	Factor: RFX1; motif: NNGTNRCNWRGYAACNN	TF:M00280	false	0.03038293291627173	1.5173703052634853	6553	22	7	62700	TSPY1,MT1H,FGF16,TFF1,PNMT,GZMK,FADD
TF	Factor: FXR; motif: NAGGTCAWNKN	TF:M08953	false	0.03038293291627173	1.5173703052634853	4883	22	6	62700	HOXA5,TMEM160,MT1H,POU5F1,IMP3,TFF1
TF	Factor: c-MYB; motif: NNNGNCAGTTN; match class: 1	TF:M00773_1	false	0.03038293291627173	1.5173703052634853	320	22	2	62700	FGF16,POU5F1
TF	Factor: AP-2alpha; motif: GCCNNNRGS; match class: 1	TF:M00469_1	false	0.030708734029398315	1.5127380870209255	3401	22	5	62700	JUND,HOXA5,LGALS7,FGF16,PNMT
TF	Factor: A-Myb:Elf-1; motif: NMCCGGAACCGTTA; match class: 1	TF:M08390_1	false	0.030725788193313588	1.5124969675589632	4902	22	6	62700	TSPY1,CSH1,PUF60,GTF2H2,IMP3,FADD
TF	Factor: ER; motif: NNARGNCANNNTGACCYNN	TF:M00191	false	0.03084043997092967	1.5108794349147254	4907	22	6	62700	TSPY1,LAGE3,JUND,TFF1,PNMT,SCGB2A1
TF	Factor: LKLF; motif: NRCCACRCCCN	TF:M12172	false	0.031109155452418102	1.50711177890522	2112	22	4	62700	TMEM160,MT1H,PUF60,GTF2H2
TF	Factor: Pax-6; motif: NNNNTTCACGCWTGANTKNNN; match class: 1	TF:M00097_1	false	0.031170135501075964	1.5062613097782878	4923	22	6	62700	LAGE3,TMEM160,CSH1,FGF16,POU5F1,FADD
TF	Factor: Erm; motif: RSAGGAAGGAAGTN	TF:M11423	false	0.031170135501075964	1.5062613097782878	4924	22	6	62700	TSPY1,JUND,HOXA5,TMEM160,PUF60,POU5F1
TF	Factor: ETS1; motif: GCCGGAWGTACTTCCGGN; match class: 1	TF:M03978_1	false	0.03141953456924972	1.5028002526348008	6607	22	7	62700	TSPY1,LAGE3,JUND,TMEM160,GTF2H2,FGF16,PNMT
TF	Factor: YY1; motif: NNNNNCCATNTWNNNWN	TF:M00059	false	0.03158852165829903	1.5004706985857181	4940	22	6	62700	LAGE3,HOXA5,MT1H,FGF16,GZMK,SCGB2A1
TF	Factor: FOXO1A; motif: TTGTTTWN	TF:M07286	false	0.03161164285726242	1.5001529332871706	4942	22	6	62700	HOXA5,TMEM160,CSH1,GTF2H2,GZMK,SCGB2A1
TF	Factor: SREBP-1; motif: NNNGTGGGGTGAN	TF:M04632	false	0.03166599633736459	1.4994068428012859	4945	22	6	62700	JUND,MT1H,GTF2H2,LGALS7,POU5F1,SCGB2A1
TF	Factor: NR1B1; motif: NRGGNCRTGACCTN; match class: 1	TF:M11796_1	false	0.032096950050534256	1.4935362336123768	4960	22	6	62700	HOXA5,MT1H,PUF60,GTF2H2,POU5F1,IMP3
TF	Factor: POU2F1:PEA3; motif: ACCGGATATGCAN; match class: 1	TF:M08402_1	false	0.03228323320618073	1.4910229766362613	2142	22	4	62700	TSPY1,LAGE3,MT1H,LGALS7
TF	Factor: CTCF; motif: ACCAGGKGGC	TF:M04727	false	0.03228323320618073	1.4910229766362613	6650	22	7	62700	JUND,CSH1,PUF60,GTF2H2,FGF16,POU5F1,TFF1
TF	Factor: KLF16; motif: GMCACGCCCCC	TF:M03914	false	0.03232527201394261	1.4904578118874063	3459	22	5	62700	LAGE3,JUND,PUF60,POU5F1,PNMT
TF	Factor: TORC2; motif: TGGGCTKKD	TF:M07341	false	0.0323403044836527	1.4902558955320389	4974	22	6	62700	TSPY1,LAGE3,HOXA5,MT1H,PUF60,LGALS7
TF	Factor: SP1; motif: NCCCCKCCCCC	TF:M07226	false	0.03240888312147179	1.4893359354145552	8488	22	8	62700	LAGE3,JUND,PUF60,LGALS7,FGF16,POU5F1,PNMT,FADD
TF	Factor: c-Maf; motif: NWNNNTGCTGACKNNNNNN	TF:M01070	false	0.032795704917595106	1.4841830298471241	6675	22	7	62700	LAGE3,TMEM160,CSH1,FGF16,IMP3,GZMK,SCGB2A1
TF	Factor: NFATc1; motif: TTTCCAYWRTGGAAA	TF:M04052	false	0.032931833625528956	1.4823840873482501	6683	22	7	62700	JUND,HOXA5,CSH1,PUF60,IMP3,GZMK,FADD
TF	Factor: MZF-1; motif: KNGNKAGGGGNAA	TF:M00084	false	0.032931833625528956	1.4823840873482501	6682	22	7	62700	LAGE3,TMEM160,LGALS7,FGF16,TFF1,PNMT,FADD
TF	Factor: WT1; motif: RGGNGGGGGAGGRGGNGGRG	TF:M10108	false	0.03302722149538899	1.4811279609733476	6688	22	7	62700	TSPY1,JUND,CSH1,PUF60,POU5F1,TFF1,FADD
TF	Factor: AR; motif: GGTACANNRTGTTCT	TF:M00481	false	0.03327300692194876	1.4779079496391225	5012	22	6	62700	LAGE3,HOXA5,CSH1,TFF1,PNMT,FADD
TF	Factor: ZBTB44; motif: MACWGCAGS	TF:M12352	false	0.03328956104988585	1.4776919313338472	6705	22	7	62700	TSPY1,LAGE3,JUND,TMEM160,LGALS7,FGF16,SCGB2A1
TF	Factor: SREBP-2; motif: ATCACGCCAC	TF:M11086	false	0.03335011522617788	1.476902661237484	3497	22	5	62700	JUND,GTF2H2,LGALS7,GZMK,SCGB2A1
TF	Factor: P50; motif: GGRRANTCCCNN	TF:M03557	false	0.033449460893452056	1.475610877384519	5024	22	6	62700	TSPY1,MT1H,POU5F1,IMP3,TFF1,GZMK
TF	Factor: PBX2; motif: TGANTGACAGN	TF:M09736	false	0.033449460893452056	1.475610877384519	5025	22	6	62700	LAGE3,HOXA5,TMEM160,LGALS7,TFF1,SCGB2A1
TF	Factor: Elk-1:HOXA1; motif: ACCGGAAGTAATTA	TF:M08451	false	0.0335237839804923	1.4746469665006776	8557	22	8	62700	TSPY1,JUND,TMEM160,CSH1,PUF60,GTF2H2,IMP3,PNMT
TF	Factor: Elk-1:PDEF; motif: NCMGGAMGGANATCCGGN	TF:M08227	false	0.03357929090861441	1.4739284790653742	8561	22	8	62700	HOXA5,CSH1,PUF60,GTF2H2,IMP3,TFF1,PNMT,GZMK
TF	Factor: NF-KAPPAB1; motif: NGGKRNTTYCCCN; match class: 1	TF:M08952_1	false	0.033668791704243535	1.4727724691656856	3510	22	5	62700	LAGE3,CSH1,LGALS7,FGF16,POU5F1
TF	Factor: HIF-1alpha; motif: NCACGT	TF:M02012	false	0.033705263049265966	1.4723022791052556	6735	22	7	62700	TSPY1,JUND,HOXA5,PUF60,FGF16,IMP3,FADD
TF	Factor: TFIIB; motif: YTNTMTGMSN	TF:M08904	false	0.033705263049265966	1.4723022791052556	6735	22	7	62700	TSPY1,HOXA5,PUF60,GTF2H2,IMP3,PNMT,FADD
TF	Factor: DATF1; motif: SNGGRRGCWGNGGG	TF:M09724	false	0.033705263049265966	1.4723022791052556	8573	22	8	62700	LAGE3,TMEM160,CSH1,MT1H,PUF60,LGALS7,TFF1,SCGB2A1
TF	Factor: JUNB:C-FOS; motif: NATGAGTCATNN	TF:M08925	false	0.033787775324926106	1.4712404023628753	3518	22	5	62700	LGALS7,IMP3,TFF1,GZMK,FADD
TF	Factor: NeuroD-2; motif: RRCAGATGG	TF:M09998	false	0.03378889225239959	1.4712260460634052	347	22	2	62700	LGALS7,PNMT
TF	Factor: Rev-ErbAalpha; motif: NRNNMASTGGGTCANNNNN	TF:M10012	false	0.033798536842298034	1.4711021001682099	1107	22	3	62700	MT1H,LGALS7,SCGB2A1
TF	Factor: BCL-6; motif: NCGYWATCTAGGAATN	TF:M12340	false	0.033798536842298034	1.4711021001682099	5052	22	6	62700	LAGE3,MT1H,GTF2H2,IMP3,GZMK,SCGB2A1
TF	Factor: Elk-1:T-bet; motif: TCACACCGGAAGNN	TF:M08231	false	0.033798536842298034	1.4711021001682099	6747	22	7	62700	TSPY1,TMEM160,PUF60,GTF2H2,IMP3,TFF1,PNMT
TF	Factor: PEA3; motif: ACAGGAAGGAAGTN; match class: 1	TF:M11429_1	false	0.03382743189722839	1.470730971623714	1108	22	3	62700	JUND,TMEM160,PUF60
TF	Factor: Myc; motif: CACGTGS	TF:M00799	false	0.034010319208460295	1.46838929191843	5061	22	6	62700	TSPY1,HOXA5,MT1H,PUF60,IMP3,FADD
TF	Factor: SPIB; motif: NNTCACTTCCTCTTTN	TF:M12498	false	0.034051913145980356	1.467858483005191	2199	22	4	62700	MT1H,FGF16,POU5F1,TFF1
TF	Factor: LXR-alpha; motif: NNRRGGTYACTNNAGGNCA; match class: 1	TF:M10013_1	false	0.03425742393193649	1.4652452979440138	351	22	2	62700	POU5F1,SCGB2A1
TF	Factor: PATZ; motif: GGGGNGGGGGMKGGRRNGGNRN	TF:M10026	false	0.03433211899556577	1.4642993908742468	8619	22	8	62700	TSPY1,JUND,TMEM160,PUF60,IMP3,TFF1,PNMT,FADD
TF	Factor: Sp1; motif: GGGGCGGGGT; match class: 1	TF:M00008_1	false	0.03443648199274177	1.4629812221771226	5079	22	6	62700	LAGE3,JUND,MT1H,PUF60,PNMT,FADD
TF	Factor: LRH-1; motif: TCAAGGTCRTGACCTTGA; match class: 1	TF:M11831_1	false	0.03455666982833836	1.4614681164495629	1120	22	3	62700	MT1H,FGF16,IMP3
TF	Factor: DREF; motif: MTRTCGCGAYAK	TF:M12238	false	0.03476670412379528	1.4588364783904804	355	22	2	62700	PUF60,FADD
TF	Factor: GKLF; motif: NNCCMCRCCCN; match class: 1	TF:M12173_1	false	0.03476670412379528	1.4588364783904804	5093	22	6	62700	LAGE3,JUND,TMEM160,PUF60,LGALS7,PNMT
TF	Factor: ctcf; motif: YGGCCACCAGRKGGCRSYN	TF:M09890	false	0.03484554115112372	1.4578527865000317	8650	22	8	62700	TSPY1,JUND,HOXA5,PUF60,FGF16,POU5F1,PNMT,FADD
TF	Factor: FXR:RXR-alpha; motif: CAAGGTSAWTAACC	TF:M00631	false	0.03488073409055184	1.4574143835983853	3562	22	5	62700	JUND,MT1H,GTF2H2,GZMK,SCGB2A1
TF	Factor: TEF-3:E2A; motif: NCAGSTGNGWATGYN; match class: 1	TF:M08438_1	false	0.034947173857727803	1.4565879394496575	1127	22	3	62700	CSH1,POU5F1,SCGB2A1
TF	Factor: ZNF449; motif: RCGCCCAACC	TF:M12123	false	0.0349804207319066	1.4561749712882588	357	22	2	62700	HOXA5,IMP3
TF	Factor: MEF-2D; motif: CCWWATWTRG	TF:M11694	false	0.035128317105293745	1.4543426554852656	358	22	2	62700	HOXA5,GZMK
TF	Factor: C/EBPgamma:Elf-1; motif: TKRCGHAATWSCGGAAGT	TF:M08676	false	0.03567203970653576	1.447672057245134	8695	22	8	62700	TSPY1,LAGE3,HOXA5,CSH1,PUF60,GTF2H2,TFF1,GZMK
TF	Factor: STAT1; motif: TTMNRGGAAN	TF:M01823	false	0.03575315533465805	1.4466856242416406	2242	22	4	62700	HOXA5,CSH1,GTF2H2,FGF16
TF	Factor: TFAP2A; motif: NNNNGCCYSAGGGCA; match class: 1	TF:M07231_1	false	0.03646897282830987	1.4380764686927776	1150	22	3	62700	LGALS7,POU5F1,TFF1
TF	Factor: c-Jun; motif: NNNNRRTGASTCAN	TF:M07102	false	0.03646897282830987	1.4380764686927776	5161	22	6	62700	CSH1,LGALS7,IMP3,TFF1,GZMK,FADD
TF	Factor: PRX-2; motif: NNCRTTAN	TF:M10887	false	0.03646897282830987	1.4380764686927776	8735	22	8	62700	TSPY1,MT1H,PUF60,GTF2H2,IMP3,TFF1,SCGB2A1,FADD
TF	Factor: ESR2; motif: AGGTCASNNTGNCCY; match class: 1	TF:M07210_1	false	0.03663598897371447	1.436092080362734	369	22	2	62700	TFF1,SCGB2A1
TF	Factor: RelA-p65; motif: GGGRNTTTCCM	TF:M09668	false	0.03663598897371447	1.436092080362734	3621	22	5	62700	LAGE3,JUND,FGF16,POU5F1,IMP3
TF	Factor: KLF15; motif: NCCCCGCCCCN	TF:M12404	false	0.03665051884015593	1.4359198729240328	1155	22	3	62700	LAGE3,PUF60,POU5F1
TF	Factor: Crx; motif: NYTAATCNN	TF:M07352	false	0.03748337327071256	1.4261613322203766	1165	22	3	62700	TMEM160,PUF60,SCGB2A1
TF	Factor: TBX2; motif: NAGGTGTGAAN	TF:M04134	false	0.03770494843322888	1.4236016488335776	1168	22	3	62700	CSH1,GTF2H2,GZMK
TF	Factor: ZNF342; motif: TRSTGGACRNT	TF:M12075	false	0.03786528484004816	1.421758771864699	5215	22	6	62700	TMEM160,MT1H,PUF60,FGF16,IMP3,GZMK
TF	Factor: ZFP14; motif: SCNNYCCNGNNSCTSCNC; match class: 1	TF:M12694_1	false	0.03786528484004816	1.421758771864699	5215	22	6	62700	TSPY1,JUND,GTF2H2,POU5F1,PNMT,FADD
TF	Factor: Fli-1:E2A; motif: NCCGGAWRCASCTGN; match class: 1	TF:M08472_1	false	0.03795510943143752	1.420729752086972	2293	22	4	62700	TMEM160,LGALS7,FGF16,FADD
TF	Factor: POU3F4; motif: TGCATAAWTTA	TF:M04084	false	0.0379740565193677	1.420513007551352	1173	22	3	62700	HOXA5,CSH1,FADD
TF	Factor: STAT; motif: NNNNNTTCTKGGA	TF:M00777	false	0.03804977584794557	1.4196478973240807	5224	22	6	62700	LAGE3,TMEM160,CSH1,FGF16,TFF1,SCGB2A1
TF	Factor: CTCF; motif: NNRSYGCCMCCTGSTGGCCN	TF:M12593	false	0.03809618461421016	1.419118517341902	8823	22	8	62700	TSPY1,JUND,HOXA5,PUF60,FGF16,POU5F1,PNMT,FADD
TF	Factor: MYB; motif: NAACNGNCN	TF:M00913	false	0.03834881946352417	1.4162480009032294	5235	22	6	62700	HOXA5,PUF60,GTF2H2,FGF16,POU5F1,FADD
TF	Factor: Erg; motif: NACCGGAWWTCCGGTN	TF:M11395	false	0.03877272828600456	1.411473638304934	8852	22	8	62700	TSPY1,LAGE3,HOXA5,CSH1,MT1H,IMP3,PNMT,FADD
TF	Factor: STAT3; motif: NNYTTCCMRGAA	TF:M10081	false	0.03881068835101515	1.4110486544927499	3684	22	5	62700	HOXA5,CSH1,GTF2H2,LGALS7,FGF16
TF	Factor: SP1; motif: GGCCCCGCCCCCN	TF:M12666	false	0.039700433608052685	1.40120474984756	8890	22	8	62700	LAGE3,JUND,TMEM160,PUF60,LGALS7,FGF16,POU5F1,PNMT
TF	Factor: MEF-2C; motif: CCWWATWTRG	TF:M11693	false	0.0399051869943492	1.3989706497615733	389	22	2	62700	HOXA5,GZMK
TF	Factor: c-Rel; motif: SGGRNTTTCC	TF:M00053	false	0.03991272144374396	1.3988886588933565	3712	22	5	62700	JUND,GTF2H2,POU5F1,IMP3,GZMK
TF	Factor: KLF14; motif: NRCCACRCCCMCN	TF:M12183	false	0.04006803850367099	1.3972019175593848	7028	22	7	62700	LAGE3,JUND,MT1H,PUF60,FGF16,POU5F1,PNMT
TF	Factor: Sp2; motif: NYSGCCCCGCCCCCY; match class: 1	TF:M03567_1	false	0.04008990242204698	1.396965000811542	3718	22	5	62700	LAGE3,JUND,PUF60,LGALS7,PNMT
TF	Factor: COE1; motif: NRNYCCCWGGGGANN	TF:M09598	false	0.04026987993798871	1.3950196652112106	392	22	2	62700	FGF16,TFF1
TF	Factor: MYC; motif: NNCCACGTGCNN; match class: 1	TF:M09812_1	false	0.04050330394129476	1.3925095490088377	5308	22	6	62700	TSPY1,HOXA5,MT1H,PUF60,IMP3,FADD
TF	Factor: MTF-1; motif: CCGNGTGCAV	TF:M04619	false	0.04050330394129476	1.3925095490088377	1208	22	3	62700	MT1H,LGALS7,FADD
TF	Factor: FIGLA; motif: NMCACCTGKN	TF:M04169	false	0.040549713510978184	1.3920122097892202	1210	22	3	62700	FGF16,POU5F1,FADD
TF	Factor: Ets; motif: ACTTCCTS	TF:M00971	false	0.040549713510978184	1.3920122097892202	2350	22	4	62700	TSPY1,MT1H,FGF16,TFF1
TF	Factor: Sp1; motif: CCCCGCCCCN; match class: 1	TF:M00933_1	false	0.040906093407047366	1.3882119942922464	5326	22	6	62700	LAGE3,JUND,TMEM160,PUF60,PNMT,FADD
TF	Factor: BTEB2; motif: GCCCCRCCCH	TF:M07409	false	0.040906093407047366	1.3882119942922464	5325	22	6	62700	LAGE3,JUND,PUF60,LGALS7,POU5F1,PNMT
TF	Factor: B-ATF; motif: NNATGACACN	TF:M11300	false	0.04113121694816434	1.3858284408420554	8969	22	8	62700	TSPY1,LAGE3,HOXA5,CSH1,POU5F1,IMP3,TFF1,GZMK
TF	Factor: LRF; motif: NGKGGGTSNCN	TF:M07387	false	0.04113121694816434	1.3858284408420554	5335	22	6	62700	TSPY1,TMEM160,CSH1,MT1H,IMP3,TFF1
TF	Factor: Egr-1; motif: GCGGGGGCGG; match class: 1	TF:M07354_1	false	0.04125292618037078	1.3845452403524672	3757	22	5	62700	JUND,TMEM160,PUF60,FGF16,PNMT
TF	Factor: myogenin; motif: RGCAGSTG	TF:M00712	false	0.04134953602319421	1.3835293592359084	7091	22	7	62700	LAGE3,HOXA5,PUF60,GTF2H2,FGF16,POU5F1,PNMT
TF	Factor: JunD; motif: NRTGACGCAYN	TF:M11271	false	0.04135904658811911	1.3834294811880816	7094	22	7	62700	LAGE3,TMEM160,PUF60,GTF2H2,FGF16,POU5F1,TFF1
TF	Factor: p53; motif: RGRCWWGYCYNGRCWWGYYY; match class: 1	TF:M01652_1	false	0.04135904658811911	1.3834294811880816	5347	22	6	62700	TSPY1,TMEM160,LGALS7,FGF16,POU5F1,PNMT
TF	Factor: OTX2; motif: NNRGGATTANNN	TF:M12550	false	0.04151652925503872	1.3817789602749297	1226	22	3	62700	TMEM160,PUF60,SCGB2A1
TF	Factor: Fra-1; motif: NATGAWTCAYN; match class: 1	TF:M11286_1	false	0.04151652925503872	1.3817789602749297	2375	22	4	62700	LGALS7,IMP3,TFF1,GZMK
TF	Factor: GABPA; motif: ACCGGAAGTN	TF:M03990	false	0.04170268488144476	1.3798359835955503	5360	22	6	62700	TMEM160,PUF60,GTF2H2,IMP3,PNMT,GZMK
TF	Factor: GCMa:Erg; motif: ATGCGGGCGGAARKG; match class: 1	TF:M08487_1	false	0.041874817670481145	1.3780470709372195	9009	22	8	62700	LAGE3,JUND,TMEM160,CSH1,PUF60,FGF16,PNMT,FADD
TF	Factor: ZNF148; motif: NNNNNNCCNNCCCCTCCCCCACCCN	TF:M09834	false	0.04197653883220964	1.3769933739490026	7121	22	7	62700	TSPY1,LAGE3,JUND,PUF60,FGF16,POU5F1,FADD
TF	Factor: USF; motif: GYCACGTGNC	TF:M00187	false	0.042206778175155175	1.3746177981453946	3789	22	5	62700	TSPY1,JUND,MT1H,FGF16,FADD
TF	Factor: c-Myc; motif: KACCACGTGSYY	TF:M01154	false	0.042206778175155175	1.3746177981453946	5378	22	6	62700	TSPY1,HOXA5,MT1H,PUF60,IMP3,FADD
TF	Factor: Pit-1; motif: NNWWATTCAT	TF:M03559	false	0.04262107548427133	1.3703755956590917	5392	22	6	62700	HOXA5,CSH1,MT1H,FGF16,IMP3,GZMK
TF	Factor: Nkx3-1; motif: NWATAAGTATWT	TF:M00451	false	0.042911651489523986	1.3674247709722134	1245	22	3	62700	MT1H,PNMT,GZMK
TF	Factor: pax-2; motif: NCGTCACGCNYSRNYGCNYN; match class: 1	TF:M11877_1	false	0.04296217367896423	1.3669137535445846	5406	22	6	62700	LAGE3,JUND,FGF16,IMP3,TFF1,SCGB2A1
TF	Factor: ER-alpha; motif: AGGTCASMNTGACCY; match class: 1	TF:M09909_1	false	0.04296217367896423	1.3669137535445846	2407	22	4	62700	TSPY1,LAGE3,TFF1,SCGB2A1
TF	Factor: AhR; motif: CCYCNRRSTNGCGTGASA	TF:M00139	false	0.043004380828189824	1.3664873008716005	3814	22	5	62700	JUND,HOXA5,TMEM160,PUF60,FGF16
TF	Factor: Elk-1:Pax-1; motif: ACCGGAACTACGCWTSANTG	TF:M08224	false	0.043004380828189824	1.3664873008716005	9072	22	8	62700	LAGE3,HOXA5,MT1H,PUF60,GTF2H2,FGF16,POU5F1,TFF1
TF	Factor: COUP-TF1; motif: RRGGTCRNTGACCYY; match class: 1	TF:M11741_1	false	0.043004380828189824	1.3664873008716005	1249	22	3	62700	TSPY1,PUF60,IMP3
TF	Factor: MEF-2A; motif: YTAAAAATARCY	TF:M01301	false	0.043004380828189824	1.3664873008716005	1250	22	3	62700	TSPY1,HOXA5,GTF2H2
TF	Factor: CTCFL; motif: NCCNSCAGGGGGCGCYN	TF:M09889	false	0.043004380828189824	1.3664873008716005	1249	22	3	62700	TSPY1,POU5F1,PNMT
TF	Factor: Sp2; motif: TGGGCGCGCCCA	TF:M06948	false	0.04306747730431987	1.3658505664751566	9076	22	8	62700	TSPY1,JUND,HOXA5,PUF60,GTF2H2,FGF16,TFF1,PNMT
TF	Factor: AP-2rep; motif: CAGTGGG	TF:M00468	false	0.04320361701874006	1.3644798924091188	7181	22	7	62700	TMEM160,CSH1,MT1H,PUF60,IMP3,GZMK,SCGB2A1
TF	Factor: Elk-1:HOXA3; motif: ACCGGWAATKRNNTNWCNNATTAN; match class: 1	TF:M08220_1	false	0.04368799667494964	1.3596378695262368	5435	22	6	62700	TSPY1,HOXA5,PUF60,GTF2H2,IMP3,TFF1
TF	Factor: ESR1; motif: NNNNMAGGTCACCCTGACCY; match class: 1	TF:M02261_1	false	0.044062711914784856	1.3559287769677797	2433	22	4	62700	TSPY1,LAGE3,TFF1,SCGB2A1
TF	Factor: Sox-10; motif: CWTTGTN	TF:M01131	false	0.04406588755764885	1.3558974780663748	9119	22	8	62700	JUND,MT1H,LGALS7,IMP3,TFF1,GZMK,SCGB2A1,FADD
TF	Factor: AR; motif: RGGWACAYNGTGTWCYN	TF:M04453	false	0.0444386284521753	1.352239353530539	7226	22	7	62700	LAGE3,CSH1,LGALS7,TFF1,PNMT,SCGB2A1,FADD
TF	Factor: MIF-1; motif: NNGTTGCWWGGYAACNGS; match class: 1	TF:M00279_1	false	0.04452679690716511	1.3513785452814604	5463	22	6	62700	TSPY1,MT1H,FGF16,POU5F1,PNMT,GZMK
TF	Factor: RELB; motif: NNATTCCCCNN	TF:M09784	false	0.044711307477985636	1.3495826300162928	5469	22	6	62700	CSH1,PUF60,POU5F1,IMP3,PNMT,SCGB2A1
TF	Factor: Smad2; motif: TGTCTGNCWCCT; match class: 1	TF:M10059_1	false	0.0447972138496608	1.3487489959872443	1274	22	3	62700	POU5F1,PNMT,SCGB2A1
TF	Factor: TEF-1; motif: GRRATG; match class: 1	TF:M00704_1	false	0.04480915729411905	1.3486332235932137	5474	22	6	62700	TMEM160,CSH1,GTF2H2,LGALS7,POU5F1,GZMK
TF	Factor: JunB; motif: GATGACGTCAYC	TF:M11273	false	0.04482673457117441	1.3484628964090686	9155	22	8	62700	TSPY1,JUND,MT1H,PUF60,IMP3,TFF1,PNMT,SCGB2A1
TF	Factor: GLI; motif: NGACCMCCCAN	TF:M07290	false	0.04491251897117875	1.347632586340002	7249	22	7	62700	TSPY1,CSH1,PUF60,LGALS7,FGF16,IMP3,FADD
TF	Factor: KLF3; motif: NNNNNNGGGCGGGGCNNGN; match class: 1	TF:M09970_1	false	0.045242413615018136	1.3444542341682701	3880	22	5	62700	LAGE3,JUND,PUF60,LGALS7,PNMT
TF	Factor: Egr-1; motif: WTGCGTGGGCGK	TF:M00243	false	0.045311255936789765	1.3437938998853032	5495	22	6	62700	LAGE3,JUND,PUF60,FGF16,IMP3,FADD
TF	Factor: EOMES; motif: NAGGTGTGAANNN	TF:M04115	false	0.045311255936789765	1.3437938998853032	429	22	2	62700	GTF2H2,GZMK
TF	Factor: HIF1A; motif: NNACGTGCNN	TF:M09773	false	0.045335182089137914	1.343564635583129	2464	22	4	62700	JUND,PUF60,FGF16,IMP3
TF	Factor: E2F; motif: TTTCGCGC; match class: 1	TF:M00425_1	false	0.04538868605596189	1.3430523893414168	5500	22	6	62700	LAGE3,JUND,HOXA5,MT1H,FGF16,PNMT
TF	Factor: VDR; motif: RRGGTCANNGRGKTCA; match class: 1	TF:M09671_1	false	0.045491284789203786	1.3420717974197216	2468	22	4	62700	MT1H,TFF1,PNMT,FADD
TF	Factor: HMX2; motif: SCACTTANC	TF:M10646	false	0.04590152994188855	1.3381728387710958	7293	22	7	62700	TMEM160,PUF60,FGF16,TFF1,PNMT,GZMK,FADD
TF	Factor: NF-kappaB; motif: GGGAMTTYCC	TF:M00054	false	0.04590152994188855	1.3381728387710958	2476	22	4	62700	MT1H,FGF16,POU5F1,IMP3
TF	Factor: Pax-5; motif: RRMSWGANWYCTNRAGCGKRACSRYNSM; match class: 1	TF:M00144_1	false	0.04591999693943531	1.3379981495557798	7295	22	7	62700	LAGE3,JUND,MT1H,PUF60,GTF2H2,IMP3,FADD
TF	Factor: E2F-3:FOXI1; motif: NGACACCGCGCCCAC; match class: 1	TF:M08208_1	false	0.04599127081355254	1.3373245899978634	7299	22	7	62700	JUND,TMEM160,PUF60,FGF16,POU5F1,PNMT,FADD
TF	Factor: MAZ; motif: NKGGGAGGGGRGGR	TF:M02023	false	0.04599127081355254	1.3373245899978634	7300	22	7	62700	TSPY1,TMEM160,PUF60,POU5F1,TFF1,PNMT,FADD
TF	Factor: ZNF647; motif: NTAGGCCTAN	TF:M12285	false	0.046082615058919835	1.3364628838940007	1296	22	3	62700	JUND,POU5F1,TFF1
TF	Factor: AP-2gamma; motif: GCCYNCRGSN; match class: 1	TF:M03811_1	false	0.04618200416400583	1.335527223898662	3912	22	5	62700	JUND,TMEM160,PUF60,FGF16,FADD
TF	Factor: DP2; motif: NNGGCGGGARN	TF:M12596	false	0.04618200416400583	1.335527223898662	2485	22	4	62700	LAGE3,JUND,HOXA5,PNMT
TF	Factor: TAFII250; motif: RARRWGGCGGMGGNGR	TF:M10086	false	0.046202249658160596	1.3353368774668448	9231	22	8	62700	TSPY1,JUND,HOXA5,GTF2H2,FGF16,POU5F1,IMP3,SCGB2A1
TF	Factor: ZBP89; motif: CCCCKCCCCCNN	TF:M07397	false	0.04659402956447419	1.3316697290894361	7325	22	7	62700	LAGE3,JUND,PUF60,FGF16,POU5F1,TFF1,FADD
TF	Factor: Erg; motif: NACCGGATATCCGGTN; match class: 1	TF:M11391_1	false	0.0471565599592343	1.3264578839249888	9266	22	8	62700	TSPY1,LAGE3,HOXA5,CSH1,MT1H,IMP3,PNMT,FADD
TF	Factor: SP3; motif: NCCACGCCCMC	TF:M03921	false	0.047415718855424616	1.3240776608470646	3943	22	5	62700	LAGE3,JUND,MT1H,PUF60,PNMT
TF	Factor: MYC; motif: NNCCACGTGCNN	TF:M09812	false	0.047591920446062703	1.3224667700425983	5574	22	6	62700	TSPY1,HOXA5,MT1H,PUF60,IMP3,FADD
TF	Factor: C/EBP; motif: NNNTKNNGNAAN	TF:M00770	false	0.047793492196880824	1.3206312350907488	5582	22	6	62700	HOXA5,LGALS7,FGF16,POU5F1,TFF1,GZMK
TF	Factor: YB-1; motif: NNNNCCAATNN	TF:M03862	false	0.047793492196880824	1.3206312350907488	9300	22	8	62700	TSPY1,TMEM160,CSH1,PUF60,LGALS7,FGF16,IMP3,GZMK
TF	Factor: JUND:FRA-2; motif: NATGACTCAT; match class: 1	TF:M08931_1	false	0.047793492196880824	1.3206312350907488	446	22	2	62700	IMP3,GZMK
TF	Factor: Spi-B; motif: NAWGRGGAAGTR	TF:M11374	false	0.047793492196880824	1.3206312350907488	2518	22	4	62700	TMEM160,MT1H,POU5F1,TFF1
TF	Factor: JUND:C-FOS; motif: NNATGAGTCATNN; match class: 1	TF:M08933_1	false	0.047793492196880824	1.3206312350907488	1320	22	3	62700	LGALS7,IMP3,GZMK
TF	Factor: c-Myb; motif: NNNNCMGTTNNN; match class: 1	TF:M07299_1	false	0.04800810533820145	1.3186854333226665	448	22	2	62700	MT1H,POU5F1
TF	Factor: E2F1; motif: NNNNNGCGSSAAAN	TF:M08874	false	0.04800810533820145	1.3186854333226665	7382	22	7	62700	TSPY1,LAGE3,HOXA5,PUF60,GTF2H2,FGF16,IMP3
TF	Factor: CTCF; motif: RSYGCCMYCTRSTGGN	TF:M09828	false	0.04825072526335783	1.3164961543304066	3969	22	5	62700	TSPY1,JUND,POU5F1,PNMT,FADD
TF	Factor: SP8; motif: RNCACGCCCMCN	TF:M12147	false	0.048277435803643014	1.316255804976967	2529	22	4	62700	LAGE3,MT1H,PUF60,FADD
TF	Factor: Kaiso; motif: GCMGGGRGCRGS; match class: 1	TF:M03876_1	false	0.04831024674088047	1.315960744382054	9325	22	8	62700	TSPY1,LAGE3,JUND,HOXA5,PUF60,TFF1,PNMT,FADD
TF	Factor: FRA-2; motif: RTGANTCA	TF:M08914	false	0.04834859392807346	1.3156161515325453	3974	22	5	62700	LGALS7,IMP3,TFF1,GZMK,FADD
TF	Factor: Egr-1; motif: ACCGCCC; match class: 1	TF:M04918_1	false	0.04840330653781846	1.31512496971759	1330	22	3	62700	JUND,TMEM160,FGF16
TF	Factor: FOXJ2; motif: NNTGTTGTAAAYAN	TF:M11585	false	0.04855397223845693	1.313775234331178	5615	22	6	62700	HOXA5,CSH1,GTF2H2,FGF16,IMP3,SCGB2A1
TF	Factor: ZNFPT1; motif: YCNNCNCWGCCNY	TF:M12721	false	0.04889302785330549	1.310753066862476	9352	22	8	62700	LAGE3,JUND,HOXA5,GTF2H2,LGALS7,IMP3,TFF1,PNMT
TF	Factor: HMX2; motif: ANCACTTAAN	TF:M10648	false	0.04928773169922496	1.3072611683167252	1341	22	3	62700	GTF2H2,TFF1,FADD
TF	Factor: E2F-4; motif: AATGGCGCCAAA	TF:M04518	false	0.04930394098077641	1.3071183651487601	5637	22	6	62700	HOXA5,CSH1,MT1H,FGF16,PNMT,FADD
TF	Factor: SMAD5; motif: GSGGCAGM; match class: 1	TF:M03846_1	false	0.049455510208370974	1.3057853133737638	2554	22	4	62700	MT1H,TFF1,PNMT,FADD
TF	Factor: VDR:RXR-ALPHA; motif: NRGGTCANNNGGTTCNN; match class: 1	TF:M08980_1	false	0.04964570666150649	1.3041183031371413	4009	22	5	62700	LAGE3,JUND,CSH1,GTF2H2,PNMT
TF	Factor: ZNF418; motif: TGCTTYTRGCYTCTKNN	TF:M10148	false	0.049828183073672684	1.3025249485797812	1349	22	3	62700	LGALS7,POU5F1,IMP3
TF	Factor: E2F-1; motif: TTTSGCGS	TF:M00431	false	0.04984954383626845	1.3023388114806682	7456	22	7	62700	TSPY1,LAGE3,JUND,HOXA5,LGALS7,FGF16,PNMT
TF	Factor: TFAP2C; motif: NGCCCNNRGGCA; match class: 1	TF:M04152_1	false	0.049895834360211735	1.301935710687032	5661	22	6	62700	JUND,LGALS7,FGF16,POU5F1,TFF1,PNMT
TF	Factor: GR; motif: RGWACATWAYGTWCY; match class: 1	TF:M11846_1	false	0.049895834360211735	1.301935710687032	4019	22	5	62700	LAGE3,CSH1,TFF1,PNMT,FADD
TF	Factor: TR4; motif: NRGGTCAN	TF:M11767	false	0.049903822392501254	1.3018661882364566	462	22	2	62700	HOXA5,MT1H
CORUM	CORUM root	CORUM:0000000	false	0.0003681090251791414	3.434023534529836	3383	22	8	62700	TSPY1,LAGE3,JUND,PUF60,GTF2H2,POU5F1,IMP3,FADD
CORUM	Spliceosome	CORUM:351	false	0.04732603268635771	1.3248999006585453	138	22	1	62700	PUF60
