# Supplementary material for: Nanomaterial isolated extracellular vesicles enable high precision identification of tumor biomarkers for pancreatic cancer liquid biopsy
Source: J Nanobiotechnology. 2025 Jul 1;23:467. doi: 10.1186/s12951-025-03527-3 (PMC12211367; doi:10.1186/s12951-025-03527-3)
Supplement: Supplementary file 3 — Additional file 3. gProfiler’s enrichment analysis. Enrichment analysis was applied to each EV isolation’s transcriptomic sample based on their unique mRNA annotations. [file 12951_2025_3527_MOESM3_ESM.zip › Enrichment_Analysis_gProfiler/Fujifilm/Fujifilm_Patient_5.csv]

source	term_name	term_id	highlighted	adjusted_p_value	negative_log10_of_adjusted_p_value	term_size	query_size	intersection_size	effective_domain_size	intersections
GO:MF	actin binding	GO:0003779	false	0.006942377321975224	2.1584917858823425	444	39	4	62700	CYFIP1,TNNC1,TMSB15A,PFN1
GO:MF	enzyme binding	GO:0019899	false	0.007725443640730238	2.1120765714256082	2075	39	7	62700	TRAT1,POU5F1,RRN3,CYFIP1,RPH3AL,SERPINF2,PFN1
GO:MF	ion binding	GO:0043167	false	0.007725443640730238	2.1120765714256082	6115	39	12	62700	CRABP1,DRD4,MAP4K1,CANX,SCG5,PRSS1,GTF2H2,DLL1,TNNC1,RPH3AL,TADA2A,PFN1
GO:MF	molecular function regulator activity	GO:0098772	false	0.007808963694045486	2.1074065963172615	2125	39	7	62700	CXCL3,DRD4,SCG5,FGF16,DLL1,SERPINF2,PFN1
GO:MF	cytoskeletal protein binding	GO:0008092	false	0.008551443174605027	2.0679605858710137	998	39	5	62700	CYFIP1,TNNC1,RPH3AL,TMSB15A,PFN1
GO:MF	general transcription initiation factor activity	GO:0140223	false	0.010146051022510665	1.9937029580309231	52	39	2	62700	GTF2H2,RRN3
GO:MF	small GTPase binding	GO:0031267	false	0.013873225389715605	1.8578225579526497	283	39	3	62700	CYFIP1,RPH3AL,PFN1
GO:MF	GTPase binding	GO:0051020	false	0.017317085696108597	1.7615251938771332	315	39	3	62700	CYFIP1,RPH3AL,PFN1
GO:MF	signaling receptor binding	GO:0005102	false	0.027081889294098924	1.5673210415607164	1484	39	5	62700	CXCL3,TRAT1,FGF16,PSCA,DLL1
GO:MF	unfolded protein binding	GO:0051082	false	0.027081889294098924	1.5673210415607164	111	39	2	62700	CANX,SCG5
GO:MF	organic cyclic compound binding	GO:0097159	false	0.0293417812554261	1.532513524919432	7526	39	11	62700	RNU6-2,RBMY1A1,DRD4,MAP4K1,CANX,SCG5,DUX4,POU5F1,RRN3,CYFIP1,PFN1
GO:MF	signaling receptor regulator activity	GO:0030545	false	0.0293417812554261	1.532513524919432	555	39	3	62700	CXCL3,FGF16,DLL1
GO:MF	signaling receptor activator activity	GO:0030546	false	0.0293417812554261	1.532513524919432	519	39	3	62700	CXCL3,FGF16,DLL1
GO:MF	cation binding	GO:0043169	false	0.0293417812554261	1.532513524919432	4409	39	8	62700	DRD4,CANX,PRSS1,GTF2H2,DLL1,TNNC1,RPH3AL,TADA2A
GO:MF	heterocyclic compound binding	GO:1901363	false	0.0293417812554261	1.532513524919432	7455	39	11	62700	RNU6-2,RBMY1A1,DRD4,MAP4K1,CANX,SCG5,DUX4,POU5F1,RRN3,CYFIP1,PFN1
GO:MF	receptor ligand activity	GO:0048018	false	0.0293417812554261	1.532513524919432	510	39	3	62700	CXCL3,FGF16,DLL1
GO:MF	metal ion binding	GO:0046872	false	0.0293417812554261	1.532513524919432	4320	39	8	62700	DRD4,CANX,PRSS1,GTF2H2,DLL1,TNNC1,RPH3AL,TADA2A
GO:MF	serine-type endopeptidase activity	GO:0004252	true	0.03168592366410112	1.4991336284038064	180	39	2	62700	KLK6,PRSS1
GO:MF	serine hydrolase activity	GO:0017171	false	0.03422070149080465	1.4657110920929024	202	39	2	62700	KLK6,PRSS1
GO:MF	serine-type peptidase activity	GO:0008236	false	0.03422070149080465	1.4657110920929024	198	39	2	62700	KLK6,PRSS1
GO:MF	actin filament binding	GO:0051015	false	0.03431317089010467	1.4645391468099267	210	39	2	62700	CYFIP1,TNNC1
GO:MF	calcium ion binding	GO:0005509	false	0.0425115489890456	1.371493070400108	718	39	3	62700	CANX,DLL1,TNNC1
GO:MF	RNA binding	GO:0003723	false	0.04473602535037432	1.349342604170544	3113	39	6	62700	RNU6-2,RBMY1A1,CANX,POU5F1,CYFIP1,PFN1
GO:MF	carbohydrate binding	GO:0030246	false	0.04914825085319895	1.3084919337488576	281	39	2	62700	CANX,NOMO1
GO:BP	response to stimulus	GO:0050896	false	7.010340832308177e-10	9.154260866770525	8955	39	25	62700	CXCL3,IGKV1D-13,PRDX4,CRABP1,DRD4,TRAV20,KLK6,TRAT1,MAP4K1,CANX,HPS5,SCG5,OR2B6,GTF2H2,FGF16,POU5F1,PSCA,RRN3,IGLV3-10,CYFIP1,DLL1,TNNC1,RPH3AL,SERPINF2,SCGB2A1
GO:BP	signaling	GO:0023052	false	3.139466719662049e-8	7.503144116378123	6396	39	20	62700	CXCL3,PRDX4,CRABP1,DRD4,KLK6,TRAT1,MAP4K1,SCG5,OR2B6,GTF2H2,FGF16,POU5F1,PSCA,RRN3,CYFIP1,DLL1,RPH3AL,SERPINF2,SCGB2A1,PFN1
GO:BP	cell communication	GO:0007154	false	3.620683046561954e-8	7.441209491519348	6495	39	20	62700	CXCL3,PRDX4,CRABP1,DRD4,KLK6,TRAT1,MAP4K1,SCG5,OR2B6,GTF2H2,FGF16,POU5F1,PSCA,RRN3,CYFIP1,DLL1,RPH3AL,SERPINF2,SCGB2A1,PFN1
GO:BP	signal transduction	GO:0007165	false	5.966871799017192e-8	7.224253293072196	5926	39	19	62700	CXCL3,PRDX4,CRABP1,DRD4,KLK6,TRAT1,MAP4K1,SCG5,OR2B6,GTF2H2,FGF16,POU5F1,PSCA,RRN3,CYFIP1,DLL1,RPH3AL,SERPINF2,SCGB2A1
GO:BP	cellular response to stimulus	GO:0051716	false	2.946859756893995e-7	6.530640532034818	7399	39	20	62700	CXCL3,PRDX4,CRABP1,DRD4,KLK6,TRAT1,MAP4K1,CANX,SCG5,OR2B6,GTF2H2,FGF16,POU5F1,PSCA,RRN3,CYFIP1,DLL1,RPH3AL,SERPINF2,SCGB2A1
GO:BP	regulation of signaling	GO:0023051	false	9.923066661913543e-7	6.003354091099031	3396	39	14	62700	DRD4,KLK6,TRAT1,MAP4K1,SCG5,GTF2H2,POU5F1,PSCA,RRN3,CYFIP1,DLL1,RPH3AL,SERPINF2,PFN1
GO:BP	regulation of cell communication	GO:0010646	false	9.923066661913543e-7	6.003354091099031	3405	39	14	62700	DRD4,KLK6,TRAT1,MAP4K1,SCG5,GTF2H2,POU5F1,PSCA,RRN3,CYFIP1,DLL1,RPH3AL,SERPINF2,PFN1
GO:BP	regulation of response to stimulus	GO:0048583	false	0.0000052131814058672335	5.282897162432204	3909	39	14	62700	DRD4,KLK6,TRAT1,MAP4K1,GTF2H2,FGF16,POU5F1,PSCA,RRN3,CYFIP1,DLL1,TNNC1,RPH3AL,SERPINF2
GO:BP	cellular component organization or biogenesis	GO:0071840	false	0.000010648483060233495	4.972712255651782	8309	39	19	62700	PRDX4,RNU6-2,DRD4,KLK6,ORMDL2,COG5,HPS5,PRSS1,GTF2H2,NOMO1,NDUFA1,POU5F1,RRN3,CYFIP1,DLL1,TADA2A,SERPINF2,TMSB15A,PFN1
GO:BP	positive regulation of cellular process	GO:0048522	false	0.00001083948752912181	4.964991249950367	5711	39	16	62700	RBMY1A1,DRD4,KLK6,TRAT1,MAP4K1,DUX4,GTF2H2,FGF16,POU5F1,RRN3,CYFIP1,DLL1,RPH3AL,TADA2A,SERPINF2,PFN1
GO:BP	regulation of biological quality	GO:0065008	false	0.000011556805518450772	4.937162195105258	2918	39	12	62700	DRD4,KLK6,HPS5,SCG5,CYFIP1,DLL1,TNNC1,RPH3AL,TADA2A,SERPINF2,TMSB15A,PFN1
GO:BP	regulation of signal transduction	GO:0009966	false	0.00001330935684671727	4.875842930601237	2973	39	12	62700	DRD4,KLK6,TRAT1,MAP4K1,GTF2H2,POU5F1,PSCA,RRN3,CYFIP1,DLL1,RPH3AL,SERPINF2
GO:BP	negative regulation of biological process	GO:0048519	false	0.000014614196414845418	4.835225060032386	5913	39	16	62700	PRDX4,DRD4,TRAT1,ORMDL2,DUX4,GTF2H2,POU5F1,PSCA,RRN3,CYFIP1,DLL1,PNRC1,RPH3AL,SERPINF2,TMSB15A,PFN1
GO:BP	positive regulation of biological process	GO:0048518	false	0.00002699040949421854	4.568790526346396	6253	39	16	62700	RBMY1A1,DRD4,KLK6,TRAT1,MAP4K1,DUX4,GTF2H2,FGF16,POU5F1,RRN3,CYFIP1,DLL1,RPH3AL,TADA2A,SERPINF2,PFN1
GO:BP	cellular component organization	GO:0016043	false	0.00002778731918413501	4.5561533502970155	8098	39	18	62700	PRDX4,RNU6-2,DRD4,KLK6,COG5,HPS5,PRSS1,GTF2H2,NOMO1,NDUFA1,POU5F1,RRN3,CYFIP1,DLL1,TADA2A,SERPINF2,TMSB15A,PFN1
GO:BP	localization	GO:0051179	false	0.00003123024625038897	4.505424591345739	5542	39	15	62700	CRABP1,DRD4,TRAT1,COG5,CANX,HPS5,SCG5,GTF2H2,NOMO1,CYFIP1,DLL1,TNNC1,SYNRG,RPH3AL,TMSB15A
GO:BP	establishment of localization	GO:0051234	false	0.0000423992477151153	4.372641848975018	4905	39	14	62700	CRABP1,DRD4,TRAT1,COG5,CANX,HPS5,SCG5,GTF2H2,NOMO1,CYFIP1,DLL1,TNNC1,SYNRG,RPH3AL
GO:BP	positive regulation of signaling	GO:0023056	false	0.00004657008246314446	4.331892993047365	1725	39	9	62700	DRD4,KLK6,TRAT1,MAP4K1,POU5F1,CYFIP1,DLL1,RPH3AL,SERPINF2
GO:BP	positive regulation of cell communication	GO:0010647	false	0.00004657008246314446	4.331892993047365	1725	39	9	62700	DRD4,KLK6,TRAT1,MAP4K1,POU5F1,CYFIP1,DLL1,RPH3AL,SERPINF2
GO:BP	negative regulation of cellular process	GO:0048523	false	0.0001476841326293141	3.83066616333201	5511	39	14	62700	PRDX4,DRD4,ORMDL2,DUX4,GTF2H2,POU5F1,PSCA,RRN3,DLL1,PNRC1,RPH3AL,SERPINF2,TMSB15A,PFN1
GO:BP	transport	GO:0006810	false	0.000149195639619456	3.8262438693357455	4716	39	13	62700	CRABP1,DRD4,TRAT1,COG5,CANX,HPS5,SCG5,GTF2H2,CYFIP1,DLL1,TNNC1,SYNRG,RPH3AL
GO:BP	regulation of actin filament-based process	GO:0032970	false	0.0001613075247942515	3.792345372844168	370	39	5	62700	CYFIP1,TNNC1,SERPINF2,TMSB15A,PFN1
GO:BP	positive regulation of signal transduction	GO:0009967	false	0.00016179490360628663	3.791035162393252	1510	39	8	62700	DRD4,KLK6,TRAT1,MAP4K1,POU5F1,CYFIP1,DLL1,SERPINF2
GO:BP	vesicle-mediated transport	GO:0016192	false	0.00019467962369875983	3.710679501886668	1566	39	8	62700	DRD4,COG5,CANX,GTF2H2,CYFIP1,DLL1,SYNRG,RPH3AL
GO:BP	macromolecule biosynthetic process	GO:0009059	false	0.00022036234070638822	3.656862623163532	9681	39	18	62700	PRDX4,RNU6-2,RBMY1A1,KLK6,ORMDL2,CANX,SCG5,DUX4,GTF2H2,FGF16,POU5F1,RRN3,CYFIP1,DLL1,PNRC1,TADA2A,SERPINF2,PFN1
GO:BP	regulation of macromolecule metabolic process	GO:0060255	false	0.00023506781351114627	3.6288068322593627	6772	39	15	62700	RBMY1A1,DRD4,TRAT1,ORMDL2,DUX4,GTF2H2,FGF16,POU5F1,RRN3,CYFIP1,DLL1,PNRC1,TADA2A,SERPINF2,PFN1
GO:BP	positive regulation of response to stimulus	GO:0048584	false	0.0002505008996396761	3.6011907100847775	2212	39	9	62700	DRD4,KLK6,TRAT1,MAP4K1,FGF16,POU5F1,CYFIP1,DLL1,SERPINF2
GO:BP	cell-cell signaling	GO:0007267	false	0.00030598251407403697	3.5143033913554795	1703	39	8	62700	DRD4,SCG5,FGF16,POU5F1,CYFIP1,DLL1,RPH3AL,PFN1
GO:BP	cellular localization	GO:0051641	false	0.0003328688318694139	3.4777268680479967	3652	39	11	62700	DRD4,COG5,CANX,HPS5,SCG5,NOMO1,CYFIP1,TNNC1,SYNRG,RPH3AL,TMSB15A
GO:BP	regulation of ATP-dependent activity	GO:0043462	false	0.00043447468109493036	3.362035526881929	72	39	3	62700	GTF2H2,TNNC1,PFN1
GO:BP	gene expression	GO:0010467	false	0.00043447468109493036	3.362035526881929	9182	39	17	62700	PRDX4,RNU6-2,RBMY1A1,KLK6,CANX,SCG5,DUX4,GTF2H2,FGF16,POU5F1,RRN3,CYFIP1,DLL1,PNRC1,TADA2A,SERPINF2,PFN1
GO:BP	regulation of cellular component organization	GO:0051128	false	0.0004565542464619297	3.340507613443109	2419	39	9	62700	DRD4,KLK6,GTF2H2,POU5F1,CYFIP1,DLL1,SERPINF2,TMSB15A,PFN1
GO:BP	regulation of metabolic process	GO:0019222	false	0.0004970417236339426	3.303607153352345	7295	39	15	62700	RBMY1A1,DRD4,TRAT1,ORMDL2,DUX4,GTF2H2,FGF16,POU5F1,RRN3,CYFIP1,DLL1,PNRC1,TADA2A,SERPINF2,PFN1
GO:BP	response to stress	GO:0006950	false	0.0005650213810155463	3.2479351177002473	3909	39	11	62700	CXCL3,PRDX4,DRD4,KLK6,TRAT1,MAP4K1,CANX,HPS5,GTF2H2,POU5F1,SERPINF2
GO:BP	receptor-mediated endocytosis	GO:0006898	false	0.000590802595278655	3.228557605586352	255	39	4	62700	DRD4,CANX,GTF2H2,DLL1
GO:BP	response to chemical	GO:0042221	false	0.000590802595278655	3.228557605586352	3975	39	11	62700	CXCL3,PRDX4,DRD4,MAP4K1,CANX,OR2B6,FGF16,CYFIP1,TNNC1,SERPINF2,SCGB2A1
GO:BP	regulation of nitrogen compound metabolic process	GO:0051171	false	0.000590802595278655	3.228557605586352	5587	39	13	62700	RBMY1A1,DRD4,ORMDL2,DUX4,GTF2H2,FGF16,POU5F1,RRN3,CYFIP1,DLL1,TADA2A,SERPINF2,PFN1
GO:BP	cell population proliferation	GO:0008283	false	0.000590802595278655	3.228557605586352	3218	39	10	62700	PRDX4,KLK6,MAP4K1,DUX4,FGF16,RRN3,CYFIP1,DLL1,SERPINF2,PFN1
GO:BP	regulation of macromolecule biosynthetic process	GO:0010556	false	0.000590802595278655	3.228557605586352	5631	39	13	62700	RBMY1A1,ORMDL2,DUX4,GTF2H2,FGF16,POU5F1,RRN3,CYFIP1,DLL1,PNRC1,TADA2A,SERPINF2,PFN1
GO:BP	protein maturation	GO:0051604	false	0.0005959781836283846	3.2247696377483903	543	39	5	62700	PRDX4,KLK6,CANX,SCG5,SERPINF2
GO:BP	regulation of actin filament organization	GO:0110053	false	0.0006563029140718686	3.182895667413772	269	39	4	62700	CYFIP1,SERPINF2,TMSB15A,PFN1
GO:BP	intracellular signal transduction	GO:0035556	false	0.0006698401217709641	3.1740288428488896	2609	39	9	62700	PRDX4,DRD4,TRAT1,MAP4K1,POU5F1,PSCA,RRN3,CYFIP1,SERPINF2
GO:BP	regulation of cellular biosynthetic process	GO:0031326	false	0.0006877581422476338	3.1625642593718872	5757	39	13	62700	RBMY1A1,ORMDL2,DUX4,GTF2H2,FGF16,POU5F1,RRN3,CYFIP1,DLL1,PNRC1,TADA2A,SERPINF2,PFN1
GO:BP	multicellular organismal process	GO:0032501	false	0.0006877581422476338	3.1625642593718872	7648	39	15	62700	PRDX4,DRD4,KLK6,HPS5,PRSS1,OR2B6,FGF16,POU5F1,RRN3,CYFIP1,DLL1,TNNC1,TADA2A,SERPINF2,PFN1
GO:BP	regulation of primary metabolic process	GO:0080090	false	0.0006877581422476338	3.1625642593718872	5766	39	13	62700	RBMY1A1,DRD4,ORMDL2,DUX4,GTF2H2,FGF16,POU5F1,RRN3,CYFIP1,DLL1,TADA2A,SERPINF2,PFN1
GO:BP	regulation of biosynthetic process	GO:0009889	false	0.0007022000869107587	3.153539121118374	5789	39	13	62700	RBMY1A1,ORMDL2,DUX4,GTF2H2,FGF16,POU5F1,RRN3,CYFIP1,DLL1,PNRC1,TADA2A,SERPINF2,PFN1
GO:BP	regulation of cellular metabolic process	GO:0031323	false	0.0007137326279790387	3.146464449204461	6726	39	14	62700	RBMY1A1,DRD4,ORMDL2,DUX4,GTF2H2,FGF16,POU5F1,RRN3,CYFIP1,DLL1,PNRC1,TADA2A,SERPINF2,PFN1
GO:BP	organelle organization	GO:0006996	false	0.0011374424245980624	2.9440705773628864	3562	39	10	62700	COG5,HPS5,GTF2H2,NOMO1,NDUFA1,RRN3,CYFIP1,SERPINF2,TMSB15A,PFN1
GO:BP	regulation of cell population proliferation	GO:0042127	false	0.0011710672992112602	2.931418146058091	2184	39	8	62700	PRDX4,KLK6,DUX4,FGF16,CYFIP1,DLL1,SERPINF2,PFN1
GO:BP	regulation of actin cytoskeleton organization	GO:0032956	false	0.00120382773791946	2.919435654127547	328	39	4	62700	CYFIP1,SERPINF2,TMSB15A,PFN1
GO:BP	regulation of multicellular organismal process	GO:0051239	false	0.0015538876518856727	2.808580384460414	2968	39	9	62700	PRDX4,FGF16,POU5F1,CYFIP1,DLL1,TNNC1,TADA2A,SERPINF2,PFN1
GO:BP	regulation of intracellular signal transduction	GO:1902531	false	0.0016522640699987699	2.7819205411692534	1691	39	7	62700	DRD4,TRAT1,MAP4K1,POU5F1,PSCA,RRN3,SERPINF2
GO:BP	organonitrogen compound metabolic process	GO:1901564	false	0.0016699627521359606	2.777293215512428	6362	39	13	62700	PRDX4,DRD4,KLK6,MAP4K1,ORMDL2,CANX,SCG5,PRSS1,NDUFA1,FGF16,CYFIP1,TADA2A,SERPINF2
GO:BP	endocytosis	GO:0006897	false	0.0017583921126941692	2.754884272953502	725	39	5	62700	DRD4,CANX,GTF2H2,DLL1,SYNRG
GO:BP	regulation of actin filament polymerization	GO:0030833	false	0.0017583921126941692	2.754884272953502	136	39	3	62700	CYFIP1,TMSB15A,PFN1
GO:BP	regulation of gene expression	GO:0010468	false	0.0017583921126941692	2.754884272953502	5499	39	12	62700	RBMY1A1,DUX4,GTF2H2,FGF16,POU5F1,RRN3,CYFIP1,DLL1,PNRC1,TADA2A,SERPINF2,PFN1
GO:BP	regulation of G protein-coupled receptor signaling pathway	GO:0008277	false	0.0017583921126941692	2.754884272953502	135	39	3	62700	KLK6,GTF2H2,RPH3AL
GO:BP	regulation of supramolecular fiber organization	GO:1902903	false	0.0017583921126941692	2.754884272953502	374	39	4	62700	CYFIP1,SERPINF2,TMSB15A,PFN1
GO:BP	positive regulation of nitrogen compound metabolic process	GO:0051173	false	0.0017797840843061306	2.7496326812203864	3071	39	9	62700	RBMY1A1,DRD4,DUX4,FGF16,POU5F1,RRN3,DLL1,TADA2A,SERPINF2
GO:BP	establishment of localization in cell	GO:0051649	false	0.0018452172750786189	2.7339524881434376	2388	39	8	62700	DRD4,CANX,HPS5,SCG5,CYFIP1,TNNC1,SYNRG,RPH3AL
GO:BP	regulation of transport	GO:0051049	false	0.0018613195008770015	2.7301790725661146	1762	39	7	62700	DRD4,TRAT1,SCG5,CYFIP1,DLL1,TNNC1,RPH3AL
GO:BP	actin filament-based process	GO:0030029	false	0.002094208244553314	2.6789801349954443	765	39	5	62700	CYFIP1,TNNC1,SERPINF2,TMSB15A,PFN1
GO:BP	G protein-coupled receptor signaling pathway	GO:0007186	false	0.0021690921288795013	2.663722001598405	1248	39	6	62700	DRD4,KLK6,SCG5,OR2B6,GTF2H2,RPH3AL
GO:BP	macromolecule localization	GO:0033036	false	0.0023036569341753892	2.6375821965544204	3204	39	9	62700	CRABP1,DRD4,COG5,CANX,SCG5,NOMO1,SYNRG,RPH3AL,TMSB15A
GO:BP	regulation of actin polymerization or depolymerization	GO:0008064	false	0.0023036569341753892	2.6375821965544204	154	39	3	62700	CYFIP1,TMSB15A,PFN1
GO:BP	positive regulation of RNA metabolic process	GO:0051254	false	0.0023265719943412265	2.6332835039468097	1845	39	7	62700	RBMY1A1,DUX4,POU5F1,RRN3,DLL1,TADA2A,SERPINF2
GO:BP	cellular nitrogen compound biosynthetic process	GO:0044271	false	0.0023526272928445233	2.6284468690338163	4860	39	11	62700	ORMDL2,DUX4,GTF2H2,NDUFA1,POU5F1,RRN3,CYFIP1,DLL1,TADA2A,SERPINF2,PFN1
GO:BP	regulation of actin filament length	GO:0030832	false	0.0023526272928445233	2.6284468690338163	157	39	3	62700	CYFIP1,TMSB15A,PFN1
GO:BP	actin filament polymerization	GO:0030041	false	0.002806585676940838	2.5518216954878916	168	39	3	62700	CYFIP1,TMSB15A,PFN1
GO:BP	establishment of protein localization	GO:0045184	false	0.0028500495031765385	2.545147596563526	1925	39	7	62700	DRD4,COG5,CANX,SCG5,NOMO1,SYNRG,RPH3AL
GO:BP	positive regulation of macromolecule biosynthetic process	GO:0010557	false	0.0028617107901024014	2.5433742589791866	2599	39	8	62700	RBMY1A1,DUX4,FGF16,POU5F1,RRN3,DLL1,TADA2A,SERPINF2
GO:BP	positive regulation of supramolecular fiber organization	GO:1902905	false	0.0029429328981454587	2.5312196401421097	174	39	3	62700	CYFIP1,SERPINF2,PFN1
GO:BP	actin filament organization	GO:0007015	false	0.0029429328981454587	2.5312196401421097	450	39	4	62700	CYFIP1,SERPINF2,TMSB15A,PFN1
GO:BP	positive regulation of cellular metabolic process	GO:0031325	false	0.003193049671286599	2.49579432549504	3407	39	9	62700	RBMY1A1,DRD4,DUX4,FGF16,POU5F1,RRN3,DLL1,TADA2A,SERPINF2
GO:BP	positive regulation of cytoskeleton organization	GO:0051495	false	0.00332390161827641	2.4783518390612076	183	39	3	62700	CYFIP1,SERPINF2,PFN1
GO:BP	positive regulation of cellular biosynthetic process	GO:0031328	false	0.00332390161827641	2.4783518390612076	2684	39	8	62700	RBMY1A1,DUX4,FGF16,POU5F1,RRN3,DLL1,TADA2A,SERPINF2
GO:BP	regulation of cell division	GO:0051302	false	0.00332390161827641	2.4783518390612076	184	39	3	62700	POU5F1,DLL1,TADA2A
GO:BP	positive regulation of biosynthetic process	GO:0009891	false	0.00343127271497983	2.4645447631726105	2703	39	8	62700	RBMY1A1,DUX4,FGF16,POU5F1,RRN3,DLL1,TADA2A,SERPINF2
GO:BP	positive regulation of macromolecule metabolic process	GO:0010604	false	0.003565440805376546	2.4478867694564213	3483	39	9	62700	RBMY1A1,DRD4,DUX4,FGF16,POU5F1,RRN3,DLL1,TADA2A,SERPINF2
GO:BP	protein localization	GO:0008104	false	0.003565440805376546	2.4478867694564213	2728	39	8	62700	DRD4,COG5,CANX,SCG5,NOMO1,SYNRG,RPH3AL,TMSB15A
GO:BP	positive regulation of nucleobase-containing compound metabolic process	GO:0045935	false	0.003565440805376546	2.4478867694564213	2039	39	7	62700	RBMY1A1,DUX4,POU5F1,RRN3,DLL1,TADA2A,SERPINF2
GO:BP	cellular macromolecule localization	GO:0070727	false	0.003596098042100785	2.4441684764040668	2738	39	8	62700	DRD4,COG5,CANX,SCG5,NOMO1,SYNRG,RPH3AL,TMSB15A
GO:BP	actin polymerization or depolymerization	GO:0008154	false	0.0037850738843976744	2.421925638680941	197	39	3	62700	CYFIP1,TMSB15A,PFN1
GO:BP	regulation of protein polymerization	GO:0032271	false	0.0037850738843976744	2.421925638680941	197	39	3	62700	CYFIP1,TMSB15A,PFN1
GO:BP	regulation of cytoskeleton organization	GO:0051493	false	0.0039038244553408165	2.408509719640309	502	39	4	62700	CYFIP1,SERPINF2,TMSB15A,PFN1
GO:BP	regulation of anatomical structure size	GO:0090066	false	0.003991918447822905	2.398818339634736	508	39	4	62700	CYFIP1,SERPINF2,TMSB15A,PFN1
GO:BP	positive regulation of organelle organization	GO:0010638	false	0.003991918447822905	2.398818339634736	507	39	4	62700	GTF2H2,CYFIP1,SERPINF2,PFN1
GO:BP	import into cell	GO:0098657	false	0.003991918447822905	2.398818339634736	939	39	5	62700	DRD4,CANX,GTF2H2,DLL1,SYNRG
GO:BP	regulation of localization	GO:0032879	false	0.004217815509594634	2.374912420546583	2123	39	7	62700	DRD4,TRAT1,SCG5,CYFIP1,DLL1,TNNC1,RPH3AL
GO:BP	enzyme-linked receptor protein signaling pathway	GO:0007167	false	0.0042971476905608545	2.3668197196013314	960	39	5	62700	TRAT1,FGF16,POU5F1,CYFIP1,DLL1
GO:BP	regulation of cellular component biogenesis	GO:0044087	false	0.0042971476905608545	2.3668197196013314	960	39	5	62700	ORMDL2,CYFIP1,SERPINF2,TMSB15A,PFN1
GO:BP	protein metabolic process	GO:0019538	false	0.004312143008743731	2.3653068445563883	5373	39	11	62700	PRDX4,DRD4,KLK6,MAP4K1,CANX,SCG5,PRSS1,FGF16,CYFIP1,TADA2A,SERPINF2
GO:BP	positive regulation of intracellular signal transduction	GO:1902533	false	0.004467151075268812	2.3499693598079627	972	39	5	62700	DRD4,TRAT1,MAP4K1,POU5F1,SERPINF2
GO:BP	vesicle-mediated transport in synapse	GO:0099003	false	0.0048294709873172885	2.3161004385800776	223	39	3	62700	DRD4,CANX,CYFIP1
GO:BP	response to wounding	GO:0009611	false	0.004832667514865441	2.3158130830788606	548	39	4	62700	KLK6,HPS5,POU5F1,SERPINF2
GO:BP	regulation of RNA metabolic process	GO:0051252	false	0.005070322849504643	2.294964386367983	3753	39	9	62700	RBMY1A1,DUX4,GTF2H2,POU5F1,RRN3,DLL1,TADA2A,SERPINF2,PFN1
GO:BP	multicellular organism development	GO:0007275	false	0.005070322849504643	2.294964386367983	4610	39	10	62700	PRDX4,KLK6,POU5F1,RRN3,CYFIP1,DLL1,TNNC1,TADA2A,SERPINF2,PFN1
GO:BP	cellular nitrogen compound metabolic process	GO:0034641	false	0.005431692592345037	2.2650648170092293	8625	39	14	62700	RNU6-2,RBMY1A1,ORMDL2,DUX4,GTF2H2,NDUFA1,POU5F1,RRN3,CYFIP1,DLL1,PNRC1,TADA2A,SERPINF2,PFN1
GO:BP	positive regulation of metabolic process	GO:0009893	false	0.005431692592345037	2.2650648170092293	3797	39	9	62700	RBMY1A1,DRD4,DUX4,FGF16,POU5F1,RRN3,DLL1,TADA2A,SERPINF2
GO:BP	negative regulation of G protein-coupled receptor signaling pathway	GO:0045744	false	0.005818762054835544	2.235169401937846	51	39	2	62700	GTF2H2,RPH3AL
GO:BP	protein processing	GO:0016485	false	0.006228574102707429	2.205611364288427	249	39	3	62700	KLK6,SCG5,SERPINF2
GO:BP	heart morphogenesis	GO:0003007	false	0.006842105263158871	2.16481024864593	261	39	3	62700	POU5F1,DLL1,TNNC1
GO:BP	positive regulation of DNA-templated transcription	GO:0045893	false	0.006842105263158871	2.16481024864593	1699	39	6	62700	DUX4,POU5F1,RRN3,DLL1,TADA2A,SERPINF2
GO:BP	transmembrane receptor protein tyrosine kinase signaling pathway	GO:0007169	false	0.006842105263158871	2.16481024864593	614	39	4	62700	TRAT1,FGF16,CYFIP1,DLL1
GO:BP	positive regulation of cellular component organization	GO:0051130	false	0.006842105263158871	2.16481024864593	1111	39	5	62700	GTF2H2,CYFIP1,DLL1,SERPINF2,PFN1
GO:BP	positive regulation of RNA biosynthetic process	GO:1902680	false	0.006842105263158871	2.16481024864593	1706	39	6	62700	DUX4,POU5F1,RRN3,DLL1,TADA2A,SERPINF2
GO:BP	homeostatic process	GO:0042592	false	0.006842105263158871	2.16481024864593	1704	39	6	62700	PRDX4,DRD4,ORMDL2,RRN3,DLL1,RPH3AL
GO:BP	ruffle organization	GO:0031529	false	0.006842105263158871	2.16481024864593	56	39	2	62700	CYFIP1,PFN1
GO:BP	embryo development	GO:0009790	false	0.006847568850175272	2.164463592356093	1120	39	5	62700	POU5F1,RRN3,DLL1,TADA2A,PFN1
GO:BP	regulation of transcription by RNA polymerase II	GO:0006357	false	0.0069147020858374795	2.1602265263665275	2408	39	7	62700	DUX4,GTF2H2,POU5F1,DLL1,TADA2A,SERPINF2,PFN1
GO:BP	nucleobase-containing compound biosynthetic process	GO:0034654	false	0.007140060397987465	2.146298114498093	4026	39	9	62700	DUX4,GTF2H2,NDUFA1,POU5F1,RRN3,DLL1,TADA2A,SERPINF2,PFN1
GO:BP	anatomical structure development	GO:0048856	false	0.007140060397987465	2.146298114498093	5862	39	11	62700	PRDX4,KLK6,FGF16,POU5F1,RRN3,CYFIP1,DLL1,TNNC1,TADA2A,SERPINF2,PFN1
GO:BP	regulation of nucleobase-containing compound metabolic process	GO:0019219	false	0.007243820475483966	2.140032321399503	4038	39	9	62700	RBMY1A1,DUX4,GTF2H2,POU5F1,RRN3,DLL1,TADA2A,SERPINF2,PFN1
GO:BP	positive regulation of actin filament bundle assembly	GO:0032233	false	0.00733970367674437	2.13432147334722	62	39	2	62700	SERPINF2,PFN1
GO:BP	regulation of organelle organization	GO:0033043	false	0.0075446330612129716	2.1223618776068305	1157	39	5	62700	GTF2H2,CYFIP1,SERPINF2,TMSB15A,PFN1
GO:BP	protein polymerization	GO:0051258	false	0.0075446330612129716	2.1223618776068305	281	39	3	62700	CYFIP1,TMSB15A,PFN1
GO:BP	heterocycle biosynthetic process	GO:0018130	false	0.007848666003482392	2.105204151733473	4099	39	9	62700	DUX4,GTF2H2,NDUFA1,POU5F1,RRN3,DLL1,TADA2A,SERPINF2,PFN1
GO:BP	chordate embryonic development	GO:0043009	false	0.00787955327703308	2.1034984036803617	665	39	4	62700	POU5F1,RRN3,DLL1,PFN1
GO:BP	aromatic compound biosynthetic process	GO:0019438	false	0.007893584582685863	2.102725733044945	4110	39	9	62700	DUX4,GTF2H2,NDUFA1,POU5F1,RRN3,DLL1,TADA2A,SERPINF2,PFN1
GO:BP	regulation of MAPK cascade	GO:0043408	false	0.007905500858838711	2.1020706098128423	668	39	4	62700	DRD4,MAP4K1,PSCA,SERPINF2
GO:BP	negative regulation of actin filament polymerization	GO:0030837	false	0.00792716389636081	2.1008821625522454	66	39	2	62700	TMSB15A,PFN1
GO:BP	positive regulation of gene expression	GO:0010628	false	0.008005431759966224	2.0966152401451565	1183	39	5	62700	RBMY1A1,FGF16,POU5F1,DLL1,SERPINF2
GO:BP	actin cytoskeleton organization	GO:0030036	false	0.008145005549514216	2.089108615453375	677	39	4	62700	CYFIP1,SERPINF2,TMSB15A,PFN1
GO:BP	protein transport	GO:0015031	false	0.008156499119250036	2.0884962063730854	1810	39	6	62700	DRD4,COG5,CANX,SCG5,SYNRG,RPH3AL
GO:BP	transcription by RNA polymerase II	GO:0006366	false	0.008182824443225468	2.087096766208274	2521	39	7	62700	DUX4,GTF2H2,POU5F1,DLL1,TADA2A,SERPINF2,PFN1
GO:BP	embryo development ending in birth or egg hatching	GO:0009792	false	0.008434414819602512	2.0739450434167046	687	39	4	62700	POU5F1,RRN3,DLL1,PFN1
GO:BP	cellular aromatic compound metabolic process	GO:0006725	false	0.00929511315129428	2.0317453191052484	8212	39	13	62700	RNU6-2,RBMY1A1,DRD4,DUX4,GTF2H2,NDUFA1,POU5F1,RRN3,DLL1,PNRC1,TADA2A,SERPINF2,PFN1
GO:BP	regulation of cellular response to growth factor stimulus	GO:0090287	false	0.009383196985485046	2.0276491662479303	312	39	3	62700	FGF16,CYFIP1,DLL1
GO:BP	organic cyclic compound biosynthetic process	GO:1901362	false	0.009473535176511711	2.0234879279496676	4255	39	9	62700	DUX4,GTF2H2,NDUFA1,POU5F1,RRN3,DLL1,TADA2A,SERPINF2,PFN1
GO:BP	adaptive immune response	GO:0002250	false	0.009620580574278358	2.016798718752488	718	39	4	62700	IGKV1D-13,TRAV20,TRAT1,IGLV3-10
GO:BP	positive regulation of cell population proliferation	GO:0008284	false	0.009620580574278358	2.016798718752488	1248	39	5	62700	FGF16,CYFIP1,DLL1,SERPINF2,PFN1
GO:BP	extracellular matrix organization	GO:0030198	false	0.009842269715370357	2.0069047378294695	320	39	3	62700	PRDX4,PRSS1,SERPINF2
GO:BP	extracellular structure organization	GO:0043062	false	0.00986993984489176	2.0056854942514555	321	39	3	62700	PRDX4,PRSS1,SERPINF2
GO:BP	external encapsulating structure organization	GO:0045229	false	0.00992588289161302	2.003230853038179	323	39	3	62700	PRDX4,PRSS1,SERPINF2
GO:BP	regulation of DNA-templated transcription	GO:0006355	false	0.00992588289161302	2.003230853038179	3437	39	8	62700	DUX4,GTF2H2,POU5F1,RRN3,DLL1,TADA2A,SERPINF2,PFN1
GO:BP	regulation of RNA biosynthetic process	GO:2001141	false	0.010299820173174686	1.9871703576714967	3460	39	8	62700	DUX4,GTF2H2,POU5F1,RRN3,DLL1,TADA2A,SERPINF2,PFN1
GO:BP	negative regulation of protein polymerization	GO:0032272	false	0.010372795575277462	1.9841041809980926	80	39	2	62700	TMSB15A,PFN1
GO:BP	anterograde trans-synaptic signaling	GO:0098916	false	0.010372795575277462	1.9841041809980926	747	39	4	62700	DRD4,CYFIP1,RPH3AL,PFN1
GO:BP	immune response	GO:0006955	false	0.010372795575277462	1.9841041809980926	1951	39	6	62700	CXCL3,IGKV1D-13,TRAV20,TRAT1,IGLV3-10,DLL1
GO:BP	cellular response to chemical stimulus	GO:0070887	false	0.010372795575277462	1.9841041809980926	2691	39	7	62700	CXCL3,PRDX4,DRD4,MAP4K1,FGF16,CYFIP1,SCGB2A1
GO:BP	synaptic vesicle recycling	GO:0036465	false	0.010372795575277462	1.9841041809980926	83	39	2	62700	CANX,CYFIP1
GO:BP	anatomical structure morphogenesis	GO:0009653	false	0.010372795575277462	1.9841041809980926	2683	39	7	62700	FGF16,POU5F1,CYFIP1,DLL1,TNNC1,SERPINF2,PFN1
GO:BP	chemical synaptic transmission	GO:0007268	false	0.010372795575277462	1.9841041809980926	747	39	4	62700	DRD4,CYFIP1,RPH3AL,PFN1
GO:BP	trans-synaptic signaling	GO:0099537	false	0.010372795575277462	1.9841041809980926	753	39	4	62700	DRD4,CYFIP1,RPH3AL,PFN1
GO:BP	organic cyclic compound metabolic process	GO:1901360	false	0.010455179442535037	1.9806685089740936	8451	39	13	62700	RNU6-2,RBMY1A1,DRD4,DUX4,GTF2H2,NDUFA1,POU5F1,RRN3,DLL1,PNRC1,TADA2A,SERPINF2,PFN1
GO:BP	MAPK cascade	GO:0000165	false	0.01068037389089857	1.9714135435703997	766	39	4	62700	DRD4,MAP4K1,PSCA,SERPINF2
GO:BP	DNA-templated transcription	GO:0006351	false	0.011157676195174873	1.9524262463213564	3563	39	8	62700	DUX4,GTF2H2,POU5F1,RRN3,DLL1,TADA2A,SERPINF2,PFN1
GO:BP	synaptic signaling	GO:0099536	false	0.011184864190057582	1.9513692848679025	778	39	4	62700	DRD4,CYFIP1,RPH3AL,PFN1
GO:BP	developmental process	GO:0032502	false	0.011402496615611109	1.9430000479904783	6414	39	11	62700	PRDX4,KLK6,FGF16,POU5F1,RRN3,CYFIP1,DLL1,TNNC1,TADA2A,SERPINF2,PFN1
GO:BP	RNA biosynthetic process	GO:0032774	false	0.011718616663726983	1.9311236520353483	3600	39	8	62700	DUX4,GTF2H2,POU5F1,RRN3,DLL1,TADA2A,SERPINF2,PFN1
GO:BP	response to organic substance	GO:0010033	false	0.011718616663726983	1.9311236520353483	2775	39	7	62700	CXCL3,DRD4,MAP4K1,CANX,CYFIP1,SERPINF2,SCGB2A1
GO:BP	cell surface receptor signaling pathway	GO:0007166	false	0.011847530938747474	1.9263721485066148	2783	39	7	62700	CXCL3,DRD4,TRAT1,FGF16,POU5F1,CYFIP1,DLL1
GO:BP	regulation of stress fiber assembly	GO:0051492	false	0.011847530938747474	1.9263721485066148	91	39	2	62700	SERPINF2,PFN1
GO:BP	supramolecular fiber organization	GO:0097435	false	0.011943895092669691	1.9228540198237838	799	39	4	62700	CYFIP1,SERPINF2,TMSB15A,PFN1
GO:BP	protein secretion	GO:0009306	false	0.01203970170152605	1.91938427312687	365	39	3	62700	DRD4,CANX,RPH3AL
GO:BP	establishment of protein localization to extracellular region	GO:0035592	false	0.012071460956235793	1.9182401659560502	366	39	3	62700	DRD4,CANX,RPH3AL
GO:BP	regulation of embryonic development	GO:0045995	false	0.012113589201347651	1.9167271583112306	93	39	2	62700	DLL1,TADA2A
GO:BP	negative regulation of signaling	GO:0023057	false	0.012205485960089862	1.9134449245152125	1378	39	5	62700	TRAT1,GTF2H2,PSCA,RRN3,RPH3AL
GO:BP	regulation of cellular component size	GO:0032535	false	0.012356412326510496	1.9081076079668586	371	39	3	62700	CYFIP1,TMSB15A,PFN1
GO:BP	protein localization to extracellular region	GO:0071692	false	0.012483756457328412	1.9036547124730687	373	39	3	62700	DRD4,CANX,RPH3AL
GO:BP	secretion by cell	GO:0032940	false	0.012723936432183496	1.895378509261381	821	39	4	62700	DRD4,CANX,SCG5,RPH3AL
GO:BP	collagen metabolic process	GO:0032963	false	0.013290681421885261	1.8764527519257386	101	39	2	62700	KLK6,SERPINF2
GO:BP	regulation of actomyosin structure organization	GO:0110020	false	0.013290681421885261	1.8764527519257386	100	39	2	62700	SERPINF2,PFN1
GO:BP	regulation of actin filament bundle assembly	GO:0032231	false	0.013500737372153534	1.8696425109189185	103	39	2	62700	SERPINF2,PFN1
GO:BP	cellular response to endogenous stimulus	GO:0071495	false	0.01423622590881158	1.846605128973064	1458	39	5	62700	DRD4,FGF16,CYFIP1,DLL1,SCGB2A1
GO:BP	stress fiber assembly	GO:0043149	false	0.014351022052481496	1.8431171682019956	107	39	2	62700	SERPINF2,PFN1
GO:BP	contractile actin filament bundle assembly	GO:0030038	false	0.014351022052481496	1.8431171682019956	107	39	2	62700	SERPINF2,PFN1
GO:BP	regulation of protein-containing complex assembly	GO:0043254	false	0.014832668925169566	1.8287806969024425	410	39	3	62700	CYFIP1,TMSB15A,PFN1
GO:BP	positive regulation of plasma membrane bounded cell projection assembly	GO:0120034	false	0.015014723934217067	1.8234826484765465	110	39	2	62700	CYFIP1,PFN1
GO:BP	export from cell	GO:0140352	false	0.015236229106259583	1.8171225055020195	887	39	4	62700	DRD4,CANX,SCG5,RPH3AL
GO:BP	protein phosphorylation	GO:0006468	false	0.015351743785325018	1.8138422864192805	1493	39	5	62700	PRDX4,DRD4,MAP4K1,FGF16,TADA2A
GO:BP	cell fate specification	GO:0001708	false	0.015616193937890968	1.8064248061301962	113	39	2	62700	POU5F1,DLL1
GO:BP	fatty acid transport	GO:0015908	true	0.016125683368850927	1.7924818719154865	117	39	2	62700	CRABP1,DRD4
GO:BP	organic substance transport	GO:0071702	false	0.016125683368850927	1.7924818719154865	3039	39	7	62700	CRABP1,DRD4,COG5,CANX,SCG5,SYNRG,RPH3AL
GO:BP	negative regulation of transport	GO:0051051	false	0.016125683368850927	1.7924818719154865	432	39	3	62700	DRD4,TRAT1,CYFIP1
GO:BP	nucleobase-containing compound metabolic process	GO:0006139	false	0.016425372852804702	1.7844847632550758	7990	39	12	62700	RNU6-2,RBMY1A1,DUX4,GTF2H2,NDUFA1,POU5F1,RRN3,DLL1,PNRC1,TADA2A,SERPINF2,PFN1
GO:BP	system process	GO:0003008	false	0.01668628150537306	1.777640433939367	2266	39	6	62700	DRD4,OR2B6,CYFIP1,DLL1,TNNC1,SERPINF2
GO:BP	system development	GO:0048731	false	0.016718799884918766	1.776794900465399	3951	39	8	62700	PRDX4,KLK6,POU5F1,CYFIP1,DLL1,TNNC1,SERPINF2,PFN1
GO:BP	RNA metabolic process	GO:0016070	false	0.016798540846334243	1.7747284402923988	6934	39	11	62700	RNU6-2,RBMY1A1,DUX4,GTF2H2,POU5F1,RRN3,DLL1,PNRC1,TADA2A,SERPINF2,PFN1
GO:BP	cellular component biogenesis	GO:0044085	false	0.017365585321602168	1.7603105738471512	4926	39	9	62700	RNU6-2,ORMDL2,HPS5,NDUFA1,RRN3,CYFIP1,SERPINF2,TMSB15A,PFN1
GO:BP	nitrogen compound transport	GO:0071705	false	0.017365585321602168	1.7603105738471512	2292	39	6	62700	DRD4,COG5,CANX,SCG5,SYNRG,RPH3AL
GO:BP	secretion	GO:0046903	false	0.018074646185697922	1.742930195339266	954	39	4	62700	DRD4,CANX,SCG5,RPH3AL
GO:BP	receptor internalization	GO:0031623	false	0.01827648615647374	1.738107298183319	129	39	2	62700	DRD4,GTF2H2
GO:BP	heterocycle metabolic process	GO:0046483	false	0.01827648615647374	1.738107298183319	8160	39	12	62700	RNU6-2,RBMY1A1,DUX4,GTF2H2,NDUFA1,POU5F1,RRN3,DLL1,PNRC1,TADA2A,SERPINF2,PFN1
GO:BP	protein-containing complex organization	GO:0043933	false	0.01827648615647374	1.738107298183319	4031	39	8	62700	RNU6-2,NDUFA1,POU5F1,RRN3,CYFIP1,TADA2A,TMSB15A,PFN1
GO:BP	positive regulation of MAPK cascade	GO:0043410	false	0.01946330256183288	1.7107834660878345	480	39	3	62700	DRD4,MAP4K1,SERPINF2
GO:BP	negative regulation of response to stimulus	GO:0048585	false	0.019489557074649146	1.710198030673121	1639	39	5	62700	GTF2H2,PSCA,RRN3,RPH3AL,SERPINF2
GO:BP	myelination	GO:0042552	false	0.02064483956263413	1.6851884878114844	145	39	2	62700	KLK6,CYFIP1
GO:BP	ensheathment of neurons	GO:0007272	false	0.020867700599689395	1.6805254029653596	147	39	2	62700	KLK6,CYFIP1
GO:BP	axon ensheathment	GO:0008366	false	0.020867700599689395	1.6805254029653596	147	39	2	62700	KLK6,CYFIP1
GO:BP	negative regulation of protein-containing complex assembly	GO:0031333	false	0.020867700599689395	1.6805254029653596	147	39	2	62700	TMSB15A,PFN1
GO:BP	blood circulation	GO:0008015	false	0.020867700599689395	1.6805254029653596	503	39	3	62700	DLL1,TNNC1,SERPINF2
GO:BP	response to endogenous stimulus	GO:0009719	false	0.020919532411686093	1.6794480269411884	1696	39	5	62700	DRD4,FGF16,CYFIP1,DLL1,SCGB2A1
GO:BP	positive regulation of cellular component biogenesis	GO:0044089	false	0.020919532411686093	1.6794480269411884	507	39	3	62700	CYFIP1,SERPINF2,PFN1
GO:BP	cardiocyte differentiation	GO:0035051	false	0.020919532411686093	1.6794480269411884	148	39	2	62700	POU5F1,DLL1
GO:BP	positive regulation of epithelial cell migration	GO:0010634	false	0.02107545162153466	1.6762231101960356	149	39	2	62700	FGF16,PFN1
GO:BP	regulation of developmental process	GO:0050793	false	0.02107545162153466	1.6762231101960356	2465	39	6	62700	KLK6,POU5F1,CYFIP1,DLL1,TADA2A,SERPINF2
GO:BP	animal organ morphogenesis	GO:0009887	false	0.021581603597152155	1.6659162886836976	1050	39	4	62700	FGF16,POU5F1,DLL1,TNNC1
GO:BP	actin filament bundle assembly	GO:0051017	false	0.022213697241142416	1.653379151591391	157	39	2	62700	SERPINF2,PFN1
GO:BP	DNA-templated transcription initiation	GO:0006352	false	0.022213697241142416	1.653379151591391	155	39	2	62700	GTF2H2,RRN3
GO:BP	regulation of vesicle-mediated transport	GO:0060627	false	0.022213697241142416	1.653379151591391	522	39	3	62700	DRD4,DLL1,RPH3AL
GO:BP	phosphorylation	GO:0016310	false	0.022213697241142416	1.653379151591391	1735	39	5	62700	PRDX4,DRD4,MAP4K1,FGF16,TADA2A
GO:BP	regulation of molecular function	GO:0065009	false	0.022545822535727258	1.6469339157705316	2526	39	6	62700	DRD4,GTF2H2,PSCA,TNNC1,SERPINF2,PFN1
GO:BP	actin filament bundle organization	GO:0061572	false	0.022805315716443033	1.6419639110152398	160	39	2	62700	SERPINF2,PFN1
GO:BP	negative regulation of cytoskeleton organization	GO:0051494	false	0.022805315716443033	1.6419639110152398	160	39	2	62700	TMSB15A,PFN1
GO:BP	positive regulation of developmental growth	GO:0048639	false	0.02300645608586907	1.638150274894458	161	39	2	62700	CYFIP1,DLL1
GO:BP	proteolysis	GO:0006508	false	0.023020888843820433	1.6378779121348015	1766	39	5	62700	KLK6,CANX,SCG5,PRSS1,SERPINF2
GO:BP	negative regulation of supramolecular fiber organization	GO:1902904	false	0.023131231542986425	1.6358012440955807	162	39	2	62700	TMSB15A,PFN1
GO:BP	regulation of hormone levels	GO:0010817	false	0.02362542438268608	1.6266203815317821	545	39	3	62700	KLK6,SCG5,RPH3AL
GO:BP	nucleic acid metabolic process	GO:0090304	false	0.023744480362653343	1.624437330318713	7482	39	11	62700	RNU6-2,RBMY1A1,DUX4,GTF2H2,POU5F1,RRN3,DLL1,PNRC1,TADA2A,SERPINF2,PFN1
GO:BP	circulatory system development	GO:0072359	false	0.024274184584327067	1.6148553499462233	1119	39	4	62700	POU5F1,DLL1,TNNC1,SERPINF2
GO:BP	intracellular transport	GO:0046907	false	0.024658355083757265	1.6080358978081843	1816	39	5	62700	HPS5,SCG5,TNNC1,SYNRG,RPH3AL
GO:BP	regulation of secretion by cell	GO:1903530	false	0.024711723183577575	1.6070969695705624	563	39	3	62700	DRD4,SCG5,RPH3AL
GO:BP	JNK cascade	GO:0007254	false	0.024958371372942073	1.602783757403914	173	39	2	62700	MAP4K1,SERPINF2
GO:BP	monocarboxylic acid transport	GO:0015718	false	0.02538120297692088	1.5954877977709685	177	39	2	62700	CRABP1,DRD4
GO:BP	stem cell population maintenance	GO:0019827	false	0.025664021753809267	1.5906752852711128	180	39	2	62700	POU5F1,DLL1
GO:BP	circulatory system process	GO:0003013	false	0.02649099102836754	1.576901794435848	589	39	3	62700	DLL1,TNNC1,SERPINF2
GO:BP	maintenance of cell number	GO:0098727	false	0.026619755477482358	1.5747959381651697	184	39	2	62700	POU5F1,DLL1
GO:BP	regulation of blood pressure	GO:0008217	false	0.026741464369121663	1.5728148143509295	185	39	2	62700	DLL1,SERPINF2
GO:BP	regulation of neurotransmitter levels	GO:0001505	false	0.026741464369121663	1.5728148143509295	185	39	2	62700	DRD4,RPH3AL
GO:BP	heart development	GO:0007507	false	0.026795683414256886	1.5719351619547355	594	39	3	62700	POU5F1,DLL1,TNNC1
GO:BP	phosphate-containing compound metabolic process	GO:0006796	false	0.026872115016092536	1.5706981503264317	2694	39	6	62700	PRDX4,DRD4,MAP4K1,NDUFA1,FGF16,TADA2A
GO:BP	endomembrane system organization	GO:0010256	false	0.027058603851728216	1.5676946155407903	598	39	3	62700	COG5,HPS5,NOMO1
GO:BP	cellular response to lipid	GO:0071396	false	0.027082984162566322	1.5673034842286848	602	39	3	62700	CXCL3,MAP4K1,SCGB2A1
GO:BP	phosphorus metabolic process	GO:0006793	false	0.02736171559409633	1.5628566756035847	2719	39	6	62700	PRDX4,DRD4,MAP4K1,NDUFA1,FGF16,TADA2A
GO:BP	immune system process	GO:0002376	false	0.0278139279332574	1.5557376749517489	2730	39	6	62700	CXCL3,IGKV1D-13,TRAV20,TRAT1,IGLV3-10,DLL1
GO:BP	regulation of plasma membrane bounded cell projection assembly	GO:0120032	false	0.028428906440057602	1.546239845767978	195	39	2	62700	CYFIP1,PFN1
GO:BP	embryonic morphogenesis	GO:0048598	false	0.028428906440057602	1.546239845767978	615	39	3	62700	POU5F1,DLL1,PFN1
GO:BP	regulation of secretion	GO:0051046	false	0.028439970061972557	1.5460708651126989	616	39	3	62700	DRD4,SCG5,RPH3AL
GO:BP	regulation of cell projection assembly	GO:0060491	false	0.028604688566219783	1.5435627762572892	197	39	2	62700	CYFIP1,PFN1
GO:BP	locomotion	GO:0040011	false	0.02894889867312391	1.538367953846152	1225	39	4	62700	CXCL3,FGF16,TMSB15A,PFN1
GO:BP	synaptic vesicle cycle	GO:0099504	false	0.02894889867312391	1.538367953846152	200	39	2	62700	CANX,CYFIP1
GO:BP	cellular component assembly	GO:0022607	false	0.02916149126785411	1.5351902707230627	4651	39	8	62700	RNU6-2,HPS5,NDUFA1,RRN3,CYFIP1,SERPINF2,TMSB15A,PFN1
GO:BP	actomyosin structure organization	GO:0031032	false	0.029347930437660014	1.532422518988575	202	39	2	62700	SERPINF2,PFN1
GO:BP	neurotransmitter transport	GO:0006836	false	0.02947573112300667	1.5305354137562184	203	39	2	62700	DRD4,RPH3AL
GO:BP	tissue morphogenesis	GO:0048729	false	0.02947573112300667	1.5305354137562184	633	39	3	62700	DLL1,TNNC1,PFN1
GO:BP	regulation of plasma membrane bounded cell projection organization	GO:0120035	false	0.029562386104621814	1.5292605151267236	640	39	3	62700	KLK6,CYFIP1,PFN1
GO:BP	positive regulation of transcription by RNA polymerase II	GO:0045944	false	0.029562386104621814	1.5292605151267236	1245	39	4	62700	DUX4,POU5F1,DLL1,SERPINF2
GO:BP	cellular response to organic substance	GO:0071310	false	0.03051109241800886	1.515542242615875	2001	39	5	62700	CXCL3,DRD4,MAP4K1,CYFIP1,SCGB2A1
GO:BP	negative regulation of signal transduction	GO:0009968	false	0.030769030147063902	1.5118861926838567	1268	39	4	62700	GTF2H2,PSCA,RRN3,RPH3AL
GO:BP	developmental growth	GO:0048589	false	0.030769030147063902	1.5118861926838567	655	39	3	62700	KLK6,CYFIP1,DLL1
GO:BP	regulation of cell projection organization	GO:0031344	false	0.030769030147063902	1.5118861926838567	655	39	3	62700	KLK6,CYFIP1,PFN1
GO:BP	cellular response to oxygen-containing compound	GO:1901701	false	0.030769030147063902	1.5118861926838567	1269	39	4	62700	CXCL3,DRD4,MAP4K1,CYFIP1
GO:BP	protein folding	GO:0006457	false	0.03093413914867628	1.5095619652486874	214	39	2	62700	PRDX4,CANX
GO:BP	cell division	GO:0051301	false	0.031041109566390737	1.5080627632531434	660	39	3	62700	POU5F1,DLL1,TADA2A
GO:BP	cellular response to growth factor stimulus	GO:0071363	false	0.03275371798041519	1.4847393947033476	679	39	3	62700	FGF16,CYFIP1,DLL1
GO:BP	positive regulation of developmental process	GO:0051094	false	0.03287714593894605	1.4831058905470036	1310	39	4	62700	POU5F1,CYFIP1,DLL1,SERPINF2
GO:BP	blood coagulation	GO:0007596	false	0.03298771010623459	1.4816478306426721	226	39	2	62700	HPS5,SERPINF2
GO:BP	regulation of epithelial cell migration	GO:0010632	false	0.03310407056231508	1.4801186009656953	227	39	2	62700	FGF16,PFN1
GO:BP	cardiac muscle tissue development	GO:0048738	false	0.03310407056231508	1.4801186009656953	227	39	2	62700	DLL1,TNNC1
GO:BP	coagulation	GO:0050817	false	0.03404492945984441	1.4679475613309036	231	39	2	62700	HPS5,SERPINF2
GO:BP	hemostasis	GO:0007599	false	0.03404492945984441	1.4679475613309036	233	39	2	62700	HPS5,SERPINF2
GO:BP	stress-activated MAPK cascade	GO:0051403	false	0.034522976753889316	1.4618917641720364	235	39	2	62700	MAP4K1,SERPINF2
GO:BP	response to growth factor	GO:0070848	false	0.035405712198903316	1.450926665196421	709	39	3	62700	FGF16,CYFIP1,DLL1
GO:BP	hormone metabolic process	GO:0042445	false	0.0361946392999728	1.4413557470038154	243	39	2	62700	KLK6,SCG5
GO:BP	stress-activated protein kinase signaling cascade	GO:0031098	false	0.0361946392999728	1.4413557470038154	243	39	2	62700	MAP4K1,SERPINF2
GO:BP	striated muscle tissue development	GO:0014706	false	0.03639350599647106	1.4389761043044902	244	39	2	62700	DLL1,TNNC1
GO:BP	negative regulation of cell communication	GO:0010648	false	0.03680640794609674	1.4340765646589984	1378	39	4	62700	GTF2H2,PSCA,RRN3,RPH3AL
GO:BP	response to alcohol	GO:0097305	false	0.03772456744529699	1.4233757311997584	252	39	2	62700	DRD4,MAP4K1
GO:BP	positive regulation of growth	GO:0045927	false	0.03820924718727215	1.4178315188578974	254	39	2	62700	CYFIP1,DLL1
GO:BP	regulation of hormone secretion	GO:0046883	false	0.038741180805908756	1.4118271464027852	258	39	2	62700	SCG5,RPH3AL
GO:BP	regulation of protein secretion	GO:0050708	false	0.03995311576338267	1.3984493463605214	265	39	2	62700	DRD4,RPH3AL
GO:BP	cytoskeleton organization	GO:0007010	false	0.04206857424210964	1.3760422065301134	1461	39	4	62700	CYFIP1,SERPINF2,TMSB15A,PFN1
GO:BP	cell migration	GO:0016477	false	0.042687664096726786	1.369697609488806	1475	39	4	62700	CXCL3,FGF16,TMSB15A,PFN1
GO:BP	regulation of endocytosis	GO:0030100	false	0.04439184794657532	1.3526967757609385	285	39	2	62700	DRD4,DLL1
GO:BP	nervous system process	GO:0050877	false	0.04439184794657532	1.3526967757609385	1495	39	4	62700	DRD4,OR2B6,CYFIP1,TNNC1
GO:BP	cell fate commitment	GO:0045165	false	0.04518333765075715	1.3450216913048199	288	39	2	62700	POU5F1,DLL1
GO:BP	cellular homeostasis	GO:0019725	false	0.045320708433146846	1.3437033100574975	814	39	3	62700	PRDX4,DRD4,ORMDL2
GO:BP	protein-containing complex assembly	GO:0065003	false	0.04630409651329876	1.3343805853444577	3261	39	6	62700	RNU6-2,NDUFA1,RRN3,CYFIP1,TMSB15A,PFN1
GO:BP	regulation of ERK1 and ERK2 cascade	GO:0070372	false	0.04631306660066491	1.3342964614234367	298	39	2	62700	PSCA,SERPINF2
GO:BP	epithelial cell migration	GO:0010631	false	0.04696264540522382	1.328247447268701	304	39	2	62700	FGF16,PFN1
GO:BP	epithelium migration	GO:0090132	false	0.04761693554101671	1.3222385577016313	307	39	2	62700	FGF16,PFN1
GO:BP	regulation of protein metabolic process	GO:0051246	false	0.04761693554101671	1.3222385577016313	2389	39	5	62700	DRD4,FGF16,CYFIP1,TADA2A,SERPINF2
GO:BP	regulation of cell differentiation	GO:0045595	false	0.04771902604109236	1.321308428985262	1562	39	4	62700	KLK6,CYFIP1,DLL1,SERPINF2
GO:BP	cell chemotaxis	GO:0060326	false	0.04771902604109236	1.321308428985262	308	39	2	62700	CXCL3,FGF16
GO:BP	tissue migration	GO:0090130	false	0.04851262887469523	1.3141451905390784	313	39	2	62700	FGF16,PFN1
GO:BP	tube morphogenesis	GO:0035239	false	0.04864193475957067	1.3129891590911127	867	39	3	62700	DLL1,SERPINF2,PFN1
GO:BP	negative regulation of cell population proliferation	GO:0008285	false	0.04864193475957067	1.3129891590911127	866	39	3	62700	PRDX4,DUX4,DLL1
GO:BP	regulation of anatomical structure morphogenesis	GO:0022603	false	0.04864193475957067	1.3129891590911127	866	39	3	62700	POU5F1,CYFIP1,DLL1
GO:BP	hormone secretion	GO:0046879	false	0.04864193475957067	1.3129891590911127	314	39	2	62700	SCG5,RPH3AL
GO:BP	regulation of developmental growth	GO:0048638	false	0.04892495899584753	1.3104695296532953	318	39	2	62700	CYFIP1,DLL1
GO:BP	ERK1 and ERK2 cascade	GO:0070371	false	0.04947676152259843	1.3055987346470723	321	39	2	62700	PSCA,SERPINF2
GO:CC	extracellular region	GO:0005576	false	5.232975128188126e-7	6.281251329414037	4206	39	15	62700	CXCL3,IGKV1D-13,PRDX4,KLK6,CANX,SCG5,PRSS1,FGF16,PSCA,IGLV3-10,CYFIP1,DLL1,SERPINF2,SCGB2A1,PFN1
GO:CC	extracellular space	GO:0005615	false	0.0000016781325986526507	5.775173726112823	3284	39	13	62700	CXCL3,IGKV1D-13,PRDX4,KLK6,CANX,PRSS1,FGF16,PSCA,IGLV3-10,CYFIP1,SERPINF2,SCGB2A1,PFN1
GO:CC	protein-containing complex	GO:0032991	false	0.000019091455065574965	4.719160970356041	8527	39	18	62700	IGKV1D-13,RNU6-2,RBMY1A1,TRAV20,TRAT1,ORMDL2,COG5,HPS5,GTF2H2,NOMO1,NDUFA1,POU5F1,IGLV3-10,CYFIP1,TNNC1,SYNRG,TADA2A,SERPINF2
GO:CC	membrane	GO:0016020	false	0.00002935172737107857	4.532366335109633	9853	39	19	62700	IGKV1D-13,DRD4,TRAV20,KLK6,TRAT1,MAP4K1,ORMDL2,COG5,CANX,OR2B6,DUX4,NOMO1,NDUFA1,PSCA,IGLV3-10,DLL1,SYNRG,RPH3AL,PFN1
GO:CC	endomembrane system	GO:0012505	false	0.000059782173108856105	4.223428302210231	4742	39	13	62700	PRDX4,KLK6,ORMDL2,COG5,CANX,HPS5,SCG5,DUX4,NOMO1,CYFIP1,SYNRG,RPH3AL,SERPINF2
GO:CC	cytoplasmic vesicle	GO:0031410	false	0.00027058329756142615	3.5676990148366263	2476	39	9	62700	PRDX4,CANX,HPS5,SCG5,CYFIP1,DLL1,SYNRG,RPH3AL,SERPINF2
GO:CC	intracellular vesicle	GO:0097708	false	0.00027058329756142615	3.5676990148366263	2481	39	9	62700	PRDX4,CANX,HPS5,SCG5,CYFIP1,DLL1,SYNRG,RPH3AL,SERPINF2
GO:CC	vesicle	GO:0031982	false	0.0003140113698303813	3.5030546265599125	3976	39	11	62700	PRDX4,CANX,HPS5,SCG5,PSCA,CYFIP1,DLL1,SYNRG,RPH3AL,SERPINF2,PFN1
GO:CC	blood microparticle	GO:0072562	false	0.0012161954591390334	2.9149966224284802	136	39	3	62700	PRSS1,SERPINF2,PFN1
GO:CC	cell periphery	GO:0071944	false	0.0035111268082835983	2.4545534852189785	6202	39	12	62700	IGKV1D-13,DRD4,TRAV20,KLK6,TRAT1,PRSS1,OR2B6,PSCA,IGLV3-10,DLL1,SERPINF2,PFN1
GO:CC	organelle membrane	GO:0031090	false	0.00487781152392577	2.3117749846086735	3734	39	9	62700	KLK6,ORMDL2,COG5,CANX,DUX4,NOMO1,NDUFA1,SYNRG,RPH3AL
GO:CC	intracellular non-membrane-bounded organelle	GO:0043232	false	0.005127178396812704	2.290121571304782	6568	39	12	62700	RBMY1A1,DRD4,KLK6,TRAT1,DUX4,POU5F1,RRN3,TNNC1,PNRC1,TADA2A,TMSB15A,PFN1
GO:CC	non-membrane-bounded organelle	GO:0043228	false	0.005127178396812704	2.290121571304782	6569	39	12	62700	RBMY1A1,DRD4,KLK6,TRAT1,DUX4,POU5F1,RRN3,TNNC1,PNRC1,TADA2A,TMSB15A,PFN1
GO:CC	secretory granule lumen	GO:0034774	false	0.010047724655607253	1.9979322747005146	320	39	3	62700	PRDX4,CYFIP1,SERPINF2
GO:CC	nuclear membrane	GO:0031965	false	0.010047724655607253	1.9979322747005146	318	39	3	62700	KLK6,CANX,DUX4
GO:CC	cytoplasmic vesicle lumen	GO:0060205	false	0.010047724655607253	1.9979322747005146	323	39	3	62700	PRDX4,CYFIP1,SERPINF2
GO:CC	vesicle lumen	GO:0031983	false	0.010047724655607253	1.9979322747005146	324	39	3	62700	PRDX4,CYFIP1,SERPINF2
GO:CC	extracellular vesicle	GO:1903561	false	0.011820231083269624	1.9273740329972457	2133	39	6	62700	PRDX4,CANX,PSCA,CYFIP1,SERPINF2,PFN1
GO:CC	cytosol	GO:0005829	false	0.011820231083269624	1.9273740329972457	5457	39	10	62700	PRDX4,CRABP1,COG5,HPS5,DUX4,NOMO1,POU5F1,CYFIP1,TNNC1,PFN1
GO:CC	organelle lumen	GO:0043233	false	0.011820231083269624	1.9273740329972457	6656	39	11	62700	PRDX4,RBMY1A1,KLK6,COG5,CANX,DUX4,GTF2H2,POU5F1,RRN3,CYFIP1,SERPINF2
GO:CC	membrane-enclosed lumen	GO:0031974	false	0.011820231083269624	1.9273740329972457	6656	39	11	62700	PRDX4,RBMY1A1,KLK6,COG5,CANX,DUX4,GTF2H2,POU5F1,RRN3,CYFIP1,SERPINF2
GO:CC	extracellular membrane-bounded organelle	GO:0065010	false	0.011820231083269624	1.9273740329972457	2134	39	6	62700	PRDX4,CANX,PSCA,CYFIP1,SERPINF2,PFN1
GO:CC	extracellular exosome	GO:0070062	false	0.011820231083269624	1.9273740329972457	2109	39	6	62700	PRDX4,CANX,PSCA,CYFIP1,SERPINF2,PFN1
GO:CC	intracellular organelle lumen	GO:0070013	false	0.011820231083269624	1.9273740329972457	6656	39	11	62700	PRDX4,RBMY1A1,KLK6,COG5,CANX,DUX4,GTF2H2,POU5F1,RRN3,CYFIP1,SERPINF2
GO:CC	extracellular organelle	GO:0043230	false	0.011820231083269624	1.9273740329972457	2134	39	6	62700	PRDX4,CANX,PSCA,CYFIP1,SERPINF2,PFN1
GO:CC	secretory granule	GO:0030141	false	0.012404803355788563	1.9064101158877678	871	39	4	62700	PRDX4,SCG5,CYFIP1,SERPINF2
GO:CC	intracellular protein-containing complex	GO:0140535	false	0.016213444185863655	1.7901247191409844	951	39	4	62700	HPS5,GTF2H2,CYFIP1,TADA2A
GO:CC	T cell receptor complex	GO:0042101	true	0.017543890492749233	1.7558740921458074	133	39	2	62700	TRAV20,TRAT1
GO:CC	cytoskeleton	GO:0005856	false	0.019071799233796666	1.7196083336739802	2407	39	6	62700	DRD4,TRAT1,TNNC1,TADA2A,TMSB15A,PFN1
GO:CC	nuclear envelope	GO:0005635	false	0.020035440060736102	1.6982011142320037	502	39	3	62700	KLK6,CANX,DUX4
GO:CC	secretory vesicle	GO:0099503	false	0.020035440060736102	1.6982011142320037	1039	39	4	62700	PRDX4,SCG5,CYFIP1,SERPINF2
GO:CC	immunoglobulin complex	GO:0019814	false	0.020035440060736102	1.6982011142320037	149	39	2	62700	IGKV1D-13,IGLV3-10
GO:CC	mitotic spindle	GO:0072686	true	0.026265137156819073	1.5806203269646553	184	39	2	62700	TRAT1,TADA2A
GO:CC	plasma membrane	GO:0005886	false	0.02975713173113448	1.526408932446514	5717	39	9	62700	IGKV1D-13,DRD4,TRAV20,KLK6,TRAT1,OR2B6,PSCA,IGLV3-10,DLL1
GO:CC	envelope	GO:0031975	false	0.030613798251864468	1.5140827841729694	1293	39	4	62700	KLK6,CANX,DUX4,NDUFA1
GO:CC	endoplasmic reticulum	GO:0005783	false	0.030613798251864468	1.5140827841729694	2041	39	5	62700	PRDX4,KLK6,ORMDL2,CANX,NOMO1
GO:CC	organelle envelope	GO:0031967	false	0.030613798251864468	1.5140827841729694	1293	39	4	62700	KLK6,CANX,DUX4,NDUFA1
GO:CC	transport vesicle membrane	GO:0030658	false	0.032108230713134706	1.4933836250685886	232	39	2	62700	SYNRG,RPH3AL
GO:CC	membrane protein complex	GO:0098796	false	0.033753083340098945	1.4716865482721666	1357	39	4	62700	TRAV20,TRAT1,NDUFA1,SYNRG
GO:CC	cell junction	GO:0030054	false	0.038643067586635535	1.412928405469044	2214	39	5	62700	DRD4,CYFIP1,DLL1,RPH3AL,PFN1
GO:CC	synapse	GO:0045202	false	0.03905942493751383	1.408274155013934	1451	39	4	62700	DRD4,CYFIP1,RPH3AL,PFN1
GO:CC	nucleoplasm	GO:0005654	false	0.04175427901276584	1.3792990110449002	4221	39	7	62700	RBMY1A1,KLK6,COG5,DUX4,GTF2H2,POU5F1,RRN3
GO:CC	organelle subcompartment	GO:0031984	false	0.04175427901276584	1.3792990110449002	1505	39	4	62700	ORMDL2,COG5,CANX,NOMO1
GO:CC	plasma membrane signaling receptor complex	GO:0098802	false	0.04308182747900852	1.365705882736734	304	39	2	62700	TRAV20,TRAT1
GO:CC	transferase complex	GO:1990234	false	0.04836626073928402	1.3154574872046445	892	39	3	62700	ORMDL2,GTF2H2,TADA2A
GO:CC	anchoring junction	GO:0070161	false	0.04939144732719581	1.3063482474362436	903	39	3	62700	CYFIP1,DLL1,PFN1
KEGG	KEGG root term	KEGG:00000	false	0.0008453753194858672	3.0729504354371637	8161	39	16	62700	CXCL3,RNU6-2,DRD4,MAP4K1,CANX,PRSS1,OR2B6,GTF2H2,NDUFA1,FGF16,POU5F1,CYFIP1,DLL1,TNNC1,SERPINF2,PFN1
KEGG	Regulation of actin cytoskeleton	KEGG:04810	false	0.01282687559866603	1.8918791172419784	227	39	3	62700	FGF16,CYFIP1,PFN1
REAC	Signal Transduction	REAC:R-HSA-162582	false	0.016607375398047953	1.7796989973023822	2546	39	8	62700	CXCL3,CRABP1,DRD4,TRAT1,FGF16,CYFIP1,DLL1,PFN1
REAC	Constitutive Signaling by Aberrant PI3K in Cancer	REAC:R-HSA-2219530	false	0.0290678653000533	1.5365868609866593	65	39	2	62700	TRAT1,FGF16
REAC	Disease	REAC:R-HSA-1643685	false	0.0290678653000533	1.5365868609866593	1768	39	6	62700	TRAT1,CANX,GTF2H2,FGF16,CYFIP1,DLL1
REAC	RNA Polymerase I Promoter Escape	REAC:R-HSA-73772	false	0.031572327840804174	1.5006933962153048	91	39	2	62700	GTF2H2,RRN3
REAC	PI3K/AKT Signaling in Cancer	REAC:R-HSA-2219528	false	0.031572327840804174	1.5006933962153048	92	39	2	62700	TRAT1,FGF16
REAC	PI5P, PP2A and IER3 Regulate PI3K/AKT Signaling	REAC:R-HSA-6811558	false	0.031572327840804174	1.5006933962153048	92	39	2	62700	TRAT1,FGF16
REAC	RNA Polymerase I Promoter Clearance	REAC:R-HSA-73854	false	0.031844074144449196	1.4969713735580992	110	39	2	62700	GTF2H2,RRN3
REAC	Diseases of signal transduction by growth factor receptors and second messengers	REAC:R-HSA-5663202	false	0.031844074144449196	1.4969713735580992	417	39	3	62700	TRAT1,FGF16,DLL1
REAC	RNA Polymerase I Transcription	REAC:R-HSA-73864	false	0.031844074144449196	1.4969713735580992	111	39	2	62700	GTF2H2,RRN3
REAC	Negative regulation of the PI3K/AKT network	REAC:R-HSA-199418	false	0.031844074144449196	1.4969713735580992	99	39	2	62700	TRAT1,FGF16
REAC	Platelet degranulation	REAC:R-HSA-114608	false	0.035411594916614345	1.4508545124430778	125	39	2	62700	SERPINF2,PFN1
REAC	Response to elevated platelet cytosolic Ca2+	REAC:R-HSA-76005	false	0.035411594916614345	1.4508545124430778	130	39	2	62700	SERPINF2,PFN1
REAC	PIP3 activates AKT signaling	REAC:R-HSA-1257604	false	0.04773598577709472	1.3211541045616917	252	39	2	62700	TRAT1,FGF16
REAC	Platelet activation, signaling and aggregation	REAC:R-HSA-76002	false	0.04773598577709472	1.3211541045616917	258	39	2	62700	SERPINF2,PFN1
WP	WIKIPATHWAYS	WP:000000	false	3.339156422392085e-7	6.476363235994884	8625	39	21	62700	CXCL3,PRDX4,CRABP1,DRD4,KLK6,MAP4K1,CANX,OR2B6,DUX4,GTF2H2,NDUFA1,FGF16,POU5F1,CYFIP1,DLL1,TNNC1,SYNRG,RPH3AL,TADA2A,SERPINF2,PFN1
WP	17q12 copy number variation syndrome	WP:WP5287	false	0.03479109737330775	1.4585318726132641	96	39	2	62700	SYNRG,TADA2A
WP	GPCRs, other	WP:WP117	false	0.03479109737330775	1.4585318726132641	93	39	2	62700	DRD4,OR2B6
TF	Factor: Zbtb44; motif: CKGTGA; match class: 1	TF:M05405_1	false	3.483727004300528e-8	7.457955884999371	7242	39	21	62700	CXCL3,PRDX4,RBMY1A1,DRD4,KLK6,TRAT1,MAP4K1,CANX,HPS5,PRSS1,OR2B6,GTF2H2,NOMO1,PSCA,RRN3,CYFIP1,TNNC1,SYNRG,RPH3AL,SERPINF2,TMSB15A
TF	Factor: PEA3; motif: ACWTCCK	TF:M00655	false	7.683242062080025e-8	7.114455484061732	9609	39	23	62700	CXCL3,PRDX4,CRABP1,RBMY1A1,KLK6,ORMDL2,COG5,CANX,HPS5,SCG5,OR2B6,GTF2H2,NDUFA1,FGF16,POU5F1,PSCA,RRN3,TNNC1,SYNRG,RPH3AL,TADA2A,SCGB2A1,PFN1
TF	Factor: NFATc1; motif: NTTTCCRTNNAYGGAAAN; match class: 1	TF:M11979_1	false	8.425174911560925e-8	7.074421074155472	8747	39	22	62700	CXCL3,PRDX4,CRABP1,RBMY1A1,TRAT1,MAP4K1,ORMDL2,CANX,HPS5,SCG5,PRSS1,OR2B6,GTF2H2,PSCA,CYFIP1,TNNC1,PNRC1,RPH3AL,TADA2A,SERPINF2,SCGB2A1,PFN1
TF	Factor: NFATc1; motif: NTTTCCRTNNAYGGAAAN	TF:M11979	false	1.0583578350534695e-7	6.975367470755908	8910	39	22	62700	CXCL3,PRDX4,CRABP1,RBMY1A1,TRAT1,MAP4K1,ORMDL2,CANX,HPS5,SCG5,PRSS1,OR2B6,GTF2H2,PSCA,CYFIP1,TNNC1,PNRC1,RPH3AL,TADA2A,SERPINF2,SCGB2A1,PFN1
TF	Factor: GATA-3; motif: AGATAACGATCW	TF:M12192	false	1.3420115008994867e-7	6.872243762292376	4902	39	17	62700	TRAT1,MAP4K1,CANX,SCG5,PRSS1,DUX4,NOMO1,FGF16,POU5F1,PSCA,RRN3,CYFIP1,SYNRG,RPH3AL,TADA2A,TMSB15A,PFN1
TF	Factor: ZNF684; motif: MAAGGGGTGGACTGT; match class: 1	TF:M10550_1	false	2.8084077851554436e-7	6.551539831732875	9496	39	22	62700	CXCL3,CRABP1,DRD4,KLK6,COG5,CANX,HPS5,SCG5,PRSS1,DUX4,GTF2H2,FGF16,POU5F1,PSCA,RRN3,CYFIP1,DLL1,TNNC1,PNRC1,TADA2A,SERPINF2,TMSB15A
TF	Factor: ZNF586; motif: CAGGCCYRGAGG; match class: 1	TF:M10491_1	false	3.923205876847394e-7	6.406358900936808	7820	39	20	62700	CXCL3,CRABP1,RBMY1A1,DRD4,KLK6,MAP4K1,CANX,DUX4,GTF2H2,NOMO1,FGF16,POU5F1,PSCA,CYFIP1,DLL1,TNNC1,TADA2A,SERPINF2,SCGB2A1,TMSB15A
TF	Factor: Pax-6; motif: CTGACCTGGAACTM	TF:M00979	false	4.266167742292572e-7	6.369962072440309	9795	39	22	62700	CXCL3,CRABP1,RBMY1A1,DRD4,MAP4K1,ORMDL2,HPS5,SCG5,GTF2H2,NOMO1,NDUFA1,FGF16,POU5F1,PSCA,RRN3,DLL1,TNNC1,RPH3AL,TADA2A,SERPINF2,SCGB2A1,TMSB15A
TF	Factor: NR1B2; motif: NTGACCY	TF:M02111	false	4.267739224172218e-7	6.36980212555569	9802	39	22	62700	CRABP1,DRD4,KLK6,COG5,SCG5,PRSS1,OR2B6,DUX4,GTF2H2,NOMO1,NDUFA1,FGF16,POU5F1,RRN3,CYFIP1,TNNC1,SYNRG,PNRC1,RPH3AL,TADA2A,SERPINF2,SCGB2A1
TF	Factor: AP-2; motif: SNNNCCNCAGGCN	TF:M00915	false	4.3608916415435997e-7	6.360424704444285	9846	39	22	62700	CRABP1,RBMY1A1,DRD4,KLK6,MAP4K1,COG5,CANX,HPS5,PRSS1,DUX4,NOMO1,NDUFA1,FGF16,POU5F1,PSCA,CYFIP1,DLL1,PNRC1,RPH3AL,TADA2A,TMSB15A,PFN1
TF	Factor: STAT1; motif: NTTCCNGGA	TF:M04721	false	4.3608916415435997e-7	6.360424704444285	7924	39	20	62700	CXCL3,PRDX4,CRABP1,ORMDL2,COG5,CANX,HPS5,GTF2H2,NDUFA1,FGF16,POU5F1,PSCA,RRN3,DLL1,SYNRG,PNRC1,RPH3AL,TADA2A,SCGB2A1,PFN1
TF	Factor: FKLF; motif: BGGGNGGVMD	TF:M01837	false	6.037467691658656e-7	6.219145180277186	5579	39	17	62700	CXCL3,RBMY1A1,DRD4,KLK6,COG5,HPS5,DUX4,NOMO1,FGF16,RRN3,DLL1,TNNC1,SYNRG,PNRC1,TADA2A,SERPINF2,PFN1
TF	Factor: Sox-10; motif: CWTTGTN	TF:M01131	false	6.37686042408835e-7	6.195393088691217	9119	39	21	62700	CXCL3,PRDX4,CRABP1,RBMY1A1,DRD4,KLK6,TRAT1,MAP4K1,CANX,PRSS1,OR2B6,PSCA,RRN3,DLL1,SYNRG,PNRC1,RPH3AL,TADA2A,SCGB2A1,TMSB15A,PFN1
TF	Factor: KLF17; motif: NMCCACNCWCCCNTN	TF:M12187	false	6.7789701522124e-7	6.168836278283799	2913	39	13	62700	CRABP1,RBMY1A1,DRD4,MAP4K1,HPS5,PRSS1,DUX4,POU5F1,DLL1,TNNC1,SYNRG,TMSB15A,PFN1
TF	Factor: Erg; motif: NNACCGGAARTSN	TF:M09608	false	8.073803586021528e-7	6.092921820016686	8311	39	20	62700	CXCL3,CRABP1,RBMY1A1,KLK6,TRAT1,MAP4K1,ORMDL2,COG5,CANX,HPS5,DUX4,GTF2H2,NDUFA1,POU5F1,PSCA,RRN3,DLL1,SYNRG,RPH3AL,PFN1
TF	Factor: AP-2gamma; motif: NTGSCCTGRGGSNN	TF:M09591	false	0.0000011827215921496175	5.9271174744954855	8549	39	20	62700	RBMY1A1,DRD4,KLK6,MAP4K1,HPS5,PRSS1,DUX4,GTF2H2,NOMO1,POU5F1,PSCA,RRN3,CYFIP1,DLL1,TNNC1,SYNRG,TADA2A,SERPINF2,TMSB15A,PFN1
TF	Factor: ZNF614; motif: NCYCWGCCYYNNN	TF:M09862	false	0.0000012817987110025051	5.892180169485281	9572	39	21	62700	CXCL3,CRABP1,DRD4,KLK6,MAP4K1,ORMDL2,CANX,DUX4,FGF16,POU5F1,PSCA,DLL1,TNNC1,SYNRG,PNRC1,RPH3AL,TADA2A,SERPINF2,SCGB2A1,TMSB15A,PFN1
TF	Factor: HNRPUL1; motif: NCNCAGN; match class: 1	TF:M09746_1	false	0.000001385556827348102	5.858375657324849	7713	39	19	62700	PRDX4,DRD4,KLK6,MAP4K1,COG5,CANX,DUX4,NOMO1,NDUFA1,POU5F1,PSCA,RRN3,CYFIP1,TNNC1,SYNRG,TADA2A,SERPINF2,SCGB2A1,PFN1
TF	Factor: BSX; motif: NNCGTTAN	TF:M10591	false	0.0000018743948671587483	5.727138913681092	7912	39	19	62700	CXCL3,PRDX4,RBMY1A1,TRAT1,ORMDL2,COG5,CANX,SCG5,GTF2H2,NDUFA1,FGF16,PSCA,RRN3,CYFIP1,SYNRG,PNRC1,TADA2A,SCGB2A1,PFN1
TF	Factor: ZNF462; motif: YYYYCTSCWG	TF:M12707	false	0.000002131419790650003	5.671331006030472	9939	39	21	62700	PRDX4,CRABP1,RBMY1A1,DRD4,KLK6,MAP4K1,ORMDL2,COG5,PRSS1,OR2B6,NDUFA1,POU5F1,CYFIP1,DLL1,TNNC1,PNRC1,RPH3AL,SERPINF2,SCGB2A1,TMSB15A,PFN1
TF	Factor: GLI; motif: NGACCMCCCAN	TF:M07290	false	0.0000029632334089254787	5.528234138524689	7249	39	18	62700	CXCL3,PRDX4,CRABP1,RBMY1A1,KLK6,MAP4K1,ORMDL2,COG5,HPS5,DUX4,FGF16,PSCA,DLL1,TNNC1,PNRC1,TADA2A,TMSB15A,PFN1
TF	Factor: PPAR; motif: WASNRGGNCAAAGGTCA	TF:M00528	false	0.000003257657222907284	5.487094614942062	4112	39	14	62700	PRDX4,DRD4,KLK6,ORMDL2,COG5,CANX,SCG5,PRSS1,GTF2H2,POU5F1,RRN3,PNRC1,RPH3AL,PFN1
TF	Factor: OVOL; motif: ANRTAACGG	TF:M08894	false	0.000003257657222907284	5.487094614942062	8233	39	19	62700	RBMY1A1,KLK6,TRAT1,MAP4K1,COG5,HPS5,PRSS1,OR2B6,GTF2H2,NDUFA1,FGF16,POU5F1,SYNRG,PNRC1,RPH3AL,TADA2A,SCGB2A1,TMSB15A,PFN1
TF	Factor: HES-7; motif: GNCACGYGNN; match class: 1	TF:M11066_1	false	0.000003699869613371036	5.431813580579286	8311	39	19	62700	PRDX4,CRABP1,RBMY1A1,DRD4,MAP4K1,COG5,CANX,HPS5,DUX4,GTF2H2,NOMO1,FGF16,RRN3,CYFIP1,DLL1,SYNRG,RPH3AL,TADA2A,PFN1
TF	Factor: ZNF383; motif: SSNGGGMGGNGSNGGS	TF:M12703	false	0.0000037398049439589463	5.427151048594011	9295	39	20	62700	PRDX4,CRABP1,DRD4,KLK6,COG5,SCG5,DUX4,GTF2H2,POU5F1,PSCA,CYFIP1,DLL1,SYNRG,PNRC1,RPH3AL,TADA2A,SERPINF2,SCGB2A1,TMSB15A,PFN1
TF	Factor: Ebox; motif: NCACSTGNCN	TF:M01034	false	0.0000037883645889718973	5.421548231527473	4913	39	15	62700	PRDX4,RBMY1A1,DRD4,KLK6,TRAT1,COG5,CANX,HPS5,PRSS1,DUX4,GTF2H2,POU5F1,PSCA,SYNRG,SERPINF2
TF	Factor: GKLF; motif: NNRRGRRNGNSNNN; match class: 1	TF:M07040_1	false	0.000003894856395315732	5.409508550281964	8362	39	19	62700	PRDX4,CRABP1,DRD4,KLK6,MAP4K1,COG5,SCG5,DUX4,FGF16,POU5F1,PSCA,CYFIP1,DLL1,TNNC1,SYNRG,PNRC1,SERPINF2,TMSB15A,PFN1
TF	Factor: ZABC1; motif: ATTCCNAC	TF:M01306	false	0.000003929796609914653	5.405629926336413	9348	39	20	62700	CXCL3,RBMY1A1,DRD4,KLK6,TRAT1,MAP4K1,CANX,SCG5,PRSS1,DUX4,GTF2H2,NOMO1,NDUFA1,FGF16,POU5F1,RRN3,CYFIP1,DLL1,SCGB2A1,PFN1
TF	Factor: ZNF532; motif: NGGRGCTGGG	TF:M12732	false	0.000004176428483790561	5.379194950954172	9389	39	20	62700	CXCL3,KLK6,MAP4K1,ORMDL2,CANX,HPS5,SCG5,OR2B6,DUX4,POU5F1,PSCA,RRN3,DLL1,TNNC1,PNRC1,RPH3AL,SERPINF2,SCGB2A1,TMSB15A,PFN1
TF	Factor: AP-2alpha; motif: NGCCTNAGGCN; match class: 1	TF:M11479_1	false	0.000006274594807588258	5.2024143142310315	3697	39	13	62700	RBMY1A1,DRD4,MAP4K1,ORMDL2,HPS5,PRSS1,DUX4,NDUFA1,POU5F1,PSCA,RRN3,TADA2A,SERPINF2
TF	Factor: NF-1C; motif: NYTGGCNNYNNGCCARN	TF:M10002	false	0.000006274594807588258	5.2024143142310315	6816	39	17	62700	TRAT1,MAP4K1,COG5,CANX,PRSS1,DUX4,NOMO1,POU5F1,PSCA,CYFIP1,TNNC1,PNRC1,TADA2A,SERPINF2,SCGB2A1,TMSB15A,PFN1
TF	Factor: TIEG1; motif: GGSGGKGNNN	TF:M08905	false	0.000007307609882142755	5.136224645577167	5238	39	15	62700	PRDX4,CRABP1,DRD4,KLK6,MAP4K1,ORMDL2,SCG5,DUX4,GTF2H2,FGF16,PSCA,DLL1,TNNC1,TMSB15A,PFN1
TF	Factor: AP-2alpha; motif: NGCCTNAGGCN	TF:M11479	false	0.000007571190984415897	5.120835798534838	3777	39	13	62700	RBMY1A1,DRD4,MAP4K1,ORMDL2,HPS5,PRSS1,DUX4,NDUFA1,POU5F1,PSCA,RRN3,TADA2A,SERPINF2
TF	Factor: STAT3; motif: NNTTCCRGGAANNNNN	TF:M01595	false	0.000007656963897149793	5.115943400614771	7852	39	18	62700	RBMY1A1,KLK6,ORMDL2,COG5,CANX,HPS5,OR2B6,DUX4,GTF2H2,NDUFA1,FGF16,CYFIP1,SYNRG,PNRC1,RPH3AL,SERPINF2,SCGB2A1,PFN1
TF	Factor: Erm:C/EBPdelta; motif: RSCGGAWRTTGCGYAAY	TF:M08458	false	0.000007849570902898632	5.105154083330769	9836	39	20	62700	CXCL3,PRDX4,CRABP1,KLK6,ORMDL2,COG5,HPS5,SCG5,PRSS1,OR2B6,DUX4,NDUFA1,FGF16,RRN3,DLL1,TNNC1,PNRC1,TADA2A,TMSB15A,PFN1
TF	Factor: Sp3; motif: ASMCTTGGGSRGGG	TF:M00665	false	0.000008297791000788148	5.081037508088332	7908	39	18	62700	CXCL3,PRDX4,CRABP1,DRD4,KLK6,MAP4K1,ORMDL2,COG5,POU5F1,PSCA,RRN3,CYFIP1,TNNC1,RPH3AL,TADA2A,SERPINF2,TMSB15A,PFN1
TF	Factor: arnt2; motif: GTCACGTGMN	TF:M11051	false	0.000008426304300288945	5.074362861189468	88	39	4	62700	COG5,CANX,HPS5,SYNRG
TF	Factor: XPA; motif: SCACCTCACAN	TF:M12247	false	0.000008979010328582832	5.0467715288695985	1518	39	9	62700	CXCL3,PRDX4,MAP4K1,ORMDL2,PRSS1,GTF2H2,NOMO1,PSCA,TNNC1
TF	Factor: PHB; motif: NCCCAGCCCCY	TF:M12725	false	0.000009264201561651553	5.033192004549201	9957	39	20	62700	CXCL3,DRD4,KLK6,MAP4K1,ORMDL2,CANX,SCG5,DUX4,FGF16,POU5F1,PSCA,RRN3,DLL1,TNNC1,SYNRG,PNRC1,RPH3AL,SCGB2A1,TMSB15A,PFN1
TF	Factor: AP-2beta; motif: NSCCYNRGGSN; match class: 1	TF:M11477_1	false	0.000009749611654005698	5.011012682750828	7084	39	17	62700	RBMY1A1,DRD4,KLK6,MAP4K1,ORMDL2,HPS5,PRSS1,DUX4,NDUFA1,POU5F1,PSCA,RRN3,DLL1,TNNC1,TADA2A,SERPINF2,PFN1
TF	Factor: ZNF740; motif: CNGCCCCCCCMCCCCC	TF:M12717	false	0.000010862792938999963	4.964058498683595	1557	39	9	62700	DRD4,COG5,DUX4,CYFIP1,DLL1,SYNRG,PNRC1,TMSB15A,PFN1
TF	Factor: Sp2; motif: TGGGCGCGCCCA	TF:M06948	false	0.00001142788082002636	4.942034297469799	9076	39	19	62700	CXCL3,PRDX4,CRABP1,RBMY1A1,DRD4,MAP4K1,ORMDL2,COG5,CANX,DUX4,GTF2H2,FGF16,PSCA,RRN3,CYFIP1,TNNC1,SYNRG,TADA2A,PFN1
TF	Factor: Sp2; motif: TGGGCGCGCCCA; match class: 1	TF:M06948_1	false	0.000012413586251766096	4.906102733863573	6337	39	16	62700	CXCL3,PRDX4,CRABP1,DRD4,MAP4K1,COG5,CANX,DUX4,FGF16,PSCA,RRN3,CYFIP1,TNNC1,SYNRG,TADA2A,PFN1
TF	Factor: AP-2gamma; motif: NSCCYNRGGSN; match class: 1	TF:M11481_1	false	0.00001421357732790319	4.84729660340665	4774	39	14	62700	RBMY1A1,DRD4,MAP4K1,ORMDL2,HPS5,PRSS1,DUX4,NDUFA1,POU5F1,PSCA,RRN3,TADA2A,SERPINF2,PFN1
TF	Factor: p300; motif: CTGNCTYMAN	TF:M07266	false	0.000015037015157476518	4.822838362500122	8279	39	18	62700	PRDX4,RBMY1A1,ORMDL2,SCG5,OR2B6,GTF2H2,POU5F1,PSCA,RRN3,CYFIP1,DLL1,TNNC1,SYNRG,PNRC1,RPH3AL,SERPINF2,SCGB2A1,TMSB15A
TF	Factor: MafB; motif: CRCTGACNANN	TF:M03830	false	0.000015037015157476518	4.822838362500122	7337	39	17	62700	CXCL3,PRDX4,RBMY1A1,DRD4,MAP4K1,CANX,PRSS1,OR2B6,GTF2H2,NDUFA1,PSCA,RRN3,DLL1,TNNC1,SYNRG,TMSB15A,PFN1
TF	Factor: Six-2; motif: NCGTATCRNN	TF:M11031	false	0.000015105574808455872	4.820862743982835	9276	39	19	62700	CXCL3,PRDX4,DRD4,TRAT1,ORMDL2,CANX,PRSS1,OR2B6,GTF2H2,NOMO1,NDUFA1,POU5F1,PSCA,RRN3,DLL1,TNNC1,SERPINF2,SCGB2A1,PFN1
TF	Factor: DPF2; motif: NYCACYTCCYCNYYCY	TF:M09760	false	0.00001659379611560109	4.780054250294663	8347	39	18	62700	PRDX4,DRD4,KLK6,MAP4K1,HPS5,SCG5,PRSS1,DUX4,GTF2H2,NDUFA1,FGF16,POU5F1,PSCA,DLL1,TNNC1,PNRC1,SCGB2A1,PFN1
TF	Factor: ZNFPT1; motif: YCNNCNCWGCCNY	TF:M12721	false	0.00001684898639418651	4.7734262204099895	9352	39	19	62700	CXCL3,CRABP1,RBMY1A1,DRD4,KLK6,MAP4K1,ORMDL2,SCG5,DUX4,GTF2H2,NOMO1,PSCA,DLL1,TNNC1,SYNRG,PNRC1,SERPINF2,TMSB15A,PFN1
TF	Factor: IRF-4; motif: GAAARTA	TF:M01883	false	0.000018343121852990257	4.736526748919707	8411	39	18	62700	CXCL3,PRDX4,CRABP1,RBMY1A1,DRD4,KLK6,TRAT1,ORMDL2,PRSS1,OR2B6,GTF2H2,NOMO1,RRN3,CYFIP1,PNRC1,RPH3AL,TADA2A,PFN1
TF	Factor: GATA-3; motif: MGATAACGATCT	TF:M12194	false	0.000018402989923434197	4.735111611677463	3444	39	12	62700	TRAT1,MAP4K1,CANX,SCG5,PRSS1,NOMO1,POU5F1,PSCA,CYFIP1,RPH3AL,TADA2A,TMSB15A
TF	Factor: ZGPAT; motif: GRGGCWGNGGNG	TF:M09739	false	0.00001846371853553438	4.733680828942256	8420	39	18	62700	CXCL3,CRABP1,DRD4,KLK6,MAP4K1,ORMDL2,SCG5,DUX4,NOMO1,PSCA,DLL1,TNNC1,SYNRG,PNRC1,RPH3AL,TADA2A,SERPINF2,PFN1
TF	Factor: Fli-1; motif: NNRGGMAGGAAGGRRRGR	TF:M09920	false	0.00001963091720904413	4.707059408524255	9466	39	19	62700	CXCL3,KLK6,MAP4K1,ORMDL2,COG5,CANX,HPS5,PRSS1,NOMO1,POU5F1,PSCA,RRN3,CYFIP1,DLL1,PNRC1,RPH3AL,TADA2A,SCGB2A1,PFN1
TF	Factor: TEF-3:Elf-1; motif: RGAATGCGGAAGTN	TF:M08415	false	0.000019670520549773218	4.706184146999691	9470	39	19	62700	CRABP1,TRAT1,MAP4K1,ORMDL2,COG5,HPS5,SCG5,PRSS1,GTF2H2,NDUFA1,FGF16,POU5F1,PSCA,CYFIP1,TNNC1,SYNRG,TADA2A,SERPINF2,PFN1
TF	Factor: FLI1; motif: ACCGGAARTN	TF:M03988	false	0.00001979470577549021	4.703450949129291	8475	39	18	62700	CRABP1,RBMY1A1,DRD4,KLK6,MAP4K1,COG5,CANX,HPS5,DUX4,GTF2H2,NDUFA1,PSCA,RRN3,DLL1,SYNRG,RPH3AL,TMSB15A,PFN1
TF	Factor: NR1B1; motif: NRGGNCRTGACCTN; match class: 1	TF:M11796_1	false	0.000020312865207008636	4.6922288133834975	4960	39	14	62700	RBMY1A1,MAP4K1,ORMDL2,COG5,CANX,PRSS1,OR2B6,DUX4,GTF2H2,POU5F1,PSCA,TNNC1,SYNRG,SERPINF2
TF	Factor: ZNF300; motif: SWGGGGGSN; match class: 1	TF:M07486_1	false	0.00002033000486601886	4.6918625174128765	7544	39	17	62700	CXCL3,RBMY1A1,DRD4,KLK6,COG5,PRSS1,DUX4,FGF16,POU5F1,PSCA,CYFIP1,DLL1,TNNC1,PNRC1,RPH3AL,TMSB15A,PFN1
TF	Factor: IRF-4; motif: RGGAASWGR	TF:M04818	false	0.00002055174683794312	4.687151258467358	9513	39	19	62700	CXCL3,CRABP1,RBMY1A1,KLK6,MAP4K1,ORMDL2,CANX,SCG5,GTF2H2,NDUFA1,FGF16,POU5F1,PSCA,TNNC1,SYNRG,PNRC1,RPH3AL,TADA2A,PFN1
TF	Factor: Egr-2; motif: GNGRRNGWGKGGGNGGRG	TF:M09898	false	0.000020719876017677458	4.683612847623698	6649	39	16	62700	RBMY1A1,DRD4,MAP4K1,COG5,HPS5,DUX4,FGF16,POU5F1,PSCA,CYFIP1,DLL1,SYNRG,PNRC1,TADA2A,TMSB15A,PFN1
TF	Factor: AP-2gamma; motif: NSCCYNRGGSN	TF:M11481	false	0.00002080802439661888	4.681769151618088	4981	39	14	62700	RBMY1A1,DRD4,MAP4K1,ORMDL2,HPS5,PRSS1,DUX4,NDUFA1,POU5F1,PSCA,RRN3,TADA2A,SERPINF2,PFN1
TF	Factor: CP2/LBP-1c/LSF; motif: GCTGGNTNGNNCYNG	TF:M00947	false	0.00002080802439661888	4.681769151618088	8526	39	18	62700	CXCL3,CRABP1,DRD4,HPS5,DUX4,NDUFA1,FGF16,POU5F1,PSCA,RRN3,CYFIP1,DLL1,TNNC1,RPH3AL,TADA2A,SERPINF2,SCGB2A1,TMSB15A
TF	Factor: POU2F1:ER81; motif: ACCGGATATGCAN	TF:M08401	false	0.000021689705146259612	4.663746351822727	7595	39	17	62700	CXCL3,PRDX4,DRD4,KLK6,ORMDL2,COG5,SCG5,PRSS1,RRN3,CYFIP1,DLL1,TNNC1,SYNRG,RPH3AL,TADA2A,SERPINF2,TMSB15A
TF	Factor: Zfx; motif: SNSCAGGCCKCGSCSS	TF:M01593	false	0.00002214120231085356	4.654798799772025	4253	39	13	62700	PRDX4,KLK6,ORMDL2,CANX,DUX4,NOMO1,PSCA,CYFIP1,DLL1,SYNRG,TADA2A,TMSB15A,PFN1
TF	Factor: isx; motif: NTCRTTAA	TF:M10956	false	0.000022455516006640494	4.648676960807823	9599	39	19	62700	CXCL3,PRDX4,RBMY1A1,TRAT1,ORMDL2,COG5,CANX,SCG5,GTF2H2,NOMO1,NDUFA1,PSCA,RRN3,CYFIP1,SYNRG,PNRC1,TADA2A,SCGB2A1,PFN1
TF	Factor: PPARalpha:RXRalpha; motif: NNRGGTCATWGGGGTSANG	TF:M00518	false	0.00002498530877003772	4.6023152791493525	9670	39	19	62700	CXCL3,DRD4,KLK6,MAP4K1,COG5,SCG5,DUX4,GTF2H2,NDUFA1,FGF16,POU5F1,PSCA,RRN3,TNNC1,PNRC1,RPH3AL,TADA2A,SERPINF2,PFN1
TF	Factor: ROX; motif: GNNNCASGTGGS	TF:M09764	false	0.00002503364736238158	4.601475869770325	5902	39	15	62700	CXCL3,PRDX4,CRABP1,RBMY1A1,DRD4,KLK6,COG5,CANX,HPS5,PRSS1,DUX4,GTF2H2,POU5F1,SYNRG,PFN1
TF	Factor: AP-2alpha; motif: NNNGSCCTGRGGSN	TF:M04896	false	0.00002503364736238158	4.601475869770325	5903	39	15	62700	KLK6,MAP4K1,PRSS1,DUX4,GTF2H2,NOMO1,PSCA,RRN3,CYFIP1,DLL1,TNNC1,TADA2A,SERPINF2,TMSB15A,PFN1
TF	Factor: Hey2; motif: NNCACGYGNN; match class: 1	TF:M11052_1	false	0.000025540405309717344	4.592772215045313	9694	39	19	62700	PRDX4,CRABP1,RBMY1A1,DRD4,MAP4K1,COG5,CANX,HPS5,DUX4,GTF2H2,NOMO1,FGF16,RRN3,CYFIP1,DLL1,SYNRG,RPH3AL,TADA2A,PFN1
TF	Factor: Alx-4; motif: NNCRTTAN	TF:M10880	false	0.00002591465610122729	4.586454550063126	8690	39	18	62700	CXCL3,PRDX4,RBMY1A1,TRAT1,ORMDL2,COG5,CANX,SCG5,NOMO1,FGF16,PSCA,RRN3,CYFIP1,SYNRG,PNRC1,TADA2A,SCGB2A1,PFN1
TF	Factor: c-Myc:Max; motif: GCCAYGYGSN; match class: 1	TF:M00322_1	false	0.000026033927510755882	4.584460308741295	2940	39	11	62700	PRDX4,CRABP1,RBMY1A1,DRD4,DUX4,RRN3,CYFIP1,DLL1,RPH3AL,TADA2A,PFN1
TF	Factor: LRF; motif: RCGACCACCNN	TF:M12230	false	0.000026679766821046876	4.573817970436717	8719	39	18	62700	CXCL3,RBMY1A1,DRD4,MAP4K1,ORMDL2,COG5,HPS5,SCG5,PRSS1,NOMO1,FGF16,POU5F1,PSCA,DLL1,SYNRG,PNRC1,TADA2A,PFN1
TF	Factor: Erm; motif: NRRSAGGAARNGRN	TF:M09916	false	0.000027680504272589085	4.55782600233638	6849	39	16	62700	KLK6,MAP4K1,CANX,HPS5,DUX4,NOMO1,NDUFA1,PSCA,RRN3,CYFIP1,DLL1,TNNC1,PNRC1,TADA2A,SCGB2A1,PFN1
TF	Factor: TEF-3:E2A; motif: NCAGSTGNGWATGYN	TF:M08438	false	0.00002780571992067397	4.55586585607967	5975	39	15	62700	CRABP1,DRD4,KLK6,MAP4K1,COG5,SCG5,PRSS1,OR2B6,GTF2H2,NDUFA1,POU5F1,TNNC1,SYNRG,SCGB2A1,TMSB15A
TF	Factor: STAT5A; motif: TTCCNRGAANNNNNNTTCCNNGRR	TF:M00460	false	0.000029940847637412782	4.523735908767846	7827	39	17	62700	PRDX4,ORMDL2,COG5,CANX,OR2B6,GTF2H2,NOMO1,FGF16,PSCA,DLL1,SYNRG,PNRC1,RPH3AL,TADA2A,SERPINF2,SCGB2A1,PFN1
TF	Factor: MRF4; motif: CASCTGC	TF:M03831	false	0.00003224411792551684	4.491549499183157	8857	39	18	62700	CXCL3,CRABP1,DRD4,KLK6,COG5,CANX,SCG5,PRSS1,DUX4,FGF16,POU5F1,PSCA,RRN3,CYFIP1,DLL1,RPH3AL,SERPINF2,SCGB2A1
TF	Factor: HTF4; motif: CASCTGB	TF:M02018	false	0.00003224411792551684	4.491549499183157	8857	39	18	62700	CXCL3,CRABP1,DRD4,KLK6,COG5,CANX,SCG5,PRSS1,DUX4,FGF16,POU5F1,PSCA,RRN3,CYFIP1,DLL1,RPH3AL,SERPINF2,SCGB2A1
TF	Factor: Erg; motif: NACCGGAARYN	TF:M11392	false	0.00003224411792551684	4.491549499183157	8856	39	18	62700	CRABP1,RBMY1A1,DRD4,KLK6,MAP4K1,COG5,CANX,HPS5,DUX4,GTF2H2,NOMO1,NDUFA1,PSCA,RRN3,SYNRG,RPH3AL,TMSB15A,PFN1
TF	Factor: SMAD4; motif: GKSRKKCAGMCANCY	TF:M00733	false	0.00003336400047148758	4.4767218813398	8882	39	18	62700	RBMY1A1,DRD4,KLK6,TRAT1,ORMDL2,COG5,HPS5,PRSS1,DUX4,FGF16,POU5F1,PSCA,DLL1,TNNC1,PNRC1,RPH3AL,TADA2A,SERPINF2
TF	Factor: Fli-1; motif: NACCGGAARTN	TF:M11404	false	0.0000347978568914681	4.458447502285312	8912	39	18	62700	CRABP1,RBMY1A1,DRD4,KLK6,MAP4K1,COG5,CANX,HPS5,DUX4,GTF2H2,NDUFA1,PSCA,RRN3,DLL1,SYNRG,RPH3AL,TMSB15A,PFN1
TF	Factor: Osx; motif: CCNCCCCCNNN	TF:M07329	false	0.00003542826318069772	4.450650137803085	7003	39	16	62700	CXCL3,RBMY1A1,DRD4,KLK6,MAP4K1,COG5,HPS5,PRSS1,DUX4,FGF16,POU5F1,CYFIP1,DLL1,SYNRG,SERPINF2,PFN1
TF	Factor: WT1; motif: SMCNCCNSC	TF:M01118	false	0.000035428816477965275	4.450643355306506	7005	39	16	62700	RBMY1A1,DRD4,KLK6,COG5,CANX,HPS5,DUX4,RRN3,CYFIP1,DLL1,SYNRG,PNRC1,TADA2A,SERPINF2,TMSB15A,PFN1
TF	Factor: RUNX3; motif: NRACCGCAAACCGCAN	TF:M04109	false	0.00003645231825320012	4.438274846699724	9979	39	19	62700	CXCL3,CRABP1,RBMY1A1,DRD4,KLK6,COG5,DUX4,NOMO1,FGF16,POU5F1,PSCA,CYFIP1,DLL1,TNNC1,SYNRG,PNRC1,RPH3AL,TADA2A,SERPINF2
TF	Factor: ELF1; motif: NCCGGAARTN	TF:M02053	false	0.00003788145626988741	4.421573333844595	6151	39	15	62700	CRABP1,RBMY1A1,DRD4,KLK6,CANX,HPS5,DUX4,GTF2H2,NDUFA1,PSCA,RRN3,SYNRG,RPH3AL,TMSB15A,PFN1
TF	Factor: USF; motif: GYCACGTGNC	TF:M00187	false	0.00003939344152462257	4.404576076315428	3789	39	12	62700	CXCL3,PRDX4,CRABP1,RBMY1A1,COG5,CANX,HPS5,DUX4,NDUFA1,FGF16,SYNRG,RPH3AL
TF	Factor: CP2; motif: GCHCDAMCCAG	TF:M00072	false	0.00003984643644153687	4.399610512485651	9017	39	18	62700	CXCL3,ORMDL2,CANX,PRSS1,NDUFA1,POU5F1,PSCA,RRN3,CYFIP1,DLL1,TNNC1,SYNRG,RPH3AL,TADA2A,SERPINF2,SCGB2A1,TMSB15A,PFN1
TF	Factor: PRX-2; motif: NKCGTTAN	TF:M10885	false	0.00004233831454783701	4.373266434865108	8068	39	17	62700	CXCL3,PRDX4,RBMY1A1,TRAT1,ORMDL2,COG5,CANX,SCG5,FGF16,PSCA,RRN3,CYFIP1,SYNRG,PNRC1,TADA2A,SCGB2A1,PFN1
TF	Factor: CP2; motif: AACCGGTTNNAACCGGTT	TF:M11485	false	0.00004233831454783701	4.373266434865108	7125	39	16	62700	CXCL3,CRABP1,DRD4,MAP4K1,COG5,HPS5,PRSS1,GTF2H2,FGF16,POU5F1,PSCA,RRN3,DLL1,SYNRG,PNRC1,TADA2A
TF	Factor: HES-1; motif: GGCRCGTGNC; match class: 1	TF:M11061_1	false	0.000044054764344276296	4.356007117523418	2509	39	10	62700	PRDX4,RBMY1A1,COG5,CANX,HPS5,DUX4,SYNRG,RPH3AL,TADA2A,PFN1
TF	Factor: HLTF; motif: AGSCARAAAGYRGSTGS	TF:M04613	false	0.00004665663672527367	4.331086570820867	8145	39	17	62700	CRABP1,RBMY1A1,DRD4,MAP4K1,ORMDL2,COG5,CANX,HPS5,SCG5,PRSS1,OR2B6,GTF2H2,POU5F1,CYFIP1,SYNRG,PNRC1,TADA2A
TF	Factor: HOXB2:PEA3; motif: ACCGGAAATGRN	TF:M08345	false	0.00004813089520702672	4.317576060619415	8171	39	17	62700	CXCL3,CRABP1,RBMY1A1,TRAT1,COG5,HPS5,GTF2H2,NDUFA1,FGF16,RRN3,CYFIP1,DLL1,SYNRG,RPH3AL,TADA2A,SCGB2A1,PFN1
TF	Factor: c-ets-2; motif: ACCGGAWRTN; match class: 1	TF:M02064_1	false	0.000049227168870781245	4.307795140444044	4662	39	13	62700	CRABP1,RBMY1A1,KLK6,CANX,HPS5,DUX4,GTF2H2,NDUFA1,PSCA,RRN3,DLL1,SYNRG,PFN1
TF	Factor: POU2F1:Elk-1; motif: ACCGGAWATGCAW	TF:M08398	false	0.000049227168870781245	4.307795140444044	8195	39	17	62700	CXCL3,PRDX4,RBMY1A1,DRD4,KLK6,COG5,SCG5,PRSS1,NDUFA1,CYFIP1,TNNC1,SYNRG,PNRC1,RPH3AL,TADA2A,SERPINF2,TMSB15A
TF	Factor: CP2; motif: AACCGGTTNNAACCGGTT; match class: 1	TF:M11485_1	false	0.000049227168870781245	4.307795140444044	6332	39	15	62700	CXCL3,CRABP1,DRD4,MAP4K1,COG5,HPS5,PRSS1,GTF2H2,FGF16,POU5F1,PSCA,RRN3,SYNRG,PNRC1,TADA2A
TF	Factor: Erg; motif: ACCGGAAGTN	TF:M02062	false	0.00005013776966656023	4.299834989146241	8211	39	17	62700	CXCL3,CRABP1,RBMY1A1,KLK6,MAP4K1,COG5,CANX,HPS5,DUX4,GTF2H2,NDUFA1,PSCA,RRN3,SYNRG,PNRC1,RPH3AL,PFN1
TF	Factor: FLI-1; motif: CMGGAWGTSAN	TF:M01208	false	0.00005013776966656023	4.299834989146241	6344	39	15	62700	CRABP1,KLK6,MAP4K1,ORMDL2,CANX,HPS5,SCG5,OR2B6,DUX4,GTF2H2,NDUFA1,RRN3,SYNRG,RPH3AL,PFN1
TF	Factor: MAZ; motif: NKGGGAGGGGRGGR; match class: 1	TF:M02023_1	false	0.00005029198316868559	4.298501238464674	3213	39	11	62700	PRDX4,KLK6,COG5,DUX4,NOMO1,CYFIP1,SYNRG,PNRC1,SERPINF2,TMSB15A,PFN1
TF	Factor: Sohlh2; motif: NNCACGTGNN; match class: 1	TF:M11075_1	false	0.00005161180663485209	4.287250938492255	7274	39	16	62700	PRDX4,CRABP1,RBMY1A1,DRD4,MAP4K1,COG5,CANX,HPS5,SCG5,DUX4,NOMO1,NDUFA1,RRN3,SYNRG,RPH3AL,PFN1
TF	Factor: Elk-1:TBR2; motif: TNRCACCGGAAGN	TF:M08213	false	0.00005237064585523381	4.280912070176525	6374	39	15	62700	CXCL3,PRDX4,RBMY1A1,KLK6,MAP4K1,COG5,CANX,HPS5,PRSS1,DUX4,GTF2H2,NDUFA1,PSCA,DLL1,RPH3AL
TF	Factor: KLF15; motif: RCCMCRCCCMCN; match class: 1	TF:M12160_1	false	0.000052674618268557015	4.278398603028072	8250	39	17	62700	CRABP1,RBMY1A1,DRD4,KLK6,MAP4K1,ORMDL2,COG5,DUX4,POU5F1,PSCA,CYFIP1,DLL1,SYNRG,PNRC1,SERPINF2,TMSB15A,PFN1
TF	Factor: VDR; motif: RRGGTCANNGRGKTCA	TF:M09671	false	0.000052856496305179	4.276901628297728	8254	39	17	62700	CXCL3,CRABP1,DRD4,KLK6,TRAT1,MAP4K1,CANX,HPS5,PRSS1,OR2B6,DUX4,NDUFA1,POU5F1,TNNC1,RPH3AL,SERPINF2,PFN1
TF	Factor: AP-2alphaA; motif: ANNGCCTNAGGSNNT	TF:M01045	false	0.00005288124154070753	4.2766983570786055	6384	39	15	62700	RBMY1A1,DRD4,MAP4K1,ORMDL2,HPS5,PRSS1,OR2B6,DUX4,NDUFA1,POU5F1,PSCA,RRN3,TADA2A,SERPINF2,TMSB15A
TF	Factor: HES-1; motif: GGCRCGTGNC	TF:M11061	false	0.000052928973041737454	4.276306532357369	6387	39	15	62700	PRDX4,RBMY1A1,DRD4,COG5,CANX,HPS5,DUX4,GTF2H2,FGF16,RRN3,DLL1,SYNRG,RPH3AL,TADA2A,PFN1
TF	Factor: E2F-4; motif: TTTGGCGCCAAA; match class: 1	TF:M04519_1	false	0.000052957199787984674	4.276074987102686	2590	39	10	62700	CXCL3,CRABP1,RBMY1A1,HPS5,PRSS1,RRN3,RPH3AL,TADA2A,SERPINF2,TMSB15A
TF	Factor: PUR1; motif: GGGNCAGNN	TF:M01721	false	0.00005426889807254844	4.265448996660255	9289	39	18	62700	CXCL3,CRABP1,RBMY1A1,DRD4,KLK6,CANX,DUX4,NOMO1,NDUFA1,FGF16,POU5F1,PSCA,DLL1,TNNC1,PNRC1,RPH3AL,SERPINF2,PFN1
TF	Factor: AP-2; motif: GSCCSCRGGCNRNRNN	TF:M00800	false	0.000056700640777390285	4.246412033091004	9321	39	18	62700	CXCL3,RBMY1A1,DRD4,KLK6,MAP4K1,HPS5,DUX4,GTF2H2,NOMO1,NDUFA1,FGF16,POU5F1,PSCA,CYFIP1,DLL1,TNNC1,TADA2A,PFN1
TF	Factor: LF-A1; motif: GGGSTCWR; match class: 1	TF:M00646_1	false	0.000057136107909063354	4.243089346928203	6437	39	15	62700	CXCL3,CRABP1,RBMY1A1,MAP4K1,COG5,SCG5,NOMO1,FGF16,POU5F1,PSCA,CYFIP1,TNNC1,PNRC1,SERPINF2,TMSB15A
TF	Factor: NF-E4; motif: GTGAGGS; match class: 1	TF:M08826_1	false	0.00006035147800492681	4.219312089584462	4779	39	13	62700	PRDX4,CRABP1,KLK6,MAP4K1,ORMDL2,CANX,PRSS1,PSCA,DLL1,TNNC1,TADA2A,SERPINF2,PFN1
TF	Factor: znf136; motif: CAAGAATWCTATAYCCAG	TF:M10535	false	0.000060433309643268825	4.218723620869046	8361	39	17	62700	RBMY1A1,TRAT1,MAP4K1,ORMDL2,COG5,CANX,SCG5,PRSS1,OR2B6,GTF2H2,POU5F1,RRN3,CYFIP1,TNNC1,SYNRG,SERPINF2,PFN1
TF	Factor: Oct-2; motif: NTGCATATGCAN	TF:M11899	false	0.00006105327964655167	4.214291001757701	5612	39	14	62700	CXCL3,PRDX4,CRABP1,KLK6,TRAT1,ORMDL2,COG5,PRSS1,NOMO1,RPH3AL,TADA2A,SERPINF2,SCGB2A1,PFN1
TF	Factor: AP-2beta; motif: NSCCYNRGGSN	TF:M11477	false	0.00006560343076979089	4.18307344834646	8422	39	17	62700	RBMY1A1,DRD4,KLK6,MAP4K1,ORMDL2,HPS5,PRSS1,DUX4,NDUFA1,POU5F1,PSCA,RRN3,DLL1,TNNC1,TADA2A,SERPINF2,PFN1
TF	Factor: RXR:RAR; motif: RGKTCANNNRGAGGTCA	TF:M02272	false	0.00006617461896897194	4.179308550671108	6533	39	15	62700	CXCL3,CRABP1,KLK6,TRAT1,ORMDL2,CANX,PRSS1,GTF2H2,NOMO1,FGF16,RRN3,TNNC1,PNRC1,RPH3AL,TADA2A
TF	Factor: ZFX; motif: SNAGGCCNCR	TF:M10121	false	0.00006692288806051507	4.1744253253055685	4062	39	12	62700	PRDX4,CRABP1,CANX,DUX4,NOMO1,PSCA,DLL1,SYNRG,PNRC1,RPH3AL,TMSB15A,PFN1
TF	Factor: TEF-3:Fli-1; motif: ACCGGAAATGCC	TF:M08510	false	0.00006868415723242239	4.1631434262592215	7484	39	16	62700	CXCL3,CRABP1,RBMY1A1,DRD4,TRAT1,COG5,HPS5,SCG5,GTF2H2,NOMO1,RRN3,DLL1,SYNRG,PNRC1,TMSB15A,PFN1
TF	Factor: Spic; motif: NGNGGAASTN	TF:M02077	false	0.00006943797277286018	4.15840296678335	8466	39	17	62700	CRABP1,RBMY1A1,KLK6,MAP4K1,ORMDL2,HPS5,PRSS1,GTF2H2,FGF16,POU5F1,PSCA,DLL1,TNNC1,PNRC1,RPH3AL,TMSB15A,PFN1
TF	Factor: Sp1; motif: NWRGCCACGCCCMCN	TF:M12152	false	0.00007095027616247134	4.149045909782209	7506	39	16	62700	CXCL3,CRABP1,RBMY1A1,MAP4K1,ORMDL2,COG5,CANX,DUX4,NOMO1,POU5F1,CYFIP1,DLL1,SYNRG,PNRC1,TMSB15A,PFN1
TF	Factor: STAT1; motif: NNNSANTTCCGGGAANTGNSN	TF:M00224	false	0.00007300315389541172	4.136658377005764	5717	39	14	62700	CXCL3,PRDX4,CRABP1,RBMY1A1,CANX,GTF2H2,FGF16,RRN3,DLL1,SYNRG,PNRC1,RPH3AL,SCGB2A1,PFN1
TF	Factor: IRF-2; motif: NAANYGAAASYR	TF:M08775	false	0.00007300315389541172	4.136658377005764	8506	39	17	62700	CXCL3,PRDX4,RBMY1A1,DRD4,TRAT1,COG5,CANX,HPS5,SCG5,PRSS1,OR2B6,FGF16,DLL1,PNRC1,RPH3AL,SERPINF2,PFN1
TF	Factor: NFATc1; motif: NTTTCCRTNNAYGGAAAN; match class: 1	TF:M11981_1	false	0.00007469015201080407	4.126736656676065	5733	39	14	62700	CRABP1,TRAT1,ORMDL2,CANX,HPS5,SCG5,PRSS1,OR2B6,PSCA,CYFIP1,TNNC1,PNRC1,TADA2A,SCGB2A1
TF	Factor: CTCF; motif: ACCAGGKGGC	TF:M04727	false	0.0000790854387511387	4.101903471649875	6650	39	15	62700	CXCL3,DRD4,KLK6,MAP4K1,COG5,HPS5,GTF2H2,FGF16,POU5F1,PSCA,CYFIP1,DLL1,PNRC1,RPH3AL,TMSB15A
TF	Factor: NFATc2; motif: NTTTCCATNNATGGAAAN; match class: 1	TF:M11986_1	false	0.0000825347559525937	4.083363128543191	5788	39	14	62700	CRABP1,TRAT1,ORMDL2,CANX,HPS5,SCG5,PRSS1,OR2B6,PSCA,CYFIP1,TNNC1,PNRC1,TADA2A,SCGB2A1
TF	Factor: TEL1; motif: CNCGGAANNN; match class: 1	TF:M02070_1	false	0.00008356441544116839	4.077978620497954	4959	39	13	62700	CXCL3,CRABP1,RBMY1A1,HPS5,DUX4,GTF2H2,NOMO1,RRN3,CYFIP1,SYNRG,PNRC1,TMSB15A,PFN1
TF	Factor: TEF-3:E2A; motif: NCAGSTGNGWATGYN; match class: 1	TF:M08438_1	false	0.00008677465051555205	4.061607126771767	1127	39	7	62700	MAP4K1,COG5,PRSS1,NDUFA1,POU5F1,TNNC1,SCGB2A1
TF	Factor: SMAD5; motif: GSGGCAGM	TF:M03846	false	0.00009514303267363869	4.021623009606934	8697	39	17	62700	CXCL3,PRDX4,CRABP1,RBMY1A1,KLK6,ORMDL2,COG5,GTF2H2,NDUFA1,POU5F1,RRN3,DLL1,TNNC1,RPH3AL,SERPINF2,SCGB2A1,TMSB15A
TF	Factor: PBX2; motif: TGANTGACAGN	TF:M09736	false	0.0000952133900157597	4.021301971772704	5025	39	13	62700	CXCL3,CRABP1,RBMY1A1,DRD4,KLK6,CANX,HPS5,PRSS1,OR2B6,PSCA,TNNC1,SERPINF2,SCGB2A1
TF	Factor: CTF/NF1; motif: TTGGCN; match class: 1	TF:M02050_1	false	0.00010063119515979842	3.9972673693232563	4257	39	12	62700	RBMY1A1,MAP4K1,COG5,PRSS1,OR2B6,FGF16,PSCA,CYFIP1,TNNC1,SYNRG,RPH3AL,SERPINF2
TF	Factor: TFAP2A; motif: NGCCCYNNGGGCN; match class: 1	TF:M04148_1	false	0.00010307543163967017	3.986844837867041	9796	39	18	62700	PRDX4,CRABP1,DRD4,KLK6,MAP4K1,COG5,CANX,PRSS1,OR2B6,DUX4,NOMO1,POU5F1,CYFIP1,DLL1,SYNRG,TADA2A,SERPINF2,TMSB15A
TF	Factor: SAP-1; motif: NRCCGGAWGYN	TF:M11437	false	0.00010369846121396705	3.984227688078088	2839	39	10	62700	CRABP1,RBMY1A1,CANX,HPS5,GTF2H2,NDUFA1,RRN3,SYNRG,RPH3AL,PFN1
TF	Factor: mbnl2; motif: NYGCYTYGCTTN	TF:M12135	false	0.00010577087897677362	3.975633886559298	5933	39	14	62700	PRDX4,TRAT1,MAP4K1,CANX,HPS5,SCG5,PRSS1,DUX4,NDUFA1,DLL1,PNRC1,RPH3AL,TMSB15A,PFN1
TF	Factor: foxl2; motif: NNYGTAAACAN	TF:M11579	false	0.00011032277593434589	3.957334819005873	5956	39	14	62700	CXCL3,PRDX4,CRABP1,KLK6,ORMDL2,CANX,HPS5,PRSS1,OR2B6,GTF2H2,NDUFA1,TNNC1,PNRC1,RPH3AL
TF	Factor: HES-1; motif: GNCACGTGNC; match class: 1	TF:M08767_1	false	0.00011150203688914971	3.952717198968843	7819	39	16	62700	PRDX4,CRABP1,RBMY1A1,DRD4,MAP4K1,COG5,CANX,HPS5,DUX4,GTF2H2,RRN3,DLL1,SYNRG,RPH3AL,TADA2A,PFN1
TF	Factor: Spz1; motif: DNNGGRGGGWWNNNN	TF:M00446	false	0.00011150203688914971	3.952717198968843	8816	39	17	62700	PRDX4,DRD4,KLK6,COG5,HPS5,SCG5,DUX4,NOMO1,FGF16,POU5F1,CYFIP1,DLL1,TNNC1,SYNRG,PNRC1,SCGB2A1,PFN1
TF	Factor: Fli-1; motif: ACCGGAAGYN	TF:M02073	false	0.00011198514471236741	3.9508395844489304	5968	39	14	62700	CRABP1,RBMY1A1,KLK6,MAP4K1,COG5,CANX,HPS5,GTF2H2,NDUFA1,PSCA,RRN3,SYNRG,RPH3AL,PFN1
TF	Factor: BTEB3; motif: BNRNGGGAGGNGT; match class: 1	TF:M01865_1	false	0.00011351625277412389	3.94494195358283	4317	39	12	62700	PRDX4,KLK6,MAP4K1,CANX,FGF16,PSCA,CYFIP1,DLL1,SYNRG,PNRC1,SERPINF2,PFN1
TF	Factor: NFATc2; motif: TTTTCCA	TF:M02265	false	0.00011354912697760136	3.9448162005042886	7835	39	16	62700	CXCL3,PRDX4,TRAT1,ORMDL2,COG5,CANX,HPS5,SCG5,PRSS1,NOMO1,RRN3,DLL1,RPH3AL,TADA2A,SCGB2A1,TMSB15A
TF	Factor: AP-2gamma; motif: NTGSCCTGRGGSNN; match class: 1	TF:M09591_1	false	0.0001154115562923571	3.937750702595168	2883	39	10	62700	RBMY1A1,DRD4,MAP4K1,HPS5,DUX4,POU5F1,PSCA,TNNC1,TADA2A,PFN1
TF	Factor: DEC1; motif: NGCACGTGAS	TF:M09876	false	0.0001154115562923571	3.937750702595168	8849	39	17	62700	PRDX4,CRABP1,RBMY1A1,DRD4,MAP4K1,COG5,CANX,HPS5,PRSS1,DUX4,GTF2H2,NDUFA1,FGF16,RRN3,SYNRG,TADA2A,PFN1
TF	Factor: SPI1; motif: AGGAAGT	TF:M02278	false	0.0001182999805945065	3.9270153266121324	6922	39	15	62700	CXCL3,CRABP1,KLK6,ORMDL2,COG5,CANX,HPS5,OR2B6,FGF16,PSCA,TNNC1,SYNRG,TADA2A,SCGB2A1,PFN1
TF	Factor: C-ets-1; motif: AGGAAGN	TF:M01870	false	0.0001182999805945065	3.9270153266121324	6922	39	15	62700	CXCL3,CRABP1,KLK6,ORMDL2,COG5,CANX,HPS5,OR2B6,FGF16,PSCA,TNNC1,SYNRG,TADA2A,SCGB2A1,PFN1
TF	Factor: Fli-1; motif: MGGAAGT	TF:M07382	false	0.0001182999805945065	3.9270153266121324	6922	39	15	62700	CXCL3,CRABP1,KLK6,ORMDL2,COG5,CANX,HPS5,OR2B6,FGF16,PSCA,TNNC1,SYNRG,TADA2A,SCGB2A1,PFN1
TF	Factor: PEA3; motif: AGGAAGT	TF:M03579	false	0.0001182999805945065	3.9270153266121324	6922	39	15	62700	CXCL3,CRABP1,KLK6,ORMDL2,COG5,CANX,HPS5,OR2B6,FGF16,PSCA,TNNC1,SYNRG,TADA2A,SCGB2A1,PFN1
TF	Factor: TFAP2C; motif: NGCCCNNRGGCA	TF:M04152	false	0.0001182999805945065	3.9270153266121324	7872	39	16	62700	PRDX4,RBMY1A1,DRD4,KLK6,MAP4K1,HPS5,PRSS1,DUX4,NDUFA1,FGF16,POU5F1,PSCA,CYFIP1,DLL1,SYNRG,TADA2A
TF	Factor: HES-1; motif: GSCACGMGMC	TF:M02011	false	0.00011867341039450606	3.9256465768543296	4351	39	12	62700	PRDX4,RBMY1A1,SCG5,DUX4,GTF2H2,NOMO1,RRN3,CYFIP1,DLL1,RPH3AL,TADA2A,PFN1
TF	Factor: batf3; motif: NNSTTTCANTNTGASNN	TF:M09872	false	0.00012097824586510843	3.917292716874683	1201	39	7	62700	TRAT1,MAP4K1,SCG5,PRSS1,OR2B6,DUX4,CYFIP1
TF	Factor: NFATc2; motif: NTTTCCATNNATGGAAAN	TF:M11986	false	0.00012600216161616024	3.899622004327534	6056	39	14	62700	CRABP1,TRAT1,ORMDL2,CANX,HPS5,SCG5,PRSS1,OR2B6,PSCA,CYFIP1,TNNC1,PNRC1,TADA2A,SCGB2A1
TF	Factor: HES-1; motif: GNCACGTGNC	TF:M08767	false	0.00012606489534689597	3.8994058323772722	7929	39	16	62700	PRDX4,CRABP1,RBMY1A1,DRD4,MAP4K1,COG5,CANX,HPS5,DUX4,GTF2H2,RRN3,DLL1,SYNRG,RPH3AL,TADA2A,PFN1
TF	Factor: E2F-1; motif: NTTTTGGCGCCAWWWN; match class: 1	TF:M11533_1	false	0.00012606489534689597	3.8994058323772722	8935	39	17	62700	CXCL3,PRDX4,CRABP1,ORMDL2,COG5,CANX,HPS5,SCG5,GTF2H2,FGF16,POU5F1,CYFIP1,SYNRG,RPH3AL,TADA2A,TMSB15A,PFN1
TF	Factor: Pitx3; motif: GATTANA	TF:M07057	false	0.00013073100415040038	3.8836214029731058	2299	39	9	62700	CXCL3,KLK6,HPS5,SCG5,NOMO1,NDUFA1,DLL1,SCGB2A1,TMSB15A
TF	Factor: GCMa:Erg; motif: ATGCGGGCGGAARKG; match class: 1	TF:M08487_1	false	0.0001379187195758319	3.8603767834489737	9009	39	17	62700	CXCL3,PRDX4,DRD4,KLK6,COG5,CANX,HPS5,DUX4,FGF16,PSCA,RRN3,DLL1,SYNRG,PNRC1,TADA2A,SERPINF2,PFN1
TF	Factor: SREBP-1; motif: RTCACCCCAY	TF:M07405	false	0.00014365435422556173	3.84268120581909	7062	39	15	62700	PRDX4,RBMY1A1,KLK6,MAP4K1,ORMDL2,PRSS1,DUX4,GTF2H2,NDUFA1,POU5F1,RRN3,TNNC1,SYNRG,SCGB2A1,PFN1
TF	Factor: KLF15; motif: NCCMCGCCCMCN; match class: 1	TF:M12158_1	false	0.00014594086261661448	3.835823091079593	6157	39	14	62700	CRABP1,RBMY1A1,DRD4,KLK6,MAP4K1,COG5,DUX4,POU5F1,CYFIP1,DLL1,SYNRG,PNRC1,TMSB15A,PFN1
TF	Factor: MAZR; motif: NSGGGGGGGGMCN	TF:M00491	false	0.00014605976504972098	3.835469402295772	1247	39	7	62700	DRD4,COG5,DUX4,SYNRG,SERPINF2,TMSB15A,PFN1
TF	Factor: LRH-1; motif: TGACCTTGRNYCAAGGTCA; match class: 1	TF:M11830_1	false	0.00014739295449362342	3.831523275619922	6165	39	14	62700	RBMY1A1,DRD4,KLK6,MAP4K1,COG5,CANX,HPS5,POU5F1,PSCA,RRN3,DLL1,TNNC1,SERPINF2,TMSB15A
TF	Factor: Nkx3-2; motif: NTCGTTAN	TF:M10625	false	0.00014775232462364808	3.8304656775311003	6169	39	14	62700	CXCL3,PRDX4,RBMY1A1,TRAT1,ORMDL2,COG5,CANX,SCG5,FGF16,RRN3,CYFIP1,SYNRG,SCGB2A1,PFN1
TF	Factor: Zic3; motif: NGGGKGGTC; match class: 1	TF:M00450_1	false	0.0001482620071713085	3.8289701246950343	8062	39	16	62700	PRDX4,MAP4K1,ORMDL2,COG5,DUX4,GTF2H2,NOMO1,NDUFA1,FGF16,CYFIP1,DLL1,TNNC1,PNRC1,SERPINF2,TMSB15A,PFN1
TF	Factor: NR1B1:RXR-ALPHA; motif: RRGGTCANNNNNRGGTCA	TF:M08964	false	0.0001514996271541732	3.8195884359741146	7109	39	15	62700	CXCL3,PRDX4,MAP4K1,CANX,SCG5,PRSS1,OR2B6,GTF2H2,FGF16,POU5F1,PSCA,RRN3,CYFIP1,TNNC1,PNRC1
TF	Factor: GKLF; motif: GCCMCRCCCNNN	TF:M01588	false	0.00015458064713768244	3.810844878900342	9111	39	17	62700	CXCL3,CRABP1,CANX,DUX4,GTF2H2,NOMO1,NDUFA1,POU5F1,RRN3,DLL1,SYNRG,PNRC1,RPH3AL,TADA2A,SERPINF2,TMSB15A,PFN1
TF	Factor: ZNF592; motif: NSARNATGGAGKN	TF:M09766	false	0.00015458064713768244	3.810844878900342	7123	39	15	62700	CRABP1,DRD4,TRAT1,MAP4K1,SCG5,PRSS1,OR2B6,NOMO1,NDUFA1,POU5F1,DLL1,TNNC1,SERPINF2,SCGB2A1,TMSB15A
TF	Factor: T3R-beta; motif: NTGACCTNRNYNAGGTCAN	TF:M11820	false	0.00015886872617115673	3.7989615866695403	5341	39	13	62700	CRABP1,DRD4,ORMDL2,COG5,HPS5,PRSS1,GTF2H2,POU5F1,DLL1,TNNC1,PNRC1,RPH3AL,SERPINF2
TF	Factor: Elf-1; motif: AWCCCGGAAGTN	TF:M07415	false	0.00016169333731858192	3.791307875117652	8129	39	16	62700	CRABP1,RBMY1A1,DRD4,KLK6,ORMDL2,CANX,HPS5,OR2B6,DUX4,GTF2H2,NDUFA1,RRN3,SYNRG,RPH3AL,TMSB15A,PFN1
TF	Factor: LRH-1; motif: TGACCTTGRNYCAAGGTCA	TF:M11830	false	0.00016169333731858192	3.791307875117652	7155	39	15	62700	RBMY1A1,DRD4,KLK6,MAP4K1,COG5,CANX,HPS5,POU5F1,PSCA,RRN3,DLL1,TNNC1,RPH3AL,SERPINF2,TMSB15A
TF	Factor: Six-2; motif: NNGTATCRNN	TF:M11030	false	0.000163285726741669	3.787051776489609	7163	39	15	62700	PRDX4,DRD4,TRAT1,ORMDL2,CANX,PRSS1,OR2B6,GTF2H2,NOMO1,NDUFA1,POU5F1,TNNC1,SERPINF2,SCGB2A1,PFN1
TF	Factor: LRF; motif: NGNAGNGGGTYN	TF:M04617	false	0.00016963324451220888	3.7704890312458628	6261	39	14	62700	CRABP1,DRD4,MAP4K1,COG5,SCG5,NOMO1,FGF16,CYFIP1,DLL1,TNNC1,PNRC1,RPH3AL,TMSB15A,PFN1
TF	Factor: ETV7; motif: NCCGGAANNN; match class: 1	TF:M02071_1	false	0.00017284252502924757	3.7623493977747233	4561	39	12	62700	PRDX4,CRABP1,RBMY1A1,KLK6,DUX4,GTF2H2,NOMO1,NDUFA1,CYFIP1,SYNRG,TMSB15A,PFN1
TF	Factor: GATA-5; motif: TATCTN	TF:M02006	false	0.00017444506927417227	3.758341301465408	9211	39	17	62700	PRDX4,RBMY1A1,DRD4,TRAT1,ORMDL2,COG5,SCG5,PRSS1,OR2B6,GTF2H2,RRN3,CYFIP1,TNNC1,SYNRG,RPH3AL,TADA2A,SCGB2A1
TF	Factor: SRY; motif: TTGTTT; match class: 1	TF:M03854_1	false	0.00017462840474864687	3.7578851133093454	9215	39	17	62700	CXCL3,PRDX4,CRABP1,TRAT1,COG5,HPS5,SCG5,OR2B6,GTF2H2,NOMO1,RRN3,CYFIP1,SYNRG,PNRC1,RPH3AL,SCGB2A1,TMSB15A
TF	Factor: FOXO1A; motif: AAACAA; match class: 1	TF:M03823_1	false	0.00017462840474864687	3.7578851133093454	9215	39	17	62700	CXCL3,PRDX4,CRABP1,TRAT1,COG5,HPS5,SCG5,OR2B6,GTF2H2,NOMO1,RRN3,CYFIP1,SYNRG,PNRC1,RPH3AL,SCGB2A1,TMSB15A
TF	Factor: pax-2; motif: NCGTCACGCNYSRNYGCNYN; match class: 1	TF:M11877_1	false	0.00017582355084694006	3.7549229533928496	5406	39	13	62700	DRD4,ORMDL2,CANX,HPS5,DUX4,FGF16,RRN3,TNNC1,SYNRG,RPH3AL,TADA2A,SCGB2A1,PFN1
TF	Factor: DPF2; motif: NYCACYTCCYCNYYCY; match class: 1	TF:M09760_1	false	0.0001798807577315099	3.7450152916738064	3083	39	10	62700	KLK6,HPS5,SCG5,DUX4,FGF16,POU5F1,PSCA,DLL1,TNNC1,PNRC1
TF	Factor: Pet-1; motif: ACCGGAWRTN	TF:M02072	false	0.0001874170489839084	3.7271909046817173	2434	39	9	62700	CRABP1,CANX,HPS5,GTF2H2,NDUFA1,RRN3,SYNRG,RPH3AL,PFN1
TF	Factor: PRDM16; motif: KGGTCATRACCM	TF:M05946	false	0.00018773114640118098	3.726463667772919	7263	39	15	62700	CXCL3,PRDX4,CRABP1,MAP4K1,ORMDL2,PRSS1,OR2B6,FGF16,POU5F1,PSCA,RRN3,TNNC1,SYNRG,RPH3AL,TMSB15A
TF	Factor: E2F2; motif: AAAATGGCGCCATTTT	TF:M04517	false	0.00019250878926911692	3.715549437355804	9292	39	17	62700	CXCL3,RBMY1A1,DRD4,MAP4K1,ORMDL2,CANX,HPS5,SCG5,GTF2H2,POU5F1,PSCA,RRN3,DLL1,RPH3AL,TADA2A,SERPINF2,TMSB15A
TF	Factor: Sp3; motif: NGCCACGCCCMCN	TF:M12153	false	0.00019365614300209972	3.7129687221243235	6352	39	14	62700	CXCL3,CRABP1,RBMY1A1,DRD4,KLK6,ORMDL2,DUX4,POU5F1,CYFIP1,DLL1,SYNRG,PNRC1,TMSB15A,PFN1
TF	Factor: E2F2; motif: NNTTTTGGCGCCAAAAWN	TF:M03959	false	0.00019437997678934912	3.7113484740690503	8276	39	16	62700	CXCL3,RBMY1A1,KLK6,COG5,CANX,HPS5,PRSS1,OR2B6,GTF2H2,PSCA,RRN3,RPH3AL,TADA2A,SERPINF2,SCGB2A1,TMSB15A
TF	Factor: NFATc1; motif: NTTTCCRTNNAYGGAAAN	TF:M11981	false	0.00019437997678934912	3.7113484740690503	6357	39	14	62700	CRABP1,TRAT1,ORMDL2,CANX,HPS5,SCG5,PRSS1,OR2B6,PSCA,CYFIP1,TNNC1,PNRC1,TADA2A,SCGB2A1
TF	Factor: MAZ; motif: NKGGGAGGGGRGGR	TF:M02023	false	0.00019592772012131277	3.707904115082047	7300	39	15	62700	PRDX4,RBMY1A1,DRD4,KLK6,COG5,DUX4,NOMO1,POU5F1,CYFIP1,DLL1,SYNRG,PNRC1,SERPINF2,TMSB15A,PFN1
TF	Factor: BTEB4; motif: NCCACGCCCM	TF:M12186	false	0.0001990320675343864	3.7010769455438077	9326	39	17	62700	CXCL3,CRABP1,ORMDL2,CANX,PRSS1,DUX4,GTF2H2,NOMO1,NDUFA1,POU5F1,CYFIP1,SYNRG,PNRC1,RPH3AL,TADA2A,TMSB15A,PFN1
TF	Factor: PPAR; motif: WASNRGGNCAAAGGTCA; match class: 1	TF:M00528_1	false	0.00020108454801635693	3.6966213007063926	510	39	5	62700	PRDX4,KLK6,COG5,RRN3,RPH3AL
TF	Factor: ZBP89; motif: CCCCKCCCCCNN	TF:M07397	false	0.00020232658604669605	3.6939470464691886	7325	39	15	62700	CXCL3,RBMY1A1,DRD4,MAP4K1,COG5,HPS5,DUX4,FGF16,POU5F1,CYFIP1,DLL1,SYNRG,PNRC1,TMSB15A,PFN1
TF	Factor: Egr-1; motif: WTGCGTGGGCGK	TF:M00243	false	0.00020232658604669605	3.6939470464691886	5495	39	13	62700	CXCL3,PRDX4,RBMY1A1,DRD4,MAP4K1,COG5,CANX,HPS5,SCG5,DUX4,FGF16,CYFIP1,PNRC1
TF	Factor: MAFA; motif: TCAGCAN	TF:M01709	false	0.0002059327083239036	3.6862746688437014	6397	39	14	62700	CXCL3,RBMY1A1,DRD4,COG5,OR2B6,NOMO1,FGF16,CYFIP1,DLL1,SYNRG,PNRC1,TADA2A,SCGB2A1,TMSB15A
TF	Factor: VDR; motif: GGGKNARNRRGGWSA; match class: 1	TF:M00444_1	false	0.00021492496537810752	3.667713134549451	4686	39	12	62700	PRDX4,CRABP1,DRD4,DUX4,POU5F1,PSCA,CYFIP1,TNNC1,PNRC1,RPH3AL,SERPINF2,PFN1
TF	Factor: Sp2; motif: GYCCCGCCYCYNNNN	TF:M07129	false	0.00021804202170982645	3.661459799799032	6433	39	14	62700	CXCL3,DRD4,KLK6,MAP4K1,CANX,NOMO1,FGF16,POU5F1,CYFIP1,DLL1,SYNRG,PNRC1,TMSB15A,PFN1
TF	Factor: E2F-1; motif: NNNNGGCGGGAARN; match class: 1	TF:M09892_1	false	0.00022201523398619443	3.6536172246072414	9415	39	17	62700	CXCL3,PRDX4,RBMY1A1,DRD4,KLK6,MAP4K1,ORMDL2,CANX,DUX4,POU5F1,CYFIP1,DLL1,SYNRG,PNRC1,SERPINF2,TMSB15A,PFN1
TF	Factor: ZNF692; motif: SYNGGSCCCASCCNC; match class: 1	TF:M09734_1	false	0.00022367590268674423	3.650380801302955	6450	39	14	62700	KLK6,ORMDL2,DUX4,NOMO1,FGF16,POU5F1,DLL1,SYNRG,PNRC1,RPH3AL,TADA2A,SERPINF2,TMSB15A,PFN1
TF	Factor: FOXO1A:Net; motif: RWMAACAGGAAGTN	TF:M08302	false	0.00023440867743198168	3.630026315473602	9458	39	17	62700	CXCL3,PRDX4,RBMY1A1,KLK6,TRAT1,ORMDL2,CANX,HPS5,OR2B6,DUX4,GTF2H2,NDUFA1,DLL1,SYNRG,SCGB2A1,TMSB15A,PFN1
TF	Factor: C/EBP; motif: NNNTKNNGNAAN	TF:M00770	false	0.00023455997535119804	3.6297460926769234	5582	39	13	62700	PRDX4,CRABP1,TRAT1,COG5,HPS5,OR2B6,NOMO1,FGF16,POU5F1,TNNC1,PNRC1,TADA2A,PFN1
TF	Factor: Pax-8; motif: NCNNTNNTGCRTGANNNN	TF:M00328	false	0.0002358099768756128	3.6274378243030005	9467	39	17	62700	DRD4,MAP4K1,ORMDL2,COG5,HPS5,PRSS1,OR2B6,DUX4,POU5F1,RRN3,CYFIP1,TNNC1,SYNRG,PNRC1,RPH3AL,SERPINF2,SCGB2A1
TF	Factor: Fli-1; motif: NACCGGAARTN	TF:M11402	false	0.00023743445365146217	3.624456261181635	3946	39	11	62700	CRABP1,RBMY1A1,TRAT1,CANX,HPS5,GTF2H2,NDUFA1,RRN3,SYNRG,RPH3AL,PFN1
TF	Factor: GTF2IRD1-isoform2; motif: GGGATTRNR; match class: 1	TF:M01229_1	false	0.0002384333988451723	3.6226329103486856	9478	39	17	62700	RBMY1A1,TRAT1,MAP4K1,COG5,CANX,HPS5,SCG5,GTF2H2,NOMO1,NDUFA1,RRN3,CYFIP1,TADA2A,SERPINF2,SCGB2A1,TMSB15A,PFN1
TF	Factor: Tax/CREB; motif: RTGACGCATAYCCCC	TF:M00115	false	0.0002438611294918359	3.6128574190078573	9497	39	17	62700	CXCL3,CRABP1,RBMY1A1,KLK6,COG5,CANX,SCG5,PRSS1,DUX4,FGF16,RRN3,CYFIP1,RPH3AL,TADA2A,SERPINF2,SCGB2A1,TMSB15A
TF	Factor: ETS1; motif: ACCGGAARYN; match class: 1	TF:M03977_1	false	0.00024779582755112727	3.605906010658815	4767	39	12	62700	PRDX4,CRABP1,RBMY1A1,KLK6,CANX,HPS5,DUX4,GTF2H2,NDUFA1,PSCA,SYNRG,PFN1
TF	Factor: Pit-1; motif: NMTTCATAAWTATWNMNA	TF:M00802	false	0.00025034206387072264	3.6014661716778265	4774	39	12	62700	PRDX4,TRAT1,ORMDL2,HPS5,PRSS1,OR2B6,GTF2H2,NDUFA1,RRN3,SYNRG,RPH3AL,SERPINF2
TF	Factor: IRF-8; motif: NCGAAACCGAAACYN	TF:M11683	false	0.0002529440649955228	3.5969755062927082	4780	39	12	62700	CRABP1,RBMY1A1,DRD4,TRAT1,HPS5,SCG5,PRSS1,OR2B6,FGF16,DLL1,PNRC1,SERPINF2
TF	Factor: SP1; motif: NCCCCKCCCCC	TF:M07226	false	0.0002529817282048134	3.596910844936376	8488	39	16	62700	CXCL3,CRABP1,KLK6,MAP4K1,CANX,DUX4,NOMO1,FGF16,POU5F1,CYFIP1,DLL1,SYNRG,PNRC1,SERPINF2,TMSB15A,PFN1
TF	Factor: CLOCK; motif: CNGNCACGTGNNNM	TF:M09884	false	0.00025661034141784576	3.5907258455051045	8499	39	16	62700	PRDX4,CRABP1,RBMY1A1,DRD4,MAP4K1,COG5,CANX,HPS5,PSCA,CYFIP1,SYNRG,RPH3AL,SERPINF2,SCGB2A1,TMSB15A,PFN1
TF	Factor: DEC; motif: NNNSCACSTGAS	TF:M08872	false	0.0002573158061674103	3.589533535513525	7507	39	15	62700	TRAT1,COG5,CANX,HPS5,SCG5,PRSS1,OR2B6,GTF2H2,NDUFA1,FGF16,PSCA,DLL1,SYNRG,SERPINF2,PFN1
TF	Factor: MAZ; motif: GGGGAGGG	TF:M00649	false	0.0002573158061674103	3.589533535513525	9550	39	17	62700	PRDX4,DRD4,KLK6,COG5,HPS5,SCG5,DUX4,NOMO1,FGF16,POU5F1,RRN3,CYFIP1,DLL1,PNRC1,TADA2A,SERPINF2,PFN1
TF	Factor: HSF1; motif: TCYAGAANNTTC	TF:M07259	false	0.0002573158061674103	3.589533535513525	4792	39	12	62700	CXCL3,PRDX4,CRABP1,KLK6,TRAT1,HPS5,SCG5,PRSS1,GTF2H2,NDUFA1,TNNC1,SERPINF2
TF	Factor: P73; motif: GNNNRRRCNTGCMNNTSASN	TF:M03558	false	0.0002580747211824373	3.5882545331881617	4797	39	12	62700	DRD4,KLK6,MAP4K1,CANX,PRSS1,DUX4,GTF2H2,FGF16,PSCA,CYFIP1,PNRC1,TMSB15A
TF	Factor: STAT3; motif: NGNNATTTCCSGGAARTGNNN	TF:M00225	false	0.0002638713438639488	3.5786077711194837	3258	39	10	62700	CXCL3,RBMY1A1,ORMDL2,GTF2H2,FGF16,RRN3,DLL1,PNRC1,RPH3AL,PFN1
TF	Factor: ER71:SREBP-2; motif: NTSACGTGACGGAARY; match class: 1	TF:M08457_1	false	0.00027733025926754407	3.5570027423371418	5695	39	13	62700	TRAT1,MAP4K1,COG5,CANX,DUX4,GTF2H2,NDUFA1,PSCA,DLL1,PNRC1,TADA2A,SERPINF2,PFN1
TF	Factor: ERG; motif: ACCGGAART	TF:M01752	false	0.0002823110096730539	3.5492721847400115	9627	39	17	62700	CXCL3,CRABP1,RBMY1A1,KLK6,MAP4K1,COG5,CANX,HPS5,DUX4,GTF2H2,NDUFA1,PSCA,RRN3,SYNRG,RPH3AL,TADA2A,PFN1
TF	Factor: BTEB4; motif: NCCACGCCCM; match class: 1	TF:M12186_1	false	0.00028608467269450777	3.543505409382822	4045	39	11	62700	CRABP1,CANX,DUX4,NOMO1,POU5F1,SYNRG,PNRC1,RPH3AL,TADA2A,TMSB15A,PFN1
TF	Factor: RUNX2; motif: NRACCGCAAACCGCAN; match class: 1	TF:M04106_1	false	0.00028910018532934744	3.538951629922261	8597	39	16	62700	CXCL3,CRABP1,RBMY1A1,MAP4K1,COG5,CANX,SCG5,DUX4,NOMO1,FGF16,CYFIP1,DLL1,TNNC1,SYNRG,PNRC1,TADA2A
TF	Factor: NF1B; motif: CYTGGCNYNCWGCCAN	TF:M09762	false	0.00028968900717359466	3.5380679846527414	5723	39	13	62700	RBMY1A1,MAP4K1,ORMDL2,CANX,DUX4,PSCA,CYFIP1,TNNC1,SYNRG,PNRC1,SERPINF2,SCGB2A1,PFN1
TF	Factor: DREF; motif: CTYYCWCTTCCY	TF:M09725	false	0.000289893412139773	3.5377616539235572	7596	39	15	62700	MAP4K1,CANX,SCG5,PRSS1,DUX4,GTF2H2,NDUFA1,FGF16,POU5F1,PSCA,DLL1,SYNRG,PNRC1,SERPINF2,TMSB15A
TF	Factor: TFEA; motif: GYCASVTGACYN	TF:M03890	false	0.0002899635830718508	3.537656542321932	2609	39	9	62700	TRAT1,COG5,CANX,HPS5,FGF16,POU5F1,SYNRG,RPH3AL,SERPINF2
TF	Factor: SP1; motif: CCCCKCCCCC	TF:M02281	false	0.0002899635830718508	3.537656542321932	6639	39	14	62700	CXCL3,DRD4,MAP4K1,COG5,DUX4,FGF16,POU5F1,CYFIP1,DLL1,SYNRG,PNRC1,SERPINF2,TMSB15A,PFN1
TF	Factor: BEN; motif: CWGCGAYA	TF:M01241	false	0.0002921592017607639	3.53438043072633	7605	39	15	62700	PRDX4,CRABP1,RBMY1A1,DRD4,COG5,HPS5,DUX4,NOMO1,NDUFA1,FGF16,RRN3,DLL1,SYNRG,PNRC1,PFN1
TF	Factor: TFAP2A; motif: YGCCCNNRGGCN	TF:M04146	false	0.0002982156986418757	3.525469498193269	6658	39	14	62700	PRDX4,RBMY1A1,DRD4,KLK6,MAP4K1,HPS5,PRSS1,DUX4,NDUFA1,FGF16,POU5F1,PSCA,DLL1,TADA2A
TF	Factor: USF1; motif: NNCACGTGACN	TF:M11094	false	0.0003005193642554506	3.5221275385752646	1994	39	8	62700	PRDX4,RBMY1A1,DRD4,COG5,CANX,HPS5,DUX4,SYNRG
TF	Factor: HSF1; motif: GAANNTTCTRGNAN	TF:M02017	false	0.00030137331471293417	3.5208952051932356	4079	39	11	62700	PRDX4,CRABP1,KLK6,TRAT1,ORMDL2,SCG5,PRSS1,GTF2H2,TNNC1,SERPINF2,TMSB15A
TF	Factor: ER-beta; motif: RGGTCASCNTGMCCY	TF:M09910	false	0.00030137331471293417	3.5208952051932356	9694	39	17	62700	CXCL3,DRD4,MAP4K1,OR2B6,DUX4,NOMO1,NDUFA1,FGF16,POU5F1,CYFIP1,DLL1,TNNC1,PNRC1,TADA2A,SERPINF2,SCGB2A1,PFN1
TF	Factor: FXR; motif: NRGGKCANTGRCCNNNNGG	TF:M10014	false	0.000306373539722176	3.5137487457263608	5767	39	13	62700	RBMY1A1,DRD4,KLK6,COG5,HPS5,DUX4,POU5F1,PSCA,CYFIP1,DLL1,SYNRG,PNRC1,SCGB2A1
TF	Factor: Isl2; motif: CTAATKR	TF:M02079	false	0.0003068619193126058	3.5130570029286647	5769	39	13	62700	CXCL3,RBMY1A1,KLK6,TRAT1,MAP4K1,OR2B6,POU5F1,PSCA,RRN3,DLL1,TNNC1,PNRC1,TMSB15A
TF	Factor: PPAR; motif: TGACCTTTGNCCY; match class: 1	TF:M00763_1	false	0.00031341666431801104	3.5038779158797055	966	39	6	62700	CRABP1,KLK6,COG5,POU5F1,RRN3,TMSB15A
TF	Factor: Fli-1:C/EBPbeta; motif: RNCGGAWRTTGCGCAAY	TF:M08281	false	0.0003162488085179144	3.4999711020376902	7673	39	15	62700	PRDX4,CRABP1,KLK6,ORMDL2,COG5,HPS5,SCG5,NDUFA1,FGF16,RRN3,TNNC1,SYNRG,PNRC1,TADA2A,PFN1
TF	Factor: AHR; motif: CACGCN	TF:M01855	false	0.0003162488085179144	3.4999711020376902	8684	39	16	62700	RBMY1A1,DRD4,MAP4K1,ORMDL2,CANX,HPS5,DUX4,NOMO1,FGF16,RRN3,CYFIP1,TNNC1,RPH3AL,TADA2A,SERPINF2,SCGB2A1
TF	Factor: NKX2-2; motif: NNNCCACTCAANNN	TF:M12456	false	0.0003265842679396962	3.4860047397204115	9770	39	17	62700	CXCL3,CRABP1,DRD4,KLK6,TRAT1,HPS5,DUX4,FGF16,POU5F1,PSCA,RRN3,CYFIP1,TNNC1,RPH3AL,SERPINF2,TMSB15A,PFN1
TF	Factor: ESE-1; motif: NSMGGAARTN	TF:M02055	false	0.0003265842679396962	3.4860047397204115	7699	39	15	62700	CRABP1,RBMY1A1,DRD4,ORMDL2,CANX,HPS5,DUX4,GTF2H2,NDUFA1,FGF16,RRN3,SYNRG,RPH3AL,TADA2A,PFN1
TF	Factor: ESE-1; motif: NSMGGAARTN	TF:M01214	false	0.0003265842679396962	3.4860047397204115	7699	39	15	62700	CRABP1,RBMY1A1,DRD4,ORMDL2,CANX,HPS5,DUX4,GTF2H2,NDUFA1,FGF16,RRN3,SYNRG,RPH3AL,TADA2A,PFN1
TF	Factor: SREBP-1; motif: NNNGTGGGGTGAN	TF:M04632	false	0.0003271220689765822	3.4852901556260387	4945	39	12	62700	KLK6,MAP4K1,ORMDL2,DUX4,GTF2H2,NDUFA1,POU5F1,RRN3,TNNC1,SYNRG,SCGB2A1,PFN1
TF	Factor: HIF-1alpha; motif: NCACGT	TF:M02012	false	0.0003271220689765822	3.4852901556260387	6735	39	14	62700	CRABP1,DRD4,MAP4K1,COG5,CANX,HPS5,SCG5,DUX4,NDUFA1,FGF16,RRN3,TNNC1,SYNRG,PFN1
TF	Factor: BTEB2; motif: RGGGNGKGGN	TF:M07277	false	0.0003277928730658403	3.484400493174996	8719	39	16	62700	CXCL3,PRDX4,CRABP1,DRD4,KLK6,MAP4K1,CANX,NOMO1,FGF16,POU5F1,CYFIP1,DLL1,SYNRG,SERPINF2,TMSB15A,PFN1
TF	Factor: Elk-1:T-bet; motif: TCACACCGGAAGNN	TF:M08231	false	0.0003323120436357757	3.4784539187580727	6747	39	14	62700	CXCL3,RBMY1A1,KLK6,MAP4K1,COG5,CANX,HPS5,PRSS1,DUX4,GTF2H2,NDUFA1,PSCA,DLL1,RPH3AL
TF	Factor: SREBP; motif: NNNNYCACNCCANNN	TF:M01168	false	0.00033441532224029485	3.475713832273801	6752	39	14	62700	PRDX4,DRD4,KLK6,MAP4K1,ORMDL2,DUX4,GTF2H2,NDUFA1,POU5F1,RRN3,TNNC1,SYNRG,SCGB2A1,PFN1
TF	Factor: USF; motif: NCACGTGN	TF:M00217	false	0.0003475078981588802	3.459035320317497	4159	39	11	62700	PRDX4,CRABP1,RBMY1A1,DRD4,MAP4K1,COG5,CANX,HPS5,DUX4,SYNRG,PFN1
TF	Factor: PEA3; motif: NACCGGAAGTN; match class: 1	TF:M11430_1	false	0.00035916248633646313	3.4447090306569312	4999	39	12	62700	CRABP1,RBMY1A1,KLK6,CANX,HPS5,DUX4,GTF2H2,NDUFA1,RRN3,SYNRG,RPH3AL,PFN1
TF	Factor: E2F-3; motif: NTTTTGGCGCCAAAAN; match class: 1	TF:M11527_1	false	0.0003608948744618415	3.4426192858782763	6804	39	14	62700	CXCL3,CRABP1,RBMY1A1,COG5,CANX,HPS5,SCG5,PRSS1,GTF2H2,PSCA,RRN3,TADA2A,SERPINF2,TMSB15A
TF	Factor: NF-1; motif: TTGGCNN	TF:M07364	false	0.0003802652793413224	3.4199133266495667	5031	39	12	62700	PRDX4,MAP4K1,COG5,PRSS1,OR2B6,GTF2H2,FGF16,POU5F1,CYFIP1,TNNC1,SYNRG,TMSB15A
TF	Factor: THAP1; motif: YTGCCCNNA; match class: 1	TF:M07407_1	false	0.00040578751507782106	3.3917013190972027	4237	39	11	62700	CXCL3,CRABP1,RBMY1A1,HPS5,PRSS1,NDUFA1,POU5F1,PSCA,CYFIP1,SERPINF2,PFN1
TF	Factor: SP1; motif: GGCCCCGCCCCCN	TF:M12666	false	0.00040758546392578	3.3897813130105394	8890	39	16	62700	CXCL3,CRABP1,DRD4,COG5,CANX,NOMO1,NDUFA1,FGF16,POU5F1,CYFIP1,DLL1,SYNRG,PNRC1,TADA2A,TMSB15A,PFN1
TF	Factor: CRX; motif: YTAATC; match class: 1	TF:M01712_1	false	0.0004079151892006956	3.389430122917205	5072	39	12	62700	CXCL3,PRDX4,RBMY1A1,TRAT1,COG5,CANX,HPS5,SCG5,OR2B6,NOMO1,SCGB2A1,TMSB15A
TF	Factor: E2F-3; motif: NTTTTGGCGCCAAAAN; match class: 1	TF:M11526_1	false	0.000408265937966066	3.3890568521868687	6889	39	14	62700	CXCL3,CRABP1,RBMY1A1,COG5,CANX,HPS5,SCG5,PRSS1,GTF2H2,PSCA,RRN3,TADA2A,SERPINF2,TMSB15A
TF	Factor: PLAGL2; motif: AAGGACC	TF:M05548	false	0.00041139532181084723	3.3857406512005706	4247	39	11	62700	KLK6,COG5,OR2B6,GTF2H2,NDUFA1,FGF16,RRN3,TNNC1,RPH3AL,SCGB2A1,PFN1
TF	Factor: Elk-1; motif: RACCGGAAGTR	TF:M01165	false	0.0004179940467726731	3.37882990356513	7887	39	15	62700	PRDX4,CRABP1,ORMDL2,CANX,HPS5,DUX4,GTF2H2,NDUFA1,POU5F1,RRN3,CYFIP1,SYNRG,RPH3AL,SERPINF2,PFN1
TF	Factor: REST; motif: GGACAGCKC	TF:M04726	false	0.0004193161794232126	3.377458379908243	5975	39	13	62700	CRABP1,RBMY1A1,DRD4,COG5,PRSS1,DUX4,FGF16,PSCA,DLL1,TNNC1,TADA2A,SCGB2A1,TMSB15A
TF	Factor: LKLF; motif: GGGGTGGKSN	TF:M07261	false	0.00042339827900450945	3.3732509115985243	10000	39	17	62700	CXCL3,RBMY1A1,KLK6,MAP4K1,DUX4,FGF16,POU5F1,PSCA,RRN3,DLL1,TNNC1,SYNRG,PNRC1,TADA2A,SERPINF2,TMSB15A,PFN1
TF	Factor: Pax-2; motif: CAYSCCTSAGT	TF:M03839	false	0.00042339827900450945	3.3732509115985243	5098	39	12	62700	KLK6,MAP4K1,HPS5,PRSS1,DUX4,GTF2H2,NOMO1,NDUFA1,POU5F1,RRN3,TNNC1,TADA2A
TF	Factor: Sp2; motif: GGGGCGGGG	TF:M10435	false	0.00042339827900450945	3.3732509115985243	7899	39	15	62700	CXCL3,PRDX4,CRABP1,KLK6,MAP4K1,CANX,NOMO1,FGF16,POU5F1,CYFIP1,DLL1,SYNRG,PNRC1,TMSB15A,PFN1
TF	Factor: MIZ1; motif: CAGRCANNASYARTCGAKCNCMGMN	TF:M12634	false	0.00042438064056836644	3.3722444360009036	1032	39	6	62700	PRDX4,SCG5,GTF2H2,RRN3,TNNC1,SERPINF2
TF	Factor: LIM-1; motif: NNCGTTAN	TF:M10999	false	0.00043156257660415616	3.364956222652187	5997	39	13	62700	CXCL3,RBMY1A1,TRAT1,ORMDL2,COG5,CANX,PSCA,RRN3,CYFIP1,SYNRG,PNRC1,SCGB2A1,PFN1
TF	Factor: foxo4; motif: NCGTMMACAN	TF:M11547	false	0.00043156257660415616	3.364956222652187	3498	39	10	62700	CXCL3,PRDX4,ORMDL2,CANX,PRSS1,OR2B6,GTF2H2,NDUFA1,PNRC1,PFN1
TF	Factor: c-Ets-2; motif: NNNRGGAARNRRR	TF:M09912	false	0.00044393677602376356	3.352678876234785	5133	39	12	62700	KLK6,ORMDL2,HPS5,PRSS1,NDUFA1,POU5F1,PSCA,RRN3,CYFIP1,DLL1,PNRC1,PFN1
TF	Factor: Pbx; motif: NKTGATTGACRKSN	TF:M01967	false	0.0004464951529724024	3.3501832513303396	5137	39	12	62700	CRABP1,RBMY1A1,COG5,SCG5,PRSS1,FGF16,POU5F1,RRN3,TNNC1,SERPINF2,SCGB2A1,TMSB15A
TF	Factor: SREBP-2; motif: NNGYCACNNSMN	TF:M01177	false	0.0004493677137051872	3.3473981341051093	8989	39	16	62700	CXCL3,TRAT1,ORMDL2,CANX,DUX4,NOMO1,POU5F1,PSCA,RRN3,DLL1,TNNC1,SYNRG,PNRC1,TADA2A,TMSB15A,PFN1
TF	Factor: ER71; motif: NACCGGAARTN	TF:M11413	false	0.00045612437782763336	3.340916716022384	2146	39	8	62700	CRABP1,HPS5,GTF2H2,NDUFA1,RRN3,SYNRG,RPH3AL,PFN1
TF	Factor: Sp3; motif: GGGGCGGGGSNN	TF:M07615	false	0.00045755221271121915	3.33955934007071	6985	39	14	62700	CXCL3,CRABP1,KLK6,MAP4K1,CANX,NOMO1,FGF16,POU5F1,CYFIP1,DLL1,SYNRG,PNRC1,TMSB15A,PFN1
TF	Factor: SPI1; motif: NGRGGAAGTN	TF:M02078	false	0.0004621873487728382	3.3351819464236385	3536	39	10	62700	CRABP1,KLK6,MAP4K1,HPS5,PRSS1,FGF16,POU5F1,PSCA,TNNC1,PNRC1
TF	Factor: Kaiso; motif: NTCCTGCNAN	TF:M01119	false	0.0004638816515762824	3.333592805271208	4323	39	11	62700	PRDX4,CRABP1,SCG5,PRSS1,FGF16,PSCA,CYFIP1,DLL1,PNRC1,TMSB15A,PFN1
TF	Factor: Sp1; motif: NWRGCCMCGCCCMCN	TF:M12151	false	0.0004644925906861088	3.3330212092264255	6998	39	14	62700	CXCL3,CRABP1,RBMY1A1,MAP4K1,COG5,CANX,NOMO1,POU5F1,PSCA,DLL1,SYNRG,PNRC1,TMSB15A,PFN1
TF	Factor: PEA3; motif: NTCGTAAATGCA; match class: 1	TF:M11431_1	false	0.0004862413382665864	3.3131481219675836	4348	39	11	62700	CXCL3,PRDX4,RBMY1A1,TRAT1,MAP4K1,ORMDL2,HPS5,NDUFA1,PNRC1,RPH3AL,TMSB15A
TF	Factor: BCL-6; motif: NNCTTTCYAGGAA	TF:M09874	false	0.0004888379113998022	3.3108351201278885	2835	39	9	62700	CXCL3,ORMDL2,COG5,SCG5,PRSS1,GTF2H2,NDUFA1,SYNRG,PNRC1
TF	Factor: E2F-3; motif: NTTTTGGCGCCAAAAN	TF:M11527	false	0.0004918698020224215	3.308149839806202	7040	39	14	62700	CXCL3,CRABP1,RBMY1A1,COG5,CANX,HPS5,SCG5,PRSS1,GTF2H2,PSCA,RRN3,TADA2A,SERPINF2,TMSB15A
TF	Factor: E2F-4; motif: NNTTCCCGCCNN; match class: 1	TF:M04823_1	false	0.0004978505454546341	3.3029010127140657	8041	39	15	62700	CXCL3,PRDX4,DRD4,KLK6,MAP4K1,ORMDL2,CANX,DUX4,POU5F1,CYFIP1,DLL1,SYNRG,PNRC1,SERPINF2,PFN1
TF	Factor: DEC1; motif: NCNCACRTGNSC	TF:M08870	false	0.0005018429526237358	3.299432170265032	8049	39	15	62700	PRDX4,RBMY1A1,DRD4,KLK6,ORMDL2,COG5,HPS5,SCG5,PRSS1,OR2B6,DUX4,GTF2H2,POU5F1,SYNRG,SERPINF2
TF	Factor: HAIRYLIKE; motif: NNNNCANGTG	TF:M08885	false	0.000505762256349603	3.2960535839886855	6116	39	13	62700	PRDX4,CRABP1,RBMY1A1,DRD4,KLK6,COG5,CANX,HPS5,DUX4,RRN3,SYNRG,SERPINF2,PFN1
TF	Factor: HNF-4alpha; motif: AGTCCAAR	TF:M04903	false	0.0005228010752436271	3.2816635278782305	7087	39	14	62700	CRABP1,KLK6,MAP4K1,ORMDL2,CANX,HPS5,DUX4,FGF16,PSCA,DLL1,SYNRG,RPH3AL,SCGB2A1,PFN1
TF	Factor: myogenin; motif: RGCAGSTG	TF:M00712	false	0.0005251184832697592	3.279742695023187	7091	39	14	62700	KLK6,COG5,CANX,PRSS1,OR2B6,DUX4,GTF2H2,NOMO1,FGF16,POU5F1,PSCA,RRN3,PNRC1,SERPINF2
TF	Factor: ZNF775; motif: RGRGAGAAGN	TF:M12720	false	0.0005318866240817963	3.27418093120698	3608	39	10	62700	CXCL3,KLK6,COG5,PRSS1,NOMO1,RRN3,DLL1,SYNRG,PNRC1,TADA2A
TF	Factor: SP1; motif: GGGGYGGGGNS	TF:M01303	false	0.0005477294841456698	3.261433880475045	8118	39	15	62700	CXCL3,PRDX4,CRABP1,RBMY1A1,KLK6,DUX4,NOMO1,FGF16,POU5F1,CYFIP1,DLL1,SYNRG,PNRC1,TMSB15A,PFN1
TF	Factor: Six-6; motif: NNSTATCRNN	TF:M11037	false	0.0005525647501913074	3.257616823519563	5273	39	12	62700	PRDX4,TRAT1,CANX,PRSS1,OR2B6,GTF2H2,NDUFA1,POU5F1,TNNC1,SYNRG,SERPINF2,SCGB2A1
TF	Factor: RORbeta; motif: TGACCYA	TF:M01722	false	0.0005556235750472954	3.2552193354762897	6180	39	13	62700	PRDX4,CRABP1,ORMDL2,COG5,PRSS1,NOMO1,NDUFA1,RRN3,CYFIP1,TNNC1,SYNRG,SERPINF2,SCGB2A1
TF	Factor: E2F-1; motif: NKTSSCGC	TF:M00428	false	0.0005576658927333865	3.2536259164742782	9178	39	16	62700	CXCL3,PRDX4,CRABP1,DRD4,MAP4K1,CANX,DUX4,GTF2H2,NOMO1,NDUFA1,FGF16,POU5F1,CYFIP1,SYNRG,TADA2A,PFN1
TF	Factor: Six-1; motif: NNGTATCRNN	TF:M11026	false	0.0005610415666015803	3.251004961423063	6189	39	13	62700	PRDX4,DRD4,TRAT1,CANX,PRSS1,OR2B6,GTF2H2,NOMO1,NDUFA1,POU5F1,TNNC1,SERPINF2,SCGB2A1
TF	Factor: NR1B1; motif: ANAGGTCANN	TF:M02110	false	0.0005635631901472454	3.2490573811375625	2900	39	9	62700	KLK6,MAP4K1,ORMDL2,COG5,CANX,DUX4,POU5F1,RPH3AL,PFN1
TF	Factor: ARNTLIKE; motif: NNNSCACGTG; match class: 1	TF:M08868_1	false	0.0005797228964504489	3.2367795466091924	2912	39	9	62700	PRDX4,RBMY1A1,DRD4,COG5,CANX,HPS5,DUX4,SYNRG,PFN1
TF	Factor: HOXD12:Elk-1; motif: NRNCGGAAGTCGTAAAN	TF:M08359	false	0.0005840663966878386	3.233537779469689	6218	39	13	62700	CXCL3,PRDX4,MAP4K1,COG5,HPS5,PRSS1,GTF2H2,NOMO1,FGF16,POU5F1,TNNC1,RPH3AL,TMSB15A
TF	Factor: myogenin; motif: CRSCTGTTBNNTTTGGCACGSNGCCARCH; match class: 1	TF:M00056_1	false	0.0005840663966878386	3.233537779469689	4457	39	11	62700	DRD4,MAP4K1,ORMDL2,PRSS1,DUX4,GTF2H2,POU5F1,CYFIP1,PNRC1,TADA2A,SCGB2A1
TF	Factor: Gli2; motif: NTGGGTGGTCNN	TF:M07455	false	0.0005842778089385721	3.233380608022336	2917	39	9	62700	PRDX4,CRABP1,KLK6,ORMDL2,COG5,HPS5,TNNC1,PNRC1,TMSB15A
TF	Factor: TAFII250; motif: RARRWGGCGGMGGNGR	TF:M10086	false	0.000589200247849491	3.2297370791416204	9231	39	16	62700	RBMY1A1,DRD4,ORMDL2,COG5,PRSS1,GTF2H2,NDUFA1,FGF16,POU5F1,DLL1,SYNRG,PNRC1,TADA2A,SCGB2A1,TMSB15A,PFN1
TF	Factor: p53; motif: RGRCWWGYCYNGRCWWGYYY	TF:M01652	false	0.0005953119010086833	3.225255435286753	8194	39	15	62700	CRABP1,DRD4,KLK6,MAP4K1,ORMDL2,HPS5,PRSS1,FGF16,POU5F1,PSCA,TNNC1,PNRC1,TADA2A,SERPINF2,PFN1
TF	Factor: Erg; motif: MCAGGAAA; match class: 1	TF:M07284_1	false	0.0005953119010086833	3.225255435286753	4471	39	11	62700	CRABP1,TRAT1,COG5,CANX,HPS5,PRSS1,OR2B6,NDUFA1,FGF16,PNRC1,RPH3AL
TF	Factor: TTF-1; motif: CTTGASN	TF:M03891	false	0.0005953119010086833	3.225255435286753	3670	39	10	62700	CXCL3,CRABP1,KLK6,TRAT1,HPS5,DUX4,FGF16,RRN3,TMSB15A,PFN1
TF	Factor: LRF; motif: NGKGGGTSNCN	TF:M07387	false	0.0006016939597127051	3.220624348283329	5335	39	12	62700	CXCL3,PRDX4,CRABP1,DRD4,KLK6,MAP4K1,HPS5,DUX4,CYFIP1,RPH3AL,TADA2A,PFN1
TF	Factor: AP-2alpha; motif: NTNSCCTGRGGSNAN	TF:M09590	false	0.0006039235556251255	3.219018030702167	5338	39	12	62700	KLK6,MAP4K1,PRSS1,DUX4,NOMO1,POU5F1,PSCA,RRN3,DLL1,TNNC1,TADA2A,SERPINF2
TF	Factor: Spz1; motif: DNNGGRGGGWWNNNN; match class: 1	TF:M00446_1	false	0.0006135605485053125	3.2121425729790096	2941	39	9	62700	PRDX4,DRD4,COG5,SCG5,NOMO1,DLL1,TNNC1,SYNRG,PNRC1
TF	Factor: ZNF709; motif: NGRWCCAAACCC	TF:M05883	false	0.0006174909056485088	3.2093694342719465	1654	39	7	62700	DRD4,CANX,SCG5,NOMO1,POU5F1,DLL1,SCGB2A1
TF	Factor: AR; motif: RGGWACAYNGTGTWCYN	TF:M04453	false	0.0006208110652657929	3.207040550865449	7226	39	14	62700	CXCL3,PRDX4,CRABP1,RBMY1A1,KLK6,MAP4K1,CANX,OR2B6,DUX4,NOMO1,PSCA,DLL1,RPH3AL,SCGB2A1
TF	Factor: ZNF460; motif: NNACNCCCCCCNN; match class: 1	TF:M12313_1	false	0.000633589900038333	3.1981917543866505	2273	39	8	62700	DRD4,COG5,DUX4,CYFIP1,DLL1,SYNRG,TMSB15A,PFN1
TF	Factor: AP-2alpha; motif: NSCCNCRGGSN	TF:M07348	false	0.0006357855736352963	3.196689330717669	8251	39	15	62700	CRABP1,RBMY1A1,DRD4,KLK6,MAP4K1,PRSS1,DUX4,NOMO1,PSCA,RRN3,CYFIP1,TNNC1,PNRC1,TADA2A,PFN1
TF	Factor: POU2F1:PEA3; motif: ACCGGATATGCAN	TF:M08402	false	0.0006391771450661016	3.1943787624004654	8256	39	15	62700	CXCL3,PRDX4,KLK6,TRAT1,COG5,SCG5,PRSS1,OR2B6,NDUFA1,TNNC1,SYNRG,RPH3AL,TADA2A,SERPINF2,TMSB15A
TF	Factor: GABP-alpha; motif: NNNRCCGGAAGTGN	TF:M09935	false	0.0006526013226097253	3.1853520503741883	4526	39	11	62700	CXCL3,CRABP1,RBMY1A1,KLK6,HPS5,GTF2H2,NDUFA1,RRN3,SYNRG,RPH3AL,PFN1
TF	Factor: rfx3:SRF; motif: TRGCAACNNNNNCCNWATANGGN; match class: 1	TF:M08623_1	false	0.0006540520792548344	3.184387669363045	8276	39	15	62700	PRDX4,CRABP1,GTF2H2,NDUFA1,FGF16,POU5F1,PSCA,RRN3,CYFIP1,DLL1,TNNC1,PNRC1,RPH3AL,TADA2A,TMSB15A
TF	Factor: E2F-3; motif: NTTTTGGCGCCAAAAN	TF:M11526	false	0.0006587089740153658	3.1813064198455585	7273	39	14	62700	CXCL3,CRABP1,RBMY1A1,COG5,CANX,HPS5,SCG5,PRSS1,GTF2H2,PSCA,RRN3,TADA2A,SERPINF2,TMSB15A
TF	Factor: SNA; motif: GCCACCTGNCNGYN	TF:M03566	false	0.000663345305805477	3.17826033982001	2292	39	8	62700	KLK6,TRAT1,COG5,PRSS1,GTF2H2,POU5F1,PSCA,RRN3
TF	Factor: PPARgamma:RXRalpha; motif: NNWGRGGTCAAAGGTCANNNN	TF:M00512	false	0.0006888641507576252	3.1618664158186953	2305	39	8	62700	PRDX4,DRD4,KLK6,COG5,POU5F1,RRN3,TADA2A,SERPINF2
TF	Factor: NR1B1; motif: NRAGGTCANG	TF:M11794	false	0.0006946153823665763	3.1582556033993536	2997	39	9	62700	CXCL3,KLK6,MAP4K1,ORMDL2,CANX,DUX4,FGF16,POU5F1,TNNC1
TF	Factor: PPARGAMMA; motif: NWNTRGGTYANN	TF:M08961	false	0.0006958194622896385	3.157503428065023	5431	39	12	62700	PRDX4,CRABP1,ORMDL2,COG5,CANX,OR2B6,NOMO1,NDUFA1,RRN3,TNNC1,SYNRG,SCGB2A1
TF	Factor: Net; motif: NRCCGGAAGTN	TF:M11439	false	0.0006958194622896385	3.157503428065023	2310	39	8	62700	CRABP1,HPS5,GTF2H2,NDUFA1,RRN3,SYNRG,RPH3AL,PFN1
TF	Factor: ELF4; motif: NCCGGAARTN	TF:M02056	false	0.0006958577684786773	3.157479519983237	5432	39	12	62700	CRABP1,RBMY1A1,DRD4,KLK6,HPS5,DUX4,GTF2H2,RRN3,SYNRG,RPH3AL,TMSB15A,PFN1
TF	Factor: HOXB8; motif: RTCRTTAN	TF:M10727	false	0.0007305973623830842	3.1363219000197216	6382	39	13	62700	CXCL3,RBMY1A1,TRAT1,ORMDL2,HPS5,OR2B6,FGF16,RRN3,CYFIP1,DLL1,SYNRG,SCGB2A1,TMSB15A
TF	Factor: RREB-1; motif: CCCCAAACMMCCCC; match class: 1	TF:M00257_1	false	0.0007428317377876267	3.129109549127766	4601	39	11	62700	CRABP1,RBMY1A1,DRD4,KLK6,GTF2H2,NOMO1,POU5F1,PSCA,DLL1,TNNC1,PNRC1
TF	Factor: TEF-1; motif: GRRATG; match class: 1	TF:M00704_1	false	0.0007446523165462116	3.128046455105038	5474	39	12	62700	DRD4,ORMDL2,CANX,PRSS1,OR2B6,GTF2H2,POU5F1,PSCA,CYFIP1,TNNC1,TMSB15A,PFN1
TF	Factor: CTCF; motif: WGCGCCMYCTAGYGGYN	TF:M03895	false	0.0007472984921773246	3.126505894018056	9447	39	16	62700	CXCL3,RBMY1A1,DRD4,KLK6,CANX,SCG5,NOMO1,FGF16,POU5F1,PSCA,DLL1,SYNRG,PNRC1,TADA2A,TMSB15A,PFN1
TF	Factor: ZBTB2; motif: TCCKCCTSR	TF:M07437	false	0.0007491503918738165	3.125430988970017	3791	39	10	62700	CRABP1,DRD4,KLK6,MAP4K1,ORMDL2,OR2B6,NDUFA1,CYFIP1,TNNC1,SERPINF2
TF	Factor: FOXO1A:PDEF; motif: WNCCGGATGTTDN; match class: 1	TF:M08486_1	false	0.0007582552768611761	3.120184558658293	4615	39	11	62700	PRDX4,CRABP1,MAP4K1,PRSS1,OR2B6,GTF2H2,NDUFA1,RRN3,RPH3AL,SERPINF2,PFN1
TF	Factor: SUHW1; motif: TCTCTCCAGTRTGAATTCTCTGAT	TF:M10541	false	0.0007607091982334546	3.1187813323740317	7385	39	14	62700	RBMY1A1,KLK6,TRAT1,MAP4K1,CANX,HPS5,PRSS1,OR2B6,NOMO1,PSCA,CYFIP1,TADA2A,SERPINF2,SCGB2A1
TF	Factor: Sp1; motif: GGGGCGGGGC	TF:M07063	false	0.000770038143294026	3.1134877618251386	6422	39	13	62700	CXCL3,CRABP1,KLK6,MAP4K1,CANX,NOMO1,FGF16,POU5F1,CYFIP1,DLL1,SYNRG,TMSB15A,PFN1
TF	Factor: SNA; motif: NNRGCAGGTGCNNNN	TF:M10528	false	0.0007859008924523695	3.104632218050764	4636	39	11	62700	CXCL3,COG5,CANX,SCG5,DUX4,FGF16,PSCA,RRN3,DLL1,RPH3AL,SERPINF2
TF	Factor: HOXD12:PEA3; motif: RCCGGAAGTAATAAAM	TF:M08369	false	0.0007917480465075082	3.1014129994963806	4643	39	11	62700	PRDX4,CRABP1,MAP4K1,HPS5,PRSS1,GTF2H2,NDUFA1,FGF16,TNNC1,RPH3AL,TMSB15A
TF	Factor: TFAP2A; motif: NNNGCCTCAGGCNN	TF:M12485	false	0.0007917480465075082	3.1014129994963806	6444	39	13	62700	CRABP1,RBMY1A1,DRD4,MAP4K1,HPS5,PRSS1,DUX4,POU5F1,PSCA,RRN3,TADA2A,SERPINF2,PFN1
TF	Factor: RELA; motif: GGGRMTKYCCC	TF:M12657	false	0.0007917480465075082	3.1014129994963806	6444	39	13	62700	CXCL3,RBMY1A1,KLK6,CANX,PRSS1,DUX4,FGF16,POU5F1,RRN3,CYFIP1,TNNC1,SYNRG,PNRC1
TF	Factor: NR3C1; motif: NRGWACAYNRTGTWCYN	TF:M04476	false	0.0007917480465075082	3.1014129994963806	7420	39	14	62700	CXCL3,PRDX4,CRABP1,RBMY1A1,DRD4,KLK6,MAP4K1,CANX,OR2B6,DUX4,NOMO1,TNNC1,RPH3AL,SCGB2A1
TF	Factor: ETV3; motif: ACCGGAAGTN	TF:M03981	false	0.0008103006870807751	3.091353792840063	2371	39	8	62700	CRABP1,CANX,HPS5,GTF2H2,RRN3,SYNRG,RPH3AL,PFN1
TF	Factor: TEF; motif: YACATTCCWSNG	TF:M01305	false	0.0008237750726151125	3.084191353906061	3843	39	10	62700	KLK6,CANX,PRSS1,OR2B6,NOMO1,PSCA,CYFIP1,DLL1,SCGB2A1,PFN1
TF	Factor: ER71:C/EBPdelta; motif: NNCGGAWRTTRCGYAAN	TF:M08246	false	0.0008290692112459496	3.081409212745826	8480	39	15	62700	CXCL3,PRDX4,KLK6,ORMDL2,COG5,HPS5,SCG5,PRSS1,RRN3,TNNC1,PNRC1,RPH3AL,TADA2A,TMSB15A,PFN1
TF	Factor: Nkx3-2; motif: TRAGTG	TF:M01181	false	0.0008290692112459496	3.081409212745826	9546	39	16	62700	CXCL3,PRDX4,CRABP1,RBMY1A1,TRAT1,ORMDL2,CANX,SCG5,OR2B6,GTF2H2,NOMO1,POU5F1,RRN3,RPH3AL,TADA2A,SERPINF2
TF	Factor: TFAP2A; motif: YGCCCNNRGGCN; match class: 1	TF:M04146_1	false	0.0008434234638910493	3.073954321157698	3857	39	10	62700	RBMY1A1,DRD4,MAP4K1,DUX4,NDUFA1,FGF16,POU5F1,PSCA,DLL1,TADA2A
TF	Factor: Egr-3; motif: NTGCGTGGGCGK	TF:M00245	false	0.0008484149728430429	3.071391675650841	7475	39	14	62700	CXCL3,PRDX4,DRD4,KLK6,MAP4K1,ORMDL2,COG5,CANX,HPS5,SCG5,DUX4,NDUFA1,FGF16,DLL1
TF	Factor: PEA3; motif: NACCGGAAGTN; match class: 1	TF:M11427_1	false	0.0008502906943060498	3.070432573873759	4689	39	11	62700	CRABP1,RBMY1A1,KLK6,CANX,HPS5,DUX4,GTF2H2,NDUFA1,RRN3,RPH3AL,PFN1
TF	Factor: GABPalpha; motif: RCCGGAWRYN	TF:M02074	false	0.0008502906943060498	3.070432573873759	4689	39	11	62700	CRABP1,RBMY1A1,DRD4,HPS5,GTF2H2,NDUFA1,RRN3,SYNRG,RPH3AL,TMSB15A,PFN1
TF	Factor: USF2; motif: NGGTCACGTGNNSNNNNNN	TF:M09670	false	0.0008535474790646108	3.0687723159994422	2394	39	8	62700	PRDX4,RBMY1A1,COG5,CANX,HPS5,DUX4,SYNRG,SERPINF2
TF	Factor: foxl2; motif: NACGTMAACAN	TF:M11578	false	0.0008576440683699767	3.066692911701914	5576	39	12	62700	CXCL3,CRABP1,DRD4,KLK6,MAP4K1,ORMDL2,HPS5,SCG5,NDUFA1,FGF16,PSCA,PFN1
TF	Factor: ELF2; motif: CCCGGAARYN	TF:M02054	false	0.0008636584704843188	3.063657963200827	3104	39	9	62700	CRABP1,RBMY1A1,HPS5,GTF2H2,NDUFA1,RRN3,SYNRG,RPH3AL,PFN1
TF	Factor: RelA-p65; motif: GGGANTTTCCNN	TF:M03563	false	0.0008794903577543301	3.0557689175448286	4711	39	11	62700	CXCL3,PRDX4,CANX,PRSS1,OR2B6,GTF2H2,FGF16,PSCA,RRN3,CYFIP1,DLL1
TF	Factor: NF-kappaB; motif: GGGGATYCCC	TF:M00051	false	0.0008794903577543301	3.0557689175448286	6526	39	13	62700	CRABP1,DRD4,MAP4K1,CANX,PRSS1,DUX4,FGF16,POU5F1,CYFIP1,DLL1,TNNC1,SYNRG,TMSB15A
TF	Factor: ELK-1; motif: ACCGGAAGTN	TF:M02059	false	0.0008821239716522296	3.054470375842092	9609	39	16	62700	CXCL3,CRABP1,RBMY1A1,KLK6,MAP4K1,CANX,HPS5,DUX4,GTF2H2,NDUFA1,RRN3,SYNRG,PNRC1,RPH3AL,TADA2A,PFN1
TF	Factor: Fli-1:E2A; motif: NCCGGAWRCASCTGN	TF:M08472	false	0.0008821239716522296	3.054470375842092	8539	39	15	62700	CXCL3,PRDX4,CRABP1,DRD4,PRSS1,OR2B6,DUX4,GTF2H2,NDUFA1,FGF16,CYFIP1,TNNC1,SERPINF2,TMSB15A,PFN1
TF	Factor: MLLT10; motif: CYNNCCNNGGNGCTG	TF:M12636	false	0.0008828400729129266	3.054117962041904	9612	39	16	62700	DRD4,KLK6,MAP4K1,CANX,SCG5,OR2B6,FGF16,PSCA,DLL1,TNNC1,SYNRG,RPH3AL,TADA2A,SCGB2A1,TMSB15A,PFN1
TF	Factor: HNF4; motif: TGAMCTTTGNCCN	TF:M00764	false	0.0008935013488944683	3.04890478751538	1779	39	7	62700	DRD4,KLK6,COG5,POU5F1,RRN3,TNNC1,SERPINF2
TF	Factor: Elk-1:HOXA1; motif: ACCGGAAGTAATTA	TF:M08451	false	0.0008935852772244681	3.048863995300735	8557	39	15	62700	CRABP1,RBMY1A1,KLK6,ORMDL2,HPS5,OR2B6,DUX4,GTF2H2,NDUFA1,RRN3,CYFIP1,SYNRG,RPH3AL,TADA2A,PFN1
TF	Factor: AP-2gamma; motif: GCCYNNGGS	TF:M00470	false	0.0008935852772244681	3.048863995300735	9629	39	16	62700	CXCL3,CRABP1,DRD4,KLK6,HPS5,PRSS1,NOMO1,NDUFA1,FGF16,PSCA,CYFIP1,DLL1,TNNC1,PNRC1,TADA2A,TMSB15A
TF	Factor: PU.1; motif: NRAAAGAGGAAGTGRNN	TF:M10073	false	0.0009042039222542451	3.0437336134157693	2422	39	8	62700	HPS5,NDUFA1,FGF16,POU5F1,PSCA,TNNC1,SYNRG,TADA2A
TF	Factor: DATF1; motif: SNGGRRGCWGNGGG	TF:M09724	false	0.0009088785034082653	3.0414941682917505	8573	39	15	62700	DRD4,KLK6,MAP4K1,ORMDL2,SCG5,DUX4,RRN3,DLL1,TNNC1,SYNRG,PNRC1,RPH3AL,TADA2A,SCGB2A1,PFN1
TF	Factor: c-Rel; motif: NGGGAATYTCCN	TF:M03545	false	0.0009214416361087699	3.0355321676816156	5633	39	12	62700	CXCL3,PRDX4,PRSS1,OR2B6,GTF2H2,NDUFA1,POU5F1,RRN3,CYFIP1,RPH3AL,SCGB2A1,PFN1
TF	Factor: IRF-8; motif: NYGAAACYGAAACTN	TF:M11684	false	0.0009256192942086237	3.0335676012462325	4750	39	11	62700	PRDX4,RBMY1A1,TRAT1,HPS5,SCG5,PRSS1,OR2B6,FGF16,DLL1,PNRC1,SERPINF2
TF	Factor: Elk-1; motif: GGAAGN; match class: 1	TF:M03819_1	false	0.0009420766445222882	3.0259137628769475	7572	39	14	62700	CRABP1,RBMY1A1,MAP4K1,CANX,HPS5,PRSS1,GTF2H2,POU5F1,TNNC1,SYNRG,PNRC1,TADA2A,TMSB15A,PFN1
TF	Factor: CDP; motif: CCAATAATCGAT	TF:M00095	false	0.0009495227872319234	3.022494608335777	8611	39	15	62700	CRABP1,KLK6,TRAT1,ORMDL2,CANX,HPS5,PRSS1,OR2B6,POU5F1,RRN3,CYFIP1,SYNRG,TADA2A,SCGB2A1,TMSB15A
TF	Factor: AP-2beta; motif: GCNNNGGSCNGVGGGN	TF:M01858	false	0.0009870617930883214	3.005655658315936	7609	39	14	62700	CRABP1,RBMY1A1,DRD4,KLK6,COG5,DUX4,NOMO1,NDUFA1,CYFIP1,DLL1,SYNRG,PNRC1,TADA2A,SERPINF2
TF	Factor: PPARALPHA:RXR-ALPHA; motif: AWNTRGGTNAAAGGTCAN; match class: 1	TF:M08960_1	false	0.0009882012655131607	3.005154594278791	4790	39	11	62700	PRDX4,KLK6,ORMDL2,COG5,CANX,POU5F1,PSCA,RRN3,TNNC1,RPH3AL,PFN1
TF	Factor: NFATc1; motif: TTTTCCATGGAAAN	TF:M04053	false	0.000988682233917242	3.0049432698097025	8647	39	15	62700	CXCL3,RBMY1A1,TRAT1,CANX,SCG5,OR2B6,GTF2H2,NOMO1,SYNRG,PNRC1,RPH3AL,TADA2A,SCGB2A1,TMSB15A,PFN1
TF	Factor: c-Myc; motif: NCCACGTGCNN	TF:M09992	false	0.000988682233917242	3.0049432698097025	5683	39	12	62700	PRDX4,CRABP1,RBMY1A1,DRD4,KLK6,MAP4K1,COG5,SCG5,DUX4,CYFIP1,SYNRG,RPH3AL
TF	Factor: ctcf; motif: YGGCCACCAGRKGGCRSYN	TF:M09890	false	0.0009897303118986912	3.004483128645019	8650	39	15	62700	CXCL3,RBMY1A1,DRD4,MAP4K1,SCG5,OR2B6,DUX4,NOMO1,FGF16,POU5F1,PSCA,DLL1,SYNRG,PNRC1,TADA2A
TF	Factor: AP-4:Fli-1; motif: RSCGGAWRCAGSTGN; match class: 1	TF:M08445_1	false	0.0009932274547140745	3.0029512842181276	3179	39	9	62700	CXCL3,KLK6,PRSS1,OR2B6,FGF16,POU5F1,CYFIP1,SYNRG,SERPINF2
TF	Factor: AP-4:Fli-1; motif: RSCGGAWRCAGSTGN	TF:M08445	false	0.0009947881285477186	3.002269406089055	9735	39	16	62700	CXCL3,PRDX4,CRABP1,DRD4,KLK6,PRSS1,OR2B6,NDUFA1,FGF16,POU5F1,CYFIP1,DLL1,SYNRG,SERPINF2,SCGB2A1,PFN1
TF	Factor: HEY1; motif: NYYYYATCTNN	TF:M12614	false	0.000995774773260379	3.0018388802423117	5691	39	12	62700	PRDX4,CRABP1,TRAT1,COG5,SCG5,PRSS1,POU5F1,TNNC1,SYNRG,PNRC1,RPH3AL,SERPINF2
TF	Factor: COUP-TF1; motif: GRGGKSARAGGTCAGNG	TF:M09886	false	0.0009976654947939526	3.0010150480079227	5694	39	12	62700	CXCL3,PRDX4,DRD4,KLK6,COG5,DUX4,FGF16,POU5F1,RRN3,SYNRG,SCGB2A1,PFN1
TF	Factor: HIF-1alpha; motif: GNACGTGM	TF:M09944	false	0.0009976654947939526	3.0010150480079227	5694	39	12	62700	PRDX4,CRABP1,DRD4,MAP4K1,ORMDL2,COG5,HPS5,NDUFA1,FGF16,RRN3,TNNC1,PFN1
TF	Factor: VDR; motif: RRGGTCANNGRGKTCA; match class: 1	TF:M09671_1	false	0.0009990716706014995	3.0004033555875633	2468	39	8	62700	CXCL3,CRABP1,DRD4,KLK6,MAP4K1,CANX,DUX4,TNNC1
TF	Factor: ZNF501; motif: NNNCSACGCGAACAC	TF:M12085	false	0.0010251451329134896	2.9892146458652453	8686	39	15	62700	CXCL3,PRDX4,RBMY1A1,DRD4,MAP4K1,COG5,CANX,GTF2H2,NOMO1,FGF16,RRN3,DLL1,PNRC1,TMSB15A,PFN1
TF	Factor: WT1; motif: NNGGGNGGGSGN	TF:M07436	false	0.0010251451329134896	2.9892146458652453	6657	39	13	62700	DRD4,MAP4K1,ORMDL2,COG5,DUX4,FGF16,POU5F1,CYFIP1,DLL1,SYNRG,PNRC1,TMSB15A,PFN1
TF	Factor: IRF-8; motif: AGTTTCW	TF:M01665	false	0.0010290589131809423	2.987559761353217	4822	39	11	62700	PRDX4,RBMY1A1,MAP4K1,COG5,SCG5,GTF2H2,NOMO1,FGF16,SYNRG,SERPINF2,SCGB2A1
TF	Factor: GR; motif: NNNNNNCNNTNTGTNCTNN	TF:M00192	false	0.0010381455882931794	2.983741737278864	7660	39	14	62700	PRDX4,CRABP1,RBMY1A1,KLK6,MAP4K1,ORMDL2,COG5,PRSS1,PSCA,RRN3,SYNRG,RPH3AL,SERPINF2,SCGB2A1
TF	Factor: MAZ; motif: GGGGGAGGGGGNGRGRRRGNRG	TF:M09984	false	0.001042444641461726	2.981946998748502	9784	39	16	62700	RBMY1A1,DRD4,KLK6,COG5,HPS5,SCG5,DUX4,POU5F1,PSCA,RRN3,DLL1,SYNRG,PNRC1,SERPINF2,TMSB15A,PFN1
TF	Factor: ETV5; motif: NCCGGAWGYN	TF:M03983	false	0.001058326429653154	2.9753803580743314	3213	39	9	62700	CRABP1,CANX,HPS5,GTF2H2,NDUFA1,RRN3,SYNRG,RPH3AL,PFN1
TF	Factor: Sp1; motif: NGGGGGCGGGGCCNGGGGGGGG	TF:M10071	false	0.0010661605426885567	2.972177394226849	8724	39	15	62700	CXCL3,CRABP1,DRD4,KLK6,CANX,NOMO1,FGF16,POU5F1,CYFIP1,DLL1,SYNRG,PNRC1,SERPINF2,TMSB15A,PFN1
TF	Factor: VDR:RXR-ALPHA; motif: NRGGTCANNNGGTTCNN; match class: 1	TF:M08980_1	false	0.0010766812831484417	2.967912836585812	4009	39	10	62700	CXCL3,RBMY1A1,DRD4,MAP4K1,COG5,HPS5,GTF2H2,NOMO1,PSCA,TADA2A
TF	Factor: PRX-2; motif: NNCRTTAN	TF:M10887	false	0.0010766812831484417	2.967912836585812	8735	39	15	62700	CXCL3,RBMY1A1,TRAT1,ORMDL2,COG5,CANX,GTF2H2,PSCA,RRN3,CYFIP1,SYNRG,PNRC1,SCGB2A1,TMSB15A,PFN1
TF	Factor: ZNF37A; motif: CCYYGGCTCCNTSCCMN; match class: 1	TF:M12354_1	false	0.0010766812831484417	2.967912836585812	5751	39	12	62700	KLK6,COG5,DUX4,NOMO1,FGF16,POU5F1,PSCA,CYFIP1,DLL1,PNRC1,SERPINF2,PFN1
TF	Factor: NF-E2; motif: TGCTGAGTCAY	TF:M00037	false	0.0010808801192334558	2.9662224711183667	6703	39	13	62700	CRABP1,KLK6,MAP4K1,CANX,HPS5,PRSS1,DUX4,FGF16,RRN3,DLL1,SYNRG,RPH3AL,SERPINF2
TF	Factor: Fli-1; motif: NACCGGAARTN; match class: 1	TF:M11404_1	false	0.0010854126191605499	2.9644051335581505	3229	39	9	62700	CRABP1,RBMY1A1,KLK6,DUX4,GTF2H2,NDUFA1,PSCA,SYNRG,PFN1
TF	Factor: c-Ets-1; motif: NNNRCCGGAWRYNNNN	TF:M01078	false	0.0010859968182288058	2.964171447148366	7704	39	14	62700	CXCL3,CRABP1,RBMY1A1,KLK6,CANX,HPS5,GTF2H2,NDUFA1,PSCA,RRN3,SYNRG,RPH3AL,TADA2A,PFN1
TF	Factor: CREB1; motif: RTGACGYGTCAN	TF:M11221	false	0.0010982121273901563	2.9593137647519887	9840	39	16	62700	CXCL3,CRABP1,RBMY1A1,DRD4,TRAT1,MAP4K1,ORMDL2,COG5,CANX,HPS5,NOMO1,RRN3,DLL1,RPH3AL,TADA2A,PFN1
TF	Factor: MEF-2D; motif: WAAATAR	TF:M02026	false	0.001102620728039256	2.9575738475283853	7717	39	14	62700	CRABP1,RBMY1A1,TRAT1,COG5,HPS5,SCG5,PRSS1,GTF2H2,NOMO1,TNNC1,PNRC1,TADA2A,SCGB2A1,PFN1
TF	Factor: Blimp-1; motif: NACTTTCAC	TF:M04731	false	0.00110930545803165	2.954948850179527	4030	39	10	62700	CXCL3,PRDX4,DRD4,PRSS1,OR2B6,GTF2H2,NOMO1,CYFIP1,PNRC1,SERPINF2
TF	Factor: SREBP-1; motif: NSNNTCACNCCANNN	TF:M01173	false	0.0011155823511067805	2.9524983650384424	4881	39	11	62700	KLK6,MAP4K1,ORMDL2,DUX4,GTF2H2,NDUFA1,RRN3,TNNC1,SYNRG,SCGB2A1,PFN1
TF	Factor: FXR:RXR-ALPHA; motif: NRGGTCANRGGKN	TF:M08955	false	0.0011155823511067805	2.9524983650384424	9859	39	16	62700	CXCL3,PRDX4,CRABP1,DRD4,KLK6,MAP4K1,COG5,CANX,OR2B6,NDUFA1,POU5F1,PSCA,RRN3,CYFIP1,SCGB2A1,PFN1
TF	Factor: ELF1; motif: AACCCGGAAGTR	TF:M03966	false	0.001134434407156784	2.9452206099010296	6744	39	13	62700	CRABP1,KLK6,CANX,HPS5,DUX4,GTF2H2,NDUFA1,POU5F1,RRN3,SYNRG,RPH3AL,TADA2A,PFN1
TF	Factor: T3R-beta; motif: NTGACCTNRNYNAGGTCAN; match class: 1	TF:M11820_1	false	0.0011365945185404756	2.9443944427601996	4893	39	11	62700	CRABP1,DRD4,ORMDL2,COG5,PRSS1,GTF2H2,POU5F1,DLL1,TNNC1,PNRC1,SERPINF2
TF	Factor: c-Myc; motif: NSCACGTGGN	TF:M04743	false	0.0011455691208581865	2.940978701409856	4899	39	11	62700	PRDX4,CRABP1,RBMY1A1,DRD4,MAP4K1,COG5,CANX,HPS5,DUX4,SYNRG,PFN1
TF	Factor: MEIS1B:HOXA9; motif: TGACASTTTWAYRR	TF:M00421	false	0.00116907751579962	2.93215669194514	6768	39	13	62700	RBMY1A1,TRAT1,MAP4K1,ORMDL2,COG5,HPS5,SCG5,OR2B6,GTF2H2,TNNC1,SYNRG,RPH3AL,SCGB2A1
TF	Factor: ER81; motif: NACCGGAAGTN	TF:M11420	false	0.0011898145538686287	2.924520723067653	3277	39	9	62700	CRABP1,CANX,HPS5,GTF2H2,NDUFA1,RRN3,SYNRG,RPH3AL,PFN1
TF	Factor: sin3A; motif: TGTCCNNGGTGCTG; match class: 1	TF:M04756_1	false	0.0012105474260433748	2.917018191380889	7796	39	14	62700	CRABP1,DRD4,MAP4K1,HPS5,OR2B6,DUX4,GTF2H2,PSCA,RRN3,DLL1,SYNRG,RPH3AL,TMSB15A,PFN1
TF	Factor: E2F-4; motif: TTTGGCGCCAAA	TF:M04519	false	0.0012156982833018755	2.9151741965731506	4936	39	11	62700	CXCL3,CRABP1,RBMY1A1,HPS5,SCG5,PRSS1,RRN3,RPH3AL,TADA2A,SERPINF2,TMSB15A
TF	Factor: ZFP1; motif: NTTTTATACCCAGCN	TF:M12300	false	0.0012156982833018755	2.9151741965731506	164	39	3	62700	RBMY1A1,SCG5,SYNRG
TF	Factor: ER81; motif: NACCGGAAGTN	TF:M11421	false	0.0012251770805130544	2.9118011361715466	2561	39	8	62700	CRABP1,HPS5,GTF2H2,NDUFA1,RRN3,SYNRG,RPH3AL,PFN1
TF	Factor: Elk-1; motif: NRCCGGAAGTN	TF:M11433	false	0.0012251770805130544	2.9118011361715466	7810	39	14	62700	CRABP1,RBMY1A1,KLK6,ORMDL2,CANX,HPS5,GTF2H2,NDUFA1,POU5F1,PSCA,RRN3,SYNRG,RPH3AL,PFN1
TF	Factor: Sp1; motif: CCCCGCCCCN	TF:M00933	false	0.0012296579175953219	2.9102156895066225	9955	39	16	62700	CXCL3,PRDX4,CRABP1,KLK6,MAP4K1,CANX,DUX4,NOMO1,FGF16,POU5F1,CYFIP1,DLL1,SYNRG,PNRC1,TMSB15A,PFN1
TF	Factor: Fli-1:C/EBPdelta; motif: NNCGGAWATTGCGCAAT	TF:M08469	false	0.001239235903165764	2.906846012678726	6816	39	13	62700	CXCL3,PRDX4,KLK6,ORMDL2,HPS5,SCG5,FGF16,RRN3,TNNC1,PNRC1,TADA2A,TMSB15A,PFN1
TF	Factor: NeuroD; motif: NNSCWGCTGNSY	TF:M01288	false	0.001258001653814981	2.9003187879509658	4961	39	11	62700	CXCL3,CRABP1,RBMY1A1,NOMO1,FGF16,POU5F1,PNRC1,RPH3AL,TADA2A,SERPINF2,SCGB2A1
TF	Factor: TORC2; motif: TGGGCTKKD	TF:M07341	false	0.0012817901600282078	2.8921830667056536	4974	39	11	62700	CRABP1,DRD4,MAP4K1,COG5,CANX,HPS5,NOMO1,PSCA,TNNC1,RPH3AL,SERPINF2
TF	Factor: GLI; motif: NTGGGTGGTN	TF:M07292	false	0.001281990505998997	2.892115191047712	5885	39	12	62700	PRDX4,CRABP1,KLK6,MAP4K1,ORMDL2,COG5,HPS5,DUX4,POU5F1,TNNC1,PNRC1,TMSB15A
TF	Factor: NF-1B; motif: KCCAGANWN	TF:M08825	false	0.0012967186709986589	2.8871542358555007	5893	39	12	62700	DRD4,KLK6,SCG5,PRSS1,OR2B6,DUX4,POU5F1,PSCA,CYFIP1,TADA2A,SERPINF2,TMSB15A
TF	Factor: NFATc2; motif: TTTTCCATGGAAAA	TF:M11985	false	0.0012989865445578674	2.8863953475062907	5895	39	12	62700	CXCL3,RBMY1A1,TRAT1,CANX,OR2B6,GTF2H2,NOMO1,SYNRG,RPH3AL,TADA2A,TMSB15A,PFN1
TF	Factor: BTEB2; motif: NCCACRCCCN	TF:M12165	false	0.001299413662472922	2.88625257122818	4985	39	11	62700	CRABP1,DRD4,ORMDL2,CANX,DUX4,GTF2H2,NOMO1,NDUFA1,CYFIP1,PNRC1,TADA2A
TF	Factor: GABP-alpha; motif: NRCCGGAAGTN	TF:M11415	false	0.0013014744379785156	2.8855643573694953	3328	39	9	62700	CRABP1,RBMY1A1,HPS5,GTF2H2,NDUFA1,RRN3,SYNRG,RPH3AL,PFN1
TF	Factor: B-ATF; motif: NNAYGACACN	TF:M11301	false	0.0013101057011474346	2.8826936634486975	7874	39	14	62700	CXCL3,CRABP1,KLK6,MAP4K1,ORMDL2,COG5,CANX,HPS5,OR2B6,FGF16,POU5F1,RRN3,DLL1,RPH3AL
TF	Factor: MASH-1; motif: NNNCASCTGCYNYN	TF:M09865	false	0.001315565565691506	2.8808875024939438	838	39	5	62700	DRD4,DUX4,DLL1,RPH3AL,SERPINF2
TF	Factor: Elf-1; motif: NAANCMGGAAGTGN	TF:M09605	false	0.0013190361996509596	2.879743285505243	5910	39	12	62700	CRABP1,RBMY1A1,KLK6,CANX,HPS5,DUX4,GTF2H2,NDUFA1,RRN3,SYNRG,RPH3AL,PFN1
TF	Factor: GR; motif: GGTACAANNTGTYCTK	TF:M00205	false	0.0013266582348335852	2.8772409428798063	6877	39	13	62700	PRDX4,CRABP1,KLK6,MAP4K1,ORMDL2,PRSS1,POU5F1,PSCA,TNNC1,PNRC1,RPH3AL,SCGB2A1,TMSB15A
TF	Factor: c-Ets-1; motif: RCAGGAAGTGNNTNS	TF:M00339	false	0.0013436314881250478	2.87171982698078	6888	39	13	62700	CRABP1,KLK6,TRAT1,ORMDL2,COG5,CANX,HPS5,OR2B6,NDUFA1,FGF16,TNNC1,TADA2A,PFN1
TF	Factor: NF-KAPPAB1; motif: NGGKRNTTYCCCN	TF:M08952	false	0.0013436314881250478	2.87171982698078	7897	39	14	62700	CXCL3,RBMY1A1,DRD4,PRSS1,DUX4,FGF16,POU5F1,RRN3,CYFIP1,DLL1,SYNRG,PNRC1,RPH3AL,PFN1
TF	Factor: GCMa:C/EBPbeta; motif: ATGCGGGTNNRTTGCGCAAY	TF:M08575	false	0.0013570977421269003	2.867388872061943	6898	39	13	62700	PRDX4,DRD4,KLK6,TRAT1,COG5,HPS5,DUX4,GTF2H2,NDUFA1,POU5F1,TNNC1,PNRC1,TMSB15A
TF	Factor: TEF-3; motif: RCATTCCWGNNNN	TF:M10093	false	0.001361378555622764	2.8660210946657902	1943	39	7	62700	PRSS1,NOMO1,PSCA,CYFIP1,DLL1,TNNC1,PFN1
TF	Factor: B-ATF; motif: NNATGACACN	TF:M11300	false	0.001361378555622764	2.8660210946657902	8969	39	15	62700	CXCL3,KLK6,MAP4K1,ORMDL2,COG5,CANX,HPS5,OR2B6,NOMO1,POU5F1,RRN3,CYFIP1,DLL1,RPH3AL,TADA2A
TF	Factor: KLF3; motif: NNNNNNGGGCGGGGCNNGN	TF:M09970	false	0.001361378555622764	2.8660210946657902	7915	39	14	62700	CXCL3,PRDX4,CRABP1,KLK6,CANX,NOMO1,POU5F1,CYFIP1,DLL1,SYNRG,PNRC1,SERPINF2,TMSB15A,PFN1
TF	Factor: POU1F1; motif: ATGAATAAWT	TF:M00744	false	0.0013689047614239632	2.8636267659104404	2619	39	8	62700	CXCL3,PRDX4,TRAT1,HPS5,PRSS1,OR2B6,PNRC1,TADA2A
TF	Factor: HNF-3alpha; motif: NWRTGTAAAYAN	TF:M11567	false	0.0013689047614239632	2.8636267659104404	5029	39	11	62700	PRDX4,CRABP1,TRAT1,ORMDL2,COG5,PRSS1,OR2B6,GTF2H2,NOMO1,SYNRG,PNRC1
TF	Factor: AR; motif: GGAACGGWACATGTTCT	TF:M08190	false	0.001388869020106669	2.8573387092854934	7934	39	14	62700	CXCL3,PRDX4,RBMY1A1,COG5,CANX,HPS5,PRSS1,OR2B6,NOMO1,PSCA,RRN3,SYNRG,PNRC1,RPH3AL
TF	Factor: Hey2; motif: NGCACGYGYN	TF:M11054	false	0.001397613070158219	2.8546130465833324	3372	39	9	62700	CRABP1,DRD4,MAP4K1,COG5,CANX,HPS5,DUX4,SYNRG,PFN1
TF	Factor: Fli-1:Max; motif: NCCGGAAACACGTGN; match class: 1	TF:M08289_1	false	0.0014081005682333603	2.8513663262528115	3376	39	9	62700	CXCL3,PRDX4,CRABP1,DRD4,MAP4K1,PRSS1,FGF16,CYFIP1,PFN1
TF	Factor: LBP-1; motif: CAGCTGS	TF:M00644	false	0.0014137777035202227	2.8496188718149726	9009	39	15	62700	PRDX4,MAP4K1,SCG5,PRSS1,OR2B6,GTF2H2,NOMO1,NDUFA1,FGF16,POU5F1,PSCA,CYFIP1,TNNC1,SYNRG,PNRC1
TF	Factor: C/EBPgamma; motif: YTBATTTCARAAW	TF:M00622	false	0.0014195281226324883	2.8478559991345147	6940	39	13	62700	PRDX4,RBMY1A1,TRAT1,HPS5,SCG5,GTF2H2,NOMO1,CYFIP1,TNNC1,SYNRG,PNRC1,TADA2A,SCGB2A1
TF	Factor: c-Ets-1(p54); motif: NCMGGAWGYN	TF:M00032	false	0.001430158615580168	2.844615793268446	7961	39	14	62700	PRDX4,CRABP1,RBMY1A1,ORMDL2,CANX,HPS5,OR2B6,GTF2H2,NDUFA1,PSCA,RRN3,SYNRG,RPH3AL,PFN1
TF	Factor: Myc; motif: CACGTGS	TF:M00799	false	0.0014325375676756714	2.8438939800270244	5061	39	11	62700	PRDX4,CRABP1,RBMY1A1,DRD4,MAP4K1,COG5,CANX,HPS5,DUX4,SYNRG,PFN1
TF	Factor: NF-1C; motif: NTTGGCNNNNTGCCARN	TF:M11728	false	0.0014366700235770701	2.8426429697891202	2642	39	8	62700	DRD4,MAP4K1,NOMO1,CYFIP1,TNNC1,PNRC1,SERPINF2,SCGB2A1
TF	Factor: AP-2gamma; motif: GCCYNCRGSN	TF:M03811	false	0.0014393094186515563	2.8418458326320217	9030	39	15	62700	RBMY1A1,DRD4,KLK6,MAP4K1,COG5,HPS5,PRSS1,DUX4,NDUFA1,FGF16,POU5F1,PSCA,CYFIP1,DLL1,TADA2A
TF	Factor: DB1; motif: GGRRRRGRRGGAGGGGGNGRRR	TF:M10107	false	0.0014393094186515563	2.8418458326320217	5985	39	12	62700	DRD4,KLK6,SCG5,DUX4,FGF16,POU5F1,PSCA,RRN3,CYFIP1,DLL1,PNRC1,PFN1
TF	Factor: ZNF460; motif: NNACNCCCCCCNN	TF:M12313	false	0.0014542486372091125	2.83736133451109	5993	39	12	62700	CRABP1,DRD4,COG5,DUX4,FGF16,CYFIP1,DLL1,SYNRG,PNRC1,SERPINF2,TMSB15A,PFN1
TF	Factor: ETV4; motif: ACCGGAAGTN	TF:M03982	false	0.0014616547684411008	2.8351551922659994	6967	39	13	62700	CRABP1,RBMY1A1,KLK6,CANX,HPS5,DUX4,GTF2H2,NDUFA1,PSCA,RRN3,SYNRG,RPH3AL,PFN1
TF	Factor: CDP; motif: ATCGATNNNNNATCRAT	TF:M03950	false	0.0014680417116586092	2.833261604579479	4212	39	10	62700	CRABP1,TRAT1,ORMDL2,CANX,OR2B6,NOMO1,NDUFA1,POU5F1,TNNC1,PNRC1
TF	Factor: SMAD3; motif: TGTCTGTCT	TF:M00701	false	0.0014753033493304596	2.8311186716214105	4216	39	10	62700	DRD4,SCG5,OR2B6,GTF2H2,FGF16,PSCA,SYNRG,RPH3AL,TADA2A,SCGB2A1
TF	Factor: NR1B1; motif: NRAGGTCANG	TF:M11797	false	0.0014753033493304596	2.8311186716214105	1977	39	7	62700	KLK6,MAP4K1,ORMDL2,CANX,DUX4,FGF16,POU5F1
TF	Factor: STAT1; motif: NTTCCNGGA; match class: 1	TF:M04721_1	false	0.0015032155448498937	2.822978741816775	2664	39	8	62700	CXCL3,CRABP1,COG5,GTF2H2,NDUFA1,FGF16,PNRC1,RPH3AL
TF	Factor: c-Myc:Max; motif: GCCAYGYGSN	TF:M00322	false	0.0015057572124505506	2.822245047918316	8011	39	14	62700	PRDX4,CRABP1,RBMY1A1,DRD4,HPS5,DUX4,GTF2H2,FGF16,RRN3,CYFIP1,DLL1,RPH3AL,TADA2A,PFN1
TF	Factor: KROX; motif: CCCGCCCCCRCCCC	TF:M00982	false	0.0015156430821336492	2.8194030584069485	8018	39	14	62700	DRD4,KLK6,MAP4K1,COG5,CANX,HPS5,DUX4,FGF16,CYFIP1,DLL1,SYNRG,PNRC1,SERPINF2,PFN1
TF	Factor: NFATc1; motif: TTTCCWN	TF:M01718	false	0.0015156430821336492	2.8194030584069485	6026	39	12	62700	PRDX4,CRABP1,ORMDL2,CANX,PRSS1,OR2B6,DUX4,PSCA,RRN3,SYNRG,TADA2A,TMSB15A
TF	Factor: SREBP-1; motif: RTCRCGTGAY; match class: 1	TF:M11081_1	false	0.0015255890113651264	2.816562448121907	8025	39	14	62700	PRDX4,CRABP1,RBMY1A1,DRD4,MAP4K1,COG5,CANX,HPS5,DUX4,DLL1,SYNRG,RPH3AL,TADA2A,PFN1
TF	Factor: ER71; motif: ACCGGAARYN	TF:M02067	false	0.001541156823290421	2.812153166587003	6040	39	12	62700	CXCL3,CRABP1,RBMY1A1,DRD4,HPS5,GTF2H2,NDUFA1,RRN3,SYNRG,RPH3AL,TMSB15A,PFN1
TF	Factor: PRDM10; motif: NNTGGTNCNGYCCRN	TF:M12653	false	0.001541156823290421	2.812153166587003	1995	39	7	62700	RBMY1A1,DRD4,KLK6,HPS5,PRSS1,FGF16,PSCA
TF	Factor: c-Myc:Max; motif: NNACCACGTGGTNN; match class: 1	TF:M00118_1	false	0.0015604229023189712	2.8067576841755755	7027	39	13	62700	PRDX4,CRABP1,RBMY1A1,DRD4,KLK6,MAP4K1,COG5,CANX,HPS5,DUX4,RRN3,SYNRG,PFN1
TF	Factor: c-Myc:Max; motif: NNACCACGTGGTNN	TF:M00118	false	0.0015604229023189712	2.8067576841755755	7027	39	13	62700	PRDX4,CRABP1,RBMY1A1,DRD4,KLK6,MAP4K1,COG5,CANX,HPS5,DUX4,RRN3,SYNRG,PFN1
TF	Factor: Erm; motif: ACCGGAAGTN	TF:M02069	false	0.0015604229023189712	2.8067576841755755	7025	39	13	62700	CRABP1,RBMY1A1,KLK6,CANX,HPS5,DUX4,GTF2H2,NDUFA1,PSCA,RRN3,SYNRG,RPH3AL,PFN1
TF	Factor: Fli-1; motif: NNRGGMAGGAAGGRRRGR; match class: 1	TF:M09920_1	false	0.0015989965431881157	2.796152475138036	3450	39	9	62700	KLK6,ORMDL2,COG5,HPS5,PSCA,CYFIP1,DLL1,PNRC1,PFN1
TF	Factor: SREBP-2; motif: RTGGGGTGAY	TF:M07406	false	0.0015989965431881157	2.796152475138036	6070	39	12	62700	KLK6,MAP4K1,ORMDL2,DUX4,GTF2H2,NDUFA1,POU5F1,RRN3,TNNC1,SYNRG,SCGB2A1,PFN1
TF	Factor: TCF-1; motif: ASATCAAAG	TF:M11602	false	0.0015989965431881157	2.796152475138036	7047	39	13	62700	CXCL3,KLK6,TRAT1,ORMDL2,COG5,HPS5,SCG5,OR2B6,NOMO1,PSCA,PNRC1,SERPINF2,SCGB2A1
TF	Factor: ZNF740; motif: CCCCCCCCAC	TF:M03939	false	0.001620305996455741	2.7904029607518317	476	39	4	62700	DUX4,SYNRG,PNRC1,TMSB15A
TF	Factor: Fli-1:FIGLA; motif: NCCGGAARCASSTGN	TF:M08284	false	0.0016333674222782691	2.7869161107200124	8088	39	14	62700	CXCL3,PRDX4,CRABP1,DRD4,KLK6,MAP4K1,PRSS1,OR2B6,NDUFA1,FGF16,POU5F1,CYFIP1,SYNRG,SCGB2A1
TF	Factor: Sp1; motif: RGGGMGGRGSNGGGG	TF:M10529	false	0.0016338170748727812	2.7867965694807753	7066	39	13	62700	DRD4,ORMDL2,COG5,DUX4,NOMO1,PSCA,CYFIP1,DLL1,SYNRG,PNRC1,SERPINF2,TMSB15A,PFN1
TF	Factor: RXR-alpha; motif: GRGGTCAAAGGTCAN; match class: 1	TF:M11775_1	false	0.0016338170748727812	2.7867965694807753	891	39	5	62700	PRDX4,DRD4,KLK6,COG5,RRN3
TF	Factor: USF1; motif: NNNNGTCACGTGGN; match class: 1	TF:M07067_1	false	0.0016360285140938023	2.7862091313458213	892	39	5	62700	RBMY1A1,COG5,CANX,HPS5,SYNRG
TF	Factor: foxo4; motif: NNGTMAACAN	TF:M11546	false	0.0016400237903442098	2.7851498519887206	4288	39	10	62700	CXCL3,PRDX4,ORMDL2,CANX,PRSS1,OR2B6,GTF2H2,NDUFA1,PNRC1,PFN1
TF	Factor: Smad2; motif: AGACAN; match class: 1	TF:M03580_1	false	0.0016400237903442098	2.7851498519887206	9166	39	15	62700	CXCL3,PRDX4,DRD4,KLK6,COG5,HPS5,PRSS1,NDUFA1,FGF16,POU5F1,TNNC1,SYNRG,RPH3AL,SERPINF2,SCGB2A1
TF	Factor: ZNF460; motif: NGGGGGGGGGGG	TF:M06208	false	0.0016400237903442098	2.7851498519887206	188	39	3	62700	COG5,DUX4,TMSB15A
TF	Factor: p54NRB; motif: GRNNNMGGATGRMNNCGGA	TF:M07611	false	0.0016461163477137926	2.7835394720494255	7078	39	13	62700	CXCL3,PRDX4,DRD4,KLK6,MAP4K1,ORMDL2,GTF2H2,POU5F1,PSCA,RRN3,CYFIP1,DLL1,PFN1
TF	Factor: ARNTLIKE; motif: NNNSCACGTG	TF:M08868	false	0.0016514993815310885	2.7821215846111897	5172	39	11	62700	PRDX4,CRABP1,RBMY1A1,DRD4,MAP4K1,COG5,CANX,HPS5,DUX4,SYNRG,PFN1
TF	Factor: VDR; motif: NRGGTCANNGRGKTCA	TF:M10106	false	0.0016556775608578239	2.7810242371012026	7084	39	13	62700	CXCL3,CRABP1,KLK6,TRAT1,MAP4K1,HPS5,OR2B6,DUX4,POU5F1,PSCA,TNNC1,SYNRG,PFN1
TF	Factor: Oct-1; motif: NNGAATATKCANNNN	TF:M00136	false	0.001658235213180931	2.780353866704128	4298	39	10	62700	CXCL3,PRDX4,CRABP1,RBMY1A1,TRAT1,COG5,OR2B6,FGF16,RRN3,TADA2A
TF	Factor: TFAP2A; motif: NGCCYSAGGCN; match class: 1	TF:M04147_1	false	0.001677933455916021	2.775225266571398	2033	39	7	62700	ORMDL2,PRSS1,DUX4,PSCA,RRN3,TADA2A,PFN1
TF	Factor: Lhx8; motif: TGATTG	TF:M07476	false	0.0016783922830117552	2.7751065259648144	9195	39	15	62700	CXCL3,RBMY1A1,KLK6,TRAT1,COG5,CANX,GTF2H2,NOMO1,PSCA,RRN3,CYFIP1,PNRC1,TADA2A,SCGB2A1,TMSB15A
TF	Factor: GR; motif: RGWACATWAYGTWCY	TF:M11846	false	0.0016813370719093738	2.774345211131977	6119	39	12	62700	CXCL3,PRDX4,DRD4,KLK6,OR2B6,DUX4,NOMO1,DLL1,RPH3AL,SERPINF2,SCGB2A1,TMSB15A
TF	Factor: Oct-2; motif: NYATGCAAATN	TF:M10034	false	0.0016868312658664647	2.772928357818761	6122	39	12	62700	CXCL3,PRDX4,TRAT1,MAP4K1,CANX,HPS5,PRSS1,OR2B6,FGF16,DLL1,TADA2A,TMSB15A
TF	Factor: Pbx; motif: GATTGATKGNNS	TF:M00998	false	0.0016928655642761163	2.771377529198358	5193	39	11	62700	CXCL3,DRD4,COG5,OR2B6,POU5F1,PSCA,RRN3,DLL1,TNNC1,SERPINF2,TMSB15A
TF	Factor: NF1C; motif: WGCCARR; match class: 1	TF:M09763_1	false	0.001693026918878289	2.7713361366179643	4314	39	10	62700	KLK6,COG5,HPS5,PRSS1,DUX4,NDUFA1,POU5F1,PSCA,RPH3AL,SERPINF2
TF	Factor: TFAP2A; motif: NGCCYSAGGCN	TF:M04147	false	0.001694051697836239	2.771073340320298	5195	39	11	62700	RBMY1A1,KLK6,ORMDL2,PRSS1,DUX4,NOMO1,PSCA,RRN3,TNNC1,TADA2A,PFN1
TF	Factor: ER81; motif: NNNGRCMGGAAGYRNNNNNNNS	TF:M09611	false	0.0017047131410916339	2.7683486909954085	2734	39	8	62700	RBMY1A1,KLK6,MAP4K1,CANX,HPS5,DUX4,NDUFA1,PFN1
TF	Factor: ZNF148; motif: NNNNNNCCNNCCCCTCCCCCACCCN	TF:M09834	false	0.001716550750390377	2.7653433519884945	7121	39	13	62700	RBMY1A1,DRD4,COG5,DUX4,FGF16,POU5F1,CYFIP1,DLL1,SYNRG,PNRC1,SERPINF2,TMSB15A,PFN1
TF	Factor: COUP; motif: TGACCTTTGACCC	TF:M00765	false	0.0017319002852737597	2.7614771162459313	2742	39	8	62700	CRABP1,DRD4,KLK6,COG5,POU5F1,RRN3,TNNC1,RPH3AL
TF	Factor: HOXA5; motif: TGCNHNCWYCCYCATTAKTGNDCNMNHYCN	TF:M00023	false	0.0017417307592657435	2.7590189783767833	3508	39	9	62700	PRDX4,TRAT1,ORMDL2,SCG5,OR2B6,POU5F1,RRN3,CYFIP1,TNNC1
TF	Factor: LEF-1; motif: ASATCAAAG	TF:M11606	false	0.0017498765579339126	2.7569925867988556	6157	39	12	62700	CXCL3,TRAT1,ORMDL2,HPS5,SCG5,OR2B6,NOMO1,SYNRG,PNRC1,TADA2A,SCGB2A1,TMSB15A
TF	Factor: Elk-1:Pax-5; motif: ACCGGAACYACGCWTSANYG; match class: 1	TF:M08225_1	false	0.0017498765579339126	2.7569925867988556	8172	39	14	62700	KLK6,MAP4K1,COG5,CANX,DUX4,GTF2H2,NOMO1,NDUFA1,FGF16,POU5F1,CYFIP1,DLL1,PNRC1,TADA2A
TF	Factor: GABP-ALPHA; motif: RCCGGAARTNN	TF:M08917	false	0.0017498765579339126	2.7569925867988556	2748	39	8	62700	CRABP1,HPS5,GTF2H2,NDUFA1,RRN3,SYNRG,RPH3AL,PFN1
TF	Factor: TBX20; motif: NRGGTGTKANGGTGTGAN	TF:M12033	false	0.0017498765579339126	2.7569925867988556	194	39	3	62700	SYNRG,RPH3AL,SERPINF2
TF	Factor: ZNF740; motif: NYNCCCCCCCCAC	TF:M12237	false	0.0017710492574332184	2.751769359795837	493	39	4	62700	DUX4,SYNRG,PNRC1,TMSB15A
TF	Factor: STAT1; motif: NNNSANTTCCGGGAANTGNSN; match class: 1	TF:M00224_1	false	0.001786689601274176	2.7479508902267664	2760	39	8	62700	CRABP1,GTF2H2,FGF16,RRN3,DLL1,PNRC1,RPH3AL,PFN1
TF	Factor: Myc; motif: CACGTGS; match class: 1	TF:M00799_1	false	0.001786689601274176	2.7479508902267664	2760	39	8	62700	PRDX4,CRABP1,RBMY1A1,DRD4,COG5,HPS5,DUX4,SYNRG
TF	Factor: ER81; motif: NNCCGGAWGYN	TF:M11419	false	0.0017939326060381654	2.746193876439927	6178	39	12	62700	CXCL3,CRABP1,RBMY1A1,CANX,HPS5,GTF2H2,NDUFA1,PSCA,RRN3,SYNRG,RPH3AL,PFN1
TF	Factor: GATA-1; motif: SNNGATNNNN	TF:M00075	false	0.0017945865256560375	2.7460355973981434	7165	39	13	62700	PRDX4,CRABP1,RBMY1A1,KLK6,ORMDL2,SCG5,NDUFA1,POU5F1,TNNC1,SYNRG,PNRC1,TMSB15A,PFN1
TF	Factor: PLZF; motif: ACTKTANNTN	TF:M04625	false	0.0017946848917549537	2.7460117932055885	6180	39	12	62700	CXCL3,PRDX4,CRABP1,TRAT1,ORMDL2,COG5,OR2B6,FGF16,PSCA,RRN3,TNNC1,RPH3AL
TF	Factor: CP2; motif: GCHCDAMCCAG; match class: 1	TF:M00072_1	false	0.0018125425280951077	2.7417117946878102	2768	39	8	62700	CXCL3,NDUFA1,PSCA,RRN3,DLL1,TNNC1,RPH3AL,TMSB15A
TF	Factor: E2F-4; motif: NTTTCSCGCC; match class: 1	TF:M07380_1	false	0.0018156278503753858	2.740973164125056	8209	39	14	62700	PRDX4,CRABP1,DRD4,KLK6,ORMDL2,CANX,HPS5,GTF2H2,NDUFA1,POU5F1,CYFIP1,SYNRG,PNRC1,PFN1
TF	Factor: PEA3; motif: RCCGGAAGYN	TF:M02066	false	0.0018561209930436572	2.731393717288212	7193	39	13	62700	CXCL3,CRABP1,RBMY1A1,KLK6,CANX,HPS5,DUX4,GTF2H2,NDUFA1,RRN3,SYNRG,RPH3AL,PFN1
TF	Factor: TEF-1; motif: NRCATWCCN	TF:M12042	false	0.0019114217794622156	2.7186434697835926	5284	39	11	62700	CRABP1,RBMY1A1,KLK6,MAP4K1,ORMDL2,PRSS1,DUX4,GTF2H2,NOMO1,CYFIP1,TNNC1
TF	Factor: CTCF; motif: NCCRSTAGGGGGCGC	TF:M08911	false	0.001912336603898183	2.718435662086453	9332	39	15	62700	CXCL3,CRABP1,DRD4,KLK6,CANX,DUX4,FGF16,POU5F1,PSCA,DLL1,SYNRG,PNRC1,TADA2A,TMSB15A,PFN1
TF	Factor: FOSB:JUND; motif: NNTNACTNATN	TF:M08928	false	0.0019143552299665935	2.7179774708957773	6228	39	12	62700	KLK6,TRAT1,COG5,CANX,HPS5,SCG5,PRSS1,OR2B6,RRN3,CYFIP1,SYNRG,SERPINF2
TF	Factor: ERM; motif: NNCACTTCCGGNN	TF:M12603	false	0.0019220796036226533	2.7162286298318055	7222	39	13	62700	CRABP1,RBMY1A1,KLK6,MAP4K1,CANX,HPS5,DUX4,GTF2H2,NDUFA1,RRN3,SYNRG,RPH3AL,PFN1
TF	Factor: ZNF532; motif: NGGRGCTGGG; match class: 1	TF:M12732_1	false	0.001924785926618792	2.715617565406425	3568	39	9	62700	KLK6,MAP4K1,CANX,POU5F1,PSCA,DLL1,PNRC1,RPH3AL,PFN1
TF	Factor: Barhl-1; motif: NTAAACGN	TF:M10578	false	0.0019270621284514433	2.715104283471856	6235	39	12	62700	CXCL3,RBMY1A1,MAP4K1,CANX,HPS5,SCG5,RRN3,CYFIP1,DLL1,RPH3AL,TMSB15A,PFN1
TF	Factor: EGR1; motif: NGNGKGGGYGGNGS	TF:M09761	false	0.0019568771468553283	2.7084364385819484	5303	39	11	62700	DRD4,KLK6,COG5,HPS5,FGF16,POU5F1,CYFIP1,DLL1,SYNRG,PNRC1,PFN1
TF	Factor: MYC; motif: NNCCACGTGCNN; match class: 1	TF:M09812_1	false	0.001968574386820096	2.705848169811971	5308	39	11	62700	PRDX4,CRABP1,RBMY1A1,DRD4,MAP4K1,COG5,CANX,HPS5,DUX4,SYNRG,PFN1
TF	Factor: HIF2A; motif: NTACGTGMN	TF:M09906	false	0.001968574386820096	2.705848169811971	941	39	5	62700	MAP4K1,ORMDL2,NDUFA1,TNNC1,RPH3AL
TF	Factor: ZEB1; motif: CAGGTGN	TF:M04831	false	0.001968574386820096	2.705848169811971	8283	39	14	62700	DRD4,KLK6,MAP4K1,COG5,SCG5,PRSS1,NDUFA1,POU5F1,PSCA,CYFIP1,TADA2A,SERPINF2,SCGB2A1,TMSB15A
TF	Factor: Elk-1; motif: NACMGGAAGTN	TF:M11432	false	0.0019744269760738832	2.704558923955606	6256	39	12	62700	CRABP1,RBMY1A1,KLK6,CANX,HPS5,GTF2H2,NDUFA1,PSCA,RRN3,SYNRG,RPH3AL,PFN1
TF	Factor: FKLF; motif: BGGGNGGVMD; match class: 1	TF:M01837_1	false	0.0019744269760738832	2.704558923955606	1479	39	6	62700	KLK6,DLL1,TNNC1,PNRC1,SERPINF2,PFN1
TF	Factor: Zic1; motif: KGGGTGGTC; match class: 1	TF:M00448_1	false	0.0019815937028410733	2.70298538653209	4423	39	10	62700	CXCL3,KLK6,COG5,DUX4,POU5F1,CYFIP1,TNNC1,PNRC1,SERPINF2,TMSB15A
TF	Factor: En-2; motif: NTCRTTARN	TF:M10858	false	0.00199866105321271	2.6992608503043454	8299	39	14	62700	PRDX4,RBMY1A1,TRAT1,ORMDL2,OR2B6,NOMO1,POU5F1,PSCA,RRN3,CYFIP1,DLL1,SYNRG,TADA2A,SCGB2A1
TF	Factor: Elf-1; motif: NNANCCGGAAGTGS	TF:M09900	false	0.0020021296291774736	2.6985078072693223	5324	39	11	62700	CRABP1,RBMY1A1,CANX,HPS5,DUX4,GTF2H2,NDUFA1,RRN3,SYNRG,RPH3AL,PFN1
TF	Factor: BRCA1:USF2; motif: KTNNGTTG	TF:M01082	false	0.002024630484948939	2.693654228247439	7272	39	13	62700	PRDX4,TRAT1,MAP4K1,ORMDL2,CANX,SCG5,PRSS1,OR2B6,NOMO1,CYFIP1,TNNC1,PNRC1,SCGB2A1
TF	Factor: Elf5; motif: CSMGGAARNN; match class: 1	TF:M02057_1	false	0.002047454019313462	2.6887858426237905	3607	39	9	62700	HPS5,DUX4,GTF2H2,FGF16,RRN3,CYFIP1,RPH3AL,TADA2A,PFN1
TF	Factor: Erm; motif: NNSCGGAWGYN	TF:M11424	false	0.002047454019313462	2.6887858426237905	8323	39	14	62700	CXCL3,CRABP1,RBMY1A1,KLK6,CANX,HPS5,DUX4,GTF2H2,NDUFA1,PSCA,RRN3,SYNRG,RPH3AL,PFN1
TF	Factor: CTCF; motif: CANNWRRTGGCAG	TF:M04745	false	0.002047454019313462	2.6887858426237905	8324	39	14	62700	CXCL3,RBMY1A1,COG5,CANX,PRSS1,OR2B6,GTF2H2,POU5F1,PSCA,SYNRG,RPH3AL,SERPINF2,SCGB2A1,PFN1
TF	Factor: PAX5; motif: RNGCGTGACCNN; match class: 1	TF:M09817_1	false	0.0020640125585245804	2.68528766456356	6294	39	12	62700	DRD4,COG5,CANX,HPS5,SCG5,DUX4,NDUFA1,POU5F1,PNRC1,RPH3AL,TADA2A,SCGB2A1
TF	Factor: Elk-1; motif: AACCGGAAGTR	TF:M01163	false	0.0020661428619855307	2.684839652793678	5348	39	11	62700	CRABP1,ORMDL2,CANX,HPS5,GTF2H2,NDUFA1,POU5F1,RRN3,SYNRG,RPH3AL,PFN1
TF	Factor: BLIMP1; motif: RAAAGTGAAAGTGN	TF:M12584	false	0.0020692569674088217	2.6841855738108302	955	39	5	62700	DRD4,PRSS1,OR2B6,SERPINF2,PFN1
TF	Factor: GCMa:Max; motif: ATGCGGGTNNNNNNCACGTGN	TF:M08583	false	0.0020757432409100277	2.6828263675635733	209	39	3	62700	PRDX4,HPS5,PFN1
TF	Factor: pax-2; motif: NSGTCACGCWTSANYGMNYN	TF:M11876	false	0.0020785055852942363	2.6822488041338515	6303	39	12	62700	COG5,CANX,OR2B6,DUX4,NDUFA1,FGF16,POU5F1,CYFIP1,SYNRG,RPH3AL,TADA2A,SCGB2A1
TF	Factor: AML2; motif: CWAACCGCAAAAACCGCARN	TF:M12002	false	0.0020814746147859993	2.6816288813064326	8344	39	14	62700	PRDX4,ORMDL2,CANX,HPS5,SCG5,FGF16,POU5F1,PSCA,RRN3,CYFIP1,DLL1,TNNC1,SYNRG,SCGB2A1
TF	Factor: GABPA; motif: ACCGGAAGTN	TF:M03990	false	0.002090890996210486	2.679668607535387	5360	39	11	62700	CRABP1,RBMY1A1,CANX,HPS5,GTF2H2,NDUFA1,PSCA,RRN3,SYNRG,RPH3AL,PFN1
TF	Factor: ZNF667; motif: GNGSCYTNMARAGCTCMNC	TF:M10161	false	0.002092638240274969	2.679305842770534	3624	39	9	62700	PRDX4,CRABP1,RBMY1A1,ORMDL2,CANX,HPS5,GTF2H2,POU5F1,TNNC1
TF	Factor: Smad4; motif: TGTCTGN	TF:M01889	false	0.002092638240274969	2.679305842770534	5362	39	11	62700	CXCL3,KLK6,HPS5,SCG5,PRSS1,OR2B6,FGF16,DLL1,SCGB2A1,TMSB15A,PFN1
TF	Factor: PEA3; motif: NACCGGAAGTN	TF:M11428	false	0.0020948810825217766	2.678840625046328	7310	39	13	62700	CRABP1,RBMY1A1,KLK6,CANX,HPS5,DUX4,GTF2H2,NDUFA1,PSCA,RRN3,SYNRG,RPH3AL,PFN1
TF	Factor: HSF; motif: TTCCMGARGYTTC	TF:M00641	false	0.002113106228894563	2.6750786697895794	3630	39	9	62700	RBMY1A1,KLK6,COG5,CANX,PRSS1,RRN3,TADA2A,TMSB15A,PFN1
TF	Factor: NFATc3; motif: NTTTCCRYGGAAAN	TF:M11988	false	0.0021181848419441684	2.6740361441654237	7320	39	13	62700	CXCL3,RBMY1A1,KLK6,CANX,DUX4,NOMO1,DLL1,SYNRG,PNRC1,RPH3AL,TADA2A,TMSB15A,PFN1
TF	Factor: Smad2; motif: TGTCTGNCWCCT	TF:M10059	false	0.0021224732558028747	2.6731577733716003	6324	39	12	62700	DRD4,SCG5,PRSS1,OR2B6,GTF2H2,NOMO1,POU5F1,PNRC1,RPH3AL,TADA2A,SCGB2A1,PFN1
TF	Factor: NGFI-C; motif: WTGCGTGGGYGG	TF:M00244	false	0.002122954307992298	2.6730593529844286	6325	39	12	62700	CXCL3,DRD4,KLK6,ORMDL2,COG5,CANX,HPS5,SCG5,DUX4,FGF16,CYFIP1,DLL1
TF	Factor: POU2F1:PEA3; motif: ACCGGATATGCAN; match class: 1	TF:M08402_1	false	0.002123289683564233	2.672990750350737	2142	39	7	62700	CXCL3,PRDX4,TRAT1,PRSS1,TNNC1,SERPINF2,TMSB15A
TF	Factor: WT1; motif: SMCNCCNSC; match class: 1	TF:M01118_1	false	0.002130406241036859	2.6715375742991663	2856	39	8	62700	DRD4,KLK6,COG5,HPS5,DUX4,SERPINF2,TMSB15A,PFN1
TF	Factor: Gsc; motif: NTAATCCN	TF:M10921	false	0.0021342832569362542	2.670747942568175	1510	39	6	62700	CANX,SCG5,DLL1,TADA2A,SCGB2A1,TMSB15A
TF	Factor: DEC1; motif: NGCACGTGAS; match class: 1	TF:M09876_1	false	0.0021342832569362542	2.670747942568175	6332	39	12	62700	PRDX4,CRABP1,RBMY1A1,DRD4,MAP4K1,COG5,CANX,HPS5,DUX4,RRN3,SYNRG,PFN1
TF	Factor: ZNF647; motif: NYAGGCCYAC	TF:M12286	false	0.0021662940077059206	2.664282601607647	6343	39	12	62700	CXCL3,RBMY1A1,KLK6,MAP4K1,COG5,DUX4,NDUFA1,FGF16,POU5F1,PSCA,TNNC1,RPH3AL
TF	Factor: sp4; motif: NNNGCYCCGCCCCCY	TF:M10530	false	0.0022030024921723995	2.6569850115482296	8403	39	14	62700	CXCL3,PRDX4,CRABP1,MAP4K1,CANX,NOMO1,FGF16,POU5F1,DLL1,SYNRG,PNRC1,SERPINF2,TMSB15A,PFN1
TF	Factor: HAIRYLIKE; motif: NNNNCANGTG; match class: 1	TF:M08885_1	false	0.002222989467028252	2.6530625950708453	2161	39	7	62700	PRDX4,RBMY1A1,COG5,CANX,HPS5,DUX4,SYNRG
TF	Factor: six4; motif: NCGTATCRTN	TF:M11024	false	0.0022501171784128984	2.6477948647272997	5418	39	11	62700	TRAT1,ORMDL2,CANX,PRSS1,OR2B6,GTF2H2,NDUFA1,POU5F1,TNNC1,SERPINF2,SCGB2A1
TF	Factor: GATA-2; motif: NNGATAASN	TF:M12191	false	0.0022501171784128984	2.6477948647272997	1527	39	6	62700	HPS5,PRSS1,OR2B6,SYNRG,PNRC1,TMSB15A
TF	Factor: HoxA5; motif: RTCATTAN	TF:M10704	false	0.0022762168658204537	2.6427863630404387	5426	39	11	62700	PRDX4,TRAT1,ORMDL2,OR2B6,NOMO1,PSCA,RRN3,DLL1,SYNRG,TADA2A,SCGB2A1
TF	Factor: Sox-4; motif: NYCTTTGTYYYN	TF:M10069	false	0.0022781259136612796	2.6424222758244946	7386	39	13	62700	RBMY1A1,KLK6,TRAT1,ORMDL2,CANX,PRSS1,FGF16,PSCA,RRN3,DLL1,SYNRG,PNRC1,TMSB15A
TF	Factor: TTF1; motif: ASTCAAGTRK	TF:M00432	false	0.0022887976764053683	2.6403925960997	5431	39	11	62700	CXCL3,KLK6,COG5,CANX,DUX4,NDUFA1,RRN3,TNNC1,SCGB2A1,TMSB15A,PFN1
TF	Factor: p73; motif: NNRCAWGYCCARRCWTGYC	TF:M10025	false	0.002290188830419195	2.6401287077788362	6388	39	12	62700	KLK6,MAP4K1,COG5,CANX,NDUFA1,POU5F1,PSCA,CYFIP1,TNNC1,RPH3AL,SERPINF2,SCGB2A1
TF	Factor: HOXA13; motif: ATAAMA; match class: 1	TF:M01292_1	false	0.002290188830419195	2.6401287077788362	8442	39	14	62700	CXCL3,PRDX4,RBMY1A1,TRAT1,ORMDL2,COG5,SCG5,PRSS1,OR2B6,FGF16,POU5F1,SYNRG,PNRC1,TMSB15A
TF	Factor: Tbx3; motif: NAGGTGTSAN	TF:M12024	false	0.0023268388805607223	2.6332336879233953	4539	39	10	62700	CRABP1,MAP4K1,CANX,HPS5,GTF2H2,POU5F1,CYFIP1,TNNC1,SYNRG,SERPINF2
TF	Factor: HOXB6; motif: GTCGTTAN	TF:M10692	false	0.0023268388805607223	2.6332336879233953	5444	39	11	62700	RBMY1A1,TRAT1,ORMDL2,HPS5,OR2B6,RRN3,CYFIP1,DLL1,SYNRG,SCGB2A1,TMSB15A
TF	Factor: CDP; motif: NNNNWGWYMAATR	TF:M04610	false	0.002328111129963378	2.632996292931962	4540	39	10	62700	PRDX4,TRAT1,ORMDL2,CANX,HPS5,SCG5,PRSS1,NOMO1,PNRC1,TADA2A
TF	Factor: USF2; motif: AAGTCACG	TF:M04810	false	0.0023405916515520067	2.630674348348127	6408	39	12	62700	CXCL3,CRABP1,DRD4,ORMDL2,COG5,HPS5,GTF2H2,NDUFA1,RRN3,CYFIP1,TNNC1,SCGB2A1
TF	Factor: GABP; motif: CACTTCCGGNNN	TF:M01258	false	0.0023405916515520067	2.630674348348127	2905	39	8	62700	CRABP1,KLK6,HPS5,GTF2H2,RRN3,SYNRG,RPH3AL,PFN1
TF	Factor: c-Ets-2; motif: NCCGGAAGTG	TF:M08759	false	0.0023773216531863925	2.6239120539666927	8479	39	14	62700	CRABP1,RBMY1A1,KLK6,CANX,HPS5,DUX4,GTF2H2,NDUFA1,PSCA,RRN3,SYNRG,RPH3AL,TADA2A,PFN1
TF	Factor: FLI-1; motif: NAYTTCCGGT	TF:M08913	false	0.00240097740131005	2.619611927628325	8488	39	14	62700	CRABP1,RBMY1A1,DRD4,KLK6,CANX,HPS5,DUX4,GTF2H2,NDUFA1,RRN3,SYNRG,RPH3AL,TMSB15A,PFN1
TF	Factor: AP-4; motif: RNCAGCTGC	TF:M00927	false	0.0024102860131997622	2.617931419423356	6432	39	12	62700	MAP4K1,PRSS1,OR2B6,GTF2H2,NOMO1,NDUFA1,FGF16,POU5F1,CYFIP1,TNNC1,SYNRG,PNRC1
TF	Factor: c-Rel; motif: SGGRNTTTCC	TF:M00053	false	0.0024102860131997622	2.617931419423356	3712	39	9	62700	CXCL3,RBMY1A1,CANX,PRSS1,GTF2H2,POU5F1,RRN3,CYFIP1,DLL1
TF	Factor: nerf; motif: NNNCCGGAAGTGN	TF:M09901	false	0.0024307614067653957	2.6142576675698597	5479	39	11	62700	CRABP1,RBMY1A1,KLK6,HPS5,DUX4,GTF2H2,NDUFA1,RRN3,SYNRG,RPH3AL,PFN1
TF	Factor: SP1; motif: RCCMCRCCCMC	TF:M03920	false	0.0024422708320463483	2.612206177270205	7452	39	13	62700	CXCL3,CRABP1,RBMY1A1,KLK6,CANX,DUX4,NOMO1,POU5F1,SYNRG,PNRC1,SERPINF2,TMSB15A,PFN1
TF	Factor: Pax-4; motif: DTTTTCCACCN; match class: 1	TF:M04624_1	false	0.0024604042092486447	2.6089935386585745	9610	39	15	62700	CXCL3,PRDX4,RBMY1A1,KLK6,MAP4K1,ORMDL2,CANX,PRSS1,GTF2H2,POU5F1,PSCA,CYFIP1,SYNRG,SERPINF2,SCGB2A1
TF	Factor: Six-3; motif: NNGTATCRNN	TF:M11034	false	0.0024757558678352976	2.6062921829472923	3728	39	9	62700	TRAT1,CANX,PRSS1,OR2B6,GTF2H2,NDUFA1,POU5F1,TNNC1,SCGB2A1
TF	Factor: c-Myc; motif: CACGTGGC	TF:M03867	false	0.0024811960686221086	2.605338915632606	7471	39	13	62700	PRDX4,CRABP1,RBMY1A1,DRD4,TRAT1,MAP4K1,COG5,CANX,HPS5,OR2B6,DUX4,POU5F1,SYNRG
TF	Factor: SP8; motif: RCCACGCCCMCY	TF:M03923	false	0.0024811960686221086	2.605338915632606	2939	39	8	62700	CRABP1,RBMY1A1,DRD4,ORMDL2,DUX4,CYFIP1,PNRC1,TMSB15A
TF	Factor: Sox-17; motif: TTGTYY; match class: 1	TF:M03803_1	false	0.0024811960686221086	2.605338915632606	9623	39	15	62700	CXCL3,PRDX4,RBMY1A1,DRD4,KLK6,TRAT1,ORMDL2,SCG5,PRSS1,OR2B6,FGF16,RRN3,SYNRG,RPH3AL,TMSB15A
TF	Factor: E2F-1; motif: TTGGCGCGRAANNGNM	TF:M00938	false	0.0024811960686221086	2.605338915632606	7472	39	13	62700	CRABP1,DRD4,MAP4K1,ORMDL2,CANX,GTF2H2,NDUFA1,FGF16,PSCA,RRN3,CYFIP1,TADA2A,TMSB15A
TF	Factor: six4; motif: NCGTATCRNN	TF:M11025	false	0.0024811960686221086	2.605338915632606	6462	39	12	62700	CXCL3,TRAT1,CANX,PRSS1,OR2B6,GTF2H2,NDUFA1,POU5F1,RRN3,TNNC1,SERPINF2,SCGB2A1
TF	Factor: RAR-gamma; motif: RGGTCANNNTGNCCNNNN	TF:M10045	false	0.0024811960686221086	2.605338915632606	7468	39	13	62700	CXCL3,CRABP1,DRD4,KLK6,MAP4K1,ORMDL2,OR2B6,DUX4,CYFIP1,TNNC1,SERPINF2,SCGB2A1,PFN1
TF	Factor: CKROX; motif: SCCCTCCCC	TF:M01175	false	0.0024811960686221086	2.605338915632606	7468	39	13	62700	PRDX4,DRD4,SCG5,DUX4,NOMO1,FGF16,RRN3,CYFIP1,DLL1,PNRC1,TADA2A,SERPINF2,PFN1
TF	Factor: TWIST; motif: CACCTGG	TF:M03582	false	0.002492230983313706	2.60341170915181	8532	39	14	62700	CRABP1,DRD4,KLK6,COG5,HPS5,PRSS1,GTF2H2,FGF16,POU5F1,PSCA,RRN3,SYNRG,TADA2A,SCGB2A1
TF	Factor: ZBP89; motif: YCCYCCCCCM	TF:M01816	false	0.002511243642391497	2.6001111497271334	2219	39	7	62700	COG5,HPS5,DUX4,RRN3,DLL1,TADA2A,PFN1
TF	Factor: FOXA1; motif: NWGTAAACATNN	TF:M12506	false	0.002511243642391497	2.6001111497271334	3741	39	9	62700	CXCL3,PRDX4,ORMDL2,CANX,PRSS1,OR2B6,GTF2H2,NDUFA1,PNRC1
TF	Factor: c-Ets-1(p54); motif: NCMGGAWGYN; match class: 1	TF:M00032_1	false	0.0025150629877604756	2.599451133910537	2220	39	7	62700	CRABP1,CANX,HPS5,GTF2H2,PSCA,RRN3,PFN1
TF	Factor: BMAL1; motif: NSCACGTGNSN	TF:M09877	false	0.0025188880848466826	2.5987911279418476	2221	39	7	62700	DRD4,MAP4K1,COG5,CANX,HPS5,DUX4,SYNRG
TF	Factor: BMAL1; motif: NSCACGTGNSN; match class: 1	TF:M09877_1	false	0.002547173580411923	2.593941458473212	229	39	3	62700	COG5,HPS5,SYNRG
TF	Factor: RelA-p65; motif: AAATCCCCT	TF:M04814	false	0.002548828561883917	2.5936593748609456	4609	39	10	62700	CXCL3,ORMDL2,CANX,PRSS1,DUX4,NOMO1,CYFIP1,PNRC1,RPH3AL,SCGB2A1
TF	Factor: SREBP; motif: VNNVTCACCCYA	TF:M00776	false	0.002552052032267459	2.5931104752893255	6489	39	12	62700	PRDX4,DRD4,KLK6,TRAT1,MAP4K1,DUX4,GTF2H2,POU5F1,RRN3,TNNC1,SCGB2A1,PFN1
TF	Factor: NF-1; motif: NTGGNNNNNNGCCAANN; match class: 1	TF:M00806_1	false	0.002552052032267459	2.5931104752893255	559	39	4	62700	PRDX4,MAP4K1,TNNC1,SERPINF2
TF	Factor: CDP; motif: NATYGATSSS	TF:M00106	false	0.002552052032267459	2.5931104752893255	6490	39	12	62700	CXCL3,CRABP1,RBMY1A1,SCG5,OR2B6,FGF16,POU5F1,PSCA,DLL1,TNNC1,SYNRG,SERPINF2
TF	Factor: GABPalpha; motif: RCCGGAWRYN; match class: 1	TF:M02074_1	false	0.0025727737956630628	2.5895983963057447	1017	39	5	62700	RBMY1A1,GTF2H2,NDUFA1,SYNRG,PFN1
TF	Factor: USF2; motif: NNCACGTGACN	TF:M11096	false	0.0025832944506527754	2.5878260889852327	1581	39	6	62700	PRDX4,COG5,CANX,HPS5,DUX4,SYNRG
TF	Factor: FOXD2; motif: GTAAACA	TF:M04239	false	0.0025984056104515563	2.5852930547135795	3769	39	9	62700	CXCL3,PRDX4,ORMDL2,CANX,PRSS1,OR2B6,GTF2H2,NDUFA1,PNRC1
TF	Factor: FOXI1; motif: GTAAACA	TF:M04244	false	0.0025984056104515563	2.5852930547135795	3769	39	9	62700	CXCL3,PRDX4,ORMDL2,CANX,PRSS1,OR2B6,GTF2H2,NDUFA1,PNRC1
TF	Factor: FOXO1; motif: GTAAACAW	TF:M04255	false	0.0025984056104515563	2.5852930547135795	3769	39	9	62700	CXCL3,PRDX4,ORMDL2,CANX,PRSS1,OR2B6,GTF2H2,NDUFA1,PNRC1
TF	Factor: FOXO1A; motif: NGTAAACAN	TF:M12607	false	0.0025984056104515563	2.5852930547135795	3766	39	9	62700	CXCL3,PRDX4,ORMDL2,CANX,PRSS1,OR2B6,GTF2H2,NDUFA1,PNRC1
TF	Factor: FOXL1; motif: RTAAACA	TF:M04253	false	0.0025984056104515563	2.5852930547135795	3769	39	9	62700	CXCL3,PRDX4,ORMDL2,CANX,PRSS1,OR2B6,GTF2H2,NDUFA1,PNRC1
TF	Factor: FOXO6; motif: GTAAACA	TF:M04265	false	0.0025984056104515563	2.5852930547135795	3769	39	9	62700	CXCL3,PRDX4,ORMDL2,CANX,PRSS1,OR2B6,GTF2H2,NDUFA1,PNRC1
TF	Factor: FOXP3; motif: RTAAACA	TF:M04267	false	0.0025984056104515563	2.5852930547135795	3769	39	9	62700	CXCL3,PRDX4,ORMDL2,CANX,PRSS1,OR2B6,GTF2H2,NDUFA1,PNRC1
TF	Factor: FOXK1; motif: GTAAACA	TF:M12606	false	0.0025984056104515563	2.5852930547135795	3769	39	9	62700	CXCL3,PRDX4,ORMDL2,CANX,PRSS1,OR2B6,GTF2H2,NDUFA1,PNRC1
TF	Factor: ERG; motif: ACCGGAART; match class: 1	TF:M01752_1	false	0.0026105619464054544	2.5832659968938447	3772	39	9	62700	CRABP1,RBMY1A1,KLK6,HPS5,DUX4,GTF2H2,NDUFA1,SYNRG,PFN1
TF	Factor: PBX3; motif: TGANTGRCRGS	TF:M10030	false	0.0026187037398085885	2.5819136315648805	2243	39	7	62700	CXCL3,CRABP1,KLK6,HPS5,PRSS1,TNNC1,SERPINF2
TF	Factor: six-4; motif: ANNNATGACACCNNNNN	TF:M01374	false	0.0026187037398085885	2.5819136315648805	6519	39	12	62700	MAP4K1,COG5,CANX,HPS5,GTF2H2,NOMO1,NDUFA1,CYFIP1,DLL1,TNNC1,RPH3AL,TADA2A
TF	Factor: TFAP2C; motif: NGCCTNAGGCN	TF:M04154	false	0.0026242791126735113	2.580989976214246	3777	39	9	62700	KLK6,ORMDL2,PRSS1,DUX4,PSCA,RRN3,TNNC1,TADA2A,PFN1
TF	Factor: GABP-alpha; motif: NACCGGAAGTN	TF:M11414	false	0.0026242791126735113	2.580989976214246	2977	39	8	62700	CRABP1,HPS5,GTF2H2,NDUFA1,RRN3,SYNRG,RPH3AL,PFN1
TF	Factor: RAR-gamma; motif: NAGGTCANG	TF:M11809	false	0.0026364722242361396	2.578976799687919	1592	39	6	62700	CXCL3,KLK6,ORMDL2,DUX4,POU5F1,TNNC1
TF	Factor: IRX2a; motif: ACRYGNNNNACRYGT	TF:M11022	false	0.002647112712551314	2.577227566293317	9710	39	15	62700	PRDX4,CRABP1,DRD4,ORMDL2,COG5,CANX,DUX4,NOMO1,NDUFA1,FGF16,RRN3,CYFIP1,DLL1,TADA2A,PFN1
TF	Factor: PEA3; motif: NACCGGAAGTN	TF:M11425	false	0.0026689811137924897	2.573654499350269	7553	39	13	62700	CRABP1,RBMY1A1,KLK6,CANX,HPS5,DUX4,GTF2H2,NDUFA1,PSCA,RRN3,SYNRG,RPH3AL,PFN1
TF	Factor: MYC; motif: NNCCACGTGCNN	TF:M09812	false	0.0026915635962170125	2.5699953542247305	5574	39	11	62700	PRDX4,CRABP1,RBMY1A1,DRD4,MAP4K1,COG5,CANX,HPS5,DUX4,SYNRG,PFN1
TF	Factor: COUP-TF1; motif: RAGGTCANTGACCTY	TF:M11745	false	0.002702083224780286	2.568301278738782	6547	39	12	62700	CXCL3,PRDX4,CRABP1,DRD4,KLK6,SCG5,OR2B6,POU5F1,DLL1,TNNC1,SYNRG,PFN1
TF	Factor: E2F-1:TBR2; motif: NGGTGNNANGGCGCNNTNNCRNNN; match class: 1	TF:M08523_1	false	0.0027074523858260737	2.5674391722852183	7567	39	13	62700	DRD4,MAP4K1,SCG5,DUX4,GTF2H2,NOMO1,NDUFA1,CYFIP1,SYNRG,PNRC1,TADA2A,SERPINF2,PFN1
TF	Factor: USF2; motif: NNNCCACGTGACN	TF:M03860	false	0.0027074523858260737	2.5674391722852183	3798	39	9	62700	PRDX4,RBMY1A1,DRD4,TRAT1,COG5,CANX,HPS5,DUX4,SYNRG
TF	Factor: FLI1; motif: ACCGGAARTN; match class: 1	TF:M03988_1	false	0.0027074523858260737	2.5674391722852183	2995	39	8	62700	CRABP1,RBMY1A1,KLK6,DUX4,GTF2H2,NDUFA1,SYNRG,PFN1
TF	Factor: ATF3; motif: GRTGACKCA	TF:M12582	false	0.002714672188777726	2.566282606296261	7572	39	13	62700	PRDX4,CRABP1,KLK6,TRAT1,MAP4K1,COG5,HPS5,SCG5,NDUFA1,RRN3,CYFIP1,SYNRG,RPH3AL
TF	Factor: SP2; motif: GNNGGGGGCGGGGSN	TF:M03807	false	0.002714672188777726	2.566282606296261	8635	39	14	62700	CXCL3,CRABP1,KLK6,MAP4K1,CANX,NOMO1,FGF16,POU5F1,CYFIP1,DLL1,SYNRG,PNRC1,TMSB15A,PFN1
TF	Factor: HOXA6; motif: RTCRTTAN	TF:M10695	false	0.0027176674151952636	2.565803692777653	6556	39	12	62700	RBMY1A1,TRAT1,ORMDL2,HPS5,OR2B6,RRN3,CYFIP1,DLL1,SYNRG,TADA2A,SCGB2A1,TMSB15A
TF	Factor: GCMa:C/EBPbeta; motif: ATGCGGGTNNRTTGCGCAAY; match class: 1	TF:M08575_1	false	0.002726670228446717	2.56436738374012	1606	39	6	62700	PRDX4,KLK6,HPS5,POU5F1,TNNC1,PNRC1
TF	Factor: MEIS1B:HOXA9; motif: TGACASTTTWAYRR; match class: 1	TF:M00421_1	false	0.0027415208228539676	2.562008451142444	1608	39	6	62700	RBMY1A1,TRAT1,MAP4K1,ORMDL2,HPS5,RPH3AL
TF	Factor: LXR,; motif: YGAMCTNNASTRACCYN	TF:M00965	false	0.002762284606583883	2.5587315767707564	3812	39	9	62700	SCG5,NDUFA1,POU5F1,PSCA,TNNC1,PNRC1,RPH3AL,TADA2A,SERPINF2
TF	Factor: COUPTF; motif: NNNNNTGACCYTTGNMCNYNGMN	TF:M01036	false	0.0028312719743931736	2.5480184099338077	3826	39	9	62700	PRDX4,DRD4,KLK6,ORMDL2,COG5,CANX,POU5F1,RPH3AL,TADA2A
TF	Factor: RARA; motif: AGGTCANNYAAAGGTCA	TF:M08019	false	0.0028312719743931736	2.5480184099338077	5616	39	11	62700	CXCL3,CRABP1,DRD4,PRSS1,GTF2H2,NDUFA1,FGF16,POU5F1,RRN3,TNNC1,PNRC1
TF	Factor: PRDM15; motif: NYCCRNTCCRGGTTTTSC	TF:M12654	false	0.0028328634949203457	2.5477743519995575	1047	39	5	62700	CXCL3,ORMDL2,HPS5,POU5F1,TADA2A
TF	Factor: COUP-TF2; motif: NARAGGTCARRGN	TF:M09599	false	0.00288003764612415	2.5406018353667665	2288	39	7	62700	KLK6,MAP4K1,COG5,CANX,POU5F1,RPH3AL,PFN1
TF	Factor: COUP-TF,; motif: TGAMCTTTGMMCYT	TF:M00158	false	0.0028918305553606916	2.5388271577909713	2290	39	7	62700	DRD4,KLK6,COG5,POU5F1,RRN3,TNNC1,SERPINF2
TF	Factor: TFAP2C; motif: NGCCTNAGGCN; match class: 1	TF:M04154_1	false	0.0028937036495371876	2.538545947978861	1627	39	6	62700	ORMDL2,PRSS1,PSCA,RRN3,TADA2A,PFN1
TF	Factor: SREBP-1; motif: KATCACCCCAC	TF:M00221	false	0.0029025037517631876	2.537227210221948	7634	39	13	62700	PRDX4,RBMY1A1,DRD4,KLK6,SCG5,NDUFA1,POU5F1,PSCA,RRN3,TNNC1,SYNRG,SCGB2A1,PFN1
TF	Factor: RNF96; motif: BCCCGCRGCC	TF:M01199	false	0.002926114880102391	2.5337086273511202	8709	39	14	62700	CXCL3,CRABP1,DRD4,ORMDL2,HPS5,NOMO1,NDUFA1,POU5F1,CYFIP1,DLL1,SYNRG,RPH3AL,TADA2A,PFN1
TF	Factor: Miz-1; motif: NNRGGWGGGGGAGGGGMRR	TF:M10112	false	0.0029297864632902514	2.5331640319306112	8711	39	14	62700	PRDX4,SCG5,DUX4,FGF16,POU5F1,PSCA,CYFIP1,DLL1,TNNC1,SYNRG,PNRC1,SERPINF2,TMSB15A,PFN1
TF	Factor: TEF-3; motif: RCATTCCWGNNNN	TF:M09667	false	0.002931044368388724	2.5329776074228567	1057	39	5	62700	ORMDL2,CYFIP1,DLL1,TNNC1,PFN1
TF	Factor: ZNF407; motif: CAACATGGA	TF:M05961	false	0.002931044368388724	2.5329776074228567	587	39	4	62700	TRAT1,COG5,NDUFA1,SERPINF2
TF	Factor: SP1; motif: NRGKGGGCGGGGCN	TF:M09765	false	0.002950044253441862	2.530171469146768	7652	39	13	62700	CXCL3,CRABP1,MAP4K1,CANX,NOMO1,FGF16,POU5F1,CYFIP1,DLL1,SYNRG,PNRC1,TMSB15A,PFN1
TF	Factor: MECP2; motif: CCGGNNTTWA; match class: 1	TF:M01299_1	false	0.002950044253441862	2.530171469146768	1059	39	5	62700	KLK6,DUX4,CYFIP1,DLL1,RPH3AL
TF	Factor: LUMAN; motif: CYCAGCYYCY; match class: 1	TF:M09729_1	false	0.002965419131227702	2.5279139149422116	4729	39	10	62700	DRD4,KLK6,MAP4K1,ORMDL2,PSCA,RRN3,DLL1,PNRC1,RPH3AL,PFN1
TF	Factor: aMEF-2; motif: CKGDYTAAAAATAACYMM	TF:M00403	false	0.002968085852920802	2.5275235410916266	1638	39	6	62700	TRAT1,SCG5,PRSS1,GTF2H2,TMSB15A,PFN1
TF	Factor: ZBP89; motif: CCCCKCCCCCNN; match class: 1	TF:M07397_1	false	0.0029733583067941324	2.526752752656094	3049	39	8	62700	COG5,HPS5,DUX4,POU5F1,CYFIP1,DLL1,TMSB15A,PFN1
TF	Factor: TFAP2C; motif: NGCCCNNRGGCA; match class: 1	TF:M04152_1	false	0.0029770934111501843	2.5262075384434253	5661	39	11	62700	PRDX4,DRD4,MAP4K1,PRSS1,DUX4,NDUFA1,FGF16,POU5F1,PSCA,DLL1,TADA2A
TF	Factor: Sox-9; motif: NNNACAATRG	TF:M11626	false	0.0029770934111501843	2.5262075384434253	6638	39	12	62700	CXCL3,PRDX4,TRAT1,COG5,HPS5,OR2B6,POU5F1,PSCA,TADA2A,SCGB2A1,TMSB15A,PFN1
TF	Factor: CPBP; motif: NGGGCGG	TF:M05444	false	0.0030464655873878206	2.5162037232647663	8759	39	14	62700	PRDX4,RBMY1A1,KLK6,MAP4K1,CANX,DUX4,PSCA,CYFIP1,DLL1,PNRC1,TADA2A,SERPINF2,TMSB15A,PFN1
TF	Factor: Sp6; motif: WGGGCGG	TF:M05361	false	0.0030464655873878206	2.5162037232647663	8759	39	14	62700	PRDX4,RBMY1A1,KLK6,MAP4K1,CANX,DUX4,PSCA,CYFIP1,DLL1,PNRC1,TADA2A,SERPINF2,TMSB15A,PFN1
TF	Factor: E2F-3; motif: NNTTTTGGCGCCAAAACT; match class: 1	TF:M03962_1	false	0.0030464655873878206	2.5162037232647663	6661	39	12	62700	CXCL3,CRABP1,RBMY1A1,COG5,HPS5,SCG5,PRSS1,GTF2H2,RPH3AL,TADA2A,SERPINF2,TMSB15A
TF	Factor: GCMa:FOXI1; motif: RTGTTGATRCGGGY	TF:M08316	false	0.0030464655873878206	2.5162037232647663	53	39	2	62700	CRABP1,PNRC1
TF	Factor: STAT3; motif: NTTCCYGGAAN	TF:M09664	false	0.0030464655873878206	2.5162037232647663	5678	39	11	62700	ORMDL2,COG5,CANX,HPS5,GTF2H2,NDUFA1,FGF16,SYNRG,PNRC1,RPH3AL,SERPINF2
TF	Factor: Sp2; motif: WGGGCGG	TF:M05332	false	0.0030464655873878206	2.5162037232647663	8759	39	14	62700	PRDX4,RBMY1A1,KLK6,MAP4K1,CANX,DUX4,PSCA,CYFIP1,DLL1,PNRC1,TADA2A,SERPINF2,TMSB15A,PFN1
TF	Factor: Elk-1:EVX1; motif: NNCGGWAATNNYMATTA	TF:M08215	false	0.0030464655873878206	2.5162037232647663	6660	39	12	62700	PRDX4,RBMY1A1,COG5,CANX,SCG5,PRSS1,OR2B6,GTF2H2,NDUFA1,FGF16,PNRC1,RPH3AL
TF	Factor: AP-4:Max; motif: NCAGCTGNNNNNNNCACGTGN; match class: 1	TF:M08674_1	false	0.0030730196798425743	2.51243465848112	5688	39	11	62700	PRDX4,COG5,HPS5,PRSS1,FGF16,PSCA,CYFIP1,SYNRG,RPH3AL,TADA2A,SERPINF2
TF	Factor: Egr-1; motif: NNNNNGYGKGGGNGGGNN	TF:M09603	false	0.003093316108313604	2.509575696847303	4763	39	10	62700	KLK6,COG5,HPS5,FGF16,POU5F1,CYFIP1,DLL1,SYNRG,PNRC1,PFN1
TF	Factor: c-Maf; motif: NWNNNTGCTGACKNNNNNN	TF:M01070	false	0.003093837412983937	2.509502513034594	6675	39	12	62700	PRDX4,RBMY1A1,KLK6,ORMDL2,COG5,HPS5,NOMO1,FGF16,CYFIP1,PNRC1,RPH3AL,SCGB2A1
TF	Factor: Pax-6; motif: CTGACCTGGAACTM; match class: 1	TF:M00979_1	false	0.003093837412983937	2.509502513034594	3074	39	8	62700	CRABP1,DRD4,MAP4K1,HPS5,NDUFA1,TADA2A,SERPINF2,SCGB2A1
TF	Factor: GLI2; motif: TGGGTGGTCNS	TF:M07291	false	0.0031306033442712665	2.5043719551575925	3080	39	8	62700	PRDX4,CRABP1,ORMDL2,COG5,HPS5,TNNC1,PNRC1,TMSB15A
TF	Factor: MAZ; motif: GGGGGAGGGGGNGRGRRRGNRG; match class: 1	TF:M09984_1	false	0.0031360821674000857	2.503612567039588	5706	39	11	62700	DRD4,KLK6,SCG5,DUX4,POU5F1,PSCA,DLL1,PNRC1,SERPINF2,TMSB15A,PFN1
TF	Factor: AP-2alphaA; motif: ANNGCCTNAGGSNNT; match class: 1	TF:M01045_1	false	0.0031360821674000857	2.503612567039588	2333	39	7	62700	DRD4,ORMDL2,DUX4,POU5F1,PSCA,RRN3,TADA2A
TF	Factor: FOXO1A:ETV7; motif: NWMAACAGGAMNNNCTTCCNN; match class: 1	TF:M08304_1	false	0.0031372141669052337	2.5034558324880094	7718	39	13	62700	DRD4,MAP4K1,HPS5,PRSS1,OR2B6,DUX4,GTF2H2,NOMO1,NDUFA1,FGF16,CYFIP1,RPH3AL,TMSB15A
TF	Factor: HOXB2; motif: RTCATTAN	TF:M10739	false	0.003146480803506678	2.502174913513366	3901	39	9	62700	PRDX4,ORMDL2,OR2B6,PSCA,RRN3,DLL1,SYNRG,TADA2A,SCGB2A1
TF	Factor: PPARalpha:RXRalpha; motif: CARAACTAGGNCAAAGGTCA	TF:M00242	false	0.003193878229241562	2.4956816459234523	1668	39	6	62700	DRD4,KLK6,ORMDL2,COG5,POU5F1,RRN3
TF	Factor: LRF; motif: NRGGGKCKY	TF:M10115	false	0.0032066223042443503	2.4939521909422924	7738	39	13	62700	DRD4,MAP4K1,COG5,HPS5,SCG5,NOMO1,FGF16,CYFIP1,DLL1,TNNC1,RPH3AL,TADA2A,SERPINF2
TF	Factor: c-ets-1; motif: ACCGGAWGTN	TF:M02063	false	0.003215739780571007	2.4927191018497252	7742	39	13	62700	CXCL3,CRABP1,RBMY1A1,KLK6,CANX,HPS5,GTF2H2,NDUFA1,PSCA,RRN3,SYNRG,RPH3AL,PFN1
TF	Factor: LRF; motif: GGGGKYNNB	TF:M01100	false	0.003220309684871499	2.4921023618558134	7744	39	13	62700	CRABP1,RBMY1A1,DRD4,KLK6,FGF16,PSCA,RRN3,CYFIP1,DLL1,SYNRG,RPH3AL,TADA2A,TMSB15A
TF	Factor: Blimp-1; motif: RRGNGAAAGNRANNN	TF:M10526	false	0.003220577701556986	2.49206621833687	2347	39	7	62700	PRDX4,DRD4,CANX,OR2B6,DLL1,TNNC1,SERPINF2
TF	Factor: HES-1; motif: ANSBCKYGTGSCNNG	TF:M01009	false	0.0032354154957867417	2.490069938815899	3101	39	8	62700	PRDX4,DUX4,NDUFA1,DLL1,RPH3AL,TADA2A,SERPINF2,TMSB15A
TF	Factor: FOXO1A; motif: NNNYTGTTTNCN	TF:M09931	false	0.003262561071870258	2.4864413500205567	6725	39	12	62700	CXCL3,PRDX4,CRABP1,DRD4,ORMDL2,PRSS1,NDUFA1,FGF16,TNNC1,PNRC1,RPH3AL,TMSB15A
TF	Factor: POU2F1; motif: ANKNRWATGSAAWYAW	TF:M10033	false	0.003263112712032472	2.4863679248733765	4806	39	10	62700	PRDX4,TRAT1,MAP4K1,CANX,HPS5,SCG5,PRSS1,OR2B6,DLL1,PFN1
TF	Factor: Elk-1:HOXB13; motif: ACCGGAAGTNGTAAAN	TF:M08222	false	0.0032636378429119215	2.4862980397316683	7759	39	13	62700	CRABP1,RBMY1A1,KLK6,MAP4K1,HPS5,PRSS1,GTF2H2,NOMO1,NDUFA1,POU5F1,RRN3,SYNRG,RPH3AL
TF	Factor: GATA-3; motif: MGATAASATCT	TF:M12195	false	0.003274715550517971	2.484826417872361	3929	39	9	62700	KLK6,TRAT1,HPS5,OR2B6,NOMO1,NDUFA1,SYNRG,PNRC1,TADA2A
TF	Factor: ESE-1; motif: SATKGCGGATGCN; match class: 1	TF:M11381_1	false	0.0032858680534872346	2.4833498799736655	9962	39	15	62700	CXCL3,PRDX4,CRABP1,RBMY1A1,DRD4,KLK6,ORMDL2,HPS5,SCG5,PRSS1,NDUFA1,PSCA,RRN3,CYFIP1,PFN1
TF	Factor: TFIIB; motif: YTNTMTGMSN	TF:M08904	false	0.003289150156403854	2.48291629963712	6735	39	12	62700	CXCL3,PRDX4,DRD4,KLK6,TRAT1,MAP4K1,ORMDL2,OR2B6,GTF2H2,NDUFA1,DLL1,RPH3AL
TF	Factor: TEF-1; motif: ACATTCCWSNN	TF:M07340	false	0.0033004393277890794	2.4814282465053665	3935	39	9	62700	KLK6,ORMDL2,PRSS1,NOMO1,PSCA,CYFIP1,DLL1,TNNC1,PFN1
TF	Factor: TCF-3; motif: NCTTTGWTNTKYW	TF:M01594	false	0.00335964435612919	2.473706693546287	4828	39	10	62700	TRAT1,ORMDL2,PRSS1,OR2B6,NDUFA1,PSCA,SYNRG,PNRC1,SCGB2A1,TMSB15A
TF	Factor: c-Myc; motif: NSCACGTGGN; match class: 1	TF:M04743_1	false	0.003361111090454253	2.4735171331199424	3125	39	8	62700	PRDX4,CRABP1,RBMY1A1,DRD4,COG5,HPS5,DUX4,SYNRG
TF	Factor: c-Myc:Max; motif: NNNNNNNCACGTGNNNNNNN; match class: 1	TF:M00615_1	false	0.003361111090454253	2.4735171331199424	6757	39	12	62700	PRDX4,CRABP1,RBMY1A1,DRD4,MAP4K1,COG5,CANX,HPS5,DUX4,SYNRG,TADA2A,PFN1
TF	Factor: CEBPA; motif: NNATTGCACAATNN	TF:M12502	false	0.003361111090454253	2.4735171331199424	3126	39	8	62700	CXCL3,TRAT1,HPS5,SCG5,PRSS1,TADA2A,TMSB15A,PFN1
TF	Factor: c-Myc:Max; motif: NNNNNNNCACGTGNNNNNNN	TF:M00615	false	0.003361111090454253	2.4735171331199424	6757	39	12	62700	PRDX4,CRABP1,RBMY1A1,DRD4,MAP4K1,COG5,CANX,HPS5,DUX4,SYNRG,TADA2A,PFN1
TF	Factor: HNF-3alpha; motif: WRWGTAAAYA	TF:M08764	false	0.003361111090454253	2.4735171331199424	3949	39	9	62700	CXCL3,PRDX4,TRAT1,ORMDL2,CANX,PRSS1,OR2B6,GTF2H2,PNRC1
TF	Factor: AP-2gamma:Max; motif: NNSCCYNRGGSNNNNCACGTGN	TF:M08664	false	0.003362659323255119	2.473317129570556	2371	39	7	62700	CRABP1,RBMY1A1,DUX4,POU5F1,TNNC1,SERPINF2,PFN1
TF	Factor: BMAL1; motif: RTCACGTGNN	TF:M11049	false	0.0033758344535314306	2.4716188587527244	618	39	4	62700	COG5,CANX,HPS5,SYNRG
TF	Factor: ELF4; motif: NCCACTTCCGGNNNN	TF:M12601	false	0.003401957733097588	2.4682710864896213	5780	39	11	62700	CRABP1,RBMY1A1,KLK6,HPS5,DUX4,GTF2H2,NDUFA1,RRN3,SYNRG,RPH3AL,PFN1
TF	Factor: CREB1; motif: RTGACGYGTCAN; match class: 1	TF:M11221_1	false	0.00340831725544004	2.467459986712207	5782	39	11	62700	CXCL3,RBMY1A1,DRD4,ORMDL2,COG5,CANX,HPS5,RRN3,RPH3AL,TADA2A,PFN1
TF	Factor: TFII-I; motif: NAGGAAGTGN; match class: 1	TF:M04636_1	false	0.0034146879818473122	2.466648973959845	5784	39	11	62700	DRD4,KLK6,PRSS1,OR2B6,GTF2H2,FGF16,DLL1,TNNC1,PNRC1,TADA2A,SERPINF2
TF	Factor: TBR2; motif: AGGTGTGAA	TF:M01774	false	0.0034228061009955735	2.4656177025719725	621	39	4	62700	CRABP1,MAP4K1,GTF2H2,SYNRG
TF	Factor: PEBP2beta; motif: TGTGGTY	TF:M03841	false	0.0034554568705699655	2.461494523325997	7821	39	13	62700	RBMY1A1,COG5,PRSS1,OR2B6,NOMO1,NDUFA1,FGF16,TNNC1,SYNRG,PNRC1,RPH3AL,TADA2A,SCGB2A1
TF	Factor: MZF-1; motif: NRNRGGGAWTNRN	TF:M09995	false	0.0034554568705699655	2.461494523325997	1703	39	6	62700	PRDX4,RBMY1A1,DRD4,SCG5,RRN3,RPH3AL
TF	Factor: ipf1; motif: CATTAR	TF:M01275	false	0.003467223139151605	2.4600182076704487	8906	39	14	62700	CXCL3,PRDX4,RBMY1A1,TRAT1,SCG5,PRSS1,OR2B6,NOMO1,RRN3,CYFIP1,DLL1,TADA2A,SCGB2A1,TMSB15A
TF	Factor: ZNF740; motif: NYGCCCCCCCCAC	TF:M12235	false	0.003489465689403023	2.457241067570536	265	39	3	62700	DUX4,PNRC1,TMSB15A
TF	Factor: IRF-4; motif: AAGTTTC	TF:M04855	false	0.00349485439902766	2.4565709129128734	7833	39	13	62700	CXCL3,PRDX4,KLK6,MAP4K1,COG5,CANX,SCG5,PRSS1,FGF16,POU5F1,PNRC1,RPH3AL,PFN1
TF	Factor: TFII-I; motif: RGAGGKAGG	TF:M00706	false	0.0035464587404552984	2.450205088373415	5815	39	11	62700	CXCL3,DRD4,MAP4K1,HPS5,POU5F1,PSCA,CYFIP1,DLL1,TNNC1,SYNRG,PFN1
TF	Factor: Max; motif: NNANCACGTGNTNN	TF:M00119	false	0.003548212579864511	2.4499903686891082	6809	39	12	62700	PRDX4,CRABP1,RBMY1A1,DRD4,MAP4K1,COG5,CANX,HPS5,DUX4,FGF16,SYNRG,PFN1
TF	Factor: Max; motif: NNANCACGTGNTNN; match class: 1	TF:M00119_1	false	0.003548212579864511	2.4499903686891082	6809	39	12	62700	PRDX4,CRABP1,RBMY1A1,DRD4,MAP4K1,COG5,CANX,HPS5,DUX4,FGF16,SYNRG,PFN1
TF	Factor: ELK1; motif: ACCGGAAGTN	TF:M03970	false	0.00357916643287898	2.446218106248058	4882	39	10	62700	CRABP1,RBMY1A1,CANX,HPS5,GTF2H2,NDUFA1,RRN3,SYNRG,RPH3AL,PFN1
TF	Factor: FXR; motif: NAGGTCAWNKN	TF:M08953	false	0.003581158522773126	2.4459764541788678	4883	39	10	62700	CXCL3,KLK6,MAP4K1,ORMDL2,COG5,CANX,PRSS1,POU5F1,TNNC1,PFN1
TF	Factor: USF1; motif: NNNNGTCACGTGGN	TF:M07067	false	0.003581426262170549	2.4459439860834986	3166	39	8	62700	PRDX4,RBMY1A1,DRD4,COG5,CANX,HPS5,DUX4,SYNRG
TF	Factor: PURBETA; motif: NCWGRGGCTGGGG	TF:M12726	false	0.003583406650940375	2.445703904577875	7861	39	13	62700	CXCL3,KLK6,MAP4K1,ORMDL2,DUX4,NOMO1,PSCA,RRN3,DLL1,TNNC1,PNRC1,RPH3AL,TMSB15A
TF	Factor: USF2; motif: NNNCCACGTGACN; match class: 1	TF:M03860_1	false	0.0035910520212113165	2.4447783034895285	1123	39	5	62700	PRDX4,RBMY1A1,COG5,HPS5,SYNRG
TF	Factor: ZBTB12; motif: NNCTRGAACNN	TF:M12460	false	0.00359738572023238	2.4440129936000545	1721	39	6	62700	PRDX4,PSCA,CYFIP1,RPH3AL,SCGB2A1,TMSB15A
TF	Factor: Oct-2; motif: NNNATTATGCAW; match class: 1	TF:M11894_1	false	0.00363214303544712	2.4398370570996755	634	39	4	62700	CXCL3,TRAT1,COG5,OR2B6
TF	Factor: CTF1; motif: TGGCASCNNGCCAA	TF:M01196	false	0.00365707835849564	2.4368657341389355	4900	39	10	62700	MAP4K1,ORMDL2,COG5,GTF2H2,POU5F1,CYFIP1,TNNC1,SYNRG,PNRC1,SERPINF2
TF	Factor: A-Myb:Elf-1; motif: NMCCGGAACCGTTA; match class: 1	TF:M08390_1	false	0.0036649709733601907	2.4359294606297883	4902	39	10	62700	PRDX4,CRABP1,RBMY1A1,ORMDL2,COG5,GTF2H2,CYFIP1,PNRC1,RPH3AL,TMSB15A
TF	Factor: ER; motif: NNARGNCANNNTGACCYNN	TF:M00191	false	0.003690524927227184	2.432911856934609	4907	39	10	62700	PRDX4,MAP4K1,ORMDL2,CANX,SCG5,NOMO1,CYFIP1,TADA2A,SERPINF2,SCGB2A1
TF	Factor: ctcf; motif: CCNCNAGRKGGCRSTN	TF:M07249	false	0.003749908770386503	2.4259792978721952	6861	39	12	62700	CXCL3,MAP4K1,OR2B6,NOMO1,NDUFA1,POU5F1,PSCA,DLL1,PNRC1,TADA2A,SCGB2A1,PFN1
TF	Factor: ERF:C/EBPdelta; motif: NNCGGAWRTTGCGCAAY	TF:M08233	false	0.003761572355475805	2.424630579921717	5868	39	11	62700	CXCL3,PRDX4,KLK6,ORMDL2,HPS5,SCG5,FGF16,RRN3,PNRC1,TADA2A,TMSB15A
TF	Factor: ER-alpha; motif: GGNNNNNNTGACCYN; match class: 1	TF:M03820_1	false	0.003764040330610298	2.4243457318793005	274	39	3	62700	ORMDL2,TNNC1,SCGB2A1
TF	Factor: Sox-6; motif: CACCGAACAAT	TF:M08785	false	0.003772398942068044	2.423382385612031	1138	39	5	62700	ORMDL2,OR2B6,GTF2H2,PNRC1,TADA2A
TF	Factor: Erm:C/EBPdelta; motif: RSCGGAWRTTGCGYAAY; match class: 1	TF:M08458_1	false	0.0037785301456998636	2.4226771085636125	3200	39	8	62700	PRDX4,KLK6,ORMDL2,HPS5,SCG5,NDUFA1,PNRC1,PFN1
TF	Factor: Pax-5; motif: RRNGRNGCAN	TF:M03577	false	0.0037785301456998636	2.4226771085636125	9003	39	14	62700	CXCL3,PRDX4,TRAT1,ORMDL2,COG5,CANX,PRSS1,FGF16,PSCA,RRN3,PNRC1,TADA2A,SERPINF2,SCGB2A1
TF	Factor: SMAD3; motif: YGTCTAGACA	TF:M04026	false	0.0037785301456998636	2.4226771085636125	6872	39	12	62700	RBMY1A1,MAP4K1,ORMDL2,COG5,CANX,HPS5,PRSS1,OR2B6,CYFIP1,SYNRG,SERPINF2,PFN1
TF	Factor: Miz-1; motif: NNRGGWGGGGGAGGGGMRR; match class: 1	TF:M10112_1	false	0.0037785301456998636	2.4226771085636125	4034	39	9	62700	PRDX4,SCG5,DUX4,PSCA,DLL1,PNRC1,SERPINF2,TMSB15A,PFN1
TF	Factor: HES-1; motif: NNCKYGTGNNN	TF:M07042	false	0.0037842361563185226	2.422021769155618	4036	39	9	62700	PRDX4,RBMY1A1,DRD4,NOMO1,NDUFA1,PSCA,DLL1,SERPINF2,PFN1
TF	Factor: Elf-1; motif: AWCCCGGAAGTN; match class: 1	TF:M07415_1	false	0.0038239409086660275	2.4174888274938864	2439	39	7	62700	CRABP1,RBMY1A1,KLK6,HPS5,NDUFA1,SYNRG,PFN1
TF	Factor: CDP:SRF; motif: NCCWTAYAAGGTMNKRATCRATN; match class: 1	TF:M08520_1	false	0.0038257094452065223	2.4172880168322917	4044	39	9	62700	MAP4K1,ORMDL2,COG5,PRSS1,FGF16,PSCA,PNRC1,TADA2A,SCGB2A1
TF	Factor: RXR-alpha; motif: NNGNNRNNNARAGGTCANNG	TF:M10055	false	0.0038257094452065223	2.4172880168322917	5889	39	11	62700	CXCL3,PRDX4,KLK6,ORMDL2,COG5,CANX,DUX4,POU5F1,TNNC1,SCGB2A1,PFN1
TF	Factor: Gscl; motif: NTAATCCN	TF:M10924	false	0.0038257094452065223	2.4172880168322917	6888	39	12	62700	RBMY1A1,TRAT1,COG5,CANX,SCG5,NOMO1,POU5F1,DLL1,TADA2A,SERPINF2,SCGB2A1,TMSB15A
TF	Factor: YY1; motif: NNNNNCCATNTWNNNWN	TF:M00059	false	0.0038257094452065223	2.4172880168322917	4940	39	10	62700	RBMY1A1,MAP4K1,ORMDL2,COG5,CANX,NOMO1,FGF16,SYNRG,PNRC1,SCGB2A1
TF	Factor: CP2; motif: NRRRCCGGCYNRARCCGGNN; match class: 1	TF:M12590_1	false	0.0038268081402538564	2.4171633108922395	6889	39	12	62700	CXCL3,PRDX4,DRD4,DUX4,NDUFA1,POU5F1,RRN3,DLL1,TNNC1,TADA2A,SERPINF2,PFN1
TF	Factor: HOXD4; motif: NNYMATTANN	TF:M08774	false	0.003858857609711937	2.4135412464240145	4051	39	9	62700	CXCL3,PRDX4,MAP4K1,ORMDL2,HPS5,SCG5,NOMO1,POU5F1,RRN3
TF	Factor: GR; motif: RGNACANMNTGTNCY	TF:M09941	false	0.00390140266696836	2.408779223485301	5905	39	11	62700	CXCL3,PRDX4,CRABP1,DRD4,KLK6,MAP4K1,CANX,OR2B6,RPH3AL,SCGB2A1,TMSB15A
TF	Factor: ZNF491; motif: NGKGGKCAGT	TF:M05868	false	0.00390140266696836	2.408779223485301	279	39	3	62700	DRD4,KLK6,PSCA
TF	Factor: Tbx5; motif: NNAGGTGTNANN	TF:M01019	false	0.003938195991479697	2.4047026742060087	5913	39	11	62700	CRABP1,MAP4K1,ORMDL2,CANX,HPS5,GTF2H2,FGF16,POU5F1,RRN3,SYNRG,SERPINF2
TF	Factor: ZNF736; motif: NGATGCTSCANA	TF:M05645	false	0.00395158450754564	2.403228725918023	63	39	2	62700	OR2B6,GTF2H2
TF	Factor: NF-kappaB1; motif: KGGRNTTTCCM	TF:M07221	false	0.00395158450754564	2.403228725918023	2457	39	7	62700	CXCL3,CANX,PRSS1,OR2B6,GTF2H2,CYFIP1,DLL1
TF	Factor: Elk-1; motif: NAAACMGGAAGTNCVH	TF:M00007	false	0.003959855253242111	2.4023206887884117	5919	39	11	62700	CXCL3,PRDX4,CRABP1,KLK6,CANX,HPS5,PRSS1,GTF2H2,NDUFA1,SERPINF2,PFN1
TF	Factor: HOXB5; motif: GTCATTAN	TF:M10701	false	0.003961751969280259	2.4021127175265935	5921	39	11	62700	PRDX4,TRAT1,ORMDL2,OR2B6,NOMO1,PSCA,RRN3,DLL1,SYNRG,TADA2A,SCGB2A1
TF	Factor: E2F-1; motif: TWSGCGCGAAAAYKR	TF:M00024	false	0.003961751969280259	2.4021127175265935	9063	39	14	62700	PRDX4,CRABP1,KLK6,HPS5,SCG5,OR2B6,GTF2H2,NOMO1,POU5F1,PNRC1,TADA2A,SCGB2A1,TMSB15A,PFN1
TF	Factor: E2F-3:FOXO6; motif: NAATGACACGCGCCCMC; match class: 1	TF:M08209_1	false	0.0039798029893515505	2.4001384261060106	7976	39	13	62700	RBMY1A1,MAP4K1,CANX,DUX4,GTF2H2,NOMO1,CYFIP1,DLL1,SYNRG,PNRC1,RPH3AL,TADA2A,PFN1
TF	Factor: Elk-1:Pax-1; motif: ACCGGAACTACGCWTSANTG	TF:M08224	false	0.003993973172960773	2.398594856559515	9072	39	14	62700	DRD4,COG5,CANX,SCG5,DUX4,GTF2H2,NDUFA1,FGF16,POU5F1,PSCA,CYFIP1,DLL1,RPH3AL,TADA2A
TF	Factor: Pitx2; motif: WNTAAWCCCA; match class: 1	TF:M07056_1	false	0.0039940465757413056	2.3985868750012456	1768	39	6	62700	MAP4K1,GTF2H2,NOMO1,NDUFA1,RRN3,SCGB2A1
TF	Factor: pitx2; motif: NNTAAWCCCA; match class: 1	TF:M02114_1	false	0.0039940465757413056	2.3985868750012456	1768	39	6	62700	MAP4K1,GTF2H2,NOMO1,NDUFA1,RRN3,SCGB2A1
TF	Factor: ERF:FOXO1A; motif: RTMAACAGGAARNS	TF:M08241	false	0.004011752002283658	2.396665921954879	7986	39	13	62700	CXCL3,PRDX4,KLK6,TRAT1,ORMDL2,HPS5,OR2B6,DUX4,GTF2H2,NDUFA1,POU5F1,PSCA,RRN3
TF	Factor: ERG; motif: ACCGGAARTN; match class: 1	TF:M03975_1	false	0.004052931504450042	2.3922307358809936	4089	39	9	62700	CRABP1,RBMY1A1,KLK6,HPS5,DUX4,GTF2H2,NDUFA1,SYNRG,PFN1
TF	Factor: TEF-1; motif: RCATTCCWGNNN	TF:M10092	false	0.004052931504450042	2.3922307358809936	3248	39	8	62700	KLK6,PRSS1,NOMO1,PSCA,CYFIP1,DLL1,TNNC1,PFN1
TF	Factor: COUP-TF1; motif: RRGGTCAAAGGTCAN	TF:M11744	false	0.004052931504450042	2.3922307358809936	1164	39	5	62700	PRDX4,DRD4,KLK6,COG5,POU5F1
TF	Factor: ESE-1; motif: ACCCGGAAGTRNNNNNNNNWWWW	TF:M11379	false	0.004052931504450042	2.3922307358809936	3247	39	8	62700	CRABP1,COG5,HPS5,RRN3,SYNRG,RPH3AL,TADA2A,PFN1
TF	Factor: AP-4:ER81; motif: RSCGGAAGCAGSTGNN; match class: 1	TF:M08443_1	false	0.004057753630424052	2.391714325019646	4091	39	9	62700	CXCL3,KLK6,PRSS1,OR2B6,NDUFA1,FGF16,POU5F1,CYFIP1,DLL1
TF	Factor: TEF; motif: ATGTTWAYATAA	TF:M00672	false	0.004057753630424052	2.391714325019646	5947	39	11	62700	RBMY1A1,TRAT1,ORMDL2,HPS5,SCG5,FGF16,TNNC1,SYNRG,RPH3AL,SCGB2A1,TMSB15A
TF	Factor: NF-kappaB; motif: GGGAMTTYCC	TF:M00054	false	0.004057753630424052	2.391714325019646	2476	39	7	62700	CXCL3,CANX,DUX4,FGF16,POU5F1,RRN3,CYFIP1
TF	Factor: E2F; motif: NNTTTCGCGCN; match class: 1	TF:M08875_1	false	0.004057753630424052	2.391714325019646	1776	39	6	62700	CRABP1,MAP4K1,FGF16,CYFIP1,TADA2A,PFN1
TF	Factor: C-Myc; motif: NGCCACGTGNN	TF:M07601	false	0.004057753630424052	2.391714325019646	5948	39	11	62700	PRDX4,CRABP1,RBMY1A1,DRD4,MAP4K1,COG5,CANX,HPS5,DUX4,SYNRG,PFN1
TF	Factor: AP-2alpha; motif: NGCCTSAGGCN; match class: 1	TF:M11480_1	false	0.004074855283758315	2.38988781037952	5952	39	11	62700	RBMY1A1,KLK6,ORMDL2,PRSS1,DUX4,NOMO1,PSCA,RRN3,TNNC1,TADA2A,PFN1
TF	Factor: Egr-1; motif: GCGTGGGCGT	TF:M07597	false	0.00408229890250374	2.3890951997778282	5954	39	11	62700	CRABP1,RBMY1A1,KLK6,ORMDL2,CANX,DUX4,FGF16,RRN3,CYFIP1,DLL1,TADA2A
TF	Factor: EZF2; motif: NNCCNSNSCNMCTCCMYCTT; match class: 1	TF:M12604_1	false	0.004084913738791905	2.3888171100403115	663	39	4	62700	KLK6,DUX4,PSCA,CYFIP1
TF	Factor: FOXA2; motif: NWGTAAACANN	TF:M12491	false	0.004089957474968472	2.3882812075140634	4100	39	9	62700	CXCL3,PRDX4,ORMDL2,CANX,PRSS1,OR2B6,GTF2H2,NDUFA1,PNRC1
TF	Factor: AML3; motif: NWAACCACRAAAACCACRAN	TF:M11999	false	0.004109377455354685	2.386223966002924	6967	39	12	62700	PRDX4,MAP4K1,COG5,HPS5,SCG5,OR2B6,DUX4,PSCA,CYFIP1,DLL1,TNNC1,SCGB2A1
TF	Factor: NF-1A; motif: NGCCARN	TF:M03554	false	0.004166364065748738	2.3802427831550865	5015	39	10	62700	RBMY1A1,MAP4K1,PRSS1,PSCA,CYFIP1,TNNC1,SYNRG,RPH3AL,SERPINF2,TMSB15A
TF	Factor: ipf1; motif: TGATTGATK; match class: 1	TF:M10031_1	false	0.00419050198766632	2.377733949011028	3273	39	8	62700	KLK6,TRAT1,OR2B6,NOMO1,PSCA,RRN3,SYNRG,RPH3AL
TF	Factor: GCMb:Max; motif: ATGCGGGYNNCAYGTG	TF:M08710	false	0.00419050198766632	2.377733949011028	669	39	4	62700	FGF16,DLL1,SYNRG,PFN1
TF	Factor: SP1:SP3; motif: CCSCCCCCYCC	TF:M01219	false	0.00419050198766632	2.377733949011028	6986	39	12	62700	DRD4,MAP4K1,COG5,DUX4,FGF16,CYFIP1,DLL1,SYNRG,PNRC1,TADA2A,TMSB15A,PFN1
TF	Factor: NR1B1; motif: NRGGTCANNRGGTCAN	TF:M11795	false	0.0042067539397573	2.3760528898681588	8044	39	13	62700	RBMY1A1,DRD4,KLK6,MAP4K1,COG5,PRSS1,GTF2H2,POU5F1,RRN3,CYFIP1,TNNC1,RPH3AL,TADA2A
TF	Factor: T3R-beta; motif: RTGACCTYACRTGACCTYA	TF:M11819	false	0.0042279262447629355	2.373872597469592	6996	39	12	62700	KLK6,CANX,SCG5,OR2B6,DUX4,NOMO1,NDUFA1,POU5F1,PSCA,TADA2A,SERPINF2,SCGB2A1
TF	Factor: NFATc1; motif: TTTTCCATGGAAAN; match class: 1	TF:M04053_1	false	0.004235027425999828	2.3731437728369773	5990	39	11	62700	CXCL3,TRAT1,CANX,OR2B6,GTF2H2,NOMO1,SYNRG,RPH3AL,TADA2A,SCGB2A1,PFN1
TF	Factor: ZNF44; motif: KGATSGRGCCSC	TF:M05629	false	0.004241552169060097	2.372475187015355	291	39	3	62700	RBMY1A1,KLK6,MAP4K1
TF	Factor: AP-4; motif: VDCAGCTGNN	TF:M00175	false	0.0042462681127281195	2.3719925876070853	2503	39	7	62700	PRDX4,DRD4,TRAT1,DUX4,CYFIP1,DLL1,TNNC1
TF	Factor: NURR1; motif: YRRCCTT	TF:M01269	false	0.0042462681127281195	2.3719925876070853	5994	39	11	62700	PRDX4,TRAT1,SCG5,OR2B6,POU5F1,PSCA,DLL1,PNRC1,RPH3AL,TADA2A,SERPINF2
TF	Factor: GEMIN3; motif: NCWGGRARRGRGNGNG; match class: 1	TF:M09727_1	false	0.004291409175529685	2.3674000745601638	3289	39	8	62700	KLK6,FGF16,POU5F1,PSCA,CYFIP1,DLL1,PNRC1,PFN1
TF	Factor: DEC; motif: SCCCAMGTGAAGN	TF:M00997	false	0.004292470160954139	2.367292715148526	9166	39	14	62700	TRAT1,CANX,HPS5,SCG5,PRSS1,NDUFA1,FGF16,PSCA,CYFIP1,SYNRG,TADA2A,SERPINF2,SCGB2A1,PFN1
TF	Factor: USF2; motif: CASGYG; match class: 1	TF:M00726_1	false	0.004298203595771185	2.366713016851603	6009	39	11	62700	PRDX4,CRABP1,RBMY1A1,DRD4,MAP4K1,COG5,CANX,HPS5,DUX4,SYNRG,PFN1
TF	Factor: Rarb; motif: AGGTCANNYARAGGTCA	TF:M08035	false	0.004298203595771185	2.366713016851603	6007	39	11	62700	CRABP1,TRAT1,PRSS1,GTF2H2,NDUFA1,FGF16,POU5F1,PSCA,RRN3,TNNC1,PNRC1
TF	Factor: Sox-10; motif: AACAATGGNCCATTGTT; match class: 1	TF:M11633_1	false	0.004298203595771185	2.366713016851603	3292	39	8	62700	PRDX4,CRABP1,KLK6,ORMDL2,HPS5,SCG5,GTF2H2,PNRC1
TF	Factor: MAX; motif: CACGTG; match class: 1	TF:M08950_1	false	0.004298203595771185	2.366713016851603	6009	39	11	62700	PRDX4,CRABP1,RBMY1A1,DRD4,MAP4K1,COG5,CANX,HPS5,DUX4,SYNRG,PFN1
TF	Factor: MAX; motif: CACGTG	TF:M08950	false	0.004298203595771185	2.366713016851603	6009	39	11	62700	PRDX4,CRABP1,RBMY1A1,DRD4,MAP4K1,COG5,CANX,HPS5,DUX4,SYNRG,PFN1
TF	Factor: USF2; motif: CASGYG	TF:M00726	false	0.004298203595771185	2.366713016851603	6009	39	11	62700	PRDX4,CRABP1,RBMY1A1,DRD4,MAP4K1,COG5,CANX,HPS5,DUX4,SYNRG,PFN1
TF	Factor: Bcl-6; motif: NTTYCTAGRA	TF:M02085	false	0.004298203595771185	2.366713016851603	5045	39	10	62700	CXCL3,TRAT1,ORMDL2,HPS5,OR2B6,GTF2H2,NDUFA1,SYNRG,TADA2A,TMSB15A
TF	Factor: PPARalpha; motif: NWSTRGGNSAAAGGTCA; match class: 1	TF:M10037_1	false	0.004309742258436126	2.3655487017849772	1190	39	5	62700	PRDX4,KLK6,COG5,RRN3,RPH3AL
TF	Factor: BCL-6; motif: NCGYWATCTAGGAATN	TF:M12340	false	0.004309742258436126	2.3655487017849772	5052	39	10	62700	CXCL3,CRABP1,DRD4,TRAT1,HPS5,SCG5,DUX4,GTF2H2,TADA2A,SCGB2A1
TF	Factor: Erg; motif: NACCGGAARTN; match class: 1	TF:M11396_1	false	0.004309742258436126	2.3655487017849772	5051	39	10	62700	CRABP1,RBMY1A1,KLK6,DUX4,GTF2H2,NDUFA1,PSCA,RRN3,SYNRG,PFN1
TF	Factor: KLF14; motif: NRCCACRCCCMCN	TF:M12183	false	0.004332192173164825	2.363292286604908	7028	39	12	62700	CXCL3,CRABP1,KLK6,MAP4K1,COG5,DUX4,FGF16,POU5F1,CYFIP1,DLL1,SYNRG,PNRC1
TF	Factor: ZXDA; motif: NGGGGTC	TF:M06190	false	0.004342914203141918	2.3622187502993146	6022	39	11	62700	KLK6,COG5,CANX,HPS5,OR2B6,RRN3,CYFIP1,DLL1,TNNC1,SYNRG,SERPINF2
TF	Factor: FOXO1A:Elf-1; motif: NAGAAAACCGAANM; match class: 1	TF:M08295_1	false	0.004342914203141918	2.3622187502993146	5060	39	10	62700	CXCL3,PRDX4,RBMY1A1,ORMDL2,PRSS1,POU5F1,DLL1,PNRC1,RPH3AL,TMSB15A
TF	Factor: HIF-1alpha; motif: NCACGT; match class: 1	TF:M02012_1	false	0.004342914203141918	2.3622187502993146	1812	39	6	62700	CRABP1,DRD4,MAP4K1,HPS5,NDUFA1,PFN1
TF	Factor: ZXDB; motif: NGGGGTC	TF:M06191	false	0.004342914203141918	2.3622187502993146	6022	39	11	62700	KLK6,COG5,CANX,HPS5,OR2B6,RRN3,CYFIP1,DLL1,TNNC1,SYNRG,SERPINF2
TF	Factor: CDP:HOXA13; motif: ATCGATYAYSYCRTAAA	TF:M08201	false	0.004344997293510836	2.362010489736299	8091	39	13	62700	CXCL3,PRDX4,CRABP1,ORMDL2,COG5,HPS5,SCG5,GTF2H2,NOMO1,NDUFA1,POU5F1,RRN3,SYNRG
TF	Factor: GR; motif: CNNNNTGTYCTNN	TF:M01836	false	0.004346616414889068	2.361848684227719	6024	39	11	62700	ORMDL2,COG5,CANX,POU5F1,RRN3,CYFIP1,SYNRG,PNRC1,RPH3AL,SCGB2A1,TMSB15A
TF	Factor: ZNF295; motif: NYCYCWGCYYCCCN	TF:M09755	false	0.004357044299316584	2.3608080244454857	3306	39	8	62700	SCG5,GTF2H2,NOMO1,NDUFA1,RRN3,TNNC1,SYNRG,SERPINF2
TF	Factor: Sox-10; motif: NACAAWG; match class: 1	TF:M02116_1	false	0.004363264936545756	2.360188415941307	8097	39	13	62700	PRDX4,TRAT1,ORMDL2,PRSS1,OR2B6,GTF2H2,POU5F1,CYFIP1,DLL1,SYNRG,PNRC1,SCGB2A1,PFN1
TF	Factor: HNF3A; motif: RWGTAAACAN	TF:M01261	false	0.004363696495831454	2.360145463117922	3308	39	8	62700	CXCL3,PRDX4,ORMDL2,CANX,PRSS1,OR2B6,GTF2H2,PNRC1
TF	Factor: Elf-1; motif: NANCCGGAAGTN	TF:M11451	false	0.004363696495831454	2.360145463117922	7042	39	12	62700	CRABP1,RBMY1A1,KLK6,HPS5,DUX4,GTF2H2,NDUFA1,RRN3,SYNRG,RPH3AL,TADA2A,PFN1
TF	Factor: Tbx1; motif: KNAGGTGTGAAN	TF:M12036	false	0.0043824872333718574	2.358279340376034	297	39	3	62700	CRABP1,GTF2H2,SYNRG
TF	Factor: GATA-5; motif: TTAMCAR	TF:M05445	false	0.004393783039553693	2.3571613918968337	3314	39	8	62700	RBMY1A1,COG5,CANX,HPS5,SCG5,SYNRG,TADA2A,PFN1
TF	Factor: TLX; motif: NNAAGTCAN	TF:M11736	false	0.004393783039553693	2.3571613918968337	1820	39	6	62700	PRDX4,RBMY1A1,COG5,NDUFA1,TADA2A,TMSB15A
TF	Factor: TEAD1; motif: NNACATTCCAGNN	TF:M12500	false	0.004393783039553693	2.3571613918968337	6038	39	11	62700	RBMY1A1,KLK6,PRSS1,OR2B6,NOMO1,POU5F1,PSCA,CYFIP1,DLL1,TNNC1,PFN1
TF	Factor: Sox-4; motif: AACAAA; match class: 1	TF:M03849_1	false	0.004419210333723467	2.354655327561584	9216	39	14	62700	TRAT1,ORMDL2,COG5,HPS5,SCG5,PRSS1,OR2B6,GTF2H2,NOMO1,RRN3,CYFIP1,SYNRG,PNRC1,SCGB2A1
TF	Factor: MEL1; motif: GATGAG; match class: 1	TF:M08793_1	false	0.004454560578843736	2.351195130593599	5085	39	10	62700	DRD4,TRAT1,HPS5,SCG5,NOMO1,NDUFA1,PSCA,SYNRG,RPH3AL,TMSB15A
TF	Factor: AP-1; motif: NNNTGAGTCAKCN	TF:M00517	false	0.0044571124853930895	2.3509464053643363	5086	39	10	62700	CRABP1,KLK6,TRAT1,MAP4K1,CANX,HPS5,CYFIP1,DLL1,SYNRG,RPH3AL
TF	Factor: T-bet; motif: NNGNRGGTGTGRN	TF:M10089	false	0.0044935256148783305	2.3474127783154777	6057	39	11	62700	CRABP1,KLK6,MAP4K1,ORMDL2,GTF2H2,POU5F1,PSCA,CYFIP1,TNNC1,SYNRG,SERPINF2
TF	Factor: MTF-1; motif: CCGNGTGCAV	TF:M04619	false	0.0045167371442938415	2.345175182873272	1208	39	5	62700	PRDX4,CRABP1,RBMY1A1,PRSS1,PNRC1
TF	Factor: CP2; motif: AACCGGTTNNAACCGGTT; match class: 1	TF:M11487_1	false	0.004601826638418899	2.337069746248906	2552	39	7	62700	CXCL3,DRD4,COG5,HPS5,GTF2H2,RRN3,PFN1
TF	Factor: Hey1; motif: NGCACGTGYN	TF:M11059	false	0.004610861561082819	2.3362179170693342	1840	39	6	62700	DRD4,COG5,CANX,HPS5,DUX4,SYNRG
TF	Factor: NF-1; motif: NNTTGGCNNNNNNCCNNN	TF:M00193	false	0.004610861561082819	2.3362179170693342	5111	39	10	62700	PRDX4,MAP4K1,GTF2H2,FGF16,PSCA,CYFIP1,TNNC1,SYNRG,PNRC1,SERPINF2
TF	Factor: FKHL14; motif: NWNNGTMAACAN	TF:M11558	false	0.004616797518471599	2.33565917213259	4199	39	9	62700	CXCL3,PRDX4,TRAT1,ORMDL2,CANX,PRSS1,OR2B6,GTF2H2,PNRC1
TF	Factor: Erg; motif: NACCGGATATCCGGTN; match class: 1	TF:M11391_1	false	0.004628191172530475	2.334588710338194	9266	39	14	62700	CXCL3,RBMY1A1,DRD4,TRAT1,MAP4K1,CANX,SCG5,DUX4,NOMO1,RRN3,CYFIP1,DLL1,PNRC1,PFN1
TF	Factor: CDP; motif: CACCRATANNTATBG	TF:M00105	false	0.004636195634563129	2.333838246302357	3347	39	8	62700	DRD4,ORMDL2,COG5,PRSS1,OR2B6,GTF2H2,PSCA,SCGB2A1
TF	Factor: NURR1; motif: AAGGTCAC	TF:M02273	false	0.00470977019510563	2.3270002829841303	4213	39	9	62700	MAP4K1,ORMDL2,COG5,PRSS1,DUX4,TNNC1,RPH3AL,SCGB2A1,PFN1
TF	Factor: MAF; motif: NGCTGAGTCAN	TF:M00983	false	0.00470977019510563	2.3270002829841303	6097	39	11	62700	CRABP1,RBMY1A1,TRAT1,MAP4K1,CANX,HPS5,OR2B6,GTF2H2,FGF16,CYFIP1,PFN1
TF	Factor: BCL-6; motif: NYGCTTTCKAGGAANN	TF:M12341	false	0.004721818871088855	2.3258906764685086	6100	39	11	62700	CXCL3,CRABP1,DRD4,TRAT1,ORMDL2,SCG5,PRSS1,DUX4,NDUFA1,CYFIP1,TMSB15A
TF	Factor: meis1:Elf-1; motif: NTGCCGGAAGTN; match class: 1	TF:M08377_1	false	0.004739223098152242	2.3242928464776704	5134	39	10	62700	CRABP1,RBMY1A1,KLK6,MAP4K1,DUX4,GTF2H2,NDUFA1,PSCA,SYNRG,PFN1
TF	Factor: E2F-4:DP-2; motif: TTTCSCGC; match class: 1	TF:M00739_1	false	0.004740143045351085	2.3242085522353535	1224	39	5	62700	CRABP1,DUX4,CYFIP1,TADA2A,PFN1
TF	Factor: YB-1; motif: NNNNCCAATNN	TF:M03862	false	0.00477101499003212	2.321389218930907	9300	39	14	62700	PRDX4,RBMY1A1,ORMDL2,COG5,CANX,PRSS1,NOMO1,FGF16,RRN3,DLL1,SYNRG,PNRC1,TMSB15A,PFN1
TF	Factor: BCL-6; motif: WRCTTTCKAGGRAT	TF:M01185	false	0.004836139933758806	2.315501141314151	6121	39	11	62700	CXCL3,CRABP1,TRAT1,ORMDL2,CANX,DUX4,NOMO1,PSCA,TNNC1,SYNRG,SERPINF2
TF	Factor: HSF1; motif: NTTCTRGAANNTTCY	TF:M07100	false	0.004843257351824793	2.3148624536237175	3374	39	8	62700	PRDX4,CRABP1,RBMY1A1,KLK6,TRAT1,CANX,CYFIP1,SERPINF2
TF	Factor: N-Myc; motif: NGCCACGTGSNN	TF:M09991	false	0.004843311648300803	2.3148575848905435	1862	39	6	62700	PRDX4,RBMY1A1,DRD4,COG5,DUX4,SYNRG
TF	Factor: HNF-4alpha; motif: NRGNNCAAAGTYCA	TF:M09626	false	0.004906224676680374	2.3092525675017774	1867	39	6	62700	CXCL3,OR2B6,GTF2H2,POU5F1,SCGB2A1,TMSB15A
TF	Factor: AP-2beta; motif: NSCCNNNGGSN; match class: 1	TF:M11478_1	false	0.004924142987193442	2.307669344520681	8225	39	13	62700	RBMY1A1,KLK6,MAP4K1,ORMDL2,HPS5,PRSS1,DUX4,PSCA,RRN3,TNNC1,SYNRG,TADA2A,PFN1
TF	Factor: C/EBPalpha; motif: NNNTTNNGCAANN	TF:M01866	false	0.004945209130989717	2.305815337532052	5168	39	10	62700	PRDX4,CRABP1,TRAT1,COG5,HPS5,OR2B6,FGF16,TNNC1,TADA2A,PFN1
TF	Factor: AR; motif: NGNACANNNTGTTCYNN	TF:M09589	false	0.0049710373947365796	2.3035529698590564	5173	39	10	62700	CXCL3,PRDX4,CRABP1,KLK6,MAP4K1,OR2B6,DUX4,TNNC1,SYNRG,RPH3AL
TF	Factor: ZNF323; motif: RGCAGCAGGGCARTNAKR	TF:M10173	false	0.0049710373947365796	2.3035529698590564	1240	39	5	62700	PRSS1,FGF16,PSCA,CYFIP1,TNNC1
TF	Factor: GLI; motif: MCVNNGACCACCCAV	TF:M03871	false	0.0049710373947365796	2.3035529698590564	3391	39	8	62700	PRDX4,KLK6,COG5,PSCA,CYFIP1,DLL1,TNNC1,PNRC1
TF	Factor: MAZ; motif: GGGGAGGG; match class: 1	TF:M00649_1	false	0.00499189276619037	2.3017347525628122	4256	39	9	62700	PRDX4,DRD4,KLK6,HPS5,DUX4,RRN3,DLL1,SERPINF2,PFN1
TF	Factor: E2F2; motif: AAAAATGGCGCCAAAAWG; match class: 1	TF:M03958_1	false	0.004995584981546199	2.301413648702842	4257	39	9	62700	CRABP1,RBMY1A1,CANX,HPS5,FGF16,POU5F1,SYNRG,RPH3AL,PFN1
TF	Factor: Dlx-5; motif: NTCRTTAN	TF:M10612	false	0.005046757744686746	2.2969875418426713	8253	39	13	62700	PRDX4,TRAT1,ORMDL2,OR2B6,NOMO1,POU5F1,PSCA,RRN3,CYFIP1,DLL1,SYNRG,TADA2A,SCGB2A1
TF	Factor: Dlx-7; motif: NTCRTTAN	TF:M10603	false	0.005046757744686746	2.2969875418426713	8253	39	13	62700	PRDX4,TRAT1,ORMDL2,OR2B6,NOMO1,POU5F1,PSCA,RRN3,CYFIP1,DLL1,SYNRG,TADA2A,SCGB2A1
TF	Factor: GR; motif: RGNACANKNTGTNCY	TF:M09625	false	0.005046757744686746	2.2969875418426713	9365	39	14	62700	CXCL3,PRDX4,CRABP1,RBMY1A1,DRD4,KLK6,MAP4K1,CANX,OR2B6,DUX4,TNNC1,RPH3AL,SCGB2A1,TMSB15A
TF	Factor: HNF4A; motif: GGGGTCAAAGGTCA	TF:M04466	false	0.005050523838831735	2.2966635746505486	1246	39	5	62700	DRD4,COG5,POU5F1,RRN3,TADA2A
TF	Factor: COUP-TF1; motif: NRGGTCAAAGGTCAN	TF:M11740	false	0.005080518999427883	2.2940919201817356	1248	39	5	62700	PRDX4,DRD4,KLK6,COG5,POU5F1
TF	Factor: DMBX1; motif: NNGGATTANN	TF:M04305	false	0.005080518999427883	2.2940919201817356	5193	39	10	62700	RBMY1A1,TRAT1,COG5,CANX,SCG5,NOMO1,DLL1,TADA2A,SCGB2A1,TMSB15A
TF	Factor: Dlx-6; motif: NTCRTTAN	TF:M10593	false	0.00511817939636716	2.290884495805829	7200	39	12	62700	RBMY1A1,TRAT1,ORMDL2,OR2B6,NOMO1,POU5F1,PSCA,RRN3,CYFIP1,DLL1,SYNRG,SCGB2A1
TF	Factor: PPARalpha; motif: NWSTRGGNSAAAGGTCA	TF:M10037	false	0.005144139315706189	2.2886872781819805	6180	39	11	62700	PRDX4,DRD4,KLK6,COG5,CANX,OR2B6,POU5F1,PSCA,RRN3,RPH3AL,PFN1
TF	Factor: HOXB2:Sox-20; motif: ACAATRSNNNNNNNATYA	TF:M08719	false	0.005144139315706189	2.2886872781819805	1890	39	6	62700	TRAT1,POU5F1,RRN3,CYFIP1,PNRC1,SCGB2A1
TF	Factor: Fli-1; motif: NACCGGAARTN; match class: 1	TF:M11400_1	false	0.005163390630979634	2.2870650176098666	4283	39	9	62700	CRABP1,RBMY1A1,KLK6,DUX4,GTF2H2,NDUFA1,PSCA,SYNRG,PFN1
TF	Factor: c-MYB; motif: NNNGNCAGTTN; match class: 1	TF:M00773_1	false	0.005207476845306806	2.283372652436931	320	39	3	62700	COG5,FGF16,POU5F1
TF	Factor: SMAD3; motif: YGTCTAGACA; match class: 1	TF:M04026_1	false	0.005226177312366367	2.281815859730018	6195	39	11	62700	RBMY1A1,MAP4K1,ORMDL2,COG5,CANX,HPS5,OR2B6,CYFIP1,SYNRG,SERPINF2,PFN1
TF	Factor: PU.1; motif: NNNNYYYACTTCCTCTTTY	TF:M01172	false	0.0052302026779757925	2.2814814812625577	4293	39	9	62700	MAP4K1,HPS5,DUX4,GTF2H2,NDUFA1,PSCA,TNNC1,SYNRG,SERPINF2
TF	Factor: DP-1; motif: NRNNGGCGGGAANN	TF:M10098	false	0.005233105928568238	2.281240474179301	7224	39	12	62700	CXCL3,DRD4,KLK6,MAP4K1,CANX,HPS5,DUX4,NOMO1,POU5F1,DLL1,SERPINF2,PFN1
TF	Factor: NF-kappaB; motif: GGGRATTTCC	TF:M00052	false	0.005237754024460473	2.2808549007805534	1899	39	6	62700	CXCL3,CANX,PRSS1,OR2B6,GTF2H2,CYFIP1
TF	Factor: OSR2; motif: NNNNCWGCTNCTGNNG	TF:M10020	false	0.005244902729526327	2.280262561697628	2627	39	7	62700	CXCL3,PRDX4,CRABP1,RBMY1A1,DLL1,TMSB15A,PFN1
TF	Factor: AREB6; motif: WNWCACCTGWNN; match class: 1	TF:M00413_1	false	0.00528080159606923	2.277300148995307	77	39	2	62700	COG5,PRSS1
TF	Factor: nerf; motif: AAMCCGGAAGTN	TF:M08757	false	0.005311428993826031	2.274788620040611	729	39	4	62700	CRABP1,RRN3,SYNRG,PFN1
TF	Factor: PDEF; motif: NAMCCGGATGYN	TF:M11470	false	0.005311428993826031	2.274788620040611	729	39	4	62700	CANX,PSCA,SYNRG,PFN1
TF	Factor: TFEA; motif: YRCACGTGACN; match class: 1	TF:M11090_1	false	0.005325126205658889	2.273670094974346	3439	39	8	62700	PRDX4,CRABP1,RBMY1A1,COG5,CANX,HPS5,SYNRG,PFN1
TF	Factor: Stra13; motif: NYSTCACGTGABNN	TF:M00985	false	0.0053286128339329894	2.273385833558082	730	39	4	62700	COG5,CANX,HPS5,SYNRG
TF	Factor: NMYC; motif: CAYCTG; match class: 1	TF:M01808_1	false	0.005340129433736148	2.2724482164403312	6218	39	11	62700	CRABP1,DRD4,KLK6,MAP4K1,PRSS1,FGF16,PSCA,RRN3,TNNC1,RPH3AL,TADA2A
TF	Factor: LRF; motif: NCGACCACCGN; match class: 1	TF:M12231_1	false	0.0053512471550973655	2.271544990043099	5240	39	10	62700	RBMY1A1,DRD4,ORMDL2,PRSS1,DUX4,NOMO1,FGF16,POU5F1,TNNC1,PNRC1
TF	Factor: Elk-1; motif: RCCGGAAGTGN	TF:M09904	false	0.0053669362890183805	2.270273560198708	8326	39	13	62700	CRABP1,RBMY1A1,KLK6,CANX,HPS5,DUX4,GTF2H2,NDUFA1,RRN3,SYNRG,RPH3AL,TADA2A,PFN1
TF	Factor: p300; motif: NNNGGGAGTNNNNS; match class: 1	TF:M00033_1	false	0.005389022516531194	2.268490001821525	2643	39	7	62700	PRDX4,FGF16,CYFIP1,DLL1,TNNC1,SERPINF2,PFN1
TF	Factor: SREBP-2; motif: NTCACCYNNNN	TF:M03852	false	0.005395017408590797	2.268007149601511	8333	39	13	62700	PRDX4,DRD4,KLK6,MAP4K1,HPS5,SCG5,FGF16,POU5F1,PSCA,TNNC1,RPH3AL,SERPINF2,PFN1
TF	Factor: USF; motif: NCACGTGN; match class: 1	TF:M00217_1	false	0.005395017408590797	2.268007149601511	1271	39	5	62700	PRDX4,RBMY1A1,COG5,HPS5,SYNRG
TF	Factor: HNF-3alpha; motif: YTRWGTMAATATTTRCWYWN	TF:M11571	false	0.005428845791123765	2.265292494504789	4324	39	9	62700	CXCL3,RBMY1A1,TRAT1,HPS5,OR2B6,SYNRG,TADA2A,SERPINF2,SCGB2A1
TF	Factor: HOXB2:Elk-1; motif: TAATKRCCGGAAGTN	TF:M08341	false	0.005442031627686961	2.2642389385411916	6237	39	11	62700	KLK6,HPS5,RRN3,CYFIP1,TNNC1,SYNRG,PNRC1,RPH3AL,SERPINF2,TMSB15A,PFN1
TF	Factor: JunD; motif: NRTGACGTCATS	TF:M11270	false	0.005461854188132811	2.2626598981425667	9464	39	14	62700	CXCL3,PRDX4,RBMY1A1,KLK6,ORMDL2,COG5,HPS5,SCG5,PRSS1,RRN3,TADA2A,SERPINF2,SCGB2A1,TMSB15A
TF	Factor: c-Ets; motif: KRCAGGAARTRNKT	TF:M00340	false	0.005486318357977325	2.2607189949266657	5262	39	10	62700	TRAT1,MAP4K1,ORMDL2,COG5,CANX,HPS5,OR2B6,PSCA,TNNC1,PFN1
TF	Factor: elf5; motif: NNNANSAGGAAGTNN	TF:M09903	false	0.00549946921447323	2.2596792247510775	1278	39	5	62700	HPS5,PSCA,TNNC1,TADA2A,PFN1
TF	Factor: AP-2alpha; motif: GCCNNNRGS	TF:M00469	false	0.005613574047469999	2.250760544293589	5279	39	10	62700	CRABP1,KLK6,NDUFA1,FGF16,PSCA,CYFIP1,DLL1,PNRC1,TADA2A,TMSB15A
TF	Factor: TFEA; motif: YRCACGTGACN	TF:M11090	false	0.005629240439857474	2.249550201069193	6266	39	11	62700	PRDX4,CRABP1,RBMY1A1,DRD4,MAP4K1,COG5,CANX,HPS5,DUX4,SYNRG,PFN1
TF	Factor: FOXM1; motif: NAGASTGATTA	TF:M04611	false	0.005665688807502556	2.246747283132908	9503	39	14	62700	KLK6,TRAT1,MAP4K1,ORMDL2,COG5,HPS5,SCG5,PRSS1,OR2B6,RRN3,PNRC1,TADA2A,SERPINF2,TMSB15A
TF	Factor: arnt; motif: CACGYA	TF:M03812	false	0.005724125231979539	2.2422908733464464	4361	39	9	62700	MAP4K1,ORMDL2,COG5,DUX4,NDUFA1,RRN3,TNNC1,RPH3AL,TMSB15A
TF	Factor: pax-6; motif: NYACGCNTSANYGCNYN; match class: 1	TF:M11881_1	false	0.005725957158989919	2.2421519056479653	7315	39	12	62700	RBMY1A1,DRD4,COG5,CANX,DUX4,NDUFA1,FGF16,TNNC1,SYNRG,RPH3AL,SCGB2A1,PFN1
TF	Factor: Elk-1; motif: NRSCGGAAGNN	TF:M11434	false	0.005736187967381901	2.241376625844577	8397	39	13	62700	CXCL3,CRABP1,RBMY1A1,KLK6,HPS5,DUX4,GTF2H2,NDUFA1,RRN3,SYNRG,RPH3AL,TADA2A,PFN1
TF	Factor: Elf-1; motif: NANCCGGAAGTN	TF:M11449	false	0.005754083955924064	2.2400238057532103	4367	39	9	62700	CRABP1,ORMDL2,HPS5,GTF2H2,NDUFA1,RRN3,SYNRG,RPH3AL,PFN1
TF	Factor: GKLF; motif: NNCCACRCCCN	TF:M12174	false	0.005797695257160782	2.2367446160958373	2684	39	7	62700	CRABP1,ORMDL2,DUX4,GTF2H2,NDUFA1,PNRC1,TADA2A
TF	Factor: CP2/LBP-1c/LSF; motif: GCTGGNTNGNNCYNG; match class: 1	TF:M00947_1	false	0.005797695257160782	2.2367446160958373	2684	39	7	62700	CXCL3,POU5F1,RRN3,DLL1,TNNC1,RPH3AL,SERPINF2
TF	Factor: AP-2alpha; motif: NGCCTSAGGCN	TF:M11480	false	0.005849006379529076	2.232917904950105	6302	39	11	62700	RBMY1A1,KLK6,ORMDL2,PRSS1,DUX4,NOMO1,PSCA,RRN3,TNNC1,TADA2A,PFN1
TF	Factor: TIEG1; motif: NCCCNSNCCCCGCCCCC; match class: 1	TF:M12351_1	false	0.00591990186028974	2.227685492920308	8430	39	13	62700	CXCL3,CRABP1,DRD4,COG5,DUX4,NOMO1,CYFIP1,DLL1,SYNRG,PNRC1,RPH3AL,TMSB15A,PFN1
TF	Factor: NF-KAPPAB1; motif: NGGKRNTTYCCCN; match class: 1	TF:M08952_1	false	0.0059283159450242	2.2270686590226223	3510	39	8	62700	CXCL3,DRD4,DUX4,FGF16,POU5F1,CYFIP1,DLL1,SYNRG
TF	Factor: BTEB2; motif: GCCCCRCCCH	TF:M07409	false	0.0059283159450242	2.2270686590226223	5325	39	10	62700	CXCL3,CRABP1,CANX,DUX4,NOMO1,POU5F1,SYNRG,SERPINF2,TMSB15A,PFN1
TF	Factor: STAT3; motif: NGNNATTTCCSGGAARTGNNN; match class: 1	TF:M00225_1	false	0.005933278412078413	2.2267052724290286	1957	39	6	62700	GTF2H2,FGF16,RRN3,DLL1,PNRC1,PFN1
TF	Factor: PPAR; motif: TGACCTTTGNCCY	TF:M00763	false	0.005990182661828454	2.222559934235959	5334	39	10	62700	PRDX4,CRABP1,DRD4,KLK6,COG5,POU5F1,RRN3,RPH3AL,TMSB15A,PFN1
TF	Factor: Dlx-5; motif: NTCRTTAN	TF:M10615	false	0.005990182661828454	2.222559934235959	4397	39	9	62700	TRAT1,ORMDL2,OR2B6,NOMO1,POU5F1,PSCA,RRN3,DLL1,SYNRG
TF	Factor: c-Myc; motif: RACCACGTGCTC	TF:M01145	false	0.005997538559370345	2.2220269511854034	6326	39	11	62700	PRDX4,CRABP1,RBMY1A1,DRD4,MAP4K1,COG5,HPS5,DUX4,GTF2H2,RRN3,SYNRG
TF	Factor: GLI; motif: NGACCMCCCAN; match class: 1	TF:M07290_1	false	0.006021310105346394	2.220309005482992	1964	39	6	62700	PSCA,DLL1,TNNC1,PNRC1,TMSB15A,PFN1
TF	Factor: SAP-1; motif: NNCCGGAAGTGN	TF:M09905	false	0.006057198206163028	2.217728214939225	8457	39	13	62700	CRABP1,RBMY1A1,DRD4,KLK6,HPS5,DUX4,GTF2H2,NDUFA1,RRN3,SYNRG,RPH3AL,TMSB15A,PFN1
TF	Factor: p53; motif: RGRCWWGYCYNGRCWWGYYY; match class: 1	TF:M01652_1	false	0.0060728535142161345	2.21660719454595	5347	39	10	62700	DRD4,KLK6,MAP4K1,FGF16,POU5F1,TNNC1,PNRC1,TADA2A,SERPINF2,PFN1
TF	Factor: RelA-p65; motif: AAASTCCC	TF:M04849	false	0.0060728535142161345	2.21660719454595	6339	39	11	62700	CXCL3,CRABP1,RBMY1A1,KLK6,TRAT1,GTF2H2,NOMO1,RRN3,CYFIP1,RPH3AL,PFN1
TF	Factor: WT1; motif: NNGGGNGGGSGN; match class: 1	TF:M07436_1	false	0.0060728535142161345	2.21660719454595	2711	39	7	62700	COG5,DUX4,DLL1,SYNRG,PNRC1,TMSB15A,PFN1
TF	Factor: Tel-2; motif: YTACTTCCTG	TF:M00678	false	0.006077330164420115	2.2162871690022383	5349	39	10	62700	CRABP1,ORMDL2,CANX,HPS5,OR2B6,GTF2H2,RRN3,SYNRG,RPH3AL,PFN1
TF	Factor: GR; motif: RGRACATTNTGTYC	TF:M04750	false	0.006089329001411024	2.2154305607398053	5351	39	10	62700	CXCL3,PRDX4,CRABP1,DRD4,KLK6,MAP4K1,OR2B6,RPH3AL,SERPINF2,TMSB15A
TF	Factor: TR4; motif: GSTYMSRGGTCA	TF:M10015	false	0.006095663418381023	2.2149790212575984	2714	39	7	62700	DRD4,KLK6,FGF16,RRN3,TNNC1,SYNRG,SERPINF2
TF	Factor: MyoD; motif: CGNCAGSTGTYN	TF:M11181	false	0.006100408202916678	2.214641103621559	3532	39	8	62700	RBMY1A1,ORMDL2,NOMO1,NDUFA1,POU5F1,RRN3,SYNRG,RPH3AL
TF	Factor: VDR; motif: GRGTTCATYGRGTTCA	TF:M04498	false	0.006125444224478939	2.212862410270497	5357	39	10	62700	CXCL3,PRDX4,CRABP1,MAP4K1,HPS5,PRSS1,OR2B6,CYFIP1,SYNRG,RPH3AL
TF	Factor: rfx3:SREBP-2; motif: ATGGYAACRTCACGTGAY; match class: 1	TF:M08412_1	false	0.006148620184614905	2.211222333564641	4420	39	9	62700	TRAT1,ORMDL2,HPS5,SCG5,NDUFA1,SYNRG,TADA2A,SERPINF2,PFN1
TF	Factor: MECP2; motif: CCGGNNTTWA	TF:M01299	false	0.0061496201833679525	2.211151706559749	5361	39	10	62700	CXCL3,KLK6,DUX4,POU5F1,CYFIP1,DLL1,RPH3AL,TADA2A,TMSB15A,PFN1
TF	Factor: T3R-beta; motif: NRGGTCAAAGGTCRN; match class: 1	TF:M11814_1	false	0.006179022274629206	2.209080239203432	7400	39	12	62700	PRDX4,DRD4,KLK6,MAP4K1,COG5,CANX,GTF2H2,POU5F1,PSCA,RRN3,RPH3AL,PFN1
TF	Factor: CP2; motif: AACCGGTTNNAACCGGTT	TF:M11487	false	0.006179022274629206	2.209080239203432	4425	39	9	62700	CXCL3,DRD4,COG5,HPS5,GTF2H2,FGF16,RRN3,SYNRG,PFN1
TF	Factor: EAR2; motif: NRGGTCAAAGGTCRN	TF:M11751	false	0.006192040020797405	2.208166245355638	1322	39	5	62700	PRDX4,DRD4,KLK6,COG5,POU5F1
TF	Factor: E2F-3; motif: GGCGGGN; match class: 1	TF:M02089_1	false	0.006261503358376609	2.2033213821471063	9627	39	14	62700	CXCL3,PRDX4,CRABP1,KLK6,DUX4,NOMO1,FGF16,POU5F1,CYFIP1,DLL1,SYNRG,TADA2A,TMSB15A,PFN1
TF	Factor: c-Myc; motif: KACCACGTGSYY	TF:M01154	false	0.006266874943622404	2.202948971621492	5378	39	10	62700	PRDX4,CRABP1,RBMY1A1,DRD4,KLK6,MAP4K1,COG5,HPS5,DUX4,SYNRG
TF	Factor: GR; motif: NNNNNNCNNTNTGTNCTNN; match class: 1	TF:M00192_1	false	0.006290324284651402	2.2013269648243052	1987	39	6	62700	MAP4K1,ORMDL2,PRSS1,PSCA,SYNRG,SCGB2A1
TF	Factor: COUP-TF1; motif: RAGGTCANYGACCTY	TF:M11743	false	0.006300407068291521	2.200631389943	5383	39	10	62700	CXCL3,PRDX4,DRD4,KLK6,MAP4K1,SCG5,OR2B6,POU5F1,DLL1,PFN1
TF	Factor: FOXK1; motif: NWYGTAAAYAR	TF:M11588	false	0.006312762878072129	2.199780523468288	5385	39	10	62700	CXCL3,PRDX4,RBMY1A1,ORMDL2,CANX,PRSS1,OR2B6,GTF2H2,NDUFA1,PNRC1
TF	Factor: DB1; motif: GGRRRRGRRGGAGGGGGNGRRR; match class: 1	TF:M10107_1	false	0.00632206782600435	2.1991408491637268	2737	39	7	62700	DRD4,DUX4,POU5F1,PSCA,CYFIP1,PNRC1,PFN1
TF	Factor: FXR:RXR-alpha; motif: CAAGGTSAWTAACC	TF:M00631	false	0.00636179722560478	2.1964201776059524	3562	39	8	62700	CXCL3,CRABP1,ORMDL2,OR2B6,GTF2H2,NDUFA1,SCGB2A1,TMSB15A
TF	Factor: Oct-2; motif: ATTTGCA	TF:M04715	false	0.006422556922598391	2.192292037927973	6396	39	11	62700	CXCL3,KLK6,TRAT1,MAP4K1,ORMDL2,OR2B6,NDUFA1,CYFIP1,DLL1,TADA2A,PFN1
TF	Factor: IRX2a; motif: ACRYGNNNNACRYGT; match class: 1	TF:M11022_1	false	0.006425226014395541	2.192111590941663	6397	39	11	62700	PRDX4,CRABP1,DRD4,COG5,CANX,DUX4,NOMO1,CYFIP1,DLL1,TADA2A,PFN1
TF	Factor: NF-1A; motif: NGCCARN; match class: 1	TF:M03554_1	false	0.0064919238074923995	2.187626585916014	781	39	4	62700	PSCA,TNNC1,RPH3AL,SERPINF2
TF	Factor: ZNF383; motif: SSNGGGMGGNGSNGGS; match class: 1	TF:M12703_1	false	0.006504482188285477	2.186787271234805	4465	39	9	62700	DRD4,KLK6,DUX4,CYFIP1,DLL1,PNRC1,TADA2A,TMSB15A,PFN1
TF	Factor: NFATc2; motif: NTTTCCGCGGAAAN; match class: 1	TF:M11983_1	false	0.006564793653469479	2.1827789202322254	7462	39	12	62700	CXCL3,KLK6,CANX,DUX4,NOMO1,DLL1,SYNRG,PNRC1,RPH3AL,TADA2A,TMSB15A,PFN1
TF	Factor: Elk-1:SREBP-2; motif: RTCACGTGACCGGAAGN	TF:M08229	false	0.006564793653469479	2.1827789202322254	9684	39	14	62700	CXCL3,CRABP1,RBMY1A1,DRD4,KLK6,COG5,HPS5,SCG5,GTF2H2,NDUFA1,PSCA,DLL1,TADA2A,SCGB2A1
TF	Factor: TFAP2A; motif: NNNNGCCYSAGGGCA	TF:M07231	false	0.006583691454139062	2.1815305306063473	5421	39	10	62700	RBMY1A1,DRD4,MAP4K1,PRSS1,NDUFA1,POU5F1,RRN3,CYFIP1,TNNC1,SERPINF2
TF	Factor: Erg; motif: ACCGGAAGTN; match class: 1	TF:M02062_1	false	0.006585214965253663	2.181430043526848	2761	39	7	62700	CRABP1,RBMY1A1,GTF2H2,NDUFA1,PSCA,SYNRG,PFN1
TF	Factor: HNF-4alpha; motif: RRGGTCAAAGGTCAN	TF:M11754	false	0.006585214965253663	2.181430043526848	1345	39	5	62700	DRD4,KLK6,COG5,POU5F1,RRN3
TF	Factor: Blimp-1; motif: NAGKGAAAGTGN	TF:M12243	false	0.006612360529421524	2.179643475174741	2012	39	6	62700	PRDX4,DRD4,OR2B6,GTF2H2,CYFIP1,PNRC1
TF	Factor: HDAC1; motif: KGCARGGTC; match class: 1	TF:M07041_1	false	0.006612360529421524	2.179643475174741	6425	39	11	62700	DRD4,KLK6,MAP4K1,DUX4,FGF16,POU5F1,PSCA,CYFIP1,DLL1,TNNC1,PNRC1
TF	Factor: HELIOS; motif: RNARRRGGAASTGARAN	TF:M09745	false	0.006613703772560962	2.17955526101337	3590	39	8	62700	ORMDL2,NDUFA1,FGF16,PSCA,DLL1,TNNC1,SYNRG,PNRC1
TF	Factor: EAR2; motif: YGNNCTTTGNCCTK	TF:M01728	false	0.00665504814222744	2.176848798517165	6432	39	11	62700	RBMY1A1,DRD4,KLK6,COG5,CANX,SCG5,PRSS1,POU5F1,PSCA,RRN3,DLL1
TF	Factor: mbnl2; motif: NYGCYTYGCYTN	TF:M12136	false	0.00665504814222744	2.176848798517165	5433	39	10	62700	PRDX4,MAP4K1,CANX,PRSS1,DUX4,NDUFA1,DLL1,PNRC1,RPH3AL,TMSB15A
TF	Factor: Oct-2; motif: NTGCATATGCAN; match class: 1	TF:M11899_1	false	0.006700023913295127	2.1739236472404295	4490	39	9	62700	CXCL3,TRAT1,ORMDL2,COG5,PRSS1,NOMO1,SERPINF2,SCGB2A1,PFN1
TF	Factor: REST; motif: AAGGTGCT	TF:M04926	false	0.006706086445669748	2.173530852542245	6440	39	11	62700	MAP4K1,HPS5,GTF2H2,NDUFA1,POU5F1,RRN3,CYFIP1,TNNC1,SERPINF2,TMSB15A,PFN1
TF	Factor: RXRALPHA; motif: CNNTGRCCTYTNN	TF:M09833	false	0.006712538357018939	2.1731132196247422	5441	39	10	62700	PRDX4,KLK6,TRAT1,MAP4K1,COG5,CANX,FGF16,POU5F1,PSCA,PFN1
TF	Factor: ATF-4; motif: GGATGATGTCATCC	TF:M11334	false	0.006754335554787561	2.170417367453548	6447	39	11	62700	CXCL3,PRDX4,MAP4K1,COG5,HPS5,SCG5,OR2B6,RRN3,TNNC1,PNRC1,TADA2A
TF	Factor: TBP; motif: TTTATAN	TF:M00980	false	0.006777640926608151	2.168921443424796	2779	39	7	62700	PRDX4,HPS5,SCG5,PRSS1,PSCA,PNRC1,TMSB15A
TF	Factor: WT1; motif: CGCCCCCNCN; match class: 1	TF:M02036_1	false	0.00681766943452421	2.166364060050868	5454	39	10	62700	CXCL3,DRD4,KLK6,FGF16,POU5F1,CYFIP1,DLL1,SYNRG,PNRC1,PFN1
TF	Factor: TBX18; motif: NRAGGTGTGAAN	TF:M12038	false	0.006821657191550035	2.1661101089624726	795	39	4	62700	CRABP1,GTF2H2,SYNRG,SERPINF2
TF	Factor: Dlx-7; motif: NTCRTTAN	TF:M10600	false	0.0068548372962976825	2.1640028489938983	7511	39	12	62700	PRDX4,TRAT1,ORMDL2,OR2B6,NOMO1,PSCA,RRN3,CYFIP1,DLL1,SYNRG,TADA2A,SCGB2A1
TF	Factor: MIF-1; motif: NNGTTGCWWGGYAACNGS; match class: 1	TF:M00279_1	false	0.006885804700379237	2.1620452991960315	5463	39	10	62700	COG5,OR2B6,NDUFA1,FGF16,POU5F1,DLL1,TNNC1,PNRC1,RPH3AL,TMSB15A
TF	Factor: RelA-p65; motif: GGGRNTTTCCM	TF:M09668	false	0.006914342384931667	2.160249118833982	3621	39	8	62700	CXCL3,CANX,PRSS1,DUX4,FGF16,POU5F1,RRN3,CYFIP1
TF	Factor: ETV5; motif: NNACTTCCGNN	TF:M12557	false	0.006914342384931667	2.160249118833982	4516	39	9	62700	CRABP1,CANX,HPS5,GTF2H2,RRN3,SYNRG,RPH3AL,TADA2A,PFN1
TF	Factor: KROX; motif: CCCGCCCCCRCCCC; match class: 1	TF:M00982_1	false	0.006934244493145363	2.1590008497070308	3624	39	8	62700	DRD4,KLK6,DUX4,FGF16,DLL1,SYNRG,PNRC1,PFN1
TF	Factor: USF1; motif: NNCACGTGACN; match class: 1	TF:M11094_1	false	0.006943857019735296	2.158399230253696	364	39	3	62700	RBMY1A1,HPS5,SYNRG
TF	Factor: POU5F1; motif: NNATGCAAANN	TF:M09782	false	0.006959096955115034	2.1574471128111887	3627	39	8	62700	CXCL3,PRDX4,MAP4K1,CANX,HPS5,OR2B6,FGF16,DLL1
TF	Factor: GATA-3; motif: AGATAAGATCT	TF:M12193	false	0.006979150772521808	2.1561974193890965	6481	39	11	62700	CXCL3,KLK6,TRAT1,ORMDL2,HPS5,PRSS1,OR2B6,NOMO1,NDUFA1,SYNRG,PNRC1
TF	Factor: STAT2; motif: NRGAAANNGAAACTNA	TF:M09733	false	0.007005317143965535	2.1545721985999884	2800	39	7	62700	RBMY1A1,SCG5,PRSS1,FGF16,DLL1,PNRC1,SERPINF2
TF	Factor: AP-2alphaA; motif: ANMGCCTNAGGCKNT	TF:M01047	false	0.007008764420452459	2.1543585373366114	8634	39	13	62700	CRABP1,RBMY1A1,DRD4,KLK6,ORMDL2,PRSS1,DUX4,NOMO1,PSCA,RRN3,TNNC1,TADA2A,PFN1
TF	Factor: AP-2alphaA; motif: ANMGCCTNAGGCKNT; match class: 1	TF:M01047_1	false	0.007008764420452459	2.1543585373366114	8634	39	13	62700	CRABP1,RBMY1A1,DRD4,KLK6,ORMDL2,PRSS1,DUX4,NOMO1,PSCA,RRN3,TNNC1,TADA2A,PFN1
TF	Factor: Fli-1:FIGLA; motif: NCCGGAARCASSTGN; match class: 1	TF:M08284_1	false	0.007008764420452459	2.1543585373366114	2043	39	6	62700	KLK6,PRSS1,OR2B6,NDUFA1,FGF16,CYFIP1
TF	Factor: COUP-TF1; motif: NARAGGTCANNNG	TF:M08016	false	0.007049346010252277	2.15185117198919	1373	39	5	62700	MAP4K1,COG5,CANX,PNRC1,RPH3AL
TF	Factor: Pax-6; motif: TTTCACGCWTGANTGMNYN; match class: 1	TF:M04065_1	false	0.007052802167624545	2.1516382980232547	3638	39	8	62700	RBMY1A1,COG5,DUX4,NDUFA1,CYFIP1,TNNC1,TADA2A,SCGB2A1
TF	Factor: PDEF; motif: NAMCMGGATGTR	TF:M11471	false	0.007109534260636291	2.1481588485896035	368	39	3	62700	CANX,NDUFA1,SYNRG
TF	Factor: HIF1; motif: GNNKACGTGCGGNN	TF:M00797	false	0.007134049960061475	2.146663853603911	3646	39	8	62700	CRABP1,DRD4,MAP4K1,HPS5,FGF16,RRN3,TNNC1,SYNRG
TF	Factor: E2A; motif: CACCTGNY	TF:M00973	false	0.007137557850980647	2.1464503587096893	5500	39	10	62700	KLK6,MAP4K1,COG5,CANX,HPS5,DUX4,PSCA,RRN3,SERPINF2,SCGB2A1
TF	Factor: E2F; motif: TTTCGCGC; match class: 1	TF:M00425_1	false	0.007137557850980647	2.1464503587096893	5500	39	10	62700	PRDX4,CRABP1,COG5,SCG5,FGF16,DLL1,TNNC1,PNRC1,TADA2A,TMSB15A
TF	Factor: MyoD; motif: SRACAGGTGKYG	TF:M00001	false	0.007143398797693255	2.146095103647969	1379	39	5	62700	PRSS1,OR2B6,FGF16,DLL1,SERPINF2
TF	Factor: POU2F1:Gscl; motif: NNGATTANNTATKCANNNN	TF:M08404	false	0.007194948573708199	2.1429723058600474	6514	39	11	62700	TRAT1,SCG5,PRSS1,OR2B6,GTF2H2,NOMO1,DLL1,SYNRG,SERPINF2,SCGB2A1,PFN1
TF	Factor: SALL2; motif: GGGTGGG; match class: 1	TF:M04595_1	false	0.007204396750109769	2.1424023783568384	7570	39	12	62700	PRDX4,RBMY1A1,KLK6,ORMDL2,HPS5,DUX4,POU5F1,TNNC1,PNRC1,SERPINF2,TMSB15A,PFN1
TF	Factor: SMAD3; motif: CAGACAS; match class: 1	TF:M07429_1	false	0.007216571228461273	2.141669097479706	1383	39	5	62700	DRD4,KLK6,FGF16,RPH3AL,SCGB2A1
TF	Factor: RelB:p50; motif: RGAAANTCCCYNNHGC	TF:M03882	false	0.007226447795485875	2.1410751303568465	4556	39	9	62700	CXCL3,PRDX4,CRABP1,DRD4,TRAT1,POU5F1,RRN3,CYFIP1,TNNC1
TF	Factor: YY2; motif: NNCCGCCATTW	TF:M08020	false	0.007227410643204272	2.1410172690662566	1384	39	5	62700	RBMY1A1,HPS5,DUX4,RRN3,PFN1
TF	Factor: TBX2; motif: NNNGTGTSNN	TF:M12026	false	0.007230144288571276	2.140853035609338	7576	39	12	62700	CRABP1,DRD4,MAP4K1,ORMDL2,DUX4,GTF2H2,FGF16,POU5F1,SYNRG,RPH3AL,TADA2A,SERPINF2
TF	Factor: HLTF; motif: AGSCARAAAGYRGSTGS; match class: 1	TF:M04613_1	false	0.007301883628777968	2.136565092747878	2065	39	6	62700	ORMDL2,COG5,HPS5,SCG5,PRSS1,TADA2A
TF	Factor: ctcf; motif: NNNCCASYAGRKGGCRSYNN	TF:M09602	false	0.007303821885843506	2.1364498262375173	7587	39	12	62700	CXCL3,DRD4,SCG5,OR2B6,NOMO1,FGF16,POU5F1,PSCA,DLL1,PNRC1,TADA2A,SERPINF2
TF	Factor: Freac-2; motif: NNANNGTAAACAANNN	TF:M00290	false	0.007309429052330021	2.1361165449445294	2830	39	7	62700	CXCL3,PRDX4,ORMDL2,CANX,OR2B6,GTF2H2,PNRC1
TF	Factor: ER-beta; motif: ANNSTGACCYRGNN	TF:M03821	false	0.007309429052330021	2.1361165449445294	6534	39	11	62700	COG5,NOMO1,NDUFA1,FGF16,PSCA,RRN3,CYFIP1,TNNC1,SYNRG,SERPINF2,SCGB2A1
TF	Factor: HNF-1beta; motif: NNNYAAHCATTAACYN	TF:M03826	false	0.007309429052330021	2.1361165449445294	2830	39	7	62700	PRDX4,TRAT1,OR2B6,GTF2H2,RPH3AL,SERPINF2,TMSB15A
TF	Factor: C/EBPgamma:Elf-1; motif: TKRCGHAATWSCGGAAGT	TF:M08676	false	0.007346666906517999	2.133909650361225	8695	39	13	62700	CRABP1,TRAT1,ORMDL2,HPS5,PRSS1,OR2B6,DUX4,GTF2H2,NDUFA1,PSCA,RRN3,DLL1,PFN1
TF	Factor: SMAD; motif: TNGNCAGACWN	TF:M00974	false	0.007354859475622558	2.1334256206311775	4573	39	9	62700	DRD4,ORMDL2,HPS5,SCG5,PRSS1,FGF16,PSCA,SCGB2A1,TMSB15A
TF	Factor: Oct3; motif: WTATGCGCATAW	TF:M11934	false	0.007362768172022814	2.132958873731676	9840	39	14	62700	CXCL3,CRABP1,RBMY1A1,DRD4,KLK6,COG5,SCG5,PRSS1,OR2B6,NOMO1,RRN3,CYFIP1,SYNRG,TADA2A
TF	Factor: ZNF740; motif: CYGCCCCCCCCAC	TF:M12234	false	0.00737166580885787	2.1324343615510033	375	39	3	62700	DUX4,PNRC1,TMSB15A
TF	Factor: Six-2; motif: NCGTATCRYN	TF:M11033	false	0.007400844516518243	2.130718719737023	8705	39	13	62700	CXCL3,CRABP1,RBMY1A1,COG5,CANX,OR2B6,GTF2H2,NDUFA1,RRN3,CYFIP1,TNNC1,SYNRG,SCGB2A1
TF	Factor: Cdx-1; motif: TTTATK; match class: 1	TF:M02086_1	false	0.007433098396325898	2.1288301181457205	9852	39	14	62700	TRAT1,ORMDL2,COG5,SCG5,OR2B6,NOMO1,NDUFA1,FGF16,POU5F1,RRN3,SYNRG,RPH3AL,SCGB2A1,TMSB15A
TF	Factor: Isl2; motif: YTAAGTG	TF:M02082	false	0.007462473033443151	2.1271172252358403	7613	39	12	62700	CXCL3,PRDX4,RBMY1A1,TRAT1,CANX,SCG5,OR2B6,GTF2H2,NOMO1,POU5F1,RPH3AL,SERPINF2
TF	Factor: IRF-4; motif: NCGAAACCGAAACYN	TF:M11687	false	0.00746258473398521	2.1271107246339938	3683	39	8	62700	CXCL3,CRABP1,RBMY1A1,TRAT1,PRSS1,OR2B6,DLL1,PNRC1
TF	Factor: GR; motif: RGNACANMNTGTNCY; match class: 1	TF:M09941_1	false	0.007487501414241823	2.1256630825729346	2080	39	6	62700	CXCL3,PRDX4,CRABP1,KLK6,OR2B6,RPH3AL
TF	Factor: COUP-TF2; motif: GNCARAGGTCANRRN	TF:M03543	false	0.007487501414241823	2.1256630825729346	2080	39	6	62700	KLK6,COG5,CANX,FGF16,POU5F1,PFN1
TF	Factor: C/EBPdelta; motif: NRTTGCGYAAYN	TF:M11320	false	0.00752225008950678	2.1236522318432587	5553	39	10	62700	PRDX4,TRAT1,SCG5,PRSS1,DUX4,NDUFA1,FGF16,SYNRG,TADA2A,PFN1
TF	Factor: SREBP-1; motif: CACSCCA	TF:M00749	false	0.007532361642439654	2.123068836883526	8727	39	13	62700	CXCL3,RBMY1A1,KLK6,MAP4K1,ORMDL2,DUX4,POU5F1,PSCA,TNNC1,SYNRG,RPH3AL,TMSB15A,PFN1
TF	Factor: GCMa:PEA3; motif: ATRCGGGCGGAAGTR; match class: 1	TF:M08313_1	false	0.007569224718615136	2.120948601037593	9876	39	14	62700	CXCL3,CRABP1,DRD4,ORMDL2,DUX4,NDUFA1,RRN3,CYFIP1,DLL1,TNNC1,PNRC1,RPH3AL,TMSB15A,PFN1
TF	Factor: PEA3; motif: ACAGGAAGGAAGTN	TF:M11429	false	0.007575333472945658	2.12059824437385	5560	39	10	62700	CXCL3,PRDX4,KLK6,COG5,CANX,HPS5,NDUFA1,PSCA,DLL1,PFN1
TF	Factor: p300; motif: NNNGGGAGTNNNNS	TF:M00033	false	0.007626120221868442	2.1176963525789336	8741	39	13	62700	PRDX4,CRABP1,CANX,DUX4,FGF16,POU5F1,CYFIP1,DLL1,TNNC1,PNRC1,RPH3AL,SERPINF2,PFN1
TF	Factor: IRF-4; motif: NCGAAACCGAAACYA	TF:M04015	false	0.007633827819502731	2.1172576397606617	2090	39	6	62700	CXCL3,CRABP1,RBMY1A1,PRSS1,CYFIP1,DLL1
TF	Factor: TF3C-beta; motif: CCNGGAGGGCTTCCTGGAGGAG; match class: 1	TF:M04863_1	false	0.007637863261226944	2.1170281209595814	8744	39	13	62700	CXCL3,CRABP1,DRD4,ORMDL2,DUX4,NOMO1,POU5F1,PSCA,CYFIP1,DLL1,PNRC1,TADA2A,SERPINF2
TF	Factor: c-ets-1; motif: GGAGTTG	TF:M04822	false	0.007674174401105273	2.11496833537265	5572	39	10	62700	PRDX4,CRABP1,RBMY1A1,DRD4,TRAT1,PRSS1,FGF16,POU5F1,RRN3,DLL1
TF	Factor: HEB; motif: RCCWGCTG	TF:M00698	false	0.007714725930633417	2.112679497848115	2865	39	7	62700	DRD4,DUX4,NOMO1,POU5F1,TNNC1,SYNRG,SERPINF2
TF	Factor: OC-2; motif: TCAATA	TF:M02112	false	0.007727142116422458	2.111981100203466	7653	39	12	62700	PRDX4,TRAT1,MAP4K1,ORMDL2,COG5,OR2B6,POU5F1,PSCA,CYFIP1,RPH3AL,SERPINF2,SCGB2A1
TF	Factor: FOXD2; motif: NYWANGTAAACAN	TF:M11552	false	0.007833960784143633	2.1060186068081492	836	39	4	62700	CXCL3,PRDX4,TRAT1,OR2B6
TF	Factor: P73; motif: GNNNRRRCNTGCMNNTSASN; match class: 1	TF:M03558_1	false	0.007861685564661037	2.10448433017549	837	39	4	62700	DRD4,KLK6,GTF2H2,PNRC1
TF	Factor: BCL-11A; motif: NAAAGAGGAAGTGARAN	TF:M09595	false	0.007880144933845697	2.103465794770523	3722	39	8	62700	HPS5,GTF2H2,NDUFA1,FGF16,PSCA,TNNC1,SYNRG,TADA2A
TF	Factor: Barhl-1; motif: NTAAACGN; match class: 1	TF:M10578_1	false	0.007907310277767334	2.1019712194321194	1421	39	5	62700	RBMY1A1,MAP4K1,RRN3,CYFIP1,TMSB15A
TF	Factor: PTIP; motif: NTGRMCTTTG	TF:M12655	false	0.007949549427137732	2.099657486042044	1423	39	5	62700	OR2B6,GTF2H2,POU5F1,TNNC1,SCGB2A1
TF	Factor: LKLF; motif: NRCCACRCCCN	TF:M12172	false	0.007983362770772431	2.097814135571111	2112	39	6	62700	ORMDL2,DUX4,GTF2H2,NDUFA1,PNRC1,TADA2A
TF	Factor: BCL-6; motif: NNGYAATCGAGGAATN	TF:M12342	false	0.007994906034967643	2.0971866361997797	4642	39	9	62700	CXCL3,DRD4,HPS5,SCG5,GTF2H2,NDUFA1,TNNC1,TADA2A,SCGB2A1
TF	Factor: ZNF718; motif: GTTAAGGARA	TF:M05755	false	0.008006097012044733	2.09657915173523	101	39	2	62700	OR2B6,SYNRG
TF	Factor: Sox-4; motif: BCWTTGT	TF:M07268	false	0.00806461148179038	2.0934165502066833	5616	39	10	62700	PRDX4,RBMY1A1,TRAT1,OR2B6,NDUFA1,FGF16,DLL1,SYNRG,PNRC1,RPH3AL
TF	Factor: IRF-3; motif: GCNGTTTCCWGGAAACNGAAAC	TF:M11674	false	0.00806461148179038	2.0934165502066833	4650	39	9	62700	CXCL3,TRAT1,COG5,GTF2H2,NDUFA1,FGF16,SYNRG,TADA2A,SCGB2A1
TF	Factor: LXR;; motif: NTGACCKNNAGTRACCYNN	TF:M03795	false	0.00806461148179038	2.0934165502066833	6634	39	11	62700	CRABP1,MAP4K1,SCG5,GTF2H2,NDUFA1,POU5F1,PSCA,RPH3AL,TADA2A,SERPINF2,SCGB2A1
TF	Factor: LEF-1; motif: ASATCAAAG	TF:M11604	false	0.00819365781022491	2.0865221773409246	3750	39	8	62700	CXCL3,TRAT1,ORMDL2,HPS5,SCG5,OR2B6,NOMO1,PNRC1
TF	Factor: ELF1; motif: NNNASCCGGAAGTGGNNNN	TF:M12600	false	0.00819365781022491	2.0865221773409246	8824	39	13	62700	CXCL3,CRABP1,RBMY1A1,KLK6,HPS5,DUX4,GTF2H2,NDUFA1,RRN3,SYNRG,RPH3AL,TADA2A,PFN1
TF	Factor: DEC1; motif: GTCACGTGAC	TF:M11073	false	0.008221957212748118	2.085024787628126	6653	39	11	62700	RBMY1A1,COG5,CANX,HPS5,SCG5,PRSS1,NDUFA1,PSCA,SYNRG,SERPINF2,PFN1
TF	Factor: E2F-4; motif: AATGGCGCCAAA	TF:M04518	false	0.008251481346352854	2.0834680777778867	5637	39	10	62700	CRABP1,RBMY1A1,KLK6,HPS5,SCG5,OR2B6,NOMO1,FGF16,PNRC1,TADA2A
TF	Factor: ZNF468; motif: GSATAAWAAGA	TF:M06308	false	0.008259058037952977	2.0830694820073417	394	39	3	62700	COG5,PRSS1,OR2B6
TF	Factor: FOXK1; motif: NNNGTAAACAN	TF:M11589	false	0.008260793296943314	2.082978244696343	4670	39	9	62700	CXCL3,PRDX4,ORMDL2,CANX,PRSS1,OR2B6,GTF2H2,NDUFA1,PNRC1
TF	Factor: RXRA; motif: RRGGTCATGACCYY	TF:M04490	false	0.008288777409412083	2.0815095229482217	7729	39	12	62700	PRDX4,MAP4K1,ORMDL2,PRSS1,GTF2H2,FGF16,POU5F1,PSCA,TNNC1,SYNRG,SERPINF2,TMSB15A
TF	Factor: YY1; motif: NNCGCCATTNN; match class: 1	TF:M03924_1	false	0.00834345970803674	2.078653826994697	3764	39	8	62700	RBMY1A1,DRD4,ORMDL2,HPS5,SCG5,POU5F1,RRN3,PFN1
TF	Factor: ELF3; motif: WACCCGGAAGTAN	TF:M03967	false	0.00834354842812068	2.078649208953814	7738	39	12	62700	CRABP1,KLK6,ORMDL2,CANX,HPS5,GTF2H2,NDUFA1,RRN3,SYNRG,RPH3AL,TADA2A,PFN1
TF	Factor: FOXO3; motif: GTAAACATGTTTAC	TF:M04258	false	0.00834354842812068	2.078649208953814	2914	39	7	62700	TRAT1,COG5,HPS5,OR2B6,GTF2H2,RPH3AL,TMSB15A
TF	Factor: HOXB5; motif: RTCRTTAN	TF:M10698	false	0.00834354842812068	2.078649208953814	4680	39	9	62700	PRDX4,ORMDL2,OR2B6,PSCA,RRN3,DLL1,SYNRG,TADA2A,SCGB2A1
TF	Factor: Dlx-3; motif: NTCRTTAN	TF:M10609	false	0.00834354842812068	2.078649208953814	4680	39	9	62700	PRDX4,ORMDL2,OR2B6,PSCA,RRN3,DLL1,SYNRG,TADA2A,SCGB2A1
TF	Factor: Elf-1; motif: NANGCGGAAGTN	TF:M11448	false	0.008419051318751767	2.0747368432085866	7748	39	12	62700	CXCL3,CRABP1,HPS5,DUX4,GTF2H2,NDUFA1,RRN3,CYFIP1,SYNRG,RPH3AL,TADA2A,PFN1
TF	Factor: Sox-10; motif: AACAATRGNCYATTGTT; match class: 1	TF:M11632_1	false	0.008424127301342682	2.0744750789245483	4689	39	9	62700	CXCL3,PRDX4,CRABP1,KLK6,ORMDL2,HPS5,SCG5,GTF2H2,PNRC1
TF	Factor: Lyl-1; motif: NCAKCTGYTNYCNN; match class: 1	TF:M09977_1	false	0.008424127301342682	2.0744750789245483	7751	39	12	62700	DRD4,KLK6,TRAT1,PRSS1,OR2B6,NDUFA1,FGF16,POU5F1,CYFIP1,TNNC1,SYNRG,RPH3AL
TF	Factor: NFATc1; motif: TTTCCAYWRTGGAAA	TF:M04052	false	0.008424127301342682	2.0744750789245483	6683	39	11	62700	PRDX4,CRABP1,TRAT1,COG5,CANX,HPS5,SCG5,PRSS1,PNRC1,RPH3AL,SERPINF2
TF	Factor: STAT3; motif: NTTCYKGGAAN	TF:M07229	false	0.008424127301342682	2.0744750789245483	3774	39	8	62700	ORMDL2,HPS5,GTF2H2,NDUFA1,FGF16,SYNRG,PNRC1,SERPINF2
TF	Factor: Oct-2; motif: NNNATTATGCAW	TF:M11894	false	0.008480426778002821	2.071582291296619	3779	39	8	62700	CXCL3,PRDX4,TRAT1,COG5,SCG5,PRSS1,OR2B6,TMSB15A
TF	Factor: E2F-1; motif: NNNSSCGCSAANN; match class: 1	TF:M07250_1	false	0.00851546702535608	2.069791528444421	5671	39	10	62700	PRDX4,CRABP1,CANX,FGF16,CYFIP1,DLL1,TNNC1,PNRC1,TADA2A,TMSB15A
TF	Factor: nerf; motif: YRNCAGGAAGYRGSTBDS	TF:M00531	false	0.00851546702535608	2.069791528444421	7764	39	12	62700	KLK6,MAP4K1,ORMDL2,CANX,HPS5,FGF16,PSCA,DLL1,PNRC1,RPH3AL,TADA2A,PFN1
TF	Factor: FOXO3a; motif: NYTGTTTACN	TF:M09932	false	0.00851546702535608	2.069791528444421	2930	39	7	62700	CXCL3,PRDX4,ORMDL2,PRSS1,GTF2H2,NDUFA1,PNRC1
TF	Factor: Tbx3; motif: AGGTGTNR	TF:M08786	false	0.00851546702535608	2.069791528444421	3783	39	8	62700	CRABP1,MAP4K1,CANX,HPS5,GTF2H2,RRN3,SYNRG,SERPINF2
TF	Factor: PREP-1; motif: TGANTGRCAGS	TF:M10032	false	0.008518058135988996	2.0696594001799666	1454	39	5	62700	CXCL3,CRABP1,HPS5,PRSS1,SERPINF2
TF	Factor: Sp2; motif: NTWAGTCCCGCCCMCTT	TF:M12155	false	0.008541842090769296	2.068448461443663	4703	39	9	62700	CXCL3,DRD4,KLK6,MAP4K1,CANX,FGF16,POU5F1,SYNRG,PFN1
TF	Factor: TTF-1; motif: NTKGAGTGSN	TF:M10007	false	0.008561476254729822	2.067451343499841	4706	39	9	62700	CXCL3,DUX4,FGF16,POU5F1,RRN3,TNNC1,RPH3AL,SERPINF2,TMSB15A
TF	Factor: Smad4; motif: NWGTCTGNCACCT	TF:M10061	false	0.008561476254729822	2.067451343499841	3789	39	8	62700	DRD4,COG5,SCG5,OR2B6,NOMO1,POU5F1,PSCA,SCGB2A1
TF	Factor: Sp1; motif: GGNDGGRGGCGGGG	TF:M04953	false	0.008561476254729822	2.067451343499841	8886	39	13	62700	CXCL3,MAP4K1,COG5,DUX4,FGF16,POU5F1,CYFIP1,DLL1,SYNRG,PNRC1,SERPINF2,TMSB15A,PFN1
TF	Factor: WT1; motif: NGCGGGGGGGTSMMCYN	TF:M05327	false	0.008605337777535683	2.0652320780335995	5684	39	10	62700	PRDX4,RBMY1A1,DRD4,HPS5,DUX4,CYFIP1,DLL1,TADA2A,SERPINF2,PFN1
TF	Factor: LBP9; motif: CCRGNNNNARCCRGYYN	TF:M01592	false	0.008605337777535683	2.0652320780335995	1459	39	5	62700	CXCL3,DRD4,RRN3,DLL1,SYNRG
TF	Factor: C/EBPdelta; motif: NRTTGCGYAAYN	TF:M11321	false	0.008616618176127128	2.064663151301268	5686	39	10	62700	PRDX4,TRAT1,ORMDL2,SCG5,PRSS1,DUX4,NDUFA1,FGF16,TADA2A,PFN1
TF	Factor: PPARgamma; motif: NWSTRGGKSARAGGKCA; match class: 1	TF:M10038_1	false	0.008643128142621172	2.063329048122136	1461	39	5	62700	PRDX4,KLK6,COG5,CANX,RRN3
TF	Factor: AP-2alpha; motif: NGCCYSNNGSN; match class: 1	TF:M01857_1	false	0.00864434542737226	2.0632678870682626	4716	39	9	62700	CXCL3,KLK6,DUX4,FGF16,POU5F1,CYFIP1,DLL1,TADA2A,PFN1
TF	Factor: ZNF449; motif: MMGCCCAACC	TF:M12121	false	0.008654030222690635	2.062781592436942	868	39	4	62700	KLK6,CANX,NDUFA1,RPH3AL
TF	Factor: THAP7; motif: GNCGCCATSTTGRGNGKGGC	TF:M12728	false	0.008741954430577181	2.0583914616990837	5700	39	10	62700	CXCL3,CRABP1,DUX4,POU5F1,CYFIP1,DLL1,SYNRG,RPH3AL,TADA2A,SERPINF2
TF	Factor: Elf-1; motif: NANSCGGAAGTR	TF:M11450	false	0.008758015044120932	2.0575943131318937	5702	39	10	62700	CRABP1,HPS5,GTF2H2,POU5F1,RRN3,TNNC1,SYNRG,RPH3AL,TADA2A,PFN1
TF	Factor: P53; motif: NNNGRCATGCCCAGRCATGYCY	TF:M12647	false	0.008875635736045986	2.0518005299045887	5714	39	10	62700	DRD4,KLK6,MAP4K1,POU5F1,PSCA,TNNC1,PNRC1,TADA2A,SERPINF2,PFN1
TF	Factor: TEF-1; motif: GWGGAATGT	TF:M01817	false	0.008875635736045986	2.0518005299045887	3816	39	8	62700	KLK6,TRAT1,CANX,OR2B6,RRN3,CYFIP1,DLL1,PFN1
TF	Factor: E2F-1:DP-2; motif: TTTSSCGC	TF:M00737	false	0.008875635736045986	2.0518005299045887	8930	39	13	62700	CRABP1,DRD4,MAP4K1,CANX,HPS5,DUX4,FGF16,RRN3,CYFIP1,SYNRG,TADA2A,TMSB15A,PFN1
TF	Factor: YY2; motif: NCCGCCATNTY	TF:M03925	false	0.008902704448872863	2.0504780440510384	4740	39	9	62700	RBMY1A1,ORMDL2,CANX,HPS5,DUX4,POU5F1,PSCA,RRN3,PFN1
TF	Factor: Tst-1; motif: NNKGAATTAVAVTDN	TF:M00133	false	0.00898978808543779	2.046250545687209	5725	39	10	62700	CXCL3,PRDX4,TRAT1,SCG5,OR2B6,NOMO1,DLL1,SYNRG,PNRC1,SCGB2A1
TF	Factor: CP2; motif: NNNNCCAGNCNN; match class: 1	TF:M07602_1	false	0.008998466035945292	2.045831518216663	4749	39	9	62700	DRD4,DUX4,POU5F1,PSCA,TNNC1,PNRC1,TADA2A,SERPINF2,PFN1
TF	Factor: Ebox; motif: NCACSTGNCN; match class: 1	TF:M01034_1	false	0.008998466035945292	2.045831518216663	879	39	4	62700	RBMY1A1,COG5,HPS5,SYNRG
TF	Factor: DATF1; motif: SNGGRRGCWGNGGG; match class: 1	TF:M09724_1	false	0.009003745663282402	2.0455767813962034	2968	39	7	62700	DRD4,KLK6,ORMDL2,DUX4,DLL1,PNRC1,RPH3AL
TF	Factor: Arnt; motif: NNNNNRTCACGTGAYNNNNN; match class: 1	TF:M00539_1	false	0.009071705929892192	2.0423110363937473	6764	39	11	62700	PRDX4,CRABP1,RBMY1A1,DRD4,MAP4K1,COG5,CANX,HPS5,DUX4,SYNRG,PFN1
TF	Factor: Arnt; motif: NNNNNRTCACGTGAYNNNNN	TF:M00539	false	0.009071705929892192	2.0423110363937473	6764	39	11	62700	PRDX4,CRABP1,RBMY1A1,DRD4,MAP4K1,COG5,CANX,HPS5,DUX4,SYNRG,PFN1
TF	Factor: E2F-4:DP-2; motif: TTTCSCGC	TF:M00739	false	0.009112230303154239	2.0403753124007413	5739	39	10	62700	CRABP1,MAP4K1,CANX,HPS5,DUX4,FGF16,CYFIP1,TADA2A,TMSB15A,PFN1
TF	Factor: Erm; motif: NRCMGGAAGTN	TF:M11422	false	0.009133444832259441	2.039365390102985	4762	39	9	62700	CRABP1,CANX,HPS5,GTF2H2,NDUFA1,RRN3,SYNRG,RPH3AL,PFN1
TF	Factor: SP8; motif: NCCACGCCCMCN	TF:M12148	false	0.009134027332576485	2.039337693148398	2978	39	7	62700	CRABP1,RBMY1A1,DRD4,DUX4,CYFIP1,PNRC1,PFN1
TF	Factor: RelA-p65; motif: AAATCCCCT; match class: 1	TF:M04814_1	false	0.009134027332576485	2.039337693148398	884	39	4	62700	PRSS1,DUX4,PNRC1,RPH3AL
TF	Factor: Sox-10; motif: AACAATGGNCCATTGTT	TF:M11633	false	0.009138477390217633	2.039126158326519	3840	39	8	62700	PRDX4,CRABP1,KLK6,ORMDL2,HPS5,SCG5,GTF2H2,PNRC1
TF	Factor: KLF; motif: GGGNGGGG	TF:M07461	false	0.009148891454073608	2.0386315250094738	8970	39	13	62700	PRDX4,RBMY1A1,DRD4,ORMDL2,DUX4,POU5F1,RRN3,DLL1,SYNRG,PNRC1,SERPINF2,TMSB15A,PFN1
TF	Factor: BTEB3; motif: CCNNSCCNSCCCCKCCCCC; match class: 1	TF:M09826_1	false	0.009160384644427162	2.0380862899298604	7853	39	12	62700	CXCL3,PRDX4,DUX4,POU5F1,CYFIP1,DLL1,SYNRG,PNRC1,TADA2A,SERPINF2,TMSB15A,PFN1
TF	Factor: Egr-1; motif: ACCGCCC	TF:M04918	false	0.009162252070738184	2.03799776413986	5748	39	10	62700	CRABP1,KLK6,DUX4,NOMO1,NDUFA1,FGF16,SYNRG,PNRC1,TADA2A,PFN1
TF	Factor: ZNF549; motif: NTGCTKYCMW	TF:M12355	false	0.009162252070738184	2.03799776413986	6778	39	11	62700	RBMY1A1,KLK6,TRAT1,PRSS1,OR2B6,FGF16,PSCA,RRN3,RPH3AL,SERPINF2,PFN1
TF	Factor: FKHL14; motif: NNANRYAAACAN	TF:M11560	false	0.009178233906159166	2.0372408785590137	2193	39	6	62700	CXCL3,PRDX4,TRAT1,OR2B6,NOMO1,RPH3AL
TF	Factor: TBX20; motif: NAGGTGTGARGGYGTGAN	TF:M12031	false	0.009178605754182303	2.037223283858884	111	39	2	62700	RPH3AL,SERPINF2
TF	Factor: ELF3; motif: NNCCACTTCCTGNN	TF:M12544	false	0.009178605754182303	2.037223283858884	3846	39	8	62700	ORMDL2,CANX,HPS5,OR2B6,FGF16,TNNC1,TADA2A,PFN1
TF	Factor: Fli-1:C/EBPdelta; motif: NNCGGAWATTGCGCAAT; match class: 1	TF:M08469_1	false	0.009236931639070507	2.034472270503405	1491	39	5	62700	PRDX4,KLK6,ORMDL2,SCG5,PNRC1
TF	Factor: TTF-1; motif: NNNCNCTTGASNNN	TF:M02034	false	0.009239390538502474	2.0343566753702507	3851	39	8	62700	ORMDL2,CANX,HPS5,DUX4,RRN3,DLL1,TADA2A,TMSB15A
TF	Factor: TTF-1; motif: NNNNCAAGNRNN	TF:M00794	false	0.009252772190935737	2.0337281303038934	4778	39	9	62700	ORMDL2,COG5,CANX,DUX4,RRN3,DLL1,TADA2A,SERPINF2,TMSB15A
TF	Factor: NFATc3; motif: NTTTCCRYGGAAAN; match class: 1	TF:M11988_1	false	0.0092618901611166	2.0333003737096287	6792	39	11	62700	CXCL3,RBMY1A1,KLK6,CANX,DLL1,SYNRG,PNRC1,RPH3AL,TADA2A,TMSB15A,PFN1
TF	Factor: znf679; motif: CTTSAADAKC	TF:M06475	false	0.009323821175502279	2.030406064541995	418	39	3	62700	COG5,HPS5,SCG5
TF	Factor: CPBP; motif: GNNRGGGHGGGGNNGGGRN; match class: 1	TF:M09973_1	false	0.009350077914739695	2.029184770111384	6802	39	11	62700	PRDX4,KLK6,DUX4,POU5F1,CYFIP1,DLL1,SYNRG,PNRC1,SERPINF2,TMSB15A,PFN1
TF	Factor: SAP-1; motif: ACCGGAAGTNN	TF:M09607	false	0.009350077914739695	2.029184770111384	4787	39	9	62700	CRABP1,CANX,HPS5,GTF2H2,RRN3,SYNRG,RPH3AL,TADA2A,PFN1
TF	Factor: Elf-1; motif: NAMCCGGAAGTN	TF:M11447	false	0.009353184463489431	2.0290405004150176	7882	39	12	62700	CRABP1,RBMY1A1,KLK6,HPS5,DUX4,GTF2H2,NDUFA1,RRN3,SYNRG,RPH3AL,TADA2A,PFN1
TF	Factor: SPI1; motif: AAAAAGCGGAAGTW	TF:M03994	false	0.009353184463489431	2.0290405004150176	2205	39	6	62700	MAP4K1,HPS5,SCG5,FGF16,TNNC1,SYNRG
TF	Factor: DMRT1; motif: NNNNGCTACATN	TF:M11515	false	0.009393922138896013	2.027153043768264	3865	39	8	62700	PRDX4,TRAT1,COG5,CANX,OR2B6,POU5F1,TADA2A,SCGB2A1
TF	Factor: IRF-8; motif: NYGAAASYGAAACYN	TF:M11682	false	0.00941718230095379	2.026079022281585	3867	39	8	62700	CRABP1,RBMY1A1,PRSS1,OR2B6,FGF16,DLL1,PNRC1,SERPINF2
TF	Factor: Sp2; motif: NYSGCCCCGCCCCCY	TF:M03567	false	0.00946435500732883	2.023908977717371	7895	39	12	62700	CXCL3,CRABP1,KLK6,CANX,NOMO1,FGF16,POU5F1,DLL1,SYNRG,PNRC1,TMSB15A,PFN1
TF	Factor: KLF15; motif: GAGNNGGGGNGTDG	TF:M01714	false	0.00947370897376905	2.0234799606495963	2212	39	6	62700	COG5,DUX4,FGF16,POU5F1,PNRC1,TMSB15A
TF	Factor: ZXDL; motif: GSGSCNNGGGMRGCNCCGGGS; match class: 1	TF:M12722_1	false	0.009487765411962248	2.022836061917188	6819	39	11	62700	DRD4,COG5,CANX,DUX4,NOMO1,FGF16,CYFIP1,DLL1,PNRC1,TADA2A,PFN1
TF	Factor: Fli-1; motif: ACCGGAAGYN; match class: 1	TF:M02073_1	false	0.009515933227939416	2.0215486140117362	1505	39	5	62700	CRABP1,GTF2H2,NDUFA1,SYNRG,PFN1
TF	Factor: Fli-1:Prrxl1; motif: ACCGGAAGTAATTAN	TF:M08282	false	0.009516378166628186	2.0215283080790147	2215	39	6	62700	HPS5,OR2B6,GTF2H2,NDUFA1,RPH3AL,SCGB2A1
TF	Factor: arnt; motif: NTACGTGMC	TF:M09864	false	0.009594850287750985	2.0179617973444426	901	39	4	62700	MAP4K1,ORMDL2,NDUFA1,TNNC1
TF	Factor: BTEB2; motif: NMCACGCCCN	TF:M12164	false	0.00963603732312993	2.0161015265236335	3017	39	7	62700	ORMDL2,CANX,DUX4,GTF2H2,NDUFA1,PNRC1,TADA2A
TF	Factor: Arnt; motif: NDDNNCACGTGNNNNN	TF:M00236	false	0.009710897889154808	2.012740612493948	2225	39	6	62700	PRDX4,RBMY1A1,MAP4K1,COG5,HPS5,SYNRG
TF	Factor: pax-6; motif: NYACGCNTSRNYGCNYN; match class: 1	TF:M11883_1	false	0.009720097062737357	2.0123293982835233	7926	39	12	62700	CRABP1,RBMY1A1,DRD4,COG5,DUX4,NDUFA1,FGF16,SYNRG,RPH3AL,TADA2A,SCGB2A1,PFN1
TF	Factor: SRY; motif: AACAATNNNCATTGTT	TF:M04556	false	0.009720097062737357	2.0123293982835233	7926	39	12	62700	PRDX4,TRAT1,SCG5,PRSS1,OR2B6,POU5F1,CYFIP1,SYNRG,PNRC1,RPH3AL,TADA2A,TMSB15A
TF	Factor: AP-2gamma; motif: NSCCYNNRGSN	TF:M11482	false	0.009732715765031487	2.011765959608375	6846	39	11	62700	RBMY1A1,DRD4,KLK6,OR2B6,DUX4,FGF16,CYFIP1,DLL1,TNNC1,SYNRG,PFN1
TF	Factor: Brachyury; motif: NTNNCANNNNRGTGTGAANN	TF:M09878	false	0.009856320185167685	2.0062851967793986	3901	39	8	62700	ORMDL2,SCG5,OR2B6,RRN3,CYFIP1,SYNRG,RPH3AL,SCGB2A1
TF	Factor: SP1:SP3; motif: CCSCCCCCYCC; match class: 1	TF:M01219_1	false	0.009864052614706059	2.00594461988601	3032	39	7	62700	DRD4,COG5,DLL1,SYNRG,PNRC1,TMSB15A,PFN1
TF	Factor: EOMES; motif: NAGGTGTGAANNN	TF:M04115	false	0.009882428088837642	2.0051363371908737	429	39	3	62700	CRABP1,GTF2H2,SYNRG
TF	Factor: HOXB2:PEA3; motif: ACCGGAAATGRN; match class: 1	TF:M08345_1	false	0.009899021241340756	2.004407743836627	2236	39	6	62700	CXCL3,TRAT1,HPS5,GTF2H2,NDUFA1,SYNRG
TF	Factor: RELA; motif: GGGRMTKYCCC; match class: 1	TF:M12657_1	false	0.009899021241340756	2.004407743836627	1522	39	5	62700	PRSS1,DUX4,FGF16,RRN3,CYFIP1
TF	Factor: ERG; motif: ACCGGAWATCCGGT; match class: 1	TF:M03976_1	false	0.00990034429142546	2.0043497022442365	7948	39	12	62700	CXCL3,RBMY1A1,MAP4K1,CANX,DUX4,NDUFA1,FGF16,RRN3,DLL1,PNRC1,TMSB15A,PFN1
TF	Factor: ipf1; motif: TGATTGATK	TF:M10031	false	0.00998384432552441	2.0007021994057235	9083	39	13	62700	CXCL3,KLK6,TRAT1,COG5,OR2B6,NOMO1,PSCA,RRN3,CYFIP1,SYNRG,PNRC1,RPH3AL,TADA2A
TF	Factor: NFATc1; motif: TTTCCAYWRTGGAAA; match class: 1	TF:M04052_1	false	0.00999404580002698	2.000258664633935	3913	39	8	62700	CRABP1,TRAT1,COG5,CANX,HPS5,SCG5,PRSS1,PNRC1
TF	Factor: RXRA; motif: GRGGTCAAAGGTCA	TF:M04489	false	0.010050338866471007	1.9978192949243472	3917	39	8	62700	PRDX4,DRD4,KLK6,COG5,POU5F1,RRN3,TADA2A,SERPINF2
TF	Factor: LRH-1; motif: TCAAGGTCRYGACCTTGR; match class: 1	TF:M11828_1	false	0.01006284662365887	1.997279146708584	7966	39	12	62700	RBMY1A1,DRD4,MAP4K1,SCG5,OR2B6,GTF2H2,FGF16,PSCA,RRN3,CYFIP1,TNNC1,PFN1
TF	Factor: DLX6; motif: NWRNGYAAWYA	TF:M12595	false	0.010064941711340203	1.9971887358788147	3920	39	8	62700	CXCL3,PRDX4,TRAT1,COG5,HPS5,OR2B6,PNRC1,RPH3AL
TF	Factor: Elf-1; motif: ACTTCCGGG	TF:M04714	false	0.010064941711340203	1.9971887358788147	7969	39	12	62700	CRABP1,RBMY1A1,KLK6,HPS5,DUX4,GTF2H2,NDUFA1,RRN3,SYNRG,RPH3AL,TADA2A,PFN1
TF	Factor: ER81; motif: RCCGGAARYN; match class: 1	TF:M02065_1	false	0.010092568960958564	1.995998274440665	6887	39	11	62700	PRDX4,CRABP1,RBMY1A1,KLK6,HPS5,DUX4,GTF2H2,NDUFA1,PSCA,PNRC1,PFN1
TF	Factor: Sox-10; motif: NACAATRNNNNYATTGTN; match class: 1	TF:M11635_1	false	0.010183436069122009	1.9921056587308388	5855	39	10	62700	CXCL3,TRAT1,HPS5,SCG5,PRSS1,OR2B6,CYFIP1,PNRC1,RPH3AL,SCGB2A1
TF	Factor: YY1; motif: NNNNAARATGGNNNN	TF:M07370	false	0.01021442911144406	1.9907859012467128	5858	39	10	62700	MAP4K1,ORMDL2,CANX,SCG5,NOMO1,NDUFA1,FGF16,SYNRG,SCGB2A1,TMSB15A
TF	Factor: USF; motif: GYCACGTGNC; match class: 1	TF:M00187_1	false	0.010255469921083516	1.9890444348121719	1538	39	5	62700	RBMY1A1,COG5,CANX,HPS5,SYNRG
TF	Factor: Smad4; motif: NCAGACAN	TF:M07368	false	0.010280553161824184	1.9879835167936024	3936	39	8	62700	KLK6,HPS5,PRSS1,FGF16,POU5F1,DLL1,RPH3AL,SCGB2A1
TF	Factor: c-MAF; motif: CNNNCTCAGCA	TF:M03816	false	0.01035986496511183	1.9846459053329668	5871	39	10	62700	RBMY1A1,DRD4,KLK6,ORMDL2,PSCA,CYFIP1,SYNRG,PNRC1,RPH3AL,PFN1
TF	Factor: E2F-1; motif: NTTTCGCGCS	TF:M00940	false	0.010359963266405923	1.9846417844774162	8001	39	12	62700	PRDX4,CRABP1,MAP4K1,CANX,HPS5,GTF2H2,NOMO1,FGF16,CYFIP1,TADA2A,SERPINF2,PFN1
TF	Factor: Tal-1; motif: CAGATGG; match class: 1	TF:M03804_1	false	0.01037576856943389	1.9839797237145236	926	39	4	62700	CRABP1,KLK6,TNNC1,RPH3AL
TF	Factor: LBP-1; motif: NRCCGGTNNNNACCGGYN	TF:M11490	false	0.010385434362109865	1.9835753347453933	6917	39	11	62700	CXCL3,PRDX4,DRD4,PRSS1,DUX4,FGF16,RRN3,DLL1,PNRC1,TADA2A,PFN1
TF	Factor: hoxa9; motif: GYMATWANNN	TF:M10786	false	0.010387395561994153	1.9834933297135033	8006	39	12	62700	CXCL3,TRAT1,COG5,SCG5,NOMO1,POU5F1,RRN3,SYNRG,PNRC1,RPH3AL,SCGB2A1,TMSB15A
TF	Factor: ZNF501; motif: NNNCSACGCGAACAC; match class: 1	TF:M12085_1	false	0.010390743014968135	1.983353396065239	3070	39	7	62700	PRDX4,DRD4,COG5,NOMO1,FGF16,RRN3,DLL1
TF	Factor: MEF-2B1; motif: CCNWATWWRG	TF:M11696	false	0.010399806183458489	1.9829747543780298	2266	39	6	62700	PRSS1,DUX4,PSCA,RRN3,TADA2A,SERPINF2
TF	Factor: IRF-4; motif: RGGAASWGR; match class: 1	TF:M04818_1	false	0.010413318061072237	1.9824108664539244	3072	39	7	62700	ORMDL2,NDUFA1,POU5F1,PSCA,TNNC1,TADA2A,PFN1
TF	Factor: FOXO3; motif: KGTAAACA	TF:M02270	false	0.010430089354023448	1.981711970979692	2268	39	6	62700	PRDX4,ORMDL2,CANX,PRSS1,GTF2H2,NDUFA1
TF	Factor: E2F-2; motif: NTTTTGGCGCCAWWWN; match class: 1	TF:M11528_1	false	0.010446499973621869	1.9810291924958765	4890	39	9	62700	RBMY1A1,COG5,HPS5,SCG5,FGF16,POU5F1,RPH3AL,TADA2A,TMSB15A
TF	Factor: Ets; motif: ANNCACTTCCTG	TF:M00771	false	0.010615092486295913	1.9740762175966176	3962	39	8	62700	MAP4K1,ORMDL2,CANX,HPS5,OR2B6,TNNC1,RPH3AL,PFN1
TF	Factor: Oct3; motif: WTATGCGCATAW; match class: 1	TF:M11934_1	false	0.010688794052141067	1.9710712906793788	9172	39	13	62700	CRABP1,RBMY1A1,DRD4,KLK6,COG5,SCG5,PRSS1,OR2B6,NOMO1,RRN3,CYFIP1,SYNRG,TADA2A
TF	Factor: Net; motif: CACTTCCKGK	TF:M03832	false	0.010688794052141067	1.9710712906793788	936	39	4	62700	CRABP1,HPS5,SYNRG,PFN1
TF	Factor: C/EBPalpha; motif: NNNTTNNGCAANN; match class: 1	TF:M01866_1	false	0.010688794052141067	1.9710712906793788	936	39	4	62700	PRDX4,CRABP1,TADA2A,PFN1
TF	Factor: LRH-1; motif: NNNYCAAGGYCAN	TF:M07360	false	0.010728156888837935	1.9694748839765195	1559	39	5	62700	MAP4K1,CANX,FGF16,PNRC1,SERPINF2
TF	Factor: ER-beta; motif: NRGGTCANKSTGACCTNN	TF:M09610	false	0.010728156888837935	1.9694748839765195	5908	39	10	62700	MAP4K1,DUX4,NOMO1,CYFIP1,DLL1,TNNC1,PNRC1,TADA2A,SERPINF2,SCGB2A1
TF	Factor: P53; motif: NNNGRCATGCCCAGRCATGYCY; match class: 1	TF:M12647_1	false	0.01074987215717985	1.9685967005633978	1560	39	5	62700	DRD4,KLK6,POU5F1,PSCA,TNNC1
TF	Factor: GATAD2A; motif: CCTKTG; match class: 1	TF:M09726_1	false	0.010773399419563878	1.9676472385579653	9183	39	13	62700	CXCL3,CRABP1,RBMY1A1,MAP4K1,CANX,PRSS1,DUX4,PSCA,CYFIP1,TNNC1,SERPINF2,SCGB2A1,PFN1
TF	Factor: ER71:Pax-5; motif: ACCGGAACYACGCWTSANTG; match class: 1	TF:M08266_1	false	0.010776073615730457	1.9675394504331485	9184	39	13	62700	CXCL3,PRDX4,KLK6,MAP4K1,COG5,CANX,NDUFA1,POU5F1,PSCA,CYFIP1,DLL1,PNRC1,PFN1
TF	Factor: mbnl2; motif: NYGCYTYGCYTN; match class: 1	TF:M12136_1	false	0.010846862641460767	1.9646958594682877	941	39	4	62700	PRDX4,NDUFA1,DLL1,RPH3AL
TF	Factor: Pax-6; motif: NNNNTTCACGCWTGANTKNNN; match class: 1	TF:M00097_1	false	0.010846862641460767	1.9646958594682877	4923	39	9	62700	TRAT1,COG5,FGF16,POU5F1,RRN3,CYFIP1,PNRC1,RPH3AL,TADA2A
TF	Factor: Erm; motif: RSAGGAAGGAAGTN	TF:M11423	false	0.01085386156451542	1.9644157219264764	4924	39	9	62700	CXCL3,KLK6,COG5,CANX,POU5F1,PSCA,RRN3,DLL1,PFN1
TF	Factor: AP-1; motif: RSTGACTNMNW	TF:M00172	false	0.010995815521106398	1.9587725550087796	2297	39	6	62700	KLK6,COG5,SCG5,PSCA,CYFIP1,PNRC1
TF	Factor: MTF-1; motif: NTTTTGCACACGGCNNN	TF:M12280	false	0.011025647276278689	1.9575959052374932	6983	39	11	62700	CXCL3,CRABP1,RBMY1A1,DRD4,MAP4K1,ORMDL2,CANX,RRN3,CYFIP1,DLL1,SYNRG
TF	Factor: DPRX; motif: NNGGATTANN	TF:M04306	false	0.011086274098309023	1.9552143880643653	4941	39	9	62700	RBMY1A1,COG5,SCG5,NDUFA1,DLL1,TADA2A,SERPINF2,SCGB2A1,TMSB15A
TF	Factor: AR; motif: GNNCNNNNTGTTCTN	TF:M01996	false	0.011088191002142384	1.955139301629994	3114	39	7	62700	ORMDL2,POU5F1,CYFIP1,SYNRG,PNRC1,RPH3AL,TMSB15A
TF	Factor: KLF17; motif: NGGGCGG	TF:M05386	false	0.011096840051025571	1.9548006738061265	8085	39	12	62700	PRDX4,CRABP1,DRD4,KLK6,COG5,CANX,HPS5,NDUFA1,POU5F1,CYFIP1,PNRC1,TADA2A
TF	Factor: LKLF; motif: NGGGCGG	TF:M05499	false	0.011096840051025571	1.9548006738061265	8085	39	12	62700	PRDX4,CRABP1,DRD4,KLK6,COG5,CANX,HPS5,NDUFA1,POU5F1,CYFIP1,PNRC1,TADA2A
TF	Factor: STAT6; motif: TTCTSWGGAAN	TF:M10083	false	0.011143586058480065	1.9529750286602618	3118	39	7	62700	CXCL3,PRSS1,OR2B6,SYNRG,PNRC1,RPH3AL,TADA2A
TF	Factor: RUNX3; motif: NRACCGCAAACCGCAN; match class: 1	TF:M04109_1	false	0.011175468869698103	1.9517342468760317	4004	39	8	62700	RBMY1A1,NOMO1,FGF16,POU5F1,CYFIP1,DLL1,TNNC1,TADA2A
TF	Factor: Ngn-2; motif: GNNNNNCAGMTGGNNN	TF:M07609	false	0.011208419528864248	1.9504556218638893	1579	39	5	62700	DRD4,KLK6,POU5F1,SYNRG,RPH3AL
TF	Factor: Elk-1:ETV7; motif: ANSCGGACGGATDTCCGGNT	TF:M08214	false	0.011357324226456985	1.944723975893087	8110	39	12	62700	CXCL3,CRABP1,RBMY1A1,TRAT1,MAP4K1,DUX4,GTF2H2,NDUFA1,RRN3,CYFIP1,DLL1,TNNC1
TF	Factor: LEF-1; motif: NCCTTTSWNNTNYN	TF:M09975	false	0.011377042492564233	1.9439706198470383	4017	39	8	62700	DRD4,TRAT1,COG5,SCG5,PRSS1,PSCA,SERPINF2,TMSB15A
TF	Factor: ZNF563; motif: NGNNTCMTNNCNGGCAGCTGY	TF:M10158	false	0.011497699285729648	1.939389054209446	5975	39	10	62700	PRDX4,DRD4,MAP4K1,HPS5,DUX4,GTF2H2,PSCA,DLL1,RPH3AL,TMSB15A
TF	Factor: RAR-gamma; motif: NRGGTCAAAAGGTCAN	TF:M11804	false	0.011580304115654772	1.9362800352531022	3142	39	7	62700	MAP4K1,SCG5,NDUFA1,RRN3,TADA2A,SERPINF2,SCGB2A1
TF	Factor: EAR2; motif: NRGGTCAAAGGTCAN	TF:M11753	false	0.011636404433442622	1.9341811928770172	461	39	3	62700	PRDX4,DRD4,COG5
TF	Factor: Oct-2; motif: NTATGCGCATAN	TF:M11895	false	0.011680730572249661	1.9325299933902125	4037	39	8	62700	RBMY1A1,TRAT1,COG5,HPS5,SCG5,OR2B6,CYFIP1,TADA2A
TF	Factor: ER-alpha; motif: ARGSTGACC	TF:M04881	false	0.011680730572249661	1.9325299933902125	4037	39	8	62700	ORMDL2,COG5,DUX4,NDUFA1,POU5F1,PNRC1,SERPINF2,SCGB2A1
TF	Factor: IRF-7; motif: TNSGAAWNCGAAANTNNN	TF:M00453	false	0.011680730572249661	1.9325299933902125	3148	39	7	62700	RBMY1A1,SCG5,PRSS1,FGF16,DLL1,PNRC1,SERPINF2
TF	Factor: EBF; motif: KTCCCYWGRGA	TF:M00977	false	0.01173028252720533	1.930691527651852	2333	39	6	62700	DRD4,MAP4K1,DUX4,FGF16,TNNC1,SCGB2A1
TF	Factor: COUP-TF1; motif: RAGGTCANYGACCTY; match class: 1	TF:M11743_1	false	0.011746741274004472	1.9300825966267388	4992	39	9	62700	CXCL3,PRDX4,DRD4,KLK6,MAP4K1,SCG5,POU5F1,DLL1,PFN1
TF	Factor: OVOL; motif: ANRTAACGG; match class: 1	TF:M08894_1	false	0.011763063917197416	1.9294795431390428	2335	39	6	62700	COG5,HPS5,NDUFA1,POU5F1,TADA2A,TMSB15A
TF	Factor: ZNF450; motif: NNNAGGTCCTGGMAGNK	TF:M12706	false	0.011779478689659478	1.9288739291765895	2336	39	6	62700	CRABP1,SCG5,POU5F1,CYFIP1,SYNRG,SERPINF2
TF	Factor: BRN1; motif: NANNTATGCATAATNNA	TF:M01324	false	0.011816804590347542	1.9274999461615963	4998	39	9	62700	CXCL3,PRDX4,CRABP1,TRAT1,MAP4K1,HPS5,OR2B6,TADA2A,TMSB15A
TF	Factor: GLI4; motif: RGGCCTTGAATGCCANGCYMA; match class: 1	TF:M10514_1	false	0.011832909777800644	1.9269084468298725	6005	39	10	62700	OR2B6,NDUFA1,FGF16,POU5F1,PSCA,CYFIP1,DLL1,TNNC1,SYNRG,TADA2A
TF	Factor: AP-1; motif: RGTGACTMANN	TF:M00188	false	0.011860131463010088	1.925910497030489	3160	39	7	62700	CRABP1,KLK6,HPS5,PSCA,CYFIP1,TNNC1,PNRC1
TF	Factor: CDP; motif: ATCGATNNNNNNATCRAT	TF:M03951	false	0.011954911924258516	1.9224536191257404	4056	39	8	62700	PRDX4,RBMY1A1,TRAT1,HPS5,NDUFA1,RRN3,PNRC1,SERPINF2
TF	Factor: POU3F1; motif: NTAATGANATGCRN	TF:M11930	false	0.011968806110420085	1.9219491683501386	3166	39	7	62700	CXCL3,PRDX4,CRABP1,RBMY1A1,MAP4K1,DLL1,RPH3AL
TF	Factor: LBX2; motif: CTNRANSTAATTA	TF:M04383	false	0.011983648450549174	1.921410939817007	8174	39	12	62700	PRDX4,CRABP1,TRAT1,COG5,PRSS1,RRN3,TNNC1,SYNRG,RPH3AL,SERPINF2,SCGB2A1,TMSB15A
TF	Factor: ZBTB37; motif: TGGCTTTGGY	TF:M12688	false	0.011983648450549174	1.921410939817007	4059	39	8	62700	RBMY1A1,ORMDL2,CANX,POU5F1,DLL1,PNRC1,SERPINF2,PFN1
TF	Factor: Ets; motif: ACTTCCTS	TF:M00971	false	0.01205408612861407	1.9188657097448127	2350	39	6	62700	CRABP1,KLK6,HPS5,FGF16,PSCA,TNNC1
TF	Factor: Kaiso; motif: GCMGGGRGCRGS; match class: 1	TF:M03876_1	false	0.012058429603767564	1.9187092476541057	9325	39	13	62700	CXCL3,PRDX4,CRABP1,DRD4,KLK6,MAP4K1,DUX4,CYFIP1,DLL1,PNRC1,RPH3AL,SERPINF2,PFN1
TF	Factor: ehf; motif: NRANNAGGAARNRRNNN	TF:M09604	false	0.012062038525211401	1.9185792887601079	2352	39	6	62700	DUX4,NDUFA1,PSCA,TADA2A,SCGB2A1,PFN1
TF	Factor: c-MAF; motif: NTGCTKAYGTMAGCAN	TF:M11362	false	0.012092323067516111	1.9174902584041404	470	39	3	62700	COG5,HPS5,NOMO1
TF	Factor: E2F-1; motif: TTTSGCGCGMNR	TF:M00516	false	0.012160894409360086	1.9150344824016954	7093	39	11	62700	PRDX4,CRABP1,DRD4,MAP4K1,CANX,NOMO1,FGF16,CYFIP1,TADA2A,TMSB15A,PFN1
TF	Factor: JunD; motif: NRTGACGCAYN	TF:M11271	false	0.012165693162211841	1.9148631413203017	7094	39	11	62700	CXCL3,ORMDL2,COG5,SCG5,GTF2H2,FGF16,POU5F1,CYFIP1,PNRC1,RPH3AL,TMSB15A
TF	Factor: STAT3; motif: TTCYGGGAAN	TF:M07065	false	0.012170843528717374	1.9146793209341118	5029	39	9	62700	RBMY1A1,COG5,CANX,GTF2H2,NOMO1,FGF16,DLL1,PNRC1,SERPINF2
TF	Factor: E2F-1; motif: NTTSGCGG	TF:M00430	false	0.012211040167633101	1.913247340164649	8201	39	12	62700	PRDX4,CRABP1,MAP4K1,CANX,SCG5,FGF16,RRN3,DLL1,TNNC1,PNRC1,TADA2A,TMSB15A
TF	Factor: Sp3; motif: ASMCTTGGGSRGGG; match class: 1	TF:M00665_1	false	0.012221102389718248	1.9128896173195014	2361	39	6	62700	PRDX4,DRD4,KLK6,MAP4K1,COG5,CYFIP1
TF	Factor: HNF-3alpha; motif: TGTTTACWYWNN	TF:M09925	false	0.012221102389718248	1.9128896173195014	2361	39	6	62700	CXCL3,PRDX4,PRSS1,OR2B6,GTF2H2,PNRC1
TF	Factor: Elk-1:ETV7; motif: ANSCGGACGGATDTCCGGNT; match class: 1	TF:M08214_1	false	0.012221102389718248	1.9128896173195014	2361	39	6	62700	RBMY1A1,MAP4K1,GTF2H2,RRN3,CYFIP1,TNNC1
TF	Factor: HNF4G; motif: NNCAAAGTCCANN	TF:M12521	false	0.012240075908799537	1.9122158888350211	473	39	3	62700	OR2B6,GTF2H2,SCGB2A1
TF	Factor: TBX20; motif: WAGGTGTGAAR	TF:M04129	false	0.012242119757106904	1.9121433763809985	134	39	2	62700	GTF2H2,SYNRG
TF	Factor: ipf1; motif: RTCATTAN	TF:M10745	false	0.012296263246190941	1.9102268477574724	3190	39	7	62700	ORMDL2,OR2B6,PSCA,RRN3,DLL1,SYNRG,TADA2A
TF	Factor: HB9; motif: NTCRTTAN	TF:M10569	false	0.012296263246190941	1.9102268477574724	3190	39	7	62700	ORMDL2,OR2B6,PSCA,RRN3,DLL1,SYNRG,TADA2A
TF	Factor: E2F3; motif: NNRGMKGGAR; match class: 1	TF:M12598_1	false	0.01237699410916139	1.9073848157611448	7116	39	11	62700	CXCL3,KLK6,MAP4K1,ORMDL2,CANX,DUX4,CYFIP1,TNNC1,PNRC1,SERPINF2,PFN1
TF	Factor: LRF; motif: NRGGGKCKY; match class: 1	TF:M10115_1	false	0.012393509213790257	1.9068057060210135	2370	39	6	62700	MAP4K1,COG5,HPS5,FGF16,CYFIP1,SERPINF2
TF	Factor: Zfx; motif: SNSCAGGCCKCGSCSS; match class: 1	TF:M01593_1	false	0.012393509213790257	1.9068057060210135	987	39	4	62700	CANX,DUX4,CYFIP1,PFN1
TF	Factor: POU3F2; motif: WTATGCWAATKAG	TF:M11904	false	0.012411662035897872	1.9061700585747345	3197	39	7	62700	CXCL3,TRAT1,MAP4K1,HPS5,OR2B6,FGF16,DLL1
TF	Factor: TBP; motif: NGNNTATAAAA	TF:M03581	false	0.012437647724483157	1.9052617480112932	7123	39	11	62700	PRDX4,CRABP1,RBMY1A1,TRAT1,ORMDL2,COG5,SCG5,OR2B6,PNRC1,TMSB15A,PFN1
TF	Factor: NFATc2; motif: NTTTCCGCGGAAAN	TF:M11983	false	0.012437809368746739	1.90525610379648	8228	39	12	62700	CXCL3,KLK6,CANX,DUX4,NOMO1,DLL1,SYNRG,PNRC1,RPH3AL,TADA2A,TMSB15A,PFN1
TF	Factor: Sox-10; motif: MAANRRNNNCWTTGTT	TF:M10065	false	0.012599067436621356	1.8996615994949768	7136	39	11	62700	DRD4,TRAT1,ORMDL2,COG5,HPS5,PRSS1,GTF2H2,DLL1,TNNC1,RPH3AL,SCGB2A1
TF	Factor: AP-2alpha; motif: NGCCYSNNGSN	TF:M01857	false	0.012602750437618585	1.899534663650165	9389	39	13	62700	CXCL3,KLK6,CANX,DUX4,NOMO1,NDUFA1,FGF16,POU5F1,CYFIP1,DLL1,PNRC1,TADA2A,PFN1
TF	Factor: Crx; motif: YNWNGGGGATTARCCN	TF:M01436	false	0.01270168314923359	1.8961387251865964	2384	39	6	62700	RBMY1A1,COG5,SCG5,TADA2A,SERPINF2,SCGB2A1
TF	Factor: Egr-2; motif: CCCMCNCN	TF:M02092	false	0.012725202800260847	1.8953352876291298	5072	39	9	62700	RBMY1A1,DRD4,KLK6,TRAT1,DUX4,FGF16,POU5F1,TADA2A,SERPINF2
TF	Factor: USF2; motif: NNNSSYCACGTGACNNNNNNNNNSCN	TF:M12682	false	0.012788893689983254	1.8931670227704749	2388	39	6	62700	COG5,CANX,HPS5,SYNRG,SERPINF2,SCGB2A1
TF	Factor: STAT5A; motif: NAWTTCYNGGAANYN	TF:M00457	false	0.012791774291024747	1.8930692122564492	4117	39	8	62700	ORMDL2,COG5,CANX,GTF2H2,FGF16,SYNRG,PNRC1,SERPINF2
TF	Factor: ZNF647; motif: NYAGGCCYAC; match class: 1	TF:M12286_1	false	0.012809413702972224	1.892470747803404	1643	39	5	62700	CXCL3,MAP4K1,PSCA,TNNC1,RPH3AL
TF	Factor: PR; motif: RGNACATTYTGTNCTN; match class: 1	TF:M10042_1	false	0.012832016736889927	1.8917050826061867	999	39	4	62700	PRDX4,DRD4,OR2B6,RPH3AL
TF	Factor: COUP-TF1; motif: NRGGTCAAAGGTCRN	TF:M11738	false	0.012832016736889927	1.8917050826061867	2391	39	6	62700	PRDX4,DRD4,KLK6,COG5,POU5F1,PSCA
TF	Factor: BTEB2; motif: WGGGTGKGGCNGGN	TF:M09972	false	0.01285751757829475	1.8908428732560505	9416	39	13	62700	PRDX4,RBMY1A1,DRD4,CANX,DUX4,RRN3,DLL1,SYNRG,PNRC1,RPH3AL,SERPINF2,TMSB15A,PFN1
TF	Factor: SRY; motif: AACAATANCATTGTT	TF:M04555	false	0.012858429873444146	1.8908120593223885	7161	39	11	62700	PRDX4,TRAT1,MAP4K1,HPS5,SCG5,OR2B6,PNRC1,RPH3AL,TADA2A,SCGB2A1,PFN1
TF	Factor: CEBPD; motif: RTTRCGCAAY	TF:M04202	false	0.01287335888681922	1.8903081232053207	5085	39	9	62700	PRDX4,TRAT1,ORMDL2,SCG5,PRSS1,OR2B6,NDUFA1,SYNRG,TADA2A
TF	Factor: Isl2; motif: YTAAGTG	TF:M02080	false	0.012962473429767708	1.8873121208105859	6106	39	10	62700	CXCL3,PRDX4,RBMY1A1,TRAT1,CANX,OR2B6,GTF2H2,NOMO1,POU5F1,SERPINF2
TF	Factor: ZNF114; motif: NNCCMRGNWGSWG	TF:M12696	false	0.013006158054217572	1.8858509726364816	1651	39	5	62700	OR2B6,CYFIP1,PNRC1,SERPINF2,SCGB2A1
TF	Factor: AP-4; motif: YCAGCTGNKN	TF:M10097	false	0.013006158054217572	1.8858509726364816	6110	39	10	62700	DRD4,TRAT1,DUX4,NOMO1,POU5F1,PSCA,CYFIP1,TNNC1,SYNRG,RPH3AL
TF	Factor: PR; motif: RGNACATTYTGTNCTN	TF:M10042	false	0.01304058835903088	1.884702813871264	3233	39	7	62700	CXCL3,PRDX4,DRD4,KLK6,OR2B6,RPH3AL,TMSB15A
TF	Factor: ESE-1; motif: NNANVAGGAAGTNN	TF:M09902	false	0.013053815849295011	1.8842625182065444	3234	39	7	62700	TRAT1,COG5,HPS5,TNNC1,TADA2A,SCGB2A1,PFN1
TF	Factor: IRF-3; motif: GCNGTTTCCWGGAAACNGAAAC; match class: 1	TF:M11674_1	false	0.013111539382154534	1.882346316248292	1655	39	5	62700	TRAT1,COG5,GTF2H2,NDUFA1,FGF16
TF	Factor: pax-6; motif: NYACGCWTSANYGMNCN; match class: 1	TF:M11880_1	false	0.013183219577421744	1.8799785143280279	7189	39	11	62700	RBMY1A1,DRD4,COG5,CANX,DUX4,GTF2H2,FGF16,SYNRG,RPH3AL,TADA2A,SCGB2A1
TF	Factor: SP9; motif: NCCACGCCCMCN	TF:M12150	false	0.013184998012612753	1.8799199313321608	2408	39	6	62700	CRABP1,DRD4,DUX4,CYFIP1,PNRC1,PFN1
TF	Factor: Smad3; motif: NGNCAGACASNNN	TF:M01888	false	0.013234592301712263	1.8782894328170225	4147	39	8	62700	DRD4,KLK6,SCG5,FGF16,DLL1,PNRC1,RPH3AL,SCGB2A1
TF	Factor: RUNX3; motif: NRACCGCANWAACCRCAN	TF:M04110	false	0.013241153630275684	1.8780741755128691	9456	39	13	62700	CXCL3,PRDX4,CRABP1,DRD4,MAP4K1,DUX4,NOMO1,FGF16,PSCA,CYFIP1,DLL1,TADA2A,PFN1
TF	Factor: ROX; motif: GNNNCASGTGGS; match class: 1	TF:M09764_1	false	0.01337113909280698	1.8738315934374974	1664	39	5	62700	PRDX4,RBMY1A1,KLK6,CANX,PRSS1
TF	Factor: AML2; motif: CWAACCGCAAAAACCGCARN; match class: 1	TF:M12002_1	false	0.013445875912856543	1.8714109010100728	2419	39	6	62700	PRDX4,ORMDL2,PSCA,DLL1,SYNRG,SCGB2A1
TF	Factor: FOSB:JUND; motif: NNTNACTNATN; match class: 1	TF:M08928_1	false	0.013455293200822909	1.871106834198101	1667	39	5	62700	TRAT1,SCG5,OR2B6,RRN3,SYNRG
TF	Factor: RARG; motif: RAGGTCAASYARAGGTCA	TF:M04485	false	0.013488700172116489	1.8700298987547486	5128	39	9	62700	TRAT1,ORMDL2,COG5,FGF16,POU5F1,PSCA,RRN3,TNNC1,PNRC1
TF	Factor: KLF15; motif: RGGGMGGRGNNGGGGGNGG	TF:M09968	false	0.01357316706371942	1.8673188054119407	3261	39	7	62700	ORMDL2,DUX4,DLL1,SYNRG,PNRC1,TMSB15A,PFN1
TF	Factor: Erg; motif: NNACCGGAARTSN; match class: 1	TF:M09608_1	false	0.013627538133001235	1.8655825940422326	2427	39	6	62700	CRABP1,HPS5,GTF2H2,NDUFA1,SYNRG,PFN1
TF	Factor: GABP-alpha; motif: CACTTCCGG	TF:M04698	false	0.013646440855200488	1.8649806027257423	3265	39	7	62700	CRABP1,HPS5,GTF2H2,RRN3,SYNRG,RPH3AL,PFN1
TF	Factor: ER-alpha; motif: NAGGTCAYSGYGACCTN; match class: 1	TF:M11842_1	false	0.01368450214382538	1.8637709980435875	1675	39	5	62700	CXCL3,ORMDL2,TNNC1,SERPINF2,SCGB2A1
TF	Factor: Elk-1:FOXI1; motif: ACCGGAAGTRTMAACAN	TF:M08216	false	0.013726600138564004	1.8624370173083076	7234	39	11	62700	CXCL3,CRABP1,TRAT1,ORMDL2,HPS5,PRSS1,OR2B6,NOMO1,NDUFA1,SERPINF2,PFN1
TF	Factor: ER81; motif: NACCGGAAGTN; match class: 1	TF:M11420_1	false	0.013737720833061507	1.8620853132538628	498	39	3	62700	CRABP1,HPS5,PFN1
TF	Factor: SP9; motif: RCCACGCCCMCY	TF:M12149	false	0.013745873118266567	1.8618276691779412	2433	39	6	62700	CRABP1,RBMY1A1,DRD4,DUX4,CYFIP1,PNRC1
TF	Factor: Tbx5; motif: TNAGGTGTKV; match class: 1	TF:M01020_1	false	0.013747494835013089	1.861776434812167	4179	39	8	62700	CRABP1,MAP4K1,ORMDL2,CANX,GTF2H2,POU5F1,RPH3AL,SERPINF2
TF	Factor: POU2F2; motif: NWTRMATATKCAWN	TF:M04073	false	0.013798388063094469	1.8601716452068882	4182	39	8	62700	CXCL3,CRABP1,TRAT1,COG5,PRSS1,NOMO1,FGF16,SCGB2A1
TF	Factor: HNF3ALPHA; motif: TGTTTACWYWGN	TF:M12619	false	0.013834840064922421	1.859025857074033	3276	39	7	62700	CXCL3,PRDX4,ORMDL2,PRSS1,OR2B6,GTF2H2,PNRC1
TF	Factor: RXR-alpha; motif: GRGGTCAAAGGTCAN	TF:M11775	false	0.013837543189953446	1.8589410105844633	5154	39	9	62700	PRDX4,DRD4,KLK6,COG5,CANX,POU5F1,RRN3,TADA2A,SERPINF2
TF	Factor: HNF-1beta; motif: GTTAATYATTAACY	TF:M03872	false	0.013841045785539508	1.8588310947253253	4186	39	8	62700	PRDX4,TRAT1,OR2B6,RRN3,CYFIP1,RPH3AL,TADA2A,SERPINF2
TF	Factor: SP4; motif: NWRGCCACGCCCMCTYN	TF:M03922	false	0.013916823896090889	1.8564598683022737	6182	39	10	62700	CXCL3,CRABP1,COG5,NOMO1,POU5F1,DLL1,SYNRG,PNRC1,TMSB15A,PFN1
TF	Factor: EBF1; motif: NTCCCCWGGGA	TF:M07207	false	0.013957064298023309	1.8552059207705809	502	39	3	62700	MAP4K1,FGF16,SCGB2A1
TF	Factor: MAZ; motif: GGGMGGGGS	TF:M10432	false	0.013957064298023309	1.8552059207705809	9527	39	13	62700	KLK6,MAP4K1,ORMDL2,SCG5,DUX4,NOMO1,FGF16,PSCA,CYFIP1,DLL1,PNRC1,SERPINF2,PFN1
TF	Factor: GABP; motif: VCCGGAAGNGCR	TF:M00341	false	0.013960577652491203	1.8550966113619183	8373	39	12	62700	CXCL3,CRABP1,KLK6,CANX,HPS5,DUX4,GTF2H2,NDUFA1,FGF16,SYNRG,SERPINF2,PFN1
TF	Factor: Erm; motif: RSAGGAAGGAAGTN; match class: 1	TF:M11423_1	false	0.013960577652491203	1.8550966113619183	1030	39	4	62700	CXCL3,COG5,PSCA,DLL1
TF	Factor: Sp2; motif: NTWAGTCCCGCCCMCTT; match class: 1	TF:M12155_1	false	0.014037309090781604	1.8527161371514218	1032	39	4	62700	CXCL3,MAP4K1,POU5F1,PFN1
TF	Factor: CREB1; motif: NNNNSSGGCGCSSNNNNRTGACGTCAC; match class: 1	TF:M12591_1	false	0.014037309090781604	1.8527161371514218	9536	39	13	62700	MAP4K1,ORMDL2,COG5,HPS5,SCG5,DUX4,GTF2H2,NDUFA1,RRN3,PNRC1,TADA2A,SCGB2A1,TMSB15A
TF	Factor: ctcf; motif: CCRSCAGGGGGCGCN	TF:M10426	false	0.014052396496486605	1.852249604837392	9538	39	13	62700	CXCL3,CRABP1,DRD4,CANX,FGF16,POU5F1,PSCA,DLL1,SYNRG,PNRC1,TADA2A,TMSB15A,PFN1
TF	Factor: Erg; motif: NACCGGAARYN; match class: 1	TF:M11392_1	false	0.014118757610748033	1.8502035176280818	3293	39	7	62700	RBMY1A1,KLK6,DUX4,GTF2H2,NDUFA1,SYNRG,PFN1
TF	Factor: E2F-3; motif: NNGGCGGGAAA	TF:M09893	false	0.014158274856482458	1.848989660908498	6202	39	10	62700	CRABP1,MAP4K1,CANX,HPS5,PRSS1,DUX4,FGF16,TADA2A,SERPINF2,PFN1
TF	Factor: Ikaros; motif: TGGGAGN; match class: 1	TF:M07260_1	false	0.014158274856482458	1.848989660908498	7275	39	11	62700	CXCL3,ORMDL2,SCG5,GTF2H2,NOMO1,RRN3,DLL1,TADA2A,SERPINF2,SCGB2A1,TMSB15A
TF	Factor: LKLF; motif: GGGGTGGKSN; match class: 1	TF:M07261_1	false	0.01425637130930839	1.845991001895605	4212	39	8	62700	CXCL3,DUX4,FGF16,POU5F1,TNNC1,PNRC1,SERPINF2,TMSB15A
TF	Factor: EAR2; motif: NCTYTGACCTN	TF:M08805	false	0.01430939898388255	1.8443786068736856	1039	39	4	62700	RBMY1A1,COG5,CANX,PSCA
TF	Factor: Elf-1; motif: NANCAGGAAGTR	TF:M11445	false	0.01430939898388255	1.8443786068736856	1699	39	5	62700	HPS5,TNNC1,SYNRG,TADA2A,PFN1
TF	Factor: Sox-2; motif: NNCCTTTGTNYYN	TF:M10067	false	0.01434188453532149	1.8433937782695673	6216	39	10	62700	CRABP1,TRAT1,CANX,PRSS1,FGF16,PSCA,DLL1,SYNRG,SCGB2A1,TMSB15A
TF	Factor: POU3F2; motif: WTATGCWAATKA	TF:M04079	false	0.0143545206677029	1.843011305072544	3307	39	7	62700	CXCL3,MAP4K1,HPS5,OR2B6,FGF16,DLL1,SCGB2A1
TF	Factor: N-Myc; motif: NNCCACGTGNNN	TF:M00055	false	0.0143545206677029	1.843011305072544	4220	39	8	62700	PRDX4,CRABP1,RBMY1A1,DRD4,MAP4K1,COG5,DUX4,SYNRG
TF	Factor: HMX2; motif: SCACTTANC	TF:M10646	false	0.0143545206677029	1.843011305072544	7293	39	11	62700	PRDX4,CRABP1,RBMY1A1,TRAT1,SCG5,NOMO1,NDUFA1,FGF16,RRN3,CYFIP1,SYNRG
TF	Factor: RelA-p65; motif: NWGGGRATTTCCMN	TF:M10094	false	0.0143545206677029	1.843011305072544	2463	39	6	62700	CXCL3,RBMY1A1,CANX,PRSS1,RRN3,CYFIP1
TF	Factor: Pax-5; motif: RRMSWGANWYCTNRAGCGKRACSRYNSM; match class: 1	TF:M00144_1	false	0.014375375334537878	1.842380807258113	7295	39	11	62700	CXCL3,RBMY1A1,COG5,CANX,DUX4,GTF2H2,NOMO1,CYFIP1,SYNRG,PNRC1,TADA2A
TF	Factor: Sox-10; motif: AACAATRGNCYATTGTT	TF:M11632	false	0.014389700422032636	1.8419482475097075	5196	39	9	62700	CXCL3,PRDX4,CRABP1,KLK6,ORMDL2,HPS5,SCG5,GTF2H2,PNRC1
TF	Factor: C-Myc; motif: NGCCACGTGNN; match class: 1	TF:M07601_1	false	0.01440740440783054	1.841414253252033	4224	39	8	62700	PRDX4,RBMY1A1,DRD4,COG5,CANX,HPS5,DUX4,SYNRG
TF	Factor: E2F-3:FOXI1; motif: NGACACCGCGCCCAC; match class: 1	TF:M08208_1	false	0.01440740440783054	1.841414253252033	7299	39	11	62700	DRD4,ORMDL2,NOMO1,NDUFA1,FGF16,POU5F1,CYFIP1,PNRC1,TADA2A,TMSB15A,PFN1
TF	Factor: SOX; motif: CTCTTTGTTANGA	TF:M01014	false	0.014526970305500129	1.837824951207885	5205	39	9	62700	CANX,OR2B6,GTF2H2,NOMO1,FGF16,CYFIP1,DLL1,SYNRG,PNRC1
TF	Factor: DEC2; motif: NNTCACNTGSNGN	TF:M08871	false	0.014623048905012606	1.8349620675578113	2475	39	6	62700	KLK6,CANX,HPS5,POU5F1,SYNRG,PFN1
TF	Factor: AP-2; motif: MKCCCSCNGGCG; match class: 1	TF:M00189_1	false	0.014623048905012606	1.8349620675578113	6239	39	10	62700	RBMY1A1,DRD4,DUX4,NDUFA1,FGF16,CYFIP1,DLL1,PNRC1,TADA2A,TMSB15A
TF	Factor: SREBP-2; motif: ATCACMCCAY	TF:M11084	false	0.014636502577683768	1.8345626864382722	3322	39	7	62700	ORMDL2,GTF2H2,NDUFA1,POU5F1,RRN3,SCGB2A1,PFN1
TF	Factor: FPM315; motif: SRGGGAGGAGGN	TF:M01587	false	0.014723646543550585	1.831984616790983	3326	39	7	62700	KLK6,MAP4K1,SCG5,PSCA,DLL1,SYNRG,RPH3AL
TF	Factor: PATZ1; motif: SCNCCNCNSCCCCCASCCN	TF:M12648	false	0.014736469775790753	1.8316065422923347	4243	39	8	62700	DUX4,FGF16,POU5F1,DLL1,SYNRG,PNRC1,TMSB15A,PFN1
TF	Factor: GR; motif: RGNACANKNTGTNCY; match class: 1	TF:M09625_1	false	0.01474766304559219	1.831276793707073	4244	39	8	62700	CXCL3,PRDX4,CRABP1,DRD4,KLK6,CANX,OR2B6,RPH3AL
TF	Factor: NURR1:RXR-ALPHA; motif: NRGGTCRTTGACCYN; match class: 1	TF:M08957_1	false	0.01475683517348791	1.831006773547356	5221	39	9	62700	CXCL3,DRD4,OR2B6,POU5F1,PSCA,DLL1,SYNRG,TMSB15A,PFN1
TF	Factor: STAT; motif: NNNNNTTCTKGGA	TF:M00777	false	0.014803343902427903	1.8296401714740784	5224	39	9	62700	TRAT1,ORMDL2,HPS5,FGF16,CYFIP1,SYNRG,SERPINF2,SCGB2A1,TMSB15A
TF	Factor: Hoxa9; motif: ATYAATDACATC	TF:M03874	false	0.014843404012521507	1.8284664916224618	2485	39	6	62700	TRAT1,PRSS1,OR2B6,PSCA,DLL1,RPH3AL
TF	Factor: LTF; motif: GKVACTTNC	TF:M01692	false	0.014877377502267782	1.8274736169534833	4252	39	8	62700	CXCL3,PRDX4,CRABP1,ORMDL2,HPS5,FGF16,SYNRG,RPH3AL
TF	Factor: EGR3; motif: NCMCRCCCACTNMN	TF:M08877	false	0.014956370442354188	1.8251737866926039	6264	39	10	62700	CRABP1,RBMY1A1,DRD4,COG5,HPS5,PRSS1,POU5F1,PSCA,CYFIP1,PNRC1
TF	Factor: COUP-TF1; motif: RRGGTCAAAGGTCAN	TF:M04472	false	0.014960109325857845	1.8250652327119783	1723	39	5	62700	PRDX4,DRD4,KLK6,COG5,POU5F1
TF	Factor: MYB; motif: NAACNGNCN	TF:M00913	false	0.014961424728632149	1.8250270480276176	5235	39	9	62700	RBMY1A1,ORMDL2,COG5,SCG5,GTF2H2,FGF16,POU5F1,SYNRG,RPH3AL
TF	Factor: Elk-1:TEF; motif: RCCGGAAGTTACGTAAN	TF:M08232	false	0.014995064049661793	1.8240516748624216	6268	39	10	62700	CXCL3,CRABP1,ORMDL2,HPS5,OR2B6,FGF16,PNRC1,RPH3AL,TMSB15A,PFN1
TF	Factor: Sall1; motif: NGGTCCKRGKRA	TF:M05467	false	0.01501925949267571	1.8233514791942096	4261	39	8	62700	CXCL3,PRDX4,CANX,NDUFA1,PSCA,TNNC1,TMSB15A,PFN1
TF	Factor: RORalpha2; motif: NWAWNTAGGTCAN	TF:M00157	false	0.015042454392457836	1.8226812965811243	1059	39	4	62700	ORMDL2,COG5,NOMO1,RRN3
TF	Factor: Sox-9; motif: MACARWGNNNYCNTTNW	TF:M08838	false	0.01519381412115557	1.818333190992826	4271	39	8	62700	PRDX4,COG5,HPS5,PRSS1,DLL1,PNRC1,RPH3AL,SCGB2A1
TF	Factor: USF2; motif: NNGTCATGTGACNN	TF:M12534	false	0.01519381412115557	1.818333190992826	1731	39	5	62700	COG5,CANX,HPS5,SYNRG,SERPINF2
TF	Factor: ipf1; motif: RNWCATTAANWN	TF:M01255	false	0.015205261126501179	1.8180061171295332	4272	39	8	62700	RBMY1A1,TRAT1,SCG5,OR2B6,NOMO1,CYFIP1,TADA2A,SCGB2A1
TF	Factor: RXR-alpha; motif: RRGGTCAAAGGTCAN; match class: 1	TF:M11774_1	false	0.015345520276196978	1.8140183826149543	1066	39	4	62700	PRDX4,DRD4,KLK6,COG5
TF	Factor: SNA; motif: NRCAGGTGNN	TF:M12256	false	0.015360413147695531	1.8135971029665294	2507	39	6	62700	COG5,DUX4,PSCA,RRN3,DLL1,RPH3AL
TF	Factor: WT1; motif: GNGGGGGCGGGG	TF:M03893	false	0.015465653062985805	1.810631736465019	8506	39	12	62700	CXCL3,DRD4,KLK6,MAP4K1,DUX4,FGF16,POU5F1,CYFIP1,DLL1,SYNRG,PNRC1,PFN1
TF	Factor: HOXA10; motif: NNNGYAATAAAATNNW; match class: 1	TF:M01464_1	false	0.015496539360321764	1.8097652763148204	527	39	3	62700	TRAT1,COG5,OR2B6
TF	Factor: HES-5; motif: NCACACKY; match class: 1	TF:M11069_1	false	0.015524069866736968	1.8089944113668297	4289	39	8	62700	CXCL3,CRABP1,RBMY1A1,DRD4,SCG5,PRSS1,DUX4,NDUFA1
TF	Factor: PURBETA; motif: NCWGRGGCTGGGG; match class: 1	TF:M12726_1	false	0.015628534254943642	1.8060817510172502	2518	39	6	62700	KLK6,DUX4,DLL1,PNRC1,RPH3AL,TMSB15A
TF	Factor: Sox-10; motif: NACAATRNNNNYATTGTN	TF:M11635	false	0.015628534254943642	1.8060817510172502	6312	39	10	62700	CXCL3,TRAT1,HPS5,SCG5,PRSS1,OR2B6,CYFIP1,PNRC1,RPH3AL,SCGB2A1
TF	Factor: AP-4; motif: AWCAGCTGWT	TF:M11206	false	0.015662795527322845	1.805130721605153	7398	39	11	62700	DRD4,TRAT1,COG5,SCG5,PRSS1,NDUFA1,FGF16,POU5F1,CYFIP1,TNNC1,SYNRG
TF	Factor: AP-4; motif: AWCAGCTGWT; match class: 1	TF:M11206_1	false	0.015662795527322845	1.805130721605153	7398	39	11	62700	DRD4,TRAT1,COG5,SCG5,PRSS1,NDUFA1,FGF16,POU5F1,CYFIP1,TNNC1,SYNRG
TF	Factor: SMAD5; motif: CAGACWGN	TF:M08829	false	0.015692712080919345	1.8043019933160536	3376	39	7	62700	COG5,HPS5,POU5F1,PSCA,TADA2A,SERPINF2,TMSB15A
TF	Factor: LRF; motif: NGKGGGTSNCN; match class: 1	TF:M07387_1	false	0.01574438123065672	1.8028744028833867	1076	39	4	62700	PRDX4,DRD4,MAP4K1,DUX4
TF	Factor: NR1B2; motif: NTGACCY; match class: 1	TF:M02111_1	false	0.015773767376286996	1.8020645682228036	3380	39	7	62700	COG5,SCG5,PRSS1,RRN3,CYFIP1,TNNC1,RPH3AL
TF	Factor: HNF-1beta; motif: NNNNGTTAACTAGNNNT	TF:M01425	false	0.01579261152639429	1.8015460474634122	5289	39	9	62700	CXCL3,PRDX4,RBMY1A1,CANX,OR2B6,NOMO1,PSCA,TNNC1,TMSB15A
TF	Factor: AP-2gamma; motif: NNNNWGCCYNCRGSCN	TF:M07349	false	0.01585511292824251	1.7998306603579322	3384	39	7	62700	KLK6,MAP4K1,COG5,PRSS1,FGF16,PSCA,RPH3AL
TF	Factor: SP8; motif: RNCACGCCCMCN	TF:M12147	false	0.015878772482742064	1.7991830739855585	2529	39	6	62700	CRABP1,RBMY1A1,DRD4,DUX4,PNRC1,PFN1
TF	Factor: HOXD4; motif: RTCRTTAN	TF:M10710	false	0.015962466691950665	1.7968999959472987	3389	39	7	62700	PRDX4,OR2B6,PSCA,RRN3,DLL1,TADA2A,SCGB2A1
TF	Factor: C/EBPbeta; motif: NRTTGCGYAAYN	TF:M11316	false	0.016008828872910365	1.7956404377644	5302	39	9	62700	PRDX4,TRAT1,SCG5,PRSS1,DUX4,NDUFA1,SYNRG,TADA2A,PFN1
TF	Factor: MAFB; motif: NTCAGCN; match class: 1	TF:M08888_1	false	0.01601867669271123	1.7953733639565872	3392	39	7	62700	CRABP1,RBMY1A1,ORMDL2,OR2B6,NOMO1,TNNC1,TADA2A
TF	Factor: MyoD; motif: CGNCAGSTGTTN	TF:M11183	false	0.016033924591511355	1.7949601632462717	3393	39	7	62700	RBMY1A1,ORMDL2,DUX4,NDUFA1,POU5F1,SYNRG,RPH3AL
TF	Factor: PRDM1; motif: TCACTTTCWC	TF:M09818	false	0.0161177103996668	1.7926966518246044	1085	39	4	62700	OR2B6,GTF2H2,CYFIP1,PNRC1
TF	Factor: SMAD3; motif: CAGACAS	TF:M07429	false	0.01612193826369679	1.7925827462390838	6348	39	10	62700	DRD4,KLK6,HPS5,PRSS1,FGF16,POU5F1,DLL1,TNNC1,RPH3AL,SCGB2A1
TF	Factor: EGR1; motif: NCNCCGCCCCCGCN	TF:M07208	false	0.016129524635412836	1.79237843182116	6349	39	10	62700	DRD4,KLK6,DUX4,FGF16,CYFIP1,DLL1,SYNRG,PNRC1,TADA2A,PFN1
TF	Factor: ELF5; motif: ANSMGGAAGTN	TF:M03969	false	0.016198760881338453	1.7905182053943516	3401	39	7	62700	CRABP1,GTF2H2,NDUFA1,RRN3,SYNRG,RPH3AL,PFN1
TF	Factor: RelA-p65; motif: BCWGGGRANNK	TF:M04811	false	0.016334933004173886	1.786882642393151	7448	39	11	62700	CXCL3,MAP4K1,PRSS1,FGF16,PSCA,CYFIP1,TNNC1,PNRC1,RPH3AL,SERPINF2,PFN1
TF	Factor: COUP-TF1; motif: RRGGTCAAAGGTCAN; match class: 1	TF:M04472_1	false	0.01636119834262705	1.7861848904855488	162	39	2	62700	KLK6,COG5
TF	Factor: rax; motif: NNCRTTAN; match class: 1	TF:M10948_1	false	0.016376063444287325	1.7857904877948352	5325	39	9	62700	CXCL3,RBMY1A1,TRAT1,CANX,NDUFA1,PSCA,RRN3,DLL1,PFN1
TF	Factor: Sp6; motif: WGGGCGG; match class: 1	TF:M05361_1	false	0.016448211614517278	1.7838813152318784	3413	39	7	62700	DUX4,CYFIP1,DLL1,PNRC1,TADA2A,SERPINF2,PFN1
TF	Factor: Sp2; motif: WGGGCGG; match class: 1	TF:M05332_1	false	0.016448211614517278	1.7838813152318784	3413	39	7	62700	DUX4,CYFIP1,DLL1,PNRC1,TADA2A,SERPINF2,PFN1
TF	Factor: CPBP; motif: NGGGCGG; match class: 1	TF:M05444_1	false	0.016448211614517278	1.7838813152318784	3413	39	7	62700	DUX4,CYFIP1,DLL1,PNRC1,TADA2A,SERPINF2,PFN1
TF	Factor: E2F; motif: TTTSGCGS	TF:M00427	false	0.016471057419508568	1.7832785188195417	9761	39	13	62700	PRDX4,CRABP1,DRD4,MAP4K1,CANX,FGF16,CYFIP1,DLL1,TNNC1,PNRC1,TADA2A,TMSB15A,PFN1
TF	Factor: Egr-2; motif: NTGCGTRGGCGK	TF:M00246	false	0.016491847977428923	1.7827306771976281	6374	39	10	62700	CXCL3,RBMY1A1,DRD4,KLK6,ORMDL2,COG5,HPS5,SCG5,DUX4,FGF16
TF	Factor: Sox-14; motif: CCGAACAATN	TF:M11620	false	0.016519991630581658	1.7819901770394333	543	39	3	62700	ORMDL2,GTF2H2,PNRC1
TF	Factor: POU3F2; motif: TTATGYTAAT	TF:M00464	false	0.016536733251816635	1.7815502789933948	3418	39	7	62700	TRAT1,ORMDL2,COG5,OR2B6,NOMO1,RRN3,DLL1
TF	Factor: AIRE; motif: WTNNNWNNTGGWWNNNWNGGNNWNWN	TF:M00999	false	0.016541536681909177	1.7814241476568866	3419	39	7	62700	TRAT1,COG5,HPS5,SCG5,PRSS1,PSCA,RPH3AL
TF	Factor: E2F; motif: NNTTTCGCGCN	TF:M08875	false	0.016541536681909177	1.7814241476568866	6379	39	10	62700	PRDX4,CRABP1,MAP4K1,GTF2H2,NOMO1,NDUFA1,FGF16,CYFIP1,TADA2A,PFN1
TF	Factor: VBP; motif: GTTACRTMAT	TF:M00228	false	0.01661481995102268	1.779504360656772	2560	39	6	62700	PRDX4,KLK6,TRAT1,ORMDL2,OR2B6,GTF2H2
TF	Factor: ZNF449; motif: NNNAGCCCARCC	TF:M09837	false	0.0166248530020861	1.7792421860648635	5343	39	9	62700	DRD4,MAP4K1,DUX4,POU5F1,PSCA,TNNC1,PNRC1,SCGB2A1,TMSB15A
TF	Factor: Elk-1; motif: AACCGGAAGTR; match class: 1	TF:M01163_1	false	0.01666469503876169	1.7782026294498854	1099	39	4	62700	CRABP1,HPS5,GTF2H2,PFN1
TF	Factor: RARA; motif: AGGTCAANNARAGGTCA	TF:M04483	false	0.016707113498270396	1.77709857704012	4358	39	8	62700	PRSS1,GTF2H2,FGF16,POU5F1,PSCA,RRN3,TNNC1,PNRC1
TF	Factor: PATZ; motif: GGGGNGGGGGMKGGRRNGGNRN	TF:M10026	false	0.016816195378677987	1.7742722554435206	8619	39	12	62700	PRDX4,CRABP1,SCG5,DUX4,NOMO1,PSCA,CYFIP1,DLL1,PNRC1,TADA2A,TMSB15A,PFN1
TF	Factor: Kaiso; motif: NTCCTGCNAN; match class: 1	TF:M01119_1	false	0.016846258179203696	1.773496547765085	548	39	3	62700	PSCA,CYFIP1,DLL1
TF	Factor: p73; motif: NGRCATGYYTGNRCWTGYYN; match class: 1	TF:M09644_1	false	0.016920613309419318	1.7715838994489324	549	39	3	62700	PSCA,RPH3AL,SERPINF2
TF	Factor: Crx; motif: NTAATCCN	TF:M10904	false	0.01696215520983363	1.7705189671576185	1106	39	4	62700	SCG5,TADA2A,SCGB2A1,TMSB15A
TF	Factor: Gsc; motif: NTAATCCN	TF:M10922	false	0.01696215520983363	1.7705189671576185	1106	39	4	62700	SCG5,TADA2A,SCGB2A1,TMSB15A
TF	Factor: ER71; motif: NNARRCAGGAARYRGN	TF:M09914	false	0.01696215520983363	1.7705189671576185	550	39	3	62700	TRAT1,CANX,PFN1
TF	Factor: AP-2; motif: GSCCSCRGGCNRNRNN; match class: 1	TF:M00800_1	false	0.01696215520983363	1.7705189671576185	4371	39	8	62700	DRD4,DUX4,NOMO1,FGF16,PSCA,CYFIP1,TADA2A,PFN1
TF	Factor: ATF4; motif: NATTGCATCAKCY	TF:M12583	false	0.017001551409577213	1.769511446981928	2576	39	6	62700	PRDX4,MAP4K1,PRSS1,NDUFA1,FGF16,SCGB2A1
TF	Factor: ZNF691; motif: GAGCACTGNNN	TF:M12714	false	0.017022478803024158	1.7689771979477027	2577	39	6	62700	PRDX4,DRD4,KLK6,POU5F1,PSCA,RPH3AL
TF	Factor: ATF3; motif: GRTGACKCA; match class: 1	TF:M12582_1	false	0.017029993505143778	1.768785517667508	1793	39	5	62700	CRABP1,KLK6,HPS5,CYFIP1,RPH3AL
TF	Factor: LKLF; motif: NRCCMCRCCCN	TF:M12171	false	0.017089367066533648	1.7672740218083502	552	39	3	62700	GTF2H2,NDUFA1,TADA2A
TF	Factor: HNF4A; motif: TGGACTTTG	TF:M12622	false	0.017117392022020957	1.766562403018895	2581	39	6	62700	TRAT1,OR2B6,GTF2H2,POU5F1,TNNC1,SCGB2A1
TF	Factor: EVX1; motif: NTCATTAN	TF:M10864	false	0.01723426021399518	1.7636073540822716	5382	39	9	62700	PRDX4,ORMDL2,OR2B6,PSCA,RRN3,DLL1,SYNRG,TADA2A,SCGB2A1
TF	Factor: ELF1; motif: NNNCAGGAAGTGNN	TF:M12517	false	0.01723426021399518	1.7636073540822716	1800	39	5	62700	ORMDL2,CANX,HPS5,OR2B6,PFN1
TF	Factor: Hey1; motif: NGCACGYGYN	TF:M11056	false	0.01726490608442291	1.76283577973143	2588	39	6	62700	MAP4K1,COG5,CANX,HPS5,SYNRG,PFN1
TF	Factor: IRF-4; motif: NYGAAASYGAAACYN	TF:M11686	false	0.017269227667543303	1.762727084970151	3456	39	7	62700	RBMY1A1,HPS5,PRSS1,OR2B6,DLL1,PNRC1,SERPINF2
TF	Factor: T-box; motif: NASGTGTNAN	TF:M12021	false	0.017318852194771344	1.7614808941890692	4394	39	8	62700	CRABP1,MAP4K1,CANX,HPS5,GTF2H2,RRN3,SYNRG,SERPINF2
TF	Factor: KLF16; motif: GMCACGCCCCC	TF:M03914	false	0.01732857957536628	1.7612370349700208	3459	39	7	62700	CXCL3,CRABP1,POU5F1,SYNRG,PNRC1,TMSB15A,PFN1
TF	Factor: Pit-1; motif: NNWWATTCAT	TF:M03559	false	0.01737166802507716	1.7601584786567295	5392	39	9	62700	CXCL3,PRDX4,TRAT1,MAP4K1,HPS5,SCG5,PRSS1,OR2B6,FGF16
TF	Factor: Pitx1; motif: NNNNRGGGATTAAMNNN	TF:M01484	false	0.017388072034197042	1.7597485693099628	3462	39	7	62700	TRAT1,COG5,SCG5,NOMO1,NDUFA1,SCGB2A1,TMSB15A
TF	Factor: PPAR,; motif: RGGNCAAAGGTCA; match class: 1	TF:M00762_1	false	0.0175106290787289	1.7566982513744032	170	39	2	62700	KLK6,COG5
TF	Factor: RARG; motif: GAGGTCAAAAGGTCAC	TF:M04484	false	0.0175106290787289	1.7566982513744032	2598	39	6	62700	PRDX4,MAP4K1,COG5,NDUFA1,RRN3,SCGB2A1
TF	Factor: TR4; motif: AGGTCAAAGGTCA	TF:M01782	false	0.017515264247186697	1.7565833062349925	559	39	3	62700	DRD4,KLK6,COG5
TF	Factor: HFH2; motif: NYWAYRTAAACA	TF:M11554	false	0.01752629720955174	1.7563098278491371	4406	39	8	62700	CXCL3,PRDX4,CRABP1,TRAT1,ORMDL2,OR2B6,NOMO1,RPH3AL
TF	Factor: E12; motif: RRCAGGTGNCV	TF:M00693	false	0.01760730739101862	1.7543070537222447	2602	39	6	62700	COG5,CANX,DUX4,PSCA,DLL1,SERPINF2
TF	Factor: Prep-1; motif: GRBTGANAGATN	TF:M07464	false	0.017623547271874745	1.7539066722265586	4411	39	8	62700	MAP4K1,HPS5,PRSS1,OR2B6,POU5F1,PSCA,SYNRG,SCGB2A1
TF	Factor: SRY; motif: AACAATANCATTGTT; match class: 1	TF:M04555_1	false	0.0176386777363663	1.7535339743812552	3474	39	7	62700	PRDX4,TRAT1,OR2B6,PNRC1,RPH3AL,TADA2A,SCGB2A1
TF	Factor: Pit-1; motif: NMTTCATAAWTATWNMNA; match class: 1	TF:M00802_1	false	0.017655982402129792	1.753108112711248	1124	39	4	62700	PRDX4,TRAT1,ORMDL2,OR2B6
TF	Factor: PUR1; motif: GGGNCAGNN; match class: 1	TF:M01721_1	false	0.017780154876293607	1.750064460372175	3480	39	7	62700	CXCL3,DRD4,KLK6,POU5F1,PSCA,DLL1,PNRC1
TF	Factor: STAT5A; motif: TTCCNRGAANNNNNNTTCCNNGRR; match class: 1	TF:M00460_1	false	0.017780154876293607	1.750064460372175	2609	39	6	62700	PRDX4,ORMDL2,NOMO1,PNRC1,RPH3AL,TADA2A
TF	Factor: HKR2; motif: NGNCNGAGGGMGGAGG; match class: 1	TF:M10172_1	false	0.017805967234761556	1.749434430116079	172	39	2	62700	KLK6,DUX4
TF	Factor: MEL1; motif: GARGAT; match class: 1	TF:M08794_1	false	0.017869119340039583	1.7478968506944559	4424	39	8	62700	MAP4K1,COG5,CANX,PRSS1,OR2B6,PSCA,PNRC1,RPH3AL
TF	Factor: GATA-1; motif: CCTTATCTS	TF:M04713	false	0.017920176714834753	1.746657711978626	3487	39	7	62700	TRAT1,COG5,SCG5,PRSS1,POU5F1,TNNC1,SYNRG
TF	Factor: Hey1; motif: NGCACGTGYN	TF:M11057	false	0.017920176714834753	1.746657711978626	1130	39	4	62700	COG5,CANX,HPS5,SYNRG
TF	Factor: Smad2; motif: TGTCTGNCACCT	TF:M09656	false	0.017955622971670714	1.7457995223972516	6478	39	10	62700	DRD4,COG5,SCG5,OR2B6,GTF2H2,NOMO1,POU5F1,PSCA,RPH3AL,SCGB2A1
TF	Factor: CDP; motif: NATCGATCGS	TF:M00104	false	0.01796925968949737	1.7454698148993208	4430	39	8	62700	CXCL3,PRDX4,CRABP1,NOMO1,POU5F1,PSCA,DLL1,TMSB15A
TF	Factor: VDR,; motif: RRTGNMCYTNNTGAMCCNYNT	TF:M00966	false	0.017995641453906825	1.7448326683260416	9897	39	13	62700	CXCL3,DRD4,KLK6,MAP4K1,ORMDL2,HPS5,OR2B6,RRN3,CYFIP1,PNRC1,RPH3AL,TADA2A,SERPINF2
TF	Factor: ATF-3; motif: GGTSACGTGAN	TF:M09868	false	0.018059424472330034	1.7432960941373499	6485	39	10	62700	RBMY1A1,TRAT1,ORMDL2,COG5,CANX,HPS5,DUX4,NDUFA1,SYNRG,RPH3AL
TF	Factor: SREBP-2; motif: ATCACGCCAC	TF:M11086	false	0.018135480397448646	1.7414709357439961	3497	39	7	62700	ORMDL2,DUX4,GTF2H2,NDUFA1,RRN3,SCGB2A1,PFN1
TF	Factor: ER-beta; motif: GTCANASTGRCCYNR	TF:M01875	false	0.018135480397448646	1.7414709357439961	6490	39	10	62700	DRD4,KLK6,PRSS1,DUX4,NOMO1,RRN3,TNNC1,RPH3AL,SERPINF2,SCGB2A1
TF	Factor: TBX18; motif: NNAGGTGTGAAN	TF:M12037	false	0.018174772875203186	1.7405310076855567	569	39	3	62700	CRABP1,GTF2H2,SYNRG
TF	Factor: SPDEF; motif: NASATCCKGNW	TF:M12650	false	0.018174772875203186	1.7405310076855567	1831	39	5	62700	PRDX4,CANX,SCG5,NDUFA1,TNNC1
TF	Factor: ELK4; motif: NCRCTTCCGGN	TF:M07209	false	0.018196673135881875	1.7400080060148753	1137	39	4	62700	CRABP1,HPS5,SYNRG,PFN1
TF	Factor: COUP-TF1; motif: RRGGTCRNTGACCTN; match class: 1	TF:M11739_1	false	0.018196673135881875	1.7400080060148753	1137	39	4	62700	CXCL3,PRDX4,DRD4,DLL1
TF	Factor: TEF5; motif: NNWGGWATKTTT	TF:M08903	false	0.01826122901589164	1.7384699969628292	1834	39	5	62700	RBMY1A1,DRD4,TRAT1,CYFIP1,PFN1
TF	Factor: SP2; motif: GGGCGGGAC; match class: 1	TF:M01783_1	false	0.018319771256635704	1.7370799532992318	4449	39	8	62700	CXCL3,DRD4,CANX,NOMO1,POU5F1,DLL1,SYNRG,PFN1
TF	Factor: GEMIN3; motif: NCWGGRARRGRGNGNG	TF:M09727	false	0.01837124324681472	1.7358614524605933	8747	39	12	62700	DRD4,KLK6,MAP4K1,DUX4,FGF16,POU5F1,PSCA,CYFIP1,DLL1,PNRC1,RPH3AL,PFN1
TF	Factor: Egr-2; motif: GNGRRNGWGKGGGNGGRG; match class: 1	TF:M09898_1	false	0.01837124324681472	1.7358614524605933	2633	39	6	62700	HPS5,DUX4,CYFIP1,DLL1,PNRC1,TMSB15A
TF	Factor: AP-4:Dlx-3; motif: NCAGCTGNNNNNNGTAATKR	TF:M08671	false	0.018458052567319732	1.7338141215052112	4456	39	8	62700	TRAT1,SCG5,OR2B6,NOMO1,POU5F1,TNNC1,RPH3AL,TMSB15A
TF	Factor: TR2; motif: NAGGTCAA	TF:M05347	false	0.018521755472760578	1.7323178537230617	1144	39	4	62700	MAP4K1,COG5,PRSS1,RPH3AL
TF	Factor: NF-kappaB; motif: NGGGANTTYCCMNNNN	TF:M00774	false	0.018568215418583937	1.7312298340687473	1843	39	5	62700	CXCL3,CANX,PRSS1,RRN3,CYFIP1
TF	Factor: TR2; motif: NRRGGTCAN	TF:M11762	false	0.018574711278597274	1.7310779280969442	177	39	2	62700	COG5,RPH3AL
TF	Factor: HNF-4; motif: NNNRGGNCAAAGKTCANNN	TF:M00134	false	0.01863370886994967	1.7297006941407478	1147	39	4	62700	COG5,POU5F1,RRN3,SERPINF2
TF	Factor: LRH1; motif: NTGRCCTTGRNN	TF:M12629	false	0.01863370886994967	1.7297006941407478	2643	39	6	62700	MAP4K1,CANX,OR2B6,PNRC1,RPH3AL,SERPINF2
TF	Factor: RELB; motif: NNATTCCCCNN	TF:M09784	false	0.01863370886994967	1.7297006941407478	5469	39	9	62700	CXCL3,PRDX4,DRD4,CANX,PRSS1,DUX4,NDUFA1,POU5F1,SCGB2A1
TF	Factor: TEF-3:Erg; motif: ACCGGAAATRNNNNNCATWCC	TF:M08637	false	0.01870010289627541	1.7281560037757109	4469	39	8	62700	KLK6,HPS5,PRSS1,NOMO1,PNRC1,SCGB2A1,TMSB15A,PFN1
TF	Factor: T-box; motif: NAGGTGTNAN	TF:M12022	false	0.018700751530076408	1.728140940051371	1149	39	4	62700	CRABP1,MAP4K1,GTF2H2,SYNRG
TF	Factor: T-bet; motif: NAGGTGTGAN	TF:M12020	false	0.018700751530076408	1.728140940051371	1149	39	4	62700	CRABP1,MAP4K1,GTF2H2,SYNRG
TF	Factor: TBR2; motif: NAGGTGTGAN	TF:M12018	false	0.018700751530076408	1.728140940051371	1149	39	4	62700	CRABP1,MAP4K1,GTF2H2,SYNRG
TF	Factor: ZNF501; motif: NNGCGACGCGAACAN	TF:M12086	false	0.018716075061083325	1.7277852217322123	1849	39	5	62700	PRDX4,CANX,FGF16,RRN3,DLL1
TF	Factor: IRF-3; motif: KCNGTTTCSNSGAAACCGAAACN; match class: 1	TF:M11675_1	false	0.018742978386819424	1.7271613956156648	1850	39	5	62700	COG5,OR2B6,GTF2H2,NDUFA1,SYNRG
TF	Factor: T-bet; motif: NAGGTGTGAA	TF:M12019	false	0.018742978386819424	1.7271613956156648	578	39	3	62700	CRABP1,GTF2H2,SYNRG
TF	Factor: Sp1; motif: NGGGGCGGGGN; match class: 1	TF:M07395_1	false	0.018751877566047206	1.7269552412296059	6534	39	10	62700	CXCL3,PRDX4,DRD4,KLK6,CANX,NOMO1,CYFIP1,DLL1,SYNRG,PFN1
TF	Factor: etv3; motif: ACCGGAAGYN	TF:M02068	false	0.018761418451297314	1.7267343300143385	3529	39	7	62700	CXCL3,CRABP1,HPS5,NDUFA1,SYNRG,PNRC1,PFN1
TF	Factor: AML1; motif: TGTGGT; match class: 1	TF:M02084_1	false	0.01879399398688704	1.72598091643258	5483	39	9	62700	RBMY1A1,ORMDL2,PRSS1,OR2B6,NOMO1,NDUFA1,SYNRG,RPH3AL,TADA2A
TF	Factor: AML1a; motif: TGTGGT; match class: 1	TF:M00271_1	false	0.01879399398688704	1.72598091643258	5483	39	9	62700	RBMY1A1,ORMDL2,PRSS1,OR2B6,NOMO1,NDUFA1,SYNRG,RPH3AL,TADA2A
TF	Factor: AML1; motif: TGTGGT; match class: 1	TF:M00751_1	false	0.01879399398688704	1.72598091643258	5483	39	9	62700	RBMY1A1,ORMDL2,PRSS1,OR2B6,NOMO1,NDUFA1,SYNRG,RPH3AL,TADA2A
TF	Factor: CREM; motif: NRTGACGYMA	TF:M12592	false	0.018893811908012044	1.7236804124538818	6545	39	10	62700	CXCL3,ORMDL2,COG5,HPS5,SCG5,DUX4,NDUFA1,PSCA,RRN3,PNRC1
TF	Factor: SPI1; motif: NNAAWGNGGAASTNNNN	TF:M01203	false	0.018893811908012044	1.7236804124538818	2656	39	6	62700	MAP4K1,ORMDL2,HPS5,POU5F1,TNNC1,PFN1
TF	Factor: PHB; motif: NCCCAGCCCCY; match class: 1	TF:M12725_1	false	0.01892592930777564	1.722942786420751	4485	39	8	62700	CXCL3,KLK6,MAP4K1,PSCA,DLL1,PNRC1,RPH3AL,PFN1
TF	Factor: ZABC1; motif: NNTGNMCTTTGNNCYNNN	TF:M12683	false	0.019091016720787946	1.719170941985078	4492	39	8	62700	KLK6,COG5,POU5F1,RRN3,DLL1,SERPINF2,TMSB15A,PFN1
TF	Factor: c-Myb; motif: NCNRNNGRCNGTTGGKGG	TF:M00004	false	0.019110127592637586	1.7187364132802332	7661	39	11	62700	DRD4,ORMDL2,CANX,HPS5,SCG5,POU5F1,SYNRG,PNRC1,RPH3AL,TADA2A,TMSB15A
TF	Factor: RREB-1; motif: GGGWCSA	TF:M05439	false	0.019188851051536872	1.7169510282304332	8812	39	12	62700	CRABP1,RBMY1A1,DRD4,KLK6,COG5,DUX4,NOMO1,POU5F1,PSCA,RRN3,DLL1,PFN1
TF	Factor: LRH-1; motif: NNYCAAGGYCA	TF:M10017	false	0.019246921552217463	1.7156387238073512	2668	39	6	62700	MAP4K1,CANX,OR2B6,PNRC1,RPH3AL,SERPINF2
TF	Factor: EGR-1; motif: TGCGTGGGCGK	TF:M01972	false	0.019332611092760427	1.7137094855164356	5511	39	9	62700	CXCL3,KLK6,ORMDL2,COG5,HPS5,DUX4,FGF16,CYFIP1,SYNRG
TF	Factor: islet1; motif: NCTAATKGN	TF:M09961	false	0.019411912344985457	1.7119316784207885	1870	39	5	62700	CXCL3,KLK6,MAP4K1,POU5F1,TMSB15A
TF	Factor: meis1:Prrxl1; motif: TGACANTAATTN	TF:M08375	false	0.019443145670774833	1.7112334700198166	1871	39	5	62700	CXCL3,RBMY1A1,OR2B6,RRN3,TNNC1
TF	Factor: TCF-1; motif: ASATCAAAG	TF:M11600	false	0.01948540439221311	1.7102905766054846	3560	39	7	62700	TRAT1,ORMDL2,HPS5,SCG5,OR2B6,NOMO1,PNRC1
TF	Factor: SREBP-2; motif: ATCAGGTGAT	TF:M11083	false	0.019506598888218173	1.7098184462816308	4512	39	8	62700	CRABP1,HPS5,SCG5,PRSS1,NDUFA1,PSCA,SERPINF2,TMSB15A
TF	Factor: LEF-1; motif: ASATCAAAG	TF:M11611	false	0.0195203437331345	1.7095125391237733	3562	39	7	62700	CXCL3,TRAT1,ORMDL2,SCG5,OR2B6,NOMO1,PNRC1
TF	Factor: ATF3; motif: CBCTGACGTCANCS	TF:M00513	false	0.01959915134776755	1.7077627333864325	6586	39	10	62700	RBMY1A1,ORMDL2,HPS5,SCG5,PRSS1,RRN3,TADA2A,SERPINF2,SCGB2A1,TMSB15A
TF	Factor: EGR1; motif: NNMCGCCCACGCNN	TF:M12508	false	0.019629045739977105	1.7071008129795033	6588	39	10	62700	CXCL3,PRDX4,KLK6,COG5,HPS5,DUX4,FGF16,CYFIP1,DLL1,SYNRG
TF	Factor: foxl2; motif: NNYGTAAACAN; match class: 1	TF:M11579_1	false	0.01966261396898233	1.706358747091775	1171	39	4	62700	PRDX4,CANX,HPS5,RPH3AL
TF	Factor: SREBP-1; motif: KATCACCCCAC; match class: 1	TF:M00221_1	false	0.01966261396898233	1.706358747091775	1878	39	5	62700	PRDX4,KLK6,POU5F1,RRN3,TNNC1
TF	Factor: STAT; motif: TTCCCGKAA	TF:M00223	false	0.01969679813974146	1.7056043658819655	3570	39	7	62700	COG5,CANX,GTF2H2,NOMO1,FGF16,PNRC1,SERPINF2
TF	Factor: ZBTB20; motif: NNAAYGTATRKN	TF:M12333	false	0.01973037070330248	1.7048647549461737	2686	39	6	62700	PRDX4,TRAT1,CANX,HPS5,SCG5,PSCA
TF	Factor: USF1; motif: NNGTCATGTGACNN	TF:M12501	false	0.01987622154317732	1.7016661711917895	1884	39	5	62700	COG5,CANX,HPS5,SYNRG,SERPINF2
TF	Factor: Pax-3; motif: TCGTCACRCTTHM; match class: 1	TF:M00360_1	false	0.01987622154317732	1.7016661711917895	5541	39	9	62700	KLK6,ORMDL2,CANX,POU5F1,PSCA,RRN3,RPH3AL,TADA2A,TMSB15A
TF	Factor: E2F; motif: TTTSGCGSG	TF:M00939	false	0.01988161529302883	1.7015483340055615	6604	39	10	62700	PRDX4,CRABP1,DRD4,MAP4K1,CANX,FGF16,CYFIP1,DLL1,TNNC1,TADA2A
TF	Factor: ETS1; motif: GCCGGAWGTACTTCCGGN; match class: 1	TF:M03978_1	false	0.019933052169741807	1.7004261965836345	6607	39	10	62700	PRDX4,RBMY1A1,KLK6,SCG5,GTF2H2,NDUFA1,FGF16,CYFIP1,RPH3AL,PFN1
TF	Factor: GSC; motif: NYTAATCCNN	TF:M04326	false	0.019976286376857354	1.6994852446356132	1178	39	4	62700	SCG5,TADA2A,SCGB2A1,TMSB15A
TF	Factor: MLLT10; motif: CYNNCCNNGGNGCTG; match class: 1	TF:M12636_1	false	0.019976286376857354	1.6994852446356132	3582	39	7	62700	DRD4,MAP4K1,FGF16,PSCA,RPH3AL,SCGB2A1,PFN1
TF	Factor: LCOR; motif: CMAAGKNCANN	TF:M12628	false	0.020017361608277096	1.698593165342054	3584	39	7	62700	TRAT1,OR2B6,GTF2H2,POU5F1,PSCA,TNNC1,SCGB2A1
TF	Factor: Pax-5; motif: NGTCACGCWTSANTGMNY; match class: 1	TF:M04064_1	false	0.02018570660076039	1.6949560435070707	3590	39	7	62700	CANX,DUX4,FGF16,SYNRG,PNRC1,RPH3AL,TADA2A
TF	Factor: p73; motif: NGRCATGYYTGNRCWTGYYN	TF:M09644	false	0.02031231570619132	1.6922405620166072	3595	39	7	62700	KLK6,NDUFA1,PSCA,CYFIP1,RPH3AL,SERPINF2,SCGB2A1
TF	Factor: c-Fos; motif: RTGASTCAY; match class: 1	TF:M04693_1	false	0.02031231570619132	1.6922405620166072	1896	39	5	62700	PRDX4,KLK6,PRSS1,RRN3,CYFIP1
TF	Factor: SREBP-1; motif: NGTSRGGTGAN	TF:M10075	false	0.02033211896002422	1.6918173579733204	4552	39	8	62700	KLK6,MAP4K1,PRSS1,POU5F1,DLL1,TNNC1,TADA2A,PFN1
TF	Factor: NFATc1; motif: NATGGAAANWNANTTTYCMN; match class: 1	TF:M04051_1	false	0.020371894874109276	1.6909685735969808	1898	39	5	62700	CRABP1,OR2B6,FGF16,RPH3AL,SERPINF2
TF	Factor: c-Fos; motif: RTGASTCAY	TF:M04693	false	0.02093253260169607	1.6791782237204964	2724	39	6	62700	PRDX4,KLK6,HPS5,PRSS1,RRN3,CYFIP1
TF	Factor: PDEF; motif: MCCGGATNTN	TF:M02075	false	0.02095643236258029	1.6786826499861751	2725	39	6	62700	CANX,HPS5,DUX4,PSCA,SYNRG,PFN1
TF	Factor: PPAR,; motif: RGGNCAAAGGTCA	TF:M00762	false	0.02096384746476874	1.6785290089317717	1912	39	5	62700	DRD4,KLK6,COG5,POU5F1,RRN3
TF	Factor: HIC-1; motif: NRTGCCMMCN	TF:M12348	false	0.021052493477453887	1.6766964585282473	1198	39	4	62700	KLK6,ORMDL2,NDUFA1,SYNRG
TF	Factor: myogenin; motif: RGCAGSTG; match class: 1	TF:M00712_1	false	0.021074805164200797	1.6762364317211849	1915	39	5	62700	OR2B6,POU5F1,PSCA,PNRC1,SERPINF2
TF	Factor: Fli-1; motif: NACCGGAARTN; match class: 1	TF:M11402_1	false	0.02107656356317477	1.676200197406861	609	39	3	62700	HPS5,GTF2H2,PFN1
TF	Factor: MEIS1A:HOXA9; motif: TGACAGKTTTAYGA	TF:M00420	false	0.02113449707654064	1.6750080823266567	5603	39	9	62700	PRDX4,RBMY1A1,MAP4K1,HPS5,GTF2H2,FGF16,SYNRG,RPH3AL,TMSB15A
TF	Factor: SP1; motif: GGGGYGGGGNS; match class: 1	TF:M01303_1	false	0.02117146493234353	1.6742490904916079	3627	39	7	62700	POU5F1,CYFIP1,DLL1,SYNRG,PNRC1,TMSB15A,PFN1
TF	Factor: BCL-6; motif: NTGCTTTCTAGGAATN	TF:M12339	false	0.021175068124174138	1.6741751837880314	4588	39	8	62700	CXCL3,CRABP1,DRD4,TRAT1,ORMDL2,SCG5,DUX4,TMSB15A
TF	Factor: LRH-1; motif: TCAAGGTCRTGACCTTGA	TF:M11831	false	0.021253103110411356	1.6725776507741799	3631	39	7	62700	RBMY1A1,DRD4,MAP4K1,CANX,FGF16,PSCA,PFN1
TF	Factor: Msx-1; motif: NTCRTTAN	TF:M10566	false	0.021253103110411356	1.6725776507741799	5611	39	9	62700	RBMY1A1,TRAT1,NOMO1,POU5F1,PSCA,CYFIP1,DLL1,SYNRG,SCGB2A1
TF	Factor: gsh-1; motif: NTCRTTAN	TF:M10749	false	0.021253103110411356	1.6725776507741799	5611	39	9	62700	RBMY1A1,TRAT1,NOMO1,POU5F1,PSCA,CYFIP1,DLL1,SYNRG,SCGB2A1
TF	Factor: Gbx2; motif: NTCRTTAN	TF:M10572	false	0.021253103110411356	1.6725776507741799	5611	39	9	62700	RBMY1A1,TRAT1,NOMO1,POU5F1,PSCA,CYFIP1,DLL1,SYNRG,SCGB2A1
TF	Factor: ZBTB20; motif: NNAAYGTATRKN	TF:M12334	false	0.02127875404839101	1.6720538052186347	1204	39	4	62700	PRDX4,TRAT1,HPS5,PSCA
TF	Factor: Pit-1; motif: NTAATTTATKCGY	TF:M11949	false	0.02127875404839101	1.6720538052186347	5613	39	9	62700	RBMY1A1,KLK6,TRAT1,ORMDL2,COG5,HPS5,SCG5,OR2B6,SYNRG
TF	Factor: HNF-3beta; motif: TGTTTACWYWG	TF:M09619	false	0.021317097383812558	1.6712719307905284	2740	39	6	62700	CXCL3,PRDX4,PRSS1,OR2B6,GTF2H2,PNRC1
TF	Factor: LEF-1; motif: ANNWWCAAAGN	TF:M07046	false	0.021317097383812558	1.6712719307905284	1205	39	4	62700	ORMDL2,OR2B6,SYNRG,PNRC1
TF	Factor: ZNF416; motif: GGGRNGCCSAGRN	TF:M12724	false	0.02132486934681488	1.671113620987223	3636	39	7	62700	CRABP1,RBMY1A1,GTF2H2,RRN3,DLL1,TADA2A,PFN1
TF	Factor: WT1; motif: RGGNGGGGGAGGRGGNGGRG	TF:M10108	false	0.021339798412790295	1.6708096874713572	6688	39	10	62700	KLK6,DUX4,POU5F1,PSCA,CYFIP1,DLL1,PNRC1,TADA2A,TMSB15A,PFN1
TF	Factor: c-Myc; motif: CACGTGGC; match class: 1	TF:M03867_1	false	0.021339798412790295	1.6708096874713572	2742	39	6	62700	PRDX4,RBMY1A1,COG5,CANX,HPS5,SYNRG
TF	Factor: Foxc1; motif: TTVYTTTNW	TF:M07254	false	0.021339798412790295	1.6708096874713572	7802	39	11	62700	TRAT1,COG5,HPS5,OR2B6,NOMO1,CYFIP1,SYNRG,PNRC1,SERPINF2,SCGB2A1,PFN1
TF	Factor: EHF; motif: NNCACTTCCTGNTNN	TF:M12540	false	0.021347407928432274	1.6706548508834644	1207	39	4	62700	HPS5,TNNC1,TADA2A,PFN1
TF	Factor: COUP-TF1; motif: NRGGTCAAAGGTCAN	TF:M11742	false	0.021347407928432274	1.6706548508834644	1926	39	5	62700	PRDX4,DRD4,KLK6,COG5,POU5F1
TF	Factor: GSC2; motif: NNTAATCCNN	TF:M04325	false	0.021347407928432274	1.6706548508834644	3639	39	7	62700	RBMY1A1,COG5,SCG5,NOMO1,TADA2A,SCGB2A1,TMSB15A
TF	Factor: HOXC4; motif: RTCRTTAN	TF:M10718	false	0.02149261173749338	1.6677108067392634	2748	39	6	62700	ORMDL2,OR2B6,RRN3,DLL1,SYNRG,TADA2A
TF	Factor: p53; motif: GGACATGCCCGGGCATGTCY	TF:M00034	false	0.02149261173749338	1.6677108067392634	4608	39	8	62700	RBMY1A1,DRD4,CANX,DUX4,SYNRG,PNRC1,RPH3AL,TADA2A
TF	Factor: LHX4; motif: NTCRTTAN	TF:M11008	false	0.02149261173749338	1.6677108067392634	6698	39	10	62700	PRDX4,RBMY1A1,TRAT1,SCG5,NOMO1,RRN3,CYFIP1,SYNRG,TADA2A,SCGB2A1
TF	Factor: AP-1; motif: RSTGACTNANW	TF:M00173	false	0.021533997789689396	1.6668753358603314	2750	39	6	62700	KLK6,CANX,HPS5,PSCA,CYFIP1,PNRC1
TF	Factor: C/EBP; motif: NNNTKNNGNAAN; match class: 1	TF:M00770_1	false	0.021533997789689396	1.6668753358603314	1211	39	4	62700	PRDX4,CRABP1,OR2B6,PFN1
TF	Factor: HOXA6; motif: NYMATTAN	TF:M08772	false	0.021674493169024357	1.6640510491675309	7825	39	11	62700	CXCL3,TRAT1,COG5,OR2B6,RRN3,DLL1,TNNC1,SYNRG,PNRC1,RPH3AL,TMSB15A
TF	Factor: Freac-4; motif: CTWAWGTAAACANWGN	TF:M00292	false	0.021694794306847384	1.6636444631574763	2755	39	6	62700	CXCL3,PRDX4,ORMDL2,PRSS1,OR2B6,PNRC1
TF	Factor: arnt; motif: CACGYA; match class: 1	TF:M03812_1	false	0.021697283411523445	1.663594638190168	619	39	3	62700	NDUFA1,RRN3,RPH3AL
TF	Factor: Barhl2; motif: NTAAACGN	TF:M10584	false	0.02172513216904409	1.663037572756768	1937	39	5	62700	MAP4K1,SCG5,CYFIP1,TMSB15A,PFN1
TF	Factor: MEF-2C; motif: TATTTWT; match class: 1	TF:M02025_1	false	0.021978033818822212	1.6580111626782392	7842	39	11	62700	TRAT1,COG5,SCG5,OR2B6,GTF2H2,NOMO1,NDUFA1,POU5F1,RRN3,SCGB2A1,TMSB15A
TF	Factor: HOXA2; motif: RTCRTTAR	TF:M10736	false	0.0221523346874384	1.6545804956965002	1947	39	5	62700	ORMDL2,OR2B6,RRN3,DLL1,SYNRG
TF	Factor: EN2; motif: NNYAATTANN	TF:M04318	false	0.02232741092577511	1.6511616345568731	1951	39	5	62700	PRDX4,OR2B6,RRN3,TNNC1,PNRC1
TF	Factor: TR4; motif: CSTGACCTYTS	TF:M01725	false	0.022491749294790843	1.647976766016971	628	39	3	62700	KLK6,DUX4,POU5F1
TF	Factor: CTCF; motif: NNNNANASYGCCMYCTAGTGG	TF:M04689	false	0.02251267239537813	1.6475729484611494	5675	39	9	62700	DRD4,SCG5,PRSS1,NOMO1,PSCA,DLL1,SERPINF2,TMSB15A,PFN1
TF	Factor: AML1; motif: TGTGGTK; match class: 1	TF:M01658_1	false	0.022563049445730645	1.6466022048680065	629	39	3	62700	PRSS1,OR2B6,NDUFA1
TF	Factor: NFATc1; motif: NATGGAAANWNANTTTYCMN	TF:M04051	false	0.022707015061992426	1.6438399519672637	5684	39	9	62700	CRABP1,RBMY1A1,OR2B6,NOMO1,FGF16,SYNRG,RPH3AL,TADA2A,SERPINF2
TF	Factor: COUP-TF1; motif: NRGGTCAAAGGTCAN; match class: 1	TF:M11742_1	false	0.022707015061992426	1.6438399519672637	202	39	2	62700	KLK6,COG5
TF	Factor: CLOCK; motif: CNGNCACGTGNNNM; match class: 1	TF:M09884_1	false	0.022831135618976334	1.641472486197497	2789	39	6	62700	PRDX4,DRD4,COG5,HPS5,PSCA,SYNRG
TF	Factor: XBP-1; motif: WNNGMCACGTC; match class: 1	TF:M01770_1	false	0.022867066783757252	1.6407895398675338	4665	39	8	62700	PRDX4,RBMY1A1,DRD4,ORMDL2,COG5,DUX4,NDUFA1,PFN1
TF	Factor: ZNF445; motif: NTGGGGGGAM	TF:M06180	false	0.022867066783757252	1.6407895398675338	203	39	2	62700	DRD4,OR2B6
TF	Factor: E2A; motif: NMCAGCTGCWN	TF:M10099	false	0.022867066783757252	1.6407895398675338	1236	39	4	62700	MAP4K1,SCG5,NDUFA1,CYFIP1
TF	Factor: Egr-1; motif: NGCGTGCGY; match class: 1	TF:M04950_1	false	0.022867066783757252	1.6407895398675338	5693	39	9	62700	CRABP1,RBMY1A1,DRD4,MAP4K1,CANX,NOMO1,RRN3,DLL1,TADA2A
TF	Factor: YY1; motif: GCCGCCATNTTGNNNNNGGNCN	TF:M04696	false	0.022902499952128567	1.6401171090943494	7894	39	11	62700	RBMY1A1,TRAT1,MAP4K1,ORMDL2,CANX,SCG5,NOMO1,NDUFA1,FGF16,SYNRG,PFN1
TF	Factor: Erg; motif: NACAGGAARTN	TF:M11390	false	0.022903935950064458	1.6400898794718082	2793	39	6	62700	CXCL3,TRAT1,COG5,HPS5,PSCA,PFN1
TF	Factor: HOXD1; motif: NATYCAKCAN	TF:M12625	false	0.022903935950064458	1.6400898794718082	5696	39	9	62700	RBMY1A1,KLK6,TRAT1,ORMDL2,SCG5,PRSS1,NOMO1,CYFIP1,SCGB2A1
TF	Factor: AP-4; motif: ANCATATGNT; match class: 1	TF:M11209_1	false	0.022955690561323742	1.6391096380989485	2795	39	6	62700	KLK6,ORMDL2,PRSS1,OR2B6,NOMO1,TADA2A
TF	Factor: NR3C1; motif: RRGAACATWMYGTYCTRN	TF:M02219	false	0.022966824004747706	1.6388990575946347	6777	39	10	62700	CXCL3,CRABP1,DRD4,SCG5,RRN3,TNNC1,PNRC1,RPH3AL,SERPINF2,SCGB2A1
TF	Factor: TEF-3:Elf-1; motif: RGAATGCGGAAGTN; match class: 1	TF:M08415_1	false	0.02301817630663515	1.637929087801772	2798	39	6	62700	MAP4K1,ORMDL2,HPS5,POU5F1,TNNC1,PFN1
TF	Factor: AP-2; motif: SNNNCCNCAGGCN; match class: 1	TF:M00915_1	false	0.02301817630663515	1.637929087801772	4675	39	8	62700	CRABP1,DRD4,PRSS1,DUX4,NOMO1,FGF16,DLL1,TADA2A
TF	Factor: Fra-2; motif: TGASTCANCN	TF:M03870	false	0.02301817630663515	1.637929087801772	3703	39	7	62700	CRABP1,KLK6,HPS5,CYFIP1,DLL1,SYNRG,RPH3AL
TF	Factor: TCF-4; motif: ATCAAAGNNN	TF:M02033	false	0.02313653611580365	1.6357016608725274	637	39	3	62700	ORMDL2,OR2B6,SYNRG
TF	Factor: AP-2; motif: NNGCCTK	TF:M01859	false	0.023145163523535118	1.6355397465243726	7912	39	11	62700	RBMY1A1,COG5,POU5F1,PSCA,CYFIP1,TNNC1,SYNRG,TADA2A,SERPINF2,SCGB2A1,PFN1
TF	Factor: MTF-1; motif: NTTTTGCACACGGCNYN	TF:M12279	false	0.023145163523535118	1.6355397465243726	6788	39	10	62700	CXCL3,CRABP1,RBMY1A1,DRD4,MAP4K1,ORMDL2,CANX,HPS5,SCG5,CYFIP1
TF	Factor: MAF; motif: GCTGAGTCAN	TF:M07296	false	0.023145163523535118	1.6355397465243726	5709	39	9	62700	CRABP1,MAP4K1,ORMDL2,CANX,PRSS1,DLL1,SYNRG,RPH3AL,SERPINF2
TF	Factor: COUP-TF1; motif: RAGGTCANTGACCTY; match class: 1	TF:M11745_1	false	0.02322349339786268	1.6340724508636226	2805	39	6	62700	CXCL3,PRDX4,CRABP1,DRD4,SCG5,DLL1
TF	Factor: CNOT3; motif: GGCCGCGSSS	TF:M01253	false	0.023243473516009472	1.6336989702527716	3713	39	7	62700	PRDX4,MAP4K1,COG5,CANX,DUX4,NOMO1,CYFIP1
TF	Factor: PSF; motif: KWATCCGN	TF:M07612	false	0.02336492571430942	1.6314355954193294	5720	39	9	62700	CXCL3,RBMY1A1,TRAT1,CANX,CYFIP1,DLL1,PNRC1,TADA2A,SERPINF2
TF	Factor: SOX10; motif: NNAACAAAGNN	TF:M09819	false	0.023456150450132426	1.6297432614210958	5724	39	9	62700	TRAT1,ORMDL2,PRSS1,OR2B6,FGF16,POU5F1,CYFIP1,SYNRG,PNRC1
TF	Factor: ZNF436; motif: TCCTCCAGGAAGCCY; match class: 1	TF:M10477_1	false	0.023463969976381793	1.6295985057341211	9098	39	12	62700	PRDX4,RBMY1A1,ORMDL2,DUX4,POU5F1,PSCA,RRN3,CYFIP1,PNRC1,RPH3AL,SERPINF2,TMSB15A
TF	Factor: POU3F3; motif: WTGMATAAWTWA	TF:M04081	false	0.023463969976381793	1.6295985057341211	1983	39	5	62700	PRDX4,HPS5,OR2B6,TNNC1,PFN1
TF	Factor: TBR2; motif: NAGGTGTGAN	TF:M12017	false	0.023463969976381793	1.6295985057341211	1249	39	4	62700	CRABP1,MAP4K1,GTF2H2,SYNRG
TF	Factor: HFH2; motif: NNWAYRTAAACW	TF:M11555	false	0.023463969976381793	1.6295985057341211	4697	39	8	62700	CXCL3,PRDX4,CRABP1,TRAT1,ORMDL2,OR2B6,NOMO1,RPH3AL
TF	Factor: FLI1; motif: ACCGGAAATCCGGT; match class: 1	TF:M03989_1	false	0.023463969976381793	1.6295985057341211	5729	39	9	62700	CXCL3,RBMY1A1,MAP4K1,CANX,DUX4,RRN3,DLL1,PNRC1,PFN1
TF	Factor: MEF-2A; motif: YTAAAAATARCY	TF:M01301	false	0.023463969976381793	1.6295985057341211	1250	39	4	62700	TRAT1,ORMDL2,GTF2H2,TMSB15A
TF	Factor: PPARgamma; motif: NWSTRGGKSARAGGKCA	TF:M10038	false	0.02349953024908902	1.6289408191013512	6812	39	10	62700	PRDX4,DRD4,KLK6,COG5,CANX,OR2B6,POU5F1,RRN3,RPH3AL,PFN1
TF	Factor: Tbx20; motif: SGAGGTGTGAGGSGR	TF:M07474	false	0.02349953024908902	1.6289408191013512	3726	39	7	62700	CRABP1,MAP4K1,CANX,SCG5,GTF2H2,SYNRG,SERPINF2
TF	Factor: STAT6; motif: NNYTTCCY	TF:M00500	false	0.0235297229101427	1.628383187116566	4702	39	8	62700	CXCL3,CRABP1,KLK6,COG5,OR2B6,POU5F1,PSCA,PFN1
TF	Factor: Spi-B; motif: NAWGRGGAAGTR; match class: 1	TF:M11374_1	false	0.02354765870862837	1.628052267323668	208	39	2	62700	MAP4K1,HPS5
TF	Factor: CP2; motif: AACCGGTTNNAACCGGTT	TF:M11486	false	0.023558925576582262	1.6278445197763447	3729	39	7	62700	CXCL3,DRD4,HPS5,GTF2H2,RRN3,SYNRG,TADA2A
TF	Factor: Tal; motif: GWSNNCABCTGC	TF:M07469	false	0.02357672306328131	1.6275165577834372	4705	39	8	62700	CRABP1,DRD4,KLK6,COG5,DUX4,POU5F1,DLL1,TMSB15A
TF	Factor: DEC1; motif: CNCACRTGASC	TF:M03572	false	0.023597678141023686	1.6271307266971864	6819	39	10	62700	PRDX4,DRD4,ORMDL2,COG5,HPS5,SCG5,DUX4,NDUFA1,FGF16,SYNRG
TF	Factor: Pbx1; motif: NTGATTGAYR	TF:M11039	false	0.023652845147565275	1.626116611477158	2823	39	6	62700	CXCL3,TRAT1,PSCA,CYFIP1,PNRC1,TADA2A
TF	Factor: Oct-1; motif: TNATTTGCATW	TF:M00930	false	0.023652845147565275	1.626116611477158	1991	39	5	62700	CXCL3,MAP4K1,OR2B6,DLL1,RPH3AL
TF	Factor: PLAG1; motif: GRGGCNNHNNNRRGGG	TF:M01778	false	0.023749563986019354	1.6243443591003364	2826	39	6	62700	DRD4,KLK6,DLL1,TNNC1,PNRC1,PFN1
TF	Factor: ZNF460; motif: GCCTCMGCCTCCCRAG	TF:M12419	false	0.023963189115872963	1.6204553848111056	649	39	3	62700	SCG5,NDUFA1,SERPINF2
TF	Factor: egr-3; motif: GTGGGY; match class: 1	TF:M03818_1	false	0.023963189115872963	1.6204553848111056	6837	39	10	62700	CXCL3,CRABP1,RBMY1A1,DRD4,HPS5,DUX4,NOMO1,FGF16,TNNC1,PFN1
TF	Factor: E2A; motif: NCACCTGYYNCNKN	TF:M00804	false	0.02403903726145684	1.6190829293651872	2000	39	5	62700	KLK6,MAP4K1,DUX4,POU5F1,SERPINF2
TF	Factor: FOSL1; motif: NNATGACTCATNN	TF:M12518	false	0.024074129251886015	1.6184494121137036	4726	39	8	62700	PRDX4,CRABP1,KLK6,TRAT1,MAP4K1,HPS5,RRN3,CYFIP1
TF	Factor: NF-kappaB1; motif: AGGGAAAK	TF:M10003	false	0.024074129251886015	1.6184494121137036	2001	39	5	62700	CXCL3,PRDX4,ORMDL2,RRN3,TADA2A
TF	Factor: FOXM1; motif: TRTTTATNN	TF:M08883	false	0.024245257520959334	1.6153731986658972	6852	39	10	62700	CXCL3,PRDX4,TRAT1,ORMDL2,HPS5,OR2B6,NOMO1,TNNC1,PNRC1,RPH3AL
TF	Factor: NF-kappaB; motif: GGGGATYCCC; match class: 1	TF:M00051_1	false	0.024245257520959334	1.6153731986658972	2841	39	6	62700	DUX4,FGF16,POU5F1,CYFIP1,DLL1,TNNC1
TF	Factor: E2F-6; motif: NGGGCGGGARRNN	TF:M09895	false	0.024259630956798145	1.6151158100088194	7982	39	11	62700	KLK6,MAP4K1,ORMDL2,CANX,HPS5,GTF2H2,POU5F1,SYNRG,PNRC1,SERPINF2,PFN1
TF	Factor: Oct3; motif: NYWTTSWTATGCAAAT	TF:M09646	false	0.024330302078362252	1.6138524989544503	5772	39	9	62700	CXCL3,TRAT1,COG5,SCG5,PRSS1,NOMO1,FGF16,DLL1,SERPINF2
TF	Factor: HOXD10; motif: GRTAATAAAAN	TF:M10794	false	0.024331008356307512	1.6138398921170432	654	39	3	62700	CRABP1,COG5,OR2B6
TF	Factor: SMAD4; motif: GKSRKKCAGMCANCY; match class: 1	TF:M00733_1	false	0.024411747757477457	1.6124011261847877	2847	39	6	62700	DRD4,KLK6,DUX4,TNNC1,TADA2A,SERPINF2
TF	Factor: RARA; motif: GAGGTCAAAAGGTCAAKK	TF:M08018	false	0.024411747757477457	1.6124011261847877	4741	39	8	62700	MAP4K1,COG5,SCG5,NDUFA1,RRN3,TADA2A,SERPINF2,SCGB2A1
TF	Factor: USF1; motif: NNCAYGTGACC	TF:M07233	false	0.024416177564828855	1.6123223253395262	2011	39	5	62700	COG5,CANX,HPS5,SYNRG,SERPINF2
TF	Factor: AP-2gamma:HES-7; motif: NNCACGYGNNNNNNSCCNNNGGS	TF:M08662	false	0.024416177564828855	1.6123223253395262	2011	39	5	62700	CRABP1,NDUFA1,FGF16,DLL1,PFN1
TF	Factor: POU6F1; motif: NTAATGAKATGNNN	TF:M11958	false	0.024447911967715872	1.6117582269134707	2849	39	6	62700	PRDX4,CRABP1,RBMY1A1,PSCA,DLL1,RPH3AL
TF	Factor: Tbx3; motif: NAGGTGTSAN; match class: 1	TF:M12024_1	false	0.024551495967121903	1.6099220403853163	657	39	3	62700	MAP4K1,GTF2H2,SYNRG
TF	Factor: Pitx2; motif: WNTAAWCCCA	TF:M07056	false	0.024568686863771987	1.6096180548775822	4749	39	8	62700	MAP4K1,GTF2H2,NOMO1,NDUFA1,RRN3,TADA2A,SERPINF2,SCGB2A1
TF	Factor: pitx2; motif: NNTAAWCCCA	TF:M02114	false	0.024568686863771987	1.6096180548775822	4749	39	8	62700	MAP4K1,GTF2H2,NOMO1,NDUFA1,RRN3,TADA2A,SERPINF2,SCGB2A1
TF	Factor: Smad2; motif: TGTCTGNCWCCT; match class: 1	TF:M10059_1	false	0.02457830864995672	1.6094480062853627	1274	39	4	62700	DRD4,POU5F1,RPH3AL,SCGB2A1
TF	Factor: HOXB13:ER81; motif: RCCGGAAGTAWWAAAN	TF:M08493	false	0.024692122682348817	1.607441573915573	215	39	2	62700	CRABP1,PRSS1
TF	Factor: BCL-6; motif: NTGCTTTCTAGGAATN; match class: 1	TF:M12339_1	false	0.024692122682348817	1.607441573915573	659	39	3	62700	CXCL3,TRAT1,ORMDL2
TF	Factor: foxm1; motif: TGTTTRCTYWNN	TF:M09930	false	0.024895038562286115	1.6038871966680919	6888	39	10	62700	CXCL3,PRDX4,TRAT1,HPS5,OR2B6,GTF2H2,POU5F1,TNNC1,RPH3AL,TMSB15A
TF	Factor: DEC; motif: SCCCAMGTGAAGN; match class: 1	TF:M00997_1	false	0.024916438984910073	1.6035140262067655	2864	39	6	62700	TRAT1,PRSS1,PSCA,CYFIP1,TADA2A,SERPINF2
TF	Factor: TBX2; motif: TCACACCWN	TF:M08831	false	0.024945757086218746	1.6030033109920805	1281	39	4	62700	CRABP1,MAP4K1,GTF2H2,SERPINF2
TF	Factor: E2F-1:DP-1; motif: TTTCSCGC; match class: 1	TF:M00736_1	false	0.024988510734106056	1.6022596261957929	4767	39	8	62700	CRABP1,MAP4K1,CANX,DUX4,FGF16,CYFIP1,TADA2A,PFN1
TF	Factor: SPI1; motif: NNAAWGNGGAASTNNNN; match class: 1	TF:M01203_1	false	0.025034733958956612	1.6014570194346753	217	39	2	62700	MAP4K1,HPS5
TF	Factor: foxj3; motif: ACGTAAACAN	TF:M11586	false	0.025036987679143027	1.6014179243842415	1283	39	4	62700	CXCL3,PRDX4,ORMDL2,OR2B6
TF	Factor: Zbtb37; motif: NYACCGCRNTCACCGCR	TF:M12345	false	0.025177245358705847	1.5989917877689126	5814	39	9	62700	CXCL3,PRDX4,CRABP1,DRD4,DUX4,NOMO1,CYFIP1,DLL1,PFN1
TF	Factor: c-Myc; motif: KACCACGTGSYY; match class: 1	TF:M01154_1	false	0.025235509219198187	1.597987927353653	3793	39	7	62700	PRDX4,RBMY1A1,DRD4,COG5,HPS5,DUX4,SYNRG
TF	Factor: CP2; motif: NTGNCTGGNN	TF:M03868	false	0.02544010643731386	1.594481076001557	4784	39	8	62700	KLK6,HPS5,NOMO1,POU5F1,PSCA,RRN3,SYNRG,RPH3AL
TF	Factor: TCF4; motif: NNGCACCTGCNNN	TF:M12564	false	0.025451332115666248	1.594289481879569	1290	39	4	62700	COG5,DUX4,RRN3,DLL1
TF	Factor: GCMa:FOXO1A; motif: GTMAATAMGGGTRN; match class: 1	TF:M08318_1	false	0.02550417858760395	1.5933886592182906	4787	39	8	62700	CXCL3,PRDX4,DRD4,TRAT1,ORMDL2,SCG5,TNNC1,PNRC1
TF	Factor: ZBTB5; motif: NNNGNNNYCNCYNNGGTCCGN	TF:M12693	false	0.02568293362806506	1.5903553705676197	2042	39	5	62700	CXCL3,MAP4K1,CANX,CYFIP1,TNNC1
TF	Factor: ZNF647; motif: NTAGGCCTAN	TF:M12285	false	0.025793393718849814	1.5884915125962908	1296	39	4	62700	CXCL3,MAP4K1,POU5F1,PSCA
TF	Factor: PDEF; motif: NAMCCGGATGTN	TF:M11472	false	0.025793393718849814	1.5884915125962908	221	39	2	62700	CANX,SYNRG
TF	Factor: Net; motif: NACCGGAAGTN	TF:M11442	false	0.025793393718849814	1.5884915125962908	2045	39	5	62700	HPS5,NDUFA1,SYNRG,RPH3AL,PFN1
TF	Factor: AhR; motif: CCYCNRRSTNGCGTGASA	TF:M00139	false	0.025862975863200292	1.58732150549544	3814	39	7	62700	DRD4,DUX4,FGF16,CYFIP1,DLL1,TNNC1,TADA2A
TF	Factor: Tbx3; motif: NAGGTGTGAN	TF:M12023	false	0.025955784821330156	1.5857658348868504	674	39	3	62700	CRABP1,GTF2H2,SYNRG
TF	Factor: AR; motif: GGAACGGWACATGTTCT; match class: 1	TF:M08190_1	false	0.025955784821330156	1.5857658348868504	2049	39	5	62700	CXCL3,RBMY1A1,HPS5,OR2B6,PSCA
TF	Factor: Tst-1; motif: NNKGAATTAVAVTDN; match class: 1	TF:M00133_1	false	0.026001651594961286	1.5849990652677517	1300	39	4	62700	TRAT1,SCG5,OR2B6,NOMO1
TF	Factor: RAR-gamma; motif: NAGGTCANG	TF:M11808	false	0.02606691547867257	1.583910356244259	2052	39	5	62700	MAP4K1,ORMDL2,CANX,DUX4,FGF16
TF	Factor: GATA-4; motif: NNGATAASNN	TF:M12207	false	0.02606691547867257	1.583910356244259	2898	39	6	62700	HPS5,PRSS1,RRN3,SYNRG,PNRC1,TMSB15A
TF	Factor: MECP2; motif: CCGGSNNNANNAWWT	TF:M01298	false	0.026094768212821837	1.5834465564187727	1302	39	4	62700	CXCL3,MAP4K1,TADA2A,SCGB2A1
TF	Factor: AR; motif: RGGWACAYNGTGTWCYN; match class: 1	TF:M04453_1	false	0.02611831713856521	1.583054809057753	3824	39	7	62700	CXCL3,CRABP1,KLK6,MAP4K1,OR2B6,DUX4,RPH3AL
TF	Factor: Sp1; motif: RGGGMGGRGSNGGGG; match class: 1	TF:M10529_1	false	0.02612073174338954	1.583014660947312	2901	39	6	62700	DRD4,DUX4,CYFIP1,DLL1,PNRC1,TMSB15A
TF	Factor: Elk-1; motif: NNCCGGAAGTN; match class: 1	TF:M11435_1	false	0.02612073174338954	1.583014660947312	5857	39	9	62700	RBMY1A1,HPS5,DUX4,NDUFA1,PSCA,RRN3,CYFIP1,TADA2A,PFN1
TF	Factor: IRF; motif: NNGAAANTGAAANN	TF:M08887	false	0.026173284066976676	1.5821417812698004	1304	39	4	62700	PRSS1,DLL1,PNRC1,SERPINF2
TF	Factor: DEC2; motif: SNTCACGTGS	TF:M01843	false	0.026271708300010726	1.580511686591675	3830	39	7	62700	COG5,CANX,HPS5,SCG5,POU5F1,SYNRG,PFN1
TF	Factor: LIM-1; motif: NYAATTAN	TF:M11000	false	0.026271708300010726	1.580511686591675	5864	39	9	62700	PRDX4,TRAT1,SCG5,PRSS1,OR2B6,RRN3,TNNC1,PNRC1,RPH3AL
TF	Factor: HES-1; motif: NNCKYGTGNNN; match class: 1	TF:M07042_1	false	0.02630868098596281	1.5799009251897684	679	39	3	62700	RBMY1A1,DRD4,PFN1
TF	Factor: FLI-1; motif: CMGGAWGTSAN; match class: 1	TF:M01208_1	false	0.026320861590446085	1.5796998985743422	1307	39	4	62700	HPS5,GTF2H2,RPH3AL,PFN1
TF	Factor: Fra-2; motif: RTGACTCANNN	TF:M09616	false	0.026343133262245823	1.5793325711519137	4824	39	8	62700	PRDX4,CRABP1,KLK6,TRAT1,MAP4K1,HPS5,RRN3,CYFIP1
TF	Factor: Egr-1; motif: GCGGGGGCGG	TF:M07354	false	0.026345008435563217	1.579301658031866	8103	39	11	62700	CXCL3,DRD4,KLK6,DUX4,FGF16,POU5F1,CYFIP1,DLL1,SYNRG,PNRC1,PFN1
TF	Factor: ELK-1; motif: ACCGGAAGTN; match class: 1	TF:M02059_1	false	0.026345008435563217	1.579301658031866	3835	39	7	62700	RBMY1A1,KLK6,HPS5,DUX4,GTF2H2,NDUFA1,PFN1
TF	Factor: PPARgamma:RXRalpha,; motif: AAGTAGGTCACNGTGACCYACTT	TF:M00515	false	0.026345008435563217	1.579301658031866	8103	39	11	62700	PRDX4,CRABP1,ORMDL2,SCG5,OR2B6,POU5F1,DLL1,TNNC1,RPH3AL,SERPINF2,SCGB2A1
TF	Factor: ipf1; motif: YTAATGN	TF:M02096	false	0.026454733875160622	1.5774966029518287	2064	39	5	62700	CXCL3,KLK6,MAP4K1,POU5F1,TMSB15A
TF	Factor: OSR2; motif: NNNNCWGCTNCTGNNG; match class: 1	TF:M10020_1	false	0.02649126733936214	1.576897264604771	682	39	3	62700	CXCL3,RBMY1A1,PFN1
TF	Factor: Tbx1; motif: NNAGGTGTGAAN	TF:M12035	false	0.02649216127383005	1.5768826098035702	2915	39	6	62700	CRABP1,MAP4K1,GTF2H2,NDUFA1,SYNRG,SERPINF2
TF	Factor: RORA; motif: CCYTGNCCTN	TF:M12659	false	0.02649216127383005	1.5768826098035702	8111	39	11	62700	PRDX4,CRABP1,RBMY1A1,KLK6,TRAT1,NOMO1,POU5F1,PSCA,TNNC1,RPH3AL,PFN1
TF	Factor: RUNX3; motif: NRACCGCANWAACCRCAN; match class: 1	TF:M04110_1	false	0.026501891571473733	1.5767231272052586	3842	39	7	62700	PRDX4,DRD4,DUX4,PSCA,CYFIP1,DLL1,PFN1
TF	Factor: TR4; motif: NRGGTCRN	TF:M11766	false	0.02653279972884601	1.5762169210453592	683	39	3	62700	PRDX4,KLK6,POU5F1
TF	Factor: PEA3; motif: ACWTCCK; match class: 1	TF:M00655_1	false	0.02653279972884601	1.5762169210453592	2917	39	6	62700	PRDX4,KLK6,HPS5,OR2B6,TNNC1,TADA2A
TF	Factor: beta-catenin; motif: CTTTGATN	TF:M07599	false	0.026704000949132695	1.5734236652288232	8123	39	11	62700	TRAT1,ORMDL2,CANX,PRSS1,OR2B6,FGF16,POU5F1,CYFIP1,SYNRG,PNRC1,TADA2A
TF	Factor: HOXB2:T-bet; motif: NAGGTGTTAATKN	TF:M08355	false	0.026704000949132695	1.5734236652288232	685	39	3	62700	OR2B6,NOMO1,RRN3
TF	Factor: Pax-3; motif: NNNNNNCGTCACGSTYNNNNN; match class: 1	TF:M00327_1	false	0.026747681715777506	1.5727138533315637	6986	39	10	62700	CRABP1,DRD4,ORMDL2,COG5,CANX,HPS5,DUX4,NDUFA1,SYNRG,PNRC1
TF	Factor: HNF3BETA; motif: NWRWGTAAACA	TF:M12620	false	0.026857832932898344	1.5709290319968658	2926	39	6	62700	CXCL3,PRDX4,PRSS1,OR2B6,GTF2H2,PNRC1
TF	Factor: HOXD4; motif: RTCRTTAN	TF:M10713	false	0.0269076006500888	1.5701250265351623	3856	39	7	62700	PRDX4,OR2B6,PSCA,RRN3,DLL1,TADA2A,SCGB2A1
TF	Factor: FAC1; motif: NNNCAMAACACRNA	TF:M00456	false	0.027072055410483034	1.5674787697358403	8141	39	11	62700	CXCL3,CRABP1,TRAT1,CANX,HPS5,SCG5,NOMO1,DLL1,RPH3AL,SCGB2A1,TMSB15A
TF	Factor: MEF-2; motif: RGCTATWTTTAR	TF:M00941	false	0.027162933360825994	1.5660233318278272	1324	39	4	62700	TRAT1,ORMDL2,PRSS1,TMSB15A
TF	Factor: Sp1; motif: NWRGCCACGCCCMCN; match class: 1	TF:M12152_1	false	0.027162933360825994	1.5660233318278272	2935	39	6	62700	CXCL3,CRABP1,CANX,DLL1,SYNRG,PFN1
TF	Factor: MYCN; motif: NNCCACGTGGNN	TF:M09814	false	0.027162933360825994	1.5660233318278272	2082	39	5	62700	PRDX4,CRABP1,RBMY1A1,DRD4,DUX4
TF	Factor: MYCN; motif: NNCCACGTGGNN; match class: 1	TF:M09814_1	false	0.027162933360825994	1.5660233318278272	2082	39	5	62700	PRDX4,CRABP1,RBMY1A1,DRD4,DUX4
TF	Factor: RARA; motif: ARRGGTCANSNGAGGTCA	TF:M04482	false	0.02729556717168858	1.5639078771053911	3869	39	7	62700	SCG5,NDUFA1,POU5F1,RRN3,TNNC1,TADA2A,SERPINF2
TF	Factor: HPX42B; motif: CGATTANCG	TF:M10680	false	0.027410001818954904	1.5620909356402881	1328	39	4	62700	CANX,HPS5,RRN3,RPH3AL
TF	Factor: GR; motif: AGAACAN	TF:M07355	false	0.027410001818954904	1.5620909356402881	5918	39	9	62700	TRAT1,COG5,RRN3,CYFIP1,DLL1,SYNRG,PNRC1,RPH3AL,SERPINF2
TF	Factor: FOXO3; motif: GTAAACAW	TF:M04259	false	0.027475026767235566	1.5610618757977552	2089	39	5	62700	CXCL3,PRDX4,CANX,OR2B6,GTF2H2
TF	Factor: Elk-1:HOXB13; motif: ACCGGAAGTNGTAAAN; match class: 1	TF:M08222_1	false	0.027677362135748045	1.5578753038279818	2095	39	5	62700	HPS5,GTF2H2,NOMO1,NDUFA1,POU5F1
TF	Factor: GCMa; motif: RTGCGGGTN; match class: 1	TF:M11595_1	false	0.027677362135748045	1.5578753038279818	5929	39	9	62700	CXCL3,CRABP1,SCG5,DUX4,CYFIP1,DLL1,TNNC1,PNRC1,SERPINF2
TF	Factor: T3R-beta; motif: NRGGTCAAAGGTCAN; match class: 1	TF:M11816_1	false	0.027677362135748045	1.5578753038279818	4879	39	8	62700	PRDX4,DRD4,KLK6,COG5,CANX,PSCA,RRN3,RPH3AL
TF	Factor: SP2; motif: GGGCGGGAC	TF:M01783	false	0.027677362135748045	1.5578753038279818	9359	39	12	62700	CXCL3,PRDX4,CRABP1,DRD4,CANX,NOMO1,POU5F1,DLL1,SYNRG,SERPINF2,TMSB15A,PFN1
TF	Factor: JUND:C-FOS; motif: NNATGAGTCATNN	TF:M08933	false	0.027677362135748045	1.5578753038279818	4878	39	8	62700	PRDX4,CRABP1,KLK6,TRAT1,MAP4K1,HPS5,RRN3,CYFIP1
TF	Factor: ZNF690; motif: GTCTACRCNG	TF:M12713	false	0.02768147176186792	1.557810823136314	2096	39	5	62700	DRD4,PRSS1,OR2B6,DLL1,TADA2A
TF	Factor: RORalpha; motif: NNWNNAWNTRGGTCAG	TF:M07306	false	0.02768147176186792	1.557810823136314	233	39	2	62700	ORMDL2,NOMO1
TF	Factor: CTCF; motif: NNYGCCCYCTRSTGGN	TF:M09744	false	0.02768147176186792	1.557810823136314	3885	39	7	62700	DRD4,SCG5,NDUFA1,POU5F1,CYFIP1,PNRC1,SERPINF2
TF	Factor: Oct-2; motif: NNNATTATGCAN	TF:M11897	false	0.027690697147471653	1.5576661102172746	4883	39	8	62700	CXCL3,RBMY1A1,TRAT1,COG5,PRSS1,OR2B6,POU5F1,PSCA
TF	Factor: SRY; motif: AACAATNR; match class: 1	TF:M08976_1	false	0.027725890891773772	1.557114490150303	8181	39	11	62700	CXCL3,PRDX4,TRAT1,ORMDL2,OR2B6,GTF2H2,POU5F1,CYFIP1,SYNRG,SCGB2A1,TMSB15A
TF	Factor: TBX1; motif: AGGTGTGA	TF:M04126	false	0.02797479047580961	1.5532331575445801	2104	39	5	62700	CRABP1,MAP4K1,GTF2H2,SYNRG,SERPINF2
TF	Factor: TBX15; motif: AGGTGTGA	TF:M04122	false	0.02797479047580961	1.5532331575445801	2104	39	5	62700	CRABP1,MAP4K1,GTF2H2,SYNRG,SERPINF2
TF	Factor: TBX4; motif: AGGTGTGA	TF:M04135	false	0.02797479047580961	1.5532331575445801	2104	39	5	62700	CRABP1,MAP4K1,GTF2H2,SYNRG,SERPINF2
TF	Factor: IRF-4; motif: GAAARTA; match class: 1	TF:M01883_1	false	0.02797479047580961	1.5532331575445801	2962	39	6	62700	CXCL3,RBMY1A1,TRAT1,ORMDL2,RRN3,TADA2A
TF	Factor: MGA; motif: AGGTGTGA	TF:M04117	false	0.02797479047580961	1.5532331575445801	2104	39	5	62700	CRABP1,MAP4K1,GTF2H2,SYNRG,SERPINF2
TF	Factor: Tbx5; motif: AGGTGTKA	TF:M04137	false	0.02797479047580961	1.5532331575445801	2104	39	5	62700	CRABP1,MAP4K1,GTF2H2,SYNRG,SERPINF2
TF	Factor: DRRS; motif: GNNGGGWGGG	TF:M10056	false	0.02800954816759347	1.5526938968852362	4897	39	8	62700	RBMY1A1,KLK6,COG5,HPS5,POU5F1,DLL1,PNRC1,TMSB15A
TF	Factor: ZNF148; motif: NNNNNNCCNNCCCCTCCCCCACCCN; match class: 1	TF:M09834_1	false	0.02800954816759347	1.5526938968852362	2964	39	6	62700	COG5,DUX4,CYFIP1,DLL1,PNRC1,TMSB15A
TF	Factor: Elf-1; motif: RANSMGGAAGTR	TF:M11446	false	0.02800954816759347	1.5526938968852362	2964	39	6	62700	CRABP1,HPS5,TNNC1,SYNRG,TADA2A,PFN1
TF	Factor: AP-1; motif: NTGASTCAG	TF:M00199	false	0.02801629919130348	1.5525892333237958	4898	39	8	62700	CRABP1,KLK6,TRAT1,MAP4K1,HPS5,CYFIP1,DLL1,SYNRG
TF	Factor: SP2; motif: NNRRCCAATSRGNRNSNGSN; match class: 1	TF:M12668_1	false	0.02804533208743743	1.5521394131018633	5953	39	9	62700	RBMY1A1,ORMDL2,COG5,CANX,PRSS1,FGF16,RRN3,PNRC1,TMSB15A
TF	Factor: AP4; motif: NMNCAGCTGGN	TF:M12580	false	0.02826826480654357	1.5487008490298075	5961	39	9	62700	TRAT1,DUX4,NOMO1,POU5F1,PSCA,CYFIP1,TNNC1,SYNRG,RPH3AL
TF	Factor: YY1; motif: NYNKCCATNTT	TF:M01035	false	0.028342530153892535	1.5475613826409311	5964	39	9	62700	ORMDL2,CANX,SCG5,NOMO1,NDUFA1,FGF16,POU5F1,SYNRG,TMSB15A
TF	Factor: AP-2gamma; motif: GCCYNCRGSN; match class: 1	TF:M03811_1	false	0.02841571953123211	1.5464413424527093	3912	39	7	62700	RBMY1A1,PRSS1,DUX4,FGF16,PSCA,DLL1,TADA2A
TF	Factor: Tax/CREB; motif: RTGACGCATAYCCCC; match class: 1	TF:M00115_1	false	0.028432395673449608	1.5461865457289778	2976	39	6	62700	KLK6,COG5,PRSS1,CYFIP1,RPH3AL,SERPINF2
TF	Factor: CTCF; motif: YNRCCASYAGRKGGCRSYN	TF:M02242	false	0.02849046647581805	1.545300439977258	5971	39	9	62700	DRD4,SCG5,OR2B6,NOMO1,POU5F1,CYFIP1,DLL1,PNRC1,SERPINF2
TF	Factor: c-MAF; motif: NYGCTGACN	TF:M11356	false	0.028502767289369582	1.5451129729683388	708	39	3	62700	COG5,HPS5,RPH3AL
TF	Factor: E2F; motif: TTTSGCGS; match class: 1	TF:M00426_1	false	0.028609807220216662	1.5434850685658732	5976	39	9	62700	CXCL3,PRDX4,CRABP1,CANX,FGF16,DLL1,PNRC1,TADA2A,PFN1
TF	Factor: SREBP-1; motif: RTCAGGTGAT	TF:M11079	false	0.028718573442907982	1.5418371368970245	3922	39	7	62700	HPS5,SCG5,PRSS1,NDUFA1,PSCA,SERPINF2,TMSB15A
TF	Factor: HOXB13:TBR2; motif: ANGTGTNNMATAAAN	TF:M08491	false	0.02875605107105556	1.5412707537481531	2985	39	6	62700	TRAT1,COG5,SCG5,PRSS1,OR2B6,NDUFA1
TF	Factor: ATF-4; motif: RNMTGATGCAAY	TF:M09869	false	0.028854599681541596	1.5397849465607765	2125	39	5	62700	PRDX4,MAP4K1,PRSS1,NDUFA1,FGF16
TF	Factor: HNF-4alpha; motif: NRGKNCAAAGTCCA	TF:M09947	false	0.028854599681541596	1.5397849465607765	2125	39	5	62700	CXCL3,POU5F1,RRN3,SCGB2A1,TMSB15A
TF	Factor: Fli-1:Dlx-2; motif: RNCGGAARYAATTA	TF:M08470	false	0.028878850282894098	1.5394201007746293	5988	39	9	62700	RBMY1A1,HPS5,OR2B6,GTF2H2,NOMO1,NDUFA1,CYFIP1,SCGB2A1,TMSB15A
TF	Factor: TGIF2LY; motif: TGACAGSTGTCA; match class: 1	TF:M11718_1	false	0.028878850282894098	1.5394201007746293	240	39	2	62700	NDUFA1,RRN3
TF	Factor: TEF-3:ER81; motif: ACCGGAAATRCC	TF:M08423	false	0.028892626615087357	1.539212974854121	3929	39	7	62700	CRABP1,RBMY1A1,HPS5,DUX4,RRN3,SYNRG,PFN1
TF	Factor: COUP-TF1; motif: RRGGTCRNTGACCYY	TF:M11741	false	0.02891531173086763	1.5388721212830607	3930	39	7	62700	CXCL3,DRD4,OR2B6,POU5F1,DLL1,SYNRG,PFN1
TF	Factor: BRCA2; motif: TGMCYCWGN	TF:M12723	false	0.029006183477863354	1.537509410237067	3934	39	7	62700	RBMY1A1,MAP4K1,PRSS1,RRN3,SYNRG,RPH3AL,SERPINF2
TF	Factor: Msx-2; motif: TWWTTGGDGABN	TF:M03797	false	0.029046153888664404	1.5369113660451927	4939	39	8	62700	CRABP1,TRAT1,OR2B6,NDUFA1,TNNC1,SYNRG,TMSB15A,PFN1
TF	Factor: ZNF557; motif: NCCGCKTCCTGC	TF:M06444	false	0.02908775923431019	1.5362897331928371	1362	39	4	62700	CXCL3,DRD4,DLL1,SERPINF2
TF	Factor: MEF2A; motif: NNCTAAAAATAGNNN	TF:M12492	false	0.02911175485849782	1.5359316144721757	716	39	3	62700	CXCL3,NOMO1,POU5F1
TF	Factor: Rfx1; motif: GTTGCYNNGGARMS	TF:M04627	false	0.02911175485849782	1.5359316144721757	3938	39	7	62700	ORMDL2,COG5,CANX,NDUFA1,SYNRG,PNRC1,SCGB2A1
TF	Factor: ZID; motif: NGGCTCYATCAYC	TF:M00085	false	0.02915173310981224	1.535335620745323	242	39	2	62700	RBMY1A1,MAP4K1
TF	Factor: E2F-3; motif: NNGGCGGGAAA; match class: 1	TF:M09893_1	false	0.029154497038107678	1.5352944464555451	1364	39	4	62700	HPS5,DUX4,FGF16,PFN1
TF	Factor: E2F; motif: TTTSGCGS; match class: 1	TF:M00427_1	false	0.029154497038107678	1.5352944464555451	3941	39	7	62700	PRDX4,CRABP1,FGF16,DLL1,PNRC1,TADA2A,PFN1
TF	Factor: BTEB3; motif: NRCCACGCCCMCN	TF:M12180	false	0.029154497038107678	1.5352944464555451	2135	39	5	62700	CRABP1,DRD4,DUX4,CYFIP1,PNRC1
TF	Factor: GATA6; motif: NNNTCTTATCTNN	TF:M12571	false	0.029172856015849964	1.535021051467681	3942	39	7	62700	TRAT1,COG5,SCG5,PRSS1,NOMO1,TNNC1,SERPINF2
TF	Factor: REST; motif: NNNNGGNGCTGTCCATGGTGCT; match class: 1	TF:M01256_1	false	0.029287467254381565	1.5333181839690087	243	39	2	62700	DUX4,POU5F1
TF	Factor: KR3; motif: YNAGGGACCNKN	TF:M10114	false	0.029287467254381565	1.5333181839690087	2138	39	5	62700	KLK6,COG5,GTF2H2,CYFIP1,TMSB15A
TF	Factor: E2F2; motif: NNTTTTGGCGCCAAAAWN; match class: 1	TF:M03959_1	false	0.029356410675906677	1.5322970454501106	3006	39	6	62700	CXCL3,RBMY1A1,PRSS1,RRN3,TADA2A,TMSB15A
TF	Factor: Sox-3; motif: SNNACAATRK	TF:M11617	false	0.0293803308147483	1.531943318477319	3949	39	7	62700	CXCL3,COG5,PRSS1,OR2B6,CYFIP1,PNRC1,PFN1
TF	Factor: ATF4; motif: ATTGCATCAT	TF:M09839	false	0.02950314318864374	1.530131712945041	2143	39	5	62700	PRDX4,MAP4K1,PRSS1,NDUFA1,FGF16
TF	Factor: C/EBPgamma; motif: NNTTGCGYMANN	TF:M11324	false	0.029626970693069677	1.5283127521156639	3013	39	6	62700	TRAT1,ORMDL2,SCG5,PRSS1,DUX4,NDUFA1
TF	Factor: Spi-B; motif: NAWGCGGAAGTN; match class: 1	TF:M11375_1	false	0.029669632747061803	1.5276878293795397	245	39	2	62700	MAP4K1,HPS5
TF	Factor: MITF; motif: NNNNGTCACGTGACNNNN; match class: 1	TF:M09811_1	false	0.029684337065036006	1.527472645650222	1374	39	4	62700	COG5,CANX,HPS5,SYNRG
TF	Factor: MITF; motif: NNNNGTCACGTGACNNNN	TF:M09811	false	0.029684337065036006	1.527472645650222	1374	39	4	62700	COG5,CANX,HPS5,SYNRG
TF	Factor: c-Myb; motif: NNWGRCAGTTRN; match class: 1	TF:M09990_1	false	0.029684337065036006	1.527472645650222	3959	39	7	62700	CANX,GTF2H2,FGF16,POU5F1,SYNRG,PNRC1,RPH3AL
TF	Factor: CP2; motif: AACCGGTTNNAACCGGTT; match class: 1	TF:M11486_1	false	0.029684337065036006	1.527472645650222	3016	39	6	62700	CXCL3,DRD4,HPS5,RRN3,SYNRG,TADA2A
TF	Factor: p53; motif: RGRCAWGNCY	TF:M00761	false	0.029942853374265534	1.523706816362637	3022	39	6	62700	CRABP1,MAP4K1,ORMDL2,OR2B6,POU5F1,SYNRG
TF	Factor: ATF-3; motif: GGTSACGTGAN; match class: 1	TF:M09868_1	false	0.029990451088060744	1.52301700194363	2154	39	5	62700	RBMY1A1,ORMDL2,COG5,HPS5,SYNRG
TF	Factor: Blimp-1; motif: NAGKGAAAGTGN	TF:M12242	false	0.029999952489286674	1.522879433068903	1379	39	4	62700	PRDX4,DRD4,OR2B6,PNRC1
TF	Factor: Brn-4; motif: NATTATGCAWGN	TF:M11921	false	0.030057811607018193	1.5220426418992479	1380	39	4	62700	TRAT1,COG5,OR2B6,TADA2A
TF	Factor: FRA-2; motif: RTGANTCA	TF:M08914	false	0.030165871454070944	1.5204841239452078	3974	39	7	62700	PRDX4,CRABP1,KLK6,HPS5,RRN3,CYFIP1,SYNRG
TF	Factor: znf580; motif: NGGGCGGTGTS	TF:M05479	false	0.030172619764461835	1.5203869801844683	248	39	2	62700	CRABP1,TADA2A
TF	Factor: AP-2alpha; motif: NNNGSCCTGRGGSN; match class: 1	TF:M04896_1	false	0.030172619764461835	1.5203869801844683	1382	39	4	62700	MAP4K1,DUX4,TNNC1,PFN1
TF	Factor: IRX5; motif: NWACAYRACAWN	TF:M04378	false	0.030172619764461835	1.5203869801844683	3975	39	7	62700	PRDX4,DRD4,TRAT1,OR2B6,TNNC1,SYNRG,PNRC1
TF	Factor: MAZ; motif: CCCTCCCYCYN	TF:M07297	false	0.030320976198913923	1.5182568204879816	3033	39	6	62700	HPS5,DUX4,CYFIP1,DLL1,SYNRG,PFN1
TF	Factor: HIF1; motif: NGTACGTGCNGB	TF:M00466	false	0.03035109136194046	1.517825687984214	3034	39	6	62700	CRABP1,MAP4K1,DUX4,NOMO1,TNNC1,RPH3AL
TF	Factor: Oct3; motif: NNWTATGYWAATKANN	TF:M11935	false	0.03047391627294747	1.5160717300097464	3037	39	6	62700	CXCL3,MAP4K1,HPS5,OR2B6,FGF16,DLL1
TF	Factor: ZNF449; motif: NGGTTGGGCTN	TF:M10150	false	0.030547236879093477	1.51502806733415	733	39	3	62700	KLK6,DUX4,RPH3AL
TF	Factor: FEV; motif: CAGGAART	TF:M02269	false	0.030547236879093477	1.51502806733415	2167	39	5	62700	TRAT1,COG5,HPS5,FGF16,SCGB2A1
TF	Factor: BMYB; motif: NTTCAAAN	TF:M12586	false	0.0305878087856948	1.5144516333901685	2168	39	5	62700	PRDX4,RBMY1A1,TRAT1,CANX,CYFIP1
TF	Factor: slug; motif: KCACCTGN	TF:M03565	false	0.030592684750060717	1.5143824085670206	3042	39	6	62700	COG5,DUX4,PSCA,RRN3,DLL1,RPH3AL
TF	Factor: ITF-2; motif: NCACCTGN	TF:M11155	false	0.030592684750060717	1.5143824085670206	3042	39	6	62700	COG5,DUX4,PSCA,RRN3,DLL1,RPH3AL
TF	Factor: NR1H4; motif: NNAATGACCNN	TF:M09777	false	0.030592684750060717	1.5143824085670206	3989	39	7	62700	CXCL3,PRDX4,MAP4K1,CANX,TNNC1,SYNRG,TMSB15A
TF	Factor: POU3F2; motif: NWTGCATAAWTTA	TF:M04078	false	0.030592684750060717	1.5143824085670206	3990	39	7	62700	PRDX4,KLK6,TRAT1,HPS5,OR2B6,TNNC1,PFN1
TF	Factor: AML2; motif: AACCRCAA	TF:M01759	false	0.030606765308067357	1.514182566615941	3043	39	6	62700	CRABP1,KLK6,COG5,PRSS1,OR2B6,PNRC1
TF	Factor: YY1; motif: CAANATGGCGGC	TF:M10436	false	0.030606765308067357	1.514182566615941	8336	39	11	62700	RBMY1A1,KLK6,MAP4K1,ORMDL2,HPS5,SCG5,GTF2H2,NDUFA1,FGF16,RRN3,PFN1
TF	Factor: HOXC-8; motif: RTCRTTAN	TF:M10729	false	0.030733715885731587	1.5123849278299726	3995	39	7	62700	RBMY1A1,TRAT1,ORMDL2,CYFIP1,DLL1,SYNRG,SCGB2A1
TF	Factor: TGIF; motif: TGACAGCTGTCA	TF:M11712	false	0.030733715885731587	1.5123849278299726	1393	39	4	62700	NOMO1,NDUFA1,RRN3,RPH3AL
TF	Factor: AP-4; motif: NCAGCTGYNGNCN	TF:M01860	false	0.030914795591181154	1.5098336207134015	6079	39	9	62700	DRD4,OR2B6,GTF2H2,POU5F1,PSCA,TNNC1,SYNRG,RPH3AL,SERPINF2
TF	Factor: SAP-1; motif: NNCCGGAAGTGN; match class: 1	TF:M09905_1	false	0.030914795591181154	1.5098336207134015	3051	39	6	62700	RBMY1A1,KLK6,DUX4,GTF2H2,NDUFA1,PFN1
TF	Factor: ZEB1; motif: CAGGTGN; match class: 1	TF:M04831_1	false	0.030921632737644967	1.5097375823401142	2177	39	5	62700	COG5,PRSS1,PSCA,CYFIP1,SCGB2A1
TF	Factor: Spi-B; motif: RAAWGRGGAAGTN	TF:M11376	false	0.030998658617553024	1.5086570986689176	739	39	3	62700	MAP4K1,HPS5,TNNC1
TF	Factor: MZF-1; motif: TGGGGAR; match class: 1	TF:M01733_1	false	0.031043046505559904	1.5080356644876467	5018	39	8	62700	PRDX4,CRABP1,FGF16,POU5F1,PSCA,RRN3,DLL1,PNRC1
TF	Factor: HNF4A; motif: NNCAAAGTCCANN	TF:M12503	false	0.031177705273591455	1.5061558527036545	3058	39	6	62700	CXCL3,TRAT1,OR2B6,GTF2H2,TNNC1,SCGB2A1
TF	Factor: P50; motif: GGRRANTCCCNN	TF:M03557	false	0.031222929493929057	1.5055263516464008	5024	39	8	62700	CXCL3,CRABP1,DRD4,POU5F1,RRN3,CYFIP1,DLL1,PFN1
TF	Factor: Sp1; motif: NGGGGGCGGGGYN; match class: 1	TF:M00196_1	false	0.03125134489794942	1.505131288105825	6093	39	9	62700	CXCL3,PRDX4,KLK6,NOMO1,CYFIP1,DLL1,SYNRG,TMSB15A,PFN1
TF	Factor: MITF; motif: TCACGTGACC	TF:M09989	false	0.03133815885396095	1.5039265223235003	1403	39	4	62700	COG5,CANX,HPS5,SYNRG
TF	Factor: PPARalpha:RXRalpha; motif: NNRGGTCATWGGGGTSANG; match class: 1	TF:M00518_1	false	0.03134749881419477	1.5037971053764139	3063	39	6	62700	DRD4,MAP4K1,NDUFA1,FGF16,POU5F1,PSCA
TF	Factor: E2F; motif: TTTSGCGC	TF:M00050	false	0.03137125214261334	1.503468146658491	7214	39	10	62700	PRDX4,CRABP1,DRD4,HPS5,FGF16,DLL1,SYNRG,PNRC1,TADA2A,PFN1
TF	Factor: LRH-1; motif: YGACCTTGNNNCAAGGTCR	TF:M11827	false	0.031521031949879	1.501399572819482	2190	39	5	62700	MAP4K1,HPS5,RRN3,DLL1,SERPINF2
TF	Factor: Pit-1; motif: NTAATGAKATGCRN	TF:M11950	false	0.031698794951237313	1.4989572474344754	6110	39	9	62700	PRDX4,CRABP1,TRAT1,MAP4K1,RRN3,DLL1,TNNC1,RPH3AL,TADA2A
TF	Factor: HOXA4; motif: RTMATTAN	TF:M10716	false	0.03172605566396658	1.4985839181250555	4026	39	7	62700	ORMDL2,OR2B6,PSCA,RRN3,DLL1,SYNRG,TADA2A
TF	Factor: ASH-2; motif: ACACGACGCN	TF:M11179	false	0.03180249302278022	1.4975388339904572	2196	39	5	62700	PRDX4,MAP4K1,ORMDL2,COG5,FGF16
TF	Factor: SPIB; motif: NNTCACTTCCTCTTTN	TF:M12498	false	0.031960502941817064	1.4953863950921746	2199	39	5	62700	HPS5,FGF16,POU5F1,TNNC1,TADA2A
TF	Factor: COUP-TF1; motif: RRGGTCRNTGACCTN	TF:M11739	false	0.0319747513658163	1.4951928238899284	3079	39	6	62700	CXCL3,PRDX4,DRD4,KLK6,POU5F1,DLL1
TF	Factor: ER81; motif: NRCMGGAWGNN	TF:M11418	false	0.03198604025652199	1.4950395205030613	4034	39	7	62700	PRDX4,MAP4K1,CANX,HPS5,NDUFA1,PSCA,PFN1
TF	Factor: RAR-gamma; motif: NAGGTCAAAAGGTCAN	TF:M11806	false	0.03220248076423641	1.4921106705178688	2204	39	5	62700	MAP4K1,COG5,NDUFA1,RRN3,SCGB2A1
TF	Factor: GCM; motif: CNNRCCCGCATD	TF:M00634	false	0.03224426199565167	1.491547558713738	2205	39	5	62700	CXCL3,NOMO1,POU5F1,DLL1,TNNC1
TF	Factor: LBP-1; motif: NRCCGGTNNNNACCGGYN; match class: 1	TF:M11490_1	false	0.03250899210290852	1.4879964950049684	6139	39	9	62700	CXCL3,DRD4,DUX4,FGF16,RRN3,DLL1,PNRC1,TADA2A,PFN1
TF	Factor: FOXP1; motif: NNGTAAACAGNN	TF:M09806	false	0.03250899210290852	1.4879964950049684	755	39	3	62700	ORMDL2,PRSS1,PNRC1
TF	Factor: FOXP2; motif: NTGTTTACN	TF:M09934	false	0.03252207135568285	1.487821801648231	1422	39	4	62700	ORMDL2,PRSS1,NDUFA1,PNRC1
TF	Factor: HOXD11; motif: NNYMATAAAA	TF:M04360	false	0.03252207135568285	1.487821801648231	5068	39	8	62700	CRABP1,RBMY1A1,TRAT1,COG5,OR2B6,NOMO1,FGF16,SYNRG
TF	Factor: COUP-TF1; motif: NRGGTCAAAGGTCRN; match class: 1	TF:M11738_1	false	0.032531454237574635	1.4876965222319027	261	39	2	62700	KLK6,COG5
TF	Factor: GRHL2; motif: AACCNGTYNKNC	TF:M09943	false	0.032531454237574635	1.4876965222319027	1423	39	4	62700	RBMY1A1,PSCA,TNNC1,SERPINF2
TF	Factor: HNF4alpha; motif: VTGAACTTTGMMB; match class: 1	TF:M00638_1	false	0.032531454237574635	1.4876965222319027	261	39	2	62700	COG5,SERPINF2
TF	Factor: ER-alpha; motif: NAGGTCAYSGYGACCTN	TF:M11842	false	0.032531454237574635	1.4876965222319027	4051	39	7	62700	CXCL3,MAP4K1,ORMDL2,RRN3,TNNC1,SERPINF2,SCGB2A1
TF	Factor: NR1B1:RXR-GAMMA; motif: RRGGTCANNNNNRGGTCA	TF:M08965	false	0.03258358873048636	1.4870010845451733	4053	39	7	62700	PRDX4,CANX,SCG5,PRSS1,RRN3,CYFIP1,PNRC1
TF	Factor: SRY; motif: TCAATAMCATTGA; match class: 1	TF:M04557_1	false	0.0325884252164839	1.4869366256138874	5073	39	8	62700	CXCL3,PRDX4,RBMY1A1,TRAT1,NDUFA1,POU5F1,PSCA,SYNRG
TF	Factor: USF1; motif: NGTCACGTGRNS	TF:M10105	false	0.032646737049914575	1.4861602187390182	2215	39	5	62700	COG5,CANX,HPS5,SYNRG,SERPINF2
TF	Factor: FPM315; motif: SNSNGTSCTCCCNN	TF:M12609	false	0.03280173355993638	1.4841032033730932	759	39	3	62700	HPS5,DUX4,DLL1
TF	Factor: CREB; motif: NNGNTGACGTNN	TF:M00113	false	0.032830743611475914	1.4837192804536237	5081	39	8	62700	CXCL3,RBMY1A1,ORMDL2,COG5,HPS5,SCG5,RPH3AL,PFN1
TF	Factor: LBP9; motif: ACYRGTNNNNACYRGT; match class: 1	TF:M11492_1	false	0.03285049968318604	1.4834580200768048	6156	39	9	62700	CXCL3,DRD4,FGF16,POU5F1,RRN3,DLL1,SYNRG,PNRC1,TADA2A
TF	Factor: islet1; motif: GSNTAATRK	TF:M01127	false	0.03285941905120107	1.4833401190837923	263	39	2	62700	CRABP1,RRN3
TF	Factor: TR2; motif: NRGGTCRYGACCYN	TF:M11765	false	0.03285941905120107	1.4833401190837923	3104	39	6	62700	PRDX4,MAP4K1,PRSS1,GTF2H2,POU5F1,TNNC1
TF	Factor: Oct3; motif: NNTTATGYWAATKARN	TF:M11932	false	0.032954273533156116	1.482088257806819	3107	39	6	62700	CXCL3,MAP4K1,HPS5,OR2B6,FGF16,DLL1
TF	Factor: Tcfap2e; motif: TGCCCYNNGGCN	TF:M11476	false	0.033026673275918475	1.481135169895448	2224	39	5	62700	PRDX4,NDUFA1,FGF16,POU5F1,CYFIP1
TF	Factor: ELK1; motif: NACTTCCGSCGGAAGYN; match class: 1	TF:M03971_1	false	0.03310220198832388	1.4801431156028244	7290	39	10	62700	CXCL3,DRD4,KLK6,MAP4K1,DUX4,NOMO1,NDUFA1,CYFIP1,PNRC1,PFN1
TF	Factor: POU4F3; motif: CTAATYW	TF:M07061	false	0.03310220198832388	1.4801431156028244	7290	39	10	62700	PRDX4,TRAT1,ORMDL2,SCG5,OR2B6,GTF2H2,NDUFA1,RRN3,SERPINF2,SCGB2A1
TF	Factor: GKLF; motif: NNCCMCRCCCN; match class: 1	TF:M12173_1	false	0.03310220198832388	1.4801431156028244	5093	39	8	62700	CRABP1,CANX,NOMO1,SYNRG,PNRC1,TADA2A,TMSB15A,PFN1
TF	Factor: FLI-1; motif: NAYTTCCGGT; match class: 1	TF:M08913_1	false	0.03311273838246124	1.480004902146888	3112	39	6	62700	RBMY1A1,KLK6,DUX4,GTF2H2,NDUFA1,PFN1
TF	Factor: Pax-9; motif: NCGTCACGCWTSRNYGN	TF:M11875	false	0.033276590811501514	1.4778611735950584	765	39	3	62700	COG5,OR2B6,SCGB2A1
TF	Factor: ZEB1; motif: NCWCACCTG	TF:M07235	false	0.03335500479955947	1.4768389925193566	1438	39	4	62700	DRD4,PSCA,CYFIP1,TMSB15A
TF	Factor: HNF-4alpha; motif: RRGGTCAAAGGTCAN	TF:M11758	false	0.03335500479955947	1.4768389925193566	1438	39	4	62700	DRD4,COG5,POU5F1,RRN3
TF	Factor: SPIB; motif: NAAAAGMGGAAGTN	TF:M03995	false	0.03335500479955947	1.4768389925193566	766	39	3	62700	MAP4K1,HPS5,TNNC1
TF	Factor: Tbx3; motif: NRAGGTGNNAR	TF:M10090	false	0.03336971587742645	1.4766474910794352	5103	39	8	62700	KLK6,ORMDL2,SCG5,PRSS1,GTF2H2,PSCA,TNNC1,SYNRG
TF	Factor: SRY; motif: AACAATNNNCATTGTT; match class: 1	TF:M04556_1	false	0.0333749687890508	1.4765791317621804	6181	39	9	62700	PRDX4,TRAT1,SCG5,OR2B6,CYFIP1,SYNRG,PNRC1,TADA2A,TMSB15A
TF	Factor: LEF-1; motif: ASATCAAAG	TF:M11609	false	0.0333749687890508	1.4765791317621804	3120	39	6	62700	TRAT1,ORMDL2,SCG5,OR2B6,NOMO1,PNRC1
TF	Factor: HOXB2:TBR2; motif: NNGTGNTAATKN	TF:M08342	false	0.0333749687890508	1.4765791317621804	2233	39	5	62700	RBMY1A1,OR2B6,GTF2H2,NOMO1,RRN3
TF	Factor: Erg; motif: NACMGGAARTN	TF:M11394	false	0.03338292647984921	1.4764755940096825	4082	39	7	62700	RBMY1A1,TRAT1,COG5,CANX,HPS5,SCGB2A1,PFN1
TF	Factor: Sp3; motif: NGCCACGCCCMCN	TF:M12154	false	0.03338292647984921	1.4764755940096825	2234	39	5	62700	CRABP1,DRD4,DUX4,CYFIP1,PNRC1
TF	Factor: JunD; motif: NRTGAGTCAYN	TF:M09964	false	0.033415257309788914	1.4760551902999404	5107	39	8	62700	CRABP1,KLK6,TRAT1,MAP4K1,HPS5,POU5F1,CYFIP1,SYNRG
TF	Factor: Pet-1; motif: GCNGGAAGYG; match class: 1	TF:M09918_1	false	0.033600969933099675	1.4736481859877395	7314	39	10	62700	CRABP1,CANX,HPS5,DUX4,NDUFA1,RRN3,TNNC1,PNRC1,TADA2A,PFN1
TF	Factor: CREB,; motif: NTGACGTNA	TF:M00981	false	0.03371797043841334	1.4721385744365243	8485	39	11	62700	CXCL3,ORMDL2,COG5,HPS5,SCG5,NDUFA1,PSCA,CYFIP1,PNRC1,RPH3AL,TMSB15A
TF	Factor: CEBPB; motif: ATTRCGCAAY	TF:M04201	false	0.03376348111984034	1.471552782627023	4093	39	7	62700	TRAT1,SCG5,PRSS1,NDUFA1,SYNRG,TADA2A,PFN1
TF	Factor: USF2; motif: RYCAYGTGACY	TF:M07139	false	0.03377508669096777	1.4714035275950328	1446	39	4	62700	COG5,HPS5,SYNRG,SERPINF2
TF	Factor: RUSH-1alpha; motif: NNMCWTNKNN	TF:M01107	false	0.03377508669096777	1.4714035275950328	3131	39	6	62700	PRDX4,TRAT1,SCG5,OR2B6,TNNC1,SYNRG
TF	Factor: TGIF2LY; motif: TGACAGSTGTCA	TF:M11718	false	0.034051610688125414	1.4678623405376656	270	39	2	62700	NDUFA1,RRN3
TF	Factor: AhR; motif: NNNKNGCGTGNSNNNNN	TF:M07347	false	0.034051610688125414	1.4678623405376656	1450	39	4	62700	CXCL3,ORMDL2,CYFIP1,TADA2A
TF	Factor: ATF4; motif: NNATGATGCAATNN	TF:M12565	false	0.034051610688125414	1.4678623405376656	2248	39	5	62700	PRDX4,MAP4K1,PRSS1,NDUFA1,FGF16
TF	Factor: MOX1; motif: NTCRTTAN	TF:M10761	false	0.034051610688125414	1.4678623405376656	3138	39	6	62700	ORMDL2,OR2B6,RRN3,DLL1,SYNRG,TADA2A
TF	Factor: CTCFL; motif: NSGTGGGCGG	TF:M06537	false	0.0341018041690214	1.4672226438836522	775	39	3	62700	KLK6,COG5,HPS5
TF	Factor: E2F-3:Prrxl1; motif: SGCGCTAATTNN; match class: 1	TF:M08206_1	false	0.0343145320566876	1.4645219191566434	5137	39	8	62700	PRDX4,CRABP1,RBMY1A1,GTF2H2,RRN3,TADA2A,SCGB2A1,PFN1
TF	Factor: Gli3; motif: STGGGTGGYCY	TF:M01596	false	0.03438879009858097	1.4635831036997469	2255	39	5	62700	PRDX4,KLK6,COG5,HPS5,PNRC1
TF	Factor: TFAP2B; motif: NGCCTSAGGCN	TF:M04150	false	0.03441253092730677	1.4632833852883298	272	39	2	62700	PSCA,TADA2A
TF	Factor: Sox-9; motif: NNNNAACAATRGNN	TF:M00410	false	0.03443267649953507	1.4630292176728845	4114	39	7	62700	PRDX4,KLK6,ORMDL2,GTF2H2,PNRC1,TADA2A,PFN1
TF	Factor: GATA-4; motif: NNGATAASNN; match class: 1	TF:M12207_1	false	0.03461772949141502	1.4607014200448547	273	39	2	62700	RRN3,PNRC1
TF	Factor: Elf-1; motif: NRANCMGGAAGTG	TF:M07087	false	0.034806777438802367	1.4583361837059865	2263	39	5	62700	CANX,HPS5,OR2B6,SYNRG,PFN1
TF	Factor: HIF-1alpha; motif: NNACGTGNN	TF:M07043	false	0.03487843007147269	1.457443071521604	1463	39	4	62700	CRABP1,NDUFA1,RRN3,TNNC1
TF	Factor: POU3F2; motif: NTATGCWAATKAG	TF:M11909	false	0.0349142364322123	1.456997451457789	5156	39	8	62700	CXCL3,TRAT1,MAP4K1,HPS5,OR2B6,FGF16,DLL1,SCGB2A1
TF	Factor: c-Jun; motif: NNNNRRTGASTCAN	TF:M07102	false	0.035088222024368315	1.454838637614428	5161	39	8	62700	PRDX4,CRABP1,KLK6,TRAT1,HPS5,RRN3,CYFIP1,SYNRG
TF	Factor: JUNB:FOSB; motif: NRTGASTCAT	TF:M08920	false	0.03512399859569812	1.4543960488822254	3164	39	6	62700	PRDX4,CRABP1,KLK6,HPS5,RRN3,CYFIP1
TF	Factor: FOXO1; motif: GTAAACATGTTTAC; match class: 1	TF:M04256_1	false	0.035208554262511335	1.4533518076109968	1468	39	4	62700	TRAT1,HPS5,OR2B6,RPH3AL
TF	Factor: ER-beta; motif: RGGTCASCNTGMCCY; match class: 1	TF:M09910_1	false	0.03526859400159813	1.4526118533327543	4137	39	7	62700	CXCL3,DRD4,DUX4,DLL1,TNNC1,SERPINF2,SCGB2A1
TF	Factor: NF-Y; motif: NNNNRRCCAATSR	TF:M00775	false	0.03526859400159813	1.4526118533327543	1469	39	4	62700	RBMY1A1,RRN3,PNRC1,TMSB15A
TF	Factor: P53; motif: NNACAWGCCYN	TF:M07053	false	0.03538171505958167	1.451221119338681	4140	39	7	62700	PRDX4,KLK6,MAP4K1,ORMDL2,GTF2H2,SERPINF2,TMSB15A
TF	Factor: Elk-1:PDEF; motif: NCMGGAMGGANATCCGGN	TF:M08227	false	0.0354911682955181	1.4498797043451197	8561	39	11	62700	CXCL3,RBMY1A1,MAP4K1,ORMDL2,PRSS1,GTF2H2,PSCA,CYFIP1,TNNC1,SYNRG,SERPINF2
TF	Factor: HOXD4; motif: NYMATTAN	TF:M10712	false	0.03556478506232089	1.4489798116401096	4145	39	7	62700	ORMDL2,OR2B6,PSCA,RRN3,DLL1,SYNRG,TADA2A
TF	Factor: MafG; motif: NTGCTGAYGTCAGCAN	TF:M11347	false	0.03574500398010856	1.4467846502403556	1476	39	4	62700	COG5,HPS5,NOMO1,SCGB2A1
TF	Factor: ETSLIKE; motif: NACTTCCTNN	TF:M08881	false	0.03574500398010856	1.4467846502403556	3179	39	6	62700	ORMDL2,CANX,HPS5,OR2B6,TNNC1,PFN1
TF	Factor: FOXD2; motif: GYTRNGTMAACAN	TF:M11550	false	0.03574829034249229	1.4467447234454496	2282	39	5	62700	CXCL3,PRDX4,TRAT1,ORMDL2,OR2B6
TF	Factor: EHF; motif: BTTCCTGC	TF:M07251	false	0.03579291008484279	1.4462029905619176	6270	39	9	62700	CRABP1,MAP4K1,COG5,CANX,PRSS1,NDUFA1,FGF16,PNRC1,PFN1
TF	Factor: USF2; motif: NNCACGTGACN; match class: 1	TF:M11096_1	false	0.03579291008484279	1.4462029905619176	279	39	2	62700	HPS5,SYNRG
TF	Factor: TFEB; motif: RNCACGTGAC	TF:M04194	false	0.036145172334076166	1.4419497002693455	1482	39	4	62700	COG5,CANX,HPS5,SYNRG
TF	Factor: HNF-3beta; motif: TGTTTACWYWGN	TF:M09926	false	0.036238663706284126	1.4408278252249964	2291	39	5	62700	PRDX4,PRSS1,OR2B6,GTF2H2,PNRC1
TF	Factor: ZNF142; motif: SNSCGCCCGCCCGCSCSS	TF:M12697	false	0.03633920222415611	1.4396246112450977	3193	39	6	62700	DRD4,CANX,HPS5,DLL1,TADA2A,PFN1
TF	Factor: NF-YA; motif: NYRRCCAATCAGAR	TF:M10005	false	0.03633920222415611	1.4396246112450977	2293	39	5	62700	CANX,PRSS1,RRN3,PNRC1,TMSB15A
TF	Factor: AhR:Arnt; motif: KNNKNNTYGCGTGCMS	TF:M00235	false	0.03647650080848161	1.437986830224561	3196	39	6	62700	DRD4,MAP4K1,CANX,RRN3,TADA2A,PFN1
TF	Factor: OCT-x; motif: CTNATTTGCATAY	TF:M00210	false	0.036560378904687836	1.436989311970964	4172	39	7	62700	CXCL3,MAP4K1,OR2B6,NOMO1,FGF16,DLL1,RPH3AL
TF	Factor: LXR;; motif: NTGACCKNNAGTRACCYNN; match class: 1	TF:M03795_1	false	0.03669141392065429	1.435435552182282	1490	39	4	62700	CRABP1,MAP4K1,SERPINF2,SCGB2A1
TF	Factor: BTEB1; motif: GGGGGCGGGGCNGSGGGNGS; match class: 1	TF:M09723_1	false	0.03671043296364095	1.4352104933872885	6300	39	9	62700	CRABP1,KLK6,DUX4,DLL1,SYNRG,PNRC1,SERPINF2,TMSB15A,PFN1
TF	Factor: ZFP14; motif: SCNNYCCNGNNSCTSCNC; match class: 1	TF:M12694_1	false	0.03681659527220127	1.4339563766919938	5215	39	8	62700	DRD4,KLK6,DUX4,GTF2H2,POU5F1,PSCA,CYFIP1,PFN1
TF	Factor: PLAG1; motif: CCCCCKWNNNGGSCCC	TF:M01973	false	0.03681673397450942	1.4339547405403306	6304	39	9	62700	PRDX4,DRD4,KLK6,DUX4,NDUFA1,CYFIP1,DLL1,TNNC1,PNRC1
TF	Factor: TFAP2A; motif: NNNGCCTCAGGCNN; match class: 1	TF:M12485_1	false	0.03685091524375163	1.4335517213632787	1493	39	4	62700	RBMY1A1,POU5F1,PSCA,TADA2A
TF	Factor: Six-1; motif: NCGTATCRNN	TF:M11028	false	0.03690231801601921	1.432946352812552	2305	39	5	62700	PRSS1,GTF2H2,NDUFA1,TNNC1,SCGB2A1
TF	Factor: BSX; motif: NNCGTTAN; match class: 1	TF:M10591_1	false	0.03700389497544144	1.4317525603299686	2307	39	5	62700	CXCL3,TRAT1,CANX,NDUFA1,RRN3
TF	Factor: FOXK1; motif: TGTTTNCNNT	TF:M09929	false	0.03700389497544144	1.4317525603299686	4186	39	7	62700	CXCL3,PRDX4,TRAT1,ORMDL2,OR2B6,GTF2H2,TNNC1
TF	Factor: E2F; motif: NCSCGCSAAAN	TF:M00919	false	0.03704766095646183	1.4312392064638366	6315	39	9	62700	PRDX4,CRABP1,MAP4K1,CANX,FGF16,CYFIP1,DLL1,TNNC1,TADA2A
TF	Factor: CREB1; motif: NRTGAYGCGTN	TF:M11218	false	0.03704766095646183	1.4312392064638366	8629	39	11	62700	RBMY1A1,DRD4,ORMDL2,COG5,HPS5,GTF2H2,NDUFA1,CYFIP1,TADA2A,TMSB15A,PFN1
TF	Factor: GABP-alpha; motif: CTTCCK; match class: 1	TF:M01660_1	false	0.03704766095646183	1.4312392064638366	5225	39	8	62700	RBMY1A1,HPS5,DUX4,GTF2H2,NDUFA1,CYFIP1,TADA2A,PFN1
TF	Factor: Tbx3; motif: NRAGGTGNNAR; match class: 1	TF:M10090_1	false	0.03704766095646183	1.4312392064638366	806	39	3	62700	KLK6,PSCA,SYNRG
TF	Factor: beta-catenin; motif: CTTTGATN; match class: 1	TF:M07599_1	false	0.03704766095646183	1.4312392064638366	2309	39	5	62700	ORMDL2,PRSS1,OR2B6,SYNRG,PNRC1
TF	Factor: MITF; motif: TCACGTGACC; match class: 1	TF:M09989_1	false	0.03709038729479908	1.4307386317801538	286	39	2	62700	HPS5,SYNRG
TF	Factor: E2F-1; motif: TTTSGCGS	TF:M00431	false	0.037128285223930815	1.4302951082740227	7456	39	10	62700	PRDX4,CRABP1,MAP4K1,CANX,FGF16,CYFIP1,PNRC1,TADA2A,TMSB15A,PFN1
TF	Factor: rfx1; motif: NGTTRCCATGGYAACN; match class: 1	TF:M11962_1	false	0.037128285223930815	1.4302951082740227	3215	39	6	62700	RBMY1A1,TRAT1,COG5,TNNC1,TADA2A,SCGB2A1
TF	Factor: Sp1; motif: GGNDGGRGGCGGGG; match class: 1	TF:M04953_1	false	0.037152686893119694	1.4300097724644032	4193	39	7	62700	COG5,DUX4,POU5F1,DLL1,PNRC1,SERPINF2,TMSB15A
TF	Factor: ZNF515; motif: GTGGGGGGTM	TF:M01231	false	0.03716607679776707	1.4298532800397263	1500	39	4	62700	CXCL3,COG5,CYFIP1,PNRC1
TF	Factor: LXR-alpha; motif: NNRRGGTYACTNNAGGNCA	TF:M10013	false	0.03716722725647961	1.429839836863026	3217	39	6	62700	KLK6,MAP4K1,NDUFA1,POU5F1,TADA2A,SCGB2A1
TF	Factor: COUP; motif: TGACCTTTGACCC; match class: 1	TF:M00765_1	false	0.03720610902345868	1.4293857456731274	287	39	2	62700	KLK6,POU5F1
TF	Factor: TFEA; motif: NNNNSNGGTCACGTGACN; match class: 1	TF:M12678_1	false	0.03720610902345868	1.4293857456731274	287	39	2	62700	HPS5,SYNRG
TF	Factor: MEF2D; motif: NNCYAAAAATAGMN	TF:M12633	false	0.03726919743017274	1.428649959416813	3220	39	6	62700	CXCL3,PRSS1,FGF16,POU5F1,TADA2A,PFN1
TF	Factor: PPARGAMMA:RXR-ALPHA; motif: NNRGGTCAAWAGGTCAN; match class: 1	TF:M08962_1	false	0.03745880661266784	1.4264460627800266	811	39	3	62700	MAP4K1,PRSS1,POU5F1
[truncated: 406 more rows]
