# Supplementary material for: Nanomaterial isolated extracellular vesicles enable high precision identification of tumor biomarkers for pancreatic cancer liquid biopsy
Source: J Nanobiotechnology. 2025 Jul 1;23:467. doi: 10.1186/s12951-025-03527-3 (PMC12211367; doi:10.1186/s12951-025-03527-3)
Supplement: Supplementary file 3 — Additional file 3. gProfiler’s enrichment analysis. Enrichment analysis was applied to each EV isolation’s transcriptomic sample based on their unique mRNA annotations. [file 12951_2025_3527_MOESM3_ESM.zip › Enrichment_Analysis_gProfiler/Fujifilm/Fujifilm_Patient_6.csv]

source	term_name	term_id	highlighted	adjusted_p_value	negative_log10_of_adjusted_p_value	term_size	query_size	intersection_size	effective_domain_size	intersections
GO:MF	signaling receptor binding	GO:0005102	false	0.0014940106081283275	2.825646318829027	1484	67	9	62700	LHB,PGLYRP1,ICAM3,ISG15,LILRB2,ITGB1BP2,TFF1,CCL21,TMED1
GO:MF	transition metal ion binding	GO:0046914	false	0.0014940106081283275	2.825646318829027	1109	67	8	62700	MT1G,PGLYRP1,HBQ1,MT2A,PRICKLE3,ITGB1BP2,CDA,POLR2I
GO:MF	zinc ion binding	GO:0008270	false	0.0014940106081283275	2.825646318829027	833	67	7	62700	MT1G,PGLYRP1,MT2A,PRICKLE3,ITGB1BP2,CDA,POLR2I
GO:MF	ion binding	GO:0043167	false	0.0021916429564481734	2.659230195933269	6115	67	18	62700	MT1G,RAB38,PGLYRP1,HBQ1,GIMAP4,MT2A,PRICKLE3,NUDT2,DPH2,HPRT1,APCS,PRSS1,HSD17B1,ITGB1BP2,SMPD2,CDA,POLR2I,CALML3
GO:MF	protein-containing complex binding	GO:0044877	false	0.0030406685202697416	2.517030922067097	1761	67	9	62700	HES1,RAB38,ICAM3,VCX,ISG15,APCS,LILRB2,ITGB1BP2,ADRM1
GO:MF	metal ion binding	GO:0046872	false	0.0042191298568241145	2.374777107651004	4320	67	14	62700	MT1G,PGLYRP1,HBQ1,MT2A,PRICKLE3,DPH2,HPRT1,APCS,PRSS1,ITGB1BP2,SMPD2,CDA,POLR2I,CALML3
GO:MF	cation binding	GO:0043169	false	0.004782658220620312	2.320330653667482	4409	67	14	62700	MT1G,PGLYRP1,HBQ1,MT2A,PRICKLE3,DPH2,HPRT1,APCS,PRSS1,ITGB1BP2,SMPD2,CDA,POLR2I,CALML3
GO:MF	enzyme binding	GO:0019899	false	0.007890489506294686	2.102896053408041	2075	67	9	62700	HES1,MAGEA10,GCHFR,ISG15,LILRB2,UBB,TNFRSF14,ADRM1,TMSB4X
GO:MF	identical protein binding	GO:0042802	false	0.008637777569028433	2.0635979836396805	2143	67	9	62700	HES1,CLDN10,CD79A,HPRT1,APCS,HSD17B1,LILRB2,CEBPD,CDA
GO:MF	integrin binding	GO:0005178	false	0.011415933031760509	1.94248858754777	155	67	3	62700	ICAM3,ISG15,ITGB1BP2
GO:MF	molecular transducer activity	GO:0060089	false	0.011877683719789221	1.9252682433441515	1488	67	7	62700	FFAR3,PGLYRP1,MC3R,CD79A,LILRB2,TAAR5,TNFRSF14
GO:MF	signaling receptor activity	GO:0038023	false	0.011877683719789221	1.9252682433441515	1488	67	7	62700	FFAR3,PGLYRP1,MC3R,CD79A,LILRB2,TAAR5,TNFRSF14
GO:MF	catalytic activity	GO:0003824	false	0.011877683719789221	1.9252682433441515	5751	67	15	62700	RAB38,PGLYRP1,HBQ1,UQCR10,GCHFR,NUDT2,DPH2,HPRT1,NDUFA3,PRSS1,HSD17B1,SMPD2,POP7,CDA,POLR2I
GO:MF	active transmembrane transporter activity	GO:0022804	false	0.014910441910102396	1.8265094848987877	449	67	4	62700	UQCR10,SLC25A6,NDUFA3,SLC35A2
GO:MF	carbohydrate derivative transmembrane transporter activity	GO:1901505	false	0.01604847816066343	1.794566144428098	55	67	2	62700	SLC25A6,SLC35A2
GO:MF	nucleobase-containing compound transmembrane transporter activity	GO:0015932	false	0.01604847816066343	1.794566144428098	55	67	2	62700	SLC25A6,SLC35A2
GO:MF	receptor ligand activity	GO:0048018	false	0.017760846403176815	1.7505363415151765	510	67	4	62700	LHB,PGLYRP1,TFF1,CCL21
GO:MF	signaling receptor activator activity	GO:0030546	false	0.01824982877041511	1.738741205969847	519	67	4	62700	LHB,PGLYRP1,TFF1,CCL21
GO:MF	transmembrane signaling receptor activity	GO:0004888	false	0.01824982877041511	1.738741205969847	1272	67	6	62700	FFAR3,MC3R,CD79A,LILRB2,TAAR5,TNFRSF14
GO:MF	oxidoreduction-driven active transmembrane transporter activity	GO:0015453	false	0.018671700367265703	1.7288161305514478	69	67	2	62700	UQCR10,NDUFA3
GO:MF	cell adhesion molecule binding	GO:0050839	false	0.01888743737257492	1.7238269626947567	559	67	4	62700	ICAM3,ISG15,LILRB2,ITGB1BP2
GO:MF	signaling receptor regulator activity	GO:0030545	false	0.01888743737257492	1.7238269626947567	555	67	4	62700	LHB,PGLYRP1,TFF1,CCL21
GO:MF	ubiquitin protein ligase binding	GO:0031625	false	0.02343236464483493	1.6301838829615096	306	67	3	62700	ISG15,UBB,TNFRSF14
GO:MF	hydrolase activity	GO:0016787	false	0.023507349586393857	1.6287963340775913	2446	67	8	62700	RAB38,PGLYRP1,GCHFR,NUDT2,PRSS1,SMPD2,POP7,CDA
GO:MF	ubiquitin-like protein ligase binding	GO:0044389	false	0.026473915942513623	1.5771818144054996	324	67	3	62700	ISG15,UBB,TNFRSF14
GO:MF	electron transfer activity	GO:0009055	false	0.03216303834554783	1.4926429314914582	119	67	2	62700	UQCR10,NDUFA3
GO:MF	transmembrane transporter activity	GO:0022857	false	0.03216303834554783	1.4926429314914582	1130	67	5	62700	UQCR10,SLC25A6,NDUFA3,SLC35A2,TIMM17B
GO:MF	protein homodimerization activity	GO:0042803	false	0.03216303834554783	1.4926429314914582	716	67	4	62700	HES1,HSD17B1,LILRB2,CDA
GO:MF	antiporter activity	GO:0015297	false	0.03352052131442142	1.4746892357990398	124	67	2	62700	SLC25A6,SLC35A2
GO:MF	GTP binding	GO:0005525	true	0.03354293841736166	1.4743988951423321	392	67	3	62700	RAB38,GIMAP4,NUDT2
GO:MF	oxidoreductase activity	GO:0016491	false	0.03354293841736166	1.4743988951423321	753	67	4	62700	HBQ1,UQCR10,NDUFA3,HSD17B1
GO:MF	histone deacetylase binding	GO:0042826	false	0.03354293841736166	1.4743988951423321	125	67	2	62700	HES1,MAGEA10
GO:MF	molecular function activator activity	GO:0140677	false	0.03377246472121665	1.4714372433100036	1188	67	5	62700	LHB,PGLYRP1,TFF1,ADRM1,CCL21
GO:MF	protein-folding chaperone binding	GO:0051087	false	0.03484733071867207	1.4578304829475863	135	67	2	62700	HES1,PGLYRP1
GO:MF	guanyl ribonucleotide binding	GO:0032561	false	0.03492738179727073	1.456833968430917	413	67	3	62700	RAB38,GIMAP4,NUDT2
GO:MF	transporter activity	GO:0005215	false	0.03492738179727073	1.456833968430917	1242	67	5	62700	UQCR10,SLC25A6,NDUFA3,SLC35A2,TIMM17B
GO:MF	hydrolase activity, acting on carbon-nitrogen (but not peptide) bonds	GO:0016810	false	0.03492738179727073	1.456833968430917	138	67	2	62700	PGLYRP1,CDA
GO:MF	guanyl nucleotide binding	GO:0019001	false	0.03492738179727073	1.456833968430917	413	67	3	62700	RAB38,GIMAP4,NUDT2
GO:MF	organic cyclic compound binding	GO:0097159	false	0.036690230817504874	1.4354495560975986	7526	67	15	62700	HES1,RAB38,HBQ1,GIMAP4,NUDT2,HPRT1,HSD17B1,CEBPD,POP7,SCGB1A1,FOXS1,CDA,POLR2I,HOXD4,TMSB4X
GO:MF	primary active transmembrane transporter activity	GO:0015399	false	0.041607104295641566	1.3808325084845072	170	67	2	62700	UQCR10,NDUFA3
GO:BP	response to stimulus	GO:0050896	false	1.800964941668538e-10	9.74449474125492	8955	67	35	62700	FFAR3,LHB,HES1,MT1G,RAB38,PGLYRP1,HBQ1,MC3R,LY6D,MT2A,IGKV1D-42,ISG15,NUDT2,CD79A,HPRT1,IGKV2D-28,SLC25A6,APCS,HSD17B1,LILRB2,UBB,ITGB1BP2,CEBPD,IGLV8-61,SCGB1A1,TAAR5,TNFRSF14,IGLV10-54,CDA,TFF1,IGLV3-10,POLR2I,CCL21,TMSB4X,TMED1
GO:BP	immune system process	GO:0002376	false	1.9911325373845902e-8	7.700899830711407	2730	67	19	62700	FFAR3,HES1,MT1G,PGLYRP1,LY6D,IGKV1D-42,ISG15,CD79A,HPRT1,IGKV2D-28,APCS,LILRB2,IGLV8-61,SCGB1A1,TNFRSF14,IGLV10-54,IGLV3-10,CCL21,TMED1
GO:BP	multicellular organismal process	GO:0032501	false	4.324084916834443e-7	6.364105785914264	7648	67	28	62700	FFAR3,LHB,HES1,MT1G,PGLYRP1,MC3R,LY6D,VCX,BPY2,ISG15,CD79A,HPRT1,APCS,PRSS1,HSD17B1,LILRB2,UBB,CEBPD,SCGB1A1,TAAR5,FOXS1,TNFRSF14,TFF1,HOXD4,AIMP2,CCL21,TMSB4X,CRYGA
GO:BP	immune response	GO:0006955	false	5.609898985526343e-7	6.251044958783673	1951	67	15	62700	FFAR3,PGLYRP1,IGKV1D-42,ISG15,CD79A,HPRT1,IGKV2D-28,APCS,LILRB2,IGLV8-61,TNFRSF14,IGLV10-54,IGLV3-10,CCL21,TMED1
GO:BP	cellular response to stimulus	GO:0051716	false	7.676556857777526e-7	6.114833529052744	7399	67	27	62700	FFAR3,LHB,HES1,MT1G,RAB38,PGLYRP1,HBQ1,MC3R,MT2A,ISG15,NUDT2,CD79A,SLC25A6,HSD17B1,LILRB2,UBB,ITGB1BP2,CEBPD,SCGB1A1,TAAR5,TNFRSF14,CDA,TFF1,POLR2I,CCL21,TMSB4X,TMED1
GO:BP	developmental process	GO:0032502	false	8.945551597183149e-7	6.048392874970613	6414	67	25	62700	LHB,HES1,MT1G,RAB38,PGLYRP1,KRT34,LY6D,VCX,BPY2,ISG15,CD79A,HPRT1,APCS,HSD17B1,LILRB2,UBB,ITGB1BP2,CEBPD,SCGB1A1,FOXS1,TFF1,HOXD4,AIMP2,CCL21,CRYGA
GO:BP	leukocyte activation	GO:0045321	false	0.000009811370033135565	5.008270344680508	939	67	10	62700	HES1,MT1G,PGLYRP1,LY6D,CD79A,HPRT1,LILRB2,SCGB1A1,TNFRSF14,CCL21
GO:BP	adaptive immune response	GO:0002250	false	0.000011117108636762233	4.954008150377906	718	67	9	62700	IGKV1D-42,CD79A,HPRT1,IGKV2D-28,LILRB2,IGLV8-61,TNFRSF14,IGLV10-54,IGLV3-10
GO:BP	anatomical structure development	GO:0048856	false	0.000012315085722402997	4.909562560793045	5862	67	22	62700	LHB,HES1,MT1G,PGLYRP1,KRT34,LY6D,VCX,ISG15,CD79A,HPRT1,APCS,HSD17B1,LILRB2,UBB,ITGB1BP2,CEBPD,SCGB1A1,FOXS1,HOXD4,AIMP2,CCL21,CRYGA
GO:BP	response to chemical	GO:0042221	false	0.000015427836210214065	4.811694980473471	3975	67	18	62700	FFAR3,LHB,HES1,MT1G,HBQ1,LY6D,MT2A,ISG15,NUDT2,HPRT1,HSD17B1,LILRB2,SCGB1A1,TNFRSF14,CDA,TFF1,CCL21,TMSB4X
GO:BP	lymphocyte activation	GO:0046649	false	0.000017378881500328063	4.759978178052302	776	67	9	62700	HES1,PGLYRP1,LY6D,CD79A,HPRT1,LILRB2,SCGB1A1,TNFRSF14,CCL21
GO:BP	cell activation	GO:0001775	false	0.00002553409988126178	4.592879447128637	1082	67	10	62700	HES1,MT1G,PGLYRP1,LY6D,CD79A,HPRT1,LILRB2,SCGB1A1,TNFRSF14,CCL21
GO:BP	cell differentiation	GO:0030154	false	0.00003662570994329122	4.436213948304303	4310	67	18	62700	HES1,MT1G,RAB38,PGLYRP1,KRT34,LY6D,ISG15,CD79A,HPRT1,APCS,LILRB2,UBB,CEBPD,FOXS1,TFF1,HOXD4,AIMP2,CCL21
GO:BP	cellular developmental process	GO:0048869	false	0.00003662570994329122	4.436213948304303	4311	67	18	62700	HES1,MT1G,RAB38,PGLYRP1,KRT34,LY6D,ISG15,CD79A,HPRT1,APCS,LILRB2,UBB,CEBPD,FOXS1,TFF1,HOXD4,AIMP2,CCL21
GO:BP	cellular component organization or biogenesis	GO:0071840	false	0.000052068040512183726	4.283428765914832	8309	67	25	62700	TMSB10,HES1,RAB38,CLDN10,KRT34,PRICKLE3,VCX,ISG15,HPRT1,SLC25A6,APCS,NDUFA3,PRSS1,HSD17B1,LILRB2,UBB,POP7,TIMM17B,CDA,ACTL7B,ADRM1,AIMP2,CCL21,TMSB4X,TMED1
GO:BP	hemopoiesis	GO:0030097	false	0.00006293984923180166	4.201074301744931	951	67	9	62700	HES1,MT1G,PGLYRP1,LY6D,ISG15,CD79A,APCS,LILRB2,CEBPD
GO:BP	negative regulation of immune system process	GO:0002683	false	0.00007206847816701934	4.142254648616901	487	67	7	62700	PGLYRP1,ISG15,APCS,LILRB2,SCGB1A1,TNFRSF14,CCL21
GO:BP	lymphocyte proliferation	GO:0046651	false	0.00007290285396379983	4.137255469810028	306	67	6	62700	HES1,CD79A,HPRT1,LILRB2,SCGB1A1,TNFRSF14
GO:BP	mononuclear cell proliferation	GO:0032943	false	0.00007768438807374977	4.109666250885947	313	67	6	62700	HES1,CD79A,HPRT1,LILRB2,SCGB1A1,TNFRSF14
GO:BP	response to organic substance	GO:0010033	false	0.00007768438807374977	4.109666250885947	2775	67	14	62700	FFAR3,LHB,HES1,LY6D,MT2A,ISG15,HPRT1,LILRB2,SCGB1A1,TNFRSF14,CDA,TFF1,CCL21,TMSB4X
GO:BP	cellular component organization	GO:0016043	false	0.00009793816116600735	4.009048054319773	8098	67	24	62700	TMSB10,HES1,RAB38,CLDN10,KRT34,PRICKLE3,VCX,ISG15,HPRT1,SLC25A6,APCS,NDUFA3,PRSS1,HSD17B1,LILRB2,UBB,TIMM17B,CDA,ACTL7B,ADRM1,AIMP2,CCL21,TMSB4X,TMED1
GO:BP	organic cyclic compound biosynthetic process	GO:1901362	false	0.0001033348346229219	3.9857532512365403	4255	67	17	62700	LHB,HES1,RAB38,MAGEA10,SSX3,NUDT2,HPRT1,NDUFA3,HSD17B1,CEBPD,SCGB1A1,FOXS1,CDA,POLR2I,HOXD4,ADRM1,TMSB4X
GO:BP	leukocyte proliferation	GO:0070661	false	0.00012133215197655262	3.916024099580733	348	67	6	62700	HES1,CD79A,HPRT1,LILRB2,SCGB1A1,TNFRSF14
GO:BP	negative regulation of biological process	GO:0048519	false	0.00012133215197655262	3.916024099580733	5913	67	20	62700	TMSB10,HES1,MT1G,PGLYRP1,MAGEA10,MT2A,GCHFR,ISG15,SLC25A6,APCS,LILRB2,CEBPD,SCGB1A1,FOXS1,TNFRSF14,CDA,TFF1,AIMP2,CCL21,TMSB4X
GO:BP	signal transduction	GO:0007165	false	0.00012193353053135341	3.9138768512123203	5926	67	20	62700	FFAR3,LHB,HES1,RAB38,PGLYRP1,MC3R,ISG15,CD79A,SLC25A6,LILRB2,UBB,ITGB1BP2,SCGB1A1,TAAR5,TNFRSF14,CDA,TFF1,CCL21,TMSB4X,TMED1
GO:BP	regulation of immune system process	GO:0002682	false	0.0001922886382772848	3.716046376080055	1482	67	10	62700	FFAR3,HES1,PGLYRP1,ISG15,CD79A,APCS,LILRB2,SCGB1A1,TNFRSF14,CCL21
GO:BP	regulation of metabolic process	GO:0019222	false	0.0001922886382772848	3.716046376080055	7295	67	22	62700	FFAR3,HES1,RAB38,PGLYRP1,MAGEA10,SSX3,MC3R,GCHFR,ISG15,HPRT1,APCS,LILRB2,UBB,CEBPD,SCGB1A1,FOXS1,TNFRSF14,CDA,HOXD4,AIMP2,CCL21,TMSB4X
GO:BP	cellular response to chemical stimulus	GO:0070887	false	0.00022734183438676903	3.6433206400709426	2691	67	13	62700	FFAR3,LHB,HES1,MT1G,HBQ1,MT2A,ISG15,NUDT2,HSD17B1,LILRB2,TNFRSF14,CCL21,TMSB4X
GO:BP	ribonucleotide biosynthetic process	GO:0009260	false	0.00024097297252304243	3.618031665069684	231	67	5	62700	NUDT2,HPRT1,NDUFA3,CDA,TMSB4X
GO:BP	response to cytokine	GO:0034097	false	0.00027101499845984614	3.567006673818939	916	67	8	62700	HES1,MT2A,ISG15,LILRB2,SCGB1A1,TNFRSF14,CCL21,TMSB4X
GO:BP	ribose phosphate biosynthetic process	GO:0046390	false	0.00027101499845984614	3.567006673818939	239	67	5	62700	NUDT2,HPRT1,NDUFA3,CDA,TMSB4X
GO:BP	signaling	GO:0023052	false	0.000310606814781942	3.507789019986323	6396	67	20	62700	FFAR3,LHB,HES1,RAB38,PGLYRP1,MC3R,ISG15,CD79A,SLC25A6,LILRB2,UBB,ITGB1BP2,SCGB1A1,TAAR5,TNFRSF14,CDA,TFF1,CCL21,TMSB4X,TMED1
GO:BP	cell communication	GO:0007154	false	0.0003741164401098692	3.4269932068188504	6495	67	20	62700	FFAR3,LHB,HES1,RAB38,PGLYRP1,MC3R,ISG15,CD79A,SLC25A6,LILRB2,UBB,ITGB1BP2,SCGB1A1,TAAR5,TNFRSF14,CDA,TFF1,CCL21,TMSB4X,TMED1
GO:BP	cellular nitrogen compound biosynthetic process	GO:0044271	false	0.00040479604241625396	3.3927637421296812	4860	67	17	62700	HES1,MAGEA10,SSX3,GCHFR,NUDT2,HPRT1,NDUFA3,SMPD2,CEBPD,SCGB1A1,FOXS1,CDA,POLR2I,HOXD4,ADRM1,AIMP2,TMSB4X
GO:BP	mononuclear cell differentiation	GO:1903131	false	0.0005195844537306363	3.284343851748364	482	67	6	62700	MT1G,PGLYRP1,LY6D,CD79A,APCS,LILRB2
GO:BP	regulation of lymphocyte activation	GO:0051249	false	0.0005792822579014256	3.2371097727498723	496	67	6	62700	HES1,PGLYRP1,LILRB2,SCGB1A1,TNFRSF14,CCL21
GO:BP	regulation of nitrogen compound metabolic process	GO:0051171	false	0.0005792822579014256	3.2371097727498723	5587	67	18	62700	HES1,RAB38,MAGEA10,SSX3,ISG15,HPRT1,APCS,LILRB2,UBB,CEBPD,SCGB1A1,FOXS1,TNFRSF14,CDA,HOXD4,AIMP2,CCL21,TMSB4X
GO:BP	negative regulation of leukocyte cell-cell adhesion	GO:1903038	false	0.0005792822579014256	3.2371097727498723	138	67	4	62700	LILRB2,SCGB1A1,TNFRSF14,CCL21
GO:BP	carbohydrate derivative metabolic process	GO:1901135	false	0.0006014168712561186	3.220824393011919	1054	67	8	62700	PGLYRP1,NUDT2,HPRT1,APCS,NDUFA3,CDA,CCL21,TMSB4X
GO:BP	nucleotide biosynthetic process	GO:0009165	false	0.0006057327664502908	3.2177189330171343	298	67	5	62700	NUDT2,HPRT1,NDUFA3,CDA,TMSB4X
GO:BP	defense response	GO:0006952	false	0.0006057327664502908	3.2177189330171343	1769	67	10	62700	FFAR3,PGLYRP1,ISG15,APCS,LILRB2,SCGB1A1,TNFRSF14,CCL21,TMSB4X,TMED1
GO:BP	nucleoside phosphate biosynthetic process	GO:1901293	false	0.0006100319699507546	3.214647404318128	300	67	5	62700	NUDT2,HPRT1,NDUFA3,CDA,TMSB4X
GO:BP	regulation of cytokine production	GO:0001817	false	0.0006100319699507546	3.214647404318128	769	67	7	62700	FFAR3,PGLYRP1,ISG15,LILRB2,SCGB1A1,TNFRSF14,TMSB4X
GO:BP	organelle organization	GO:0006996	false	0.000612487931110566	3.2129024645205306	3562	67	14	62700	TMSB10,RAB38,KRT34,VCX,SLC25A6,NDUFA3,HSD17B1,LILRB2,UBB,TIMM17B,ACTL7B,CCL21,TMSB4X,TMED1
GO:BP	cytokine production	GO:0001816	false	0.000612487931110566	3.2129024645205306	775	67	7	62700	FFAR3,PGLYRP1,ISG15,LILRB2,SCGB1A1,TNFRSF14,TMSB4X
GO:BP	aromatic compound biosynthetic process	GO:0019438	false	0.0006895237591609725	3.1614507645936727	4110	67	15	62700	HES1,RAB38,MAGEA10,SSX3,NUDT2,HPRT1,NDUFA3,CEBPD,SCGB1A1,FOXS1,CDA,POLR2I,HOXD4,ADRM1,TMSB4X
GO:BP	regulation of primary metabolic process	GO:0080090	false	0.0007205946737978651	3.1423089522450147	5766	67	18	62700	HES1,RAB38,MAGEA10,SSX3,ISG15,HPRT1,APCS,LILRB2,UBB,CEBPD,SCGB1A1,FOXS1,TNFRSF14,CDA,HOXD4,AIMP2,CCL21,TMSB4X
GO:BP	response to external stimulus	GO:0009605	false	0.000723205545986184	3.1407382520819724	2686	67	12	62700	FFAR3,RAB38,PGLYRP1,ISG15,APCS,LILRB2,SCGB1A1,TNFRSF14,CDA,CCL21,TMSB4X,TMED1
GO:BP	organonitrogen compound metabolic process	GO:1901564	false	0.000723205545986184	3.1407382520819724	6362	67	19	62700	HES1,RAB38,PGLYRP1,ISG15,NUDT2,DPH2,HPRT1,APCS,NDUFA3,PRSS1,LILRB2,UBB,SMPD2,TNFRSF14,CDA,ADRM1,AIMP2,CCL21,TMSB4X
GO:BP	negative regulation of lymphocyte activation	GO:0051250	false	0.0008007375448313753	3.096509807897452	161	67	4	62700	PGLYRP1,LILRB2,SCGB1A1,TNFRSF14
GO:BP	cellular response to cytokine stimulus	GO:0071345	false	0.0008135842779162224	3.089597452514272	825	67	7	62700	HES1,MT2A,ISG15,LILRB2,TNFRSF14,CCL21,TMSB4X
GO:BP	cell development	GO:0048468	false	0.0008999411665489141	3.0457858815366046	2762	67	12	62700	HES1,MT1G,PGLYRP1,LY6D,ISG15,CD79A,HPRT1,APCS,LILRB2,UBB,CEBPD,CCL21
GO:BP	response to external biotic stimulus	GO:0043207	false	0.0009729460565658591	3.011911237825395	1530	67	9	62700	PGLYRP1,ISG15,APCS,LILRB2,SCGB1A1,TNFRSF14,CDA,CCL21,TMED1
GO:BP	negative regulation of cell population proliferation	GO:0008285	false	0.0010438511226441947	2.9813614373726964	866	67	7	62700	HES1,LILRB2,SCGB1A1,TNFRSF14,TFF1,AIMP2,CCL21
GO:BP	regulation of leukocyte activation	GO:0002694	false	0.0010438511226441947	2.9813614373726964	585	67	6	62700	HES1,PGLYRP1,LILRB2,SCGB1A1,TNFRSF14,CCL21
GO:BP	ribonucleoside monophosphate metabolic process	GO:0009161	false	0.0010949259804605253	2.9606152391472453	62	67	3	62700	NUDT2,HPRT1,CDA
GO:BP	response to biotic stimulus	GO:0009607	false	0.0010960550075810541	2.960167649419683	1565	67	9	62700	PGLYRP1,ISG15,APCS,LILRB2,SCGB1A1,TNFRSF14,CDA,CCL21,TMED1
GO:BP	regulation of T cell proliferation	GO:0042129	false	0.0011291895579160747	2.9472331466076516	181	67	4	62700	HES1,LILRB2,SCGB1A1,TNFRSF14
GO:BP	regulation of leukocyte cell-cell adhesion	GO:1903037	false	0.0011504218675556974	2.9391428716860615	364	67	5	62700	HES1,LILRB2,SCGB1A1,TNFRSF14,CCL21
GO:BP	organophosphate biosynthetic process	GO:0090407	false	0.001163989018156868	2.9340511170885115	604	67	6	62700	RAB38,NUDT2,HPRT1,NDUFA3,CDA,TMSB4X
GO:BP	regulation of inflammatory response	GO:0050727	false	0.0012240735994264054	2.9121924687396397	376	67	5	62700	FFAR3,PGLYRP1,APCS,SCGB1A1,TMSB4X
GO:BP	regulation of T cell activation	GO:0050863	false	0.0012240735994264054	2.9121924687396397	372	67	5	62700	HES1,LILRB2,SCGB1A1,TNFRSF14,CCL21
GO:BP	response to stress	GO:0006950	false	0.0012240735994264054	2.9121924687396397	3909	67	14	62700	FFAR3,PGLYRP1,ISG15,NUDT2,APCS,LILRB2,CEBPD,SCGB1A1,TNFRSF14,TFF1,POLR2I,CCL21,TMSB4X,TMED1
GO:BP	localization	GO:0051179	false	0.0012240735994264054	2.9121924687396397	5542	67	17	62700	TMSB10,FFAR3,HES1,RAB38,CLDN10,HBQ1,UQCR10,ICAM3,ISG15,SLC25A6,LILRB2,UBB,SLC35A2,TIMM17B,CCL21,TMSB4X,TMED1
GO:BP	negative regulation of leukocyte activation	GO:0002695	false	0.0012240735994264054	2.9121924687396397	192	67	4	62700	PGLYRP1,LILRB2,SCGB1A1,TNFRSF14
GO:BP	leukocyte differentiation	GO:0002521	false	0.0012240735994264054	2.9121924687396397	619	67	6	62700	MT1G,PGLYRP1,LY6D,CD79A,APCS,LILRB2
GO:BP	regulation of biological quality	GO:0065008	false	0.0012240735994264054	2.9121924687396397	2918	67	12	62700	TMSB10,FFAR3,LHB,RAB38,MC3R,SLC25A6,HSD17B1,LILRB2,UBB,SCGB1A1,CCL21,TMSB4X
GO:BP	hormone biosynthetic process	GO:0042446	false	0.0012240735994264054	2.9121924687396397	67	67	3	62700	FFAR3,LHB,HSD17B1
GO:BP	negative regulation of cellular process	GO:0048523	false	0.0012240735994264054	2.9121924687396397	5511	67	17	62700	TMSB10,HES1,PGLYRP1,MAGEA10,ISG15,SLC25A6,APCS,LILRB2,CEBPD,SCGB1A1,FOXS1,TNFRSF14,CDA,TFF1,AIMP2,CCL21,TMSB4X
GO:BP	negative regulation of cell-cell adhesion	GO:0022408	false	0.0012240735994264054	2.9121924687396397	189	67	4	62700	LILRB2,SCGB1A1,TNFRSF14,CCL21
GO:BP	ribonucleotide metabolic process	GO:0009259	false	0.001294648953207264	2.8878479754844424	385	67	5	62700	NUDT2,HPRT1,NDUFA3,CDA,TMSB4X
GO:BP	regulation of cell activation	GO:0050865	false	0.001318295209606028	2.879987326049406	636	67	6	62700	HES1,PGLYRP1,LILRB2,SCGB1A1,TNFRSF14,CCL21
GO:BP	negative regulation of T cell proliferation	GO:0042130	false	0.001318295209606028	2.879987326049406	71	67	3	62700	LILRB2,SCGB1A1,TNFRSF14
GO:BP	cell-cell adhesion	GO:0098609	false	0.001342124273557419	2.872207268949867	939	67	7	62700	HES1,CLDN10,ICAM3,LILRB2,SCGB1A1,TNFRSF14,CCL21
GO:BP	regulation of multicellular organismal process	GO:0051239	false	0.001342124273557419	2.872207268949867	2968	67	12	62700	FFAR3,HES1,PGLYRP1,MC3R,ISG15,APCS,LILRB2,SCGB1A1,FOXS1,TNFRSF14,CCL21,TMSB4X
GO:BP	ribose phosphate metabolic process	GO:0019693	false	0.0013512480106243486	2.8692649324284605	394	67	5	62700	NUDT2,HPRT1,NDUFA3,CDA,TMSB4X
GO:BP	leukocyte cell-cell adhesion	GO:0007159	false	0.0014694588282230972	2.8328425776254007	402	67	5	62700	HES1,LILRB2,SCGB1A1,TNFRSF14,CCL21
GO:BP	nucleobase-containing compound biosynthetic process	GO:0034654	false	0.0015045101919093323	2.8226048658999785	4026	67	14	62700	HES1,MAGEA10,SSX3,NUDT2,HPRT1,NDUFA3,CEBPD,SCGB1A1,FOXS1,CDA,POLR2I,HOXD4,ADRM1,TMSB4X
GO:BP	carbohydrate derivative biosynthetic process	GO:1901137	false	0.0015296405543136398	2.815410610762827	662	67	6	62700	NUDT2,HPRT1,NDUFA3,CDA,CCL21,TMSB4X
GO:BP	regulation of protein-containing complex assembly	GO:0043254	false	0.0015598752367986315	2.806910136348573	410	67	5	62700	TMSB10,HES1,ISG15,CCL21,TMSB4X
GO:BP	T cell proliferation	GO:0042098	false	0.0015598752367986315	2.806910136348573	213	67	4	62700	HES1,LILRB2,SCGB1A1,TNFRSF14
GO:BP	organophosphate metabolic process	GO:0019637	false	0.0015598752367986315	2.806910136348573	973	67	7	62700	RAB38,NUDT2,HPRT1,NDUFA3,SMPD2,CDA,TMSB4X
GO:BP	nucleoside monophosphate metabolic process	GO:0009123	false	0.0015598752367986315	2.806910136348573	78	67	3	62700	NUDT2,HPRT1,CDA
GO:BP	negative regulation of cell activation	GO:0050866	false	0.0015598752367986315	2.806910136348573	212	67	4	62700	PGLYRP1,LILRB2,SCGB1A1,TNFRSF14
GO:BP	multicellular organism development	GO:0007275	false	0.001572938962883722	2.803288129631704	4610	67	15	62700	LHB,HES1,PGLYRP1,VCX,ISG15,HPRT1,APCS,HSD17B1,LILRB2,UBB,SCGB1A1,FOXS1,HOXD4,AIMP2,CRYGA
GO:BP	purine ribonucleotide biosynthetic process	GO:0009152	false	0.001599285357910959	2.796074038874665	216	67	4	62700	NUDT2,HPRT1,NDUFA3,TMSB4X
GO:BP	animal organ development	GO:0048513	false	0.0016064138301494226	2.794142565533753	3068	67	12	62700	LHB,HES1,VCX,ISG15,HPRT1,HSD17B1,UBB,ITGB1BP2,CEBPD,HOXD4,AIMP2,CRYGA
GO:BP	heterocycle biosynthetic process	GO:0018130	false	0.0016352798762607423	2.786407907643694	4099	67	14	62700	HES1,MAGEA10,SSX3,NUDT2,HPRT1,NDUFA3,CEBPD,SCGB1A1,FOXS1,CDA,POLR2I,HOXD4,ADRM1,TMSB4X
GO:BP	regulation of biosynthetic process	GO:0009889	false	0.0016392893293329192	2.785344388074827	5789	67	17	62700	FFAR3,HES1,RAB38,PGLYRP1,MAGEA10,SSX3,MC3R,GCHFR,ISG15,LILRB2,CEBPD,SCGB1A1,FOXS1,TNFRSF14,HOXD4,CCL21,TMSB4X
GO:BP	transport	GO:0006810	false	0.0019117103804752282	2.7185779016460456	4716	67	15	62700	FFAR3,HES1,RAB38,CLDN10,HBQ1,UQCR10,ICAM3,SLC25A6,LILRB2,UBB,SLC35A2,TIMM17B,CCL21,TMSB4X,TMED1
GO:BP	cellular response to tumor necrosis factor	GO:0071356	false	0.0019117103804752282	2.7185779016460456	229	67	4	62700	HES1,TNFRSF14,CCL21,TMSB4X
GO:BP	negative regulation of lymphocyte proliferation	GO:0050672	false	0.0019131433637172887	2.7182524843697644	86	67	3	62700	LILRB2,SCGB1A1,TNFRSF14
GO:BP	negative regulation of cellular component organization	GO:0051129	false	0.0019255409641344048	2.715447237722482	709	67	6	62700	TMSB10,HES1,SLC25A6,LILRB2,CCL21,TMSB4X
GO:BP	negative regulation of mononuclear cell proliferation	GO:0032945	false	0.0019449143091893571	2.7110995284596244	87	67	3	62700	LILRB2,SCGB1A1,TNFRSF14
GO:BP	phosphate-containing compound metabolic process	GO:0006796	false	0.0020862953571403335	2.6806242084233576	2694	67	11	62700	HES1,RAB38,NUDT2,HPRT1,NDUFA3,LILRB2,SMPD2,TNFRSF14,CDA,CCL21,TMSB4X
GO:BP	regulation of lymphocyte proliferation	GO:0050670	false	0.0020862953571403335	2.6806242084233576	237	67	4	62700	HES1,LILRB2,SCGB1A1,TNFRSF14
GO:BP	organonitrogen compound biosynthetic process	GO:1901566	false	0.002167028029154878	2.6641354713158205	1816	67	9	62700	RAB38,NUDT2,HPRT1,NDUFA3,SMPD2,CDA,AIMP2,CCL21,TMSB4X
GO:BP	regulation of mononuclear cell proliferation	GO:0032944	false	0.002186536499840732	2.6602432685834216	241	67	4	62700	HES1,LILRB2,SCGB1A1,TNFRSF14
GO:BP	phosphorus metabolic process	GO:0006793	false	0.0021917779551662757	2.6592034455027096	2719	67	11	62700	HES1,RAB38,NUDT2,HPRT1,NDUFA3,LILRB2,SMPD2,TNFRSF14,CDA,CCL21,TMSB4X
GO:BP	positive regulation of T cell activation	GO:0050870	false	0.0022353431934484733	2.650655789946507	244	67	4	62700	HES1,LILRB2,TNFRSF14,CCL21
GO:BP	regulation of response to external stimulus	GO:0032101	false	0.0022353431934484733	2.650655789946507	1062	67	7	62700	FFAR3,PGLYRP1,ISG15,APCS,SCGB1A1,CCL21,TMSB4X
GO:BP	negative regulation of leukocyte proliferation	GO:0070664	false	0.0022847310782117573	2.6411649107459128	94	67	3	62700	LILRB2,SCGB1A1,TNFRSF14
GO:BP	response to tumor necrosis factor	GO:0034612	false	0.0024129054755928367	2.61745969103465	250	67	4	62700	HES1,TNFRSF14,CCL21,TMSB4X
GO:BP	regulation of cell-cell adhesion	GO:0022407	false	0.00242373053228194	2.6155156662088475	473	67	5	62700	HES1,LILRB2,SCGB1A1,TNFRSF14,CCL21
GO:BP	regulation of defense response	GO:0031347	false	0.002461534010561325	2.608794159283032	756	67	6	62700	FFAR3,PGLYRP1,ISG15,APCS,SCGB1A1,TMSB4X
GO:BP	positive regulation of metabolic process	GO:0009893	false	0.0025382475296887217	2.5954660278142	3797	67	13	62700	FFAR3,HES1,RAB38,ISG15,HPRT1,LILRB2,UBB,CEBPD,TNFRSF14,HOXD4,AIMP2,CCL21,TMSB4X
GO:BP	establishment of localization	GO:0051234	false	0.0025427441002109303	2.5946973446840786	4905	67	15	62700	FFAR3,HES1,RAB38,CLDN10,HBQ1,UQCR10,ICAM3,SLC25A6,LILRB2,UBB,SLC35A2,TIMM17B,CCL21,TMSB4X,TMED1
GO:BP	negative regulation of multicellular organismal process	GO:0051241	false	0.0026172560849140134	2.5821537818217504	1102	67	7	62700	HES1,PGLYRP1,APCS,LILRB2,SCGB1A1,TNFRSF14,TMSB4X
GO:BP	cytokine-mediated signaling pathway	GO:0019221	false	0.002619947295271179	2.581707445169997	486	67	5	62700	ISG15,LILRB2,TNFRSF14,CCL21,TMSB4X
GO:BP	regulation of cellular metabolic process	GO:0031323	false	0.0026368083102615647	2.5789214412424393	6726	67	18	62700	FFAR3,HES1,RAB38,PGLYRP1,MAGEA10,SSX3,MC3R,ISG15,HPRT1,LILRB2,CEBPD,SCGB1A1,FOXS1,TNFRSF14,CDA,HOXD4,CCL21,TMSB4X
GO:BP	ATP biosynthetic process	GO:0006754	false	0.0026867107751443655	2.570779082922801	102	67	3	62700	NUDT2,NDUFA3,TMSB4X
GO:BP	purine nucleotide biosynthetic process	GO:0006164	false	0.0027064063821755913	2.567606991077165	263	67	4	62700	NUDT2,HPRT1,NDUFA3,TMSB4X
GO:BP	regulation of leukocyte proliferation	GO:0070663	false	0.0027441220179818316	2.5615965815374286	265	67	4	62700	HES1,LILRB2,SCGB1A1,TNFRSF14
GO:BP	regulation of macromolecule metabolic process	GO:0060255	false	0.0027664224740799525	2.558081495900234	6772	67	18	62700	FFAR3,HES1,PGLYRP1,MAGEA10,SSX3,MC3R,ISG15,APCS,LILRB2,UBB,CEBPD,SCGB1A1,FOXS1,TNFRSF14,HOXD4,AIMP2,CCL21,TMSB4X
GO:BP	cell adhesion	GO:0007155	false	0.0027704303088437366	2.5574527701982777	1504	67	8	62700	HES1,CLDN10,ICAM3,LY6D,LILRB2,SCGB1A1,TNFRSF14,CCL21
GO:BP	positive regulation of leukocyte cell-cell adhesion	GO:1903039	false	0.0027704303088437366	2.5574527701982777	267	67	4	62700	HES1,LILRB2,TNFRSF14,CCL21
GO:BP	purine-containing compound biosynthetic process	GO:0072522	false	0.0029215257577649895	2.5343902803597422	272	67	4	62700	NUDT2,HPRT1,NDUFA3,TMSB4X
GO:BP	positive regulation of phosphorus metabolic process	GO:0010562	false	0.0029336673948764827	2.5325891259248867	800	67	6	62700	HES1,RAB38,LILRB2,TNFRSF14,CCL21,TMSB4X
GO:BP	positive regulation of phosphate metabolic process	GO:0045937	false	0.0029336673948764827	2.5325891259248867	800	67	6	62700	HES1,RAB38,LILRB2,TNFRSF14,CCL21,TMSB4X
GO:BP	response to other organism	GO:0051707	false	0.0029518001195737017	2.5299130539984445	1527	67	8	62700	PGLYRP1,ISG15,APCS,LILRB2,SCGB1A1,TNFRSF14,CCL21,TMED1
GO:BP	regulation of response to stimulus	GO:0048583	false	0.0029518001195737017	2.5299130539984445	3909	67	13	62700	FFAR3,HES1,PGLYRP1,ISG15,CD79A,SLC25A6,APCS,LILRB2,UBB,SCGB1A1,TNFRSF14,CCL21,TMSB4X
GO:BP	nucleotide metabolic process	GO:0009117	false	0.0032376418199061086	2.4897711988941156	523	67	5	62700	NUDT2,HPRT1,NDUFA3,CDA,TMSB4X
GO:BP	purine ribonucleoside triphosphate biosynthetic process	GO:0009206	false	0.0032376418199061086	2.4897711988941156	113	67	3	62700	NUDT2,NDUFA3,TMSB4X
GO:BP	inflammatory response	GO:0006954	false	0.0032543846317505134	2.487531119630539	824	67	6	62700	FFAR3,PGLYRP1,APCS,SCGB1A1,CCL21,TMSB4X
GO:BP	negative regulation of cell adhesion	GO:0007162	false	0.0032543846317505134	2.487531119630539	285	67	4	62700	LILRB2,SCGB1A1,TNFRSF14,CCL21
GO:BP	purine nucleoside triphosphate biosynthetic process	GO:0009145	false	0.0032561586564602923	2.487294442251347	114	67	3	62700	NUDT2,NDUFA3,TMSB4X
GO:BP	response to inorganic substance	GO:0010035	false	0.003335681541378919	2.4768154182931847	530	67	5	62700	MT1G,MT2A,HSD17B1,SCGB1A1,TFF1
GO:BP	nucleoside phosphate metabolic process	GO:0006753	false	0.003371443591885034	2.472184102170939	532	67	5	62700	NUDT2,HPRT1,NDUFA3,CDA,TMSB4X
GO:BP	cellular response to organic substance	GO:0071310	false	0.003373604704489574	2.471905806369397	2001	67	9	62700	FFAR3,LHB,HES1,MT2A,ISG15,LILRB2,TNFRSF14,CCL21,TMSB4X
GO:BP	regulation of type II interferon production	GO:0032649	false	0.0034231267011100384	2.465577025906064	117	67	3	62700	PGLYRP1,ISG15,SCGB1A1
GO:BP	type II interferon production	GO:0032609	false	0.0034871050021254677	2.4575349751485143	118	67	3	62700	PGLYRP1,ISG15,SCGB1A1
GO:BP	ribonucleoside triphosphate biosynthetic process	GO:0009201	false	0.003551648444752208	2.449570028833834	119	67	3	62700	NUDT2,NDUFA3,TMSB4X
GO:BP	regulation of cellular biosynthetic process	GO:0031326	false	0.003581318649300275	2.445957035738714	5757	67	16	62700	FFAR3,HES1,RAB38,PGLYRP1,MAGEA10,SSX3,MC3R,ISG15,LILRB2,CEBPD,SCGB1A1,FOXS1,TNFRSF14,HOXD4,CCL21,TMSB4X
GO:BP	T cell activation	GO:0042110	false	0.0037455041315053316	2.4264897195410478	549	67	5	62700	HES1,LILRB2,SCGB1A1,TNFRSF14,CCL21
GO:BP	response to hormone	GO:0009725	false	0.003777810065059422	2.422759880657217	858	67	6	62700	FFAR3,LHB,HES1,SCGB1A1,TFF1,CCL21
GO:BP	negative regulation of T cell activation	GO:0050868	false	0.0041386669006458045	2.3831395262527515	127	67	3	62700	LILRB2,SCGB1A1,TNFRSF14
GO:BP	negative regulation of metabolic process	GO:0009892	false	0.004156887641393886	2.3812317140990533	3563	67	12	62700	HES1,PGLYRP1,MAGEA10,GCHFR,ISG15,APCS,LILRB2,CEBPD,SCGB1A1,FOXS1,CDA,TMSB4X
GO:BP	positive regulation of cell-cell adhesion	GO:0022409	false	0.004239325848013821	2.3727032008992017	314	67	4	62700	HES1,LILRB2,TNFRSF14,CCL21
GO:BP	nucleoside triphosphate biosynthetic process	GO:0009142	false	0.0043244728305516875	2.3640668270978025	130	67	3	62700	NUDT2,NDUFA3,TMSB4X
GO:BP	positive regulation of protein modification process	GO:0031401	false	0.004358609803242052	2.3606520086799354	890	67	6	62700	HES1,LILRB2,UBB,TNFRSF14,AIMP2,CCL21
GO:BP	positive regulation of nitrogen compound metabolic process	GO:0051173	false	0.004358609803242052	2.3606520086799354	3071	67	11	62700	HES1,RAB38,HPRT1,LILRB2,UBB,CEBPD,TNFRSF14,HOXD4,AIMP2,CCL21,TMSB4X
GO:BP	regulation of phosphate metabolic process	GO:0019220	false	0.004437063233874495	2.3529043819827744	1261	67	7	62700	HES1,RAB38,LILRB2,TNFRSF14,CDA,CCL21,TMSB4X
GO:BP	regulation of phosphorus metabolic process	GO:0051174	false	0.004437063233874495	2.3529043819827744	1262	67	7	62700	HES1,RAB38,LILRB2,TNFRSF14,CDA,CCL21,TMSB4X
GO:BP	positive regulation of lymphocyte activation	GO:0051251	false	0.004576176263109149	2.3394972559323866	324	67	4	62700	HES1,LILRB2,TNFRSF14,CCL21
GO:BP	regulation of actin filament polymerization	GO:0030833	false	0.004734171617177679	2.3247560026295124	136	67	3	62700	TMSB10,CCL21,TMSB4X
GO:BP	biological process involved in interspecies interaction between organisms	GO:0044419	false	0.0048837269759472056	2.311248623218943	1698	67	8	62700	PGLYRP1,ISG15,APCS,LILRB2,SCGB1A1,TNFRSF14,CCL21,TMED1
GO:BP	ATP metabolic process	GO:0046034	false	0.0048837269759472056	2.311248623218943	138	67	3	62700	NUDT2,NDUFA3,TMSB4X
GO:BP	nucleobase-containing small molecule metabolic process	GO:0055086	false	0.005035975319827971	2.297916406937644	600	67	5	62700	NUDT2,HPRT1,NDUFA3,CDA,TMSB4X
GO:BP	organic substance catabolic process	GO:1901575	false	0.005308154925703684	2.275056410148912	2173	67	9	62700	PGLYRP1,HBQ1,ISG15,HPRT1,UBB,SMPD2,SCGB1A1,CDA,ADRM1
GO:BP	innate immune response	GO:0045087	false	0.005643872372352399	2.248422815720276	947	67	6	62700	PGLYRP1,ISG15,APCS,TNFRSF14,CCL21,TMED1
GO:BP	positive regulation of cellular biosynthetic process	GO:0031328	false	0.0057045438467878224	2.243779077405851	2684	67	10	62700	FFAR3,HES1,RAB38,ISG15,LILRB2,CEBPD,TNFRSF14,HOXD4,CCL21,TMSB4X
GO:BP	cell population proliferation	GO:0008283	false	0.005988840649210489	2.222657242449147	3218	67	11	62700	HES1,PRICKLE3,CD79A,HPRT1,LILRB2,UBB,SCGB1A1,TNFRSF14,TFF1,AIMP2,CCL21
GO:BP	positive regulation of biosynthetic process	GO:0009891	false	0.005988840649210489	2.222657242449147	2703	67	10	62700	FFAR3,HES1,RAB38,ISG15,LILRB2,CEBPD,TNFRSF14,HOXD4,CCL21,TMSB4X
GO:BP	negative regulation of organelle organization	GO:0010639	false	0.006121142313203019	2.2131675232748216	356	67	4	62700	TMSB10,SLC25A6,LILRB2,TMSB4X
GO:BP	cellular component biogenesis	GO:0044085	false	0.006276588337752157	2.202276354463105	4926	67	14	62700	TMSB10,HES1,RAB38,CLDN10,VCX,ISG15,HPRT1,APCS,NDUFA3,POP7,ADRM1,AIMP2,CCL21,TMSB4X
GO:BP	response to metal ion	GO:0010038	false	0.006276588337752157	2.202276354463105	361	67	4	62700	MT1G,MT2A,HSD17B1,TFF1
GO:BP	regulation of actin polymerization or depolymerization	GO:0008064	false	0.006276588337752157	2.202276354463105	154	67	3	62700	TMSB10,CCL21,TMSB4X
GO:BP	regulation of actin filament length	GO:0030832	false	0.0064109294614426585	2.193079001571228	157	67	3	62700	TMSB10,CCL21,TMSB4X
GO:BP	purine ribonucleotide metabolic process	GO:0009150	false	0.0064109294614426585	2.193079001571228	364	67	4	62700	NUDT2,HPRT1,NDUFA3,TMSB4X
GO:BP	positive regulation of leukocyte activation	GO:0002696	false	0.006699528926765269	2.173955733373631	371	67	4	62700	HES1,LILRB2,TNFRSF14,CCL21
GO:BP	regulation of protein modification process	GO:0031399	false	0.006701061520534138	2.17385639491204	1385	67	7	62700	HES1,ISG15,LILRB2,UBB,TNFRSF14,AIMP2,CCL21
GO:BP	organonitrogen compound catabolic process	GO:1901565	false	0.006701061520534138	2.17385639491204	1386	67	7	62700	PGLYRP1,ISG15,HPRT1,UBB,SMPD2,CDA,ADRM1
GO:BP	purine ribonucleoside triphosphate metabolic process	GO:0009205	false	0.006878750474484653	2.162490444223882	162	67	3	62700	NUDT2,NDUFA3,TMSB4X
GO:BP	regulation of macromolecule biosynthetic process	GO:0010556	false	0.00709043989917507	2.1493268198440347	5631	67	15	62700	FFAR3,HES1,PGLYRP1,MAGEA10,SSX3,MC3R,ISG15,LILRB2,CEBPD,SCGB1A1,FOXS1,TNFRSF14,HOXD4,CCL21,TMSB4X
GO:BP	small molecule metabolic process	GO:0044281	false	0.007359732164130268	2.133137990249024	1846	67	8	62700	LHB,NUDT2,HPRT1,NDUFA3,HSD17B1,SLC35A2,CDA,TMSB4X
GO:BP	actin filament polymerization	GO:0030041	false	0.007493062476862072	2.125340646256386	168	67	3	62700	TMSB10,CCL21,TMSB4X
GO:BP	positive regulation of cell activation	GO:0050867	false	0.007493062476862072	2.125340646256386	386	67	4	62700	HES1,LILRB2,TNFRSF14,CCL21
GO:BP	purine nucleoside triphosphate metabolic process	GO:0009144	false	0.007545406730446298	2.122317344884083	169	67	3	62700	NUDT2,NDUFA3,TMSB4X
GO:BP	ribonucleoside triphosphate metabolic process	GO:0009199	false	0.007545406730446298	2.122317344884083	169	67	3	62700	NUDT2,NDUFA3,TMSB4X
GO:BP	macromolecule biosynthetic process	GO:0009059	false	0.007665468968054373	2.115461270162786	9681	67	21	62700	FFAR3,HES1,PGLYRP1,MAGEA10,SSX3,MC3R,ISG15,APCS,HSD17B1,LILRB2,CEBPD,POP7,SCGB1A1,FOXS1,TNFRSF14,POLR2I,HOXD4,ADRM1,AIMP2,CCL21,TMSB4X
GO:BP	regulation of response to stress	GO:0080134	false	0.007665468968054373	2.115461270162786	1430	67	7	62700	FFAR3,PGLYRP1,ISG15,APCS,SCGB1A1,CCL21,TMSB4X
GO:BP	positive regulation of immune system process	GO:0002684	false	0.007665468968054373	2.115461270162786	1033	67	6	62700	FFAR3,HES1,CD79A,LILRB2,TNFRSF14,CCL21
GO:BP	carbohydrate derivative catabolic process	GO:1901136	false	0.007786086178228679	2.10868079371803	172	67	3	62700	PGLYRP1,HPRT1,CDA
GO:BP	negative regulation of nitrogen compound metabolic process	GO:0051172	false	0.00791828836894963	2.101368686119669	2353	67	9	62700	HES1,MAGEA10,ISG15,APCS,LILRB2,CEBPD,SCGB1A1,FOXS1,CDA
GO:BP	negative regulation of DNA-binding transcription factor activity	GO:0043433	true	0.008106473850208091	2.0911680139034874	175	67	3	62700	HES1,FOXS1,TMSB4X
GO:BP	positive regulation of cellular metabolic process	GO:0031325	false	0.008265782239234	2.082716040325153	3407	67	11	62700	FFAR3,HES1,RAB38,ISG15,HPRT1,LILRB2,CEBPD,TNFRSF14,HOXD4,CCL21,TMSB4X
GO:BP	regulation of hemopoiesis	GO:1903706	false	0.00869540218083267	2.0607103261538526	409	67	4	62700	PGLYRP1,ISG15,APCS,LILRB2
GO:BP	central nervous system neuron differentiation	GO:0021953	false	0.00869540218083267	2.0607103261538526	184	67	3	62700	HES1,HPRT1,UBB
GO:BP	response to bacterium	GO:0009617	false	0.00869540218083267	2.0607103261538526	710	67	5	62700	PGLYRP1,ISG15,LILRB2,SCGB1A1,TNFRSF14
GO:BP	nucleoside triphosphate metabolic process	GO:0009141	false	0.008768247073306267	2.057087221056133	187	67	3	62700	NUDT2,NDUFA3,TMSB4X
GO:BP	gene expression	GO:0010467	false	0.008862918770007402	2.052423231052127	9182	67	20	62700	FFAR3,HES1,PGLYRP1,MAGEA10,SSX3,MC3R,ISG15,APCS,HSD17B1,LILRB2,CEBPD,POP7,SCGB1A1,FOXS1,TNFRSF14,POLR2I,HOXD4,ADRM1,AIMP2,TMSB4X
GO:BP	cellular component assembly	GO:0022607	false	0.00914267075999243	2.038926919485419	4651	67	13	62700	TMSB10,HES1,RAB38,CLDN10,VCX,ISG15,HPRT1,APCS,NDUFA3,ADRM1,AIMP2,CCL21,TMSB4X
GO:BP	negative regulation of immune response	GO:0050777	false	0.009284509410867182	2.03224103923515	193	67	3	62700	PGLYRP1,ISG15,TNFRSF14
GO:BP	lymphocyte differentiation	GO:0030098	false	0.009397353142388317	2.0269944525201073	432	67	4	62700	PGLYRP1,LY6D,CD79A,LILRB2
GO:BP	regulation of protein polymerization	GO:0032271	false	0.00968752566997298	2.013787133692049	197	67	3	62700	TMSB10,CCL21,TMSB4X
GO:BP	actin polymerization or depolymerization	GO:0008154	false	0.00968752566997298	2.013787133692049	197	67	3	62700	TMSB10,CCL21,TMSB4X
GO:BP	cellular response to metal ion	GO:0071248	false	0.010179172881960989	1.9922875095625128	201	67	3	62700	MT1G,MT2A,HSD17B1
GO:BP	regulation of cell adhesion	GO:0030155	false	0.010902227080817941	1.962484776360872	772	67	5	62700	HES1,LILRB2,SCGB1A1,TNFRSF14,CCL21
GO:BP	biological process involved in interaction with host	GO:0051701	false	0.011399647398397127	1.9431085815844646	210	67	3	62700	PGLYRP1,APCS,TNFRSF14
GO:BP	purine nucleotide metabolic process	GO:0006163	false	0.011677455226747393	1.9326517891922945	463	67	4	62700	NUDT2,HPRT1,NDUFA3,TMSB4X
GO:BP	forebrain generation of neurons	GO:0021872	false	0.011973804507577419	1.9217678367175977	55	67	2	62700	HES1,UBB
GO:BP	adipose tissue development	GO:0060612	false	0.011973804507577419	1.9217678367175977	55	67	2	62700	HSD17B1,UBB
GO:BP	regulation of protein ubiquitination	GO:0031396	false	0.012000672262201738	1.9207944246534712	215	67	3	62700	ISG15,UBB,AIMP2
GO:BP	response to fatty acid	GO:0070542	false	0.012264443137245817	1.9113521659991055	56	67	2	62700	FFAR3,HES1
GO:BP	nucleoside metabolic process	GO:0009116	false	0.012264443137245817	1.9113521659991055	56	67	2	62700	HPRT1,CDA
GO:BP	positive regulation of cell adhesion	GO:0045785	false	0.012329693370479908	1.9090477238231196	473	67	4	62700	HES1,LILRB2,TNFRSF14,CCL21
GO:BP	defense response to other organism	GO:0098542	false	0.01281800970017667	1.8921794040944697	1196	67	6	62700	PGLYRP1,ISG15,APCS,TNFRSF14,CCL21,TMED1
GO:BP	positive regulation of multicellular organismal process	GO:0051240	false	0.01281800970017667	1.8921794040944697	1629	67	7	62700	FFAR3,HES1,ISG15,LILRB2,FOXS1,TNFRSF14,CCL21
GO:BP	regulation of gene expression	GO:0010468	false	0.012861099485986663	1.8907219023071495	5499	67	14	62700	FFAR3,HES1,PGLYRP1,MAGEA10,SSX3,MC3R,ISG15,LILRB2,CEBPD,SCGB1A1,FOXS1,TNFRSF14,HOXD4,TMSB4X
GO:BP	catabolic process	GO:0009056	false	0.01310763401688969	1.8824756932176623	2616	67	9	62700	PGLYRP1,HBQ1,ISG15,HPRT1,UBB,SMPD2,SCGB1A1,CDA,ADRM1
GO:BP	regulation of localization	GO:0032879	false	0.013547640898156752	1.8681363235431938	2123	67	8	62700	FFAR3,HES1,RAB38,CLDN10,SLC25A6,LILRB2,CCL21,TMSB4X
GO:BP	positive regulation of cytokine production	GO:0001819	false	0.013698191282955925	1.8633367735508388	490	67	4	62700	FFAR3,ISG15,LILRB2,TNFRSF14
GO:BP	positive regulation of biological process	GO:0048518	false	0.01381592572130018	1.8596200103360936	6253	67	15	62700	FFAR3,HES1,RAB38,ISG15,CD79A,HPRT1,LILRB2,UBB,CEBPD,FOXS1,TNFRSF14,HOXD4,AIMP2,CCL21,TMSB4X
GO:BP	cellular response to inorganic substance	GO:0071241	false	0.01381592572130018	1.8596200103360936	231	67	3	62700	MT1G,MT2A,HSD17B1
GO:BP	regulation of cell development	GO:0060284	false	0.01381592572130018	1.8596200103360936	835	67	5	62700	HES1,PGLYRP1,ISG15,APCS,LILRB2
GO:BP	maintenance of location in cell	GO:0051651	false	0.01381592572130018	1.8596200103360936	235	67	3	62700	TMSB10,CCL21,TMSB4X
GO:BP	purine-containing compound metabolic process	GO:0072521	false	0.01381592572130018	1.8596200103360936	492	67	4	62700	NUDT2,HPRT1,NDUFA3,TMSB4X
GO:BP	response to endogenous stimulus	GO:0009719	false	0.014225672718239893	1.8469271870832307	1696	67	7	62700	FFAR3,LHB,HES1,MT1G,SCGB1A1,TFF1,CCL21
GO:BP	negative regulation of calcium ion transport	GO:0051926	false	0.014300890644550519	1.8446369142853882	65	67	2	62700	HES1,LILRB2
GO:BP	maintenance of protein location in cell	GO:0032507	false	0.014300890644550519	1.8446369142853882	65	67	2	62700	TMSB10,TMSB4X
GO:BP	homeostatic process	GO:0042592	false	0.014457964663423221	1.8398928410428508	1704	67	7	62700	RAB38,MC3R,MT2A,ISG15,UBB,TFF1,CCL21
GO:BP	hormone metabolic process	GO:0042445	false	0.014546254533878695	1.8372488173082517	243	67	3	62700	FFAR3,LHB,HSD17B1
GO:BP	negative regulation of actin filament polymerization	GO:0030837	false	0.014590272309776409	1.8359366024499588	66	67	2	62700	TMSB10,TMSB4X
GO:BP	protein-containing complex assembly	GO:0065003	false	0.0147587354327351	1.830950852412211	3261	67	10	62700	TMSB10,HES1,ISG15,HPRT1,APCS,NDUFA3,ADRM1,AIMP2,CCL21,TMSB4X
GO:BP	negative regulation of growth	GO:0045926	false	0.015255041614284641	1.816586603306429	248	67	3	62700	MT1G,MT2A,CDA
GO:BP	regulation of lymphocyte migration	GO:2000401	false	0.015320425469344284	1.8147291735792221	68	67	2	62700	TNFRSF14,CCL21
GO:BP	regulation of immune response	GO:0050776	false	0.01544144067548293	1.8113121827422571	875	67	5	62700	PGLYRP1,ISG15,CD79A,LILRB2,TNFRSF14
GO:BP	monoatomic ion transport	GO:0006811	false	0.015808750497250303	1.8011024547732941	1287	67	6	62700	HES1,CLDN10,UQCR10,LILRB2,CCL21,TMSB4X
GO:BP	regulation of protein modification by small protein conjugation or removal	GO:1903320	false	0.01610622991823785	1.7930061055969206	254	67	3	62700	ISG15,UBB,AIMP2
GO:BP	organic cyclic compound metabolic process	GO:1901360	false	0.016762098326323423	1.7756716161053783	8451	67	18	62700	LHB,HES1,RAB38,MAGEA10,SSX3,NUDT2,HPRT1,NDUFA3,HSD17B1,CEBPD,POP7,SCGB1A1,FOXS1,CDA,POLR2I,HOXD4,ADRM1,TMSB4X
GO:BP	T cell migration	GO:0072678	false	0.016809977669782605	1.774432863472881	72	67	2	62700	TNFRSF14,CCL21
GO:BP	regulation of transport	GO:0051049	false	0.016809977669782605	1.774432863472881	1762	67	7	62700	FFAR3,HES1,CLDN10,SLC25A6,LILRB2,CCL21,TMSB4X
GO:BP	cell surface receptor signaling pathway	GO:0007166	false	0.016877606940229297	1.7726891315450768	2783	67	9	62700	FFAR3,HES1,ISG15,CD79A,LILRB2,TNFRSF14,CDA,CCL21,TMSB4X
GO:BP	negative regulation of macromolecule metabolic process	GO:0010605	false	0.01694796040611215	1.7708825592702393	3339	67	10	62700	HES1,PGLYRP1,MAGEA10,ISG15,APCS,LILRB2,CEBPD,SCGB1A1,FOXS1,TMSB4X
GO:BP	positive regulation of mononuclear cell migration	GO:0071677	false	0.017105542327049528	1.766863152059962	73	67	2	62700	TNFRSF14,CCL21
GO:BP	response to oxygen-containing compound	GO:1901700	false	0.017179924493899604	1.764978749233229	1774	67	7	62700	FFAR3,HES1,LILRB2,SCGB1A1,CDA,TFF1,CCL21
GO:BP	mitochondrion organization	GO:0007005	false	0.017179924493899604	1.764978749233229	547	67	4	62700	RAB38,SLC25A6,NDUFA3,TIMM17B
GO:BP	cell-cell recognition	GO:0009988	false	0.01734622278689216	1.76079508003168	74	67	2	62700	LY6K,CCL21
GO:BP	response to lipid	GO:0033993	false	0.01734622278689216	1.76079508003168	907	67	5	62700	FFAR3,HES1,LILRB2,SCGB1A1,CCL21
GO:BP	system development	GO:0048731	false	0.017801440439737935	1.7495448544484555	3951	67	11	62700	LHB,HES1,VCX,HPRT1,HSD17B1,LILRB2,UBB,FOXS1,HOXD4,AIMP2,CRYGA
GO:BP	regulation of actin filament organization	GO:0110053	false	0.017805543249162347	1.749444771413241	269	67	3	62700	TMSB10,CCL21,TMSB4X
GO:BP	negative regulation of defense response	GO:0031348	false	0.0179638751191962	1.7455999727160085	275	67	3	62700	PGLYRP1,ISG15,APCS
GO:BP	negative regulation of cell development	GO:0010721	false	0.0179638751191962	1.7455999727160085	275	67	3	62700	HES1,PGLYRP1,APCS
GO:BP	diencephalon development	GO:0021536	false	0.018511597866270806	1.7325560926164232	80	67	2	62700	HES1,UBB
GO:BP	negative regulation of protein polymerization	GO:0032272	false	0.018511597866270806	1.7325560926164232	80	67	2	62700	TMSB10,TMSB4X
GO:BP	cellular nitrogen compound metabolic process	GO:0034641	false	0.018606118603223483	1.7303442149945667	8625	67	18	62700	HES1,MAGEA10,SSX3,GCHFR,NUDT2,HPRT1,NDUFA3,SMPD2,CEBPD,POP7,SCGB1A1,FOXS1,CDA,POLR2I,HOXD4,ADRM1,AIMP2,TMSB4X
GO:BP	protein polymerization	GO:0051258	false	0.01880891435553725	1.725636271063461	281	67	3	62700	TMSB10,CCL21,TMSB4X
GO:BP	positive regulation of cytokine production involved in immune response	GO:0002720	false	0.01880891435553725	1.725636271063461	81	67	2	62700	FFAR3,TNFRSF14
GO:BP	protein-containing complex organization	GO:0043933	false	0.018849934572841724	1.7246901528694942	4031	67	11	62700	TMSB10,HES1,VCX,ISG15,HPRT1,APCS,NDUFA3,ADRM1,AIMP2,CCL21,TMSB4X
GO:BP	positive regulation of protein metabolic process	GO:0051247	false	0.018994553087621286	1.721370920264738	1374	67	6	62700	HES1,LILRB2,UBB,TNFRSF14,AIMP2,CCL21
GO:BP	glycosyl compound metabolic process	GO:1901657	false	0.019095924758248534	1.719059305204792	82	67	2	62700	HPRT1,CDA
GO:BP	regulation of monoatomic ion transport	GO:0043269	false	0.019231515671782287	1.7159864868508665	583	67	4	62700	HES1,CLDN10,LILRB2,TMSB4X
GO:BP	negative regulation of molecular function	GO:0044092	false	0.019399200047374145	1.7122161784292669	956	67	5	62700	HES1,GCHFR,APCS,FOXS1,TMSB4X
GO:BP	regulation of cellular component biogenesis	GO:0044087	false	0.019689100794772787	1.7057741177260617	960	67	5	62700	TMSB10,HES1,ISG15,CCL21,TMSB4X
GO:BP	negative regulation of cytokine production	GO:0001818	false	0.01973601321859774	1.7047405726406282	288	67	3	62700	PGLYRP1,SCGB1A1,TMSB4X
GO:BP	carbohydrate derivative transport	GO:1901264	false	0.01973601321859774	1.7047405726406282	84	67	2	62700	SLC25A6,SLC35A2
GO:BP	positive regulation of macromolecule metabolic process	GO:0010604	false	0.019958492922569737	1.6998722556399584	3483	67	10	62700	FFAR3,HES1,ISG15,LILRB2,UBB,CEBPD,TNFRSF14,HOXD4,AIMP2,CCL21
GO:BP	monoatomic cation homeostasis	GO:0055080	true	0.01996420323247886	1.6997480177332414	592	67	4	62700	RAB38,MC3R,MT2A,CCL21
GO:BP	regulation of protein metabolic process	GO:0051246	false	0.02051868366369851	1.6878505039856164	2389	67	8	62700	HES1,ISG15,APCS,LILRB2,UBB,TNFRSF14,AIMP2,CCL21
GO:BP	monoatomic ion homeostasis	GO:0050801	false	0.020941532199477267	1.6789915460843767	601	67	4	62700	RAB38,MC3R,MT2A,CCL21
GO:BP	regulation of cellular component organization	GO:0051128	false	0.02134914907493945	1.670619430213802	2419	67	8	62700	TMSB10,HES1,ISG15,SLC25A6,LILRB2,CDA,CCL21,TMSB4X
GO:BP	central nervous system neuron development	GO:0021954	false	0.02134914907493945	1.670619430213802	90	67	2	62700	HPRT1,UBB
GO:BP	regulation of growth	GO:0040008	false	0.021957192207884606	1.6584231963979525	619	67	4	62700	MT1G,MT2A,FOXS1,CDA
GO:BP	DNA-templated transcription	GO:0006351	false	0.021957192207884606	1.6584231963979525	3563	67	10	62700	HES1,MAGEA10,SSX3,CEBPD,SCGB1A1,FOXS1,POLR2I,HOXD4,ADRM1,TMSB4X
GO:BP	aerobic electron transport chain	GO:0019646	true	0.02196500177696908	1.6582687572642272	92	67	2	62700	UQCR10,NDUFA3
GO:BP	negative regulation of viral process	GO:0048525	false	0.022373769415625796	1.6502608420768672	93	67	2	62700	ISG15,APCS
GO:BP	immune effector process	GO:0002252	false	0.02291964761122593	1.6397920639156665	628	67	4	62700	FFAR3,PGLYRP1,HPRT1,TNFRSF14
GO:BP	defense response to bacterium	GO:0042742	false	0.023163018609302234	1.635204843911068	314	67	3	62700	PGLYRP1,ISG15,TNFRSF14
GO:BP	regulation of leukocyte differentiation	GO:1902105	false	0.02324729446497257	1.633627583303228	315	67	3	62700	PGLYRP1,APCS,LILRB2
GO:BP	RNA biosynthetic process	GO:0032774	false	0.02324729446497257	1.633627583303228	3600	67	10	62700	HES1,MAGEA10,SSX3,CEBPD,SCGB1A1,FOXS1,POLR2I,HOXD4,ADRM1,TMSB4X
GO:BP	maintenance of protein location	GO:0045185	false	0.023492850538422837	1.6290642842867262	96	67	2	62700	TMSB10,TMSB4X
GO:BP	viral life cycle	GO:0019058	false	0.023902499691587493	1.6215566787382427	319	67	3	62700	ISG15,APCS,TNFRSF14
GO:BP	organic substance transport	GO:0071702	false	0.023902499691587493	1.6215566787382427	3039	67	9	62700	FFAR3,HES1,RAB38,SLC25A6,LILRB2,SLC35A2,TIMM17B,CCL21,TMED1
GO:BP	response to organonitrogen compound	GO:0010243	false	0.02405466220494022	1.6188007374336486	1031	67	5	62700	FFAR3,HES1,HPRT1,CDA,TFF1
GO:BP	biological process involved in symbiotic interaction	GO:0044403	false	0.02418176412776153	1.6165120193145732	321	67	3	62700	PGLYRP1,APCS,TNFRSF14
GO:BP	regulation of actin cytoskeleton organization	GO:0032956	false	0.024358647424714136	1.6133468306652536	328	67	3	62700	TMSB10,CCL21,TMSB4X
GO:BP	mitochondrial ATP synthesis coupled electron transport	GO:0042775	false	0.024358647424714136	1.6133468306652536	100	67	2	62700	UQCR10,NDUFA3
GO:BP	ATP synthesis coupled electron transport	GO:0042773	false	0.024358647424714136	1.6133468306652536	100	67	2	62700	UQCR10,NDUFA3
GO:BP	developmental maturation	GO:0021700	false	0.024358647424714136	1.6133468306652536	328	67	3	62700	HES1,RAB38,CCL21
GO:BP	transcription by RNA polymerase II	GO:0006366	false	0.024386903596265923	1.6128433385310141	2521	67	8	62700	HES1,MAGEA10,CEBPD,SCGB1A1,FOXS1,POLR2I,HOXD4,ADRM1
GO:BP	regulation of post-translational protein modification	GO:1901873	false	0.02474270078871323	1.6065528967191605	331	67	3	62700	ISG15,UBB,AIMP2
GO:BP	positive regulation of T cell proliferation	GO:0042102	false	0.025000415513972092	1.6020527731709377	103	67	2	62700	HES1,LILRB2
GO:BP	reproductive process	GO:0022414	false	0.025641393248149156	1.5910583807310665	1518	67	6	62700	LY6K,LHB,VCX,BPY2,UBB,SCGB1A1
GO:BP	monoatomic cation transport	GO:0006812	false	0.02618032045374875	1.582025041878348	1071	67	5	62700	HES1,UQCR10,LILRB2,CCL21,TMSB4X
GO:BP	cellular response to interleukin-1	GO:0071347	false	0.02618032045374875	1.582025041878348	106	67	2	62700	HES1,CCL21
GO:BP	negative regulation of leukocyte differentiation	GO:1902106	false	0.02618032045374875	1.582025041878348	106	67	2	62700	PGLYRP1,APCS
GO:BP	reproduction	GO:0000003	false	0.02620385342813018	1.5816348384696923	1528	67	6	62700	LY6K,LHB,VCX,BPY2,UBB,SCGB1A1
GO:BP	tumor necrosis factor-mediated signaling pathway	GO:0033209	false	0.027017062294485267	1.5683618758415887	108	67	2	62700	TNFRSF14,TMSB4X
GO:BP	maintenance of location	GO:0051235	false	0.027210352933387364	1.5652658251431175	345	67	3	62700	TMSB10,CCL21,TMSB4X
GO:BP	acute inflammatory response	GO:0002526	false	0.02744199269989197	1.5615843555328794	111	67	2	62700	FFAR3,APCS
GO:BP	positive regulation of macromolecule biosynthetic process	GO:0010557	false	0.02744199269989197	1.5615843555328794	2599	67	8	62700	FFAR3,HES1,ISG15,LILRB2,CEBPD,TNFRSF14,HOXD4,CCL21
GO:BP	negative regulation of nucleobase-containing compound metabolic process	GO:0045934	false	0.02744199269989197	1.5615843555328794	1555	67	6	62700	HES1,MAGEA10,CEBPD,SCGB1A1,FOXS1,CDA
GO:BP	negative regulation of hemopoiesis	GO:1903707	false	0.02744199269989197	1.5615843555328794	110	67	2	62700	PGLYRP1,APCS
GO:BP	regulation of cell differentiation	GO:0045595	false	0.027768037517480228	1.5564548125596482	1562	67	6	62700	HES1,PGLYRP1,ISG15,APCS,LILRB2,CEBPD
GO:BP	response to nitrogen compound	GO:1901698	false	0.028226757481731125	1.5493390080972083	1105	67	5	62700	FFAR3,HES1,HPRT1,CDA,TFF1
GO:BP	phenol-containing compound metabolic process	GO:0018958	false	0.028450203515374802	1.5459146225803992	114	67	2	62700	RAB38,HPRT1
GO:BP	transcription elongation by RNA polymerase II	GO:0006368	false	0.028450203515374802	1.5459146225803992	114	67	2	62700	POLR2I,ADRM1
GO:BP	antigen processing and presentation	GO:0019882	false	0.028450203515374802	1.5459146225803992	114	67	2	62700	LILRB2,CCL21
GO:BP	transmembrane transport	GO:0055085	false	0.028895236164008884	1.539173751645539	1579	67	6	62700	UQCR10,SLC25A6,SLC35A2,TIMM17B,CCL21,TMSB4X
GO:BP	regulation of DNA binding	GO:0051101	true	0.02976314031769537	1.5263212481699988	119	67	2	62700	HES1,TMSB4X
GO:BP	regulation of cellular component size	GO:0032535	false	0.02976314031769537	1.5263212481699988	371	67	3	62700	TMSB10,CCL21,TMSB4X
GO:BP	regulation of cytokine production involved in immune response	GO:0002718	false	0.02976314031769537	1.5263212481699988	118	67	2	62700	FFAR3,TNFRSF14
GO:BP	cytokine production involved in immune response	GO:0002367	false	0.02976314031769537	1.5263212481699988	118	67	2	62700	FFAR3,TNFRSF14
GO:BP	regulation of actin filament-based process	GO:0032970	false	0.02976314031769537	1.5263212481699988	370	67	3	62700	TMSB10,CCL21,TMSB4X
GO:BP	defense response to Gram-positive bacterium	GO:0050830	false	0.02976314031769537	1.5263212481699988	120	67	2	62700	PGLYRP1,TNFRSF14
GO:BP	regulation of supramolecular fiber organization	GO:1902903	false	0.030257853897649883	1.5191618784761152	374	67	3	62700	TMSB10,CCL21,TMSB4X
GO:BP	lymphocyte migration	GO:0072676	false	0.030257853897649883	1.5191618784761152	122	67	2	62700	TNFRSF14,CCL21
GO:BP	regulation of mononuclear cell migration	GO:0071675	false	0.030257853897649883	1.5191618784761152	122	67	2	62700	TNFRSF14,CCL21
GO:BP	respiratory electron transport chain	GO:0022904	false	0.030257853897649883	1.5191618784761152	122	67	2	62700	UQCR10,NDUFA3
GO:BP	positive regulation of protein ubiquitination	GO:0031398	false	0.030609113834475444	1.5141492434953905	123	67	2	62700	UBB,AIMP2
GO:BP	lipid biosynthetic process	GO:0008610	false	0.030609113834475444	1.5141492434953905	728	67	4	62700	LHB,RAB38,HSD17B1,SMPD2
GO:BP	regulation of organelle organization	GO:0033043	false	0.0313823008736295	1.5033152181713758	1157	67	5	62700	TMSB10,SLC25A6,LILRB2,CCL21,TMSB4X
GO:BP	regulation of immune effector process	GO:0002697	false	0.03140884553765256	1.502948026219809	381	67	3	62700	FFAR3,PGLYRP1,TNFRSF14
GO:BP	negative regulation of response to stimulus	GO:0048585	false	0.031848105087297074	1.4969164024059372	1639	67	6	62700	PGLYRP1,ISG15,SLC25A6,APCS,TNFRSF14,TMSB4X
GO:BP	negative regulation of monoatomic ion transport	GO:0043271	false	0.0322829694586115	1.4910265247499557	127	67	2	62700	HES1,LILRB2
GO:BP	brain development	GO:0007420	false	0.03236199968020524	1.4899646507418742	744	67	4	62700	HES1,VCX,HPRT1,UBB
GO:BP	regulation of cell population proliferation	GO:0042127	false	0.032889076480924116	1.4829483212534247	2184	67	7	62700	HES1,LILRB2,SCGB1A1,TNFRSF14,TFF1,AIMP2,CCL21
GO:BP	DNA-templated transcription elongation	GO:0006354	false	0.033036804665973585	1.481001964470408	131	67	2	62700	POLR2I,ADRM1
GO:BP	positive regulation of gene expression	GO:0010628	false	0.033036804665973585	1.481001964470408	1183	67	5	62700	FFAR3,HES1,ISG15,LILRB2,TNFRSF14
GO:BP	protein localization to mitochondrion	GO:0070585	true	0.033036804665973585	1.481001964470408	131	67	2	62700	ISG15,TIMM17B
GO:BP	digestion	GO:0007586	false	0.03338934388673975	1.4763921149129267	132	67	2	62700	PRSS1,TFF1
GO:BP	response to interleukin-1	GO:0070555	false	0.03338934388673975	1.4763921149129267	132	67	2	62700	HES1,CCL21
GO:BP	positive regulation of production of molecular mediator of immune response	GO:0002702	false	0.034789662501746324	1.458549784369404	135	67	2	62700	FFAR3,TNFRSF14
GO:BP	hematopoietic progenitor cell differentiation	GO:0002244	false	0.03512121230910043	1.4544305015909418	137	67	2	62700	HES1,CEBPD
GO:BP	cell-cell signaling	GO:0007267	false	0.035533395407737894	1.4493632913457746	1703	67	6	62700	FFAR3,LHB,HES1,LILRB2,CCL21,TMED1
GO:BP	negative regulation of biosynthetic process	GO:0009890	false	0.036442859041929045	1.4383875587729693	2808	67	8	62700	HES1,PGLYRP1,MAGEA10,GCHFR,CEBPD,SCGB1A1,FOXS1,TMSB4X
GO:BP	forebrain development	GO:0030900	false	0.03671879927409547	1.4351115289185263	415	67	3	62700	HES1,HPRT1,UBB
GO:BP	positive regulation of protein modification by small protein conjugation or removal	GO:1903322	false	0.03671879927409547	1.4351115289185263	141	67	2	62700	UBB,AIMP2
GO:BP	system process	GO:0003008	false	0.03690166857429025	1.4329539960029063	2266	67	7	62700	FFAR3,MC3R,LILRB2,TAAR5,FOXS1,TFF1,CRYGA
GO:BP	supramolecular fiber organization	GO:0097435	false	0.03690166857429025	1.4329539960029063	799	67	4	62700	TMSB10,KRT34,CCL21,TMSB4X
GO:BP	head development	GO:0060322	false	0.03690166857429025	1.4329539960029063	793	67	4	62700	HES1,VCX,HPRT1,UBB
GO:BP	positive regulation of lymphocyte proliferation	GO:0050671	false	0.03690166857429025	1.4329539960029063	144	67	2	62700	HES1,LILRB2
GO:BP	positive regulation of chemotaxis	GO:0050921	true	0.03690166857429025	1.4329539960029063	145	67	2	62700	CCL21,TMSB4X
GO:BP	regulation of viral life cycle	GO:1903900	false	0.03690166857429025	1.4329539960029063	143	67	2	62700	ISG15,APCS
GO:BP	oxidative phosphorylation	GO:0006119	false	0.037242794502632404	1.4289577393034951	146	67	2	62700	UQCR10,NDUFA3
GO:BP	organophosphate catabolic process	GO:0046434	false	0.037242794502632404	1.4289577393034951	146	67	2	62700	HPRT1,SMPD2
GO:BP	myeloid cell differentiation	GO:0030099	false	0.0372560307076264	1.4288034171156085	426	67	3	62700	MT1G,ISG15,APCS
GO:BP	G protein-coupled receptor signaling pathway	GO:0007186	false	0.0372560307076264	1.4288034171156085	1248	67	5	62700	FFAR3,LHB,MC3R,TAAR5,CCL21
GO:BP	positive regulation of mononuclear cell proliferation	GO:0032946	false	0.037457761129351015	1.4264581842012056	147	67	2	62700	HES1,LILRB2
GO:BP	negative regulation of protein-containing complex assembly	GO:0031333	false	0.037457761129351015	1.4264581842012056	147	67	2	62700	TMSB10,TMSB4X
GO:BP	viral process	GO:0016032	false	0.03750117492241592	1.4259551254901883	428	67	3	62700	ISG15,APCS,TNFRSF14
GO:BP	negative regulation of response to external stimulus	GO:0032102	false	0.037668862333705797	1.4240174960604655	429	67	3	62700	PGLYRP1,ISG15,APCS
GO:BP	cellular aromatic compound metabolic process	GO:0006725	false	0.03828908737636809	1.4169249849746117	8212	67	16	62700	HES1,RAB38,MAGEA10,SSX3,NUDT2,HPRT1,NDUFA3,CEBPD,POP7,SCGB1A1,FOXS1,CDA,POLR2I,HOXD4,ADRM1,TMSB4X
GO:BP	male gonad development	GO:0008584	false	0.03828908737636809	1.4169249849746117	151	67	2	62700	LHB,UBB
GO:BP	positive regulation of leukocyte migration	GO:0002687	false	0.03828908737636809	1.4169249849746117	151	67	2	62700	TNFRSF14,CCL21
GO:BP	development of primary male sexual characteristics	GO:0046546	false	0.03828908737636809	1.4169249849746117	152	67	2	62700	LHB,UBB
GO:BP	nucleobase-containing compound catabolic process	GO:0034655	false	0.03828908737636809	1.4169249849746117	432	67	3	62700	HPRT1,SCGB1A1,CDA
GO:BP	multicellular organismal-level homeostasis	GO:0048871	false	0.03828908737636809	1.4169249849746117	816	67	4	62700	MC3R,ISG15,UBB,TFF1
GO:BP	positive regulation of lipid metabolic process	GO:0045834	false	0.03854094183689938	1.4140776765624974	153	67	2	62700	RAB38,CCL21
GO:BP	regulation of DNA-binding transcription factor activity	GO:0051090	false	0.03945285521079312	1.4039215613412166	444	67	3	62700	HES1,FOXS1,TMSB4X
GO:BP	viral entry into host cell	GO:0046718	false	0.03978438260567857	1.400287377153673	156	67	2	62700	APCS,TNFRSF14
GO:BP	cell recognition	GO:0008037	false	0.03978438260567857	1.400287377153673	156	67	2	62700	LY6K,CCL21
GO:BP	olefinic compound metabolic process	GO:0120254	false	0.039953837815574274	1.3984414976497792	157	67	2	62700	LHB,HSD17B1
GO:BP	establishment of cell polarity	GO:0030010	false	0.039953837815574274	1.3984414976497792	157	67	2	62700	HES1,CCL21
GO:BP	actin filament organization	GO:0007015	false	0.039953837815574274	1.3984414976497792	450	67	3	62700	TMSB10,CCL21,TMSB4X
GO:BP	calcium ion transport	GO:0006816	false	0.039953837815574274	1.3984414976497792	448	67	3	62700	HES1,LILRB2,CCL21
GO:BP	negative regulation of cytoskeleton organization	GO:0051494	false	0.04015896069849299	1.3962175351247414	160	67	2	62700	TMSB10,TMSB4X
GO:BP	negative regulation of DNA-templated transcription	GO:0045892	false	0.04087731071368312	1.3885176838279876	1309	67	5	62700	HES1,MAGEA10,CEBPD,SCGB1A1,FOXS1
GO:BP	positive regulation of developmental process	GO:0051094	false	0.04089064315457579	1.3883760585264513	1310	67	5	62700	HES1,ISG15,LILRB2,CEBPD,FOXS1
GO:BP	positive regulation of cell differentiation	GO:0045597	false	0.04089064315457579	1.3883760585264513	851	67	4	62700	HES1,ISG15,LILRB2,CEBPD
GO:BP	negative regulation of supramolecular fiber organization	GO:1902904	false	0.04089064315457579	1.3883760585264513	162	67	2	62700	TMSB10,TMSB4X
GO:BP	entry into host	GO:0044409	false	0.0411907071320289	1.3852007523285534	163	67	2	62700	APCS,TNFRSF14
GO:BP	negative regulation of inflammatory response	GO:0050728	false	0.0411907071320289	1.3852007523285534	163	67	2	62700	PGLYRP1,APCS
GO:BP	positive regulation of leukocyte proliferation	GO:0070665	false	0.04160278758454065	1.3808775686034527	164	67	2	62700	HES1,LILRB2
GO:BP	negative regulation of RNA biosynthetic process	GO:1902679	false	0.041676200107241636	1.3801118853824184	1323	67	5	62700	HES1,MAGEA10,CEBPD,SCGB1A1,FOXS1
GO:BP	regulation of viral process	GO:0050792	false	0.041960022657006595	1.3771642859739448	167	67	2	62700	ISG15,APCS
GO:BP	cellular nitrogen compound catabolic process	GO:0044270	false	0.042338392676014955	1.3732656334490465	470	67	3	62700	HPRT1,SCGB1A1,CDA
GO:BP	heterocycle catabolic process	GO:0046700	false	0.04251032007285396	1.3715056250881354	471	67	3	62700	HPRT1,SCGB1A1,CDA
GO:BP	single fertilization	GO:0007338	true	0.04271178504011526	1.369452277862048	169	67	2	62700	LY6K,BPY2
GO:BP	proton transmembrane transport	GO:1902600	true	0.04360308750052185	1.3604827575900171	171	67	2	62700	UQCR10,TMSB4X
GO:BP	steroid biosynthetic process	GO:0006694	false	0.04422037196139002	1.3543776086569033	174	67	2	62700	LHB,HSD17B1
GO:BP	male sex differentiation	GO:0046661	false	0.04463188108345541	1.350354808724142	175	67	2	62700	LHB,UBB
GO:BP	cellular localization	GO:0051641	false	0.044974858318719495	1.347030196109042	3652	67	9	62700	TMSB10,RAB38,ISG15,SLC25A6,UBB,TIMM17B,CCL21,TMSB4X,TMED1
GO:BP	electron transport chain	GO:0022900	false	0.044974858318719495	1.347030196109042	176	67	2	62700	UQCR10,NDUFA3
GO:BP	positive regulation of peptidyl-tyrosine phosphorylation	GO:0050731	true	0.04516092888086137	1.3452371339817084	177	67	2	62700	HES1,TNFRSF14
GO:BP	aromatic compound catabolic process	GO:0019439	false	0.04516092888086137	1.3452371339817084	489	67	3	62700	HPRT1,SCGB1A1,CDA
GO:BP	regulation of developmental process	GO:0050793	false	0.04543770464390489	1.3425836158019817	2465	67	7	62700	HES1,PGLYRP1,ISG15,APCS,LILRB2,CEBPD,FOXS1
GO:BP	response to organic cyclic compound	GO:0014070	false	0.0465438059254084	1.3321381069791907	911	67	4	62700	HES1,LY6D,SCGB1A1,CDA
GO:BP	regulation of cytoskeleton organization	GO:0051493	false	0.0465438059254084	1.3321381069791907	502	67	3	62700	TMSB10,CCL21,TMSB4X
GO:BP	regulation of multicellular organismal development	GO:2000026	false	0.0465438059254084	1.3321381069791907	1396	67	5	62700	HES1,PGLYRP1,ISG15,APCS,LILRB2
GO:BP	regulation of blood pressure	GO:0008217	false	0.0465438059254084	1.3321381069791907	185	67	2	62700	FFAR3,MC3R
GO:BP	lung development	GO:0030324	false	0.04668619672908318	1.3308115042411723	186	67	2	62700	HES1,AIMP2
GO:BP	positive regulation of cellular process	GO:0048522	false	0.04668619672908318	1.3308115042411723	5711	67	12	62700	FFAR3,HES1,RAB38,ISG15,HPRT1,LILRB2,UBB,CEBPD,TNFRSF14,HOXD4,CCL21,TMSB4X
GO:BP	negative regulation of cell projection organization	GO:0031345	false	0.04700086645247551	1.3278941358502303	187	67	2	62700	HES1,CCL21
GO:BP	mitochondrial transport	GO:0006839	true	0.04700086645247551	1.3278941358502303	187	67	2	62700	SLC25A6,TIMM17B
GO:BP	regulation of anatomical structure size	GO:0090066	false	0.047052709905392946	1.327415359206597	508	67	3	62700	TMSB10,CCL21,TMSB4X
GO:BP	lipid metabolic process	GO:0006629	false	0.04707732337805036	1.3271882373151804	1406	67	5	62700	LHB,RAB38,HSD17B1,SMPD2,CCL21
GO:BP	regulation of cell migration	GO:0030334	true	0.047588376082277256	1.3224991149225942	928	67	4	62700	TMSB10,TNFRSF14,CCL21,TMSB4X
GO:BP	regulation of production of molecular mediator of immune response	GO:0002700	false	0.047654095934538857	1.3218997652183235	189	67	2	62700	FFAR3,TNFRSF14
GO:BP	macromolecule catabolic process	GO:0009057	false	0.047654095934538857	1.3218997652183235	1412	67	5	62700	PGLYRP1,ISG15,UBB,SCGB1A1,ADRM1
GO:BP	growth	GO:0040007	false	0.04772008501712426	1.3212987912708691	930	67	4	62700	MT1G,MT2A,FOXS1,CDA
GO:BP	respiratory tube development	GO:0030323	false	0.04787492956577473	1.3198918519625975	190	67	2	62700	HES1,AIMP2
GO:BP	movement in host	GO:0044000	false	0.04787492956577473	1.3198918519625975	190	67	2	62700	APCS,TNFRSF14
GO:BP	positive regulation of post-translational protein modification	GO:1901875	false	0.048036483164168274	1.3184287955718759	191	67	2	62700	UBB,AIMP2
GO:BP	organic cyclic compound catabolic process	GO:1901361	false	0.048094903845571274	1.3179009391979069	517	67	3	62700	HPRT1,SCGB1A1,CDA
GO:BP	intracellular monoatomic cation homeostasis	GO:0030003	false	0.048094903845571274	1.3179009391979069	517	67	3	62700	RAB38,MT2A,CCL21
GO:BP	cell maturation	GO:0048469	false	0.04854232275017897	1.3138794465156074	193	67	2	62700	HES1,CCL21
GO:BP	inorganic ion homeostasis	GO:0098771	true	0.0496775358348697	1.3038399546966164	524	67	3	62700	MC3R,MT2A,CCL21
GO:BP	intracellular monoatomic ion homeostasis	GO:0006873	false	0.04971665966382091	1.3034980581941753	526	67	3	62700	RAB38,MT2A,CCL21
GO:BP	aerobic respiration	GO:0009060	false	0.04971665966382091	1.3034980581941753	196	67	2	62700	UQCR10,NDUFA3
GO:BP	negative regulation of RNA metabolic process	GO:0051253	false	0.04971665966382091	1.3034980581941753	1438	67	5	62700	HES1,MAGEA10,CEBPD,SCGB1A1,FOXS1
GO:CC	extracellular region	GO:0005576	false	7.976253540073436e-10	9.09820104961807	4206	67	23	62700	LY6K,LHB,PGLYRP1,KRT34,ICAM3,LY6D,IGKV1D-42,ISG15,HPRT1,IGKV2D-28,APCS,PRSS1,LILRB2,UBB,IGLV8-61,SCGB1A1,IGLV10-54,CDA,TFF1,IGLV3-10,CALML3,CCL21,TMSB4X
GO:CC	extracellular space	GO:0005615	false	1.3112184772542498e-7	6.882324939461183	3284	67	18	62700	LHB,PGLYRP1,KRT34,ICAM3,IGKV1D-42,HPRT1,IGKV2D-28,APCS,PRSS1,LILRB2,UBB,IGLV8-61,SCGB1A1,IGLV10-54,TFF1,IGLV3-10,CALML3,CCL21
GO:CC	immunoglobulin complex	GO:0019814	false	2.5806587239593543e-7	6.588269424398803	149	67	6	62700	IGKV1D-42,CD79A,IGKV2D-28,IGLV8-61,IGLV10-54,IGLV3-10
GO:CC	membrane	GO:0016020	false	2.847547557688646e-7	6.545529013914613	9853	67	30	62700	FFAR3,LY6K,RAB38,CLDN10,UQCR10,FAM156A,MC3R,ICAM3,LY6D,PRICKLE3,IGKV1D-42,GCHFR,CD79A,IGKV2D-28,SLC25A6,NDUFA3,LILRB2,UBB,SMPD2,TMEM69,IGLV8-61,TAAR5,SLC35A2,TNFRSF14,TIMM17B,IGLV10-54,IGLV3-10,ADRM1,AIMP2,TMED1
GO:CC	cell periphery	GO:0071944	false	7.800262091746348e-7	6.107890804606073	6202	67	23	62700	FFAR3,LY6K,RAB38,CLDN10,MC3R,ICAM3,LY6D,PRICKLE3,IGKV1D-42,CD79A,IGKV2D-28,APCS,PRSS1,LILRB2,UBB,SMPD2,IGLV8-61,TAAR5,TNFRSF14,IGLV10-54,IGLV3-10,ADRM1,TMED1
GO:CC	plasma membrane	GO:0005886	false	0.0000039883941476261766	5.39920192967816	5717	67	21	62700	FFAR3,LY6K,RAB38,CLDN10,MC3R,ICAM3,LY6D,PRICKLE3,IGKV1D-42,CD79A,IGKV2D-28,LILRB2,UBB,SMPD2,IGLV8-61,TAAR5,TNFRSF14,IGLV10-54,IGLV3-10,ADRM1,TMED1
GO:CC	vesicle	GO:0031982	false	0.00004384793670142157	4.358050837879917	3976	67	16	62700	LY6K,RAB38,PGLYRP1,ICAM3,GCHFR,CD79A,HPRT1,IGKV2D-28,APCS,LILRB2,UBB,SCGB1A1,CDA,CALML3,TMSB4X,TMED1
GO:CC	inner mitochondrial membrane protein complex	GO:0098800	false	0.0003569297234084105	3.4474172845611424	162	67	4	62700	UQCR10,SLC25A6,NDUFA3,TIMM17B
GO:CC	cytoplasmic vesicle	GO:0031410	false	0.0006637273215823754	3.1780103047502397	2476	67	11	62700	LY6K,RAB38,PGLYRP1,GCHFR,CD79A,LILRB2,UBB,SCGB1A1,CDA,TMSB4X,TMED1
GO:CC	intracellular vesicle	GO:0097708	false	0.0006637273215823754	3.1780103047502397	2481	67	11	62700	LY6K,RAB38,PGLYRP1,GCHFR,CD79A,LILRB2,UBB,SCGB1A1,CDA,TMSB4X,TMED1
GO:CC	organelle envelope	GO:0031967	false	0.0006669783898500845	3.1758882370293278	1293	67	8	62700	UQCR10,FAM156A,GCHFR,SLC25A6,NDUFA3,UBB,SCGB1A1,TIMM17B
GO:CC	envelope	GO:0031975	false	0.0006669783898500845	3.1758882370293278	1293	67	8	62700	UQCR10,FAM156A,GCHFR,SLC25A6,NDUFA3,UBB,SCGB1A1,TIMM17B
GO:CC	endomembrane system	GO:0012505	false	0.0010494113160099301	2.9790542570290723	4742	67	15	62700	LY6K,LHB,RAB38,PGLYRP1,FAM156A,GCHFR,CD79A,LILRB2,UBB,SMPD2,SCGB1A1,SLC35A2,CDA,TMSB4X,TMED1
GO:CC	protein-containing complex	GO:0032991	false	0.0011870822776783962	2.925519178683699	8527	67	21	62700	LHB,HES1,HBQ1,UQCR10,IGKV1D-42,CD79A,DPH2,IGKV2D-28,SLC25A6,NDUFA3,CEBPD,POP7,IGLV8-61,FOXS1,TIMM17B,IGLV10-54,IGLV3-10,POLR2I,HOXD4,ADRM1,AIMP2
GO:CC	cytosol	GO:0005829	false	0.0012670996203863188	2.8971892391944825	5457	67	16	62700	RAB38,HBQ1,KRT34,MAGEA10,GIMAP4,MT2A,GCHFR,ISG15,DPH2,HPRT1,HSD17B1,UBB,CDA,ADRM1,AIMP2,TMSB4X
GO:CC	secretory granule	GO:0030141	false	0.0025032857216988284	2.6014895777688007	871	67	6	62700	LY6K,PGLYRP1,LILRB2,SCGB1A1,CDA,TMSB4X
GO:CC	mitochondrial protein-containing complex	GO:0098798	false	0.0025032857216988284	2.6014895777688007	305	67	4	62700	UQCR10,SLC25A6,NDUFA3,TIMM17B
GO:CC	mitochondrion	GO:0005739	false	0.0028587807948225424	2.5438191441343974	1672	67	8	62700	RAB38,UQCR10,PRICKLE3,NUDT2,SLC25A6,NDUFA3,UBB,TIMM17B
GO:CC	blood microparticle	GO:0072562	false	0.0029344046065224883	2.532480004240128	136	67	3	62700	IGKV2D-28,APCS,PRSS1
GO:CC	membrane-enclosed lumen	GO:0031974	false	0.0030560285267589413	2.5148425961185428	6656	67	17	62700	LHB,HES1,PGLYRP1,MAGEA10,VCX,GCHFR,ISG15,NUDT2,UBB,CEBPD,POP7,SLC35A2,CDA,POLR2I,HOXD4,ADRM1,TMSB4X
GO:CC	organelle lumen	GO:0043233	false	0.0030560285267589413	2.5148425961185428	6656	67	17	62700	LHB,HES1,PGLYRP1,MAGEA10,VCX,GCHFR,ISG15,NUDT2,UBB,CEBPD,POP7,SLC35A2,CDA,POLR2I,HOXD4,ADRM1,TMSB4X
GO:CC	intracellular organelle lumen	GO:0070013	false	0.0030560285267589413	2.5148425961185428	6656	67	17	62700	LHB,HES1,PGLYRP1,MAGEA10,VCX,GCHFR,ISG15,NUDT2,UBB,CEBPD,POP7,SLC35A2,CDA,POLR2I,HOXD4,ADRM1,TMSB4X
GO:CC	tertiary granule	GO:0070820	false	0.004365417446974088	2.359974220171742	163	67	3	62700	PGLYRP1,LILRB2,CDA
GO:CC	secretory vesicle	GO:0099503	false	0.004996018617587692	2.301375951903079	1039	67	6	62700	LY6K,PGLYRP1,LILRB2,SCGB1A1,CDA,TMSB4X
GO:CC	mitochondrial membrane	GO:0031966	false	0.008045404815828756	2.094452098879122	771	67	5	62700	UQCR10,SLC25A6,NDUFA3,UBB,TIMM17B
GO:CC	tertiary granule lumen	GO:1904724	false	0.008812471715866028	2.054902263891384	55	67	2	62700	PGLYRP1,CDA
GO:CC	extracellular organelle	GO:0043230	false	0.009360196286509291	2.02871504386296	2134	67	8	62700	PGLYRP1,ICAM3,HPRT1,IGKV2D-28,APCS,UBB,SCGB1A1,CALML3
GO:CC	mitochondrial envelope	GO:0005740	false	0.009360196286509291	2.02871504386296	820	67	5	62700	UQCR10,SLC25A6,NDUFA3,UBB,TIMM17B
GO:CC	extracellular membrane-bounded organelle	GO:0065010	false	0.009360196286509291	2.02871504386296	2134	67	8	62700	PGLYRP1,ICAM3,HPRT1,IGKV2D-28,APCS,UBB,SCGB1A1,CALML3
GO:CC	extracellular exosome	GO:0070062	false	0.009360196286509291	2.02871504386296	2109	67	8	62700	PGLYRP1,ICAM3,HPRT1,IGKV2D-28,APCS,UBB,SCGB1A1,CALML3
GO:CC	extracellular vesicle	GO:1903561	false	0.009360196286509291	2.02871504386296	2133	67	8	62700	PGLYRP1,ICAM3,HPRT1,IGKV2D-28,APCS,UBB,SCGB1A1,CALML3
GO:CC	mitochondrial inner membrane	GO:0005743	false	0.010377321032404843	1.9839147477407446	510	67	4	62700	UQCR10,SLC25A6,NDUFA3,TIMM17B
GO:CC	organelle inner membrane	GO:0019866	false	0.01472426332595886	1.8319664243150027	566	67	4	62700	UQCR10,SLC25A6,NDUFA3,TIMM17B
GO:CC	membrane raft	GO:0045121	false	0.01587722345276352	1.7992254430029804	285	67	3	62700	LY6K,CD79A,SMPD2
GO:CC	membrane microdomain	GO:0098857	false	0.01587722345276352	1.7992254430029804	286	67	3	62700	LY6K,CD79A,SMPD2
GO:CC	respiratory chain complex	GO:0098803	false	0.019355660385461177	1.713192006630273	93	67	2	62700	UQCR10,NDUFA3
GO:CC	secretory granule lumen	GO:0034774	false	0.019815471923319786	1.7029955800921903	320	67	3	62700	PGLYRP1,CDA,TMSB4X
GO:CC	cytoplasmic vesicle lumen	GO:0060205	false	0.019815471923319786	1.7029955800921903	323	67	3	62700	PGLYRP1,CDA,TMSB4X
GO:CC	mitochondrial respirasome	GO:0005746	false	0.019815471923319786	1.7029955800921903	96	67	2	62700	UQCR10,NDUFA3
GO:CC	vesicle lumen	GO:0031983	false	0.019815471923319786	1.7029955800921903	324	67	3	62700	PGLYRP1,CDA,TMSB4X
GO:CC	nucleoplasm	GO:0005654	false	0.019815471923319786	1.7029955800921903	4221	67	11	62700	HES1,MAGEA10,GCHFR,ISG15,UBB,CEBPD,POP7,SLC35A2,POLR2I,HOXD4,ADRM1
GO:CC	respirasome	GO:0070469	false	0.020487682292575478	1.6885071691965554	104	67	2	62700	UQCR10,NDUFA3
GO:CC	endocytic vesicle	GO:0030139	false	0.021328495595536942	1.6710397764117284	342	67	3	62700	RAB38,PGLYRP1,UBB
GO:CC	melanosome	GO:0042470	false	0.02135157442572369	1.6705700953839886	111	67	2	62700	RAB38,GCHFR
GO:CC	pigment granule	GO:0048770	false	0.02135157442572369	1.6705700953839886	111	67	2	62700	RAB38,GCHFR
GO:CC	organelle membrane	GO:0031090	false	0.02135157442572369	1.6705700953839886	3734	67	10	62700	RAB38,UQCR10,GCHFR,SLC25A6,NDUFA3,LILRB2,UBB,SLC35A2,TIMM17B,TMED1
GO:CC	oxidoreductase complex	GO:1990204	false	0.029083862035704382	1.5363479241737643	134	67	2	62700	UQCR10,NDUFA3
GO:CC	phagocytic vesicle	GO:0045335	false	0.03155102974595922	1.500986461913038	141	67	2	62700	RAB38,PGLYRP1
GO:CC	catalytic complex	GO:1902494	false	0.03503187276844214	1.455536645118507	1781	67	6	62700	UQCR10,NDUFA3,POP7,POLR2I,ADRM1,AIMP2
GO:CC	nuclear lumen	GO:0031981	false	0.03804953036859751	1.4196506991978846	5520	67	12	62700	HES1,MAGEA10,VCX,GCHFR,ISG15,UBB,CEBPD,POP7,SLC35A2,POLR2I,HOXD4,ADRM1
GO:CC	membrane protein complex	GO:0098796	false	0.04068372096978438	1.3905793329680203	1357	67	5	62700	UQCR10,CD79A,SLC25A6,NDUFA3,TIMM17B
GO:CC	nuclear envelope	GO:0005635	false	0.04339621183612254	1.3625481794845473	502	67	3	62700	FAM156A,GCHFR,SCGB1A1
GO:CC	ficolin-1-rich granule	GO:0101002	false	0.04339621183612254	1.3625481794845473	184	67	2	62700	LILRB2,CDA
GO:CC	endocytic vesicle membrane	GO:0030666	false	0.04661832409275072	1.3314433432211283	194	67	2	62700	RAB38,UBB
GO:CC	intracellular protein-containing complex	GO:0140535	false	0.047326341913588386	1.324897062997462	951	67	4	62700	POP7,POLR2I,ADRM1,AIMP2
GO:CC	cell surface	GO:0009986	false	0.04737812364317274	1.3244221430128396	955	67	4	62700	LY6D,CD79A,LILRB2,TNFRSF14
KEGG	KEGG root term	KEGG:00000	false	3.392241287242398e-9	8.469513264318909	8161	67	31	62700	LHB,HES1,MT1G,CLDN10,KRT34,UQCR10,MC3R,ICAM3,MT2A,PRICKLE3,ISG15,NUDT2,CD79A,HPRT1,SLC25A6,NDUFA3,PRSS1,HSD17B1,LILRB2,UBB,SMPD2,POP7,TAAR5,TNFRSF14,CDA,TFF1,POLR2I,ADRM1,CALML3,CCL21,TMSB4X
KEGG	Parkinson disease	KEGG:05012	false	0.000023239925711604118	4.633765264538676	266	67	6	62700	UQCR10,SLC25A6,NDUFA3,UBB,ADRM1,CALML3
KEGG	Pathways of neurodegeneration - multiple diseases	KEGG:05022	false	0.00042769360494383676	3.3688672434499156	474	67	6	62700	UQCR10,SLC25A6,NDUFA3,UBB,ADRM1,CALML3
KEGG	Huntington disease	KEGG:05016	false	0.000530240456831553	3.27552713909182	306	67	5	62700	UQCR10,SLC25A6,NDUFA3,POLR2I,ADRM1
KEGG	Alzheimer disease	KEGG:05010	false	0.0012162119089722237	2.9149907483533757	382	67	5	62700	UQCR10,SLC25A6,NDUFA3,ADRM1,CALML3
KEGG	Prion disease	KEGG:05020	false	0.0037482127667528152	2.4261757644214	272	67	4	62700	UQCR10,SLC25A6,NDUFA3,ADRM1
KEGG	Estrogen signaling pathway	KEGG:04915	false	0.006619541478727574	2.1791720921547193	137	67	3	62700	KRT34,TFF1,CALML3
KEGG	Neuroactive ligand-receptor interaction	KEGG:04080	false	0.00859814024958412	2.0655954751153014	366	67	4	62700	LHB,MC3R,PRSS1,TAAR5
KEGG	Epstein-Barr virus infection	KEGG:05169	false	0.012131717950946355	1.916077695111417	198	67	3	62700	HES1,ISG15,ADRM1
KEGG	Metabolic pathways	KEGG:01100	false	0.012131717950946355	1.916077695111417	1532	67	7	62700	UQCR10,NUDT2,HPRT1,NDUFA3,HSD17B1,SMPD2,CDA
KEGG	Diabetic cardiomyopathy	KEGG:05415	false	0.012131717950946355	1.916077695111417	203	67	3	62700	UQCR10,SLC25A6,NDUFA3
KEGG	Ovarian steroidogenesis	KEGG:04913	false	0.012131717950946355	1.916077695111417	51	67	2	62700	LHB,HSD17B1
KEGG	Mineral absorption	KEGG:04978	false	0.013390097372445172	1.8732162647981578	60	67	2	62700	MT1G,MT2A
KEGG	Pyrimidine metabolism	KEGG:00240	false	0.013390097372445172	1.8732162647981578	58	67	2	62700	NUDT2,CDA
KEGG	Chemical carcinogenesis - reactive oxygen species	KEGG:05208	false	0.013390097372445172	1.8732162647981578	222	67	3	62700	UQCR10,SLC25A6,NDUFA3
KEGG	B cell receptor signaling pathway	KEGG:04662	false	0.021316920781503698	1.6712755287346834	81	67	2	62700	CD79A,LILRB2
KEGG	Drug metabolism - other enzymes	KEGG:00983	false	0.021316920781503698	1.6712755287346834	79	67	2	62700	HPRT1,CDA
KEGG	Nucleotide metabolism	KEGG:01232	false	0.022122301515921317	1.655169692753009	85	67	2	62700	HPRT1,CDA
KEGG	GnRH signaling pathway	KEGG:04912	false	0.024976713775521638	1.6024647029931829	93	67	2	62700	LHB,CALML3
KEGG	Viral protein interaction with cytokine and cytokine receptor	KEGG:04061	false	0.026272120588249143	1.5805048711573724	98	67	2	62700	TNFRSF14,CCL21
KEGG	Amyotrophic lateral sclerosis	KEGG:05014	false	0.034795799806989804	1.458473176476908	362	67	3	62700	UQCR10,NDUFA3,ADRM1
KEGG	Purine metabolism	KEGG:00230	false	0.038819259116871514	1.4109527575752938	126	67	2	62700	NUDT2,HPRT1
KEGG	Oxidative phosphorylation	KEGG:00190	false	0.04178678919718286	1.3789609977847583	134	67	2	62700	UQCR10,NDUFA3
KEGG	Spinocerebellar ataxia	KEGG:05017	false	0.0429536777442628	1.3669996454378812	142	67	2	62700	SLC25A6,ADRM1
KEGG	Non-alcoholic fatty liver disease	KEGG:04932	false	0.04587479244286117	1.3384258876689876	154	67	2	62700	UQCR10,NDUFA3
KEGG	Cellular senescence	KEGG:04218	false	0.04587479244286117	1.3384258876689876	156	67	2	62700	SLC25A6,CALML3
KEGG	Cell adhesion molecules	KEGG:04514	false	0.04587479244286117	1.3384258876689876	153	67	2	62700	CLDN10,ICAM3
KEGG	Influenza A	KEGG:05164	false	0.04927433363845977	1.3073792401910194	168	67	2	62700	SLC25A6,PRSS1
KEGG	cGMP-PKG signaling pathway	KEGG:04022	false	0.04927433363845977	1.3073792401910194	166	67	2	62700	SLC25A6,CALML3
REAC	Metabolism	REAC:R-HSA-1430728	false	0.0022048632004144694	2.6566183509345356	2072	67	11	62700	LHB,UQCR10,GCHFR,HPRT1,NDUFA3,PRSS1,HSD17B1,UBB,SMPD2,CDA,AIMP2
REAC	Immune System	REAC:R-HSA-168256	false	0.0022048632004144694	2.6566183509345356	2051	67	11	62700	PGLYRP1,ICAM3,MT2A,ISG15,CD79A,IGKV2D-28,LILRB2,UBB,CEBPD,TNFRSF14,CDA
REAC	Disease	REAC:R-HSA-1643685	false	0.002514899481579645	2.5994793686468993	1768	67	10	62700	HES1,ISG15,CD79A,HPRT1,IGKV2D-28,SLC25A6,UBB,CEBPD,SLC35A2,POLR2I
REAC	Class A/1 (Rhodopsin-like receptors)	REAC:R-HSA-373076	false	0.002649190354860269	2.5768868347962908	328	67	5	62700	FFAR3,LHB,MC3R,TAAR5,CCL21
REAC	Viral Infection Pathways	REAC:R-HSA-9824446	false	0.002649190354860269	2.5768868347962908	809	67	7	62700	ISG15,CD79A,IGKV2D-28,SLC25A6,UBB,CEBPD,POLR2I
REAC	Infectious disease	REAC:R-HSA-5663205	false	0.006372887137385021	2.1956637727244215	999	67	7	62700	ISG15,CD79A,IGKV2D-28,SLC25A6,UBB,CEBPD,POLR2I
REAC	GPCR ligand binding	REAC:R-HSA-500792	false	0.00780643190631698	2.107547424187091	460	67	5	62700	FFAR3,LHB,MC3R,TAAR5,CCL21
REAC	Innate Immune System	REAC:R-HSA-168249	false	0.008975596364190973	2.0469366860284306	1100	67	7	62700	PGLYRP1,ICAM3,ISG15,IGKV2D-28,LILRB2,UBB,CDA
REAC	Metabolism of proteins	REAC:R-HSA-392499	false	0.010066784127507854	1.9971092443157348	1946	67	9	62700	LY6K,LHB,RAB38,LY6D,DPH2,APCS,UBB,ADRM1,AIMP2
REAC	Adaptive Immune System	REAC:R-HSA-1280218	false	0.010066784127507854	1.9971092443157348	809	67	6	62700	ICAM3,CD79A,IGKV2D-28,LILRB2,UBB,TNFRSF14
REAC	Signal Transduction	REAC:R-HSA-162582	false	0.013500058934518468	1.8696643355879348	2546	67	10	62700	FFAR3,LHB,HES1,MC3R,UBB,SMPD2,TAAR5,TFF1,POLR2I,CCL21
REAC	Influenza Infection	REAC:R-HSA-168255	false	0.016413446651406368	1.7848002120905258	152	67	3	62700	ISG15,SLC25A6,POLR2I
REAC	G alpha (s) signalling events	REAC:R-HSA-418555	false	0.016413446651406368	1.7848002120905258	156	67	3	62700	LHB,MC3R,TAAR5
REAC	Protein localization	REAC:R-HSA-9609507	false	0.016413446651406368	1.7848002120905258	158	67	3	62700	SLC25A6,UBB,TIMM17B
REAC	GPCR downstream signalling	REAC:R-HSA-388396	false	0.016413446651406368	1.7848002120905258	624	67	5	62700	FFAR3,LHB,MC3R,TAAR5,CCL21
REAC	Signaling by the B Cell Receptor (BCR)	REAC:R-HSA-983705	false	0.01721514557927916	1.764089300347615	163	67	3	62700	CD79A,IGKV2D-28,UBB
REAC	Post-translational protein modification	REAC:R-HSA-597592	false	0.01765586806036194	1.7531109252514112	1419	67	7	62700	LY6K,LHB,RAB38,LY6D,DPH2,UBB,ADRM1
REAC	Cytokine Signaling in Immune system	REAC:R-HSA-1280215	false	0.018295394132715075	1.73765823018833	719	67	5	62700	MT2A,ISG15,UBB,CEBPD,TNFRSF14
REAC	Immunoregulatory interactions between a Lymphoid and a non-Lymphoid cell	REAC:R-HSA-198933	false	0.018295394132715075	1.73765823018833	181	67	3	62700	ICAM3,IGKV2D-28,LILRB2
REAC	Signaling by GPCR	REAC:R-HSA-372790	false	0.018295394132715075	1.73765823018833	697	67	5	62700	FFAR3,LHB,MC3R,TAAR5,CCL21
REAC	Interferon Signaling	REAC:R-HSA-913531	false	0.01876970774626287	1.726542489508301	193	67	3	62700	MT2A,ISG15,UBB
REAC	Developmental Biology	REAC:R-HSA-1266738	false	0.020597659415722995	1.6861821272322124	1140	67	6	62700	HES1,KRT34,UBB,CEBPD,POLR2I,HOXD4
REAC	Formation of TC-NER Pre-Incision Complex	REAC:R-HSA-6781823	false	0.0208752781316902	1.6803677294849058	52	67	2	62700	UBB,POLR2I
REAC	Signaling by NOTCH1 HD+PEST Domain Mutants in Cancer	REAC:R-HSA-2894858	false	0.021229166390539005	1.673067059018027	57	67	2	62700	HES1,UBB
REAC	Signaling by NOTCH1 PEST Domain Mutants in Cancer	REAC:R-HSA-2644602	false	0.021229166390539005	1.673067059018027	57	67	2	62700	HES1,UBB
REAC	Signaling by NOTCH1 in Cancer	REAC:R-HSA-2644603	false	0.021229166390539005	1.673067059018027	57	67	2	62700	HES1,UBB
REAC	SARS-CoV Infections	REAC:R-HSA-9679506	false	0.021229166390539005	1.673067059018027	459	67	4	62700	ISG15,CD79A,IGKV2D-28,UBB
REAC	TNF signaling	REAC:R-HSA-75893	false	0.021229166390539005	1.673067059018027	55	67	2	62700	UBB,SMPD2
REAC	Constitutive Signaling by NOTCH1 PEST Domain Mutants	REAC:R-HSA-2644606	false	0.021229166390539005	1.673067059018027	57	67	2	62700	HES1,UBB
REAC	Constitutive Signaling by NOTCH1 HD+PEST Domain Mutants	REAC:R-HSA-2894862	false	0.021229166390539005	1.673067059018027	57	67	2	62700	HES1,UBB
REAC	HIV Infection	REAC:R-HSA-162906	false	0.02189091230839232	1.6597361387406848	224	67	3	62700	SLC25A6,UBB,POLR2I
REAC	CD22 mediated BCR regulation	REAC:R-HSA-5690714	false	0.022516086355450958	1.6475070943685632	60	67	2	62700	CD79A,IGKV2D-28
REAC	Gap-filling DNA repair synthesis and ligation in TC-NER	REAC:R-HSA-6782210	false	0.024070523383309072	1.6185144664340756	63	67	2	62700	UBB,POLR2I
REAC	Signaling by FGFR2	REAC:R-HSA-5654738	false	0.024070523383309072	1.6185144664340756	64	67	2	62700	UBB,POLR2I
REAC	Dual incision in TC-NER	REAC:R-HSA-6782135	false	0.024070523383309072	1.6185144664340756	64	67	2	62700	UBB,POLR2I
REAC	Mitochondrial protein import	REAC:R-HSA-1268020	false	0.024340321269563453	1.613673693785584	65	67	2	62700	SLC25A6,TIMM17B
REAC	ISG15 antiviral mechanism	REAC:R-HSA-1169408	false	0.027632080516731487	1.558586414290179	70	67	2	62700	ISG15,UBB
REAC	Signaling by NOTCH1	REAC:R-HSA-1980143	false	0.028664341610788756	1.5426580290536238	72	67	2	62700	HES1,UBB
REAC	Signaling by FGFR	REAC:R-HSA-190236	false	0.02969883598361839	1.527260572090129	74	67	2	62700	UBB,POLR2I
REAC	Antiviral mechanism by IFN-stimulated genes	REAC:R-HSA-1169410	false	0.030184722785702917	1.520212808321105	78	67	2	62700	ISG15,UBB
REAC	Transcription-Coupled Nucleotide Excision Repair (TC-NER)	REAC:R-HSA-6781827	false	0.030184722785702917	1.520212808321105	77	67	2	62700	UBB,POLR2I
REAC	Signaling by NOTCH4	REAC:R-HSA-9013694	false	0.03196706075040485	1.495297293617676	81	67	2	62700	HES1,UBB
REAC	DDX58/IFIH1-mediated induction of interferon-alpha/beta	REAC:R-HSA-168928	false	0.032215600912209555	1.4919337634198309	82	67	2	62700	ISG15,UBB
REAC	Antigen activates B Cell Receptor (BCR) leading to generation of second messengers	REAC:R-HSA-983695	false	0.033233722613930324	1.4784210093039436	84	67	2	62700	CD79A,IGKV2D-28
REAC	Post-translational modification: synthesis of GPI-anchored proteins	REAC:R-HSA-163125	false	0.03599554410144305	1.4437512573418243	91	67	2	62700	LY6K,LY6D
REAC	Metabolism of nucleotides	REAC:R-HSA-15869	false	0.03599554410144305	1.4437512573418243	91	67	2	62700	HPRT1,CDA
REAC	Transcriptional regulation by RUNX3	REAC:R-HSA-8878159	false	0.03778685743349713	1.422659224940403	94	67	2	62700	HES1,UBB
REAC	p75 NTR receptor-mediated signalling	REAC:R-HSA-193704	false	0.039594011639653266	1.4023704935824541	97	67	2	62700	UBB,SMPD2
REAC	TNFR2 non-canonical NF-kB pathway	REAC:R-HSA-5668541	false	0.04120364558510297	1.385064357087003	100	67	2	62700	UBB,TNFRSF14
REAC	DNA Repair	REAC:R-HSA-73894	false	0.04120364558510297	1.385064357087003	330	67	3	62700	ISG15,UBB,POLR2I
REAC	UCH proteinases	REAC:R-HSA-5689603	false	0.04120364558510297	1.385064357087003	101	67	2	62700	UBB,ADRM1
REAC	Respiratory electron transport	REAC:R-HSA-611105	false	0.04152143552696757	1.3817276399702116	103	67	2	62700	UQCR10,NDUFA3
REAC	Nucleotide Excision Repair	REAC:R-HSA-5696398	false	0.04516210237826772	1.3452258490759423	109	67	2	62700	UBB,POLR2I
REAC	Amyloid fiber formation	REAC:R-HSA-977225	false	0.04516210237826772	1.3452258490759423	110	67	2	62700	APCS,UBB
REAC	Activation of HOX genes during differentiation	REAC:R-HSA-5619507	false	0.04898735883844505	1.3099159749713087	120	67	2	62700	POLR2I,HOXD4
REAC	Activation of anterior HOX genes in hindbrain development during early embryogenesis	REAC:R-HSA-5617472	false	0.04898735883844505	1.3099159749713087	120	67	2	62700	POLR2I,HOXD4
REAC	SARS-CoV-2 activates/modulates innate and adaptive immune responses	REAC:R-HSA-9705671	false	0.04898735883844505	1.3099159749713087	120	67	2	62700	ISG15,UBB
REAC	Transcriptional regulation by RUNX2	REAC:R-HSA-8878166	false	0.04898735883844505	1.3099159749713087	118	67	2	62700	HES1,UBB
WP	WIKIPATHWAYS	WP:000000	false	1.2007952049868166e-12	11.920531054985242	8625	67	36	62700	TMSB10,FFAR3,LHB,MT1JP,HES1,MT1G,RAB38,CLDN10,KRT34,UQCR10,MC3R,ICAM3,LY6D,MT2A,VCX,ISG15,CD79A,HPRT1,APCS,NDUFA3,HSD17B1,UBB,SMPD2,CEBPD,SCGB1A1,TAAR5,TNFRSF14,CDA,TFF1,POLR2I,ADRM1,AIMP2,CALML3,CCL21,TMSB4X,TMED1
WP	Extrafollicular and follicular B cell activation by SARS-CoV-2	WP:WP5218	false	0.00006020597279132286	4.22036042200395	74	67	4	62700	TMSB10,ISG15,CD79A,CCL21
WP	Copper homeostasis	WP:WP3286	false	0.000769521980483057	3.1137789705483376	52	67	3	62700	MT1JP,MT1G,MT2A
WP	Overlap between signal transduction pathways contributing to LMNA laminopathies	WP:WP4879	false	0.022962926376416146	1.638972766616213	57	67	2	62700	HES1,CEBPD
WP	Pyrimidine metabolism	WP:WP4022	false	0.04307884530863225	1.365735946107809	84	67	2	62700	CDA,POLR2I
TF	Factor: CTCF; motif: CANNWRRTGGCAG	TF:M04745	false	2.1659063638531274e-16	15.664360322660333	8324	67	40	62700	FFAR3,LY6K,LHB,HES1,MT1G,RAB38,CLDN10,HBQ1,KRT34,MAGEA10,SSX3,GIMAP4,MC3R,MT2A,PRICKLE3,VCX,BPY2,ISG15,CD79A,DPH2,PRSS1,LILRB2,ITGB1BP2,CEBPD,TMEM69,POP7,SCGB1A1,TAAR5,SLC35A2,FOXS1,TNFRSF14,CDA,TFF1,ACTL7B,HOXD4,ADRM1,AIMP2,CCL21,TMED1,CRYGA
TF	Factor: GATAD2A; motif: CCTKTG; match class: 1	TF:M09726_1	false	3.892762866509802e-15	14.409742051176	9183	67	40	62700	TMSB10,LHB,HES1,MT1G,RAB38,PGLYRP1,CLDN10,HBQ1,UQCR10,FAM156A,MC3R,ICAM3,LY6D,PRICKLE3,GCHFR,BPY2,ISG15,CD79A,APCS,PRSS1,HSD17B1,LILRB2,UBB,ITGB1BP2,TMEM69,POP7,SCGB1A1,TAAR5,SLC35A2,FOXS1,TNFRSF14,CDA,TFF1,ADRM1,AIMP2,CALML3,CCL21,TMSB4X,TMED1,CRYGA
TF	Factor: Fli-1; motif: NNRGGMAGGAAGGRRRGR	TF:M09920	false	6.444906061116454e-14	13.190783408401513	9466	67	39	62700	FFAR3,LHB,RAB38,PGLYRP1,CLDN10,MAGEA10,SSX3,UQCR10,GIMAP4,MC3R,ICAM3,LY6D,PRICKLE3,VCX,GCHFR,CD79A,HPRT1,SLC25A6,APCS,PRSS1,HSD17B1,LILRB2,UBB,SMPD2,CEBPD,TMEM69,SCGB1A1,TAAR5,FOXS1,TNFRSF14,TIMM17B,CDA,TFF1,ACTL7B,HOXD4,ADRM1,CCL21,TMSB4X,TMED1
TF	Factor: ZXDA; motif: NAGGGTG	TF:M06203	false	1.6172373098756266e-13	12.79122624799246	7587	67	35	62700	TMSB10,FFAR3,LY6K,LHB,MT1G,PGLYRP1,KRT34,MAGEA10,SSX3,UQCR10,FAM156A,ICAM3,LY6D,MT2A,PRICKLE3,VCX,GCHFR,ISG15,SLC25A6,NDUFA3,HSD17B1,LILRB2,ITGB1BP2,SMPD2,CEBPD,SCGB1A1,TAAR5,SLC35A2,TNFRSF14,CDA,TFF1,ACTL7B,POLR2I,CCL21,TMED1
TF	Factor: ZXDB; motif: NAGGGTG	TF:M06202	false	1.6172373098756266e-13	12.79122624799246	7587	67	35	62700	TMSB10,FFAR3,LY6K,LHB,MT1G,PGLYRP1,KRT34,MAGEA10,SSX3,UQCR10,FAM156A,ICAM3,LY6D,MT2A,PRICKLE3,VCX,GCHFR,ISG15,SLC25A6,NDUFA3,HSD17B1,LILRB2,ITGB1BP2,SMPD2,CEBPD,SCGB1A1,TAAR5,SLC35A2,TNFRSF14,CDA,TFF1,ACTL7B,POLR2I,CCL21,TMED1
TF	Factor: ESR1; motif: NNNNMAGGTCACCCTGACCY	TF:M02261	false	1.72691720772184e-13	12.762728482983466	4832	67	29	62700	FFAR3,LY6K,LHB,PGLYRP1,CLDN10,KRT34,MAGEA10,FAM156A,LY6D,VCX,GCHFR,BPY2,ISG15,NUDT2,CD79A,DPH2,LILRB2,UBB,SCGB1A1,FOXS1,TNFRSF14,CDA,TFF1,ACTL7B,POLR2I,HOXD4,CALML3,CCL21,CRYGA
TF	Factor: sin3A; motif: TGTCCNNGGTGCTG; match class: 1	TF:M04756_1	false	2.1802853416088104e-12	11.66148666502992	7796	67	34	62700	FFAR3,LY6K,LHB,MT1G,RAB38,PGLYRP1,HBQ1,KRT34,SSX3,UQCR10,GIMAP4,MC3R,ICAM3,LY6D,PRICKLE3,GCHFR,BPY2,ISG15,CD79A,DPH2,HSD17B1,LILRB2,CEBPD,POP7,TAAR5,FOXS1,TNFRSF14,TIMM17B,CDA,TFF1,ACTL7B,HOXD4,AIMP2,TMED1
TF	Factor: YY1; motif: NNNCGGCCATCTTGNCTSNW	TF:M00069	false	3.056340494239163e-12	11.514798264451118	8442	67	35	62700	FFAR3,LHB,MT1G,RAB38,CLDN10,HBQ1,MAGEA10,SSX3,UQCR10,FAM156A,MC3R,ICAM3,LY6D,VCX,GCHFR,BPY2,ISG15,DPH2,SLC25A6,NDUFA3,UBB,CEBPD,POP7,SCGB1A1,TAAR5,SLC35A2,TIMM17B,CDA,TFF1,AIMP2,CALML3,CCL21,TMSB4X,TMED1,CRYGA
TF	Factor: NF-kappaB; motif: GGGGATYCCC	TF:M00051	false	4.7383175246202265e-12	11.324375839651694	6526	67	31	62700	TMSB10,FFAR3,LY6K,LHB,HES1,MT1G,RAB38,PGLYRP1,HBQ1,MAGEA10,ICAM3,LY6D,MT2A,PRICKLE3,ISG15,CD79A,NDUFA3,PRSS1,HSD17B1,LILRB2,SMPD2,CEBPD,POP7,TAAR5,TNFRSF14,TIMM17B,CDA,POLR2I,HOXD4,CCL21,TMSB4X
TF	Factor: ZNF273; motif: GAGAGGAGCTAC; match class: 1	TF:M10460_1	false	1.5615668231419147e-11	10.80643942654691	5883	67	29	62700	TMSB10,FFAR3,HES1,MT1G,RAB38,KRT34,SSX3,FAM156A,MC3R,MT2A,PRICKLE3,ISG15,DPH2,HPRT1,SLC25A6,APCS,NDUFA3,ITGB1BP2,CEBPD,POP7,SCGB1A1,TAAR5,FOXS1,CDA,TFF1,HOXD4,AIMP2,CCL21,TMED1
TF	Factor: LBP-1; motif: CAGCTGS	TF:M00644	false	1.6298455476898133e-11	10.787853549561836	9009	67	35	62700	FFAR3,LHB,HES1,MT1G,RAB38,PGLYRP1,CLDN10,HBQ1,KRT34,MAGEA10,UQCR10,LY6D,MT2A,GCHFR,ISG15,DPH2,SLC25A6,PRSS1,HSD17B1,LILRB2,UBB,ITGB1BP2,SMPD2,CEBPD,POP7,SCGB1A1,TAAR5,FOXS1,TNFRSF14,CDA,ACTL7B,POLR2I,ADRM1,CALML3,CCL21
TF	Factor: ER-alpha; motif: AGGTCASMNTGACCY	TF:M09909	false	1.9689554676214124e-11	10.705764106302205	6921	67	31	62700	FFAR3,LY6K,RAB38,PGLYRP1,CLDN10,KRT34,MAGEA10,FAM156A,LY6D,VCX,GCHFR,BPY2,CD79A,DPH2,HSD17B1,UBB,SMPD2,TMEM69,POP7,FOXS1,CDA,TFF1,ACTL7B,POLR2I,HOXD4,ADRM1,CALML3,CCL21,TMSB4X,TMED1,CRYGA
TF	Factor: ZNF436; motif: TCCTCCAGGAAGCCY; match class: 1	TF:M10477_1	false	2.1116266927930872e-11	10.675382856777409	9098	67	35	62700	FFAR3,LY6K,LHB,PGLYRP1,CLDN10,HBQ1,KRT34,UQCR10,FAM156A,MC3R,LY6D,MT2A,GCHFR,NUDT2,DPH2,HPRT1,SLC25A6,NDUFA3,HSD17B1,LILRB2,ITGB1BP2,SMPD2,CEBPD,SCGB1A1,TNFRSF14,TIMM17B,TFF1,ACTL7B,POLR2I,HOXD4,ADRM1,AIMP2,CALML3,CCL21,TMSB4X
TF	Factor: NR1B1; motif: NRGGTCANNRGGTCAN	TF:M11795	false	2.544625644871834e-11	10.594376100291834	8044	67	33	62700	FFAR3,LHB,RAB38,HBQ1,LY6D,PRICKLE3,GCHFR,BPY2,NUDT2,CD79A,DPH2,HPRT1,SLC25A6,APCS,NDUFA3,PRSS1,HSD17B1,LILRB2,UBB,CEBPD,TMEM69,POP7,SCGB1A1,FOXS1,TNFRSF14,TIMM17B,CDA,POLR2I,ADRM1,CALML3,CCL21,TMED1,CRYGA
TF	Factor: DEC; motif: SCCCAMGTGAAGN	TF:M00997	false	2.5765874780128125e-11	10.588955108171538	9166	67	35	62700	FFAR3,LHB,PGLYRP1,HBQ1,MAGEA10,SSX3,FAM156A,MC3R,ICAM3,LY6D,MT2A,PRICKLE3,VCX,BPY2,ISG15,CD79A,DPH2,HPRT1,SLC25A6,APCS,PRSS1,LILRB2,SMPD2,TMEM69,SCGB1A1,TAAR5,SLC35A2,TNFRSF14,ACTL7B,POLR2I,HOXD4,AIMP2,CALML3,TMED1,CRYGA
TF	Factor: CREB1; motif: NRTGAYGCGTN	TF:M11218	false	2.775238295072987e-11	10.556699720363987	8629	67	34	62700	TMSB10,LHB,HES1,MT1G,HBQ1,KRT34,MAGEA10,GIMAP4,FAM156A,ICAM3,PRICKLE3,GCHFR,BPY2,ISG15,NUDT2,HPRT1,SLC25A6,APCS,HSD17B1,LILRB2,UBB,SMPD2,TMEM69,SCGB1A1,TAAR5,SLC35A2,FOXS1,CDA,ACTL7B,POLR2I,AIMP2,CALML3,TMSB4X,TMED1
TF	Factor: JunD; motif: NRTGACGCAYN	TF:M11271	false	3.3585313859006444e-11	10.473850588809455	7094	67	31	62700	FFAR3,LHB,RAB38,PGLYRP1,CLDN10,KRT34,UQCR10,MC3R,ICAM3,LY6D,MT2A,VCX,GCHFR,BPY2,ISG15,DPH2,SLC25A6,NDUFA3,UBB,ITGB1BP2,SMPD2,TMEM69,SCGB1A1,SLC35A2,TNFRSF14,TIMM17B,TFF1,POLR2I,AIMP2,CALML3,TMSB4X
TF	Factor: p53; motif: RGRCWWGYCYNGRCWWGYYY	TF:M01652	false	3.8606005967889965e-11	10.413345126524868	8194	67	33	62700	FFAR3,LY6K,RAB38,HBQ1,KRT34,MAGEA10,SSX3,UQCR10,ICAM3,LY6D,PRICKLE3,VCX,GCHFR,NUDT2,CD79A,HPRT1,APCS,NDUFA3,PRSS1,HSD17B1,LILRB2,UBB,SMPD2,TAAR5,FOXS1,TIMM17B,CDA,ACTL7B,ADRM1,AIMP2,CALML3,CCL21,CRYGA
TF	Factor: ZNF462; motif: YYYYCTSCWG	TF:M12707	false	4.1728655142004616e-11	10.37956561178525	9939	67	36	62700	TMSB10,FFAR3,LY6K,LHB,MT1G,CLDN10,KRT34,MAGEA10,UQCR10,GIMAP4,FAM156A,MC3R,MT2A,PRICKLE3,VCX,BPY2,NUDT2,CD79A,HPRT1,APCS,NDUFA3,PRSS1,HSD17B1,LILRB2,UBB,CEBPD,FOXS1,TNFRSF14,TIMM17B,CDA,TFF1,ACTL7B,POLR2I,CALML3,CCL21,TMSB4X
TF	Factor: TEF-3:Elf-1; motif: RGAATGCGGAAGTN	TF:M08415	false	5.862135553219999e-11	10.2319441433635	9470	67	35	62700	TMSB10,FFAR3,HES1,MT1G,RAB38,PGLYRP1,CLDN10,KRT34,SSX3,UQCR10,ICAM3,LY6D,PRICKLE3,VCX,GCHFR,CD79A,DPH2,SLC25A6,NDUFA3,PRSS1,LILRB2,UBB,ITGB1BP2,SMPD2,TMEM69,POP7,SLC35A2,FOXS1,TNFRSF14,CDA,ACTL7B,CALML3,TMSB4X,TMED1,CRYGA
TF	Factor: TFII-I; motif: NAGGAAGTGN; match class: 1	TF:M04636_1	false	6.015616655262662e-11	10.220719846919172	5784	67	28	62700	FFAR3,LHB,HES1,MT1G,KRT34,UQCR10,GIMAP4,FAM156A,ICAM3,MT2A,PRICKLE3,BPY2,ISG15,CD79A,DPH2,NDUFA3,PRSS1,HSD17B1,ITGB1BP2,TMEM69,FOXS1,TIMM17B,CDA,ACTL7B,HOXD4,ADRM1,AIMP2,CRYGA
TF	Factor: Tax/CREB; motif: RTGACGCATAYCCCC	TF:M00115	false	6.24799289336839e-11	10.204259473108452	9497	67	35	62700	TMSB10,FFAR3,LHB,HES1,MT1G,RAB38,PGLYRP1,HBQ1,KRT34,MAGEA10,SSX3,GIMAP4,ICAM3,PRICKLE3,VCX,GCHFR,BPY2,ISG15,NUDT2,CD79A,DPH2,HPRT1,SLC25A6,APCS,PRSS1,HSD17B1,LILRB2,UBB,CEBPD,SCGB1A1,TNFRSF14,CDA,CALML3,TMSB4X,TMED1
TF	Factor: NF-KAPPAB1; motif: NGGKRNTTYCCCN	TF:M08952	false	8.124878650611634e-11	10.090183116719956	7897	67	32	62700	FFAR3,LY6K,LHB,RAB38,HBQ1,ICAM3,LY6D,MT2A,PRICKLE3,GCHFR,BPY2,ISG15,NUDT2,CD79A,DPH2,HPRT1,PRSS1,HSD17B1,LILRB2,ITGB1BP2,SMPD2,CEBPD,TMEM69,POP7,TAAR5,FOXS1,TNFRSF14,CDA,TFF1,POLR2I,ADRM1,TMED1
TF	Factor: Elk-1:SREBP-2; motif: RTCACGTGACCGGAAGN	TF:M08229	false	1.050063964496856e-10	9.978784245137762	9684	67	35	62700	FFAR3,LHB,HES1,RAB38,PGLYRP1,CLDN10,HBQ1,MAGEA10,UQCR10,GIMAP4,FAM156A,MC3R,ICAM3,LY6D,BPY2,ISG15,CD79A,DPH2,HPRT1,SLC25A6,LILRB2,ITGB1BP2,CEBPD,TMEM69,POP7,SCGB1A1,TAAR5,SLC35A2,TIMM17B,CDA,ACTL7B,POLR2I,HOXD4,ADRM1,TMED1
TF	Factor: AP-4; motif: RNCAGCTGC	TF:M00927	false	1.0864982452398527e-10	9.963970970754653	6432	67	29	62700	FFAR3,HES1,MT1G,PGLYRP1,CLDN10,HBQ1,KRT34,MAGEA10,UQCR10,LY6D,MT2A,GCHFR,ISG15,DPH2,SLC25A6,PRSS1,LILRB2,ITGB1BP2,SMPD2,CEBPD,SCGB1A1,TAAR5,FOXS1,TNFRSF14,CDA,ACTL7B,POLR2I,CALML3,CCL21
TF	Factor: SP2; motif: NNRRCCAATSRGNRNSNGSN; match class: 1	TF:M12668_1	false	1.1074063249255445e-10	9.95569300035414	5953	67	28	62700	FFAR3,LHB,HES1,MT1G,RAB38,KRT34,SSX3,FAM156A,PRICKLE3,VCX,GCHFR,BPY2,NUDT2,DPH2,SLC25A6,PRSS1,HSD17B1,UBB,ITGB1BP2,TMEM69,SCGB1A1,SLC35A2,TIMM17B,POLR2I,HOXD4,AIMP2,CALML3,TMED1
TF	Factor: RAR-gamma; motif: RGGTCANNNTGNCCNNNN	TF:M10045	false	1.1181384082657401e-10	9.951504434172703	7468	67	31	62700	FFAR3,LY6K,RAB38,HBQ1,MAGEA10,SSX3,FAM156A,MC3R,ICAM3,LY6D,PRICKLE3,VCX,GCHFR,ISG15,CD79A,DPH2,SLC25A6,NDUFA3,HSD17B1,LILRB2,UBB,ITGB1BP2,TMEM69,SLC35A2,TNFRSF14,CDA,TFF1,ACTL7B,ADRM1,TMED1,CRYGA
TF	Factor: HNRPUL1; motif: NCNCAGN; match class: 1	TF:M09746_1	false	2.4727088206295997e-10	9.60682702194811	7713	67	31	62700	TMSB10,LY6K,LHB,MT1G,RAB38,PGLYRP1,KRT34,SSX3,ICAM3,LY6D,MT2A,PRICKLE3,VCX,GCHFR,ISG15,NUDT2,HSD17B1,LILRB2,SMPD2,TMEM69,POP7,SCGB1A1,FOXS1,TNFRSF14,TIMM17B,CDA,ACTL7B,ADRM1,AIMP2,CALML3,CCL21
TF	Factor: RXRA; motif: RRGGTCATGACCYY	TF:M04490	false	2.5767388322253774e-10	9.58892959754194	7729	67	31	62700	FFAR3,LY6K,LHB,HES1,PGLYRP1,HBQ1,SSX3,FAM156A,MC3R,ICAM3,DPH2,HPRT1,SLC25A6,APCS,NDUFA3,PRSS1,HSD17B1,LILRB2,UBB,CEBPD,TMEM69,POP7,SCGB1A1,TAAR5,TNFRSF14,TIMM17B,HOXD4,ADRM1,AIMP2,CALML3,CCL21
TF	Factor: DEC1; motif: NGCACGTGAS	TF:M09876	false	2.6341023339843305e-10	9.579367356852824	8849	67	33	62700	LY6K,MT1G,RAB38,PGLYRP1,CLDN10,KRT34,GIMAP4,FAM156A,LY6D,PRICKLE3,VCX,GCHFR,BPY2,CD79A,DPH2,SLC25A6,APCS,NDUFA3,PRSS1,HSD17B1,SMPD2,TMEM69,POP7,FOXS1,TNFRSF14,TIMM17B,ACTL7B,POLR2I,HOXD4,ADRM1,AIMP2,TMSB4X,TMED1
TF	Factor: P53; motif: NNNGRCATGCCCAGRCATGYCY	TF:M12647	false	2.6649342001867537e-10	9.574313509657518	5714	67	27	62700	FFAR3,LY6K,LHB,HBQ1,KRT34,UQCR10,ICAM3,LY6D,VCX,GCHFR,NUDT2,HPRT1,APCS,NDUFA3,HSD17B1,LILRB2,UBB,SMPD2,CEBPD,POP7,FOXS1,TIMM17B,CDA,ACTL7B,CALML3,CCL21,CRYGA
TF	Factor: HES-7; motif: GNCACGYGNN; match class: 1	TF:M11066_1	false	2.8202978337081177e-10	9.54970502618208	8311	67	32	62700	LY6K,LHB,HES1,MT1G,PGLYRP1,CLDN10,HBQ1,GIMAP4,FAM156A,LY6D,PRICKLE3,VCX,GCHFR,BPY2,DPH2,HPRT1,SLC25A6,NDUFA3,HSD17B1,SMPD2,CEBPD,TMEM69,POP7,FOXS1,TNFRSF14,TIMM17B,ACTL7B,POLR2I,HOXD4,AIMP2,CALML3,TMED1
TF	Factor: JunD; motif: NRTGACGTCATS	TF:M11270	false	2.8607167997872694e-10	9.543525133588428	9464	67	34	62700	FFAR3,LY6K,LHB,HES1,RAB38,PGLYRP1,MAGEA10,SSX3,GIMAP4,FAM156A,MC3R,ICAM3,LY6D,PRICKLE3,VCX,BPY2,NUDT2,HPRT1,SLC25A6,APCS,PRSS1,HSD17B1,LILRB2,UBB,ITGB1BP2,SMPD2,SCGB1A1,TNFRSF14,TFF1,ACTL7B,POLR2I,AIMP2,TMSB4X,CRYGA
TF	Factor: Zbtb44; motif: CKGTGA; match class: 1	TF:M05405_1	false	2.9140396025876873e-10	9.535504550346252	7242	67	30	62700	MT1G,RAB38,PGLYRP1,HBQ1,KRT34,UQCR10,GIMAP4,FAM156A,MC3R,PRICKLE3,BPY2,ISG15,CD79A,DPH2,APCS,PRSS1,HSD17B1,LILRB2,ITGB1BP2,TMEM69,SCGB1A1,TAAR5,SLC35A2,POLR2I,AIMP2,CALML3,CCL21,TMSB4X,TMED1,CRYGA
TF	Factor: p73; motif: NNRCAWGYCCARRCWTGYC	TF:M10025	false	5.207648657571346e-10	9.283358323830253	6388	67	28	62700	FFAR3,PGLYRP1,CLDN10,KRT34,SSX3,UQCR10,ICAM3,LY6D,PRICKLE3,VCX,GCHFR,NUDT2,CD79A,DPH2,SLC25A6,APCS,NDUFA3,HSD17B1,LILRB2,SMPD2,SLC35A2,FOXS1,TIMM17B,CDA,CCL21,TMSB4X,TMED1,CRYGA
TF	Factor: Hey2; motif: NNCACGYGNN; match class: 1	TF:M11052_1	false	5.389009452406149e-10	9.26849105464405	9694	67	34	62700	TMSB10,LY6K,LHB,HES1,MT1G,PGLYRP1,CLDN10,HBQ1,GIMAP4,FAM156A,LY6D,PRICKLE3,VCX,GCHFR,BPY2,DPH2,HPRT1,SLC25A6,NDUFA3,HSD17B1,UBB,SMPD2,CEBPD,TMEM69,POP7,FOXS1,TNFRSF14,TIMM17B,ACTL7B,POLR2I,HOXD4,ADRM1,AIMP2,TMED1
TF	Factor: GCMa; motif: RTGCGGGTN; match class: 1	TF:M11595_1	false	5.851085766280917e-10	9.232763535875003	5929	67	27	62700	TMSB10,LHB,HES1,RAB38,CLDN10,HBQ1,MAGEA10,SSX3,PRICKLE3,GCHFR,ISG15,DPH2,HPRT1,SLC25A6,HSD17B1,LILRB2,SMPD2,CEBPD,TMEM69,TAAR5,SLC35A2,TNFRSF14,TIMM17B,ACTL7B,CCL21,TMSB4X,TMED1
TF	Factor: HDAC1; motif: KGCARGGTC; match class: 1	TF:M07041_1	false	5.854819267818881e-10	9.232486506603644	6425	67	28	62700	TMSB10,LY6K,LHB,MT1G,PGLYRP1,CLDN10,KRT34,MAGEA10,UQCR10,LY6D,PRICKLE3,NUDT2,CD79A,SLC25A6,HSD17B1,ITGB1BP2,SMPD2,POP7,SCGB1A1,FOXS1,TNFRSF14,CDA,TFF1,POLR2I,HOXD4,AIMP2,CALML3,CCL21
TF	Factor: Pax-6; motif: CTGACCTGGAACTM	TF:M00979	false	7.03990715988229e-10	9.152433068161393	9795	67	34	62700	LY6K,LHB,HES1,RAB38,CLDN10,HBQ1,KRT34,MAGEA10,UQCR10,GIMAP4,FAM156A,ICAM3,LY6D,MT2A,PRICKLE3,GCHFR,ISG15,DPH2,SLC25A6,APCS,NDUFA3,HSD17B1,UBB,TMEM69,POP7,SCGB1A1,SLC35A2,TIMM17B,HOXD4,ADRM1,AIMP2,CALML3,CCL21,CRYGA
TF	Factor: NURR1; motif: YRRCCTT	TF:M01269	false	7.299079212094496e-10	9.136731923212258	5994	67	27	62700	TMSB10,LHB,RAB38,PGLYRP1,SSX3,FAM156A,MC3R,ICAM3,LY6D,PRICKLE3,VCX,GCHFR,ISG15,DPH2,SLC25A6,HSD17B1,UBB,CEBPD,SCGB1A1,SLC35A2,TIMM17B,POLR2I,HOXD4,ADRM1,AIMP2,CCL21,TMED1
TF	Factor: Rarb; motif: AGGTCANNYARAGGTCA	TF:M08035	false	7.597053726217962e-10	9.119354802262624	6007	67	27	62700	LHB,MT1G,MAGEA10,SSX3,UQCR10,FAM156A,ICAM3,VCX,BPY2,ISG15,NUDT2,CD79A,SLC25A6,APCS,NDUFA3,PRSS1,HSD17B1,LILRB2,ITGB1BP2,SCGB1A1,FOXS1,TNFRSF14,POLR2I,HOXD4,CCL21,TMED1,CRYGA
TF	Factor: RORA; motif: CCYTGNCCTN	TF:M12659	false	8.001858043337418e-10	9.096809157473652	8111	67	31	62700	FFAR3,LY6K,LHB,MT1G,CLDN10,MAGEA10,SSX3,UQCR10,FAM156A,ICAM3,LY6D,MT2A,PRICKLE3,GCHFR,ISG15,NUDT2,DPH2,SLC25A6,NDUFA3,HSD17B1,UBB,CEBPD,SCGB1A1,TNFRSF14,CDA,POLR2I,ADRM1,CALML3,CCL21,TMSB4X,TMED1
TF	Factor: RXR:RAR; motif: RGKTCANNNRGAGGTCA	TF:M02272	false	8.362555079750435e-10	9.077661008745448	6533	67	28	62700	LHB,MT1G,RAB38,PGLYRP1,UQCR10,FAM156A,ICAM3,VCX,BPY2,NUDT2,CD79A,SLC25A6,APCS,PRSS1,HSD17B1,LILRB2,ITGB1BP2,SCGB1A1,TAAR5,TNFRSF14,TFF1,ACTL7B,POLR2I,HOXD4,CCL21,TMSB4X,TMED1,CRYGA
TF	Factor: PHB; motif: NCCCAGCCCCY	TF:M12725	false	1.0486578955506235e-9	8.979366168914812	9957	67	34	62700	TMSB10,FFAR3,HES1,MT1G,RAB38,PGLYRP1,HBQ1,MAGEA10,UQCR10,LY6D,MT2A,PRICKLE3,VCX,BPY2,CD79A,DPH2,HPRT1,SLC25A6,APCS,NDUFA3,HSD17B1,LILRB2,CEBPD,FOXS1,TNFRSF14,TIMM17B,TFF1,ACTL7B,POLR2I,HOXD4,ADRM1,CCL21,TMSB4X,TMED1
TF	Factor: LRH-1; motif: TGACCTTGRNYCAAGGTCA	TF:M11830	false	1.1637355201613358e-9	8.934145709708263	7155	67	29	62700	FFAR3,LY6K,LHB,MT1G,RAB38,PGLYRP1,CLDN10,HBQ1,MAGEA10,SSX3,UQCR10,GIMAP4,LY6D,VCX,GCHFR,BPY2,NUDT2,SLC25A6,UBB,SMPD2,CEBPD,TMEM69,POP7,TNFRSF14,TIMM17B,TFF1,POLR2I,CALML3,TMSB4X
TF	Factor: MRF4; motif: CASCTGC	TF:M03831	false	1.3175479837668181e-9	8.880233559261013	8857	67	32	62700	TMSB10,FFAR3,LHB,MT1G,RAB38,PGLYRP1,HBQ1,MC3R,LY6D,MT2A,VCX,ISG15,CD79A,DPH2,HPRT1,SLC25A6,NDUFA3,PRSS1,HSD17B1,SMPD2,CEBPD,TMEM69,TAAR5,SLC35A2,FOXS1,TNFRSF14,CDA,TFF1,ACTL7B,ADRM1,AIMP2,CALML3
TF	Factor: HTF4; motif: CASCTGB	TF:M02018	false	1.3175479837668181e-9	8.880233559261013	8857	67	32	62700	TMSB10,FFAR3,LHB,MT1G,RAB38,PGLYRP1,HBQ1,MC3R,LY6D,MT2A,VCX,ISG15,CD79A,DPH2,HPRT1,SLC25A6,NDUFA3,PRSS1,HSD17B1,SMPD2,CEBPD,TMEM69,TAAR5,SLC35A2,FOXS1,TNFRSF14,CDA,TFF1,ACTL7B,ADRM1,AIMP2,CALML3
TF	Factor: COUP-TF1; motif: GRGGKSARAGGTCAGNG	TF:M09886	false	1.3788617780856445e-9	8.860479266836	5694	67	26	62700	FFAR3,LY6K,LHB,MT1G,RAB38,UQCR10,MC3R,LY6D,PRICKLE3,BPY2,CD79A,HPRT1,SLC25A6,NDUFA3,LILRB2,UBB,TNFRSF14,TIMM17B,CDA,POLR2I,HOXD4,ADRM1,AIMP2,CALML3,CCL21,CRYGA
TF	Factor: NF-E2; motif: TGCTGAGTCAY	TF:M00037	false	1.4345769299079433e-9	8.843276157533928	6703	67	28	62700	TMSB10,LY6K,LHB,HES1,MT1G,PGLYRP1,CLDN10,HBQ1,KRT34,MAGEA10,GIMAP4,ICAM3,LY6D,MT2A,PRICKLE3,GCHFR,BPY2,APCS,PRSS1,HSD17B1,CEBPD,SCGB1A1,TAAR5,SLC35A2,FOXS1,CDA,CALML3,TMSB4X
TF	Factor: MAF; motif: GCTGAGTCAN	TF:M07296	false	1.4352541286914443e-9	8.843071195155112	5709	67	26	62700	LY6K,LHB,HES1,RAB38,PGLYRP1,MAGEA10,GIMAP4,LY6D,MT2A,VCX,CD79A,DPH2,SLC25A6,NDUFA3,PRSS1,UBB,TMEM69,TAAR5,FOXS1,TIMM17B,POLR2I,ADRM1,CALML3,CCL21,TMSB4X,TMED1
TF	Factor: STAT5A; motif: TTCCNRGAANNNNNNTTCCNNGRR	TF:M00460	false	1.6954174095727916e-9	8.770723361557042	7827	67	30	62700	TMSB10,HES1,RAB38,CLDN10,KRT34,MAGEA10,UQCR10,MC3R,ICAM3,MT2A,PRICKLE3,GCHFR,BPY2,NUDT2,CD79A,DPH2,SLC25A6,NDUFA3,HSD17B1,UBB,ITGB1BP2,SMPD2,CEBPD,TMEM69,TAAR5,CDA,ACTL7B,POLR2I,HOXD4,CRYGA
TF	Factor: MAZ; motif: GGGGAGGG	TF:M00649	false	1.6969756734585724e-9	8.770324383350227	9550	67	33	62700	TMSB10,LY6K,HES1,RAB38,CLDN10,HBQ1,MAGEA10,SSX3,FAM156A,MC3R,ICAM3,LY6D,PRICKLE3,GCHFR,ISG15,HPRT1,LILRB2,UBB,SMPD2,CEBPD,FOXS1,TNFRSF14,TIMM17B,TFF1,ACTL7B,POLR2I,HOXD4,ADRM1,CALML3,CCL21,TMSB4X,TMED1,CRYGA
TF	Factor: AP-2beta; motif: NSCCYNRGGSN	TF:M11477	false	1.8654618884731113e-9	8.729213619201495	8422	67	31	62700	LY6K,LHB,PGLYRP1,CLDN10,HBQ1,KRT34,MAGEA10,UQCR10,FAM156A,LY6D,MT2A,PRICKLE3,GCHFR,BPY2,ISG15,CD79A,HPRT1,APCS,PRSS1,HSD17B1,LILRB2,ITGB1BP2,CEBPD,TMEM69,SCGB1A1,TNFRSF14,ACTL7B,POLR2I,HOXD4,ADRM1,AIMP2
TF	Factor: ER-alpha; motif: AGGTCANMNTGACC	TF:M04738	false	1.8654618884731113e-9	8.729213619201495	4410	67	23	62700	FFAR3,LY6K,RAB38,CLDN10,HBQ1,KRT34,MAGEA10,ICAM3,VCX,GCHFR,BPY2,CD79A,LILRB2,UBB,TMEM69,TAAR5,FOXS1,TFF1,ACTL7B,HOXD4,ADRM1,TMED1,CRYGA
TF	Factor: Zic1; motif: KGGGTGGTC; match class: 1	TF:M00448_1	false	1.9528055124310864e-9	8.70934100765118	4423	67	23	62700	TMSB10,FFAR3,LHB,CLDN10,HBQ1,MAGEA10,SSX3,MC3R,ICAM3,LY6D,VCX,GCHFR,CD79A,DPH2,SLC25A6,LILRB2,UBB,ITGB1BP2,SCGB1A1,FOXS1,CDA,ACTL7B,TMED1
TF	Factor: YY1; motif: GCCGCCATNTTGNNNNNGGNCN	TF:M04696	false	2.018056531765178e-9	8.69506667204867	7894	67	30	62700	TMSB10,RAB38,PGLYRP1,CLDN10,HBQ1,SSX3,UQCR10,GIMAP4,MC3R,ICAM3,LY6D,GCHFR,BPY2,CD79A,DPH2,HPRT1,SLC25A6,NDUFA3,UBB,ITGB1BP2,TMEM69,SLC35A2,TIMM17B,CDA,TFF1,HOXD4,AIMP2,TMSB4X,TMED1,CRYGA
TF	Factor: T3R-beta; motif: NTGACCTNRNYNAGGTCAN	TF:M11820	false	2.045675162322132e-9	8.68916332781411	5341	67	25	62700	FFAR3,MT1G,PGLYRP1,KRT34,MC3R,BPY2,NUDT2,CD79A,DPH2,HPRT1,SLC25A6,APCS,NDUFA3,PRSS1,LILRB2,UBB,ITGB1BP2,POP7,SCGB1A1,TNFRSF14,CDA,TFF1,HOXD4,CALML3,TMSB4X
TF	Factor: T3R-beta; motif: NTGACCTNRNYNAGGTCAN; match class: 1	TF:M11820_1	false	2.1479178204919466e-9	8.667982338796326	4893	67	24	62700	FFAR3,MT1G,PGLYRP1,KRT34,MC3R,BPY2,NUDT2,CD79A,DPH2,HPRT1,SLC25A6,APCS,NDUFA3,PRSS1,LILRB2,UBB,ITGB1BP2,POP7,SCGB1A1,TNFRSF14,CDA,TFF1,HOXD4,CALML3
TF	Factor: Elk-1:Pax-1; motif: ACCGGAACTACGCWTSANTG	TF:M08224	false	2.2102451898765852e-9	8.655559545905906	9072	67	32	62700	LY6K,LHB,MT1G,RAB38,KRT34,MAGEA10,FAM156A,MT2A,VCX,GCHFR,BPY2,NUDT2,CD79A,DPH2,SLC25A6,HSD17B1,UBB,ITGB1BP2,SMPD2,CEBPD,POP7,SCGB1A1,FOXS1,TNFRSF14,TIMM17B,TFF1,ACTL7B,POLR2I,ADRM1,AIMP2,CCL21,TMED1
TF	Factor: AP-2gamma; motif: NTGSCCTGRGGSNN	TF:M09591	false	2.5969744937300907e-9	8.585532315787207	8549	67	31	62700	TMSB10,LY6K,LHB,MT1G,PGLYRP1,HBQ1,KRT34,MAGEA10,UQCR10,ICAM3,LY6D,MT2A,PRICKLE3,BPY2,ISG15,DPH2,HPRT1,PRSS1,HSD17B1,LILRB2,SMPD2,CEBPD,SCGB1A1,TAAR5,FOXS1,TNFRSF14,HOXD4,ADRM1,AIMP2,TMSB4X,TMED1
TF	Factor: ER-beta; motif: NRGGTCANKSTGACCTNN	TF:M09610	false	2.7364415898046724e-9	8.562813817573094	5908	67	26	62700	FFAR3,LY6K,LHB,RAB38,KRT34,MAGEA10,FAM156A,LY6D,GCHFR,ISG15,CD79A,DPH2,HSD17B1,UBB,SMPD2,POP7,FOXS1,CDA,TFF1,ACTL7B,HOXD4,ADRM1,CALML3,CCL21,TMSB4X,TMED1
TF	Factor: JunB; motif: GATGACGTCAYC	TF:M11273	false	2.7533042083663786e-9	8.560145801423252	9155	67	32	62700	FFAR3,LY6K,LHB,RAB38,KRT34,MAGEA10,SSX3,FAM156A,MC3R,LY6D,MT2A,VCX,BPY2,NUDT2,HPRT1,SLC25A6,APCS,PRSS1,HSD17B1,LILRB2,UBB,ITGB1BP2,SCGB1A1,CDA,TFF1,ACTL7B,POLR2I,AIMP2,CALML3,CCL21,TMSB4X,CRYGA
TF	Factor: Smad2; motif: AGACAN; match class: 1	TF:M03580_1	false	2.830332252501634e-9	8.548162579684787	9166	67	32	62700	FFAR3,LY6K,HES1,MT1G,RAB38,CLDN10,KRT34,SSX3,UQCR10,GIMAP4,FAM156A,MC3R,ICAM3,LY6D,MT2A,ISG15,NUDT2,CD79A,APCS,PRSS1,LILRB2,POP7,TAAR5,FOXS1,TNFRSF14,TIMM17B,CDA,TFF1,CALML3,CCL21,TMED1,CRYGA
TF	Factor: Tal-1; motif: CAGATGG	TF:M03804	false	2.924467452397273e-9	8.533953207715916	5446	67	25	62700	LHB,PGLYRP1,CLDN10,KRT34,MAGEA10,SSX3,FAM156A,MC3R,ICAM3,VCX,GCHFR,NDUFA3,PRSS1,CEBPD,TMEM69,POP7,SCGB1A1,TAAR5,TNFRSF14,TIMM17B,CDA,ACTL7B,CCL21,TMED1,CRYGA
TF	Factor: RELB; motif: NNATTCCCCNN	TF:M09784	false	3.173190029006064e-9	8.498503919050693	5469	67	25	62700	TMSB10,LHB,HES1,PGLYRP1,ICAM3,LY6D,MT2A,PRICKLE3,GCHFR,CD79A,DPH2,NDUFA3,PRSS1,HSD17B1,UBB,SMPD2,CEBPD,TNFRSF14,TIMM17B,ACTL7B,HOXD4,AIMP2,CCL21,TMSB4X,CRYGA
TF	Factor: TWIST1; motif: NNNCCAGATGTNN	TF:M09790	false	3.2637462827386577e-9	8.486283609810748	2931	67	19	62700	LY6K,LHB,PGLYRP1,MAGEA10,SSX3,MC3R,MT2A,VCX,CD79A,NDUFA3,PRSS1,ITGB1BP2,SMPD2,TMEM69,POP7,SCGB1A1,TIMM17B,ACTL7B,CCL21
TF	Factor: AR; motif: GGTACANNRTGTTCT	TF:M00481	false	3.273938210658301e-9	8.48492952132706	5012	67	24	62700	TMSB10,LY6K,CLDN10,GIMAP4,ICAM3,MT2A,VCX,GCHFR,ISG15,NUDT2,DPH2,HSD17B1,LILRB2,ITGB1BP2,SMPD2,SCGB1A1,TNFRSF14,TFF1,ACTL7B,POLR2I,HOXD4,ADRM1,AIMP2,CCL21
TF	Factor: TEF-3:E2A; motif: NCAGSTGNGWATGYN	TF:M08438	false	3.343769623275358e-9	8.475763651922861	5975	67	26	62700	FFAR3,LY6K,CLDN10,HBQ1,UQCR10,GIMAP4,FAM156A,MC3R,VCX,DPH2,SLC25A6,PRSS1,HSD17B1,LILRB2,ITGB1BP2,SMPD2,POP7,SCGB1A1,TAAR5,SLC35A2,TNFRSF14,TFF1,ADRM1,AIMP2,CALML3,TMSB4X
TF	Factor: NF-1; motif: TTGGCNN	TF:M07364	false	3.4972890868718357e-9	8.456268467306387	5031	67	24	62700	TMSB10,LHB,MT1G,RAB38,MAGEA10,LY6D,VCX,GCHFR,NUDT2,APCS,NDUFA3,PRSS1,UBB,SCGB1A1,TAAR5,SLC35A2,FOXS1,TNFRSF14,CDA,HOXD4,ADRM1,CALML3,CCL21,TMED1
TF	Factor: ZNF383; motif: SSNGGGMGGNGSNGGS	TF:M12703	false	3.868920206424884e-9	8.412410227184084	9295	67	32	62700	TMSB10,LHB,HES1,MT1G,RAB38,CLDN10,HBQ1,KRT34,MAGEA10,FAM156A,LY6D,MT2A,VCX,GCHFR,ISG15,NUDT2,CD79A,DPH2,HPRT1,SLC25A6,UBB,CEBPD,TMEM69,POP7,FOXS1,CDA,TFF1,POLR2I,ADRM1,CALML3,TMSB4X,TMED1
TF	Factor: LRF; motif: RCGACCACCNN	TF:M12230	false	3.970769658734034e-9	8.401125305291245	8719	67	31	62700	TMSB10,FFAR3,LHB,MT1G,CLDN10,KRT34,MAGEA10,SSX3,UQCR10,GIMAP4,FAM156A,ICAM3,PRICKLE3,GCHFR,ISG15,NUDT2,HPRT1,SLC25A6,PRSS1,LILRB2,ITGB1BP2,SMPD2,CEBPD,SCGB1A1,SLC35A2,TIMM17B,CDA,ACTL7B,POLR2I,TMSB4X,TMED1
TF	Factor: ATF3; motif: CBCTGACGTCANCS	TF:M00513	false	4.712261616507582e-9	8.326770606283008	6586	67	27	62700	FFAR3,LY6K,LHB,HES1,RAB38,PGLYRP1,MAGEA10,SSX3,GIMAP4,FAM156A,MC3R,PRICKLE3,VCX,NUDT2,APCS,PRSS1,HSD17B1,LILRB2,UBB,ITGB1BP2,SCGB1A1,TNFRSF14,TFF1,ACTL7B,AIMP2,TMSB4X,CRYGA
TF	Factor: CTCF; motif: NNRSYGCCMCCTGSTGGCCN	TF:M12593	false	5.250528805668985e-9	8.279796954533337	8823	67	31	62700	TMSB10,FFAR3,LY6K,LHB,HES1,PGLYRP1,CLDN10,HBQ1,MAGEA10,GIMAP4,FAM156A,MC3R,PRICKLE3,ISG15,NUDT2,CD79A,HPRT1,SLC25A6,APCS,NDUFA3,SMPD2,CEBPD,POP7,SLC35A2,TNFRSF14,ACTL7B,POLR2I,HOXD4,ADRM1,AIMP2,TMED1
TF	Factor: LXR;; motif: NTGACCKNNAGTRACCYNN	TF:M03795	false	5.46936812647524e-9	8.262062844605548	6634	67	27	62700	LHB,PGLYRP1,CLDN10,HBQ1,SSX3,UQCR10,GIMAP4,ICAM3,LY6D,PRICKLE3,VCX,ISG15,DPH2,HPRT1,SLC25A6,HSD17B1,UBB,ITGB1BP2,TMEM69,SLC35A2,FOXS1,TNFRSF14,CDA,ACTL7B,ADRM1,AIMP2,CCL21
TF	Factor: LBP9; motif: ACYRGTNNNNACYRGT	TF:M11492	false	6.516185559735834e-9	8.186006556895467	7763	67	29	62700	TMSB10,FFAR3,LY6K,LHB,HES1,MT1G,CLDN10,HBQ1,UQCR10,ICAM3,LY6D,VCX,GCHFR,ISG15,NUDT2,HPRT1,HSD17B1,LILRB2,CEBPD,TMEM69,SLC35A2,FOXS1,TNFRSF14,CDA,ACTL7B,ADRM1,AIMP2,TMSB4X,TMED1
TF	Factor: IRF-4; motif: RGGAASWGR	TF:M04818	false	6.808028634797653e-9	8.166978626262415	9513	67	32	62700	FFAR3,MT1G,MAGEA10,GIMAP4,MC3R,MT2A,PRICKLE3,VCX,GCHFR,NUDT2,CD79A,HPRT1,SLC25A6,APCS,NDUFA3,UBB,ITGB1BP2,SMPD2,CEBPD,POP7,TAAR5,SLC35A2,FOXS1,TNFRSF14,TIMM17B,CDA,TFF1,POLR2I,HOXD4,ADRM1,CCL21,TMED1
TF	Factor: CREB1; motif: NNNNSSGGCGCSSNNNNRTGACGTCAC; match class: 1	TF:M12591_1	false	7.2237690517717744e-9	8.14123614712761	9536	67	32	62700	FFAR3,LY6K,LHB,RAB38,KRT34,MAGEA10,SSX3,FAM156A,MC3R,ICAM3,LY6D,PRICKLE3,VCX,GCHFR,ISG15,NUDT2,HPRT1,SLC25A6,NDUFA3,HSD17B1,LILRB2,UBB,ITGB1BP2,SCGB1A1,TNFRSF14,TIMM17B,TFF1,ACTL7B,AIMP2,CALML3,TMSB4X,CRYGA
TF	Factor: NMYC; motif: CAYCTG; match class: 1	TF:M01808_1	false	7.4446800467092336e-9	8.128153962375814	6218	67	26	62700	LHB,HES1,PGLYRP1,CLDN10,KRT34,MAGEA10,SSX3,GIMAP4,MC3R,MT2A,VCX,BPY2,CD79A,APCS,PRSS1,LILRB2,CEBPD,TMEM69,SCGB1A1,TAAR5,SLC35A2,TNFRSF14,TIMM17B,ACTL7B,CCL21,TMSB4X
TF	Factor: JUNB:C-JUN; motif: KRTGACGTCATN	TF:M08945	false	8.271497778880039e-9	8.082415842538639	9595	67	32	62700	FFAR3,LY6K,LHB,HES1,RAB38,MAGEA10,SSX3,GIMAP4,FAM156A,ICAM3,LY6D,MT2A,VCX,BPY2,NUDT2,HPRT1,SLC25A6,APCS,PRSS1,HSD17B1,LILRB2,UBB,ITGB1BP2,SCGB1A1,TNFRSF14,TFF1,ACTL7B,POLR2I,AIMP2,CALML3,TMSB4X,CRYGA
TF	Factor: Pax-4; motif: DTTTTCCACCN; match class: 1	TF:M04624_1	false	8.49418187922515e-9	8.070878444040162	9610	67	32	62700	MT1G,RAB38,PGLYRP1,HBQ1,KRT34,MAGEA10,SSX3,UQCR10,MC3R,VCX,GCHFR,ISG15,CD79A,APCS,PRSS1,LILRB2,UBB,ITGB1BP2,SMPD2,SCGB1A1,TAAR5,SLC35A2,FOXS1,TNFRSF14,TIMM17B,CDA,TFF1,ACTL7B,POLR2I,HOXD4,CCL21,CRYGA
TF	Factor: pax-6; motif: NYACGCNTSANYGCNYN; match class: 1	TF:M11881_1	false	8.49418187922515e-9	8.070878444040162	7315	67	28	62700	TMSB10,FFAR3,LY6K,HES1,PGLYRP1,CLDN10,HBQ1,UQCR10,FAM156A,ICAM3,PRICKLE3,GCHFR,NUDT2,HPRT1,SLC25A6,NDUFA3,HSD17B1,UBB,SMPD2,CEBPD,TMEM69,TIMM17B,ACTL7B,ADRM1,AIMP2,CALML3,CCL21,TMED1
TF	Factor: ATF; motif: CNSTGACGTNNNYC	TF:M00017	false	8.958694611699923e-9	8.047755267596488	7333	67	28	62700	FFAR3,LHB,HES1,MT1G,RAB38,KRT34,MAGEA10,SSX3,FAM156A,MC3R,LY6D,MT2A,VCX,BPY2,ISG15,NUDT2,HPRT1,HSD17B1,LILRB2,UBB,SMPD2,CEBPD,SLC35A2,TIMM17B,CDA,ACTL7B,AIMP2,CALML3
TF	Factor: CREB,; motif: NTGACGTNA	TF:M00981	false	9.705522709425842e-9	8.012981069888585	8485	67	30	62700	FFAR3,HES1,MT1G,RAB38,KRT34,MAGEA10,SSX3,FAM156A,MC3R,LY6D,MT2A,VCX,GCHFR,BPY2,ISG15,NUDT2,HPRT1,SLC25A6,HSD17B1,UBB,SMPD2,CEBPD,TMEM69,SCGB1A1,TIMM17B,CDA,ACTL7B,POLR2I,AIMP2,CALML3
TF	Factor: STAT1; motif: NTTCCNGGA	TF:M04721	false	9.87759509853165e-9	8.005348780368994	7924	67	29	62700	TMSB10,HES1,MT1G,PGLYRP1,CLDN10,SSX3,GIMAP4,FAM156A,MC3R,ICAM3,GCHFR,NUDT2,DPH2,SLC25A6,APCS,NDUFA3,HSD17B1,UBB,SMPD2,TMEM69,POP7,TNFRSF14,CDA,ACTL7B,POLR2I,HOXD4,ADRM1,CCL21,CRYGA
TF	Factor: pax-6; motif: NYACGCNTSRNYGCNYN; match class: 1	TF:M11883_1	false	9.903532023610481e-9	8.004209889766349	7926	67	29	62700	TMSB10,FFAR3,LY6K,HES1,PGLYRP1,CLDN10,HBQ1,MAGEA10,UQCR10,FAM156A,ICAM3,PRICKLE3,GCHFR,NUDT2,HPRT1,SLC25A6,NDUFA3,UBB,SMPD2,CEBPD,TMEM69,POP7,ACTL7B,ADRM1,AIMP2,CALML3,CCL21,TMSB4X,TMED1
TF	Factor: E2F-3:FOXO6; motif: NAATGACACGCGCCCMC; match class: 1	TF:M08209_1	false	1.1347721566371105e-8	7.945091328821912	7976	67	29	62700	TMSB10,LY6K,LHB,HES1,RAB38,CLDN10,HBQ1,PRICKLE3,VCX,GCHFR,NUDT2,DPH2,HPRT1,SLC25A6,HSD17B1,UBB,CEBPD,TMEM69,POP7,SLC35A2,TNFRSF14,TIMM17B,CDA,ACTL7B,POLR2I,ADRM1,AIMP2,TMSB4X,TMED1
TF	Factor: SREBP-1; motif: RTCRCGTGAY; match class: 1	TF:M11081_1	false	1.2994010954888343e-8	7.8862567714289264	8025	67	29	62700	LY6K,LHB,HES1,MT1G,PGLYRP1,GIMAP4,FAM156A,LY6D,PRICKLE3,VCX,GCHFR,BPY2,NUDT2,DPH2,HPRT1,SLC25A6,HSD17B1,CEBPD,TMEM69,POP7,FOXS1,TNFRSF14,TIMM17B,ACTL7B,POLR2I,HOXD4,AIMP2,CALML3,TMED1
TF	Factor: GR; motif: RGNACANMNTGTNCY	TF:M09941	false	1.3325951321731533e-8	7.875301777496068	5905	67	25	62700	TMSB10,LY6K,CLDN10,MAGEA10,GIMAP4,MC3R,ICAM3,MT2A,VCX,GCHFR,ISG15,NUDT2,DPH2,HPRT1,HSD17B1,LILRB2,ITGB1BP2,SMPD2,POP7,SCGB1A1,TNFRSF14,POLR2I,HOXD4,CCL21,TMED1
TF	Factor: AR; motif: ARGAACANNNTGTNC	TF:M07204	false	1.3757103952451296e-8	7.861472981060203	4949	67	23	62700	TMSB10,RAB38,CLDN10,HBQ1,KRT34,MAGEA10,GIMAP4,FAM156A,MC3R,MT2A,VCX,GCHFR,HSD17B1,ITGB1BP2,TAAR5,SLC35A2,FOXS1,TNFRSF14,TFF1,ACTL7B,HOXD4,ADRM1,TMED1
TF	Factor: AP-2; motif: SNNNCCNCAGGCN	TF:M00915	false	1.4884934918506478e-8	7.82725305988157	9846	67	32	62700	TMSB10,LY6K,LHB,HES1,PGLYRP1,KRT34,UQCR10,FAM156A,ICAM3,LY6D,MT2A,PRICKLE3,GCHFR,BPY2,ISG15,CD79A,HPRT1,SLC25A6,PRSS1,HSD17B1,LILRB2,UBB,CEBPD,POP7,SCGB1A1,TNFRSF14,CDA,HOXD4,ADRM1,AIMP2,CALML3,TMED1
TF	Factor: VDR,; motif: RRTGNMCYTNNTGAMCCNYNT	TF:M00966	false	1.6842004875876246e-8	7.77360621125066	9897	67	32	62700	FFAR3,RAB38,PGLYRP1,HBQ1,FAM156A,MC3R,ICAM3,LY6D,MT2A,ISG15,NUDT2,CD79A,DPH2,HPRT1,APCS,NDUFA3,HSD17B1,LILRB2,UBB,ITGB1BP2,SMPD2,TMEM69,POP7,SCGB1A1,SLC35A2,FOXS1,TNFRSF14,CDA,TFF1,ADRM1,AIMP2,CALML3
TF	Factor: YB-1; motif: NNNNCCAATNN	TF:M03862	false	1.716579141090576e-8	7.7653361690826195	9300	67	31	62700	FFAR3,LY6K,LHB,HES1,RAB38,HBQ1,KRT34,SSX3,GIMAP4,FAM156A,VCX,GCHFR,BPY2,ISG15,NUDT2,DPH2,SLC25A6,APCS,PRSS1,HSD17B1,UBB,ITGB1BP2,SLC35A2,TNFRSF14,TIMM17B,POLR2I,HOXD4,ADRM1,AIMP2,CALML3,TMED1
TF	Factor: T3R-beta; motif: NRRGGTCRTGACCYYN	TF:M11817	false	1.716579141090576e-8	7.7653361690826195	5489	67	24	62700	FFAR3,LY6K,LHB,HES1,PGLYRP1,HBQ1,SSX3,FAM156A,ICAM3,HPRT1,SLC25A6,APCS,NDUFA3,PRSS1,UBB,CEBPD,TMEM69,POP7,TAAR5,HOXD4,ADRM1,AIMP2,CALML3,CCL21
TF	Factor: DREF; motif: CTYYCWCTTCCY	TF:M09725	false	1.8319566619908274e-8	7.7370848045114355	7596	67	28	62700	TMSB10,FFAR3,MT1G,UQCR10,GIMAP4,MC3R,ICAM3,MT2A,PRICKLE3,VCX,BPY2,ISG15,NUDT2,CD79A,SLC25A6,PRSS1,LILRB2,CEBPD,TMEM69,SCGB1A1,FOXS1,TNFRSF14,HOXD4,ADRM1,CCL21,TMSB4X,TMED1,CRYGA
TF	Factor: AP-2beta; motif: NSCCYNRGGSN; match class: 1	TF:M11477_1	false	1.99416517000169e-8	7.70023887338166	7084	67	27	62700	LY6K,LHB,PGLYRP1,CLDN10,HBQ1,KRT34,UQCR10,FAM156A,LY6D,MT2A,PRICKLE3,GCHFR,BPY2,ISG15,HPRT1,APCS,PRSS1,HSD17B1,LILRB2,ITGB1BP2,CEBPD,TMEM69,SCGB1A1,TNFRSF14,POLR2I,HOXD4,ADRM1
TF	Factor: RFX1; motif: NNGTNRCNWRGYAACNN	TF:M00280	false	1.99416517000169e-8	7.70023887338166	6553	67	26	62700	TMSB10,MT1G,RAB38,HBQ1,MAGEA10,FAM156A,ICAM3,LY6D,VCX,GCHFR,BPY2,DPH2,SLC25A6,HSD17B1,LILRB2,UBB,ITGB1BP2,SMPD2,CEBPD,POP7,TAAR5,SLC35A2,TNFRSF14,TFF1,POLR2I,ADRM1
TF	Factor: ZNF592; motif: NSARNATGGAGKN	TF:M09766	false	2.2126711254857974e-8	7.65508313148652	7123	67	27	62700	FFAR3,MT1G,CLDN10,FAM156A,LY6D,MT2A,GCHFR,CD79A,HPRT1,SLC25A6,NDUFA3,PRSS1,LILRB2,ITGB1BP2,SCGB1A1,TAAR5,FOXS1,TNFRSF14,TFF1,ACTL7B,POLR2I,HOXD4,ADRM1,CALML3,CCL21,TMSB4X,CRYGA
TF	Factor: POU2F1:PEA3; motif: ACCGGATATGCAN	TF:M08402	false	2.319419503838234e-8	7.634620695206224	8256	67	29	62700	TMSB10,FFAR3,LHB,MT1G,RAB38,PGLYRP1,HBQ1,SSX3,FAM156A,MC3R,ICAM3,LY6D,MT2A,CD79A,DPH2,PRSS1,UBB,ITGB1BP2,SMPD2,CEBPD,TMEM69,POP7,SCGB1A1,TAAR5,SLC35A2,TIMM17B,AIMP2,CCL21,CRYGA
TF	Factor: RARA; motif: AGGTCANNYAAAGGTCA	TF:M08019	false	2.517382829932189e-8	7.599050734279056	5616	67	24	62700	LHB,MAGEA10,SSX3,UQCR10,FAM156A,ICAM3,LY6D,BPY2,NUDT2,CD79A,SLC25A6,APCS,NDUFA3,PRSS1,HSD17B1,LILRB2,ITGB1BP2,SCGB1A1,FOXS1,TNFRSF14,CDA,CALML3,TMED1,CRYGA
TF	Factor: GR; motif: RGWACATWAYGTWCY	TF:M11846	false	2.5183993377781168e-8	7.598875403520262	6119	67	25	62700	TMSB10,FFAR3,LY6K,CLDN10,ICAM3,MT2A,VCX,BPY2,ISG15,NUDT2,DPH2,HPRT1,HSD17B1,LILRB2,ITGB1BP2,SMPD2,POP7,TAAR5,FOXS1,TNFRSF14,TFF1,ACTL7B,POLR2I,HOXD4,CCL21
TF	Factor: SMAD4; motif: GKSRKKCAGMCANCY	TF:M00733	false	2.5650183770902195e-8	7.590909519035485	8882	67	30	62700	TMSB10,FFAR3,PGLYRP1,CLDN10,HBQ1,KRT34,SSX3,GIMAP4,LY6D,MT2A,VCX,GCHFR,ISG15,DPH2,NDUFA3,PRSS1,HSD17B1,LILRB2,ITGB1BP2,SMPD2,POP7,TAAR5,SLC35A2,ACTL7B,POLR2I,HOXD4,ADRM1,AIMP2,CCL21,TMED1
TF	Factor: LRF; motif: GGGGKYNNB	TF:M01100	false	2.6398508435759384e-8	7.578420610873316	7744	67	28	62700	FFAR3,LY6K,HES1,PGLYRP1,HBQ1,MAGEA10,FAM156A,MT2A,GCHFR,SLC25A6,NDUFA3,HSD17B1,SMPD2,CEBPD,TMEM69,POP7,SCGB1A1,SLC35A2,FOXS1,TNFRSF14,TFF1,ACTL7B,HOXD4,ADRM1,AIMP2,CALML3,CCL21,TMED1
TF	Factor: YY1; motif: CAANATGGCGGC	TF:M10436	false	2.8002630579213713e-8	7.552801168930134	8336	67	29	62700	TMSB10,LHB,HBQ1,KRT34,SSX3,UQCR10,ICAM3,LY6D,VCX,GCHFR,BPY2,ISG15,CD79A,DPH2,HPRT1,SLC25A6,NDUFA3,UBB,SMPD2,CEBPD,TMEM69,SLC35A2,TFF1,ACTL7B,HOXD4,AIMP2,TMSB4X,TMED1,CRYGA
TF	Factor: LRH-1; motif: TGACCTTGRNYCAAGGTCA; match class: 1	TF:M11830_1	false	2.873057072634517e-8	7.541655746759862	6165	67	25	62700	FFAR3,LY6K,LHB,MT1G,RAB38,PGLYRP1,CLDN10,HBQ1,SSX3,UQCR10,GIMAP4,LY6D,VCX,GCHFR,BPY2,UBB,SMPD2,CEBPD,TMEM69,POP7,TNFRSF14,TIMM17B,POLR2I,CALML3,TMSB4X
TF	Factor: GLI; motif: NGACCMCCCAN	TF:M07290	false	3.0768924928373036e-8	7.511887677812727	7249	67	27	62700	TMSB10,FFAR3,LY6K,LHB,CLDN10,HBQ1,KRT34,MAGEA10,SSX3,MC3R,ICAM3,LY6D,PRICKLE3,VCX,GCHFR,DPH2,SLC25A6,NDUFA3,UBB,SCGB1A1,TAAR5,FOXS1,TIMM17B,CDA,POLR2I,AIMP2,CCL21
TF	Factor: Fra-1; motif: GRTGACGTCATC	TF:M11285	false	3.148262224229314e-8	7.5019291016646426	7813	67	28	62700	FFAR3,LY6K,LHB,HES1,RAB38,PGLYRP1,MAGEA10,SSX3,GIMAP4,FAM156A,LY6D,PRICKLE3,VCX,HPRT1,PRSS1,HSD17B1,LILRB2,UBB,ITGB1BP2,SCGB1A1,TNFRSF14,TFF1,ACTL7B,POLR2I,AIMP2,CALML3,TMSB4X,CRYGA
TF	Factor: SREBP-2; motif: NNGYCACNNSMN	TF:M01177	false	3.290395632448581e-8	7.482751879965189	8989	67	30	62700	TMSB10,FFAR3,LY6K,LHB,HES1,PGLYRP1,KRT34,SSX3,GIMAP4,FAM156A,MC3R,LY6D,ISG15,NUDT2,CD79A,DPH2,HPRT1,LILRB2,UBB,CEBPD,SLC35A2,FOXS1,TIMM17B,CDA,ACTL7B,ADRM1,AIMP2,CALML3,CCL21,TMSB4X
TF	Factor: LRH1; motif: NNRRCCTTGVAN	TF:M01142	false	3.3545458789967154e-8	7.474366264047807	3040	67	18	62700	MT1G,HBQ1,KRT34,MAGEA10,SSX3,UQCR10,LY6D,NUDT2,CD79A,HPRT1,ITGB1BP2,CEBPD,POP7,TFF1,HOXD4,CALML3,CCL21,CRYGA
TF	Factor: PEA3; motif: ACWTCCK	TF:M00655	false	3.419815497334193e-8	7.465997323958814	9609	67	31	62700	FFAR3,PGLYRP1,CLDN10,MAGEA10,UQCR10,GIMAP4,FAM156A,MC3R,ICAM3,MT2A,PRICKLE3,VCX,BPY2,CD79A,DPH2,NDUFA3,UBB,TMEM69,POP7,SCGB1A1,TAAR5,FOXS1,TIMM17B,CDA,TFF1,HOXD4,ADRM1,AIMP2,CALML3,TMSB4X,CRYGA
TF	Factor: MLLT10; motif: CYNNCCNNGGNGCTG	TF:M12636	false	3.436734628530945e-8	7.463854001122626	9612	67	31	62700	TMSB10,FFAR3,LY6K,LHB,HES1,PGLYRP1,HBQ1,KRT34,UQCR10,LY6D,MT2A,GCHFR,ISG15,CD79A,DPH2,HPRT1,SLC25A6,NDUFA3,HSD17B1,LILRB2,CEBPD,TAAR5,TNFRSF14,TIMM17B,CDA,TFF1,ACTL7B,HOXD4,AIMP2,CCL21,TMED1
TF	Factor: AP-2gamma; motif: GCCYNCRGSN	TF:M03811	false	3.620847349310511e-8	7.441189784144477	9030	67	30	62700	TMSB10,LY6K,LHB,HES1,HBQ1,KRT34,MAGEA10,LY6D,MT2A,PRICKLE3,BPY2,ISG15,DPH2,HPRT1,SLC25A6,PRSS1,HSD17B1,LILRB2,UBB,ITGB1BP2,SCGB1A1,FOXS1,TNFRSF14,TIMM17B,HOXD4,ADRM1,AIMP2,CALML3,CCL21,TMED1
TF	Factor: EGR3; motif: NCMCRCCCACTNMN	TF:M08877	false	3.848197458017552e-8	7.41474265162194	6264	67	25	62700	TMSB10,FFAR3,LY6K,LHB,RAB38,PGLYRP1,CLDN10,MAGEA10,SSX3,UQCR10,FAM156A,LY6D,PRICKLE3,NUDT2,SLC25A6,PRSS1,SMPD2,CEBPD,TMEM69,POP7,TAAR5,TIMM17B,HOXD4,ADRM1,TMED1
TF	Factor: CLOCK; motif: CNGNCACGTGNNNM	TF:M09884	false	4.2008101511027124e-8	7.376666945263143	8499	67	29	62700	LY6K,LHB,MT1G,PGLYRP1,MAGEA10,UQCR10,GIMAP4,FAM156A,ICAM3,LY6D,MT2A,PRICKLE3,VCX,BPY2,SLC25A6,LILRB2,SMPD2,POP7,FOXS1,TNFRSF14,TIMM17B,TFF1,ACTL7B,POLR2I,HOXD4,AIMP2,CALML3,TMED1,CRYGA
TF	Factor: NF-1C; motif: TTGGCNN	TF:M07300	false	4.355587121720543e-8	7.360953294953196	6306	67	25	62700	FFAR3,HES1,HBQ1,MAGEA10,FAM156A,MC3R,LY6D,MT2A,VCX,GCHFR,BPY2,ISG15,NUDT2,DPH2,SLC25A6,PRSS1,HSD17B1,LILRB2,ITGB1BP2,TIMM17B,TFF1,POLR2I,HOXD4,AIMP2,CCL21
TF	Factor: CREB; motif: TGACGTMA	TF:M00039	false	4.5693099620949616e-8	7.340149380298093	5315	67	23	62700	FFAR3,HES1,MT1G,KRT34,MAGEA10,SSX3,FAM156A,MC3R,MT2A,VCX,BPY2,ISG15,NUDT2,HPRT1,HSD17B1,UBB,SMPD2,CEBPD,TIMM17B,CDA,ACTL7B,AIMP2,CALML3
TF	Factor: E2F-6; motif: NGGGCGGGARRNN	TF:M09895	false	4.866871442160627e-8	7.312750125442879	7982	67	28	62700	TMSB10,LY6K,HES1,PGLYRP1,CLDN10,HBQ1,MAGEA10,SSX3,FAM156A,LY6D,VCX,GCHFR,NUDT2,CD79A,DPH2,SLC25A6,UBB,SMPD2,CEBPD,POP7,SCGB1A1,TFF1,HOXD4,ADRM1,AIMP2,CALML3,CCL21,CRYGA
TF	Factor: ERF:FOXO1A; motif: RTMAACAGGAARNS	TF:M08241	false	4.9090490630476694e-8	7.309002627361449	7986	67	28	62700	LY6K,HES1,MT1G,RAB38,PGLYRP1,UQCR10,GIMAP4,MC3R,ICAM3,LY6D,VCX,BPY2,NUDT2,CD79A,HPRT1,SLC25A6,ITGB1BP2,SMPD2,CEBPD,POP7,SCGB1A1,TNFRSF14,CDA,ADRM1,AIMP2,CALML3,TMED1,CRYGA
TF	Factor: NKX2-2; motif: NNNCCACTCAANNN	TF:M12456	false	4.937921321390659e-8	7.3064558342011905	9770	67	31	62700	FFAR3,LY6K,LHB,MT1G,RAB38,PGLYRP1,SSX3,MC3R,MT2A,PRICKLE3,VCX,BPY2,CD79A,DPH2,HPRT1,APCS,HSD17B1,SMPD2,TMEM69,POP7,SCGB1A1,FOXS1,TNFRSF14,CDA,ACTL7B,POLR2I,HOXD4,CALML3,CCL21,TMSB4X,TMED1
TF	Factor: NR1B2; motif: NTGACCY	TF:M02111	false	5.338695636469447e-8	7.272564837930195	9802	67	31	62700	FFAR3,LY6K,LHB,MT1G,RAB38,PGLYRP1,HBQ1,GIMAP4,FAM156A,ICAM3,LY6D,MT2A,CD79A,APCS,PRSS1,LILRB2,SMPD2,POP7,SCGB1A1,TAAR5,FOXS1,TNFRSF14,CDA,ACTL7B,POLR2I,HOXD4,ADRM1,AIMP2,CALML3,TMED1,CRYGA
TF	Factor: AP-2alphaA; motif: ANMGCCTNAGGCKNT	TF:M01047	false	5.839975224498784e-8	7.233588995333883	8634	67	29	62700	FFAR3,LHB,PGLYRP1,HBQ1,KRT34,UQCR10,MC3R,LY6D,MT2A,PRICKLE3,VCX,GCHFR,BPY2,ISG15,NUDT2,DPH2,SLC25A6,APCS,PRSS1,HSD17B1,LILRB2,CEBPD,TMEM69,SCGB1A1,SLC35A2,TNFRSF14,POLR2I,HOXD4,ADRM1
TF	Factor: AP-2alphaA; motif: ANMGCCTNAGGCKNT; match class: 1	TF:M01047_1	false	5.839975224498784e-8	7.233588995333883	8634	67	29	62700	FFAR3,LHB,PGLYRP1,HBQ1,KRT34,UQCR10,MC3R,LY6D,MT2A,PRICKLE3,VCX,GCHFR,BPY2,ISG15,NUDT2,DPH2,SLC25A6,APCS,PRSS1,HSD17B1,LILRB2,CEBPD,TMEM69,SCGB1A1,SLC35A2,TNFRSF14,POLR2I,HOXD4,ADRM1
TF	Factor: ATF-1; motif: TNACGTCAN	TF:M01861	false	5.847792676661395e-8	7.23300803293426	6408	67	25	62700	FFAR3,HES1,MT1G,KRT34,MAGEA10,SSX3,FAM156A,MC3R,MT2A,VCX,BPY2,ISG15,NUDT2,HPRT1,HSD17B1,LILRB2,UBB,SMPD2,CEBPD,POP7,TIMM17B,CDA,ACTL7B,AIMP2,CALML3
TF	Factor: ROX; motif: GNNNCASGTGGS	TF:M09764	false	6.022139815415438e-8	7.220249165734829	5902	67	24	62700	LY6K,MT1G,PGLYRP1,HBQ1,MC3R,LY6D,MT2A,PRICKLE3,VCX,DPH2,HPRT1,SLC25A6,PRSS1,HSD17B1,CEBPD,TMEM69,TAAR5,SLC35A2,FOXS1,TNFRSF14,ACTL7B,HOXD4,AIMP2,CALML3
TF	Factor: T3R-beta; motif: NNRGGTCRTGACCYNN	TF:M11815	false	6.022139815415438e-8	7.220249165734829	5402	67	23	62700	FFAR3,LY6K,LHB,HES1,PGLYRP1,HBQ1,SSX3,FAM156A,ICAM3,HPRT1,SLC25A6,APCS,NDUFA3,UBB,CEBPD,TMEM69,POP7,TAAR5,HOXD4,ADRM1,AIMP2,CALML3,CCL21
TF	Factor: RELA; motif: GGGRMTKYCCC	TF:M12657	false	6.456469278755999e-8	7.190004911097729	6444	67	25	62700	TMSB10,LHB,MT1G,RAB38,MAGEA10,GIMAP4,LY6D,MT2A,PRICKLE3,ISG15,CD79A,PRSS1,LILRB2,UBB,SMPD2,CEBPD,TMEM69,POP7,TAAR5,TNFRSF14,TIMM17B,CDA,POLR2I,HOXD4,AIMP2
TF	Factor: AR; motif: GGNACRNNRTGTWCT	TF:M01201	false	6.522007012999559e-8	7.185618738540584	6448	67	25	62700	TMSB10,PGLYRP1,CLDN10,GIMAP4,ICAM3,MT2A,VCX,ISG15,NUDT2,DPH2,NDUFA3,HSD17B1,LILRB2,ITGB1BP2,SMPD2,SCGB1A1,TNFRSF14,CDA,ACTL7B,POLR2I,HOXD4,ADRM1,AIMP2,CCL21,CRYGA
TF	Factor: meis1:TBR2; motif: NNGTGNTGACAN	TF:M08378	false	6.653139797661873e-8	7.17697335093915	3604	67	19	62700	LY6K,HES1,CLDN10,KRT34,UQCR10,LY6D,ISG15,DPH2,APCS,NDUFA3,PRSS1,LILRB2,ITGB1BP2,CEBPD,SCGB1A1,TFF1,POLR2I,TMSB4X,CRYGA
TF	Factor: NeuroD; motif: NNSCWGCTGNSY	TF:M01288	false	6.909939840352974e-8	7.160525733684625	4961	67	22	62700	FFAR3,LY6K,LHB,PGLYRP1,CLDN10,KRT34,SSX3,FAM156A,MC3R,LY6D,MT2A,CD79A,DPH2,HSD17B1,ITGB1BP2,CEBPD,SCGB1A1,CDA,POLR2I,AIMP2,CALML3,TMED1
TF	Factor: ATF3; motif: GRTGACKCA	TF:M12582	false	7.231188863904062e-8	7.140790295431933	7572	67	27	62700	LY6K,HES1,RAB38,PGLYRP1,KRT34,MAGEA10,GIMAP4,FAM156A,ICAM3,LY6D,MT2A,PRICKLE3,ISG15,NUDT2,DPH2,APCS,HSD17B1,LILRB2,UBB,SCGB1A1,SLC35A2,TNFRSF14,TFF1,ACTL7B,ADRM1,CALML3,TMSB4X
TF	Factor: HLTF; motif: AGSCARAAAGYRGSTGS	TF:M04613	false	7.303689550606767e-8	7.136457695129262	8145	67	28	62700	FFAR3,LY6K,MT1G,RAB38,PGLYRP1,KRT34,SSX3,UQCR10,MC3R,DPH2,HPRT1,APCS,NDUFA3,PRSS1,HSD17B1,LILRB2,CEBPD,POP7,FOXS1,TNFRSF14,TIMM17B,CDA,TFF1,ACTL7B,HOXD4,CALML3,CCL21,CRYGA
TF	Factor: AhR:Arnt; motif: GRGKATYGCGTGMCWNSCC	TF:M00237	false	7.33392912937786e-8	7.134663291112372	6490	67	25	62700	TMSB10,LY6K,LHB,HES1,RAB38,CLDN10,MC3R,MT2A,GCHFR,SLC25A6,NDUFA3,HSD17B1,LILRB2,UBB,SMPD2,POP7,FOXS1,TNFRSF14,TIMM17B,CDA,TFF1,ACTL7B,AIMP2,CALML3,TMED1
TF	Factor: ER-beta; motif: GTCANASTGRCCYNR	TF:M01875	false	7.33392912937786e-8	7.134663291112372	6490	67	25	62700	FFAR3,LY6K,LHB,PGLYRP1,HBQ1,ICAM3,LY6D,BPY2,ISG15,CD79A,PRSS1,HSD17B1,LILRB2,TMEM69,POP7,SCGB1A1,FOXS1,TFF1,ACTL7B,POLR2I,HOXD4,ADRM1,AIMP2,TMED1,CRYGA
TF	Factor: AP-2gamma; motif: NSCCYNRGGSN	TF:M11481	false	7.345262530402988e-8	7.1339926772777025	4981	67	22	62700	LY6K,LHB,CLDN10,MAGEA10,UQCR10,FAM156A,LY6D,MT2A,PRICKLE3,GCHFR,BPY2,ISG15,DPH2,HPRT1,PRSS1,HSD17B1,ITGB1BP2,FOXS1,TNFRSF14,HOXD4,CALML3,TMED1
TF	Factor: ZNFPT1; motif: YCNNCNCWGCCNY	TF:M12721	false	7.661950084218253e-8	7.11566068166894	9352	67	30	62700	TMSB10,FFAR3,LY6K,LHB,RAB38,PGLYRP1,HBQ1,KRT34,MAGEA10,UQCR10,LY6D,MT2A,PRICKLE3,BPY2,ISG15,CD79A,DPH2,SLC25A6,APCS,NDUFA3,SMPD2,FOXS1,TNFRSF14,CDA,TFF1,ACTL7B,POLR2I,TMSB4X,TMED1,CRYGA
TF	Factor: GR; motif: RGNACANKNTGTNCY	TF:M09625	false	7.879875619920721e-8	7.103480637587654	9365	67	30	62700	TMSB10,FFAR3,LY6K,CLDN10,MAGEA10,GIMAP4,MC3R,ICAM3,MT2A,VCX,GCHFR,ISG15,NUDT2,DPH2,HPRT1,HSD17B1,LILRB2,ITGB1BP2,SMPD2,POP7,SCGB1A1,FOXS1,TNFRSF14,TFF1,ACTL7B,POLR2I,HOXD4,ADRM1,CCL21,TMED1
TF	Factor: TWIST1; motif: NNNCCAGATGTNN	TF:M12577	false	7.953320561389532e-8	7.099451512802251	2841	67	17	62700	LY6K,PGLYRP1,MAGEA10,SSX3,MC3R,MT2A,VCX,CD79A,NDUFA3,PRSS1,ITGB1BP2,SMPD2,TMEM69,POP7,SCGB1A1,TIMM17B,ACTL7B
TF	Factor: SREBP-1; motif: RTCACCCCAY	TF:M07405	false	8.008371193573547e-8	7.0964558052109785	7062	67	26	62700	FFAR3,LY6K,LHB,MT1G,KRT34,MAGEA10,SSX3,GIMAP4,LY6D,MT2A,VCX,GCHFR,CD79A,NDUFA3,PRSS1,LILRB2,UBB,SMPD2,TMEM69,POP7,TNFRSF14,TIMM17B,TFF1,ACTL7B,POLR2I,TMSB4X
TF	Factor: Sp1; motif: RGGGMGGRGSNGGGG	TF:M10529	false	8.084260057507283e-8	7.092359724384369	7066	67	26	62700	LY6K,LHB,HES1,RAB38,CLDN10,HBQ1,MAGEA10,UQCR10,FAM156A,LY6D,VCX,ISG15,CD79A,DPH2,HPRT1,SLC25A6,UBB,ITGB1BP2,POP7,TNFRSF14,TIMM17B,TFF1,POLR2I,HOXD4,ADRM1,TMSB4X
TF	Factor: p54NRB; motif: GRNNNMGGATGRMNNCGGA	TF:M07611	false	8.357842225833032e-8	7.07790583145715	7078	67	26	62700	TMSB10,LHB,HES1,MT1G,KRT34,MAGEA10,UQCR10,FAM156A,LY6D,MT2A,PRICKLE3,VCX,ISG15,DPH2,APCS,HSD17B1,POP7,SCGB1A1,SLC35A2,FOXS1,TIMM17B,CDA,TFF1,POLR2I,CALML3,TMED1
TF	Factor: CREM; motif: NRTGACGYMA	TF:M12592	false	8.495413771676634e-8	7.070815463836758	6545	67	25	62700	FFAR3,MT1G,RAB38,MAGEA10,UQCR10,FAM156A,MC3R,MT2A,VCX,GCHFR,BPY2,ISG15,NUDT2,HPRT1,SLC25A6,NDUFA3,HSD17B1,LILRB2,UBB,TMEM69,CDA,ACTL7B,AIMP2,CALML3,TMSB4X
TF	Factor: c-Jun; motif: NATGACGTCAYN	TF:M11266	false	8.501506193894454e-8	7.070504124432995	8800	67	29	62700	FFAR3,LY6K,LHB,HES1,RAB38,MAGEA10,SSX3,GIMAP4,FAM156A,LY6D,MT2A,VCX,NUDT2,HPRT1,SLC25A6,APCS,PRSS1,HSD17B1,LILRB2,UBB,ITGB1BP2,SCGB1A1,TNFRSF14,TFF1,ACTL7B,POLR2I,AIMP2,TMSB4X,CRYGA
TF	Factor: myogenin; motif: RGCAGSTG	TF:M00712	false	8.60128879674693e-8	7.065436470223871	7091	67	26	62700	FFAR3,LHB,RAB38,PGLYRP1,KRT34,UQCR10,MC3R,LY6D,VCX,GCHFR,ISG15,CD79A,DPH2,HPRT1,SLC25A6,PRSS1,HSD17B1,SMPD2,CEBPD,TMEM69,SCGB1A1,FOXS1,TNFRSF14,ADRM1,CALML3,CCL21
TF	Factor: VDR; motif: RRGGTCANNGRGKTCA	TF:M09671	false	9.431495055625796e-8	7.025419458594222	8254	67	28	62700	FFAR3,LHB,MT1G,RAB38,KRT34,FAM156A,ICAM3,LY6D,CD79A,APCS,NDUFA3,PRSS1,HSD17B1,LILRB2,ITGB1BP2,TMEM69,POP7,TAAR5,FOXS1,TNFRSF14,CDA,TFF1,POLR2I,HOXD4,ADRM1,CALML3,CCL21,CRYGA
TF	Factor: FOXO1A:Net; motif: RWMAACAGGAAGTN	TF:M08302	false	9.675669092746964e-8	7.014318992899187	9458	67	30	62700	LY6K,HES1,MT1G,PGLYRP1,UQCR10,GIMAP4,MC3R,VCX,GCHFR,BPY2,CD79A,HPRT1,LILRB2,ITGB1BP2,SMPD2,CEBPD,TMEM69,POP7,SCGB1A1,TAAR5,TNFRSF14,TIMM17B,CDA,TFF1,POLR2I,ADRM1,CALML3,TMSB4X,TMED1,CRYGA
TF	Factor: GTF2IRD1-isoform2; motif: GGGATTRNR; match class: 1	TF:M01229_1	false	1.0148876246956104e-7	6.993582043146289	9478	67	30	62700	FFAR3,LHB,MT1G,PGLYRP1,HBQ1,KRT34,SSX3,UQCR10,ICAM3,PRICKLE3,VCX,BPY2,NUDT2,CD79A,DPH2,HPRT1,SLC25A6,APCS,NDUFA3,HSD17B1,LILRB2,UBB,ITGB1BP2,SMPD2,TMEM69,SCGB1A1,TFF1,HOXD4,AIMP2,CRYGA
TF	Factor: Pax-2; motif: CAYSCCTSAGT	TF:M03839	false	1.074684748786234e-7	6.968718914298752	5098	67	22	62700	MT1G,PGLYRP1,KRT34,MAGEA10,SSX3,UQCR10,LY6D,PRICKLE3,BPY2,ISG15,DPH2,SLC25A6,PRSS1,HSD17B1,LILRB2,TMEM69,SCGB1A1,TNFRSF14,CDA,ACTL7B,POLR2I,CCL21
TF	Factor: Tax/CREB; motif: GGGGGTTGACGYANA	TF:M00114	false	1.2374655240186506e-7	6.907466891737446	6676	67	25	62700	FFAR3,LY6K,LHB,KRT34,MAGEA10,LY6D,PRICKLE3,VCX,GCHFR,BPY2,ISG15,NUDT2,NDUFA3,HSD17B1,LILRB2,UBB,CEBPD,TMEM69,SCGB1A1,FOXS1,TIMM17B,CDA,POLR2I,HOXD4,CALML3
TF	Factor: AR; motif: NGNACANNNTGTTCYNN	TF:M09589	false	1.3860303580970535e-7	6.858227257307442	5173	67	22	62700	TMSB10,RAB38,CLDN10,MAGEA10,GIMAP4,MC3R,ICAM3,MT2A,VCX,ISG15,DPH2,HSD17B1,ITGB1BP2,SMPD2,POP7,FOXS1,TNFRSF14,TFF1,ACTL7B,POLR2I,HOXD4,ADRM1
TF	Factor: CTCF; motif: NNNNANASYGCCMYCTAGTGG	TF:M04689	false	1.4037657473725163e-7	6.852705358809825	5675	67	23	62700	TMSB10,LHB,CLDN10,HBQ1,GIMAP4,ICAM3,MT2A,VCX,BPY2,CD79A,APCS,NDUFA3,PRSS1,CEBPD,TMEM69,POP7,SCGB1A1,FOXS1,TNFRSF14,POLR2I,HOXD4,CCL21,TMED1
TF	Factor: Sohlh2; motif: NNCACGTGNN; match class: 1	TF:M11075_1	false	1.4196580463012982e-7	6.847816251735708	7274	67	26	62700	LY6K,MT1G,RAB38,PGLYRP1,HBQ1,GIMAP4,FAM156A,LY6D,PRICKLE3,VCX,GCHFR,BPY2,DPH2,SLC25A6,HSD17B1,TMEM69,POP7,FOXS1,TNFRSF14,TIMM17B,ACTL7B,POLR2I,HOXD4,ADRM1,AIMP2,TMED1
TF	Factor: AP-4:Max; motif: NCAGCTGNNNNNNNCACGTGN; match class: 1	TF:M08674_1	false	1.4452631006848348e-7	6.840053085243388	5688	67	23	62700	MT1G,PGLYRP1,CLDN10,SSX3,GIMAP4,ICAM3,MT2A,PRICKLE3,VCX,CD79A,DPH2,SLC25A6,PRSS1,LILRB2,SMPD2,SCGB1A1,FOXS1,TNFRSF14,TIMM17B,TFF1,ACTL7B,CALML3,TMED1
TF	Factor: STAT3; motif: NNTTCCRGGAANNNNN	TF:M01595	false	1.4552690483429984e-7	6.8370567074279895	7852	67	27	62700	TMSB10,FFAR3,LHB,MT1G,PGLYRP1,CLDN10,KRT34,MAGEA10,UQCR10,MC3R,ICAM3,MT2A,PRICKLE3,GCHFR,BPY2,NUDT2,CD79A,SLC25A6,APCS,NDUFA3,HSD17B1,LILRB2,ITGB1BP2,CEBPD,TAAR5,POLR2I,AIMP2
TF	Factor: p63; motif: RRACATGTCNRGACATGTYY	TF:M01656	false	1.5251983872626798e-7	6.816673662618987	3817	67	19	62700	FFAR3,LY6K,KRT34,ICAM3,VCX,GCHFR,DPH2,HPRT1,SLC25A6,ITGB1BP2,SLC35A2,FOXS1,TIMM17B,ACTL7B,AIMP2,CALML3,TMSB4X,TMED1,CRYGA
TF	Factor: ER-beta; motif: RGGTCASCNTGMCCY	TF:M09910	false	1.637804087027462e-7	6.785738049469094	9694	67	30	62700	TMSB10,FFAR3,LY6K,HES1,RAB38,PGLYRP1,MAGEA10,FAM156A,LY6D,VCX,GCHFR,ISG15,CD79A,DPH2,SLC25A6,HSD17B1,UBB,SMPD2,CEBPD,POP7,TFF1,ACTL7B,POLR2I,HOXD4,ADRM1,AIMP2,CALML3,CCL21,TMSB4X,TMED1
TF	Factor: MR; motif: NGNACRNNNYGTNCN; match class: 1	TF:M11849_1	false	1.6823942896635444e-7	6.774072214389627	4291	67	20	62700	TMSB10,LY6K,ICAM3,MT2A,VCX,GCHFR,ISG15,NUDT2,DPH2,HPRT1,HSD17B1,LILRB2,ITGB1BP2,SMPD2,POP7,TNFRSF14,ACTL7B,POLR2I,HOXD4,TMED1
TF	Factor: GATA2; motif: NNNTTCTTATCTSN	TF:M07213	false	1.6983337548735782e-7	6.769976958581783	3847	67	19	62700	HES1,ICAM3,MT2A,VCX,GCHFR,BPY2,ISG15,DPH2,NDUFA3,PRSS1,ITGB1BP2,SMPD2,TMEM69,SCGB1A1,FOXS1,TIMM17B,CALML3,CCL21,TMED1
TF	Factor: TFEA; motif: YRCACGTGACN	TF:M11090	false	1.702396803453571e-7	6.768939204847792	6266	67	24	62700	LY6K,MT1G,PGLYRP1,GIMAP4,FAM156A,LY6D,PRICKLE3,VCX,GCHFR,BPY2,NUDT2,DPH2,HPRT1,SLC25A6,HSD17B1,TMEM69,FOXS1,TNFRSF14,TIMM17B,ACTL7B,POLR2I,HOXD4,AIMP2,TMED1
TF	Factor: EHF; motif: BTTCCTGC	TF:M07251	false	1.7158471157692364e-7	6.765521410972	6270	67	24	62700	FFAR3,LHB,PGLYRP1,CLDN10,SSX3,MC3R,ICAM3,PRICKLE3,VCX,GCHFR,CD79A,PRSS1,HSD17B1,LILRB2,CEBPD,TAAR5,FOXS1,TNFRSF14,TIMM17B,CDA,TFF1,ACTL7B,CCL21,CRYGA
TF	Factor: SRY; motif: AACAATNNNCATTGTT	TF:M04556	false	1.7206192555960472e-7	6.764315221181724	7926	67	27	62700	TMSB10,FFAR3,HES1,RAB38,HBQ1,MAGEA10,SSX3,UQCR10,GIMAP4,MC3R,VCX,BPY2,ISG15,APCS,PRSS1,LILRB2,UBB,ITGB1BP2,TAAR5,TIMM17B,CDA,TFF1,POLR2I,HOXD4,ADRM1,TMSB4X,CRYGA
TF	Factor: Sox-10; motif: CWTTGTN	TF:M01131	false	1.761294345708576e-7	6.7541680591180295	9119	67	29	62700	TMSB10,FFAR3,LHB,MT1G,RAB38,PGLYRP1,MAGEA10,GIMAP4,MC3R,ICAM3,LY6D,PRICKLE3,VCX,BPY2,SLC25A6,APCS,NDUFA3,PRSS1,HSD17B1,LILRB2,TAAR5,FOXS1,TIMM17B,TFF1,HOXD4,CALML3,CCL21,TMSB4X,CRYGA
TF	Factor: AP-2gamma; motif: NSCCYNRGGSN; match class: 1	TF:M11481_1	false	1.761294345708576e-7	6.7541680591180295	4774	67	21	62700	LY6K,LHB,CLDN10,MAGEA10,UQCR10,FAM156A,LY6D,MT2A,PRICKLE3,GCHFR,BPY2,ISG15,DPH2,HPRT1,PRSS1,HSD17B1,ITGB1BP2,FOXS1,TNFRSF14,CALML3,TMED1
TF	Factor: pax-2; motif: NSGTCACGCWTSANYGMNYN	TF:M11876	false	1.8745966226307811e-7	6.727092169756214	6303	67	24	62700	FFAR3,HES1,MT1G,RAB38,PGLYRP1,CLDN10,FAM156A,MC3R,VCX,ISG15,NUDT2,CD79A,HPRT1,SLC25A6,HSD17B1,SMPD2,CEBPD,POP7,SCGB1A1,TIMM17B,TFF1,ACTL7B,HOXD4,TMED1
TF	Factor: PEA3; motif: NNCAGGAARNN; match class: 1	TF:M09915_1	false	1.8745966226307811e-7	6.727092169756214	5784	67	23	62700	FFAR3,MT1G,PGLYRP1,CLDN10,SSX3,UQCR10,GIMAP4,ICAM3,VCX,CD79A,HSD17B1,LILRB2,ITGB1BP2,CEBPD,TMEM69,SCGB1A1,TAAR5,TNFRSF14,CDA,TFF1,ACTL7B,CALML3,CCL21
TF	Factor: c-Ets-1(p54); motif: NCMGGAWGYN	TF:M00032	false	1.8745966226307811e-7	6.727092169756214	7961	67	27	62700	TMSB10,FFAR3,LHB,PGLYRP1,MAGEA10,UQCR10,FAM156A,GCHFR,BPY2,NUDT2,CD79A,DPH2,SLC25A6,UBB,SMPD2,TMEM69,POP7,TAAR5,FOXS1,TNFRSF14,TIMM17B,HOXD4,AIMP2,CALML3,CCL21,TMSB4X,CRYGA
TF	Factor: T3R-beta; motif: NRGGTCAAAGGTCRN; match class: 1	TF:M11814_1	false	1.8999846125691818e-7	6.721249916259463	7400	67	26	62700	LHB,MT1G,RAB38,HBQ1,MAGEA10,UQCR10,PRICKLE3,VCX,CD79A,DPH2,HPRT1,SLC25A6,NDUFA3,HSD17B1,LILRB2,ITGB1BP2,TMEM69,SLC35A2,FOXS1,TNFRSF14,CDA,POLR2I,AIMP2,CALML3,TMSB4X,TMED1
TF	Factor: ATF; motif: NTGACGTCANYS	TF:M00338	false	1.915434964434369e-7	6.717732589213023	3883	67	19	62700	FFAR3,KRT34,MAGEA10,SSX3,FAM156A,MC3R,MT2A,VCX,BPY2,ISG15,NUDT2,HPRT1,HSD17B1,CEBPD,TIMM17B,CDA,ACTL7B,AIMP2,CALML3
TF	Factor: ER71:Pax-5; motif: ACCGGAACYACGCWTSANTG; match class: 1	TF:M08266_1	false	2.0302593484530625e-7	6.692448481097745	9184	67	29	62700	FFAR3,LHB,RAB38,HBQ1,MAGEA10,FAM156A,VCX,GCHFR,BPY2,CD79A,DPH2,SLC25A6,HSD17B1,UBB,ITGB1BP2,SMPD2,CEBPD,TMEM69,POP7,FOXS1,TNFRSF14,TIMM17B,CDA,ACTL7B,POLR2I,ADRM1,AIMP2,CALML3,CCL21
TF	Factor: MR; motif: NGNACRNNNYGTNCN	TF:M11849	false	2.062292853746372e-7	6.685649663138217	4354	67	20	62700	TMSB10,LY6K,ICAM3,MT2A,VCX,GCHFR,ISG15,NUDT2,DPH2,HPRT1,HSD17B1,LILRB2,ITGB1BP2,SMPD2,POP7,TNFRSF14,ACTL7B,POLR2I,HOXD4,TMED1
TF	Factor: RARA; motif: AGGTCAANNARAGGTCA	TF:M04483	false	2.0896004246751876e-7	6.679936752142161	4358	67	20	62700	LHB,MT1G,SSX3,UQCR10,ICAM3,VCX,BPY2,CD79A,SLC25A6,APCS,NDUFA3,PRSS1,HSD17B1,LILRB2,ITGB1BP2,SCGB1A1,FOXS1,POLR2I,TMED1,CRYGA
TF	Factor: CKROX; motif: SCCCTCCCC	TF:M01175	false	2.2678122023683007e-7	6.644392912235939	7468	67	26	62700	TMSB10,LY6K,HES1,RAB38,CLDN10,HBQ1,MAGEA10,SSX3,ICAM3,LY6D,PRICKLE3,HPRT1,UBB,SMPD2,CEBPD,FOXS1,TIMM17B,TFF1,ACTL7B,POLR2I,HOXD4,ADRM1,CALML3,CCL21,TMSB4X,CRYGA
TF	Factor: c-Myc; motif: CACGTGGC	TF:M03867	false	2.2817698959422615e-7	6.6417281539411235	7471	67	26	62700	TMSB10,LY6K,LHB,MT1G,PGLYRP1,HBQ1,MAGEA10,GIMAP4,MC3R,ICAM3,LY6D,PRICKLE3,VCX,DPH2,HPRT1,SLC25A6,HSD17B1,LILRB2,CEBPD,SLC35A2,FOXS1,TNFRSF14,TFF1,ACTL7B,AIMP2,TMED1
TF	Factor: RORA; motif: CCYTGNCCTN; match class: 1	TF:M12659_1	false	2.298890327349845e-7	6.638481747026894	2316	67	15	62700	FFAR3,LY6K,UQCR10,LY6D,PRICKLE3,SLC25A6,NDUFA3,HSD17B1,UBB,CEBPD,SCGB1A1,TNFRSF14,ADRM1,CALML3,TMED1
TF	Factor: Smad4; motif: NCAGACAN	TF:M07368	false	2.330384664892526e-7	6.632572386247909	3936	67	19	62700	LY6K,CLDN10,KRT34,GIMAP4,MC3R,ICAM3,MT2A,NUDT2,CD79A,APCS,PRSS1,LILRB2,TAAR5,FOXS1,TNFRSF14,TIMM17B,TFF1,AIMP2,CRYGA
TF	Factor: AP-2alphaA; motif: ANNGCCTNAGGSNNT	TF:M01045	false	2.330384664892526e-7	6.632572386247909	6384	67	24	62700	FFAR3,LY6K,LHB,CLDN10,UQCR10,FAM156A,LY6D,MT2A,PRICKLE3,GCHFR,BPY2,ISG15,HPRT1,PRSS1,HSD17B1,ITGB1BP2,CEBPD,SCGB1A1,FOXS1,TNFRSF14,TFF1,ACTL7B,HOXD4,AIMP2
TF	Factor: CTCF; motif: CANNWRRTGGCAG; match class: 1	TF:M04745_1	false	2.344577238326798e-7	6.629935455556147	2321	67	15	62700	FFAR3,LHB,HBQ1,KRT34,MAGEA10,MC3R,ISG15,CEBPD,POP7,SCGB1A1,TAAR5,FOXS1,CDA,ADRM1,CRYGA
TF	Factor: ctcf; motif: YGGCCACCAGRKGGCRSYN	TF:M09890	false	2.3614197352901202e-7	6.626826811515613	8650	67	28	62700	TMSB10,FFAR3,LY6K,LHB,HES1,PGLYRP1,CLDN10,HBQ1,MAGEA10,GIMAP4,FAM156A,MC3R,LY6D,ISG15,CD79A,APCS,NDUFA3,SMPD2,CEBPD,POP7,SLC35A2,TNFRSF14,ACTL7B,POLR2I,HOXD4,ADRM1,AIMP2,TMED1
TF	Factor: Zic3; motif: NGGGKGGTC; match class: 1	TF:M00450_1	false	2.3614197352901202e-7	6.626826811515613	8062	67	27	62700	TMSB10,LHB,HES1,CLDN10,MAGEA10,SSX3,MC3R,ICAM3,MT2A,VCX,GCHFR,CD79A,DPH2,SLC25A6,NDUFA3,LILRB2,UBB,SCGB1A1,SLC35A2,FOXS1,TNFRSF14,CDA,TFF1,ACTL7B,POLR2I,CCL21,TMED1
TF	Factor: Smad4; motif: TGTCTGN	TF:M01889	false	2.3871443928592657e-7	6.622121310727051	5362	67	22	62700	TMSB10,FFAR3,MT1G,RAB38,CLDN10,KRT34,MAGEA10,GIMAP4,MC3R,ICAM3,MT2A,NUDT2,CD79A,SLC25A6,APCS,NDUFA3,PRSS1,LILRB2,TAAR5,FOXS1,TIMM17B,HOXD4
TF	Factor: DEC; motif: NNNSCACSTGAS	TF:M08872	false	2.472162330475717e-7	6.6069230154136465	7507	67	26	62700	LHB,PGLYRP1,HBQ1,KRT34,MAGEA10,GIMAP4,ICAM3,PRICKLE3,VCX,GCHFR,ISG15,CD79A,SLC25A6,NDUFA3,PRSS1,SMPD2,TMEM69,SLC35A2,TNFRSF14,TIMM17B,ACTL7B,POLR2I,ADRM1,AIMP2,TMSB4X,TMED1
TF	Factor: GLI; motif: NTGGGTGGTN	TF:M07292	false	2.493657157820904e-7	6.603163256030493	5885	67	23	62700	TMSB10,FFAR3,LY6K,LHB,CLDN10,HBQ1,KRT34,MAGEA10,SSX3,MC3R,ICAM3,PRICKLE3,GCHFR,DPH2,UBB,TMEM69,POP7,FOXS1,TNFRSF14,TIMM17B,CDA,HOXD4,CCL21
TF	Factor: JUNB:C-JUN; motif: KRTGACGTCATN; match class: 1	TF:M08945_1	false	2.5605329111405e-7	6.591669637703104	5894	67	23	62700	FFAR3,LY6K,LHB,HES1,RAB38,MAGEA10,FAM156A,LY6D,VCX,HPRT1,APCS,HSD17B1,LILRB2,UBB,ITGB1BP2,SCGB1A1,TFF1,ACTL7B,POLR2I,AIMP2,CALML3,TMSB4X,CRYGA
TF	Factor: NR1B1; motif: NRGGTCANRRGGTCAN	TF:M11792	false	2.583368398434673e-7	6.587813657319159	4896	67	21	62700	FFAR3,LHB,RAB38,LY6D,PRICKLE3,BPY2,DPH2,SLC25A6,APCS,PRSS1,HSD17B1,LILRB2,UBB,TMEM69,SCGB1A1,FOXS1,TNFRSF14,CDA,ADRM1,CALML3,CRYGA
TF	Factor: Pax-3; motif: NNNNNNCGTCACGSTYNNNNN; match class: 1	TF:M00327_1	false	2.7269292012459907e-7	6.564326137418595	6986	67	25	62700	FFAR3,LY6K,LHB,RAB38,PGLYRP1,CLDN10,FAM156A,LY6D,MT2A,GCHFR,NUDT2,CD79A,SLC25A6,NDUFA3,LILRB2,UBB,POP7,TNFRSF14,TIMM17B,TFF1,POLR2I,ADRM1,AIMP2,CALML3,TMED1
TF	Factor: ZNF692; motif: SYNGGSCCCASCCNC; match class: 1	TF:M09734_1	false	2.7781775282496417e-7	6.556240005871341	6450	67	24	62700	TMSB10,FFAR3,LHB,HES1,CLDN10,MAGEA10,LY6D,GCHFR,ISG15,CD79A,HPRT1,SLC25A6,NDUFA3,SMPD2,CEBPD,POP7,TNFRSF14,TFF1,POLR2I,HOXD4,ADRM1,CCL21,TMSB4X,TMED1
TF	Factor: mbnl2; motif: NYGCYTYGCTTN	TF:M12135	false	2.8659453850788776e-7	6.542732089997597	5933	67	23	62700	TMSB10,LY6K,PGLYRP1,CLDN10,SSX3,GIMAP4,MC3R,PRICKLE3,VCX,NUDT2,HPRT1,SLC25A6,APCS,PRSS1,ITGB1BP2,CEBPD,FOXS1,TNFRSF14,ACTL7B,POLR2I,AIMP2,TMSB4X,TMED1
TF	Factor: SALL2; motif: GGGTGGG; match class: 1	TF:M04595_1	false	2.8896250875359193e-7	6.539158500833948	7570	67	26	62700	TMSB10,FFAR3,LHB,HES1,CLDN10,HBQ1,MAGEA10,ICAM3,LY6D,ISG15,CD79A,HPRT1,SLC25A6,HSD17B1,LILRB2,CEBPD,POP7,SLC35A2,FOXS1,TNFRSF14,TIMM17B,CDA,HOXD4,ADRM1,CCL21,TMSB4X
TF	Factor: MafG; motif: CMATGACTCAGCAGA	TF:M07048	false	2.906498432190182e-7	6.536629906972633	7012	67	25	62700	FFAR3,LHB,RAB38,PGLYRP1,CLDN10,KRT34,MAGEA10,GIMAP4,MC3R,ICAM3,LY6D,MT2A,CD79A,DPH2,SLC25A6,HSD17B1,CEBPD,SCGB1A1,TAAR5,FOXS1,CDA,ADRM1,CALML3,TMSB4X,CRYGA
TF	Factor: DLX2; motif: AMSMCTGACKG	TF:M08873	false	2.9409753843383337e-7	6.531508610477891	7578	67	26	62700	LHB,HES1,MT1G,MAGEA10,FAM156A,MC3R,ICAM3,MT2A,VCX,GCHFR,ISG15,NUDT2,NDUFA3,HSD17B1,LILRB2,ITGB1BP2,SMPD2,POP7,SCGB1A1,TAAR5,FOXS1,TIMM17B,CDA,HOXD4,ADRM1,AIMP2
TF	Factor: Smad2; motif: TGTCTGNCACCT	TF:M09656	false	2.989317680712593e-7	6.524427929173093	6478	67	24	62700	TMSB10,LY6K,HES1,PGLYRP1,KRT34,MAGEA10,LY6D,BPY2,ISG15,NUDT2,CD79A,DPH2,APCS,NDUFA3,HSD17B1,CEBPD,SLC35A2,TNFRSF14,TIMM17B,CDA,ACTL7B,HOXD4,CALML3,TMSB4X
TF	Factor: TEF-3:Erg; motif: ACCGGAAATRNNNNNCATWCC	TF:M08637	false	3.0257530468601237e-7	6.519166520715525	4469	67	20	62700	FFAR3,HES1,CLDN10,SSX3,FAM156A,ICAM3,PRICKLE3,BPY2,PRSS1,UBB,SMPD2,TMEM69,POP7,TAAR5,SLC35A2,TNFRSF14,TIMM17B,HOXD4,TMSB4X,CRYGA
TF	Factor: YB-1; motif: NNNNCCAATNN; match class: 1	TF:M03862_1	false	3.039944884547652e-7	6.517134290257631	3152	67	17	62700	LHB,HES1,RAB38,HBQ1,SSX3,FAM156A,VCX,GCHFR,BPY2,NUDT2,SLC25A6,UBB,TIMM17B,POLR2I,HOXD4,AIMP2,TMED1
TF	Factor: POU2F1:ER81; motif: ACCGGATATGCAN	TF:M08401	false	3.048224358800337e-7	6.5159530707304025	7595	67	26	62700	RAB38,PGLYRP1,HBQ1,UQCR10,GIMAP4,MC3R,ICAM3,LY6D,PRICKLE3,CD79A,DPH2,SLC25A6,APCS,PRSS1,UBB,ITGB1BP2,SMPD2,CEBPD,POP7,SCGB1A1,SLC35A2,TIMM17B,CDA,TFF1,ACTL7B,AIMP2
TF	Factor: LKLF; motif: GGGGTGGKSN	TF:M07261	false	3.055938592876629e-7	6.51485537687736	10000	67	30	62700	TMSB10,FFAR3,LHB,HES1,CLDN10,KRT34,MAGEA10,SSX3,FAM156A,MC3R,LY6D,GCHFR,ISG15,CD79A,HPRT1,NDUFA3,HSD17B1,CEBPD,POP7,SCGB1A1,TNFRSF14,CDA,TFF1,HOXD4,ADRM1,AIMP2,CALML3,CCL21,TMSB4X,CRYGA
TF	Factor: CREB; motif: NNTKACGTCANNNS	TF:M00916	false	3.1913274809467884e-7	6.4960286279999435	5974	67	23	62700	FFAR3,MT1G,KRT34,MAGEA10,SSX3,FAM156A,MC3R,LY6D,MT2A,VCX,BPY2,ISG15,NUDT2,HPRT1,HSD17B1,UBB,SMPD2,CEBPD,TIMM17B,CDA,ACTL7B,AIMP2,CALML3
TF	Factor: POU2F1:Elk-1; motif: ACCGGAWATGCAW	TF:M08398	false	3.210964596412645e-7	6.49336448286931	8195	67	27	62700	TMSB10,RAB38,PGLYRP1,HBQ1,MAGEA10,SSX3,UQCR10,MC3R,ICAM3,LY6D,MT2A,BPY2,CD79A,PRSS1,UBB,ITGB1BP2,SMPD2,CEBPD,POP7,TAAR5,SLC35A2,TIMM17B,CDA,TFF1,ACTL7B,AIMP2,CRYGA
TF	Factor: TORC2; motif: TGGGCTKKD	TF:M07341	false	3.2848973108375465e-7	6.48347820237016	4974	67	21	62700	TMSB10,LY6K,LHB,MT1G,RAB38,PGLYRP1,CLDN10,FAM156A,ICAM3,LY6D,MT2A,PRICKLE3,GCHFR,ISG15,CD79A,LILRB2,CEBPD,TMEM69,CDA,HOXD4,CCL21
TF	Factor: p73; motif: NGRCATGYYTGNRCWTGYYN	TF:M09644	false	3.3070548546578443e-7	6.480558601313201	3595	67	18	62700	LY6K,PGLYRP1,SSX3,UQCR10,ICAM3,LY6D,PRICKLE3,VCX,GCHFR,NUDT2,DPH2,NDUFA3,HSD17B1,UBB,SMPD2,FOXS1,TIMM17B,CRYGA
TF	Factor: E2F-1; motif: NNNNGGCGGGAARN; match class: 1	TF:M09892_1	false	3.320624719137247e-7	6.478780203479378	9415	67	29	62700	TMSB10,LY6K,LHB,HES1,RAB38,PGLYRP1,CLDN10,HBQ1,MAGEA10,SSX3,UQCR10,FAM156A,LY6D,MT2A,PRICKLE3,GCHFR,ISG15,NUDT2,HPRT1,SLC25A6,SMPD2,CEBPD,POP7,TIMM17B,ACTL7B,HOXD4,ADRM1,AIMP2,CALML3
TF	Factor: ETV4; motif: NCAGGAAGNN; match class: 1	TF:M12556_1	false	3.3493284007331904e-7	6.475042267917286	4041	67	19	62700	FFAR3,PGLYRP1,CLDN10,UQCR10,ICAM3,CD79A,HSD17B1,LILRB2,ITGB1BP2,CEBPD,TMEM69,TAAR5,TNFRSF14,TIMM17B,CDA,TFF1,ACTL7B,CALML3,CCL21
TF	Factor: ATF-1; motif: NRTGACGTMAN	TF:M09592	false	3.366933206421923e-7	6.472765499106451	4504	67	20	62700	FFAR3,MAGEA10,FAM156A,MC3R,LY6D,MT2A,VCX,BPY2,ISG15,NUDT2,HPRT1,SLC25A6,HSD17B1,UBB,TMEM69,ACTL7B,POLR2I,AIMP2,CALML3,TMSB4X
TF	Factor: ER-beta; motif: ANNSTGACCYRGNN	TF:M03821	false	3.4289677602753967e-7	6.464836598174736	6534	67	24	62700	FFAR3,LY6K,PGLYRP1,HBQ1,MAGEA10,GIMAP4,LY6D,MT2A,PRICKLE3,APCS,NDUFA3,LILRB2,UBB,ITGB1BP2,SCGB1A1,SLC35A2,FOXS1,TFF1,ACTL7B,POLR2I,ADRM1,CALML3,TMED1,CRYGA
TF	Factor: ATF-2; motif: NRTGACGTMANN	TF:M11309	false	3.4289677602753967e-7	6.464836598174736	6534	67	24	62700	FFAR3,HES1,MT1G,KRT34,MAGEA10,SSX3,FAM156A,MC3R,MT2A,VCX,BPY2,ISG15,NUDT2,HPRT1,HSD17B1,UBB,SMPD2,CEBPD,TIMM17B,CDA,ACTL7B,AIMP2,CALML3,TMSB4X
TF	Factor: YY1; motif: NGCCGCCATYTTGN	TF:M12275	false	3.44119151896384e-7	6.4632911561164805	7084	67	25	62700	TMSB10,RAB38,PGLYRP1,HBQ1,SSX3,UQCR10,GIMAP4,ICAM3,LY6D,CD79A,DPH2,HPRT1,NDUFA3,UBB,CEBPD,POP7,SLC35A2,TIMM17B,CDA,TFF1,POLR2I,AIMP2,TMSB4X,TMED1,CRYGA
TF	Factor: PTF1; motif: SCAGCTGNYNNNNYYCNN	TF:M10043	false	3.4593800928596284e-7	6.461001718077366	3186	67	17	62700	FFAR3,PGLYRP1,CLDN10,KRT34,UQCR10,MC3R,LY6D,ISG15,SLC25A6,HSD17B1,UBB,POP7,TAAR5,FOXS1,TNFRSF14,CDA,POLR2I
TF	Factor: ER-alpha; motif: NAGGTCACSGYGACCTN	TF:M11844	false	3.519431390126398e-7	6.453527496771273	5498	67	22	62700	FFAR3,LHB,HES1,RAB38,PGLYRP1,CLDN10,MAGEA10,MT2A,ISG15,NUDT2,CD79A,HPRT1,SLC25A6,HSD17B1,UBB,POP7,TNFRSF14,TFF1,ACTL7B,HOXD4,CALML3,TMED1
TF	Factor: BRN1; motif: HAATGCN; match class: 1	TF:M03813_1	false	3.5333007668191395e-7	6.451819392338644	7097	67	25	62700	FFAR3,HES1,MT1G,KRT34,FAM156A,LY6D,MT2A,PRICKLE3,NUDT2,DPH2,SLC25A6,PRSS1,UBB,ITGB1BP2,SMPD2,POP7,SCGB1A1,TAAR5,SLC35A2,CDA,ACTL7B,HOXD4,ADRM1,AIMP2,CRYGA
TF	Factor: c-Myb; motif: NCNRNNGRCNGTTGGKGG	TF:M00004	false	3.5333007668191395e-7	6.451819392338644	7661	67	26	62700	TMSB10,FFAR3,MT1G,CLDN10,UQCR10,FAM156A,MC3R,ICAM3,LY6D,PRICKLE3,VCX,NUDT2,LILRB2,UBB,SMPD2,CEBPD,TMEM69,POP7,TAAR5,SLC35A2,FOXS1,TNFRSF14,TIMM17B,CDA,CCL21,TMED1
TF	Factor: RUNX3; motif: NRACCGCANWAACCRCAN	TF:M04110	false	3.582267069955606e-7	6.4458420391781415	9456	67	29	62700	FFAR3,LY6K,LHB,MT1G,CLDN10,HBQ1,MAGEA10,SSX3,GIMAP4,FAM156A,MC3R,LY6D,PRICKLE3,GCHFR,NUDT2,DPH2,HPRT1,SLC25A6,APCS,UBB,CEBPD,TMEM69,SLC35A2,FOXS1,ACTL7B,POLR2I,HOXD4,CCL21,CRYGA
TF	Factor: NR1B1:RXR-ALPHA; motif: RRGGTCANNNNNRGGTCA	TF:M08964	false	3.6396954475278553e-7	6.438934954535456	7109	67	25	62700	LY6K,LHB,MT1G,PGLYRP1,MAGEA10,UQCR10,FAM156A,MT2A,CD79A,SLC25A6,APCS,PRSS1,HSD17B1,LILRB2,ITGB1BP2,SCGB1A1,TAAR5,FOXS1,TNFRSF14,CDA,POLR2I,ADRM1,CALML3,CCL21,TMED1
TF	Factor: ZXDL; motif: NGGGGWS	TF:M05775	false	3.673350925073648e-7	6.434937580355225	7113	67	25	62700	TMSB10,FFAR3,LHB,MT1G,RAB38,MAGEA10,UQCR10,LY6D,MT2A,PRICKLE3,VCX,GCHFR,CD79A,SLC25A6,NDUFA3,HSD17B1,LILRB2,TAAR5,SLC35A2,TNFRSF14,CDA,TFF1,AIMP2,CALML3,TMSB4X
TF	Factor: CP2; motif: AACCGGTTNNAACCGGTT	TF:M11485	false	3.7913000331686205e-7	6.421211845329967	7125	67	25	62700	TMSB10,FFAR3,LY6K,MT1G,CLDN10,UQCR10,GIMAP4,LY6D,MT2A,VCX,GCHFR,NUDT2,HPRT1,PRSS1,CEBPD,TMEM69,POP7,SLC35A2,FOXS1,TNFRSF14,CDA,ADRM1,AIMP2,CALML3,TMED1
TF	Factor: ZNF684; motif: MAAGGGGTGGACTGT; match class: 1	TF:M10550_1	false	3.909263562899027e-7	6.407905048407862	9496	67	29	62700	TMSB10,LHB,RAB38,KRT34,MAGEA10,SSX3,UQCR10,FAM156A,GCHFR,BPY2,CD79A,SLC25A6,NDUFA3,PRSS1,HSD17B1,LILRB2,UBB,SMPD2,POP7,FOXS1,TNFRSF14,TIMM17B,CDA,HOXD4,ADRM1,CALML3,CCL21,TMSB4X,TMED1
TF	Factor: Pax-3; motif: TCGTCACRCTTHM; match class: 1	TF:M00360_1	false	3.9825671605276313e-7	6.399836891684869	5541	67	22	62700	LHB,MT1G,MAGEA10,GIMAP4,MC3R,ISG15,NUDT2,CD79A,HPRT1,HSD17B1,LILRB2,UBB,TMEM69,SCGB1A1,SLC35A2,TNFRSF14,TFF1,POLR2I,AIMP2,CALML3,TMED1,CRYGA
TF	Factor: MAZ; motif: GGGMGGGGS	TF:M10432	false	4.190928373593732e-7	6.37768976155194	9527	67	29	62700	TMSB10,LY6K,HES1,RAB38,CLDN10,HBQ1,MAGEA10,FAM156A,LY6D,PRICKLE3,VCX,GCHFR,HPRT1,SLC25A6,NDUFA3,CEBPD,TMEM69,POP7,FOXS1,TNFRSF14,TIMM17B,CDA,TFF1,POLR2I,HOXD4,ADRM1,AIMP2,CCL21,TMED1
TF	Factor: LRF; motif: NRGGGKCKY	TF:M10115	false	4.2637923627796447e-7	6.370203952643464	7738	67	26	62700	TMSB10,FFAR3,LY6K,LHB,HES1,CLDN10,HBQ1,GIMAP4,LY6D,MT2A,ISG15,SLC25A6,LILRB2,UBB,ITGB1BP2,CEBPD,POP7,SCGB1A1,FOXS1,TNFRSF14,TFF1,POLR2I,CALML3,CCL21,TMED1,CRYGA
TF	Factor: ctcf; motif: CCRSCAGGGGGCGCN	TF:M10426	false	4.2843251474285837e-7	6.368117576968208	9538	67	29	62700	TMSB10,FFAR3,LY6K,LHB,HES1,CLDN10,HBQ1,FAM156A,MC3R,MT2A,PRICKLE3,GCHFR,ISG15,NUDT2,CD79A,HPRT1,SLC25A6,NDUFA3,HSD17B1,UBB,SMPD2,POP7,SLC35A2,TNFRSF14,ACTL7B,POLR2I,ADRM1,AIMP2,TMED1
TF	Factor: Lyl-1; motif: NCAKCTGYTNYCNN; match class: 1	TF:M09977_1	false	4.382097348600667e-7	6.358317978785701	7751	67	26	62700	FFAR3,LHB,HES1,RAB38,PGLYRP1,KRT34,MAGEA10,UQCR10,GIMAP4,MC3R,ICAM3,LY6D,PRSS1,LILRB2,ITGB1BP2,CEBPD,TAAR5,SLC35A2,TNFRSF14,TIMM17B,TFF1,ACTL7B,POLR2I,ADRM1,CALML3,CCL21
TF	Factor: MYC; motif: NNCCACGTGCNN	TF:M09812	false	4.382097348600667e-7	6.358317978785701	5574	67	22	62700	LY6K,MT1G,PGLYRP1,GIMAP4,FAM156A,LY6D,PRICKLE3,VCX,BPY2,DPH2,SLC25A6,HSD17B1,TMEM69,POP7,FOXS1,TNFRSF14,TIMM17B,ACTL7B,POLR2I,HOXD4,AIMP2,TMED1
TF	Factor: NF-kappaB; motif: GGGGATYCCC; match class: 1	TF:M00051_1	false	4.4249601297002783e-7	6.354090638080092	2841	67	16	62700	FFAR3,LY6K,HES1,MT1G,RAB38,PGLYRP1,MAGEA10,ICAM3,MT2A,PRICKLE3,ISG15,SMPD2,CEBPD,TNFRSF14,HOXD4,TMSB4X
TF	Factor: pax-6; motif: NYACGCWTSANYGMNCN; match class: 1	TF:M11880_1	false	4.432196858077532e-7	6.353380958460555	7189	67	25	62700	FFAR3,HES1,RAB38,PGLYRP1,CLDN10,HBQ1,UQCR10,FAM156A,MC3R,ICAM3,PRICKLE3,GCHFR,NUDT2,HPRT1,SLC25A6,HSD17B1,UBB,SMPD2,CEBPD,ACTL7B,ADRM1,AIMP2,CALML3,TMED1,CRYGA
TF	Factor: AML2; motif: CWAACCGCAAAAACCGCARN	TF:M12002	false	4.442301213010548e-7	6.352391997180328	8344	67	27	62700	FFAR3,LY6K,LHB,HES1,RAB38,CLDN10,HBQ1,KRT34,MAGEA10,SSX3,FAM156A,LY6D,GCHFR,BPY2,ISG15,NUDT2,HPRT1,SLC25A6,APCS,UBB,CEBPD,TMEM69,TAAR5,SLC35A2,FOXS1,POLR2I,CRYGA
TF	Factor: ZNF614; motif: NCYCWGCCYYNNN	TF:M09862	false	4.569321496947237e-7	6.340148283958293	9572	67	29	62700	TMSB10,FFAR3,LHB,HES1,RAB38,CLDN10,KRT34,MAGEA10,FAM156A,LY6D,MT2A,PRICKLE3,GCHFR,CD79A,SLC25A6,APCS,SMPD2,CEBPD,TNFRSF14,TIMM17B,CDA,TFF1,ACTL7B,POLR2I,HOXD4,ADRM1,CALML3,TMSB4X,TMED1
TF	Factor: GKLF; motif: NNRRGRRNGNSNNN; match class: 1	TF:M07040_1	false	4.6137338834193753e-7	6.3359474588603355	8362	67	27	62700	TMSB10,LY6K,HES1,MT1G,CLDN10,HBQ1,MAGEA10,LY6D,MT2A,VCX,CD79A,SLC25A6,HSD17B1,LILRB2,UBB,ITGB1BP2,CEBPD,SCGB1A1,FOXS1,TNFRSF14,TFF1,ACTL7B,POLR2I,HOXD4,ADRM1,CALML3,CCL21
TF	Factor: HAIRYLIKE; motif: NNNNCANGTG	TF:M08885	false	4.6137338834193753e-7	6.3359474588603355	6116	67	23	62700	LY6K,MT1G,PGLYRP1,FAM156A,MC3R,LY6D,PRICKLE3,VCX,ISG15,CD79A,DPH2,HPRT1,SLC25A6,HSD17B1,TMEM69,TNFRSF14,TIMM17B,ACTL7B,POLR2I,HOXD4,ADRM1,AIMP2,CALML3
TF	Factor: RelA-p65; motif: AAATCCCCT	TF:M04814	false	4.655274981657695e-7	6.332054660656988	4609	67	20	62700	TMSB10,HES1,PGLYRP1,SSX3,MT2A,PRICKLE3,GCHFR,BPY2,DPH2,HPRT1,APCS,NDUFA3,PRSS1,UBB,SCGB1A1,SLC35A2,TIMM17B,HOXD4,AIMP2,CRYGA
TF	Factor: GABP; motif: VCCGGAAGNGCR	TF:M00341	false	4.725655192590487e-7	6.325537969842523	8373	67	27	62700	TMSB10,FFAR3,LHB,KRT34,UQCR10,FAM156A,ICAM3,LY6D,GCHFR,CD79A,DPH2,SLC25A6,NDUFA3,LILRB2,ITGB1BP2,SMPD2,CEBPD,TMEM69,SCGB1A1,TNFRSF14,CDA,ACTL7B,POLR2I,HOXD4,ADRM1,CALML3,TMED1
TF	Factor: AR; motif: RGGWACAYNGTGTWCYN	TF:M04453	false	4.832151407008006e-7	6.315859466316162	7226	67	25	62700	TMSB10,FFAR3,PGLYRP1,CLDN10,GIMAP4,MC3R,ICAM3,MT2A,VCX,BPY2,ISG15,NUDT2,CD79A,DPH2,HSD17B1,ITGB1BP2,SMPD2,POP7,FOXS1,TNFRSF14,TFF1,ACTL7B,POLR2I,HOXD4,ADRM1
TF	Factor: Pax-5; motif: RRNGRNGCAN	TF:M03577	false	5.049365366439711e-7	6.2967632031037475	9003	67	28	62700	TMSB10,FFAR3,LHB,HES1,MT1G,CLDN10,MAGEA10,UQCR10,FAM156A,MC3R,ICAM3,LY6D,MT2A,GCHFR,CD79A,HPRT1,PRSS1,LILRB2,CEBPD,SCGB1A1,TAAR5,FOXS1,TIMM17B,TFF1,ACTL7B,CALML3,CCL21,TMSB4X
TF	Factor: PEBP2beta; motif: TGTGGTY	TF:M03841	false	5.133876207377694e-7	6.2895546076359325	7821	67	26	62700	TMSB10,FFAR3,LY6K,LHB,RAB38,PGLYRP1,KRT34,MAGEA10,UQCR10,LY6D,VCX,BPY2,ISG15,DPH2,NDUFA3,PRSS1,UBB,ITGB1BP2,SMPD2,SCGB1A1,TAAR5,FOXS1,CDA,ADRM1,CCL21,TMSB4X
TF	Factor: RARG; motif: RAGGTCAASYARAGGTCA	TF:M04485	false	5.150805362453241e-7	6.2881248608376525	5128	67	21	62700	LHB,MT1G,CLDN10,HBQ1,KRT34,SSX3,UQCR10,ICAM3,VCX,NUDT2,CD79A,SLC25A6,APCS,NDUFA3,HSD17B1,LILRB2,TMEM69,SCGB1A1,FOXS1,POLR2I,AIMP2
TF	Factor: ATF2; motif: VGTGACGTMACN	TF:M00179	false	5.345821377521658e-7	6.271985556625627	6170	67	23	62700	FFAR3,MT1G,KRT34,MAGEA10,SSX3,FAM156A,MC3R,MT2A,VCX,BPY2,ISG15,NUDT2,HPRT1,SLC25A6,HSD17B1,UBB,SMPD2,CEBPD,TIMM17B,CDA,ACTL7B,AIMP2,CALML3
TF	Factor: CREB; motif: CNNTGACGTMA	TF:M00917	false	5.51403939480303e-7	6.258530135422038	5657	67	22	62700	FFAR3,MT1G,KRT34,MAGEA10,SSX3,FAM156A,MC3R,MT2A,VCX,BPY2,ISG15,NUDT2,HPRT1,HSD17B1,UBB,SMPD2,CEBPD,TIMM17B,CDA,ACTL7B,AIMP2,CALML3
TF	Factor: PURBETA; motif: NCWGRGGCTGGGG	TF:M12726	false	5.644893525648099e-7	6.248344245352759	7861	67	26	62700	TMSB10,FFAR3,LHB,MT1G,RAB38,MAGEA10,LY6D,MT2A,PRICKLE3,BPY2,ISG15,CD79A,SLC25A6,APCS,HSD17B1,LILRB2,CEBPD,SCGB1A1,SLC35A2,TIMM17B,CDA,TFF1,ACTL7B,POLR2I,CALML3,CCL21
TF	Factor: STAT3; motif: NTTCCYGGAAN	TF:M09664	false	5.856831064810025e-7	6.232337302637382	5678	67	22	62700	TMSB10,FFAR3,LHB,MT1G,PGLYRP1,CLDN10,MAGEA10,MC3R,ICAM3,MT2A,PRICKLE3,GCHFR,NUDT2,SLC25A6,APCS,NDUFA3,HSD17B1,LILRB2,UBB,ITGB1BP2,CEBPD,POLR2I
TF	Factor: c-Myc; motif: NCCACGTGCNN	TF:M09992	false	5.938073201907137e-7	6.226354452919095	5683	67	22	62700	LY6K,LHB,MT1G,PGLYRP1,FAM156A,MC3R,LY6D,PRICKLE3,VCX,BPY2,DPH2,SLC25A6,HSD17B1,TMEM69,TAAR5,FOXS1,TNFRSF14,ACTL7B,POLR2I,HOXD4,AIMP2,TMED1
TF	Factor: Smad1; motif: NGGCAGACN; match class: 1	TF:M03845_1	false	6.075139338234308e-7	6.216443756720217	689	67	9	62700	LHB,MAGEA10,LY6D,NUDT2,APCS,LILRB2,SLC35A2,FOXS1,TFF1
TF	Factor: YB-1; motif: CCAMTCNGMR; match class: 1	TF:M03805_1	false	6.101617395512078e-7	6.214555028458182	3766	67	18	62700	LY6K,HES1,PGLYRP1,SSX3,FAM156A,MC3R,VCX,GCHFR,BPY2,NUDT2,CD79A,DPH2,SLC25A6,UBB,ITGB1BP2,TMEM69,AIMP2,TMSB4X
TF	Factor: N-Myc; motif: NNCCACGTGNNN	TF:M00055	false	6.101617395512078e-7	6.214555028458182	4220	67	19	62700	LY6K,MT1G,PGLYRP1,GIMAP4,FAM156A,LY6D,PRICKLE3,VCX,BPY2,DPH2,SLC25A6,HSD17B1,POP7,FOXS1,TNFRSF14,TIMM17B,ACTL7B,AIMP2,TMED1
TF	Factor: STAT6; motif: NNYTTCCY	TF:M00500	false	6.277292539594976e-7	6.202227631525905	4702	67	20	62700	LHB,MT1G,PGLYRP1,CLDN10,HBQ1,MC3R,ICAM3,VCX,GCHFR,BPY2,DPH2,NDUFA3,HSD17B1,UBB,SMPD2,TMEM69,TAAR5,ACTL7B,CALML3,CCL21
TF	Factor: Rarb; motif: AGGTCANNYARAGGTCA; match class: 1	TF:M08035_1	false	6.367589340002211e-7	6.1960249529842475	1197	67	11	62700	LHB,SSX3,UQCR10,BPY2,CD79A,SLC25A6,NDUFA3,PRSS1,LILRB2,ITGB1BP2,TMED1
TF	Factor: IRF-2; motif: NAANYGAAASYR	TF:M08775	false	6.382821511126007e-7	6.194987299987692	8506	67	27	62700	TMSB10,LY6K,HES1,KRT34,SSX3,GIMAP4,FAM156A,ICAM3,LY6D,PRICKLE3,VCX,GCHFR,ISG15,NUDT2,CD79A,APCS,NDUFA3,PRSS1,UBB,TMEM69,TAAR5,SLC35A2,TNFRSF14,ACTL7B,CCL21,TMSB4X,CRYGA
TF	Factor: GR; motif: RGNACANKNTGTNCY; match class: 1	TF:M09625_1	false	6.616397885319239e-7	6.179378385831157	4244	67	19	62700	TMSB10,CLDN10,MAGEA10,GIMAP4,ICAM3,MT2A,VCX,ISG15,DPH2,HPRT1,HSD17B1,ITGB1BP2,SMPD2,TNFRSF14,TFF1,ACTL7B,POLR2I,HOXD4,ADRM1
TF	Factor: AR; motif: GGAACGGWACATGTTCT	TF:M08190	false	6.669064120379168e-7	6.1759351069938555	7934	67	26	62700	FFAR3,PGLYRP1,CLDN10,ICAM3,LY6D,BPY2,CD79A,DPH2,HPRT1,SLC25A6,APCS,NDUFA3,PRSS1,UBB,SMPD2,POP7,SCGB1A1,TAAR5,SLC35A2,CDA,TFF1,ACTL7B,ADRM1,CCL21,TMED1,CRYGA
TF	Factor: CP2/LBP-1c/LSF; motif: GCTGGNTNGNNCYNG	TF:M00947	false	6.669064120379168e-7	6.1759351069938555	8526	67	27	62700	LY6K,MT1G,PGLYRP1,CLDN10,MAGEA10,FAM156A,ICAM3,LY6D,MT2A,GCHFR,DPH2,HPRT1,SLC25A6,APCS,HSD17B1,LILRB2,SMPD2,CEBPD,TMEM69,SCGB1A1,TAAR5,FOXS1,TNFRSF14,TFF1,ACTL7B,POLR2I,TMSB4X
TF	Factor: Max; motif: NNANCACGTGNTNN	TF:M00119	false	6.849077215748486e-7	6.164367937573947	6809	67	24	62700	LY6K,LHB,MT1G,PGLYRP1,GIMAP4,FAM156A,LY6D,PRICKLE3,VCX,BPY2,DPH2,SLC25A6,HSD17B1,TMEM69,POP7,FOXS1,TNFRSF14,TIMM17B,TFF1,ACTL7B,POLR2I,HOXD4,AIMP2,TMED1
TF	Factor: Max; motif: NNANCACGTGNTNN; match class: 1	TF:M00119_1	false	6.849077215748486e-7	6.164367937573947	6809	67	24	62700	LY6K,LHB,MT1G,PGLYRP1,GIMAP4,FAM156A,LY6D,PRICKLE3,VCX,BPY2,DPH2,SLC25A6,HSD17B1,TMEM69,POP7,FOXS1,TNFRSF14,TIMM17B,TFF1,ACTL7B,POLR2I,HOXD4,AIMP2,TMED1
TF	Factor: YY1; motif: GGCSGCCATTTTGN	TF:M12273	false	6.9328293309882e-7	6.159089490919414	6269	67	23	62700	TMSB10,RAB38,PGLYRP1,HBQ1,SSX3,UQCR10,GIMAP4,ICAM3,LY6D,CD79A,DPH2,HPRT1,NDUFA3,UBB,TMEM69,POP7,SLC35A2,CDA,TFF1,POLR2I,AIMP2,TMSB4X,CRYGA
TF	Factor: E2F1; motif: NNNNNGCGSSAAAN	TF:M08874	false	7.047392873538169e-7	6.151971517057615	7382	67	25	62700	TMSB10,RAB38,CLDN10,MAGEA10,SSX3,UQCR10,FAM156A,MT2A,PRICKLE3,GCHFR,NUDT2,HPRT1,SLC25A6,NDUFA3,UBB,CEBPD,TIMM17B,CDA,ACTL7B,POLR2I,HOXD4,AIMP2,TMSB4X,TMED1,CRYGA
TF	Factor: SUHW1; motif: TCTCTCCAGTRTGAATTCTCTGAT	TF:M10541	false	7.090990268531445e-7	6.149293110638154	7385	67	25	62700	TMSB10,FFAR3,LY6K,LHB,HES1,RAB38,HBQ1,KRT34,SSX3,GIMAP4,FAM156A,PRICKLE3,VCX,GCHFR,BPY2,ISG15,NUDT2,NDUFA3,PRSS1,LILRB2,ITGB1BP2,FOXS1,TIMM17B,TFF1,TMSB4X
TF	Factor: TIEG1; motif: GGSGGKGNNN	TF:M08905	false	7.09604632373707e-7	6.148983558047	5238	67	21	62700	TMSB10,LHB,PGLYRP1,CLDN10,HBQ1,SSX3,FAM156A,VCX,CD79A,NDUFA3,HSD17B1,UBB,CEBPD,SCGB1A1,TAAR5,SLC35A2,TNFRSF14,CDA,POLR2I,TMSB4X,CRYGA
TF	Factor: LRH-1; motif: TCAAGGTCRYGACCTTGR; match class: 1	TF:M11828_1	false	7.129548093070878e-7	6.146937997063355	7966	67	26	62700	LY6K,LHB,HES1,MT1G,RAB38,CLDN10,HBQ1,MAGEA10,SSX3,UQCR10,GIMAP4,MC3R,PRICKLE3,CD79A,SLC25A6,APCS,NDUFA3,TMEM69,SCGB1A1,SLC35A2,TNFRSF14,ACTL7B,HOXD4,AIMP2,CCL21,TMSB4X
TF	Factor: TFAP2A; motif: NGCCCYNNGGGCN; match class: 1	TF:M04148_1	false	7.198752273309134e-7	6.1427427713152465	9796	67	29	62700	FFAR3,LHB,HES1,CLDN10,HBQ1,ICAM3,LY6D,MT2A,GCHFR,ISG15,DPH2,HPRT1,SLC25A6,PRSS1,HSD17B1,SMPD2,CEBPD,POP7,FOXS1,TNFRSF14,CDA,TFF1,POLR2I,HOXD4,ADRM1,CALML3,CCL21,TMSB4X,TMED1
TF	Factor: C-Jun; motif: TGACTC; match class: 1	TF:M03541_1	false	7.203883053684309e-7	6.142433346040154	4273	67	19	62700	LY6K,CLDN10,MAGEA10,GIMAP4,ICAM3,LY6D,MT2A,PRICKLE3,BPY2,NUDT2,DPH2,HPRT1,SLC25A6,APCS,LILRB2,SLC35A2,TFF1,ADRM1,TMSB4X
TF	Factor: egr-3; motif: GTGGGY; match class: 1	TF:M03818_1	false	7.298239795977929e-7	6.136781871259244	6837	67	24	62700	TMSB10,LHB,MT1G,HBQ1,MAGEA10,FAM156A,MC3R,ICAM3,LY6D,PRICKLE3,GCHFR,HSD17B1,LILRB2,UBB,TMEM69,POP7,SLC35A2,FOXS1,TNFRSF14,CDA,POLR2I,HOXD4,CALML3,CCL21
TF	Factor: Erm; motif: NRRSAGGAARNGRN	TF:M09916	false	7.53248781652935e-7	6.123061562106428	6849	67	24	62700	FFAR3,LHB,UQCR10,GIMAP4,MC3R,MT2A,PRICKLE3,VCX,CD79A,SLC25A6,APCS,LILRB2,UBB,CEBPD,TAAR5,FOXS1,TNFRSF14,TIMM17B,CDA,TFF1,HOXD4,ADRM1,TMSB4X,TMED1
TF	Factor: NR3C1; motif: NRGWACAYNRTGTWCYN	TF:M04476	false	7.684406174374021e-7	6.114389687716216	7420	67	25	62700	TMSB10,FFAR3,PGLYRP1,CLDN10,MAGEA10,GIMAP4,MC3R,ICAM3,MT2A,VCX,BPY2,ISG15,CD79A,DPH2,HSD17B1,ITGB1BP2,SMPD2,POP7,FOXS1,TNFRSF14,TFF1,ACTL7B,POLR2I,HOXD4,ADRM1
TF	Factor: hoxa9; motif: GYMATWANNN	TF:M10786	false	7.757098595109732e-7	6.1103006885042515	8006	67	26	62700	TMSB10,FFAR3,HES1,RAB38,PGLYRP1,KRT34,UQCR10,MC3R,LY6D,MT2A,GCHFR,BPY2,NUDT2,HPRT1,APCS,NDUFA3,HSD17B1,SMPD2,TMEM69,TAAR5,CDA,TFF1,POLR2I,HOXD4,TMED1,CRYGA
TF	Factor: ctcf; motif: CCNCNAGRKGGCRSTN	TF:M07249	false	7.757098595109732e-7	6.1103006885042515	6861	67	24	62700	TMSB10,FFAR3,LHB,HES1,MT1G,PGLYRP1,CLDN10,HBQ1,MAGEA10,FAM156A,MC3R,MT2A,PRICKLE3,GCHFR,ISG15,APCS,ITGB1BP2,SMPD2,CEBPD,POP7,SCGB1A1,POLR2I,AIMP2,TMED1
TF	Factor: SP8; motif: NCCACGCCCMCN	TF:M12148	false	7.757098595109732e-7	6.1103006885042515	2978	67	16	62700	PGLYRP1,HBQ1,MAGEA10,LY6D,PRICKLE3,GCHFR,ISG15,HPRT1,SLC25A6,UBB,POP7,TAAR5,TIMM17B,HOXD4,CALML3,TMED1
TF	Factor: GATA-5; motif: TATCTN	TF:M02006	false	7.757098595109732e-7	6.1103006885042515	9211	67	28	62700	TMSB10,FFAR3,LHB,HES1,PGLYRP1,KRT34,MAGEA10,SSX3,UQCR10,GIMAP4,MC3R,ICAM3,GCHFR,BPY2,ISG15,CD79A,DPH2,APCS,PRSS1,TAAR5,SLC35A2,TIMM17B,TFF1,POLR2I,HOXD4,ADRM1,CALML3,CRYGA
TF	Factor: Erm:C/EBPdelta; motif: RSCGGAWRTTGCGYAAY	TF:M08458	false	7.757098595109732e-7	6.1103006885042515	9836	67	29	62700	TMSB10,FFAR3,HES1,MT1G,RAB38,PGLYRP1,KRT34,MAGEA10,UQCR10,GIMAP4,FAM156A,MC3R,MT2A,PRICKLE3,NUDT2,CD79A,DPH2,NDUFA3,PRSS1,UBB,SMPD2,CEBPD,TMEM69,TAAR5,SLC35A2,TIMM17B,CDA,AIMP2,TMSB4X
TF	Factor: CREB1; motif: RTGACGYGTCAN	TF:M11221	false	7.80190025177703e-7	6.107799606495355	9840	67	29	62700	TMSB10,LHB,HES1,CLDN10,HBQ1,KRT34,FAM156A,VCX,GCHFR,BPY2,ISG15,CD79A,HPRT1,SLC25A6,NDUFA3,HSD17B1,LILRB2,UBB,SMPD2,CEBPD,TMEM69,POP7,TAAR5,FOXS1,TNFRSF14,TIMM17B,CDA,CALML3,TMSB4X
TF	Factor: SMAD3; motif: YGTCTAGACA	TF:M04026	false	7.899140595449642e-7	6.1024201561724265	6872	67	24	62700	MT1G,PGLYRP1,CLDN10,HBQ1,KRT34,MAGEA10,SSX3,UQCR10,FAM156A,MT2A,VCX,APCS,NDUFA3,PRSS1,ITGB1BP2,TMEM69,TAAR5,TNFRSF14,TFF1,ACTL7B,AIMP2,CALML3,CCL21,TMED1
TF	Factor: c-Ets-1; motif: RCAGGAAGTGNNTNS	TF:M00339	false	8.234799931472117e-7	6.084346947764798	6888	67	24	62700	FFAR3,PGLYRP1,CLDN10,HBQ1,KRT34,UQCR10,GIMAP4,FAM156A,ICAM3,LY6D,MT2A,VCX,CD79A,NDUFA3,CEBPD,TMEM69,TAAR5,TIMM17B,CDA,TFF1,HOXD4,CALML3,TMSB4X,CRYGA
TF	Factor: CP2; motif: NRRRCCGGCYNRARCCGGNN; match class: 1	TF:M12590_1	false	8.234799931472117e-7	6.084346947764798	6889	67	24	62700	TMSB10,FFAR3,LY6K,MT1G,HBQ1,LY6D,MT2A,GCHFR,ISG15,NUDT2,HPRT1,SLC25A6,SMPD2,CEBPD,POP7,FOXS1,TNFRSF14,ACTL7B,POLR2I,HOXD4,ADRM1,AIMP2,CCL21,TMED1
TF	Factor: SMAD3; motif: CAGACAS	TF:M07429	false	8.386219052275522e-7	6.076433797793167	6348	67	23	62700	LY6K,CLDN10,KRT34,SSX3,GIMAP4,MC3R,ICAM3,MT2A,ISG15,NUDT2,CD79A,APCS,PRSS1,HSD17B1,LILRB2,POP7,TAAR5,FOXS1,TNFRSF14,TIMM17B,TFF1,AIMP2,CRYGA
TF	Factor: CREB; motif: NSTGACGTAANN	TF:M00177	false	8.39267986204498e-7	6.076099342691613	5301	67	21	62700	FFAR3,MT1G,KRT34,MAGEA10,FAM156A,MC3R,LY6D,MT2A,VCX,BPY2,ISG15,NUDT2,HPRT1,HSD17B1,UBB,SMPD2,SCGB1A1,SLC35A2,ACTL7B,AIMP2,CALML3
TF	Factor: MYC; motif: NNCCACGTGCNN; match class: 1	TF:M09812_1	false	8.553092648460997e-7	6.067876823598442	5308	67	21	62700	LY6K,MT1G,PGLYRP1,FAM156A,LY6D,PRICKLE3,VCX,BPY2,DPH2,SLC25A6,HSD17B1,TMEM69,POP7,FOXS1,TNFRSF14,TIMM17B,ACTL7B,POLR2I,HOXD4,AIMP2,TMED1
TF	Factor: VDR; motif: NRRGTTCA	TF:M08979	false	8.63649822344952e-7	6.0636623119777315	4813	67	20	62700	CLDN10,KRT34,SSX3,LY6D,GCHFR,BPY2,ISG15,NUDT2,CD79A,DPH2,NDUFA3,POP7,SLC35A2,CDA,POLR2I,HOXD4,ADRM1,CCL21,TMED1,CRYGA
TF	Factor: SPI1; motif: AGGAAGT	TF:M02278	false	8.843990199150741e-7	6.053351747375222	6922	67	24	62700	FFAR3,PGLYRP1,CLDN10,UQCR10,GIMAP4,FAM156A,ICAM3,MT2A,PRICKLE3,VCX,BPY2,CD79A,NDUFA3,UBB,TMEM69,TAAR5,TIMM17B,CDA,TFF1,HOXD4,ADRM1,CALML3,TMSB4X,CRYGA
TF	Factor: PEA3; motif: AGGAAGT	TF:M03579	false	8.843990199150741e-7	6.053351747375222	6922	67	24	62700	FFAR3,PGLYRP1,CLDN10,UQCR10,GIMAP4,FAM156A,ICAM3,MT2A,PRICKLE3,VCX,BPY2,CD79A,NDUFA3,UBB,TMEM69,TAAR5,TIMM17B,CDA,TFF1,HOXD4,ADRM1,CALML3,TMSB4X,CRYGA
TF	Factor: C-ets-1; motif: AGGAAGN	TF:M01870	false	8.843990199150741e-7	6.053351747375222	6922	67	24	62700	FFAR3,PGLYRP1,CLDN10,UQCR10,GIMAP4,FAM156A,ICAM3,MT2A,PRICKLE3,VCX,BPY2,CD79A,NDUFA3,UBB,TMEM69,TAAR5,TIMM17B,CDA,TFF1,HOXD4,ADRM1,CALML3,TMSB4X,CRYGA
TF	Factor: Fli-1; motif: MGGAAGT	TF:M07382	false	8.843990199150741e-7	6.053351747375222	6922	67	24	62700	FFAR3,PGLYRP1,CLDN10,UQCR10,GIMAP4,FAM156A,ICAM3,MT2A,PRICKLE3,VCX,BPY2,CD79A,NDUFA3,UBB,TMEM69,TAAR5,TIMM17B,CDA,TFF1,HOXD4,ADRM1,CALML3,TMSB4X,CRYGA
TF	Factor: c-Fos; motif: ACTCACCA	TF:M04802	false	8.843990199150741e-7	6.053351747375222	7486	67	25	62700	TMSB10,FFAR3,LY6K,MT1G,PGLYRP1,HBQ1,KRT34,ICAM3,GCHFR,NUDT2,CD79A,DPH2,PRSS1,HSD17B1,LILRB2,ITGB1BP2,SMPD2,POP7,SCGB1A1,SLC35A2,TNFRSF14,HOXD4,ADRM1,CCL21,TMED1
TF	Factor: C/EBPgamma:Elf-1; motif: TKRCGHAATWSCGGAAGT	TF:M08676	false	9.435797030927373e-7	6.025221409594018	8695	67	27	62700	LY6K,LHB,HES1,RAB38,HBQ1,KRT34,SSX3,GIMAP4,MC3R,ICAM3,PRICKLE3,VCX,GCHFR,NUDT2,DPH2,HPRT1,SLC25A6,NDUFA3,PRSS1,UBB,SMPD2,TIMM17B,TFF1,POLR2I,HOXD4,ADRM1,TMSB4X
TF	Factor: ESE-1; motif: SATKGCGGATGCN; match class: 1	TF:M11381_1	false	9.956052907393735e-7	6.001912804175929	9962	67	29	62700	FFAR3,HES1,PGLYRP1,HBQ1,SSX3,UQCR10,FAM156A,ICAM3,LY6D,MT2A,VCX,ISG15,NUDT2,DPH2,HPRT1,SLC25A6,APCS,PRSS1,HSD17B1,UBB,SCGB1A1,SLC35A2,FOXS1,TIMM17B,TFF1,ACTL7B,POLR2I,TMSB4X,TMED1
TF	Factor: c-Myc; motif: KACCACGTGSYY	TF:M01154	false	0.0000010483504301639182	5.97949352226877	5378	67	21	62700	FFAR3,LY6K,LHB,MT1G,PGLYRP1,FAM156A,LY6D,PRICKLE3,VCX,DPH2,SLC25A6,HSD17B1,TMEM69,FOXS1,TNFRSF14,TIMM17B,ACTL7B,POLR2I,HOXD4,AIMP2,TMED1
TF	Factor: LF-A1; motif: GGGSTCWR; match class: 1	TF:M00646_1	false	0.0000010541581704896277	5.977094220796033	6437	67	23	62700	FFAR3,LY6K,LHB,HES1,RAB38,PGLYRP1,HBQ1,MAGEA10,SSX3,GIMAP4,ICAM3,LY6D,PRICKLE3,GCHFR,ISG15,CD79A,CEBPD,POP7,FOXS1,TNFRSF14,CDA,ADRM1,CCL21
TF	Factor: AP-2alpha; motif: NNNGSCCTGRGGSN	TF:M04896	false	0.0000010611623141341408	5.974218181846708	5903	67	22	62700	LY6K,LHB,PGLYRP1,HBQ1,KRT34,MAGEA10,UQCR10,ICAM3,LY6D,BPY2,ISG15,HPRT1,PRSS1,HSD17B1,LILRB2,CEBPD,FOXS1,TNFRSF14,HOXD4,ADRM1,TMSB4X,TMED1
TF	Factor: Sp2; motif: WGGGCGG	TF:M05332	false	0.0000010772742643889502	5.96767371513558	8759	67	27	62700	FFAR3,LY6K,HES1,MT1G,PGLYRP1,CLDN10,HBQ1,UQCR10,FAM156A,LY6D,PRICKLE3,GCHFR,NUDT2,DPH2,HPRT1,SLC25A6,NDUFA3,HSD17B1,UBB,SMPD2,CEBPD,TMEM69,POP7,SLC35A2,POLR2I,HOXD4,TMSB4X
TF	Factor: Ik-3; motif: TNYTGGGAATACC	TF:M00088	false	0.0000010772742643889502	5.96767371513558	5911	67	22	62700	LY6K,MT1G,RAB38,UQCR10,MT2A,PRICKLE3,GCHFR,SLC25A6,LILRB2,UBB,ITGB1BP2,SMPD2,CEBPD,POP7,SCGB1A1,TAAR5,POLR2I,HOXD4,CALML3,CCL21,TMSB4X,TMED1
TF	Factor: CPBP; motif: NGGGCGG	TF:M05444	false	0.0000010772742643889502	5.96767371513558	8759	67	27	62700	FFAR3,LY6K,HES1,MT1G,PGLYRP1,CLDN10,HBQ1,UQCR10,FAM156A,LY6D,PRICKLE3,GCHFR,NUDT2,DPH2,HPRT1,SLC25A6,NDUFA3,HSD17B1,UBB,SMPD2,CEBPD,TMEM69,POP7,SLC35A2,POLR2I,HOXD4,TMSB4X
TF	Factor: Sp6; motif: WGGGCGG	TF:M05361	false	0.0000010772742643889502	5.96767371513558	8759	67	27	62700	FFAR3,LY6K,HES1,MT1G,PGLYRP1,CLDN10,HBQ1,UQCR10,FAM156A,LY6D,PRICKLE3,GCHFR,NUDT2,DPH2,HPRT1,SLC25A6,NDUFA3,HSD17B1,UBB,SMPD2,CEBPD,TMEM69,POP7,SLC35A2,POLR2I,HOXD4,TMSB4X
TF	Factor: Prep-1; motif: GRBTGANAGATN	TF:M07464	false	0.0000011051822735877447	5.956566089503595	4411	67	19	62700	LY6K,HES1,CLDN10,HBQ1,KRT34,VCX,NUDT2,CD79A,HPRT1,SLC25A6,PRSS1,LILRB2,UBB,TMEM69,TAAR5,FOXS1,ADRM1,CALML3,TMSB4X
TF	Factor: ctcf; motif: NNNCCASYAGRKGGCRSYNN	TF:M09602	false	0.0000011124861402461535	5.953705390910725	7587	67	25	62700	TMSB10,FFAR3,LY6K,LHB,HES1,CLDN10,HBQ1,GIMAP4,FAM156A,MC3R,LY6D,ISG15,NUDT2,CD79A,APCS,NDUFA3,SMPD2,POP7,SLC35A2,TNFRSF14,ACTL7B,POLR2I,ADRM1,AIMP2,TMED1
TF	Factor: GATA-3; motif: AGATAACGATCW	TF:M12192	false	0.0000011212873968476926	5.950283059244392	4902	67	20	62700	FFAR3,RAB38,CLDN10,SSX3,GIMAP4,MT2A,GCHFR,BPY2,DPH2,HPRT1,APCS,PRSS1,LILRB2,SMPD2,TAAR5,TIMM17B,TFF1,CCL21,TMED1,CRYGA
TF	Factor: ER; motif: NNARGNCANNNTGACCYNN	TF:M00191	false	0.0000011342723327209981	5.945282661141062	4907	67	20	62700	LY6K,LHB,RAB38,PGLYRP1,MAGEA10,VCX,CD79A,DPH2,UBB,ITGB1BP2,TMEM69,POP7,SCGB1A1,SLC35A2,FOXS1,TFF1,ACTL7B,ADRM1,CCL21,CRYGA
TF	Factor: GATA-3; motif: AGATAAGATCT	TF:M12193	false	0.00000116357165324922	5.934206867510403	6481	67	23	62700	HES1,RAB38,HBQ1,SSX3,UQCR10,FAM156A,MC3R,MT2A,BPY2,ISG15,NUDT2,DPH2,PRSS1,ITGB1BP2,TMEM69,SCGB1A1,TAAR5,SLC35A2,TNFRSF14,TFF1,CALML3,CCL21,CRYGA
TF	Factor: BTEB2; motif: WGGGTGKGGCNGGN	TF:M09972	false	0.0000011651872462293073	5.933604277668254	9416	67	28	62700	TMSB10,LHB,HES1,MT1G,CLDN10,HBQ1,MAGEA10,SSX3,FAM156A,ICAM3,LY6D,PRICKLE3,ISG15,CD79A,HPRT1,CEBPD,TMEM69,SLC35A2,TNFRSF14,CDA,TFF1,POLR2I,HOXD4,AIMP2,CALML3,CCL21,TMSB4X,TMED1
TF	Factor: C-Myc; motif: NGCCACGTGNN	TF:M07601	false	0.0000011783208607128609	5.928736433604211	5948	67	22	62700	LY6K,MT1G,PGLYRP1,GIMAP4,FAM156A,LY6D,PRICKLE3,VCX,BPY2,DPH2,SLC25A6,HSD17B1,TMEM69,POP7,FOXS1,TNFRSF14,TIMM17B,ACTL7B,POLR2I,HOXD4,AIMP2,TMED1
TF	Factor: SREBP; motif: VNNVTCACCCYA	TF:M00776	false	0.0000011820628275471816	5.927359439756022	6489	67	23	62700	FFAR3,LHB,MT1G,CLDN10,KRT34,MAGEA10,SSX3,GIMAP4,MT2A,GCHFR,NUDT2,CD79A,APCS,NDUFA3,LILRB2,UBB,ITGB1BP2,TNFRSF14,TIMM17B,TFF1,HOXD4,TMSB4X,CRYGA
TF	Factor: Erm; motif: RSAGGAAGGAAGTN	TF:M11423	false	0.0000011879093344498186	5.9252167050204365	4924	67	20	62700	FFAR3,LY6K,LHB,RAB38,PGLYRP1,CLDN10,LY6D,VCX,GCHFR,CD79A,SLC25A6,LILRB2,CEBPD,SCGB1A1,FOXS1,CDA,HOXD4,CCL21,TMSB4X,TMED1
TF	Factor: Spz1; motif: DNNGGRGGGWWNNNN	TF:M00446	false	0.0000012044058624061554	5.9192271392399425	8816	67	27	62700	TMSB10,LHB,HES1,PGLYRP1,CLDN10,HBQ1,MAGEA10,SSX3,FAM156A,MC3R,ICAM3,LY6D,PRICKLE3,ISG15,LILRB2,UBB,ITGB1BP2,CEBPD,TMEM69,POP7,SLC35A2,TIMM17B,CDA,TFF1,ACTL7B,HOXD4,CALML3
TF	Factor: SAP-1; motif: NTCGTAAATGCN	TF:M11438	false	0.0000012126780558608563	5.9162544811788695	5960	67	22	62700	RAB38,PGLYRP1,HBQ1,MAGEA10,SSX3,MC3R,MT2A,VCX,NUDT2,DPH2,HPRT1,PRSS1,UBB,CEBPD,TMEM69,SCGB1A1,TIMM17B,TFF1,POLR2I,HOXD4,TMSB4X,CRYGA
TF	Factor: YY1; motif: NYNKCCATNTT	TF:M01035	false	0.000001225020391626433	5.91185668199567	5964	67	22	62700	TMSB10,RAB38,PGLYRP1,HBQ1,SSX3,UQCR10,ICAM3,CD79A,DPH2,HPRT1,NDUFA3,UBB,ITGB1BP2,TAAR5,SLC35A2,TIMM17B,CDA,TFF1,POLR2I,AIMP2,TMSB4X,CRYGA
TF	Factor: SREBP-1; motif: KATCACCCCAC	TF:M00221	false	0.0000012259490379623003	5.911527582828837	7634	67	25	62700	TMSB10,FFAR3,LHB,MT1G,MAGEA10,SSX3,UQCR10,GIMAP4,FAM156A,MC3R,LY6D,MT2A,VCX,GCHFR,APCS,NDUFA3,HSD17B1,LILRB2,UBB,SMPD2,TMEM69,POP7,TNFRSF14,TFF1,TMSB4X
TF	Factor: AP-2beta; motif: NSCCNNNGGSN; match class: 1	TF:M11478_1	false	0.0000012325105181256583	5.909209365807778	8225	67	26	62700	LHB,HES1,RAB38,PGLYRP1,HBQ1,KRT34,UQCR10,FAM156A,MC3R,LY6D,MT2A,PRICKLE3,VCX,GCHFR,ISG15,NUDT2,HPRT1,SLC25A6,PRSS1,HSD17B1,CEBPD,SCGB1A1,TNFRSF14,POLR2I,HOXD4,ADRM1
TF	Factor: Nkx2-5; motif: TYAAGTG	TF:M00240	false	0.000001235743082174461	5.908071812088604	4939	67	20	62700	FFAR3,LY6K,LHB,RAB38,PGLYRP1,KRT34,SSX3,ICAM3,BPY2,ISG15,NUDT2,HPRT1,APCS,SMPD2,SCGB1A1,TIMM17B,CDA,TFF1,POLR2I,TMSB4X
TF	Factor: Gli2; motif: NTRAAGTAGGGTGGCCC	TF:M05331	false	0.000001236831794943145	5.907689358976466	1944	67	13	62700	LHB,HES1,MAGEA10,UQCR10,DPH2,HPRT1,SLC25A6,LILRB2,SMPD2,TNFRSF14,CDA,ACTL7B,HOXD4
TF	Factor: MLR1; motif: NTGNMCYYTGNNCYN	TF:M12637	false	0.000001236831794943145	5.907689358976466	4452	67	19	62700	FFAR3,MT1G,RAB38,KRT34,MC3R,LY6D,PRICKLE3,GCHFR,BPY2,ISG15,CD79A,APCS,NDUFA3,HSD17B1,ITGB1BP2,TAAR5,TNFRSF14,TIMM17B,ADRM1
TF	Factor: VDR; motif: NRGGTCANNGRGKTCA	TF:M10106	false	0.0000012910779713565387	5.889047528835555	7084	67	24	62700	LHB,MT1G,RAB38,FAM156A,ICAM3,LY6D,CD79A,APCS,NDUFA3,HSD17B1,LILRB2,ITGB1BP2,TMEM69,TAAR5,FOXS1,TNFRSF14,CDA,TFF1,POLR2I,HOXD4,ADRM1,CCL21,TMED1,CRYGA
TF	Factor: MAX; motif: CACGTG; match class: 1	TF:M08950_1	false	0.0000013682216904538851	5.863843528975229	6009	67	22	62700	LY6K,MT1G,PGLYRP1,GIMAP4,FAM156A,LY6D,PRICKLE3,VCX,BPY2,DPH2,SLC25A6,HSD17B1,TMEM69,POP7,FOXS1,TNFRSF14,TIMM17B,ACTL7B,POLR2I,HOXD4,AIMP2,TMED1
TF	Factor: AML1; motif: TGTGGT; match class: 1	TF:M02084_1	false	0.0000013682216904538851	5.863843528975229	5483	67	21	62700	TMSB10,FFAR3,LHB,RAB38,PGLYRP1,KRT34,MAGEA10,SSX3,UQCR10,LY6D,BPY2,ISG15,DPH2,NDUFA3,PRSS1,ITGB1BP2,TAAR5,FOXS1,CDA,CCL21,CRYGA
TF	Factor: AML1; motif: TGTGGT; match class: 1	TF:M00751_1	false	0.0000013682216904538851	5.863843528975229	5483	67	21	62700	TMSB10,FFAR3,LHB,RAB38,PGLYRP1,KRT34,MAGEA10,SSX3,UQCR10,LY6D,BPY2,ISG15,DPH2,NDUFA3,PRSS1,ITGB1BP2,TAAR5,FOXS1,CDA,CCL21,CRYGA
TF	Factor: MAX; motif: CACGTG	TF:M08950	false	0.0000013682216904538851	5.863843528975229	6009	67	22	62700	LY6K,MT1G,PGLYRP1,GIMAP4,FAM156A,LY6D,PRICKLE3,VCX,BPY2,DPH2,SLC25A6,HSD17B1,TMEM69,POP7,FOXS1,TNFRSF14,TIMM17B,ACTL7B,POLR2I,HOXD4,AIMP2,TMED1
TF	Factor: USF2; motif: CASGYG	TF:M00726	false	0.0000013682216904538851	5.863843528975229	6009	67	22	62700	LY6K,MT1G,PGLYRP1,GIMAP4,FAM156A,LY6D,PRICKLE3,VCX,BPY2,DPH2,SLC25A6,HSD17B1,TMEM69,POP7,FOXS1,TNFRSF14,TIMM17B,ACTL7B,POLR2I,HOXD4,AIMP2,TMED1
TF	Factor: USF2; motif: CASGYG; match class: 1	TF:M00726_1	false	0.0000013682216904538851	5.863843528975229	6009	67	22	62700	LY6K,MT1G,PGLYRP1,GIMAP4,FAM156A,LY6D,PRICKLE3,VCX,BPY2,DPH2,SLC25A6,HSD17B1,TMEM69,POP7,FOXS1,TNFRSF14,TIMM17B,ACTL7B,POLR2I,HOXD4,AIMP2,TMED1
TF	Factor: AML1a; motif: TGTGGT; match class: 1	TF:M00271_1	false	0.0000013682216904538851	5.863843528975229	5483	67	21	62700	TMSB10,FFAR3,LHB,RAB38,PGLYRP1,KRT34,MAGEA10,SSX3,UQCR10,LY6D,BPY2,ISG15,DPH2,NDUFA3,PRSS1,ITGB1BP2,TAAR5,FOXS1,CDA,CCL21,CRYGA
TF	Factor: p300; motif: CTGNCTYMAN	TF:M07266	false	0.0000013787307477901658	5.860520538875867	8279	67	26	62700	FFAR3,LY6K,HES1,RAB38,PGLYRP1,CLDN10,KRT34,UQCR10,GIMAP4,ICAM3,LY6D,VCX,ISG15,CD79A,DPH2,HSD17B1,UBB,POP7,SCGB1A1,TAAR5,TNFRSF14,CDA,TFF1,ACTL7B,CCL21,CRYGA
TF	Factor: CSX; motif: NNCACTTGNRN	TF:M02108	false	0.0000014071213008797752	5.851668462599356	7122	67	24	62700	FFAR3,LY6K,LHB,MT1G,RAB38,PGLYRP1,KRT34,SSX3,FAM156A,ICAM3,MT2A,BPY2,ISG15,HPRT1,APCS,SMPD2,SCGB1A1,CDA,TFF1,ACTL7B,POLR2I,CALML3,TMSB4X,CRYGA
TF	Factor: CREB1; motif: NRRTGACGTMA	TF:M09887	false	0.000001466242464020808	5.833794206994122	6035	67	22	62700	FFAR3,MT1G,RAB38,MAGEA10,UQCR10,FAM156A,MC3R,MT2A,VCX,BPY2,ISG15,NUDT2,HPRT1,SLC25A6,HSD17B1,UBB,TMEM69,CDA,ACTL7B,POLR2I,AIMP2,CALML3
TF	Factor: MEF-2D; motif: WAAATAR	TF:M02026	false	0.0000014719714129161442	5.832100624328227	7717	67	25	62700	FFAR3,RAB38,PGLYRP1,HBQ1,SSX3,GIMAP4,PRICKLE3,VCX,BPY2,DPH2,HPRT1,APCS,NDUFA3,PRSS1,ITGB1BP2,SCGB1A1,TAAR5,CDA,TFF1,HOXD4,ADRM1,AIMP2,CCL21,TMED1,CRYGA
TF	Factor: GATA-1; motif: SNNGATNNNN	TF:M00075	false	0.0000015631345396308343	5.8060036404679165	7165	67	24	62700	RAB38,CLDN10,HBQ1,UQCR10,MC3R,ICAM3,LY6D,PRICKLE3,VCX,ISG15,NUDT2,CD79A,DPH2,SLC25A6,NDUFA3,LILRB2,UBB,SMPD2,SCGB1A1,TNFRSF14,HOXD4,AIMP2,CALML3,TMED1
TF	Factor: nerf; motif: YRNCAGGAAGYRGSTBDS	TF:M00531	false	0.0000016484111202154499	5.782934464378026	7764	67	25	62700	FFAR3,PGLYRP1,HBQ1,KRT34,UQCR10,ICAM3,LY6D,GCHFR,CD79A,HSD17B1,LILRB2,ITGB1BP2,CEBPD,TMEM69,TAAR5,TNFRSF14,TIMM17B,CDA,TFF1,ACTL7B,POLR2I,HOXD4,ADRM1,CCL21,CRYGA
TF	Factor: gli3; motif: GACCACCCANG	TF:M01704	false	0.0000016640620242928997	5.778830490361317	3614	67	17	62700	TMSB10,FFAR3,LY6K,HBQ1,MAGEA10,SSX3,ICAM3,LY6D,VCX,SLC25A6,NDUFA3,UBB,SCGB1A1,FOXS1,TIMM17B,CCL21,TMED1
TF	Factor: YY1; motif: NAANATGGCGNNN	TF:M08982	false	0.0000017170407623952667	5.765219394604256	7204	67	24	62700	TMSB10,LY6K,RAB38,HBQ1,SSX3,UQCR10,MC3R,ICAM3,VCX,CD79A,HPRT1,SLC25A6,NDUFA3,UBB,CEBPD,SLC35A2,TIMM17B,CDA,TFF1,HOXD4,AIMP2,TMSB4X,TMED1,CRYGA
TF	Factor: YY1; motif: CAARATGGCNGC	TF:M07234	false	0.0000017170407623952667	5.765219394604256	6094	67	22	62700	TMSB10,RAB38,PGLYRP1,HBQ1,SSX3,UQCR10,GIMAP4,ICAM3,CD79A,DPH2,HPRT1,NDUFA3,UBB,ITGB1BP2,SLC35A2,TIMM17B,CDA,TFF1,POLR2I,AIMP2,TMSB4X,CRYGA
TF	Factor: ESR2; motif: AGGTCASNNTGNCCY	TF:M07210	false	0.000001730117423592092	5.761924420173239	3188	67	16	62700	FFAR3,LY6K,RAB38,MC3R,LY6D,VCX,CD79A,HSD17B1,LILRB2,UBB,TMEM69,TFF1,ACTL7B,ADRM1,TMED1,CRYGA
TF	Factor: Myc; motif: CACGTGS	TF:M00799	false	0.000001765205317152723	5.753204773040725	5061	67	20	62700	LY6K,MT1G,PGLYRP1,FAM156A,LY6D,PRICKLE3,VCX,BPY2,DPH2,SLC25A6,HSD17B1,TMEM69,FOXS1,TNFRSF14,TIMM17B,ACTL7B,POLR2I,HOXD4,AIMP2,TMED1
TF	Factor: E2F-3; motif: GGCGGGN; match class: 1	TF:M02089_1	false	0.0000017682006030016808	5.752468465660868	9627	67	28	62700	TMSB10,FFAR3,LY6K,HES1,MT1G,RAB38,PGLYRP1,CLDN10,HBQ1,MAGEA10,FAM156A,LY6D,PRICKLE3,NUDT2,HPRT1,SLC25A6,HSD17B1,SMPD2,CEBPD,TMEM69,POP7,SLC35A2,TIMM17B,POLR2I,ADRM1,AIMP2,TMSB4X,TMED1
TF	Factor: Egr-2; motif: CCCMCNCN	TF:M02092	false	0.0000018224186210192922	5.739351855729521	5072	67	20	62700	TMSB10,FFAR3,LY6K,LHB,GIMAP4,FAM156A,ICAM3,BPY2,NUDT2,HPRT1,SLC25A6,APCS,HSD17B1,ITGB1BP2,TMEM69,TAAR5,SLC35A2,TFF1,TMED1,CRYGA
TF	Factor: ZNF462; motif: YYYYCTSCWG; match class: 1	TF:M12707_1	false	0.0000018604889695075632	5.730372900485876	3646	67	17	62700	TMSB10,FFAR3,KRT34,MAGEA10,UQCR10,GIMAP4,FAM156A,MC3R,MT2A,NUDT2,APCS,NDUFA3,PRSS1,LILRB2,FOXS1,TNFRSF14,CALML3
TF	Factor: ZNF586; motif: CAGGCCYRGAGG; match class: 1	TF:M10491_1	false	0.0000018604889695075632	5.730372900485876	7820	67	25	62700	LY6K,LHB,SSX3,ICAM3,LY6D,PRICKLE3,VCX,GCHFR,ISG15,DPH2,SLC25A6,NDUFA3,HSD17B1,CEBPD,POP7,SCGB1A1,FOXS1,TNFRSF14,TFF1,POLR2I,HOXD4,ADRM1,AIMP2,CALML3,CCL21
TF	Factor: HES-1; motif: GNCACGTGNC; match class: 1	TF:M08767_1	false	0.0000018604889695075632	5.730372900485876	7819	67	25	62700	LY6K,HES1,MT1G,PGLYRP1,HBQ1,GIMAP4,FAM156A,LY6D,PRICKLE3,VCX,BPY2,DPH2,SLC25A6,HSD17B1,CEBPD,TMEM69,POP7,FOXS1,TNFRSF14,TIMM17B,ACTL7B,POLR2I,HOXD4,AIMP2,TMED1
TF	Factor: ESE-1; motif: NTGTGCGGATGCN; match class: 1	TF:M11385_1	false	0.0000018604889695075632	5.730372900485876	5595	67	21	62700	TMSB10,FFAR3,CLDN10,MAGEA10,SSX3,MC3R,ICAM3,MT2A,VCX,GCHFR,NUDT2,HPRT1,LILRB2,SMPD2,SLC35A2,FOXS1,TIMM17B,ACTL7B,POLR2I,CCL21,TMSB4X
TF	Factor: PRDM16; motif: KGGTCATRACCM	TF:M05946	false	0.0000019722018112623967	5.705048646680202	7263	67	24	62700	FFAR3,LHB,HES1,CLDN10,MAGEA10,FAM156A,MC3R,ICAM3,NUDT2,DPH2,HPRT1,APCS,NDUFA3,PRSS1,HSD17B1,LILRB2,UBB,POP7,TIMM17B,ACTL7B,HOXD4,ADRM1,CALML3,CCL21
TF	Factor: JunB; motif: NRRTGASTCAK	TF:M07103	false	0.000001972214798496632	5.705045786797628	2407	67	14	62700	LY6K,HES1,KRT34,MAGEA10,GIMAP4,ICAM3,LY6D,MT2A,PRICKLE3,NUDT2,LILRB2,SLC35A2,ADRM1,TMSB4X
TF	Factor: LBP9; motif: ACYRGTNNNNACYRGT; match class: 1	TF:M11492_1	false	0.0000020121797667664277	5.69633322231037	6156	67	22	62700	TMSB10,FFAR3,LY6K,CLDN10,HBQ1,UQCR10,ICAM3,LY6D,VCX,GCHFR,NUDT2,HPRT1,LILRB2,CEBPD,SLC35A2,FOXS1,TNFRSF14,CDA,ACTL7B,ADRM1,AIMP2,TMED1
TF	Factor: KLF15; motif: NCCMCGCCCMCN; match class: 1	TF:M12158_1	false	0.0000020147100098959476	5.6957874558083885	6157	67	22	62700	TMSB10,LHB,HES1,CLDN10,HBQ1,MAGEA10,SSX3,LY6D,PRICKLE3,VCX,GCHFR,ISG15,HPRT1,SLC25A6,UBB,CEBPD,POP7,TIMM17B,POLR2I,HOXD4,TMSB4X,TMED1
TF	Factor: LBP-1; motif: CAGCTGS; match class: 1	TF:M00644_1	false	0.0000020153222394844917	5.69565550255464	4130	67	18	62700	FFAR3,PGLYRP1,KRT34,MT2A,GCHFR,DPH2,SLC25A6,PRSS1,HSD17B1,ITGB1BP2,SMPD2,CEBPD,POP7,SCGB1A1,FOXS1,CDA,ACTL7B,CCL21
TF	Factor: FOXO1A:PDEF; motif: WNCCGGATGTTDN; match class: 1	TF:M08486_1	false	0.0000020470485624007425	5.688871854390497	4615	67	19	62700	TMSB10,KRT34,MAGEA10,SSX3,GIMAP4,MC3R,ISG15,DPH2,SLC25A6,APCS,PRSS1,LILRB2,UBB,POP7,SCGB1A1,TAAR5,ACTL7B,AIMP2,CCL21
TF	Factor: IRX2a; motif: ACRYGNNNNACRYGT	TF:M11022	false	0.000002079720091779549	5.681995112525571	9710	67	28	62700	TMSB10,LHB,HES1,RAB38,PGLYRP1,CLDN10,HBQ1,KRT34,UQCR10,FAM156A,MC3R,MT2A,GCHFR,NUDT2,UBB,SMPD2,CEBPD,POP7,TAAR5,SLC35A2,TNFRSF14,CDA,ACTL7B,POLR2I,ADRM1,AIMP2,CALML3,TMED1
TF	Factor: ELK1; motif: NACTTCCGSCGGAAGYN; match class: 1	TF:M03971_1	false	0.000002087577157187104	5.6803574639538965	7290	67	24	62700	FFAR3,HES1,MAGEA10,UQCR10,FAM156A,ICAM3,PRICKLE3,VCX,GCHFR,ISG15,NUDT2,DPH2,SLC25A6,LILRB2,UBB,ITGB1BP2,SMPD2,CEBPD,POP7,SLC35A2,TFF1,HOXD4,ADRM1,CALML3
TF	Factor: HMX2; motif: SCACTTANC	TF:M10646	false	0.0000021004190652019655	5.677694048338498	7293	67	24	62700	LHB,MT1G,KRT34,UQCR10,MC3R,ICAM3,MT2A,PRICKLE3,BPY2,NUDT2,DPH2,HPRT1,NDUFA3,HSD17B1,UBB,SMPD2,TMEM69,SCGB1A1,TIMM17B,CDA,TFF1,POLR2I,CCL21,CRYGA
TF	Factor: Pax-5; motif: RRMSWGANWYCTNRAGCGKRACSRYNSM; match class: 1	TF:M00144_1	false	0.0000021079288261170163	5.676144057096337	7295	67	24	62700	FFAR3,LY6K,LHB,MT1G,RAB38,PGLYRP1,CLDN10,SSX3,UQCR10,MT2A,PRICKLE3,NUDT2,SLC25A6,NDUFA3,HSD17B1,LILRB2,UBB,SMPD2,POP7,TNFRSF14,TIMM17B,POLR2I,ADRM1,TMSB4X
TF	Factor: RORbeta; motif: TGACCYA	TF:M01722	false	0.0000021231637508805097	5.6730165091965565	6180	67	22	62700	LHB,MT1G,PGLYRP1,HBQ1,MAGEA10,GIMAP4,LY6D,VCX,GCHFR,HPRT1,APCS,PRSS1,HSD17B1,UBB,ITGB1BP2,TMEM69,POP7,FOXS1,TNFRSF14,CDA,POLR2I,TMED1
TF	Factor: SRY; motif: AACAATNNNCATTGTT; match class: 1	TF:M04556_1	false	0.0000021258501227827325	5.672467357471656	6181	67	22	62700	TMSB10,FFAR3,HES1,RAB38,HBQ1,MAGEA10,SSX3,UQCR10,MC3R,BPY2,APCS,LILRB2,UBB,ITGB1BP2,TAAR5,TIMM17B,CDA,POLR2I,HOXD4,ADRM1,TMSB4X,CRYGA
TF	Factor: Pbx; motif: NKTGATTGACRKSN	TF:M01967	false	0.0000021755900960802234	5.6624229268873405	5137	67	20	62700	FFAR3,LY6K,HES1,RAB38,GIMAP4,FAM156A,MC3R,MT2A,VCX,GCHFR,NUDT2,NDUFA3,PRSS1,UBB,POP7,SCGB1A1,FOXS1,TNFRSF14,POLR2I,CALML3
TF	Factor: SMAD3; motif: YGTCTAGACA; match class: 1	TF:M04026_1	false	0.0000022043637770103654	5.656716734089031	6195	67	22	62700	MT1G,PGLYRP1,CLDN10,HBQ1,KRT34,MAGEA10,SSX3,UQCR10,FAM156A,MT2A,VCX,APCS,NDUFA3,ITGB1BP2,TMEM69,TAAR5,TFF1,ACTL7B,AIMP2,CALML3,CCL21,TMED1
TF	Factor: c-Myc:Max; motif: NNNNNNNCACGTGNNNNNNN; match class: 1	TF:M00615_1	false	0.000002257833488376715	5.64630808975634	6757	67	23	62700	LY6K,MT1G,PGLYRP1,GIMAP4,FAM156A,ICAM3,LY6D,PRICKLE3,VCX,BPY2,DPH2,SLC25A6,HSD17B1,TMEM69,POP7,FOXS1,TNFRSF14,TIMM17B,ACTL7B,POLR2I,HOXD4,AIMP2,TMED1
TF	Factor: c-Myc:Max; motif: NNNNNNNCACGTGNNNNNNN	TF:M00615	false	0.000002257833488376715	5.64630808975634	6757	67	23	62700	LY6K,MT1G,PGLYRP1,GIMAP4,FAM156A,ICAM3,LY6D,PRICKLE3,VCX,BPY2,DPH2,SLC25A6,HSD17B1,TMEM69,POP7,FOXS1,TNFRSF14,TIMM17B,ACTL7B,POLR2I,HOXD4,AIMP2,TMED1
TF	Factor: AP-2; motif: NNGCCTK	TF:M01859	false	0.0000022664417270707386	5.644655442692637	7912	67	25	62700	MT1G,RAB38,PGLYRP1,KRT34,SSX3,FAM156A,LY6D,MT2A,BPY2,ISG15,APCS,UBB,TMEM69,SCGB1A1,FOXS1,TNFRSF14,TFF1,POLR2I,HOXD4,AIMP2,CALML3,CCL21,TMSB4X,TMED1,CRYGA
TF	Factor: Arnt; motif: NNNNNRTCACGTGAYNNNNN; match class: 1	TF:M00539_1	false	0.000002289781027653947	5.640206047366916	6764	67	23	62700	LY6K,MT1G,PGLYRP1,GIMAP4,FAM156A,LY6D,PRICKLE3,VCX,BPY2,DPH2,SLC25A6,HSD17B1,TMEM69,POP7,FOXS1,TNFRSF14,TIMM17B,CDA,ACTL7B,POLR2I,HOXD4,AIMP2,TMED1
TF	Factor: Arnt; motif: NNNNNRTCACGTGAYNNNNN	TF:M00539	false	0.000002289781027653947	5.640206047366916	6764	67	23	62700	LY6K,MT1G,PGLYRP1,GIMAP4,FAM156A,LY6D,PRICKLE3,VCX,BPY2,DPH2,SLC25A6,HSD17B1,TMEM69,POP7,FOXS1,TNFRSF14,TIMM17B,CDA,ACTL7B,POLR2I,HOXD4,AIMP2,TMED1
TF	Factor: HES-1; motif: GNCACGTGNC	TF:M08767	false	0.0000023514292901759184	5.628668076389785	7929	67	25	62700	LY6K,HES1,MT1G,PGLYRP1,HBQ1,GIMAP4,FAM156A,LY6D,PRICKLE3,VCX,BPY2,DPH2,SLC25A6,HSD17B1,CEBPD,TMEM69,POP7,FOXS1,TNFRSF14,TIMM17B,ACTL7B,POLR2I,HOXD4,AIMP2,TMED1
TF	Factor: XBP-1; motif: WNNGMCACGTC; match class: 1	TF:M01770_1	false	0.0000023559207448339277	5.627839323672815	4665	67	19	62700	FFAR3,MT1G,RAB38,HBQ1,UQCR10,FAM156A,ICAM3,VCX,BPY2,NUDT2,SLC25A6,HSD17B1,UBB,CEBPD,FOXS1,TNFRSF14,AIMP2,CALML3,TMED1
TF	Factor: NR3C1; motif: RRGAACATWMYGTYCTRN	TF:M02219	false	0.0000023559207448339277	5.627839323672815	6777	67	23	62700	TMSB10,CLDN10,KRT34,FAM156A,ICAM3,PRICKLE3,VCX,BPY2,ISG15,DPH2,NDUFA3,HSD17B1,ITGB1BP2,SMPD2,TAAR5,SLC35A2,CDA,TFF1,ACTL7B,HOXD4,AIMP2,CALML3,TMED1
TF	Factor: TWIST; motif: CACCTGG	TF:M03582	false	0.0000023559207448339277	5.627839323672815	8532	67	26	62700	FFAR3,MT1G,PGLYRP1,HBQ1,GIMAP4,MC3R,ICAM3,LY6D,GCHFR,BPY2,ISG15,HPRT1,PRSS1,LILRB2,UBB,POP7,SCGB1A1,TAAR5,SLC35A2,TNFRSF14,TIMM17B,TFF1,CALML3,CCL21,TMSB4X,TMED1
TF	Factor: ZNF549; motif: NTGCTKYCMW	TF:M12355	false	0.000002358594041567587	5.627346802937616	6778	67	23	62700	FFAR3,MT1G,MAGEA10,GIMAP4,ICAM3,LY6D,MT2A,NUDT2,DPH2,SLC25A6,APCS,PRSS1,HSD17B1,LILRB2,SMPD2,TMEM69,SLC35A2,TNFRSF14,ACTL7B,HOXD4,ADRM1,CCL21,TMSB4X
TF	Factor: FOSB:JUND; motif: NNTNACTNATN	TF:M08928	false	0.0000023771716703015126	5.623939454042736	6228	67	22	62700	FFAR3,LY6K,LHB,HES1,RAB38,GIMAP4,PRICKLE3,VCX,BPY2,NUDT2,APCS,NDUFA3,PRSS1,HSD17B1,LILRB2,SMPD2,TNFRSF14,TFF1,HOXD4,ADRM1,TMSB4X,CRYGA
TF	Factor: LRF; motif: NGNAGNGGGTYN	TF:M04617	false	0.0000025911705974271293	5.586503993003282	6261	67	22	62700	TMSB10,LHB,HES1,MT1G,RAB38,PGLYRP1,PRICKLE3,HPRT1,SLC25A6,NDUFA3,ITGB1BP2,CEBPD,TAAR5,FOXS1,TNFRSF14,TFF1,POLR2I,HOXD4,ADRM1,AIMP2,CCL21,TMED1
TF	Factor: DEC1; motif: CNCACRTGASC	TF:M03572	false	0.0000025972987267877922	5.585478097373189	6819	67	23	62700	FFAR3,LY6K,LHB,MT1G,PGLYRP1,CLDN10,LY6D,PRICKLE3,VCX,BPY2,CD79A,DPH2,SLC25A6,HSD17B1,LILRB2,CEBPD,FOXS1,TNFRSF14,CDA,ACTL7B,POLR2I,ADRM1,AIMP2
TF	Factor: c-Jun; motif: NATGACTCATN	TF:M11265	false	0.0000025972987267877922	5.585478097373189	4699	67	19	62700	LY6K,HES1,MT1G,RAB38,KRT34,MAGEA10,GIMAP4,ICAM3,LY6D,MT2A,PRICKLE3,BPY2,CD79A,PRSS1,LILRB2,ITGB1BP2,SMPD2,SLC35A2,TMSB4X
TF	Factor: ZNF690; motif: GTCTACRCNG	TF:M12713	false	0.0000026411304741662355	5.578210143734093	2096	67	13	62700	KRT34,MC3R,ICAM3,MT2A,NDUFA3,PRSS1,HSD17B1,SMPD2,TIMM17B,CDA,CALML3,TMSB4X,CRYGA
TF	Factor: AP-2gamma; motif: NTGSCCTGRGGSNN; match class: 1	TF:M09591_1	false	0.0000026761005366910158	5.572497574869102	2883	67	15	62700	TMSB10,LY6K,LHB,HBQ1,MAGEA10,LY6D,MT2A,PRICKLE3,ISG15,HPRT1,CEBPD,SCGB1A1,FOXS1,TNFRSF14,ADRM1
TF	Factor: PAX5; motif: RNGCGTGACCNN; match class: 1	TF:M09817_1	false	0.0000028069738350986552	5.551761635575477	6294	67	22	62700	FFAR3,LY6K,RAB38,PGLYRP1,CLDN10,HBQ1,VCX,ISG15,NUDT2,CD79A,SLC25A6,LILRB2,CEBPD,SCGB1A1,TNFRSF14,TIMM17B,TFF1,ACTL7B,POLR2I,AIMP2,TMED1,CRYGA
TF	Factor: FOSL1; motif: NNATGACTCATNN	TF:M12518	false	0.000002812237848204877	5.550947951150581	4726	67	19	62700	LY6K,HES1,PGLYRP1,KRT34,MAGEA10,GIMAP4,FAM156A,ICAM3,LY6D,MT2A,PRICKLE3,NUDT2,APCS,HSD17B1,LILRB2,SLC35A2,TFF1,ADRM1,TMSB4X
TF	Factor: LBP9; motif: ACYRGTTNNAACYRGT	TF:M11491	false	0.0000029878715190204185	5.524638081481852	5252	67	20	62700	TMSB10,FFAR3,LY6K,LHB,MT1G,CLDN10,UQCR10,ICAM3,LY6D,VCX,HPRT1,LILRB2,SMPD2,TMEM69,SLC35A2,TNFRSF14,ACTL7B,ADRM1,AIMP2,TMED1
TF	Factor: GR; motif: GGTACAANNTGTYCTK	TF:M00205	false	0.0000029878715190204185	5.524638081481852	6877	67	23	62700	LY6K,RAB38,MAGEA10,GIMAP4,ICAM3,MT2A,VCX,ISG15,DPH2,HPRT1,PRSS1,HSD17B1,ITGB1BP2,SMPD2,SCGB1A1,TAAR5,TNFRSF14,TFF1,ACTL7B,POLR2I,ADRM1,CCL21,TMED1
TF	Factor: Erg; motif: NACCGGATATCCGGTN; match class: 1	TF:M11391_1	false	0.0000029878715190204185	5.524638081481852	9266	67	27	62700	TMSB10,FFAR3,LY6K,LHB,PGLYRP1,HBQ1,MAGEA10,PRICKLE3,VCX,DPH2,SLC25A6,NDUFA3,UBB,ITGB1BP2,SMPD2,CEBPD,SCGB1A1,SLC35A2,TNFRSF14,TIMM17B,CDA,ACTL7B,ADRM1,CALML3,CCL21,TMSB4X,TMED1
TF	Factor: Pitx2; motif: WNTAAWCCCA	TF:M07056	false	0.0000030076023400489003	5.521779585945781	4749	67	19	62700	PGLYRP1,HBQ1,KRT34,SSX3,ICAM3,PRICKLE3,VCX,ISG15,NUDT2,CD79A,HPRT1,NDUFA3,HSD17B1,UBB,TMEM69,SLC35A2,TFF1,AIMP2,CRYGA
TF	Factor: pitx2; motif: NNTAAWCCCA	TF:M02114	false	0.0000030076023400489003	5.521779585945781	4749	67	19	62700	PGLYRP1,HBQ1,KRT34,SSX3,ICAM3,PRICKLE3,VCX,ISG15,NUDT2,CD79A,HPRT1,NDUFA3,HSD17B1,UBB,TMEM69,SLC35A2,TFF1,AIMP2,CRYGA
TF	Factor: NKX25; motif: NNANCCACTTRAAWTT	TF:M01414	false	0.000003023660532620512	5.519466968820741	9910	67	28	62700	FFAR3,LY6K,LHB,HES1,RAB38,PGLYRP1,KRT34,MAGEA10,UQCR10,GIMAP4,MC3R,ICAM3,LY6D,MT2A,PRICKLE3,BPY2,NUDT2,DPH2,HPRT1,APCS,ITGB1BP2,SMPD2,TAAR5,TIMM17B,CDA,TFF1,ADRM1,TMSB4X
TF	Factor: DEC1; motif: NCNCACRTGNSC	TF:M08870	false	0.000003023660532620512	5.519466968820741	8049	67	25	62700	LY6K,LHB,MT1G,PGLYRP1,UQCR10,GIMAP4,MC3R,LY6D,VCX,BPY2,CD79A,SLC25A6,APCS,PRSS1,HSD17B1,LILRB2,SMPD2,TMEM69,POP7,SCGB1A1,FOXS1,TNFRSF14,POLR2I,ADRM1,AIMP2
TF	Factor: c-Myc; motif: RACCACGTGCTC	TF:M01145	false	0.000003023660532620512	5.519466968820741	6326	67	22	62700	LY6K,LHB,MT1G,PGLYRP1,FAM156A,LY6D,PRICKLE3,VCX,NUDT2,DPH2,SLC25A6,NDUFA3,HSD17B1,TMEM69,SLC35A2,FOXS1,TIMM17B,ACTL7B,POLR2I,HOXD4,AIMP2,TMED1
TF	Factor: Six-2; motif: NCGTATCRNN	TF:M11031	false	0.000003026758513487561	5.519022227356414	9276	67	27	62700	TMSB10,FFAR3,LY6K,RAB38,PGLYRP1,UQCR10,FAM156A,MC3R,ICAM3,MT2A,PRICKLE3,VCX,BPY2,CD79A,DPH2,APCS,PRSS1,LILRB2,ITGB1BP2,SMPD2,TMEM69,TAAR5,SLC35A2,TIMM17B,POLR2I,TMED1,CRYGA
TF	Factor: DEC1; motif: NGCACGTGAS; match class: 1	TF:M09876_1	false	0.0000030600683194820944	5.514268877295263	6332	67	22	62700	LY6K,MT1G,PGLYRP1,GIMAP4,FAM156A,LY6D,PRICKLE3,VCX,BPY2,DPH2,SLC25A6,HSD17B1,TMEM69,POP7,FOXS1,TNFRSF14,TIMM17B,ACTL7B,POLR2I,HOXD4,AIMP2,TMED1
TF	Factor: CP2; motif: AACCGGTTNNAACCGGTT; match class: 1	TF:M11485_1	false	0.0000030600683194820944	5.514268877295263	6332	67	22	62700	TMSB10,FFAR3,LY6K,MT1G,CLDN10,UQCR10,LY6D,MT2A,VCX,GCHFR,NUDT2,HPRT1,PRSS1,TMEM69,POP7,SLC35A2,FOXS1,TNFRSF14,CDA,ADRM1,AIMP2,TMED1
TF	Factor: E2F2; motif: AAAATGGCGCCATTTT	TF:M04517	false	0.0000031215573782650473	5.50562867776461	9292	67	27	62700	TMSB10,PGLYRP1,CLDN10,HBQ1,MAGEA10,FAM156A,PRICKLE3,VCX,GCHFR,BPY2,ISG15,NUDT2,NDUFA3,LILRB2,UBB,ITGB1BP2,SMPD2,TMEM69,POP7,SCGB1A1,TAAR5,TNFRSF14,HOXD4,ADRM1,TMSB4X,TMED1,CRYGA
TF	Factor: Egr-3; motif: NTGCGTGGGCGK	TF:M00245	false	0.000003124180036535735	5.505263947067119	7475	67	24	62700	TMSB10,FFAR3,LHB,RAB38,PGLYRP1,CLDN10,UQCR10,FAM156A,PRICKLE3,NUDT2,HPRT1,SLC25A6,HSD17B1,UBB,SMPD2,CEBPD,POP7,SCGB1A1,FOXS1,ADRM1,CALML3,CCL21,TMED1,CRYGA
TF	Factor: ETS1; motif: ACCGGAARYN; match class: 1	TF:M03977_1	false	0.0000031341964281277094	5.503873788665555	4767	67	19	62700	TMSB10,FFAR3,LHB,HES1,PGLYRP1,MAGEA10,FAM156A,GCHFR,NUDT2,DPH2,SLC25A6,UBB,SMPD2,TMEM69,POP7,SLC35A2,POLR2I,ADRM1,AIMP2
TF	Factor: FLI-1; motif: CMGGAWGTSAN	TF:M01208	false	0.0000031341964281277094	5.503873788665555	6344	67	22	62700	FFAR3,LHB,PGLYRP1,CLDN10,MAGEA10,UQCR10,FAM156A,ICAM3,PRICKLE3,GCHFR,NUDT2,CD79A,DPH2,SLC25A6,SMPD2,TMEM69,POP7,TAAR5,FOXS1,HOXD4,CALML3,CRYGA
TF	Factor: ZNF647; motif: NYAGGCCYAC	TF:M12286	false	0.0000031341964281277094	5.503873788665555	6343	67	22	62700	TMSB10,LY6K,PGLYRP1,CLDN10,SSX3,MT2A,PRICKLE3,BPY2,ISG15,CD79A,HPRT1,HSD17B1,UBB,ITGB1BP2,TMEM69,POP7,TIMM17B,TFF1,ACTL7B,POLR2I,CCL21,TMED1
TF	Factor: IRF-1; motif: TTCACTT	TF:M00747	false	0.0000031341964281277094	5.503873788665555	5274	67	20	62700	FFAR3,FAM156A,MC3R,ICAM3,LY6D,PRICKLE3,VCX,BPY2,ISG15,NUDT2,PRSS1,ITGB1BP2,TMEM69,SCGB1A1,TAAR5,SLC35A2,TFF1,ACTL7B,AIMP2,CCL21
TF	Factor: ER-alpha; motif: TGACCYN	TF:M03547	false	0.0000031372591144115095	5.5034496103070945	4768	67	19	62700	TMSB10,LHB,PGLYRP1,MAGEA10,SSX3,GIMAP4,LY6D,PRICKLE3,ISG15,CD79A,SLC25A6,NDUFA3,UBB,ITGB1BP2,TMEM69,SLC35A2,CDA,HOXD4,CALML3
TF	Factor: KLF17; motif: NGGGCGG	TF:M05386	false	0.0000032318477026955785	5.490549113069892	8085	67	25	62700	TMSB10,LY6K,LHB,RAB38,CLDN10,SSX3,UQCR10,FAM156A,LY6D,PRICKLE3,VCX,GCHFR,NUDT2,SLC25A6,NDUFA3,SMPD2,CEBPD,TMEM69,TNFRSF14,TIMM17B,ACTL7B,POLR2I,ADRM1,AIMP2,TMED1
TF	Factor: LKLF; motif: NGGGCGG	TF:M05499	false	0.0000032318477026955785	5.490549113069892	8085	67	25	62700	TMSB10,LY6K,LHB,RAB38,CLDN10,SSX3,UQCR10,FAM156A,LY6D,PRICKLE3,VCX,GCHFR,NUDT2,SLC25A6,NDUFA3,SMPD2,CEBPD,TMEM69,TNFRSF14,TIMM17B,ACTL7B,POLR2I,ADRM1,AIMP2,TMED1
TF	Factor: LBP-1; motif: NRCCGGTNNNNACCGGYN	TF:M11490	false	0.0000032318477026955785	5.490549113069892	6917	67	23	62700	TMSB10,FFAR3,LY6K,HBQ1,UQCR10,ICAM3,LY6D,MT2A,GCHFR,NUDT2,HPRT1,PRSS1,SMPD2,CEBPD,POP7,SLC35A2,FOXS1,TNFRSF14,TIMM17B,ACTL7B,ADRM1,AIMP2,TMED1
TF	Factor: Sp1; motif: CCCCGCCCCN	TF:M00933	false	0.0000032589167825613066	5.486926729235946	9955	67	28	62700	TMSB10,HES1,MT1G,RAB38,CLDN10,HBQ1,MAGEA10,UQCR10,FAM156A,LY6D,MT2A,PRICKLE3,VCX,GCHFR,HPRT1,SLC25A6,NDUFA3,HSD17B1,UBB,CEBPD,POP7,SLC35A2,TIMM17B,CDA,POLR2I,HOXD4,TMED1,CRYGA
TF	Factor: SP8; motif: RNCACGCCCMCN	TF:M12147	false	0.0000032715439074711893	5.485247246649589	2529	67	14	62700	PGLYRP1,HBQ1,LY6D,PRICKLE3,GCHFR,ISG15,HPRT1,SLC25A6,UBB,TAAR5,TIMM17B,HOXD4,CALML3,TMED1
TF	Factor: CP2; motif: NTGNCTGGNN	TF:M03868	false	0.000003274073304090333	5.484911601281578	4784	67	19	62700	LY6K,MT1G,CLDN10,MAGEA10,ICAM3,VCX,GCHFR,BPY2,ISG15,ITGB1BP2,TAAR5,FOXS1,TNFRSF14,TFF1,ACTL7B,POLR2I,HOXD4,AIMP2,CRYGA
TF	Factor: SP8; motif: RCCACGCCCMCY	TF:M03923	false	0.00000327871330998718	5.484296556290042	2939	67	15	62700	LHB,HES1,CLDN10,MAGEA10,SSX3,LY6D,GCHFR,ISG15,HPRT1,SLC25A6,TAAR5,TIMM17B,CALML3,TMSB4X,TMED1
TF	Factor: BTEB4; motif: NCCACGCCCM	TF:M12186	false	0.0000032957670922910942	5.4820434869345025	9326	67	27	62700	TMSB10,LHB,MT1G,RAB38,PGLYRP1,MAGEA10,FAM156A,ICAM3,LY6D,MT2A,PRICKLE3,VCX,GCHFR,HPRT1,SLC25A6,NDUFA3,PRSS1,HSD17B1,UBB,CEBPD,TMEM69,POP7,FOXS1,TIMM17B,POLR2I,CALML3,TMED1
TF	Factor: Nrf-2; motif: NTGCTGAGTCAKN	TF:M00821	false	0.0000033125878669917033	5.479832593162749	4789	67	19	62700	LY6K,HES1,KRT34,ICAM3,LY6D,MT2A,VCX,CD79A,SLC25A6,APCS,UBB,SMPD2,TAAR5,FOXS1,ADRM1,CALML3,CCL21,TMSB4X,TMED1
TF	Factor: Egr-2; motif: NTGCGTRGGCGK	TF:M00246	false	0.000003346467564498083	5.475413380021834	6374	67	22	62700	TMSB10,FFAR3,LHB,RAB38,UQCR10,FAM156A,LY6D,HPRT1,SLC25A6,HSD17B1,UBB,ITGB1BP2,SMPD2,CEBPD,TMEM69,POP7,SCGB1A1,ADRM1,CALML3,CCL21,TMED1,CRYGA
TF	Factor: Elk-1:ETV7; motif: ANSCGGACGGATDTCCGGNT	TF:M08214	false	0.000003389463709092236	5.469869011710391	8110	67	25	62700	TMSB10,LY6K,LHB,HES1,RAB38,CLDN10,MAGEA10,UQCR10,GIMAP4,FAM156A,ICAM3,PRICKLE3,VCX,SLC25A6,APCS,UBB,CEBPD,SLC35A2,TNFRSF14,TIMM17B,CDA,TFF1,AIMP2,CALML3,CRYGA
TF	Factor: ZNF189; motif: RSNNGGAACAGMR	TF:M09835	false	0.000003413017624094237	5.4668614691116	3382	67	16	62700	TMSB10,FFAR3,LHB,MC3R,LY6D,MT2A,VCX,ISG15,CD79A,APCS,UBB,SCGB1A1,SLC35A2,FOXS1,TNFRSF14,ACTL7B
TF	Factor: SREBP-1; motif: CACSCCA	TF:M00749	false	0.000003450129571712106	5.462164594427336	8727	67	26	62700	TMSB10,FFAR3,LHB,HBQ1,KRT34,MAGEA10,SSX3,MC3R,LY6D,MT2A,GCHFR,DPH2,HPRT1,HSD17B1,LILRB2,UBB,TNFRSF14,TIMM17B,CDA,ACTL7B,HOXD4,ADRM1,CALML3,CCL21,TMSB4X,TMED1
TF	Factor: Gli2; motif: GACCACCCANG	TF:M01703	false	0.00000356925673982052	5.4474222117313476	3848	67	17	62700	TMSB10,FFAR3,LY6K,HBQ1,MAGEA10,SSX3,ICAM3,LY6D,VCX,SLC25A6,NDUFA3,UBB,SCGB1A1,FOXS1,TIMM17B,CCL21,TMED1
TF	Factor: GEMIN3; motif: NCWGGRARRGRGNGNG	TF:M09727	false	0.000003599485737060817	5.443759542985633	8747	67	26	62700	FFAR3,LHB,UQCR10,MC3R,LY6D,MT2A,GCHFR,NUDT2,CD79A,HPRT1,SLC25A6,HSD17B1,LILRB2,CEBPD,TMEM69,POP7,SCGB1A1,FOXS1,TIMM17B,CDA,TFF1,POLR2I,HOXD4,ADRM1,CCL21,TMED1
TF	Factor: ATF-3; motif: NRTGACGTCAYN	TF:M11289	false	0.0000036201673037477448	5.441271358357588	4820	67	19	62700	FFAR3,LY6K,LHB,HES1,RAB38,GIMAP4,HPRT1,PRSS1,HSD17B1,LILRB2,UBB,ITGB1BP2,SCGB1A1,TNFRSF14,TFF1,ACTL7B,AIMP2,TMSB4X,CRYGA
TF	Factor: Smad2:Smad3:Smad4; motif: NTGTCTGNCACCT	TF:M07126	false	0.0000037162757839595763	5.42989206459023	4335	67	18	62700	LY6K,HES1,PGLYRP1,LY6D,BPY2,NUDT2,CD79A,NDUFA3,HSD17B1,CEBPD,SLC35A2,TNFRSF14,TIMM17B,CDA,ACTL7B,HOXD4,CALML3,TMSB4X
TF	Factor: CREB1; motif: NNNNTGACGTNANNN	TF:M07248	false	0.0000037487835033809387	5.426109639867042	4338	67	18	62700	FFAR3,MT1G,MAGEA10,SSX3,FAM156A,MC3R,MT2A,VCX,BPY2,ISG15,NUDT2,HPRT1,HSD17B1,SMPD2,CEBPD,CDA,ACTL7B,AIMP2
TF	Factor: Sp1; motif: GGGGCGGGGC	TF:M07063	false	0.0000037596519810718817	5.424852354459377	6422	67	22	62700	TMSB10,HES1,MT1G,RAB38,HBQ1,MAGEA10,FAM156A,LY6D,MT2A,PRICKLE3,VCX,HPRT1,SLC25A6,NDUFA3,HSD17B1,CEBPD,POP7,TIMM17B,CDA,POLR2I,HOXD4,TMED1
TF	Factor: p53; motif: RGRCWWGYCYNGRCWWGYYY; match class: 1	TF:M01652_1	false	0.0000037711319669668495	5.423528269630262	5347	67	20	62700	FFAR3,LY6K,MAGEA10,SSX3,UQCR10,ICAM3,LY6D,VCX,GCHFR,NUDT2,CD79A,APCS,HSD17B1,UBB,SMPD2,FOXS1,TIMM17B,CDA,CCL21,CRYGA
TF	Factor: EAR2; motif: YGNNCTTTGNCCTK	TF:M01728	false	0.000003850742883605121	5.414455478510316	6432	67	22	62700	HES1,MT1G,RAB38,KRT34,FAM156A,MC3R,LY6D,VCX,GCHFR,CD79A,SLC25A6,NDUFA3,PRSS1,HSD17B1,SCGB1A1,TAAR5,SLC35A2,TIMM17B,CDA,TFF1,ADRM1,CCL21
TF	Factor: TBX2; motif: NNNGTGTSNN	TF:M12026	false	0.000003852528132859221	5.414254181188152	7576	67	24	62700	TMSB10,FFAR3,LHB,RAB38,MAGEA10,SSX3,FAM156A,ICAM3,PRICKLE3,VCX,ISG15,NUDT2,DPH2,SLC25A6,APCS,HSD17B1,SMPD2,TMEM69,SLC35A2,CDA,TFF1,POLR2I,CALML3,TMED1
TF	Factor: PPARGAMMA:RXR-ALPHA; motif: NNRGGTCAAWAGGTCAN	TF:M08962	false	0.000003879506954043714	5.411223465319261	4845	67	19	62700	FFAR3,RAB38,LY6D,PRICKLE3,BPY2,CD79A,DPH2,SLC25A6,APCS,PRSS1,HSD17B1,LILRB2,POP7,SCGB1A1,FOXS1,TNFRSF14,CDA,POLR2I,CRYGA
TF	Factor: Osx; motif: CCNCCCCCNNN	TF:M07329	false	0.000003907097967874766	5.4081456989943115	7003	67	23	62700	LHB,RAB38,HBQ1,FAM156A,VCX,GCHFR,HPRT1,SLC25A6,PRSS1,HSD17B1,LILRB2,UBB,ITGB1BP2,CEBPD,TMEM69,POP7,SCGB1A1,TIMM17B,CDA,ADRM1,AIMP2,TMED1,CRYGA
TF	Factor: TFAP2A; motif: NNNGCCTCAGGCNN	TF:M12485	false	0.000003953834382726927	5.402981526265191	6444	67	22	62700	LY6K,LHB,MT1G,CLDN10,MAGEA10,SSX3,UQCR10,LY6D,MT2A,PRICKLE3,GCHFR,BPY2,ISG15,DPH2,HPRT1,PRSS1,HSD17B1,ITGB1BP2,SMPD2,FOXS1,TNFRSF14,TMED1
TF	Factor: GATA3; motif: NGATAANN	TF:M03997	false	0.000003959245411922776	5.402387577878864	4358	67	18	62700	HBQ1,ICAM3,MT2A,GCHFR,BPY2,ISG15,DPH2,NDUFA3,PRSS1,ITGB1BP2,SMPD2,TMEM69,SCGB1A1,FOXS1,TFF1,CALML3,CCL21,TMED1
TF	Factor: GATA-3; motif: WGATAASN	TF:M08918	false	0.000003959245411922776	5.402387577878864	4358	67	18	62700	HBQ1,ICAM3,MT2A,GCHFR,BPY2,ISG15,DPH2,NDUFA3,PRSS1,ITGB1BP2,SMPD2,TMEM69,SCGB1A1,FOXS1,TFF1,CALML3,CCL21,TMED1
TF	Factor: JUND; motif: NATGAGTCAT	TF:M08934	false	0.000004115847023101594	5.385540775371577	4370	67	18	62700	LY6K,HES1,RAB38,KRT34,MAGEA10,GIMAP4,ICAM3,LY6D,MT2A,PRICKLE3,NUDT2,CD79A,HSD17B1,LILRB2,ITGB1BP2,SLC35A2,ADRM1,TMSB4X
TF	Factor: c-Myc:Max; motif: NNACCACGTGGTNN; match class: 1	TF:M00118_1	false	0.0000041179305077716155	5.385320986602391	7027	67	23	62700	LY6K,LHB,MT1G,PGLYRP1,GIMAP4,FAM156A,LY6D,PRICKLE3,VCX,BPY2,DPH2,SLC25A6,HSD17B1,TMEM69,POP7,FOXS1,TNFRSF14,TIMM17B,ACTL7B,POLR2I,HOXD4,AIMP2,TMED1
TF	Factor: c-Myc:Max; motif: NNACCACGTGGTNN	TF:M00118	false	0.0000041179305077716155	5.385320986602391	7027	67	23	62700	LY6K,LHB,MT1G,PGLYRP1,GIMAP4,FAM156A,LY6D,PRICKLE3,VCX,BPY2,DPH2,SLC25A6,HSD17B1,TMEM69,POP7,FOXS1,TNFRSF14,TIMM17B,ACTL7B,POLR2I,HOXD4,AIMP2,TMED1
TF	Factor: CTCF; motif: WGCGCCMYCTAGYGGYN	TF:M03895	false	0.00000414832416445027	5.382127313678558	9447	67	27	62700	TMSB10,FFAR3,LY6K,LHB,HES1,MT1G,RAB38,CLDN10,HBQ1,GIMAP4,FAM156A,MT2A,ISG15,CD79A,HPRT1,SLC25A6,APCS,NDUFA3,SMPD2,CEBPD,POP7,SLC35A2,FOXS1,ACTL7B,POLR2I,ADRM1,TMED1
TF	Factor: Elk-1; motif: NAAACMGGAAGTNCVH	TF:M00007	false	0.000004173793912118224	5.379468998739535	5919	67	21	62700	LHB,PGLYRP1,CLDN10,UQCR10,GIMAP4,FAM156A,MC3R,ICAM3,LY6D,PRICKLE3,GCHFR,DPH2,PRSS1,SMPD2,TMEM69,TAAR5,FOXS1,TIMM17B,CALML3,TMSB4X,CRYGA
TF	Factor: JUND:C-FOS; motif: NNATGAGTCATNN	TF:M08933	false	0.00000424330802751575	5.372295441060439	4878	67	19	62700	LY6K,HES1,PGLYRP1,KRT34,MAGEA10,GIMAP4,FAM156A,ICAM3,LY6D,MT2A,PRICKLE3,NUDT2,APCS,HSD17B1,LILRB2,SLC35A2,TFF1,ADRM1,TMSB4X
TF	Factor: JUNB:C-JUN; motif: NATGACKCAT	TF:M08944	false	0.000004250454321060725	5.371564646753369	5394	67	20	62700	LY6K,HES1,RAB38,PGLYRP1,KRT34,MAGEA10,GIMAP4,ICAM3,LY6D,MT2A,PRICKLE3,NUDT2,CD79A,APCS,HSD17B1,LILRB2,ITGB1BP2,SLC35A2,ADRM1,TMSB4X
TF	Factor: Pax-8; motif: NCNNTNNTGCRTGANNNN	TF:M00328	false	0.000004306437672925018	5.365881833946621	9467	67	27	62700	FFAR3,LY6K,LHB,RAB38,PGLYRP1,CLDN10,MAGEA10,UQCR10,FAM156A,MC3R,ICAM3,GCHFR,BPY2,HPRT1,SLC25A6,NDUFA3,PRSS1,HSD17B1,UBB,POP7,TIMM17B,TFF1,POLR2I,CALML3,CCL21,TMSB4X,TMED1
TF	Factor: NR3C1; motif: NRGWACAYNRTGTWCYN; match class: 1	TF:M04476_1	false	0.000004352471107140499	5.361264103163209	5403	67	20	62700	TMSB10,PGLYRP1,CLDN10,GIMAP4,MC3R,ICAM3,MT2A,VCX,BPY2,ISG15,DPH2,HSD17B1,ITGB1BP2,SMPD2,TNFRSF14,TFF1,ACTL7B,POLR2I,HOXD4,ADRM1
TF	Factor: c-Myc; motif: NSCACGTGGN	TF:M04743	false	0.000004505406646693698	5.346266004586143	4899	67	19	62700	LY6K,MT1G,PGLYRP1,FAM156A,LY6D,PRICKLE3,VCX,BPY2,DPH2,SLC25A6,HSD17B1,TMEM69,FOXS1,TNFRSF14,TIMM17B,ACTL7B,POLR2I,AIMP2,TMED1
TF	Factor: KLF15; motif: RCCMCRCCCMCN; match class: 1	TF:M12160_1	false	0.0000045223312152265755	5.344637633127878	8250	67	25	62700	TMSB10,LY6K,LHB,HES1,CLDN10,HBQ1,MAGEA10,SSX3,LY6D,PRICKLE3,VCX,GCHFR,ISG15,HPRT1,SLC25A6,UBB,CEBPD,POP7,SLC35A2,TNFRSF14,TIMM17B,POLR2I,HOXD4,TMSB4X,TMED1
TF	Factor: SP1; motif: NRGKGGGCGGGGCN	TF:M09765	false	0.0000045223312152265755	5.344637633127878	7652	67	24	62700	TMSB10,LY6K,LHB,HES1,MT1G,CLDN10,HBQ1,MAGEA10,FAM156A,LY6D,MT2A,PRICKLE3,VCX,HPRT1,SLC25A6,NDUFA3,HSD17B1,CEBPD,POP7,SLC35A2,TIMM17B,POLR2I,HOXD4,TMED1
TF	Factor: BRCA2; motif: TGMCYCWGN	TF:M12723	false	0.000004679126642494229	5.32983520028931	3934	67	17	62700	LHB,HES1,MT1G,RAB38,PGLYRP1,MAGEA10,GIMAP4,MT2A,PRICKLE3,ISG15,NUDT2,APCS,PRSS1,HSD17B1,FOXS1,TNFRSF14,POLR2I
TF	Factor: Sp1; motif: GGNDGGRGGCGGGG	TF:M04953	false	0.000004728385104230893	5.325287159489015	8886	67	26	62700	TMSB10,FFAR3,HES1,RAB38,CLDN10,HBQ1,MAGEA10,UQCR10,LY6D,PRICKLE3,VCX,ISG15,CD79A,HPRT1,NDUFA3,UBB,ITGB1BP2,SMPD2,SLC35A2,TIMM17B,POLR2I,HOXD4,CALML3,TMSB4X,TMED1,CRYGA
TF	Factor: ZNF563; motif: NGNNTCMTNNCNGGCAGCTGY	TF:M10158	false	0.000004802485909484975	5.318533900686342	5975	67	21	62700	LY6K,LHB,CLDN10,MAGEA10,UQCR10,FAM156A,LY6D,MT2A,SLC25A6,HSD17B1,LILRB2,CEBPD,TMEM69,POP7,SCGB1A1,SLC35A2,FOXS1,TNFRSF14,ACTL7B,AIMP2,TMED1
TF	Factor: ZEB1; motif: CAGGTGN	TF:M04831	false	0.000004840759110842802	5.315086528479681	8283	67	25	62700	FFAR3,LHB,MT1G,RAB38,PGLYRP1,HBQ1,MC3R,ICAM3,LY6D,MT2A,PRICKLE3,VCX,BPY2,CD79A,PRSS1,HSD17B1,LILRB2,SMPD2,TMEM69,TAAR5,SLC35A2,TNFRSF14,AIMP2,CALML3,TMED1
TF	Factor: Fli-1:Dlx-2; motif: RNCGGAARYAATTA	TF:M08470	false	0.0000049640508329153216	5.304163779884511	5988	67	21	62700	HES1,RAB38,PGLYRP1,CLDN10,SSX3,GIMAP4,FAM156A,MC3R,ICAM3,MT2A,BPY2,ISG15,NUDT2,NDUFA3,TMEM69,POP7,SCGB1A1,SLC35A2,POLR2I,CCL21,TMED1
TF	Factor: c-Fos; motif: NNTGASTCATN	TF:M07090	false	0.000004979510228934352	5.302813371162251	4435	67	18	62700	LY6K,HES1,PGLYRP1,KRT34,MAGEA10,GIMAP4,FAM156A,ICAM3,LY6D,MT2A,PRICKLE3,NUDT2,HSD17B1,LILRB2,SLC35A2,TFF1,ADRM1,TMSB4X
TF	Factor: RELA; motif: GGGRMTKYCCC; match class: 1	TF:M12657_1	false	0.0000049847273478855426	5.302358591524268	1522	67	11	62700	MT1G,MAGEA10,MT2A,PRICKLE3,CD79A,PRSS1,LILRB2,UBB,TMEM69,POLR2I,HOXD4
TF	Factor: E2F3; motif: NNRGMKGGAR; match class: 1	TF:M12598_1	false	0.000005017122054199605	5.299545333530629	7116	67	23	62700	TMSB10,LY6K,HES1,CLDN10,MAGEA10,SSX3,FAM156A,MT2A,GCHFR,ISG15,NUDT2,CD79A,HPRT1,SLC25A6,CEBPD,POP7,TFF1,POLR2I,HOXD4,ADRM1,AIMP2,CALML3,CCL21
TF	Factor: FOXO1A:ETV7; motif: NWMAACAGGAMNNNCTTCCNN; match class: 1	TF:M08304_1	false	0.000005209224103480896	5.283226958595029	7718	67	24	62700	FFAR3,HES1,MT1G,RAB38,PGLYRP1,MAGEA10,GIMAP4,FAM156A,MC3R,ICAM3,LY6D,GCHFR,CD79A,PRSS1,UBB,ITGB1BP2,SLC35A2,TNFRSF14,CDA,TFF1,ACTL7B,CALML3,TMSB4X,CRYGA
TF	Factor: JUNB:C-FOS; motif: NATGAGTCATNN	TF:M08925	false	0.000005450010582499021	5.263602654435933	3518	67	16	62700	LY6K,HES1,KRT34,MAGEA10,GIMAP4,FAM156A,ICAM3,LY6D,MT2A,PRICKLE3,NUDT2,LILRB2,SLC35A2,TFF1,ADRM1,TMSB4X
TF	Factor: ATF6; motif: TGACGTGG	TF:M00483	false	0.000005489553642165842	5.260462966774891	2656	67	14	62700	FFAR3,HES1,MT1G,KRT34,MAGEA10,FAM156A,MC3R,ISG15,NUDT2,UBB,SMPD2,CEBPD,CDA,CALML3
TF	Factor: ATF3; motif: CBCTGACGTCANCS; match class: 1	TF:M00513_1	false	0.00000553834375388267	5.256620091966897	3523	67	16	62700	FFAR3,LY6K,LHB,HES1,RAB38,MC3R,PRSS1,HSD17B1,UBB,ITGB1BP2,SCGB1A1,TFF1,ACTL7B,AIMP2,TMSB4X,CRYGA
TF	Factor: Elf-1; motif: NANGCGGAAGTN	TF:M11448	false	0.0000055630641683650456	5.254685930566789	7748	67	24	62700	TMSB10,LHB,HES1,MT1G,UQCR10,FAM156A,MT2A,PRICKLE3,VCX,GCHFR,BPY2,ISG15,NUDT2,DPH2,SLC25A6,SMPD2,TMEM69,POP7,SLC35A2,ACTL7B,POLR2I,ADRM1,CALML3,TMED1
TF	Factor: MTF-1; motif: GTGTGCANMACTTTGCGCAC	TF:M01242	false	0.000005579938305725408	5.253370602788432	3990	67	17	62700	MT1G,CLDN10,KRT34,ICAM3,MT2A,ISG15,NUDT2,DPH2,NDUFA3,HSD17B1,LILRB2,UBB,ITGB1BP2,FOXS1,POLR2I,ADRM1,AIMP2
TF	Factor: EGR-1; motif: TGCGTGGGCGK	TF:M01972	false	0.000005786941397332447	5.2375509155877245	5511	67	20	62700	TMSB10,RAB38,PGLYRP1,UQCR10,FAM156A,GCHFR,ISG15,NUDT2,HPRT1,SLC25A6,HSD17B1,UBB,SMPD2,CEBPD,POP7,SCGB1A1,CDA,ADRM1,CALML3,TMED1
TF	Factor: AP-2rep; motif: CAGTGGG	TF:M00468	false	0.0000058223263844809	5.234903452795185	7181	67	23	62700	FFAR3,MT1G,MAGEA10,FAM156A,ICAM3,PRICKLE3,CD79A,DPH2,APCS,PRSS1,HSD17B1,LILRB2,UBB,SMPD2,SCGB1A1,TAAR5,FOXS1,TNFRSF14,TIMM17B,CDA,HOXD4,CALML3,CRYGA
TF	Factor: T-bet; motif: NNGNRGGTGTGRN	TF:M10089	false	0.000005881111972241865	5.2305405518573	6057	67	21	62700	LHB,RAB38,PGLYRP1,MAGEA10,FAM156A,VCX,DPH2,NDUFA3,HSD17B1,LILRB2,UBB,SMPD2,TMEM69,TAAR5,TIMM17B,CDA,TFF1,POLR2I,AIMP2,CALML3,TMED1
TF	Factor: VDR:RXR-ALPHA; motif: NRGGTCANNNGGTTCNN; match class: 1	TF:M08980_1	false	0.000005927742709967321	5.227110654904977	4009	67	17	62700	FFAR3,LY6K,LHB,RAB38,KRT34,MAGEA10,LY6D,VCX,GCHFR,SLC25A6,APCS,TAAR5,TNFRSF14,CDA,ADRM1,CALML3,TMED1
TF	Factor: PEA3; motif: NACCGGAAGTN; match class: 1	TF:M11430_1	false	0.000005927742709967321	5.227110654904977	4999	67	19	62700	FFAR3,LHB,HES1,MAGEA10,FAM156A,GCHFR,BPY2,DPH2,SLC25A6,UBB,SMPD2,TMEM69,POP7,SLC35A2,TNFRSF14,TIMM17B,POLR2I,ADRM1,CCL21
TF	Factor: SREBP-2; motif: RTGGGGTGAY	TF:M07406	false	0.000006067386912928118	5.216998309524085	6070	67	21	62700	FFAR3,LY6K,LHB,MT1G,KRT34,MAGEA10,SSX3,GIMAP4,LY6D,MT2A,GCHFR,CD79A,NDUFA3,LILRB2,SMPD2,POP7,TNFRSF14,TIMM17B,ACTL7B,POLR2I,TMSB4X
TF	Factor: GR; motif: RGWACATWAYGTWCY; match class: 1	TF:M11846_1	false	0.000006111659481986506	5.213840850966065	4019	67	17	62700	TMSB10,LY6K,ICAM3,MT2A,VCX,BPY2,ISG15,DPH2,HPRT1,HSD17B1,ITGB1BP2,SMPD2,POP7,TFF1,ACTL7B,POLR2I,HOXD4
TF	Factor: AR; motif: GNNCNNNNTGTTCTN	TF:M01996	false	0.000006279238050300951	5.202093052222362	3114	67	15	62700	TMSB10,RAB38,HBQ1,KRT34,UQCR10,GIMAP4,MC3R,GCHFR,ISG15,HSD17B1,SCGB1A1,SLC35A2,TFF1,AIMP2,CALML3
TF	Factor: AR; motif: GGTACANNRTGTTCT; match class: 1	TF:M00481_1	false	0.000006570024456013049	5.182433013835691	2298	67	13	62700	TMSB10,ICAM3,MT2A,VCX,ISG15,NUDT2,DPH2,HSD17B1,ITGB1BP2,SMPD2,ACTL7B,POLR2I,HOXD4
TF	Factor: ESRRA; motif: CAAGGTCANNYSAAGGTCA; match class: 1	TF:M04458_1	false	0.000006657187619593138	5.176709203149609	4533	67	18	62700	LY6K,LHB,MT1G,UQCR10,FAM156A,LY6D,HPRT1,SLC25A6,NDUFA3,PRSS1,HSD17B1,LILRB2,ITGB1BP2,SCGB1A1,TIMM17B,HOXD4,CCL21,TMED1
TF	Factor: HOXA13; motif: ATAAMA; match class: 1	TF:M01292_1	false	0.000006723243119180196	5.172421183939483	8442	67	25	62700	FFAR3,HES1,RAB38,PGLYRP1,CLDN10,HBQ1,KRT34,GIMAP4,MC3R,MT2A,BPY2,ISG15,NUDT2,HPRT1,APCS,PRSS1,TMEM69,SCGB1A1,TAAR5,SLC35A2,TFF1,ADRM1,AIMP2,CCL21,CRYGA
TF	Factor: ZNF563; motif: NGNNTCMTNNCNGGCAGCTGY; match class: 1	TF:M10158_1	false	0.000006723243119180196	5.172421183939483	1251	67	10	62700	LY6K,LHB,UQCR10,LY6D,SLC25A6,SLC35A2,FOXS1,TNFRSF14,ACTL7B,TMED1
TF	Factor: ATF-4; motif: KACGTCAKS	TF:M01864	false	0.000006758955990131965	5.170120381386816	4539	67	18	62700	FFAR3,HES1,MAGEA10,SSX3,MC3R,MT2A,VCX,BPY2,ISG15,NUDT2,HPRT1,HSD17B1,SMPD2,CEBPD,FOXS1,ACTL7B,AIMP2,CALML3
TF	Factor: SF-1; motif: NYYCAAGGYCA	TF:M10084	false	0.000006920651089710686	5.159853045519108	4058	67	17	62700	PGLYRP1,UQCR10,FAM156A,MC3R,VCX,CD79A,HPRT1,SLC25A6,LILRB2,TMEM69,SCGB1A1,TNFRSF14,TIMM17B,CDA,HOXD4,CALML3,CRYGA
TF	Factor: YY1; motif: CAARATGGCGGC	TF:M10104	false	0.000006941238811706471	5.158563013539987	6125	67	21	62700	TMSB10,RAB38,PGLYRP1,HBQ1,SSX3,UQCR10,ICAM3,CD79A,DPH2,HPRT1,NDUFA3,UBB,ITGB1BP2,SLC35A2,TIMM17B,CDA,TFF1,AIMP2,TMSB4X,TMED1,CRYGA
TF	Factor: C/EBP; motif: NTTRCNNAANNN	TF:M00912	false	0.000006967055914661477	5.156950703986531	5058	67	19	62700	CLDN10,SSX3,UQCR10,GIMAP4,MT2A,ISG15,CD79A,APCS,HSD17B1,UBB,SMPD2,TMEM69,TAAR5,TNFRSF14,CDA,ACTL7B,HOXD4,TMSB4X,CRYGA
TF	Factor: SP1; motif: NCCCCKCCCCC	TF:M07226	false	0.0000073841490347107826	5.131699546502821	8488	67	25	62700	TMSB10,HES1,MT1G,RAB38,HBQ1,MAGEA10,FAM156A,LY6D,MT2A,PRICKLE3,VCX,HPRT1,SLC25A6,NDUFA3,HSD17B1,UBB,CEBPD,POP7,SLC35A2,TIMM17B,POLR2I,HOXD4,TMSB4X,TMED1,CRYGA
TF	Factor: ZBTB4; motif: NNGTSACKYSAYCTNN	TF:M12730	false	0.000007483105246978798	5.125918146550226	3612	67	16	62700	FFAR3,LHB,KRT34,FAM156A,VCX,BPY2,SLC25A6,APCS,HSD17B1,CEBPD,POP7,SCGB1A1,CDA,ACTL7B,TMSB4X,CRYGA
TF	Factor: Sp2; motif: NYSGCCCCGCCCCCY	TF:M03567	false	0.000007615087937044483	5.118325077179854	7895	67	24	62700	TMSB10,LY6K,HES1,MT1G,RAB38,CLDN10,HBQ1,MAGEA10,UQCR10,FAM156A,LY6D,PRICKLE3,VCX,GCHFR,HPRT1,SLC25A6,HSD17B1,CEBPD,POP7,TIMM17B,CDA,POLR2I,HOXD4,TMED1
TF	Factor: EBF; motif: KTCCCYWGRGA	TF:M00977	false	0.000007642634030484079	5.116756936221209	2333	67	13	62700	FFAR3,LY6K,RAB38,CLDN10,MAGEA10,SSX3,PRICKLE3,CD79A,HSD17B1,LILRB2,TNFRSF14,TFF1,CALML3
TF	Factor: FOXO1A:Elk-1; motif: RWMAACAGGAAGTN	TF:M08299	false	0.000007657609490390423	5.115906784827308	7305	67	23	62700	LY6K,HES1,MT1G,RAB38,PGLYRP1,UQCR10,MC3R,GCHFR,CD79A,LILRB2,ITGB1BP2,SMPD2,CEBPD,TMEM69,SCGB1A1,TAAR5,TNFRSF14,TIMM17B,CDA,TFF1,TMSB4X,TMED1,CRYGA
TF	Factor: RelA-p65; motif: GGGRNTTTCCM	TF:M09668	false	0.000007681512078602024	5.114553282213863	3621	67	16	62700	MT1G,RAB38,MAGEA10,MT2A,PRICKLE3,ISG15,CD79A,PRSS1,LILRB2,UBB,SMPD2,TMEM69,TNFRSF14,TIMM17B,POLR2I,HOXD4
TF	Factor: Fra-2; motif: NRRTGASTCAB	TF:M07092	false	0.000007825083618438204	5.106511012908381	3175	67	15	62700	LY6K,HES1,PGLYRP1,KRT34,MAGEA10,GIMAP4,ICAM3,LY6D,MT2A,PRICKLE3,NUDT2,LILRB2,SLC35A2,ADRM1,TMSB4X
TF	Factor: ZBP89; motif: CCCCKCCCCCNN	TF:M07397	false	0.000008003053543873497	5.096744277479275	7325	67	23	62700	TMSB10,HES1,RAB38,CLDN10,HBQ1,MAGEA10,SSX3,LY6D,PRICKLE3,VCX,ISG15,HPRT1,NDUFA3,LILRB2,UBB,SLC35A2,TIMM17B,TFF1,POLR2I,HOXD4,TMSB4X,TMED1,CRYGA
TF	Factor: ATF-1; motif: NNRTGACGYMA	TF:M09866	false	0.00000810633352251087	5.091175531854347	3185	67	15	62700	FFAR3,MT1G,MAGEA10,FAM156A,MC3R,MT2A,VCX,BPY2,NUDT2,HPRT1,HSD17B1,UBB,CDA,ACTL7B,AIMP2
TF	Factor: SREBP; motif: NNNNYCACNCCANNN	TF:M01168	false	0.00000810633352251087	5.091175531854347	6752	67	22	62700	FFAR3,LY6K,LHB,MT1G,KRT34,MAGEA10,SSX3,GIMAP4,MT2A,GCHFR,ISG15,CD79A,HPRT1,NDUFA3,LILRB2,UBB,SMPD2,TNFRSF14,TIMM17B,ACTL7B,POLR2I,TMSB4X
TF	Factor: p53; motif: GGACATGCCCGGGCATGTCY	TF:M00034	false	0.000008230231946130355	5.08458792523669	4608	67	18	62700	FFAR3,LY6K,LHB,CLDN10,HBQ1,KRT34,MC3R,ICAM3,LY6D,VCX,NUDT2,CD79A,HSD17B1,UBB,POP7,SCGB1A1,CALML3,CCL21
TF	Factor: Smad1; motif: NGGCAGACN	TF:M03845	false	0.000008297047835622225	5.081076406029324	4611	67	18	62700	TMSB10,LY6K,LHB,CLDN10,MAGEA10,LY6D,MT2A,NUDT2,SLC25A6,APCS,HSD17B1,LILRB2,CEBPD,SLC35A2,FOXS1,TFF1,HOXD4,CALML3
TF	Factor: ARP-1; motif: TGARCCYTTGAMCCCW	TF:M00155	false	0.000008416937198355015	5.074845913231565	5658	67	20	62700	HBQ1,GIMAP4,ICAM3,LY6D,PRICKLE3,ISG15,NUDT2,CD79A,DPH2,HPRT1,APCS,HSD17B1,LILRB2,UBB,TAAR5,SLC35A2,TNFRSF14,CDA,ADRM1,CRYGA
TF	Factor: KLF4; motif: NNCCCCACCCNN	TF:M12489	false	0.000008424708653355863	5.074445109142404	6206	67	21	62700	TMSB10,LHB,HES1,CLDN10,KRT34,MAGEA10,SSX3,ICAM3,LY6D,ISG15,DPH2,HPRT1,HSD17B1,POP7,TNFRSF14,CDA,HOXD4,AIMP2,CALML3,CCL21,TMSB4X
TF	Factor: NKX2-5; motif: NNCACTCAANN	TF:M12495	false	0.000008481746805726855	5.071514696096648	2358	67	13	62700	FFAR3,SSX3,MT2A,BPY2,DPH2,HPRT1,APCS,POP7,FOXS1,HOXD4,CALML3,TMSB4X,TMED1
TF	Factor: Elk-1:PDEF; motif: NCMGGAMGGANATCCGGN	TF:M08227	false	0.00000849556964088871	5.070807495711893	8561	67	25	62700	TMSB10,LY6K,LHB,RAB38,MAGEA10,GIMAP4,FAM156A,ICAM3,PRICKLE3,VCX,NUDT2,DPH2,SLC25A6,APCS,PRSS1,LILRB2,SMPD2,CEBPD,POP7,SLC35A2,TIMM17B,CDA,TFF1,CALML3,TMSB4X
TF	Factor: Sox-2; motif: NNCCTTTGTNYYN	TF:M10067	false	0.00000861529454521481	5.064729870023876	6216	67	21	62700	FFAR3,MT1G,RAB38,PGLYRP1,MAGEA10,MC3R,PRICKLE3,BPY2,APCS,NDUFA3,PRSS1,HSD17B1,ITGB1BP2,POP7,TAAR5,TIMM17B,HOXD4,CALML3,CCL21,TMSB4X,CRYGA
TF	Factor: Fra-1; motif: NNNTGAGTCAYN	TF:M09922	false	0.000008904647565112506	5.050383264696617	4637	67	18	62700	LY6K,HES1,PGLYRP1,KRT34,MAGEA10,GIMAP4,ICAM3,LY6D,MT2A,PRICKLE3,NUDT2,APCS,HSD17B1,LILRB2,SLC35A2,TFF1,ADRM1,TMSB4X
TF	Factor: C-JUN:FRA-2; motif: NNRTGAGTCAYN	TF:M08940	false	0.000008904647565112506	5.050383264696617	3667	67	16	62700	LY6K,HES1,PGLYRP1,KRT34,MAGEA10,GIMAP4,ICAM3,LY6D,MT2A,PRICKLE3,NUDT2,HSD17B1,LILRB2,SLC35A2,ADRM1,TMSB4X
TF	Factor: AP-2gamma:Max; motif: NNSCCYNRGGSNNNNCACGTGN	TF:M08664	false	0.00000894616080149785	5.048363299928668	2371	67	13	62700	FFAR3,LY6K,PGLYRP1,UQCR10,FAM156A,PRICKLE3,BPY2,SLC25A6,SMPD2,SCGB1A1,ACTL7B,AIMP2,TMED1
TF	Factor: HEY1; motif: NYYYYATCTNN	TF:M12614	false	0.000009113419141817314	5.040318655317159	5691	67	20	62700	PGLYRP1,SSX3,ICAM3,MT2A,GCHFR,DPH2,NDUFA3,PRSS1,ITGB1BP2,SMPD2,TMEM69,TAAR5,SLC35A2,FOXS1,TIMM17B,ACTL7B,POLR2I,CALML3,CCL21,TMED1
TF	Factor: alpha-CP1; motif: CAGCCAATGAG	TF:M00687	false	0.000009286649272351363	5.032140956084219	2380	67	13	62700	TMSB10,HES1,SSX3,MT2A,GCHFR,SLC25A6,UBB,TMEM69,SLC35A2,TIMM17B,HOXD4,AIMP2,TMED1
TF	Factor: GCMa:PEA3; motif: ATRCGGGCGGAAGTR; match class: 1	TF:M08313_1	false	0.000009286649272351363	5.032140956084219	9876	67	27	62700	HES1,PGLYRP1,CLDN10,KRT34,MAGEA10,ICAM3,MT2A,PRICKLE3,GCHFR,BPY2,ISG15,NUDT2,CD79A,DPH2,NDUFA3,HSD17B1,ITGB1BP2,SMPD2,CEBPD,POP7,SCGB1A1,SLC35A2,TNFRSF14,POLR2I,HOXD4,ADRM1,AIMP2
TF	Factor: Elk-1; motif: CTTCCKG; match class: 1	TF:M07252_1	false	0.000009286649272351363	5.032140956084219	3681	67	16	62700	FFAR3,PGLYRP1,UQCR10,ICAM3,CD79A,HSD17B1,LILRB2,ITGB1BP2,CEBPD,TMEM69,TAAR5,TNFRSF14,CDA,ACTL7B,CALML3,CCL21
TF	Factor: c-Ets-2; motif: CTTCCTG; match class: 1	TF:M01207_1	false	0.000009286649272351363	5.032140956084219	3681	67	16	62700	FFAR3,PGLYRP1,UQCR10,ICAM3,CD79A,HSD17B1,LILRB2,ITGB1BP2,CEBPD,TMEM69,TAAR5,TNFRSF14,CDA,ACTL7B,CALML3,CCL21
TF	Factor: CREB1; motif: NNNNACGTCANN	TF:M03544	false	0.00000945237177842419	5.02445920513713	4163	67	17	62700	FFAR3,MT1G,MAGEA10,SSX3,FAM156A,MC3R,MT2A,VCX,BPY2,NUDT2,HPRT1,HSD17B1,SMPD2,CEBPD,CDA,ACTL7B,AIMP2
TF	Factor: ITF-2; motif: NGCAGSTGKS	TF:M09962	false	0.000009690232703314362	5.013665793583716	5183	67	19	62700	FFAR3,MT1G,CLDN10,KRT34,MAGEA10,UQCR10,LY6D,GCHFR,ISG15,SLC25A6,LILRB2,SMPD2,SCGB1A1,TAAR5,TNFRSF14,CDA,ADRM1,CALML3,CCL21
TF	Factor: KROX; motif: CCCGCCCCCRCCCC	TF:M00982	false	0.000009749699649936928	5.011008763007534	8018	67	24	62700	TMSB10,LY6K,LHB,RAB38,CLDN10,HBQ1,MAGEA10,LY6D,GCHFR,HPRT1,SLC25A6,NDUFA3,UBB,SMPD2,CEBPD,SLC35A2,FOXS1,TNFRSF14,CDA,POLR2I,HOXD4,ADRM1,CALML3,TMED1
TF	Factor: PSF; motif: KWATCCGN	TF:M07612	false	0.00000976670301891347	5.010252017892774	5720	67	20	62700	FFAR3,HES1,MT1G,RAB38,HBQ1,MT2A,GCHFR,HPRT1,HSD17B1,LILRB2,UBB,CEBPD,TMEM69,POP7,FOXS1,TNFRSF14,POLR2I,ADRM1,TMSB4X,TMED1
TF	Factor: AP-2alpha; motif: NGCCTNAGGCN; match class: 1	TF:M11479_1	false	0.00000976670301891347	5.010252017892774	3697	67	16	62700	LY6K,LHB,CLDN10,UQCR10,FAM156A,LY6D,MT2A,PRICKLE3,GCHFR,BPY2,ISG15,HPRT1,PRSS1,HSD17B1,ITGB1BP2,TNFRSF14
TF	Factor: SP2; motif: GNNGGGGGCGGGGSN	TF:M03807	false	0.000009781191989609937	5.009608216483822	8635	67	25	62700	TMSB10,LY6K,HES1,MT1G,RAB38,CLDN10,HBQ1,MAGEA10,FAM156A,LY6D,MT2A,PRICKLE3,VCX,HPRT1,SLC25A6,NDUFA3,HSD17B1,CEBPD,POP7,SLC35A2,TIMM17B,CDA,POLR2I,HOXD4,TMED1
TF	Factor: YY1; motif: GCCGCCATTTTG	TF:M02044	false	0.000009971818630765916	5.0012256291227235	6280	67	21	62700	LHB,RAB38,PGLYRP1,HBQ1,SSX3,UQCR10,MC3R,ICAM3,LY6D,BPY2,ISG15,CD79A,DPH2,HPRT1,NDUFA3,SLC35A2,TIMM17B,CDA,TFF1,TMSB4X,TMED1
TF	Factor: CREB1; motif: NRTGACGYN	TF:M11217	false	0.000010153864993829392	4.993368615288781	2815	67	14	62700	FFAR3,MT1G,FAM156A,MC3R,MT2A,VCX,BPY2,NUDT2,HPRT1,HSD17B1,UBB,CDA,ACTL7B,AIMP2
TF	Factor: PUR1; motif: GGGNCAGNN	TF:M01721	false	0.000010271203757304649	4.98837865528108	9289	67	26	62700	TMSB10,FFAR3,LHB,PGLYRP1,HBQ1,MAGEA10,FAM156A,ICAM3,LY6D,PRICKLE3,BPY2,DPH2,HSD17B1,ITGB1BP2,SMPD2,POP7,SCGB1A1,TAAR5,SLC35A2,FOXS1,TNFRSF14,CDA,ACTL7B,POLR2I,TMED1,CRYGA
TF	Factor: Oct-1; motif: NNNRTAATNANNN	TF:M00137	false	0.000010369449549283262	4.984244297039482	6865	67	22	62700	TMSB10,FFAR3,LHB,RAB38,MAGEA10,GIMAP4,VCX,BPY2,DPH2,HPRT1,APCS,ITGB1BP2,SMPD2,POP7,TAAR5,TFF1,POLR2I,HOXD4,ADRM1,CCL21,TMSB4X,TMED1
TF	Factor: NFATc2; motif: NTTTCCGCGGAAAN; match class: 1	TF:M11983_1	false	0.000010664555043840043	4.972057259861642	7462	67	23	62700	LY6K,HES1,PGLYRP1,HBQ1,SSX3,GIMAP4,FAM156A,ICAM3,MT2A,PRICKLE3,VCX,BPY2,HPRT1,SLC25A6,APCS,TMEM69,TAAR5,SLC35A2,FOXS1,POLR2I,ADRM1,TMSB4X,TMED1
TF	Factor: AHR; motif: CACGCN	TF:M01855	false	0.000010777108678606149	4.967497737604895	8684	67	25	62700	TMSB10,FFAR3,LY6K,LHB,MT1G,RAB38,PGLYRP1,CLDN10,HBQ1,KRT34,FAM156A,ICAM3,GCHFR,DPH2,HPRT1,SLC25A6,NDUFA3,HSD17B1,TNFRSF14,TIMM17B,TFF1,ACTL7B,POLR2I,CCL21,TMED1
TF	Factor: CP2; motif: AACCGGTTNNAACCGGTT	TF:M11486	false	0.000010807484579513108	4.966275375460019	3729	67	16	62700	TMSB10,FFAR3,LY6K,UQCR10,LY6D,MT2A,VCX,GCHFR,NUDT2,HPRT1,TMEM69,SLC35A2,TNFRSF14,ADRM1,AIMP2,TMED1
TF	Factor: Pasx-5; motif: GTCACGSTT; match class: 1	TF:M04765_1	false	0.000010832836303310947	4.965257819495983	4210	67	17	62700	LHB,PGLYRP1,CLDN10,GIMAP4,MT2A,GCHFR,NUDT2,CD79A,SLC25A6,HSD17B1,ITGB1BP2,TIMM17B,TFF1,ACTL7B,POLR2I,HOXD4,TMED1
TF	Factor: AP-2; motif: GSCCSCRGGCNRNRNN	TF:M00800	false	0.000010856665974322118	4.964303523850346	9321	67	26	62700	TMSB10,FFAR3,LY6K,HES1,MT1G,HBQ1,KRT34,LY6D,MT2A,PRICKLE3,VCX,GCHFR,BPY2,HPRT1,SLC25A6,HSD17B1,SMPD2,CEBPD,SCGB1A1,FOXS1,TNFRSF14,HOXD4,ADRM1,AIMP2,CCL21,TMSB4X
TF	Factor: NURR1; motif: AAGGTCAC	TF:M02273	false	0.000010884755473109009	4.96318132297312	4213	67	17	62700	FFAR3,LY6K,LHB,GCHFR,BPY2,SLC25A6,NDUFA3,PRSS1,LILRB2,ITGB1BP2,TMEM69,CDA,TFF1,ACTL7B,AIMP2,CALML3,CRYGA
TF	Factor: Smad2; motif: TGTCTGNCWCCT	TF:M10059	false	0.000010987438170573325	4.959103555809355	6324	67	21	62700	FFAR3,LY6K,LHB,PGLYRP1,UQCR10,GIMAP4,MC3R,MT2A,BPY2,NUDT2,CD79A,APCS,PRSS1,SLC35A2,FOXS1,TIMM17B,CDA,HOXD4,CALML3,CCL21,TMSB4X
TF	Factor: RUNX3; motif: NRACCGCAAACCGCAN	TF:M04109	false	0.00001106265388415604	4.956140675112197	9979	67	27	62700	TMSB10,LHB,MT1G,RAB38,CLDN10,MAGEA10,SSX3,GIMAP4,FAM156A,MC3R,GCHFR,CD79A,HPRT1,SLC25A6,APCS,LILRB2,UBB,SMPD2,SLC35A2,FOXS1,TIMM17B,CDA,POLR2I,HOXD4,ADRM1,TMSB4X,CRYGA
TF	Factor: COE1; motif: NCYCWRGGGANYNN	TF:M01871	false	0.00001106265388415604	4.956140675112197	1669	67	11	62700	RAB38,SSX3,LY6D,MT2A,CD79A,HSD17B1,LILRB2,TAAR5,FOXS1,TFF1,ACTL7B
TF	Factor: SREBP-1; motif: CACSCCA; match class: 1	TF:M00749_1	false	0.00001106265388415604	4.956140675112197	2840	67	14	62700	LHB,MAGEA10,SSX3,MC3R,LY6D,MT2A,HPRT1,HSD17B1,LILRB2,TNFRSF14,TIMM17B,CDA,CCL21,TMSB4X
TF	Factor: MRF4; motif: CASCTGC; match class: 1	TF:M03831_1	false	0.000011211443926221463	4.950338450847757	2844	67	14	62700	MT1G,PGLYRP1,HBQ1,MC3R,LY6D,MT2A,CD79A,HPRT1,SLC25A6,PRSS1,HSD17B1,TNFRSF14,ACTL7B,CALML3
TF	Factor: HTF4; motif: CASCTGB; match class: 1	TF:M02018_1	false	0.000011211443926221463	4.950338450847757	2844	67	14	62700	MT1G,PGLYRP1,HBQ1,MC3R,LY6D,MT2A,CD79A,HPRT1,SLC25A6,PRSS1,HSD17B1,TNFRSF14,ACTL7B,CALML3
TF	Factor: Miz-1; motif: NNRGGWGGGGGAGGGGMRR	TF:M10112	false	0.000011237281441999306	4.949338741928946	8711	67	25	62700	TMSB10,HES1,RAB38,PGLYRP1,CLDN10,MAGEA10,SSX3,LY6D,VCX,ISG15,SLC25A6,NDUFA3,HSD17B1,UBB,CEBPD,POP7,SCGB1A1,SLC35A2,FOXS1,TFF1,POLR2I,CALML3,TMSB4X,TMED1,CRYGA
TF	Factor: ZABC1; motif: ATTCCNAC	TF:M01306	false	0.00001133433452168095	4.945603973732975	9348	67	26	62700	TMSB10,LY6K,LHB,HBQ1,UQCR10,FAM156A,LY6D,MT2A,PRICKLE3,GCHFR,CD79A,DPH2,HPRT1,PRSS1,UBB,TMEM69,SCGB1A1,TAAR5,SLC35A2,FOXS1,CDA,AIMP2,CALML3,CCL21,TMSB4X,TMED1
TF	Factor: MaFA; motif: TCTGCTGASCNN	TF:M07325	false	0.000011551235934147256	4.937371545584511	5256	67	19	62700	LHB,RAB38,PGLYRP1,CLDN10,MAGEA10,GIMAP4,MC3R,ICAM3,VCX,CD79A,APCS,LILRB2,ITGB1BP2,SCGB1A1,TAAR5,FOXS1,TNFRSF14,TMED1,CRYGA
TF	Factor: THAP1; motif: YTGCCCNNA; match class: 1	TF:M07407_1	false	0.000011605894452496302	4.9353213833585015	4237	67	17	62700	RAB38,MAGEA10,ICAM3,LY6D,SLC25A6,APCS,PRSS1,LILRB2,ITGB1BP2,TMEM69,POP7,TAAR5,TNFRSF14,CDA,TFF1,AIMP2,CCL21
TF	Factor: C-JUN:FOSB; motif: NATGACTCAY	TF:M08936	false	0.000011648053272282032	4.933746651784024	3295	67	15	62700	LY6K,HES1,PGLYRP1,KRT34,MAGEA10,GIMAP4,ICAM3,LY6D,MT2A,PRICKLE3,NUDT2,LILRB2,SLC35A2,ADRM1,TMSB4X
TF	Factor: RARA; motif: GAGGTCAAAAGGTCAAKK	TF:M08018	false	0.000011672850957527546	4.932823059643783	4741	67	18	62700	FFAR3,PGLYRP1,KRT34,SSX3,ICAM3,PRICKLE3,BPY2,NUDT2,SLC25A6,NDUFA3,HSD17B1,UBB,TMEM69,FOXS1,TNFRSF14,ADRM1,AIMP2,CALML3
TF	Factor: C-JUN:FRA-1; motif: NNATGACTCATNN	TF:M08938	false	0.000011719478414783201	4.931091716528012	3759	67	16	62700	LY6K,HES1,PGLYRP1,KRT34,MAGEA10,GIMAP4,ICAM3,LY6D,MT2A,PRICKLE3,NUDT2,HSD17B1,LILRB2,SLC35A2,ADRM1,TMSB4X
TF	Factor: AML3; motif: NNAACCGCAAWAACCGCAAN	TF:M12000	false	0.000011866256012219934	4.925686286076518	6933	67	22	62700	LY6K,LHB,HES1,RAB38,CLDN10,HBQ1,MAGEA10,SSX3,GIMAP4,FAM156A,LY6D,ISG15,NUDT2,HPRT1,APCS,UBB,CEBPD,TMEM69,SLC35A2,FOXS1,CCL21,CRYGA
TF	Factor: YY1; motif: NNCGCCATTNN; match class: 1	TF:M03924_1	false	0.000011873567550236725	4.925418772654864	3764	67	16	62700	LY6K,HBQ1,SSX3,UQCR10,FAM156A,MC3R,VCX,ISG15,HPRT1,NDUFA3,CEBPD,TMEM69,TIMM17B,ACTL7B,HOXD4,TMED1
TF	Factor: E47; motif: VSNGCAGGTGKNCNN	TF:M00002	false	0.000011873567550236725	4.925418772654864	2444	67	13	62700	LHB,MT1G,HBQ1,VCX,DPH2,HPRT1,SLC25A6,PRSS1,HSD17B1,CEBPD,CDA,ACTL7B,CALML3
TF	Factor: c-Rel; motif: NRNRGGGRAATKCCA	TF:M10046	false	0.000012050623046968132	4.9189904984115085	4754	67	18	62700	MT1G,CLDN10,HBQ1,MT2A,PRICKLE3,DPH2,HPRT1,LILRB2,UBB,SMPD2,SCGB1A1,TNFRSF14,TIMM17B,HOXD4,ADRM1,AIMP2,CALML3,CRYGA
TF	Factor: c-Fos; motif: NTGAGTCAN	TF:M09924	false	0.000012060356248415802	4.918639863469825	2448	67	13	62700	LY6K,KRT34,MAGEA10,GIMAP4,ICAM3,LY6D,MT2A,PRICKLE3,NUDT2,LILRB2,SLC35A2,ADRM1,TMSB4X
TF	Factor: ZNF532; motif: NGGRGCTGGG	TF:M12732	false	0.000012151080390489773	4.915385105870769	9389	67	26	62700	TMSB10,FFAR3,MT1G,RAB38,PGLYRP1,UQCR10,LY6D,MT2A,BPY2,CD79A,DPH2,SLC25A6,APCS,HSD17B1,LILRB2,CEBPD,FOXS1,TNFRSF14,TFF1,ACTL7B,POLR2I,HOXD4,ADRM1,CALML3,CCL21,TMSB4X
TF	Factor: Elk-1:TBR2; motif: TNRCACCGGAAGN	TF:M08213	false	0.000012163990076165555	4.914923942841313	6374	67	21	62700	TMSB10,LHB,HES1,PGLYRP1,UQCR10,FAM156A,VCX,SLC25A6,NDUFA3,PRSS1,UBB,SMPD2,TMEM69,SLC35A2,FOXS1,TFF1,ACTL7B,POLR2I,ADRM1,AIMP2,CCL21
TF	Factor: C-FOS:C-JUN; motif: ATGAGTCAYN	TF:M08942	false	0.000012203041463777451	4.913531913070043	3311	67	15	62700	LY6K,HES1,KRT34,MAGEA10,GIMAP4,ICAM3,LY6D,MT2A,PRICKLE3,NUDT2,HSD17B1,LILRB2,SLC35A2,ADRM1,TMSB4X
TF	Factor: AP-2alpha; motif: NGCCTNAGGCN	TF:M11479	false	0.000012291430406551565	4.910397573458222	3777	67	16	62700	LY6K,LHB,CLDN10,UQCR10,FAM156A,LY6D,MT2A,PRICKLE3,GCHFR,BPY2,ISG15,HPRT1,PRSS1,HSD17B1,ITGB1BP2,TNFRSF14
TF	Factor: TEF-1; motif: NRCATWCCN	TF:M12042	false	0.000012291430406551565	4.910397573458222	5284	67	19	62700	HES1,RAB38,PGLYRP1,GIMAP4,LY6D,MT2A,PRICKLE3,GCHFR,ISG15,HPRT1,SLC25A6,PRSS1,HSD17B1,SMPD2,SLC35A2,CDA,AIMP2,CALML3,CCL21
TF	Factor: TFAP2C; motif: NGCCTNAGGCN	TF:M04154	false	0.000012291430406551565	4.910397573458222	3777	67	16	62700	LHB,PGLYRP1,HBQ1,KRT34,PRICKLE3,BPY2,ISG15,PRSS1,HSD17B1,LILRB2,CEBPD,SCGB1A1,TNFRSF14,POLR2I,HOXD4,ADRM1
TF	Factor: ER-alpha; motif: NAGGTCACSGTGACCTN	TF:M11843	false	0.000012311730243164131	4.9096809087052256	3778	67	16	62700	FFAR3,LY6K,RAB38,MAGEA10,VCX,BPY2,NUDT2,CD79A,HPRT1,UBB,POP7,TNFRSF14,TFF1,ACTL7B,POLR2I,ADRM1
TF	Factor: HES-1; motif: GGCRCGTGNC	TF:M11061	false	0.00001246561725286741	4.904286211915345	6387	67	21	62700	LY6K,HES1,CLDN10,GIMAP4,FAM156A,LY6D,GCHFR,BPY2,NUDT2,HPRT1,SLC25A6,HSD17B1,CEBPD,TMEM69,TNFRSF14,TIMM17B,ACTL7B,ADRM1,AIMP2,CALML3,TMED1
TF	Factor: MAFA; motif: TCAGCAN	TF:M01709	false	0.000012769097075282062	4.893839811357299	6397	67	21	62700	FFAR3,LHB,PGLYRP1,KRT34,MAGEA10,SSX3,MC3R,ICAM3,LY6D,CD79A,APCS,LILRB2,ITGB1BP2,TAAR5,FOXS1,TNFRSF14,CDA,POLR2I,ADRM1,CALML3,CRYGA
TF	Factor: NF-E4; motif: GTGAGGS; match class: 1	TF:M08826_1	false	0.000012801734196823185	4.8927311943290555	4779	67	18	62700	TMSB10,MT1G,HBQ1,KRT34,MAGEA10,UQCR10,LY6D,PRICKLE3,DPH2,HPRT1,PRSS1,SCGB1A1,TAAR5,SLC35A2,TNFRSF14,POLR2I,CALML3,CCL21
TF	Factor: ER-alpha; motif: NAGGTCANSNTGACCYN	TF:M11845	false	0.000012892814918268101	4.889652251769552	3793	67	16	62700	FFAR3,LY6K,RAB38,MAGEA10,BPY2,NUDT2,CD79A,HPRT1,HSD17B1,UBB,TNFRSF14,TFF1,ACTL7B,HOXD4,ADRM1,CRYGA
TF	Factor: AREB6; motif: NNYNYACCTGWVT	TF:M00412	false	0.000013040703103188474	4.884698992530243	4786	67	18	62700	SSX3,GIMAP4,MC3R,LY6D,PRICKLE3,BPY2,CD79A,APCS,LILRB2,TAAR5,FOXS1,TNFRSF14,CDA,TFF1,ACTL7B,ADRM1,TMSB4X,TMED1
TF	Factor: Elk-1; motif: GGAAGN; match class: 1	TF:M03819_1	false	0.000013072441754594239	4.883643284530984	7572	67	23	62700	FFAR3,LY6K,HES1,MT1G,PGLYRP1,CLDN10,FAM156A,MT2A,PRICKLE3,GCHFR,BPY2,DPH2,PRSS1,LILRB2,SMPD2,TMEM69,TAAR5,SLC35A2,TIMM17B,TFF1,HOXD4,CALML3,TMSB4X
TF	Factor: MTF-1; motif: NTTTTGCACACGGCNNN	TF:M12280	false	0.000013082977152971128	4.883293417022201	6983	67	22	62700	TMSB10,LY6K,MT1G,RAB38,PGLYRP1,SSX3,GIMAP4,FAM156A,LY6D,MT2A,GCHFR,CD79A,HPRT1,HSD17B1,LILRB2,CEBPD,SCGB1A1,SLC35A2,FOXS1,TIMM17B,CDA,ACTL7B
TF	Factor: Sp3; motif: GGGGCGGGGSNN	TF:M07615	false	0.000013130243987356667	4.881727203737014	6985	67	22	62700	TMSB10,HES1,MT1G,RAB38,HBQ1,MAGEA10,FAM156A,LY6D,MT2A,PRICKLE3,VCX,HPRT1,SLC25A6,NDUFA3,HSD17B1,CEBPD,POP7,TIMM17B,CDA,POLR2I,HOXD4,TMED1
TF	Factor: RARA; motif: AGGTCANNYAAAGGTCA; match class: 1	TF:M08019_1	false	0.00001326082500072894	4.877429456163629	1056	67	9	62700	LHB,UQCR10,CD79A,SLC25A6,NDUFA3,PRSS1,TNFRSF14,CALML3,TMED1
TF	Factor: YY1; motif: NNNNAARATGGNNNN	TF:M07370	false	0.000013266175402169654	4.87725426486285	5858	67	20	62700	TMSB10,RAB38,HBQ1,SSX3,UQCR10,FAM156A,CD79A,HPRT1,NDUFA3,UBB,ITGB1BP2,TMEM69,TAAR5,SLC35A2,TFF1,POLR2I,HOXD4,TMSB4X,TMED1,CRYGA
TF	Factor: LXR,; motif: YGAMCTNNASTRACCYN	TF:M00965	false	0.000013610931219636628	4.866112160636887	3812	67	16	62700	PGLYRP1,CLDN10,SSX3,UQCR10,ICAM3,LY6D,PRICKLE3,ISG15,DPH2,HPRT1,SLC25A6,HSD17B1,LILRB2,TMEM69,ADRM1,AIMP2
TF	Factor: ATF-1; motif: NNNTGACGTNNN	TF:M07034	false	0.000013850056672786264	4.858548449514479	4304	67	17	62700	FFAR3,MT1G,MAGEA10,FAM156A,MC3R,MT2A,VCX,BPY2,ISG15,NUDT2,HPRT1,HSD17B1,CEBPD,CDA,ACTL7B,AIMP2,CALML3
TF	Factor: E2F-4; motif: NTTTCSCGCC; match class: 1	TF:M07380_1	false	0.000013850193670449667	4.858544153717256	8209	67	24	62700	TMSB10,LY6K,LHB,HES1,PGLYRP1,MAGEA10,SSX3,UQCR10,FAM156A,VCX,GCHFR,NUDT2,DPH2,SLC25A6,NDUFA3,UBB,SMPD2,CEBPD,POP7,TIMM17B,HOXD4,ADRM1,AIMP2,TMED1
TF	Factor: LRF; motif: NGKGGGTSNCN	TF:M07387	false	0.000013850193670449667	4.858544153717256	5335	67	19	62700	TMSB10,LY6K,LHB,CLDN10,HBQ1,FAM156A,LY6D,PRICKLE3,HPRT1,NDUFA3,HSD17B1,POP7,TNFRSF14,TFF1,POLR2I,ADRM1,AIMP2,CALML3,TMED1
TF	Factor: BEN; motif: CWGCGAYA	TF:M01241	false	0.00001391416503883444	4.856542849689737	7605	67	23	62700	TMSB10,LY6K,LHB,RAB38,CLDN10,HBQ1,KRT34,SSX3,UQCR10,GIMAP4,LY6D,DPH2,HPRT1,APCS,NDUFA3,SMPD2,CEBPD,TMEM69,TIMM17B,POLR2I,ADRM1,AIMP2,CALML3
TF	Factor: ER-alpha; motif: NNAGGTCANNNTGNCCN	TF:M09609	false	0.000013949697610262374	4.855435206556535	2090	67	12	62700	FFAR3,LY6K,VCX,BPY2,ISG15,CD79A,NDUFA3,UBB,TMEM69,CDA,TFF1,CRYGA
TF	Factor: JunB; motif: TGACTCAN	TF:M03551	false	0.000013988230835933029	4.854237209509436	4309	67	17	62700	LY6K,HES1,PGLYRP1,KRT34,MAGEA10,GIMAP4,ICAM3,LY6D,MT2A,PRICKLE3,NUDT2,APCS,HSD17B1,LILRB2,SLC35A2,ADRM1,TMSB4X
TF	Factor: C-JUN:FRA-2; motif: NRTGACGTMAT	TF:M08941	false	0.00001404169201009575	4.852580556994465	7020	67	22	62700	FFAR3,LY6K,LHB,HES1,RAB38,KRT34,MAGEA10,GIMAP4,FAM156A,BPY2,HPRT1,HSD17B1,LILRB2,UBB,ITGB1BP2,SCGB1A1,TFF1,ACTL7B,POLR2I,AIMP2,TMSB4X,CRYGA
TF	Factor: AR; motif: RGGWACAYNGTGTWCYN; match class: 1	TF:M04453_1	false	0.00001404169201009575	4.852580556994465	3824	67	16	62700	TMSB10,ICAM3,MT2A,VCX,ISG15,NUDT2,DPH2,HSD17B1,ITGB1BP2,SMPD2,FOXS1,TNFRSF14,TFF1,ACTL7B,HOXD4,ADRM1
TF	Factor: AP1; motif: TGACTCA	TF:M02280	false	0.00001404169201009575	4.852580556994465	4311	67	17	62700	LY6K,HES1,PGLYRP1,KRT34,MAGEA10,GIMAP4,ICAM3,LY6D,MT2A,PRICKLE3,NUDT2,APCS,HSD17B1,LILRB2,SLC35A2,ADRM1,TMSB4X
TF	Factor: NF1C; motif: WGCCARR; match class: 1	TF:M09763_1	false	0.000014127939825652232	4.849921163528882	4314	67	17	62700	LHB,PGLYRP1,UQCR10,GIMAP4,LY6D,PRICKLE3,NUDT2,PRSS1,CEBPD,TAAR5,FOXS1,TNFRSF14,ACTL7B,HOXD4,ADRM1,CALML3,CCL21
TF	Factor: RXR-alpha; motif: NNGNNRNNNARAGGTCANNG	TF:M10055	false	0.000014145179444897434	4.849391538738313	5889	67	20	62700	LHB,RAB38,CLDN10,UQCR10,MC3R,PRICKLE3,CD79A,SLC25A6,NDUFA3,HSD17B1,LILRB2,UBB,ITGB1BP2,SCGB1A1,TIMM17B,CDA,POLR2I,ADRM1,AIMP2,CCL21
TF	Factor: Gli2; motif: NTGGGTGGTCNN	TF:M07455	false	0.000014223327340303605	4.846998794851231	2917	67	14	62700	TMSB10,FFAR3,LY6K,LHB,HBQ1,MAGEA10,SSX3,MC3R,DPH2,UBB,FOXS1,TIMM17B,CDA,CCL21
TF	Factor: Fra-2; motif: RTGACTCANNN	TF:M09616	false	0.000014223327340303605	4.846998794851231	4824	67	18	62700	LY6K,HES1,PGLYRP1,KRT34,MAGEA10,GIMAP4,FAM156A,ICAM3,LY6D,MT2A,PRICKLE3,NUDT2,APCS,HSD17B1,LILRB2,SLC35A2,ADRM1,TMSB4X
TF	Factor: NFATc2; motif: NTTTCCGCGGAAAN	TF:M11983	false	0.000014234724119756727	4.84665094540697	8228	67	24	62700	TMSB10,LY6K,HES1,PGLYRP1,HBQ1,SSX3,GIMAP4,FAM156A,ICAM3,MT2A,PRICKLE3,VCX,BPY2,HPRT1,SLC25A6,APCS,TMEM69,TAAR5,SLC35A2,FOXS1,POLR2I,ADRM1,TMSB4X,TMED1
TF	Factor: OVOL; motif: ANRTAACGG	TF:M08894	false	0.000014373854349805356	4.842426760160801	8233	67	24	62700	TMSB10,FFAR3,LHB,HES1,RAB38,UQCR10,GIMAP4,ICAM3,MT2A,GCHFR,BPY2,NUDT2,HPRT1,NDUFA3,PRSS1,UBB,POP7,TIMM17B,CDA,TFF1,HOXD4,ADRM1,TMSB4X,TMED1
TF	Factor: AP-1; motif: NTGASTCAG; match class: 1	TF:M00199_1	false	0.00001443321138434387	4.840637027788718	4323	67	17	62700	LY6K,HES1,PGLYRP1,KRT34,MAGEA10,GIMAP4,ICAM3,LY6D,MT2A,PRICKLE3,NUDT2,APCS,HSD17B1,LILRB2,SLC35A2,ADRM1,TMSB4X
TF	Factor: FOXM1; motif: NAGASTGATTA	TF:M04611	false	0.000014642226136509235	4.83439289012842	9503	67	26	62700	LY6K,HES1,MT1G,RAB38,SSX3,GIMAP4,MC3R,LY6D,MT2A,BPY2,CD79A,DPH2,HPRT1,SLC25A6,APCS,NDUFA3,PRSS1,LILRB2,ITGB1BP2,SMPD2,TMEM69,TAAR5,SLC35A2,CDA,ACTL7B,CRYGA
TF	Factor: AP-2alpha; motif: NSCCNCRGGSN	TF:M07348	false	0.00001487825691277744	4.827447946310643	8251	67	24	62700	LY6K,LHB,PGLYRP1,HBQ1,KRT34,UQCR10,FAM156A,MC3R,MT2A,PRICKLE3,GCHFR,BPY2,ISG15,SLC25A6,PRSS1,HSD17B1,LILRB2,SMPD2,CEBPD,SCGB1A1,TNFRSF14,POLR2I,HOXD4,ADRM1
TF	Factor: NR1B2; motif: NTGACCY; match class: 1	TF:M02111_1	false	0.000015029589741460986	4.82305287406721	3380	67	15	62700	LY6K,RAB38,PGLYRP1,MT2A,CD79A,PRSS1,LILRB2,POP7,FOXS1,TNFRSF14,CDA,POLR2I,HOXD4,ADRM1,TMED1
TF	Factor: AP-2gamma; motif: NNNNWGCCYNCRGSCN	TF:M07349	false	0.0000152322340723796	4.817236395143834	3384	67	15	62700	FFAR3,LY6K,LHB,KRT34,GIMAP4,ICAM3,MT2A,PRICKLE3,DPH2,HPRT1,PRSS1,LILRB2,TMEM69,SCGB1A1,TMED1
TF	Factor: ATF-3; motif: GGTSACGTGAN	TF:M09868	false	0.000015289336224133376	4.815611368770389	6485	67	21	62700	FFAR3,MT1G,GIMAP4,FAM156A,MC3R,ICAM3,MT2A,VCX,GCHFR,BPY2,NUDT2,HPRT1,SLC25A6,HSD17B1,LILRB2,UBB,TNFRSF14,TIMM17B,CDA,ACTL7B,AIMP2
TF	Factor: ESR1; motif: STGACCTN	TF:M12602	false	0.000015363752405223946	4.8135027003295265	3387	67	15	62700	PGLYRP1,MAGEA10,SSX3,GIMAP4,LY6D,PRICKLE3,ISG15,CD79A,SLC25A6,NDUFA3,ITGB1BP2,TMEM69,CDA,HOXD4,CALML3
TF	Factor: rfx3:SRF; motif: TRGCAACNNNNNCCNWATANGGN; match class: 1	TF:M08623_1	false	0.000015615736690993932	4.8064375225905795	8276	67	24	62700	TMSB10,FFAR3,LHB,CLDN10,HBQ1,MAGEA10,ICAM3,LY6D,MT2A,GCHFR,ISG15,CD79A,APCS,CEBPD,TMEM69,POP7,SCGB1A1,SLC35A2,TNFRSF14,TFF1,ADRM1,CALML3,TMSB4X,TMED1
TF	Factor: Nkx3-2; motif: TRAGTG	TF:M01181	false	0.000015815100395248535	4.800928046810917	9546	67	26	62700	HES1,HBQ1,SSX3,UQCR10,FAM156A,MC3R,MT2A,PRICKLE3,BPY2,ISG15,NUDT2,DPH2,HPRT1,NDUFA3,UBB,ITGB1BP2,SMPD2,SCGB1A1,CDA,TFF1,ACTL7B,POLR2I,CCL21,TMSB4X,TMED1,CRYGA
TF	Factor: arnt; motif: CACGYA	TF:M03812	false	0.000016068599697027168	4.794021968311439	4361	67	17	62700	FFAR3,RAB38,UQCR10,MC3R,GCHFR,BPY2,ISG15,NUDT2,DPH2,NDUFA3,LILRB2,UBB,FOXS1,CDA,HOXD4,ADRM1,TMED1
TF	Factor: HNF-4alpha; motif: AGTCCAAR	TF:M04903	false	0.000016095562276207457	4.793293847236281	7087	67	22	62700	LHB,MT1G,MAGEA10,SSX3,UQCR10,MC3R,MT2A,VCX,CD79A,DPH2,APCS,NDUFA3,HSD17B1,LILRB2,ITGB1BP2,TMEM69,SCGB1A1,TAAR5,SLC35A2,CDA,TFF1,CALML3
TF	Factor: pax-2; motif: NCGTCACGCNYSRNYGCNYN; match class: 1	TF:M11877_1	false	0.000016352003070788133	4.786429039988005	5406	67	19	62700	LY6K,RAB38,CLDN10,HBQ1,ICAM3,PRICKLE3,VCX,NUDT2,HPRT1,SLC25A6,HSD17B1,UBB,CEBPD,TNFRSF14,TIMM17B,TFF1,ACTL7B,AIMP2,TMED1
TF	Factor: T3R-beta; motif: NRGGTCAAAGGTCAN; match class: 1	TF:M11816_1	false	0.000016404385084374237	4.785040044428698	4879	67	18	62700	LHB,RAB38,PGLYRP1,UQCR10,GIMAP4,VCX,CD79A,SLC25A6,NDUFA3,HSD17B1,LILRB2,ITGB1BP2,TMEM69,SLC35A2,TNFRSF14,CDA,HOXD4,AIMP2
TF	Factor: FXR; motif: NAGGTCAWNKN	TF:M08953	false	0.000016577266331712046	4.780487085060549	4883	67	18	62700	LY6K,MC3R,GCHFR,HPRT1,SLC25A6,NDUFA3,PRSS1,LILRB2,UBB,ITGB1BP2,TMEM69,SCGB1A1,SLC35A2,CDA,TFF1,CALML3,TMED1,CRYGA
TF	Factor: ESE-1; motif: NSMGGAARTN	TF:M02055	false	0.000016639301818279524	4.778864900571132	7699	67	23	62700	FFAR3,LHB,HES1,FAM156A,MT2A,PRICKLE3,VCX,GCHFR,BPY2,NUDT2,CD79A,DPH2,SLC25A6,UBB,SMPD2,TMEM69,POP7,SLC35A2,TIMM17B,HOXD4,CALML3,CCL21,CRYGA
TF	Factor: ESE-1; motif: NSMGGAARTN	TF:M01214	false	0.000016639301818279524	4.778864900571132	7699	67	23	62700	FFAR3,LHB,HES1,FAM156A,MT2A,PRICKLE3,VCX,GCHFR,BPY2,NUDT2,CD79A,DPH2,SLC25A6,UBB,SMPD2,TMEM69,POP7,SLC35A2,TIMM17B,HOXD4,CALML3,CCL21,CRYGA
TF	Factor: Erg; motif: NNACCGGAARTSN	TF:M09608	false	0.00001666671138079986	4.778150085239128	8311	67	24	62700	FFAR3,LHB,MAGEA10,GIMAP4,FAM156A,ICAM3,GCHFR,BPY2,NUDT2,DPH2,SLC25A6,APCS,NDUFA3,UBB,SMPD2,CEBPD,TMEM69,POP7,SCGB1A1,SLC35A2,TIMM17B,POLR2I,AIMP2,CCL21
TF	Factor: HMGXB3; motif: NRGCCAATSRGNRNNS; match class: 1	TF:M12616_1	false	0.000016689604111272344	4.777553964958202	563	67	7	62700	HES1,SSX3,FAM156A,NUDT2,SLC25A6,UBB,AIMP2
TF	Factor: Egr-1; motif: NMCRCCCMCNCNN	TF:M12139	false	0.000016913708092368593	4.771761169013024	3889	67	16	62700	TMSB10,FFAR3,LHB,RAB38,HBQ1,UQCR10,FAM156A,LY6D,GCHFR,SLC25A6,HSD17B1,SMPD2,POP7,CDA,ADRM1,CALML3
TF	Factor: TEF-3:C/EBPbeta; motif: RTTGCGYAAYNNNNNGGAATGY	TF:M08626	false	0.00001717199928325417	4.765179138319711	7119	67	22	62700	RAB38,PGLYRP1,CLDN10,HBQ1,KRT34,GIMAP4,MC3R,ICAM3,PRICKLE3,VCX,BPY2,NUDT2,NDUFA3,UBB,SMPD2,TMEM69,SCGB1A1,CDA,ACTL7B,HOXD4,TMED1,CRYGA
TF	Factor: REST; motif: GGACAGCKC	TF:M04726	false	0.000017174755505729316	4.765109436700342	5975	67	20	62700	HBQ1,KRT34,UQCR10,GIMAP4,ICAM3,LY6D,MT2A,PRICKLE3,ISG15,NUDT2,CD79A,DPH2,PRSS1,LILRB2,CEBPD,POP7,TNFRSF14,CDA,ACTL7B,CALML3
TF	Factor: C-FOS; motif: NNNKATGACGTCATNNN	TF:M08947	false	0.000017374896446792913	4.760077775095859	7125	67	22	62700	FFAR3,LY6K,LHB,RAB38,CLDN10,MAGEA10,FAM156A,LY6D,HPRT1,SLC25A6,HSD17B1,LILRB2,UBB,ITGB1BP2,SCGB1A1,TFF1,ACTL7B,POLR2I,AIMP2,CALML3,TMSB4X,CRYGA
TF	Factor: mbnl2; motif: NYGCYTYGCYTN	TF:M12136	false	0.000017384783433467773	4.759830715060431	5433	67	19	62700	TMSB10,LY6K,PGLYRP1,CLDN10,SSX3,GIMAP4,PRICKLE3,VCX,NUDT2,SLC25A6,APCS,PRSS1,ITGB1BP2,CEBPD,FOXS1,POLR2I,AIMP2,TMSB4X,TMED1
TF	Factor: Tax/CREB; motif: RTGACGCATAYCCCC; match class: 1	TF:M00115_1	false	0.000017402415878733307	4.759390456891422	2976	67	14	62700	FFAR3,RAB38,PGLYRP1,MAGEA10,ICAM3,ISG15,CD79A,SLC25A6,PRSS1,LILRB2,UBB,TNFRSF14,TMSB4X,TMED1
TF	Factor: Fra-2; motif: NNRTGAGTCAYN	TF:M09923	false	0.00001749649351518054	4.757048979862003	4394	67	17	62700	LY6K,HES1,PGLYRP1,KRT34,MAGEA10,GIMAP4,ICAM3,LY6D,MT2A,PRICKLE3,NUDT2,APCS,HSD17B1,LILRB2,SLC35A2,ADRM1,TMSB4X
TF	Factor: KLF; motif: GGGNGGGG	TF:M07461	false	0.00001767131770892414	4.752731064959709	8970	67	25	62700	TMSB10,LHB,HES1,CLDN10,KRT34,MAGEA10,SSX3,UQCR10,ICAM3,LY6D,ISG15,CD79A,DPH2,HPRT1,HSD17B1,POP7,SLC35A2,TNFRSF14,CDA,HOXD4,AIMP2,CALML3,CCL21,TMSB4X,TMED1
TF	Factor: JUN; motif: NRTGACTCA	TF:M12589	false	0.00001784985155051899	4.7483653913757955	3908	67	16	62700	LY6K,HES1,PGLYRP1,KRT34,MAGEA10,GIMAP4,ICAM3,LY6D,MT2A,PRICKLE3,NUDT2,HSD17B1,LILRB2,SLC35A2,ADRM1,TMSB4X
TF	Factor: ELF3; motif: WACCCGGAAGTAN	TF:M03967	false	0.000017908779026293823	4.746934022203379	7738	67	23	62700	FFAR3,LHB,MT1G,PGLYRP1,FAM156A,GCHFR,BPY2,NUDT2,DPH2,SLC25A6,UBB,ITGB1BP2,SMPD2,TMEM69,POP7,TAAR5,SLC35A2,TNFRSF14,TIMM17B,POLR2I,HOXD4,CALML3,CCL21
TF	Factor: p73; motif: NNRCAWGYCCARRCWTGYC; match class: 1	TF:M10025_1	false	0.000018275817488396292	4.738123187680141	1426	67	10	62700	KRT34,ICAM3,LY6D,SLC25A6,NDUFA3,HSD17B1,FOXS1,TIMM17B,CDA,CCL21
TF	Factor: GLI4; motif: RGGCCTTGAATGCCANGCYMA; match class: 1	TF:M10514_1	false	0.000018364499870773113	4.736020894507419	6005	67	20	62700	LHB,HES1,PGLYRP1,CLDN10,HBQ1,KRT34,GCHFR,BPY2,HSD17B1,CEBPD,TMEM69,POP7,FOXS1,TIMM17B,TFF1,ACTL7B,AIMP2,CALML3,TMSB4X,CRYGA
TF	Factor: NR1B1; motif: NRAGGTCANG	TF:M11794	false	0.000018733278968823978	4.727386199483734	2997	67	14	62700	LY6K,UQCR10,MC3R,ICAM3,CD79A,HPRT1,SLC25A6,LILRB2,UBB,SCGB1A1,TNFRSF14,CDA,TFF1,AIMP2
TF	Factor: Six-2; motif: NNGTATCRNN	TF:M11030	false	0.000018767640903971277	4.726590314846818	7163	67	22	62700	TMSB10,FFAR3,LY6K,RAB38,PGLYRP1,UQCR10,FAM156A,PRICKLE3,VCX,CD79A,DPH2,APCS,PRSS1,ITGB1BP2,SMPD2,TMEM69,TAAR5,SLC35A2,TIMM17B,POLR2I,TMED1,CRYGA
TF	Factor: GCMa:Erg; motif: ATGCGGGCGGAARKG; match class: 1	TF:M08487_1	false	0.00001885102517483899	4.72466502658981	9009	67	25	62700	TMSB10,LY6K,LHB,HES1,CLDN10,HBQ1,KRT34,MAGEA10,SSX3,ICAM3,LY6D,PRICKLE3,ISG15,SLC25A6,NDUFA3,LILRB2,UBB,SCGB1A1,SLC35A2,POLR2I,ADRM1,AIMP2,CALML3,CCL21,TMED1
TF	Factor: ASH-2; motif: NRCAGCTGYN; match class: 1	TF:M11175_1	false	0.00001885102517483899	4.72466502658981	2571	67	13	62700	FFAR3,PGLYRP1,MT2A,DPH2,SLC25A6,PRSS1,ITGB1BP2,CEBPD,POP7,FOXS1,CDA,ACTL7B,CCL21
TF	Factor: ASH-2; motif: NRCAGCTGYN	TF:M11175	false	0.00001885102517483899	4.72466502658981	2571	67	13	62700	FFAR3,PGLYRP1,MT2A,DPH2,SLC25A6,PRSS1,ITGB1BP2,CEBPD,POP7,FOXS1,CDA,ACTL7B,CCL21
TF	Factor: MASH-1; motif: NGCAGCTGCN; match class: 1	TF:M11174_1	false	0.00001885102517483899	4.72466502658981	2571	67	13	62700	FFAR3,PGLYRP1,MT2A,DPH2,SLC25A6,PRSS1,ITGB1BP2,CEBPD,POP7,FOXS1,CDA,ACTL7B,CCL21
TF	Factor: MASH-1; motif: NGCAGCTGCN	TF:M11174	false	0.00001885102517483899	4.72466502658981	2571	67	13	62700	FFAR3,PGLYRP1,MT2A,DPH2,SLC25A6,PRSS1,ITGB1BP2,CEBPD,POP7,FOXS1,CDA,ACTL7B,CCL21
TF	Factor: MASH-1; motif: NRCAGCTGCN; match class: 1	TF:M11173_1	false	0.00001885102517483899	4.72466502658981	2571	67	13	62700	FFAR3,PGLYRP1,MT2A,DPH2,SLC25A6,PRSS1,ITGB1BP2,CEBPD,POP7,FOXS1,CDA,ACTL7B,CCL21
TF	Factor: MASH-1; motif: NRCAGCTGCN	TF:M11173	false	0.00001885102517483899	4.72466502658981	2571	67	13	62700	FFAR3,PGLYRP1,MT2A,DPH2,SLC25A6,PRSS1,ITGB1BP2,CEBPD,POP7,FOXS1,CDA,ACTL7B,CCL21
TF	Factor: GATA-3; motif: MGATAASATCT	TF:M12195	false	0.00001885102517483899	4.72466502658981	3929	67	16	62700	HES1,RAB38,CLDN10,HBQ1,SSX3,UQCR10,FAM156A,BPY2,ISG15,NUDT2,TAAR5,SLC35A2,TNFRSF14,TFF1,CCL21,CRYGA
TF	Factor: CP2; motif: GCHCDAMCCAG	TF:M00072	false	0.00001911246888514755	4.718683208604855	9017	67	25	62700	TMSB10,LY6K,LHB,PGLYRP1,CLDN10,MAGEA10,FAM156A,LY6D,MT2A,VCX,BPY2,PRSS1,HSD17B1,SMPD2,POP7,SCGB1A1,TAAR5,FOXS1,TNFRSF14,TIMM17B,CDA,TFF1,ACTL7B,HOXD4,CCL21
TF	Factor: GATA-1; motif: NCWGATAACA	TF:M00346	false	0.000019325488401622326	4.713869521603726	4433	67	17	62700	LY6K,HES1,CLDN10,HBQ1,MAGEA10,UQCR10,GIMAP4,ICAM3,BPY2,ISG15,PRSS1,LILRB2,ITGB1BP2,TAAR5,SLC35A2,TFF1,CCL21
TF	Factor: GATA6; motif: NNNTCTTATCTNN	TF:M12571	false	0.000019583446267970517	4.70811087926108	3942	67	16	62700	UQCR10,MT2A,GCHFR,BPY2,DPH2,NDUFA3,PRSS1,ITGB1BP2,SMPD2,TMEM69,SCGB1A1,FOXS1,TNFRSF14,CALML3,CCL21,TMED1
TF	Factor: sp4; motif: NNNGCYCCGCCCCCY	TF:M10530	false	0.000019653195826197156	4.706566818477862	8403	67	24	62700	TMSB10,HES1,MT1G,CLDN10,HBQ1,MAGEA10,FAM156A,LY6D,MT2A,PRICKLE3,VCX,HPRT1,SLC25A6,NDUFA3,HSD17B1,SMPD2,CEBPD,POP7,SLC35A2,TIMM17B,POLR2I,HOXD4,AIMP2,TMED1
TF	Factor: SCMH1; motif: NGCTGTCCNYGGTGCTGN	TF:M12727	false	0.00001974764148395249	4.704484765944834	3015	67	14	62700	FFAR3,LHB,HES1,PGLYRP1,LY6D,GCHFR,DPH2,HSD17B1,UBB,SMPD2,TAAR5,TNFRSF14,CDA,TMED1
TF	Factor: CP2; motif: AACCGGTTNNAACCGGTT; match class: 1	TF:M11486_1	false	0.000019801824655145588	4.703294789478364	3016	67	14	62700	TMSB10,FFAR3,LY6K,UQCR10,LY6D,MT2A,VCX,GCHFR,NUDT2,HPRT1,SLC35A2,TNFRSF14,ADRM1,AIMP2
TF	Factor: BTEB2; motif: NMCACGCCCN	TF:M12164	false	0.000019856149508930214	4.70210496576784	3017	67	14	62700	TMSB10,RAB38,PGLYRP1,MAGEA10,LY6D,PRICKLE3,HPRT1,SLC25A6,UBB,TMEM69,FOXS1,TIMM17B,CALML3,TMED1
TF	Factor: Hey1; motif: NGCACGYGYN	TF:M11056	false	0.000020079293697085358	4.697251567864333	2588	67	13	62700	GIMAP4,FAM156A,LY6D,BPY2,DPH2,TMEM69,FOXS1,TIMM17B,ACTL7B,POLR2I,HOXD4,AIMP2,TMED1
TF	Factor: LRH-1; motif: YGACCTTGNNNCAAGGTCR	TF:M11827	false	0.00002100897769186404	4.6775950800825905	2190	67	12	62700	LHB,HBQ1,SSX3,UQCR10,GIMAP4,LY6D,VCX,BPY2,CEBPD,TMEM69,TNFRSF14,TMSB4X
TF	Factor: BTEB2; motif: NCCACRCCCN	TF:M12165	false	0.000021307611499254242	4.671465230287257	4985	67	18	62700	TMSB10,RAB38,PGLYRP1,MAGEA10,ICAM3,LY6D,PRICKLE3,GCHFR,HPRT1,SLC25A6,NDUFA3,UBB,TMEM69,POP7,FOXS1,TIMM17B,CALML3,TMED1
TF	Factor: Erg; motif: MCAGGAAA; match class: 1	TF:M07284_1	false	0.00002145875987417509	4.668395380010557	4471	67	17	62700	HES1,MT1G,RAB38,SSX3,GIMAP4,MC3R,ICAM3,VCX,NUDT2,PRSS1,LILRB2,ITGB1BP2,TMEM69,SCGB1A1,TNFRSF14,TFF1,TMED1
TF	Factor: LRH-1; motif: NNYCAAGGYYN	TF:M02098	false	0.00002145875987417509	4.668395380010557	3039	67	14	62700	KRT34,UQCR10,VCX,CD79A,HPRT1,SLC25A6,LILRB2,TMEM69,POP7,SCGB1A1,TNFRSF14,CDA,CALML3,CRYGA
TF	Factor: IRF-4; motif: AAGTTTC	TF:M04855	false	0.00002145875987417509	4.668395380010557	7833	67	23	62700	TMSB10,LY6K,HES1,RAB38,PGLYRP1,HBQ1,KRT34,UQCR10,GIMAP4,MC3R,MT2A,PRICKLE3,BPY2,APCS,PRSS1,UBB,ITGB1BP2,SCGB1A1,SLC35A2,TIMM17B,HOXD4,AIMP2,TMSB4X
TF	Factor: DEC1; motif: GTCACGTGAC	TF:M11073	false	0.00002178906988365977	4.661761308212469	6653	67	21	62700	HBQ1,SSX3,GIMAP4,FAM156A,PRICKLE3,VCX,CD79A,DPH2,HPRT1,SLC25A6,PRSS1,HSD17B1,TMEM69,SCGB1A1,SLC35A2,TNFRSF14,CDA,ACTL7B,HOXD4,AIMP2,TMED1
TF	Factor: GAF; motif: CRNATTCCYNK	TF:M01209	false	0.00002184118386873033	4.660723825045949	1460	67	10	62700	TMSB10,MT1G,GIMAP4,FAM156A,NUDT2,HSD17B1,ITGB1BP2,SLC35A2,TNFRSF14,HOXD4
TF	Factor: WT1; motif: NNGGGNGGGSGN	TF:M07436	false	0.000021950821522006027	4.658549221399195	6657	67	21	62700	TMSB10,HES1,RAB38,CLDN10,HBQ1,KRT34,MAGEA10,ICAM3,LY6D,PRICKLE3,VCX,GCHFR,DPH2,HPRT1,SLC25A6,NDUFA3,CEBPD,TFF1,POLR2I,HOXD4,CCL21
TF	Factor: NF-KAPPAB1; motif: NGGKRNTTYCCCN; match class: 1	TF:M08952_1	false	0.00002246124148435914	4.648566242958546	3510	67	15	62700	FFAR3,LY6K,LHB,RAB38,ICAM3,LY6D,MT2A,PRICKLE3,ISG15,HSD17B1,LILRB2,TAAR5,FOXS1,TNFRSF14,POLR2I
TF	Factor: PBX2; motif: TGANTGACAGN	TF:M09736	false	0.00002363839489960362	4.626382016365714	5025	67	18	62700	FFAR3,LY6K,MAGEA10,UQCR10,MC3R,MT2A,ISG15,SLC25A6,APCS,PRSS1,UBB,SCGB1A1,FOXS1,TNFRSF14,TIMM17B,TFF1,ADRM1,CALML3
TF	Factor: MAZ; motif: GGGGGAGGGGGNGRGRRRGNRG	TF:M09984	false	0.000023850972505302525	4.6224939082349445	9784	67	26	62700	TMSB10,HES1,RAB38,CLDN10,HBQ1,MAGEA10,SSX3,FAM156A,LY6D,VCX,GCHFR,ISG15,HPRT1,SLC25A6,LILRB2,UBB,ITGB1BP2,CEBPD,FOXS1,CDA,TFF1,POLR2I,HOXD4,ADRM1,CALML3,TMSB4X
TF	Factor: NF-1B; motif: CTGGCASGV	TF:M07051	false	0.00002386712421989268	4.62219990653458	4009	67	16	62700	MT1G,PGLYRP1,HBQ1,LY6D,GCHFR,ISG15,CD79A,SLC25A6,APCS,HSD17B1,SMPD2,CEBPD,TAAR5,ACTL7B,POLR2I,HOXD4
TF	Factor: Elk-1; motif: RACCGGAAGTR	TF:M01165	false	0.000023901316934101085	4.621578169283816	7887	67	23	62700	TMSB10,LHB,MAGEA10,UQCR10,GIMAP4,FAM156A,GCHFR,BPY2,NUDT2,DPH2,SLC25A6,APCS,HSD17B1,SMPD2,CEBPD,TMEM69,POP7,SLC35A2,TIMM17B,ACTL7B,AIMP2,CCL21,CRYGA
TF	Factor: VDR:RXR; motif: GGGTCAWNGRGTTCA	TF:M01202	false	0.000023901316934101085	4.621578169283816	4010	67	16	62700	MT1G,RAB38,FAM156A,MC3R,CD79A,DPH2,APCS,LILRB2,TAAR5,TNFRSF14,CDA,TFF1,ADRM1,CALML3,CCL21,TMED1
TF	Factor: GATA-2; motif: NSAGATAAGNN	TF:M09622	false	0.000023950316966877776	4.6206887346062	3071	67	14	62700	MT2A,GCHFR,BPY2,DPH2,NDUFA3,PRSS1,ITGB1BP2,SMPD2,TMEM69,SCGB1A1,FOXS1,CALML3,CCL21,TMED1
TF	Factor: TEF-3; motif: GNTATTTTT; match class: 1	TF:M07270_1	false	0.000024007153187671074	4.619659336327278	4513	67	17	62700	FFAR3,CLDN10,MAGEA10,SSX3,GIMAP4,VCX,BPY2,CD79A,APCS,LILRB2,TAAR5,TFF1,ADRM1,AIMP2,CCL21,TMED1,CRYGA
TF	Factor: c-ets-1; motif: GGAGTTG	TF:M04822	false	0.000024054192560961612	4.618809216695496	5572	67	19	62700	FFAR3,KRT34,MAGEA10,UQCR10,MC3R,LY6D,MT2A,PRICKLE3,DPH2,APCS,NDUFA3,PRSS1,LILRB2,FOXS1,TNFRSF14,TIMM17B,TFF1,AIMP2,CRYGA
TF	Factor: POU4F3; motif: CTAATYW	TF:M07061	false	0.000024153903359010633	4.617012675666259	7290	67	22	62700	LY6K,MT1G,PGLYRP1,KRT34,SSX3,GIMAP4,ICAM3,PRICKLE3,VCX,ISG15,CD79A,DPH2,HPRT1,NDUFA3,UBB,SMPD2,TMEM69,CDA,TFF1,HOXD4,ADRM1,CRYGA
TF	Factor: foxl2; motif: NACGTMAACAN	TF:M11578	false	0.000024256559967580984	4.615170790156575	5576	67	19	62700	FFAR3,LHB,HES1,KRT34,FAM156A,MC3R,MT2A,GCHFR,NUDT2,APCS,UBB,POP7,SLC35A2,TIMM17B,CDA,TFF1,POLR2I,ADRM1,TMED1
TF	Factor: Sp2; motif: GGGGCGGGG	TF:M10435	false	0.00002437257592736813	4.613098567987142	7899	67	23	62700	TMSB10,HES1,MT1G,RAB38,HBQ1,MAGEA10,FAM156A,LY6D,MT2A,PRICKLE3,VCX,HPRT1,SLC25A6,NDUFA3,HSD17B1,CEBPD,POP7,SLC35A2,TIMM17B,CDA,POLR2I,HOXD4,TMED1
TF	Factor: LBP-1; motif: NRCCGGTNNNNACCGGYN; match class: 1	TF:M11490_1	false	0.000024625582365974084	4.608613490156712	6139	67	20	62700	TMSB10,FFAR3,LY6K,HBQ1,UQCR10,ICAM3,LY6D,MT2A,GCHFR,NUDT2,HPRT1,SMPD2,CEBPD,SLC35A2,FOXS1,TNFRSF14,ACTL7B,ADRM1,AIMP2,TMED1
TF	Factor: MAZ; motif: NKGGGAGGGGRGGR	TF:M02023	false	0.000024625582365974084	4.608613490156712	7300	67	22	62700	TMSB10,LY6K,HES1,RAB38,MAGEA10,SSX3,FAM156A,LY6D,PRICKLE3,VCX,HSD17B1,LILRB2,UBB,CEBPD,FOXS1,TNFRSF14,TFF1,POLR2I,ADRM1,CCL21,TMED1,CRYGA
TF	Factor: KLF3; motif: NNNNNNGGGCGGGGCNNGN	TF:M09970	false	0.00002514836234389659	4.599490290853218	7915	67	23	62700	TMSB10,LY6K,LHB,MT1G,RAB38,CLDN10,MAGEA10,FAM156A,LY6D,MT2A,PRICKLE3,VCX,GCHFR,HPRT1,SLC25A6,HSD17B1,CEBPD,POP7,TIMM17B,CDA,POLR2I,HOXD4,TMED1
TF	Factor: Fli-1:E2A; motif: NCCGGAWRCASCTGN	TF:M08472	false	0.00002531222378269431	4.596669698613846	8539	67	24	62700	TMSB10,FFAR3,LY6K,LHB,MT1G,PGLYRP1,KRT34,MAGEA10,GIMAP4,MT2A,VCX,GCHFR,BPY2,ISG15,PRSS1,HSD17B1,TMEM69,POP7,TNFRSF14,TIMM17B,TFF1,ACTL7B,TMSB4X,CRYGA
TF	Factor: Pet-1; motif: GCNGGAAGYG; match class: 1	TF:M09918_1	false	0.00002531222378269431	4.596669698613846	7314	67	22	62700	TMSB10,FFAR3,LHB,PGLYRP1,CLDN10,UQCR10,FAM156A,MC3R,MT2A,GCHFR,CD79A,SLC25A6,NDUFA3,SMPD2,CEBPD,SCGB1A1,TAAR5,TIMM17B,CDA,ACTL7B,POLR2I,ADRM1
TF	Factor: HES-1; motif: NNCKYGTGNNN	TF:M07042	false	0.000025596788690150098	4.591814516783024	4036	67	16	62700	RAB38,CLDN10,BPY2,HPRT1,SLC25A6,APCS,NDUFA3,UBB,CEBPD,TMEM69,POP7,TIMM17B,ACTL7B,HOXD4,ADRM1,AIMP2
TF	Factor: NFATc3; motif: NTTTCCRYGGAAAN	TF:M11988	false	0.000025596788690150098	4.591814516783024	7320	67	22	62700	TMSB10,LY6K,HES1,SSX3,GIMAP4,FAM156A,MC3R,ICAM3,MT2A,PRICKLE3,VCX,BPY2,NUDT2,HPRT1,SMPD2,TMEM69,TAAR5,FOXS1,TFF1,AIMP2,TMSB4X,TMED1
TF	Factor: HIF-1alpha; motif: NCACGT	TF:M02012	false	0.000025824154805360237	4.587973883530506	6735	67	21	62700	FFAR3,LY6K,MT1G,RAB38,UQCR10,FAM156A,MC3R,GCHFR,BPY2,NUDT2,DPH2,NDUFA3,HSD17B1,CEBPD,TMEM69,TIMM17B,ACTL7B,POLR2I,HOXD4,ADRM1,AIMP2
TF	Factor: Lmx1; motif: RDNTAATT	TF:M07386	false	0.000025824154805360237	4.587973883530506	6161	67	20	62700	PGLYRP1,KRT34,SSX3,GIMAP4,ICAM3,VCX,ISG15,CD79A,DPH2,HPRT1,APCS,NDUFA3,UBB,SMPD2,TMEM69,TAAR5,CDA,TFF1,ADRM1,CRYGA
TF	Factor: Oct3; motif: WTATGCGCATAW	TF:M11934	false	0.000026027309377839167	4.584570725580905	9840	67	26	62700	LHB,MT1G,RAB38,CLDN10,SSX3,MC3R,ICAM3,VCX,GCHFR,ISG15,NUDT2,DPH2,HPRT1,NDUFA3,PRSS1,UBB,CEBPD,POP7,TAAR5,SLC35A2,TNFRSF14,POLR2I,AIMP2,CCL21,TMSB4X,TMED1
TF	Factor: c-Jun; motif: NRTGAGTCAYN	TF:M09965	false	0.000026129554349316905	4.582867997286949	4547	67	17	62700	LY6K,HES1,PGLYRP1,KRT34,MAGEA10,GIMAP4,ICAM3,LY6D,MT2A,PRICKLE3,NUDT2,APCS,HSD17B1,LILRB2,SLC35A2,ADRM1,TMSB4X
TF	Factor: Sp1; motif: GGGGCGGGGT; match class: 1	TF:M00008_1	false	0.000026826353622855574	4.571438354875342	5079	67	18	62700	TMSB10,FFAR3,CLDN10,FAM156A,MT2A,PRICKLE3,NUDT2,HPRT1,SLC25A6,SMPD2,CEBPD,TMEM69,POP7,TNFRSF14,TIMM17B,POLR2I,TMSB4X,TMED1
TF	Factor: NR1B1:RXR-GAMMA; motif: RRGGTCANNNNNRGGTCA	TF:M08965	false	0.00002683436230690849	4.571308720849517	4053	67	16	62700	LHB,PGLYRP1,MAGEA10,FAM156A,CD79A,SLC25A6,APCS,PRSS1,HSD17B1,LILRB2,ITGB1BP2,TNFRSF14,CDA,ADRM1,CCL21,TMED1
TF	Factor: FXR:RXR-ALPHA; motif: NRGGTCANRGGKN	TF:M08955	false	0.0000268762502446853	4.57063132384886	9859	67	26	62700	LHB,MT1G,RAB38,KRT34,UQCR10,MC3R,ICAM3,GCHFR,ISG15,CD79A,DPH2,SLC25A6,APCS,NDUFA3,HSD17B1,UBB,ITGB1BP2,SMPD2,POP7,TAAR5,SLC35A2,TNFRSF14,CDA,POLR2I,CCL21,TMSB4X
TF	Factor: CREB; motif: NNGNTGACGTNN	TF:M00113	false	0.000026889493641434068	4.570417375939644	5081	67	18	62700	MT1G,KRT34,MAGEA10,MC3R,LY6D,MT2A,BPY2,ISG15,NUDT2,NDUFA3,HSD17B1,UBB,CEBPD,SCGB1A1,SLC35A2,TIMM17B,CDA,CALML3
TF	Factor: ETV7; motif: NCCGGAANNN; match class: 1	TF:M02071_1	false	0.000027084992951036603	4.56727127310341	4561	67	17	62700	FFAR3,LHB,PGLYRP1,FAM156A,GCHFR,NUDT2,DPH2,SLC25A6,UBB,SMPD2,TMEM69,POP7,FOXS1,TIMM17B,POLR2I,ADRM1,AIMP2
TF	Factor: AP-1; motif: NNNTGAGTCAKCN	TF:M00517	false	0.000027182568843563357	4.565709503384717	5086	67	18	62700	LY6K,HES1,PGLYRP1,KRT34,MAGEA10,GIMAP4,ICAM3,LY6D,MT2A,PRICKLE3,NUDT2,APCS,HSD17B1,LILRB2,SLC35A2,ADRM1,CALML3,TMSB4X
TF	Factor: E2F2; motif: AAAATGGCGCCATTTT; match class: 1	TF:M04517_1	false	0.000027192235108778135	4.565555093423394	3575	67	15	62700	TMSB10,HBQ1,MAGEA10,FAM156A,PRICKLE3,VCX,BPY2,ISG15,NUDT2,UBB,ITGB1BP2,SMPD2,TNFRSF14,HOXD4,TMSB4X
TF	Factor: ATF-2; motif: NNTGACGTCAN	TF:M07312	false	0.000027230877182233647	4.5649383686024585	4060	67	16	62700	FFAR3,MT1G,MAGEA10,SSX3,FAM156A,MC3R,MT2A,VCX,BPY2,NUDT2,HPRT1,HSD17B1,CEBPD,CDA,ACTL7B,AIMP2
TF	Factor: Six-1; motif: NNGTATCRNN	TF:M11026	false	0.000027312633558707835	4.563636421981411	6189	67	20	62700	TMSB10,FFAR3,LY6K,RAB38,UQCR10,FAM156A,PRICKLE3,CD79A,DPH2,APCS,PRSS1,ITGB1BP2,SMPD2,TMEM69,TAAR5,SLC35A2,TIMM17B,POLR2I,TMED1,CRYGA
TF	Factor: NF1B; motif: CYTGGCNYNCWGCCAN; match class: 1	TF:M09762_1	false	0.000027318552193568826	4.563542320766686	1504	67	10	62700	RAB38,PGLYRP1,HBQ1,GCHFR,ISG15,CD79A,POP7,FOXS1,TNFRSF14,CDA
TF	Factor: CREB1; motif: NRTGACGTR	TF:M11219	false	0.000027575847424734104	4.55947113251494	876	67	8	62700	MT1G,FAM156A,MC3R,VCX,BPY2,HPRT1,HSD17B1,CDA
TF	Factor: LCOR; motif: CMAAGKNCANN	TF:M12628	false	0.00002788791691066387	4.554583924170325	3584	67	15	62700	HES1,MT1G,ICAM3,LY6D,BPY2,CD79A,HSD17B1,LILRB2,ITGB1BP2,SMPD2,TNFRSF14,TFF1,AIMP2,CCL21,CRYGA
TF	Factor: Tbx3; motif: NRAGGTGNNAR	TF:M10090	false	0.000028268691878645	4.548694287832746	5103	67	18	62700	LHB,MT1G,RAB38,HBQ1,MAGEA10,SSX3,MT2A,GCHFR,DPH2,HPRT1,PRSS1,HSD17B1,LILRB2,SMPD2,CDA,AIMP2,CALML3,TMED1
TF	Factor: NF-1; motif: NNTTGGCNNNNNNCCNNN	TF:M00193	false	0.000028864968380324124	4.539628913906153	5111	67	18	62700	LY6K,HES1,MT1G,RAB38,KRT34,PRICKLE3,GCHFR,BPY2,CD79A,SLC25A6,SCGB1A1,TAAR5,SLC35A2,ACTL7B,POLR2I,HOXD4,CALML3,TMED1
TF	Factor: YY1; motif: GCCATNTTN	TF:M00793	false	0.000028891059103330183	4.539236537273104	4587	67	17	62700	RAB38,PGLYRP1,HBQ1,SSX3,UQCR10,ICAM3,CD79A,DPH2,HPRT1,NDUFA3,UBB,SLC35A2,TIMM17B,CDA,TFF1,TMSB4X,CRYGA
TF	Factor: XPA; motif: SCACCTCACAN	TF:M12247	false	0.00002944557740332421	4.530979925106619	1518	67	10	62700	MT1G,RAB38,CLDN10,HBQ1,MAGEA10,VCX,PRSS1,ITGB1BP2,POLR2I,CCL21
TF	Factor: ZNF515; motif: WNSCCCCCWGCNG	TF:M08835	false	0.000030079421517116155	4.521730520285852	3608	67	15	62700	LY6K,PGLYRP1,CLDN10,KRT34,ISG15,LILRB2,ITGB1BP2,TAAR5,SLC35A2,TNFRSF14,TIMM17B,HOXD4,CALML3,TMSB4X,TMED1
TF	Factor: NF-1C; motif: NYTGGCNNYNNGCCARN	TF:M10002	false	0.00003048803673326169	4.51587054097942	6816	67	21	62700	FFAR3,LY6K,RAB38,UQCR10,PRICKLE3,GCHFR,BPY2,NUDT2,DPH2,PRSS1,SMPD2,CEBPD,TMEM69,POP7,SCGB1A1,TAAR5,TNFRSF14,CDA,TFF1,POLR2I,CCL21
TF	Factor: NFATc1; motif: TTTTCCATGGAAAN	TF:M04053	false	0.000030701028815467905	4.512847070731476	8647	67	24	62700	FFAR3,LY6K,HES1,HBQ1,KRT34,SSX3,GIMAP4,FAM156A,MC3R,PRICKLE3,VCX,BPY2,NUDT2,HPRT1,LILRB2,UBB,SMPD2,TMEM69,TAAR5,TFF1,AIMP2,CCL21,TMSB4X,CRYGA
TF	Factor: p53; motif: GGACATGCCCGGGCATGTCY; match class: 1	TF:M00034_1	false	0.00003079280645040517	4.511550727778152	2706	67	13	62700	LY6K,LHB,HBQ1,KRT34,ICAM3,LY6D,VCX,NUDT2,HSD17B1,POP7,SCGB1A1,CALML3,CCL21
TF	Factor: SMAD; motif: TGTCTGNNN	TF:M08897	false	0.0000310791736037617	4.5075305376220145	4615	67	17	62700	LHB,RAB38,MT2A,GCHFR,BPY2,ISG15,NUDT2,SLC25A6,NDUFA3,LILRB2,POP7,FOXS1,TNFRSF14,TFF1,AIMP2,CCL21,CRYGA
TF	Factor: GATA-1; motif: MNAGATAANR	TF:M00347	false	0.000031227181785084135	4.505467208546441	4617	67	17	62700	HES1,MC3R,ICAM3,VCX,GCHFR,BPY2,ISG15,NDUFA3,PRSS1,ITGB1BP2,TMEM69,TAAR5,SLC35A2,FOXS1,TFF1,CALML3,TMED1
TF	Factor: SREBP-1; motif: NATCACGTGAY	TF:M00220	false	0.000031557576926859	4.50089635044657	4621	67	17	62700	LHB,PGLYRP1,HBQ1,SSX3,MC3R,PRICKLE3,VCX,ISG15,CD79A,HPRT1,SLC25A6,PRSS1,TMEM69,SLC35A2,TFF1,POLR2I,AIMP2
TF	Factor: Elk-1; motif: NACMGGAAGTN	TF:M11432	false	0.00003160511140504705	4.500242674486293	6256	67	20	62700	FFAR3,LHB,PGLYRP1,MAGEA10,UQCR10,FAM156A,GCHFR,NUDT2,CD79A,DPH2,SLC25A6,SMPD2,TMEM69,POP7,TAAR5,SLC35A2,TIMM17B,AIMP2,CCL21,CRYGA
TF	Factor: E2F-4; motif: NNTTCCCGCCNN; match class: 1	TF:M04823_1	false	0.00003168178208282487	4.499190397569614	8041	67	23	62700	TMSB10,LY6K,HES1,RAB38,PGLYRP1,CLDN10,HBQ1,MAGEA10,SSX3,FAM156A,MT2A,GCHFR,NUDT2,HPRT1,SLC25A6,SMPD2,CEBPD,POP7,TIMM17B,ACTL7B,HOXD4,AIMP2,CALML3
TF	Factor: JUNB:FOSB; motif: NRTGASTCAT	TF:M08920	false	0.00003217843813144854	4.492435039396558	3164	67	14	62700	LY6K,HES1,MAGEA10,GIMAP4,FAM156A,LY6D,MT2A,PRICKLE3,NUDT2,LILRB2,SLC35A2,TFF1,ADRM1,TMSB4X
TF	Factor: AP-2gamma; motif: NSCCYNNRGSN	TF:M11482	false	0.00003233921628903768	4.490270509026725	6846	67	21	62700	LHB,PGLYRP1,HBQ1,KRT34,MAGEA10,UQCR10,FAM156A,LY6D,MT2A,CD79A,HPRT1,NDUFA3,HSD17B1,CEBPD,SCGB1A1,SLC35A2,TNFRSF14,POLR2I,HOXD4,ADRM1,AIMP2
TF	Factor: c-Jun; motif: NNNNRRTGASTCAN	TF:M07102	false	0.00003251294294174451	4.487943718122635	5161	67	18	62700	LY6K,HES1,PGLYRP1,KRT34,MAGEA10,GIMAP4,FAM156A,ICAM3,LY6D,MT2A,PRICKLE3,NUDT2,HSD17B1,LILRB2,SLC35A2,TFF1,ADRM1,TMSB4X
TF	Factor: MafG; motif: CMATGACTCAGCAGA; match class: 1	TF:M07048_1	false	0.00003251294294174451	4.487943718122635	1538	67	10	62700	PGLYRP1,CLDN10,ICAM3,MT2A,CD79A,DPH2,SLC25A6,SCGB1A1,FOXS1,ADRM1
TF	Factor: ZNF416; motif: GGGRNGCCSAGRN	TF:M12724	false	0.00003252035178679073	4.487844765100243	3636	67	15	62700	LHB,CLDN10,KRT34,SSX3,PRICKLE3,GCHFR,HPRT1,NDUFA3,HSD17B1,UBB,TMEM69,TFF1,ADRM1,AIMP2,CRYGA
TF	Factor: RelA-p65; motif: BCWGGGRANNK	TF:M04811	false	0.000032694363395713974	4.485527114530616	7448	67	22	62700	FFAR3,LY6K,PGLYRP1,MAGEA10,UQCR10,LY6D,MT2A,PRICKLE3,GCHFR,CD79A,DPH2,APCS,PRSS1,HSD17B1,LILRB2,SCGB1A1,FOXS1,TIMM17B,HOXD4,ADRM1,CALML3,CCL21
TF	Factor: ZNF501; motif: NNNCSACGCGAACAC	TF:M12085	false	0.000032749334182131445	4.484797525106265	8686	67	24	62700	TMSB10,LY6K,LHB,HES1,RAB38,CLDN10,MAGEA10,UQCR10,LY6D,MT2A,PRICKLE3,NUDT2,CD79A,SLC25A6,NDUFA3,SMPD2,TMEM69,POP7,SCGB1A1,SLC35A2,TIMM17B,TFF1,HOXD4,TMED1
TF	Factor: ARNTLIKE; motif: NNNSCACGTG	TF:M08868	false	0.00003333585148702109	4.4770884473513215	5172	67	18	62700	LY6K,MT1G,PGLYRP1,FAM156A,LY6D,VCX,BPY2,DPH2,SLC25A6,TMEM69,FOXS1,TNFRSF14,TIMM17B,ACTL7B,POLR2I,HOXD4,AIMP2,TMED1
TF	Factor: SMAD5; motif: GSGGCAGM	TF:M03846	false	0.000033415771876836235	4.476048502579223	8697	67	24	62700	LY6K,LHB,HES1,MT1G,RAB38,PGLYRP1,CLDN10,MAGEA10,FAM156A,MT2A,PRICKLE3,ISG15,NUDT2,DPH2,HPRT1,NDUFA3,LILRB2,ITGB1BP2,SCGB1A1,TIMM17B,CDA,TFF1,HOXD4,ADRM1
TF	Factor: Six-2; motif: NCGTATCRYN	TF:M11033	false	0.00003392387540591852	4.469494540517137	8705	67	24	62700	FFAR3,HES1,RAB38,HBQ1,SSX3,UQCR10,FAM156A,MC3R,LY6D,MT2A,BPY2,CD79A,DPH2,LILRB2,UBB,ITGB1BP2,TMEM69,SLC35A2,TIMM17B,ADRM1,AIMP2,CALML3,TMED1,CRYGA
TF	Factor: Fra-1; motif: GRTGACGTCATC; match class: 1	TF:M11285_1	false	0.00003404319397302781	4.467969700650069	4652	67	17	62700	FFAR3,RAB38,MAGEA10,SSX3,FAM156A,LY6D,VCX,HPRT1,HSD17B1,UBB,TFF1,ACTL7B,POLR2I,AIMP2,CALML3,TMSB4X,CRYGA
TF	Factor: YY1; motif: CCATNTT	TF:M01894	false	0.000034057575669179334	4.467786269790046	6873	67	21	62700	TMSB10,RAB38,PGLYRP1,CLDN10,HBQ1,KRT34,GIMAP4,FAM156A,MC3R,DPH2,HPRT1,NDUFA3,ITGB1BP2,TMEM69,SLC35A2,CDA,ACTL7B,HOXD4,CCL21,TMSB4X,TMED1
TF	Factor: AP-2alpha; motif: NGCCTSAGGCN	TF:M11480	false	0.00003477763651397251	4.458699935956587	6302	67	20	62700	LHB,PGLYRP1,HBQ1,KRT34,UQCR10,LY6D,MT2A,PRICKLE3,BPY2,ISG15,SLC25A6,PRSS1,HSD17B1,LILRB2,CEBPD,SCGB1A1,TNFRSF14,POLR2I,HOXD4,ADRM1
TF	Factor: BTEB2; motif: RGGGNGKGGN	TF:M07277	false	0.00003477763651397251	4.458699935956587	8719	67	24	62700	TMSB10,HES1,MT1G,RAB38,HBQ1,MAGEA10,FAM156A,LY6D,MT2A,PRICKLE3,VCX,HPRT1,SLC25A6,NDUFA3,HSD17B1,CEBPD,POP7,SLC35A2,TIMM17B,CDA,POLR2I,HOXD4,ADRM1,TMED1
TF	Factor: RORgamma; motif: NNAASTRGGTCA	TF:M10051	false	0.000034800193690211885	4.4584183388592775	1552	67	10	62700	LHB,MT1G,RAB38,HBQ1,VCX,APCS,UBB,SLC35A2,POLR2I,TMSB4X
TF	Factor: Erg; motif: NACCGGAWWTCCGGTN; match class: 1	TF:M11395_1	false	0.00003483702870770607	4.457958893586199	8094	67	23	62700	TMSB10,FFAR3,LHB,HES1,PGLYRP1,HBQ1,UQCR10,PRICKLE3,VCX,DPH2,SLC25A6,NDUFA3,SMPD2,CEBPD,TMEM69,POP7,SLC35A2,TNFRSF14,TIMM17B,CDA,ACTL7B,ADRM1,CALML3
TF	Factor: TFAP2A; motif: NGCCYSAGGCN	TF:M04147	false	0.00003510285271550569	4.454657588142171	5195	67	18	62700	LHB,PGLYRP1,HBQ1,KRT34,UQCR10,PRICKLE3,BPY2,ISG15,SLC25A6,PRSS1,HSD17B1,LILRB2,CEBPD,SCGB1A1,TNFRSF14,POLR2I,HOXD4,ADRM1
TF	Factor: PPARgamma:RXRalpha,; motif: AAGTAGGTCACNGTGACCYACTT	TF:M00515	false	0.00003539044449546764	4.451113982694032	8103	67	23	62700	CLDN10,MAGEA10,SSX3,GIMAP4,FAM156A,MC3R,VCX,BPY2,ISG15,CD79A,DPH2,SLC25A6,LILRB2,UBB,SCGB1A1,SLC35A2,TNFRSF14,CDA,TFF1,POLR2I,HOXD4,AIMP2,CRYGA
TF	Factor: AP-1; motif: RSTGACTNANW	TF:M00173	false	0.000035684085523301486	4.447525428436907	2750	67	13	62700	LY6K,RAB38,PGLYRP1,MAGEA10,LY6D,MT2A,GCHFR,NUDT2,CD79A,SLC35A2,TNFRSF14,ADRM1,TMED1
TF	Factor: Fra-1; motif: NRTGACTCATN	TF:M09615	false	0.00003649609289552191	4.4377536266322775	4168	67	16	62700	LY6K,HES1,PGLYRP1,KRT34,MAGEA10,GIMAP4,ICAM3,LY6D,MT2A,PRICKLE3,NUDT2,HSD17B1,LILRB2,SLC35A2,ADRM1,TMSB4X
TF	Factor: TATA; motif: STATAAAWRNNNNNN	TF:M00252	false	0.00003804838045437771	4.419663824430757	4695	67	17	62700	MT1G,PGLYRP1,HBQ1,KRT34,MAGEA10,FAM156A,BPY2,APCS,NDUFA3,SMPD2,SCGB1A1,TAAR5,TFF1,HOXD4,AIMP2,TMED1,CRYGA
TF	Factor: FOXP3; motif: NNNVAAACANWD	TF:M07419	false	0.00003828360349149274	4.416987190466356	6346	67	20	62700	LY6K,RAB38,HBQ1,KRT34,MAGEA10,GIMAP4,FAM156A,ICAM3,ISG15,NUDT2,APCS,NDUFA3,HSD17B1,UBB,TMEM69,POP7,FOXS1,ADRM1,AIMP2,CRYGA
TF	Factor: GATA-6; motif: NNNAGATAAGAWAN	TF:M09624	false	0.00003933298739920137	4.405243067022315	3227	67	14	62700	UQCR10,MT2A,GCHFR,BPY2,DPH2,NDUFA3,PRSS1,ITGB1BP2,SMPD2,TMEM69,SCGB1A1,FOXS1,CALML3,TMED1
TF	Factor: LRF; motif: NCGACCACCGN; match class: 1	TF:M12231_1	false	0.00003933298739920137	4.405243067022315	5240	67	18	62700	TMSB10,FFAR3,LHB,CLDN10,MAGEA10,SSX3,MC3R,HPRT1,SLC25A6,PRSS1,SMPD2,TAAR5,SLC35A2,FOXS1,CDA,ACTL7B,TMSB4X,TMED1
TF	Factor: Fra-2; motif: TGASTCANCN	TF:M03870	false	0.0000396733990172971	4.401500589764856	3703	67	15	62700	LY6K,HES1,PGLYRP1,KRT34,MAGEA10,GIMAP4,ICAM3,LY6D,MT2A,PRICKLE3,APCS,HSD17B1,SLC35A2,CALML3,TMSB4X
TF	Factor: Ngn-2; motif: GNNNNNCAGMTGGNNN	TF:M07609	false	0.00003994373217247962	4.398551358939832	1579	67	10	62700	MC3R,ICAM3,LY6D,UBB,POP7,TAAR5,TNFRSF14,ACTL7B,CCL21,CRYGA
TF	Factor: c-Jun; motif: NATGACGTCAYN; match class: 1	TF:M11266_1	false	0.00003994373217247962	4.398551358939832	6366	67	20	62700	FFAR3,LY6K,LHB,RAB38,MAGEA10,SSX3,FAM156A,LY6D,VCX,HPRT1,HSD17B1,LILRB2,UBB,SCGB1A1,TFF1,ACTL7B,POLR2I,AIMP2,TMSB4X,CRYGA
TF	Factor: PR; motif: RGNACATTYTGTNCTN	TF:M10042	false	0.00004001354494539276	4.397792971189772	3233	67	14	62700	TMSB10,ICAM3,MT2A,VCX,ISG15,DPH2,HSD17B1,ITGB1BP2,SMPD2,POP7,SCGB1A1,TNFRSF14,POLR2I,HOXD4
TF	Factor: HOXB2:PEA3; motif: ACCGGAAATGRN	TF:M08345	false	0.00004030346871911551	4.394657574684123	8171	67	23	62700	TMSB10,LHB,HES1,MAGEA10,GIMAP4,ICAM3,MT2A,VCX,NUDT2,CD79A,DPH2,SLC25A6,UBB,ITGB1BP2,SMPD2,TMEM69,SCGB1A1,SLC35A2,TIMM17B,TFF1,POLR2I,ADRM1,AIMP2
TF	Factor: Elk-1:Pax-5; motif: ACCGGAACYACGCWTSANYG; match class: 1	TF:M08225_1	false	0.00004034641481108609	4.394195050704952	8172	67	23	62700	LHB,RAB38,HBQ1,FAM156A,VCX,GCHFR,NUDT2,SLC25A6,HSD17B1,UBB,SMPD2,CEBPD,TMEM69,POP7,FOXS1,TNFRSF14,TIMM17B,TFF1,ACTL7B,POLR2I,ADRM1,CCL21,TMED1
TF	Factor: c-Rel; motif: SGGRNTTTCC	TF:M00053	false	0.00004060416580053057	4.3914294075219935	3712	67	15	62700	HES1,MT1G,PGLYRP1,MC3R,MT2A,PRICKLE3,PRSS1,LILRB2,UBB,SMPD2,TMEM69,SLC35A2,TNFRSF14,TIMM17B,HOXD4
TF	Factor: p63; motif: NRCAWGYCCAGRCWTGYNN	TF:M10024	false	0.00004095416208235491	4.387701955257722	2789	67	13	62700	FFAR3,LY6K,CLDN10,SSX3,PRICKLE3,VCX,NUDT2,DPH2,NDUFA3,HSD17B1,UBB,FOXS1,CRYGA
TF	Factor: SRY; motif: AACAATNR; match class: 1	TF:M08976_1	false	0.00004095416208235491	4.387701955257722	8181	67	23	62700	TMSB10,FFAR3,HES1,RAB38,HBQ1,KRT34,GIMAP4,ICAM3,MT2A,VCX,BPY2,DPH2,HSD17B1,LILRB2,UBB,SCGB1A1,TAAR5,SLC35A2,TFF1,ADRM1,CCL21,TMSB4X,CRYGA
TF	Factor: RREB-1; motif: GGGWCSA	TF:M05439	false	0.00004095416208235491	4.387701955257722	8812	67	24	62700	TMSB10,FFAR3,LY6K,LHB,HES1,PGLYRP1,CLDN10,UQCR10,GIMAP4,MC3R,MT2A,NUDT2,NDUFA3,HSD17B1,LILRB2,UBB,SMPD2,CEBPD,POP7,SLC35A2,FOXS1,TNFRSF14,POLR2I,ADRM1
TF	Factor: TFII-I; motif: RGAGGKAGG	TF:M00706	false	0.00004132877922749899	4.383747422750979	5815	67	19	62700	FFAR3,CLDN10,HBQ1,MAGEA10,FAM156A,MT2A,GCHFR,CD79A,HPRT1,SLC25A6,HSD17B1,LILRB2,ITGB1BP2,SCGB1A1,TFF1,HOXD4,ADRM1,CALML3,TMSB4X
TF	Factor: RAR-gamma; motif: NAGGTCANG	TF:M11809	false	0.000042494084698868494	4.371671520807027	1592	67	10	62700	LY6K,ICAM3,CD79A,SLC25A6,LILRB2,UBB,SCGB1A1,CDA,TFF1,AIMP2
TF	Factor: DEC; motif: NNNSCACSTGAS; match class: 1	TF:M08872_1	false	0.00004281253860791396	4.3684290195209545	1969	67	11	62700	LHB,PGLYRP1,GIMAP4,PRICKLE3,VCX,CD79A,SLC25A6,PRSS1,SMPD2,SLC35A2,TNFRSF14
TF	Factor: RFX3; motif: NYNCCMTGGCAACM	TF:M09732	false	0.000043172369736690794	4.3647941122118725	5281	67	18	62700	FFAR3,LHB,RAB38,CLDN10,HBQ1,LY6D,NUDT2,HPRT1,SMPD2,TMEM69,SLC35A2,FOXS1,TFF1,POLR2I,CALML3,CCL21,TMSB4X,CRYGA
TF	Factor: COUP-TF1; motif: TGACCTY	TF:M03542	false	0.00004336128598337273	4.362897846229799	5284	67	18	62700	PGLYRP1,UQCR10,MC3R,BPY2,ISG15,HPRT1,SLC25A6,APCS,PRSS1,HSD17B1,LILRB2,ITGB1BP2,TMEM69,TNFRSF14,CDA,TFF1,CALML3,CRYGA
TF	Factor: NR1B1; motif: RAGGTCA	TF:M08963	false	0.00004336128598337273	4.362897846229799	5284	67	18	62700	PGLYRP1,UQCR10,MC3R,BPY2,ISG15,HPRT1,SLC25A6,APCS,PRSS1,HSD17B1,LILRB2,ITGB1BP2,TMEM69,TNFRSF14,CDA,TFF1,CALML3,CRYGA
TF	Factor: CP2; motif: NNNNCCAGNCNN; match class: 1	TF:M07602_1	false	0.00004336128598337273	4.362897846229799	4749	67	17	62700	LY6K,MT1G,MAGEA10,UQCR10,LY6D,GCHFR,CD79A,LILRB2,ITGB1BP2,CEBPD,POP7,FOXS1,TNFRSF14,ACTL7B,POLR2I,HOXD4,AIMP2
TF	Factor: RXR-ALPHA; motif: RAGGTCA	TF:M08968	false	0.00004336128598337273	4.362897846229799	5284	67	18	62700	PGLYRP1,UQCR10,MC3R,BPY2,ISG15,HPRT1,SLC25A6,APCS,PRSS1,HSD17B1,LILRB2,ITGB1BP2,TMEM69,TNFRSF14,CDA,TFF1,CALML3,CRYGA
TF	Factor: LBP9; motif: ACYRGTTNNAACYRGT; match class: 1	TF:M11491_1	false	0.00004364022153035909	4.360113053473972	4235	67	16	62700	TMSB10,FFAR3,LHB,MT1G,CLDN10,UQCR10,ICAM3,LY6D,VCX,HPRT1,LILRB2,TMEM69,SLC35A2,ADRM1,AIMP2,TMED1
TF	Factor: AR; motif: AGWACATNWTGTTCT	TF:M00447	false	0.00004449189306935675	4.3517191152210595	4242	67	16	62700	RAB38,CLDN10,GIMAP4,ICAM3,ISG15,DPH2,LILRB2,ITGB1BP2,SMPD2,POP7,SCGB1A1,TAAR5,TFF1,ACTL7B,POLR2I,CALML3
TF	Factor: AP-2beta; motif: GCNNNGGSCNGVGGGN	TF:M01858	false	0.00004449189306935675	4.3517191152210595	7609	67	22	62700	TMSB10,FFAR3,LY6K,RAB38,CLDN10,HBQ1,ICAM3,LY6D,MT2A,PRICKLE3,VCX,ISG15,HPRT1,HSD17B1,CEBPD,POP7,TFF1,POLR2I,HOXD4,ADRM1,AIMP2,CALML3
TF	Factor: Erm; motif: NRCMGGAAGTN	TF:M11422	false	0.00004478159659951147	4.348900426567692	4762	67	17	62700	FFAR3,LHB,PGLYRP1,FAM156A,GCHFR,NUDT2,CD79A,DPH2,SLC25A6,SMPD2,TMEM69,POP7,TAAR5,SLC35A2,HOXD4,CCL21,CRYGA
TF	Factor: PLAGL2; motif: AAGGACC	TF:M05548	false	0.00004504841039703679	4.346320529168278	4247	67	16	62700	FFAR3,LY6K,RAB38,UQCR10,LY6D,GCHFR,HPRT1,HSD17B1,LILRB2,TMEM69,POP7,SLC35A2,TNFRSF14,TFF1,POLR2I,TMED1
TF	Factor: Sp2; motif: GYCCCGCCYCYNNNN	TF:M07129	false	0.000045797387610617135	4.339159294455771	6433	67	20	62700	TMSB10,LHB,HES1,MT1G,HBQ1,MAGEA10,LY6D,MT2A,PRICKLE3,VCX,GCHFR,HPRT1,SLC25A6,NDUFA3,POP7,SLC35A2,TIMM17B,POLR2I,HOXD4,TMED1
TF	Factor: CTF/NF1; motif: TTGGCN; match class: 1	TF:M02050_1	false	0.00004631279931862478	4.334298967831641	4257	67	16	62700	LHB,MT1G,RAB38,HBQ1,KRT34,MAGEA10,LY6D,GCHFR,PRSS1,UBB,SCGB1A1,TAAR5,SLC35A2,CDA,HOXD4,CCL21
TF	Factor: REST; motif: AAGGTGCT	TF:M04926	false	0.00004646038634782793	4.332917183084382	6440	67	20	62700	TMSB10,FFAR3,LY6K,LHB,MT1G,RAB38,MC3R,ICAM3,MT2A,GCHFR,CD79A,DPH2,HPRT1,SMPD2,TAAR5,TFF1,ACTL7B,POLR2I,AIMP2,CCL21
TF	Factor: NR1B2; motif: RAGGTCRTGACCTY	TF:M11800	false	0.00004674239916846438	4.330289000140528	3762	67	15	62700	LY6K,LHB,PGLYRP1,SSX3,ICAM3,SLC25A6,NDUFA3,PRSS1,CEBPD,TMEM69,HOXD4,ADRM1,AIMP2,CALML3,CCL21
TF	Factor: AP-1; motif: TGACTCANNSKN	TF:M00924	false	0.00004733849318649947	4.324785570048749	2832	67	13	62700	LY6K,HES1,PGLYRP1,GIMAP4,MT2A,PRICKLE3,NUDT2,APCS,HSD17B1,LILRB2,SLC35A2,ADRM1,TMSB4X
TF	Factor: ZNF148; motif: NNCCCCTCCCCC	TF:M12464	false	0.00004752996010140368	4.323032550269675	7040	67	21	62700	TMSB10,LY6K,HES1,RAB38,HBQ1,MAGEA10,SSX3,MT2A,PRICKLE3,HPRT1,HSD17B1,UBB,ITGB1BP2,CEBPD,FOXS1,TFF1,POLR2I,ADRM1,TMSB4X,TMED1,CRYGA
TF	Factor: ATF-4; motif: GGATGACGTCATCC; match class: 1	TF:M11337_1	false	0.00004768596975109645	4.321609381043227	3291	67	14	62700	FFAR3,HES1,LY6D,VCX,HSD17B1,ITGB1BP2,TNFRSF14,TFF1,ACTL7B,POLR2I,AIMP2,CALML3,TMSB4X,CRYGA
TF	Factor: six4; motif: NCGTATCRNN	TF:M11025	false	0.000048567116328738896	4.313657681984965	6462	67	20	62700	TMSB10,FFAR3,RAB38,UQCR10,FAM156A,MC3R,MT2A,PRICKLE3,VCX,BPY2,CD79A,DPH2,PRSS1,LILRB2,ITGB1BP2,TAAR5,SLC35A2,TIMM17B,TMED1,CRYGA
TF	Factor: NFATc1; motif: NTTTCCRTNNAYGGAAAN	TF:M11979	false	0.000048567116328738896	4.313657681984965	8910	67	24	62700	LY6K,MT1G,RAB38,PGLYRP1,HBQ1,UQCR10,GIMAP4,FAM156A,MC3R,PRICKLE3,GCHFR,NUDT2,APCS,PRSS1,LILRB2,UBB,ITGB1BP2,TMEM69,SCGB1A1,TAAR5,SLC35A2,FOXS1,TIMM17B,TMED1
TF	Factor: P73; motif: GNNNRRRCNTGCMNNTSASN	TF:M03558	false	0.00004875539953572443	4.311977280299508	4797	67	17	62700	TMSB10,FFAR3,LY6K,RAB38,PGLYRP1,SSX3,UQCR10,LY6D,GCHFR,SLC25A6,PRSS1,HSD17B1,UBB,CEBPD,TFF1,AIMP2,CALML3
TF	Factor: ATF-3; motif: NATGATGTCATN	TF:M11290	false	0.000048924819806856394	4.310470765200509	6466	67	20	62700	FFAR3,LY6K,LHB,HES1,RAB38,PGLYRP1,GIMAP4,ICAM3,PRICKLE3,PRSS1,LILRB2,UBB,ITGB1BP2,SCGB1A1,TNFRSF14,TFF1,ACTL7B,AIMP2,TMSB4X,CRYGA
TF	Factor: AP-2alpha; motif: NTNSCCTGRGGSNAN	TF:M09590	false	0.0000490111385351504	4.309705208652642	5338	67	18	62700	LY6K,LHB,PGLYRP1,HBQ1,MAGEA10,ICAM3,LY6D,PRICKLE3,BPY2,ISG15,HPRT1,PRSS1,HSD17B1,FOXS1,TNFRSF14,HOXD4,TMSB4X,TMED1
TF	Factor: Fli-1; motif: NACCGGAARTN; match class: 1	TF:M11400_1	false	0.00004942203380458742	4.30607938657588	4283	67	16	62700	FFAR3,LHB,MAGEA10,FAM156A,GCHFR,NUDT2,DPH2,SLC25A6,UBB,SMPD2,TMEM69,POP7,SLC35A2,POLR2I,ADRM1,AIMP2
TF	Factor: E2F-1:DP-2; motif: TTTSSCGC	TF:M00737	false	0.00005020870437788756	4.299220985333359	8930	67	24	62700	HES1,RAB38,PGLYRP1,CLDN10,SSX3,UQCR10,FAM156A,MT2A,GCHFR,ISG15,HPRT1,SLC25A6,UBB,TMEM69,POP7,SLC35A2,TIMM17B,CDA,POLR2I,HOXD4,AIMP2,CALML3,CCL21,TMED1
TF	Factor: GR; motif: RGRACATTNTGTYC	TF:M04750	false	0.00005053625300646331	4.296396961841173	5351	67	18	62700	TMSB10,UQCR10,ICAM3,MT2A,VCX,GCHFR,ISG15,DPH2,HSD17B1,ITGB1BP2,SMPD2,POP7,SCGB1A1,TNFRSF14,POLR2I,HOXD4,CCL21,TMED1
TF	Factor: E2F-1; motif: NTTTTGGCGCCAWWWN; match class: 1	TF:M11533_1	false	0.00005060025320716489	4.295847309915154	8935	67	24	62700	TMSB10,LY6K,HES1,HBQ1,SSX3,FAM156A,MC3R,PRICKLE3,GCHFR,BPY2,CD79A,SLC25A6,NDUFA3,HSD17B1,UBB,SMPD2,CEBPD,TMEM69,FOXS1,TNFRSF14,HOXD4,ADRM1,AIMP2,CALML3
TF	Factor: c-Myc; motif: KACCACGTGSYY; match class: 1	TF:M01154_1	false	0.000050819178440941645	4.293972360172105	3793	67	15	62700	LY6K,LHB,MT1G,PGLYRP1,LY6D,VCX,SLC25A6,HSD17B1,TMEM69,FOXS1,TIMM17B,ACTL7B,POLR2I,AIMP2,TMED1
TF	Factor: ASH-2; motif: NRCAGCTGYN; match class: 1	TF:M11176_1	false	0.000052685703173587894	4.278307219231228	2430	67	12	62700	FFAR3,PGLYRP1,MT2A,DPH2,SLC25A6,PRSS1,ITGB1BP2,CEBPD,FOXS1,CDA,ACTL7B,CCL21
TF	Factor: ASH-2; motif: NGCAGCTGCN	TF:M11178	false	0.000052685703173587894	4.278307219231228	2430	67	12	62700	FFAR3,PGLYRP1,MT2A,DPH2,SLC25A6,PRSS1,ITGB1BP2,CEBPD,FOXS1,CDA,ACTL7B,CCL21
TF	Factor: ASH-2; motif: NRCAGCTGYN	TF:M11176	false	0.000052685703173587894	4.278307219231228	2430	67	12	62700	FFAR3,PGLYRP1,MT2A,DPH2,SLC25A6,PRSS1,ITGB1BP2,CEBPD,FOXS1,CDA,ACTL7B,CCL21
TF	Factor: HEB; motif: RCCWGCTG	TF:M00698	false	0.000052685703173587894	4.278307219231228	2865	67	13	62700	FFAR3,HES1,CLDN10,HBQ1,KRT34,FAM156A,ISG15,CD79A,ITGB1BP2,POP7,TAAR5,CDA,TFF1
TF	Factor: ASH-2; motif: NGCAGCTGCN; match class: 1	TF:M11178_1	false	0.000052685703173587894	4.278307219231228	2430	67	12	62700	FFAR3,PGLYRP1,MT2A,DPH2,SLC25A6,PRSS1,ITGB1BP2,CEBPD,FOXS1,CDA,ACTL7B,CCL21
TF	Factor: c-Ets-1; motif: NNNRCCGGAWRYNNNN	TF:M01078	false	0.00005297359384585079	4.275940562566064	7704	67	22	62700	FFAR3,LHB,HES1,MAGEA10,SSX3,FAM156A,GCHFR,BPY2,NUDT2,DPH2,SLC25A6,UBB,SMPD2,TMEM69,POP7,SLC35A2,TNFRSF14,TIMM17B,POLR2I,AIMP2,CCL21,TMSB4X
TF	Factor: GATA2; motif: NNCTTATCTS	TF:M12611	false	0.0000536825624154172	4.27016676228176	3331	67	14	62700	MT2A,GCHFR,BPY2,DPH2,NDUFA3,PRSS1,ITGB1BP2,SMPD2,TMEM69,SCGB1A1,FOXS1,CALML3,CCL21,TMED1
TF	Factor: C-Fos; motif: NNTGACTCAN	TF:M07600	false	0.0000536825624154172	4.27016676228176	2871	67	13	62700	LY6K,PGLYRP1,KRT34,MAGEA10,ICAM3,LY6D,MT2A,PRICKLE3,NUDT2,LILRB2,SLC35A2,ADRM1,TMSB4X
TF	Factor: JUND; motif: NNATGACTCATNN	TF:M12524	false	0.00005480071086601356	4.261213807880874	4323	67	16	62700	LY6K,HES1,KRT34,MAGEA10,GIMAP4,FAM156A,ICAM3,LY6D,MT2A,PRICKLE3,NUDT2,LILRB2,SLC35A2,TFF1,ADRM1,TMSB4X
TF	Factor: MafB; motif: TGCTGASTNNN	TF:M09978	false	0.00005505235984696195	4.259224060042863	3339	67	14	62700	MAGEA10,GIMAP4,MC3R,ICAM3,LY6D,DPH2,HPRT1,NDUFA3,PRSS1,ITGB1BP2,CEBPD,SCGB1A1,CDA,CRYGA
TF	Factor: GATA-6; motif: NNAGATAAGANAA	TF:M09940	false	0.00005509046815199592	4.258923537030116	2879	67	13	62700	MT2A,GCHFR,BPY2,DPH2,NDUFA3,PRSS1,ITGB1BP2,SMPD2,TMEM69,SCGB1A1,FOXS1,CALML3,TMED1
TF	Factor: CREB1; motif: TKACGTCAYNN	TF:M09600	false	0.00005533496095471369	4.257000392162954	5392	67	18	62700	FFAR3,MT1G,MAGEA10,FAM156A,MC3R,MT2A,VCX,BPY2,NUDT2,HPRT1,SLC25A6,HSD17B1,UBB,CDA,ACTL7B,POLR2I,AIMP2,CALML3
TF	Factor: COUPTF; motif: NNNNNTGACCYTTGNMCNYNGMN	TF:M01036	false	0.00005552457016473755	4.255514794793089	3826	67	15	62700	FFAR3,LHB,MT1G,PGLYRP1,GIMAP4,LY6D,PRICKLE3,BPY2,CD79A,SLC25A6,NDUFA3,TFF1,ADRM1,AIMP2,CALML3
TF	Factor: SZF1-1; motif: CCAGGGTAWCAGCNG	TF:M01109	false	0.00005552457016473755	4.255514794793089	4329	67	16	62700	RAB38,PGLYRP1,GIMAP4,ICAM3,LY6D,PRICKLE3,ISG15,CD79A,DPH2,HSD17B1,SMPD2,TAAR5,CDA,ACTL7B,ADRM1,CCL21
TF	Factor: Egr-1; motif: GCGTGGGCGT	TF:M07597	false	0.00005552457016473755	4.255514794793089	5954	67	19	62700	TMSB10,RAB38,PGLYRP1,HBQ1,MAGEA10,FAM156A,ICAM3,DPH2,HPRT1,SLC25A6,NDUFA3,HSD17B1,UBB,CEBPD,POP7,SCGB1A1,TFF1,CALML3,CCL21
TF	Factor: TBP; motif: NGNNTATAAAA	TF:M03581	false	0.00005552457016473755	4.255514794793089	7123	67	21	62700	HES1,MT1G,RAB38,CLDN10,HBQ1,KRT34,MAGEA10,MT2A,ISG15,DPH2,APCS,NDUFA3,CEBPD,TMEM69,SCGB1A1,TAAR5,SLC35A2,HOXD4,CCL21,TMED1,CRYGA
TF	Factor: CDP; motif: CACCRATANNTATBG	TF:M00105	false	0.000056185688260117	4.250374294772655	3347	67	14	62700	LHB,HES1,SSX3,APCS,PRSS1,LILRB2,TAAR5,FOXS1,CDA,TFF1,POLR2I,HOXD4,TMSB4X,TMED1
TF	Factor: Sox-10; motif: MAANRRNNNCWTTGTT	TF:M10065	false	0.00005696929380984207	4.244359164015141	7136	67	21	62700	TMSB10,HES1,PGLYRP1,KRT34,MC3R,MT2A,BPY2,DPH2,SLC25A6,PRSS1,LILRB2,ITGB1BP2,SMPD2,SCGB1A1,TAAR5,SLC35A2,FOXS1,HOXD4,CALML3,TMSB4X,CRYGA
TF	Factor: E2F-4; motif: GCGGGAAANA; match class: 1	TF:M02090_1	false	0.00005769712763453805	4.238845807009276	6549	67	20	62700	TMSB10,RAB38,PGLYRP1,CLDN10,UQCR10,FAM156A,PRICKLE3,GCHFR,ISG15,NUDT2,SLC25A6,UBB,CEBPD,POP7,SLC35A2,FOXS1,TIMM17B,CDA,CALML3,TMSB4X
TF	Factor: NF-1; motif: NTGGNNNNNNGCCAANN	TF:M00806	false	0.00005773960720243742	4.238526174913113	4345	67	16	62700	LY6K,HES1,MT1G,CLDN10,KRT34,PRICKLE3,GCHFR,BPY2,ISG15,CD79A,SCGB1A1,TAAR5,SLC35A2,POLR2I,HOXD4,CALML3
TF	Factor: CREB1; motif: NGRTGAYGWNNN	TF:M09827	false	0.000058260982973831835	4.234622192270836	2897	67	13	62700	TMSB10,MT1G,MAGEA10,MC3R,ICAM3,BPY2,HSD17B1,LILRB2,FOXS1,CDA,ACTL7B,POLR2I,TMSB4X
TF	Factor: ELF3; motif: NNCCACTTCCTGNN	TF:M12544	false	0.00005866626461056424	4.231611563235258	3846	67	15	62700	FFAR3,PGLYRP1,UQCR10,GIMAP4,PRICKLE3,VCX,CD79A,NDUFA3,TMEM69,TAAR5,TIMM17B,TFF1,HOXD4,ADRM1,CRYGA
TF	Factor: GLI; motif: NBTGGGTGGTCN	TF:M01037	false	0.0000592032314136084	4.227654588094672	2050	67	11	62700	TMSB10,FFAR3,LY6K,LHB,MAGEA10,SSX3,DPH2,SLC25A6,UBB,FOXS1,CDA
TF	Factor: RelA-p65; motif: NWGGGRATTTCCMN	TF:M10094	false	0.0000592032314136084	4.227654588094672	2463	67	12	62700	MT1G,MT2A,PRICKLE3,DPH2,PRSS1,LILRB2,UBB,SMPD2,TMEM69,TNFRSF14,TIMM17B,HOXD4
TF	Factor: SRY; motif: AACAATANCATTGTT	TF:M04555	false	0.00005967782572417389	4.2241870081425406	7161	67	21	62700	TMSB10,FFAR3,HBQ1,KRT34,UQCR10,GIMAP4,FAM156A,MT2A,VCX,ISG15,DPH2,HPRT1,SLC25A6,HSD17B1,UBB,SCGB1A1,TIMM17B,TFF1,CCL21,TMSB4X,CRYGA
TF	Factor: ELF4; motif: NCCGGAARTN	TF:M02056	false	0.00006032825133049614	4.2194792629236515	5432	67	18	62700	FFAR3,LHB,HES1,MAGEA10,FAM156A,MT2A,VCX,NUDT2,DPH2,SLC25A6,UBB,SMPD2,TMEM69,POP7,SLC35A2,TIMM17B,POLR2I,ADRM1
TF	Factor: Elk-1:HOXA3; motif: ACCGGWAATKRNNTNWCNNATTAN; match class: 1	TF:M08220_1	false	0.000060729896232685614	4.216597460942487	5435	67	18	62700	HES1,MT1G,RAB38,PGLYRP1,HBQ1,KRT34,FAM156A,MT2A,BPY2,DPH2,APCS,UBB,TMEM69,POP7,TIMM17B,TFF1,CCL21,TMED1
TF	Factor: IRF-4; motif: GAAARTA	TF:M01883	false	0.00006134464470530416	4.212223344533566	8411	67	23	62700	TMSB10,FFAR3,HES1,RAB38,PGLYRP1,CLDN10,KRT34,MAGEA10,FAM156A,ISG15,NUDT2,SLC25A6,APCS,PRSS1,HSD17B1,UBB,ITGB1BP2,TIMM17B,CDA,HOXD4,CCL21,TMSB4X,TMED1
TF	Factor: RXRALPHA; motif: CNNTGRCCTYTNN	TF:M09833	false	0.00006154035581327318	4.210839997082801	5441	67	18	62700	LY6K,LHB,RAB38,LY6D,PRICKLE3,BPY2,CD79A,NDUFA3,HSD17B1,LILRB2,ITGB1BP2,TMEM69,CDA,POLR2I,ADRM1,AIMP2,CALML3,CCL21
TF	Factor: AP-1; motif: NTGASTCAG	TF:M00199	false	0.00006172998706453517	4.20950381403891	4898	67	17	62700	LY6K,HES1,PGLYRP1,KRT34,MAGEA10,GIMAP4,ICAM3,LY6D,MT2A,PRICKLE3,NUDT2,APCS,HSD17B1,LILRB2,SLC35A2,ADRM1,TMSB4X
TF	Factor: NF-kappaB; motif: GGGAMTTYCC	TF:M00054	false	0.00006188834013289338	4.2083911650821415	2476	67	12	62700	MT1G,RAB38,MAGEA10,LY6D,PRICKLE3,ISG15,CD79A,DPH2,TMEM69,POP7,TIMM17B,HOXD4
TF	Factor: CTF1; motif: TGGCASCNNGCCAA	TF:M01196	false	0.00006194556793303567	4.207989760976098	4900	67	17	62700	FFAR3,LY6K,RAB38,CLDN10,HBQ1,UQCR10,VCX,GCHFR,ISG15,HSD17B1,CEBPD,TMEM69,POP7,SCGB1A1,TAAR5,CDA,TFF1
TF	Factor: EGR1; motif: NNMCGCCCACGCNN	TF:M12508	false	0.00006215497652821005	4.206524093213561	6588	67	20	62700	TMSB10,FFAR3,LHB,RAB38,HBQ1,UQCR10,FAM156A,LY6D,GCHFR,HPRT1,SLC25A6,HSD17B1,SMPD2,CEBPD,POP7,TNFRSF14,CDA,ADRM1,CALML3,TMED1
TF	Factor: Nrf2; motif: NNTGACTCAGCAN	TF:M07265	false	0.00006232829236321306	4.205314771509939	4903	67	17	62700	LY6K,PGLYRP1,MC3R,LY6D,MT2A,VCX,CD79A,DPH2,SLC25A6,UBB,TAAR5,FOXS1,ADRM1,CALML3,CCL21,TMSB4X,TMED1
TF	Factor: ZNF341; motif: GRGGRRNRGNRGNRGGAASAGC	TF:M10144	false	0.00006252829867721085	4.2039233878098345	4378	67	16	62700	TMSB10,FFAR3,UQCR10,GIMAP4,MC3R,LY6D,CD79A,SLC25A6,APCS,HSD17B1,CEBPD,FOXS1,TNFRSF14,ACTL7B,ADRM1,TMSB4X
TF	Factor: Foxc1; motif: TTVYTTTNW	TF:M07254	false	0.00006299261261810078	4.200710378916448	7802	67	22	62700	TMSB10,FFAR3,LY6K,HES1,MT1G,RAB38,HBQ1,KRT34,SSX3,GIMAP4,FAM156A,ICAM3,LY6D,ISG15,DPH2,SLC25A6,APCS,UBB,TAAR5,TFF1,HOXD4,CRYGA
TF	Factor: Sp2; motif: TGGGCGCGCCCA	TF:M06948	false	0.00006372365285571172	4.195699336926014	9076	67	24	62700	TMSB10,FFAR3,LY6K,LHB,RAB38,PGLYRP1,HBQ1,MAGEA10,FAM156A,GCHFR,SLC25A6,UBB,SMPD2,CEBPD,SLC35A2,FOXS1,TFF1,ACTL7B,POLR2I,HOXD4,ADRM1,AIMP2,TMSB4X,TMED1
TF	Factor: E2A; motif: NRMCASCTGCNNN	TF:M02088	false	0.00006372365285571172	4.195699336926014	2926	67	13	62700	TMSB10,LHB,MT1G,PGLYRP1,CLDN10,KRT34,MC3R,HPRT1,SLC25A6,CEBPD,TAAR5,FOXS1,ACTL7B
TF	Factor: MAFB; motif: NTCAGCN; match class: 1	TF:M08888_1	false	0.0000638022724041206	4.195163853018724	3392	67	14	62700	FFAR3,LHB,PGLYRP1,KRT34,MAGEA10,MC3R,ICAM3,CD79A,DPH2,APCS,HSD17B1,SCGB1A1,TAAR5,FOXS1
TF	Factor: Elk-1; motif: NRCCGGAAGTN	TF:M11433	false	0.0000638022724041206	4.195163853018724	7810	67	22	62700	LHB,MAGEA10,GIMAP4,FAM156A,MT2A,VCX,GCHFR,BPY2,NUDT2,DPH2,SLC25A6,APCS,UBB,SMPD2,CEBPD,TMEM69,POP7,SLC35A2,TNFRSF14,TIMM17B,AIMP2,CCL21
TF	Factor: GR; motif: CNNNNTGTYCTNN	TF:M01836	false	0.00006396134076842305	4.194082441076137	6024	67	19	62700	TMSB10,RAB38,HBQ1,KRT34,SSX3,UQCR10,GIMAP4,MC3R,GCHFR,ISG15,HSD17B1,SMPD2,SCGB1A1,TAAR5,SLC35A2,TFF1,POLR2I,AIMP2,CALML3
TF	Factor: TEF-1; motif: GRRATG; match class: 1	TF:M00704_1	false	0.00006598996220443883	4.180522120378722	5474	67	18	62700	LHB,RAB38,UQCR10,FAM156A,MT2A,PRICKLE3,HPRT1,PRSS1,HSD17B1,UBB,SCGB1A1,TAAR5,SLC35A2,FOXS1,CDA,ACTL7B,POLR2I,AIMP2
TF	Factor: GR; motif: RGNACANMNTGTNCY; match class: 1	TF:M09941_1	false	0.0000665262668210201	4.1770068466805155	2080	67	11	62700	TMSB10,ICAM3,MT2A,VCX,ISG15,DPH2,HSD17B1,ITGB1BP2,SMPD2,TNFRSF14,POLR2I
TF	Factor: Spic; motif: NGNGGAASTN	TF:M02077	false	0.00006729303276005587	4.172029898487725	8466	67	23	62700	LY6K,HES1,MT1G,RAB38,PGLYRP1,CLDN10,GIMAP4,FAM156A,MC3R,ICAM3,MT2A,GCHFR,HPRT1,PRSS1,LILRB2,TAAR5,SLC35A2,TIMM17B,TFF1,HOXD4,CALML3,TMSB4X,TMED1
TF	Factor: GKLF; motif: GCCMCRCCCNNN	TF:M01588	false	0.00006758064139489705	4.170177690735987	9111	67	24	62700	TMSB10,LY6K,LHB,MT1G,PGLYRP1,FAM156A,LY6D,MT2A,PRICKLE3,ISG15,HPRT1,SLC25A6,HSD17B1,CEBPD,TMEM69,POP7,SLC35A2,TNFRSF14,TIMM17B,CDA,POLR2I,AIMP2,TMSB4X,TMED1
TF	Factor: Nkx2-8; motif: NSCACTTGAN	TF:M10633	false	0.00006780050495426274	4.16876707164867	1695	67	10	62700	LY6K,LHB,RAB38,BPY2,NUDT2,APCS,SMPD2,TIMM17B,TFF1,TMSB4X
TF	Factor: DREF; motif: CTYYCWCTTCCY; match class: 1	TF:M09725_1	false	0.00006838373337280741	4.16504719282066	2087	67	11	62700	FFAR3,MT1G,MC3R,PRICKLE3,SLC25A6,PRSS1,FOXS1,TNFRSF14,HOXD4,TMSB4X,TMED1
TF	Factor: rfx3:SREBP-2; motif: ATGGYAACRTCACGTGAY; match class: 1	TF:M08412_1	false	0.00006953480259688132	4.15779777393246	4420	67	16	62700	RAB38,PGLYRP1,HBQ1,SSX3,FAM156A,ICAM3,PRICKLE3,VCX,GCHFR,NUDT2,CD79A,HPRT1,POP7,CDA,POLR2I,AIMP2
TF	Factor: E2A; motif: CACCTGNY	TF:M00973	false	0.00006995382949949454	4.155188505832975	5500	67	18	62700	LHB,PGLYRP1,MC3R,ICAM3,LY6D,VCX,ISG15,CD79A,DPH2,HPRT1,SLC25A6,LILRB2,TMEM69,TAAR5,FOXS1,TNFRSF14,ADRM1,CALML3
TF	Factor: CTCF; motif: ACCAGGKGGC	TF:M04727	false	0.00007025998085505287	4.153291972883675	6650	67	20	62700	TMSB10,FFAR3,MT1G,PGLYRP1,CLDN10,HBQ1,GIMAP4,MC3R,LY6D,NDUFA3,HSD17B1,LILRB2,SMPD2,POP7,SLC35A2,TNFRSF14,TFF1,ACTL7B,HOXD4,AIMP2
TF	Factor: JunD; motif: RTGACGTCA	TF:M04681	false	0.00007124013267363593	4.1472752804023045	6074	67	19	62700	FFAR3,LY6K,LHB,HES1,RAB38,PGLYRP1,GIMAP4,ICAM3,PRICKLE3,LILRB2,UBB,ITGB1BP2,SCGB1A1,TNFRSF14,TFF1,ACTL7B,AIMP2,TMSB4X,CRYGA
TF	Factor: TFAP2A; motif: YGCCCNNRGGCN	TF:M04146	false	0.00007139315329127086	4.146343435708372	6658	67	20	62700	TMSB10,LY6K,LHB,HES1,RAB38,PGLYRP1,KRT34,LY6D,MT2A,PRICKLE3,HPRT1,PRSS1,HSD17B1,SMPD2,CEBPD,TNFRSF14,TFF1,ACTL7B,HOXD4,TMSB4X
TF	Factor: Elk-1:EVX1; motif: NNCGGWAATNNYMATTA	TF:M08215	false	0.00007164629583069392	4.144806258049253	6660	67	20	62700	HES1,PGLYRP1,CLDN10,HBQ1,SSX3,UQCR10,GIMAP4,ICAM3,MT2A,VCX,BPY2,HPRT1,PRSS1,UBB,ITGB1BP2,TMEM69,SCGB1A1,SLC35A2,ADRM1,CCL21
TF	Factor: ATF-4; motif: GGATGACGTCATCC	TF:M11337	false	0.00007195674541317129	4.142928487920498	3433	67	14	62700	FFAR3,HES1,LY6D,VCX,HSD17B1,ITGB1BP2,TNFRSF14,TFF1,ACTL7B,POLR2I,AIMP2,CALML3,TMSB4X,CRYGA
TF	Factor: WT1; motif: GNGGGGGCGGGG	TF:M03893	false	0.00007196766996647227	4.142862557852796	8506	67	23	62700	TMSB10,LY6K,LHB,HES1,HBQ1,MAGEA10,LY6D,PRICKLE3,VCX,GCHFR,HPRT1,SLC25A6,NDUFA3,SMPD2,CEBPD,SLC35A2,TIMM17B,CDA,POLR2I,HOXD4,ADRM1,CALML3,TMED1
TF	Factor: TBP; motif: MTATAAAARS	TF:M10088	false	0.00007280570944727998	4.1378345618377725	4970	67	17	62700	MT1G,PGLYRP1,HBQ1,KRT34,MAGEA10,FAM156A,BPY2,CD79A,APCS,NDUFA3,SMPD2,SCGB1A1,TFF1,HOXD4,AIMP2,TMED1,CRYGA
TF	Factor: Ikaros; motif: TGGGAGN; match class: 1	TF:M07260_1	false	0.0000738075614922761	4.131899142971697	7275	67	21	62700	LY6K,KRT34,SSX3,ICAM3,MT2A,PRICKLE3,CD79A,DPH2,HPRT1,HSD17B1,LILRB2,UBB,TMEM69,SCGB1A1,SLC35A2,TNFRSF14,CDA,TFF1,POLR2I,ADRM1,CRYGA
TF	Factor: GATA3; motif: AGATAAGA	TF:M07214	false	0.00007383119940905133	4.131760076281565	3442	67	14	62700	MT2A,GCHFR,BPY2,DPH2,NDUFA3,PRSS1,ITGB1BP2,SMPD2,TMEM69,SCGB1A1,FOXS1,CALML3,CCL21,TMED1
TF	Factor: GATA-1; motif: NGATAAN	TF:M08765	false	0.00007452783793317944	4.127681477552916	3446	67	14	62700	MT2A,GCHFR,BPY2,DPH2,NDUFA3,PRSS1,ITGB1BP2,SMPD2,TMEM69,SCGB1A1,FOXS1,CALML3,CCL21,TMED1
TF	Factor: MAF; motif: NGCTGAGTCAN	TF:M00983	false	0.00007452783793317944	4.127681477552916	6097	67	19	62700	LY6K,HES1,PGLYRP1,KRT34,MAGEA10,GIMAP4,ICAM3,LY6D,MT2A,PRICKLE3,NUDT2,DPH2,SLC25A6,APCS,HSD17B1,ADRM1,CALML3,TMSB4X,TMED1
TF	Factor: GATA; motif: WGATARN	TF:M00789	false	0.00007452783793317944	4.127681477552916	3446	67	14	62700	MT2A,GCHFR,BPY2,DPH2,NDUFA3,PRSS1,ITGB1BP2,SMPD2,TMEM69,SCGB1A1,FOXS1,CALML3,CCL21,TMED1
TF	Factor: GATA-6; motif: AGATAAN	TF:M03216	false	0.00007452783793317944	4.127681477552916	3446	67	14	62700	MT2A,GCHFR,BPY2,DPH2,NDUFA3,PRSS1,ITGB1BP2,SMPD2,TMEM69,SCGB1A1,FOXS1,CALML3,CCL21,TMED1
TF	Factor: JunB; motif: GATGACGTCAYC; match class: 1	TF:M11273_1	false	0.00007465099346060744	4.12696440827936	6683	67	20	62700	FFAR3,LY6K,RAB38,MAGEA10,SSX3,FAM156A,LY6D,VCX,NUDT2,HPRT1,HSD17B1,UBB,ITGB1BP2,TFF1,ACTL7B,POLR2I,AIMP2,CALML3,TMSB4X,CRYGA
TF	Factor: SP3; motif: NCCACGCCCMC	TF:M03921	false	0.00007562780885366402	4.1213184821313	3943	67	15	62700	TMSB10,LHB,RAB38,MAGEA10,LY6D,PRICKLE3,GCHFR,HPRT1,SLC25A6,UBB,TMEM69,POP7,TIMM17B,CALML3,TMED1
TF	Factor: Lhx8; motif: TGATTG	TF:M07476	false	0.00007759126505773452	4.11018716728239	9195	67	24	62700	FFAR3,LY6K,HES1,RAB38,MAGEA10,SSX3,GIMAP4,FAM156A,ICAM3,VCX,GCHFR,NUDT2,CD79A,DPH2,NDUFA3,HSD17B1,UBB,SMPD2,CEBPD,SLC35A2,TIMM17B,ADRM1,AIMP2,CRYGA
TF	Factor: ZBTB44; motif: MACWGCAGS	TF:M12352	false	0.00007815847602038033	4.1070239173342165	6705	67	20	62700	FFAR3,LY6K,LHB,HES1,MAGEA10,UQCR10,GIMAP4,FAM156A,ICAM3,LY6D,MT2A,PRICKLE3,CD79A,ITGB1BP2,CEBPD,POP7,CDA,CCL21,TMSB4X,CRYGA
TF	Factor: Oct-2; motif: NYATGCAAATN	TF:M10034	false	0.0000784581682798645	4.1053618353249295	6122	67	19	62700	FFAR3,MT1G,CLDN10,HBQ1,FAM156A,MC3R,MT2A,VCX,APCS,PRSS1,UBB,TAAR5,SLC35A2,FOXS1,TFF1,ADRM1,AIMP2,CCL21,TMSB4X
TF	Factor: RXR:RAR; motif: RGKTCANNNRGAGGTCA; match class: 1	TF:M02272_1	false	0.00007978444339733523	4.098081780395113	1367	67	9	62700	LHB,MT1G,UQCR10,NUDT2,CD79A,HSD17B1,LILRB2,ITGB1BP2,CRYGA
TF	Factor: PU.1; motif: ACTTCCTCT	TF:M04711	false	0.00008105845308615057	4.09120168856076	1735	67	10	62700	CLDN10,GIMAP4,FAM156A,ICAM3,GCHFR,PRSS1,LILRB2,TAAR5,SLC35A2,TFF1
TF	Factor: MafB; motif: CRCTGACNANN	TF:M03830	false	0.00008310577956788426	4.080368772278969	7337	67	21	62700	FFAR3,LY6K,RAB38,SSX3,FAM156A,MC3R,ICAM3,MT2A,GCHFR,DPH2,SLC25A6,APCS,PRSS1,POP7,SLC35A2,FOXS1,TIMM17B,CDA,POLR2I,CALML3,TMED1
TF	Factor: FKLF; motif: BGGGNGGVMD	TF:M01837	false	0.00008320218722467551	4.079865256796756	5579	67	18	62700	TMSB10,FFAR3,LY6K,LHB,HBQ1,MAGEA10,FAM156A,LY6D,PRICKLE3,GCHFR,SLC25A6,NDUFA3,UBB,SMPD2,CEBPD,HOXD4,ADRM1,CALML3
TF	Factor: ELF1; motif: NCCGGAARTN	TF:M02053	false	0.00008352274434228772	4.078195244309112	6151	67	19	62700	FFAR3,LHB,MAGEA10,FAM156A,MT2A,VCX,GCHFR,NUDT2,DPH2,SLC25A6,UBB,SMPD2,TMEM69,POP7,SLC35A2,TNFRSF14,TIMM17B,POLR2I,CCL21
TF	Factor: STAT3; motif: TTCYGGGAAN	TF:M07065	false	0.00008360518977117509	4.077766763003239	5029	67	17	62700	TMSB10,LY6K,CLDN10,MC3R,ICAM3,MT2A,PRICKLE3,GCHFR,NUDT2,NDUFA3,HSD17B1,LILRB2,ITGB1BP2,SLC35A2,TIMM17B,POLR2I,CCL21
TF	Factor: GATA-1; motif: CCTTATCTS	TF:M04713	false	0.00008415737976793508	4.074907794697489	3487	67	14	62700	MT2A,GCHFR,BPY2,DPH2,NDUFA3,PRSS1,ITGB1BP2,SMPD2,TMEM69,SCGB1A1,FOXS1,CALML3,CCL21,TMED1
TF	Factor: RUNX2; motif: NRACCGCAAACCGCAN; match class: 1	TF:M04106_1	false	0.00008426711758177506	4.074341861184243	8597	67	23	62700	TMSB10,FFAR3,LHB,MT1G,CLDN10,HBQ1,MAGEA10,GCHFR,NUDT2,CD79A,HPRT1,SLC25A6,UBB,SMPD2,CEBPD,TMEM69,TIMM17B,POLR2I,HOXD4,ADRM1,CALML3,TMSB4X,CRYGA
TF	Factor: Elk-1:T-bet; motif: TCACACCGGAAGNN	TF:M08231	false	0.0000849429245749121	4.070872790379942	6747	67	20	62700	TMSB10,LHB,HES1,PGLYRP1,UQCR10,FAM156A,VCX,SLC25A6,PRSS1,UBB,SMPD2,TMEM69,SLC35A2,TIMM17B,TFF1,ACTL7B,POLR2I,ADRM1,AIMP2,CCL21
TF	Factor: AR; motif: GGNACRNNRTGTWCT; match class: 1	TF:M01201_1	false	0.0000849778250214239	4.070694388724051	2143	67	11	62700	TMSB10,CLDN10,MT2A,VCX,ISG15,NUDT2,HSD17B1,SMPD2,TNFRSF14,ACTL7B,HOXD4
TF	Factor: AML1; motif: TGTGGTK	TF:M01658	false	0.00008519442307848228	4.06958883370177	4503	67	16	62700	TMSB10,LY6K,LHB,RAB38,PGLYRP1,KRT34,MAGEA10,UQCR10,VCX,BPY2,PRSS1,UBB,SMPD2,TAAR5,CDA,TMSB4X
TF	Factor: GATA4; motif: NNCCTTATCTNN	TF:M12520	false	0.00008707623593241814	4.060100352588131	1384	67	9	62700	MT2A,GCHFR,DPH2,NDUFA3,ITGB1BP2,SMPD2,SCGB1A1,CALML3,TMED1
TF	Factor: Elk-1; motif: NNNNCCGGAARTNN; match class: 1	TF:M00025_1	false	0.00008717188082724973	4.05962358354188	4512	67	16	62700	FFAR3,LHB,HES1,FAM156A,GCHFR,NUDT2,DPH2,SLC25A6,UBB,SMPD2,TMEM69,POP7,SLC35A2,POLR2I,ADRM1,AIMP2
TF	Factor: Erg; motif: NACCGGAARTN; match class: 1	TF:M11396_1	false	0.0000878516157595902	4.056250246587342	5051	67	17	62700	FFAR3,LHB,MAGEA10,FAM156A,GCHFR,NUDT2,DPH2,SLC25A6,UBB,SMPD2,TMEM69,POP7,SLC35A2,POLR2I,ADRM1,AIMP2,CCL21
TF	Factor: Oct3; motif: NATGCAANNN	TF:M01307	false	0.00008814557860503012	4.0547994670923435	4000	67	15	62700	FFAR3,CLDN10,FAM156A,MC3R,MT2A,VCX,PRSS1,TAAR5,SLC35A2,FOXS1,CDA,TFF1,ADRM1,AIMP2,CALML3
TF	Factor: RXR-alpha; motif: RRGGTCAAAGGTCAN	TF:M11774	false	0.00008896222243693035	4.050794376166255	5611	67	18	62700	LHB,RAB38,UQCR10,GIMAP4,VCX,CD79A,DPH2,SLC25A6,NDUFA3,HSD17B1,LILRB2,SMPD2,SLC35A2,FOXS1,CDA,HOXD4,AIMP2,CALML3
TF	Factor: TCF-7; motif: TCAAAG; match class: 1	TF:M00805_1	false	0.00008901950015364587	4.050514848619244	5612	67	18	62700	HES1,MT1G,KRT34,GIMAP4,MC3R,ICAM3,NUDT2,DPH2,APCS,HSD17B1,LILRB2,ITGB1BP2,TMEM69,TAAR5,CDA,TFF1,ADRM1,AIMP2
TF	Factor: TCF-3; motif: CTTTGA; match class: 1	TF:M03858_1	false	0.00008901950015364587	4.050514848619244	5612	67	18	62700	HES1,MT1G,KRT34,GIMAP4,MC3R,ICAM3,NUDT2,DPH2,APCS,HSD17B1,LILRB2,ITGB1BP2,TMEM69,TAAR5,CDA,TFF1,ADRM1,AIMP2
TF	Factor: p63; motif: NNRCAWGYCTGGRCWTGYN	TF:M09643	false	0.0000907178412930954	4.042307292728628	4011	67	15	62700	FFAR3,LY6K,RAB38,PGLYRP1,SSX3,ICAM3,PRICKLE3,VCX,NUDT2,DPH2,NDUFA3,HSD17B1,FOXS1,TIMM17B,CRYGA
TF	Factor: E2F-3; motif: NNGGCGGGAAA	TF:M09893	false	0.00009263125903998666	4.033242432997065	6202	67	19	62700	TMSB10,RAB38,CLDN10,SSX3,FAM156A,ICAM3,VCX,GCHFR,NUDT2,HPRT1,SLC25A6,PRSS1,LILRB2,ITGB1BP2,CEBPD,POP7,CDA,CCL21,CRYGA
TF	Factor: AP-4; motif: AWCAGCTGWT; match class: 1	TF:M11206_1	false	0.00009275702509600067	4.032653188506551	7398	67	21	62700	FFAR3,LHB,HES1,KRT34,SSX3,GIMAP4,MC3R,ICAM3,BPY2,PRSS1,UBB,ITGB1BP2,CEBPD,TAAR5,FOXS1,TNFRSF14,CDA,POLR2I,CALML3,CCL21,TMED1
TF	Factor: AP-4; motif: AWCAGCTGWT	TF:M11206	false	0.00009275702509600067	4.032653188506551	7398	67	21	62700	FFAR3,LHB,HES1,KRT34,SSX3,GIMAP4,MC3R,ICAM3,BPY2,PRSS1,UBB,ITGB1BP2,CEBPD,TAAR5,FOXS1,TNFRSF14,CDA,POLR2I,CALML3,CCL21,TMED1
TF	Factor: CP2; motif: WACCGGTTNNAACCGGWT	TF:M11488	false	0.000093040650539913	4.0313272616834475	3523	67	14	62700	TMSB10,LY6K,CLDN10,GIMAP4,FAM156A,MC3R,VCX,HPRT1,APCS,SLC35A2,TNFRSF14,ADRM1,AIMP2,TMED1
TF	Factor: CDP; motif: NNNNWGWYMAATR	TF:M04610	false	0.00009310966702064177	4.031005226475481	4540	67	16	62700	MT1G,RAB38,FAM156A,MC3R,VCX,ISG15,NUDT2,APCS,PRSS1,ITGB1BP2,TMEM69,TAAR5,ACTL7B,POLR2I,CALML3,TMED1
TF	Factor: c-Rel; motif: NGGGAATYTCCN	TF:M03545	false	0.00009310966702064177	4.031005226475481	5633	67	18	62700	LY6K,MT1G,CLDN10,KRT34,GIMAP4,MC3R,MT2A,PRICKLE3,DPH2,NDUFA3,PRSS1,UBB,TMEM69,TIMM17B,TFF1,HOXD4,CALML3,CCL21
TF	Factor: SAP-1; motif: NNCCGGAAGTGN; match class: 1	TF:M09905_1	false	0.0000941065743780501	4.02638003527229	3051	67	13	62700	FFAR3,FAM156A,GCHFR,NUDT2,DPH2,SLC25A6,UBB,SMPD2,POP7,SLC35A2,POLR2I,ADRM1,AIMP2
TF	Factor: MEL1; motif: GATGAG; match class: 1	TF:M08793_1	false	0.00009473771243846864	4.023477106069371	5085	67	17	62700	LY6K,MC3R,ICAM3,GCHFR,BPY2,ISG15,CD79A,APCS,LILRB2,UBB,ITGB1BP2,SCGB1A1,SLC35A2,FOXS1,TIMM17B,CALML3,CRYGA
TF	Factor: Blimp-1; motif: NACTTTCAC	TF:M04731	false	0.00009514110635384884	4.021631802668294	4030	67	15	62700	HES1,RAB38,MAGEA10,UQCR10,GIMAP4,ICAM3,LY6D,PRICKLE3,ISG15,PRSS1,HSD17B1,FOXS1,AIMP2,CCL21,TMSB4X
TF	Factor: Kaiso; motif: GCMGGGRGCRGS; match class: 1	TF:M03876_1	false	0.00009588494787666678	4.018249563498519	9325	67	24	62700	TMSB10,HES1,PGLYRP1,CLDN10,HBQ1,MC3R,LY6D,ISG15,NUDT2,CD79A,HPRT1,SLC25A6,SMPD2,CEBPD,POP7,TNFRSF14,CDA,TFF1,POLR2I,HOXD4,ADRM1,AIMP2,CALML3,TMSB4X
TF	Factor: C/EBP; motif: NNATTGCNNAANNN	TF:M00190	false	0.00009605266839393069	4.017490565704292	5648	67	18	62700	MT1G,CLDN10,SSX3,GIMAP4,ICAM3,BPY2,ISG15,NUDT2,SLC25A6,APCS,UBB,TMEM69,TFF1,HOXD4,ADRM1,AIMP2,TMSB4X,CRYGA
TF	Factor: ZEB1; motif: CAGGTGN; match class: 1	TF:M04831_1	false	0.0000964519292053816	4.015689081292543	2177	67	11	62700	FFAR3,RAB38,PGLYRP1,HBQ1,ICAM3,BPY2,CD79A,PRSS1,LILRB2,SLC35A2,TNFRSF14
TF	Factor: BAF170; motif: NNCTTATCTNN	TF:M09825	false	0.00009655447629013523	4.0152275874149685	3060	67	13	62700	HES1,MT2A,VCX,GCHFR,BPY2,ISG15,DPH2,ITGB1BP2,SMPD2,SCGB1A1,FOXS1,CALML3,TMED1
TF	Factor: ER-alpha; motif: ARGSTGACC	TF:M04881	false	0.00009667528409421482	4.014684543016277	4037	67	15	62700	FFAR3,LHB,GIMAP4,CD79A,LILRB2,UBB,CEBPD,POP7,TNFRSF14,TFF1,ACTL7B,POLR2I,ADRM1,CALML3,TMED1
TF	Factor: CTCF; motif: NCCRSTAGGGGGCGC	TF:M08911	false	0.0000966906652709602	4.014615451635693	9332	67	24	62700	TMSB10,FFAR3,LY6K,LHB,HES1,CLDN10,HBQ1,FAM156A,PRICKLE3,GCHFR,ISG15,HPRT1,SLC25A6,NDUFA3,UBB,SMPD2,POP7,SLC35A2,TIMM17B,ACTL7B,POLR2I,ADRM1,AIMP2,TMED1
TF	Factor: SF-1; motif: NNCAAGGTCAN	TF:M11825	false	0.00009753584774474842	4.010835736953673	1779	67	10	62700	PGLYRP1,UQCR10,HPRT1,SLC25A6,LILRB2,TMEM69,TNFRSF14,CDA,TFF1,CRYGA
TF	Factor: TFAP2C; motif: NGCCCNNRGGCA; match class: 1	TF:M04152_1	false	0.0000985678685195906	4.006264634742979	5661	67	18	62700	TMSB10,LY6K,LHB,HES1,PGLYRP1,LY6D,MT2A,PRICKLE3,HPRT1,PRSS1,HSD17B1,SMPD2,CEBPD,SCGB1A1,TNFRSF14,TFF1,ACTL7B,TMSB4X
TF	Factor: JunD; motif: NRTGAGTCAYN	TF:M09964	false	0.00009922033709677187	4.003399301800749	5107	67	17	62700	LY6K,HES1,PGLYRP1,KRT34,MAGEA10,GIMAP4,ICAM3,LY6D,MT2A,PRICKLE3,NUDT2,APCS,HSD17B1,LILRB2,SLC35A2,ADRM1,TMSB4X
TF	Factor: AP-2; motif: MKCCCSCNGGCG; match class: 1	TF:M00189_1	false	0.00009922033709677187	4.003399301800749	6239	67	19	62700	TMSB10,LY6K,LHB,HES1,HBQ1,UQCR10,FAM156A,MT2A,PRICKLE3,ISG15,CD79A,HPRT1,HSD17B1,SMPD2,CEBPD,HOXD4,ADRM1,AIMP2,CALML3
TF	Factor: P53; motif: RGRCATGYCYRGRCATGYYY	TF:M01651	false	0.00009948901052500784	4.002224888419409	2186	67	11	62700	FFAR3,LY6K,KRT34,LY6D,VCX,NUDT2,HSD17B1,FOXS1,CDA,TMSB4X,CRYGA
TF	Factor: REST; motif: CCNNGGTGCTGAA	TF:M03883	false	0.00009979353852755085	4.000897577677314	3550	67	14	62700	FFAR3,PGLYRP1,KRT34,LY6D,GCHFR,CD79A,DPH2,HSD17B1,LILRB2,POP7,TAAR5,HOXD4,CCL21,TMED1
TF	Factor: NFE2L1; motif: NNNATGACTCAGCANW; match class: 1	TF:M12499_1	false	0.00010001952187316514	3.9999152258565607	3551	67	14	62700	CLDN10,KRT34,MAGEA10,GIMAP4,ICAM3,LY6D,DPH2,SLC25A6,PRSS1,UBB,TAAR5,FOXS1,CALML3,CCL21
TF	Factor: NKX2-2; motif: NNNCCACTCAANNN; match class: 1	TF:M12456_1	false	0.00010144680421455551	3.9937616295950975	3077	67	13	62700	LHB,MT1G,MT2A,PRICKLE3,BPY2,DPH2,APCS,HSD17B1,POP7,TNFRSF14,HOXD4,CALML3,TMED1
TF	Factor: Pax-5; motif: NNRNKCAGYSRAGCRTGAC	TF:M07223	false	0.00010153643633902378	3.99337808325421	5676	67	18	62700	CLDN10,SSX3,FAM156A,ICAM3,GCHFR,DPH2,HSD17B1,SMPD2,POP7,TIMM17B,ACTL7B,POLR2I,ADRM1,AIMP2,CALML3,CCL21,TMSB4X,TMED1
TF	Factor: GLI2; motif: TGGGTGGTCNS	TF:M07291	false	0.00010231122738020297	3.990076705273968	3080	67	13	62700	TMSB10,FFAR3,LY6K,LHB,HBQ1,MAGEA10,SSX3,MC3R,DPH2,UBB,FOXS1,TIMM17B,CDA
TF	Factor: P53; motif: RGRCATGYCYRGRCATGYYY; match class: 1	TF:M01651_1	false	0.00010337900385166496	3.9855676569604483	1793	67	10	62700	FFAR3,LY6K,KRT34,LY6D,VCX,NUDT2,HSD17B1,FOXS1,CDA,CRYGA
TF	Factor: Pax-5; motif: RRNGRNGCAN; match class: 1	TF:M03577_1	false	0.00010397519699496253	3.9830702481330778	2629	67	12	62700	FFAR3,LHB,MAGEA10,UQCR10,GCHFR,CD79A,HPRT1,PRSS1,SCGB1A1,TIMM17B,ACTL7B,CALML3
TF	Factor: SPIB; motif: NNTCACTTCCTCTTTN	TF:M12498	false	0.00010433933010200922	3.9815519559396435	2199	67	11	62700	MT1G,CLDN10,GIMAP4,PRICKLE3,VCX,GCHFR,NDUFA3,SLC35A2,TIMM17B,TFF1,ADRM1
TF	Factor: SNA; motif: NRCAGGTGCA	TF:M12258	false	0.00010606695101328399	3.9744199151413313	2635	67	12	62700	MT1G,HBQ1,MT2A,CD79A,PRSS1,TMEM69,POP7,SLC35A2,FOXS1,ADRM1,CALML3,CCL21
TF	Factor: THAP7; motif: GNCGCCATSTTGRGNGKGGC	TF:M12728	false	0.00010683807605961527	3.9712739413565417	5700	67	18	62700	TMSB10,LY6K,PGLYRP1,ICAM3,LY6D,PRICKLE3,GCHFR,HPRT1,SLC25A6,SMPD2,CEBPD,SCGB1A1,SLC35A2,TIMM17B,CDA,TFF1,POLR2I,ADRM1
TF	Factor: Fra-1; motif: TGACTCAN	TF:M03869	false	0.00010752464521593554	3.9684919817523934	3577	67	14	62700	LY6K,HES1,PGLYRP1,KRT34,MAGEA10,GIMAP4,ICAM3,LY6D,MT2A,PRICKLE3,HSD17B1,LILRB2,SLC35A2,TMSB4X
TF	Factor: p63; motif: RRACATGTCNRGACATGTYY; match class: 1	TF:M01656_1	false	0.0001093931492236659	3.9610098749634637	2644	67	12	62700	FFAR3,LY6K,KRT34,VCX,DPH2,SLC25A6,SLC35A2,FOXS1,AIMP2,CALML3,TMED1,CRYGA
TF	Factor: RXR-alpha; motif: GRGGTCAAAGGTCAN	TF:M11775	false	0.00011023535444994154	3.957679097135169	5154	67	17	62700	LHB,RAB38,UQCR10,GIMAP4,VCX,CD79A,DPH2,SLC25A6,NDUFA3,LILRB2,TMEM69,SLC35A2,FOXS1,TNFRSF14,CDA,AIMP2,CALML3
TF	Factor: Pax-5; motif: NGTCACGCWTSANTGMNY; match class: 1	TF:M04064_1	false	0.00011164893561593344	3.9521454128373272	3590	67	14	62700	RAB38,CLDN10,NUDT2,HPRT1,SLC25A6,HSD17B1,UBB,SMPD2,POP7,TNFRSF14,TFF1,ACTL7B,TMED1,CRYGA
TF	Factor: GCMa:C/EBPbeta; motif: ATGCGGGTNNRTTGCGCAAY	TF:M08575	false	0.00011292714523871943	3.9472016505430667	6898	67	20	62700	MT1G,RAB38,PGLYRP1,KRT34,SSX3,UQCR10,GIMAP4,FAM156A,MT2A,PRICKLE3,BPY2,LILRB2,UBB,CEBPD,SCGB1A1,SLC35A2,TIMM17B,AIMP2,TMSB4X,TMED1
TF	Factor: Elk-1:Pax-9; motif: ACCGGAACYACGCWYSANTG; match class: 1	TF:M08226_1	false	0.00011301062709958274	3.946880715156419	5726	67	18	62700	HBQ1,KRT34,FAM156A,VCX,SLC25A6,HSD17B1,UBB,SMPD2,CEBPD,TMEM69,POP7,FOXS1,TIMM17B,ACTL7B,POLR2I,ADRM1,CCL21,TMED1
TF	Factor: Sox-10; motif: NACAATRNNNNYATTGTN	TF:M11635	false	0.0001148970633869827	3.9396910711474584	6312	67	19	62700	HES1,RAB38,CLDN10,HBQ1,MC3R,MT2A,BPY2,NUDT2,SLC25A6,PRSS1,HSD17B1,SMPD2,TMEM69,SCGB1A1,FOXS1,CDA,CALML3,TMSB4X,CRYGA
TF	Factor: STAT6; motif: TTCTSWGGAAN	TF:M10083	false	0.00011493067181805442	3.9395640546561643	3118	67	13	62700	LY6K,SSX3,UQCR10,GIMAP4,FAM156A,ICAM3,MT2A,VCX,BPY2,HPRT1,PRSS1,TMEM69,TAAR5
TF	Factor: PPAR; motif: WASNRGGNCAAAGGTCA	TF:M00528	false	0.0001171575153901926	3.9312298471626046	4112	67	15	62700	LHB,RAB38,PGLYRP1,SSX3,UQCR10,GIMAP4,VCX,CD79A,HPRT1,SLC25A6,NDUFA3,PRSS1,ITGB1BP2,TNFRSF14,ADRM1
TF	Factor: Egr-1; motif: ACCGCCC	TF:M04918	false	0.00011848643451088789	3.9263313690995014	5748	67	18	62700	TMSB10,FFAR3,LY6K,HES1,MT1G,FAM156A,MT2A,GCHFR,NUDT2,DPH2,NDUFA3,HSD17B1,UBB,SLC35A2,TNFRSF14,TIMM17B,ACTL7B,TMSB4X
TF	Factor: Tal-1; motif: CTTCCTTMTCTSY	TF:M01591	false	0.0001219115991977756	3.9139549717570272	2240	67	11	62700	FFAR3,MT1G,PGLYRP1,UQCR10,GCHFR,NUDT2,CD79A,HSD17B1,LILRB2,TMEM69,TMED1
TF	Factor: GATA-3; motif: AGATAACGATCW; match class: 1	TF:M12192_1	false	0.0001219115991977756	3.9139549717570272	1108	67	8	62700	CLDN10,SSX3,APCS,PRSS1,LILRB2,TAAR5,TIMM17B,TFF1
TF	Factor: c-Fos; motif: RTGAGTCAYNN	TF:M09617	false	0.0001219115991977756	3.9139549717570272	2676	67	12	62700	LY6K,HES1,MAGEA10,GIMAP4,LY6D,MT2A,PRICKLE3,NUDT2,LILRB2,SLC35A2,ADRM1,TMSB4X
TF	Factor: TR2; motif: NRGGTCRYGACCYN; match class: 1	TF:M11765_1	false	0.000123054916730073	3.9099010291283434	1455	67	9	62700	LY6K,LHB,SSX3,APCS,NDUFA3,PRSS1,CEBPD,HOXD4,CALML3
TF	Factor: JUND:FRA-1; motif: RTGACGTMAY	TF:M08930	false	0.0001244856713397579	3.9048806342405094	5771	67	18	62700	FFAR3,RAB38,KRT34,MAGEA10,FAM156A,MC3R,MT2A,VCX,BPY2,HPRT1,SLC25A6,HSD17B1,UBB,TFF1,POLR2I,AIMP2,CALML3,CRYGA
TF	Factor: HSF; motif: TTCCMGARGYTTC	TF:M00641	false	0.00012481730892449338	3.903725185093076	3630	67	14	62700	HES1,KRT34,MAGEA10,GIMAP4,ISG15,CD79A,DPH2,PRSS1,UBB,ITGB1BP2,POP7,SCGB1A1,TAAR5,CRYGA
TF	Factor: GKLF; motif: NNCCACRCCCN	TF:M12174	false	0.00012504100773000666	3.902947534910354	2684	67	12	62700	TMSB10,RAB38,PGLYRP1,MAGEA10,LY6D,PRICKLE3,HPRT1,SLC25A6,TMEM69,TIMM17B,CALML3,TMED1
TF	Factor: NURR1:RXR-ALPHA; motif: NRGGTCRTTGACCYN; match class: 1	TF:M08957_1	false	0.00012838664371660517	3.891480154319251	5221	67	17	62700	LY6K,HBQ1,MC3R,LY6D,MT2A,PRICKLE3,GCHFR,DPH2,SLC25A6,HSD17B1,LILRB2,ITGB1BP2,SMPD2,POP7,SCGB1A1,TAAR5,CCL21
TF	Factor: Erg; motif: NACCGGAWWTCCGGTN	TF:M11395	false	0.0001288490412139827	3.8899188087547207	8852	67	23	62700	TMSB10,FFAR3,LHB,HES1,PGLYRP1,HBQ1,UQCR10,PRICKLE3,VCX,DPH2,SLC25A6,NDUFA3,SMPD2,CEBPD,TMEM69,POP7,SLC35A2,TNFRSF14,TIMM17B,CDA,ACTL7B,ADRM1,CALML3
TF	Factor: E2A; motif: CAGNTGNN	TF:M07353	false	0.00013023145788653643	3.885284097669895	2696	67	12	62700	TMSB10,PGLYRP1,HBQ1,GIMAP4,MC3R,HPRT1,LILRB2,CEBPD,SLC35A2,FOXS1,TFF1,ACTL7B
TF	Factor: Nkx2-3; motif: GNCGTTRAG	TF:M10635	false	0.00013023145788653643	3.885284097669895	4681	67	16	62700	HES1,KRT34,UQCR10,LY6D,PRICKLE3,VCX,NUDT2,DPH2,APCS,HSD17B1,UBB,FOXS1,TIMM17B,CDA,AIMP2,TMSB4X
TF	Factor: AP-1; motif: RGTGACTMANN	TF:M00188	false	0.0001304751539678934	3.884472181980706	3160	67	13	62700	LY6K,PGLYRP1,MAGEA10,LY6D,MT2A,GCHFR,NUDT2,CD79A,UBB,SLC35A2,ADRM1,CCL21,TMED1
TF	Factor: Elk-1:SREBP-2; motif: RTCACGTGACCGGAAGN; match class: 1	TF:M08229_1	false	0.0001312269219059964	3.8819770579802313	3162	67	13	62700	LHB,HES1,RAB38,ICAM3,LY6D,BPY2,ISG15,CD79A,POP7,SLC35A2,TIMM17B,HOXD4,ADRM1
TF	Factor: USF; motif: NCACGTGN	TF:M00217	false	0.00013205813589655	3.879234837424631	4159	67	15	62700	LY6K,MT1G,PGLYRP1,LY6D,PRICKLE3,VCX,DPH2,SLC25A6,HSD17B1,FOXS1,TNFRSF14,ACTL7B,HOXD4,AIMP2,TMED1
TF	Factor: PEA3; motif: NACCGGAAGTN; match class: 1	TF:M11427_1	false	0.0001325321132360366	3.8776788771128152	4689	67	16	62700	FFAR3,HES1,MAGEA10,FAM156A,GCHFR,BPY2,DPH2,SLC25A6,UBB,SMPD2,POP7,SLC35A2,TNFRSF14,TIMM17B,POLR2I,CCL21
TF	Factor: T3R-beta; motif: RTGACCTYACRTGACCTYA	TF:M11819	false	0.00013602652736609432	3.866376388943892	6996	67	20	62700	LHB,HES1,MT1G,PGLYRP1,KRT34,SSX3,FAM156A,ICAM3,PRICKLE3,BPY2,ISG15,HPRT1,SLC25A6,LILRB2,SCGB1A1,CDA,TFF1,AIMP2,TMED1,CRYGA
TF	Factor: SP1; motif: GGCCCCGCCCCCN	TF:M12666	false	0.00013709035511402188	3.862993098588332	8890	67	23	62700	TMSB10,LY6K,LHB,MT1G,PGLYRP1,HBQ1,FAM156A,MT2A,PRICKLE3,GCHFR,HPRT1,SLC25A6,HSD17B1,SMPD2,CEBPD,POP7,SLC35A2,TNFRSF14,TIMM17B,POLR2I,ADRM1,AIMP2,TMED1
TF	Factor: Tal; motif: GWSNNCABCTGC	TF:M07469	false	0.00013770221237147836	3.8610590821613298	4705	67	16	62700	FFAR3,LHB,HES1,PGLYRP1,MAGEA10,MC3R,MT2A,GCHFR,HPRT1,SLC25A6,POP7,SCGB1A1,TFF1,ACTL7B,POLR2I,CCL21
TF	Factor: TTF-1; motif: NTKGAGTGSN	TF:M10007	false	0.00013782867228834503	3.8606604274115996	4706	67	16	62700	FFAR3,RAB38,SSX3,PRICKLE3,VCX,BPY2,DPH2,HPRT1,APCS,CEBPD,POP7,FOXS1,HOXD4,CALML3,TMSB4X,TMED1
TF	Factor: TR4; motif: GSTYMSRGGTCA	TF:M10015	false	0.00013782867228834503	3.8606604274115996	2714	67	12	62700	LHB,PGLYRP1,UQCR10,LY6D,GCHFR,SLC25A6,NDUFA3,CEBPD,POP7,TNFRSF14,ACTL7B,CRYGA
TF	Factor: RelA-p65; motif: GGGANTTTCCNN	TF:M03563	false	0.0001395107254534311	3.855392402955366	4711	67	16	62700	MT1G,CLDN10,KRT34,MC3R,PRICKLE3,NUDT2,DPH2,NDUFA3,PRSS1,LILRB2,UBB,SMPD2,TMEM69,TIMM17B,HOXD4,CALML3
TF	Factor: Fli-1; motif: RCMGGAAGYGNNN	TF:M09613	false	0.00014082212199662323	3.8513291157450706	5264	67	17	62700	FFAR3,LHB,PGLYRP1,UQCR10,GCHFR,CD79A,DPH2,SLC25A6,SMPD2,CEBPD,TMEM69,TAAR5,TNFRSF14,TIMM17B,CDA,HOXD4,CRYGA
TF	Factor: ATF-3; motif: GATGAYGTCATN	TF:M11288	false	0.0001427695155785084	3.8453645140540225	5270	67	17	62700	FFAR3,LY6K,LHB,HES1,RAB38,GIMAP4,PRSS1,LILRB2,UBB,ITGB1BP2,SCGB1A1,TNFRSF14,TFF1,ACTL7B,AIMP2,TMSB4X,CRYGA
TF	Factor: HTF4; motif: NCACCTGN	TF:M11157	false	0.00014332805879512339	3.8436687810818535	1871	67	10	62700	LHB,MT1G,HBQ1,VCX,DPH2,SLC25A6,PRSS1,HSD17B1,CDA,CALML3
TF	Factor: HOXA10; motif: NGTCGTAAAAN	TF:M10795	false	0.00014395682820915248	3.8417677306940208	7027	67	20	62700	FFAR3,MAGEA10,UQCR10,FAM156A,VCX,NUDT2,DPH2,HPRT1,APCS,ITGB1BP2,SMPD2,CEBPD,TMEM69,SCGB1A1,TAAR5,CDA,POLR2I,CCL21,TMSB4X,CRYGA
TF	Factor: E2F2; motif: NNTTTTGGCGCCAAAAWN	TF:M03959	false	0.000144188668727643	3.841068867927399	8276	67	22	62700	HES1,KRT34,SSX3,UQCR10,GIMAP4,PRICKLE3,VCX,NUDT2,APCS,NDUFA3,PRSS1,HSD17B1,ITGB1BP2,SMPD2,CEBPD,SCGB1A1,FOXS1,CDA,TFF1,POLR2I,HOXD4,ADRM1
TF	Factor: STAT3; motif: NNYTTCCMRGAA	TF:M10081	false	0.000144188668727643	3.841068867927399	3684	67	14	62700	TMSB10,CLDN10,MC3R,ICAM3,MT2A,PRICKLE3,GCHFR,NUDT2,NDUFA3,HSD17B1,LILRB2,ITGB1BP2,TMEM69,POLR2I
TF	Factor: LUMAN; motif: CYCAGCYYCY; match class: 1	TF:M09729_1	false	0.00014530417092191287	3.837721919202509	4729	67	16	62700	TMSB10,MT1G,PGLYRP1,MAGEA10,LY6D,MT2A,APCS,HSD17B1,LILRB2,FOXS1,TNFRSF14,ACTL7B,POLR2I,HOXD4,CALML3,CCL21
TF	Factor: BTEB4; motif: RCCACGCCCC; match class: 1	TF:M12185_1	false	0.00014552640204483673	3.8370582079001316	331	67	5	62700	MAGEA10,GCHFR,HPRT1,SLC25A6,TMED1
TF	Factor: NF-YA; motif: NYRRCCAATCAGAR	TF:M10005	false	0.0001473185332652544	3.8317426137241126	2293	67	11	62700	LY6K,SSX3,FAM156A,VCX,GCHFR,NUDT2,SLC25A6,PRSS1,UBB,TIMM17B,AIMP2
TF	Factor: Sox-10; motif: NACAATRNNNNYATTGTN; match class: 1	TF:M11635_1	false	0.0001476705747240236	3.8307060348716293	5855	67	18	62700	HES1,RAB38,CLDN10,HBQ1,MC3R,MT2A,BPY2,NUDT2,SLC25A6,PRSS1,HSD17B1,SMPD2,TMEM69,SCGB1A1,CDA,CALML3,TMSB4X,CRYGA
TF	Factor: AP-1; motif: RSTGACTNMNW	TF:M00172	false	0.00014942772971072725	3.8255688018320573	2297	67	11	62700	CLDN10,MAGEA10,LY6D,MT2A,GCHFR,NUDT2,CD79A,UBB,SLC35A2,ADRM1,TMED1
TF	Factor: ATF-4; motif: GGATGATGTCATCC	TF:M11334	false	0.0001495810703476857	3.825123363448253	6447	67	19	62700	FFAR3,HES1,MT1G,RAB38,PGLYRP1,CLDN10,MC3R,BPY2,DPH2,APCS,LILRB2,ITGB1BP2,SMPD2,TNFRSF14,TFF1,ACTL7B,CCL21,TMSB4X,CRYGA
TF	Factor: ERR1; motif: NTGACCTTGRNN	TF:M04873	false	0.0001497032485559964	3.8247687753774833	3208	67	13	62700	RAB38,PGLYRP1,UQCR10,MC3R,VCX,HPRT1,SLC25A6,LILRB2,TMEM69,TNFRSF14,CDA,TFF1,CRYGA
TF	Factor: NFYA; motif: NNRGCCAATSRGMRSSNNSN; match class: 1	TF:M12642_1	false	0.0001501953962267629	3.8233433790758924	558	67	6	62700	HES1,SSX3,FAM156A,NUDT2,SLC25A6,AIMP2
TF	Factor: HOXC11; motif: NGYMATWAANN	TF:M10816	false	0.00015040034385134195	3.8227511708416526	5296	67	17	62700	FFAR3,RAB38,KRT34,UQCR10,MT2A,VCX,GCHFR,BPY2,NUDT2,APCS,HSD17B1,ITGB1BP2,TMEM69,POP7,SCGB1A1,CDA,ADRM1
TF	Factor: PRDM16; motif: KGGTCATRACCM; match class: 1	TF:M05946_1	false	0.00015058951032951833	3.8222052788967344	2300	67	11	62700	FFAR3,LHB,MC3R,APCS,NDUFA3,PRSS1,HSD17B1,LILRB2,ACTL7B,HOXD4,CALML3
TF	Factor: ETV5; motif: NCCGGAWGYN	TF:M03983	false	0.00015163860562171922	3.819190217740573	3213	67	13	62700	LHB,MAGEA10,FAM156A,GCHFR,NUDT2,DPH2,SLC25A6,SMPD2,TMEM69,POP7,SLC35A2,AIMP2,CCL21
TF	Factor: Sox-17; motif: TTGTYY; match class: 1	TF:M03803_1	false	0.0001531464857826608	3.8148929643990948	9623	67	24	62700	FFAR3,MT1G,CLDN10,KRT34,MAGEA10,UQCR10,GIMAP4,ICAM3,LY6D,MT2A,BPY2,NUDT2,APCS,NDUFA3,PRSS1,HSD17B1,LILRB2,TAAR5,SLC35A2,TIMM17B,CALML3,CCL21,TMSB4X,CRYGA
TF	Factor: B-ATF; motif: NNATGACACN	TF:M11300	false	0.00015495418581602823	3.8097966875611955	8969	67	23	62700	LY6K,HES1,RAB38,PGLYRP1,CLDN10,HBQ1,GIMAP4,MC3R,ICAM3,LY6D,BPY2,ISG15,CD79A,DPH2,NDUFA3,UBB,CEBPD,SCGB1A1,TIMM17B,TFF1,ACTL7B,ADRM1,CALML3
TF	Factor: SREBP-2; motif: NTCACCYNNNN	TF:M03852	false	0.0001579999147356533	3.8013431474116866	8333	67	22	62700	TMSB10,FFAR3,CLDN10,MAGEA10,UQCR10,GIMAP4,MT2A,PRICKLE3,VCX,GCHFR,NUDT2,HPRT1,APCS,LILRB2,UBB,ITGB1BP2,TNFRSF14,TFF1,ACTL7B,HOXD4,CALML3,TMSB4X
TF	Factor: HMGIY; motif: NNKKNAWTTTNYTNN	TF:M01010	false	0.00015816589055113914	3.800887169021796	8334	67	22	62700	TMSB10,FFAR3,HES1,RAB38,PGLYRP1,KRT34,GIMAP4,NUDT2,DPH2,HPRT1,APCS,ITGB1BP2,SMPD2,POP7,SCGB1A1,TAAR5,SLC35A2,TFF1,AIMP2,CALML3,TMSB4X,CRYGA
TF	Factor: DPF2; motif: NYCACYTCCYCNYYCY	TF:M09760	false	0.0001619216372549586	3.790695113491486	8347	67	22	62700	TMSB10,LY6K,MT1G,MAGEA10,GIMAP4,FAM156A,MC3R,ICAM3,MT2A,GCHFR,ISG15,CD79A,SLC25A6,PRSS1,ITGB1BP2,SMPD2,SCGB1A1,SLC35A2,TIMM17B,POLR2I,HOXD4,CALML3
TF	Factor: CREB; motif: NSTGACGTMANN	TF:M00178	false	0.00016313469190231097	3.7874536729289425	5334	67	17	62700	FFAR3,MT1G,MAGEA10,FAM156A,MC3R,LY6D,MT2A,VCX,BPY2,NUDT2,HPRT1,HSD17B1,UBB,SMPD2,ACTL7B,AIMP2,CALML3
TF	Factor: Msx-1; motif: CNGTAWNTG	TF:M00394	false	0.0001634789193495882	3.7865382417829414	9002	67	23	62700	TMSB10,HBQ1,KRT34,SSX3,MC3R,VCX,GCHFR,BPY2,ISG15,CD79A,DPH2,HPRT1,NDUFA3,UBB,ITGB1BP2,TMEM69,TAAR5,FOXS1,TFF1,ACTL7B,TMSB4X,TMED1,CRYGA
TF	Factor: PPARalpha:RXRalpha; motif: NNRGGTCATWGGGGTSANG	TF:M00518	false	0.0001647765413217501	3.7831046172729805	9670	67	24	62700	TMSB10,LHB,RAB38,CLDN10,MAGEA10,GIMAP4,FAM156A,MC3R,VCX,GCHFR,APCS,NDUFA3,HSD17B1,ITGB1BP2,SMPD2,CEBPD,TNFRSF14,CDA,POLR2I,HOXD4,AIMP2,CCL21,TMSB4X,CRYGA
TF	Factor: LTF; motif: GKVACTTNC	TF:M01692	false	0.00016535746240329646	3.7815762010681278	4252	67	15	62700	MT1G,PGLYRP1,KRT34,PRICKLE3,GCHFR,BPY2,CD79A,APCS,CEBPD,TMEM69,POP7,TAAR5,TIMM17B,TFF1,AIMP2
TF	Factor: znf136; motif: CAAGAATWCTATAYCCAG	TF:M10535	false	0.0001655241404400204	3.781138658713978	8361	67	22	62700	FFAR3,MT1G,RAB38,UQCR10,GIMAP4,FAM156A,ICAM3,LY6D,MT2A,VCX,HPRT1,APCS,PRSS1,ITGB1BP2,TMEM69,TAAR5,SLC35A2,FOXS1,ACTL7B,CALML3,TMED1,CRYGA
TF	Factor: VSX1; motif: NGCYAATTRNN	TF:M04450	false	0.0001670648129145186	3.777115011304944	7111	67	20	62700	LHB,CLDN10,SSX3,PRICKLE3,VCX,BPY2,ISG15,DPH2,NDUFA3,PRSS1,ITGB1BP2,SMPD2,TMEM69,POP7,SCGB1A1,TAAR5,HOXD4,CCL21,TMSB4X,CRYGA
TF	Factor: E2F2; motif: AAAAATGGCGCCAAAAWG; match class: 1	TF:M03958_1	false	0.00016720789707779435	3.776743215076918	4257	67	15	62700	HES1,MT1G,HBQ1,ICAM3,PRICKLE3,GCHFR,BPY2,NDUFA3,ITGB1BP2,SMPD2,TMEM69,TIMM17B,ACTL7B,TMSB4X,TMED1
TF	Factor: Elk-1; motif: AACCGGAAGTR	TF:M01163	false	0.00016770721846385333	3.775448244063257	5348	67	17	62700	LHB,MAGEA10,GIMAP4,FAM156A,BPY2,NUDT2,DPH2,SLC25A6,APCS,SMPD2,CEBPD,TMEM69,POP7,SLC35A2,TIMM17B,AIMP2,CCL21
TF	Factor: ER-alpha; motif: GGNNNNNNTGACCYN	TF:M03820	false	0.00016783107470880347	3.7751276244066116	2778	67	12	62700	FFAR3,LY6K,RAB38,MAGEA10,SSX3,VCX,CD79A,DPH2,SLC25A6,UBB,TNFRSF14,TFF1
TF	Factor: hoxa9; motif: RTCGTWANNN; match class: 1	TF:M10785_1	false	0.0001690802800638595	3.771907041478883	1168	67	8	62700	FAM156A,VCX,HPRT1,UBB,TAAR5,TIMM17B,POLR2I,TMSB4X
TF	Factor: POU2F1:Gscl; motif: NNGATTANNTATKCANNNN	TF:M08404	false	0.00016917642218360773	3.7716601639274137	6514	67	19	62700	TMSB10,FFAR3,MT1G,SSX3,FAM156A,VCX,BPY2,NUDT2,HPRT1,APCS,NDUFA3,PRSS1,ITGB1BP2,SMPD2,CDA,TFF1,AIMP2,TMSB4X,CRYGA
TF	Factor: myogenin; motif: RGCAGSTG; match class: 1	TF:M00712_1	false	0.00016943552733967928	3.77099552133795	1915	67	10	62700	FFAR3,PGLYRP1,MC3R,LY6D,ISG15,HPRT1,SLC25A6,SCGB1A1,CALML3,CCL21
TF	Factor: ZNF148; motif: NNNNNNCCNNCCCCTCCCCCACCCN	TF:M09834	false	0.00016951963223288277	3.7707799984834516	7121	67	20	62700	TMSB10,HES1,RAB38,CLDN10,MAGEA10,SSX3,LY6D,PRICKLE3,VCX,ISG15,HPRT1,NDUFA3,UBB,CEBPD,SLC35A2,TIMM17B,POLR2I,HOXD4,TMSB4X,CRYGA
TF	Factor: ATF-3; motif: NRTGACGTCAYN	TF:M11291	false	0.0001695235491641265	3.7707699637638727	4800	67	16	62700	FFAR3,LY6K,MAGEA10,FAM156A,LY6D,VCX,HPRT1,HSD17B1,UBB,ITGB1BP2,TFF1,ACTL7B,POLR2I,AIMP2,TMSB4X,CRYGA
TF	Factor: VDR; motif: GRGTTCATYGRGTTCA	TF:M04498	false	0.0001703608235404169	3.768630269172401	5357	67	17	62700	MT1G,CLDN10,SSX3,FAM156A,ICAM3,NDUFA3,PRSS1,LILRB2,SMPD2,POP7,TAAR5,FOXS1,TNFRSF14,CDA,ACTL7B,HOXD4,CALML3
TF	Factor: Sox-9; motif: MACARWGNNNYCNTTNW	TF:M08838	false	0.00017240253776915846	3.7634563456399017	4271	67	15	62700	HES1,RAB38,MC3R,VCX,BPY2,ISG15,DPH2,PRSS1,SCGB1A1,TAAR5,SLC35A2,FOXS1,HOXD4,CALML3,CRYGA
TF	Factor: HIC1; motif: NSNNNNTGCCCSSNN	TF:M01072	false	0.00017413354988487674	3.759117546366034	4275	67	15	62700	TMSB10,LHB,PGLYRP1,CLDN10,LY6D,GCHFR,NUDT2,SLC25A6,HSD17B1,CEBPD,TAAR5,FOXS1,TNFRSF14,ADRM1,CALML3
TF	Factor: ATF-1; motif: TNACGTCAN; match class: 1	TF:M01861_1	false	0.00017463550145092413	3.757867464427887	1923	67	10	62700	FFAR3,MAGEA10,MC3R,VCX,NUDT2,HSD17B1,UBB,ACTL7B,AIMP2,CALML3
TF	Factor: MafA; motif: GGTCAGCAGH	TF:M03796	false	0.00017772156706944364	3.750259865999411	3270	67	13	62700	LHB,RAB38,PGLYRP1,MAGEA10,GIMAP4,ICAM3,VCX,CD79A,LILRB2,CEBPD,TAAR5,FOXS1,TNFRSF14
TF	Factor: STAT1; motif: YCMTTTCCNGGAAAWCNCATNN	TF:M09663	false	0.00017772156706944364	3.750259865999411	2797	67	12	62700	TMSB10,FFAR3,ICAM3,PRICKLE3,GCHFR,NUDT2,HSD17B1,UBB,ITGB1BP2,TMEM69,POLR2I,CCL21
TF	Factor: AP-2alpha; motif: NGCCTSAGGCN; match class: 1	TF:M11480_1	false	0.00017829339512806028	3.748864744948972	5952	67	18	62700	LHB,PGLYRP1,HBQ1,KRT34,UQCR10,PRICKLE3,BPY2,ISG15,SLC25A6,PRSS1,HSD17B1,LILRB2,CEBPD,SCGB1A1,TNFRSF14,POLR2I,HOXD4,ADRM1
TF	Factor: E2F-1; motif: TWSGCGCGAAAAYKR	TF:M00024	false	0.0001793283138122539	3.746351135080125	9063	67	23	62700	TMSB10,LY6K,HES1,MT1G,RAB38,CLDN10,SSX3,UQCR10,MC3R,ICAM3,MT2A,GCHFR,HPRT1,APCS,NDUFA3,UBB,TNFRSF14,TFF1,POLR2I,HOXD4,ADRM1,AIMP2,TMSB4X
TF	Factor: Nanog; motif: NTNTAATGSN	TF:M07327	false	0.00017933011384936305	3.746346775800524	1930	67	10	62700	GIMAP4,FAM156A,VCX,BPY2,NUDT2,NDUFA3,LILRB2,TMEM69,TIMM17B,TMED1
TF	Factor: COUP-TF1; motif: RAGGTCANTGACCTY	TF:M11745	false	0.00017954319522747234	3.7458310501935017	6547	67	19	62700	LHB,HES1,MT1G,MC3R,LY6D,MT2A,PRICKLE3,GCHFR,DPH2,SLC25A6,HSD17B1,LILRB2,TAAR5,TNFRSF14,ACTL7B,POLR2I,HOXD4,CALML3,CCL21
TF	Factor: HES-5; motif: NCACACKY; match class: 1	TF:M11069_1	false	0.0001796604351418842	3.7455475527820554	4289	67	15	62700	TMSB10,FFAR3,PGLYRP1,MAGEA10,MT2A,BPY2,ISG15,PRSS1,TAAR5,SLC35A2,FOXS1,CDA,POLR2I,ADRM1,CRYGA
TF	Factor: ERF:SREBP-2; motif: NSCGGAARTCACGTGAT; match class: 1	TF:M08453_1	false	0.0001798799270590987	3.745017297209485	3772	67	14	62700	FFAR3,LHB,PGLYRP1,HBQ1,SSX3,VCX,DPH2,SLC25A6,TMEM69,POP7,SCGB1A1,SLC35A2,CDA,TMED1
TF	Factor: ZGPAT; motif: GRGGCWGNGGNG	TF:M09739	false	0.00018137865168105815	3.7414138308521063	8420	67	22	62700	TMSB10,FFAR3,LHB,RAB38,PGLYRP1,HBQ1,MAGEA10,LY6D,MT2A,PRICKLE3,VCX,CD79A,DPH2,SLC25A6,SMPD2,TAAR5,FOXS1,TNFRSF14,TFF1,POLR2I,CALML3,CRYGA
TF	Factor: C/EBPdelta; motif: TTGCNNMAN	TF:M03571	false	0.0001843270529936666	3.7344109203227047	3781	67	14	62700	PGLYRP1,UQCR10,GIMAP4,BPY2,CD79A,HSD17B1,UBB,TMEM69,TAAR5,CDA,TFF1,ACTL7B,HOXD4,ADRM1
TF	Factor: ipf1; motif: TGATTGATK	TF:M10031	false	0.00018459042793159914	3.7337908233765726	9083	67	23	62700	HES1,SSX3,FAM156A,ICAM3,LY6D,MT2A,VCX,BPY2,CD79A,HPRT1,APCS,NDUFA3,HSD17B1,LILRB2,ITGB1BP2,SMPD2,CDA,TFF1,ACTL7B,ADRM1,CALML3,CCL21,CRYGA
TF	Factor: ZNFPT1; motif: YCNNCNCWGCCNY; match class: 1	TF:M12721_1	false	0.00018459042793159914	3.7337908233765726	3285	67	13	62700	TMSB10,FFAR3,LHB,PGLYRP1,KRT34,MAGEA10,LY6D,MT2A,NDUFA3,TNFRSF14,ACTL7B,POLR2I,CRYGA
TF	Factor: CTCF; motif: YNRCCASYAGRKGGCRSYN	TF:M02242	false	0.00018459042793159914	3.7337908233765726	5971	67	18	62700	FFAR3,LY6K,LHB,HES1,PGLYRP1,CLDN10,HBQ1,MC3R,LY6D,NUDT2,CD79A,APCS,SMPD2,POP7,TNFRSF14,POLR2I,AIMP2,TMED1
TF	Factor: E2F; motif: TTTSGCGS	TF:M00427	false	0.00018812169172568915	3.725561124419748	9761	67	24	62700	TMSB10,RAB38,CLDN10,SSX3,UQCR10,GIMAP4,FAM156A,ICAM3,GCHFR,NUDT2,HPRT1,SLC25A6,HSD17B1,LILRB2,UBB,CEBPD,FOXS1,CDA,POLR2I,HOXD4,AIMP2,CCL21,TMSB4X,TMED1
TF	Factor: GATA-6; motif: WGATAACGATCW	TF:M12208	false	0.00019188563754345136	3.7169575305748808	4316	67	15	62700	FFAR3,RAB38,CLDN10,SSX3,MC3R,MT2A,GCHFR,BPY2,DPH2,APCS,TAAR5,TIMM17B,TFF1,CCL21,CRYGA
TF	Factor: ZNF460; motif: NNACNCCCCCCNN	TF:M12313	false	0.00019324868104252902	3.7138834615385186	5993	67	18	62700	TMSB10,HES1,RAB38,CLDN10,HBQ1,MAGEA10,LY6D,VCX,ISG15,NDUFA3,HSD17B1,UBB,ITGB1BP2,CEBPD,POP7,TIMM17B,HOXD4,TMSB4X
TF	Factor: six4; motif: NCGTATCRTN	TF:M11024	false	0.0001935437821066374	3.713220776502883	5418	67	17	62700	TMSB10,FFAR3,LY6K,RAB38,UQCR10,FAM156A,PRICKLE3,VCX,CD79A,DPH2,PRSS1,ITGB1BP2,TAAR5,SLC35A2,TIMM17B,TMED1,CRYGA
TF	Factor: Cdx-2; motif: TTTNATTGCNNT	TF:M09879	false	0.00019450122180176852	3.711077666214369	3303	67	13	62700	CLDN10,KRT34,MC3R,PRICKLE3,VCX,GCHFR,NUDT2,APCS,HSD17B1,TMEM69,TIMM17B,CDA,HOXD4
TF	Factor: TFAP2A; motif: NNNNGCCYSAGGGCA	TF:M07231	false	0.00019459472757907964	3.7108689308422393	5421	67	17	62700	LY6K,LHB,MAGEA10,LY6D,MT2A,PRICKLE3,BPY2,HPRT1,PRSS1,HSD17B1,LILRB2,ITGB1BP2,CEBPD,TFF1,ACTL7B,CALML3,TMSB4X
TF	Factor: HOXA6; motif: NYMATTAN	TF:M08772	false	0.00019497678392691917	3.7100170974204554	7825	67	21	62700	TMSB10,RAB38,KRT34,SSX3,GIMAP4,MC3R,MT2A,VCX,BPY2,NUDT2,NDUFA3,ITGB1BP2,TMEM69,POP7,SCGB1A1,TAAR5,POLR2I,HOXD4,TMSB4X,TMED1,CRYGA
TF	Factor: PPARGAMMA; motif: NWNTRGGTYANN	TF:M08961	false	0.00019886971355742643	3.701431351799684	5431	67	17	62700	TMSB10,LHB,MT1G,PGLYRP1,HBQ1,MT2A,VCX,GCHFR,BPY2,NUDT2,HPRT1,APCS,UBB,ITGB1BP2,SCGB1A1,ACTL7B,POLR2I
TF	Factor: AhR; motif: CCYCNRRSTNGCGTGASA	TF:M00139	false	0.00020071520504901874	3.697419726572012	3814	67	14	62700	PGLYRP1,CLDN10,LY6D,VCX,GCHFR,DPH2,HPRT1,HSD17B1,SMPD2,POP7,TNFRSF14,CDA,ADRM1,AIMP2
TF	Factor: CREB1; motif: NRTGATGTCAYN	TF:M11216	false	0.00020160432933761645	3.6955001459008736	4337	67	15	62700	FFAR3,LY6K,LHB,HES1,RAB38,PRSS1,LILRB2,UBB,ITGB1BP2,SCGB1A1,TFF1,ACTL7B,AIMP2,TMSB4X,CRYGA
TF	Factor: ATF4; motif: CVTGACGYMABG	TF:M00514	false	0.00020212455549229708	3.6943809221749913	5439	67	17	62700	FFAR3,MAGEA10,GIMAP4,LY6D,NUDT2,DPH2,HPRT1,SLC25A6,APCS,HSD17B1,UBB,SCGB1A1,TNFRSF14,TFF1,ACTL7B,AIMP2,CALML3
TF	Factor: DP-1; motif: NRNNGGCGGGAANN	TF:M10098	false	0.00020346108720018026	3.6915186391669956	7224	67	20	62700	TMSB10,LY6K,LHB,PGLYRP1,CLDN10,MAGEA10,SSX3,FAM156A,LY6D,VCX,GCHFR,NUDT2,DPH2,SLC25A6,LILRB2,CEBPD,POP7,HOXD4,CALML3,CCL21
TF	Factor: SIRT6; motif: AGATAARN	TF:M01797	false	0.00020720749256625303	3.6835945446732006	1207	67	8	62700	MT2A,GCHFR,DPH2,NDUFA3,ITGB1BP2,SMPD2,SCGB1A1,TMED1
TF	Factor: Elk-1:FOXI1; motif: ACCGGAAGTRTMAACAN	TF:M08216	false	0.00020720749256625303	3.6835945446732006	7234	67	20	62700	HES1,PGLYRP1,CLDN10,GIMAP4,FAM156A,ICAM3,MT2A,BPY2,ISG15,APCS,NDUFA3,PRSS1,CEBPD,TMEM69,SCGB1A1,TAAR5,TIMM17B,POLR2I,CCL21,CRYGA
TF	Factor: DEC2; motif: SNTCACGTGS	TF:M01843	false	0.00020907446941755537	3.6796989966803015	3830	67	14	62700	GIMAP4,FAM156A,ICAM3,PRICKLE3,VCX,ISG15,DPH2,SLC25A6,TAAR5,TNFRSF14,ACTL7B,HOXD4,CALML3,TMED1
TF	Factor: GLI; motif: NTGGGTGGTN; match class: 1	TF:M07292_1	false	0.00021038287804480823	3.6769896080222826	1210	67	8	62700	FFAR3,HBQ1,MAGEA10,UBB,FOXS1,TNFRSF14,CDA,HOXD4
TF	Factor: TFAP2C; motif: NGCCCNNRGGCA	TF:M04152	false	0.0002114896245822217	3.674710933713127	7872	67	21	62700	TMSB10,LY6K,LHB,HES1,PGLYRP1,KRT34,LY6D,MT2A,PRICKLE3,HPRT1,PRSS1,HSD17B1,ITGB1BP2,SMPD2,CEBPD,SCGB1A1,TNFRSF14,TFF1,ACTL7B,HOXD4,TMSB4X
TF	Factor: MIF-1; motif: NNGTTGCWWGGYAACNGS; match class: 1	TF:M00279_1	false	0.00021242466443383102	3.6727950591271536	5463	67	17	62700	HES1,MT1G,HBQ1,MT2A,PRICKLE3,VCX,GCHFR,DPH2,SLC25A6,HSD17B1,UBB,ITGB1BP2,CDA,POLR2I,HOXD4,ADRM1,TMSB4X
TF	Factor: Oct3; motif: WTATGCGCATAW; match class: 1	TF:M11934_1	false	0.00021242466443383102	3.6727950591271536	9172	67	23	62700	LHB,MT1G,RAB38,CLDN10,SSX3,MC3R,VCX,GCHFR,NUDT2,DPH2,HPRT1,NDUFA3,PRSS1,UBB,CEBPD,POP7,TAAR5,TNFRSF14,POLR2I,AIMP2,CCL21,TMSB4X,TMED1
TF	Factor: ER-alpha; motif: AGGTCASMNTGACCY; match class: 1	TF:M09909_1	false	0.0002164432419906486	3.6646559696197722	2407	67	11	62700	FFAR3,RAB38,MAGEA10,LY6D,GCHFR,BPY2,CD79A,DPH2,POP7,TFF1,HOXD4
TF	Factor: SP9; motif: NCCACGCCCMCN	TF:M12150	false	0.00021708425043643576	3.6633716836697765	2408	67	11	62700	MAGEA10,LY6D,PRICKLE3,GCHFR,HPRT1,SLC25A6,UBB,POP7,TIMM17B,CALML3,TMED1
TF	Factor: RFX1; motif: NGTTGCCATGG	TF:M09832	false	0.00021854266206089838	3.6604637711004844	2410	67	11	62700	FFAR3,HES1,MT1G,LY6D,NUDT2,SMPD2,SLC35A2,TFF1,POLR2I,CALML3,TMSB4X
TF	Factor: Sox-9; motif: RNACAAAGGVN	TF:M01284	false	0.0002212536113617916	3.6551096318992973	6062	67	18	62700	FFAR3,MT1G,RAB38,PGLYRP1,MAGEA10,MC3R,BPY2,APCS,PRSS1,HSD17B1,ITGB1BP2,POP7,TAAR5,HOXD4,CALML3,CCL21,TMSB4X,CRYGA
TF	Factor: ATF-2; motif: RRTGANGTCAY	TF:M09867	false	0.00022152034609774438	3.6545863787313193	4377	67	15	62700	FFAR3,LY6K,LHB,HES1,PRSS1,LILRB2,UBB,ITGB1BP2,SCGB1A1,TNFRSF14,TFF1,ACTL7B,AIMP2,TMSB4X,CRYGA
TF	Factor: ATF-1; motif: CYYTGACGTCA	TF:M00691	false	0.00022584278298151483	3.6461937831693714	4929	67	16	62700	FFAR3,LHB,KRT34,SSX3,FAM156A,MC3R,LY6D,HPRT1,SLC25A6,CEBPD,TIMM17B,TFF1,ACTL7B,HOXD4,AIMP2,CALML3
TF	Factor: FKHL14; motif: TMNAAACARKAASA	TF:M08882	false	0.00022782405347698673	3.642400425380487	2422	67	11	62700	TMSB10,HES1,RAB38,UQCR10,MC3R,ICAM3,NUDT2,HPRT1,NDUFA3,CEBPD,POP7
TF	Factor: DATF1; motif: SNGGRRGCWGNGGG	TF:M09724	false	0.00023373974652168486	3.6312674312649498	8573	67	22	62700	LHB,HES1,MT1G,RAB38,PGLYRP1,MAGEA10,MC3R,ICAM3,VCX,CD79A,SLC25A6,SCGB1A1,FOXS1,TNFRSF14,TIMM17B,CDA,TFF1,POLR2I,CALML3,TMSB4X,TMED1,CRYGA
TF	Factor: SREBP-1; motif: NNNGTGGGGTGAN	TF:M04632	false	0.00023425994961175054	3.6303019544648762	4945	67	16	62700	FFAR3,LHB,KRT34,SSX3,GIMAP4,MT2A,GCHFR,CD79A,NDUFA3,LILRB2,SMPD2,POP7,TNFRSF14,ACTL7B,POLR2I,TMSB4X
TF	Factor: E2F-4; motif: TTTTGGCGCCAWWN; match class: 1	TF:M11535_1	false	0.0002354553397688812	3.6280914559714668	6691	67	19	62700	TMSB10,LY6K,LHB,CLDN10,HBQ1,PRICKLE3,VCX,BPY2,ISG15,NUDT2,CD79A,NDUFA3,HSD17B1,UBB,TMEM69,POP7,HOXD4,ADRM1,CALML3
TF	Factor: Hey2; motif: NGCACGYGYN	TF:M11054	false	0.00023578596687473988	3.6274820461036197	3372	67	13	62700	LY6K,MT1G,FAM156A,LY6D,BPY2,DPH2,TMEM69,FOXS1,TIMM17B,ACTL7B,POLR2I,HOXD4,AIMP2
TF	Factor: Smad4; motif: TGTCTGN; match class: 1	TF:M01889_1	false	0.00023600906614295507	3.6270713135543398	901	67	7	62700	FFAR3,CLDN10,MT2A,SLC25A6,APCS,LILRB2,FOXS1
TF	Factor: SP9; motif: RCCACGCCCMCY	TF:M12149	false	0.00023600906614295507	3.6270713135543398	2433	67	11	62700	PGLYRP1,LY6D,PRICKLE3,GCHFR,HPRT1,SLC25A6,UBB,POP7,TIMM17B,CALML3,TMED1
TF	Factor: ESR1; motif: NNNNMAGGTCACCCTGACCY; match class: 1	TF:M02261_1	false	0.00023600906614295507	3.6270713135543398	2433	67	11	62700	LY6K,KRT34,MAGEA10,FAM156A,GCHFR,BPY2,CD79A,DPH2,TFF1,HOXD4,CALML3
TF	Factor: Pet-1; motif: ACCGGAWRTN	TF:M02072	false	0.00023669826675521829	3.6258049222204756	2434	67	11	62700	LHB,MAGEA10,NUDT2,DPH2,SLC25A6,UBB,SMPD2,TMEM69,POP7,TIMM17B,CCL21
TF	Factor: CTCF; motif: NNYGCCCYCTRSTGGN	TF:M09744	false	0.00024007670126209354	3.6196499849003994	3885	67	14	62700	LY6K,LHB,PGLYRP1,CLDN10,HBQ1,MC3R,NUDT2,CD79A,APCS,SMPD2,POP7,POLR2I,AIMP2,TMED1
TF	Factor: GATA6; motif: NNNAGATAAGANN	TF:M09771	false	0.0002409993862861667	3.617984063370653	2898	67	12	62700	MT2A,GCHFR,DPH2,NDUFA3,PRSS1,ITGB1BP2,SMPD2,TMEM69,SCGB1A1,FOXS1,CALML3,TMED1
TF	Factor: Egr-1; motif: NNCRCCCMCGCNN	TF:M12140	false	0.00024116296445490928	3.617689386282485	5525	67	17	62700	TMSB10,LHB,RAB38,FAM156A,LY6D,GCHFR,HPRT1,SLC25A6,HSD17B1,UBB,CEBPD,POP7,SCGB1A1,CDA,ADRM1,CALML3,TMED1
TF	Factor: Tax/CREB; motif: GGGGGTTGACGYANA; match class: 1	TF:M00114_1	false	0.0002443729105263678	3.6119469386135026	1609	67	9	62700	MAGEA10,LY6D,NUDT2,NDUFA3,HSD17B1,UBB,SCGB1A1,POLR2I,CALML3
TF	Factor: MEL1; motif: GARGAT; match class: 1	TF:M08794_1	false	0.0002469818394840278	3.6073349791364198	4424	67	15	62700	MC3R,ICAM3,VCX,BPY2,ISG15,NUDT2,CD79A,DPH2,PRSS1,UBB,ITGB1BP2,TAAR5,CDA,ACTL7B,CALML3
TF	Factor: BCL-6; motif: WRCTTTCKAGGRAT	TF:M01185	false	0.00024742968767818086	3.6065481930606045	6121	67	18	62700	TMSB10,MT1G,CLDN10,MAGEA10,MT2A,VCX,DPH2,APCS,UBB,ITGB1BP2,SCGB1A1,FOXS1,CDA,TFF1,POLR2I,HOXD4,TMSB4X,TMED1
TF	Factor: PR; motif: NNNNNNGGNACRNNNTGTTCTNNNNNN	TF:M00954	false	0.00024742968767818086	3.6065481930606045	5538	67	17	62700	TMSB10,HBQ1,KRT34,MAGEA10,SSX3,UQCR10,GIMAP4,FAM156A,ICAM3,LY6D,ISG15,HPRT1,SMPD2,POP7,FOXS1,TFF1,POLR2I
TF	Factor: Nkx2-8; motif: STCGTTGAN	TF:M10632	false	0.00024817046557635295	3.605249904547305	4974	67	16	62700	HES1,KRT34,UQCR10,LY6D,PRICKLE3,VCX,GCHFR,NUDT2,DPH2,SLC25A6,APCS,HSD17B1,UBB,TAAR5,FOXS1,TIMM17B
TF	Factor: GR; motif: RGWACATWATGTWCY	TF:M11847	false	0.00024817046557635295	3.605249904547305	5540	67	17	62700	TMSB10,CLDN10,GIMAP4,MC3R,ICAM3,MT2A,VCX,BPY2,ISG15,DPH2,HSD17B1,ITGB1BP2,SMPD2,POP7,TFF1,POLR2I,HOXD4
TF	Factor: ASH-2; motif: NGCAGCTGYN	TF:M11177	false	0.0002482564083643945	3.6050995320314803	619	67	6	62700	FFAR3,PRSS1,ITGB1BP2,CEBPD,FOXS1,CDA
TF	Factor: ASH-2; motif: NGCAGCTGYN; match class: 1	TF:M11177_1	false	0.0002482564083643945	3.6050995320314803	619	67	6	62700	FFAR3,PRSS1,ITGB1BP2,CEBPD,FOXS1,CDA
TF	Factor: PATZ; motif: GGGGNGGGGGMKGGRRNGGNRN	TF:M10026	false	0.0002496626257611163	3.6026464662212025	8619	67	22	62700	TMSB10,LY6K,LHB,RAB38,CLDN10,MAGEA10,LY6D,GCHFR,DPH2,HPRT1,SLC25A6,UBB,CEBPD,POP7,CDA,TFF1,POLR2I,HOXD4,ADRM1,CALML3,TMSB4X,TMED1
TF	Factor: KLF17; motif: NMCCACNCWCCCNTN	TF:M12187	false	0.00025091555672722855	3.6004724116573072	2913	67	12	62700	TMSB10,MAGEA10,UQCR10,MC3R,LY6D,HPRT1,PRSS1,HSD17B1,FOXS1,TIMM17B,HOXD4,CALML3
TF	Factor: NKX2B; motif: NNNRCCACTTGARANNN	TF:M01372	false	0.00025112518430856596	3.6001097315013797	3398	67	13	62700	FFAR3,LY6K,LHB,RAB38,PGLYRP1,KRT34,BPY2,NUDT2,APCS,SMPD2,TIMM17B,TFF1,TMSB4X
TF	Factor: HSF2; motif: NGAANNWTCK; match class: 1	TF:M00147_1	false	0.00025472696208262357	3.5939250838389944	4439	67	15	62700	LY6K,KRT34,GIMAP4,ICAM3,MT2A,BPY2,NUDT2,HPRT1,UBB,ITGB1BP2,SCGB1A1,SLC35A2,CDA,AIMP2,CCL21
TF	Factor: TORC2; motif: TGGGCTKKD; match class: 1	TF:M07341_1	false	0.0002574775334384479	3.589260659940778	916	67	7	62700	ICAM3,MT2A,ISG15,LILRB2,TMEM69,CDA,CCL21
TF	Factor: ELF1; motif: AACCCGGAAGTR	TF:M03966	false	0.0002574775334384479	3.589260659940778	6744	67	19	62700	FFAR3,LHB,MT1G,PGLYRP1,GCHFR,BPY2,NUDT2,DPH2,SLC25A6,UBB,SMPD2,TMEM69,POP7,SLC35A2,TNFRSF14,TIMM17B,POLR2I,CALML3,CCL21
TF	Factor: PEA3; motif: ACAGGAAGGAAGTN	TF:M11429	false	0.00025785815805548246	3.5886191239336975	5560	67	17	62700	LY6K,LHB,RAB38,PGLYRP1,CLDN10,ICAM3,VCX,LILRB2,ITGB1BP2,TMEM69,POP7,SCGB1A1,SLC35A2,CDA,HOXD4,CCL21,TMSB4X
TF	Factor: c-Fos:c-Jun; motif: NTGACTCAN	TF:M03866	false	0.0002641015290947436	3.5782290843080817	1628	67	9	62700	MAGEA10,GIMAP4,LY6D,MT2A,NUDT2,LILRB2,SLC35A2,ADRM1,TMSB4X
TF	Factor: AP-4:Dlx-3; motif: NCAGCTGNNNNNNGTAATKR	TF:M08671	false	0.00026504032502404855	3.576688044542093	4456	67	15	62700	LHB,HES1,RAB38,GIMAP4,MT2A,VCX,BPY2,ISG15,HPRT1,LILRB2,TMEM69,SCGB1A1,CDA,ACTL7B,CCL21
TF	Factor: myogenin; motif: CRSCTGTTBNNTTTGGCACGSNGCCARCH; match class: 1	TF:M00056_1	false	0.000265311915951726	3.576243244115423	4457	67	15	62700	FFAR3,LY6K,MT1G,RAB38,MC3R,LY6D,PRICKLE3,GCHFR,PRSS1,SCGB1A1,TNFRSF14,CDA,TFF1,ACTL7B,CCL21
TF	Factor: GATA-1; motif: NTGNNNNNNNSAGATAAGR	TF:M09621	false	0.000265311915951726	3.576243244115423	5574	67	17	62700	HES1,KRT34,UQCR10,MT2A,GCHFR,BPY2,DPH2,NDUFA3,PRSS1,ITGB1BP2,SMPD2,SCGB1A1,FOXS1,TNFRSF14,CALML3,CCL21,TMED1
TF	Factor: TEF-3:ER81; motif: ACCGGAAATRCC	TF:M08423	false	0.0002663930280515695	3.5744771455616218	3929	67	14	62700	LHB,MT2A,VCX,NUDT2,DPH2,SLC25A6,LILRB2,UBB,SMPD2,TMEM69,POP7,SCGB1A1,SLC35A2,TIMM17B
TF	Factor: NFYB; motif: RGCCAATSRGNRNNNNSNG	TF:M12643	false	0.0002680616479999314	3.5717653167647794	2038	67	10	62700	LY6K,HES1,SSX3,VCX,GCHFR,NUDT2,SLC25A6,UBB,TIMM17B,AIMP2
TF	Factor: DEC1; motif: GTCACGTGAC; match class: 1	TF:M11074_1	false	0.000271887241876377	3.565611170907114	3937	67	14	62700	GIMAP4,FAM156A,PRICKLE3,VCX,DPH2,HPRT1,SLC25A6,TMEM69,TNFRSF14,TIMM17B,CDA,ACTL7B,HOXD4,TMED1
TF	Factor: Rfx1; motif: GTTGCYNNGGARMS	TF:M04627	false	0.00027242515950749556	3.564752786147289	3938	67	14	62700	MT1G,MC3R,LY6D,GCHFR,NUDT2,UBB,SMPD2,SLC35A2,FOXS1,TIMM17B,TFF1,POLR2I,AIMP2,TMSB4X
TF	Factor: TFEA; motif: RGTCACGTGA	TF:M10100	false	0.0002754809044886954	3.5599084997617703	6179	67	18	62700	MT1G,SSX3,GIMAP4,FAM156A,MT2A,PRICKLE3,VCX,CD79A,DPH2,HPRT1,SLC25A6,HSD17B1,SCGB1A1,TAAR5,TNFRSF14,CDA,ACTL7B,HOXD4
TF	Factor: GR; motif: NNNNNNNGKACNNNNTGTTCTNNNNNN	TF:M00955	false	0.0002754809044886954	3.5599084997617703	5024	67	16	62700	TMSB10,HBQ1,MAGEA10,SSX3,UQCR10,GIMAP4,FAM156A,ICAM3,LY6D,ISG15,HPRT1,SMPD2,POP7,FOXS1,TFF1,POLR2I
TF	Factor: Fli-1; motif: NACCGGAARTN	TF:M11402	false	0.0002778151916990202	3.5562440095319436	3946	67	14	62700	LHB,MAGEA10,FAM156A,ICAM3,VCX,NUDT2,DPH2,SLC25A6,UBB,SMPD2,TMEM69,POP7,TIMM17B,AIMP2
TF	Factor: ZNF647; motif: NYAGGCCYAC; match class: 1	TF:M12286_1	false	0.0002807149728145736	3.5517344222878044	1643	67	9	62700	SSX3,PRICKLE3,HSD17B1,UBB,ITGB1BP2,POP7,TFF1,ACTL7B,TMED1
TF	Factor: NFATc3; motif: NTTTCCRYGGAAAN; match class: 1	TF:M11988_1	false	0.0002807149728145736	3.5517344222878044	6792	67	19	62700	TMSB10,LY6K,HES1,SSX3,GIMAP4,FAM156A,ICAM3,MT2A,PRICKLE3,VCX,BPY2,HPRT1,TMEM69,TAAR5,FOXS1,TFF1,AIMP2,TMSB4X,TMED1
TF	Factor: GATA-1; motif: NNNNNGATANKGGN	TF:M00126	false	0.0002817278219853257	3.550170262215296	3952	67	14	62700	CLDN10,HBQ1,ICAM3,PRICKLE3,GCHFR,BPY2,NUDT2,CD79A,NDUFA3,ITGB1BP2,SMPD2,TMEM69,TMSB4X,TMED1
TF	Factor: SP2; motif: GGGCGGGAC	TF:M01783	false	0.0002817278219853257	3.550170262215296	9359	67	23	62700	TMSB10,LY6K,LHB,HES1,MT1G,PGLYRP1,UQCR10,FAM156A,LY6D,MT2A,PRICKLE3,HPRT1,SLC25A6,HSD17B1,LILRB2,CEBPD,POP7,TNFRSF14,TIMM17B,ACTL7B,POLR2I,AIMP2,TMED1
TF	Factor: RELB; motif: NNATTCCCCNN; match class: 1	TF:M09784_1	false	0.00028318369881153577	3.547931749993417	932	67	7	62700	LHB,PRICKLE3,CD79A,DPH2,UBB,HOXD4,AIMP2
TF	Factor: ZABC1; motif: NNTGNMCTTTGNNCYNNN	TF:M12683	false	0.0002869050185717225	3.5422618549643756	4492	67	15	62700	FFAR3,MT1G,KRT34,UQCR10,LY6D,GCHFR,CD79A,NDUFA3,HSD17B1,ITGB1BP2,TAAR5,TIMM17B,HOXD4,ADRM1,TMSB4X
TF	Factor: BCL-6; motif: NCGYWATCTAGGAATN	TF:M12340	false	0.0002923474392765841	3.5341007058729423	5052	67	16	62700	RAB38,CLDN10,FAM156A,ICAM3,LY6D,PRICKLE3,VCX,ISG15,CD79A,UBB,ITGB1BP2,TMEM69,TNFRSF14,ACTL7B,HOXD4,CRYGA
TF	Factor: FRA-2; motif: RTGANTCA	TF:M08914	false	0.0002977469302454559	3.5261527073744268	3974	67	14	62700	LY6K,HES1,MAGEA10,GIMAP4,FAM156A,LY6D,MT2A,PRICKLE3,NUDT2,LILRB2,SLC35A2,TFF1,ADRM1,TMSB4X
TF	Factor: PXR; motif: AGTTCANNSAGTTC	TF:M08779	false	0.0002999457149837804	3.5229573380012114	3977	67	14	62700	MT1G,GIMAP4,FAM156A,PRICKLE3,VCX,HSD17B1,POP7,TAAR5,SLC35A2,TNFRSF14,CDA,TFF1,POLR2I,TMED1
TF	Factor: Fli-1:ETV7; motif: NSMGGAMGGATNTCCGNN	TF:M08283	false	0.00030168882094727933	3.5204407822706836	2976	67	12	62700	LY6K,LHB,RAB38,MAGEA10,UQCR10,FAM156A,VCX,SLC25A6,APCS,CDA,TFF1,CALML3
TF	Factor: p300; motif: NNNGGGAGTNNNNS	TF:M00033	false	0.00030274968164067375	3.5189163048711904	8741	67	22	62700	CLDN10,HBQ1,MAGEA10,FAM156A,MC3R,MT2A,PRICKLE3,VCX,NUDT2,HSD17B1,LILRB2,CEBPD,TMEM69,POP7,FOXS1,TIMM17B,TFF1,POLR2I,HOXD4,ADRM1,TMED1,CRYGA
TF	Factor: Sox-10; motif: NACAAWG; match class: 1	TF:M02116_1	false	0.0003060379602720823	3.5142247012497436	8097	67	21	62700	TMSB10,FFAR3,PGLYRP1,GIMAP4,MC3R,ICAM3,LY6D,PRICKLE3,VCX,BPY2,NUDT2,DPH2,APCS,PRSS1,HSD17B1,LILRB2,UBB,TAAR5,SLC35A2,CDA,TMSB4X
TF	Factor: NRF-1; motif: YGCGCMTGCGC	TF:M02102	false	0.0003067817528658565	3.513170475444503	2075	67	10	62700	HBQ1,UQCR10,GCHFR,ISG15,SLC25A6,NDUFA3,UBB,POP7,POLR2I,AIMP2
TF	Factor: HOXB2:Elk-1; motif: TAATKRCCGGAAGTN	TF:M08341	false	0.0003074555365163341	3.512217681975835	6237	67	18	62700	TMSB10,FFAR3,LHB,FAM156A,PRICKLE3,GCHFR,NUDT2,DPH2,APCS,UBB,SMPD2,TMEM69,POP7,TIMM17B,TFF1,POLR2I,CCL21,CRYGA
TF	Factor: c-Ets-2; motif: NCCGGAAGTG; match class: 1	TF:M08759_1	false	0.000308355494989738	3.5109483079075074	2984	67	12	62700	FFAR3,HES1,MAGEA10,FAM156A,GCHFR,DPH2,SLC25A6,UBB,SMPD2,POP7,SLC35A2,POLR2I
TF	Factor: HIC2; motif: RTGCCCRNN	TF:M03906	false	0.00031606786834307817	3.5002196525646854	3484	67	13	62700	MAGEA10,GIMAP4,MT2A,CD79A,DPH2,SLC25A6,SMPD2,CEBPD,SCGB1A1,TAAR5,FOXS1,CDA,CRYGA
TF	Factor: SP1; motif: GGGGYGGGGNS	TF:M01303	false	0.0003167010423283932	3.4993505072731006	8118	67	21	62700	TMSB10,HES1,MT1G,RAB38,HBQ1,MAGEA10,SSX3,FAM156A,LY6D,VCX,HPRT1,SLC25A6,HSD17B1,CEBPD,POP7,CDA,POLR2I,CALML3,CCL21,TMSB4X,TMED1
TF	Factor: TEF-3:Fli-1; motif: ACCGGAAATGCC	TF:M08510	false	0.0003183169474415545	3.4971402385878716	7484	67	20	62700	FFAR3,LHB,RAB38,PGLYRP1,MAGEA10,MC3R,ICAM3,VCX,DPH2,LILRB2,UBB,ITGB1BP2,SMPD2,TMEM69,SCGB1A1,TAAR5,TIMM17B,TFF1,AIMP2,CALML3
TF	Factor: ZNF647; motif: NTAGGCCTAN	TF:M12285	false	0.00032199331199875774	3.492153148776837	1296	67	8	62700	PGLYRP1,CLDN10,UBB,ITGB1BP2,POP7,TFF1,POLR2I,TMED1
TF	Factor: T3R-beta; motif: NNRGGTCRTGACCYNN; match class: 1	TF:M11815_1	false	0.000324993665778031	3.4881251034656064	1678	67	9	62700	LY6K,LHB,SSX3,ICAM3,SLC25A6,APCS,HOXD4,AIMP2,CALML3
TF	Factor: FAC1; motif: NNNCAMAACACRNA	TF:M00456	false	0.0003291195348293817	3.4826463394715907	8141	67	21	62700	RAB38,HBQ1,KRT34,UQCR10,ICAM3,MT2A,GCHFR,BPY2,ISG15,NUDT2,DPH2,NDUFA3,HSD17B1,SCGB1A1,TIMM17B,CDA,POLR2I,ADRM1,TMSB4X,TMED1,CRYGA
TF	Factor: SREBP-1; motif: NGTSRGGTGAN	TF:M10075	false	0.00032942882453522996	3.4822384033784384	4552	67	15	62700	FFAR3,HBQ1,LY6D,MT2A,VCX,ISG15,SLC25A6,PRSS1,LILRB2,UBB,TMEM69,SCGB1A1,TNFRSF14,AIMP2,TMSB4X
TF	Factor: NFATc2; motif: TTTTCCATGGAAAA; match class: 1	TF:M11985_1	false	0.00033000077912709867	3.4814850347578696	4553	67	15	62700	HES1,KRT34,SSX3,GIMAP4,FAM156A,MC3R,MT2A,VCX,BPY2,NUDT2,HPRT1,SMPD2,TMEM69,TAAR5,CCL21
TF	Factor: KLF; motif: GGGNGGGG; match class: 1	TF:M07461_1	false	0.0003300628174616377	3.4814033974532963	3501	67	13	62700	TMSB10,LHB,CLDN10,MAGEA10,ICAM3,LY6D,ISG15,CD79A,HSD17B1,TNFRSF14,HOXD4,CCL21,TMSB4X
TF	Factor: c-Ets-2; motif: NNCTTCCTNNN	TF:M07379	false	0.00033752336866000053	3.4716961531181494	3509	67	13	62700	FFAR3,PGLYRP1,UQCR10,GIMAP4,ICAM3,PRICKLE3,VCX,NDUFA3,TAAR5,CDA,TFF1,HOXD4,ADRM1
TF	Factor: HOXD1; motif: NATYCAKCAN	TF:M12625	false	0.00033876103330602334	3.4701065510964595	5696	67	17	62700	SSX3,GIMAP4,MC3R,ICAM3,LY6D,PRICKLE3,BPY2,NDUFA3,PRSS1,LILRB2,ITGB1BP2,SCGB1A1,ACTL7B,CALML3,CCL21,TMED1,CRYGA
TF	Factor: OSR2; motif: NGCTACTGNN	TF:M12051	false	0.0003431444789053692	3.464522984388702	2550	67	11	62700	HES1,FAM156A,CD79A,DPH2,NDUFA3,ITGB1BP2,FOXS1,TIMM17B,CDA,CCL21,TMED1
TF	Factor: ER81; motif: NRCMGGAWGNN	TF:M11418	false	0.00034435995383457326	3.462987359076364	4034	67	14	62700	FFAR3,PGLYRP1,MAGEA10,UQCR10,LY6D,GCHFR,CD79A,DPH2,SLC25A6,TMEM69,TAAR5,FOXS1,CCL21,CRYGA
TF	Factor: ESR2; motif: NNRGGTCANNNTGMCCTN	TF:M02377	false	0.00034435995383457326	3.462987359076364	3517	67	13	62700	FFAR3,RAB38,HBQ1,VCX,CD79A,DPH2,UBB,TMEM69,SCGB1A1,TFF1,ACTL7B,ADRM1,CRYGA
TF	Factor: ELF1; motif: NNNASCCGGAAGTGGNNNN	TF:M12600	false	0.0003445817244409372	3.4627077599260847	8824	67	22	62700	TMSB10,FFAR3,LHB,HES1,FAM156A,MT2A,PRICKLE3,GCHFR,BPY2,NUDT2,DPH2,SLC25A6,SMPD2,TMEM69,POP7,SLC35A2,POLR2I,ADRM1,AIMP2,CALML3,CCL21,TMED1
TF	Factor: LBX2; motif: CTNRANSTAATTA	TF:M04383	false	0.00034659378655883745	3.460179227217596	8174	67	21	62700	TMSB10,FFAR3,LHB,RAB38,SSX3,GIMAP4,LY6D,PRICKLE3,GCHFR,BPY2,SLC25A6,PRSS1,ITGB1BP2,SMPD2,TMEM69,SCGB1A1,TAAR5,ADRM1,CALML3,TMED1,CRYGA
TF	Factor: LKLF; motif: NRCCACRCCCN	TF:M12172	false	0.00035004456849609616	3.455876656736431	2112	67	10	62700	TMSB10,PGLYRP1,MAGEA10,PRICKLE3,HPRT1,SLC25A6,TMEM69,TIMM17B,CALML3,TMED1
TF	Factor: ATF2; motif: NTGACRTCAYC	TF:M12581	false	0.00035015542169883394	3.45573914478177	4580	67	15	62700	FFAR3,LY6K,HES1,PRSS1,HSD17B1,LILRB2,UBB,ITGB1BP2,SCGB1A1,TNFRSF14,TFF1,ACTL7B,AIMP2,TMSB4X,CRYGA
TF	Factor: AR; motif: ARGAACANNNTGTNC; match class: 1	TF:M07204_1	false	0.00035284940499703186	3.452410610571419	969	67	7	62700	GIMAP4,MC3R,MT2A,VCX,HSD17B1,TNFRSF14,ACTL7B
TF	Factor: etv3; motif: ACCGGAAGYN	TF:M02068	false	0.0003547289342942978	3.4501033858391663	3529	67	13	62700	LHB,FAM156A,GCHFR,NUDT2,DPH2,SLC25A6,SMPD2,TMEM69,POP7,SLC35A2,ACTL7B,AIMP2,CCL21
TF	Factor: AREB6; motif: WNWCACCTGWNN; match class: 1	TF:M00413_1	false	0.0003547289342942978	3.4501033858391663	77	67	3	62700	BPY2,PRSS1,LILRB2
TF	Factor: NF1B; motif: CYTGGCNYNCWGCCAN	TF:M09762	false	0.00035631677979089133	3.4481637252240636	5723	67	17	62700	LY6K,RAB38,PGLYRP1,HBQ1,LY6D,PRICKLE3,GCHFR,ISG15,CD79A,HSD17B1,LILRB2,CEBPD,POP7,SLC35A2,FOXS1,TNFRSF14,CDA
TF	Factor: PEA3; motif: NACCGGAAGTN	TF:M11425	false	0.0003568868172395161	3.4474694938091823	7553	67	20	62700	FFAR3,LHB,HES1,MAGEA10,FAM156A,GCHFR,NUDT2,CD79A,DPH2,SLC25A6,SMPD2,TMEM69,POP7,SLC35A2,TNFRSF14,TIMM17B,POLR2I,AIMP2,CCL21,CRYGA
TF	Factor: Pax-5; motif: BCNNNRNGCANBGNTGNRTAGCSGCHNB; match class: 1	TF:M00143_1	false	0.0003585965487960263	3.445393894489548	5150	67	16	62700	FFAR3,LY6K,PGLYRP1,MC3R,LY6D,MT2A,GCHFR,SMPD2,CEBPD,POP7,TAAR5,TFF1,POLR2I,HOXD4,CCL21,TMSB4X
TF	Factor: FLI1; motif: ACCGGAAATCCGGT; match class: 1	TF:M03989_1	false	0.0003601767711645639	3.443484299513018	5729	67	17	62700	TMSB10,FFAR3,LHB,HBQ1,PRICKLE3,VCX,DPH2,SLC25A6,NDUFA3,SMPD2,CEBPD,TMEM69,POP7,SLC35A2,TIMM17B,CDA,CALML3
TF	Factor: E2F-1; motif: NTTSGCGG	TF:M00430	false	0.0003610142161453886	3.4424756959560217	8201	67	21	62700	TMSB10,FFAR3,PGLYRP1,CLDN10,KRT34,SSX3,GIMAP4,ICAM3,GCHFR,NUDT2,SLC25A6,NDUFA3,LILRB2,UBB,SMPD2,CEBPD,FOXS1,POLR2I,CCL21,TMSB4X,TMED1
TF	Factor: NGFI-C; motif: WTGCGTGGGYGG	TF:M00244	false	0.00036120284629735476	3.4422488360817747	6325	67	18	62700	TMSB10,RAB38,CLDN10,HBQ1,FAM156A,GCHFR,HPRT1,SLC25A6,HSD17B1,UBB,CEBPD,POP7,SCGB1A1,CDA,ADRM1,CALML3,TMED1,CRYGA
TF	Factor: POU6F1; motif: NTAATGAGNN	TF:M11957	false	0.00036171614407597456	3.4416321074212792	412	67	5	62700	LY6K,APCS,SCGB1A1,TAAR5,TIMM17B
TF	Factor: AML2; motif: AACCRCAA	TF:M01759	false	0.00036357740773443234	3.4394031111516843	3043	67	12	62700	TMSB10,LHB,RAB38,KRT34,MAGEA10,VCX,PRSS1,UBB,TMEM69,TAAR5,POLR2I,TMSB4X
TF	Factor: Sp2; motif: TGGGCGCGCCCA; match class: 1	TF:M06948_1	false	0.0003690862576597927	3.4328721247681133	6337	67	18	62700	TMSB10,FFAR3,LY6K,RAB38,PGLYRP1,HBQ1,MAGEA10,FAM156A,GCHFR,SLC25A6,UBB,SMPD2,CEBPD,TFF1,POLR2I,HOXD4,ADRM1,TMSB4X
TF	Factor: LKLF; motif: CNCCACCCS	TF:M08819	false	0.0003757446709750482	3.4251071701090976	5751	67	17	62700	TMSB10,LHB,HES1,CLDN10,MAGEA10,SSX3,LY6D,ISG15,HPRT1,HSD17B1,POP7,TNFRSF14,HOXD4,AIMP2,CALML3,CCL21,TMSB4X
TF	Factor: ESX1; motif: NNYAATTANN	TF:M04319	false	0.00038099325525452996	3.4190827125964733	3059	67	12	62700	SSX3,VCX,ISG15,DPH2,NDUFA3,ITGB1BP2,SMPD2,TMEM69,SCGB1A1,TAAR5,HOXD4,CRYGA
TF	Factor: KLF14; motif: NRCCACGCCCMCN	TF:M12184	false	0.0003810416157075575	3.419027589980119	2585	67	11	62700	MAGEA10,LY6D,PRICKLE3,GCHFR,HPRT1,SLC25A6,UBB,POP7,TIMM17B,CALML3,TMED1
TF	Factor: HSF1; motif: GAANNTTCTRGNAN	TF:M02017	false	0.0003815188587938025	3.4184839896418544	4079	67	14	62700	HES1,PGLYRP1,GIMAP4,ICAM3,VCX,HPRT1,APCS,PRSS1,UBB,POP7,SCGB1A1,SLC35A2,CDA,HOXD4
TF	Factor: KR3; motif: YNAGGGACCNKN	TF:M10114	false	0.0003815188587938025	3.4184839896418544	2138	67	10	62700	LHB,MT1G,RAB38,KRT34,MAGEA10,LILRB2,ITGB1BP2,TNFRSF14,CALML3,TMSB4X
TF	Factor: AML3; motif: NWAACCACRAAAACCACRAN	TF:M11999	false	0.0003815188587938025	3.4184839896418544	6967	67	19	62700	FFAR3,LY6K,LHB,RAB38,SSX3,GIMAP4,LY6D,ISG15,DPH2,APCS,UBB,SLC35A2,FOXS1,TNFRSF14,CDA,POLR2I,CCL21,TMSB4X,CRYGA
TF	Factor: AREB6; motif: WNWCACCTGWNN	TF:M00413	false	0.00038342907344328755	3.416314959905325	1334	67	8	62700	RAB38,PGLYRP1,ICAM3,BPY2,PRSS1,LILRB2,TNFRSF14,CALML3
TF	Factor: Erg; motif: NACMGGAARTN	TF:M11394	false	0.00038342907344328755	3.416314959905325	4082	67	14	62700	FFAR3,PGLYRP1,MC3R,ICAM3,VCX,CD79A,DPH2,SLC25A6,UBB,TMEM69,TAAR5,TIMM17B,TFF1,CRYGA
TF	Factor: SF-1; motif: NYCAAGGYCANNNN	TF:M03802	false	0.0003836245490515049	3.4160936090705367	2140	67	10	62700	UQCR10,VCX,HPRT1,SLC25A6,LILRB2,TMEM69,SCGB1A1,TNFRSF14,CDA,CRYGA
TF	Factor: NFYC; motif: NNCCAATCANN	TF:M12455	false	0.0003846320218485735	3.4149545621848447	1335	67	8	62700	LY6K,SSX3,GIMAP4,FAM156A,GCHFR,NUDT2,UBB,AIMP2
TF	Factor: FXR; motif: NRGGKCANTGRCCNNNNGG	TF:M10014	false	0.00038604812300199813	3.413358554780202	5767	67	17	62700	TMSB10,FFAR3,LY6K,CLDN10,LY6D,CD79A,SLC25A6,HSD17B1,LILRB2,SMPD2,POP7,SLC35A2,TNFRSF14,CDA,POLR2I,HOXD4,ADRM1
TF	Factor: ESRRA; motif: YCAAGGTCACN	TF:M07402	false	0.00038634506700638835	3.413024628612642	1723	67	9	62700	UQCR10,HPRT1,SLC25A6,LILRB2,TMEM69,TNFRSF14,CDA,TFF1,CRYGA
TF	Factor: CSX; motif: TSYCACTTSM	TF:M01043	false	0.0003901876630529594	3.4087264662401293	6369	67	18	62700	FFAR3,LY6K,LHB,MT1G,ICAM3,LY6D,PRICKLE3,VCX,BPY2,SLC25A6,APCS,SMPD2,TMEM69,SCGB1A1,SLC35A2,TIMM17B,CCL21,TMSB4X
TF	Factor: STAT; motif: TTCCCGKAA	TF:M00223	false	0.0003914204659011127	3.407356470462508	3570	67	13	62700	TMSB10,CLDN10,MC3R,ICAM3,MT2A,PRICKLE3,GCHFR,NUDT2,NDUFA3,HSD17B1,LILRB2,ITGB1BP2,POLR2I
TF	Factor: NFE2L2; motif: RTGACWCAGCA	TF:M02263	false	0.0003928625658870416	3.4057593511912914	3072	67	12	62700	LY6K,RAB38,LY6D,MT2A,CD79A,DPH2,UBB,TAAR5,FOXS1,ADRM1,CCL21,TMSB4X
TF	Factor: SNA; motif: NNRGCAGGTGCNNNN	TF:M10528	false	0.00039300406117204347	3.405602961747994	4636	67	15	62700	MT1G,PGLYRP1,HBQ1,LY6D,MT2A,ISG15,HPRT1,NDUFA3,HSD17B1,TAAR5,CDA,TFF1,ACTL7B,ADRM1,CALML3
TF	Factor: CREB; motif: NNTKACGTCANNNS; match class: 1	TF:M00916_1	false	0.0003952114595797179	3.4031704710680093	1729	67	9	62700	FFAR3,MAGEA10,MC3R,VCX,NUDT2,HSD17B1,ACTL7B,AIMP2,CALML3
TF	Factor: E2F; motif: NNTTTCGCGCN	TF:M08875	false	0.00039672591114174247	3.401509433762331	6379	67	18	62700	TMSB10,RAB38,CLDN10,SSX3,FAM156A,MC3R,MT2A,PRICKLE3,HPRT1,SLC25A6,NDUFA3,HSD17B1,CDA,POLR2I,HOXD4,AIMP2,TMSB4X,TMED1
TF	Factor: STAT6; motif: TTCTSWGGAAN; match class: 1	TF:M10083_1	false	0.0003982559404916434	3.399837737426394	422	67	5	62700	SSX3,FAM156A,VCX,BPY2,TAAR5
TF	Factor: TR4; motif: NRGGTCRN	TF:M11766	false	0.0003995806784751793	3.3983955200318543	683	67	6	62700	ICAM3,CD79A,SLC25A6,UBB,SCGB1A1,CDA
TF	Factor: ATF-3; motif: GGTSACGTGAN; match class: 1	TF:M09868_1	false	0.00040124095047698724	3.39659474948359	2154	67	10	62700	FFAR3,FAM156A,VCX,BPY2,HPRT1,SLC25A6,HSD17B1,LILRB2,UBB,ACTL7B
TF	Factor: MLLT10; motif: CYNNCCNNGGNGCTG; match class: 1	TF:M12636_1	false	0.00040251907603418616	3.395213532886001	3582	67	13	62700	FFAR3,HES1,HBQ1,KRT34,LY6D,MT2A,NDUFA3,LILRB2,CEBPD,TAAR5,TIMM17B,ACTL7B,AIMP2
TF	Factor: WT1; motif: SMCNCCNSC	TF:M01118	false	0.00040525076656878166	3.3922761549710527	7005	67	19	62700	TMSB10,LY6K,HES1,RAB38,CLDN10,MAGEA10,FAM156A,VCX,ISG15,SLC25A6,HSD17B1,LILRB2,UBB,ITGB1BP2,TIMM17B,TFF1,POLR2I,HOXD4,CRYGA
TF	Factor: ELK-1; motif: ACCGGAAGTN	TF:M02059	false	0.000405700113831102	3.3917948704415637	9609	67	23	62700	FFAR3,LHB,HES1,MAGEA10,FAM156A,GCHFR,BPY2,ISG15,NUDT2,DPH2,SLC25A6,UBB,SMPD2,TMEM69,POP7,SLC35A2,TIMM17B,ACTL7B,POLR2I,ADRM1,AIMP2,CCL21,TMED1
TF	Factor: c-Krox; motif: NCGACCACCN	TF:M12232	false	0.00041092688602166607	3.3862354428976333	3089	67	12	62700	FFAR3,LY6D,HPRT1,SLC25A6,NDUFA3,TAAR5,TNFRSF14,CDA,ACTL7B,CALML3,TMSB4X,TMED1
TF	Factor: GR; motif: RGWACATWATGTWCY; match class: 1	TF:M11847_1	false	0.00041339203898507	3.3836378911778775	4116	67	14	62700	CLDN10,GIMAP4,MC3R,ICAM3,MT2A,VCX,BPY2,DPH2,HSD17B1,ITGB1BP2,SMPD2,TFF1,POLR2I,HOXD4
TF	Factor: c-ets-2; motif: ACCGGAWRTN; match class: 1	TF:M02064_1	false	0.0004151263113632333	3.381819739476867	4662	67	15	62700	TMSB10,HES1,MAGEA10,FAM156A,VCX,GCHFR,DPH2,SLC25A6,UBB,TMEM69,POP7,TIMM17B,POLR2I,AIMP2,CCL21
TF	Factor: PEBP; motif: GNTNACCACARANNK	TF:M00984	false	0.0004162538500473613	3.3806417365568757	1353	67	8	62700	RAB38,LY6D,BPY2,LILRB2,SMPD2,TNFRSF14,TMSB4X,CRYGA
TF	Factor: Gli2; motif: NGACCACCCACGWNG	TF:M12211	false	0.0004162538500473613	3.3806417365568757	1000	67	7	62700	TMSB10,FFAR3,LHB,SSX3,SLC25A6,UBB,FOXS1
TF	Factor: AP-2gamma; motif: GCCYNNGGS	TF:M00470	false	0.0004172633655708404	3.3795897433228976	9629	67	23	62700	TMSB10,FFAR3,LY6K,LHB,HES1,PGLYRP1,CLDN10,HBQ1,MAGEA10,LY6D,MT2A,PRICKLE3,GCHFR,CD79A,PRSS1,LILRB2,CEBPD,FOXS1,TNFRSF14,POLR2I,HOXD4,AIMP2,TMSB4X
TF	Factor: MOVO-B; motif: GNGGGGG; match class: 1	TF:M01104_1	false	0.0004197021266488615	3.3770588301939766	5813	67	17	62700	TMSB10,HES1,RAB38,CLDN10,HBQ1,FAM156A,LY6D,PRICKLE3,GCHFR,SLC25A6,NDUFA3,SMPD2,CEBPD,POLR2I,HOXD4,ADRM1,TMED1
TF	Factor: KLF14; motif: NRCCACRCCCMCN	TF:M12183	false	0.0004207538237046591	3.375971928575458	7028	67	19	62700	TMSB10,LHB,HES1,HBQ1,MAGEA10,LY6D,PRICKLE3,VCX,HPRT1,SLC25A6,NDUFA3,UBB,CEBPD,SLC35A2,TIMM17B,POLR2I,HOXD4,CALML3,TMED1
TF	Factor: GR; motif: NNNNNNCNNTNTGTNCTNN	TF:M00192	false	0.0004218424107603074	3.374849759747645	7660	67	20	62700	FFAR3,HES1,MT1G,RAB38,CLDN10,HBQ1,KRT34,MAGEA10,SSX3,GIMAP4,ICAM3,MT2A,ISG15,PRSS1,ITGB1BP2,SMPD2,POP7,TAAR5,POLR2I,CRYGA
TF	Factor: NF-1C; motif: NTTGGCNNNNTGCCARN	TF:M11729	false	0.00042586703239044815	3.370725978628015	1749	67	9	62700	FFAR3,LY6K,RAB38,GCHFR,ISG15,POP7,SCGB1A1,TAAR5,CDA
TF	Factor: TR2; motif: NRGGTCRYGACCYN	TF:M11765	false	0.00042708308725112536	3.3694876265571225	3104	67	12	62700	LY6K,LHB,PGLYRP1,SSX3,SLC25A6,APCS,NDUFA3,PRSS1,CEBPD,TAAR5,HOXD4,CALML3
TF	Factor: CP2; motif: NTGNCTGGNN; match class: 1	TF:M03868_1	false	0.0004272680235541383	3.369299608267825	693	67	6	62700	ISG15,ITGB1BP2,TAAR5,TNFRSF14,POLR2I,AIMP2
TF	Factor: Elf5; motif: CSMGGAARNN; match class: 1	TF:M02057_1	false	0.0004272680235541383	3.369299608267825	3607	67	13	62700	TMSB10,LHB,MT1G,RAB38,PGLYRP1,UQCR10,ICAM3,MT2A,GCHFR,TMEM69,SLC35A2,POLR2I,CALML3
TF	Factor: MSANTD3; motif: SNNCACTCAC	TF:M12406	false	0.00043002177882576614	3.3665095486428935	4680	67	15	62700	TMSB10,FFAR3,LHB,MT1G,PGLYRP1,HBQ1,CD79A,NDUFA3,SCGB1A1,SLC35A2,TNFRSF14,POLR2I,HOXD4,ADRM1,CCL21
TF	Factor: Fli-1:C/EBPbeta; motif: RNCGGAWRTTGCGCAAY	TF:M08281	false	0.0004300939364156874	3.366436680207523	7673	67	20	62700	TMSB10,FFAR3,HES1,MT1G,KRT34,MAGEA10,UQCR10,GIMAP4,MT2A,PRICKLE3,NUDT2,DPH2,SMPD2,CEBPD,TMEM69,TAAR5,TIMM17B,CDA,ACTL7B,TMSB4X
TF	Factor: FOXJ2; motif: AYMATAATATTTKN	TF:M00423	false	0.00043295315602697663	3.363559090204447	7046	67	19	62700	FFAR3,HES1,RAB38,PGLYRP1,MAGEA10,SSX3,GIMAP4,VCX,NUDT2,SLC25A6,APCS,UBB,ITGB1BP2,TAAR5,TIMM17B,ADRM1,CCL21,TMSB4X,CRYGA
TF	Factor: HNF-4alpha; motif: RRGTCCAAAGTCCAN	TF:M11756	false	0.0004340819399056798	3.3624282827226155	3111	67	12	62700	MT1G,LY6D,VCX,GCHFR,NUDT2,HPRT1,ITGB1BP2,SMPD2,POP7,SCGB1A1,FOXS1,CDA
TF	Factor: P53; motif: NNNNNACAWGCCYNNN	TF:M07054	false	0.0004340819399056798	3.3624282827226155	3111	67	12	62700	FFAR3,CLDN10,LY6D,ISG15,CD79A,HSD17B1,SCGB1A1,FOXS1,TIMM17B,CDA,CALML3,CRYGA
TF	Factor: P53; motif: NNACAWGCCYN	TF:M07053	false	0.0004344007330421429	3.362109450555745	4140	67	14	62700	FFAR3,LHB,CLDN10,ICAM3,LY6D,VCX,ISG15,CD79A,SCGB1A1,TIMM17B,POLR2I,ADRM1,TMSB4X,CRYGA
TF	Factor: ZNF264; motif: NMYGGGRTTAGTGCCCTN	TF:M12699	false	0.0004381991550797121	3.3583284641659397	2635	67	11	62700	FFAR3,LHB,HES1,CLDN10,MC3R,LY6D,PRICKLE3,NUDT2,HSD17B1,SMPD2,TMEM69
TF	Factor: EBF; motif: KTCCCYWGRGA; match class: 1	TF:M00977_1	false	0.00043828525088915863	3.3582431439142084	225	67	4	62700	LY6K,RAB38,MAGEA10,PRICKLE3
TF	Factor: NRL; motif: NNNNTGCTGAC	TF:M04224	false	0.0004442091212877054	3.352412527993201	4696	67	15	62700	FFAR3,RAB38,MAGEA10,GIMAP4,ICAM3,DPH2,HPRT1,APCS,ITGB1BP2,TAAR5,TIMM17B,TFF1,CALML3,TMSB4X,CRYGA
TF	Factor: ZNF667; motif: GNGSCYTNMARAGCTCMNC	TF:M10161	false	0.0004444485101279404	3.3521785452957418	3624	67	13	62700	LHB,HES1,MT1G,FAM156A,PRICKLE3,CD79A,HSD17B1,LILRB2,CEBPD,POP7,FOXS1,TFF1,HOXD4
TF	Factor: RXRALPHA; motif: CNNTGRCCTYTNN; match class: 1	TF:M09833_1	false	0.0004447609020581066	3.3518733976102033	1013	67	7	62700	PRICKLE3,NDUFA3,HSD17B1,ADRM1,AIMP2,CALML3,CCL21
TF	Factor: ZXDL; motif: NGGGGWS; match class: 1	TF:M05775_1	false	0.00044555832891799606	3.351095433559716	1762	67	9	62700	TMSB10,FFAR3,MT1G,UQCR10,LY6D,GCHFR,CD79A,SLC35A2,TNFRSF14
TF	Factor: COE1; motif: NNTCCCYTGRGNN	TF:M07351	false	0.0004471518512292313	3.349544966908835	1763	67	9	62700	RAB38,SSX3,ICAM3,LY6D,HSD17B1,LILRB2,TNFRSF14,TFF1,CALML3
TF	Factor: GATA-2; motif: ASAGATAANA	TF:M00349	false	0.0004511205653935316	3.345707374114115	4157	67	14	62700	HES1,MC3R,ICAM3,VCX,BPY2,ISG15,PRSS1,ITGB1BP2,TMEM69,TAAR5,SLC35A2,FOXS1,TIMM17B,CALML3
TF	Factor: LRH-1; motif: TCAAGGTCRTGACCTTGA	TF:M11831	false	0.00045151952878899956	3.3453234611602523	3631	67	13	62700	LY6K,HES1,MAGEA10,SSX3,UQCR10,GIMAP4,MC3R,PRICKLE3,SLC25A6,APCS,NDUFA3,SMPD2,CALML3
TF	Factor: Six-6; motif: NNSTATCRNN	TF:M11037	false	0.00045346494771828617	3.343456277734804	5273	67	16	62700	TMSB10,FFAR3,UQCR10,FAM156A,ICAM3,PRICKLE3,CD79A,APCS,PRSS1,ITGB1BP2,TAAR5,SLC35A2,TIMM17B,AIMP2,TMED1,CRYGA
TF	Factor: POU3F1; motif: RNYBCATTTGCATTWCAA	TF:M03842	false	0.00045415357982701203	3.342797258172747	5274	67	16	62700	FFAR3,LY6K,MT1G,FAM156A,MC3R,VCX,HPRT1,APCS,TAAR5,SLC35A2,FOXS1,TFF1,ADRM1,AIMP2,CCL21,TMSB4X
TF	Factor: RUSH-1alpha; motif: NNMCWTNKNN	TF:M01107	false	0.00045687007247811846	3.340207289708139	3131	67	12	62700	PGLYRP1,GIMAP4,MT2A,PRICKLE3,GCHFR,DPH2,SMPD2,SCGB1A1,TAAR5,SLC35A2,TMED1,CRYGA
TF	Factor: ASH-2; motif: ACACGACGCN	TF:M11179	false	0.0004584620167591315	3.3386966394819257	2196	67	10	62700	LHB,UQCR10,MC3R,LY6D,NUDT2,HPRT1,LILRB2,SMPD2,CEBPD,TMED1
TF	Factor: FOXP1; motif: CTGTTTNYTYTKN	TF:M09855	false	0.00045901703860133923	3.338171193257509	7716	67	20	62700	LY6K,HES1,RAB38,HBQ1,KRT34,SSX3,UQCR10,GIMAP4,FAM156A,ICAM3,GCHFR,BPY2,NUDT2,HSD17B1,POP7,SCGB1A1,TFF1,ACTL7B,CCL21,CRYGA
TF	Factor: Fli-1:HOXB13; motif: NNCGGAARYNRTWAA	TF:M08471	false	0.00046201665210724493	3.3353423712231822	5283	67	16	62700	FFAR3,LY6K,HES1,RAB38,CLDN10,SSX3,UQCR10,FAM156A,MC3R,ICAM3,BPY2,ISG15,PRSS1,SCGB1A1,ACTL7B,POLR2I
TF	Factor: NF-YA; motif: CRGCCAATCAGNRN	TF:M02106	false	0.0004696087358915168	3.3282638327268144	1776	67	9	62700	LY6K,SSX3,FAM156A,GCHFR,NUDT2,SLC25A6,UBB,TIMM17B,AIMP2
TF	Factor: LRH-1; motif: NTCAAGGTCAN	TF:M11829	false	0.00047096855707393656	3.3270080863851375	2204	67	10	62700	PGLYRP1,UQCR10,HPRT1,SLC25A6,LILRB2,TMEM69,TNFRSF14,CDA,TFF1,CRYGA
TF	Factor: DEC1; motif: GTCACGTGAC	TF:M11074	false	0.0004736901501972053	3.3245056457965867	4179	67	14	62700	GIMAP4,FAM156A,PRICKLE3,VCX,DPH2,HPRT1,SLC25A6,TMEM69,TNFRSF14,TIMM17B,CDA,ACTL7B,HOXD4,TMED1
TF	Factor: FOXO1; motif: TGTTKAC	TF:M01968	false	0.0004764389999898187	3.3219926955790045	2664	67	11	62700	LHB,HES1,VCX,BPY2,HSD17B1,LILRB2,UBB,POP7,TIMM17B,POLR2I,CRYGA
TF	Factor: ERR1; motif: NNSAAGGTCRN	TF:M11832	false	0.00047821425653737557	3.320377480827477	1781	67	9	62700	PGLYRP1,UQCR10,HPRT1,SLC25A6,LILRB2,TMEM69,CDA,TFF1,CRYGA
TF	Factor: Olf-1; motif: NNCDABTCCCYAGRGARBNKGN	TF:M00261	false	0.00047821425653737557	3.320377480827477	3655	67	13	62700	LY6K,RAB38,MAGEA10,SSX3,ICAM3,PRICKLE3,CD79A,SLC25A6,HSD17B1,LILRB2,TNFRSF14,TFF1,ADRM1
TF	Factor: T3R-beta; motif: RRGNNANNNGAGGWCAN	TF:M02119	false	0.00048049801301248946	3.318308403915302	3657	67	13	62700	CLDN10,MAGEA10,GIMAP4,LY6D,GCHFR,ISG15,SLC25A6,APCS,LILRB2,SCGB1A1,FOXS1,TIMM17B,CALML3
TF	Factor: AP-4:Fli-1; motif: RSCGGAWRCAGSTGN	TF:M08445	false	0.00048217335138864986	3.316796795751742	9735	67	23	62700	TMSB10,HES1,MT1G,PGLYRP1,MAGEA10,FAM156A,ICAM3,MT2A,PRICKLE3,VCX,ISG15,HPRT1,PRSS1,HSD17B1,UBB,SLC35A2,TNFRSF14,TIMM17B,ACTL7B,POLR2I,ADRM1,CALML3,TMSB4X
TF	Factor: AR; motif: AGAACANNNTGTTCT; match class: 1	TF:M08907_1	false	0.00048240374275361605	3.3165893313593293	2212	67	10	62700	RAB38,CLDN10,GIMAP4,MC3R,ICAM3,VCX,ISG15,ITGB1BP2,TFF1,ACTL7B
TF	Factor: KLF15; motif: GAGNNGGGGNGTDG	TF:M01714	false	0.00048240374275361605	3.3165893313593293	2212	67	10	62700	TMSB10,MAGEA10,FAM156A,LY6D,PRICKLE3,HPRT1,CEBPD,POLR2I,CALML3,TMED1
TF	Factor: NFATc2; motif: TTTTCCATGGAAAA	TF:M11985	false	0.0004852476337136438	3.314036573750239	5895	67	17	62700	TMSB10,HES1,RAB38,KRT34,SSX3,GIMAP4,FAM156A,MC3R,MT2A,VCX,BPY2,NUDT2,HPRT1,SMPD2,TMEM69,TAAR5,CCL21
TF	Factor: Thap1; motif: SCGCCATSTTKGNTNMGGGCARNN; match class: 1	TF:M04723_1	false	0.0004852476337136438	3.314036573750239	5309	67	16	62700	HES1,RAB38,PGLYRP1,ICAM3,VCX,NUDT2,NDUFA3,TMEM69,POP7,SLC35A2,FOXS1,CDA,TFF1,ACTL7B,HOXD4,CRYGA
TF	Factor: NKX2-8; motif: NCACTTSAN	TF:M04412	false	0.00048540247458632197	3.31389801396114	3155	67	12	62700	LY6K,LHB,RAB38,KRT34,MC3R,BPY2,NUDT2,APCS,SMPD2,TIMM17B,TFF1,TMSB4X
TF	Factor: SHOX; motif: NTAATTRN	TF:M08004	false	0.0004900075622585413	3.3097972174779917	2217	67	10	62700	SSX3,VCX,DPH2,NDUFA3,ITGB1BP2,SMPD2,TMEM69,SCGB1A1,TAAR5,HOXD4
TF	Factor: ZBP89; motif: YCCYCCCCCM	TF:M01816	false	0.0004932825672559493	3.3069042323552593	2219	67	10	62700	TMSB10,CLDN10,ISG15,APCS,HSD17B1,LILRB2,UBB,TIMM17B,HOXD4,CALML3
TF	Factor: NR1B1; motif: GGRNGRNSNRRAGKTCAAGG	TF:M10044	false	0.0004947069913415418	3.305651952017873	3670	67	13	62700	FFAR3,LY6K,LHB,KRT34,UQCR10,NUDT2,CD79A,SLC25A6,NDUFA3,UBB,TMEM69,ACTL7B,POLR2I
TF	Factor: XBP-1; motif: NGMCACRTCAYC	TF:M11274	false	0.0004947117466902286	3.305647777401778	1791	67	9	62700	TMSB10,LHB,HES1,MT1G,MAGEA10,BPY2,LILRB2,FOXS1,CALML3
TF	Factor: LRH-1; motif: NTCAAGGTCRN	TF:M11826	false	0.0004958854755785358	3.3046186119518266	2221	67	10	62700	PGLYRP1,UQCR10,HPRT1,SLC25A6,LILRB2,TMEM69,TNFRSF14,CDA,TFF1,CRYGA
TF	Factor: BTEB2; motif: GCCCCRCCCH	TF:M07409	false	0.0005001743167279353	3.3008786124649805	5325	67	16	62700	TMSB10,LHB,MT1G,FAM156A,MT2A,PRICKLE3,HPRT1,SLC25A6,HSD17B1,CEBPD,POP7,TIMM17B,POLR2I,AIMP2,TMSB4X,TMED1
TF	Factor: CP2/LBP-1c/LSF; motif: GCTGGNTNGNNCYNG; match class: 1	TF:M00947_1	false	0.0005031434127499855	3.2983082088035447	2684	67	11	62700	PGLYRP1,FAM156A,LY6D,GCHFR,HPRT1,SLC25A6,LILRB2,CEBPD,TNFRSF14,TFF1,ACTL7B
TF	Factor: ZBTB20; motif: NNAAYGTATRKN	TF:M12333	false	0.0005060915798116853	3.295770888282483	2686	67	11	62700	RAB38,GIMAP4,VCX,APCS,HSD17B1,SMPD2,TAAR5,SLC35A2,TFF1,CCL21,CRYGA
TF	Factor: Nrf2; motif: WWNTGCTGAGTCAT	TF:M09999	false	0.0005140588954411757	3.28898712127743	2691	67	11	62700	CLDN10,MAGEA10,FAM156A,LY6D,MT2A,CD79A,SLC25A6,TAAR5,FOXS1,ADRM1,TMSB4X
TF	Factor: REST; motif: TTCAGCACCAYGGACAGCKCCN	TF:M10047	false	0.0005145213046215582	3.28859663783445	1403	67	8	62700	HES1,GIMAP4,HSD17B1,UBB,SMPD2,TAAR5,TNFRSF14,CDA
TF	Factor: ETSLIKE; motif: NACTTCCTNN	TF:M08881	false	0.000517203307922851	3.286338706127207	3179	67	12	62700	FFAR3,PGLYRP1,CLDN10,GIMAP4,CD79A,TMEM69,TAAR5,TIMM17B,TFF1,HOXD4,CALML3,CRYGA
TF	Factor: TEF-3:Elk-1; motif: RMATWCCGGAWGT; match class: 1	TF:M08418_1	false	0.0005191106396998422	3.2847400697233917	5344	67	16	62700	TMSB10,FFAR3,HES1,PGLYRP1,HBQ1,MT2A,DPH2,HPRT1,HSD17B1,UBB,SMPD2,TMEM69,TIMM17B,POLR2I,HOXD4,AIMP2
TF	Factor: Nrf2; motif: NTGCTGAGTCANN	TF:M07610	false	0.0005191106396998422	3.2847400697233917	1043	67	7	62700	LY6D,MT2A,CD79A,SLC25A6,FOXS1,ADRM1,TMSB4X
TF	Factor: Tel-2; motif: YTACTTCCTG	TF:M00678	false	0.0005238503364552867	3.280792772817166	5349	67	16	62700	FFAR3,LHB,PGLYRP1,GCHFR,NUDT2,CD79A,DPH2,SLC25A6,SMPD2,TMEM69,POP7,TAAR5,HOXD4,AIMP2,CALML3,CRYGA
TF	Factor: TTF-1; motif: NNNNCAAGNRNN	TF:M00794	false	0.0005238503364552867	3.280792772817166	4778	67	15	62700	MT1G,PGLYRP1,CLDN10,ICAM3,NUDT2,APCS,SMPD2,POP7,SCGB1A1,TFF1,ACTL7B,POLR2I,AIMP2,CALML3,CCL21
TF	Factor: DEC1; motif: GTCACGTGAC; match class: 1	TF:M11073_1	false	0.0005334801973492779	3.2728816968422327	5358	67	16	62700	SSX3,GIMAP4,FAM156A,PRICKLE3,VCX,DPH2,HPRT1,SLC25A6,HSD17B1,TMEM69,SCGB1A1,TNFRSF14,CDA,ACTL7B,HOXD4,TMED1
TF	Factor: ATF2; motif: VGTGACGTMACN; match class: 1	TF:M00179_1	false	0.0005347464129009877	3.2718521200103514	1812	67	9	62700	FFAR3,MAGEA10,VCX,NUDT2,HSD17B1,UBB,ACTL7B,AIMP2,CALML3
TF	Factor: foxl2; motif: NNYGTAAACAN	TF:M11579	false	0.0005423892692783658	3.2656889112119596	5956	67	17	62700	RAB38,CLDN10,GIMAP4,MC3R,NUDT2,DPH2,PRSS1,UBB,SMPD2,TMEM69,TAAR5,TIMM17B,CDA,TFF1,ADRM1,CALML3,CCL21
TF	Factor: Elk-1:OC-2; motif: RCCGGAASCGATCGATNN; match class: 1	TF:M08223_1	false	0.0005442399050509652	3.2642096178152484	5958	67	17	62700	TMSB10,FFAR3,LHB,PGLYRP1,FAM156A,GCHFR,NUDT2,SLC25A6,NDUFA3,UBB,SLC35A2,TIMM17B,TFF1,ACTL7B,POLR2I,ADRM1,AIMP2
TF	Factor: c-Ets-2; motif: NCCGGAAGTG	TF:M08759	false	0.0005458206790064416	3.2629500146385233	8479	67	21	62700	FFAR3,LHB,HES1,MAGEA10,FAM156A,ICAM3,GCHFR,BPY2,NUDT2,DPH2,SLC25A6,UBB,SMPD2,TMEM69,POP7,SLC35A2,TNFRSF14,TIMM17B,POLR2I,AIMP2,CCL21
TF	Factor: PEA3; motif: RCCGGAAGYN	TF:M02066	false	0.0005494669937073435	3.2600583903766016	7193	67	19	62700	FFAR3,LHB,HES1,MAGEA10,FAM156A,GCHFR,NUDT2,DPH2,SLC25A6,UBB,SMPD2,TMEM69,POP7,SLC35A2,TIMM17B,POLR2I,ADRM1,AIMP2,CCL21
TF	Factor: Gli3; motif: STGGGTGGYCY	TF:M01596	false	0.0005542545261890969	3.2562907516353548	2255	67	10	62700	TMSB10,FFAR3,LY6K,HBQ1,MAGEA10,SSX3,UBB,FOXS1,TIMM17B,CCL21
TF	Factor: ESX1L; motif: NYAATTAN	TF:M10965	false	0.0005564390163071378	3.254582425817263	3207	67	12	62700	CLDN10,SSX3,FAM156A,PRICKLE3,VCX,PRSS1,ITGB1BP2,TMEM69,SCGB1A1,TAAR5,HOXD4,CRYGA
TF	Factor: MEF-2C; motif: TATTTWT; match class: 1	TF:M02025_1	false	0.0005583965475928789	3.2530572754959217	7842	67	20	62700	HES1,PGLYRP1,SSX3,PRICKLE3,VCX,BPY2,ISG15,CD79A,HPRT1,APCS,UBB,ITGB1BP2,POP7,TAAR5,TFF1,ADRM1,AIMP2,CCL21,TMED1,CRYGA
TF	Factor: NGFI-C; motif: WTGCGTGGGYGG; match class: 1	TF:M00244_1	false	0.0005583965475928789	3.2530572754959217	1824	67	9	62700	TMSB10,CLDN10,HPRT1,SLC25A6,HSD17B1,CEBPD,ADRM1,CALML3,TMED1
TF	Factor: HSF1; motif: NTTCTRGAAVNTTCTYM	TF:M01023	false	0.0005583965475928789	3.2530572754959217	2720	67	11	62700	LY6K,MAGEA10,GIMAP4,MT2A,ISG15,HPRT1,APCS,UBB,SCGB1A1,POLR2I,CRYGA
TF	Factor: BCL-11A; motif: NAAAGAGGAAGTGARAN	TF:M09595	false	0.0005593538270879464	3.252313386138494	3722	67	13	62700	MT1G,GIMAP4,MC3R,PRICKLE3,VCX,NUDT2,CD79A,CEBPD,TFF1,ACTL7B,ADRM1,CCL21,CRYGA
TF	Factor: Cdx-1; motif: TTTATK; match class: 1	TF:M02086_1	false	0.0005663589188425859	3.2469082559662827	9852	67	23	62700	LY6K,HES1,RAB38,HBQ1,SSX3,GIMAP4,MC3R,PRICKLE3,BPY2,ISG15,HPRT1,APCS,HSD17B1,TMEM69,POP7,SCGB1A1,TAAR5,SLC35A2,TNFRSF14,CDA,AIMP2,TMSB4X,CRYGA
TF	Factor: RUNX2; motif: WRACCGCANWAACCGCAN; match class: 1	TF:M04107_1	false	0.0005699543344338864	3.24415993923602	6592	67	18	62700	MT1G,CLDN10,HBQ1,FAM156A,LY6D,PRICKLE3,GCHFR,NUDT2,HPRT1,SLC25A6,UBB,SMPD2,CEBPD,SLC35A2,FOXS1,POLR2I,HOXD4,CCL21
TF	Factor: IRF-8; motif: AGTTTCW	TF:M01665	false	0.0005734645908095589	3.241493392916634	4822	67	15	62700	TMSB10,LY6K,HES1,RAB38,KRT34,UQCR10,BPY2,ISG15,NUDT2,SCGB1A1,FOXS1,CDA,TFF1,CCL21,TMSB4X
TF	Factor: ERM; motif: NNCACTTCCGGNN	TF:M12603	false	0.0005753158812631642	3.24009363736028	7222	67	19	62700	FFAR3,LHB,FAM156A,GCHFR,NUDT2,CD79A,DPH2,SLC25A6,SMPD2,CEBPD,TMEM69,POP7,TAAR5,SLC35A2,CDA,POLR2I,HOXD4,AIMP2,CCL21
TF	Factor: MafB; motif: GNTGAC; match class: 1	TF:M01227_1	false	0.0005753158812631642	3.24009363736028	4824	67	15	62700	FFAR3,PGLYRP1,MAGEA10,ICAM3,LY6D,ISG15,CD79A,HPRT1,APCS,HSD17B1,ITGB1BP2,CDA,CALML3,TMED1,CRYGA
TF	Factor: NFATc1; motif: TTTTCCATGGAAAN; match class: 1	TF:M04053_1	false	0.0005753907464064648	3.240037126833815	5990	67	17	62700	HES1,KRT34,SSX3,GIMAP4,FAM156A,MC3R,VCX,BPY2,NUDT2,HPRT1,LILRB2,UBB,SMPD2,TAAR5,TFF1,CCL21,CRYGA
TF	Factor: ETS1; motif: GCCGGAWGTACTTCCGGN; match class: 1	TF:M03978_1	false	0.0005846601200166737	3.2330965286141873	6607	67	18	62700	TMSB10,LY6K,LHB,RAB38,CLDN10,MAGEA10,FAM156A,ICAM3,LY6D,DPH2,SLC25A6,HSD17B1,UBB,CEBPD,TAAR5,ACTL7B,CALML3,TMSB4X
TF	Factor: RFX; motif: SHGTTGCSN	TF:M00975	false	0.000585196438368116	3.232698325748676	5999	67	17	62700	FFAR3,CLDN10,SSX3,ICAM3,LY6D,VCX,GCHFR,NUDT2,ITGB1BP2,CEBPD,SCGB1A1,TAAR5,SLC35A2,CALML3,CCL21,TMED1,CRYGA
TF	Factor: NR1B1:RXR-ALPHA; motif: RRGGTCANNNNNRGGTCA; match class: 1	TF:M08964_1	false	0.0005872508267833928	3.231176363111936	1838	67	9	62700	MT1G,SLC25A6,PRSS1,HSD17B1,LILRB2,ITGB1BP2,TNFRSF14,ADRM1,TMED1
TF	Factor: GATA-X; motif: NGATAAGNMNN	TF:M00203	false	0.0005874546163896981	3.231025679035532	3743	67	13	62700	MT2A,GCHFR,BPY2,DPH2,PRSS1,HSD17B1,ITGB1BP2,SMPD2,TMEM69,SCGB1A1,FOXS1,CALML3,TMED1
TF	Factor: Helios; motif: NNTWGGGANNN	TF:M01003	false	0.0005901729927535528	3.2290206683814175	3745	67	13	62700	LY6K,FAM156A,MC3R,BPY2,DPH2,HPRT1,LILRB2,ITGB1BP2,SMPD2,SLC35A2,CALML3,TMSB4X,CRYGA
TF	Factor: slug; motif: NRCAGGTGCR	TF:M12259	false	0.0005908390433399857	3.2285308137208664	1840	67	9	62700	MT1G,HBQ1,MT2A,CD79A,TMEM69,SLC35A2,FOXS1,TFF1,ACTL7B
TF	Factor: ESE-1; motif: NNANVAGGAAGTNN	TF:M09902	false	0.0005948073756963176	3.225623654803159	3234	67	12	62700	FFAR3,PGLYRP1,UQCR10,VCX,BPY2,DPH2,SCGB1A1,TAAR5,SLC35A2,TFF1,ADRM1,TMSB4X
TF	Factor: ATF; motif: CNSTGACGTNNNYC; match class: 1	TF:M00017_1	false	0.0005962209747678934	3.2245927497630924	2279	67	10	62700	FFAR3,KRT34,MAGEA10,MC3R,VCX,NUDT2,HSD17B1,ACTL7B,AIMP2,CALML3
TF	Factor: GABP-ALPHA; motif: RCCGGAARTNN	TF:M08917	false	0.0006028547956404027	3.2197872799760043	2748	67	11	62700	LHB,NUDT2,DPH2,SLC25A6,UBB,SMPD2,TMEM69,POP7,SLC35A2,TIMM17B,CCL21
TF	Factor: Sox-4; motif: AACAAA; match class: 1	TF:M03849_1	false	0.0006028547956404027	3.2197872799760043	9216	67	22	62700	HES1,RAB38,PGLYRP1,CLDN10,KRT34,SSX3,FAM156A,MC3R,ICAM3,ISG15,NUDT2,NDUFA3,PRSS1,UBB,ITGB1BP2,SMPD2,POP7,TIMM17B,CDA,ADRM1,TMSB4X,CRYGA
TF	Factor: PU.1; motif: NNNNYYYACTTCCTCTTTY	TF:M01172	false	0.0006054313531344709	3.217935092231923	4293	67	14	62700	LY6K,MT1G,RAB38,GIMAP4,MC3R,ICAM3,MT2A,VCX,CD79A,LILRB2,ITGB1BP2,TAAR5,TFF1,TMSB4X
TF	Factor: EGR3; motif: NCMCRCCCACTNMN; match class: 1	TF:M08877_1	false	0.0006139383817085577	3.2118752148960126	1445	67	8	62700	TMSB10,FFAR3,LHB,UQCR10,PRICKLE3,TMEM69,HOXD4,TMED1
TF	Factor: TAFII250; motif: RARRWGGCGGMGGNGR	TF:M10086	false	0.0006159437426216004	3.2104589524211833	9231	67	22	62700	FFAR3,HES1,PGLYRP1,CLDN10,HBQ1,SSX3,UQCR10,MT2A,ISG15,CD79A,HPRT1,SLC25A6,NDUFA3,PRSS1,SMPD2,CEBPD,SLC35A2,FOXS1,POLR2I,ADRM1,TMSB4X,TMED1
TF	Factor: Sp3; motif: ASMCTTGGGSRGGG	TF:M00665	false	0.0006178143976167874	3.209141975068779	7908	67	20	62700	TMSB10,FFAR3,RAB38,PGLYRP1,SSX3,FAM156A,ICAM3,LY6D,PRICKLE3,VCX,BPY2,LILRB2,SMPD2,TMEM69,POP7,SCGB1A1,TNFRSF14,TIMM17B,TFF1,CCL21
TF	Factor: FOXO1; motif: NWAAACAAN	TF:M01216	false	0.0006229761245515185	3.205528597280189	3252	67	12	62700	LY6K,HES1,RAB38,KRT34,SSX3,FAM156A,ICAM3,NUDT2,NDUFA3,POP7,FOXS1,CRYGA
TF	Factor: BRCA1:USF2; motif: KTNNGTTG	TF:M01082	false	0.0006229761245515185	3.205528597280189	7272	67	19	62700	RAB38,CLDN10,UQCR10,VCX,BPY2,ISG15,NUDT2,HPRT1,NDUFA3,PRSS1,LILRB2,SCGB1A1,TAAR5,SLC35A2,TIMM17B,CDA,ACTL7B,TMED1,CRYGA
TF	Factor: p53; motif: NGRCATGYCCAGRCATGYCY	TF:M10023	false	0.0006311475608627712	3.1998690918233548	2764	67	11	62700	ICAM3,LY6D,VCX,GCHFR,SLC25A6,HSD17B1,SMPD2,FOXS1,TIMM17B,TMSB4X,CRYGA
TF	Factor: PRDM1; motif: TCACTTTCWC	TF:M09818	false	0.0006438663589311504	3.191204265562075	1085	67	7	62700	HES1,RAB38,LY6D,ISG15,HSD17B1,FOXS1,CCL21
TF	Factor: AR; motif: AGAACANNNTGTTCT	TF:M08907	false	0.0006442031832407345	3.1909771335050423	2303	67	10	62700	RAB38,CLDN10,GIMAP4,MC3R,ICAM3,VCX,ISG15,ITGB1BP2,TFF1,ACTL7B
TF	Factor: Smad4; motif: NWGTCTGNCACCT	TF:M10061	false	0.0006557967819602529	3.1832307187742073	3789	67	13	62700	HES1,PGLYRP1,LY6D,BPY2,NUDT2,NDUFA3,HSD17B1,CEBPD,TNFRSF14,CDA,ACTL7B,HOXD4,CALML3
TF	Factor: ERG; motif: ACCGGAWATCCGGT; match class: 1	TF:M03976_1	false	0.0006589981955653403	3.1811157745669743	7948	67	20	62700	TMSB10,FFAR3,LHB,HBQ1,ICAM3,PRICKLE3,VCX,SLC25A6,NDUFA3,UBB,SMPD2,CEBPD,TMEM69,POP7,SLC35A2,TNFRSF14,TIMM17B,CDA,TFF1,CALML3
TF	Factor: NFATc1; motif: TTTCCAYWRTGGAAA	TF:M04052	false	0.000665637904175261	3.176761955489188	6683	67	18	62700	HES1,CLDN10,KRT34,MAGEA10,UQCR10,GIMAP4,FAM156A,MC3R,GCHFR,PRSS1,LILRB2,ITGB1BP2,SMPD2,TMEM69,SCGB1A1,SLC35A2,FOXS1,CALML3
TF	Factor: MTF-1; motif: TGCGCAC; match class: 1	TF:M01243_1	false	0.000665637904175261	3.176761955489188	761	67	6	62700	SLC25A6,NDUFA3,CEBPD,POP7,POLR2I,AIMP2
TF	Factor: JunD; motif: NRTGACGTCATS; match class: 1	TF:M11270_1	false	0.000665637904175261	3.176761955489188	4336	67	14	62700	FFAR3,MAGEA10,FAM156A,LY6D,BPY2,HPRT1,SLC25A6,HSD17B1,UBB,TFF1,ACTL7B,AIMP2,TMSB4X,CRYGA
TF	Factor: ER81; motif: NACCGGAAGTN	TF:M11420	false	0.000665637904175261	3.176761955489188	3277	67	12	62700	LHB,MAGEA10,GCHFR,NUDT2,DPH2,SLC25A6,SMPD2,TMEM69,POP7,TIMM17B,AIMP2,CCL21
TF	Factor: RelA-p65; motif: BCWGGGRANNK; match class: 1	TF:M04811_1	false	0.0006708952682423251	3.173345271149164	1875	67	9	62700	FFAR3,LY6K,PGLYRP1,LY6D,CD79A,PRSS1,LILRB2,SCGB1A1,FOXS1
TF	Factor: CLOCK; motif: CNGNCACGTGNNNM; match class: 1	TF:M09884_1	false	0.0006779887958616876	3.1687774830291744	2789	67	11	62700	MT1G,PGLYRP1,BPY2,SLC25A6,POP7,TNFRSF14,TIMM17B,ACTL7B,POLR2I,HOXD4,AIMP2
TF	Factor: SREBP-1; motif: KATCACCCCAC; match class: 1	TF:M00221_1	false	0.0006780179242428633	3.168758824869114	1878	67	9	62700	LHB,MAGEA10,UQCR10,LY6D,VCX,HSD17B1,LILRB2,UBB,POP7
TF	Factor: NF-Y; motif: NNNNRRCCAATSR	TF:M00775	false	0.0006788607812494607	3.168219280409321	1469	67	8	62700	SSX3,GIMAP4,FAM156A,VCX,NUDT2,UBB,TIMM17B,AIMP2
TF	Factor: Egr-1; motif: NNNNGCGKGGGYGGNRN	TF:M09897	false	0.0006828250150619881	3.1656905770353565	4348	67	14	62700	LHB,RAB38,CLDN10,MAGEA10,UQCR10,GCHFR,SLC25A6,HSD17B1,CEBPD,POP7,CDA,TFF1,CALML3,TMED1
TF	Factor: SPIB; motif: NAAAAGMGGAAGTN	TF:M03995	false	0.0006863428808501172	3.163458866715014	766	67	6	62700	MT1G,GIMAP4,LILRB2,SLC35A2,TFF1,TMSB4X
TF	Factor: Erg; motif: NACCGGAARYN; match class: 1	TF:M11392_1	false	0.0006919769961415696	3.1599083428479195	3293	67	12	62700	MAGEA10,FAM156A,GCHFR,DPH2,SLC25A6,UBB,SMPD2,POP7,SLC35A2,POLR2I,ADRM1,AIMP2
TF	Factor: CLOCK:FIGLA; motif: NCASSTGKNNNNNNNNCACGTGN	TF:M08678	false	0.0006941708823001766	3.158533607203893	258	67	4	62700	TMSB10,RAB38,CLDN10,NDUFA3
TF	Factor: TEF-3:Elf-1; motif: RGAATGCGGAAGTN; match class: 1	TF:M08415_1	false	0.0006941708823001766	3.158533607203893	2798	67	11	62700	HES1,MT1G,CLDN10,CD79A,SLC25A6,NDUFA3,UBB,SLC35A2,TNFRSF14,ACTL7B,TMSB4X
TF	Factor: BCL-6; motif: NYGCTTTCKAGGAANN	TF:M12341	false	0.0007006482082511873	3.15449998426471	6100	67	17	62700	TMSB10,LHB,CLDN10,UQCR10,FAM156A,ICAM3,PRICKLE3,VCX,GCHFR,HPRT1,PRSS1,UBB,ITGB1BP2,TNFRSF14,POLR2I,HOXD4,TMED1
TF	Factor: Isl2; motif: YTAAGTG	TF:M02080	false	0.0007085386990951736	3.1496364243939357	6106	67	17	62700	HBQ1,SSX3,UQCR10,FAM156A,MT2A,BPY2,ISG15,HPRT1,NDUFA3,UBB,ITGB1BP2,SCGB1A1,CDA,TFF1,CCL21,TMSB4X,CRYGA
TF	Factor: Crx; motif: NTAATCCN	TF:M10904	false	0.0007141544755159058	3.14620783779261	1106	67	7	62700	LHB,HBQ1,BPY2,CD79A,LILRB2,SCGB1A1,FOXS1
TF	Factor: Gsc; motif: NTAATCCN	TF:M10922	false	0.0007141544755159058	3.14620783779261	1106	67	7	62700	LHB,HBQ1,BPY2,CD79A,LILRB2,SCGB1A1,FOXS1
TF	Factor: SF1; motif: NTGRCCTTGAMCT	TF:M12661	false	0.000717956266325824	3.1439020096181958	2338	67	10	62700	UQCR10,MC3R,VCX,CD79A,SLC25A6,TMEM69,POP7,SCGB1A1,CDA,CALML3
TF	Factor: ATF-2; motif: NRTGACGTMANN; match class: 1	TF:M11309_1	false	0.0007224397139554881	3.141198388002347	2340	67	10	62700	FFAR3,MAGEA10,FAM156A,MC3R,VCX,NUDT2,HSD17B1,UBB,ACTL7B,AIMP2
TF	Factor: SATB2; motif: GSCGCTGTCCNNGGTGCTGN	TF:M12660	false	0.0007253448601826455	3.1394554620290815	5521	67	16	62700	LHB,HES1,PGLYRP1,HBQ1,MAGEA10,LY6D,GCHFR,DPH2,LILRB2,CEBPD,POP7,TAAR5,SLC35A2,TNFRSF14,TIMM17B,AIMP2
TF	Factor: Elk-1:Pax-1; motif: ACCGGAACTACGCWTSANTG; match class: 1	TF:M08224_1	false	0.0007253448601826455	3.1394554620290815	2814	67	11	62700	KRT34,FAM156A,CD79A,SLC25A6,SMPD2,POP7,TNFRSF14,TIMM17B,POLR2I,ADRM1,CCL21
TF	Factor: DPRX; motif: NNGGATTANN	TF:M04306	false	0.0007272264764538772	3.138330317948218	4941	67	15	62700	FFAR3,LHB,RAB38,HBQ1,VCX,BPY2,LILRB2,UBB,ITGB1BP2,SMPD2,TMEM69,SCGB1A1,FOXS1,HOXD4,CALML3
TF	Factor: FOXO1A; motif: TTGTTTWN	TF:M07286	false	0.0007283591380421385	3.1376544267164928	4942	67	15	62700	TMSB10,LY6K,HES1,RAB38,KRT34,SSX3,FAM156A,ICAM3,ISG15,NUDT2,NDUFA3,POP7,FOXS1,CDA,CRYGA
TF	Factor: ERR3; motif: CAAGGTCA	TF:M02000	false	0.0007370941552381568	3.132477032509225	2347	67	10	62700	PGLYRP1,UQCR10,HPRT1,SLC25A6,LILRB2,TMEM69,TNFRSF14,CDA,TFF1,CRYGA
TF	Factor: SF-1; motif: TGACCTTG	TF:M00727	false	0.0007370941552381568	3.132477032509225	2347	67	10	62700	PGLYRP1,UQCR10,HPRT1,SLC25A6,LILRB2,TMEM69,TNFRSF14,CDA,TFF1,CRYGA
TF	Factor: Sox-4; motif: NYCTTTGTYYYN	TF:M10069	false	0.000748783329790473	3.1256438328872043	7386	67	19	62700	FFAR3,MT1G,RAB38,PGLYRP1,UQCR10,MC3R,ICAM3,LY6D,SLC25A6,NDUFA3,PRSS1,HSD17B1,ITGB1BP2,POP7,TAAR5,CALML3,CCL21,TMSB4X,CRYGA
TF	Factor: PLAG1; motif: GRGGCNNHNNNRRGGG	TF:M01778	false	0.0007495253893471148	3.125213651319245	2826	67	11	62700	RAB38,MAGEA10,ICAM3,VCX,CD79A,HPRT1,SLC25A6,SMPD2,CEBPD,TNFRSF14,ADRM1
TF	Factor: P50:RELA-P65; motif: GGANTTYCCCWN	TF:M01224	false	0.0007504119613446835	3.1247002520482474	2353	67	10	62700	CLDN10,PRICKLE3,NUDT2,SMPD2,TNFRSF14,TIMM17B,CDA,ADRM1,AIMP2,CALML3
TF	Factor: CREB; motif: CGTCAN	TF:M00801	false	0.0007504119613446835	3.1247002520482474	4393	67	14	62700	FFAR3,HES1,MT1G,RAB38,UQCR10,MC3R,MT2A,GCHFR,BPY2,SLC25A6,HSD17B1,UBB,POLR2I,CALML3
TF	Factor: TTF-1; motif: NNNCNCTTGASNNN	TF:M02034	false	0.0007537627208773006	3.1227653454186934	3851	67	13	62700	LHB,MT1G,CLDN10,MAGEA10,SSX3,GIMAP4,ISG15,NUDT2,SMPD2,POP7,POLR2I,CALML3,TMED1
TF	Factor: NF-muE1; motif: CGGCCATCT	TF:M00651	false	0.0007596877548087915	3.119364873808735	265	67	4	62700	RAB38,LY6D,UBB,TFF1
TF	Factor: AP-2alpha; motif: NGCCYSNNGSN	TF:M01857	false	0.0007701256911650194	3.113438388431913	9389	67	22	62700	TMSB10,LY6K,LHB,HES1,PGLYRP1,HBQ1,LY6D,MT2A,ISG15,CD79A,HPRT1,SLC25A6,NDUFA3,ITGB1BP2,CEBPD,TNFRSF14,TIMM17B,TFF1,POLR2I,HOXD4,ADRM1,AIMP2
TF	Factor: C/EBPdelta; motif: TKNNGCAATN	TF:M07316	false	0.0007796898460391713	3.108078121592935	3341	67	12	62700	CLDN10,SSX3,GIMAP4,ICAM3,MT2A,BPY2,NUDT2,SLC25A6,APCS,SMPD2,HOXD4,CRYGA
TF	Factor: Sp1; motif: NGGGGGCGGGGCCNGGGGGGGG	TF:M10071	false	0.0007822952236003153	3.1066293213842435	8724	67	21	62700	TMSB10,LHB,HES1,MT1G,RAB38,CLDN10,MAGEA10,FAM156A,LY6D,PRICKLE3,VCX,HPRT1,SLC25A6,HSD17B1,SMPD2,CEBPD,POP7,TIMM17B,CDA,POLR2I,TMED1
TF	Factor: RARA; motif: ARRGGTCANSNGAGGTCA	TF:M04482	false	0.0007861119464133657	3.1045156037726502	3869	67	13	62700	PGLYRP1,CLDN10,SSX3,UQCR10,MC3R,ICAM3,PRICKLE3,NUDT2,DPH2,HPRT1,HSD17B1,FOXS1,AIMP2
TF	Factor: ZNF764; motif: NNASYGCCNCCTNCTGGN	TF:M12719	false	0.0007861119464133657	3.1045156037726502	2368	67	10	62700	TMSB10,LHB,CLDN10,HBQ1,LY6D,PRICKLE3,BPY2,NUDT2,SMPD2,POLR2I
TF	Factor: TEF-3:E2A; motif: NCAGSTGNGWATGYN; match class: 1	TF:M08438_1	false	0.0007902479501712674	3.102236622005892	1127	67	7	62700	FFAR3,MC3R,VCX,PRSS1,LILRB2,ADRM1,CALML3
TF	Factor: ETV3; motif: ACCGGAAGTN	TF:M03981	false	0.0007931049096896343	3.100669361628441	2371	67	10	62700	LHB,MAGEA10,NUDT2,DPH2,SLC25A6,SMPD2,TMEM69,POP7,SLC35A2,TIMM17B
TF	Factor: PRX-2; motif: NNCRTTAN	TF:M10887	false	0.0007937390167677167	3.1003222711364096	8735	67	21	62700	FFAR3,HES1,MT1G,CLDN10,KRT34,UQCR10,GIMAP4,LY6D,VCX,ISG15,SLC25A6,HSD17B1,UBB,ITGB1BP2,CEBPD,TAAR5,SLC35A2,TIMM17B,CDA,TFF1,ADRM1
TF	Factor: NFYA; motif: NNRGCCAATSRGMRSSNNSN	TF:M12642	false	0.0007970892138615882	3.0984930676635454	2849	67	11	62700	HES1,SSX3,FAM156A,GCHFR,BPY2,NUDT2,SLC25A6,UBB,ITGB1BP2,TIMM17B,AIMP2
TF	Factor: ER81; motif: NNCCGGAWGYN	TF:M11419	false	0.0008020184315382993	3.09581565088866	6178	67	17	62700	LHB,MAGEA10,FAM156A,GCHFR,BPY2,NUDT2,DPH2,SLC25A6,SMPD2,TMEM69,POP7,SLC35A2,TNFRSF14,TIMM17B,AIMP2,CCL21,TMSB4X
TF	Factor: TF3C-beta; motif: CCNGGAGGGCTTCCTGGAGGAG; match class: 1	TF:M04863_1	false	0.000803784550347403	3.094860345697298	8744	67	21	62700	FFAR3,RAB38,PGLYRP1,MAGEA10,ICAM3,LY6D,GCHFR,ISG15,HPRT1,NDUFA3,HSD17B1,CEBPD,POP7,FOXS1,TNFRSF14,TFF1,ACTL7B,POLR2I,ADRM1,CALML3,TMSB4X
TF	Factor: BRCA2; motif: TGMCYCWGN; match class: 1	TF:M12723_1	false	0.0008039647723443106	3.094762980494903	502	67	5	62700	LHB,NUDT2,PRSS1,HSD17B1,FOXS1
TF	Factor: PLZF; motif: ACTKTANNTN	TF:M04625	false	0.0008039647723443106	3.094762980494903	6180	67	17	62700	HES1,RAB38,KRT34,GIMAP4,MC3R,BPY2,CD79A,DPH2,HPRT1,APCS,NDUFA3,ITGB1BP2,CEBPD,TAAR5,TFF1,POLR2I,TMED1
TF	Factor: NFATc1; motif: NTTTCCRTNNAYGGAAAN; match class: 1	TF:M11979_1	false	0.0008061054135763986	3.093608162238234	8747	67	21	62700	LY6K,MT1G,RAB38,HBQ1,UQCR10,GIMAP4,FAM156A,MC3R,GCHFR,NUDT2,APCS,PRSS1,LILRB2,UBB,TMEM69,SCGB1A1,TAAR5,SLC35A2,FOXS1,TIMM17B,TMED1
TF	Factor: KLF3; motif: CCMCACCCNG	TF:M03553	false	0.000806125185961481	3.0935975098691024	1929	67	9	62700	TMSB10,HES1,CLDN10,ICAM3,HPRT1,CDA,AIMP2,CCL21,TMSB4X
TF	Factor: CDP; motif: NATCGATCGS	TF:M00104	false	0.0008086559315185421	3.0922362235393215	4430	67	14	62700	LHB,KRT34,VCX,ISG15,NUDT2,APCS,HSD17B1,LILRB2,TMEM69,TIMM17B,ADRM1,TMSB4X,TMED1,CRYGA
TF	Factor: AP-1; motif: NNTGACTCANN	TF:M00174	false	0.0008206373924102685	3.085848698254475	1934	67	9	62700	LY6K,HES1,PGLYRP1,MAGEA10,GIMAP4,LY6D,MT2A,PRICKLE3,SLC35A2
TF	Factor: ZNF7; motif: NCYYTGYCWNCWCTTR	TF:M12716	false	0.0008295542641213118	3.0811551999498725	1937	67	9	62700	KRT34,ICAM3,MT2A,CD79A,SLC25A6,NDUFA3,SMPD2,TAAR5,ACTL7B
TF	Factor: SMAD; motif: AGACNBCNN	TF:M00792	false	0.0008316093631226159	3.080080629574342	3895	67	13	62700	LHB,MT1G,CLDN10,UQCR10,FAM156A,MT2A,PRICKLE3,CD79A,LILRB2,SLC35A2,FOXS1,TNFRSF14,CCL21
TF	Factor: RAR-gamma; motif: TGACCTBYNKN	TF:M03562	false	0.0008372227102278344	3.077158999644315	4446	67	14	62700	PGLYRP1,MC3R,GCHFR,BPY2,ISG15,CD79A,HPRT1,SLC25A6,APCS,PRSS1,LILRB2,ITGB1BP2,TMEM69,CDA
TF	Factor: SP2; motif: GGGCGGGAC; match class: 1	TF:M01783_1	false	0.000842536922078556	3.0744110581674557	4449	67	14	62700	TMSB10,LY6K,LHB,MT1G,PGLYRP1,FAM156A,PRICKLE3,HPRT1,SLC25A6,CEBPD,TNFRSF14,TIMM17B,POLR2I,TMED1
TF	Factor: Fli-1:Max; motif: NCCGGAAACACGTGN; match class: 1	TF:M08289_1	false	0.0008466194454623942	3.072311760714323	3376	67	12	62700	KRT34,MT2A,PRICKLE3,GCHFR,HPRT1,PRSS1,HSD17B1,TNFRSF14,TIMM17B,ACTL7B,HOXD4,ADRM1
TF	Factor: AP-2gamma; motif: GCCYNCRGSN; match class: 1	TF:M03811_1	false	0.0008649706840949814	3.0629986115542995	3912	67	13	62700	TMSB10,LY6K,LHB,HES1,LY6D,MT2A,PRICKLE3,ISG15,HPRT1,PRSS1,HSD17B1,HOXD4,CALML3
TF	Factor: GATA-X; motif: NGATAAGNMNN; match class: 1	TF:M00203_1	false	0.0008808627639571411	3.0550917482266775	513	67	5	62700	GCHFR,BPY2,PRSS1,TMEM69,SCGB1A1
TF	Factor: RAR-gamma; motif: RGGTCANNNTGNCCNNNN; match class: 1	TF:M10045_1	false	0.0008830183508618905	3.0540302708332536	1955	67	9	62700	FFAR3,RAB38,HBQ1,VCX,LILRB2,UBB,ITGB1BP2,TMEM69,TFF1
TF	Factor: RelA-p65; motif: GGGRNTTTCCM; match class: 1	TF:M09668_1	false	0.0008956063874619443	3.04788281769508	515	67	5	62700	PRICKLE3,UBB,TMEM69,POLR2I,HOXD4
TF	Factor: E2F-4; motif: AATGGCGCCAAA	TF:M04518	false	0.0008964959672697661	3.0474516596951355	5637	67	16	62700	HES1,MT1G,HBQ1,MAGEA10,VCX,GCHFR,BPY2,NUDT2,LILRB2,SMPD2,TMEM69,ACTL7B,POLR2I,HOXD4,CCL21,TMED1
TF	Factor: ER-alpha; motif: AGGTCACNGTGACCT	TF:M01801	false	0.0008964959672697661	3.0474516596951355	3399	67	12	62700	FFAR3,MAGEA10,VCX,CD79A,HPRT1,TMEM69,POP7,TNFRSF14,TFF1,ACTL7B,POLR2I,ADRM1
TF	Factor: Erm:E2A; motif: CASGTGNNNCGGAAGNN; match class: 1	TF:M08571_1	false	0.0009049890716902099	3.0433566651409785	4483	67	14	62700	LHB,KRT34,VCX,GCHFR,DPH2,NDUFA3,SMPD2,POP7,SCGB1A1,FOXS1,CDA,TFF1,POLR2I,ADRM1
TF	Factor: GATA-4; motif: NNGATAASNN	TF:M12207	false	0.0009089293961173225	3.0414698506257043	2898	67	11	62700	HES1,HBQ1,ICAM3,ISG15,PRSS1,ITGB1BP2,TMEM69,SCGB1A1,TAAR5,TFF1,CCL21
TF	Factor: ATF-3; motif: NRTGACGTCAYN; match class: 1	TF:M11291_1	false	0.0009100800580639925	3.0409204019139544	4486	67	14	62700	FFAR3,LY6K,MAGEA10,FAM156A,LY6D,VCX,HPRT1,HSD17B1,UBB,TFF1,ACTL7B,AIMP2,TMSB4X,CRYGA
TF	Factor: TCF11:MafG; motif: NNNNNATGACTCAGCANTTNNG	TF:M00284	false	0.0009136833864132166	3.0392042718318675	4488	67	14	62700	CLDN10,FAM156A,LY6D,VCX,ISG15,CD79A,DPH2,SLC25A6,UBB,TAAR5,FOXS1,HOXD4,ADRM1,CALML3
TF	Factor: GKLF; motif: WGGGYGKGGC	TF:M09971	false	0.0009149447195408122	3.0386051449757843	5649	67	16	62700	TMSB10,LHB,MT1G,LY6D,PRICKLE3,ISG15,HPRT1,SLC25A6,SLC35A2,TNFRSF14,TIMM17B,CDA,POLR2I,AIMP2,TMSB4X,TMED1
TF	Factor: FOXO1A:Elf-1; motif: NAGAAAACCGAANM; match class: 1	TF:M08295_1	false	0.0009149447195408122	3.0386051449757843	5060	67	15	62700	TMSB10,RAB38,KRT34,FAM156A,VCX,GCHFR,ISG15,NUDT2,HPRT1,PRSS1,UBB,TMEM69,TMSB4X,TMED1,CRYGA
TF	Factor: Egr; motif: GTGGGSGCRRS	TF:M00807	false	0.0009203351630732956	3.0360539846484773	4492	67	14	62700	LHB,CLDN10,MAGEA10,HPRT1,SLC25A6,LILRB2,CEBPD,FOXS1,CDA,TFF1,HOXD4,ADRM1,CALML3,CCL21
TF	Factor: PU.1; motif: NRAAAGAGGAAGTGRNN	TF:M10073	false	0.0009211492660042089	3.0356699896191977	2422	67	10	62700	LY6K,MT1G,GIMAP4,MC3R,VCX,CD79A,LILRB2,SLC35A2,TFF1,ADRM1
TF	Factor: CPBP; motif: NGGGCGG; match class: 1	TF:M05444_1	false	0.0009244007730517808	3.034139700003852	3413	67	12	62700	LY6K,HES1,MT1G,PGLYRP1,CLDN10,HPRT1,SLC25A6,HSD17B1,CEBPD,POLR2I,HOXD4,TMSB4X
TF	Factor: Sp6; motif: WGGGCGG; match class: 1	TF:M05361_1	false	0.0009244007730517808	3.034139700003852	3413	67	12	62700	LY6K,HES1,MT1G,PGLYRP1,CLDN10,HPRT1,SLC25A6,HSD17B1,CEBPD,POLR2I,HOXD4,TMSB4X
TF	Factor: Sp2; motif: WGGGCGG; match class: 1	TF:M05332_1	false	0.0009244007730517808	3.034139700003852	3413	67	12	62700	LY6K,HES1,MT1G,PGLYRP1,CLDN10,HPRT1,SLC25A6,HSD17B1,CEBPD,POLR2I,HOXD4,TMSB4X
TF	Factor: Egr-3; motif: NTGCGTGGGCGK; match class: 1	TF:M00245_1	false	0.00092486713463003	3.033920653035635	2424	67	10	62700	TMSB10,LHB,FAM156A,NUDT2,HPRT1,SLC25A6,HSD17B1,CEBPD,FOXS1,CALML3
TF	Factor: ER81; motif: RCCGGAARYN; match class: 1	TF:M02065_1	false	0.0009256619070516621	3.0335476080408994	6887	67	18	62700	FFAR3,LHB,HES1,MAGEA10,FAM156A,GCHFR,NUDT2,DPH2,SLC25A6,UBB,SMPD2,TMEM69,POP7,SLC35A2,POLR2I,ADRM1,AIMP2,TMED1
TF	Factor: foxm1; motif: TGTTTRCTYWNN	TF:M09930	false	0.0009261531627183708	3.0333171858634986	6888	67	18	62700	RAB38,CLDN10,KRT34,UQCR10,GIMAP4,FAM156A,MC3R,ICAM3,GCHFR,BPY2,NUDT2,DPH2,POP7,TFF1,ACTL7B,CALML3,CCL21,CRYGA
TF	Factor: Gscl; motif: NTAATCCN	TF:M10924	false	0.0009261531627183708	3.0333171858634986	6888	67	18	62700	FFAR3,LHB,RAB38,HBQ1,UQCR10,PRICKLE3,VCX,BPY2,CD79A,APCS,LILRB2,ITGB1BP2,TMEM69,SCGB1A1,FOXS1,TFF1,CALML3,CRYGA
TF	Factor: Elk-1:TEF; motif: RCCGGAAGTTACGTAAN	TF:M08232	false	0.0009309949476819368	3.0310526758390757	6268	67	17	62700	TMSB10,FFAR3,HES1,RAB38,KRT34,MAGEA10,GIMAP4,BPY2,NUDT2,DPH2,TMEM69,POP7,SLC35A2,TIMM17B,TFF1,TMSB4X,TMED1
TF	Factor: Sox-3; motif: SNNACAATRK	TF:M11617	false	0.0009336319094952916	3.0298243134741445	3949	67	13	62700	TMSB10,FFAR3,HBQ1,SSX3,GIMAP4,VCX,BPY2,PRSS1,LILRB2,SCGB1A1,SLC35A2,ADRM1,TMSB4X
TF	Factor: ERR1; motif: NNYYMAAGGTCANGK	TF:M01841	false	0.0009346084851667635	3.029370280400968	1551	67	8	62700	LHB,UQCR10,MC3R,HPRT1,SLC25A6,LILRB2,TNFRSF14,TFF1
TF	Factor: Erg; motif: NACCGGAARYN	TF:M11392	false	0.0009368612672308455	3.0283247157685005	8856	67	21	62700	TMSB10,FFAR3,LHB,PGLYRP1,MAGEA10,FAM156A,GCHFR,NUDT2,DPH2,SLC25A6,UBB,SMPD2,TMEM69,POP7,SLC35A2,TIMM17B,TFF1,POLR2I,ADRM1,AIMP2,CCL21
TF	Factor: Pax-5; motif: SCNNGGGCARCNRAGCGWGAC	TF:M10027	false	0.0009368612672308455	3.0283247157685005	3420	67	12	62700	LY6K,KRT34,SSX3,ICAM3,ISG15,NUDT2,DPH2,NDUFA3,POP7,FOXS1,AIMP2,CCL21
TF	Factor: Crx; motif: NYTAATCNN	TF:M07352	false	0.0009378419539760121	3.0278703431766862	1165	67	7	62700	LHB,BPY2,CD79A,LILRB2,TMEM69,SCGB1A1,FOXS1
TF	Factor: RBPJK; motif: SYGTGRGAANN	TF:M09665	false	0.0009412435887411139	3.0262979689679645	4506	67	14	62700	LY6K,LHB,HES1,PGLYRP1,SSX3,FAM156A,ICAM3,HPRT1,LILRB2,UBB,POP7,ACTL7B,HOXD4,TMED1
TF	Factor: NR1B1; motif: NRAGGTCANG	TF:M11797	false	0.0009424393463409113	3.0257465906150904	1977	67	9	62700	UQCR10,MC3R,CD79A,HPRT1,SLC25A6,LILRB2,TNFRSF14,TFF1,AIMP2
TF	Factor: SF-1; motif: NNCAAGGNCRN	TF:M11824	false	0.0009472881215740243	3.023517908453491	1555	67	8	62700	UQCR10,HPRT1,SLC25A6,LILRB2,TMEM69,TNFRSF14,CDA,CRYGA
TF	Factor: ZNF300; motif: SWGGGGGSN; match class: 1	TF:M07486_1	false	0.0009484982880697427	3.0229634486261725	7544	67	19	62700	TMSB10,LY6K,LHB,CLDN10,HBQ1,MAGEA10,PRICKLE3,NDUFA3,PRSS1,UBB,ITGB1BP2,POP7,SLC35A2,TNFRSF14,POLR2I,HOXD4,AIMP2,CALML3,TMED1
TF	Factor: GLI3; motif: GTGGGTGGT	TF:M01657	false	0.000949507778662171	3.022501473037317	1168	67	7	62700	LHB,MAGEA10,SSX3,MC3R,GCHFR,FOXS1,CDA
TF	Factor: c-Myb; motif: NNWGRCAGTTRN; match class: 1	TF:M09990_1	false	0.0009508342651991885	3.0218951759985595	3959	67	13	62700	FFAR3,MT1G,RAB38,CLDN10,SSX3,UQCR10,GIMAP4,MC3R,MT2A,VCX,NUDT2,UBB,TMEM69
TF	Factor: CREM; motif: NRTGATGTCAYN	TF:M11224	false	0.0009519459821175842	3.021387694823352	3428	67	12	62700	FFAR3,LY6K,LHB,HES1,LILRB2,UBB,ITGB1BP2,TFF1,ACTL7B,AIMP2,TMSB4X,CRYGA
TF	Factor: meis1:HOXA13; motif: NYMRTAAANCTGTCA	TF:M08380	false	0.0009635135974523599	3.0161421520444818	285	67	4	62700	VCX,ISG15,TAAR5,TMSB4X
TF	Factor: Sox-5; motif: NNAACAATNN	TF:M00042	false	0.0009635135974523599	3.0161421520444818	3433	67	12	62700	FFAR3,HES1,CLDN10,GIMAP4,NUDT2,CD79A,HPRT1,TIMM17B,ADRM1,CCL21,TMSB4X,CRYGA
TF	Factor: SF-1; motif: TGACCTTGN	TF:M01132	false	0.0009636319429444032	3.0160888122285314	1560	67	8	62700	UQCR10,HPRT1,SLC25A6,LILRB2,TMEM69,TNFRSF14,CDA,CRYGA
TF	Factor: WT1; motif: NGCGGGGGGGTSMMCYN	TF:M05327	false	0.0009638085860570544	3.016009209119485	5684	67	16	62700	TMSB10,LY6K,HES1,CLDN10,SSX3,FAM156A,VCX,GCHFR,SLC25A6,ITGB1BP2,SMPD2,CEBPD,TIMM17B,POLR2I,ADRM1,TMED1
TF	Factor: PU.1; motif: WGAGGAAG	TF:M00658	false	0.0009638085860570544	3.016009209119485	4520	67	14	62700	FFAR3,MT1G,RAB38,HBQ1,KRT34,GIMAP4,MC3R,ICAM3,ITGB1BP2,TAAR5,CDA,TFF1,ADRM1,TMSB4X
TF	Factor: Erg; motif: ACCGGAAGTN	TF:M02062	false	0.0009638085860570544	3.016009209119485	8211	67	20	62700	FFAR3,LHB,MAGEA10,FAM156A,GCHFR,NUDT2,DPH2,SLC25A6,UBB,SMPD2,TMEM69,POP7,SLC35A2,TNFRSF14,TIMM17B,ACTL7B,POLR2I,ADRM1,AIMP2,CCL21
TF	Factor: GKLF; motif: NNCCMCRCCCN; match class: 1	TF:M12173_1	false	0.0009638085860570544	3.016009209119485	5093	67	15	62700	TMSB10,HES1,MT1G,MAGEA10,LY6D,PRICKLE3,HPRT1,SLC25A6,CEBPD,POP7,TIMM17B,POLR2I,AIMP2,CALML3,TMED1
TF	Factor: CTCF; motif: RSYGCCMYCTRSTGGN	TF:M09828	false	0.0009689214015349112	3.013711451292	3969	67	13	62700	LY6K,LHB,CLDN10,HBQ1,MC3R,CD79A,APCS,NDUFA3,SMPD2,POP7,POLR2I,AIMP2,TMED1
TF	Factor: RAX2; motif: NYAATTAN	TF:M04434	false	0.0009710072363575329	3.0127775335333595	2928	67	11	62700	SSX3,VCX,DPH2,NDUFA3,ITGB1BP2,SMPD2,TMEM69,SCGB1A1,TAAR5,HOXD4,CRYGA
TF	Factor: hoxa9; motif: RTCGTWANNN	TF:M10785	false	0.0009711763010359455	3.0127019239365413	5689	67	16	62700	FAM156A,LY6D,VCX,ISG15,DPH2,HPRT1,SLC25A6,APCS,UBB,ITGB1BP2,TAAR5,SLC35A2,TIMM17B,POLR2I,TMSB4X,TMED1
TF	Factor: GSC; motif: NYTAATCCNN	TF:M04326	false	0.0009914744904333042	3.003718455242412	1178	67	7	62700	LHB,HBQ1,BPY2,LILRB2,ITGB1BP2,SCGB1A1,FOXS1
TF	Factor: Elf-1; motif: NANSCGGAAGTR	TF:M11450	false	0.0009954317455361562	3.0019885131888064	5702	67	16	62700	LHB,HES1,MT1G,FAM156A,GCHFR,BPY2,NUDT2,DPH2,SLC25A6,SMPD2,TMEM69,POP7,SLC35A2,TFF1,CALML3,TMSB4X
TF	Factor: ipf1; motif: CATTAR	TF:M01275	false	0.0010002753950243868	2.9998804139265145	8906	67	21	62700	FFAR3,MT1G,HBQ1,KRT34,UQCR10,GIMAP4,FAM156A,ICAM3,MT2A,VCX,NUDT2,DPH2,PRSS1,ITGB1BP2,TMEM69,TAAR5,TIMM17B,CDA,HOXD4,TMSB4X,TMED1
TF	Factor: Tbx3; motif: NAGGTGTSAN	TF:M12024	false	0.0010018097222942734	2.9992147579147557	4539	67	14	62700	RAB38,PGLYRP1,CLDN10,FAM156A,VCX,BPY2,DPH2,UBB,TMEM69,SCGB1A1,TAAR5,POLR2I,CALML3,CCL21
TF	Factor: HOXD13; motif: WNNAATAAWAY	TF:M08817	false	0.0010135135799346114	2.9941704278775783	5712	67	16	62700	HES1,MAGEA10,MC3R,MT2A,BPY2,ISG15,HPRT1,APCS,PRSS1,POP7,SCGB1A1,TNFRSF14,ADRM1,AIMP2,CCL21,CRYGA
TF	Factor: p53; motif: GGACATGYYCGGACATGYYC	TF:M01655	false	0.0010286730827286038	2.9877226241931765	3461	67	12	62700	KRT34,GIMAP4,LY6D,VCX,NUDT2,CD79A,SLC25A6,SLC35A2,FOXS1,TIMM17B,TMSB4X,CRYGA
TF	Factor: Pitx1; motif: NNNNRGGGATTAAMNNN	TF:M01484	false	0.0010307432596253128	2.9868494965140924	3462	67	12	62700	LHB,RAB38,SSX3,BPY2,CD79A,LILRB2,ITGB1BP2,SMPD2,TMEM69,SCGB1A1,FOXS1,CALML3
TF	Factor: P73; motif: GNNNRRRCNTGCMNNTSASN; match class: 1	TF:M03558_1	false	0.0010354222383347205	2.984882511671779	837	67	6	62700	LY6K,RAB38,HSD17B1,UBB,CEBPD,AIMP2
TF	Factor: CREB,; motif: NTGACGTNA; match class: 1	TF:M00981_1	false	0.0010377338112279439	2.9839140329426614	2953	67	11	62700	FFAR3,MAGEA10,MC3R,VCX,ISG15,NUDT2,HSD17B1,UBB,ACTL7B,AIMP2,CALML3
TF	Factor: c-Ets-2; motif: NNNRGGAARNRRR	TF:M09912	false	0.001040343325504806	2.9828233147719594	5133	67	15	62700	TMSB10,FFAR3,KRT34,MAGEA10,GIMAP4,GCHFR,CD79A,PRSS1,LILRB2,UBB,CEBPD,CDA,POLR2I,CCL21,TMSB4X
TF	Factor: VDR; motif: RRGGTCANNGRGKTCA; match class: 1	TF:M09671_1	false	0.001042009056037396	2.982128506593137	2468	67	10	62700	LHB,MT1G,LY6D,CD79A,APCS,LILRB2,ITGB1BP2,TNFRSF14,TFF1,ADRM1
TF	Factor: RelA-p65; motif: AAASTCCC	TF:M04849	false	0.001042009056037396	2.982128506593137	6339	67	17	62700	MT1G,HBQ1,KRT34,MAGEA10,SSX3,PRICKLE3,VCX,GCHFR,DPH2,HPRT1,NDUFA3,UBB,TMEM69,POP7,SCGB1A1,TFF1,CRYGA
TF	Factor: ETV4; motif: ACCGGAAGTN	TF:M03982	false	0.0010424592973299453	2.9819408929873905	6967	67	18	62700	FFAR3,LHB,MAGEA10,FAM156A,GCHFR,NUDT2,DPH2,SLC25A6,UBB,SMPD2,TMEM69,POP7,SLC35A2,TNFRSF14,TIMM17B,POLR2I,AIMP2,CCL21
TF	Factor: ESRRA; motif: NTCAAGGTCAN	TF:M04456	false	0.0010438845423663987	2.981347533312729	1582	67	8	62700	UQCR10,HPRT1,SLC25A6,LILRB2,TMEM69,TNFRSF14,CDA,CRYGA
TF	Factor: E2F-3:Prrxl1; motif: SGCGCTAATTNN; match class: 1	TF:M08206_1	false	0.0010452038532305745	2.9807989978791825	5137	67	15	62700	RAB38,SSX3,MT2A,VCX,GCHFR,HPRT1,SLC25A6,NDUFA3,UBB,TMEM69,TNFRSF14,TIMM17B,POLR2I,AIMP2,CRYGA
TF	Factor: T3R-beta; motif: NRRGGTCRTGACCYYN; match class: 1	TF:M11817_1	false	0.0010464640416477677	2.9802756901941483	1583	67	8	62700	LY6K,LHB,SSX3,ICAM3,SLC25A6,APCS,HOXD4,CALML3
TF	Factor: Isl2; motif: YTAAGTG	TF:M02082	false	0.0010464640416477677	2.9802756901941483	7613	67	19	62700	HBQ1,SSX3,UQCR10,FAM156A,MT2A,BPY2,ISG15,HPRT1,NDUFA3,UBB,ITGB1BP2,SCGB1A1,CDA,TFF1,ACTL7B,CCL21,TMSB4X,TMED1,CRYGA
TF	Factor: Nfe2l1; motif: TGYNNAGTCATT; match class: 1	TF:M07390_1	false	0.0010501240172032429	2.9787594087333624	1584	67	8	62700	FFAR3,HES1,RAB38,PGLYRP1,DPH2,APCS,UBB,CALML3
TF	Factor: NFYB; motif: RGCCAATSRGNRNNNNSNG; match class: 1	TF:M12643_1	false	0.0010510099692465494	2.978393164496752	293	67	4	62700	SSX3,NUDT2,SLC25A6,AIMP2
TF	Factor: Cdx-2; motif: NRTCGTAANNNN; match class: 1	TF:M10849_1	false	0.0010510099692465494	2.978393164496752	4565	67	14	62700	UQCR10,FAM156A,VCX,NUDT2,CD79A,DPH2,HPRT1,APCS,HSD17B1,UBB,CEBPD,TIMM17B,POLR2I,TMSB4X
TF	Factor: NFYA; motif: RRCCAATCAGN	TF:M09816	false	0.0010512276989490174	2.978303204346102	2013	67	9	62700	LY6K,SSX3,GIMAP4,FAM156A,VCX,GCHFR,NUDT2,UBB,AIMP2
TF	Factor: ESRRA; motif: NNTCAAGGTCANN	TF:M12538	false	0.0010519483416353008	2.9780055866970936	1585	67	8	62700	UQCR10,HPRT1,SLC25A6,LILRB2,TMEM69,TNFRSF14,CDA,CRYGA
TF	Factor: JUNB:FRA-2; motif: NRTGASTCAT	TF:M08923	false	0.0010551542539347562	2.976684045830123	2962	67	11	62700	LY6K,HES1,MAGEA10,GIMAP4,FAM156A,LY6D,PRICKLE3,LILRB2,SLC35A2,TFF1,TMSB4X
TF	Factor: TCF-1; motif: NNNSWWCAAAGN	TF:M07433	false	0.0010747944332683262	2.9686745915941994	5748	67	16	62700	HES1,MT1G,KRT34,MAGEA10,ICAM3,DPH2,NDUFA3,PRSS1,HSD17B1,ITGB1BP2,POP7,TAAR5,TIMM17B,CDA,HOXD4,TMSB4X
TF	Factor: ER-alpha; motif: GNCNNNNTGACCYN	TF:M07283	false	0.0010752916989506037	2.968473706855242	2969	67	11	62700	FFAR3,LY6K,MC3R,LY6D,CD79A,HSD17B1,LILRB2,UBB,TMEM69,TFF1,CRYGA
TF	Factor: c-Myc; motif: RACCACGTGCTC; match class: 1	TF:M01145_1	false	0.0010785211519969376	2.967171333078385	3484	67	12	62700	LHB,PGLYRP1,FAM156A,VCX,SLC25A6,HSD17B1,TMEM69,TIMM17B,ACTL7B,POLR2I,AIMP2,TMED1
TF	Factor: Sp1; motif: NWRGCCMCGCCCMCN	TF:M12151	false	0.0010917899070978212	2.9618609247873233	6998	67	18	62700	TMSB10,LY6K,LHB,MT1G,LY6D,MT2A,PRICKLE3,HPRT1,SLC25A6,CEBPD,POP7,SLC35A2,TNFRSF14,TIMM17B,POLR2I,HOXD4,CALML3,TMED1
TF	Factor: Pbx1; motif: NTGATKGACG	TF:M11038	false	0.001096097226957366	2.96015092098096	4586	67	14	62700	FFAR3,HES1,RAB38,LY6D,VCX,GCHFR,CD79A,HSD17B1,LILRB2,UBB,TMEM69,ADRM1,CALML3,CRYGA
TF	Factor: GABP-alpha; motif: NACCGGAAGTN	TF:M11414	false	0.0010975327960659523	2.959582493466101	2977	67	11	62700	LHB,GCHFR,NUDT2,DPH2,SLC25A6,SMPD2,TMEM69,POP7,TIMM17B,AIMP2,CCL21
TF	Factor: ctcf; motif: YGGCCACCAGRKGGCRSYN; match class: 1	TF:M09890_1	false	0.001103151823823186	2.9573647126630656	2979	67	11	62700	LY6K,LHB,CLDN10,HBQ1,MC3R,SMPD2,POP7,TNFRSF14,POLR2I,ADRM1,TMED1
TF	Factor: CTCFL; motif: CNSCAGGGGGCRSN	TF:M09769	false	0.0011072077604869167	2.955770878880062	850	67	6	62700	CLDN10,HBQ1,POP7,SLC35A2,ACTL7B,AIMP2
TF	Factor: NKX3A; motif: NTCGTTAN	TF:M10628	false	0.0011105708115051616	2.9544537450259094	4593	67	14	62700	MT1G,KRT34,GIMAP4,MC3R,LY6D,VCX,ISG15,SLC25A6,LILRB2,UBB,TAAR5,SLC35A2,FOXS1,TIMM17B
TF	Factor: HOXB8; motif: RTCRTTAN	TF:M10727	false	0.0011133833260610698	2.953355286939528	6382	67	17	62700	FFAR3,LY6K,MAGEA10,UQCR10,LY6D,MT2A,VCX,BPY2,ISG15,DPH2,SLC25A6,APCS,UBB,TAAR5,SLC35A2,TIMM17B,TFF1
TF	Factor: C/EBPbeta; motif: TKNNGCAANN	TF:M01896	false	0.0011215991537283291	2.950162327062202	4598	67	14	62700	UQCR10,GIMAP4,MT2A,BPY2,CD79A,SLC25A6,HSD17B1,UBB,SMPD2,TMEM69,TAAR5,CDA,ACTL7B,HOXD4
TF	Factor: NF-YA; motif: NYRRCCAATCAGAR; match class: 1	TF:M10005_1	false	0.0011236978111673515	2.9493504650904034	299	67	4	62700	SSX3,FAM156A,GCHFR,NUDT2
TF	Factor: Erm; motif: NNSCGGAWGYN	TF:M11424	false	0.0011267110659734063	2.948187440246158	8323	67	20	62700	FFAR3,LHB,HES1,MAGEA10,FAM156A,PRICKLE3,GCHFR,NUDT2,DPH2,SLC25A6,SMPD2,TMEM69,POP7,SLC35A2,TNFRSF14,POLR2I,ADRM1,AIMP2,CCL21,TMED1
TF	Factor: MTF-1; motif: CCGNGTGCAV	TF:M04619	false	0.0011272766339693535	2.947969494899835	1208	67	7	62700	MT2A,PRICKLE3,ISG15,SLC25A6,PRSS1,LILRB2,TNFRSF14
TF	Factor: GLI2; motif: GCGACCACMCTR	TF:M03902	false	0.0011325879081418814	2.945928079346687	1605	67	8	62700	TMSB10,FFAR3,LY6D,HPRT1,ITGB1BP2,CDA,AIMP2,TMED1
TF	Factor: Elf-1; motif: NANGCGGAAGTR	TF:M11452	false	0.0011341857988752307	2.9453157948112043	6394	67	17	62700	LHB,HES1,MT1G,FAM156A,PRICKLE3,GCHFR,BPY2,NUDT2,DPH2,SLC25A6,LILRB2,SMPD2,TMEM69,POP7,SLC35A2,CALML3,TMED1
TF	Factor: PITX; motif: TAATCCCN	TF:M08895	false	0.0011359224948745885	2.944651299960025	855	67	6	62700	LHB,SSX3,BPY2,SCGB1A1,FOXS1,CALML3
TF	Factor: Erg; motif: NRRSAGGAAGNGG; match class: 1	TF:M09907_1	false	0.0011416192961644339	2.942478699190088	5187	67	15	62700	FFAR3,PGLYRP1,UQCR10,MC3R,ICAM3,CD79A,CEBPD,TNFRSF14,CDA,TFF1,ACTL7B,HOXD4,ADRM1,CALML3,TMED1
TF	Factor: AP-4; motif: VDCAGCTGNN	TF:M00175	false	0.0011429975138423712	2.9419547142466373	2503	67	10	62700	FFAR3,LHB,MAGEA10,SSX3,GIMAP4,ICAM3,VCX,CDA,ADRM1,CALML3
TF	Factor: HOXD4; motif: NNYMATTANN	TF:M08774	false	0.0011478585203550796	2.9401116377355834	4051	67	13	62700	PGLYRP1,KRT34,UQCR10,MC3R,ICAM3,MT2A,DPH2,SLC35A2,CDA,CCL21,TMSB4X,TMED1,CRYGA
TF	Factor: Msx-2; motif: NTCRTTAN	TF:M10560	false	0.0011510031077459344	2.938923503759358	4613	67	14	62700	LY6K,LHB,HBQ1,LY6D,VCX,ISG15,CD79A,SLC25A6,APCS,UBB,SCGB1A1,TAAR5,SLC35A2,TIMM17B
TF	Factor: BSX; motif: NTCRTTAN	TF:M10589	false	0.0011510031077459344	2.938923503759358	4613	67	14	62700	LY6K,LHB,HBQ1,LY6D,VCX,ISG15,CD79A,SLC25A6,APCS,UBB,SCGB1A1,TAAR5,SLC35A2,TIMM17B
TF	Factor: CACCC-binding; motif: CANCCNNWGGGTGDGG	TF:M00721	false	0.0011510031077459344	2.938923503759358	2997	67	11	62700	TMSB10,LHB,MAGEA10,UQCR10,BPY2,ISG15,SLC25A6,SLC35A2,CDA,CALML3,TMED1
TF	Factor: Pbx; motif: GATTGATKGNNS	TF:M00998	false	0.0011516509868623771	2.938679115917263	5193	67	15	62700	FFAR3,HBQ1,UQCR10,MC3R,ICAM3,LY6D,VCX,CD79A,NDUFA3,HSD17B1,LILRB2,TMEM69,TIMM17B,TMED1,CRYGA
TF	Factor: OLIG2; motif: CCAKCTGYTYNYNNNNNN	TF:M10019	false	0.0011717525543480799	2.931164091071617	4061	67	13	62700	FFAR3,PGLYRP1,CLDN10,KRT34,MC3R,VCX,GCHFR,UBB,ITGB1BP2,CEBPD,TAAR5,TIMM17B,CALML3
TF	Factor: CREM; motif: TGACGTCASYN	TF:M01820	false	0.0011717525543480799	2.931164091071617	6415	67	17	62700	FFAR3,MT1G,MAGEA10,FAM156A,MC3R,LY6D,VCX,NUDT2,HPRT1,HSD17B1,LILRB2,CEBPD,CDA,ACTL7B,AIMP2,CALML3,CCL21
TF	Factor: MafB; motif: CRCTGACNANN; match class: 1	TF:M03830_1	false	0.0011718225037337143	2.9311381660370435	1615	67	8	62700	LY6K,RAB38,FAM156A,MC3R,SLC35A2,CDA,CALML3,TMED1
TF	Factor: TCF-1; motif: ASATCAAAG	TF:M11602	false	0.0011725409041632973	2.9308719979582554	7047	67	18	62700	LHB,HES1,CLDN10,MAGEA10,SSX3,UQCR10,PRICKLE3,NUDT2,CD79A,DPH2,APCS,LILRB2,ITGB1BP2,TIMM17B,CDA,TFF1,ACTL7B,CRYGA
TF	Factor: TGIF; motif: TGACAGS	TF:M10101	false	0.0011793799695271878	2.928346252510124	5206	67	15	62700	FFAR3,MAGEA10,MC3R,ISG15,DPH2,SLC25A6,LILRB2,SMPD2,CEBPD,SCGB1A1,TIMM17B,TFF1,HOXD4,ADRM1,TMED1
TF	Factor: RAR-gamma; motif: NAGGTCANG	TF:M11808	false	0.0011859513653841333	2.9259331205656727	2052	67	9	62700	LY6K,UQCR10,MC3R,HPRT1,SLC25A6,LILRB2,TNFRSF14,TFF1,AIMP2
TF	Factor: PURBETA; motif: NCWGRGGCTGGGG; match class: 1	TF:M12726_1	false	0.0011895632887857503	2.924612447078391	2518	67	10	62700	TMSB10,FFAR3,LHB,LY6D,PRICKLE3,CD79A,SLC25A6,HSD17B1,LILRB2,CCL21
TF	Factor: MATH1; motif: RRCAGMTGG	TF:M09870	false	0.0011969984796337879	2.921906401211865	556	67	5	62700	PGLYRP1,CLDN10,GCHFR,CEBPD,TIMM17B
TF	Factor: Sox-15; motif: ACAAWGGG	TF:M03847	false	0.0012100838105842868	2.9171845493415915	1624	67	8	62700	FFAR3,MAGEA10,MC3R,BPY2,POP7,TAAR5,CCL21,CRYGA
TF	Factor: SPI1; motif: NGRGGAAGTN	TF:M02078	false	0.0012100838105842868	2.9171845493415915	3536	67	12	62700	CLDN10,GIMAP4,MC3R,ICAM3,GCHFR,PRSS1,LILRB2,TAAR5,TIMM17B,TFF1,CALML3,TMSB4X
TF	Factor: Lhx2; motif: WATTAN; match class: 1	TF:M07047_1	false	0.0012172069927942756	2.9146355613062767	4642	67	14	62700	LY6K,KRT34,SSX3,GIMAP4,VCX,ISG15,DPH2,NDUFA3,UBB,SMPD2,TMEM69,TFF1,HOXD4,CRYGA
TF	Factor: NF-Y; motif: RGCCAATCRGN	TF:M07302	false	0.0012185533721460757	2.9141554441395767	1626	67	8	62700	LY6K,SSX3,GIMAP4,FAM156A,GCHFR,NUDT2,UBB,AIMP2
TF	Factor: TFAP2C; motif: NGCCTNAGGCN; match class: 1	TF:M04154_1	false	0.0012228054541086938	2.912642632847464	1627	67	8	62700	LHB,PRICKLE3,BPY2,ISG15,PRSS1,HSD17B1,SCGB1A1,TNFRSF14
TF	Factor: Gli1; motif: TGGGTGGTCN	TF:M07454	false	0.0012393995397446788	2.9067886694630736	2066	67	9	62700	TMSB10,FFAR3,SSX3,ICAM3,VCX,SLC25A6,NDUFA3,UBB,SCGB1A1
TF	Factor: ERG; motif: ACCGGAARTN; match class: 1	TF:M03975_1	false	0.0012406815916601824	2.906339661473002	4089	67	13	62700	FFAR3,MAGEA10,FAM156A,GCHFR,DPH2,SLC25A6,SMPD2,TMEM69,POP7,SLC35A2,POLR2I,ADRM1,AIMP2
TF	Factor: Elk-1; motif: NRSCGGAAGNN	TF:M11434	false	0.0012464993137677324	2.904307956251238	8397	67	20	62700	FFAR3,LHB,HES1,FAM156A,ICAM3,GCHFR,ISG15,NUDT2,DPH2,SLC25A6,SMPD2,TMEM69,POP7,SLC35A2,ACTL7B,POLR2I,ADRM1,AIMP2,CCL21,TMED1
TF	Factor: XPA; motif: NCACCTCACAC	TF:M12248	false	0.0012493154840717026	2.903327877326127	1633	67	8	62700	MT1G,RAB38,CLDN10,HBQ1,VCX,PRSS1,TNFRSF14,CCL21
TF	Factor: Cdx-2; motif: NNNGGYMATAAAANNN	TF:M01449	false	0.0012493154840717026	2.903327877326127	2536	67	10	62700	FFAR3,HBQ1,UQCR10,GCHFR,APCS,ITGB1BP2,TMEM69,SCGB1A1,CDA,ADRM1
TF	Factor: c-ets-1; motif: ACCGGAWGTN	TF:M02063	false	0.0012594287948562263	2.8998263814609793	7742	67	19	62700	LHB,HES1,MAGEA10,SSX3,FAM156A,GCHFR,NUDT2,DPH2,SLC25A6,UBB,SMPD2,TMEM69,POP7,SLC35A2,TNFRSF14,TIMM17B,ACTL7B,AIMP2,CCL21
TF	Factor: RXRA; motif: RRGGTCATGACCYY; match class: 1	TF:M04490_1	false	0.0012851592776534195	2.8910430442243196	3562	67	12	62700	LY6K,LHB,HBQ1,SSX3,SLC25A6,APCS,PRSS1,LILRB2,CEBPD,TMEM69,HOXD4,CALML3
TF	Factor: Elk-1:HOXB13; motif: ACCGGAAGTNGTAAAN	TF:M08222	false	0.0012929010336849818	2.888434717323362	7759	67	19	62700	LHB,HES1,UQCR10,FAM156A,GCHFR,BPY2,ISG15,NUDT2,DPH2,SLC25A6,PRSS1,UBB,SMPD2,TMEM69,POP7,SLC35A2,ACTL7B,POLR2I,CCL21
TF	Factor: COUP-TF2; motif: GNCARAGGTCANRRN	TF:M03543	false	0.0012947571027443117	2.887811697862337	2080	67	9	62700	LHB,UQCR10,CD79A,SLC25A6,LILRB2,ITGB1BP2,TMEM69,CDA,AIMP2
TF	Factor: ZNF547; motif: TGCTAATKCWGCARGCANRC	TF:M10155	false	0.0013055790799479374	2.884196817487244	313	67	4	62700	HBQ1,FAM156A,MC3R,HSD17B1
TF	Factor: LIM-1; motif: NYAATTAN	TF:M11000	false	0.0013055790799479374	2.884196817487244	5864	67	16	62700	TMSB10,CLDN10,KRT34,SSX3,FAM156A,PRICKLE3,VCX,NUDT2,PRSS1,ITGB1BP2,TMEM69,SCGB1A1,TAAR5,POLR2I,HOXD4,CRYGA
TF	Factor: TIEG1; motif: NCCCNSNCCCCGCCCCC; match class: 1	TF:M12351_1	false	0.0013055790799479374	2.884196817487244	8430	67	20	62700	TMSB10,LHB,HES1,RAB38,CLDN10,MAGEA10,LY6D,PRICKLE3,GCHFR,HPRT1,SLC25A6,SMPD2,CEBPD,POP7,TIMM17B,CDA,POLR2I,HOXD4,TMSB4X,TMED1
TF	Factor: CREB1; motif: NNTGACGTCANN	TF:M09804	false	0.0013144909151606681	2.881242411086127	4682	67	14	62700	FFAR3,LY6K,LHB,HES1,PGLYRP1,PRICKLE3,LILRB2,UBB,ITGB1BP2,TFF1,ACTL7B,AIMP2,TMSB4X,CRYGA
TF	Factor: CREB1; motif: NNTGACGTCANN; match class: 1	TF:M09804_1	false	0.0013144909151606681	2.881242411086127	4682	67	14	62700	FFAR3,LY6K,LHB,HES1,PGLYRP1,PRICKLE3,LILRB2,UBB,ITGB1BP2,TFF1,ACTL7B,AIMP2,TMSB4X,CRYGA
TF	Factor: CDP; motif: NATYGATSSS	TF:M00106	false	0.0013208561602882595	2.8791444739784735	6490	67	17	62700	FFAR3,LHB,KRT34,MC3R,MT2A,NUDT2,APCS,HSD17B1,LILRB2,TMEM69,TIMM17B,TFF1,POLR2I,AIMP2,TMSB4X,TMED1,CRYGA
TF	Factor: GABPalpha; motif: RCCGGAWRYN	TF:M02074	false	0.0013329484510772387	2.875186645669104	4689	67	14	62700	LHB,MAGEA10,GCHFR,NUDT2,DPH2,SLC25A6,UBB,SMPD2,TMEM69,POP7,TIMM17B,POLR2I,ADRM1,CCL21
TF	Factor: AML2; motif: TGTGGTNNN	TF:M07372	false	0.0013425694134197256	2.8720632511882997	572	67	5	62700	PRICKLE3,TNFRSF14,TFF1,AIMP2,CRYGA
TF	Factor: KLF14; motif: NRCCACRCCCMCN; match class: 1	TF:M12183_1	false	0.0013506848726725913	2.8694459640966055	2564	67	10	62700	TMSB10,HES1,LY6D,PRICKLE3,HPRT1,SLC25A6,SLC35A2,TIMM17B,POLR2I,TMED1
TF	Factor: AP-1; motif: NTGACTCAN	TF:M00925	false	0.0013665217038605752	2.8643834662091323	2568	67	10	62700	HES1,MAGEA10,GIMAP4,LY6D,MT2A,NUDT2,LILRB2,SLC35A2,ADRM1,TMSB4X
TF	Factor: ER-beta; motif: RGGTCASCNTGMCCY; match class: 1	TF:M09910_1	false	0.00137192467237057	2.862669733579629	4137	67	13	62700	LY6K,MAGEA10,LY6D,CD79A,DPH2,SMPD2,CEBPD,POP7,TFF1,ACTL7B,HOXD4,CALML3,TMED1
TF	Factor: FXR:RXR-ALPHA; motif: NAGKTCATTGACCYN	TF:M08954	false	0.0013742985946441305	2.861918897612972	6514	67	17	62700	HES1,MT1G,HBQ1,GIMAP4,LY6D,MT2A,PRICKLE3,GCHFR,BPY2,DPH2,SLC25A6,APCS,HSD17B1,LILRB2,TAAR5,SLC35A2,CCL21
TF	Factor: Pax-5; motif: GTYAYGCTTSRCTGVNYN	TF:M04754	false	0.0013811227200890954	2.859767730335491	5293	67	15	62700	RAB38,CLDN10,SSX3,VCX,GCHFR,HSD17B1,SMPD2,TAAR5,TIMM17B,ACTL7B,ADRM1,CALML3,CCL21,TMSB4X,TMED1
TF	Factor: six-4; motif: ANNNATGACACCNNNNN	TF:M01374	false	0.001385042220748252	2.8585369876403197	6519	67	17	62700	PGLYRP1,CLDN10,MAGEA10,SSX3,FAM156A,PRICKLE3,VCX,BPY2,ISG15,DPH2,NDUFA3,UBB,SCGB1A1,TAAR5,TIMM17B,POLR2I,ADRM1
TF	Factor: HSF2; motif: NGAANNWTCK	TF:M00147	false	0.001401375489198183	2.8534454828172313	5905	67	16	62700	LY6K,KRT34,GIMAP4,ICAM3,MT2A,BPY2,NUDT2,HPRT1,PRSS1,UBB,ITGB1BP2,SCGB1A1,SLC35A2,CDA,AIMP2,CCL21
TF	Factor: COUP-TF1; motif: RRGGTCRNTGACCTN	TF:M11739	false	0.001409964285856874	2.8507918878068343	3079	67	11	62700	LHB,MT1G,LY6D,MT2A,PRICKLE3,GCHFR,SLC25A6,LILRB2,TAAR5,ACTL7B,CCL21
TF	Factor: Elf-1; motif: NAANCMGGAAGTGN	TF:M09605	false	0.0014130053841149718	2.8498561833128235	5910	67	16	62700	LHB,FAM156A,GCHFR,NUDT2,DPH2,SLC25A6,SMPD2,TMEM69,POP7,TAAR5,SLC35A2,POLR2I,HOXD4,AIMP2,CALML3,CCL21
[truncated: 1,681 more rows]
