# Supplementary material for: Nanomaterial isolated extracellular vesicles enable high precision identification of tumor biomarkers for pancreatic cancer liquid biopsy
Source: J Nanobiotechnology. 2025 Jul 1;23:467. doi: 10.1186/s12951-025-03527-3 (PMC12211367; doi:10.1186/s12951-025-03527-3)
Supplement: Supplementary file 3 — Additional file 3. gProfiler’s enrichment analysis. Enrichment analysis was applied to each EV isolation’s transcriptomic sample based on their unique mRNA annotations. [file 12951_2025_3527_MOESM3_ESM.zip › Enrichment_Analysis_gProfiler/Fujifilm/Fujifilm_Patient_8.csv]

source	term_name	term_id	highlighted	adjusted_p_value	negative_log10_of_adjusted_p_value	term_size	query_size	intersection_size	effective_domain_size	intersections
GO:MF	identical protein binding	GO:0042802	false	0.00026204852290754834	3.5816182839480657	2143	39	9	62700	DRD4,HSPB1,PUF60,BCL2A1,NT5C,ICOSLG,BAG6,DEFA3,PIP
GO:MF	G protein-coupled receptor activity	GO:0004930	false	0.00662385087220272	2.178889453715403	837	39	5	62700	DRD4,OR1L1,CXCR5,OPN1LW,OR12D2
GO:MF	antigen binding	GO:0003823	false	0.029244438567086077	1.533956711779098	115	39	2	62700	HLA-DRB5,IGLV1-47
GO:MF	ribosome binding	GO:0043022	true	0.029244438567086077	1.533956711779098	113	39	2	62700	NOMO1,BAG6
GO:MF	molecular transducer activity	GO:0060089	false	0.029244438567086077	1.533956711779098	1488	39	5	62700	DRD4,OR1L1,CXCR5,OPN1LW,OR12D2
GO:MF	transmembrane signaling receptor activity	GO:0004888	false	0.029244438567086077	1.533956711779098	1272	39	5	62700	DRD4,OR1L1,CXCR5,OPN1LW,OR12D2
GO:MF	signaling receptor activity	GO:0038023	false	0.029244438567086077	1.533956711779098	1488	39	5	62700	DRD4,OR1L1,CXCR5,OPN1LW,OR12D2
GO:MF	heat shock protein binding	GO:0031072	false	0.031062802558433633	1.5077593637795506	128	39	2	62700	CHORDC1,BAG6
GO:MF	protein dimerization activity	GO:0046983	false	0.03678172979300723	1.4343678503591506	1105	39	4	62700	HSPB1,TCF15,BCL2A1,DEFA3
GO:MF	ribonucleoprotein complex binding	GO:0043021	false	0.03788420082414307	1.4215418698590703	174	39	2	62700	NOMO1,BAG6
GO:MF	protein homodimerization activity	GO:0042803	false	0.04756017897470566	1.3227565197476097	716	39	3	62700	HSPB1,BCL2A1,DEFA3
GO:BP	response to stimulus	GO:0050896	false	2.6171579558109393e-8	7.582170065183232	8955	39	23	62700	CHORDC1,DRD4,IER2,OR1L1,CXCR5,OPN1LW,ORM2,HSPB1,UBB,HLA-DRB5,HCST,IGLC3,BCL2A1,GNG3,PSCA,RASSF7,ICOSLG,OR12D2,BAG6,DEFA3,IGLV1-47,ITM2A,PIP
GO:BP	multicellular organismal process	GO:0032501	false	0.000004448239986064043	5.351811790263275	7648	39	19	62700	DRD4,KIF26B,IER2,OR1L1,CXCR5,OPN1LW,ORM2,HSPB1,UBB,HLA-DRB5,TCF15,ADAM18,VCX2,ICOSLG,OR12D2,BAG6,ITM2A,PIP,SLC5A2
GO:BP	immune system process	GO:0002376	false	0.00008650976911328643	4.062934847073538	2730	39	11	62700	CXCR5,ORM2,HLA-DRB5,HCST,IGLC3,ICOSLG,BAG6,DEFA3,IGLV1-47,ITM2A,PIP
GO:BP	signal transduction	GO:0007165	false	0.00015820409305011482	3.8007822846431214	5926	39	15	62700	DRD4,OR1L1,CXCR5,OPN1LW,HSPB1,UBB,IGLC3,BCL2A1,GNG3,PSCA,RASSF7,ICOSLG,OR12D2,BAG6,DEFA3
GO:BP	immune response	GO:0006955	false	0.00027217013091057407	3.5651595378119305	1951	39	9	62700	CXCR5,HLA-DRB5,HCST,IGLC3,ICOSLG,BAG6,DEFA3,IGLV1-47,ITM2A
GO:BP	positive regulation of biological process	GO:0048518	false	0.00027217013091057407	3.5651595378119305	6253	39	15	62700	DRD4,KIF26B,IER2,CXCR5,OPN1LW,ORM2,HSPB1,UBB,HLA-DRB5,IGLC3,TCF15,BCL2A1,ICOSLG,BAG6,PIP
GO:BP	signaling	GO:0023052	false	0.0003106444248832399	3.5077364362378023	6396	39	15	62700	DRD4,OR1L1,CXCR5,OPN1LW,HSPB1,UBB,IGLC3,BCL2A1,GNG3,PSCA,RASSF7,ICOSLG,OR12D2,BAG6,DEFA3
GO:BP	cellular response to stimulus	GO:0051716	false	0.0003225622885403636	3.4913864082929162	7399	39	16	62700	CHORDC1,DRD4,OR1L1,CXCR5,OPN1LW,HSPB1,UBB,IGLC3,BCL2A1,GNG3,PSCA,RASSF7,ICOSLG,OR12D2,BAG6,DEFA3
GO:BP	cell communication	GO:0007154	false	0.0003225622885403636	3.4913864082929162	6495	39	15	62700	DRD4,OR1L1,CXCR5,OPN1LW,HSPB1,UBB,IGLC3,BCL2A1,GNG3,PSCA,RASSF7,ICOSLG,OR12D2,BAG6,DEFA3
GO:BP	positive regulation of cellular process	GO:0048522	false	0.000362254462705675	3.4409862556386765	5711	39	14	62700	DRD4,KIF26B,IER2,CXCR5,OPN1LW,ORM2,HSPB1,UBB,HLA-DRB5,TCF15,BCL2A1,ICOSLG,BAG6,PIP
GO:BP	apoptotic process	GO:0006915	false	0.0014809438338839668	2.8294614121721158	1910	39	8	62700	HSPB1,UBB,PUF60,BCL2A1,RASSF7,BAG6,PIP,NME3
GO:BP	cell death	GO:0008219	false	0.001752124928761328	2.756434931308707	1988	39	8	62700	HSPB1,UBB,PUF60,BCL2A1,RASSF7,BAG6,PIP,NME3
GO:BP	programmed cell death	GO:0012501	false	0.001752124928761328	2.756434931308707	1982	39	8	62700	HSPB1,UBB,PUF60,BCL2A1,RASSF7,BAG6,PIP,NME3
GO:BP	regulation of immune system process	GO:0002682	false	0.0020771933675868405	2.682523072763403	1482	39	7	62700	ORM2,HLA-DRB5,HCST,IGLC3,ICOSLG,BAG6,PIP
GO:BP	intrinsic apoptotic signaling pathway	GO:0097193	false	0.0027049882266432113	2.567834620803258	314	39	4	62700	HSPB1,UBB,BCL2A1,BAG6
GO:BP	cell activation	GO:0001775	false	0.003045163123296128	2.51638943812146	1082	39	6	62700	CXCR5,HSPB1,HLA-DRB5,ICOSLG,BAG6,ITM2A
GO:BP	lymphocyte activation	GO:0046649	false	0.005703471344678817	2.2438607360890357	776	39	5	62700	CXCR5,HLA-DRB5,ICOSLG,BAG6,ITM2A
GO:BP	G protein-coupled receptor signaling pathway	GO:0007186	false	0.005703471344678817	2.2438607360890357	1248	39	6	62700	DRD4,OR1L1,CXCR5,OPN1LW,GNG3,OR12D2
GO:BP	regulation of macromolecule metabolic process	GO:0060255	false	0.006782705689712807	2.16859702711996	6772	39	13	62700	CHORDC1,DRD4,IER2,SSX2,ORM2,HSPB1,UBB,PUF60,TCF15,ICOSLG,BAG6,ITM2A,PIP
GO:BP	leukocyte activation	GO:0045321	false	0.01148031566259267	1.9400461704191077	939	39	5	62700	CXCR5,HLA-DRB5,ICOSLG,BAG6,ITM2A
GO:BP	regulation of metabolic process	GO:0019222	false	0.011637412923705369	1.9341435555827378	7295	39	13	62700	CHORDC1,DRD4,IER2,SSX2,ORM2,HSPB1,UBB,PUF60,TCF15,ICOSLG,BAG6,ITM2A,PIP
GO:BP	nervous system process	GO:0050877	false	0.011637412923705369	1.9341435555827378	1495	39	6	62700	DRD4,OR1L1,OPN1LW,TCF15,OR12D2,PIP
GO:BP	organonitrogen compound metabolic process	GO:1901564	false	0.01238257795722175	1.9071889291412136	6362	39	12	62700	CHORDC1,DRD4,MRPL51,HSPB1,UBB,HCST,ADAM18,NT5C,BAG6,ITM2A,PIP,NME3
GO:BP	system process	GO:0003008	false	0.015533645567065513	1.808726608414376	2266	39	7	62700	DRD4,OR1L1,OPN1LW,TCF15,OR12D2,PIP,SLC5A2
GO:BP	regulation of response to stimulus	GO:0048583	false	0.01813750796512993	1.741422383832707	3909	39	9	62700	CHORDC1,DRD4,HSPB1,UBB,HCST,IGLC3,PSCA,ICOSLG,BAG6
GO:BP	pyrimidine nucleotide metabolic process	GO:0006220	false	0.01813750796512993	1.741422383832707	55	39	2	62700	NT5C,NME3
GO:BP	apoptotic signaling pathway	GO:0097190	false	0.01827087231162221	1.7382407175034915	613	39	4	62700	HSPB1,UBB,BCL2A1,BAG6
GO:BP	system development	GO:0048731	false	0.0182988608503531	1.7375759453408472	3951	39	9	62700	KIF26B,IER2,CXCR5,HSPB1,UBB,TCF15,ADAM18,VCX2,BAG6
GO:BP	detection of stimulus	GO:0051606	false	0.020123192683071025	1.6963031143397493	641	39	4	62700	OR1L1,OPN1LW,OR12D2,PIP
GO:BP	positive regulation of interleukin-1 beta production	GO:0032731	true	0.020123192683071025	1.6963031143397493	61	39	2	62700	ORM2,HSPB1
GO:BP	B cell activation	GO:0042113	false	0.02040585200072864	1.6902452675170148	278	39	3	62700	CXCR5,ICOSLG,ITM2A
GO:BP	immune response-activating cell surface receptor signaling pathway	GO:0002429	false	0.02141648149405215	1.6692518777260896	285	39	3	62700	IGLC3,ICOSLG,BAG6
GO:BP	chaperone-mediated protein folding	GO:0061077	false	0.022601783795372418	1.6458572837766767	67	39	2	62700	CHORDC1,HSPB1
GO:BP	positive regulation of interleukin-1 production	GO:0032732	false	0.02549779708867062	1.593497339313551	72	39	2	62700	ORM2,HSPB1
GO:BP	immune response-regulating cell surface receptor signaling pathway	GO:0002768	false	0.02590594297657928	1.5866005947657265	314	39	3	62700	IGLC3,ICOSLG,BAG6
GO:BP	positive regulation of cell-cell adhesion	GO:0022409	false	0.02590594297657928	1.5866005947657265	314	39	3	62700	KIF26B,HLA-DRB5,ICOSLG
GO:BP	adaptive immune response	GO:0002250	false	0.026019297462252833	1.5847044338461445	718	39	4	62700	HLA-DRB5,IGLC3,ICOSLG,IGLV1-47
GO:BP	cell cycle process	GO:0022402	false	0.02718246429410655	1.5657111737691374	1273	39	5	62700	CHORDC1,CXCR5,OPN1LW,UBB,BAG6
GO:BP	positive regulation of macromolecule metabolic process	GO:0010604	false	0.02718246429410655	1.5657111737691374	3483	39	8	62700	DRD4,IER2,ORM2,HSPB1,UBB,TCF15,BAG6,PIP
GO:BP	protein insertion into membrane	GO:0051205	false	0.02718246429410655	1.5657111737691374	78	39	2	62700	NOMO1,BAG6
GO:BP	retina homeostasis	GO:0001895	true	0.02718246429410655	1.5657111737691374	82	39	2	62700	HSPB1,PIP
GO:BP	intrinsic apoptotic signaling pathway by p53 class mediator	GO:0072332	false	0.027423926941611422	1.5618703567324383	85	39	2	62700	UBB,BAG6
GO:BP	protein metabolic process	GO:0019538	false	0.027423926941611422	1.5618703567324383	5373	39	10	62700	CHORDC1,DRD4,MRPL51,HSPB1,UBB,HCST,ADAM18,BAG6,ITM2A,PIP
GO:BP	pyrimidine-containing compound metabolic process	GO:0072527	false	0.027423926941611422	1.5618703567324383	85	39	2	62700	NT5C,NME3
GO:BP	regulation of cytokinesis	GO:0032465	false	0.028894115632348942	1.5391905935273615	91	39	2	62700	CXCR5,OPN1LW
GO:BP	endoplasmic reticulum organization	GO:0007029	false	0.028894115632348942	1.5391905935273615	100	39	2	62700	NOMO1,BAG6
GO:BP	multicellular organism development	GO:0007275	false	0.028894115632348942	1.5391905935273615	4610	39	9	62700	KIF26B,IER2,CXCR5,HSPB1,UBB,TCF15,ADAM18,VCX2,BAG6
GO:BP	interleukin-1 beta production	GO:0032611	false	0.028894115632348942	1.5391905935273615	94	39	2	62700	ORM2,HSPB1
GO:BP	cell surface receptor signaling pathway	GO:0007166	false	0.028894115632348942	1.5391905935273615	2783	39	7	62700	DRD4,CXCR5,HSPB1,IGLC3,BCL2A1,ICOSLG,BAG6
GO:BP	regulation of interleukin-1 beta production	GO:0032651	false	0.028894115632348942	1.5391905935273615	94	39	2	62700	ORM2,HSPB1
GO:BP	regulation of nitrogen compound metabolic process	GO:0051171	false	0.028894115632348942	1.5391905935273615	5587	39	10	62700	CHORDC1,DRD4,IER2,SSX2,HSPB1,UBB,PUF60,TCF15,BAG6,ITM2A
GO:BP	positive regulation of cell division	GO:0051781	false	0.028894115632348942	1.5391905935273615	93	39	2	62700	CXCR5,OPN1LW
GO:BP	negative regulation of cellular process	GO:0048523	false	0.028894115632348942	1.5391905935273615	5511	39	10	62700	TMSB10,CHORDC1,DRD4,HSPB1,TCF15,BCL2A1,PSCA,BAG6,ITM2A,PIP
GO:BP	positive regulation of tumor necrosis factor production	GO:0032760	true	0.028894115632348942	1.5391905935273615	101	39	2	62700	ORM2,HSPB1
GO:BP	regulation of apoptotic process	GO:0042981	false	0.03008912662587142	1.5215904180116466	1463	39	5	62700	HSPB1,UBB,BCL2A1,BAG6,PIP
GO:BP	regulation of cellular metabolic process	GO:0031323	false	0.03008912662587142	1.5215904180116466	6726	39	11	62700	CHORDC1,DRD4,IER2,SSX2,ORM2,HSPB1,PUF60,TCF15,ICOSLG,ITM2A,PIP
GO:BP	positive regulation of metabolic process	GO:0009893	false	0.03008912662587142	1.5215904180116466	3797	39	8	62700	DRD4,IER2,ORM2,HSPB1,UBB,TCF15,BAG6,PIP
GO:BP	intrinsic apoptotic signaling pathway in response to DNA damage	GO:0008630	false	0.03008912662587142	1.5215904180116466	106	39	2	62700	BCL2A1,BAG6
GO:BP	positive regulation of tumor necrosis factor superfamily cytokine production	GO:1903557	false	0.03008912662587142	1.5215904180116466	105	39	2	62700	ORM2,HSPB1
GO:BP	regulation of immune response	GO:0050776	false	0.030269332563612167	1.5189971550968122	875	39	4	62700	HCST,IGLC3,ICOSLG,BAG6
GO:BP	negative regulation of apoptotic process	GO:0043066	false	0.030628465166889947	1.51387476572204	881	39	4	62700	HSPB1,BCL2A1,BAG6,PIP
GO:BP	interleukin-1 production	GO:0032612	false	0.030628465166889947	1.51387476572204	111	39	2	62700	ORM2,HSPB1
GO:BP	regulation of programmed cell death	GO:0043067	false	0.030628465166889947	1.51387476572204	1507	39	5	62700	HSPB1,UBB,BCL2A1,BAG6,PIP
GO:BP	cell adhesion	GO:0007155	false	0.030628465166889947	1.51387476572204	1504	39	5	62700	KIF26B,HSPB1,HLA-DRB5,ADAM18,ICOSLG
GO:BP	positive regulation of response to stimulus	GO:0048584	false	0.030628465166889947	1.51387476572204	2212	39	6	62700	DRD4,HSPB1,UBB,IGLC3,ICOSLG,BAG6
GO:BP	microtubule-based movement	GO:0007018	false	0.030628465166889947	1.51387476572204	422	39	3	62700	KIF26B,HSPB1,UBB
GO:BP	regulation of primary metabolic process	GO:0080090	false	0.030628465166889947	1.51387476572204	5766	39	10	62700	CHORDC1,DRD4,IER2,SSX2,HSPB1,UBB,PUF60,TCF15,BAG6,ITM2A
GO:BP	regulation of interleukin-1 production	GO:0032652	false	0.030628465166889947	1.51387476572204	111	39	2	62700	ORM2,HSPB1
GO:BP	response to stress	GO:0006950	false	0.03104685090326159	1.5079824439477576	3909	39	8	62700	CHORDC1,DRD4,ORM2,HSPB1,BCL2A1,ICOSLG,BAG6,DEFA3
GO:BP	negative regulation of programmed cell death	GO:0043069	false	0.03104685090326159	1.5079824439477576	908	39	4	62700	HSPB1,BCL2A1,BAG6,PIP
GO:BP	anatomical structure development	GO:0048856	false	0.03142620321250236	1.5027080855259562	5862	39	10	62700	KIF26B,IER2,CXCR5,HSPB1,UBB,TCF15,ADAM18,VCX2,BAG6,ITM2A
GO:BP	animal organ development	GO:0048513	false	0.03151490322662068	1.501484022132184	3068	39	7	62700	KIF26B,CXCR5,UBB,TCF15,ADAM18,VCX2,BAG6
GO:BP	immune response-activating signaling pathway	GO:0002757	false	0.03151490322662068	1.501484022132184	440	39	3	62700	IGLC3,ICOSLG,BAG6
GO:BP	detection of chemical stimulus involved in sensory perception	GO:0050907	false	0.031602691893560624	1.5002759229281977	444	39	3	62700	OR1L1,OR12D2,PIP
GO:BP	response to chemical	GO:0042221	false	0.031602691893560624	1.5002759229281977	3975	39	8	62700	DRD4,OR1L1,CXCR5,HSPB1,OR12D2,BAG6,DEFA3,PIP
GO:BP	negative regulation of biological process	GO:0048519	false	0.031602691893560624	1.5002759229281977	5913	39	10	62700	TMSB10,CHORDC1,DRD4,HSPB1,TCF15,BCL2A1,PSCA,BAG6,ITM2A,PIP
GO:BP	cell-cell adhesion	GO:0098609	false	0.031602691893560624	1.5002759229281977	939	39	4	62700	KIF26B,HSPB1,HLA-DRB5,ICOSLG
GO:BP	microtubule-based process	GO:0007017	false	0.031906847545516766	1.4961161027704117	944	39	4	62700	CHORDC1,KIF26B,HSPB1,UBB
GO:BP	sensory perception	GO:0007600	false	0.03209163880481583	1.493608104477711	948	39	4	62700	OR1L1,OPN1LW,OR12D2,PIP
GO:BP	immune response-regulating signaling pathway	GO:0002764	false	0.03249647036882288	1.4881638077161696	468	39	3	62700	IGLC3,ICOSLG,BAG6
GO:BP	meiosis I	GO:0007127	false	0.03249647036882288	1.4881638077161696	129	39	2	62700	UBB,BAG6
GO:BP	regulation of cell-cell adhesion	GO:0022407	false	0.03250596324899069	1.4880369599883507	473	39	3	62700	KIF26B,HLA-DRB5,ICOSLG
GO:BP	positive regulation of cell adhesion	GO:0045785	false	0.03250596324899069	1.4880369599883507	473	39	3	62700	KIF26B,HLA-DRB5,ICOSLG
GO:BP	negative regulation of protein metabolic process	GO:0051248	false	0.03250596324899069	1.4880369599883507	981	39	4	62700	CHORDC1,HSPB1,BAG6,ITM2A
GO:BP	meiosis I cell cycle process	GO:0061982	false	0.032737994303633576	1.4849479312022278	135	39	2	62700	UBB,BAG6
GO:BP	detection of chemical stimulus	GO:0009593	false	0.03281382978909197	1.4839430789951107	479	39	3	62700	OR1L1,OR12D2,PIP
GO:BP	sensory perception of chemical stimulus	GO:0007606	false	0.03281382978909197	1.4839430789951107	498	39	3	62700	OR1L1,OR12D2,PIP
GO:BP	regulation of protein metabolic process	GO:0051246	false	0.03281382978909197	1.4839430789951107	2389	39	6	62700	CHORDC1,DRD4,HSPB1,UBB,BAG6,ITM2A
GO:BP	positive regulation of immune system process	GO:0002684	false	0.033316669195073104	1.4773384233068596	1033	39	4	62700	HLA-DRB5,IGLC3,ICOSLG,BAG6
GO:BP	activation of immune response	GO:0002253	false	0.03359258167059302	1.4737566183015962	507	39	3	62700	IGLC3,ICOSLG,BAG6
GO:BP	male gonad development	GO:0008584	false	0.03446761381160725	1.4625887817015004	151	39	2	62700	UBB,ADAM18
GO:BP	detection of stimulus involved in sensory perception	GO:0050906	false	0.03446761381160725	1.4625887817015004	514	39	3	62700	OR1L1,OR12D2,PIP
GO:BP	development of primary male sexual characteristics	GO:0046546	false	0.03467106315265967	1.4600328409437089	152	39	2	62700	UBB,ADAM18
GO:BP	phosphorylation	GO:0016310	false	0.03522978531650228	1.4530900033172671	1735	39	5	62700	CHORDC1,DRD4,HSPB1,HCST,NME3
GO:BP	establishment of cell polarity	GO:0030010	false	0.03522978531650228	1.4530900033172671	157	39	2	62700	KIF26B,TCF15
GO:BP	response to topologically incorrect protein	GO:0035966	false	0.035416268659293496	1.4507971965632571	158	39	2	62700	HSPB1,BAG6
GO:BP	tube development	GO:0035295	false	0.036150149804518764	1.4418898986698359	1084	39	4	62700	KIF26B,HSPB1,UBB,BAG6
GO:BP	regulation of tumor necrosis factor production	GO:0032680	false	0.03646022399936445	1.4381806675134863	162	39	2	62700	ORM2,HSPB1
GO:BP	tumor necrosis factor production	GO:0032640	false	0.03646022399936445	1.4381806675134863	162	39	2	62700	ORM2,HSPB1
GO:BP	developmental process	GO:0032502	false	0.0366133315120272	1.436360752094657	6414	39	10	62700	KIF26B,IER2,CXCR5,HSPB1,UBB,TCF15,ADAM18,VCX2,BAG6,ITM2A
GO:BP	regulation of tumor necrosis factor superfamily cytokine production	GO:1903555	false	0.0366133315120272	1.436360752094657	167	39	2	62700	ORM2,HSPB1
GO:BP	tumor necrosis factor superfamily cytokine production	GO:0071706	false	0.0366133315120272	1.436360752094657	167	39	2	62700	ORM2,HSPB1
GO:BP	transport along microtubule	GO:0010970	false	0.03708600097756763	1.430789994576755	170	39	2	62700	HSPB1,UBB
GO:BP	cell cycle	GO:0007049	false	0.03708600097756763	1.430789994576755	1811	39	5	62700	CHORDC1,CXCR5,OPN1LW,UBB,BAG6
GO:BP	intracellular signal transduction	GO:0035556	false	0.03748380199565262	1.4261563649030125	2609	39	6	62700	DRD4,HSPB1,UBB,BCL2A1,PSCA,BAG6
GO:BP	male sex differentiation	GO:0046661	false	0.038613647239840364	1.4132591752905452	175	39	2	62700	UBB,ADAM18
GO:BP	sodium ion transmembrane transport	GO:0035725	true	0.03914550834098625	1.4073180628431865	181	39	2	62700	DRD4,SLC5A2
GO:BP	regulation of intrinsic apoptotic signaling pathway	GO:2001242	false	0.03914550834098625	1.4073180628431865	181	39	2	62700	HSPB1,UBB
GO:BP	signal transduction by p53 class mediator	GO:0072331	false	0.03914550834098625	1.4073180628431865	180	39	2	62700	UBB,BAG6
GO:BP	cytokinesis	GO:0000910	false	0.03988526302918623	1.3991875395849844	189	39	2	62700	CXCR5,OPN1LW
GO:BP	regulation of cell division	GO:0051302	false	0.03988526302918623	1.3991875395849844	184	39	2	62700	CXCR5,OPN1LW
GO:BP	antigen receptor-mediated signaling pathway	GO:0050851	false	0.03988526302918623	1.3991875395849844	187	39	2	62700	IGLC3,ICOSLG
GO:BP	meiotic nuclear division	GO:0140013	false	0.03988526302918623	1.3991875395849844	188	39	2	62700	UBB,BAG6
GO:BP	phosphate-containing compound metabolic process	GO:0006796	false	0.03988526302918623	1.3991875395849844	2694	39	6	62700	CHORDC1,DRD4,HSPB1,HCST,NT5C,NME3
GO:BP	regulation of protein kinase activity	GO:0045859	true	0.04021392806045389	1.3956235033293223	606	39	3	62700	CHORDC1,DRD4,HSPB1
GO:BP	phosphorus metabolic process	GO:0006793	false	0.04021392806045389	1.3956235033293223	2719	39	6	62700	CHORDC1,DRD4,HSPB1,HCST,NT5C,NME3
GO:BP	regulation of proteasomal protein catabolic process	GO:0061136	true	0.04088879223343561	1.3883957173767218	193	39	2	62700	UBB,BAG6
GO:BP	negative regulation of protein kinase activity	GO:0006469	false	0.04153932002513516	1.3815406168945317	198	39	2	62700	CHORDC1,HSPB1
GO:BP	regulation of macromolecule biosynthetic process	GO:0010556	false	0.04153932002513516	1.3815406168945317	5631	39	9	62700	IER2,SSX2,ORM2,HSPB1,PUF60,TCF15,ICOSLG,ITM2A,PIP
GO:BP	male gamete generation	GO:0048232	true	0.04329828370184238	1.3635293182792436	633	39	3	62700	UBB,ADAM18,BAG6
GO:BP	meiotic cell cycle process	GO:1903046	false	0.04384203288861203	1.358109316479949	208	39	2	62700	UBB,BAG6
GO:BP	cytoskeleton-dependent intracellular transport	GO:0030705	false	0.0440376419250018	1.356175944159363	209	39	2	62700	HSPB1,UBB
GO:BP	regulation of cellular biosynthetic process	GO:0031326	false	0.044540492219873155	1.351244987858927	5757	39	9	62700	IER2,SSX2,ORM2,HSPB1,PUF60,TCF15,ICOSLG,ITM2A,PIP
GO:BP	microtubule-based transport	GO:0099111	false	0.04483400595918011	1.3483924547938222	212	39	2	62700	HSPB1,UBB
GO:BP	regulation of biosynthetic process	GO:0009889	false	0.0450296934053138	1.3465010100176067	5789	39	9	62700	IER2,SSX2,ORM2,HSPB1,PUF60,TCF15,ICOSLG,ITM2A,PIP
GO:BP	protein folding	GO:0006457	false	0.0450296934053138	1.3465010100176067	214	39	2	62700	CHORDC1,HSPB1
GO:BP	negative regulation of kinase activity	GO:0033673	false	0.04598502454221092	1.3373835773960796	219	39	2	62700	CHORDC1,HSPB1
GO:BP	regulation of biological quality	GO:0065008	false	0.04728314057801	1.325293685037081	2918	39	6	62700	TMSB10,DRD4,HSPB1,UBB,GNG3,BAG6
GO:BP	establishment or maintenance of cell polarity	GO:0007163	false	0.047780545017259445	1.320748900700868	231	39	2	62700	KIF26B,TCF15
GO:BP	regulation of proteolysis involved in protein catabolic process	GO:1903050	false	0.047780545017259445	1.320748900700868	230	39	2	62700	UBB,BAG6
GO:BP	positive regulation of immune response	GO:0050778	false	0.04793308200148784	1.3193646458421961	699	39	3	62700	IGLC3,ICOSLG,BAG6
GO:BP	regulation of kinase activity	GO:0043549	false	0.04810390047718541	1.317819707679394	701	39	3	62700	CHORDC1,DRD4,HSPB1
GO:BP	gonad development	GO:0008406	false	0.04844187383912964	1.3147790657301823	236	39	2	62700	UBB,ADAM18
GO:BP	development of primary sexual characteristics	GO:0045137	false	0.04939744438974662	1.3062955190144265	241	39	2	62700	UBB,ADAM18
GO:BP	regulation of protein modification process	GO:0031399	false	0.04986807464330787	1.3021773991353318	1385	39	4	62700	CHORDC1,DRD4,HSPB1,UBB
GO:BP	regulation of cell cycle process	GO:0010564	false	0.04986807464330787	1.3021773991353318	721	39	3	62700	CHORDC1,CXCR5,OPN1LW
GO:BP	sodium ion transport	GO:0006814	false	0.04986807464330787	1.3021773991353318	248	39	2	62700	DRD4,SLC5A2
GO:BP	positive regulation of T cell activation	GO:0050870	true	0.04986807464330787	1.3021773991353318	244	39	2	62700	HLA-DRB5,ICOSLG
GO:CC	extracellular organelle	GO:0043230	false	9.058163856184445e-9	8.042959827482484	2134	39	13	62700	ORM2,HSPB1,UBB,HLA-DRB5,IGLC3,AMY1A,PSCA,NT5C,ICOSLG,BAG6,DEFA3,PIP,SLC5A2
GO:CC	extracellular membrane-bounded organelle	GO:0065010	false	9.058163856184445e-9	8.042959827482484	2134	39	13	62700	ORM2,HSPB1,UBB,HLA-DRB5,IGLC3,AMY1A,PSCA,NT5C,ICOSLG,BAG6,DEFA3,PIP,SLC5A2
GO:CC	extracellular exosome	GO:0070062	false	9.058163856184445e-9	8.042959827482484	2109	39	13	62700	ORM2,HSPB1,UBB,HLA-DRB5,IGLC3,AMY1A,PSCA,NT5C,ICOSLG,BAG6,DEFA3,PIP,SLC5A2
GO:CC	extracellular vesicle	GO:1903561	false	9.058163856184445e-9	8.042959827482484	2133	39	13	62700	ORM2,HSPB1,UBB,HLA-DRB5,IGLC3,AMY1A,PSCA,NT5C,ICOSLG,BAG6,DEFA3,PIP,SLC5A2
GO:CC	extracellular space	GO:0005615	false	1.3647263917543328e-7	6.86495440976756	3284	39	14	62700	ORM2,HSPB1,UBB,HLA-DRB5,IGLC3,AMY1A,PSCA,NT5C,ICOSLG,BAG6,DEFA3,IGLV1-47,PIP,SLC5A2
GO:CC	cell periphery	GO:0071944	false	1.54974975016118e-7	6.809738424990023	6202	39	18	62700	DRD4,OR1L1,CXCR5,OPN1LW,ORM2,HSPB1,UBB,HLA-DRB5,HCST,IGLC3,GNG3,ADAM18,PSCA,ICOSLG,OR12D2,IGLV1-47,ITM2A,SLC5A2
GO:CC	plasma membrane	GO:0005886	false	3.110274487952421e-7	6.507201281924052	5717	39	17	62700	DRD4,OR1L1,CXCR5,OPN1LW,HSPB1,UBB,HLA-DRB5,HCST,IGLC3,GNG3,ADAM18,PSCA,ICOSLG,OR12D2,IGLV1-47,ITM2A,SLC5A2
GO:CC	membrane	GO:0016020	false	7.762547784767053e-7	6.109995713372944	9853	39	21	62700	DRD4,MRPL51,OR1L1,CXCR5,OPN1LW,HSPB1,UBB,HLA-DRB5,HCST,NOMO1,IGLC3,BCL2A1,GNG3,ADAM18,PSCA,ICOSLG,OR12D2,BAG6,IGLV1-47,ITM2A,SLC5A2
GO:CC	extracellular region	GO:0005576	false	0.0000017841215991625254	5.748575549037482	4206	39	14	62700	ORM2,HSPB1,UBB,HLA-DRB5,IGLC3,AMY1A,PSCA,NT5C,ICOSLG,BAG6,DEFA3,IGLV1-47,PIP,SLC5A2
GO:CC	vesicle	GO:0031982	false	0.000006628010904178626	5.178616785765569	3976	39	13	62700	ORM2,HSPB1,UBB,HLA-DRB5,IGLC3,AMY1A,PSCA,NT5C,ICOSLG,BAG6,DEFA3,PIP,SLC5A2
GO:CC	side of membrane	GO:0098552	false	0.0006389650642512977	3.194522886470167	656	39	5	62700	CXCR5,HLA-DRB5,IGLC3,GNG3,ICOSLG
GO:CC	blood microparticle	GO:0072562	false	0.0009780238483909727	3.0096505551323127	136	39	3	62700	ORM2,IGLC3,IGLV1-47
GO:CC	neuron projection	GO:0043005	true	0.01043577984124409	1.9814750915822985	1299	39	5	62700	DRD4,OPN1LW,HSPB1,UBB,GNG3
GO:CC	azurophil granule lumen	GO:0035578	true	0.011987690299600576	1.921264485522181	91	39	2	62700	ORM2,DEFA3
GO:CC	external side of plasma membrane	GO:0009897	false	0.01773736847087108	1.7511108119762844	427	39	3	62700	CXCR5,IGLC3,ICOSLG
GO:CC	cell surface	GO:0009986	false	0.019853836311160774	1.7021555630675982	955	39	4	62700	CXCR5,HCST,IGLC3,ICOSLG
GO:CC	immunoglobulin complex	GO:0019814	false	0.024427617848244244	1.612118882834391	149	39	2	62700	IGLC3,IGLV1-47
GO:CC	azurophil granule	GO:0042582	false	0.024470529761028342	1.611356628531296	154	39	2	62700	ORM2,DEFA3
GO:CC	primary lysosome	GO:0005766	false	0.024470529761028342	1.611356628531296	154	39	2	62700	ORM2,DEFA3
GO:CC	vacuolar lumen	GO:0005775	false	0.03079471308673581	1.5115238378613673	178	39	2	62700	ORM2,DEFA3
GO:CC	endocytic vesicle membrane	GO:0030666	true	0.03509217171387666	1.4547897542078483	194	39	2	62700	UBB,HLA-DRB5
GO:CC	mitochondrial outer membrane	GO:0005741	false	0.04349205920978487	1.3615900293943304	220	39	2	62700	UBB,BCL2A1
GO:CC	microtubule cytoskeleton	GO:0015630	true	0.04875424398220874	1.3119875736509612	1388	39	4	62700	DRD4,KIF26B,HSPB1,RASSF7
GO:CC	organelle outer membrane	GO:0031968	false	0.04875424398220874	1.3119875736509612	249	39	2	62700	UBB,BCL2A1
GO:CC	lytic vacuole	GO:0000323	false	0.04875424398220874	1.3119875736509612	745	39	3	62700	ORM2,HLA-DRB5,DEFA3
GO:CC	outer membrane	GO:0019867	false	0.04875424398220874	1.3119875736509612	251	39	2	62700	UBB,BCL2A1
GO:CC	lysosome	GO:0005764	false	0.04875424398220874	1.3119875736509612	745	39	3	62700	ORM2,HLA-DRB5,DEFA3
KEGG	KEGG root term	KEGG:00000	false	0.00018471456417004512	3.733498860437838	8161	39	17	62700	DRD4,SSX2,OR1L1,CXCR5,HSPB1,UBB,HLA-DRB5,PUF60,HCST,BCL2A1,AMY1A,GNG3,NT5C,ICOSLG,OR12D2,DEFA3,NME3
KEGG	Transcriptional misregulation in cancer	KEGG:05202	false	0.008535731386678756	2.068759260303212	192	39	3	62700	SSX2,BCL2A1,DEFA3
KEGG	Pyrimidine metabolism	KEGG:00240	false	0.011124885383325197	1.953704454742161	58	39	2	62700	NT5C,NME3
KEGG	Staphylococcus aureus infection	KEGG:05150	false	0.01659496023936008	1.7800237838005535	87	39	2	62700	HLA-DRB5,DEFA3
KEGG	Nucleotide metabolism	KEGG:01232	false	0.01659496023936008	1.7800237838005535	85	39	2	62700	NT5C,NME3
KEGG	Dopaminergic synapse	KEGG:04728	false	0.028262183175227894	1.5487942931480077	132	39	2	62700	DRD4,GNG3
KEGG	Purine metabolism	KEGG:00230	false	0.028262183175227894	1.5487942931480077	126	39	2	62700	NT5C,NME3
KEGG	Cell adhesion molecules	KEGG:04514	false	0.03350990067552707	1.4748268594262754	153	39	2	62700	HLA-DRB5,ICOSLG
KEGG	Kaposi sarcoma-associated herpesvirus infection	KEGG:05167	false	0.04343957949320201	1.3621143874861037	194	39	2	62700	UBB,GNG3
KEGG	Chemokine signaling pathway	KEGG:04062	false	0.04343957949320201	1.3621143874861037	190	39	2	62700	CXCR5,GNG3
REAC	Adaptive Immune System	REAC:R-HSA-1280218	false	0.0026730977081200168	2.572985166450415	809	39	6	62700	UBB,HLA-DRB5,HCST,IGLC3,ICOSLG,IGLV1-47
REAC	Immune System	REAC:R-HSA-168256	false	0.005575570652230401	2.25371067654317	2051	39	8	62700	ORM2,UBB,HLA-DRB5,HCST,IGLC3,ICOSLG,DEFA3,IGLV1-47
REAC	FCERI mediated NF-kB activation	REAC:R-HSA-2871837	false	0.005599566593119299	2.251845586118957	136	39	3	62700	UBB,IGLC3,IGLV1-47
REAC	G alpha (i) signalling events	REAC:R-HSA-418594	false	0.005599566593119299	2.251845586118957	313	39	4	62700	DRD4,CXCR5,OPN1LW,GNG3
REAC	Leishmania parasite growth and survival	REAC:R-HSA-9664433	false	0.005599566593119299	2.251845586118957	132	39	3	62700	IGLC3,GNG3,IGLV1-47
REAC	Hemostasis	REAC:R-HSA-109582	false	0.005599566593119299	2.251845586118957	672	39	5	62700	KIF26B,ORM2,IGLC3,GNG3,IGLV1-47
REAC	Anti-inflammatory response favouring Leishmania parasite infection	REAC:R-HSA-9662851	false	0.005599566593119299	2.251845586118957	132	39	3	62700	IGLC3,GNG3,IGLV1-47
REAC	Disease	REAC:R-HSA-1643685	false	0.0056439028793074915	2.2484204682245186	1768	39	7	62700	OPN1LW,UBB,IGLC3,BCL2A1,GNG3,IGLV1-47,SLC5A2
REAC	Signaling by the B Cell Receptor (BCR)	REAC:R-HSA-983705	false	0.007651677227654663	2.116243358195844	163	39	3	62700	UBB,IGLC3,IGLV1-47
REAC	GPCR ligand binding	REAC:R-HSA-500792	false	0.008142594641605333	2.08923718491684	460	39	4	62700	DRD4,CXCR5,OPN1LW,GNG3
REAC	Immunoregulatory interactions between a Lymphoid and a non-Lymphoid cell	REAC:R-HSA-198933	false	0.008142594641605333	2.08923718491684	181	39	3	62700	HCST,IGLC3,IGLV1-47
REAC	Fc epsilon receptor (FCERI) signaling	REAC:R-HSA-2454202	false	0.008142594641605333	2.08923718491684	182	39	3	62700	UBB,IGLC3,IGLV1-47
REAC	Parasitic Infection Pathways	REAC:R-HSA-9824443	false	0.01149928452768274	1.9393291801112265	215	39	3	62700	IGLC3,GNG3,IGLV1-47
REAC	Leishmania infection	REAC:R-HSA-9658195	false	0.01149928452768274	1.9393291801112265	215	39	3	62700	IGLC3,GNG3,IGLV1-47
REAC	CD22 mediated BCR regulation	REAC:R-HSA-5690714	false	0.016691039060188075	1.7775166265286764	60	39	2	62700	IGLC3,IGLV1-47
REAC	Classical antibody-mediated complement activation	REAC:R-HSA-173623	false	0.016691039060188075	1.7775166265286764	61	39	2	62700	IGLC3,IGLV1-47
REAC	AUF1 (hnRNP D0) binds and destabilizes mRNA	REAC:R-HSA-450408	false	0.016691039060188075	1.7775166265286764	54	39	2	62700	HSPB1,UBB
REAC	GPCR downstream signalling	REAC:R-HSA-388396	false	0.016691039060188075	1.7775166265286764	624	39	4	62700	DRD4,CXCR5,OPN1LW,GNG3
REAC	Innate Immune System	REAC:R-HSA-168249	false	0.016691039060188075	1.7775166265286764	1100	39	5	62700	ORM2,UBB,IGLC3,DEFA3,IGLV1-47
REAC	Costimulation by the CD28 family	REAC:R-HSA-388841	false	0.017228294476943996	1.763757713609064	67	39	2	62700	HLA-DRB5,ICOSLG
REAC	Creation of C4 and C2 activators	REAC:R-HSA-166786	false	0.017228294476943996	1.763757713609064	68	39	2	62700	IGLC3,IGLV1-47
REAC	FCGR activation	REAC:R-HSA-2029481	false	0.017228294476943996	1.763757713609064	67	39	2	62700	IGLC3,IGLV1-47
REAC	Scavenging of heme from plasma	REAC:R-HSA-2168880	false	0.017228294476943996	1.763757713609064	69	39	2	62700	IGLC3,IGLV1-47
REAC	Role of LAT2/NTAL/LAB on calcium mobilization	REAC:R-HSA-2730905	false	0.017228294476943996	1.763757713609064	69	39	2	62700	IGLC3,IGLV1-47
REAC	Vesicle-mediated transport	REAC:R-HSA-5653656	false	0.017505627090192478	1.7568223272335817	718	39	4	62700	KIF26B,UBB,IGLC3,IGLV1-47
REAC	Signaling by GPCR	REAC:R-HSA-372790	false	0.017505627090192478	1.7568223272335817	697	39	4	62700	DRD4,CXCR5,OPN1LW,GNG3
REAC	Transport of small molecules	REAC:R-HSA-382551	false	0.017505627090192478	1.7568223272335817	718	39	4	62700	UBB,GNG3,PIP,SLC5A2
REAC	Extra-nuclear estrogen signaling	REAC:R-HSA-9009391	false	0.017505627090192478	1.7568223272335817	73	39	2	62700	HSPB1,GNG3
REAC	Initial triggering of complement	REAC:R-HSA-166663	false	0.017505627090192478	1.7568223272335817	76	39	2	62700	IGLC3,IGLV1-47
REAC	Class A/1 (Rhodopsin-like receptors)	REAC:R-HSA-373076	false	0.01832207871128259	1.737025255470242	328	39	3	62700	DRD4,CXCR5,OPN1LW
REAC	FCERI mediated MAPK activation	REAC:R-HSA-2871796	false	0.018380452953156535	1.7356437904127704	83	39	2	62700	IGLC3,IGLV1-47
REAC	FCERI mediated Ca+2 mobilization	REAC:R-HSA-2871809	false	0.018380452953156535	1.7356437904127704	83	39	2	62700	IGLC3,IGLV1-47
REAC	Antigen activates B Cell Receptor (BCR) leading to generation of second messengers	REAC:R-HSA-983695	false	0.018380452953156535	1.7356437904127704	84	39	2	62700	IGLC3,IGLV1-47
REAC	Role of phospholipids in phagocytosis	REAC:R-HSA-2029485	false	0.018380452953156535	1.7356437904127704	81	39	2	62700	IGLC3,IGLV1-47
REAC	Regulation of mRNA stability by proteins that bind AU-rich elements	REAC:R-HSA-450531	false	0.01873597311597953	1.727323745435147	86	39	2	62700	HSPB1,UBB
REAC	MAPK6/MAPK4 signaling	REAC:R-HSA-5687128	false	0.019522644090623438	1.7094613630934186	89	39	2	62700	HSPB1,UBB
REAC	Metabolism of nucleotides	REAC:R-HSA-15869	false	0.019875963191047587	1.7016718162100488	91	39	2	62700	NT5C,NME3
REAC	FCGR3A-mediated IL10 synthesis	REAC:R-HSA-9664323	false	0.02022921516825843	1.6940209662013372	93	39	2	62700	IGLC3,IGLV1-47
REAC	Binding and Uptake of Ligands by Scavenger Receptors	REAC:R-HSA-2173782	false	0.02136314962942204	1.6703347176622614	97	39	2	62700	IGLC3,IGLV1-47
REAC	Downstream TCR signaling	REAC:R-HSA-202424	false	0.02136314962942204	1.6703347176622614	98	39	2	62700	UBB,HLA-DRB5
REAC	Regulation of Complement cascade	REAC:R-HSA-977606	false	0.022144142459424504	1.6547411332772133	101	39	2	62700	IGLC3,IGLV1-47
REAC	Parasite infection	REAC:R-HSA-9664407	false	0.025267477198303107	1.5974381175399375	113	39	2	62700	IGLC3,IGLV1-47
REAC	FCGR3A-mediated phagocytosis	REAC:R-HSA-9664422	false	0.025267477198303107	1.5974381175399375	113	39	2	62700	IGLC3,IGLV1-47
REAC	Complement cascade	REAC:R-HSA-166658	false	0.025267477198303107	1.5974381175399375	111	39	2	62700	IGLC3,IGLV1-47
REAC	Leishmania phagocytosis	REAC:R-HSA-9664417	false	0.025267477198303107	1.5974381175399375	113	39	2	62700	IGLC3,IGLV1-47
REAC	Regulation of actin dynamics for phagocytic cup formation	REAC:R-HSA-2029482	false	0.025852083693304093	1.5875044467660249	116	39	2	62700	IGLC3,IGLV1-47
REAC	TCR signaling	REAC:R-HSA-202403	false	0.026201742647887896	1.581669823291195	120	39	2	62700	UBB,HLA-DRB5
REAC	SARS-CoV Infections	REAC:R-HSA-9679506	false	0.029290822397228213	1.5332684344787264	459	39	3	62700	UBB,IGLC3,IGLV1-47
REAC	Infectious disease	REAC:R-HSA-5663205	false	0.03257941665455034	1.487056696147151	999	39	4	62700	UBB,IGLC3,GNG3,IGLV1-47
REAC	Fcgamma receptor (FCGR) dependent phagocytosis	REAC:R-HSA-2029480	false	0.03285116841426389	1.4834491793205378	140	39	2	62700	IGLC3,IGLV1-47
REAC	Beta-catenin independent WNT signaling	REAC:R-HSA-3858494	false	0.03362768982677903	1.4733029670577638	143	39	2	62700	UBB,GNG3
REAC	Potential therapeutics for SARS	REAC:R-HSA-9679191	false	0.03626382306293813	1.440526412937265	150	39	2	62700	IGLC3,IGLV1-47
REAC	Protein localization	REAC:R-HSA-9609507	false	0.03749198910894887	1.4260615178039948	158	39	2	62700	UBB,BAG6
REAC	Signal Transduction	REAC:R-HSA-162582	false	0.03856949897308849	1.4137560026853255	2546	39	6	62700	DRD4,CXCR5,OPN1LW,HSPB1,UBB,GNG3
REAC	Disorders of transmembrane transporters	REAC:R-HSA-5619115	false	0.04090080844914193	1.3882681076031416	173	39	2	62700	UBB,SLC5A2
REAC	Sensory Perception	REAC:R-HSA-9709957	false	0.04090080844914193	1.3882681076031416	575	39	3	62700	OR1L1,OPN1LW,OR12D2
REAC	Interferon Signaling	REAC:R-HSA-913531	false	0.043791754710593954	1.3586076525274358	193	39	2	62700	UBB,HLA-DRB5
REAC	Cell surface interactions at the vascular wall	REAC:R-HSA-202733	false	0.043791754710593954	1.3586076525274358	190	39	2	62700	IGLC3,IGLV1-47
REAC	Metabolism of RNA	REAC:R-HSA-8953854	false	0.04441086752664268	1.352510743188541	701	39	3	62700	HSPB1,UBB,PUF60
REAC	ESR-mediated signaling	REAC:R-HSA-8939211	false	0.04441086752664268	1.352510743188541	217	39	2	62700	HSPB1,GNG3
REAC	Platelet activation, signaling and aggregation	REAC:R-HSA-76002	false	0.04701573223040656	1.3277567957322318	258	39	2	62700	ORM2,GNG3
REAC	Viral Infection Pathways	REAC:R-HSA-9824446	false	0.04818005299259248	1.3171327266627515	809	39	3	62700	UBB,IGLC3,IGLV1-47
REAC	Signaling by Nuclear Receptors	REAC:R-HSA-9006931	false	0.04818005299259248	1.3171327266627515	291	39	2	62700	HSPB1,GNG3
REAC	MAPK family signaling cascades	REAC:R-HSA-5683057	false	0.04880794906115185	1.3115094412707133	308	39	2	62700	HSPB1,UBB
WP	Extrafollicular and follicular B cell activation by SARS-CoV-2	WP:WP5218	false	0.0006853710776707041	3.1640742265373794	74	39	3	62700	TMSB10,CXCR5,ICOSLG
WP	WIKIPATHWAYS	WP:000000	false	0.0027342051660980225	2.5631689004627187	8625	39	15	62700	TMSB10,DRD4,CXCR5,OPN1LW,ORM2,HSPB1,UBB,HLA-DRB5,BCL2A1,GNG3,RASSF7,NT5C,ICOSLG,SLC5A2,NME3
WP	GPCRs, class A rhodopsin-like	WP:WP455	false	0.009212585655996941	2.0356184611677497	258	39	3	62700	DRD4,CXCR5,OPN1LW
WP	Allograft rejection	WP:WP2328	false	0.013672393654930276	1.864155445920526	88	39	2	62700	CXCR5,HLA-DRB5
WP	Pyrimidine metabolism	WP:WP4022	false	0.013672393654930276	1.864155445920526	84	39	2	62700	NT5C,NME3
WP	Chemokine signaling pathway	WP:WP3929	false	0.03475873465439183	1.4589360418498876	165	39	2	62700	CXCR5,GNG3
TF	Factor: HNRPUL1; motif: NCNCAGN; match class: 1	TF:M09746_1	false	1.2689575455965039e-8	7.89655290747314	7713	39	22	62700	TMSB10,DRD4,KIF26B,SSX2,OPN1LW,ORM2,HSPB1,HLA-DRB5,PUF60,HCST,NOMO1,TCF15,GNG3,PSCA,RASSF7,NT5C,ICOSLG,OR12D2,DEFA3,ITM2A,SLC5A2,NME3
TF	Factor: NFATc1; motif: NTTTCCRTNNAYGGAAAN	TF:M11979	false	1.81670342924421e-8	7.740715964026675	8910	39	23	62700	CHORDC1,MRPL51,KIF26B,IER2,SSX2,OR1L1,ORM2,HSPB1,UBB,HLA-DRB5,PUF60,HCST,TCF15,AMY1A,GNG3,ADAM18,PSCA,RASSF7,OR12D2,ITM2A,PIP,SLC5A2,CRCT1
TF	Factor: NFATc2; motif: NTTTCCGCGGAAAN	TF:M11983	false	2.4710276181739508e-8	7.607122400549553	8228	39	22	62700	TMSB10,CHORDC1,KIF26B,IER2,SSX2,OR1L1,CXCR5,OPN1LW,PUF60,HCST,NOMO1,TCF15,BCL2A1,AMY1A,ADAM18,VCX2,RASSF7,NT5C,OR12D2,BAG6,NME3,CRCT1
TF	Factor: NFATc1; motif: NTTTCCRTNNAYGGAAAN; match class: 1	TF:M11979_1	false	6.897548834675417e-8	7.161305216031092	8747	39	22	62700	CHORDC1,MRPL51,KIF26B,IER2,SSX2,OR1L1,ORM2,HSPB1,UBB,HLA-DRB5,PUF60,HCST,TCF15,AMY1A,ADAM18,PSCA,RASSF7,OR12D2,ITM2A,PIP,SLC5A2,CRCT1
TF	Factor: AR; motif: GGAACGGWACATGTTCT	TF:M08190	false	8.281184583468308e-8	7.081907535042835	7934	39	21	62700	CHORDC1,MRPL51,IER2,SSX2,OR1L1,HSPB1,UBB,HLA-DRB5,PUF60,NOMO1,GAGE2E,TCF15,BCL2A1,AMY1A,PSCA,OR12D2,BAG6,DEFA3,ITM2A,PIP,NME3
TF	Factor: SMAD4; motif: GKSRKKCAGMCANCY	TF:M00733	false	8.620943706169918e-8	7.064445190793727	8882	39	22	62700	TMSB10,CHORDC1,DRD4,MRPL51,IER2,SSX2,OR1L1,CXCR5,OPN1LW,ORM2,PUF60,GAGE2E,TCF15,BCL2A1,AMY1A,GNG3,PSCA,VCX2,RASSF7,NT5C,ICOSLG,BAG6
TF	Factor: Msx-1; motif: CNGTAWNTG	TF:M00394	false	1.0432905013663453e-7	6.98159474663208	9002	39	22	62700	TMSB10,CHORDC1,DRD4,MRPL51,SSX2,OR1L1,CXCR5,ORM2,UBB,HLA-DRB5,GAGE2E,BCL2A1,AMY1A,GNG3,ADAM18,VCX2,RASSF7,ICOSLG,BAG6,DEFA3,ITM2A,NME3
TF	Factor: RORA; motif: CCYTGNCCTN	TF:M12659	false	1.1058279660308315e-7	6.956312431091719	8111	39	21	62700	KIF26B,IER2,SSX2,OR1L1,OPN1LW,ORM2,HSPB1,UBB,HCST,NOMO1,GAGE2E,TCF15,BCL2A1,AMY1A,GNG3,ADAM18,PSCA,NT5C,ITM2A,SLC5A2,CRCT1
TF	Factor: E2F2; motif: AAAATGGCGCCATTTT	TF:M04517	false	1.6250326922744585e-7	6.789137897496443	9292	39	22	62700	TMSB10,DRD4,MRPL51,KIF26B,IER2,SSX2,OR1L1,OPN1LW,ORM2,HSPB1,UBB,HLA-DRB5,HCST,GAGE2E,TCF15,AMY1A,PSCA,OR12D2,ITM2A,PIP,NME3,CRCT1
TF	Factor: YY1; motif: NNNCGGCCATCTTGNCTSNW	TF:M00069	false	1.9051103001601367e-7	6.720079874915312	8442	39	21	62700	CHORDC1,MRPL51,SSX2,CXCR5,OPN1LW,ORM2,HSPB1,UBB,PUF60,TCF15,BCL2A1,GNG3,ADAM18,PSCA,VCX2,OR12D2,BAG6,DEFA3,ITM2A,PIP,NME3
TF	Factor: NFATc1; motif: TTTCCAYWRTGGAAA	TF:M04052	false	1.9051103001601367e-7	6.720079874915312	6683	39	19	62700	CHORDC1,MRPL51,IER2,SSX2,ORM2,HLA-DRB5,PUF60,HCST,GAGE2E,AMY1A,GNG3,ADAM18,RASSF7,OR12D2,ITM2A,PIP,SLC5A2,NME3,CRCT1
TF	Factor: Fli-1; motif: NNRGGMAGGAAGGRRRGR	TF:M09920	false	2.08558215311004e-7	6.6807726981990445	9466	39	22	62700	CHORDC1,KIF26B,IER2,SSX2,ORM2,UBB,HLA-DRB5,PUF60,HCST,NOMO1,GAGE2E,TCF15,GNG3,PSCA,VCX2,RASSF7,ICOSLG,OR12D2,BAG6,ITM2A,PIP,CRCT1
TF	Factor: TEF-3:E2A; motif: NCAGSTGNGWATGYN	TF:M08438	false	2.2363555203563951e-7	6.650459154159688	5975	39	18	62700	DRD4,MRPL51,KIF26B,OR1L1,CXCR5,ORM2,PUF60,HCST,TCF15,BCL2A1,AMY1A,GNG3,VCX2,BAG6,DEFA3,PIP,NME3,CRCT1
TF	Factor: AP-4; motif: NCAGCTGYNGNCN	TF:M01860	false	2.839032523130562e-7	6.54682963229442	6079	39	18	62700	CHORDC1,DRD4,MRPL51,CXCR5,ORM2,HSPB1,UBB,HLA-DRB5,PUF60,TCF15,BCL2A1,GNG3,PSCA,ICOSLG,BAG6,ITM2A,PIP,NME3
TF	Factor: AML3; motif: NNAACCGCAAWAACCGCAAN	TF:M12000	false	2.900136176061693e-7	6.53758160929978	6933	39	19	62700	MRPL51,IER2,SSX2,CXCR5,OPN1LW,HSPB1,UBB,PUF60,GAGE2E,ADAM18,PSCA,RASSF7,NT5C,ICOSLG,OR12D2,BAG6,DEFA3,ITM2A,NME3
TF	Factor: AML3; motif: NWAACCACRAAAACCACRAN	TF:M11999	false	2.964552772652921e-7	6.528040814279056	6967	39	19	62700	MRPL51,IER2,SSX2,CXCR5,ORM2,HSPB1,UBB,PUF60,HCST,GAGE2E,TCF15,AMY1A,PSCA,RASSF7,NT5C,DEFA3,ITM2A,NME3,CRCT1
TF	Factor: LRH-1; motif: TGACCTTGRNYCAAGGTCA; match class: 1	TF:M11830_1	false	3.1235623052405246e-7	6.505349826823039	6165	39	18	62700	DRD4,KIF26B,IER2,SSX2,OR1L1,OPN1LW,ORM2,HSPB1,UBB,HLA-DRB5,TCF15,AMY1A,GNG3,PSCA,VCX2,ICOSLG,BAG6,DEFA3
TF	Factor: VDR,; motif: RRTGNMCYTNNTGAMCCNYNT	TF:M00966	false	3.63787465947122e-7	6.439152268339537	9897	39	22	62700	DRD4,KIF26B,IER2,CXCR5,UBB,HLA-DRB5,HCST,GAGE2E,AMY1A,GNG3,ADAM18,VCX2,RASSF7,NT5C,ICOSLG,BAG6,DEFA3,ITM2A,PIP,SLC5A2,NME3,CRCT1
TF	Factor: CP2; motif: GCHCDAMCCAG	TF:M00072	false	4.388747270723597e-7	6.357659427605784	9017	39	21	62700	TMSB10,MRPL51,KIF26B,IER2,ORM2,HSPB1,HLA-DRB5,PUF60,GAGE2E,TCF15,GNG3,PSCA,VCX2,NT5C,ICOSLG,OR12D2,BAG6,ITM2A,PIP,SLC5A2,NME3
TF	Factor: FKLF; motif: BGGGNGGVMD	TF:M01837	false	4.79073718616444e-7	6.319597653339151	5579	39	17	62700	TMSB10,DRD4,MRPL51,KIF26B,IER2,UBB,PUF60,NOMO1,GAGE2E,TCF15,RASSF7,NT5C,ICOSLG,BAG6,ITM2A,NME3,CRCT1
TF	Factor: ipf1; motif: TGATTGATK	TF:M10031	false	4.79073718616444e-7	6.319597653339151	9083	39	21	62700	CHORDC1,MRPL51,IER2,SSX2,OR1L1,CXCR5,OPN1LW,ORM2,NOMO1,GAGE2E,TCF15,BCL2A1,AMY1A,PSCA,VCX2,NT5C,OR12D2,DEFA3,PIP,SLC5A2,CRCT1
TF	Factor: FXR:RXR-ALPHA; motif: NAGKTCATTGACCYN	TF:M08954	false	6.270859594377822e-7	6.202672923043751	6514	39	18	62700	CHORDC1,OR1L1,CXCR5,HSPB1,PUF60,HCST,GAGE2E,TCF15,BCL2A1,AMY1A,GNG3,PSCA,VCX2,NT5C,ICOSLG,DEFA3,SLC5A2,CRCT1
TF	Factor: Sall1; motif: NGGTCCKRGKRA	TF:M05467	false	6.825347882110412e-7	6.165875208106907	4261	39	15	62700	CXCR5,OPN1LW,ORM2,PUF60,GAGE2E,BCL2A1,GNG3,PSCA,VCX2,NT5C,ICOSLG,BAG6,DEFA3,ITM2A,NME3
TF	Factor: AML2; motif: CWAACCGCAAAAACCGCARN	TF:M12002	false	6.885925699907191e-7	6.162037667703724	8344	39	20	62700	MRPL51,SSX2,CXCR5,ORM2,HSPB1,UBB,PUF60,GAGE2E,BCL2A1,AMY1A,ADAM18,PSCA,RASSF7,NT5C,OR12D2,DEFA3,ITM2A,PIP,SLC5A2,NME3
TF	Factor: IRF-4; motif: GAAARTA	TF:M01883	false	7.842247597051373e-7	6.105559450184798	8411	39	20	62700	TMSB10,CHORDC1,DRD4,OR1L1,CXCR5,ORM2,UBB,HLA-DRB5,NOMO1,GAGE2E,BCL2A1,AMY1A,GNG3,ADAM18,ICOSLG,DEFA3,ITM2A,PIP,SLC5A2,CRCT1
TF	Factor: MEL1; motif: GATGAG; match class: 1	TF:M08793_1	false	8.933925323001565e-7	6.048957682034752	5085	39	16	62700	CHORDC1,DRD4,OR1L1,CXCR5,OPN1LW,UBB,NOMO1,GAGE2E,BCL2A1,GNG3,ADAM18,PSCA,OR12D2,DEFA3,SLC5A2,CRCT1
TF	Factor: MEF-2D; motif: WAAATAR	TF:M02026	false	0.0000011941030902519712	5.922958177733544	7717	39	19	62700	MRPL51,IER2,SSX2,OR1L1,OPN1LW,HLA-DRB5,PUF60,HCST,NOMO1,BCL2A1,AMY1A,GNG3,ADAM18,VCX2,RASSF7,OR12D2,DEFA3,PIP,CRCT1
TF	Factor: TIEG1; motif: GGSGGKGNNN	TF:M08905	false	0.0000012392030473749483	5.9068575272561965	5238	39	16	62700	TMSB10,DRD4,KIF26B,IER2,SSX2,ORM2,UBB,PUF60,HCST,GNG3,PSCA,VCX2,RASSF7,BAG6,SLC5A2,CRCT1
TF	Factor: PEBP2beta; motif: TGTGGTY	TF:M03841	false	0.0000013918578310268486	5.856405122738214	7821	39	19	62700	TMSB10,OR1L1,OPN1LW,ORM2,HSPB1,UBB,HCST,NOMO1,GAGE2E,TCF15,AMY1A,GNG3,VCX2,NT5C,OR12D2,DEFA3,PIP,NME3,CRCT1
TF	Factor: Spz1; motif: DNNGGRGGGWWNNNN	TF:M00446	false	0.0000015210567942389655	5.817854569665546	8816	39	20	62700	TMSB10,CHORDC1,DRD4,KIF26B,IER2,SSX2,OPN1LW,UBB,HLA-DRB5,HCST,NOMO1,GAGE2E,AMY1A,ADAM18,VCX2,ICOSLG,BAG6,ITM2A,SLC5A2,NME3
TF	Factor: YY1; motif: GCCGCCATNTTGNNNNNGGNCN	TF:M04696	false	0.0000015645592117748179	5.805607996045782	7894	39	19	62700	TMSB10,CHORDC1,MRPL51,KIF26B,SSX2,OPN1LW,ORM2,UBB,PUF60,NOMO1,TCF15,GNG3,ADAM18,VCX2,NT5C,OR12D2,ITM2A,PIP,NME3
TF	Factor: CPEB1; motif: AATAAAAA	TF:M04514	false	0.0000017763136903359548	5.750480337007858	4652	39	15	62700	CHORDC1,MRPL51,KIF26B,SSX2,CXCR5,UBB,HCST,NOMO1,BCL2A1,ADAM18,NT5C,OR12D2,BAG6,ITM2A,SLC5A2
TF	Factor: YY1; motif: NGCCGCCATYTTGN	TF:M12275	false	0.0000017991077969740809	5.744942814292883	7084	39	18	62700	TMSB10,CHORDC1,MRPL51,SSX2,OPN1LW,ORM2,UBB,PUF60,HCST,NOMO1,GNG3,ADAM18,VCX2,NT5C,OR12D2,ITM2A,PIP,NME3
TF	Factor: ZNF462; motif: YYYYCTSCWG	TF:M12707	false	0.0000017991077969740809	5.744942814292883	9939	39	21	62700	TMSB10,CHORDC1,DRD4,MRPL51,SSX2,CXCR5,OPN1LW,UBB,HLA-DRB5,GAGE2E,AMY1A,GNG3,ADAM18,VCX2,RASSF7,ICOSLG,BAG6,ITM2A,PIP,SLC5A2,NME3
TF	Factor: RUNX3; motif: NRACCGCAAACCGCAN	TF:M04109	false	0.000001914722009372367	5.717894270551395	9979	39	21	62700	TMSB10,DRD4,KIF26B,OPN1LW,HSPB1,UBB,PUF60,HCST,NOMO1,GAGE2E,TCF15,GNG3,ADAM18,PSCA,RASSF7,ICOSLG,DEFA3,PIP,SLC5A2,NME3,CRCT1
TF	Factor: LRH-1; motif: TGACCTTGRNYCAAGGTCA	TF:M11830	false	0.0000020340396039097868	5.691640595369992	7155	39	18	62700	DRD4,KIF26B,IER2,SSX2,OR1L1,OPN1LW,ORM2,HSPB1,UBB,HLA-DRB5,TCF15,AMY1A,GNG3,PSCA,VCX2,ICOSLG,BAG6,DEFA3
TF	Factor: Zic3; motif: NGGGKGGTC; match class: 1	TF:M00450_1	false	0.0000020340396039097868	5.691640595369992	8062	39	19	62700	TMSB10,KIF26B,IER2,SSX2,CXCR5,OPN1LW,ORM2,UBB,PUF60,HCST,NOMO1,VCX2,NT5C,ICOSLG,BAG6,DEFA3,ITM2A,SLC5A2,NME3
TF	Factor: YY1; motif: NAANATGGCGNNN	TF:M08982	false	0.0000022086912828169896	5.655864982878516	7204	39	18	62700	TMSB10,CHORDC1,DRD4,MRPL51,SSX2,OPN1LW,ORM2,HSPB1,UBB,PUF60,NOMO1,ADAM18,VCX2,NT5C,OR12D2,ITM2A,PIP,NME3
TF	Factor: SMAD3; motif: CAGACAS	TF:M07429	false	0.0000022170485068786337	5.654224804838029	6348	39	17	62700	DRD4,KIF26B,SSX2,OR1L1,CXCR5,OPN1LW,HSPB1,PUF60,HCST,GAGE2E,BCL2A1,GNG3,RASSF7,DEFA3,ITM2A,PIP,CRCT1
TF	Factor: Sp3; motif: NGCCACGCCCMCN	TF:M12153	false	0.0000022170485068786337	5.654224804838029	6352	39	17	62700	TMSB10,CHORDC1,DRD4,MRPL51,KIF26B,IER2,HSPB1,UBB,PUF60,GAGE2E,TCF15,GNG3,RASSF7,ICOSLG,BAG6,DEFA3,NME3
TF	Factor: Lhx8; motif: TGATTG	TF:M07476	false	0.0000026136911687426635	5.582745729546046	9195	39	20	62700	CHORDC1,MRPL51,KIF26B,SSX2,OR1L1,UBB,HLA-DRB5,HCST,NOMO1,GAGE2E,TCF15,BCL2A1,AMY1A,PSCA,VCX2,RASSF7,OR12D2,BAG6,DEFA3,SLC5A2
TF	Factor: Dlx-7; motif: NTCRTTAN	TF:M10603	false	0.000002710501877631905	5.566950287536719	8253	39	19	62700	CHORDC1,MRPL51,IER2,OR1L1,CXCR5,ORM2,HSPB1,UBB,NOMO1,BCL2A1,GNG3,ADAM18,PSCA,VCX2,NT5C,OR12D2,BAG6,DEFA3,CRCT1
TF	Factor: Dlx-5; motif: NTCRTTAN	TF:M10612	false	0.000002710501877631905	5.566950287536719	8253	39	19	62700	CHORDC1,MRPL51,IER2,OR1L1,CXCR5,ORM2,HSPB1,UBB,NOMO1,BCL2A1,GNG3,ADAM18,PSCA,VCX2,NT5C,OR12D2,BAG6,DEFA3,CRCT1
TF	Factor: VDR; motif: RRGGTCANNGRGKTCA	TF:M09671	false	0.000002710501877631905	5.566950287536719	8254	39	19	62700	DRD4,KIF26B,IER2,OPN1LW,HSPB1,HLA-DRB5,HCST,GAGE2E,TCF15,AMY1A,ADAM18,VCX2,RASSF7,NT5C,ITM2A,PIP,SLC5A2,NME3,CRCT1
TF	Factor: En-2; motif: NTCRTTARN	TF:M10858	false	0.000002926081229460874	5.533713621813934	8299	39	19	62700	TMSB10,CHORDC1,IER2,OR1L1,CXCR5,ORM2,HSPB1,UBB,NOMO1,BCL2A1,GNG3,ADAM18,PSCA,VCX2,NT5C,OR12D2,BAG6,DEFA3,CRCT1
TF	Factor: Six-2; motif: NCGTATCRNN	TF:M11031	false	0.0000029297297895654623	5.533172432994754	9276	39	20	62700	TMSB10,CHORDC1,DRD4,OR1L1,ORM2,HLA-DRB5,PUF60,HCST,NOMO1,BCL2A1,AMY1A,GNG3,PSCA,VCX2,OR12D2,BAG6,DEFA3,PIP,SLC5A2,NME3
TF	Factor: SUHW1; motif: TCTCTCCAGTRTGAATTCTCTGAT	TF:M10541	false	0.0000029624714710755964	5.528345823265081	7385	39	18	62700	TMSB10,OR1L1,CXCR5,OPN1LW,ORM2,HSPB1,HLA-DRB5,HCST,NOMO1,AMY1A,PSCA,VCX2,RASSF7,OR12D2,DEFA3,PIP,NME3,CRCT1
TF	Factor: HSF1; motif: RGAANRTTCYRGAAN	TF:M11654	false	0.000003022508794626345	5.519632426794027	1330	39	9	62700	CHORDC1,MRPL51,OPN1LW,HSPB1,UBB,BCL2A1,ADAM18,ICOSLG,PIP
TF	Factor: ER71:SREBP-2; motif: NTSACGTGACGGAARY; match class: 1	TF:M08457_1	false	0.000003060179324528947	5.514253123397015	5695	39	16	62700	TMSB10,CHORDC1,MRPL51,KIF26B,IER2,SSX2,HSPB1,UBB,PUF60,TCF15,PSCA,VCX2,RASSF7,NT5C,PIP,NME3
TF	Factor: GR; motif: RGNACANKNTGTNCY	TF:M09625	false	0.0000033486719960477022	5.475127389719862	9365	39	20	62700	TMSB10,CHORDC1,DRD4,OR1L1,CXCR5,OPN1LW,GAGE2E,TCF15,BCL2A1,AMY1A,GNG3,VCX2,NT5C,ICOSLG,OR12D2,BAG6,DEFA3,PIP,SLC5A2,CRCT1
TF	Factor: NFATc2; motif: NTTTCCGCGGAAAN; match class: 1	TF:M11983_1	false	0.0000033802844363143995	5.471046754182573	7462	39	18	62700	CHORDC1,KIF26B,IER2,SSX2,CXCR5,OPN1LW,PUF60,HCST,NOMO1,TCF15,BCL2A1,AMY1A,ADAM18,VCX2,RASSF7,NT5C,OR12D2,BAG6
TF	Factor: TORC2; motif: TGGGCTKKD	TF:M07341	false	0.0000035209932618662486	5.453334806039474	4974	39	15	62700	TMSB10,DRD4,IER2,SSX2,ORM2,HSPB1,PUF60,NOMO1,GAGE2E,AMY1A,ADAM18,PSCA,RASSF7,ICOSLG,SLC5A2
TF	Factor: HSF2; motif: NGAANNWTCK	TF:M00147	false	0.0000045700172571297965	5.3400821599603265	5905	39	16	62700	CHORDC1,MRPL51,SSX2,OR1L1,OPN1LW,HSPB1,UBB,PUF60,BCL2A1,AMY1A,GNG3,ICOSLG,OR12D2,DEFA3,ITM2A,CRCT1
TF	Factor: isx; motif: NTCRTTAA	TF:M10956	false	0.0000045994736363762514	5.337291866122138	9599	39	20	62700	TMSB10,CHORDC1,MRPL51,KIF26B,CXCR5,HSPB1,UBB,PUF60,NOMO1,AMY1A,ADAM18,PSCA,VCX2,RASSF7,NT5C,OR12D2,BAG6,DEFA3,ITM2A,NME3
TF	Factor: Nfe2l1; motif: TGYNNAGTCATT	TF:M07390	false	0.000004955077363405819	5.304949560505051	6799	39	17	62700	MRPL51,KIF26B,IER2,SSX2,OR1L1,CXCR5,OPN1LW,ORM2,UBB,AMY1A,GNG3,ADAM18,ICOSLG,OR12D2,ITM2A,PIP,SLC5A2
TF	Factor: Elk-1:OC-2; motif: RCCGGAASCGATCGATNN; match class: 1	TF:M08223_1	false	0.000005066073914604255	5.295328478092533	5958	39	16	62700	TMSB10,CHORDC1,MRPL51,KIF26B,IER2,SSX2,ORM2,UBB,HLA-DRB5,HCST,ADAM18,NT5C,OR12D2,BAG6,DEFA3,SLC5A2
TF	Factor: SAP-1; motif: NTCGTAAATGCN	TF:M11438	false	0.000005066073914604255	5.295328478092533	5960	39	16	62700	CHORDC1,MRPL51,KIF26B,IER2,SSX2,ORM2,UBB,HLA-DRB5,PUF60,HCST,BCL2A1,VCX2,RASSF7,NT5C,BAG6,DEFA3
TF	Factor: Prep-1; motif: GRBTGANAGATN	TF:M07464	false	0.0000051757156883121	5.286029588287673	4411	39	14	62700	MRPL51,UBB,HLA-DRB5,PUF60,PSCA,VCX2,RASSF7,NT5C,ICOSLG,BAG6,DEFA3,ITM2A,PIP,SLC5A2
TF	Factor: Alx-4; motif: NNCRTTAN	TF:M10880	false	0.000005218956368159508	5.28241633394484	8690	39	19	62700	CHORDC1,MRPL51,KIF26B,CXCR5,HSPB1,UBB,PUF60,NOMO1,AMY1A,ADAM18,PSCA,VCX2,RASSF7,NT5C,OR12D2,BAG6,DEFA3,ITM2A,NME3
TF	Factor: Hey2; motif: NNCACGYGNN; match class: 1	TF:M11052_1	false	0.00000523963329808358	5.28069910656428	9694	39	20	62700	TMSB10,CHORDC1,DRD4,MRPL51,KIF26B,IER2,ORM2,HSPB1,UBB,PUF60,NOMO1,GAGE2E,TCF15,AMY1A,VCX2,NT5C,ICOSLG,BAG6,PIP,NME3
TF	Factor: Six-2; motif: NCGTATCRYN	TF:M11033	false	0.000005313744233934979	5.274599353287409	8705	39	19	62700	CHORDC1,KIF26B,IER2,SSX2,ORM2,UBB,HLA-DRB5,PUF60,HCST,BCL2A1,GNG3,ADAM18,VCX2,OR12D2,BAG6,DEFA3,PIP,SLC5A2,NME3
TF	Factor: LIM-1; motif: NNCGTTAN	TF:M10999	false	0.000005359212480817644	5.2708990238078055	5997	39	16	62700	CHORDC1,MRPL51,KIF26B,CXCR5,HSPB1,UBB,PUF60,ADAM18,PSCA,VCX2,NT5C,OR12D2,BAG6,DEFA3,ITM2A,NME3
TF	Factor: nerf; motif: YRNCAGGAAGYRGSTBDS	TF:M00531	false	0.0000053828020770152535	5.268991588685221	7764	39	18	62700	KIF26B,IER2,CXCR5,OPN1LW,ORM2,HLA-DRB5,HCST,GAGE2E,TCF15,AMY1A,GNG3,PSCA,RASSF7,NT5C,ICOSLG,OR12D2,ITM2A,NME3
TF	Factor: PRX-2; motif: NNCRTTAN	TF:M10887	false	0.000005509066194408197	5.258922009312374	8735	39	19	62700	CHORDC1,MRPL51,KIF26B,OR1L1,CXCR5,HSPB1,UBB,PUF60,TCF15,ADAM18,PSCA,VCX2,NT5C,OR12D2,BAG6,DEFA3,ITM2A,PIP,NME3
TF	Factor: GCMa:C/EBPbeta; motif: ATGCGGGTNNRTTGCGCAAY	TF:M08575	false	0.000005689227201250259	5.244946722186001	6898	39	17	62700	DRD4,IER2,SSX2,OPN1LW,ORM2,UBB,HLA-DRB5,PUF60,GAGE2E,BCL2A1,AMY1A,GNG3,ADAM18,ICOSLG,BAG6,SLC5A2,CRCT1
TF	Factor: ZNF586; motif: CAGGCCYRGAGG; match class: 1	TF:M10491_1	false	0.00000576030816652968	5.239554281951213	7820	39	18	62700	CHORDC1,DRD4,MRPL51,KIF26B,SSX2,OR1L1,ORM2,HLA-DRB5,NOMO1,GAGE2E,TCF15,PSCA,RASSF7,NT5C,ICOSLG,ITM2A,SLC5A2,NME3
TF	Factor: STAT5A; motif: TTCCNRGAANNNNNNTTCCNNGRR	TF:M00460	false	0.000005761739569640408	5.239446375702289	7827	39	18	62700	TMSB10,KIF26B,OR1L1,CXCR5,UBB,HCST,NOMO1,GAGE2E,BCL2A1,AMY1A,PSCA,NT5C,OR12D2,BAG6,PIP,SLC5A2,NME3,CRCT1
TF	Factor: GR; motif: RGWACATWAYGTWCY	TF:M11846	false	0.000006567332223897694	5.182611013352117	6119	39	16	62700	TMSB10,CHORDC1,DRD4,OR1L1,OPN1LW,NOMO1,GAGE2E,TCF15,BCL2A1,VCX2,OR12D2,BAG6,DEFA3,PIP,NME3,CRCT1
TF	Factor: BCL-6; motif: WRCTTTCKAGGRAT	TF:M01185	false	0.000006567771230144621	5.182581983053072	6121	39	16	62700	TMSB10,IER2,OR1L1,CXCR5,UBB,HLA-DRB5,NOMO1,GAGE2E,BCL2A1,AMY1A,PSCA,OR12D2,BAG6,ITM2A,PIP,CRCT1
TF	Factor: GR; motif: RGRACATTNTGTYC	TF:M04750	false	0.000007330309415901201	5.134877693192107	5351	39	15	62700	TMSB10,CHORDC1,DRD4,CXCR5,OPN1LW,TCF15,BCL2A1,VCX2,NT5C,ICOSLG,OR12D2,BAG6,DEFA3,SLC5A2,CRCT1
TF	Factor: ZXDL; motif: NGGGGWS	TF:M05775	false	0.000008327138902994779	5.0795041909198195	7113	39	17	62700	TMSB10,DRD4,MRPL51,KIF26B,IER2,CXCR5,OPN1LW,ORM2,HSPB1,PUF60,HCST,GNG3,PSCA,NT5C,ICOSLG,BAG6,ITM2A
TF	Factor: TEF-3:C/EBPbeta; motif: RTTGCGYAAYNNNNNGGAATGY	TF:M08626	false	0.000008375077828085075	5.077011148452211	7119	39	17	62700	CHORDC1,OR1L1,OPN1LW,HSPB1,UBB,HLA-DRB5,PUF60,NOMO1,GAGE2E,TCF15,AMY1A,GNG3,ADAM18,ICOSLG,OR12D2,DEFA3,ITM2A
TF	Factor: PRX-2; motif: NKCGTTAN	TF:M10885	false	0.000008591200372351504	5.065946151807009	8068	39	18	62700	CHORDC1,MRPL51,KIF26B,CXCR5,HSPB1,UBB,PUF60,AMY1A,ADAM18,PSCA,VCX2,RASSF7,NT5C,OR12D2,BAG6,DEFA3,ITM2A,NME3
TF	Factor: Elk-1:HOXA3; motif: ACCGGWAATKRNNTNWCNNATTAN; match class: 1	TF:M08220_1	false	0.000008591200372351504	5.065946151807009	5435	39	15	62700	CHORDC1,MRPL51,IER2,CXCR5,ORM2,UBB,PUF60,NOMO1,NT5C,OR12D2,BAG6,DEFA3,ITM2A,NME3,CRCT1
TF	Factor: CDP:HOXA13; motif: ATCGATYAYSYCRTAAA	TF:M08201	false	0.000008818843150426506	5.05458838157315	8091	39	18	62700	CHORDC1,SSX2,OR1L1,CXCR5,HSPB1,HLA-DRB5,NOMO1,GAGE2E,AMY1A,ADAM18,VCX2,RASSF7,ICOSLG,OR12D2,DEFA3,SLC5A2,NME3,CRCT1
TF	Factor: CP2; motif: AACCGGTTNNAACCGGTT; match class: 1	TF:M11485_1	false	0.000009516045246329254	5.02154350167214	6332	39	16	62700	TMSB10,CHORDC1,DRD4,KIF26B,IER2,CXCR5,OPN1LW,HSPB1,HLA-DRB5,PSCA,ICOSLG,OR12D2,BAG6,ITM2A,PIP,NME3
TF	Factor: IRF-3; motif: KCNGTTTCSNSGAAACCGAAACN	TF:M11675	false	0.000009676062487892387	5.014301335632686	4717	39	14	62700	TMSB10,CHORDC1,MRPL51,KIF26B,OR1L1,OPN1LW,HLA-DRB5,PUF60,GAGE2E,TCF15,BCL2A1,GNG3,OR12D2,BAG6
TF	Factor: NFATc1; motif: NTTTCCRTNNAYGGAAAN	TF:M11981	false	0.000009921236359857646	5.003434203772626	6357	39	16	62700	CHORDC1,MRPL51,IER2,OR1L1,ORM2,UBB,HLA-DRB5,PUF60,TCF15,ADAM18,PSCA,RASSF7,ITM2A,PIP,SLC5A2,CRCT1
TF	Factor: Zbtb44; motif: CKGTGA; match class: 1	TF:M05405_1	false	0.000009921236359857646	5.003434203772626	7242	39	17	62700	CHORDC1,DRD4,KIF26B,OR1L1,ORM2,HLA-DRB5,NOMO1,GAGE2E,BCL2A1,ADAM18,PSCA,VCX2,NT5C,DEFA3,PIP,NME3,CRCT1
TF	Factor: DEC; motif: SCCCAMGTGAAGN	TF:M00997	false	0.000009943549357447338	5.002458566185468	9166	39	19	62700	SSX2,OR1L1,OPN1LW,ORM2,HLA-DRB5,HCST,GAGE2E,TCF15,BCL2A1,AMY1A,PSCA,VCX2,RASSF7,NT5C,ICOSLG,DEFA3,ITM2A,SLC5A2,NME3
TF	Factor: POU2F1:Elk-1; motif: ACCGGAWATGCAW	TF:M08398	false	0.000010107719232021545	4.995346830234243	8195	39	18	62700	TMSB10,CHORDC1,DRD4,KIF26B,SSX2,CXCR5,OPN1LW,ORM2,UBB,BCL2A1,AMY1A,GNG3,ADAM18,RASSF7,BAG6,ITM2A,NME3,CRCT1
TF	Factor: GATAD2A; motif: CCTKTG; match class: 1	TF:M09726_1	false	0.000010157349010248637	4.993219624773465	9183	39	19	62700	TMSB10,MRPL51,IER2,OR1L1,OPN1LW,UBB,HLA-DRB5,HCST,GAGE2E,BCL2A1,ADAM18,PSCA,RASSF7,ICOSLG,DEFA3,PIP,SLC5A2,NME3,CRCT1
TF	Factor: ELK1; motif: NACTTCCGSCGGAAGYN; match class: 1	TF:M03971_1	false	0.000010602045736004943	4.974610326609146	7290	39	17	62700	CHORDC1,DRD4,MRPL51,KIF26B,IER2,OPN1LW,ORM2,UBB,HLA-DRB5,PUF60,NOMO1,GNG3,VCX2,NT5C,ICOSLG,BAG6,NME3
TF	Factor: ESE-1; motif: NTGTGCGGATGCN; match class: 1	TF:M11385_1	false	0.000011388924830165114	4.943517273494773	5595	39	15	62700	TMSB10,DRD4,KIF26B,IER2,SSX2,OR1L1,ORM2,HSPB1,GAGE2E,TCF15,GNG3,VCX2,NT5C,DEFA3,NME3
TF	Factor: ZNF189; motif: RSNNGGAACAGMR	TF:M09835	false	0.000011913060707790455	4.923976645088676	3382	39	12	62700	TMSB10,CHORDC1,OR1L1,CXCR5,OPN1LW,UBB,HCST,GNG3,VCX2,ITM2A,PIP,CRCT1
TF	Factor: Smad2; motif: TGTCTGNCACCT	TF:M09656	false	0.000012053856270572836	4.918873991337433	6478	39	16	62700	TMSB10,DRD4,IER2,OR1L1,CXCR5,HLA-DRB5,NOMO1,GAGE2E,TCF15,BCL2A1,AMY1A,PSCA,OR12D2,DEFA3,ITM2A,SLC5A2
TF	Factor: SREBP-2; motif: NTCACCYNNNN	TF:M03852	false	0.000012311525227579263	4.909688140660181	8333	39	18	62700	TMSB10,DRD4,MRPL51,CXCR5,ORM2,UBB,HLA-DRB5,PUF60,HCST,GAGE2E,GNG3,ADAM18,PSCA,VCX2,NT5C,DEFA3,ITM2A,NME3
TF	Factor: znf136; motif: CAAGAATWCTATAYCCAG	TF:M10535	false	0.000012860865595233413	4.890729800417826	8361	39	18	62700	CHORDC1,MRPL51,KIF26B,IER2,OR1L1,CXCR5,ORM2,HLA-DRB5,HCST,BCL2A1,AMY1A,ADAM18,VCX2,RASSF7,OR12D2,ITM2A,PIP,NME3
TF	Factor: NR3C1; motif: NRGWACAYNRTGTWCYN	TF:M04476	false	0.000012963688704227254	4.887271406184993	7420	39	17	62700	TMSB10,CHORDC1,DRD4,OR1L1,OPN1LW,NOMO1,GAGE2E,TCF15,BCL2A1,GNG3,VCX2,NT5C,OR12D2,BAG6,DEFA3,SLC5A2,CRCT1
TF	Factor: RUNX3; motif: NRACCGCANWAACCRCAN	TF:M04110	false	0.000015115300907917253	4.820583202680856	9456	39	19	62700	DRD4,MRPL51,KIF26B,IER2,SSX2,OPN1LW,HSPB1,UBB,PUF60,NOMO1,PSCA,RASSF7,NT5C,ICOSLG,BAG6,DEFA3,ITM2A,NME3,CRCT1
TF	Factor: Dlx-7; motif: NTCRTTAN	TF:M10600	false	0.000015281317565762327	4.815839198975566	7511	39	17	62700	CHORDC1,MRPL51,OR1L1,CXCR5,ORM2,HSPB1,UBB,NOMO1,BCL2A1,GNG3,ADAM18,PSCA,VCX2,NT5C,OR12D2,BAG6,DEFA3
TF	Factor: Spic; motif: NGNGGAASTN	TF:M02077	false	0.000015281317565762327	4.815839198975566	8466	39	18	62700	CHORDC1,KIF26B,IER2,CXCR5,HLA-DRB5,PUF60,HCST,BCL2A1,GNG3,ADAM18,PSCA,VCX2,RASSF7,ICOSLG,BAG6,DEFA3,ITM2A,PIP
TF	Factor: ZNF684; motif: MAAGGGGTGGACTGT; match class: 1	TF:M10550_1	false	0.00001597543123637018	4.796547409786263	9496	39	19	62700	TMSB10,CHORDC1,DRD4,MRPL51,KIF26B,IER2,SSX2,OPN1LW,UBB,HCST,AMY1A,GNG3,ADAM18,PSCA,RASSF7,NT5C,ICOSLG,ITM2A,SLC5A2
TF	Factor: LXR;; motif: NTGACCKNNAGTRACCYNN	TF:M03795	false	0.00001609321270756294	4.793357248512005	6634	39	16	62700	IER2,SSX2,OR1L1,HSPB1,UBB,HCST,GAGE2E,ADAM18,PSCA,RASSF7,NT5C,BAG6,DEFA3,ITM2A,SLC5A2,CRCT1
TF	Factor: CDP; motif: ATCGATNNNNNATCRAT	TF:M03950	false	0.000016528795638146525	4.7817587899108585	4212	39	13	62700	IER2,CXCR5,HCST,NOMO1,BCL2A1,AMY1A,GNG3,ADAM18,VCX2,OR12D2,DEFA3,PIP,SLC5A2
TF	Factor: MAZ; motif: GGGGAGGG	TF:M00649	false	0.00001727328094508954	4.762625163242359	9550	39	19	62700	TMSB10,CHORDC1,DRD4,KIF26B,IER2,SSX2,HSPB1,UBB,HCST,NOMO1,GAGE2E,GNG3,ADAM18,RASSF7,ICOSLG,BAG6,ITM2A,PIP,NME3
TF	Factor: Elk-1:PDEF; motif: NCMGGAMGGANATCCGGN	TF:M08227	false	0.000017670162744091873	4.752759450576112	8561	39	18	62700	TMSB10,CHORDC1,MRPL51,KIF26B,OR1L1,HLA-DRB5,PUF60,HCST,GAGE2E,TCF15,PSCA,VCX2,ICOSLG,BAG6,ITM2A,PIP,SLC5A2,CRCT1
TF	Factor: SPI1; motif: NGRGGAAGTN	TF:M02078	false	0.000018002691964919854	4.744662549446866	3536	39	12	62700	CHORDC1,KIF26B,IER2,HLA-DRB5,PUF60,BCL2A1,PSCA,VCX2,RASSF7,DEFA3,ITM2A,PIP
TF	Factor: HNF-1; motif: NNNNGNTAAWNATTAACYNNN	TF:M01011	false	0.000018709377587276722	4.727940660116634	2289	39	10	62700	CHORDC1,MRPL51,KIF26B,CXCR5,HLA-DRB5,RASSF7,OR12D2,DEFA3,ITM2A,SLC5A2
TF	Factor: YY1; motif: NNNNAARATGGNNNN	TF:M07370	false	0.000018843878645209774	4.724829701286142	5858	39	15	62700	TMSB10,CHORDC1,MRPL51,OPN1LW,ORM2,UBB,PUF60,NOMO1,GNG3,ADAM18,VCX2,NT5C,OR12D2,PIP,NME3
TF	Factor: E2F2; motif: AAAATGGCGCCATTTT; match class: 1	TF:M04517_1	false	0.00001978844832822007	4.703588258795707	3575	39	12	62700	TMSB10,DRD4,IER2,OR1L1,OPN1LW,ORM2,UBB,HLA-DRB5,OR12D2,ITM2A,PIP,CRCT1
TF	Factor: HNF-3alpha; motif: YTRWGTMAATATTTRCWYWN	TF:M11571	false	0.000021378004464608243	4.670032836566747	4324	39	13	62700	TMSB10,CHORDC1,IER2,OR1L1,UBB,HCST,BCL2A1,AMY1A,ADAM18,VCX2,OR12D2,DEFA3,SLC5A2
TF	Factor: IRX2a; motif: ACRYGNNNNACRYGT	TF:M11022	false	0.000021548674684636346	4.6665794352410135	9710	39	19	62700	TMSB10,CHORDC1,DRD4,MRPL51,KIF26B,SSX2,UBB,HLA-DRB5,PUF60,HCST,NOMO1,GAGE2E,TCF15,RASSF7,NT5C,ICOSLG,BAG6,ITM2A,PIP
TF	Factor: c-ets-1; motif: ACCGGAWGTN	TF:M02063	false	0.000022010614316123495	4.657367836120917	7742	39	17	62700	CHORDC1,MRPL51,IER2,SSX2,HSPB1,UBB,PUF60,HCST,BCL2A1,ADAM18,PSCA,RASSF7,NT5C,OR12D2,BAG6,DEFA3,NME3
TF	Factor: SALL3; motif: NMTTTTGRAYN	TF:M05609	false	0.000022297679192232878	4.65174033724145	1310	39	8	62700	OR1L1,PUF60,GAGE2E,BCL2A1,VCX2,RASSF7,ICOSLG,CRCT1
TF	Factor: HNF-1; motif: NNNNGNTAAWNATTAACYNNN; match class: 1	TF:M01011_1	false	0.0000233194482147853	4.632281730075505	304	39	5	62700	CHORDC1,RASSF7,OR12D2,DEFA3,SLC5A2
TF	Factor: YY1; motif: CCATNTT	TF:M01894	false	0.000023885015718732538	4.621874468571268	6873	39	16	62700	TMSB10,CHORDC1,MRPL51,KIF26B,OR1L1,CXCR5,ORM2,NOMO1,GNG3,ADAM18,PSCA,OR12D2,ITM2A,PIP,NME3,CRCT1
TF	Factor: NURR1; motif: YRRCCTT	TF:M01269	false	0.000023885015718732538	4.621874468571268	5994	39	15	62700	TMSB10,CHORDC1,KIF26B,SSX2,OR1L1,ORM2,UBB,PUF60,HCST,GNG3,PSCA,VCX2,ICOSLG,DEFA3,NME3
TF	Factor: SUHW1; motif: TCTCTCCAGTRTGAATTCTCTGAT; match class: 1	TF:M10541_1	false	0.000024490698914449425	4.610998820822304	1820	39	9	62700	CXCR5,ORM2,HSPB1,HLA-DRB5,AMY1A,VCX2,OR12D2,DEFA3,CRCT1
TF	Factor: Erm:C/EBPdelta; motif: RSCGGAWRTTGCGYAAY	TF:M08458	false	0.00002504678889486764	4.601247944632288	9836	39	19	62700	TMSB10,MRPL51,KIF26B,IER2,SSX2,OR1L1,OPN1LW,HSPB1,UBB,PUF60,GAGE2E,BCL2A1,AMY1A,GNG3,ADAM18,RASSF7,DEFA3,PIP,NME3
TF	Factor: RREB-1; motif: GGGWCSA	TF:M05439	false	0.00002504678889486764	4.601247944632288	8812	39	18	62700	TMSB10,CHORDC1,DRD4,KIF26B,IER2,HSPB1,UBB,PUF60,NOMO1,GAGE2E,GNG3,PSCA,VCX2,RASSF7,BAG6,DEFA3,SLC5A2,CRCT1
TF	Factor: CREB1; motif: RTGACGYGTCAN	TF:M11221	false	0.00002512330326643774	4.599923259199551	9840	39	19	62700	TMSB10,CHORDC1,DRD4,KIF26B,IER2,OPN1LW,ORM2,HSPB1,UBB,PUF60,NOMO1,TCF15,BCL2A1,AMY1A,VCX2,BAG6,DEFA3,ITM2A,NME3
TF	Factor: T-bet; motif: NNGNRGGTGTGRN	TF:M10089	false	0.000026647650604169417	4.574341074615739	6057	39	15	62700	KIF26B,UBB,PUF60,HCST,GAGE2E,GNG3,ADAM18,PSCA,RASSF7,NT5C,ICOSLG,BAG6,ITM2A,PIP,SLC5A2
TF	Factor: NFATc2; motif: NTTTCCATNNATGGAAAN	TF:M11986	false	0.000026647650604169417	4.574341074615739	6056	39	15	62700	CHORDC1,MRPL51,IER2,OR1L1,ORM2,HLA-DRB5,PUF60,TCF15,ADAM18,PSCA,RASSF7,ITM2A,PIP,SLC5A2,CRCT1
TF	Factor: AP-2; motif: NNGCCTK	TF:M01859	false	0.000028264007697441638	4.548766257297101	7912	39	17	62700	CHORDC1,IER2,OR1L1,HSPB1,UBB,HLA-DRB5,HCST,BCL2A1,ADAM18,PSCA,VCX2,RASSF7,OR12D2,DEFA3,ITM2A,PIP,SLC5A2
TF	Factor: T3R-beta; motif: RTGACCTYACRTGACCTYA	TF:M11819	false	0.00002897169420513507	4.538026107404889	6996	39	16	62700	MRPL51,KIF26B,CXCR5,HLA-DRB5,PUF60,NOMO1,GAGE2E,TCF15,BCL2A1,GNG3,PSCA,NT5C,ICOSLG,BAG6,DEFA3,SLC5A2
TF	Factor: MafG; motif: CMATGACTCAGCAGA	TF:M07048	false	0.00002967947072397602	4.5275438481270465	7012	39	16	62700	MRPL51,SSX2,OPN1LW,HSPB1,HCST,TCF15,GNG3,VCX2,RASSF7,ICOSLG,BAG6,DEFA3,PIP,SLC5A2,NME3,CRCT1
TF	Factor: YY1; motif: CAARATGGCGGC	TF:M10104	false	0.000029814669774453224	4.525569996512003	6125	39	15	62700	TMSB10,CHORDC1,MRPL51,SSX2,OPN1LW,ORM2,UBB,PUF60,NOMO1,ADAM18,VCX2,NT5C,OR12D2,ITM2A,PIP
TF	Factor: ERF:FOXO1A; motif: RTMAACAGGAARNS	TF:M08241	false	0.0000314055500076151	4.502993596363376	7986	39	17	62700	MRPL51,IER2,OR1L1,CXCR5,ORM2,HLA-DRB5,HCST,GAGE2E,BCL2A1,PSCA,VCX2,NT5C,BAG6,ITM2A,PIP,NME3,CRCT1
TF	Factor: KLF15; motif: NCCMCGCCCMCN; match class: 1	TF:M12158_1	false	0.000031641180769555206	4.499747318090484	6157	39	15	62700	TMSB10,DRD4,MRPL51,KIF26B,IER2,HSPB1,UBB,PUF60,GNG3,VCX2,RASSF7,NT5C,ICOSLG,BAG6,NME3
TF	Factor: p54NRB; motif: GRNNNMGGATGRMNNCGGA	TF:M07611	false	0.00003320618959003013	4.478780956830597	7078	39	16	62700	TMSB10,DRD4,IER2,OR1L1,HSPB1,HLA-DRB5,PUF60,HCST,GAGE2E,GNG3,ADAM18,PSCA,VCX2,OR12D2,SLC5A2,NME3
TF	Factor: VDR; motif: NRGGTCANNGRGKTCA	TF:M10106	false	0.00003343900026174464	4.475746715302938	7084	39	16	62700	KIF26B,IER2,OPN1LW,HSPB1,HLA-DRB5,HCST,GAGE2E,TCF15,AMY1A,ADAM18,PSCA,RASSF7,ITM2A,PIP,SLC5A2,CRCT1
TF	Factor: T3R-beta; motif: NTGACCTNRNYNAGGTCAN	TF:M11820	false	0.00003343900026174464	4.475746715302938	5341	39	14	62700	DRD4,MRPL51,IER2,OR1L1,OPN1LW,HSPB1,UBB,GAGE2E,TCF15,AMY1A,NT5C,OR12D2,BAG6,SLC5A2
TF	Factor: CP2; motif: AACCGGTTNNAACCGGTT	TF:M11485	false	0.00003592573446614353	4.4445943443814135	7125	39	16	62700	TMSB10,CHORDC1,DRD4,KIF26B,IER2,CXCR5,OPN1LW,HSPB1,HLA-DRB5,PSCA,ICOSLG,OR12D2,BAG6,ITM2A,PIP,NME3
TF	Factor: c-Myc; motif: KACCACGTGSYY	TF:M01154	false	0.000036071452248708284	4.442836372488845	5378	39	14	62700	CHORDC1,DRD4,IER2,CXCR5,ORM2,PUF60,GAGE2E,TCF15,AMY1A,VCX2,NT5C,ICOSLG,ITM2A,PIP
TF	Factor: Elk-1:Pax-1; motif: ACCGGAACTACGCWTSANTG	TF:M08224	false	0.000036088941993766516	4.442625849805393	9072	39	18	62700	DRD4,MRPL51,IER2,CXCR5,UBB,PUF60,HCST,GAGE2E,TCF15,GNG3,PSCA,VCX2,NT5C,ICOSLG,BAG6,ITM2A,SLC5A2,NME3
TF	Factor: COUP-TF1; motif: RAGGTCANYGACCTY	TF:M11743	false	0.00003624760518529357	4.440720681207987	5383	39	14	62700	CHORDC1,DRD4,MRPL51,OR1L1,CXCR5,HLA-DRB5,PUF60,GAGE2E,TCF15,AMY1A,ADAM18,VCX2,RASSF7,ICOSLG
TF	Factor: KLF4; motif: MCACACCCTNN	TF:M09808	false	0.00003626586291045585	4.440501984470239	3834	39	12	62700	TMSB10,DRD4,OR1L1,OPN1LW,HSPB1,PUF60,HCST,RASSF7,BAG6,DEFA3,SLC5A2,NME3
TF	Factor: Elk-1:ETV7; motif: ANSCGGACGGATDTCCGGNT	TF:M08214	false	0.00003778799435836573	4.4226461581546905	8110	39	17	62700	TMSB10,MRPL51,KIF26B,OR1L1,UBB,HLA-DRB5,PUF60,HCST,GAGE2E,TCF15,BCL2A1,VCX2,ICOSLG,BAG6,ITM2A,PIP,CRCT1
TF	Factor: YY1; motif: GGCSGCCATTTTGN	TF:M12273	false	0.00003837713645690696	4.415927433648483	6269	39	15	62700	TMSB10,CHORDC1,MRPL51,OR1L1,OPN1LW,ORM2,UBB,PUF60,NOMO1,GNG3,ADAM18,VCX2,NT5C,OR12D2,PIP
TF	Factor: SMAD; motif: TGTCTGNNN	TF:M08897	false	0.00003869773780217573	4.412314422287236	4615	39	13	62700	CHORDC1,DRD4,OR1L1,OPN1LW,HSPB1,HCST,BCL2A1,AMY1A,PSCA,RASSF7,DEFA3,ITM2A,CRCT1
TF	Factor: Smad2; motif: AGACAN; match class: 1	TF:M03580_1	false	0.00004061883119055997	4.3912725776026384	9166	39	18	62700	DRD4,IER2,OR1L1,CXCR5,OPN1LW,ORM2,HSPB1,PUF60,HCST,GAGE2E,BCL2A1,GNG3,RASSF7,DEFA3,ITM2A,SLC5A2,NME3,CRCT1
TF	Factor: E2F-1; motif: NKTSSCGC	TF:M00428	false	0.000041283524042549315	4.384223237570059	9178	39	18	62700	TMSB10,CHORDC1,DRD4,KIF26B,IER2,SSX2,OPN1LW,HSPB1,UBB,NOMO1,GAGE2E,TCF15,GNG3,ADAM18,RASSF7,BAG6,ITM2A,NME3
TF	Factor: SRY; motif: AACAATNR; match class: 1	TF:M08976_1	false	0.00004142063607327711	4.382783236176674	8181	39	17	62700	TMSB10,MRPL51,IER2,SSX2,CXCR5,ORM2,UBB,HLA-DRB5,HCST,GAGE2E,BCL2A1,AMY1A,VCX2,OR12D2,DEFA3,ITM2A,PIP
TF	Factor: Smad2; motif: TGTCTGNCWCCT	TF:M10059	false	0.000041686931903318314	4.380000067130624	6324	39	15	62700	DRD4,MRPL51,IER2,OR1L1,OPN1LW,HSPB1,HCST,NOMO1,TCF15,AMY1A,GNG3,RASSF7,OR12D2,ITM2A,SLC5A2
TF	Factor: IRF-7; motif: AAGWGAA; match class: 1	TF:M01884_1	false	0.00004234459513319888	4.373202015170955	4665	39	13	62700	CHORDC1,MRPL51,KIF26B,SSX2,OR1L1,CXCR5,ORM2,PUF60,NT5C,OR12D2,DEFA3,NME3,CRCT1
TF	Factor: TEF-1; motif: GRRATG; match class: 1	TF:M00704_1	false	0.00004234459513319888	4.373202015170955	5474	39	14	62700	DRD4,KIF26B,IER2,CXCR5,ORM2,UBB,BCL2A1,PSCA,RASSF7,ICOSLG,OR12D2,DEFA3,SLC5A2,CRCT1
TF	Factor: RelA-p65; motif: AAASTCCC	TF:M04849	false	0.00004244275714269644	4.372196411458604	6339	39	15	62700	MRPL51,SSX2,CXCR5,UBB,HLA-DRB5,NOMO1,AMY1A,GNG3,VCX2,RASSF7,ICOSLG,BAG6,PIP,SLC5A2,NME3
TF	Factor: NFATc1; motif: TTTCCAYWRTGGAAA; match class: 1	TF:M04052_1	false	0.0000425061440134654	4.37154829069578	3913	39	12	62700	CHORDC1,MRPL51,ORM2,HLA-DRB5,GAGE2E,GNG3,RASSF7,ITM2A,PIP,SLC5A2,NME3,CRCT1
TF	Factor: GATA-5; motif: TATCTN	TF:M02006	false	0.0000425061440134654	4.37154829069578	9211	39	18	62700	TMSB10,CHORDC1,DRD4,IER2,OR1L1,CXCR5,ORM2,HSPB1,HLA-DRB5,BCL2A1,AMY1A,GNG3,OR12D2,DEFA3,ITM2A,PIP,SLC5A2,CRCT1
TF	Factor: Smad4; motif: NCAGACAN	TF:M07368	false	0.000045032151543358495	4.346477302846397	3936	39	12	62700	OR1L1,CXCR5,OPN1LW,HSPB1,PUF60,HCST,GAGE2E,BCL2A1,GNG3,RASSF7,DEFA3,CRCT1
TF	Factor: SP3; motif: NCCACGCCCMC	TF:M03921	false	0.00004556862070429525	4.341334116679327	3943	39	12	62700	TMSB10,DRD4,KIF26B,IER2,UBB,PUF60,GAGE2E,TCF15,GNG3,RASSF7,BAG6,DEFA3
TF	Factor: GR; motif: RGWACATWATGTWCY	TF:M11847	false	0.000047168395312180525	4.3263488983762945	5540	39	14	62700	TMSB10,CHORDC1,DRD4,OPN1LW,NOMO1,GAGE2E,TCF15,BCL2A1,VCX2,OR12D2,BAG6,DEFA3,PIP,CRCT1
TF	Factor: NFATc3; motif: NTTTCCRYGGAAAN	TF:M11988	false	0.000047168395312180525	4.3263488983762945	7320	39	16	62700	TMSB10,CHORDC1,KIF26B,IER2,SSX2,OR1L1,PUF60,HCST,NOMO1,TCF15,BCL2A1,AMY1A,ADAM18,VCX2,NT5C,OR12D2
TF	Factor: USF2; motif: AAGTCACG	TF:M04810	false	0.000047225770492460154	4.325820947796936	6408	39	15	62700	DRD4,MRPL51,KIF26B,SSX2,CXCR5,UBB,PUF60,HCST,AMY1A,ADAM18,VCX2,ICOSLG,OR12D2,BAG6,ITM2A
TF	Factor: HES-7; motif: GNCACGYGNN; match class: 1	TF:M11066_1	false	0.00004926412517364261	4.3074692249544935	8311	39	17	62700	CHORDC1,DRD4,MRPL51,KIF26B,IER2,ORM2,HSPB1,PUF60,NOMO1,GAGE2E,TCF15,AMY1A,VCX2,NT5C,ICOSLG,PIP,NME3
TF	Factor: YY1; motif: CAANATGGCGGC	TF:M10436	false	0.0000510759314364653	4.291783704694954	8336	39	17	62700	TMSB10,MRPL51,IER2,SSX2,OR1L1,OPN1LW,ORM2,HSPB1,UBB,PUF60,TCF15,BCL2A1,VCX2,NT5C,OR12D2,PIP,NME3
TF	Factor: Pit-1; motif: NMTTCATAAWTATWNMNA	TF:M00802	false	0.0000521025343054085	4.283141151785196	4774	39	13	62700	TMSB10,MRPL51,OR1L1,CXCR5,ORM2,GAGE2E,BCL2A1,AMY1A,ADAM18,VCX2,OR12D2,BAG6,CRCT1
TF	Factor: HSF1; motif: RGAANRTTCYRGAAN	TF:M11656	false	0.00005217553352135408	4.282533101357949	2039	39	9	62700	CHORDC1,MRPL51,OPN1LW,HSPB1,UBB,BCL2A1,ADAM18,ICOSLG,PIP
TF	Factor: LEF-1; motif: NCCTTTSWNNTNYN	TF:M09975	false	0.00005329795160041024	4.273289481887752	4017	39	12	62700	DRD4,HLA-DRB5,GAGE2E,AMY1A,GNG3,ADAM18,PSCA,RASSF7,BAG6,DEFA3,ITM2A,NME3
TF	Factor: CKROX; motif: SCCCTCCCC	TF:M01175	false	0.00005919556015579441	4.227710865441735	7468	39	16	62700	TMSB10,DRD4,KIF26B,IER2,SSX2,HSPB1,UBB,NOMO1,GAGE2E,GNG3,ADAM18,RASSF7,ICOSLG,BAG6,ITM2A,NME3
TF	Factor: Egr-3; motif: NTGCGTGGGCGK	TF:M00245	false	0.00005927951560218676	4.227095353816799	7475	39	16	62700	TMSB10,DRD4,MRPL51,KIF26B,IER2,SSX2,HSPB1,UBB,PUF60,RASSF7,NT5C,ICOSLG,BAG6,ITM2A,NME3,CRCT1
TF	Factor: COUP-TF1; motif: RAGGTCANTGACCTY	TF:M11745	false	0.00005927951560218676	4.227095353816799	6547	39	15	62700	CHORDC1,DRD4,OR1L1,CXCR5,HSPB1,HLA-DRB5,PUF60,GAGE2E,TCF15,AMY1A,ADAM18,VCX2,RASSF7,ICOSLG,SLC5A2
TF	Factor: c-Myc; motif: CACGTGGC	TF:M03867	false	0.00005927951560218676	4.227095353816799	7471	39	16	62700	TMSB10,CHORDC1,DRD4,IER2,ORM2,PUF60,HCST,GAGE2E,TCF15,AMY1A,VCX2,NT5C,ICOSLG,DEFA3,NME3,CRCT1
TF	Factor: Egr-1; motif: NGCGTGCGY; match class: 1	TF:M04950_1	false	0.00006161844734097313	4.210289249215171	5693	39	14	62700	DRD4,KIF26B,IER2,SSX2,HSPB1,UBB,PUF60,NOMO1,TCF15,RASSF7,NT5C,ICOSLG,BAG6,NME3
TF	Factor: Tax/CREB; motif: RTGACGCATAYCCCC	TF:M00115	false	0.00006161844734097313	4.210289249215171	9497	39	18	62700	TMSB10,KIF26B,SSX2,CXCR5,OPN1LW,ORM2,HSPB1,UBB,PUF60,TCF15,BCL2A1,AMY1A,VCX2,RASSF7,ICOSLG,BAG6,ITM2A,NME3
TF	Factor: HIF-1alpha; motif: GNACGTGM	TF:M09944	false	0.00006161844734097313	4.210289249215171	5694	39	14	62700	CHORDC1,DRD4,KIF26B,OPN1LW,HSPB1,PUF60,TCF15,AMY1A,VCX2,NT5C,ICOSLG,BAG6,ITM2A,CRCT1
TF	Factor: FOXM1; motif: NAGASTGATTA	TF:M04611	false	0.0000620094555253471	4.2075420819634095	9503	39	18	62700	MRPL51,SSX2,OR1L1,CXCR5,HSPB1,HLA-DRB5,HCST,GAGE2E,TCF15,BCL2A1,AMY1A,ADAM18,VCX2,OR12D2,ITM2A,PIP,SLC5A2,CRCT1
TF	Factor: Fli-1:Max; motif: NCCGGAAACACGTGN; match class: 1	TF:M08289_1	false	0.00006380981896493814	4.195112487514263	3376	39	11	62700	CHORDC1,DRD4,IER2,CXCR5,ORM2,HSPB1,PUF60,BAG6,DEFA3,ITM2A,NME3
TF	Factor: IRF-2; motif: NAANYGAAASYR	TF:M08775	false	0.00006414302426431247	4.192850567476816	8506	39	17	62700	TMSB10,CHORDC1,DRD4,MRPL51,IER2,SSX2,CXCR5,UBB,HLA-DRB5,HCST,BCL2A1,AMY1A,VCX2,NT5C,DEFA3,SLC5A2,CRCT1
TF	Factor: NFATc1; motif: NTTTCCRTNNAYGGAAAN; match class: 1	TF:M11981_1	false	0.00006586521506880378	4.181343885741666	5733	39	14	62700	CHORDC1,MRPL51,IER2,ORM2,HLA-DRB5,PUF60,TCF15,ADAM18,PSCA,RASSF7,ITM2A,PIP,SLC5A2,CRCT1
TF	Factor: TWIST; motif: CACCTGG	TF:M03582	false	0.00006619974281410441	4.179143697790394	8532	39	17	62700	DRD4,MRPL51,IER2,CXCR5,UBB,HLA-DRB5,HCST,GAGE2E,TCF15,AMY1A,PSCA,RASSF7,NT5C,ICOSLG,DEFA3,PIP,NME3
TF	Factor: Isl2; motif: CTAATKR	TF:M02079	false	0.0000701277827136667	4.154109892320987	5769	39	14	62700	MRPL51,KIF26B,IER2,SSX2,ORM2,GNG3,PSCA,VCX2,ICOSLG,BAG6,DEFA3,ITM2A,NME3,CRCT1
TF	Factor: TFAP2A; motif: YGCCCNNRGGCN	TF:M04146	false	0.0000702777299290993	4.153182275281298	6658	39	15	62700	TMSB10,DRD4,MRPL51,KIF26B,SSX2,OPN1LW,HSPB1,PUF60,TCF15,PSCA,RASSF7,NT5C,ICOSLG,SLC5A2,NME3
TF	Factor: Pax-5; motif: SCNNGGGCARCNRAGCGWGAC	TF:M10027	false	0.00007052969238512044	4.151628010324349	3420	39	11	62700	IER2,SSX2,CXCR5,HSPB1,HCST,GAGE2E,RASSF7,NT5C,OR12D2,SLC5A2,CRCT1
TF	Factor: AP-2beta; motif: GCNNNGGSCNGVGGGN	TF:M01858	false	0.00007191313530452059	4.143191776247809	7609	39	16	62700	TMSB10,CHORDC1,DRD4,KIF26B,IER2,ORM2,HSPB1,PUF60,NOMO1,GAGE2E,TCF15,VCX2,RASSF7,ICOSLG,BAG6,NME3
TF	Factor: NFATc2; motif: NTTTCCATNNATGGAAAN; match class: 1	TF:M11986_1	false	0.00007193219742557628	4.143076672422343	5788	39	14	62700	CHORDC1,MRPL51,IER2,ORM2,HLA-DRB5,PUF60,TCF15,ADAM18,PSCA,RASSF7,ITM2A,PIP,SLC5A2,CRCT1
TF	Factor: SREBP-1; motif: KATCACCCCAC	TF:M00221	false	0.00007448425846437977	4.127935501539172	7634	39	16	62700	TMSB10,DRD4,MRPL51,KIF26B,OR1L1,OPN1LW,UBB,HLA-DRB5,HCST,BCL2A1,GNG3,PSCA,VCX2,NT5C,BAG6,ITM2A
TF	Factor: HNF-1beta; motif: GTTAATYATTAACY	TF:M03872	false	0.00007561907309157836	4.121368650349308	4186	39	12	62700	TMSB10,CHORDC1,MRPL51,CXCR5,HLA-DRB5,GAGE2E,BCL2A1,AMY1A,ADAM18,VCX2,OR12D2,DEFA3
TF	Factor: BTEB2; motif: NCCACRCCCN	TF:M12165	false	0.00007681678040458463	4.114543899225317	4985	39	13	62700	TMSB10,DRD4,IER2,SSX2,HSPB1,UBB,PUF60,NOMO1,GAGE2E,GNG3,RASSF7,ICOSLG,BAG6
TF	Factor: NFATc1; motif: TTTTCCATGGAAAN	TF:M04053	false	0.00007698022141317509	4.113620844106823	8647	39	17	62700	CHORDC1,MRPL51,IER2,SSX2,CXCR5,OPN1LW,ORM2,UBB,PUF60,HCST,NOMO1,BCL2A1,AMY1A,ADAM18,VCX2,NT5C,OR12D2
TF	Factor: COUP-TF1; motif: RAGGTCANYGACCTY; match class: 1	TF:M11743_1	false	0.00007741407153961828	4.111180090524351	4992	39	13	62700	CHORDC1,DRD4,OR1L1,CXCR5,HLA-DRB5,PUF60,GAGE2E,TCF15,AMY1A,ADAM18,VCX2,RASSF7,ICOSLG
TF	Factor: HIF-1alpha; motif: NCACGT	TF:M02012	false	0.0000783610617238198	4.105899688327218	6735	39	15	62700	DRD4,KIF26B,IER2,OPN1LW,ORM2,HSPB1,HLA-DRB5,PUF60,TCF15,AMY1A,RASSF7,NT5C,BAG6,ITM2A,CRCT1
TF	Factor: Elk-1:T-bet; motif: TCACACCGGAAGNN	TF:M08231	false	0.00007990193665857605	4.097442694153596	6747	39	15	62700	TMSB10,CHORDC1,MRPL51,IER2,UBB,PUF60,HCST,PSCA,VCX2,NT5C,ICOSLG,BAG6,DEFA3,PIP,NME3
TF	Factor: MZF-1; motif: TGGGGAR; match class: 1	TF:M01733_1	false	0.0000811257054411319	4.090841513700248	5018	39	13	62700	IER2,OPN1LW,ORM2,HSPB1,HLA-DRB5,GAGE2E,TCF15,GNG3,PSCA,ICOSLG,ITM2A,PIP,SLC5A2
TF	Factor: c-Ets-1; motif: NNNRCCGGAWRYNNNN	TF:M01078	false	0.00008139160930142353	4.089420364421821	7704	39	16	62700	CHORDC1,MRPL51,IER2,SSX2,HSPB1,UBB,PUF60,HCST,BCL2A1,ADAM18,PSCA,RASSF7,NT5C,OR12D2,BAG6,NME3
TF	Factor: COUP-TF1; motif: RAGGTCANTGACCTY; match class: 1	TF:M11745_1	false	0.00008144706227571577	4.089124575695004	2805	39	10	62700	CHORDC1,DRD4,OR1L1,CXCR5,HLA-DRB5,PUF60,AMY1A,VCX2,RASSF7,ICOSLG
TF	Factor: NF-1; motif: TTGGCNN	TF:M07364	false	0.00008251485755111042	4.083467845734844	5031	39	13	62700	TMSB10,CXCR5,UBB,PUF60,BCL2A1,GNG3,VCX2,ICOSLG,OR12D2,BAG6,ITM2A,PIP,CRCT1
TF	Factor: FOXO1A:ETV7; motif: NWMAACAGGAMNNNCTTCCNN; match class: 1	TF:M08304_1	false	0.00008251485755111042	4.083467845734844	7718	39	16	62700	DRD4,OR1L1,OPN1LW,HSPB1,UBB,HLA-DRB5,PUF60,HCST,NOMO1,GAGE2E,BCL2A1,VCX2,RASSF7,PIP,SLC5A2,CRCT1
TF	Factor: Miz-1; motif: NNRGGWGGGGGAGGGGMRR	TF:M10112	false	0.00008266411311730706	4.0826829893312455	8711	39	17	62700	TMSB10,KIF26B,IER2,SSX2,UBB,PUF60,HCST,TCF15,GNG3,ADAM18,PSCA,RASSF7,NT5C,ICOSLG,BAG6,ITM2A,NME3
TF	Factor: GLI; motif: NTGGGTGGTN	TF:M07292	false	0.0000832268231279708	4.079736682614727	5885	39	14	62700	TMSB10,IER2,SSX2,CXCR5,OPN1LW,HSPB1,UBB,HLA-DRB5,BCL2A1,GNG3,NT5C,ICOSLG,DEFA3,ITM2A
TF	Factor: GR; motif: RGNACANKNTGTNCY; match class: 1	TF:M09625_1	false	0.00008342840467836795	4.078686060935007	4244	39	12	62700	TMSB10,CHORDC1,DRD4,OPN1LW,TCF15,BCL2A1,VCX2,OR12D2,DEFA3,PIP,SLC5A2,CRCT1
TF	Factor: RBPJK; motif: NSNSTGGGAAN	TF:M10085	false	0.00008388625863667198	4.076309174892771	3505	39	11	62700	CHORDC1,KIF26B,CXCR5,HSPB1,PUF60,GNG3,ADAM18,OR12D2,BAG6,SLC5A2,NME3
TF	Factor: GR; motif: RGNACANMNTGTNCY	TF:M09941	false	0.00008594293303763001	4.065789828912277	5905	39	14	62700	TMSB10,CHORDC1,DRD4,OR1L1,OPN1LW,TCF15,BCL2A1,VCX2,ICOSLG,BAG6,DEFA3,PIP,SLC5A2,CRCT1
TF	Factor: LBP9; motif: ACYRGTNNNNACYRGT	TF:M11492	false	0.00008728652745947016	4.059052783803438	7763	39	16	62700	TMSB10,CHORDC1,DRD4,KIF26B,IER2,OPN1LW,HSPB1,HLA-DRB5,PUF60,NT5C,ICOSLG,OR12D2,BAG6,DEFA3,ITM2A,SLC5A2
TF	Factor: NF-1C; motif: NYTGGCNNYNNGCCARN	TF:M10002	false	0.00008728652745947016	4.059052783803438	6816	39	15	62700	KIF26B,IER2,CXCR5,HSPB1,PUF60,NOMO1,TCF15,BCL2A1,GNG3,ADAM18,PSCA,RASSF7,NT5C,ICOSLG,NME3
TF	Factor: Pax-6; motif: CTGACCTGGAACTM	TF:M00979	false	0.00008728652745947016	4.059052783803438	9795	39	18	62700	CHORDC1,DRD4,CXCR5,UBB,HLA-DRB5,PUF60,HCST,NOMO1,TCF15,BCL2A1,AMY1A,GNG3,ADAM18,PSCA,RASSF7,DEFA3,ITM2A,CRCT1
TF	Factor: ipf1; motif: RNWCATTAANWN	TF:M01255	false	0.00008772222647657652	4.056890354032589	4272	39	12	62700	OR1L1,HLA-DRB5,NOMO1,GAGE2E,TCF15,BCL2A1,AMY1A,GNG3,ADAM18,VCX2,RASSF7,BAG6
TF	Factor: HOXB5; motif: GTCATTAN	TF:M10701	false	0.00008772222647657652	4.056890354032589	5921	39	14	62700	IER2,OR1L1,CXCR5,ORM2,NOMO1,BCL2A1,GNG3,ADAM18,PSCA,VCX2,OR12D2,BAG6,DEFA3,CRCT1
TF	Factor: POU3F1; motif: NTAATKWATGCNN	TF:M11929	false	0.00008946191722254176	4.048361798872412	6835	39	15	62700	CHORDC1,MRPL51,OR1L1,CXCR5,UBB,HLA-DRB5,BCL2A1,AMY1A,GNG3,VCX2,RASSF7,ICOSLG,OR12D2,DEFA3,PIP
TF	Factor: AP-2; motif: SNNNCCNCAGGCN	TF:M00915	false	0.00009264133969084183	4.0331951732179645	9846	39	18	62700	TMSB10,CHORDC1,DRD4,MRPL51,KIF26B,IER2,ORM2,HSPB1,UBB,PUF60,NOMO1,AMY1A,GNG3,PSCA,RASSF7,ICOSLG,BAG6,NME3
TF	Factor: Elk-1; motif: NRCCGGAAGTN	TF:M11433	false	0.00009282562974923908	4.0323320957436914	7810	39	16	62700	CHORDC1,MRPL51,IER2,HSPB1,UBB,PUF60,HCST,BCL2A1,PSCA,VCX2,RASSF7,NT5C,OR12D2,BAG6,PIP,NME3
TF	Factor: REST; motif: GGACAGCKC	TF:M04726	false	0.00009596955995251512	4.017866496554286	5975	39	14	62700	DRD4,CXCR5,OPN1LW,ORM2,HSPB1,PUF60,TCF15,GNG3,PSCA,RASSF7,OR12D2,BAG6,ITM2A,NME3
TF	Factor: HSF1; motif: NGAANGTTCKRGAAN	TF:M11655	false	0.0001010406999819741	3.9955036537704633	1192	39	7	62700	CHORDC1,MRPL51,OPN1LW,HSPB1,UBB,BCL2A1,ICOSLG
TF	Factor: TFAP2C; motif: NGCCCNNRGGCA	TF:M04152	false	0.00010164890917792718	3.992897277533064	7872	39	16	62700	TMSB10,CHORDC1,DRD4,MRPL51,KIF26B,SSX2,HSPB1,PUF60,TCF15,PSCA,RASSF7,NT5C,ICOSLG,SLC5A2,NME3,CRCT1
TF	Factor: FXR:RXR-ALPHA; motif: NAGKTCATTGACCYN; match class: 1	TF:M08954_1	false	0.00010282719247169754	3.9878920217340923	2264	39	9	62700	OR1L1,CXCR5,PUF60,TCF15,AMY1A,VCX2,NT5C,DEFA3,SLC5A2
TF	Factor: ZNF460; motif: NNACNCCCCCCNN; match class: 1	TF:M12313_1	false	0.00010590054289165398	3.9751018135068183	2273	39	9	62700	TMSB10,DRD4,MRPL51,KIF26B,IER2,VCX2,RASSF7,NT5C,NME3
TF	Factor: TEAD1; motif: NNACATTCCAGNN	TF:M12500	false	0.00010613571277716146	3.974138459148935	6038	39	14	62700	CHORDC1,IER2,OR1L1,CXCR5,HLA-DRB5,NOMO1,BCL2A1,AMY1A,PSCA,RASSF7,ICOSLG,DEFA3,SLC5A2,CRCT1
TF	Factor: ipf1; motif: CATTAR	TF:M01275	false	0.00010613571277716146	3.974138459148935	8906	39	17	62700	OR1L1,HSPB1,HLA-DRB5,NOMO1,GAGE2E,TCF15,BCL2A1,AMY1A,GNG3,ADAM18,VCX2,RASSF7,OR12D2,BAG6,DEFA3,ITM2A,SLC5A2
TF	Factor: Sp3; motif: ASMCTTGGGSRGGG	TF:M00665	false	0.00010630700932955752	3.973438099420353	7908	39	16	62700	TMSB10,DRD4,MRPL51,KIF26B,SSX2,PUF60,HCST,GAGE2E,TCF15,PSCA,VCX2,RASSF7,ICOSLG,PIP,NME3,CRCT1
TF	Factor: ESE-1; motif: SATKGCGGATGCN; match class: 1	TF:M11381_1	false	0.00010630700932955752	3.973438099420353	9962	39	18	62700	CHORDC1,DRD4,MRPL51,SSX2,OR1L1,OPN1LW,ORM2,HSPB1,UBB,PUF60,HCST,GAGE2E,BCL2A1,ADAM18,PSCA,VCX2,DEFA3,SLC5A2
TF	Factor: HOXC4; motif: NTMATTAN	TF:M10717	false	0.00011076709805352475	3.9555892220605675	3631	39	11	62700	IER2,OR1L1,ORM2,BCL2A1,GNG3,ADAM18,PSCA,VCX2,OR12D2,BAG6,CRCT1
TF	Factor: B-ATF; motif: NNATGACACN	TF:M11300	false	0.00011418988606745462	3.942372360359962	8969	39	17	62700	OPN1LW,ORM2,UBB,HLA-DRB5,HCST,NOMO1,GAGE2E,TCF15,BCL2A1,AMY1A,GNG3,ADAM18,OR12D2,BAG6,DEFA3,PIP,CRCT1
TF	Factor: STAT; motif: NNNNNTTCTKGGA	TF:M00777	false	0.00011459378488936957	3.9408389361334324	5224	39	13	62700	TMSB10,IER2,OR1L1,CXCR5,ORM2,HCST,ADAM18,VCX2,ICOSLG,BAG6,DEFA3,ITM2A,PIP
TF	Factor: WT1; motif: SMCNCCNSC	TF:M01118	false	0.00011461795085945944	3.9407473601287006	7005	39	15	62700	TMSB10,DRD4,KIF26B,IER2,OPN1LW,HSPB1,UBB,HCST,GNG3,ADAM18,VCX2,ICOSLG,BAG6,ITM2A,NME3
TF	Factor: YY1; motif: CAARATGGCNGC	TF:M07234	false	0.00011509558931305748	3.9389413190609432	6094	39	14	62700	TMSB10,CHORDC1,MRPL51,OPN1LW,ORM2,UBB,PUF60,NOMO1,GNG3,ADAM18,VCX2,NT5C,OR12D2,PIP
TF	Factor: AP-4; motif: YCAGCTGNKN	TF:M10097	false	0.00011809659959643182	3.927762607024643	6110	39	14	62700	DRD4,SSX2,OR1L1,HSPB1,UBB,HLA-DRB5,NOMO1,TCF15,GNG3,PSCA,VCX2,ICOSLG,BAG6,ITM2A
TF	Factor: KLF14; motif: NRCCACRCCCMCN	TF:M12183	false	0.00011823027372814685	3.9272713049297807	7028	39	15	62700	TMSB10,MRPL51,KIF26B,IER2,HSPB1,UBB,PUF60,GAGE2E,GNG3,VCX2,RASSF7,NT5C,ICOSLG,BAG6,NME3
TF	Factor: HSF2; motif: NGAANNWTCK; match class: 1	TF:M00147_1	false	0.00012060138499289823	3.9186477047056574	4439	39	12	62700	CHORDC1,MRPL51,SSX2,OPN1LW,HSPB1,UBB,PUF60,BCL2A1,AMY1A,OR12D2,DEFA3,CRCT1
TF	Factor: EBF; motif: KTCCCYWGRGA	TF:M00977	false	0.00012424634743878082	3.905716369681139	2333	39	9	62700	DRD4,IER2,SSX2,OPN1LW,HSPB1,AMY1A,ICOSLG,ITM2A,SLC5A2
TF	Factor: CDP; motif: TRATCRATAN	TF:M03952	false	0.00012424634743878082	3.905716369681139	4455	39	12	62700	CHORDC1,IER2,HSPB1,NOMO1,AMY1A,GNG3,ADAM18,PSCA,NT5C,OR12D2,PIP,NME3
TF	Factor: ELF1; motif: NCCGGAARTN	TF:M02053	false	0.00012557668896426372	3.901090972014305	6151	39	14	62700	CHORDC1,DRD4,MRPL51,IER2,HSPB1,UBB,PUF60,BCL2A1,PSCA,VCX2,RASSF7,NT5C,BAG6,DEFA3
TF	Factor: HNF-1beta; motif: NNNNGTTAACTAGNNNT	TF:M01425	false	0.00012754304646183688	3.8943432137736984	5289	39	13	62700	TMSB10,CHORDC1,HLA-DRB5,NOMO1,BCL2A1,AMY1A,ADAM18,PSCA,VCX2,NT5C,BAG6,ITM2A,SLC5A2
TF	Factor: AP-4; motif: WGARYCAGCTGYGGNCNK	TF:M00005	false	0.00012909603589635413	3.8890870932469097	5296	39	13	62700	CHORDC1,MRPL51,CXCR5,HSPB1,PUF60,TCF15,BCL2A1,GNG3,RASSF7,ICOSLG,BAG6,ITM2A,NME3
TF	Factor: CSX; motif: NNCACTTGNRN	TF:M02108	false	0.000135984512416649	3.8665105515930343	7122	39	15	62700	CHORDC1,IER2,SSX2,OR1L1,ORM2,HSPB1,HLA-DRB5,HCST,TCF15,AMY1A,GNG3,NT5C,OR12D2,SLC5A2,NME3
TF	Factor: ZNF148; motif: NNNNNNCCNNCCCCTCCCCCACCCN	TF:M09834	false	0.000135984512416649	3.8665105515930343	7121	39	15	62700	TMSB10,DRD4,KIF26B,IER2,UBB,PUF60,GAGE2E,GNG3,VCX2,RASSF7,NT5C,ICOSLG,BAG6,ITM2A,NME3
TF	Factor: GKLF; motif: GCCMCRCCCNNN	TF:M01588	false	0.00013606825303912347	3.866243191021717	9111	39	17	62700	TMSB10,CHORDC1,MRPL51,KIF26B,IER2,OR1L1,OPN1LW,HSPB1,PUF60,NOMO1,GAGE2E,GNG3,RASSF7,NT5C,ICOSLG,BAG6,NME3
TF	Factor: AML1; motif: TGTGGTK	TF:M01658	false	0.00013636319876607217	3.865302819776968	4503	39	12	62700	TMSB10,OR1L1,OPN1LW,HSPB1,UBB,GAGE2E,TCF15,VCX2,NT5C,OR12D2,DEFA3,PIP
TF	Factor: TEF-3; motif: GNTATTTTT; match class: 1	TF:M07270_1	false	0.00013915257548495445	3.856508751180079	4513	39	12	62700	IER2,SSX2,CXCR5,HSPB1,HLA-DRB5,BCL2A1,GNG3,ADAM18,OR12D2,ITM2A,PIP,CRCT1
TF	Factor: VDR; motif: GRGTTCATYGRGTTCA	TF:M04498	false	0.00014287245215238473	3.8450515013107562	5357	39	13	62700	KIF26B,SSX2,OR1L1,HLA-DRB5,TCF15,BCL2A1,GNG3,OR12D2,DEFA3,PIP,SLC5A2,NME3,CRCT1
TF	Factor: HOXB2:Elk-1; motif: TAATKRCCGGAAGTN	TF:M08341	false	0.00014287245215238473	3.8450515013107562	6237	39	14	62700	TMSB10,CHORDC1,MRPL51,SSX2,ORM2,HSPB1,UBB,HLA-DRB5,HCST,BCL2A1,GNG3,OR12D2,BAG6,DEFA3
TF	Factor: Six-2; motif: NNGTATCRNN	TF:M11030	false	0.00014287245215238473	3.8450515013107562	7163	39	15	62700	TMSB10,CHORDC1,DRD4,OR1L1,HLA-DRB5,HCST,NOMO1,BCL2A1,AMY1A,GNG3,VCX2,BAG6,DEFA3,PIP,NME3
TF	Factor: SRY; motif: AACAATANCATTGTT	TF:M04555	false	0.00014287245215238473	3.8450515013107562	7161	39	15	62700	TMSB10,CXCR5,UBB,HLA-DRB5,PUF60,HCST,GAGE2E,BCL2A1,AMY1A,GNG3,ADAM18,VCX2,OR12D2,DEFA3,PIP
TF	Factor: AP-2; motif: MKCCCSCNGGCG; match class: 1	TF:M00189_1	false	0.0001430900387300075	3.844390598771107	6239	39	14	62700	TMSB10,CHORDC1,DRD4,MRPL51,KIF26B,OPN1LW,PUF60,TCF15,RASSF7,NT5C,ICOSLG,BAG6,SLC5A2,NME3
TF	Factor: RFX7; motif: CGTTGCYAY	TF:M11976	false	0.00014770918338753692	3.8305925028562995	3054	39	10	62700	CHORDC1,MRPL51,OR1L1,CXCR5,UBB,GAGE2E,BCL2A1,OR12D2,DEFA3,CRCT1
TF	Factor: Six-2; motif: NCGTATCRYN; match class: 1	TF:M11033_1	false	0.00015393318117558978	3.8126677554237003	2409	39	9	62700	CHORDC1,IER2,UBB,PUF60,HCST,ADAM18,VCX2,DEFA3,NME3
TF	Factor: HSF1; motif: NTTCTRGAANNTTCY; match class: 1	TF:M07100_1	false	0.00015589189688011682	3.8071764584590784	493	39	5	62700	CHORDC1,MRPL51,HSPB1,UBB,ADAM18
TF	Factor: AR; motif: RGGWACAYNGTGTWCYN	TF:M04453	false	0.00015667795342903703	3.8049921099623196	7226	39	15	62700	TMSB10,CXCR5,OPN1LW,HSPB1,NOMO1,TCF15,BCL2A1,PSCA,VCX2,ICOSLG,OR12D2,BAG6,DEFA3,SLC5A2,CRCT1
TF	Factor: Pbx1; motif: NTGATKGACG	TF:M11038	false	0.0001587542600840195	3.799274611823966	4586	39	12	62700	CHORDC1,KIF26B,IER2,OR1L1,UBB,AMY1A,PSCA,VCX2,OR12D2,BAG6,SLC5A2,CRCT1
TF	Factor: NF-1C; motif: TTGGCNN	TF:M07300	false	0.00015934008090391223	3.7976749666601357	6306	39	14	62700	CHORDC1,KIF26B,OR1L1,OPN1LW,HLA-DRB5,PUF60,HCST,ADAM18,PSCA,VCX2,RASSF7,BAG6,DEFA3,SLC5A2
TF	Factor: PPARGAMMA; motif: NWNTRGGTYANN	TF:M08961	false	0.00016153243056821087	3.791740272076698	5431	39	13	62700	TMSB10,MRPL51,OR1L1,ORM2,UBB,HCST,NOMO1,VCX2,RASSF7,OR12D2,ITM2A,PIP,CRCT1
TF	Factor: GLI; motif: NGACCMCCCAN	TF:M07290	false	0.00016153243056821087	3.791740272076698	7249	39	15	62700	TMSB10,IER2,SSX2,CXCR5,OPN1LW,ORM2,UBB,PUF60,BCL2A1,PSCA,VCX2,ICOSLG,DEFA3,SLC5A2,NME3
TF	Factor: RREB-1; motif: CCCCAAACMMCCCC; match class: 1	TF:M00257_1	false	0.00016268036754978852	3.78866485504871	4601	39	12	62700	DRD4,ORM2,NOMO1,GNG3,PSCA,VCX2,NT5C,ICOSLG,BAG6,ITM2A,PIP,NME3
TF	Factor: Erg; motif: NACCGGATATCCGGTN; match class: 1	TF:M11391_1	false	0.00016338098030594712	3.7867985024483457	9266	39	17	62700	TMSB10,CHORDC1,DRD4,KIF26B,HSPB1,UBB,HLA-DRB5,HCST,NOMO1,TCF15,VCX2,RASSF7,NT5C,OR12D2,DEFA3,ITM2A,PIP
TF	Factor: RelA-p65; motif: AAATCCCCT	TF:M04814	false	0.0001648562348379825	3.782894623258303	4609	39	12	62700	TMSB10,IER2,SSX2,CXCR5,UBB,PUF60,NOMO1,TCF15,BCL2A1,OR12D2,ITM2A,NME3
TF	Factor: KLF15; motif: RCCMCRCCCMCN; match class: 1	TF:M12160_1	false	0.00016501717500330953	3.7824708520225583	8250	39	16	62700	TMSB10,DRD4,KIF26B,IER2,HSPB1,UBB,PUF60,GAGE2E,GNG3,PSCA,VCX2,RASSF7,NT5C,ICOSLG,BAG6,NME3
TF	Factor: FOXO1A:PDEF; motif: WNCCGGATGTTDN; match class: 1	TF:M08486_1	false	0.00016598264900363383	3.7799373085612844	4615	39	12	62700	TMSB10,KIF26B,SSX2,CXCR5,OPN1LW,HSPB1,UBB,HCST,BCL2A1,OR12D2,DEFA3,CRCT1
TF	Factor: Ikaros; motif: TGGGAGN; match class: 1	TF:M07260_1	false	0.00016616546774256668	3.7794592256005695	7275	39	15	62700	SSX2,OPN1LW,HSPB1,UBB,PUF60,HCST,NOMO1,GAGE2E,VCX2,NT5C,ICOSLG,OR12D2,BAG6,SLC5A2,CRCT1
TF	Factor: ZNF647; motif: NYAGGCCYAC	TF:M12286	false	0.00016683164953607167	3.7777215561264006	6343	39	14	62700	TMSB10,MRPL51,SSX2,OPN1LW,ORM2,UBB,PUF60,AMY1A,GNG3,PSCA,RASSF7,BAG6,DEFA3,SLC5A2
TF	Factor: POU4F3; motif: CTAATYW	TF:M07061	false	0.00016930647661260359	3.771326428167998	7290	39	15	62700	SSX2,OR1L1,ORM2,HSPB1,UBB,HLA-DRB5,HCST,BCL2A1,ADAM18,VCX2,NT5C,DEFA3,PIP,SLC5A2,CRCT1
TF	Factor: HMX2; motif: SCACTTANC	TF:M10646	false	0.00016980049773977256	3.7700610410336455	7293	39	15	62700	CHORDC1,MRPL51,OPN1LW,ORM2,UBB,HLA-DRB5,PUF60,HCST,NOMO1,GAGE2E,GNG3,NT5C,OR12D2,ITM2A,CRCT1
TF	Factor: HOXD4; motif: RTCRTTAN	TF:M10713	false	0.00017372348644315667	3.7601414634001222	3856	39	11	62700	OR1L1,CXCR5,ORM2,BCL2A1,GNG3,ADAM18,PSCA,VCX2,OR12D2,BAG6,DEFA3
TF	Factor: BTEB4; motif: NCCACGCCCM	TF:M12186	false	0.0001741941042262052	3.7589665482109993	9326	39	17	62700	TMSB10,MRPL51,KIF26B,IER2,SSX2,HSPB1,UBB,PUF60,NOMO1,GAGE2E,GNG3,VCX2,RASSF7,NT5C,ICOSLG,BAG6,NME3
TF	Factor: Elk-1:TBR2; motif: TNRCACCGGAAGN	TF:M08213	false	0.00017422064250350726	3.758900388971059	6374	39	14	62700	TMSB10,MRPL51,IER2,UBB,PUF60,HCST,PSCA,VCX2,NT5C,ICOSLG,BAG6,DEFA3,PIP,NME3
TF	Factor: IRF-3; motif: GCNGTTTCCWGGAAACNGAAAC	TF:M11674	false	0.0001757866165936691	3.7550141927478693	4650	39	12	62700	TMSB10,CHORDC1,OR1L1,ORM2,UBB,PUF60,BCL2A1,GNG3,VCX2,ICOSLG,OR12D2,PIP
TF	Factor: DMRT1; motif: NNNNGCTACATN	TF:M11515	false	0.00017610108867161762	3.7542379591797155	3865	39	11	62700	TMSB10,MRPL51,KIF26B,SSX2,TCF15,BCL2A1,AMY1A,ADAM18,VCX2,DEFA3,ITM2A
TF	Factor: ZBP89; motif: CCCCKCCCCCNN	TF:M07397	false	0.00017648937683323332	3.753281430341618	7325	39	15	62700	TMSB10,DRD4,MRPL51,KIF26B,IER2,UBB,PUF60,GNG3,VCX2,RASSF7,NT5C,ICOSLG,BAG6,ITM2A,NME3
TF	Factor: ZABC1; motif: ATTCCNAC	TF:M01306	false	0.00017761221485671584	3.7505271699625378	9348	39	17	62700	TMSB10,CHORDC1,DRD4,MRPL51,KIF26B,IER2,CXCR5,UBB,HCST,NOMO1,BCL2A1,VCX2,RASSF7,NT5C,DEFA3,ITM2A,SLC5A2
TF	Factor: AP-1; motif: RGTGACTMANN	TF:M00188	false	0.00018645521751672282	3.7294254594090397	3160	39	10	62700	MRPL51,OR1L1,CXCR5,UBB,GNG3,PSCA,OR12D2,DEFA3,PIP,CRCT1
TF	Factor: GKLF; motif: NNRRGRRNGNSNNN; match class: 1	TF:M07040_1	false	0.0001889358415222775	3.7236856476958224	8362	39	16	62700	TMSB10,CHORDC1,DRD4,IER2,OPN1LW,HSPB1,UBB,GNG3,PSCA,VCX2,RASSF7,NT5C,ICOSLG,BAG6,ITM2A,NME3
TF	Factor: REST; motif: AAGGTGCT	TF:M04926	false	0.00019201070928444568	3.7166745481014787	6440	39	14	62700	TMSB10,IER2,CXCR5,OPN1LW,ORM2,HSPB1,HLA-DRB5,TCF15,AMY1A,GNG3,VCX2,RASSF7,BAG6,ITM2A
TF	Factor: HSF1; motif: NRGAANNTTCYRGAA; match class: 1	TF:M09950_1	false	0.00019537737911806235	3.709125720519498	250	39	4	62700	CHORDC1,HSPB1,UBB,ADAM18
TF	Factor: AP-4; motif: AWCAGCTGWT	TF:M11206	false	0.00019537737911806235	3.709125720519498	7398	39	15	62700	CHORDC1,DRD4,KIF26B,SSX2,OR1L1,HSPB1,UBB,HLA-DRB5,BCL2A1,GNG3,RASSF7,ICOSLG,BAG6,ITM2A,CRCT1
TF	Factor: AP-4; motif: AWCAGCTGWT; match class: 1	TF:M11206_1	false	0.00019537737911806235	3.709125720519498	7398	39	15	62700	CHORDC1,DRD4,KIF26B,SSX2,OR1L1,HSPB1,UBB,HLA-DRB5,BCL2A1,GNG3,RASSF7,ICOSLG,BAG6,ITM2A,CRCT1
TF	Factor: PEA3; motif: ACAGGAAGGAAGTN	TF:M11429	false	0.00019578684225702775	3.70821649806494	5560	39	13	62700	KIF26B,IER2,HLA-DRB5,PUF60,TCF15,BCL2A1,AMY1A,ADAM18,PSCA,VCX2,BAG6,ITM2A,CRCT1
TF	Factor: POU4F1; motif: NTGMATAATTAATG	TF:M04085	false	0.00019578684225702775	3.70821649806494	525	39	5	62700	IER2,CXCR5,BCL2A1,RASSF7,PIP
TF	Factor: DLX6; motif: NWRNGYAAWYA	TF:M12595	false	0.00019578684225702775	3.70821649806494	3920	39	11	62700	CHORDC1,MRPL51,SSX2,CXCR5,ORM2,HSPB1,HLA-DRB5,ADAM18,DEFA3,SLC5A2,CRCT1
TF	Factor: six4; motif: NCGTATCRNN	TF:M11025	false	0.00019684199581510134	3.7058822402286333	6462	39	14	62700	TMSB10,CHORDC1,OR1L1,ORM2,HLA-DRB5,PUF60,HCST,BCL2A1,GNG3,VCX2,OR12D2,DEFA3,SLC5A2,NME3
TF	Factor: GATA-3; motif: MGATAASATCT	TF:M12195	false	0.00019840038324523662	3.7024574932648506	3929	39	11	62700	CHORDC1,IER2,SSX2,ORM2,HLA-DRB5,NOMO1,GAGE2E,ADAM18,DEFA3,ITM2A,CRCT1
TF	Factor: ERF:Dlx-3; motif: NNCGGAANNNNNNNATTN	TF:M08534	false	0.00019840038324523662	3.7024574932648506	3929	39	11	62700	CHORDC1,MRPL51,OR1L1,UBB,PUF60,NOMO1,TCF15,BCL2A1,AMY1A,NT5C,BAG6
TF	Factor: GATA-3; motif: AGATAAGATCT	TF:M12193	false	0.0002011347850859106	3.696512814214511	6481	39	14	62700	CHORDC1,IER2,SSX2,CXCR5,ORM2,HLA-DRB5,NOMO1,GAGE2E,GNG3,ADAM18,OR12D2,DEFA3,ITM2A,CRCT1
TF	Factor: Nkx2-3; motif: NSCACTTNNC	TF:M10637	false	0.0002011347850859106	3.696512814214511	1907	39	8	62700	OPN1LW,ORM2,HLA-DRB5,PUF60,HCST,GNG3,ITM2A,CRCT1
TF	Factor: SREBP; motif: VNNVTCACCCYA	TF:M00776	false	0.00020278341248524488	3.6929675728138185	6489	39	14	62700	DRD4,SSX2,CXCR5,ORM2,UBB,HLA-DRB5,PUF60,HCST,GAGE2E,BCL2A1,GNG3,NT5C,DEFA3,ITM2A
TF	Factor: TIEG1; motif: NCCCNSNCCCCGCCCCC; match class: 1	TF:M12351_1	false	0.00020278341248524488	3.6929675728138185	8430	39	16	62700	TMSB10,DRD4,MRPL51,KIF26B,IER2,HSPB1,PUF60,NOMO1,TCF15,GNG3,VCX2,RASSF7,ICOSLG,BAG6,ITM2A,NME3
TF	Factor: RelA-p65; motif: BCWGGGRANNK	TF:M04811	false	0.0002057935098143049	3.686568325862604	7448	39	15	62700	MRPL51,IER2,OPN1LW,ORM2,HSPB1,GAGE2E,GNG3,PSCA,RASSF7,ICOSLG,OR12D2,ITM2A,PIP,SLC5A2,NME3
TF	Factor: IRF-8; motif: NYGAAACYGAAACTN	TF:M11684	false	0.0002057935098143049	3.686568325862604	4750	39	12	62700	TMSB10,MRPL51,IER2,SSX2,OR1L1,HLA-DRB5,HCST,BCL2A1,GNG3,ADAM18,VCX2,ITM2A
TF	Factor: Msx-1; motif: NTCRTTAN	TF:M10566	false	0.0002084461267573479	3.6810061703076	5611	39	13	62700	CHORDC1,MRPL51,IER2,HSPB1,UBB,NOMO1,ADAM18,PSCA,VCX2,NT5C,OR12D2,BAG6,CRCT1
TF	Factor: gsh-1; motif: NTCRTTAN	TF:M10749	false	0.0002084461267573479	3.6810061703076	5611	39	13	62700	CHORDC1,MRPL51,IER2,HSPB1,UBB,NOMO1,ADAM18,PSCA,VCX2,NT5C,OR12D2,BAG6,CRCT1
TF	Factor: Gbx2; motif: NTCRTTAN	TF:M10572	false	0.0002084461267573479	3.6810061703076	5611	39	13	62700	CHORDC1,MRPL51,IER2,HSPB1,UBB,NOMO1,ADAM18,PSCA,VCX2,NT5C,OR12D2,BAG6,CRCT1
TF	Factor: SAP-1; motif: NNCCGGAAGTGN	TF:M09905	false	0.0002084461267573479	3.6810061703076	8457	39	16	62700	TMSB10,CHORDC1,DRD4,MRPL51,IER2,HSPB1,UBB,PUF60,ADAM18,RASSF7,NT5C,ICOSLG,OR12D2,BAG6,DEFA3,NME3
TF	Factor: ETS1; motif: ACCGGAARYN; match class: 1	TF:M03977_1	false	0.00021123384454617417	3.6752364965451227	4767	39	12	62700	TMSB10,CHORDC1,MRPL51,IER2,HSPB1,UBB,PUF60,PSCA,NT5C,ICOSLG,BAG6,NME3
TF	Factor: ER-alpha; motif: TGACCYN	TF:M03547	false	0.0002112712680874774	3.6751595609671246	4768	39	12	62700	TMSB10,DRD4,MRPL51,CXCR5,OPN1LW,UBB,HLA-DRB5,HCST,TCF15,AMY1A,ITM2A,SLC5A2
TF	Factor: IRF-4; motif: RGGAASWGR	TF:M04818	false	0.00021129838019157598	3.6751038322262324	9513	39	17	62700	MRPL51,KIF26B,IER2,SSX2,UBB,HLA-DRB5,PUF60,HCST,GAGE2E,TCF15,BCL2A1,PSCA,RASSF7,DEFA3,ITM2A,PIP,SLC5A2
TF	Factor: c-Ets-2; motif: NCCGGAAGTG	TF:M08759	false	0.00021343523183703367	3.6707338898343647	8479	39	16	62700	CHORDC1,MRPL51,IER2,HSPB1,UBB,PUF60,TCF15,BCL2A1,ADAM18,PSCA,RASSF7,NT5C,ICOSLG,OR12D2,BAG6,NME3
TF	Factor: PR; motif: RGNACATTYTGTNCTN	TF:M10042	false	0.00021404080215320928	3.669503430104531	3233	39	10	62700	TMSB10,CHORDC1,DRD4,OPN1LW,GAGE2E,TCF15,BCL2A1,VCX2,DEFA3,CRCT1
TF	Factor: c-Fos; motif: ACTCACCA	TF:M04802	false	0.0002141470938326865	3.669287814991399	7486	39	15	62700	TMSB10,KIF26B,CXCR5,ORM2,HSPB1,GAGE2E,TCF15,AMY1A,VCX2,RASSF7,BAG6,DEFA3,PIP,NME3,CRCT1
TF	Factor: IRF-8; motif: NCGAAACCGAAACYN	TF:M11683	false	0.000214590323849855	3.6683898648181392	4780	39	12	62700	TMSB10,DRD4,MRPL51,SSX2,OR1L1,HLA-DRB5,HCST,BCL2A1,GNG3,ADAM18,VCX2,ITM2A
TF	Factor: Nrf-2; motif: NTGCTGAGTCAKN	TF:M00821	false	0.00021783538297453703	3.6618715764511016	4789	39	12	62700	KIF26B,IER2,OR1L1,OPN1LW,ORM2,HSPB1,UBB,HLA-DRB5,GAGE2E,GNG3,VCX2,DEFA3
TF	Factor: GKLF; motif: WGGGYGKGGC	TF:M09971	false	0.00021979566082527065	3.657980885607899	5649	39	13	62700	TMSB10,CHORDC1,KIF26B,IER2,OPN1LW,HSPB1,PUF60,GAGE2E,GNG3,RASSF7,NT5C,BAG6,NME3
TF	Factor: ARP-1; motif: TGARCCYTTGAMCCCW	TF:M00155	false	0.00022313987427422698	3.6514228159558906	5658	39	13	62700	SSX2,OPN1LW,ORM2,HSPB1,UBB,HLA-DRB5,HCST,NOMO1,GAGE2E,BCL2A1,ICOSLG,DEFA3,PIP
TF	Factor: ZNF394; motif: NRARWRGAANNNAMWGNAAK	TF:M10147	false	0.00022314084093812326	3.6514209345535282	5660	39	13	62700	MRPL51,OR1L1,CXCR5,HLA-DRB5,HCST,GAGE2E,AMY1A,NT5C,OR12D2,PIP,SLC5A2,NME3,CRCT1
TF	Factor: CP2/LBP-1c/LSF; motif: GCTGGNTNGNNCYNG	TF:M00947	false	0.00022466038777564504	3.6484734958363996	8526	39	16	62700	CHORDC1,DRD4,MRPL51,KIF26B,IER2,HSPB1,HLA-DRB5,HCST,ADAM18,PSCA,RASSF7,NT5C,DEFA3,ITM2A,PIP,SLC5A2
TF	Factor: VDR:RXR-ALPHA; motif: NRGGTCANNNGGTTCNN; match class: 1	TF:M08980_1	false	0.00022636700408322795	3.6451868769047735	4009	39	11	62700	DRD4,KIF26B,ORM2,HLA-DRB5,NOMO1,GAGE2E,PSCA,VCX2,RASSF7,ICOSLG,CRCT1
TF	Factor: COUP-TF1; motif: GRGGKSARAGGTCAGNG	TF:M09886	false	0.0002365199545136816	3.6261322131942366	5694	39	13	62700	DRD4,IER2,OPN1LW,HSPB1,UBB,GAGE2E,TCF15,AMY1A,BAG6,DEFA3,ITM2A,PIP,NME3
TF	Factor: HOXD1; motif: NATYCAKCAN	TF:M12625	false	0.00023678828265980201	3.625639792245132	5696	39	13	62700	KIF26B,SSX2,OR1L1,OPN1LW,PUF60,HCST,NOMO1,BCL2A1,AMY1A,NT5C,ICOSLG,OR12D2,CRCT1
TF	Factor: HES-1; motif: NNCKYGTGNNN	TF:M07042	false	0.00023913765262162796	3.6213520381109747	4036	39	11	62700	DRD4,KIF26B,HSPB1,UBB,PUF60,NOMO1,BCL2A1,PSCA,NT5C,ICOSLG,BAG6
TF	Factor: TBX2; motif: NNNGTGTSNN	TF:M12026	false	0.00024034162613185248	3.6191710047526526	7576	39	15	62700	TMSB10,DRD4,KIF26B,PUF60,HCST,GNG3,VCX2,RASSF7,NT5C,ICOSLG,BAG6,ITM2A,PIP,SLC5A2,NME3
TF	Factor: AP-2gamma; motif: GCCYNNGGS	TF:M00470	false	0.00024034162613185248	3.6191710047526526	9629	39	17	62700	TMSB10,CHORDC1,DRD4,MRPL51,KIF26B,IER2,ORM2,NOMO1,TCF15,PSCA,RASSF7,NT5C,ICOSLG,BAG6,SLC5A2,NME3,CRCT1
TF	Factor: lmx1b; motif: CTCGTTAA	TF:M10994	false	0.0002419014062728254	3.616361606897513	270	39	4	62700	CHORDC1,HSPB1,NT5C,BAG6
TF	Factor: CDP:SRF; motif: NCCWTAYAAGGTMNKRATCRATN; match class: 1	TF:M08520_1	false	0.0002419014062728254	3.616361606897513	4044	39	11	62700	CHORDC1,MRPL51,OPN1LW,HLA-DRB5,PUF60,GAGE2E,BCL2A1,AMY1A,PSCA,DEFA3,CRCT1
TF	Factor: P53; motif: NNNGRCATGCCCAGRCATGYCY	TF:M12647	false	0.0002419014062728254	3.616361606897513	5714	39	13	62700	DRD4,SSX2,OPN1LW,ORM2,HSPB1,UBB,TCF15,AMY1A,PSCA,ICOSLG,BAG6,ITM2A,PIP
TF	Factor: RUNX2; motif: NRACCGCAAACCGCAN; match class: 1	TF:M04106_1	false	0.00024406171822929318	3.612500335558602	8597	39	16	62700	TMSB10,CHORDC1,KIF26B,IER2,OR1L1,HSPB1,UBB,PUF60,NOMO1,TCF15,GNG3,RASSF7,NT5C,ICOSLG,ITM2A,NME3
TF	Factor: SP1; motif: CCCCKCCCCC	TF:M02281	false	0.00024644414316059206	3.608281498561238	6639	39	14	62700	TMSB10,DRD4,MRPL51,KIF26B,IER2,UBB,PUF60,GNG3,VCX2,RASSF7,ICOSLG,BAG6,ITM2A,NME3
TF	Factor: BEN; motif: CWGCGAYA	TF:M01241	false	0.00024838475946213526	3.6048750553736957	7605	39	15	62700	TMSB10,DRD4,KIF26B,IER2,SSX2,CXCR5,PUF60,NOMO1,GAGE2E,TCF15,VCX2,RASSF7,BAG6,PIP,NME3
TF	Factor: HMGXB3; motif: NRGCCAATSRGNRNNS; match class: 1	TF:M12616_1	false	0.00024953977268251146	3.602860224870465	563	39	5	62700	MRPL51,SSX2,UBB,TCF15,RASSF7
TF	Factor: PPARalpha:RXRalpha; motif: NNRGGTCATWGGGGTSANG	TF:M00518	false	0.00024953977268251146	3.602860224870465	9670	39	17	62700	TMSB10,DRD4,KIF26B,IER2,ORM2,HSPB1,PUF60,GAGE2E,TCF15,PSCA,VCX2,RASSF7,NT5C,ICOSLG,OR12D2,BAG6,DEFA3
TF	Factor: Egr-2; motif: GNGRRNGWGKGGGNGGRG	TF:M09898	false	0.00024953977268251146	3.602860224870465	6649	39	14	62700	TMSB10,CHORDC1,DRD4,KIF26B,UBB,PUF60,GAGE2E,ADAM18,PSCA,VCX2,RASSF7,NT5C,BAG6,NME3
TF	Factor: ER-beta; motif: RGGTCASCNTGMCCY	TF:M09910	false	0.0002565139451559764	3.590889019871214	9694	39	17	62700	TMSB10,CHORDC1,DRD4,KIF26B,OPN1LW,HSPB1,UBB,HCST,NOMO1,TCF15,AMY1A,RASSF7,NT5C,ICOSLG,ITM2A,NME3,CRCT1
TF	Factor: T3R-beta; motif: NTGACCTNRNYNAGGTCAN; match class: 1	TF:M11820_1	false	0.00025720941698083245	3.5897131350170857	4893	39	12	62700	DRD4,MRPL51,IER2,OR1L1,HSPB1,UBB,TCF15,AMY1A,NT5C,OR12D2,BAG6,SLC5A2
TF	Factor: EGR3; motif: NCMCRCCCACTNMN; match class: 1	TF:M08877_1	false	0.0002645406538860069	3.5775075773087694	1445	39	7	62700	TMSB10,DRD4,HSPB1,RASSF7,ICOSLG,BAG6,ITM2A
TF	Factor: ELF4; motif: NCCACTTCCGGNNNN	TF:M12601	false	0.00026692099500864533	3.573617264886909	5780	39	13	62700	TMSB10,CHORDC1,MRPL51,IER2,HSPB1,PUF60,HCST,ADAM18,RASSF7,NT5C,ICOSLG,BAG6,NME3
TF	Factor: Pax-5; motif: NNNNRNKCAGCNRAGCGTGAC	TF:M09645	false	0.0002672946883788695	3.5730096713619326	2643	39	9	62700	IER2,SSX2,CXCR5,HSPB1,HCST,GAGE2E,RASSF7,OR12D2,CRCT1
TF	Factor: PEA3; motif: NNCAGGAARNN; match class: 1	TF:M09915_1	false	0.0002679244940148374	3.5719875807956125	5784	39	13	62700	KIF26B,IER2,CXCR5,OPN1LW,ORM2,HCST,GNG3,PSCA,VCX2,RASSF7,ITM2A,SLC5A2,NME3
TF	Factor: ZNF501; motif: NNNCSACGCGAACAC	TF:M12085	false	0.00027005971908808916	3.568540188423994	8686	39	16	62700	TMSB10,CHORDC1,DRD4,KIF26B,IER2,HSPB1,PUF60,HCST,NOMO1,GAGE2E,TCF15,RASSF7,NT5C,ICOSLG,ITM2A,NME3
TF	Factor: CDP; motif: CACCRATANNTATBG	TF:M00105	false	0.00027005971908808916	3.568540188423994	3347	39	10	62700	CHORDC1,DRD4,MRPL51,SSX2,OR1L1,AMY1A,PSCA,BAG6,ITM2A,SLC5A2
TF	Factor: C/EBPgamma:Elf-1; motif: TKRCGHAATWSCGGAAGT	TF:M08676	false	0.00027312439398610597	3.563639509305758	8695	39	16	62700	MRPL51,SSX2,CXCR5,ORM2,UBB,HLA-DRB5,PUF60,HCST,TCF15,BCL2A1,PSCA,VCX2,OR12D2,BAG6,ITM2A,NME3
TF	Factor: EHF; motif: CSCGGAARTN; match class: 1	TF:M02052_1	false	0.00027657110117221685	3.558193201150501	4124	39	11	62700	CHORDC1,MRPL51,IER2,HSPB1,PUF60,ADAM18,VCX2,RASSF7,NT5C,BAG6,NME3
TF	Factor: c-Myc:Max; motif: NANCACGTGNNW	TF:M00123	false	0.00027657110117221685	3.558193201150501	3360	39	10	62700	CHORDC1,IER2,OPN1LW,HCST,NOMO1,GAGE2E,TCF15,ADAM18,VCX2,PIP
TF	Factor: HOXB4; motif: RTCRTTAN	TF:M10721	false	0.00027657110117221685	3.558193201150501	1460	39	7	62700	ORM2,BCL2A1,GNG3,ADAM18,PSCA,OR12D2,BAG6
TF	Factor: HOXA4; motif: RTCRTTAN	TF:M10715	false	0.00027657110117221685	3.558193201150501	1460	39	7	62700	ORM2,BCL2A1,GNG3,ADAM18,PSCA,OR12D2,BAG6
TF	Factor: ESE-1; motif: NSMGGAARTN	TF:M02055	false	0.00027657110117221685	3.558193201150501	7699	39	15	62700	CHORDC1,DRD4,MRPL51,IER2,HSPB1,UBB,PUF60,HCST,TCF15,ADAM18,VCX2,RASSF7,NT5C,BAG6,DEFA3
TF	Factor: ESE-1; motif: NSMGGAARTN	TF:M01214	false	0.00027657110117221685	3.558193201150501	7699	39	15	62700	CHORDC1,DRD4,MRPL51,IER2,HSPB1,UBB,PUF60,HCST,TCF15,ADAM18,VCX2,RASSF7,NT5C,BAG6,DEFA3
TF	Factor: HOXA1; motif: NTCRTTAN	TF:M10752	false	0.00027657110117221685	3.558193201150501	1460	39	7	62700	ORM2,BCL2A1,GNG3,ADAM18,PSCA,OR12D2,BAG6
TF	Factor: SREBP-1; motif: CACSCCA	TF:M00749	false	0.00027991597079827303	3.552972321856496	8727	39	16	62700	TMSB10,MRPL51,KIF26B,ORM2,UBB,HLA-DRB5,HCST,GAGE2E,TCF15,GNG3,PSCA,NT5C,BAG6,DEFA3,ITM2A,NME3
TF	Factor: Nkx2-3; motif: NSCACTTNNC	TF:M10634	false	0.00027991597079827303	3.552972321856496	2668	39	9	62700	MRPL51,ORM2,HLA-DRB5,PUF60,HCST,GNG3,DEFA3,ITM2A,CRCT1
TF	Factor: IRF4; motif: MNNRAAANGAAA	TF:M08886	false	0.00027991597079827303	3.552972321856496	4135	39	11	62700	MRPL51,CXCR5,UBB,HLA-DRB5,AMY1A,VCX2,NT5C,DEFA3,ITM2A,PIP,SLC5A2
TF	Factor: MAZ; motif: GGGGGAGGGGGNGRGRRRGNRG	TF:M09984	false	0.00027991597079827303	3.552972321856496	9784	39	17	62700	TMSB10,CHORDC1,DRD4,MRPL51,KIF26B,IER2,SSX2,OPN1LW,UBB,PUF60,GNG3,PSCA,VCX2,RASSF7,ICOSLG,BAG6,ITM2A
TF	Factor: HSF1; motif: AGAANRTTCN	TF:M00146	false	0.00027991597079827303	3.552972321856496	2670	39	9	62700	MRPL51,SSX2,HSPB1,PUF60,AMY1A,ICOSLG,OR12D2,DEFA3,CRCT1
TF	Factor: Sp1; motif: NGGGGGCGGGGCCNGGGGGGGG	TF:M10071	false	0.00027991597079827303	3.552972321856496	8724	39	16	62700	TMSB10,DRD4,MRPL51,KIF26B,IER2,OPN1LW,HSPB1,PUF60,NOMO1,GNG3,VCX2,RASSF7,ICOSLG,BAG6,NME3,CRCT1
TF	Factor: TEL1; motif: CNCGGAANNN; match class: 1	TF:M02070_1	false	0.0002821103401313741	3.5495809954479682	4959	39	12	62700	TMSB10,CHORDC1,IER2,UBB,PUF60,NOMO1,TCF15,ADAM18,RASSF7,NT5C,BAG6,NME3
TF	Factor: NR1B1; motif: NRGGNCRTGACCTN; match class: 1	TF:M11796_1	false	0.00028218599635212343	3.5494645421688467	4960	39	12	62700	IER2,OPN1LW,ORM2,HSPB1,PUF60,PSCA,VCX2,ICOSLG,BAG6,PIP,SLC5A2,NME3
TF	Factor: HOXD4; motif: NYMATTAN	TF:M10712	false	0.00028437554967881284	3.5461077465359745	4145	39	11	62700	IER2,OR1L1,ORM2,BCL2A1,GNG3,ADAM18,PSCA,VCX2,OR12D2,BAG6,CRCT1
TF	Factor: LRF; motif: NRGGGKCKY	TF:M10115	false	0.0002881846791878532	3.5403291113812854	7738	39	15	62700	TMSB10,DRD4,KIF26B,IER2,HSPB1,UBB,PUF60,HCST,NOMO1,GAGE2E,GNG3,RASSF7,NT5C,SLC5A2,NME3
TF	Factor: CDP; motif: NWNATCGATTANYNN	TF:M00102	false	0.00028912764260030773	3.5389103847911927	4154	39	11	62700	CHORDC1,IER2,HSPB1,NOMO1,AMY1A,GNG3,ADAM18,PSCA,OR12D2,BAG6,PIP
TF	Factor: POU3F2; motif: NTAATTTATGCRN	TF:M11910	false	0.00028927271155767517	3.538692533441178	4155	39	11	62700	CHORDC1,OR1L1,CXCR5,UBB,HLA-DRB5,BCL2A1,AMY1A,GNG3,VCX2,RASSF7,PIP
TF	Factor: NR3C1; motif: RRGAACATWMYGTYCTRN	TF:M02219	false	0.0002893665797872713	3.538551628891117	6777	39	14	62700	TMSB10,DRD4,IER2,SSX2,CXCR5,OPN1LW,ORM2,GAGE2E,AMY1A,ADAM18,VCX2,BAG6,PIP,CRCT1
TF	Factor: USF; motif: NCACGTGN	TF:M00217	false	0.0002893665797872713	3.538551628891117	4159	39	11	62700	CHORDC1,DRD4,IER2,ORM2,PUF60,GAGE2E,TCF15,AMY1A,VCX2,NT5C,ICOSLG
TF	Factor: Elf-1; motif: NANGCGGAAGTN	TF:M11448	false	0.0002893665797872713	3.538551628891117	7748	39	15	62700	TMSB10,CHORDC1,MRPL51,IER2,SSX2,ORM2,HSPB1,HCST,ADAM18,VCX2,RASSF7,NT5C,OR12D2,BAG6,NME3
TF	Factor: NFATc3; motif: NTTTCCRYGGAAAN; match class: 1	TF:M11988_1	false	0.00029589415841830657	3.5288636086539578	6792	39	14	62700	TMSB10,CHORDC1,KIF26B,SSX2,OR1L1,PUF60,HCST,TCF15,BCL2A1,AMY1A,ADAM18,VCX2,NT5C,OR12D2
TF	Factor: c-MAF; motif: CNNNCTCAGCA	TF:M03816	false	0.0002973184922947077	3.5267780781755222	5871	39	13	62700	CHORDC1,DRD4,CXCR5,TCF15,BCL2A1,AMY1A,PSCA,VCX2,RASSF7,NT5C,OR12D2,PIP,NME3
TF	Factor: Max; motif: NNANCACGTGNTNN	TF:M00119	false	0.00030278175211766227	3.518870302201718	6809	39	14	62700	CHORDC1,DRD4,IER2,ORM2,PUF60,GAGE2E,TCF15,AMY1A,ADAM18,VCX2,NT5C,ICOSLG,PIP,CRCT1
TF	Factor: Max; motif: NNANCACGTGNTNN; match class: 1	TF:M00119_1	false	0.00030278175211766227	3.518870302201718	6809	39	14	62700	CHORDC1,DRD4,IER2,ORM2,PUF60,GAGE2E,TCF15,AMY1A,ADAM18,VCX2,NT5C,ICOSLG,PIP,CRCT1
TF	Factor: Gli1; motif: TGGGTGGTCN	TF:M07454	false	0.000305944730654471	3.514357022341147	2066	39	8	62700	TMSB10,IER2,SSX2,CXCR5,OPN1LW,ORM2,UBB,VCX2
TF	Factor: sin3A; motif: TGTCCNNGGTGCTG; match class: 1	TF:M04756_1	false	0.0003080813055850716	3.511334653930928	7796	39	15	62700	DRD4,KIF26B,ORM2,HLA-DRB5,PUF60,HCST,TCF15,ADAM18,PSCA,RASSF7,NT5C,DEFA3,ITM2A,PIP,NME3
TF	Factor: HES-1; motif: GNCACGTGNC; match class: 1	TF:M08767_1	false	0.0003185270332189209	3.4968537034241045	7819	39	15	62700	CHORDC1,DRD4,KIF26B,IER2,ORM2,HSPB1,PUF60,GAGE2E,TCF15,AMY1A,VCX2,NT5C,ICOSLG,PIP,NME3
TF	Factor: Erg; motif: NACCGGAARYN	TF:M11392	false	0.00032439571192295565	3.4889248952146015	8856	39	16	62700	TMSB10,CHORDC1,DRD4,MRPL51,IER2,HSPB1,UBB,PUF60,NOMO1,PSCA,NT5C,ICOSLG,OR12D2,BAG6,DEFA3,NME3
TF	Factor: Oct-1; motif: NNNRTAATNANNN	TF:M00137	false	0.00032741410232601045	3.484902618661193	6865	39	14	62700	TMSB10,CHORDC1,MRPL51,OR1L1,CXCR5,HCST,BCL2A1,ADAM18,VCX2,NT5C,OR12D2,DEFA3,ITM2A,PIP
TF	Factor: MEF-2C; motif: TATTTWT; match class: 1	TF:M02025_1	false	0.00032741410232601045	3.484902618661193	7842	39	15	62700	SSX2,OR1L1,HSPB1,UBB,HCST,NOMO1,BCL2A1,AMY1A,ADAM18,VCX2,OR12D2,ITM2A,PIP,SLC5A2,CRCT1
TF	Factor: COUP; motif: TGACCTTTGACCC	TF:M00765	false	0.00032975247076331065	3.481811941695617	2742	39	9	62700	DRD4,IER2,ORM2,HLA-DRB5,GAGE2E,GNG3,NT5C,DEFA3,PIP
TF	Factor: IRF-4; motif: NYGAAASYGAAACYN	TF:M11686	false	0.00032975247076331065	3.481811941695617	3456	39	10	62700	TMSB10,MRPL51,OR1L1,HLA-DRB5,HCST,BCL2A1,GNG3,ADAM18,VCX2,ITM2A
TF	Factor: Sp1; motif: CCCCGCCCCN	TF:M00933	false	0.0003345210063472782	3.475576605387151	9955	39	17	62700	TMSB10,CHORDC1,MRPL51,KIF26B,IER2,HSPB1,UBB,PUF60,NOMO1,GNG3,VCX2,RASSF7,NT5C,ICOSLG,BAG6,ITM2A,NME3
TF	Factor: PHB; motif: NCCCAGCCCCY	TF:M12725	false	0.00033485347817824724	3.4751451856160362	9957	39	17	62700	TMSB10,CHORDC1,DRD4,MRPL51,KIF26B,IER2,OPN1LW,HSPB1,PUF60,BCL2A1,GNG3,PSCA,VCX2,RASSF7,ICOSLG,SLC5A2,NME3
TF	Factor: SP1; motif: GGCCCCGCCCCCN	TF:M12666	false	0.0003352942773435063	3.4745738588567336	8890	39	16	62700	TMSB10,CHORDC1,DRD4,MRPL51,IER2,OPN1LW,HSPB1,PUF60,NOMO1,GAGE2E,RASSF7,NT5C,ICOSLG,BAG6,ITM2A,NME3
TF	Factor: AP4; motif: NMNCAGCTGGN	TF:M12580	false	0.00033931152039345475	3.4694013948247613	5961	39	13	62700	SSX2,OR1L1,HSPB1,UBB,HLA-DRB5,NOMO1,TCF15,GNG3,PSCA,VCX2,ICOSLG,BAG6,ITM2A
TF	Factor: NF-KAPPAB1; motif: NGGKRNTTYCCCN	TF:M08952	false	0.00035009989805203485	3.4558080157001063	7897	39	15	62700	DRD4,MRPL51,KIF26B,IER2,CXCR5,OPN1LW,HSPB1,PUF60,HCST,TCF15,RASSF7,NT5C,ICOSLG,DEFA3,ITM2A
TF	Factor: E2F-1:DP-2; motif: TTTSSCGC	TF:M00737	false	0.00035234784046658476	3.4530283859414252	8930	39	16	62700	CHORDC1,DRD4,KIF26B,IER2,SSX2,CXCR5,HSPB1,UBB,TCF15,VCX2,RASSF7,NT5C,BAG6,ITM2A,PIP,SLC5A2
TF	Factor: Tbx3; motif: NRAGGTGNNAR	TF:M10090	false	0.0003541263685601295	3.450841734089681	5103	39	12	62700	KIF26B,SSX2,CXCR5,OPN1LW,HSPB1,GAGE2E,PSCA,RASSF7,BAG6,DEFA3,PIP,SLC5A2
TF	Factor: NFATc1; motif: TTTTCCATGGAAAN; match class: 1	TF:M04053_1	false	0.0003541761451290499	3.4507806932523892	5990	39	13	62700	IER2,SSX2,CXCR5,UBB,PUF60,HCST,NOMO1,BCL2A1,AMY1A,ADAM18,VCX2,NT5C,OR12D2
TF	Factor: BSX; motif: NNCGTTAN	TF:M10591	false	0.000355139530855321	3.4496009833536876	7912	39	15	62700	CHORDC1,MRPL51,KIF26B,CXCR5,HSPB1,UBB,PUF60,ADAM18,PSCA,VCX2,RASSF7,NT5C,BAG6,DEFA3,ITM2A
TF	Factor: C/EBPgamma; motif: YTBATTTCARAAW	TF:M00622	false	0.000360244925689467	3.443402127823021	6940	39	14	62700	MRPL51,OR1L1,HLA-DRB5,NOMO1,BCL2A1,AMY1A,GNG3,ADAM18,RASSF7,NT5C,OR12D2,BAG6,PIP,SLC5A2
TF	Factor: SRY; motif: AACAATNNNCATTGTT	TF:M04556	false	0.0003603011667093096	3.4433343315643734	7926	39	15	62700	TMSB10,MRPL51,SSX2,OR1L1,CXCR5,UBB,GAGE2E,TCF15,BCL2A1,AMY1A,ADAM18,OR12D2,DEFA3,ITM2A,PIP
TF	Factor: pax-6; motif: NYACGCNTSRNYGCNYN; match class: 1	TF:M11883_1	false	0.0003603011667093096	3.4433343315643734	7926	39	15	62700	TMSB10,DRD4,MRPL51,KIF26B,IER2,OPN1LW,HSPB1,UBB,HLA-DRB5,PUF60,GAGE2E,ICOSLG,BAG6,ITM2A,NME3
TF	Factor: HES-1; motif: GNCACGTGNC	TF:M08767	false	0.0003607493976451414	3.4427943853893113	7929	39	15	62700	CHORDC1,DRD4,KIF26B,IER2,ORM2,HSPB1,PUF60,GAGE2E,TCF15,AMY1A,VCX2,NT5C,ICOSLG,PIP,NME3
TF	Factor: MR; motif: NGNACRNNNYGTNCN; match class: 1	TF:M11849_1	false	0.00036457742961927466	3.4382102212960066	4291	39	11	62700	TMSB10,CHORDC1,DRD4,OPN1LW,TCF15,BCL2A1,AMY1A,VCX2,ICOSLG,DEFA3,CRCT1
TF	Factor: c-Ets-2; motif: NNNRGGAARNRRR	TF:M09912	false	0.0003667491374708526	3.435630898867337	5133	39	12	62700	TMSB10,KIF26B,IER2,CXCR5,HSPB1,UBB,HLA-DRB5,HCST,PSCA,PIP,NME3,CRCT1
TF	Factor: BTEB3; motif: NRCCACGCCCMCN	TF:M12180	false	0.0003667491374708526	3.435630898867337	2135	39	8	62700	DRD4,IER2,UBB,PUF60,GAGE2E,GNG3,RASSF7,BAG6
TF	Factor: Oct-1; motif: NNGAATATKCANNNN	TF:M00136	false	0.0003671088970888025	3.4352050899995574	4298	39	11	62700	CHORDC1,OPN1LW,UBB,PUF60,ADAM18,VCX2,ICOSLG,OR12D2,DEFA3,ITM2A,SLC5A2
TF	Factor: ERG; motif: ACCGGAWATCCGGT; match class: 1	TF:M03976_1	false	0.0003671088970888025	3.4352050899995574	7948	39	15	62700	TMSB10,CHORDC1,KIF26B,CXCR5,HSPB1,UBB,TCF15,VCX2,RASSF7,NT5C,OR12D2,DEFA3,ITM2A,PIP,SLC5A2
TF	Factor: TEF-3:Elf-1; motif: RGAATGCGGAAGTN; match class: 1	TF:M08415_1	false	0.0003700004728618935	3.4317977209027895	2798	39	9	62700	MRPL51,OR1L1,ORM2,UBB,HLA-DRB5,ADAM18,VCX2,RASSF7,PIP
TF	Factor: LRH-1; motif: TCAAGGTCRYGACCTTGR; match class: 1	TF:M11828_1	false	0.0003751119289740298	3.4258391245850297	7966	39	15	62700	DRD4,MRPL51,IER2,SSX2,CXCR5,OPN1LW,ORM2,HCST,GAGE2E,TCF15,AMY1A,PSCA,VCX2,BAG6,NME3
TF	Factor: MTF-1; motif: NTTTTGCACACGGCNNN	TF:M12280	false	0.00037678442039104925	3.4239070630927526	6983	39	14	62700	TMSB10,CHORDC1,DRD4,MRPL51,SSX2,OPN1LW,PUF60,GAGE2E,AMY1A,GNG3,RASSF7,BAG6,NME3,CRCT1
TF	Factor: GCMa:Erg; motif: ATGCGGGCGGAARKG; match class: 1	TF:M08487_1	false	0.00037901434760672026	3.421344349481831	9009	39	16	62700	TMSB10,DRD4,KIF26B,IER2,HSPB1,UBB,PUF60,HCST,GAGE2E,TCF15,GNG3,PSCA,RASSF7,NT5C,ICOSLG,NME3
TF	Factor: E2F-3:FOXO6; motif: NAATGACACGCGCCCMC; match class: 1	TF:M08209_1	false	0.00037901434760672026	3.421344349481831	7976	39	15	62700	TMSB10,MRPL51,KIF26B,IER2,OPN1LW,HSPB1,UBB,HCST,NOMO1,GAGE2E,RASSF7,NT5C,BAG6,DEFA3,NME3
TF	Factor: HNF-1; motif: WRGTTAATNATTAACNNN	TF:M00790	false	0.0003815960451687122	3.4183961349383445	2812	39	9	62700	CHORDC1,OR1L1,CXCR5,HLA-DRB5,AMY1A,VCX2,RASSF7,OR12D2,DEFA3
TF	Factor: Sp1; motif: NWRGCCMCGCCCMCN	TF:M12151	false	0.0003834776423903989	3.416259951322625	6998	39	14	62700	TMSB10,CHORDC1,MRPL51,IER2,HSPB1,PUF60,NOMO1,GAGE2E,PSCA,RASSF7,ICOSLG,BAG6,DEFA3,NME3
TF	Factor: C/EBPalpha; motif: NNNTTNNGCAANN	TF:M01866	false	0.00038529672972293164	3.414204677125884	5168	39	12	62700	MRPL51,OR1L1,CXCR5,OPN1LW,BCL2A1,AMY1A,GNG3,ADAM18,OR12D2,DEFA3,SLC5A2,CRCT1
TF	Factor: AR; motif: NGNACANNNTGTTCYNN	TF:M09589	false	0.00038775268792699694	3.4114451829461654	5173	39	12	62700	TMSB10,CHORDC1,OPN1LW,TCF15,BCL2A1,AMY1A,GNG3,VCX2,BAG6,DEFA3,ITM2A,CRCT1
TF	Factor: Pbx1; motif: NTGATTGAYR	TF:M11039	false	0.00039026024909940443	3.408645682579787	2823	39	9	62700	CHORDC1,IER2,TCF15,AMY1A,PSCA,VCX2,OR12D2,DEFA3,SLC5A2
TF	Factor: MR; motif: NGNACRNNNYGTNCN	TF:M11849	false	0.0004019447208850319	3.3958336709587615	4354	39	11	62700	TMSB10,CHORDC1,DRD4,OPN1LW,TCF15,BCL2A1,AMY1A,VCX2,ICOSLG,DEFA3,CRCT1
TF	Factor: E2F-1; motif: TWSGCGCGAAAAYKR	TF:M00024	false	0.0004019447208850319	3.3958336709587615	9063	39	16	62700	TMSB10,MRPL51,SSX2,CXCR5,ORM2,HSPB1,UBB,HCST,NOMO1,GAGE2E,TCF15,RASSF7,OR12D2,BAG6,ITM2A,PIP
TF	Factor: Nkx2-3; motif: NNCGTTRWS; match class: 1	TF:M10638_1	false	0.0004019447208850319	3.3958336709587615	4355	39	11	62700	MRPL51,CXCR5,HSPB1,UBB,BCL2A1,ADAM18,VCX2,OR12D2,BAG6,DEFA3,ITM2A
TF	Factor: MAF; motif: NGCTGAGTCAN	TF:M00983	false	0.0004027847681125276	3.3949269612806763	6097	39	13	62700	KIF26B,IER2,OR1L1,CXCR5,HSPB1,HLA-DRB5,TCF15,GNG3,ADAM18,VCX2,NT5C,ITM2A,PIP
TF	Factor: LKLF; motif: NGGGCGG	TF:M05499	false	0.00042905819056128036	3.3674838030930094	8085	39	15	62700	TMSB10,DRD4,MRPL51,IER2,SSX2,OR1L1,OPN1LW,ORM2,HSPB1,VCX2,RASSF7,NT5C,ICOSLG,ITM2A,NME3
TF	Factor: KLF17; motif: NGGGCGG	TF:M05386	false	0.00042905819056128036	3.3674838030930094	8085	39	15	62700	TMSB10,DRD4,MRPL51,IER2,SSX2,OR1L1,OPN1LW,ORM2,HSPB1,VCX2,RASSF7,NT5C,ICOSLG,ITM2A,NME3
TF	Factor: Egr-1; motif: CCGCCCMCG	TF:M04797	false	0.00042956552036605143	3.366970585119749	5243	39	12	62700	DRD4,MRPL51,HSPB1,PUF60,GAGE2E,TCF15,VCX2,RASSF7,ICOSLG,BAG6,ITM2A,NME3
TF	Factor: E2F-1; motif: TTTSGCGCGMNR	TF:M00516	false	0.0004299785112260224	3.3665532483486893	7093	39	14	62700	TMSB10,DRD4,MRPL51,KIF26B,SSX2,OPN1LW,UBB,PUF60,NOMO1,TCF15,RASSF7,BAG6,ITM2A,CRCT1
TF	Factor: RFX7; motif: SGTTGCTRN	TF:M11975	false	0.00043031369283971896	3.3662148341867533	2201	39	8	62700	CHORDC1,OR1L1,CXCR5,UBB,GAGE2E,BCL2A1,OR12D2,DEFA3
TF	Factor: RBP-Jkappa; motif: ANCGTGGGAAM	TF:M01112	false	0.00043174298914069355	3.364774705994971	2872	39	9	62700	CHORDC1,KIF26B,SSX2,CXCR5,GNG3,OR12D2,BAG6,NME3,CRCT1
TF	Factor: JunB; motif: GATGACGTCAYC	TF:M11273	false	0.0004432977555861754	3.3533044675254042	9155	39	16	62700	CHORDC1,MRPL51,IER2,SSX2,CXCR5,UBB,PUF60,HCST,TCF15,BCL2A1,AMY1A,VCX2,OR12D2,PIP,SLC5A2,NME3
TF	Factor: ZNF592; motif: NSARNATGGAGKN	TF:M09766	false	0.00044720363132459473	3.349494678605912	7123	39	14	62700	DRD4,SSX2,OR1L1,ORM2,PUF60,HCST,NOMO1,GAGE2E,BCL2A1,GNG3,VCX2,PIP,SLC5A2,CRCT1
TF	Factor: RORbeta; motif: TGACCYA	TF:M01722	false	0.0004527460005757221	3.3441453774259777	6180	39	13	62700	MRPL51,KIF26B,OR1L1,ORM2,UBB,HLA-DRB5,HCST,NOMO1,GAGE2E,VCX2,RASSF7,OR12D2,PIP
TF	Factor: Sox-10; motif: MAANRRNNNCWTTGTT	TF:M10065	false	0.0004549669078199218	3.342020190757957	7136	39	14	62700	TMSB10,CHORDC1,DRD4,MRPL51,OR1L1,HSPB1,HLA-DRB5,PUF60,GAGE2E,TCF15,BCL2A1,NT5C,OR12D2,ITM2A
TF	Factor: Pit-1; motif: NTAATTTATGCRN	TF:M11952	false	0.00045653970748614167	3.340521443776626	3634	39	10	62700	CHORDC1,OR1L1,CXCR5,UBB,HLA-DRB5,BCL2A1,AMY1A,GNG3,RASSF7,PIP
TF	Factor: Six-1; motif: NNGTATCRNN	TF:M11026	false	0.00045760208817727027	3.3395120023929246	6189	39	13	62700	TMSB10,CHORDC1,DRD4,HLA-DRB5,HCST,NOMO1,BCL2A1,GNG3,VCX2,BAG6,DEFA3,PIP,NME3
TF	Factor: Sp3; motif: NGCCACGCCCMCN	TF:M12154	false	0.00047054886077367813	3.3273952736976504	2234	39	8	62700	DRD4,IER2,UBB,PUF60,GAGE2E,GNG3,RASSF7,BAG6
TF	Factor: GATA-1; motif: SNNGATNNNN	TF:M00075	false	0.0004723282867818298	3.325756044629956	7165	39	14	62700	MRPL51,KIF26B,IER2,SSX2,ORM2,HSPB1,UBB,TCF15,AMY1A,ADAM18,VCX2,NT5C,BAG6,ITM2A
TF	Factor: MTF-1; motif: TGCGCAC	TF:M01243	false	0.0004827014148975582	3.316321428172604	2920	39	9	62700	DRD4,SSX2,OPN1LW,ORM2,PUF60,GAGE2E,TCF15,GNG3,NME3
TF	Factor: Max; motif: AACACGT	TF:M04844	false	0.00048545168188876596	3.3138539899235506	1640	39	7	62700	CHORDC1,IER2,SSX2,PUF60,NOMO1,PIP,NME3
TF	Factor: PEA3; motif: RCCGGAAGYN	TF:M02066	false	0.0004895111618452159	3.31023740095478	7193	39	14	62700	CHORDC1,MRPL51,IER2,HSPB1,UBB,PUF60,ADAM18,RASSF7,NT5C,ICOSLG,OR12D2,BAG6,DEFA3,NME3
TF	Factor: Dlx-6; motif: NTCRTTAN	TF:M10593	false	0.0004940741000542639	3.306207911741694	7200	39	14	62700	CHORDC1,MRPL51,IER2,OR1L1,HSPB1,UBB,NOMO1,ADAM18,PSCA,VCX2,NT5C,OR12D2,BAG6,CRCT1
TF	Factor: TCF11:MafG; motif: NNNNNATGACTCAGCANTTNNG	TF:M00284	false	0.0005043885396001852	3.297234789753484	4488	39	11	62700	CHORDC1,SSX2,OR1L1,CXCR5,OPN1LW,ORM2,UBB,TCF15,GNG3,VCX2,RASSF7
TF	Factor: EGR3; motif: NCMCRCCCACTNMN	TF:M08877	false	0.0005103346554954576	3.292144938860779	6264	39	13	62700	TMSB10,DRD4,IER2,ORM2,HSPB1,HCST,GAGE2E,PSCA,RASSF7,ICOSLG,BAG6,DEFA3,ITM2A
TF	Factor: En-1; motif: VTCRTTAN	TF:M10861	false	0.0005147254415834648	3.288424365135804	3696	39	10	62700	CHORDC1,MRPL51,IER2,HSPB1,UBB,ADAM18,VCX2,NT5C,BAG6,CRCT1
TF	Factor: GABPA; motif: ACCGGAAGTN	TF:M03990	false	0.0005147254415834648	3.288424365135804	5360	39	12	62700	CHORDC1,MRPL51,IER2,HSPB1,UBB,PUF60,BCL2A1,PSCA,NT5C,OR12D2,BAG6,DEFA3
TF	Factor: ZNF383; motif: SSNGGGMGGNGSNGGS	TF:M12703	false	0.0005184129873808967	3.2853241269731	9295	39	16	62700	TMSB10,DRD4,KIF26B,OPN1LW,UBB,PUF60,TCF15,GNG3,ADAM18,PSCA,VCX2,RASSF7,NT5C,ICOSLG,BAG6,NME3
TF	Factor: RBPJK; motif: SYGTGRGAANN	TF:M09665	false	0.0005184410400221891	3.28530062683326	4506	39	11	62700	CHORDC1,KIF26B,SSX2,CXCR5,UBB,PUF60,GNG3,OR12D2,BAG6,PIP,NME3
TF	Factor: YY1; motif: GCCGCCATTTTG	TF:M02044	false	0.0005194436761354878	3.284461536595127	6280	39	13	62700	CHORDC1,MRPL51,SSX2,ORM2,HSPB1,PUF60,NOMO1,TCF15,VCX2,NT5C,OR12D2,PIP,NME3
TF	Factor: YB-1; motif: NNNNCCAATNN	TF:M03862	false	0.0005195773214763329	3.2843498132815183	9300	39	16	62700	MRPL51,KIF26B,SSX2,ORM2,UBB,HLA-DRB5,PUF60,HCST,NOMO1,TCF15,VCX2,RASSF7,BAG6,DEFA3,SLC5A2,CRCT1
TF	Factor: HOXB7; motif: GTCRTTAN	TF:M10683	false	0.0005204468455801998	3.283623619371529	1663	39	7	62700	CHORDC1,MRPL51,HSPB1,UBB,VCX2,NT5C,BAG6
TF	Factor: EVX1; motif: NTCATTAN	TF:M10864	false	0.0005302754589214952	3.2754984715078703	5382	39	12	62700	IER2,OR1L1,CXCR5,ORM2,BCL2A1,GNG3,ADAM18,PSCA,VCX2,OR12D2,BAG6,CRCT1
TF	Factor: HoxA5; motif: RTCATTAN	TF:M10707	false	0.000537963479412522	3.2692472061699873	2971	39	9	62700	OR1L1,CXCR5,ORM2,BCL2A1,GNG3,ADAM18,PSCA,OR12D2,BAG6
TF	Factor: CTCF; motif: NCCRSTAGGGGGCGC	TF:M08911	false	0.0005389171027236505	3.268478033697263	9332	39	16	62700	TMSB10,DRD4,MRPL51,KIF26B,IER2,UBB,PUF60,GAGE2E,TCF15,PSCA,RASSF7,NT5C,ICOSLG,BAG6,ITM2A,NME3
TF	Factor: BRCA1:USF2; motif: KTNNGTTG	TF:M01082	false	0.0005402647498525138	3.267393367541228	7272	39	14	62700	SSX2,OR1L1,CXCR5,OPN1LW,HSPB1,HLA-DRB5,NOMO1,GAGE2E,TCF15,BCL2A1,AMY1A,GNG3,VCX2,DEFA3
TF	Factor: Sohlh2; motif: NNCACGTGNN; match class: 1	TF:M11075_1	false	0.0005411203200332992	3.266706157228688	7274	39	14	62700	CHORDC1,DRD4,IER2,ORM2,PUF60,NOMO1,GAGE2E,TCF15,AMY1A,VCX2,NT5C,ICOSLG,ITM2A,PIP
TF	Factor: Sp2; motif: GGSNNGGGGGCGGGGCCNGNGS	TF:M09658	false	0.0005618701175375998	3.2503640647793213	5419	39	12	62700	TMSB10,DRD4,MRPL51,KIF26B,IER2,PUF60,NOMO1,TCF15,VCX2,RASSF7,ICOSLG,NME3
TF	Factor: MAZ; motif: NKGGGAGGGGRGGR	TF:M02023	false	0.0005618701175375998	3.2503640647793213	7300	39	14	62700	TMSB10,CHORDC1,DRD4,MRPL51,KIF26B,IER2,SSX2,UBB,PUF60,NOMO1,ADAM18,VCX2,ICOSLG,ITM2A
TF	Factor: ETV7; motif: NCCGGAANNN; match class: 1	TF:M02071_1	false	0.0005671995158387678	3.2462641485383914	4561	39	11	62700	CHORDC1,MRPL51,IER2,HSPB1,UBB,PUF60,NOMO1,NT5C,ICOSLG,BAG6,NME3
TF	Factor: Erm; motif: NNSCGGAWGYN	TF:M11424	false	0.0005671995158387678	3.2462641485383914	8323	39	15	62700	CHORDC1,MRPL51,IER2,HSPB1,PUF60,HCST,BCL2A1,ADAM18,PSCA,RASSF7,NT5C,ICOSLG,OR12D2,BAG6,NME3
TF	Factor: PEA3; motif: NACCGGAAGTN	TF:M11428	false	0.0005671995158387678	3.2462641485383914	7310	39	14	62700	CHORDC1,MRPL51,IER2,HSPB1,UBB,PUF60,BCL2A1,PSCA,RASSF7,NT5C,ICOSLG,OR12D2,BAG6,NME3
TF	Factor: HoxA5; motif: RTCATTAN	TF:M10704	false	0.0005671995158387678	3.2462641485383914	5426	39	12	62700	OR1L1,CXCR5,ORM2,NOMO1,BCL2A1,GNG3,ADAM18,PSCA,VCX2,OR12D2,BAG6,DEFA3
TF	Factor: pax-6; motif: NYACGCNTSANYGCNYN; match class: 1	TF:M11881_1	false	0.0005699110434751711	3.2441929273850763	7315	39	14	62700	TMSB10,DRD4,MRPL51,KIF26B,IER2,OPN1LW,HSPB1,UBB,HLA-DRB5,GAGE2E,ICOSLG,BAG6,ITM2A,NME3
TF	Factor: DPF2; motif: NYCACYTCCYCNYYCY	TF:M09760	false	0.0005832044200890207	3.2341791931725976	8347	39	15	62700	TMSB10,CHORDC1,DRD4,MRPL51,IER2,HSPB1,PUF60,HCST,BCL2A1,GNG3,ADAM18,PSCA,RASSF7,ITM2A,PIP
TF	Factor: WT1; motif: CGCCCCCNCN; match class: 1	TF:M02036_1	false	0.000589564559678947	3.2294686309808815	5454	39	12	62700	TMSB10,DRD4,MRPL51,KIF26B,IER2,HSPB1,PUF60,GAGE2E,TCF15,RASSF7,ICOSLG,NME3
TF	Factor: MEL1; motif: GATAAGATAA	TF:M08792	false	0.000591091813397421	3.228345055574047	2325	39	8	62700	MRPL51,CXCR5,HLA-DRB5,NOMO1,GNG3,ADAM18,DEFA3,ITM2A
TF	Factor: HNF-1alpha; motif: NGNNAAWNATTAACNN	TF:M07044	false	0.0005918590153436826	3.227781732720067	1705	39	7	62700	CHORDC1,CXCR5,HLA-DRB5,AMY1A,VCX2,OR12D2,DEFA3
TF	Factor: NKX3A; motif: NTCGTTAN	TF:M10628	false	0.0005962790404551484	3.224550456082152	4593	39	11	62700	CHORDC1,MRPL51,HSPB1,UBB,PUF60,ADAM18,VCX2,RASSF7,NT5C,BAG6,SLC5A2
TF	Factor: RELB; motif: NNATTCCCCNN	TF:M09784	false	0.0006020361731160846	3.2203774135382863	5469	39	12	62700	TMSB10,DRD4,MRPL51,IER2,OR1L1,UBB,HLA-DRB5,PUF60,ICOSLG,BAG6,SLC5A2,NME3
TF	Factor: MAFA; motif: TCAGCAN	TF:M01709	false	0.0006076093319752991	3.216375564640958	6397	39	13	62700	CHORDC1,DRD4,CXCR5,HSPB1,NOMO1,TCF15,AMY1A,GNG3,ADAM18,RASSF7,NT5C,ICOSLG,SLC5A2
TF	Factor: c-Myc; motif: KACCACGTGSYY; match class: 1	TF:M01154_1	false	0.0006141244372172137	3.211743620843803	3793	39	10	62700	CHORDC1,DRD4,IER2,ORM2,PUF60,GAGE2E,TCF15,AMY1A,VCX2,NT5C
TF	Factor: Elk-1; motif: NRSCGGAAGNN	TF:M11434	false	0.0006146436743891291	3.211376583564997	8397	39	15	62700	CHORDC1,MRPL51,IER2,SSX2,ORM2,HSPB1,PUF60,HCST,ADAM18,RASSF7,NT5C,ICOSLG,OR12D2,BAG6,NME3
TF	Factor: Msx-2; motif: NTCRTTAN	TF:M10560	false	0.0006146436743891291	3.211376583564997	4613	39	11	62700	CHORDC1,MRPL51,HSPB1,UBB,NOMO1,ADAM18,PSCA,VCX2,NT5C,OR12D2,BAG6
TF	Factor: FOXO1A:Net; motif: RWMAACAGGAAGTN	TF:M08302	false	0.0006146436743891291	3.211376583564997	9458	39	16	62700	IER2,CXCR5,OPN1LW,ORM2,HSPB1,HCST,GAGE2E,BCL2A1,AMY1A,VCX2,NT5C,DEFA3,ITM2A,PIP,NME3,CRCT1
TF	Factor: BSX; motif: NTCRTTAN	TF:M10589	false	0.0006146436743891291	3.211376583564997	4613	39	11	62700	CHORDC1,MRPL51,HSPB1,UBB,NOMO1,ADAM18,PSCA,VCX2,NT5C,OR12D2,BAG6
TF	Factor: AML2; motif: AACCRCAA	TF:M01759	false	0.0006221096152352251	3.2061330862134634	3043	39	9	62700	TMSB10,OR1L1,HSPB1,UBB,GAGE2E,TCF15,VCX2,NT5C,PIP
TF	Factor: TEF-3:Elf-1; motif: RGAATGCGGAAGTN	TF:M08415	false	0.0006221096152352251	3.2061330862134634	9470	39	16	62700	TMSB10,MRPL51,KIF26B,SSX2,OR1L1,ORM2,UBB,HLA-DRB5,BCL2A1,ADAM18,PSCA,VCX2,RASSF7,OR12D2,PIP,NME3
TF	Factor: Sp1; motif: GGGGCGGGGC	TF:M07063	false	0.000625517034762487	3.2037608586282573	6422	39	13	62700	TMSB10,MRPL51,KIF26B,IER2,HSPB1,PUF60,NOMO1,GNG3,VCX2,RASSF7,NT5C,ICOSLG,NME3
TF	Factor: GTF2IRD1-isoform2; motif: GGGATTRNR; match class: 1	TF:M01229_1	false	0.00062676327831998	3.2028964565081415	9478	39	16	62700	MRPL51,SSX2,OR1L1,OPN1LW,ORM2,HSPB1,UBB,HCST,NOMO1,BCL2A1,AMY1A,NT5C,BAG6,SLC5A2,NME3,CRCT1
TF	Factor: HDAC1; motif: KGCARGGTC; match class: 1	TF:M07041_1	false	0.0006267874872188688	3.2028796820918344	6425	39	13	62700	TMSB10,CHORDC1,DRD4,IER2,OPN1LW,HLA-DRB5,PUF60,GNG3,PSCA,RASSF7,NT5C,ICOSLG,NME3
TF	Factor: Sp2; motif: GYCCCGCCYCYNNNN	TF:M07129	false	0.0006340064514629466	3.1979063228430267	6433	39	13	62700	TMSB10,DRD4,MRPL51,KIF26B,IER2,PUF60,NOMO1,GNG3,VCX2,RASSF7,NT5C,ICOSLG,NME3
TF	Factor: NFE2L2; motif: RTGACWCAGCA	TF:M02263	false	0.0006633891917892818	3.178231608463977	3072	39	9	62700	MRPL51,KIF26B,SSX2,OR1L1,HSPB1,UBB,AMY1A,GNG3,VCX2
TF	Factor: c-ets-2; motif: ACCGGAWRTN; match class: 1	TF:M02064_1	false	0.0006669189795067383	3.1759269230405502	4662	39	11	62700	TMSB10,CHORDC1,MRPL51,IER2,UBB,PUF60,PSCA,VCX2,NT5C,BAG6,NME3
TF	Factor: Sox-10; motif: AACAATGGNCCATTGTT	TF:M11633	false	0.0006673574558319448	3.175641483156739	3840	39	10	62700	CHORDC1,IER2,HLA-DRB5,BCL2A1,AMY1A,ADAM18,VCX2,DEFA3,ITM2A,SLC5A2
TF	Factor: SP1; motif: RCCMCRCCCMC	TF:M03920	false	0.0006735529308902724	3.171628269740092	7452	39	14	62700	TMSB10,CHORDC1,MRPL51,KIF26B,IER2,HSPB1,PUF60,NOMO1,GAGE2E,RASSF7,NT5C,ICOSLG,BAG6,NME3
TF	Factor: NFAT; motif: NNGGAAAAN	TF:M07608	false	0.0006761726787844469	3.1699423811787475	737	39	5	62700	SSX2,NOMO1,BCL2A1,GNG3,OR12D2
TF	Factor: Gli2; motif: GACCACCCANG	TF:M01703	false	0.0006762144076132811	3.169915580271985	3848	39	10	62700	TMSB10,IER2,SSX2,CXCR5,OPN1LW,ORM2,UBB,PUF60,VCX2,DEFA3
TF	Factor: SP1; motif: NCCCCKCCCCC	TF:M07226	false	0.0006812404749585742	3.166699556938201	8488	39	15	62700	TMSB10,MRPL51,KIF26B,IER2,UBB,PUF60,NOMO1,GNG3,VCX2,RASSF7,NT5C,ICOSLG,BAG6,ITM2A,NME3
TF	Factor: FLI-1; motif: NAYTTCCGGT	TF:M08913	false	0.0006812404749585742	3.166699556938201	8488	39	15	62700	CHORDC1,DRD4,MRPL51,IER2,HSPB1,UBB,PUF60,ADAM18,RASSF7,NT5C,ICOSLG,OR12D2,BAG6,DEFA3,NME3
TF	Factor: HOXB5; motif: RTCRTTAN	TF:M10698	false	0.0006819255921666866	3.166263010496547	4680	39	11	62700	OR1L1,CXCR5,ORM2,BCL2A1,GNG3,ADAM18,PSCA,VCX2,OR12D2,BAG6,DEFA3
TF	Factor: Dlx-3; motif: NTCRTTAN	TF:M10609	false	0.0006819255921666866	3.166263010496547	4680	39	11	62700	OR1L1,CXCR5,ORM2,BCL2A1,GNG3,ADAM18,PSCA,VCX2,OR12D2,BAG6,DEFA3
TF	Factor: CSX; motif: NCCACTTRAN	TF:M10640	false	0.0006963543300280436	3.1571697195581563	6504	39	13	62700	CHORDC1,IER2,OPN1LW,ORM2,HLA-DRB5,PUF60,HCST,GNG3,NT5C,OR12D2,DEFA3,ITM2A,CRCT1
TF	Factor: MYC; motif: NNCCACGTGCNN	TF:M09812	false	0.000696840126685935	3.1568668489640577	5574	39	12	62700	CHORDC1,DRD4,IER2,ORM2,PUF60,GAGE2E,TCF15,AMY1A,VCX2,NT5C,ICOSLG,PIP
TF	Factor: POU2F1:Gscl; motif: NNGATTANNTATKCANNNN	TF:M08404	false	0.0007046162994780607	3.152047314757523	6514	39	13	62700	TMSB10,SSX2,OR1L1,CXCR5,NOMO1,BCL2A1,AMY1A,RASSF7,OR12D2,DEFA3,PIP,SLC5A2,CRCT1
TF	Factor: C/EBP; motif: NNNTKNNGNAAN	TF:M00770	false	0.0007046162994780607	3.152047314757523	5582	39	12	62700	MRPL51,OR1L1,CXCR5,OPN1LW,UBB,NOMO1,BCL2A1,AMY1A,GNG3,ADAM18,DEFA3,CRCT1
TF	Factor: AML3; motif: NWAACCACRAAAACCACRAN; match class: 1	TF:M11999_1	false	0.0007046876722565912	3.1520033259452838	1766	39	7	62700	SSX2,CXCR5,HSPB1,UBB,HCST,NT5C,DEFA3
TF	Factor: Sp1; motif: NWRGCCACGCCCMCN	TF:M12152	false	0.0007131073496995577	3.1468450874372893	7506	39	14	62700	TMSB10,CHORDC1,MRPL51,IER2,HSPB1,PUF60,NOMO1,GAGE2E,GNG3,RASSF7,ICOSLG,BAG6,DEFA3,NME3
TF	Factor: NF-kappaB; motif: GGGGATYCCC	TF:M00051	false	0.0007131667800174569	3.1468088948729025	6526	39	13	62700	TMSB10,CHORDC1,DRD4,KIF26B,CXCR5,HLA-DRB5,HCST,GAGE2E,TCF15,RASSF7,NT5C,ICOSLG,NME3
TF	Factor: PEA3; motif: ACWTCCK	TF:M00655	false	0.0007163081538678368	3.144900105159049	9609	39	16	62700	CHORDC1,IER2,CXCR5,OPN1LW,UBB,HLA-DRB5,HCST,GAGE2E,TCF15,BCL2A1,PSCA,VCX2,RASSF7,ITM2A,PIP,SLC5A2
TF	Factor: Pax-4; motif: DTTTTCCACCN; match class: 1	TF:M04624_1	false	0.0007163081538678368	3.144900105159049	9610	39	16	62700	SSX2,OR1L1,CXCR5,OPN1LW,UBB,HLA-DRB5,PUF60,HCST,BCL2A1,AMY1A,PSCA,VCX2,OR12D2,DEFA3,ITM2A,SLC5A2
TF	Factor: MLLT10; motif: CYNNCCNNGGNGCTG	TF:M12636	false	0.0007171630457220527	3.1443820970413645	9612	39	16	62700	TMSB10,CHORDC1,DRD4,KIF26B,IER2,OPN1LW,HSPB1,GAGE2E,TCF15,BCL2A1,GNG3,PSCA,RASSF7,NT5C,NME3,CRCT1
TF	Factor: ER-beta; motif: ANNSTGACCYRGNN	TF:M03821	false	0.0007183197757984098	3.1436821769999463	6534	39	13	62700	MRPL51,OR1L1,CXCR5,HSPB1,UBB,HCST,NOMO1,AMY1A,PSCA,VCX2,OR12D2,BAG6,ITM2A
TF	Factor: MEIS1A:HOXA9; motif: TGACAGKTTTAYGA	TF:M00420	false	0.0007207584512197799	3.142210256610101	5603	39	12	62700	KIF26B,SSX2,OR1L1,CXCR5,GAGE2E,BCL2A1,GNG3,ADAM18,OR12D2,BAG6,ITM2A,PIP
TF	Factor: Sox-17; motif: TTGTYY; match class: 1	TF:M03803_1	false	0.0007243164831718183	3.140071631506296	9623	39	16	62700	CHORDC1,DRD4,MRPL51,KIF26B,OR1L1,HLA-DRB5,GAGE2E,BCL2A1,AMY1A,GNG3,NT5C,OR12D2,BAG6,DEFA3,PIP,CRCT1
TF	Factor: c-Myc; motif: NSCACGTGGN; match class: 1	TF:M04743_1	false	0.0007286402350250577	3.1374868509819622	3125	39	9	62700	DRD4,IER2,ORM2,PUF60,GAGE2E,TCF15,AMY1A,VCX2,NT5C
TF	Factor: Nkx2-3; motif: NSCACTTNNN	TF:M10636	false	0.0007437937723807561	3.1285474622125875	3134	39	9	62700	CHORDC1,MRPL51,IER2,ORM2,HLA-DRB5,HCST,GNG3,ITM2A,CRCT1
TF	Factor: pitx2; motif: NNTAAWCCCA	TF:M02114	false	0.0007558921127291413	3.121540186231599	4749	39	11	62700	SSX2,OR1L1,OPN1LW,ORM2,HSPB1,UBB,HCST,NOMO1,BCL2A1,NT5C,SLC5A2
TF	Factor: Pitx2; motif: WNTAAWCCCA	TF:M07056	false	0.0007558921127291413	3.121540186231599	4749	39	11	62700	SSX2,OR1L1,OPN1LW,ORM2,HSPB1,UBB,HCST,NOMO1,BCL2A1,NT5C,SLC5A2
TF	Factor: Lhx8; motif: TGATTG; match class: 1	TF:M07476_1	false	0.0007558921127291413	3.121540186231599	3142	39	9	62700	CHORDC1,SSX2,UBB,GAGE2E,BCL2A1,VCX2,RASSF7,OR12D2,DEFA3
TF	Factor: c-Rel; motif: NRNRGGGRAATKCCA	TF:M10046	false	0.000761023543546877	3.1186019073893085	4754	39	11	62700	KIF26B,CXCR5,ORM2,UBB,HCST,NOMO1,TCF15,ADAM18,ICOSLG,DEFA3,NME3
TF	Factor: YB-1; motif: NNNNCCAATNN; match class: 1	TF:M03862_1	false	0.0007707728005075456	3.1130736193901005	3152	39	9	62700	MRPL51,SSX2,UBB,HLA-DRB5,TCF15,VCX2,RASSF7,DEFA3,CRCT1
TF	Factor: COUP-TF1; motif: RRGGTCRNTGACCYY	TF:M11741	false	0.0007736528397675503	3.1114538760039196	3930	39	10	62700	CHORDC1,DRD4,OR1L1,CXCR5,PUF60,TCF15,AMY1A,VCX2,RASSF7,ICOSLG
TF	Factor: NFATC3; motif: WNTTTCCRNN	TF:M08001	false	0.0007775726603175206	3.1092590177345247	1802	39	7	62700	SSX2,CXCR5,NOMO1,BCL2A1,GNG3,OR12D2,CRCT1
TF	Factor: ZXDB; motif: NAGGGTG	TF:M06202	false	0.0007805287456344126	3.107611097930818	7587	39	14	62700	TMSB10,SSX2,CXCR5,OPN1LW,ORM2,PUF60,HCST,PSCA,VCX2,RASSF7,NT5C,ICOSLG,DEFA3,PIP
TF	Factor: ZXDA; motif: NAGGGTG	TF:M06203	false	0.0007805287456344126	3.107611097930818	7587	39	14	62700	TMSB10,SSX2,CXCR5,OPN1LW,ORM2,PUF60,HCST,PSCA,VCX2,RASSF7,NT5C,ICOSLG,DEFA3,PIP
TF	Factor: ZNF688; motif: MTCAKAAGACC	TF:M05310	false	0.0007809154131683205	3.107396005282396	768	39	5	62700	SSX2,ORM2,GNG3,DEFA3,CRCT1
TF	Factor: POU2F1:ER81; motif: ACCGGATATGCAN	TF:M08401	false	0.0007874584402750879	3.103772357710401	7595	39	14	62700	DRD4,KIF26B,OPN1LW,ORM2,HSPB1,UBB,BCL2A1,AMY1A,GNG3,ADAM18,RASSF7,BAG6,ITM2A,CRCT1
TF	Factor: DREF; motif: CTYYCWCTTCCY	TF:M09725	false	0.00078755255400697	3.1037204557559073	7596	39	14	62700	TMSB10,KIF26B,IER2,OR1L1,CXCR5,HCST,GAGE2E,BCL2A1,ADAM18,PSCA,VCX2,RASSF7,DEFA3,PIP
TF	Factor: SP2; motif: GNNGGGGGCGGGGSN	TF:M03807	false	0.000792589348937702	3.100951768147001	8635	39	15	62700	TMSB10,MRPL51,KIF26B,IER2,OPN1LW,HSPB1,PUF60,NOMO1,GNG3,VCX2,RASSF7,NT5C,ICOSLG,BAG6,NME3
TF	Factor: Pax-5; motif: NNRNKCAGYSRAGCRTGAC	TF:M07223	false	0.0007944774113418008	3.0999184461835614	5676	39	12	62700	CHORDC1,MRPL51,IER2,SSX2,CXCR5,HSPB1,HCST,GAGE2E,RASSF7,NT5C,OR12D2,SLC5A2
TF	Factor: MAZR; motif: NSGGGGGGGGMCN	TF:M00491	false	0.0007944774113418008	3.0999184461835614	1247	39	6	62700	TMSB10,DRD4,IER2,VCX2,RASSF7,NME3
TF	Factor: c-Myc; motif: NCCACGTGCNN	TF:M09992	false	0.0008022446978024885	3.095693144563067	5683	39	12	62700	CHORDC1,DRD4,IER2,ORM2,PUF60,HCST,GAGE2E,AMY1A,VCX2,NT5C,ICOSLG,SLC5A2
TF	Factor: NFATc1; motif: NATGGAAANWNANTTTYCMN	TF:M04051	false	0.0008025530582789422	3.09552624595606	5684	39	12	62700	SSX2,OR1L1,OPN1LW,ORM2,HCST,NOMO1,BCL2A1,AMY1A,VCX2,DEFA3,ITM2A,PIP
TF	Factor: JunD; motif: SATGACTCATN	TF:M11269	false	0.0008038831447490463	3.0948070772205294	3957	39	10	62700	OR1L1,ORM2,HSPB1,NOMO1,TCF15,BCL2A1,AMY1A,ADAM18,PSCA,RASSF7
TF	Factor: HFH3; motif: KNNTRTTTRTTTA	TF:M00289	false	0.0008072726466623097	3.092979762746209	3180	39	9	62700	MRPL51,IER2,SSX2,HCST,TCF15,ADAM18,VCX2,SLC5A2,CRCT1
TF	Factor: Sox-9; motif: NNNACAATRG	TF:M11626	false	0.0008149708393695675	3.088857930557514	6638	39	13	62700	TMSB10,MRPL51,CXCR5,ORM2,HLA-DRB5,PUF60,BCL2A1,AMY1A,GNG3,PSCA,ICOSLG,DEFA3,ITM2A
TF	Factor: PLAG1; motif: CCCCCKWNNNGGSCCC; match class: 1	TF:M01973_1	false	0.0008258456968978137	3.0831010897811533	2473	39	8	62700	DRD4,IER2,HSPB1,GAGE2E,VCX2,RASSF7,ITM2A,NME3
TF	Factor: CDP; motif: NTATTGATYR	TF:M11507	false	0.000831425470362633	3.080176675200856	3194	39	9	62700	CHORDC1,MRPL51,IER2,GAGE2E,AMY1A,PSCA,RASSF7,PIP,NME3
TF	Factor: AHR; motif: CACGCN	TF:M01855	false	0.0008338928452762845	3.0788897523539407	8684	39	15	62700	TMSB10,DRD4,MRPL51,KIF26B,IER2,CXCR5,OPN1LW,PUF60,NOMO1,GNG3,ADAM18,NT5C,ICOSLG,BAG6,NME3
TF	Factor: SP1; motif: NRGKGGGCGGGGCN	TF:M09765	false	0.0008376169719827639	3.0769545314679605	7652	39	14	62700	TMSB10,CHORDC1,MRPL51,KIF26B,IER2,HSPB1,PUF60,NOMO1,GNG3,VCX2,RASSF7,NT5C,ICOSLG,NME3
TF	Factor: Elk-1:EVX1; motif: NNCGGWAATNNYMATTA	TF:M08215	false	0.0008376169719827639	3.0769545314679605	6660	39	13	62700	CHORDC1,SSX2,OR1L1,ORM2,UBB,PUF60,BCL2A1,AMY1A,VCX2,NT5C,OR12D2,ITM2A,CRCT1
TF	Factor: OC-2; motif: TCAATA	TF:M02112	false	0.0008377265494025932	3.076897720589196	7653	39	14	62700	CHORDC1,MRPL51,IER2,HLA-DRB5,GAGE2E,AMY1A,PSCA,VCX2,OR12D2,DEFA3,ITM2A,PIP,NME3,CRCT1
TF	Factor: c-Myb; motif: NCNRNNGRCNGTTGGKGG	TF:M00004	false	0.0008451054083699293	3.073089118957562	7661	39	14	62700	TMSB10,DRD4,MRPL51,KIF26B,OPN1LW,UBB,PUF60,GAGE2E,GNG3,ADAM18,VCX2,NT5C,DEFA3,PIP
TF	Factor: HSF1; motif: NRGAANNTTCYRGAA	TF:M09950	false	0.0008474824314648416	3.0718692960711445	2486	39	8	62700	CHORDC1,MRPL51,OPN1LW,HSPB1,UBB,BCL2A1,ADAM18,PIP
TF	Factor: MTF-1; motif: GTGTGCANMACTTTGCGCAC	TF:M01242	false	0.0008477934819000481	3.071709926746004	3990	39	10	62700	ORM2,UBB,HLA-DRB5,PUF60,NOMO1,AMY1A,GNG3,VCX2,NT5C,BAG6
TF	Factor: c-Maf; motif: NWNNNTGCTGACKNNNNNN	TF:M01070	false	0.0008504704019800225	3.0703407960789555	6675	39	13	62700	OR1L1,CXCR5,HCST,NOMO1,TCF15,BCL2A1,AMY1A,GNG3,ADAM18,OR12D2,PIP,SLC5A2,NME3
TF	Factor: NR1B2; motif: NTGACCY	TF:M02111	false	0.0008623143177032705	3.064334402896349	9802	39	16	62700	DRD4,MRPL51,KIF26B,IER2,OR1L1,OPN1LW,HCST,NOMO1,GAGE2E,GNG3,VCX2,RASSF7,NT5C,ICOSLG,SLC5A2,NME3
TF	Factor: BTEB2; motif: RGGGNGKGGN	TF:M07277	false	0.0008623143177032705	3.064334402896349	8719	39	15	62700	TMSB10,CHORDC1,DRD4,MRPL51,KIF26B,IER2,HSPB1,PUF60,NOMO1,GNG3,VCX2,RASSF7,NT5C,ICOSLG,NME3
TF	Factor: LHX4; motif: NTCRTTAN	TF:M11008	false	0.000876373463036714	3.057310781534893	6698	39	13	62700	CHORDC1,MRPL51,HSPB1,UBB,PUF60,NOMO1,AMY1A,ADAM18,VCX2,RASSF7,NT5C,OR12D2,BAG6
TF	Factor: Six-1; motif: NCGTATCRNN	TF:M11027	false	0.0008807840339218204	3.0551305664732906	3226	39	9	62700	CHORDC1,ORM2,HLA-DRB5,PUF60,VCX2,OR12D2,DEFA3,SLC5A2,NME3
TF	Factor: HNF-3alpha; motif: WRWGTAAAC	TF:M04737	false	0.0008985977875913184	3.0464346550041386	4868	39	11	62700	CHORDC1,MRPL51,SSX2,ORM2,HSPB1,UBB,HLA-DRB5,OR12D2,BAG6,SLC5A2,CRCT1
TF	Factor: HNF-1alpha; motif: RGTTAATNWTT	TF:M02013	false	0.0009026204282617658	3.044494841676759	1859	39	7	62700	CHORDC1,MRPL51,CXCR5,HLA-DRB5,GAGE2E,AMY1A,DEFA3
TF	Factor: HOXA4; motif: RTMATTAN	TF:M10716	false	0.0009026204282617658	3.044494841676759	4026	39	10	62700	OR1L1,ORM2,BCL2A1,GNG3,ADAM18,PSCA,VCX2,OR12D2,BAG6,DEFA3
TF	Factor: Cdx-1; motif: TTTATK; match class: 1	TF:M02086_1	false	0.0009089818435336824	3.0414447915105782	9852	39	16	62700	MRPL51,KIF26B,CXCR5,ORM2,HSPB1,HLA-DRB5,HCST,NOMO1,BCL2A1,AMY1A,ADAM18,VCX2,DEFA3,ITM2A,PIP,SLC5A2
TF	Factor: TFIIB; motif: YTNTMTGMSN	TF:M08904	false	0.0009188024733839537	3.0367778443699622	6735	39	13	62700	TMSB10,CHORDC1,DRD4,OR1L1,CXCR5,HSPB1,HLA-DRB5,PUF60,AMY1A,NT5C,ITM2A,PIP,SLC5A2
TF	Factor: Oct-2; motif: NNNATTATGCAN	TF:M11897	false	0.0009188024733839537	3.0367778443699622	4883	39	11	62700	CHORDC1,CXCR5,OPN1LW,GAGE2E,BCL2A1,AMY1A,ADAM18,PSCA,OR12D2,BAG6,SLC5A2
TF	Factor: SP8; motif: RNCACGCCCMCN	TF:M12147	false	0.0009368942028997688	3.0283094482701522	2529	39	8	62700	DRD4,IER2,HSPB1,UBB,PUF60,RASSF7,ICOSLG,BAG6
TF	Factor: c-Myc; motif: NSCACGTGGN	TF:M04743	false	0.0009424329746379774	3.0257495268303383	4899	39	11	62700	CHORDC1,DRD4,IER2,ORM2,PUF60,GAGE2E,TCF15,AMY1A,VCX2,NT5C,ICOSLG
TF	Factor: Nrf2; motif: NNTGACTCAGCAN	TF:M07265	false	0.0009481019219165419	3.023144973055779	4903	39	11	62700	KIF26B,IER2,SSX2,OR1L1,OPN1LW,HSPB1,UBB,TCF15,GNG3,VCX2,SLC5A2
TF	Factor: Msx-2; motif: NNNGACYAATTAGYNNT	TF:M01393	false	0.0009577695983120714	3.0187389525250423	8812	39	15	62700	MRPL51,IER2,SSX2,OR1L1,CXCR5,OPN1LW,ORM2,HLA-DRB5,ADAM18,VCX2,RASSF7,NT5C,OR12D2,DEFA3,PIP
TF	Factor: MEIS1B:HOXA9; motif: TGACASTTTWAYRR	TF:M00421	false	0.0009596066521227976	3.017906750105822	6768	39	13	62700	OR1L1,CXCR5,UBB,HLA-DRB5,HCST,GAGE2E,AMY1A,ADAM18,ICOSLG,BAG6,ITM2A,PIP,SLC5A2
TF	Factor: STAT; motif: NNNNNTTCTKGGA; match class: 1	TF:M00777_1	false	0.000962751851354253	3.0164856375640596	812	39	5	62700	TMSB10,CXCR5,HCST,ADAM18,PIP
TF	Factor: NKX25; motif: NNANCCACTTRAAWTT	TF:M01414	false	0.0009648046974246841	3.0155605907131973	9910	39	16	62700	CHORDC1,MRPL51,IER2,OR1L1,OPN1LW,ORM2,HLA-DRB5,PUF60,HCST,GAGE2E,GNG3,NT5C,OR12D2,BAG6,SLC5A2,CRCT1
TF	Factor: ipf1; motif: TGATTGATK; match class: 1	TF:M10031_1	false	0.0009654890493405031	3.0152526476618657	3273	39	9	62700	CXCR5,ORM2,NOMO1,AMY1A,PSCA,VCX2,OR12D2,SLC5A2,CRCT1
TF	Factor: ELF1; motif: NNNASCCGGAAGTGGNNNN	TF:M12600	false	0.0009667253807890576	3.014696879118982	8824	39	15	62700	TMSB10,CHORDC1,MRPL51,IER2,ORM2,HSPB1,PUF60,HCST,ADAM18,RASSF7,NT5C,ICOSLG,OR12D2,BAG6,NME3
TF	Factor: Erm; motif: RSAGGAAGGAAGTN	TF:M11423	false	0.0009762025694846592	3.010460053561755	4924	39	11	62700	IER2,HLA-DRB5,PUF60,HCST,TCF15,AMY1A,ADAM18,PSCA,VCX2,BAG6,ITM2A
TF	Factor: DEC1; motif: NGCACGTGAS	TF:M09876	false	0.0009935323461509637	3.0028179891216573	8849	39	15	62700	CHORDC1,DRD4,KIF26B,IER2,ORM2,PUF60,GAGE2E,TCF15,AMY1A,ADAM18,VCX2,NT5C,ICOSLG,BAG6,PIP
TF	Factor: YY1; motif: NNNNNCCATNTWNNNWN	TF:M00059	false	0.000999734535512563	3.0001153050674128	4940	39	11	62700	MRPL51,OR1L1,CXCR5,OPN1LW,HCST,NOMO1,BCL2A1,NT5C,DEFA3,PIP,CRCT1
TF	Factor: Erg; motif: NACCGGAARYN; match class: 1	TF:M11392_1	false	0.001002187320434659	2.9990510962054913	3293	39	9	62700	CHORDC1,MRPL51,IER2,HSPB1,UBB,PUF60,NT5C,ICOSLG,BAG6
TF	Factor: KLF14; motif: NRCCACRCCCMCN; match class: 1	TF:M12183_1	false	0.0010093065204322493	2.9959769210610374	2564	39	8	62700	TMSB10,KIF26B,IER2,PUF60,GAGE2E,RASSF7,ICOSLG,NME3
TF	Factor: IRF-4; motif: AAGTTTC	TF:M04855	false	0.0010320369254519194	2.986304763723226	7833	39	14	62700	TMSB10,MRPL51,KIF26B,IER2,OR1L1,OPN1LW,HSPB1,UBB,HCST,TCF15,BCL2A1,AMY1A,ADAM18,BAG6
TF	Factor: Sp1; motif: GGNDGGRGGCGGGG	TF:M04953	false	0.0010342874948811173	2.9853587261493413	8886	39	15	62700	TMSB10,MRPL51,KIF26B,IER2,HSPB1,UBB,PUF60,GAGE2E,GNG3,VCX2,RASSF7,ICOSLG,BAG6,ITM2A,NME3
TF	Factor: Pax-2; motif: NNNNGTCANGNRTKANNNN	TF:M00098	false	0.0010482008161071179	2.979555506500741	7847	39	14	62700	MRPL51,KIF26B,IER2,OR1L1,CXCR5,HLA-DRB5,HCST,BCL2A1,AMY1A,ADAM18,NT5C,ITM2A,SLC5A2,NME3
TF	Factor: KLF14; motif: NRCCACGCCCMCN	TF:M12184	false	0.0010595039126307087	2.974897435148761	2585	39	8	62700	DRD4,IER2,UBB,PUF60,GAGE2E,RASSF7,BAG6,NME3
TF	Factor: SMAD3; motif: YGTCTAGACA	TF:M04026	false	0.0010927686379445854	2.961471777574563	6872	39	13	62700	KIF26B,SSX2,CXCR5,OPN1LW,HSPB1,TCF15,AMY1A,GNG3,RASSF7,NT5C,PIP,NME3,CRCT1
TF	Factor: MafB; motif: TGCTGASTNNN	TF:M09978	false	0.001097698492868571	2.9595169320762413	3339	39	9	62700	CXCR5,ORM2,HSPB1,HCST,AMY1A,GNG3,ADAM18,OR12D2,NME3
TF	Factor: Sp2; motif: NYSGCCCCGCCCCCY	TF:M03567	false	0.0011097206066938876	2.954786349361579	7895	39	14	62700	TMSB10,CHORDC1,MRPL51,KIF26B,IER2,HSPB1,PUF60,NOMO1,GNG3,VCX2,RASSF7,NT5C,ICOSLG,NME3
TF	Factor: Nkx2-8; motif: STCGTTGAN; match class: 1	TF:M10632_1	false	0.0011134191583367509	2.9533413101636685	843	39	5	62700	CHORDC1,KIF26B,UBB,VCX2,NT5C
TF	Factor: ZNF7; motif: NCYYTGYCWNCWCTTR	TF:M12716	false	0.0011151641341543713	2.952661206775949	1937	39	7	62700	ORM2,AMY1A,VCX2,OR12D2,PIP,SLC5A2,CRCT1
TF	Factor: GCMa; motif: RTGCGGGTN; match class: 1	TF:M11595_1	false	0.0011184886289432208	2.9513684267772895	5929	39	12	62700	TMSB10,KIF26B,IER2,SSX2,ORM2,HSPB1,HCST,GAGE2E,TCF15,NT5C,ICOSLG,NME3
TF	Factor: KLF3; motif: NNNNNNGGGCGGGGCNNGN	TF:M09970	false	0.0011347615324576337	2.945095394875254	7915	39	14	62700	TMSB10,CHORDC1,MRPL51,IER2,OPN1LW,HSPB1,PUF60,NOMO1,ADAM18,VCX2,RASSF7,NT5C,ICOSLG,NME3
TF	Factor: PBX2; motif: TGANTGACAGN	TF:M09736	false	0.0011359413647204087	2.9446440855577363	5025	39	11	62700	DRD4,UBB,HLA-DRB5,HCST,PSCA,RASSF7,ICOSLG,OR12D2,DEFA3,ITM2A,CRCT1
TF	Factor: znf136; motif: CAAGAATWCTATAYCCAG; match class: 1	TF:M10535_1	false	0.0011372351536388671	2.944149724082358	2617	39	8	62700	CHORDC1,OR1L1,CXCR5,BCL2A1,AMY1A,VCX2,ITM2A,PIP
TF	Factor: C-Myc; motif: NGCCACGTGNN	TF:M07601	false	0.001147336202741762	2.9403093025863236	5948	39	12	62700	CHORDC1,DRD4,IER2,ORM2,PUF60,GAGE2E,TCF15,AMY1A,VCX2,NT5C,ICOSLG,PIP
TF	Factor: LBP-1; motif: NRCCGGTNNNNACCGGYN	TF:M11490	false	0.0011518238985797247	2.9386139147680637	6917	39	13	62700	TMSB10,CHORDC1,DRD4,KIF26B,IER2,OPN1LW,HSPB1,TCF15,NT5C,ICOSLG,BAG6,ITM2A,NME3
TF	Factor: PEA3; motif: AGGAAGT	TF:M03579	false	0.0011533039757857396	2.93805621082561	6922	39	13	62700	CHORDC1,IER2,UBB,HLA-DRB5,HCST,GAGE2E,TCF15,BCL2A1,PSCA,VCX2,RASSF7,ITM2A,PIP
TF	Factor: Fli-1; motif: MGGAAGT	TF:M07382	false	0.0011533039757857396	2.93805621082561	6922	39	13	62700	CHORDC1,IER2,UBB,HLA-DRB5,HCST,GAGE2E,TCF15,BCL2A1,PSCA,VCX2,RASSF7,ITM2A,PIP
TF	Factor: C-ets-1; motif: AGGAAGN	TF:M01870	false	0.0011533039757857396	2.93805621082561	6922	39	13	62700	CHORDC1,IER2,UBB,HLA-DRB5,HCST,GAGE2E,TCF15,BCL2A1,PSCA,VCX2,RASSF7,ITM2A,PIP
TF	Factor: SREBP-2; motif: NNGYCACNNSMN	TF:M01177	false	0.0011533039757857396	2.93805621082561	8989	39	15	62700	TMSB10,IER2,OR1L1,OPN1LW,UBB,HCST,NOMO1,GAGE2E,BCL2A1,PSCA,NT5C,BAG6,PIP,NME3,CRCT1
TF	Factor: SPI1; motif: AGGAAGT	TF:M02278	false	0.0011533039757857396	2.93805621082561	6922	39	13	62700	CHORDC1,IER2,UBB,HLA-DRB5,HCST,GAGE2E,TCF15,BCL2A1,PSCA,VCX2,RASSF7,ITM2A,PIP
TF	Factor: SHOX; motif: NTCRTTAN	TF:M10906	false	0.0011576348254069737	2.936428416707108	4178	39	10	62700	CHORDC1,IER2,HSPB1,NOMO1,PSCA,VCX2,NT5C,OR12D2,BAG6,CRCT1
TF	Factor: Tbx5; motif: TNAGGTGTKV; match class: 1	TF:M01020_1	false	0.0011585141386939951	2.9360986616415374	4179	39	10	62700	TMSB10,MRPL51,UBB,HCST,AMY1A,RASSF7,DEFA3,ITM2A,PIP,CRCT1
TF	Factor: HSF1; motif: NTTCTRGAANNTTCY	TF:M07100	false	0.0011616851026132649	2.934911579976013	3374	39	9	62700	CHORDC1,MRPL51,OPN1LW,HSPB1,UBB,BCL2A1,ADAM18,ICOSLG,PIP
TF	Factor: YY1; motif: NYNKCCATNTT	TF:M01035	false	0.0011628376056521902	2.9344809317836633	5964	39	12	62700	TMSB10,CHORDC1,MRPL51,ORM2,UBB,PUF60,NOMO1,GNG3,ADAM18,VCX2,NT5C,PIP
TF	Factor: Fli-1; motif: ACCGGAAGYN	TF:M02073	false	0.0011688416336016031	2.9322443274284726	5968	39	12	62700	TMSB10,CHORDC1,MRPL51,IER2,HSPB1,UBB,PUF60,PSCA,NT5C,OR12D2,BAG6,NME3
TF	Factor: LBP-1; motif: CAGCTGS	TF:M00644	false	0.0011690519159677326	2.932166201996701	9009	39	15	62700	MRPL51,OR1L1,CXCR5,ORM2,HSPB1,UBB,PUF60,NOMO1,GNG3,PSCA,RASSF7,ICOSLG,BAG6,PIP,NME3
TF	Factor: c-Ets-1(p54); motif: NCMGGAWGYN	TF:M00032	false	0.0011845563190354964	2.926444286173899	7961	39	14	62700	TMSB10,CHORDC1,MRPL51,IER2,CXCR5,HSPB1,UBB,PUF60,HCST,TCF15,BCL2A1,PSCA,NT5C,BAG6
TF	Factor: Myc; motif: CACGTGS	TF:M00799	false	0.0011853931304181078	2.9261375939100205	5061	39	11	62700	CHORDC1,DRD4,IER2,ORM2,PUF60,GAGE2E,TCF15,AMY1A,VCX2,NT5C,ICOSLG
TF	Factor: GLI; motif: NGACCMCCCAN; match class: 1	TF:M07290_1	false	0.0011853931304181078	2.9261375939100205	1964	39	7	62700	TMSB10,SSX2,OPN1LW,UBB,PSCA,VCX2,ICOSLG
TF	Factor: HOXD4; motif: RTCRTTAN	TF:M10710	false	0.001189648037059484	2.924581507659728	3389	39	9	62700	OR1L1,CXCR5,ORM2,BCL2A1,GNG3,ADAM18,PSCA,OR12D2,BAG6
TF	Factor: Elf-1; motif: ACTTCCGGG	TF:M04714	false	0.0011902946243830812	2.9243455277614174	7969	39	14	62700	CHORDC1,MRPL51,IER2,HSPB1,UBB,PUF60,ADAM18,RASSF7,NT5C,ICOSLG,OR12D2,BAG6,DEFA3,NME3
TF	Factor: CRX; motif: YTAATC; match class: 1	TF:M01712_1	false	0.0012011667529553077	2.920396697125634	5072	39	11	62700	MRPL51,OR1L1,CXCR5,HLA-DRB5,NOMO1,BCL2A1,AMY1A,GNG3,OR12D2,BAG6,SLC5A2
TF	Factor: ZNF460; motif: NNACNCCCCCCNN	TF:M12313	false	0.0012016335740873362	2.9202279458216283	5993	39	12	62700	TMSB10,DRD4,MRPL51,KIF26B,IER2,UBB,GAGE2E,VCX2,RASSF7,NT5C,SLC5A2,NME3
TF	Factor: alx3; motif: NNCRTTAN	TF:M10877	false	0.0012033023741406424	2.9196252264257887	4207	39	10	62700	CHORDC1,MRPL51,HSPB1,UBB,NOMO1,ADAM18,VCX2,RASSF7,NT5C,BAG6
TF	Factor: ETV4; motif: ACCGGAAGTN	TF:M03982	false	0.0012051980087056757	2.9189415945632766	6967	39	13	62700	CHORDC1,MRPL51,IER2,HSPB1,UBB,PUF60,PSCA,NT5C,ICOSLG,OR12D2,BAG6,DEFA3,NME3
TF	Factor: SMAD3; motif: TGTCTGTCT	TF:M00701	false	0.00122015968314129	2.9135833291867206	4216	39	10	62700	DRD4,KIF26B,OPN1LW,HSPB1,TCF15,ADAM18,PSCA,DEFA3,SLC5A2,NME3
TF	Factor: MAX; motif: CACGTG	TF:M08950	false	0.0012207710721086615	2.9133657704871894	6009	39	12	62700	CHORDC1,DRD4,IER2,ORM2,PUF60,GAGE2E,TCF15,AMY1A,VCX2,NT5C,ICOSLG,PIP
TF	Factor: USF2; motif: CASGYG; match class: 1	TF:M00726_1	false	0.0012207710721086615	2.9133657704871894	6009	39	12	62700	CHORDC1,DRD4,IER2,ORM2,PUF60,GAGE2E,TCF15,AMY1A,VCX2,NT5C,ICOSLG,PIP
TF	Factor: USF2; motif: CASGYG	TF:M00726	false	0.0012207710721086615	2.9133657704871894	6009	39	12	62700	CHORDC1,DRD4,IER2,ORM2,PUF60,GAGE2E,TCF15,AMY1A,VCX2,NT5C,ICOSLG,PIP
TF	Factor: MAX; motif: CACGTG; match class: 1	TF:M08950_1	false	0.0012207710721086615	2.9133657704871894	6009	39	12	62700	CHORDC1,DRD4,IER2,ORM2,PUF60,GAGE2E,TCF15,AMY1A,VCX2,NT5C,ICOSLG,PIP
TF	Factor: N-Myc; motif: NNCCACGTGNNN	TF:M00055	false	0.001222467517990148	2.912762671627698	4220	39	10	62700	CHORDC1,DRD4,IER2,ORM2,PUF60,GAGE2E,AMY1A,VCX2,NT5C,ICOSLG
TF	Factor: Sp3; motif: GGGGCGGGGSNN	TF:M07615	false	0.0012268531069045722	2.9112074329370157	6985	39	13	62700	TMSB10,MRPL51,KIF26B,IER2,HSPB1,PUF60,NOMO1,GNG3,VCX2,RASSF7,NT5C,ICOSLG,NME3
TF	Factor: C-Myc; motif: NGCCACGTGNN; match class: 1	TF:M07601_1	false	0.001227655287317337	2.9109235613968094	4224	39	10	62700	CHORDC1,DRD4,IER2,ORM2,PUF60,GAGE2E,TCF15,AMY1A,VCX2,NT5C
TF	Factor: GKLF; motif: NNCCMCRCCCN; match class: 1	TF:M12173_1	false	0.001227655287317337	2.9109235613968094	5093	39	11	62700	TMSB10,KIF26B,IER2,HSPB1,PUF60,NOMO1,GNG3,RASSF7,NT5C,ICOSLG,NME3
TF	Factor: CDX-2; motif: TTTATN; match class: 1	TF:M02087_1	false	0.0012318054501473266	2.909457878697077	5096	39	11	62700	CHORDC1,ORM2,PUF60,BCL2A1,AMY1A,ADAM18,PSCA,VCX2,DEFA3,PIP,CRCT1
TF	Factor: SMAD3; motif: CAGACAS; match class: 1	TF:M07429_1	false	0.0012352738746157707	2.908236743580066	1383	39	6	62700	DRD4,OR1L1,GAGE2E,BCL2A1,GNG3,DEFA3
TF	Factor: GR; motif: CNNNNTGTYCTNN	TF:M01836	false	0.0012397069341784834	2.906680969605518	6024	39	12	62700	TMSB10,MRPL51,KIF26B,SSX2,OPN1LW,TCF15,AMY1A,OR12D2,BAG6,DEFA3,PIP,NME3
TF	Factor: KROX; motif: CCCGCCCCCRCCCC	TF:M00982	false	0.001241727486926028	2.905973705214301	8018	39	14	62700	TMSB10,DRD4,KIF26B,IER2,HSPB1,UBB,PUF60,GAGE2E,TCF15,GNG3,RASSF7,NT5C,ICOSLG,NME3
TF	Factor: Osx; motif: CCNCCCCCNNN	TF:M07329	false	0.0012474296604684499	2.9039839338261446	7003	39	13	62700	DRD4,MRPL51,KIF26B,IER2,OPN1LW,UBB,PUF60,HCST,TCF15,VCX2,RASSF7,ICOSLG,NME3
TF	Factor: SREBP-1; motif: RTCRCGTGAY; match class: 1	TF:M11081_1	false	0.001250378682429756	2.9029584391651686	8025	39	14	62700	CHORDC1,DRD4,IER2,ORM2,HSPB1,PUF60,GAGE2E,TCF15,AMY1A,VCX2,NT5C,ICOSLG,PIP,NME3
TF	Factor: AP-4; motif: AHCATRTGKT	TF:M11213	false	0.0012602098773366191	2.899557120772329	4243	39	10	62700	OR1L1,CXCR5,HLA-DRB5,NOMO1,BCL2A1,AMY1A,PSCA,VCX2,PIP,CRCT1
TF	Factor: ZNF436; motif: TCCTCCAGGAAGCCY; match class: 1	TF:M10477_1	false	0.0012602412573983976	2.899546306686323	9098	39	15	62700	MRPL51,IER2,CXCR5,OPN1LW,ORM2,TCF15,ADAM18,PSCA,VCX2,RASSF7,NT5C,ICOSLG,BAG6,ITM2A,NME3
TF	Factor: ERG; motif: MNNSNGGAAG	TF:M08880	false	0.0012717767177788835	2.895589129842034	2681	39	8	62700	MRPL51,CXCR5,OPN1LW,HCST,GNG3,ICOSLG,ITM2A,CRCT1
TF	Factor: FOXO1A:HOXA10; motif: RWMAACANCRTWAA	TF:M08482	false	0.0012728497423815635	2.8952228610015522	4250	39	10	62700	TMSB10,CHORDC1,CXCR5,HLA-DRB5,TCF15,BCL2A1,AMY1A,ADAM18,VCX2,PIP
TF	Factor: Erm; motif: ACCGGAAGTN	TF:M02069	false	0.0012770894275605904	2.8937786904137495	7025	39	13	62700	CHORDC1,MRPL51,IER2,HSPB1,UBB,PUF60,BCL2A1,PSCA,NT5C,OR12D2,BAG6,DEFA3,NME3
TF	Factor: DEC1; motif: NCNCACRTGNSC	TF:M08870	false	0.0012805723382805427	2.892595883631537	8049	39	14	62700	DRD4,MRPL51,KIF26B,OPN1LW,HLA-DRB5,GAGE2E,TCF15,VCX2,RASSF7,NT5C,ICOSLG,BAG6,DEFA3,PIP
TF	Factor: Sox-10; motif: CWTTGTN	TF:M01131	false	0.001286127125229231	2.8907161021295935	9119	39	15	62700	TMSB10,CHORDC1,DRD4,OR1L1,OPN1LW,GAGE2E,GNG3,ADAM18,PSCA,VCX2,NT5C,OR12D2,BAG6,NME3,CRCT1
TF	Factor: ERF:FOXO1A; motif: RTMAACAGGAARNS; match class: 1	TF:M08241_1	false	0.0013123113938584893	2.8819631004876047	2010	39	7	62700	MRPL51,CXCR5,ORM2,HLA-DRB5,HCST,VCX2,ITM2A
TF	Factor: SREBP-1; motif: RTCACCCCAY	TF:M07405	false	0.0013401322526254147	2.8728523406268036	7062	39	13	62700	SSX2,ORM2,UBB,PUF60,GAGE2E,BCL2A1,GNG3,VCX2,NT5C,OR12D2,DEFA3,ITM2A,PIP
TF	Factor: Fli-1; motif: NACCGGAARTN; match class: 1	TF:M11400_1	false	0.00134367900408943	2.8717044689332485	4283	39	10	62700	CHORDC1,MRPL51,IER2,HSPB1,UBB,PUF60,PSCA,NT5C,ICOSLG,BAG6
TF	Factor: BTEB2; motif: RGGGNGKGGN; match class: 1	TF:M07277_1	false	0.0013493191827064184	2.8698853054121853	4286	39	10	62700	TMSB10,KIF26B,IER2,HSPB1,PUF60,NOMO1,GNG3,RASSF7,ICOSLG,NME3
TF	Factor: HSF1; motif: NTTCTRGAAVNTTCTYM	TF:M01023	false	0.0013854730372058468	2.8584019216368266	2720	39	8	62700	CHORDC1,MRPL51,OPN1LW,HSPB1,UBB,ADAM18,NT5C,PIP
TF	Factor: ZABC1; motif: ATTCCNAC; match class: 1	TF:M01306_1	false	0.0013873629653615217	2.8578099028549406	2721	39	8	62700	IER2,CXCR5,UBB,BCL2A1,RASSF7,DEFA3,ITM2A,SLC5A2
TF	Factor: Erg; motif: NRRSAGGAAGNGG; match class: 1	TF:M09907_1	false	0.0013998751891174876	2.853910683674541	5187	39	11	62700	KIF26B,IER2,CXCR5,HLA-DRB5,HCST,GAGE2E,BCL2A1,GNG3,PSCA,ICOSLG,NME3
TF	Factor: Sox-10; motif: AACAATRGNCYATTGTT	TF:M11632	false	0.0014180823743510976	2.8482985408828103	5196	39	11	62700	IER2,HLA-DRB5,GAGE2E,TCF15,BCL2A1,AMY1A,ADAM18,VCX2,DEFA3,ITM2A,SLC5A2
TF	Factor: FAC1; motif: NNNCAMAACACRNA	TF:M00456	false	0.0014210381124071657	2.8473942740879004	8141	39	14	62700	MRPL51,ORM2,HLA-DRB5,PUF60,HCST,NOMO1,GAGE2E,TCF15,BCL2A1,AMY1A,GNG3,ADAM18,ITM2A,NME3
TF	Factor: TEF-3:C/EBPdelta; motif: RGWATGYNRTTRCGYAAY	TF:M08413	false	0.0014633178838860314	2.834661319656446	6152	39	12	62700	CHORDC1,IER2,OR1L1,CXCR5,ORM2,PUF60,NOMO1,AMY1A,GNG3,NT5C,ICOSLG,OR12D2
TF	Factor: Alx-4; motif: NNCRTTAN; match class: 1	TF:M10880_1	false	0.0014648709477258443	2.834200634121662	2747	39	8	62700	CHORDC1,UBB,PUF60,ADAM18,VCX2,NT5C,OR12D2,BAG6
TF	Factor: Elk-1:TBR2; motif: TNRCACCGGAAGN; match class: 1	TF:M08213_1	false	0.0014685954682028576	2.8330978162736002	1439	39	6	62700	MRPL51,IER2,PUF60,NT5C,BAG6,NME3
TF	Factor: NURR1:RXR-ALPHA; motif: NRGGTCRTTGACCYN; match class: 1	TF:M08957_1	false	0.0014685954682028576	2.8330978162736002	5221	39	11	62700	CHORDC1,DRD4,OR1L1,CXCR5,PUF60,GAGE2E,PSCA,VCX2,ICOSLG,PIP,SLC5A2
TF	Factor: HOXB2:PEA3; motif: ACCGGAAATGRN	TF:M08345	false	0.0014685954682028576	2.8330978162736002	8171	39	14	62700	TMSB10,CHORDC1,KIF26B,OR1L1,CXCR5,ORM2,UBB,GNG3,VCX2,RASSF7,NT5C,BAG6,DEFA3,PIP
TF	Factor: Elk-1:Pax-5; motif: ACCGGAACYACGCWTSANYG; match class: 1	TF:M08225_1	false	0.0014685954682028576	2.8330978162736002	8172	39	14	62700	MRPL51,KIF26B,CXCR5,OPN1LW,HSPB1,UBB,PUF60,NOMO1,GAGE2E,VCX2,NT5C,ICOSLG,BAG6,NME3
TF	Factor: LBX2; motif: CTNRANSTAATTA	TF:M04383	false	0.0014685954682028576	2.8330978162736002	8174	39	14	62700	TMSB10,MRPL51,SSX2,OR1L1,HSPB1,HLA-DRB5,BCL2A1,ADAM18,VCX2,NT5C,BAG6,DEFA3,PIP,SLC5A2
TF	Factor: Nkx3-2; motif: NTCGTTAN	TF:M10625	false	0.001488301622438004	2.8273090448076887	6169	39	12	62700	CHORDC1,MRPL51,KIF26B,HSPB1,UBB,PUF60,ADAM18,VCX2,RASSF7,NT5C,BAG6,ITM2A
TF	Factor: MYB; motif: NAACNGNCN	TF:M00913	false	0.0014920559007774318	2.8262149054529053	5235	39	11	62700	CHORDC1,KIF26B,SSX2,OR1L1,PUF60,BCL2A1,GNG3,ADAM18,VCX2,RASSF7,DEFA3
TF	Factor: SAP-1a; motif: CWTCCKGT	TF:M03844	false	0.0015014067574001192	2.8235016338306433	2762	39	8	62700	CXCR5,HLA-DRB5,HCST,PSCA,ITM2A,PIP,NME3,CRCT1
TF	Factor: p53; motif: RGRCWWGYCYNGRCWWGYYY	TF:M01652	false	0.0015014067574001192	2.8235016338306433	8194	39	14	62700	DRD4,SSX2,OPN1LW,ORM2,HSPB1,UBB,PUF60,TCF15,AMY1A,PSCA,ICOSLG,BAG6,ITM2A,PIP
TF	Factor: ER71; motif: CWTCCTGT	TF:M07282	false	0.0015014067574001192	2.8235016338306433	2762	39	8	62700	CXCR5,HLA-DRB5,HCST,PSCA,ITM2A,PIP,NME3,CRCT1
TF	Factor: Prx2; motif: TYAWAKTAA	TF:M02115	false	0.0015349927435246082	2.813893673251726	3539	39	9	62700	CHORDC1,MRPL51,CXCR5,HLA-DRB5,NOMO1,ADAM18,RASSF7,OR12D2,ITM2A
TF	Factor: MaFA; motif: TCTGCTGASCNN	TF:M07325	false	0.0015365969979090903	2.8134400196399154	5256	39	11	62700	CHORDC1,CXCR5,HSPB1,NOMO1,TCF15,AMY1A,GNG3,ADAM18,VCX2,RASSF7,ITM2A
TF	Factor: ZIC4; motif: GRCCCCCCGCNGNGN	TF:M03932	false	0.0015409836757921604	2.8122019618986713	2774	39	8	62700	TMSB10,DRD4,ORM2,GAGE2E,PSCA,NT5C,ICOSLG,ITM2A
TF	Factor: CDP:T-bet; motif: NTCACACNYYRATCRATM	TF:M08203	false	0.0015413870986837172	2.8120882803532017	6198	39	12	62700	CHORDC1,OR1L1,OPN1LW,ORM2,HCST,BCL2A1,AMY1A,PSCA,OR12D2,BAG6,DEFA3,CRCT1
TF	Factor: pax-6; motif: NYACGCWTSANYGMNCN; match class: 1	TF:M11880_1	false	0.0015471004294182467	2.8104814933294113	7189	39	13	62700	CHORDC1,DRD4,MRPL51,KIF26B,IER2,HSPB1,UBB,HLA-DRB5,GAGE2E,ICOSLG,BAG6,ITM2A,NME3
TF	Factor: NFE2L1; motif: NNNATGACTCAGCANW; match class: 1	TF:M12499_1	false	0.0015654458990590197	2.8053619367638523	3551	39	9	62700	KIF26B,OR1L1,CXCR5,OPN1LW,ORM2,UBB,TCF15,GNG3,DEFA3
TF	Factor: Pbx1; motif: KTGATKGAYN	TF:M11041	false	0.0015695884523872583	2.804214205098518	2083	39	7	62700	CHORDC1,OR1L1,AMY1A,PSCA,VCX2,OR12D2,SLC5A2
TF	Factor: NMYC; motif: CAYCTG; match class: 1	TF:M01808_1	false	0.0015798167884365879	2.801393275314296	6218	39	12	62700	DRD4,SSX2,OR1L1,ORM2,PUF60,HCST,GAGE2E,TCF15,AMY1A,PSCA,DEFA3,SLC5A2
TF	Factor: AP-2; motif: GSCCSCRGGCNRNRNN	TF:M00800	false	0.0015798167884365879	2.801393275314296	9321	39	15	62700	TMSB10,CHORDC1,DRD4,MRPL51,KIF26B,IER2,PUF60,NOMO1,GAGE2E,TCF15,PSCA,RASSF7,NT5C,ICOSLG,SLC5A2
TF	Factor: Fli-1:HOXB13; motif: NNCGGAARYNRTWAA	TF:M08471	false	0.0015927346261756926	2.79785657824045	5283	39	11	62700	MRPL51,OR1L1,CXCR5,OPN1LW,NOMO1,GAGE2E,BCL2A1,AMY1A,ADAM18,OR12D2,DEFA3
TF	Factor: POU2F1:PEA3; motif: ACCGGATATGCAN	TF:M08402	false	0.001603924940487932	2.794815959427568	8256	39	14	62700	TMSB10,SSX2,CXCR5,OPN1LW,ORM2,UBB,TCF15,AMY1A,ADAM18,RASSF7,BAG6,DEFA3,PIP,CRCT1
TF	Factor: ESRRA; motif: AAGGTCATNCAAGGTCA	TF:M04457	false	0.0016079781243324893	2.793719863887513	3567	39	9	62700	KIF26B,IER2,HLA-DRB5,HCST,GAGE2E,PSCA,ICOSLG,ITM2A,PIP
TF	Factor: HOXB1; motif: NTCRTTAN	TF:M10758	false	0.0016430190604304127	2.784357398347205	2805	39	8	62700	CHORDC1,MRPL51,HSPB1,UBB,VCX2,NT5C,BAG6,DEFA3
TF	Factor: MYC; motif: NNCCACGTGCNN; match class: 1	TF:M09812_1	false	0.001652140012093018	2.7819531507790902	5308	39	11	62700	CHORDC1,DRD4,IER2,ORM2,PUF60,GAGE2E,TCF15,AMY1A,VCX2,NT5C,ICOSLG
TF	Factor: GATA6; motif: NNNTCTTATCTNN; match class: 1	TF:M12571_1	false	0.001652140012093018	2.7819531507790902	510	39	4	62700	OR1L1,CXCR5,ITM2A,CRCT1
TF	Factor: Elk-1; motif: NACMGGAAGTN	TF:M11432	false	0.00165955112451565	2.7800093640730714	6256	39	12	62700	CHORDC1,MRPL51,IER2,CXCR5,HSPB1,PUF60,HCST,PSCA,NT5C,OR12D2,BAG6,NME3
TF	Factor: Zic1; motif: KGGGTGGTC; match class: 1	TF:M00448_1	false	0.0016669078394655232	2.7780884109206476	4423	39	10	62700	TMSB10,IER2,SSX2,OPN1LW,UBB,PUF60,TCF15,BCL2A1,VCX2,CRCT1
TF	Factor: GATA-1; motif: NCWGATAACA	TF:M00346	false	0.001695681665825625	2.7706556755177405	4433	39	10	62700	CHORDC1,MRPL51,IER2,SSX2,OR1L1,ORM2,PUF60,ADAM18,DEFA3,ITM2A
TF	Factor: HNF1A; motif: NRTTAATNATTAACN	TF:M04336	false	0.0017010731852016084	2.7692770013518717	948	39	5	62700	IER2,CXCR5,HLA-DRB5,RASSF7,OR12D2
TF	Factor: PLAG1; motif: GRGGCNNHNNNRRGGG	TF:M01778	false	0.0017128348971170173	2.766284497353644	2826	39	8	62700	DRD4,IER2,ORM2,HSPB1,PUF60,GAGE2E,VCX2,ICOSLG
TF	Factor: meis1:TBR2; motif: NNGTGNTGACAN	TF:M08378	false	0.0017170567074923217	2.765215361598364	3604	39	9	62700	CHORDC1,OR1L1,OPN1LW,GAGE2E,GNG3,VCX2,RASSF7,OR12D2,BAG6
TF	Factor: HNF-1beta; motif: NNNYAAHCATTAACYN	TF:M03826	false	0.0017255062901976347	2.7630834531831905	2830	39	8	62700	CHORDC1,OR1L1,CXCR5,HSPB1,HLA-DRB5,AMY1A,DEFA3,ITM2A
TF	Factor: TEF-3:Elk-1; motif: RMATWCCGGAWGT; match class: 1	TF:M08418_1	false	0.001733447647537736	2.761089270089965	5344	39	11	62700	TMSB10,CHORDC1,MRPL51,HSPB1,UBB,PUF60,HCST,NT5C,ICOSLG,BAG6,NME3
TF	Factor: ZBP99; motif: GCCCMTCCCCCR	TF:M12057	false	0.0017353493992747604	2.7606130702103275	5346	39	11	62700	TMSB10,IER2,UBB,PUF60,HCST,TCF15,GNG3,ADAM18,PSCA,BAG6,ITM2A
TF	Factor: E2F-1; motif: NNNNGGCGGGAARN; match class: 1	TF:M09892_1	false	0.0017353493992747604	2.7606130702103275	9415	39	15	62700	TMSB10,DRD4,MRPL51,IER2,ORM2,PUF60,GAGE2E,TCF15,VCX2,RASSF7,NT5C,ICOSLG,ITM2A,SLC5A2,NME3
TF	Factor: gli3; motif: GACCACCCANG	TF:M01704	false	0.0017432220262109982	2.7586472952667003	3614	39	9	62700	TMSB10,IER2,SSX2,CXCR5,OPN1LW,ORM2,UBB,VCX2,DEFA3
TF	Factor: PRDM1; motif: NNCTTTCTCNN	TF:M12530	false	0.0017442705970779006	2.7583861399873677	955	39	5	62700	KIF26B,CXCR5,HCST,ICOSLG,CRCT1
TF	Factor: PLAG1; motif: CCCCCKWNNNGGSCCC	TF:M01973	false	0.0017553077839895684	2.755646721267368	6304	39	12	62700	TMSB10,DRD4,IER2,ORM2,HSPB1,PUF60,GAGE2E,VCX2,RASSF7,ICOSLG,ITM2A,NME3
TF	Factor: FOXO1A:Elk-1; motif: RWMAACAGGAAGTN	TF:M08299	false	0.0017637105647690997	2.7535726836243506	7305	39	13	62700	IER2,OR1L1,CXCR5,ORM2,HCST,TCF15,BCL2A1,AMY1A,VCX2,ITM2A,PIP,NME3,CRCT1
TF	Factor: LHX8; motif: CTCGTTAN	TF:M10985	false	0.0017712709643710942	2.7517149965006995	522	39	4	62700	CHORDC1,HSPB1,NT5C,BAG6
TF	Factor: Fli-1; motif: ACCGGAAGYN; match class: 1	TF:M02073_1	false	0.0017873216257992656	2.7477972898326457	1505	39	6	62700	CHORDC1,MRPL51,IER2,PUF60,NT5C,BAG6
TF	Factor: C/EBPbeta; motif: RTTGCGCAA	TF:M04690	false	0.0018174713319219931	2.7405324308052537	4482	39	10	62700	MRPL51,CXCR5,OPN1LW,UBB,GAGE2E,BCL2A1,AMY1A,GNG3,ADAM18,SLC5A2
TF	Factor: DEC1; motif: NGCACGTGAS; match class: 1	TF:M09876_1	false	0.0018174713319219931	2.7405324308052537	6332	39	12	62700	CHORDC1,DRD4,IER2,ORM2,PUF60,GAGE2E,TCF15,AMY1A,VCX2,NT5C,ICOSLG,PIP
TF	Factor: PHB; motif: NCCCAGCCCCY; match class: 1	TF:M12725_1	false	0.0018248568844342128	2.738771189693905	4485	39	10	62700	TMSB10,KIF26B,IER2,OPN1LW,HSPB1,PSCA,VCX2,ICOSLG,SLC5A2,NME3
TF	Factor: MafB; motif: CRCTGACNANN	TF:M03830	false	0.001826263548875828	2.738436549056179	7337	39	13	62700	CHORDC1,DRD4,MRPL51,KIF26B,SSX2,HLA-DRB5,PUF60,TCF15,AMY1A,GNG3,PSCA,RASSF7,OR12D2
TF	Factor: Pbx1; motif: ATCAATCAN	TF:M02028	false	0.001826263548875828	2.738436549056179	2148	39	7	62700	CHORDC1,AMY1A,PSCA,VCX2,OR12D2,DEFA3,SLC5A2
TF	Factor: HIF1; motif: GNNKACGTGCGGNN	TF:M00797	false	0.0018349750988520157	2.7363698248748562	3646	39	9	62700	DRD4,KIF26B,OPN1LW,HSPB1,PUF60,TCF15,RASSF7,NT5C,BAG6
TF	Factor: Pit-1; motif: NNWWATTCAT	TF:M03559	false	0.0018395386159222834	2.735291090950042	5392	39	11	62700	TMSB10,KIF26B,ORM2,HSPB1,UBB,GAGE2E,BCL2A1,AMY1A,ADAM18,VCX2,PIP
TF	Factor: POU6F1; motif: GCATAAWTTAT	TF:M00465	false	0.0018552455034926162	2.7315986123253304	1518	39	6	62700	OR1L1,CXCR5,ORM2,NOMO1,BCL2A1,PIP
TF	Factor: NR3C1; motif: NRGWACAYNRTGTWCYN; match class: 1	TF:M04476_1	false	0.0018663661496260097	2.7290031509630985	5403	39	11	62700	TMSB10,OPN1LW,GAGE2E,TCF15,BCL2A1,VCX2,OR12D2,BAG6,DEFA3,SLC5A2,CRCT1
TF	Factor: sp4; motif: NNNGCYCCGCCCCCY	TF:M10530	false	0.0018663661496260097	2.7290031509630985	8403	39	14	62700	TMSB10,MRPL51,KIF26B,IER2,PUF60,NOMO1,GNG3,VCX2,RASSF7,NT5C,ICOSLG,OR12D2,BAG6,NME3
TF	Factor: Sox-4; motif: NNNNNAATTGTTNNNNN	TF:M02909	false	0.0018886737153869543	2.723843063701527	4509	39	10	62700	IER2,OR1L1,CXCR5,HLA-DRB5,GAGE2E,VCX2,OR12D2,DEFA3,ITM2A,PIP
TF	Factor: Elk-1; motif: NNNNCCGGAARTNN; match class: 1	TF:M00025_1	false	0.0018967773795360258	2.721983638279795	4512	39	10	62700	CHORDC1,MRPL51,IER2,HSPB1,UBB,PUF60,NT5C,ICOSLG,BAG6,NME3
TF	Factor: TIF2; motif: ANANAGAWAAGN	TF:M09849	false	0.0019098120419520862	2.7190093726264903	3670	39	9	62700	OR1L1,CXCR5,HLA-DRB5,GAGE2E,BCL2A1,AMY1A,ADAM18,NME3,CRCT1
TF	Factor: Egr-2; motif: NTGCGTRGGCGK	TF:M00246	false	0.0019098120419520862	2.7190093726264903	6374	39	12	62700	TMSB10,DRD4,MRPL51,IER2,HSPB1,UBB,PUF60,BCL2A1,RASSF7,ICOSLG,BAG6,NME3
TF	Factor: p73; motif: NNRCAWGYCCARRCWTGYC	TF:M10025	false	0.0019432430522086023	2.711472876378353	6388	39	12	62700	MRPL51,SSX2,OPN1LW,HSPB1,HLA-DRB5,HCST,AMY1A,PSCA,RASSF7,ICOSLG,ITM2A,PIP
TF	Factor: ELF4; motif: NCCGGAARTN	TF:M02056	false	0.0019432430522086023	2.711472876378353	5432	39	11	62700	CHORDC1,DRD4,MRPL51,HSPB1,UBB,ADAM18,VCX2,RASSF7,NT5C,BAG6,DEFA3
TF	Factor: ctcf; motif: CCRSCAGGGGGCGCN	TF:M10426	false	0.0019492089744495215	2.710141597729419	9538	39	15	62700	TMSB10,DRD4,MRPL51,KIF26B,IER2,HSPB1,UBB,PUF60,GAGE2E,TCF15,PSCA,RASSF7,NT5C,OR12D2,NME3
TF	Factor: FOXP1; motif: CTGTTTNYTYTKN; match class: 1	TF:M09855_1	false	0.0019544967847680934	2.7089650396643887	2178	39	7	62700	MRPL51,SSX2,GAGE2E,AMY1A,DEFA3,ITM2A,CRCT1
TF	Factor: Oct-2; motif: ATTTGCA	TF:M04715	false	0.0019556539147306123	2.708707998332298	6396	39	12	62700	CHORDC1,KIF26B,CXCR5,OPN1LW,BCL2A1,AMY1A,ADAM18,VCX2,NT5C,OR12D2,DEFA3,SLC5A2
TF	Factor: RXRALPHA; motif: CNNTGRCCTYTNN	TF:M09833	false	0.0019561629608060463	2.70859496855106	5441	39	11	62700	KIF26B,HSPB1,HCST,AMY1A,ADAM18,PSCA,VCX2,BAG6,DEFA3,ITM2A,CRCT1
TF	Factor: IRX2a; motif: ACRYGNNNNACRYGT; match class: 1	TF:M11022_1	false	0.0019561629608060463	2.70859496855106	6397	39	12	62700	TMSB10,DRD4,MRPL51,KIF26B,HLA-DRB5,PUF60,NOMO1,GAGE2E,TCF15,RASSF7,ICOSLG,BAG6
TF	Factor: SRY; motif: AAACWAM	TF:M00148	false	0.001976829515262072	2.7040307832778927	9556	39	15	62700	TMSB10,IER2,SSX2,OR1L1,CXCR5,HSPB1,UBB,HCST,NOMO1,TCF15,BCL2A1,AMY1A,ADAM18,PIP,SLC5A2
TF	Factor: GATA-2; motif: NNWGATAASA	TF:M00348	false	0.001976829515262072	2.7040307832778927	2184	39	7	62700	SSX2,CXCR5,GAGE2E,GNG3,OR12D2,ITM2A,CRCT1
TF	Factor: FLI1; motif: ACCGGAARTN	TF:M03988	false	0.0020034963445629463	2.6982114456134076	8475	39	14	62700	CHORDC1,DRD4,MRPL51,IER2,HSPB1,UBB,PUF60,PSCA,NT5C,ICOSLG,OR12D2,BAG6,DEFA3,NME3
TF	Factor: ELF4; motif: NCCACTTCCGGNNNN; match class: 1	TF:M12601_1	false	0.0020090565448649665	2.69700783986835	1547	39	6	62700	CHORDC1,MRPL51,IER2,PUF60,NT5C,BAG6
TF	Factor: LF-A1; motif: GGGSTCWR; match class: 1	TF:M00646_1	false	0.0020575914620422115	2.68664085085329	6437	39	12	62700	IER2,SSX2,OPN1LW,HSPB1,HCST,NOMO1,GAGE2E,AMY1A,PSCA,VCX2,RASSF7,ICOSLG
TF	Factor: nerf; motif: NNNCCGGAAGTGN	TF:M09901	false	0.0020622433472219258	2.685660088751832	5479	39	11	62700	CHORDC1,MRPL51,IER2,HSPB1,PUF60,ADAM18,RASSF7,NT5C,ICOSLG,OR12D2,BAG6
TF	Factor: WT1; motif: GNGGGGGCGGGG	TF:M03893	false	0.002063424579711532	2.685411400406001	8506	39	14	62700	TMSB10,CHORDC1,DRD4,MRPL51,KIF26B,IER2,PUF60,GAGE2E,TCF15,GNG3,VCX2,RASSF7,ICOSLG,NME3
TF	Factor: AML1; motif: TGTGGT; match class: 1	TF:M00751_1	false	0.002063424579711532	2.685411400406001	5483	39	11	62700	TMSB10,OR1L1,OPN1LW,ORM2,HSPB1,HCST,NOMO1,ADAM18,OR12D2,DEFA3,PIP
TF	Factor: AML1; motif: TGTGGT; match class: 1	TF:M02084_1	false	0.002063424579711532	2.685411400406001	5483	39	11	62700	TMSB10,OR1L1,OPN1LW,ORM2,HSPB1,HCST,NOMO1,ADAM18,OR12D2,DEFA3,PIP
TF	Factor: AML1a; motif: TGTGGT; match class: 1	TF:M00271_1	false	0.002063424579711532	2.685411400406001	5483	39	11	62700	TMSB10,OR1L1,OPN1LW,ORM2,HSPB1,HCST,NOMO1,ADAM18,OR12D2,DEFA3,PIP
TF	Factor: Gli2; motif: NGACCACCCACGWNG	TF:M12211	false	0.002063424579711532	2.685411400406001	1000	39	5	62700	TMSB10,IER2,SSX2,UBB,DEFA3
TF	Factor: TFAP2A; motif: NNNGCCTCAGGCNN	TF:M12485	false	0.002063424579711532	2.685411400406001	6444	39	12	62700	DRD4,KIF26B,SSX2,CXCR5,OPN1LW,HLA-DRB5,AMY1A,PSCA,RASSF7,OR12D2,ITM2A,SLC5A2
TF	Factor: Sp1; motif: NWRGCCACGCCCMCN; match class: 1	TF:M12152_1	false	0.0020950902373820437	2.678797266848948	2935	39	8	62700	TMSB10,IER2,HSPB1,PUF60,GAGE2E,RASSF7,ICOSLG,NME3
TF	Factor: RAR-gamma; motif: RGGTCANNNTGNCCNNNN	TF:M10045	false	0.0021014263403665648	2.677485828372317	7468	39	13	62700	DRD4,MRPL51,OR1L1,CXCR5,UBB,HCST,GAGE2E,TCF15,VCX2,DEFA3,ITM2A,NME3,CRCT1
TF	Factor: foxm1; motif: TGTTTRCTYWNN; match class: 1	TF:M09930_1	false	0.002104983825186782	2.676751236958534	1564	39	6	62700	CHORDC1,MRPL51,HLA-DRB5,ADAM18,DEFA3,CRCT1
TF	Factor: SP8; motif: RCCACGCCCMCY	TF:M03923	false	0.002107774342535673	2.676175886361477	2939	39	8	62700	DRD4,KIF26B,SSX2,HSPB1,TCF15,RASSF7,NT5C,DEFA3
TF	Factor: ERG; motif: ACCGGAART	TF:M01752	false	0.0021097724440616813	2.675764384331573	9627	39	15	62700	CHORDC1,MRPL51,IER2,HSPB1,UBB,PUF60,ADAM18,PSCA,RASSF7,NT5C,ICOSLG,OR12D2,BAG6,DEFA3,NME3
TF	Factor: Spz1; motif: DNNGGRGGGWWNNNN; match class: 1	TF:M00446_1	false	0.002113062165613663	2.6750877259548638	2941	39	8	62700	TMSB10,DRD4,KIF26B,OPN1LW,UBB,NOMO1,GAGE2E,BAG6
TF	Factor: TEF-3:Fli-1; motif: ACCGGAAATGCC	TF:M08510	false	0.0021352205420823054	2.6705572610311155	7484	39	13	62700	CHORDC1,DRD4,KIF26B,ORM2,UBB,HCST,NOMO1,GNG3,ADAM18,RASSF7,BAG6,DEFA3,CRCT1
TF	Factor: c-Ets-1(p54); motif: NCMGGAWGYN; match class: 1	TF:M00032_1	false	0.002137961210832366	2.670000178488456	2220	39	7	62700	MRPL51,IER2,PUF60,HCST,PSCA,NT5C,BAG6
TF	Factor: GATA-X; motif: NGATAAGNMNN	TF:M00203	false	0.002137961210832366	2.670000178488456	3743	39	9	62700	CXCR5,NOMO1,GAGE2E,BCL2A1,GNG3,ADAM18,OR12D2,ITM2A,CRCT1
TF	Factor: ESE-1; motif: NSMGGAARTN; match class: 1	TF:M01214_1	false	0.0021554764763137423	2.6664567124356475	2224	39	7	62700	CHORDC1,MRPL51,IER2,PUF60,RASSF7,NT5C,BAG6
TF	Factor: ESE-1; motif: NSMGGAARTN; match class: 1	TF:M02055_1	false	0.0021554764763137423	2.6664567124356475	2224	39	7	62700	CHORDC1,MRPL51,IER2,PUF60,RASSF7,NT5C,BAG6
TF	Factor: CDP; motif: NATYGATSSS	TF:M00106	false	0.002176604375414739	2.6622205021432492	6490	39	12	62700	CHORDC1,MRPL51,KIF26B,SSX2,HLA-DRB5,HCST,AMY1A,ADAM18,PSCA,NT5C,PIP,CRCT1
TF	Factor: ELF1; motif: NCCGGAARTN; match class: 1	TF:M02053_1	false	0.002228679230983112	2.6519524340943184	1584	39	6	62700	CHORDC1,MRPL51,IER2,UBB,NT5C,BAG6
TF	Factor: YY1; motif: NNNCGGCCATCTTGNCTSNW; match class: 1	TF:M00069_1	false	0.002231371035913175	2.651428208536545	2238	39	7	62700	CHORDC1,MRPL51,OPN1LW,HSPB1,GNG3,VCX2,DEFA3
TF	Factor: ZNF592; motif: NSARNATGGAGKN; match class: 1	TF:M09766_1	false	0.002231610846374213	2.6513815364402746	1585	39	6	62700	OR1L1,PUF60,BCL2A1,GNG3,VCX2,PIP
TF	Factor: six-4; motif: ANNNATGACACCNNNNN	TF:M01374	false	0.002256411754252536	2.6465816465845986	6519	39	12	62700	CXCR5,UBB,HLA-DRB5,HCST,NOMO1,GAGE2E,GNG3,VCX2,DEFA3,SLC5A2,NME3,CRCT1
TF	Factor: SP8; motif: NCCACGCCCMCN	TF:M12148	false	0.0022692483236538353	2.644117976705807	2978	39	8	62700	DRD4,IER2,HSPB1,UBB,PUF60,GNG3,RASSF7,BAG6
TF	Factor: Oct-2; motif: NNNATTATGCAW	TF:M11894	false	0.0022702856240974572	2.6439195008835017	3779	39	9	62700	CHORDC1,OPN1LW,UBB,GAGE2E,AMY1A,ADAM18,OR12D2,BAG6,SLC5A2
TF	Factor: Lhx2; motif: WATTAN; match class: 1	TF:M07047_1	false	0.0022746733420313634	2.6430809620570606	4642	39	10	62700	MRPL51,SSX2,OR1L1,HSPB1,UBB,BCL2A1,ADAM18,VCX2,NT5C,PIP
TF	Factor: Pax-5; motif: SCNNGGGCARCNRAGCGWGAC; match class: 1	TF:M10027_1	false	0.002275540425415932	2.6429154447635566	567	39	4	62700	SSX2,HSPB1,HCST,SLC5A2
TF	Factor: FOX; motif: KWTTGTTTRTTTW	TF:M00809	false	0.0022766374433844717	2.642706125675753	3782	39	9	62700	MRPL51,IER2,SSX2,HCST,AMY1A,ADAM18,VCX2,SLC5A2,CRCT1
TF	Factor: c-Ets-2; motif: NCCGGAAGTG; match class: 1	TF:M08759_1	false	0.0022883718352707375	2.6404734060653348	2984	39	8	62700	CHORDC1,MRPL51,IER2,UBB,PUF60,NT5C,ICOSLG,BAG6
TF	Factor: Sp1; motif: NGGGGCGGGGN; match class: 1	TF:M07395_1	false	0.0022884712690953084	2.64045453560797	6534	39	12	62700	TMSB10,DRD4,MRPL51,KIF26B,IER2,HSPB1,PUF60,NOMO1,RASSF7,NT5C,ICOSLG,NME3
TF	Factor: Gbx2; motif: NTCRTTAN	TF:M10575	false	0.002290830634655339	2.6400070178178274	2252	39	7	62700	CHORDC1,MRPL51,HSPB1,UBB,VCX2,NT5C,BAG6
TF	Factor: TBX18; motif: NNAGGTGTGAAN	TF:M12037	false	0.0022943201694693546	2.6393459769616086	569	39	4	62700	HCST,RASSF7,BAG6,PIP
TF	Factor: CDP; motif: NNATYGATYN	TF:M11508	false	0.0023018726746093236	2.6379187025324153	3791	39	9	62700	CHORDC1,MRPL51,HSPB1,HLA-DRB5,NOMO1,GAGE2E,ADAM18,RASSF7,PIP
TF	Factor: Gli3; motif: STGGGTGGYCY	TF:M01596	false	0.0023018726746093236	2.6379187025324153	2255	39	7	62700	TMSB10,IER2,SSX2,CXCR5,OPN1LW,UBB,DEFA3
TF	Factor: AP-4:Fli-1; motif: RSCGGAWRCAGSTGN	TF:M08445	false	0.002324466066010174	2.6336767895334225	9735	39	15	62700	TMSB10,CHORDC1,DRD4,KIF26B,ORM2,HSPB1,UBB,HCST,AMY1A,VCX2,RASSF7,DEFA3,PIP,NME3,CRCT1
TF	Factor: E2F-1:TBR2; motif: NGGTGNNANGGCGCNNTNNCRNNN; match class: 1	TF:M08523_1	false	0.002324466066010174	2.6336767895334225	7567	39	13	62700	DRD4,KIF26B,IER2,OPN1LW,HSPB1,UBB,PUF60,NOMO1,TCF15,RASSF7,NT5C,ICOSLG,NME3
TF	Factor: SALL2; motif: GGGTGGG; match class: 1	TF:M04595_1	false	0.0023293398879209127	2.6327671363349805	7570	39	13	62700	TMSB10,IER2,OPN1LW,GAGE2E,TCF15,GNG3,RASSF7,NT5C,ICOSLG,BAG6,ITM2A,NME3,CRCT1
TF	Factor: lmx1b; motif: CTCGTTAA	TF:M10991	false	0.002331892955078209	2.6322913896273743	1604	39	6	62700	CHORDC1,HSPB1,ADAM18,VCX2,NT5C,BAG6
TF	Factor: HOXA6; motif: RTCRTTAN	TF:M10695	false	0.0023345548975004	2.631795909096135	6556	39	12	62700	CHORDC1,MRPL51,OR1L1,HSPB1,UBB,BCL2A1,GNG3,ADAM18,VCX2,NT5C,OR12D2,BAG6
TF	Factor: AP-4; motif: WGARYCAGCTGYGGNCNK; match class: 1	TF:M00005_1	false	0.0023513738122045405	2.628678322949683	1038	39	5	62700	MRPL51,CXCR5,TCF15,GNG3,RASSF7
TF	Factor: MSANTD3; motif: SNNCACTCAC	TF:M12406	false	0.002381486802806927	2.6231518208221405	4680	39	10	62700	TMSB10,KIF26B,OR1L1,HCST,GAGE2E,TCF15,PSCA,VCX2,BAG6,CRCT1
TF	Factor: AhR; motif: CCYCNRRSTNGCGTGASA	TF:M00139	false	0.002381486802806927	2.6231518208221405	3814	39	9	62700	DRD4,KIF26B,ORM2,PUF60,BCL2A1,GNG3,ADAM18,RASSF7,ICOSLG
TF	Factor: LEF-1; motif: WCAAAGN	TF:M03794	false	0.0024100329933859892	2.6179770118867944	4691	39	10	62700	CXCR5,OPN1LW,ORM2,HSPB1,HLA-DRB5,AMY1A,GNG3,RASSF7,ITM2A,CRCT1
TF	Factor: AR; motif: RGGWACAYNGTGTWCYN; match class: 1	TF:M04453_1	false	0.0024100329933859892	2.6179770118867944	3824	39	9	62700	TMSB10,OPN1LW,TCF15,VCX2,ICOSLG,OR12D2,BAG6,DEFA3,CRCT1
TF	Factor: LEF-1; motif: WCAAAGN	TF:M02019	false	0.0024100329933859892	2.6179770118867944	4691	39	10	62700	CXCR5,OPN1LW,ORM2,HSPB1,HLA-DRB5,AMY1A,GNG3,RASSF7,ITM2A,CRCT1
TF	Factor: Elk-1:T-bet; motif: TCACACCGGAAGNN; match class: 1	TF:M08231_1	false	0.0024100329933859892	2.6179770118867944	1616	39	6	62700	MRPL51,IER2,PUF60,NT5C,BAG6,NME3
TF	Factor: Pit-1; motif: NTAATTTATKCGY	TF:M11949	false	0.0024100329933859892	2.6179770118867944	5613	39	11	62700	CHORDC1,MRPL51,CXCR5,UBB,HLA-DRB5,BCL2A1,AMY1A,GNG3,VCX2,RASSF7,PIP
TF	Factor: GABPalpha; motif: RCCGGAWRYN	TF:M02074	false	0.0024100329933859892	2.6179770118867944	4689	39	10	62700	CHORDC1,DRD4,MRPL51,IER2,HSPB1,UBB,PUF60,NT5C,BAG6,DEFA3
TF	Factor: BTEB2; motif: NMCACGCCCN	TF:M12164	false	0.0024100329933859892	2.6179770118867944	3017	39	8	62700	TMSB10,IER2,HSPB1,UBB,PUF60,GAGE2E,RASSF7,BAG6
TF	Factor: RUNX2; motif: WRACCGCANWAACCGCAN; match class: 1	TF:M04107_1	false	0.0024253442569086973	2.615226608292832	6592	39	12	62700	DRD4,MRPL51,OPN1LW,HSPB1,UBB,PUF60,GAGE2E,PSCA,RASSF7,ICOSLG,ITM2A,NME3
TF	Factor: NRL; motif: NNNNTGCTGAC	TF:M04224	false	0.0024253442569086973	2.615226608292832	4696	39	10	62700	CXCR5,HCST,BCL2A1,AMY1A,GNG3,ADAM18,OR12D2,PIP,SLC5A2,NME3
TF	Factor: ERF:FOXI1; motif: RNAAACMGGAARTN	TF:M08239	false	0.0024277405091244863	2.614797735009422	2283	39	7	62700	IER2,ORM2,HCST,VCX2,BAG6,NME3,CRCT1
TF	Factor: TFAP2A; motif: NGCCCYNNGGGCN; match class: 1	TF:M04148_1	false	0.002443553088534367	2.611978221069176	9796	39	15	62700	CHORDC1,DRD4,MRPL51,KIF26B,IER2,OPN1LW,ORM2,PUF60,NOMO1,TCF15,RASSF7,ICOSLG,BAG6,SLC5A2,NME3
TF	Factor: c-Myb; motif: NNNAACKGNNN	TF:M01821	false	0.002444436847180003	2.611821178394226	3834	39	9	62700	CHORDC1,KIF26B,SSX2,PUF60,GNG3,ADAM18,VCX2,RASSF7,DEFA3
TF	Factor: COUP-TF2; motif: NARAGGTCARRGN	TF:M09599	false	0.0024524849513046084	2.610393648814648	2288	39	7	62700	HSPB1,TCF15,BCL2A1,AMY1A,VCX2,OR12D2,DEFA3
TF	Factor: RelA-p65; motif: GGGANTTTCCNN	TF:M03563	false	0.0024753623312090338	2.606361222214263	4711	39	10	62700	KIF26B,CXCR5,OPN1LW,HSPB1,UBB,TCF15,AMY1A,PSCA,BAG6,DEFA3
TF	Factor: RNF96; motif: BCCCGCRGCC	TF:M01199	false	0.002495804930073741	2.6027893617392963	8709	39	14	62700	DRD4,KIF26B,IER2,HSPB1,UBB,PUF60,NOMO1,GAGE2E,TCF15,GNG3,RASSF7,ICOSLG,BAG6,NME3
TF	Factor: GATA2; motif: NNNTTCTTATCTSN	TF:M07213	false	0.002495804930073741	2.6027893617392963	3847	39	9	62700	SSX2,OR1L1,CXCR5,HSPB1,GAGE2E,GNG3,OR12D2,ITM2A,CRCT1
TF	Factor: AP-1; motif: RSTGACTNMNW	TF:M00172	false	0.0025008995551061143	2.601903750708185	2297	39	7	62700	MRPL51,CXCR5,UBB,GNG3,PSCA,DEFA3,CRCT1
TF	Factor: LRH1; motif: NNRRCCTTGVAN	TF:M01142	false	0.002504288975701436	2.6013155583244836	3040	39	8	62700	SSX2,HLA-DRB5,GAGE2E,PSCA,NT5C,ICOSLG,BAG6,SLC5A2
TF	Factor: LRF; motif: RCGACCACCNN	TF:M12230	false	0.002518236659958051	2.5989034579913968	8719	39	14	62700	TMSB10,CHORDC1,DRD4,SSX2,ORM2,HSPB1,PUF60,NOMO1,GAGE2E,TCF15,PSCA,NT5C,BAG6,NME3
TF	Factor: GR; motif: NNNNNNCNNTNTGTNCTNN	TF:M00192	false	0.0025463390371353364	2.594083771870817	7660	39	13	62700	MRPL51,KIF26B,SSX2,OPN1LW,HLA-DRB5,TCF15,BCL2A1,AMY1A,PSCA,BAG6,PIP,SLC5A2,CRCT1
TF	Factor: ZBP89; motif: CCCCKCCCCCNN; match class: 1	TF:M07397_1	false	0.00254650531905109	2.5940554123477577	3049	39	8	62700	TMSB10,KIF26B,GNG3,VCX2,RASSF7,ICOSLG,BAG6,NME3
TF	Factor: Elk-1; motif: NRCCGGAAGTN; match class: 1	TF:M11433_1	false	0.0025607750910363273	2.591628563277422	2308	39	7	62700	CHORDC1,MRPL51,IER2,PUF60,NT5C,BAG6,NME3
TF	Factor: VSX1; motif: NTCRTTAN	TF:M10945	false	0.0025701096243467263	2.590048352064231	3059	39	8	62700	CHORDC1,MRPL51,HSPB1,UBB,ADAM18,VCX2,NT5C,BAG6
TF	Factor: GSH2; motif: NTCRTTAN	TF:M10747	false	0.0025701096243467263	2.590048352064231	3059	39	8	62700	CHORDC1,MRPL51,HSPB1,UBB,ADAM18,VCX2,NT5C,BAG6
TF	Factor: CTCF; motif: ACCAGGKGGC	TF:M04727	false	0.0025701096243467263	2.590048352064231	6650	39	12	62700	TMSB10,DRD4,MRPL51,IER2,ORM2,HLA-DRB5,PUF60,TCF15,PSCA,NT5C,ICOSLG,CRCT1
TF	Factor: CHX10; motif: NTCRTTAN	TF:M10939	false	0.0025701096243467263	2.590048352064231	3059	39	8	62700	CHORDC1,MRPL51,HSPB1,UBB,ADAM18,VCX2,NT5C,BAG6
TF	Factor: MafF; motif: NCTNASTCAGCANWWTNN	TF:M07108	false	0.0025701096243467263	2.590048352064231	248	39	3	62700	CXCR5,HCST,OR12D2
TF	Factor: CHX10; motif: NTCRTTAN	TF:M10936	false	0.0025701096243467263	2.590048352064231	3059	39	8	62700	CHORDC1,MRPL51,HSPB1,UBB,ADAM18,VCX2,NT5C,BAG6
TF	Factor: IRF-8; motif: NYGAAASYGAAACYN	TF:M11682	false	0.0025701096243467263	2.590048352064231	3867	39	9	62700	TMSB10,OR1L1,HLA-DRB5,HCST,BCL2A1,GNG3,ADAM18,VCX2,ITM2A
TF	Factor: VSX1; motif: NTCRTTAN	TF:M10942	false	0.0025701096243467263	2.590048352064231	3059	39	8	62700	CHORDC1,MRPL51,HSPB1,UBB,ADAM18,VCX2,NT5C,BAG6
TF	Factor: alx3; motif: NKCRTTAN	TF:M10874	false	0.0025701096243467263	2.590048352064231	3059	39	8	62700	CHORDC1,MRPL51,HSPB1,UBB,ADAM18,VCX2,NT5C,BAG6
TF	Factor: Msx-1; motif: NTCRTTAN	TF:M10563	false	0.0025701096243467263	2.590048352064231	3059	39	8	62700	CHORDC1,MRPL51,HSPB1,UBB,ADAM18,VCX2,NT5C,BAG6
TF	Factor: FXR:RXR-ALPHA; motif: NRGGTCANRGGKN	TF:M08955	false	0.0025701096243467263	2.590048352064231	9859	39	15	62700	DRD4,OPN1LW,UBB,PUF60,HCST,GAGE2E,GNG3,PSCA,VCX2,RASSF7,ICOSLG,OR12D2,DEFA3,ITM2A,SLC5A2
TF	Factor: DEC1; motif: GTCACGTGAC	TF:M11073	false	0.0025715353167398143	2.589807506824168	6653	39	12	62700	OPN1LW,PUF60,HCST,GAGE2E,TCF15,AMY1A,PSCA,VCX2,RASSF7,NT5C,DEFA3,PIP
TF	Factor: CTCF; motif: NNNNANASYGCCMYCTAGTGG	TF:M04689	false	0.002572521062347376	2.589641060793403	5675	39	11	62700	TMSB10,DRD4,OPN1LW,HSPB1,PUF60,NOMO1,PSCA,VCX2,RASSF7,NT5C,CRCT1
TF	Factor: RORA; motif: CCYTGNCCTN; match class: 1	TF:M12659_1	false	0.002576803470184845	2.588918703322984	2316	39	7	62700	KIF26B,ORM2,UBB,AMY1A,GNG3,ADAM18,SLC5A2
TF	Factor: STAT3; motif: NTTCCYGGAAN	TF:M09664	false	0.0025792270963492245	2.588510417323385	5678	39	11	62700	TMSB10,KIF26B,OR1L1,CXCR5,OPN1LW,UBB,PUF60,GAGE2E,TCF15,ICOSLG,PIP
TF	Factor: WT1; motif: NGCGGGGGGGTSMMCYN	TF:M05327	false	0.0025978915441475852	2.585378983656145	5684	39	11	62700	TMSB10,DRD4,MRPL51,KIF26B,IER2,SSX2,HSPB1,PUF60,GAGE2E,VCX2,RASSF7
TF	Factor: GCMa:PEA3; motif: ATRCGGGCGGAAGTR; match class: 1	TF:M08313_1	false	0.0025978915441475852	2.585378983656145	9876	39	15	62700	CHORDC1,DRD4,MRPL51,ORM2,HSPB1,PUF60,HCST,GAGE2E,BCL2A1,RASSF7,NT5C,ICOSLG,BAG6,SLC5A2,NME3
TF	Factor: ER71; motif: ACCGGAARYN; match class: 1	TF:M02067_1	false	0.0026133715972809133	2.5827988332215885	1653	39	6	62700	CHORDC1,MRPL51,IER2,PUF60,NT5C,BAG6
TF	Factor: sp4; motif: NNNGCYCCGCCCCCY; match class: 1	TF:M10530_1	false	0.0026198396607413194	2.581725287529917	3886	39	9	62700	TMSB10,KIF26B,IER2,PUF60,GNG3,RASSF7,ICOSLG,BAG6,NME3
TF	Factor: Egr-1; motif: NMCRCCCMCNCNN	TF:M12139	false	0.0026320894508493338	2.5796993554265697	3889	39	9	62700	TMSB10,IER2,OPN1LW,HSPB1,GAGE2E,RASSF7,ICOSLG,ITM2A,NME3
TF	Factor: COUP-TF1; motif: RRGGTCRNTGACCTN	TF:M11739	false	0.0026559565815789036	2.575779028902974	3079	39	8	62700	CHORDC1,DRD4,PUF60,TCF15,AMY1A,VCX2,RASSF7,ICOSLG
TF	Factor: Elf-1; motif: NANSCGGAAGTR	TF:M11450	false	0.0026559565815789036	2.575779028902974	5702	39	11	62700	CHORDC1,MRPL51,IER2,ORM2,HSPB1,BCL2A1,ADAM18,RASSF7,OR12D2,BAG6,PIP
TF	Factor: FOXJ2:HOXB13; motif: TTTTATNDGNMAACA	TF:M08473	false	0.002682283486685652	2.571495324099249	1663	39	6	62700	CHORDC1,CXCR5,HLA-DRB5,NOMO1,RASSF7,DEFA3
TF	Factor: HOXB2; motif: RTCATTAN	TF:M10739	false	0.002682283486685652	2.571495324099249	3901	39	9	62700	OR1L1,CXCR5,ORM2,BCL2A1,GNG3,ADAM18,PSCA,OR12D2,BAG6
TF	Factor: SF1; motif: NTGRCCTTGAMCT	TF:M12661	false	0.00269522924121739	2.5694042902317196	2338	39	7	62700	KIF26B,ORM2,HCST,GAGE2E,PSCA,VCX2,NME3
TF	Factor: c-Jun; motif: NATGACGTCAYN	TF:M11266	false	0.00269522924121739	2.5694042902317196	8800	39	14	62700	MRPL51,IER2,SSX2,CXCR5,UBB,PUF60,HCST,BCL2A1,AMY1A,GNG3,VCX2,OR12D2,SLC5A2,NME3
TF	Factor: AREB6; motif: NNYNYACCTGWVT	TF:M00412	false	0.0027098062818677695	2.5670617547798233	4786	39	10	62700	MRPL51,SSX2,OR1L1,GAGE2E,AMY1A,GNG3,RASSF7,OR12D2,DEFA3,NME3
TF	Factor: HOXA10; motif: NRTCGTAAANN	TF:M10799	false	0.0027128096713469937	2.5665806749384834	5720	39	11	62700	CHORDC1,MRPL51,OR1L1,HSPB1,GAGE2E,BCL2A1,GNG3,VCX2,NT5C,BAG6,NME3
TF	Factor: FLI1; motif: ACCGGAAATCCGGT; match class: 1	TF:M03989_1	false	0.00274675843715984	2.5611795327969453	5729	39	11	62700	TMSB10,CHORDC1,KIF26B,HSPB1,TCF15,VCX2,RASSF7,NT5C,OR12D2,DEFA3,PIP
TF	Factor: P73; motif: GNNNRRRCNTGCMNNTSASN	TF:M03558	false	0.002751574273344277	2.5604187597678827	4797	39	10	62700	TMSB10,DRD4,KIF26B,IER2,SSX2,OPN1LW,ORM2,UBB,PUF60,PSCA
TF	Factor: CDP; motif: NATYGATSSS; match class: 1	TF:M00106_1	false	0.0027646304744190935	2.558362909077349	1675	39	6	62700	CHORDC1,KIF26B,HLA-DRB5,ADAM18,PSCA,PIP
TF	Factor: Ets; motif: ACTTCCTS	TF:M00971	false	0.0027646304744190935	2.558362909077349	2350	39	7	62700	CHORDC1,IER2,HLA-DRB5,BCL2A1,PSCA,VCX2,RASSF7
TF	Factor: Six-1; motif: NCGTATCRNN	TF:M11029	false	0.002767340673693181	2.5579373737112925	2351	39	7	62700	CHORDC1,HCST,BCL2A1,GNG3,VCX2,DEFA3,NME3
TF	Factor: SP1; motif: RCCMCRCCCMC; match class: 1	TF:M03920_1	false	0.0027938422498174644	2.5537981193270327	3108	39	8	62700	TMSB10,IER2,PUF60,GAGE2E,RASSF7,ICOSLG,BAG6,NME3
TF	Factor: C/EBPepsilon; motif: HAANMTTKCNWMAC	TF:M01868	false	0.0028031241625198484	2.552357665028523	3110	39	8	62700	TMSB10,MRPL51,SSX2,HLA-DRB5,ADAM18,DEFA3,ITM2A,PIP
TF	Factor: VDR; motif: NRRGTTCA	TF:M08979	false	0.0028063402521213807	2.551859674483598	4813	39	10	62700	MRPL51,KIF26B,IER2,SSX2,OR1L1,OPN1LW,HLA-DRB5,OR12D2,PIP,SLC5A2
TF	Factor: TCF-1; motif: NNNSWWCAAAGN	TF:M07433	false	0.0028063402521213807	2.551859674483598	5748	39	11	62700	CHORDC1,KIF26B,HSPB1,GAGE2E,AMY1A,GNG3,NT5C,ITM2A,PIP,SLC5A2,CRCT1
TF	Factor: KLF9; motif: NNGCCACACCCACNNN	TF:M12573	false	0.0028195740247901743	2.5498164990057997	1095	39	5	62700	TMSB10,KIF26B,TCF15,BAG6,DEFA3
TF	Factor: Erg; motif: NACCGGAWWTCCGGTN	TF:M11395	false	0.00282685571723189	2.5486963573432044	8852	39	14	62700	TMSB10,CHORDC1,KIF26B,CXCR5,HSPB1,HCST,TCF15,VCX2,RASSF7,NT5C,OR12D2,DEFA3,ITM2A,PIP
TF	Factor: STAT6; motif: TTCTSWGGAAN	TF:M10083	false	0.002837851644640336	2.5470103120491387	3118	39	8	62700	SSX2,CXCR5,PUF60,BCL2A1,AMY1A,ADAM18,VCX2,OR12D2
TF	Factor: GATA6; motif: NNNTCTTATCTNN	TF:M12571	false	0.0028472524193739698	2.5455740293469695	3942	39	9	62700	OR1L1,CXCR5,HSPB1,NOMO1,GAGE2E,GNG3,OR12D2,ITM2A,CRCT1
TF	Factor: SREBP; motif: NNNNYCACNCCANNN	TF:M01168	false	0.002860446131424872	2.543566226554217	6752	39	12	62700	DRD4,SSX2,ORM2,UBB,PUF60,GAGE2E,BCL2A1,GNG3,NT5C,OR12D2,DEFA3,ITM2A
TF	Factor: c-Myc:Max; motif: NNNNNNNCACGTGNNNNNNN	TF:M00615	false	0.002868112156347954	2.5424038697648217	6757	39	12	62700	CHORDC1,DRD4,IER2,ORM2,PUF60,GAGE2E,TCF15,AMY1A,VCX2,NT5C,ICOSLG,PIP
TF	Factor: c-Myc:Max; motif: NNNNNNNCACGTGNNNNNNN; match class: 1	TF:M00615_1	false	0.002868112156347954	2.5424038697648217	6757	39	12	62700	CHORDC1,DRD4,IER2,ORM2,PUF60,GAGE2E,TCF15,AMY1A,VCX2,NT5C,ICOSLG,PIP
TF	Factor: LRF; motif: NRGGGKCKY; match class: 1	TF:M10115_1	false	0.002868112156347954	2.5424038697648217	2370	39	7	62700	TMSB10,KIF26B,IER2,HSPB1,RASSF7,NT5C,SLC5A2
TF	Factor: Sox-3; motif: SNNACAATRK	TF:M11617	false	0.002868112156347954	2.5424038697648217	3949	39	9	62700	TMSB10,IER2,ORM2,HLA-DRB5,PUF60,ICOSLG,DEFA3,SLC5A2,CRCT1
TF	Factor: Arnt; motif: NNNNNRTCACGTGAYNNNNN; match class: 1	TF:M00539_1	false	0.0028882527517585543	2.539364804214951	6764	39	12	62700	CHORDC1,DRD4,IER2,ORM2,PUF60,GAGE2E,TCF15,AMY1A,VCX2,NT5C,ICOSLG,PIP
TF	Factor: Arnt; motif: NNNNNRTCACGTGAYNNNNN	TF:M00539	false	0.0028882527517585543	2.539364804214951	6764	39	12	62700	CHORDC1,DRD4,IER2,ORM2,PUF60,GAGE2E,TCF15,AMY1A,VCX2,NT5C,ICOSLG,PIP
TF	Factor: Foxc1; motif: TTVYTTTNW	TF:M07254	false	0.0028932836856199627	2.538608981817232	7802	39	13	62700	TMSB10,KIF26B,SSX2,HSPB1,UBB,HLA-DRB5,NOMO1,GAGE2E,TCF15,BCL2A1,AMY1A,ITM2A,SLC5A2
TF	Factor: CREB1; motif: RTGACGYGTCAN; match class: 1	TF:M11221_1	false	0.002907426871676268	2.536491199944956	5782	39	11	62700	DRD4,KIF26B,IER2,HSPB1,UBB,PUF60,TCF15,VCX2,DEFA3,ITM2A,NME3
TF	Factor: ZNF549; motif: NTGCTKYCMW	TF:M12355	false	0.0029322232511487635	2.532802966823922	6778	39	12	62700	MRPL51,KIF26B,IER2,OR1L1,CXCR5,OPN1LW,HSPB1,HCST,GAGE2E,BCL2A1,PSCA,NT5C
TF	Factor: NFATc4; motif: WNNTTTTCCT	TF:M01734	false	0.0029420563909562355	2.531349007323507	1109	39	5	62700	SSX2,CXCR5,BCL2A1,GNG3,ADAM18
TF	Factor: Fli-1; motif: NACCGGAARTN	TF:M11404	false	0.002983121712676342	2.5253290268708035	8912	39	14	62700	CHORDC1,DRD4,MRPL51,IER2,HSPB1,UBB,PUF60,PSCA,NT5C,ICOSLG,OR12D2,BAG6,DEFA3,NME3
TF	Factor: IRX5; motif: NWACAYRACAWN	TF:M04378	false	0.002983121712676342	2.5253290268708035	3975	39	9	62700	DRD4,MRPL51,OR1L1,HLA-DRB5,BCL2A1,AMY1A,GNG3,BAG6,ITM2A
TF	Factor: PXR; motif: AGTTCANNSAGTTC	TF:M08779	false	0.002990974105367925	2.524187346896633	3977	39	9	62700	ORM2,BCL2A1,AMY1A,GNG3,VCX2,OR12D2,DEFA3,NME3,CRCT1
TF	Factor: MOVO-B; motif: GNGGGGG; match class: 1	TF:M01104_1	false	0.0030255111126318017	2.519201247575114	5813	39	11	62700	TMSB10,DRD4,KIF26B,IER2,HSPB1,PUF60,TCF15,GNG3,RASSF7,ICOSLG,NME3
TF	Factor: AhR,; motif: NRCGTGNGN	TF:M00976	false	0.003040203866750338	2.517097292958319	3987	39	9	62700	DRD4,KIF26B,IER2,HSPB1,UBB,PUF60,NOMO1,RASSF7,BAG6
TF	Factor: nanog; motif: CCATTAAAWNGTK	TF:M07362	false	0.003043304224167374	2.516654631186659	1715	39	6	62700	HLA-DRB5,NOMO1,BCL2A1,ADAM18,VCX2,DEFA3
TF	Factor: PPARgamma; motif: NWSTRGGKSARAGGKCA	TF:M10038	false	0.003043304224167374	2.516654631186659	6812	39	12	62700	CHORDC1,DRD4,IER2,SSX2,HCST,GAGE2E,ADAM18,DEFA3,ITM2A,SLC5A2,NME3,CRCT1
TF	Factor: NR1H4; motif: NNAATGACCNN	TF:M09777	false	0.003043304224167374	2.516654631186659	3989	39	9	62700	MRPL51,OR1L1,OPN1LW,HSPB1,HLA-DRB5,GAGE2E,AMY1A,OR12D2,SLC5A2
TF	Factor: E2F-1; motif: NTTTTGGCGCCAWWWN; match class: 1	TF:M11533_1	false	0.0030436158608822227	2.516610161371434	8935	39	14	62700	TMSB10,MRPL51,SSX2,OPN1LW,UBB,HLA-DRB5,PUF60,TCF15,ADAM18,RASSF7,ICOSLG,ITM2A,PIP,NME3
TF	Factor: Cdx-4; motif: SGTCGTAAANN	TF:M10854	false	0.003065891600398074	2.513443204400494	59	39	2	62700	MRPL51,NT5C
TF	Factor: HOXC-8; motif: RTCRTTAN	TF:M10729	false	0.0030677421561094292	2.513181145663313	3995	39	9	62700	CHORDC1,MRPL51,OR1L1,HSPB1,UBB,ADAM18,VCX2,NT5C,BAG6
TF	Factor: ZBTB12; motif: NNCTRGAACNN	TF:M12460	false	0.003085064369641054	2.5107357700137976	1721	39	6	62700	MRPL51,OPN1LW,HSPB1,PSCA,NT5C,CRCT1
TF	Factor: LMX1A; motif: NTCRTTAN	TF:M10997	false	0.003085064369641054	2.5107357700137976	1721	39	6	62700	CHORDC1,HSPB1,NOMO1,VCX2,NT5C,BAG6
TF	Factor: SP9; motif: NCCACGCCCMCN	TF:M12150	false	0.0030886652962852897	2.5102291515405906	2408	39	7	62700	DRD4,IER2,UBB,PUF60,GNG3,RASSF7,BAG6
TF	Factor: RUNX3; motif: NRACCGCAAACCGCAN; match class: 1	TF:M04109_1	false	0.003106708585236789	2.507699482425486	4004	39	9	62700	KIF26B,OPN1LW,UBB,PUF60,NOMO1,GNG3,RASSF7,ICOSLG,NME3
TF	Factor: AP-2gamma:Max; motif: NNSCCYNRGGSNNNNCACGTGN; match class: 1	TF:M08664_1	false	0.0031108902094631402	2.507115315881238	270	39	3	62700	OPN1LW,GAGE2E,TCF15
TF	Factor: TEF-3:E2A; motif: NCAGSTGNGWATGYN; match class: 1	TF:M08438_1	false	0.003114740276434505	2.5065781612725386	1127	39	5	62700	HCST,VCX2,BAG6,PIP,NME3
TF	Factor: POU3F2; motif: ATGMATWWATTCAT	TF:M00463	false	0.0031154610260649986	2.5064776773319544	3177	39	8	62700	SSX2,OR1L1,CXCR5,ORM2,HSPB1,AMY1A,ICOSLG,CRCT1
TF	Factor: egr-3; motif: GTGGGY; match class: 1	TF:M03818_1	false	0.0031154610260649986	2.5064776773319544	6837	39	12	62700	TMSB10,DRD4,IER2,OPN1LW,UBB,HLA-DRB5,HCST,NOMO1,GAGE2E,ICOSLG,BAG6,ITM2A
TF	Factor: p63; motif: NNRCAWGYCTGGRCWTGYN	TF:M09643	false	0.003124559692394523	2.5052111740434855	4011	39	9	62700	MRPL51,SSX2,OPN1LW,HSPB1,AMY1A,PSCA,ICOSLG,ITM2A,PIP
TF	Factor: Elf-1; motif: NAMCCGGAAGTN	TF:M11447	false	0.003124559692394523	2.5052111740434855	7882	39	13	62700	CHORDC1,MRPL51,IER2,HSPB1,PUF60,ADAM18,RASSF7,NT5C,ICOSLG,OR12D2,BAG6,DEFA3,NME3
TF	Factor: LHX9; motif: NTCGTTAN	TF:M10977	false	0.003124559692394523	2.5052111740434855	1129	39	5	62700	CHORDC1,HSPB1,VCX2,NT5C,BAG6
TF	Factor: GATA-3; motif: AGATAACGATCW	TF:M12192	false	0.003124559692394523	2.5052111740434855	4902	39	10	62700	CHORDC1,KIF26B,HLA-DRB5,NOMO1,GAGE2E,PSCA,OR12D2,DEFA3,NME3,CRCT1
TF	Factor: HNF1B; motif: GTTAATNATTAAY	TF:M04337	false	0.003155246286047195	2.5009667357869803	272	39	3	62700	CXCR5,HLA-DRB5,RASSF7
TF	Factor: Elk-1; motif: NNCCGGAAGTN; match class: 1	TF:M11435_1	false	0.003161155311190786	2.5001541662495876	5857	39	11	62700	CHORDC1,MRPL51,IER2,SSX2,HSPB1,PUF60,HCST,PSCA,NT5C,BAG6,NME3
TF	Factor: GR; motif: RGWACATWAYGTWCY; match class: 1	TF:M11846_1	false	0.003161155311190786	2.5001541662495876	4019	39	9	62700	TMSB10,DRD4,OPN1LW,TCF15,BCL2A1,VCX2,DEFA3,PIP,CRCT1
TF	Factor: c-Jun; motif: NATGASTCATN; match class: 1	TF:M11264_1	false	0.0031630467021132305	2.4998943957161663	4020	39	9	62700	OR1L1,CXCR5,HSPB1,BCL2A1,AMY1A,ADAM18,PSCA,SLC5A2,CRCT1
TF	Factor: SP1; motif: NCCCCKCCCCC; match class: 1	TF:M07226_1	false	0.0031687588784578683	2.499110806483186	4023	39	9	62700	TMSB10,KIF26B,IER2,PUF60,GNG3,RASSF7,ICOSLG,BAG6,NME3
TF	Factor: ipf1; motif: RTCATTAN	TF:M10745	false	0.0031687588784578683	2.499110806483186	3190	39	8	62700	OR1L1,ORM2,BCL2A1,GNG3,ADAM18,PSCA,OR12D2,BAG6
TF	Factor: Sp2; motif: GGGGCGGGG	TF:M10435	false	0.0031687588784578683	2.499110806483186	7899	39	13	62700	TMSB10,MRPL51,KIF26B,IER2,HSPB1,PUF60,NOMO1,GNG3,VCX2,RASSF7,NT5C,ICOSLG,NME3
TF	Factor: HB9; motif: NTCRTTAN	TF:M10569	false	0.0031687588784578683	2.499110806483186	3190	39	8	62700	OR1L1,ORM2,BCL2A1,GNG3,ADAM18,PSCA,OR12D2,BAG6
TF	Factor: Gli2; motif: NTGGGTGGTCNN; match class: 1	TF:M07455_1	false	0.0031998770298315746	2.4948667111462646	274	39	3	62700	SSX2,OPN1LW,UBB
TF	Factor: Erm:C/EBPdelta; motif: RSCGGAWRTTGCGYAAY; match class: 1	TF:M08458_1	false	0.003224706610422978	2.4915097921203437	3200	39	8	62700	TMSB10,MRPL51,OR1L1,PUF60,AMY1A,ADAM18,RASSF7,DEFA3
TF	Factor: SP9; motif: RCCACGCCCMCY	TF:M12149	false	0.003224706610422978	2.4915097921203437	2433	39	7	62700	DRD4,IER2,UBB,PUF60,GNG3,RASSF7,BAG6
TF	Factor: ATF-1; motif: CYYTGACGTCA	TF:M00691	false	0.003227131184008878	2.4911833800150047	4929	39	10	62700	SSX2,OPN1LW,GAGE2E,TCF15,AMY1A,GNG3,VCX2,RASSF7,ICOSLG,BAG6
TF	Factor: GR; motif: GGTACAANNTGTYCTK	TF:M00205	false	0.003234051053987046	2.490253128433996	6877	39	12	62700	HLA-DRB5,HCST,GAGE2E,BCL2A1,AMY1A,GNG3,PSCA,VCX2,BAG6,DEFA3,ITM2A,SLC5A2
TF	Factor: foxm1; motif: TGTTTRCTYWNN	TF:M09930	false	0.0032723722613755934	2.48513729734022	6888	39	12	62700	CHORDC1,MRPL51,CXCR5,ORM2,HSPB1,HLA-DRB5,GAGE2E,ADAM18,VCX2,DEFA3,ITM2A,CRCT1
TF	Factor: RXR-alpha; motif: NNGNNRNNNARAGGTCANNG	TF:M10055	false	0.0032723722613755934	2.48513729734022	5889	39	11	62700	OPN1LW,HSPB1,UBB,GAGE2E,AMY1A,VCX2,OR12D2,BAG6,DEFA3,ITM2A,PIP
TF	Factor: ER81; motif: RCCGGAARYN; match class: 1	TF:M02065_1	false	0.0032723722613755934	2.48513729734022	6887	39	12	62700	CHORDC1,MRPL51,IER2,HSPB1,UBB,PUF60,PSCA,RASSF7,NT5C,ICOSLG,BAG6,NME3
TF	Factor: Gfi1; motif: NAAATCNSNG	TF:M02010	false	0.0032894995087601004	2.4828701741224863	1146	39	5	62700	CHORDC1,KIF26B,SSX2,OR1L1,HCST
TF	Factor: NFATc2; motif: TTTTCCATGGAAAA	TF:M11985	false	0.0032928913645358777	2.482422596819477	5895	39	11	62700	TMSB10,CHORDC1,MRPL51,SSX2,PUF60,HCST,NOMO1,BCL2A1,ADAM18,VCX2,OR12D2
TF	Factor: AP-2gamma; motif: GCCYNCRGSN	TF:M03811	false	0.0032928913645358777	2.482422596819477	9030	39	14	62700	TMSB10,DRD4,MRPL51,KIF26B,IER2,UBB,PUF60,GAGE2E,PSCA,RASSF7,NT5C,ICOSLG,BAG6,SLC5A2
TF	Factor: AR; motif: ARGAACANNNTGTNC	TF:M07204	false	0.003307462845485688	2.480505025777249	4949	39	10	62700	TMSB10,OPN1LW,BCL2A1,AMY1A,GNG3,VCX2,BAG6,PIP,SLC5A2,CRCT1
TF	Factor: ROX; motif: GNNNCASGTGGS	TF:M09764	false	0.0033155393249565523	2.479445816640421	5902	39	11	62700	CHORDC1,DRD4,IER2,OPN1LW,ORM2,AMY1A,VCX2,ICOSLG,DEFA3,NME3,CRCT1
TF	Factor: ZNF491; motif: NGKGGKCAGT	TF:M05868	false	0.0033213754548340004	2.478682028121559	279	39	3	62700	DRD4,ORM2,PSCA
TF	Factor: MEF2D; motif: NNCYAAAAATAGMN	TF:M12633	false	0.0033213754548340004	2.478682028121559	3220	39	8	62700	IER2,OR1L1,HSPB1,HCST,BCL2A1,VCX2,PIP,CRCT1
TF	Factor: GKLF; motif: GCCMCRCCCNNN; match class: 1	TF:M01588_1	false	0.0033213754548340004	2.478682028121559	4058	39	9	62700	TMSB10,IER2,OPN1LW,HSPB1,PUF60,RASSF7,NT5C,BAG6,NME3
TF	Factor: TEF-3:C/EBPbeta; motif: RTTGCGYAAYNNNNNGGAATGY; match class: 1	TF:M08626_1	false	0.0033213754548340004	2.478682028121559	1756	39	6	62700	TCF15,AMY1A,ADAM18,ICOSLG,DEFA3,ITM2A
TF	Factor: ZBTB37; motif: TGGCTTTGGY	TF:M12688	false	0.0033224022852602125	2.478547783175701	4059	39	9	62700	MRPL51,OPN1LW,UBB,HLA-DRB5,HCST,AMY1A,BAG6,DEFA3,SLC5A2
TF	Factor: Elf-1; motif: NAANCMGGAAGTGN	TF:M09605	false	0.0033359506714128813	2.476780379884292	5910	39	11	62700	CHORDC1,MRPL51,IER2,HSPB1,PUF60,HCST,GAGE2E,RASSF7,NT5C,ICOSLG,BAG6
TF	Factor: AP-2beta; motif: GCNNNGGSCNGVGGGN; match class: 1	TF:M01858_1	false	0.0033627375365430233	2.473307028278377	3229	39	8	62700	TMSB10,DRD4,KIF26B,IER2,HSPB1,TCF15,ICOSLG,NME3
TF	Factor: ZNF500; motif: NGTTCCGGGGRW	TF:M05617	false	0.0033627375365430233	2.473307028278377	63	39	2	62700	NOMO1,NT5C
TF	Factor: ER-alpha; motif: AGGTCASMNTGACCY	TF:M09909	false	0.0033703259576994666	2.4723280947415707	6921	39	12	62700	MRPL51,OR1L1,OPN1LW,UBB,HCST,NOMO1,AMY1A,RASSF7,ICOSLG,DEFA3,NME3,CRCT1
TF	Factor: COE1; motif: NNTCCCYTGRGNN	TF:M07351	false	0.0033703259576994666	2.4723280947415707	1763	39	6	62700	IER2,SSX2,OPN1LW,ORM2,AMY1A,SLC5A2
TF	Factor: TBP; motif: MTATAAAARS	TF:M10088	false	0.0033799209517513264	2.4710934567104075	4970	39	10	62700	CHORDC1,ORM2,GAGE2E,AMY1A,ADAM18,OR12D2,DEFA3,ITM2A,PIP,CRCT1
TF	Factor: Nkx2-8; motif: STCGTTGAN	TF:M10632	false	0.0033982494720254416	2.468744741903978	4974	39	10	62700	CHORDC1,KIF26B,IER2,HSPB1,UBB,HCST,ADAM18,VCX2,NT5C,BAG6
TF	Factor: Pitx2; motif: WNTAAWCCCA; match class: 1	TF:M07056_1	false	0.0034076340830425573	2.467547046607055	1768	39	6	62700	OR1L1,HSPB1,UBB,HCST,NOMO1,SLC5A2
TF	Factor: pitx2; motif: NNTAAWCCCA; match class: 1	TF:M02114_1	false	0.0034076340830425573	2.467547046607055	1768	39	6	62700	OR1L1,HSPB1,UBB,HCST,NOMO1,SLC5A2
TF	Factor: E2F-6; motif: NGGGCGGGARRNN	TF:M09895	false	0.0034076340830425573	2.467547046607055	7982	39	13	62700	TMSB10,CHORDC1,MRPL51,IER2,SSX2,CXCR5,OPN1LW,UBB,GAGE2E,VCX2,RASSF7,ITM2A,CRCT1
TF	Factor: Sp2; motif: TGGGCGCGCCCA	TF:M06948	false	0.003410933018021687	2.467126808938892	9076	39	14	62700	TMSB10,DRD4,MRPL51,ORM2,HSPB1,UBB,PUF60,TCF15,AMY1A,PSCA,RASSF7,ICOSLG,BAG6,ITM2A
TF	Factor: ELF1; motif: NNNASCCGGAAGTGGNNNN; match class: 1	TF:M12600_1	false	0.003464129660031019	2.460405861001646	3248	39	8	62700	CHORDC1,MRPL51,IER2,HSPB1,PUF60,NT5C,BAG6,NME3
TF	Factor: TEF-1; motif: RCATTCCWGNNN	TF:M10092	false	0.003464129660031019	2.460405861001646	3248	39	8	62700	KIF26B,IER2,HLA-DRB5,NOMO1,PSCA,RASSF7,DEFA3,SLC5A2
TF	Factor: AR; motif: GGTACANNRTGTTCT	TF:M00481	false	0.0035810215114711963	2.44599307013996	5012	39	10	62700	TMSB10,OPN1LW,HSPB1,TCF15,BCL2A1,VCX2,ICOSLG,BAG6,DEFA3,CRCT1
TF	Factor: E2F-4; motif: NNTTCCCGCCNN; match class: 1	TF:M04823_1	false	0.003638066040726087	2.439129421582981	8041	39	13	62700	TMSB10,DRD4,MRPL51,IER2,GAGE2E,TCF15,VCX2,RASSF7,NT5C,ICOSLG,ITM2A,SLC5A2,NME3
TF	Factor: Fli-1:Dlx-2; motif: RNCGGAARYAATTA	TF:M08470	false	0.003673014567610381	2.434977349187988	5988	39	11	62700	MRPL51,OR1L1,ORM2,HLA-DRB5,PUF60,NOMO1,BCL2A1,AMY1A,OR12D2,DEFA3,ITM2A
TF	Factor: RREB-1; motif: GGGWCSA; match class: 1	TF:M05439_1	false	0.0037289642901181743	2.4284117755764467	3287	39	8	62700	TMSB10,CHORDC1,KIF26B,IER2,HSPB1,PUF60,RASSF7,BAG6
TF	Factor: Bcl-6; motif: NTTYCTAGRA	TF:M02085	false	0.00375236574647577	2.425694837154719	5045	39	10	62700	TMSB10,MRPL51,SSX2,HLA-DRB5,AMY1A,VCX2,ICOSLG,DEFA3,ITM2A,PIP
TF	Factor: Oct3; motif: WTATGCGCATAW; match class: 1	TF:M11934_1	false	0.0037636227457722277	2.4243939154362013	9172	39	14	62700	DRD4,SSX2,CXCR5,OPN1LW,ORM2,HSPB1,UBB,HCST,NOMO1,GAGE2E,GNG3,PIP,NME3,CRCT1
TF	Factor: Erg; motif: NACCGGAARTN; match class: 1	TF:M11396_1	false	0.0037806669339055248	2.4224315810712986	5051	39	10	62700	CHORDC1,MRPL51,IER2,HSPB1,UBB,PUF60,PSCA,NT5C,ICOSLG,BAG6
TF	Factor: c-Myc:Max; motif: NNACCACGTGGTNN; match class: 1	TF:M00118_1	false	0.0037950745309896215	2.4207796906302446	7027	39	12	62700	CHORDC1,DRD4,IER2,ORM2,PUF60,GAGE2E,TCF15,AMY1A,VCX2,NT5C,ICOSLG,PIP
TF	Factor: TFAP4; motif: AWCAGCTGWT; match class: 1	TF:M04192_1	false	0.0037950745309896215	2.4207796906302446	4148	39	9	62700	CHORDC1,SSX2,OR1L1,HLA-DRB5,BCL2A1,GNG3,ICOSLG,BAG6,ITM2A
TF	Factor: HOXA10; motif: NGTCGTAAAAN	TF:M10795	false	0.0037950745309896215	2.4207796906302446	7027	39	12	62700	CHORDC1,MRPL51,OR1L1,HLA-DRB5,GAGE2E,BCL2A1,AMY1A,GNG3,ADAM18,NT5C,BAG6,NME3
TF	Factor: c-Myc:Max; motif: NNACCACGTGGTNN	TF:M00118	false	0.0037950745309896215	2.4207796906302446	7027	39	12	62700	CHORDC1,DRD4,IER2,ORM2,PUF60,GAGE2E,TCF15,AMY1A,VCX2,NT5C,ICOSLG,PIP
TF	Factor: p53; motif: NGRCWTGYCY	TF:M00272	false	0.0038114769244619955	2.4189067052024	4151	39	9	62700	MRPL51,CXCR5,HLA-DRB5,AMY1A,GNG3,VCX2,ICOSLG,DEFA3,ITM2A
TF	Factor: Erg; motif: NACCGGAWWTCCGGTN; match class: 1	TF:M11395_1	false	0.0038322332652168567	2.4165480636036096	8094	39	13	62700	TMSB10,CHORDC1,KIF26B,CXCR5,HSPB1,TCF15,VCX2,RASSF7,NT5C,OR12D2,DEFA3,ITM2A,PIP
TF	Factor: GLI2; motif: TGGGTGGTCNS; match class: 1	TF:M07291_1	false	0.0038322332652168567	2.4165480636036096	296	39	3	62700	SSX2,OPN1LW,UBB
TF	Factor: NFATc1; motif: TTTCCWN	TF:M01718	false	0.0038322332652168567	2.4165480636036096	6026	39	11	62700	KIF26B,CXCR5,PUF60,HCST,BCL2A1,ADAM18,PSCA,DEFA3,ITM2A,PIP,CRCT1
TF	Factor: Pbx-1; motif: NNATCAATCANN	TF:M01017	false	0.0038322332652168567	2.4165480636036096	4156	39	9	62700	MRPL51,OR1L1,CXCR5,AMY1A,PSCA,NT5C,OR12D2,DEFA3,PIP
TF	Factor: ZNF148; motif: NNCCCCTCCCCC	TF:M12464	false	0.00383633782688138	2.416083155961663	7040	39	12	62700	TMSB10,DRD4,IER2,SSX2,HSPB1,UBB,TCF15,GNG3,ADAM18,RASSF7,BAG6,ITM2A
TF	Factor: Egr-2; motif: CCCMCNCN	TF:M02092	false	0.003867832431969873	2.41253234933754	5072	39	10	62700	TMSB10,DRD4,IER2,PUF60,RASSF7,NT5C,ICOSLG,SLC5A2,NME3,CRCT1
TF	Factor: SRY; motif: TCAATAMCATTGA; match class: 1	TF:M04557_1	false	0.0038704541242534983	2.4122380757855546	5073	39	10	62700	MRPL51,ORM2,HSPB1,UBB,HLA-DRB5,BCL2A1,ADAM18,PSCA,OR12D2,PIP
TF	Factor: GATA-5; motif: TTAMCAR	TF:M05445	false	0.003873033143872943	2.4119487864790505	3314	39	8	62700	CHORDC1,CXCR5,HSPB1,BCL2A1,AMY1A,VCX2,NT5C,BAG6
TF	Factor: ER71; motif: ACCGGAARYN	TF:M02067	false	0.0038816900559781615	2.4109791449786373	6040	39	11	62700	CHORDC1,DRD4,MRPL51,IER2,HSPB1,UBB,PUF60,NT5C,OR12D2,BAG6,DEFA3
TF	Factor: SP1; motif: GGGGYGGGGNS	TF:M01303	false	0.003907350421276097	2.408117638377947	8118	39	13	62700	TMSB10,KIF26B,IER2,HSPB1,PUF60,NOMO1,GNG3,VCX2,RASSF7,NT5C,ICOSLG,BAG6,NME3
TF	Factor: STAT5B; motif: NTTCTKRGAAN	TF:M09662	false	0.003907350421276097	2.408117638377947	69	39	2	62700	TMSB10,PIP
TF	Factor: beta-catenin; motif: CTTTGATN	TF:M07599	false	0.003927040085221427	2.405934665650483	8123	39	13	62700	KIF26B,SSX2,OR1L1,CXCR5,HSPB1,UBB,TCF15,AMY1A,GNG3,ADAM18,NT5C,PIP,SLC5A2
TF	Factor: Sp1; motif: RGGGMGGRGSNGGGG	TF:M10529	false	0.003934881175201664	2.4050683778496182	7066	39	12	62700	DRD4,MRPL51,OPN1LW,UBB,PUF60,NOMO1,GNG3,PSCA,VCX2,ICOSLG,BAG6,NME3
TF	Factor: FOXJ2; motif: NNNWAAAYAAAYANNNNN	TF:M00422	false	0.003943050187424195	2.4041676951604374	2540	39	7	62700	MRPL51,IER2,SSX2,HCST,NOMO1,SLC5A2,CRCT1
TF	Factor: Elf-1; motif: AWCCCGGAAGTN	TF:M07415	false	0.003943050187424195	2.4041676951604374	8129	39	13	62700	CHORDC1,DRD4,MRPL51,IER2,HSPB1,PUF60,HCST,NT5C,ICOSLG,OR12D2,BAG6,DEFA3,NME3
TF	Factor: TAFII250; motif: RARRWGGCGGMGGNGR	TF:M10086	false	0.003943050187424195	2.4041676951604374	9231	39	14	62700	CHORDC1,DRD4,MRPL51,KIF26B,IER2,SSX2,OPN1LW,ORM2,HSPB1,GNG3,RASSF7,NT5C,ICOSLG,ITM2A
TF	Factor: Sox-9; motif: RNACAAAGGVN	TF:M01284	false	0.003974406689536413	2.4007276948546528	6062	39	11	62700	KIF26B,HLA-DRB5,GAGE2E,AMY1A,GNG3,PSCA,NT5C,BAG6,ITM2A,PIP,NME3
TF	Factor: NF-1; motif: NNTTGGCNNNNNNCCNNN	TF:M00193	false	0.004056008990938077	2.3919010909749012	5111	39	10	62700	CHORDC1,MRPL51,OPN1LW,TCF15,AMY1A,PSCA,VCX2,RASSF7,NT5C,ITM2A
TF	Factor: JunD; motif: NRTGACGCAYN	TF:M11271	false	0.004056008990938077	2.3919010909749012	7094	39	12	62700	IER2,OR1L1,ORM2,UBB,PUF60,VCX2,OR12D2,BAG6,DEFA3,ITM2A,PIP,NME3
TF	Factor: C/EBPbeta; motif: NKNTTGCNYAAYNN	TF:M00117	false	0.004085120666332043	2.3887951107476773	4202	39	9	62700	MRPL51,CXCR5,OPN1LW,UBB,AMY1A,GNG3,ADAM18,ICOSLG,SLC5A2
TF	Factor: Sp1; motif: NGGGGGCGGGGYN; match class: 1	TF:M00196_1	false	0.004133242674073195	2.3837090953432853	6093	39	11	62700	TMSB10,MRPL51,KIF26B,IER2,HSPB1,PUF60,NOMO1,RASSF7,NT5C,ICOSLG,NME3
TF	Factor: PUR1; motif: GGGNCAGNN	TF:M01721	false	0.004174654268469593	2.3793794855727497	9289	39	14	62700	TMSB10,CHORDC1,DRD4,IER2,HSPB1,HLA-DRB5,NOMO1,TCF15,ADAM18,PSCA,RASSF7,ICOSLG,BAG6,NME3
TF	Factor: meis1:Elf-1; motif: NTGCCGGAAGTN; match class: 1	TF:M08377_1	false	0.004185270191668003	2.3782764996868035	5134	39	10	62700	CHORDC1,MRPL51,ORM2,HSPB1,UBB,PUF60,PSCA,NT5C,BAG6,NME3
TF	Factor: TBP; motif: NGNNTATAAAA	TF:M03581	false	0.004188754048589494	2.3779151393943976	7123	39	12	62700	MRPL51,OR1L1,ORM2,HSPB1,HLA-DRB5,GNG3,ADAM18,VCX2,OR12D2,DEFA3,ITM2A,SLC5A2
TF	Factor: Isl2; motif: YTAAGTG	TF:M02080	false	0.004193197979986669	2.3774546320906094	6106	39	11	62700	CHORDC1,MRPL51,SSX2,UBB,PUF60,NOMO1,GNG3,ADAM18,RASSF7,OR12D2,BAG6
TF	Factor: Pbx; motif: NKTGATTGACRKSN	TF:M01967	false	0.004193649226823097	2.377407898435782	5137	39	10	62700	CHORDC1,MRPL51,OR1L1,CXCR5,UBB,VCX2,ICOSLG,OR12D2,BAG6,SLC5A2
TF	Factor: GABPA; motif: ACCGGAAGTN; match class: 1	TF:M03990_1	false	0.004221781583575217	2.3745042389349806	1227	39	5	62700	MRPL51,IER2,PUF60,NT5C,BAG6
TF	Factor: Six-3; motif: NWBTAATNYYWN	TF:M07428	false	0.004222032813413706	2.37447839570171	3367	39	8	62700	IER2,ORM2,NOMO1,PSCA,RASSF7,BAG6,PIP,SLC5A2
TF	Factor: E2F-1; motif: NTTSGCGG	TF:M00430	false	0.004240025072978239	2.372631575241254	8201	39	13	62700	TMSB10,MRPL51,IER2,SSX2,CXCR5,UBB,HCST,GNG3,ADAM18,RASSF7,ICOSLG,BAG6,CRCT1
TF	Factor: RXR-alpha; motif: GRGGTCAAAGGTCAN	TF:M11775	false	0.004274330327488163	2.3691319178617496	5154	39	10	62700	DRD4,MRPL51,OR1L1,HLA-DRB5,GNG3,VCX2,RASSF7,NT5C,OR12D2,DEFA3
TF	Factor: REST; motif: AAGGTGCT; match class: 1	TF:M04926_1	false	0.004274330327488163	2.3691319178617496	1232	39	5	62700	TMSB10,OPN1LW,HLA-DRB5,TCF15,AMY1A
TF	Factor: E2F-4; motif: NTTTCSCGCC; match class: 1	TF:M07380_1	false	0.004274330327488163	2.3691319178617496	8209	39	13	62700	TMSB10,CHORDC1,DRD4,MRPL51,IER2,SSX2,OPN1LW,UBB,VCX2,RASSF7,NT5C,ICOSLG,CRCT1
TF	Factor: Erg; motif: ACCGGAAGTN	TF:M02062	false	0.004274330327488163	2.3691319178617496	8211	39	13	62700	CHORDC1,MRPL51,IER2,HSPB1,UBB,PUF60,PSCA,NT5C,ICOSLG,OR12D2,BAG6,DEFA3,NME3
TF	Factor: SMAD5; motif: CAGACWGN	TF:M08829	false	0.004274330327488163	2.3691319178617496	3376	39	8	62700	CXCR5,OPN1LW,HSPB1,BCL2A1,ADAM18,PSCA,PIP,SLC5A2
TF	Factor: AP-2gamma; motif: NNNNWGCCYNCRGSCN	TF:M07349	false	0.004333995770290817	2.3631115168602834	3384	39	8	62700	KIF26B,IER2,OPN1LW,PUF60,PSCA,RASSF7,NT5C,SLC5A2
TF	Factor: AP-2beta; motif: NSCCNNNGGSN; match class: 1	TF:M11478_1	false	0.004333995770290817	2.3631115168602834	8225	39	13	62700	MRPL51,KIF26B,IER2,OPN1LW,ORM2,HSPB1,PUF60,TCF15,PSCA,RASSF7,ICOSLG,BAG6,NME3
TF	Factor: POU3F2; motif: NTAATTTATGCGY	TF:M11905	false	0.004355592089774744	2.36095279959006	4249	39	9	62700	CHORDC1,MRPL51,CXCR5,UBB,HLA-DRB5,BCL2A1,AMY1A,VCX2,PIP
TF	Factor: OVOL; motif: ANRTAACGG	TF:M08894	false	0.004361241595416766	2.3603898544753634	8233	39	13	62700	TMSB10,CHORDC1,OR1L1,ORM2,UBB,PUF60,HCST,BCL2A1,AMY1A,ADAM18,VCX2,RASSF7,NT5C
TF	Factor: Nkx3A; motif: NNNNAAGTACTTAAANN; match class: 1	TF:M01383_1	false	0.004361241595416766	2.3603898544753634	1239	39	5	62700	CXCR5,HLA-DRB5,BCL2A1,DEFA3,ITM2A
TF	Factor: ARNTLIKE; motif: NNNSCACGTG	TF:M08868	false	0.0043645554642789425	2.3600599831707845	5172	39	10	62700	CHORDC1,DRD4,IER2,ORM2,GAGE2E,TCF15,AMY1A,VCX2,NT5C,ICOSLG
TF	Factor: GLI; motif: MCVNNGACCACCCAV	TF:M03871	false	0.004369834285726632	2.359535032173535	3391	39	8	62700	CXCR5,OPN1LW,UBB,PSCA,VCX2,ICOSLG,ITM2A,NME3
TF	Factor: POU3F1; motif: NTAATKWATGCNN; match class: 1	TF:M11929_1	false	0.0044090796178877885	2.355652058738402	1877	39	6	62700	MRPL51,OR1L1,CXCR5,BCL2A1,AMY1A,PIP
TF	Factor: LBP9; motif: ACYRGTNNNNACYRGT; match class: 1	TF:M11492_1	false	0.004413530425757671	2.35521387515048	6156	39	11	62700	TMSB10,CHORDC1,DRD4,IER2,OPN1LW,PUF60,NT5C,ICOSLG,BAG6,ITM2A,SLC5A2
TF	Factor: SP2; motif: GGGCGGGAC	TF:M01783	false	0.00441379328882516	2.3551880100109583	9359	39	14	62700	TMSB10,CHORDC1,DRD4,MRPL51,IER2,OPN1LW,HSPB1,PUF60,NOMO1,RASSF7,NT5C,ICOSLG,NME3,CRCT1
TF	Factor: Fli-1:Dlx-2; motif: RNCGGAARYAATTA; match class: 1	TF:M08470_1	false	0.004446114933077797	2.352019314881222	1246	39	5	62700	MRPL51,OR1L1,OR12D2,DEFA3,ITM2A
TF	Factor: JunD; motif: NATGASTCATS; match class: 1	TF:M11268_1	false	0.004463776692674995	2.3502975397794366	1883	39	6	62700	OR1L1,HSPB1,NOMO1,BCL2A1,AMY1A,PSCA
TF	Factor: STAT5A; motif: TTCCNRGAANNNNNNTTCCNNGRR; match class: 1	TF:M00460_1	false	0.004482498981768547	2.3484798004188416	2609	39	7	62700	OR1L1,HCST,NOMO1,BCL2A1,NT5C,OR12D2,CRCT1
TF	Factor: ZNF714; motif: NSGKTGGGCCGM	TF:M05938	false	0.004482498981768547	2.3484798004188416	718	39	4	62700	DRD4,UBB,TCF15,NT5C
TF	Factor: ER81; motif: NNCCGGAWGYN	TF:M11419	false	0.004523808614150586	2.3444957767741013	6178	39	11	62700	CHORDC1,MRPL51,IER2,HSPB1,PUF60,BCL2A1,PSCA,RASSF7,NT5C,OR12D2,BAG6
TF	Factor: SP4; motif: NWRGCCACGCCCMCTYN	TF:M03922	false	0.0045444342779400616	2.3425201730054606	6182	39	11	62700	TMSB10,CHORDC1,MRPL51,IER2,HSPB1,PUF60,NOMO1,GAGE2E,RASSF7,ICOSLG,BAG6
TF	Factor: p300; motif: CTGNCTYMAN	TF:M07266	false	0.0045461689703805664	2.342354426609259	8279	39	13	62700	MRPL51,CXCR5,ORM2,HSPB1,UBB,HCST,TCF15,AMY1A,GNG3,ADAM18,PSCA,ICOSLG,CRCT1
TF	Factor: isx; motif: NTCRTTAA; match class: 1	TF:M10956_1	false	0.0045461689703805664	2.342354426609259	3417	39	8	62700	CHORDC1,UBB,PUF60,ADAM18,VCX2,NT5C,OR12D2,BAG6
TF	Factor: HNF-1alpha; motif: NNKNNGTTAACTAANNN	TF:M01379	false	0.004576935642892453	2.3394251942218554	3421	39	8	62700	TMSB10,HLA-DRB5,AMY1A,PSCA,VCX2,NT5C,BAG6,SLC5A2
TF	Factor: HES-5; motif: NCACACKY; match class: 1	TF:M11069_1	false	0.004586551196444102	2.338513754405578	4289	39	9	62700	TMSB10,DRD4,OPN1LW,ORM2,HLA-DRB5,GAGE2E,TCF15,BCL2A1,ICOSLG
TF	Factor: SMAD3; motif: YGTCTAGACA; match class: 1	TF:M04026_1	false	0.004605403067620698	2.33673235409188	6195	39	11	62700	SSX2,CXCR5,OPN1LW,HSPB1,AMY1A,GNG3,RASSF7,NT5C,PIP,NME3,CRCT1
TF	Factor: PU.1; motif: NNNNYYYACTTCCTCTTTY	TF:M01172	false	0.00460941202717598	2.336354469325888	4293	39	9	62700	MRPL51,OR1L1,HLA-DRB5,BCL2A1,GNG3,ADAM18,PSCA,VCX2,OR12D2
TF	Factor: DP-1; motif: NRNNGGCGGGAANN	TF:M10098	false	0.00461243191801832	2.336070031206255	7224	39	12	62700	TMSB10,DRD4,MRPL51,IER2,SSX2,CXCR5,OPN1LW,NOMO1,VCX2,RASSF7,ICOSLG,CRCT1
TF	Factor: ZNF394; motif: NRARWRGAANNNAMWGNAAK; match class: 1	TF:M10147_1	false	0.004616989619984779	2.335641101837943	1899	39	6	62700	CXCR5,GAGE2E,AMY1A,OR12D2,SLC5A2,NME3
TF	Factor: HOXD8; motif: RTCRTTAN	TF:M10723	false	0.004617212837966232	2.33562010547403	4296	39	9	62700	CHORDC1,MRPL51,OR1L1,HSPB1,UBB,ADAM18,VCX2,NT5C,BAG6
TF	Factor: Sox-5; motif: NNAACAATNN	TF:M00042	false	0.004651232214289055	2.3324319776532128	3433	39	8	62700	IER2,CXCR5,HCST,GAGE2E,AMY1A,GNG3,DEFA3,ITM2A
TF	Factor: ZNF264; motif: NMYGGGRTTAGTGCCCTN	TF:M12699	false	0.004694761375971504	2.328386477036315	2635	39	7	62700	KIF26B,PUF60,HCST,GNG3,ICOSLG,ITM2A,SLC5A2
TF	Factor: NKX6B; motif: NTMATTAW	TF:M10657	false	0.004701310122708695	2.3277810995586616	2636	39	7	62700	NOMO1,BCL2A1,GNG3,ADAM18,VCX2,OR12D2,BAG6
TF	Factor: SP1; motif: CCCCKCCCCC; match class: 1	TF:M02281_1	false	0.004723766695121635	2.3257115601532274	2639	39	7	62700	TMSB10,KIF26B,IER2,GNG3,VCX2,RASSF7,ICOSLG
TF	Factor: NFATc3; motif: RYGGAAANNNNNNNTTTCCRY	TF:M11989	false	0.004723766695121635	2.3257115601532274	1268	39	5	62700	MRPL51,UBB,HLA-DRB5,GAGE2E,BCL2A1
TF	Factor: ipf1; motif: CATTAR; match class: 1	TF:M01275_1	false	0.004723766695121635	2.3257115601532274	3443	39	8	62700	OR1L1,NOMO1,TCF15,BCL2A1,AMY1A,ADAM18,OR12D2,BAG6
TF	Factor: CTCF; motif: CANNWRRTGGCAG	TF:M04745	false	0.004724346726066995	2.3256582364412886	8324	39	13	62700	MRPL51,SSX2,CXCR5,OPN1LW,ORM2,PUF60,BCL2A1,GNG3,PSCA,VCX2,BAG6,ITM2A,SLC5A2
TF	Factor: Elk-1; motif: RCCGGAAGTGN	TF:M09904	false	0.004731252772153988	2.325023848692269	8326	39	13	62700	CHORDC1,MRPL51,IER2,HSPB1,PUF60,HCST,ADAM18,RASSF7,NT5C,ICOSLG,OR12D2,BAG6,NME3
TF	Factor: ER81; motif: NNNGRCMGGAAGYRNNNNNNNS; match class: 1	TF:M09611_1	false	0.0047369363911772345	2.3245024470529603	325	39	3	62700	PUF60,NT5C,BAG6
TF	Factor: NF-1C; motif: NTTGGCNNNNTGCCARN	TF:M11728	false	0.0047369363911772345	2.3245024470529603	2642	39	7	62700	DRD4,CXCR5,HSPB1,PUF60,NOMO1,TCF15,BCL2A1
TF	Factor: p300; motif: NNNGGGAGTNNNNS; match class: 1	TF:M00033_1	false	0.004743535267257353	2.3238978661767273	2643	39	7	62700	OR1L1,HSPB1,HCST,GAGE2E,GNG3,ICOSLG,OR12D2
TF	Factor: FOSB:JUND; motif: NNTNACTNATN	TF:M08928	false	0.004746651180919827	2.3236126822837204	6228	39	11	62700	KIF26B,OR1L1,CXCR5,ORM2,BCL2A1,AMY1A,ADAM18,VCX2,OR12D2,SLC5A2,CRCT1
TF	Factor: Pbx1; motif: KTGATTGAYG	TF:M11040	false	0.0047530484429003	2.3230277593688067	734	39	4	62700	AMY1A,PSCA,VCX2,OR12D2
TF	Factor: SP2; motif: GNNGGGGGCGGGGSN; match class: 1	TF:M03807_1	false	0.0047530484429003	2.3230277593688067	4321	39	9	62700	TMSB10,KIF26B,IER2,HSPB1,PUF60,RASSF7,NT5C,ICOSLG,NME3
TF	Factor: Fli-1; motif: NNRGGMAGGAAGGRRRGR; match class: 1	TF:M09920_1	false	0.0047530484429003	2.3230277593688067	3450	39	8	62700	KIF26B,IER2,HCST,TCF15,PSCA,BAG6,ITM2A,CRCT1
TF	Factor: PRDM16; motif: KGGTCATRACCM	TF:M05946	false	0.004764168679561784	2.322012870340809	7263	39	12	62700	MRPL51,OR1L1,HSPB1,UBB,AMY1A,GNG3,PSCA,VCX2,BAG6,PIP,SLC5A2,NME3
TF	Factor: Barhl-1; motif: NTAAACGN	TF:M10578	false	0.0047689873016466405	2.3215738339578578	6235	39	11	62700	CHORDC1,MRPL51,KIF26B,ORM2,HSPB1,PUF60,ADAM18,RASSF7,OR12D2,BAG6,ITM2A
TF	Factor: Elf-1; motif: NAMCCGGAAGTN; match class: 1	TF:M11447_1	false	0.0047689873016466405	2.3215738339578578	2648	39	7	62700	CHORDC1,MRPL51,IER2,PUF60,RASSF7,NT5C,BAG6
TF	Factor: AP-2; motif: NNGCCTK; match class: 1	TF:M01859_1	false	0.004803389437494489	2.3184522012647353	1920	39	6	62700	CHORDC1,HSPB1,HLA-DRB5,OR12D2,DEFA3,SLC5A2
TF	Factor: Pax-8; motif: NCNNTNNTGCRTGANNNN	TF:M00328	false	0.004809883916576256	2.317865404914885	9467	39	14	62700	CHORDC1,DRD4,MRPL51,OR1L1,HSPB1,UBB,HCST,GNG3,ADAM18,ICOSLG,BAG6,ITM2A,PIP,NME3
TF	Factor: Pitx1; motif: NNNNRGGGATTAAMNNN	TF:M01484	false	0.0048321037723174165	2.31586374755313	3462	39	8	62700	SSX2,OR1L1,PUF60,NOMO1,BCL2A1,AMY1A,BAG6,SLC5A2
TF	Factor: NF-1; motif: NTGGNNNNNNGCCAANN	TF:M00806	false	0.004914854633281772	2.308489322775324	4345	39	9	62700	OPN1LW,BCL2A1,AMY1A,GNG3,PSCA,VCX2,RASSF7,NT5C,BAG6
TF	Factor: FOXO1; motif: TGTTKAC	TF:M01968	false	0.004918929525186081	2.308129399648852	2664	39	7	62700	OR1L1,UBB,HLA-DRB5,GNG3,PSCA,VCX2,PIP
TF	Factor: Pax-5; motif: RRMSWGANWYCTNRAGCGKRACSRYNSM; match class: 1	TF:M00144_1	false	0.004921556609289152	2.307897515138072	7295	39	12	62700	KIF26B,IER2,SSX2,HSPB1,UBB,PUF60,NOMO1,GAGE2E,TCF15,RASSF7,NME3,CRCT1
TF	Factor: E2F-1; motif: TTGGCGCGRAANNGNM; match class: 1	TF:M00938_1	false	0.004921790029650655	2.3078769178394696	2665	39	7	62700	TMSB10,DRD4,UBB,PUF60,TCF15,NT5C,ITM2A
TF	Factor: TFEA; motif: YRCACGTGACN	TF:M11090	false	0.0049297398625026785	2.3071759974084483	6266	39	11	62700	CHORDC1,DRD4,IER2,ORM2,GAGE2E,TCF15,AMY1A,VCX2,NT5C,ICOSLG,PIP
TF	Factor: E2F-3:FOXI1; motif: NGACACCGCGCCCAC; match class: 1	TF:M08208_1	false	0.0049297398625026785	2.3071759974084483	7299	39	12	62700	TMSB10,DRD4,IER2,OR1L1,HSPB1,UBB,PUF60,NOMO1,RASSF7,NT5C,ICOSLG,NME3
TF	Factor: GLI1; motif: GACCACCCAV	TF:M01042	false	0.0049297398625026785	2.3071759974084483	1932	39	6	62700	TMSB10,IER2,SSX2,CXCR5,UBB,DEFA3
TF	Factor: HNF-3beta; motif: NTRTTTRYT	TF:M02014	false	0.004938259518655137	2.3064260904757177	2668	39	7	62700	CHORDC1,MRPL51,CXCR5,HSPB1,VCX2,DEFA3,CRCT1
TF	Factor: C/EBPalpha; motif: NRTTGTGCAAYNN	TF:M09596	false	0.004959146891708273	2.3045930275601654	5287	39	10	62700	CXCR5,OPN1LW,UBB,BCL2A1,AMY1A,GNG3,ADAM18,DEFA3,SLC5A2,CRCT1
TF	Factor: GATA3; motif: NGATAANN	TF:M03997	false	0.004975853395876676	2.303132423795478	4358	39	9	62700	SSX2,CXCR5,HSPB1,GAGE2E,AMY1A,GNG3,OR12D2,ITM2A,CRCT1
TF	Factor: GATA-3; motif: WGATAASN	TF:M08918	false	0.004975853395876676	2.303132423795478	4358	39	9	62700	SSX2,CXCR5,HSPB1,GAGE2E,AMY1A,GNG3,OR12D2,ITM2A,CRCT1
TF	Factor: AP-3; motif: TKGAAAKN	TF:M04609	false	0.004975853395876676	2.303132423795478	4358	39	9	62700	OR1L1,ORM2,HCST,BCL2A1,AMY1A,GNG3,DEFA3,PIP,SLC5A2
TF	Factor: TBX15; motif: NAGGTGTGAN	TF:M12040	false	0.005070158552473963	2.2949784593278353	2682	39	7	62700	HCST,RASSF7,ICOSLG,OR12D2,BAG6,PIP,SLC5A2
TF	Factor: AP-2; motif: GSCCSCRGGCNRNRNN; match class: 1	TF:M00800_1	false	0.005073424607865784	2.294698788946895	4371	39	9	62700	TMSB10,DRD4,MRPL51,PUF60,NOMO1,PSCA,RASSF7,NT5C,ICOSLG
TF	Factor: GKLF; motif: NNCCACRCCCN	TF:M12174	false	0.005076025919275157	2.2944761689710607	2684	39	7	62700	TMSB10,IER2,HSPB1,PUF60,GAGE2E,RASSF7,BAG6
TF	Factor: TCF4; motif: NNCTTTGATSTN	TF:M12674	false	0.005076025919275157	2.2944761689710607	1296	39	5	62700	KIF26B,HSPB1,AMY1A,GNG3,ITM2A
TF	Factor: ZNF647; motif: NTAGGCCTAN	TF:M12285	false	0.005076025919275157	2.2944761689710607	1296	39	5	62700	MRPL51,UBB,PSCA,BAG6,SLC5A2
TF	Factor: Thap1; motif: SCGCCATSTTKGNTNMGGGCARNN; match class: 1	TF:M04723_1	false	0.005082995405177912	2.2938802828817506	5309	39	10	62700	IER2,OPN1LW,ORM2,HSPB1,HLA-DRB5,HCST,TCF15,GNG3,VCX2,OR12D2
TF	Factor: GATA-6; motif: NNNAGATAAGAWAN; match class: 1	TF:M09624_1	false	0.0051301288256657245	2.289871728928482	337	39	3	62700	OR1L1,CXCR5,ITM2A
TF	Factor: Nkx3-2; motif: TRAGTG	TF:M01181	false	0.005139997001034117	2.289037134396692	9546	39	14	62700	CHORDC1,MRPL51,SSX2,UBB,HLA-DRB5,PUF60,NOMO1,BCL2A1,GNG3,ADAM18,RASSF7,OR12D2,BAG6,ITM2A
TF	Factor: BTEB2; motif: GCCCCRCCCH	TF:M07409	false	0.005189026241589166	2.284914133015122	5325	39	10	62700	TMSB10,MRPL51,IER2,PUF60,NOMO1,RASSF7,NT5C,ICOSLG,BAG6,NME3
TF	Factor: c-MAF; motif: NNAWNTGCTGASNNNGCNN	TF:M09982	false	0.005220529951445092	2.282285408241794	1959	39	6	62700	CXCR5,HSPB1,HCST,BCL2A1,NT5C,OR12D2
TF	Factor: T-box; motif: NASGTGTNAN	TF:M12021	false	0.005223155977604578	2.2820670047581615	4394	39	9	62700	CHORDC1,ORM2,UBB,HCST,BCL2A1,RASSF7,BAG6,PIP,SLC5A2
TF	Factor: HNF-1beta; motif: NNNYAAHCATTAACYN; match class: 1	TF:M03826_1	false	0.00523726544732555	2.2808954136128983	340	39	3	62700	CHORDC1,HLA-DRB5,DEFA3
TF	Factor: c-Myc; motif: RACCACGTGCTC	TF:M01145	false	0.005251162268060545	2.279744561215051	6326	39	11	62700	CHORDC1,DRD4,IER2,ORM2,PUF60,GAGE2E,TCF15,AMY1A,VCX2,NT5C,PIP
TF	Factor: MTF-1; motif: TGCGCAC; match class: 1	TF:M01243_1	false	0.005287839465506599	2.276721738148539	761	39	4	62700	DRD4,SSX2,PUF60,NME3
TF	Factor: YY2; motif: NNATGGCGGCN	TF:M12554	false	0.0053167697454671375	2.274352147366534	2710	39	7	62700	SSX2,OPN1LW,HSPB1,GAGE2E,PSCA,VCX2,NME3
TF	Factor: Sp2; motif: TGGGCGCGCCCA; match class: 1	TF:M06948_1	false	0.0053167697454671375	2.274352147366534	6337	39	11	62700	TMSB10,DRD4,MRPL51,HSPB1,UBB,PUF60,TCF15,PSCA,RASSF7,ICOSLG,ITM2A
TF	Factor: p53; motif: RGRCWWGYCYNGRCWWGYYY; match class: 1	TF:M01652_1	false	0.005317377816952354	2.2743024805569716	5347	39	10	62700	DRD4,SSX2,OPN1LW,ORM2,HSPB1,UBB,AMY1A,ICOSLG,BAG6,ITM2A
TF	Factor: E2F1; motif: NNNNNGCGSSAAAN	TF:M08874	false	0.005344765091173833	2.272071377798302	7382	39	12	62700	TMSB10,CHORDC1,MRPL51,KIF26B,IER2,SSX2,UBB,PUF60,TCF15,ICOSLG,BAG6,NME3
TF	Factor: JUNB:C-JUN; motif: KRTGACGTCATN	TF:M08945	false	0.005358373760452426	2.2709669965059516	9595	39	14	62700	MRPL51,IER2,SSX2,CXCR5,UBB,PUF60,HCST,BCL2A1,AMY1A,GNG3,VCX2,RASSF7,OR12D2,NME3
TF	Factor: DEC1; motif: GTCACGTGAC; match class: 1	TF:M11073_1	false	0.0053887803282089385	2.2685095199094825	5358	39	10	62700	PUF60,HCST,GAGE2E,TCF15,AMY1A,PSCA,VCX2,NT5C,DEFA3,PIP
TF	Factor: TFAP4; motif: AWCAGCTGWT	TF:M04192	false	0.0054140594304180525	2.266476981265742	5362	39	10	62700	CHORDC1,SSX2,OR1L1,HSPB1,HLA-DRB5,BCL2A1,GNG3,ICOSLG,BAG6,ITM2A
TF	Factor: HNF-3alpha; motif: NWRWGTMAAYAW	TF:M11566	false	0.0054140594304180525	2.266476981265742	3539	39	8	62700	MRPL51,IER2,SSX2,HLA-DRB5,ADAM18,VCX2,SLC5A2,CRCT1
TF	Factor: GATA2; motif: NNCTTATCTS; match class: 1	TF:M12611_1	false	0.0054140594304180525	2.266476981265742	345	39	3	62700	CXCR5,ITM2A,CRCT1
TF	Factor: ELK-1; motif: ACCGGAAGTN	TF:M02059	false	0.005415548340963036	2.266357563157264	9609	39	14	62700	CHORDC1,MRPL51,IER2,HSPB1,UBB,PUF60,ADAM18,RASSF7,NT5C,ICOSLG,OR12D2,BAG6,DEFA3,NME3
TF	Factor: MEL1; motif: GARGAT; match class: 1	TF:M08794_1	false	0.0054195672746268865	2.2660353883221607	4424	39	9	62700	OR1L1,UBB,HCST,GNG3,ADAM18,PSCA,OR12D2,ITM2A,CRCT1
TF	Factor: T3R-beta; motif: NRGGTCAAAGGTCRN; match class: 1	TF:M11814_1	false	0.005422428685137341	2.265806151043598	7400	39	12	62700	CHORDC1,DRD4,MRPL51,IER2,HLA-DRB5,PUF60,HCST,GNG3,PSCA,RASSF7,DEFA3,ITM2A
TF	Factor: CP2; motif: AACCGGTTNNAACCGGTT	TF:M11487	false	0.005422428685137341	2.265806151043598	4425	39	9	62700	TMSB10,DRD4,CXCR5,OPN1LW,HCST,AMY1A,VCX2,NT5C,OR12D2
TF	Factor: SMAD5; motif: CAGACWGN; match class: 1	TF:M08829_1	false	0.005433768598719184	2.264898860294129	346	39	3	62700	CXCR5,OPN1LW,PSCA
TF	Factor: PDEF; motif: MCCGGATNTN	TF:M02075	false	0.005433768598719184	2.264898860294129	2725	39	7	62700	TMSB10,OPN1LW,HSPB1,UBB,BCL2A1,PSCA,NME3
TF	Factor: AML3; motif: KGKNTGTGGTTTKK	TF:M10053	false	0.005480496843460121	2.261180068049933	1325	39	5	62700	TMSB10,OR1L1,UBB,TCF15,VCX2
TF	Factor: E2F-3; motif: GGCGGGN; match class: 1	TF:M02089_1	false	0.005487406218538815	2.2606328889127614	9627	39	14	62700	TMSB10,MRPL51,KIF26B,IER2,OPN1LW,HSPB1,PUF60,NOMO1,TCF15,GNG3,RASSF7,NT5C,ICOSLG,NME3
TF	Factor: Msx-1; motif: CNGTAWNTG; match class: 1	TF:M00394_1	false	0.00549041834278614	2.2603945631925897	2731	39	7	62700	CHORDC1,SSX2,UBB,HLA-DRB5,ADAM18,RASSF7,DEFA3
TF	Factor: Sox-6:T-bet; motif: RGGTGTNRNNNNNNNNATTGT	TF:M08741	false	0.005507021425680324	2.2590832338443696	348	39	3	62700	ADAM18,VCX2,DEFA3
TF	Factor: E2F; motif: NNTTTCGCGCN	TF:M08875	false	0.005532670719914593	2.2570651763030183	6379	39	11	62700	TMSB10,CHORDC1,IER2,SSX2,PUF60,NOMO1,TCF15,RASSF7,BAG6,ITM2A,NME3
TF	Factor: FXR:RXR-alpha; motif: CAAGGTSAWTAACC	TF:M00631	false	0.005587207779172073	2.2528051776339337	3562	39	8	62700	OR1L1,HCST,BCL2A1,VCX2,OR12D2,DEFA3,SLC5A2,CRCT1
TF	Factor: SP2; motif: GGGCGGGAC; match class: 1	TF:M01783_1	false	0.005590458177874048	2.252552597128224	4449	39	9	62700	TMSB10,DRD4,IER2,PUF60,NOMO1,RASSF7,NT5C,ICOSLG,NME3
TF	Factor: HSF1; motif: AGAANRTTCN; match class: 1	TF:M00146_1	false	0.005659101631049954	2.247252506558072	779	39	4	62700	MRPL51,AMY1A,OR12D2,CRCT1
TF	Factor: FAC1; motif: NNNCAMAACACRNA; match class: 1	TF:M00456_1	false	0.005676015888944198	2.2459563974867396	2749	39	7	62700	HLA-DRB5,PUF60,HCST,TCF15,BCL2A1,AMY1A,ADAM18
TF	Factor: HNF1A; motif: NGTTAATYATTAACN	TF:M12617	false	0.005677017331950794	2.2458797798702186	780	39	4	62700	CXCR5,HLA-DRB5,RASSF7,OR12D2
TF	Factor: AP-1; motif: RSTGACTNANW	TF:M00173	false	0.005679194004759495	2.245713295296574	2750	39	7	62700	MRPL51,CXCR5,GNG3,ADAM18,PSCA,OR12D2,CRCT1
TF	Factor: Fli-1:E2A; motif: NCCGGAWRCASCTGN	TF:M08472	false	0.005689935668280673	2.2448926438103167	8539	39	13	62700	TMSB10,CHORDC1,DRD4,ORM2,HSPB1,PUF60,HCST,AMY1A,VCX2,NT5C,DEFA3,NME3,CRCT1
TF	Factor: Erm; motif: ACCGGAAGTN; match class: 1	TF:M02069_1	false	0.005689935668280673	2.2448926438103167	2002	39	6	62700	CHORDC1,MRPL51,IER2,PUF60,NT5C,BAG6
TF	Factor: Elk-1:SREBP-2; motif: RTCACGTGACCGGAAGN	TF:M08229	false	0.005760579422921168	2.239533831243208	9684	39	14	62700	CHORDC1,DRD4,KIF26B,IER2,ORM2,HLA-DRB5,GAGE2E,GNG3,PSCA,VCX2,NT5C,ICOSLG,BAG6,CRCT1
TF	Factor: six4; motif: NCGTATCRTN	TF:M11024	false	0.005760579422921168	2.239533831243208	5418	39	10	62700	TMSB10,CHORDC1,OR1L1,HLA-DRB5,HCST,BCL2A1,GNG3,VCX2,DEFA3,NME3
TF	Factor: Erg; motif: ACCGGAAGTN; match class: 1	TF:M02062_1	false	0.005780186126436668	2.2380581767381362	2761	39	7	62700	CHORDC1,MRPL51,IER2,PUF60,PSCA,NT5C,BAG6
TF	Factor: MATH1; motif: NCASCTGGYN	TF:M01716	false	0.005780186126436668	2.2380581767381362	785	39	4	62700	SSX2,ICOSLG,BAG6,ITM2A
TF	Factor: Elk-1:HOXA1; motif: ACCGGAAGTAATTA	TF:M08451	false	0.005780186126436668	2.2380581767381362	8557	39	13	62700	CHORDC1,MRPL51,CXCR5,ORM2,HSPB1,HLA-DRB5,PUF60,TCF15,NT5C,ICOSLG,OR12D2,BAG6,NME3
TF	Factor: CP2; motif: GCHCDAMCCAG; match class: 1	TF:M00072_1	false	0.00586052427025798	2.2320635311669723	2768	39	7	62700	IER2,ORM2,HLA-DRB5,GAGE2E,GNG3,PSCA,ICOSLG
TF	Factor: Oct-2; motif: NTGCATATGCAN; match class: 1	TF:M11899_1	false	0.005902295945835557	2.2289790184177214	4490	39	9	62700	SSX2,OPN1LW,NOMO1,AMY1A,VCX2,OR12D2,DEFA3,NME3,CRCT1
TF	Factor: SP1; motif: GGCCCCGCCCCCN; match class: 1	TF:M12666_1	false	0.005925410487070382	2.2272815582133103	4493	39	9	62700	TMSB10,MRPL51,IER2,PUF60,NOMO1,RASSF7,NT5C,ICOSLG,NME3
TF	Factor: HSF1; motif: NGAANGTTCKRGAAN; match class: 1	TF:M11655_1	false	0.005930520649089173	2.2269071776137035	90	39	2	62700	CHORDC1,HSPB1
TF	Factor: Tal-1; motif: CAGATGG	TF:M03804	false	0.005951258488704127	2.2253911860518194	5446	39	10	62700	SSX2,CXCR5,ORM2,PUF60,HCST,TCF15,PSCA,RASSF7,OR12D2,DEFA3
TF	Factor: TBP; motif: TTTATAN	TF:M00980	false	0.00596589308665064	2.224324533792212	2779	39	7	62700	CHORDC1,OPN1LW,BCL2A1,AMY1A,PSCA,BAG6,PIP
TF	Factor: ZNF692; motif: SYNGGSCCCASCCNC; match class: 1	TF:M09734_1	false	0.00596589308665064	2.224324533792212	6450	39	11	62700	TMSB10,KIF26B,OPN1LW,NOMO1,GAGE2E,GNG3,RASSF7,NT5C,ICOSLG,ITM2A,NME3
TF	Factor: POU6F1; motif: GCATAAWTTAT; match class: 1	TF:M00465_1	false	0.00596589308665064	2.224324533792212	360	39	3	62700	CXCR5,BCL2A1,PIP
TF	Factor: ZNF515; motif: WNSCCCCCWGCNG	TF:M08835	false	0.005967928374871259	2.2241763977647513	3608	39	8	62700	KIF26B,HSPB1,PUF60,GAGE2E,GNG3,PSCA,NT5C,ITM2A
TF	Factor: c-Jun; motif: NATGASTCATN	TF:M11264	false	0.005995595376340314	2.222167683987885	4504	39	9	62700	OR1L1,CXCR5,HSPB1,BCL2A1,AMY1A,ADAM18,PSCA,SLC5A2,CRCT1
TF	Factor: TBX18; motif: NRAGGTGTGAAN	TF:M12038	false	0.005999169688108712	2.2219088537539915	795	39	4	62700	HCST,RASSF7,BAG6,PIP
TF	Factor: CLOCK; motif: CNGNCACGTGNNNM; match class: 1	TF:M09884_1	false	0.006069753447577801	2.2168289495394284	2789	39	7	62700	DRD4,GAGE2E,TCF15,AMY1A,PSCA,VCX2,NT5C
TF	Factor: BARHL2; motif: NNTAAAYGNN	TF:M04287	false	0.006084780712077507	2.2157550685844094	4515	39	9	62700	CHORDC1,MRPL51,KIF26B,ORM2,HSPB1,PUF60,ADAM18,BAG6,ITM2A
TF	Factor: ZNF667; motif: GNGSCYTNMARAGCTCMNC	TF:M10161	false	0.006101629268511749	2.214554183375167	3624	39	8	62700	CXCR5,OPN1LW,HSPB1,ADAM18,VCX2,NT5C,PIP,CRCT1
TF	Factor: AP-2gamma:Dlx-3; motif: NSCCYNNRGGCANNNNYAATTA	TF:M08660	false	0.006101629268511749	2.214554183375167	3623	39	8	62700	MRPL51,HSPB1,GAGE2E,GNG3,RASSF7,NT5C,DEFA3,SLC5A2
TF	Factor: PATZ; motif: GGGGNGGGGGMKGGRRNGGNRN	TF:M10026	false	0.006101629268511749	2.214554183375167	8619	39	13	62700	TMSB10,MRPL51,KIF26B,IER2,HSPB1,UBB,PUF60,NOMO1,PSCA,VCX2,RASSF7,ICOSLG,NME3
TF	Factor: Erg; motif: NACAGGAARTN	TF:M11390	false	0.006101629268511749	2.214554183375167	2793	39	7	62700	MRPL51,CXCR5,ORM2,HCST,PSCA,VCX2,SLC5A2
TF	Factor: NFATc2; motif: TTTTCCA; match class: 1	TF:M02265_1	false	0.0061043039744729	2.2143638480628054	2037	39	6	62700	SSX2,CXCR5,BCL2A1,GNG3,VCX2,CRCT1
TF	Factor: PU.1; motif: WGAGGAAG	TF:M00658	false	0.0061043039744729	2.2143638480628054	4520	39	9	62700	OR1L1,CXCR5,TCF15,BCL2A1,ADAM18,PSCA,VCX2,OR12D2,NME3
TF	Factor: E2F; motif: TTTSGCGS	TF:M00427	false	0.006122254719122751	2.213088605348264	9761	39	14	62700	TMSB10,DRD4,MRPL51,KIF26B,IER2,SSX2,OPN1LW,UBB,TCF15,RASSF7,ICOSLG,BAG6,ITM2A,CRCT1
TF	Factor: GABP-alpha; motif: NNNRCCGGAAGTGN	TF:M09935	false	0.006151811856573332	2.210996955212717	4526	39	9	62700	CHORDC1,MRPL51,IER2,HSPB1,PUF60,ADAM18,RASSF7,NT5C,BAG6
TF	Factor: AP-2alphaA; motif: ANMGCCTNAGGCKNT; match class: 1	TF:M01047_1	false	0.006171248880345807	2.2096269385667706	8634	39	13	62700	DRD4,MRPL51,IER2,OPN1LW,ORM2,PUF60,HCST,NOMO1,TCF15,PSCA,ICOSLG,NME3,CRCT1
TF	Factor: AP-2alphaA; motif: ANMGCCTNAGGCKNT	TF:M01047	false	0.006171248880345807	2.2096269385667706	8634	39	13	62700	DRD4,MRPL51,IER2,OPN1LW,ORM2,PUF60,HCST,NOMO1,TCF15,PSCA,ICOSLG,NME3,CRCT1
TF	Factor: ZNF300; motif: SWGGGGGSN; match class: 1	TF:M07486_1	false	0.006203217632927934	2.207382981833316	7544	39	12	62700	TMSB10,DRD4,KIF26B,OPN1LW,HSPB1,UBB,GAGE2E,PSCA,RASSF7,NT5C,ICOSLG,ITM2A
TF	Factor: ESRRA; motif: CAAGGTCANNYSAAGGTCA; match class: 1	TF:M04458_1	false	0.006203217632927934	2.207382981833316	4533	39	9	62700	KIF26B,OPN1LW,ORM2,HLA-DRB5,PSCA,DEFA3,SLC5A2,NME3,CRCT1
TF	Factor: Ik-1; motif: NHNTGGGAATRCC	TF:M00086	false	0.0062430098838559	2.2046059774985234	4538	39	9	62700	KIF26B,OR1L1,CXCR5,ORM2,PUF60,HCST,GAGE2E,OR12D2,CRCT1
TF	Factor: PEA3; motif: NACCGGAAGTN	TF:M11425	false	0.006254907445768488	2.2037791122038803	7553	39	12	62700	CHORDC1,MRPL51,IER2,HSPB1,PUF60,PSCA,RASSF7,NT5C,ICOSLG,OR12D2,BAG6,NME3
TF	Factor: ctcf; motif: YGGCCACCAGRKGGCRSYN	TF:M09890	false	0.006254907445768488	2.2037791122038803	8650	39	13	62700	TMSB10,DRD4,MRPL51,IER2,OPN1LW,ORM2,PUF60,NOMO1,TCF15,PSCA,NT5C,BAG6,CRCT1
TF	Factor: POU3F3; motif: WTNAATAWKNAW	TF:M04082	false	0.006273487934322296	2.2024909329404725	3645	39	8	62700	TMSB10,KIF26B,OR1L1,AMY1A,VCX2,RASSF7,DEFA3,SLC5A2
TF	Factor: ER-alpha; motif: NAGGTCACSGYGACCTN	TF:M11844	false	0.006276094410518868	2.202310531997309	5498	39	10	62700	MRPL51,IER2,OR1L1,OPN1LW,UBB,HCST,ICOSLG,BAG6,ITM2A,CRCT1
TF	Factor: ETV4; motif: ACCGGAAGTN; match class: 1	TF:M03982_1	false	0.006308693925318417	2.200060542457666	2054	39	6	62700	CHORDC1,MRPL51,IER2,PUF60,NT5C,BAG6
TF	Factor: ZGPAT; motif: GRGGCWGNGGNG; match class: 1	TF:M09739_1	false	0.006344777389470719	2.1975836107986657	2818	39	7	62700	TMSB10,DRD4,KIF26B,OPN1LW,HSPB1,RASSF7,NME3
TF	Factor: SREBP-1; motif: NGTSRGGTGAN	TF:M10075	false	0.006345207138674	2.1975541958364575	4552	39	9	62700	OR1L1,CXCR5,UBB,GAGE2E,GNG3,VCX2,NT5C,DEFA3,ITM2A
TF	Factor: NFATc2; motif: TTTTCCATGGAAAA; match class: 1	TF:M11985_1	false	0.006350194766937748	2.197212954249893	4553	39	9	62700	CHORDC1,MRPL51,SSX2,PUF60,HCST,BCL2A1,ADAM18,VCX2,OR12D2
TF	Factor: Elk-1; motif: GGAAGN; match class: 1	TF:M03819_1	false	0.006359216247426506	2.1965964064258485	7572	39	12	62700	CHORDC1,MRPL51,IER2,HLA-DRB5,HCST,GAGE2E,RASSF7,BAG6,DEFA3,ITM2A,PIP,SLC5A2
TF	Factor: RelB:p50; motif: RGAAANTCCCYNNHGC	TF:M03882	false	0.006369910989378975	2.1958666362818597	4556	39	9	62700	DRD4,IER2,CXCR5,OPN1LW,HSPB1,HCST,BCL2A1,AMY1A,ICOSLG
TF	Factor: LRF; motif: GGGGKYNNB; match class: 1	TF:M01100_1	false	0.006372800035220845	2.195669708534512	2822	39	7	62700	DRD4,KIF26B,IER2,OPN1LW,GAGE2E,PSCA,NT5C
TF	Factor: DLX2; motif: AMSMCTGACKG	TF:M08873	false	0.006388995450107275	2.1945674211485	7578	39	12	62700	CHORDC1,DRD4,HLA-DRB5,HCST,NOMO1,TCF15,AMY1A,VCX2,ICOSLG,DEFA3,SLC5A2,NME3
TF	Factor: C/EBPdelta; motif: NTTGCNCMAYN	TF:M09882	false	0.006396190972628799	2.1940785778962977	2062	39	6	62700	CXCR5,OPN1LW,HSPB1,AMY1A,GNG3,SLC5A2
TF	Factor: TCF-4; motif: SCTTTGAW	TF:M00671	false	0.00640916558342457	2.1931985080947225	3662	39	8	62700	KIF26B,CXCR5,HSPB1,HLA-DRB5,AMY1A,GNG3,ITM2A,CRCT1
TF	Factor: Lyf-1; motif: TTTGGGAGR	TF:M00141	false	0.006422861175357437	2.192271464787671	815	39	4	62700	KIF26B,HSPB1,VCX2,SLC5A2
TF	Factor: ZNF189; motif: RSNNGGAACAGMR; match class: 1	TF:M09835_1	false	0.006435037672547481	2.1914489062682816	373	39	3	62700	TMSB10,VCX2,ITM2A
TF	Factor: RXR:RAR; motif: RGKTCANNNRGAGGTCA	TF:M02272	false	0.00644445547014582	2.1908137728492405	6533	39	11	62700	OR1L1,ORM2,HLA-DRB5,NOMO1,GAGE2E,GNG3,ADAM18,VCX2,NT5C,ICOSLG,OR12D2
TF	Factor: ipf1; motif: AVCTAATGAG	TF:M01234	false	0.006456482722228965	2.190004006823303	2831	39	7	62700	IER2,OR1L1,ORM2,GNG3,VCX2,DEFA3,CRCT1
TF	Factor: SMAD; motif: TNGNCAGACWN	TF:M00974	false	0.0064937401165129135	2.1875050960954243	4573	39	9	62700	DRD4,KIF26B,SSX2,CXCR5,OPN1LW,TCF15,BCL2A1,PSCA,DEFA3
TF	Factor: Oct3; motif: WTATGCGCATAW	TF:M11934	false	0.006496513469341568	2.187319656782759	9840	39	14	62700	DRD4,SSX2,CXCR5,OPN1LW,ORM2,HSPB1,UBB,HCST,NOMO1,GAGE2E,GNG3,PIP,NME3,CRCT1
TF	Factor: MIBP1; motif: WNWCCCCAGCTR	TF:M03878	false	0.006496513469341568	2.187319656782759	2835	39	7	62700	DRD4,SSX2,HSPB1,PUF60,PSCA,RASSF7,PIP
TF	Factor: TGIF; motif: TGACAGCTGTCA	TF:M11712	false	0.006501761739788724	2.186968949480147	1393	39	5	62700	CXCR5,HLA-DRB5,HCST,NOMO1,OR12D2
TF	Factor: HNF-1beta; motif: NGTTAATRATTAACN	TF:M09946	false	0.0065241919360788355	2.185473270876127	820	39	4	62700	CXCR5,HLA-DRB5,RASSF7,OR12D2
TF	Factor: E2F-4; motif: GCGGGAAANA; match class: 1	TF:M02090_1	false	0.006535210549438865	2.184740415889642	6549	39	11	62700	TMSB10,MRPL51,KIF26B,IER2,UBB,PUF60,VCX2,RASSF7,ICOSLG,NME3,CRCT1
TF	Factor: KLF9; motif: NNCCACACCCACN	TF:M09774	false	0.006543605727346262	2.184182876145469	821	39	4	62700	TMSB10,KIF26B,PUF60,SLC5A2
TF	Factor: TWIST1; motif: NNNCCAGATGTNN	TF:M12577	false	0.006544542500596334	2.18412070761759	2841	39	7	62700	SSX2,OR1L1,CXCR5,HCST,NOMO1,OR12D2,DEFA3
TF	Factor: c-Ets-2; motif: CTTCCTG; match class: 1	TF:M01207_1	false	0.006550446156468707	2.183729118833624	3681	39	8	62700	KIF26B,IER2,OPN1LW,HCST,GNG3,RASSF7,ITM2A,NME3
TF	Factor: Elk-1; motif: CTTCCKG; match class: 1	TF:M07252_1	false	0.006550446156468707	2.183729118833624	3681	39	8	62700	KIF26B,IER2,OPN1LW,HCST,GNG3,RASSF7,ITM2A,NME3
TF	Factor: Isl2; motif: YTAAGTG	TF:M02082	false	0.0065607572674882125	2.1830460298147965	7613	39	12	62700	CHORDC1,MRPL51,SSX2,UBB,PUF60,NOMO1,BCL2A1,GNG3,ADAM18,RASSF7,OR12D2,BAG6
TF	Factor: POU4F3; motif: NTGMATWATTAATGNN	TF:M04087	false	0.0065607572674882125	2.1830460298147965	377	39	3	62700	IER2,CXCR5,RASSF7
TF	Factor: YY1; motif: GCCATNTTN	TF:M00793	false	0.006565393204803792	2.1827392586738483	4587	39	9	62700	MRPL51,OPN1LW,ORM2,UBB,PUF60,NOMO1,VCX2,NT5C,PIP
TF	Factor: BCL-6; motif: NTGCTTTCTAGGAATN	TF:M12339	false	0.0065705465253967175	2.182398505159784	4588	39	9	62700	DRD4,OR1L1,CXCR5,ORM2,UBB,HCST,GAGE2E,AMY1A,DEFA3
TF	Factor: GR; motif: RGNACANMNTGTNCY; match class: 1	TF:M09941_1	false	0.006576956025373759	2.181975061896463	2080	39	6	62700	TMSB10,CHORDC1,OPN1LW,VCX2,DEFA3,SLC5A2
TF	Factor: GATA3; motif: AGATAAGA; match class: 1	TF:M07214_1	false	0.006635247988642328	2.178142840985484	379	39	3	62700	CXCR5,ITM2A,CRCT1
TF	Factor: REST; motif: TTCAGCACCAYGGACAGCKCCN	TF:M10047	false	0.006635247988642328	2.178142840985484	1403	39	5	62700	DRD4,ORM2,UBB,TCF15,NME3
TF	Factor: isx; motif: NTCRTTAA	TF:M10953	false	0.006652375432646836	2.177023248970577	5559	39	10	62700	CHORDC1,HSPB1,NOMO1,BCL2A1,GNG3,ADAM18,VCX2,NT5C,OR12D2,BAG6
TF	Factor: six4; motif: NCGTATCRNN; match class: 1	TF:M11025_1	false	0.006656903728027685	2.1767277237586593	1405	39	5	62700	HLA-DRB5,BCL2A1,VCX2,DEFA3,NME3
TF	Factor: GATA-1; motif: NGATAAN; match class: 1	TF:M08765_1	false	0.006656903728027685	2.1767277237586593	380	39	3	62700	CXCR5,ITM2A,CRCT1
TF	Factor: GATA; motif: WGATARN; match class: 1	TF:M00789_1	false	0.006656903728027685	2.1767277237586593	380	39	3	62700	CXCR5,ITM2A,CRCT1
TF	Factor: GATA-6; motif: AGATAAN; match class: 1	TF:M03216_1	false	0.006656903728027685	2.1767277237586593	380	39	3	62700	CXCR5,ITM2A,CRCT1
TF	Factor: Dlx-7; motif: NTCRTTAN; match class: 1	TF:M10600_1	false	0.006662263933531902	2.176378166210143	2088	39	6	62700	OR1L1,PSCA,VCX2,NT5C,OR12D2,BAG6
TF	Factor: BHLHA15; motif: NNCATATGNN	TF:M11109	false	0.006662263933531902	2.176378166210143	828	39	4	62700	MRPL51,OR1L1,AMY1A,CRCT1
TF	Factor: PRDM6; motif: NRRARGAAAAANA	TF:M10041	false	0.006669917120884199	2.1758795625101803	2857	39	7	62700	MRPL51,CXCR5,TCF15,ADAM18,NT5C,SLC5A2,CRCT1
TF	Factor: p53; motif: GGACATGCCCGGGCATGTCY	TF:M00034	false	0.0067083606610193035	2.173383596501265	4608	39	9	62700	DRD4,KIF26B,HSPB1,UBB,PUF60,HCST,OR12D2,BAG6,ITM2A
TF	Factor: Smad1; motif: NGGCAGACN	TF:M03845	false	0.006728989711156656	2.1720501357471997	4611	39	9	62700	TMSB10,CXCR5,OPN1LW,TCF15,AMY1A,NT5C,DEFA3,NME3,CRCT1
TF	Factor: E2F-4; motif: NGGCGGGAARN; match class: 1	TF:M07084_1	false	0.006728989711156656	2.1720501357471997	5573	39	10	62700	TMSB10,MRPL51,IER2,TCF15,VCX2,RASSF7,ICOSLG,ITM2A,SLC5A2,NME3
TF	Factor: EGR1; motif: NNMCGCCCACGCNN	TF:M12508	false	0.0067340877165472214	2.1717212308994713	6588	39	11	62700	TMSB10,IER2,HSPB1,PUF60,GAGE2E,RASSF7,ICOSLG,BAG6,ITM2A,NME3,CRCT1
TF	Factor: Sp6; motif: WGGGCGG	TF:M05361	false	0.00676168164273873	2.1699452807835935	8759	39	13	62700	CHORDC1,KIF26B,IER2,CXCR5,OPN1LW,HSPB1,UBB,ADAM18,PSCA,RASSF7,ICOSLG,ITM2A,SLC5A2
TF	Factor: CPBP; motif: NGGGCGG	TF:M05444	false	0.00676168164273873	2.1699452807835935	8759	39	13	62700	CHORDC1,KIF26B,IER2,CXCR5,OPN1LW,HSPB1,UBB,ADAM18,PSCA,RASSF7,ICOSLG,ITM2A,SLC5A2
TF	Factor: Freac-7; motif: WNNANATAAAYANNNN	TF:M00293	false	0.00676168164273873	2.1699452807835935	4616	39	9	62700	MRPL51,OPN1LW,HCST,NOMO1,AMY1A,ITM2A,PIP,SLC5A2,CRCT1
TF	Factor: Sp2; motif: WGGGCGG	TF:M05332	false	0.00676168164273873	2.1699452807835935	8759	39	13	62700	CHORDC1,KIF26B,IER2,CXCR5,OPN1LW,HSPB1,UBB,ADAM18,PSCA,RASSF7,ICOSLG,ITM2A,SLC5A2
TF	Factor: Max; motif: AACACGT; match class: 1	TF:M04844_1	false	0.0067620030196497444	2.1699246396310414	99	39	2	62700	CHORDC1,NME3
TF	Factor: ERF:Max; motif: ACCGGAAACACGTGN	TF:M08243	false	0.006772013571106788	2.1692821802366278	1414	39	5	62700	CHORDC1,ORM2,PUF60,VCX2,BAG6
TF	Factor: CLOCK:BMAL; motif: MCACGTGR	TF:M01116	false	0.0068338484905239	2.1653346539333382	836	39	4	62700	CHORDC1,IER2,AMY1A,ICOSLG
TF	Factor: Fli-1:C/EBPbeta; motif: RNCGGAWRTTGCGCAAY	TF:M08281	false	0.006884337843661425	2.1621378251489998	7673	39	12	62700	TMSB10,CHORDC1,MRPL51,KIF26B,OR1L1,OPN1LW,GAGE2E,BCL2A1,AMY1A,RASSF7,PIP,NME3
TF	Factor: NeuroD-2; motif: RMCATATGKY; match class: 1	TF:M01287_1	false	0.006948200883354512	2.158127633910719	2110	39	6	62700	MRPL51,OR1L1,CXCR5,NOMO1,AMY1A,CRCT1
TF	Factor: AP-2gamma; motif: NTGSCCTGRGGSNN; match class: 1	TF:M09591_1	false	0.006948200883354512	2.158127633910719	2883	39	7	62700	TMSB10,DRD4,IER2,AMY1A,PSCA,RASSF7,SLC5A2
TF	Factor: GATA-1; motif: CCTTATCTS; match class: 1	TF:M04713_1	false	0.006967192148933011	2.1569422118465744	388	39	3	62700	CXCR5,ITM2A,CRCT1
TF	Factor: LKLF; motif: NRCCACRCCCN	TF:M12172	false	0.006967518866889842	2.1569218466153677	2112	39	6	62700	TMSB10,IER2,HSPB1,PUF60,GAGE2E,BAG6
TF	Factor: Oct-2; motif: NTGCATATGCAN	TF:M11899	false	0.007016800271923888	2.153860885169322	5612	39	10	62700	SSX2,OPN1LW,NOMO1,AMY1A,VCX2,OR12D2,DEFA3,ITM2A,NME3,CRCT1
TF	Factor: AML3; motif: KNKNTYTGTGGTTTK	TF:M07124	false	0.0070507424922074	2.151765146371824	1429	39	5	62700	TMSB10,OR1L1,UBB,TCF15,VCX2
TF	Factor: N-Myc; motif: GSSCACGYGS	TF:M03834	false	0.007067242517710504	2.150750005289738	1430	39	5	62700	UBB,NOMO1,TCF15,NT5C,BAG6
TF	Factor: GCNF; motif: NTCAAGKTCAAGKTCANN	TF:M00526	false	0.007110448058338732	2.148103031740976	102	39	2	62700	BCL2A1,SLC5A2
TF	Factor: HOX11L2; motif: NAATTGNNNNNNNNNNNCAATTA; match class: 1	TF:M10649_1	false	0.007110448058338732	2.148103031740976	102	39	2	62700	IER2,OR1L1
TF	Factor: FOXP1; motif: CTGTTTNYTYTKN	TF:M09855	false	0.007173969648146663	2.144240465082732	7716	39	12	62700	CHORDC1,MRPL51,SSX2,CXCR5,HSPB1,GAGE2E,AMY1A,ADAM18,DEFA3,ITM2A,PIP,CRCT1
TF	Factor: AP-4; motif: AWCAGCTGWT	TF:M11210	false	0.007174351726379861	2.144217335621934	4664	39	9	62700	CHORDC1,SSX2,OR1L1,HLA-DRB5,BCL2A1,GNG3,ICOSLG,BAG6,ITM2A
TF	Factor: AP-4; motif: AWCAGCTGWT; match class: 1	TF:M11210_1	false	0.007174351726379861	2.144217335621934	4664	39	9	62700	CHORDC1,SSX2,OR1L1,HLA-DRB5,BCL2A1,GNG3,ICOSLG,BAG6,ITM2A
TF	Factor: c-Rel; motif: NGGGAATYTCCN	TF:M03545	false	0.00717479012949092	2.1441907979998307	5633	39	10	62700	MRPL51,OR1L1,CXCR5,HSPB1,UBB,AMY1A,NT5C,BAG6,DEFA3,PIP
TF	Factor: XBP-1; motif: WNNGMCACGTC; match class: 1	TF:M01770_1	false	0.00717479012949092	2.1441907979998307	4665	39	9	62700	CHORDC1,DRD4,MRPL51,UBB,GAGE2E,TCF15,VCX2,ITM2A,NME3
TF	Factor: HOXB7; motif: GTCRTTAN	TF:M10686	false	0.007221691276722477	2.141361081359438	3757	39	8	62700	CHORDC1,MRPL51,HSPB1,UBB,ADAM18,VCX2,NT5C,BAG6
TF	Factor: AP-2; motif: SNNNCCNCAGGCN; match class: 1	TF:M00915_1	false	0.007271391819574447	2.138382452730042	4675	39	9	62700	DRD4,KIF26B,IER2,PUF60,NOMO1,AMY1A,RASSF7,ICOSLG,NME3
TF	Factor: ELF3; motif: WACCCGGAAGTAN	TF:M03967	false	0.0072941932631641	2.1370227340282986	7738	39	12	62700	CHORDC1,MRPL51,IER2,HSPB1,UBB,HCST,TCF15,BCL2A1,RASSF7,OR12D2,BAG6,SLC5A2
TF	Factor: YY1; motif: NNCGCCATTNN; match class: 1	TF:M03924_1	false	0.0072941932631641	2.1370227340282986	3764	39	8	62700	DRD4,SSX2,ORM2,HSPB1,TCF15,GNG3,VCX2,NT5C
TF	Factor: LKLF; motif: GGGGTGGKSN	TF:M07261	false	0.0072941932631641	2.1370227340282986	10000	39	14	62700	TMSB10,IER2,SSX2,HLA-DRB5,GAGE2E,TCF15,PSCA,RASSF7,NT5C,ICOSLG,BAG6,ITM2A,NME3,CRCT1
TF	Factor: HMGXB3; motif: NRGCCAATSRGNRNNS	TF:M12616	false	0.0072941932631641	2.1370227340282986	2915	39	7	62700	MRPL51,SSX2,UBB,HLA-DRB5,TCF15,VCX2,RASSF7
TF	Factor: Tbx1; motif: NNAGGTGTGAAN	TF:M12035	false	0.0072941932631641	2.1370227340282986	2915	39	7	62700	HCST,GAGE2E,VCX2,RASSF7,BAG6,PIP,SLC5A2
TF	Factor: DMRT5; motif: NNNNGWTACANT	TF:M11513	false	0.0072941932631641	2.1370227340282986	2136	39	6	62700	TMSB10,OR1L1,BCL2A1,ADAM18,VCX2,DEFA3
TF	Factor: ZFP; motif: GACAAAACGA	TF:M06688	false	0.007312355791616078	2.1359426856308485	104	39	2	62700	HLA-DRB5,TCF15
TF	Factor: Gli2; motif: NTGGGTGGTCNN	TF:M07455	false	0.007312355791616078	2.1359426856308485	2917	39	7	62700	TMSB10,IER2,SSX2,CXCR5,OPN1LW,UBB,DEFA3
TF	Factor: LRF; motif: GGGGKYNNB	TF:M01100	false	0.007323728486752495	2.135267764710442	7744	39	12	62700	DRD4,KIF26B,IER2,OPN1LW,ORM2,GAGE2E,TCF15,GNG3,PSCA,RASSF7,NT5C,ICOSLG
TF	Factor: VDR; motif: GGGKNARNRRGGWSA; match class: 1	TF:M00444_1	false	0.007338316181108608	2.1344035800218135	4686	39	9	62700	TMSB10,DRD4,KIF26B,OPN1LW,ORM2,PSCA,RASSF7,NT5C,PIP
TF	Factor: STAT3; motif: NTTCYKGGAAN	TF:M07229	false	0.0073622738624540525	2.132988031667883	3774	39	8	62700	TMSB10,OR1L1,CXCR5,PUF60,TCF15,ICOSLG,ITM2A,PIP
TF	Factor: PEA3; motif: NACCGGAAGTN; match class: 1	TF:M11427_1	false	0.0073622738624540525	2.132988031667883	4689	39	9	62700	CHORDC1,MRPL51,IER2,UBB,PUF60,NT5C,ICOSLG,BAG6,NME3
TF	Factor: JunB; motif: GATGACGTCAYC; match class: 1	TF:M11273_1	false	0.0073636038587458355	2.132909583365788	6683	39	11	62700	MRPL51,SSX2,CXCR5,UBB,PUF60,HCST,TCF15,BCL2A1,AMY1A,VCX2,NME3
TF	Factor: Foxn2; motif: NNGCGTCNNNNNGACGCNN; match class: 1	TF:M11541_1	false	0.007406797292984747	2.1303695408273855	5667	39	10	62700	TMSB10,DRD4,MRPL51,IER2,HSPB1,PUF60,NOMO1,RASSF7,ICOSLG,NME3
TF	Factor: HOXA11; motif: GGTCGTAAAAN	TF:M10821	false	0.007406797292984747	2.1303695408273855	105	39	2	62700	MRPL51,NT5C
TF	Factor: TATA; motif: STATAAAWRNNNNNN	TF:M00252	false	0.007406797292984747	2.1303695408273855	4695	39	9	62700	CHORDC1,ORM2,PUF60,AMY1A,VCX2,OR12D2,DEFA3,PIP,CRCT1
TF	Factor: TWIST1; motif: NNNCCAGATGTNN	TF:M09790	false	0.007466543054679916	2.1268804262669447	2931	39	7	62700	SSX2,OR1L1,CXCR5,HCST,NOMO1,OR12D2,DEFA3
TF	Factor: RORalpha; motif: WAANTRGGTCA	TF:M01138	false	0.007484522810996169	2.1258358836519298	401	39	3	62700	UBB,VCX2,RASSF7
TF	Factor: Smad4; motif: NWGTCTGNCACCT	TF:M10061	false	0.00751150077398808	2.1242732836688414	3789	39	8	62700	DRD4,IER2,NOMO1,TCF15,BCL2A1,PSCA,OR12D2,ITM2A
TF	Factor: IRX2; motif: NWACAYGACAWN	TF:M04377	false	0.007539678024305964	2.1226471999197347	2155	39	6	62700	DRD4,HLA-DRB5,BCL2A1,AMY1A,BAG6,ITM2A
TF	Factor: AP-4:Max; motif: NCAGCTGNNNNNNNCACGTGN; match class: 1	TF:M08674_1	false	0.00758709291128073	2.119924597547972	5688	39	10	62700	CHORDC1,IER2,HLA-DRB5,PUF60,HCST,TCF15,GNG3,PSCA,OR12D2,NME3
TF	Factor: hoxa9; motif: RTCGTWANNN	TF:M10785	false	0.007591762520851849	2.1196573856040377	5689	39	10	62700	CHORDC1,MRPL51,HSPB1,UBB,PUF60,GNG3,ADAM18,VCX2,NT5C,BAG6
TF	Factor: ZNF449; motif: MMGCCCAACC	TF:M12121	false	0.007613323514547144	2.1184257152484016	868	39	4	62700	TMSB10,OPN1LW,UBB,RASSF7
TF	Factor: HIF-1alpha; motif: NNACGTGNN	TF:M07043	false	0.0076257637648591515	2.117716652669379	1463	39	5	62700	KIF26B,HSPB1,PUF60,TCF15,NT5C
TF	Factor: MAZ; motif: GGGGGAGGGGGNGRGRRRGNRG; match class: 1	TF:M09984_1	false	0.007746581683562029	2.110889895359697	5706	39	10	62700	TMSB10,DRD4,IER2,SSX2,UBB,PUF60,GNG3,PSCA,RASSF7,ICOSLG
TF	Factor: NF-Y; motif: NNNNRRCCAATSR	TF:M00775	false	0.00775177472657368	2.1105988567554776	1469	39	5	62700	MRPL51,SSX2,UBB,VCX2,DEFA3
TF	Factor: C/EBPBETA; motif: KRTTGCGYAAY	TF:M08910	false	0.007835685702742137	2.105922992317712	4739	39	9	62700	CHORDC1,CXCR5,OPN1LW,ORM2,UBB,AMY1A,GNG3,ADAM18,ICOSLG
TF	Factor: ZBRK1; motif: NGNNNGGTNAWAAAARRGCNG; match class: 1	TF:M10468_1	false	0.007852989114201547	2.1049650045654382	4741	39	9	62700	MRPL51,ORM2,HSPB1,TCF15,ADAM18,DEFA3,ITM2A,SLC5A2,CRCT1
TF	Factor: IRF-4; motif: GAAARTA; match class: 1	TF:M01883_1	false	0.007859316019241589	2.1046152481074785	2962	39	7	62700	TMSB10,CXCR5,ORM2,UBB,BCL2A1,DEFA3,CRCT1
TF	Factor: c-Myb; motif: NNNAACTGNC	TF:M00183	false	0.007864991348869609	2.1043017507444777	2963	39	7	62700	CHORDC1,UBB,PUF60,GNG3,VCX2,RASSF7,DEFA3
TF	Factor: SOX10; motif: NNAACAAAGNN	TF:M09819	false	0.007864991348869609	2.1043017507444777	5724	39	10	62700	KIF26B,SSX2,OR1L1,CXCR5,UBB,TCF15,ADAM18,NT5C,PIP,SLC5A2
TF	Factor: HOXA6; motif: NYMATTAN	TF:M08772	false	0.007864991348869609	2.1043017507444777	7825	39	12	62700	TMSB10,MRPL51,IER2,SSX2,OR1L1,OPN1LW,HSPB1,TCF15,GNG3,VCX2,OR12D2,PIP
TF	Factor: ZEB1; motif: CAGGTGN; match class: 1	TF:M04831_1	false	0.007864991348869609	2.1043017507444777	2177	39	6	62700	HCST,GAGE2E,PSCA,RASSF7,ICOSLG,DEFA3
TF	Factor: MafG; motif: NTGCTGAYGTCAGCAN	TF:M11347	false	0.007864991348869609	2.1043017507444777	1476	39	5	62700	MRPL51,OPN1LW,HCST,NOMO1,ITM2A
TF	Factor: Sp1; motif: NGGGGGCGGGGCCNGGGGGGGG; match class: 1	TF:M10071_1	false	0.007864991348869609	2.1043017507444777	4745	39	9	62700	TMSB10,DRD4,MRPL51,IER2,HSPB1,PUF60,RASSF7,ICOSLG,NME3
TF	Factor: SRY; motif: NWWAACAAWANN	TF:M00160	false	0.007864991348869609	2.1043017507444777	2178	39	6	62700	IER2,CXCR5,GAGE2E,AMY1A,DEFA3,ITM2A
TF	Factor: AP-2gamma; motif: GCCYNNGGS; match class: 1	TF:M00470_1	false	0.007864991348869609	2.1043017507444777	5724	39	10	62700	TMSB10,DRD4,MRPL51,KIF26B,IER2,PSCA,RASSF7,NT5C,SLC5A2,NME3
TF	Factor: ER-alpha; motif: GNCNNNNTGACCYN	TF:M07283	false	0.00791554060212444	2.10151941908311	2969	39	7	62700	DRD4,MRPL51,OR1L1,UBB,HCST,VCX2,NME3
TF	Factor: Tax/CREB; motif: RTGACGCATAYCCCC; match class: 1	TF:M00115_1	false	0.008016147727449479	2.096034287905851	2976	39	7	62700	KIF26B,CXCR5,HSPB1,UBB,PUF60,AMY1A,NME3
TF	Factor: hoxd1; motif: NTCRTTAN	TF:M10755	false	0.008056386686405773	2.093859696905538	2979	39	7	62700	CHORDC1,MRPL51,HSPB1,UBB,VCX2,NT5C,BAG6
TF	Factor: LRH-1; motif: YGACCTTGNNNCAAGGTCR	TF:M11827	false	0.008056533169508386	2.093851800533716	2190	39	6	62700	IER2,SSX2,ORM2,HSPB1,VCX2,DEFA3
TF	Factor: RUNX3; motif: NRACCGCANWAACCRCAN; match class: 1	TF:M04110_1	false	0.008066460965267787	2.0933169634650373	3842	39	8	62700	DRD4,HSPB1,UBB,PUF60,PSCA,RASSF7,ICOSLG,NME3
TF	Factor: TEF; motif: YACATTCCWSNG	TF:M01305	false	0.008068522748234216	2.0932059722194336	3843	39	8	62700	OPN1LW,ORM2,HLA-DRB5,NOMO1,PSCA,ICOSLG,DEFA3,SLC5A2
TF	Factor: E2F-1:DP-1; motif: TTTCSCGC; match class: 1	TF:M00736_1	false	0.008068522748234216	2.0932059722194336	4767	39	9	62700	IER2,SSX2,UBB,TCF15,VCX2,RASSF7,BAG6,ITM2A,SLC5A2
TF	Factor: Sox-14; motif: NNNACAATGN	TF:M11619	false	0.008089674541188795	2.0920689503047867	2193	39	6	62700	TMSB10,IER2,ORM2,HLA-DRB5,ICOSLG,DEFA3
TF	Factor: ZNF37A; motif: CCYYGGCTCCNTSCCMN; match class: 1	TF:M12354_1	false	0.008089674541188795	2.0920689503047867	5751	39	10	62700	MRPL51,KIF26B,IER2,HSPB1,UBB,PUF60,NOMO1,PSCA,ICOSLG,BAG6
TF	Factor: HSF1; motif: RGAANRTTCYRGAAN; match class: 1	TF:M11654_1	false	0.008089674541188795	2.0920689503047867	111	39	2	62700	CHORDC1,HSPB1
TF	Factor: PURBETA; motif: NCWGRGGCTGGGG	TF:M12726	false	0.008109226386836426	2.091020575129592	7861	39	12	62700	TMSB10,KIF26B,CXCR5,ORM2,NOMO1,TCF15,PSCA,RASSF7,ICOSLG,OR12D2,SLC5A2,NME3
TF	Factor: PPARGAMMA; motif: NWNTRGGTYANN; match class: 1	TF:M08961_1	false	0.008119953802482956	2.0904464416188993	888	39	4	62700	OR1L1,NOMO1,VCX2,OR12D2
TF	Factor: Sp3; motif: GGGGCGGGGSNN; match class: 1	TF:M07615_1	false	0.008123435056584343	2.0902602871799947	2987	39	7	62700	TMSB10,KIF26B,IER2,PUF60,RASSF7,ICOSLG,NME3
TF	Factor: TTF-1; motif: NNNNCAAGNRNN	TF:M00794	false	0.008153241850823284	2.088669674943214	4778	39	9	62700	OR1L1,GAGE2E,AMY1A,GNG3,NT5C,OR12D2,BAG6,DEFA3,CRCT1
TF	Factor: HIF1A:ARNT; motif: VNACGTGN	TF:M02378	false	0.008193596684999646	2.0865254172183607	891	39	4	62700	KIF26B,OPN1LW,PUF60,TCF15
TF	Factor: JunD; motif: NATGASTCATS	TF:M11268	false	0.008193596684999646	2.0865254172183607	2993	39	7	62700	OR1L1,HSPB1,HCST,NOMO1,BCL2A1,AMY1A,PSCA
TF	Factor: B-ATF; motif: NNAYGACACN	TF:M11301	false	0.008193596684999646	2.0865254172183607	7874	39	12	62700	OPN1LW,UBB,HLA-DRB5,HCST,GAGE2E,BCL2A1,AMY1A,ADAM18,OR12D2,BAG6,DEFA3,ITM2A
TF	Factor: CP2; motif: NTGNCTGGNN	TF:M03868	false	0.00820042303238929	2.086163743239029	4784	39	9	62700	CXCR5,NOMO1,GAGE2E,PSCA,VCX2,RASSF7,OR12D2,PIP,SLC5A2
TF	Factor: HIF1; motif: NGTACGTGCNGB; match class: 1	TF:M00466_1	false	0.00820042303238929	2.086163743239029	418	39	3	62700	NOMO1,TCF15,NT5C
TF	Factor: FXR; motif: NRGGKCANTGRCCNNNNGG	TF:M10014	false	0.008202323946227164	2.0860630824905413	5767	39	10	62700	TMSB10,CHORDC1,DRD4,IER2,GAGE2E,PSCA,NT5C,ICOSLG,SLC5A2,CRCT1
TF	Factor: VDR; motif: GRGTTCATYGRGTTCA; match class: 1	TF:M04498_1	false	0.008212288322300363	2.0855358115437816	893	39	4	62700	HLA-DRB5,BCL2A1,NME3,CRCT1
TF	Factor: SPI1; motif: AAAAAGCGGAAGTW	TF:M03994	false	0.008212288322300363	2.0855358115437816	2205	39	6	62700	UBB,TCF15,GNG3,VCX2,RASSF7,DEFA3
TF	Factor: Pax-5; motif: RRNGRNGCAN	TF:M03577	false	0.008212288322300363	2.0855358115437816	9003	39	13	62700	TMSB10,CHORDC1,ORM2,PUF60,TCF15,GNG3,PSCA,RASSF7,DEFA3,ITM2A,PIP,SLC5A2,NME3
TF	Factor: RelA-p65; motif: GGGANTTTCCNN; match class: 1	TF:M03563_1	false	0.008212288322300363	2.0855358115437816	893	39	4	62700	CXCR5,OPN1LW,AMY1A,DEFA3
TF	Factor: HOXA6; motif: RTCRTTAN; match class: 1	TF:M10695_1	false	0.008212288322300363	2.0855358115437816	1497	39	5	62700	OR1L1,ADAM18,VCX2,NT5C,OR12D2
TF	Factor: GCMa:FOXO1A; motif: GTMAATAMGGGTRN; match class: 1	TF:M08318_1	false	0.008212288322300363	2.0855358115437816	4787	39	9	62700	DRD4,IER2,CXCR5,HCST,GAGE2E,ADAM18,RASSF7,OR12D2,SLC5A2
TF	Factor: NRSE; motif: TTYAGCWCCDCGGASAGYRCC; match class: 1	TF:M00325_1	false	0.008278936671744922	2.0820254394528606	113	39	2	62700	DRD4,ORM2
TF	Factor: RARA; motif: ARRGGTCANSNGAGGTCA	TF:M04482	false	0.008296702054737017	2.0810945057031662	3869	39	8	62700	OR1L1,HSPB1,HCST,GAGE2E,GNG3,NT5C,BAG6,SLC5A2
TF	Factor: SP4; motif: NWRGCCACGCCCMCTYN; match class: 1	TF:M03922_1	false	0.00830779870517643	2.0805140348006597	2211	39	6	62700	TMSB10,IER2,HSPB1,PUF60,GAGE2E,RASSF7
TF	Factor: ZXDL; motif: GSGSCNNGGGMRGCNCCGGGS; match class: 1	TF:M12722_1	false	0.008334035267072559	2.0791446660742534	6819	39	11	62700	TMSB10,DRD4,KIF26B,HSPB1,PUF60,NOMO1,TCF15,RASSF7,NT5C,ICOSLG,NME3
TF	Factor: DEC1; motif: CNCACRTGASC	TF:M03572	false	0.008334035267072559	2.0791446660742534	6819	39	11	62700	CHORDC1,DRD4,MRPL51,OPN1LW,PUF60,GAGE2E,TCF15,VCX2,BAG6,DEFA3,PIP
TF	Factor: TEF-1; motif: CRCATWCCN	TF:M12041	false	0.008359187167186173	2.077835950547608	4804	39	9	62700	KIF26B,IER2,OR1L1,CXCR5,HLA-DRB5,NOMO1,BCL2A1,RASSF7,DEFA3
TF	Factor: NF-Y; motif: TRRCCAATSRN	TF:M00185	false	0.008430656423391048	2.0741386092474023	901	39	4	62700	UBB,HLA-DRB5,VCX2,OR12D2
TF	Factor: ZBP89; motif: YCCYCCCCCM	TF:M01816	false	0.008430656423391048	2.0741386092474023	2219	39	6	62700	TMSB10,HSPB1,UBB,GNG3,ICOSLG,ITM2A
TF	Factor: TCFL5; motif: KCACGCGCNC	TF:M11078	false	0.008511722100815355	2.06998256409656	1512	39	5	62700	TMSB10,UBB,NOMO1,NT5C,BAG6
TF	Factor: p53; motif: RGRCAWGNCY	TF:M00761	false	0.008529278427419395	2.069087708368861	3022	39	7	62700	CHORDC1,MRPL51,HSPB1,HLA-DRB5,AMY1A,GNG3,BAG6
TF	Factor: AP-4; motif: AWCAGCTGWT; match class: 1	TF:M11208_1	false	0.008529278427419395	2.069087708368861	3890	39	8	62700	SSX2,OR1L1,HLA-DRB5,BCL2A1,GNG3,BAG6,ITM2A,CRCT1
TF	Factor: STAT1; motif: NTTCCNGGA	TF:M04721	false	0.008529278427419395	2.069087708368861	7924	39	12	62700	TMSB10,KIF26B,SSX2,CXCR5,ORM2,UBB,GNG3,PSCA,NT5C,ICOSLG,SLC5A2,NME3
TF	Factor: IRF-8; motif: AGTTTCW	TF:M01665	false	0.008535448991055006	2.0687736287134104	4822	39	9	62700	TMSB10,IER2,OR1L1,OPN1LW,NOMO1,GAGE2E,AMY1A,ADAM18,RASSF7
TF	Factor: TFII-I; motif: RGAGGKAGG	TF:M00706	false	0.008599805481434297	2.0655113719302824	5815	39	10	62700	CHORDC1,DRD4,PUF60,HCST,GAGE2E,GNG3,PSCA,ICOSLG,ITM2A,CRCT1
TF	Factor: TCF-3; motif: NCTTTGWTNTKYW	TF:M01594	false	0.008599805481434297	2.0655113719302824	4828	39	9	62700	CHORDC1,KIF26B,HSPB1,AMY1A,GNG3,ADAM18,PSCA,BAG6,NME3
TF	Factor: ZFP57; motif: NNNTTGCCGCANN	TF:M12412	false	0.008631738090368279	2.0639017457618314	428	39	3	62700	KIF26B,GNG3,CRCT1
TF	Factor: ESR1; motif: NNNNMAGGTCACCCTGACCY	TF:M02261	false	0.008633939118151157	2.0637910180777386	4832	39	9	62700	MRPL51,OR1L1,OPN1LW,UBB,HCST,ICOSLG,DEFA3,NME3,CRCT1
TF	Factor: EOMES; motif: NAGGTGTGAANNN	TF:M04115	false	0.008677161257784385	2.0616223314734947	429	39	3	62700	HCST,BAG6,PIP
TF	Factor: HIF1; motif: NGTACGTGCNGB	TF:M00466	false	0.008680846175315279	2.0614379394135023	3034	39	7	62700	KIF26B,OPN1LW,UBB,NOMO1,TCF15,NT5C,NME3
TF	Factor: Otx1; motif: NTAATCCNNN	TF:M10901	false	0.008736393776175095	2.05866779920827	912	39	4	62700	PUF60,NOMO1,BCL2A1,BAG6
TF	Factor: GABPalpha_GABPbeta; motif: CTTCCKGY	TF:M03791	false	0.008749925890812239	2.057995625303127	3039	39	7	62700	MRPL51,IER2,PUF60,NT5C,OR12D2,BAG6,NME3
TF	Factor: Gscl; motif: NTAATCCN	TF:M10924	false	0.008911886884472326	2.050030334486465	6888	39	11	62700	MRPL51,HLA-DRB5,PUF60,NOMO1,TCF15,BCL2A1,AMY1A,NT5C,BAG6,SLC5A2,CRCT1
TF	Factor: GABPalpha_GABPbeta; motif: CTTCCKGY; match class: 1	TF:M03791_1	false	0.008911886884472326	2.050030334486465	434	39	3	62700	MRPL51,PUF60,BAG6
TF	Factor: SAP-1; motif: NNCCGGAAGTGN; match class: 1	TF:M09905_1	false	0.008911886884472326	2.050030334486465	3051	39	7	62700	CHORDC1,MRPL51,IER2,UBB,PUF60,NT5C,BAG6
TF	Factor: LBX2; motif: CTYRTTAA	TF:M10665	false	0.008957089516137735	2.047833085474005	920	39	4	62700	CHORDC1,HSPB1,NT5C,BAG6
TF	Factor: Sox-10; motif: NACAATRNNNNYATTGTN; match class: 1	TF:M11635_1	false	0.008957089516137735	2.047833085474005	5855	39	10	62700	CHORDC1,OR1L1,CXCR5,HLA-DRB5,BCL2A1,VCX2,RASSF7,OR12D2,DEFA3,CRCT1
TF	Factor: LBX2; motif: CTCRTTAA	TF:M10662	false	0.008957089516137735	2.047833085474005	920	39	4	62700	CHORDC1,HSPB1,NT5C,BAG6
TF	Factor: TEF-3:ER81; motif: ACCGGAAATRCC	TF:M08423	false	0.008957089516137735	2.047833085474005	3929	39	8	62700	CHORDC1,KIF26B,HSPB1,UBB,VCX2,RASSF7,BAG6,DEFA3
TF	Factor: HMX2; motif: SCACTTANC; match class: 1	TF:M10646_1	false	0.008996797437781577	2.0459120575183687	1537	39	5	62700	CHORDC1,MRPL51,PUF60,ITM2A,CRCT1
TF	Factor: BRCA2; motif: TGMCYCWGN	TF:M12723	false	0.009016312254268305	2.044971056150347	3934	39	8	62700	MRPL51,CXCR5,GAGE2E,GNG3,RASSF7,ICOSLG,ITM2A,SLC5A2
TF	Factor: TEF-1; motif: ACATTCCWSNN	TF:M07340	false	0.0090245993882661	2.0445720677964894	3935	39	8	62700	KIF26B,OR1L1,HLA-DRB5,NOMO1,PSCA,ICOSLG,DEFA3,SLC5A2
TF	Factor: PPARalpha:RXRalpha; motif: NNRGGTCATWGGGGTSANG; match class: 1	TF:M00518_1	false	0.009060569454861403	2.0428445061496645	3063	39	7	62700	TMSB10,DRD4,IER2,PSCA,RASSF7,NT5C,ICOSLG
TF	Factor: CDP; motif: ATCGATNNNNNATCRAT; match class: 1	TF:M03950_1	false	0.009099491789843865	2.040982862517345	1542	39	5	62700	IER2,CXCR5,GNG3,ADAM18,DEFA3
TF	Factor: T3R-beta; motif: NRGGTCAAAGGTCAN; match class: 1	TF:M11816_1	false	0.00910119258697604	2.04090169559019	4879	39	9	62700	DRD4,IER2,HLA-DRB5,GNG3,PSCA,VCX2,RASSF7,OR12D2,DEFA3
TF	Factor: NRL; motif: NNWNNTGCTGACN	TF:M11371	false	0.009118834665415966	2.040060658460648	926	39	4	62700	CXCR5,GNG3,OR12D2,SLC5A2
TF	Factor: FXR; motif: NAGGTCAWNKN	TF:M08953	false	0.009140023970873153	2.0390526652722643	4883	39	9	62700	UBB,HLA-DRB5,GAGE2E,AMY1A,GNG3,RASSF7,OR12D2,DEFA3,ITM2A
TF	Factor: ZNF501; motif: NNNCSACGCGAACAC; match class: 1	TF:M12085_1	false	0.009147094550014525	2.0387168317559596	3070	39	7	62700	TMSB10,DRD4,NOMO1,TCF15,RASSF7,NT5C,NME3
TF	Factor: GATA-2; motif: NSAGATAAGNN	TF:M09622	false	0.009157775953763908	2.038209985752007	3071	39	7	62700	CXCR5,HSPB1,GAGE2E,GNG3,OR12D2,ITM2A,CRCT1
TF	Factor: GATA-1; motif: NNNNNGATANKGGN	TF:M00126	false	0.009220955116290506	2.0352240919343316	3952	39	8	62700	IER2,CXCR5,ORM2,HCST,GAGE2E,GNG3,ITM2A,SLC5A2
TF	Factor: NR1B1; motif: NRGGTCANRRGGTCAN	TF:M11792	false	0.009276252439553571	2.03262744118828	4896	39	9	62700	DRD4,KIF26B,CXCR5,OPN1LW,UBB,GAGE2E,RASSF7,ICOSLG,DEFA3
TF	Factor: GLI2; motif: TGGGTGGTCNS	TF:M07291	false	0.009282677927965648	2.0323267175779063	3080	39	7	62700	TMSB10,IER2,SSX2,CXCR5,OPN1LW,UBB,BCL2A1
TF	Factor: gfi1b; motif: GCWSWGATTT	TF:M09942	false	0.009282677927965648	2.0323267175779063	1552	39	5	62700	CHORDC1,MRPL51,KIF26B,OR1L1,VCX2
TF	Factor: RORgamma; motif: NNAASTRGGTCA	TF:M10051	false	0.009282677927965648	2.0323267175779063	1552	39	5	62700	MRPL51,OR1L1,UBB,HCST,OR12D2
TF	Factor: Egr-2; motif: CCCMCNCN; match class: 1	TF:M02092_1	false	0.009282677927965648	2.0323267175779063	932	39	4	62700	TMSB10,RASSF7,ICOSLG,NME3
TF	Factor: Six-6; motif: NNSTATCRNN; match class: 1	TF:M11037_1	false	0.00933719604956615	2.0297835223807974	934	39	4	62700	CHORDC1,HCST,BCL2A1,VCX2
TF	Factor: ER-beta; motif: NRGGTCANKSTGACCTNN	TF:M09610	false	0.009447533731771283	2.024681548789516	5908	39	10	62700	MRPL51,UBB,HCST,NOMO1,AMY1A,RASSF7,ICOSLG,DEFA3,NME3,CRCT1
TF	Factor: HIF-1alpha; motif: NNACGTGNN; match class: 1	TF:M07043_1	false	0.009457224482168807	2.0242363021754994	123	39	2	62700	TCF15,NT5C
TF	Factor: P53; motif: NNNGRCATGCCCAGRCATGYCY; match class: 1	TF:M12647_1	false	0.009465496070139589	2.023856620487429	1560	39	5	62700	DRD4,HSPB1,PSCA,ICOSLG,BAG6
TF	Factor: FRA-2; motif: RTGANTCA	TF:M08914	false	0.009475695887601398	2.0233888859458915	3974	39	8	62700	KIF26B,OR1L1,CXCR5,AMY1A,GNG3,ADAM18,SLC5A2,CRCT1
TF	Factor: Elk-1; motif: NAAACMGGAAGTNCVH	TF:M00007	false	0.009552783288048056	2.019870074433921	5919	39	10	62700	MRPL51,OPN1LW,PUF60,HCST,VCX2,BAG6,DEFA3,ITM2A,PIP,NME3
TF	Factor: SREBP-2; motif: NTCACCYNNNN; match class: 1	TF:M03852_1	false	0.00955980612451304	2.019550915245652	2290	39	6	62700	TMSB10,MRPL51,UBB,PUF60,GAGE2E,ITM2A
TF	Factor: TR2; motif: NRGGTCRYGACCYN	TF:M11765	false	0.009615068990537826	2.0170475952422056	3104	39	7	62700	SSX2,OR1L1,CXCR5,HSPB1,RASSF7,SLC5A2,NME3
TF	Factor: NF-YA; motif: NYRRCCAATCAGAR	TF:M10005	false	0.009615068990537826	2.0170475952422056	2293	39	6	62700	MRPL51,SSX2,UBB,HLA-DRB5,VCX2,BAG6
TF	Factor: ELF2; motif: CCCGGAARYN	TF:M02054	false	0.009615068990537826	2.0170475952422056	3104	39	7	62700	CHORDC1,MRPL51,IER2,HSPB1,PUF60,BAG6,DEFA3
TF	Factor: hoxd9; motif: GYMATAAAAN	TF:M10776	false	0.009637765917539131	2.0160236260692184	944	39	4	62700	CHORDC1,MRPL51,ADAM18,DEFA3
TF	Factor: C/EBPalpha; motif: NGWVTKNKGYAAKNSAYA	TF:M00201	false	0.009664185995182675	2.0148347202891497	3990	39	8	62700	MRPL51,SSX2,OPN1LW,BCL2A1,AMY1A,ADAM18,VCX2,CRCT1
TF	Factor: POU3F2; motif: NWTGCATAAWTTA	TF:M04078	false	0.009664185995182675	2.0148347202891497	3990	39	8	62700	TMSB10,ORM2,HSPB1,UBB,HLA-DRB5,AMY1A,GNG3,ADAM18
TF	Factor: Pax-3; motif: NNNNNNCGTCACGSTYNNNNN; match class: 1	TF:M00327_1	false	0.009727850856614432	2.0119830964436565	6986	39	11	62700	CHORDC1,DRD4,KIF26B,OR1L1,HSPB1,UBB,TCF15,RASSF7,ICOSLG,OR12D2,BAG6
TF	Factor: Sox-4; motif: AACAAA; match class: 1	TF:M03849_1	false	0.009735440564440489	2.01164439027892	9216	39	13	62700	KIF26B,SSX2,OR1L1,UBB,HLA-DRB5,NOMO1,TCF15,BCL2A1,AMY1A,ADAM18,VCX2,PIP,SLC5A2
TF	Factor: DPRX; motif: NNGGATTANN	TF:M04306	false	0.009742598819854734	2.0113251804339165	4941	39	9	62700	UBB,HLA-DRB5,PUF60,BCL2A1,AMY1A,BAG6,SLC5A2,NME3,CRCT1
TF	Factor: Fli-1:FIGLA; motif: NCCGGAARCASSTGN	TF:M08284	false	0.009797673224170562	2.0088770493975647	8088	39	12	62700	CHORDC1,DRD4,ORM2,HSPB1,HCST,GAGE2E,AMY1A,VCX2,BAG6,DEFA3,NME3,CRCT1
TF	Factor: Sox-4; motif: NNNNNAATTGTTNNNNN; match class: 1	TF:M02909_1	false	0.009801699398380378	2.008698620699792	950	39	4	62700	OR1L1,CXCR5,HLA-DRB5,DEFA3
TF	Factor: Six-1; motif: NCGTATCRNN	TF:M11028	false	0.009801699398380378	2.008698620699792	2305	39	6	62700	CHORDC1,HCST,GNG3,VCX2,DEFA3,NME3
TF	Factor: TEF; motif: ATGTTWAYATAA	TF:M00672	false	0.009801699398380378	2.008698620699792	5947	39	10	62700	CHORDC1,OR1L1,CXCR5,HLA-DRB5,HCST,ADAM18,VCX2,ITM2A,PIP,CRCT1
TF	Factor: SP2; motif: NNRRCCAATSRGNRNSNGSN; match class: 1	TF:M12668_1	false	0.009866923789032325	2.0058182262246156	5953	39	10	62700	MRPL51,SSX2,OPN1LW,UBB,TCF15,VCX2,RASSF7,BAG6,DEFA3,CRCT1
TF	Factor: Egr-1; motif: GCGTGGGCGT	TF:M07597	false	0.009872707919240543	2.0055637112528006	5954	39	10	62700	TMSB10,KIF26B,IER2,SSX2,CXCR5,UBB,PUF60,GNG3,RASSF7,NME3
TF	Factor: foxl2; motif: NNYGTAAACAN	TF:M11579	false	0.009890687891000585	2.0047735024496736	5956	39	10	62700	CHORDC1,MRPL51,OR1L1,ORM2,UBB,HLA-DRB5,GAGE2E,AMY1A,VCX2,CRCT1
TF	Factor: PPARgamma:RXRalpha,; motif: AAGTAGGTCACNGTGACCYACTT	TF:M00515	false	0.009907425139616403	2.0040392005051872	8103	39	12	62700	CHORDC1,OR1L1,OPN1LW,ORM2,UBB,PUF60,GAGE2E,TCF15,RASSF7,BAG6,DEFA3,ITM2A
TF	Factor: BLIMP1; motif: RAAAGTGAAAGTGN	TF:M12584	false	0.009955544768787813	2.00193497033218	955	39	4	62700	DRD4,SSX2,BCL2A1,ICOSLG
TF	Factor: GATA-5; motif: TATCTN; match class: 1	TF:M02006_1	false	0.00996984253815808	2.0013117008005894	3130	39	7	62700	IER2,BCL2A1,GNG3,OR12D2,ITM2A,SLC5A2,CRCT1
TF	Factor: Pbx1; motif: NYAYMCATCAAWNWNNN	TF:M01357	false	0.009981191307265753	2.0008176203063517	3131	39	7	62700	NOMO1,ADAM18,PSCA,NT5C,OR12D2,DEFA3,NME3
TF	Factor: Foxn2; motif: NNGCGTCNNNNNGACGCNN	TF:M11541	false	0.010067232645528135	1.9970898950817026	5973	39	10	62700	TMSB10,DRD4,MRPL51,IER2,HSPB1,PUF60,NOMO1,RASSF7,ICOSLG,NME3
TF	Factor: PEA3; motif: RCCGGAAGYN; match class: 1	TF:M02066_1	false	0.01007399753991803	1.9967981595335145	2321	39	6	62700	CHORDC1,MRPL51,IER2,PUF60,NT5C,BAG6
TF	Factor: ELF2; motif: CCCGGAARYN; match class: 1	TF:M02054_1	false	0.010153272539175529	1.9933939561115932	460	39	3	62700	MRPL51,IER2,BAG6
TF	Factor: Blimp-1; motif: NACTTTCAC	TF:M04731	false	0.010160515729390144	1.9930842474906991	4030	39	8	62700	DRD4,HLA-DRB5,HCST,NOMO1,BCL2A1,ICOSLG,OR12D2,BAG6
TF	Factor: DB1; motif: GGRRRRGRRGGAGGGGGNGRRR	TF:M10107	false	0.01019021832442596	1.9918165111773098	5985	39	10	62700	TMSB10,DRD4,OPN1LW,UBB,GNG3,PSCA,RASSF7,BAG6,ITM2A,CRCT1
TF	Factor: ER81; motif: NRCMGGAWGNN	TF:M11418	false	0.010209843689869982	1.9909809068010993	4034	39	8	62700	MRPL51,IER2,CXCR5,HCST,PSCA,NT5C,BAG6,ITM2A
TF	Factor: IRF-7; motif: TNSGAAWNCGAAANTNNN	TF:M00453	false	0.010241036589413874	1.9896560822002278	3148	39	7	62700	TMSB10,SSX2,CXCR5,HLA-DRB5,BCL2A1,ADAM18,ITM2A
TF	Factor: FOXJ2; motif: AYMATAATATTTKN	TF:M00423	false	0.010267439877729604	1.9885378315321838	7046	39	11	62700	IER2,SSX2,ORM2,HSPB1,UBB,HCST,AMY1A,GNG3,ADAM18,OR12D2,ITM2A
TF	Factor: HLTF; motif: AGSCARAAAGYRGSTGS	TF:M04613	false	0.010269984850962605	1.9884301970208522	8145	39	12	62700	DRD4,MRPL51,SSX2,OR1L1,HSPB1,HCST,TCF15,BCL2A1,AMY1A,VCX2,ITM2A,CRCT1
TF	Factor: ETV4; motif: NCAGGAAGNN; match class: 1	TF:M12556_1	false	0.010280776393513496	1.98797408663583	4041	39	8	62700	KIF26B,IER2,OPN1LW,HCST,GNG3,RASSF7,ITM2A,NME3
TF	Factor: SAP-1; motif: NRCCGGAWGYN; match class: 1	TF:M11437_1	false	0.010280776393513496	1.98797408663583	463	39	3	62700	MRPL51,PUF60,BAG6
TF	Factor: LXR,; motif: YGAMCTNNASTRACCYN; match class: 1	TF:M00965_1	false	0.010280776393513496	1.98797408663583	463	39	3	62700	GNG3,NT5C,BAG6
TF	Factor: RFX; motif: SHGTTGCSN	TF:M00975	false	0.010313099643653042	1.9866107861405875	5999	39	10	62700	CHORDC1,MRPL51,SSX2,OR1L1,ORM2,HSPB1,NOMO1,BCL2A1,VCX2,BAG6
TF	Factor: PEA3; motif: NACCGGAAGTN; match class: 1	TF:M11430_1	false	0.010367994662757537	1.9843052350397963	4999	39	9	62700	CHORDC1,MRPL51,IER2,UBB,PUF60,NT5C,ICOSLG,BAG6,NME3
TF	Factor: POU6F1; motif: NNNNATAATGAGSTNNN	TF:M01462	false	0.010394272558194488	1.9832058993115145	6007	39	10	62700	IER2,OR1L1,CXCR5,HLA-DRB5,NOMO1,PSCA,VCX2,OR12D2,BAG6,CRCT1
TF	Factor: ER-alpha; motif: NAGGTCAYSGYGACCTN	TF:M11842	false	0.01040480881919861	1.9827658952245677	4051	39	8	62700	IER2,OR1L1,UBB,HCST,ICOSLG,BAG6,DEFA3,ITM2A
TF	Factor: Elk-1:SREBP-2; motif: RTCACGTGACCGGAAGN; match class: 1	TF:M08229_1	false	0.01042370400073508	1.9819779296700495	3162	39	7	62700	CHORDC1,IER2,ORM2,GAGE2E,PSCA,NT5C,BAG6
TF	Factor: GCMa:C/EBPbeta; motif: ATGCGGGTNNRTTGCGCAAY; match class: 1	TF:M08575_1	false	0.010435574924039898	1.9814836194820953	1606	39	5	62700	ORM2,UBB,AMY1A,ICOSLG,CRCT1
TF	Factor: HNF3; motif: NNNNNTRTTTRYTYWNKN	TF:M01012	false	0.010456179975370421	1.9806269501370024	2344	39	6	62700	CHORDC1,MRPL51,IER2,SSX2,HSPB1,ADAM18
TF	Factor: MEIS1B:HOXA9; motif: TGACASTTTWAYRR; match class: 1	TF:M00421_1	false	0.010477954743578604	1.9797234816903755	1608	39	5	62700	OR1L1,HLA-DRB5,AMY1A,BAG6,SLC5A2
TF	Factor: PITX2; motif: NNNNRGGATTAATNNNN	TF:M01447	false	0.010509064835155318	1.9784359285960709	2347	39	6	62700	HLA-DRB5,NOMO1,BCL2A1,AMY1A,BAG6,SLC5A2
TF	Factor: OLIG2; motif: CCAKCTGYTYNYNNNNNN	TF:M10019	false	0.01052392292353111	1.9778223413168272	4061	39	8	62700	CXCR5,HSPB1,UBB,PUF60,HCST,GNG3,ICOSLG,BAG6
TF	Factor: ZFX; motif: SNAGGCCNCR	TF:M10121	false	0.010526761977274287	1.9777051968735206	4062	39	8	62700	KIF26B,SSX2,OPN1LW,PUF60,NOMO1,PSCA,ICOSLG,NME3
TF	Factor: NF-1A; motif: NGCCARN	TF:M03554	false	0.010526761977274287	1.9777051968735206	5015	39	9	62700	CXCR5,ORM2,TCF15,PSCA,VCX2,ICOSLG,BAG6,ITM2A,PIP
TF	Factor: c-MAF; motif: NTGCTKAYGTMAGCAN	TF:M11362	false	0.01062101657723106	1.9738339133155018	470	39	3	62700	MRPL51,CXCR5,NOMO1
TF	Factor: P50; motif: GGRRANTCCCNN	TF:M03557	false	0.010634563089868466	1.973280347938681	5024	39	9	62700	DRD4,CXCR5,OPN1LW,HSPB1,HCST,TCF15,BCL2A1,ICOSLG,NME3
TF	Factor: GATA2; motif: NNNTTCTTATCTSN; match class: 1	TF:M07213_1	false	0.010727862939060022	1.9694867837386876	472	39	3	62700	OR1L1,CXCR5,ITM2A
TF	Factor: ER81; motif: NNCCGGAWGYN; match class: 1	TF:M11419_1	false	0.010833414608198722	1.965234635547574	1623	39	5	62700	MRPL51,IER2,PUF60,NT5C,BAG6
TF	Factor: ERG; motif: ACCGGAARTN; match class: 1	TF:M03975_1	false	0.010916361398521207	1.961922094952907	4089	39	8	62700	CHORDC1,MRPL51,IER2,HSPB1,PUF60,NT5C,ICOSLG,BAG6
TF	Factor: E2F3; motif: NNRGMKGGAR; match class: 1	TF:M12598_1	false	0.010922714008361893	1.961669437418107	7116	39	11	62700	TMSB10,MRPL51,IER2,OPN1LW,GAGE2E,TCF15,VCX2,RASSF7,ICOSLG,SLC5A2,NME3
TF	Factor: VDR:RXR-alpha; motif: RRGGTCAN	TF:M03892	false	0.01094587249092655	1.9607496152844632	987	39	4	62700	OPN1LW,GAGE2E,AMY1A,PIP
TF	Factor: Fra-1; motif: NATGAWTCAYN	TF:M11286	false	0.01097065316755753	1.9597675147569769	3198	39	7	62700	OR1L1,GAGE2E,AMY1A,ADAM18,PIP,SLC5A2,CRCT1
TF	Factor: BCL-6; motif: NCGYWATCTAGGAATN	TF:M12340	false	0.01097065316755753	1.9597675147569769	5052	39	9	62700	DRD4,KIF26B,ORM2,UBB,HCST,AMY1A,VCX2,NT5C,OR12D2
TF	Factor: HNF-1alpha; motif: NGTTAATKATTAACY	TF:M09945	false	0.01097065316755753	1.9597675147569769	988	39	4	62700	CXCR5,HLA-DRB5,RASSF7,OR12D2
TF	Factor: ZIC4; motif: NNCCNCCCRYNGYGN; match class: 1	TF:M12227_1	false	0.01097065316755753	1.9597675147569769	6063	39	10	62700	CHORDC1,DRD4,KIF26B,IER2,HSPB1,PUF60,GAGE2E,TCF15,RASSF7,NME3
TF	Factor: C-FOS; motif: NNNKATGACGTCATNNN	TF:M08947	false	0.010989957844665514	1.9590039734422293	7125	39	11	62700	MRPL51,IER2,CXCR5,OPN1LW,UBB,PUF60,BCL2A1,VCX2,OR12D2,SLC5A2,CRCT1
TF	Factor: Fra-1; motif: NATGAWTCAYN; match class: 1	TF:M11286_1	false	0.011016028992109607	1.9579749297685027	2375	39	6	62700	OR1L1,GAGE2E,AMY1A,PIP,SLC5A2,CRCT1
TF	Factor: SREBP-2; motif: RTGGGGTGAY	TF:M07406	false	0.011034235929386491	1.9572577343772588	6070	39	10	62700	SSX2,OPN1LW,ORM2,GAGE2E,BCL2A1,GNG3,NT5C,OR12D2,DEFA3,ITM2A
TF	Factor: C/EBP; motif: NTTRCNNAANNN	TF:M00912	false	0.011034235929386491	1.9572577343772588	5058	39	9	62700	MRPL51,CXCR5,OPN1LW,UBB,AMY1A,GNG3,ADAM18,DEFA3,SLC5A2
TF	Factor: FOXO1A:Elf-1; motif: NAGAAAACCGAANM; match class: 1	TF:M08295_1	false	0.011053228560621199	1.9565108494662506	5060	39	9	62700	TMSB10,OR1L1,UBB,HCST,GAGE2E,BCL2A1,RASSF7,BAG6,PIP
TF	Factor: NFATc4; motif: NGGAAAAN	TF:M07301	false	0.011080836473621403	1.9554274542135324	4104	39	8	62700	SSX2,CXCR5,HLA-DRB5,GNG3,ADAM18,VCX2,DEFA3,CRCT1
TF	Factor: ZID; motif: GGNGMTGGAGCCN	TF:M10116	false	0.011139428867406053	1.9531370754183521	1637	39	5	62700	DRD4,HSPB1,RASSF7,NT5C,PIP
TF	Factor: Crx; motif: YNWNGGGGATTARCCN	TF:M01436	false	0.01118092737699381	1.9515221733719748	2384	39	6	62700	UBB,PUF60,BCL2A1,AMY1A,BAG6,NME3
TF	Factor: PPAR; motif: WASNRGGNCAAAGGTCA	TF:M00528	false	0.01119312925868365	1.9510484809613065	4112	39	8	62700	DRD4,IER2,SSX2,GAGE2E,GNG3,VCX2,OR12D2,DEFA3
TF	Factor: GR; motif: RGWACATWATGTWCY; match class: 1	TF:M11847_1	false	0.011253109912928671	1.9487274392078793	4116	39	8	62700	NOMO1,GAGE2E,VCX2,OR12D2,BAG6,DEFA3,PIP,CRCT1
TF	Factor: ZNF647; motif: NYAGGCCYAC; match class: 1	TF:M12286_1	false	0.011286316398958485	1.9474477789467446	1643	39	5	62700	MRPL51,OPN1LW,UBB,PSCA,RASSF7
TF	Factor: Sox-14; motif: NNNACAATGN; match class: 1	TF:M11619_1	false	0.01129008510361648	1.9473027843910882	138	39	2	62700	TMSB10,HLA-DRB5
TF	Factor: C/EBPgamma:Elf-1; motif: TKRCGHAATWSCGGAAGT; match class: 1	TF:M08676_1	false	0.01129008510361648	1.9473027843910882	2390	39	6	62700	UBB,HCST,VCX2,OR12D2,BAG6,ITM2A
TF	Factor: AP-2rep; motif: NGGGGCGGGGC	TF:M09967	false	0.011308964369087363	1.9465771642508538	4121	39	8	62700	TMSB10,MRPL51,IER2,PUF60,RASSF7,NT5C,ICOSLG,NME3
TF	Factor: BTEB2; motif: WGGGTGKGGCNGGN	TF:M09972	false	0.011324237894754122	1.9459910157380749	9416	39	13	62700	TMSB10,CHORDC1,DRD4,KIF26B,IER2,OPN1LW,PUF60,GNG3,RASSF7,NT5C,ICOSLG,BAG6,NME3
TF	Factor: BCL-6; motif: NYGCTTTCKAGGAANN	TF:M12341	false	0.011344992312864332	1.9451957940480389	6100	39	10	62700	TMSB10,DRD4,OR1L1,CXCR5,ORM2,UBB,HCST,AMY1A,BAG6,DEFA3
TF	Factor: CEBPD; motif: RTTRCGCAAY	TF:M04202	false	0.011344992312864332	1.9451957940480389	5085	39	9	62700	OR1L1,CXCR5,OPN1LW,ORM2,UBB,AMY1A,GNG3,ICOSLG,OR12D2
TF	Factor: HNF-3alpha; motif: NTRTTTACWYWNN	TF:M09618	false	0.011365803963576011	1.9443998389011257	2395	39	6	62700	MRPL51,SSX2,HLA-DRB5,AMY1A,SLC5A2,CRCT1
TF	Factor: GATA-6; motif: NNNAGATAAGAWAN	TF:M09624	false	0.011386372016336918	1.9436146309932094	3227	39	7	62700	OR1L1,CXCR5,GAGE2E,GNG3,OR12D2,ITM2A,CRCT1
TF	Factor: PRX-2; motif: NCAATTAN; match class: 1	TF:M10884_1	false	0.011386372016336918	1.9436146309932094	139	39	2	62700	MRPL51,VCX2
TF	Factor: PMX2B; motif: NCAATTAN; match class: 1	TF:M10893_1	false	0.011386372016336918	1.9436146309932094	139	39	2	62700	MRPL51,VCX2
TF	Factor: PMX2B; motif: NYAATTAS; match class: 1	TF:M10894_1	false	0.011386372016336918	1.9436146309932094	139	39	2	62700	MRPL51,VCX2
TF	Factor: Fli-1; motif: NACCGGAARTN; match class: 1	TF:M11404_1	false	0.011398097717810559	1.9431676240665228	3229	39	7	62700	CHORDC1,MRPL51,IER2,PUF60,PSCA,NT5C,BAG6
TF	Factor: LHX4; motif: NTCRTTAN; match class: 1	TF:M11008_1	false	0.011533558199126149	1.9380366885551246	1655	39	5	62700	UBB,ADAM18,VCX2,NT5C,BAG6
TF	Factor: IRF-3; motif: GCNGTTTCCWGGAAACNGAAAC; match class: 1	TF:M11674_1	false	0.011533558199126149	1.9380366885551246	1655	39	5	62700	TMSB10,ORM2,PUF60,BCL2A1,GNG3
TF	Factor: CTCF; motif: WGCGCCMYCTAGYGGYN	TF:M03895	false	0.011574263714854057	1.9365066266380029	9447	39	13	62700	TMSB10,DRD4,IER2,OPN1LW,PUF60,NOMO1,TCF15,PSCA,NT5C,ICOSLG,BAG6,ITM2A,NME3
TF	Factor: LHX5; motif: NTCGTTAN	TF:M11002	false	0.011608454073194942	1.935225612490888	1658	39	5	62700	CHORDC1,HSPB1,VCX2,NT5C,BAG6
TF	Factor: Smad3; motif: NGNCAGACASNNN	TF:M01888	false	0.011644499394303644	1.9338791773710167	4147	39	8	62700	DRD4,OR1L1,HSPB1,PUF60,RASSF7,DEFA3,ITM2A,CRCT1
TF	Factor: NF-kappaB1; motif: AGGGAAAK; match class: 1	TF:M10003_1	false	0.011650501976950157	1.9336553620952244	141	39	2	62700	OR1L1,ADAM18
TF	Factor: HOXB9; motif: GYMATAAAAN	TF:M10770	false	0.011707228407705007	1.931545908489567	1012	39	4	62700	CHORDC1,MRPL51,ADAM18,DEFA3
TF	Factor: MEF-2D; motif: WAAATAR; match class: 1	TF:M02026_1	false	0.011713574857154033	1.9313105426900528	2414	39	6	62700	HLA-DRB5,HCST,AMY1A,GNG3,VCX2,DEFA3
TF	Factor: JunD; motif: NRTGACGTCATS	TF:M11270	false	0.011717462038226135	1.9311664448156993	9464	39	13	62700	MRPL51,IER2,SSX2,UBB,PUF60,HCST,BCL2A1,AMY1A,GNG3,VCX2,RASSF7,NT5C,SLC5A2
TF	Factor: Gli2; motif: GACCACCCANG; match class: 1	TF:M01703_1	false	0.011737709287386936	1.9304166510370615	492	39	3	62700	OPN1LW,UBB,DEFA3
TF	Factor: FOSB:JUND; motif: NNTNACTNATN; match class: 1	TF:M08928_1	false	0.011827722877474982	1.9270988595089014	1667	39	5	62700	OR1L1,ORM2,AMY1A,ADAM18,VCX2
TF	Factor: PRX-2; motif: NKCGTTAN; match class: 1	TF:M10885_1	false	0.011827926029578417	1.927091400162691	2420	39	6	62700	CHORDC1,UBB,PUF60,ADAM18,NT5C,OR12D2
TF	Factor: PPARalpha:RXRalpha; motif: CARAACTAGGNCAAAGGTCA	TF:M00242	false	0.011836038619993746	1.9267936264429006	1668	39	5	62700	DRD4,HSPB1,HCST,GAGE2E,GNG3
TF	Factor: E2F; motif: TTTSGCGC	TF:M00050	false	0.011836038619993746	1.9267936264429006	7214	39	11	62700	DRD4,MRPL51,KIF26B,IER2,SSX2,UBB,TCF15,VCX2,RASSF7,BAG6,CRCT1
TF	Factor: STAT3; motif: NGNNATTTCCSGGAARTGNNN	TF:M00225	false	0.0118443792545965	1.9264876950397878	3258	39	7	62700	TMSB10,KIF26B,CXCR5,ORM2,HSPB1,GNG3,PIP
TF	Factor: COE1; motif: NCYCWRGGGANYNN	TF:M01871	false	0.0118443792545965	1.9264876950397878	1669	39	5	62700	SSX2,OPN1LW,ORM2,AMY1A,SLC5A2
TF	Factor: GABPalpha; motif: RCCGGAWRYN; match class: 1	TF:M02074_1	false	0.0118443792545965	1.9264876950397878	1017	39	4	62700	CHORDC1,MRPL51,PUF60,BAG6
TF	Factor: HNF-1alpha; motif: NGNNAAWNATTAACNN; match class: 1	TF:M07044_1	false	0.011879667791661276	1.9251957039899796	143	39	2	62700	CHORDC1,HLA-DRB5
TF	Factor: Egr-3; motif: NTGCGTGGGCGK; match class: 1	TF:M00245_1	false	0.011879667791661276	1.9251957039899796	2424	39	6	62700	TMSB10,DRD4,SSX2,HSPB1,PUF60,RASSF7
TF	Factor: NFATc3; motif: WGGAAAANN	TF:M07607	false	0.01188000385345593	1.9251834184849284	1671	39	5	62700	CXCR5,NOMO1,BCL2A1,GNG3,OR12D2
TF	Factor: HMGIY; motif: NNKKNAWTTTNYTNN	TF:M01010	false	0.01188000385345593	1.9251834184849284	8334	39	12	62700	TMSB10,MRPL51,KIF26B,OR1L1,HLA-DRB5,HCST,BCL2A1,ADAM18,OR12D2,ITM2A,PIP,SLC5A2
TF	Factor: ERM; motif: NNCACTTCCGGNN	TF:M12603	false	0.01188000385345593	1.9251834184849284	7222	39	11	62700	CHORDC1,MRPL51,IER2,HSPB1,PUF60,GAGE2E,NT5C,ICOSLG,OR12D2,BAG6,NME3
TF	Factor: YY1; motif: NAANATGGCGNNN; match class: 1	TF:M08982_1	false	0.011891342045217634	1.924769128565353	1672	39	5	62700	MRPL51,ORM2,ADAM18,VCX2,OR12D2
TF	Factor: E2F-3:Prrxl1; motif: SGCGCTAATTNN; match class: 1	TF:M08206_1	false	0.011903402650965221	1.9243288754724945	5137	39	9	62700	CHORDC1,MRPL51,SSX2,HSPB1,UBB,VCX2,ITM2A,SLC5A2,NME3
TF	Factor: Lmx1; motif: RDNTAATT	TF:M07386	false	0.011949339576752396	1.922656096899779	6161	39	10	62700	OR1L1,HSPB1,UBB,HCST,NOMO1,BCL2A1,VCX2,NT5C,SLC5A2,CRCT1
TF	Factor: C/EBPbeta; motif: RNRTKDNGMAAKNN	TF:M00109	false	0.01199793332254644	1.9208935559450393	3270	39	7	62700	TMSB10,SSX2,OR1L1,HLA-DRB5,GNG3,OR12D2,ITM2A
TF	Factor: Elk-1:FOXI1; motif: ACCGGAAGTRTMAACAN	TF:M08216	false	0.01199793332254644	1.9208935559450393	7234	39	11	62700	MRPL51,OR1L1,PUF60,HCST,NOMO1,BCL2A1,AMY1A,ADAM18,DEFA3,ITM2A,PIP
TF	Factor: MafA; motif: GGTCAGCAGH	TF:M03796	false	0.01199793332254644	1.9208935559450393	3270	39	7	62700	CHORDC1,OPN1LW,NOMO1,TCF15,AMY1A,VCX2,NME3
TF	Factor: DLX6; motif: NWRNGYAAWYA; match class: 1	TF:M12595_1	false	0.012061543613288714	1.9185971084616635	499	39	3	62700	MRPL51,ADAM18,CRCT1
TF	Factor: FOXK1; motif: TGTTTNCNNT	TF:M09929	false	0.012127999738165599	1.916210821088113	4186	39	8	62700	CHORDC1,MRPL51,HSPB1,HLA-DRB5,VCX2,DEFA3,ITM2A,CRCT1
TF	Factor: Elf-1; motif: AWCCCGGAAGTN; match class: 1	TF:M07415_1	false	0.01213316141274837	1.916026024753877	2439	39	6	62700	CHORDC1,MRPL51,IER2,PUF60,NT5C,BAG6
TF	Factor: c-ets-1; motif: ACCGGAWGTN; match class: 1	TF:M02063_1	false	0.012150152203666532	1.9154182816707326	2440	39	6	62700	CHORDC1,MRPL51,IER2,PUF60,NT5C,BAG6
TF	Factor: PLZF; motif: ACTKTANNTN	TF:M04625	false	0.012152043439238036	1.9153506866940144	6180	39	10	62700	CHORDC1,HLA-DRB5,BCL2A1,AMY1A,GNG3,PSCA,NT5C,ITM2A,PIP,CRCT1
TF	Factor: SRY; motif: AACAATNNNCATTGTT; match class: 1	TF:M04556_1	false	0.012158897739495885	1.9151057940889702	6181	39	10	62700	TMSB10,SSX2,OR1L1,UBB,TCF15,BCL2A1,AMY1A,OR12D2,ITM2A,PIP
TF	Factor: c-Jun; motif: NNNNRRTGASTCAN	TF:M07102	false	0.012189847432327273	1.91400172996103	5161	39	9	62700	KIF26B,OR1L1,CXCR5,AMY1A,GNG3,ADAM18,PIP,SLC5A2,CRCT1
TF	Factor: Sp1; motif: GGNDGGRGGCGGGG; match class: 1	TF:M04953_1	false	0.012195493349322828	1.913800626301071	4193	39	8	62700	TMSB10,KIF26B,IER2,PUF60,VCX2,RASSF7,ICOSLG,BAG6
TF	Factor: MAZ; motif: GGGMGGGGS	TF:M10432	false	0.012195493349322828	1.913800626301071	9527	39	13	62700	TMSB10,KIF26B,IER2,HSPB1,PUF60,NOMO1,TCF15,GNG3,PSCA,VCX2,RASSF7,BAG6,CRCT1
TF	Factor: HNF3; motif: NWRARYAAAYANN	TF:M00791	false	0.012195493349322828	1.913800626301071	3283	39	7	62700	CHORDC1,IER2,SSX2,CXCR5,HSPB1,AMY1A,ADAM18
TF	Factor: GABP; motif: VCCGGAAGNGCR	TF:M00341	false	0.012200517005562288	1.9136217653985812	8373	39	12	62700	TMSB10,MRPL51,IER2,PUF60,HCST,GAGE2E,GNG3,RASSF7,NT5C,ICOSLG,BAG6,NME3
TF	Factor: Erm; motif: RSAGGAAGGAAGTN; match class: 1	TF:M11423_1	false	0.012200517005562288	1.9136217653985812	1030	39	4	62700	PUF60,PSCA,VCX2,BAG6
TF	Factor: HNF1B; motif: NRTTAATNATTAACN	TF:M04338	false	0.012236499495373556	1.9123428033728038	503	39	3	62700	CXCR5,HLA-DRB5,RASSF7
TF	Factor: FOXP1; motif: TNTGTTTMY	TF:M09933	false	0.012252310223802762	1.9117820155562875	4198	39	8	62700	TMSB10,CHORDC1,OR1L1,OPN1LW,HCST,NOMO1,AMY1A,ADAM18
TF	Factor: GCNF; motif: NNCAAGKTCAAGKTCAN	TF:M11823	false	0.012333625956770386	1.9089092266064736	147	39	2	62700	BCL2A1,SLC5A2
TF	Factor: HMBOX1; motif: MYTAGTTAMN	TF:M04332	false	0.012333625956770386	1.9089092266064736	1692	39	5	62700	BCL2A1,ADAM18,BAG6,SLC5A2,CRCT1
TF	Factor: AP-4; motif: ANCATATGNT	TF:M11207	false	0.012335247750961903	1.9088521233696158	3293	39	7	62700	OR1L1,CXCR5,HLA-DRB5,NOMO1,BCL2A1,AMY1A,CRCT1
TF	Factor: ESE-1; motif: NWTRCGGAWGCN; match class: 1	TF:M11382_1	false	0.012365542915258395	1.9077868109707263	4206	39	8	62700	MRPL51,SSX2,HSPB1,PSCA,NT5C,OR12D2,BAG6,NME3
TF	Factor: KLF4; motif: NNCCCCACCCNN	TF:M12489	false	0.012421063448235094	1.9058412197851435	6206	39	10	62700	TMSB10,IER2,OPN1LW,GAGE2E,GNG3,RASSF7,NT5C,ICOSLG,BAG6,NME3
TF	Factor: HOXD10; motif: RTCGTAAANN	TF:M10789	false	0.012443523822022443	1.9050566164499347	148	39	2	62700	MRPL51,NT5C
TF	Factor: NF-kappaB1; motif: KGGRNTTTCCM	TF:M07221	false	0.012443523822022443	1.9050566164499347	2457	39	6	62700	CXCR5,UBB,TCF15,AMY1A,BAG6,DEFA3
TF	Factor: LKLF; motif: GGGGTGGKSN; match class: 1	TF:M07261_1	false	0.012443523822022443	1.9050566164499347	4212	39	8	62700	TMSB10,IER2,SSX2,TCF15,RASSF7,ICOSLG,BAG6,NME3
TF	Factor: HOXC9; motif: GTCGTAAAAN	TF:M10779	false	0.012443523822022443	1.9050566164499347	148	39	2	62700	MRPL51,NT5C
TF	Factor: AP-4; motif: AWCAGCTGWT	TF:M11208	false	0.012482576693954164	1.9036957569244637	4215	39	8	62700	SSX2,OR1L1,HLA-DRB5,BCL2A1,GNG3,BAG6,ITM2A,CRCT1
TF	Factor: GATA-3; motif: AGATAA; match class: 1	TF:M01878_1	false	0.01249313016016688	1.9033287352869432	4216	39	8	62700	OR1L1,CXCR5,AMY1A,GNG3,OR12D2,DEFA3,ITM2A,CRCT1
TF	Factor: Sox-2; motif: NNCCTTTGTNYYN	TF:M10067	false	0.012513615324740579	1.9026171995990488	6216	39	10	62700	KIF26B,OR1L1,HLA-DRB5,GAGE2E,ADAM18,PSCA,NT5C,BAG6,PIP,NME3
TF	Factor: HOXD12:Elk-1; motif: NRNCGGAAGTCGTAAAN	TF:M08359	false	0.012535200587534575	1.9018687120956805	6218	39	10	62700	CHORDC1,OR1L1,OPN1LW,UBB,HLA-DRB5,NOMO1,BCL2A1,OR12D2,DEFA3,PIP
TF	Factor: HIF1A; motif: NNACGTGCNN	TF:M09773	false	0.012562741760686953	1.9009155674784608	2464	39	6	62700	KIF26B,OPN1LW,HSPB1,PUF60,TCF15,NT5C
TF	Factor: ZNF614; motif: NCYCWGCCYYNNN	TF:M09862	false	0.012570634438851482	1.9006428029553217	9572	39	13	62700	TMSB10,DRD4,MRPL51,KIF26B,IER2,OPN1LW,HSPB1,PUF60,GNG3,PSCA,RASSF7,ICOSLG,NME3
TF	Factor: FOXD3; motif: NAWTGTTTRTTT	TF:M00130	false	0.012618594607409158	1.8989890118299881	4225	39	8	62700	MRPL51,IER2,SSX2,HCST,AMY1A,VCX2,DEFA3,ITM2A
TF	Factor: ZGPAT; motif: GRGGCWGNGGNG	TF:M09739	false	0.012636684220903801	1.8983668669930676	8420	39	12	62700	TMSB10,DRD4,KIF26B,IER2,OPN1LW,ORM2,HSPB1,NOMO1,PSCA,VCX2,RASSF7,NME3
TF	Factor: Sp1; motif: NNGGGGCGGGGNN; match class: 1	TF:M00932_1	false	0.012658212225554442	1.8976276272888566	6229	39	10	62700	TMSB10,KIF26B,IER2,HSPB1,PUF60,GNG3,RASSF7,NT5C,ICOSLG,NME3
TF	Factor: islet1; motif: SCAMTTAN	TF:M11012	false	0.012665312266486714	1.8973840981008134	6230	39	10	62700	CHORDC1,MRPL51,HLA-DRB5,PUF60,BCL2A1,GNG3,RASSF7,OR12D2,BAG6,ITM2A
TF	Factor: SOX; motif: CTCTTTGTTANGA	TF:M01014	false	0.012691801034122882	1.896476744833509	5205	39	9	62700	TMSB10,OR1L1,NOMO1,TCF15,GNG3,ADAM18,NT5C,SLC5A2,CRCT1
TF	Factor: GATA-6; motif: WGATAACGATCW; match class: 1	TF:M12208_1	false	0.012708578306422903	1.8959030307371003	1046	39	4	62700	GAGE2E,NT5C,OR12D2,CRCT1
TF	Factor: GATA-X; motif: NGATAAGNMNN; match class: 1	TF:M00203_1	false	0.012744981030398277	1.894660806597184	513	39	3	62700	CXCR5,NOMO1,ITM2A
TF	Factor: ER-alpha; motif: NAGGTCACSGYGACCTN; match class: 1	TF:M11844_1	false	0.012744981030398277	1.894660806597184	2474	39	6	62700	OR1L1,UBB,HCST,ICOSLG,BAG6,ITM2A
TF	Factor: Pet-1; motif: GCNGGAAGYG; match class: 1	TF:M09918_1	false	0.012750432083102111	1.8944750977298381	7314	39	11	62700	TMSB10,KIF26B,IER2,HLA-DRB5,PUF60,HCST,TCF15,RASSF7,NT5C,BAG6,NME3
TF	Factor: SREBP-2; motif: ATCACMCCAY	TF:M11084	false	0.01277529917182388	1.8936289207704782	3322	39	7	62700	SSX2,GAGE2E,BCL2A1,GNG3,NT5C,DEFA3,ITM2A
TF	Factor: GATA-1; motif: SNNGATNNNN; match class: 1	TF:M00075_1	false	0.012836592281314318	1.8915502527348171	1714	39	5	62700	MRPL51,IER2,HSPB1,NT5C,BAG6
TF	Factor: HOXA13; motif: ATAAMA; match class: 1	TF:M01292_1	false	0.012836592281314318	1.8915502527348171	8442	39	12	62700	CHORDC1,KIF26B,OR1L1,HSPB1,HCST,BCL2A1,AMY1A,ADAM18,OR12D2,DEFA3,SLC5A2,CRCT1
TF	Factor: AR; motif: AGWACATNWTGTTCT	TF:M00447	false	0.01283853858522385	1.8914844093275114	4242	39	8	62700	CHORDC1,IER2,ORM2,BCL2A1,AMY1A,GNG3,OR12D2,DEFA3
TF	Factor: GABP-alpha; motif: NRCCGGAAGTN	TF:M11415	false	0.012871914379069331	1.8903568577236165	3328	39	7	62700	MRPL51,IER2,HSPB1,PUF60,NT5C,OR12D2,BAG6
TF	Factor: ISL2; motif: SCACTTAN	TF:M11015	false	0.012896997571933784	1.8895113819262104	4246	39	8	62700	CHORDC1,HLA-DRB5,PUF60,BCL2A1,GNG3,RASSF7,OR12D2,ITM2A
TF	Factor: PLAGL2; motif: AAGGACC	TF:M05548	false	0.012907813192078673	1.8891473285359106	4247	39	8	62700	OPN1LW,HLA-DRB5,HCST,GAGE2E,GNG3,DEFA3,PIP,CRCT1
TF	Factor: GATA2; motif: NNCTTATCTS	TF:M12611	false	0.012912753376816076	1.8889811435692492	3331	39	7	62700	CXCR5,HSPB1,GAGE2E,GNG3,OR12D2,ITM2A,CRCT1
TF	Factor: GABP-alpha; motif: CTTCCK; match class: 1	TF:M01660_1	false	0.012919503651525268	1.8887541709805942	5225	39	9	62700	CHORDC1,MRPL51,IER2,HSPB1,PUF60,ADAM18,NT5C,BAG6,NME3
TF	Factor: TEAD4; motif: NNACATTCCANN	TF:M12561	false	0.01293614276321022	1.8881952002033642	517	39	3	62700	HLA-DRB5,NOMO1,DEFA3
TF	Factor: Zfx; motif: SNSCAGGCCKCGSCSS	TF:M01593	false	0.012988224155143164	1.886450224781044	4253	39	8	62700	SSX2,OPN1LW,NOMO1,PSCA,VCX2,ICOSLG,DEFA3,NME3
TF	Factor: MAZ; motif: GGGGAGGG; match class: 1	TF:M00649_1	false	0.013028566261159762	1.8851033739364078	4256	39	8	62700	TMSB10,DRD4,KIF26B,UBB,GNG3,ADAM18,RASSF7,ICOSLG
TF	Factor: LUN-1; motif: TCCCAGCTACTTTGGGA	TF:M00480	false	0.013040359610942643	1.884710432001754	153	39	2	62700	OPN1LW,PIP
TF	Factor: ZNF499; motif: NCNCCTATAKN	TF:M12330	false	0.013040359610942643	1.884710432001754	519	39	3	62700	MRPL51,GAGE2E,OR12D2
TF	Factor: Sp2; motif: GYCCCGCCYCYNNNN; match class: 1	TF:M07129_1	false	0.013096820149094943	1.882834136354706	2493	39	6	62700	TMSB10,MRPL51,IER2,NOMO1,RASSF7,ICOSLG
TF	Factor: LRF; motif: NCGACCACCGN; match class: 1	TF:M12231_1	false	0.013105829994036393	1.8825354699164858	5240	39	9	62700	TMSB10,DRD4,SSX2,NOMO1,GAGE2E,TCF15,ADAM18,NME3,CRCT1
TF	Factor: RORalpha2; motif: NWAWNTAGGTCAN	TF:M00157	false	0.01311211946676982	1.8823271024880042	1059	39	4	62700	UBB,HLA-DRB5,NOMO1,VCX2
TF	Factor: ER71:C/EBPdelta; motif: NNCGGAWRTTRCGYAAN	TF:M08246	false	0.013189973350630583	1.8797560819127535	8480	39	12	62700	TMSB10,MRPL51,SSX2,OR1L1,GAGE2E,TCF15,BCL2A1,AMY1A,RASSF7,DEFA3,PIP,CRCT1
TF	Factor: HOX11L2; motif: YAATTGNNNNNNNNNCAATTN	TF:M10651	false	0.013189973350630583	1.8797560819127535	1729	39	5	62700	OR1L1,TCF15,VCX2,DEFA3,ITM2A
TF	Factor: CREB,; motif: NTGACGTNA	TF:M00981	false	0.013238886505357369	1.8781485409473	8485	39	12	62700	MRPL51,IER2,SSX2,UBB,PUF60,HCST,TCF15,PSCA,VCX2,BAG6,ITM2A,NME3
TF	Factor: AP-4; motif: VDCAGCTGNN	TF:M00175	false	0.013299752343091598	1.8761564460276605	2503	39	6	62700	DRD4,SSX2,TCF15,GNG3,VCX2,ITM2A
TF	Factor: CLOCK; motif: CNGNCACGTGNNNM	TF:M09884	false	0.013404880498029622	1.8727370533168828	8499	39	12	62700	DRD4,IER2,ORM2,GAGE2E,TCF15,AMY1A,ADAM18,PSCA,VCX2,NT5C,ICOSLG,CRCT1
TF	Factor: POU2F1:ER81; motif: ACCGGATATGCAN; match class: 1	TF:M08401_1	false	0.013435124017012962	1.8717583203245376	1738	39	5	62700	DRD4,OPN1LW,UBB,AMY1A,RASSF7
TF	Factor: EZF2; motif: NNCCNSNSCNMCTCCMYCTT	TF:M12604	false	0.013442147115157616	1.871531355851507	3362	39	7	62700	DRD4,HLA-DRB5,PSCA,VCX2,ICOSLG,BAG6,ITM2A
TF	Factor: HOXB9; motif: GTCGTAAANY	TF:M10768	false	0.013447312056658623	1.8713645168231359	156	39	2	62700	MRPL51,NT5C
TF	Factor: FXR:RXR-ALPHA; motif: NRGGTCANRGGKN; match class: 1	TF:M08955_1	false	0.013448279944582066	1.8713332590330554	3363	39	7	62700	DRD4,UBB,HCST,GNG3,PSCA,ICOSLG,ITM2A
TF	Factor: Six-6; motif: NNSTATCRNN	TF:M11037	false	0.01356710968664219	1.8675126638244637	5273	39	9	62700	TMSB10,CHORDC1,IER2,HCST,BCL2A1,GNG3,VCX2,DEFA3,NME3
TF	Factor: LHX4; motif: NNCRTTAN; match class: 1	TF:M11005_1	false	0.013582061753049277	1.8670342992743998	4293	39	8	62700	CHORDC1,UBB,PUF60,ADAM18,VCX2,NT5C,OR12D2,BAG6
TF	Factor: Hey2; motif: NGCACGYGYN	TF:M11054	false	0.013598652581379813	1.8665041214431373	3372	39	7	62700	DRD4,IER2,ORM2,TCF15,AMY1A,NT5C,ICOSLG
TF	Factor: Sox-10; motif: NACAATRNNNNYATTGTN	TF:M11635	false	0.013598652581379813	1.8665041214431373	6312	39	10	62700	CHORDC1,OR1L1,CXCR5,HLA-DRB5,BCL2A1,VCX2,RASSF7,OR12D2,DEFA3,CRCT1
TF	Factor: TWIST; motif: MCATCTGKWWYYNATTA	TF:M10103	false	0.013671169672392588	1.864194326651326	2521	39	6	62700	OR1L1,HCST,VCX2,DEFA3,PIP,SLC5A2
TF	Factor: Elf-1; motif: RNWMBAGGAART	TF:M00746	false	0.013671169672392588	1.864194326651326	3376	39	7	62700	MRPL51,OR1L1,HLA-DRB5,BCL2A1,ADAM18,PSCA,VCX2
TF	Factor: Dlx-5; motif: NTCRTTAN; match class: 1	TF:M10612_1	false	0.013675581439676435	1.8640541998629123	2522	39	6	62700	OR1L1,PSCA,VCX2,NT5C,OR12D2,BAG6
TF	Factor: Dlx-7; motif: NTCRTTAN; match class: 1	TF:M10603_1	false	0.013675581439676435	1.8640541998629123	2522	39	6	62700	OR1L1,PSCA,VCX2,NT5C,OR12D2,BAG6
TF	Factor: TEF-1; motif: NRCATWCCN	TF:M12042	false	0.013675581439676435	1.8640541998629123	5284	39	9	62700	KIF26B,IER2,OR1L1,HLA-DRB5,NOMO1,GNG3,RASSF7,DEFA3,ITM2A
TF	Factor: NR1B2; motif: NTGACCY; match class: 1	TF:M02111_1	false	0.013727965845591496	1.8623938099943207	3380	39	7	62700	IER2,OR1L1,OPN1LW,HCST,GNG3,VCX2,RASSF7
TF	Factor: NGFI-C; motif: WTGCGTGGGYGG	TF:M00244	false	0.013744160742214134	1.8618817742747376	6325	39	10	62700	TMSB10,DRD4,MRPL51,KIF26B,UBB,PUF60,RASSF7,ICOSLG,NME3,CRCT1
TF	Factor: HOXC11; motif: NGYMATWAANN	TF:M10816	false	0.013858211584667402	1.858292812222409	5296	39	9	62700	CHORDC1,MRPL51,OR1L1,HSPB1,HLA-DRB5,TCF15,ADAM18,BAG6,DEFA3
TF	Factor: AP-2gamma; motif: NTGSCCTGRGGSNN	TF:M09591	false	0.013914744007202629	1.856524779073522	8549	39	12	62700	TMSB10,DRD4,KIF26B,IER2,CXCR5,NOMO1,AMY1A,ADAM18,PSCA,RASSF7,NT5C,SLC5A2
TF	Factor: FOXP3; motif: NNNVAAACANWD	TF:M07419	false	0.014049995968397394	1.852323800378333	6346	39	10	62700	SSX2,CXCR5,UBB,HCST,GAGE2E,TCF15,BCL2A1,NT5C,ITM2A,PIP
TF	Factor: JUND; motif: NNATGACTCATNN	TF:M12524	false	0.014056016173639758	1.85213775178891	4323	39	8	62700	KIF26B,OR1L1,CXCR5,AMY1A,GNG3,ADAM18,SLC5A2,CRCT1
TF	Factor: Meis1; motif: WANNASCTGTCAAWNN	TF:M01419	false	0.014061536278359805	1.8519672283371025	1762	39	5	62700	OR1L1,HLA-DRB5,HCST,ICOSLG,ITM2A
TF	Factor: Dlx-6; motif: NTCRTTAN; match class: 1	TF:M10593_1	false	0.014087000223851051	1.8511814784967766	1763	39	5	62700	OR1L1,VCX2,NT5C,OR12D2,BAG6
TF	Factor: KLF4; motif: MCACACCCTNN; match class: 1	TF:M09808_1	false	0.01413262363673016	1.8497772065036266	538	39	3	62700	TMSB10,HCST,RASSF7
TF	Factor: CREB; motif: TGACGTMA	TF:M00039	false	0.014132686749194509	1.849775267066583	5315	39	9	62700	MRPL51,IER2,SSX2,UBB,PUF60,HCST,TCF15,VCX2,NME3
TF	Factor: DATF1; motif: SNGGRRGCWGNGGG	TF:M09724	false	0.014182172664790865	1.8482572314907855	8573	39	12	62700	DRD4,KIF26B,OR1L1,OPN1LW,ORM2,HSPB1,PUF60,TCF15,RASSF7,NT5C,BAG6,SLC5A2
TF	Factor: rax; motif: NNCRTTAN; match class: 1	TF:M10948_1	false	0.014292650910164833	1.8448872135544212	5325	39	9	62700	CHORDC1,UBB,PUF60,ADAM18,PSCA,VCX2,NT5C,OR12D2,BAG6
TF	Factor: Sp1; motif: CCCCGCCCCN; match class: 1	TF:M00933_1	false	0.014302109391416549	1.844599904528481	5326	39	9	62700	TMSB10,KIF26B,IER2,HSPB1,PUF60,GNG3,RASSF7,ICOSLG,NME3
TF	Factor: E2F-1; motif: TTTSGCGS	TF:M00431	false	0.014335227506478053	1.8435954102149523	7456	39	11	62700	TMSB10,IER2,SSX2,OPN1LW,UBB,TCF15,RASSF7,ICOSLG,BAG6,ITM2A,CRCT1
TF	Factor: CSX; motif: TSYCACTTSM	TF:M01043	false	0.014335227506478053	1.8435954102149523	6369	39	10	62700	IER2,HLA-DRB5,HCST,GAGE2E,GNG3,RASSF7,NT5C,OR12D2,DEFA3,CRCT1
TF	Factor: SP1; motif: NRGKGGGCGGGGCN; match class: 1	TF:M09765_1	false	0.01435066150877791	1.8431280792094022	3413	39	7	62700	TMSB10,KIF26B,IER2,PUF60,RASSF7,ICOSLG,NME3
TF	Factor: Freac-3; motif: NNNNNGTAAATAAACA	TF:M00291	false	0.014375547711490369	1.842375599609012	5332	39	9	62700	SSX2,OR1L1,ORM2,BCL2A1,ADAM18,VCX2,DEFA3,SLC5A2,CRCT1
TF	Factor: HES-1; motif: GSCACGMGMC	TF:M02011	false	0.014495461614505784	1.838767949785323	4351	39	8	62700	TMSB10,MRPL51,KIF26B,HSPB1,PUF60,NOMO1,GAGE2E,NT5C
TF	Factor: HOXB8; motif: RTCRTTAN	TF:M10727	false	0.014495461614505784	1.838767949785323	6382	39	10	62700	CHORDC1,MRPL51,OR1L1,HSPB1,UBB,ADAM18,VCX2,NT5C,OR12D2,BAG6
TF	Factor: E2F-1; motif: TTGGCGCGRAANNGNM	TF:M00938	false	0.014510771506980644	1.8383094964308349	7472	39	11	62700	TMSB10,DRD4,KIF26B,UBB,PUF60,TCF15,PSCA,RASSF7,NT5C,ITM2A,NME3
TF	Factor: BF-1; motif: NACRYMMACAN	TF:M11577	false	0.014575236581975914	1.8363843871409706	1781	39	5	62700	CHORDC1,OPN1LW,UBB,NOMO1,TCF15
TF	Factor: BTEB3; motif: NRCCACGCCCMCN	TF:M12182	false	0.014696368080364081	1.8327899793703781	1785	39	5	62700	IER2,PUF60,GAGE2E,RASSF7,BAG6
TF	Factor: NF-1B; motif: KCCAGANWN; match class: 1	TF:M08825_1	false	0.014696368080364081	1.8327899793703781	1102	39	4	62700	DRD4,CXCR5,RASSF7,CRCT1
TF	Factor: Smad4; motif: TGTCTGN	TF:M01889	false	0.01481459038049471	1.829310352145468	5362	39	9	62700	TMSB10,OR1L1,HCST,GAGE2E,TCF15,AMY1A,GNG3,RASSF7,DEFA3
TF	Factor: C/EBPalpha; motif: NNNNNTTKCNNAAN	TF:M07037	false	0.01481459038049471	1.829310352145468	3437	39	7	62700	OPN1LW,AMY1A,GNG3,ADAM18,OR12D2,SLC5A2,CRCT1
TF	Factor: JUND; motif: NATGAGTCAT	TF:M08934	false	0.01481459038049471	1.829310352145468	4370	39	8	62700	KIF26B,OR1L1,CXCR5,BCL2A1,AMY1A,GNG3,ADAM18,ITM2A
TF	Factor: CREB1; motif: NRTGAYGCGTN	TF:M11218	false	0.01481459038049471	1.829310352145468	8629	39	12	62700	TMSB10,DRD4,KIF26B,IER2,CXCR5,OPN1LW,UBB,HLA-DRB5,PUF60,GNG3,BAG6,NME3
TF	Factor: GATA3; motif: AGATAAGA	TF:M07214	false	0.01489846970148738	1.826858337918651	3442	39	7	62700	CXCR5,HSPB1,GAGE2E,GNG3,OR12D2,ITM2A,CRCT1
TF	Factor: PEA3; motif: ACAGGAAGGAAGTN; match class: 1	TF:M11429_1	false	0.014913009327400077	1.8264347105100691	1108	39	4	62700	PUF60,PSCA,VCX2,BAG6
TF	Factor: sp4; motif: NNGNARGRGGCGGRGCNNRR; match class: 1	TF:M10072_1	false	0.01491919317393359	1.8262546627603407	6414	39	10	62700	TMSB10,DRD4,KIF26B,IER2,HSPB1,PUF60,RASSF7,ICOSLG,BAG6,NME3
TF	Factor: GATA-1; motif: NGATAAN	TF:M08765	false	0.01493309840168926	1.8258500731089662	3446	39	7	62700	CXCR5,HSPB1,GAGE2E,GNG3,OR12D2,ITM2A,CRCT1
TF	Factor: nerf; motif: NRRNSCGGAAGNRNNNN	TF:M09606	false	0.01493309840168926	1.8258500731089662	6417	39	10	62700	TMSB10,MRPL51,IER2,ORM2,PUF60,HCST,RASSF7,NT5C,BAG6,NME3
TF	Factor: GATA-6; motif: AGATAAN	TF:M03216	false	0.01493309840168926	1.8258500731089662	3446	39	7	62700	CXCR5,HSPB1,GAGE2E,GNG3,OR12D2,ITM2A,CRCT1
TF	Factor: GATA; motif: WGATARN	TF:M00789	false	0.01493309840168926	1.8258500731089662	3446	39	7	62700	CXCR5,HSPB1,GAGE2E,GNG3,OR12D2,ITM2A,CRCT1
TF	Factor: Sox-12; motif: ACCGAACAATR	TF:M11636	false	0.01493309840168926	1.8258500731089662	552	39	3	62700	MRPL51,BCL2A1,OR12D2
TF	Factor: SREBP-1; motif: RNCACGCSAY	TF:M11082	false	0.014946134667567113	1.825471108984854	4381	39	8	62700	HSPB1,PUF60,BCL2A1,GNG3,NT5C,ICOSLG,OR12D2,ITM2A
TF	Factor: NeuroD-2; motif: RMCATATGKY	TF:M01287	false	0.014970568605904434	1.8247617041514712	2582	39	6	62700	MRPL51,OR1L1,CXCR5,NOMO1,AMY1A,CRCT1
TF	Factor: Erm:EVX1; motif: NNCGGAAATKR	TF:M08461	false	0.014978320640112362	1.8245368767311578	3449	39	7	62700	CHORDC1,MRPL51,KIF26B,UBB,VCX2,RASSF7,DEFA3
TF	Factor: Hey1; motif: NGCACGYGYN	TF:M11056	false	0.01510499595398411	1.8208793867205657	2588	39	6	62700	CHORDC1,IER2,TCF15,AMY1A,NT5C,ICOSLG
TF	Factor: Cdx-2; motif: ANANTTTTATKRCC	TF:M00729	false	0.01511921377728422	1.820470792238574	1802	39	5	62700	CHORDC1,MRPL51,HCST,ADAM18,NT5C
TF	Factor: GABP-alpha; motif: NRCCGGAAGTN; match class: 1	TF:M11415_1	false	0.015157825897460533	1.8193630855408114	556	39	3	62700	MRPL51,PUF60,BAG6
TF	Factor: CAR_RXR; motif: CYNNNNTGAMCTYW	TF:M03788	false	0.01516467543971691	1.819166880193302	1116	39	4	62700	SSX2,CXCR5,ORM2,VCX2
TF	Factor: AP-4; motif: CWCAGCTGGN	TF:M00176	false	0.01526594629132739	1.8162762698871595	2595	39	6	62700	SSX2,NOMO1,TCF15,GNG3,VCX2,ITM2A
TF	Factor: C/EBPbeta; motif: NRTTGCGYAAYN	TF:M11317	false	0.01526594629132739	1.8162762698871595	4401	39	8	62700	OR1L1,CXCR5,UBB,NOMO1,AMY1A,GNG3,NT5C,ICOSLG
TF	Factor: TEAD2; motif: NNACATTCCWNNN	TF:M09788	false	0.01526594629132739	1.8162762698871595	558	39	3	62700	HLA-DRB5,NOMO1,DEFA3
TF	Factor: NFYA; motif: NNRGCCAATSRGMRSSNNSN; match class: 1	TF:M12642_1	false	0.01526594629132739	1.8162762698871595	558	39	3	62700	MRPL51,TCF15,RASSF7
TF	Factor: T3R-beta; motif: NNRGGTCRTGACCYNN	TF:M11815	false	0.015354244805619845	1.813771539352313	5402	39	9	62700	SSX2,OR1L1,CXCR5,HSPB1,UBB,RASSF7,NT5C,SLC5A2,NME3
TF	Factor: SRY; motif: AACAATANCATTGTT; match class: 1	TF:M04555_1	false	0.015471839822779125	1.8104580394117484	3474	39	7	62700	HLA-DRB5,HCST,BCL2A1,VCX2,OR12D2,DEFA3,PIP
TF	Factor: GBX2; motif: NNYAATTANN	TF:M04324	false	0.015478531083178105	1.8102702563624042	3475	39	7	62700	MRPL51,IER2,SSX2,OR1L1,OPN1LW,VCX2,DEFA3
TF	Factor: C/EBPalpha; motif: ATTGCGYAAY	TF:M07412	false	0.015478531083178105	1.8102702563624042	3475	39	7	62700	CXCR5,UBB,AMY1A,ADAM18,ICOSLG,OR12D2,CRCT1
TF	Factor: c-Myc; motif: RACCACGTGCTC; match class: 1	TF:M01145_1	false	0.015688272256715024	1.8044248824609368	3484	39	7	62700	CHORDC1,DRD4,IER2,PUF60,GAGE2E,TCF15,VCX2
TF	Factor: ITF-2; motif: NNCACCTGNN	TF:M04191	false	0.015696824191905597	1.8041882058994447	5423	39	9	62700	MRPL51,IER2,HCST,BCL2A1,VCX2,RASSF7,BAG6,SLC5A2,CRCT1
TF	Factor: ELK1; motif: ACCGGAAGTN; match class: 1	TF:M03970_1	false	0.015696824191905597	1.8041882058994447	1129	39	4	62700	MRPL51,PUF60,NT5C,BAG6
TF	Factor: GATA-1; motif: CCTTATCTS	TF:M04713	false	0.015735003932643415	1.8031331442076963	3487	39	7	62700	CXCR5,HSPB1,GAGE2E,GNG3,OR12D2,ITM2A,CRCT1
TF	Factor: CDP; motif: NATCGATCGS	TF:M00104	false	0.015789755394374508	1.8016245977748737	4430	39	8	62700	MRPL51,HLA-DRB5,NOMO1,GNG3,ADAM18,PSCA,RASSF7,CRCT1
TF	Factor: Sp1; motif: GGGGCGGGGC; match class: 1	TF:M07063_1	false	0.015815685386186218	1.8009119828194635	2618	39	6	62700	TMSB10,KIF26B,IER2,PUF60,RASSF7,NME3
TF	Factor: SPDEF; motif: NASATCCKGNW	TF:M12650	false	0.016009744638854097	1.795615595177578	1831	39	5	62700	TMSB10,OPN1LW,BCL2A1,GNG3,ITM2A
TF	Factor: KLF; motif: GGGNGGGG; match class: 1	TF:M07461_1	false	0.016035013383730378	1.7949306732486168	3501	39	7	62700	TMSB10,IER2,OPN1LW,RASSF7,NT5C,ICOSLG,NME3
TF	Factor: COUP-TF1; motif: RRGGTCRNTGACCTN; match class: 1	TF:M11739_1	false	0.016035013383730378	1.7949306732486168	1137	39	4	62700	DRD4,PUF60,VCX2,RASSF7
TF	Factor: HOXB6; motif: GTCGTTAN	TF:M10692	false	0.01603603931033413	1.7949028878018933	5444	39	9	62700	CHORDC1,MRPL51,OR1L1,HSPB1,UBB,ADAM18,VCX2,NT5C,BAG6
TF	Factor: HOXC11; motif: NGTCGTAAANN	TF:M10811	false	0.016073988835281706	1.7938763376615774	175	39	2	62700	MRPL51,NT5C
TF	Factor: p300; motif: NNNGGGAGTNNNNS	TF:M00033	false	0.016104209628339985	1.7930605848755639	8741	39	12	62700	CHORDC1,IER2,OR1L1,ORM2,HSPB1,HCST,GAGE2E,TCF15,AMY1A,GNG3,ICOSLG,OR12D2
TF	Factor: Spi-B; motif: NAWGCGGAAGTN	TF:M11375	false	0.01616325373791766	1.7914712092678786	2632	39	6	62700	BCL2A1,ADAM18,VCX2,RASSF7,DEFA3,PIP
TF	Factor: HOXA5; motif: TGCNHNCWYCCYCATTAKTGNDCNMNHYCN	TF:M00023	false	0.016163875893861746	1.7914544927269107	3508	39	7	62700	IER2,OR1L1,ORM2,ADAM18,VCX2,DEFA3,NME3
TF	Factor: AML2; motif: TGTGGTNNN	TF:M07372	false	0.016174586676352635	1.7911668084319228	572	39	3	62700	ORM2,HSPB1,ADAM18
TF	Factor: HNF3alpha; motif: TRTTTGYTYWN	TF:M00724	false	0.016254400184753635	1.7890290520834486	2636	39	6	62700	CHORDC1,MRPL51,IER2,SSX2,HSPB1,ADAM18
TF	Factor: myogenin; motif: CRSCTGTTBNNTTTGGCACGSNGCCARCH; match class: 1	TF:M00056_1	false	0.01626498322566803	1.7887463802765986	4457	39	8	62700	DRD4,KIF26B,OPN1LW,PUF60,BCL2A1,RASSF7,ICOSLG,SLC5A2
TF	Factor: Nkx2-2; motif: TTAAGTRSTT	TF:M00485	false	0.016294628383892056	1.7879555396275204	2638	39	6	62700	CHORDC1,MRPL51,HLA-DRB5,BCL2A1,ADAM18,ITM2A
TF	Factor: PU.1; motif: NNNNYYYACTTCCTCTTTY; match class: 1	TF:M01172_1	false	0.016294628383892056	1.7879555396275204	574	39	3	62700	BCL2A1,PSCA,VCX2
TF	Factor: ERF:pitx1; motif: NNCGGAWGNNNRGNTTA	TF:M08692	false	0.016294628383892056	1.7879555396275204	5462	39	9	62700	CHORDC1,MRPL51,PUF60,HCST,ADAM18,RASSF7,BAG6,DEFA3,ITM2A
TF	Factor: isx; motif: NTCRTTAA; match class: 1	TF:M10953_1	false	0.016322914512896504	1.7872022938751095	1145	39	4	62700	ADAM18,VCX2,NT5C,BAG6
TF	Factor: HOX11L2; motif: NAATTGNNNNNNNNNNNCAATTA	TF:M10649	false	0.016331013963103994	1.7869868498677346	177	39	2	62700	IER2,OR1L1
TF	Factor: JUNB:C-FOS; motif: NATGAGTCATNN	TF:M08925	false	0.016332286067126865	1.7869530218248053	3518	39	7	62700	KIF26B,OR1L1,CXCR5,AMY1A,GNG3,ADAM18,SLC5A2
TF	Factor: ipf1; motif: GHNNTAATGACM	TF:M00436	false	0.01639854780942731	1.7851946096521045	3521	39	7	62700	KIF26B,OR1L1,NOMO1,TCF15,GNG3,ADAM18,CRCT1
TF	Factor: CP2; motif: WACCGGTTNNAACCGGWT	TF:M11488	false	0.016439779418668907	1.7841040139186926	3523	39	7	62700	TMSB10,KIF26B,HSPB1,PUF60,AMY1A,NT5C,OR12D2
TF	Factor: SHOX; motif: NTCRTTAN; match class: 1	TF:M10906_1	false	0.016449838131882038	1.7838383711958488	577	39	3	62700	VCX2,NT5C,BAG6
TF	Factor: T-box; motif: NAGGTGTNAN	TF:M12022	false	0.016449838131882038	1.7838383711958488	1149	39	4	62700	HCST,RASSF7,BAG6,PIP
TF	Factor: T-bet; motif: NAGGTGTGAN	TF:M12020	false	0.016449838131882038	1.7838383711958488	1149	39	4	62700	HCST,RASSF7,BAG6,PIP
TF	Factor: TBR2; motif: NAGGTGTGAN	TF:M12018	false	0.016449838131882038	1.7838383711958488	1149	39	4	62700	HCST,RASSF7,BAG6,PIP
TF	Factor: AHDC1; motif: WRWGYAAACA	TF:M12579	false	0.016513913654074567	1.7821499905198686	2649	39	6	62700	CHORDC1,MRPL51,CXCR5,HSPB1,VCX2,CRCT1
TF	Factor: ATF-2; motif: NRTGACGTMANN	TF:M11309	false	0.016517663343848216	1.782051389742519	6534	39	10	62700	MRPL51,IER2,SSX2,UBB,PUF60,HCST,TCF15,AMY1A,VCX2,NME3
TF	Factor: TCFL5; motif: KCACGCGCNC; match class: 1	TF:M11078_1	false	0.016597702486340724	1.7799520244033482	179	39	2	62700	NOMO1,NT5C
TF	Factor: KLF15; motif: NCCCCGCCCCN	TF:M12404	false	0.016714892687172824	1.776896407316599	1155	39	4	62700	MRPL51,PUF60,RASSF7,ICOSLG
TF	Factor: DMRT4; motif: AATGTADCAAWTT	TF:M01149	false	0.01672640058862592	1.7765975062989003	1857	39	5	62700	OR1L1,HLA-DRB5,AMY1A,DEFA3,ITM2A
TF	Factor: alx3; motif: NNCRTTAN; match class: 1	TF:M10877_1	false	0.016858757135691956	1.7731744456665983	583	39	3	62700	VCX2,NT5C,BAG6
TF	Factor: MAZ; motif: GGGMGGGGS; match class: 1	TF:M10432_1	false	0.016908723575488126	1.7718891756692612	4494	39	8	62700	TMSB10,KIF26B,IER2,HSPB1,PUF60,GNG3,RASSF7,BAG6
TF	Factor: HIF2A; motif: ACGTGNNN	TF:M07356	false	0.01715271116489799	1.765667225423183	1869	39	5	62700	HSPB1,PUF60,GAGE2E,TCF15,RASSF7
TF	Factor: TCF-4; motif: NNASATCAAAGNNN	TF:M07136	false	0.017181446714521577	1.7649402704418684	1870	39	5	62700	KIF26B,HSPB1,AMY1A,GNG3,ITM2A
TF	Factor: meis1:Prrxl1; motif: TGACANTAATTN	TF:M08375	false	0.017210211014135873	1.7642138047617484	1871	39	5	62700	OR1L1,OPN1LW,HLA-DRB5,BAG6,DEFA3
TF	Factor: PARP; motif: YDRGAAAWAS	TF:M01211	false	0.017272019579078302	1.762656878369469	2677	39	6	62700	OR1L1,ORM2,HLA-DRB5,GNG3,VCX2,ITM2A
TF	Factor: SATB2; motif: GSCGCTGTCCNNGGTGCTGN	TF:M12660	false	0.017275120770618466	1.7625789077841643	5521	39	9	62700	DRD4,KIF26B,OPN1LW,HSPB1,TCF15,PSCA,NT5C,ICOSLG,ITM2A
TF	Factor: TBX2; motif: NAGGTGTGAAN	TF:M04134	false	0.017285121604350695	1.7623275607607003	1168	39	4	62700	HCST,RASSF7,BAG6,PIP
TF	Factor: hoxa9; motif: RTCGTWANNN; match class: 1	TF:M10785_1	false	0.017285121604350695	1.7623275607607003	1168	39	4	62700	MRPL51,UBB,NT5C,BAG6
TF	Factor: RelA-p65; motif: BCWGGGRANNK; match class: 1	TF:M04811_1	false	0.017306495772961283	1.7617908593649272	1875	39	5	62700	MRPL51,IER2,HSPB1,GNG3,SLC5A2
TF	Factor: Sox-18; motif: NACAAYGS	TF:M11623	false	0.017306495772961283	1.7617908593649272	5524	39	9	62700	TMSB10,ORM2,HLA-DRB5,PUF60,GNG3,ICOSLG,DEFA3,PIP,CRCT1
TF	Factor: ATF3; motif: CBCTGACGTCANCS	TF:M00513	false	0.017324183557028975	1.7613472233846754	6586	39	10	62700	MRPL51,SSX2,UBB,PUF60,HCST,BCL2A1,AMY1A,GNG3,VCX2,RASSF7
TF	Factor: CLOCKBMAL; motif: NNNWCACGTGGN	TF:M08869	false	0.017364298140778073	1.7603427660386382	1877	39	5	62700	CHORDC1,ORM2,VCX2,ICOSLG,PIP
TF	Factor: ZNF532; motif: NGGRGCTGGG; match class: 1	TF:M12732_1	false	0.017374160476445372	1.7600961714432213	3568	39	7	62700	TMSB10,KIF26B,OPN1LW,HSPB1,PSCA,SLC5A2,NME3
TF	Factor: EVX1; motif: NTCATTAN; match class: 1	TF:M10864_1	false	0.017374160476445372	1.7600961714432213	1171	39	4	62700	OR1L1,PSCA,VCX2,OR12D2
TF	Factor: SREBP-1; motif: KATCACCCCAC; match class: 1	TF:M00221_1	false	0.017374160476445372	1.7600961714432213	1878	39	5	62700	UBB,GNG3,VCX2,BAG6,ITM2A
TF	Factor: HTF4; motif: NSCAGSTGKG	TF:M09951	false	0.01744164991386703	1.7584124348509507	1880	39	5	62700	MRPL51,SSX2,PUF60,NOMO1,ITM2A
TF	Factor: PR; motif: NNNNNNGGNACRNNNTGTTCTNNNNNN	TF:M00954	false	0.01751240715322281	1.756654154230074	5538	39	9	62700	TMSB10,IER2,SSX2,AMY1A,OR12D2,BAG6,DEFA3,PIP,CRCT1
TF	Factor: MRF4; motif: CASCTGC	TF:M03831	false	0.01751240715322281	1.756654154230074	8857	39	12	62700	TMSB10,DRD4,OPN1LW,GAGE2E,PSCA,VCX2,RASSF7,ICOSLG,DEFA3,ITM2A,NME3,CRCT1
TF	Factor: HTF4; motif: CASCTGB	TF:M02018	false	0.01751240715322281	1.756654154230074	8857	39	12	62700	TMSB10,DRD4,OPN1LW,GAGE2E,PSCA,VCX2,RASSF7,ICOSLG,DEFA3,ITM2A,NME3,CRCT1
TF	Factor: ETS1; motif: GCCGGAWGTACTTCCGGN; match class: 1	TF:M03978_1	false	0.017629683189222208	1.7537554920347027	6607	39	10	62700	TMSB10,CHORDC1,MRPL51,KIF26B,IER2,HSPB1,UBB,RASSF7,ICOSLG,NME3
TF	Factor: p53; motif: NGRCWTGYCY; match class: 1	TF:M00272_1	false	0.01767987511514101	1.7525208070263782	1178	39	4	62700	CXCR5,AMY1A,VCX2,DEFA3
TF	Factor: ATF-4; motif: KACGTCAKS	TF:M01864	false	0.017726397912516192	1.7513795061165174	4539	39	8	62700	MRPL51,IER2,SSX2,PUF60,HCST,GNG3,VCX2,NME3
TF	Factor: Tbx3; motif: NAGGTGTSAN	TF:M12024	false	0.017726397912516192	1.7513795061165174	4539	39	8	62700	UBB,HCST,RASSF7,ICOSLG,OR12D2,BAG6,PIP,SLC5A2
TF	Factor: CDP; motif: NNNNWGWYMAATR	TF:M04610	false	0.017739928530390296	1.7510481341615438	4540	39	8	62700	CHORDC1,OR1L1,CXCR5,NOMO1,ADAM18,VCX2,OR12D2,BAG6
TF	Factor: IRX5; motif: NWACAYRACAWN; match class: 1	TF:M04378_1	false	0.017741979738444116	1.7509979210595172	597	39	3	62700	MRPL51,HLA-DRB5,BCL2A1
TF	Factor: GCMb:HES-7; motif: NTRNKGGYNNNGCACGYGNN	TF:M08590	false	0.017741979738444116	1.7509979210595172	597	39	3	62700	DRD4,TCF15,DEFA3
TF	Factor: HoxA5; motif: RTCATTAN; match class: 1	TF:M10704_1	false	0.017778850423565636	1.7500963238406346	1181	39	4	62700	OR1L1,VCX2,OR12D2,BAG6
TF	Factor: Sall1; motif: NGGTCCKRGKRA; match class: 1	TF:M05467_1	false	0.017886411542999907	1.7474767809191987	599	39	3	62700	PUF60,GAGE2E,GNG3
TF	Factor: c-Fos; motif: RTGASTCAY; match class: 1	TF:M04693_1	false	0.017932986548960247	1.7463473772686542	1896	39	5	62700	OR1L1,CXCR5,GAGE2E,AMY1A,PIP
TF	Factor: p73; motif: NGRCATGYYTGNRCWTGYYN	TF:M09644	false	0.017932986548960247	1.7463473772686542	3595	39	7	62700	MRPL51,SSX2,HSPB1,UBB,HCST,PSCA,PIP
TF	Factor: c-ets-1; motif: GGAGTTG	TF:M04822	false	0.0180891907539125	1.742580861496821	5572	39	9	62700	DRD4,CXCR5,OPN1LW,HSPB1,GAGE2E,GNG3,PIP,SLC5A2,NME3
TF	Factor: RelA-p65; motif: AAASTCCC; match class: 1	TF:M04849_1	false	0.018098990435466495	1.7423456494697191	1188	39	4	62700	CXCR5,UBB,HLA-DRB5,VCX2
TF	Factor: GATA-1; motif: NTGNNNNNNNSAGATAAGR	TF:M09621	false	0.018111634103875552	1.7420423641376332	5574	39	9	62700	IER2,OR1L1,CXCR5,HSPB1,GAGE2E,GNG3,OR12D2,ITM2A,CRCT1
TF	Factor: REST; motif: NNNNGGNGCTGTCCATGGTGCT	TF:M01256	false	0.018121043889846443	1.7418167877551405	2713	39	6	62700	DRD4,ORM2,TCF15,GNG3,DEFA3,NME3
TF	Factor: foxl2; motif: NACGTMAACAN	TF:M11578	false	0.018134105424490437	1.7415038637830278	5576	39	9	62700	DRD4,IER2,OR1L1,UBB,HCST,GAGE2E,TCF15,AMY1A,PSCA
TF	Factor: Elf5; motif: CSMGGAARNN; match class: 1	TF:M02057_1	false	0.018197099847323997	1.7399978219416399	3607	39	7	62700	TMSB10,PUF60,GNG3,RASSF7,NT5C,OR12D2,NME3
TF	Factor: Cdx-2; motif: NRTCGTAANNNN; match class: 1	TF:M10849_1	false	0.018198615938131355	1.739961640217617	4565	39	8	62700	MRPL51,UBB,PUF60,BCL2A1,GNG3,VCX2,NT5C,BAG6
TF	Factor: Cdx-4; motif: NGCMATAAAAC	TF:M10855	false	0.01821176326694073	1.739648003681745	190	39	2	62700	ADAM18,DEFA3
TF	Factor: Elk-1:HOXB13; motif: ACCGGAAGTNGTAAAN	TF:M08222	false	0.01821176326694073	1.739648003681745	7759	39	11	62700	CHORDC1,MRPL51,OPN1LW,HSPB1,UBB,PUF60,NOMO1,RASSF7,BAG6,ITM2A,PIP
TF	Factor: AhR; motif: NTNGCGTGNNN	TF:M00778	false	0.01821176326694073	1.739648003681745	3609	39	7	62700	DRD4,MRPL51,KIF26B,SSX2,PUF60,BCL2A1,GNG3
TF	Factor: Elf-1; motif: ACTTCCGGG; match class: 1	TF:M04714_1	false	0.018243697817846762	1.7388871298716029	2719	39	6	62700	CHORDC1,MRPL51,IER2,PUF60,NT5C,BAG6
TF	Factor: ZBTB4; motif: NNGTSACKYSAYCTNN	TF:M12730	false	0.01827329137121384	1.738183220813038	3612	39	7	62700	MRPL51,OR1L1,GAGE2E,AMY1A,VCX2,SLC5A2,CRCT1
TF	Factor: Sp2; motif: GGGGCGGGG; match class: 1	TF:M10435_1	false	0.018307795423326553	1.7373639491514892	3614	39	7	62700	TMSB10,KIF26B,IER2,PUF60,RASSF7,ICOSLG,NME3
TF	Factor: MafG; motif: TGCTGACNTR	TF:M11354	false	0.018307795423326553	1.7373639491514892	1909	39	5	62700	CXCR5,ADAM18,OR12D2,PIP,SLC5A2
TF	Factor: HOXC12; motif: NRTCGTAAAAN	TF:M10825	false	0.01831793939429622	1.7371233821976086	191	39	2	62700	MRPL51,NT5C
TF	Factor: DMRT4; motif: AATGTADCAAWTT; match class: 1	TF:M01149_1	false	0.01831793939429622	1.7371233821976086	191	39	2	62700	OR1L1,DEFA3
TF	Factor: WT1; motif: NNGGGNGGGSGN	TF:M07436	false	0.01831793939429622	1.7371233821976086	6657	39	10	62700	TMSB10,DRD4,KIF26B,IER2,HSPB1,GNG3,VCX2,NT5C,BAG6,NME3
TF	Factor: c-Fos; motif: RTGASTCAY	TF:M04693	false	0.018334801462353154	1.7367237884179303	2724	39	6	62700	OR1L1,CXCR5,GAGE2E,AMY1A,ADAM18,PIP
TF	Factor: Gbx2; motif: NYAATTAN	TF:M10574	false	0.01834482022873353	1.7364865397843796	608	39	3	62700	MRPL51,SSX2,VCX2
TF	Factor: Gbx2; motif: NYAATTAN	TF:M10571	false	0.01834482022873353	1.7364865397843796	608	39	3	62700	MRPL51,SSX2,VCX2
TF	Factor: En-1; motif: NYAATTAN	TF:M10860	false	0.01834482022873353	1.7364865397843796	608	39	3	62700	MRPL51,SSX2,VCX2
TF	Factor: FPM315; motif: NGTGCTCCCN	TF:M12119	false	0.01834482022873353	1.7364865397843796	1197	39	4	62700	TMSB10,KIF26B,GAGE2E,GNG3
TF	Factor: Msx-1; motif: NCAATTAN	TF:M04405	false	0.01834482022873353	1.7364865397843796	608	39	3	62700	MRPL51,SSX2,VCX2
TF	Factor: CUTL2; motif: CTGATCGATTRN	TF:M11510	false	0.01834482022873353	1.7364865397843796	608	39	3	62700	HSPB1,NOMO1,ADAM18
TF	Factor: PPAR,; motif: RGGNCAAAGGTCA	TF:M00762	false	0.01834482022873353	1.7364865397843796	1912	39	5	62700	DRD4,IER2,CXCR5,GAGE2E,GNG3
TF	Factor: Cdx-2; motif: GYMATAAAA	TF:M04298	false	0.01834482022873353	1.7364865397843796	1196	39	4	62700	CHORDC1,MRPL51,ADAM18,DEFA3
TF	Factor: Gbx2; motif: NYAATTAN	TF:M10573	false	0.01834482022873353	1.7364865397843796	608	39	3	62700	MRPL51,SSX2,VCX2
TF	Factor: KROX; motif: CCCGCCCCCRCCCC; match class: 1	TF:M00982_1	false	0.018441405300245264	1.7342059872472866	3624	39	7	62700	DRD4,IER2,HSPB1,RASSF7,NT5C,ICOSLG,NME3
TF	Factor: ER81; motif: NNNGRCMGGAAGYRNNNNNNNS	TF:M09611	false	0.018547795748316418	1.7317076952793342	2734	39	6	62700	MRPL51,IER2,PUF60,NT5C,BAG6,NME3
TF	Factor: HSF; motif: TTCCMGARGYTTC	TF:M00641	false	0.018585522775713386	1.730825218511517	3630	39	7	62700	CHORDC1,KIF26B,IER2,OPN1LW,HSPB1,UBB,NT5C
TF	Factor: DB1; motif: GGRRRRGRRGGAGGGGGNGRRR; match class: 1	TF:M10107_1	false	0.01862495483434866	1.7299047717456792	2737	39	6	62700	DRD4,OPN1LW,UBB,GNG3,PSCA,RASSF7
TF	Factor: FOXJ2; motif: NNTGTTGTAAAYAN	TF:M11585	false	0.018697108691434778	1.728225547283772	5615	39	9	62700	UBB,HLA-DRB5,TCF15,BCL2A1,AMY1A,ADAM18,DEFA3,ITM2A,PIP
TF	Factor: ZNF499; motif: NCMCCTATAKN	TF:M12329	false	0.01870170492621127	1.7281187995440483	613	39	3	62700	MRPL51,GAGE2E,OR12D2
TF	Factor: C/EBPbeta; motif: TKNNGCAANN	TF:M01896	false	0.018717851288253942	1.727744007479014	4598	39	8	62700	MRPL51,CXCR5,OPN1LW,UBB,AMY1A,GNG3,ADAM18,SLC5A2
TF	Factor: WT1; motif: RGGNGGGGGAGGRGGNGGRG	TF:M10108	false	0.01874205141026506	1.7271828751665508	6688	39	10	62700	TMSB10,CHORDC1,KIF26B,UBB,PUF60,GNG3,PSCA,ICOSLG,BAG6,ITM2A
TF	Factor: KLF3; motif: CCMCACCCNG	TF:M03553	false	0.018877381311717244	1.724058251603087	1929	39	5	62700	TMSB10,IER2,GNG3,RASSF7,ICOSLG
TF	Factor: KLF; motif: GGGNGGGG	TF:M07461	false	0.01889156911376248	1.7237319685394066	8970	39	12	62700	TMSB10,DRD4,IER2,OPN1LW,HLA-DRB5,GAGE2E,GNG3,RASSF7,NT5C,ICOSLG,BAG6,NME3
TF	Factor: TBX2; motif: NNNGTGTSNN; match class: 1	TF:M12026_1	false	0.018978811426831662	1.721730989323456	1932	39	5	62700	TMSB10,RASSF7,PIP,SLC5A2,NME3
TF	Factor: TCF-3; motif: NNNCTTTGAWSTN	TF:M10095	false	0.019009321570383316	1.7210333825294302	1933	39	5	62700	KIF26B,HSPB1,AMY1A,GNG3,ITM2A
TF	Factor: ZBTB44; motif: MACWGCAGS	TF:M12352	false	0.019016860906555827	1.7208611700207554	6705	39	10	62700	OPN1LW,HSPB1,GAGE2E,AMY1A,PSCA,NT5C,OR12D2,ITM2A,PIP,SLC5A2
TF	Factor: GATA-3; motif: ANAGATMWWA	TF:M00351	false	0.019069490456003292	1.7196609113117571	2754	39	6	62700	HSPB1,HLA-DRB5,ADAM18,OR12D2,ITM2A,SLC5A2
TF	Factor: C/EBPbeta; motif: NRTTRYGCAATN	TF:M09881	false	0.01908212350776954	1.7193732975359723	2755	39	6	62700	OPN1LW,AMY1A,GNG3,ADAM18,OR12D2,CRCT1
TF	Factor: NKX3A; motif: NTNAAGTGNTTN	TF:M10009	false	0.01908212350776954	1.7193732975359723	3653	39	7	62700	DRD4,MRPL51,IER2,HSPB1,HLA-DRB5,NOMO1,BCL2A1
TF	Factor: Myc; motif: CACGTGS; match class: 1	TF:M00799_1	false	0.01923701853525708	1.7158622365612555	2760	39	6	62700	DRD4,ORM2,PUF60,GAGE2E,TCF15,NT5C
TF	Factor: C/EBP; motif: NNATTGCNNAANNN	TF:M00190	false	0.019273737379449558	1.7150340629319236	5648	39	9	62700	CXCR5,UBB,NOMO1,BCL2A1,AMY1A,ADAM18,ICOSLG,OR12D2,CRCT1
TF	Factor: FKHL14; motif: NYAMAYAAACAN	TF:M11559	false	0.019316021055829066	1.7140823298597327	2763	39	6	62700	MRPL51,IER2,SSX2,TCF15,ADAM18,CRCT1
TF	Factor: NF-1C; motif: TTGGCNN; match class: 1	TF:M07300_1	false	0.01935422929716387	1.713224117997989	1220	39	4	62700	PSCA,VCX2,RASSF7,DEFA3
TF	Factor: CREB; motif: CNNTGACGTMA	TF:M00917	false	0.019431326361227515	1.7114975539188981	5657	39	9	62700	MRPL51,IER2,SSX2,UBB,PUF60,HCST,TCF15,VCX2,NME3
TF	Factor: STAT3; motif: NNTTCCRGGAANNNNN	TF:M01595	false	0.01947952171343683	1.7104217106897033	7852	39	11	62700	TMSB10,KIF26B,OR1L1,CXCR5,OPN1LW,PUF60,TCF15,ICOSLG,OR12D2,ITM2A,PIP
TF	Factor: BTEB3; motif: CCNNSCCNSCCCCKCCCCC; match class: 1	TF:M09826_1	false	0.019487820061233535	1.7102367390417863	7853	39	11	62700	TMSB10,KIF26B,IER2,HSPB1,PUF60,GNG3,RASSF7,NT5C,ICOSLG,BAG6,NME3
TF	Factor: TFAP2C; motif: NGCCCNNRGGCA; match class: 1	TF:M04152_1	false	0.019489057853317	1.7102091551869196	5661	39	9	62700	TMSB10,DRD4,MRPL51,KIF26B,TCF15,PSCA,RASSF7,ICOSLG,SLC5A2
TF	Factor: ELF1; motif: AACCCGGAAGTR	TF:M03966	false	0.019666475913302735	1.7062734554606602	6744	39	10	62700	MRPL51,IER2,HSPB1,UBB,HCST,TCF15,RASSF7,OR12D2,BAG6,CRCT1
TF	Factor: CSX; motif: NCCACTTRAN; match class: 1	TF:M10640_1	false	0.01979019638684502	1.7035498960765787	1229	39	4	62700	HLA-DRB5,NT5C,OR12D2,CRCT1
TF	Factor: IRF-4; motif: NCGAAACCGAAACYN	TF:M11687	false	0.019805481614057315	1.7032145923011244	3683	39	7	62700	TMSB10,OR1L1,HLA-DRB5,BCL2A1,GNG3,VCX2,ITM2A
TF	Factor: TGIF; motif: NANWWTGACAGCTNNNN	TF:M01346	false	0.01981322328255185	1.7030448662104072	629	39	3	62700	HLA-DRB5,ICOSLG,ITM2A
TF	Factor: STAT3; motif: NNYTTCCMRGAA	TF:M10081	false	0.01981322328255185	1.7030448662104072	3684	39	7	62700	TMSB10,OR1L1,CXCR5,ORM2,GAGE2E,ITM2A,PIP
TF	Factor: HOXB9; motif: GTCGTAAAAN	TF:M10769	false	0.019923792691098608	1.7006279857903028	202	39	2	62700	MRPL51,NT5C
TF	Factor: hoxd9; motif: GTCGTAAANN	TF:M10775	false	0.019923792691098608	1.7006279857903028	202	39	2	62700	MRPL51,NT5C
TF	Factor: hoxd9; motif: GTCGTAAAAN	TF:M10777	false	0.019923792691098608	1.7006279857903028	202	39	2	62700	MRPL51,NT5C
TF	Factor: AML2; motif: CCRCACCA	TF:M01814	false	0.01993215163027851	1.70044581767082	2786	39	6	62700	DRD4,IER2,GNG3,RASSF7,ICOSLG,ITM2A
TF	Factor: C/EBPdelta; motif: NRTTGCGYAAYN	TF:M11321	false	0.019944249429418776	1.7001823030390395	5686	39	9	62700	KIF26B,CXCR5,OPN1LW,UBB,AMY1A,ADAM18,NT5C,ICOSLG,SLC5A2
TF	Factor: Elk-1; motif: RACCGGAAGTR	TF:M01165	false	0.020001899069213395	1.6989287685297225	7887	39	11	62700	TMSB10,CHORDC1,MRPL51,IER2,OR1L1,HSPB1,HCST,NT5C,OR12D2,BAG6,PIP
TF	Factor: p63; motif: NRCAWGYCCAGRCWTGYNN	TF:M10024	false	0.020002462941817	1.6989165255268124	2789	39	6	62700	MRPL51,SSX2,HSPB1,UBB,AMY1A,PSCA
TF	Factor: HEY1; motif: NYYYYATCTNN	TF:M12614	false	0.020015162314005703	1.698640883610778	5691	39	9	62700	SSX2,CXCR5,HSPB1,GAGE2E,GNG3,RASSF7,DEFA3,ITM2A,SLC5A2
TF	Factor: AP-4; motif: ANCATATGNT; match class: 1	TF:M11209_1	false	0.020164686327569983	1.6954085292856713	2795	39	6	62700	OR1L1,CXCR5,NOMO1,BCL2A1,AMY1A,CRCT1
TF	Factor: PEBP2beta; motif: TGTGGTY; match class: 1	TF:M03841_1	false	0.020164686327569983	1.6954085292856713	1968	39	5	62700	TMSB10,OPN1LW,HCST,OR12D2,PIP
TF	Factor: THAP7; motif: GNCGCCATSTTGRGNGKGGC	TF:M12728	false	0.020187648629792356	1.6949142628580207	5700	39	9	62700	TMSB10,IER2,PUF60,GAGE2E,TCF15,GNG3,RASSF7,ICOSLG,BAG6
TF	Factor: PLAGL2; motif: NGGGCCCCCN	TF:M12407	false	0.020199035718414898	1.6946693628388896	204	39	2	62700	MRPL51,ITM2A
TF	Factor: KLF15; motif: RCCACGCCCCCC	TF:M12157	false	0.020203367670899558	1.694576232583789	3703	39	7	62700	MRPL51,IER2,UBB,PUF60,RASSF7,ICOSLG,NME3
TF	Factor: HNF-3alpha; motif: CNYTAAGTAAACAAAN	TF:M11570	false	0.020203367670899558	1.694576232583789	3703	39	7	62700	MRPL51,IER2,SSX2,HCST,ADAM18,OR12D2,DEFA3
TF	Factor: STAT2; motif: NRGAAANNGAAACTNA	TF:M09733	false	0.020282819779277872	1.692871668202025	2800	39	6	62700	IER2,SSX2,HLA-DRB5,BCL2A1,ADAM18,ITM2A
TF	Factor: MAF; motif: GCTGAGTCAN	TF:M07296	false	0.020339921767910583	1.6916507218080667	5709	39	9	62700	KIF26B,IER2,CXCR5,OPN1LW,HSPB1,UBB,GNG3,VCX2,SLC5A2
TF	Factor: MTF-1; motif: NTTTTGCACACGGCNYN	TF:M12279	false	0.02034063010229054	1.6916355978385802	6788	39	10	62700	TMSB10,DRD4,OPN1LW,GAGE2E,BCL2A1,AMY1A,GNG3,RASSF7,OR12D2,CRCT1
TF	Factor: CHOP10; motif: NTTKCANCANN	TF:M12588	false	0.02045170104089596	1.6892705643338322	2806	39	6	62700	HSPB1,PUF60,HCST,BCL2A1,ADAM18,PSCA
TF	Factor: GATA3; motif: NGATAANN; match class: 1	TF:M03997_1	false	0.02045170104089596	1.6892705643338322	639	39	3	62700	CXCR5,ITM2A,CRCT1
TF	Factor: GATA-3; motif: WGATAASN; match class: 1	TF:M08918_1	false	0.02045170104089596	1.6892705643338322	639	39	3	62700	CXCR5,ITM2A,CRCT1
TF	Factor: Sp3; motif: NGCCACGCCCMCN; match class: 1	TF:M12153_1	false	0.02046548280990016	1.6889780052722134	1978	39	5	62700	TMSB10,PUF60,GAGE2E,RASSF7,ICOSLG
TF	Factor: YY1; motif: GCCGCCATNTTGNNNNNGGNCN; match class: 1	TF:M04696_1	false	0.020497382000314757	1.6883016050624706	1979	39	5	62700	TMSB10,MRPL51,ADAM18,NT5C,OR12D2
TF	Factor: NF1B; motif: CYTGGCNYNCWGCCAN	TF:M09762	false	0.020586766401542896	1.6864118633990353	5723	39	9	62700	KIF26B,IER2,CXCR5,HSPB1,GNG3,PSCA,ICOSLG,BAG6,NME3
TF	Factor: Elk-1; motif: RCCGGAAGTGN; match class: 1	TF:M09904_1	false	0.020590048872761692	1.686342622534687	2812	39	6	62700	CHORDC1,MRPL51,IER2,PUF60,NT5C,BAG6
TF	Factor: TBR2; motif: NAGGTGTGAN	TF:M12017	false	0.020590048872761692	1.686342622534687	1249	39	4	62700	HCST,RASSF7,BAG6,PIP
TF	Factor: COUP-TF1; motif: RRGGTCRNTGACCYY; match class: 1	TF:M11741_1	false	0.020590048872761692	1.686342622534687	1249	39	4	62700	DRD4,PUF60,VCX2,RASSF7
TF	Factor: Tst-1; motif: NNKGAATTAVAVTDN	TF:M00133	false	0.020590048872761692	1.686342622534687	5725	39	9	62700	MRPL51,KIF26B,IER2,CXCR5,UBB,NOMO1,BCL2A1,VCX2,PIP
TF	Factor: Elk-1:Pax-9; motif: ACCGGAACYACGCWYSANTG; match class: 1	TF:M08226_1	false	0.020593142822553607	1.6862773684701462	5726	39	9	62700	CXCR5,UBB,PUF60,GAGE2E,VCX2,NT5C,ICOSLG,BAG6,NME3
TF	Factor: POU3F3; motif: WTGMATAAWTWA	TF:M04081	false	0.020593142822553607	1.6862773684701462	1983	39	5	62700	ORM2,HSPB1,UBB,AMY1A,ADAM18
TF	Factor: MEF-2A; motif: YTAAAAATARCY	TF:M01301	false	0.020604580837659474	1.686036215972838	1250	39	4	62700	HSPB1,HLA-DRB5,BCL2A1,PIP
TF	Factor: HFH2; motif: NNWAYRTAAACW	TF:M11555	false	0.020604580837659474	1.686036215972838	4697	39	8	62700	MRPL51,OR1L1,OPN1LW,UBB,HCST,NOMO1,BAG6,CRCT1
TF	Factor: Tbx20; motif: SGAGGTGTGAGGSGR	TF:M07474	false	0.020673499559246494	1.6845860008460907	3726	39	7	62700	OPN1LW,HCST,ADAM18,RASSF7,BAG6,PIP,SLC5A2
TF	Factor: E2F; motif: TTTSGCGSG	TF:M00918	false	0.02067370671271324	1.6845816491321237	5733	39	9	62700	TMSB10,MRPL51,SSX2,OPN1LW,UBB,RASSF7,NT5C,BAG6,CRCT1
TF	Factor: GR; motif: NNNNNNCNNTNTGTNCTNN; match class: 1	TF:M00192_1	false	0.02067370671271324	1.6845816491321237	1987	39	5	62700	BCL2A1,AMY1A,PSCA,SLC5A2,CRCT1
TF	Factor: Six-3; motif: NNGTATCRNN	TF:M11034	false	0.02067370671271324	1.6845816491321237	3728	39	7	62700	CHORDC1,HCST,BCL2A1,GNG3,VCX2,DEFA3,NME3
TF	Factor: AP-4; motif: ANCATATGNT	TF:M11209	false	0.02067370671271324	1.6845816491321237	3727	39	7	62700	MRPL51,OR1L1,CXCR5,NOMO1,BCL2A1,AMY1A,CRCT1
TF	Factor: STAT6; motif: NNYTTCCY	TF:M00500	false	0.02067370671271324	1.6845816491321237	4702	39	8	62700	CHORDC1,IER2,UBB,HCST,PSCA,VCX2,RASSF7,BAG6
TF	Factor: Sp2; motif: NTWAGTCCCGCCCMCTT	TF:M12155	false	0.02067370671271324	1.6845816491321237	4703	39	8	62700	DRD4,MRPL51,IER2,HSPB1,GNG3,RASSF7,ICOSLG,NME3
TF	Factor: Fli-1:C/EBPdelta; motif: NNCGGAWATTGCGCAAT	TF:M08469	false	0.02068187122222732	1.6844101703787107	6816	39	10	62700	TMSB10,MRPL51,OR1L1,HCST,GAGE2E,BCL2A1,AMY1A,GNG3,DEFA3,PIP
TF	Factor: Homeobox; motif: NCAMTTANC	TF:M10644	false	0.020753975868474193	1.6828986925742697	3732	39	7	62700	CHORDC1,MRPL51,PUF60,GNG3,OR12D2,BAG6,DEFA3
TF	Factor: E2F-4:DP-2; motif: TTTCSCGC	TF:M00739	false	0.020753975868474193	1.6828986925742697	5739	39	9	62700	KIF26B,IER2,SSX2,TCF15,RASSF7,NT5C,BAG6,ITM2A,SLC5A2
TF	Factor: NFYA; motif: AGNSYKCTGATTGGTNNR	TF:M07222	false	0.02089688885461462	1.6799183671831404	647	39	3	62700	SSX2,UBB,HLA-DRB5
TF	Factor: Egr-1; motif: ACCGCCC	TF:M04918	false	0.02092016407140082	1.679434913732842	5748	39	9	62700	TMSB10,MRPL51,OPN1LW,ORM2,UBB,NOMO1,GAGE2E,ICOSLG,NME3
TF	Factor: NF-1C; motif: NYYTGGCWNNNNKCCMN	TF:M09640	false	0.02092016407140082	1.679434913732842	2828	39	6	62700	GNG3,ADAM18,PSCA,VCX2,NT5C,ICOSLG
TF	Factor: AP-2alpha; motif: NGCCYSNNGSN; match class: 1	TF:M01857_1	false	0.020924535798456646	1.6793441678582368	4716	39	8	62700	TMSB10,KIF26B,IER2,HSPB1,TCF15,RASSF7,ICOSLG,NME3
TF	Factor: ERM; motif: NNCACTTCCGGNN; match class: 1	TF:M12603_1	false	0.020946739895561436	1.6788835600743879	1996	39	5	62700	MRPL51,IER2,PUF60,NT5C,BAG6
TF	Factor: LKLF; motif: CNCCACCCS	TF:M08819	false	0.02095683997454226	1.6786742028468336	5751	39	9	62700	TMSB10,IER2,HLA-DRB5,GAGE2E,RASSF7,NT5C,ICOSLG,BAG6,NME3
TF	Factor: KLF17; motif: NGMCMCRCCCTN	TF:M12188	false	0.021023505131634798	1.6772948747767877	3744	39	7	62700	CHORDC1,KIF26B,IER2,PUF60,GAGE2E,ICOSLG,BAG6
TF	Factor: BCL-6; motif: NNCTTTCYAGGAA	TF:M09874	false	0.021111259981500884	1.6754858459588773	2835	39	6	62700	CXCR5,ORM2,UBB,GNG3,ICOSLG,SLC5A2
TF	Factor: POU4F3; motif: TNATGCATNA; match class: 1	TF:M11940_1	false	0.021164011062252464	1.6744020201378098	651	39	3	62700	OR1L1,ICOSLG,OR12D2
TF	Factor: AP-2gamma; motif: NSCCYNNRGSN	TF:M11482	false	0.021178819962516856	1.6740982414921948	6846	39	10	62700	DRD4,OPN1LW,ORM2,HSPB1,TCF15,RASSF7,ICOSLG,PIP,SLC5A2,NME3
TF	Factor: LUMAN; motif: CYCAGCYYCY; match class: 1	TF:M09729_1	false	0.02118832343629118	1.6739034062516183	4729	39	8	62700	TMSB10,DRD4,KIF26B,OPN1LW,HSPB1,BCL2A1,PSCA,SLC5A2
TF	Factor: SAP-1; motif: NRCCGGAWGYN	TF:M11437	false	0.021208529216354192	1.6734894481910896	2839	39	6	62700	MRPL51,IER2,HSPB1,PUF60,NT5C,BAG6
TF	Factor: Erm; motif: NRRSAGGAARNGRN	TF:M09916	false	0.02121051104701567	1.6734488674464225	6849	39	10	62700	IER2,SSX2,UBB,HLA-DRB5,HCST,NOMO1,GAGE2E,TCF15,BCL2A1,PSCA
TF	Factor: YY2; motif: NCCGCCATNTY	TF:M03925	false	0.021445352835500843	1.6686668040180317	4740	39	8	62700	SSX2,OPN1LW,HSPB1,GAGE2E,GNG3,PSCA,VCX2,NME3
TF	Factor: SMAD4; motif: GKSRKKCAGMCANCY; match class: 1	TF:M00733_1	false	0.021458659287806457	1.6683974157389718	2847	39	6	62700	DRD4,MRPL51,OPN1LW,ORM2,RASSF7,BAG6
TF	Factor: NFYA; motif: NNRGCCAATSRGMRSSNNSN	TF:M12642	false	0.02151874874241034	1.6671829853321058	2849	39	6	62700	MRPL51,SSX2,UBB,TCF15,VCX2,RASSF7
TF	Factor: NFYA; motif: RRCCAATCAGN	TF:M09816	false	0.021555109847419526	1.666449759587797	2013	39	5	62700	MRPL51,SSX2,UBB,HLA-DRB5,VCX2
TF	Factor: YB-1; motif: CCAMTCNGMR; match class: 1	TF:M03805_1	false	0.021556917589309516	1.6664133385528948	3766	39	7	62700	MRPL51,SSX2,UBB,TCF15,VCX2,RASSF7,BAG6
TF	Factor: HOXC11; motif: NGYMATAAAAN	TF:M04354	false	0.021556917589309516	1.6664133385528948	2851	39	6	62700	CHORDC1,MRPL51,HCST,ADAM18,BAG6,DEFA3
TF	Factor: TFII-I; motif: NAGGAAGTGN; match class: 1	TF:M04636_1	false	0.021582227620488635	1.6659037314160043	5784	39	9	62700	CHORDC1,DRD4,IER2,HCST,TCF15,BCL2A1,ITM2A,PIP,CRCT1
TF	Factor: hoxa9; motif: GYMATWANNN	TF:M10786	false	0.021691548868029802	1.663709436421841	8006	39	11	62700	TMSB10,MRPL51,HSPB1,NOMO1,TCF15,AMY1A,GNG3,ADAM18,RASSF7,BAG6,DEFA3
TF	Factor: ERF:SREBP-2; motif: NSCGGAARTCACGTGAT; match class: 1	TF:M08453_1	false	0.021701927974175996	1.6635016822181974	3772	39	7	62700	PUF60,HCST,GAGE2E,TCF15,VCX2,NT5C,DEFA3
TF	Factor: Hoxa9; motif: NTTAAWTAMA	TF:M07457	false	0.02174492082319885	1.662642169332765	4755	39	8	62700	OR1L1,HLA-DRB5,HCST,NOMO1,VCX2,RASSF7,DEFA3,SLC5A2
TF	Factor: c-Myc:Max; motif: GCCAYGYGSN	TF:M00322	false	0.02175905287867239	1.66236001239841	8011	39	11	62700	DRD4,MRPL51,KIF26B,IER2,ORM2,HSPB1,PUF60,AMY1A,VCX2,NT5C,NME3
TF	Factor: ER71:Pax-5; motif: ACCGGAACYACGCWTSANTG; match class: 1	TF:M08266_1	false	0.021773603694017443	1.662069686029913	9184	39	12	62700	MRPL51,KIF26B,HSPB1,UBB,PUF60,TCF15,PSCA,VCX2,NT5C,ICOSLG,BAG6,NME3
TF	Factor: Egr-1; motif: NNNNNGYGKGGGNGGGNN	TF:M09603	false	0.02190994216008785	1.6593587689289266	4763	39	8	62700	TMSB10,PUF60,VCX2,RASSF7,NT5C,ICOSLG,BAG6,ITM2A
TF	Factor: C/EBPdelta; motif: TTGCNNMAN	TF:M03571	false	0.02190994216008785	1.6593587689289266	3781	39	7	62700	MRPL51,CXCR5,OPN1LW,UBB,AMY1A,GNG3,ICOSLG
TF	Factor: DEC; motif: SCCCAMGTGAAGN; match class: 1	TF:M00997_1	false	0.021911552518096913	1.6593268499082416	2864	39	6	62700	ORM2,HCST,GAGE2E,PSCA,VCX2,RASSF7
TF	Factor: HOXA9; motif: DTGATTTATKGY	TF:M07450	false	0.022015811023114572	1.6572653112775582	4768	39	8	62700	GAGE2E,BCL2A1,AMY1A,GNG3,PSCA,OR12D2,SLC5A2,CRCT1
TF	Factor: ZBTB2; motif: TCCKCCTSR	TF:M07437	false	0.022183807154848953	1.653963918761469	3791	39	7	62700	DRD4,IER2,SSX2,HLA-DRB5,VCX2,ICOSLG,NME3
TF	Factor: B-ATF; motif: NNAYGACACN; match class: 1	TF:M11301_1	false	0.02222308476123753	1.6531956572854127	2032	39	5	62700	UBB,GAGE2E,BAG6,DEFA3,ITM2A
TF	Factor: ER-alpha; motif: NAGGTCANSNTGACCYN	TF:M11845	false	0.02222308476123753	1.6531956572854127	3793	39	7	62700	MRPL51,OR1L1,UBB,HCST,ICOSLG,ITM2A,CRCT1
TF	Factor: FOXO1A; motif: AAACAA; match class: 1	TF:M03823_1	false	0.022249912029465524	1.6526717017703854	9215	39	12	62700	TMSB10,IER2,SSX2,CXCR5,UBB,HLA-DRB5,NOMO1,BCL2A1,AMY1A,ADAM18,DEFA3,SLC5A2
TF	Factor: SRY; motif: TTGTTT; match class: 1	TF:M03854_1	false	0.022249912029465524	1.6526717017703854	9215	39	12	62700	TMSB10,IER2,SSX2,CXCR5,UBB,HLA-DRB5,NOMO1,BCL2A1,AMY1A,ADAM18,DEFA3,SLC5A2
TF	Factor: NR1B1; motif: NRGGTCANNRGGTCAN	TF:M11795	false	0.02229639349702738	1.6517653795979625	8044	39	11	62700	DRD4,KIF26B,CXCR5,OPN1LW,UBB,GAGE2E,RASSF7,ICOSLG,BAG6,DEFA3,PIP
TF	Factor: HSF1; motif: RGAANRTTCYRGAAN; match class: 1	TF:M11656_1	false	0.022354306456432136	1.6506387995967475	219	39	2	62700	CHORDC1,HSPB1
TF	Factor: TGIF; motif: TGACAGCTGTCA; match class: 1	TF:M11712_1	false	0.022381951243648467	1.6501020546526288	1290	39	4	62700	CXCR5,HLA-DRB5,HCST,OR12D2
TF	Factor: NFYB; motif: RGCCAATSRGNRNNNNSNG	TF:M12643	false	0.022419592367507714	1.6493722880011454	2038	39	5	62700	MRPL51,SSX2,UBB,VCX2,RASSF7
TF	Factor: NF-kappaB; motif: NGGGACTTTCCA	TF:M00208	false	0.02261021292933897	1.64569534771207	3808	39	7	62700	DRD4,CXCR5,OPN1LW,HSPB1,HCST,BCL2A1,ICOSLG
TF	Factor: NRL; motif: NNWWNTGCTGACN	TF:M11370	false	0.022706858103681036	1.6438429539630757	1296	39	4	62700	CXCR5,GNG3,OR12D2,SLC5A2
TF	Factor: TEF-1; motif: GWGGAATGT	TF:M01817	false	0.022838484415744684	1.6413327196782994	3816	39	7	62700	OR1L1,OPN1LW,ORM2,UBB,ADAM18,ICOSLG,SLC5A2
TF	Factor: AP-4; motif: NNCAGCTGNN; match class: 1	TF:M11212_1	false	0.02284799118820384	1.6411519773984569	2894	39	6	62700	SSX2,HLA-DRB5,BCL2A1,GNG3,BAG6,ITM2A
TF	Factor: AR; motif: GGAACGGWACATGTTCT; match class: 1	TF:M08190_1	false	0.022848579074966957	1.6411408029940868	2049	39	5	62700	MRPL51,SSX2,PSCA,OR12D2,ITM2A
TF	Factor: Tbx3; motif: NAGGTGTGAN	TF:M12023	false	0.022848579074966957	1.6411408029940868	674	39	3	62700	HCST,RASSF7,BAG6
TF	Factor: GLI; motif: NBTGGGTGGTCN	TF:M01037	false	0.022882590303781952	1.640494815064142	2050	39	5	62700	TMSB10,IER2,SSX2,CXCR5,UBB
TF	Factor: GATA-4; motif: NNGATAASNN	TF:M12207	false	0.02295012868086919	1.6392148750402389	2898	39	6	62700	CHORDC1,IER2,SSX2,PUF60,AMY1A,DEFA3
TF	Factor: ZXDA; motif: NAGGGTG; match class: 1	TF:M06203_1	false	0.02307626434068508	1.636834494803021	2055	39	5	62700	TMSB10,ORM2,NT5C,DEFA3,PIP
TF	Factor: ZXDB; motif: NAGGGTG; match class: 1	TF:M06202_1	false	0.02307626434068508	1.636834494803021	2055	39	5	62700	TMSB10,ORM2,NT5C,DEFA3,PIP
TF	Factor: LHX9; motif: NYAATTAN	TF:M04390	false	0.023123755672745556	1.6359416280592023	1305	39	4	62700	MRPL51,SSX2,OPN1LW,VCX2
TF	Factor: SHOX2; motif: NYAATTAN	TF:M04439	false	0.023123755672745556	1.6359416280592023	1305	39	4	62700	MRPL51,SSX2,OPN1LW,VCX2
TF	Factor: C/EBPbeta; motif: RTTGCGCAA; match class: 1	TF:M04690_1	false	0.023123755672745556	1.6359416280592023	3828	39	7	62700	MRPL51,CXCR5,OPN1LW,AMY1A,GNG3,ADAM18,SLC5A2
TF	Factor: DEC2; motif: SNTCACGTGS	TF:M01843	false	0.023154386132148024	1.6353667285096358	3830	39	7	62700	ORM2,GAGE2E,TCF15,BCL2A1,VCX2,PIP,NME3
TF	Factor: Sox-2; motif: NNNANAACAAWGRNN	TF:M07308	false	0.023190003331495495	1.6346991889708955	2059	39	5	62700	KIF26B,OR1L1,TCF15,ADAM18,PIP
TF	Factor: Sox-10; motif: NACAAWG; match class: 1	TF:M02116_1	false	0.023190003331495495	1.6346991889708955	8097	39	11	62700	TMSB10,UBB,HLA-DRB5,GAGE2E,AMY1A,ADAM18,VCX2,NT5C,OR12D2,PIP,SLC5A2
TF	Factor: Tal-1; motif: TCCAKCTGNY	TF:M00993	false	0.02320054954835929	1.6345017279111118	2061	39	5	62700	OR1L1,HSPB1,UBB,PUF60,HCST
TF	Factor: MafB; motif: GNTGAC; match class: 1	TF:M01227_1	false	0.02320054954835929	1.6345017279111118	4824	39	8	62700	CXCR5,HSPB1,HLA-DRB5,PUF60,PIP,SLC5A2,NME3,CRCT1
TF	Factor: ZEB1; motif: NNCAGGTGWG	TF:M10117	false	0.02320054954835929	1.6345017279111118	680	39	3	62700	KIF26B,PSCA,ICOSLG
TF	Factor: Egr-1; motif: GCGGGGGCGG	TF:M07354	false	0.023217052661869745	1.6341929135349902	8103	39	11	62700	DRD4,MRPL51,IER2,HSPB1,PUF60,GAGE2E,TCF15,RASSF7,NT5C,ICOSLG,NME3
TF	Factor: ARNTLIKE; motif: NNNSCACGTG; match class: 1	TF:M08868_1	false	0.023274967646216064	1.6331109140449913	2912	39	6	62700	DRD4,ORM2,GAGE2E,TCF15,NT5C,ICOSLG
TF	Factor: HLTF; motif: AGSCARAAAGYRGSTGS; match class: 1	TF:M04613_1	false	0.02334958156478419	1.6317208977845303	2065	39	5	62700	SSX2,HSPB1,HCST,TCF15,ITM2A
TF	Factor: ZNF273; motif: GAGAGGAGCTAC; match class: 1	TF:M10460_1	false	0.023491182582699277	1.6290951196117924	5883	39	9	62700	TMSB10,MRPL51,SSX2,OPN1LW,HLA-DRB5,AMY1A,PSCA,VCX2,NME3
TF	Factor: NF-Y; motif: NCTGATTGGYTASY	TF:M00209	false	0.02363083744046367	1.6265208873677237	3850	39	7	62700	MRPL51,SSX2,UBB,HLA-DRB5,VCX2,RASSF7,BAG6
TF	Factor: SP1:SP3; motif: CCSCCCCCYCC	TF:M01219	false	0.023645021903214915	1.6262602793461245	6986	39	10	62700	TMSB10,DRD4,PUF60,TCF15,GNG3,VCX2,RASSF7,NT5C,ICOSLG,NME3
TF	Factor: NF-1B; motif: KCCAGANWN	TF:M08825	false	0.023709837199734688	1.625071428033605	5893	39	9	62700	DRD4,MRPL51,CXCR5,HSPB1,BCL2A1,PSCA,RASSF7,OR12D2,CRCT1
TF	Factor: NRF-1; motif: YGCGCMTGCGC	TF:M02102	false	0.023754158901138665	1.6242603426836821	2075	39	5	62700	CHORDC1,HSPB1,UBB,NOMO1,BAG6
TF	Factor: TFAP2A; motif: YGCCCNNRGGCN; match class: 1	TF:M04146_1	false	0.023809757390148952	1.623245029822183	3857	39	7	62700	TMSB10,DRD4,MRPL51,KIF26B,PSCA,RASSF7,ICOSLG
TF	Factor: SOX; motif: NNNNCWTTGTT	TF:M08899	false	0.023917207723683085	1.6212895245574475	2079	39	5	62700	KIF26B,OR1L1,TCF15,NT5C,PIP
TF	Factor: Six-2; motif: NCGTATCRNN; match class: 1	TF:M11031_1	false	0.023937873711160313	1.620914428554546	2933	39	6	62700	CHORDC1,HLA-DRB5,BCL2A1,VCX2,DEFA3,NME3
TF	Factor: COUP-TF2; motif: GNCARAGGTCANRRN	TF:M03543	false	0.023937873711160313	1.620914428554546	2080	39	5	62700	MRPL51,HSPB1,GAGE2E,VCX2,DEFA3
TF	Factor: Kaiso; motif: GCMGGGRGCRGS; match class: 1	TF:M03876_1	false	0.023937873711160313	1.620914428554546	9325	39	12	62700	TMSB10,DRD4,KIF26B,IER2,ORM2,HSPB1,PUF60,TCF15,RASSF7,NT5C,ICOSLG,NME3
TF	Factor: Isl2; motif: YTAAGTG; match class: 1	TF:M02082_1	false	0.023937873711160313	1.620914428554546	2080	39	5	62700	CHORDC1,MRPL51,UBB,OR12D2,BAG6
TF	Factor: MZF-1; motif: NGNGGGGA	TF:M00083	false	0.02395329072332205	1.620634814407777	2934	39	6	62700	IER2,UBB,HLA-DRB5,PUF60,PIP,NME3
TF	Factor: MEF-2; motif: RGCTATWTTTAR	TF:M00941	false	0.023983575411042322	1.6200860728827873	1324	39	4	62700	HSPB1,BCL2A1,SLC5A2,CRCT1
TF	Factor: Net; motif: NACCGGAAGTN; match class: 1	TF:M11442_1	false	0.02404530360827185	1.6189697349318382	230	39	2	62700	MRPL51,BAG6
TF	Factor: Tbx5; motif: NNAGGTGTNANN	TF:M01019	false	0.02409175064773899	1.6181316404737063	5913	39	9	62700	UBB,HCST,BCL2A1,RASSF7,NT5C,ICOSLG,BAG6,PIP,SLC5A2
TF	Factor: beta-catenin; motif: GDMATCAAAGM	TF:M03539	false	0.02411368983839406	1.6177363294880294	3870	39	7	62700	SSX2,OPN1LW,HLA-DRB5,AMY1A,PSCA,DEFA3,PIP
TF	Factor: SREBP-1; motif: NNNGTGGGGTGAN; match class: 1	TF:M04632_1	false	0.024179186797984614	1.6165583095582425	693	39	3	62700	GNG3,DEFA3,ITM2A
TF	Factor: C-JUN:FRA-2; motif: NRTGACGTMAT	TF:M08941	false	0.024263062652179902	1.6150543803453152	7020	39	10	62700	CXCR5,OPN1LW,UBB,PUF60,BCL2A1,AMY1A,GNG3,RASSF7,OR12D2,SLC5A2
TF	Factor: ZBTB14; motif: SSCCGCGCACNS	TF:M12461	false	0.02427912382576451	1.6147669899403365	2945	39	6	62700	KIF26B,HSPB1,PUF60,NOMO1,NT5C,ICOSLG
TF	Factor: POU2F1:Elk-1; motif: ACCGGAWATGCAW; match class: 1	TF:M08398_1	false	0.02427912382576451	1.6147669899403365	2090	39	5	62700	TMSB10,DRD4,CXCR5,ORM2,UBB
TF	Factor: Pax-4; motif: SWAATWAN	TF:M04063	false	0.02429593853196881	1.6144663198410478	4873	39	8	62700	OR1L1,BCL2A1,VCX2,OR12D2,BAG6,DEFA3,ITM2A,PIP
TF	Factor: ZNFPT1; motif: YCNNCNCWGCCNY	TF:M12721	false	0.024355229284805494	1.6134077775413145	9352	39	12	62700	TMSB10,DRD4,KIF26B,OPN1LW,ORM2,HSPB1,NOMO1,BCL2A1,AMY1A,PSCA,PIP,NME3
TF	Factor: KLF3; motif: NNNNNNGGGCGGGGCNNGN; match class: 1	TF:M09970_1	false	0.024357524212662067	1.6133668570663402	3880	39	7	62700	TMSB10,HSPB1,PUF60,RASSF7,NT5C,ICOSLG,NME3
TF	Factor: SREBP-1; motif: NSNNTCACNCCANNN	TF:M01173	false	0.024443112859466275	1.6118434869891152	4881	39	8	62700	ORM2,GAGE2E,BCL2A1,GNG3,NT5C,OR12D2,DEFA3,ITM2A
TF	Factor: ZNF690; motif: GTCTACRCNG	TF:M12713	false	0.02445305448738935	1.6116668844273234	2096	39	5	62700	CHORDC1,DRD4,ICOSLG,PIP,NME3
TF	Factor: RORalpha; motif: NNWNNAWNTRGGTCAG	TF:M07306	false	0.02445305448738935	1.6116668844273234	233	39	2	62700	UBB,NOMO1
TF	Factor: NFYC; motif: NNCCAATCANN	TF:M12455	false	0.02445305448738935	1.6116668844273234	1335	39	4	62700	MRPL51,SSX2,UBB,HLA-DRB5
TF	Factor: YY1; motif: AAACATGGC	TF:M04908	false	0.024503603805220358	1.6107700381814705	1336	39	4	62700	CHORDC1,ORM2,UBB,NT5C
TF	Factor: Elf-1; motif: NANCCGGAAGTN	TF:M11451	false	0.024605046706246053	1.608975806234628	7042	39	10	62700	CHORDC1,MRPL51,IER2,HSPB1,PUF60,ADAM18,RASSF7,NT5C,OR12D2,BAG6
TF	Factor: HOXC12; motif: NGTAATAAAAN	TF:M10828	false	0.02460821995657068	1.608919799990741	234	39	2	62700	CHORDC1,MRPL51
TF	Factor: TCF-1; motif: ASATCAAAG	TF:M11602	false	0.024700333738329194	1.6072971787348451	7047	39	10	62700	CHORDC1,HSPB1,NOMO1,AMY1A,GNG3,ADAM18,PSCA,NT5C,OR12D2,DEFA3
TF	Factor: TBX4; motif: AGGTGTGA	TF:M04135	false	0.02470195024697191	1.6072687573450997	2104	39	5	62700	HCST,RASSF7,BAG6,PIP,SLC5A2
TF	Factor: MGA; motif: AGGTGTGA	TF:M04117	false	0.02470195024697191	1.6072687573450997	2104	39	5	62700	HCST,RASSF7,BAG6,PIP,SLC5A2
TF	Factor: TBX15; motif: AGGTGTGA	TF:M04122	false	0.02470195024697191	1.6072687573450997	2104	39	5	62700	HCST,RASSF7,BAG6,PIP,SLC5A2
TF	Factor: Tbx5; motif: AGGTGTKA	TF:M04137	false	0.02470195024697191	1.6072687573450997	2104	39	5	62700	HCST,RASSF7,BAG6,PIP,SLC5A2
TF	Factor: TBX1; motif: AGGTGTGA	TF:M04126	false	0.02470195024697191	1.6072687573450997	2104	39	5	62700	HCST,RASSF7,BAG6,PIP,SLC5A2
TF	Factor: ZNF148; motif: NNNNNNCCNNCCCCTCCCCCACCCN; match class: 1	TF:M09834_1	false	0.024761189785857868	1.6062284911132172	2964	39	6	62700	TMSB10,KIF26B,IER2,VCX2,RASSF7,BAG6
TF	Factor: AP-1; motif: NTGASTCAG	TF:M00199	false	0.024768600779364488	1.606098526759537	4898	39	8	62700	KIF26B,OR1L1,CXCR5,GNG3,ADAM18,VCX2,SLC5A2,NME3
TF	Factor: Oct-2; motif: NNNATTTGCATRT	TF:M07120	false	0.02478570672055645	1.6057986934438349	4899	39	8	62700	TMSB10,HCST,BCL2A1,AMY1A,VCX2,NT5C,ITM2A,CRCT1
TF	Factor: AP-2alpha; motif: NGCCYSNNGSN	TF:M01857	false	0.02483959501771086	1.6048554891318185	9389	39	12	62700	TMSB10,MRPL51,KIF26B,IER2,HSPB1,NOMO1,GAGE2E,TCF15,RASSF7,NT5C,ICOSLG,NME3
TF	Factor: ZNF532; motif: NGGRGCTGGG	TF:M12732	false	0.02483959501771086	1.6048554891318185	9389	39	12	62700	TMSB10,CHORDC1,KIF26B,IER2,OPN1LW,HSPB1,BCL2A1,AMY1A,PSCA,VCX2,SLC5A2,NME3
TF	Factor: BSX; motif: NTCRTTAN; match class: 1	TF:M10589_1	false	0.024863397064204967	1.6044395343650084	704	39	3	62700	VCX2,NT5C,BAG6
TF	Factor: Msx-2; motif: NTCRTTAN; match class: 1	TF:M10560_1	false	0.024863397064204967	1.6044395343650084	704	39	3	62700	VCX2,NT5C,BAG6
TF	Factor: Dlx-5; motif: NTCRTTAN; match class: 1	TF:M10615_1	false	0.02504267462628944	1.6013192891434478	706	39	3	62700	OR1L1,VCX2,OR12D2
TF	Factor: A-Myb:TBR2; motif: NNGTGNNNAACGG	TF:M08392	false	0.02511911826461162	1.5999956093430612	2115	39	5	62700	CHORDC1,CXCR5,GAGE2E,PSCA,RASSF7
TF	Factor: AP-4; motif: NNCAGCTGNN	TF:M11212	false	0.025120746467606297	1.59996745960261	2976	39	6	62700	SSX2,HLA-DRB5,BCL2A1,GNG3,BAG6,ITM2A
TF	Factor: GABP-alpha; motif: NACCGGAAGTN	TF:M11414	false	0.02514779653326775	1.5995000621136641	2977	39	6	62700	MRPL51,IER2,HSPB1,PUF60,NT5C,BAG6
TF	Factor: CREB; motif: NNTKACGTCANNNS	TF:M00916	false	0.025228705328446382	1.5981050357740803	5974	39	9	62700	MRPL51,IER2,SSX2,UBB,PUF60,HCST,TCF15,VCX2,NME3
TF	Factor: RXRA; motif: GRGGTCAAAGGTCA	TF:M04489	false	0.025228705328446382	1.5981050357740803	3917	39	7	62700	DRD4,MRPL51,OR1L1,HSPB1,GNG3,OR12D2,DEFA3
TF	Factor: E2F-3:T-bet; motif: AGGTGTNANGGCGCST; match class: 1	TF:M08529_1	false	0.025358168476025966	1.595882117094714	4923	39	8	62700	KIF26B,IER2,HSPB1,UBB,GAGE2E,TCF15,BAG6,NME3
TF	Factor: ESR1; motif: NRGGTCACNRTGACCTK	TF:M04455	false	0.025374550759965062	1.5956016379140132	2984	39	6	62700	MRPL51,OR1L1,HCST,DEFA3,ITM2A,CRCT1
TF	Factor: SREBP-2; motif: ATCACGTGAY	TF:M11085	false	0.025388615066468747	1.5953609889803546	3923	39	7	62700	IER2,OPN1LW,HCST,GAGE2E,VCX2,RASSF7,PIP
TF	Factor: HNF-4alpha; motif: AGTCCAAR	TF:M04903	false	0.025394824728670926	1.5952547802614019	7087	39	10	62700	SSX2,OR1L1,HLA-DRB5,HCST,BCL2A1,AMY1A,PSCA,VCX2,BAG6,CRCT1
TF	Factor: Pax-2; motif: NNNNGTCANGNRTKANNNN; match class: 1	TF:M00098_1	false	0.025394824728670926	1.5952547802614019	2123	39	5	62700	KIF26B,OR1L1,BCL2A1,AMY1A,NME3
TF	Factor: myogenin; motif: RGCAGSTG	TF:M00712	false	0.02547112516349514	1.5939518700538904	7091	39	10	62700	MRPL51,OPN1LW,ORM2,PUF60,NOMO1,PSCA,VCX2,ICOSLG,PIP,NME3
TF	Factor: GATA-4; motif: AGATAAN	TF:M03549	false	0.025479978460840613	1.5938009434615703	4930	39	8	62700	OR1L1,AMY1A,GNG3,ADAM18,OR12D2,DEFA3,ITM2A,CRCT1
TF	Factor: CPBP; motif: NGCCACGCCCN	TF:M12166	false	0.025479978460840613	1.5938009434615703	1357	39	4	62700	IER2,PUF60,GAGE2E,BAG6
TF	Factor: Pbx-1b; motif: NNCATCAATCAANNW	TF:M00124	false	0.02549094067459542	1.593614137765408	2126	39	5	62700	CHORDC1,MRPL51,AMY1A,PSCA,OR12D2
TF	Factor: BRN1; motif: HAATGCN; match class: 1	TF:M03813_1	false	0.02556609129523238	1.5923356645692766	7097	39	10	62700	CHORDC1,IER2,OR1L1,UBB,BCL2A1,ADAM18,OR12D2,DEFA3,PIP,CRCT1
TF	Factor: Egr-1; motif: GCGTGGGCGT; match class: 1	TF:M07597_1	false	0.02556609129523238	1.5923356645692766	1359	39	4	62700	TMSB10,KIF26B,SSX2,PUF60
TF	Factor: AP-2alpha; motif: NSCCNCRGGSN	TF:M07348	false	0.025622281988438623	1.5913821934495542	8251	39	11	62700	DRD4,KIF26B,IER2,HSPB1,NOMO1,TCF15,PSCA,RASSF7,NT5C,ICOSLG,NME3
TF	Factor: Msx-2; motif: TWWTTGGDGABN	TF:M03797	false	0.02563727107486793	1.5911282045900526	4939	39	8	62700	CXCR5,PUF60,HCST,GAGE2E,ADAM18,VCX2,BAG6,SLC5A2
TF	Factor: FLI1; motif: ACCGGAARTN; match class: 1	TF:M03988_1	false	0.02563727107486793	1.5911282045900526	2995	39	6	62700	CHORDC1,MRPL51,IER2,PUF60,NT5C,BAG6
TF	Factor: ZNF557; motif: NCCGCKTCCTGC	TF:M06444	false	0.025675490186307295	1.5904812562729942	1362	39	4	62700	TMSB10,DRD4,KIF26B,NT5C
TF	Factor: FOXO1A; motif: TTGTTTWN	TF:M07286	false	0.02570224070906133	1.590029013432859	4942	39	8	62700	TMSB10,SSX2,NOMO1,GAGE2E,AMY1A,ADAM18,ITM2A,PIP
TF	Factor: Elk-1; motif: NRSCGGAAGNN; match class: 1	TF:M11434_1	false	0.02576812223685903	1.5889172280103363	3000	39	6	62700	CHORDC1,MRPL51,IER2,PUF60,NT5C,BAG6
TF	Factor: TCF-1; motif: NNNMACATCAAAGNNN	TF:M10091	false	0.02576812223685903	1.5889172280103363	2135	39	5	62700	HSPB1,NOMO1,AMY1A,GNG3,ITM2A
TF	Factor: SREBP-1; motif: NNNGTGGGGTGAN	TF:M04632	false	0.02576812223685903	1.5889172280103363	4945	39	8	62700	SSX2,ORM2,GAGE2E,BCL2A1,GNG3,NT5C,DEFA3,ITM2A
TF	Factor: hoxd9; motif: GTCGTAAAAN	TF:M10774	false	0.025914984457068368	1.586449047299521	243	39	2	62700	MRPL51,NT5C
TF	Factor: rfx3:SRF; motif: TRGCAACNNNNNCCNWATANGGN; match class: 1	TF:M08623_1	false	0.026081375966399534	1.5836695004074755	8276	39	11	62700	TMSB10,KIF26B,ORM2,HSPB1,PUF60,TCF15,AMY1A,PSCA,RASSF7,NT5C,ICOSLG
TF	Factor: AML2; motif: AACCRCAA; match class: 1	TF:M01759_1	false	0.026093894062660276	1.5834611051186245	244	39	2	62700	TMSB10,HSPB1
TF	Factor: AR; motif: GGNACRNNRTGTWCT; match class: 1	TF:M01201_1	false	0.026110267680238983	1.5831886758042175	2143	39	5	62700	TMSB10,TCF15,VCX2,ICOSLG,CRCT1
TF	Factor: Oct-1; motif: NNNRTAATNANNN; match class: 1	TF:M00137_1	false	0.026134426122200946	1.5827870320000474	2144	39	5	62700	OR1L1,CXCR5,VCX2,NT5C,OR12D2
TF	Factor: GKLF; motif: WGGGYGKGGC; match class: 1	TF:M09971_1	false	0.026134426122200946	1.5827870320000474	1371	39	4	62700	TMSB10,OPN1LW,RASSF7,BAG6
TF	Factor: ZEB1; motif: CAGGTGN	TF:M04831	false	0.026179846238489263	1.5820329085099285	8283	39	11	62700	DRD4,KIF26B,OPN1LW,HCST,GAGE2E,AMY1A,PSCA,RASSF7,ICOSLG,DEFA3,ITM2A
TF	Factor: COUP-TF1; motif: NARAGGTCANNNG	TF:M08016	false	0.02623565175409992	1.581108142455035	1373	39	4	62700	OPN1LW,HSPB1,RASSF7,OR12D2
TF	Factor: SREBP; motif: NNNNYCACNCCANNN; match class: 1	TF:M01168_1	false	0.026288028346025876	1.5802419856148875	1374	39	4	62700	PUF60,GNG3,DEFA3,ITM2A
TF	Factor: PXR; motif: NYGAACTSNNTGAACTC	TF:M11733	false	0.026726330924583562	1.5730606584742748	3027	39	6	62700	TCF15,BCL2A1,OR12D2,DEFA3,NME3,CRCT1
TF	Factor: Elf-1; motif: NANCCGGAAGTN; match class: 1	TF:M11451_1	false	0.02676572956150743	1.5724209144244434	2158	39	5	62700	MRPL51,IER2,PUF60,NT5C,BAG6
TF	Factor: Erg; motif: NNACCGGAARTSN	TF:M09608	false	0.0267673963158707	1.572393870899111	8311	39	11	62700	CHORDC1,MRPL51,IER2,HSPB1,UBB,HCST,PSCA,NT5C,BAG6,DEFA3,PIP
TF	Factor: SREBP-1; motif: NSNNTCACNCCANNN; match class: 1	TF:M01173_1	false	0.026857621561751015	1.5709324499079227	730	39	3	62700	GNG3,DEFA3,ITM2A
TF	Factor: NKX3A; motif: NTCGTTAN; match class: 1	TF:M10628_1	false	0.02693112143150831	1.5697455618734664	731	39	3	62700	VCX2,NT5C,BAG6
TF	Factor: c-Rel; motif: NRNRGGGRAATKCCA; match class: 1	TF:M10046_1	false	0.02693112143150831	1.5697455618734664	731	39	3	62700	KIF26B,CXCR5,ADAM18
TF	Factor: DMRT1; motif: TTGMTACAWTGTTKC	TF:M01146	false	0.027017568470746326	1.5683537392242402	732	39	3	62700	TMSB10,OR1L1,SLC5A2
TF	Factor: LRH-1; motif: NNYCAAGGYYN	TF:M02098	false	0.027103247114642594	1.5669786751959631	3039	39	6	62700	KIF26B,ORM2,HCST,VCX2,ICOSLG,SLC5A2
TF	Factor: HOXC11; motif: NGYMATAAAAN	TF:M10812	false	0.027190857554696867	1.5655770952664982	734	39	3	62700	CHORDC1,MRPL51,ADAM18
TF	Factor: nerf; motif: NNNCCGGAAGTGN; match class: 1	TF:M09901_1	false	0.02738451133797843	1.5624950044198036	1393	39	4	62700	MRPL51,PUF60,NT5C,BAG6
TF	Factor: FOXO1; motif: TGTTKAC; match class: 1	TF:M01968_1	false	0.027499147253745193	1.5606807733964654	252	39	2	62700	UBB,VCX2
TF	Factor: Sp1; motif: GGGGCGGGGC; match class: 1	TF:M00931_1	false	0.027510367169578945	1.5605036132214423	6078	39	9	62700	TMSB10,KIF26B,IER2,HSPB1,PUF60,RASSF7,NT5C,ICOSLG,NME3
TF	Factor: DMRT5; motif: NNTTGWTACANT	TF:M11514	false	0.02754548810008586	1.559949527618277	1396	39	4	62700	OR1L1,BCL2A1,ADAM18,DEFA3
TF	Factor: KLF3; motif: GRCCRCGCCCN	TF:M12163	false	0.02762637978929958	1.5586760220882097	739	39	3	62700	TMSB10,IER2,PUF60
TF	Factor: HOXB5; motif: GTCATTAN; match class: 1	TF:M10701_1	false	0.027720111795980426	1.5572050225349967	1399	39	4	62700	OR1L1,VCX2,OR12D2,BAG6
TF	Factor: Homeobox; motif: NCAMTTANC	TF:M10643	false	0.027859585425415882	1.5550253505392573	4011	39	7	62700	CHORDC1,MRPL51,UBB,PUF60,NOMO1,GNG3,OR12D2
TF	Factor: BAF170; motif: NNCTTATCTNN	TF:M09825	false	0.027859585425415882	1.5550253505392573	3060	39	6	62700	CXCR5,GAGE2E,GNG3,OR12D2,ITM2A,CRCT1
TF	Factor: HNF-3alpha; motif: NWRTGTAAAYAN	TF:M11567	false	0.02797599323538747	1.5532144857114742	5029	39	8	62700	CHORDC1,MRPL51,SSX2,OPN1LW,HLA-DRB5,NOMO1,AMY1A,ADAM18
TF	Factor: RBAK; motif: KGCTGNGTAACAAACANNCCCNNN	TF:M12656	false	0.028006288186695566	1.5527444465800657	255	39	2	62700	TCF15,RASSF7
TF	Factor: HSF1; motif: NTTCTRGAAVNTTCTYM; match class: 1	TF:M01023_1	false	0.028006288186695566	1.5527444465800657	255	39	2	62700	CHORDC1,HSPB1
TF	Factor: MafG; motif: TGCTGACNNN	TF:M11352	false	0.028193549810837937	1.5498502392685076	2192	39	5	62700	CXCR5,ADAM18,OR12D2,PIP,SLC5A2
TF	Factor: PEA3; motif: NACCGGAAGTN; match class: 1	TF:M11428_1	false	0.028193549810837937	1.5498502392685076	2192	39	5	62700	MRPL51,IER2,PUF60,NT5C,BAG6
TF	Factor: HAIRYLIKE; motif: NNNNCANGTG	TF:M08885	false	0.028438398891116053	1.5460948584460465	6116	39	9	62700	DRD4,IER2,OPN1LW,ORM2,GAGE2E,TCF15,VCX2,NT5C,ICOSLG
TF	Factor: Miz-1; motif: NNRGGWGGGGGAGGGGMRR; match class: 1	TF:M10112_1	false	0.02856900744876359	1.5441048477171126	4034	39	7	62700	TMSB10,IER2,SSX2,UBB,PUF60,PSCA,BAG6
TF	Factor: CLOCK:FIGLA; motif: NCASSTGKNNNNNNNNCACGTGN	TF:M08678	false	0.02856900744876359	1.5441048477171126	258	39	2	62700	TMSB10,BAG6
TF	Factor: GATA-6; motif: NNAGATAAGANAA; match class: 1	TF:M09940_1	false	0.028753217426990843	1.5413135515793244	259	39	2	62700	CXCR5,ITM2A
TF	Factor: HMGIY; motif: NGWWATTN	TF:M01653	false	0.028850011153586402	1.53985401460738	6132	39	9	62700	CHORDC1,IER2,SSX2,OR1L1,HCST,NOMO1,ADAM18,OR12D2,CRCT1
TF	Factor: BTEB4; motif: NCCACGCCCM; match class: 1	TF:M12186_1	false	0.028932458373768954	1.5386146630405104	4045	39	7	62700	TMSB10,IER2,PUF60,NOMO1,RASSF7,ICOSLG,NME3
TF	Factor: LBP-1; motif: NRCCGGTNNNNACCGGYN; match class: 1	TF:M11490_1	false	0.029028002779677084	1.5371828440031192	6139	39	9	62700	TMSB10,DRD4,IER2,OPN1LW,HSPB1,NT5C,ICOSLG,BAG6,NME3
TF	Factor: MEIS1; motif: NNCATMAATCANN	TF:M12450	false	0.029047549735668796	1.5368904960157788	261	39	2	62700	PSCA,OR12D2
TF	Factor: HOXA7; motif: GYMATTAN; match class: 1	TF:M10690_1	false	0.029047549735668796	1.5368904960157788	6142	39	9	62700	MRPL51,SSX2,OR1L1,CXCR5,HSPB1,VCX2,OR12D2,DEFA3,PIP
TF	Factor: AP-2rep; motif: NGGGGCGGGGC; match class: 1	TF:M09967_1	false	0.029047549735668796	1.5368904960157788	1422	39	4	62700	TMSB10,PUF60,RASSF7,NME3
[truncated: 530 more rows]
