# Supplementary material for: Nanomaterial isolated extracellular vesicles enable high precision identification of tumor biomarkers for pancreatic cancer liquid biopsy
Source: J Nanobiotechnology. 2025 Jul 1;23:467. doi: 10.1186/s12951-025-03527-3 (PMC12211367; doi:10.1186/s12951-025-03527-3)
Supplement: Supplementary file 3 — Additional file 3. gProfiler’s enrichment analysis. Enrichment analysis was applied to each EV isolation’s transcriptomic sample based on their unique mRNA annotations. [file 12951_2025_3527_MOESM3_ESM.zip › Enrichment_Analysis_gProfiler/Fujifilm/Fujifilm_Patient_9.csv]

source	term_name	term_id	highlighted	adjusted_p_value	negative_log10_of_adjusted_p_value	term_size	query_size	intersection_size	effective_domain_size	intersections
GO:MF	signaling receptor binding	GO:0005102	false	0.0000717589936469874	4.14412366049664	1484	48	9	62700	APOA2,HLA-B,OXT,CCL26,DKK4,PCSK1N,GFER,HCRT,ICAM1
GO:MF	clathrin binding	GO:0030276	false	0.0008952244023866128	3.048068088144798	72	48	3	62700	AP2S1,AP2A2,AP1S1
GO:MF	signaling receptor regulator activity	GO:0030545	false	0.0021612196982790026	2.665301082769485	555	48	5	62700	OXT,CCL26,DKK4,GFER,HCRT
GO:MF	chromatin DNA binding	GO:0031490	false	0.0032747542530877066	2.484821285147736	121	48	3	62700	CEBPA,NEUROG3,CEBPB
GO:MF	sequence-specific DNA binding	GO:0043565	false	0.0037220625315249824	2.4292163348946336	1581	48	7	62700	JUND,CHCHD2,CEBPA,NEUROG3,FOXD3,MAPT,CEBPB
GO:MF	nucleic acid binding	GO:0003676	false	0.0037220625315249824	2.4292163348946336	5480	48	13	62700	RPS21,JUND,METTL5,CHCHD2,POLR2L,CEBPA,POP7,IMP3,NEUROG3,FOXD3,MAPT,MCTS1,CEBPB
GO:MF	molecular function regulator activity	GO:0098772	false	0.0037220625315249824	2.4292163348946336	2125	48	8	62700	APOA2,DPM3,OXT,CCL26,DKK4,PCSK1N,GFER,HCRT
GO:MF	protein-macromolecule adaptor activity	GO:0030674	false	0.0037657157898904354	2.4241524606178197	397	48	4	62700	AP2S1,AP2A2,AP1S1,MAPT
GO:MF	molecular function activator activity	GO:0140677	false	0.004090364422531761	2.3882379977031243	1188	48	6	62700	APOA2,DPM3,OXT,CCL26,GFER,HCRT
GO:MF	organic cyclic compound binding	GO:0097159	false	0.004632565105145776	2.33417846847817	7526	48	15	62700	RPS21,JUND,METTL5,APOA2,CHCHD2,POLR2L,CEBPA,POP7,GFER,IMP3,NEUROG3,FOXD3,MAPT,MCTS1,CEBPB
GO:MF	protein-containing complex binding	GO:0044877	false	0.0047428726899649935	2.323958532693215	1761	48	7	62700	APOA2,VPS28,CEBPA,NEUROG3,MAPT,ICAM1,CEBPB
GO:MF	lipid binding	GO:0008289	false	0.00532553491523028	2.2736367636515986	831	48	5	62700	CRABP1,APOA2,AP2A2,SPRR2A,MAPT
GO:MF	DNA-binding transcription activator activity	GO:0001216	false	0.005431264615647946	2.2650990375100504	474	48	4	62700	JUND,CEBPA,NEUROG3,CEBPB
GO:MF	DNA-binding transcription activator activity, RNA polymerase II-specific	GO:0001228	false	0.005431264615647946	2.2650990375100504	470	48	4	62700	JUND,CEBPA,NEUROG3,CEBPB
GO:MF	DNA binding	GO:0003677	false	0.006196172248803537	2.207876517693804	2530	48	8	62700	JUND,CHCHD2,POLR2L,CEBPA,NEUROG3,FOXD3,MAPT,CEBPB
GO:MF	signaling receptor activator activity	GO:0030546	false	0.006196172248803537	2.207876517693804	519	48	4	62700	OXT,CCL26,GFER,HCRT
GO:MF	receptor ligand activity	GO:0048018	false	0.006196172248803537	2.207876517693804	510	48	4	62700	OXT,CCL26,GFER,HCRT
GO:MF	heterocyclic compound binding	GO:1901363	false	0.00815365649608372	2.088647588811963	7455	48	14	62700	RPS21,JUND,METTL5,CHCHD2,POLR2L,CEBPA,POP7,GFER,IMP3,NEUROG3,FOXD3,MAPT,MCTS1,CEBPB
GO:MF	molecular adaptor activity	GO:0060090	false	0.008654676730297147	2.0627491492640453	597	48	4	62700	AP2S1,AP2A2,AP1S1,MAPT
GO:MF	double-stranded DNA binding	GO:0003690	false	0.00879209821414644	2.055907469171508	1562	48	6	62700	JUND,CEBPA,NEUROG3,FOXD3,MAPT,CEBPB
GO:MF	transition metal ion binding	GO:0046914	true	0.010392701558926949	1.9832715439128328	1109	48	5	62700	MT2A,POLR2L,MT1H,GTF2H2,FTH1
GO:MF	G protein-coupled receptor binding	GO:0001664	false	0.010392701558926949	1.9832715439128328	290	48	3	62700	OXT,CCL26,HCRT
GO:MF	DNA-binding transcription repressor activity, RNA polymerase II-specific	GO:0001227	false	0.011162186913655529	1.9522507093870405	308	48	3	62700	NEUROG3,FOXD3,CEBPB
GO:MF	DNA-binding transcription repressor activity	GO:0001217	false	0.011608462239607664	1.9352253069698675	315	48	3	62700	NEUROG3,FOXD3,CEBPB
GO:MF	RNA polymerase II cis-regulatory region sequence-specific DNA binding	GO:0000978	false	0.011742129259315379	1.9302531431460215	1160	48	5	62700	JUND,CEBPA,NEUROG3,FOXD3,CEBPB
GO:MF	alcohol binding	GO:0043178	true	0.011887735011861912	1.924900884284104	88	48	2	62700	CRABP1,APOA2
GO:MF	cis-regulatory region sequence-specific DNA binding	GO:0000987	false	0.011887735011861912	1.924900884284104	1181	48	5	62700	JUND,CEBPA,NEUROG3,FOXD3,CEBPB
GO:MF	DNA-binding transcription factor activity, RNA polymerase II-specific	GO:0000981	false	0.011887735011861912	1.924900884284104	1181	48	5	62700	JUND,CEBPA,NEUROG3,FOXD3,CEBPB
GO:MF	DNA-binding transcription factor activity	GO:0003700	false	0.01303893068090137	1.884758023514071	1243	48	5	62700	JUND,CEBPA,NEUROG3,FOXD3,CEBPB
GO:MF	kinase binding	GO:0019900	false	0.013989876024429922	1.8541861341246515	766	48	4	62700	AP2A2,CEBPA,MAPT,CEBPB
GO:MF	RNA polymerase II transcription regulatory region sequence-specific DNA binding	GO:0000977	false	0.014858135513194908	1.8280356849990076	1293	48	5	62700	JUND,CEBPA,NEUROG3,FOXD3,CEBPB
GO:MF	antigen binding	GO:0003823	false	0.01707445485368312	1.7676531534043627	115	48	2	62700	IGKV1D-33,HLA-B
GO:MF	catalytic activity, acting on RNA	GO:0140098	false	0.017209243186164194	1.764238228295323	413	48	3	62700	METTL5,POLR2L,POP7
GO:MF	heat shock protein binding	GO:0031072	false	0.017209243186164194	1.764238228295323	128	48	2	62700	APOA2,MAPT
GO:MF	transcription cis-regulatory region binding	GO:0000976	false	0.017209243186164194	1.764238228295323	1391	48	5	62700	JUND,CEBPA,NEUROG3,FOXD3,CEBPB
GO:MF	transcription regulatory region nucleic acid binding	GO:0001067	false	0.017209243186164194	1.764238228295323	1393	48	5	62700	JUND,CEBPA,NEUROG3,FOXD3,CEBPB
GO:MF	zinc ion binding	GO:0008270	false	0.017209243186164194	1.764238228295323	833	48	4	62700	MT2A,POLR2L,MT1H,GTF2H2
GO:MF	hormone activity	GO:0005179	false	0.017209243186164194	1.764238228295323	128	48	2	62700	OXT,HCRT
GO:MF	protein-folding chaperone binding	GO:0051087	false	0.017780793031251473	1.7500488732074262	135	48	2	62700	HLA-B,MAPT
GO:MF	enzyme binding	GO:0019899	false	0.017780793031251473	1.7500488732074262	2075	48	6	62700	JUND,APOA2,AP2A2,CEBPA,MAPT,CEBPB
GO:MF	structural constituent of ribosome	GO:0003735	true	0.018206600787138365	1.7397711303824825	452	48	3	62700	RPS21,RPL36AL,IMP3
GO:MF	sequence-specific double-stranded DNA binding	GO:1990837	false	0.018336315339176783	1.7366879308598029	1466	48	5	62700	JUND,CEBPA,NEUROG3,FOXD3,CEBPB
GO:MF	translation regulator activity	GO:0045182	false	0.024396293503428007	1.6126761504351579	167	48	2	62700	EIF4EBP1,MCTS1
GO:MF	molecular function inhibitor activity	GO:0140678	false	0.024396293503428007	1.6126761504351579	521	48	3	62700	APOA2,DKK4,PCSK1N
GO:MF	protein dimerization activity	GO:0046983	false	0.02874798999259349	1.5413925149966652	1105	48	4	62700	APOA2,CEBPA,NEUROG3,CEBPB
GO:MF	chromatin binding	GO:0003682	false	0.02882564884715307	1.5402209082286948	585	48	3	62700	CEBPA,NEUROG3,CEBPB
GO:MF	transcription regulator activity	GO:0140110	false	0.029086745976306397	1.5363048618942585	1742	48	5	62700	JUND,CEBPA,NEUROG3,FOXD3,CEBPB
GO:MF	transcription factor binding	GO:0008134	false	0.029086745976306397	1.5363048618942585	594	48	3	62700	JUND,CHCHD2,CEBPA
GO:MF	catalytic activity, acting on a nucleic acid	GO:0140640	false	0.033174037552919276	1.4792016680571827	637	48	3	62700	METTL5,POLR2L,POP7
GO:MF	protein homodimerization activity	GO:0042803	false	0.042042579791346735	1.3763106429108904	716	48	3	62700	APOA2,CEBPA,CEBPB
GO:MF	sulfur compound binding	GO:1901681	false	0.042307402374147735	1.3735836390318834	270	48	2	62700	METTL5,FTH1
GO:MF	oxidoreductase activity	GO:0016491	false	0.04390111212871103	1.3575244778160882	753	48	3	62700	FTH1,GFER,PDHA2
GO:MF	identical protein binding	GO:0042802	false	0.04843655247270446	1.3148267758378904	2143	48	5	62700	APOA2,CEBPA,FTH1,MAPT,CEBPB
GO:BP	response to stimulus	GO:0050896	false	4.454727229884793e-9	8.351178883362822	8955	48	27	62700	CRABP1,JUND,APOA2,MT2A,CHCHD2,AP1S1,GADD45G,IGKV1D-33,SPRR2A,CEBPA,HLA-B,ORM2,MT1H,OXT,GTF2H2,CCL26,FTH1,DKK4,PCSK1N,EIF4EBP1,GFER,HCRT,KLK14,MAPT,MCTS1,ICAM1,CEBPB
GO:BP	negative regulation of biological process	GO:0048519	false	1.5911371825147838e-8	7.798292375324619	5913	48	22	62700	JUND,APOA2,MT2A,CHAD,VPS28,CEBPA,HLA-B,MT1H,GTF2H2,FTH1,DKK4,PCSK1N,EIF4EBP1,GFER,HCRT,MAGEB2,KLK14,NEUROG3,FOXD3,MAPT,ICAM1,CEBPB
GO:BP	positive regulation of biological process	GO:0048518	false	4.0017377959392686e-8	7.397751370849052	6253	48	22	62700	JUND,METTL5,APOA2,CHCHD2,GADD45G,VPS28,CEBPA,HLA-B,ORM2,OXT,GTF2H2,CCL26,EIF4EBP1,GFER,HCRT,KLK14,NEUROG3,FOXD3,MAPT,MCTS1,ICAM1,CEBPB
GO:BP	positive regulation of cellular process	GO:0048522	false	4.4370052460695254e-8	7.352910057797374	5711	48	21	62700	JUND,METTL5,APOA2,CHCHD2,GADD45G,VPS28,CEBPA,HLA-B,ORM2,GTF2H2,CCL26,EIF4EBP1,GFER,HCRT,KLK14,NEUROG3,FOXD3,MAPT,MCTS1,ICAM1,CEBPB
GO:BP	homeostatic process	GO:0042592	false	6.64617022806399e-7	6.177428539349502	1704	48	12	62700	APOA2,ATP6V1F,MT2A,GADD45G,SPRR2A,CEBPA,OXT,FTH1,PCSK1N,HCRT,ICAM1,CEBPB
GO:BP	macromolecule biosynthetic process	GO:0009059	false	0.0000023721332561735457	5.624860917839263	9681	48	24	62700	LAGE3,RPS21,JUND,METTL5,APOA2,CHCHD2,POLR2L,DPM3,RPL36AL,CEBPA,HLA-B,ORM2,GTF2H2,POP7,PCSK1N,EIF4EBP1,GFER,IMP3,MAGEB2,NEUROG3,FOXD3,MAPT,MCTS1,CEBPB
GO:BP	regulation of metabolic process	GO:0019222	false	0.0000023721332561735457	5.624860917839263	7295	48	21	62700	JUND,METTL5,APOA2,CHCHD2,POLR2L,GADD45G,VPS28,CEBPA,HLA-B,ORM2,OXT,GTF2H2,PCSK1N,EIF4EBP1,GFER,HCRT,MAGEB2,NEUROG3,FOXD3,MAPT,CEBPB
GO:BP	positive regulation of metabolic process	GO:0009893	false	0.000006103244779495953	5.214439211683164	3797	48	15	62700	JUND,METTL5,APOA2,CHCHD2,GADD45G,VPS28,CEBPA,ORM2,OXT,GFER,HCRT,NEUROG3,FOXD3,MAPT,CEBPB
GO:BP	cellular response to stimulus	GO:0051716	false	0.000011184536913983615	4.951381992780138	7399	48	20	62700	CRABP1,JUND,MT2A,CHCHD2,GADD45G,CEBPA,MT1H,OXT,GTF2H2,CCL26,DKK4,PCSK1N,EIF4EBP1,GFER,HCRT,KLK14,MAPT,MCTS1,ICAM1,CEBPB
GO:BP	regulation of macromolecule metabolic process	GO:0060255	false	0.000013579960756007306	4.867101485097793	6772	48	19	62700	JUND,METTL5,APOA2,CHCHD2,POLR2L,VPS28,CEBPA,HLA-B,ORM2,GTF2H2,PCSK1N,EIF4EBP1,GFER,HCRT,MAGEB2,NEUROG3,FOXD3,MAPT,CEBPB
GO:BP	gene expression	GO:0010467	false	0.000014493154420610283	4.838837080479827	9182	48	22	62700	LAGE3,RPS21,JUND,METTL5,APOA2,CHCHD2,POLR2L,RPL36AL,CEBPA,HLA-B,ORM2,GTF2H2,POP7,PCSK1N,EIF4EBP1,IMP3,MAGEB2,NEUROG3,FOXD3,MAPT,MCTS1,CEBPB
GO:BP	negative regulation of cellular process	GO:0048523	false	0.00001868031982547412	4.728615692492995	5511	48	17	62700	JUND,APOA2,CEBPA,HLA-B,GTF2H2,FTH1,DKK4,EIF4EBP1,GFER,HCRT,MAGEB2,KLK14,NEUROG3,FOXD3,MAPT,ICAM1,CEBPB
GO:BP	cellular nitrogen compound biosynthetic process	GO:0044271	false	0.000018881936937254294	4.723953457177037	4860	48	16	62700	RPS21,JUND,METTL5,CHCHD2,POLR2L,RPL36AL,CEBPA,GTF2H2,EIF4EBP1,GFER,MAGEB2,NEUROG3,FOXD3,MCTS1,PDHA2,CEBPB
GO:BP	cellular nitrogen compound metabolic process	GO:0034641	false	0.000021893911104125737	4.659676649614549	8625	48	21	62700	LAGE3,RPS21,JUND,METTL5,CHCHD2,POLR2L,RPL36AL,CEBPA,GTF2H2,POP7,EIF4EBP1,GFER,IMP3,HCRT,MAGEB2,NEUROG3,FOXD3,MAPT,MCTS1,PDHA2,CEBPB
GO:BP	ncRNA metabolic process	GO:0034660	false	0.00002437498551381433	4.613055633732907	621	48	7	62700	LAGE3,RPS21,METTL5,POLR2L,POP7,IMP3,MAPT
GO:BP	regulation of primary metabolic process	GO:0080090	false	0.000030742648816781874	4.51225871598552	5766	48	17	62700	JUND,METTL5,APOA2,CHCHD2,POLR2L,VPS28,CEBPA,GTF2H2,PCSK1N,EIF4EBP1,GFER,HCRT,MAGEB2,NEUROG3,FOXD3,MAPT,CEBPB
GO:BP	immune system process	GO:0002376	false	0.00003561005487746169	4.448427357048565	2730	48	12	62700	APOA2,IGKV1D-33,SPRR2A,CEBPA,HLA-B,ORM2,CCL26,FTH1,GFER,MAPT,ICAM1,CEBPB
GO:BP	response to stress	GO:0006950	false	0.00003952817301366475	4.403093258220151	3909	48	14	62700	CHCHD2,GADD45G,SPRR2A,CEBPA,HLA-B,ORM2,GTF2H2,CCL26,PCSK1N,GFER,HCRT,MAPT,MCTS1,CEBPB
GO:BP	positive regulation of cold-induced thermogenesis	GO:0120162	false	0.00005346489681104578	4.271931267041816	101	48	4	62700	GADD45G,OXT,HCRT,CEBPB
GO:BP	negative regulation of nitrogen compound metabolic process	GO:0051172	false	0.000056523598803941627	4.247770194825305	2353	48	11	62700	JUND,VPS28,CEBPA,PCSK1N,EIF4EBP1,HCRT,MAGEB2,NEUROG3,FOXD3,MAPT,CEBPB
GO:BP	multicellular organismal process	GO:0032501	false	0.00006144275789109454	4.211529298998629	7648	48	19	62700	JUND,APOA2,CHAD,GADD45G,SPRR2A,CEBPA,HLA-B,ORM2,OXT,DKK4,PCSK1N,GFER,HCRT,KLK14,NEUROG3,FOXD3,MAPT,ICAM1,CEBPB
GO:BP	rRNA metabolic process	GO:0016072	false	0.0000746301057808148	4.127085942809571	261	48	5	62700	RPS21,METTL5,POP7,IMP3,MAPT
GO:BP	regulation of nitrogen compound metabolic process	GO:0051171	false	0.00008841665165743078	4.053465935870268	5587	48	16	62700	JUND,METTL5,CHCHD2,POLR2L,VPS28,CEBPA,GTF2H2,PCSK1N,EIF4EBP1,GFER,HCRT,MAGEB2,NEUROG3,FOXD3,MAPT,CEBPB
GO:BP	regulation of macromolecule biosynthetic process	GO:0010556	false	0.00009541876468278179	4.020366210234901	5631	48	16	62700	JUND,METTL5,APOA2,CHCHD2,POLR2L,CEBPA,HLA-B,ORM2,GTF2H2,EIF4EBP1,GFER,MAGEB2,NEUROG3,FOXD3,MAPT,CEBPB
GO:BP	regulation of cellular biosynthetic process	GO:0031326	false	0.00012414849786277523	3.9060585308323685	5757	48	16	62700	JUND,METTL5,APOA2,CHCHD2,POLR2L,CEBPA,HLA-B,ORM2,GTF2H2,EIF4EBP1,GFER,MAGEB2,NEUROG3,FOXD3,MAPT,CEBPB
GO:BP	regulation of biosynthetic process	GO:0009889	false	0.0001301058150117506	3.8857032924385804	5789	48	16	62700	JUND,METTL5,APOA2,CHCHD2,POLR2L,CEBPA,HLA-B,ORM2,GTF2H2,EIF4EBP1,GFER,MAGEB2,NEUROG3,FOXD3,MAPT,CEBPB
GO:BP	amide metabolic process	GO:0043603	false	0.00013177196756623992	3.8801769693031183	1210	48	8	62700	RPS21,METTL5,RPL36AL,CEBPA,PCSK1N,EIF4EBP1,MCTS1,PDHA2
GO:BP	regulation of cellular metabolic process	GO:0031323	false	0.00018525098916609016	3.7322394643838424	6726	48	17	62700	JUND,METTL5,APOA2,CHCHD2,POLR2L,CEBPA,HLA-B,ORM2,GTF2H2,EIF4EBP1,GFER,HCRT,MAGEB2,NEUROG3,FOXD3,MAPT,CEBPB
GO:BP	regulation of cold-induced thermogenesis	GO:0120161	false	0.00019767914950549786	3.704039136109942	150	48	4	62700	GADD45G,OXT,HCRT,CEBPB
GO:BP	cold-induced thermogenesis	GO:0106106	false	0.00019767914950549786	3.704039136109942	151	48	4	62700	GADD45G,OXT,HCRT,CEBPB
GO:BP	negative regulation of macromolecule metabolic process	GO:0010605	false	0.00019767914950549786	3.704039136109942	3339	48	12	62700	JUND,APOA2,VPS28,CEBPA,PCSK1N,EIF4EBP1,HCRT,MAGEB2,NEUROG3,FOXD3,MAPT,CEBPB
GO:BP	organic cyclic compound metabolic process	GO:1901360	false	0.0002100257175309811	3.6777275228949016	8451	48	19	62700	LAGE3,RPS21,JUND,METTL5,APOA2,CHCHD2,POLR2L,CEBPA,GTF2H2,POP7,GFER,IMP3,HCRT,MAGEB2,NEUROG3,FOXD3,MAPT,PDHA2,CEBPB
GO:BP	amide biosynthetic process	GO:0043604	false	0.00021071771985420478	3.6762989417942813	927	48	7	62700	RPS21,METTL5,RPL36AL,CEBPA,EIF4EBP1,MCTS1,PDHA2
GO:BP	regulation of gene expression	GO:0010468	false	0.00026334940261470234	3.5794676624647788	5499	48	15	62700	JUND,METTL5,APOA2,CHCHD2,POLR2L,CEBPA,HLA-B,ORM2,GTF2H2,EIF4EBP1,MAGEB2,NEUROG3,FOXD3,MAPT,CEBPB
GO:BP	response to metal ion	GO:0010038	false	0.00026334940261470234	3.5794676624647788	361	48	5	62700	JUND,MT2A,CEBPA,MT1H,MAPT
GO:BP	adaptive thermogenesis	GO:1990845	false	0.00026334940261470234	3.5794676624647788	168	48	4	62700	GADD45G,OXT,HCRT,CEBPB
GO:BP	positive regulation of macromolecule metabolic process	GO:0010604	false	0.00026334940261470234	3.5794676624647788	3483	48	12	62700	JUND,METTL5,APOA2,CHCHD2,VPS28,CEBPA,ORM2,GFER,NEUROG3,FOXD3,MAPT,CEBPB
GO:BP	organonitrogen compound biosynthetic process	GO:1901566	false	0.00026334940261470234	3.5794676624647788	1816	48	9	62700	RPS21,METTL5,APOA2,DPM3,RPL36AL,CEBPA,EIF4EBP1,MCTS1,PDHA2
GO:BP	negative regulation of metabolic process	GO:0009892	false	0.00032375000432562795	3.4897902171080775	3563	48	12	62700	JUND,APOA2,VPS28,CEBPA,PCSK1N,EIF4EBP1,HCRT,MAGEB2,NEUROG3,FOXD3,MAPT,CEBPB
GO:BP	temperature homeostasis	GO:0001659	false	0.000339265610076918	3.4694601607226065	183	48	4	62700	GADD45G,OXT,HCRT,CEBPB
GO:BP	nucleobase-containing compound metabolic process	GO:0006139	false	0.000339265610076918	3.4694601607226065	7990	48	18	62700	LAGE3,RPS21,JUND,METTL5,CHCHD2,POLR2L,CEBPA,GTF2H2,POP7,GFER,IMP3,HCRT,MAGEB2,NEUROG3,FOXD3,MAPT,PDHA2,CEBPB
GO:BP	developmental process	GO:0032502	false	0.00034664445240721966	3.4601157457268883	6414	48	16	62700	JUND,METTL5,APOA2,ATP6V1F,CHAD,GADD45G,CEBPA,HLA-B,DKK4,GFER,KLK14,NEUROG3,FOXD3,MAPT,ICAM1,CEBPB
GO:BP	immune response	GO:0006955	false	0.00039862569136701106	3.3994347145182098	1951	48	9	62700	APOA2,IGKV1D-33,SPRR2A,HLA-B,CCL26,FTH1,GFER,ICAM1,CEBPB
GO:BP	heterocycle metabolic process	GO:0046483	false	0.0004289498176564064	3.367593512453235	8160	48	18	62700	LAGE3,RPS21,JUND,METTL5,CHCHD2,POLR2L,CEBPA,GTF2H2,POP7,GFER,IMP3,HCRT,MAGEB2,NEUROG3,FOXD3,MAPT,PDHA2,CEBPB
GO:BP	cellular response to metal ion	GO:0071248	false	0.0004527833192212026	3.3441095811652515	201	48	4	62700	JUND,MT2A,CEBPA,MT1H
GO:BP	cellular aromatic compound metabolic process	GO:0006725	false	0.0004527833192212026	3.3441095811652515	8212	48	18	62700	LAGE3,RPS21,JUND,METTL5,CHCHD2,POLR2L,CEBPA,GTF2H2,POP7,GFER,IMP3,HCRT,MAGEB2,NEUROG3,FOXD3,MAPT,PDHA2,CEBPB
GO:BP	animal organ regeneration	GO:0031100	false	0.0004610272595609834	3.3362733949424355	66	48	3	62700	APOA2,GFER,CEBPB
GO:BP	endocytosis	GO:0006897	false	0.000462963487795842	3.33445325881804	725	48	6	62700	APOA2,AP2S1,AP2A2,AP1S1,VPS28,GTF2H2
GO:BP	positive regulation of osteoblast differentiation	GO:0045669	false	0.0004670648860327635	3.3306227817711656	67	48	3	62700	JUND,CEBPA,CEBPB
GO:BP	ncRNA processing	GO:0034470	false	0.0004909857534296223	3.308931109295901	434	48	5	62700	LAGE3,RPS21,METTL5,POP7,IMP3
GO:BP	nucleic acid metabolic process	GO:0090304	false	0.0004968448746687033	3.303779185897377	7482	48	17	62700	LAGE3,RPS21,JUND,METTL5,CHCHD2,POLR2L,CEBPA,GTF2H2,POP7,GFER,IMP3,HCRT,MAGEB2,NEUROG3,FOXD3,MAPT,CEBPB
GO:BP	signal transduction	GO:0007165	false	0.0005083683464895134	3.29382149858401	5926	48	15	62700	CRABP1,GADD45G,CEBPA,OXT,GTF2H2,CCL26,DKK4,PCSK1N,EIF4EBP1,GFER,HCRT,KLK14,MAPT,ICAM1,CEBPB
GO:BP	positive regulation of macromolecule biosynthetic process	GO:0010557	false	0.0005118426951527107	3.2908634904381713	2599	48	10	62700	JUND,METTL5,APOA2,CHCHD2,CEBPA,ORM2,GFER,NEUROG3,FOXD3,CEBPB
GO:BP	rRNA processing	GO:0006364	false	0.0005848437897324215	3.2329601173648825	222	48	4	62700	RPS21,METTL5,POP7,IMP3
GO:BP	regulation of response to stimulus	GO:0048583	false	0.0006255602826970526	3.2037308327632195	3909	48	12	62700	CHCHD2,GADD45G,CEBPA,HLA-B,GTF2H2,CCL26,DKK4,GFER,KLK14,MAPT,ICAM1,CEBPB
GO:BP	positive regulation of multicellular organismal process	GO:0051240	false	0.0006361127529501101	3.1964658974900586	1629	48	8	62700	APOA2,GADD45G,CEBPA,ORM2,OXT,HCRT,MAPT,CEBPB
GO:BP	cellular response to chemical stimulus	GO:0070887	false	0.0006361127529501101	3.1964658974900586	2691	48	10	62700	JUND,MT2A,CHCHD2,CEBPA,MT1H,CCL26,GFER,MAPT,ICAM1,CEBPB
GO:BP	cellular response to inorganic substance	GO:0071241	false	0.0006361127529501101	3.1964658974900586	231	48	4	62700	JUND,MT2A,CEBPA,MT1H
GO:BP	positive regulation of cellular biosynthetic process	GO:0031328	false	0.0006361127529501101	3.1964658974900586	2684	48	10	62700	JUND,METTL5,APOA2,CHCHD2,CEBPA,ORM2,GFER,NEUROG3,FOXD3,CEBPB
GO:BP	positive regulation of biosynthetic process	GO:0009891	false	0.0006387281729775237	3.1946839275889465	2703	48	10	62700	JUND,METTL5,APOA2,CHCHD2,CEBPA,ORM2,GFER,NEUROG3,FOXD3,CEBPB
GO:BP	multicellular organismal-level homeostasis	GO:0048871	false	0.000711608985815658	3.1477585765162797	816	48	6	62700	GADD45G,SPRR2A,OXT,PCSK1N,HCRT,CEBPB
GO:BP	negative regulation of immune system process	GO:0002683	false	0.000711608985815658	3.1477585765162797	487	48	5	62700	APOA2,CEBPA,HLA-B,GFER,CEBPB
GO:BP	regulation of cell population proliferation	GO:0042127	false	0.000711608985815658	3.1477585765162797	2184	48	9	62700	JUND,CEBPA,CCL26,FTH1,NEUROG3,MAPT,MCTS1,ICAM1,CEBPB
GO:BP	positive regulation of cellular metabolic process	GO:0031325	false	0.0007983841527441346	3.0977880920163767	3407	48	11	62700	JUND,METTL5,APOA2,CHCHD2,CEBPA,ORM2,GFER,NEUROG3,FOXD3,MAPT,CEBPB
GO:BP	receptor-mediated endocytosis	GO:0006898	false	0.0008525366035053965	3.069286965579868	255	48	4	62700	AP2S1,AP2A2,AP1S1,GTF2H2
GO:BP	regulation of leukocyte mediated cytotoxicity	GO:0001910	false	0.0009094361038439055	3.0412278086651705	91	48	3	62700	HLA-B,GFER,ICAM1
GO:BP	signaling	GO:0023052	false	0.0009817050352729543	3.008018981455604	6396	48	15	62700	CRABP1,GADD45G,CEBPA,OXT,GTF2H2,CCL26,DKK4,PCSK1N,EIF4EBP1,GFER,HCRT,KLK14,MAPT,ICAM1,CEBPB
GO:BP	response to inorganic substance	GO:0010035	false	0.0009817050352729543	3.008018981455604	530	48	5	62700	JUND,MT2A,CEBPA,MT1H,MAPT
GO:BP	defense response	GO:0006952	false	0.0009817050352729543	3.008018981455604	1769	48	8	62700	SPRR2A,CEBPA,HLA-B,ORM2,CCL26,GFER,MAPT,CEBPB
GO:BP	cell communication	GO:0007154	false	0.001153572283498183	2.9379551871499596	6495	48	15	62700	CRABP1,GADD45G,CEBPA,OXT,GTF2H2,CCL26,DKK4,PCSK1N,EIF4EBP1,GFER,HCRT,KLK14,MAPT,ICAM1,CEBPB
GO:BP	peptide metabolic process	GO:0006518	false	0.001192718578500728	2.9234620158618854	912	48	6	62700	RPS21,METTL5,RPL36AL,PCSK1N,EIF4EBP1,MCTS1
GO:BP	regulation of multicellular organismal process	GO:0051239	false	0.0012093431262927775	2.917450459508814	2968	48	10	62700	APOA2,GADD45G,CEBPA,HLA-B,ORM2,OXT,DKK4,HCRT,MAPT,CEBPB
GO:BP	regulation of cell killing	GO:0031341	false	0.001314470353960267	2.8812492043515747	106	48	3	62700	HLA-B,GFER,ICAM1
GO:BP	import into cell	GO:0098657	false	0.0013374652977527453	2.8737174774861796	939	48	6	62700	APOA2,AP2S1,AP2A2,AP1S1,VPS28,GTF2H2
GO:BP	cellular component organization or biogenesis	GO:0071840	false	0.0013733598337719775	2.8622156584317477	8309	48	17	62700	RPS21,METTL5,APOA2,AP2S1,ATP6V1F,CHCHD2,AP1S1,VPS28,CEBPA,GTF2H2,CCL26,POP7,IMP3,NEUROG3,MAPT,MCTS1,ICAM1
GO:BP	positive regulation of nitrogen compound metabolic process	GO:0051173	false	0.0015017950410263277	2.823389334059576	3071	48	10	62700	JUND,METTL5,CHCHD2,VPS28,CEBPA,GFER,NEUROG3,FOXD3,MAPT,CEBPB
GO:BP	negative regulation of transcription by RNA polymerase II	GO:0000122	false	0.001599468814781058	2.7960242230387884	978	48	6	62700	JUND,CEBPA,MAGEB2,NEUROG3,FOXD3,CEBPB
GO:BP	regulation of response to stress	GO:0080134	false	0.0016355730232420975	2.786330061209971	1430	48	7	62700	CHCHD2,GADD45G,CEBPA,HLA-B,GFER,MAPT,CEBPB
GO:BP	transcription by RNA polymerase II	GO:0006366	false	0.0017067371276092817	2.7678333639585406	2521	48	9	62700	JUND,CHCHD2,POLR2L,CEBPA,GTF2H2,MAGEB2,NEUROG3,FOXD3,CEBPB
GO:BP	negative regulation of immune effector process	GO:0002698	false	0.0017533649948570616	2.756127668188988	121	48	3	62700	APOA2,HLA-B,GFER
GO:BP	chemical homeostasis	GO:0048878	false	0.0017807173048181976	2.7494050208524907	1008	48	6	62700	APOA2,ATP6V1F,MT2A,CEBPA,FTH1,ICAM1
GO:BP	ribosome biogenesis	GO:0042254	false	0.0017807173048181976	2.7494050208524907	327	48	4	62700	RPS21,METTL5,POP7,IMP3
GO:BP	regulation of osteoblast differentiation	GO:0045667	false	0.0018731282550231803	2.7274324850156506	125	48	3	62700	JUND,CEBPA,CEBPB
GO:BP	regulation of immune system process	GO:0002682	false	0.0018993229278441506	2.721401189103101	1482	48	7	62700	APOA2,CEBPA,HLA-B,ORM2,GFER,ICAM1,CEBPB
GO:BP	RNA metabolic process	GO:0016070	false	0.0019965927034588885	2.6997105203476965	6934	48	15	62700	LAGE3,RPS21,JUND,METTL5,CHCHD2,POLR2L,CEBPA,GTF2H2,POP7,IMP3,MAGEB2,NEUROG3,FOXD3,MAPT,CEBPB
GO:BP	receptor internalization	GO:0031623	false	0.0019965927034588885	2.6997105203476965	129	48	3	62700	AP2S1,AP2A2,GTF2H2
GO:BP	negative regulation of cellular metabolic process	GO:0031324	false	0.00203029362470641	2.692441149097504	3233	48	10	62700	JUND,APOA2,CEBPA,EIF4EBP1,HCRT,MAGEB2,NEUROG3,FOXD3,MAPT,CEBPB
GO:BP	leukocyte mediated cytotoxicity	GO:0001909	false	0.0021237331036440934	2.6729000633428273	133	48	3	62700	HLA-B,GFER,ICAM1
GO:BP	response to chemical	GO:0042221	false	0.0023158047347393847	2.635298062474959	3975	48	11	62700	JUND,APOA2,MT2A,CHCHD2,CEBPA,MT1H,CCL26,GFER,MAPT,ICAM1,CEBPB
GO:BP	negative regulation of nucleobase-containing compound metabolic process	GO:0045934	false	0.0023237355745524663	2.6338132932552076	1555	48	7	62700	JUND,CEBPA,HCRT,MAGEB2,NEUROG3,FOXD3,CEBPB
GO:BP	transport	GO:0006810	false	0.002325116527734385	2.6335552767164496	4716	48	12	62700	CRABP1,APOA2,AP2S1,ATP6V1F,AP2A2,AP1S1,VPS28,GTF2H2,FTH1,HCRT,MAPT,CEBPB
GO:BP	response to external stimulus	GO:0009605	false	0.0023401596699619224	2.6307545095053877	2686	48	9	62700	AP1S1,SPRR2A,CEBPA,HLA-B,CCL26,PCSK1N,GFER,HCRT,CEBPB
GO:BP	vesicle-mediated transport	GO:0016192	false	0.0023627948113125016	2.626573991522071	1566	48	7	62700	APOA2,AP2S1,ATP6V1F,AP2A2,AP1S1,VPS28,GTF2H2
GO:BP	nucleobase-containing compound biosynthetic process	GO:0034654	false	0.0023939505902544093	2.620884817422217	4026	48	11	62700	JUND,CHCHD2,POLR2L,CEBPA,GTF2H2,GFER,MAGEB2,NEUROG3,FOXD3,PDHA2,CEBPB
GO:BP	liver development	GO:0001889	false	0.0024157451682352885	2.6169488804260297	144	48	3	62700	CEBPA,GFER,CEBPB
GO:BP	regulation of nucleobase-containing compound metabolic process	GO:0019219	false	0.0024157451682352885	2.6169488804260297	4038	48	11	62700	JUND,CHCHD2,POLR2L,CEBPA,GTF2H2,GFER,HCRT,MAGEB2,NEUROG3,FOXD3,CEBPB
GO:BP	hepaticobiliary system development	GO:0061008	false	0.002543199910563409	2.594619500366097	147	48	3	62700	CEBPA,GFER,CEBPB
GO:BP	negative regulation of macromolecule biosynthetic process	GO:0010558	false	0.0025647372167143115	2.5909571261378797	2741	48	9	62700	JUND,APOA2,CEBPA,EIF4EBP1,MAGEB2,NEUROG3,FOXD3,MAPT,CEBPB
GO:BP	regulation of immune effector process	GO:0002697	false	0.002616738879338566	2.5822396128283494	381	48	4	62700	APOA2,HLA-B,GFER,ICAM1
GO:BP	heterocycle biosynthetic process	GO:0018130	false	0.002663580477623552	2.5745341768743404	4099	48	11	62700	JUND,CHCHD2,POLR2L,CEBPA,GTF2H2,GFER,MAGEB2,NEUROG3,FOXD3,PDHA2,CEBPB
GO:BP	aromatic compound biosynthetic process	GO:0019438	false	0.002704408446366759	2.5679277163519725	4110	48	11	62700	JUND,CHCHD2,POLR2L,CEBPA,GTF2H2,GFER,MAGEB2,NEUROG3,FOXD3,PDHA2,CEBPB
GO:BP	negative regulation of cellular biosynthetic process	GO:0031327	false	0.0028622576067246245	2.543291281776692	2794	48	9	62700	JUND,APOA2,CEBPA,EIF4EBP1,MAGEB2,NEUROG3,FOXD3,MAPT,CEBPB
GO:BP	negative regulation of biosynthetic process	GO:0009890	false	0.0029277105898426006	2.5334718563863503	2808	48	9	62700	JUND,APOA2,CEBPA,EIF4EBP1,MAGEB2,NEUROG3,FOXD3,MAPT,CEBPB
GO:BP	establishment of localization	GO:0051234	false	0.0029609981088582456	2.528561869987496	4905	48	12	62700	CRABP1,APOA2,AP2S1,ATP6V1F,AP2A2,AP1S1,VPS28,GTF2H2,FTH1,HCRT,MAPT,CEBPB
GO:BP	cellular component biogenesis	GO:0044085	false	0.0030566345788326918	2.5147564781474747	4926	48	12	62700	RPS21,METTL5,APOA2,AP2S1,AP1S1,VPS28,CCL26,POP7,IMP3,MAPT,MCTS1,ICAM1
GO:BP	translation	GO:0006412	false	0.003312358875485209	2.4798626159694455	760	48	5	62700	RPS21,METTL5,RPL36AL,EIF4EBP1,MCTS1
GO:BP	biological process involved in interspecies interaction between organisms	GO:0044419	false	0.0033650982465246305	2.473002251707271	1698	48	7	62700	AP1S1,SPRR2A,HLA-B,CCL26,GFER,ICAM1,CEBPB
GO:BP	organic cyclic compound biosynthetic process	GO:1901362	false	0.0034034431312085327	2.4680815017094977	4255	48	11	62700	JUND,CHCHD2,POLR2L,CEBPA,GTF2H2,GFER,MAGEB2,NEUROG3,FOXD3,PDHA2,CEBPB
GO:BP	regulation of biological quality	GO:0065008	false	0.0036782497417201803	2.4343587868519396	2918	48	9	62700	APOA2,AP2S1,ATP6V1F,AP2A2,DPM3,CCL26,PCSK1N,HCRT,MAPT
GO:BP	peptide biosynthetic process	GO:0043043	false	0.0037857716235019574	2.421845588376562	789	48	5	62700	RPS21,METTL5,RPL36AL,EIF4EBP1,MCTS1
GO:BP	anatomical structure development	GO:0048856	false	0.0037857716235019574	2.421845588376562	5862	48	13	62700	JUND,APOA2,CHAD,CEBPA,HLA-B,DKK4,GFER,KLK14,NEUROG3,FOXD3,MAPT,ICAM1,CEBPB
GO:BP	epithelium development	GO:0060429	false	0.003790326189528726	2.4213234137214825	1233	48	6	62700	CEBPA,DKK4,KLK14,NEUROG3,ICAM1,CEBPB
GO:BP	positive regulation of transcription by RNA polymerase II	GO:0045944	false	0.003961258785386891	2.402166784610525	1245	48	6	62700	JUND,CHCHD2,CEBPA,NEUROG3,FOXD3,CEBPB
GO:BP	response to oxygen-containing compound	GO:1901700	false	0.004128236489938205	2.384235431697386	1774	48	7	62700	JUND,APOA2,CEBPA,GFER,MAPT,ICAM1,CEBPB
GO:BP	cellular response to oxygen-containing compound	GO:1901701	false	0.004320052915027159	2.3645109336101893	1269	48	6	62700	JUND,CEBPA,GFER,MAPT,ICAM1,CEBPB
GO:BP	inflammatory response	GO:0006954	false	0.0043813583238351845	2.358391227145799	824	48	5	62700	CEBPA,ORM2,CCL26,MAPT,CEBPB
GO:BP	cellular response to cytokine stimulus	GO:0071345	false	0.0043813583238351845	2.358391227145799	825	48	5	62700	MT2A,CEBPA,CCL26,GFER,ICAM1
GO:BP	regeneration	GO:0031099	false	0.0043813583238351845	2.358391227145799	188	48	3	62700	APOA2,GFER,CEBPB
GO:BP	regulation of transcription by RNA polymerase II	GO:0006357	false	0.004662849675323349	2.33134858545263	2408	48	8	62700	JUND,CHCHD2,CEBPA,GTF2H2,MAGEB2,NEUROG3,FOXD3,CEBPB
GO:BP	regulation of cellular component organization	GO:0051128	false	0.004772814222274483	2.3212254698473065	2419	48	8	62700	APOA2,AP2S1,VPS28,GTF2H2,CCL26,NEUROG3,MAPT,ICAM1
GO:BP	negative regulation of DNA-templated transcription	GO:0045892	false	0.004880099028876091	2.3115713650345704	1309	48	6	62700	JUND,CEBPA,MAGEB2,NEUROG3,FOXD3,CEBPB
GO:BP	positive regulation of cell differentiation	GO:0045597	false	0.004906977030751374	2.309185974919284	851	48	5	62700	JUND,CEBPA,NEUROG3,MAPT,CEBPB
GO:BP	negative regulation of RNA biosynthetic process	GO:1902679	false	0.005047183672875347	2.296950890498176	1323	48	6	62700	JUND,CEBPA,MAGEB2,NEUROG3,FOXD3,CEBPB
GO:BP	tRNA metabolic process	GO:0006399	false	0.005047183672875347	2.296950890498176	201	48	3	62700	LAGE3,POLR2L,POP7
GO:BP	regulation of developmental process	GO:0050793	false	0.005191874277622834	2.2846758326167262	2465	48	8	62700	JUND,CHAD,CEBPA,HLA-B,DKK4,NEUROG3,MAPT,CEBPB
GO:BP	protein metabolic process	GO:0019538	false	0.005620123177116356	2.2502541658267226	5373	48	12	62700	RPS21,METTL5,APOA2,DPM3,RPL36AL,VPS28,CEBPA,PCSK1N,EIF4EBP1,KLK14,MAPT,MCTS1
GO:BP	cellular response to stress	GO:0033554	false	0.005907945826065665	2.2285634956804357	1925	48	7	62700	CHCHD2,GADD45G,CEBPA,GTF2H2,MAPT,MCTS1,CEBPB
GO:BP	negative regulation of cell communication	GO:0010648	false	0.005907945826065665	2.2285634956804357	1378	48	6	62700	GTF2H2,DKK4,HCRT,KLK14,MAPT,ICAM1
GO:BP	cell killing	GO:0001906	false	0.006028941186668764	2.2197589527294066	218	48	3	62700	HLA-B,GFER,ICAM1
GO:BP	cell population proliferation	GO:0008283	false	0.006187565387984958	2.20848019856488	3218	48	9	62700	JUND,CEBPA,CCL26,FTH1,NEUROG3,MAPT,MCTS1,ICAM1,CEBPB
GO:BP	response to cytokine	GO:0034097	false	0.006208652678466113	2.207002634572545	916	48	5	62700	MT2A,CEBPA,CCL26,GFER,ICAM1
GO:BP	vesicle-mediated transport in synapse	GO:0099003	false	0.006281077273483261	2.2019658636185437	223	48	3	62700	AP2S1,ATP6V1F,AP2A2
GO:BP	acute-phase response	GO:0006953	false	0.006284245841163897	2.201746833598249	50	48	2	62700	ORM2,CEBPB
GO:BP	cellular response to tumor necrosis factor	GO:0071356	false	0.006494274501370589	2.187469358470874	229	48	3	62700	CEBPA,CCL26,GFER
GO:BP	negative regulation of G protein-coupled receptor signaling pathway	GO:0045744	false	0.006494274501370589	2.187469358470874	51	48	2	62700	GTF2H2,KLK14
GO:BP	osteoblast differentiation	GO:0001649	false	0.006494274501370589	2.187469358470874	228	48	3	62700	JUND,CEBPA,CEBPB
GO:BP	organonitrogen compound metabolic process	GO:1901564	false	0.006494274501370589	2.187469358470874	6362	48	13	62700	RPS21,METTL5,APOA2,DPM3,RPL36AL,VPS28,CEBPA,PCSK1N,EIF4EBP1,KLK14,MAPT,MCTS1,PDHA2
GO:BP	localization	GO:0051179	false	0.006494274501370589	2.187469358470874	5542	48	12	62700	CRABP1,APOA2,AP2S1,ATP6V1F,AP2A2,AP1S1,VPS28,GTF2H2,FTH1,HCRT,MAPT,CEBPB
GO:BP	maturation of SSU-rRNA	GO:0030490	false	0.006506708251823815	2.1866386657517096	53	48	2	62700	RPS21,IMP3
GO:BP	negative regulation of RNA metabolic process	GO:0051253	false	0.006510707836579011	2.186371792874336	1438	48	6	62700	JUND,CEBPA,MAGEB2,NEUROG3,FOXD3,CEBPB
GO:BP	negative regulation of lymphocyte mediated immunity	GO:0002707	false	0.006889637149925374	2.1618036500712936	55	48	2	62700	HLA-B,GFER
GO:BP	brown fat cell differentiation	GO:0050873	false	0.006889637149925374	2.1618036500712936	55	48	2	62700	CEBPA,CEBPB
GO:BP	regulation of leukocyte mediated immunity	GO:0002703	false	0.007174596089380766	2.1442025435264793	243	48	3	62700	HLA-B,GFER,ICAM1
GO:BP	positive regulation of nucleobase-containing compound metabolic process	GO:0045935	false	0.007174596089380766	2.1442025435264793	2039	48	7	62700	JUND,CHCHD2,CEBPA,GFER,NEUROG3,FOXD3,CEBPB
GO:BP	negative regulation of protein metabolic process	GO:0051248	false	0.007432208778034609	2.1288820990850765	981	48	5	62700	VPS28,CEBPA,PCSK1N,EIF4EBP1,MAPT
GO:BP	response to tumor necrosis factor	GO:0034612	false	0.007702421619561068	2.1133727124028185	250	48	3	62700	CEBPA,CCL26,GFER
GO:BP	response to other organism	GO:0051707	false	0.008509321985637227	2.0701050426918104	1527	48	6	62700	AP1S1,SPRR2A,HLA-B,CCL26,GFER,CEBPB
GO:BP	regulation of DNA-templated transcription	GO:0006355	false	0.008509321985637227	2.0701050426918104	3437	48	9	62700	JUND,CHCHD2,POLR2L,CEBPA,GTF2H2,MAGEB2,NEUROG3,FOXD3,CEBPB
GO:BP	response to external biotic stimulus	GO:0043207	false	0.008537667832833893	2.068660745898146	1530	48	6	62700	AP1S1,SPRR2A,HLA-B,CCL26,GFER,CEBPB
GO:BP	regulation of RNA biosynthetic process	GO:2001141	false	0.008823819017214431	2.054343408164325	3460	48	9	62700	JUND,CHCHD2,POLR2L,CEBPA,GTF2H2,MAGEB2,NEUROG3,FOXD3,CEBPB
GO:BP	response to organic substance	GO:0010033	false	0.008926446269043292	2.0493214048203674	2775	48	8	62700	JUND,APOA2,MT2A,CEBPA,CCL26,GFER,ICAM1,CEBPB
GO:BP	negative regulation of leukocyte mediated immunity	GO:0002704	false	0.00933427901738193	2.0299192214604798	66	48	2	62700	HLA-B,GFER
GO:BP	regulation of cell differentiation	GO:0045595	false	0.00933427901738193	2.0299192214604798	1562	48	6	62700	JUND,CEBPA,HLA-B,NEUROG3,MAPT,CEBPB
GO:BP	response to biotic stimulus	GO:0009607	false	0.009338884968116553	2.0297049739949635	1565	48	6	62700	AP1S1,SPRR2A,HLA-B,CCL26,GFER,CEBPB
GO:BP	positive regulation of fat cell differentiation	GO:0045600	false	0.009518162666518793	2.0214468773300927	67	48	2	62700	CEBPA,CEBPB
GO:BP	negative regulation of catalytic activity	GO:0043086	false	0.009588112528319832	2.018266877627372	612	48	4	62700	APOA2,CEBPA,PCSK1N,MAPT
GO:BP	regulation of response to external stimulus	GO:0032101	false	0.009917720163999442	2.003588149820409	1062	48	5	62700	CEBPA,HLA-B,CCL26,GFER,CEBPB
GO:BP	cellular developmental process	GO:0048869	false	0.010225972426128962	1.990295382663284	4311	48	10	62700	JUND,METTL5,GADD45G,CEBPA,HLA-B,NEUROG3,FOXD3,MAPT,ICAM1,CEBPB
GO:BP	cell differentiation	GO:0030154	false	0.010225972426128962	1.990295382663284	4310	48	10	62700	JUND,METTL5,GADD45G,CEBPA,HLA-B,NEUROG3,FOXD3,MAPT,ICAM1,CEBPB
GO:BP	organelle organization	GO:0006996	false	0.010225972426128962	1.990295382663284	3562	48	9	62700	ATP6V1F,CHCHD2,AP1S1,VPS28,CEBPA,GTF2H2,CCL26,MAPT,MCTS1
GO:BP	DNA-templated transcription	GO:0006351	false	0.010225972426128962	1.990295382663284	3563	48	9	62700	JUND,CHCHD2,POLR2L,CEBPA,GTF2H2,MAGEB2,NEUROG3,FOXD3,CEBPB
GO:BP	immune effector process	GO:0002252	false	0.010225972426128962	1.990295382663284	628	48	4	62700	APOA2,HLA-B,GFER,ICAM1
GO:BP	regulation of endocytosis	GO:0030100	false	0.010277087159498903	1.988129960225326	285	48	3	62700	APOA2,AP2S1,VPS28
GO:BP	positive regulation of response to stimulus	GO:0048584	false	0.010337476705970934	1.985585456058955	2212	48	7	62700	GADD45G,CEBPA,HLA-B,CCL26,KLK14,ICAM1,CEBPB
GO:BP	T cell migration	GO:0072678	true	0.010384599517221678	1.9836102474018182	72	48	2	62700	CCL26,ICAM1
GO:BP	natural killer cell mediated cytotoxicity	GO:0042267	false	0.010384599517221678	1.9836102474018182	72	48	2	62700	HLA-B,GFER
GO:BP	lymphocyte mediated immunity	GO:0002449	false	0.010384599517221678	1.9836102474018182	288	48	3	62700	HLA-B,GFER,ICAM1
GO:BP	RNA biosynthetic process	GO:0032774	false	0.010631442896045066	1.9734077891677102	3600	48	9	62700	JUND,CHCHD2,POLR2L,CEBPA,GTF2H2,MAGEB2,NEUROG3,FOXD3,CEBPB
GO:BP	negative regulation of response to stimulus	GO:0048585	false	0.010644161856874678	1.972888530117165	1639	48	6	62700	HLA-B,GTF2H2,DKK4,GFER,KLK14,ICAM1
GO:BP	negative regulation of multicellular organismal process	GO:0051241	false	0.010644161856874678	1.972888530117165	1102	48	5	62700	APOA2,CEBPA,DKK4,HCRT,CEBPB
GO:BP	natural killer cell mediated immunity	GO:0002228	false	0.010644161856874678	1.972888530117165	75	48	2	62700	HLA-B,GFER
GO:BP	positive regulation of cellular component organization	GO:0051130	false	0.01087555690022839	1.9635484950626423	1111	48	5	62700	APOA2,VPS28,GTF2H2,CCL26,MAPT
GO:BP	positive regulation of DNA-templated transcription	GO:0045893	false	0.012491942273580676	1.9033700313521256	1699	48	6	62700	JUND,CHCHD2,CEBPA,NEUROG3,FOXD3,CEBPB
GO:BP	positive regulation of RNA biosynthetic process	GO:1902680	false	0.01269529969414468	1.896357042409242	1706	48	6	62700	JUND,CHCHD2,CEBPA,NEUROG3,FOXD3,CEBPB
GO:BP	negative regulation of innate immune response	GO:0045824	false	0.012767933544628839	1.8938793864316366	83	48	2	62700	HLA-B,GFER
GO:BP	regulation of RNA metabolic process	GO:0051252	false	0.013211879341761957	1.8790354011815207	3753	48	9	62700	JUND,CHCHD2,POLR2L,CEBPA,GTF2H2,MAGEB2,NEUROG3,FOXD3,CEBPB
GO:BP	positive regulation of gene expression	GO:0010628	false	0.01397816605566042	1.8545498045669702	1183	48	5	62700	METTL5,APOA2,CEBPA,ORM2,CEBPB
GO:BP	intracellular chemical homeostasis	GO:0055082	false	0.014272194989798254	1.8455092295027806	709	48	4	62700	ATP6V1F,MT2A,FTH1,ICAM1
GO:BP	response to bacterium	GO:0009617	false	0.014281591050757032	1.8452234069805051	710	48	4	62700	SPRR2A,HLA-B,GFER,CEBPB
GO:BP	embryonic placenta development	GO:0001892	false	0.014290803630740758	1.844943348355089	89	48	2	62700	CEBPA,CEBPB
GO:BP	establishment of localization in cell	GO:0051649	false	0.014290803630740758	1.844943348355089	2388	48	7	62700	AP2S1,ATP6V1F,AP2A2,AP1S1,VPS28,HCRT,MAPT
GO:BP	defense response to other organism	GO:0098542	false	0.014335860811708538	1.843576224269588	1196	48	5	62700	SPRR2A,HLA-B,CCL26,GFER,CEBPB
GO:BP	epithelial cell differentiation	GO:0030855	false	0.014621702969805554	1.8350020427462714	724	48	4	62700	CEBPA,NEUROG3,ICAM1,CEBPB
GO:BP	positive regulation of protein polymerization	GO:0032273	false	0.014621702969805554	1.8350020427462714	91	48	2	62700	CCL26,MAPT
GO:BP	regulation of catalytic activity	GO:0050790	false	0.014910783548307896	1.8264995341616748	1788	48	6	62700	APOA2,CEBPA,GTF2H2,CCL26,PCSK1N,MAPT
GO:BP	regulation of postsynaptic membrane neurotransmitter receptor levels	GO:0099072	false	0.015151907673536375	1.8195326846578457	94	48	2	62700	AP2S1,AP2A2
GO:BP	endosome organization	GO:0007032	false	0.015725882136994565	1.8033849836261784	96	48	2	62700	ATP6V1F,VPS28
GO:BP	G protein-coupled receptor signaling pathway	GO:0007186	false	0.016366996586398914	1.786031008164409	1248	48	5	62700	GTF2H2,CCL26,PCSK1N,HCRT,KLK14
GO:BP	regulation of defense response	GO:0031347	false	0.016719503311120064	1.7767766283589523	756	48	4	62700	CEBPA,HLA-B,GFER,CEBPB
GO:BP	vesicle organization	GO:0016050	false	0.016922386831063757	1.7715383815775128	362	48	3	62700	ATP6V1F,AP1S1,VPS28
GO:BP	positive regulation of RNA metabolic process	GO:0051254	false	0.01699613278091596	1.7696498846786723	1845	48	6	62700	JUND,CHCHD2,CEBPA,NEUROG3,FOXD3,CEBPB
GO:BP	regulation of cytokine production	GO:0001817	false	0.017555239184640227	1.7555932490319106	769	48	4	62700	APOA2,HLA-B,ORM2,CEBPB
GO:BP	ribosomal small subunit biogenesis	GO:0042274	false	0.01761382041261683	1.754146435959598	103	48	2	62700	RPS21,IMP3
GO:BP	alcohol metabolic process	GO:0006066	false	0.017704117824468478	1.7519257087539672	370	48	3	62700	APOA2,DPM3,CEBPA
GO:BP	cytokine production	GO:0001816	false	0.01783194466652638	1.7488012921646257	775	48	4	62700	APOA2,HLA-B,ORM2,CEBPB
GO:BP	macrophage activation	GO:0042116	false	0.018069734155456364	1.743048236795329	105	48	2	62700	CEBPA,MAPT
GO:BP	positive regulation of developmental process	GO:0051094	false	0.019036563688474357	1.7204114438622786	1310	48	5	62700	JUND,CEBPA,NEUROG3,MAPT,CEBPB
GO:BP	neuropeptide signaling pathway	GO:0007218	false	0.019250892523908898	1.7155491306114314	110	48	2	62700	PCSK1N,HCRT
GO:BP	leukocyte mediated immunity	GO:0002443	false	0.019301102935213456	1.714417873117046	387	48	3	62700	HLA-B,GFER,ICAM1
GO:BP	acute inflammatory response	GO:0002526	false	0.01944268667824269	1.7112437224902879	111	48	2	62700	ORM2,CEBPB
GO:BP	cellular homeostasis	GO:0019725	false	0.020325270501852746	1.6919636658234265	814	48	4	62700	ATP6V1F,MT2A,FTH1,ICAM1
GO:BP	antigen processing and presentation	GO:0019882	false	0.020325270501852746	1.6919636658234265	114	48	2	62700	HLA-B,ICAM1
GO:BP	in utero embryonic development	GO:0001701	false	0.02113839134298832	1.6749280661036208	402	48	3	62700	CEBPA,FOXD3,CEBPB
GO:BP	regulation of cell development	GO:0060284	false	0.021206862175588696	1.673523586110471	835	48	4	62700	CEBPA,HLA-B,MAPT,CEBPB
GO:BP	regulation of hemopoiesis	GO:1903706	false	0.021206862175588696	1.673523586110471	409	48	3	62700	CEBPA,HLA-B,CEBPB
GO:BP	negative regulation of signaling	GO:0023057	false	0.021856090998660076	1.6604275097933245	1378	48	5	62700	GTF2H2,DKK4,KLK14,MAPT,ICAM1
GO:BP	regulation of signaling	GO:0023051	false	0.021856090998660076	1.6604275097933245	3396	48	8	62700	GADD45G,GTF2H2,CCL26,DKK4,HCRT,KLK14,MAPT,ICAM1
GO:BP	lymphocyte migration	GO:0072676	false	0.021856090998660076	1.6604275097933245	122	48	2	62700	CCL26,ICAM1
GO:BP	ossification	GO:0001503	false	0.021913039989642145	1.6592973687129873	416	48	3	62700	JUND,CEBPA,CEBPB
GO:BP	regulation of cell communication	GO:0010646	false	0.021946017057065424	1.6586442875902039	3405	48	8	62700	GADD45G,GTF2H2,CCL26,DKK4,HCRT,KLK14,MAPT,ICAM1
GO:BP	anatomical structure morphogenesis	GO:0009653	false	0.0220796234414275	1.656008337587072	2683	48	7	62700	CHAD,DKK4,KLK14,NEUROG3,FOXD3,MAPT,CEBPB
GO:BP	T cell mediated immunity	GO:0002456	false	0.0220796234414275	1.656008337587072	124	48	2	62700	HLA-B,ICAM1
GO:BP	cellular response to organic substance	GO:0071310	false	0.0220796234414275	1.656008337587072	2001	48	6	62700	MT2A,CEBPA,CCL26,GFER,ICAM1,CEBPB
GO:BP	tissue development	GO:0009888	false	0.0220796234414275	1.656008337587072	2004	48	6	62700	CEBPA,DKK4,KLK14,NEUROG3,ICAM1,CEBPB
GO:BP	regulation of multicellular organismal development	GO:2000026	false	0.022459351158626937	1.6486027944814303	1396	48	5	62700	CEBPA,HLA-B,DKK4,MAPT,CEBPB
GO:BP	viral process	GO:0016032	false	0.023132690057967642	1.635773860986393	428	48	3	62700	VPS28,MCTS1,ICAM1
GO:BP	translational initiation	GO:0006413	false	0.023240107829774058	1.6337618612314824	128	48	2	62700	EIF4EBP1,MCTS1
GO:BP	regulation of fat cell differentiation	GO:0045598	false	0.023407706209030852	1.630641142030343	131	48	2	62700	CEBPA,CEBPB
GO:BP	gland development	GO:0048732	false	0.024426858058282677	1.6121323912215602	444	48	3	62700	CEBPA,GFER,CEBPB
GO:BP	cell development	GO:0048468	false	0.024426858058282677	1.6121323912215602	2762	48	7	62700	JUND,CEBPA,HLA-B,NEUROG3,MAPT,ICAM1,CEBPB
GO:BP	regulation of G protein-coupled receptor signaling pathway	GO:0008277	false	0.02448549380559896	1.6110911330227595	135	48	2	62700	GTF2H2,KLK14
GO:BP	cholesterol metabolic process	GO:0008203	false	0.02448549380559896	1.6110911330227595	135	48	2	62700	APOA2,CEBPA
GO:BP	negative regulation of response to biotic stimulus	GO:0002832	false	0.02524159249826612	1.5978832488180803	142	48	2	62700	HLA-B,GFER
GO:BP	positive regulation of transport	GO:0051050	false	0.02524159249826612	1.5978832488180803	913	48	4	62700	APOA2,VPS28,HCRT,CEBPB
GO:BP	positive regulation of inflammatory response	GO:0050729	false	0.02524159249826612	1.5978832488180803	142	48	2	62700	CEBPA,CEBPB
GO:BP	lipoprotein metabolic process	GO:0042157	false	0.02524159249826612	1.5978832488180803	140	48	2	62700	APOA2,DPM3
GO:BP	negative regulation of protein modification process	GO:0031400	false	0.02524159249826612	1.5978832488180803	455	48	3	62700	VPS28,CEBPA,MAPT
GO:BP	tRNA processing	GO:0008033	false	0.02524159249826612	1.5978832488180803	138	48	2	62700	LAGE3,POP7
GO:BP	negative regulation of developmental process	GO:0051093	false	0.025431760188246146	1.5946235803045306	923	48	4	62700	CHAD,CEBPA,DKK4,MAPT
GO:BP	regulation of localization	GO:0032879	false	0.025431760188246146	1.5946235803045306	2123	48	6	62700	APOA2,AP2S1,VPS28,HCRT,MAPT,CEBPB
GO:BP	secondary alcohol metabolic process	GO:1902652	false	0.026041552622693573	1.5843331262725546	145	48	2	62700	APOA2,CEBPA
GO:BP	leukocyte activation	GO:0045321	false	0.02680518552977763	1.5717811824965067	939	48	4	62700	CEBPA,MAPT,ICAM1,CEBPB
GO:BP	placenta development	GO:0001890	false	0.02719365547152332	1.5655324090213887	152	48	2	62700	CEBPA,CEBPB
GO:BP	sterol metabolic process	GO:0016125	false	0.02719365547152332	1.5655324090213887	150	48	2	62700	APOA2,CEBPA
GO:BP	positive regulation of MAPK cascade	GO:0043410	true	0.02719365547152332	1.5655324090213887	480	48	3	62700	GADD45G,CCL26,ICAM1
GO:BP	regulation of hydrolase activity	GO:0051336	false	0.02719365547152332	1.5655324090213887	944	48	4	62700	APOA2,CCL26,PCSK1N,MAPT
GO:BP	cellular localization	GO:0051641	false	0.02719365547152332	1.5655324090213887	3652	48	8	62700	AP2S1,ATP6V1F,AP2A2,AP1S1,VPS28,FTH1,HCRT,MAPT
GO:BP	negative regulation of molecular function	GO:0044092	false	0.02719365547152332	1.5655324090213887	956	48	4	62700	APOA2,CEBPA,PCSK1N,MAPT
GO:BP	positive regulation of lipid metabolic process	GO:0045834	false	0.027212635617125874	1.5652293935917254	153	48	2	62700	APOA2,MAPT
GO:BP	interleukin-6 production	GO:0032635	false	0.027212635617125874	1.5652293935917254	153	48	2	62700	HLA-B,CEBPB
GO:BP	regulation of interleukin-6 production	GO:0032675	false	0.027212635617125874	1.5652293935917254	153	48	2	62700	HLA-B,CEBPB
GO:BP	cytoplasmic translation	GO:0002181	false	0.02747743664797557	1.561023784769872	154	48	2	62700	RPS21,MCTS1
GO:BP	positive regulation of cytokine production	GO:0001819	false	0.02759154047636519	1.5592240515429834	490	48	3	62700	APOA2,ORM2,CEBPB
GO:BP	positive regulation of endocytosis	GO:0045807	false	0.02766274300573768	1.5581047579508167	155	48	2	62700	APOA2,VPS28
GO:BP	cellular component organization	GO:0016043	false	0.02841288108490119	1.5464847262969834	8098	48	13	62700	APOA2,AP2S1,ATP6V1F,CHCHD2,AP1S1,VPS28,CEBPA,GTF2H2,CCL26,NEUROG3,MAPT,MCTS1,ICAM1
GO:BP	lipid homeostasis	GO:0055088	false	0.02946785712976194	1.5306514444200594	161	48	2	62700	APOA2,CEBPA
GO:BP	positive regulation of organelle organization	GO:0010638	false	0.029610596879098883	1.5285528381802265	507	48	3	62700	GTF2H2,CCL26,MAPT
GO:BP	response to temperature stimulus	GO:0009266	false	0.029610596879098883	1.5285528381802265	162	48	2	62700	PCSK1N,MAPT
GO:BP	regulation of signal transduction	GO:0009966	false	0.03040775427321099	1.5170156529491423	2973	48	7	62700	GADD45G,GTF2H2,CCL26,DKK4,KLK14,MAPT,ICAM1
GO:BP	generation of precursor metabolites and energy	GO:0006091	false	0.030569240660280647	1.5147153490117522	514	48	3	62700	CHCHD2,CEBPA,PDHA2
GO:BP	intracellular monoatomic cation homeostasis	GO:0030003	false	0.030972112352763124	1.5090291739824262	517	48	3	62700	ATP6V1F,MT2A,FTH1
GO:BP	regulation of vesicle-mediated transport	GO:0060627	false	0.031221925672058254	1.5055403145036508	522	48	3	62700	APOA2,AP2S1,VPS28
GO:BP	regulation of catabolic process	GO:0009894	false	0.031221925672058254	1.5055403145036508	1013	48	4	62700	APOA2,VPS28,CEBPA,MAPT
GO:BP	multicellular organism development	GO:0007275	false	0.031221925672058254	1.5055403145036508	4610	48	9	62700	CHAD,CEBPA,HLA-B,DKK4,GFER,NEUROG3,FOXD3,MAPT,CEBPB
GO:BP	intracellular monoatomic ion homeostasis	GO:0006873	false	0.0313248216020661	1.5041113936764747	526	48	3	62700	ATP6V1F,MT2A,FTH1
GO:BP	positive regulation of catabolic process	GO:0009896	false	0.03156521512257312	1.500791246532158	528	48	3	62700	APOA2,VPS28,CEBPA
GO:BP	positive regulation of supramolecular fiber organization	GO:1902905	false	0.032241883122747506	1.4915796006779147	174	48	2	62700	CCL26,MAPT
GO:BP	organic substance transport	GO:0071702	false	0.03249165979104412	1.488228102761519	3039	48	7	62700	CRABP1,APOA2,AP2S1,AP2A2,AP1S1,VPS28,HCRT
GO:BP	animal organ development	GO:0048513	false	0.033610178801578405	1.473529177136821	3068	48	7	62700	APOA2,CHAD,CEBPA,DKK4,GFER,NEUROG3,CEBPB
GO:BP	mitochondrion organization	GO:0007005	false	0.03392822620983864	1.4694388449648415	547	48	3	62700	CHCHD2,CEBPA,MAPT
GO:BP	regulation of lymphocyte mediated immunity	GO:0002706	false	0.034316905148117256	1.4644918856747484	182	48	2	62700	HLA-B,GFER
GO:BP	positive regulation of cytoskeleton organization	GO:0051495	false	0.03458849638499594	1.4610683170227208	183	48	2	62700	CCL26,MAPT
GO:BP	organic hydroxy compound metabolic process	GO:1901615	false	0.03564337611349676	1.4480211666435872	564	48	3	62700	APOA2,DPM3,CEBPA
GO:BP	protein-containing complex localization	GO:0031503	false	0.03567244466757448	1.447667127015529	189	48	2	62700	AP2S1,AP2A2
GO:BP	cell activation	GO:0001775	false	0.03587726884089578	1.4451806250614467	1082	48	4	62700	CEBPA,MAPT,ICAM1,CEBPB
GO:BP	response to endogenous stimulus	GO:0009719	false	0.03587726884089578	1.4451806250614467	1696	48	5	62700	APOA2,GFER,MAPT,ICAM1,CEBPB
GO:BP	regulation of protein metabolic process	GO:0051246	false	0.03609292906075929	1.4425778720744087	2389	48	6	62700	METTL5,VPS28,CEBPA,PCSK1N,EIF4EBP1,MAPT
GO:BP	positive regulation of catalytic activity	GO:0043085	false	0.036311511384414984	1.4399556741867776	1091	48	4	62700	APOA2,GTF2H2,CCL26,MAPT
GO:BP	negative regulation of immune response	GO:0050777	false	0.036311511384414984	1.4399556741867776	193	48	2	62700	HLA-B,GFER
GO:BP	aerobic respiration	GO:0009060	true	0.036481855332184884	1.4379230831714547	196	48	2	62700	CHCHD2,PDHA2
GO:BP	positive regulation of cell communication	GO:0010647	false	0.03657251655521843	1.4368451548262493	1725	48	5	62700	GADD45G,CCL26,HCRT,KLK14,ICAM1
GO:BP	regulation of protein polymerization	GO:0032271	false	0.03657251655521843	1.4368451548262493	197	48	2	62700	CCL26,MAPT
GO:BP	response to glucose	GO:0009749	false	0.03657251655521843	1.4368451548262493	197	48	2	62700	APOA2,ICAM1
GO:BP	intracellular protein transport	GO:0006886	false	0.036575477578236454	1.4368099944374115	1105	48	4	62700	AP2S1,AP2A2,AP1S1,VPS28
GO:BP	response to abiotic stimulus	GO:0009628	false	0.03660014137303349	1.4365172370807326	1106	48	4	62700	CHCHD2,GTF2H2,PCSK1N,MAPT
GO:BP	positive regulation of protein-containing complex assembly	GO:0031334	false	0.03701769216235618	1.4315906604722661	199	48	2	62700	CCL26,MAPT
GO:BP	regulation of cell cycle	GO:0051726	false	0.03710034272033802	1.430622078501823	1112	48	4	62700	JUND,GADD45G,CEBPA,EIF4EBP1
GO:BP	response to hexose	GO:0009746	false	0.037121142887747025	1.4303786611654314	202	48	2	62700	APOA2,ICAM1
GO:BP	monoatomic cation homeostasis	GO:0055080	false	0.037121142887747025	1.4303786611654314	592	48	3	62700	ATP6V1F,MT2A,FTH1
GO:BP	synaptic vesicle cycle	GO:0099504	false	0.037121142887747025	1.4303786611654314	200	48	2	62700	AP2S1,ATP6V1F
GO:BP	positive regulation of response to external stimulus	GO:0032103	false	0.037121142887747025	1.4303786611654314	591	48	3	62700	CEBPA,CCL26,CEBPB
GO:BP	mononuclear cell migration	GO:0071674	false	0.037121142887747025	1.4303786611654314	203	48	2	62700	CCL26,ICAM1
GO:BP	macromolecule localization	GO:0033036	false	0.037121142887747025	1.4303786611654314	3204	48	7	62700	CRABP1,APOA2,AP2S1,AP2A2,AP1S1,VPS28,MAPT
GO:BP	cellular response to salt	GO:1902075	false	0.037121142887747025	1.4303786611654314	201	48	2	62700	JUND,CEBPA
GO:BP	endomembrane system organization	GO:0010256	false	0.037708920091885104	1.423555904742372	598	48	3	62700	ATP6V1F,AP1S1,VPS28
GO:BP	regulation of transport	GO:0051049	false	0.038000062090364224	1.420215693765281	1762	48	5	62700	APOA2,AP2S1,VPS28,HCRT,CEBPB
GO:BP	monoatomic ion homeostasis	GO:0050801	false	0.03804447744089324	1.4197083767650365	601	48	3	62700	ATP6V1F,MT2A,FTH1
GO:BP	proteolysis	GO:0006508	false	0.03817176861257366	1.4182577174182858	1766	48	5	62700	VPS28,CEBPA,PCSK1N,KLK14,MAPT
GO:BP	response to monosaccharide	GO:0034284	false	0.03824615303579959	1.4174122415390016	210	48	2	62700	APOA2,ICAM1
GO:BP	positive regulation of protein catabolic process	GO:0045732	false	0.03824615303579959	1.4174122415390016	210	48	2	62700	VPS28,CEBPA
GO:BP	positive regulation of ERK1 and ERK2 cascade	GO:0070374	false	0.03824615303579959	1.4174122415390016	210	48	2	62700	CCL26,ICAM1
GO:BP	organophosphate biosynthetic process	GO:0090407	false	0.03824615303579959	1.4174122415390016	604	48	3	62700	APOA2,DPM3,PDHA2
GO:BP	glycerophospholipid biosynthetic process	GO:0046474	false	0.03871247596638203	1.4121490512553287	212	48	2	62700	APOA2,DPM3
GO:BP	epithelial cell development	GO:0002064	false	0.03897427954189055	1.409221904205146	213	48	2	62700	CEBPA,ICAM1
GO:BP	regulation of growth	GO:0040008	false	0.039548337310772896	1.4028717703694757	619	48	3	62700	MT2A,MT1H,MAPT
GO:BP	leukocyte differentiation	GO:0002521	false	0.039548337310772896	1.4028717703694757	619	48	3	62700	CEBPA,HLA-B,CEBPB
GO:BP	regulation of molecular function	GO:0065009	false	0.0396478275035846	1.4017806047916295	2526	48	6	62700	APOA2,CEBPA,GTF2H2,CCL26,PCSK1N,MAPT
GO:BP	cell cycle	GO:0007049	false	0.0396478275035846	1.4017806047916295	1811	48	5	62700	JUND,GADD45G,CEBPA,EIF4EBP1,MCTS1
GO:BP	negative regulation of kinase activity	GO:0033673	false	0.03976989219417186	1.4004455862717449	219	48	2	62700	CEBPA,MAPT
GO:BP	intracellular transport	GO:0046907	false	0.039851090733519494	1.399559787365333	1816	48	5	62700	AP2S1,AP2A2,AP1S1,VPS28,MAPT
GO:BP	cellular response to organonitrogen compound	GO:0071417	false	0.04112475080020905	1.385896720687489	637	48	3	62700	GFER,ICAM1,CEBPB
GO:BP	regulation of plasma membrane bounded cell projection organization	GO:0120035	false	0.04132724477783927	1.3837635474806174	640	48	3	62700	NEUROG3,MAPT,ICAM1
GO:BP	behavior	GO:0007610	false	0.04228137523437652	1.3738508953715218	652	48	3	62700	HCRT,KLK14,MAPT
GO:BP	myeloid leukocyte differentiation	GO:0002573	false	0.04228137523437652	1.3738508953715218	231	48	2	62700	CEBPA,CEBPB
GO:BP	regulation of cell projection organization	GO:0031344	false	0.042699943807727174	1.3695726964974602	655	48	3	62700	NEUROG3,MAPT,ICAM1
GO:BP	response to carbohydrate	GO:0009743	false	0.04297725973747235	1.3667612789058632	234	48	2	62700	APOA2,ICAM1
GO:BP	regulation of cellular response to stress	GO:0080135	false	0.04304583911010468	1.3660688218840777	658	48	3	62700	CHCHD2,GADD45G,MAPT
GO:BP	fat cell differentiation	GO:0045444	false	0.04314944765490339	1.3650247592063123	235	48	2	62700	CEBPA,CEBPB
GO:BP	intracellular signal transduction	GO:0035556	false	0.04339786347135993	1.3625316507971394	2609	48	6	62700	GADD45G,CCL26,EIF4EBP1,MAPT,ICAM1,CEBPB
GO:BP	myeloid leukocyte activation	GO:0002274	false	0.04345831186578265	1.3619271478179482	237	48	2	62700	CEBPA,MAPT
GO:BP	chordate embryonic development	GO:0043009	false	0.04345831186578265	1.3619271478179482	665	48	3	62700	CEBPA,FOXD3,CEBPB
GO:BP	regulation of MAPK cascade	GO:0043408	false	0.04379545346797044	1.3585709725155284	668	48	3	62700	GADD45G,CCL26,ICAM1
GO:BP	ribonucleoprotein complex biogenesis	GO:0022613	false	0.04379545346797044	1.3585709725155284	1894	48	5	62700	RPS21,METTL5,POP7,IMP3,MCTS1
GO:BP	cellular response to nitrogen compound	GO:1901699	false	0.04504862323926935	1.3463184772426282	676	48	3	62700	GFER,ICAM1,CEBPB
GO:BP	cellular respiration	GO:0045333	false	0.04509960208090791	1.3458272899364145	244	48	2	62700	CHCHD2,PDHA2
GO:BP	cellular response to oxidative stress	GO:0034599	true	0.04547369429372074	1.342239762174828	246	48	2	62700	CHCHD2,MAPT
GO:BP	negative regulation of growth	GO:0045926	false	0.04590296890039316	1.3381592243677458	248	48	2	62700	MT2A,MT1H
GO:BP	establishment of protein localization	GO:0045184	false	0.04590296890039316	1.3381592243677458	1925	48	5	62700	AP2S1,AP2A2,AP1S1,VPS28,MAPT
GO:BP	glucose homeostasis	GO:0042593	false	0.04590296890039316	1.3381592243677458	248	48	2	62700	CEBPA,ICAM1
GO:BP	embryo development ending in birth or egg hatching	GO:0009792	false	0.046010410935424295	1.3371438878786464	687	48	3	62700	CEBPA,FOXD3,CEBPB
GO:BP	carbohydrate homeostasis	GO:0033500	false	0.046010410935424295	1.3371438878786464	249	48	2	62700	CEBPA,ICAM1
GO:BP	glycerolipid biosynthetic process	GO:0045017	false	0.046010410935424295	1.3371438878786464	249	48	2	62700	APOA2,DPM3
GO:BP	regulation of chromosome organization	GO:0033044	false	0.046069728154646966	1.3365843503973112	251	48	2	62700	GTF2H2,MAPT
GO:BP	negative regulation of signal transduction	GO:0009968	false	0.046149398413543194	1.335833955903106	1268	48	4	62700	GTF2H2,DKK4,KLK14,ICAM1
GO:BP	regulation of proteolysis	GO:0030162	false	0.04627152384990981	1.3346861977400097	693	48	3	62700	CEBPA,PCSK1N,MAPT
GO:BP	negative regulation of transferase activity	GO:0051348	false	0.04759235596895643	1.3224627957477544	258	48	2	62700	CEBPA,MAPT
GO:BP	phospholipid biosynthetic process	GO:0008654	false	0.04784979317604046	1.3201199350595196	259	48	2	62700	APOA2,DPM3
GO:BP	adaptive immune response	GO:0002250	false	0.04929162921418439	1.3072268270666862	718	48	3	62700	IGKV1D-33,HLA-B,ICAM1
GO:CC	protein-containing complex	GO:0032991	false	8.394928986043976e-9	8.075982973272172	8527	48	25	62700	LAGE3,RPS21,JUND,APOA2,AP2S1,ATP6V1F,AP2A2,AP1S1,POLR2L,DPM3,RPL36AL,IGKV1D-33,VPS28,CEBPA,HLA-B,GTF2H2,FTH1,POP7,IMP3,NEUROG3,FOXD3,MAPT,MCTS1,PDHA2,CEBPB
GO:CC	extracellular region	GO:0005576	false	2.1539219671877316e-8	7.666770034479839	4206	48	18	62700	APOA2,ATP6V1F,CHAD,IGKV1D-33,SPRR2A,VPS28,HLA-B,ORM2,OXT,CCL26,FTH1,DKK4,PCSK1N,GFER,HCRT,KLK14,MAPT,ICAM1
GO:CC	extracellular space	GO:0005615	false	3.634079293083666e-8	7.439605600920941	3284	48	16	62700	APOA2,ATP6V1F,CHAD,IGKV1D-33,SPRR2A,VPS28,HLA-B,ORM2,OXT,CCL26,FTH1,DKK4,PCSK1N,GFER,KLK14,ICAM1
GO:CC	cytoplasmic vesicle	GO:0031410	false	6.52506949448463e-7	6.185414858562789	2476	48	13	62700	APOA2,AP2S1,ATP6V1F,AP2A2,AP1S1,SPRR2A,VPS28,HLA-B,ORM2,OXT,FTH1,PCSK1N,HCRT
GO:CC	intracellular vesicle	GO:0097708	false	6.52506949448463e-7	6.185414858562789	2481	48	13	62700	APOA2,AP2S1,ATP6V1F,AP2A2,AP1S1,SPRR2A,VPS28,HLA-B,ORM2,OXT,FTH1,PCSK1N,HCRT
GO:CC	endomembrane system	GO:0012505	false	7.45130371174321e-7	6.127767734596505	4742	48	17	62700	RPS21,APOA2,AP2S1,ATP6V1F,FAM156A,AP2A2,AP1S1,DPM3,RPL36AL,SPRR2A,VPS28,HLA-B,ORM2,OXT,FTH1,PCSK1N,HCRT
GO:CC	cytosol	GO:0005829	false	8.561751643492722e-7	6.067437374192088	5457	48	18	62700	RPS21,CRABP1,METTL5,APOA2,AP2S1,ATP6V1F,MT2A,AP2A2,AP1S1,POLR2L,RPL36AL,SPRR2A,VPS28,FTH1,EIF4EBP1,GFER,MAPT,MCTS1
GO:CC	secretory vesicle	GO:0099503	false	0.0000015238423630815049	5.8170599571334	1039	48	9	62700	ATP6V1F,AP2A2,SPRR2A,HLA-B,ORM2,OXT,FTH1,PCSK1N,HCRT
GO:CC	vesicle	GO:0031982	false	0.000002590965258572468	5.586538410291452	3976	48	15	62700	APOA2,AP2S1,ATP6V1F,AP2A2,AP1S1,IGKV1D-33,SPRR2A,VPS28,HLA-B,ORM2,OXT,FTH1,PCSK1N,HCRT,ICAM1
GO:CC	secretory granule	GO:0030141	false	0.000004653321665431546	5.332236925396356	871	48	8	62700	AP2A2,SPRR2A,HLA-B,ORM2,OXT,FTH1,PCSK1N,HCRT
GO:CC	coated vesicle membrane	GO:0030662	false	0.000006522946804376699	5.185556163200625	198	48	5	62700	AP2S1,ATP6V1F,AP2A2,AP1S1,HLA-B
GO:CC	organelle lumen	GO:0043233	false	0.000010580092769185656	4.975510524269756	6656	48	18	62700	LAGE3,RPS21,JUND,METTL5,APOA2,CHCHD2,POLR2L,CEBPA,ORM2,GTF2H2,FTH1,POP7,GFER,IMP3,FOXD3,MAPT,PDHA2,CEBPB
GO:CC	intracellular organelle lumen	GO:0070013	false	0.000010580092769185656	4.975510524269756	6656	48	18	62700	LAGE3,RPS21,JUND,METTL5,APOA2,CHCHD2,POLR2L,CEBPA,ORM2,GTF2H2,FTH1,POP7,GFER,IMP3,FOXD3,MAPT,PDHA2,CEBPB
GO:CC	membrane-enclosed lumen	GO:0031974	false	0.000010580092769185656	4.975510524269756	6656	48	18	62700	LAGE3,RPS21,JUND,METTL5,APOA2,CHCHD2,POLR2L,CEBPA,ORM2,GTF2H2,FTH1,POP7,GFER,IMP3,FOXD3,MAPT,PDHA2,CEBPB
GO:CC	transport vesicle	GO:0030133	false	0.000010580092769185656	4.975510524269756	427	48	6	62700	ATP6V1F,AP2A2,AP1S1,SPRR2A,HLA-B,HCRT
GO:CC	clathrin-coated vesicle membrane	GO:0030665	false	0.0000344123632536391	4.4632855013758155	133	48	4	62700	AP2S1,ATP6V1F,AP2A2,AP1S1
GO:CC	coated vesicle	GO:0030135	false	0.00003909052781751215	4.407928465492915	310	48	5	62700	AP2S1,ATP6V1F,AP2A2,AP1S1,HLA-B
GO:CC	clathrin coat	GO:0030118	false	0.00007609857863864221	4.1186234548609555	51	48	3	62700	AP2S1,AP2A2,AP1S1
GO:CC	ribosomal subunit	GO:0044391	false	0.00012114250313324835	3.916703456876069	189	48	4	62700	RPS21,RPL36AL,IMP3,MCTS1
GO:CC	vesicle coat	GO:0030120	false	0.0001356971667011387	3.8674292201288183	63	48	3	62700	AP2S1,AP2A2,AP1S1
GO:CC	clathrin-coated vesicle	GO:0030136	false	0.00018245004972430604	3.7388560139381997	213	48	4	62700	AP2S1,ATP6V1F,AP2A2,AP1S1
GO:CC	clathrin-coated pit	GO:0005905	false	0.0002165205479738552	3.6645008824597847	75	48	3	62700	AP2S1,AP2A2,AP1S1
GO:CC	transport vesicle membrane	GO:0030658	false	0.0002277217067113043	3.6425955699310855	232	48	4	62700	ATP6V1F,AP2A2,AP1S1,HLA-B
GO:CC	small ribosomal subunit	GO:0015935	false	0.0002277217067113043	3.6425955699310855	79	48	3	62700	RPS21,IMP3,MCTS1
GO:CC	vacuole	GO:0005773	false	0.0002961149531980848	3.5285396610759383	838	48	6	62700	AP2S1,ATP6V1F,AP2A2,AP1S1,ORM2,FTH1
GO:CC	RNA polymerase II transcription regulator complex	GO:0090575	false	0.00031326419550377804	3.504089239921129	258	48	4	62700	JUND,CEBPA,GTF2H2,CEBPB
GO:CC	coated membrane	GO:0048475	false	0.0003971960827491889	3.4009950432803837	99	48	3	62700	AP2S1,AP2A2,AP1S1
GO:CC	membrane coat	GO:0030117	false	0.0003971960827491889	3.4009950432803837	99	48	3	62700	AP2S1,AP2A2,AP1S1
GO:CC	cytosolic ribosome	GO:0022626	false	0.0005315001287939799	3.274496625901723	110	48	3	62700	RPS21,RPL36AL,MCTS1
GO:CC	synapse	GO:0045202	false	0.000641877606718243	3.1925477753491234	1451	48	7	62700	RPS21,METTL5,AP2S1,ATP6V1F,AP2A2,HCRT,MAPT
GO:CC	postsynapse	GO:0098794	false	0.0007333812160994094	3.134670217703539	644	48	5	62700	METTL5,AP2S1,AP2A2,HCRT,MAPT
GO:CC	endosome	GO:0005768	false	0.0007754488269098517	3.1104468566820485	1047	48	6	62700	APOA2,AP2S1,AP2A2,AP1S1,VPS28,HLA-B
GO:CC	blood microparticle	GO:0072562	false	0.0008482797599803407	3.07146089517412	136	48	3	62700	APOA2,IGKV1D-33,ORM2
GO:CC	extracellular exosome	GO:0070062	false	0.0009525005838482751	3.0211347494455123	2109	48	8	62700	APOA2,ATP6V1F,IGKV1D-33,VPS28,HLA-B,ORM2,FTH1,ICAM1
GO:CC	extracellular vesicle	GO:1903561	false	0.0009619333203519234	3.0168550315036353	2133	48	8	62700	APOA2,ATP6V1F,IGKV1D-33,VPS28,HLA-B,ORM2,FTH1,ICAM1
GO:CC	extracellular organelle	GO:0043230	false	0.0009619333203519234	3.0168550315036353	2134	48	8	62700	APOA2,ATP6V1F,IGKV1D-33,VPS28,HLA-B,ORM2,FTH1,ICAM1
GO:CC	extracellular membrane-bounded organelle	GO:0065010	false	0.0009619333203519234	3.0168550315036353	2134	48	8	62700	APOA2,ATP6V1F,IGKV1D-33,VPS28,HLA-B,ORM2,FTH1,ICAM1
GO:CC	nuclear lumen	GO:0031981	false	0.0009619333203519234	3.0168550315036353	5520	48	13	62700	LAGE3,RPS21,JUND,METTL5,POLR2L,CEBPA,GTF2H2,POP7,IMP3,FOXD3,MAPT,PDHA2,CEBPB
GO:CC	cell junction	GO:0030054	false	0.0011864460469381986	2.925752006329729	2214	48	8	62700	RPS21,METTL5,AP2S1,ATP6V1F,AP2A2,HCRT,MAPT,ICAM1
GO:CC	lytic vacuole	GO:0000323	false	0.0011864460469381986	2.925752006329729	745	48	5	62700	AP2S1,AP2A2,AP1S1,ORM2,FTH1
GO:CC	lysosome	GO:0005764	false	0.0011864460469381986	2.925752006329729	745	48	5	62700	AP2S1,AP2A2,AP1S1,ORM2,FTH1
GO:CC	non-membrane-bounded organelle	GO:0043228	false	0.0012423049039180306	2.9057718004252777	6569	48	14	62700	RPS21,JUND,METTL5,POLR2L,RPL36AL,CEBPA,POP7,IMP3,NEUROG3,FOXD3,MAPT,MCTS1,PDHA2,CEBPB
GO:CC	intracellular non-membrane-bounded organelle	GO:0043232	false	0.0012423049039180306	2.9057718004252777	6568	48	14	62700	RPS21,JUND,METTL5,POLR2L,RPL36AL,CEBPA,POP7,IMP3,NEUROG3,FOXD3,MAPT,MCTS1,PDHA2,CEBPB
GO:CC	nucleoplasm	GO:0005654	false	0.0012423049039180306	2.9057718004252777	4221	48	11	62700	LAGE3,RPS21,JUND,POLR2L,CEBPA,GTF2H2,POP7,IMP3,FOXD3,MAPT,CEBPB
GO:CC	cytoplasmic vesicle membrane	GO:0030659	false	0.0013509577250135803	2.869358240971	1213	48	6	62700	AP2S1,ATP6V1F,AP2A2,AP1S1,VPS28,HLA-B
GO:CC	early endosome	GO:0005769	false	0.0013768821545194437	2.8611032288295384	428	48	4	62700	APOA2,AP1S1,VPS28,HLA-B
GO:CC	vesicle membrane	GO:0012506	false	0.001412416807387912	2.85003712308827	1230	48	6	62700	AP2S1,ATP6V1F,AP2A2,AP1S1,VPS28,HLA-B
GO:CC	vacuolar membrane	GO:0005774	false	0.0018201049713854477	2.739903564114478	468	48	4	62700	AP2S1,ATP6V1F,AP2A2,AP1S1
GO:CC	endocytic vesicle membrane	GO:0030666	false	0.0018201049713854477	2.739903564114478	194	48	3	62700	AP2S1,AP2A2,HLA-B
GO:CC	membrane protein complex	GO:0098796	false	0.0022101157528042164	2.6555849799403783	1357	48	6	62700	AP2S1,ATP6V1F,AP2A2,AP1S1,VPS28,HLA-B
GO:CC	transcription regulator complex	GO:0005667	false	0.0025902607364032336	2.586656517508802	520	48	4	62700	JUND,CEBPA,GTF2H2,CEBPB
GO:CC	ribosome	GO:0005840	false	0.0026300948404723544	2.580028590692307	524	48	4	62700	RPS21,RPL36AL,IMP3,MCTS1
GO:CC	intracellular protein-containing complex	GO:0140535	false	0.0028966790584975415	2.5380996203795374	951	48	5	62700	POLR2L,DPM3,GTF2H2,FTH1,POP7
GO:CC	endosome membrane	GO:0010008	false	0.0030488639827817286	2.5158619501328094	551	48	4	62700	AP2S1,AP2A2,VPS28,HLA-B
GO:CC	presynapse	GO:0098793	false	0.0032179628707345886	2.492418971153121	561	48	4	62700	METTL5,AP2S1,ATP6V1F,HCRT
GO:CC	Golgi-associated vesicle membrane	GO:0030660	false	0.003247590899772841	2.488438684221905	58	48	2	62700	AP2A2,AP1S1
GO:CC	rough endoplasmic reticulum	GO:0005791	false	0.003901027483563978	2.40882098998092	64	48	2	62700	RPS21,HCRT
GO:CC	bounding membrane of organelle	GO:0098588	false	0.004182568810497586	2.378556905410738	2160	48	7	62700	AP2S1,ATP6V1F,AP2A2,AP1S1,VPS28,HLA-B,ARMCX2
GO:CC	clathrin-coated endocytic vesicle membrane	GO:0030669	false	0.004678072183167354	2.3299330812636314	71	48	2	62700	AP2S1,AP2A2
GO:CC	side of membrane	GO:0098552	false	0.005255086669730263	2.2794201169572976	656	48	4	62700	AP2S1,AP2A2,HLA-B,ICAM1
GO:CC	mitochondrial intermembrane space	GO:0005758	false	0.00593577438181549	2.22652261490469	82	48	2	62700	CHCHD2,GFER
GO:CC	cell periphery	GO:0071944	false	0.006483380305745144	2.1881985025614807	6202	48	12	62700	AP2S1,AP2A2,AP1S1,RPL36AL,CHAD,IGKV1D-33,SPRR2A,VPS28,HLA-B,ORM2,MAPT,ICAM1
GO:CC	clathrin-coated endocytic vesicle	GO:0045334	false	0.0066703862187343765	2.1758490194853777	88	48	2	62700	AP2S1,AP2A2
GO:CC	endocytic vesicle	GO:0030139	false	0.0068872059818758085	2.1619569279840003	342	48	3	62700	AP2S1,AP2A2,HLA-B
GO:CC	catalytic complex	GO:1902494	false	0.0068872059818758085	2.1619569279840003	1781	48	6	62700	ATP6V1F,POLR2L,DPM3,GTF2H2,POP7,PDHA2
GO:CC	organelle envelope lumen	GO:0031970	false	0.0068872059818758085	2.1619569279840003	92	48	2	62700	CHCHD2,GFER
GO:CC	RNA polymerase II, holoenzyme	GO:0016591	false	0.006899742477142583	2.1611671183704346	93	48	2	62700	POLR2L,GTF2H2
GO:CC	Golgi-associated vesicle	GO:0005798	false	0.0072688899727694845	2.1385319048917264	96	48	2	62700	AP2A2,AP1S1
GO:CC	chromatin	GO:0000785	false	0.010523912024518406	1.9778227910905057	1366	48	5	62700	JUND,CEBPA,NEUROG3,FOXD3,CEBPB
GO:CC	nuclear DNA-directed RNA polymerase complex	GO:0055029	false	0.010523912024518406	1.9778227910905057	117	48	2	62700	POLR2L,GTF2H2
GO:CC	DNA-directed RNA polymerase complex	GO:0000428	false	0.010913201069994312	1.9620478430756008	123	48	2	62700	POLR2L,GTF2H2
GO:CC	nucleolus	GO:0005730	false	0.010913201069994312	1.9620478430756008	1996	48	6	62700	METTL5,POLR2L,CEBPA,POP7,IMP3,PDHA2
GO:CC	lysosomal membrane	GO:0005765	false	0.011122786283942232	1.9537864073433433	424	48	3	62700	AP2S1,AP2A2,AP1S1
GO:CC	RNA polymerase complex	GO:0030880	false	0.011122786283942232	1.9537864073433433	126	48	2	62700	POLR2L,GTF2H2
GO:CC	lytic vacuole membrane	GO:0098852	false	0.011122786283942232	1.9537864073433433	424	48	3	62700	AP2S1,AP2A2,AP1S1
GO:CC	nuclear protein-containing complex	GO:0140513	false	0.011288184690924729	1.9473758935136938	2711	48	7	62700	JUND,POLR2L,CEBPA,GTF2H2,POP7,IMP3,CEBPB
GO:CC	endoplasmic reticulum	GO:0005783	false	0.011556022341772818	1.9371916271861591	2041	48	6	62700	RPS21,APOA2,DPM3,RPL36AL,HLA-B,HCRT
GO:CC	protein-DNA complex	GO:0032993	false	0.012026287660692853	1.9198684123350698	1435	48	5	62700	JUND,CEBPA,NEUROG3,FOXD3,CEBPB
GO:CC	membrane	GO:0016020	false	0.013437875739413572	1.8716693791665484	9853	48	15	62700	AP2S1,ATP6V1F,FAM156A,AP2A2,AP1S1,DPM3,RPL36AL,IGKV1D-33,SPRR2A,VPS28,HLA-B,FTH1,MAPT,ICAM1,ARMCX2
GO:CC	nuclear periphery	GO:0034399	false	0.014629258854806131	1.8347776754755944	151	48	2	62700	MAPT,CEBPB
GO:CC	tertiary granule	GO:0070820	false	0.016499506700982294	1.7825290400432996	163	48	2	62700	AP2A2,FTH1
GO:CC	organelle membrane	GO:0031090	false	0.016499506700982294	1.7825290400432996	3734	48	8	62700	AP2S1,ATP6V1F,AP2A2,AP1S1,DPM3,VPS28,HLA-B,ARMCX2
GO:CC	cytoplasmic side of plasma membrane	GO:0009898	false	0.01860833177561973	1.7302925593312133	175	48	2	62700	AP2S1,AP2A2
GO:CC	external encapsulating structure	GO:0030312	false	0.019174827994988437	1.7172685231371263	554	48	3	62700	CHAD,ORM2,ICAM1
GO:CC	ficolin-1-rich granule	GO:0101002	false	0.019174827994988437	1.7172685231371263	184	48	2	62700	AP2A2,FTH1
GO:CC	mitochondrion	GO:0005739	false	0.019174827994988437	1.7172685231371263	1672	48	5	62700	CHCHD2,GFER,MAPT,PDHA2,ARMCX2
GO:CC	extracellular matrix	GO:0031012	false	0.019174827994988437	1.7172685231371263	553	48	3	62700	CHAD,ORM2,ICAM1
GO:CC	plasma membrane	GO:0005886	false	0.02127291395841648	1.672173016473304	5717	48	10	62700	AP2S1,AP2A2,AP1S1,RPL36AL,IGKV1D-33,SPRR2A,VPS28,HLA-B,MAPT,ICAM1
GO:CC	synaptic vesicle	GO:0008021	false	0.0235900716839609	1.6272707394068437	212	48	2	62700	ATP6V1F,HCRT
GO:CC	cytoplasmic side of membrane	GO:0098562	false	0.023633339722210225	1.626474902132353	213	48	2	62700	AP2S1,AP2A2
GO:CC	exocytic vesicle	GO:0070382	false	0.026515584778002463	1.5764987904553152	228	48	2	62700	ATP6V1F,HCRT
GO:CC	chromosome	GO:0005694	false	0.03063705557464219	1.513752975629884	1942	48	5	62700	JUND,CEBPA,NEUROG3,FOXD3,CEBPB
GO:CC	trans-Golgi network	GO:0005802	true	0.03147642358430645	1.5020146189380443	257	48	2	62700	AP1S1,PCSK1N
GO:CC	organelle envelope	GO:0031967	false	0.031815108252244956	1.4973665947199883	1293	48	4	62700	FAM156A,CHCHD2,GFER,ARMCX2
GO:CC	envelope	GO:0031975	false	0.031815108252244956	1.4973665947199883	1293	48	4	62700	FAM156A,CHCHD2,GFER,ARMCX2
GO:CC	plasma membrane protein complex	GO:0098797	false	0.03229151252734474	1.4909116122483943	715	48	3	62700	AP2S1,AP2A2,HLA-B
GO:CC	plasma membrane region	GO:0098590	false	0.03229151252734474	1.4909116122483943	1304	48	4	62700	AP2S1,AP2A2,AP1S1,MAPT
GO:CC	membrane raft	GO:0045121	false	0.035790501980858216	1.4462322103557934	285	48	2	62700	MAPT,ICAM1
GO:CC	membrane microdomain	GO:0098857	false	0.035790501980858216	1.4462322103557934	286	48	2	62700	MAPT,ICAM1
GO:CC	secretory granule membrane	GO:0030667	false	0.04112222301194853	1.3859234160038618	312	48	2	62700	AP2A2,HLA-B
GO:CC	mitochondrial envelope	GO:0005740	false	0.0423095887096524	1.3735611964128935	820	48	3	62700	CHCHD2,GFER,ARMCX2
GO:CC	transferase complex, transferring phosphorus-containing groups	GO:0061695	false	0.043560557326737186	1.360906572387838	325	48	2	62700	POLR2L,GTF2H2
GO:CC	organelle subcompartment	GO:0031984	false	0.04630656016260367	1.3343574789474808	1505	48	4	62700	AP1S1,DPM3,HLA-B,PCSK1N
GO:CC	nuclear body	GO:0016604	false	0.04949977262848841	1.3053967959435953	888	48	3	62700	LAGE3,GTF2H2,MAPT
GO:CC	transferase complex	GO:1990234	false	0.049509058338419176	1.3053153338647903	892	48	3	62700	POLR2L,DPM3,GTF2H2
KEGG	KEGG root term	KEGG:00000	false	1.5921794768245542e-14	13.798007978431775	8161	48	31	62700	RPS21,JUND,APOA2,AP2S1,ATP6V1F,MT2A,AP2A2,AP1S1,POLR2L,DPM3,RPL36AL,CHAD,GADD45G,VPS28,CEBPA,HLA-B,MT1H,OXT,GTF2H2,CCL26,FTH1,DKK4,POP7,EIF4EBP1,IMP3,HCRT,NEUROG3,MAPT,ICAM1,PDHA2,CEBPB
KEGG	Mineral absorption	KEGG:04978	false	0.0007615021023190182	3.118328893346601	60	48	3	62700	MT2A,MT1H,FTH1
KEGG	Synaptic vesicle cycle	KEGG:04721	false	0.0011177501595228242	2.9516552594783807	78	48	3	62700	AP2S1,ATP6V1F,AP2A2
KEGG	Endocytosis	KEGG:04144	false	0.001139729764314306	2.9431981098736646	250	48	4	62700	AP2S1,AP2A2,VPS28,HLA-B
KEGG	Human papillomavirus infection	KEGG:05165	false	0.0026935205769731308	2.569679702341249	331	48	4	62700	ATP6V1F,CHAD,HLA-B,EIF4EBP1
KEGG	Cellular senescence	KEGG:04218	false	0.004372216117592574	2.3592983791198296	156	48	3	62700	GADD45G,HLA-B,EIF4EBP1
KEGG	Epstein-Barr virus infection	KEGG:05169	false	0.006582520887369629	2.181607754135304	198	48	3	62700	GADD45G,HLA-B,ICAM1
KEGG	Transcriptional misregulation in cancer	KEGG:05202	false	0.006582520887369629	2.181607754135304	192	48	3	62700	GADD45G,CEBPA,CEBPB
KEGG	Endocrine and other factor-regulated calcium reabsorption	KEGG:04961	false	0.009341602994947348	2.0295785935636874	53	48	2	62700	AP2S1,AP2A2
KEGG	Viral myocarditis	KEGG:05416	false	0.009382090975976901	2.0277003601148045	56	48	2	62700	HLA-B,ICAM1
KEGG	Acute myeloid leukemia	KEGG:05221	false	0.01217992459222498	1.9143554004783454	67	48	2	62700	CEBPA,EIF4EBP1
KEGG	MAPK signaling pathway	KEGG:04010	false	0.01371489293023359	1.862807578507154	294	48	3	62700	JUND,GADD45G,MAPT
KEGG	Huntington disease	KEGG:05016	false	0.014188656097338844	1.8480587375340525	306	48	3	62700	AP2S1,AP2A2,POLR2L
KEGG	Rheumatoid arthritis	KEGG:05323	false	0.016350505302819635	1.7864688211789104	88	48	2	62700	ATP6V1F,ICAM1
KEGG	IL-17 signaling pathway	KEGG:04657	false	0.016350505302819635	1.7864688211789104	91	48	2	62700	JUND,CEBPB
KEGG	NF-kappa B signaling pathway	KEGG:04064	false	0.019178463289534403	1.717186194433995	102	48	2	62700	GADD45G,ICAM1
KEGG	HIF-1 signaling pathway	KEGG:04066	false	0.020555776027689016	1.6870661229614061	109	48	2	62700	EIF4EBP1,PDHA2
KEGG	TNF signaling pathway	KEGG:04668	false	0.020831051810508237	1.681288800913167	113	48	2	62700	ICAM1,CEBPB
KEGG	Natural killer cell mediated cytotoxicity	KEGG:04650	false	0.023655749924803012	1.6260632795730858	124	48	2	62700	HLA-B,ICAM1
KEGG	Ribosome biogenesis in eukaryotes	KEGG:03008	false	0.028058264291505222	1.5519391983089639	139	48	2	62700	POP7,IMP3
KEGG	Phagosome	KEGG:04145	false	0.02887107971043091	1.539536974224095	147	48	2	62700	ATP6V1F,HLA-B
KEGG	mTOR signaling pathway	KEGG:04150	false	0.02887107971043091	1.539536974224095	155	48	2	62700	ATP6V1F,EIF4EBP1
KEGG	Ribosome	KEGG:03010	false	0.02887107971043091	1.539536974224095	153	48	2	62700	RPS21,RPL36AL
KEGG	Cell adhesion molecules	KEGG:04514	false	0.02887107971043091	1.539536974224095	153	48	2	62700	HLA-B,ICAM1
KEGG	Kaposi sarcoma-associated herpesvirus infection	KEGG:05167	false	0.04266047768982466	1.3699742858558024	194	48	2	62700	HLA-B,ICAM1
KEGG	Viral carcinogenesis	KEGG:05203	false	0.04347644202741512	1.3617460043991303	200	48	2	62700	HLA-B,GTF2H2
KEGG	Human immunodeficiency virus 1 infection	KEGG:05170	false	0.0459454950226901	1.3377570649677692	210	48	2	62700	AP1S1,HLA-B
KEGG	Human T-cell leukemia virus 1 infection	KEGG:05166	false	0.047947777655689035	1.3192315172574018	219	48	2	62700	HLA-B,ICAM1
KEGG	Human cytomegalovirus infection	KEGG:05163	false	0.047947777655689035	1.3192315172574018	223	48	2	62700	HLA-B,EIF4EBP1
KEGG	Coronavirus disease - COVID-19	KEGG:05171	false	0.049550335024542376	1.3049534047747064	231	48	2	62700	RPS21,RPL36AL
REAC	Viral Infection Pathways	REAC:R-HSA-9824446	false	5.5981458432039455e-8	7.251955791458704	809	48	10	62700	RPS21,AP2S1,AP2A2,AP1S1,POLR2L,RPL36AL,IGKV1D-33,VPS28,HLA-B,GTF2H2
REAC	Disease	REAC:R-HSA-1643685	false	5.5981458432039455e-8	7.251955791458704	1768	48	13	62700	RPS21,AP2S1,AP2A2,AP1S1,POLR2L,DPM3,RPL36AL,IGKV1D-33,VPS28,HLA-B,GTF2H2,DKK4,CEBPB
REAC	Developmental Biology	REAC:R-HSA-1266738	false	6.691178734563773e-8	7.174497369104573	1140	48	11	62700	RPS21,AP2S1,AP2A2,POLR2L,RPL36AL,SPRR2A,CEBPA,KLK14,NEUROG3,FOXD3,CEBPB
REAC	Infectious disease	REAC:R-HSA-5663205	false	2.440949982898189e-7	6.612441119547936	999	48	10	62700	RPS21,AP2S1,AP2A2,AP1S1,POLR2L,RPL36AL,IGKV1D-33,VPS28,HLA-B,GTF2H2
REAC	HIV Infection	REAC:R-HSA-162906	false	0.0000011224553373391369	5.949830930621347	224	48	6	62700	AP2S1,AP2A2,AP1S1,POLR2L,VPS28,GTF2H2
REAC	Immune System	REAC:R-HSA-168256	false	0.000015125574434013577	4.820288122871523	2051	48	11	62700	AP2S1,ATP6V1F,MT2A,AP2A2,AP1S1,POLR2L,IGKV1D-33,HLA-B,ORM2,FTH1,ICAM1
REAC	Metabolism of RNA	REAC:R-HSA-8953854	false	0.00003459882469366582	4.460938653742625	701	48	7	62700	LAGE3,RPS21,POLR2L,RPL36AL,GTF2H2,POP7,IMP3
REAC	Signal Transduction	REAC:R-HSA-162582	false	0.00007930831832046007	4.100681258947056	2546	48	11	62700	CRABP1,JUND,AP2S1,ATP6V1F,AP2A2,POLR2L,OXT,DKK4,EIF4EBP1,HCRT,PDHA2
REAC	Cellular response to starvation	REAC:R-HSA-9711097	false	0.00018014732275290046	3.7443721877311535	157	48	4	62700	RPS21,ATP6V1F,RPL36AL,CEBPB
REAC	Vesicle-mediated transport	REAC:R-HSA-5653656	false	0.00041149239604392455	3.3856381856927227	718	48	6	62700	AP2S1,AP2A2,AP1S1,IGKV1D-33,VPS28,FTH1
REAC	Innate Immune System	REAC:R-HSA-168249	false	0.0004117715588250265	3.3853436535215637	1100	48	7	62700	ATP6V1F,AP2A2,POLR2L,IGKV1D-33,HLA-B,ORM2,FTH1
REAC	Plasma lipoprotein assembly, remodeling, and clearance	REAC:R-HSA-174824	false	0.0004366981102623447	3.3598186874109515	71	48	3	62700	APOA2,AP2S1,AP2A2
REAC	SARS-CoV Infections	REAC:R-HSA-9679506	false	0.000483186230080206	3.3158854508053732	459	48	5	62700	RPS21,AP2S1,AP2A2,IGKV1D-33,HLA-B
REAC	Cellular responses to stimuli	REAC:R-HSA-8953897	false	0.0005123998419366778	3.2903910128969827	796	48	6	62700	RPS21,ATP6V1F,MT2A,RPL36AL,MT1H,CEBPB
REAC	Adaptive Immune System	REAC:R-HSA-1280218	false	0.0005339719524278663	3.272481554255548	809	48	6	62700	AP2S1,AP2A2,AP1S1,IGKV1D-33,HLA-B,ICAM1
REAC	Interferon gamma signaling	REAC:R-HSA-877300	false	0.0005936188097747649	3.2264923461859683	87	48	3	62700	MT2A,HLA-B,ICAM1
REAC	Signaling by Receptor Tyrosine Kinases	REAC:R-HSA-9006934	false	0.0005936188097747649	3.2264923461859683	505	48	5	62700	JUND,AP2S1,ATP6V1F,AP2A2,POLR2L
REAC	Response of EIF2AK4 (GCN2) to amino acid deficiency	REAC:R-HSA-9633012	false	0.0007563332490671299	3.1212868072212614	102	48	3	62700	RPS21,RPL36AL,CEBPB
REAC	Signaling by Nuclear Receptors	REAC:R-HSA-9006931	false	0.0008031302164651665	3.095214034164108	291	48	4	62700	CRABP1,JUND,POLR2L,PDHA2
REAC	Signaling by NTRK1 (TRKA)	REAC:R-HSA-187037	false	0.0009341763515992861	3.0295711309466844	112	48	3	62700	JUND,AP2S1,AP2A2
REAC	Cap-dependent Translation Initiation	REAC:R-HSA-72737	false	0.001045014604898187	2.980877639904728	120	48	3	62700	RPS21,RPL36AL,EIF4EBP1
REAC	Eukaryotic Translation Initiation	REAC:R-HSA-72613	false	0.001045014604898187	2.980877639904728	120	48	3	62700	RPS21,RPL36AL,EIF4EBP1
REAC	Membrane Trafficking	REAC:R-HSA-199991	false	0.0010563344417506856	2.9761985598216114	624	48	5	62700	AP2S1,AP2A2,AP1S1,VPS28,FTH1
REAC	MHC class II antigen presentation	REAC:R-HSA-2132295	false	0.0010617916017507862	2.973960714036975	123	48	3	62700	AP2S1,AP2A2,AP1S1
REAC	Host Interactions of HIV factors	REAC:R-HSA-162909	false	0.00108357804192499	2.965139804273267	125	48	3	62700	AP2S1,AP2A2,AP1S1
REAC	Influenza Viral RNA Transcription and Replication	REAC:R-HSA-168273	false	0.0012039175739863206	2.9194032459588435	133	48	3	62700	RPS21,POLR2L,RPL36AL
REAC	Signaling by NTRKs	REAC:R-HSA-166520	false	0.0012039175739863206	2.9194032459588435	131	48	3	62700	JUND,AP2S1,AP2A2
REAC	Late Phase of HIV Life Cycle	REAC:R-HSA-162599	false	0.0012039175739863206	2.9194032459588435	132	48	3	62700	POLR2L,VPS28,GTF2H2
REAC	HIV Life Cycle	REAC:R-HSA-162587	false	0.0014446437983319106	2.840239222449893	145	48	3	62700	POLR2L,VPS28,GTF2H2
REAC	Transport of small molecules	REAC:R-HSA-382551	false	0.0015182571158669498	2.8186546747207895	718	48	5	62700	APOA2,AP2S1,ATP6V1F,AP2A2,FTH1
REAC	Influenza Infection	REAC:R-HSA-168255	false	0.0015182571158669498	2.8186546747207895	152	48	3	62700	RPS21,POLR2L,RPL36AL
REAC	Potential therapeutics for SARS	REAC:R-HSA-9679191	false	0.0015182571158669498	2.8186546747207895	150	48	3	62700	AP2S1,AP2A2,IGKV1D-33
REAC	Immunoregulatory interactions between a Lymphoid and a non-Lymphoid cell	REAC:R-HSA-198933	false	0.0022818641260176986	2.641710219285715	181	48	3	62700	IGKV1D-33,HLA-B,ICAM1
REAC	Major pathway of rRNA processing in the nucleolus and cytosol	REAC:R-HSA-6791226	false	0.0022818641260176986	2.641710219285715	182	48	3	62700	RPS21,RPL36AL,IMP3
REAC	rRNA processing in the nucleus and cytosol	REAC:R-HSA-8868773	false	0.0026092238131349235	2.58348866653392	192	48	3	62700	RPS21,RPL36AL,IMP3
REAC	Interferon Signaling	REAC:R-HSA-913531	false	0.0026092238131349235	2.58348866653392	193	48	3	62700	MT2A,HLA-B,ICAM1
REAC	Neutrophil degranulation	REAC:R-HSA-6798695	false	0.002657537533669489	2.5755205930133456	476	48	4	62700	AP2A2,HLA-B,ORM2,FTH1
REAC	rRNA processing	REAC:R-HSA-72312	false	0.0026861780845495935	2.5708651984530757	202	48	3	62700	RPS21,RPL36AL,IMP3
REAC	Formation of TC-NER Pre-Incision Complex	REAC:R-HSA-6781823	false	0.0033003587763510934	2.481438846146342	52	48	2	62700	POLR2L,GTF2H2
REAC	Golgi Associated Vesicle Biogenesis	REAC:R-HSA-432722	false	0.003509481968255563	2.4547569846543116	54	48	2	62700	AP1S1,FTH1
REAC	Axon guidance	REAC:R-HSA-422475	false	0.003605695290581022	2.4430109773392688	549	48	4	62700	RPS21,AP2S1,AP2A2,RPL36AL
REAC	Iron uptake and transport	REAC:R-HSA-917937	false	0.0037053791716984913	2.43116734402727	57	48	2	62700	ATP6V1F,FTH1
REAC	RNA Polymerase II Transcription Elongation	REAC:R-HSA-75955	false	0.0037053791716984913	2.43116734402727	57	48	2	62700	POLR2L,GTF2H2
REAC	Formation of RNA Pol II elongation complex	REAC:R-HSA-112382	false	0.0037053791716984913	2.43116734402727	57	48	2	62700	POLR2L,GTF2H2
REAC	Activation of the mRNA upon binding of the cap-binding complex and eIFs, and subsequent binding to 43S	REAC:R-HSA-72662	false	0.0039994568604755495	2.3979989833006528	60	48	2	62700	RPS21,EIF4EBP1
REAC	Nervous system development	REAC:R-HSA-9675108	false	0.0039994568604755495	2.3979989833006528	574	48	4	62700	RPS21,AP2S1,AP2A2,RPL36AL
REAC	TP53 Regulates Transcription of DNA Repair Genes	REAC:R-HSA-6796648	false	0.004081352270796168	2.3891959186645395	61	48	2	62700	POLR2L,GTF2H2
REAC	Gap-filling DNA repair synthesis and ligation in TC-NER	REAC:R-HSA-6782210	false	0.004297704079826671	2.3667634913394076	63	48	2	62700	POLR2L,GTF2H2
REAC	Dual incision in TC-NER	REAC:R-HSA-6782135	false	0.004380101034177099	2.3585158716695243	64	48	2	62700	POLR2L,GTF2H2
REAC	Mitochondrial protein import	REAC:R-HSA-1268020	false	0.004462527185137633	2.350419125205957	65	48	2	62700	CHCHD2,GFER
REAC	Transcription of the HIV genome	REAC:R-HSA-167172	false	0.004963604582087897	2.3042028231961336	69	48	2	62700	POLR2L,GTF2H2
REAC	trans-Golgi Network Vesicle Budding	REAC:R-HSA-199992	false	0.005336482716239736	2.272744892825142	72	48	2	62700	AP1S1,FTH1
REAC	Translation	REAC:R-HSA-72766	false	0.005509842246948612	2.258860835315273	292	48	3	62700	RPS21,RPL36AL,EIF4EBP1
REAC	Transcription-Coupled Nucleotide Excision Repair (TC-NER)	REAC:R-HSA-6781827	false	0.005954011625850732	2.2251903216815867	77	48	2	62700	POLR2L,GTF2H2
REAC	RNA Polymerase II Pre-transcription Events	REAC:R-HSA-674695	false	0.006347811214954259	2.197375997721032	80	48	2	62700	POLR2L,GTF2H2
REAC	Transcriptional regulation of white adipocyte differentiation	REAC:R-HSA-381340	false	0.006589844533488043	2.1811248310880385	82	48	2	62700	CEBPA,CEBPB
REAC	Signaling by WNT	REAC:R-HSA-195721	false	0.007328317504061478	2.13499572284529	328	48	3	62700	AP2S1,AP2A2,DKK4
REAC	EPH-Ephrin signaling	REAC:R-HSA-2682334	false	0.007356643346475846	2.1333202982475736	90	48	2	62700	AP2S1,AP2A2
REAC	PCP/CE pathway	REAC:R-HSA-4086400	false	0.007356643346475846	2.1333202982475736	92	48	2	62700	AP2S1,AP2A2
REAC	Viral mRNA Translation	REAC:R-HSA-192823	false	0.007356643346475846	2.1333202982475736	90	48	2	62700	RPS21,RPL36AL
REAC	Transcriptional regulation of granulopoiesis	REAC:R-HSA-9616222	false	0.007356643346475846	2.1333202982475736	89	48	2	62700	CEBPA,CEBPB
REAC	RNA Polymerase I Promoter Escape	REAC:R-HSA-73772	false	0.007356643346475846	2.1333202982475736	91	48	2	62700	POLR2L,GTF2H2
REAC	Peptide chain elongation	REAC:R-HSA-156902	false	0.007356643346475846	2.1333202982475736	90	48	2	62700	RPS21,RPL36AL
REAC	Selenocysteine synthesis	REAC:R-HSA-2408557	false	0.00745076769029809	2.1277989773881436	94	48	2	62700	RPS21,RPL36AL
REAC	Eukaryotic Translation Termination	REAC:R-HSA-72764	false	0.00745076769029809	2.1277989773881436	94	48	2	62700	RPS21,RPL36AL
REAC	Eukaryotic Translation Elongation	REAC:R-HSA-156842	false	0.00745076769029809	2.1277989773881436	94	48	2	62700	RPS21,RPL36AL
REAC	Nonsense Mediated Decay (NMD) independent of the Exon Junction Complex (EJC)	REAC:R-HSA-975956	false	0.0076907014016886315	2.1140340501866164	96	48	2	62700	RPS21,RPL36AL
REAC	Binding and Uptake of Ligands by Scavenger Receptors	REAC:R-HSA-2173782	false	0.007774037617437658	2.109353362211818	97	48	2	62700	IGKV1D-33,FTH1
REAC	Formation of a pool of free 40S subunits	REAC:R-HSA-72689	false	0.008498678556553242	2.070648596663558	102	48	2	62700	RPS21,RPL36AL
REAC	Metabolism of amino acids and derivatives	REAC:R-HSA-71291	false	0.008580656566384525	2.066479479954515	370	48	3	62700	RPS21,RPL36AL,PDHA2
REAC	tRNA processing	REAC:R-HSA-72306	false	0.008580656566384525	2.066479479954515	103	48	2	62700	LAGE3,POP7
REAC	Cargo recognition for clathrin-mediated endocytosis	REAC:R-HSA-8856825	false	0.008585329446188214	2.066243034933299	104	48	2	62700	AP2S1,AP2A2
REAC	NoRC negatively regulates rRNA expression	REAC:R-HSA-427413	false	0.008751093078570697	2.0579376968814183	106	48	2	62700	POLR2L,GTF2H2
REAC	Cellular responses to stress	REAC:R-HSA-2262752	false	0.008751093078570697	2.0579376968814183	782	48	4	62700	RPS21,ATP6V1F,RPL36AL,CEBPB
REAC	Negative epigenetic regulation of rRNA expression	REAC:R-HSA-5250941	false	0.009078787171440143	2.0419721646872695	109	48	2	62700	POLR2L,GTF2H2
REAC	Nucleotide Excision Repair	REAC:R-HSA-5696398	false	0.009078787171440143	2.0419721646872695	109	48	2	62700	POLR2L,GTF2H2
REAC	RNA Polymerase I Promoter Clearance	REAC:R-HSA-73854	false	0.009161340278602399	2.038040985609318	110	48	2	62700	POLR2L,GTF2H2
REAC	RNA Polymerase I Transcription	REAC:R-HSA-73864	false	0.00924381348779566	2.034148825853933	111	48	2	62700	POLR2L,GTF2H2
REAC	L13a-mediated translational silencing of Ceruloplasmin expression	REAC:R-HSA-156827	false	0.009326206801646458	2.0302949586200927	112	48	2	62700	RPS21,RPL36AL
REAC	SRP-dependent cotranslational protein targeting to membrane	REAC:R-HSA-1799339	false	0.009328787002684453	2.0301748227367042	113	48	2	62700	RPS21,RPL36AL
REAC	GTP hydrolysis and joining of the 60S ribosomal subunit	REAC:R-HSA-72706	false	0.009328787002684453	2.0301748227367042	113	48	2	62700	RPS21,RPL36AL
REAC	Nonsense-Mediated Decay (NMD)	REAC:R-HSA-927802	false	0.009654981229420935	2.0152485662105146	116	48	2	62700	RPS21,RPL36AL
REAC	Nonsense Mediated Decay (NMD) enhanced by the Exon Junction Complex (EJC)	REAC:R-HSA-975957	false	0.009654981229420935	2.0152485662105146	116	48	2	62700	RPS21,RPL36AL
REAC	Selenoamino acid metabolism	REAC:R-HSA-2408522	false	0.00973697517798269	2.0115759371189803	117	48	2	62700	RPS21,RPL36AL
REAC	L1CAM interactions	REAC:R-HSA-373760	false	0.009943458183009625	2.0024625483386513	119	48	2	62700	AP2S1,AP2A2
REAC	Diseases of signal transduction by growth factor receptors and second messengers	REAC:R-HSA-5663202	false	0.010443305368287428	1.9811620227886164	417	48	3	62700	POLR2L,DKK4,CEBPB
REAC	Formation of the cornified envelope	REAC:R-HSA-6809371	false	0.011229127597750433	1.949653983204292	128	48	2	62700	SPRR2A,KLK14
REAC	Beta-catenin independent WNT signaling	REAC:R-HSA-3858494	false	0.013598492937980378	1.8665092199375657	143	48	2	62700	AP2S1,AP2A2
REAC	Clathrin-mediated endocytosis	REAC:R-HSA-8856828	false	0.013676476013968547	1.8640257918589065	144	48	2	62700	AP2S1,AP2A2
REAC	Epigenetic regulation of gene expression	REAC:R-HSA-212165	false	0.01412405352017799	1.850040645436756	147	48	2	62700	POLR2L,GTF2H2
REAC	Estrogen-dependent gene expression	REAC:R-HSA-9018519	false	0.014201340314469646	1.8476706652149295	148	48	2	62700	JUND,POLR2L
REAC	Protein localization	REAC:R-HSA-9609507	false	0.015871497657338005	1.7993820906598192	158	48	2	62700	CHCHD2,GFER
REAC	Regulation of expression of SLITs and ROBOs	REAC:R-HSA-9010553	false	0.017943100278433186	1.7461025157240244	171	48	2	62700	RPS21,RPL36AL
REAC	Peptide ligand-binding receptors	REAC:R-HSA-375276	false	0.02242523298203858	1.6492630362531846	195	48	2	62700	OXT,HCRT
REAC	SARS-CoV-2-host interactions	REAC:R-HSA-9705683	false	0.02270559371248334	1.6438671375558265	197	48	2	62700	RPS21,HLA-B
REAC	G alpha (q) signalling events	REAC:R-HSA-416476	false	0.025280613756901972	1.597212386560535	213	48	2	62700	OXT,HCRT
REAC	Keratinization	REAC:R-HSA-6805567	false	0.02530945468250489	1.5967172120495823	215	48	2	62700	SPRR2A,KLK14
REAC	Signaling by ROBO receptors	REAC:R-HSA-376176	false	0.02530945468250489	1.5967172120495823	217	48	2	62700	RPS21,RPL36AL
REAC	ESR-mediated signaling	REAC:R-HSA-8939211	false	0.02530945468250489	1.5967172120495823	217	48	2	62700	JUND,POLR2L
REAC	Metabolism of proteins	REAC:R-HSA-392499	false	0.032509748935724274	1.4879863844334513	1946	48	5	62700	RPS21,APOA2,DPM3,RPL36AL,EIF4EBP1
REAC	Cytokine Signaling in Immune system	REAC:R-HSA-1280215	false	0.034168165089819194	1.4663783432019217	719	48	3	62700	MT2A,HLA-B,ICAM1
REAC	SARS-CoV-2 Infection	REAC:R-HSA-9694516	false	0.03880202653667583	1.411145591655479	292	48	2	62700	RPS21,HLA-B
REAC	Class A/1 (Rhodopsin-like receptors)	REAC:R-HSA-373076	false	0.044016768961467605	1.3563818398768495	328	48	2	62700	OXT,HCRT
REAC	DNA Repair	REAC:R-HSA-73894	false	0.04405189036362778	1.356035450319421	330	48	2	62700	POLR2L,GTF2H2
REAC	Transcriptional Regulation by TP53	REAC:R-HSA-3700989	false	0.04771681602244356	1.321328542998687	359	48	2	62700	POLR2L,GTF2H2
WP	WIKIPATHWAYS	WP:000000	false	7.392044290892756e-16	15.131235439619024	8625	48	33	62700	RPS21,CRABP1,JUND,APOA2,AP2S1,ATP6V1F,MT2A,CHCHD2,AP2A2,POLR2L,DPM3,CHAD,GADD45G,VPS28,CEBPA,HLA-B,ORM2,MT1H,OXT,GTF2H2,CCL26,FTH1,DKK4,EIF4EBP1,IMP3,HCRT,KLK14,NEUROG3,FOXD3,MAPT,ICAM1,PDHA2,CEBPB
WP	Copper homeostasis	WP:WP3286	false	0.0007386062057573139	3.1315870477345458	52	48	3	62700	MT2A,MT1H,MAPT
WP	Orexin receptor pathway	WP:WP5094	false	0.0009329625333396475	3.030135796650676	199	48	4	62700	CEBPA,EIF4EBP1,HCRT,ICAM1
WP	Network map of SARS-CoV-2 signaling pathway	WP:WP5115	false	0.0009819058777504291	3.00793014025043	217	48	4	62700	APOA2,CCL26,EIF4EBP1,CEBPB
WP	EGF/EGFR signaling pathway	WP:WP437	false	0.003742030549293683	2.4268926713160957	161	48	3	62700	JUND,AP2S1,EIF4EBP1
WP	Synaptic vesicle pathway	WP:WP2267	false	0.006469003558714582	2.1891626099462824	51	48	2	62700	AP2S1,AP2A2
WP	Role of hypoxia, angiogenesis, and FGF pathway in OA chondrocyte hypertrophy	WP:WP5373	false	0.006469003558714582	2.1891626099462824	50	48	2	62700	JUND,CEBPB
WP	IL-4 signaling pathway	WP:WP395	false	0.006868310187544892	2.1631500994026327	54	48	2	62700	CEBPA,CEBPB
WP	Neurogenesis regulation in the olfactory epithelium	WP:WP5265	false	0.006920567557141036	2.1598582875046555	57	48	2	62700	NEUROG3,MAPT
WP	Overlap between signal transduction pathways contributing to LMNA laminopathies	WP:WP4879	false	0.006920567557141036	2.1598582875046555	57	48	2	62700	CEBPA,CEBPB
WP	Lung fibrosis	WP:WP3624	false	0.00806002655766357	2.093663527198912	63	48	2	62700	MT2A,CEBPB
WP	Oncostatin M signaling pathway	WP:WP2374	false	0.008202925310832478	2.086031242763424	65	48	2	62700	JUND,CEBPB
WP	IL-18 signaling pathway	WP:WP4754	false	0.008296678676133576	2.0810957294680676	273	48	3	62700	IMP3,ICAM1,CEBPB
WP	Non-small cell lung cancer	WP:WP4255	false	0.00910292237645802	2.0408191606215142	72	48	2	62700	CRABP1,GADD45G
WP	IL-24 Signaling pathway	WP:WP5413	false	0.00910292237645802	2.0408191606215142	290	48	3	62700	GADD45G,EIF4EBP1,ICAM1
WP	Nuclear receptors meta-pathway	WP:WP2882	false	0.010894858470480481	1.9627784070779903	313	48	3	62700	JUND,APOA2,FTH1
WP	Hair follicle development: cytodifferentiation - part 3 of 3	WP:WP2840	false	0.011989623872345265	1.9211944409818147	87	48	2	62700	DKK4,KLK14
WP	Fatty Acids and Lipoproteins Transport in Hepatocytes	WP:WP5323	false	0.017672856884191884	1.7526932394717138	381	48	3	62700	APOA2,AP2S1,AP2A2
WP	Adipogenesis	WP:WP236	false	0.024562326747357522	1.6097304956059726	130	48	2	62700	CEBPA,CEBPB
WP	Brain-derived neurotrophic factor (BDNF) signaling pathway	WP:WP2380	false	0.028083521596261388	1.5515484337955117	144	48	2	62700	EIF4EBP1,MAPT
WP	Vitamin D receptor pathway	WP:WP2877	false	0.03920498087589267	1.4066587536556279	182	48	2	62700	CEBPA,ORM2
WP	MAPK signaling pathway	WP:WP382	false	0.048711946993636956	1.3123645115348999	245	48	2	62700	JUND,MAPT
TF	Factor: MAZ; motif: GGGMGGGGS	TF:M10432	false	8.326955344912878e-12	11.079513764332926	9527	48	30	62700	LAGE3,JUND,APOA2,FAM156A,CHCHD2,AP2A2,AP1S1,POLR2L,CHAD,GADD45G,VPS28,CEBPA,HLA-B,MT1H,OXT,CCL26,FTH1,DKK4,POP7,PCSK1N,EIF4EBP1,GFER,IMP3,HCRT,MAGEB2,FOXD3,MCTS1,ICAM1,CEBPB,ARMCX2
TF	Factor: LKLF; motif: GGGGTGGKSN	TF:M07261	false	2.5844827327637118e-11	10.587626365059645	10000	48	30	62700	LAGE3,JUND,APOA2,AP2S1,FAM156A,AP2A2,AP1S1,POLR2L,RPL36AL,CHAD,GADD45G,SPRR2A,VPS28,CEBPA,MT1H,OXT,FTH1,POP7,PCSK1N,EIF4EBP1,GFER,HCRT,MAGEB2,KLK14,NEUROG3,MAPT,MCTS1,ICAM1,CEBPB,ARMCX2
TF	Factor: Tax/CREB; motif: RTGACGCATAYCCCC	TF:M00115	false	5.3761789234888497e-11	10.269526286049688	9497	48	29	62700	RPS21,CRABP1,JUND,METTL5,CHCHD2,AP2A2,AP1S1,POLR2L,RPL36AL,CHAD,SPRR2A,CEBPA,HLA-B,ORM2,MT1H,OXT,FTH1,DKK4,PCSK1N,IMP3,HCRT,MAGEB2,KLK14,NEUROG3,FOXD3,MCTS1,PDHA2,CEBPB,ARMCX2
TF	Factor: TEL1; motif: CNCGGAANNN; match class: 1	TF:M02070_1	false	1.0062927875195225e-10	9.997275640051596	4959	48	22	62700	RPS21,CRABP1,METTL5,AP2S1,ATP6V1F,FAM156A,MT2A,CHCHD2,AP2A2,AP1S1,DPM3,RPL36AL,CHAD,CEBPA,MT1H,OXT,GTF2H2,IMP3,MAGEB2,NEUROG3,MCTS1,ICAM1
TF	Factor: Sp1; motif: CCCCGCCCCN	TF:M00933	false	1.5069478124966243e-10	9.821901787590605	9955	48	29	62700	LAGE3,CRABP1,JUND,APOA2,AP2S1,FAM156A,MT2A,CHCHD2,AP2A2,AP1S1,POLR2L,CHAD,GADD45G,VPS28,FTH1,POP7,PCSK1N,EIF4EBP1,GFER,HCRT,MAGEB2,KLK14,NEUROG3,FOXD3,ANP32D,MCTS1,ICAM1,CEBPB,ARMCX2
TF	Factor: Elf-1; motif: NANGCGGAAGTN	TF:M11448	false	1.7709669760466767e-10	9.75178953720316	7748	48	26	62700	LAGE3,RPS21,CRABP1,METTL5,APOA2,AP2S1,ATP6V1F,FAM156A,MT2A,CHCHD2,AP1S1,DPM3,RPL36AL,ORM2,MT1H,OXT,GTF2H2,POP7,EIF4EBP1,GFER,IMP3,MAGEB2,NEUROG3,FOXD3,MCTS1,CEBPB
TF	Factor: SP1; motif: NCCCCKCCCCC	TF:M07226	false	1.7891232845594643e-10	9.747359732121776	8488	48	27	62700	LAGE3,CRABP1,JUND,APOA2,AP2S1,FAM156A,MT2A,AP2A2,AP1S1,POLR2L,CHAD,GADD45G,FTH1,POP7,PCSK1N,EIF4EBP1,GFER,HCRT,MAGEB2,KLK14,NEUROG3,FOXD3,ANP32D,MCTS1,ICAM1,CEBPB,ARMCX2
TF	Factor: BTEB4; motif: NCCACGCCCM	TF:M12186	false	2.1078972088126294e-10	9.676150571227003	9326	48	28	62700	LAGE3,RPS21,CRABP1,JUND,METTL5,ATP6V1F,FAM156A,MT2A,AP2A2,AP1S1,POLR2L,RPL36AL,CHAD,VPS28,CEBPA,MT1H,OXT,GTF2H2,CCL26,FTH1,POP7,EIF4EBP1,IMP3,HCRT,MAGEB2,KLK14,FOXD3,CEBPB
TF	Factor: STAT1; motif: NTTCCNGGA	TF:M04721	false	2.753292700529096e-10	9.560147616624295	7924	48	26	62700	CRABP1,METTL5,AP2S1,ATP6V1F,FAM156A,CHCHD2,AP2A2,AP1S1,RPL36AL,CHAD,HLA-B,ORM2,MT1H,GTF2H2,CCL26,FTH1,POP7,GFER,KLK14,NEUROG3,FOXD3,MAPT,ANP32D,ICAM1,CEBPB,ARMCX2
TF	Factor: Foxn2; motif: NNGCGTCNNNNNGACGCNN	TF:M11541	false	3.458742232092123e-10	9.461081803221665	5973	48	23	62700	LAGE3,RPS21,JUND,METTL5,ATP6V1F,MT2A,CHCHD2,AP2A2,GADD45G,CEBPA,OXT,FTH1,POP7,PCSK1N,EIF4EBP1,GFER,IMP3,MAGEB2,FOXD3,MAPT,ICAM1,CEBPB,ARMCX2
TF	Factor: RORA; motif: CCYTGNCCTN	TF:M12659	false	4.29391383793895e-10	9.36714667440445	8111	48	26	62700	LAGE3,RPS21,CRABP1,METTL5,APOA2,ATP6V1F,FAM156A,MT2A,CHCHD2,AP2A2,AP1S1,POLR2L,DPM3,RPL36AL,GADD45G,CEBPA,ORM2,CCL26,FTH1,PCSK1N,GFER,HCRT,MAGEB2,KLK14,MAPT,ICAM1
TF	Factor: Sp1; motif: GGNDGGRGGCGGGG	TF:M04953	false	4.4525396712912606e-10	9.351392202365307	8886	48	27	62700	LAGE3,JUND,APOA2,AP2S1,CHCHD2,AP2A2,POLR2L,RPL36AL,CHAD,VPS28,CEBPA,MT1H,OXT,PCSK1N,EIF4EBP1,GFER,IMP3,HCRT,MAGEB2,KLK14,NEUROG3,FOXD3,ANP32D,MCTS1,ICAM1,CEBPB,ARMCX2
TF	Factor: E2F-1:DP-2; motif: TTTSSCGC	TF:M00737	false	4.941044139678235e-10	9.306181266423664	8930	48	27	62700	LAGE3,RPS21,CRABP1,JUND,FAM156A,MT2A,CHCHD2,AP2A2,AP1S1,POLR2L,RPL36AL,CHAD,GADD45G,OXT,FTH1,DKK4,POP7,EIF4EBP1,GFER,IMP3,HCRT,NEUROG3,FOXD3,MAPT,ICAM1,PDHA2,ARMCX2
TF	Factor: Foxn2; motif: NNGCGTCNNNNNGACGCNN; match class: 1	TF:M11541_1	false	9.264954752847042e-10	9.033156697298871	5667	48	22	62700	LAGE3,RPS21,JUND,METTL5,MT2A,CHCHD2,AP2A2,GADD45G,CEBPA,OXT,FTH1,POP7,PCSK1N,EIF4EBP1,GFER,IMP3,MAGEB2,FOXD3,MAPT,ICAM1,CEBPB,ARMCX2
TF	Factor: c-Ets-2; motif: NCCGGAAGTG	TF:M08759	false	1.0620533751267438e-9	8.973853656568561	8479	48	26	62700	RPS21,CRABP1,METTL5,AP2S1,ATP6V1F,FAM156A,CHCHD2,AP1S1,POLR2L,DPM3,RPL36AL,GADD45G,SPRR2A,VPS28,CEBPA,HLA-B,GTF2H2,FTH1,DKK4,POP7,IMP3,MAGEB2,MCTS1,ICAM1,PDHA2,ARMCX2
TF	Factor: Elk-1:HOXB13; motif: ACCGGAAGTNGTAAAN	TF:M08222	false	1.1072083926414115e-9	8.955770630921965	7759	48	25	62700	RPS21,CRABP1,METTL5,APOA2,AP2S1,FAM156A,CHCHD2,AP1S1,DPM3,RPL36AL,CHAD,VPS28,HLA-B,MT1H,GTF2H2,DKK4,POP7,GFER,HCRT,MAGEB2,FOXD3,ANP32D,MCTS1,ICAM1,PDHA2
TF	Factor: CTCF; motif: WGCGCCMYCTAGYGGYN	TF:M03895	false	1.63016720042638e-9	8.787767849277925	9447	48	27	62700	RPS21,JUND,METTL5,FAM156A,MT2A,AP2A2,AP1S1,POLR2L,DPM3,RPL36AL,CHAD,GADD45G,SPRR2A,CEBPA,HLA-B,MT1H,FTH1,POP7,EIF4EBP1,GFER,IMP3,MAGEB2,KLK14,FOXD3,MAPT,PDHA2,CEBPB
TF	Factor: Six-2; motif: NCGTATCRYN	TF:M11033	false	1.742492402167407e-9	8.758829106890763	8705	48	26	62700	LAGE3,RPS21,CRABP1,JUND,APOA2,AP2S1,ATP6V1F,FAM156A,MT2A,CHCHD2,POLR2L,CHAD,CEBPA,HLA-B,ORM2,GTF2H2,FTH1,DKK4,PCSK1N,MAGEB2,KLK14,MAPT,ANP32D,ICAM1,PDHA2,CEBPB
TF	Factor: MAZ; motif: GGGGAGGG	TF:M00649	false	2.0023694273168008e-9	8.698455794267279	9550	48	27	62700	APOA2,AP2S1,ATP6V1F,FAM156A,CHCHD2,AP2A2,AP1S1,POLR2L,DPM3,GADD45G,CEBPA,HLA-B,MT1H,OXT,FTH1,EIF4EBP1,HCRT,MAGEB2,KLK14,NEUROG3,FOXD3,ANP32D,MCTS1,ICAM1,PDHA2,CEBPB,ARMCX2
TF	Factor: PEA3; motif: ACWTCCK	TF:M00655	false	2.264232718115245e-9	8.645078938349839	9609	48	27	62700	RPS21,CRABP1,JUND,FAM156A,MT2A,CHCHD2,AP1S1,DPM3,RPL36AL,SPRR2A,VPS28,HLA-B,MT1H,OXT,GTF2H2,FTH1,DKK4,POP7,IMP3,HCRT,MAGEB2,KLK14,ANP32D,MCTS1,PDHA2,CEBPB,ARMCX2
TF	Factor: E2F-1; motif: TTGGCGCGRAANNGNM	TF:M00938	false	3.235218216168147e-9	8.490096420750618	7472	48	24	62700	LAGE3,RPS21,CRABP1,JUND,AP2S1,ATP6V1F,FAM156A,MT2A,AP2A2,POLR2L,DPM3,RPL36AL,CHAD,CEBPA,GTF2H2,FTH1,PCSK1N,EIF4EBP1,GFER,IMP3,FOXD3,ICAM1,CEBPB,ARMCX2
TF	Factor: Pax-6; motif: CTGACCTGGAACTM	TF:M00979	false	3.3832764695672312e-9	8.470662511729753	9795	48	27	62700	CRABP1,METTL5,AP2S1,FAM156A,MT2A,CHCHD2,AP1S1,POLR2L,RPL36AL,SPRR2A,VPS28,CEBPA,MT1H,OXT,GTF2H2,CCL26,DKK4,POP7,EIF4EBP1,GFER,IMP3,HCRT,MAGEB2,NEUROG3,ICAM1,PDHA2,CEBPB
TF	Factor: rfx3:SRF; motif: TRGCAACNNNNNCCNWATANGGN; match class: 1	TF:M08623_1	false	3.787798048299999e-9	8.421613184063425	8276	48	25	62700	LAGE3,RPS21,CRABP1,JUND,METTL5,AP2S1,ATP6V1F,MT2A,AP2A2,AP1S1,POLR2L,RPL36AL,GADD45G,VPS28,CEBPA,ORM2,GTF2H2,CCL26,POP7,PCSK1N,GFER,FOXD3,MCTS1,ICAM1,ARMCX2
TF	Factor: FLI-1; motif: CMGGAWGTSAN	TF:M01208	false	6.3637555842357124e-9	8.196286508858288	6344	48	22	62700	LAGE3,RPS21,CRABP1,JUND,METTL5,AP2S1,FAM156A,CHCHD2,AP2A2,DPM3,SPRR2A,VPS28,GTF2H2,FTH1,POP7,PCSK1N,GFER,IMP3,MAGEB2,MAPT,MCTS1,PDHA2
TF	Factor: Erm:E2A; motif: CASGTGNNNCGGAAGNN; match class: 1	TF:M08571_1	false	6.4185248393697565e-9	8.192564773759234	4483	48	19	62700	APOA2,AP2S1,AP2A2,AP1S1,DPM3,CHAD,CEBPA,HLA-B,ORM2,FTH1,POP7,PCSK1N,HCRT,KLK14,NEUROG3,ANP32D,ICAM1,CEBPB,ARMCX2
TF	Factor: STAT1; motif: NNNSANTTCCGGGAANTGNSN	TF:M00224	false	6.817662648624293e-9	8.166364492321804	5717	48	21	62700	RPS21,CRABP1,AP2S1,ATP6V1F,MT2A,CHCHD2,AP1S1,POLR2L,RPL36AL,CHAD,GADD45G,SPRR2A,HLA-B,ORM2,OXT,GTF2H2,GFER,NEUROG3,FOXD3,MCTS1,ICAM1
TF	Factor: Elf-1; motif: NANGCGGAAGTR	TF:M11452	false	7.200354414205384e-9	8.14264612629852	6394	48	22	62700	LAGE3,RPS21,CRABP1,METTL5,AP2S1,FAM156A,CHCHD2,AP1S1,DPM3,RPL36AL,ORM2,MT1H,OXT,GTF2H2,POP7,EIF4EBP1,GFER,IMP3,MAGEB2,NEUROG3,MCTS1,CEBPB
TF	Factor: nerf; motif: NRRNSCGGAAGNRNNNN	TF:M09606	false	7.68038644487963e-9	8.114616927539265	6417	48	22	62700	RPS21,CRABP1,JUND,METTL5,ATP6V1F,FAM156A,MT2A,CHCHD2,DPM3,RPL36AL,ORM2,OXT,FTH1,DKK4,POP7,EIF4EBP1,MAGEB2,NEUROG3,FOXD3,MCTS1,PDHA2,CEBPB
TF	Factor: Fli-1; motif: NNRGGMAGGAAGGRRRGR	TF:M09920	false	9.379070582065024e-9	8.027840195851134	9466	48	26	62700	RPS21,JUND,AP2S1,CHCHD2,AP2A2,AP1S1,POLR2L,DPM3,CHAD,SPRR2A,VPS28,CEBPA,HLA-B,ORM2,MT1H,DKK4,GFER,HCRT,MAGEB2,KLK14,NEUROG3,MAPT,MCTS1,ICAM1,CEBPB,ARMCX2
TF	Factor: ZNF501; motif: NNNCSACGCGAACAC	TF:M12085	false	9.586952569503093e-9	8.01831942125227	8686	48	25	62700	LAGE3,RPS21,JUND,METTL5,MT2A,CHCHD2,AP2A2,POLR2L,DPM3,RPL36AL,CHAD,GADD45G,SPRR2A,OXT,GTF2H2,POP7,PCSK1N,EIF4EBP1,GFER,IMP3,NEUROG3,FOXD3,ICAM1,PDHA2,CEBPB
TF	Factor: BTEB2; motif: RGGGNGKGGN	TF:M07277	false	1.02662007006473e-8	7.988590249686436	8719	48	25	62700	LAGE3,CRABP1,JUND,FAM156A,MT2A,CHCHD2,AP2A2,AP1S1,POLR2L,CHAD,GADD45G,VPS28,CEBPA,OXT,FTH1,POP7,PCSK1N,EIF4EBP1,GFER,MAGEB2,KLK14,FOXD3,MCTS1,ICAM1,CEBPB
TF	Factor: E2F-6; motif: NGGGCGGGARRNN	TF:M09895	false	1.0734193380277173e-8	7.969230585010342	7982	48	24	62700	LAGE3,RPS21,JUND,AP2S1,FAM156A,AP2A2,AP1S1,POLR2L,CHAD,GADD45G,CEBPA,MT1H,GTF2H2,FTH1,POP7,EIF4EBP1,GFER,IMP3,HCRT,KLK14,FOXD3,MAPT,CEBPB,ARMCX2
TF	Factor: Sp2; motif: WGGGCGG	TF:M05332	false	1.0946977617789932e-8	7.960705769874058	8759	48	25	62700	LAGE3,RPS21,METTL5,APOA2,AP2S1,ATP6V1F,FAM156A,AP2A2,AP1S1,POLR2L,CHAD,GADD45G,VPS28,CEBPA,MT1H,OXT,POP7,EIF4EBP1,MAGEB2,KLK14,NEUROG3,FOXD3,MCTS1,PDHA2,CEBPB
TF	Factor: CPBP; motif: NGGGCGG	TF:M05444	false	1.0946977617789932e-8	7.960705769874058	8759	48	25	62700	LAGE3,RPS21,METTL5,APOA2,AP2S1,ATP6V1F,FAM156A,AP2A2,AP1S1,POLR2L,CHAD,GADD45G,VPS28,CEBPA,MT1H,OXT,POP7,EIF4EBP1,MAGEB2,KLK14,NEUROG3,FOXD3,MCTS1,PDHA2,CEBPB
TF	Factor: Sp6; motif: WGGGCGG	TF:M05361	false	1.0946977617789932e-8	7.960705769874058	8759	48	25	62700	LAGE3,RPS21,METTL5,APOA2,AP2S1,ATP6V1F,FAM156A,AP2A2,AP1S1,POLR2L,CHAD,GADD45G,VPS28,CEBPA,MT1H,OXT,POP7,EIF4EBP1,MAGEB2,KLK14,NEUROG3,FOXD3,MCTS1,PDHA2,CEBPB
TF	Factor: ELF1; motif: NNNASCCGGAAGTGGNNNN	TF:M12600	false	1.2618408790605204e-8	7.898995407138601	8824	48	25	62700	RPS21,CRABP1,METTL5,AP2S1,ATP6V1F,FAM156A,MT2A,CHCHD2,DPM3,RPL36AL,HLA-B,ORM2,OXT,GTF2H2,FTH1,DKK4,POP7,EIF4EBP1,GFER,MAGEB2,NEUROG3,FOXD3,MCTS1,PDHA2,CEBPB
TF	Factor: LKLF; motif: NGGGCGG	TF:M05499	false	1.3369321948142822e-8	7.873890618291292	8085	48	24	62700	LAGE3,RPS21,CRABP1,JUND,METTL5,ATP6V1F,FAM156A,AP2A2,AP1S1,POLR2L,DPM3,CHAD,CEBPA,ORM2,OXT,CCL26,FTH1,EIF4EBP1,GFER,KLK14,NEUROG3,MAPT,CEBPB,ARMCX2
TF	Factor: KLF17; motif: NGGGCGG	TF:M05386	false	1.3369321948142822e-8	7.873890618291292	8085	48	24	62700	LAGE3,RPS21,CRABP1,JUND,METTL5,ATP6V1F,FAM156A,AP2A2,AP1S1,POLR2L,DPM3,CHAD,CEBPA,ORM2,OXT,CCL26,FTH1,EIF4EBP1,GFER,KLK14,NEUROG3,MAPT,CEBPB,ARMCX2
TF	Factor: LRF; motif: NGKGGGTSNCN	TF:M07387	false	1.3624352440716634e-8	7.865684130380257	5335	48	20	62700	CRABP1,AP2S1,FAM156A,AP2A2,AP1S1,POLR2L,DPM3,CHAD,VPS28,MT1H,OXT,POP7,EIF4EBP1,IMP3,HCRT,KLK14,FOXD3,MAPT,PDHA2,CEBPB
TF	Factor: Elk-1:SREBP-2; motif: RTCACGTGACCGGAAGN	TF:M08229	false	1.4127169690356175e-8	7.849944838221014	9684	48	26	62700	RPS21,CRABP1,APOA2,ATP6V1F,FAM156A,CHCHD2,POLR2L,DPM3,RPL36AL,CHAD,HLA-B,ORM2,MT1H,OXT,GTF2H2,CCL26,POP7,EIF4EBP1,GFER,MAGEB2,NEUROG3,FOXD3,MCTS1,PDHA2,CEBPB,ARMCX2
TF	Factor: NFATc1; motif: TTTCCAYWRTGGAAA	TF:M04052	false	1.484827881435339e-8	7.828323886060674	6683	48	22	62700	CRABP1,JUND,APOA2,ATP6V1F,FAM156A,AP2A2,AP1S1,DPM3,RPL36AL,CHAD,GADD45G,SPRR2A,HLA-B,ORM2,CCL26,DKK4,GFER,IMP3,HCRT,MAGEB2,ICAM1,ARMCX2
TF	Factor: KLF; motif: GGGNGGGG	TF:M07461	false	1.7154699696036636e-8	7.765616880143262	8970	48	25	62700	APOA2,AP2S1,ATP6V1F,AP2A2,AP1S1,RPL36AL,CHAD,GADD45G,SPRR2A,VPS28,CEBPA,MT1H,OXT,FTH1,POP7,PCSK1N,EIF4EBP1,HCRT,MAGEB2,KLK14,NEUROG3,FOXD3,MCTS1,ICAM1,ARMCX2
TF	Factor: ATF4; motif: CVTGACGYMABG	TF:M00514	false	1.8521332912716833e-8	7.7323277619409385	5439	48	20	62700	RPS21,CRABP1,JUND,APOA2,CHCHD2,DPM3,RPL36AL,GADD45G,OXT,FTH1,PCSK1N,GFER,HCRT,MAGEB2,KLK14,FOXD3,MAPT,ANP32D,MCTS1,CEBPB
TF	Factor: KLF15; motif: RCCMCRCCCMCN; match class: 1	TF:M12160_1	false	1.9488411513723286e-8	7.710223558467767	8250	48	24	62700	LAGE3,RPS21,CRABP1,JUND,APOA2,AP2A2,AP1S1,POLR2L,RPL36AL,CHAD,OXT,FTH1,POP7,PCSK1N,EIF4EBP1,HCRT,MAGEB2,KLK14,NEUROG3,FOXD3,MCTS1,ICAM1,CEBPB,ARMCX2
TF	Factor: Sp2; motif: TGGGCGCGCCCA	TF:M06948	false	2.145511692999548e-8	7.668469114227864	9076	48	25	62700	RPS21,CRABP1,JUND,AP2S1,ATP6V1F,FAM156A,CHCHD2,AP2A2,AP1S1,POLR2L,RPL36AL,CHAD,GADD45G,VPS28,CEBPA,ORM2,OXT,GTF2H2,FTH1,PCSK1N,EIF4EBP1,GFER,NEUROG3,FOXD3,CEBPB
TF	Factor: Erm; motif: NNSCGGAWGYN	TF:M11424	false	2.282504117850973e-8	7.64158843028508	8323	48	24	62700	RPS21,CRABP1,METTL5,APOA2,AP2S1,ATP6V1F,FAM156A,CHCHD2,DPM3,RPL36AL,HLA-B,OXT,GTF2H2,FTH1,DKK4,POP7,EIF4EBP1,GFER,IMP3,MAGEB2,FOXD3,MCTS1,PDHA2,CEBPB
TF	Factor: ZXDA; motif: NAGGGTG	TF:M06203	false	2.353261729996045e-8	7.628329767863622	7587	48	23	62700	LAGE3,RPS21,CRABP1,AP2S1,FAM156A,MT2A,AP2A2,AP1S1,CHAD,GADD45G,SPRR2A,VPS28,ORM2,MT1H,FTH1,GFER,IMP3,HCRT,KLK14,NEUROG3,MAPT,ICAM1,ARMCX2
TF	Factor: ZXDB; motif: NAGGGTG	TF:M06202	false	2.353261729996045e-8	7.628329767863622	7587	48	23	62700	LAGE3,RPS21,CRABP1,AP2S1,FAM156A,MT2A,AP2A2,AP1S1,CHAD,GADD45G,SPRR2A,VPS28,ORM2,MT1H,FTH1,GFER,IMP3,HCRT,KLK14,NEUROG3,MAPT,ICAM1,ARMCX2
TF	Factor: Elk-1; motif: NRSCGGAAGNN	TF:M11434	false	2.6761828552229684e-8	7.572484215903752	8397	48	24	62700	RPS21,CRABP1,JUND,METTL5,APOA2,AP2S1,ATP6V1F,FAM156A,CHCHD2,DPM3,RPL36AL,HLA-B,ORM2,GTF2H2,FTH1,DKK4,POP7,EIF4EBP1,MAGEB2,NEUROG3,FOXD3,MCTS1,PDHA2,CEBPB
TF	Factor: BTEB2; motif: NCCACRCCCN	TF:M12165	false	3.0440417107102324e-8	7.5165494009792635	4985	48	19	62700	LAGE3,RPS21,CRABP1,METTL5,ATP6V1F,AP2A2,AP1S1,POLR2L,VPS28,CEBPA,MT1H,GTF2H2,CCL26,POP7,EIF4EBP1,IMP3,HCRT,MAGEB2,FOXD3
TF	Factor: Pax-3; motif: NNNNNNCGTCACGSTYNNNNN; match class: 1	TF:M00327_1	false	3.150327305724223e-8	7.50164432250074	6986	48	22	62700	LAGE3,RPS21,CRABP1,ATP6V1F,FAM156A,MT2A,CHCHD2,DPM3,CHAD,HLA-B,POP7,PCSK1N,GFER,IMP3,HCRT,MAGEB2,NEUROG3,FOXD3,MAPT,ANP32D,ICAM1,ARMCX2
TF	Factor: HNRPUL1; motif: NCNCAGN; match class: 1	TF:M09746_1	false	3.150327305724223e-8	7.50164432250074	7713	48	23	62700	LAGE3,JUND,MT2A,AP2A2,AP1S1,POLR2L,DPM3,VPS28,HLA-B,ORM2,MT1H,OXT,CCL26,POP7,EIF4EBP1,GFER,HCRT,NEUROG3,FOXD3,MAPT,MCTS1,ICAM1,PDHA2
TF	Factor: LRF; motif: NRGGGKCKY	TF:M10115	false	3.333373474356696e-8	7.477116024843669	7738	48	23	62700	LAGE3,RPS21,AP2S1,ATP6V1F,MT2A,CHCHD2,AP2A2,AP1S1,POLR2L,DPM3,CHAD,GADD45G,CCL26,FTH1,POP7,PCSK1N,HCRT,KLK14,NEUROG3,FOXD3,MAPT,ICAM1,CEBPB
TF	Factor: ZNF148; motif: NNCCCCTCCCCC	TF:M12464	false	3.5775851135611276e-8	7.4464100252382845	7040	48	22	62700	APOA2,AP2S1,ATP6V1F,MT2A,AP2A2,AP1S1,CHAD,GADD45G,CEBPA,HLA-B,MT1H,OXT,FTH1,HCRT,MAGEB2,NEUROG3,FOXD3,ANP32D,MCTS1,ICAM1,CEBPB,ARMCX2
TF	Factor: BCL-6; motif: NCGYWATCTAGGAATN	TF:M12340	false	3.679830024584914e-8	7.434172241405206	5052	48	19	62700	LAGE3,CRABP1,ATP6V1F,FAM156A,AP1S1,DPM3,CHAD,SPRR2A,HLA-B,ORM2,MT1H,GTF2H2,GFER,IMP3,KLK14,ANP32D,ICAM1,CEBPB,ARMCX2
TF	Factor: Egr-1; motif: NGCGTGCGY; match class: 1	TF:M04950_1	false	3.743384952278391e-8	7.426735509766726	5693	48	20	62700	LAGE3,CRABP1,METTL5,AP2S1,FAM156A,MT2A,AP2A2,AP1S1,POLR2L,CHAD,GADD45G,CEBPA,OXT,POP7,PCSK1N,EIF4EBP1,GFER,IMP3,FOXD3,PDHA2
TF	Factor: Elk-1:HOXA1; motif: ACCGGAAGTAATTA	TF:M08451	false	3.743394196856832e-8	7.426734437244264	8557	48	24	62700	RPS21,CRABP1,JUND,METTL5,APOA2,AP2S1,ATP6V1F,FAM156A,CHCHD2,DPM3,RPL36AL,CHAD,HLA-B,ORM2,GTF2H2,FTH1,DKK4,POP7,IMP3,MAGEB2,ANP32D,MCTS1,ICAM1,PDHA2
TF	Factor: ZNFPT1; motif: YCNNCNCWGCCNY	TF:M12721	false	3.743394196856832e-8	7.426734437244264	9352	48	25	62700	LAGE3,RPS21,CRABP1,JUND,APOA2,MT2A,POLR2L,CHAD,CEBPA,ORM2,OXT,GTF2H2,CCL26,FTH1,DKK4,EIF4EBP1,GFER,IMP3,MAGEB2,NEUROG3,FOXD3,MAPT,ICAM1,CEBPB,ARMCX2
TF	Factor: CP2; motif: AACCGGTTNNAACCGGTT	TF:M11485	false	4.332909926848815e-8	7.363220339047583	7125	48	22	62700	RPS21,CRABP1,AP2S1,ATP6V1F,MT2A,AP2A2,AP1S1,POLR2L,DPM3,SPRR2A,VPS28,CEBPA,MT1H,GTF2H2,FTH1,POP7,GFER,MAGEB2,FOXD3,MAPT,PDHA2,ARMCX2
TF	Factor: LF-A1; motif: GGGSTCWR; match class: 1	TF:M00646_1	false	4.4934709599893755e-8	7.347418060684618	6437	48	21	62700	LAGE3,RPS21,CRABP1,APOA2,AP2S1,AP2A2,CHAD,VPS28,MT1H,CCL26,POP7,EIF4EBP1,MAGEB2,KLK14,NEUROG3,FOXD3,MAPT,MCTS1,ICAM1,CEBPB,ARMCX2
TF	Factor: REST; motif: AAGGTGCT	TF:M04926	false	4.5159953699413955e-8	7.345246512010562	6440	48	21	62700	JUND,APOA2,AP2S1,MT2A,CHCHD2,RPL36AL,CHAD,GADD45G,SPRR2A,CEBPA,ORM2,MT1H,OXT,GTF2H2,CCL26,PCSK1N,GFER,IMP3,KLK14,FOXD3,ARMCX2
TF	Factor: TEF-3:Elf-1; motif: RGAATGCGGAAGTN	TF:M08415	false	4.680231968590987e-8	7.3297326212458715	9470	48	25	62700	LAGE3,RPS21,CRABP1,METTL5,ATP6V1F,CHCHD2,AP1S1,RPL36AL,CHAD,ORM2,MT1H,OXT,GTF2H2,FTH1,POP7,EIF4EBP1,GFER,IMP3,HCRT,MAGEB2,NEUROG3,ANP32D,MCTS1,CEBPB,ARMCX2
TF	Factor: MOVO-B; motif: GNGGGGG; match class: 1	TF:M01104_1	false	5.087372909229363e-8	7.293506427006982	5813	48	20	62700	LAGE3,RPS21,CRABP1,JUND,AP2S1,FAM156A,CHCHD2,AP2A2,AP1S1,POLR2L,CHAD,GADD45G,CEBPA,OXT,FTH1,PCSK1N,EIF4EBP1,GFER,NEUROG3,CEBPB
TF	Factor: Miz-1; motif: NNRGGWGGGGGAGGGGMRR	TF:M10112	false	5.114485431217356e-8	7.291198054155999	8711	48	24	62700	LAGE3,RPS21,JUND,METTL5,APOA2,AP2S1,AP2A2,AP1S1,RPL36AL,CHAD,CEBPA,FTH1,POP7,PCSK1N,GFER,HCRT,MAGEB2,KLK14,NEUROG3,FOXD3,ANP32D,MCTS1,ICAM1,ARMCX2
TF	Factor: TF3C-beta; motif: CCNGGAGGGCTTCCTGGAGGAG; match class: 1	TF:M04863_1	false	5.5051663395319915e-8	7.2592295542127605	8744	48	24	62700	LAGE3,CRABP1,JUND,AP2S1,ATP6V1F,AP2A2,AP1S1,POLR2L,DPM3,CHAD,GADD45G,VPS28,CEBPA,ORM2,CCL26,FTH1,POP7,PCSK1N,EIF4EBP1,GFER,HCRT,MAGEB2,NEUROG3,CEBPB
TF	Factor: TIEG1; motif: GGSGGKGNNN	TF:M08905	false	6.236542606727575e-8	7.205056106302954	5238	48	19	62700	LAGE3,CRABP1,JUND,AP2S1,FAM156A,CHCHD2,AP2A2,POLR2L,SPRR2A,VPS28,ORM2,GTF2H2,FTH1,EIF4EBP1,HCRT,MAGEB2,NEUROG3,MAPT,ARMCX2
TF	Factor: RREB-1; motif: GGGWCSA	TF:M05439	false	6.358927864423488e-8	7.196616101618135	8812	48	24	62700	LAGE3,RPS21,CRABP1,METTL5,AP2S1,ATP6V1F,MT2A,AP2A2,AP1S1,DPM3,RPL36AL,CHAD,GADD45G,CEBPA,FTH1,DKK4,POP7,PCSK1N,EIF4EBP1,MAGEB2,FOXD3,MCTS1,CEBPB,ARMCX2
TF	Factor: HTF4; motif: CASCTGB	TF:M02018	false	6.936964560847857e-8	7.158830524192631	8857	48	24	62700	RPS21,CRABP1,JUND,AP2S1,ATP6V1F,MT2A,AP1S1,CHAD,GADD45G,SPRR2A,VPS28,CEBPA,HLA-B,MT1H,CCL26,FTH1,DKK4,IMP3,HCRT,KLK14,FOXD3,MAPT,CEBPB,ARMCX2
TF	Factor: GCMa; motif: RTGCGGGTN; match class: 1	TF:M11595_1	false	6.936964560847857e-8	7.158830524192631	5929	48	20	62700	RPS21,CRABP1,JUND,METTL5,APOA2,ATP6V1F,AP2A2,GADD45G,CEBPA,ORM2,OXT,FTH1,PCSK1N,EIF4EBP1,MAGEB2,NEUROG3,FOXD3,MAPT,ICAM1,ARMCX2
TF	Factor: MRF4; motif: CASCTGC	TF:M03831	false	6.936964560847857e-8	7.158830524192631	8857	48	24	62700	RPS21,CRABP1,JUND,AP2S1,ATP6V1F,MT2A,AP1S1,CHAD,GADD45G,SPRR2A,VPS28,CEBPA,HLA-B,MT1H,CCL26,FTH1,DKK4,IMP3,HCRT,KLK14,FOXD3,MAPT,CEBPB,ARMCX2
TF	Factor: Egr-1; motif: GCGTGGGCGT	TF:M07597	false	7.401932815499374e-8	7.130654861147191	5954	48	20	62700	RPS21,CRABP1,JUND,METTL5,ATP6V1F,FAM156A,CHCHD2,AP1S1,DPM3,GADD45G,CEBPA,POP7,PCSK1N,EIF4EBP1,GFER,IMP3,HCRT,MAGEB2,FOXD3,PDHA2
TF	Factor: IRX2a; motif: ACRYGNNNNACRYGT	TF:M11022	false	7.549840829780273e-8	7.122062204328003	9710	48	25	62700	LAGE3,RPS21,CRABP1,JUND,METTL5,ATP6V1F,FAM156A,MT2A,CHCHD2,AP2A2,AP1S1,POLR2L,CHAD,GADD45G,CEBPA,MT1H,OXT,FTH1,POP7,PCSK1N,GFER,IMP3,NEUROG3,FOXD3,CEBPB
TF	Factor: CTCF; motif: ACCAGGKGGC	TF:M04727	false	7.569110216238056e-8	7.120955170815676	6650	48	21	62700	RPS21,JUND,METTL5,APOA2,AP2S1,ATP6V1F,AP1S1,SPRR2A,HLA-B,ORM2,OXT,GTF2H2,DKK4,POP7,MAGEB2,FOXD3,MAPT,ICAM1,PDHA2,CEBPB,ARMCX2
TF	Factor: AP-4:Fli-1; motif: RSCGGAWRCAGSTGN	TF:M08445	false	7.918105511696522e-8	7.101378715409999	9735	48	25	62700	RPS21,CRABP1,APOA2,AP2S1,ATP6V1F,FAM156A,MT2A,CHCHD2,AP2A2,AP1S1,RPL36AL,CHAD,GADD45G,SPRR2A,VPS28,HLA-B,ORM2,MT1H,CCL26,EIF4EBP1,GFER,IMP3,HCRT,NEUROG3,ARMCX2
TF	Factor: Fli-1:Dlx-2; motif: RNCGGAARYAATTA	TF:M08470	false	8.061631930869432e-8	7.09357703427047	5988	48	20	62700	RPS21,APOA2,AP2S1,ATP6V1F,FAM156A,MT2A,CHCHD2,AP1S1,CHAD,GADD45G,ORM2,GTF2H2,POP7,GFER,MAGEB2,ANP32D,MCTS1,ICAM1,PDHA2,ARMCX2
TF	Factor: MAZ; motif: GGGGGAGGGGGNGRGRRRGNRG	TF:M09984	false	8.7150537680767e-8	7.059729929138385	9784	48	25	62700	RPS21,JUND,APOA2,FAM156A,AP2A2,AP1S1,DPM3,CHAD,GADD45G,VPS28,CEBPA,OXT,FTH1,PCSK1N,EIF4EBP1,GFER,IMP3,HCRT,MAGEB2,KLK14,FOXD3,MCTS1,ICAM1,CEBPB,ARMCX2
TF	Factor: Erm:C/EBPdelta; motif: RSCGGAWRTTGCGYAAY	TF:M08458	false	9.55798933943841e-8	7.019633458207949	9836	48	25	62700	LAGE3,RPS21,CRABP1,JUND,METTL5,AP2S1,FAM156A,MT2A,CHCHD2,GADD45G,SPRR2A,VPS28,MT1H,CCL26,FTH1,DKK4,GFER,HCRT,MAGEB2,NEUROG3,FOXD3,MCTS1,ICAM1,PDHA2,ARMCX2
TF	Factor: GCMa:PEA3; motif: ATRCGGGCGGAAGTR; match class: 1	TF:M08313_1	false	1.037446086233569e-7	6.98403446334806	9876	48	25	62700	LAGE3,RPS21,CRABP1,METTL5,APOA2,MT2A,CHCHD2,AP2A2,POLR2L,DPM3,RPL36AL,SPRR2A,CEBPA,ORM2,OXT,FTH1,POP7,PCSK1N,EIF4EBP1,IMP3,HCRT,MAGEB2,NEUROG3,FOXD3,CEBPB
TF	Factor: MAF; motif: NGCTGAGTCAN	TF:M00983	false	1.0657423725172031e-7	6.972347766900904	6097	48	20	62700	RPS21,CRABP1,APOA2,AP2S1,MT2A,CHCHD2,AP2A2,GADD45G,SPRR2A,VPS28,OXT,GTF2H2,CCL26,PCSK1N,HCRT,MAGEB2,KLK14,NEUROG3,MAPT,CEBPB
TF	Factor: LKLF; motif: GGGGTGGKSN; match class: 1	TF:M07261_1	false	1.079877597849932e-7	6.966625468208372	4212	48	17	62700	LAGE3,JUND,APOA2,AP2S1,FAM156A,AP2A2,CHAD,GADD45G,VPS28,OXT,FTH1,PCSK1N,EIF4EBP1,MAGEB2,MCTS1,ICAM1,CEBPB
TF	Factor: Fra-2; motif: RTGACTCANNN	TF:M09616	false	1.1281097533394396e-7	6.94764864596354	4824	48	18	62700	RPS21,CRABP1,APOA2,FAM156A,MT2A,CHCHD2,AP2A2,SPRR2A,CCL26,DKK4,PCSK1N,IMP3,HCRT,MAGEB2,KLK14,NEUROG3,MAPT,CEBPB
TF	Factor: ZNF436; motif: TCCTCCAGGAAGCCY; match class: 1	TF:M10477_1	false	1.1281097533394396e-7	6.94764864596354	9098	48	24	62700	LAGE3,JUND,AP2S1,ATP6V1F,FAM156A,MT2A,AP1S1,DPM3,CHAD,SPRR2A,VPS28,CEBPA,HLA-B,ORM2,OXT,CCL26,DKK4,PCSK1N,EIF4EBP1,GFER,IMP3,HCRT,NEUROG3,CEBPB
TF	Factor: SALL2; motif: GGGTGGG; match class: 1	TF:M04595_1	false	1.1865055116385623e-7	6.92573024002679	7570	48	22	62700	APOA2,AP2S1,AP2A2,AP1S1,CHAD,GADD45G,SPRR2A,VPS28,CEBPA,MT1H,OXT,FTH1,POP7,PCSK1N,EIF4EBP1,MAGEB2,KLK14,FOXD3,MCTS1,ICAM1,CEBPB,ARMCX2
TF	Factor: ATF3; motif: GRTGACKCA	TF:M12582	false	1.1887448641366875e-7	6.92491134638001	7572	48	22	62700	RPS21,CRABP1,APOA2,FAM156A,MT2A,CHCHD2,AP2A2,SPRR2A,VPS28,HLA-B,CCL26,DKK4,PCSK1N,IMP3,HCRT,MAGEB2,KLK14,NEUROG3,MAPT,MCTS1,ICAM1,CEBPB
TF	Factor: TBX2; motif: NNNGTGTSNN	TF:M12026	false	1.1945051520075278e-7	6.92281197275913	7576	48	22	62700	RPS21,CRABP1,JUND,ATP6V1F,FAM156A,AP2A2,AP1S1,RPL36AL,SPRR2A,VPS28,MT1H,OXT,GTF2H2,CCL26,FTH1,EIF4EBP1,KLK14,NEUROG3,MAPT,ICAM1,PDHA2,CEBPB
TF	Factor: AP-2gamma; motif: NSCCYNNRGSN	TF:M11482	false	1.1945051520075278e-7	6.92281197275913	6846	48	21	62700	LAGE3,JUND,FAM156A,MT2A,CHCHD2,AP2A2,AP1S1,POLR2L,RPL36AL,VPS28,CEBPA,ORM2,MT1H,OXT,FTH1,PCSK1N,GFER,IMP3,FOXD3,ICAM1,CEBPB
TF	Factor: T3R-beta; motif: NRRGGTCRTGACCYYN	TF:M11817	false	1.215460763383788e-7	6.915259056171486	5489	48	19	62700	RPS21,JUND,APOA2,FAM156A,POLR2L,RPL36AL,CHAD,GADD45G,CEBPA,HLA-B,MT1H,OXT,GTF2H2,POP7,GFER,IMP3,MAGEB2,ICAM1,CEBPB
TF	Factor: RUNX3; motif: NRACCGCAAACCGCAN	TF:M04109	false	1.2315367486566333e-7	6.909552624425224	9979	48	25	62700	LAGE3,RPS21,CRABP1,JUND,APOA2,ATP6V1F,FAM156A,AP2A2,AP1S1,POLR2L,CHAD,GADD45G,VPS28,CEBPA,OXT,PCSK1N,EIF4EBP1,HCRT,MAGEB2,KLK14,FOXD3,ICAM1,PDHA2,CEBPB,ARMCX2
TF	Factor: ER-alpha; motif: NAGGTCACSGYGACCTN	TF:M11844	false	1.233777084978358e-7	6.908763300196651	5498	48	19	62700	JUND,ATP6V1F,MT2A,CHCHD2,AP2A2,AP1S1,DPM3,CHAD,VPS28,OXT,CCL26,FTH1,POP7,GFER,MAGEB2,KLK14,NEUROG3,FOXD3,CEBPB
TF	Factor: RORbeta; motif: TGACCYA	TF:M01722	false	1.2768982510273978e-7	6.893843707887629	6180	48	20	62700	LAGE3,CRABP1,METTL5,AP2S1,ATP6V1F,CHCHD2,AP1S1,CHAD,GADD45G,ORM2,MT1H,OXT,CCL26,POP7,HCRT,MAGEB2,KLK14,NEUROG3,MCTS1,ICAM1
TF	Factor: ER81; motif: RCCGGAARYN; match class: 1	TF:M02065_1	false	1.2902889724771818e-7	6.889313014431101	6887	48	21	62700	RPS21,CRABP1,METTL5,ATP6V1F,FAM156A,CHCHD2,AP1S1,POLR2L,DPM3,RPL36AL,GADD45G,GTF2H2,POP7,EIF4EBP1,IMP3,MAGEB2,NEUROG3,FOXD3,MCTS1,ICAM1,PDHA2
TF	Factor: T3R-beta; motif: NTGACCTNRNYNAGGTCAN; match class: 1	TF:M11820_1	false	1.333781160573176e-7	6.874915421208035	4893	48	18	62700	LAGE3,CRABP1,JUND,AP2S1,ATP6V1F,CHCHD2,DPM3,CHAD,VPS28,GTF2H2,CCL26,DKK4,POP7,GFER,HCRT,KLK14,MCTS1,CEBPB
TF	Factor: Fli-1; motif: MGGAAGT	TF:M07382	false	1.3806500099390506e-7	6.85991639963726	6922	48	21	62700	RPS21,CRABP1,JUND,FAM156A,MT2A,CHCHD2,DPM3,RPL36AL,SPRR2A,VPS28,MT1H,OXT,FTH1,IMP3,HCRT,MAGEB2,ANP32D,MCTS1,PDHA2,CEBPB,ARMCX2
TF	Factor: SPI1; motif: AGGAAGT	TF:M02278	false	1.3806500099390506e-7	6.85991639963726	6922	48	21	62700	RPS21,CRABP1,JUND,FAM156A,MT2A,CHCHD2,DPM3,RPL36AL,SPRR2A,VPS28,MT1H,OXT,FTH1,IMP3,HCRT,MAGEB2,ANP32D,MCTS1,PDHA2,CEBPB,ARMCX2
TF	Factor: C-ets-1; motif: AGGAAGN	TF:M01870	false	1.3806500099390506e-7	6.85991639963726	6922	48	21	62700	RPS21,CRABP1,JUND,FAM156A,MT2A,CHCHD2,DPM3,RPL36AL,SPRR2A,VPS28,MT1H,OXT,FTH1,IMP3,HCRT,MAGEB2,ANP32D,MCTS1,PDHA2,CEBPB,ARMCX2
TF	Factor: PEA3; motif: AGGAAGT	TF:M03579	false	1.3806500099390506e-7	6.85991639963726	6922	48	21	62700	RPS21,CRABP1,JUND,FAM156A,MT2A,CHCHD2,DPM3,RPL36AL,SPRR2A,VPS28,MT1H,OXT,FTH1,IMP3,HCRT,MAGEB2,ANP32D,MCTS1,PDHA2,CEBPB,ARMCX2
TF	Factor: ESE-1; motif: NSMGGAARTN	TF:M02055	false	1.5189681823057116e-7	6.818451323170644	7699	48	22	62700	LAGE3,RPS21,CRABP1,JUND,METTL5,AP2S1,FAM156A,MT2A,CHCHD2,DPM3,RPL36AL,SPRR2A,VPS28,MT1H,OXT,GTF2H2,POP7,IMP3,MAGEB2,MCTS1,ICAM1,PDHA2
TF	Factor: ESE-1; motif: NSMGGAARTN	TF:M01214	false	1.5189681823057116e-7	6.818451323170644	7699	48	22	62700	LAGE3,RPS21,CRABP1,JUND,METTL5,AP2S1,FAM156A,MT2A,CHCHD2,DPM3,RPL36AL,SPRR2A,VPS28,MT1H,OXT,GTF2H2,POP7,IMP3,MAGEB2,MCTS1,ICAM1,PDHA2
TF	Factor: LRF; motif: NGNAGNGGGTYN	TF:M04617	false	1.529820774278407e-7	6.815359445849849	6261	48	20	62700	LAGE3,CRABP1,AP2S1,AP2A2,AP1S1,POLR2L,DPM3,RPL36AL,CHAD,CEBPA,HLA-B,ORM2,MT1H,OXT,EIF4EBP1,IMP3,HCRT,MAGEB2,ICAM1,PDHA2
TF	Factor: Six-2; motif: NCGTATCRNN	TF:M11031	false	1.529820774278407e-7	6.815359445849849	9276	48	24	62700	LAGE3,RPS21,JUND,METTL5,ATP6V1F,FAM156A,MT2A,CHCHD2,AP2A2,AP1S1,RPL36AL,SPRR2A,CEBPA,ORM2,GTF2H2,FTH1,DKK4,PCSK1N,IMP3,HCRT,MAGEB2,ANP32D,ICAM1,PDHA2
TF	Factor: PLAG1; motif: CCCCCKWNNNGGSCCC	TF:M01973	false	1.7085038241221285e-7	6.767384044788379	6304	48	20	62700	RPS21,JUND,AP2S1,AP2A2,AP1S1,POLR2L,CHAD,GADD45G,CEBPA,HLA-B,ORM2,OXT,PCSK1N,GFER,MAGEB2,KLK14,NEUROG3,FOXD3,MAPT,CEBPB
TF	Factor: CP2; motif: AACCGGTTNNAACCGGTT; match class: 1	TF:M11485_1	false	1.8274585748550655e-7	6.738152458920451	6332	48	20	62700	RPS21,CRABP1,AP2S1,ATP6V1F,MT2A,AP2A2,AP1S1,DPM3,SPRR2A,VPS28,MT1H,GTF2H2,FTH1,POP7,GFER,MAGEB2,FOXD3,MAPT,PDHA2,ARMCX2
TF	Factor: Sp1; motif: RGGGMGGRGSNGGGG	TF:M10529	false	1.9213724738344664e-7	6.716388435424421	7066	48	21	62700	RPS21,JUND,APOA2,AP2S1,FAM156A,AP2A2,AP1S1,POLR2L,CHAD,GADD45G,OXT,FTH1,POP7,PCSK1N,GFER,MAGEB2,KLK14,MCTS1,ICAM1,CEBPB,ARMCX2
TF	Factor: ZNF586; motif: CAGGCCYRGAGG; match class: 1	TF:M10491_1	false	1.9565699562044298e-7	6.708504619498331	7820	48	22	62700	RPS21,CRABP1,JUND,METTL5,AP2S1,ATP6V1F,CHCHD2,AP2A2,POLR2L,RPL36AL,CEBPA,ORM2,MT1H,GTF2H2,POP7,PCSK1N,GFER,HCRT,MAPT,ICAM1,CEBPB,ARMCX2
TF	Factor: HIF-1alpha; motif: GNACGTGM	TF:M09944	false	2.0208203887873647e-7	6.694472285012628	5694	48	19	62700	RPS21,CRABP1,JUND,FAM156A,CHCHD2,AP2A2,DPM3,CHAD,SPRR2A,OXT,DKK4,PCSK1N,EIF4EBP1,GFER,IMP3,MAGEB2,KLK14,ANP32D,ICAM1
TF	Factor: STAT3; motif: NNTTCCRGGAANNNNN	TF:M01595	false	2.0988216111102447e-7	6.678024472614728	7852	48	22	62700	RPS21,AP2S1,ATP6V1F,MT2A,CHCHD2,AP2A2,POLR2L,DPM3,RPL36AL,CHAD,GADD45G,SPRR2A,HLA-B,MT1H,GTF2H2,GFER,IMP3,MAGEB2,NEUROG3,FOXD3,ICAM1,ARMCX2
TF	Factor: IRX2a; motif: ACRYGNNNNACRYGT; match class: 1	TF:M11022_1	false	2.1278050690426494e-7	6.6720681608303725	6397	48	20	62700	LAGE3,RPS21,CRABP1,JUND,ATP6V1F,CHCHD2,AP2A2,AP1S1,POLR2L,CHAD,CEBPA,MT1H,OXT,POP7,PCSK1N,GFER,IMP3,NEUROG3,FOXD3,CEBPB
TF	Factor: ctcf; motif: YGGCCACCAGRKGGCRSYN	TF:M09890	false	2.1830279356233025e-7	6.660940706705235	8650	48	23	62700	RPS21,JUND,METTL5,AP2S1,ATP6V1F,FAM156A,AP2A2,DPM3,RPL36AL,CHAD,GADD45G,SPRR2A,CEBPA,HLA-B,ORM2,OXT,POP7,GFER,MAGEB2,NEUROG3,MAPT,ICAM1,CEBPB
TF	Factor: Elk-1; motif: RACCGGAAGTR	TF:M01165	false	2.2603982476679143e-7	6.6458150380528025	7887	48	22	62700	RPS21,CRABP1,METTL5,APOA2,AP2S1,ATP6V1F,FAM156A,CHCHD2,AP2A2,POLR2L,DPM3,HLA-B,OXT,GTF2H2,FTH1,POP7,GFER,IMP3,MAGEB2,MCTS1,PDHA2,CEBPB
TF	Factor: ZNF684; motif: MAAGGGGTGGACTGT; match class: 1	TF:M10550_1	false	2.334622133918081e-7	6.63178340136512	9496	48	24	62700	LAGE3,RPS21,CRABP1,JUND,AP2S1,ATP6V1F,FAM156A,AP2A2,AP1S1,RPL36AL,CHAD,MT1H,OXT,GTF2H2,FTH1,POP7,PCSK1N,EIF4EBP1,MAGEB2,KLK14,NEUROG3,ANP32D,MCTS1,ARMCX2
TF	Factor: C/EBPgamma:Elf-1; motif: TKRCGHAATWSCGGAAGT	TF:M08676	false	2.379882643684692e-7	6.623444458261462	8695	48	23	62700	LAGE3,RPS21,CRABP1,METTL5,APOA2,AP2S1,ATP6V1F,CHCHD2,AP1S1,ORM2,GTF2H2,CCL26,DKK4,EIF4EBP1,GFER,HCRT,MAGEB2,KLK14,FOXD3,MAPT,ANP32D,MCTS1,PDHA2
TF	Factor: IRF-4; motif: RGGAASWGR	TF:M04818	false	2.4001337422689863e-7	6.619764557492103	9513	48	24	62700	LAGE3,CRABP1,JUND,MT2A,CHCHD2,AP2A2,AP1S1,POLR2L,CHAD,SPRR2A,VPS28,MT1H,OXT,GTF2H2,FTH1,POP7,PCSK1N,GFER,IMP3,MAGEB2,KLK14,MCTS1,ICAM1,ARMCX2
TF	Factor: RNF96; motif: BCCCGCRGCC	TF:M01199	false	2.441551710927712e-7	6.612334073127662	8709	48	23	62700	RPS21,CRABP1,JUND,MT2A,CHCHD2,AP2A2,AP1S1,POLR2L,CHAD,GADD45G,CEBPA,OXT,FTH1,POP7,PCSK1N,EIF4EBP1,GFER,IMP3,KLK14,FOXD3,ICAM1,CEBPB,ARMCX2
TF	Factor: SREBP-1; motif: CACSCCA	TF:M00749	false	2.526898021041461e-7	6.597412284709544	8727	48	23	62700	RPS21,APOA2,AP2S1,MT2A,AP2A2,AP1S1,POLR2L,GADD45G,CEBPA,ORM2,MT1H,OXT,CCL26,FTH1,DKK4,PCSK1N,GFER,MAGEB2,KLK14,FOXD3,MAPT,MCTS1,ARMCX2
TF	Factor: YY1; motif: NAANATGGCGNNN	TF:M08982	false	2.594558655396973e-7	6.585936506727661	7204	48	21	62700	CRABP1,METTL5,AP2S1,ATP6V1F,POLR2L,DPM3,RPL36AL,VPS28,HLA-B,ORM2,FTH1,PCSK1N,GFER,IMP3,MAGEB2,KLK14,FOXD3,ANP32D,ICAM1,PDHA2,ARMCX2
TF	Factor: PU.1; motif: WGAGGAAG	TF:M00658	false	2.620851850723463e-7	6.581557527787377	4520	48	17	62700	LAGE3,APOA2,AP2S1,CHCHD2,AP1S1,DPM3,SPRR2A,GTF2H2,CCL26,PCSK1N,EIF4EBP1,HCRT,MAGEB2,KLK14,MAPT,ANP32D,CEBPB
TF	Factor: NFATc1; motif: NTTTCCRTNNAYGGAAAN; match class: 1	TF:M11979_1	false	2.620851850723463e-7	6.581557527787377	8747	48	23	62700	RPS21,CRABP1,AP2S1,ATP6V1F,FAM156A,AP2A2,AP1S1,DPM3,GADD45G,SPRR2A,HLA-B,ORM2,MT1H,GTF2H2,FTH1,DKK4,GFER,IMP3,HCRT,NEUROG3,MCTS1,PDHA2,ARMCX2
TF	Factor: ERF:FOXO1A; motif: RTMAACAGGAARNS	TF:M08241	false	2.756669284866004e-7	6.559615332687436	7986	48	22	62700	APOA2,CHCHD2,AP2A2,AP1S1,RPL36AL,CHAD,GADD45G,SPRR2A,HLA-B,ORM2,GTF2H2,CCL26,POP7,PCSK1N,GFER,IMP3,MAGEB2,NEUROG3,FOXD3,MAPT,MCTS1,ARMCX2
TF	Factor: Elk-1:FOXI1; motif: ACCGGAAGTRTMAACAN	TF:M08216	false	2.763618042732619e-7	6.558521980616297	7234	48	21	62700	CRABP1,METTL5,FAM156A,MT2A,CHCHD2,DPM3,RPL36AL,CHAD,SPRR2A,CCL26,DKK4,PCSK1N,EIF4EBP1,GFER,IMP3,HCRT,KLK14,FOXD3,MCTS1,ICAM1,ARMCX2
TF	Factor: E2F-1; motif: NTTTCGCGCS	TF:M00940	false	2.838868725675739e-7	6.546854689556842	8001	48	22	62700	LAGE3,RPS21,CRABP1,FAM156A,MT2A,CHCHD2,AP2A2,AP1S1,DPM3,RPL36AL,GADD45G,GTF2H2,POP7,GFER,IMP3,HCRT,NEUROG3,FOXD3,MAPT,ICAM1,CEBPB,ARMCX2
TF	Factor: Sox-17; motif: TTGTYY; match class: 1	TF:M03803_1	false	2.9400467172297207e-7	6.531645768610332	9623	48	24	62700	LAGE3,RPS21,JUND,METTL5,APOA2,AP2S1,ATP6V1F,MT2A,CHCHD2,AP1S1,DPM3,RPL36AL,CHAD,SPRR2A,VPS28,HLA-B,MT1H,DKK4,PCSK1N,GFER,KLK14,NEUROG3,ANP32D,ARMCX2
TF	Factor: PRDM16; motif: KGGTCATRACCM	TF:M05946	false	2.943393881047351e-7	6.531151617302582	7263	48	21	62700	CRABP1,JUND,METTL5,APOA2,FAM156A,AP1S1,RPL36AL,CHAD,GADD45G,CEBPA,HLA-B,MT1H,OXT,POP7,GFER,IMP3,MAGEB2,FOXD3,MCTS1,ICAM1,CEBPB
TF	Factor: CTCF; motif: NNRSYGCCMCCTGSTGGCCN	TF:M12593	false	3.032289826942053e-7	6.518229291092063	8823	48	23	62700	RPS21,JUND,METTL5,AP2S1,FAM156A,AP2A2,DPM3,RPL36AL,CHAD,GADD45G,SPRR2A,CEBPA,HLA-B,ORM2,OXT,POP7,GFER,MAGEB2,NEUROG3,FOXD3,MAPT,ICAM1,CEBPB
TF	Factor: PPARalpha:RXRalpha; motif: NNRGGTCATWGGGGTSANG	TF:M00518	false	3.173343262469324e-7	6.498482947460538	9670	48	24	62700	LAGE3,RPS21,JUND,APOA2,FAM156A,CHCHD2,AP2A2,AP1S1,RPL36AL,CHAD,ORM2,MT1H,OXT,GTF2H2,FTH1,PCSK1N,EIF4EBP1,IMP3,HCRT,KLK14,MAPT,MCTS1,ICAM1,CEBPB
TF	Factor: DEC1; motif: NGCACGTGAS	TF:M09876	false	3.173343262469324e-7	6.498482947460538	8849	48	23	62700	CRABP1,METTL5,FAM156A,AP2A2,DPM3,RPL36AL,CHAD,GADD45G,CEBPA,ORM2,MT1H,GTF2H2,POP7,EIF4EBP1,IMP3,HCRT,FOXD3,MAPT,ANP32D,ICAM1,PDHA2,CEBPB,ARMCX2
TF	Factor: Hey2; motif: NNCACGYGNN; match class: 1	TF:M11052_1	false	3.3167734990049214e-7	6.479284185245965	9694	48	24	62700	LAGE3,RPS21,CRABP1,JUND,METTL5,FAM156A,CHCHD2,AP2A2,CHAD,GADD45G,CEBPA,ORM2,MT1H,GTF2H2,POP7,EIF4EBP1,GFER,IMP3,NEUROG3,FOXD3,MAPT,ANP32D,ICAM1,ARMCX2
TF	Factor: SMAD4; motif: GKSRKKCAGMCANCY	TF:M00733	false	3.380115565447663e-7	6.471068451030563	8882	48	23	62700	RPS21,APOA2,MT2A,CHCHD2,POLR2L,DPM3,RPL36AL,GADD45G,SPRR2A,VPS28,CEBPA,ORM2,FTH1,POP7,PCSK1N,EIF4EBP1,GFER,HCRT,KLK14,NEUROG3,FOXD3,MAPT,ICAM1
TF	Factor: ATF; motif: CNSTGACGTNNNYC	TF:M00017	false	3.390562179143122e-7	6.469728286735686	7333	48	21	62700	RPS21,JUND,FAM156A,MT2A,CHCHD2,AP2A2,RPL36AL,CHAD,GADD45G,MT1H,FTH1,DKK4,PCSK1N,GFER,IMP3,HCRT,MAGEB2,FOXD3,PDHA2,CEBPB,ARMCX2
TF	Factor: NFATc1; motif: NTTTCCRTNNAYGGAAAN	TF:M11979	false	3.5717774502180427e-7	6.447115608896953	8910	48	23	62700	RPS21,CRABP1,AP2S1,ATP6V1F,FAM156A,AP2A2,AP1S1,DPM3,GADD45G,SPRR2A,HLA-B,ORM2,MT1H,GTF2H2,FTH1,DKK4,GFER,IMP3,HCRT,NEUROG3,MCTS1,PDHA2,ARMCX2
TF	Factor: E2F-1; motif: NTTTTGGCGCCAWWWN; match class: 1	TF:M11533_1	false	3.740021892659737e-7	6.427125855598052	8935	48	23	62700	RPS21,CRABP1,JUND,METTL5,ATP6V1F,FAM156A,CHCHD2,AP2A2,AP1S1,RPL36AL,CHAD,GADD45G,VPS28,CEBPA,OXT,GTF2H2,FTH1,EIF4EBP1,GFER,IMP3,MAGEB2,NEUROG3,CEBPB
TF	Factor: E2F1; motif: NNNNNGCGSSAAAN	TF:M08874	false	3.7566047688263834e-7	6.425204494515245	7382	48	21	62700	LAGE3,RPS21,CRABP1,AP2S1,FAM156A,MT2A,AP1S1,DPM3,RPL36AL,GADD45G,CEBPA,OXT,GTF2H2,FTH1,DKK4,EIF4EBP1,IMP3,HCRT,NEUROG3,CEBPB,ARMCX2
TF	Factor: HLTF; motif: AGSCARAAAGYRGSTGS	TF:M04613	false	3.7566047688263834e-7	6.425204494515245	8145	48	22	62700	LAGE3,CRABP1,APOA2,AP2S1,AP1S1,DPM3,RPL36AL,GADD45G,SPRR2A,MT1H,OXT,GTF2H2,POP7,PCSK1N,GFER,IMP3,HCRT,MAGEB2,KLK14,ANP32D,MCTS1,ARMCX2
TF	Factor: WT1; motif: NNGGGNGGGSGN	TF:M07436	false	3.810392285186714e-7	6.4190303108015865	6657	48	20	62700	LAGE3,JUND,APOA2,AP2S1,CHCHD2,AP2A2,POLR2L,RPL36AL,CHAD,HLA-B,OXT,FTH1,PCSK1N,EIF4EBP1,IMP3,HCRT,FOXD3,MCTS1,ICAM1,ARMCX2
TF	Factor: B-ATF; motif: NNATGACACN	TF:M11300	false	3.9815897537632605e-7	6.399943489877506	8969	48	23	62700	LAGE3,METTL5,AP2S1,ATP6V1F,CHAD,SPRR2A,VPS28,HLA-B,ORM2,OXT,FTH1,PCSK1N,EIF4EBP1,GFER,IMP3,HCRT,MAGEB2,KLK14,FOXD3,MAPT,ICAM1,PDHA2,ARMCX2
TF	Factor: NR1B2; motif: NTGACCY	TF:M02111	false	4.0205658711335593e-7	6.395712818205158	9802	48	24	62700	LAGE3,RPS21,CRABP1,JUND,METTL5,AP2S1,FAM156A,MT2A,AP2A2,AP1S1,GADD45G,VPS28,MT1H,OXT,GTF2H2,POP7,EIF4EBP1,GFER,HCRT,MAGEB2,NEUROG3,FOXD3,ANP32D,ICAM1
TF	Factor: Pax-5; motif: RRNGRNGCAN	TF:M03577	false	4.237736748360295e-7	6.372866025512317	9003	48	23	62700	RPS21,METTL5,ATP6V1F,FAM156A,MT2A,CHCHD2,AP2A2,POLR2L,DPM3,RPL36AL,CHAD,GADD45G,CEBPA,HLA-B,ORM2,MT1H,OXT,CCL26,HCRT,KLK14,NEUROG3,MAPT,ICAM1
TF	Factor: ZBTB44; motif: MACWGCAGS	TF:M12352	false	4.238977679212607e-7	6.3727388702495	6705	48	20	62700	LAGE3,JUND,METTL5,FAM156A,MT2A,CHCHD2,SPRR2A,VPS28,CEBPA,OXT,CCL26,FTH1,POP7,GFER,HCRT,KLK14,NEUROG3,MAPT,ICAM1,ARMCX2
TF	Factor: E2F-4; motif: NTTTCSCGCC; match class: 1	TF:M07380_1	false	4.2515813456151925e-7	6.371449507140451	8209	48	22	62700	LAGE3,RPS21,CRABP1,JUND,FAM156A,AP2A2,AP1S1,POLR2L,CHAD,GADD45G,CEBPA,MT1H,GTF2H2,FTH1,POP7,EIF4EBP1,GFER,IMP3,HCRT,NEUROG3,FOXD3,CEBPB
TF	Factor: T3R-beta; motif: NTGACCTNRNYNAGGTCAN	TF:M11820	false	4.3315657846093423e-7	6.363355085472322	5341	48	18	62700	LAGE3,CRABP1,JUND,AP2S1,ATP6V1F,CHCHD2,DPM3,CHAD,VPS28,GTF2H2,CCL26,DKK4,POP7,GFER,HCRT,KLK14,MCTS1,CEBPB
TF	Factor: TEF-3:Elk-1; motif: RMATWCCGGAWGT; match class: 1	TF:M08418_1	false	4.3586468790221047e-7	6.360648314442797	5344	48	18	62700	CRABP1,METTL5,APOA2,AP2S1,ATP6V1F,MT2A,CHCHD2,AP2A2,AP1S1,DPM3,CHAD,GADD45G,GTF2H2,GFER,MAGEB2,ICAM1,PDHA2,ARMCX2
TF	Factor: ZBP99; motif: GCCCMTCCCCCR	TF:M12057	false	4.3732712202376637e-7	6.359193587873527	5346	48	18	62700	RPS21,JUND,APOA2,AP2S1,MT1H,FTH1,POP7,EIF4EBP1,HCRT,MAGEB2,NEUROG3,FOXD3,ANP32D,MCTS1,ICAM1,PDHA2,CEBPB,ARMCX2
TF	Factor: OVOL; motif: ANRTAACGG	TF:M08894	false	4.4312738381332e-7	6.35347141117004	8233	48	22	62700	LAGE3,METTL5,AP2S1,MT2A,AP1S1,DPM3,RPL36AL,SPRR2A,VPS28,ORM2,GTF2H2,CCL26,FTH1,DKK4,POP7,PCSK1N,EIF4EBP1,MAGEB2,MAPT,ICAM1,PDHA2,CEBPB
TF	Factor: CKROX; motif: SCCCTCCCC	TF:M01175	false	4.4519007880875727e-7	6.351454522609164	7468	48	21	62700	APOA2,AP2S1,ATP6V1F,AP2A2,AP1S1,DPM3,GADD45G,CEBPA,HLA-B,OXT,FTH1,EIF4EBP1,HCRT,MAGEB2,NEUROG3,FOXD3,ANP32D,MCTS1,ICAM1,CEBPB,ARMCX2
TF	Factor: FOSL1; motif: NNATGACTCATNN	TF:M12518	false	4.6042420032104855e-7	6.336841857523398	4726	48	17	62700	CRABP1,APOA2,FAM156A,MT2A,CHCHD2,AP2A2,SPRR2A,CCL26,DKK4,PCSK1N,IMP3,HCRT,MAGEB2,KLK14,NEUROG3,MAPT,CEBPB
TF	Factor: POU2F1:PEA3; motif: ACCGGATATGCAN	TF:M08402	false	4.630162619308248e-7	6.334403755541879	8256	48	22	62700	LAGE3,RPS21,METTL5,APOA2,ATP6V1F,FAM156A,MT2A,CHCHD2,AP1S1,VPS28,HLA-B,ORM2,MT1H,CCL26,POP7,EIF4EBP1,IMP3,MAGEB2,MCTS1,ICAM1,PDHA2,ARMCX2
TF	Factor: Elk-1:Pax-1; motif: ACCGGAACTACGCWTSANTG	TF:M08224	false	4.772720491881009e-7	6.321233998776044	9072	48	23	62700	LAGE3,RPS21,METTL5,AP2S1,FAM156A,MT2A,CHCHD2,AP2A2,POLR2L,RPL36AL,CHAD,GADD45G,CEBPA,MT1H,OXT,GTF2H2,POP7,PCSK1N,EIF4EBP1,GFER,MAGEB2,KLK14,FOXD3
TF	Factor: STAT; motif: TTCCCGKAA	TF:M00223	false	4.960982356883092e-7	6.304432317475393	3570	48	15	62700	RPS21,APOA2,AP2S1,ATP6V1F,MT2A,CHCHD2,AP1S1,RPL36AL,CHAD,SPRR2A,GTF2H2,GFER,NEUROG3,FOXD3,ICAM1
TF	Factor: T3R-beta; motif: NNRGGTCRTGACCYNN	TF:M11815	false	5.049141292306349e-7	6.296782476083993	5402	48	18	62700	RPS21,JUND,APOA2,FAM156A,POLR2L,RPL36AL,CHAD,GADD45G,CEBPA,HLA-B,MT1H,OXT,GTF2H2,POP7,GFER,IMP3,MAGEB2,ICAM1
TF	Factor: Erm; motif: NRCMGGAAGTN	TF:M11422	false	5.085172003833398e-7	6.293694352662113	4762	48	17	62700	RPS21,CRABP1,JUND,METTL5,AP2S1,FAM156A,CHCHD2,DPM3,SPRR2A,VPS28,HLA-B,GTF2H2,FTH1,POP7,MAGEB2,MCTS1,PDHA2
TF	Factor: HES-7; motif: GNCACGYGNN; match class: 1	TF:M11066_1	false	5.166564432580435e-7	6.286798150124621	8311	48	22	62700	LAGE3,CRABP1,JUND,METTL5,FAM156A,AP2A2,DPM3,CHAD,GADD45G,CEBPA,ORM2,MT1H,GTF2H2,POP7,EIF4EBP1,GFER,IMP3,FOXD3,MAPT,ANP32D,ICAM1,ARMCX2
TF	Factor: PHB; motif: NCCCAGCCCCY	TF:M12725	false	5.238502959490978e-7	6.280792806398542	9957	48	24	62700	LAGE3,RPS21,JUND,MT2A,AP2A2,AP1S1,POLR2L,CHAD,GADD45G,VPS28,CEBPA,HLA-B,MT1H,OXT,CCL26,PCSK1N,EIF4EBP1,GFER,HCRT,KLK14,NEUROG3,FOXD3,CEBPB,ARMCX2
TF	Factor: ZNF667; motif: GNGSCYTNMARAGCTCMNC	TF:M10161	false	5.94942872014026e-7	6.225524734372645	3624	48	15	62700	LAGE3,CRABP1,JUND,ATP6V1F,FAM156A,RPL36AL,GADD45G,VPS28,GTF2H2,CCL26,POP7,GFER,HCRT,NEUROG3,FOXD3
TF	Factor: LRH-1; motif: TCAAGGTCRTGACCTTGA	TF:M11831	false	6.070720374727164e-7	6.216759770834807	3631	48	15	62700	LAGE3,APOA2,ATP6V1F,CHCHD2,AP2A2,GADD45G,HLA-B,MT1H,OXT,CCL26,EIF4EBP1,IMP3,MAGEB2,ICAM1,CEBPB
TF	Factor: nerf; motif: NNNCCGGAAGTGN	TF:M09901	false	6.144275654952223e-7	6.211529308481235	5479	48	18	62700	RPS21,CRABP1,METTL5,AP2S1,ATP6V1F,FAM156A,CHCHD2,DPM3,RPL36AL,GTF2H2,FTH1,DKK4,POP7,EIF4EBP1,MAGEB2,NEUROG3,MCTS1,PDHA2
TF	Factor: Sox-4; motif: AACAAA; match class: 1	TF:M03849_1	false	6.258432657208175e-7	6.203534416558481	9216	48	23	62700	METTL5,ATP6V1F,FAM156A,CHCHD2,GADD45G,SPRR2A,VPS28,HLA-B,GTF2H2,CCL26,DKK4,POP7,EIF4EBP1,IMP3,MAGEB2,NEUROG3,FOXD3,MAPT,ANP32D,MCTS1,ICAM1,PDHA2,ARMCX2
TF	Factor: SREBP-1; motif: KATCACCCCAC	TF:M00221	false	6.305747324231031e-7	6.2002634357274635	7634	48	21	62700	LAGE3,RPS21,JUND,APOA2,ATP6V1F,FAM156A,MT2A,AP2A2,DPM3,GADD45G,SPRR2A,VPS28,CEBPA,OXT,CCL26,FTH1,POP7,IMP3,HCRT,MAPT,ARMCX2
TF	Factor: HIF1; motif: GNNKACGTGCGGNN	TF:M00797	false	6.334962605246554e-7	6.1982559443769105	3646	48	15	62700	RPS21,CRABP1,JUND,CHCHD2,AP2A2,CHAD,SPRR2A,DKK4,PCSK1N,EIF4EBP1,IMP3,MAGEB2,KLK14,NEUROG3,PDHA2
TF	Factor: ZGPAT; motif: GRGGCWGNGGNG	TF:M09739	false	6.373396530486061e-7	6.1956290603927675	8420	48	22	62700	LAGE3,RPS21,CRABP1,APOA2,MT2A,CHCHD2,POLR2L,CHAD,CEBPA,ORM2,OXT,CCL26,DKK4,PCSK1N,EIF4EBP1,GFER,MAGEB2,KLK14,NEUROG3,FOXD3,CEBPB,ARMCX2
TF	Factor: TIEG1; motif: NCCCNSNCCCCGCCCCC; match class: 1	TF:M12351_1	false	6.497847967930072e-7	6.187230454188552	8430	48	22	62700	LAGE3,CRABP1,JUND,APOA2,AP2A2,AP1S1,POLR2L,CHAD,GADD45G,CEBPA,OXT,FTH1,POP7,PCSK1N,EIF4EBP1,GFER,KLK14,NEUROG3,FOXD3,MCTS1,CEBPB,ARMCX2
TF	Factor: JUND:C-FOS; motif: NNATGAGTCATNN	TF:M08933	false	6.98187574318606e-7	6.156027884615056	4878	48	17	62700	CRABP1,APOA2,FAM156A,MT2A,CHCHD2,AP2A2,SPRR2A,CCL26,DKK4,PCSK1N,IMP3,HCRT,MAGEB2,KLK14,NEUROG3,MAPT,CEBPB
TF	Factor: HOXD12:Elk-1; motif: NRNCGGAAGTCGTAAAN	TF:M08359	false	6.996561125119354e-7	6.155115367322206	6218	48	19	62700	RPS21,AP2S1,FAM156A,CHCHD2,DPM3,RPL36AL,CHAD,GADD45G,SPRR2A,HLA-B,MT1H,GTF2H2,DKK4,HCRT,ANP32D,MCTS1,ICAM1,CEBPB,ARMCX2
TF	Factor: STAT3; motif: NNYTTCCMRGAA	TF:M10081	false	7.159951035766734e-7	6.145089947659886	3684	48	15	62700	RPS21,AP2S1,ATP6V1F,MT2A,CHCHD2,RPL36AL,CHAD,SPRR2A,ORM2,GTF2H2,GFER,HCRT,NEUROG3,FOXD3,ICAM1
TF	Factor: HOXB2:Elk-1; motif: TAATKRCCGGAAGTN	TF:M08341	false	7.297333260729669e-7	6.136835819570139	6237	48	19	62700	RPS21,JUND,AP2S1,FAM156A,CHCHD2,AP2A2,POLR2L,DPM3,RPL36AL,GADD45G,HLA-B,ORM2,DKK4,POP7,IMP3,MAGEB2,MCTS1,ICAM1,PDHA2
TF	Factor: CLOCK; motif: CNGNCACGTGNNNM	TF:M09884	false	7.435170164786192e-7	6.128709087561398	8499	48	22	62700	CRABP1,METTL5,ATP6V1F,FAM156A,MT2A,CHCHD2,DPM3,CHAD,GADD45G,CEBPA,ORM2,MT1H,POP7,PCSK1N,EIF4EBP1,GFER,IMP3,FOXD3,MAPT,ANP32D,ICAM1,ARMCX2
TF	Factor: Kaiso; motif: GCMGGGRGCRGS; match class: 1	TF:M03876_1	false	7.607483747861925e-7	6.118758966767551	9325	48	23	62700	LAGE3,RPS21,CRABP1,JUND,METTL5,AP2A2,AP1S1,POLR2L,RPL36AL,CHAD,GADD45G,CEBPA,ORM2,OXT,FTH1,POP7,GFER,HCRT,KLK14,NEUROG3,FOXD3,ICAM1,CEBPB
TF	Factor: Elk-1; motif: NACMGGAAGTN	TF:M11432	false	7.610022088325113e-7	6.118614082674395	6256	48	19	62700	RPS21,CRABP1,JUND,METTL5,APOA2,AP2S1,FAM156A,CHCHD2,AP2A2,DPM3,SPRR2A,VPS28,HLA-B,GTF2H2,FTH1,POP7,MAGEB2,MCTS1,PDHA2
TF	Factor: STAT1; motif: NTTCCNGGA; match class: 1	TF:M04721_1	false	8.431157542379822e-7	6.07411279551086	2664	48	13	62700	CRABP1,AP2S1,ATP6V1F,RPL36AL,HLA-B,MT1H,GTF2H2,GFER,KLK14,NEUROG3,FOXD3,ICAM1,CEBPB
TF	Factor: HOXA10; motif: NGTCGTAAAAN	TF:M10795	false	8.52803760098928e-7	6.0691508934645295	7027	48	20	62700	JUND,ATP6V1F,FAM156A,AP1S1,POLR2L,RPL36AL,CHAD,SPRR2A,HLA-B,OXT,CCL26,DKK4,PCSK1N,GFER,HCRT,KLK14,FOXD3,MCTS1,PDHA2,ARMCX2
TF	Factor: NeuroD; motif: NNSCWGCTGNSY	TF:M01288	false	8.708111166886687e-7	6.060076035435112	4961	48	17	62700	CRABP1,APOA2,ATP6V1F,FAM156A,MT2A,AP2A2,AP1S1,CHAD,GADD45G,SPRR2A,VPS28,CEBPA,PCSK1N,EIF4EBP1,GFER,HCRT,NEUROG3
TF	Factor: Elk-1; motif: NRCCGGAAGTN	TF:M11433	false	8.995983421075318e-7	6.0459513536079195	7810	48	21	62700	RPS21,CRABP1,METTL5,APOA2,AP2S1,FAM156A,MT2A,CHCHD2,POLR2L,DPM3,VPS28,HLA-B,OXT,GTF2H2,FTH1,POP7,IMP3,MAGEB2,MCTS1,PDHA2,ARMCX2
TF	Factor: BTEB2; motif: WGGGTGKGGCNGGN	TF:M09972	false	8.995983421075318e-7	6.0459513536079195	9416	48	23	62700	RPS21,APOA2,FAM156A,AP2A2,AP1S1,CHAD,GADD45G,SPRR2A,VPS28,MT1H,OXT,CCL26,FTH1,PCSK1N,EIF4EBP1,HCRT,MAGEB2,NEUROG3,FOXD3,MCTS1,ICAM1,CEBPB,ARMCX2
TF	Factor: PATZ; motif: GGGGNGGGGGMKGGRRNGGNRN	TF:M10026	false	9.357960053862945e-7	6.028818813004057	8619	48	22	62700	RPS21,CRABP1,JUND,APOA2,AP2A2,AP1S1,POLR2L,CHAD,VPS28,CEBPA,OXT,FTH1,POP7,PCSK1N,GFER,IMP3,HCRT,MAGEB2,NEUROG3,FOXD3,CEBPB,ARMCX2
TF	Factor: SP2; motif: GNNGGGGGCGGGGSN	TF:M03807	false	9.61369288841446e-7	6.017109755620861	8635	48	22	62700	LAGE3,CRABP1,JUND,FAM156A,MT2A,CHCHD2,AP2A2,AP1S1,POLR2L,CHAD,GADD45G,VPS28,CEBPA,OXT,POP7,PCSK1N,EIF4EBP1,GFER,KLK14,NEUROG3,MCTS1,CEBPB
TF	Factor: HNF-4alpha; motif: AGTCCAAR	TF:M04903	false	9.61369288841446e-7	6.017109755620861	7087	48	20	62700	CRABP1,JUND,APOA2,ATP6V1F,MT2A,CHCHD2,SPRR2A,VPS28,HLA-B,MT1H,FTH1,DKK4,EIF4EBP1,GFER,IMP3,MAGEB2,KLK14,MCTS1,ICAM1,PDHA2
TF	Factor: Pax-8; motif: NCNNTNNTGCRTGANNNN	TF:M00328	false	9.76579602913472e-7	6.010292350740646	9467	48	23	62700	LAGE3,METTL5,FAM156A,CHCHD2,AP2A2,AP1S1,CHAD,GADD45G,SPRR2A,HLA-B,MT1H,CCL26,DKK4,POP7,EIF4EBP1,GFER,IMP3,MAPT,ANP32D,MCTS1,ICAM1,PDHA2,ARMCX2
TF	Factor: STAT3; motif: NTTCCYGGAAN	TF:M09664	false	9.910557279357742e-7	6.003901924067174	5678	48	18	62700	RPS21,AP2S1,ATP6V1F,MT2A,CHCHD2,POLR2L,DPM3,RPL36AL,CHAD,GADD45G,SPRR2A,MT1H,GTF2H2,GFER,NEUROG3,FOXD3,ICAM1,ARMCX2
TF	Factor: MZF-1; motif: TGGGGAR; match class: 1	TF:M01733_1	false	9.990633411958114e-7	6.000406976378858	5018	48	17	62700	CRABP1,APOA2,AP2S1,FAM156A,AP2A2,AP1S1,DPM3,GADD45G,VPS28,CEBPA,HLA-B,ORM2,POP7,PCSK1N,MAGEB2,KLK14,NEUROG3
TF	Factor: Fra-2; motif: NNRTGAGTCAYN	TF:M09923	false	0.0000010155222541435445	5.993310555030378	4394	48	16	62700	CRABP1,APOA2,MT2A,CHCHD2,AP2A2,SPRR2A,CCL26,DKK4,PCSK1N,IMP3,HCRT,MAGEB2,KLK14,NEUROG3,MAPT,CEBPB
TF	Factor: Elf-1; motif: NAMCCGGAAGTN	TF:M11447	false	0.0000010232226982015159	5.990029834445812	7882	48	21	62700	RPS21,CRABP1,METTL5,AP2S1,ATP6V1F,FAM156A,CHCHD2,AP1S1,DPM3,RPL36AL,HLA-B,MT1H,OXT,GTF2H2,FTH1,DKK4,POP7,MAGEB2,MCTS1,PDHA2,CEBPB
TF	Factor: CSX; motif: NNCACTTGNRN	TF:M02108	false	0.0000010235022218206893	5.989911210233114	7122	48	20	62700	JUND,METTL5,AP2S1,FAM156A,MT2A,CHCHD2,AP1S1,DPM3,RPL36AL,SPRR2A,ORM2,MT1H,OXT,CCL26,PCSK1N,GFER,HCRT,NEUROG3,MCTS1,PDHA2
TF	Factor: Sp2; motif: GGGGCGGGG	TF:M10435	false	0.0000010577028455786998	5.975636327245976	7899	48	21	62700	LAGE3,CRABP1,JUND,FAM156A,MT2A,CHCHD2,AP2A2,AP1S1,POLR2L,CHAD,GADD45G,VPS28,FTH1,POP7,PCSK1N,EIF4EBP1,GFER,KLK14,FOXD3,MCTS1,CEBPB
TF	Factor: SMAD5; motif: GSGGCAGM	TF:M03846	false	0.0000010662977818973145	5.972121494207178	8697	48	22	62700	RPS21,CRABP1,METTL5,APOA2,FAM156A,MT2A,AP2A2,AP1S1,POLR2L,DPM3,VPS28,HLA-B,MT1H,GTF2H2,FTH1,EIF4EBP1,GFER,HCRT,MAPT,ICAM1,PDHA2,ARMCX2
TF	Factor: STAT3; motif: NGNNATTTCCSGGAARTGNNN	TF:M00225	false	0.000001079745885903172	5.966678442045876	3258	48	14	62700	AP2S1,ATP6V1F,CHCHD2,POLR2L,RPL36AL,SPRR2A,HLA-B,ORM2,OXT,GTF2H2,GFER,IMP3,NEUROG3,ICAM1
TF	Factor: KLF3; motif: NNNNNNGGGCGGGGCNNGN	TF:M09970	false	0.0000010885397570303915	5.963155704479018	7915	48	21	62700	LAGE3,CRABP1,JUND,FAM156A,MT2A,AP2A2,AP1S1,POLR2L,CHAD,GADD45G,VPS28,OXT,FTH1,POP7,PCSK1N,EIF4EBP1,GFER,KLK14,NEUROG3,FOXD3,CEBPB
TF	Factor: CREB1; motif: NNNNSSGGCGCSSNNNNRTGACGTCAC; match class: 1	TF:M12591_1	false	0.000001091068963357032	5.962147798028658	9536	48	23	62700	RPS21,JUND,FAM156A,CHCHD2,AP2A2,AP1S1,POLR2L,DPM3,CEBPA,HLA-B,GTF2H2,FTH1,DKK4,GFER,IMP3,HCRT,MAGEB2,KLK14,FOXD3,MAPT,PDHA2,CEBPB,ARMCX2
TF	Factor: HDAC1; motif: KGCARGGTC; match class: 1	TF:M07041_1	false	0.0000010947179265327097	5.960697770076381	6425	48	19	62700	LAGE3,JUND,APOA2,ATP6V1F,AP2A2,RPL36AL,GADD45G,VPS28,CEBPA,MT1H,OXT,FTH1,POP7,EIF4EBP1,GFER,KLK14,FOXD3,MCTS1,CEBPB
TF	Factor: AP-4; motif: RNCAGCTGC	TF:M00927	false	0.0000011079460672104379	5.955481379754682	6432	48	19	62700	RPS21,MT2A,CHCHD2,POLR2L,DPM3,RPL36AL,CHAD,GADD45G,VPS28,CEBPA,ORM2,GTF2H2,CCL26,FTH1,EIF4EBP1,HCRT,MAGEB2,CEBPB,ARMCX2
TF	Factor: KLF4; motif: MCACACCCTNN	TF:M09808	false	0.0000011154704960551413	5.9525419122200365	3834	48	15	62700	CRABP1,METTL5,AP1S1,GADD45G,VPS28,HLA-B,FTH1,PCSK1N,EIF4EBP1,GFER,HCRT,KLK14,NEUROG3,ANP32D,ICAM1
TF	Factor: p300; motif: NNNGGGAGTNNNNS	TF:M00033	false	0.000001146095053818684	5.940779361742963	8741	48	22	62700	LAGE3,RPS21,CRABP1,JUND,AP2S1,FAM156A,MT2A,CHCHD2,AP2A2,AP1S1,DPM3,CEBPA,ORM2,CCL26,POP7,EIF4EBP1,HCRT,KLK14,NEUROG3,MCTS1,ICAM1,ARMCX2
TF	Factor: ZNF614; motif: NCYCWGCCYYNNN	TF:M09862	false	0.0000011539775659083756	5.937802634071885	9572	48	23	62700	LAGE3,RPS21,CRABP1,JUND,APOA2,FAM156A,MT2A,CHCHD2,AP2A2,AP1S1,POLR2L,CHAD,GADD45G,CEBPA,MT1H,OXT,PCSK1N,GFER,MAGEB2,KLK14,NEUROG3,FOXD3,ARMCX2
TF	Factor: AP-1; motif: NNNTGAGTCAKCN	TF:M00517	false	0.0000011686962790290548	5.9322983386926476	5086	48	17	62700	CRABP1,APOA2,MT2A,CHCHD2,AP2A2,SPRR2A,CCL26,DKK4,PCSK1N,IMP3,HCRT,MAGEB2,KLK14,NEUROG3,MAPT,ICAM1,CEBPB
TF	Factor: STAT1; motif: NNNSANTTCCGGGAANTGNSN; match class: 1	TF:M00224_1	false	0.0000011782375060858962	5.928767156759688	2760	48	13	62700	RPS21,CRABP1,ATP6V1F,AP1S1,POLR2L,RPL36AL,GADD45G,HLA-B,GTF2H2,GFER,FOXD3,MCTS1,ICAM1
TF	Factor: six4; motif: NCGTATCRNN	TF:M11025	false	0.0000011782375060858962	5.928767156759688	6462	48	19	62700	LAGE3,RPS21,JUND,METTL5,ATP6V1F,FAM156A,MT2A,CHCHD2,RPL36AL,SPRR2A,ORM2,GTF2H2,DKK4,PCSK1N,IMP3,MAGEB2,KLK14,ANP32D,PDHA2
TF	Factor: GATA-3; motif: AGATAAGATCT	TF:M12193	false	0.0000012276949033314899	5.910909547089271	6481	48	19	62700	LAGE3,APOA2,FAM156A,MT2A,CHCHD2,AP2A2,AP1S1,GADD45G,SPRR2A,VPS28,HLA-B,ORM2,OXT,CCL26,MAGEB2,MAPT,ANP32D,MCTS1,PDHA2
TF	Factor: JunD; motif: NRTGAGTCAYN	TF:M09964	false	0.0000012276949033314899	5.910909547089271	5107	48	17	62700	CRABP1,APOA2,ATP6V1F,MT2A,CHCHD2,AP2A2,SPRR2A,ORM2,CCL26,PCSK1N,HCRT,MAGEB2,KLK14,NEUROG3,MAPT,PDHA2,CEBPB
TF	Factor: c-Myc:Max; motif: GCCAYGYGSN	TF:M00322	false	0.0000012974161420976548	5.886920702998727	8011	48	21	62700	LAGE3,CRABP1,JUND,APOA2,AP2S1,CHCHD2,AP2A2,GADD45G,VPS28,CEBPA,ORM2,MT1H,GTF2H2,FTH1,DKK4,EIF4EBP1,GFER,IMP3,MAGEB2,NEUROG3,FOXD3
TF	Factor: BRCA1:USF2; motif: KTNNGTTG	TF:M01082	false	0.000001382033675407379	5.8594813745700565	7272	48	20	62700	APOA2,CHCHD2,DPM3,GADD45G,VPS28,HLA-B,MT1H,CCL26,DKK4,PCSK1N,EIF4EBP1,IMP3,HCRT,KLK14,FOXD3,ANP32D,MCTS1,ICAM1,PDHA2,ARMCX2
TF	Factor: ER-beta; motif: ANNSTGACCYRGNN	TF:M03821	false	0.0000013820725588129105	5.859469155901865	6534	48	19	62700	LAGE3,RPS21,JUND,APOA2,AP2S1,MT2A,CHCHD2,AP2A2,AP1S1,GADD45G,OXT,PCSK1N,EIF4EBP1,GFER,IMP3,MAGEB2,FOXD3,ANP32D,ICAM1
TF	Factor: c-Jun; motif: NNNNRRTGASTCAN	TF:M07102	false	0.000001411749145119117	5.850242466576854	5161	48	17	62700	RPS21,CRABP1,FAM156A,MT2A,CHCHD2,AP2A2,SPRR2A,CCL26,DKK4,PCSK1N,IMP3,HCRT,MAGEB2,KLK14,NEUROG3,MAPT,CEBPB
TF	Factor: PPARgamma:RXRalpha,; motif: AAGTAGGTCACNGTGACCYACTT	TF:M00515	false	0.0000015540321763647327	5.808539993338847	8103	48	21	62700	LAGE3,RPS21,CRABP1,JUND,METTL5,APOA2,ATP6V1F,FAM156A,DPM3,CHAD,SPRR2A,HLA-B,ORM2,MT1H,OXT,CCL26,HCRT,NEUROG3,ANP32D,PDHA2,ARMCX2
TF	Factor: NKX2-2; motif: NNNCCACTCAANNN	TF:M12456	false	0.0000016319400165804953	5.787295808172136	9770	48	23	62700	LAGE3,RPS21,CRABP1,APOA2,ATP6V1F,MT2A,AP2A2,DPM3,CHAD,SPRR2A,VPS28,MT1H,CCL26,FTH1,POP7,PCSK1N,HCRT,KLK14,NEUROG3,FOXD3,MAPT,ANP32D,ICAM1
TF	Factor: TFAP2A; motif: NGCCCYNNGGGCN; match class: 1	TF:M04148_1	false	0.0000017115232966266035	5.766617185028867	9796	48	23	62700	LAGE3,RPS21,CRABP1,JUND,ATP6V1F,MT2A,CHCHD2,AP2A2,POLR2L,RPL36AL,VPS28,CEBPA,ORM2,OXT,FTH1,POP7,PCSK1N,EIF4EBP1,HCRT,FOXD3,MCTS1,PDHA2,CEBPB
TF	Factor: Elk-1; motif: NAAACMGGAAGTNCVH	TF:M00007	false	0.000001720057098316275	5.76445713619007	5919	48	18	62700	RPS21,CRABP1,JUND,AP2S1,FAM156A,CHCHD2,AP2A2,POLR2L,DPM3,SPRR2A,GTF2H2,FTH1,IMP3,MAGEB2,NEUROG3,MCTS1,CEBPB,ARMCX2
TF	Factor: LXR;; motif: NTGACCKNNAGTRACCYNN	TF:M03795	false	0.0000017228493308451644	5.763752701451393	6634	48	19	62700	LAGE3,CRABP1,JUND,METTL5,ATP6V1F,CHCHD2,POLR2L,DPM3,VPS28,OXT,GTF2H2,CCL26,DKK4,IMP3,HCRT,FOXD3,MAPT,ICAM1,PDHA2
TF	Factor: CREB1; motif: RTGACGYGTCAN	TF:M11221	false	0.000001845912081539691	5.733788987715008	9840	48	23	62700	LAGE3,RPS21,CRABP1,METTL5,AP2S1,FAM156A,CHCHD2,AP2A2,RPL36AL,CHAD,GADD45G,HLA-B,ORM2,CCL26,FTH1,DKK4,POP7,PCSK1N,EIF4EBP1,GFER,HCRT,MAGEB2,NEUROG3
TF	Factor: LBP-1; motif: CAGCTGS	TF:M00644	false	0.0000018751671261333497	5.726960019284033	9009	48	22	62700	LAGE3,RPS21,MT2A,CHCHD2,POLR2L,DPM3,RPL36AL,CHAD,GADD45G,VPS28,CEBPA,ORM2,OXT,GTF2H2,CCL26,FTH1,POP7,EIF4EBP1,HCRT,MAGEB2,CEBPB,ARMCX2
TF	Factor: c-Maf; motif: NWNNNTGCTGACKNNNNNN	TF:M01070	false	0.0000018839637320876394	5.724927462002705	6675	48	19	62700	LAGE3,METTL5,APOA2,CHCHD2,AP1S1,POLR2L,RPL36AL,HLA-B,DKK4,POP7,GFER,IMP3,MAGEB2,KLK14,FOXD3,MAPT,ANP32D,PDHA2,ARMCX2
TF	Factor: SAP-1; motif: NTCGTAAATGCN	TF:M11438	false	0.0000018862533832139443	5.724399968258194	5960	48	18	62700	LAGE3,RPS21,AP2S1,ATP6V1F,MT2A,CHCHD2,GADD45G,VPS28,HLA-B,ORM2,PCSK1N,EIF4EBP1,IMP3,KLK14,FOXD3,ICAM1,CEBPB,ARMCX2
TF	Factor: RFX3; motif: NYNCCMTGGCAACM	TF:M09732	false	0.0000019074722810244433	5.719541764400917	5281	48	17	62700	LAGE3,JUND,AP2S1,AP2A2,AP1S1,GADD45G,VPS28,ORM2,OXT,GTF2H2,CCL26,PCSK1N,GFER,MAGEB2,KLK14,CEBPB,ARMCX2
TF	Factor: SNA; motif: NNRGCAGGTGCNNNN	TF:M10528	false	0.0000019326657896996484	5.713843240766236	4636	48	16	62700	RPS21,JUND,ATP6V1F,MT2A,AP1S1,CHAD,GADD45G,CEBPA,HLA-B,CCL26,FTH1,IMP3,HCRT,KLK14,MAPT,CEBPB
TF	Factor: Fra-1; motif: NNNTGAGTCAYN	TF:M09922	false	0.0000019345502966880506	5.713419974503027	4637	48	16	62700	CRABP1,APOA2,MT2A,CHCHD2,AP2A2,SPRR2A,CCL26,DKK4,PCSK1N,IMP3,HCRT,MAGEB2,KLK14,NEUROG3,MAPT,CEBPB
TF	Factor: BCL-6; motif: NNGYAATCGAGGAATN	TF:M12342	false	0.0000019593686103175252	5.707883853761401	4642	48	16	62700	ATP6V1F,AP1S1,POLR2L,DPM3,CHAD,SPRR2A,HLA-B,ORM2,MT1H,GTF2H2,GFER,IMP3,KLK14,ANP32D,CEBPB,ARMCX2
TF	Factor: CREB; motif: NSTGACGTAANN	TF:M00177	false	0.000001990278887832532	5.701086063811192	5301	48	17	62700	RPS21,JUND,FAM156A,MT2A,CHCHD2,AP1S1,FTH1,DKK4,PCSK1N,GFER,IMP3,MAGEB2,NEUROG3,FOXD3,MCTS1,ICAM1,CEBPB
TF	Factor: VDR,; motif: RRTGNMCYTNNTGAMCCNYNT	TF:M00966	false	0.0000020114518721721735	5.696490354293369	9897	48	23	62700	RPS21,METTL5,APOA2,FAM156A,MT2A,CHCHD2,RPL36AL,CHAD,SPRR2A,VPS28,OXT,FTH1,POP7,EIF4EBP1,GFER,IMP3,HCRT,MAGEB2,FOXD3,MAPT,MCTS1,ICAM1,PDHA2
TF	Factor: CSX; motif: NKRAGWGS; match class: 1	TF:M10008_1	false	0.0000020222709038538428	5.694160666663835	4037	48	15	62700	CRABP1,JUND,APOA2,AP2S1,FAM156A,AP1S1,POLR2L,VPS28,HLA-B,PCSK1N,EIF4EBP1,HCRT,MAGEB2,FOXD3,CEBPB
TF	Factor: c-Myc; motif: CACGTGGC	TF:M03867	false	0.000002050159453030011	5.688212359979362	7471	48	20	62700	RPS21,CRABP1,JUND,METTL5,CHCHD2,CHAD,GADD45G,SPRR2A,CEBPA,HLA-B,ORM2,MT1H,EIF4EBP1,FOXD3,MAPT,ANP32D,ICAM1,PDHA2,CEBPB,ARMCX2
TF	Factor: IRF-7; motif: AAGWGAA; match class: 1	TF:M01884_1	false	0.000002071651557999672	5.683683289063623	4665	48	16	62700	FAM156A,CHCHD2,AP1S1,POLR2L,DPM3,SPRR2A,VPS28,ORM2,MT1H,CCL26,DKK4,MAGEB2,KLK14,MAPT,MCTS1,CEBPB
TF	Factor: Rarb; motif: AGGTCANNYARAGGTCA	TF:M08035	false	0.000002073957880498516	5.683200067837441	6007	48	18	62700	RPS21,CRABP1,APOA2,FAM156A,CHCHD2,RPL36AL,CHAD,ORM2,GTF2H2,CCL26,DKK4,PCSK1N,IMP3,MAGEB2,KLK14,FOXD3,MAPT,ARMCX2
TF	Factor: ESE-1; motif: SATKGCGGATGCN; match class: 1	TF:M11381_1	false	0.000002249888703427965	5.6478389648586775	9962	48	23	62700	RPS21,CRABP1,AP2S1,ATP6V1F,FAM156A,MT2A,CHCHD2,POLR2L,CHAD,GADD45G,HLA-B,ORM2,OXT,CCL26,FTH1,DKK4,EIF4EBP1,IMP3,MAGEB2,ANP32D,MCTS1,PDHA2,CEBPB
TF	Factor: MEIS1B:HOXA9; motif: TGACASTTTWAYRR	TF:M00421	false	0.0000022754769566075517	5.642927558166315	6768	48	19	62700	RPS21,METTL5,AP2S1,DPM3,CHAD,HLA-B,GTF2H2,CCL26,FTH1,DKK4,IMP3,HCRT,KLK14,MAPT,ANP32D,MCTS1,ICAM1,PDHA2,ARMCX2
TF	Factor: CTCF; motif: CANNWRRTGGCAG	TF:M04745	false	0.0000023515107170029575	5.628653037617608	8324	48	21	62700	LAGE3,RPS21,APOA2,MT2A,GADD45G,SPRR2A,HLA-B,ORM2,MT1H,GTF2H2,CCL26,FTH1,POP7,GFER,IMP3,HCRT,KLK14,NEUROG3,MAPT,PDHA2,CEBPB
TF	Factor: Elk-1; motif: RCCGGAAGTGN	TF:M09904	false	0.0000023566763126618464	5.6277000633298755	8326	48	21	62700	RPS21,CRABP1,METTL5,AP2S1,ATP6V1F,FAM156A,CHCHD2,AP1S1,DPM3,RPL36AL,GADD45G,SPRR2A,VPS28,HLA-B,GTF2H2,FTH1,DKK4,POP7,MAGEB2,MCTS1,PDHA2
TF	Factor: PEA3; motif: NACCGGAAGTN	TF:M11425	false	0.0000024159606837145846	5.616910137511477	7553	48	20	62700	RPS21,CRABP1,JUND,METTL5,AP2S1,ATP6V1F,FAM156A,CHCHD2,DPM3,RPL36AL,SPRR2A,VPS28,HLA-B,GTF2H2,FTH1,DKK4,POP7,MAGEB2,MCTS1,PDHA2
TF	Factor: Smad2; motif: AGACAN; match class: 1	TF:M03580_1	false	0.000002451448671220457	5.610577195641989	9166	48	22	62700	METTL5,APOA2,AP2S1,ATP6V1F,FAM156A,MT2A,CHCHD2,AP1S1,SPRR2A,VPS28,ORM2,OXT,CCL26,DKK4,POP7,PCSK1N,EIF4EBP1,HCRT,KLK14,MAPT,MCTS1,ARMCX2
TF	Factor: GATAD2A; motif: CCTKTG; match class: 1	TF:M09726_1	false	0.0000025289912564214335	5.597052672155986	9183	48	22	62700	LAGE3,CRABP1,METTL5,AP2S1,FAM156A,CHCHD2,AP2A2,AP1S1,POLR2L,DPM3,CHAD,SPRR2A,VPS28,MT1H,OXT,FTH1,POP7,PCSK1N,EIF4EBP1,GFER,MAPT,PDHA2
TF	Factor: DLX2; motif: AMSMCTGACKG	TF:M08873	false	0.000002536150909476337	5.595824908044682	7578	48	20	62700	LAGE3,AP2S1,ATP6V1F,FAM156A,MT2A,RPL36AL,GADD45G,MT1H,GTF2H2,CCL26,POP7,GFER,HCRT,MAGEB2,NEUROG3,MAPT,ANP32D,MCTS1,CEBPB,ARMCX2
TF	Factor: ctcf; motif: NNNCCASYAGRKGGCRSYNN	TF:M09602	false	0.000002581140167208843	5.588188410724455	7587	48	20	62700	RPS21,JUND,METTL5,AP2S1,FAM156A,AP2A2,DPM3,CHAD,GADD45G,SPRR2A,CEBPA,HLA-B,ORM2,POP7,GFER,MAGEB2,NEUROG3,MAPT,ICAM1,CEBPB
TF	Factor: CP2; motif: NNNNCCAGNCNN; match class: 1	TF:M07602_1	false	0.000002581338305718803	5.5881550738448835	4749	48	16	62700	JUND,AP1S1,POLR2L,CHAD,SPRR2A,VPS28,ORM2,MT1H,POP7,PCSK1N,EIF4EBP1,GFER,MAGEB2,NEUROG3,ICAM1,ARMCX2
TF	Factor: egr-3; motif: GTGGGY; match class: 1	TF:M03818_1	false	0.0000026169299170185258	5.582207907875856	6837	48	19	62700	LAGE3,CRABP1,METTL5,APOA2,FAM156A,AP2A2,RPL36AL,GADD45G,MT1H,OXT,POP7,EIF4EBP1,GFER,HCRT,MAGEB2,FOXD3,MAPT,MCTS1,CEBPB
TF	Factor: DREF; motif: CTYYCWCTTCCY	TF:M09725	false	0.0000026169299170185258	5.582207907875856	7596	48	20	62700	MT2A,CHCHD2,AP1S1,DPM3,SPRR2A,MT1H,OXT,GTF2H2,FTH1,DKK4,PCSK1N,EIF4EBP1,HCRT,MAGEB2,KLK14,NEUROG3,MAPT,ICAM1,PDHA2,ARMCX2
TF	Factor: ITF-2; motif: NNCACCTGNN	TF:M04191	false	0.0000026535665356578068	5.576170018376875	5423	48	17	62700	LAGE3,RPS21,CRABP1,AP2S1,ATP6V1F,POLR2L,CHAD,SPRR2A,VPS28,CEBPA,GTF2H2,CCL26,FTH1,KLK14,FOXD3,MAPT,CEBPB
TF	Factor: sp4; motif: NNNGCYCCGCCCCCY	TF:M10530	false	0.0000026968593418240184	5.56914170414506	8403	48	21	62700	LAGE3,CRABP1,JUND,FAM156A,MT2A,CHCHD2,AP2A2,AP1S1,POLR2L,CHAD,CEBPA,FTH1,POP7,PCSK1N,EIF4EBP1,GFER,MAGEB2,KLK14,FOXD3,ICAM1,CEBPB
TF	Factor: ELF4; motif: NCCGGAARTN	TF:M02056	false	0.000002707011564555819	5.56750988888703	5432	48	17	62700	LAGE3,RPS21,CRABP1,AP2S1,FAM156A,MT2A,CHCHD2,AP1S1,DPM3,RPL36AL,GADD45G,GTF2H2,POP7,IMP3,MAGEB2,MCTS1,ICAM1
TF	Factor: YY1; motif: NNNCGGCCATCTTGNCTSNW	TF:M00069	false	0.000002903884252875854	5.5370206983504335	8442	48	21	62700	AP2S1,FAM156A,AP2A2,DPM3,RPL36AL,VPS28,HLA-B,ORM2,MT1H,OXT,CCL26,FTH1,POP7,PCSK1N,GFER,IMP3,MAGEB2,NEUROG3,MAPT,MCTS1,PDHA2
TF	Factor: c-Ets-1; motif: RCAGGAAGTGNNTNS	TF:M00339	false	0.000002903884252875854	5.5370206983504335	6888	48	19	62700	CRABP1,JUND,FAM156A,MT2A,CHCHD2,DPM3,SPRR2A,VPS28,MT1H,CCL26,FTH1,GFER,IMP3,HCRT,MAGEB2,NEUROG3,MCTS1,PDHA2,CEBPB
TF	Factor: Spic; motif: NGNGGAASTN	TF:M02077	false	0.0000030354861449602475	5.517771745061183	8466	48	21	62700	LAGE3,RPS21,CRABP1,AP2S1,FAM156A,MT2A,AP2A2,RPL36AL,CHAD,CEBPA,MT1H,GTF2H2,EIF4EBP1,HCRT,MAGEB2,KLK14,NEUROG3,ANP32D,MCTS1,ICAM1,CEBPB
TF	Factor: EGR; motif: CGCCCCCGCNN	TF:M08878	false	0.000003036522041392448	5.51762356208946	7674	48	20	62700	LAGE3,JUND,AP2S1,ATP6V1F,AP2A2,AP1S1,POLR2L,CHAD,GADD45G,CEBPA,FTH1,PCSK1N,GFER,HCRT,KLK14,NEUROG3,FOXD3,MCTS1,CEBPB,ARMCX2
TF	Factor: TFEA; motif: RGTCACGTGA	TF:M10100	false	0.000003036522041392448	5.51762356208946	6179	48	18	62700	METTL5,APOA2,FAM156A,MT2A,AP2A2,AP1S1,DPM3,VPS28,ORM2,CCL26,FTH1,IMP3,KLK14,NEUROG3,FOXD3,MAPT,PDHA2,ARMCX2
TF	Factor: ZNF383; motif: SSNGGGMGGNGSNGGS	TF:M12703	false	0.000003039568826577582	5.5171880182066895	9295	48	22	62700	CRABP1,JUND,FAM156A,MT2A,AP2A2,AP1S1,POLR2L,CHAD,CEBPA,OXT,GTF2H2,CCL26,POP7,PCSK1N,EIF4EBP1,GFER,IMP3,KLK14,NEUROG3,ICAM1,CEBPB,ARMCX2
TF	Factor: HIF1; motif: NGTACGTGCNGB	TF:M00466	false	0.000003090342080500081	5.509993444377515	3034	48	13	62700	RPS21,CRABP1,ATP6V1F,CHCHD2,AP2A2,CHAD,CCL26,PCSK1N,IMP3,MAGEB2,KLK14,NEUROG3,MCTS1
TF	Factor: CREB,; motif: NTGACGTNA	TF:M00981	false	0.000003113287597834247	5.506780758410589	8485	48	21	62700	RPS21,JUND,FAM156A,MT2A,CHCHD2,DPM3,RPL36AL,CHAD,FTH1,DKK4,PCSK1N,GFER,IMP3,HCRT,MAGEB2,NEUROG3,FOXD3,MCTS1,PDHA2,CEBPB,ARMCX2
TF	Factor: Egr-1; motif: WTGCGTGGGCGK	TF:M00243	false	0.000003120647498523711	5.505755285513461	5495	48	17	62700	LAGE3,JUND,FAM156A,CHCHD2,AP2A2,POLR2L,DPM3,GADD45G,CEBPA,OXT,FTH1,POP7,IMP3,NEUROG3,ICAM1,PDHA2,CEBPB
TF	Factor: FLI-1; motif: NAYTTCCGGT	TF:M08913	false	0.000003120647498523711	5.505755285513461	8488	48	21	62700	RPS21,CRABP1,METTL5,AP2S1,ATP6V1F,FAM156A,CHCHD2,AP1S1,DPM3,RPL36AL,GADD45G,HLA-B,GTF2H2,FTH1,DKK4,POP7,MAGEB2,FOXD3,MCTS1,ICAM1,PDHA2
TF	Factor: E2F-3; motif: NNGGCGGGAAA	TF:M09893	false	0.0000031599492717906923	5.500319889267107	6202	48	18	62700	LAGE3,RPS21,CRABP1,JUND,APOA2,FAM156A,AP2A2,AP1S1,GADD45G,CEBPA,CCL26,FTH1,POP7,EIF4EBP1,GFER,HCRT,MAPT,ARMCX2
TF	Factor: ZNF777; motif: GTCCGYCCCGTCSAACAAT; match class: 1	TF:M08993_1	false	0.0000032438944369528135	5.488933287073345	4210	48	15	62700	JUND,AP2S1,ATP6V1F,FAM156A,CHCHD2,POLR2L,DPM3,MT1H,GTF2H2,FTH1,KLK14,NEUROG3,ICAM1,CEBPB,ARMCX2
TF	Factor: FOXP1; motif: CTGTTTNYTYTKN	TF:M09855	false	0.0000032536913466715057	5.487623647709909	7716	48	20	62700	APOA2,FAM156A,CHCHD2,AP2A2,CHAD,GADD45G,SPRR2A,VPS28,HLA-B,CCL26,POP7,PCSK1N,EIF4EBP1,GFER,IMP3,KLK14,NEUROG3,MAPT,MCTS1,ARMCX2
TF	Factor: RXRA; motif: RRGGTCATGACCYY	TF:M04490	false	0.000003338376602598969	5.476464672089112	7729	48	20	62700	RPS21,JUND,METTL5,APOA2,FAM156A,AP1S1,POLR2L,RPL36AL,CHAD,GADD45G,CEBPA,HLA-B,MT1H,OXT,GTF2H2,POP7,IMP3,MAGEB2,FOXD3,ICAM1
TF	Factor: LRF; motif: GGGGKYNNB	TF:M01100	false	0.0000034395577452160514	5.4634973949749055	7744	48	20	62700	LAGE3,RPS21,CRABP1,JUND,METTL5,FAM156A,MT2A,AP2A2,CHAD,CEBPA,ORM2,OXT,FTH1,POP7,EIF4EBP1,MAGEB2,NEUROG3,MAPT,PDHA2,CEBPB
TF	Factor: Sp3; motif: GGGGCGGGGSNN	TF:M07615	false	0.00000349687206589327	5.4563202561931705	6985	48	19	62700	LAGE3,CRABP1,JUND,FAM156A,MT2A,CHCHD2,AP2A2,AP1S1,POLR2L,CHAD,GADD45G,VPS28,POP7,PCSK1N,EIF4EBP1,GFER,KLK14,MCTS1,CEBPB
TF	Factor: ZNF532; motif: NGGRGCTGGG	TF:M12732	false	0.0000035358663569894487	5.451504158115659	9389	48	22	62700	LAGE3,RPS21,JUND,MT2A,AP1S1,POLR2L,CHAD,GADD45G,VPS28,CEBPA,HLA-B,MT1H,OXT,CCL26,EIF4EBP1,GFER,HCRT,NEUROG3,FOXD3,ANP32D,ICAM1,ARMCX2
TF	Factor: KLF8; motif: NGGGGTGYGG	TF:M08818	false	0.000003551319808458558	5.449610216238282	1627	48	10	62700	RPS21,JUND,AP2A2,AP1S1,RPL36AL,VPS28,MT1H,OXT,FTH1,KLK14
TF	Factor: PLAGL2; motif: AAGGACC	TF:M05548	false	0.0000035704341907923187	5.4472789673054	4247	48	15	62700	RPS21,APOA2,AP2S1,ATP6V1F,AP1S1,DPM3,RPL36AL,CHAD,GTF2H2,FTH1,POP7,EIF4EBP1,IMP3,KLK14,NEUROG3
TF	Factor: WT1; motif: SMCNCCNSC	TF:M01118	false	0.0000036173621181079826	5.441608013764165	7005	48	19	62700	APOA2,AP2S1,FAM156A,CHCHD2,AP2A2,CHAD,MT1H,FTH1,PCSK1N,EIF4EBP1,HCRT,MAGEB2,NEUROG3,FOXD3,ANP32D,MCTS1,ICAM1,CEBPB,ARMCX2
TF	Factor: Olf-1; motif: NNCDABTCCCYAGRGARBNKGN	TF:M00261	false	0.0000036776151840949577	5.434433716144021	3655	48	14	62700	LAGE3,RPS21,CRABP1,JUND,AP2S1,AP2A2,VPS28,ORM2,MT1H,FTH1,EIF4EBP1,HCRT,MAGEB2,NEUROG3
TF	Factor: AP-1; motif: NTGASTCAG	TF:M00199	false	0.000003685662793060268	5.433484401567384	4898	48	16	62700	RPS21,CRABP1,APOA2,MT2A,CHCHD2,AP2A2,SPRR2A,CCL26,DKK4,PCSK1N,HCRT,MAGEB2,KLK14,NEUROG3,MAPT,CEBPB
TF	Factor: RUNX2; motif: NRACCGCAAACCGCAN; match class: 1	TF:M04106_1	false	0.0000037543575522009905	5.425464369020656	8597	48	21	62700	LAGE3,RPS21,CRABP1,JUND,ATP6V1F,AP2A2,POLR2L,DPM3,RPL36AL,CHAD,GADD45G,VPS28,CEBPA,FTH1,PCSK1N,EIF4EBP1,HCRT,FOXD3,ICAM1,CEBPB,ARMCX2
TF	Factor: ESE-1; motif: NTGTGCGGATGCN; match class: 1	TF:M11385_1	false	0.000003891238210203229	5.409912182146611	5595	48	17	62700	LAGE3,CRABP1,JUND,MT2A,CHCHD2,RPL36AL,CEBPA,ORM2,OXT,FTH1,PCSK1N,EIF4EBP1,GFER,IMP3,MAGEB2,MCTS1,PDHA2
TF	Factor: Fli-1; motif: NACCGGAARTN; match class: 1	TF:M11400_1	false	0.000003921554298222017	5.406541767328647	4283	48	15	62700	RPS21,CRABP1,METTL5,ATP6V1F,FAM156A,CHCHD2,AP1S1,DPM3,GADD45G,GTF2H2,POP7,MAGEB2,MCTS1,ICAM1,PDHA2
TF	Factor: Elk-1:HOXB13; motif: ACCGGAAGTNGTAAAN; match class: 1	TF:M08222_1	false	0.0000039628346229720525	5.40199405126644	2095	48	11	62700	RPS21,AP2S1,FAM156A,CHCHD2,DPM3,RPL36AL,CHAD,HLA-B,GTF2H2,MAGEB2,ANP32D
TF	Factor: STAT5A; motif: TTCCNRGAANNNNNNTTCCNNGRR	TF:M00460	false	0.000003970444987418201	5.401160816977368	7827	48	20	62700	RPS21,AP2S1,ATP6V1F,MT2A,CHCHD2,CHAD,SPRR2A,HLA-B,MT1H,GTF2H2,CCL26,FTH1,GFER,HCRT,MAGEB2,FOXD3,ANP32D,PDHA2,CEBPB,ARMCX2
TF	Factor: c-Myc; motif: RACCACGTGCTC	TF:M01145	false	0.0000040744952382785896	5.389926185404562	6326	48	18	62700	CRABP1,METTL5,AP2S1,ATP6V1F,FAM156A,CHAD,GADD45G,CEBPA,ORM2,MT1H,GTF2H2,DKK4,EIF4EBP1,IMP3,NEUROG3,FOXD3,MAPT,ANP32D
TF	Factor: p54NRB; motif: GRNNNMGGATGRMNNCGGA	TF:M07611	false	0.000004162878311965315	5.380606284096262	7078	48	19	62700	LAGE3,AP2S1,FAM156A,MT2A,AP2A2,AP1S1,POLR2L,GADD45G,MT1H,GTF2H2,CCL26,DKK4,POP7,PCSK1N,EIF4EBP1,FOXD3,MAPT,ANP32D,MCTS1
TF	Factor: Sp2; motif: TGGGCGCGCCCA; match class: 1	TF:M06948_1	false	0.000004166610856944267	5.380217058835639	6337	48	18	62700	RPS21,CRABP1,JUND,FAM156A,AP2A2,AP1S1,POLR2L,RPL36AL,CHAD,GADD45G,CEBPA,OXT,FTH1,EIF4EBP1,GFER,NEUROG3,FOXD3,CEBPB
TF	Factor: JunB; motif: TGACTCAN	TF:M03551	false	0.0000041852009240493445	5.378283687464921	4309	48	15	62700	RPS21,CRABP1,APOA2,MT2A,CHCHD2,AP2A2,SPRR2A,CCL26,PCSK1N,HCRT,MAGEB2,KLK14,NEUROG3,MAPT,CEBPB
TF	Factor: Fra-2; motif: TGASTCANCN	TF:M03870	false	0.000004188155566017714	5.377977195138303	3703	48	14	62700	RPS21,CRABP1,APOA2,MT2A,AP2A2,CCL26,DKK4,IMP3,HCRT,MAGEB2,KLK14,NEUROG3,MAPT,CEBPB
TF	Factor: AP1; motif: TGACTCA	TF:M02280	false	0.000004188155566017714	5.377977195138303	4311	48	15	62700	RPS21,CRABP1,APOA2,MT2A,CHCHD2,AP2A2,SPRR2A,CCL26,PCSK1N,HCRT,MAGEB2,KLK14,NEUROG3,MAPT,CEBPB
TF	Factor: TFAP2C; motif: NGCCCNNRGGCA	TF:M04152	false	0.000004290845621900816	5.367457110441154	7872	48	20	62700	RPS21,JUND,AP2S1,MT2A,CHCHD2,AP1S1,POLR2L,RPL36AL,CHAD,VPS28,CEBPA,OXT,FTH1,GFER,IMP3,HCRT,NEUROG3,FOXD3,ICAM1,CEBPB
TF	Factor: AP-1; motif: NTGASTCAG; match class: 1	TF:M00199_1	false	0.000004317010516778484	5.364816893346674	4323	48	15	62700	RPS21,CRABP1,APOA2,MT2A,CHCHD2,AP2A2,SPRR2A,CCL26,PCSK1N,HCRT,MAGEB2,KLK14,NEUROG3,MAPT,CEBPB
TF	Factor: NR1B1:RXR-ALPHA; motif: RRGGTCANNNNNRGGTCA	TF:M08964	false	0.000004372824959413249	5.35923790675814	7109	48	19	62700	RPS21,AP2S1,ATP6V1F,FAM156A,MT2A,AP1S1,RPL36AL,GADD45G,SPRR2A,MT1H,OXT,GTF2H2,FTH1,PCSK1N,IMP3,MAGEB2,KLK14,FOXD3,ARMCX2
TF	Factor: Nkx2-8; motif: STCGTTGAN	TF:M10632	false	0.000004372824959413249	5.35923790675814	4974	48	16	62700	RPS21,ATP6V1F,CHCHD2,AP2A2,DPM3,CHAD,CEBPA,DKK4,PCSK1N,EIF4EBP1,GFER,IMP3,NEUROG3,FOXD3,MCTS1,ARMCX2
TF	Factor: Sp3; motif: ASMCTTGGGSRGGG	TF:M00665	false	0.0000045736579909566485	5.339736314192243	7908	48	20	62700	LAGE3,RPS21,CRABP1,APOA2,FAM156A,AP2A2,POLR2L,CHAD,GADD45G,VPS28,CEBPA,OXT,CCL26,FTH1,POP7,PCSK1N,HCRT,KLK14,NEUROG3,MCTS1
TF	Factor: LRF; motif: RCGACCACCNN	TF:M12230	false	0.0000045973362844760096	5.337493727454678	8719	48	21	62700	LAGE3,RPS21,METTL5,AP2S1,FAM156A,AP2A2,AP1S1,POLR2L,RPL36AL,GADD45G,CEBPA,HLA-B,ORM2,FTH1,EIF4EBP1,GFER,HCRT,MAGEB2,FOXD3,PDHA2,CEBPB
TF	Factor: AP-3; motif: TKGAAAKN	TF:M04609	false	0.000004727586302379422	5.3253605343380155	4358	48	15	62700	RPS21,METTL5,FAM156A,CHCHD2,AP2A2,HLA-B,ORM2,OXT,DKK4,IMP3,HCRT,MAGEB2,ICAM1,PDHA2,ARMCX2
TF	Factor: JUND; motif: NATGAGTCAT	TF:M08934	false	0.000004887852074193483	5.3108819460416115	4370	48	15	62700	RPS21,CRABP1,ATP6V1F,MT2A,CHCHD2,AP2A2,SPRR2A,CCL26,DKK4,IMP3,HCRT,MAGEB2,KLK14,MAPT,CEBPB
TF	Factor: Elf-1; motif: NANSCGGAAGTR	TF:M11450	false	0.0000048904631036311654	5.310650013304079	5702	48	17	62700	RPS21,CRABP1,AP2S1,FAM156A,CHCHD2,DPM3,RPL36AL,ORM2,MT1H,OXT,GTF2H2,POP7,EIF4EBP1,MAGEB2,NEUROG3,MCTS1,CEBPB
TF	Factor: Sp1; motif: GGGGCGGGGC	TF:M07063	false	0.000004932197048627995	5.306959581017442	6422	48	18	62700	LAGE3,CRABP1,JUND,FAM156A,MT2A,CHCHD2,AP2A2,AP1S1,POLR2L,CHAD,GADD45G,VPS28,POP7,PCSK1N,EIF4EBP1,KLK14,MCTS1,CEBPB
TF	Factor: STAT3; motif: TTCYGGGAAN	TF:M07065	false	0.000004998066928253485	5.301197932608017	5029	48	16	62700	RPS21,APOA2,AP2S1,ATP6V1F,MT2A,CHCHD2,AP1S1,RPL36AL,CHAD,SPRR2A,GTF2H2,GFER,NEUROG3,FOXD3,ICAM1,ARMCX2
TF	Factor: ELK-1; motif: ACCGGAAGTN	TF:M02059	false	0.000004999725390030253	5.301053848637921	9609	48	22	62700	RPS21,CRABP1,METTL5,AP2S1,ATP6V1F,FAM156A,CHCHD2,AP1S1,DPM3,RPL36AL,GADD45G,HLA-B,GTF2H2,FTH1,DKK4,POP7,MAGEB2,FOXD3,MCTS1,ICAM1,PDHA2,CEBPB
TF	Factor: c-Ets-1(p54); motif: NCMGGAWGYN	TF:M00032	false	0.000005019963826766625	5.299299412315588	7961	48	20	62700	RPS21,CRABP1,JUND,METTL5,APOA2,AP2S1,FAM156A,CHCHD2,AP2A2,DPM3,SPRR2A,VPS28,GTF2H2,FTH1,POP7,IMP3,MAGEB2,MCTS1,ICAM1,PDHA2
TF	Factor: LRH-1; motif: TCAAGGTCRYGACCTTGR; match class: 1	TF:M11828_1	false	0.000005062788310593854	5.295610231306223	7966	48	20	62700	LAGE3,APOA2,ATP6V1F,CHCHD2,AP2A2,RPL36AL,CHAD,GADD45G,HLA-B,ORM2,MT1H,OXT,GTF2H2,CCL26,FTH1,PCSK1N,IMP3,MAGEB2,CEBPB,ARMCX2
TF	Factor: Elf-1; motif: ACTTCCGGG	TF:M04714	false	0.000005085224407888201	5.293689877164619	7969	48	20	62700	RPS21,CRABP1,METTL5,AP2S1,ATP6V1F,FAM156A,CHCHD2,AP1S1,DPM3,RPL36AL,HLA-B,OXT,GTF2H2,FTH1,DKK4,POP7,MAGEB2,MCTS1,ICAM1,PDHA2
TF	Factor: ERG; motif: ACCGGAART	TF:M01752	false	0.000005123895057646599	5.290399773609575	9627	48	22	62700	RPS21,CRABP1,METTL5,AP2S1,ATP6V1F,FAM156A,CHCHD2,AP1S1,DPM3,RPL36AL,GADD45G,HLA-B,GTF2H2,FTH1,DKK4,POP7,IMP3,MAGEB2,FOXD3,MCTS1,ICAM1,PDHA2
TF	Factor: E2F-3; motif: GGCGGGN; match class: 1	TF:M02089_1	false	0.000005123895057646599	5.290399773609575	9627	48	22	62700	LAGE3,CRABP1,JUND,ATP6V1F,FAM156A,CHCHD2,AP2A2,AP1S1,POLR2L,CHAD,GADD45G,CEBPA,OXT,FTH1,POP7,PCSK1N,EIF4EBP1,GFER,IMP3,NEUROG3,FOXD3,CEBPB
TF	Factor: E2F-1; motif: TTGGCGCGRAANNGNM; match class: 1	TF:M00938_1	false	0.00000522583783783219	5.281844070924677	2665	48	12	62700	CRABP1,JUND,ATP6V1F,FAM156A,POLR2L,CHAD,CEBPA,GTF2H2,FTH1,PCSK1N,EIF4EBP1,CEBPB
TF	Factor: ETV5; motif: NCCGGAWGYN	TF:M03983	false	0.000005367708667056353	5.2702110635773876	3213	48	13	62700	RPS21,CRABP1,METTL5,AP2S1,FAM156A,CHCHD2,DPM3,GTF2H2,FTH1,POP7,MAGEB2,MCTS1,PDHA2
TF	Factor: ER-alpha; motif: AGGTCANMNTGACC	TF:M04738	false	0.000005370042247613858	5.270022297571693	4410	48	15	62700	LAGE3,JUND,APOA2,ATP6V1F,CHCHD2,AP2A2,RPL36AL,GADD45G,HLA-B,OXT,GFER,MAGEB2,KLK14,FOXD3,MAPT
TF	Factor: ZNF37A; motif: CCYYGGCTCCNTSCCMN; match class: 1	TF:M12354_1	false	0.000005399542633146469	5.267643025420178	5751	48	17	62700	JUND,APOA2,AP2A2,AP1S1,POLR2L,CHAD,GADD45G,VPS28,CEBPA,MT1H,POP7,PCSK1N,GFER,NEUROG3,FOXD3,ICAM1,CEBPB
TF	Factor: DP-1; motif: NRNNGGCGGGAANN	TF:M10098	false	0.000005422670737267149	5.2657867649780155	7224	48	19	62700	LAGE3,RPS21,JUND,FAM156A,AP2A2,AP1S1,CHAD,GADD45G,CEBPA,MT1H,FTH1,POP7,EIF4EBP1,GFER,HCRT,KLK14,MAPT,MCTS1,ARMCX2
TF	Factor: ER-beta; motif: RGGTCASCNTGMCCY	TF:M09910	false	0.000005721211383344904	5.242512005926989	9694	48	22	62700	LAGE3,JUND,AP2S1,ATP6V1F,FAM156A,CHCHD2,AP2A2,AP1S1,POLR2L,VPS28,CEBPA,OXT,CCL26,POP7,PCSK1N,GFER,IMP3,KLK14,FOXD3,MAPT,ICAM1,CEBPB
TF	Factor: Erg; motif: NACCGGAARYN	TF:M11392	false	0.000005785417450750262	5.237665298766448	8856	48	21	62700	RPS21,CRABP1,METTL5,AP2S1,ATP6V1F,FAM156A,CHCHD2,AP1S1,DPM3,RPL36AL,GADD45G,HLA-B,GTF2H2,FTH1,DKK4,POP7,MAGEB2,FOXD3,MCTS1,ICAM1,PDHA2
TF	Factor: SP1; motif: GGCCCCGCCCCCN	TF:M12666	false	0.000006161193943709516	5.210335120153654	8890	48	21	62700	LAGE3,CRABP1,JUND,FAM156A,MT2A,AP2A2,AP1S1,POLR2L,RPL36AL,CHAD,CEBPA,OXT,FTH1,POP7,EIF4EBP1,GFER,KLK14,NEUROG3,FOXD3,ICAM1,CEBPB
TF	Factor: TFII-I; motif: RGAGGKAGG	TF:M00706	false	0.0000062467597802232985	5.2043451945709265	5815	48	17	62700	LAGE3,JUND,AP2S1,FAM156A,MT2A,CHCHD2,AP1S1,POLR2L,CHAD,HLA-B,MT1H,OXT,CCL26,HCRT,KLK14,NEUROG3,ICAM1
TF	Factor: Pax-5; motif: RRMSWGANWYCTNRAGCGKRACSRYNSM; match class: 1	TF:M00144_1	false	0.0000062467597802232985	5.2043451945709265	7295	48	19	62700	LAGE3,RPS21,JUND,MT2A,AP2A2,DPM3,RPL36AL,MT1H,OXT,GTF2H2,POP7,EIF4EBP1,IMP3,HCRT,MAGEB2,NEUROG3,FOXD3,ICAM1,CEBPB
TF	Factor: CDP:HOXA13; motif: ATCGATYAYSYCRTAAA	TF:M08201	false	0.000006352618973873094	5.197047192595935	8091	48	20	62700	CRABP1,APOA2,MT2A,DPM3,SPRR2A,HLA-B,OXT,GTF2H2,DKK4,POP7,PCSK1N,EIF4EBP1,GFER,IMP3,MAGEB2,MAPT,ANP32D,MCTS1,ICAM1,PDHA2
TF	Factor: Fli-1; motif: NACCGGAARTN	TF:M11404	false	0.00000638029088888767	5.19515952056428	8912	48	21	62700	RPS21,CRABP1,METTL5,AP2S1,ATP6V1F,FAM156A,CHCHD2,AP1S1,DPM3,GADD45G,HLA-B,GTF2H2,FTH1,DKK4,POP7,IMP3,MAGEB2,FOXD3,MCTS1,ICAM1,PDHA2
TF	Factor: E2F; motif: NKCGCGCSAAAN	TF:M00920	false	0.00000638029088888767	5.19515952056428	5827	48	17	62700	LAGE3,CRABP1,JUND,AP2S1,ATP6V1F,MT2A,CHCHD2,AP2A2,CHAD,SPRR2A,HLA-B,GFER,NEUROG3,MCTS1,ICAM1,CEBPB,ARMCX2
TF	Factor: E2F; motif: TTTSGCGS	TF:M00427	false	0.00000638029088888767	5.19515952056428	9761	48	22	62700	LAGE3,RPS21,CRABP1,JUND,AP2S1,ATP6V1F,FAM156A,CHCHD2,AP2A2,AP1S1,CHAD,SPRR2A,HLA-B,MT1H,EIF4EBP1,GFER,NEUROG3,FOXD3,MCTS1,PDHA2,CEBPB,ARMCX2
TF	Factor: SP1; motif: GGGGYGGGGNS	TF:M01303	false	0.000006659736820650055	5.176542932931471	8118	48	20	62700	CRABP1,JUND,AP2S1,FAM156A,CHCHD2,AP2A2,AP1S1,POLR2L,CHAD,GADD45G,VPS28,CEBPA,OXT,FTH1,POP7,PCSK1N,EIF4EBP1,GFER,KLK14,CEBPB
TF	Factor: MAZ; motif: GGGMGGGGS; match class: 1	TF:M10432_1	false	0.0000066679073886913596	5.17601044076659	4494	48	15	62700	JUND,APOA2,CHCHD2,AP1S1,POLR2L,CHAD,CEBPA,HLA-B,OXT,PCSK1N,FOXD3,MCTS1,ICAM1,CEBPB,ARMCX2
TF	Factor: beta-catenin; motif: CTTTGATN	TF:M07599	false	0.0000067043269355979005	5.173644815549606	8123	48	20	62700	METTL5,AP2S1,ATP6V1F,FAM156A,DPM3,RPL36AL,SPRR2A,HLA-B,MT1H,CCL26,FTH1,DKK4,GFER,MAGEB2,NEUROG3,FOXD3,ANP32D,MCTS1,ICAM1,PDHA2
TF	Factor: BARHL2; motif: NNTAAAYGNN	TF:M04287	false	0.0000070505192968937335	5.151778894431334	4515	48	15	62700	JUND,METTL5,FAM156A,AP2A2,DPM3,ORM2,OXT,FTH1,DKK4,EIF4EBP1,IMP3,NEUROG3,FOXD3,MCTS1,ARMCX2
TF	Factor: Erg; motif: NRRSAGGAAGNGG; match class: 1	TF:M09907_1	false	0.000007237797353052052	5.1403935806203735	5187	48	16	62700	JUND,APOA2,CHCHD2,AP2A2,AP1S1,DPM3,SPRR2A,VPS28,EIF4EBP1,HCRT,MAGEB2,KLK14,NEUROG3,ANP32D,MCTS1,CEBPB
TF	Factor: C-FOS:C-JUN; motif: ATGAGTCAYN	TF:M08942	false	0.00000729826751039973	5.136780222067393	3311	48	13	62700	CRABP1,MT2A,CHCHD2,AP2A2,SPRR2A,CCL26,DKK4,IMP3,HCRT,MAGEB2,KLK14,MAPT,CEBPB
TF	Factor: ESRRA; motif: CAAGGTCANNYSAAGGTCA; match class: 1	TF:M04458_1	false	0.000007378669302750482	5.1320219534318445	4533	48	15	62700	RPS21,ATP6V1F,FAM156A,DPM3,SPRR2A,ORM2,GTF2H2,CCL26,DKK4,PCSK1N,IMP3,MAGEB2,KLK14,MCTS1,ARMCX2
TF	Factor: ROX; motif: GNNNCASGTGGS	TF:M09764	false	0.000007526662816195118	5.123397539305953	5902	48	17	62700	RPS21,CRABP1,JUND,AP2S1,MT2A,CHAD,GADD45G,CEBPA,ORM2,MT1H,GTF2H2,EIF4EBP1,KLK14,FOXD3,MAPT,ICAM1,ARMCX2
TF	Factor: NFATc1; motif: TTTCCAYWRTGGAAA; match class: 1	TF:M04052_1	false	0.000007526662816195118	5.123397539305953	3913	48	14	62700	CRABP1,JUND,AP1S1,DPM3,RPL36AL,GADD45G,ORM2,CCL26,DKK4,GFER,IMP3,HCRT,ICAM1,ARMCX2
TF	Factor: c-Jun; motif: NRTGAGTCAYN	TF:M09965	false	0.000007622830898728889	5.11788371430625	4547	48	15	62700	CRABP1,APOA2,MT2A,CHCHD2,AP2A2,SPRR2A,ORM2,CCL26,PCSK1N,HCRT,MAGEB2,KLK14,NEUROG3,MAPT,CEBPB
TF	Factor: SP1; motif: CCCCKCCCCC	TF:M02281	false	0.000007622830898728889	5.11788371430625	6639	48	18	62700	LAGE3,JUND,APOA2,AP2S1,CHAD,FTH1,PCSK1N,GFER,HCRT,MAGEB2,KLK14,NEUROG3,FOXD3,ANP32D,MCTS1,ICAM1,CEBPB,ARMCX2
TF	Factor: SREBP-1; motif: NGTSRGGTGAN	TF:M10075	false	0.000007717080177668072	5.112546987564232	4552	48	15	62700	RPS21,JUND,APOA2,ATP6V1F,MT2A,VPS28,CEBPA,MT1H,OXT,CCL26,FTH1,MAGEB2,MAPT,ANP32D,ARMCX2
TF	Factor: RelB:p50; motif: RGAAANTCCCYNNHGC	TF:M03882	false	0.000007790735686285105	5.108421529566459	4556	48	15	62700	CRABP1,FAM156A,AP2A2,AP1S1,DPM3,SPRR2A,OXT,POP7,IMP3,HCRT,KLK14,NEUROG3,MCTS1,ICAM1,PDHA2
TF	Factor: GABP-alpha; motif: CTTCCK; match class: 1	TF:M01660_1	false	0.00000786332631367285	5.104393701532393	5225	48	16	62700	RPS21,METTL5,ATP6V1F,FAM156A,CHCHD2,DPM3,RPL36AL,OXT,GTF2H2,FTH1,POP7,EIF4EBP1,MAGEB2,NEUROG3,MCTS1,PDHA2
TF	Factor: NKX25; motif: NNANCCACTTRAAWTT	TF:M01414	false	0.000008079765704162551	5.092601232649255	9910	48	22	62700	CRABP1,APOA2,AP2S1,MT2A,AP1S1,DPM3,RPL36AL,CHAD,SPRR2A,HLA-B,ORM2,GTF2H2,CCL26,HCRT,KLK14,FOXD3,MAPT,ANP32D,MCTS1,ICAM1,PDHA2,CEBPB
TF	Factor: Tax/CREB; motif: GGGGGTTGACGYANA	TF:M00114	false	0.000008176307317428029	5.087442793364585	6676	48	18	62700	LAGE3,JUND,METTL5,ATP6V1F,CHCHD2,AP2A2,AP1S1,RPL36AL,VPS28,FTH1,GFER,MAGEB2,KLK14,NEUROG3,FOXD3,ICAM1,CEBPB,ARMCX2
TF	Factor: SP1; motif: RCCMCRCCCMC	TF:M03920	false	0.000008357955710077192	5.077899934570718	7452	48	19	62700	LAGE3,CRABP1,JUND,METTL5,FAM156A,MT2A,AP2A2,AP1S1,POLR2L,CHAD,MT1H,FTH1,POP7,PCSK1N,EIF4EBP1,KLK14,NEUROG3,CEBPB,ARMCX2
TF	Factor: RREB-1; motif: CCCCAAACMMCCCC; match class: 1	TF:M00257_1	false	0.000008708462813584278	5.060058498321265	4601	48	15	62700	RPS21,CRABP1,APOA2,AP2A2,VPS28,CEBPA,ORM2,OXT,GTF2H2,PCSK1N,EIF4EBP1,FOXD3,MCTS1,ICAM1,ARMCX2
TF	Factor: p300; motif: CTGNCTYMAN	TF:M07266	false	0.000008831256795448106	5.053977486627666	8279	48	20	62700	RPS21,APOA2,AP2S1,CHCHD2,DPM3,GADD45G,VPS28,ORM2,OXT,GTF2H2,DKK4,POP7,HCRT,MAGEB2,KLK14,NEUROG3,MAPT,ANP32D,MCTS1,PDHA2
TF	Factor: PLAG1; motif: GRGGCNNHNNNRRGGG	TF:M01778	false	0.000009123296148050567	5.039848227429673	2826	48	12	62700	RPS21,JUND,AP1S1,CHAD,CEBPA,HLA-B,ORM2,PCSK1N,GFER,MAGEB2,FOXD3,CEBPB
TF	Factor: HIF-1alpha; motif: NCACGT	TF:M02012	false	0.00000921582701239429	5.035465685859632	6735	48	18	62700	RPS21,CRABP1,JUND,FAM156A,CHCHD2,AP2A2,CHAD,SPRR2A,ORM2,OXT,DKK4,PCSK1N,EIF4EBP1,IMP3,MAGEB2,KLK14,NEUROG3,PDHA2
TF	Factor: DEC; motif: NNNSCACSTGAS	TF:M08872	false	0.000009269161634933059	5.032959544581241	7507	48	19	62700	APOA2,ATP6V1F,CHCHD2,POLR2L,DPM3,RPL36AL,SPRR2A,VPS28,CEBPA,GTF2H2,FTH1,PCSK1N,EIF4EBP1,HCRT,FOXD3,MAPT,ANP32D,PDHA2,ARMCX2
TF	Factor: Erg; motif: NNACCGGAARTSN	TF:M09608	false	0.000009335838416445836	5.029846673613632	8311	48	20	62700	RPS21,CRABP1,APOA2,AP2S1,ATP6V1F,FAM156A,CHCHD2,AP1S1,DPM3,GADD45G,OXT,GTF2H2,FTH1,POP7,IMP3,MAGEB2,FOXD3,MCTS1,ICAM1,PDHA2
TF	Factor: ZXDA; motif: NGGGGTC	TF:M06190	false	0.00000967908082141982	5.014165883718413	6022	48	17	62700	RPS21,AP2S1,ATP6V1F,MT2A,CHCHD2,AP2A2,DPM3,CHAD,OXT,GFER,HCRT,MAGEB2,NEUROG3,ANP32D,MCTS1,ICAM1,ARMCX2
TF	Factor: ZXDB; motif: NGGGGTC	TF:M06191	false	0.00000967908082141982	5.014165883718413	6022	48	17	62700	RPS21,AP2S1,ATP6V1F,MT2A,CHCHD2,AP2A2,DPM3,CHAD,OXT,GFER,HCRT,MAGEB2,NEUROG3,ANP32D,MCTS1,ICAM1,ARMCX2
TF	Factor: YY1; motif: CAANATGGCGGC	TF:M10436	false	0.0000097501202939078	5.010990026080121	8336	48	20	62700	AP2S1,ATP6V1F,POLR2L,DPM3,RPL36AL,VPS28,HLA-B,ORM2,OXT,GTF2H2,FTH1,PCSK1N,GFER,IMP3,HCRT,KLK14,ICAM1,PDHA2,CEBPB,ARMCX2
TF	Factor: ZNF300; motif: SWGGGGGSN; match class: 1	TF:M07486_1	false	0.000009917149700274192	5.003613131002516	7544	48	19	62700	LAGE3,JUND,APOA2,ATP6V1F,AP2A2,POLR2L,CHAD,GADD45G,OXT,POP7,PCSK1N,EIF4EBP1,GFER,HCRT,MAGEB2,FOXD3,ICAM1,CEBPB,ARMCX2
TF	Factor: ER71:Pax-5; motif: ACCGGAACYACGCWTSANTG; match class: 1	TF:M08266_1	false	0.00001001911898119531	4.999170465936589	9184	48	21	62700	RPS21,METTL5,ATP6V1F,FAM156A,CHCHD2,AP2A2,AP1S1,POLR2L,DPM3,RPL36AL,GADD45G,CEBPA,OXT,FTH1,POP7,PCSK1N,EIF4EBP1,GFER,MAGEB2,NEUROG3,FOXD3
TF	Factor: XBP-1; motif: WNNGMCACGTC; match class: 1	TF:M01770_1	false	0.000010170455480266553	4.992659596916308	4665	48	15	62700	RPS21,JUND,FAM156A,CHCHD2,CHAD,GADD45G,CEBPA,MT1H,FTH1,GFER,IMP3,FOXD3,ICAM1,CEBPB,ARMCX2
TF	Factor: Elk-1; motif: GGAAGN; match class: 1	TF:M03819_1	false	0.000010431142666558335	4.981668114718321	7572	48	19	62700	RPS21,CRABP1,AP2S1,FAM156A,MT2A,CHCHD2,DPM3,RPL36AL,CHAD,SPRR2A,MT1H,OXT,GTF2H2,IMP3,MAGEB2,MCTS1,ICAM1,CEBPB,ARMCX2
TF	Factor: ER-alpha; motif: ARGSTGACC	TF:M04881	false	0.00001047432461879745	4.979873970632374	4037	48	14	62700	LAGE3,AP1S1,CHAD,GADD45G,HLA-B,OXT,POP7,GFER,HCRT,MAGEB2,KLK14,NEUROG3,FOXD3,ICAM1
TF	Factor: FOXO1A; motif: AAACAA; match class: 1	TF:M03823_1	false	0.000010500322351453767	4.9787973682339945	9215	48	21	62700	CRABP1,METTL5,APOA2,FAM156A,CHCHD2,AP2A2,GADD45G,VPS28,GTF2H2,CCL26,DKK4,POP7,IMP3,KLK14,NEUROG3,FOXD3,MAPT,ANP32D,MCTS1,PDHA2,ARMCX2
TF	Factor: SRY; motif: TTGTTT; match class: 1	TF:M03854_1	false	0.000010500322351453767	4.9787973682339945	9215	48	21	62700	CRABP1,METTL5,APOA2,FAM156A,CHCHD2,AP2A2,GADD45G,VPS28,GTF2H2,CCL26,DKK4,POP7,IMP3,KLK14,NEUROG3,FOXD3,MAPT,ANP32D,MCTS1,PDHA2,ARMCX2
TF	Factor: GABPA; motif: ACCGGAAGTN	TF:M03990	false	0.000010629797516185996	4.9734750081428025	5360	48	16	62700	RPS21,CRABP1,METTL5,AP2S1,FAM156A,CHCHD2,POLR2L,DPM3,GTF2H2,FTH1,POP7,IMP3,MAGEB2,ICAM1,PDHA2,ARMCX2
TF	Factor: c-Jun; motif: NATGACTCATN	TF:M11265	false	0.000011039525059469556	4.957049610346718	4699	48	15	62700	APOA2,ATP6V1F,MT2A,CHCHD2,AP2A2,ORM2,MT1H,CCL26,DKK4,IMP3,HCRT,MAGEB2,KLK14,MAPT,CEBPB
TF	Factor: STAT6; motif: TTCYYNGGAAN	TF:M07066	false	0.000011044776281183142	4.956843076608451	1877	48	10	62700	RPS21,APOA2,MT2A,AP2A2,POLR2L,SPRR2A,HLA-B,CCL26,IMP3,FOXD3
TF	Factor: IRF-4; motif: GAAARTA	TF:M01883	false	0.000011044776281183142	4.956843076608451	8411	48	20	62700	LAGE3,CRABP1,METTL5,FAM156A,CHCHD2,POLR2L,DPM3,SPRR2A,ORM2,OXT,GTF2H2,CCL26,DKK4,PCSK1N,GFER,HCRT,FOXD3,ANP32D,MCTS1,PDHA2
TF	Factor: LRF; motif: NRGGGKCKY; match class: 1	TF:M10115_1	false	0.00001146845098759578	4.940495237109128	2370	48	11	62700	LAGE3,RPS21,AP2S1,AP2A2,AP1S1,POLR2L,GADD45G,POP7,PCSK1N,HCRT,CEBPB
TF	Factor: JUNB:C-JUN; motif: NATGACKCAT	TF:M08944	false	0.00001146845098759578	4.940495237109128	5394	48	16	62700	CRABP1,APOA2,ATP6V1F,MT2A,CHCHD2,AP2A2,SPRR2A,HLA-B,CCL26,DKK4,HCRT,MAGEB2,KLK14,NEUROG3,MAPT,CEBPB
TF	Factor: E2F2; motif: AAAATGGCGCCATTTT	TF:M04517	false	0.000011913679159177867	4.923954099828482	9292	48	21	62700	LAGE3,RPS21,FAM156A,CHCHD2,AP2A2,POLR2L,CHAD,GADD45G,HLA-B,ORM2,GTF2H2,FTH1,DKK4,POP7,EIF4EBP1,MAGEB2,NEUROG3,MCTS1,ICAM1,PDHA2,ARMCX2
TF	Factor: SAP-1; motif: NNCCGGAAGTGN	TF:M09905	false	0.000011939418415275257	4.923016827745037	8457	48	20	62700	RPS21,CRABP1,METTL5,AP2S1,ATP6V1F,FAM156A,CHCHD2,AP1S1,POLR2L,DPM3,RPL36AL,GADD45G,HLA-B,GTF2H2,FTH1,DKK4,POP7,MCTS1,ICAM1,PDHA2
TF	Factor: FLI1; motif: ACCGGAARTN	TF:M03988	false	0.000012296166626935911	4.910230260288038	8475	48	20	62700	RPS21,CRABP1,METTL5,AP2S1,ATP6V1F,FAM156A,CHCHD2,AP1S1,DPM3,GADD45G,HLA-B,GTF2H2,FTH1,POP7,IMP3,MAGEB2,FOXD3,MCTS1,ICAM1,PDHA2
TF	Factor: foxm1; motif: TGTTTRCTYWNN	TF:M09930	false	0.000012296166626935911	4.910230260288038	6888	48	18	62700	METTL5,FAM156A,CHAD,GADD45G,SPRR2A,VPS28,HLA-B,ORM2,GTF2H2,CCL26,FTH1,DKK4,POP7,EIF4EBP1,IMP3,HCRT,KLK14,NEUROG3
TF	Factor: E2F-3; motif: NTTTTGGCGCCAAAAN; match class: 1	TF:M11526_1	false	0.000012303631500246012	4.909966684679048	6889	48	18	62700	CRABP1,METTL5,APOA2,AP2S1,CHCHD2,AP2A2,AP1S1,DPM3,RPL36AL,GADD45G,GTF2H2,CCL26,FTH1,GFER,IMP3,MAGEB2,MAPT,MCTS1
TF	Factor: pitx2; motif: NNTAAWCCCA	TF:M02114	false	0.000012341410753808183	4.908635193011461	4749	48	15	62700	METTL5,AP2S1,ATP6V1F,CHCHD2,POLR2L,DPM3,VPS28,ORM2,GTF2H2,CCL26,PCSK1N,EIF4EBP1,IMP3,HCRT,MAPT
TF	Factor: Pitx2; motif: WNTAAWCCCA	TF:M07056	false	0.000012341410753808183	4.908635193011461	4749	48	15	62700	METTL5,AP2S1,ATP6V1F,CHCHD2,POLR2L,DPM3,VPS28,ORM2,GTF2H2,CCL26,PCSK1N,EIF4EBP1,IMP3,HCRT,MAPT
TF	Factor: Fli-1:C/EBPbeta; motif: RNCGGAWRTTGCGCAAY	TF:M08281	false	0.000012388674686401271	4.906975151022531	7673	48	19	62700	LAGE3,CRABP1,JUND,METTL5,AP2S1,MT2A,RPL36AL,GADD45G,SPRR2A,VPS28,MT1H,CCL26,DKK4,GFER,FOXD3,MCTS1,ICAM1,PDHA2,ARMCX2
TF	Factor: Elk-1:HOXA3; motif: ACCGGWAATKRNNTNWCNNATTAN; match class: 1	TF:M08220_1	false	0.00001245013068293431	4.904826089967491	5435	48	16	62700	METTL5,APOA2,ATP6V1F,FAM156A,MT2A,CHCHD2,AP2A2,DPM3,RPL36AL,ORM2,GTF2H2,POP7,IMP3,MCTS1,ICAM1,PDHA2
TF	Factor: LRH-1; motif: TGACCTTGRNYCAAGGTCA; match class: 1	TF:M11830_1	false	0.000012838860227490468	4.891473529139642	6165	48	17	62700	LAGE3,JUND,APOA2,AP2S1,ATP6V1F,CHAD,HLA-B,ORM2,FTH1,POP7,PCSK1N,GFER,HCRT,MAGEB2,MCTS1,ICAM1,PDHA2
TF	Factor: ETS1; motif: ACCGGAARYN; match class: 1	TF:M03977_1	false	0.000012843623789797935	4.891312424096479	4767	48	15	62700	RPS21,CRABP1,METTL5,ATP6V1F,FAM156A,CHCHD2,AP1S1,DPM3,GADD45G,GTF2H2,POP7,MAGEB2,MCTS1,ICAM1,PDHA2
TF	Factor: SP2; motif: GGGCGGGAC	TF:M01783	false	0.000013123988860497067	4.881934146910396	9359	48	21	62700	LAGE3,RPS21,CRABP1,JUND,ATP6V1F,FAM156A,MT2A,AP2A2,AP1S1,POLR2L,DPM3,CHAD,GADD45G,OXT,POP7,EIF4EBP1,KLK14,NEUROG3,FOXD3,MCTS1,CEBPB
TF	Factor: JUNB:C-FOS; motif: NATGAGTCATNN	TF:M08925	false	0.000013201093634644	4.879390088505003	3518	48	13	62700	CRABP1,FAM156A,MT2A,CHCHD2,AP2A2,CCL26,DKK4,IMP3,HCRT,MAGEB2,KLK14,MAPT,CEBPB
TF	Factor: TWIST; motif: CACCTGG	TF:M03582	false	0.000013436034320645469	4.871728895478787	8532	48	20	62700	RPS21,CRABP1,METTL5,APOA2,CHCHD2,AP2A2,AP1S1,DPM3,RPL36AL,CHAD,GADD45G,CEBPA,HLA-B,OXT,GTF2H2,POP7,IMP3,MAGEB2,MAPT,ICAM1
TF	Factor: AP-2alpha; motif: NGCCYSNNGSN	TF:M01857	false	0.00001377777675598504	4.860820856485402	9389	48	21	62700	LAGE3,RPS21,JUND,MT2A,CHCHD2,AP2A2,AP1S1,POLR2L,DPM3,CHAD,VPS28,CEBPA,OXT,CCL26,FTH1,PCSK1N,EIF4EBP1,GFER,FOXD3,ICAM1,CEBPB
TF	Factor: KLF4; motif: NNCCCCACCCNN	TF:M12489	false	0.000013929870403453302	4.856052924015873	6206	48	17	62700	APOA2,AP2S1,AP2A2,AP1S1,RPL36AL,CHAD,VPS28,CEBPA,FTH1,POP7,PCSK1N,EIF4EBP1,NEUROG3,FOXD3,MCTS1,ICAM1,ARMCX2
TF	Factor: Lyl-1; motif: NCAKCTGYTNYCNN; match class: 1	TF:M09977_1	false	0.000014202208190785441	4.847644125298977	7751	48	19	62700	LAGE3,RPS21,APOA2,AP2A2,POLR2L,RPL36AL,CHAD,VPS28,OXT,CCL26,FTH1,EIF4EBP1,GFER,HCRT,MAGEB2,KLK14,NEUROG3,FOXD3,CEBPB
TF	Factor: Sox-2; motif: NNCCTTTGTNYYN	TF:M10067	false	0.000014202208190785441	4.847644125298977	6216	48	17	62700	CRABP1,AP1S1,RPL36AL,SPRR2A,HLA-B,MT1H,CCL26,FTH1,POP7,PCSK1N,GFER,IMP3,HCRT,MAGEB2,NEUROG3,FOXD3,MCTS1
TF	Factor: E2F-1; motif: NNNNGGCGGGAARN; match class: 1	TF:M09892_1	false	0.000014338708705149171	4.8434899579764075	9415	48	21	62700	LAGE3,RPS21,FAM156A,MT2A,AP2A2,AP1S1,POLR2L,CHAD,GADD45G,ORM2,MT1H,OXT,FTH1,POP7,EIF4EBP1,GFER,HCRT,KLK14,FOXD3,CEBPB,ARMCX2
TF	Factor: Fra-1; motif: NRTGACTCATN	TF:M09615	false	0.00001454355129137647	4.837329533096621	4168	48	14	62700	CRABP1,APOA2,MT2A,CHCHD2,AP2A2,SPRR2A,CCL26,PCSK1N,HCRT,MAGEB2,KLK14,NEUROG3,MAPT,CEBPB
TF	Factor: Barhl-1; motif: NTAAACGN	TF:M10578	false	0.000014750247155360415	4.831200702580062	6235	48	17	62700	JUND,METTL5,FAM156A,AP2A2,DPM3,ORM2,OXT,FTH1,DKK4,EIF4EBP1,IMP3,NEUROG3,FOXD3,MCTS1,ICAM1,PDHA2,ARMCX2
TF	Factor: Sox-18; motif: NACAAYGS	TF:M11623	false	0.000015073050848529065	4.821798835768789	5524	48	16	62700	RPS21,METTL5,RPL36AL,CHAD,GADD45G,SPRR2A,VPS28,HLA-B,ORM2,OXT,CCL26,MAGEB2,NEUROG3,ANP32D,MCTS1,CEBPB
TF	Factor: c-Fos; motif: NTGAGTCAN	TF:M09924	false	0.000015073050848529065	4.821798835768789	2448	48	11	62700	RPS21,CRABP1,MT2A,CHCHD2,AP2A2,SPRR2A,CCL26,HCRT,MAGEB2,KLK14,CEBPB
TF	Factor: STAT3; motif: NGNNATTTCCSGGAARTGNNN; match class: 1	TF:M00225_1	false	0.000015307012126693087	4.815109573738488	1957	48	10	62700	CHCHD2,POLR2L,RPL36AL,SPRR2A,ORM2,OXT,GTF2H2,GFER,NEUROG3,ICAM1
TF	Factor: FLI1; motif: ACCGGAARTN; match class: 1	TF:M03988_1	false	0.00001547578235610325	4.81034738661479	2995	48	12	62700	RPS21,CRABP1,METTL5,ATP6V1F,FAM156A,CHCHD2,AP1S1,GTF2H2,POP7,MAGEB2,ICAM1,PDHA2
TF	Factor: JunD; motif: NRTGACGTCATS	TF:M11270	false	0.00001547578235610325	4.81034738661479	9464	48	21	62700	JUND,METTL5,ATP6V1F,FAM156A,CHCHD2,AP2A2,POLR2L,DPM3,VPS28,HLA-B,CCL26,PCSK1N,GFER,IMP3,HCRT,MAGEB2,KLK14,FOXD3,MAPT,ANP32D,PDHA2
TF	Factor: EGR1; motif: NACGCCCACGCANW	TF:M03896	false	0.00001572945935035617	4.803286204598085	6268	48	17	62700	LAGE3,JUND,METTL5,AP2S1,FAM156A,AP2A2,AP1S1,DPM3,CHAD,GADD45G,CEBPA,FTH1,GFER,HCRT,NEUROG3,PDHA2,CEBPB
TF	Factor: c-Myc:Max; motif: NNACCACGTGGTNN	TF:M00118	false	0.00001577402875597349	4.802057371792659	7027	48	18	62700	CRABP1,FAM156A,CHCHD2,CHAD,GADD45G,CEBPA,ORM2,MT1H,DKK4,POP7,EIF4EBP1,IMP3,NEUROG3,FOXD3,MAPT,ANP32D,ICAM1,ARMCX2
TF	Factor: EHF; motif: BTTCCTGC	TF:M07251	false	0.00001577402875597349	4.802057371792659	6270	48	17	62700	CRABP1,JUND,APOA2,ATP6V1F,AP1S1,POLR2L,SPRR2A,VPS28,CEBPA,CCL26,FTH1,EIF4EBP1,GFER,HCRT,ANP32D,MCTS1,ARMCX2
TF	Factor: c-Myc:Max; motif: NNACCACGTGGTNN; match class: 1	TF:M00118_1	false	0.00001577402875597349	4.802057371792659	7027	48	18	62700	CRABP1,FAM156A,CHCHD2,CHAD,GADD45G,CEBPA,ORM2,MT1H,DKK4,POP7,EIF4EBP1,IMP3,NEUROG3,FOXD3,MAPT,ANP32D,ICAM1,ARMCX2
TF	Factor: LRH-1; motif: TCAAGGTCRTGACCTTGA; match class: 1	TF:M11831_1	false	0.000016160654610051936	4.791541051496122	1120	48	8	62700	CHCHD2,AP2A2,GADD45G,HLA-B,MT1H,OXT,IMP3,MAGEB2
TF	Factor: NFATc1; motif: TTTTCCATGGAAAN	TF:M04053	false	0.000016185141855960347	4.790883489836272	8647	48	20	62700	APOA2,AP2S1,ATP6V1F,FAM156A,AP2A2,POLR2L,GADD45G,SPRR2A,HLA-B,ORM2,GTF2H2,FTH1,PCSK1N,IMP3,HCRT,KLK14,MCTS1,PDHA2,CEBPB,ARMCX2
TF	Factor: NFATc2; motif: TTTTCCA	TF:M02265	false	0.000016359306459711683	4.786235111856914	7835	48	19	62700	RPS21,AP2S1,FAM156A,AP2A2,AP1S1,DPM3,RPL36AL,CHAD,GADD45G,SPRR2A,CEBPA,HLA-B,FTH1,DKK4,EIF4EBP1,IMP3,HCRT,ANP32D,ARMCX2
TF	Factor: N-Myc; motif: NNCCACGTGNNN	TF:M00055	false	0.000016491969155789446	4.782727486111946	4220	48	14	62700	CRABP1,FAM156A,CHAD,GADD45G,CEBPA,ORM2,MT1H,POP7,EIF4EBP1,IMP3,FOXD3,MAPT,ANP32D,ICAM1
TF	Factor: BTEB3; motif: CCNNSCCNSCCCCKCCCCC; match class: 1	TF:M09826_1	false	0.000016889641715784772	4.772379563129288	7853	48	19	62700	LAGE3,JUND,APOA2,AP2A2,AP1S1,POLR2L,CHAD,GADD45G,VPS28,CEBPA,OXT,POP7,PCSK1N,EIF4EBP1,GFER,NEUROG3,MCTS1,ICAM1,CEBPB
TF	Factor: ctcf; motif: CCRSCAGGGGGCGCN	TF:M10426	false	0.000017310382196402692	4.761693343218987	9538	48	21	62700	LAGE3,CRABP1,JUND,METTL5,FAM156A,MT2A,AP2A2,AP1S1,POLR2L,DPM3,RPL36AL,GADD45G,CEBPA,HLA-B,OXT,POP7,GFER,HCRT,NEUROG3,FOXD3,CEBPB
TF	Factor: E2F-1; motif: TTTSGCGCGMNR	TF:M00516	false	0.000017854150346547826	4.7482608124320365	7093	48	18	62700	LAGE3,RPS21,CRABP1,JUND,AP2S1,FAM156A,MT2A,CHCHD2,AP2A2,CHAD,SPRR2A,HLA-B,MT1H,GFER,NEUROG3,ICAM1,CEBPB,ARMCX2
TF	Factor: LTF; motif: GKVACTTNC	TF:M01692	false	0.000017895217034687633	4.747263030082268	4252	48	14	62700	CRABP1,JUND,SPRR2A,VPS28,ORM2,POP7,PCSK1N,IMP3,HCRT,MAGEB2,KLK14,FOXD3,MCTS1,PDHA2
TF	Factor: Oct-2; motif: NTGCATATGCAN	TF:M11899	false	0.000018088834083284425	4.74258942471089	5612	48	16	62700	LAGE3,CRABP1,METTL5,MT2A,CHCHD2,AP1S1,SPRR2A,HLA-B,MT1H,DKK4,POP7,IMP3,FOXD3,MAPT,MCTS1,PDHA2
TF	Factor: Sp2; motif: NYSGCCCCGCCCCCY	TF:M03567	false	0.000018141015831049235	4.741338397680166	7895	48	19	62700	LAGE3,CRABP1,JUND,FAM156A,CHCHD2,AP2A2,AP1S1,POLR2L,CHAD,GADD45G,VPS28,POP7,PCSK1N,EIF4EBP1,GFER,KLK14,NEUROG3,FOXD3,CEBPB
TF	Factor: ZNF647; motif: NYAGGCCYAC	TF:M12286	false	0.000018141015831049235	4.741338397680166	6343	48	17	62700	JUND,MT2A,AP2A2,AP1S1,POLR2L,DPM3,VPS28,ORM2,FTH1,POP7,GFER,IMP3,FOXD3,MAPT,ANP32D,PDHA2,ARMCX2
TF	Factor: RARA; motif: AGGTCANNYAAAGGTCA	TF:M08019	false	0.000018180705960721466	4.7403892570385215	5616	48	16	62700	CRABP1,FAM156A,CHAD,GADD45G,ORM2,GTF2H2,CCL26,DKK4,PCSK1N,GFER,MAGEB2,KLK14,MAPT,MCTS1,ICAM1,ARMCX2
TF	Factor: Sp1; motif: NGGGGGCGGGGCCNGGGGGGGG	TF:M10071	false	0.00001830451903702536	4.737441677998516	8724	48	20	62700	LAGE3,CRABP1,JUND,FAM156A,AP2A2,AP1S1,POLR2L,CHAD,GADD45G,VPS28,CEBPA,FTH1,POP7,PCSK1N,EIF4EBP1,GFER,KLK14,NEUROG3,FOXD3,CEBPB
TF	Factor: E2F3; motif: NNRGMKGGAR; match class: 1	TF:M12598_1	false	0.000018497735366321197	4.7328814379814546	7116	48	18	62700	LAGE3,RPS21,JUND,FAM156A,MT2A,AP2A2,AP1S1,POLR2L,GADD45G,MT1H,OXT,FTH1,POP7,EIF4EBP1,KLK14,FOXD3,CEBPB,ARMCX2
TF	Factor: ATF-1; motif: CYYTGACGTCA	TF:M00691	false	0.000018497735366321197	4.7328814379814546	4929	48	15	62700	RPS21,JUND,METTL5,FAM156A,CHCHD2,DPM3,CHAD,CEBPA,CCL26,GFER,HCRT,MAGEB2,FOXD3,ICAM1,CEBPB
TF	Factor: HNF4A; motif: NNCAAAGTCCANN	TF:M12503	false	0.00001863078045887513	4.729768951765953	3058	48	12	62700	ATP6V1F,CHCHD2,RPL36AL,HLA-B,ORM2,GTF2H2,FTH1,GFER,IMP3,NEUROG3,MAPT,MCTS1
TF	Factor: ZNF148; motif: NNNNNNCCNNCCCCTCCCCCACCCN	TF:M09834	false	0.000018633661773533592	4.72970179181484	7121	48	18	62700	LAGE3,JUND,APOA2,AP2S1,AP2A2,CHAD,VPS28,FTH1,PCSK1N,EIF4EBP1,GFER,HCRT,MAGEB2,NEUROG3,FOXD3,ANP32D,MCTS1,ARMCX2
TF	Factor: ZNF614; motif: NCYCWGCCYYNNN; match class: 1	TF:M09862_1	false	0.000018693809664065244	4.7283021835071635	4273	48	14	62700	JUND,MT2A,AP2A2,POLR2L,CHAD,GADD45G,CEBPA,MT1H,OXT,GFER,KLK14,NEUROG3,FOXD3,ARMCX2
TF	Factor: JUNB:C-JUN; motif: KRTGACGTCATN	TF:M08945	false	0.00001874641469409739	4.727081780067347	9595	48	21	62700	LAGE3,JUND,METTL5,FAM156A,MT2A,CHCHD2,AP2A2,DPM3,CHAD,HLA-B,DKK4,PCSK1N,GFER,IMP3,MAGEB2,KLK14,FOXD3,ANP32D,ICAM1,PDHA2,CEBPB
TF	Factor: CSX; motif: TSYCACTTSM	TF:M01043	false	0.000018950006934695724	4.722390626767173	6369	48	17	62700	METTL5,APOA2,AP1S1,POLR2L,DPM3,RPL36AL,CHAD,SPRR2A,MT1H,GTF2H2,FTH1,IMP3,MAPT,ANP32D,MCTS1,PDHA2,ARMCX2
TF	Factor: pax-6; motif: NYACGCNTSRNYGCNYN; match class: 1	TF:M11883_1	false	0.000018964399482012503	4.722060904913599	7926	48	19	62700	LAGE3,RPS21,CRABP1,JUND,AP2S1,FAM156A,AP2A2,POLR2L,RPL36AL,GADD45G,VPS28,FTH1,POP7,PCSK1N,EIF4EBP1,GFER,NEUROG3,FOXD3,MCTS1
TF	Factor: Elk-1; motif: NACMGGAAGTN; match class: 1	TF:M11432_1	false	0.000019217293024125857	4.71630778771227	1559	48	9	62700	RPS21,METTL5,FAM156A,CHCHD2,FTH1,POP7,MAGEB2,MCTS1,PDHA2
TF	Factor: C-JUN:FRA-2; motif: NNRTGAGTCAYN	TF:M08940	false	0.000019700899341131105	4.705513947951324	3667	48	13	62700	CRABP1,MT2A,CHCHD2,AP2A2,SPRR2A,CCL26,DKK4,IMP3,HCRT,MAGEB2,KLK14,MAPT,CEBPB
TF	Factor: LRH-1; motif: TGACCTTGRNYCAAGGTCA	TF:M11830	false	0.00001976500612786837	4.704103046673957	7155	48	18	62700	LAGE3,JUND,APOA2,AP2S1,ATP6V1F,RPL36AL,CHAD,HLA-B,ORM2,FTH1,POP7,PCSK1N,GFER,HCRT,MAGEB2,MCTS1,ICAM1,PDHA2
TF	Factor: Oct-1; motif: NNGAATATKCANNNN	TF:M00136	false	0.000019822298142239078	4.7028459960346956	4298	48	14	62700	CRABP1,METTL5,MT2A,SPRR2A,HLA-B,MT1H,CCL26,PCSK1N,MAGEB2,ANP32D,MCTS1,ICAM1,PDHA2,ARMCX2
TF	Factor: TORC2; motif: TGGGCTKKD	TF:M07341	false	0.000020383279303732264	4.690725944522601	4974	48	15	62700	LAGE3,RPS21,CRABP1,AP2S1,ATP6V1F,FAM156A,MT2A,AP2A2,AP1S1,DPM3,ORM2,MT1H,PCSK1N,ICAM1,CEBPB
TF	Factor: E2F-3:FOXO6; motif: NAATGACACGCGCCCMC; match class: 1	TF:M08209_1	false	0.000020679145563918086	4.684467409704866	7976	48	19	62700	LAGE3,RPS21,JUND,METTL5,ATP6V1F,CHCHD2,AP2A2,POLR2L,CHAD,CEBPA,HLA-B,GTF2H2,FTH1,POP7,PCSK1N,GFER,KLK14,FOXD3,ICAM1
TF	Factor: WT1; motif: NGCGGGGGGGTSMMCYN	TF:M05327	false	0.00002080989039339614	4.681730207230401	5684	48	16	62700	LAGE3,JUND,AP2S1,FAM156A,CHCHD2,AP2A2,AP1S1,RPL36AL,GADD45G,CEBPA,OXT,PCSK1N,EIF4EBP1,GFER,IMP3,FOXD3
TF	Factor: pax-6; motif: NYACGCWTSANYGMNCN; match class: 1	TF:M11880_1	false	0.000021016552049762213	4.677438532293903	7189	48	18	62700	LAGE3,RPS21,JUND,AP2S1,ATP6V1F,FAM156A,CHCHD2,AP2A2,POLR2L,RPL36AL,GADD45G,VPS28,GTF2H2,FTH1,PCSK1N,NEUROG3,MCTS1,ICAM1
TF	Factor: JUND; motif: NNATGACTCATNN	TF:M12524	false	0.000021039949084172008	4.676955315492153	4323	48	14	62700	CRABP1,FAM156A,MT2A,CHCHD2,AP2A2,SPRR2A,CCL26,DKK4,IMP3,HCRT,MAGEB2,KLK14,MAPT,CEBPB
TF	Factor: Kaiso; motif: NTCCTGCNAN	TF:M01119	false	0.000021039949084172008	4.676955315492153	4323	48	14	62700	CRABP1,APOA2,MT2A,AP1S1,DPM3,VPS28,ORM2,MT1H,OXT,IMP3,HCRT,FOXD3,MCTS1,ARMCX2
TF	Factor: PEA3; motif: RCCGGAAGYN	TF:M02066	false	0.00002109778824247378	4.675763070978912	7193	48	18	62700	RPS21,CRABP1,METTL5,AP2S1,ATP6V1F,FAM156A,CHCHD2,DPM3,RPL36AL,GADD45G,HLA-B,GTF2H2,FTH1,POP7,MAGEB2,MCTS1,ICAM1,PDHA2
TF	Factor: T3R-beta; motif: NRRGGTCRTGACCYYN; match class: 1	TF:M11817_1	false	0.000021428660122816326	4.66900498338931	1583	48	9	62700	RPS21,APOA2,POLR2L,CHAD,GADD45G,CEBPA,OXT,MAGEB2,ICAM1
TF	Factor: E2F; motif: TTTSGCGC	TF:M00050	false	0.000021941854541956174	4.658726668315555	7214	48	18	62700	LAGE3,RPS21,CRABP1,JUND,AP2S1,AP2A2,AP1S1,RPL36AL,CHAD,SPRR2A,HLA-B,MT1H,OXT,DKK4,IMP3,NEUROG3,ICAM1,ARMCX2
TF	Factor: PSF; motif: KWATCCGN	TF:M07612	false	0.000022381037913846692	4.650119777065747	5720	48	16	62700	LAGE3,JUND,MT2A,CHCHD2,RPL36AL,GADD45G,CEBPA,OXT,CCL26,POP7,GFER,IMP3,KLK14,MCTS1,ICAM1,ARMCX2
TF	Factor: E2F; motif: TTTSGCGSG	TF:M00918	false	0.000023022252077373746	4.63785219517466	5733	48	16	62700	LAGE3,CRABP1,JUND,AP2S1,CHCHD2,AP2A2,AP1S1,CHAD,SPRR2A,HLA-B,MT1H,GFER,IMP3,NEUROG3,MCTS1,ARMCX2
TF	Factor: NR1B1; motif: NRGGTCANNRGGTCAN	TF:M11795	false	0.000023155830631583556	4.635339635648578	8044	48	19	62700	LAGE3,RPS21,METTL5,APOA2,AP2S1,CHCHD2,AP2A2,AP1S1,RPL36AL,CHAD,OXT,GTF2H2,CCL26,FTH1,POP7,MAGEB2,NEUROG3,MAPT,ICAM1
TF	Factor: Egr-1; motif: ACCGCCC	TF:M04918	false	0.000023689961881178535	4.62543563808716	5748	48	16	62700	RPS21,CRABP1,JUND,AP2S1,FAM156A,MT2A,AP1S1,CHAD,ORM2,EIF4EBP1,GFER,HCRT,FOXD3,ICAM1,CEBPB,ARMCX2
TF	Factor: CDP; motif: NATYGATSSS	TF:M00106	false	0.000023804998262058954	4.623331845896181	6490	48	17	62700	RPS21,CRABP1,APOA2,MT2A,RPL36AL,GADD45G,SPRR2A,HLA-B,FTH1,DKK4,PCSK1N,IMP3,MAGEB2,NEUROG3,FOXD3,PDHA2,ARMCX2
TF	Factor: LKLF; motif: CNCCACCCS	TF:M08819	false	0.000023804998262058954	4.623331845896181	5751	48	16	62700	APOA2,AP2S1,AP2A2,AP1S1,CHAD,VPS28,CEBPA,OXT,FTH1,POP7,PCSK1N,EIF4EBP1,NEUROG3,MCTS1,ICAM1,ARMCX2
TF	Factor: Erg; motif: NACCGGAARTN; match class: 1	TF:M11396_1	false	0.00002408200066072875	4.618307436026263	5051	48	15	62700	RPS21,CRABP1,METTL5,ATP6V1F,FAM156A,CHCHD2,AP1S1,DPM3,GADD45G,GTF2H2,POP7,MAGEB2,MCTS1,ICAM1,PDHA2
TF	Factor: ipf1; motif: CATTAR	TF:M01275	false	0.000024269381144711052	4.614941297786884	8906	48	20	62700	RPS21,METTL5,APOA2,ATP6V1F,FAM156A,MT2A,AP1S1,DPM3,RPL36AL,HLA-B,MT1H,FTH1,PCSK1N,IMP3,MAGEB2,MAPT,ANP32D,MCTS1,PDHA2,ARMCX2
TF	Factor: E2F-3; motif: NTTTTGGCGCCAAAAN	TF:M11526	false	0.000024300030856586804	4.61439317492692	7273	48	18	62700	CRABP1,METTL5,APOA2,AP2S1,CHCHD2,AP2A2,AP1S1,DPM3,RPL36AL,GADD45G,GTF2H2,CCL26,FTH1,GFER,IMP3,MAGEB2,MAPT,MCTS1
TF	Factor: PATZ; motif: GGGGNGGGGGMKGGRRNGGNRN; match class: 1	TF:M10026_1	false	0.000024517377584847838	4.610525984452845	5060	48	15	62700	RPS21,JUND,AP1S1,POLR2L,CHAD,CEBPA,OXT,FTH1,POP7,PCSK1N,GFER,MAGEB2,FOXD3,CEBPB,ARMCX2
TF	Factor: Fli-1:FIGLA; motif: NCCGGAARCASSTGN	TF:M08284	false	0.000024818270101928527	4.605228493238955	8088	48	19	62700	RPS21,CRABP1,APOA2,AP2S1,ATP6V1F,MT2A,AP2A2,RPL36AL,CHAD,VPS28,CEBPA,HLA-B,ORM2,MT1H,GFER,IMP3,HCRT,ICAM1,ARMCX2
TF	Factor: POU2F1:Gscl; motif: NNGATTANNTATKCANNNN	TF:M08404	false	0.000024836277991396132	4.604913487759309	6514	48	17	62700	AP2S1,FAM156A,POLR2L,RPL36AL,HLA-B,MT1H,GTF2H2,FTH1,DKK4,PCSK1N,IMP3,HCRT,MAGEB2,MAPT,ANP32D,MCTS1,ARMCX2
TF	Factor: POU4F3; motif: CTAATYW	TF:M07061	false	0.000024958975337674005	4.602773248089312	7290	48	18	62700	LAGE3,METTL5,AP2S1,ATP6V1F,CHCHD2,POLR2L,DPM3,RPL36AL,VPS28,ORM2,MT1H,OXT,GTF2H2,CCL26,FTH1,PCSK1N,HCRT,MAPT
TF	Factor: C-JUN:FRA-1; motif: NNATGACTCATNN	TF:M08938	false	0.000024958975337674005	4.602773248089312	3759	48	13	62700	CRABP1,APOA2,MT2A,CHCHD2,AP2A2,SPRR2A,CCL26,HCRT,MAGEB2,KLK14,NEUROG3,MAPT,CEBPB
TF	Factor: JUNB:FOSB; motif: NRTGASTCAT	TF:M08920	false	0.000025193190033695053	4.5987168374119864	3164	48	12	62700	CRABP1,FAM156A,MT2A,CHCHD2,AP2A2,CCL26,DKK4,IMP3,HCRT,MAGEB2,MAPT,CEBPB
TF	Factor: YY1; motif: NNCGCCATTNN; match class: 1	TF:M03924_1	false	0.000025200921649691935	4.5985835758828975	3764	48	13	62700	AP2S1,ATP6V1F,FAM156A,POLR2L,RPL36AL,ORM2,FTH1,PCSK1N,GFER,IMP3,KLK14,PDHA2,CEBPB
TF	Factor: Egr-1; motif: GCGGGGGCGG	TF:M07354	false	0.000025244978217365615	4.597824999699411	8103	48	19	62700	LAGE3,JUND,AP2S1,ATP6V1F,AP2A2,AP1S1,POLR2L,CHAD,CEBPA,FTH1,PCSK1N,GFER,HCRT,KLK14,NEUROG3,FOXD3,MCTS1,CEBPB,ARMCX2
TF	Factor: E2F-3:FOXI1; motif: NGACACCGCGCCCAC; match class: 1	TF:M08208_1	false	0.000025244978217365615	4.597824999699411	7299	48	18	62700	RPS21,JUND,METTL5,AP2S1,AP2A2,AP1S1,POLR2L,RPL36AL,GADD45G,CEBPA,OXT,FTH1,EIF4EBP1,GFER,HCRT,MAGEB2,FOXD3,CEBPB
TF	Factor: NRSE; motif: TTYAGCWCCDCGGASAGYRCC	TF:M00325	false	0.000025395435784633843	4.595244330295989	1623	48	9	62700	CRABP1,JUND,METTL5,RPL36AL,CHAD,ORM2,POP7,EIF4EBP1,NEUROG3
TF	Factor: ER81; motif: NNCCGGAWGYN; match class: 1	TF:M11419_1	false	0.000025395435784633843	4.595244330295989	1623	48	9	62700	RPS21,METTL5,FAM156A,CHCHD2,DPM3,GTF2H2,POP7,MAGEB2,PDHA2
TF	Factor: ERF:SREBP-2; motif: NSCGGAARTCACGTGAT; match class: 1	TF:M08453_1	false	0.000025622941694101556	4.591371011664853	3772	48	13	62700	AP2S1,CHCHD2,POLR2L,CHAD,OXT,CCL26,POP7,IMP3,KLK14,FOXD3,MAPT,PDHA2,ARMCX2
TF	Factor: Pet-1; motif: GCNGGAAGYG; match class: 1	TF:M09918_1	false	0.00002583005716443074	4.587874632689657	7314	48	18	62700	LAGE3,RPS21,CRABP1,JUND,METTL5,FAM156A,MT2A,AP2A2,AP1S1,RPL36AL,CHAD,VPS28,OXT,FTH1,MAGEB2,NEUROG3,FOXD3,ARMCX2
TF	Factor: Fra-2; motif: NRRTGASTCAB	TF:M07092	false	0.00002583005716443074	4.587874632689657	3175	48	12	62700	RPS21,CRABP1,MT2A,CHCHD2,AP2A2,SPRR2A,CCL26,HCRT,MAGEB2,KLK14,MAPT,CEBPB
TF	Factor: pax-6; motif: NYACGCNTSANYGCNYN; match class: 1	TF:M11881_1	false	0.000025832138448262145	4.58783964036798	7315	48	18	62700	LAGE3,RPS21,JUND,AP2S1,ATP6V1F,FAM156A,CHCHD2,AP2A2,POLR2L,RPL36AL,GADD45G,VPS28,FTH1,PCSK1N,EIF4EBP1,GFER,NEUROG3,MCTS1
TF	Factor: ZNF339; motif: NNACCGTTANNNN	TF:M12271	false	0.000026224352153660163	4.581295231811842	845	48	7	62700	LAGE3,MT2A,DPM3,RPL36AL,FTH1,MAPT,PDHA2
TF	Factor: Elf-1; motif: AWCCCGGAAGTN	TF:M07415	false	0.000026224352153660163	4.581295231811842	8129	48	19	62700	RPS21,CRABP1,JUND,METTL5,AP2S1,ATP6V1F,FAM156A,CHCHD2,AP1S1,DPM3,CHAD,HLA-B,GTF2H2,FTH1,DKK4,POP7,MCTS1,ICAM1,PDHA2
TF	Factor: ZBP89; motif: CCCCKCCCCCNN	TF:M07397	false	0.000026238459599579906	4.581061664991474	7325	48	18	62700	LAGE3,JUND,APOA2,AP2S1,CHAD,FTH1,PCSK1N,GFER,HCRT,MAGEB2,KLK14,NEUROG3,FOXD3,ANP32D,MCTS1,ICAM1,CEBPB,ARMCX2
TF	Factor: FXR:RXR-ALPHA; motif: NRGGTCANRGGKN	TF:M08955	false	0.000027469283036316343	4.561152675760909	9859	48	21	62700	LAGE3,RPS21,CRABP1,METTL5,APOA2,ATP6V1F,CHCHD2,AP1S1,POLR2L,RPL36AL,SPRR2A,OXT,CCL26,FTH1,POP7,MAGEB2,KLK14,NEUROG3,MAPT,MCTS1,ICAM1
TF	Factor: Msx-1; motif: CNGTAWNTG	TF:M00394	false	0.000027838565783750508	4.555353142920945	9002	48	20	62700	METTL5,ATP6V1F,CHCHD2,AP1S1,POLR2L,DPM3,RPL36AL,GADD45G,SPRR2A,VPS28,ORM2,OXT,FTH1,DKK4,PCSK1N,MAGEB2,MAPT,ANP32D,MCTS1,ICAM1
TF	Factor: Pbx; motif: NKTGATTGACRKSN	TF:M01967	false	0.000028680248839307565	4.542417084905586	5137	48	15	62700	LAGE3,CRABP1,APOA2,FAM156A,MT2A,AP2A2,POLR2L,SPRR2A,FTH1,POP7,IMP3,NEUROG3,ANP32D,MCTS1,ARMCX2
TF	Factor: SUHW1; motif: TCTCTCCAGTRTGAATTCTCTGAT	TF:M10541	false	0.000029295596409109436	4.533197656060677	7385	48	18	62700	APOA2,FAM156A,POLR2L,CHAD,GADD45G,ORM2,MT1H,OXT,CCL26,DKK4,PCSK1N,GFER,HCRT,MAGEB2,KLK14,FOXD3,PDHA2,ARMCX2
TF	Factor: ERF:C/EBPdelta; motif: NNCGGAWRTTGCGCAAY	TF:M08233	false	0.000029770171271165047	4.526218666800776	5868	48	16	62700	LAGE3,RPS21,METTL5,AP2S1,MT2A,GADD45G,SPRR2A,VPS28,CCL26,FTH1,GFER,MCTS1,ICAM1,PDHA2,CEBPB,ARMCX2
TF	Factor: AP-4; motif: AWCAGCTGWT; match class: 1	TF:M11206_1	false	0.000029901100113336502	4.5243128329343545	7398	48	18	62700	RPS21,DPM3,RPL36AL,CHAD,VPS28,CEBPA,OXT,CCL26,FTH1,EIF4EBP1,GFER,IMP3,HCRT,MAGEB2,NEUROG3,FOXD3,PDHA2,ARMCX2
TF	Factor: Six-1; motif: NCGTATCRNN	TF:M11027	false	0.000029901100113336502	4.5243128329343545	3226	48	12	62700	LAGE3,RPS21,JUND,ATP6V1F,MT2A,CEBPA,ORM2,FTH1,PCSK1N,MAGEB2,ANP32D,PDHA2
TF	Factor: AP-4; motif: AWCAGCTGWT	TF:M11206	false	0.000029901100113336502	4.5243128329343545	7398	48	18	62700	RPS21,DPM3,RPL36AL,CHAD,VPS28,CEBPA,OXT,CCL26,FTH1,EIF4EBP1,GFER,IMP3,HCRT,MAGEB2,NEUROG3,FOXD3,PDHA2,ARMCX2
TF	Factor: Fli-1; motif: NACCGGAARTN; match class: 1	TF:M11404_1	false	0.000030147766033395934	4.520744863799591	3229	48	12	62700	RPS21,CRABP1,METTL5,ATP6V1F,FAM156A,CHCHD2,AP1S1,GTF2H2,POP7,MAGEB2,ICAM1,PDHA2
TF	Factor: E2F-1; motif: TWSGCGCGAAAAYKR	TF:M00024	false	0.000030614171388264477	4.514077490805233	9063	48	20	62700	LAGE3,RPS21,CRABP1,AP2S1,MT2A,AP1S1,POLR2L,RPL36AL,ORM2,MT1H,GTF2H2,CCL26,FTH1,IMP3,NEUROG3,FOXD3,MCTS1,ICAM1,PDHA2,ARMCX2
TF	Factor: ZNF462; motif: YYYYCTSCWG	TF:M12707	false	0.00003088601761053739	4.51023808526491	9939	48	21	62700	LAGE3,CRABP1,ATP6V1F,FAM156A,MT2A,AP1S1,GADD45G,SPRR2A,CEBPA,MT1H,OXT,CCL26,DKK4,EIF4EBP1,GFER,HCRT,MAGEB2,KLK14,MAPT,ANP32D,CEBPB
TF	Factor: Sox-9; motif: NNNACAATRG	TF:M11626	false	0.00003091797336141583	4.509788981338446	6638	48	17	62700	LAGE3,RPS21,RPL36AL,CHAD,GADD45G,SPRR2A,VPS28,HLA-B,ORM2,CCL26,DKK4,IMP3,MAGEB2,NEUROG3,ANP32D,MCTS1,CEBPB
TF	Factor: ELF1; motif: NNNASCCGGAAGTGGNNNN; match class: 1	TF:M12600_1	false	0.00003180649276423139	4.497484217001298	3248	48	12	62700	RPS21,METTL5,FAM156A,CHCHD2,DPM3,RPL36AL,OXT,FTH1,POP7,EIF4EBP1,MAGEB2,PDHA2
TF	Factor: Elk-1:EVX1; motif: NNCGGWAATNNYMATTA	TF:M08215	false	0.000032216856822114084	4.491916832985681	6660	48	17	62700	METTL5,AP2S1,ATP6V1F,MT2A,SPRR2A,HLA-B,ORM2,OXT,GTF2H2,DKK4,IMP3,HCRT,MAGEB2,ANP32D,MCTS1,PDHA2,ARMCX2
TF	Factor: Elk-1; motif: NNNNCCGGAARTNN; match class: 1	TF:M00025_1	false	0.000032362318309571124	4.489960374791824	4512	48	14	62700	RPS21,METTL5,ATP6V1F,FAM156A,CHCHD2,AP1S1,RPL36AL,GADD45G,GTF2H2,POP7,MAGEB2,MCTS1,ICAM1,PDHA2
TF	Factor: GKLF; motif: GCCMCRCCCNNN	TF:M01588	false	0.000032899661852214044	4.482808565772586	9111	48	20	62700	LAGE3,CRABP1,JUND,FAM156A,MT2A,AP2A2,AP1S1,POLR2L,CHAD,VPS28,MT1H,OXT,GTF2H2,FTH1,POP7,EIF4EBP1,KLK14,NEUROG3,CEBPB,ARMCX2
TF	Factor: Sox-10; motif: CWTTGTN	TF:M01131	false	0.00003330963937971894	4.477430069087445	9119	48	20	62700	CRABP1,JUND,AP2A2,AP1S1,DPM3,RPL36AL,SPRR2A,HLA-B,MT1H,OXT,PCSK1N,GFER,IMP3,HCRT,MAGEB2,NEUROG3,FOXD3,ANP32D,MCTS1,ICAM1
TF	Factor: E2A; motif: CAGNTGNN	TF:M07353	false	0.00003347902145925485	4.475227244258723	2696	48	11	62700	RPS21,JUND,METTL5,CHCHD2,SPRR2A,CEBPA,HLA-B,MT1H,FOXD3,ICAM1,CEBPB
TF	Factor: RAR-gamma; motif: RGGTCANNNTGNCCNNNN	TF:M10045	false	0.00003361265541248883	4.473497176746916	7468	48	18	62700	LAGE3,CRABP1,JUND,APOA2,ATP6V1F,FAM156A,AP1S1,POLR2L,CHAD,GADD45G,MT1H,OXT,EIF4EBP1,GFER,MAGEB2,KLK14,NEUROG3,ICAM1
TF	Factor: ATF-4; motif: KACGTCAKS	TF:M01864	false	0.00003445754768191695	4.462715634203982	4539	48	14	62700	JUND,MT2A,CHCHD2,AP2A2,RPL36AL,CHAD,CEBPA,DKK4,PCSK1N,EIF4EBP1,IMP3,MAGEB2,FOXD3,ARMCX2
TF	Factor: JunB; motif: GATGACGTCAYC	TF:M11273	false	0.00003518992262206647	4.453581688119241	9155	48	20	62700	JUND,METTL5,FAM156A,MT2A,CHCHD2,AP2A2,DPM3,CHAD,HLA-B,MT1H,OXT,DKK4,PCSK1N,GFER,IMP3,MAGEB2,KLK14,FOXD3,ICAM1,PDHA2
TF	Factor: AP-1; motif: NNNTGAGTCAKCN; match class: 1	TF:M00517_1	false	0.00003553826197862196	4.4493038154601185	3288	48	12	62700	CRABP1,MT2A,CHCHD2,AP2A2,CCL26,DKK4,PCSK1N,HCRT,MAGEB2,KLK14,MAPT,CEBPB
TF	Factor: DEC; motif: SCCCAMGTGAAGN	TF:M00997	false	0.00003576175491527908	4.446581177478991	9166	48	20	62700	LAGE3,AP2S1,ATP6V1F,FAM156A,MT2A,AP2A2,POLR2L,DPM3,VPS28,ORM2,OXT,CCL26,IMP3,HCRT,NEUROG3,FOXD3,MAPT,ANP32D,ICAM1,ARMCX2
TF	Factor: Erg; motif: NACCGGAARYN; match class: 1	TF:M11392_1	false	0.00003600169511319932	4.44367705031668	3293	48	12	62700	RPS21,METTL5,ATP6V1F,FAM156A,CHCHD2,AP1S1,GTF2H2,POP7,MAGEB2,MCTS1,ICAM1,PDHA2
TF	Factor: JUN; motif: NRTGACTCA	TF:M12589	false	0.00003605957438690718	4.442979403584457	3908	48	13	62700	CRABP1,APOA2,MT2A,CHCHD2,AP2A2,SPRR2A,CCL26,PCSK1N,HCRT,MAGEB2,KLK14,NEUROG3,CEBPB
TF	Factor: E2F-1; motif: NKTSSCGC	TF:M00428	false	0.00003635727725636779	4.439408647914615	9178	48	20	62700	LAGE3,RPS21,CRABP1,JUND,METTL5,FAM156A,CHCHD2,AP2A2,AP1S1,DPM3,RPL36AL,HLA-B,GTF2H2,EIF4EBP1,GFER,IMP3,NEUROG3,FOXD3,CEBPB,ARMCX2
TF	Factor: E2F; motif: TTTSGCGS; match class: 1	TF:M00426_1	false	0.00003640186469029813	4.438876368989271	5976	48	16	62700	LAGE3,RPS21,CRABP1,JUND,ATP6V1F,CHCHD2,AP2A2,AP1S1,CHAD,VPS28,MT1H,NEUROG3,FOXD3,MCTS1,ICAM1,CEBPB
TF	Factor: HMGIY; motif: NNKKNAWTTTNYTNN	TF:M01010	false	0.00003640186469029813	4.438876368989271	8334	48	19	62700	LAGE3,RPS21,CRABP1,METTL5,AP2S1,ATP6V1F,POLR2L,RPL36AL,GADD45G,SPRR2A,HLA-B,DKK4,POP7,EIF4EBP1,IMP3,MAPT,ANP32D,MCTS1,ARMCX2
TF	Factor: Cdx-2; motif: NRTCGTAANNNN; match class: 1	TF:M10849_1	false	0.00003640186469029813	4.438876368989271	4565	48	14	62700	CRABP1,ATP6V1F,FAM156A,CHCHD2,RPL36AL,VPS28,CEBPA,DKK4,KLK14,FOXD3,MCTS1,PDHA2,CEBPB,ARMCX2
TF	Factor: ELF1; motif: AACCCGGAAGTR	TF:M03966	false	0.000037323313950251153	4.428019802052799	6744	48	17	62700	RPS21,CRABP1,METTL5,AP2S1,CHCHD2,DPM3,RPL36AL,CHAD,SPRR2A,VPS28,CEBPA,MT1H,GTF2H2,POP7,MAGEB2,MCTS1,ICAM1
TF	Factor: ZNF460; motif: NNACNCCCCCCNN	TF:M12313	false	0.000037570224263838275	4.4251562125422375	5993	48	16	62700	RPS21,CRABP1,JUND,AP2S1,CHCHD2,CEBPA,FTH1,POP7,PCSK1N,EIF4EBP1,GFER,MAGEB2,KLK14,FOXD3,CEBPB,ARMCX2
TF	Factor: SREBP; motif: NNNNYCACNCCANNN	TF:M01168	false	0.00003773964713706427	4.423202164773691	6752	48	17	62700	RPS21,JUND,METTL5,APOA2,ATP6V1F,MT2A,CHCHD2,AP2A2,DPM3,CEBPA,ORM2,MT1H,GTF2H2,CCL26,FTH1,MCTS1,ARMCX2
TF	Factor: GATA-3; motif: MGATAASATCT	TF:M12195	false	0.0000377454042540968	4.423135918964285	3929	48	13	62700	LAGE3,APOA2,FAM156A,CHCHD2,AP2A2,AP1S1,VPS28,HLA-B,ORM2,OXT,MAPT,MCTS1,PDHA2
TF	Factor: c-Myc:Max; motif: NNNNNNNCACGTGNNNNNNN	TF:M00615	false	0.00003788141859164891	4.421573765809488	6757	48	17	62700	CRABP1,FAM156A,CHAD,GADD45G,CEBPA,HLA-B,ORM2,MT1H,POP7,EIF4EBP1,IMP3,HCRT,FOXD3,MAPT,ANP32D,ICAM1,ARMCX2
TF	Factor: GATA-5; motif: TATCTN	TF:M02006	false	0.00003788141859164891	4.421573765809488	9211	48	20	62700	RPS21,METTL5,APOA2,CHCHD2,DPM3,CHAD,SPRR2A,VPS28,HLA-B,ORM2,OXT,GTF2H2,DKK4,EIF4EBP1,GFER,HCRT,NEUROG3,MAPT,ANP32D,PDHA2
TF	Factor: c-Myc:Max; motif: NNNNNNNCACGTGNNNNNNN; match class: 1	TF:M00615_1	false	0.00003788141859164891	4.421573765809488	6757	48	17	62700	CRABP1,FAM156A,CHAD,GADD45G,CEBPA,HLA-B,ORM2,MT1H,POP7,EIF4EBP1,IMP3,HCRT,FOXD3,MAPT,ANP32D,ICAM1,ARMCX2
TF	Factor: GKLF; motif: NNRRGRRNGNSNNN; match class: 1	TF:M07040_1	false	0.00003788141859164891	4.421573765809488	8362	48	19	62700	CRABP1,JUND,AP2S1,MT2A,AP2A2,AP1S1,CHAD,GADD45G,CEBPA,FTH1,DKK4,PCSK1N,MAGEB2,KLK14,NEUROG3,FOXD3,ICAM1,CEBPB,ARMCX2
TF	Factor: ZNF536; motif: AATAYGCC	TF:M05313	false	0.00003790678442513329	4.42128305455143	582	48	6	62700	SPRR2A,ORM2,MAGEB2,KLK14,MCTS1,PDHA2
TF	Factor: GLI4; motif: RGGCCTTGAATGCCANGCYMA; match class: 1	TF:M10514_1	false	0.00003816644552886861	4.418318284354768	6005	48	16	62700	LAGE3,APOA2,ATP6V1F,DPM3,RPL36AL,SPRR2A,CEBPA,MT1H,FTH1,POP7,IMP3,MAGEB2,KLK14,MCTS1,CEBPB,ARMCX2
TF	Factor: NR1B1; motif: RAGGTCA	TF:M08963	false	0.00003817816070810806	4.418184998246191	5284	48	15	62700	LAGE3,RPS21,APOA2,AP2S1,CHAD,GADD45G,OXT,FTH1,PCSK1N,EIF4EBP1,GFER,MAGEB2,FOXD3,ICAM1,CEBPB
TF	Factor: Arnt; motif: NNNNNRTCACGTGAYNNNNN; match class: 1	TF:M00539_1	false	0.00003817816070810806	4.418184998246191	6764	48	17	62700	CRABP1,APOA2,FAM156A,CHAD,GADD45G,CEBPA,ORM2,MT1H,FTH1,POP7,EIF4EBP1,IMP3,FOXD3,MAPT,ANP32D,ICAM1,ARMCX2
TF	Factor: Arnt; motif: NNNNNRTCACGTGAYNNNNN	TF:M00539	false	0.00003817816070810806	4.418184998246191	6764	48	17	62700	CRABP1,APOA2,FAM156A,CHAD,GADD45G,CEBPA,ORM2,MT1H,FTH1,POP7,EIF4EBP1,IMP3,FOXD3,MAPT,ANP32D,ICAM1,ARMCX2
TF	Factor: GABP; motif: VCCGGAAGNGCR	TF:M00341	false	0.00003817816070810806	4.418184998246191	8373	48	19	62700	RPS21,CRABP1,JUND,METTL5,ATP6V1F,FAM156A,CHCHD2,AP2A2,AP1S1,RPL36AL,SPRR2A,VPS28,OXT,GTF2H2,FTH1,EIF4EBP1,NEUROG3,FOXD3,MCTS1
TF	Factor: RXR-ALPHA; motif: RAGGTCA	TF:M08968	false	0.00003817816070810806	4.418184998246191	5284	48	15	62700	LAGE3,RPS21,APOA2,AP2S1,CHAD,GADD45G,OXT,FTH1,PCSK1N,EIF4EBP1,GFER,MAGEB2,FOXD3,ICAM1,CEBPB
TF	Factor: COUP-TF1; motif: TGACCTY	TF:M03542	false	0.00003817816070810806	4.418184998246191	5284	48	15	62700	LAGE3,RPS21,APOA2,AP2S1,CHAD,GADD45G,OXT,FTH1,PCSK1N,EIF4EBP1,GFER,MAGEB2,FOXD3,ICAM1,CEBPB
TF	Factor: E2F-1:TBR2; motif: NGGTGNNANGGCGCNNTNNCRNNN; match class: 1	TF:M08523_1	false	0.0000390325136783821	4.408573479425948	7567	48	18	62700	LAGE3,JUND,METTL5,AP2S1,ATP6V1F,AP2A2,POLR2L,GADD45G,CEBPA,OXT,GTF2H2,FTH1,POP7,PCSK1N,EIF4EBP1,IMP3,ICAM1,CEBPB
TF	Factor: Sox-3; motif: SNNACAATRK	TF:M11617	false	0.00003919787714328059	4.406737452620455	3949	48	13	62700	RPS21,METTL5,CHAD,GADD45G,SPRR2A,VPS28,HLA-B,ORM2,OXT,MAGEB2,KLK14,NEUROG3,CEBPB
TF	Factor: c-Ets-1(p54); motif: NCMGGAWGYN; match class: 1	TF:M00032_1	false	0.000039498954849389776	4.403414395744373	2220	48	10	62700	RPS21,CRABP1,METTL5,CHCHD2,DPM3,VPS28,GTF2H2,IMP3,MAGEB2,MCTS1
TF	Factor: CPBP; motif: GNNRGGGHGGGGNNGGGRN; match class: 1	TF:M09973_1	false	0.00004075977267171582	4.389768246836728	6802	48	17	62700	LAGE3,JUND,APOA2,AP2A2,AP1S1,POLR2L,CHAD,GADD45G,FTH1,PCSK1N,GFER,KLK14,FOXD3,MCTS1,ICAM1,CEBPB,ARMCX2
TF	Factor: Erg; motif: NACCGGATATCCGGTN; match class: 1	TF:M11391_1	false	0.00004075977267171582	4.389768246836728	9266	48	20	62700	LAGE3,METTL5,AP2S1,AP2A2,POLR2L,DPM3,CHAD,GADD45G,SPRR2A,CEBPA,HLA-B,MT1H,FTH1,PCSK1N,EIF4EBP1,IMP3,MAGEB2,ICAM1,CEBPB,ARMCX2
TF	Factor: POU2F1:ER81; motif: ACCGGATATGCAN	TF:M08401	false	0.0000407915172514849	4.3894301406821015	7595	48	18	62700	LAGE3,METTL5,ATP6V1F,CHCHD2,AP2A2,AP1S1,POLR2L,HLA-B,ORM2,MT1H,DKK4,POP7,PCSK1N,EIF4EBP1,MAGEB2,FOXD3,MCTS1,ARMCX2
TF	Factor: E2F-3; motif: NTTTTGGCGCCAAAAN; match class: 1	TF:M11527_1	false	0.0000407915172514849	4.3894301406821015	6804	48	17	62700	LAGE3,CRABP1,APOA2,ATP6V1F,CHCHD2,AP2A2,AP1S1,DPM3,RPL36AL,GADD45G,GTF2H2,CCL26,FTH1,GFER,MAGEB2,MAPT,MCTS1
TF	Factor: AP-2beta; motif: NSCCYNRGGSN	TF:M11477	false	0.00004104758924538605	4.386712344224694	8422	48	19	62700	JUND,FAM156A,MT2A,CHCHD2,AP2A2,POLR2L,DPM3,RPL36AL,CHAD,VPS28,CEBPA,ORM2,FTH1,EIF4EBP1,GFER,IMP3,ICAM1,PDHA2,CEBPB
TF	Factor: Max; motif: NNANCACGTGNTNN; match class: 1	TF:M00119_1	false	0.00004104758924538605	4.386712344224694	6809	48	17	62700	CRABP1,AP2S1,FAM156A,CHAD,GADD45G,CEBPA,ORM2,MT1H,POP7,EIF4EBP1,IMP3,FOXD3,MAPT,ANP32D,ICAM1,PDHA2,ARMCX2
TF	Factor: Max; motif: NNANCACGTGNTNN	TF:M00119	false	0.00004104758924538605	4.386712344224694	6809	48	17	62700	CRABP1,AP2S1,FAM156A,CHAD,GADD45G,CEBPA,ORM2,MT1H,POP7,EIF4EBP1,IMP3,FOXD3,MAPT,ANP32D,ICAM1,PDHA2,ARMCX2
TF	Factor: BEN; motif: CWGCGAYA	TF:M01241	false	0.00004129383010003278	4.384114833420641	7605	48	18	62700	CRABP1,JUND,AP2S1,POLR2L,DPM3,RPL36AL,CHAD,GADD45G,MT1H,PCSK1N,EIF4EBP1,GFER,HCRT,NEUROG3,FOXD3,ICAM1,PDHA2,CEBPB
TF	Factor: BTEB2; motif: GCCCCRCCCH	TF:M07409	false	0.00004129383010003278	4.384114833420641	5325	48	15	62700	LAGE3,CRABP1,JUND,FAM156A,MT2A,AP2A2,AP1S1,POLR2L,CHAD,FTH1,POP7,EIF4EBP1,KLK14,CEBPB,ARMCX2
TF	Factor: Sox-9; motif: RNACAAAGGVN	TF:M01284	false	0.000042052022862442154	4.37621310814512	6062	48	16	62700	AP1S1,RPL36AL,SPRR2A,HLA-B,MT1H,CCL26,FTH1,DKK4,POP7,GFER,IMP3,HCRT,MAGEB2,NEUROG3,FOXD3,MCTS1
TF	Factor: SREBP-2; motif: RTGGGGTGAY	TF:M07406	false	0.00004261526294102665	4.370434827566692	6070	48	16	62700	RPS21,JUND,METTL5,APOA2,ATP6V1F,MT2A,CHCHD2,DPM3,CEBPA,ORM2,MT1H,GTF2H2,CCL26,FTH1,POP7,ARMCX2
TF	Factor: AhR,; motif: NRCGTGNGN	TF:M00976	false	0.000042650529909003694	4.370075568596656	3987	48	13	62700	LAGE3,METTL5,AP2A2,POLR2L,DPM3,GADD45G,CEBPA,OXT,POP7,PCSK1N,EIF4EBP1,GFER,IMP3
TF	Factor: MTF-1; motif: GTGTGCANMACTTTGCGCAC	TF:M01242	false	0.00004294792163526231	4.367057847995178	3990	48	13	62700	RPS21,JUND,MT2A,DPM3,RPL36AL,SPRR2A,ORM2,MT1H,PCSK1N,GFER,HCRT,NEUROG3,MCTS1
TF	Factor: Elk-1; motif: AACCGGAAGTR	TF:M01163	false	0.000043152040350768926	4.36499866478931	5348	48	15	62700	RPS21,CRABP1,APOA2,AP2S1,FAM156A,CHCHD2,DPM3,OXT,GTF2H2,FTH1,POP7,IMP3,MAGEB2,MCTS1,PDHA2
TF	Factor: beta-catenin; motif: CTTTGWTN	TF:M07376	false	0.000043283077095094474	4.36368187179437	4654	48	14	62700	METTL5,AP2S1,FAM156A,RPL36AL,SPRR2A,MT1H,CCL26,FTH1,DKK4,NEUROG3,FOXD3,MCTS1,ICAM1,PDHA2
TF	Factor: AP-2; motif: GSCCSCRGGCNRNRNN	TF:M00800	false	0.00004380758551663419	4.358450682583042	9321	48	20	62700	LAGE3,RPS21,JUND,MT2A,CHCHD2,AP2A2,POLR2L,RPL36AL,CHAD,GADD45G,CEBPA,GTF2H2,CCL26,PCSK1N,EIF4EBP1,GFER,HCRT,FOXD3,ICAM1,CEBPB
TF	Factor: ctcf; motif: CCNCNAGRKGGCRSTN	TF:M07249	false	0.00004483279237451291	4.348404210608329	6861	48	17	62700	LAGE3,JUND,FAM156A,MT2A,AP2A2,AP1S1,CHAD,GADD45G,HLA-B,ORM2,OXT,FTH1,POP7,GFER,HCRT,NEUROG3,CEBPB
TF	Factor: Isl2; motif: YTAAGTG	TF:M02080	false	0.000045590507933042796	4.34112556920868	6106	48	16	62700	FAM156A,MT2A,CHCHD2,AP1S1,RPL36AL,VPS28,HLA-B,OXT,GTF2H2,DKK4,HCRT,MAGEB2,FOXD3,ANP32D,MCTS1,ICAM1
TF	Factor: CP2; motif: NRRRCCGGCYNRARCCGGNN; match class: 1	TF:M12590_1	false	0.000047193729138447875	4.326115704363722	6889	48	17	62700	LAGE3,RPS21,ATP6V1F,MT2A,AP2A2,POLR2L,DPM3,VPS28,CEBPA,OXT,FTH1,POP7,PCSK1N,GFER,NEUROG3,FOXD3,MAPT
TF	Factor: CREB1; motif: TKACGTCAYNN	TF:M09600	false	0.00004727912824171651	4.325330539810864	5392	48	15	62700	JUND,FAM156A,MT2A,CHCHD2,DPM3,CHAD,DKK4,PCSK1N,GFER,IMP3,HCRT,MAGEB2,FOXD3,PDHA2,CEBPB
TF	Factor: PPARgamma:RXRalpha,; motif: AAGTAGGTCACNGTGACCYACTT; match class: 1	TF:M00515_1	false	0.00004759559427177738	4.322433246271316	4696	48	14	62700	LAGE3,RPS21,JUND,ATP6V1F,FAM156A,CHAD,SPRR2A,HLA-B,ORM2,OXT,HCRT,ANP32D,PDHA2,ARMCX2
TF	Factor: CP2/LBP-1c/LSF; motif: GCTGGNTNGNNCYNG	TF:M00947	false	0.00004802045388873455	4.3185737393135355	8526	48	19	62700	LAGE3,RPS21,CRABP1,AP2S1,ATP6V1F,FAM156A,MT2A,AP2A2,AP1S1,DPM3,RPL36AL,VPS28,OXT,FTH1,EIF4EBP1,GFER,IMP3,FOXD3,ANP32D
TF	Factor: LBP-1; motif: NRCCGGTNNNNACCGGYN; match class: 1	TF:M11490_1	false	0.00004838723830343695	4.315269164496147	6139	48	16	62700	RPS21,AP2S1,ATP6V1F,MT2A,CHCHD2,AP2A2,POLR2L,DPM3,CEBPA,OXT,FTH1,PCSK1N,GFER,MAGEB2,MAPT,ARMCX2
TF	Factor: pax-2; motif: NCGTCACGCNYSRNYGCNYN; match class: 1	TF:M11877_1	false	0.000048444843415782065	4.314752443489473	5406	48	15	62700	LAGE3,RPS21,JUND,POLR2L,RPL36AL,CEBPA,FTH1,EIF4EBP1,GFER,IMP3,NEUROG3,FOXD3,MAPT,ICAM1,CEBPB
TF	Factor: BTEB4; motif: NCCACGCCCM; match class: 1	TF:M12186_1	false	0.00004886692542970936	4.310984984706558	4045	48	13	62700	LAGE3,RPS21,CRABP1,JUND,AP2A2,AP1S1,POLR2L,MT1H,FTH1,POP7,EIF4EBP1,KLK14,CEBPB
TF	Factor: LBP-1; motif: NRCCGGTNNNNACCGGYN	TF:M11490	false	0.000049252486225235234	4.307571841782665	6917	48	17	62700	RPS21,AP2S1,ATP6V1F,MT2A,CHCHD2,AP2A2,POLR2L,DPM3,CEBPA,OXT,FTH1,POP7,PCSK1N,GFER,MAGEB2,MAPT,ARMCX2
TF	Factor: FOXO1A:ETV7; motif: NWMAACAGGAMNNNCTTCCNN; match class: 1	TF:M08304_1	false	0.0000494266415670395	4.306038897903659	7718	48	18	62700	METTL5,APOA2,FAM156A,DPM3,CHAD,SPRR2A,HLA-B,MT1H,GTF2H2,FTH1,DKK4,GFER,IMP3,HCRT,MAGEB2,ANP32D,PDHA2,ARMCX2
TF	Factor: ER-alpha; motif: NAGGTCAYSGYGACCTN	TF:M11842	false	0.00004948018289447063	4.305568703749615	4051	48	13	62700	CHCHD2,AP2A2,DPM3,VPS28,OXT,CCL26,FTH1,POP7,GFER,MAGEB2,KLK14,MAPT,CEBPB
TF	Factor: PPARGAMMA; motif: NWNTRGGTYANN	TF:M08961	false	0.000050851305629518775	4.293697891897264	5431	48	15	62700	LAGE3,CRABP1,METTL5,AP2S1,MT2A,CHCHD2,ORM2,MT1H,PCSK1N,HCRT,MAGEB2,KLK14,MAPT,ANP32D,PDHA2
TF	Factor: LUMAN; motif: CYCAGCYYCY; match class: 1	TF:M09729_1	false	0.000050851305629518775	4.293697891897264	4729	48	14	62700	RPS21,MT2A,AP1S1,POLR2L,VPS28,CEBPA,MT1H,OXT,EIF4EBP1,GFER,KLK14,NEUROG3,FOXD3,ARMCX2
TF	Factor: PXR; motif: NYGAACYNNNYGMMCTN	TF:M11732	false	0.00005089956337622092	4.293285943087823	2844	48	11	62700	JUND,METTL5,APOA2,FAM156A,CHCHD2,RPL36AL,HLA-B,MT1H,IMP3,NEUROG3,FOXD3
TF	Factor: ELF3; motif: WACCCGGAAGTAN	TF:M03967	false	0.00005094288878986891	4.292916431380114	7738	48	18	62700	RPS21,CRABP1,METTL5,AP2S1,FAM156A,CHCHD2,DPM3,RPL36AL,CHAD,SPRR2A,VPS28,CEBPA,MT1H,GTF2H2,POP7,MAGEB2,MCTS1,ICAM1
TF	Factor: ATF2; motif: VGTGACGTMACN	TF:M00179	false	0.00005094288878986891	4.292916431380114	6170	48	16	62700	JUND,FAM156A,MT2A,CHCHD2,RPL36AL,DKK4,PCSK1N,GFER,IMP3,HCRT,MAGEB2,FOXD3,MCTS1,PDHA2,CEBPB,ARMCX2
TF	Factor: c-ets-1; motif: ACCGGAWGTN	TF:M02063	false	0.000051214543133588785	4.290606697113609	7742	48	18	62700	LAGE3,RPS21,CRABP1,METTL5,AP2S1,FAM156A,CHCHD2,DPM3,RPL36AL,HLA-B,GTF2H2,FTH1,POP7,IMP3,MAGEB2,MCTS1,ICAM1,PDHA2
TF	Factor: YY2; motif: NCCGCCATNTY	TF:M03925	false	0.00005191855505450026	4.2846774028908445	4740	48	14	62700	ATP6V1F,FAM156A,POLR2L,DPM3,RPL36AL,FTH1,POP7,PCSK1N,EIF4EBP1,GFER,IMP3,KLK14,CEBPB,ARMCX2
TF	Factor: Elk-1; motif: NRCCGGAAGTN; match class: 1	TF:M11433_1	false	0.00005269111203110675	4.278262635667541	2308	48	10	62700	RPS21,CRABP1,METTL5,FAM156A,CHCHD2,DPM3,GTF2H2,POP7,MAGEB2,PDHA2
TF	Factor: RUNX3; motif: NRACCGCANWAACCRCAN	TF:M04110	false	0.0000530862914266463	4.2750176131256	9456	48	20	62700	CRABP1,ATP6V1F,FAM156A,CHCHD2,AP2A2,POLR2L,CHAD,CEBPA,HLA-B,MT1H,FTH1,PCSK1N,EIF4EBP1,IMP3,NEUROG3,FOXD3,MAPT,ICAM1,CEBPB,ARMCX2
TF	Factor: FOXO1A:Net; motif: RWMAACAGGAAGTN	TF:M08302	false	0.00005319699173138516	4.274112926189898	9458	48	20	62700	METTL5,APOA2,CHCHD2,AP2A2,AP1S1,RPL36AL,GADD45G,SPRR2A,VPS28,ORM2,GTF2H2,CCL26,POP7,EIF4EBP1,IMP3,MAGEB2,ANP32D,MCTS1,ICAM1,ARMCX2
TF	Factor: ETV4; motif: ACCGGAAGTN	TF:M03982	false	0.000053437585457313634	4.272153173404055	6967	48	17	62700	RPS21,CRABP1,METTL5,AP2S1,ATP6V1F,FAM156A,CHCHD2,DPM3,HLA-B,GTF2H2,FTH1,DKK4,POP7,MAGEB2,MCTS1,ICAM1,PDHA2
TF	Factor: ERG; motif: ACCGGAARTN; match class: 1	TF:M03975_1	false	0.0000539644860863215	4.267891954449507	4089	48	13	62700	RPS21,CRABP1,METTL5,ATP6V1F,FAM156A,CHCHD2,AP1S1,GADD45G,GTF2H2,POP7,MAGEB2,ICAM1,PDHA2
TF	Factor: TEF-1; motif: GRRATG; match class: 1	TF:M00704_1	false	0.000055133290359598834	4.258586088014556	5474	48	15	62700	APOA2,AP2S1,ATP6V1F,FAM156A,MT2A,DPM3,HLA-B,ORM2,GTF2H2,CCL26,DKK4,PCSK1N,MCTS1,PDHA2,ARMCX2
TF	Factor: SP1:SP3; motif: CCSCCCCCYCC	TF:M01219	false	0.0000551702738687779	4.258294860171247	6986	48	17	62700	LAGE3,JUND,AP2A2,POLR2L,CHAD,GADD45G,CEBPA,OXT,PCSK1N,EIF4EBP1,GFER,IMP3,KLK14,FOXD3,MCTS1,CEBPB,ARMCX2
TF	Factor: sin3A; motif: TGTCCNNGGTGCTG; match class: 1	TF:M04756_1	false	0.0000558258777109032	4.253164440097001	7796	48	18	62700	LAGE3,CRABP1,AP2A2,RPL36AL,CHAD,VPS28,HLA-B,ORM2,MT1H,OXT,GTF2H2,CCL26,POP7,PCSK1N,EIF4EBP1,FOXD3,PDHA2,CEBPB
TF	Factor: FOXM1; motif: NAGASTGATTA	TF:M04611	false	0.00005675970339020631	4.245959882705988	9503	48	20	62700	RPS21,APOA2,ATP6V1F,MT2A,CHCHD2,AP2A2,RPL36AL,SPRR2A,HLA-B,MT1H,OXT,DKK4,GFER,IMP3,MAGEB2,MAPT,ANP32D,MCTS1,PDHA2,ARMCX2
TF	Factor: ZBTB10; motif: TGGGGTGCNS	TF:M12686	false	0.000056804109048554644	4.245620247518428	3477	48	12	62700	RPS21,JUND,AP2A2,POLR2L,RPL36AL,GADD45G,CEBPA,OXT,MAGEB2,FOXD3,CEBPB,ARMCX2
TF	Factor: HES-1; motif: GNCACGTGNC; match class: 1	TF:M08767_1	false	0.00005798519239676673	4.23668289749611	7819	48	18	62700	LAGE3,CRABP1,FAM156A,CHAD,GADD45G,CEBPA,ORM2,MT1H,GTF2H2,POP7,EIF4EBP1,GFER,IMP3,FOXD3,MAPT,ANP32D,ICAM1,ARMCX2
TF	Factor: Erm; motif: ACCGGAAGTN	TF:M02069	false	0.0000591039756677539	4.22838330503253	7025	48	17	62700	RPS21,CRABP1,METTL5,AP2S1,FAM156A,CHCHD2,AP1S1,DPM3,GADD45G,HLA-B,GTF2H2,FTH1,DKK4,POP7,MAGEB2,ICAM1,PDHA2
TF	Factor: Nkx3-2; motif: TRAGTG	TF:M01181	false	0.00006055195085238921	4.217871860270239	9546	48	20	62700	CRABP1,FAM156A,MT2A,CHCHD2,AP1S1,DPM3,RPL36AL,GADD45G,VPS28,HLA-B,OXT,GTF2H2,DKK4,HCRT,MAGEB2,KLK14,FOXD3,ANP32D,MCTS1,ICAM1
TF	Factor: E2F-3; motif: NTTTTGGCGCCAAAAN	TF:M11527	false	0.00006067703108592448	4.216975677301002	7040	48	17	62700	LAGE3,CRABP1,APOA2,ATP6V1F,CHCHD2,AP2A2,AP1S1,DPM3,RPL36AL,GADD45G,GTF2H2,CCL26,FTH1,GFER,MAGEB2,MAPT,MCTS1
TF	Factor: AHR; motif: CACGCN	TF:M01855	false	0.00006076155627889077	4.216371111131193	8684	48	19	62700	RPS21,JUND,METTL5,AP2S1,FAM156A,AP2A2,AP1S1,POLR2L,HLA-B,OXT,DKK4,PCSK1N,EIF4EBP1,GFER,IMP3,MAGEB2,FOXD3,ICAM1,PDHA2
TF	Factor: ZNF501; motif: NNGCGACGCGAACAN	TF:M12086	false	0.00006239125789734917	4.2048762582809935	1849	48	9	62700	JUND,AP2A2,POLR2L,RPL36AL,GADD45G,CEBPA,POP7,IMP3,NEUROG3
TF	Factor: SREBP-1; motif: RTCACCCCAY	TF:M07405	false	0.00006304699488765977	4.200335609087887	7062	48	17	62700	RPS21,JUND,METTL5,APOA2,ATP6V1F,MT2A,CHCHD2,DPM3,VPS28,CEBPA,ORM2,MT1H,GTF2H2,CCL26,FTH1,POP7,ARMCX2
TF	Factor: ESR1; motif: NNNNMAGGTCACCCTGACCY	TF:M02261	false	0.0000632843715604407	4.198703528261939	4832	48	14	62700	LAGE3,RPS21,JUND,AP2S1,ATP6V1F,FAM156A,CHCHD2,RPL36AL,GADD45G,OXT,PCSK1N,HCRT,MAPT,ICAM1
TF	Factor: B-ATF; motif: NNAYGACACN	TF:M11301	false	0.0000633953941972044	4.197942293339073	7874	48	18	62700	LAGE3,CRABP1,METTL5,ATP6V1F,AP1S1,CHAD,GADD45G,VPS28,HLA-B,OXT,FTH1,PCSK1N,HCRT,MAGEB2,KLK14,FOXD3,MAPT,ICAM1
TF	Factor: isx; motif: NTCRTTAA	TF:M10956	false	0.00006538496113768381	4.184522130054561	9599	48	20	62700	LAGE3,METTL5,AP2S1,MT2A,CHCHD2,AP1S1,DPM3,RPL36AL,CHAD,GTF2H2,GFER,IMP3,MAGEB2,NEUROG3,MAPT,ANP32D,MCTS1,ICAM1,PDHA2,ARMCX2
TF	Factor: GEMIN3; motif: NCWGGRARRGRGNGNG	TF:M09727	false	0.00006709531323910454	4.173307815233141	8747	48	19	62700	RPS21,JUND,APOA2,MT2A,AP1S1,POLR2L,VPS28,ORM2,OXT,CCL26,POP7,EIF4EBP1,MAGEB2,KLK14,FOXD3,ICAM1,PDHA2,CEBPB,ARMCX2
TF	Factor: BSX; motif: NNCGTTAN	TF:M10591	false	0.0000675108508656068	4.170626418393801	7912	48	18	62700	LAGE3,RPS21,METTL5,AP2S1,CHCHD2,AP1S1,RPL36AL,CHAD,GTF2H2,GFER,IMP3,NEUROG3,MAPT,ANP32D,MCTS1,ICAM1,PDHA2,ARMCX2
TF	Factor: AP-2; motif: NNGCCTK	TF:M01859	false	0.0000675108508656068	4.170626418393801	7912	48	18	62700	LAGE3,RPS21,APOA2,FAM156A,MT2A,CHCHD2,SPRR2A,CEBPA,MT1H,CCL26,PCSK1N,EIF4EBP1,GFER,HCRT,ANP32D,MCTS1,ICAM1,ARMCX2
TF	Factor: AP-2gamma; motif: GCCYNNGGS	TF:M00470	false	0.0000682695362464857	4.165773047291523	9629	48	20	62700	RPS21,CRABP1,JUND,MT2A,AP2A2,POLR2L,RPL36AL,CHAD,CEBPA,ORM2,MT1H,OXT,CCL26,FTH1,EIF4EBP1,KLK14,NEUROG3,FOXD3,ICAM1,CEBPB
TF	Factor: DEC1; motif: NGCACGTGAS; match class: 1	TF:M09876_1	false	0.00006863284304346763	4.163468010543745	6332	48	16	62700	CRABP1,FAM156A,DPM3,CHAD,GADD45G,CEBPA,ORM2,MT1H,POP7,EIF4EBP1,IMP3,FOXD3,MAPT,ANP32D,ICAM1,ARMCX2
TF	Factor: ZXDL; motif: NGGGGWS	TF:M05775	false	0.00006870127256399704	4.163035218363984	7113	48	17	62700	RPS21,CRABP1,APOA2,AP2S1,ATP6V1F,MT2A,CHCHD2,POLR2L,GADD45G,ORM2,OXT,FTH1,GFER,MAGEB2,KLK14,NEUROG3,CEBPB
TF	Factor: HES-1; motif: GNCACGTGNC	TF:M08767	false	0.00006925372679159905	4.159556850689845	7929	48	18	62700	LAGE3,CRABP1,FAM156A,CHAD,GADD45G,CEBPA,ORM2,MT1H,GTF2H2,POP7,EIF4EBP1,GFER,IMP3,FOXD3,MAPT,ANP32D,ICAM1,ARMCX2
TF	Factor: C-FOS; motif: NNNKATGACGTCATNNN	TF:M08947	false	0.00007010506715570996	4.154250590332465	7125	48	17	62700	JUND,METTL5,FAM156A,CHCHD2,AP2A2,DPM3,HLA-B,OXT,PCSK1N,GFER,IMP3,MAGEB2,KLK14,FOXD3,ICAM1,PDHA2,CEBPB
TF	Factor: SREBP-1; motif: NSNNTCACNCCANNN	TF:M01173	false	0.00007011654291569544	4.154179504866453	4881	48	14	62700	RPS21,JUND,METTL5,APOA2,ATP6V1F,MT2A,DPM3,CEBPA,ORM2,MT1H,GTF2H2,CCL26,FTH1,ARMCX2
TF	Factor: ELK1; motif: ACCGGAAGTN	TF:M03970	false	0.00007020068045149662	4.153658678256264	4882	48	14	62700	RPS21,CRABP1,METTL5,AP2S1,FAM156A,CHCHD2,DPM3,GTF2H2,FTH1,POP7,IMP3,MAGEB2,MCTS1,PDHA2
TF	Factor: FXR:RXR-alpha; motif: CAAGGTSAWTAACC	TF:M00631	false	0.00007073457183433432	4.150368270968078	3562	48	12	62700	CRABP1,JUND,APOA2,ATP6V1F,MT2A,AP2A2,CHAD,MT1H,GTF2H2,CCL26,HCRT,PDHA2
TF	Factor: ESE-1; motif: NWTRCGGAWGCN; match class: 1	TF:M11382_1	false	0.00007078731093421688	4.1500445853207175	4206	48	13	62700	RPS21,METTL5,ATP6V1F,FAM156A,CHCHD2,DPM3,RPL36AL,OXT,GTF2H2,EIF4EBP1,GFER,MAGEB2,MCTS1
TF	Factor: NURR1; motif: AAGGTCAC	TF:M02273	false	0.00007197950637230664	4.142791136017623	4213	48	13	62700	LAGE3,RPS21,APOA2,AP2S1,CHAD,GADD45G,HLA-B,OXT,PCSK1N,EIF4EBP1,IMP3,KLK14,CEBPB
TF	Factor: c-Jun; motif: NATGACGTCAYN	TF:M11266	false	0.00007222339930037836	4.141322074720407	8800	48	19	62700	LAGE3,JUND,METTL5,FAM156A,MT2A,CHCHD2,AP2A2,DPM3,CHAD,HLA-B,DKK4,PCSK1N,GFER,IMP3,MAGEB2,KLK14,FOXD3,ICAM1,PDHA2
TF	Factor: JunB; motif: NRRTGASTCAK	TF:M07103	false	0.00007290763465907775	4.137226991343229	2407	48	10	62700	RPS21,CRABP1,MT2A,CHCHD2,AP2A2,CCL26,HCRT,MAGEB2,KLK14,CEBPB
TF	Factor: ZSCAN18; motif: TRRCGRCGNMCC	TF:M05432	false	0.00007321004518608012	4.1354293250949485	4221	48	13	62700	JUND,METTL5,POLR2L,RPL36AL,GADD45G,CEBPA,POP7,PCSK1N,EIF4EBP1,GFER,HCRT,PDHA2,CEBPB
TF	Factor: Fra-1; motif: TGACTCAN	TF:M03869	false	0.00007328742979430745	4.134970508839341	3577	48	12	62700	RPS21,MT2A,CHCHD2,AP2A2,SPRR2A,CCL26,PCSK1N,HCRT,MAGEB2,KLK14,MAPT,CEBPB
TF	Factor: Egr-2; motif: NTGCGTRGGCGK	TF:M00246	false	0.00007355106098626037	4.133411058121294	6374	48	16	62700	LAGE3,JUND,METTL5,FAM156A,CHCHD2,AP2A2,AP1S1,DPM3,GADD45G,CEBPA,OXT,FTH1,POP7,HCRT,FOXD3,PDHA2
TF	Factor: Tax/CREB; motif: RTGACGCATAYCCCC; match class: 1	TF:M00115_1	false	0.00007404687837675995	4.130493245479354	2976	48	11	62700	JUND,METTL5,CHCHD2,AP2A2,MT1H,OXT,PCSK1N,IMP3,MAGEB2,KLK14,FOXD3
TF	Factor: E2F; motif: NNTTTCGCGCN	TF:M08875	false	0.00007404687837675995	4.130493245479354	6379	48	16	62700	LAGE3,RPS21,CRABP1,AP2S1,FAM156A,MT2A,AP1S1,DPM3,RPL36AL,CEBPA,OXT,GTF2H2,IMP3,NEUROG3,CEBPB,ARMCX2
TF	Factor: c-Fos; motif: RTGASTCAY; match class: 1	TF:M04693_1	false	0.00007404687837675995	4.130493245479354	1896	48	9	62700	FAM156A,CHCHD2,AP2A2,CCL26,DKK4,IMP3,HCRT,MAGEB2,CEBPB
TF	Factor: AR; motif: AGWACATNWTGTTCT	TF:M00447	false	0.00007668870965731198	4.11526856948586	4242	48	13	62700	JUND,APOA2,AP1S1,ORM2,OXT,FTH1,DKK4,POP7,EIF4EBP1,IMP3,MAGEB2,KLK14,ARMCX2
TF	Factor: PATZ1; motif: SCNCCNCNSCCCCCASCCN	TF:M12648	false	0.00007679655039988209	4.114658287467742	4243	48	13	62700	JUND,APOA2,AP2S1,ATP6V1F,AP2A2,POLR2L,RPL36AL,CEBPA,PCSK1N,EIF4EBP1,MAGEB2,FOXD3,ARMCX2
TF	Factor: Erg; motif: NACCGGAWWTCCGGTN	TF:M11395	false	0.00007783661228180633	4.108816074324167	8852	48	19	62700	LAGE3,METTL5,AP2S1,AP2A2,POLR2L,DPM3,SPRR2A,CEBPA,MT1H,OXT,FTH1,POP7,PCSK1N,EIF4EBP1,IMP3,MAGEB2,ICAM1,CEBPB,ARMCX2
TF	Factor: ATF-1; motif: TNACGTCAN	TF:M01861	false	0.00007797978395168469	4.108017972388879	6408	48	16	62700	JUND,FAM156A,MT2A,CHCHD2,RPL36AL,CHAD,DKK4,POP7,GFER,IMP3,HCRT,MAGEB2,FOXD3,PDHA2,CEBPB,ARMCX2
TF	Factor: USF2; motif: AAGTCACG	TF:M04810	false	0.00007797978395168469	4.108017972388879	6408	48	16	62700	LAGE3,CRABP1,JUND,ATP6V1F,FAM156A,AP2A2,AP1S1,CHAD,GTF2H2,DKK4,EIF4EBP1,GFER,IMP3,MAGEB2,FOXD3,ANP32D
TF	Factor: Elf5; motif: CSMGGAARNN; match class: 1	TF:M02057_1	false	0.00007872082355353996	4.103910371094918	3607	48	12	62700	RPS21,METTL5,MT2A,CHCHD2,AP2A2,DPM3,RPL36AL,CHAD,OXT,GTF2H2,HCRT,MCTS1
TF	Factor: ZNF394; motif: NRARWRGAANNNAMWGNAAK	TF:M10147	false	0.00007872082355353996	4.103910371094918	5660	48	15	62700	LAGE3,METTL5,FAM156A,DPM3,GADD45G,FTH1,DKK4,PCSK1N,HCRT,KLK14,FOXD3,MAPT,ANP32D,MCTS1,PDHA2
TF	Factor: ZNF515; motif: WNSCCCCCWGCNG	TF:M08835	false	0.00007885230789747279	4.1031855909531	3608	48	12	62700	LAGE3,JUND,METTL5,AP2A2,DPM3,GADD45G,CCL26,HCRT,NEUROG3,FOXD3,ICAM1,CEBPB
TF	Factor: AhR; motif: NTNGCGTGNNN	TF:M00778	false	0.00007898403565060614	4.102460679968774	3609	48	12	62700	RPS21,AP2S1,ATP6V1F,AP2A2,POLR2L,DPM3,GADD45G,POP7,HCRT,NEUROG3,FOXD3,PDHA2
TF	Factor: SREBP-1; motif: NNNGTGGGGTGAN	TF:M04632	false	0.0000793333534051042	4.100544187784266	4945	48	14	62700	RPS21,JUND,APOA2,ATP6V1F,MT2A,DPM3,CEBPA,ORM2,MT1H,GTF2H2,CCL26,FTH1,POP7,ARMCX2
TF	Factor: Sall1; motif: NGGTCCKRGKRA	TF:M05467	false	0.00007955483726980113	4.099333408277461	4261	48	13	62700	LAGE3,RPS21,ATP6V1F,FAM156A,AP2A2,RPL36AL,VPS28,CEBPA,ORM2,CCL26,POP7,NEUROG3,CEBPB
TF	Factor: SREBP-1; motif: RTCRCGTGAY; match class: 1	TF:M11081_1	false	0.00007957766273706552	4.099208820596789	8025	48	18	62700	LAGE3,CRABP1,FAM156A,AP2A2,CHAD,GADD45G,CEBPA,ORM2,MT1H,POP7,EIF4EBP1,IMP3,FOXD3,MAPT,ANP32D,ICAM1,PDHA2,ARMCX2
TF	Factor: ERM; motif: NNCACTTCCGGNN	TF:M12603	false	0.0000815304206481917	4.088680316970496	7222	48	17	62700	RPS21,CRABP1,JUND,METTL5,AP2S1,ATP6V1F,FAM156A,CHCHD2,DPM3,SPRR2A,VPS28,HLA-B,GTF2H2,FTH1,DKK4,POP7,PDHA2
TF	Factor: E2F-4; motif: NNTTCCCGCCNN; match class: 1	TF:M04823_1	false	0.00008163715623301763	4.088112132003722	8041	48	18	62700	LAGE3,RPS21,AP2S1,FAM156A,MT2A,AP2A2,AP1S1,POLR2L,CHAD,GADD45G,MT1H,OXT,FTH1,POP7,EIF4EBP1,KLK14,FOXD3,CEBPB
TF	Factor: c-Myc; motif: NCCACGTGCNN	TF:M09992	false	0.00008185516167217946	4.086953929385031	5683	48	15	62700	CRABP1,APOA2,FAM156A,CHCHD2,CHAD,GADD45G,CEBPA,ORM2,MT1H,EIF4EBP1,HCRT,FOXD3,MAPT,ANP32D,ICAM1
TF	Factor: AR; motif: RGGWACAYNGTGTWCYN	TF:M04453	false	0.00008186153031858249	4.086920140918409	7226	48	17	62700	LAGE3,RPS21,CRABP1,ATP6V1F,MT2A,CHCHD2,RPL36AL,CHAD,VPS28,POP7,PCSK1N,EIF4EBP1,NEUROG3,MCTS1,ICAM1,PDHA2,ARMCX2
TF	Factor: Zbtb44; motif: CKGTGA; match class: 1	TF:M05405_1	false	0.00008420980306311332	4.074637348305597	7242	48	17	62700	LAGE3,JUND,METTL5,ATP6V1F,FAM156A,AP2A2,SPRR2A,ORM2,OXT,GTF2H2,CCL26,DKK4,MAGEB2,NEUROG3,MAPT,ANP32D,PDHA2
TF	Factor: Zic3; motif: NGGGKGGTC; match class: 1	TF:M00450_1	false	0.00008428517737381903	4.074248794898066	8062	48	18	62700	LAGE3,JUND,MT2A,AP2A2,AP1S1,POLR2L,ORM2,OXT,GTF2H2,FTH1,PCSK1N,EIF4EBP1,IMP3,HCRT,MAGEB2,FOXD3,CEBPB,ARMCX2
TF	Factor: HES-5; motif: NCACACKY; match class: 1	TF:M11069_1	false	0.00008454605477639596	4.07290665333906	4289	48	13	62700	CRABP1,APOA2,AP2S1,ATP6V1F,MT2A,CHCHD2,AP2A2,POLR2L,VPS28,ORM2,CCL26,PCSK1N,KLK14
TF	Factor: Pax-6; motif: TTTCACGCWTGANTGMNYN; match class: 1	TF:M04065_1	false	0.00008454605477639596	4.07290665333906	3638	48	12	62700	LAGE3,JUND,ATP6V1F,FAM156A,POLR2L,RPL36AL,FTH1,PCSK1N,GFER,NEUROG3,MAPT,MCTS1
TF	Factor: RFX1; motif: NNGTNRCNATRGYAACNN	TF:M00281	false	0.00008785138235408976	4.0562514004290176	4995	48	14	62700	JUND,METTL5,AP2S1,AP2A2,AP1S1,RPL36AL,VPS28,CEBPA,ORM2,PCSK1N,GFER,NEUROG3,FOXD3,ICAM1
TF	Factor: Sohlh2; motif: NNCACGTGNN; match class: 1	TF:M11075_1	false	0.00008879591320866627	4.051607021966535	7274	48	17	62700	RPS21,CRABP1,FAM156A,CHAD,GADD45G,CEBPA,ORM2,MT1H,POP7,EIF4EBP1,IMP3,NEUROG3,FOXD3,MAPT,ANP32D,ICAM1,ARMCX2
TF	Factor: AhR:Arnt; motif: GRGKATYGCGTGMCWNSCC	TF:M00237	false	0.0000897761196717687	4.046839169724715	6490	48	16	62700	CRABP1,JUND,ATP6V1F,MT2A,AP2A2,AP1S1,DPM3,VPS28,MT1H,GTF2H2,POP7,PCSK1N,EIF4EBP1,IMP3,NEUROG3,FOXD3
TF	Factor: NFATc1; motif: NTTTCCRTNNAYGGAAAN; match class: 1	TF:M11981_1	false	0.00009002315374663809	4.045645776658919	5733	48	15	62700	RPS21,CRABP1,AP2S1,AP2A2,AP1S1,DPM3,GADD45G,ORM2,MT1H,DKK4,GFER,HCRT,NEUROG3,PDHA2,ARMCX2
TF	Factor: STAT3:STAT3; motif: TTKMCGGGAAMTSC	TF:M01220	false	0.00009017702675180638	4.044904088020033	1054	48	7	62700	LAGE3,CHCHD2,AP1S1,SPRR2A,KLK14,ICAM1,PDHA2
TF	Factor: Oct3; motif: WTATGCGCATAW	TF:M11934	false	0.00009053644493631846	4.04317656279915	9840	48	20	62700	LAGE3,RPS21,CRABP1,JUND,METTL5,ATP6V1F,AP2A2,HLA-B,ORM2,MT1H,DKK4,POP7,EIF4EBP1,GFER,IMP3,MAGEB2,KLK14,NEUROG3,ANP32D,PDHA2
TF	Factor: Cdx-1; motif: TTTATK; match class: 1	TF:M02086_1	false	0.0000921256851957363	4.035619269004038	9852	48	20	62700	LAGE3,METTL5,ATP6V1F,CHCHD2,POLR2L,DPM3,RPL36AL,SPRR2A,HLA-B,ORM2,OXT,CCL26,DKK4,POP7,FOXD3,MAPT,ANP32D,MCTS1,PDHA2,ARMCX2
TF	Factor: DP2; motif: NNGGCGGGARN	TF:M12596	false	0.00009238834012176308	4.034382835493145	2485	48	10	62700	LAGE3,RPS21,JUND,FAM156A,AP2A2,AP1S1,GADD45G,POP7,GFER,MAPT
TF	Factor: TCF-1; motif: NNNSWWCAAAGN	TF:M07433	false	0.00009238834012176308	4.034382835493145	5748	48	15	62700	APOA2,ATP6V1F,AP2A2,RPL36AL,HLA-B,MT1H,FTH1,DKK4,POP7,HCRT,MAGEB2,FOXD3,ICAM1,PDHA2,ARMCX2
TF	Factor: PBX2; motif: TGANTGACAGN	TF:M09736	false	0.00009309501833208119	4.031073558210637	5025	48	14	62700	LAGE3,CRABP1,MT2A,POLR2L,RPL36AL,CHAD,SPRR2A,OXT,EIF4EBP1,KLK14,MAPT,MCTS1,ICAM1,ARMCX2
TF	Factor: PEA3; motif: NACCGGAAGTN	TF:M11428	false	0.00009387576246242625	4.027446522617553	7310	48	17	62700	RPS21,CRABP1,METTL5,AP2S1,ATP6V1F,FAM156A,CHCHD2,DPM3,RPL36AL,HLA-B,GTF2H2,FTH1,DKK4,POP7,MAGEB2,MCTS1,PDHA2
TF	Factor: SREBP-2; motif: NNGYCACNNSMN	TF:M01177	false	0.00009428306017169325	4.025566329901302	8989	48	19	62700	LAGE3,RPS21,JUND,FAM156A,AP1S1,CHAD,GADD45G,SPRR2A,VPS28,OXT,FTH1,PCSK1N,GFER,HCRT,KLK14,NEUROG3,FOXD3,ICAM1,CEBPB
TF	Factor: FAC1; motif: NNNCAMAACACRNA	TF:M00456	false	0.00009495419546950302	4.02248584157467	8141	48	18	62700	CRABP1,AP2S1,ATP6V1F,MT2A,CHAD,VPS28,HLA-B,ORM2,MT1H,OXT,CCL26,DKK4,PCSK1N,IMP3,FOXD3,MAPT,MCTS1,PDHA2
TF	Factor: PEA3; motif: NTCGTAAATGCA; match class: 1	TF:M11431_1	false	0.00009614760582174325	4.017061525688125	4348	48	13	62700	METTL5,AP2S1,FAM156A,CHCHD2,RPL36AL,VPS28,HLA-B,DKK4,GFER,KLK14,ANP32D,MCTS1,PDHA2
TF	Factor: Oct3; motif: NYWTTSWTATGCAAAT	TF:M09646	false	0.00009636491568372232	4.016081054254187	5772	48	15	62700	FAM156A,MT2A,DPM3,RPL36AL,GADD45G,SPRR2A,HLA-B,ORM2,DKK4,EIF4EBP1,IMP3,FOXD3,MAPT,ANP32D,PDHA2
TF	Factor: GCMa:Erg; motif: ATGCGGGCGGAARKG; match class: 1	TF:M08487_1	false	0.00009684965885902995	4.013901904690887	9009	48	19	62700	LAGE3,JUND,APOA2,CHCHD2,AP2A2,AP1S1,RPL36AL,CHAD,VPS28,CEBPA,HLA-B,OXT,PCSK1N,EIF4EBP1,HCRT,MAGEB2,FOXD3,ICAM1,CEBPB
TF	Factor: ELF4; motif: NCCACTTCCGGNNNN	TF:M12601	false	0.00009776203505043142	4.009829766573965	5780	48	15	62700	RPS21,CRABP1,METTL5,AP2S1,ATP6V1F,FAM156A,MT2A,CHCHD2,DPM3,RPL36AL,GTF2H2,FTH1,POP7,EIF4EBP1,NEUROG3
TF	Factor: COUP-TF1; motif: RAGGTCANTGACCTY	TF:M11745	false	0.00009840654075752013	4.006976034490475	6547	48	16	62700	RPS21,CRABP1,MT2A,CHCHD2,AP2A2,AP1S1,CHAD,GADD45G,VPS28,MT1H,OXT,GFER,IMP3,MAGEB2,NEUROG3,ICAM1
TF	Factor: PEA3; motif: NNCAGGAARNN; match class: 1	TF:M09915_1	false	0.00009840654075752013	4.006976034490475	5784	48	15	62700	JUND,APOA2,CHCHD2,AP2A2,SPRR2A,VPS28,ORM2,FTH1,EIF4EBP1,GFER,HCRT,NEUROG3,MAPT,MCTS1,PDHA2
TF	Factor: HOXB2:PEA3; motif: ACCGGAAATGRN	TF:M08345	false	0.00009906705775166558	4.0040707351722915	8171	48	18	62700	LAGE3,RPS21,CRABP1,METTL5,AP2S1,ATP6V1F,MT2A,CHCHD2,AP2A2,AP1S1,POLR2L,GADD45G,ORM2,GTF2H2,EIF4EBP1,IMP3,FOXD3,ICAM1
TF	Factor: Elk-1:Pax-5; motif: ACCGGAACYACGCWTSANYG; match class: 1	TF:M08225_1	false	0.00009912906837045946	4.003798975365808	8172	48	18	62700	RPS21,METTL5,FAM156A,POLR2L,RPL36AL,CHAD,GADD45G,CEBPA,MT1H,OXT,GTF2H2,FTH1,POP7,PCSK1N,EIF4EBP1,MAGEB2,FOXD3,ANP32D
TF	Factor: AP-2gamma; motif: GCCYNCRGSN	TF:M03811	false	0.00009953272073633962	4.002034124287582	9030	48	19	62700	RPS21,JUND,METTL5,MT2A,CHCHD2,AP2A2,AP1S1,POLR2L,DPM3,RPL36AL,CHAD,GADD45G,CEBPA,FTH1,PCSK1N,GFER,KLK14,ICAM1,CEBPB
TF	Factor: Elf-1; motif: NANCCGGAAGTN	TF:M11449	false	0.00009974519332972335	4.001108023567777	4367	48	13	62700	RPS21,CRABP1,METTL5,AP2S1,FAM156A,CHCHD2,DPM3,RPL36AL,CHAD,SPRR2A,GTF2H2,POP7,MAGEB2
TF	Factor: SRY; motif: AACAATNR; match class: 1	TF:M08976_1	false	0.00010033046598805386	3.998567170654325	8181	48	18	62700	RPS21,METTL5,MT2A,RPL36AL,GADD45G,SPRR2A,ORM2,MT1H,GTF2H2,CCL26,DKK4,IMP3,MAGEB2,KLK14,MAPT,ANP32D,MCTS1,ARMCX2
TF	Factor: Egr-2; motif: CCCMCNCN	TF:M02092	false	0.00010165618200726824	3.9928662055157957	5072	48	14	62700	RPS21,JUND,APOA2,FAM156A,AP2A2,AP1S1,RPL36AL,VPS28,MT1H,DKK4,EIF4EBP1,HCRT,PDHA2,ARMCX2
TF	Factor: Fli-1; motif: ACCGGAAGYN; match class: 1	TF:M02073_1	false	0.00010196738476648344	3.9915387192287097	1505	48	8	62700	RPS21,CRABP1,METTL5,ATP6V1F,FAM156A,CHCHD2,GTF2H2,POP7
TF	Factor: Sp1; motif: GGGGCGGGGT; match class: 1	TF:M00008_1	false	0.00010303061814973043	3.9870336945427405	5079	48	14	62700	LAGE3,JUND,ATP6V1F,FAM156A,MT2A,AP1S1,POLR2L,GADD45G,MT1H,POP7,GFER,KLK14,FOXD3,CEBPB
TF	Factor: ATF3; motif: CBCTGACGTCANCS	TF:M00513	false	0.00010498579475938057	3.978869459739262	6586	48	16	62700	JUND,METTL5,ATP6V1F,FAM156A,CHCHD2,AP2A2,POLR2L,VPS28,HLA-B,CCL26,MAGEB2,KLK14,FOXD3,MAPT,ANP32D,PDHA2
TF	Factor: Erg; motif: ACCGGAAGTN	TF:M02062	false	0.00010498579475938057	3.978869459739262	8211	48	18	62700	RPS21,CRABP1,METTL5,AP2S1,ATP6V1F,FAM156A,CHCHD2,DPM3,HLA-B,GTF2H2,FTH1,DKK4,POP7,IMP3,MAGEB2,MCTS1,ICAM1,PDHA2
TF	Factor: CREB; motif: CGTCAN	TF:M00801	false	0.00010545119551638354	3.976948492233407	4393	48	13	62700	JUND,MT2A,CHCHD2,AP1S1,DPM3,CHAD,CEBPA,MT1H,FTH1,DKK4,PCSK1N,NEUROG3,PDHA2
TF	Factor: FLI-1; motif: NAYTTCCGGT; match class: 1	TF:M08913_1	false	0.00010595690651097314	3.9748707297333006	3112	48	11	62700	RPS21,METTL5,ATP6V1F,FAM156A,CHCHD2,AP1S1,GTF2H2,POP7,MAGEB2,ICAM1,PDHA2
TF	Factor: E2F; motif: TTTSGCGSG	TF:M00939	false	0.0001082246036418584	3.9656739960573697	6604	48	16	62700	LAGE3,CRABP1,JUND,AP2S1,ATP6V1F,FAM156A,CHCHD2,AP2A2,CHAD,SPRR2A,HLA-B,GFER,NEUROG3,MCTS1,CEBPB,ARMCX2
TF	Factor: Erm:HOXB13; motif: RSCGGAWGTNRTWAA	TF:M08467	false	0.00010894237794248128	3.9628031493857536	723	48	6	62700	RPL36AL,CHAD,HLA-B,MT1H,MCTS1,ICAM1
TF	Factor: NF-1; motif: NNTTGGCNNNNNNCCNNN	TF:M00193	false	0.00010977056555367159	3.9595140982406094	5111	48	14	62700	ATP6V1F,AP2A2,POLR2L,CHAD,GADD45G,VPS28,MT1H,GTF2H2,FTH1,GFER,HCRT,NEUROG3,ICAM1,ARMCX2
TF	Factor: Elk-1; motif: NNCCGGAAGTN; match class: 1	TF:M11435_1	false	0.00011229684125619697	3.949632459627206	5857	48	15	62700	RPS21,METTL5,ATP6V1F,FAM156A,CHCHD2,AP1S1,DPM3,RPL36AL,OXT,FTH1,POP7,EIF4EBP1,MAGEB2,MCTS1,PDHA2
TF	Factor: Zic1; motif: KGGGTGGTC; match class: 1	TF:M00448_1	false	0.00011263086672909077	3.9483425738445126	4423	48	13	62700	LAGE3,JUND,AP2S1,AP2A2,POLR2L,RPL36AL,CHAD,FTH1,EIF4EBP1,IMP3,HCRT,MAGEB2,CEBPB
TF	Factor: c-Fos; motif: NNTGASTCATN	TF:M07090	false	0.00011578964428056301	3.936330280271078	4435	48	13	62700	FAM156A,MT2A,CHCHD2,AP2A2,SPRR2A,CCL26,DKK4,IMP3,HCRT,MAGEB2,KLK14,MAPT,CEBPB
TF	Factor: ZNF273; motif: GAGAGGAGCTAC; match class: 1	TF:M10460_1	false	0.00011787320044596735	3.9285849245184714	5883	48	15	62700	JUND,FAM156A,MT2A,AP1S1,POLR2L,RPL36AL,VPS28,MT1H,GTF2H2,FTH1,POP7,PCSK1N,KLK14,NEUROG3,MAPT
TF	Factor: DEC1; motif: GTCACGTGAC	TF:M11073	false	0.00011787320044596735	3.9285849245184714	6653	48	16	62700	APOA2,ATP6V1F,FAM156A,AP2A2,POLR2L,DPM3,VPS28,CCL26,FTH1,IMP3,KLK14,FOXD3,MAPT,ANP32D,PDHA2,ARMCX2
TF	Factor: GLI; motif: NTGGGTGGTN	TF:M07292	false	0.00011822621269689935	3.927286222545182	5885	48	15	62700	CRABP1,AP2S1,AP2A2,AP1S1,DPM3,RPL36AL,SPRR2A,DKK4,POP7,PCSK1N,EIF4EBP1,IMP3,MAGEB2,FOXD3,ICAM1
TF	Factor: AP-1; motif: NTGACTCAN	TF:M00925	false	0.00011828769617006905	3.927060426659813	2568	48	10	62700	CRABP1,APOA2,MT2A,CHCHD2,AP2A2,CCL26,HCRT,MAGEB2,NEUROG3,CEBPB
TF	Factor: Pax-5; motif: BCNNNRNGCANBGNTGNRTAGCSGCHNB; match class: 1	TF:M00143_1	false	0.00011856921761621722	3.926028045833608	5150	48	14	62700	LAGE3,MT2A,POLR2L,DPM3,CEBPA,HLA-B,ORM2,OXT,FTH1,POP7,EIF4EBP1,IMP3,HCRT,CEBPB
TF	Factor: MLR1; motif: NTGNMCYYTGNNCYN	TF:M12637	false	0.00011982058755691567	3.921468555117039	4452	48	13	62700	RPS21,ATP6V1F,RPL36AL,CHAD,SPRR2A,MT1H,OXT,PCSK1N,GFER,HCRT,MAGEB2,MAPT,CEBPB
TF	Factor: Egr-3; motif: NTGCGTGGGCGK	TF:M00245	false	0.00012155076213932016	3.9152423137283914	7475	48	17	62700	LAGE3,JUND,METTL5,AP2S1,FAM156A,CHCHD2,AP2A2,AP1S1,DPM3,GADD45G,CEBPA,OXT,FTH1,POP7,HCRT,FOXD3,PDHA2
TF	Factor: Oct3; motif: WTATGCGCATAW; match class: 1	TF:M11934_1	false	0.00012171854030394212	3.914643264510916	9172	48	19	62700	LAGE3,RPS21,CRABP1,JUND,METTL5,ATP6V1F,HLA-B,ORM2,MT1H,DKK4,POP7,EIF4EBP1,GFER,IMP3,MAGEB2,KLK14,NEUROG3,ANP32D,PDHA2
TF	Factor: ER-beta; motif: NRGGTCANKSTGACCTNN	TF:M09610	false	0.0001230577642546886	3.9098909795508674	5908	48	15	62700	LAGE3,RPS21,JUND,AP2S1,ATP6V1F,FAM156A,GADD45G,OXT,POP7,PCSK1N,GFER,HCRT,MAGEB2,KLK14,FOXD3
TF	Factor: Erg; motif: MCAGGAAA; match class: 1	TF:M07284_1	false	0.00012482004746674854	3.9037156566009696	4471	48	13	62700	CRABP1,AP2S1,ATP6V1F,AP2A2,RPL36AL,MT1H,OXT,CCL26,FTH1,HCRT,KLK14,ANP32D,ARMCX2
TF	Factor: SREBP-2; motif: NTCACCYNNNN	TF:M03852	false	0.00012614259429011887	3.8991382414075706	8333	48	18	62700	RPS21,JUND,APOA2,ATP6V1F,MT2A,CHCHD2,POLR2L,GADD45G,CEBPA,ORM2,MT1H,OXT,CCL26,FTH1,PCSK1N,ICAM1,CEBPB,ARMCX2
TF	Factor: ITF-2; motif: NCACCTGC	TF:M11156	false	0.0001262762989861931	3.8986781552675307	1556	48	8	62700	MT2A,AP1S1,CHAD,CEBPA,HLA-B,CCL26,HCRT,MAPT
TF	Factor: NF-E2; motif: TGCTGAGTCAY	TF:M00037	false	0.00012795621424714724	3.892938617571171	6703	48	16	62700	CRABP1,METTL5,APOA2,MT2A,CHCHD2,SPRR2A,ORM2,CCL26,DKK4,PCSK1N,HCRT,KLK14,NEUROG3,MAPT,ICAM1,CEBPB
TF	Factor: DPF2; motif: NYCACYTCCYCNYYCY	TF:M09760	false	0.0001286891119186449	3.890458196170086	8347	48	18	62700	RPS21,FAM156A,MT2A,AP1S1,RPL36AL,CHAD,GADD45G,VPS28,CEBPA,MT1H,GTF2H2,EIF4EBP1,KLK14,MAPT,ANP32D,MCTS1,ICAM1,CEBPB
TF	Factor: PTF1; motif: SCAGCTGNYNNNNYYCNN	TF:M10043	false	0.00012884296031496505	3.889939305323285	3186	48	11	62700	LAGE3,RPL36AL,CHAD,VPS28,CEBPA,ORM2,FTH1,DKK4,POP7,HCRT,KLK14
TF	Factor: MZF1; motif: NNAATCCCCANNN	TF:M12493	false	0.00012924980967075734	3.8885700877620715	1562	48	8	62700	APOA2,AP2S1,POLR2L,DPM3,CCL26,EIF4EBP1,IMP3,ICAM1
TF	Factor: znf136; motif: CAAGAATWCTATAYCCAG	TF:M10535	false	0.00013128145681971546	3.8817966125974595	8361	48	18	62700	APOA2,AP2S1,FAM156A,MT2A,RPL36AL,HLA-B,ORM2,MT1H,OXT,GTF2H2,CCL26,PCSK1N,EIF4EBP1,GFER,MAPT,ANP32D,MCTS1,ARMCX2
TF	Factor: TAFII250; motif: RARRWGGCGGMGGNGR	TF:M10086	false	0.00013197413807071847	3.8795111657153587	9231	48	19	62700	JUND,METTL5,MT2A,AP1S1,POLR2L,RPL36AL,CHAD,CEBPA,ORM2,OXT,GTF2H2,FTH1,EIF4EBP1,GFER,IMP3,FOXD3,PDHA2,CEBPB,ARMCX2
TF	Factor: C-Myc; motif: NGCCACGTGNN	TF:M07601	false	0.00013197413807071847	3.8795111657153587	5948	48	15	62700	CRABP1,FAM156A,CHAD,GADD45G,CEBPA,ORM2,MT1H,POP7,EIF4EBP1,IMP3,FOXD3,MAPT,ANP32D,ICAM1,ARMCX2
TF	Factor: ATF-1; motif: NRTGACGTMAN	TF:M09592	false	0.00013351310172440953	3.8744761146183317	4504	48	13	62700	JUND,METTL5,FAM156A,MT2A,CHCHD2,DPM3,DKK4,PCSK1N,IMP3,MAGEB2,FOXD3,PDHA2,CEBPB
TF	Factor: TFIIB; motif: YTNTMTGMSN	TF:M08904	false	0.00013467751461144673	3.8707049068406296	6735	48	16	62700	METTL5,APOA2,AP2S1,ATP6V1F,CHCHD2,AP1S1,RPL36AL,CHAD,GTF2H2,FTH1,POP7,PCSK1N,IMP3,FOXD3,ANP32D,PDHA2
TF	Factor: ETV5; motif: NNACTTCCGNN	TF:M12557	false	0.00013703180435661609	3.863178623693551	4516	48	13	62700	RPS21,CRABP1,AP2S1,FAM156A,CHCHD2,DPM3,RPL36AL,SPRR2A,VPS28,GTF2H2,POP7,MAGEB2,MCTS1
TF	Factor: CTCF; motif: YNRCCASYAGRKGGCRSYN	TF:M02242	false	0.00013753553168779057	3.861585089306622	5971	48	15	62700	RPS21,JUND,METTL5,AP2S1,AP2A2,DPM3,GADD45G,HLA-B,ORM2,POP7,MAGEB2,MAPT,ICAM1,CEBPB,ARMCX2
TF	Factor: CREB; motif: NNTKACGTCANNNS	TF:M00916	false	0.00013821348022953527	3.859449597310607	5974	48	15	62700	JUND,FAM156A,MT2A,CHCHD2,RPL36AL,CHAD,DKK4,GFER,IMP3,HCRT,MAGEB2,FOXD3,PDHA2,CEBPB,ARMCX2
TF	Factor: TEF-3:E2A; motif: NCAGSTGNGWATGYN	TF:M08438	false	0.0001383455557925113	3.8590347875587327	5975	48	15	62700	RPS21,CRABP1,FAM156A,AP2A2,CHAD,SPRR2A,HLA-B,ORM2,GTF2H2,DKK4,POP7,GFER,HCRT,MAGEB2,ARMCX2
TF	Factor: Elk-1:HOXA1; motif: ACCGGAAGTAATTA; match class: 1	TF:M08451_1	false	0.00014041009374715196	3.85260167068826	2627	48	10	62700	RPS21,METTL5,APOA2,FAM156A,CHCHD2,CHAD,POP7,MAGEB2,MCTS1,PDHA2
TF	Factor: PUR1; motif: GGGNCAGNN	TF:M01721	false	0.0001430683150197855	3.84445653769877	9289	48	19	62700	CRABP1,APOA2,FAM156A,AP2A2,AP1S1,POLR2L,RPL36AL,VPS28,MT1H,OXT,CCL26,POP7,GFER,KLK14,FOXD3,MAPT,ICAM1,CEBPB,ARMCX2
TF	Factor: Tbx3; motif: NAGGTGTSAN	TF:M12024	false	0.00014336615863465494	3.843553351127837	4539	48	13	62700	LAGE3,CRABP1,APOA2,FAM156A,CHAD,SPRR2A,VPS28,GTF2H2,FTH1,EIF4EBP1,FOXD3,ICAM1,ARMCX2
TF	Factor: E2F6; motif: NNNGGCGGGAANN	TF:M12516	false	0.00014336615863465494	3.843553351127837	3864	48	12	62700	LAGE3,RPS21,JUND,FAM156A,AP2A2,AP1S1,POLR2L,GADD45G,POP7,EIF4EBP1,GFER,MAPT
TF	Factor: SNA; motif: NRCAGGTGCA	TF:M12258	false	0.00014336615863465494	3.843553351127837	2635	48	10	62700	MT2A,AP1S1,RPL36AL,CHAD,CEBPA,OXT,GTF2H2,POP7,EIF4EBP1,HCRT
TF	Factor: ER-alpha; motif: NNAGGTCANNNTGNCCN	TF:M09609	false	0.00014500586352893838	3.838614436063122	2090	48	9	62700	LAGE3,APOA2,CHAD,GADD45G,HLA-B,EIF4EBP1,MAGEB2,KLK14,MAPT
TF	Factor: USF2; motif: CASGYG; match class: 1	TF:M00726_1	false	0.0001462265153875318	3.8349738692224085	6009	48	15	62700	CRABP1,FAM156A,CHAD,GADD45G,CEBPA,ORM2,MT1H,POP7,EIF4EBP1,IMP3,FOXD3,MAPT,ANP32D,ICAM1,ARMCX2
TF	Factor: MAX; motif: CACGTG; match class: 1	TF:M08950_1	false	0.0001462265153875318	3.8349738692224085	6009	48	15	62700	CRABP1,FAM156A,CHAD,GADD45G,CEBPA,ORM2,MT1H,POP7,EIF4EBP1,IMP3,FOXD3,MAPT,ANP32D,ICAM1,ARMCX2
TF	Factor: STAT1; motif: TTCNRGGAAN	TF:M07064	false	0.0001462265153875318	3.8349738692224085	2643	48	10	62700	RPS21,AP2S1,ATP6V1F,CHCHD2,CHAD,SPRR2A,GTF2H2,GFER,NEUROG3,ICAM1
TF	Factor: MAX; motif: CACGTG	TF:M08950	false	0.0001462265153875318	3.8349738692224085	6009	48	15	62700	CRABP1,FAM156A,CHAD,GADD45G,CEBPA,ORM2,MT1H,POP7,EIF4EBP1,IMP3,FOXD3,MAPT,ANP32D,ICAM1,ARMCX2
TF	Factor: USF2; motif: CASGYG	TF:M00726	false	0.0001462265153875318	3.8349738692224085	6009	48	15	62700	CRABP1,FAM156A,CHAD,GADD45G,CEBPA,ORM2,MT1H,POP7,EIF4EBP1,IMP3,FOXD3,MAPT,ANP32D,ICAM1,ARMCX2
TF	Factor: Nfe2l1; motif: TGYNNAGTCATT	TF:M07390	false	0.000148912609020149	3.8270685272577105	6799	48	16	62700	LAGE3,METTL5,APOA2,MT2A,CHCHD2,AP2A2,DPM3,CHAD,HLA-B,ORM2,MT1H,FTH1,DKK4,HCRT,MCTS1,PDHA2
TF	Factor: ETV7; motif: NCCGGAANNN; match class: 1	TF:M02071_1	false	0.0001495057587112967	3.8253420787216807	4561	48	13	62700	RPS21,CRABP1,METTL5,ATP6V1F,FAM156A,CHCHD2,AP1S1,GADD45G,GTF2H2,POP7,MCTS1,ICAM1,PDHA2
TF	Factor: CTCF; motif: NCCRSTAGGGGGCGC	TF:M08911	false	0.00015100787057797574	3.821000416551167	9332	48	19	62700	CRABP1,JUND,METTL5,FAM156A,AP2A2,AP1S1,POLR2L,DPM3,GADD45G,CEBPA,HLA-B,CCL26,POP7,EIF4EBP1,GFER,NEUROG3,FOXD3,MAPT,CEBPB
TF	Factor: AP-4; motif: AWCAGCTGWT; match class: 1	TF:M11208_1	false	0.00015138408304003274	3.8199197854124165	3890	48	12	62700	RPL36AL,CHAD,VPS28,OXT,CCL26,EIF4EBP1,GFER,IMP3,MAGEB2,FOXD3,PDHA2,ARMCX2
TF	Factor: CREB1; motif: NRRTGACGTMA	TF:M09887	false	0.00015285162060987587	3.815729952304623	6035	48	15	62700	JUND,FAM156A,MT2A,CHCHD2,DPM3,CHAD,DKK4,PCSK1N,GFER,HCRT,MAGEB2,NEUROG3,FOXD3,PDHA2,CEBPB
TF	Factor: NF-1C; motif: NYTGGCNNYNNGCCARN	TF:M10002	false	0.00015285162060987587	3.815729952304623	6816	48	16	62700	RPS21,APOA2,AP2S1,POLR2L,CHAD,GADD45G,OXT,POP7,PCSK1N,GFER,IMP3,HCRT,KLK14,NEUROG3,FOXD3,ICAM1
TF	Factor: SMAD; motif: AGACNBCNN	TF:M00792	false	0.00015285162060987587	3.815729952304623	3895	48	12	62700	LAGE3,APOA2,FAM156A,MT2A,AP1S1,RPL36AL,SPRR2A,MT1H,HCRT,KLK14,FOXD3,ARMCX2
TF	Factor: ER71; motif: ACCGGAARYN	TF:M02067	false	0.00015404961177275029	3.8123393918304207	6040	48	15	62700	RPS21,CRABP1,METTL5,AP2S1,FAM156A,CHCHD2,AP1S1,DPM3,GTF2H2,FTH1,POP7,MAGEB2,MCTS1,ICAM1,PDHA2
TF	Factor: ER71:C/EBPdelta; motif: NNCGGAWRTTRCGYAAN	TF:M08246	false	0.00015472513923985975	3.81043911780577	8480	48	18	62700	LAGE3,RPS21,JUND,METTL5,AP2S1,MT2A,CHCHD2,SPRR2A,VPS28,MT1H,CCL26,FTH1,HCRT,NEUROG3,FOXD3,PDHA2,CEBPB,ARMCX2
TF	Factor: GABP-alpha; motif: CACTTCCGG	TF:M04698	false	0.00015627957257668423	3.806097785237382	3265	48	11	62700	RPS21,CRABP1,AP2S1,FAM156A,CHCHD2,DPM3,RPL36AL,GTF2H2,POP7,MAGEB2,MCTS1
TF	Factor: GR; motif: RGNACANKNTGTNCY	TF:M09625	false	0.00015756010547885458	3.8025537371236906	9365	48	19	62700	LAGE3,RPS21,CRABP1,JUND,ATP6V1F,MT2A,CHCHD2,RPL36AL,CHAD,VPS28,CEBPA,POP7,PCSK1N,EIF4EBP1,IMP3,KLK14,NEUROG3,MCTS1,PDHA2
TF	Factor: SP1; motif: NRGKGGGCGGGGCN	TF:M09765	false	0.00015820635991409582	3.8007760617986546	7652	48	17	62700	LAGE3,CRABP1,JUND,FAM156A,MT2A,AP2A2,AP1S1,POLR2L,CHAD,GADD45G,POP7,PCSK1N,GFER,KLK14,FOXD3,ICAM1,CEBPB
TF	Factor: MYC; motif: NNCCACGTGCNN; match class: 1	TF:M09812_1	false	0.00015880917437261763	3.799124412083279	5308	48	14	62700	CRABP1,FAM156A,CHAD,GADD45G,CEBPA,ORM2,MT1H,POP7,EIF4EBP1,IMP3,FOXD3,MAPT,ANP32D,ICAM1
TF	Factor: WT1; motif: GNGGGGGCGGGG	TF:M03893	false	0.00016053404672194453	3.7944328465277293	8506	48	18	62700	LAGE3,JUND,AP2S1,AP2A2,AP1S1,POLR2L,CHAD,GADD45G,CEBPA,PCSK1N,EIF4EBP1,GFER,HCRT,KLK14,FOXD3,MCTS1,CEBPB,ARMCX2
TF	Factor: FOXM1; motif: TRTTTATNN	TF:M08883	false	0.0001617044599257166	3.7912780017731453	6852	48	16	62700	METTL5,APOA2,MT2A,CHCHD2,RPL36AL,HLA-B,MT1H,DKK4,PCSK1N,KLK14,MAPT,ANP32D,MCTS1,ICAM1,PDHA2,ARMCX2
TF	Factor: JunD; motif: RTGACGTCA	TF:M04681	false	0.00016327224263879713	3.7870876419225374	6074	48	15	62700	JUND,METTL5,ATP6V1F,AP2A2,POLR2L,DPM3,VPS28,HLA-B,CCL26,HCRT,MAGEB2,KLK14,FOXD3,MAPT,ANP32D
TF	Factor: Sp1; motif: CCCCGCCCCN; match class: 1	TF:M00933_1	false	0.00016425682575082424	3.7844765741315065	5326	48	14	62700	LAGE3,JUND,FAM156A,AP1S1,POLR2L,CHAD,GADD45G,FTH1,EIF4EBP1,GFER,FOXD3,MCTS1,CEBPB,ARMCX2
TF	Factor: AP-4; motif: NCAGCTGYNGNCN	TF:M01860	false	0.0001645337222382435	3.7837450771605012	6079	48	15	62700	LAGE3,POLR2L,CHAD,GADD45G,VPS28,HLA-B,ORM2,GTF2H2,CCL26,POP7,EIF4EBP1,HCRT,MAGEB2,NEUROG3,CEBPB
TF	Factor: CREB; motif: NSTGACGTMANN	TF:M00178	false	0.00016669296422494172	3.7780827304825415	5334	48	14	62700	JUND,FAM156A,MT2A,CHCHD2,DKK4,GFER,IMP3,HCRT,MAGEB2,FOXD3,MCTS1,PDHA2,CEBPB,ARMCX2
TF	Factor: Fli-1:E2A; motif: NCCGGAWRCASCTGN	TF:M08472	false	0.00016811579314757712	3.774391486116353	8539	48	18	62700	RPS21,CRABP1,AP2S1,ATP6V1F,MT2A,AP2A2,CHAD,GADD45G,VPS28,HLA-B,ORM2,MT1H,GTF2H2,POP7,GFER,HCRT,MAGEB2,ICAM1
TF	Factor: C-JUN:FOSB; motif: NATGACTCAY	TF:M08936	false	0.00016811579314757712	3.774391486116353	3295	48	11	62700	CRABP1,MT2A,CHCHD2,AP2A2,SPRR2A,CCL26,HCRT,MAGEB2,KLK14,MAPT,CEBPB
TF	Factor: BCL-6; motif: NYGCTTTCKAGGAANN	TF:M12341	false	0.00017066767536543092	3.7678487269214918	6100	48	15	62700	LAGE3,CRABP1,ATP6V1F,FAM156A,CHCHD2,CHAD,HLA-B,ORM2,PCSK1N,IMP3,HCRT,MAGEB2,ANP32D,ICAM1,CEBPB
TF	Factor: c-Ets-1; motif: NNNRCCGGAWRYNNNN	TF:M01078	false	0.00017092147138521272	3.7672033771950697	7704	48	17	62700	RPS21,CRABP1,METTL5,AP2S1,ATP6V1F,FAM156A,CHCHD2,DPM3,RPL36AL,HLA-B,GTF2H2,FTH1,POP7,MAGEB2,MCTS1,ICAM1,PDHA2
TF	Factor: Tel-2; motif: YTACTTCCTG	TF:M00678	false	0.00017096500918533996	3.7670927660564244	5349	48	14	62700	CRABP1,JUND,APOA2,AP2S1,CHCHD2,DPM3,SPRR2A,VPS28,GTF2H2,FTH1,POP7,IMP3,MCTS1,PDHA2
TF	Factor: Egr-1; motif: GCGGGGGCGG	TF:M01873	false	0.00017096500918533996	3.7670927660564244	6888	48	16	62700	LAGE3,JUND,AP2S1,AP2A2,AP1S1,CHAD,CEBPA,FTH1,PCSK1N,GFER,HCRT,NEUROG3,FOXD3,MCTS1,CEBPB,ARMCX2
TF	Factor: Elk-1:PDEF; motif: NCMGGAMGGANATCCGGN	TF:M08227	false	0.00017322255820528178	3.761395551890621	8561	48	18	62700	APOA2,FAM156A,POLR2L,DPM3,CHAD,GADD45G,SPRR2A,CEBPA,GTF2H2,CCL26,DKK4,POP7,EIF4EBP1,IMP3,HCRT,MAGEB2,NEUROG3,ICAM1
TF	Factor: VDR; motif: GRGTTCATYGRGTTCA	TF:M04498	false	0.00017348744960389963	3.7607319373856107	5357	48	14	62700	CRABP1,APOA2,FAM156A,CHCHD2,RPL36AL,HLA-B,MT1H,DKK4,POP7,PCSK1N,IMP3,MAGEB2,FOXD3,ANP32D
TF	Factor: MEF-2D; motif: WAAATAR	TF:M02026	false	0.00017385247210884936	3.7598191294524015	7717	48	17	62700	CRABP1,METTL5,APOA2,AP2S1,ATP6V1F,CHCHD2,SPRR2A,VPS28,HLA-B,OXT,GTF2H2,DKK4,PCSK1N,FOXD3,ANP32D,MCTS1,PDHA2
TF	Factor: HOXD12:PEA3; motif: RCCGGAAGTAATAAAM	TF:M08369	false	0.00017529755919438805	3.7562241308873143	4643	48	13	62700	RPS21,CRABP1,FAM156A,CHCHD2,DPM3,MT1H,GTF2H2,DKK4,GFER,HCRT,ANP32D,MCTS1,PDHA2
TF	Factor: SREBP-2; motif: ATCACMCCAY	TF:M11084	false	0.0001792165401628122	3.746621911136226	3322	48	11	62700	RPS21,JUND,APOA2,ATP6V1F,DPM3,CEBPA,GTF2H2,CCL26,FTH1,POP7,ARMCX2
TF	Factor: HMGIY; motif: NGWWATTN	TF:M01653	false	0.00017953326192340024	3.7458550783861653	6132	48	15	62700	CRABP1,JUND,METTL5,APOA2,MT2A,DPM3,SPRR2A,HLA-B,MT1H,CCL26,DKK4,ANP32D,ICAM1,PDHA2,CEBPB
TF	Factor: c-Myc; motif: KACCACGTGSYY	TF:M01154	false	0.00017995483644543813	3.744836476805791	5378	48	14	62700	CRABP1,FAM156A,CHCHD2,CHAD,GADD45G,CEBPA,ORM2,MT1H,EIF4EBP1,IMP3,FOXD3,MAPT,ANP32D,ICAM1
TF	Factor: FRA-2; motif: RTGANTCA	TF:M08914	false	0.00018113397841563168	3.742000073958455	3974	48	12	62700	CRABP1,FAM156A,MT2A,CHCHD2,AP2A2,CCL26,DKK4,IMP3,HCRT,MAGEB2,MAPT,CEBPB
TF	Factor: ER71; motif: ACCGGAARYN; match class: 1	TF:M02067_1	false	0.0001822390740224424	3.7393584999592533	1653	48	8	62700	RPS21,METTL5,FAM156A,CHCHD2,GTF2H2,POP7,MAGEB2,ICAM1
TF	Factor: c-Fos; motif: RTGASTCAY	TF:M04693	false	0.0001822390740224424	3.7393584999592533	2724	48	10	62700	FAM156A,CHCHD2,AP2A2,CCL26,DKK4,IMP3,HCRT,MAGEB2,MAPT,CEBPB
TF	Factor: IRF-3; motif: GCNGTTTCCWGGAAACNGAAAC; match class: 1	TF:M11674_1	false	0.00018362424476953636	3.7360699774132455	1655	48	8	62700	ATP6V1F,CHCHD2,AP2A2,POLR2L,SPRR2A,ORM2,GTF2H2,ICAM1
TF	Factor: ELF1; motif: NCCGGAARTN	TF:M02053	false	0.00018508298418007006	3.7326335067813408	6151	48	15	62700	RPS21,CRABP1,METTL5,AP2S1,FAM156A,MT2A,CHCHD2,AP1S1,DPM3,GADD45G,GTF2H2,POP7,MAGEB2,MCTS1,ICAM1
TF	Factor: Lmx1; motif: RDNTAATT	TF:M07386	false	0.0001882756375819357	3.7252058730170314	6161	48	15	62700	LAGE3,METTL5,AP2S1,ATP6V1F,CHCHD2,POLR2L,DPM3,VPS28,OXT,GTF2H2,CCL26,DKK4,PCSK1N,HCRT,MAPT
TF	Factor: CREB1; motif: NRTGAYGCGTN	TF:M11218	false	0.000189925707227148	3.721416247736493	8629	48	18	62700	RPS21,JUND,FAM156A,CHCHD2,AP2A2,POLR2L,RPL36AL,CHAD,GADD45G,HLA-B,MT1H,GTF2H2,CCL26,PCSK1N,IMP3,NEUROG3,FOXD3,PDHA2
TF	Factor: Oct3; motif: NATGCAANNN	TF:M01307	false	0.00019159749592109925	3.717610171221751	4000	48	12	62700	RPS21,JUND,ATP6V1F,FAM156A,MT2A,DPM3,GADD45G,SPRR2A,EIF4EBP1,IMP3,MAPT,MCTS1
TF	Factor: ER81; motif: NNCCGGAWGYN	TF:M11419	false	0.00019388894325515695	3.7124469563683657	6178	48	15	62700	RPS21,CRABP1,METTL5,AP2S1,FAM156A,CHCHD2,DPM3,RPL36AL,HLA-B,GTF2H2,FTH1,POP7,MAGEB2,MCTS1,PDHA2
TF	Factor: NRL; motif: NNNNTGCTGAC	TF:M04224	false	0.000194523886534099	3.7110270619320995	4696	48	13	62700	LAGE3,METTL5,APOA2,CHCHD2,RPL36AL,HLA-B,DKK4,MAGEB2,KLK14,FOXD3,MCTS1,PDHA2,ARMCX2
TF	Factor: VDR:RXR-ALPHA; motif: NRGGTCANNNGGTTCNN; match class: 1	TF:M08980_1	false	0.00019510565760277914	3.7097301369097213	4009	48	12	62700	LAGE3,JUND,APOA2,AP2A2,CHAD,ORM2,OXT,GTF2H2,EIF4EBP1,GFER,ICAM1,CEBPB
TF	Factor: NF-1B; motif: CTGGCASGV	TF:M07051	false	0.00019510565760277914	3.7097301369097213	4009	48	12	62700	APOA2,DPM3,GADD45G,SPRR2A,VPS28,ORM2,OXT,GTF2H2,EIF4EBP1,MAPT,ICAM1,PDHA2
TF	Factor: PEA3; motif: NACCGGAAGTN; match class: 1	TF:M11428_1	false	0.0001994958851642455	3.70006605771604	2192	48	9	62700	RPS21,CRABP1,METTL5,FAM156A,CHCHD2,DPM3,POP7,MAGEB2,PDHA2
TF	Factor: Fra-1; motif: GRTGACGTCATC	TF:M11285	false	0.0001999797030106677	3.699014080924943	7813	48	17	62700	JUND,METTL5,ATP6V1F,FAM156A,CHCHD2,AP2A2,POLR2L,VPS28,HLA-B,GFER,IMP3,MAGEB2,KLK14,FOXD3,MAPT,PDHA2,CEBPB
TF	Factor: Erg; motif: ACCGGAAGTN; match class: 1	TF:M02062_1	false	0.0002016623959086316	3.695375077354572	2761	48	10	62700	RPS21,CRABP1,METTL5,ATP6V1F,FAM156A,CHCHD2,GTF2H2,POP7,MAGEB2,PDHA2
TF	Factor: T3R-beta; motif: RTGACCTYACRTGACCTYA	TF:M11819	false	0.0002018864567982656	3.6948928139689867	6996	48	16	62700	RPS21,JUND,METTL5,ATP6V1F,FAM156A,CHCHD2,POLR2L,DPM3,RPL36AL,CHAD,GADD45G,VPS28,PCSK1N,FOXD3,MAPT,ARMCX2
TF	Factor: AP-2alpha; motif: NGCCYSNNGSN; match class: 1	TF:M01857_1	false	0.00020197721324842507	3.6946976242102236	4716	48	13	62700	LAGE3,JUND,MT2A,AP2A2,POLR2L,CHAD,CEBPA,PCSK1N,EIF4EBP1,GFER,FOXD3,ICAM1,CEBPB
TF	Factor: IRF-3; motif: KCNGTTTCSNSGAAACCGAAACN	TF:M11675	false	0.0002022299156005853	3.6941545993916463	4717	48	13	62700	RPS21,APOA2,ATP6V1F,MT2A,CHCHD2,DPM3,RPL36AL,HLA-B,GTF2H2,PCSK1N,HCRT,ANP32D,ICAM1
TF	Factor: NR1B2; motif: NTGACCY; match class: 1	TF:M02111_1	false	0.00020549904379396562	3.687190194595554	3380	48	11	62700	LAGE3,RPS21,METTL5,MT2A,AP2A2,POP7,GFER,MAGEB2,NEUROG3,ANP32D,ICAM1
TF	Factor: GABPA; motif: ACCGGAAGTN; match class: 1	TF:M03990_1	false	0.00020877964275195195	3.680311849881973	1227	48	7	62700	RPS21,CRABP1,METTL5,CHCHD2,DPM3,POP7,MAGEB2
TF	Factor: ETV4; motif: NCAGGAAGNN; match class: 1	TF:M12556_1	false	0.00020907051251587398	3.67970721612877	4041	48	12	62700	JUND,CHCHD2,AP2A2,VPS28,FTH1,EIF4EBP1,GFER,HCRT,NEUROG3,ANP32D,MCTS1,PDHA2
TF	Factor: RELB; motif: NNATTCCCCNN	TF:M09784	false	0.00021195016262373818	3.6737662458729954	5469	48	14	62700	APOA2,MT2A,DPM3,CHAD,SPRR2A,OXT,CCL26,IMP3,HCRT,FOXD3,ANP32D,ICAM1,CEBPB,ARMCX2
TF	Factor: Elk-1; motif: RACCGGAAGTR; match class: 1	TF:M01165_1	false	0.00021351072138316428	3.670580312111375	2214	48	9	62700	RPS21,CRABP1,APOA2,FAM156A,CHCHD2,DPM3,GTF2H2,MAGEB2,MCTS1
TF	Factor: PURBETA; motif: NCWGRGGCTGGGG	TF:M12726	false	0.0002144034074121711	3.668768316887176	7861	48	17	62700	RPS21,JUND,APOA2,MT2A,AP2A2,POLR2L,CHAD,GADD45G,HLA-B,ORM2,MT1H,OXT,DKK4,EIF4EBP1,GFER,IMP3,NEUROG3
TF	Factor: ELF5; motif: ANSMGGAAGTN	TF:M03969	false	0.00021619104035547264	3.665162308554805	3401	48	11	62700	RPS21,CRABP1,METTL5,AP2S1,FAM156A,CHCHD2,RPL36AL,SPRR2A,GTF2H2,POP7,MAGEB2
TF	Factor: Pax-4; motif: DTTTTCCACCN; match class: 1	TF:M04624_1	false	0.00021635203180917265	3.664839021891795	9610	48	19	62700	JUND,APOA2,ATP6V1F,CHCHD2,AP1S1,CHAD,GADD45G,SPRR2A,HLA-B,OXT,GTF2H2,CCL26,FTH1,DKK4,HCRT,MAGEB2,KLK14,ANP32D,ARMCX2
TF	Factor: ZBP89; motif: YCCYCCCCCM	TF:M01816	false	0.00021635203180917265	3.664839021891795	2219	48	9	62700	APOA2,AP1S1,HLA-B,FTH1,PCSK1N,FOXD3,ANP32D,MCTS1,ICAM1
TF	Factor: Elf-1; motif: NANCCGGAAGTN	TF:M11451	false	0.00021635203180917265	3.664839021891795	7042	48	16	62700	RPS21,CRABP1,METTL5,AP2S1,FAM156A,CHCHD2,DPM3,RPL36AL,OXT,GTF2H2,FTH1,DKK4,POP7,MAGEB2,MCTS1,PDHA2
TF	Factor: Erg; motif: NACAGGAARTN	TF:M11390	false	0.0002193167382611328	3.6589282216875403	2793	48	10	62700	APOA2,AP2S1,AP2A2,RPL36AL,SPRR2A,VPS28,ORM2,DKK4,MAGEB2,MCTS1
TF	Factor: STAT1; motif: YCMTTTCCNGGAAAWCNCATNN	TF:M09663	false	0.0002217694224066952	3.654098334631863	2797	48	10	62700	RPS21,CHCHD2,CHAD,SPRR2A,ORM2,OXT,GFER,FOXD3,ICAM1,ARMCX2
TF	Factor: TEF-3:Elf-1; motif: RGAATGCGGAAGTN; match class: 1	TF:M08415_1	false	0.00022222793807489378	3.6532013432842674	2798	48	10	62700	METTL5,CHCHD2,RPL36AL,ORM2,MT1H,OXT,EIF4EBP1,MAGEB2,NEUROG3,ANP32D
TF	Factor: ER-alpha; motif: TGACCYN	TF:M03547	false	0.00022319595029858077	3.6513136895683984	4768	48	13	62700	LAGE3,APOA2,AP2A2,AP1S1,MT1H,GTF2H2,DKK4,GFER,IMP3,MAGEB2,NEUROG3,ICAM1,CEBPB
TF	Factor: AP-2beta; motif: NSCCYNRGGSN; match class: 1	TF:M11477_1	false	0.0002316479638300281	3.635171512863241	7084	48	16	62700	FAM156A,MT2A,AP2A2,POLR2L,DPM3,RPL36AL,CHAD,VPS28,CEBPA,ORM2,FTH1,EIF4EBP1,GFER,ICAM1,PDHA2,CEBPB
TF	Factor: SAP-1; motif: ACCGGAAGTNN	TF:M09607	false	0.00023217606440292525	3.63418255476773	4787	48	13	62700	RPS21,CRABP1,AP2S1,FAM156A,CHCHD2,DPM3,RPL36AL,SPRR2A,VPS28,GTF2H2,POP7,MAGEB2,MCTS1
TF	Factor: STAT1; motif: TTMNRGGAAN	TF:M01823	false	0.0002326710056083802	3.6332577331242675	2242	48	9	62700	RPS21,AP2S1,ATP6V1F,CHCHD2,CHAD,SPRR2A,GTF2H2,NEUROG3,ICAM1
TF	Factor: myogenin; motif: RGCAGSTG	TF:M00712	false	0.00023380843087524936	3.6311398327097515	7091	48	16	62700	LAGE3,ATP6V1F,CHCHD2,CHAD,GADD45G,VPS28,CEBPA,ORM2,GTF2H2,CCL26,FTH1,HCRT,KLK14,MAPT,CEBPB,ARMCX2
TF	Factor: BRN1; motif: HAATGCN; match class: 1	TF:M03813_1	false	0.00023602418361146164	3.627043495881926	7097	48	16	62700	LAGE3,METTL5,FAM156A,MT2A,CHCHD2,DPM3,GADD45G,MT1H,CCL26,DKK4,POP7,EIF4EBP1,IMP3,MAGEB2,ANP32D,MCTS1
TF	Factor: AR; motif: GGAACGGWACATGTTCT	TF:M08190	false	0.00023837410175505896	3.6227409304579727	7934	48	17	62700	JUND,AP2S1,DPM3,RPL36AL,VPS28,CEBPA,MT1H,OXT,FTH1,DKK4,POP7,EIF4EBP1,IMP3,NEUROG3,FOXD3,PDHA2,ARMCX2
TF	Factor: Elf-1; motif: NANGCGGAAGTR; match class: 1	TF:M11452_1	false	0.00024242425556663408	3.615423929341813	1730	48	8	62700	RPS21,FAM156A,CHCHD2,DPM3,OXT,EIF4EBP1,IMP3,MAGEB2
TF	Factor: HNF-1beta; motif: NNNYAAHCATTAACYN	TF:M03826	false	0.0002424982431971265	3.6152914033403047	2830	48	10	62700	METTL5,ATP6V1F,RPL36AL,HLA-B,GTF2H2,FOXD3,MAPT,ANP32D,MCTS1,ARMCX2
TF	Factor: E2F; motif: NCSCGCSAAAN	TF:M00919	false	0.00024293459749548428	3.614510630804592	6315	48	15	62700	LAGE3,CRABP1,JUND,AP2S1,ATP6V1F,CHCHD2,AP2A2,CHAD,SPRR2A,HLA-B,GFER,NEUROG3,MCTS1,CEBPB,ARMCX2
TF	Factor: AP-1; motif: TGACTCANNSKN	TF:M00924	false	0.0002434858437184203	3.613526283622625	2832	48	10	62700	RPS21,CRABP1,MT2A,AP2A2,SPRR2A,CCL26,PCSK1N,KLK14,NEUROG3,MAPT
TF	Factor: Sox-9; motif: NNNNAACAATRGNN	TF:M00410	false	0.00024382357175538764	3.61292431107022	4114	48	12	62700	SPRR2A,VPS28,HLA-B,GTF2H2,DKK4,PCSK1N,MAGEB2,KLK14,FOXD3,ANP32D,MCTS1,CEBPB
TF	Factor: ZNF592; motif: NSARNATGGAGKN	TF:M09766	false	0.0002448702327541009	3.611064005958887	7123	48	16	62700	CRABP1,METTL5,FAM156A,MT2A,AP1S1,RPL36AL,VPS28,ORM2,CCL26,FTH1,IMP3,HCRT,KLK14,NEUROG3,MAPT,ARMCX2
TF	Factor: STAT5A; motif: NAWTTCYNGGAANYN	TF:M00457	false	0.0002448702327541009	3.611064005958887	4117	48	12	62700	RPS21,AP2S1,ATP6V1F,MT2A,CHCHD2,RPL36AL,SPRR2A,GTF2H2,GFER,NEUROG3,FOXD3,ICAM1
TF	Factor: Spz1; motif: DNNGGRGGGWWNNNN	TF:M00446	false	0.0002448702327541009	3.611064005958887	8816	48	18	62700	JUND,METTL5,APOA2,AP2S1,FAM156A,AP1S1,RPL36AL,GADD45G,VPS28,CEBPA,FTH1,POP7,GFER,FOXD3,MCTS1,ICAM1,CEBPB,ARMCX2
TF	Factor: Fra-1; motif: RRTGASTCAKN	TF:M07091	false	0.0002455378488700745	3.6098815532825346	1735	48	8	62700	MT2A,CHCHD2,AP2A2,CCL26,HCRT,MAGEB2,KLK14,CEBPB
TF	Factor: nerf; motif: NRRNSCGGAAGNRNNNN; match class: 1	TF:M09606_1	false	0.0002456149424127867	3.609745215665974	1736	48	8	62700	RPS21,METTL5,FAM156A,CHCHD2,OXT,FTH1,POP7,MAGEB2
TF	Factor: c-Fos; motif: NNTGASTCATN; match class: 1	TF:M07090_1	false	0.0002456149424127867	3.609745215665974	1736	48	8	62700	CHCHD2,AP2A2,CCL26,DKK4,IMP3,HCRT,MAGEB2,CEBPB
TF	Factor: TFF-1; motif: NNANCCACTTGAMNTT	TF:M01312	false	0.0002456149424127867	3.609745215665974	5556	48	14	62700	CRABP1,APOA2,AP1S1,DPM3,RPL36AL,CHAD,SPRR2A,CCL26,FOXD3,MAPT,ANP32D,MCTS1,ICAM1,PDHA2
TF	Factor: AP-2rep; motif: NGGGGCGGGGC	TF:M09967	false	0.00024581513829944235	3.609391374999331	4121	48	12	62700	LAGE3,CRABP1,JUND,FAM156A,MT2A,AP2A2,AP1S1,POLR2L,CHAD,POP7,KLK14,CEBPB
TF	Factor: EHF; motif: CSCGGAARTN; match class: 1	TF:M02052_1	false	0.00024733131272308614	3.6067208974600358	4124	48	12	62700	RPS21,METTL5,FAM156A,MT2A,CHCHD2,DPM3,RPL36AL,OXT,POP7,IMP3,MAGEB2,MCTS1
TF	Factor: RelA-p65; motif: AAASTCCC	TF:M04849	false	0.0002508242170031072	3.6006305348146874	6339	48	15	62700	RPS21,CRABP1,CHCHD2,AP1S1,GADD45G,MT1H,GTF2H2,DKK4,POP7,IMP3,NEUROG3,FOXD3,PDHA2,CEBPB,ARMCX2
TF	Factor: MYC; motif: NNCCACGTGCNN	TF:M09812	false	0.0002533758428361511	3.596234793647802	5574	48	14	62700	CRABP1,FAM156A,CHAD,GADD45G,CEBPA,ORM2,MT1H,POP7,EIF4EBP1,IMP3,FOXD3,MAPT,ANP32D,ICAM1
TF	Factor: FOXP3; motif: NNNVAAACANWD	TF:M07419	false	0.00025359014855499474	3.595867621891675	6346	48	15	62700	METTL5,ATP6V1F,FAM156A,AP1S1,SPRR2A,CCL26,DKK4,POP7,PCSK1N,IMP3,NEUROG3,MAPT,MCTS1,PDHA2,ARMCX2
TF	Factor: PPARGAMMA:RXR-ALPHA; motif: NNRGGTCAAWAGGTCAN	TF:M08962	false	0.00025746607492937795	3.589279987755241	4845	48	13	62700	LAGE3,RPS21,APOA2,AP2S1,ATP6V1F,AP2A2,AP1S1,RPL36AL,OXT,CCL26,FTH1,POP7,NEUROG3
TF	Factor: NFATc1; motif: NTTTCCRTNNAYGGAAAN	TF:M11981	false	0.0002582632058442561	3.5879374623401663	6357	48	15	62700	RPS21,CRABP1,AP2S1,AP2A2,AP1S1,DPM3,GADD45G,ORM2,MT1H,DKK4,GFER,HCRT,NEUROG3,PDHA2,ARMCX2
TF	Factor: AP-2rep; motif: CAGTGGG	TF:M00468	false	0.0002670497868784713	3.573407764287395	7181	48	16	62700	CRABP1,APOA2,ATP6V1F,FAM156A,DPM3,GADD45G,MT1H,PCSK1N,EIF4EBP1,GFER,IMP3,HCRT,MAGEB2,KLK14,NEUROG3,ANP32D
TF	Factor: KROX; motif: CCCGCCCCCRCCCC	TF:M00982	false	0.00026739429927638916	3.5728478559341625	8018	48	17	62700	LAGE3,JUND,AP2S1,AP2A2,AP1S1,POLR2L,CHAD,GADD45G,CEBPA,FTH1,DKK4,PCSK1N,EIF4EBP1,GFER,FOXD3,CEBPB,ARMCX2
TF	Factor: SREBP-2; motif: NTCACCYNNNN; match class: 1	TF:M03852_1	false	0.00026745721163565596	3.5727456874255514	2290	48	9	62700	RPS21,JUND,APOA2,ATP6V1F,POLR2L,GADD45G,CCL26,FTH1,ARMCX2
TF	Factor: C-Fos; motif: NNTGACTCAN	TF:M07600	false	0.0002681018942438607	3.5717001175473335	2871	48	10	62700	CRABP1,APOA2,MT2A,CHCHD2,SPRR2A,CCL26,HCRT,KLK14,NEUROG3,CEBPB
TF	Factor: SREBP-2; motif: ATCACGCCAC	TF:M11086	false	0.0002686341666822593	3.5708387516899887	3497	48	11	62700	RPS21,JUND,METTL5,ATP6V1F,DPM3,CEBPA,GTF2H2,CCL26,FTH1,POP7,ARMCX2
TF	Factor: TCF-7; motif: TCAAAG; match class: 1	TF:M00805_1	false	0.0002704928060590786	3.567844280762185	5612	48	14	62700	METTL5,AP2S1,RPL36AL,SPRR2A,VPS28,CEBPA,HLA-B,ORM2,MT1H,DKK4,MAGEB2,NEUROG3,ANP32D,MCTS1
TF	Factor: TCF-3; motif: CTTTGA; match class: 1	TF:M03858_1	false	0.0002704928060590786	3.567844280762185	5612	48	14	62700	METTL5,AP2S1,RPL36AL,SPRR2A,VPS28,CEBPA,HLA-B,ORM2,MT1H,DKK4,MAGEB2,NEUROG3,ANP32D,MCTS1
TF	Factor: KLF; motif: GGGNGGGG; match class: 1	TF:M07461_1	false	0.0002706809168776898	3.5675423611000254	3501	48	11	62700	APOA2,AP2S1,AP2A2,AP1S1,CHAD,SPRR2A,FTH1,PCSK1N,EIF4EBP1,MCTS1,ICAM1
TF	Factor: Pax-4; motif: SWAATWAN	TF:M04063	false	0.00027077765310227163	3.56738718021893	4873	48	13	62700	METTL5,FAM156A,CHCHD2,DPM3,GADD45G,SPRR2A,CCL26,DKK4,HCRT,KLK14,ANP32D,PDHA2,ARMCX2
TF	Factor: ETF; motif: GVGGMGG; match class: 1	TF:M00695_1	false	0.00027679559794949383	3.557840821012411	7207	48	16	62700	LAGE3,CRABP1,JUND,METTL5,AP2A2,POLR2L,RPL36AL,CHAD,GADD45G,CEBPA,GTF2H2,FTH1,IMP3,NEUROG3,FOXD3,CEBPB
TF	Factor: E2F-4; motif: AATGGCGCCAAA	TF:M04518	false	0.0002829588942204418	3.548276650376294	5637	48	14	62700	CRABP1,APOA2,CHCHD2,AP1S1,RPL36AL,CHAD,SPRR2A,MT1H,DKK4,GFER,HCRT,MAGEB2,NEUROG3,ARMCX2
TF	Factor: CREM; motif: TGACGTCASYN	TF:M01820	false	0.00028378841249009816	3.547005341416769	6415	48	15	62700	LAGE3,JUND,FAM156A,CHCHD2,AP2A2,RPL36AL,MT1H,GFER,MAGEB2,KLK14,FOXD3,MAPT,PDHA2,CEBPB,ARMCX2
TF	Factor: c-Myc; motif: NSCACGTGGN	TF:M04743	false	0.00028503527586414327	3.54510138853501	4899	48	13	62700	CRABP1,FAM156A,CHAD,GADD45G,CEBPA,ORM2,MT1H,EIF4EBP1,IMP3,FOXD3,MAPT,ANP32D,ICAM1
TF	Factor: CTF1; motif: TGGCASCNNGCCAA	TF:M01196	false	0.00028537565084284114	3.5445830850255553	4900	48	13	62700	APOA2,GADD45G,VPS28,GTF2H2,CCL26,POP7,PCSK1N,GFER,HCRT,MAGEB2,NEUROG3,MCTS1,ICAM1
TF	Factor: STAT1; motif: NCCNTTTCCNGGAAANCNC	TF:M10079	false	0.00028760230976360726	3.541207630411683	2315	48	9	62700	RPS21,ATP6V1F,CHCHD2,RPL36AL,CHAD,GTF2H2,GFER,NEUROG3,ICAM1
TF	Factor: etv3; motif: ACCGGAAGYN	TF:M02068	false	0.0002887783622402914	3.539435350962826	3529	48	11	62700	RPS21,CRABP1,METTL5,AP2S1,FAM156A,CHCHD2,FTH1,POP7,MAGEB2,MCTS1,PDHA2
TF	Factor: CREB; motif: CNNTGACGTMA	TF:M00917	false	0.0002925399088545499	3.5338148782552685	5657	48	14	62700	JUND,FAM156A,MT2A,CHCHD2,RPL36AL,CHAD,DKK4,GFER,IMP3,MAGEB2,FOXD3,PDHA2,CEBPB,ARMCX2
TF	Factor: CTCF; motif: CANNWRRTGGCAG; match class: 1	TF:M04745_1	false	0.0002925858141190231	3.5337467342571185	2321	48	9	62700	LAGE3,RPS21,GADD45G,SPRR2A,POP7,HCRT,KLK14,NEUROG3,MAPT
TF	Factor: FLI-1; motif: CMGGAWGTSAN; match class: 1	TF:M01208_1	false	0.00029448233160117625	3.530940756966184	1307	48	7	62700	JUND,FAM156A,CHCHD2,DPM3,GTF2H2,MAGEB2,MCTS1
TF	Factor: AR; motif: GGNACRNNRTGTWCT	TF:M01201	false	0.00029868047759333316	3.5247931629016254	6448	48	15	62700	LAGE3,RPS21,JUND,ATP6V1F,MT2A,CHCHD2,AP1S1,DPM3,RPL36AL,CHAD,HLA-B,KLK14,NEUROG3,MCTS1,PDHA2
TF	Factor: AP-4; motif: AWCAGCTGWT	TF:M11208	false	0.00029868047759333316	3.5247931629016254	4215	48	12	62700	RPL36AL,CHAD,VPS28,OXT,CCL26,EIF4EBP1,GFER,IMP3,MAGEB2,FOXD3,PDHA2,ARMCX2
TF	Factor: E2F-1; motif: NNNSSCGCSAANN; match class: 1	TF:M07250_1	false	0.00029919542959291494	3.524045044890923	5671	48	14	62700	LAGE3,CRABP1,JUND,AP2S1,ATP6V1F,CHCHD2,POLR2L,GADD45G,CEBPA,POP7,EIF4EBP1,FOXD3,ICAM1,CEBPB
TF	Factor: ZNF692; motif: SYNGGSCCCASCCNC; match class: 1	TF:M09734_1	false	0.00029920977597505785	3.5240242210259463	6450	48	15	62700	RPS21,AP2A2,AP1S1,POLR2L,RPL36AL,CHAD,CEBPA,MT1H,OXT,POP7,PCSK1N,EIF4EBP1,MCTS1,CEBPB,ARMCX2
TF	Factor: Pax-5; motif: NNRNKCAGYSRAGCRTGAC	TF:M07223	false	0.0003015455861051445	3.520647024162715	5676	48	14	62700	CRABP1,JUND,FAM156A,AP2A2,POLR2L,DPM3,VPS28,CEBPA,FTH1,DKK4,POP7,GFER,MAPT,ICAM1
TF	Factor: MTF-1; motif: TGCGCAC	TF:M01243	false	0.0003030649734698818	3.5184642540242126	2920	48	10	62700	LAGE3,RPS21,CRABP1,AP2S1,FAM156A,ORM2,MT1H,OXT,POP7,PCSK1N
TF	Factor: Ikaros; motif: TGGGAGN; match class: 1	TF:M07260_1	false	0.00030585963953341127	3.514477827638965	7275	48	16	62700	METTL5,ATP6V1F,MT2A,POLR2L,VPS28,MT1H,OXT,GTF2H2,CCL26,EIF4EBP1,IMP3,HCRT,KLK14,MAPT,MCTS1,ARMCX2
TF	Factor: Msx-2; motif: TWWTTGGDGABN	TF:M03797	false	0.00030605197749295117	3.514204810049773	4939	48	13	62700	LAGE3,CRABP1,APOA2,AP2S1,RPL36AL,HLA-B,OXT,CCL26,PCSK1N,GFER,MAGEB2,MCTS1,PDHA2
TF	Factor: CNOT3; motif: GGCCGCGSSS; match class: 1	TF:M01253_1	false	0.00030632569311595903	3.5138165751473434	896	48	6	62700	JUND,POLR2L,DPM3,CEBPA,GFER,CEBPB
TF	Factor: RXRA; motif: RRGGTCATGACCYY; match class: 1	TF:M04490_1	false	0.0003101276882388249	3.5084594581659974	3562	48	11	62700	RPS21,APOA2,AP1S1,POLR2L,CHAD,GADD45G,CEBPA,MT1H,OXT,MAGEB2,ICAM1
TF	Factor: rfx1; motif: NGTTRCCATGGYAACN; match class: 1	TF:M11961_1	false	0.00031173071232735213	3.506220408062521	4238	48	12	62700	RPS21,JUND,METTL5,AP2S1,AP1S1,DPM3,RPL36AL,GADD45G,POP7,PCSK1N,GFER,PDHA2
TF	Factor: THAP7; motif: GNCGCCATSTTGRGNGKGGC	TF:M12728	false	0.00031322823677850645	3.5041390942375554	5700	48	14	62700	RPS21,CRABP1,JUND,AP2S1,POLR2L,GADD45G,CEBPA,OXT,FTH1,PCSK1N,GFER,FOXD3,ICAM1,CEBPB
TF	Factor: ESRRA; motif: AAGGTCATNCAAGGTCA	TF:M04457	false	0.00031322823677850645	3.5041390942375554	3567	48	11	62700	CRABP1,ATP6V1F,CHCHD2,GADD45G,SPRR2A,VPS28,HLA-B,FTH1,GFER,IMP3,FOXD3
TF	Factor: ZNF532; motif: NGGRGCTGGG; match class: 1	TF:M12732_1	false	0.00031373891550735627	3.5034316089978463	3568	48	11	62700	RPS21,MT2A,AP1S1,POLR2L,VPS28,CEBPA,MT1H,EIF4EBP1,GFER,NEUROG3,FOXD3
TF	Factor: MAZ; motif: NKGGGAGGGGRGGR	TF:M02023	false	0.0003163117922377948	3.499884617099958	7300	48	16	62700	AP2S1,FAM156A,CHCHD2,AP2A2,AP1S1,GADD45G,VPS28,FTH1,PCSK1N,EIF4EBP1,MAGEB2,NEUROG3,FOXD3,MCTS1,ICAM1,ARMCX2
TF	Factor: NR1B1; motif: NRGGNCRTGACCTN; match class: 1	TF:M11796_1	false	0.00031657319684036856	3.499525858131561	4960	48	13	62700	RPS21,AP2A2,AP1S1,CHAD,CEBPA,ORM2,MT1H,GTF2H2,GFER,IMP3,KLK14,ICAM1,CEBPB
TF	Factor: CP2; motif: GCHCDAMCCAG	TF:M00072	false	0.00031657319684036856	3.499525858131561	9017	48	18	62700	RPS21,AP2S1,ATP6V1F,FAM156A,MT2A,AP2A2,POLR2L,CHAD,SPRR2A,CEBPA,ORM2,OXT,FTH1,POP7,EIF4EBP1,GFER,IMP3,ICAM1
TF	Factor: SREBP; motif: VNNVTCACCCYA	TF:M00776	false	0.00031657319684036856	3.499525858131561	6489	48	15	62700	RPS21,JUND,APOA2,ATP6V1F,MT2A,DPM3,CEBPA,ORM2,MT1H,GTF2H2,CCL26,FTH1,ANP32D,CEBPB,ARMCX2
TF	Factor: c-Myc:Max; motif: GCCAYGYGSN; match class: 1	TF:M00322_1	false	0.00031684257906808896	3.499156460252554	2940	48	10	62700	CRABP1,JUND,CHCHD2,AP2A2,GADD45G,VPS28,CEBPA,GFER,IMP3,FOXD3
TF	Factor: Spz1; motif: DNNGGRGGGWWNNNN; match class: 1	TF:M00446_1	false	0.00031746009921179344	3.4983108523597117	2941	48	10	62700	JUND,METTL5,FAM156A,AP1S1,RPL36AL,GADD45G,POP7,FOXD3,ICAM1,ARMCX2
TF	Factor: MAZ; motif: GGGGAGGG; match class: 1	TF:M00649_1	false	0.00032185687334527607	3.4923372119535236	4256	48	12	62700	APOA2,AP2S1,AP2A2,AP1S1,OXT,EIF4EBP1,HCRT,MAGEB2,KLK14,FOXD3,ICAM1,ARMCX2
TF	Factor: CSX; motif: NCCACTTRAN	TF:M10640	false	0.000323853067075007	3.489651985571818	6504	48	15	62700	CRABP1,JUND,METTL5,APOA2,AP1S1,POLR2L,DPM3,RPL36AL,CHAD,SPRR2A,ORM2,MAPT,ANP32D,MCTS1,PDHA2
TF	Factor: SOX10; motif: NNAACAAAGNN	TF:M09819	false	0.0003249974153914484	3.488120092823265	5724	48	14	62700	METTL5,AP2S1,ATP6V1F,DPM3,SPRR2A,HLA-B,CCL26,FTH1,GFER,MAGEB2,FOXD3,ANP32D,ICAM1,PDHA2
TF	Factor: ATF-3; motif: SNTGACGYNATN	TF:M07313	false	0.0003254216611850602	3.4875535423025283	2951	48	10	62700	RPS21,JUND,MT2A,CHCHD2,RPL36AL,CHAD,DKK4,GFER,FOXD3,CEBPB
TF	Factor: meis1:Max; motif: NTGACRNNNNNNCACGTGC	TF:M08725	false	0.0003305318951730576	3.480786626256081	911	48	6	62700	CRABP1,ATP6V1F,GADD45G,ORM2,MT1H,FOXD3
TF	Factor: C-Jun; motif: TGACTC; match class: 1	TF:M03541_1	false	0.00033298841316124696	3.4775708781684007	4273	48	12	62700	RPS21,APOA2,AP2S1,MT2A,CHCHD2,GADD45G,OXT,CCL26,MAGEB2,KLK14,MAPT,CEBPB
TF	Factor: JUNB:FRA-2; motif: NRTGASTCAT	TF:M08923	false	0.000334785406447472	3.475233481495591	2962	48	10	62700	FAM156A,CHCHD2,AP2A2,CCL26,DKK4,IMP3,HCRT,MAGEB2,MAPT,CEBPB
TF	Factor: RXR:RAR; motif: RGKTCANNNRGAGGTCA	TF:M02272	false	0.000339065073050569	3.4697169444083937	6533	48	15	62700	RPS21,CRABP1,FAM156A,CHCHD2,CEBPA,ORM2,MT1H,OXT,GTF2H2,GFER,IMP3,MAGEB2,KLK14,FOXD3,MAPT
TF	Factor: Sp1; motif: NGGGGCGGGGN; match class: 1	TF:M07395_1	false	0.0003393621665132431	3.469336576250477	6534	48	15	62700	LAGE3,JUND,FAM156A,CHCHD2,AP2A2,AP1S1,POLR2L,RPL36AL,CHAD,GADD45G,OXT,FTH1,EIF4EBP1,GFER,CEBPB
TF	Factor: BTEB2; motif: RGGGNGKGGN; match class: 1	TF:M07277_1	false	0.0003416667361468584	3.4663973010112237	4286	48	12	62700	LAGE3,JUND,FAM156A,AP2A2,AP1S1,POLR2L,GADD45G,PCSK1N,EIF4EBP1,GFER,ICAM1,CEBPB
TF	Factor: CREM; motif: NRTGACGYMA	TF:M12592	false	0.00034538122984989353	3.4617012683728468	6545	48	15	62700	RPS21,JUND,FAM156A,MT2A,CHCHD2,AP2A2,CHAD,DKK4,HCRT,MAGEB2,NEUROG3,FOXD3,MAPT,PDHA2,CEBPB
TF	Factor: nanog; motif: NYWTTGWNATGCAAATN	TF:M09639	false	0.00034702888476552114	3.4596343754333474	1838	48	8	62700	RPL36AL,GADD45G,SPRR2A,HLA-B,DKK4,IMP3,FOXD3,MAPT
TF	Factor: slug; motif: NRCAGGTGCR	TF:M12259	false	0.0003493571630475082	3.4567303477578153	1840	48	8	62700	AP2S1,MT2A,AP1S1,CHAD,CEBPA,DKK4,EIF4EBP1,HCRT
TF	Factor: AP-2beta; motif: NSCCNNNGGSN; match class: 1	TF:M11478_1	false	0.0003533253070784448	3.451825254920364	8225	48	17	62700	LAGE3,JUND,FAM156A,MT2A,AP2A2,POLR2L,DPM3,RPL36AL,CHAD,CEBPA,ORM2,FTH1,PCSK1N,GFER,FOXD3,ICAM1,CEBPB
TF	Factor: ATF-1; motif: NNNTGACGTNNN	TF:M07034	false	0.0003541673930824878	3.4507914252357343	4304	48	12	62700	JUND,FAM156A,MT2A,CHCHD2,RPL36AL,CHAD,DKK4,IMP3,MAGEB2,FOXD3,PDHA2,ARMCX2
TF	Factor: NFATc2; motif: NTTTCCGCGGAAAN	TF:M11983	false	0.0003543425152621339	3.4505767363600186	8228	48	17	62700	RPS21,APOA2,FAM156A,MT2A,CHCHD2,AP2A2,POLR2L,RPL36AL,GADD45G,SPRR2A,CEBPA,HLA-B,FTH1,IMP3,FOXD3,MCTS1,ICAM1
TF	Factor: SP1; motif: GGGGYGGGGNS; match class: 1	TF:M01303_1	false	0.0003562628238641908	3.4482294940480847	3627	48	11	62700	JUND,AP2A2,AP1S1,POLR2L,CHAD,VPS28,POP7,PCSK1N,EIF4EBP1,GFER,CEBPB
TF	Factor: Sox-4; motif: NYCTTTGTYYYN	TF:M10069	false	0.0003572060623886715	3.4470811790119207	7386	48	16	62700	ATP6V1F,AP1S1,DPM3,RPL36AL,SPRR2A,HLA-B,MT1H,CCL26,FTH1,POP7,GFER,HCRT,MAGEB2,NEUROG3,FOXD3,ANP32D
TF	Factor: rfx1; motif: NGTTRCCATGGYAACN	TF:M11961	false	0.0003584850667787776	3.445528930792978	4311	48	12	62700	RPS21,JUND,METTL5,AP2S1,AP1S1,DPM3,RPL36AL,GADD45G,POP7,PCSK1N,GFER,PDHA2
TF	Factor: TFII-I; motif: NAGGAAGTGN; match class: 1	TF:M04636_1	false	0.00035864381509512325	3.4453366542840573	5784	48	14	62700	RPS21,ATP6V1F,FAM156A,MT2A,AP1S1,RPL36AL,SPRR2A,VPS28,MT1H,GTF2H2,GFER,MAGEB2,FOXD3,CEBPB
TF	Factor: Oct3; motif: CYWTTSWNATGCAAAT	TF:M10036	false	0.0003602592469263807	3.443384863150857	4314	48	12	62700	MT2A,DPM3,RPL36AL,GADD45G,SPRR2A,HLA-B,DKK4,IMP3,FOXD3,MAPT,ANP32D,MCTS1
TF	Factor: NFATc2; motif: NTTTCCATNNATGGAAAN; match class: 1	TF:M11986_1	false	0.000360716313234083	3.4428342164636176	5788	48	14	62700	CRABP1,AP2S1,AP2A2,AP1S1,DPM3,GADD45G,ORM2,MT1H,DKK4,GFER,HCRT,NEUROG3,PDHA2,ARMCX2
TF	Factor: T3R-beta; motif: NRGGTCAAAGGTCRN; match class: 1	TF:M11814_1	false	0.0003638837180800624	3.439037376417557	7400	48	16	62700	LAGE3,RPS21,APOA2,ATP6V1F,DPM3,RPL36AL,OXT,GTF2H2,FTH1,HCRT,MAGEB2,NEUROG3,FOXD3,MAPT,MCTS1,ICAM1
TF	Factor: VDR; motif: RRGGTCANNGRGKTCA	TF:M09671	false	0.0003662545275049869	3.4362169980145456	8254	48	17	62700	LAGE3,CRABP1,METTL5,APOA2,FAM156A,RPL36AL,CHAD,GADD45G,SPRR2A,MT1H,OXT,POP7,MAGEB2,KLK14,FOXD3,MCTS1,ICAM1
TF	Factor: Egr-1; motif: NNNNNGYGKGGGNGGGNN; match class: 1	TF:M09603_1	false	0.0003704318638717959	3.4312916631658505	1365	48	7	62700	JUND,CEBPA,PCSK1N,EIF4EBP1,FOXD3,CEBPB,ARMCX2
TF	Factor: HFH8; motif: NNNTGTTTATNTR	TF:M00294	false	0.0003704318638717959	3.4312916631658505	3646	48	11	62700	CHCHD2,RPL36AL,HLA-B,MT1H,DKK4,PCSK1N,KLK14,MAPT,MCTS1,PDHA2,ARMCX2
TF	Factor: CREB1; motif: NNNNTGACGTNANNN	TF:M07248	false	0.00037799881018242516	3.422509567178702	4338	48	12	62700	JUND,FAM156A,MT2A,CHCHD2,RPL36AL,CHAD,GFER,IMP3,MAGEB2,FOXD3,PDHA2,ARMCX2
TF	Factor: Myc; motif: CACGTGS	TF:M00799	false	0.00037913910570063847	3.4212014186489923	5061	48	13	62700	CRABP1,FAM156A,CHAD,GADD45G,CEBPA,ORM2,MT1H,EIF4EBP1,IMP3,FOXD3,MAPT,ANP32D,ICAM1
TF	Factor: ZEB1; motif: CAGGTGN	TF:M04831	false	0.00038125415699558616	3.418785412299841	8283	48	17	62700	RPS21,METTL5,APOA2,ATP6V1F,MT2A,CHCHD2,AP2A2,AP1S1,POLR2L,VPS28,FTH1,DKK4,GFER,IMP3,MAPT,ICAM1,PDHA2
TF	Factor: BTEB2; motif: NMCACGCCCN	TF:M12164	false	0.0003823731184965531	3.4175126469894814	3017	48	10	62700	METTL5,AP2A2,VPS28,MT1H,GTF2H2,CCL26,IMP3,HCRT,MAGEB2,FOXD3
TF	Factor: NF-1; motif: NTGGNNNNNNGCCAANN	TF:M00806	false	0.00038256194257664354	3.4172982359580812	4345	48	12	62700	ATP6V1F,AP2A2,POLR2L,VPS28,MT1H,FTH1,GFER,IMP3,HCRT,NEUROG3,ICAM1,ARMCX2
TF	Factor: TCF-4; motif: SCTTTGAW	TF:M00671	false	0.0003832527257273781	3.4165147477217284	3662	48	11	62700	APOA2,AP2S1,FAM156A,AP2A2,SPRR2A,CEBPA,HLA-B,FTH1,DKK4,HCRT,MAGEB2
TF	Factor: Egr-1; motif: NNNNGCGKGGGYGGNRN	TF:M09897	false	0.00038443690010223026	3.4151749333300976	4348	48	12	62700	LAGE3,JUND,AP2S1,AP1S1,CEBPA,POP7,PCSK1N,EIF4EBP1,GFER,FOXD3,CEBPB,ARMCX2
TF	Factor: FKHL14; motif: TMNAAACARKAASA	TF:M08882	false	0.0003858376902585724	3.41359535089687	2422	48	9	62700	METTL5,VPS28,HLA-B,CCL26,DKK4,POP7,NEUROG3,MAPT,PDHA2
TF	Factor: Tbx1; motif: KNAGGTGTGAAN	TF:M12036	false	0.0003884060214516176	3.4107140458522416	297	48	4	62700	CRABP1,SPRR2A,GTF2H2,ICAM1
TF	Factor: TTF-1; motif: CTTGASN	TF:M03891	false	0.0003894646442675676	3.409531961602289	3670	48	11	62700	CRABP1,APOA2,ATP6V1F,POLR2L,DPM3,SPRR2A,HLA-B,POP7,FOXD3,MAPT,ICAM1
TF	Factor: Erg; motif: NNACCGGAARTSN; match class: 1	TF:M09608_1	false	0.0003909419058950853	3.407887774122528	2427	48	9	62700	RPS21,CRABP1,FAM156A,CHCHD2,DPM3,GTF2H2,IMP3,MAGEB2,ICAM1
TF	Factor: Foxm1; motif: NTGTTTRT	TF:M07255	false	0.0003912681019461146	3.4075255564270943	5839	48	14	62700	APOA2,AP2S1,CHCHD2,AP2A2,RPL36AL,VPS28,MT1H,GTF2H2,CCL26,NEUROG3,MAPT,MCTS1,PDHA2,ARMCX2
TF	Factor: E2F-1; motif: TTTSGCGS	TF:M00431	false	0.00039306180557207064	3.4055391552009895	7456	48	16	62700	LAGE3,RPS21,CRABP1,JUND,AP2S1,ATP6V1F,FAM156A,CHCHD2,AP2A2,AP1S1,EIF4EBP1,GFER,FOXD3,PDHA2,CEBPB,ARMCX2
TF	Factor: Lhx8; motif: TGATTG	TF:M07476	false	0.0003955459320196082	3.4028030776166194	9195	48	18	62700	LAGE3,JUND,AP2S1,FAM156A,AP2A2,RPL36AL,HLA-B,OXT,GTF2H2,CCL26,FTH1,EIF4EBP1,IMP3,NEUROG3,MAPT,ANP32D,MCTS1,PDHA2
TF	Factor: Elk-1; motif: CTTCCKG; match class: 1	TF:M07252_1	false	0.0003977219117731974	3.400420481681745	3681	48	11	62700	JUND,CHCHD2,AP2A2,VPS28,FTH1,EIF4EBP1,GFER,HCRT,NEUROG3,MCTS1,PDHA2
TF	Factor: c-Ets-2; motif: CTTCCTG; match class: 1	TF:M01207_1	false	0.0003977219117731974	3.400420481681745	3681	48	11	62700	JUND,CHCHD2,AP2A2,VPS28,FTH1,EIF4EBP1,GFER,HCRT,NEUROG3,MCTS1,PDHA2
TF	Factor: Erm; motif: NRCMGGAAGTN; match class: 1	TF:M11422_1	false	0.0003977219117731974	3.400420481681745	948	48	6	62700	RPS21,CHCHD2,FTH1,POP7,MAGEB2,MCTS1
TF	Factor: c-ets-1; motif: ACCGGAWGTN; match class: 1	TF:M02063_1	false	0.00040474894580069814	3.3928142737260054	2440	48	9	62700	RPS21,CRABP1,METTL5,FAM156A,CHCHD2,DPM3,POP7,MAGEB2,PDHA2
TF	Factor: TFAP2A; motif: YGCCCNNRGGCN	TF:M04146	false	0.0004080318158172067	3.3893059719710594	6658	48	15	62700	RPS21,JUND,AP2S1,MT2A,POLR2L,RPL36AL,CEBPA,FTH1,GFER,IMP3,NEUROG3,FOXD3,ICAM1,CEBPB,ARMCX2
TF	Factor: SREBP-1; motif: RNCACGCSAY	TF:M11082	false	0.00040873146731089236	3.3885619256517363	4381	48	12	62700	RPS21,JUND,METTL5,ATP6V1F,MT2A,AP2A2,DPM3,CEBPA,POP7,HCRT,ANP32D,ARMCX2
TF	Factor: E2F-3; motif: NNTTTTGGCGCCAAAACT; match class: 1	TF:M03962_1	false	0.0004094364669136601	3.387813479030458	6661	48	15	62700	CRABP1,METTL5,AP2S1,CHCHD2,AP2A2,DPM3,GADD45G,ORM2,GTF2H2,CCL26,FTH1,GFER,IMP3,MAGEB2,MAPT
TF	Factor: DRI1; motif: AATTAA; match class: 1	TF:M01654_1	false	0.0004192701830991942	3.377506021870053	5882	48	14	62700	METTL5,MT2A,RPL36AL,GADD45G,SPRR2A,HLA-B,CCL26,DKK4,MAGEB2,MAPT,ANP32D,MCTS1,PDHA2,ARMCX2
TF	Factor: Dlx-5; motif: AATTAN; match class: 1	TF:M03546_1	false	0.0004192701830991942	3.377506021870053	5882	48	14	62700	METTL5,MT2A,RPL36AL,GADD45G,SPRR2A,HLA-B,CCL26,DKK4,MAGEB2,MAPT,ANP32D,MCTS1,PDHA2,ARMCX2
TF	Factor: Sp1; motif: NWRGCCACGCCCMCN	TF:M12152	false	0.00042164397573625707	3.3750541003011643	7506	48	16	62700	LAGE3,CRABP1,JUND,METTL5,MT2A,AP2A2,AP1S1,POLR2L,CHAD,VPS28,MT1H,POP7,GFER,KLK14,FOXD3,CEBPB
TF	Factor: c-Rel; motif: SGGRNTTTCC	TF:M00053	false	0.00042529052766690744	3.3713142900529762	3712	48	11	62700	JUND,ATP6V1F,MT2A,AP1S1,OXT,GTF2H2,CCL26,FTH1,IMP3,HCRT,ICAM1
TF	Factor: WT1; motif: RGGNGGGGGAGGRGGNGGRG	TF:M10108	false	0.0004263668785811443	3.3702165399292805	6688	48	15	62700	JUND,APOA2,AP1S1,POLR2L,CHAD,VPS28,CEBPA,FTH1,PCSK1N,EIF4EBP1,KLK14,NEUROG3,ANP32D,ICAM1,ARMCX2
TF	Factor: NF-1B; motif: KCCAGANWN	TF:M08825	false	0.0004263668785811443	3.3702165399292805	5893	48	14	62700	METTL5,CHCHD2,DPM3,GADD45G,MT1H,OXT,CCL26,FTH1,DKK4,IMP3,HCRT,KLK14,MAPT,ANP32D
TF	Factor: E2F-4; motif: TTTTGGCGCCAWWN; match class: 1	TF:M11535_1	false	0.00042770730569343936	3.3688533314704525	6691	48	15	62700	CRABP1,JUND,ATP6V1F,CHCHD2,AP2A2,AP1S1,CHAD,GADD45G,OXT,FTH1,POP7,EIF4EBP1,GFER,HCRT,CEBPB
TF	Factor: c-Ets-2; motif: NNNRGGAARNRRR	TF:M09912	false	0.00042770730569343936	3.3688533314704525	5133	48	13	62700	METTL5,CHCHD2,AP2A2,AP1S1,DPM3,CHAD,SPRR2A,VPS28,OXT,EIF4EBP1,GFER,HCRT,PDHA2
TF	Factor: meis1:Elf-1; motif: NTGCCGGAAGTN; match class: 1	TF:M08377_1	false	0.00042801898572519413	3.3685369664709106	5134	48	13	62700	RPS21,CRABP1,ATP6V1F,AP1S1,RPL36AL,GADD45G,HLA-B,ORM2,GTF2H2,FTH1,POP7,EIF4EBP1,MAGEB2
TF	Factor: E2F-3:Prrxl1; motif: SGCGCTAATTNN; match class: 1	TF:M08206_1	false	0.00043020819558834084	3.3663213204364935	5137	48	13	62700	LAGE3,CRABP1,JUND,MT2A,POLR2L,DPM3,GADD45G,CEBPA,MT1H,GTF2H2,GFER,HCRT,NEUROG3
TF	Factor: BCL-11A; motif: NAAAGAGGAAGTGARAN	TF:M09595	false	0.0004330417850477452	3.3634701957018005	3722	48	11	62700	JUND,METTL5,APOA2,CHCHD2,SPRR2A,VPS28,ORM2,GTF2H2,FTH1,IMP3,KLK14
TF	Factor: Pax-6; motif: CTGACCTGGAACTM; match class: 1	TF:M00979_1	false	0.0004351949290686193	3.3613161737196817	3074	48	10	62700	CRABP1,AP2S1,FAM156A,POLR2L,CEBPA,CCL26,IMP3,HCRT,ICAM1,CEBPB
TF	Factor: COUP-TF1; motif: RRGGTCRNTGACCTN	TF:M11739	false	0.0004407105066396716	3.3558465956864936	3079	48	10	62700	RPS21,MT2A,CHCHD2,CHAD,GADD45G,VPS28,MT1H,IMP3,NEUROG3,ICAM1
TF	Factor: ER-alpha; motif: NAGGTCACSGYGACCTN; match class: 1	TF:M11844_1	false	0.0004428642601937891	3.353729366513419	2474	48	9	62700	JUND,ATP6V1F,VPS28,OXT,POP7,MAGEB2,KLK14,NEUROG3,CEBPB
TF	Factor: YB-1; motif: NNNNCCAATNN	TF:M03862	false	0.0004507536338122671	3.3460607634668924	9300	48	18	62700	APOA2,FAM156A,RPL36AL,CHAD,GADD45G,SPRR2A,HLA-B,ORM2,OXT,CCL26,FTH1,DKK4,IMP3,NEUROG3,FOXD3,ANP32D,MCTS1,PDHA2
TF	Factor: ARNTLIKE; motif: NNNSCACGTG	TF:M08868	false	0.0004586473419164227	3.3385211190960447	5172	48	13	62700	CRABP1,FAM156A,GADD45G,CEBPA,ORM2,MT1H,EIF4EBP1,IMP3,FOXD3,MAPT,ANP32D,ICAM1,ARMCX2
TF	Factor: c-Jun; motif: NNNNRRTGASTCAN; match class: 1	TF:M07102_1	false	0.0004645973133020774	3.3329233059896275	3100	48	10	62700	FAM156A,CHCHD2,AP2A2,CCL26,DKK4,IMP3,HCRT,MAGEB2,MAPT,CEBPB
TF	Factor: TEF; motif: ATGTTWAYATAA	TF:M00672	false	0.00046570850640087166	3.331885829386959	5947	48	14	62700	JUND,METTL5,APOA2,MT2A,DPM3,HLA-B,OXT,CCL26,DKK4,POP7,EIF4EBP1,KLK14,ANP32D,MCTS1
TF	Factor: c-Ets-1; motif: NNNRCCGGAWRYNNNN; match class: 1	TF:M01078_1	false	0.0004659660118309619	3.3316457601610487	2492	48	9	62700	RPS21,METTL5,FAM156A,CHCHD2,DPM3,GTF2H2,POP7,MAGEB2,PDHA2
TF	Factor: AP-4:Dlx-3; motif: NCAGCTGNNNNNNGTAATKR	TF:M08671	false	0.0004715622553566254	3.3264609638533584	4456	48	12	62700	APOA2,MT2A,CHCHD2,POLR2L,RPL36AL,CEBPA,EIF4EBP1,HCRT,MAGEB2,MAPT,ICAM1,PDHA2
TF	Factor: Elk-1:OC-2; motif: RCCGGAASCGATCGATNN; match class: 1	TF:M08223_1	false	0.0004734752169021695	3.324702748327688	5958	48	14	62700	LAGE3,RPS21,METTL5,FAM156A,RPL36AL,CEBPA,ORM2,OXT,GTF2H2,PCSK1N,GFER,MAGEB2,ANP32D,MCTS1
TF	Factor: HNF-4alpha; motif: RRGTCCAAAGTCCAN	TF:M11756	false	0.0004759713381641851	3.322419198649071	3111	48	10	62700	ATP6V1F,HLA-B,GTF2H2,FTH1,POP7,EIF4EBP1,GFER,FOXD3,MAPT,MCTS1
TF	Factor: ZABC1; motif: ATTCCNAC	TF:M01306	false	0.00047878309566301276	3.3198611915778122	9348	48	18	62700	APOA2,AP2S1,FAM156A,MT2A,AP1S1,CHAD,GADD45G,SPRR2A,HLA-B,OXT,GTF2H2,CCL26,EIF4EBP1,MAGEB2,MAPT,ICAM1,CEBPB,ARMCX2
TF	Factor: Fli-1; motif: ACCGGAAGYN	TF:M02073	false	0.00048088879696687016	3.317955340356307	5968	48	14	62700	RPS21,CRABP1,METTL5,AP2S1,ATP6V1F,FAM156A,CHCHD2,DPM3,GTF2H2,FTH1,POP7,IMP3,MAGEB2,PDHA2
TF	Factor: ERG; motif: ACCGGAART; match class: 1	TF:M01752_1	false	0.00048157720463738035	3.3173340785079146	3772	48	11	62700	RPS21,CRABP1,METTL5,ATP6V1F,FAM156A,CHCHD2,GTF2H2,POP7,MAGEB2,ICAM1,PDHA2
TF	Factor: STAT3; motif: NTTCYKGGAAN	TF:M07229	false	0.00048344798208535875	3.3156502481758516	3774	48	11	62700	RPS21,ATP6V1F,RPL36AL,CHAD,SPRR2A,MT1H,GTF2H2,GFER,NEUROG3,ICAM1,ARMCX2
TF	Factor: SNA; motif: NRCAGGTGNN	TF:M12256	false	0.0004840041775852058	3.3151508898134954	2507	48	9	62700	MT2A,AP1S1,CHAD,CEBPA,HLA-B,CCL26,FTH1,HCRT,MAPT
TF	Factor: REST; motif: GGACAGCKC	TF:M04726	false	0.0004845575578570652	3.314654628159088	5975	48	14	62700	CRABP1,MT2A,DPM3,CHAD,ORM2,MT1H,OXT,FTH1,POP7,PCSK1N,GFER,KLK14,FOXD3,ARMCX2
TF	Factor: ZNF563; motif: NGNNTCMTNNCNGGCAGCTGY	TF:M10158	false	0.0004845575578570652	3.314654628159088	5975	48	14	62700	METTL5,FAM156A,MT2A,AP2A2,POLR2L,CHAD,GTF2H2,POP7,MAGEB2,FOXD3,ANP32D,MCTS1,PDHA2,CEBPB
TF	Factor: TGIF; motif: TGACAGS	TF:M10101	false	0.0004845575578570652	3.314654628159088	5206	48	13	62700	ATP6V1F,AP2A2,POLR2L,DPM3,GADD45G,HLA-B,OXT,DKK4,PCSK1N,HCRT,MAGEB2,KLK14,ICAM1
TF	Factor: ZNF549; motif: NTGCTKYCMW	TF:M12355	false	0.00048558650811226866	3.31373338851804	6778	48	15	62700	APOA2,ATP6V1F,MT2A,CHCHD2,AP1S1,DPM3,RPL36AL,SPRR2A,HLA-B,MT1H,CCL26,MAPT,ICAM1,PDHA2,ARMCX2
TF	Factor: ER-alpha; motif: NAGGTCACSGTGACCTN	TF:M11843	false	0.00048558650811226866	3.31373338851804	3778	48	11	62700	APOA2,ATP6V1F,VPS28,OXT,FTH1,POP7,PCSK1N,GFER,MAGEB2,KLK14,NEUROG3
TF	Factor: Isl2; motif: YTAAGTG	TF:M02082	false	0.0004868022322127111	3.3126474389969434	7613	48	16	62700	FAM156A,MT2A,CHCHD2,AP1S1,RPL36AL,VPS28,HLA-B,OXT,GTF2H2,DKK4,HCRT,MAGEB2,FOXD3,ANP32D,MCTS1,ICAM1
TF	Factor: nanog; motif: NYYWTTGWNATGCAAAT	TF:M09996	false	0.0004876344068851632	3.3119056586869955	1438	48	7	62700	RPL36AL,GADD45G,SPRR2A,HLA-B,IMP3,FOXD3,ANP32D
TF	Factor: ZFP14; motif: SCNNYCCNGNNSCTSCNC; match class: 1	TF:M12694_1	false	0.0004905849989420584	3.3092857357388694	5215	48	13	62700	JUND,AP2A2,POLR2L,VPS28,CEBPA,HLA-B,OXT,GTF2H2,FTH1,GFER,NEUROG3,ICAM1,CEBPB
TF	Factor: MTF-1; motif: NTTTTGCACACGGCNYN	TF:M12279	false	0.0004917549458047506	3.3082512634881165	6788	48	15	62700	CRABP1,ATP6V1F,MT2A,AP2A2,RPL36AL,MT1H,OXT,CCL26,FTH1,PCSK1N,EIF4EBP1,GFER,KLK14,PDHA2,ARMCX2
TF	Factor: PHB; motif: NCCCAGCCCCY; match class: 1	TF:M12725_1	false	0.0004943888653754475	3.305931318988123	4485	48	12	62700	LAGE3,RPS21,JUND,MT2A,POLR2L,CHAD,VPS28,CEBPA,MT1H,GFER,NEUROG3,FOXD3
TF	Factor: NFATc1; motif: TTTTCCATGGAAAN; match class: 1	TF:M04053_1	false	0.0004945029250768627	3.3058311351264913	5990	48	14	62700	APOA2,AP2S1,ATP6V1F,FAM156A,AP2A2,POLR2L,SPRR2A,HLA-B,GTF2H2,PCSK1N,IMP3,KLK14,MCTS1,CEBPB
TF	Factor: NURR1; motif: YRRCCTT	TF:M01269	false	0.0004972402878619863	3.303433690796064	5994	48	14	62700	LAGE3,ATP6V1F,FAM156A,GADD45G,CEBPA,ORM2,OXT,DKK4,IMP3,HCRT,NEUROG3,ICAM1,CEBPB,ARMCX2
TF	Factor: STAT; motif: NNNNNTTCTKGGA	TF:M00777	false	0.0004972402878619863	3.303433690796064	5224	48	13	62700	LAGE3,ATP6V1F,AP1S1,DPM3,CHAD,SPRR2A,ORM2,CCL26,PCSK1N,MAGEB2,NEUROG3,ICAM1,ARMCX2
TF	Factor: ER-alpha; motif: NAGGTCANSNTGACCYN	TF:M11845	false	0.0004988367688252437	3.302041542544371	3793	48	11	62700	LAGE3,JUND,ATP6V1F,AP1S1,OXT,FTH1,GFER,MAGEB2,KLK14,NEUROG3,FOXD3
TF	Factor: ZABC1; motif: NNTGNMCTTTGNNCYNNN	TF:M12683	false	0.0004992966049244611	3.301641387014358	4492	48	12	62700	RPS21,ATP6V1F,RPL36AL,CHAD,SPRR2A,OXT,DKK4,PCSK1N,GFER,HCRT,MAGEB2,MAPT
TF	Factor: PPARgamma; motif: NWSTRGGKSARAGGKCA	TF:M10038	false	0.0005080636248783044	3.2940818975520814	6812	48	15	62700	APOA2,AP2S1,ATP6V1F,FAM156A,AP1S1,DPM3,VPS28,OXT,FTH1,MAGEB2,NEUROG3,FOXD3,MCTS1,ICAM1,PDHA2
TF	Factor: AhR; motif: NNNKNGCGTGNSNNNNN	TF:M07347	false	0.0005082798110594484	3.293897140188319	1450	48	7	62700	ATP6V1F,MT2A,AP2A2,DPM3,GADD45G,IMP3,NEUROG3
TF	Factor: c-Jun; motif: NATGASTCATN	TF:M11264	false	0.0005101980065972319	3.29226124256181	4504	48	12	62700	ATP6V1F,FAM156A,CHCHD2,AP2A2,HLA-B,CCL26,DKK4,IMP3,HCRT,MAGEB2,MAPT,CEBPB
TF	Factor: Fli-1:C/EBPdelta; motif: NNCGGAWATTGCGCAAT	TF:M08469	false	0.0005101980065972319	3.29226124256181	6816	48	15	62700	LAGE3,METTL5,AP2S1,MT2A,GADD45G,SPRR2A,VPS28,CCL26,FTH1,DKK4,NEUROG3,FOXD3,ICAM1,PDHA2,ARMCX2
TF	Factor: OC-2; motif: TCAATA	TF:M02112	false	0.000511467902166628	3.2911816158116727	7653	48	16	62700	METTL5,APOA2,FAM156A,DPM3,SPRR2A,VPS28,CCL26,DKK4,POP7,MAGEB2,FOXD3,MAPT,ANP32D,MCTS1,PDHA2,ARMCX2
TF	Factor: DEC1; motif: CNCACRTGASC	TF:M03572	false	0.0005119098165709666	3.290806542179146	6819	48	15	62700	RPS21,METTL5,ATP6V1F,AP2A2,AP1S1,DPM3,RPL36AL,GADD45G,CEBPA,MT1H,IMP3,FOXD3,ICAM1,CEBPB,ARMCX2
TF	Factor: PREP-1; motif: TGANTGRCAGS	TF:M10032	false	0.0005148878539824568	3.2882873529010865	1454	48	7	62700	LAGE3,CRABP1,MT2A,POLR2L,SPRR2A,ICAM1,ARMCX2
TF	Factor: KLF3; motif: CCMCRCCCNG	TF:M07460	false	0.0005166559764006849	3.286798542558837	1455	48	7	62700	AP2S1,SPRR2A,EIF4EBP1,HCRT,KLK14,FOXD3,ICAM1
TF	Factor: GAF; motif: CRNATTCCYNK	TF:M01209	false	0.0005272861530815528	3.277953633408216	1460	48	7	62700	APOA2,FAM156A,POLR2L,MT1H,CCL26,DKK4,FOXD3
TF	Factor: Elk-1:SREBP-2; motif: RTCACGTGACCGGAAGN; match class: 1	TF:M08229_1	false	0.0005299424299784829	3.275771307192941	3162	48	10	62700	APOA2,CHCHD2,ORM2,GTF2H2,CCL26,POP7,EIF4EBP1,FOXD3,MCTS1,PDHA2
TF	Factor: GABP-alpha; motif: NNNRCCGGAAGTGN	TF:M09935	false	0.0005308896043389724	3.2749957787508057	4526	48	12	62700	RPS21,CRABP1,METTL5,AP2S1,FAM156A,CHCHD2,DPM3,RPL36AL,GTF2H2,POP7,MAGEB2,MCTS1
TF	Factor: Msx-1; motif: WNGNAATTANV	TF:M08822	false	0.0005393841885121287	3.2681017885886883	6854	48	15	62700	METTL5,FAM156A,CHCHD2,AP1S1,DPM3,RPL36AL,GADD45G,SPRR2A,CEBPA,HLA-B,MT1H,CCL26,FOXD3,ANP32D,PDHA2
TF	Factor: ELK-1; motif: ACCGGAAGTN; match class: 1	TF:M02059_1	false	0.0005428443385234067	3.265324687192047	3835	48	11	62700	RPS21,METTL5,ATP6V1F,FAM156A,CHCHD2,RPL36AL,GTF2H2,POP7,MAGEB2,ICAM1,PDHA2
TF	Factor: AP-2alpha; motif: GCCNNNRGS	TF:M00469	false	0.0005442035602768184	3.2642386213149557	5279	48	13	62700	RPS21,CRABP1,JUND,MT2A,AP2A2,POLR2L,RPL36AL,CHAD,CEBPA,MT1H,OXT,FTH1,FOXD3
TF	Factor: NFATc2; motif: NTTTCCATNNATGGAAAN	TF:M11986	false	0.000546250938927759	3.2626078035303654	6056	48	14	62700	CRABP1,AP2S1,AP2A2,AP1S1,DPM3,GADD45G,ORM2,MT1H,DKK4,GFER,HCRT,NEUROG3,PDHA2,ARMCX2
TF	Factor: GTF2IRD1-isoform2; motif: GGGATTRNR; match class: 1	TF:M01229_1	false	0.0005563105778984186	3.254682682142153	9478	48	18	62700	APOA2,AP2S1,ATP6V1F,CHCHD2,POLR2L,DPM3,SPRR2A,VPS28,ORM2,MT1H,GTF2H2,CCL26,DKK4,PCSK1N,EIF4EBP1,MAPT,ICAM1,CEBPB
TF	Factor: TTF-1; motif: NNNCNCTTGASNNN	TF:M02034	false	0.0005613933812605686	3.250732711934848	3851	48	11	62700	LAGE3,ATP6V1F,CEBPA,OXT,CCL26,POP7,EIF4EBP1,IMP3,HCRT,NEUROG3,MAPT
TF	Factor: ESR2; motif: AGGTCASNNTGNCCY	TF:M07210	false	0.0005626693439364501	3.249746745983236	3188	48	10	62700	LAGE3,JUND,APOA2,GADD45G,EIF4EBP1,GFER,MAGEB2,KLK14,NEUROG3,FOXD3
TF	Factor: AP2; motif: GCCYGSGGSN; match class: 1	TF:M08867_1	false	0.0005630903368638456	3.2494219254785945	5299	48	13	62700	JUND,MT2A,AP2A2,POLR2L,RPL36AL,CHAD,GADD45G,VPS28,CEBPA,PCSK1N,GFER,ICAM1,CEBPB
TF	Factor: Sp1; motif: GGGGCGGGGC; match class: 1	TF:M00931_1	false	0.0005655702109303709	3.247513473272795	6078	48	14	62700	LAGE3,JUND,FAM156A,CHCHD2,AP2A2,AP1S1,POLR2L,CHAD,GADD45G,OXT,PCSK1N,EIF4EBP1,GFER,CEBPB
TF	Factor: ZNF142; motif: SNSCGCCCGCCCGCSCSS	TF:M12697	false	0.0005685660518516909	3.2452190748841057	3193	48	10	62700	LAGE3,JUND,AP2A2,POLR2L,RPL36AL,GADD45G,OXT,FTH1,EIF4EBP1,CEBPB
TF	Factor: Erm; motif: ACCGGAAGTN; match class: 1	TF:M02069_1	false	0.0005738753077658788	3.2411824613163396	2002	48	8	62700	RPS21,METTL5,FAM156A,CHCHD2,DPM3,POP7,MAGEB2,PDHA2
TF	Factor: GCMa:C/EBPbeta; motif: ATGCGGGTNNRTTGCGCAAY	TF:M08575	false	0.0005747017590074683	3.2405574736057003	6898	48	15	62700	LAGE3,RPS21,FAM156A,MT2A,CHCHD2,GADD45G,VPS28,HLA-B,ORM2,OXT,GTF2H2,PCSK1N,IMP3,MAPT,ARMCX2
TF	Factor: CREB; motif: TGACGTMA	TF:M00039	false	0.0005781320835782078	3.237972928679995	5315	48	13	62700	JUND,FAM156A,MT2A,CHCHD2,RPL36AL,CHAD,DKK4,GFER,IMP3,MAGEB2,FOXD3,PDHA2,ARMCX2
TF	Factor: RARA; motif: ARRGGTCANSNGAGGTCA	TF:M04482	false	0.0005812482678483775	3.235638328321366	3869	48	11	62700	ATP6V1F,CHCHD2,POLR2L,DPM3,VPS28,HLA-B,OXT,IMP3,HCRT,FOXD3,MAPT
TF	Factor: ERR1; motif: NTGACCTTGRNN	TF:M04873	false	0.0005884540567175839	3.230287438840803	3208	48	10	62700	RPS21,CHAD,VPS28,ORM2,OXT,FTH1,PCSK1N,EIF4EBP1,ICAM1,CEBPB
TF	Factor: LXR;; motif: NTGACCKNNAGTRACCYNN; match class: 1	TF:M03795_1	false	0.0005885839487077641	3.2301915857340253	1490	48	7	62700	CRABP1,METTL5,ATP6V1F,OXT,FOXD3,MAPT,PDHA2
TF	Factor: AP-2gamma:HES-7; motif: NNCACGYGNNNNNNSCCNNNGGS	TF:M08662	false	0.0005889545588907888	3.2299182121471732	2011	48	8	62700	LAGE3,CRABP1,JUND,AP2A2,RPL36AL,CEBPA,OXT,NEUROG3
TF	Factor: nerf; motif: YRNCAGGAAGYRGSTBDS	TF:M00531	false	0.0005921083112629872	3.2275988428019384	7764	48	16	62700	JUND,APOA2,AP2A2,DPM3,CHAD,SPRR2A,VPS28,ORM2,FTH1,PCSK1N,GFER,HCRT,MAGEB2,NEUROG3,MCTS1,PDHA2
TF	Factor: KLF3; motif: NNNNNNGGGCGGGGCNNGN; match class: 1	TF:M09970_1	false	0.0005921083112629872	3.2275988428019384	3880	48	11	62700	LAGE3,JUND,FAM156A,AP2A2,AP1S1,POLR2L,CHAD,OXT,EIF4EBP1,GFER,CEBPB
TF	Factor: BCL-6; motif: NTGCTTTCTAGGAATN	TF:M12339	false	0.0005921083112629872	3.2275988428019384	4588	48	12	62700	LAGE3,CRABP1,ATP6V1F,HLA-B,ORM2,CCL26,PCSK1N,IMP3,MAGEB2,ANP32D,ICAM1,ARMCX2
TF	Factor: CART1; motif: NGNNYTAATTARTNNNN	TF:M01362	false	0.0005921083112629872	3.2275988428019384	4587	48	12	62700	CHCHD2,RPL36AL,SPRR2A,CEBPA,HLA-B,CCL26,DKK4,POP7,HCRT,FOXD3,MAPT,PDHA2
TF	Factor: LBP9; motif: ACYRGTNNNNACYRGT	TF:M11492	false	0.0005921083112629872	3.2275988428019384	7763	48	16	62700	LAGE3,RPS21,AP2S1,ATP6V1F,CHCHD2,AP2A2,POLR2L,DPM3,SPRR2A,VPS28,CEBPA,PCSK1N,GFER,MAGEB2,MAPT,ARMCX2
TF	Factor: AP-2alphaA; motif: ANMGCCTNAGGCKNT	TF:M01047	false	0.0005921083112629872	3.2275988428019384	8634	48	17	62700	CRABP1,JUND,MT2A,AP2A2,AP1S1,POLR2L,DPM3,RPL36AL,CHAD,CEBPA,ORM2,FTH1,EIF4EBP1,GFER,FOXD3,ICAM1,CEBPB
TF	Factor: AP-2alphaA; motif: ANMGCCTNAGGCKNT; match class: 1	TF:M01047_1	false	0.0005921083112629872	3.2275988428019384	8634	48	17	62700	CRABP1,JUND,MT2A,AP2A2,AP1S1,POLR2L,DPM3,RPL36AL,CHAD,CEBPA,ORM2,FTH1,EIF4EBP1,GFER,FOXD3,ICAM1,CEBPB
TF	Factor: BCL-6; motif: WRCTTTCKAGGRAT	TF:M01185	false	0.0006020165707133758	3.2203915544725152	6121	48	14	62700	CRABP1,METTL5,APOA2,MT2A,CHCHD2,AP2A2,AP1S1,DPM3,HLA-B,MT1H,CCL26,KLK14,NEUROG3,ARMCX2
TF	Factor: Oct-2; motif: NYATGCAAATN	TF:M10034	false	0.0006025852833708359	3.21998147908298	6122	48	14	62700	LAGE3,JUND,METTL5,ATP6V1F,FAM156A,MT2A,AP1S1,DPM3,GADD45G,SPRR2A,EIF4EBP1,IMP3,MCTS1,PDHA2
TF	Factor: SRY; motif: AAACWAM	TF:M00148	false	0.000608367619565802	3.215833909375992	9556	48	18	62700	METTL5,APOA2,FAM156A,CHAD,GADD45G,VPS28,CCL26,DKK4,POP7,EIF4EBP1,IMP3,NEUROG3,FOXD3,MAPT,ANP32D,MCTS1,PDHA2,ARMCX2
TF	Factor: Smad1; motif: NGGCAGACN	TF:M03845	false	0.0006187748575672575	3.2084673411291615	4611	48	12	62700	JUND,MT2A,POLR2L,CHAD,GADD45G,VPS28,CCL26,FTH1,DKK4,HCRT,KLK14,ARMCX2
TF	Factor: ATF-2; motif: TTACGTAA	TF:M00040	false	0.0006210365490608617	3.206882840099807	6954	48	15	62700	LAGE3,RPS21,JUND,FAM156A,CHCHD2,GADD45G,SPRR2A,HLA-B,CCL26,DKK4,GFER,FOXD3,ANP32D,PDHA2,ARMCX2
TF	Factor: FOXO1A:PDEF; motif: WNCCGGATGTTDN; match class: 1	TF:M08486_1	false	0.0006223959715461554	3.2059332269774568	4615	48	12	62700	CRABP1,AP2S1,CHCHD2,DPM3,SPRR2A,VPS28,HLA-B,GTF2H2,POP7,MAGEB2,KLK14,PDHA2
TF	Factor: TFAP4; motif: AWCAGCTGWT	TF:M04192	false	0.0006223959715461554	3.2059332269774568	5362	48	13	62700	RPL36AL,CHAD,VPS28,CEBPA,OXT,CCL26,FTH1,GFER,IMP3,MAGEB2,FOXD3,PDHA2,ARMCX2
TF	Factor: STAT5A; motif: TTCCNRGAANNNNNNTTCCNNGRR; match class: 1	TF:M00460_1	false	0.0006223959715461554	3.2059332269774568	2609	48	9	62700	RPS21,AP2S1,SPRR2A,HLA-B,CCL26,GFER,HCRT,FOXD3,ANP32D
TF	Factor: Freac-7; motif: WNNANATAAAYANNNN	TF:M00293	false	0.0006226553220190876	3.2057522955066258	4616	48	12	62700	APOA2,MT2A,CHCHD2,RPL36AL,HLA-B,MT1H,DKK4,PCSK1N,MCTS1,ICAM1,PDHA2,ARMCX2
TF	Factor: MTF-1; motif: NTTTTGCACACGGCNNN; match class: 1	TF:M12280_1	false	0.000627199065973127	3.2025945970758802	1509	48	7	62700	FAM156A,MT2A,AP2A2,MT1H,OXT,PCSK1N,PDHA2
TF	Factor: TEF-3:C/EBPdelta; motif: RGWATGYNRTTRCGYAAY	TF:M08413	false	0.0006302951118083344	3.2004560609894077	6152	48	14	62700	CRABP1,JUND,AP2S1,CHCHD2,POLR2L,RPL36AL,GADD45G,SPRR2A,HLA-B,ORM2,DKK4,PCSK1N,MAPT,ARMCX2
TF	Factor: NR1B2; motif: RAGGTCATGACCTN	TF:M11803	false	0.000632391444485825	3.1990140141948094	3243	48	10	62700	RPS21,APOA2,CHAD,MT1H,OXT,GTF2H2,GFER,IMP3,MAGEB2,ICAM1
TF	Factor: Alx-4; motif: NNCRTTAN	TF:M10880	false	0.0006340853948808402	3.197852249960346	8690	48	17	62700	LAGE3,RPS21,METTL5,CHCHD2,AP1S1,RPL36AL,CHAD,GFER,IMP3,MAGEB2,NEUROG3,MAPT,ANP32D,MCTS1,ICAM1,PDHA2,ARMCX2
TF	Factor: KLF15; motif: NCCMCGCCCMCN; match class: 1	TF:M12158_1	false	0.0006342643145972922	3.1977297224815384	6157	48	14	62700	LAGE3,RPS21,CRABP1,JUND,AP1S1,POLR2L,CHAD,GADD45G,FTH1,POP7,PCSK1N,EIF4EBP1,CEBPB,ARMCX2
TF	Factor: COUP-TF1; motif: RAGGTCANYGACCTY	TF:M11743	false	0.000643507672875992	3.191446270410197	5383	48	13	62700	RPS21,MT2A,CHCHD2,AP2A2,AP1S1,CHAD,GADD45G,VPS28,MT1H,GFER,IMP3,NEUROG3,ICAM1
TF	Factor: TEF-3:ER81; motif: ACCGGAAATRCC	TF:M08423	false	0.0006520568761620169	3.1857145209459903	3929	48	11	62700	LAGE3,RPS21,CRABP1,AP2S1,MT2A,CHCHD2,DPM3,POP7,IMP3,FOXD3,ICAM1
TF	Factor: E2F-7; motif: GRGGCGGGAANNN; match class: 1	TF:M09896_1	false	0.0006523822804756921	3.18549784345662	4642	48	12	62700	LAGE3,RPS21,AP2A2,AP1S1,POLR2L,CHAD,GADD45G,FTH1,POP7,EIF4EBP1,GFER,KLK14
TF	Factor: TEF-1; motif: ACATTCCWSNN	TF:M07340	false	0.0006593378430888222	3.180891996950071	3935	48	11	62700	RPS21,APOA2,AP2S1,FAM156A,DPM3,RPL36AL,CHAD,HLA-B,PCSK1N,NEUROG3,PDHA2
TF	Factor: Sp1; motif: NWRGCCMCGCCCMCN	TF:M12151	false	0.0006593378430888222	3.180891996950071	6998	48	15	62700	LAGE3,CRABP1,JUND,MT2A,AP2A2,AP1S1,POLR2L,CHAD,VPS28,FTH1,POP7,PCSK1N,KLK14,FOXD3,CEBPB
TF	Factor: Egr-2; motif: GNGRRNGWGKGGGNGGRG; match class: 1	TF:M09898_1	false	0.0006604344297447915	3.1801702941942014	2633	48	9	62700	JUND,AP1S1,CHAD,CEBPA,PCSK1N,EIF4EBP1,FOXD3,CEBPB,ARMCX2
TF	Factor: IRF-3; motif: GCNGTTTCCWGGAAACNGAAAC	TF:M11674	false	0.0006609648919958844	3.179821608014191	4650	48	12	62700	ATP6V1F,MT2A,CHCHD2,AP2A2,POLR2L,DPM3,RPL36AL,SPRR2A,ORM2,GTF2H2,PCSK1N,ICAM1
TF	Factor: ETV4; motif: ACCGGAAGTN; match class: 1	TF:M03982_1	false	0.0006652263581538974	3.177030551133212	2054	48	8	62700	RPS21,METTL5,FAM156A,CHCHD2,GTF2H2,POP7,MAGEB2,PDHA2
TF	Factor: SP3; motif: NCCACGCCCMC	TF:M03921	false	0.0006690819428277628	3.174520690694597	3943	48	11	62700	LAGE3,RPS21,CRABP1,JUND,METTL5,AP1S1,MT1H,FTH1,POP7,EIF4EBP1,HCRT
TF	Factor: rfx1; motif: NGTTRCCATGGYAACN	TF:M11962	false	0.0006719812409562676	3.17264285055167	3271	48	10	62700	RPS21,METTL5,AP2S1,AP1S1,DPM3,POP7,PCSK1N,GFER,ICAM1,PDHA2
TF	Factor: ipf1; motif: TGATTGATK; match class: 1	TF:M10031_1	false	0.0006745462806666957	3.1709882479955804	3273	48	10	62700	FAM156A,ORM2,CCL26,DKK4,IMP3,MAGEB2,FOXD3,MAPT,ANP32D,PDHA2
TF	Factor: c-ets-2; motif: ACCGGAWRTN; match class: 1	TF:M02064_1	false	0.0006745462806666957	3.1709882479955804	4662	48	12	62700	RPS21,CRABP1,METTL5,ATP6V1F,FAM156A,CHCHD2,DPM3,GTF2H2,POP7,MAGEB2,ICAM1,PDHA2
TF	Factor: p300; motif: NNNGGGAGTNNNNS; match class: 1	TF:M00033_1	false	0.0006757689955808877	3.1702017376233007	2643	48	9	62700	LAGE3,RPS21,FAM156A,AP2A2,AP1S1,EIF4EBP1,KLK14,MCTS1,ARMCX2
TF	Factor: ER81; motif: NACCGGAAGTN	TF:M11420	false	0.0006799633529116058	3.167514493260163	3277	48	10	62700	CRABP1,AP2S1,CHCHD2,DPM3,GTF2H2,FTH1,POP7,IMP3,MAGEB2,PDHA2
TF	Factor: Sp2; motif: GGSNNGGGGGCGGGGCCNGNGS	TF:M09658	false	0.0006804690081313975	3.1671916498934474	5419	48	13	62700	LAGE3,CRABP1,JUND,AP2A2,AP1S1,POLR2L,CHAD,POP7,PCSK1N,GFER,KLK14,FOXD3,CEBPB
TF	Factor: VDR; motif: GGGKNARNRRGGWSA; match class: 1	TF:M00444_1	false	0.0007057074428746709	3.151375302174264	4686	48	12	62700	LAGE3,RPS21,CRABP1,METTL5,APOA2,GADD45G,CEBPA,ORM2,HCRT,KLK14,FOXD3,ARMCX2
TF	Factor: RAR-gamma; motif: RAGGTCATGACCTY	TF:M11807	false	0.0007057315819423089	3.1513604471735306	2074	48	8	62700	RPS21,APOA2,CHAD,MT1H,OXT,GTF2H2,IMP3,ICAM1
TF	Factor: Sp1; motif: NNGGGGCGGGGNN; match class: 1	TF:M00932_1	false	0.0007076184147895157	3.150200873702662	6229	48	14	62700	LAGE3,JUND,FAM156A,CHCHD2,AP2A2,AP1S1,POLR2L,CHAD,GADD45G,OXT,FTH1,EIF4EBP1,GFER,CEBPB
TF	Factor: PEA3; motif: NACCGGAAGTN; match class: 1	TF:M11427_1	false	0.0007083041350140478	3.149780222823181	4689	48	12	62700	RPS21,CRABP1,METTL5,ATP6V1F,FAM156A,CHCHD2,DPM3,GTF2H2,POP7,MAGEB2,ICAM1,PDHA2
TF	Factor: TFDP1; motif: NSGCGGGAANN	TF:M09789	false	0.0007157406929334034	3.1452442905769824	2079	48	8	62700	LAGE3,RPS21,JUND,FAM156A,AP2A2,GADD45G,POP7,GFER
TF	Factor: STAT6; motif: NNYTTCCY	TF:M00500	false	0.0007258318592545793	3.13916397303985	4702	48	12	62700	CRABP1,METTL5,AP2S1,CHCHD2,DPM3,FTH1,EIF4EBP1,IMP3,MAGEB2,FOXD3,MCTS1,CEBPB
TF	Factor: ZNF295; motif: NYCYCWGCYYCCCN	TF:M09755	false	0.0007260003029782194	3.1390631980578383	3306	48	10	62700	METTL5,AP2S1,ATP6V1F,ORM2,OXT,GTF2H2,CCL26,IMP3,MAPT,ICAM1
TF	Factor: ERF:pitx1; motif: NNCGGAWGNNNRGNTTA	TF:M08692	false	0.0007318955380026386	3.1355509005078086	5462	48	13	62700	LAGE3,APOA2,AP2S1,ATP6V1F,CHCHD2,AP1S1,POLR2L,EIF4EBP1,GFER,MAGEB2,FOXD3,ANP32D,MCTS1
TF	Factor: DREF; motif: CTYYCWCTTCCY; match class: 1	TF:M09725_1	false	0.0007324435923444564	3.135225815993415	2087	48	8	62700	CHCHD2,DPM3,SPRR2A,MT1H,EIF4EBP1,KLK14,NEUROG3,ARMCX2
TF	Factor: YY1; motif: NGCCGCCATYTTGN	TF:M12275	false	0.0007443467455817232	3.128224706104579	7084	48	15	62700	JUND,ATP6V1F,POLR2L,RPL36AL,VPS28,HLA-B,ORM2,FTH1,POP7,GFER,IMP3,HCRT,FOXD3,ICAM1,PDHA2
TF	Factor: EGR3; motif: NCMCRCCCACTNMN	TF:M08877	false	0.0007462536492363133	3.1271135321247936	6264	48	14	62700	CRABP1,APOA2,FAM156A,POLR2L,DPM3,RPL36AL,CEBPA,ORM2,OXT,CCL26,POP7,FOXD3,CEBPB,ARMCX2
TF	Factor: Sp2; motif: AAGGGGCGG	TF:M04932	false	0.0007495509085840531	3.1251988650621327	2684	48	9	62700	RPS21,MT2A,AP1S1,RPL36AL,CHAD,FTH1,POP7,EIF4EBP1,ICAM1
TF	Factor: GKLF; motif: NNCCACRCCCN	TF:M12174	false	0.0007495509085840531	3.1251988650621327	2684	48	9	62700	RPS21,CRABP1,METTL5,VPS28,MT1H,GTF2H2,CCL26,EIF4EBP1,HCRT
TF	Factor: Elk-1:TEF; motif: RCCGGAAGTTACGTAAN	TF:M08232	false	0.0007495706974684724	3.125187399410151	6268	48	14	62700	CRABP1,AP2S1,CHCHD2,SPRR2A,VPS28,HLA-B,CCL26,DKK4,POP7,NEUROG3,FOXD3,MCTS1,PDHA2,ARMCX2
TF	Factor: ZNF690; motif: GTCTACRCNG	TF:M12713	false	0.000750152307955384	3.124850550222891	2096	48	8	62700	RPS21,METTL5,ATP6V1F,MT2A,CHCHD2,CHAD,HCRT,ICAM1
TF	Factor: YY1; motif: GGCSGCCATTTTGN	TF:M12273	false	0.000750152307955384	3.124850550222891	6269	48	14	62700	LAGE3,ATP6V1F,POLR2L,RPL36AL,VPS28,HLA-B,ORM2,FTH1,POP7,GFER,HCRT,FOXD3,ICAM1,PDHA2
TF	Factor: RUNX3; motif: NRACCGCAAACCGCAN; match class: 1	TF:M04109_1	false	0.000751978690848055	3.123794466028339	4004	48	11	62700	AP2A2,POLR2L,CHAD,GADD45G,CEBPA,PCSK1N,EIF4EBP1,FOXD3,ICAM1,CEBPB,ARMCX2
TF	Factor: GABP-alpha; motif: NRCCGGAAGTN	TF:M11415	false	0.0007597181570781407	3.1193474939397823	3328	48	10	62700	RPS21,CRABP1,METTL5,AP2S1,CHCHD2,DPM3,GTF2H2,FTH1,POP7,PDHA2
TF	Factor: VSX1; motif: NGCYAATTRNN	TF:M04450	false	0.0007712883181401291	3.112783246370785	7111	48	15	62700	METTL5,ATP6V1F,CHCHD2,DPM3,RPL36AL,SPRR2A,HLA-B,DKK4,POP7,IMP3,HCRT,FOXD3,MAPT,MCTS1,PDHA2
TF	Factor: E2F; motif: TTTCGCGC; match class: 1	TF:M00425_1	false	0.0007771002543513508	3.1095229488916245	5500	48	13	62700	LAGE3,CRABP1,JUND,MT2A,CHCHD2,AP2A2,POLR2L,MT1H,GFER,NEUROG3,FOXD3,MCTS1,CEBPB
TF	Factor: AP-2alpha; motif: NGCCTSAGGCN	TF:M11480	false	0.000789429144905247	3.102686843942694	6302	48	14	62700	JUND,MT2A,AP1S1,POLR2L,RPL36AL,CHAD,CEBPA,ORM2,FTH1,EIF4EBP1,GFER,FOXD3,ICAM1,CEBPB
TF	Factor: Elk-1; motif: AACCGGAAGTR; match class: 1	TF:M01163_1	false	0.000793656530432644	3.100367405898505	1099	48	6	62700	CRABP1,FAM156A,CHCHD2,DPM3,GTF2H2,MAGEB2
TF	Factor: YY2; motif: NNATGGCGGCN	TF:M12554	false	0.0007987235731129918	3.0976034978364435	2710	48	9	62700	ATP6V1F,FAM156A,POLR2L,DPM3,RPL36AL,FTH1,GFER,IMP3,CEBPB
TF	Factor: Miz-1; motif: NNRGGWGGGGGAGGGGMRR; match class: 1	TF:M10112_1	false	0.0007987235731129918	3.0976034978364435	4034	48	11	62700	JUND,AP1S1,CHAD,FTH1,PCSK1N,MAGEB2,KLK14,FOXD3,MCTS1,ICAM1,ARMCX2
TF	Factor: WT1; motif: NNGGGNGGGSGN; match class: 1	TF:M07436_1	false	0.0008003114395340576	3.096740975320199	2711	48	9	62700	JUND,APOA2,CHCHD2,POLR2L,CHAD,PCSK1N,EIF4EBP1,FOXD3,ARMCX2
TF	Factor: Egr-1; motif: NNNNNGYGKGGGNGGGNN	TF:M09603	false	0.0008058415081973075	3.0937503662393206	4763	48	12	62700	JUND,APOA2,AP1S1,CEBPA,POP7,PCSK1N,EIF4EBP1,GFER,FOXD3,MCTS1,CEBPB,ARMCX2
TF	Factor: TR4; motif: GSTYMSRGGTCA	TF:M10015	false	0.0008058415081973075	3.0937503662393206	2714	48	9	62700	RPS21,AP1S1,POP7,GFER,KLK14,NEUROG3,MCTS1,ICAM1,ARMCX2
TF	Factor: NGFI-C; motif: WTGCGTGGGYGG	TF:M00244	false	0.0008159913994225726	3.0883144187007985	6325	48	14	62700	JUND,AP2S1,FAM156A,AP2A2,GADD45G,CEBPA,OXT,POP7,GFER,IMP3,HCRT,NEUROG3,CEBPB,ARMCX2
TF	Factor: GCMb; motif: RCCCKCAT	TF:M03824	false	0.0008194049668279289	3.086501407896393	1586	48	7	62700	LAGE3,JUND,METTL5,CHCHD2,AP2A2,FOXD3,ARMCX2
TF	Factor: Six-2; motif: NNGTATCRNN	TF:M11030	false	0.000829545287100098	3.0811598996929037	7163	48	15	62700	LAGE3,METTL5,ATP6V1F,FAM156A,CHCHD2,AP2A2,RPL36AL,SPRR2A,GTF2H2,DKK4,PCSK1N,IMP3,HCRT,ANP32D,PDHA2
TF	Factor: ATF-2; motif: NNTGACGTCAN	TF:M07312	false	0.000839962246768652	3.0757402334482533	4060	48	11	62700	JUND,FAM156A,MT2A,CHCHD2,CHAD,DKK4,GFER,IMP3,MAGEB2,FOXD3,PDHA2
TF	Factor: Nrf-2; motif: NTGCTGAGTCAKN	TF:M00821	false	0.0008446619016766945	3.073317094150166	4789	48	12	62700	AP2S1,MT2A,GADD45G,VPS28,ORM2,CCL26,PCSK1N,HCRT,KLK14,MAPT,MCTS1,CEBPB
TF	Factor: EGR1; motif: NCNCCGCCCCCGCN	TF:M07208	false	0.0008453565685114444	3.0729600684780736	6349	48	14	62700	JUND,APOA2,AP2S1,AP2A2,CHAD,CEBPA,PCSK1N,EIF4EBP1,GFER,NEUROG3,FOXD3,MCTS1,CEBPB,ARMCX2
TF	Factor: SP4; motif: SCCCCGCCCCS	TF:M01273	false	0.0008453565685114444	3.0729600684780736	3377	48	10	62700	LAGE3,CRABP1,JUND,FAM156A,MT2A,AP2A2,AP1S1,POLR2L,CHAD,KLK14
TF	Factor: ZNF501; motif: NNGCGACGCGAACAN; match class: 1	TF:M12086_1	false	0.0008478102093819293	3.071701357935834	147	48	3	62700	JUND,POP7,NEUROG3
TF	Factor: CAR_RXR; motif: CYNNNNTGAMCTYW	TF:M03788	false	0.0008527636670596327	3.069171311520661	1116	48	6	62700	CHCHD2,VPS28,ORM2,DKK4,MAGEB2,MAPT
TF	Factor: AP-2; motif: SNNNCCNCAGGCN	TF:M00915	false	0.0008528835620929727	3.0691102558104495	9846	48	18	62700	RPS21,CRABP1,JUND,FAM156A,MT2A,AP2A2,POLR2L,RPL36AL,CHAD,GADD45G,CEBPA,HLA-B,ORM2,OXT,POP7,GFER,ICAM1,CEBPB
TF	Factor: ZNF189; motif: RSNNGGAACAGMR	TF:M09835	false	0.0008528835620929727	3.0691102558104495	3382	48	10	62700	APOA2,ATP6V1F,MT2A,CCL26,GFER,KLK14,FOXD3,ANP32D,ICAM1,ARMCX2
TF	Factor: slug; motif: RRCAGGTGCA	TF:M12262	false	0.0008623663778237539	3.0643081842193283	2145	48	8	62700	AP2S1,MT2A,AP1S1,CHAD,CEBPA,DKK4,EIF4EBP1,HCRT
TF	Factor: LKLF; motif: CNCCACCCS; match class: 1	TF:M08819_1	false	0.0008766198611521188	3.057188693970611	1606	48	7	62700	APOA2,AP2A2,CHAD,FTH1,PCSK1N,MCTS1,ICAM1
TF	Factor: foxl2; motif: NACGTMAACAN	TF:M11578	false	0.0008766198611521188	3.057188693970611	5576	48	13	62700	CRABP1,FAM156A,MT2A,CHCHD2,POLR2L,DPM3,POP7,GFER,IMP3,HCRT,FOXD3,ICAM1,PDHA2
TF	Factor: PRX-2; motif: NKCGTTAN	TF:M10885	false	0.0008810539516578313	3.054997496593774	8068	48	16	62700	LAGE3,RPS21,METTL5,CHCHD2,AP1S1,RPL36AL,CHAD,GFER,IMP3,NEUROG3,MAPT,ANP32D,MCTS1,ICAM1,PDHA2,ARMCX2
TF	Factor: ER-alpha; motif: AGGTCACNGTGACCT	TF:M01801	false	0.000884371001354445	3.053365506435051	3399	48	10	62700	LAGE3,APOA2,DPM3,OXT,CCL26,POP7,GFER,KLK14,NEUROG3,MAPT
TF	Factor: STAT1; motif: NNTTTCYNGGAARNNNNNNNNN	TF:M01260	false	0.0008894088678437071	3.0508985447359835	2156	48	8	62700	AP2S1,CHCHD2,CHAD,SPRR2A,GTF2H2,GFER,NEUROG3,ICAM1
TF	Factor: MafB; motif: GNTGAC; match class: 1	TF:M01227_1	false	0.0008951430285664751	3.0481075662993606	4824	48	12	62700	LAGE3,CHCHD2,RPL36AL,GADD45G,DKK4,EIF4EBP1,GFER,MAGEB2,FOXD3,ICAM1,PDHA2,ARMCX2
TF	Factor: ELK1; motif: ACCGGAAGTN; match class: 1	TF:M03970_1	false	0.0009006131232211051	3.045461729035326	1129	48	6	62700	RPS21,CRABP1,METTL5,FAM156A,CHCHD2,MAGEB2
TF	Factor: MAFA; motif: TCAGCAN	TF:M01709	false	0.0009061138359350182	3.042817238070649	6397	48	14	62700	LAGE3,JUND,APOA2,RPL36AL,SPRR2A,HLA-B,MT1H,DKK4,IMP3,KLK14,FOXD3,MAPT,MCTS1,PDHA2
TF	Factor: Erg; motif: NACCGGAWWTCCGGTN; match class: 1	TF:M11395_1	false	0.0009106822429430455	3.040633131489419	8094	48	16	62700	LAGE3,METTL5,AP2S1,AP2A2,POLR2L,DPM3,SPRR2A,CEBPA,FTH1,POP7,PCSK1N,EIF4EBP1,IMP3,MAGEB2,CEBPB,ARMCX2
TF	Factor: MEIS1A:HOXA9; motif: TGACAGKTTTAYGA	TF:M00420	false	0.0009141042038254574	3.0390042937991573	5603	48	13	62700	METTL5,POLR2L,OXT,GTF2H2,CCL26,FTH1,EIF4EBP1,IMP3,ANP32D,MCTS1,ICAM1,PDHA2,ARMCX2
TF	Factor: CTCF; motif: NNRSYGCCMCCTGSTGGCCN; match class: 1	TF:M12593_1	false	0.0009283384260621733	3.0322936727273655	3423	48	10	62700	JUND,METTL5,FAM156A,GADD45G,CEBPA,HLA-B,POP7,GFER,ICAM1,CEBPB
TF	Factor: Pit-1; motif: NTAATTTATKCGY	TF:M11949	false	0.0009283384260621733	3.0322936727273655	5613	48	13	62700	METTL5,AP2S1,ATP6V1F,CHCHD2,DPM3,RPL36AL,SPRR2A,CCL26,DKK4,EIF4EBP1,GFER,ANP32D,ARMCX2
TF	Factor: Elk-1:ETV7; motif: ANSCGGACGGATDTCCGGNT	TF:M08214	false	0.0009283384260621733	3.0322936727273655	8110	48	16	62700	LAGE3,RPS21,CRABP1,ATP6V1F,FAM156A,POLR2L,DPM3,CHAD,GADD45G,GTF2H2,CCL26,EIF4EBP1,IMP3,HCRT,NEUROG3,FOXD3
TF	Factor: ZNF432; motif: NCAGNRCCNSRGRCAGC; match class: 1	TF:M12704_1	false	0.0009283384260621733	3.0322936727273655	4846	48	12	62700	LAGE3,RPS21,JUND,AP1S1,CHAD,GADD45G,ORM2,PCSK1N,EIF4EBP1,GFER,FOXD3,CEBPB
TF	Factor: sp4; motif: NNGNARGRGGCGGRGCNNRR; match class: 1	TF:M10072_1	false	0.0009283384260621733	3.0322936727273655	6414	48	14	62700	LAGE3,JUND,AP2A2,AP1S1,POLR2L,CHAD,GADD45G,CEBPA,OXT,EIF4EBP1,GFER,FOXD3,MCTS1,CEBPB
TF	Factor: GATA-1; motif: CCTTATCTS; match class: 1	TF:M04713_1	false	0.0009354533628252705	3.028977859444055	388	48	4	62700	APOA2,MT2A,CHCHD2,FTH1
TF	Factor: ZNF511; motif: GGRRGRGGCWGNG; match class: 1	TF:M09738_1	false	0.0009354533628252705	3.028977859444055	4851	48	12	62700	LAGE3,JUND,APOA2,ATP6V1F,MT2A,VPS28,CEBPA,MT1H,EIF4EBP1,FOXD3,MAPT,CEBPB
TF	Factor: STAT3; motif: NNTTCCRGGAANNNNN; match class: 1	TF:M01595_1	false	0.0009367903703816563	3.028357582188046	2778	48	9	62700	RPS21,AP2S1,MT2A,POLR2L,RPL36AL,CHAD,GTF2H2,GFER,ICAM1
TF	Factor: c-Fos:c-Jun; motif: NTGACTCAN	TF:M03866	false	0.0009398837631682362	3.0269258529279943	1628	48	7	62700	CRABP1,MT2A,CHCHD2,AP2A2,CCL26,HCRT,CEBPB
TF	Factor: RELA; motif: GGGRMTKYCCC	TF:M12657	false	0.0009696969519491309	3.0133639695066385	6444	48	14	62700	LAGE3,JUND,MT2A,AP2A2,AP1S1,POLR2L,DPM3,POP7,IMP3,HCRT,MAGEB2,NEUROG3,ICAM1,CEBPB
TF	Factor: GATA-3; motif: MGATAACGATCT	TF:M12194	false	0.0009708809190427608	3.0128340341229523	3444	48	10	62700	JUND,METTL5,AP2S1,ATP6V1F,MT2A,CHCHD2,POLR2L,GADD45G,SPRR2A,PDHA2
TF	Factor: E2F-6; motif: NGGGCGGGARRNN; match class: 1	TF:M09895_1	false	0.0009720611944326546	3.012306393954516	2793	48	9	62700	LAGE3,RPS21,AP2A2,AP1S1,POLR2L,GADD45G,FTH1,POP7,EIF4EBP1
TF	Factor: JUNB:FOSB; motif: NRTGASTCAT; match class: 1	TF:M08920_1	false	0.0009943972965077573	3.002440065091833	1644	48	7	62700	AP2A2,DKK4,IMP3,HCRT,MAGEB2,MAPT,CEBPB
TF	Factor: MAF; motif: NGCTGAGTCAN; match class: 1	TF:M00983_1	false	0.000995270980032061	3.002058658841961	1153	48	6	62700	RPS21,CHCHD2,PCSK1N,MAGEB2,KLK14,MAPT
TF	Factor: ARP-1; motif: TGARCCYTTGAMCCCW	TF:M00155	false	0.0009956220831834263	3.001905479180416	5658	48	13	62700	LAGE3,CRABP1,METTL5,APOA2,AP2S1,AP1S1,ORM2,GTF2H2,CCL26,MAPT,MCTS1,ICAM1,ARMCX2
TF	Factor: Pbx-1; motif: NNATCAATCANN	TF:M01017	false	0.001002895218206205	2.9987444393943297	4156	48	11	62700	LAGE3,RPL36AL,GADD45G,SPRR2A,VPS28,CEBPA,FTH1,DKK4,POP7,MCTS1,PDHA2
TF	Factor: GATA-3; motif: NGAGATAANA	TF:M00350	false	0.001002895218206205	2.9987444393943297	2200	48	8	62700	CRABP1,CHCHD2,SPRR2A,HLA-B,EIF4EBP1,MAPT,ANP32D,MCTS1
TF	Factor: FOXO1A:Elk-1; motif: RWMAACAGGAAGTN	TF:M08299	false	0.0010030460120789449	2.9986791444136287	7305	48	15	62700	APOA2,CHCHD2,AP2A2,AP1S1,RPL36AL,GADD45G,SPRR2A,ORM2,CCL26,EIF4EBP1,MAGEB2,MCTS1,ICAM1,PDHA2,ARMCX2
TF	Factor: USF; motif: NCACGTGN	TF:M00217	false	0.0010072438964993928	2.9968653555848217	4159	48	11	62700	CRABP1,CHAD,GADD45G,CEBPA,ORM2,MT1H,EIF4EBP1,FOXD3,MAPT,ANP32D,ICAM1
TF	Factor: DRRS; motif: GNNGGGWGGG	TF:M10056	false	0.0010109235817770484	2.9952816725661653	4897	48	12	62700	ATP6V1F,FAM156A,AP2A2,AP1S1,RPL36AL,SPRR2A,POP7,PCSK1N,EIF4EBP1,MAGEB2,KLK14,ICAM1
TF	Factor: HSF1; motif: GAANNTTCTNGN	TF:M07459	false	0.0010143542016869912	2.9938103675100862	3466	48	10	62700	CRABP1,JUND,MT2A,AP1S1,RPL36AL,VPS28,HLA-B,CCL26,POP7,HCRT
TF	Factor: Elk-1:EVX1; motif: NNCGGWAATNNYMATTA; match class: 1	TF:M08215_1	false	0.0010172734815225586	2.9925622766253532	1652	48	7	62700	ORM2,GTF2H2,IMP3,MAGEB2,MCTS1,PDHA2,ARMCX2
TF	Factor: GATA-3; motif: AGATAACGATCW	TF:M12192	false	0.0010182680290511334	2.9921378917274994	4902	48	12	62700	JUND,METTL5,AP2S1,MT2A,CHCHD2,POLR2L,SPRR2A,HLA-B,HCRT,ANP32D,PDHA2,ARMCX2
TF	Factor: CREB1; motif: NRTGACGYN	TF:M11217	false	0.0010210871995703721	2.9909371681235175	2815	48	9	62700	RPS21,JUND,FAM156A,MT2A,CHCHD2,DKK4,MAGEB2,FOXD3,CEBPB
TF	Factor: POU2F1:Elk-1; motif: ACCGGAWATGCAW	TF:M08398	false	0.0010320210771537944	2.9863114329431943	8195	48	16	62700	LAGE3,METTL5,MT2A,CHCHD2,AP1S1,POLR2L,VPS28,ORM2,POP7,PCSK1N,EIF4EBP1,MAGEB2,FOXD3,MCTS1,PDHA2,ARMCX2
TF	Factor: ER-beta; motif: GTCANASTGRCCYNR	TF:M01875	false	0.0010323087175828265	2.986190405138211	6490	48	14	62700	LAGE3,JUND,APOA2,AP2A2,GADD45G,VPS28,OXT,POP7,PCSK1N,EIF4EBP1,GFER,MAGEB2,KLK14,NEUROG3
TF	Factor: AP-4:Max; motif: NCAGCTGNNNNNNNCACGTGN; match class: 1	TF:M08674_1	false	0.0010389098911837958	2.9834221189093415	5688	48	13	62700	METTL5,MT2A,CHCHD2,POLR2L,DPM3,CHAD,GADD45G,VPS28,MT1H,GFER,IMP3,MAPT,CEBPB
TF	Factor: E2F-1; motif: NTTSGCGG	TF:M00430	false	0.0010389098911837958	2.9834221189093415	8201	48	16	62700	LAGE3,CRABP1,JUND,AP2S1,ATP6V1F,CHCHD2,DPM3,RPL36AL,HLA-B,EIF4EBP1,FOXD3,MCTS1,ICAM1,PDHA2,CEBPB,ARMCX2
TF	Factor: hoxa9; motif: RTCGTWANNN	TF:M10785	false	0.0010399453807657904	2.9829894697925043	5689	48	13	62700	ATP6V1F,FAM156A,POLR2L,RPL36AL,CHAD,VPS28,HLA-B,PCSK1N,MAGEB2,FOXD3,MCTS1,PDHA2,ARMCX2
TF	Factor: CSX; motif: NCCACTTRAN	TF:M10642	false	0.0010401461150335632	2.982905648686299	4916	48	12	62700	CRABP1,JUND,APOA2,AP1S1,DPM3,RPL36AL,CHAD,SPRR2A,MAPT,ANP32D,MCTS1,PDHA2
TF	Factor: Pax-8; motif: NCNNTNNTGCRTGANNNN; match class: 1	TF:M00328_1	false	0.0010530229414169245	2.977562167064993	2829	48	9	62700	FAM156A,CHCHD2,CHAD,SPRR2A,HLA-B,MT1H,GFER,MAPT,MCTS1
TF	Factor: E2F-3:T-bet; motif: AGGTGTNANGGCGCST; match class: 1	TF:M08529_1	false	0.0010530229414169245	2.977562167064993	4923	48	12	62700	RPS21,AP2S1,ATP6V1F,FAM156A,POLR2L,GFER,MAGEB2,NEUROG3,FOXD3,ICAM1,CEBPB,ARMCX2
TF	Factor: HNF-1beta; motif: GTTAATYATTAACY	TF:M03872	false	0.0010543241035392403	2.97702586470042	4186	48	11	62700	APOA2,ATP6V1F,MT2A,CHCHD2,AP2A2,RPL36AL,HLA-B,PCSK1N,IMP3,MCTS1,ARMCX2
TF	Factor: ZNF644; motif: TCCWGCCTCTSN	TF:M09737	false	0.0010607957135538083	2.9743682438258867	7350	48	15	62700	LAGE3,RPS21,CRABP1,METTL5,APOA2,AP2S1,CHCHD2,VPS28,CCL26,DKK4,IMP3,KLK14,NEUROG3,ICAM1,ARMCX2
TF	Factor: GATA-4; motif: AGATAAN	TF:M03549	false	0.001063976623359951	2.9730679138241536	4930	48	12	62700	CRABP1,METTL5,DPM3,VPS28,MT1H,FTH1,PCSK1N,MAGEB2,NEUROG3,MAPT,MCTS1,PDHA2
TF	Factor: MAZ; motif: GGGGGAGGGGGNGRGRRRGNRG; match class: 1	TF:M09984_1	false	0.0010654832614805847	2.9724533685717573	5706	48	13	62700	JUND,APOA2,AP1S1,CHAD,GADD45G,CEBPA,PCSK1N,EIF4EBP1,KLK14,FOXD3,MCTS1,CEBPB,ARMCX2
TF	Factor: MAF; motif: GCTGAGTCAN	TF:M07296	false	0.001070228936643339	2.9705233108326734	5709	48	13	62700	CRABP1,JUND,APOA2,MT2A,AP1S1,RPL36AL,VPS28,CCL26,PCSK1N,IMP3,NEUROG3,MCTS1,CEBPB
TF	Factor: six-4; motif: ANNNATGACACCNNNNN	TF:M01374	false	0.0010720196985769897	2.9697972343217116	6519	48	14	62700	METTL5,FAM156A,CHCHD2,DPM3,CHAD,SPRR2A,OXT,GTF2H2,FTH1,PCSK1N,EIF4EBP1,GFER,IMP3,FOXD3
TF	Factor: FOXP1; motif: TNTGTTTMY	TF:M09933	false	0.00107600046819663	2.968187539696425	4198	48	11	62700	METTL5,APOA2,CHCHD2,GADD45G,HLA-B,CCL26,DKK4,PCSK1N,EIF4EBP1,PDHA2,ARMCX2
TF	Factor: FOXO1A; motif: TTGTTTWN	TF:M07286	false	0.0010841973596391586	2.9648916546975017	4942	48	12	62700	FAM156A,GTF2H2,CCL26,POP7,GFER,KLK14,NEUROG3,FOXD3,MAPT,ANP32D,MCTS1,PDHA2
TF	Factor: RBPJK; motif: NSNSTGGGAAN	TF:M10085	false	0.0010934983576274195	2.961181864911561	3505	48	10	62700	FAM156A,MT2A,AP1S1,GADD45G,SPRR2A,MT1H,POP7,HCRT,KLK14,PDHA2
TF	Factor: ATF-2; motif: NRTGACGTMANN	TF:M11309	false	0.0010948280518680335	2.960654083553275	6534	48	14	62700	JUND,FAM156A,MT2A,CHCHD2,AP2A2,RPL36AL,CHAD,DKK4,GFER,IMP3,MAGEB2,FOXD3,PDHA2,ARMCX2
TF	Factor: HOXB2:PEA3; motif: ACCGGAAATGRN; match class: 1	TF:M08345_1	false	0.001097565947443415	2.959569375641362	2236	48	8	62700	ATP6V1F,MT2A,CHCHD2,AP2A2,POLR2L,GTF2H2,IMP3,FOXD3
TF	Factor: Pasx-5; motif: GTCACGSTT; match class: 1	TF:M04765_1	false	0.0010988442162850696	2.9590638733666386	4210	48	11	62700	LAGE3,RPS21,MT2A,HLA-B,EIF4EBP1,IMP3,MAGEB2,NEUROG3,MCTS1,ICAM1,ARMCX2
TF	Factor: T3R-beta; motif: NNRGGTCRTGACCYNN; match class: 1	TF:M11815_1	false	0.0010993958007136794	2.9588459262118016	1678	48	7	62700	APOA2,POLR2L,CHAD,CEBPA,OXT,MAGEB2,ICAM1
TF	Factor: FLI1; motif: ACCGGAAATCCGGT; match class: 1	TF:M03989_1	false	0.001099651613683405	2.958744884132468	5729	48	13	62700	LAGE3,METTL5,AP2S1,AP2A2,POLR2L,DPM3,CEBPA,FTH1,POP7,PCSK1N,EIF4EBP1,IMP3,MAGEB2
TF	Factor: AP-2alpha; motif: NSCCNCRGGSN	TF:M07348	false	0.001099651613683405	2.958744884132468	8251	48	16	62700	CRABP1,JUND,FAM156A,MT2A,CHCHD2,AP2A2,POLR2L,RPL36AL,CHAD,GADD45G,FTH1,PCSK1N,GFER,MAGEB2,ICAM1,CEBPB
TF	Factor: GATA-3; motif: AGATAA; match class: 1	TF:M01878_1	false	0.0011092047259589836	2.9549882887033214	4216	48	11	62700	CRABP1,CHCHD2,SPRR2A,HLA-B,CCL26,FTH1,PCSK1N,MAGEB2,MAPT,ANP32D,MCTS1
TF	Factor: rfx5; motif: NNCNNCNGTTGCYRGGNARA; match class: 1	TF:M10049_1	false	0.0011155967825394598	2.9524927469403845	164	48	3	62700	GADD45G,PCSK1N,MAGEB2
TF	Factor: E2F-4:DP-2; motif: TTTCSCGC	TF:M00739	false	0.0011162373534724295	2.9522434484601736	5739	48	13	62700	LAGE3,RPS21,CRABP1,FAM156A,MT2A,AP2A2,AP1S1,GADD45G,DKK4,POP7,GFER,MAPT,ARMCX2
TF	Factor: HEB; motif: RCCWGCTG	TF:M00698	false	0.0011401286817253073	2.943046128830805	2865	48	9	62700	RPS21,FAM156A,CHCHD2,CHAD,GADD45G,CEBPA,POP7,KLK14,PDHA2
TF	Factor: Msx-2; motif: TWWTTGGDGABN; match class: 1	TF:M03797_1	false	0.0011408874693085334	2.942757189822339	759	48	5	62700	LAGE3,CRABP1,APOA2,HLA-B,MCTS1
TF	Factor: MyoD; motif: CGNCAGSTGTYN	TF:M11181	false	0.001152719012433479	2.9382765437214653	3532	48	10	62700	LAGE3,METTL5,FAM156A,CHCHD2,RPL36AL,GADD45G,CEBPA,OXT,EIF4EBP1,CEBPB
TF	Factor: THAP1; motif: YTGCCCNNA; match class: 1	TF:M07407_1	false	0.001152749511122909	2.9382650532913073	4237	48	11	62700	LAGE3,CRABP1,APOA2,CHAD,SPRR2A,FTH1,POP7,PCSK1N,MAGEB2,KLK14,PDHA2
TF	Factor: RBP-Jkappa; motif: ANCGTGGGAAM	TF:M01112	false	0.0011574610902597333	2.9364935995061363	2872	48	9	62700	CRABP1,FAM156A,DPM3,SPRR2A,DKK4,POP7,HCRT,KLK14,PDHA2
TF	Factor: NR3C1; motif: NRGWACAYNRTGTWCYN	TF:M04476	false	0.0011587132608800454	2.9360240227287964	7420	48	15	62700	LAGE3,RPS21,CRABP1,ATP6V1F,MT2A,CHCHD2,AP2A2,RPL36AL,CHAD,VPS28,POP7,EIF4EBP1,MCTS1,ICAM1,PDHA2
TF	Factor: JUND:FRA-1; motif: RTGACGTMAY	TF:M08930	false	0.001172931215045187	2.930727455746555	5771	48	13	62700	JUND,METTL5,FAM156A,MT2A,CHCHD2,DPM3,HLA-B,DKK4,PCSK1N,NEUROG3,FOXD3,MCTS1,PDHA2
TF	Factor: COUP-TF1; motif: RAGGTCANYGACCTY; match class: 1	TF:M11743_1	false	0.0011743332793411711	2.930208631505918	4992	48	12	62700	RPS21,MT2A,CHCHD2,AP1S1,CHAD,GADD45G,VPS28,MT1H,GFER,IMP3,NEUROG3,ICAM1
TF	Factor: Elf-1; motif: NRANCMGGAAGTG	TF:M07087	false	0.00117601728701951	2.9295862942445727	2263	48	8	62700	JUND,CHCHD2,SPRR2A,VPS28,FTH1,IMP3,MCTS1,PDHA2
TF	Factor: EGR1; motif: NNMCGCCCACGCNN	TF:M12508	false	0.0011773183250573692	2.9291060960992215	6588	48	14	62700	LAGE3,JUND,AP2S1,FAM156A,AP2A2,AP1S1,CHAD,GADD45G,CEBPA,OXT,FTH1,POP7,GFER,CEBPB
TF	Factor: FOXO1A:HOXA10; motif: RWMAACANCRTWAA	TF:M08482	false	0.0011776153626396441	2.9289965373594082	4250	48	11	62700	LAGE3,METTL5,AP2S1,DPM3,VPS28,HLA-B,GTF2H2,DKK4,IMP3,MAPT,ANP32D
TF	Factor: Six-2; motif: NNGTAWCRNN; match class: 1	TF:M11032_1	false	0.0011815453252933283	2.9275496137292687	4252	48	11	62700	APOA2,ATP6V1F,MT2A,CHCHD2,AP2A2,AP1S1,SPRR2A,FTH1,DKK4,ANP32D,PDHA2
TF	Factor: Zfx; motif: SNSCAGGCCKCGSCSS	TF:M01593	false	0.0011830889413323817	2.9269826050948886	4253	48	11	62700	JUND,MT2A,AP2A2,POLR2L,CEBPA,MT1H,OXT,PCSK1N,GFER,KLK14,CEBPB
TF	Factor: PEA3; motif: NACCGGAAGTN; match class: 1	TF:M11430_1	false	0.0011844677502532027	2.9264767594053325	4999	48	12	62700	RPS21,CRABP1,METTL5,ATP6V1F,FAM156A,CHCHD2,DPM3,GTF2H2,POP7,MAGEB2,ICAM1,PDHA2
TF	Factor: MZF-1; motif: NRNRGGGAWTNRN	TF:M09995	false	0.0011848301231846513	2.9263439128202653	1703	48	7	62700	METTL5,APOA2,DPM3,CCL26,EIF4EBP1,MAGEB2,KLK14
TF	Factor: NFE2L1; motif: NNNATGACTCAGCANW; match class: 1	TF:M12499_1	false	0.0011920281188805694	2.923713499855318	3551	48	10	62700	ORM2,CCL26,DKK4,PCSK1N,IMP3,HCRT,KLK14,NEUROG3,MAPT,CEBPB
TF	Factor: RelA-p65; motif: BCWGGGRANNK	TF:M04811	false	0.001198096715070484	2.9215081225760344	7448	48	15	62700	RPS21,AP2S1,MT2A,CHCHD2,AP2A2,CHAD,VPS28,CEBPA,ORM2,PCSK1N,HCRT,FOXD3,MAPT,ICAM1,ARMCX2
TF	Factor: NF-1A; motif: NGCCARN	TF:M03554	false	0.0012163433948215727	2.9149437988934497	5015	48	12	62700	RPS21,APOA2,ATP6V1F,FAM156A,MT2A,CHAD,ORM2,PCSK1N,GFER,NEUROG3,MCTS1,PDHA2
TF	Factor: STAT6; motif: TTCTSWGGAAN; match class: 1	TF:M10083_1	false	0.001228903957298427	2.910482057264232	422	48	4	62700	FAM156A,HLA-B,CCL26,IMP3
TF	Factor: P50; motif: GGRRANTCCCNN	TF:M03557	false	0.001234806923815346	2.908400944004999	5024	48	12	62700	RPS21,CRABP1,AP1S1,DPM3,CHAD,MT1H,OXT,POP7,IMP3,NEUROG3,ICAM1,PDHA2
TF	Factor: Tal-1; motif: CTGSNNNNNNSAGATAAGN	TF:M10087	false	0.0012381697800661496	2.907219799992534	423	48	4	62700	APOA2,RPL36AL,FTH1,ANP32D
TF	Factor: NF-1; motif: TTGGCNN	TF:M07364	false	0.00124893241243877	2.9034610633865596	5031	48	12	62700	APOA2,ATP6V1F,CHAD,MT1H,GTF2H2,CCL26,PCSK1N,GFER,FOXD3,ANP32D,ICAM1,ARMCX2
TF	Factor: c-Fos; motif: ACTCACCA	TF:M04802	false	0.0012613716156741896	2.89915694605141	7486	48	15	62700	RPS21,ATP6V1F,RPL36AL,GADD45G,SPRR2A,VPS28,ORM2,MT1H,OXT,GTF2H2,POP7,HCRT,KLK14,ICAM1,CEBPB
TF	Factor: PU.1; motif: NNNNYYYACTTCCTCTTTY	TF:M01172	false	0.001272191394744281	2.8954475463697	4293	48	11	62700	AP2S1,MT2A,CHCHD2,SPRR2A,MT1H,GTF2H2,EIF4EBP1,MAGEB2,ANP32D,ICAM1,PDHA2
TF	Factor: Egr-2; motif: GNGRRNGWGKGGGNGGRG	TF:M09898	false	0.001281637592094596	2.892234762651994	6649	48	14	62700	LAGE3,JUND,APOA2,FAM156A,AP1S1,CHAD,CEBPA,PCSK1N,EIF4EBP1,MAGEB2,FOXD3,MCTS1,CEBPB,ARMCX2
TF	Factor: EGR1; motif: NNMCGCCCACGCNN; match class: 1	TF:M12508_1	false	0.0012838649763535668	2.891480648469689	2297	48	8	62700	LAGE3,JUND,AP2A2,AP1S1,GADD45G,CEBPA,FTH1,CEBPB
TF	Factor: HELIOS; motif: RNARRRGGAASTGARAN	TF:M09745	false	0.001290406567480574	2.8892734352863956	3590	48	10	62700	METTL5,APOA2,AP2S1,RPL36AL,SPRR2A,VPS28,EIF4EBP1,MAGEB2,PDHA2,ARMCX2
TF	Factor: EOMES; motif: NAGGTGTGAANNN	TF:M04115	false	0.0012993026159717788	2.8862896871558483	429	48	4	62700	CRABP1,SPRR2A,GTF2H2,ICAM1
TF	Factor: PU.1; motif: ACTTCCTCT	TF:M04711	false	0.0013121918918714884	2.882002650107412	1735	48	7	62700	RPS21,FAM156A,HCRT,MAGEB2,ANP32D,MCTS1,CEBPB
TF	Factor: YY2; motif: NCCGCCATNTY; match class: 1	TF:M03925_1	false	0.0013350158891175805	2.8745135653742953	789	48	5	62700	ATP6V1F,FAM156A,POLR2L,FTH1,KLK14
TF	Factor: SP2; motif: GNNGGGGGCGGGGSN; match class: 1	TF:M03807_1	false	0.0013384701667532352	2.8733913043865287	4321	48	11	62700	JUND,FAM156A,AP2A2,AP1S1,POLR2L,CHAD,CEBPA,OXT,EIF4EBP1,GFER,CEBPB
TF	Factor: MZF-1; motif: KNGNKAGGGGNAA	TF:M00084	false	0.0013423240151626398	2.8721426398955634	6682	48	14	62700	LAGE3,APOA2,ATP6V1F,AP1S1,DPM3,RPL36AL,HLA-B,POP7,MAGEB2,FOXD3,MCTS1,ICAM1,PDHA2,ARMCX2
TF	Factor: ZBTB4; motif: NNGTSACKYSAYCTNN	TF:M12730	false	0.0013489643537924671	2.8699995263516476	3612	48	10	62700	RPS21,JUND,FAM156A,CHCHD2,AP2A2,HLA-B,FTH1,POP7,PCSK1N,CEBPB
TF	Factor: MEL1; motif: GATGAG; match class: 1	TF:M08793_1	false	0.001365801756208304	2.864612333182202	5085	48	12	62700	JUND,APOA2,ATP6V1F,RPL36AL,CHAD,EIF4EBP1,GFER,MAGEB2,FOXD3,MAPT,ANP32D,ICAM1
TF	Factor: PEA3; motif: RCCGGAAGYN; match class: 1	TF:M02066_1	false	0.0013674612781376543	2.8640849625661873	2321	48	8	62700	RPS21,METTL5,FAM156A,CHCHD2,GTF2H2,POP7,MAGEB2,PDHA2
TF	Factor: NFAT; motif: NWGGAAANWN	TF:M00935	false	0.0013806716472742333	2.859909593494087	178	48	3	62700	FAM156A,AP1S1,ARMCX2
TF	Factor: slug; motif: NRCAGGTGCR	TF:M12261	false	0.0013843065391906054	2.8587677295772416	2326	48	8	62700	AP2S1,MT2A,AP1S1,CHAD,CEBPA,FTH1,EIF4EBP1,HCRT
TF	Factor: SNA; motif: NRCAGGTGCR	TF:M12257	false	0.0013843065391906054	2.8587677295772416	2326	48	8	62700	AP2S1,MT2A,AP1S1,CHAD,CEBPA,FTH1,EIF4EBP1,HCRT
TF	Factor: Pax-2; motif: CAYSCCTSAGT	TF:M03839	false	0.0013931819006781651	2.8559921762513105	5098	48	12	62700	RPS21,JUND,APOA2,POLR2L,RPL36AL,HLA-B,GTF2H2,PCSK1N,IMP3,MAGEB2,MAPT,ICAM1
TF	Factor: GCMb; motif: ATGCGGGTN	TF:M11597	false	0.0013934792416203847	2.8558994964999194	1241	48	6	62700	JUND,AP2A2,CEBPA,OXT,PCSK1N,FOXD3
TF	Factor: HSF; motif: TTCCMGARGYTTC	TF:M00641	false	0.0013954295688053632	2.8552920786673597	3630	48	10	62700	ATP6V1F,AP1S1,CHAD,VPS28,CCL26,FTH1,POP7,KLK14,ANP32D,ICAM1
TF	Factor: Tbx3; motif: NRAGGTGNNAR	TF:M10090	false	0.0014027686646424003	2.853013944048655	5103	48	12	62700	AP2S1,ATP6V1F,MT2A,DPM3,GTF2H2,FTH1,GFER,IMP3,KLK14,MCTS1,ICAM1,CEBPB
TF	Factor: NFATc2; motif: TTTTCCATGGAAAA	TF:M11985	false	0.0014072738267677468	2.8516213894994156	5895	48	13	62700	APOA2,FAM156A,MT2A,AP2A2,POLR2L,SPRR2A,HLA-B,GTF2H2,DKK4,IMP3,MCTS1,PDHA2,CEBPB
TF	Factor: FOXO1A; motif: NNNYTGTTTNCN	TF:M09931	false	0.0014221541830821878	2.8470533169452965	6725	48	14	62700	CRABP1,METTL5,APOA2,ATP6V1F,AP1S1,SPRR2A,HLA-B,DKK4,POP7,PCSK1N,EIF4EBP1,IMP3,HCRT,KLK14
TF	Factor: HNF-4alpha; motif: RRGTCCAAAGTCCAN	TF:M11760	false	0.0014380833572683032	2.8422159397163957	1765	48	7	62700	ATP6V1F,GTF2H2,FTH1,EIF4EBP1,GFER,FOXD3,MAPT
TF	Factor: Elf-1; motif: NAANCMGGAAGTGN	TF:M09605	false	0.0014394795704274358	2.841794494393813	5910	48	13	62700	RPS21,CRABP1,METTL5,AP2S1,ATP6V1F,FAM156A,CHCHD2,DPM3,SPRR2A,GTF2H2,DKK4,POP7,MCTS1
TF	Factor: Ik-3; motif: TNYTGGGAATACC	TF:M00088	false	0.001440839144769309	2.8413845011002588	5911	48	13	62700	METTL5,AP2S1,MT2A,DPM3,CHAD,MT1H,OXT,POP7,EIF4EBP1,IMP3,MAPT,ICAM1,ARMCX2
TF	Factor: AP-4; motif: NNCAGCTGNN	TF:M11212	false	0.001457329814384656	2.8364421501120596	2976	48	9	62700	RPL36AL,CHAD,CCL26,GFER,IMP3,MAGEB2,FOXD3,PDHA2,ARMCX2
TF	Factor: BTEB4; motif: RCCACGCCCC	TF:M12185	false	0.0014624491369724223	2.8349192294620793	2348	48	8	62700	LAGE3,RPS21,CRABP1,METTL5,AP1S1,VPS28,POP7,EIF4EBP1
TF	Factor: SP8; motif: NCCACGCCCMCN	TF:M12148	false	0.0014624491369724223	2.8349192294620793	2978	48	9	62700	LAGE3,CRABP1,AP1S1,POLR2L,GADD45G,MT1H,POP7,EIF4EBP1,CEBPB
TF	Factor: ctcf; motif: YGGCCACCAGRKGGCRSYN; match class: 1	TF:M09890_1	false	0.0014650143713487989	2.8341581149911907	2979	48	9	62700	JUND,METTL5,GADD45G,CEBPA,HLA-B,POP7,MAGEB2,ICAM1,CEBPB
TF	Factor: Oct-1; motif: CWNAWTKWSATRYN	TF:M00162	false	0.0014653966528739354	2.834044804771928	3656	48	10	62700	SPRR2A,HLA-B,DKK4,POP7,PCSK1N,HCRT,MAPT,ANP32D,MCTS1,ARMCX2
TF	Factor: RAR-gamma; motif: RAGGTCRTGACCTY	TF:M11805	false	0.0014668188709560544	2.833623511378899	2350	48	8	62700	RPS21,POLR2L,CHAD,MT1H,OXT,GTF2H2,GFER,ICAM1
TF	Factor: AP-2beta; motif: GCNNNGGSCNGVGGGN	TF:M01858	false	0.0014741622027404193	2.831454728227651	7609	48	15	62700	CRABP1,JUND,MT2A,AP2A2,POLR2L,DPM3,RPL36AL,CHAD,CEBPA,ORM2,FTH1,POP7,PCSK1N,FOXD3,CEBPB
TF	Factor: c-Ets-2; motif: NCCGGAAGTG; match class: 1	TF:M08759_1	false	0.0014789277561141488	2.830053040260905	2984	48	9	62700	RPS21,CRABP1,METTL5,FAM156A,CHCHD2,POP7,MAGEB2,ICAM1,PDHA2
TF	Factor: mbnl2; motif: NYGCYTYGCTTN	TF:M12135	false	0.0014844541404517284	2.8284332146098	5933	48	13	62700	LAGE3,ATP6V1F,RPL36AL,CHAD,GADD45G,VPS28,CEBPA,OXT,FTH1,DKK4,PCSK1N,GFER,ICAM1
TF	Factor: PPARGAMMA:RXR-ALPHA; motif: NNRGGTCAAWAGGTCAN; match class: 1	TF:M08962_1	false	0.0014847737857662312	2.828339708688234	811	48	5	62700	LAGE3,APOA2,AP2S1,AP1S1,CCL26
TF	Factor: TIF2; motif: ANANAGAWAAGN	TF:M09849	false	0.0015041511854053484	2.822708509696893	3670	48	10	62700	CRABP1,CHCHD2,DPM3,HLA-B,CCL26,PCSK1N,HCRT,KLK14,MAPT,ANP32D
TF	Factor: FRA2; motif: RTGAGTCAYN	TF:M12610	false	0.0015082292768163771	2.8215326332093866	1782	48	7	62700	MT2A,CHCHD2,AP2A2,CCL26,HCRT,MAGEB2,CEBPB
TF	Factor: POU3F2; motif: NTATGCWAATKAG	TF:M11909	false	0.001521379666167923	2.817762392557193	5156	48	12	62700	LAGE3,JUND,METTL5,CHCHD2,GADD45G,SPRR2A,CCL26,DKK4,HCRT,MAPT,MCTS1,PDHA2
TF	Factor: NR3C1; motif: RRGAACATWMYGTYCTRN	TF:M02219	false	0.001521379666167923	2.817762392557193	6777	48	14	62700	LAGE3,CRABP1,ATP6V1F,FAM156A,AP1S1,RPL36AL,SPRR2A,VPS28,ORM2,EIF4EBP1,GFER,KLK14,NEUROG3,PDHA2
TF	Factor: Elk-1; motif: NRSCGGAAGNN; match class: 1	TF:M11434_1	false	0.0015303033855418185	2.8152224609437506	3000	48	9	62700	RPS21,METTL5,ATP6V1F,FAM156A,CHCHD2,RPL36AL,POP7,MAGEB2,PDHA2
TF	Factor: Elf-1; motif: NANGCGGAAGTN; match class: 1	TF:M11448_1	false	0.0015498009768218806	2.809724069712094	2372	48	8	62700	RPS21,FAM156A,CHCHD2,DPM3,OXT,EIF4EBP1,IMP3,MAGEB2
TF	Factor: NFATc3; motif: NTTTCCRYGGAAAN; match class: 1	TF:M11988_1	false	0.0015531126775688536	2.808797035275157	6792	48	14	62700	RPS21,APOA2,FAM156A,MT2A,CHCHD2,AP2A2,POLR2L,SPRR2A,HLA-B,FTH1,IMP3,FOXD3,MCTS1,ICAM1
TF	Factor: PEA3; motif: NACCGGAAGTN; match class: 1	TF:M11425_1	false	0.001578254326059943	2.801823011579961	2379	48	8	62700	RPS21,METTL5,FAM156A,CHCHD2,GTF2H2,POP7,MAGEB2,PDHA2
TF	Factor: rfx3:SREBP-2; motif: ATGGYAACRTCACGTGAY; match class: 1	TF:M08412_1	false	0.0015848052848156898	2.8000240892347383	4420	48	11	62700	AP2S1,ATP6V1F,FAM156A,OXT,CCL26,FTH1,DKK4,POP7,KLK14,FOXD3,PDHA2
TF	Factor: THAP7; motif: GNCGCCATSTTGRGNGKGGC; match class: 1	TF:M12728_1	false	0.0015972650668138733	2.7966230065276343	1278	48	6	62700	JUND,POLR2L,CEBPA,OXT,FTH1,ICAM1
TF	Factor: AhR; motif: CCYCNRRSTNGCGTGASA; match class: 1	TF:M00139_1	false	0.0016030274557354066	2.795059039235206	457	48	4	62700	JUND,AP2A2,DPM3,FOXD3
TF	Factor: CDP; motif: NATCGATCGS	TF:M00104	false	0.0016122232590370627	2.792574817708317	4430	48	11	62700	CRABP1,APOA2,ATP6V1F,RPL36AL,CCL26,MAGEB2,FOXD3,MCTS1,ICAM1,PDHA2,CEBPB
TF	Factor: CNOT3; motif: GGCCGCGSSS	TF:M01253	false	0.0016356283860487688	2.7863153609464075	3713	48	10	62700	JUND,MT2A,POLR2L,DPM3,CEBPA,OXT,PCSK1N,GFER,IMP3,CEBPB
TF	Factor: Dlx-5; motif: NNRGYAATTRNYKNNN	TF:M01388	false	0.0016364995930952181	2.786084098340409	7691	48	15	62700	METTL5,CHCHD2,POLR2L,DPM3,RPL36AL,SPRR2A,CEBPA,HLA-B,DKK4,POP7,HCRT,MAGEB2,FOXD3,MAPT,PDHA2
TF	Factor: Tbx3; motif: AGGTGTNR; match class: 1	TF:M08786_1	false	0.001651806573938218	2.7820408097937905	461	48	4	62700	SPRR2A,VPS28,GTF2H2,EIF4EBP1
TF	Factor: GABPalpha_GABPbeta; motif: CTTCCKGY	TF:M03791	false	0.0016684540226298346	2.77768575664076	3039	48	9	62700	RPS21,METTL5,AP2S1,FAM156A,CHCHD2,HLA-B,FTH1,POP7,PDHA2
TF	Factor: ITF-2; motif: NCACCTGN	TF:M11155	false	0.0016781495346285945	2.775169343167286	3042	48	9	62700	MT2A,AP1S1,CHAD,CEBPA,HLA-B,CCL26,FTH1,HCRT,MAPT
TF	Factor: slug; motif: KCACCTGN	TF:M03565	false	0.0016781495346285945	2.775169343167286	3042	48	9	62700	MT2A,AP1S1,CHAD,CEBPA,HLA-B,CCL26,FTH1,HCRT,MAPT
TF	Factor: rfx2; motif: SNSSCSGTTGCCATGGNRACNG	TF:M09651	false	0.0016878729430365555	2.7726602485959915	464	48	4	62700	JUND,AP2S1,AP1S1,GFER
TF	Factor: RFX1; motif: NGTTGCCATGG	TF:M09832	false	0.0017056006457172334	2.7681226482355	2410	48	8	62700	AP2S1,ATP6V1F,AP2A2,AP1S1,PCSK1N,GFER,ICAM1,CEBPB
TF	Factor: CREBPA; motif: NRTGACGTMANN	TF:M11313	false	0.0017102789775410472	2.7669330425174676	3737	48	10	62700	JUND,METTL5,FAM156A,CHCHD2,AP2A2,HLA-B,GFER,KLK14,FOXD3,PDHA2
TF	Factor: SAP-1; motif: NNCCGGAAGTGN; match class: 1	TF:M09905_1	false	0.0017102789775410472	2.7669330425174676	3051	48	9	62700	RPS21,METTL5,FAM156A,CHCHD2,GTF2H2,POP7,MCTS1,ICAM1,PDHA2
TF	Factor: GCMa; motif: CCCGCAT	TF:M03574	false	0.0017208893429601945	2.7642470548826945	2414	48	8	62700	LAGE3,CRABP1,JUND,METTL5,CHCHD2,AP2A2,FOXD3,ARMCX2
TF	Factor: SMAD3; motif: YGTCTAGACA	TF:M04026	false	0.0017307838863845544	2.7617571567405004	6872	48	14	62700	METTL5,APOA2,AP2S1,ATP6V1F,FAM156A,MT2A,POLR2L,DPM3,CHAD,GADD45G,GFER,HCRT,ANP32D,ICAM1
TF	Factor: PPARalpha:RXRalpha; motif: NNRGGTCATWGGGGTSANG; match class: 1	TF:M00518_1	false	0.0017556543459967123	2.7555609841034476	3063	48	9	62700	LAGE3,APOA2,AP2A2,AP1S1,RPL36AL,OXT,PCSK1N,KLK14,MCTS1
TF	Factor: Egr-3; motif: NTGCGTGGGCGK; match class: 1	TF:M00245_1	false	0.0017649958712509296	2.753256306194026	2424	48	8	62700	JUND,FAM156A,AP1S1,GADD45G,CEBPA,OXT,FTH1,HCRT
TF	Factor: LBP9; motif: ACYRGTTNNAACYRGT	TF:M11491	false	0.0017707730740852143	2.751837090411914	5252	48	12	62700	RPS21,ATP6V1F,CHCHD2,AP2A2,DPM3,SPRR2A,VPS28,MT1H,GFER,MAGEB2,MAPT,PDHA2
TF	Factor: TCF11:MafG; motif: NNNNNATGACTCAGCANTTNNG	TF:M00284	false	0.0017807415410931136	2.7493991099710717	4488	48	11	62700	METTL5,FAM156A,ORM2,CCL26,DKK4,HCRT,MAGEB2,NEUROG3,MCTS1,PDHA2,CEBPB
TF	Factor: Oct-2; motif: NTGCATATGCAN; match class: 1	TF:M11899_1	false	0.0017862536328070262	2.7480568749503416	4490	48	11	62700	LAGE3,METTL5,MT2A,CHCHD2,SPRR2A,MT1H,POP7,FOXD3,MAPT,MCTS1,PDHA2
TF	Factor: IRF-4; motif: RGGAASWGR; match class: 1	TF:M04818_1	false	0.0017872923919926705	2.7478043933021823	3072	48	9	62700	CHCHD2,AP1S1,CHAD,SPRR2A,VPS28,MT1H,OXT,KLK14,ARMCX2
TF	Factor: NR1B2; motif: RAGGTCRTGACCTY	TF:M11800	false	0.0017914037326053024	2.746806525215786	3762	48	10	62700	RPS21,APOA2,POLR2L,CHAD,MT1H,OXT,GTF2H2,GFER,IMP3,ICAM1
TF	Factor: c-Ets; motif: KRCAGGAARTRNKT	TF:M00340	false	0.001795415602246819	2.74583500509651	5262	48	12	62700	JUND,APOA2,DPM3,SPRR2A,VPS28,FTH1,IMP3,HCRT,MAGEB2,NEUROG3,MCTS1,PDHA2
TF	Factor: Fli-1; motif: RCMGGAAGYGNNN	TF:M09613	false	0.0018003781094400476	2.744636276230776	5264	48	12	62700	RPS21,CRABP1,JUND,METTL5,APOA2,AP2S1,SPRR2A,VPS28,FTH1,MAGEB2,MCTS1,PDHA2
TF	Factor: Elf-1; motif: AWCCCGGAAGTN; match class: 1	TF:M07415_1	false	0.0018284623238526306	2.7379139840333355	2439	48	8	62700	RPS21,CRABP1,METTL5,FAM156A,CHCHD2,DPM3,POP7,PDHA2
TF	Factor: IRF-1; motif: TTCACTT	TF:M00747	false	0.001829086968988242	2.7377656443028435	5274	48	12	62700	FAM156A,CHCHD2,AP1S1,POLR2L,DPM3,SPRR2A,VPS28,DKK4,MAPT,ANP32D,PDHA2,CEBPB
TF	Factor: ELF4; motif: NCCGGAARTN; match class: 1	TF:M02056_1	false	0.0018381254098296142	2.7356248613182697	1317	48	6	62700	RPS21,CHCHD2,AP1S1,GTF2H2,MAGEB2,ICAM1
TF	Factor: ER-alpha; motif: AGGTCASMNTGACCY	TF:M09909	false	0.0018446000609054723	2.734097781358598	6921	48	14	62700	LAGE3,RPS21,JUND,AP2S1,ATP6V1F,FAM156A,AP1S1,GADD45G,OXT,POP7,GFER,HCRT,KLK14,FOXD3
TF	Factor: MLLT10; motif: CYNNCCNNGGNGCTG	TF:M12636	false	0.0018546463215049986	2.7317388975117542	9612	48	17	62700	JUND,MT2A,AP2A2,AP1S1,POLR2L,DPM3,RPL36AL,VPS28,OXT,GFER,NEUROG3,FOXD3,MAPT,ICAM1,PDHA2,CEBPB,ARMCX2
TF	Factor: Sp1; motif: NGGGGGCGGGGYN; match class: 1	TF:M00196_1	false	0.0018678968096990877	2.728647119656317	6093	48	13	62700	LAGE3,JUND,FAM156A,CHCHD2,AP2A2,AP1S1,POLR2L,CHAD,GADD45G,OXT,EIF4EBP1,GFER,CEBPB
TF	Factor: Foxc1; motif: TTVYTTTNW	TF:M07254	false	0.001876448039537998	2.7266634570725667	7802	48	15	62700	METTL5,FAM156A,AP1S1,MT1H,CCL26,FTH1,PCSK1N,GFER,KLK14,NEUROG3,FOXD3,MAPT,MCTS1,PDHA2,ARMCX2
TF	Factor: HNF-1alpha; motif: RGTTAATNWTT	TF:M02013	false	0.0018896284052272259	2.7236235912902975	1859	48	7	62700	APOA2,ATP6V1F,MT2A,CHCHD2,RPL36AL,MCTS1,ARMCX2
TF	Factor: TR2; motif: NRGGTCRYGACCYN	TF:M11765	false	0.0019109036831318664	2.718761202499419	3104	48	9	62700	RPS21,POLR2L,RPL36AL,CHAD,MT1H,OXT,GTF2H2,GFER,ICAM1
TF	Factor: HNF4A; motif: RRGTCCAAAGTCCANN	TF:M04465	false	0.0019110925119557544	2.718718289156695	1328	48	6	62700	ATP6V1F,GTF2H2,EIF4EBP1,GFER,FOXD3,MAPT
TF	Factor: Pit-1; motif: NTAATGAKATGCRN	TF:M11950	false	0.0019121287633323029	2.718482865552715	6110	48	13	62700	CRABP1,RPL36AL,SPRR2A,HLA-B,MT1H,DKK4,POP7,PCSK1N,HCRT,MAGEB2,ANP32D,MCTS1,PDHA2
TF	Factor: PEBP2beta; motif: TGTGGTY	TF:M03841	false	0.0019196540406938264	2.7167770326275225	7821	48	15	62700	LAGE3,CHCHD2,POLR2L,RPL36AL,CHAD,GADD45G,SPRR2A,VPS28,ORM2,OXT,CCL26,FTH1,IMP3,NEUROG3,MAPT
TF	Factor: HOXA6; motif: NYMATTAN	TF:M08772	false	0.001928924986158575	2.714684661278279	7825	48	15	62700	RPS21,METTL5,ATP6V1F,MT2A,CHCHD2,POLR2L,DPM3,SPRR2A,CEBPA,HLA-B,FTH1,POP7,MAGEB2,MAPT,MCTS1
TF	Factor: HNF-4alpha; motif: NRGNNCAAAGTYCA	TF:M09626	false	0.0019305775558132866	2.714312747064953	1867	48	7	62700	ATP6V1F,RPL36AL,ORM2,MT1H,GTF2H2,GFER,MAPT
TF	Factor: Sox-8; motif: NNAACAATRN	TF:M11628	false	0.0019336380039505696	2.71362482684129	1332	48	6	62700	LAGE3,SPRR2A,GTF2H2,FOXD3,ANP32D,MCTS1
TF	Factor: GR; motif: RGWACATWAYGTWCY	TF:M11846	false	0.0019336380039505696	2.71362482684129	6119	48	13	62700	LAGE3,RPS21,ATP6V1F,MT2A,CHCHD2,CHAD,CEBPA,DKK4,POP7,EIF4EBP1,MCTS1,ICAM1,PDHA2
TF	Factor: HIF2A; motif: ACGTGNNN	TF:M07356	false	0.0019389579960637023	2.7124315990055345	1869	48	7	62700	RPS21,JUND,AP2A2,CEBPA,OXT,FOXD3,ARMCX2
TF	Factor: YY1; motif: CAARATGGCGGC	TF:M10104	false	0.0019484785395858563	2.710304373135734	6125	48	13	62700	JUND,ATP6V1F,POLR2L,RPL36AL,VPS28,HLA-B,ORM2,FTH1,GFER,IMP3,FOXD3,ICAM1,PDHA2
TF	Factor: LXR,; motif: YGAMCTNNASTRACCYN	TF:M00965	false	0.0019590273480079015	2.707959501215054	3812	48	10	62700	RPS21,AP2S1,ATP6V1F,CHCHD2,POLR2L,VPS28,HLA-B,IMP3,HCRT,MAPT
TF	Factor: STAT6; motif: TTCTSWGGAAN	TF:M10083	false	0.0019594797154931683	2.7078592279730604	3118	48	9	62700	RPS21,APOA2,FAM156A,MT2A,AP2A2,RPL36AL,HLA-B,CCL26,IMP3
TF	Factor: AhR; motif: CCYCNRRSTNGCGTGASA	TF:M00139	false	0.001964454255462904	2.7067580797721775	3814	48	10	62700	JUND,AP2A2,DPM3,CHAD,ORM2,OXT,CCL26,POP7,NEUROG3,FOXD3
TF	Factor: Elf-1; motif: NNANCCGGAAGTGS	TF:M09900	false	0.001965129313117689	2.706608866089757	5324	48	12	62700	RPS21,CRABP1,METTL5,AP2S1,FAM156A,CHCHD2,DPM3,RPL36AL,SPRR2A,GTF2H2,POP7,MAGEB2
TF	Factor: Pax-2; motif: NNNNGTCANGNRTKANNNN	TF:M00098	false	0.0019732937413193684	2.7048082615604354	7847	48	15	62700	LAGE3,CRABP1,ATP6V1F,AP2A2,AP1S1,RPL36AL,SPRR2A,HLA-B,MT1H,GTF2H2,CCL26,PCSK1N,HCRT,ICAM1,ARMCX2
TF	Factor: PLAG1; motif: CCCCCKWNNNGGSCCC; match class: 1	TF:M01973_1	false	0.0019732937413193684	2.7048082615604354	2473	48	8	62700	JUND,POLR2L,CHAD,PCSK1N,GFER,NEUROG3,FOXD3,CEBPB
TF	Factor: MTF-1; motif: NTTTTGCACACGGCNNN	TF:M12280	false	0.001991479504288255	2.7008241588606374	6983	48	14	62700	CRABP1,ATP6V1F,FAM156A,MT2A,AP2A2,RPL36AL,MT1H,OXT,CCL26,PCSK1N,EIF4EBP1,KLK14,PDHA2,ARMCX2
TF	Factor: STAT6; motif: TTCYYNGGAAN; match class: 1	TF:M07066_1	false	0.001999936358448362	2.6989838241432467	206	48	3	62700	POLR2L,HLA-B,IMP3
TF	Factor: LBP9; motif: ACYRGTNNNNACYRGT; match class: 1	TF:M11492_1	false	0.002032844981002597	2.69189573816573	6156	48	13	62700	LAGE3,RPS21,AP2S1,ATP6V1F,CHCHD2,AP2A2,POLR2L,DPM3,VPS28,CEBPA,GFER,MAGEB2,MAPT
TF	Factor: Osx; motif: CCNCCCCCNNN	TF:M07329	false	0.0020460530218022587	2.6890831160892668	7003	48	14	62700	JUND,FAM156A,AP2A2,VPS28,OXT,FTH1,POP7,PCSK1N,GFER,HCRT,MCTS1,ICAM1,CEBPB,ARMCX2
TF	Factor: USF2; motif: AAGTCACG; match class: 1	TF:M04810_1	false	0.002064519574903958	2.685180994972631	1351	48	6	62700	CRABP1,FAM156A,AP2A2,EIF4EBP1,GFER,FOXD3
TF	Factor: DEC1; motif: GTCACGTGAC; match class: 1	TF:M11073_1	false	0.0020700269169476	2.6840240072938992	5358	48	12	62700	APOA2,ATP6V1F,FAM156A,AP2A2,DPM3,CCL26,FTH1,IMP3,KLK14,FOXD3,ANP32D,ARMCX2
TF	Factor: Oct-2; motif: NTATGCWAATN	TF:M11896	false	0.0020966038537320224	2.6784836202694047	5366	48	12	62700	LAGE3,JUND,METTL5,CHCHD2,AP1S1,SPRR2A,DKK4,FOXD3,MAPT,MCTS1,PDHA2,ARMCX2
TF	Factor: KLF14; motif: NRCCACRCCCMCN	TF:M12183	false	0.0021156891961659464	2.674548131676643	7028	48	14	62700	LAGE3,CRABP1,JUND,AP2A2,CHAD,MT1H,FTH1,DKK4,PCSK1N,GFER,HCRT,KLK14,FOXD3,CEBPB
TF	Factor: AP-1; motif: RGTGACTMANN	TF:M00188	false	0.0021392580043665213	2.6697368343552834	3160	48	9	62700	CRABP1,APOA2,MT2A,CHCHD2,AP2A2,SPRR2A,CCL26,HCRT,CEBPB
TF	Factor: ATF-3; motif: RTKRCGTCANN	TF:M01863	false	0.0021397116344656847	2.6696447518839137	1904	48	7	62700	JUND,CHCHD2,CHAD,DKK4,GFER,FOXD3,PDHA2
TF	Factor: Erm:HOXA13; motif: RNCGGAWGTCGTAAA	TF:M08466	false	0.002145383509927024	2.668495061820827	1362	48	6	62700	FAM156A,RPL36AL,CHAD,HLA-B,ANP32D,MCTS1
TF	Factor: Octamer; motif: TNATTTGCATN	TF:M00795	false	0.00220781551454071	2.656037219151322	4619	48	11	62700	LAGE3,JUND,METTL5,RPL36AL,GADD45G,SPRR2A,DKK4,HCRT,MAPT,MCTS1,PDHA2
TF	Factor: ETSLIKE; motif: NACTTCCTNN	TF:M08881	false	0.0022260979737431584	2.6524557256618313	3179	48	9	62700	JUND,CHCHD2,DPM3,SPRR2A,VPS28,FTH1,IMP3,MCTS1,PDHA2
TF	Factor: AP-4:Fli-1; motif: RSCGGAWRCAGSTGN; match class: 1	TF:M08445_1	false	0.0022260979737431584	2.6524557256618313	3179	48	9	62700	RPS21,APOA2,ATP6V1F,CHAD,VPS28,ORM2,EIF4EBP1,GFER,HCRT
TF	Factor: Egr-1; motif: NMCRCCCMCNCNN	TF:M12139	false	0.002259996393383223	2.6458922539211893	3889	48	10	62700	LAGE3,JUND,FAM156A,AP1S1,GADD45G,CEBPA,OXT,POP7,GFER,FOXD3
TF	Factor: six4; motif: NCGTATCRTN	TF:M11024	false	0.0022726254483846483	2.6434721344921313	5418	48	12	62700	LAGE3,METTL5,ATP6V1F,FAM156A,CHCHD2,RPL36AL,SPRR2A,GTF2H2,DKK4,PCSK1N,IMP3,PDHA2
TF	Factor: GATA-1; motif: NNCWGATARNNNN	TF:M00128	false	0.0022828745492835824	2.6415179536218334	2533	48	8	62700	APOA2,MT2A,CHCHD2,SPRR2A,EIF4EBP1,NEUROG3,PDHA2,ARMCX2
TF	Factor: STAT3; motif: NTTCCYGGAAN; match class: 1	TF:M09664_1	false	0.002284809224310714	2.641150056551698	1927	48	7	62700	AP2S1,ATP6V1F,POLR2L,RPL36AL,GTF2H2,GFER,ICAM1
TF	Factor: Dlx-1; motif: NNTAATTANN	TF:M04299	false	0.002285756352498446	2.6409700645815306	2534	48	8	62700	CHCHD2,RPL36AL,SPRR2A,HLA-B,HCRT,FOXD3,MAPT,PDHA2
TF	Factor: KLF3; motif: CCMCACCCNG	TF:M03553	false	0.0022957934515764953	2.6390671872129383	1929	48	7	62700	AP2S1,AP2A2,SPRR2A,FTH1,EIF4EBP1,FOXD3,ICAM1
TF	Factor: HOXA2; motif: NNTMATTANN	TF:M04344	false	0.0023123996371893388	2.6359371074368116	2539	48	8	62700	CHCHD2,RPL36AL,SPRR2A,POP7,HCRT,FOXD3,MAPT,PDHA2
TF	Factor: mbnl2; motif: NYGCYTYGCYTN	TF:M12136	false	0.0023203938348448586	2.6344382970987756	5433	48	12	62700	LAGE3,ATP6V1F,RPL36AL,CHAD,GADD45G,VPS28,CEBPA,OXT,FTH1,DKK4,GFER,ICAM1
TF	Factor: JunB; motif: NNTGAGTCANN	TF:M09963	false	0.002321078214040265	2.6343102247514176	906	48	5	62700	MT2A,CHCHD2,CCL26,HCRT,MAGEB2
TF	Factor: AP-1; motif: NNTGACTCANN	TF:M00174	false	0.0023249592671457622	2.6335846514659798	1934	48	7	62700	APOA2,MT2A,AP2A2,HCRT,MAGEB2,NEUROG3,CEBPB
TF	Factor: AP-2gamma; motif: GCCYNCRGSN; match class: 1	TF:M03811_1	false	0.0023505626448242153	2.628828169943103	3912	48	10	62700	JUND,METTL5,MT2A,POLR2L,CHAD,CEBPA,GFER,KLK14,ICAM1,CEBPB
TF	Factor: JunB; motif: NNNTGAGTCAY	TF:M09631	false	0.0023575033971435597	2.6275476727753047	1939	48	7	62700	MT2A,CHCHD2,AP2A2,CCL26,HCRT,MAGEB2,CEBPB
TF	Factor: C/EBPgamma; motif: NRTKRSRMAAKN	TF:M01869	false	0.002360980392952667	2.626907619557368	3209	48	9	62700	METTL5,POLR2L,DPM3,VPS28,DKK4,MAGEB2,NEUROG3,PDHA2,ARMCX2
TF	Factor: AP-4; motif: AWCAGCTGWT	TF:M11210	false	0.0023663641995405006	2.62591841369016	4664	48	11	62700	RPL36AL,CHAD,VPS28,OXT,CCL26,GFER,IMP3,MAGEB2,FOXD3,PDHA2,ARMCX2
TF	Factor: TFEA; motif: YRCACGTGACN	TF:M11090	false	0.0023663641995405006	2.62591841369016	6266	48	13	62700	CRABP1,FAM156A,GADD45G,CEBPA,ORM2,MT1H,EIF4EBP1,IMP3,FOXD3,MAPT,ANP32D,ICAM1,ARMCX2
TF	Factor: AP-4; motif: AWCAGCTGWT; match class: 1	TF:M11210_1	false	0.0023663641995405006	2.62591841369016	4664	48	11	62700	RPL36AL,CHAD,VPS28,OXT,CCL26,GFER,IMP3,MAGEB2,FOXD3,PDHA2,ARMCX2
TF	Factor: DLX6; motif: NWRNGYAAWYA	TF:M12595	false	0.002377961824869877	2.6237951217027926	3920	48	10	62700	METTL5,APOA2,FAM156A,CHAD,GADD45G,HLA-B,ORM2,DKK4,POP7,NEUROG3
TF	Factor: ZNF96; motif: NGGWRCGGAGGA	TF:M06850	false	0.002377961824869877	2.6237951217027926	515	48	4	62700	ATP6V1F,CHCHD2,AP2A2,CEBPA
TF	Factor: nerf; motif: NNNCCGGAAGTGN; match class: 1	TF:M09901_1	false	0.002377961824869877	2.6237951217027926	1393	48	6	62700	RPS21,METTL5,FAM156A,CHCHD2,POP7,MAGEB2
TF	Factor: Gli2; motif: NTRAAGTAGGGTGGCCC	TF:M05331	false	0.0023802678324098482	2.6233741725261543	1944	48	7	62700	ATP6V1F,CHAD,ORM2,GTF2H2,PCSK1N,EIF4EBP1,CEBPB
TF	Factor: rfx1; motif: NGTTRCCATGGYAACN; match class: 1	TF:M11962_1	false	0.0023802678324098482	2.6233741725261543	3215	48	9	62700	RPS21,METTL5,AP2S1,AP1S1,POP7,PCSK1N,GFER,ICAM1,PDHA2
TF	Factor: hoxa9; motif: GYMATWANNN	TF:M10786	false	0.0023872292209821213	2.6221058781745743	8006	48	15	62700	RPS21,METTL5,MT2A,CHCHD2,AP1S1,POLR2L,DPM3,SPRR2A,HLA-B,FTH1,MAGEB2,KLK14,FOXD3,MAPT,MCTS1
TF	Factor: YY1; motif: GCCGCCATTTTG	TF:M02044	false	0.0024044559711684944	2.6189831710350218	6280	48	13	62700	CRABP1,AP2S1,ATP6V1F,POLR2L,RPL36AL,VPS28,ORM2,FTH1,PCSK1N,GFER,IMP3,ICAM1,PDHA2
TF	Factor: COUP-TF1; motif: RRGGTCRNTGACCYY	TF:M11741	false	0.0024152530504654227	2.6170373607040025	3930	48	10	62700	RPS21,MT2A,CHCHD2,CHAD,VPS28,MT1H,GFER,IMP3,NEUROG3,ICAM1
TF	Factor: ER81; motif: NACCGGAAGTN	TF:M11421	false	0.002417904513741607	2.616560854002105	2561	48	8	62700	CRABP1,AP2S1,CHCHD2,DPM3,GTF2H2,FTH1,POP7,PDHA2
TF	Factor: Nkx2-3; motif: GNCGTTRAG	TF:M10635	false	0.0024235389110867675	2.615550003077757	4681	48	11	62700	LAGE3,RPS21,CHCHD2,AP2A2,CHAD,VPS28,CEBPA,PCSK1N,GFER,ANP32D,ARMCX2
TF	Factor: GATA-6; motif: NNNAGATAAGAWAN	TF:M09624	false	0.0024350678685841182	2.613488929915129	3227	48	9	62700	APOA2,MT2A,CHCHD2,RPL36AL,SPRR2A,CCL26,FTH1,ANP32D,ARMCX2
TF	Factor: Rfx1; motif: GTTGCYNNGGARMS	TF:M04627	false	0.002447296314998525	2.6113134437345304	3938	48	10	62700	JUND,AP2A2,GADD45G,MT1H,CCL26,PCSK1N,GFER,MAGEB2,ANP32D,CEBPB
TF	Factor: GABPalpha; motif: RCCGGAWRYN	TF:M02074	false	0.002451958472612872	2.6104868894830684	4689	48	11	62700	RPS21,CRABP1,METTL5,AP2S1,ATP6V1F,CHCHD2,AP1S1,DPM3,GTF2H2,POP7,ICAM1
TF	Factor: ERR1; motif: CAAGGTCAMNN	TF:M02093	false	0.002451958472612872	2.6104868894830684	1403	48	6	62700	RPS21,CHAD,OXT,PCSK1N,EIF4EBP1,CEBPB
TF	Factor: GATA6; motif: NNNTCTTATCTNN	TF:M12571	false	0.002461842045067119	2.608739815399987	3942	48	10	62700	APOA2,MT2A,CHCHD2,RPL36AL,CHAD,SPRR2A,CCL26,FTH1,ANP32D,ARMCX2
TF	Factor: BTEB1; motif: GGGGGCGGGGCNGSGGGNGS; match class: 1	TF:M09723_1	false	0.0024637162760510496	2.6084093074005477	6300	48	13	62700	CRABP1,JUND,AP2A2,AP1S1,POLR2L,CHAD,FTH1,POP7,PCSK1N,EIF4EBP1,GFER,FOXD3,CEBPB
TF	Factor: pax-2; motif: NSGTCACGCWTSANYGMNYN	TF:M11876	false	0.0024732715410937037	2.6067281997225473	6303	48	13	62700	LAGE3,JUND,METTL5,FAM156A,POLR2L,RPL36AL,CEBPA,POP7,MAGEB2,NEUROG3,FOXD3,MAPT,ICAM1
TF	Factor: gsh-1; motif: NTMATNRN	TF:M10750	false	0.002487528252314223	2.604231978017618	8043	48	15	62700	APOA2,CHCHD2,RPL36AL,SPRR2A,CEBPA,HLA-B,OXT,CCL26,DKK4,POP7,PCSK1N,HCRT,FOXD3,MAPT,PDHA2
TF	Factor: DEC1; motif: NCNCACRTGNSC	TF:M08870	false	0.002500791136908723	2.6019225785117306	8049	48	15	62700	RPS21,APOA2,CHCHD2,AP1S1,RPL36AL,GADD45G,CEBPA,GTF2H2,FTH1,POP7,IMP3,KLK14,FOXD3,ICAM1,ARMCX2
TF	Factor: Sp2; motif: NTWAGTCCCGCCCMCTT	TF:M12155	false	0.002500791136908723	2.6019225785117306	4703	48	11	62700	LAGE3,AP1S1,RPL36AL,CHAD,GADD45G,FTH1,POP7,HCRT,KLK14,MCTS1,CEBPB
TF	Factor: GATA-1; motif: SNNGATNNNN	TF:M00075	false	0.002500791136908723	2.6019225785117306	7165	48	14	62700	CRABP1,JUND,METTL5,APOA2,AP2S1,POLR2L,ORM2,MT1H,PCSK1N,EIF4EBP1,HCRT,FOXD3,PDHA2,CEBPB
TF	Factor: LHX2; motif: NNYTAATTRNNN	TF:M09976	false	0.0025017888117165573	2.6017493540259773	2578	48	8	62700	CHCHD2,RPL36AL,SPRR2A,DKK4,POP7,HCRT,FOXD3,PDHA2
TF	Factor: TTF-1; motif: NTKGAGTGSN	TF:M10007	false	0.0025108093537706657	2.600186262097391	4706	48	11	62700	APOA2,ATP6V1F,DPM3,SPRR2A,CCL26,POP7,HCRT,NEUROG3,FOXD3,MAPT,ANP32D
TF	Factor: ESE-1; motif: ACCCGGAAGTRNNNNNNNNWWWW	TF:M11379	false	0.0025220641889622973	2.5982438644094974	3247	48	9	62700	RPS21,CRABP1,METTL5,CHCHD2,RPL36AL,CHAD,SPRR2A,POP7,MAGEB2
TF	Factor: MTF-1; motif: CCGNGTGCAV; match class: 1	TF:M04619_1	false	0.002543668684237036	2.5945394566942386	51	48	2	62700	MT2A,MT1H
TF	Factor: EGR-1; motif: TGCGTGGGCGK	TF:M01972	false	0.0025759310262834477	2.589065769924621	5511	48	12	62700	LAGE3,JUND,AP2S1,FAM156A,AP2A2,DPM3,GADD45G,CEBPA,POP7,GFER,HCRT,CEBPB
TF	Factor: PXR; motif: AGTTCANNSAGTTC	TF:M08779	false	0.002614294855404576	2.5826454317311622	3977	48	10	62700	APOA2,FAM156A,CHCHD2,RPL36AL,HLA-B,ORM2,MT1H,POP7,EIF4EBP1,IMP3
TF	Factor: SMAD3; motif: CAGACAS	TF:M07429	false	0.002625388739176027	2.5808063818658824	6348	48	13	62700	APOA2,MT2A,AP1S1,VPS28,OXT,DKK4,POP7,EIF4EBP1,HCRT,KLK14,MAPT,MCTS1,ARMCX2
TF	Factor: Egr-1; motif: NNCRCCCMCGCNN	TF:M12140	false	0.002629699284300104	2.580093911828131	5525	48	12	62700	LAGE3,JUND,AP2S1,FAM156A,AP2A2,GADD45G,CEBPA,OXT,POP7,GFER,HCRT,CEBPB
TF	Factor: EVX1; motif: NNTNATTANN	TF:M04320	false	0.002642182195901023	2.5780372382180006	3270	48	9	62700	CHCHD2,RPL36AL,SPRR2A,CEBPA,HLA-B,POP7,HCRT,FOXD3,MAPT
TF	Factor: Sox-10; motif: NACAAWG; match class: 1	TF:M02116_1	false	0.0026462304549073916	2.577372336665386	8097	48	15	62700	RPS21,METTL5,ATP6V1F,SPRR2A,HLA-B,GTF2H2,DKK4,PCSK1N,GFER,IMP3,MAGEB2,FOXD3,ANP32D,MCTS1,ICAM1
TF	Factor: RFX2; motif: GTYNCCATGGCAACNGNNN	TF:M07410	false	0.0026485293678380276	2.5769952070896114	533	48	4	62700	AP2S1,AP1S1,PCSK1N,GFER
TF	Factor: GATA-2; motif: NNNGATRNNN	TF:M00076	false	0.0026601813537171213	2.5750887550103405	3274	48	9	62700	RPS21,AP2S1,POLR2L,CHAD,GTF2H2,EIF4EBP1,GFER,NEUROG3,PDHA2
TF	Factor: c-Jun; motif: NATGACGTCAYN; match class: 1	TF:M11266_1	false	0.0026862938662423922	2.5708464795651014	6366	48	13	62700	JUND,FAM156A,CHCHD2,AP2A2,DPM3,CHAD,HLA-B,DKK4,GFER,MAGEB2,KLK14,FOXD3,PDHA2
TF	Factor: Pax-3; motif: TCGTCACRCTTHM; match class: 1	TF:M00360_1	false	0.0026878351310737486	2.5705973739593015	5541	48	12	62700	LAGE3,JUND,ATP6V1F,AP1S1,FTH1,EIF4EBP1,IMP3,NEUROG3,FOXD3,MCTS1,ICAM1,CEBPB
TF	Factor: JUNB:C-JUN; motif: NATGACKCAT; match class: 1	TF:M08944_1	false	0.0026990386073121584	2.5687909032083174	943	48	5	62700	ATP6V1F,CHCHD2,HLA-B,CCL26,KLK14
TF	Factor: HNF3; motif: NWRARYAAAYANN	TF:M00791	false	0.002704060332024538	2.567983622799546	3283	48	9	62700	CHCHD2,CHAD,GADD45G,VPS28,GTF2H2,CCL26,NEUROG3,MAPT,PDHA2
TF	Factor: VDR,; motif: RRTGNMCYTNNTGAMCCNYNT; match class: 1	TF:M00966_1	false	0.0027555425517423993	2.5597928781082135	3292	48	9	62700	MT2A,CHAD,VPS28,FTH1,EIF4EBP1,GFER,HCRT,ICAM1,PDHA2
TF	Factor: VDR:RXR; motif: GGGTCAWNGRGTTCA	TF:M01202	false	0.002760024882552316	2.559087002606357	4010	48	10	62700	LAGE3,APOA2,FAM156A,AP2A2,HLA-B,MT1H,OXT,EIF4EBP1,NEUROG3,ICAM1
TF	Factor: HES-1; motif: GGCRCGTGNC	TF:M11061	false	0.002760024882552316	2.559087002606357	6387	48	13	62700	LAGE3,METTL5,FAM156A,AP2A2,GADD45G,CEBPA,ORM2,GTF2H2,GFER,IMP3,FOXD3,ICAM1,ARMCX2
TF	Factor: PEA3; motif: ACAGGAAGGAAGTN	TF:M11429	false	0.002760024882552316	2.559087002606357	5560	48	12	62700	JUND,VPS28,DKK4,POP7,HCRT,MAGEB2,KLK14,NEUROG3,MCTS1,ICAM1,PDHA2,ARMCX2
TF	Factor: HOXA9; motif: DTGATTTATKGY	TF:M07450	false	0.0027640475715762303	2.5584544866613474	4768	48	11	62700	CHCHD2,SPRR2A,HLA-B,DKK4,IMP3,MAGEB2,FOXD3,MAPT,ANP32D,MCTS1,PDHA2
TF	Factor: Pit-1; motif: NMTTCATAAWTATWNMNA	TF:M00802	false	0.002789499270533802	2.554473747823494	4774	48	11	62700	LAGE3,CHCHD2,AP2A2,AP1S1,HLA-B,ORM2,GTF2H2,MAGEB2,ANP32D,MCTS1,PDHA2
TF	Factor: AP-2gamma; motif: NSCCYNRGGSN; match class: 1	TF:M11481_1	false	0.002789499270533802	2.554473747823494	4774	48	11	62700	FAM156A,MT2A,AP2A2,POLR2L,CHAD,SPRR2A,VPS28,FTH1,GFER,KLK14,PDHA2
TF	Factor: TTF-1; motif: NNNNCAAGNRNN	TF:M00794	false	0.00280538049058791	2.5520082275428484	4778	48	11	62700	RPS21,JUND,DPM3,CEBPA,CCL26,FTH1,POP7,EIF4EBP1,IMP3,HCRT,NEUROG3
TF	Factor: c-Jun; motif: NATGASTCATN; match class: 1	TF:M11264_1	false	0.00280538049058791	2.5520082275428484	4020	48	10	62700	ATP6V1F,FAM156A,AP2A2,HLA-B,DKK4,IMP3,HCRT,MAGEB2,MAPT,CEBPB
TF	Factor: NR1B2; motif: NAAAGGTCAN	TF:M11798	false	0.0028064524309016265	2.5518423146315583	3304	48	9	62700	LAGE3,RPS21,AP2S1,CHAD,GADD45G,OXT,PCSK1N,ICAM1,CEBPB
TF	Factor: NF-E4; motif: GTGAGGS; match class: 1	TF:M08826_1	false	0.0028064524309016265	2.5518423146315583	4779	48	11	62700	CRABP1,ATP6V1F,AP2A2,ORM2,MAGEB2,FOXD3,MAPT,ANP32D,MCTS1,CEBPB,ARMCX2
TF	Factor: ERF:FOXO1A; motif: RTMAACAGGAARNS; match class: 1	TF:M08241_1	false	0.0028064524309016265	2.5518423146315583	2010	48	7	62700	APOA2,CHCHD2,SPRR2A,ORM2,PCSK1N,MAGEB2,MCTS1
TF	Factor: Sox-14; motif: CCGAACAATN	TF:M11620	false	0.0028064524309016265	2.5518423146315583	543	48	4	62700	FAM156A,GTF2H2,MAGEB2,ARMCX2
TF	Factor: POU3F1; motif: TAATKANNNNNTMATTA	TF:M11927	false	0.0028064524309016265	2.5518423146315583	2010	48	7	62700	METTL5,CHCHD2,HLA-B,CCL26,DKK4,MAPT,MCTS1
TF	Factor: FKLF; motif: BGGGNGGVMD	TF:M01837	false	0.0028233942559360895	2.5492284731735806	5579	48	12	62700	JUND,APOA2,FAM156A,AP1S1,DPM3,RPL36AL,GADD45G,CEBPA,MT1H,FTH1,GFER,CEBPB
TF	Factor: PRDM1; motif: NNCTTTCTCNN	TF:M12530	false	0.002823395367730773	2.5492283021573647	955	48	5	62700	RPS21,APOA2,FAM156A,SPRR2A,HCRT
TF	Factor: PPARALPHA:RXR-ALPHA; motif: AWNTRGGTNAAAGGTCAN; match class: 1	TF:M08960_1	false	0.0028498464024377225	2.5451785464375716	4790	48	11	62700	METTL5,APOA2,ATP6V1F,AP1S1,DPM3,RPL36AL,FTH1,MAGEB2,KLK14,ICAM1,ARMCX2
TF	Factor: HSF1; motif: TCYAGAANNTTC	TF:M07259	false	0.0028579165168970654	2.5439504616123947	4792	48	11	62700	CRABP1,JUND,METTL5,MT2A,POLR2L,HLA-B,GTF2H2,CCL26,POP7,HCRT,ANP32D
TF	Factor: ER81; motif: NRCMGGAWGNN	TF:M11418	false	0.0028625880650001625	2.543241143759371	4034	48	10	62700	JUND,APOA2,AP2S1,AP2A2,SPRR2A,VPS28,FTH1,MAGEB2,MCTS1,PDHA2
TF	Factor: B-ATF; motif: NNATGACACN; match class: 1	TF:M11300_1	false	0.002867779716861672	2.542454211241897	2642	48	8	62700	ATP6V1F,CHAD,HLA-B,FTH1,PCSK1N,EIF4EBP1,MAGEB2,KLK14
TF	Factor: HES-1; motif: NNCKYGTGNNN	TF:M07042	false	0.0028680962173269903	2.542406283285531	4036	48	10	62700	LAGE3,METTL5,AP2A2,DPM3,POP7,GFER,HCRT,MAGEB2,NEUROG3,PDHA2
TF	Factor: BTEB2; motif: WGGGTGKGGCNGGN; match class: 1	TF:M09972_1	false	0.0028680962173269903	2.542406283285531	4036	48	10	62700	AP1S1,CHAD,SPRR2A,MT1H,OXT,PCSK1N,EIF4EBP1,NEUROG3,MCTS1,ARMCX2
TF	Factor: ATF-3; motif: NRTGACGTCAYN	TF:M11291	false	0.00288855696662433	2.5393190631072873	4800	48	11	62700	JUND,METTL5,FAM156A,CHCHD2,AP2A2,HLA-B,GFER,MAGEB2,KLK14,FOXD3,PDHA2
TF	Factor: ELK1; motif: NACTTCCGSCGGAAGYN; match class: 1	TF:M03971_1	false	0.002893044639337871	2.538644865187639	7290	48	14	62700	LAGE3,RPS21,APOA2,ATP6V1F,FAM156A,AP1S1,POLR2L,GADD45G,ORM2,MT1H,POP7,NEUROG3,FOXD3,PDHA2
TF	Factor: HMX2; motif: SCACTTANC	TF:M10646	false	0.002901282097923646	2.5374100417539465	7293	48	14	62700	CRABP1,APOA2,MT2A,CHCHD2,AP1S1,DPM3,RPL36AL,VPS28,HLA-B,ORM2,PCSK1N,HCRT,KLK14,FOXD3
TF	Factor: AHDC1; motif: WRWGYAAACA	TF:M12579	false	0.0029045614778565095	2.5369194268271813	2649	48	8	62700	METTL5,CHAD,GADD45G,SPRR2A,HLA-B,GTF2H2,HCRT,NEUROG3
TF	Factor: CTCF; motif: NNNGCCASCAGRKGGCRSNN	TF:M01200	false	0.002904880695925844	2.5368716994750438	4045	48	10	62700	RPS21,JUND,METTL5,AP2A2,DPM3,GADD45G,HLA-B,POP7,MAGEB2,CEBPB
TF	Factor: Sp2; motif: GYCCCGCCYCYNNNN	TF:M07129	false	0.002904880695925844	2.5368716994750438	6433	48	13	62700	LAGE3,JUND,MT2A,AP2A2,AP1S1,CHAD,POP7,PCSK1N,GFER,KLK14,FOXD3,ICAM1,CEBPB
TF	Factor: Tal-1; motif: CTGNNNNNNNNWGATAAGN	TF:M09666	false	0.002927920702138869	2.5334406895978905	551	48	4	62700	APOA2,RPL36AL,FTH1,ANP32D
TF	Factor: HOXD4; motif: NNYMATTANN	TF:M08774	false	0.0029345228511720076	2.53246250427981	4051	48	10	62700	APOA2,ATP6V1F,MT2A,RPL36AL,HLA-B,OXT,FTH1,PCSK1N,MAPT,ANP32D
TF	Factor: HIF-1alpha; motif: NNACGTGNN	TF:M07043	false	0.00293606678191847	2.5322340704559543	1463	48	6	62700	RPS21,CRABP1,AP2A2,OXT,PCSK1N,IMP3
TF	Factor: ATF6; motif: TGACGTGG	TF:M00483	false	0.0029417070227906105	2.53140058270341	2656	48	8	62700	JUND,FAM156A,CHCHD2,RPL36AL,CHAD,IMP3,PDHA2,ARMCX2
TF	Factor: TFAP2A; motif: NNNGCCTCAGGCNN	TF:M12485	false	0.0029417070227906105	2.53140058270341	6444	48	13	62700	CRABP1,METTL5,ATP6V1F,MT2A,AP2A2,POLR2L,RPL36AL,CHAD,VPS28,FTH1,GFER,KLK14,PDHA2
TF	Factor: CDP; motif: ATCGATNNNNNNATCRAT	TF:M03951	false	0.0029550824594310587	2.52943039594136	4056	48	10	62700	ATP6V1F,GADD45G,FTH1,DKK4,POP7,EIF4EBP1,MAPT,ANP32D,PDHA2,ARMCX2
TF	Factor: ZBTB37; motif: TGGCTTTGGY	TF:M12688	false	0.002968473658854694	2.5274668004905956	4059	48	10	62700	CHCHD2,DPM3,VPS28,MT1H,FTH1,DKK4,HCRT,MAGEB2,NEUROG3,FOXD3
TF	Factor: rfx5; motif: NYRGCAACSGTTRCYAN	TF:M11972	false	0.002968473658854694	2.5274668004905956	1467	48	6	62700	LAGE3,AP2A2,RPL36AL,VPS28,MT1H,MAPT
TF	Factor: ZBP89; motif: YCCYCCCCCM; match class: 1	TF:M01816_1	false	0.002978081334112909	2.5260634454441275	242	48	3	62700	APOA2,HLA-B,PCSK1N
TF	Factor: ZFX; motif: SNAGGCCNCR	TF:M10121	false	0.0029813985460310373	2.5255799646675805	4062	48	10	62700	CRABP1,JUND,AP2A2,POLR2L,RPL36AL,CEBPA,MT1H,PCSK1N,KLK14,CEBPB
TF	Factor: NFATc3; motif: NTTTCCRYGGAAAN	TF:M11988	false	0.002983805554304009	2.5252294819514827	7320	48	14	62700	RPS21,APOA2,FAM156A,MT2A,CHCHD2,AP2A2,POLR2L,SPRR2A,HLA-B,FTH1,IMP3,FOXD3,MCTS1,ICAM1
TF	Factor: TCF-3; motif: NCTTTGWTNTKYW	TF:M01594	false	0.0029969786425278894	2.5233163519710504	4828	48	11	62700	ATP6V1F,AP1S1,DPM3,SPRR2A,HLA-B,DKK4,PCSK1N,IMP3,ANP32D,PDHA2,ARMCX2
TF	Factor: HOXA9; motif: DTGATTTATKGY; match class: 1	TF:M07450_1	false	0.0030189058177062236	2.520150435664715	973	48	5	62700	HLA-B,DKK4,IMP3,MAGEB2,MCTS1
TF	Factor: MafB; motif: CRCTGACNANN	TF:M03830	false	0.003047788406048322	2.5160151873571865	7337	48	14	62700	LAGE3,JUND,APOA2,AP2S1,FAM156A,MT2A,MT1H,OXT,GTF2H2,POP7,EIF4EBP1,IMP3,NEUROG3,CEBPB
TF	Factor: c-Fos; motif: RTGAGTCAYNN	TF:M09617	false	0.0030671307615640526	2.5132677082642876	2676	48	8	62700	CRABP1,MT2A,CHCHD2,AP2A2,CCL26,HCRT,MAGEB2,CEBPB
TF	Factor: HSF1; motif: GAANNTTCTRGNAN	TF:M02017	false	0.0030671307615640526	2.5132677082642876	4079	48	10	62700	CRABP1,JUND,METTL5,AP1S1,HLA-B,GTF2H2,CCL26,POP7,HCRT,ANP32D
TF	Factor: ATF-3; motif: GGTSACGTGAN	TF:M09868	false	0.003098924522925449	2.508789001261901	6485	48	13	62700	RPS21,JUND,FAM156A,MT2A,CHCHD2,CHAD,HLA-B,PCSK1N,MAGEB2,FOXD3,ICAM1,PDHA2,ARMCX2
TF	Factor: Dlx-5; motif: NTCRTTAN	TF:M10612	false	0.0031223541621099625	2.505517837363763	8253	48	15	62700	METTL5,APOA2,ATP6V1F,CHCHD2,AP1S1,CHAD,SPRR2A,ORM2,DKK4,HCRT,MAGEB2,MAPT,ANP32D,MCTS1,PDHA2
TF	Factor: ZXDA; motif: NAGGGTG; match class: 1	TF:M06203_1	false	0.0031223541621099625	2.505517837363763	2055	48	7	62700	CRABP1,GADD45G,SPRR2A,VPS28,ORM2,HCRT,KLK14
TF	Factor: ZXDB; motif: NAGGGTG; match class: 1	TF:M06202_1	false	0.0031223541621099625	2.505517837363763	2055	48	7	62700	CRABP1,GADD45G,SPRR2A,VPS28,ORM2,HCRT,KLK14
TF	Factor: Dlx-7; motif: NTCRTTAN	TF:M10603	false	0.0031223541621099625	2.505517837363763	8253	48	15	62700	METTL5,APOA2,ATP6V1F,CHCHD2,AP1S1,CHAD,SPRR2A,ORM2,DKK4,HCRT,MAGEB2,MAPT,ANP32D,MCTS1,PDHA2
TF	Factor: AP-4:ER81; motif: RSCGGAAGCAGSTGNN; match class: 1	TF:M08443_1	false	0.0031253983014540416	2.5050946282076363	4091	48	10	62700	RPS21,FAM156A,POLR2L,RPL36AL,CHAD,CEBPA,ORM2,CCL26,GFER,HCRT
TF	Factor: C-JUN:FRA-2; motif: NRTGACGTMAT; match class: 1	TF:M08941_1	false	0.003136666971589367	2.5035315890736256	3368	48	9	62700	JUND,METTL5,CHCHD2,AP2A2,GFER,MAGEB2,KLK14,FOXD3,PDHA2
TF	Factor: TFAP2C; motif: NGCCCNNRGGCA; match class: 1	TF:M04152_1	false	0.003136666971589367	2.5035315890736256	5661	48	12	62700	RPS21,JUND,AP2S1,MT2A,POLR2L,RPL36AL,CEBPA,FTH1,GFER,NEUROG3,FOXD3,ICAM1
TF	Factor: msc; motif: NRMCATATGNYN	TF:M11146	false	0.0031404043652989806	2.503014427623811	3369	48	9	62700	LAGE3,SPRR2A,HLA-B,PCSK1N,MAGEB2,FOXD3,MAPT,MCTS1,PDHA2
TF	Factor: ZFP1; motif: NTTTTATACCCAGCN	TF:M12299	false	0.00314825083420918	2.5019306728907633	58	48	2	62700	CEBPA,KLK14
TF	Factor: E2F2; motif: NNTTTTGGCGCCAAAAWN	TF:M03959	false	0.003201228615860484	2.4946833095917875	8276	48	15	62700	METTL5,APOA2,AP2S1,CHCHD2,AP2A2,AP1S1,DPM3,GADD45G,ORM2,GTF2H2,CCL26,FTH1,KLK14,ANP32D,MCTS1
TF	Factor: FXR:RXR-ALPHA; motif: NAGKTCATTGACCYN	TF:M08954	false	0.0032073895997212316	2.4938482833729965	6514	48	13	62700	RPS21,APOA2,MT2A,CHCHD2,AP1S1,CHAD,MT1H,OXT,DKK4,GFER,IMP3,NEUROG3,ICAM1
TF	Factor: ATF-2; motif: TTACGTAA; match class: 1	TF:M00040_1	false	0.0032073895997212316	2.4938482833729965	6514	48	13	62700	LAGE3,RPS21,JUND,FAM156A,CHCHD2,SPRR2A,HLA-B,CCL26,DKK4,GFER,FOXD3,PDHA2,ARMCX2
TF	Factor: PPAR; motif: WASNRGGNCAAAGGTCA	TF:M00528	false	0.0032344599395413044	2.4901982234518885	4112	48	10	62700	APOA2,ATP6V1F,AP1S1,DPM3,RPL36AL,GTF2H2,FTH1,HCRT,KLK14,PDHA2
TF	Factor: TBX18; motif: NNAGGTGTGAAN	TF:M12037	false	0.0032365081325555966	2.4899232973685654	569	48	4	62700	CRABP1,SPRR2A,GTF2H2,ICAM1
TF	Factor: ESR1; motif: STGACCTN	TF:M12602	false	0.00324689167440493	2.4885322004386614	3387	48	9	62700	LAGE3,AP2A2,AP1S1,MT1H,DKK4,GFER,IMP3,MAGEB2,NEUROG3
TF	Factor: ZNF524; motif: NCTCGNACCCNN	TF:M12100	false	0.0032497172947276885	2.4881544183072943	992	48	5	62700	RPS21,CEBPA,GTF2H2,NEUROG3,ICAM1
TF	Factor: NF-kappaB; motif: GGGGATYCCC	TF:M00051	false	0.0032531072371473394	2.487701620169202	6526	48	13	62700	LAGE3,CRABP1,JUND,MT2A,AP1S1,POLR2L,OXT,POP7,EIF4EBP1,IMP3,KLK14,ICAM1,CEBPB
TF	Factor: HEY1; motif: NYYYYATCTNN	TF:M12614	false	0.003263947208290089	2.4862568742238498	5691	48	12	62700	CRABP1,APOA2,MT2A,AP2A2,POLR2L,DPM3,CHAD,DKK4,NEUROG3,FOXD3,ANP32D,PDHA2
TF	Factor: MAFB; motif: NTCAGCN; match class: 1	TF:M08888_1	false	0.003272826100469859	2.4850770700396154	3392	48	9	62700	CRABP1,JUND,AP1S1,HLA-B,MT1H,GFER,MAPT,MCTS1,PDHA2
TF	Factor: E2F-2; motif: NTTTTGGCGCCAWWWN; match class: 1	TF:M11528_1	false	0.0032765458990823416	2.484583743905442	4890	48	11	62700	JUND,CHCHD2,AP1S1,CHAD,GADD45G,VPS28,CEBPA,FTH1,GFER,IMP3,MAGEB2
TF	Factor: MyoD; motif: CGNCAGSTGTTN	TF:M11183	false	0.0032765458990823416	2.484583743905442	3393	48	9	62700	LAGE3,JUND,METTL5,FAM156A,GADD45G,CEBPA,HLA-B,MAPT,CEBPB
TF	Factor: AML2; motif: TGTGGTNNN	TF:M07372	false	0.003283755277395507	2.4836292162410754	572	48	4	62700	VPS28,ORM2,OXT,KLK14
TF	Factor: NR1B1; motif: NRGGTCANRRGGTCAN	TF:M11792	false	0.003305722642414077	2.4807335875226344	4896	48	11	62700	LAGE3,RPS21,METTL5,AP2A2,RPL36AL,CHAD,SPRR2A,MT1H,CCL26,NEUROG3,ICAM1
TF	Factor: JunD; motif: NRTGASTCATN	TF:M07104	false	0.003315668134009981	2.4794289445816062	2715	48	8	62700	FAM156A,AP2A2,DKK4,IMP3,HCRT,MAGEB2,MAPT,CEBPB
TF	Factor: Oct-2; motif: NNNATTTGCATRT	TF:M07120	false	0.0033183547810982593	2.4790771833399043	4899	48	11	62700	LAGE3,JUND,METTL5,GADD45G,SPRR2A,DKK4,HCRT,MAPT,MCTS1,PDHA2,ARMCX2
TF	Factor: MYCN; motif: NNCCACGTGGNN; match class: 1	TF:M09814_1	false	0.0033212595515219544	2.4786971836039275	2082	48	7	62700	CRABP1,CHAD,GADD45G,CEBPA,ORM2,EIF4EBP1,FOXD3
TF	Factor: MYCN; motif: NNCCACGTGGNN	TF:M09814	false	0.0033212595515219544	2.4786971836039275	2082	48	7	62700	CRABP1,CHAD,GADD45G,CEBPA,ORM2,EIF4EBP1,FOXD3
TF	Factor: E2F-1; motif: TWSGCGCGAAAAYKR; match class: 1	TF:M00024_1	false	0.0033232903964487293	2.478431707452896	2717	48	8	62700	LAGE3,RPS21,MT2A,AP1S1,RPL36AL,ORM2,ICAM1,PDHA2
TF	Factor: A-Myb:Elf-1; motif: NMCCGGAACCGTTA; match class: 1	TF:M08390_1	false	0.003326954118348051	2.47795318839648	4902	48	11	62700	RPS21,CRABP1,FAM156A,MT2A,CHCHD2,RPL36AL,GTF2H2,EIF4EBP1,IMP3,MAPT,MCTS1
TF	Factor: NF-1B; motif: CTGGCASGV; match class: 1	TF:M07051_1	false	0.003331404197041688	2.477372671453144	575	48	4	62700	GADD45G,SPRR2A,OXT,EIF4EBP1
TF	Factor: Elf-1; motif: ACTTCCGGG; match class: 1	TF:M04714_1	false	0.0033329691469455316	2.4771687065534884	2719	48	8	62700	RPS21,METTL5,FAM156A,CHCHD2,DPM3,POP7,MAGEB2,PDHA2
TF	Factor: HOXD13; motif: WNNAATAAWAY	TF:M08817	false	0.0033426201471109143	2.4759129735081586	5712	48	12	62700	METTL5,ATP6V1F,MT2A,POLR2L,RPL36AL,HLA-B,GTF2H2,POP7,ANP32D,MCTS1,PDHA2,ARMCX2
TF	Factor: DRRS; motif: GNNGGGWGGG; match class: 1	TF:M10056_1	false	0.003345656951091584	2.475518591731598	1001	48	5	62700	AP2A2,AP1S1,SPRR2A,MAGEB2,ICAM1
TF	Factor: ER-beta; motif: RGGTCASCNTGMCCY; match class: 1	TF:M09910_1	false	0.003345656951091584	2.475518591731598	4137	48	10	62700	JUND,ATP6V1F,VPS28,CEBPA,OXT,POP7,GFER,KLK14,FOXD3,CEBPB
TF	Factor: EGR4; motif: NNMCGCCCACGCANNN	TF:M03899	false	0.0033514433911355826	2.4747681118289817	2087	48	7	62700	LAGE3,AP2S1,GADD45G,CEBPA,FTH1,GFER,CEBPB
TF	Factor: HOXA10; motif: NRTCGTAAANN	TF:M10799	false	0.0033716385888880244	2.47215898424411	5720	48	12	62700	ATP6V1F,FAM156A,POLR2L,RPL36AL,SPRR2A,HLA-B,OXT,CCL26,DKK4,FOXD3,MCTS1,ARMCX2
TF	Factor: Ebox; motif: NCACSTGNCN	TF:M01034	false	0.0033716385888880244	2.47215898424411	4913	48	11	62700	ATP6V1F,CHCHD2,GADD45G,CEBPA,ORM2,GTF2H2,KLK14,FOXD3,MAPT,ICAM1,ARMCX2
TF	Factor: TCFL5; motif: KCACGCGCNC	TF:M11078	false	0.0033716385888880244	2.47215898424411	1512	48	6	62700	METTL5,AP2A2,GADD45G,CEBPA,POP7,ICAM1
TF	Factor: T-bet; motif: NAGGTGTGAA	TF:M12019	false	0.0033774023994401605	2.4714171924160784	578	48	4	62700	CRABP1,SPRR2A,GTF2H2,ICAM1
TF	Factor: NF1B; motif: CYTGGCNYNCWGCCAN	TF:M09762	false	0.003383089574369566	2.470686503205393	5723	48	12	62700	RPS21,METTL5,APOA2,AP2S1,AP1S1,CHAD,GADD45G,MT1H,POP7,KLK14,MCTS1,ICAM1
TF	Factor: T-box; motif: NASGTGTNAN; match class: 1	TF:M12021_1	false	0.0033945730748007473	2.4692148378538885	579	48	4	62700	SPRR2A,VPS28,GTF2H2,EIF4EBP1
TF	Factor: Elk-1:Pax-9; motif: ACCGGAACYACGCWYSANTG; match class: 1	TF:M08226_1	false	0.0033945730748007473	2.4692148378538885	5726	48	12	62700	RPS21,METTL5,FAM156A,GADD45G,CEBPA,OXT,FTH1,POP7,PCSK1N,EIF4EBP1,NEUROG3,FOXD3
TF	Factor: TFAP4; motif: AWCAGCTGWT; match class: 1	TF:M04192_1	false	0.003394609620201622	2.469210162337953	4148	48	10	62700	RPL36AL,CHAD,VPS28,OXT,CCL26,GFER,IMP3,FOXD3,PDHA2,ARMCX2
TF	Factor: AML2; motif: CWAACCGCAAAAACCGCARN	TF:M12002	false	0.0034131402195916984	2.466845869546141	8344	48	15	62700	LAGE3,APOA2,ATP6V1F,FAM156A,CHCHD2,GADD45G,HLA-B,ORM2,MT1H,PCSK1N,IMP3,MAGEB2,ICAM1,PDHA2,ARMCX2
TF	Factor: Pax-6; motif: NNNNTTCACGCWTGANTKNNN; match class: 1	TF:M00097_1	false	0.0034131402195916984	2.466845869546141	4923	48	11	62700	LAGE3,METTL5,APOA2,FAM156A,CHCHD2,AP1S1,RPL36AL,HLA-B,DKK4,NEUROG3,MAPT
TF	Factor: XPA; motif: SCACCTCACAN	TF:M12247	false	0.0034221927761777238	2.4656955297826118	1518	48	6	62700	ATP6V1F,CHAD,GTF2H2,KLK14,NEUROG3,MCTS1
TF	Factor: SNA; motif: NRCAGGTGCN	TF:M12255	false	0.0034306149248694634	2.46462802732121	3423	48	9	62700	MT2A,AP1S1,CHAD,CEBPA,HLA-B,CCL26,FTH1,HCRT,MAPT
TF	Factor: rfx5; motif: STCNNCWGTTGCYRGGNNRA	TF:M09652	false	0.0034366373220410485	2.4638662977572094	1009	48	5	62700	ORM2,CCL26,PCSK1N,MAPT,ICAM1
TF	Factor: COUP; motif: TGACCTTTGACCC	TF:M00765	false	0.0034741123149481124	2.459156145309265	2742	48	8	62700	CRABP1,RPL36AL,HLA-B,ORM2,OXT,GFER,KLK14,ANP32D
TF	Factor: CREB1; motif: NNNNACGTCANN	TF:M03544	false	0.0034741123149481124	2.459156145309265	4163	48	10	62700	JUND,FAM156A,MT2A,CHCHD2,GFER,IMP3,MAGEB2,FOXD3,PDHA2,ARMCX2
TF	Factor: c-Myc; motif: CACGTGGC; match class: 1	TF:M03867_1	false	0.0034741123149481124	2.459156145309265	2742	48	8	62700	CHCHD2,CHAD,GADD45G,CEBPA,MT1H,EIF4EBP1,FOXD3,ICAM1
TF	Factor: E2F-4; motif: TTTGGCGCCAAA	TF:M04519	false	0.0034741123149481124	2.459156145309265	4936	48	11	62700	CRABP1,AP2S1,CHCHD2,DPM3,RPL36AL,GADD45G,VPS28,CCL26,FTH1,IMP3,MAGEB2
TF	Factor: NFATc2; motif: NTTTCCGCGGAAAN; match class: 1	TF:M11983_1	false	0.003481710960993097	2.4582072852738426	7462	48	14	62700	RPS21,APOA2,FAM156A,MT2A,CHCHD2,AP2A2,POLR2L,GADD45G,SPRR2A,HLA-B,FTH1,IMP3,FOXD3,ICAM1
TF	Factor: GABP-ALPHA; motif: RCCGGAARTNN	TF:M08917	false	0.0035190239954770077	2.4535777717929057	2748	48	8	62700	CRABP1,AP2S1,CHCHD2,DPM3,GTF2H2,POP7,MCTS1,ICAM1
TF	Factor: OCT-x; motif: CTNATTTGCATAY	TF:M00210	false	0.003521791172236299	2.45323639948579	4172	48	10	62700	JUND,METTL5,DPM3,GADD45G,SPRR2A,CCL26,HCRT,MAPT,MCTS1,PDHA2
TF	Factor: Dlx-5; motif: NNRGYAATTRNYKNNN; match class: 1	TF:M01388_1	false	0.0035346226913758705	2.451656938811644	5758	48	12	62700	METTL5,CHCHD2,RPL36AL,SPRR2A,CEBPA,HLA-B,DKK4,POP7,HCRT,FOXD3,MAPT,PDHA2
TF	Factor: HMX2; motif: NCAMTTAAN	TF:M10645	false	0.003536886851318648	2.4513788334942546	4175	48	10	62700	MT2A,AP1S1,RPL36AL,VPS28,HLA-B,GTF2H2,DKK4,ANP32D,MCTS1,ICAM1
TF	Factor: GATA3; motif: AGATAAGA	TF:M07214	false	0.003541200369812578	2.4508494990984246	3442	48	9	62700	APOA2,MT2A,CHCHD2,RPL36AL,CHAD,CCL26,FTH1,ANP32D,ARMCX2
TF	Factor: ETS1; motif: GCCGGAWGTACTTCCGGN; match class: 1	TF:M03978_1	false	0.0035560825591505487	2.4490281648651253	6607	48	13	62700	LAGE3,JUND,ATP6V1F,FAM156A,CHCHD2,AP2A2,DPM3,CHAD,GTF2H2,FTH1,GFER,MAGEB2,NEUROG3
TF	Factor: TEF-3:Fli-1; motif: ACCGGAAATGCC	TF:M08510	false	0.003560726831141996	2.4484613428880158	7484	48	14	62700	RPS21,CRABP1,AP2S1,CHCHD2,POLR2L,VPS28,HLA-B,ORM2,GTF2H2,IMP3,NEUROG3,FOXD3,MCTS1,ICAM1
TF	Factor: GATA-1; motif: NGATAAN	TF:M08765	false	0.003560726831141996	2.4484613428880158	3446	48	9	62700	APOA2,MT2A,CHCHD2,RPL36AL,CHAD,CCL26,FTH1,ANP32D,ARMCX2
TF	Factor: GATA-6; motif: AGATAAN	TF:M03216	false	0.003560726831141996	2.4484613428880158	3446	48	9	62700	APOA2,MT2A,CHCHD2,RPL36AL,CHAD,CCL26,FTH1,ANP32D,ARMCX2
TF	Factor: GATA; motif: WGATARN	TF:M00789	false	0.003560726831141996	2.4484613428880158	3446	48	9	62700	APOA2,MT2A,CHCHD2,RPL36AL,CHAD,CCL26,FTH1,ANP32D,ARMCX2
TF	Factor: FXR; motif: NRGGKCANTGRCCNNNNGG	TF:M10014	false	0.003564021061361865	2.44805973819122	5767	48	12	62700	RPS21,JUND,CHCHD2,POLR2L,CHAD,CEBPA,HLA-B,POP7,PCSK1N,NEUROG3,ICAM1,CEBPB
TF	Factor: Erm:EVX1; motif: NNCGGAAATKR	TF:M08461	false	0.0035771093149018704	2.4464677877981202	3449	48	9	62700	LAGE3,RPS21,MT2A,CHCHD2,OXT,CCL26,IMP3,FOXD3,ICAM1
TF	Factor: Fli-1; motif: NNRGGMAGGAAGGRRRGR; match class: 1	TF:M09920_1	false	0.0035822630065608825	2.44584253180219	3450	48	9	62700	JUND,CHCHD2,AP1S1,DPM3,HCRT,MAGEB2,KLK14,MCTS1,ICAM1
TF	Factor: Sox-10; motif: CWTTGT; match class: 1	TF:M03138_1	false	0.003592190384661122	2.444640653960011	6618	48	13	62700	METTL5,ATP6V1F,DPM3,SPRR2A,HLA-B,PCSK1N,GFER,IMP3,HCRT,MAGEB2,FOXD3,ANP32D,ICAM1
TF	Factor: TCF-1; motif: CTTTGW; match class: 1	TF:M03857_1	false	0.003592190384661122	2.444640653960011	6618	48	13	62700	METTL5,ATP6V1F,DPM3,SPRR2A,HLA-B,PCSK1N,GFER,IMP3,HCRT,MAGEB2,FOXD3,ANP32D,ICAM1
TF	Factor: Zfp281; motif: TGGGGGAGGGG	TF:M01597	false	0.0036364139637018312	2.4393266832284075	1025	48	5	62700	APOA2,FTH1,FOXD3,ANP32D,MCTS1
TF	Factor: HNF-4alpha; motif: NRGKNCAAAGTCCA	TF:M09947	false	0.003638893244634204	2.4390306852618986	2125	48	7	62700	RPS21,ATP6V1F,RPL36AL,MT1H,OXT,GFER,MAPT
TF	Factor: EMX1; motif: NNTAATTANN	TF:M04312	false	0.003638893244634204	2.4390306852618986	2767	48	8	62700	CHCHD2,RPL36AL,SPRR2A,POP7,HCRT,FOXD3,MAPT,PDHA2
TF	Factor: ATF-3; motif: GGCGCSSNSNGRTSACGTSA; match class: 1	TF:M04744_1	false	0.0036395211812345445	2.4389557487756712	4972	48	11	62700	RPS21,JUND,FAM156A,CHCHD2,DPM3,CHAD,GFER,FOXD3,ICAM1,CEBPB,ARMCX2
TF	Factor: MyoD; motif: CNGNRNCAGGTGNNGNAN	TF:M00929	false	0.0036543927800393406	2.4371847758022733	2127	48	7	62700	ATP6V1F,MT2A,RPL36AL,CEBPA,HLA-B,MAPT,CEBPB
TF	Factor: AP-2gamma; motif: NSCCYNRGGSN	TF:M11481	false	0.0036893787847202615	2.433046753916917	4981	48	11	62700	FAM156A,MT2A,AP2A2,POLR2L,CHAD,SPRR2A,VPS28,FTH1,GFER,KLK14,PDHA2
TF	Factor: ELF4; motif: NCCACTTCCGGNNNN; match class: 1	TF:M12601_1	false	0.0037037832687277597	2.4313544345034566	1547	48	6	62700	RPS21,METTL5,FAM156A,CHCHD2,DPM3,POP7
TF	Factor: ATF-6; motif: GRTGACGTCAYC; match class: 1	TF:M11228_1	false	0.003707775808521901	2.4308865334448466	2133	48	7	62700	JUND,CHCHD2,AP2A2,HLA-B,KLK14,FOXD3,PDHA2
TF	Factor: HIF2alpha; motif: NNACGTGCNN	TF:M01249	false	0.003736262226584266	2.427562650760454	1550	48	6	62700	RPS21,JUND,AP2A2,PCSK1N,IMP3,KLK14
TF	Factor: HMX2; motif: ANCAMTTAANN	TF:M04334	false	0.0037907551476914184	2.4212742665998683	4999	48	11	62700	METTL5,RPL36AL,SPRR2A,VPS28,GTF2H2,CCL26,IMP3,MAGEB2,ANP32D,MCTS1,ICAM1
TF	Factor: C-Myc; motif: NGCCACGTGNN; match class: 1	TF:M07601_1	false	0.0038125228035873356	2.4187875500208875	4224	48	10	62700	CHAD,GADD45G,CEBPA,ORM2,MT1H,EIF4EBP1,IMP3,FOXD3,ANP32D,ARMCX2
TF	Factor: Fli-1; motif: RCAGGAAGTGR	TF:M07089	false	0.0038235336540700608	2.4175350828746596	5005	48	11	62700	JUND,APOA2,CHCHD2,AP2A2,SPRR2A,VPS28,FTH1,MAGEB2,NEUROG3,MCTS1,PDHA2
TF	Factor: ATF-6; motif: GRTGACGTCAYC	TF:M11228	false	0.003891023977167276	2.4099360929897924	2152	48	7	62700	JUND,CHCHD2,AP2A2,HLA-B,KLK14,FOXD3,PDHA2
TF	Factor: HNF-4alpha; motif: AGTCCAAR; match class: 1	TF:M04903_1	false	0.0038986145256970266	2.4090897034215804	1564	48	6	62700	JUND,MT2A,MT1H,DKK4,EIF4EBP1,IMP3
TF	Factor: JunB; motif: GATGACGTCAYC; match class: 1	TF:M11273_1	false	0.0038986145256970266	2.4090897034215804	6683	48	13	62700	JUND,FAM156A,CHCHD2,AP2A2,DPM3,CHAD,HLA-B,DKK4,GFER,MAGEB2,KLK14,FOXD3,PDHA2
TF	Factor: ATF-3; motif: GGTSACGTGAN; match class: 1	TF:M09868_1	false	0.0039049918606615776	2.4083798670039527	2154	48	7	62700	RPS21,JUND,FAM156A,CHCHD2,FOXD3,PDHA2,ARMCX2
TF	Factor: HAIRYLIKE; motif: NNNNCANGTG; match class: 1	TF:M08885_1	false	0.003976373092460065	2.400512873672387	2161	48	7	62700	GADD45G,CEBPA,IMP3,KLK14,FOXD3,MAPT,ARMCX2
TF	Factor: Elk-1; motif: RCCGGAAGTGN; match class: 1	TF:M09904_1	false	0.003998905153937087	2.3980588963441565	2812	48	8	62700	RPS21,METTL5,FAM156A,CHCHD2,GTF2H2,POP7,MAGEB2,PDHA2
TF	Factor: Sox-10; motif: NACAATRNNNNYATTGTN; match class: 1	TF:M11635_1	false	0.004012589562371081	2.3965752608775506	5855	48	12	62700	METTL5,AP2S1,MT2A,CHCHD2,RPL36AL,GADD45G,SPRR2A,HLA-B,CCL26,IMP3,HCRT,NEUROG3
TF	Factor: JUND:FRA-1; motif: NRTGACTCAN	TF:M08929	false	0.004120568809965215	2.385042829117817	1582	48	6	62700	CHCHD2,AP2A2,CCL26,HCRT,MAGEB2,CEBPB
TF	Factor: ipf1; motif: RNWCATTAANWN	TF:M01255	false	0.004128950418487585	2.384160332215279	4272	48	10	62700	METTL5,APOA2,ATP6V1F,AP1S1,DPM3,MAGEB2,MAPT,ANP32D,MCTS1,PDHA2
TF	Factor: ELF1; motif: NCCGGAARTN; match class: 1	TF:M02053_1	false	0.0041423184666538465	2.382756515052986	1584	48	6	62700	RPS21,CHCHD2,AP1S1,DPM3,GTF2H2,ICAM1
TF	Factor: FOXP1; motif: CTGTTTNYTYTKN; match class: 1	TF:M09855_1	false	0.00414521033369076	2.38245342785347	2178	48	7	62700	APOA2,VPS28,HLA-B,CCL26,POP7,PCSK1N,ARMCX2
TF	Factor: Fra-1; motif: TGAGTCAN	TF:M02095	false	0.0041641487562708865	2.3804737645424687	1586	48	6	62700	RPS21,APOA2,CHCHD2,SPRR2A,KLK14,NEUROG3
TF	Factor: GABP-beta; motif: ASMGGAAGKGN	TF:M01876	false	0.004192840909002161	2.377491615930147	2183	48	7	62700	RPS21,AP2S1,FAM156A,FTH1,MAGEB2,MCTS1,PDHA2
TF	Factor: BCL-6; motif: NNCTTTCYAGGAA	TF:M09874	false	0.004192840909002161	2.377491615930147	2835	48	8	62700	ATP6V1F,RPL36AL,ORM2,MT1H,GTF2H2,FTH1,GFER,ANP32D
TF	Factor: SAP-1; motif: NRCCGGAWGYN	TF:M11437	false	0.004227642281788583	2.3739017672533826	2839	48	8	62700	RPS21,CRABP1,METTL5,AP2S1,CHCHD2,DPM3,GTF2H2,POP7
TF	Factor: SRY; motif: TCAATAMCATTGA; match class: 1	TF:M04557_1	false	0.004227642281788583	2.3739017672533826	5073	48	11	62700	JUND,APOA2,ATP6V1F,FAM156A,ORM2,CCL26,DKK4,POP7,MAPT,ANP32D,MCTS1
TF	Factor: SREBP-1; motif: CACSCCA; match class: 1	TF:M00749_1	false	0.004232372525251003	2.37341611352943	2840	48	8	62700	APOA2,MT2A,AP2A2,POLR2L,GADD45G,OXT,FTH1,ARMCX2
TF	Factor: TBR2; motif: AGGTGTGAA	TF:M01774	false	0.004242143027429555	2.372414692967911	621	48	4	62700	CRABP1,SPRR2A,GTF2H2,ICAM1
TF	Factor: AP-2gamma; motif: NTGSCCTGRGGSNN	TF:M09591	false	0.0042482900840068675	2.3717858361869	8549	48	15	62700	RPS21,MT2A,AP2A2,POLR2L,CHAD,VPS28,GTF2H2,CCL26,FTH1,GFER,KLK14,NEUROG3,FOXD3,ICAM1,CEBPB
TF	Factor: HTF4; motif: CASCTGB; match class: 1	TF:M02018_1	false	0.004260497477303166	2.370539687509135	2844	48	8	62700	AP2S1,MT2A,CHAD,CEBPA,KLK14,FOXD3,MAPT,CEBPB
TF	Factor: MRF4; motif: CASCTGC; match class: 1	TF:M03831_1	false	0.004260497477303166	2.370539687509135	2844	48	8	62700	AP2S1,MT2A,CHAD,CEBPA,KLK14,FOXD3,MAPT,CEBPB
TF	Factor: Sox-14; motif: NNNACAATGN	TF:M11619	false	0.004284186924654345	2.36813158859301	2193	48	7	62700	RPS21,CHAD,GADD45G,HLA-B,ORM2,OXT,MAGEB2
TF	Factor: SMAD4; motif: GKSRKKCAGMCANCY; match class: 1	TF:M00733_1	false	0.004284186924654345	2.36813158859301	2847	48	8	62700	RPS21,GADD45G,SPRR2A,ORM2,POP7,EIF4EBP1,HCRT,MAPT
TF	Factor: POU6F1; motif: NTAATGAKATGNNN	TF:M11958	false	0.004300872192015754	2.3664434630787903	2849	48	8	62700	CRABP1,CCL26,DKK4,NEUROG3,MAPT,ANP32D,MCTS1,PDHA2
TF	Factor: WT1; motif: SMCNCCNSC; match class: 1	TF:M01118_1	false	0.004365711418944057	2.3599449752925516	2856	48	8	62700	FTH1,PCSK1N,EIF4EBP1,HCRT,FOXD3,ICAM1,CEBPB,ARMCX2
TF	Factor: c-Myb; motif: NCNRNNGRCNGTTGGKGG	TF:M00004	false	0.004365711418944057	2.3599449752925516	7661	48	14	62700	LAGE3,AP2S1,FAM156A,RPL36AL,MT1H,CCL26,FTH1,POP7,PCSK1N,HCRT,ANP32D,MCTS1,ICAM1,ARMCX2
[truncated: 1,449 more rows]
