# Supplementary material for: Nanomaterial isolated extracellular vesicles enable high precision identification of tumor biomarkers for pancreatic cancer liquid biopsy
Source: J Nanobiotechnology. 2025 Jul 1;23:467. doi: 10.1186/s12951-025-03527-3 (PMC12211367; doi:10.1186/s12951-025-03527-3)
Supplement: Supplementary file 3 — Additional file 3. gProfiler’s enrichment analysis. Enrichment analysis was applied to each EV isolation’s transcriptomic sample based on their unique mRNA annotations. [file 12951_2025_3527_MOESM3_ESM.zip › Enrichment_Analysis_gProfiler/UC/UC_Patient_11.csv]

source	term_name	term_id	highlighted	adjusted_p_value	negative_log10_of_adjusted_p_value	term_size	query_size	intersection_size	effective_domain_size	intersections
GO:MF	catalytic activity, acting on a protein	GO:0140096	false	0.03868255316420412	1.4124848689082823	2332	10	3	62700	CDY2A,CDK7,ADAM18
GO:MF	peptide N-acetyltransferase activity	GO:0034212	false	0.041681797507320324	1.3800535605655946	51	10	1	62700	CDY2A
GO:MF	peroxidase activity	GO:0004601	false	0.041681797507320324	1.3800535605655946	54	10	1	62700	HBA2
GO:MF	oxidoreductase activity, acting on peroxide as acceptor	GO:0016684	false	0.041681797507320324	1.3800535605655946	56	10	1	62700	HBA2
GO:MF	catalytic activity	GO:0003824	false	0.04173616740298611	1.3794874343351515	5751	10	4	62700	CDY2A,CDK7,HBA2,ADAM18
GO:MF	N-acetyltransferase activity	GO:0008080	false	0.0440048381795303	1.3564995717147514	66	10	1	62700	CDY2A
GO:MF	N-acyltransferase activity	GO:0016410	false	0.04682128408822371	1.3295566798153322	92	10	1	62700	CDY2A
GO:MF	antioxidant activity	GO:0016209	false	0.04682128408822371	1.3295566798153322	82	10	1	62700	HBA2
GO:MF	exogenous protein binding	GO:0140272	false	0.04682128408822371	1.3295566798153322	79	10	1	62700	MOG
GO:MF	acetyltransferase activity	GO:0016407	false	0.04682128408822371	1.3295566798153322	93	10	1	62700	CDY2A
GO:MF	molecular carrier activity	GO:0140104	false	0.04682128408822371	1.3295566798153322	95	10	1	62700	HBA2
GO:MF	virus receptor activity	GO:0001618	false	0.04682128408822371	1.3295566798153322	78	10	1	62700	MOG
GO:BP	male gamete generation	GO:0048232	false	0.011229566769268727	1.949636998266173	633	10	3	62700	CDY2A,VCX,ADAM18
GO:BP	spermatogenesis	GO:0007283	false	0.011229566769268727	1.949636998266173	615	10	3	62700	CDY2A,VCX,ADAM18
GO:BP	gamete generation	GO:0007276	false	0.013034103537331391	1.8849188334775147	792	10	3	62700	CDY2A,VCX,ADAM18
GO:BP	multicellular organismal reproductive process	GO:0048609	false	0.01575191669574144	1.8026665936370456	904	10	3	62700	CDY2A,VCX,ADAM18
GO:BP	multicellular organism reproduction	GO:0032504	false	0.01575191669574144	1.8026665936370456	954	10	3	62700	CDY2A,VCX,ADAM18
GO:BP	developmental process involved in reproduction	GO:0003006	false	0.01575191669574144	1.8026665936370456	992	10	3	62700	CDY2A,VCX,ADAM18
GO:BP	sexual reproduction	GO:0019953	false	0.017317457120521507	1.76151587903941	1067	10	3	62700	CDY2A,VCX,ADAM18
GO:BP	reproductive process	GO:0022414	false	0.02937390785936911	1.5320382717658902	1518	10	3	62700	CDY2A,VCX,ADAM18
GO:BP	reproduction	GO:0000003	false	0.02937390785936911	1.5320382717658902	1528	10	3	62700	CDY2A,VCX,ADAM18
GO:BP	regulation of biosynthetic process	GO:0009889	false	0.02937390785936911	1.5320382717658902	5789	10	5	62700	CDY2A,AMELX,TCF19,CDK7,MOG
GO:BP	cell adhesion	GO:0007155	false	0.02937390785936911	1.5320382717658902	1504	10	3	62700	AMELX,ADAM18,MOG
GO:BP	developmental process	GO:0032502	false	0.03251020945492866	1.4879802324470695	6414	10	5	62700	CDY2A,AMELX,VCX,ADAM18,MOG
GO:BP	system development	GO:0048731	false	0.0334857539022374	1.475139918860224	3951	10	4	62700	AMELX,VCX,ADAM18,MOG
GO:BP	response to inorganic substance	GO:0010035	true	0.03694787880201431	1.432410489637862	530	10	2	62700	AMELX,HBA2
GO:BP	regulation of metabolic process	GO:0019222	false	0.03739015819387505	1.4272426973870571	7295	10	5	62700	CDY2A,AMELX,TCF19,CDK7,MOG
GO:BP	multicellular organism development	GO:0007275	false	0.03881805531260779	1.410966225468997	4610	10	4	62700	AMELX,VCX,ADAM18,MOG
GO:BP	multicellular organismal process	GO:0032501	false	0.03881805531260779	1.410966225468997	7648	10	5	62700	CDY2A,AMELX,VCX,ADAM18,MOG
GO:BP	chromatin organization	GO:0006325	true	0.046800164731248074	1.329752618256087	788	10	2	62700	CDY2A,VCX
GO:CC	membrane	GO:0016020	false	0.011621296592485812	1.9347454148417387	9853	10	6	62700	TMEM50B,CDK7,LILRB1,HBA2,ADAM18,MOG
GO:CC	cell periphery	GO:0071944	false	0.011621296592485812	1.9347454148417387	6202	10	5	62700	AMELX,TMEM50B,CDK7,ADAM18,MOG
GO:CC	endocytic vesicle	GO:0030139	false	0.011621296592485812	1.9347454148417387	342	10	2	62700	AMELX,HBA2
GO:CC	male germ cell nucleus	GO:0001673	true	0.03001316249018843	1.5226882405073376	55	10	1	62700	CDK7
GO:CC	cyclin-dependent protein kinase holoenzyme complex	GO:0000307	false	0.03001316249018843	1.5226882405073376	55	10	1	62700	CDK7
GO:CC	plasma membrane	GO:0005886	false	0.030387544586762107	1.5173043909204533	5717	10	4	62700	TMEM50B,CDK7,ADAM18,MOG
GO:CC	cell surface	GO:0009986	false	0.030387544586762107	1.5173043909204533	955	10	2	62700	AMELX,MOG
GO:CC	germ cell nucleus	GO:0043073	false	0.034234467587146954	1.4655364218717948	71	10	1	62700	CDK7
GO:CC	intracellular organelle lumen	GO:0070013	false	0.04143946266964652	1.3825858845639916	6656	10	4	62700	AMELX,CDK7,VCX,HBA2
GO:CC	organelle lumen	GO:0043233	false	0.04143946266964652	1.3825858845639916	6656	10	4	62700	AMELX,CDK7,VCX,HBA2
GO:CC	membrane-enclosed lumen	GO:0031974	false	0.04143946266964652	1.3825858845639916	6656	10	4	62700	AMELX,CDK7,VCX,HBA2
GO:CC	RNA polymerase II, holoenzyme	GO:0016591	false	0.04143946266964652	1.3825858845639916	93	10	1	62700	CDK7
GO:CC	nuclear DNA-directed RNA polymerase complex	GO:0055029	false	0.04715965773378372	1.3264293555037607	117	10	1	62700	CDK7
GO:CC	RNA polymerase complex	GO:0030880	false	0.04767854476159469	1.3216770085458007	126	10	1	62700	CDK7
GO:CC	DNA-directed RNA polymerase complex	GO:0000428	false	0.04767854476159469	1.3216770085458007	123	10	1	62700	CDK7
GO:CC	blood microparticle	GO:0072562	false	0.048487085323772355	1.3143739215938472	136	10	1	62700	HBA2
GO:CC	serine/threonine protein kinase complex	GO:1902554	false	0.048487085323772355	1.3143739215938472	136	10	1	62700	CDK7
KEGG	B cell receptor signaling pathway	KEGG:04662	false	0.020551573867007455	1.6871549136621984	81	10	1	62700	LILRB1
KEGG	Osteoclast differentiation	KEGG:04380	false	0.026346271565423834	1.5792808359782553	125	10	1	62700	LILRB1
KEGG	Cell cycle	KEGG:04110	false	0.028298694306547616	1.5482336022334169	157	10	1	62700	CDK7
REAC	TP53 Regulates Transcription of DNA Repair Genes	REAC:R-HSA-6796648	false	0.02508572047547671	1.6005734212844047	61	10	1	62700	CDK7
REAC	Formation of TC-NER Pre-Incision Complex	REAC:R-HSA-6781823	false	0.02508572047547671	1.6005734212844047	52	10	1	62700	CDK7
REAC	Formation of RNA Pol II elongation complex	REAC:R-HSA-112382	false	0.02508572047547671	1.6005734212844047	57	10	1	62700	CDK7
REAC	RNA Polymerase II Transcription Elongation	REAC:R-HSA-75955	false	0.02508572047547671	1.6005734212844047	57	10	1	62700	CDK7
REAC	Cytoprotection by HMOX1	REAC:R-HSA-9707564	false	0.02508572047547671	1.6005734212844047	62	10	1	62700	HBA2
REAC	Gap-filling DNA repair synthesis and ligation in TC-NER	REAC:R-HSA-6782210	false	0.02508572047547671	1.6005734212844047	63	10	1	62700	CDK7
REAC	Dual incision in TC-NER	REAC:R-HSA-6782135	false	0.02508572047547671	1.6005734212844047	64	10	1	62700	CDK7
REAC	Transcription of the HIV genome	REAC:R-HSA-167172	false	0.025445502766550197	1.5943889636713588	69	10	1	62700	CDK7
REAC	Scavenging of heme from plasma	REAC:R-HSA-2168880	false	0.025445502766550197	1.5943889636713588	69	10	1	62700	HBA2
REAC	RNA polymerase II transcribes snRNA genes	REAC:R-HSA-6807505	false	0.026143944298683344	1.582628890438385	73	10	1	62700	CDK7
REAC	Global Genome Nucleotide Excision Repair (GG-NER)	REAC:R-HSA-5696399	false	0.026302259520059382	1.5800069414363747	84	10	1	62700	CDK7
REAC	RNA Polymerase II Pre-transcription Events	REAC:R-HSA-674695	false	0.026302259520059382	1.5800069414363747	80	10	1	62700	CDK7
REAC	Cyclin A:Cdk2-associated events at S phase entry	REAC:R-HSA-69656	false	0.026302259520059382	1.5800069414363747	84	10	1	62700	CDK7
REAC	Cyclin E associated events during G1/S transition	REAC:R-HSA-69202	false	0.026302259520059382	1.5800069414363747	82	10	1	62700	CDK7
REAC	Transcription-Coupled Nucleotide Excision Repair (TC-NER)	REAC:R-HSA-6781827	false	0.026302259520059382	1.5800069414363747	77	10	1	62700	CDK7
REAC	RNA Polymerase I Promoter Escape	REAC:R-HSA-73772	false	0.027785188794193103	1.5561866479339297	91	10	1	62700	CDK7
REAC	Binding and Uptake of Ligands by Scavenger Receptors	REAC:R-HSA-2173782	false	0.02889957556806093	1.539108535437315	97	10	1	62700	HBA2
REAC	RNA Polymerase I Transcription	REAC:R-HSA-73864	false	0.028907794830170537	1.5389850362994375	111	10	1	62700	CDK7
REAC	NoRC negatively regulates rRNA expression	REAC:R-HSA-427413	false	0.028907794830170537	1.5389850362994375	106	10	1	62700	CDK7
REAC	RNA Polymerase I Promoter Clearance	REAC:R-HSA-73854	false	0.028907794830170537	1.5389850362994375	110	10	1	62700	CDK7
REAC	Post-translational protein phosphorylation	REAC:R-HSA-8957275	false	0.028907794830170537	1.5389850362994375	107	10	1	62700	AMELX
REAC	Negative epigenetic regulation of rRNA expression	REAC:R-HSA-5250941	false	0.028907794830170537	1.5389850362994375	109	10	1	62700	CDK7
REAC	Nucleotide Excision Repair	REAC:R-HSA-5696398	false	0.028907794830170537	1.5389850362994375	109	10	1	62700	CDK7
REAC	Regulation of Insulin-like Growth Factor (IGF) transport and uptake by Insulin-like Growth Factor Binding Proteins (IGFBPs)	REAC:R-HSA-381426	false	0.03160488618763645	1.50024576927137	124	10	1	62700	AMELX
REAC	G1/S Transition	REAC:R-HSA-69206	false	0.031684748605214134	1.499149734327014	130	10	1	62700	CDK7
REAC	RUNX1 regulates transcription of genes involved in differentiation of HSCs	REAC:R-HSA-8939236	false	0.031684748605214134	1.499149734327014	130	10	1	62700	CDK7
REAC	Late Phase of HIV Life Cycle	REAC:R-HSA-162599	false	0.031684748605214134	1.499149734327014	132	10	1	62700	CDK7
REAC	Mitotic G1 phase and G1/S transition	REAC:R-HSA-453279	false	0.033324805161120845	1.4772323810798178	147	10	1	62700	CDK7
REAC	Epigenetic regulation of gene expression	REAC:R-HSA-212165	false	0.033324805161120845	1.4772323810798178	147	10	1	62700	CDK7
REAC	HIV Life Cycle	REAC:R-HSA-162587	false	0.033324805161120845	1.4772323810798178	145	10	1	62700	CDK7
REAC	S Phase	REAC:R-HSA-69242	false	0.03603075403291626	1.4433266490928605	162	10	1	62700	CDK7
REAC	Mitotic G2-G2/M phases	REAC:R-HSA-453274	false	0.04169078397796309	1.3799599380686651	198	10	1	62700	CDK7
REAC	G2/M Transition	REAC:R-HSA-69275	false	0.04169078397796309	1.3799599380686651	196	10	1	62700	CDK7
REAC	Cellular response to chemical stress	REAC:R-HSA-9711123	false	0.04169078397796309	1.3799599380686651	196	10	1	62700	HBA2
REAC	HIV Infection	REAC:R-HSA-162906	false	0.0462930160102644	1.3344845238197807	224	10	1	62700	CDK7
REAC	Transcriptional regulation by RUNX1	REAC:R-HSA-8878171	false	0.04793226681543309	1.319372031843701	236	10	1	62700	CDK7
WP	G1 to S cell cycle control	WP:WP45	false	0.021803945778014908	1.6614649066451757	64	10	1	62700	CDK7
WP	Nucleotide excision repair in xeroderma pigmentosum	WP:WP5114	false	0.021803945778014908	1.6614649066451757	74	10	1	62700	CDK7
WP	Cardiac hypertrophic response	WP:WP2795	false	0.021803945778014908	1.6614649066451757	55	10	1	62700	CDK7
WP	Cell cycle	WP:WP179	false	0.0246689472563382	1.6078493835673586	120	10	1	62700	CDK7
WP	MicroRNAs in cardiomyocyte hypertrophy	WP:WP1544	false	0.0246689472563382	1.6078493835673586	104	10	1	62700	CDK7
WP	DNA repair pathways, full network	WP:WP4946	false	0.0246689472563382	1.6078493835673586	119	10	1	62700	CDK7
WP	Male infertility	WP:WP4673	false	0.027049969115272344	1.5678332264196837	145	10	1	62700	VCX
WP	WIKIPATHWAYS	WP:000000	false	0.04085901720073521	1.3887120838472513	8625	10	4	62700	AMELX,CDK7,VCX,MOG
TF	Factor: GATA-3; motif: NNAGATAANAW	TF:M09623	false	0.0008678014848115151	3.061579611126724	1082	10	5	62700	CDY2A,CDK7,VCX,LILRB1,MOG
TF	Factor: GATA-4; motif: AGATAAN	TF:M03549	false	0.0011809574320446503	2.927765756375728	4930	10	7	62700	CDY2A,CDK7,VCX,LILRB1,HBA2,ADAM18,MOG
TF	Factor: GATA-2; motif: ASAGATAANA; match class: 1	TF:M00349_1	false	0.0014177955921013904	2.8483863781948906	680	10	4	62700	CDY2A,CDK7,LILRB1,MOG
TF	Factor: LBX2; motif: CTNRANSTAATTA	TF:M04383	false	0.0014177955921013904	2.8483863781948906	8174	10	8	62700	CDY2A,AMELX,TCF19,TMEM50B,LILRB1,HBA2,ADAM18,MOG
TF	Factor: p300; motif: CTGNCTYMAN	TF:M07266	false	0.0014177955921013904	2.8483863781948906	8279	10	8	62700	CDY2A,AMELX,TMEM50B,CDK7,VCX,LILRB1,ADAM18,MOG
TF	Factor: IRF-2; motif: NAANYGAAASYR	TF:M08775	false	0.0015441039859929423	2.811323455928876	8506	10	8	62700	CDY2A,AMELX,TCF19,TMEM50B,CDK7,VCX,LILRB1,MOG
TF	Factor: REST; motif: AAGGTGCT	TF:M04926	false	0.0015441039859929423	2.811323455928876	6440	10	7	62700	CDY2A,AMELX,TCF19,TMEM50B,CDK7,HBA2,MOG
TF	Factor: DEC1; motif: NGCACGTGAS	TF:M09876	false	0.0015441039859929423	2.811323455928876	8849	10	8	62700	CDY2A,AMELX,TMEM50B,CDK7,VCX,LILRB1,HBA2,ADAM18
TF	Factor: CDP; motif: NNATYGATYN	TF:M11508	false	0.0015441039859929423	2.811323455928876	3791	10	6	62700	CDY2A,AMELX,TMEM50B,VCX,ADAM18,MOG
TF	Factor: GATA-1; motif: MNAGATAANR; match class: 1	TF:M00347_1	false	0.0015441039859929423	2.811323455928876	792	10	4	62700	CDY2A,CDK7,LILRB1,MOG
TF	Factor: NF-1C; motif: TTGGCNN	TF:M07300	false	0.0015441039859929423	2.811323455928876	6306	10	7	62700	TCF19,TMEM50B,CDK7,VCX,LILRB1,HBA2,ADAM18
TF	Factor: POU3F2; motif: TTATGYTAAT	TF:M00464	false	0.0015441039859929423	2.811323455928876	3418	10	6	62700	AMELX,TCF19,CDK7,VCX,LILRB1,ADAM18
TF	Factor: BAF170; motif: NNCTTATCTNN; match class: 1	TF:M09825_1	false	0.0015441039859929423	2.811323455928876	269	10	3	62700	CDY2A,CDK7,LILRB1
TF	Factor: isx; motif: NTCRTTAA	TF:M10956	false	0.0015441039859929423	2.811323455928876	9599	10	8	62700	CDY2A,AMELX,TCF19,TMEM50B,CDK7,VCX,HBA2,ADAM18
TF	Factor: NFATc2; motif: TTTTCCATGGAAAA	TF:M11985	false	0.0015441039859929423	2.811323455928876	5895	10	7	62700	CDY2A,AMELX,CDK7,VCX,LILRB1,ADAM18,MOG
TF	Factor: GATA-3; motif: NGAGATAANA	TF:M00350	false	0.0015673772015322638	2.8048264746031504	2200	10	5	62700	CDY2A,CDK7,VCX,LILRB1,MOG
TF	Factor: GATA-2; motif: ASAGATAANA	TF:M00349	false	0.001793310128699871	2.7463445985938684	4157	10	6	62700	CDY2A,AMELX,CDK7,VCX,LILRB1,MOG
TF	Factor: E2F-4; motif: TTTTGGCGCCAWWN; match class: 1	TF:M11535_1	false	0.001793310128699871	2.7463445985938684	6691	10	7	62700	TCF19,TMEM50B,CDK7,VCX,LILRB1,HBA2,ADAM18
TF	Factor: TEF-3; motif: GNTATTTTT; match class: 1	TF:M07270_1	false	0.002155448729018804	2.666462303113521	4513	10	6	62700	CDY2A,AMELX,CDK7,VCX,LILRB1,ADAM18
TF	Factor: POU4F3; motif: CTAATYW	TF:M07061	false	0.002155448729018804	2.666462303113521	7290	10	7	62700	CDY2A,AMELX,TMEM50B,CDK7,VCX,ADAM18,MOG
TF	Factor: FOXJ2; motif: AYMATAATATTTKN	TF:M00423	false	0.002155448729018804	2.666462303113521	7046	10	7	62700	CDY2A,AMELX,TCF19,VCX,LILRB1,ADAM18,MOG
TF	Factor: GATA-1; motif: NNCWGATARNNNN	TF:M00128	false	0.002155448729018804	2.666462303113521	2533	10	5	62700	CDY2A,AMELX,CDK7,LILRB1,HBA2
TF	Factor: GATA-3; motif: NNAGATAANAN; match class: 1	TF:M09938_1	false	0.002155448729018804	2.666462303113521	375	10	3	62700	CDY2A,CDK7,LILRB1
TF	Factor: SRY; motif: AACAATANCATTGTT	TF:M04555	false	0.002155448729018804	2.666462303113521	7161	10	7	62700	AMELX,TMEM50B,VCX,LILRB1,HBA2,ADAM18,MOG
TF	Factor: rfx3:SREBP-2; motif: ATGGYAACRTCACGTGAY; match class: 1	TF:M08412_1	false	0.002155448729018804	2.666462303113521	4420	10	6	62700	CDY2A,AMELX,TCF19,TMEM50B,CDK7,VCX
TF	Factor: YY1; motif: NAANATGGCGNNN	TF:M08982	false	0.002155448729018804	2.666462303113521	7204	10	7	62700	CDY2A,AMELX,CDK7,VCX,HBA2,ADAM18,MOG
TF	Factor: batf3; motif: NNSTTTCANTNTGASNN	TF:M09872	false	0.002155448729018804	2.666462303113521	1201	10	4	62700	AMELX,VCX,LILRB1,ADAM18
TF	Factor: ARP-1; motif: TGARCCYTTGAMCCCW; match class: 1	TF:M00155_1	false	0.002155448729018804	2.666462303113521	1167	10	4	62700	CDY2A,TCF19,LILRB1,MOG
TF	Factor: c-Myb; motif: NCNRNNGRCNGTTGGKGG	TF:M00004	false	0.002568492442403681	2.5903217078166954	7661	10	7	62700	TCF19,CDK7,VCX,LILRB1,HBA2,ADAM18,MOG
TF	Factor: Brn-3c; motif: NNTTATTAATKANKNC	TF:M01408	false	0.002568492442403681	2.5903217078166954	4892	10	6	62700	AMELX,TCF19,CDK7,VCX,ADAM18,MOG
TF	Factor: MEF-2D; motif: WAAATAR	TF:M02026	false	0.002568492442403681	2.5903217078166954	7717	10	7	62700	AMELX,TCF19,CDK7,VCX,LILRB1,ADAM18,MOG
TF	Factor: Msx-2; motif: TWWTTGGDGABN	TF:M03797	false	0.0026231906757773903	2.581170140050808	4939	10	6	62700	AMELX,TCF19,VCX,LILRB1,ADAM18,MOG
TF	Factor: MEF-2C; motif: TATTTWT; match class: 1	TF:M02025_1	false	0.0026345230874398385	2.5792979911683274	7842	10	7	62700	CDY2A,AMELX,CDK7,VCX,LILRB1,ADAM18,MOG
TF	Factor: Pax-2; motif: NNNNGTCANGNRTKANNNN	TF:M00098	false	0.0026345230874398385	2.5792979911683274	7847	10	7	62700	CDY2A,TCF19,TMEM50B,CDK7,VCX,ADAM18,MOG
TF	Factor: HNF-3gamma; motif: TGTTTRYT	TF:M02015	false	0.0026345230874398385	2.5792979911683274	2854	10	5	62700	AMELX,TMEM50B,CDK7,HBA2,ADAM18
TF	Factor: GATA-3; motif: NNAGATAANAW; match class: 1	TF:M09623_1	false	0.0026551012634276516	2.5759189106242477	61	10	2	62700	CDY2A,CDK7
TF	Factor: AR; motif: GGAACGGWACATGTTCT	TF:M08190	false	0.0027015605080265995	2.5683853009333077	7934	10	7	62700	CDY2A,AMELX,TCF19,CDK7,LILRB1,HBA2,MOG
TF	Factor: CREB1; motif: NGRTGAYGWNNN	TF:M09827	false	0.0027015605080265995	2.5683853009333077	2897	10	5	62700	CDY2A,TCF19,CDK7,LILRB1,MOG
TF	Factor: E2F-3:Prrxl1; motif: SGCGCTAATTNN; match class: 1	TF:M08206_1	false	0.002835372621349941	2.5473898585481223	5137	10	6	62700	AMELX,TCF19,CDK7,VCX,HBA2,MOG
TF	Factor: GATA2; motif: NNNTTCTTATCTSN; match class: 1	TF:M07213_1	false	0.002842206115298312	2.5463444304582206	472	10	3	62700	CDY2A,CDK7,LILRB1
TF	Factor: AML2; motif: CWAACCGCAAAAACCGCARN	TF:M12002	false	0.0033975326419423833	2.4688363620723317	8344	10	7	62700	AMELX,TCF19,TMEM50B,CDK7,LILRB1,ADAM18,MOG
TF	Factor: znf136; motif: CAAGAATWCTATAYCCAG	TF:M10535	false	0.0033975326419423833	2.4688363620723317	8361	10	7	62700	CDY2A,TCF19,TMEM50B,VCX,LILRB1,HBA2,ADAM18
TF	Factor: HFH3; motif: KNNTRTTTRTTTA	TF:M00289	false	0.003678547939341418	2.4343235797993317	3180	10	5	62700	AMELX,TMEM50B,VCX,ADAM18,MOG
TF	Factor: CDP; motif: NTATTGATYR	TF:M11507	false	0.003705892575915505	2.43110717389011	3194	10	5	62700	CDY2A,AMELX,TMEM50B,VCX,MOG
TF	Factor: POU3F2; motif: WTATGCWAATKA; match class: 1	TF:M04079_1	false	0.003714276636896407	2.4301257534224514	544	10	3	62700	CDK7,VCX,LILRB1
TF	Factor: PEA3; motif: ACAGGAAGGAAGTN	TF:M11429	false	0.003714276636896407	2.4301257534224514	5560	10	6	62700	CDY2A,TCF19,TMEM50B,VCX,HBA2,ADAM18
TF	Factor: CDP; motif: CCAATAATCGAT	TF:M00095	false	0.003714276636896407	2.4301257534224514	8611	10	7	62700	AMELX,TCF19,TMEM50B,VCX,LILRB1,HBA2,MOG
TF	Factor: GATA-3; motif: NNAGATAANAN	TF:M09938	false	0.003714276636896407	2.4301257534224514	3232	10	5	62700	CDY2A,CDK7,VCX,LILRB1,MOG
TF	Factor: MEIS1A:HOXA9; motif: TGACAGKTTTAYGA	TF:M00420	false	0.003785835150491753	2.4218383007764674	5603	10	6	62700	CDY2A,AMELX,VCX,LILRB1,ADAM18,MOG
TF	Factor: HNF3; motif: NWRARYAAAYANN	TF:M00791	false	0.00381379891286401	2.4186422093854034	3283	10	5	62700	CDY2A,AMELX,TMEM50B,ADAM18,MOG
TF	Factor: hoxa9; motif: RTCGTWANNN	TF:M10785	false	0.004027889482278114	2.3949224541797998	5689	10	6	62700	AMELX,TMEM50B,CDK7,VCX,LILRB1,ADAM18
TF	Factor: Msx-2; motif: NNNGACYAATTAGYNNT	TF:M01393	false	0.0041182801779835335	2.385284110458881	8812	10	7	62700	CDY2A,AMELX,CDK7,VCX,LILRB1,ADAM18,MOG
TF	Factor: SMAD5; motif: CAGACWGN	TF:M08829	false	0.004203918376307397	2.376345724866304	3376	10	5	62700	CDY2A,TCF19,LILRB1,ADAM18,MOG
TF	Factor: FOSB:JUND; motif: NNTNACTNATN; match class: 1	TF:M08928_1	false	0.004222745829015404	2.37440505837573	1667	10	4	62700	CDK7,VCX,LILRB1,ADAM18
TF	Factor: GBX2; motif: NNYAATTANN	TF:M04324	false	0.00436282286112157	2.3602324198344435	3475	10	5	62700	CDY2A,CDK7,VCX,LILRB1,MOG
TF	Factor: ipf1; motif: CATTAR; match class: 1	TF:M01275_1	false	0.00436282286112157	2.3602324198344435	3443	10	5	62700	AMELX,CDK7,VCX,ADAM18,MOG
TF	Factor: nanog; motif: CCATTAAAWNGTK	TF:M07362	false	0.00436282286112157	2.3602324198344435	1715	10	4	62700	CDY2A,AMELX,VCX,ADAM18
TF	Factor: ipf1; motif: TGATTGATK	TF:M10031	false	0.004397820113300628	2.3567625388221263	9083	10	7	62700	CDY2A,AMELX,TMEM50B,CDK7,VCX,LILRB1,HBA2
TF	Factor: Sox-10; motif: CWTTGTN	TF:M01131	false	0.004467046099156014	2.3499795656598446	9119	10	7	62700	CDY2A,AMELX,CDK7,VCX,LILRB1,ADAM18,MOG
TF	Factor: Sox-4; motif: AACAAA; match class: 1	TF:M03849_1	false	0.004714498951363988	2.3265644565259294	9216	10	7	62700	CDY2A,AMELX,TMEM50B,CDK7,LILRB1,HBA2,ADAM18
TF	Factor: Ik-1; motif: NHNTGGGAATRCC; match class: 1	TF:M00086_1	false	0.004865657820890649	2.3128584362445537	645	10	3	62700	CDY2A,TCF19,LILRB1
TF	Factor: TIF2; motif: ANANAGAWAAGN	TF:M09849	false	0.005112249321314809	2.2913879740533236	3670	10	5	62700	CDY2A,CDK7,HBA2,ADAM18,MOG
TF	Factor: SRY; motif: AAACWAM	TF:M00148	false	0.005402913006235549	2.267372025097491	9556	10	7	62700	CDY2A,AMELX,TMEM50B,CDK7,LILRB1,HBA2,ADAM18
TF	Factor: EHF; motif: BTTCCTGC	TF:M07251	false	0.005402913006235549	2.267372025097491	6270	10	6	62700	CDY2A,TCF19,TMEM50B,VCX,HBA2,MOG
TF	Factor: FOXP3; motif: NNNVAAACANWD	TF:M07419	false	0.005435727908115167	2.264742290527039	6346	10	6	62700	CDY2A,AMELX,TMEM50B,CDK7,LILRB1,MOG
TF	Factor: oct-2; motif: NNWNATGCAAATNN	TF:M03836	false	0.005435727908115167	2.264742290527039	3785	10	5	62700	TCF19,CDK7,VCX,LILRB1,ADAM18
TF	Factor: Sox-17; motif: TTGTYY; match class: 1	TF:M03803_1	false	0.005435727908115167	2.264742290527039	9623	10	7	62700	CDY2A,AMELX,TMEM50B,CDK7,LILRB1,HBA2,MOG
TF	Factor: DEC2; motif: SNTCACGTGS	TF:M01843	false	0.005660196568949669	2.2471684862449828	3830	10	5	62700	CDY2A,CDK7,VCX,LILRB1,MOG
TF	Factor: DEC; motif: NNNSCACSTGAS; match class: 1	TF:M08872_1	false	0.005955095866266878	2.225111242769686	1969	10	4	62700	CDY2A,CDK7,VCX,MOG
TF	Factor: VDR,; motif: RRTGNMCYTNNTGAMCCNYNT	TF:M00966	false	0.0060726293495896025	2.2166232257670124	9897	10	7	62700	CDY2A,AMELX,TCF19,CDK7,LILRB1,HBA2,ADAM18
TF	Factor: LHX3; motif: ATTAAW; match class: 1	TF:M02097_1	false	0.0060726293495896025	2.2166232257670124	6551	10	6	62700	CDY2A,AMELX,CDK7,LILRB1,ADAM18,MOG
TF	Factor: CDP:HOXB13; motif: SYMRTAAANATYGATY; match class: 1	TF:M08202_1	false	0.00609632029141881	2.214932223895875	747	10	3	62700	AMELX,VCX,ADAM18
TF	Factor: Msx-2; motif: NNNGACYAATTAGYNNT; match class: 1	TF:M01393_1	false	0.0061916192982963995	2.2081957548012645	3966	10	5	62700	CDY2A,AMELX,CDK7,LILRB1,MOG
TF	Factor: MEIS1B:HOXA9; motif: TGACASTTTWAYRR	TF:M00421	false	0.00689834421932503	2.1612551386401835	6768	10	6	62700	CDY2A,AMELX,TCF19,VCX,LILRB1,ADAM18
TF	Factor: Prop-1; motif: TAATYNAATTA; match class: 1	TF:M04430_1	false	0.007074244922605445	2.150319908234204	144	10	2	62700	AMELX,CDK7
TF	Factor: IRF4; motif: MNNRAAANGAAA	TF:M08886	false	0.007136647320818823	2.146505764698417	4135	10	5	62700	AMELX,CDK7,VCX,LILRB1,MOG
TF	Factor: HOXC10; motif: GYMATWAAAN	TF:M04351	false	0.007238510919649556	2.140350766108527	2157	10	4	62700	AMELX,CDK7,LILRB1,ADAM18
TF	Factor: NKX6A; motif: NNTWATTAATTANNYC; match class: 1	TF:M01469_1	false	0.007238510919649556	2.140350766108527	149	10	2	62700	AMELX,CDK7
TF	Factor: Zfx; motif: SNSCAGGCCKCGSCSS	TF:M01593	false	0.007768822855068534	2.1096447812347616	4253	10	5	62700	TCF19,TMEM50B,CDK7,VCX,HBA2
TF	Factor: E2F2; motif: AAAAATGGCGCCAAAAWG; match class: 1	TF:M03958_1	false	0.007768822855068534	2.1096447812347616	4257	10	5	62700	CDY2A,AMELX,TCF19,CDK7,ADAM18
TF	Factor: LHX3b; motif: AATTAATTWN	TF:M01971	false	0.008428960068288867	2.0742260036033864	876	10	3	62700	AMELX,CDK7,MOG
TF	Factor: GATA-1; motif: NTGNNNNNNNNAGATAAGN	TF:M09936	false	0.008672629096532767	2.0618492267416504	4404	10	5	62700	CDY2A,CDK7,LILRB1,HBA2,MOG
TF	Factor: MEL1; motif: GARGAT; match class: 1	TF:M08794_1	false	0.008798343788028623	2.0555990723288367	4424	10	5	62700	AMELX,TCF19,CDK7,VCX,ADAM18
TF	Factor: GATA-1; motif: NCWGATAACA	TF:M00346	false	0.00882221501276402	2.054422361914782	4433	10	5	62700	CDY2A,AMELX,CDK7,LILRB1,ADAM18
TF	Factor: HOXA10; motif: ANTTTATG	TF:M03873	false	0.00885783467617375	2.0526724297066563	2327	10	4	62700	CDY2A,AMELX,CDK7,LILRB1
TF	Factor: HNF3; motif: NNNNNTRTTTRYTYWNKN	TF:M01012	false	0.00898612269516204	2.0464276559112493	2344	10	4	62700	AMELX,TMEM50B,CDK7,ADAM18
TF	Factor: SRY; motif: AAACWAM; match class: 1	TF:M00148_1	false	0.00898612269516204	2.0464276559112493	4464	10	5	62700	CDY2A,AMELX,TMEM50B,LILRB1,ADAM18
TF	Factor: DEC2; motif: SNTCACGTGS; match class: 1	TF:M01843_1	false	0.009091428635851275	2.041367865962262	918	10	3	62700	CDK7,VCX,MOG
TF	Factor: MafB; motif: CRCTGACNANN	TF:M03830	false	0.009178935533677273	2.037207680307986	7337	10	6	62700	AMELX,TMEM50B,CDK7,LILRB1,HBA2,MOG
TF	Factor: T3R-beta; motif: NRGGTCAAAGGTCRN; match class: 1	TF:M11814_1	false	0.009361949597305167	2.0286337013490554	7400	10	6	62700	CDY2A,TCF19,TMEM50B,VCX,HBA2,MOG
TF	Factor: NFATc2; motif: TTTTCCATGGAAAA; match class: 1	TF:M11985_1	false	0.009361949597305167	2.0286337013490554	4553	10	5	62700	CDY2A,AMELX,CDK7,VCX,ADAM18
TF	Factor: LBX2; motif: CTMATTAATTAT	TF:M10661	false	0.009485465733259072	2.0229413405350667	184	10	2	62700	AMELX,CDK7
TF	Factor: GATA-1; motif: MNAGATAANR	TF:M00347	false	0.009626124671609431	2.0165485179088782	4617	10	5	62700	CDY2A,CDK7,VCX,LILRB1,MOG
TF	Factor: Msx-2; motif: NTCRTTAN	TF:M10560	false	0.009626124671609431	2.0165485179088782	4613	10	5	62700	AMELX,TCF19,CDK7,VCX,ADAM18
TF	Factor: HFH2; motif: AAACAAAN	TF:M07319	false	0.009626124671609431	2.0165485179088782	2433	10	4	62700	CDY2A,AMELX,TMEM50B,ADAM18
TF	Factor: BSX; motif: NTCRTTAN	TF:M10589	false	0.009626124671609431	2.0165485179088782	4613	10	5	62700	AMELX,TCF19,CDK7,VCX,ADAM18
TF	Factor: Cdx-4; motif: NGCMATAAAAC	TF:M10855	false	0.009651595227956581	2.0154008999782342	190	10	2	62700	LILRB1,ADAM18
TF	Factor: DEC; motif: NNNSCACSTGAS	TF:M08872	false	0.009651595227956581	2.0154008999782342	7507	10	6	62700	CDY2A,CDK7,VCX,LILRB1,ADAM18,MOG
TF	Factor: GATA-4; motif: NNAGATAAGA	TF:M09939	false	0.009651595227956581	2.0154008999782342	973	10	3	62700	CDY2A,CDK7,LILRB1
TF	Factor: GATA-3; motif: NGAGATAANA; match class: 1	TF:M00350_1	false	0.009651595227956581	2.0154008999782342	192	10	2	62700	CDK7,MOG
TF	Factor: DLX2; motif: AMSMCTGACKG	TF:M08873	false	0.009748265056368628	2.0110726708133995	7578	10	6	62700	CDY2A,TCF19,TMEM50B,CDK7,VCX,HBA2
TF	Factor: NKX6A; motif: NNNAATTAATTAMYNNG	TF:M01489	false	0.009748265056368628	2.0110726708133995	983	10	3	62700	AMELX,CDK7,MOG
TF	Factor: LBX2; motif: CTNRANSTAATTA; match class: 1	TF:M04383_1	false	0.009748265056368628	2.0110726708133995	2482	10	4	62700	CDY2A,AMELX,ADAM18,MOG
TF	Factor: HMX2; motif: ANCAMTTAANN; match class: 1	TF:M04334_1	false	0.009865663941140607	2.0058736822038954	989	10	3	62700	CDY2A,CDK7,MOG
TF	Factor: c-Rel; motif: NRNRGGGRAATKCCA	TF:M10046	false	0.00993807416597431	2.0026977665205323	4754	10	5	62700	CDY2A,TMEM50B,CDK7,HBA2,ADAM18
TF	Factor: OC-2; motif: TCAATA	TF:M02112	false	0.00993807416597431	2.0026977665205323	7653	10	6	62700	CDY2A,AMELX,TCF19,CDK7,VCX,MOG
TF	Factor: ZBRK1; motif: NGNNNGGTNAWAAAARRGCNG; match class: 1	TF:M10468_1	false	0.00993807416597431	2.0026977665205323	4741	10	5	62700	TCF19,TMEM50B,CDK7,VCX,ADAM18
TF	Factor: IRF-8; motif: NYGAAACYGAAACTN	TF:M11684	false	0.00993807416597431	2.0026977665205323	4750	10	5	62700	CDY2A,AMELX,LILRB1,ADAM18,MOG
TF	Factor: IRF-8; motif: NCGAAACCGAAACYN	TF:M11683	false	0.010112421501695047	1.9951448366046896	4780	10	5	62700	CDY2A,AMELX,TMEM50B,LILRB1,ADAM18
TF	Factor: FOXL2; motif: TWAKACWAMTTT	TF:M03548	false	0.010112421501695047	1.9951448366046896	4783	10	5	62700	AMELX,CDK7,VCX,ADAM18,MOG
TF	Factor: POU2F1; motif: ANKNRWATGSAAWYAW	TF:M10033	false	0.010229462112562255	1.9901472018389277	4806	10	5	62700	AMELX,TCF19,CDK7,VCX,LILRB1
TF	Factor: NKX6A; motif: NNNAATTAATTAMYNNG; match class: 1	TF:M01489_1	false	0.010393321910215378	1.9832456211920308	210	10	2	62700	AMELX,CDK7
TF	Factor: FOXJ2; motif: NNTGTTGTAAAYAN	TF:M11584	false	0.010463934025107516	1.9803050072291042	4852	10	5	62700	CDY2A,AMELX,TCF19,HBA2,ADAM18
TF	Factor: NKX6B; motif: NTMATTAW	TF:M10657	false	0.010976937828118908	1.9595187955715703	2636	10	4	62700	AMELX,TCF19,VCX,ADAM18
TF	Factor: SRY; motif: AACAATNNNCATTGTT	TF:M04556	false	0.011059239991611083	1.956274717406603	7926	10	6	62700	CDY2A,AMELX,VCX,LILRB1,HBA2,ADAM18
TF	Factor: FoxH1; motif: TGTGGATTS	TF:M09928	false	0.011164997197400517	1.9521413816076478	1077	10	3	62700	CDY2A,AMELX,VCX
TF	Factor: Sox-9; motif: AANGGNNNCWTTGTTY	TF:M10070	false	0.011454958723171161	1.9410064714096595	2697	10	4	62700	AMELX,TMEM50B,CDK7,HBA2
TF	Factor: Zic3; motif: NGGGKGGTC; match class: 1	TF:M00450_1	false	0.011636639634554915	1.9341724147777783	8062	10	6	62700	TMEM50B,CDK7,VCX,LILRB1,HBA2,MOG
TF	Factor: Sox-10; motif: NACAAWG; match class: 1	TF:M02116_1	false	0.011800876066070814	1.9280857506144327	8097	10	6	62700	CDY2A,AMELX,CDK7,VCX,LILRB1,ADAM18
TF	Factor: SRY; motif: TCAATAMCATTGA; match class: 1	TF:M04557_1	false	0.01182316126298338	1.9272663867789241	5073	10	5	62700	CDK7,VCX,LILRB1,ADAM18,MOG
TF	Factor: FAC1; motif: NNNCAMAACACRNA; match class: 1	TF:M00456_1	false	0.01182316126298338	1.9272663867789241	2749	10	4	62700	CDY2A,TMEM50B,CDK7,ADAM18
TF	Factor: GATA4; motif: WGATAANN	TF:M03998	false	0.011845528098001717	1.926445572768525	1131	10	3	62700	CDY2A,CDK7,LILRB1
TF	Factor: GATA5; motif: WGATAANN	TF:M03999	false	0.011845528098001717	1.926445572768525	1131	10	3	62700	CDY2A,CDK7,LILRB1
TF	Factor: GATA-3; motif: ANAGATMWWA	TF:M00351	false	0.011845528098001717	1.926445572768525	2754	10	4	62700	AMELX,TCF19,ADAM18,MOG
TF	Factor: FOXJ2; motif: AYMATAATATTTKN; match class: 1	TF:M00423_1	false	0.011909592747049546	1.924103089124537	2776	10	4	62700	CDY2A,TCF19,LILRB1,ADAM18
TF	Factor: E2F2; motif: NNTTTTGGCGCCAAAAWN	TF:M03959	false	0.012454891237994252	1.904660060575903	8276	10	6	62700	AMELX,TMEM50B,CDK7,VCX,LILRB1,ADAM18
TF	Factor: MEF-2A; motif: SKYTAAAAATAACYCH	TF:M00406	false	0.012571277151301652	1.9006205988783074	1169	10	3	62700	CDY2A,AMELX,CDK7
TF	Factor: MYB; motif: NAACNGNCN	TF:M00913	false	0.012684158456831341	1.8967383411878673	5235	10	5	62700	AMELX,VCX,LILRB1,ADAM18,MOG
TF	Factor: DEC; motif: SCCCAMGTGAAGN; match class: 1	TF:M00997_1	false	0.012823164103256823	1.8920047998534526	2864	10	4	62700	TCF19,CDK7,VCX,MOG
TF	Factor: AML3; motif: AACCACAN	TF:M01856	false	0.012846684478801466	1.8912089422435217	1187	10	3	62700	CDY2A,VCX,LILRB1
TF	Factor: LHX3b; motif: AATTAATTWN; match class: 1	TF:M01971_1	false	0.013061003453142083	1.884023455723932	260	10	2	62700	AMELX,CDK7
TF	Factor: HOXC11; motif: NGYMATWAANN	TF:M10816	false	0.013061003453142083	1.884023455723932	5296	10	5	62700	AMELX,CDK7,VCX,LILRB1,ADAM18
TF	Factor: AP-3; motif: TCYMMATT	TF:M00690	false	0.013117172873540804	1.8821597577747629	1201	10	3	62700	TCF19,TMEM50B,MOG
TF	Factor: HOXA13; motif: ATAAMA; match class: 1	TF:M01292_1	false	0.013165086007368942	1.8805762993073454	8442	10	6	62700	CDY2A,AMELX,CDK7,LILRB1,ADAM18,MOG
TF	Factor: Spic; motif: NGNGGAASTN	TF:M02077	false	0.013292970099538904	1.8763779721252671	8466	10	6	62700	CDY2A,TMEM50B,CDK7,LILRB1,ADAM18,MOG
TF	Factor: HMGXB3; motif: NRGCCAATSRGNRNNS	TF:M12616	false	0.013292970099538904	1.8763779721252671	2915	10	4	62700	TCF19,TMEM50B,VCX,HBA2
TF	Factor: PPARGAMMA; motif: NWNTRGGTYANN	TF:M08961	false	0.01420241380915961	1.8476378376655571	5431	10	5	62700	TCF19,CDK7,VCX,LILRB1,HBA2
TF	Factor: TTF1; motif: ASTCAAGTRK	TF:M00432	false	0.01420241380915961	1.8476378376655571	5431	10	5	62700	CDY2A,TCF19,TMEM50B,VCX,MOG
TF	Factor: ONECUT3; motif: NNATCGATYN	TF:M11496	false	0.014883815545977806	1.827285720796458	284	10	2	62700	AMELX,ADAM18
TF	Factor: Alx-4; motif: NNCRTTAN	TF:M10880	false	0.014883815545977806	1.827285720796458	8690	10	6	62700	CDY2A,AMELX,TCF19,CDK7,VCX,ADAM18
TF	Factor: HMX3; motif: NNCAMTTAANN; match class: 1	TF:M04335_1	false	0.014883815545977806	1.827285720796458	1275	10	3	62700	CDY2A,CDK7,MOG
TF	Factor: C/EBPgamma:Elf-1; motif: TKRCGHAATWSCGGAAGT	TF:M08676	false	0.014883815545977806	1.827285720796458	8695	10	6	62700	CDY2A,TCF19,VCX,LILRB1,HBA2,MOG
TF	Factor: BAF170; motif: NNCTTATCTNN	TF:M09825	false	0.015363789349291062	1.8135016560153008	3060	10	4	62700	CDY2A,CDK7,VCX,LILRB1
TF	Factor: GATA-1; motif: NTGNNNNNNNSAGATAAGR	TF:M09621	false	0.015483582305804496	1.8101285529776638	5574	10	5	62700	CDY2A,CDK7,LILRB1,HBA2,MOG
TF	Factor: MYB; motif: NNCAACTGNN	TF:M09813	false	0.01553512473050363	1.8086852554729276	5583	10	5	62700	CDY2A,TCF19,VCX,LILRB1,MOG
TF	Factor: Msx-1; motif: NTCRTTAN	TF:M10566	false	0.015692071566008003	1.804319719873913	5611	10	5	62700	AMELX,TCF19,CDK7,VCX,ADAM18
TF	Factor: Gbx2; motif: NTCRTTAN	TF:M10572	false	0.015692071566008003	1.804319719873913	5611	10	5	62700	AMELX,TCF19,CDK7,VCX,ADAM18
TF	Factor: FOXJ2; motif: NNTGTTGTAAAYAN	TF:M11585	false	0.015692071566008003	1.804319719873913	5615	10	5	62700	CDY2A,AMELX,TCF19,HBA2,ADAM18
TF	Factor: gsh-1; motif: NTCRTTAN	TF:M10749	false	0.015692071566008003	1.804319719873913	5611	10	5	62700	AMELX,TCF19,CDK7,VCX,ADAM18
TF	Factor: MEF-2; motif: RGCTATWTTTAR	TF:M00941	false	0.01584877522589089	1.8000042938998206	1324	10	3	62700	CDY2A,CDK7,LILRB1
TF	Factor: ipf1; motif: CATTAR	TF:M01275	false	0.01584877522589089	1.8000042938998206	8906	10	6	62700	AMELX,TCF19,CDK7,VCX,ADAM18,MOG
TF	Factor: STAT6; motif: TTCTSWGGAAN	TF:M10083	false	0.01584877522589089	1.8000042938998206	3118	10	4	62700	TMEM50B,VCX,ADAM18,MOG
TF	Factor: FKHL14; motif: RNAAAYAAACAN	TF:M11561	false	0.01584877522589089	1.8000042938998206	1328	10	3	62700	AMELX,TMEM50B,ADAM18
TF	Factor: SMAD4; motif: GKSRKKCAGMCANCY	TF:M00733	false	0.01584877522589089	1.8000042938998206	8882	10	6	62700	CDY2A,AMELX,TMEM50B,VCX,LILRB1,HBA2
TF	Factor: ARP-1; motif: TGARCCYTTGAMCCCW	TF:M00155	false	0.01584877522589089	1.8000042938998206	5658	10	5	62700	CDY2A,TCF19,LILRB1,HBA2,MOG
TF	Factor: E2F-1; motif: NTTTTGGCGCCAWWWN; match class: 1	TF:M11533_1	false	0.016069400562793653	1.79400032343121	8935	10	6	62700	TCF19,TMEM50B,CDK7,LILRB1,HBA2,ADAM18
TF	Factor: HOXD13; motif: WNNAATAAWAY	TF:M08817	false	0.01632004072185679	1.787278761926788	5712	10	5	62700	AMELX,CDK7,LILRB1,ADAM18,MOG
TF	Factor: (SATB1)2; motif: TATTAGTAATAA	TF:M01232	false	0.01640124723155397	1.7851231248068413	3174	10	4	62700	AMELX,VCX,LILRB1,ADAM18
TF	Factor: CP2; motif: GCHCDAMCCAG	TF:M00072	false	0.016517390605564855	1.7820585608360884	9017	10	6	62700	TCF19,TMEM50B,CDK7,VCX,HBA2,MOG
TF	Factor: Msx-1; motif: CNGTAWNTG	TF:M00394	false	0.016517390605564855	1.7820585608360884	9002	10	6	62700	CDY2A,TCF19,VCX,HBA2,ADAM18,MOG
TF	Factor: msc; motif: NRMCATATGNYN; match class: 1	TF:M11146_1	false	0.016517390605564855	1.7820585608360884	3193	10	4	62700	AMELX,CDK7,VCX,LILRB1
TF	Factor: Oct3; motif: NYWTTSWTATGCAAAT	TF:M09646	false	0.016733252160367765	1.7764196443310096	5772	10	5	62700	AMELX,CDK7,LILRB1,ADAM18,MOG
TF	Factor: TFII-I; motif: NAGGAAGTGN; match class: 1	TF:M04636_1	false	0.016809564126158034	1.7744435477180902	5784	10	5	62700	CDY2A,AMELX,TCF19,TMEM50B,CDK7
TF	Factor: GATA2; motif: NNCTTATCTNN	TF:M09807	false	0.016809564126158034	1.7744435477180902	1378	10	3	62700	CDY2A,CDK7,LILRB1
TF	Factor: Foxm1; motif: NTGTTTRT	TF:M07255	false	0.01744492841358552	1.758330808368268	5839	10	5	62700	AMELX,TMEM50B,VCX,HBA2,MOG
TF	Factor: SRY; motif: TTGTTT; match class: 1	TF:M03854_1	false	0.017827730572402688	1.748903937958251	9215	10	6	62700	CDY2A,AMELX,TMEM50B,CDK7,LILRB1,ADAM18
TF	Factor: FOXO1A; motif: AAACAA; match class: 1	TF:M03823_1	false	0.017827730572402688	1.748903937958251	9215	10	6	62700	CDY2A,AMELX,TMEM50B,CDK7,LILRB1,ADAM18
TF	Factor: ZNFPT1; motif: YCNNCNCWGCCNY; match class: 1	TF:M12721_1	false	0.017827730572402688	1.748903937958251	3285	10	4	62700	TCF19,TMEM50B,HBA2,MOG
TF	Factor: GATA-5; motif: TATCTN	TF:M02006	false	0.017827730572402688	1.748903937958251	9211	10	6	62700	CDY2A,AMELX,TMEM50B,CDK7,LILRB1,HBA2
TF	Factor: GATAD2A; motif: CCTKTG; match class: 1	TF:M09726_1	false	0.017827730572402688	1.748903937958251	9183	10	6	62700	CDY2A,AMELX,TCF19,HBA2,ADAM18,MOG
TF	Factor: Dlx-5; motif: AATTAN; match class: 1	TF:M03546_1	false	0.017827730572402688	1.748903937958251	5882	10	5	62700	CDY2A,AMELX,CDK7,LILRB1,MOG
TF	Factor: DRI1; motif: AATTAA; match class: 1	TF:M01654_1	false	0.017827730572402688	1.748903937958251	5882	10	5	62700	CDY2A,AMELX,CDK7,LILRB1,MOG
TF	Factor: ZNF549; motif: NTGCTKYCMW; match class: 1	TF:M12355_1	false	0.017946726233953582	1.7460147620270847	1426	10	3	62700	CDY2A,TCF19,MOG
TF	Factor: POU3F2; motif: WTATGCWAATKA	TF:M04079	false	0.01794902253448697	1.7459591971935866	3307	10	4	62700	CDK7,VCX,LILRB1,ADAM18
TF	Factor: SP2; motif: NNRRCCAATSRGNRNSNGSN; match class: 1	TF:M12668_1	false	0.018306505744667138	1.737394543772038	5953	10	5	62700	TCF19,TMEM50B,CDK7,VCX,HBA2
TF	Factor: YB-1; motif: NNNNCCAATNN	TF:M03862	false	0.018402969963342966	1.7351120827184312	9300	10	6	62700	AMELX,TCF19,TMEM50B,VCX,LILRB1,HBA2
TF	Factor: REST; motif: GGACAGCKC	TF:M04726	false	0.018485149286875037	1.7331770376954594	5975	10	5	62700	CDY2A,TCF19,CDK7,HBA2,MOG
TF	Factor: NFATc1; motif: TTTTCCATGGAAAN; match class: 1	TF:M04053_1	false	0.01856665584072358	1.7312663127765644	5990	10	5	62700	CDY2A,AMELX,CDK7,VCX,ADAM18
TF	Factor: msc; motif: NRMCATATGNYN	TF:M11146	false	0.01856665584072358	1.7312663127765644	3369	10	4	62700	AMELX,CDK7,VCX,LILRB1
TF	Factor: Six-3; motif: NWBTAATNYYWN	TF:M07428	false	0.01856665584072358	1.7312663127765644	3367	10	4	62700	CDY2A,AMELX,VCX,MOG
TF	Factor: c-Myc:Max; motif: NANCACGTGNNW	TF:M00123	false	0.01856665584072358	1.7312663127765644	3360	10	4	62700	AMELX,VCX,LILRB1,ADAM18
TF	Factor: Oct-1; motif: NNNNNNNWATGCAAATNNNWNNA; match class: 1	TF:M00138_1	false	0.01856665584072358	1.7312663127765644	348	10	2	62700	VCX,LILRB1
TF	Factor: TEAD1; motif: NNACATTCCAGNN	TF:M12500	false	0.01892031804795576	1.7230715674420898	6038	10	5	62700	CDY2A,TCF19,LILRB1,HBA2,MOG
TF	Factor: MEIS1; motif: NTGACAN; match class: 1	TF:M04027_1	false	0.019034859106746137	1.7204503334221986	354	10	2	62700	CDY2A,TCF19
TF	Factor: MEF-2D; motif: CCWWATWTRG	TF:M11694	false	0.019394105097218606	1.7123302552650816	358	10	2	62700	TCF19,MOG
TF	Factor: Fli-1; motif: NNRGGMAGGAAGGRRRGR	TF:M09920	false	0.019467929119331283	1.7106802436458795	9466	10	6	62700	CDY2A,TMEM50B,VCX,LILRB1,HBA2,MOG
TF	Factor: GTF2IRD1-isoform2; motif: GGGATTRNR; match class: 1	TF:M01229_1	false	0.019486219813146192	1.7102724027254403	9478	10	6	62700	CDY2A,TCF19,TMEM50B,CDK7,VCX,MOG
TF	Factor: TFEA; motif: YRCACGTGACN; match class: 1	TF:M11090_1	false	0.019568786360127512	1.708436108089763	3439	10	4	62700	CDK7,VCX,LILRB1,HBA2
TF	Factor: BCL-6; motif: WRCTTTCKAGGRAT	TF:M01185	false	0.019591490783057438	1.7079325158060792	6121	10	5	62700	CDY2A,AMELX,TMEM50B,VCX,LILRB1
TF	Factor: IRF-4; motif: NYGAAASYGAAACYN	TF:M11686	false	0.019663454542411554	1.7063401814727939	3456	10	4	62700	CDY2A,AMELX,LILRB1,ADAM18
TF	Factor: HMGIY; motif: NGWWATTN	TF:M01653	false	0.019663454542411554	1.7063401814727939	6132	10	5	62700	CDY2A,AMELX,LILRB1,ADAM18,MOG
TF	Factor: HOXA7; motif: GYMATTAN; match class: 1	TF:M10690_1	false	0.01969973638021568	1.7055395854822488	6142	10	5	62700	CDY2A,AMELX,CDK7,LILRB1,MOG
TF	Factor: PEA3; motif: ACWTCCK	TF:M00655	false	0.02031989089801249	1.6920786282049658	9609	10	6	62700	CDY2A,CDK7,VCX,LILRB1,HBA2,MOG
TF	Factor: Pax-4; motif: DTTTTCCACCN; match class: 1	TF:M04624_1	false	0.02031989089801249	1.6920786282049658	9610	10	6	62700	CDY2A,AMELX,CDK7,VCX,HBA2,MOG
TF	Factor: E2F-3; motif: NNGGCGGGAAA	TF:M09893	false	0.02031989089801249	1.6920786282049658	6202	10	5	62700	AMELX,TCF19,VCX,HBA2,MOG
TF	Factor: SMAD3; motif: YGTCTAGACA; match class: 1	TF:M04026_1	false	0.02031989089801249	1.6920786282049658	6195	10	5	62700	TCF19,CDK7,VCX,LILRB1,MOG
TF	Factor: HOXA5; motif: TGCNHNCWYCCYCATTAKTGNDCNMNHYCN	TF:M00023	false	0.020376874276877885	1.6908624340888974	3508	10	4	62700	CDY2A,TCF19,VCX,ADAM18
TF	Factor: CSX; motif: NNCACTTGNRN; match class: 1	TF:M02108_1	false	0.020566993238821156	1.68682919470464	1550	10	3	62700	CDY2A,TMEM50B,MOG
TF	Factor: FOSB:JUND; motif: NNTNACTNATN	TF:M08928	false	0.020566993238821156	1.68682919470464	6228	10	5	62700	CDY2A,CDK7,VCX,LILRB1,ADAM18
TF	Factor: Prx2; motif: TYAWAKTAA	TF:M02115	false	0.020848808356736515	1.6809187626990179	3539	10	4	62700	AMELX,LILRB1,ADAM18,MOG
TF	Factor: Ik-2; motif: NNNTGGGAWNNC	TF:M00087	false	0.021485672531027372	1.6678510477542063	3574	10	4	62700	CDY2A,TCF19,CDK7,MOG
TF	Factor: Sox-10; motif: NACAATRNNNNYATTGTN	TF:M11635	false	0.02151471225397659	1.6672644579637554	6312	10	5	62700	AMELX,TCF19,TMEM50B,CDK7,LILRB1
TF	Factor: TEF-3:FOXI1; motif: GGWATGYGTMAACA	TF:M08746	false	0.021837997547194572	1.6607871871245472	394	10	2	62700	HBA2,ADAM18
TF	Factor: AP-2gamma:Dlx-3; motif: NSCCYNNRGGCANNNNYAATTA	TF:M08660	false	0.02223980719439032	1.6528689821428275	3623	10	4	62700	CDY2A,AMELX,TCF19,MOG
TF	Factor: POU5F1; motif: NNATGCAAANN	TF:M09782	false	0.02226001469115755	1.6524745533756793	3627	10	4	62700	CDK7,VCX,LILRB1,ADAM18
TF	Factor: Cdx-1; motif: TTTATK; match class: 1	TF:M02086_1	false	0.022261418049790132	1.6524471746112082	9852	10	6	62700	CDY2A,AMELX,CDK7,LILRB1,ADAM18,MOG
TF	Factor: Oct-2; motif: ATTTGCA	TF:M04715	false	0.022341202466635596	1.65089345563534	6396	10	5	62700	AMELX,TCF19,VCX,LILRB1,ADAM18
TF	Factor: TTF-1; motif: CTTGASN	TF:M03891	false	0.02303536402855598	1.63760492018821	3670	10	4	62700	TCF19,VCX,HBA2,MOG
TF	Factor: NKX6-3; motif: SYCATTAWN	TF:M10659	false	0.023069576741974403	1.6369603734161058	1637	10	3	62700	AMELX,TCF19,VCX
TF	Factor: GATA-3; motif: AGATAAGATCT	TF:M12193	false	0.02342446810686761	1.6303302617368733	6481	10	5	62700	CDY2A,CDK7,LILRB1,ADAM18,MOG
TF	Factor: POU2F1:Gscl; motif: NNGATTANNTATKCANNNN	TF:M08404	false	0.023821334346081215	1.623033915275178	6514	10	5	62700	AMELX,TMEM50B,CDK7,VCX,MOG
TF	Factor: TFEC; motif: RNCACRTGAY	TF:M04571	false	0.02384208030277926	1.6226558536045605	1665	10	3	62700	CDK7,VCX,LILRB1
TF	Factor: RXR:RAR; motif: RGKTCANNNRGAGGTCA	TF:M02272	false	0.023915085583761254	1.6213280606005578	6533	10	5	62700	CDY2A,CDK7,VCX,ADAM18,MOG
TF	Factor: POU3F2; motif: TAATKAGNNNNTAATKA	TF:M11908	false	0.023915085583761254	1.6213280606005578	3732	10	4	62700	AMELX,CDK7,VCX,MOG
TF	Factor: GATA-X; motif: NGATAAGNMNN	TF:M00203	false	0.02397291186864279	1.620279211202989	3743	10	4	62700	CDY2A,CDK7,LILRB1,ADAM18
TF	Factor: YB-1; motif: CCAMTCNGMR; match class: 1	TF:M03805_1	false	0.024073229206993806	1.6184656491220344	3766	10	4	62700	TCF19,TMEM50B,VCX,HBA2
TF	Factor: HOXA5; motif: TGCNHNCWYCCYCATTAKTGNDCNMNHYCN; match class: 1	TF:M00023_1	false	0.024073229206993806	1.6184656491220344	430	10	2	62700	CDY2A,VCX
TF	Factor: HOXA10; motif: TTATNNYWN	TF:M07257	false	0.024317370447066642	1.6140833891884296	3783	10	4	62700	CDY2A,AMELX,CDK7,ADAM18
TF	Factor: c-Myb; motif: NNNNCMGTTNNN	TF:M07299	false	0.024602829160493122	1.6090149490696946	3798	10	4	62700	TCF19,VCX,LILRB1,MOG
TF	Factor: Egr-2; motif: GNGRRNGWGKGGGNGGRG	TF:M09898	false	0.024750561234928428	1.606414948711465	6649	10	5	62700	TCF19,TMEM50B,VCX,ADAM18,MOG
TF	Factor: LMX1A; motif: NTCRTTAN	TF:M10997	false	0.024750561234928428	1.606414948711465	1721	10	3	62700	AMELX,TCF19,VCX
TF	Factor: GATA-2; motif: GATAANN	TF:M01877	false	0.024750561234928428	1.606414948711465	1721	10	3	62700	CDY2A,TCF19,MOG
TF	Factor: AhR; motif: CCYCNRRSTNGCGTGASA	TF:M00139	false	0.024750561234928428	1.606414948711465	3814	10	4	62700	CDY2A,AMELX,VCX,ADAM18
TF	Factor: MZF-1; motif: KNGNKAGGGGNAA	TF:M00084	false	0.024949625694646302	1.6029359654702122	6682	10	5	62700	TCF19,TMEM50B,VCX,HBA2,ADAM18
TF	Factor: HOX11L2; motif: YAATTGNNNNNNNNNCAATTN	TF:M10651	false	0.024949625694646302	1.6029359654702122	1729	10	3	62700	CDK7,VCX,LILRB1
TF	Factor: c-Myb; motif: NNNAACKGNNN	TF:M01821	false	0.024949625694646302	1.6029359654702122	3834	10	4	62700	VCX,LILRB1,ADAM18,MOG
TF	Factor: GATA2; motif: NNNTTCTTATCTSN	TF:M07213	false	0.0251260016917795	1.599876615321079	3847	10	4	62700	CDY2A,CDK7,VCX,LILRB1
TF	Factor: IRF-8; motif: NYGAAASYGAAACYN	TF:M11682	false	0.025414322554236746	1.5949214623877181	3867	10	4	62700	CDY2A,AMELX,LILRB1,ADAM18
TF	Factor: ZNF709; motif: NGRWCCAYAAGA	TF:M05882	false	0.025414322554236746	1.5949214623877181	453	10	2	62700	CDY2A,HBA2
TF	Factor: TFIIB; motif: YTNTMTGMSN	TF:M08904	false	0.025414322554236746	1.5949214623877181	6735	10	5	62700	CDY2A,AMELX,TCF19,TMEM50B,LILRB1
TF	Factor: HMX1; motif: ANCAATTAANN	TF:M04333	false	0.025469830765696956	1.5939739406966966	1756	10	3	62700	CDY2A,CDK7,LILRB1
TF	Factor: HNF-4alpha; motif: RRGTCCAAAGGTCAN	TF:M11761	false	0.025646010375130337	1.5909801863740147	1762	10	3	62700	CDY2A,AMELX,TCF19
TF	Factor: ZNF549; motif: NTGCTKYCMW	TF:M12355	false	0.025787747986762907	1.5885865826246137	6778	10	5	62700	CDY2A,AMELX,TCF19,HBA2,MOG
TF	Factor: NFATc3; motif: NTTTCCRYGGAAAN; match class: 1	TF:M11988_1	false	0.025956052769619275	1.585761351575575	6792	10	5	62700	CDY2A,AMELX,VCX,ADAM18,MOG
TF	Factor: Max; motif: NNANCACGTGNTNN	TF:M00119	false	0.02603165369231655	1.584498241931662	6809	10	5	62700	CDK7,VCX,LILRB1,HBA2,ADAM18
TF	Factor: E2F-3; motif: NTTTTGGCGCCAAAAN; match class: 1	TF:M11527_1	false	0.02603165369231655	1.584498241931662	6804	10	5	62700	AMELX,CDK7,LILRB1,HBA2,ADAM18
TF	Factor: Max; motif: NNANCACGTGNTNN; match class: 1	TF:M00119_1	false	0.02603165369231655	1.584498241931662	6809	10	5	62700	CDK7,VCX,LILRB1,HBA2,ADAM18
TF	Factor: DEC1; motif: CNCACRTGASC	TF:M03572	false	0.026131930482383308	1.582828505815054	6819	10	5	62700	TCF19,TMEM50B,VCX,LILRB1,HBA2
TF	Factor: POU3F1; motif: NTAATKWATGCNN	TF:M11929	false	0.026336583259733565	1.5794405683147685	6835	10	5	62700	CDY2A,AMELX,CDK7,VCX,MOG
TF	Factor: FOXM1; motif: TRTTTATNN	TF:M08883	false	0.02647926688406411	1.5770940431225577	6852	10	5	62700	CDY2A,CDK7,VCX,LILRB1,HBA2
TF	Factor: Erm; motif: NRRSAGGAARNGRN	TF:M09916	false	0.02647926688406411	1.5770940431225577	6849	10	5	62700	CDY2A,VCX,LILRB1,HBA2,MOG
TF	Factor: c-Myb; motif: NNWGRCAGTTRN; match class: 1	TF:M09990_1	false	0.02647926688406411	1.5770940431225577	3959	10	4	62700	CDY2A,AMELX,VCX,ADAM18
TF	Factor: Oct-1; motif: NNNRTAATNANNN	TF:M00137	false	0.026568042254772405	1.575640446691518	6865	10	5	62700	AMELX,CDK7,VCX,ADAM18,MOG
TF	Factor: SMAD3; motif: YGTCTAGACA	TF:M04026	false	0.02661759561508981	1.5748311771956631	6872	10	5	62700	TCF19,CDK7,VCX,LILRB1,MOG
TF	Factor: UNCX; motif: NTAATNNAATTAN; match class: 1	TF:M04442_1	false	0.02678522174536756	1.572104753905985	477	10	2	62700	AMELX,CDK7
TF	Factor: USF1; motif: RNCACGTGAY	TF:M04196	false	0.026917515535835084	1.5699650276156192	1822	10	3	62700	CDK7,VCX,LILRB1
TF	Factor: GCMa:C/EBPbeta; motif: ATGCGGGTNNRTTGCGCAAY	TF:M08575	false	0.026917515535835084	1.5699650276156192	6898	10	5	62700	CDY2A,TCF19,LILRB1,HBA2,ADAM18
TF	Factor: Oct3; motif: NATGCAANNN	TF:M01307	false	0.02698619627421698	1.5688583252817083	4000	10	4	62700	TCF19,CDK7,VCX,LILRB1
TF	Factor: Prop-1; motif: TAATTNNRTTA	TF:M10928	false	0.02698619627421698	1.5688583252817083	1826	10	3	62700	AMELX,CDK7,MOG
TF	Factor: SPDEF; motif: NASATCCKGNW	TF:M12650	false	0.027078199236514423	1.5673802206238536	1831	10	3	62700	CDY2A,CDK7,LILRB1
TF	Factor: NKX6B; motif: NTMATTAA	TF:M10658	false	0.027131926035023252	1.566519375545724	1834	10	3	62700	AMELX,TCF19,VCX
TF	Factor: C/EBPgamma; motif: YTBATTTCARAAW	TF:M00622	false	0.02723069357720656	1.5649412968562348	6940	10	5	62700	CDY2A,AMELX,TMEM50B,LILRB1,ADAM18
TF	Factor: Oct-2; motif: NTATGCGCATAN	TF:M11895	false	0.027490648996978555	1.5608150072471274	4037	10	4	62700	CDY2A,AMELX,TCF19,VCX
TF	Factor: NKX6-1; motif: NTMATTAA	TF:M04415	false	0.027490648996978555	1.5608150072471274	1848	10	3	62700	AMELX,CDK7,MOG
TF	Factor: AML3; motif: NWAACCACRAAAACCACRAN	TF:M11999	false	0.027490648996978555	1.5608150072471274	6967	10	5	62700	CDY2A,TCF19,TMEM50B,CDK7,LILRB1
TF	Factor: WT1; motif: SMCNCCNSC	TF:M01118	false	0.027949488622204602	1.5536261337734942	7005	10	5	62700	TCF19,TMEM50B,VCX,HBA2,ADAM18
TF	Factor: ChREBP; motif: GWSCACGTGNSAH	TF:M08802	false	0.0281518435174915	1.5504931601995353	500	10	2	62700	AMELX,HBA2
TF	Factor: HOXA10; motif: NGTCGTAAAAN	TF:M10795	false	0.0281518435174915	1.5504931601995353	7027	10	5	62700	TCF19,CDK7,VCX,HBA2,ADAM18
TF	Factor: E2F-3; motif: NTTTTGGCGCCAAAAN	TF:M11527	false	0.028285541965359685	1.548435495540855	7040	10	5	62700	AMELX,CDK7,LILRB1,HBA2,ADAM18
TF	Factor: TCF-1; motif: ASATCAAAG	TF:M11602	false	0.02833848896794126	1.5476233104181358	7047	10	5	62700	CDY2A,AMELX,CDK7,LILRB1,ADAM18
TF	Factor: p54NRB; motif: GRNNNMGGATGRMNNCGGA	TF:M07611	false	0.0287536027569813	1.5413077315152681	7078	10	5	62700	TCF19,CDK7,VCX,HBA2,ADAM18
TF	Factor: BRN1; motif: HAATGCN; match class: 1	TF:M03813_1	false	0.029026858591665868	1.5371999627948225	7097	10	5	62700	AMELX,TCF19,LILRB1,ADAM18,MOG
TF	Factor: POU2F1; motif: ATTTGCATN; match class: 1	TF:M07058_1	false	0.029067790483031652	1.536587978807357	515	10	2	62700	VCX,LILRB1
TF	Factor: P53; motif: NNACAWGCCYN	TF:M07053	false	0.029067790483031652	1.536587978807357	4140	10	4	62700	VCX,LILRB1,HBA2,MOG
TF	Factor: p53; motif: NGRCWTGYCY	TF:M00272	false	0.029067790483031652	1.536587978807357	4151	10	4	62700	VCX,LILRB1,HBA2,MOG
TF	Factor: CDP; motif: NWNATCGATTANYNN	TF:M00102	false	0.029067790483031652	1.536587978807357	4154	10	4	62700	AMELX,TCF19,ADAM18,MOG
TF	Factor: TEF-3:C/EBPbeta; motif: RTTGCGYAAYNNNNNGGAATGY	TF:M08626	false	0.029067790483031652	1.536587978807357	7119	10	5	62700	CDY2A,TCF19,VCX,LILRB1,ADAM18
TF	Factor: GATA-X; motif: NGATAAGNMNN; match class: 1	TF:M00203_1	false	0.029067790483031652	1.536587978807357	513	10	2	62700	CDY2A,CDK7
TF	Factor: CSX; motif: NNCACTTGNRN	TF:M02108	false	0.029067790483031652	1.536587978807357	7122	10	5	62700	CDY2A,TCF19,TMEM50B,LILRB1,MOG
TF	Factor: Sox-10; motif: MAANRRNNNCWTTGTT	TF:M10065	false	0.02907660894895914	1.5364562443270653	7136	10	5	62700	CDY2A,AMELX,TMEM50B,CDK7,HBA2
TF	Factor: HOXA5; motif: CDBWAATK	TF:M02271	false	0.029141602412433045	1.5354865713119528	1924	10	3	62700	CDY2A,AMELX,CDK7
TF	Factor: Brn-3c; motif: NNTTATTAATKANKNC; match class: 1	TF:M01408_1	false	0.02916069566879063	1.5352021195339955	1932	10	3	62700	AMELX,CDK7,VCX
TF	Factor: PDEF; motif: NANCAGGATGYN	TF:M11469	false	0.02916069566879063	1.5352021195339955	520	10	2	62700	CDY2A,VCX
TF	Factor: LRH-1; motif: TGACCTTGRNYCAAGGTCA	TF:M11830	false	0.02916069566879063	1.5352021195339955	7155	10	5	62700	CDY2A,TMEM50B,VCX,HBA2,MOG
TF	Factor: SHOX; motif: NTCRTTAN	TF:M10906	false	0.02916069566879063	1.5352021195339955	4178	10	4	62700	AMELX,TCF19,CDK7,VCX
TF	Factor: HNF-1beta; motif: GTTAATYATTAACY	TF:M03872	false	0.029293492008454252	1.5332288540061423	4186	10	4	62700	CDY2A,AMELX,CDK7,ADAM18
TF	Factor: AP-2rep; motif: CAGTGGG	TF:M00468	false	0.029318334895402563	1.5328606986377729	7181	10	5	62700	TMEM50B,CDK7,LILRB1,HBA2,MOG
TF	Factor: FOXP1; motif: TNTGTTTMY	TF:M09933	false	0.02945711472415951	1.5308097938390037	4198	10	4	62700	AMELX,LILRB1,HBA2,ADAM18
TF	Factor: Dlx-6; motif: NTCRTTAN	TF:M10593	false	0.02946362113442389	1.530713878604914	7200	10	5	62700	AMELX,TCF19,CDK7,VCX,ADAM18
TF	Factor: alx3; motif: NNCRTTAN	TF:M10877	false	0.029472042463140013	1.5305897657539391	4207	10	4	62700	AMELX,TCF19,VCX,ADAM18
TF	Factor: SMAD3; motif: TGTCTGTCT	TF:M00701	false	0.029559587309303827	1.5293016335567522	4216	10	4	62700	CDY2A,AMELX,TMEM50B,ADAM18
TF	Factor: GATA-3; motif: AGATAA; match class: 1	TF:M01878_1	false	0.029559587309303827	1.5293016335567522	4216	10	4	62700	CDY2A,CDK7,LILRB1,MOG
TF	Factor: AR; motif: RGGWACAYNGTGTWCYN	TF:M04453	false	0.029639282456350283	1.5281323144922934	7226	10	5	62700	CDY2A,AMELX,VCX,LILRB1,MOG
TF	Factor: Dlx-3; motif: NTAATTNVN; match class: 1	TF:M07278_1	false	0.02974147617247423	1.526637479739761	537	10	2	62700	AMELX,LILRB1
TF	Factor: Zbtb44; motif: CKGTGA; match class: 1	TF:M05405_1	false	0.02974147617247423	1.526637479739761	7242	10	5	62700	CDY2A,AMELX,CDK7,HBA2,ADAM18
TF	Factor: FOXO1A:HOXA10; motif: RWMAACANCRTWAA	TF:M08482	false	0.029933684171441603	1.5238398278687875	4250	10	4	62700	CDK7,VCX,ADAM18,MOG
TF	Factor: Sohlh2; motif: NNCACGTGNN; match class: 1	TF:M11075_1	false	0.029950528469782953	1.5235955101866652	7274	10	5	62700	TMEM50B,CDK7,VCX,LILRB1,HBA2
TF	Factor: ipf1; motif: RNWCATTAANWN	TF:M01255	false	0.030288003401060384	1.5187293546130547	4272	10	4	62700	CDK7,VCX,ADAM18,MOG
TF	Factor: NFATc3; motif: NTTTCCRYGGAAAN	TF:M11988	false	0.030580499484734413	1.5145554253431759	7320	10	5	62700	CDY2A,AMELX,VCX,ADAM18,MOG
TF	Factor: PU.1; motif: NNNNYYYACTTCCTCTTTY	TF:M01172	false	0.030580499484734413	1.5145554253431759	4293	10	4	62700	TCF19,VCX,LILRB1,ADAM18
TF	Factor: ER71; motif: NNARRCAGGAARYRGN	TF:M09914	false	0.030580499484734413	1.5145554253431759	550	10	2	62700	TCF19,MOG
TF	Factor: NR2E1; motif: AAAAGTCAA	TF:M04470	false	0.031162854213543284	1.5063627720384956	556	10	2	62700	VCX,LILRB1
TF	Factor: Sox-4; motif: NYCTTTGTYYYN	TF:M10069	false	0.03144684272521473	1.5024229513585734	7386	10	5	62700	CDY2A,AMELX,TMEM50B,LILRB1,ADAM18
TF	Factor: NFYB; motif: RGCCAATSRGNRNNNNSNG	TF:M12643	false	0.031537566895447844	1.5011718152760163	2038	10	3	62700	TMEM50B,VCX,HBA2
TF	Factor: RelA-p65; motif: BCWGGGRANNK	TF:M04811	false	0.03184871373850739	1.4969081026551199	7448	10	5	62700	CDY2A,TCF19,TMEM50B,HBA2,MOG
TF	Factor: NFATc2; motif: NTTTCCGCGGAAAN; match class: 1	TF:M11983_1	false	0.03203807618352159	1.4943335702396516	7462	10	5	62700	CDY2A,AMELX,VCX,ADAM18,MOG
TF	Factor: Dlx-5; motif: NTCRTTAN	TF:M10615	false	0.03203807618352159	1.4943335702396516	4397	10	4	62700	AMELX,TCF19,CDK7,VCX
TF	Factor: ipf1; motif: MVCTAATTAS	TF:M01233	false	0.032058619728259186	1.4940551799639328	2073	10	3	62700	AMELX,CDK7,MOG
TF	Factor: SHOX; motif: NTCRTTAN; match class: 1	TF:M10906_1	false	0.032058619728259186	1.4940551799639328	577	10	2	62700	CDK7,VCX
TF	Factor: POU6F1; motif: NNNNWTAATGAGSTNNN	TF:M01479	false	0.032058619728259186	1.4940551799639328	4408	10	4	62700	AMELX,TCF19,CDK7,VCX
TF	Factor: Dlx-7; motif: NTCRTTAN	TF:M10600	false	0.03233237105876406	1.490362445713862	7511	10	5	62700	AMELX,TCF19,CDK7,VCX,ADAM18
TF	Factor: CDP; motif: NATCGATCGS	TF:M00104	false	0.03233399865629719	1.4903405840682906	4430	10	4	62700	AMELX,TMEM50B,VCX,ADAM18
TF	Factor: Oct3; motif: NATGCAANNN; match class: 1	TF:M01307_1	false	0.03254944064826246	1.487456470243572	586	10	2	62700	TCF19,LILRB1
TF	Factor: ZNF362; motif: STTTTTTTTTTTTTTTTTTN	TF:M12702	false	0.032586006829159624	1.4869688558071563	587	10	2	62700	VCX,MOG
TF	Factor: AP-4:Dlx-3; motif: NCAGCTGNNNNNNGTAATKR	TF:M08671	false	0.032696923024238	1.48549311512167	4456	10	4	62700	CDY2A,AMELX,VCX,MOG
TF	Factor: CDP; motif: TRATCRATAN	TF:M03952	false	0.032696923024238	1.48549311512167	4455	10	4	62700	AMELX,TCF19,ADAM18,MOG
TF	Factor: HNF-4alpha; motif: RRGTCCAAAGGTCAN	TF:M11757	false	0.03294878727723681	1.4821605655463466	2108	10	3	62700	CDY2A,AMELX,TCF19
TF	Factor: DREF; motif: CTYYCWCTTCCY	TF:M09725	false	0.03339949060895836	1.476260156763451	7596	10	5	62700	CDY2A,VCX,LILRB1,ADAM18,MOG
TF	Factor: AML1; motif: TGTGGTK	TF:M01658	false	0.03374873539703993	1.4717424960293115	4503	10	4	62700	CDY2A,VCX,LILRB1,HBA2
TF	Factor: Oct-1; motif: NNNRTAATNANNN; match class: 1	TF:M00137_1	false	0.03411291055312406	1.467081224502454	2144	10	3	62700	AMELX,CDK7,VCX
TF	Factor: Ncx; motif: NAATNAATTAATAANWW; match class: 1	TF:M01420_1	false	0.03411851513265789	1.467009877965402	2148	10	3	62700	AMELX,CDK7,MOG
TF	Factor: CUTL2; motif: CTGATCGATTRN	TF:M11510	false	0.03411851513265789	1.467009877965402	608	10	2	62700	AMELX,ADAM18
TF	Factor: Ik-1; motif: NHNTGGGAATRCC	TF:M00086	false	0.03411851513265789	1.467009877965402	4538	10	4	62700	CDY2A,TCF19,CDK7,LILRB1
TF	Factor: HOXA7; motif: NYMATTAN	TF:M08773	false	0.034594486890292174	1.4609931065221815	4558	10	4	62700	CDY2A,VCX,LILRB1,MOG
TF	Factor: GATA-2; motif: NNWGATAASA	TF:M00348	false	0.03526834708646108	1.4526148938355	2184	10	3	62700	CDY2A,CDK7,LILRB1
TF	Factor: NKX3A; motif: NTCGTTAN	TF:M10628	false	0.03526834708646108	1.4526148938355	4593	10	4	62700	CDY2A,TMEM50B,VCX,ADAM18
TF	Factor: RREB-1; motif: CCCCAAACMMCCCC; match class: 1	TF:M00257_1	false	0.03541698020333833	1.4507884712920807	4601	10	4	62700	TMEM50B,VCX,HBA2,MOG
TF	Factor: Sox-14; motif: NNNACAATGN	TF:M11619	false	0.03549012327923756	1.449892492075354	2193	10	3	62700	CDY2A,VCX,HBA2
TF	Factor: nerf; motif: YRNCAGGAAGYRGSTBDS	TF:M00531	false	0.03549012327923756	1.449892492075354	7764	10	5	62700	CDY2A,TCF19,TMEM50B,LILRB1,HBA2
TF	Factor: hoxa9; motif: NCGGYCATWAAAWTANW	TF:M01351	false	0.03559354710907343	1.4486287298063467	2203	10	3	62700	CDY2A,LILRB1,ADAM18
TF	Factor: pitx2; motif: NTAATCCC	TF:M10913	false	0.03559354710907343	1.4486287298063467	631	10	2	62700	VCX,MOG
TF	Factor: RFX7; motif: SGTTGCTRN	TF:M11975	false	0.03559354710907343	1.4486287298063467	2201	10	3	62700	CDY2A,CDK7,MOG
TF	Factor: rfx5; motif: NYRGCAACSGTTGCYAN	TF:M11974	false	0.03559354710907343	1.4486287298063467	630	10	2	62700	CDY2A,VCX
TF	Factor: SHOX; motif: NTAATTRN	TF:M08004	false	0.03569780156754723	1.4473585288873	2217	10	3	62700	CDK7,VCX,LILRB1
TF	Factor: TTF-1; motif: NTKGAGTGSN; match class: 1	TF:M10007_1	false	0.03569780156754723	1.4473585288873	639	10	2	62700	CDK7,HBA2
TF	Factor: HOXA6; motif: NYMATTAN	TF:M08772	false	0.03569780156754723	1.4473585288873	7825	10	5	62700	AMELX,CDK7,VCX,LILRB1,MOG
TF	Factor: Lhx2; motif: WATTAN; match class: 1	TF:M07047_1	false	0.03569780156754723	1.4473585288873	4642	10	4	62700	AMELX,CDK7,VCX,ADAM18
TF	Factor: HES-1; motif: GNCACGTGNC; match class: 1	TF:M08767_1	false	0.03569780156754723	1.4473585288873	7819	10	5	62700	TMEM50B,CDK7,VCX,LILRB1,HBA2
TF	Factor: GATA-3; motif: WGATAASN; match class: 1	TF:M08918_1	false	0.03569780156754723	1.4473585288873	639	10	2	62700	CDY2A,CDK7
TF	Factor: GATA3; motif: NGATAANN; match class: 1	TF:M03997_1	false	0.03569780156754723	1.4473585288873	639	10	2	62700	CDY2A,CDK7
TF	Factor: AR; motif: AGAACANNNTGTTCT; match class: 1	TF:M08907_1	false	0.03569780156754723	1.4473585288873	2212	10	3	62700	CDY2A,AMELX,VCX
TF	Factor: Barx-2; motif: TAANTAATTANTKNTN	TF:M01431	false	0.03569780156754723	1.4473585288873	2214	10	3	62700	AMELX,CDK7,MOG
TF	Factor: CPEB1; motif: AATAAAAA	TF:M04514	false	0.03569780156754723	1.4473585288873	4652	10	4	62700	CDY2A,AMELX,ADAM18,MOG
TF	Factor: PBX3; motif: TGANTGRCRGS	TF:M10030	false	0.03645181663146898	1.4382808230836481	2243	10	3	62700	CDY2A,VCX,HBA2
TF	Factor: PPARgamma:RXRalpha,; motif: AAGTAGGTCACNGTGACCYACTT; match class: 1	TF:M00515_1	false	0.03659576851512976	1.4365691281785522	4696	10	4	62700	VCX,LILRB1,HBA2,MOG
TF	Factor: p300; motif: CTGNCTYMAN; match class: 1	TF:M07266_1	false	0.03664944477663406	1.4359326003481072	2257	10	3	62700	VCX,ADAM18,MOG
TF	Factor: RelA-p65; motif: GGGANTTTCCNN	TF:M03563	false	0.03664944477663406	1.4359326003481072	4711	10	4	62700	CDY2A,TMEM50B,CDK7,MOG
TF	Factor: TTF-1; motif: NTKGAGTGSN	TF:M10007	false	0.03664944477663406	1.4359326003481072	4706	10	4	62700	CDY2A,CDK7,VCX,HBA2
TF	Factor: YY1; motif: GCCGCCATNTTGNNNNNGGNCN	TF:M04696	false	0.03664944477663406	1.4359326003481072	7894	10	5	62700	AMELX,CDK7,HBA2,ADAM18,MOG
TF	Factor: ZNF324; motif: KNTCAAACCATCCTTNNCTKSCN	TF:M10109	false	0.03664944477663406	1.4359326003481072	2256	10	3	62700	AMELX,VCX,ADAM18
TF	Factor: AP-2; motif: NNGCCTK	TF:M01859	false	0.03672987909552332	1.4349805012281742	7912	10	5	62700	AMELX,TCF19,TMEM50B,CDK7,ADAM18
TF	Factor: HES-1; motif: GNCACGTGNC	TF:M08767	false	0.03674089590625126	1.4348502578724165	7929	10	5	62700	TMEM50B,CDK7,VCX,LILRB1,HBA2
TF	Factor: MNX1; motif: NNYAATTAAN; match class: 1	TF:M04403_1	false	0.03674089590625126	1.4348502578724165	658	10	2	62700	AMELX,CDK7
TF	Factor: Hoxa9; motif: NTTAAWTAMA	TF:M07457	false	0.03730497740916162	1.4282332186707485	4755	10	4	62700	AMELX,TMEM50B,CDK7,MOG
TF	Factor: TFE3; motif: NNCACGTGAY	TF:M04193	false	0.03749474780729426	1.4260295631539206	2290	10	3	62700	CDK7,VCX,LILRB1
TF	Factor: hoxa9; motif: GYMATWANNN	TF:M10786	false	0.03788637741356853	1.4215169187289853	8006	10	5	62700	CDK7,LILRB1,HBA2,ADAM18,MOG
TF	Factor: GCMa:FOXO1A; motif: GTMAATAMGGGTRN; match class: 1	TF:M08318_1	false	0.03788637741356853	1.4215169187289853	4787	10	4	62700	CDY2A,TCF19,LILRB1,ADAM18
TF	Factor: PPARALPHA:RXR-ALPHA; motif: AWNTRGGTNAAAGGTCAN; match class: 1	TF:M08960_1	false	0.03788637741356853	1.4215169187289853	4790	10	4	62700	CDY2A,TMEM50B,LILRB1,MOG
TF	Factor: AR; motif: AGAACANNNTGTTCT	TF:M08907	false	0.03788637741356853	1.4215169187289853	2303	10	3	62700	CDY2A,AMELX,VCX
TF	Factor: GATA-1; motif: NNNNNWGATARNNNN	TF:M02004	false	0.038035702537876116	1.4198085577051325	2313	10	3	62700	CDY2A,CDK7,LILRB1
TF	Factor: NKX6A; motif: NNTWATTAATTANNYC	TF:M01469	false	0.0380362764802652	1.4198020044376682	678	10	2	62700	AMELX,CDK7
TF	Factor: KLF17; motif: NGGGCGG	TF:M05386	false	0.03889498110429954	1.4101064351609662	8085	10	5	62700	TCF19,TMEM50B,CDK7,VCX,HBA2
TF	Factor: Erg; motif: NACCGGAWWTCCGGTN; match class: 1	TF:M11395_1	false	0.03889498110429954	1.4101064351609662	8094	10	5	62700	AMELX,TCF19,TMEM50B,VCX,LILRB1
TF	Factor: CDP:HOXA13; motif: ATCGATYAYSYCRTAAA	TF:M08201	false	0.03889498110429954	1.4101064351609662	8091	10	5	62700	CDY2A,AMELX,TCF19,VCX,ADAM18
TF	Factor: LKLF; motif: NGGGCGG	TF:M05499	false	0.03889498110429954	1.4101064351609662	8085	10	5	62700	TCF19,TMEM50B,CDK7,VCX,HBA2
TF	Factor: Cart-1; motif: NNNTAATTNNCATTANCN	TF:M00416	false	0.03889498110429954	1.4101064351609662	2340	10	3	62700	CDK7,ADAM18,MOG
TF	Factor: Prx2; motif: TYAWAKTAA; match class: 1	TF:M02115_1	false	0.039190995974725064	1.4068136995014602	694	10	2	62700	AMELX,MOG
TF	Factor: NKX2-5; motif: NNCACTCAANN	TF:M12495	false	0.03923022118882789	1.4063792432134006	2358	10	3	62700	CDY2A,CDK7,HBA2
TF	Factor: beta-catenin; motif: CTTTGATN	TF:M07599	false	0.03923022118882789	1.4063792432134006	8123	10	5	62700	CDY2A,AMELX,TMEM50B,VCX,ADAM18
TF	Factor: Pax-4; motif: SWAATWAN	TF:M04063	false	0.03923022118882789	1.4063792432134006	4873	10	4	62700	AMELX,CDK7,LILRB1,MOG
TF	Factor: Elk-1:ETV7; motif: ANSCGGACGGATDTCCGGNT; match class: 1	TF:M08214_1	false	0.039273747307165985	1.4058976585161667	2361	10	3	62700	TCF19,TMEM50B,VCX
TF	Factor: FAC1; motif: NNNCAMAACACRNA	TF:M00456	false	0.03929662606230056	1.4056447357677442	8141	10	5	62700	CDY2A,AMELX,TMEM50B,CDK7,ADAM18
TF	Factor: E2F-2; motif: NTTTTGGCGCCAWWWN; match class: 1	TF:M11528_1	false	0.0394074571575957	1.404421587921854	4890	10	4	62700	TMEM50B,CDK7,LILRB1,ADAM18
TF	Factor: AP-2gamma:Max; motif: NNSCCYNRGGSNNNNCACGTGN	TF:M08664	false	0.03946368739778725	1.4038023376927256	2371	10	3	62700	TMEM50B,HBA2,MOG
TF	Factor: Cdx-2; motif: NRTYRTAAAN	TF:M10851	false	0.039715885679532305	1.401035748072548	2378	10	3	62700	TCF19,VCX,HBA2
TF	Factor: Erm; motif: RSAGGAAGGAAGTN	TF:M11423	false	0.03995234858277842	1.3984576857727453	4924	10	4	62700	CDY2A,VCX,HBA2,ADAM18
TF	Factor: FOXO1A; motif: TTGTTTWN	TF:M07286	false	0.040066421056267565	1.397219449305054	4942	10	4	62700	AMELX,TMEM50B,CDK7,ADAM18
TF	Factor: POU6F1; motif: NNNNWTAATGAGSTNNN; match class: 1	TF:M01479_1	false	0.040066421056267565	1.397219449305054	714	10	2	62700	CDK7,VCX
TF	Factor: USF2; motif: NGGTCACGTGNNSNNNNNN	TF:M09670	false	0.040066421056267565	1.397219449305054	2394	10	3	62700	CDK7,VCX,LILRB1
TF	Factor: USF; motif: NRCCACGTGASN	TF:M00796	false	0.040066421056267565	1.397219449305054	2405	10	3	62700	CDK7,VCX,LILRB1
TF	Factor: YY1; motif: NNNNNCCATNTWNNNWN	TF:M00059	false	0.040066421056267565	1.397219449305054	4940	10	4	62700	CDY2A,AMELX,CDK7,MOG
TF	Factor: NFATc2; motif: NTTTCCGCGGAAAN	TF:M11983	false	0.040066421056267565	1.397219449305054	8228	10	5	62700	CDY2A,AMELX,VCX,ADAM18,MOG
TF	Factor: Kaiso; motif: SARNYCTCGCGAGAN	TF:M09966	false	0.040066421056267565	1.397219449305054	2397	10	3	62700	TCF19,TMEM50B,VCX
TF	Factor: ALX4; motif: NTAATYNAATTAN	TF:M04281	false	0.040066421056267565	1.397219449305054	717	10	2	62700	AMELX,CDK7
TF	Factor: ETV7; motif: NNSCGGAAGTR	TF:M08760	false	0.040066421056267565	1.397219449305054	2402	10	3	62700	CDK7,LILRB1,ADAM18
TF	Factor: Six-2; motif: NCGTATCRYN; match class: 1	TF:M11033_1	false	0.04012535202321241	1.396581144466996	2409	10	3	62700	AMELX,CDK7,ADAM18
TF	Factor: Dlx-7; motif: NTCRTTAN	TF:M10603	false	0.040211225989835495	1.3956526856013012	8253	10	5	62700	AMELX,TCF19,CDK7,VCX,ADAM18
TF	Factor: Dlx-5; motif: NTCRTTAN	TF:M10612	false	0.040211225989835495	1.3956526856013012	8253	10	5	62700	AMELX,TCF19,CDK7,VCX,ADAM18
TF	Factor: MEF-2D; motif: WAAATAR; match class: 1	TF:M02026_1	false	0.040211225989835495	1.3956526856013012	2414	10	3	62700	AMELX,CDK7,VCX
TF	Factor: MEF-2; motif: NNYTATTTTTAGN	TF:M07424	false	0.040241093507244724	1.395330226319183	722	10	2	62700	CDY2A,MOG
TF	Factor: FKHL14; motif: TMNAAACARKAASA	TF:M08882	false	0.04036398604027209	1.3940059526973643	2422	10	3	62700	TCF19,TMEM50B,MOG
TF	Factor: HMX2; motif: ANCAMTTAANN	TF:M04334	false	0.0405327342168459	1.3921940990652029	4999	10	4	62700	CDY2A,CDK7,LILRB1,MOG
TF	Factor: USF; motif: NNRNCACGTGNYNN; match class: 1	TF:M00122_1	false	0.0405327342168459	1.3921940990652029	2434	10	3	62700	CDK7,VCX,LILRB1
TF	Factor: USF; motif: NNRNCACGTGNYNN	TF:M00122	false	0.0405327342168459	1.3921940990652029	2434	10	3	62700	CDK7,VCX,LILRB1
TF	Factor: En-2; motif: NTCRTTARN	TF:M10858	false	0.0405327342168459	1.3921940990652029	8299	10	5	62700	AMELX,TCF19,CDK7,VCX,ADAM18
TF	Factor: HOXC11; motif: NGYMATAAAAN	TF:M10812	false	0.0406611837933156	1.390819981639428	734	10	2	62700	LILRB1,ADAM18
TF	Factor: HMGIY; motif: NNKKNAWTTTNYTNN	TF:M01010	false	0.04092987578679045	1.3879595733413745	8334	10	5	62700	CDY2A,AMELX,TCF19,CDK7,ADAM18
TF	Factor: HNF-3alpha; motif: NWRTGTAAAYAN	TF:M11567	false	0.0409659749984381	1.3875767043856289	5029	10	4	62700	TMEM50B,CDK7,HBA2,ADAM18
TF	Factor: TGIF; motif: TGACAGCTGTCA	TF:M11713	false	0.04101608208945559	1.3870458263711996	740	10	2	62700	LILRB1,MOG
TF	Factor: DPF2; motif: NYCACYTCCYCNYYCY	TF:M09760	false	0.04101608208945559	1.3870458263711996	8347	10	5	62700	TCF19,LILRB1,HBA2,ADAM18,MOG
TF	Factor: HNF-3gamma; motif: TGTTTRYT; match class: 1	TF:M02015_1	false	0.041624277718670694	1.3806532894740264	747	10	2	62700	AMELX,TMEM50B
TF	Factor: FOXO1A:Elf-1; motif: NAGAAAACCGAANM; match class: 1	TF:M08295_1	false	0.041624277718670694	1.3806532894740264	5060	10	4	62700	CDY2A,TMEM50B,CDK7,VCX
TF	Factor: PRRX1; motif: TAATYTAATTA	TF:M04432	false	0.041658974452115444	1.3802914255853296	748	10	2	62700	AMELX,CDK7
TF	Factor: HOXD11; motif: NNYMATAAAA	TF:M04360	false	0.04167611713693638	1.3801127499905521	5068	10	4	62700	CDY2A,AMELX,CDK7,ADAM18
TF	Factor: ZGPAT; motif: GRGGCWGNGGNG	TF:M09739	false	0.04206742617801122	1.3760540587194345	8420	10	5	62700	TCF19,TMEM50B,VCX,HBA2,MOG
TF	Factor: TCF-4; motif: NCTTTGATS	TF:M04775	false	0.042163586994269274	1.3750624493716055	2498	10	3	62700	CDY2A,AMELX,MOG
TF	Factor: CLOCK; motif: CNGNCACGTGNNNM	TF:M09884	false	0.04359493039377275	1.360564011419985	8499	10	5	62700	CDK7,VCX,LILRB1,HBA2,ADAM18
TF	Factor: HOXA6; motif: NYMATTAN; match class: 1	TF:M08772_1	false	0.04367871003182681	1.3597301961808828	2533	10	3	62700	AMELX,LILRB1,MOG
TF	Factor: POU3F2; motif: NTATGCWAATKAG	TF:M11909	false	0.043718796260646973	1.3593318042830758	5156	10	4	62700	CDY2A,CDK7,VCX,LILRB1
TF	Factor: FKHL14; motif: NYAMAYAAACAN; match class: 1	TF:M11559_1	false	0.04374003723031415	1.3591208516387312	774	10	2	62700	AMELX,TMEM50B
TF	Factor: FOXJ2; motif: NNNWAAAYAAAYANNNNN	TF:M00422	false	0.04378804286541278	1.3586444654437806	2540	10	3	62700	AMELX,TMEM50B,HBA2
TF	Factor: POU3F2; motif: NWTGCATAAWTTA; match class: 1	TF:M04078_1	false	0.04391702722699679	1.3573670652475498	777	10	2	62700	CDK7,LILRB1
TF	Factor: AR; motif: NGNACANNNTGTTCYNN	TF:M09589	false	0.04393368862492041	1.3572023323095057	5173	10	4	62700	CDY2A,CDK7,VCX,LILRB1
TF	Factor: OSR2; motif: NGCTACTGNN	TF:M12051	false	0.044041918732458336	1.356133768792771	2550	10	3	62700	CDY2A,AMELX,ADAM18
TF	Factor: Erg; motif: NRRSAGGAAGNGG; match class: 1	TF:M09907_1	false	0.04413375541324214	1.3552291161545287	5187	10	4	62700	TCF19,LILRB1,HBA2,MOG
TF	Factor: Elk-1:PDEF; motif: NCMGGAMGGANATCCGGN	TF:M08227	false	0.044234800326788365	1.3542359287671044	8561	10	5	62700	AMELX,TCF19,TMEM50B,VCX,MOG
TF	Factor: ZNF342; motif: TRSTGGACRNT	TF:M12075	false	0.044839702210650145	1.348337280303221	5215	10	4	62700	CDY2A,AMELX,TCF19,MOG
TF	Factor: NeuroD-2; motif: RMCATATGKY	TF:M01287	false	0.04513249734289937	1.345510634744132	2582	10	3	62700	AMELX,VCX,LILRB1
TF	Factor: TIEG1; motif: GGSGGKGNNN	TF:M08905	false	0.045243305585944485	1.344445671976252	5238	10	4	62700	TCF19,VCX,LILRB1,HBA2
TF	Factor: HOXC10; motif: NGYMATAAAAN	TF:M10806	false	0.045243305585944485	1.344445671976252	796	10	2	62700	LILRB1,ADAM18
TF	Factor: CREB1; motif: NRTGAYGCGTN	TF:M11218	false	0.04532588377163047	1.3436537192037612	8629	10	5	62700	TCF19,TMEM50B,CDK7,LILRB1,MOG
TF	Factor: MaFA; motif: TCTGCTGASCNN	TF:M07325	false	0.04543295729748284	1.3426289934037865	5256	10	4	62700	CDY2A,VCX,ADAM18,MOG
TF	Factor: LMX1A; motif: NTAATTAA	TF:M04392	false	0.04543295729748284	1.3426289934037865	2597	10	3	62700	AMELX,CDK7,MOG
TF	Factor: NFATc1; motif: TTTTCCATGGAAAN	TF:M04053	false	0.04543295729748284	1.3426289934037865	8647	10	5	62700	CDY2A,AMELX,CDK7,VCX,ADAM18
TF	Factor: TFEA; motif: GYCASVTGACYN	TF:M03890	false	0.04559397225062202	1.341092569426131	2609	10	3	62700	CDK7,VCX,ADAM18
TF	Factor: Six-6; motif: NNSTATCRNN	TF:M11037	false	0.04559397225062202	1.341092569426131	5273	10	4	62700	AMELX,CDK7,LILRB1,MOG
TF	Factor: POU3F1; motif: RNYBCATTTGCATTWCAA	TF:M03842	false	0.04559397225062202	1.341092569426131	5274	10	4	62700	CDK7,VCX,LILRB1,ADAM18
TF	Factor: ZNF214; motif: NCMTTYYTRWGSMNNTTGATGA	TF:M10130	false	0.04559531768994332	1.3410797539546344	811	10	2	62700	AMELX,CDK7
TF	Factor: Foxc1; motif: TTVYTTTNW; match class: 1	TF:M07254_1	false	0.04559531768994332	1.3410797539546344	2613	10	3	62700	AMELX,CDK7,LILRB1
TF	Factor: SMAD5; motif: GSGGCAGM	TF:M03846	false	0.04559531768994332	1.3410797539546344	8697	10	5	62700	CDY2A,TCF19,TMEM50B,CDK7,MOG
TF	Factor: En-2; motif: NTCRTTARN; match class: 1	TF:M10858_1	false	0.04559531768994332	1.3410797539546344	2620	10	3	62700	CDK7,VCX,ADAM18
TF	Factor: Fra-1; motif: ACTCATG	TF:M04897	false	0.04559531768994332	1.3410797539546344	2616	10	3	62700	AMELX,CDK7,LILRB1
TF	Factor: Pax-5; motif: GTYAYGCTTSRCTGVNYN	TF:M04754	false	0.04559531768994332	1.3410797539546344	5293	10	4	62700	TCF19,CDK7,VCX,HBA2
TF	Factor: Six-2; motif: NCGTATCRYN	TF:M11033	false	0.04570336427722442	1.3400518298370057	8705	10	5	62700	AMELX,CDK7,LILRB1,ADAM18,MOG
TF	Factor: MEF-2A; motif: CTCTAAAAATAACYCY	TF:M00006	false	0.04590825240934983	1.3381092392187681	816	10	2	62700	CDY2A,AMELX
TF	Factor: HNF3alpha; motif: TRTTTGYTYWN	TF:M00724	false	0.046007797268538	1.3371685591068458	2636	10	3	62700	TMEM50B,CDK7,ADAM18
TF	Factor: HOXA7; motif: NYMATTAN; match class: 1	TF:M08773_1	false	0.046083982146613904	1.336450000297126	819	10	2	62700	CDY2A,MOG
TF	Factor: Pax-5; motif: NNNNRNKCAGCNRAGCGTGAC	TF:M09645	false	0.0461967908548654	1.3353881924618598	2643	10	3	62700	TCF19,TMEM50B,CDK7
TF	Factor: TCF-4; motif: NNWTCAAAGN	TF:M04633	false	0.046364251171927245	1.3338167501056688	2648	10	3	62700	CDY2A,AMELX,VCX
TF	Factor: TCF11; motif: GTCATNNWNNNNN	TF:M00285	false	0.04640178758066573	1.3334652883790605	824	10	2	62700	CDY2A,ADAM18
TF	Factor: ipf1; motif: RNWCATTAANWN; match class: 1	TF:M01255_1	false	0.04643520793110938	1.3331526053946983	825	10	2	62700	VCX,ADAM18
TF	Factor: FOXO1; motif: TGTTKAC	TF:M01968	false	0.04676551049647996	1.330074320495416	2664	10	3	62700	CDY2A,VCX,MOG
TF	Factor: MAFK; motif: NAWWNTGCTGAS	TF:M04217	false	0.04676551049647996	1.330074320495416	830	10	2	62700	AMELX,MOG
TF	Factor: Oct-2; motif: NTATGCWAATN	TF:M11896	false	0.046936880720440916	1.3284857756431172	5366	10	4	62700	CDK7,VCX,LILRB1,ADAM18
TF	Factor: Cdx-2; motif: NYMATAANN	TF:M10850	false	0.04695566063996453	1.3283120447927157	2671	10	3	62700	CDK7,LILRB1,ADAM18
TF	Factor: c-Ets; motif: KRCAGGAARTRNKT; match class: 1	TF:M00340_1	false	0.047179066016362535	1.3262506609060167	836	10	2	62700	TCF19,LILRB1
TF	Factor: Spz1; motif: DNNGGRGGGWWNNNN	TF:M00446	false	0.04721194580369321	1.3259481000899798	8816	10	5	62700	AMELX,TCF19,TMEM50B,HBA2,ADAM18
TF	Factor: FOXK1; motif: NWYGTAAAYAR	TF:M11588	false	0.04722814876733568	1.325799077414782	5385	10	4	62700	VCX,HBA2,ADAM18,MOG
TF	Factor: Pit-1; motif: NNWWATTCAT	TF:M03559	false	0.047371622541808794	1.3244817398469582	5392	10	4	62700	AMELX,CDK7,VCX,ADAM18
TF	Factor: ZNF339; motif: NNACCGTTANNNN	TF:M12271	false	0.047704608026749695	1.321439668256913	845	10	2	62700	HBA2,ADAM18
TF	Factor: Erg; motif: NACCGGAWWTCCGGTN	TF:M11395	false	0.047704608026749695	1.321439668256913	8852	10	5	62700	AMELX,TCF19,TMEM50B,VCX,LILRB1
TF	Factor: pax-2; motif: NCGTCACGCNYSRNYGCNYN; match class: 1	TF:M11877_1	false	0.047704608026749695	1.321439668256913	5406	10	4	62700	TMEM50B,CDK7,VCX,HBA2
TF	Factor: six4; motif: NCGTATCRTN	TF:M11024	false	0.047808966212863555	1.3204906470781672	5418	10	4	62700	AMELX,CDK7,VCX,LILRB1
TF	Factor: HoxA5; motif: RTCATTAN	TF:M10704	false	0.047984903891420586	1.3188953707042776	5426	10	4	62700	AMELX,TCF19,VCX,ADAM18
TF	Factor: Dlx-2; motif: NYAATTAN	TF:M04300	false	0.0487502143015857	1.3120234708415148	5455	10	4	62700	CDY2A,VCX,LILRB1,MOG
TF	Factor: ERF:pitx1; motif: NNCGGAWGNNNRGNTTA	TF:M08692	false	0.04876419671121031	1.3118989254882234	5462	10	4	62700	AMELX,TCF19,CDK7,ADAM18
TF	Factor: Msx-1; motif: CNGTAWNTG; match class: 1	TF:M00394_1	false	0.04876419671121031	1.3118989254882234	2731	10	3	62700	CDY2A,ADAM18,MOG
TF	Factor: MIF-1; motif: NNGTTGCWWGGYAACNGS; match class: 1	TF:M00279_1	false	0.04876419671121031	1.3118989254882234	5463	10	4	62700	CDY2A,TMEM50B,CDK7,VCX
TF	Factor: HNF3; motif: NWRARYAAAYANN; match class: 1	TF:M00791_1	false	0.04876419671121031	1.3118989254882234	861	10	2	62700	AMELX,TMEM50B
TF	Factor: LHX8; motif: TRATTGCAATYA; match class: 1	TF:M10987_1	false	0.04889529304203269	1.3107329466895175	50	10	1	62700	MOG
TF	Factor: HOX11L2; motif: YAATTGNNNNNNNNNCAATTN; match class: 1	TF:M10651_1	false	0.04889529304203269	1.3107329466895175	865	10	2	62700	CDK7,LILRB1
TF	Factor: ZNF441; motif: KGKTCTTGMTSG	TF:M06462	false	0.04889529304203269	1.3107329466895175	50	10	1	62700	CDY2A
TF	Factor: HES-1; motif: GSCACGMGMC; match class: 1	TF:M02011_1	false	0.04914610922207003	1.3085108585087524	868	10	2	62700	TMEM50B,HBA2
TF	Factor: AP-1; motif: RSTGACTNANW	TF:M00173	false	0.04916494173979364	1.3083444711383045	2750	10	3	62700	CDY2A,LILRB1,ADAM18
TF	Factor: B-ATF; motif: NNATGACACN	TF:M11300	false	0.04921866340325312	1.3078701843039482	8969	10	5	62700	CDY2A,CDK7,HBA2,ADAM18,MOG
TF	Factor: USF1; motif: RNCACGTGAY; match class: 1	TF:M04196_1	false	0.04924421756869032	1.3076447585764326	871	10	2	62700	CDK7,VCX
TF	Factor: HMX3; motif: NNCAMTTAANN	TF:M04335	false	0.049483937959380275	1.3055357462705581	5510	10	4	62700	CDY2A,CDK7,LILRB1,MOG
TF	Factor: FKHL14; motif: NYAMAYAAACAN	TF:M11559	false	0.049483937959380275	1.3055357462705581	2763	10	3	62700	AMELX,TMEM50B,ADAM18
TF	Factor: Nkx3A; motif: NNNNAAGTACTTAAANN	TF:M01383	false	0.049483937959380275	1.3055357462705581	2765	10	3	62700	CDY2A,TCF19,TMEM50B
TF	Factor: CREB1; motif: NRTGACGTR	TF:M11219	false	0.049483937959380275	1.3055357462705581	876	10	2	62700	VCX,MOG
TF	Factor: RHOXF1; motif: NTRATCCN	TF:M04437	false	0.049567621508031845	1.3048019201249066	2772	10	3	62700	TMEM50B,VCX,MOG
TF	Factor: Sox-18; motif: NACAAYGS	TF:M11623	false	0.049567621508031845	1.3048019201249066	5524	10	4	62700	CDY2A,TMEM50B,CDK7,HBA2
TF	Factor: pitx2; motif: NTAATCCN	TF:M10910	false	0.049567621508031845	1.3048019201249066	2772	10	3	62700	TMEM50B,VCX,MOG
TF	Factor: HFH3; motif: KNNTRTTTRTTTA; match class: 1	TF:M00289_1	false	0.049614809593016646	1.3043886709992445	880	10	2	62700	AMELX,TMEM50B
TF	Factor: ER-alpha; motif: GGNNNNNNTGACCYN	TF:M03820	false	0.04971249900039198	1.3035344047386612	2778	10	3	62700	VCX,HBA2,MOG
TF	Factor: MafA; motif: NAWWNTGCTGACN	TF:M11367	false	0.04974276258434822	1.3032700988042933	52	10	1	62700	AMELX
MIRNA	hsa-miR-200c-5p	MIRNA:hsa-miR-200c-5p	false	0.0010473897701175374	2.9798916721790434	50	10	2	62700	TMEM50B,MOG
HP	Young adult onset	HP:0011462	false	0.048658591766751025	1.3128404641840576	550	10	2	62700	CDY2A,MOG
