# Supplementary material for: Nanomaterial isolated extracellular vesicles enable high precision identification of tumor biomarkers for pancreatic cancer liquid biopsy
Source: J Nanobiotechnology. 2025 Jul 1;23:467. doi: 10.1186/s12951-025-03527-3 (PMC12211367; doi:10.1186/s12951-025-03527-3)
Supplement: Supplementary file 3 — Additional file 3. gProfiler’s enrichment analysis. Enrichment analysis was applied to each EV isolation’s transcriptomic sample based on their unique mRNA annotations. [file 12951_2025_3527_MOESM3_ESM.zip › Enrichment_Analysis_gProfiler/UC/UC_Patient_3.csv]

source	term_name	term_id	highlighted	adjusted_p_value	negative_log10_of_adjusted_p_value	term_size	query_size	intersection_size	effective_domain_size	intersections
GO:MF	receptor ligand activity	GO:0048018	false	0.0016977240950878144	2.770132887541381	510	25	4	62700	LHB,CCL19,GNRH2,MDK
GO:MF	signaling receptor activator activity	GO:0030546	false	0.0016977240950878144	2.770132887541381	519	25	4	62700	LHB,CCL19,GNRH2,MDK
GO:MF	signaling receptor regulator activity	GO:0030545	false	0.0018072330996857764	2.742985827860577	555	25	4	62700	LHB,CCL19,GNRH2,MDK
GO:MF	organic acid binding	GO:0043177	false	0.0018072330996857764	2.742985827860577	206	25	3	62700	S100A9,MDK,HBA1
GO:MF	protein homodimerization activity	GO:0042803	false	0.00365731811761947	2.4368372625993238	716	25	4	62700	ENDOG,RAB11FIP3,DEFA3,CEBPB
GO:MF	signaling receptor binding	GO:0005102	false	0.004871605726458946	2.3123278676970536	1484	25	5	62700	LHB,CCL19,S100A9,GNRH2,MDK
GO:MF	ion binding	GO:0043167	false	0.006017108887922455	2.2206121292768364	6115	25	9	62700	KIF26B,TNKS,TIMM13,S100A9,ENDOG,PDXDC1,RAB11FIP3,MDK,HBA1
GO:MF	antioxidant activity	GO:0016209	false	0.006875862987711376	2.1626727858933257	82	25	2	62700	S100A9,HBA1
GO:MF	protein dimerization activity	GO:0046983	false	0.008940518988930132	2.048637270075845	1105	25	4	62700	ENDOG,RAB11FIP3,DEFA3,CEBPB
GO:MF	transition metal ion binding	GO:0046914	false	0.008940518988930132	2.048637270075845	1109	25	4	62700	TNKS,TIMM13,S100A9,HBA1
GO:MF	molecular function activator activity	GO:0140677	false	0.009984272081323358	2.000683592544733	1188	25	4	62700	LHB,CCL19,GNRH2,MDK
GO:MF	hormone activity	GO:0005179	false	0.009984272081323358	2.000683592544733	128	25	2	62700	LHB,GNRH2
GO:MF	carboxylic acid binding	GO:0031406	false	0.018511426478423507	1.7325601135087012	194	25	2	62700	S100A9,MDK
GO:MF	small molecule binding	GO:0036094	false	0.019585063170114603	1.7080750233304145	2583	25	5	62700	KIF26B,S100A9,PDXDC1,MDK,HBA1
GO:MF	zinc ion binding	GO:0008270	false	0.022418460440822536	1.6493942153366385	833	25	3	62700	TNKS,TIMM13,S100A9
GO:MF	microtubule binding	GO:0008017	true	0.026080543630497003	1.5836833602842737	274	25	2	62700	KIF26B,S100A9
GO:MF	metal ion binding	GO:0046872	false	0.027090487042546286	1.5671831869938195	4320	25	6	62700	TNKS,TIMM13,S100A9,ENDOG,RAB11FIP3,HBA1
GO:MF	catalytic activity	GO:0003824	false	0.027090487042546286	1.5671831869938195	5751	25	7	62700	NDUFB7,TNKS,GCHFR,ENDOG,PDXDC1,ADAM18,HBA1
GO:MF	cation binding	GO:0043169	false	0.02876307776224583	1.5411646445880511	4409	25	6	62700	TNKS,TIMM13,S100A9,ENDOG,RAB11FIP3,HBA1
GO:MF	molecular function regulator activity	GO:0098772	false	0.034992470821717254	1.4560253908594172	2125	25	4	62700	LHB,CCL19,GNRH2,MDK
GO:MF	identical protein binding	GO:0042802	false	0.034992470821717254	1.4560253908594172	2143	25	4	62700	ENDOG,RAB11FIP3,DEFA3,CEBPB
GO:MF	tubulin binding	GO:0015631	false	0.03629604481763787	1.4401406974834767	385	25	2	62700	KIF26B,S100A9
GO:MF	anion binding	GO:0043168	false	0.04745649452857315	1.3237043449876984	2446	25	4	62700	KIF26B,S100A9,PDXDC1,MDK
GO:BP	multicellular organismal process	GO:0032501	false	0.000008279733101173098	5.081983662557628	7648	25	15	62700	LHB,SPAG11B,CCL19,KIF26B,TIMM13,S100A9,ENDOG,ADAM18,SPRR2G,GNRH2,SOX3,RAB11FIP3,SPRR1A,MDK,CEBPB
GO:BP	developmental process	GO:0032502	false	0.00006868066841231543	4.163165486860456	6414	25	13	62700	LHB,SPAG11B,CCL19,KIF26B,S100A9,ENDOG,ADAM18,SPRR2G,GNRH2,SOX3,SPRR1A,MDK,CEBPB
GO:BP	anatomical structure development	GO:0048856	false	0.00018713469630948494	3.7278456832709073	5862	25	12	62700	LHB,CCL19,KIF26B,S100A9,ENDOG,ADAM18,SPRR2G,GNRH2,SOX3,SPRR1A,MDK,CEBPB
GO:BP	reproduction	GO:0000003	false	0.00030805247277798236	3.5113753007172765	1528	25	7	62700	LHB,SPAG11B,ADAM18,PTTG2,SOX3,MDK,CEBPB
GO:BP	reproductive process	GO:0022414	false	0.00030805247277798236	3.5113753007172765	1518	25	7	62700	LHB,SPAG11B,ADAM18,PTTG2,SOX3,MDK,CEBPB
GO:BP	developmental process involved in reproduction	GO:0003006	false	0.00034621439846078364	3.460654874525226	992	25	6	62700	LHB,SPAG11B,ADAM18,SOX3,MDK,CEBPB
GO:BP	multicellular organism development	GO:0007275	false	0.0006982014890962181	3.1560192292749467	4610	25	10	62700	LHB,CCL19,KIF26B,S100A9,ENDOG,ADAM18,GNRH2,SOX3,MDK,CEBPB
GO:BP	antimicrobial humoral immune response mediated by antimicrobial peptide	GO:0061844	false	0.0006982014890962181	3.1560192292749467	84	25	3	62700	SPAG11B,S100A9,DEFA3
GO:BP	cellular response to chemical stimulus	GO:0070887	false	0.0007607835611786633	3.118738880096046	2691	25	8	62700	LHB,CCL19,S100A9,ENDOG,DEFA3,MDK,CEBPB,HBA1
GO:BP	defense response to bacterium	GO:0042742	false	0.0007836415701112741	3.1058825338933804	314	25	4	62700	SPAG11B,S100A9,DEFA3,CEBPB
GO:BP	neutrophil chemotaxis	GO:0030593	false	0.0010585220909281167	2.9753000739997235	106	25	3	62700	CCL19,S100A9,MDK
GO:BP	animal organ development	GO:0048513	false	0.001267902750348393	2.896914056081065	3068	25	8	62700	LHB,KIF26B,ADAM18,SPRR2G,SOX3,SPRR1A,MDK,CEBPB
GO:BP	cell communication	GO:0007154	false	0.001267902750348393	2.896914056081065	6495	25	11	62700	LHB,CCL19,TNKS,S100A9,ENDOG,GNRH2,HCAR3,RAB11FIP3,DEFA3,MDK,CEBPB
GO:BP	leukocyte cell-cell adhesion	GO:0007159	false	0.001267902750348393	2.896914056081065	402	25	4	62700	CCL19,S100A9,MDK,CEBPB
GO:BP	antimicrobial humoral response	GO:0019730	false	0.001267902750348393	2.896914056081065	127	25	3	62700	SPAG11B,S100A9,DEFA3
GO:BP	signaling	GO:0023052	false	0.001267902750348393	2.896914056081065	6396	25	11	62700	LHB,CCL19,TNKS,S100A9,ENDOG,GNRH2,HCAR3,RAB11FIP3,DEFA3,MDK,CEBPB
GO:BP	neutrophil migration	GO:1990266	false	0.001267902750348393	2.896914056081065	128	25	3	62700	CCL19,S100A9,MDK
GO:BP	granulocyte chemotaxis	GO:0071621	false	0.001267902750348393	2.896914056081065	130	25	3	62700	CCL19,S100A9,MDK
GO:BP	cell adhesion	GO:0007155	false	0.0014076904822663435	2.8514928257484393	1504	25	6	62700	CCL19,KIF26B,S100A9,ADAM18,MDK,CEBPB
GO:BP	positive regulation of inflammatory response	GO:0050729	false	0.0014896885214932092	2.8269045285930154	142	25	3	62700	S100A9,MDK,CEBPB
GO:BP	response to lipid	GO:0033993	false	0.0014896885214932092	2.8269045285930154	907	25	5	62700	CCL19,S100A9,ENDOG,DEFA3,CEBPB
GO:BP	cell-cell adhesion	GO:0098609	false	0.0016704140003146759	2.7771758786910454	939	25	5	62700	CCL19,KIF26B,S100A9,MDK,CEBPB
GO:BP	granulocyte migration	GO:0097530	false	0.0016803764775709898	2.774593406479809	156	25	3	62700	CCL19,S100A9,MDK
GO:BP	regulation of cell-cell adhesion	GO:0022407	false	0.0017296102393101578	2.762051752355417	473	25	4	62700	CCL19,KIF26B,MDK,CEBPB
GO:BP	signal transduction	GO:0007165	false	0.0020171923327652877	2.6952526912386903	5926	25	10	62700	LHB,CCL19,TNKS,S100A9,ENDOG,GNRH2,HCAR3,DEFA3,MDK,CEBPB
GO:BP	defense response	GO:0006952	false	0.0020844470880865985	2.6810091245931744	1769	25	6	62700	SPAG11B,CCL19,S100A9,DEFA3,MDK,CEBPB
GO:BP	cellular response to stimulus	GO:0051716	false	0.0020844470880865985	2.6810091245931744	7399	25	11	62700	LHB,CCL19,TNKS,S100A9,ENDOG,GNRH2,HCAR3,DEFA3,MDK,CEBPB,HBA1
GO:BP	response to oxygen-containing compound	GO:1901700	false	0.0020844470880865985	2.6810091245931744	1774	25	6	62700	CCL19,S100A9,ENDOG,DEFA3,CEBPB,HBA1
GO:BP	response to stimulus	GO:0050896	false	0.0021246710785098213	2.6727082937759485	8955	25	12	62700	LHB,SPAG11B,CCL19,TNKS,S100A9,ENDOG,GNRH2,HCAR3,DEFA3,MDK,CEBPB,HBA1
GO:BP	response to external stimulus	GO:0009605	false	0.002143290053999916	2.6689190513905205	2686	25	7	62700	SPAG11B,CCL19,S100A9,ENDOG,DEFA3,MDK,CEBPB
GO:BP	positive regulation of cellular component organization	GO:0051130	false	0.002241234558030123	2.6495126896820356	1111	25	5	62700	CCL19,TNKS,S100A9,ENDOG,MDK
GO:BP	response to organic substance	GO:0010033	false	0.0024926159448962694	2.6033446311878157	2775	25	7	62700	LHB,CCL19,S100A9,ENDOG,DEFA3,CEBPB,HBA1
GO:BP	positive regulation of response to external stimulus	GO:0032103	false	0.0025710263119862807	2.589893478747269	591	25	4	62700	CCL19,S100A9,MDK,CEBPB
GO:BP	immune response	GO:0006955	false	0.002641137293447968	2.5782090224064524	1951	25	6	62700	SPAG11B,CCL19,S100A9,DEFA3,MDK,CEBPB
GO:BP	response to stress	GO:0006950	false	0.002641137293447968	2.5782090224064524	3909	25	8	62700	SPAG11B,CCL19,S100A9,ENDOG,DEFA3,MDK,CEBPB,HBA1
GO:BP	defense response to other organism	GO:0098542	false	0.002641137293447968	2.5782090224064524	1196	25	5	62700	SPAG11B,CCL19,S100A9,DEFA3,CEBPB
GO:BP	response to chemical	GO:0042221	false	0.0028169812940151027	2.550216036909503	3975	25	8	62700	LHB,CCL19,S100A9,ENDOG,DEFA3,MDK,CEBPB,HBA1
GO:BP	epithelium development	GO:0060429	false	0.0029199256743754716	2.534628203215767	1233	25	5	62700	KIF26B,SPRR2G,SPRR1A,MDK,CEBPB
GO:BP	myeloid leukocyte migration	GO:0097529	false	0.0029199256743754716	2.534628203215767	238	25	3	62700	CCL19,S100A9,MDK
GO:BP	leukocyte chemotaxis	GO:0030595	false	0.0029199256743754716	2.534628203215767	239	25	3	62700	CCL19,S100A9,MDK
GO:BP	gonad development	GO:0008406	false	0.0029199256743754716	2.534628203215767	236	25	3	62700	LHB,ADAM18,CEBPB
GO:BP	development of primary sexual characteristics	GO:0045137	false	0.002937166331979486	2.532071458647298	241	25	3	62700	LHB,ADAM18,CEBPB
GO:BP	humoral immune response	GO:0006959	false	0.0031751777735129876	2.498231954184808	249	25	3	62700	SPAG11B,S100A9,DEFA3
GO:BP	positive regulation of nitrogen compound metabolic process	GO:0051173	false	0.0033172645466800826	2.4792198927910247	3071	25	7	62700	CCL19,TNKS,S100A9,ENDOG,SOX3,MDK,CEBPB
GO:BP	response to bacterium	GO:0009617	false	0.003723768542407191	2.4290173212136037	710	25	4	62700	SPAG11B,S100A9,DEFA3,CEBPB
GO:BP	cellular developmental process	GO:0048869	false	0.003908705314728823	2.4079670706809257	4311	25	8	62700	CCL19,S100A9,ADAM18,SPRR2G,SOX3,SPRR1A,MDK,CEBPB
GO:BP	cell differentiation	GO:0030154	false	0.003908705314728823	2.4079670706809257	4310	25	8	62700	CCL19,S100A9,ADAM18,SPRR2G,SOX3,SPRR1A,MDK,CEBPB
GO:BP	regulation of granulocyte chemotaxis	GO:0071622	false	0.004089004132341148	2.3883824505481215	52	25	2	62700	CCL19,MDK
GO:BP	sex differentiation	GO:0007548	false	0.004291751577300205	2.3673654245742455	292	25	3	62700	LHB,ADAM18,CEBPB
GO:BP	regulation of cell adhesion	GO:0030155	false	0.004656892163419457	2.331903818621727	772	25	4	62700	CCL19,KIF26B,MDK,CEBPB
GO:BP	regulation of apoptotic process	GO:0042981	false	0.004772112472326013	2.3212893291393883	1463	25	5	62700	CCL19,S100A9,ENDOG,MDK,CEBPB
GO:BP	defense response to fungus	GO:0050832	false	0.004772112472326013	2.3212893291393883	59	25	2	62700	S100A9,DEFA3
GO:BP	cell chemotaxis	GO:0060326	false	0.004772112472326013	2.3212893291393883	308	25	3	62700	CCL19,S100A9,MDK
GO:BP	positive regulation of cell-cell adhesion	GO:0022409	false	0.004772112472326013	2.3212893291393883	314	25	3	62700	CCL19,KIF26B,MDK
GO:BP	reproductive system development	GO:0061458	false	0.004772112472326013	2.3212893291393883	315	25	3	62700	LHB,ADAM18,CEBPB
GO:BP	regulation of leukocyte differentiation	GO:1902105	false	0.004772112472326013	2.3212893291393883	315	25	3	62700	CCL19,MDK,CEBPB
GO:BP	reproductive structure development	GO:0048608	false	0.004772112472326013	2.3212893291393883	311	25	3	62700	LHB,ADAM18,CEBPB
GO:BP	regulation of programmed cell death	GO:0043067	false	0.004898586531720338	2.3099292158958473	1507	25	5	62700	CCL19,S100A9,ENDOG,MDK,CEBPB
GO:BP	interleukin-12 production	GO:0032615	false	0.004898586531720338	2.3099292158958473	62	25	2	62700	CCL19,MDK
GO:BP	regulation of interleukin-12 production	GO:0032655	false	0.004898586531720338	2.3099292158958473	62	25	2	62700	CCL19,MDK
GO:BP	inflammatory response	GO:0006954	false	0.005036614114591123	2.2978613217894037	824	25	4	62700	CCL19,S100A9,MDK,CEBPB
GO:BP	response to external biotic stimulus	GO:0043207	false	0.005036614114591123	2.2978613217894037	1530	25	5	62700	SPAG11B,CCL19,S100A9,DEFA3,CEBPB
GO:BP	response to other organism	GO:0051707	false	0.005036614114591123	2.2978613217894037	1527	25	5	62700	SPAG11B,CCL19,S100A9,DEFA3,CEBPB
GO:BP	response to lipopolysaccharide	GO:0032496	false	0.005239227946954357	2.280732705970671	337	25	3	62700	S100A9,DEFA3,CEBPB
GO:BP	positive regulation of macromolecule metabolic process	GO:0010604	false	0.005239227946954357	2.280732705970671	3483	25	7	62700	CCL19,TNKS,S100A9,ENDOG,SOX3,MDK,CEBPB
GO:BP	response to biotic stimulus	GO:0009607	false	0.005383365176730581	2.268946159129171	1565	25	5	62700	SPAG11B,CCL19,S100A9,DEFA3,CEBPB
GO:BP	response to fungus	GO:0009620	false	0.005582674143723312	2.2531577208353872	70	25	2	62700	S100A9,DEFA3
GO:BP	positive regulation of cell projection organization	GO:0031346	false	0.005582674143723312	2.2531577208353872	350	25	3	62700	CCL19,S100A9,MDK
GO:BP	organelle organization	GO:0006996	false	0.005597938666776983	2.2519718641453537	3562	25	7	62700	NDUFB7,TNKS,TIMM13,S100A9,ENDOG,PTTG2,MDK
GO:BP	response to molecule of bacterial origin	GO:0002237	false	0.0056776868828118	2.245828561936378	355	25	3	62700	S100A9,DEFA3,CEBPB
GO:BP	cell-cell recognition	GO:0009988	false	0.0057133535234199975	2.243108902401841	74	25	2	62700	CCL19,ADAM18
GO:BP	regulation of leukocyte cell-cell adhesion	GO:1903037	false	0.0057133535234199975	2.243108902401841	364	25	3	62700	CCL19,MDK,CEBPB
GO:BP	regulation of T cell activation	GO:0050863	false	0.006021926165672215	2.220264573638555	372	25	3	62700	CCL19,MDK,CEBPB
GO:BP	regulation of inflammatory response	GO:0050727	false	0.006146890131595317	2.211344549310949	376	25	3	62700	S100A9,MDK,CEBPB
GO:BP	cell-cell signaling	GO:0007267	false	0.006639172351301346	2.177886057027495	1703	25	5	62700	LHB,TNKS,S100A9,RAB11FIP3,MDK
GO:BP	keratinization	GO:0031424	false	0.006639172351301346	2.177886057027495	82	25	2	62700	SPRR2G,SPRR1A
GO:BP	biological process involved in interspecies interaction between organisms	GO:0044419	false	0.006639172351301346	2.177886057027495	1698	25	5	62700	SPAG11B,CCL19,S100A9,DEFA3,CEBPB
GO:BP	leukocyte migration	GO:0050900	false	0.006707629727048521	2.1734309192230734	393	25	3	62700	CCL19,S100A9,MDK
GO:BP	positive regulation of metabolic process	GO:0009893	false	0.0070848510404295	2.1496692763974057	3797	25	7	62700	CCL19,TNKS,S100A9,ENDOG,SOX3,MDK,CEBPB
GO:BP	regulation of hemopoiesis	GO:1903706	false	0.007382104989108347	2.1318197825125944	409	25	3	62700	CCL19,MDK,CEBPB
GO:BP	immune system process	GO:0002376	false	0.007530796392144137	2.123159094127993	2730	25	6	62700	SPAG11B,CCL19,S100A9,DEFA3,MDK,CEBPB
GO:BP	disruption of cell in another organism	GO:0141061	false	0.007960787440110853	2.0990439719632206	93	25	2	62700	SPAG11B,DEFA3
GO:BP	killing of cells of another organism	GO:0031640	false	0.007960787440110853	2.0990439719632206	93	25	2	62700	SPAG11B,DEFA3
GO:BP	cellular oxidant detoxification	GO:0098869	false	0.007960787440110853	2.0990439719632206	93	25	2	62700	S100A9,HBA1
GO:BP	disruption of anatomical structure in another organism	GO:0141060	false	0.008415300067412704	2.0749303936158916	97	25	2	62700	SPAG11B,DEFA3
GO:BP	system development	GO:0048731	false	0.008415300067412704	2.0749303936158916	3951	25	7	62700	LHB,KIF26B,S100A9,ADAM18,SOX3,MDK,CEBPB
GO:BP	positive regulation of leukocyte chemotaxis	GO:0002690	false	0.008415300067412704	2.0749303936158916	97	25	2	62700	CCL19,MDK
GO:BP	sexual reproduction	GO:0019953	false	0.008625288133760824	2.064226388102544	1067	25	4	62700	SPAG11B,ADAM18,PTTG2,MDK
GO:BP	gland development	GO:0048732	false	0.008625288133760824	2.064226388102544	444	25	3	62700	SOX3,MDK,CEBPB
GO:BP	regulation of response to external stimulus	GO:0032101	false	0.008625288133760824	2.064226388102544	1062	25	4	62700	CCL19,S100A9,MDK,CEBPB
GO:BP	positive regulation of defense response	GO:0031349	false	0.008625288133760824	2.064226388102544	453	25	3	62700	S100A9,MDK,CEBPB
GO:BP	chemotaxis	GO:0006935	false	0.008639817722909442	2.0634954198787057	461	25	3	62700	CCL19,S100A9,MDK
GO:BP	taxis	GO:0042330	false	0.008677281323481778	2.0616163221914796	463	25	3	62700	CCL19,S100A9,MDK
GO:BP	apoptotic process	GO:0006915	false	0.008796814046252686	2.0556745883793273	1910	25	5	62700	CCL19,S100A9,ENDOG,MDK,CEBPB
GO:BP	positive regulation of cell adhesion	GO:0045785	false	0.009081103280026852	2.041861385033963	473	25	3	62700	CCL19,KIF26B,MDK
GO:BP	mononuclear cell differentiation	GO:1903131	false	0.009511766039059021	2.0217388406008094	482	25	3	62700	CCL19,MDK,CEBPB
GO:BP	cellular detoxification	GO:1990748	false	0.009688283407116636	2.013753165452676	113	25	2	62700	S100A9,HBA1
GO:BP	positive regulation of cytokine production	GO:0001819	false	0.009817501688366531	2.00799901536967	490	25	3	62700	CCL19,MDK,CEBPB
GO:BP	regulation of lymphocyte activation	GO:0051249	false	0.009887250798029278	2.004924449477038	496	25	3	62700	CCL19,MDK,CEBPB
GO:BP	programmed cell death	GO:0012501	false	0.009887250798029278	2.004924449477038	1982	25	5	62700	CCL19,S100A9,ENDOG,MDK,CEBPB
GO:BP	cell death	GO:0008219	false	0.009887250798029278	2.004924449477038	1988	25	5	62700	CCL19,S100A9,ENDOG,MDK,CEBPB
GO:BP	positive regulation of T cell differentiation	GO:0045582	false	0.009887250798029278	2.004924449477038	116	25	2	62700	CCL19,MDK
GO:BP	T cell activation involved in immune response	GO:0002286	false	0.010027480691759518	1.9988081655936722	122	25	2	62700	CCL19,MDK
GO:BP	tissue development	GO:0009888	false	0.010027480691759518	1.9988081655936722	2004	25	5	62700	KIF26B,SPRR2G,SPRR1A,MDK,CEBPB
GO:BP	detoxification	GO:0098754	false	0.010027480691759518	1.9988081655936722	126	25	2	62700	S100A9,HBA1
GO:BP	cellular response to toxic substance	GO:0097237	false	0.010027480691759518	1.9988081655936722	122	25	2	62700	S100A9,HBA1
GO:BP	negative regulation of T cell activation	GO:0050868	false	0.010027480691759518	1.9988081655936722	127	25	2	62700	MDK,CEBPB
GO:BP	regulation of leukocyte chemotaxis	GO:0002688	false	0.010027480691759518	1.9988081655936722	125	25	2	62700	CCL19,MDK
GO:BP	response to inorganic substance	GO:0010035	false	0.010027480691759518	1.9988081655936722	530	25	3	62700	CCL19,ENDOG,HBA1
GO:BP	cellular response to organic substance	GO:0071310	false	0.010027480691759518	1.9988081655936722	2001	25	5	62700	LHB,CCL19,ENDOG,DEFA3,CEBPB
GO:BP	positive regulation of nucleobase-containing compound metabolic process	GO:0045935	false	0.010027480691759518	1.9988081655936722	2039	25	5	62700	TNKS,ENDOG,SOX3,MDK,CEBPB
GO:BP	organic cyclic compound biosynthetic process	GO:1901362	false	0.010027480691759518	1.9988081655936722	4255	25	7	62700	LHB,NDUFB7,TNKS,S100A9,SOX3,MDK,CEBPB
GO:BP	gland morphogenesis	GO:0022612	false	0.010027480691759518	1.9988081655936722	126	25	2	62700	MDK,CEBPB
GO:BP	glial cell development	GO:0021782	false	0.010027480691759518	1.9988081655936722	121	25	2	62700	S100A9,MDK
GO:BP	limbic system development	GO:0021761	false	0.010027480691759518	1.9988081655936722	124	25	2	62700	SOX3,MDK
GO:BP	positive regulation of cellular process	GO:0048522	false	0.01022105924454465	1.9905040943947558	5711	25	8	62700	CCL19,KIF26B,TNKS,S100A9,ENDOG,SOX3,MDK,CEBPB
GO:BP	positive regulation of lymphocyte differentiation	GO:0045621	false	0.01036725749599353	1.9843361145734073	131	25	2	62700	CCL19,MDK
GO:BP	mitochondrion organization	GO:0007005	false	0.010770720530539625	1.9677552426657734	547	25	3	62700	NDUFB7,TIMM13,ENDOG
GO:BP	T cell activation	GO:0042110	false	0.010816198862080083	1.9659253365734726	549	25	3	62700	CCL19,MDK,CEBPB
GO:BP	negative regulation of leukocyte cell-cell adhesion	GO:1903038	false	0.011276888417732039	1.9478107167912304	138	25	2	62700	MDK,CEBPB
GO:BP	endocrine system development	GO:0035270	false	0.011693548989630103	1.932053660549374	141	25	2	62700	SOX3,MDK
GO:BP	hepaticobiliary system development	GO:0061008	false	0.011779779136746108	1.9288628522137414	147	25	2	62700	MDK,CEBPB
GO:BP	liver development	GO:0001889	false	0.011779779136746108	1.9288628522137414	144	25	2	62700	MDK,CEBPB
GO:BP	positive regulation of chemotaxis	GO:0050921	false	0.011779779136746108	1.9288628522137414	145	25	2	62700	CCL19,MDK
GO:BP	negative regulation of biological process	GO:0048519	false	0.011779779136746108	1.9288628522137414	5913	25	8	62700	CCL19,TNKS,GCHFR,ENDOG,SOX3,RAB11FIP3,MDK,CEBPB
GO:BP	positive regulation of response to stimulus	GO:0048584	false	0.011779779136746108	1.9288628522137414	2212	25	5	62700	CCL19,TNKS,S100A9,MDK,CEBPB
GO:BP	regulation of leukocyte activation	GO:0002694	false	0.011779779136746108	1.9288628522137414	585	25	3	62700	CCL19,MDK,CEBPB
GO:BP	positive regulation of leukocyte migration	GO:0002687	false	0.01212057247027431	1.9164768673966504	151	25	2	62700	CCL19,MDK
GO:BP	male gonad development	GO:0008584	false	0.01212057247027431	1.9164768673966504	151	25	2	62700	LHB,ADAM18
GO:BP	development of primary male sexual characteristics	GO:0046546	false	0.012211344020213516	1.9132365335621504	152	25	2	62700	LHB,ADAM18
GO:BP	positive regulation of neuron projection development	GO:0010976	false	0.012460929107169418	1.9044495747656642	154	25	2	62700	S100A9,MDK
GO:BP	cell recognition	GO:0008037	false	0.012711682353803957	1.8957969680437332	156	25	2	62700	CCL19,ADAM18
GO:BP	establishment of cell polarity	GO:0030010	false	0.012802604746030014	1.8927016622471893	157	25	2	62700	CCL19,KIF26B
GO:BP	regulation of signaling	GO:0023051	false	0.012830350337903921	1.8917614848767317	3396	25	6	62700	CCL19,TNKS,S100A9,ENDOG,RAB11FIP3,MDK
GO:BP	negative regulation of neuron apoptotic process	GO:0043524	false	0.012830350337903921	1.8917614848767317	158	25	2	62700	MDK,CEBPB
GO:BP	positive regulation of cellular metabolic process	GO:0031325	false	0.01290481715006113	1.8892481446483615	3407	25	6	62700	CCL19,TNKS,ENDOG,SOX3,MDK,CEBPB
GO:BP	regulation of cell communication	GO:0010646	false	0.01290481715006113	1.8892481446483615	3405	25	6	62700	CCL19,TNKS,S100A9,ENDOG,RAB11FIP3,MDK
GO:BP	leukocyte differentiation	GO:0002521	false	0.01297435959775117	1.8869140693197128	619	25	3	62700	CCL19,MDK,CEBPB
GO:BP	negative regulation of lymphocyte activation	GO:0051250	false	0.013027483366865449	1.8851394726561668	161	25	2	62700	MDK,CEBPB
GO:BP	regulation of cell activation	GO:0050865	false	0.013175610530049248	1.8802292513573067	636	25	3	62700	CCL19,MDK,CEBPB
GO:BP	regulation of plasma membrane bounded cell projection organization	GO:0120035	false	0.013345694339833196	1.8746588261392214	640	25	3	62700	CCL19,S100A9,MDK
GO:BP	neuron differentiation	GO:0030182	false	0.014027740335239455	1.8530122818564307	1404	25	4	62700	S100A9,SOX3,MDK,CEBPB
GO:BP	regulation of cell projection organization	GO:0031344	false	0.014086488184560623	1.8511972646738486	655	25	3	62700	CCL19,S100A9,MDK
GO:BP	male sex differentiation	GO:0046661	false	0.014086488184560623	1.8511972646738486	175	25	2	62700	LHB,ADAM18
GO:BP	positive regulation of biological process	GO:0048518	false	0.014086488184560623	1.8511972646738486	6253	25	8	62700	CCL19,KIF26B,TNKS,S100A9,ENDOG,SOX3,MDK,CEBPB
GO:BP	keratinocyte differentiation	GO:0030216	false	0.014086488184560623	1.8511972646738486	175	25	2	62700	SPRR2G,SPRR1A
GO:BP	cell division	GO:0051301	false	0.014141801318182306	1.8494952685644697	660	25	3	62700	TNKS,RAB11FIP3,MDK
GO:BP	regulation of cellular component organization	GO:0051128	false	0.0142857700397059	1.8450963450620013	2419	25	5	62700	CCL19,TNKS,S100A9,ENDOG,MDK
GO:BP	regulation of response to stress	GO:0080134	false	0.0142857700397059	1.8450963450620013	1430	25	4	62700	CCL19,S100A9,MDK,CEBPB
GO:BP	regulation of T cell differentiation	GO:0045580	false	0.0142857700397059	1.8450963450620013	180	25	2	62700	CCL19,MDK
GO:BP	cellular nitrogen compound biosynthetic process	GO:0044271	false	0.0142857700397059	1.8450963450620013	4860	25	7	62700	NDUFB7,TNKS,GCHFR,S100A9,SOX3,MDK,CEBPB
GO:BP	regulation of T cell proliferation	GO:0042129	false	0.0142857700397059	1.8450963450620013	181	25	2	62700	CCL19,CEBPB
GO:BP	positive regulation of hemopoiesis	GO:1903708	false	0.014403532995565864	1.8415309681627836	183	25	2	62700	CCL19,MDK
GO:BP	positive regulation of leukocyte differentiation	GO:1902107	false	0.014403532995565864	1.8415309681627836	183	25	2	62700	CCL19,MDK
GO:BP	regulation of cell division	GO:0051302	false	0.014492686764382376	1.838851094254203	184	25	2	62700	RAB11FIP3,MDK
GO:BP	regeneration	GO:0031099	false	0.015048878614550475	1.822495860844722	188	25	2	62700	MDK,CEBPB
GO:BP	negative regulation of cell-cell adhesion	GO:0022408	false	0.015138238086986184	1.8199246686686592	189	25	2	62700	MDK,CEBPB
GO:BP	hormone-mediated signaling pathway	GO:0009755	false	0.015463202764611222	1.8107005492960695	196	25	2	62700	LHB,DEFA3
GO:BP	negative regulation of leukocyte activation	GO:0002695	false	0.015463202764611222	1.8107005492960695	192	25	2	62700	MDK,CEBPB
GO:BP	generation of neurons	GO:0048699	false	0.015463202764611222	1.8107005492960695	1485	25	4	62700	S100A9,SOX3,MDK,CEBPB
GO:BP	intracellular chemical homeostasis	GO:0055082	false	0.015463202764611222	1.8107005492960695	709	25	3	62700	CCL19,S100A9,ENDOG
GO:BP	response to reactive oxygen species	GO:0000302	false	0.015517827493925784	1.809169080335735	197	25	2	62700	ENDOG,HBA1
GO:BP	epithelial cell differentiation	GO:0030855	false	0.016049500163335614	1.7945384884731534	724	25	3	62700	SPRR2G,SPRR1A,CEBPB
GO:BP	mononuclear cell migration	GO:0071674	false	0.0163181722882786	1.7873284858742018	203	25	2	62700	CCL19,MDK
GO:BP	regulation of cell differentiation	GO:0045595	false	0.016712995814252903	1.7769456955893441	1562	25	4	62700	CCL19,SOX3,MDK,CEBPB
GO:BP	regulation of lymphocyte differentiation	GO:0045619	false	0.016712995814252903	1.7769456955893441	211	25	2	62700	CCL19,MDK
GO:BP	negative regulation of cell activation	GO:0050866	false	0.016712995814252903	1.7769456955893441	212	25	2	62700	MDK,CEBPB
GO:BP	lymphocyte activation involved in immune response	GO:0002285	false	0.016712995814252903	1.7769456955893441	212	25	2	62700	CCL19,MDK
GO:BP	positive regulation of macromolecule biosynthetic process	GO:0010557	false	0.016712995814252903	1.7769456955893441	2599	25	5	62700	CCL19,TNKS,SOX3,MDK,CEBPB
GO:BP	T cell proliferation	GO:0042098	false	0.016783720685373076	1.7751117566177814	213	25	2	62700	CCL19,CEBPB
GO:BP	regulation of defense response	GO:0031347	false	0.016783720685373076	1.7751117566177814	756	25	3	62700	S100A9,MDK,CEBPB
GO:BP	intracellular signal transduction	GO:0035556	false	0.016783720685373076	1.7751117566177814	2609	25	5	62700	CCL19,S100A9,ENDOG,MDK,CEBPB
GO:BP	response to mechanical stimulus	GO:0009612	false	0.017065500005499685	1.767880982717997	216	25	2	62700	ENDOG,MDK
GO:BP	cell killing	GO:0001906	false	0.01730817953843398	1.7617486084960334	218	25	2	62700	SPAG11B,DEFA3
GO:BP	regulation of cytokine production	GO:0001817	false	0.017402475588907527	1.7593889667675873	769	25	3	62700	CCL19,MDK,CEBPB
GO:BP	lymphocyte activation	GO:0046649	false	0.017713638451295408	1.751692223845291	776	25	3	62700	CCL19,MDK,CEBPB
GO:BP	cytokine production	GO:0001816	false	0.017713638451295408	1.751692223845291	775	25	3	62700	CCL19,MDK,CEBPB
GO:BP	regulation of neuron apoptotic process	GO:0043523	false	0.017765842107256555	1.7504142019733098	223	25	2	62700	MDK,CEBPB
GO:BP	regulation of chemotaxis	GO:0050920	false	0.0179919862661759	1.744920889082334	225	25	2	62700	CCL19,MDK
GO:BP	response to toxic substance	GO:0009636	false	0.01806900211109049	1.7430658313689913	227	25	2	62700	S100A9,HBA1
GO:BP	regulation of response to stimulus	GO:0048583	false	0.01806900211109049	1.7430658313689913	3909	25	6	62700	CCL19,TNKS,S100A9,ENDOG,MDK,CEBPB
GO:BP	positive regulation of cellular biosynthetic process	GO:0031328	false	0.01806900211109049	1.7430658313689913	2684	25	5	62700	CCL19,TNKS,SOX3,MDK,CEBPB
GO:BP	regulation of leukocyte migration	GO:0002685	false	0.01806900211109049	1.7430658313689913	227	25	2	62700	CCL19,MDK
GO:BP	gamete generation	GO:0007276	false	0.018199045379932836	1.7399513920754048	792	25	3	62700	SPAG11B,ADAM18,MDK
GO:BP	myeloid leukocyte differentiation	GO:0002573	false	0.018383872537227005	1.7355629997834479	231	25	2	62700	CCL19,CEBPB
GO:BP	establishment or maintenance of cell polarity	GO:0007163	false	0.018383872537227005	1.7355629997834479	231	25	2	62700	CCL19,KIF26B
GO:BP	positive regulation of biosynthetic process	GO:0009891	false	0.018383872537227005	1.7355629997834479	2703	25	5	62700	CCL19,TNKS,SOX3,MDK,CEBPB
GO:BP	maintenance of location in cell	GO:0051651	false	0.01880980762698362	1.7256156460746455	235	25	2	62700	CCL19,S100A9
GO:BP	regulation of lymphocyte proliferation	GO:0050670	false	0.018977580447987526	1.7217591588776802	237	25	2	62700	CCL19,CEBPB
GO:BP	cellular homeostasis	GO:0019725	false	0.0190128282138487	1.7209532757537755	814	25	3	62700	CCL19,S100A9,ENDOG
GO:BP	positive regulation of RNA biosynthetic process	GO:1902680	false	0.019164722350395586	1.7174974682209811	1706	25	4	62700	TNKS,SOX3,MDK,CEBPB
GO:BP	positive regulation of T cell activation	GO:0050870	false	0.019164722350395586	1.7174974682209811	244	25	2	62700	CCL19,MDK
GO:BP	homeostatic process	GO:0042592	false	0.019164722350395586	1.7174974682209811	1704	25	4	62700	CCL19,S100A9,ENDOG,CEBPB
GO:BP	nucleobase-containing compound biosynthetic process	GO:0034654	false	0.019164722350395586	1.7174974682209811	4026	25	6	62700	NDUFB7,TNKS,S100A9,SOX3,MDK,CEBPB
GO:BP	response to endogenous stimulus	GO:0009719	false	0.019164722350395586	1.7174974682209811	1696	25	4	62700	LHB,CCL19,DEFA3,CEBPB
GO:BP	regulation of cell development	GO:0060284	false	0.019164722350395586	1.7174974682209811	835	25	3	62700	CCL19,MDK,CEBPB
GO:BP	regulation of mononuclear cell proliferation	GO:0032944	false	0.019164722350395586	1.7174974682209811	241	25	2	62700	CCL19,CEBPB
GO:BP	positive regulation of DNA-templated transcription	GO:0045893	false	0.019164722350395586	1.7174974682209811	1699	25	4	62700	TNKS,SOX3,MDK,CEBPB
GO:BP	epidermal cell differentiation	GO:0009913	false	0.019164722350395586	1.7174974682209811	245	25	2	62700	SPRR2G,SPRR1A
GO:BP	regulation of nucleobase-containing compound metabolic process	GO:0019219	false	0.019164722350395586	1.7174974682209811	4038	25	6	62700	TNKS,S100A9,ENDOG,SOX3,MDK,CEBPB
GO:BP	neurogenesis	GO:0022008	false	0.019174546376806923	1.7172749016100082	1708	25	4	62700	S100A9,SOX3,MDK,CEBPB
GO:BP	regulation of canonical Wnt signaling pathway	GO:0060828	false	0.019294829951116376	1.7145590445928303	249	25	2	62700	TNKS,MDK
GO:BP	response to tumor necrosis factor	GO:0034612	true	0.01931734449916402	1.714052575054297	250	25	2	62700	CCL19,ENDOG
GO:BP	glial cell differentiation	GO:0010001	false	0.01931734449916402	1.714052575054297	250	25	2	62700	S100A9,MDK
GO:BP	positive regulation of cell differentiation	GO:0045597	false	0.01974934127148969	1.7044473854516022	851	25	3	62700	CCL19,MDK,CEBPB
GO:BP	response to hormone	GO:0009725	false	0.0199044210180104	1.7010504507018502	858	25	3	62700	LHB,CCL19,DEFA3
GO:BP	heterocycle biosynthetic process	GO:0018130	false	0.0199044210180104	1.7010504507018502	4099	25	6	62700	NDUFB7,TNKS,S100A9,SOX3,MDK,CEBPB
GO:BP	aromatic compound biosynthetic process	GO:0019438	false	0.0199044210180104	1.7010504507018502	4110	25	6	62700	NDUFB7,TNKS,S100A9,SOX3,MDK,CEBPB
GO:BP	negative regulation of cellular process	GO:0048523	false	0.0199044210180104	1.7010504507018502	5511	25	7	62700	CCL19,TNKS,ENDOG,SOX3,RAB11FIP3,MDK,CEBPB
GO:BP	localization	GO:0051179	false	0.020100004516919557	1.6968038449838385	5542	25	7	62700	CCL19,TNKS,TIMM13,S100A9,RAB11FIP3,CEBPB,HBA1
GO:BP	regulation of leukocyte proliferation	GO:0070663	false	0.02074090879204275	1.6831722183075162	265	25	2	62700	CCL19,CEBPB
GO:BP	regulation of nitrogen compound metabolic process	GO:0051171	false	0.020820985865072042	1.6814987106744725	5587	25	7	62700	CCL19,TNKS,S100A9,ENDOG,SOX3,MDK,CEBPB
GO:BP	negative regulation of apoptotic process	GO:0043066	false	0.020820985865072042	1.6814987106744725	881	25	3	62700	CCL19,MDK,CEBPB
GO:BP	neuron apoptotic process	GO:0051402	false	0.020829309034976432	1.681325136546452	269	25	2	62700	MDK,CEBPB
GO:BP	positive regulation of leukocyte cell-cell adhesion	GO:1903039	false	0.020829309034976432	1.681325136546452	267	25	2	62700	CCL19,MDK
GO:BP	regulation of catalytic activity	GO:0050790	false	0.020829309034976432	1.681325136546452	1788	25	4	62700	CCL19,TNKS,GCHFR,S100A9
GO:BP	multicellular organismal reproductive process	GO:0048609	false	0.021776418243343414	1.6620135508920353	904	25	3	62700	SPAG11B,ADAM18,MDK
GO:BP	negative regulation of programmed cell death	GO:0043069	false	0.021888479777509625	1.6597844004770939	908	25	3	62700	CCL19,MDK,CEBPB
GO:BP	regulation of signal transduction	GO:0009966	false	0.022454595099622977	1.648694771711704	2973	25	5	62700	CCL19,TNKS,S100A9,ENDOG,MDK
GO:BP	positive regulation of RNA metabolic process	GO:0051254	false	0.0224738442293108	1.6483226336432006	1845	25	4	62700	TNKS,SOX3,MDK,CEBPB
GO:BP	negative regulation of cell adhesion	GO:0007162	false	0.0224738442293108	1.6483226336432006	285	25	2	62700	MDK,CEBPB
GO:BP	regulation of metabolic process	GO:0019222	false	0.022565062998384445	1.6465634496549126	7295	25	8	62700	CCL19,TNKS,GCHFR,S100A9,ENDOG,SOX3,MDK,CEBPB
GO:BP	growth	GO:0040007	false	0.02256648341406311	1.6465361127369254	930	25	3	62700	KIF26B,S100A9,MDK
GO:BP	regulation of primary metabolic process	GO:0080090	false	0.022591436864360697	1.6460561461306291	5766	25	7	62700	CCL19,TNKS,S100A9,ENDOG,SOX3,MDK,CEBPB
GO:BP	leukocyte activation	GO:0045321	false	0.022591436864360697	1.6460561461306291	939	25	3	62700	CCL19,MDK,CEBPB
GO:BP	regulation of hydrolase activity	GO:0051336	false	0.022859108964127933	1.6409407021780205	944	25	3	62700	CCL19,GCHFR,S100A9
GO:BP	innate immune response	GO:0045087	false	0.0229288312280995	1.6396180823884092	947	25	3	62700	CCL19,S100A9,DEFA3
GO:BP	regulation of biosynthetic process	GO:0009889	false	0.0229288312280995	1.6396180823884092	5789	25	7	62700	CCL19,TNKS,GCHFR,S100A9,SOX3,MDK,CEBPB
GO:BP	hemopoiesis	GO:0030097	false	0.02313089852672599	1.6358074966016403	951	25	3	62700	CCL19,MDK,CEBPB
GO:BP	organic substance transport	GO:0071702	false	0.023200944512458875	1.6344943345832685	3039	25	5	62700	CCL19,TNKS,TIMM13,RAB11FIP3,HBA1
GO:BP	multicellular organism reproduction	GO:0032504	false	0.023200944512458875	1.6344943345832685	954	25	3	62700	SPAG11B,ADAM18,MDK
GO:BP	leukocyte activation involved in immune response	GO:0002366	false	0.023274291595214384	1.6331235288631138	300	25	2	62700	CCL19,MDK
GO:BP	canonical Wnt signaling pathway	GO:0060070	false	0.023678467814741307	1.6256464033482567	304	25	2	62700	TNKS,MDK
GO:BP	cell activation involved in immune response	GO:0002263	false	0.023678467814741307	1.6256464033482567	304	25	2	62700	CCL19,MDK
GO:BP	positive regulation of DNA metabolic process	GO:0051054	false	0.023678467814741307	1.6256464033482567	304	25	2	62700	TNKS,ENDOG
GO:BP	lymphocyte proliferation	GO:0046651	false	0.023913660539338688	1.621353939971419	306	25	2	62700	CCL19,CEBPB
GO:BP	T cell differentiation	GO:0030217	false	0.023998325187356357	1.619819066091294	307	25	2	62700	CCL19,MDK
GO:BP	mononuclear cell proliferation	GO:0032943	false	0.024505677818907334	1.610733280544128	313	25	2	62700	CCL19,CEBPB
GO:BP	intrinsic apoptotic signaling pathway	GO:0097193	false	0.024590129867291487	1.6092391776256936	314	25	2	62700	S100A9,CEBPB
GO:BP	skin development	GO:0043588	false	0.02497127859100453	1.6025592201315655	318	25	2	62700	SPRR2G,SPRR1A
GO:BP	chemical homeostasis	GO:0048878	false	0.02548107043583421	1.5937823316502189	1008	25	3	62700	CCL19,S100A9,ENDOG
GO:BP	positive regulation of lymphocyte activation	GO:0051251	false	0.025635330746331116	1.591161074931993	324	25	2	62700	CCL19,MDK
GO:BP	regulation of Wnt signaling pathway	GO:0030111	false	0.02587061350660921	1.5871932721193398	327	25	2	62700	TNKS,MDK
GO:BP	central nervous system development	GO:0007417	false	0.02683685578597083	1.5712683675936465	1035	25	3	62700	S100A9,SOX3,MDK
GO:BP	gliogenesis	GO:0042063	false	0.02683685578597083	1.5712683675936465	335	25	2	62700	S100A9,MDK
GO:BP	epithelial tube morphogenesis	GO:0060562	false	0.02693510688408917	1.5696812967440508	337	25	2	62700	KIF26B,MDK
GO:BP	animal organ morphogenesis	GO:0009887	false	0.02760827092724472	1.5589607918493553	1050	25	3	62700	KIF26B,MDK,CEBPB
GO:BP	maintenance of location	GO:0051235	false	0.02778287226244481	1.5562228578335335	345	25	2	62700	CCL19,S100A9
GO:BP	leukocyte proliferation	GO:0070661	false	0.028139224533434974	1.5506878751134474	348	25	2	62700	CCL19,CEBPB
GO:BP	cell activation	GO:0001775	false	0.02920808614246363	1.5344968992057735	1082	25	3	62700	CCL19,MDK,CEBPB
GO:BP	positive regulation of catalytic activity	GO:0043085	false	0.0296624564331796	1.5277928866454378	1091	25	3	62700	CCL19,TNKS,S100A9
GO:BP	transport	GO:0006810	false	0.029778476418059155	1.5260975261995742	4716	25	6	62700	CCL19,TNKS,TIMM13,RAB11FIP3,CEBPB,HBA1
GO:BP	negative regulation of multicellular organismal process	GO:0051241	false	0.030167847100079827	1.5204556817347583	1102	25	3	62700	RAB11FIP3,MDK,CEBPB
GO:BP	positive regulation of leukocyte activation	GO:0002696	false	0.03071769739207563	1.5126113422666692	371	25	2	62700	CCL19,MDK
GO:BP	regulation of cell population proliferation	GO:0042127	false	0.032093355196989776	1.4935848772526659	2184	25	4	62700	CCL19,S100A9,MDK,CEBPB
GO:BP	positive regulation of cell activation	GO:0050867	false	0.032093355196989776	1.4935848772526659	386	25	2	62700	CCL19,MDK
GO:BP	epidermis development	GO:0008544	false	0.03223842420282243	1.4916261944334521	388	25	2	62700	SPRR2G,SPRR1A
GO:BP	regulation of DNA-templated transcription	GO:0006355	false	0.03223842420282243	1.4916261944334521	3437	25	5	62700	TNKS,S100A9,SOX3,MDK,CEBPB
GO:BP	regulation of RNA biosynthetic process	GO:2001141	false	0.03266343993700209	1.4859380796425778	3460	25	5	62700	TNKS,S100A9,SOX3,MDK,CEBPB
GO:BP	response to oxidative stress	GO:0006979	false	0.03266343993700209	1.4859380796425778	393	25	2	62700	ENDOG,HBA1
GO:BP	regulation of organelle organization	GO:0033043	false	0.03266343993700209	1.4859380796425778	1157	25	3	62700	TNKS,S100A9,ENDOG
GO:BP	cellular component organization	GO:0016043	false	0.03297689447223255	1.481790245510084	8098	25	8	62700	CCL19,NDUFB7,TNKS,TIMM13,S100A9,ENDOG,PTTG2,MDK
GO:BP	establishment of localization	GO:0051234	false	0.03334577052613482	1.4769592428162608	4905	25	6	62700	CCL19,TNKS,TIMM13,RAB11FIP3,CEBPB,HBA1
GO:BP	in utero embryonic development	GO:0001701	true	0.033426700369902675	1.4759064915459075	402	25	2	62700	ENDOG,CEBPB
GO:BP	positive regulation of gene expression	GO:0010628	false	0.03371538399800356	1.472171889605484	1183	25	3	62700	CCL19,MDK,CEBPB
GO:BP	protein localization to organelle	GO:0033365	true	0.03371538399800356	1.472171889605484	1182	25	3	62700	TNKS,TIMM13,RAB11FIP3
GO:BP	chromosome segregation	GO:0007059	false	0.03463454231164815	1.4604905471014602	413	25	2	62700	TNKS,PTTG2
GO:BP	ossification	GO:0001503	false	0.03464638466051656	1.4603420771822144	416	25	2	62700	MDK,CEBPB
GO:BP	forebrain development	GO:0030900	false	0.03464638466051656	1.4603420771822144	415	25	2	62700	SOX3,MDK
GO:BP	DNA-templated transcription	GO:0006351	false	0.035074582315344716	1.4550074920521627	3563	25	5	62700	TNKS,S100A9,SOX3,MDK,CEBPB
GO:BP	nitrogen compound transport	GO:0071705	false	0.035125006965974016	1.454383580957788	2292	25	4	62700	TNKS,TIMM13,RAB11FIP3,HBA1
GO:BP	locomotion	GO:0040011	false	0.035416441729788285	1.4507950742793447	1225	25	3	62700	CCL19,S100A9,MDK
GO:BP	myeloid cell differentiation	GO:0030099	false	0.03545814596960991	1.4502839764682733	426	25	2	62700	CCL19,CEBPB
GO:BP	response to virus	GO:0009615	false	0.03570091379811517	1.4473206675740817	429	25	2	62700	CCL19,DEFA3
GO:BP	RNA biosynthetic process	GO:0032774	false	0.03570091379811517	1.4473206675740817	3600	25	5	62700	TNKS,S100A9,SOX3,MDK,CEBPB
GO:BP	cellular component organization or biogenesis	GO:0071840	false	0.03570091379811517	1.4473206675740817	8309	25	8	62700	CCL19,NDUFB7,TNKS,TIMM13,S100A9,ENDOG,PTTG2,MDK
GO:BP	lymphocyte differentiation	GO:0030098	false	0.03594333062137946	1.444381682278044	432	25	2	62700	CCL19,MDK
GO:BP	G protein-coupled receptor signaling pathway	GO:0007186	false	0.03603915068701649	1.443225452329167	1248	25	3	62700	LHB,CCL19,HCAR3
GO:BP	positive regulation of transcription by RNA polymerase II	GO:0045944	false	0.03603915068701649	1.443225452329167	1245	25	3	62700	TNKS,SOX3,CEBPB
GO:BP	positive regulation of cell population proliferation	GO:0008284	false	0.03603915068701649	1.443225452329167	1248	25	3	62700	CCL19,S100A9,MDK
GO:BP	positive regulation of cell development	GO:0010720	false	0.036121001204923404	1.4422402203810325	438	25	2	62700	CCL19,MDK
GO:BP	epithelial cell proliferation	GO:0050673	false	0.03635794613913075	1.4394006580583107	440	25	2	62700	MDK,CEBPB
GO:BP	cellular localization	GO:0051641	false	0.03643382655873001	1.4384952134391766	3652	25	5	62700	CCL19,TNKS,TIMM13,S100A9,RAB11FIP3
GO:BP	cellular response to oxygen-containing compound	GO:1901701	false	0.03683808813998599	1.4337029173405529	1269	25	3	62700	ENDOG,DEFA3,CEBPB
GO:BP	cell cycle process	GO:0022402	false	0.03688851657027301	1.4331088090805522	1273	25	3	62700	TNKS,PTTG2,RAB11FIP3
GO:BP	regulation of cellular metabolic process	GO:0031323	false	0.03688851657027301	1.4331088090805522	6726	25	7	62700	CCL19,TNKS,S100A9,ENDOG,SOX3,MDK,CEBPB
GO:BP	regulation of neuron projection development	GO:0010975	false	0.03688851657027301	1.4331088090805522	449	25	2	62700	S100A9,MDK
GO:BP	organic cyclic compound metabolic process	GO:1901360	false	0.0369616880167822	1.4322482030462602	8451	25	8	62700	LHB,NDUFB7,TNKS,S100A9,ENDOG,SOX3,MDK,CEBPB
GO:BP	Wnt signaling pathway	GO:0016055	false	0.037252312969152074	1.4288467570484595	454	25	2	62700	TNKS,MDK
GO:BP	cell-cell signaling by wnt	GO:0198738	false	0.0374522212726224	1.4265224194108537	456	25	2	62700	TNKS,MDK
GO:BP	regulation of macromolecule metabolic process	GO:0060255	false	0.0374522212726224	1.4265224194108537	6772	25	7	62700	CCL19,TNKS,S100A9,ENDOG,SOX3,MDK,CEBPB
GO:BP	positive regulation of developmental process	GO:0051094	false	0.03881609081429993	1.4109882047350173	1310	25	3	62700	CCL19,MDK,CEBPB
GO:BP	regulation of RNA metabolic process	GO:0051252	false	0.0388165104404874	1.4109835097657715	3753	25	5	62700	TNKS,S100A9,SOX3,MDK,CEBPB
GO:BP	regulation of developmental process	GO:0050793	false	0.039586630137211226	1.4024514665504948	2465	25	4	62700	CCL19,SOX3,MDK,CEBPB
GO:BP	cellular nitrogen compound metabolic process	GO:0034641	false	0.03970309032780615	1.4011756881970907	8625	25	8	62700	NDUFB7,TNKS,GCHFR,S100A9,ENDOG,SOX3,MDK,CEBPB
GO:BP	negative regulation of immune system process	GO:0002683	false	0.0402482654223865	1.3952528316617918	487	25	2	62700	MDK,CEBPB
GO:BP	nervous system development	GO:0007399	false	0.04073010539957241	1.3900844660644205	2513	25	4	62700	S100A9,SOX3,MDK,CEBPB
GO:BP	regulation of molecular function	GO:0065009	false	0.041152454617099175	1.3856042553516354	2526	25	4	62700	CCL19,TNKS,GCHFR,S100A9
GO:BP	negative regulation of signaling	GO:0023057	false	0.041152454617099175	1.3856042553516354	1378	25	3	62700	ENDOG,RAB11FIP3,MDK
GO:BP	negative regulation of cell communication	GO:0010648	false	0.041152454617099175	1.3856042553516354	1378	25	3	62700	ENDOG,RAB11FIP3,MDK
GO:BP	positive regulation of organelle organization	GO:0010638	false	0.04181263027533744	1.3786925117575297	507	25	2	62700	TNKS,ENDOG
GO:BP	regulation of multicellular organismal development	GO:2000026	false	0.04222859245160558	1.3743933940827469	1396	25	3	62700	CCL19,MDK,CEBPB
GO:BP	positive regulation of apoptotic process	GO:0043065	false	0.04222859245160558	1.3743933940827469	511	25	2	62700	S100A9,ENDOG
GO:BP	intracellular monoatomic cation homeostasis	GO:0030003	false	0.04282175358493785	1.3683355519722589	517	25	2	62700	CCL19,S100A9
GO:BP	positive regulation of transferase activity	GO:0051347	false	0.04320850241185765	1.3644307858882017	522	25	2	62700	CCL19,TNKS
GO:BP	inorganic ion homeostasis	GO:0098771	false	0.04336293142152146	1.3628813662953645	524	25	2	62700	CCL19,S100A9
GO:BP	morphogenesis of an epithelium	GO:0002009	false	0.04336293142152146	1.3628813662953645	524	25	2	62700	KIF26B,MDK
GO:BP	intracellular monoatomic ion homeostasis	GO:0006873	false	0.04357691404881122	1.3607435280830154	526	25	2	62700	CCL19,S100A9
GO:BP	regulation of gene expression	GO:0010468	false	0.043810708383837264	1.3584197245733796	5499	25	6	62700	CCL19,TNKS,S100A9,SOX3,MDK,CEBPB
GO:BP	regulation of DNA metabolic process	GO:0051052	false	0.04402222833571083	1.3563279779251165	531	25	2	62700	TNKS,ENDOG
GO:BP	positive regulation of programmed cell death	GO:0043068	false	0.04402222833571083	1.3563279779251165	531	25	2	62700	S100A9,ENDOG
GO:BP	positive regulation of cell migration	GO:0030335	false	0.04421087198359989	1.3544709192960909	534	25	2	62700	CCL19,MDK
GO:BP	cellular response to endogenous stimulus	GO:0071495	false	0.04518536537618765	1.3450022015935386	1458	25	3	62700	LHB,DEFA3,CEBPB
GO:BP	acute-phase response	GO:0006953	true	0.04519787628242498	1.3448819709517188	50	25	1	62700	CEBPB
GO:BP	regulation of hormone levels	GO:0010817	true	0.04521018603493682	1.3447637058880622	545	25	2	62700	LHB,RAB11FIP3
GO:BP	cytoskeleton organization	GO:0007010	false	0.04521018603493682	1.3447637058880622	1461	25	3	62700	TNKS,S100A9,MDK
GO:BP	regulation of bone remodeling	GO:0046850	true	0.0456145589754384	1.3408965197579725	51	25	1	62700	MDK
GO:BP	mitochondrial electron transport, NADH to ubiquinone	GO:0006120	true	0.0456145589754384	1.3408965197579725	51	25	1	62700	NDUFB7
GO:BP	regulation of DNA-templated DNA replication	GO:0090329	false	0.0456145589754384	1.3408965197579725	51	25	1	62700	ENDOG
GO:BP	positive regulation of alpha-beta T cell differentiation	GO:0046638	false	0.0456145589754384	1.3408965197579725	51	25	1	62700	CCL19
GO:BP	cell migration	GO:0016477	false	0.04593497079117785	1.3378565554449136	1475	25	3	62700	CCL19,S100A9,MDK
GO:BP	regulation of immune system process	GO:0002682	false	0.046427348360368374	1.3332261198088478	1482	25	3	62700	CCL19,MDK,CEBPB
GO:BP	anatomical structure morphogenesis	GO:0009653	false	0.046458663076534096	1.332933291884858	2683	25	4	62700	KIF26B,SOX3,MDK,CEBPB
GO:BP	regulation of macromolecule biosynthetic process	GO:0010556	false	0.04650031649034884	1.3325440912058673	5631	25	6	62700	CCL19,TNKS,S100A9,SOX3,MDK,CEBPB
GO:BP	positive regulation of cell motility	GO:2000147	false	0.04650031649034884	1.3325440912058673	560	25	2	62700	CCL19,MDK
GO:BP	sperm-egg recognition	GO:0035036	false	0.04650031649034884	1.3325440912058673	53	25	1	62700	ADAM18
GO:BP	positive regulation of hydrolase activity	GO:0051345	false	0.04650031649034884	1.3325440912058673	558	25	2	62700	CCL19,S100A9
GO:BP	face development	GO:0060324	false	0.04650031649034884	1.3325440912058673	53	25	1	62700	SOX3
GO:BP	regulation of morphogenesis of a branching structure	GO:0060688	false	0.04650031649034884	1.3325440912058673	53	25	1	62700	MDK
GO:BP	cerebellar cortex development	GO:0021695	false	0.04650031649034884	1.3325440912058673	53	25	1	62700	MDK
GO:BP	regulation of chondrocyte differentiation	GO:0032330	false	0.04650031649034884	1.3325440912058673	53	25	1	62700	MDK
GO:BP	positive regulation of biomineral tissue development	GO:0070169	false	0.04689097147491141	1.3289107695681919	54	25	1	62700	CEBPB
GO:BP	regulation of CD4-positive, alpha-beta T cell differentiation	GO:0043370	false	0.04689097147491141	1.3289107695681919	54	25	1	62700	CCL19
GO:BP	intracellular estrogen receptor signaling pathway	GO:0030520	true	0.04689097147491141	1.3289107695681919	54	25	1	62700	DEFA3
GO:BP	positive regulation of molecular function	GO:0044093	false	0.04689097147491141	1.3289107695681919	1500	25	3	62700	CCL19,TNKS,S100A9
GO:BP	positive regulation of receptor-mediated endocytosis	GO:0048260	true	0.04689097147491141	1.3289107695681919	54	25	1	62700	CCL19
GO:BP	regulation of telomere maintenance via telomerase	GO:0032210	false	0.04689097147491141	1.3289107695681919	54	25	1	62700	TNKS
GO:BP	autophagy	GO:0006914	false	0.04719497293431097	1.3261042586362541	571	25	2	62700	S100A9,ENDOG
GO:BP	process utilizing autophagic mechanism	GO:0061919	false	0.04719497293431097	1.3261042586362541	571	25	2	62700	S100A9,ENDOG
GO:BP	brown fat cell differentiation	GO:0050873	true	0.04719497293431097	1.3261042586362541	55	25	1	62700	CEBPB
GO:BP	hydrogen peroxide metabolic process	GO:0042743	false	0.04719497293431097	1.3261042586362541	55	25	1	62700	HBA1
GO:BP	positive regulation of epithelial to mesenchymal transition	GO:0010718	false	0.04719497293431097	1.3261042586362541	55	25	1	62700	MDK
GO:BP	regulation of lipid kinase activity	GO:0043550	false	0.04719497293431097	1.3261042586362541	55	25	1	62700	CCL19
GO:BP	positive regulation of signal transduction	GO:0009967	false	0.04719497293431097	1.3261042586362541	1510	25	3	62700	CCL19,TNKS,S100A9
GO:BP	positive regulation of locomotion	GO:0040017	false	0.04756232176012913	1.3227369534015132	575	25	2	62700	CCL19,MDK
GO:BP	endocrine hormone secretion	GO:0060986	false	0.04780565871306204	1.32052069329577	56	25	1	62700	RAB11FIP3
GO:BP	negative regulation of TOR signaling	GO:0032007	true	0.04780565871306204	1.32052069329577	56	25	1	62700	ENDOG
GO:BP	cellular catabolic process	GO:0044248	false	0.04804318001781342	1.3183682540068329	1527	25	3	62700	S100A9,ENDOG,HBA1
GO:BP	negative regulation of leukocyte apoptotic process	GO:2000107	false	0.0482512746628281	1.3164912093311634	57	25	1	62700	CCL19
GO:BP	sister chromatid cohesion	GO:0007062	false	0.0482512746628281	1.3164912093311634	57	25	1	62700	TNKS
GO:BP	keratinocyte proliferation	GO:0043616	false	0.0482512746628281	1.3164912093311634	57	25	1	62700	MDK
GO:BP	ovarian follicle development	GO:0001541	false	0.0482512746628281	1.3164912093311634	57	25	1	62700	CEBPB
GO:BP	cell development	GO:0048468	false	0.048577295820588326	1.3135666649710742	2762	25	4	62700	CCL19,S100A9,MDK,CEBPB
GO:BP	plasma membrane bounded cell projection organization	GO:0120036	false	0.04871542251532001	1.312333526404193	1541	25	3	62700	CCL19,S100A9,MDK
GO:BP	one-carbon compound transport	GO:0019755	false	0.04876862515816065	1.3118594874808245	58	25	1	62700	HBA1
GO:BP	negative regulation of lymphocyte differentiation	GO:0045620	false	0.04876862515816065	1.3118594874808245	58	25	1	62700	MDK
GO:BP	regulation of cellular biosynthetic process	GO:0031326	false	0.048901509477872786	1.3106777349910461	5757	25	6	62700	CCL19,TNKS,S100A9,SOX3,MDK,CEBPB
GO:BP	monoatomic cation homeostasis	GO:0055080	false	0.04915228734443633	1.308456267090185	592	25	2	62700	CCL19,S100A9
GO:BP	negative regulation of nucleobase-containing compound metabolic process	GO:0045934	false	0.04946964005426606	1.3056612495916453	1555	25	3	62700	TNKS,SOX3,CEBPB
GO:CC	membrane-enclosed lumen	GO:0031974	false	0.0005038200693589949	3.297724536642856	6656	25	11	62700	LHB,NDUFB7,TNKS,GCHFR,TIMM13,S100A9,SOX3,RAB11FIP3,DEFA3,CEBPB,HBA1
GO:CC	organelle lumen	GO:0043233	false	0.0005038200693589949	3.297724536642856	6656	25	11	62700	LHB,NDUFB7,TNKS,GCHFR,TIMM13,S100A9,SOX3,RAB11FIP3,DEFA3,CEBPB,HBA1
GO:CC	intracellular organelle lumen	GO:0070013	false	0.0005038200693589949	3.297724536642856	6656	25	11	62700	LHB,NDUFB7,TNKS,GCHFR,TIMM13,S100A9,SOX3,RAB11FIP3,DEFA3,CEBPB,HBA1
GO:CC	envelope	GO:0031975	false	0.002089682903291079	2.6799196104434766	1293	25	5	62700	NDUFB7,TNKS,GCHFR,TIMM13,ENDOG
GO:CC	membrane	GO:0016020	false	0.002089682903291079	2.6799196104434766	9853	25	12	62700	NDUFB7,TNKS,GCHFR,TIMM13,S100A9,ENDOG,ADAM18,SPRR2G,HCAR3,RAB11FIP3,SPRR1A,HBA1
GO:CC	organelle envelope	GO:0031967	false	0.002089682903291079	2.6799196104434766	1293	25	5	62700	NDUFB7,TNKS,GCHFR,TIMM13,ENDOG
GO:CC	extracellular region	GO:0005576	false	0.002089682903291079	2.6799196104434766	4206	25	8	62700	LHB,SPAG11B,CCL19,S100A9,GNRH2,DEFA3,MDK,HBA1
GO:CC	cornified envelope	GO:0001533	false	0.0030199450204394544	2.520000963512091	58	25	2	62700	SPRR2G,SPRR1A
GO:CC	mitochondrial intermembrane space	GO:0005758	false	0.004566649966236019	2.3404022757935046	82	25	2	62700	NDUFB7,TIMM13
GO:CC	organelle envelope lumen	GO:0031970	false	0.005404289205908834	2.26726141813084	92	25	2	62700	NDUFB7,TIMM13
GO:CC	Golgi lumen	GO:0005796	false	0.005860122232055147	2.232093325252655	103	25	2	62700	LHB,DEFA3
GO:CC	mitochondrial inner membrane	GO:0005743	false	0.007196356257106323	2.1428873449560557	510	25	3	62700	NDUFB7,TIMM13,ENDOG
GO:CC	organelle inner membrane	GO:0019866	false	0.008535017832847807	2.068795567144525	566	25	3	62700	NDUFB7,TIMM13,ENDOG
GO:CC	extracellular space	GO:0005615	false	0.008683121814704249	2.0613241062578944	3284	25	6	62700	LHB,CCL19,S100A9,GNRH2,DEFA3,HBA1
GO:CC	endomembrane system	GO:0012505	false	0.010914395236368082	1.9620003234257188	4742	25	7	62700	LHB,TNKS,GCHFR,S100A9,PDXDC1,RAB11FIP3,DEFA3
GO:CC	cytoplasmic vesicle	GO:0031410	false	0.01254720744114383	1.9014529218206913	2476	25	5	62700	GCHFR,S100A9,RAB11FIP3,DEFA3,HBA1
GO:CC	intracellular vesicle	GO:0097708	false	0.01254720744114383	1.9014529218206913	2481	25	5	62700	GCHFR,S100A9,RAB11FIP3,DEFA3,HBA1
GO:CC	organelle membrane	GO:0031090	false	0.013526361791480675	1.868819000620396	3734	25	6	62700	NDUFB7,TNKS,GCHFR,TIMM13,ENDOG,RAB11FIP3
GO:CC	mitochondrial membrane	GO:0031966	false	0.015053726389739541	1.822355981785616	771	25	3	62700	NDUFB7,TIMM13,ENDOG
GO:CC	Golgi apparatus	GO:0005794	false	0.015056738517804289	1.822269091689054	1613	25	4	62700	LHB,TNKS,PDXDC1,DEFA3
GO:CC	mitochondrial envelope	GO:0005740	false	0.016433278358964902	1.7842757882885658	820	25	3	62700	NDUFB7,TIMM13,ENDOG
GO:CC	mitochondrion	GO:0005739	false	0.016433278358964902	1.7842757882885658	1672	25	4	62700	NDUFB7,TIMM13,ENDOG,RAB11FIP3
GO:CC	cytosol	GO:0005829	false	0.016733190519768803	1.776421244152792	5457	25	7	62700	TNKS,GCHFR,S100A9,SPRR2G,RAB11FIP3,SPRR1A,HBA1
GO:CC	mitochondrial protein-containing complex	GO:0098798	false	0.023000686327258758	1.6382592046913582	305	25	2	62700	NDUFB7,TIMM13
GO:CC	nuclear membrane	GO:0031965	false	0.023593921590177102	1.627199868210354	318	25	2	62700	TNKS,GCHFR
GO:CC	vesicle lumen	GO:0031983	false	0.023593921590177102	1.627199868210354	324	25	2	62700	S100A9,DEFA3
GO:CC	secretory granule lumen	GO:0034774	false	0.023593921590177102	1.627199868210354	320	25	2	62700	S100A9,DEFA3
GO:CC	cytoplasmic vesicle lumen	GO:0060205	false	0.023593921590177102	1.627199868210354	323	25	2	62700	S100A9,DEFA3
GO:CC	endocytic vesicle	GO:0030139	false	0.02562082496578658	1.5914068905038734	342	25	2	62700	RAB11FIP3,HBA1
GO:CC	cell periphery	GO:0071944	false	0.02677924651594142	1.5722016468375448	6202	25	7	62700	S100A9,ADAM18,SPRR2G,HCAR3,RAB11FIP3,SPRR1A,MDK
GO:CC	chromosomal region	GO:0098687	false	0.031709123250191935	1.4988157659472938	399	25	2	62700	TNKS,CEBPB
GO:CC	non-membrane-bounded organelle	GO:0043228	false	0.03295685310760387	1.482054263699724	6569	25	7	62700	KIF26B,TNKS,TIMM13,S100A9,SOX3,RAB11FIP3,CEBPB
GO:CC	intracellular non-membrane-bounded organelle	GO:0043232	false	0.03295685310760387	1.482054263699724	6568	25	7	62700	KIF26B,TNKS,TIMM13,S100A9,SOX3,RAB11FIP3,CEBPB
GO:CC	collagen-containing extracellular matrix	GO:0062023	false	0.03295685310760387	1.482054263699724	419	25	2	62700	S100A9,MDK
GO:CC	transporter complex	GO:1990351	false	0.03418119653006266	1.4662127386513177	436	25	2	62700	NDUFB7,TIMM13
GO:CC	cytoskeleton	GO:0005856	false	0.03708789086387522	1.4307678636847494	2407	25	4	62700	KIF26B,TNKS,S100A9,RAB11FIP3
GO:CC	nuclear envelope	GO:0005635	false	0.042339075795577004	1.3732586262708293	502	25	2	62700	TNKS,GCHFR
GO:CC	microtubule cytoskeleton	GO:0015630	false	0.04242706879573463	1.3723569717641766	1388	25	3	62700	KIF26B,TNKS,RAB11FIP3
GO:CC	vesicle	GO:0031982	false	0.04507683000466755	1.346046632996107	3976	25	5	62700	GCHFR,S100A9,RAB11FIP3,DEFA3,HBA1
GO:CC	nuclear lumen	GO:0031981	false	0.04512822411344179	1.3455517565066166	5520	25	6	62700	TNKS,GCHFR,TIMM13,SOX3,RAB11FIP3,CEBPB
GO:CC	cleavage furrow	GO:0032154	true	0.045231394673570686	1.3445600209275814	53	25	1	62700	RAB11FIP3
GO:CC	extracellular matrix	GO:0031012	false	0.045231394673570686	1.3445600209275814	553	25	2	62700	S100A9,MDK
GO:CC	NADH dehydrogenase complex	GO:0030964	false	0.045231394673570686	1.3445600209275814	53	25	1	62700	NDUFB7
GO:CC	external encapsulating structure	GO:0030312	false	0.045231394673570686	1.3445600209275814	554	25	2	62700	S100A9,MDK
GO:CC	mitochondrial respiratory chain complex I	GO:0005747	true	0.045231394673570686	1.3445600209275814	53	25	1	62700	NDUFB7
GO:CC	respiratory chain complex I	GO:0045271	false	0.045231394673570686	1.3445600209275814	53	25	1	62700	NDUFB7
GO:CC	plasma membrane	GO:0005886	false	0.04745193356038064	1.3237460863453323	5717	25	6	62700	S100A9,ADAM18,SPRR2G,HCAR3,RAB11FIP3,SPRR1A
GO:CC	nucleoplasm	GO:0005654	false	0.049575655227998686	1.304731537132267	4221	25	5	62700	TNKS,GCHFR,SOX3,RAB11FIP3,CEBPB
KEGG	KEGG root term	KEGG:00000	false	0.0008652037009265488	3.062881631525433	8161	25	12	62700	LHB,CCL19,NDUFB7,S100A9,ENDOG,PTTG2,GNRH2,HCAR3,RAB11FIP3,DEFA3,CEBPB,HBA1
KEGG	GnRH secretion	KEGG:04929	false	0.005606647482730881	2.2512967492551006	64	25	2	62700	LHB,GNRH2
KEGG	GnRH signaling pathway	KEGG:04912	false	0.005906733996338935	2.2286525867050053	93	25	2	62700	LHB,GNRH2
KEGG	IL-17 signaling pathway	KEGG:04657	false	0.005906733996338935	2.2286525867050053	91	25	2	62700	S100A9,CEBPB
KEGG	Transcriptional misregulation in cancer	KEGG:05202	false	0.0197702803152919	1.7039871729462461	192	25	2	62700	DEFA3,CEBPB
KEGG	cAMP signaling pathway	KEGG:04024	false	0.022073676244321504	1.6561253315567153	223	25	2	62700	LHB,HCAR3
KEGG	Neuroactive ligand-receptor interaction	KEGG:04080	false	0.049310404777125276	1.3070614324364067	366	25	2	62700	LHB,GNRH2
REAC	Signal Transduction	REAC:R-HSA-162582	false	0.00027216118015429116	3.5651738205253585	2546	25	8	62700	LHB,CCL19,TNKS,S100A9,GNRH2,HCAR3,SOX3,MDK
REAC	Class A/1 (Rhodopsin-like receptors)	REAC:R-HSA-373076	false	0.00032155470157014496	3.492745136054646	328	25	4	62700	LHB,CCL19,GNRH2,HCAR3
REAC	GPCR ligand binding	REAC:R-HSA-500792	false	0.0008195151592873323	3.086443008495012	460	25	4	62700	LHB,CCL19,GNRH2,HCAR3
REAC	GPCR downstream signalling	REAC:R-HSA-388396	false	0.002220606200070069	2.6535284519424556	624	25	4	62700	LHB,CCL19,GNRH2,HCAR3
REAC	Signaling by GPCR	REAC:R-HSA-372790	false	0.0029083733475825935	2.5363498438971193	697	25	4	62700	LHB,CCL19,GNRH2,HCAR3
REAC	Antimicrobial peptides	REAC:R-HSA-6803157	false	0.010882573402800176	1.963268394850687	96	25	2	62700	S100A9,DEFA3
REAC	Formation of the cornified envelope	REAC:R-HSA-6809371	false	0.013997665130442387	1.8539444004311634	128	25	2	62700	SPRR2G,SPRR1A
REAC	TCF dependent signaling in response to WNT	REAC:R-HSA-201681	false	0.026815187938656716	1.5716191548659133	232	25	2	62700	TNKS,SOX3
REAC	Keratinization	REAC:R-HSA-6805567	false	0.026815187938656716	1.5716191548659133	215	25	2	62700	SPRR2G,SPRR1A
REAC	G alpha (i) signalling events	REAC:R-HSA-418594	false	0.031213372791683743	1.5056593006818437	313	25	2	62700	CCL19,HCAR3
REAC	Signaling by WNT	REAC:R-HSA-195721	false	0.031213372791683743	1.5056593006818437	328	25	2	62700	TNKS,SOX3
REAC	Developmental Biology	REAC:R-HSA-1266738	false	0.03475324160826469	1.4590046803710486	1140	25	3	62700	SPRR2G,SPRR1A,CEBPB
REAC	Diseases of signal transduction by growth factor receptors and second messengers	REAC:R-HSA-5663202	false	0.03745440736973445	1.4264970702547068	417	25	2	62700	TNKS,CEBPB
REAC	Defensins	REAC:R-HSA-1461973	false	0.0495790611041728	1.3047017018751301	51	25	1	62700	DEFA3
REAC	Cargo trafficking to the periciliary membrane	REAC:R-HSA-5620920	false	0.0495790611041728	1.3047017018751301	51	25	1	62700	RAB11FIP3
REAC	Signaling by ALK fusions and activated point mutants	REAC:R-HSA-9725370	false	0.04959612739213394	1.3045522331446215	53	25	1	62700	CEBPB
REAC	Signaling by ALK in cancer	REAC:R-HSA-9700206	false	0.04959612739213394	1.3045522331446215	53	25	1	62700	CEBPB
WP	WIKIPATHWAYS	WP:000000	false	0.011164867425870159	1.9521464294716178	8625	25	11	62700	LHB,MT1JP,CCL19,NDUFB7,TNKS,S100A9,ENDOG,PTTG2,HCAR3,MDK,CEBPB
WP	IL-18 signaling pathway	WP:WP4754	false	0.034728551796580465	1.45931332667678	273	25	2	62700	CCL19,CEBPB
WP	Role of hypoxia, angiogenesis, and FGF pathway in OA chondrocyte hypertrophy	WP:WP5373	false	0.04080668306798891	1.389268705001626	50	25	1	62700	CEBPB
WP	8p23.1 copy number variation syndrome	WP:WP5346	false	0.04080668306798891	1.389268705001626	53	25	1	62700	TNKS
WP	Overlap between signal transduction pathways contributing to LMNA laminopathies	WP:WP4879	false	0.04080668306798891	1.389268705001626	57	25	1	62700	CEBPB
WP	Mitochondrial complex I assembly model OXPHOS system	WP:WP4324	false	0.04080668306798891	1.389268705001626	56	25	1	62700	NDUFB7
WP	Copper homeostasis	WP:WP3286	false	0.04080668306798891	1.389268705001626	52	25	1	62700	MT1JP
WP	IL-4 signaling pathway	WP:WP395	false	0.04080668306798891	1.389268705001626	54	25	1	62700	CEBPB
WP	Oxidative phosphorylation	WP:WP623	false	0.04139661173755513	1.3830352039008837	60	25	1	62700	NDUFB7
WP	Lung fibrosis	WP:WP3624	false	0.04181666467947152	1.3786506097074047	63	25	1	62700	CEBPB
WP	Oncostatin M signaling pathway	WP:WP2374	false	0.04181666467947152	1.3786506097074047	65	25	1	62700	CEBPB
WP	Extrafollicular and follicular B cell activation by SARS-CoV-2	WP:WP5218	false	0.04599195535714375	1.3373181259170375	74	25	1	62700	CCL19
WP	Apoptosis modulation and signaling	WP:WP1772	false	0.04939260979293347	1.3063380261015463	90	25	1	62700	ENDOG
WP	Allograft rejection	WP:WP2328	false	0.04939260979293347	1.3063380261015463	88	25	1	62700	CCL19
WP	T-cell activation SARS-CoV-2	WP:WP5098	false	0.04939260979293347	1.3063380261015463	88	25	1	62700	CCL19
WP	Acute viral myocarditis	WP:WP4298	false	0.04939260979293347	1.3063380261015463	85	25	1	62700	ENDOG
TF	Factor: LRH-1; motif: TGACCTTGRNYCAAGGTCA; match class: 1	TF:M11830_1	false	4.472694164524924e-7	6.349430797154906	6165	25	15	62700	LHB,CCL19,KIF26B,TNKS,GCHFR,TIMM13,S100A9,PDXDC1,PTTG2,SPRR2G,RAB11FIP3,SPRR1A,DEFA3,MDK,HBA1
TF	Factor: LRH-1; motif: TGACCTTGRNYCAAGGTCA	TF:M11830	false	0.0000016432885603054215	5.784286168065466	7155	25	15	62700	LHB,CCL19,KIF26B,TNKS,GCHFR,TIMM13,S100A9,PDXDC1,PTTG2,SPRR2G,RAB11FIP3,SPRR1A,DEFA3,MDK,HBA1
TF	Factor: DLX2; motif: AMSMCTGACKG	TF:M08873	false	0.0000030688946929224775	5.5130180138384075	7578	25	15	62700	LHB,SPAG11B,CCL19,GCHFR,TIMM13,S100A9,ENDOG,PTTG2,GNRH2,HCAR3,RAB11FIP3,DEFA3,MDK,CEBPB,HBA1
TF	Factor: PURBETA; motif: NCWGRGGCTGGGG	TF:M12726	false	0.000004397805053988853	5.356764025965082	7861	25	15	62700	LHB,SPAG11B,CCL19,KIF26B,TNKS,TIMM13,S100A9,ENDOG,GNRH2,HCAR3,SOX3,RAB11FIP3,SPRR1A,MDK,HBA1
TF	Factor: ER-alpha; motif: NAGGTCACSGYGACCTN	TF:M11844	false	0.000005015719952485326	5.2996667198818015	5498	25	13	62700	LHB,SPAG11B,CCL19,TNKS,TIMM13,S100A9,ENDOG,PTTG2,GNRH2,SOX3,MDK,CEBPB,HBA1
TF	Factor: CREB1; motif: RTGACGYGTCAN	TF:M11221	false	0.000008206268404815857	5.085854282540428	9840	25	16	62700	LHB,SPAG11B,KIF26B,TNKS,GCHFR,TIMM13,ENDOG,PDXDC1,SPRR2G,HCAR3,SOX3,RAB11FIP3,SPRR1A,DEFA3,MDK,HBA1
TF	Factor: SP3; motif: NCCACGCCCMC	TF:M03921	false	0.000013956981213695066	4.8552085060687435	3943	25	11	62700	LHB,CCL19,NDUFB7,KIF26B,TNKS,GCHFR,TIMM13,ENDOG,SOX3,RAB11FIP3,DEFA3
TF	Factor: LBP-1; motif: CAGCTGS	TF:M00644	false	0.000017872774366715052	4.7478080273134164	9009	25	15	62700	LHB,SPAG11B,CCL19,NDUFB7,GCHFR,TIMM13,S100A9,ENDOG,PDXDC1,GNRH2,SOX3,RAB11FIP3,MDK,CEBPB,HBA1
TF	Factor: Elf-1; motif: NANGCGGAAGTR	TF:M11452	false	0.000019697594517493366	4.705586806912788	6394	25	13	62700	LHB,NDUFB7,TNKS,GCHFR,TIMM13,ENDOG,PDXDC1,ADAM18,SPRR2G,GNRH2,HCAR3,RAB11FIP3,CEBPB
TF	Factor: BTEB4; motif: NCCACGCCCM	TF:M12186	false	0.00002430468042114074	4.614310085029578	9326	25	15	62700	LHB,CCL19,NDUFB7,KIF26B,TNKS,GCHFR,TIMM13,S100A9,ENDOG,PDXDC1,HCAR3,SOX3,RAB11FIP3,MDK,CEBPB
TF	Factor: TFAP2A; motif: YGCCCNNRGGCN	TF:M04146	false	0.000026569021777598373	4.575624435217568	6658	25	13	62700	LHB,SPAG11B,NDUFB7,KIF26B,TNKS,TIMM13,S100A9,GNRH2,HCAR3,RAB11FIP3,MDK,CEBPB,HBA1
TF	Factor: RXRALPHA; motif: CNNTGRCCTYTNN	TF:M09833	false	0.000026569021777598373	4.575624435217568	5441	25	12	62700	LHB,SPAG11B,CCL19,KIF26B,TNKS,TIMM13,ADAM18,PTTG2,SPRR1A,DEFA3,MDK,HBA1
TF	Factor: RUNX3; motif: NRACCGCANWAACCRCAN	TF:M04110	false	0.000026648426434377352	4.574328430578994	9456	25	15	62700	LHB,SPAG11B,KIF26B,TNKS,GCHFR,TIMM13,ENDOG,PDXDC1,GNRH2,SOX3,RAB11FIP3,DEFA3,MDK,CEBPB,HBA1
TF	Factor: Zic3; motif: NGGGKGGTC; match class: 1	TF:M00450_1	false	0.00002829738695053768	4.548253666431803	8062	25	14	62700	LHB,SPAG11B,CCL19,NDUFB7,KIF26B,TNKS,GCHFR,TIMM13,ENDOG,GNRH2,DEFA3,MDK,CEBPB,HBA1
TF	Factor: RORA; motif: CCYTGNCCTN	TF:M12659	false	0.000029743729930762134	4.526604570892249	8111	25	14	62700	LHB,CCL19,NDUFB7,KIF26B,TNKS,GCHFR,TIMM13,S100A9,ENDOG,ADAM18,PTTG2,HCAR3,SPRR1A,HBA1
TF	Factor: AP-2gamma; motif: GCCYNNGGS	TF:M00470	false	0.00003153694915888006	4.501180322026427	9629	25	15	62700	LHB,NDUFB7,KIF26B,TNKS,GCHFR,TIMM13,S100A9,ENDOG,PDXDC1,GNRH2,SOX3,RAB11FIP3,MDK,CEBPB,HBA1
TF	Factor: ER-beta; motif: RGGTCASCNTGMCCY	TF:M09910	false	0.00003346726206215293	4.475379815575778	9694	25	15	62700	CCL19,KIF26B,TNKS,GCHFR,TIMM13,S100A9,ENDOG,SPRR2G,GNRH2,SOX3,RAB11FIP3,SPRR1A,MDK,CEBPB,HBA1
TF	Factor: AP-2alpha; motif: NSCCNCRGGSN	TF:M07348	false	0.000034470704541888175	4.462549840017426	8251	25	14	62700	LHB,NDUFB7,KIF26B,TNKS,GCHFR,TIMM13,ENDOG,PDXDC1,GNRH2,HCAR3,RAB11FIP3,MDK,CEBPB,HBA1
TF	Factor: GATA-1; motif: SNNGATNNNN	TF:M00075	false	0.00004999885934379741	4.301039903390885	7165	25	13	62700	CCL19,NDUFB7,KIF26B,TNKS,S100A9,ENDOG,PDXDC1,ADAM18,SPRR2G,SOX3,RAB11FIP3,CEBPB,HBA1
TF	Factor: AP-2gamma; motif: NTGSCCTGRGGSNN	TF:M09591	false	0.00004999885934379741	4.301039903390885	8549	25	14	62700	LHB,KIF26B,TNKS,TIMM13,S100A9,PDXDC1,ADAM18,GNRH2,SOX3,RAB11FIP3,SPRR1A,MDK,CEBPB,HBA1
TF	Factor: Elk-1:OC-2; motif: RCCGGAASCGATCGATNN; match class: 1	TF:M08223_1	false	0.0000530888582093369	4.274996615000091	5958	25	12	62700	LHB,SPAG11B,CCL19,KIF26B,TNKS,GCHFR,PDXDC1,ADAM18,HCAR3,RAB11FIP3,DEFA3,MDK
TF	Factor: CREB1; motif: NRTGAYGCGTN	TF:M11218	false	0.0000530888582093369	4.274996615000091	8629	25	14	62700	LHB,CCL19,NDUFB7,KIF26B,TNKS,GCHFR,TIMM13,ENDOG,PDXDC1,PTTG2,SPRR2G,SOX3,RAB11FIP3,SPRR1A
TF	Factor: SREBP-1; motif: CACSCCA	TF:M00749	false	0.000059427946408552505	4.226009276957728	8727	25	14	62700	LHB,SPAG11B,CCL19,NDUFB7,KIF26B,TNKS,GCHFR,TIMM13,S100A9,ENDOG,SOX3,DEFA3,MDK,HBA1
TF	Factor: TORC2; motif: TGGGCTKKD	TF:M07341	false	0.0000686204600395177	4.163546374709541	4974	25	11	62700	LHB,CCL19,NDUFB7,GCHFR,ADAM18,SPRR2G,HCAR3,SOX3,SPRR1A,CEBPB,HBA1
TF	Factor: NF-1C; motif: TTGGCNN	TF:M07300	false	0.00008441385774511518	4.073586251855275	6306	25	12	62700	SPAG11B,KIF26B,TNKS,GCHFR,TIMM13,ADAM18,PTTG2,GNRH2,HCAR3,DEFA3,CEBPB,HBA1
TF	Factor: Elk-1:Pax-1; motif: ACCGGAACTACGCWTSANTG	TF:M08224	false	0.00008441385774511518	4.073586251855275	9072	25	14	62700	LHB,NDUFB7,GCHFR,TIMM13,S100A9,ENDOG,PDXDC1,PTTG2,SPRR2G,GNRH2,HCAR3,RAB11FIP3,SPRR1A,HBA1
TF	Factor: SREBP-1; motif: KATCACCCCAC	TF:M00221	false	0.00008441385774511518	4.073586251855275	7634	25	13	62700	LHB,SPAG11B,CCL19,NDUFB7,KIF26B,TNKS,GCHFR,TIMM13,ENDOG,PTTG2,SOX3,SPRR1A,HBA1
TF	Factor: BTEB4; motif: NCCACGCCCM; match class: 1	TF:M12186_1	false	0.0000850919760187697	4.070111390973803	4045	25	10	62700	NDUFB7,TNKS,GCHFR,TIMM13,ENDOG,PDXDC1,SOX3,RAB11FIP3,MDK,CEBPB
TF	Factor: Lyl-1; motif: NCAKCTGYTNYCNN; match class: 1	TF:M09977_1	false	0.0000951341633310823	4.02166349692348	7751	25	13	62700	LHB,SPAG11B,CCL19,TNKS,TIMM13,ENDOG,PDXDC1,PTTG2,SPRR2G,GNRH2,SPRR1A,MDK,CEBPB
TF	Factor: SREBP; motif: VNNVTCACCCYA	TF:M00776	false	0.00010291436032381694	3.987524021017411	6489	25	12	62700	LHB,CCL19,TNKS,GCHFR,S100A9,ENDOG,SPRR2G,SOX3,SPRR1A,DEFA3,CEBPB,HBA1
TF	Factor: AP2; motif: GCCYGSGGSN; match class: 1	TF:M08867_1	false	0.00010478006614606856	3.979721331724458	5299	25	11	62700	LHB,KIF26B,TNKS,TIMM13,ENDOG,PDXDC1,GNRH2,RAB11FIP3,MDK,CEBPB,HBA1
TF	Factor: TFAP2C; motif: NGCCCNNRGGCA	TF:M04152	false	0.00010478006614606856	3.979721331724458	7872	25	13	62700	LHB,SPAG11B,NDUFB7,KIF26B,TNKS,TIMM13,S100A9,GNRH2,HCAR3,RAB11FIP3,MDK,CEBPB,HBA1
TF	Factor: COUP-TF1; motif: RAGGTCANTGACCTY	TF:M11745	false	0.00010658029390295692	3.9723230864946526	6547	25	12	62700	LHB,SPAG11B,CCL19,TNKS,GCHFR,TIMM13,ADAM18,PTTG2,GNRH2,SOX3,SPRR1A,MDK
TF	Factor: NF-KAPPAB1; motif: NGGKRNTTYCCCN	TF:M08952	false	0.00010658029390295692	3.9723230864946526	7897	25	13	62700	LHB,NDUFB7,KIF26B,TNKS,GCHFR,TIMM13,GNRH2,HCAR3,SPRR1A,DEFA3,MDK,CEBPB,HBA1
TF	Factor: TFAP2B; motif: NGCCCNNRGGCA	TF:M04149	false	0.00011230499012927508	3.9496009459873456	2378	25	8	62700	LHB,SPAG11B,NDUFB7,GNRH2,HCAR3,RAB11FIP3,MDK,HBA1
TF	Factor: CTCF; motif: ACCAGGKGGC	TF:M04727	false	0.00011747101659188334	3.9300692728553006	6650	25	12	62700	CCL19,NDUFB7,TIMM13,S100A9,ENDOG,GNRH2,HCAR3,RAB11FIP3,SPRR1A,MDK,CEBPB,HBA1
TF	Factor: Tax/CREB; motif: GGGGGTTGACGYANA	TF:M00114	false	0.00012028809775468846	3.9197773430274636	6676	25	12	62700	LHB,CCL19,NDUFB7,KIF26B,TNKS,GCHFR,TIMM13,PDXDC1,SOX3,RAB11FIP3,SPRR1A,CEBPB
TF	Factor: CREB1; motif: NNNNSSGGCGCSSNNNNRTGACGTCAC; match class: 1	TF:M12591_1	false	0.00012175733444863741	3.9145048681861794	9536	25	14	62700	LHB,CCL19,NDUFB7,TNKS,GCHFR,TIMM13,PDXDC1,PTTG2,GNRH2,HCAR3,SOX3,RAB11FIP3,CEBPB,HBA1
TF	Factor: Fli-1:FIGLA; motif: NCCGGAARCASSTGN	TF:M08284	false	0.0001234844141284439	3.9083878544299675	8088	25	13	62700	SPAG11B,CCL19,NDUFB7,TNKS,TIMM13,S100A9,PDXDC1,PTTG2,GNRH2,HCAR3,RAB11FIP3,SPRR1A,DEFA3
TF	Factor: FOXO1A; motif: NNNYTGTTTNCN	TF:M09931	false	0.0001234844141284439	3.9083878544299675	6725	25	12	62700	SPAG11B,CCL19,TNKS,GCHFR,TIMM13,PTTG2,SPRR2G,GNRH2,HCAR3,SPRR1A,DEFA3,HBA1
TF	Factor: SREBP; motif: NNNNYCACNCCANNN	TF:M01168	false	0.00012569523768776457	3.900681176451712	6752	25	12	62700	LHB,SPAG11B,CCL19,GCHFR,ENDOG,PDXDC1,SPRR2G,GNRH2,SOX3,SPRR1A,DEFA3,HBA1
TF	Factor: Pax-4; motif: DTTTTCCACCN; match class: 1	TF:M04624_1	false	0.00012569523768776457	3.900681176451712	9610	25	14	62700	SPAG11B,CCL19,TNKS,GCHFR,S100A9,ENDOG,SPRR2G,HCAR3,SOX3,RAB11FIP3,SPRR1A,DEFA3,MDK,HBA1
TF	Factor: NR3C1; motif: RRGAACATWMYGTYCTRN	TF:M02219	false	0.00012767245959571287	3.893902774902147	6777	25	12	62700	SPAG11B,TNKS,S100A9,ENDOG,ADAM18,PTTG2,SPRR2G,GNRH2,HCAR3,SOX3,RAB11FIP3,SPRR1A
TF	Factor: FXR:RXR-ALPHA; motif: NRGGTCANRGGKN; match class: 1	TF:M08955_1	false	0.00012767245959571287	3.893902774902147	3363	25	9	62700	LHB,CCL19,NDUFB7,TNKS,PDXDC1,PTTG2,SPRR2G,GNRH2,SOX3
TF	Factor: PPARalpha:RXRalpha; motif: NNRGGTCATWGGGGTSANG	TF:M00518	false	0.00012834308693969232	3.8916275191608367	9670	25	14	62700	LHB,SPAG11B,KIF26B,TNKS,GCHFR,TIMM13,S100A9,ENDOG,SOX3,SPRR1A,DEFA3,MDK,CEBPB,HBA1
TF	Factor: AP-2beta; motif: NSCCNNNGGSN; match class: 1	TF:M11478_1	false	0.0001358450829251129	3.866956076768636	8225	25	13	62700	LHB,KIF26B,TNKS,GCHFR,TIMM13,ENDOG,PDXDC1,GNRH2,HCAR3,RAB11FIP3,MDK,CEBPB,HBA1
TF	Factor: AP-4:Fli-1; motif: RSCGGAWRCAGSTGN	TF:M08445	false	0.0001364310708156947	3.8650867121785204	9735	25	14	62700	SPAG11B,CCL19,NDUFB7,KIF26B,TNKS,TIMM13,S100A9,PDXDC1,PTTG2,GNRH2,HCAR3,RAB11FIP3,SPRR1A,DEFA3
TF	Factor: POU2F1:PEA3; motif: ACCGGATATGCAN	TF:M08402	false	0.00013964293781449475	3.85498102305463	8256	25	13	62700	LHB,SPAG11B,CCL19,NDUFB7,TNKS,TIMM13,S100A9,ADAM18,PTTG2,HCAR3,SPRR1A,DEFA3,MDK
TF	Factor: GR; motif: GGTACAANNTGTYCTK	TF:M00205	false	0.00014007341980098328	3.8536442682042042	6877	25	12	62700	SPAG11B,CCL19,NDUFB7,TNKS,S100A9,ENDOG,PTTG2,SPRR2G,HCAR3,RAB11FIP3,SPRR1A,DEFA3
TF	Factor: NR1B2; motif: NTGACCY	TF:M02111	false	0.0001449978486097622	3.8386384415156476	9802	25	14	62700	LHB,SPAG11B,CCL19,NDUFB7,KIF26B,TIMM13,S100A9,ENDOG,PDXDC1,PTTG2,GNRH2,SOX3,SPRR1A,HBA1
TF	Factor: AP-2; motif: SNNNCCNCAGGCN	TF:M00915	false	0.00015086726342760366	3.821404987229967	9846	25	14	62700	LHB,NDUFB7,KIF26B,GCHFR,TIMM13,ENDOG,PDXDC1,PTTG2,GNRH2,SOX3,RAB11FIP3,MDK,CEBPB,HBA1
TF	Factor: TFAP2C; motif: NGCCCNNRGGCA; match class: 1	TF:M04152_1	false	0.00015086726342760366	3.821404987229967	5661	25	11	62700	LHB,SPAG11B,NDUFB7,KIF26B,TNKS,S100A9,GNRH2,HCAR3,RAB11FIP3,MDK,HBA1
TF	Factor: FXR:RXR-ALPHA; motif: NRGGTCANRGGKN	TF:M08955	false	0.0001521918508628667	3.8176086013107753	9859	25	14	62700	LHB,SPAG11B,CCL19,NDUFB7,TNKS,GCHFR,PDXDC1,PTTG2,SPRR2G,GNRH2,SOX3,SPRR1A,DEFA3,MDK
TF	Factor: AP-2gamma; motif: GCCYNNGGS; match class: 1	TF:M00470_1	false	0.00016504129813478522	3.782407369071764	5724	25	11	62700	LHB,NDUFB7,KIF26B,TNKS,TIMM13,ENDOG,PDXDC1,SOX3,RAB11FIP3,MDK,HBA1
TF	Factor: RUNX3; motif: NRACCGCAAACCGCAN	TF:M04109	false	0.0001737139827842567	3.760165222418563	9979	25	14	62700	LHB,SPAG11B,NDUFB7,KIF26B,GCHFR,TIMM13,S100A9,ENDOG,ADAM18,RAB11FIP3,DEFA3,MDK,CEBPB,HBA1
TF	Factor: SREBP-1; motif: RTCACCCCAY	TF:M07405	false	0.00017608647268230177	3.7542740061286004	7062	25	12	62700	LHB,SPAG11B,CCL19,TNKS,GCHFR,ENDOG,PDXDC1,GNRH2,SOX3,SPRR1A,DEFA3,HBA1
TF	Factor: Elk-1; motif: NAAACMGGAAGTNCVH	TF:M00007	false	0.00022062661504258527	3.6563420981110912	5919	25	11	62700	LHB,CCL19,NDUFB7,TNKS,GCHFR,S100A9,PDXDC1,SPRR2G,DEFA3,CEBPB,HBA1
TF	Factor: SP2; motif: NNRRCCAATSRGNRNSNGSN; match class: 1	TF:M12668_1	false	0.0002300262180161694	3.6382226609788164	5953	25	11	62700	LHB,SPAG11B,GCHFR,S100A9,ENDOG,PTTG2,GNRH2,HCAR3,SOX3,DEFA3,HBA1
TF	Factor: NURR1; motif: YRRCCTT	TF:M01269	false	0.00024251162602533554	3.6152674364529744	5994	25	11	62700	LHB,CCL19,KIF26B,GCHFR,ENDOG,PTTG2,HCAR3,SPRR1A,DEFA3,MDK,CEBPB
TF	Factor: P73; motif: GNNNRRRCNTGCMNNTSASN	TF:M03558	false	0.00024352584315030733	3.6134549443383523	4797	25	10	62700	CCL19,KIF26B,GCHFR,TIMM13,S100A9,RAB11FIP3,SPRR1A,MDK,CEBPB,HBA1
TF	Factor: GR; motif: CNNNNTGTYCTNN	TF:M01836	false	0.0002494559986028688	3.6030060482339117	6024	25	11	62700	SPAG11B,KIF26B,GCHFR,TIMM13,ENDOG,PTTG2,SPRR2G,HCAR3,RAB11FIP3,SPRR1A,DEFA3
TF	Factor: RREB-1; motif: GGGWCSA	TF:M05439	false	0.0002550466468939877	3.5933803817780046	8812	25	13	62700	LHB,NDUFB7,KIF26B,TIMM13,ENDOG,PDXDC1,PTTG2,GNRH2,RAB11FIP3,DEFA3,MDK,CEBPB,HBA1
TF	Factor: SREBP-2; motif: RTGGGGTGAY	TF:M07406	false	0.00026155975706563395	3.582429074677922	6070	25	11	62700	LHB,SPAG11B,CCL19,GCHFR,ENDOG,PDXDC1,GNRH2,SOX3,SPRR1A,DEFA3,HBA1
TF	Factor: T3R-beta; motif: NRGGTCAAAGGTCRN; match class: 1	TF:M11814_1	false	0.00026155975706563395	3.582429074677922	7400	25	12	62700	LHB,CCL19,NDUFB7,TIMM13,S100A9,PDXDC1,PTTG2,SPRR2G,GNRH2,DEFA3,MDK,HBA1
TF	Factor: SREBP-1; motif: NSNNTCACNCCANNN	TF:M01173	false	0.00026797102261318144	3.571912166417491	4881	25	10	62700	LHB,SPAG11B,CCL19,GCHFR,PDXDC1,GNRH2,SOX3,SPRR1A,DEFA3,HBA1
TF	Factor: SREBP-1; motif: NNNGTGGGGTGAN	TF:M04632	false	0.0002915692345954183	3.535258303229013	4945	25	10	62700	LHB,SPAG11B,CCL19,GCHFR,ENDOG,GNRH2,SOX3,SPRR1A,DEFA3,HBA1
TF	Factor: TFAP2A; motif: YGCCCNNRGGCN; match class: 1	TF:M04146_1	false	0.00030061985552914613	3.521982338246903	3857	25	9	62700	LHB,SPAG11B,NDUFB7,KIF26B,GNRH2,HCAR3,RAB11FIP3,MDK,HBA1
TF	Factor: AP-2gamma; motif: GCCYNCRGSN; match class: 1	TF:M03811_1	false	0.00033097321226406465	3.480207154975591	3912	25	9	62700	LHB,KIF26B,TIMM13,GNRH2,SOX3,RAB11FIP3,MDK,CEBPB,HBA1
TF	Factor: HNRPUL1; motif: NCNCAGN; match class: 1	TF:M09746_1	false	0.00035457659400658177	3.4502899360483616	7713	25	12	62700	LHB,NDUFB7,KIF26B,GCHFR,ENDOG,PDXDC1,GNRH2,HCAR3,RAB11FIP3,DEFA3,MDK,HBA1
TF	Factor: ESE-1; motif: NSMGGAARTN	TF:M01214	false	0.00035457659400658177	3.4502899360483616	7699	25	12	62700	LHB,SPAG11B,NDUFB7,TNKS,GCHFR,TIMM13,ENDOG,PDXDC1,ADAM18,GNRH2,HCAR3,DEFA3
TF	Factor: Tbx3; motif: NRAGGTGNNAR	TF:M10090	false	0.00035457659400658177	3.4502899360483616	5103	25	10	62700	LHB,KIF26B,GCHFR,S100A9,PDXDC1,PTTG2,HCAR3,SPRR1A,DEFA3,CEBPB
TF	Factor: Sp3; motif: NGCCACGCCCMCN	TF:M12153	false	0.00035457659400658177	3.4502899360483616	6352	25	11	62700	LHB,NDUFB7,KIF26B,TNKS,GCHFR,ENDOG,SOX3,RAB11FIP3,DEFA3,MDK,CEBPB
TF	Factor: ESE-1; motif: NSMGGAARTN	TF:M02055	false	0.00035457659400658177	3.4502899360483616	7699	25	12	62700	LHB,SPAG11B,NDUFB7,TNKS,GCHFR,TIMM13,ENDOG,PDXDC1,ADAM18,GNRH2,HCAR3,DEFA3
TF	Factor: Elf-1; motif: NANGCGGAAGTN	TF:M11448	false	0.0003649816571811421	3.437728961256366	7748	25	12	62700	LHB,NDUFB7,TNKS,GCHFR,TIMM13,ENDOG,PDXDC1,ADAM18,SPRR2G,GNRH2,RAB11FIP3,CEBPB
TF	Factor: IRX2a; motif: ACRYGNNNNACRYGT; match class: 1	TF:M11022_1	false	0.0003710650805815937	3.430549913407281	6397	25	11	62700	SPAG11B,NDUFB7,KIF26B,TNKS,GCHFR,TIMM13,ENDOG,RAB11FIP3,MDK,CEBPB,HBA1
TF	Factor: sin3A; motif: TGTCCNNGGTGCTG; match class: 1	TF:M04756_1	false	0.00038265510768451406	3.4171924853284	7796	25	12	62700	LHB,CCL19,KIF26B,TNKS,GCHFR,TIMM13,PDXDC1,ADAM18,DEFA3,MDK,CEBPB,HBA1
TF	Factor: YB-1; motif: NNNNCCAATNN	TF:M03862	false	0.0003868116295294385	3.4125004772867156	9300	25	13	62700	LHB,SPAG11B,KIF26B,TNKS,GCHFR,S100A9,ENDOG,PTTG2,GNRH2,SOX3,SPRR1A,DEFA3,HBA1
TF	Factor: ZNF586; motif: CAGGCCYRGAGG; match class: 1	TF:M10491_1	false	0.0003886056169971248	3.410490926296128	7820	25	12	62700	LHB,CCL19,NDUFB7,KIF26B,GCHFR,ENDOG,PTTG2,GNRH2,RAB11FIP3,MDK,CEBPB,HBA1
TF	Factor: AP-2; motif: GSCCSCRGGCNRNRNN	TF:M00800	false	0.0003900531242087913	3.4088762391798597	9321	25	13	62700	CCL19,NDUFB7,KIF26B,TNKS,GCHFR,TIMM13,PDXDC1,GNRH2,SOX3,RAB11FIP3,MDK,CEBPB,HBA1
TF	Factor: NFATc2; motif: TTTTCCA	TF:M02265	false	0.0003900531242087913	3.4088762391798597	7835	25	12	62700	SPAG11B,NDUFB7,KIF26B,TNKS,GCHFR,TIMM13,S100A9,PDXDC1,GNRH2,HCAR3,SOX3,SPRR1A
TF	Factor: ER-alpha; motif: NAGGTCAYSGYGACCTN	TF:M11842	false	0.0003900531242087913	3.4088762391798597	4051	25	9	62700	CCL19,NDUFB7,TNKS,TIMM13,S100A9,PTTG2,GNRH2,DEFA3,CEBPB
TF	Factor: Elk-1; motif: RACCGGAAGTR	TF:M01165	false	0.00041106866848103686	3.386085623741048	7887	25	12	62700	LHB,NDUFB7,TNKS,GCHFR,TIMM13,PDXDC1,GNRH2,HCAR3,SOX3,SPRR1A,MDK,CEBPB
TF	Factor: Elf-1; motif: NAMCCGGAAGTN	TF:M11447	false	0.00041106866848103686	3.386085623741048	7882	25	12	62700	LHB,NDUFB7,TNKS,GCHFR,TIMM13,S100A9,ENDOG,PDXDC1,ADAM18,HCAR3,DEFA3,CEBPB
TF	Factor: TFAP2B; motif: NGCCCNNRGGCA; match class: 1	TF:M04149_1	false	0.0004192039500078503	3.3775746338045525	1428	25	6	62700	LHB,SPAG11B,NDUFB7,HCAR3,MDK,HBA1
TF	Factor: Fli-1; motif: NNRGGMAGGAAGGRRRGR	TF:M09920	false	0.00043389997694534966	3.362610372946399	9466	25	13	62700	LHB,KIF26B,TNKS,GCHFR,S100A9,PDXDC1,PTTG2,GNRH2,HCAR3,SPRR1A,MDK,CEBPB,HBA1
TF	Factor: ELF2; motif: CCCGGAARYN	TF:M02054	false	0.00043389997694534966	3.362610372946399	3104	25	8	62700	LHB,NDUFB7,TNKS,GCHFR,TIMM13,PDXDC1,HCAR3,DEFA3
TF	Factor: TEF-3:Elf-1; motif: RGAATGCGGAAGTN	TF:M08415	false	0.00043389997694534966	3.362610372946399	9470	25	13	62700	KIF26B,TNKS,GCHFR,TIMM13,PDXDC1,ADAM18,PTTG2,SPRR2G,GNRH2,RAB11FIP3,SPRR1A,MDK,CEBPB
TF	Factor: LRH-1; motif: TCAAGGTCRYGACCTTGR; match class: 1	TF:M11828_1	false	0.00043389997694534966	3.362610372946399	7966	25	12	62700	LHB,CCL19,NDUFB7,TIMM13,ENDOG,PDXDC1,PTTG2,GNRH2,HCAR3,RAB11FIP3,MDK,CEBPB
TF	Factor: PPAR; motif: TGACCTTTGNCCY	TF:M00763	false	0.00045636858367696144	3.3406842599710656	5334	25	10	62700	LHB,SPAG11B,CCL19,TIMM13,S100A9,ENDOG,SPRR2G,GNRH2,DEFA3,MDK
TF	Factor: isx; motif: NTCRTTAA	TF:M10956	false	0.00048090134472297515	3.317944008526211	9599	25	13	62700	NDUFB7,KIF26B,GCHFR,TIMM13,ENDOG,PDXDC1,ADAM18,SPRR2G,HCAR3,RAB11FIP3,SPRR1A,DEFA3,HBA1
TF	Factor: JUNB:C-JUN; motif: KRTGACGTCATN	TF:M08945	false	0.00048090134472297515	3.317944008526211	9595	25	13	62700	LHB,SPAG11B,NDUFB7,TIMM13,S100A9,PDXDC1,PTTG2,SPRR2G,GNRH2,HCAR3,RAB11FIP3,SPRR1A,CEBPB
TF	Factor: ELK-1; motif: ACCGGAAGTN	TF:M02059	false	0.000484145789080495	3.315023841125721	9609	25	13	62700	LHB,NDUFB7,TNKS,GCHFR,TIMM13,S100A9,ENDOG,PDXDC1,ADAM18,GNRH2,HCAR3,DEFA3,CEBPB
TF	Factor: Sox-17; motif: TTGTYY; match class: 1	TF:M03803_1	false	0.00048734837883475455	3.3121604742782966	9623	25	13	62700	SPAG11B,CCL19,KIF26B,TNKS,TIMM13,ENDOG,PTTG2,SPRR2G,GNRH2,SPRR1A,DEFA3,MDK,HBA1
TF	Factor: Zfx; motif: SNSCAGGCCKCGSCSS	TF:M01593	false	0.0005027033456915541	3.2986882243590645	4253	25	9	62700	NDUFB7,TNKS,GCHFR,PDXDC1,RAB11FIP3,DEFA3,MDK,CEBPB,HBA1
TF	Factor: LBX2; motif: CTNRANSTAATTA	TF:M04383	false	0.0005209951452558761	3.283166323530432	8174	25	12	62700	LHB,SPAG11B,TNKS,GCHFR,S100A9,ADAM18,SPRR2G,HCAR3,SPRR1A,DEFA3,MDK,HBA1
TF	Factor: IRX2a; motif: ACRYGNNNNACRYGT	TF:M11022	false	0.0005209951452558761	3.283166323530432	9710	25	13	62700	LHB,SPAG11B,NDUFB7,KIF26B,TNKS,GCHFR,TIMM13,ENDOG,SOX3,RAB11FIP3,MDK,CEBPB,HBA1
TF	Factor: OVOL; motif: ANRTAACGG	TF:M08894	false	0.0005523543520249951	3.257782219816094	8233	25	12	62700	LHB,SPAG11B,TNKS,GCHFR,TIMM13,S100A9,ENDOG,PDXDC1,ADAM18,PTTG2,CEBPB,HBA1
TF	Factor: TFAP2A; motif: NGCCCYNNGGGCN; match class: 1	TF:M04148_1	false	0.0005587865564683236	3.2527540508790005	9796	25	13	62700	LHB,CCL19,NDUFB7,KIF26B,TNKS,GCHFR,TIMM13,ENDOG,PDXDC1,RAB11FIP3,MDK,CEBPB,HBA1
TF	Factor: VDR; motif: RRGGTCANNGRGKTCA	TF:M09671	false	0.0005587865564683236	3.2527540508790005	8254	25	12	62700	LHB,SPAG11B,CCL19,KIF26B,TIMM13,ENDOG,ADAM18,SPRR2G,GNRH2,SOX3,MDK,HBA1
TF	Factor: Pax-6; motif: CTGACCTGGAACTM	TF:M00979	false	0.0005587865564683236	3.2527540508790005	9795	25	13	62700	LHB,SPAG11B,NDUFB7,TNKS,GCHFR,S100A9,ADAM18,SPRR2G,GNRH2,SPRR1A,DEFA3,MDK,CEBPB
TF	Factor: PR; motif: NNNNNNGGNACRNNNTGTTCTNNNNNN	TF:M00954	false	0.0005690658468712823	3.24483747828278	5538	25	10	62700	SPAG11B,TIMM13,S100A9,ENDOG,PTTG2,SPRR2G,HCAR3,RAB11FIP3,SPRR1A,DEFA3
TF	Factor: Oct3; motif: WTATGCGCATAW	TF:M11934	false	0.0005792768565093068	3.237113822253713	9840	25	13	62700	LHB,SPAG11B,NDUFB7,GCHFR,TIMM13,S100A9,ENDOG,PDXDC1,PTTG2,GNRH2,HCAR3,SPRR1A,HBA1
TF	Factor: VDR,; motif: RRTGNMCYTNNTGAMCCNYNT	TF:M00966	false	0.0006065606691958371	3.2171257537764197	9897	25	13	62700	SPAG11B,CCL19,KIF26B,TIMM13,ENDOG,ADAM18,SPRR2G,HCAR3,SOX3,SPRR1A,DEFA3,MDK,HBA1
TF	Factor: ER-alpha; motif: AGGTCASMNTGACCY	TF:M09909	false	0.0006097796131016598	3.2148270995925765	6921	25	11	62700	CCL19,TNKS,GCHFR,TIMM13,S100A9,ENDOG,SPRR2G,GNRH2,SOX3,DEFA3,MDK
TF	Factor: YY1; motif: NNNCGGCCATCTTGNCTSNW	TF:M00069	false	0.0006681495798870626	3.175126300327655	8442	25	12	62700	LHB,SPAG11B,CCL19,TNKS,GCHFR,ADAM18,GNRH2,HCAR3,SOX3,RAB11FIP3,DEFA3,HBA1
TF	Factor: Spic; motif: NGNGGAASTN	TF:M02077	false	0.0006827489868483857	3.1657389356503045	8466	25	12	62700	CCL19,KIF26B,GCHFR,S100A9,ENDOG,PDXDC1,ADAM18,SPRR2G,GNRH2,DEFA3,MDK,CEBPB
TF	Factor: NRF-1; motif: CNCTGCGCATGCGC; match class: 1	TF:M04694_1	false	0.0006890479308478455	3.161750567092779	469	25	4	62700	NDUFB7,TIMM13,ENDOG,PDXDC1
TF	Factor: TCF-1; motif: ASATCAAAG	TF:M11602	false	0.0006989472768710225	3.155555582805908	7047	25	11	62700	LHB,SPAG11B,CCL19,PDXDC1,ADAM18,PTTG2,SPRR2G,HCAR3,RAB11FIP3,SPRR1A,DEFA3
TF	Factor: Fli-1:E2A; motif: NCCGGAWRCASCTGN	TF:M08472	false	0.0007318997985958346	3.1355483723509434	8539	25	12	62700	LHB,SPAG11B,TNKS,GCHFR,TIMM13,PDXDC1,GNRH2,HCAR3,SOX3,RAB11FIP3,SPRR1A,DEFA3
TF	Factor: ZXDL; motif: NGGGGWS	TF:M05775	false	0.0007536604643624775	3.122824266417958	7113	25	11	62700	LHB,SPAG11B,CCL19,NDUFB7,KIF26B,TNKS,GCHFR,S100A9,GNRH2,MDK,CEBPB
TF	Factor: Zfx; motif: SNSCAGGCCKCGSCSS; match class: 1	TF:M01593_1	false	0.0007620402620530845	3.1180220823014033	987	25	5	62700	GCHFR,RAB11FIP3,MDK,CEBPB,HBA1
TF	Factor: TFII-I; motif: NAGGAAGTGN; match class: 1	TF:M04636_1	false	0.00076249027137923	3.117765693113335	5784	25	10	62700	LHB,SPAG11B,CCL19,NDUFB7,TIMM13,PTTG2,SPRR2G,HCAR3,SOX3,CEBPB
TF	Factor: SMAD; motif: TNGNCAGACWN	TF:M00974	false	0.0007752235699415495	3.110573031442405	4573	25	9	62700	SPAG11B,CCL19,NDUFB7,KIF26B,TNKS,TIMM13,S100A9,SPRR2G,DEFA3
TF	Factor: PURBETA; motif: NCWGRGGCTGGGG; match class: 1	TF:M12726_1	false	0.0008048564657733741	3.0942815627136464	2518	25	7	62700	LHB,CCL19,KIF26B,S100A9,GNRH2,RAB11FIP3,MDK
TF	Factor: TWIST; motif: MCATCTGKWWYYNATTA	TF:M10103	false	0.0008048564657733741	3.0942815627136464	2521	25	7	62700	CCL19,TNKS,S100A9,PTTG2,SPRR2G,SPRR1A,DEFA3
TF	Factor: Smad1; motif: NGGCAGACN	TF:M03845	false	0.0008048564657733741	3.0942815627136464	4611	25	9	62700	LHB,SPAG11B,CCL19,S100A9,PTTG2,SOX3,RAB11FIP3,SPRR1A,DEFA3
TF	Factor: ipf1; motif: GHNNTAATGACM	TF:M00436	false	0.0008118732421540872	3.090511771904506	3521	25	8	62700	LHB,KIF26B,TIMM13,PDXDC1,ADAM18,SPRR2G,HCAR3,SPRR1A
TF	Factor: Zbtb44; motif: CKGTGA; match class: 1	TF:M05405_1	false	0.0008245905440800682	3.083761649740086	7242	25	11	62700	CCL19,NDUFB7,KIF26B,S100A9,ENDOG,ADAM18,PTTG2,GNRH2,SOX3,DEFA3,HBA1
TF	Factor: AP-2alpha; motif: NNNGSCCTGRGGSN	TF:M04896	false	0.0008439408038125384	3.0736880148425634	5903	25	10	62700	LHB,KIF26B,TNKS,S100A9,PDXDC1,GNRH2,RAB11FIP3,MDK,CEBPB,HBA1
TF	Factor: IRF-7; motif: AAGWGAA; match class: 1	TF:M01884_1	false	0.0008456896230884032	3.0727889983233556	4665	25	9	62700	SPAG11B,CCL19,NDUFB7,KIF26B,TNKS,SPRR2G,DEFA3,MDK,CEBPB
TF	Factor: Egr-1; motif: GCGTGGGCGT	TF:M07597	false	0.0008920329383912367	3.0496191089675455	5954	25	10	62700	SPAG11B,CCL19,NDUFB7,KIF26B,ENDOG,PDXDC1,HCAR3,SOX3,RAB11FIP3,HBA1
TF	Factor: RelA-p65; motif: GGGANTTTCCNN	TF:M03563	false	0.0008926300999093259	3.0493284726331518	4711	25	9	62700	CCL19,NDUFB7,KIF26B,S100A9,GNRH2,HCAR3,SOX3,SPRR1A,DEFA3
TF	Factor: AP-2alpha; motif: NGCCYSNNGSN; match class: 1	TF:M01857_1	false	0.0008943174465453234	3.04850829685091	4716	25	9	62700	LHB,KIF26B,TIMM13,ENDOG,PDXDC1,RAB11FIP3,MDK,CEBPB,HBA1
TF	Factor: ELF1; motif: NNNASCCGGAAGTGGNNNN	TF:M12600	false	0.0008981321701955527	3.0466597473384756	8824	25	12	62700	LHB,NDUFB7,TNKS,GCHFR,TIMM13,S100A9,ENDOG,PDXDC1,ADAM18,HCAR3,RAB11FIP3,CEBPB
TF	Factor: ZBRK1; motif: NGNNNGGTNAWAAAARRGCNG; match class: 1	TF:M10468_1	false	0.0009254963566543455	3.0336252865685895	4741	25	9	62700	TNKS,GCHFR,TIMM13,S100A9,ADAM18,PTTG2,SPRR2G,HCAR3,DEFA3
TF	Factor: AP-2gamma:Dlx-3; motif: NSCCYNNRGGCANNNNYAATTA	TF:M08660	false	0.0009418638455528788	3.0260118736389905	3623	25	8	62700	LHB,TNKS,PDXDC1,SPRR2G,GNRH2,HCAR3,SPRR1A,DEFA3
TF	Factor: POU5F1; motif: NNATGCAAANN	TF:M09782	false	0.0009450271533879225	3.0245557127636253	3627	25	8	62700	SPAG11B,CCL19,NDUFB7,TNKS,ADAM18,PTTG2,HCAR3,SPRR1A
TF	Factor: SP1; motif: GGCCCCGCCCCCN	TF:M12666	false	0.0009509349398742734	3.021849195176301	8890	25	12	62700	LHB,NDUFB7,TNKS,GCHFR,TIMM13,S100A9,ENDOG,PDXDC1,RAB11FIP3,MDK,CEBPB,HBA1
TF	Factor: GATA-1; motif: NTGNNNNNNNSAGATAAGR; match class: 1	TF:M09621_1	false	0.0009539389376330716	3.0204794239308557	1066	25	5	62700	GCHFR,PTTG2,SPRR2G,HCAR3,SOX3
TF	Factor: ER71; motif: ACCGGAARYN	TF:M02067	false	0.000955977639975926	3.019552265619963	6040	25	10	62700	LHB,NDUFB7,TNKS,GCHFR,TIMM13,PDXDC1,GNRH2,HCAR3,DEFA3,MDK
TF	Factor: Nrf-2; motif: NTGCTGAGTCAKN	TF:M00821	false	0.0009635915233197152	3.0161070291299676	4789	25	9	62700	SPAG11B,CCL19,NDUFB7,KIF26B,S100A9,RAB11FIP3,DEFA3,MDK,CEBPB
TF	Factor: T-bet; motif: NNGNRGGTGTGRN	TF:M10089	false	0.0009691228140978234	3.0136211825930013	6057	25	10	62700	LHB,CCL19,NDUFB7,KIF26B,TIMM13,ADAM18,GNRH2,SPRR1A,MDK,CEBPB
TF	Factor: Msx-1; motif: CNGTAWNTG	TF:M00394	false	0.0010292080006638633	2.987496846411689	9002	25	12	62700	CCL19,NDUFB7,TNKS,GCHFR,S100A9,PDXDC1,ADAM18,SPRR2G,SOX3,SPRR1A,DEFA3,HBA1
TF	Factor: GCMa:Erg; motif: ATGCGGGCGGAARKG; match class: 1	TF:M08487_1	false	0.0010292080006638633	2.987496846411689	9009	25	12	62700	LHB,NDUFB7,KIF26B,TNKS,TIMM13,PDXDC1,GNRH2,SOX3,RAB11FIP3,MDK,CEBPB,HBA1
TF	Factor: ZNF432; motif: NCAGNRCCNSRGRCAGC; match class: 1	TF:M12704_1	false	0.0010292080006638633	2.987496846411689	4846	25	9	62700	LHB,TNKS,TIMM13,ENDOG,PDXDC1,SOX3,RAB11FIP3,MDK,CEBPB
TF	Factor: KLF15; motif: RCCACGCCCCCC	TF:M12157	false	0.0010292080006638633	2.987496846411689	3703	25	8	62700	CCL19,NDUFB7,TNKS,GCHFR,ENDOG,SOX3,RAB11FIP3,MDK
TF	Factor: ELF1; motif: NCCGGAARTN	TF:M02053	false	0.0010687494383464324	2.97112410049592	6151	25	10	62700	LHB,NDUFB7,TNKS,GCHFR,TIMM13,ENDOG,PDXDC1,HCAR3,DEFA3,MDK
TF	Factor: T3R-beta; motif: NRGGTCAAAGGTCAN; match class: 1	TF:M11816_1	false	0.0010696923382408146	2.970741114854563	4879	25	9	62700	LHB,CCL19,NDUFB7,TIMM13,S100A9,SPRR2G,GNRH2,DEFA3,MDK
TF	Factor: Nrf2; motif: NNTGACTCAGCAN	TF:M07265	false	0.0010968284907083572	2.9598612770399138	4903	25	9	62700	SPAG11B,CCL19,KIF26B,S100A9,SPRR2G,GNRH2,RAB11FIP3,MDK,CEBPB
TF	Factor: GATA-3; motif: AGATAACGATCW	TF:M12192	false	0.0010968284907083572	2.9598612770399138	4902	25	9	62700	SPAG11B,KIF26B,TNKS,GCHFR,TIMM13,PDXDC1,HCAR3,SOX3,DEFA3
TF	Factor: GKLF; motif: GCCMCRCCCNNN	TF:M01588	false	0.0011173150746651205	2.951824341751557	9111	25	12	62700	LHB,NDUFB7,KIF26B,TNKS,S100A9,ENDOG,PDXDC1,GNRH2,RAB11FIP3,MDK,CEBPB,HBA1
TF	Factor: GATA-4; motif: AGATAAN	TF:M03549	false	0.0011299777650088452	2.946930102205935	4930	25	9	62700	TNKS,GCHFR,S100A9,PDXDC1,ADAM18,SPRR2G,HCAR3,DEFA3,HBA1
TF	Factor: ATF-1; motif: CYYTGACGTCA	TF:M00691	false	0.0011299777650088452	2.946930102205935	4929	25	9	62700	LHB,TNKS,ENDOG,PDXDC1,GNRH2,HCAR3,RAB11FIP3,CEBPB,HBA1
TF	Factor: AP-2; motif: MKCCCSCNGGCG; match class: 1	TF:M00189_1	false	0.0011637611260834095	2.9341361539388227	6239	25	10	62700	LHB,KIF26B,TNKS,ENDOG,PDXDC1,SOX3,RAB11FIP3,MDK,CEBPB,HBA1
TF	Factor: STAT1; motif: NNNSANTTCCGGGAANTGNSN; match class: 1	TF:M00224_1	false	0.00116646383091267	2.9331287230327434	2760	25	7	62700	LHB,KIF26B,GCHFR,TIMM13,S100A9,PDXDC1,HCAR3
TF	Factor: Oct3; motif: WTATGCGCATAW; match class: 1	TF:M11934_1	false	0.001171482883596757	2.931264052447969	9172	25	12	62700	LHB,SPAG11B,NDUFB7,GCHFR,TIMM13,S100A9,ENDOG,PDXDC1,PTTG2,GNRH2,SPRR1A,HBA1
TF	Factor: GATAD2A; motif: CCTKTG; match class: 1	TF:M09726_1	false	0.0011780400632300616	2.9288399396474913	9183	25	12	62700	LHB,CCL19,GCHFR,TIMM13,S100A9,ENDOG,ADAM18,PTTG2,SPRR2G,DEFA3,MDK,HBA1
TF	Factor: BTEB2; motif: NCCACRCCCN	TF:M12165	false	0.0011969975845695692	2.921906725958807	4985	25	9	62700	CCL19,NDUFB7,TNKS,GCHFR,ENDOG,PDXDC1,HCAR3,SOX3,RAB11FIP3
TF	Factor: AR; motif: GGTACANNRTGTTCT	TF:M00481	false	0.0012289757972907417	2.910456669763324	5012	25	9	62700	SPAG11B,CCL19,TNKS,GCHFR,ENDOG,PTTG2,HCAR3,SPRR1A,DEFA3
TF	Factor: c-ets-1; motif: ACCGGAWGTN	TF:M02063	false	0.0012547695278611532	2.9014360367087875	7742	25	11	62700	LHB,NDUFB7,TNKS,GCHFR,TIMM13,ENDOG,PDXDC1,ADAM18,GNRH2,HCAR3,DEFA3
TF	Factor: Elk-1:HOXB13; motif: ACCGGAAGTNGTAAAN	TF:M08222	false	0.0012765176683272566	2.8939731697324853	7759	25	11	62700	LHB,SPAG11B,CCL19,NDUFB7,TNKS,GCHFR,TIMM13,ENDOG,PDXDC1,HCAR3,RAB11FIP3
TF	Factor: ZNF383; motif: SSNGGGMGGNGSNGGS	TF:M12703	false	0.00128060688371567	2.8925841680188826	9295	25	12	62700	LHB,NDUFB7,KIF26B,TNKS,GCHFR,ENDOG,PDXDC1,ADAM18,SOX3,RAB11FIP3,MDK,CEBPB
TF	Factor: BCL-6; motif: NCGYWATCTAGGAATN	TF:M12340	false	0.0012873133919044997	2.8903157127643095	5052	25	9	62700	NDUFB7,KIF26B,TIMM13,S100A9,GNRH2,HCAR3,SPRR1A,MDK,CEBPB
TF	Factor: CTCF; motif: NNYGCCCYCTRSTGGN	TF:M09744	false	0.0013101047908189213	2.8826939652188424	3885	25	8	62700	LHB,NDUFB7,S100A9,ENDOG,PDXDC1,RAB11FIP3,SPRR1A,CEBPB
TF	Factor: CTCF; motif: NCCRSTAGGGGGCGC	TF:M08911	false	0.0013147242348088223	2.881165331478565	9332	25	12	62700	LHB,SPAG11B,KIF26B,TNKS,GCHFR,TIMM13,ENDOG,PDXDC1,SOX3,RAB11FIP3,MDK,CEBPB
TF	Factor: ESE-1; motif: ACCAGGAAGTANNNNNNNAAWAA	TF:M11383	false	0.0013147242348088223	2.881165331478565	3892	25	8	62700	SPAG11B,CCL19,NDUFB7,TNKS,PDXDC1,ADAM18,GNRH2,DEFA3
TF	Factor: Oct-2; motif: ATTTGCA	TF:M04715	false	0.0013384447923984579	2.873399537701692	6396	25	10	62700	SPAG11B,CCL19,NDUFB7,KIF26B,TNKS,ADAM18,PTTG2,SPRR2G,HCAR3,DEFA3
TF	Factor: GKLF; motif: NNCCMCRCCCN; match class: 1	TF:M12173_1	false	0.0013419172160081287	2.87227427532933	5093	25	9	62700	NDUFB7,KIF26B,TNKS,ENDOG,PDXDC1,SOX3,RAB11FIP3,MDK,CEBPB
TF	Factor: PPARalpha; motif: NWSTRGGNSAAAGGTCA; match class: 1	TF:M10037_1	false	0.0013476756143198662	2.8704146299552358	1190	25	5	62700	CCL19,TIMM13,GNRH2,SPRR1A,MDK
TF	Factor: IRF-4; motif: AAGTTTC	TF:M04855	false	0.0013476756143198662	2.8704146299552358	7833	25	11	62700	KIF26B,TNKS,TIMM13,S100A9,ADAM18,PTTG2,GNRH2,SOX3,MDK,CEBPB,HBA1
TF	Factor: AP-4; motif: RNCAGCTGC	TF:M00927	false	0.0013836425941554183	2.858976077098607	6432	25	10	62700	CCL19,NDUFB7,GCHFR,TIMM13,ENDOG,PDXDC1,GNRH2,SOX3,MDK,CEBPB
TF	Factor: TFAP2A; motif: NNNGCCTCAGGCNN	TF:M12485	false	0.0013965208728672716	2.854952568804127	6444	25	10	62700	LHB,KIF26B,GCHFR,S100A9,ENDOG,PDXDC1,PTTG2,GNRH2,SOX3,RAB11FIP3
TF	Factor: c-Ets-2; motif: NNNRGGAARNRRR	TF:M09912	false	0.0013965208728672716	2.854952568804127	5133	25	9	62700	SPAG11B,CCL19,KIF26B,GCHFR,S100A9,PDXDC1,PTTG2,GNRH2,HCAR3
TF	Factor: YY1; motif: GCCGCCATNTTGNNNNNGGNCN	TF:M04696	false	0.0014179125544241749	2.8483505521586556	7894	25	11	62700	CCL19,KIF26B,TNKS,GCHFR,PDXDC1,ADAM18,SPRR2G,SOX3,SPRR1A,MDK,HBA1
TF	Factor: POU3F2; motif: NTATGCWAATKAG	TF:M11909	false	0.0014331060881844426	2.843721659004107	5156	25	9	62700	SPAG11B,CCL19,TIMM13,S100A9,PTTG2,SPRR2G,HCAR3,SPRR1A,DEFA3
TF	Factor: C/EBPalpha; motif: NNNTTNNGCAANN	TF:M01866	false	0.001438176296828798	2.8421878733085313	5168	25	9	62700	CCL19,NDUFB7,TIMM13,S100A9,PDXDC1,ADAM18,SPRR2G,HCAR3,DEFA3
TF	Factor: ATF-3; motif: GGTSACGTGAN	TF:M09868	false	0.001438176296828798	2.8421878733085313	6485	25	10	62700	NDUFB7,TNKS,GCHFR,TIMM13,ENDOG,PTTG2,SPRR2G,GNRH2,SOX3,RAB11FIP3
TF	Factor: KLF3; motif: NNNNNNGGGCGGGGCNNGN	TF:M09970	false	0.001438176296828798	2.8421878733085313	7915	25	11	62700	LHB,TNKS,GCHFR,TIMM13,S100A9,PDXDC1,ADAM18,RAB11FIP3,MDK,CEBPB,HBA1
TF	Factor: ZNF684; motif: MAAGGGGTGGACTGT; match class: 1	TF:M10550_1	false	0.0014628956703287713	2.8347866454510116	9496	25	12	62700	LHB,CCL19,KIF26B,TNKS,GCHFR,S100A9,PDXDC1,ADAM18,SPRR2G,SOX3,MDK,HBA1
TF	Factor: Erg; motif: NRRSAGGAAGNGG; match class: 1	TF:M09907_1	false	0.0014628956703287713	2.8347866454510116	5187	25	9	62700	CCL19,KIF26B,S100A9,PDXDC1,GNRH2,HCAR3,SPRR1A,CEBPB,HBA1
TF	Factor: Elf-1; motif: ACTTCCGGG	TF:M04714	false	0.0014943240489080263	2.8255552141723213	7969	25	11	62700	LHB,NDUFB7,TNKS,GCHFR,TIMM13,S100A9,ENDOG,PDXDC1,ADAM18,HCAR3,DEFA3
TF	Factor: SP8; motif: RCCACGCCCMCY	TF:M03923	false	0.0015063598038309834	2.822071281684507	2939	25	7	62700	LHB,NDUFB7,KIF26B,TNKS,GCHFR,SOX3,DEFA3
TF	Factor: CREM; motif: NRTGACGYMA	TF:M12592	false	0.00151302533902821	2.820153798673456	6545	25	10	62700	CCL19,NDUFB7,TNKS,GCHFR,PDXDC1,PTTG2,GNRH2,SOX3,RAB11FIP3,CEBPB
TF	Factor: MAZ; motif: GGGGAGGG	TF:M00649	false	0.0015215978828866034	2.8177001046727663	9550	25	12	62700	SPAG11B,CCL19,KIF26B,GCHFR,PDXDC1,ADAM18,GNRH2,SOX3,RAB11FIP3,MDK,CEBPB,HBA1
TF	Factor: Fli-1; motif: RCMGGAAGYGNNN	TF:M09613	false	0.0015895628110524922	2.7987223064063063	5264	25	9	62700	LHB,SPAG11B,CCL19,KIF26B,GCHFR,TIMM13,S100A9,PDXDC1,HBA1
TF	Factor: SP8; motif: NCCACGCCCMCN	TF:M12148	false	0.001595220580960381	2.7971792558855624	2978	25	7	62700	CCL19,NDUFB7,TNKS,GCHFR,ENDOG,SOX3,CEBPB
TF	Factor: ZFX; motif: SNAGGCCNCR	TF:M10121	false	0.001599306705120435	2.7960682419645893	4062	25	8	62700	KIF26B,TIMM13,ENDOG,GNRH2,RAB11FIP3,MDK,CEBPB,HBA1
TF	Factor: AP-2alpha; motif: GCCNNNRGS	TF:M00469	false	0.0016027720178449088	2.7951282483466686	5279	25	9	62700	LHB,KIF26B,TNKS,GCHFR,TIMM13,ENDOG,PDXDC1,RAB11FIP3,HBA1
TF	Factor: ERG; motif: ACCGGAART	TF:M01752	false	0.0016027720178449088	2.7951282483466686	9627	25	12	62700	LHB,NDUFB7,TNKS,GCHFR,TIMM13,S100A9,ENDOG,PDXDC1,ADAM18,GNRH2,HCAR3,DEFA3
TF	Factor: TEF-1; motif: NRCATWCCN	TF:M12042	false	0.0016101432849958085	2.7931354748289334	5284	25	9	62700	SPAG11B,NDUFB7,KIF26B,GCHFR,ENDOG,PTTG2,DEFA3,MDK,HBA1
TF	Factor: C/EBPalpha; motif: NRTTGTGCAAYNN	TF:M09596	false	0.0016128361966039773	2.792409738329206	5287	25	9	62700	CCL19,TIMM13,S100A9,PDXDC1,ADAM18,SPRR2G,HCAR3,DEFA3,HBA1
TF	Factor: LXR;; motif: NTGACCKNNAGTRACCYNN	TF:M03795	false	0.0016244061568144895	2.789305373118536	6634	25	10	62700	LHB,CCL19,NDUFB7,TNKS,S100A9,ADAM18,PTTG2,GNRH2,DEFA3,HBA1
TF	Factor: AP-4:ER81; motif: RSCGGAAGCAGSTGNN; match class: 1	TF:M08443_1	false	0.0016447580257624435	2.783897985741941	4091	25	8	62700	SPAG11B,CCL19,TNKS,PDXDC1,HCAR3,SOX3,RAB11FIP3,DEFA3
TF	Factor: SCMH1; motif: NGCTGTCCNYGGTGCTGN	TF:M12727	false	0.0016768722399871185	2.77550002480134	3015	25	7	62700	LHB,TNKS,GCHFR,PDXDC1,SPRR2G,RAB11FIP3,CEBPB
TF	Factor: AP-2alpha; motif: NSCCNCRGGSN; match class: 1	TF:M07348_1	false	0.0016998772728340221	2.7695824325364176	3023	25	7	62700	LHB,KIF26B,TIMM13,ENDOG,PDXDC1,RAB11FIP3,CEBPB
TF	Factor: C/EBP; motif: NNATTGCNNAANNN; match class: 1	TF:M00190_1	false	0.001722355832083494	2.7638771200449748	1287	25	5	62700	CCL19,S100A9,PDXDC1,ADAM18,HCAR3
TF	Factor: Tel-2; motif: YTACTTCCTG	TF:M00678	false	0.0017225005910837582	2.7638406203902233	5349	25	9	62700	LHB,SPAG11B,CCL19,TNKS,GCHFR,TIMM13,PDXDC1,GNRH2,HBA1
TF	Factor: ZBTB44; motif: MACWGCAGS	TF:M12352	false	0.0017290579972183801	2.76219043908613	6705	25	10	62700	LHB,SPAG11B,NDUFB7,ENDOG,PDXDC1,PTTG2,SPRR2G,HCAR3,MDK,HBA1
TF	Factor: NF-E2; motif: TGCTGAGTCAY	TF:M00037	false	0.0017290579972183801	2.76219043908613	6703	25	10	62700	LHB,SPAG11B,CCL19,NDUFB7,GCHFR,ADAM18,SPRR2G,SPRR1A,MDK,CEBPB
TF	Factor: HOXB2:PEA3; motif: ACCGGAAATGRN	TF:M08345	false	0.0017301464070993565	2.76191714478738	8171	25	11	62700	LHB,CCL19,KIF26B,TNKS,TIMM13,S100A9,PDXDC1,PTTG2,HCAR3,DEFA3,MDK
TF	Factor: Elk-1:Pax-5; motif: ACCGGAACYACGCWTSANYG; match class: 1	TF:M08225_1	false	0.0017301464070993565	2.76191714478738	8172	25	11	62700	LHB,NDUFB7,KIF26B,GCHFR,TIMM13,S100A9,ENDOG,PDXDC1,HCAR3,RAB11FIP3,HBA1
TF	Factor: Oct-2; motif: NTATGCWAATN	TF:M11896	false	0.0017330591865441598	2.761186605231493	5366	25	9	62700	SPAG11B,CCL19,NDUFB7,TIMM13,ADAM18,PTTG2,SPRR2G,HCAR3,SPRR1A
TF	Factor: NKX2-2; motif: NNNCCACTCAANNN	TF:M12456	false	0.0017584136889339992	2.7548789440030697	9770	25	12	62700	LHB,SPAG11B,CCL19,TNKS,S100A9,ENDOG,PDXDC1,PTTG2,GNRH2,SOX3,DEFA3,HBA1
TF	Factor: HIF-1alpha; motif: NCACGT	TF:M02012	false	0.0017675357555313749	2.7526317920867007	6735	25	10	62700	SPAG11B,NDUFB7,KIF26B,GCHFR,TIMM13,ENDOG,PDXDC1,SOX3,RAB11FIP3,HBA1
TF	Factor: TFAP2A; motif: NNNNGCCYSAGGGCA	TF:M07231	false	0.0018550968569876342	2.7316334103847173	5421	25	9	62700	LHB,NDUFB7,KIF26B,TNKS,S100A9,PDXDC1,PTTG2,GNRH2,MDK
TF	Factor: mbnl2; motif: NYGCYTYGCYTN	TF:M12136	false	0.001877221929637323	2.7264843810177943	5433	25	9	62700	KIF26B,TNKS,S100A9,ENDOG,GNRH2,HCAR3,SOX3,MDK,HBA1
TF	Factor: ELF4; motif: NCCGGAARTN	TF:M02056	false	0.001877221929637323	2.7264843810177943	5432	25	9	62700	LHB,TNKS,TIMM13,ENDOG,PDXDC1,ADAM18,HCAR3,DEFA3,MDK
TF	Factor: ZEB1; motif: CAGGTGN	TF:M04831	false	0.0019169074017155224	2.7173988656797254	8283	25	11	62700	LHB,SPAG11B,KIF26B,TIMM13,S100A9,ENDOG,PDXDC1,PTTG2,SPRR1A,DEFA3,MDK
TF	Factor: GCMa:PEA3; motif: ATRCGGGCGGAAGTR; match class: 1	TF:M08313_1	false	0.0019256948787010402	2.7154125245811747	9876	25	12	62700	CCL19,NDUFB7,TNKS,GCHFR,TIMM13,PDXDC1,PTTG2,GNRH2,SOX3,RAB11FIP3,CEBPB,HBA1
TF	Factor: RELB; motif: NNATTCCCCNN	TF:M09784	false	0.0019548013115339284	2.7088973782627748	5469	25	9	62700	LHB,SPAG11B,CCL19,NDUFB7,GCHFR,TIMM13,S100A9,SOX3,CEBPB
TF	Factor: Erm; motif: NNSCGGAWGYN	TF:M11424	false	0.0019826613138808824	2.7027514673756974	8323	25	11	62700	LHB,NDUFB7,TNKS,GCHFR,TIMM13,S100A9,ENDOG,PDXDC1,ADAM18,HCAR3,CEBPB
TF	Factor: AR; motif: AGWACATNWTGTTCT	TF:M00447	false	0.0019886927217117505	2.7014323157062674	4242	25	8	62700	SPAG11B,TNKS,S100A9,ENDOG,PTTG2,SPRR2G,DEFA3,MDK
TF	Factor: SREBP-2; motif: NTCACCYNNNN	TF:M03852	false	0.001990996968891283	2.7009294011452636	8333	25	11	62700	SPAG11B,CCL19,TNKS,GCHFR,S100A9,ADAM18,SPRR2G,SOX3,DEFA3,CEBPB,HBA1
TF	Factor: YY1; motif: CAANATGGCGGC	TF:M10436	false	0.001990996968891283	2.7009294011452636	8336	25	11	62700	LHB,NDUFB7,TNKS,GCHFR,PDXDC1,GNRH2,HCAR3,SOX3,RAB11FIP3,CEBPB,HBA1
TF	Factor: YY1; motif: CCATNTT	TF:M01894	false	0.002005459212117145	2.697786166458494	6873	25	10	62700	SPAG11B,KIF26B,TNKS,ENDOG,PDXDC1,ADAM18,PTTG2,SPRR2G,SOX3,SPRR1A
TF	Factor: ZNF462; motif: YYYYCTSCWG	TF:M12707	false	0.002005459212117145	2.697786166458494	9939	25	12	62700	LHB,SPAG11B,CCL19,S100A9,ENDOG,ADAM18,SPRR2G,GNRH2,SOX3,SPRR1A,MDK,CEBPB
TF	Factor: CTF/NF1; motif: TTGGCN; match class: 1	TF:M02050_1	false	0.002005459212117145	2.697786166458494	4257	25	8	62700	LHB,SPAG11B,GCHFR,S100A9,ENDOG,PTTG2,HCAR3,SPRR1A
TF	Factor: SMAD3; motif: YGTCTAGACA	TF:M04026	false	0.002005459212117145	2.697786166458494	6872	25	10	62700	CCL19,NDUFB7,KIF26B,TIMM13,PDXDC1,PTTG2,SPRR2G,HCAR3,RAB11FIP3,SPRR1A
TF	Factor: E2F2; motif: AAAAATGGCGCCAAAAWG; match class: 1	TF:M03958_1	false	0.002005459212117145	2.697786166458494	4257	25	8	62700	CCL19,GCHFR,ENDOG,ADAM18,SPRR2G,HCAR3,SOX3,SPRR1A
TF	Factor: Sp1; motif: CCCCGCCCCN	TF:M00933	false	0.0020060372327496997	2.697661010583956	9955	25	12	62700	CCL19,KIF26B,TNKS,GCHFR,S100A9,PDXDC1,GNRH2,SOX3,RAB11FIP3,MDK,CEBPB,HBA1
TF	Factor: YB-1; motif: NNNNCCAATNN; match class: 1	TF:M03862_1	false	0.0020200912226455096	2.6946290183766246	3152	25	7	62700	LHB,SPAG11B,GCHFR,S100A9,ENDOG,SOX3,DEFA3
TF	Factor: SATB2; motif: GSCGCTGTCCNNGGTGCTGN	TF:M12660	false	0.0020200912226455096	2.6946290183766246	5521	25	9	62700	LHB,KIF26B,TNKS,GCHFR,PDXDC1,SPRR2G,RAB11FIP3,MDK,HBA1
TF	Factor: HIC1; motif: NSNNNNTGCCCSSNN	TF:M01072	false	0.0020222003864320778	2.6941758109558602	4275	25	8	62700	LHB,CCL19,GCHFR,TIMM13,ENDOG,SOX3,MDK,CEBPB
TF	Factor: Elk-1; motif: NRSCGGAAGNN	TF:M11434	false	0.002055552367896363	2.6870714545203565	8397	25	11	62700	LHB,NDUFB7,TNKS,GCHFR,TIMM13,ENDOG,PDXDC1,ADAM18,GNRH2,HCAR3,CEBPB
TF	Factor: LKLF; motif: GGGGTGGKSN	TF:M07261	false	0.0020565058910536078	2.686870042075832	10000	25	12	62700	LHB,CCL19,NDUFB7,TNKS,GCHFR,TIMM13,S100A9,SPRR2G,GNRH2,MDK,CEBPB,HBA1
TF	Factor: ZGPAT; motif: GRGGCWGNGGNG	TF:M09739	false	0.0020920970102418354	2.679418181164277	8420	25	11	62700	LHB,CCL19,NDUFB7,KIF26B,TNKS,S100A9,SOX3,RAB11FIP3,MDK,CEBPB,HBA1
TF	Factor: TIEG1; motif: NCCCNSNCCCCGCCCCC; match class: 1	TF:M12351_1	false	0.0021046749333172815	2.676814971357147	8430	25	11	62700	LHB,CCL19,KIF26B,TNKS,GCHFR,PDXDC1,SOX3,RAB11FIP3,MDK,CEBPB,HBA1
TF	Factor: HMGIY; motif: NNKKNAWTTTNYTNN; match class: 1	TF:M01010_1	false	0.0021046749333172815	2.676814971357147	3184	25	7	62700	KIF26B,TNKS,S100A9,PDXDC1,ADAM18,SPRR2G,SPRR1A
TF	Factor: AP-2alpha; motif: NNNGSCCTGRGGSN; match class: 1	TF:M04896_1	false	0.002153455579604602	2.666864082216483	1382	25	5	62700	LHB,TNKS,S100A9,GNRH2,MDK
TF	Factor: SAP-1; motif: NNCCGGAAGTGN	TF:M09905	false	0.002153455579604602	2.666864082216483	8457	25	11	62700	LHB,NDUFB7,TNKS,GCHFR,TIMM13,S100A9,PDXDC1,ADAM18,HCAR3,DEFA3,MDK
TF	Factor: ESE-1; motif: NTGTGCGGATGCN; match class: 1	TF:M11385_1	false	0.002173121646762918	2.6629159621105942	5595	25	9	62700	SPAG11B,KIF26B,GCHFR,TIMM13,PTTG2,HCAR3,RAB11FIP3,DEFA3,HBA1
TF	Factor: FLI-1; motif: NAYTTCCGGT	TF:M08913	false	0.002213260300670141	2.6549675058663693	8488	25	11	62700	LHB,NDUFB7,TNKS,GCHFR,TIMM13,S100A9,PDXDC1,ADAM18,HCAR3,DEFA3,MDK
TF	Factor: Oct-2; motif: NTGCATATGCAN	TF:M11899	false	0.002213562419212556	2.6549082270452566	5612	25	9	62700	SPAG11B,CCL19,NDUFB7,TNKS,PTTG2,GNRH2,RAB11FIP3,DEFA3,MDK
TF	Factor: WT1; motif: SMCNCCNSC	TF:M01118	false	0.0022378329799336853	2.65017233005072	7005	25	10	62700	CCL19,KIF26B,ENDOG,ADAM18,GNRH2,SOX3,RAB11FIP3,MDK,CEBPB,HBA1
TF	Factor: MafG; motif: CMATGACTCAGCAGA	TF:M07048	false	0.002251272858145198	2.6475718645706654	7012	25	10	62700	LHB,CCL19,TIMM13,SPRR2G,GNRH2,HCAR3,RAB11FIP3,SPRR1A,DEFA3,MDK
TF	Factor: Elf-1; motif: NANCCGGAAGTN	TF:M11449	false	0.0022542058674327754	2.647006424134038	4367	25	8	62700	LHB,CCL19,NDUFB7,TNKS,GCHFR,TIMM13,PDXDC1,HCAR3
TF	Factor: TWIST; motif: CACCTGG	TF:M03582	false	0.002277147850956722	2.6426087705398604	8532	25	11	62700	SPAG11B,CCL19,NDUFB7,TNKS,GCHFR,ENDOG,PDXDC1,GNRH2,SPRR1A,DEFA3,MDK
TF	Factor: KLF14; motif: NRCCACRCCCMCN	TF:M12183	false	0.002277147850956722	2.6426087705398604	7028	25	10	62700	LHB,NDUFB7,KIF26B,TNKS,TIMM13,ENDOG,SOX3,RAB11FIP3,MDK,CEBPB
TF	Factor: RARA; motif: ARGGTCAAAAGGTCA	TF:M04481	false	0.002277147850956722	2.6426087705398604	3242	25	7	62700	CCL19,NDUFB7,TNKS,S100A9,ADAM18,PTTG2,SPRR2G
TF	Factor: Elf-1; motif: NANCCGGAAGTN	TF:M11451	false	0.0023005471267325142	2.638168865780951	7042	25	10	62700	LHB,NDUFB7,TNKS,GCHFR,TIMM13,S100A9,ENDOG,PDXDC1,ADAM18,HCAR3
TF	Factor: ARP-1; motif: TGARCCYTTGAMCCCW	TF:M00155	false	0.0023069007393398855	2.6369710917746896	5658	25	9	62700	CCL19,NDUFB7,TNKS,TIMM13,PTTG2,HCAR3,SPRR1A,DEFA3,HBA1
TF	Factor: CTCF; motif: NNNNANASYGCCMYCTAGTGG	TF:M04689	false	0.0023333697876132802	2.6320164296615696	5675	25	9	62700	LHB,NDUFB7,S100A9,ENDOG,GNRH2,HCAR3,SPRR1A,MDK,CEBPB
TF	Factor: FOXP1; motif: NNGTAAACAGNN	TF:M09806	false	0.0023339677864944418	2.631905142397012	755	25	4	62700	TIMM13,SPRR2G,GNRH2,HBA1
TF	Factor: p54NRB; motif: GRNNNMGGATGRMNNCGGA	TF:M07611	false	0.0023548035557160248	2.628045317081593	7078	25	10	62700	LHB,TNKS,S100A9,ENDOG,ADAM18,PTTG2,GNRH2,HCAR3,RAB11FIP3,HBA1
TF	Factor: COUP-TF1; motif: GRGGKSARAGGTCAGNG	TF:M09886	false	0.0023612627142879073	2.6268556905925182	5694	25	9	62700	LHB,CCL19,TIMM13,ENDOG,PTTG2,GNRH2,SPRR1A,DEFA3,MDK
TF	Factor: HEY1; motif: NYYYYATCTNN	TF:M12614	false	0.0023612627142879073	2.6268556905925182	5691	25	9	62700	SPAG11B,NDUFB7,TNKS,GCHFR,S100A9,SPRR2G,GNRH2,SPRR1A,DEFA3
TF	Factor: HIF-1alpha; motif: GNACGTGM	TF:M09944	false	0.0023612627142879073	2.6268556905925182	5694	25	9	62700	SPAG11B,NDUFB7,KIF26B,TNKS,GCHFR,TIMM13,ENDOG,SPRR2G,RAB11FIP3
TF	Factor: JunD; motif: NRTGACGCAYN	TF:M11271	false	0.0023746636380777065	2.624397897816853	7094	25	10	62700	LHB,SPAG11B,CCL19,GCHFR,TIMM13,PDXDC1,PTTG2,GNRH2,DEFA3,CEBPB
TF	Factor: Elf-1; motif: NANSCGGAAGTR	TF:M11450	false	0.0023759517216785956	2.6241623882790597	5702	25	9	62700	LHB,NDUFB7,TNKS,GCHFR,TIMM13,ENDOG,PDXDC1,ADAM18,CEBPB
TF	Factor: ZNFPT1; motif: YCNNCNCWGCCNY; match class: 1	TF:M12721_1	false	0.0023816683316369974	2.6231187179871416	3285	25	7	62700	LHB,CCL19,NDUFB7,KIF26B,S100A9,CEBPB,HBA1
TF	Factor: MAF; motif: GCTGAGTCAN	TF:M07296	false	0.0023875563153025036	2.622046375917333	5709	25	9	62700	LHB,CCL19,KIF26B,TIMM13,S100A9,GNRH2,RAB11FIP3,MDK,CEBPB
TF	Factor: PATZ; motif: GGGGNGGGGGMKGGRRNGGNRN	TF:M10026	false	0.002390023727898393	2.6215977874015755	8619	25	11	62700	LHB,CCL19,KIF26B,TNKS,GCHFR,TIMM13,S100A9,PTTG2,RAB11FIP3,MDK,CEBPB
TF	Factor: AP-2alphaA; motif: ANMGCCTNAGGCKNT; match class: 1	TF:M01047_1	false	0.0024117954251636135	2.6176595329707486	8634	25	11	62700	LHB,CCL19,NDUFB7,TNKS,GCHFR,ENDOG,PDXDC1,GNRH2,HCAR3,MDK,CEBPB
TF	Factor: AP-2alphaA; motif: ANMGCCTNAGGCKNT	TF:M01047	false	0.0024117954251636135	2.6176595329707486	8634	25	11	62700	LHB,CCL19,NDUFB7,TNKS,GCHFR,ENDOG,PDXDC1,GNRH2,HCAR3,MDK,CEBPB
TF	Factor: TEF-3:C/EBPbeta; motif: RTTGCGYAAYNNNNNGGAATGY	TF:M08626	false	0.0024117954251636135	2.6176595329707486	7119	25	10	62700	CCL19,TNKS,TIMM13,S100A9,ENDOG,PDXDC1,ADAM18,SPRR2G,HCAR3,DEFA3
TF	Factor: Ncx; motif: NAATNAATTAATAANWW	TF:M01420	false	0.0024131794805495113	2.6174103761792726	5727	25	9	62700	CCL19,NDUFB7,ENDOG,PDXDC1,PTTG2,SPRR2G,HCAR3,SPRR1A,DEFA3
TF	Factor: NRF-1; motif: SYGCGCMTGCGCRNNGSN	TF:M09641	false	0.002414687895708701	2.6171389949045536	3303	25	7	62700	NDUFB7,GCHFR,TIMM13,ENDOG,PDXDC1,RAB11FIP3,HBA1
TF	Factor: RNF96; motif: BCCCGCRGCC; match class: 1	TF:M01199_1	false	0.0024337111476431072	2.6137309685993455	4459	25	8	62700	KIF26B,ENDOG,PDXDC1,SOX3,RAB11FIP3,MDK,CEBPB,HBA1
TF	Factor: Oct-2; motif: NTGCATATGCAN; match class: 1	TF:M11899_1	false	0.0025413229194245933	2.5949401467506075	4490	25	8	62700	CCL19,NDUFB7,TNKS,PTTG2,GNRH2,RAB11FIP3,DEFA3,MDK
TF	Factor: CREB1; motif: RTGACGYGTCAN; match class: 1	TF:M11221_1	false	0.0025610230677772313	2.591586509714607	5782	25	9	62700	LHB,KIF26B,TNKS,GCHFR,PDXDC1,HCAR3,SOX3,RAB11FIP3,DEFA3
TF	Factor: RNF96; motif: BCCCGCRGCC	TF:M01199	false	0.002562162725464759	2.591393291247391	8709	25	11	62700	LHB,SPAG11B,KIF26B,TIMM13,ENDOG,PDXDC1,SOX3,RAB11FIP3,MDK,CEBPB,HBA1
TF	Factor: Elk-1; motif: NNNNCCGGAARTNN; match class: 1	TF:M00025_1	false	0.002611059701269155	2.5831831980218136	4512	25	8	62700	LHB,NDUFB7,TNKS,GCHFR,TIMM13,PDXDC1,HCAR3,MDK
TF	Factor: CPBP; motif: NGGGCGG	TF:M05444	false	0.0026743992601691285	2.5727737565562707	8759	25	11	62700	KIF26B,TNKS,GCHFR,TIMM13,PDXDC1,ADAM18,SOX3,RAB11FIP3,MDK,CEBPB,HBA1
TF	Factor: Sp6; motif: WGGGCGG	TF:M05361	false	0.0026743992601691285	2.5727737565562707	8759	25	11	62700	KIF26B,TNKS,GCHFR,TIMM13,PDXDC1,ADAM18,SOX3,RAB11FIP3,MDK,CEBPB,HBA1
TF	Factor: Sp2; motif: WGGGCGG	TF:M05332	false	0.0026743992601691285	2.5727737565562707	8759	25	11	62700	KIF26B,TNKS,GCHFR,TIMM13,PDXDC1,ADAM18,SOX3,RAB11FIP3,MDK,CEBPB,HBA1
TF	Factor: BTEB4; motif: RCCACGCCCC	TF:M12185	false	0.0026744735825969227	2.5727616875386574	2348	25	6	62700	CCL19,TNKS,GCHFR,ENDOG,SOX3,RAB11FIP3
TF	Factor: NR1B2; motif: NTGACCY; match class: 1	TF:M02111_1	false	0.0027106056614465595	2.566933658928009	3380	25	7	62700	CCL19,NDUFB7,TIMM13,S100A9,PDXDC1,GNRH2,HBA1
TF	Factor: YY1; motif: NNNNAARATGGNNNN	TF:M07370	false	0.0027614371996403883	2.5588648290145457	5858	25	9	62700	SPAG11B,TNKS,ENDOG,PDXDC1,ADAM18,PTTG2,SPRR2G,SOX3,SPRR1A
TF	Factor: MyoD; motif: CGNCAGSTGTTN	TF:M11183	false	0.0027614371996403883	2.5588648290145457	3393	25	7	62700	LHB,CCL19,NDUFB7,TNKS,PTTG2,HCAR3,CEBPB
TF	Factor: c-Jun; motif: NATGACGTCAYN	TF:M11266	false	0.0027614371996403883	2.5588648290145457	8800	25	11	62700	LHB,SPAG11B,NDUFB7,TNKS,TIMM13,ENDOG,PDXDC1,GNRH2,HCAR3,RAB11FIP3,SPRR1A
TF	Factor: ELF5; motif: ANSMGGAAGTN	TF:M03969	false	0.0027916637741264715	2.554136888998205	3401	25	7	62700	LHB,CCL19,NDUFB7,TNKS,GCHFR,TIMM13,PDXDC1
TF	Factor: c-MAF; motif: CNNNCTCAGCA	TF:M03816	false	0.0027962799343191954	2.5534193537258685	5871	25	9	62700	LHB,TNKS,S100A9,PDXDC1,PTTG2,SPRR2G,GNRH2,HCAR3,SOX3
TF	Factor: C/EBPalpha; motif: NNATTRCNNAANNN	TF:M00116	false	0.0028202058304709465	2.549719193887875	3409	25	7	62700	CCL19,S100A9,PDXDC1,ADAM18,SPRR2G,HCAR3,DEFA3
TF	Factor: Pbx1; motif: NTGATKGACG	TF:M11038	false	0.002833490680006624	2.5476782115131686	4586	25	8	62700	SPAG11B,CCL19,KIF26B,GCHFR,PTTG2,GNRH2,HCAR3,SOX3
TF	Factor: C/EBPbeta; motif: TKNNGCAANN	TF:M01896	false	0.0028785811137545685	2.540821528321167	4598	25	8	62700	NDUFB7,TIMM13,S100A9,ADAM18,PTTG2,HCAR3,SPRR1A,MDK
TF	Factor: MafF; motif: TGCTGASTCAGCANTTTT	TF:M09979	false	0.0028842399067446098	2.539968618487267	1516	25	5	62700	SPAG11B,CCL19,S100A9,GNRH2,RAB11FIP3
TF	Factor: GR; motif: RGNACANMNTGTNCY	TF:M09941	false	0.0028842399067446098	2.539968618487267	5905	25	9	62700	SPAG11B,TNKS,GCHFR,TIMM13,ENDOG,PTTG2,SPRR2G,SPRR1A,DEFA3
TF	Factor: RelA-p65; motif: AAATCCCCT	TF:M04814	false	0.002901771130948257	2.5373368443055746	4609	25	8	62700	SPAG11B,CCL19,TNKS,GCHFR,PDXDC1,HCAR3,SOX3,SPRR1A
TF	Factor: SMAD; motif: TGTCTGNNN	TF:M08897	false	0.0029216434463591448	2.534372785912723	4615	25	8	62700	LHB,SPAG11B,GCHFR,TIMM13,PTTG2,HCAR3,SOX3,DEFA3
TF	Factor: GATA-3; motif: MGATAACGATCT	TF:M12194	false	0.0029462978613639217	2.5307233494799517	3444	25	7	62700	TNKS,GCHFR,TIMM13,PDXDC1,HCAR3,SOX3,DEFA3
TF	Factor: SP9; motif: NCCACGCCCMCN	TF:M12150	false	0.002952608521729203	2.529794131132899	2408	25	6	62700	CCL19,NDUFB7,TNKS,GCHFR,ENDOG,SOX3
TF	Factor: Fli-1; motif: NNRGGMAGGAAGGRRRGR; match class: 1	TF:M09920_1	false	0.0029594952206064683	2.528782357049084	3450	25	7	62700	KIF26B,GCHFR,S100A9,GNRH2,HCAR3,SPRR1A,HBA1
TF	Factor: AP-4; motif: AWCAGCTGWT	TF:M11206	false	0.003065591053800524	2.5134857799850097	7398	25	10	62700	LHB,SPAG11B,CCL19,KIF26B,TNKS,ENDOG,PDXDC1,PTTG2,GNRH2,SOX3
TF	Factor: AP-4; motif: AWCAGCTGWT; match class: 1	TF:M11206_1	false	0.003065591053800524	2.5134857799850097	7398	25	10	62700	LHB,SPAG11B,CCL19,KIF26B,TNKS,ENDOG,PDXDC1,PTTG2,GNRH2,SOX3
TF	Factor: CTCF; motif: YNRCCASYAGRKGGCRSYN	TF:M02242	false	0.00307280081493898	2.512465590663417	5971	25	9	62700	LHB,NDUFB7,S100A9,ENDOG,PDXDC1,RAB11FIP3,SPRR1A,MDK,CEBPB
TF	Factor: SP9; motif: RCCACGCCCMCY	TF:M12149	false	0.003082778718734255	2.5110576477294253	2433	25	6	62700	CCL19,NDUFB7,TNKS,GCHFR,ENDOG,SOX3
TF	Factor: FOXK1; motif: NNNGTAAACAN	TF:M11589	false	0.003103671968459329	2.508124186194861	4670	25	8	62700	SPAG11B,TNKS,TIMM13,SPRR2G,GNRH2,HCAR3,MDK,HBA1
TF	Factor: C/EBPalpha; motif: NRTTGTGCAAYN	TF:M09880	false	0.003103671968459329	2.508124186194861	3483	25	7	62700	TIMM13,S100A9,PDXDC1,ADAM18,SPRR2G,SPRR1A,MDK
TF	Factor: HIF2alpha; motif: NNACGTGCNN	TF:M01249	false	0.003109848161697331	2.5072608148788817	1550	25	5	62700	NDUFB7,KIF26B,GCHFR,ENDOG,RAB11FIP3
TF	Factor: AP-2; motif: SNNNCCNCAGGCN; match class: 1	TF:M00915_1	false	0.0031137981542599196	2.5067095431270054	4675	25	8	62700	LHB,KIF26B,ENDOG,PDXDC1,RAB11FIP3,MDK,CEBPB,HBA1
TF	Factor: SREBP-2; motif: NNGYCACNNSMN	TF:M01177	false	0.0031524997558573993	2.5013449383884376	8989	25	11	62700	LHB,CCL19,NDUFB7,TNKS,TIMM13,S100A9,PDXDC1,HCAR3,SOX3,CEBPB,HBA1
TF	Factor: GLI4; motif: RGGCCTTGAATGCCANGCYMA; match class: 1	TF:M10514_1	false	0.0031524997558573993	2.5013449383884376	6005	25	9	62700	LHB,SPAG11B,CCL19,NDUFB7,TNKS,GCHFR,ENDOG,GNRH2,CEBPB
TF	Factor: c-Fos; motif: NTGAGTCAN	TF:M09924	false	0.0031524997558573993	2.5013449383884376	2448	25	6	62700	SPAG11B,KIF26B,ADAM18,SPRR1A,MDK,CEBPB
TF	Factor: GABPalpha; motif: RCCGGAWRYN	TF:M02074	false	0.0031524997558573993	2.5013449383884376	4689	25	8	62700	LHB,TNKS,GCHFR,TIMM13,PDXDC1,HCAR3,DEFA3,MDK
TF	Factor: NRL; motif: NNNNTGCTGAC	TF:M04224	false	0.0031783526027273417	2.497797924333091	4696	25	8	62700	SPAG11B,S100A9,ADAM18,SPRR2G,GNRH2,SOX3,RAB11FIP3,HBA1
TF	Factor: GR; motif: GGTACAANNTGTYCTK; match class: 1	TF:M00205_1	false	0.0032078562571014216	2.493785100533231	1567	25	5	62700	SPAG11B,TNKS,S100A9,SPRR1A,DEFA3
TF	Factor: HIF1A; motif: NNACGTGCNN	TF:M09773	false	0.0032078562571014216	2.493785100533231	2464	25	6	62700	NDUFB7,KIF26B,GCHFR,TIMM13,ENDOG,RAB11FIP3
TF	Factor: RAR-gamma; motif: RGGTCANNNTGNCCNNNN	TF:M10045	false	0.0032078562571014216	2.493785100533231	7468	25	10	62700	CCL19,NDUFB7,GCHFR,TIMM13,S100A9,ENDOG,PDXDC1,PTTG2,DEFA3,HBA1
TF	Factor: E2F-1; motif: TTGGCGCGRAANNGNM	TF:M00938	false	0.0032155594571944813	2.4927434556993937	7472	25	10	62700	NDUFB7,KIF26B,GCHFR,TIMM13,PDXDC1,SOX3,RAB11FIP3,MDK,CEBPB,HBA1
TF	Factor: IRF-3; motif: KCNGTTTCSNSGAAACCGAAACN	TF:M11675	false	0.003224924712664183	2.4914804197127944	4717	25	8	62700	SPAG11B,CCL19,KIF26B,PDXDC1,SPRR2G,HCAR3,SOX3,MDK
TF	Factor: AP-2gamma; motif: GCCYNCRGSN	TF:M03811	false	0.003224924712664183	2.4914804197127944	9030	25	11	62700	LHB,KIF26B,TIMM13,ENDOG,PDXDC1,GNRH2,SOX3,RAB11FIP3,MDK,CEBPB,HBA1
TF	Factor: c-Fos; motif: ACTCACCA	TF:M04802	false	0.0032384311352039695	2.4896653337247714	7486	25	10	62700	SPAG11B,CCL19,KIF26B,GCHFR,ENDOG,SPRR2G,GNRH2,HCAR3,DEFA3,CEBPB
TF	Factor: etv3; motif: ACCGGAAGYN	TF:M02068	false	0.0032384311352039695	2.4896653337247714	3529	25	7	62700	LHB,TNKS,GCHFR,TIMM13,PDXDC1,GNRH2,HCAR3
TF	Factor: SPI1; motif: NGRGGAAGTN	TF:M02078	false	0.003264976924432028	2.4861198838000105	3536	25	7	62700	KIF26B,GCHFR,PDXDC1,SPRR2G,GNRH2,DEFA3,CEBPB
TF	Factor: KLF14; motif: NRCCACGCCCMCN; match class: 1	TF:M12184_1	false	0.0032710292300137836	2.4853155749893645	347	25	3	62700	TNKS,GCHFR,SOX3
TF	Factor: Sp1; motif: NWRGCCACGCCCMCN	TF:M12152	false	0.003279476567836765	2.48419546782508	7506	25	10	62700	LHB,CCL19,TNKS,GCHFR,ENDOG,SOX3,RAB11FIP3,DEFA3,MDK,CEBPB
TF	Factor: Sox-6:T-bet; motif: RGGTGTNRNNNNNNNNATTGT	TF:M08741	false	0.0032840069195037196	2.483595936479784	348	25	3	62700	ADAM18,GNRH2,DEFA3
TF	Factor: NRF-1; motif: CNSTGCGCATGCGCNNS; match class: 1	TF:M10018_1	false	0.0032840069195037196	2.483595936479784	862	25	4	62700	NDUFB7,TIMM13,ENDOG,PDXDC1
TF	Factor: NRF-1; motif: CNCTGCGCATGCGC	TF:M04694	false	0.003304905147741346	2.480841000445713	1587	25	5	62700	NDUFB7,GCHFR,TIMM13,ENDOG,PDXDC1
TF	Factor: c-Rel; motif: NRNRGGGRAATKCCA	TF:M10046	false	0.0033290335328145957	2.477681830243454	4754	25	8	62700	CCL19,KIF26B,TIMM13,ADAM18,GNRH2,SPRR1A,DEFA3,HBA1
TF	Factor: FXR:RXR-alpha; motif: CAAGGTSAWTAACC	TF:M00631	false	0.0033614437955483503	2.473474145895878	3562	25	7	62700	SPAG11B,GCHFR,TIMM13,ENDOG,GNRH2,SPRR1A,DEFA3
TF	Factor: ZNF436; motif: TCCTCCAGGAAGCCY; match class: 1	TF:M10477_1	false	0.0033614437955483503	2.473474145895878	9098	25	11	62700	LHB,SPAG11B,GCHFR,TIMM13,ENDOG,ADAM18,GNRH2,SOX3,SPRR1A,MDK,CEBPB
TF	Factor: ZNF300; motif: SWGGGGGSN; match class: 1	TF:M07486_1	false	0.003372403718898788	2.4720604404545328	7544	25	10	62700	LHB,KIF26B,TNKS,TIMM13,ENDOG,PDXDC1,GNRH2,SPRR1A,MDK,CEBPB
TF	Factor: E2F-1:TBR2; motif: NGGTGNNANGGCGCNNTNNCRNNN; match class: 1	TF:M08523_1	false	0.0034509782642297647	2.4620577760764646	7567	25	10	62700	NDUFB7,KIF26B,GCHFR,ENDOG,PDXDC1,SOX3,RAB11FIP3,MDK,CEBPB,HBA1
TF	Factor: Oct-2; motif: NYATGCAAATN	TF:M10034	false	0.0034668034152602776	2.4600707842704135	6122	25	9	62700	SPAG11B,CCL19,NDUFB7,TNKS,TIMM13,ADAM18,PTTG2,HCAR3,SPRR1A
TF	Factor: BBX; motif: TGAACRNYGTTCA; match class: 1	TF:M11599_1	false	0.0034720490283027573	2.4594141508426057	72	25	2	62700	SPAG11B,PDXDC1
TF	Factor: ctcf; motif: NNNCCASYAGRKGGCRSYNN	TF:M09602	false	0.003493043183444161	2.4567960452768736	7587	25	10	62700	LHB,NDUFB7,TNKS,S100A9,ENDOG,PDXDC1,RAB11FIP3,SPRR1A,MDK,CEBPB
TF	Factor: TEF-1; motif: CRCATWCCN	TF:M12041	false	0.0035012825525022294	2.455772840380051	4804	25	8	62700	CCL19,NDUFB7,KIF26B,TNKS,ENDOG,DEFA3,MDK,HBA1
TF	Factor: SP8; motif: RNCACGCCCMCN	TF:M12147	false	0.0035066140963849485	2.4551120256874173	2529	25	6	62700	NDUFB7,TNKS,GCHFR,ENDOG,SOX3,CEBPB
TF	Factor: DEC; motif: SCCCAMGTGAAGN	TF:M00997	false	0.0035157145542505314	2.4539863931393033	9166	25	11	62700	LHB,NDUFB7,TIMM13,PDXDC1,PTTG2,SPRR2G,HCAR3,SOX3,SPRR1A,DEFA3,MDK
TF	Factor: VDR; motif: NRRGTTCA	TF:M08979	false	0.003521647880563723	2.45325407005332	4813	25	8	62700	SPAG11B,CCL19,NDUFB7,KIF26B,GCHFR,PTTG2,SOX3,HBA1
TF	Factor: E2F-1; motif: NKTSSCGC	TF:M00428	false	0.003536878623489554	2.4513798437909027	9178	25	11	62700	NDUFB7,KIF26B,TIMM13,ENDOG,PDXDC1,ADAM18,SOX3,RAB11FIP3,MDK,CEBPB,HBA1
TF	Factor: ER71:Pax-5; motif: ACCGGAACYACGCWTSANTG; match class: 1	TF:M08266_1	false	0.0035442275095839805	2.450478407838719	9184	25	11	62700	LHB,NDUFB7,KIF26B,GCHFR,TIMM13,S100A9,ENDOG,PDXDC1,HCAR3,RAB11FIP3,HBA1
TF	Factor: Lhx8; motif: TGATTG	TF:M07476	false	0.0035754251865591272	2.446672304856916	9195	25	11	62700	SPAG11B,NDUFB7,KIF26B,TNKS,GCHFR,S100A9,PDXDC1,PTTG2,SOX3,SPRR1A,DEFA3
TF	Factor: ESR1; motif: NNNNMAGGTCACCCTGACCY	TF:M02261	false	0.0035801377242787105	2.446100266165125	4832	25	8	62700	LHB,TNKS,GCHFR,S100A9,ENDOG,PDXDC1,SPRR2G,DEFA3
TF	Factor: CEBPA; motif: ATTGCAYAAYN	TF:M07205	false	0.0035811994628894613	2.4459714893148803	2547	25	6	62700	TIMM13,S100A9,PDXDC1,SPRR2G,HCAR3,HBA1
TF	Factor: RelA-p65; motif: GGGANTTTCCNN; match class: 1	TF:M03563_1	false	0.003585942046297591	2.4453967335068376	893	25	4	62700	CCL19,GNRH2,SPRR1A,DEFA3
TF	Factor: GATA-5; motif: TATCTN	TF:M02006	false	0.0035910104272319616	2.4447833338093967	9211	25	11	62700	LHB,NDUFB7,TNKS,GCHFR,S100A9,ENDOG,SPRR2G,HCAR3,SPRR1A,DEFA3,HBA1
TF	Factor: RORbeta; motif: TGACCYA	TF:M01722	false	0.0035910104272319616	2.4447833338093967	6180	25	9	62700	LHB,CCL19,KIF26B,GCHFR,TIMM13,S100A9,PTTG2,GNRH2,SOX3
TF	Factor: PPARGAMMA:RXR-ALPHA; motif: NNRGGTCAAWAGGTCAN	TF:M08962	false	0.0036058406667677846	2.4429934675948557	4845	25	8	62700	CCL19,NDUFB7,S100A9,PTTG2,GNRH2,HCAR3,DEFA3,MDK
TF	Factor: MASH-1; motif: NRCAGCTGCN	TF:M11173	false	0.003632949317692911	2.4397406608215224	2571	25	6	62700	NDUFB7,ENDOG,PDXDC1,GNRH2,MDK,HBA1
TF	Factor: MASH-1; motif: NGCAGCTGCN; match class: 1	TF:M11174_1	false	0.003632949317692911	2.4397406608215224	2571	25	6	62700	NDUFB7,ENDOG,PDXDC1,GNRH2,MDK,HBA1
TF	Factor: SMAD3; motif: YGTCTAGACA; match class: 1	TF:M04026_1	false	0.003632949317692911	2.4397406608215224	6195	25	9	62700	CCL19,NDUFB7,TIMM13,PDXDC1,PTTG2,SPRR2G,HCAR3,RAB11FIP3,SPRR1A
TF	Factor: VDR; motif: NRGGTCANNGRGKTCA; match class: 1	TF:M10106_1	false	0.003632949317692911	2.4397406608215224	1643	25	5	62700	LHB,KIF26B,ENDOG,SOX3,HBA1
TF	Factor: ASH-2; motif: NRCAGCTGYN	TF:M11175	false	0.003632949317692911	2.4397406608215224	2571	25	6	62700	NDUFB7,ENDOG,PDXDC1,GNRH2,MDK,HBA1
TF	Factor: HIF1; motif: GNNKACGTGCGGNN	TF:M00797	false	0.003632949317692911	2.4397406608215224	3646	25	7	62700	KIF26B,GCHFR,TIMM13,ENDOG,SOX3,RAB11FIP3,HBA1
TF	Factor: ZNF462; motif: YYYYCTSCWG; match class: 1	TF:M12707_1	false	0.003632949317692911	2.4397406608215224	3646	25	7	62700	SPAG11B,S100A9,SPRR2G,GNRH2,SOX3,SPRR1A,CEBPB
TF	Factor: MASH-1; motif: NRCAGCTGCN; match class: 1	TF:M11173_1	false	0.003632949317692911	2.4397406608215224	2571	25	6	62700	NDUFB7,ENDOG,PDXDC1,GNRH2,MDK,HBA1
TF	Factor: BBX; motif: TGAACRNYGTTCA	TF:M11599	false	0.003632949317692911	2.4397406608215224	76	25	2	62700	SPAG11B,PDXDC1
TF	Factor: ASH-2; motif: NRCAGCTGYN; match class: 1	TF:M11175_1	false	0.003632949317692911	2.4397406608215224	2571	25	6	62700	NDUFB7,ENDOG,PDXDC1,GNRH2,MDK,HBA1
TF	Factor: GR; motif: NNNNNNCNNTNTGTNCTNN	TF:M00192	false	0.003632949317692911	2.4397406608215224	7660	25	10	62700	SPAG11B,CCL19,KIF26B,TNKS,TIMM13,S100A9,ENDOG,PTTG2,SPRR2G,HCAR3
TF	Factor: MASH-1; motif: NGCAGCTGCN	TF:M11174	false	0.003632949317692911	2.4397406608215224	2571	25	6	62700	NDUFB7,ENDOG,PDXDC1,GNRH2,MDK,HBA1
TF	Factor: E2F-1; motif: NTTSGCGG; match class: 1	TF:M00430_1	false	0.0036465674957437597	2.438115743500193	2574	25	6	62700	TNKS,GCHFR,TIMM13,SOX3,RAB11FIP3,MDK
TF	Factor: Erg; motif: NACCGGATATCCGGTN; match class: 1	TF:M11391_1	false	0.003664478780044731	2.4359877888395305	9266	25	11	62700	LHB,KIF26B,PDXDC1,GNRH2,HCAR3,SOX3,RAB11FIP3,SPRR1A,DEFA3,MDK,CEBPB
TF	Factor: KLF14; motif: NRCCACGCCCMCN	TF:M12184	false	0.0036973728681498883	2.4321067500180726	2585	25	6	62700	CCL19,NDUFB7,TNKS,GCHFR,ENDOG,SOX3
TF	Factor: c-Ets-1; motif: NNNRCCGGAWRYNNNN	TF:M01078	false	0.0036973728681498883	2.4321067500180726	7704	25	10	62700	LHB,NDUFB7,TNKS,GCHFR,TIMM13,S100A9,ENDOG,PDXDC1,ADAM18,HCAR3
TF	Factor: COE1; motif: NCYCWRGGGANYNN	TF:M01871	false	0.0037954532924050813	2.420736348718679	1669	25	5	62700	S100A9,HCAR3,SOX3,SPRR1A,MDK
TF	Factor: EHF; motif: BTTCCTGC	TF:M07251	false	0.0038170452434303148	2.418272692328691	6270	25	9	62700	LHB,CCL19,KIF26B,TNKS,GCHFR,S100A9,HCAR3,SPRR1A,HBA1
TF	Factor: LBP9; motif: ACYRGTNNNNACYRGT	TF:M11492	false	0.0038926868071233185	2.409750536792947	7763	25	10	62700	LHB,SPAG11B,KIF26B,TNKS,GCHFR,ENDOG,PTTG2,DEFA3,MDK,HBA1
TF	Factor: nerf; motif: YRNCAGGAAGYRGSTBDS	TF:M00531	false	0.0038926868071233185	2.409750536792947	7764	25	10	62700	SPAG11B,CCL19,NDUFB7,KIF26B,GCHFR,S100A9,PDXDC1,HCAR3,MDK,HBA1
TF	Factor: ZNFPT1; motif: YCNNCNCWGCCNY	TF:M12721	false	0.003900157166464819	2.4089178916521905	9352	25	11	62700	LHB,CCL19,NDUFB7,KIF26B,TNKS,TIMM13,S100A9,PDXDC1,RAB11FIP3,CEBPB,HBA1
TF	Factor: GR; motif: RGNACANKNTGTNCY	TF:M09625	false	0.003934571995745992	2.4051025034562312	9365	25	11	62700	SPAG11B,TNKS,GCHFR,TIMM13,ENDOG,PTTG2,SPRR2G,HCAR3,SOX3,SPRR1A,DEFA3
TF	Factor: TEL1; motif: CNCGGAANNN; match class: 1	TF:M02070_1	false	0.003991366654111309	2.398878375312133	4959	25	8	62700	NDUFB7,GCHFR,TIMM13,ENDOG,PDXDC1,ADAM18,HCAR3,MDK
TF	Factor: NR1B1; motif: NRGGNCRTGACCTN; match class: 1	TF:M11796_1	false	0.003991366654111309	2.398878375312133	4960	25	8	62700	LHB,CCL19,NDUFB7,TNKS,S100A9,ENDOG,MDK,CEBPB
TF	Factor: AP-2alpha; motif: NGCCYSNNGSN	TF:M01857	false	0.003999395561468644	2.398005639710608	9389	25	11	62700	LHB,KIF26B,TNKS,TIMM13,ENDOG,PDXDC1,GNRH2,RAB11FIP3,MDK,CEBPB,HBA1
TF	Factor: C/EBPalpha; motif: NNNTTNNGCAANN; match class: 1	TF:M01866_1	false	0.003999395561468644	2.398005639710608	936	25	4	62700	S100A9,PDXDC1,ADAM18,DEFA3
TF	Factor: Fra-1; motif: GRTGACGTCATC	TF:M11285	false	0.0040406052030888245	2.393553581256457	7813	25	10	62700	LHB,SPAG11B,NDUFB7,PDXDC1,PTTG2,GNRH2,HCAR3,RAB11FIP3,SPRR1A,CEBPB
TF	Factor: E2F-1; motif: NNNNGGCGGGAARN; match class: 1	TF:M09892_1	false	0.004081254265704977	2.3892063474583605	9415	25	11	62700	LHB,NDUFB7,GCHFR,TIMM13,ENDOG,PDXDC1,SOX3,RAB11FIP3,MDK,CEBPB,HBA1
TF	Factor: Pax-2; motif: NNNNGTCANGNRTKANNNN	TF:M00098	false	0.004164127847518171	2.38047594519913	7847	25	10	62700	SPAG11B,KIF26B,GCHFR,ENDOG,ADAM18,PTTG2,SPRR2G,GNRH2,RAB11FIP3,SPRR1A
TF	Factor: TEF-3:FOXI1; motif: GGWATGYGTMAACA	TF:M08746	false	0.004167960213722566	2.3800764353522976	394	25	3	62700	KIF26B,ADAM18,HBA1
TF	Factor: BTEB3; motif: CCNNSCCNSCCCCKCCCCC; match class: 1	TF:M09826_1	false	0.004175737234999081	2.3792668378267647	7853	25	10	62700	LHB,CCL19,KIF26B,TNKS,PDXDC1,SOX3,RAB11FIP3,MDK,CEBPB,HBA1
TF	Factor: BTEB2; motif: NCCACRCCCN; match class: 1	TF:M12165_1	false	0.004178154462353995	2.379015508609419	950	25	4	62700	NDUFB7,TNKS,ENDOG,SOX3
TF	Factor: NF-1A; motif: NGCCARN	TF:M03554	false	0.004225989081406505	2.374071629359198	5015	25	8	62700	SPAG11B,CCL19,GCHFR,S100A9,ENDOG,PTTG2,HCAR3,MDK
TF	Factor: Cdx-2; motif: NYMATAANN	TF:M10850	false	0.004227423609006101	2.3739242315094917	2671	25	6	62700	CCL19,GCHFR,TIMM13,ENDOG,ADAM18,DEFA3
TF	Factor: HOXA13; motif: CYAATAAAAN	TF:M04341	false	0.004227423609006101	2.3739242315094917	954	25	4	62700	TIMM13,S100A9,PTTG2,SPRR1A
TF	Factor: C/EBPalpha; motif: NNNNNTTKCNNAAN; match class: 1	TF:M07037_1	false	0.004248440745359282	2.3717704346412205	398	25	3	62700	S100A9,PDXDC1,ADAM18
TF	Factor: oct-2; motif: NNWNATGCAAATNN	TF:M03836	false	0.004279636836763725	2.368593082968436	3785	25	7	62700	SPAG11B,CCL19,NDUFB7,TNKS,ADAM18,PTTG2,SPRR1A
TF	Factor: USF2; motif: AAGTCACG	TF:M04810	false	0.004303588139326813	2.3661692980703917	6408	25	9	62700	LHB,NDUFB7,KIF26B,GCHFR,TIMM13,ENDOG,ADAM18,MDK,HBA1
TF	Factor: ER-alpha; motif: NAGGTCANSNTGACCYN	TF:M11845	false	0.004303588139326813	2.3661692980703917	3793	25	7	62700	CCL19,TNKS,TIMM13,S100A9,ENDOG,PTTG2,HBA1
TF	Factor: ZBTB20; motif: NNAAYGTATRKN	TF:M12333	false	0.004303588139326813	2.3661692980703917	2686	25	6	62700	SPAG11B,NDUFB7,TIMM13,ADAM18,PTTG2,SPRR2G
TF	Factor: Tax/CREB; motif: RTGACGCATAYCCCC	TF:M00115	false	0.004303588139326813	2.3661692980703917	9497	25	11	62700	LHB,CCL19,KIF26B,TNKS,GCHFR,PDXDC1,PTTG2,GNRH2,HCAR3,MDK,CEBPB
TF	Factor: AP-2; motif: NNGCCTK	TF:M01859	false	0.004340667851374887	2.3624434451758005	7912	25	10	62700	CCL19,S100A9,ADAM18,PTTG2,GNRH2,HCAR3,SOX3,SPRR1A,DEFA3,MDK
TF	Factor: HDAC1; motif: KGCARGGTC; match class: 1	TF:M07041_1	false	0.004344528702703521	2.3620573292076745	6425	25	9	62700	LHB,CCL19,TNKS,S100A9,PDXDC1,RAB11FIP3,SPRR1A,MDK,CEBPB
TF	Factor: PPAR; motif: TGACCTTTGNCCY; match class: 1	TF:M00763_1	false	0.004344528702703521	2.3620573292076745	966	25	4	62700	TIMM13,GNRH2,DEFA3,MDK
TF	Factor: Sp2; motif: GYCCCGCCYCYNNNN	TF:M07129	false	0.004373437536796982	2.3591770718636824	6433	25	9	62700	LHB,KIF26B,TNKS,GCHFR,S100A9,PDXDC1,RAB11FIP3,MDK,CEBPB
TF	Factor: AR; motif: ARGAACANNNTGTNC; match class: 1	TF:M07204_1	false	0.004380716003834601	2.3584549006600692	969	25	4	62700	SPAG11B,TNKS,TIMM13,SPRR2G
TF	Factor: TEF-1; motif: GWGGAATGT	TF:M01817	false	0.004393886516026588	2.3571511640973237	3816	25	7	62700	SPAG11B,GCHFR,ENDOG,ADAM18,GNRH2,SPRR1A,HBA1
TF	Factor: REST; motif: AAGGTGCT	TF:M04926	false	0.004393886516026588	2.3571511640973237	6440	25	9	62700	LHB,GCHFR,TIMM13,S100A9,PDXDC1,SOX3,RAB11FIP3,MDK,HBA1
TF	Factor: CREB; motif: NNGNTGACGTNN	TF:M00113	false	0.004456640708524583	2.3509923770412304	5081	25	8	62700	SPAG11B,CCL19,NDUFB7,PDXDC1,PTTG2,GNRH2,RAB11FIP3,CEBPB
TF	Factor: C/EBPbeta; motif: RTTGCGCAA; match class: 1	TF:M04690_1	false	0.004456640708524583	2.3509923770412304	3828	25	7	62700	NDUFB7,TIMM13,S100A9,ADAM18,PTTG2,SPRR1A,MDK
TF	Factor: TR4; motif: GSTYMSRGGTCA	TF:M10015	false	0.004456640708524583	2.3509923770412304	2714	25	6	62700	LHB,CCL19,NDUFB7,GCHFR,TIMM13,RAB11FIP3
TF	Factor: ZNF614; motif: NCYCWGCCYYNNN	TF:M09862	false	0.0045033867551632495	2.3464607538097706	9572	25	11	62700	LHB,CCL19,KIF26B,GCHFR,TIMM13,S100A9,ENDOG,SOX3,RAB11FIP3,MDK,HBA1
TF	Factor: COE1; motif: NNTCCCYTGRGNN	TF:M07351	false	0.004533410849989038	2.3435749202976783	1763	25	5	62700	CCL19,S100A9,HCAR3,SPRR1A,HBA1
TF	Factor: JunD; motif: NRTGAGTCAYN	TF:M09964	false	0.004570601094096872	2.3400266807435526	5107	25	8	62700	SPAG11B,CCL19,KIF26B,ADAM18,SPRR2G,SPRR1A,MDK,CEBPB
TF	Factor: ER-beta; motif: GTCANASTGRCCYNR	TF:M01875	false	0.004570601094096872	2.3400266807435526	6490	25	9	62700	LHB,SPAG11B,CCL19,NDUFB7,ENDOG,PDXDC1,ADAM18,GNRH2,HBA1
TF	Factor: TTF-1; motif: NNNCNCTTGASNNN	TF:M02034	false	0.004570601094096872	2.3400266807435526	3851	25	7	62700	LHB,SPAG11B,CCL19,NDUFB7,TNKS,PTTG2,HCAR3
TF	Factor: AhR:Arnt; motif: GRGKATYGCGTGMCWNSCC	TF:M00237	false	0.004570601094096872	2.3400266807435526	6490	25	9	62700	LHB,KIF26B,GCHFR,TIMM13,ENDOG,PDXDC1,SOX3,RAB11FIP3,HBA1
TF	Factor: SP8; motif: NCCACGCCCMCN; match class: 1	TF:M12148_1	false	0.004731495890320752	2.325001532791876	419	25	3	62700	TNKS,GCHFR,SOX3
TF	Factor: NF-kappaB; motif: GGGGATYCCC	TF:M00051	false	0.004745001863018441	2.323763612720678	6526	25	9	62700	LHB,KIF26B,TIMM13,ENDOG,PDXDC1,GNRH2,RAB11FIP3,CEBPB,HBA1
TF	Factor: ER-beta; motif: ANNSTGACCYRGNN	TF:M03821	false	0.004780363082747503	2.320539116181762	6534	25	9	62700	SPAG11B,CCL19,NDUFB7,TIMM13,S100A9,PDXDC1,PTTG2,GNRH2,HBA1
TF	Factor: E2F-4; motif: NNTTCCCGCCNN; match class: 1	TF:M04823_1	false	0.004786932995215939	2.319942651484343	8041	25	10	62700	NDUFB7,GCHFR,TIMM13,ENDOG,PDXDC1,SOX3,RAB11FIP3,MDK,CEBPB,HBA1
TF	Factor: NR1B1; motif: NRGGTCANNRGGTCAN	TF:M11795	false	0.004793609934405935	2.3193373082721687	8044	25	10	62700	LHB,CCL19,NDUFB7,KIF26B,GCHFR,S100A9,PTTG2,GNRH2,HCAR3,DEFA3
TF	Factor: DEC1; motif: NCNCACRTGNSC	TF:M08870	false	0.0048021965553787915	2.318560068108769	8049	25	10	62700	LHB,NDUFB7,KIF26B,S100A9,ENDOG,SPRR2G,GNRH2,RAB11FIP3,SPRR1A,DEFA3
TF	Factor: RXR-alpha; motif: GRGGTCAAAGGTCAN	TF:M11775	false	0.0048021965553787915	2.318560068108769	5154	25	8	62700	LHB,CCL19,TIMM13,PTTG2,SPRR2G,GNRH2,DEFA3,MDK
TF	Factor: DLX2; motif: AMSMCTGACKG; match class: 1	TF:M08873_1	false	0.004872191224685635	2.3122756747684456	1799	25	5	62700	LHB,CCL19,ENDOG,PTTG2,DEFA3
TF	Factor: Elk-1:SREBP-2; motif: RTCACGTGACCGGAAGN	TF:M08229	false	0.00487445212487881	2.312074190737395	9684	25	11	62700	LHB,KIF26B,TNKS,TIMM13,ENDOG,PDXDC1,PTTG2,HCAR3,SOX3,MDK,CEBPB
TF	Factor: ITF-2; motif: NGCAGSTGKS	TF:M09962	false	0.0049588180228349495	2.304621829020593	5183	25	8	62700	NDUFB7,GCHFR,TIMM13,ENDOG,PDXDC1,SOX3,RAB11FIP3,CEBPB
TF	Factor: AML2; motif: CCRCACCA	TF:M01814	false	0.004977785685471236	2.302963805521892	2786	25	6	62700	LHB,SPAG11B,GCHFR,SOX3,RAB11FIP3,HBA1
TF	Factor: ATF3; motif: CBCTGACGTCANCS	TF:M00513	false	0.004995376309001587	2.3014317901673174	6586	25	9	62700	LHB,SPAG11B,NDUFB7,PDXDC1,PTTG2,GNRH2,HCAR3,RAB11FIP3,SPRR1A
TF	Factor: RUNX2; motif: WRACCGCANWAACCGCAN; match class: 1	TF:M04107_1	false	0.0050069796097314805	2.300424177204872	6592	25	9	62700	GCHFR,TIMM13,ENDOG,PDXDC1,SOX3,RAB11FIP3,MDK,CEBPB,HBA1
TF	Factor: ZFP14; motif: SCNNYCCNGNNSCTSCNC; match class: 1	TF:M12694_1	false	0.00509354259827714	2.292980057402099	5215	25	8	62700	KIF26B,S100A9,PDXDC1,GNRH2,RAB11FIP3,MDK,CEBPB,HBA1
TF	Factor: CREB1; motif: NRTGACGYN	TF:M11217	false	0.005165745169474142	2.2868670217439857	2815	25	6	62700	TNKS,PDXDC1,GNRH2,SOX3,RAB11FIP3,CEBPB
TF	Factor: ZGPAT; motif: GRGGCWGNGGNG; match class: 1	TF:M09739_1	false	0.005186609625250675	2.285116438333684	2818	25	6	62700	LHB,NDUFB7,KIF26B,SOX3,RAB11FIP3,MDK
TF	Factor: Sox-9; motif: NNNACAATRG	TF:M11626	false	0.005193664012715186	2.284526149073969	6638	25	9	62700	NDUFB7,TNKS,PDXDC1,PTTG2,HCAR3,DEFA3,MDK,CEBPB,HBA1
TF	Factor: TIEG1; motif: GGSGGKGNNN	TF:M08905	false	0.005196104645879856	2.2843221111266203	5238	25	8	62700	LHB,NDUFB7,KIF26B,TIMM13,SPRR2G,GNRH2,SOX3,HBA1
TF	Factor: LRF; motif: NCGACCACCGN; match class: 1	TF:M12231_1	false	0.005201219769672393	2.283894795381187	5240	25	8	62700	LHB,NDUFB7,ENDOG,PDXDC1,ADAM18,HCAR3,MDK,CEBPB
TF	Factor: HEY1; motif: NYYYYATCTNN; match class: 1	TF:M12614_1	false	0.005320559964652496	2.2740426577874904	1038	25	4	62700	SPAG11B,NDUFB7,TNKS,GCHFR
TF	Factor: MZF-1; motif: KNGNKAGGGGNAA	TF:M00084	false	0.005343868321961793	2.2721442518330246	6682	25	9	62700	CCL19,GCHFR,ADAM18,GNRH2,HCAR3,RAB11FIP3,SPRR1A,MDK,HBA1
TF	Factor: Erm:C/EBPdelta; motif: RSCGGAWRTTGCGYAAY	TF:M08458	false	0.005343868321961793	2.2721442518330246	9836	25	11	62700	NDUFB7,KIF26B,S100A9,PDXDC1,ADAM18,PTTG2,GNRH2,HCAR3,RAB11FIP3,DEFA3,MDK
TF	Factor: IRF-1; motif: TTCACTT	TF:M00747	false	0.005343868321961793	2.2721442518330246	5274	25	8	62700	SPAG11B,CCL19,TNKS,PTTG2,SPRR2G,DEFA3,MDK,CEBPB
TF	Factor: E2F-1; motif: NTTSGCGG	TF:M00430	false	0.005343868321961793	2.2721442518330246	8201	25	10	62700	TNKS,GCHFR,TIMM13,ENDOG,PDXDC1,ADAM18,SOX3,RAB11FIP3,MDK,CEBPB
TF	Factor: SREBP-1; motif: CACSCCA; match class: 1	TF:M00749_1	false	0.005343868321961793	2.2721442518330246	2840	25	6	62700	LHB,CCL19,NDUFB7,TIMM13,S100A9,HBA1
TF	Factor: ATF-4; motif: NNTKRCRTCANS	TF:M07246	false	0.005343868321961793	2.2721442518330246	2845	25	6	62700	SPAG11B,CCL19,NDUFB7,ADAM18,RAB11FIP3,CEBPB
TF	Factor: MTF-1; motif: GTGTGCANMACTTTGCGCAC	TF:M01242	false	0.005343868321961793	2.2721442518330246	3990	25	7	62700	SPAG11B,S100A9,PTTG2,SPRR2G,GNRH2,SOX3,HBA1
TF	Factor: c-Maf; motif: NWNNNTGCTGACKNNNNNN	TF:M01070	false	0.005343868321961793	2.2721442518330246	6675	25	9	62700	SPAG11B,S100A9,ADAM18,PTTG2,SPRR2G,GNRH2,SOX3,RAB11FIP3,HBA1
TF	Factor: NRF-1; motif: YGCGCATGCGCN; match class: 1	TF:M04059_1	false	0.0053444961268306335	2.2720932333274586	1044	25	4	62700	NDUFB7,TIMM13,ENDOG,PDXDC1
TF	Factor: Erg; motif: ACCGGAAGTN	TF:M02062	false	0.00536090785237812	2.2707616577154957	8211	25	10	62700	LHB,NDUFB7,TNKS,GCHFR,TIMM13,S100A9,PDXDC1,GNRH2,HCAR3,DEFA3
TF	Factor: E2F-4; motif: TTTTGGCGCCAWWN; match class: 1	TF:M11535_1	false	0.005365746639398206	2.2703698377596875	6691	25	9	62700	LHB,NDUFB7,PDXDC1,ADAM18,HCAR3,SOX3,RAB11FIP3,CEBPB,HBA1
TF	Factor: NRF-1; motif: CNSTGCGCATGCGCNNS	TF:M10018	false	0.005365746639398206	2.2703698377596875	1859	25	5	62700	NDUFB7,GCHFR,TIMM13,ENDOG,PDXDC1
TF	Factor: Cdx-1; motif: TTTATK; match class: 1	TF:M02086_1	false	0.005378718292074246	2.26932120109861	9852	25	11	62700	SPAG11B,NDUFB7,KIF26B,TNKS,TIMM13,S100A9,ADAM18,PTTG2,SPRR2G,SPRR1A,DEFA3
TF	Factor: RUNX3; motif: NRACCGCAAACCGCAN; match class: 1	TF:M04109_1	false	0.005392760426648282	2.2681888728132162	4004	25	7	62700	LHB,KIF26B,GCHFR,ENDOG,RAB11FIP3,CEBPB,HBA1
TF	Factor: NF-1B; motif: CTGGCASGV	TF:M07051	false	0.005424767031902992	2.265618907973717	4009	25	7	62700	CCL19,GCHFR,TIMM13,S100A9,SPRR2G,GNRH2,HBA1
TF	Factor: RBP-Jkappa; motif: ANCGTGGGAAM	TF:M01112	false	0.005539008858958585	2.2565679402525305	2872	25	6	62700	SPAG11B,CCL19,KIF26B,S100A9,SOX3,RAB11FIP3
TF	Factor: AP-2gamma; motif: NTGSCCTGRGGSNN; match class: 1	TF:M09591_1	false	0.0056170455664515985	2.2504920530371173	2883	25	6	62700	LHB,TNKS,S100A9,GNRH2,MDK,CEBPB
TF	Factor: ER-alpha; motif: ARGSTGACC	TF:M04881	false	0.0056170455664515985	2.2504920530371173	4037	25	7	62700	LHB,SPAG11B,ENDOG,PTTG2,GNRH2,DEFA3,HBA1
TF	Factor: CSX; motif: NKRAGWGS; match class: 1	TF:M10008_1	false	0.0056170455664515985	2.2504920530371173	4037	25	7	62700	LHB,KIF26B,TNKS,GCHFR,MDK,CEBPB,HBA1
TF	Factor: AP-2alpha; motif: NTNSCCTGRGGSNAN	TF:M09590	false	0.005671339288012382	2.2463143702587325	5338	25	8	62700	LHB,KIF26B,TNKS,S100A9,PDXDC1,GNRH2,RAB11FIP3,MDK
TF	Factor: GR; motif: RGRACATTNTGTYC	TF:M04750	false	0.005737777510993804	2.2412562960379185	5351	25	8	62700	SPAG11B,TNKS,GCHFR,TIMM13,ENDOG,PTTG2,SPRR1A,DEFA3
TF	Factor: CDP; motif: ATCGATNNNNNNATCRAT	TF:M03951	false	0.005737777510993804	2.2412562960379185	4056	25	7	62700	ADAM18,PTTG2,GNRH2,HCAR3,RAB11FIP3,SPRR1A,DEFA3
TF	Factor: NFATc1; motif: NATGGAAANWNANTTTYCMN; match class: 1	TF:M04051_1	false	0.005755548629503487	2.2399132723105404	1898	25	5	62700	CCL19,GCHFR,PTTG2,SOX3,SPRR1A
TF	Factor: OLIG2; motif: CCAKCTGYTYNYNNNNNN	TF:M10019	false	0.005755548629503487	2.2399132723105404	4061	25	7	62700	CCL19,TNKS,GCHFR,PTTG2,GNRH2,HCAR3,SOX3
TF	Factor: ZNF549; motif: NTGCTKYCMW	TF:M12355	false	0.005755548629503487	2.2399132723105404	6778	25	9	62700	SPAG11B,CCL19,KIF26B,S100A9,SPRR2G,GNRH2,HCAR3,SPRR1A,HBA1
TF	Factor: GABPA; motif: ACCGGAAGTN	TF:M03990	false	0.005759012613141485	2.2396519702959754	5360	25	8	62700	LHB,NDUFB7,TNKS,GCHFR,TIMM13,PDXDC1,HCAR3,DEFA3
TF	Factor: Smad4; motif: TGTCTGN	TF:M01889	false	0.005764717869254978	2.239221942631902	5362	25	8	62700	SPAG11B,CCL19,TIMM13,PTTG2,SOX3,RAB11FIP3,SPRR1A,DEFA3
TF	Factor: Elk-1; motif: RCCGGAAGTGN	TF:M09904	false	0.005800270680519352	2.2365517387969063	8326	25	10	62700	LHB,NDUFB7,TNKS,GCHFR,TIMM13,ENDOG,PDXDC1,ADAM18,GNRH2,HCAR3
TF	Factor: Nfe2l1; motif: TGYNNAGTCATT	TF:M07390	false	0.00583513117140739	2.233949376743185	6799	25	9	62700	SPAG11B,NDUFB7,KIF26B,TNKS,ADAM18,PTTG2,GNRH2,SPRR1A,MDK
TF	Factor: MafG; motif: TGCTGACNTR	TF:M11354	false	0.00584151338421443	2.2334746239034895	1909	25	5	62700	SPAG11B,S100A9,ADAM18,GNRH2,RAB11FIP3
TF	Factor: AML2; motif: CWAACCGCAAAAACCGCARN	TF:M12002	false	0.005863289226568044	2.2318586822428994	8344	25	10	62700	LHB,GCHFR,TIMM13,PDXDC1,ADAM18,PTTG2,HCAR3,SOX3,DEFA3,MDK
TF	Factor: nerf; motif: YRNCAGGAAGYRGSTBDS; match class: 1	TF:M00531_1	false	0.005870756419152013	2.231305938360661	1913	25	5	62700	SPAG11B,KIF26B,S100A9,MDK,HBA1
TF	Factor: Pit-1; motif: NNWWATTCAT	TF:M03559	false	0.005895336450733457	2.2294914043895284	5392	25	8	62700	NDUFB7,KIF26B,TNKS,S100A9,PDXDC1,ADAM18,PTTG2,SPRR1A
TF	Factor: DEC1; motif: CNCACRTGASC	TF:M03572	false	0.005900801426581813	2.229088999967138	6819	25	9	62700	LHB,NDUFB7,TIMM13,PDXDC1,SPRR2G,SOX3,DEFA3,CEBPB,HBA1
TF	Factor: GABP; motif: VCCGGAAGNGCR	TF:M00341	false	0.005975157526554522	2.2236506406707752	8373	25	10	62700	LHB,GCHFR,TIMM13,S100A9,PDXDC1,GNRH2,SOX3,RAB11FIP3,MDK,HBA1
TF	Factor: egr-3; motif: GTGGGY; match class: 1	TF:M03818_1	false	0.005997976186857266	2.2219952628074044	6837	25	9	62700	LHB,SPAG11B,CCL19,GCHFR,GNRH2,SOX3,RAB11FIP3,CEBPB,HBA1
TF	Factor: COUP-TF1; motif: NRGGTCAAAGGTCAN	TF:M11742	false	0.005999224530548306	2.221904883594576	1926	25	5	62700	LHB,CCL19,TIMM13,DEFA3,MDK
TF	Factor: Sox-9; motif: NNNNAACAATRGNN	TF:M00410	false	0.006013952089118343	2.2208400360815954	4114	25	7	62700	SPAG11B,TNKS,HCAR3,DEFA3,MDK,CEBPB,HBA1
TF	Factor: Erm; motif: NRRSAGGAARNGRN	TF:M09916	false	0.006013952089118343	2.2208400360815954	6849	25	9	62700	LHB,CCL19,NDUFB7,S100A9,PDXDC1,PTTG2,GNRH2,SPRR1A,HBA1
TF	Factor: ZBTB14; motif: SSCCGCGCACNS	TF:M12461	false	0.006013952089118343	2.2208400360815954	2945	25	6	62700	SPAG11B,KIF26B,ENDOG,MDK,CEBPB,HBA1
TF	Factor: PPAR; motif: WASNRGGNCAAAGGTCA	TF:M00528	false	0.006013952089118343	2.2208400360815954	4112	25	7	62700	LHB,CCL19,TIMM13,GNRH2,SPRR1A,DEFA3,MDK
TF	Factor: ITF-2; motif: NNCACCTGNN	TF:M04191	false	0.006023003929557957	2.220186853484777	5423	25	8	62700	LHB,CCL19,NDUFB7,GCHFR,TIMM13,S100A9,GNRH2,CEBPB
TF	Factor: LBP-1; motif: CAGCTGS; match class: 1	TF:M00644_1	false	0.006120156813955366	2.213237449984667	4130	25	7	62700	NDUFB7,GCHFR,ENDOG,PDXDC1,GNRH2,MDK,HBA1
TF	Factor: AP-2beta; motif: NSCCYNRGGSN	TF:M11477	false	0.006151942490203621	2.2109877330739796	8422	25	10	62700	LHB,NDUFB7,TNKS,GCHFR,S100A9,ENDOG,PDXDC1,GNRH2,MDK,CEBPB
TF	Factor: Gli2; motif: NTRAAGTAGGGTGGCCC	TF:M05331	false	0.006156400285125503	2.2106731503789705	1944	25	5	62700	LHB,SPAG11B,KIF26B,S100A9,CEBPB
TF	Factor: c-Ets-1; motif: RCAGGAAGTGNNTNS	TF:M00339	false	0.006205556952944215	2.207219234191761	6888	25	9	62700	SPAG11B,CCL19,NDUFB7,TNKS,PDXDC1,GNRH2,SPRR1A,MDK,CEBPB
TF	Factor: GABP-alpha; motif: NACCGGAAGTN	TF:M11414	false	0.006256157489950553	2.2036923270588904	2977	25	6	62700	LHB,TNKS,GCHFR,TIMM13,PDXDC1,HCAR3
TF	Factor: c-MAF; motif: NNAWNTGCTGASNNNGCNN	TF:M09982	false	0.006308947626278609	2.200043077874189	1959	25	5	62700	PDXDC1,PTTG2,SPRR2G,GNRH2,HCAR3
TF	Factor: FLI1; motif: ACCGGAARTN	TF:M03988	false	0.006375405963176298	2.195492155685555	8475	25	10	62700	LHB,NDUFB7,TNKS,GCHFR,TIMM13,S100A9,PDXDC1,HCAR3,DEFA3,MDK
TF	Factor: c-Ets-2; motif: NCCGGAAGTG	TF:M08759	false	0.00638133288164997	2.1950885998545027	8479	25	10	62700	LHB,NDUFB7,TNKS,GCHFR,TIMM13,S100A9,ENDOG,PDXDC1,ADAM18,HCAR3
TF	Factor: CREB,; motif: NTGACGTNA	TF:M00981	false	0.006408276817874848	2.193258736330978	8485	25	10	62700	NDUFB7,TNKS,GCHFR,PDXDC1,PTTG2,GNRH2,SOX3,RAB11FIP3,CEBPB,HBA1
TF	Factor: SP1; motif: NCCCCKCCCCC	TF:M07226	false	0.006417274175125579	2.1926494052778587	8488	25	10	62700	CCL19,KIF26B,TNKS,S100A9,PDXDC1,GNRH2,SOX3,RAB11FIP3,MDK,CEBPB
TF	Factor: E2A; motif: CACCTGNY	TF:M00973	false	0.006446929411183226	2.1906470849465554	5500	25	8	62700	LHB,NDUFB7,KIF26B,TIMM13,S100A9,RAB11FIP3,SPRR1A,CEBPB
TF	Factor: FOXK1; motif: TGTTTNCNNT	TF:M09929	false	0.006461016106232889	2.189699176334951	4186	25	7	62700	TNKS,GCHFR,TIMM13,SPRR2G,SPRR1A,DEFA3,HBA1
TF	Factor: Cdx-2; motif: NNGYMATAAAA	TF:M07079	false	0.006461016106232889	2.189699176334951	1975	25	5	62700	CCL19,GCHFR,TIMM13,ADAM18,DEFA3
TF	Factor: MAF; motif: GCTGAGTCAN; match class: 1	TF:M07296_1	false	0.006476024839901485	2.188691494104665	1127	25	4	62700	CCL19,KIF26B,TIMM13,S100A9
TF	Factor: ETV4; motif: ACCGGAAGTN	TF:M03982	false	0.006591896717433727	2.1809896058315723	6967	25	9	62700	LHB,NDUFB7,TNKS,GCHFR,TIMM13,S100A9,PDXDC1,HCAR3,DEFA3
TF	Factor: GR; motif: NNNNNNCNNTNTGTNCTNN; match class: 1	TF:M00192_1	false	0.0066102495543606315	2.1797821444423606	1987	25	5	62700	SPAG11B,TNKS,TIMM13,S100A9,HCAR3
TF	Factor: MyoD; motif: YGNCAGSTGTYN	TF:M11185	false	0.00667588206806187	2.175491343898476	1138	25	4	62700	CCL19,NDUFB7,TNKS,PTTG2
TF	Factor: SMAD3; motif: TGTCTGTCT	TF:M00701	false	0.006683240454256667	2.1750129132473663	4216	25	7	62700	SPAG11B,NDUFB7,KIF26B,ADAM18,SOX3,SPRR1A,DEFA3
TF	Factor: Elk-1:HOXA1; motif: ACCGGAAGTAATTA	TF:M08451	false	0.006748302388506736	2.1708054650992876	8557	25	10	62700	LHB,SPAG11B,CCL19,NDUFB7,TNKS,TIMM13,PDXDC1,SPRR2G,HCAR3,HBA1
TF	Factor: THAP1; motif: YTGCCCNNA; match class: 1	TF:M07407_1	false	0.0068629761336081235	2.163487511390593	4237	25	7	62700	CCL19,NDUFB7,TIMM13,S100A9,PTTG2,GNRH2,HCAR3
TF	Factor: TFAP2A; motif: NNNNGCCYSAGGGCA; match class: 1	TF:M07231_1	false	0.006901499879227252	2.161056515279456	1150	25	4	62700	LHB,S100A9,GNRH2,MDK
TF	Factor: E2F-4; motif: NGGCGGGAARN; match class: 1	TF:M07084_1	false	0.006915455822324163	2.1601791887150745	5573	25	8	62700	NDUFB7,GCHFR,TIMM13,ENDOG,PDXDC1,SOX3,MDK,HBA1
TF	Factor: Kaiso; motif: GNTCTCGCGAGRNNNNGGN	TF:M09632	false	0.006938387053873037	2.1587414769539444	3054	25	6	62700	NDUFB7,KIF26B,TIMM13,ENDOG,PDXDC1,RAB11FIP3
TF	Factor: LTF; motif: GKVACTTNC	TF:M01692	false	0.00696886423208417	2.156837996354119	4252	25	7	62700	SPAG11B,GCHFR,S100A9,PTTG2,SPRR2G,SPRR1A,MDK
TF	Factor: MAZ; motif: GGGGAGGG; match class: 1	TF:M00649_1	false	0.006978776226019318	2.1562207270735834	4256	25	7	62700	CCL19,KIF26B,ADAM18,GNRH2,SOX3,MDK,HBA1
TF	Factor: BAF170; motif: NNCTTATCTNN	TF:M09825	false	0.006978776226019318	2.1562207270735834	3060	25	6	62700	SPAG11B,TNKS,GCHFR,PTTG2,SPRR2G,SOX3
TF	Factor: ZNF614; motif: NCYCWGCCYYNNN; match class: 1	TF:M09862_1	false	0.00712500595416069	2.1472147683920064	4273	25	7	62700	CCL19,KIF26B,S100A9,ENDOG,RAB11FIP3,MDK,HBA1
TF	Factor: TCF-7; motif: TCAAAG; match class: 1	TF:M00805_1	false	0.007141231627539669	2.1462268802523683	5612	25	8	62700	SPAG11B,CCL19,NDUFB7,KIF26B,S100A9,PTTG2,SPRR2G,HCAR3
TF	Factor: RXR-alpha; motif: RRGGTCAAAGGTCAN	TF:M11774	false	0.007141231627539669	2.1462268802523683	5611	25	8	62700	LHB,CCL19,TIMM13,PTTG2,SPRR2G,GNRH2,DEFA3,MDK
TF	Factor: TCF-3; motif: CTTTGA; match class: 1	TF:M03858_1	false	0.007141231627539669	2.1462268802523683	5612	25	8	62700	SPAG11B,CCL19,NDUFB7,KIF26B,S100A9,PTTG2,SPRR2G,HCAR3
TF	Factor: ctcf; motif: YGGCCACCAGRKGGCRSYN	TF:M09890	false	0.007201341617321315	2.142586586524106	8650	25	10	62700	LHB,NDUFB7,TNKS,S100A9,ENDOG,PDXDC1,RAB11FIP3,SPRR1A,MDK,CEBPB
TF	Factor: foxo4; motif: NNGTMAACAN	TF:M11546	false	0.007206494207399965	2.142275958118662	4288	25	7	62700	LHB,TIMM13,PTTG2,SPRR2G,GNRH2,MDK,HBA1
TF	Factor: AP-2beta; motif: NSCCYNRGGSN; match class: 1	TF:M11477_1	false	0.007206494207399965	2.142275958118662	7084	25	9	62700	LHB,NDUFB7,TNKS,GCHFR,S100A9,ENDOG,PDXDC1,GNRH2,CEBPB
TF	Factor: VDR; motif: NRGGTCANNGRGKTCA	TF:M10106	false	0.007206494207399965	2.142275958118662	7084	25	9	62700	LHB,SPAG11B,KIF26B,TIMM13,ENDOG,ADAM18,PTTG2,SOX3,HBA1
TF	Factor: HNF-4alpha; motif: AGTCCAAR	TF:M04903	false	0.00720911077912012	2.142118300819768	7087	25	9	62700	LHB,SPAG11B,CCL19,TIMM13,S100A9,PTTG2,GNRH2,RAB11FIP3,SPRR1A
TF	Factor: MR; motif: NGNACRNNNYGTNCN; match class: 1	TF:M11849_1	false	0.00720911077912012	2.142118300819768	4291	25	7	62700	TNKS,GCHFR,ENDOG,HCAR3,SOX3,SPRR1A,DEFA3
TF	Factor: PU.1; motif: NNNNYYYACTTCCTCTTTY	TF:M01172	false	0.0072150377120791705	2.141761394562853	4293	25	7	62700	CCL19,TNKS,S100A9,PDXDC1,ADAM18,PTTG2,SPRR2G
TF	Factor: myogenin; motif: RGCAGSTG	TF:M00712	false	0.00721912703438862	2.1415153158749027	7091	25	9	62700	LHB,NDUFB7,GCHFR,S100A9,ENDOG,GNRH2,RAB11FIP3,MDK,CEBPB
TF	Factor: ZNF501; motif: NNNCSACGCGAACAC	TF:M12085	false	0.007292974599058101	2.1370952990529504	8686	25	10	62700	LHB,KIF26B,TIMM13,ENDOG,SPRR2G,GNRH2,SOX3,RAB11FIP3,CEBPB,HBA1
TF	Factor: AHR; motif: CACGCN	TF:M01855	false	0.007292974599058101	2.1370952990529504	8684	25	10	62700	LHB,SPAG11B,KIF26B,GCHFR,ENDOG,PDXDC1,ADAM18,HCAR3,SOX3,RAB11FIP3
TF	Factor: HES-1; motif: ANSBCKYGTGSCNNG	TF:M01009	false	0.007292974599058101	2.1370952990529504	3101	25	6	62700	KIF26B,GCHFR,TIMM13,SOX3,DEFA3,CEBPB
TF	Factor: rfx5; motif: NNCNNCNGTTGCYRGGNARA	TF:M10049	false	0.007292974599058101	2.1370952990529504	2050	25	5	62700	SPAG11B,GCHFR,SOX3,DEFA3,CEBPB
TF	Factor: C/EBP; motif: NNATTGCNNAANNN	TF:M00190	false	0.007292974599058101	2.1370952990529504	5648	25	8	62700	CCL19,NDUFB7,S100A9,PDXDC1,ADAM18,SPRR2G,HCAR3,HBA1
TF	Factor: C/EBPbeta; motif: NATTGCRYAAYN	TF:M09597	false	0.007292974599058101	2.1370952990529504	3102	25	6	62700	TIMM13,S100A9,PDXDC1,ADAM18,SPRR2G,HCAR3
TF	Factor: Alx-4; motif: NNCRTTAN	TF:M10880	false	0.0073001010163420135	2.136671130217026	8690	25	10	62700	NDUFB7,KIF26B,TIMM13,PDXDC1,ADAM18,SPRR2G,HCAR3,RAB11FIP3,SPRR1A,DEFA3
TF	Factor: CREB; motif: CNNTGACGTMA	TF:M00917	false	0.007325986302411862	2.1351338976824628	5657	25	8	62700	NDUFB7,TNKS,PDXDC1,GNRH2,SOX3,RAB11FIP3,CEBPB,HBA1
TF	Factor: ATF-4; motif: GGATGATGTCATCC; match class: 1	TF:M11334_1	false	0.007337926866990821	2.134426620928477	2059	25	5	62700	ADAM18,PTTG2,HCAR3,RAB11FIP3,SPRR1A
TF	Factor: Six-2; motif: NCGTATCRYN	TF:M11033	false	0.007337926866990821	2.134426620928477	8705	25	10	62700	SPAG11B,KIF26B,S100A9,ENDOG,PDXDC1,ADAM18,SPRR2G,RAB11FIP3,DEFA3,CEBPB
TF	Factor: HFH8; motif: NNNTGTTTATNTR; match class: 1	TF:M00294_1	false	0.007337926866990821	2.134426620928477	525	25	3	62700	TNKS,SPRR2G,HCAR3
TF	Factor: CP2; motif: AACCGGTTNNAACCGGTT	TF:M11485	false	0.007337926866990821	2.134426620928477	7125	25	9	62700	SPAG11B,NDUFB7,KIF26B,TNKS,GCHFR,ENDOG,PTTG2,MDK,HBA1
TF	Factor: C-FOS; motif: NNNKATGACGTCATNNN	TF:M08947	false	0.007337926866990821	2.134426620928477	7125	25	9	62700	LHB,SPAG11B,NDUFB7,S100A9,ENDOG,HCAR3,RAB11FIP3,SPRR1A,CEBPB
TF	Factor: AR; motif: GNNCNNNNTGTTCTN	TF:M01996	false	0.007337926866990821	2.134426620928477	3114	25	6	62700	SPAG11B,GCHFR,PTTG2,SPRR2G,HCAR3,SPRR1A
TF	Factor: HLTF; motif: AGSCARAAAGYRGSTGS; match class: 1	TF:M04613_1	false	0.00737627736580094	2.1321627611285017	2065	25	5	62700	NDUFB7,S100A9,HCAR3,SOX3,HBA1
TF	Factor: Sp1; motif: NGGGGGCGGGGCCNGGGGGGGG	TF:M10071	false	0.007420121627843503	2.1295889758707904	8724	25	10	62700	LHB,KIF26B,TNKS,TIMM13,S100A9,PDXDC1,RAB11FIP3,MDK,CEBPB,HBA1
TF	Factor: C/EBPdelta; motif: NRTTGCGYAAYN	TF:M11321	false	0.007447259649746339	2.1280035041549836	5686	25	8	62700	NDUFB7,KIF26B,TNKS,TIMM13,S100A9,ADAM18,HCAR3,HBA1
TF	Factor: NRF-1; motif: YGCGCMTGCGC	TF:M02102	false	0.007487503597000901	2.125662955967271	2075	25	5	62700	NDUFB7,GCHFR,TIMM13,ENDOG,PDXDC1
TF	Factor: HIC-1; motif: NRTGCCMMCN	TF:M12348	false	0.007543830552605223	2.122408075161369	1198	25	4	62700	LHB,TIMM13,HCAR3,HBA1
TF	Factor: COUP-TF2; motif: GNCARAGGTCANRRN	TF:M03543	false	0.007543830552605223	2.122408075161369	2080	25	5	62700	LHB,CCL19,TIMM13,DEFA3,MDK
TF	Factor: MR; motif: NGNACRNNNYGTNCN	TF:M11849	false	0.007543830552605223	2.122408075161369	4354	25	7	62700	TNKS,GCHFR,ENDOG,HCAR3,SOX3,SPRR1A,DEFA3
TF	Factor: ZBTB20; motif: NNAAYGTATRKN	TF:M12334	false	0.007656372366646305	2.1159769528635097	1204	25	4	62700	NDUFB7,TIMM13,ADAM18,SPRR2G
TF	Factor: JUND; motif: NATGAGTCAT	TF:M08934	false	0.007682781925391114	2.114481494020474	4370	25	7	62700	SPAG11B,KIF26B,ADAM18,PTTG2,SPRR1A,MDK,CEBPB
TF	Factor: PEA3; motif: RCCGGAAGYN	TF:M02066	false	0.007682781925391114	2.114481494020474	7193	25	9	62700	LHB,NDUFB7,TNKS,GCHFR,TIMM13,PDXDC1,ADAM18,HCAR3,DEFA3
TF	Factor: NF1B; motif: CYTGGCNYNCWGCCAN	TF:M09762	false	0.007689892867417732	2.1140797105774256	5723	25	8	62700	CCL19,KIF26B,GCHFR,TIMM13,GNRH2,SPRR1A,MDK,HBA1
TF	Factor: C/EBP; motif: NNNTKNNGNAAN; match class: 1	TF:M00770_1	false	0.007771233267666503	2.109510054707324	1211	25	4	62700	S100A9,PDXDC1,PTTG2,HCAR3
TF	Factor: ZNF37A; motif: CCYYGGCTCCNTSCCMN; match class: 1	TF:M12354_1	false	0.007853242073962595	2.104951015336952	5751	25	8	62700	LHB,KIF26B,GCHFR,TIMM13,RAB11FIP3,MDK,CEBPB,HBA1
TF	Factor: Spz1; motif: DNNGGRGGGWWNNNN	TF:M00446	false	0.007853242073962595	2.104951015336952	8816	25	10	62700	LHB,SPAG11B,CCL19,KIF26B,ADAM18,SOX3,RAB11FIP3,MDK,CEBPB,HBA1
TF	Factor: DP-1; motif: NRNNGGCGGGAANN	TF:M10098	false	0.007853242073962595	2.104951015336952	7224	25	9	62700	LHB,NDUFB7,GCHFR,ENDOG,PDXDC1,SOX3,RAB11FIP3,MDK,HBA1
TF	Factor: Fra-2; motif: NRRTGASTCAB	TF:M07092	false	0.007853242073962595	2.104951015336952	3175	25	6	62700	SPAG11B,KIF26B,ADAM18,SPRR1A,MDK,CEBPB
TF	Factor: HOXC9; motif: WTTTATKGCN	TF:M09955	false	0.007853242073962595	2.104951015336952	1215	25	4	62700	CCL19,GCHFR,ADAM18,DEFA3
TF	Factor: AP-4:Fli-1; motif: RSCGGAWRCAGSTGN; match class: 1	TF:M08445_1	false	0.007882270879445876	2.1033486443971894	3179	25	6	62700	SPAG11B,CCL19,PDXDC1,PTTG2,RAB11FIP3,DEFA3
TF	Factor: CTCF; motif: NNRSYGCCMCCTGSTGGCCN	TF:M12593	false	0.007882270879445876	2.1033486443971894	8823	25	10	62700	LHB,NDUFB7,TNKS,S100A9,ENDOG,PDXDC1,RAB11FIP3,SPRR1A,MDK,CEBPB
TF	Factor: ER-alpha; motif: AGGTCANMNTGACC	TF:M04738	false	0.0079549013100982	2.0993652039175426	4410	25	7	62700	GCHFR,TIMM13,S100A9,ENDOG,RAB11FIP3,MDK,HBA1
TF	Factor: ESR2; motif: AGGTCASNNTGNCCY	TF:M07210	false	0.007962633591832512	2.0989432682881173	3188	25	6	62700	S100A9,ENDOG,PDXDC1,PTTG2,MDK,HBA1
TF	Factor: Erg; motif: NACCGGAARYN	TF:M11392	false	0.008075614759431781	2.0928244068957538	8856	25	10	62700	LHB,NDUFB7,TNKS,GCHFR,TIMM13,S100A9,PDXDC1,HCAR3,DEFA3,MDK
TF	Factor: CDP; motif: NATCGATCGS	TF:M00104	false	0.008137186685437583	2.089525720193971	4430	25	7	62700	LHB,CCL19,ADAM18,SPRR2G,GNRH2,SPRR1A,CEBPB
TF	Factor: ETV5; motif: NCCGGAWGYN	TF:M03983	false	0.008250385435193823	2.0835257619388394	3213	25	6	62700	LHB,TNKS,GCHFR,TIMM13,PDXDC1,HCAR3
TF	Factor: Sp1; motif: GGNDGGRGGCGGGG	TF:M04953	false	0.008250385435193823	2.0835257619388394	8886	25	10	62700	CCL19,KIF26B,TIMM13,S100A9,GNRH2,SOX3,RAB11FIP3,MDK,CEBPB,HBA1
TF	Factor: ELK1; motif: NACTTCCGSCGGAAGYN; match class: 1	TF:M03971_1	false	0.008250385435193823	2.0835257619388394	7290	25	9	62700	SPAG11B,KIF26B,TNKS,GCHFR,TIMM13,ENDOG,PDXDC1,SOX3,MDK
TF	Factor: MOVO-B; motif: GNGGGGG; match class: 1	TF:M01104_1	false	0.0082804127892878	2.0819480125337995	5813	25	8	62700	KIF26B,GCHFR,TIMM13,SOX3,RAB11FIP3,MDK,CEBPB,HBA1
TF	Factor: SP2; motif: GGGCGGGAC; match class: 1	TF:M01783_1	false	0.0082804127892878	2.0819480125337995	4449	25	7	62700	LHB,NDUFB7,S100A9,PDXDC1,RAB11FIP3,MDK,CEBPB
TF	Factor: FOXP3; motif: RTAAACAA; match class: 1	TF:M01599_1	false	0.008333497096582656	2.0791727115544205	138	25	2	62700	TNKS,HCAR3
TF	Factor: myogenin; motif: CRSCTGTTBNNTTTGGCACGSNGCCARCH; match class: 1	TF:M00056_1	false	0.008346777669212989	2.078481154525585	4457	25	7	62700	CCL19,KIF26B,TNKS,GCHFR,PTTG2,SPRR2G,SPRR1A
TF	Factor: Fli-1; motif: NACCGGAARTN	TF:M11404	false	0.008367153906794702	2.0774222424572275	8912	25	10	62700	LHB,NDUFB7,TNKS,GCHFR,TIMM13,S100A9,PDXDC1,HCAR3,DEFA3,MDK
TF	Factor: Pet-1; motif: GCNGGAAGYG; match class: 1	TF:M09918_1	false	0.008367153906794702	2.0774222424572275	7314	25	9	62700	LHB,KIF26B,TNKS,GCHFR,TIMM13,S100A9,GNRH2,MDK,HBA1
TF	Factor: MafG; motif: TGCTGACNNNGCR	TF:M11355	false	0.00837849731346767	2.0768338652585427	1248	25	4	62700	S100A9,PDXDC1,SPRR2G,SOX3
TF	Factor: Foxm1; motif: NTGTTTRT	TF:M07255	false	0.008417612437190752	2.074811073867658	5839	25	8	62700	SPAG11B,KIF26B,TNKS,TIMM13,SPRR2G,HCAR3,SPRR1A,HBA1
TF	Factor: SZF1-1; motif: CCAGGGTAWCAGCNG; match class: 1	TF:M01109_1	false	0.008517094033972434	2.069708557849009	565	25	3	62700	GNRH2,SPRR1A,MDK
TF	Factor: C/EBPbeta; motif: RTTGCGCAA	TF:M04690	false	0.008517094033972434	2.069708557849009	4482	25	7	62700	NDUFB7,TIMM13,S100A9,ADAM18,PTTG2,SPRR1A,MDK
TF	Factor: ESE-1; motif: ACCCGGAAGTRNNNNNNNNWWWW	TF:M11379	false	0.00852424784192094	2.069343931692013	3247	25	6	62700	LHB,NDUFB7,TNKS,TIMM13,PDXDC1,HCAR3
TF	Factor: NRF-1; motif: GCGCMTGCGCN	TF:M07052	false	0.008552083209091309	2.067928082229424	2165	25	5	62700	NDUFB7,GCHFR,TIMM13,ENDOG,PDXDC1
TF	Factor: TCF11:MafG; motif: NNNNNATGACTCAGCANTTNNG	TF:M00284	false	0.008552083209091309	2.067928082229424	4488	25	7	62700	SPAG11B,CCL19,TNKS,S100A9,SPRR2G,GNRH2,CEBPB
TF	Factor: MAZ; motif: GGGMGGGGS; match class: 1	TF:M10432_1	false	0.008608323573631362	2.065081416909857	4494	25	7	62700	CCL19,KIF26B,GCHFR,SOX3,MDK,CEBPB,HBA1
TF	Factor: ZBTB49; motif: NGSCGCTGTCCNNGGTGCTGAN	TF:M12692	false	0.008672282040929777	2.0618666064021305	2175	25	5	62700	TNKS,GCHFR,PDXDC1,SPRR2G,RAB11FIP3
TF	Factor: GABP-alpha; motif: CACTTCCGG	TF:M04698	false	0.008684119810367449	2.061274193437042	3265	25	6	62700	LHB,TNKS,TIMM13,ENDOG,PDXDC1,ADAM18
TF	Factor: GLI; motif: NTGGGTGGTN	TF:M07292	false	0.008728310696152045	2.059069802838736	5885	25	8	62700	LHB,SPAG11B,GCHFR,S100A9,ENDOG,GNRH2,SPRR1A,DEFA3
TF	Factor: ER81; motif: NACCGGAAGTN	TF:M11420	false	0.00882763034905872	2.054155860911966	3277	25	6	62700	LHB,TNKS,GCHFR,TIMM13,PDXDC1,HCAR3
TF	Factor: GABP-alpha; motif: NNNRCCGGAAGTGN	TF:M09935	false	0.008884003478570705	2.0513912800736125	4526	25	7	62700	LHB,TNKS,GCHFR,TIMM13,ENDOG,PDXDC1,ADAM18
TF	Factor: ER-beta; motif: NRGGTCANKSTGACCTNN	TF:M09610	false	0.008910365079521174	2.0501045014880046	5908	25	8	62700	LHB,CCL19,TNKS,GCHFR,S100A9,GNRH2,DEFA3,MDK
TF	Factor: MafG; motif: TGCTGACNNN	TF:M11352	false	0.008910365079521174	2.0501045014880046	2192	25	5	62700	SPAG11B,S100A9,ADAM18,GNRH2,RAB11FIP3
TF	Factor: CP2; motif: GCHCDAMCCAG	TF:M00072	false	0.00891240823770014	2.0500049286200928	9017	25	10	62700	LHB,NDUFB7,KIF26B,TNKS,TIMM13,ENDOG,PTTG2,HCAR3,SOX3,HBA1
TF	Factor: RREB-1; motif: GGGWCSA; match class: 1	TF:M05439_1	false	0.00891240823770014	2.0500049286200928	3287	25	6	62700	NDUFB7,KIF26B,TIMM13,RAB11FIP3,MDK,HBA1
TF	Factor: GR; motif: AGAACAN	TF:M07355	false	0.008974115162105825	2.0470083615974426	5918	25	8	62700	SPAG11B,TNKS,S100A9,PDXDC1,SPRR2G,HCAR3,SPRR1A,DEFA3
TF	Factor: C-JUN:FOSB; motif: NATGACTCAY	TF:M08936	false	0.00900238500165813	2.0456424176894505	3295	25	6	62700	SPAG11B,KIF26B,ADAM18,SPRR1A,MDK,CEBPB
TF	Factor: ETV7; motif: NCCGGAANNN; match class: 1	TF:M02071_1	false	0.009197548597528818	2.0363279087881816	4561	25	7	62700	LHB,NDUFB7,GCHFR,TIMM13,PDXDC1,HCAR3,MDK
TF	Factor: C-FOS:C-JUN; motif: ATGAGTCAYN	TF:M08942	false	0.009197548597528818	2.0363279087881816	3311	25	6	62700	SPAG11B,KIF26B,ADAM18,SPRR1A,MDK,CEBPB
TF	Factor: RelA-p65; motif: BCWGGGRANNK	TF:M04811	false	0.009197548597528818	2.0363279087881816	7448	25	9	62700	CCL19,GCHFR,S100A9,ENDOG,PDXDC1,GNRH2,HCAR3,MDK,HBA1
TF	Factor: SP1; motif: RCCMCRCCCMC	TF:M03920	false	0.009221741962556766	2.035187034123287	7452	25	9	62700	LHB,KIF26B,TNKS,S100A9,ENDOG,PDXDC1,RAB11FIP3,MDK,CEBPB
TF	Factor: AP-2alpha; motif: NGCCTSAGGCN; match class: 1	TF:M11480_1	false	0.009246303887079782	2.034031837232234	5952	25	8	62700	LHB,NDUFB7,TNKS,PDXDC1,GNRH2,HCAR3,RAB11FIP3,CEBPB
TF	Factor: NRL; motif: NNWWNTGCTGACN	TF:M11370	false	0.00929774196341727	2.0316225107899535	1296	25	4	62700	SPRR2G,GNRH2,SOX3,RAB11FIP3
TF	Factor: SREBP-2; motif: ATCACMCCAY	TF:M11084	false	0.009307994425471679	2.0311438854828165	3322	25	6	62700	SPAG11B,CCL19,ENDOG,SOX3,DEFA3,HBA1
TF	Factor: CKROX; motif: SCCCTCCCC	TF:M01175	false	0.009319041735401724	2.0306287432708636	7468	25	9	62700	CCL19,KIF26B,PDXDC1,ADAM18,GNRH2,SOX3,RAB11FIP3,MDK,CEBPB
TF	Factor: Tcfap2e; motif: TGCCCYNNGGCN	TF:M11476	false	0.009351005543028387	2.0291416855651567	2224	25	5	62700	NDUFB7,GNRH2,HCAR3,MDK,HBA1
TF	Factor: GABP-alpha; motif: NRCCGGAAGTN	TF:M11415	false	0.009360722068119736	2.0286906493276238	3328	25	6	62700	LHB,TNKS,GCHFR,TIMM13,PDXDC1,HCAR3
TF	Factor: CREB; motif: NNTKACGTCANNNS	TF:M00916	false	0.00939185165591424	2.0272487757138653	5974	25	8	62700	NDUFB7,TNKS,PDXDC1,GNRH2,SOX3,RAB11FIP3,CEBPB,HBA1
TF	Factor: ZNF563; motif: NGNNTCMTNNCNGGCAGCTGY	TF:M10158	false	0.00939185165591424	2.0272487757138653	5975	25	8	62700	LHB,NDUFB7,TIMM13,PDXDC1,PTTG2,HCAR3,CEBPB,HBA1
TF	Factor: TEF-3:Fli-1; motif: ACCGGAAATGCC	TF:M08510	false	0.009394818533192165	2.027111604152537	7484	25	9	62700	LHB,KIF26B,TNKS,PDXDC1,ADAM18,PTTG2,HCAR3,RAB11FIP3,DEFA3
TF	Factor: P50:P50; motif: NRGGGAMTNCCCN	TF:M01223	false	0.009407752173894836	2.026514131630135	1304	25	4	62700	CCL19,NDUFB7,TIMM13,HBA1
TF	Factor: C/EBPdelta; motif: TKNNGCAATN	TF:M07316	false	0.009481385049378597	2.023128215893484	3341	25	6	62700	CCL19,S100A9,PDXDC1,ADAM18,SPRR2G,MDK
TF	Factor: RREB-1; motif: CCCCAAACMMCCCC; match class: 1	TF:M00257_1	false	0.009507542926936655	2.021931705054994	4601	25	7	62700	SPAG11B,TNKS,S100A9,PDXDC1,GNRH2,MDK,HBA1
TF	Factor: YY1; motif: NNNCGGCCATCTTGNCTSNW; match class: 1	TF:M00069_1	false	0.009510783784631239	2.0217836913366094	2238	25	5	62700	LHB,TNKS,HCAR3,SOX3,DEFA3
TF	Factor: RFX; motif: SHGTTGCSN	TF:M00975	false	0.009567950385837189	2.0191810853637118	5999	25	8	62700	CCL19,NDUFB7,TNKS,GCHFR,TIMM13,PDXDC1,HCAR3,SOX3
TF	Factor: E47; motif: NNNMRCAGGTGTTMNN	TF:M00071	false	0.009616961934838285	2.0169621029434377	1314	25	4	62700	CCL19,NDUFB7,GCHFR,S100A9
TF	Factor: Rarb; motif: AGGTCANNYARAGGTCA	TF:M08035	false	0.009627928970706022	2.016467122358808	6007	25	8	62700	LHB,CCL19,ENDOG,PTTG2,SPRR2G,HCAR3,RAB11FIP3,MDK
TF	Factor: Freac-7; motif: WNNANATAAAYANNNN	TF:M00293	false	0.009631553994146724	2.0163036363816893	4616	25	7	62700	TNKS,GCHFR,PTTG2,SPRR2G,HCAR3,SPRR1A,HBA1
TF	Factor: JunB; motif: GATGACGTCAYC	TF:M11273	false	0.00972662834718765	2.0120376781256706	9155	25	10	62700	LHB,SPAG11B,NDUFB7,TIMM13,ENDOG,PDXDC1,GNRH2,HCAR3,RAB11FIP3,SPRR1A
TF	Factor: CREB1; motif: NRRTGACGTMA	TF:M09887	false	0.009874754804707812	2.0054736793252426	6035	25	8	62700	NDUFB7,TNKS,PDXDC1,PTTG2,GNRH2,SOX3,RAB11FIP3,CEBPB
TF	Factor: Fli-1:Max; motif: NCCGGAAACACGTGN; match class: 1	TF:M08289_1	false	0.00988275077208562	2.0051221567420145	3376	25	6	62700	SPAG11B,GCHFR,TIMM13,PDXDC1,HCAR3,DEFA3
TF	Factor: HOXD12:PEA3; motif: RCCGGAAGTAATAAAM	TF:M08369	false	0.009903991201802385	2.00418975412872	4643	25	7	62700	SPAG11B,CCL19,GCHFR,ENDOG,SOX3,DEFA3,HBA1
TF	Factor: TRPS1; motif: DGHHWCTATYTCCTD	TF:M07434	false	0.009921963737480442	2.003402364544433	608	25	3	62700	SPRR2G,SPRR1A,DEFA3
TF	Factor: AP-2gamma; motif: NNNNWGCCYNCRGSCN	TF:M07349	false	0.009967817257451394	2.001399932643971	3384	25	6	62700	LHB,KIF26B,TIMM13,GNRH2,SPRR1A,MDK
TF	Factor: Elk-1; motif: GGAAGN; match class: 1	TF:M03819_1	false	0.009995505714830509	2.0001952281987676	7572	25	9	62700	CCL19,TNKS,GCHFR,S100A9,PDXDC1,SPRR2G,GNRH2,DEFA3,CEBPB
TF	Factor: ATF3; motif: GRTGACKCA	TF:M12582	false	0.009995505714830509	2.0001952281987676	7572	25	9	62700	SPAG11B,KIF26B,PDXDC1,ADAM18,SPRR2G,GNRH2,SPRR1A,MDK,CEBPB
TF	Factor: TBX2; motif: NNNGTGTSNN	TF:M12026	false	0.010021395880426224	1.9990717813685608	7576	25	9	62700	LHB,CCL19,NDUFB7,KIF26B,TNKS,TIMM13,SOX3,SPRR1A,CEBPB
TF	Factor: C/EBPbeta; motif: ATTGCGYAAT	TF:M07413	false	0.010078292080485609	1.9966130594447233	3396	25	6	62700	S100A9,PDXDC1,ADAM18,SPRR2G,HCAR3,HBA1
TF	Factor: ZXDB; motif: NAGGGTG	TF:M06202	false	0.010078292080485609	1.9966130594447233	7587	25	9	62700	LHB,SPAG11B,CCL19,GCHFR,TIMM13,S100A9,SPRR2G,HCAR3,DEFA3
TF	Factor: ZXDA; motif: NAGGGTG	TF:M06203	false	0.010078292080485609	1.9966130594447233	7587	25	9	62700	LHB,SPAG11B,CCL19,GCHFR,TIMM13,S100A9,SPRR2G,HCAR3,DEFA3
TF	Factor: XBP-1; motif: WNNGMCACGTC; match class: 1	TF:M01770_1	false	0.010078292080485609	1.9966130594447233	4665	25	7	62700	NDUFB7,TNKS,PDXDC1,SOX3,RAB11FIP3,CEBPB,HBA1
TF	Factor: AP-2alpha; motif: GCCNNNRGS; match class: 1	TF:M00469_1	false	0.01011953323210862	1.9948395190569546	3401	25	6	62700	KIF26B,TIMM13,ENDOG,PDXDC1,RAB11FIP3,HBA1
TF	Factor: DREF; motif: CTYYCWCTTCCY	TF:M09725	false	0.010139962807572418	1.9939636379509758	7596	25	9	62700	SPAG11B,KIF26B,TIMM13,S100A9,ADAM18,GNRH2,RAB11FIP3,DEFA3,MDK
TF	Factor: TAFII250; motif: RARRWGGCGGMGGNGR	TF:M10086	false	0.010167323583973084	1.9927933544209604	9231	25	10	62700	KIF26B,TNKS,S100A9,PDXDC1,PTTG2,SOX3,RAB11FIP3,MDK,CEBPB,HBA1
TF	Factor: COUP-TF2; motif: NARAGGTCARRGN	TF:M09599	false	0.010203424622231358	1.9912540395208267	2288	25	5	62700	LHB,CCL19,TIMM13,DEFA3,MDK
TF	Factor: VDR; motif: GGGKNARNRRGGWSA; match class: 1	TF:M00444_1	false	0.010265796590522486	1.988607345227101	4686	25	7	62700	LHB,CCL19,KIF26B,TNKS,TIMM13,SOX3,MDK
TF	Factor: MAF; motif: NGCTGAGTCAN	TF:M00983	false	0.010316986794912457	1.9864471253273095	6097	25	8	62700	SPAG11B,NDUFB7,KIF26B,ADAM18,RAB11FIP3,SPRR1A,MDK,CEBPB
TF	Factor: STAT6; motif: NNYTTCCY	TF:M00500	false	0.010433741538798492	1.9815599256799539	4702	25	7	62700	LHB,CCL19,GCHFR,TIMM13,MDK,CEBPB,HBA1
TF	Factor: CREM; motif: NRTGATGTCAYN	TF:M11224	false	0.010438981241550464	1.981341882824334	3428	25	6	62700	LHB,SPAG11B,NDUFB7,HCAR3,RAB11FIP3,SPRR1A
TF	Factor: GR; motif: RGWACATWAYGTWCY	TF:M11846	false	0.010510505246403536	1.9783764066690928	6119	25	8	62700	SPAG11B,TNKS,TIMM13,ENDOG,SPRR2G,HCAR3,SPRR1A,DEFA3
TF	Factor: Net; motif: NRCCGGAAGTN	TF:M11439	false	0.010531682271938991	1.9775022515053047	2310	25	5	62700	LHB,TNKS,GCHFR,TIMM13,PDXDC1
TF	Factor: C/EBPalpha; motif: NNNNNTTKCNNAAN	TF:M07037	false	0.010531682271938991	1.9775022515053047	3437	25	6	62700	CCL19,TIMM13,S100A9,PDXDC1,ADAM18,SPRR2G
TF	Factor: PUR1; motif: GGGNCAGNN	TF:M01721	false	0.01053842647158317	1.9772242302738054	9289	25	10	62700	LHB,CCL19,TIMM13,ADAM18,GNRH2,SOX3,RAB11FIP3,MDK,CEBPB,HBA1
TF	Factor: ZNF557; motif: NCCGCKTCCTGC	TF:M06444	false	0.010562118637473127	1.9762489586700425	1362	25	4	62700	KIF26B,TIMM13,RAB11FIP3,MDK
TF	Factor: LUMAN; motif: CYCAGCYYCY; match class: 1	TF:M09729_1	false	0.010685954887902503	1.9711866635778148	4729	25	7	62700	CCL19,KIF26B,TIMM13,S100A9,RAB11FIP3,MDK,HBA1
TF	Factor: MEL1; motif: GATAAGATAA	TF:M08792	false	0.010761025942752751	1.96814632160309	2325	25	5	62700	SPAG11B,GCHFR,ADAM18,SPRR1A,DEFA3
TF	Factor: IRF-4; motif: NYGAAASYGAAACYN	TF:M11686	false	0.010761025942752751	1.96814632160309	3456	25	6	62700	SPAG11B,CCL19,S100A9,ADAM18,HCAR3,MDK
TF	Factor: KLF16; motif: GMCACGCCCCC	TF:M03914	false	0.010779982751588472	1.9673819340375862	3459	25	6	62700	KIF26B,TNKS,GCHFR,TIMM13,RAB11FIP3,MDK
TF	Factor: HOXA10; motif: ANTTTATG	TF:M03873	false	0.010779982751588472	1.9673819340375862	2327	25	5	62700	KIF26B,TIMM13,ENDOG,PTTG2,DEFA3
TF	Factor: BTEB3; motif: NRCCACGCCCMCN	TF:M12179	false	0.010941711922460214	1.9609147236778013	1379	25	4	62700	KIF26B,TNKS,ENDOG,SOX3
TF	Factor: ZABC1; motif: ATTCCNAC	TF:M01306	false	0.010941711922460214	1.9609147236778013	9348	25	10	62700	LHB,NDUFB7,KIF26B,GCHFR,S100A9,ENDOG,PDXDC1,PTTG2,DEFA3,CEBPB
TF	Factor: ATF2; motif: VGTGACGTMACN	TF:M00179	false	0.010941711922460214	1.9609147236778013	6170	25	8	62700	NDUFB7,TNKS,PDXDC1,GNRH2,SOX3,RAB11FIP3,CEBPB,HBA1
TF	Factor: Erm; motif: NRCMGGAAGTN	TF:M11422	false	0.011009917310211228	1.9582159427770067	4762	25	7	62700	LHB,CCL19,TNKS,GCHFR,TIMM13,PDXDC1,HCAR3
TF	Factor: FOXO1A:ETV7; motif: NWMAACAGGAMNNNCTTCCNN; match class: 1	TF:M08304_1	false	0.01103935678385794	1.9570562303531185	7718	25	9	62700	SPAG11B,CCL19,TNKS,GCHFR,PTTG2,SPRR2G,HCAR3,MDK,HBA1
TF	Factor: ETS1; motif: ACCGGAARYN; match class: 1	TF:M03977_1	false	0.01103935678385794	1.9570562303531185	4767	25	7	62700	LHB,NDUFB7,GCHFR,TIMM13,PDXDC1,HCAR3,MDK
TF	Factor: E2F-1:DP-1; motif: TTTCSCGC; match class: 1	TF:M00736_1	false	0.01103935678385794	1.9570562303531185	4767	25	7	62700	NDUFB7,TNKS,GCHFR,TIMM13,SOX3,MDK,CEBPB
TF	Factor: AP-2gamma; motif: NSCCYNRGGSN; match class: 1	TF:M11481_1	false	0.011120432371235264	1.9538783267115951	4774	25	7	62700	LHB,KIF26B,GCHFR,S100A9,PDXDC1,GNRH2,SOX3
TF	Factor: TTF-1; motif: NNNNCAAGNRNN	TF:M00794	false	0.011161611149211256	1.9522731116073415	4778	25	7	62700	CCL19,NDUFB7,ENDOG,PTTG2,SPRR2G,SOX3,DEFA3
TF	Factor: IRF-8; motif: NCGAAACCGAAACYN	TF:M11683	false	0.011172685311404152	1.9518424333511717	4780	25	7	62700	SPAG11B,CCL19,TNKS,S100A9,ADAM18,HCAR3,MDK
TF	Factor: ELF3; motif: WACCCGGAAGTAN	TF:M03967	false	0.011172685311404152	1.9518424333511717	7738	25	9	62700	LHB,CCL19,NDUFB7,TNKS,GCHFR,TIMM13,ENDOG,PDXDC1,HCAR3
TF	Factor: ZNF532; motif: NGGRGCTGGG	TF:M12732	false	0.011203495436471245	1.9506464584070746	9389	25	10	62700	CCL19,KIF26B,TNKS,TIMM13,S100A9,ENDOG,PDXDC1,RAB11FIP3,MDK,HBA1
TF	Factor: AREB6; motif: NNYNYACCTGWVT	TF:M00412	false	0.011219286799074269	1.9500347499489536	4786	25	7	62700	SPAG11B,CCL19,ENDOG,PDXDC1,SPRR2G,DEFA3,HBA1
TF	Factor: SAP-1; motif: ACCGGAAGTNN	TF:M09607	false	0.01122028030133573	1.9499962935430646	4787	25	7	62700	LHB,TNKS,TIMM13,ENDOG,PDXDC1,ADAM18,HCAR3
TF	Factor: foxo4; motif: NCGTMMACAN	TF:M11547	false	0.011221263425783777	1.9499582421925625	3498	25	6	62700	LHB,TIMM13,SPRR2G,GNRH2,MDK,HBA1
TF	Factor: CP2; motif: WACCGGTTNNAACCGGWT; match class: 1	TF:M11488_1	false	0.011283783703076101	1.9475452473536814	648	25	3	62700	SPAG11B,ENDOG,MDK
TF	Factor: HOXD12:Elk-1; motif: NRNCGGAAGTCGTAAAN	TF:M08359	false	0.011297944150931463	1.947000576440038	6218	25	8	62700	CCL19,S100A9,PDXDC1,PTTG2,GNRH2,RAB11FIP3,DEFA3,CEBPB
TF	Factor: RBPJK; motif: NSNSTGGGAAN	TF:M10085	false	0.011297944150931463	1.947000576440038	3505	25	6	62700	LHB,SPAG11B,KIF26B,S100A9,ADAM18,RAB11FIP3
TF	Factor: MafG; motif: TGCTGACNNNGCR	TF:M11353	false	0.01132097348189116	1.9461162268901615	1399	25	4	62700	S100A9,PDXDC1,SPRR2G,SOX3
TF	Factor: HOXA5; motif: TGCNHNCWYCCYCATTAKTGNDCNMNHYCN	TF:M00023	false	0.011321989017272877	1.9460772707321263	3508	25	6	62700	LHB,CCL19,TIMM13,ADAM18,PTTG2,DEFA3
TF	Factor: JUNB:C-FOS; motif: NATGAGTCATNN	TF:M08925	false	0.011473785645069194	1.9402932679304126	3518	25	6	62700	SPAG11B,KIF26B,ADAM18,SPRR1A,MDK,CEBPB
TF	Factor: ATF3; motif: CBCTGACGTCANCS; match class: 1	TF:M00513_1	false	0.01153117962830975	1.9381262625352642	3523	25	6	62700	LHB,SPAG11B,NDUFB7,PTTG2,HCAR3,RAB11FIP3
TF	Factor: CP2; motif: WACCGGTTNNAACCGGWT	TF:M11488	false	0.01153117962830975	1.9381262625352642	3523	25	6	62700	SPAG11B,KIF26B,ENDOG,SPRR1A,MDK,HBA1
TF	Factor: CTCF; motif: WGCGCCMYCTAGYGGYN	TF:M03895	false	0.01159197413694977	1.93584259649759	9447	25	10	62700	LHB,SPAG11B,NDUFB7,S100A9,ENDOG,PDXDC1,RAB11FIP3,MDK,CEBPB,HBA1
TF	Factor: NF90; motif: NCCNCWGCCYCCNC	TF:M09859	false	0.011633534846267465	1.9342883049641482	4833	25	7	62700	NDUFB7,KIF26B,GCHFR,SOX3,MDK,CEBPB,HBA1
TF	Factor: FOXO1A:Net; motif: RWMAACAGGAAGTN	TF:M08302	false	0.011633534846267465	1.9342883049641482	9458	25	10	62700	SPAG11B,CCL19,NDUFB7,GCHFR,TIMM13,PTTG2,SPRR2G,HCAR3,SOX3,DEFA3
TF	Factor: ZNF676; motif: NSAGGGGGCGGT	TF:M05893	false	0.011633534846267465	1.9342883049641482	175	25	2	62700	GCHFR,CEBPB
TF	Factor: LRF; motif: NGNAGNGGGTYN	TF:M04617	false	0.011633534846267465	1.9342883049641482	6261	25	8	62700	LHB,SPAG11B,CCL19,NDUFB7,ADAM18,RAB11FIP3,MDK,HBA1
TF	Factor: JunD; motif: NRTGACGTCATS	TF:M11270	false	0.01165072411999044	1.9336470813724684	9464	25	10	62700	LHB,SPAG11B,NDUFB7,TIMM13,PTTG2,SPRR2G,GNRH2,HCAR3,RAB11FIP3,SPRR1A
TF	Factor: HKR2; motif: NGNCNGAGGGMGGAGG	TF:M10172	false	0.011677506537826838	1.9326498808938448	1417	25	4	62700	CCL19,SOX3,SPRR1A,CEBPB
TF	Factor: FOXP2; motif: NTGTTTACN	TF:M09934	false	0.01180623506123197	1.9278885742590146	1422	25	4	62700	TIMM13,SPRR2G,GNRH2,HBA1
TF	Factor: YY1; motif: GCCGCCATTTTG	TF:M02044	false	0.01180623506123197	1.9278885742590146	6280	25	8	62700	LHB,CCL19,TNKS,PDXDC1,PTTG2,SOX3,SPRR1A,HBA1
TF	Factor: GRHL2; motif: AACCNGTYNKNC	TF:M09943	false	0.011819062143724154	1.927416983857901	1423	25	4	62700	CCL19,PDXDC1,HCAR3,SOX3
TF	Factor: NFE2L1; motif: NNNATGACTCAGCANW; match class: 1	TF:M12499_1	false	0.011820368114164693	1.9273689982888542	3551	25	6	62700	SPAG11B,KIF26B,SPRR2G,SPRR1A,DEFA3,CEBPB
TF	Factor: ETV7; motif: NNSCGGAAGTR	TF:M08760	false	0.011869755787677442	1.925558216273307	2402	25	5	62700	LHB,TNKS,TIMM13,PDXDC1,ADAM18
TF	Factor: ZNF549; motif: NTGCTKYCMW; match class: 1	TF:M12355_1	false	0.011870929739526075	1.925515265465529	1426	25	4	62700	CCL19,GNRH2,HCAR3,SPRR1A
TF	Factor: MTF-1; motif: NTTTTGCACACGGCNYN; match class: 1	TF:M12279_1	false	0.011918443752264413	1.923780448784363	1428	25	4	62700	PTTG2,GNRH2,SOX3,SPRR1A
TF	Factor: Six-2; motif: NCGTATCRYN; match class: 1	TF:M11033_1	false	0.011967865810422315	1.9219832889749209	2409	25	5	62700	S100A9,ENDOG,ADAM18,DEFA3,CEBPB
TF	Factor: pax-2; motif: NSGTCACGCWTSANYGMNYN	TF:M11876	false	0.011967865810422315	1.9219832889749209	6303	25	8	62700	SPAG11B,NDUFB7,KIF26B,TIMM13,S100A9,ENDOG,RAB11FIP3,SPRR1A
TF	Factor: AP-2alpha; motif: NGCCTSAGGCN	TF:M11480	false	0.011967865810422315	1.9219832889749209	6302	25	8	62700	LHB,NDUFB7,TNKS,PDXDC1,GNRH2,HCAR3,RAB11FIP3,CEBPB
TF	Factor: IRF-4; motif: RGGAASWGR	TF:M04818	false	0.011967865810422315	1.9219832889749209	9513	25	10	62700	SPAG11B,CCL19,KIF26B,TNKS,GCHFR,GNRH2,RAB11FIP3,SPRR1A,DEFA3,HBA1
TF	Factor: Sox-30; motif: NAACAATN	TF:M11641	false	0.012004425691916221	1.9206586123498002	2413	25	5	62700	PTTG2,DEFA3,MDK,CEBPB,HBA1
TF	Factor: ZNF532; motif: NGGRGCTGGG; match class: 1	TF:M12732_1	false	0.012004425691916221	1.9206586123498002	3568	25	6	62700	KIF26B,TIMM13,S100A9,RAB11FIP3,MDK,HBA1
TF	Factor: MAZ; motif: GGGMGGGGS	TF:M10432	false	0.01206179762813866	1.9185879623614983	9527	25	10	62700	CCL19,KIF26B,GCHFR,TIMM13,PDXDC1,SOX3,SPRR1A,MDK,CEBPB,HBA1
TF	Factor: ELK1; motif: ACCGGAAGTN	TF:M03970	false	0.012100905232175775	1.91718214020969	4882	25	7	62700	LHB,NDUFB7,TNKS,GCHFR,TIMM13,PDXDC1,HCAR3
TF	Factor: ctcf; motif: CCRSCAGGGGGCGCN	TF:M10426	false	0.012142841971224486	1.9156796569202372	9538	25	10	62700	LHB,KIF26B,GCHFR,TIMM13,ENDOG,PDXDC1,SOX3,RAB11FIP3,MDK,CEBPB
TF	Factor: Smad2; motif: TGTCTGNCWCCT	TF:M10059	false	0.01214592711905913	1.9155693291648317	6324	25	8	62700	LHB,TIMM13,S100A9,ENDOG,PTTG2,SPRR2G,HCAR3,RAB11FIP3
TF	Factor: Tcfap2e; motif: TGCCCYNRGGCN	TF:M11474	false	0.012158257660853258	1.9151286571761994	1441	25	4	62700	NDUFB7,S100A9,GNRH2,HBA1
TF	Factor: CP2; motif: AACCGGTTNNAACCGGTT; match class: 1	TF:M11485_1	false	0.012205007905200628	1.9134619349535604	6332	25	8	62700	SPAG11B,NDUFB7,KIF26B,TNKS,GCHFR,ENDOG,MDK,HBA1
TF	Factor: ASH-2; motif: NGCAGCTGCN	TF:M11178	false	0.012213136986684654	1.913172771679486	2430	25	5	62700	NDUFB7,ENDOG,PDXDC1,GNRH2,MDK
TF	Factor: ASH-2; motif: NGCAGCTGCN; match class: 1	TF:M11178_1	false	0.012213136986684654	1.913172771679486	2430	25	5	62700	NDUFB7,ENDOG,PDXDC1,GNRH2,MDK
TF	Factor: ASH-2; motif: NRCAGCTGYN; match class: 1	TF:M11176_1	false	0.012213136986684654	1.913172771679486	2430	25	5	62700	NDUFB7,ENDOG,PDXDC1,GNRH2,MDK
TF	Factor: HOXB2:E2A; motif: NCACCTGNNNNNCATTA	TF:M08606	false	0.012213136986684654	1.913172771679486	677	25	3	62700	GCHFR,S100A9,SPRR1A
TF	Factor: ASH-2; motif: NRCAGCTGYN	TF:M11176	false	0.012213136986684654	1.913172771679486	2430	25	5	62700	NDUFB7,ENDOG,PDXDC1,GNRH2,MDK
TF	Factor: RelA-p65; motif: AAASTCCC	TF:M04849	false	0.012213136986684654	1.913172771679486	6339	25	8	62700	CCL19,GCHFR,S100A9,ENDOG,HCAR3,RAB11FIP3,SPRR1A,CEBPB
TF	Factor: p73; motif: NGRCATGYYTGNRCWTGYYN	TF:M09644	false	0.012259979556185572	1.911510254013623	3595	25	6	62700	CCL19,GCHFR,S100A9,ENDOG,PDXDC1,MDK
TF	Factor: FLI-1; motif: CMGGAWGTSAN	TF:M01208	false	0.012259979556185572	1.911510254013623	6344	25	8	62700	LHB,SPAG11B,CCL19,TNKS,GCHFR,TIMM13,PDXDC1,HBA1
TF	Factor: SMAD; motif: TGTCTGNNN; match class: 1	TF:M08897_1	false	0.012395129438994035	1.906748933652325	682	25	3	62700	SPAG11B,TIMM13,DEFA3
TF	Factor: CSX; motif: NCCACTTRAN	TF:M10642	false	0.012395129438994035	1.906748933652325	4916	25	7	62700	LHB,NDUFB7,TNKS,PTTG2,GNRH2,DEFA3,MDK
TF	Factor: ZNF515; motif: WNSCCCCCWGCNG	TF:M08835	false	0.012445717216011343	1.9049800710135327	3608	25	6	62700	NDUFB7,KIF26B,TIMM13,ENDOG,GNRH2,CEBPB
TF	Factor: Erm; motif: RSAGGAAGGAAGTN	TF:M11423	false	0.012454489277781382	1.904674076910215	4924	25	7	62700	LHB,GCHFR,S100A9,ADAM18,GNRH2,HCAR3,HBA1
TF	Factor: HOXA10; motif: NGYMATAAANN	TF:M10800	false	0.012454489277781382	1.904674076910215	3610	25	6	62700	CCL19,GCHFR,TIMM13,ADAM18,SPRR2G,DEFA3
TF	Factor: c-Jun; motif: NATGACGTCAYN; match class: 1	TF:M11266_1	false	0.012454489277781382	1.904674076910215	6366	25	8	62700	LHB,SPAG11B,NDUFB7,ENDOG,GNRH2,HCAR3,RAB11FIP3,SPRR1A
TF	Factor: HIF-1alpha; motif: NNACGTGNN	TF:M07043	false	0.01261403321236736	1.8991460298569778	1463	25	4	62700	KIF26B,GCHFR,TIMM13,HBA1
TF	Factor: MLLT10; motif: CYNNCCNNGGNGCTG	TF:M12636	false	0.01261403321236736	1.8991460298569778	9612	25	10	62700	LHB,KIF26B,TNKS,GCHFR,PDXDC1,GNRH2,SOX3,RAB11FIP3,CEBPB,HBA1
TF	Factor: NF-kappaB1; motif: KGGRNTTTCCM	TF:M07221	false	0.012651212096344339	1.8978678632995547	2457	25	5	62700	GNRH2,HCAR3,SOX3,SPRR1A,DEFA3
TF	Factor: Smad1; motif: NGGCAGACN; match class: 1	TF:M03845_1	false	0.012651212096344339	1.8978678632995547	689	25	3	62700	LHB,SPAG11B,SOX3
TF	Factor: ZNF416; motif: GGGRNGCCSAGRN	TF:M12724	false	0.012831765422151375	1.8917135883364413	3636	25	6	62700	LHB,NDUFB7,TNKS,GCHFR,ENDOG,SOX3
TF	Factor: TAL1::GATA1; motif: NTTATCWNNNNNNNNCAG	TF:M07230	false	0.012883592908337335	1.889963006334176	3641	25	6	62700	CCL19,TNKS,GCHFR,PDXDC1,PTTG2,SOX3
TF	Factor: NR3C1; motif: RRGAACATWMYGTYCTRN; match class: 1	TF:M02219_1	false	0.012883592908337335	1.889963006334176	1475	25	4	62700	SPAG11B,TNKS,SPRR2G,GNRH2
TF	Factor: NeuroD; motif: NNSCWGCTGNSY	TF:M01288	false	0.012883592908337335	1.889963006334176	4961	25	7	62700	LHB,CCL19,TNKS,GNRH2,HCAR3,SPRR1A,MDK
TF	Factor: E2F-3:FOXO6; motif: NAATGACACGCGCCCMC; match class: 1	TF:M08209_1	false	0.012883592908337335	1.889963006334176	7976	25	9	62700	LHB,SPAG11B,NDUFB7,KIF26B,GCHFR,ENDOG,PDXDC1,DEFA3,MDK
TF	Factor: ATF-1; motif: TNACGTCAN	TF:M01861	false	0.012883592908337335	1.889963006334176	6408	25	8	62700	NDUFB7,TNKS,PDXDC1,GNRH2,SOX3,RAB11FIP3,CEBPB,HBA1
TF	Factor: CREM; motif: TGACGTCASYN	TF:M01820	false	0.012914378302497276	1.8889264959013206	6415	25	8	62700	CCL19,NDUFB7,TNKS,PDXDC1,GNRH2,SOX3,RAB11FIP3,CEBPB
TF	Factor: E2F-6; motif: NGGGCGGGARRNN	TF:M09895	false	0.012914378302497276	1.8889264959013206	7982	25	9	62700	NDUFB7,GCHFR,ENDOG,PDXDC1,SOX3,RAB11FIP3,MDK,CEBPB,HBA1
TF	Factor: Cdx-4; motif: NGCMATAAAAC	TF:M10855	false	0.012924692349557078	1.8885797857566422	190	25	2	62700	ADAM18,DEFA3
TF	Factor: Oct3; motif: NYWTTSWTATGCAAAT; match class: 1	TF:M09646_1	false	0.012924692349557078	1.8885797857566422	1478	25	4	62700	SPAG11B,TNKS,ADAM18,HCAR3
TF	Factor: Sp1; motif: GGGGCGGGGC	TF:M07063	false	0.012950503916346064	1.8877133324452322	6422	25	8	62700	KIF26B,TNKS,S100A9,PDXDC1,RAB11FIP3,MDK,CEBPB,HBA1
TF	Factor: Nkx2-8; motif: STCGTTGAN	TF:M10632	false	0.01297498214793181	1.8868932310178506	4974	25	7	62700	NDUFB7,KIF26B,GCHFR,ADAM18,PTTG2,SOX3,RAB11FIP3
TF	Factor: LBX2; motif: CTNRANSTAATTA; match class: 1	TF:M04383_1	false	0.013032024479183614	1.8849881129257302	2482	25	5	62700	TNKS,S100A9,ADAM18,SPRR1A,DEFA3
TF	Factor: T3R-beta; motif: RRGNNANNNGAGGWCAN	TF:M02119	false	0.013032024479183614	1.8849881129257302	3657	25	6	62700	CCL19,NDUFB7,GCHFR,TIMM13,GNRH2,SOX3
TF	Factor: AP-2gamma; motif: NSCCYNRGGSN	TF:M11481	false	0.013038902401149768	1.884758965443566	4981	25	7	62700	LHB,KIF26B,GCHFR,S100A9,PDXDC1,GNRH2,SOX3
TF	Factor: hoxa9; motif: GYMATWANNN	TF:M10786	false	0.013079542834876258	1.8834074355041328	8006	25	9	62700	CCL19,GCHFR,TIMM13,S100A9,ADAM18,PTTG2,SPRR2G,DEFA3,HBA1
TF	Factor: C-JUN:FRA-2; motif: NNRTGAGTCAYN	TF:M08940	false	0.013163081307548176	1.8806424360848355	3667	25	6	62700	SPAG11B,KIF26B,ADAM18,SPRR1A,MDK,CEBPB
TF	Factor: ZNF692; motif: SYNGGSCCCASCCNC; match class: 1	TF:M09734_1	false	0.013163081307548176	1.8806424360848355	6450	25	8	62700	LHB,CCL19,KIF26B,GCHFR,S100A9,PDXDC1,MDK,CEBPB
TF	Factor: TIF2; motif: ANANAGAWAAGN	TF:M09849	false	0.013163081307548176	1.8806424360848355	3670	25	6	62700	SPAG11B,TNKS,GCHFR,ADAM18,SOX3,HBA1
TF	Factor: AR; motif: GGNACRNNRTGTWCT	TF:M01201	false	0.013163081307548176	1.8806424360848355	6448	25	8	62700	SPAG11B,CCL19,TNKS,ENDOG,PTTG2,HCAR3,SPRR1A,MDK
TF	Factor: Hey2; motif: NNCACGYGNN; match class: 1	TF:M11052_1	false	0.013163081307548176	1.8806424360848355	9694	25	10	62700	LHB,SPAG11B,NDUFB7,KIF26B,GCHFR,TIMM13,ENDOG,SOX3,RAB11FIP3,HBA1
TF	Factor: HOXA10; motif: NGYMATAAANN	TF:M10802	false	0.013163081307548176	1.8806424360848355	3669	25	6	62700	CCL19,GCHFR,TIMM13,ADAM18,SPRR2G,DEFA3
TF	Factor: BRN1; motif: NANNTATGCATAATNNA	TF:M01324	false	0.013180722561233413	1.8800607812628705	4998	25	7	62700	SPAG11B,CCL19,NDUFB7,TNKS,ADAM18,PTTG2,HCAR3
TF	Factor: Cdx-2; motif: BNNATAAANRN	TF:M01659	false	0.013180722561233413	1.8800607812628705	1492	25	4	62700	SPAG11B,CCL19,NDUFB7,PTTG2
TF	Factor: NRF-1; motif: YGCGCATGCGCN	TF:M04059	false	0.01323100853984706	1.8784070502496548	1494	25	4	62700	NDUFB7,TIMM13,ENDOG,PDXDC1
TF	Factor: CREB1; motif: NRTGAYGCGTN; match class: 1	TF:M11218_1	false	0.013251096274806267	1.877748190677805	2499	25	5	62700	TIMM13,ENDOG,PDXDC1,SPRR2G,SOX3
TF	Factor: c-MAF; motif: NYGCTGACN	TF:M11356	false	0.013285511765290059	1.8766217116668975	708	25	3	62700	SPAG11B,GNRH2,RAB11FIP3
TF	Factor: ATF-3; motif: NATGATGTCATN	TF:M11290	false	0.013289812517190774	1.8764811457182027	6466	25	8	62700	LHB,SPAG11B,NDUFB7,ADAM18,PTTG2,HCAR3,RAB11FIP3,SPRR1A
TF	Factor: IRF-4; motif: NCGAAACCGAAACYN	TF:M11687	false	0.013298689603689632	1.876191150455773	3683	25	6	62700	SPAG11B,CCL19,TNKS,S100A9,HCAR3,MDK
TF	Factor: gsh-1; motif: NTMATNRN	TF:M10750	false	0.013315400534501254	1.8756457652139678	8043	25	9	62700	CCL19,KIF26B,TNKS,TIMM13,ENDOG,PTTG2,SPRR2G,HCAR3,DEFA3
TF	Factor: NF1B; motif: CYTGGCNYNCWGCCAN; match class: 1	TF:M09762_1	false	0.013443231327062924	1.8714963280947687	1504	25	4	62700	CCL19,KIF26B,GCHFR,SPRR1A
TF	Factor: POU6F1; motif: NNNNWTAATGAGSTNNN; match class: 1	TF:M01479_1	false	0.01350720198499006	1.8694346057026754	714	25	3	62700	LHB,TNKS,SPRR2G
TF	Factor: CDP; motif: NATYGATSSS	TF:M00106	false	0.01350720198499006	1.8694346057026754	6490	25	8	62700	LHB,CCL19,KIF26B,ADAM18,PTTG2,SPRR2G,GNRH2,SPRR1A
TF	Factor: HNF-3alpha; motif: CNYTAAGTAAACAAAN	TF:M11570	false	0.013541348687686196	1.8683380787490735	3703	25	6	62700	TNKS,S100A9,ADAM18,PTTG2,SPRR2G,DEFA3
TF	Factor: E2F; motif: TTTSGCGS	TF:M00427	false	0.013596292332704388	1.866579506260534	9761	25	10	62700	NDUFB7,KIF26B,TNKS,GCHFR,TIMM13,SPRR2G,SOX3,RAB11FIP3,MDK,CEBPB
TF	Factor: CSX; motif: NCCACTTRAN	TF:M10640	false	0.01362569907111595	1.8656412068539063	6504	25	8	62700	LHB,SPAG11B,NDUFB7,TNKS,PTTG2,GNRH2,DEFA3,MDK
TF	Factor: KLF17; motif: NGGGCGG	TF:M05386	false	0.013641331274727542	1.865143244264935	8085	25	9	62700	LHB,NDUFB7,GCHFR,TIMM13,PDXDC1,RAB11FIP3,MDK,CEBPB,HBA1
TF	Factor: LKLF; motif: NGGGCGG	TF:M05499	false	0.013641331274727542	1.865143244264935	8085	25	9	62700	LHB,NDUFB7,GCHFR,TIMM13,PDXDC1,RAB11FIP3,MDK,CEBPB,HBA1
TF	Factor: OVOL1; motif: NTAACGGN	TF:M12645	false	0.013672040720175466	1.86416665680274	199	25	2	62700	ENDOG,ADAM18
TF	Factor: Erg; motif: NACCGGAARTN; match class: 1	TF:M11396_1	false	0.013681032529652604	1.8638811244720037	5051	25	7	62700	LHB,TNKS,GCHFR,TIMM13,PDXDC1,HCAR3,MDK
TF	Factor: CDP:HOXA13; motif: ATCGATYAYSYCRTAAA	TF:M08201	false	0.013681032529652604	1.8638811244720037	8091	25	9	62700	NDUFB7,ENDOG,ADAM18,PTTG2,SPRR2G,GNRH2,RAB11FIP3,SPRR1A,DEFA3
TF	Factor: MAZ; motif: GGGGGAGGGGGNGRGRRRGNRG	TF:M09984	false	0.013731135119796244	1.862293559202672	9784	25	10	62700	KIF26B,TNKS,GCHFR,PDXDC1,PTTG2,SOX3,SPRR1A,MDK,CEBPB,HBA1
TF	Factor: Egr-1; motif: GCGGGGGCGG	TF:M07354	false	0.013757564377524258	1.8614584462625352	8103	25	9	62700	LHB,TNKS,GCHFR,ENDOG,PDXDC1,SOX3,RAB11FIP3,MDK,CEBPB
TF	Factor: C/EBP; motif: NTTRCNNAANNN	TF:M00912	false	0.013757564377524258	1.8614584462625352	5058	25	7	62700	CCL19,TIMM13,S100A9,ADAM18,HCAR3,DEFA3,HBA1
TF	Factor: Cdx-2; motif: NNNGGYMATAAAANNN	TF:M01449	false	0.013784388348918932	1.8606124999668245	2536	25	5	62700	CCL19,GCHFR,TIMM13,ADAM18,DEFA3
TF	Factor: ATF-2; motif: NRTGACGTMANN	TF:M11309	false	0.01387451886665048	1.857782068182346	6534	25	8	62700	NDUFB7,TNKS,PDXDC1,GNRH2,SOX3,RAB11FIP3,SPRR1A,HBA1
TF	Factor: Elf-1; motif: AWCCCGGAAGTN	TF:M07415	false	0.014011548018197493	1.853513880515686	8129	25	9	62700	LHB,NDUFB7,TNKS,GCHFR,TIMM13,S100A9,PDXDC1,HCAR3,DEFA3
TF	Factor: GATA-X; motif: NGATAAGNMNN	TF:M00203	false	0.014063837168104845	1.851896170527053	3743	25	6	62700	SPAG11B,GCHFR,ADAM18,PTTG2,SPRR2G,SOX3
TF	Factor: MEL1; motif: GATGAG; match class: 1	TF:M08793_1	false	0.014082395640792665	1.8513234584697333	5085	25	7	62700	GCHFR,ADAM18,SPRR2G,GNRH2,RAB11FIP3,SPRR1A,DEFA3
TF	Factor: c-Rel; motif: NRNRGGGRAATKCCA; match class: 1	TF:M10046_1	false	0.014120676396721538	1.8501444995782648	731	25	3	62700	CCL19,KIF26B,ADAM18
TF	Factor: HMX2; motif: SCACTTANC; match class: 1	TF:M10646_1	false	0.014190378985305311	1.8480060055975709	1537	25	4	62700	S100A9,SPRR2G,GNRH2,MDK
TF	Factor: C-JUN:FRA-1; motif: NNATGACTCATNN	TF:M08938	false	0.014310433260935172	1.8443472173943156	3759	25	6	62700	SPAG11B,KIF26B,ADAM18,SPRR1A,MDK,CEBPB
TF	Factor: KLF14; motif: NRCCACRCCCMCN; match class: 1	TF:M12183_1	false	0.014325494156296992	1.8438903881632618	2564	25	5	62700	KIF26B,TNKS,RAB11FIP3,MDK,CEBPB
TF	Factor: ZNF515; motif: SCTGCTGK	TF:M07345	false	0.014359615562433627	1.8428571869285804	2566	25	5	62700	SPAG11B,SPRR2G,GNRH2,HCAR3,SPRR1A
TF	Factor: ZASC1; motif: NYCAGCACCNNGGRMRGC	TF:M12684	false	0.014369634269126276	1.842554285235406	2567	25	5	62700	KIF26B,PDXDC1,SPRR2G,RAB11FIP3,HBA1
TF	Factor: NF-1; motif: NNTTGGCNNNNNNCCNNN	TF:M00193	false	0.014395196868463927	1.8417823913414462	5111	25	7	62700	NDUFB7,TNKS,GCHFR,TIMM13,PDXDC1,GNRH2,SPRR1A
TF	Factor: ERF:SREBP-2; motif: NSCGGAARTCACGTGAT; match class: 1	TF:M08453_1	false	0.01448807035290609	1.838989453789752	3772	25	6	62700	LHB,CCL19,NDUFB7,ENDOG,PDXDC1,DEFA3
TF	Factor: TFAP2C; motif: NGCCTNAGGCN	TF:M04154	false	0.014555697442185819	1.8369669803291926	3777	25	6	62700	LHB,NDUFB7,TNKS,PDXDC1,GNRH2,CEBPB
TF	Factor: ZNF691; motif: GAGCACTGNNN	TF:M12714	false	0.014555697442185819	1.8369669803291926	2577	25	5	62700	SPAG11B,NDUFB7,ENDOG,SPRR2G,HBA1
TF	Factor: ER-alpha; motif: NAGGTCACSGTGACCTN	TF:M11843	false	0.014560703881323992	1.8368176302162469	3778	25	6	62700	CCL19,TNKS,S100A9,PTTG2,GNRH2,DEFA3
TF	Factor: CREB1; motif: NNNTGATGTCANN	TF:M12486	false	0.014565719802899696	1.8366680487154667	3779	25	6	62700	LHB,SPAG11B,NDUFB7,HCAR3,RAB11FIP3,SPRR1A
TF	Factor: RARG; motif: RAGGTCAASYARAGGTCA	TF:M04485	false	0.014582121559898032	1.836179285707526	5128	25	7	62700	LHB,CCL19,ENDOG,PTTG2,SPRR2G,DEFA3,MDK
TF	Factor: E2F-4; motif: NTTTCSCGCC; match class: 1	TF:M07380_1	false	0.014741151311655851	1.8314685959360728	8209	25	9	62700	LHB,NDUFB7,GCHFR,TIMM13,ENDOG,PDXDC1,SOX3,RAB11FIP3,CEBPB
TF	Factor: foxm1; motif: TGTTTRCTYWNN; match class: 1	TF:M09930_1	false	0.014827359675839901	1.8289361773803994	1564	25	4	62700	ADAM18,PTTG2,HCAR3,DEFA3
TF	Factor: Pax-5; motif: BCNNNRNGCANBGNTGNRTAGCSGCHNB; match class: 1	TF:M00143_1	false	0.014827359675839901	1.8289361773803994	5150	25	7	62700	KIF26B,TNKS,GCHFR,S100A9,RAB11FIP3,CEBPB,HBA1
TF	Factor: HOXC11; motif: NGYMATAAAAN	TF:M10818	false	0.015003137299759196	1.8238179163105581	1570	25	4	62700	CCL19,TIMM13,ADAM18,DEFA3
TF	Factor: AhR; motif: CCYCNRRSTNGCGTGASA	TF:M00139	false	0.015074533746876284	1.8217561116448777	3814	25	6	62700	KIF26B,GCHFR,TIMM13,ADAM18,HCAR3,MDK
TF	Factor: KLF15; motif: RCCMCRCCCMCN; match class: 1	TF:M12160_1	false	0.015117780889295275	1.820511953428971	8250	25	9	62700	LHB,CCL19,KIF26B,TNKS,GCHFR,SOX3,RAB11FIP3,MDK,CEBPB
TF	Factor: Dlx-7; motif: NTCRTTAN	TF:M10603	false	0.015126641682591781	1.8202574804771459	8253	25	9	62700	LHB,NDUFB7,TNKS,PDXDC1,ADAM18,SPRR2G,HCAR3,SOX3,DEFA3
TF	Factor: Dlx-5; motif: NTCRTTAN	TF:M10612	false	0.015126641682591781	1.8202574804771459	8253	25	9	62700	LHB,NDUFB7,TNKS,PDXDC1,ADAM18,SPRR2G,HCAR3,SOX3,DEFA3
TF	Factor: PHB; motif: NCCCAGCCCCY	TF:M12725	false	0.015135351680260822	1.820007483460482	9957	25	10	62700	CCL19,KIF26B,TIMM13,S100A9,ENDOG,PDXDC1,RAB11FIP3,MDK,CEBPB,HBA1
TF	Factor: Fra-1; motif: ACTCATG	TF:M04897	false	0.015229387675749103	1.8173175578845286	2616	25	5	62700	GCHFR,PDXDC1,SPRR2G,HCAR3,SPRR1A
TF	Factor: COUPTF; motif: NNNNNTGACCYTTGNMCNYNGMN	TF:M01036	false	0.015229387675749103	1.8173175578845286	3826	25	6	62700	LHB,CCL19,TIMM13,ENDOG,PTTG2,MDK
TF	Factor: FPM315; motif: SNSNGTSCTCCCNN	TF:M12609	false	0.015241653687812362	1.8169679103895047	759	25	3	62700	KIF26B,ADAM18,CEBPB
TF	Factor: Cdx-1; motif: NGCMATAAAAC	TF:M10853	false	0.015319500638142506	1.8147553909458265	1583	25	4	62700	CCL19,TIMM13,ADAM18,DEFA3
TF	Factor: rfx3:SRF; motif: TRGCAACNNNNNCCNWATANGGN; match class: 1	TF:M08623_1	false	0.015331710333969194	1.8144093945799054	8276	25	9	62700	LHB,CCL19,KIF26B,TNKS,GCHFR,ENDOG,PDXDC1,RAB11FIP3,MDK
TF	Factor: TFAP2A; motif: NGCCYSAGGCN	TF:M04147	false	0.015375103244525583	1.8131819592353293	5195	25	7	62700	LHB,NDUFB7,TNKS,PDXDC1,GNRH2,HCAR3,CEBPB
TF	Factor: JunB; motif: GATGACGTCAYC; match class: 1	TF:M11273_1	false	0.015379068347280844	1.813069972979989	6683	25	8	62700	SPAG11B,NDUFB7,ENDOG,PDXDC1,GNRH2,HCAR3,RAB11FIP3,SPRR1A
TF	Factor: GCMb:E2F-8; motif: ATRNGGGTWANSGCGGGAAA	TF:M08488	false	0.015379068347280844	1.813069972979989	1586	25	4	62700	NDUFB7,KIF26B,SPRR1A,HBA1
TF	Factor: Spi-B; motif: NAWGCGGAAGTN	TF:M11375	false	0.015525393692861178	1.8089573781742925	2632	25	5	62700	ENDOG,PDXDC1,ADAM18,SPRR2G,DEFA3
TF	Factor: GATA2; motif: NNNTTCTTATCTSN	TF:M07213	false	0.015525393692861178	1.8089573781742925	3847	25	6	62700	SPAG11B,TNKS,GCHFR,PTTG2,SPRR2G,SOX3
TF	Factor: En-2; motif: NTCRTTARN	TF:M10858	false	0.015538965935220448	1.8085778853787347	8299	25	9	62700	LHB,CCL19,NDUFB7,PDXDC1,ADAM18,SPRR2G,HCAR3,SPRR1A,DEFA3
TF	Factor: ZNF264; motif: NMYGGGRTTAGTGCCCTN	TF:M12699	false	0.015560979828796066	1.8079630602485313	2635	25	5	62700	LHB,NDUFB7,KIF26B,PDXDC1,GNRH2
TF	Factor: GABP-alpha; motif: CTTCCK; match class: 1	TF:M01660_1	false	0.015775972095259813	1.8020038705877905	5225	25	7	62700	TNKS,GCHFR,TIMM13,ENDOG,PDXDC1,ADAM18,RAB11FIP3
TF	Factor: CTCF; motif: CANNWRRTGGCAG	TF:M04745	false	0.015819421878006938	1.8008093918736887	8324	25	9	62700	LHB,TNKS,TIMM13,S100A9,ENDOG,PTTG2,SPRR2G,SPRR1A,CEBPB
TF	Factor: IRF-8; motif: NYGAAASYGAAACYN	TF:M11682	false	0.015855328875884315	1.7998247452798772	3867	25	6	62700	SPAG11B,CCL19,S100A9,ADAM18,HCAR3,MDK
TF	Factor: Tcfap2e; motif: TGCCCYNNGGCN; match class: 1	TF:M11476_1	false	0.01589052967657264	1.7988616262804256	221	25	2	62700	GNRH2,MDK
TF	Factor: HMGIY; motif: NNKKNAWTTTNYTNN	TF:M01010	false	0.015905549225802812	1.7984513299129692	8334	25	9	62700	KIF26B,TNKS,S100A9,PDXDC1,ADAM18,PTTG2,SPRR2G,SPRR1A,MDK
TF	Factor: TFIIB; motif: YTNTMTGMSN	TF:M08904	false	0.015991569028516457	1.7961089229331628	6735	25	8	62700	CCL19,GCHFR,S100A9,PTTG2,SPRR2G,GNRH2,RAB11FIP3,SPRR1A
TF	Factor: DPF2; motif: NYCACYTCCYCNYYCY	TF:M09760	false	0.016031691671724416	1.7950206482677107	8347	25	9	62700	TNKS,GCHFR,ADAM18,PTTG2,GNRH2,RAB11FIP3,MDK,CEBPB,HBA1
TF	Factor: znf136; motif: CAAGAATWCTATAYCCAG	TF:M10535	false	0.016202391445071886	1.7904208796087535	8361	25	9	62700	SPAG11B,KIF26B,TNKS,ADAM18,PTTG2,GNRH2,HCAR3,SPRR1A,HBA1
TF	Factor: Nkx2-3; motif: NSCACTTNNC	TF:M10634	false	0.01625963618625493	1.7888891760894035	2668	25	5	62700	LHB,NDUFB7,GCHFR,GNRH2,DEFA3
TF	Factor: c-Ets; motif: KRCAGGAARTRNKT	TF:M00340	false	0.01625963618625493	1.7888891760894035	5262	25	7	62700	SPAG11B,CCL19,TNKS,S100A9,PDXDC1,PTTG2,MDK
TF	Factor: SMAD; motif: AGACNBCNN	TF:M00792	false	0.016287245956970897	1.788152345206981	3895	25	6	62700	LHB,SPAG11B,TIMM13,S100A9,PDXDC1,GNRH2
TF	Factor: HIC1; motif: NNNGGKTGCCCSNNNNNN; match class: 1	TF:M01073_1	false	0.016287245956970897	1.788152345206981	783	25	3	62700	LHB,PDXDC1,CEBPB
TF	Factor: ATF-3; motif: GATGAYGTCATN	TF:M11288	false	0.016337394069336555	1.786817215341116	5270	25	7	62700	LHB,SPAG11B,NDUFB7,PTTG2,HCAR3,RAB11FIP3,SPRR1A
TF	Factor: BTEB2; motif: GNAGGGGGNGGGSSNN	TF:M03814	false	0.016337394069336555	1.786817215341116	5270	25	7	62700	KIF26B,GCHFR,ADAM18,SOX3,RAB11FIP3,MDK,CEBPB
TF	Factor: Brachyury; motif: NTNNCANNNNRGTGTGAANN	TF:M09878	false	0.016357946964196336	1.786271204214251	3901	25	6	62700	LHB,PTTG2,SPRR2G,SOX3,RAB11FIP3,MDK
TF	Factor: c-Fos; motif: RTGAGTCAYNN	TF:M09617	false	0.01636169284115122	1.7861717646294522	2676	25	5	62700	KIF26B,ADAM18,SPRR1A,MDK,CEBPB
TF	Factor: PARP; motif: YDRGAAAWAS	TF:M01211	false	0.016366655090024936	1.7860400697865146	2677	25	5	62700	CCL19,PTTG2,SPRR2G,HCAR3,SPRR1A
TF	Factor: Luman; motif: NGCCACGTCAYN	TF:M11250	false	0.016366655090024936	1.7860400697865146	226	25	2	62700	TNKS,SOX3
TF	Factor: JUN; motif: NRTGACTCA	TF:M12589	false	0.01644242665244769	1.7840340867962585	3908	25	6	62700	SPAG11B,KIF26B,ADAM18,SPRR1A,MDK,CEBPB
TF	Factor: GKLF; motif: NNCCACRCCCN	TF:M12174	false	0.016510358241332623	1.7822435033243642	2684	25	5	62700	CCL19,TNKS,ENDOG,HCAR3,SOX3
TF	Factor: BTEB3; motif: NRCCACGCCCMCN	TF:M12181	false	0.016568524800663956	1.780716157811923	1631	25	4	62700	KIF26B,TNKS,ENDOG,SOX3
TF	Factor: HOXC11; motif: NGYMATWAANN	TF:M10816	false	0.01663864127063246	1.7788821415524887	5296	25	7	62700	CCL19,GCHFR,TIMM13,ADAM18,SPRR2G,SPRR1A,DEFA3
TF	Factor: AP-4; motif: WGARYCAGCTGYGGNCNK	TF:M00005	false	0.01663864127063246	1.7788821415524887	5296	25	7	62700	CCL19,TNKS,TIMM13,S100A9,ENDOG,GNRH2,HCAR3
TF	Factor: CREB; motif: NSTGACGTAANN	TF:M00177	false	0.016711343276151508	1.7769886396354306	5301	25	7	62700	SPAG11B,NDUFB7,TIMM13,PDXDC1,GNRH2,RAB11FIP3,CEBPB
TF	Factor: TEF-3:ER81; motif: ACCGGAAATRCC	TF:M08423	false	0.01677532205908062	1.7753291333265455	3929	25	6	62700	LHB,KIF26B,TIMM13,PDXDC1,HCAR3,DEFA3
TF	Factor: PPARgamma; motif: NWSTRGGKSARAGGKCA	TF:M10038	false	0.01680844327670912	1.774472507122201	6812	25	8	62700	LHB,CCL19,TIMM13,S100A9,ADAM18,GNRH2,DEFA3,MDK
TF	Factor: NF-1C; motif: NYTGGCNNYNNGCCARN	TF:M10002	false	0.016849073851760474	1.7734239661353222	6816	25	8	62700	NDUFB7,KIF26B,GCHFR,ADAM18,HCAR3,RAB11FIP3,SPRR1A,HBA1
TF	Factor: E2F; motif: TTTSGCGS; match class: 1	TF:M00427_1	false	0.016967571036598062	1.7703803239111844	3941	25	6	62700	TNKS,GCHFR,SOX3,RAB11FIP3,MDK,CEBPB
TF	Factor: Elf-1; motif: NNANCCGGAAGTGS	TF:M09900	false	0.0170109841303646	1.769270560577707	5324	25	7	62700	LHB,NDUFB7,TNKS,GCHFR,TIMM13,PDXDC1,ADAM18
TF	Factor: BTEB2; motif: GCCCCRCCCH	TF:M07409	false	0.017011515283039232	1.769257000334948	5325	25	7	62700	LHB,TNKS,S100A9,PDXDC1,RAB11FIP3,MDK,CEBPB
TF	Factor: Fli-1; motif: NACCGGAARTN	TF:M11402	false	0.017011515283039232	1.769257000334948	3946	25	6	62700	LHB,TNKS,TIMM13,PDXDC1,PTTG2,HCAR3
TF	Factor: zbtb2; motif: AANAGCYCAGB	TF:M07343	false	0.01709212491622751	1.7672039418418488	803	25	3	62700	ADAM18,SPRR2G,RAB11FIP3
TF	Factor: CREB; motif: NSTGACGTMANN	TF:M00178	false	0.017111678831050896	1.7667073796293353	5334	25	7	62700	NDUFB7,TNKS,PDXDC1,GNRH2,SOX3,RAB11FIP3,CEBPB
TF	Factor: ZNF709; motif: NGRWCCAAACCC	TF:M05883	false	0.017144686571410914	1.7658704499804128	1654	25	4	62700	SPAG11B,NDUFB7,SPRR1A,HBA1
TF	Factor: ZABC1; motif: ATTCCNAC; match class: 1	TF:M01306_1	false	0.017195896574239557	1.7645751756376153	2721	25	5	62700	NDUFB7,GCHFR,PDXDC1,PTTG2,DEFA3
TF	Factor: ZBP99; motif: GCCCMTCCCCCR	TF:M12057	false	0.017264717526999183	1.76284052287312	5346	25	7	62700	CCL19,ADAM18,GNRH2,SOX3,RAB11FIP3,MDK,CEBPB
TF	Factor: ctcf; motif: CCNCNAGRKGGCRSTN	TF:M07249	false	0.01732970716079356	1.7612087759777144	6861	25	8	62700	LHB,GCHFR,TIMM13,PDXDC1,SOX3,RAB11FIP3,MDK,CEBPB
TF	Factor: CTCF; motif: RSYGCCMYCTRSTGGN	TF:M09828	false	0.017347790305538582	1.7607558361023559	3969	25	6	62700	LHB,S100A9,ENDOG,PDXDC1,RAB11FIP3,CEBPB
TF	Factor: CLOCK; motif: CNGNCACGTGNNNM	TF:M09884	false	0.01751760735289423	1.7565252123457773	8499	25	9	62700	LHB,SPAG11B,TIMM13,S100A9,PDXDC1,ADAM18,SOX3,MDK,HBA1
TF	Factor: PPARalpha:RXRalpha; motif: CARAACTAGGNCAAAGGTCA	TF:M00242	false	0.017522026884181564	1.7564156576599104	1668	25	4	62700	CCL19,TIMM13,GNRH2,MDK
TF	Factor: BRN1; motif: NANNTATGCATAATNNA; match class: 1	TF:M01324_1	false	0.017522026884181564	1.7564156576599104	1668	25	4	62700	SPAG11B,NDUFB7,ADAM18,PTTG2
TF	Factor: IRF-2; motif: NAANYGAAASYR	TF:M08775	false	0.017568547935295515	1.7552641320589888	8506	25	9	62700	SPAG11B,CCL19,GCHFR,TIMM13,S100A9,PTTG2,SOX3,DEFA3,MDK
TF	Factor: NFATc3; motif: WGGAAAANN	TF:M07607	false	0.017602323388343482	1.7544300044505625	1671	25	4	62700	GCHFR,TIMM13,SOX3,SPRR1A
TF	Factor: Egr-1; motif: GCGGGGGCGG	TF:M01873	false	0.017629448752766275	1.7537612672454672	6888	25	8	62700	LHB,KIF26B,GCHFR,ENDOG,SOX3,RAB11FIP3,MDK,CEBPB
TF	Factor: ER81; motif: RCCGGAARYN; match class: 1	TF:M02065_1	false	0.017629448752766275	1.7537612672454672	6887	25	8	62700	LHB,NDUFB7,TNKS,GCHFR,TIMM13,PDXDC1,HCAR3,MDK
TF	Factor: ER-alpha; motif: NAGGTCAYSGYGACCTN; match class: 1	TF:M11842_1	false	0.017672364619289	1.7527053366051806	1675	25	4	62700	S100A9,PTTG2,DEFA3,CEBPB
TF	Factor: CDP; motif: NATYGATSSS; match class: 1	TF:M00106_1	false	0.017672364619289	1.7527053366051806	1675	25	4	62700	KIF26B,ADAM18,GNRH2,SPRR1A
TF	Factor: XBP-1; motif: SRTGAYGTCAYS	TF:M11275	false	0.017672364619289	1.7527053366051806	2746	25	5	62700	SPAG11B,NDUFB7,HCAR3,RAB11FIP3,SPRR1A
TF	Factor: GABP-ALPHA; motif: RCCGGAARTNN	TF:M08917	false	0.017682006459098405	1.752468455122031	2748	25	5	62700	LHB,TNKS,TIMM13,PDXDC1,HCAR3
TF	Factor: Egr-1; motif: GCGGGGGCGG; match class: 1	TF:M01873_1	false	0.017704907543745405	1.7519063368158407	2750	25	5	62700	LHB,GCHFR,RAB11FIP3,MDK,CEBPB
TF	Factor: FOXK1; motif: NWYGTAAAYAR	TF:M11588	false	0.017704907543745405	1.7519063368158407	5385	25	7	62700	CCL19,TIMM13,ADAM18,SPRR2G,GNRH2,MDK,HBA1
TF	Factor: CP2/LBP-1c/LSF; motif: GCTGGNTNGNNCYNG	TF:M00947	false	0.017704907543745405	1.7519063368158407	8526	25	9	62700	CCL19,KIF26B,TNKS,GCHFR,S100A9,ADAM18,PTTG2,GNRH2,DEFA3
TF	Factor: CREB1; motif: TKACGTCAYNN	TF:M09600	false	0.01777461711421051	1.750199745702362	5392	25	7	62700	NDUFB7,TNKS,PDXDC1,GNRH2,SOX3,RAB11FIP3,CEBPB
TF	Factor: Oct3; motif: NATGCAANNN	TF:M01307	false	0.01777461711421051	1.750199745702362	4000	25	6	62700	SPAG11B,NDUFB7,TNKS,PTTG2,HCAR3,SPRR1A
TF	Factor: JUNB:C-JUN; motif: NATGACKCAT	TF:M08944	false	0.01777461711421051	1.750199745702362	5394	25	7	62700	SPAG11B,KIF26B,ADAM18,PTTG2,SPRR1A,MDK,CEBPB
TF	Factor: C/EBPbeta; motif: NRTTRYGCAATN	TF:M09881	false	0.01777461711421051	1.750199745702362	2755	25	5	62700	TIMM13,S100A9,PDXDC1,ADAM18,SPRR2G
TF	Factor: TCF11; motif: GTCATNNWNNNNN	TF:M00285	false	0.01789241089571444	1.7473311368970794	824	25	3	62700	SPAG11B,ADAM18,SPRR2G
TF	Factor: FOXO1; motif: NRWAAACAAN; match class: 1	TF:M00473_1	false	0.017892563070165738	1.7473274432504362	242	25	2	62700	TNKS,HCAR3
TF	Factor: NR3C1; motif: NRGWACAYNRTGTWCYN; match class: 1	TF:M04476_1	false	0.017892563070165738	1.7473274432504362	5403	25	7	62700	SPAG11B,TNKS,TIMM13,ENDOG,SPRR2G,SPRR1A,DEFA3
TF	Factor: Nkx3A; motif: NNNNAAGTACTTAAANN	TF:M01383	false	0.017942237699137675	1.7461233940798895	2765	25	5	62700	TNKS,ENDOG,HCAR3,SOX3,DEFA3
TF	Factor: AML3; motif: NNAACCGCAAWAACCGCAAN	TF:M12000	false	0.018062224964883643	1.74322875288998	6933	25	8	62700	LHB,TNKS,ENDOG,PDXDC1,ADAM18,SPRR1A,DEFA3,MDK
TF	Factor: KLF15; motif: RCCACGCCCCCC; match class: 1	TF:M12157_1	false	0.01816041363199829	1.7408742639620367	830	25	3	62700	TNKS,SOX3,MDK
TF	Factor: DATF1; motif: SNGGRRGCWGNGGG	TF:M09724	false	0.01816041363199829	1.7408742639620367	8573	25	9	62700	LHB,CCL19,NDUFB7,KIF26B,GNRH2,SOX3,RAB11FIP3,MDK,CEBPB
TF	Factor: PPARGAMMA; motif: NWNTRGGTYANN	TF:M08961	false	0.01831714678140194	1.7371421744234368	5431	25	7	62700	LHB,CCL19,GCHFR,TIMM13,PTTG2,HCAR3,HBA1
TF	Factor: YY1; motif: CCATNTT; match class: 1	TF:M01894_1	false	0.018411024352745435	1.734922047543309	1703	25	4	62700	SPAG11B,PTTG2,SPRR2G,SPRR1A
TF	Factor: AML3; motif: NWAACCACRAAAACCACRAN	TF:M11999	false	0.018519145247977493	1.7323790620738113	6967	25	8	62700	LHB,TNKS,PDXDC1,GNRH2,SOX3,RAB11FIP3,DEFA3,MDK
TF	Factor: Tal-1; motif: CAGATGG	TF:M03804	false	0.018551031932910148	1.7316319270029283	5446	25	7	62700	LHB,NDUFB7,GCHFR,GNRH2,HCAR3,RAB11FIP3,DEFA3
TF	Factor: TEF-1; motif: NRCATWCCN; match class: 1	TF:M12042_1	false	0.018637070926961832	1.7296223419935621	840	25	3	62700	ENDOG,DEFA3,HBA1
TF	Factor: WT1; motif: CGCCCCCNCN; match class: 1	TF:M02036_1	false	0.018637070926961832	1.7296223419935621	5454	25	7	62700	LHB,KIF26B,GCHFR,PDXDC1,RAB11FIP3,MDK,CEBPB
TF	Factor: TAFII250; motif: RARRWGGCGGMGGNGR; match class: 1	TF:M10086_1	false	0.01865207010559563	1.7292729608769861	4057	25	6	62700	TNKS,PDXDC1,PTTG2,RAB11FIP3,MDK,CEBPB
TF	Factor: Pax-3; motif: NNNNNNCGTCACGSTYNNNNN; match class: 1	TF:M00327_1	false	0.01865207010559563	1.7292729608769861	6986	25	8	62700	LHB,SPAG11B,KIF26B,GCHFR,TIMM13,PTTG2,RAB11FIP3,MDK
TF	Factor: MTF-1; motif: NTTTTGCACACGGCNNN	TF:M12280	false	0.01865207010559563	1.7292729608769861	6983	25	8	62700	SPAG11B,NDUFB7,GCHFR,TIMM13,PTTG2,GNRH2,SOX3,SPRR1A
TF	Factor: Sp3; motif: GGGGCGGGGSNN	TF:M07615	false	0.01865207010559563	1.7292729608769861	6985	25	8	62700	KIF26B,TNKS,S100A9,PDXDC1,RAB11FIP3,MDK,CEBPB,HBA1
TF	Factor: T3R-beta; motif: RTGACCTYACRTGACCTYA	TF:M11819	false	0.018801323269040767	1.7258115832779035	6996	25	8	62700	LHB,NDUFB7,KIF26B,TNKS,ENDOG,PDXDC1,GNRH2,DEFA3
TF	Factor: Sp1; motif: NWRGCCMCGCCCMCN	TF:M12151	false	0.018801599525934305	1.7258052020268977	6998	25	8	62700	LHB,TNKS,ENDOG,SOX3,RAB11FIP3,DEFA3,MDK,CEBPB
TF	Factor: ZNF339; motif: NNACCGTTANNNN	TF:M12271	false	0.018801599525934305	1.7258052020268977	845	25	3	62700	ENDOG,ADAM18,HBA1
TF	Factor: Osx; motif: CCNCCCCCNNN	TF:M07329	false	0.01885179460711396	1.7246473005845298	7003	25	8	62700	LHB,KIF26B,GCHFR,TIMM13,RAB11FIP3,MDK,CEBPB,HBA1
TF	Factor: TEF-1; motif: GRRATG; match class: 1	TF:M00704_1	false	0.01885179460711396	1.7246473005845298	5474	25	7	62700	LHB,KIF26B,ENDOG,PDXDC1,GNRH2,DEFA3,HBA1
TF	Factor: COUP-TF1; motif: RRGGTCAAAGGTCAN	TF:M04472	false	0.018887055878000315	1.7238357348038902	1723	25	4	62700	LHB,TIMM13,DEFA3,MDK
TF	Factor: nerf; motif: NNNCCGGAAGTGN	TF:M09901	false	0.01889993358493609	1.7235397219509068	5479	25	7	62700	LHB,NDUFB7,TNKS,GCHFR,TIMM13,PDXDC1,ADAM18
TF	Factor: FOXO1; motif: GNNTTGTTTACNTT	TF:M00474	false	0.018952280585211714	1.7223385225835652	2816	25	5	62700	TIMM13,SPRR2G,GNRH2,MDK,HBA1
TF	Factor: C-JUN:FRA-2; motif: NRTGACGTMAT	TF:M08941	false	0.019069704766266165	1.7196560305708795	7020	25	8	62700	LHB,SPAG11B,NDUFB7,S100A9,PTTG2,HCAR3,RAB11FIP3,SPRR1A
TF	Factor: LRF; motif: GGGGKYNNB; match class: 1	TF:M01100_1	false	0.019090931230131697	1.7191728867847678	2822	25	5	62700	KIF26B,TIMM13,GNRH2,MDK,CEBPB
TF	Factor: KLF8; motif: NGGGCGGGGG	TF:M05318	false	0.019119563092902976	1.7185220361451332	853	25	3	62700	KIF26B,GCHFR,TIMM13
TF	Factor: KLF7; motif: NGGGCGGGGG	TF:M05319	false	0.019119563092902976	1.7185220361451332	853	25	3	62700	KIF26B,GCHFR,TIMM13
TF	Factor: Erm; motif: ACCGGAAGTN	TF:M02069	false	0.019119563092902976	1.7185220361451332	7025	25	8	62700	LHB,NDUFB7,TNKS,GCHFR,TIMM13,PDXDC1,HCAR3,DEFA3
TF	Factor: Fra-1; motif: RRTGASTCAKN	TF:M07091	false	0.019205772012832776	1.7165682308484789	1735	25	4	62700	SPAG11B,SPRR1A,MDK,CEBPB
TF	Factor: PU.1; motif: ACTTCCTCT	TF:M04711	false	0.019205772012832776	1.7165682308484789	1735	25	4	62700	GCHFR,SPRR2G,DEFA3,CEBPB
TF	Factor: AML2; motif: CCRCACCAYDN	TF:M01854	false	0.01922115625919363	1.716220490658973	2830	25	5	62700	LHB,SPAG11B,SOX3,RAB11FIP3,HBA1
TF	Factor: ZNF148; motif: NNCCCCTCCCCC	TF:M12464	false	0.019256680288483246	1.7154185799663224	7040	25	8	62700	CCL19,ADAM18,GNRH2,SOX3,RAB11FIP3,SPRR1A,MDK,CEBPB
TF	Factor: E2F-3; motif: NTTTTGGCGCCAAAAN	TF:M11527	false	0.019256680288483246	1.7154185799663224	7040	25	8	62700	SPAG11B,NDUFB7,TIMM13,ADAM18,HCAR3,SOX3,MDK,HBA1
TF	Factor: FOXJ2; motif: AYMATAATATTTKN	TF:M00423	false	0.019341463197167192	1.713510674285149	7046	25	8	62700	CCL19,NDUFB7,TNKS,PDXDC1,ADAM18,PTTG2,HCAR3,SPRR1A
TF	Factor: C/EBPgamma:Elf-1; motif: TKRCGHAATWSCGGAAGT	TF:M08676	false	0.019352003322184088	1.7132740700902604	8695	25	9	62700	LHB,CCL19,TNKS,GCHFR,ENDOG,PDXDC1,SPRR2G,HCAR3,HBA1
TF	Factor: NFATc4; motif: NGGAAAAN	TF:M07301	false	0.019352003322184088	1.7132740700902604	4104	25	6	62700	CCL19,NDUFB7,ADAM18,SOX3,SPRR1A,DEFA3
TF	Factor: SAP-1; motif: NRCCGGAWGYN	TF:M11437	false	0.019364251254053735	1.7129992909587881	2839	25	5	62700	LHB,TNKS,GCHFR,TIMM13,PDXDC1
TF	Factor: HTF4; motif: CASCTGB; match class: 1	TF:M02018_1	false	0.01947564284729991	1.7105081983317845	2844	25	5	62700	TIMM13,S100A9,PDXDC1,RAB11FIP3,CEBPB
TF	Factor: MRF4; motif: CASCTGC; match class: 1	TF:M03831_1	false	0.01947564284729991	1.7105081983317845	2844	25	5	62700	TIMM13,S100A9,PDXDC1,RAB11FIP3,CEBPB
TF	Factor: Miz-1; motif: NNRGGWGGGGGAGGGGMRR	TF:M10112	false	0.019514139523200632	1.709650594193894	8711	25	9	62700	CCL19,KIF26B,TNKS,TIMM13,ADAM18,GNRH2,SOX3,RAB11FIP3,MDK
TF	Factor: GR; motif: RGWACATWATGTWCY; match class: 1	TF:M11847_1	false	0.019514139523200632	1.709650594193894	4116	25	6	62700	SPAG11B,TNKS,TIMM13,SPRR2G,SPRR1A,DEFA3
TF	Factor: Sp1; motif: RGGGMGGRGSNGGGG	TF:M10529	false	0.019514139523200632	1.709650594193894	7066	25	8	62700	LHB,CCL19,TNKS,SOX3,RAB11FIP3,MDK,CEBPB,HBA1
TF	Factor: EHF; motif: CSCGGAARTN; match class: 1	TF:M02052_1	false	0.01963862923476374	1.7068888290009	4124	25	6	62700	TNKS,GCHFR,TIMM13,ENDOG,PDXDC1,ADAM18
TF	Factor: HNF-3gamma; motif: TGTTTRYT	TF:M02015	false	0.019649142468599935	1.7066563984326575	2854	25	5	62700	SPAG11B,ADAM18,HCAR3,SPRR1A,HBA1
TF	Factor: GR; motif: RGWACATWATGTWCY	TF:M11847	false	0.019650834631156702	1.7066189990794989	5540	25	7	62700	SPAG11B,TNKS,TIMM13,ENDOG,SPRR2G,SPRR1A,DEFA3
TF	Factor: PRDM6; motif: NRRARGAAAAANA	TF:M10041	false	0.019681979539652096	1.7059312239985134	2857	25	5	62700	SPAG11B,NDUFB7,GCHFR,ADAM18,MDK
TF	Factor: HES-1; motif: GSCACGMGMC; match class: 1	TF:M02011_1	false	0.019681979539652096	1.7059312239985134	868	25	3	62700	KIF26B,TIMM13,HBA1
TF	Factor: TEF-3:C/EBPbeta; motif: RTTGCGYAAYNNNNNGGAATGY; match class: 1	TF:M08626_1	false	0.019681979539652096	1.7059312239985134	1756	25	4	62700	TIMM13,ADAM18,SPRR2G,DEFA3
TF	Factor: Nkx2-5; motif: TYAAGTG; match class: 1	TF:M00240_1	false	0.019704899167023598	1.705425783143838	869	25	3	62700	LHB,SPAG11B,NDUFB7
TF	Factor: PRX-2; motif: NNCRTTAN	TF:M10887	false	0.019704899167023598	1.705425783143838	8735	25	9	62700	CCL19,NDUFB7,KIF26B,TIMM13,S100A9,ADAM18,PTTG2,RAB11FIP3,DEFA3
TF	Factor: HEB; motif: RCCWGCTG	TF:M00698	false	0.019759815145965524	1.7042171225754477	2865	25	5	62700	CCL19,TNKS,PDXDC1,PTTG2,SPRR1A
TF	Factor: TF3C-beta; motif: CCNGGAGGGCTTCCTGGAGGAG; match class: 1	TF:M04863_1	false	0.019759815145965524	1.7042171225754477	8744	25	9	62700	SPAG11B,GCHFR,TIMM13,S100A9,PDXDC1,RAB11FIP3,SPRR1A,MDK,CEBPB
TF	Factor: ZXDL; motif: NGGGGWS; match class: 1	TF:M05775_1	false	0.019759815145965524	1.7042171225754477	1762	25	4	62700	NDUFB7,GCHFR,GNRH2,MDK
TF	Factor: IRF4; motif: MNNRAAANGAAA	TF:M08886	false	0.019759815145965524	1.7042171225754477	4135	25	6	62700	SPAG11B,GCHFR,S100A9,ENDOG,HCAR3,DEFA3
TF	Factor: BRN1; motif: HAATGCN; match class: 1	TF:M03813_1	false	0.019759815145965524	1.7042171225754477	7097	25	8	62700	SPAG11B,CCL19,TNKS,S100A9,ADAM18,PTTG2,SPRR1A,DEFA3
TF	Factor: GEMIN3; motif: NCWGGRARRGRGNGNG	TF:M09727	false	0.019759815145965524	1.7042171225754477	8747	25	9	62700	LHB,KIF26B,GCHFR,TIMM13,PDXDC1,ADAM18,PTTG2,SPRR1A,CEBPB
TF	Factor: TFF-1; motif: NNANCCACTTGAMNTT	TF:M01312	false	0.019759815145965524	1.7042171225754477	5556	25	7	62700	LHB,SPAG11B,NDUFB7,TNKS,PTTG2,HCAR3,MDK
TF	Factor: AR; motif: AGWACATNWTGTTCT; match class: 1	TF:M00447_1	false	0.019793316839138545	1.7034814233663778	873	25	3	62700	SPAG11B,PTTG2,SPRR2G
TF	Factor: PEA3; motif: ACAGGAAGGAAGTN	TF:M11429	false	0.019793316839138545	1.7034814233663778	5560	25	7	62700	LHB,SPAG11B,KIF26B,S100A9,ADAM18,GNRH2,HBA1
TF	Factor: C-Fos; motif: NNTGACTCAN	TF:M07600	false	0.019841809663578354	1.70241872073703	2871	25	5	62700	SPAG11B,KIF26B,ADAM18,MDK,CEBPB
TF	Factor: DBP; motif: TTRCATAANN	TF:M07038	false	0.019841809663578354	1.70241872073703	5565	25	7	62700	CCL19,NDUFB7,TNKS,S100A9,SPRR2G,HCAR3,HBA1
TF	Factor: Smad3; motif: NGNCAGACASNNN	TF:M01888	false	0.019841809663578354	1.70241872073703	4147	25	6	62700	SPAG11B,NDUFB7,TIMM13,S100A9,HCAR3,DEFA3
TF	Factor: VSX1; motif: NGCYAATTRNN	TF:M04450	false	0.01989496359909768	1.7012568511255586	7111	25	8	62700	LHB,TNKS,ENDOG,PTTG2,SPRR2G,HCAR3,SOX3,SPRR1A
TF	Factor: CREB1; motif: NRTGACGTR	TF:M11219	false	0.01989496359909768	1.7012568511255586	876	25	3	62700	TNKS,SOX3,RAB11FIP3
TF	Factor: GATA-1; motif: NTGNNNNNNNSAGATAAGR	TF:M09621	false	0.019948835435729693	1.7000824522879476	5574	25	7	62700	SPAG11B,GCHFR,PTTG2,SPRR2G,HCAR3,SOX3,HBA1
TF	Factor: E2F3; motif: NNRGMKGGAR; match class: 1	TF:M12598_1	false	0.019948835435729693	1.7000824522879476	7116	25	8	62700	NDUFB7,GCHFR,TIMM13,ENDOG,PDXDC1,SOX3,MDK,CEBPB
TF	Factor: SREBP-2; motif: NNGYCACNNSMN; match class: 1	TF:M01177_1	false	0.019948835435729693	1.7000824522879476	2878	25	5	62700	LHB,TIMM13,PDXDC1,CEBPB,HBA1
TF	Factor: foxl2; motif: NACGTMAACAN	TF:M11578	false	0.019958964782244185	1.6998619881497605	5576	25	7	62700	LHB,SPAG11B,GCHFR,TIMM13,PTTG2,HCAR3,RAB11FIP3
TF	Factor: FKLF; motif: BGGGNGGVMD	TF:M01837	false	0.019990096877775317	1.699185101160458	5579	25	7	62700	LHB,KIF26B,GCHFR,ENDOG,PDXDC1,MDK,CEBPB
TF	Factor: ZNF592; motif: NSARNATGGAGKN	TF:M09766	false	0.019990096877775317	1.699185101160458	7123	25	8	62700	SPAG11B,CCL19,TNKS,GCHFR,TIMM13,ENDOG,PTTG2,HCAR3
TF	Factor: C/EBP; motif: NNNTKNNGNAAN	TF:M00770	false	0.020027693496253364	1.698369063663403	5582	25	7	62700	S100A9,PDXDC1,ADAM18,PTTG2,SPRR2G,HCAR3,DEFA3
TF	Factor: MYB; motif: NNCAACTGNN	TF:M09813	false	0.020030817887777976	1.6983013174614443	5583	25	7	62700	SPAG11B,KIF26B,S100A9,PDXDC1,PTTG2,SPRR2G,DEFA3
TF	Factor: GATA-5; motif: WGATAACGATCT	TF:M12205	false	0.020036120927574667	1.6981863557996573	266	25	2	62700	GCHFR,PDXDC1
TF	Factor: Fra-1; motif: NRTGACTCATN	TF:M09615	false	0.020134410430410806	1.6960610827472866	4168	25	6	62700	SPAG11B,KIF26B,ADAM18,SPRR1A,MDK,CEBPB
TF	Factor: OCT-x; motif: CTNATTTGCATAY	TF:M00210	false	0.020212165337787347	1.6943871578415348	4172	25	6	62700	SPAG11B,CCL19,TNKS,TIMM13,S100A9,SPRR1A
TF	Factor: MEIS1A:HOXA9; motif: TGACAGKTTTAYGA	TF:M00420	false	0.02032863132251161	1.6918918603727988	5603	25	7	62700	SPAG11B,KIF26B,ADAM18,GNRH2,HCAR3,SOX3,SPRR1A
TF	Factor: Tbx5; motif: TNAGGTGTKV; match class: 1	TF:M01020_1	false	0.02032863132251161	1.6918918603727988	4179	25	6	62700	CCL19,NDUFB7,GCHFR,S100A9,HCAR3,DEFA3
TF	Factor: NR1B1; motif: ANAGGTCANN	TF:M02110	false	0.02037925271517568	1.690811745139496	2900	25	5	62700	LHB,CCL19,TIMM13,DEFA3,MDK
TF	Factor: SRY; motif: AACAATANCATTGTT	TF:M04555	false	0.020466364682941808	1.6889592915996459	7161	25	8	62700	SPAG11B,CCL19,S100A9,PDXDC1,ADAM18,DEFA3,MDK,HBA1
TF	Factor: FOXK1; motif: NNNGTAAACANGNN	TF:M09805	false	0.020468184330571803	1.6889206805513124	890	25	3	62700	TIMM13,GNRH2,MDK
TF	Factor: GABP; motif: CACTTCCGGNNN	TF:M01258	false	0.020468184330571803	1.6889206805513124	2905	25	5	62700	LHB,TNKS,GCHFR,TIMM13,PDXDC1
TF	Factor: FOXJ2; motif: NNTGTTGTAAAYAN	TF:M11585	false	0.020468184330571803	1.6889206805513124	5615	25	7	62700	CCL19,TIMM13,PDXDC1,ADAM18,SPRR2G,DEFA3,HBA1
TF	Factor: HIF1A:ARNT; motif: VNACGTGN	TF:M02378	false	0.02049265911057739	1.6884016842478076	891	25	3	62700	NDUFB7,KIF26B,RAB11FIP3
TF	Factor: ZID; motif: NGGNGCTGGAGCCNS	TF:M10533	false	0.020503439786085077	1.6881732728565724	1793	25	4	62700	GCHFR,SOX3,RAB11FIP3,SPRR1A
TF	Factor: FKHL14; motif: NWNNGTMAACAN	TF:M11558	false	0.020652669376164595	1.6850238074257304	4199	25	6	62700	TNKS,TIMM13,SPRR2G,GNRH2,MDK,HBA1
TF	Factor: BARHL2; motif: NNTAATTGNN	TF:M04288	false	0.020671422704880187	1.6846296321479468	1798	25	4	62700	CCL19,SPRR2G,SOX3,DEFA3
TF	Factor: C/EBP; motif: NTTRCNNAANNN; match class: 1	TF:M00912_1	false	0.02067368035577536	1.684582202815125	895	25	3	62700	S100A9,ADAM18,DEFA3
TF	Factor: C/EBPbeta; motif: NKNTTGCNYAAYNN	TF:M00117	false	0.02067368035577536	1.684582202815125	4202	25	6	62700	NDUFB7,TIMM13,S100A9,ADAM18,PTTG2,MDK
TF	Factor: c-Rel; motif: NGGGAATYTCCN	TF:M03545	false	0.020695958127844707	1.6841144629571674	5633	25	7	62700	CCL19,NDUFB7,SPRR2G,GNRH2,HCAR3,SOX3,DEFA3
TF	Factor: Gli2; motif: NTGGGTGGTCNN	TF:M07455	false	0.020695958127844707	1.6841144629571674	2917	25	5	62700	LHB,SPAG11B,ENDOG,GNRH2,DEFA3
TF	Factor: DEC1; motif: NGCACGTGAS	TF:M09876	false	0.020721685654382368	1.6835749187810587	8849	25	9	62700	SPAG11B,KIF26B,GCHFR,TIMM13,ADAM18,SPRR2G,SOX3,CEBPB,HBA1
TF	Factor: ZNF777; motif: GTCCGYCCCGTCSAACAAT; match class: 1	TF:M08993_1	false	0.020797972027582975	1.681979010237638	4210	25	6	62700	SPAG11B,S100A9,GNRH2,RAB11FIP3,MDK,CEBPB
TF	Factor: LKLF; motif: GGGGTGGKSN; match class: 1	TF:M07261_1	false	0.020829125427520596	1.6813289648086485	4212	25	6	62700	LHB,TIMM13,GNRH2,MDK,CEBPB,HBA1
TF	Factor: NURR1; motif: AAGGTCAC	TF:M02273	false	0.0208361992084047	1.6811814990653464	4213	25	6	62700	LHB,GCHFR,TIMM13,S100A9,ENDOG,CEBPB
TF	Factor: arnt; motif: NTACGTGMC	TF:M09864	false	0.020901929570910298	1.6798136199503177	901	25	3	62700	GCHFR,TIMM13,ENDOG
TF	Factor: GKLF; motif: WGGGYGKGGC	TF:M09971	false	0.020901929570910298	1.6798136199503177	5649	25	7	62700	LHB,NDUFB7,KIF26B,ENDOG,GNRH2,MDK,CEBPB
TF	Factor: YY1; motif: NAANATGGCGNNN	TF:M08982	false	0.020903147532240273	1.6797883142256747	7204	25	8	62700	CCL19,TNKS,S100A9,ADAM18,SOX3,RAB11FIP3,SPRR1A,HBA1
TF	Factor: ZSCAN18; motif: TRRCGRCGNMCC	TF:M05432	false	0.02091555579422665	1.679530590315549	4221	25	6	62700	NDUFB7,KIF26B,ADAM18,RAB11FIP3,CEBPB,HBA1
TF	Factor: FOXO3a; motif: NYTGTTTACN	TF:M09932	false	0.02091555579422665	1.679530590315549	2930	25	5	62700	TIMM13,SPRR2G,GNRH2,MDK,HBA1
TF	Factor: TWIST1; motif: NNNCCAGATGTNN	TF:M09790	false	0.02091555579422665	1.679530590315549	2931	25	5	62700	LHB,NDUFB7,GNRH2,SPRR1A,DEFA3
TF	Factor: Sp1; motif: NWRGCCACGCCCMCN; match class: 1	TF:M12152_1	false	0.02101897077079936	1.6773885537457427	2935	25	5	62700	TNKS,SOX3,RAB11FIP3,MDK,CEBPB
TF	Factor: SMAD4; motif: GKSRKKCAGMCANCY	TF:M00733	false	0.0210412775247221	1.6769278954548998	8882	25	9	62700	SPAG11B,NDUFB7,GCHFR,TIMM13,S100A9,SPRR2G,GNRH2,MDK,HBA1
TF	Factor: ERM; motif: NNCACTTCCGGNN	TF:M12603	false	0.02107058924802508	1.676323318991451	7222	25	8	62700	LHB,NDUFB7,TNKS,GCHFR,TIMM13,S100A9,PDXDC1,HCAR3
TF	Factor: ER81; motif: NNCCGGAAGYG	TF:M09913	false	0.02107058924802508	1.676323318991451	2939	25	5	62700	LHB,TNKS,GCHFR,TIMM13,PDXDC1
TF	Factor: Zfp206; motif: TGCGCAKGCGC	TF:M01742	false	0.02107058924802508	1.676323318991451	277	25	2	62700	TIMM13,PDXDC1
TF	Factor: Foxn2; motif: NNGCGTCNNNNNGACGCNN; match class: 1	TF:M11541_1	false	0.02108213517913027	1.6760854062889643	5667	25	7	62700	LHB,GCHFR,TIMM13,ENDOG,SOX3,RAB11FIP3,CEBPB
TF	Factor: LBP9; motif: ACYRGTTNNAACYRGT; match class: 1	TF:M11491_1	false	0.021112746764158606	1.6754552613908047	4235	25	6	62700	LHB,SPAG11B,TNKS,PTTG2,MDK,HBA1
TF	Factor: E2F-1; motif: NNNSSCGCSAANN; match class: 1	TF:M07250_1	false	0.02112998443171942	1.6751008229297424	5671	25	7	62700	KIF26B,GCHFR,TIMM13,ENDOG,SOX3,RAB11FIP3,CEBPB
TF	Factor: GR; motif: RGNACANKNTGTNCY; match class: 1	TF:M09625_1	false	0.02129758796412412	1.6716695793400171	4244	25	6	62700	SPAG11B,TNKS,TIMM13,ENDOG,SPRR1A,DEFA3
TF	Factor: ATF-3; motif: SNTGACGYNATN	TF:M07313	false	0.021328887595767537	1.6710317945092148	2951	25	5	62700	NDUFB7,PDXDC1,HCAR3,RAB11FIP3,CEBPB
TF	Factor: NFATc1; motif: NATGGAAANWNANTTTYCMN	TF:M04051	false	0.021328887595767537	1.6710317945092148	5684	25	7	62700	CCL19,GCHFR,PTTG2,HCAR3,SOX3,SPRR1A,DEFA3
TF	Factor: WT1; motif: NGCGGGGGGGTSMMCYN	TF:M05327	false	0.021328887595767537	1.6710317945092148	5684	25	7	62700	KIF26B,GCHFR,TIMM13,PDXDC1,RAB11FIP3,MDK,HBA1
TF	Factor: GLI; motif: NGACCMCCCAN	TF:M07290	false	0.021401374240280543	1.669558338528923	7249	25	8	62700	LHB,SPAG11B,GCHFR,ENDOG,GNRH2,SPRR1A,DEFA3,MDK
TF	Factor: WT1; motif: NGCGGGGGGGTSMMCYN; match class: 1	TF:M05327_1	false	0.021430309435029257	1.6689715580783067	1830	25	4	62700	KIF26B,TIMM13,MDK,HBA1
TF	Factor: HOXD1; motif: NATYCAKCAN	TF:M12625	false	0.021491117504752667	1.6677410012824394	5696	25	7	62700	SPAG11B,CCL19,KIF26B,PTTG2,HCAR3,SPRR1A,HBA1
TF	Factor: THAP7; motif: GNCGCCATSTTGRGNGKGGC	TF:M12728	false	0.021539653302305974	1.6667612912937084	5700	25	7	62700	NDUFB7,GCHFR,ENDOG,RAB11FIP3,SPRR1A,MDK,CEBPB
TF	Factor: Cdx-2; motif: NYMATAANN; match class: 1	TF:M10850_1	false	0.021539653302305974	1.6667612912937084	282	25	2	62700	ADAM18,DEFA3
TF	Factor: E2F-1; motif: NTTTTGGCGCCAWWWN; match class: 1	TF:M11533_1	false	0.021550903586890862	1.6665345160102683	8935	25	9	62700	GCHFR,PDXDC1,ADAM18,HCAR3,SOX3,RAB11FIP3,MDK,CEBPB,HBA1
TF	Factor: PRDM16; motif: KGGTCATRACCM	TF:M05946	false	0.021550903586890862	1.6665345160102683	7263	25	8	62700	LHB,CCL19,NDUFB7,PDXDC1,PTTG2,GNRH2,MDK,CEBPB
TF	Factor: HIC1; motif: NSNNNNTGCCCSSNN; match class: 1	TF:M01072_1	false	0.021724172450884288	1.6630567583481	921	25	3	62700	ENDOG,SOX3,CEBPB
TF	Factor: C-Jun; motif: TGACTC; match class: 1	TF:M03541_1	false	0.02176877008552557	1.6621661074843312	4273	25	6	62700	CCL19,KIF26B,SPRR2G,RAB11FIP3,SPRR1A,CEBPB
TF	Factor: STAT1; motif: NNNSANTTCCGGGAANTGNSN	TF:M00224	false	0.0218075300859887	1.6613935196926763	5717	25	7	62700	LHB,KIF26B,GCHFR,TIMM13,S100A9,PDXDC1,HCAR3
TF	Factor: FOXO4; motif: RWAAACAANNN	TF:M00472	false	0.021917775127972643	1.6592035331568624	925	25	3	62700	TNKS,HCAR3,HBA1
TF	Factor: Fli-1; motif: NACCGGAARTN; match class: 1	TF:M11400_1	false	0.021947286582598875	1.658619165401248	4283	25	6	62700	LHB,GCHFR,TIMM13,PDXDC1,HCAR3,MDK
TF	Factor: HMX2; motif: SCACTTANC	TF:M10646	false	0.02196034712501316	1.6583607993181997	7293	25	8	62700	LHB,NDUFB7,TNKS,S100A9,SPRR2G,GNRH2,SPRR1A,MDK
TF	Factor: Pax-5; motif: RRMSWGANWYCTNRAGCGKRACSRYNSM; match class: 1	TF:M00144_1	false	0.02197966832773259	1.6579788653484853	7295	25	8	62700	LHB,KIF26B,ENDOG,PDXDC1,HCAR3,RAB11FIP3,MDK,CEBPB
TF	Factor: HNF4alpha; motif: AAGTYCAG	TF:M04808	false	0.021998735310298907	1.657602285702617	2984	25	5	62700	LHB,SPAG11B,CCL19,TIMM13,GNRH2
TF	Factor: Oct-1; motif: TATGCAAATN	TF:M00342	false	0.0220083767608383	1.6574119878786184	2986	25	5	62700	SPAG11B,CCL19,NDUFB7,PTTG2,HCAR3
TF	Factor: E2F-3:FOXI1; motif: NGACACCGCGCCCAC; match class: 1	TF:M08208_1	false	0.0220083767608383	1.6574119878786184	7299	25	8	62700	NDUFB7,GCHFR,ENDOG,PDXDC1,RAB11FIP3,MDK,CEBPB,HBA1
TF	Factor: NF-kappaB; motif: AGGGGAWTCCCCT	TF:M04054	false	0.0220083767608383	1.6574119878786184	2986	25	5	62700	CCL19,NDUFB7,TIMM13,GNRH2,HBA1
TF	Factor: PEA3; motif: NACCGGAAGTN	TF:M11428	false	0.02215145194933889	1.6545978020404828	7310	25	8	62700	LHB,NDUFB7,TNKS,GCHFR,TIMM13,S100A9,PDXDC1,HCAR3
TF	Factor: SP9; motif: NCCACGCCCMCN; match class: 1	TF:M12150_1	false	0.02215145194933889	1.6545978020404828	288	25	2	62700	TNKS,SOX3
TF	Factor: Egr-1; motif: ACCGCCC	TF:M04918	false	0.022251240039720118	1.65264578120434	5748	25	7	62700	TNKS,GCHFR,TIMM13,PDXDC1,MDK,CEBPB,HBA1
TF	Factor: jdp2; motif: NRTGAYGTCAYN	TF:M11296	false	0.02231131915364843	1.6514747513560721	2998	25	5	62700	SPAG11B,NDUFB7,HCAR3,RAB11FIP3,SPRR1A
TF	Factor: Pax-5; motif: RRNGRNGCAN	TF:M03577	false	0.022372104933772417	1.6502931523309408	9003	25	9	62700	LHB,GCHFR,SPRR2G,GNRH2,SOX3,RAB11FIP3,SPRR1A,DEFA3,HBA1
TF	Factor: JunB; motif: TGACTCAN	TF:M03551	false	0.022387702498344795	1.6499904729009909	4309	25	6	62700	SPAG11B,KIF26B,ADAM18,SPRR1A,MDK,CEBPB
TF	Factor: AP1; motif: TGACTCA	TF:M02280	false	0.022420466834466985	1.6493553488542385	4311	25	6	62700	SPAG11B,KIF26B,ADAM18,SPRR1A,MDK,CEBPB
TF	Factor: HOXA7; motif: YCAATCT	TF:M01108	false	0.02245533067883417	1.6486805451020219	3005	25	5	62700	ENDOG,PTTG2,GNRH2,SOX3,DEFA3
TF	Factor: ATF; motif: CNSTGACGTNNNYC	TF:M00017	false	0.02245533067883417	1.6486805451020219	7333	25	8	62700	LHB,TNKS,PDXDC1,GNRH2,SOX3,RAB11FIP3,CEBPB,HBA1
TF	Factor: ZNF44; motif: KGATSGRGCCSC	TF:M05629	false	0.02245785645653048	1.648631698365144	291	25	2	62700	KIF26B,CEBPB
TF	Factor: Isl2; motif: CTAATKR	TF:M02079	false	0.02255772413544412	1.646704718752368	5769	25	7	62700	KIF26B,TIMM13,PTTG2,SPRR2G,GNRH2,SOX3,DEFA3
TF	Factor: Oct3; motif: NYWTTSWTATGCAAAT	TF:M09646	false	0.022600054684091445	1.6458905100131995	5772	25	7	62700	SPAG11B,CCL19,TNKS,PDXDC1,ADAM18,HCAR3,SPRR1A
TF	Factor: AP-1; motif: NTGASTCAG; match class: 1	TF:M00199_1	false	0.022600054684091445	1.6458905100131995	4323	25	6	62700	SPAG11B,KIF26B,ADAM18,SPRR1A,MDK,CEBPB
TF	Factor: JUND; motif: NNATGACTCATNN	TF:M12524	false	0.022600054684091445	1.6458905100131995	4323	25	6	62700	SPAG11B,KIF26B,ADAM18,SPRR1A,MDK,CEBPB
TF	Factor: CP2; motif: AACCGGTTNNAACCGGTT; match class: 1	TF:M11486_1	false	0.02261095952603206	1.6456810074017045	3016	25	5	62700	SPAG11B,GCHFR,ENDOG,MDK,HBA1
TF	Factor: FOXM1; motif: TRTTTATNN; match class: 1	TF:M08883_1	false	0.02261095952603206	1.6456810074017045	1872	25	4	62700	TNKS,SPRR2G,HCAR3,HBA1
TF	Factor: NHLH1; motif: CGCAGCTGCK	TF:M04184	false	0.02261095952603206	1.6456810074017045	942	25	3	62700	NDUFB7,ENDOG,PDXDC1
TF	Factor: SP9; motif: RCCACGCCCMCY; match class: 1	TF:M12149_1	false	0.02261095952603206	1.6456810074017045	293	25	2	62700	TNKS,SOX3
TF	Factor: ZNF644; motif: TCCWGCCTCTSN	TF:M09737	false	0.02261095952603206	1.6456810074017045	7350	25	8	62700	LHB,CCL19,TNKS,S100A9,PDXDC1,HCAR3,RAB11FIP3,MDK
TF	Factor: BTEB2; motif: NMCACGCCCN	TF:M12164	false	0.022616814309152834	1.645568567641766	3017	25	5	62700	NDUFB7,TNKS,ENDOG,HCAR3,SOX3
TF	Factor: ELF4; motif: NCCACTTCCGGNNNN	TF:M12601	false	0.022616814309152834	1.645568567641766	5780	25	7	62700	LHB,NDUFB7,TNKS,GCHFR,TIMM13,PDXDC1,ADAM18
TF	Factor: PEA3; motif: NNCAGGAARNN; match class: 1	TF:M09915_1	false	0.022667297978054377	1.6446002462236926	5784	25	7	62700	SPAG11B,CCL19,KIF26B,TNKS,S100A9,MDK,HBA1
TF	Factor: c-MAF; motif: NTGCTGACN	TF:M11357	false	0.022667297978054377	1.6446002462236926	1876	25	4	62700	SPAG11B,SPRR2G,GNRH2,RAB11FIP3
TF	Factor: CREB1; motif: NRTGATGTCAYN	TF:M11216	false	0.02276081306016895	1.6428122281628226	4337	25	6	62700	LHB,SPAG11B,NDUFB7,HCAR3,RAB11FIP3,SPRR1A
TF	Factor: PXR; motif: NYGAACTSNNTGAACTC	TF:M11733	false	0.022833836274560503	1.6414211172917272	3027	25	5	62700	SPAG11B,CCL19,ENDOG,GNRH2,DEFA3
TF	Factor: Sox-4; motif: NNNNNAATTGTTNNNNN; match class: 1	TF:M02909_1	false	0.022967619261587885	1.6388840198306884	950	25	3	62700	TNKS,SPRR2G,DEFA3
TF	Factor: E2F-1; motif: TWSGCGCGAAAAYKR	TF:M00024	false	0.022972931642083166	1.6387835796966557	9063	25	9	62700	CCL19,TNKS,GCHFR,TIMM13,PTTG2,SPRR2G,HCAR3,SOX3,SPRR1A
TF	Factor: HIF1; motif: NGTACGTGCNGB	TF:M00466	false	0.02300219547096183	1.6382307102685196	3034	25	5	62700	KIF26B,GCHFR,TIMM13,ENDOG,RAB11FIP3
TF	Factor: C/EBPbeta; motif: NNTTKCNNMAN	TF:M07315	false	0.023111476778236308	1.6361723030649034	3038	25	5	62700	CCL19,S100A9,PDXDC1,ADAM18,SPRR2G
TF	Factor: Nkx2-3; motif: NNCGTTRWS; match class: 1	TF:M10638_1	false	0.02311383020830985	1.636128081327418	4355	25	6	62700	SPAG11B,ADAM18,PTTG2,HCAR3,RAB11FIP3,DEFA3
TF	Factor: RARA; motif: AGGTCAANNARAGGTCA	TF:M04483	false	0.02315515899849585	1.6353522325093321	4358	25	6	62700	LHB,CCL19,PTTG2,SPRR2G,HCAR3,MDK
TF	Factor: Zbtb37; motif: NYACCGCRNTCACCGCR	TF:M12345	false	0.02315515899849585	1.6353522325093321	5814	25	7	62700	LHB,KIF26B,TNKS,HCAR3,SOX3,MDK,CEBPB
TF	Factor: CENPB; motif: CCCGCNTNNNRCGAA	TF:M03945	false	0.023529343167045875	1.6283901961945286	301	25	2	62700	TIMM13,MDK
TF	Factor: RFX7; motif: CGTTGCYAY	TF:M11976	false	0.0235337991998488	1.6283079564474168	3054	25	5	62700	LHB,CCL19,SPRR1A,DEFA3,CEBPB
TF	Factor: ATF-2; motif: RRTGANGTCAY	TF:M09867	false	0.023592363584207365	1.6272285474502295	4377	25	6	62700	LHB,SPAG11B,NDUFB7,HCAR3,RAB11FIP3,SPRR1A
TF	Factor: SREBP-1; motif: RNCACGCSAY	TF:M11082	false	0.02367842307478037	1.6256472239392117	4381	25	6	62700	GCHFR,TIMM13,ENDOG,HCAR3,SOX3,HBA1
TF	Factor: Sox-10; motif: CWTTGTN	TF:M01131	false	0.023751802499738843	1.624303426629181	9119	25	9	62700	LHB,TNKS,S100A9,PDXDC1,ADAM18,SPRR2G,GNRH2,HCAR3,RAB11FIP3
TF	Factor: PPARalpha:RXRalpha; motif: NNRGGTCATWGGGGTSANG; match class: 1	TF:M00518_1	false	0.023751802499738843	1.624303426629181	3063	25	5	62700	LHB,ENDOG,SOX3,MDK,HBA1
TF	Factor: AR; motif: GNNCNNNNTGTTCTN; match class: 1	TF:M01996_1	false	0.02387371785067786	1.6220799431087285	304	25	2	62700	SPAG11B,HCAR3
TF	Factor: PPAR,; motif: RGGNCAAAGGTCA	TF:M00762	false	0.023875100685984463	1.622054788235305	1912	25	4	62700	LHB,TIMM13,GNRH2,MDK
TF	Factor: CREB; motif: CGTCAN	TF:M00801	false	0.023901221761910178	1.6215798985960435	4393	25	6	62700	KIF26B,GCHFR,TIMM13,PTTG2,HCAR3,SPRR1A
TF	Factor: Fra-2; motif: NNRTGAGTCAYN	TF:M09923	false	0.023909182151567666	1.621435279306056	4394	25	6	62700	SPAG11B,KIF26B,ADAM18,SPRR1A,MDK,CEBPB
TF	Factor: Pax-6; motif: CTGACCTGGAACTM; match class: 1	TF:M00979_1	false	0.024017851161956597	1.6194658508153246	3074	25	5	62700	NDUFB7,TNKS,GCHFR,S100A9,CEBPB
TF	Factor: GATA-1; motif: NTGNNNNNNNNAGATAAGN	TF:M09936	false	0.02413578693367427	1.6173385366886355	4404	25	6	62700	GCHFR,PTTG2,SPRR2G,HCAR3,SOX3,HBA1
TF	Factor: COUP-TF1; motif: RRGGTCRNTGACCTN	TF:M11739	false	0.02414439058188992	1.6171837519642984	3079	25	5	62700	LHB,TNKS,GCHFR,GNRH2,MDK
TF	Factor: NKX2-8; motif: NCACTTSAN; match class: 1	TF:M04412_1	false	0.024352703337576106	1.6134528217419293	308	25	2	62700	LHB,SPAG11B
TF	Factor: Zic1; motif: KGGGTGGTC; match class: 1	TF:M00448_1	false	0.024525524953073443	1.6103816880547168	4423	25	6	62700	LHB,GCHFR,TIMM13,GNRH2,MDK,CEBPB
TF	Factor: NF-1B; motif: KCCAGANWN	TF:M08825	false	0.024525524953073443	1.6103816880547168	5893	25	7	62700	LHB,SPAG11B,CCL19,ENDOG,SPRR2G,GNRH2,SOX3
TF	Factor: GCMa:FIGLA; motif: CASSTGNACCCGCAY	TF:M08315	false	0.024525524953073443	1.6103816880547168	980	25	3	62700	NDUFB7,PTTG2,SPRR1A
TF	Factor: JUNB:C-JUN; motif: KRTGACGTCATN; match class: 1	TF:M08945_1	false	0.024529554709370616	1.610310335569337	5894	25	7	62700	LHB,SPAG11B,NDUFB7,GNRH2,HCAR3,RAB11FIP3,SPRR1A
TF	Factor: Elf-1; motif: NAANCMGGAAGTGN	TF:M09605	false	0.024837208533234133	1.6048972163351047	5910	25	7	62700	LHB,CCL19,NDUFB7,TNKS,GCHFR,TIMM13,PDXDC1
TF	Factor: TTF1; motif: ASTCAAGTRK; match class: 1	TF:M00432_1	false	0.02491002742730787	1.603625794281161	987	25	3	62700	SPAG11B,PTTG2,DEFA3
TF	Factor: DEC; motif: NNNSCACSTGAS	TF:M08872	false	0.02491002742730787	1.603625794281161	7507	25	8	62700	LHB,NDUFB7,TNKS,GCHFR,TIMM13,ADAM18,SPRR2G,SPRR1A
TF	Factor: P53; motif: NNNNNACAWGCCYNNN	TF:M07054	false	0.02494116486832019	1.6030832668129864	3111	25	5	62700	SPAG11B,NDUFB7,SPRR2G,SOX3,HBA1
TF	Factor: Dlx-7; motif: NTCRTTAN	TF:M10600	false	0.024952613006259276	1.6028839688871104	7511	25	8	62700	LHB,NDUFB7,PDXDC1,ADAM18,SPRR2G,HCAR3,SOX3,DEFA3
TF	Factor: Sox-4; motif: AACAAA; match class: 1	TF:M03849_1	false	0.025025260619318843	1.6016213909738115	9216	25	9	62700	SPAG11B,NDUFB7,KIF26B,ADAM18,PTTG2,SPRR2G,HCAR3,SPRR1A,HBA1
TF	Factor: ZBTB7C; motif: GKCCCGGGCKG	TF:M03806	false	0.025085198681221974	1.6005824548986711	3117	25	5	62700	KIF26B,TIMM13,RAB11FIP3,CEBPB,HBA1
TF	Factor: GCMa; motif: RTGCGGGTN; match class: 1	TF:M11595_1	false	0.0251408358615109	1.5996202873498533	5929	25	7	62700	LHB,CCL19,KIF26B,GCHFR,ENDOG,MDK,HBA1
TF	Factor: mbnl2; motif: NYGCYTYGCTTN	TF:M12135	false	0.025214060993157546	1.598357200936681	5933	25	7	62700	TNKS,S100A9,ENDOG,HCAR3,SOX3,MDK,HBA1
TF	Factor: GATA-5; motif: TATCTN; match class: 1	TF:M02006_1	false	0.02544662929510815	1.5943697369218914	3130	25	5	62700	LHB,NDUFB7,GCHFR,SPRR2G,HBA1
TF	Factor: TEF-3:Erg; motif: ACCGGAAATRNNNNNCATWCC	TF:M08637	false	0.025451743618364615	1.594282460168263	4469	25	6	62700	NDUFB7,TNKS,PDXDC1,PTTG2,SPRR1A,HBA1
TF	Factor: Gli2; motif: NGACCACCCACGWNG	TF:M12211	false	0.02557326058401907	1.5922138960108099	1000	25	3	62700	LHB,SPAG11B,DEFA3
TF	Factor: PEA3; motif: NACCGGAAGTN	TF:M11425	false	0.025594109735455808	1.591859972333829	7553	25	8	62700	LHB,NDUFB7,TNKS,GCHFR,TIMM13,S100A9,PDXDC1,HCAR3
TF	Factor: foxl2; motif: NNYGTAAACAN	TF:M11579	false	0.025594831895401446	1.5918477185122233	5956	25	7	62700	TIMM13,SPRR2G,GNRH2,HCAR3,SPRR1A,MDK,HBA1
TF	Factor: NRF-1; motif: CGCATGCGCR; match class: 1	TF:M00652_1	false	0.02564439512419583	1.5910075402060286	320	25	2	62700	TIMM13,PDXDC1
TF	Factor: Lhx8; motif: TGATTG; match class: 1	TF:M07476_1	false	0.02564439512419583	1.5910075402060286	3142	25	5	62700	NDUFB7,TNKS,GCHFR,SOX3,DEFA3
TF	Factor: SAP-1; motif: NTCGTAAATGCN	TF:M11438	false	0.02564439512419583	1.5910075402060286	5960	25	7	62700	KIF26B,TNKS,TIMM13,ENDOG,HCAR3,DEFA3,CEBPB
TF	Factor: Erm:E2A; motif: CASGTGNNNCGGAAGNN; match class: 1	TF:M08571_1	false	0.02564439512419583	1.5910075402060286	4483	25	6	62700	LHB,NDUFB7,GCHFR,TIMM13,PDXDC1,CEBPB
TF	Factor: NF-E4; motif: CHCCCTCKCCWG; match class: 1	TF:M02105_1	false	0.02564439512419583	1.5910075402060286	320	25	2	62700	MDK,HBA1
TF	Factor: Fli-1; motif: ACCGGAAGYN	TF:M02073	false	0.02576000793628887	1.5890540075123059	5968	25	7	62700	LHB,NDUFB7,TNKS,GCHFR,TIMM13,PDXDC1,HCAR3
TF	Factor: Foxn2; motif: NNGCGTCNNNNNGACGCNN	TF:M11541	false	0.02583867386964762	1.5877297796039451	5973	25	7	62700	LHB,GCHFR,TIMM13,ENDOG,SOX3,RAB11FIP3,CEBPB
TF	Factor: ZABC1; motif: NNTGNMCTTTGNNCYNNN	TF:M12683	false	0.02583867386964762	1.5877297796039451	4492	25	6	62700	KIF26B,GCHFR,S100A9,GNRH2,HCAR3,MDK
TF	Factor: E2F; motif: TTTSGCGS; match class: 1	TF:M00426_1	false	0.025876522417937278	1.587094089525013	5976	25	7	62700	TNKS,GCHFR,TIMM13,SOX3,MDK,CEBPB,HBA1
TF	Factor: ctcf; motif: CCRSCAGGGGGCGCN; match class: 1	TF:M10426_1	false	0.025887411126092916	1.5869113790695653	4496	25	6	62700	LHB,PDXDC1,SOX3,RAB11FIP3,MDK,CEBPB
TF	Factor: NRF-1; motif: SYGCGCMTGCGCRNNGSN; match class: 1	TF:M09641_1	false	0.026007541670148498	1.5849006969985229	1010	25	3	62700	TIMM13,PDXDC1,RAB11FIP3
TF	Factor: Fli-1:Dlx-2; motif: RNCGGAARYAATTA	TF:M08470	false	0.0260835148791822	1.5836338857247167	5988	25	7	62700	SPAG11B,NDUFB7,TIMM13,PDXDC1,SPRR2G,HCAR3,DEFA3
TF	Factor: AP-1; motif: RGTGACTMANN	TF:M00188	false	0.0260835148791822	1.5836338857247167	3160	25	5	62700	NDUFB7,GCHFR,DEFA3,MDK,CEBPB
TF	Factor: Elk-1:SREBP-2; motif: RTCACGTGACCGGAAGN; match class: 1	TF:M08229_1	false	0.026117663523382455	1.583065677484595	3162	25	5	62700	LHB,TIMM13,ENDOG,PDXDC1,SOX3
TF	Factor: RXRALPHA; motif: CNNTGRCCTYTNN; match class: 1	TF:M09833_1	false	0.026122869000328792	1.5829791274510585	1013	25	3	62700	TIMM13,PTTG2,MDK
TF	Factor: JUNB:FOSB; motif: NRTGASTCAT	TF:M08920	false	0.026143434517003298	1.58263735884417	3164	25	5	62700	KIF26B,ADAM18,SPRR1A,MDK,CEBPB
TF	Factor: NKX2B; motif: NNNRCCACTTGARANNN; match class: 1	TF:M01372_1	false	0.026267121772351847	1.5805875125533748	326	25	2	62700	LHB,SPAG11B
TF	Factor: ETV5; motif: NNACTTCCGNN	TF:M12557	false	0.02626867468720504	1.5805618377793254	4516	25	6	62700	LHB,TNKS,TIMM13,ENDOG,PDXDC1,ADAM18
TF	Factor: AP-2beta; motif: GCNNNGGSCNGVGGGN	TF:M01858	false	0.026324752500599218	1.579635703262298	7609	25	8	62700	KIF26B,TNKS,GNRH2,SOX3,RAB11FIP3,MDK,CEBPB,HBA1
TF	Factor: PU.1; motif: WGAGGAAG	TF:M00658	false	0.026341488118539338	1.5793596939370897	4520	25	6	62700	CCL19,TNKS,S100A9,ADAM18,CEBPB,HBA1
TF	Factor: Kaiso; motif: GCMGGGRGCRGS; match class: 1	TF:M03876_1	false	0.026371380803692685	1.5788671299818948	9325	25	9	62700	KIF26B,TIMM13,ENDOG,PDXDC1,SOX3,RAB11FIP3,MDK,CEBPB,HBA1
TF	Factor: GKLF; motif: NNCCACRCCCN; match class: 1	TF:M12174_1	false	0.02644158408897783	1.5777125302569734	328	25	2	62700	TNKS,SOX3
TF	Factor: CTCF; motif: NNNNNNCCASNAGRKGGCRS	TF:M01259	false	0.026567608878452387	1.5756475309349727	1997	25	4	62700	NDUFB7,ENDOG,RAB11FIP3,CEBPB
TF	Factor: Ik-1; motif: NHNTGGGAATRCC	TF:M00086	false	0.026644077450325165	1.5743993125846143	4538	25	6	62700	KIF26B,GCHFR,TIMM13,PDXDC1,PTTG2,SPRR1A
TF	Factor: Zfp281; motif: TGGGGGAGGGG	TF:M01597	false	0.026644077450325165	1.5743993125846143	1025	25	3	62700	CCL19,GNRH2,MDK
TF	Factor: NFATc1; motif: TTTCCWN	TF:M01718	false	0.026644077450325165	1.5743993125846143	6026	25	7	62700	SPAG11B,KIF26B,ADAM18,PTTG2,HCAR3,SOX3,DEFA3
TF	Factor: ATF-1; motif: NNRTGACGYMA	TF:M09866	false	0.026644077450325165	1.5743993125846143	3185	25	5	62700	NDUFB7,TNKS,GNRH2,SOX3,RAB11FIP3
TF	Factor: HIC-1; motif: NRTGCCMMCN	TF:M12347	false	0.026644077450325165	1.5743993125846143	1025	25	3	62700	CCL19,NDUFB7,HCAR3
TF	Factor: ELF3; motif: WACCCGGAAGTAN; match class: 1	TF:M03967_1	false	0.026695596504399746	1.5735603705290568	2003	25	4	62700	TNKS,GCHFR,TIMM13,PDXDC1
TF	Factor: BTEB4; motif: RCCACGCCCC; match class: 1	TF:M12185_1	false	0.026712760148322866	1.573281235331161	331	25	2	62700	TNKS,GCHFR
TF	Factor: SP2; motif: GGGCGGGAC	TF:M01783	false	0.026723756458302352	1.573102494757633	9359	25	9	62700	LHB,NDUFB7,TNKS,S100A9,PDXDC1,RAB11FIP3,MDK,CEBPB,HBA1
TF	Factor: AP-2alpha; motif: NTNSCCTGRGGSNAN; match class: 1	TF:M09590_1	false	0.026723756458302352	1.573102494757633	1027	25	3	62700	LHB,S100A9,MDK
TF	Factor: ZNF142; motif: SNSCGCCCGCCCGCSCSS	TF:M12697	false	0.026736918866094958	1.5728886418216683	3193	25	5	62700	KIF26B,RAB11FIP3,MDK,CEBPB,HBA1
TF	Factor: c-Jun; motif: NRTGAGTCAYN	TF:M09965	false	0.026748848159738655	1.5726949145264846	4547	25	6	62700	SPAG11B,KIF26B,ADAM18,SPRR1A,MDK,CEBPB
TF	Factor: AhR:Arnt; motif: KNNKNNTYGCGTGCMS	TF:M00235	false	0.02679715964364891	1.571911236436231	3196	25	5	62700	SPAG11B,GCHFR,ENDOG,SOX3,HBA1
TF	Factor: SP1; motif: NRGKGGGCGGGGCN	TF:M09765	false	0.02679715964364891	1.571911236436231	7652	25	8	62700	LHB,KIF26B,TNKS,S100A9,PDXDC1,RAB11FIP3,MDK,CEBPB
TF	Factor: C/EBPbeta; motif: NNTTKCNNMAN; match class: 1	TF:M07315_1	false	0.026863353913350752	1.5708397662343472	333	25	2	62700	PDXDC1,ADAM18
TF	Factor: Erm:C/EBPdelta; motif: RSCGGAWRTTGCGYAAY; match class: 1	TF:M08458_1	false	0.026863353913350752	1.5708397662343472	3200	25	5	62700	S100A9,PDXDC1,ADAM18,HCAR3,DEFA3
TF	Factor: MIZ1; motif: CAGRCANNASYARTCGAKCNCMGMN	TF:M12634	false	0.026909113657961992	1.570100606948087	1032	25	3	62700	CCL19,ADAM18,MDK
TF	Factor: ERR1; motif: NTGACCTTGRNN	TF:M04873	false	0.02710312938425065	1.5669805616773285	3208	25	5	62700	CCL19,NDUFB7,KIF26B,S100A9,CEBPB
TF	Factor: EGR; motif: CGCCCCCGCNN	TF:M08878	false	0.02716414982383704	1.566003882847972	7674	25	8	62700	LHB,TNKS,GCHFR,ENDOG,PDXDC1,RAB11FIP3,MDK,CEBPB
TF	Factor: GR; motif: AGAACAN; match class: 1	TF:M07355_1	false	0.027207844885393063	1.565305857023948	1037	25	3	62700	SPAG11B,SPRR2G,HCAR3
TF	Factor: JunD; motif: RTGACGTCA	TF:M04681	false	0.02743236582546488	1.561736736302219	6074	25	7	62700	LHB,SPAG11B,NDUFB7,PTTG2,HCAR3,RAB11FIP3,SPRR1A
TF	Factor: ATF2; motif: NTGACRTCAYC	TF:M12581	false	0.027469555241468886	1.561148372168063	4580	25	6	62700	SPAG11B,NDUFB7,GNRH2,HCAR3,RAB11FIP3,SPRR1A
TF	Factor: AP-4; motif: NCAGCTGYNGNCN	TF:M01860	false	0.027514585909832003	1.5604370188669343	6079	25	7	62700	TIMM13,ENDOG,PDXDC1,PTTG2,GNRH2,RAB11FIP3,CEBPB
TF	Factor: BTEB2; motif: WGGGTGKGGCNGGN	TF:M09972	false	0.02751503505720841	1.560429929513102	9416	25	9	62700	LHB,SPAG11B,NDUFB7,KIF26B,TIMM13,S100A9,GNRH2,MDK,CEBPB
TF	Factor: TFAP2A; motif: NGCCYSAGGCN; match class: 1	TF:M04147_1	false	0.027721536657571284	1.5571826996227536	2033	25	4	62700	LHB,NDUFB7,PDXDC1,CEBPB
TF	Factor: PR; motif: RGNACATTYTGTNCTN	TF:M10042	false	0.027786204600507496	1.556170770733445	3233	25	5	62700	TNKS,ENDOG,PTTG2,SPRR1A,DEFA3
TF	Factor: Sp1; motif: NGGGGGCGGGGYN; match class: 1	TF:M00196_1	false	0.027786204600507496	1.556170770733445	6093	25	7	62700	LHB,KIF26B,GCHFR,PDXDC1,MDK,CEBPB,HBA1
TF	Factor: NFATc2; motif: TTTTCCA; match class: 1	TF:M02265_1	false	0.027830548452945733	1.5554782349975809	2037	25	4	62700	GCHFR,HCAR3,SOX3,SPRR1A
TF	Factor: BCL-6; motif: NYGCTTTCKAGGAANN	TF:M12341	false	0.027889702884517253	1.5545561123492948	6100	25	7	62700	LHB,CCL19,NDUFB7,GCHFR,GNRH2,DEFA3,CEBPB
TF	Factor: ZBTB5; motif: NNNGNNNYCNCYNNGGTCCGN	TF:M12693	false	0.028027147006872657	1.5524211085270239	2042	25	4	62700	NDUFB7,PDXDC1,MDK,HBA1
TF	Factor: Fli-1:FIGLA; motif: NCCGGAARCASSTGN; match class: 1	TF:M08284_1	false	0.028054521845540224	1.5519971289071652	2043	25	4	62700	SPAG11B,PDXDC1,HCAR3,DEFA3
TF	Factor: p53; motif: GGACATGCCCGGGCATGTCY	TF:M00034	false	0.028057297144739653	1.5519541683633578	4608	25	6	62700	LHB,CCL19,KIF26B,TIMM13,HCAR3,CEBPB
TF	Factor: Net; motif: NACCGGAAGTN	TF:M11442	false	0.02808926448688075	1.5514596325845067	2045	25	4	62700	LHB,TNKS,TIMM13,PDXDC1
TF	Factor: RAD21; motif: NCCASYAGRKGGCRSNN	TF:M09748	false	0.02808926448688075	1.5514596325845067	2045	25	4	62700	ENDOG,PDXDC1,RAB11FIP3,CEBPB
TF	Factor: SCMH1; motif: NGCTGTCCNYGGTGCTGN; match class: 1	TF:M12727_1	false	0.028149906408688707	1.5505230447294243	344	25	2	62700	LHB,RAB11FIP3
TF	Factor: ELF1; motif: NNNASCCGGAAGTGGNNNN; match class: 1	TF:M12600_1	false	0.028149906408688707	1.5505230447294243	3248	25	5	62700	TNKS,GCHFR,TIMM13,ENDOG,PDXDC1
TF	Factor: FOXO1A:PDEF; motif: WNCCGGATGTTDN; match class: 1	TF:M08486_1	false	0.028160305095042804	1.5503626442608995	4615	25	6	62700	KIF26B,PTTG2,GNRH2,HCAR3,DEFA3,HBA1
TF	Factor: Pax-8; motif: NCNNTNNTGCRTGANNNN	TF:M00328	false	0.02820580341455861	1.5496615253113888	9467	25	9	62700	LHB,SPAG11B,GCHFR,TIMM13,ENDOG,ADAM18,SPRR2G,HCAR3,SPRR1A
TF	Factor: RelA; motif: GGGRAWTYC; match class: 1	TF:M04706_1	false	0.028699574763282824	1.5421245380857964	348	25	2	62700	CCL19,S100A9
TF	Factor: Fra-1; motif: NNNTGAGTCAYN	TF:M09922	false	0.028723109106668934	1.541768552076392	4637	25	6	62700	SPAG11B,KIF26B,ADAM18,SPRR1A,MDK,CEBPB
TF	Factor: LBP9; motif: ACYRGTNNNNACYRGT; match class: 1	TF:M11492_1	false	0.029007234963619403	1.5374936671736874	6156	25	7	62700	SPAG11B,TNKS,GCHFR,ENDOG,PTTG2,MDK,HBA1
TF	Factor: KLF15; motif: NCCMCGCCCMCN; match class: 1	TF:M12158_1	false	0.029007234963619403	1.5374936671736874	6157	25	7	62700	LHB,KIF26B,TNKS,GCHFR,SOX3,MDK,CEBPB
TF	Factor: HNF3ALPHA; motif: TGTTTACWYWGN	TF:M12619	false	0.029007234963619403	1.5374936671736874	3276	25	5	62700	TIMM13,SPRR2G,GNRH2,MDK,HBA1
TF	Factor: CPEB1; motif: AATAAAAA	TF:M04514	false	0.029048165511715702	1.5368812895488946	4652	25	6	62700	SPAG11B,KIF26B,S100A9,PDXDC1,ADAM18,HCAR3
TF	Factor: Fra-1; motif: GRTGACGTCATC; match class: 1	TF:M11285_1	false	0.029048165511715702	1.5368812895488946	4652	25	6	62700	NDUFB7,PDXDC1,GNRH2,HCAR3,RAB11FIP3,SPRR1A
TF	Factor: C/EBPalpha; motif: NRTTGTGCAAYNN; match class: 1	TF:M09596_1	false	0.029048165511715702	1.5368812895488946	1070	25	3	62700	S100A9,ADAM18,HCAR3
TF	Factor: HNF3; motif: NWRARYAAAYANN	TF:M00791	false	0.029162167153398737	1.5351802050526167	3283	25	5	62700	SPAG11B,ADAM18,PTTG2,HCAR3,SPRR1A
TF	Factor: AP-4; motif: AWCAGCTGWT	TF:M11210	false	0.02929786573128184	1.533164015648876	4664	25	6	62700	SPAG11B,CCL19,TNKS,PDXDC1,PTTG2,GNRH2
TF	Factor: ZBTB20; motif: NNAAYGTATRKN; match class: 1	TF:M12333_1	false	0.02929786573128184	1.533164015648876	353	25	2	62700	PTTG2,SPRR2G
TF	Factor: AP-4; motif: AWCAGCTGWT; match class: 1	TF:M11210_1	false	0.02929786573128184	1.533164015648876	4664	25	6	62700	SPAG11B,CCL19,TNKS,PDXDC1,PTTG2,GNRH2
TF	Factor: AP-1; motif: NNNTGAGTCAKCN; match class: 1	TF:M00517_1	false	0.02929786573128184	1.533164015648876	3288	25	5	62700	SPAG11B,ADAM18,SPRR1A,MDK,CEBPB
TF	Factor: PLZF; motif: ACTKTANNTN	TF:M04625	false	0.02934289544896383	1.532497033796623	6180	25	7	62700	SPAG11B,NDUFB7,TNKS,PDXDC1,PTTG2,SPRR2G,SPRR1A
TF	Factor: TFEA; motif: RGTCACGTGA	TF:M10100	false	0.02934289544896383	1.532497033796623	6179	25	7	62700	CCL19,TIMM13,ENDOG,RAB11FIP3,SPRR1A,DEFA3,MDK
TF	Factor: ER81; motif: NNCCGGAWGYN	TF:M11419	false	0.02934289544896383	1.532497033796623	6178	25	7	62700	LHB,NDUFB7,TNKS,GCHFR,TIMM13,PDXDC1,HCAR3
TF	Factor: PPARalpha; motif: NWSTRGGNSAAAGGTCA	TF:M10037	false	0.02934289544896383	1.532497033796623	6180	25	7	62700	CCL19,TIMM13,S100A9,GNRH2,SPRR1A,DEFA3,MDK
TF	Factor: Erg; motif: NACCGGAARYN; match class: 1	TF:M11392_1	false	0.02934289544896383	1.532497033796623	3293	25	5	62700	GCHFR,TIMM13,PDXDC1,HCAR3,MDK
TF	Factor: DREF; motif: CTYYCWCTTCCY; match class: 1	TF:M09725_1	false	0.02962191611468709	1.5283868522590929	2087	25	4	62700	KIF26B,S100A9,GNRH2,RAB11FIP3
TF	Factor: MSANTD3; motif: SNNCACTCAC	TF:M12406	false	0.02963187710650436	1.5282408361616888	4680	25	6	62700	LHB,SPAG11B,CCL19,KIF26B,ENDOG,GNRH2
TF	Factor: CREB1; motif: NNTGACGTCANN	TF:M09804	false	0.029650436957284258	1.5279689020724312	4682	25	6	62700	LHB,SPAG11B,NDUFB7,PTTG2,RAB11FIP3,SPRR1A
TF	Factor: CREB1; motif: NNTGACGTCANN; match class: 1	TF:M09804_1	false	0.029650436957284258	1.5279689020724312	4682	25	6	62700	LHB,SPAG11B,NDUFB7,PTTG2,RAB11FIP3,SPRR1A
TF	Factor: E2F-3; motif: NNGGCGGGAAA	TF:M09893	false	0.029770952961975437	1.526207263455276	6202	25	7	62700	NDUFB7,GCHFR,S100A9,PDXDC1,SOX3,RAB11FIP3,HBA1
TF	Factor: HNF3A; motif: RWGTAAACAN	TF:M01261	false	0.029770952961975437	1.526207263455276	3308	25	5	62700	TIMM13,SPRR2G,GNRH2,MDK,HBA1
TF	Factor: Pax-4; motif: WNNNYTAATTARYNSNN	TF:M01385	false	0.02986117355220513	1.52489312838488	3311	25	5	62700	TNKS,ENDOG,PTTG2,SPRR2G,HCAR3
TF	Factor: ESE-1; motif: ACCCGGAAGTRNNNNNNNWWWWW	TF:M11384	false	0.02998402151559464	1.5231101191560872	3316	25	5	62700	LHB,NDUFB7,TIMM13,PDXDC1,HCAR3
TF	Factor: HFH2; motif: NNWAYRTAAACW	TF:M11555	false	0.02998402151559464	1.5231101191560872	4697	25	6	62700	SPAG11B,TNKS,TIMM13,SPRR2G,HCAR3,HBA1
TF	Factor: PPARgamma:RXRalpha,; motif: AAGTAGGTCACNGTGACCYACTT; match class: 1	TF:M00515_1	false	0.02998402151559464	1.5231101191560872	4696	25	6	62700	S100A9,PTTG2,GNRH2,HCAR3,DEFA3,HBA1
TF	Factor: NMYC; motif: CAYCTG; match class: 1	TF:M01808_1	false	0.03006892775241534	1.52188205841468	6218	25	7	62700	LHB,NDUFB7,PTTG2,HCAR3,SPRR1A,DEFA3,MDK
TF	Factor: Sp2; motif: NTWAGTCCCGCCCMCTT	TF:M12155	false	0.030117555135718597	1.5211802859295693	4703	25	6	62700	LHB,TNKS,PDXDC1,RAB11FIP3,MDK,CEBPB
TF	Factor: EKLF; motif: NGGGYGKGGCNNGG	TF:M09969	false	0.030339860452156982	1.5179864210772238	4711	25	6	62700	LHB,TNKS,PDXDC1,RAB11FIP3,MDK,CEBPB
TF	Factor: KLF9; motif: NNGCCACACCCACNNN	TF:M12573	false	0.030415389911629075	1.5169066117052985	1095	25	3	62700	LHB,KIF26B,DEFA3
TF	Factor: GATA2; motif: NNCTTATCTS	TF:M12611	false	0.030438644294525665	1.5165746944940441	3331	25	5	62700	SPAG11B,GCHFR,PTTG2,SPRR2G,SOX3
TF	Factor: AP-2gamma; motif: NSCCYNNRGSN; match class: 1	TF:M11482_1	false	0.030439686432362605	1.516559825666118	2110	25	4	62700	TNKS,RAB11FIP3,MDK,CEBPB
TF	Factor: A-Myb:TBR2; motif: NNGTGNNNAACGG	TF:M08392	false	0.030666937364567326	1.513329593827836	2115	25	4	62700	TIMM13,ENDOG,PDXDC1,SOX3
TF	Factor: E2F-3; motif: GGCGGGN; match class: 1	TF:M02089_1	false	0.03066917044860891	1.5132979708210332	9627	25	9	62700	NDUFB7,KIF26B,TNKS,TIMM13,PDXDC1,RAB11FIP3,MDK,CEBPB,HBA1
TF	Factor: FOSL1; motif: NNATGACTCATNN	TF:M12518	false	0.03067184201430808	1.513260141440808	4726	25	6	62700	SPAG11B,KIF26B,ADAM18,SPRR1A,MDK,CEBPB
TF	Factor: Freac-3; motif: NNNNNGTAAATAAACA; match class: 1	TF:M00291_1	false	0.0308177738881815	1.511198735604486	1102	25	3	62700	CCL19,ADAM18,SPRR2G
TF	Factor: Sp2; motif: NYSGCCCCGCCCCCY	TF:M03567	false	0.030827530820620435	1.511061259377418	7895	25	8	62700	KIF26B,GCHFR,S100A9,PDXDC1,RAB11FIP3,MDK,CEBPB,HBA1
TF	Factor: Elk-1; motif: NACMGGAAGTN	TF:M11432	false	0.030827530820620435	1.511061259377418	6256	25	7	62700	LHB,CCL19,TNKS,GCHFR,TIMM13,PDXDC1,HCAR3
TF	Factor: Sp2; motif: GGGGCGGGG	TF:M10435	false	0.030889802309773097	1.5101848711109611	7899	25	8	62700	KIF26B,TNKS,S100A9,PDXDC1,RAB11FIP3,MDK,CEBPB,HBA1
TF	Factor: Elk-1:TEF; motif: RCCGGAAGTTACGTAAN	TF:M08232	false	0.031048315398124998	1.5079619585516808	6268	25	7	62700	S100A9,PDXDC1,PTTG2,HCAR3,SOX3,RAB11FIP3,DEFA3
TF	Factor: SREBP-2; motif: RTGGGGTGAY; match class: 1	TF:M07406_1	false	0.031048315398124998	1.5079619585516808	1107	25	3	62700	GCHFR,SPRR1A,DEFA3
TF	Factor: EGR1; motif: NACGCCCACGCANW	TF:M03896	false	0.031048315398124998	1.5079619585516808	6268	25	7	62700	KIF26B,GCHFR,ENDOG,SOX3,RAB11FIP3,MDK,CEBPB
TF	Factor: BSX; motif: NNCGTTAN	TF:M10591	false	0.0310636815011163	1.507747075301849	7912	25	8	62700	NDUFB7,KIF26B,GCHFR,TIMM13,PDXDC1,ADAM18,RAB11FIP3,DEFA3
TF	Factor: Sp1; motif: NGGGGGCGGGGCCNGGGGGGGG; match class: 1	TF:M10071_1	false	0.0310636815011163	1.507747075301849	4745	25	6	62700	LHB,PDXDC1,RAB11FIP3,MDK,CEBPB,HBA1
TF	Factor: IRF-8; motif: NYGAAACYGAAACTN	TF:M11684	false	0.031177728235654328	1.506155532850303	4750	25	6	62700	SPAG11B,CCL19,S100A9,ADAM18,HCAR3,MDK
TF	Factor: STAT1; motif: NTTCCNGGA	TF:M04721	false	0.03127931638981423	1.5047427470244554	7924	25	8	62700	KIF26B,GCHFR,S100A9,PDXDC1,HCAR3,MDK,CEBPB,HBA1
TF	Factor: GATA-6; motif: NGATAACGATCN	TF:M12209	false	0.03128326682312676	1.50468790109889	2135	25	4	62700	GCHFR,PDXDC1,HCAR3,DEFA3
TF	Factor: pax-6; motif: NYACGCNTSRNYGCNYN; match class: 1	TF:M11883_1	false	0.03128326682312676	1.50468790109889	7926	25	8	62700	KIF26B,GCHFR,TIMM13,ENDOG,PDXDC1,SOX3,RAB11FIP3,HBA1
TF	Factor: BTEB3; motif: NRCCACGCCCMCN	TF:M12180	false	0.03128326682312676	1.50468790109889	2135	25	4	62700	NDUFB7,TNKS,ENDOG,SOX3
TF	Factor: mbnl2; motif: NYGCYTYGCTTN; match class: 1	TF:M12135_1	false	0.031312806585375136	1.5042780045672077	1113	25	3	62700	TNKS,S100A9,MDK
TF	Factor: ATF4; motif: ATTGCATCAT	TF:M09839	false	0.031643637208309296	1.4997136032808138	2143	25	4	62700	CCL19,TNKS,ADAM18,DEFA3
TF	Factor: BTEB1; motif: GGGGGCGGGGCNGSGGGNGS; match class: 1	TF:M09723_1	false	0.03165102378711323	1.4996122376876089	6300	25	7	62700	KIF26B,PDXDC1,SOX3,RAB11FIP3,MDK,CEBPB,HBA1
TF	Factor: Pit-1; motif: NMTTCATAAWTATWNMNA	TF:M00802	false	0.0317305931820516	1.4985218089810948	4774	25	6	62700	SPAG11B,NDUFB7,TNKS,ADAM18,SPRR2G,HCAR3
TF	Factor: ER71; motif: NACCGGAARTN	TF:M11413	false	0.0317305931820516	1.4985218089810948	2146	25	4	62700	LHB,TNKS,TIMM13,PDXDC1
TF	Factor: ZNF189; motif: RSNNGGAACAGMR	TF:M09835	false	0.03181867989874162	1.4973178424325164	3382	25	5	62700	LHB,ENDOG,PTTG2,SPRR2G,GNRH2
TF	Factor: FOXL2; motif: TWAKACWAMTTT	TF:M03548	false	0.0319280712885851	1.495827315535842	4783	25	6	62700	NDUFB7,ADAM18,PTTG2,HCAR3,SOX3,SPRR1A
TF	Factor: c-Ets-1(p54); motif: NCMGGAWGYN	TF:M00032	false	0.0319280712885851	1.495827315535842	7961	25	8	62700	LHB,SPAG11B,CCL19,NDUFB7,TNKS,GCHFR,TIMM13,PDXDC1
TF	Factor: POU2F3; motif: NTATGCWAATN	TF:M11901	false	0.0320388322870196	1.4943233209443973	1125	25	3	62700	SPAG11B,SPRR2G,HCAR3
TF	Factor: MAFB; motif: NTCAGCN; match class: 1	TF:M08888_1	false	0.03209553023716728	1.4935554451183957	3392	25	5	62700	LHB,CCL19,PDXDC1,GNRH2,HCAR3
TF	Factor: Elf-1; motif: NANCCGGAAGTN; match class: 1	TF:M11451_1	false	0.0321667628331172	1.492592642997744	2158	25	4	62700	TNKS,GCHFR,TIMM13,HCAR3
TF	Factor: RHOXF1; motif: GGMTNATCC	TF:M04436	false	0.03217413192140813	1.4924931618075115	2159	25	4	62700	RAB11FIP3,SPRR1A,DEFA3,MDK
TF	Factor: ATF4; motif: NNATGAYGCAATM	TF:M04197	false	0.03217413192140813	1.4924931618075115	2159	25	4	62700	SPAG11B,CCL19,S100A9,ADAM18
TF	Factor: NKX2B; motif: NNNRCCACTTGARANNN	TF:M01372	false	0.032218582809415246	1.4918935666972788	3398	25	5	62700	LHB,SPAG11B,TNKS,PTTG2,SPRR1A
TF	Factor: ATF-3; motif: NRTGACGTCAYN	TF:M11291	false	0.032268592842022124	1.4912199727513333	4800	25	6	62700	SPAG11B,NDUFB7,GNRH2,HCAR3,RAB11FIP3,SPRR1A
TF	Factor: ZNF647; motif: NYAGGCCYAC	TF:M12286	false	0.03248392632363616	1.4883314831983245	6343	25	7	62700	GNRH2,SOX3,RAB11FIP3,SPRR1A,DEFA3,MDK,HBA1
TF	Factor: FEV; motif: CAGGAART	TF:M02269	false	0.03249580630650465	1.4881726825737747	2167	25	4	62700	CCL19,TNKS,S100A9,PTTG2
TF	Factor: ELK4; motif: NCRCTTCCGGN	TF:M07209	false	0.032727464458398484	1.4850876401054207	1137	25	3	62700	LHB,TIMM13,PDXDC1
TF	Factor: Sox-14; motif: NNNACAATGN	TF:M11618	false	0.032727464458398484	1.4850876401054207	1137	25	3	62700	PTTG2,DEFA3,HBA1
TF	Factor: ATF-3; motif: NRTGACGTCAYN	TF:M11289	false	0.03279543925766411	1.4841865478416199	4820	25	6	62700	LHB,SPAG11B,NDUFB7,HCAR3,RAB11FIP3,SPRR1A
TF	Factor: HKR1; motif: GWNGTGSGRA	TF:M05622	false	0.03285715774806771	1.4833700071735545	384	25	2	62700	HCAR3,RAB11FIP3
TF	Factor: MafB; motif: GNTGAC; match class: 1	TF:M01227_1	false	0.03285715774806771	1.4833700071735545	4824	25	6	62700	TIMM13,PDXDC1,GNRH2,HCAR3,RAB11FIP3,HBA1
TF	Factor: Fra-2; motif: RTGACTCANNN	TF:M09616	false	0.03285715774806771	1.4833700071735545	4824	25	6	62700	SPAG11B,KIF26B,ADAM18,SPRR1A,MDK,CEBPB
TF	Factor: CSX; motif: TSYCACTTSM	TF:M01043	false	0.03301831569776136	1.4812450843689453	6369	25	7	62700	LHB,SPAG11B,PTTG2,SPRR2G,GNRH2,SPRR1A,DEFA3
TF	Factor: GATA-2; motif: NNWGATAASA	TF:M00348	false	0.03317373816409644	1.4792055874926815	2184	25	4	62700	GCHFR,PTTG2,SPRR2G,SOX3
TF	Factor: ATF-2; motif: NRTGAYGTMAYN	TF:M11306	false	0.03330076820065741	1.4775457478312672	3433	25	5	62700	SPAG11B,NDUFB7,HCAR3,RAB11FIP3,SPRR1A
TF	Factor: AP-2alphaA; motif: ANNGCCTNAGGSNNT	TF:M01045	false	0.033343017630080594	1.4769950979457163	6384	25	7	62700	LHB,TNKS,GCHFR,S100A9,PDXDC1,GNRH2,MDK
TF	Factor: C/EBPdelta; motif: TKNNGCAATN; match class: 1	TF:M07316_1	false	0.0333745377725128	1.476584740435973	388	25	2	62700	PDXDC1,ADAM18
TF	Factor: p73; motif: NNRCAWGYCCARRCWTGYC	TF:M10025	false	0.03340904972741939	1.4761358770708572	6388	25	7	62700	CCL19,NDUFB7,GCHFR,S100A9,ENDOG,PTTG2,MDK
TF	Factor: ZNF511; motif: GGRRGRGGCWGNG; match class: 1	TF:M09738_1	false	0.033514906614532394	1.4747619863806465	4851	25	6	62700	CCL19,NDUFB7,KIF26B,TIMM13,GNRH2,CEBPB
TF	Factor: FOXJ2; motif: NNTGTTGTAAAYAN	TF:M11584	false	0.033514906614532394	1.4747619863806465	4852	25	6	62700	CCL19,TIMM13,PDXDC1,ADAM18,SPRR2G,HBA1
TF	Factor: GATA3; motif: AGATAAGA	TF:M07214	false	0.033514906614532394	1.4747619863806465	3442	25	5	62700	SPAG11B,GCHFR,PTTG2,SPRR2G,SOX3
TF	Factor: GATA-6; motif: AGATAAN	TF:M03216	false	0.0335917867793807	1.4737668950036091	3446	25	5	62700	SPAG11B,GCHFR,PTTG2,SPRR2G,SOX3
TF	Factor: GATA; motif: WGATARN	TF:M00789	false	0.0335917867793807	1.4737668950036091	3446	25	5	62700	SPAG11B,GCHFR,PTTG2,SPRR2G,SOX3
TF	Factor: GATA-1; motif: NGATAAN	TF:M08765	false	0.0335917867793807	1.4737668950036091	3446	25	5	62700	SPAG11B,GCHFR,PTTG2,SPRR2G,SOX3
TF	Factor: RFX7; motif: SGTTGCTRN	TF:M11975	false	0.0337482408199333	1.4717488605250364	2201	25	4	62700	CCL19,SPRR1A,DEFA3,CEBPB
TF	Factor: PRX-2; motif: NKCGTTAN	TF:M10885	false	0.0337482408199333	1.4717488605250364	8068	25	8	62700	NDUFB7,KIF26B,TIMM13,PDXDC1,ADAM18,RAB11FIP3,SPRR1A,DEFA3
TF	Factor: RORbeta; motif: TGACCYA; match class: 1	TF:M01722_1	false	0.0337482408199333	1.4717488605250364	1156	25	3	62700	CCL19,S100A9,PTTG2
TF	Factor: NHLH1; motif: CGCAGCTGCK; match class: 1	TF:M04184_1	false	0.03376232312662838	1.4715676779716307	392	25	2	62700	ENDOG,PDXDC1
TF	Factor: hoxa9; motif: NCGGYCATWAAAWTANW	TF:M01351	false	0.03380583342228294	1.471008352843174	2203	25	4	62700	TIMM13,ADAM18,PTTG2,DEFA3
TF	Factor: SPI1; motif: AAAAAGCGGAAGTW	TF:M03994	false	0.033849671774463554	1.4704455381230142	2205	25	4	62700	TNKS,PDXDC1,SPRR2G,DEFA3
TF	Factor: CIZ; motif: TTTTYTNNNNNNNNNNNRAAAA; match class: 1	TF:M12069_1	false	0.033849671774463554	1.4704455381230142	393	25	2	62700	SPAG11B,SPRR2G
TF	Factor: MEIS1; motif: NTGACAN	TF:M04027	false	0.033849671774463554	1.4704455381230142	3457	25	5	62700	S100A9,ENDOG,PTTG2,SOX3,RAB11FIP3
TF	Factor: nerf; motif: NRRNSCGGAAGNRNNNN	TF:M09606	false	0.03385699702670154	1.4703515646136318	6417	25	7	62700	LHB,NDUFB7,GCHFR,TIMM13,PDXDC1,RAB11FIP3,CEBPB
TF	Factor: ZNF667; motif: GNGSCYTNMARAGCTCMNC; match class: 1	TF:M10161_1	false	0.033956049352227805	1.4690828438796006	394	25	2	62700	GNRH2,RAB11FIP3
TF	Factor: JUND:C-FOS; motif: NNATGAGTCATNN	TF:M08933	false	0.034047381219230566	1.467916286563982	4878	25	6	62700	SPAG11B,KIF26B,ADAM18,SPRR1A,MDK,CEBPB
TF	Factor: SP4; motif: NWRGCCACGCCCMCTYN; match class: 1	TF:M03922_1	false	0.034047398918948445	1.467916060793672	2211	25	4	62700	TNKS,RAB11FIP3,MDK,CEBPB
TF	Factor: LF-A1; motif: GGGSTCWR; match class: 1	TF:M00646_1	false	0.03430505836898834	1.4646418373984074	6437	25	7	62700	LHB,CCL19,NDUFB7,GCHFR,TIMM13,GNRH2,CEBPB
TF	Factor: PPARgamma:RXRalpha,; motif: AAGTAGGTCACNGTGACCYACTT	TF:M00515	false	0.034340388336490786	1.4641947979508312	8103	25	8	62700	NDUFB7,S100A9,ENDOG,PTTG2,GNRH2,HCAR3,DEFA3,HBA1
TF	Factor: GLI3; motif: GTGGGTGGT	TF:M01657	false	0.034381603382795924	1.4636738738949375	1168	25	3	62700	LHB,GCHFR,ENDOG
TF	Factor: ZBP89; motif: YCCYCCCCCM	TF:M01816	false	0.034381603382795924	1.4636738738949375	2219	25	4	62700	CCL19,TNKS,GNRH2,MDK
TF	Factor: RELA; motif: GGGRMTKYCCC	TF:M12657	false	0.03441169230503608	1.4632939690336297	6444	25	7	62700	LHB,SPAG11B,NDUFB7,TIMM13,SPRR1A,MDK,CEBPB
TF	Factor: NR1B1; motif: NRGGTCANRRGGTCAN	TF:M11792	false	0.034450997777355816	1.462798195442142	4896	25	6	62700	LHB,CCL19,NDUFB7,KIF26B,PTTG2,DEFA3
TF	Factor: ATF-4; motif: GGATGATGTCATCC	TF:M11334	false	0.034450997777355816	1.462798195442142	6447	25	7	62700	SPAG11B,ENDOG,ADAM18,PTTG2,HCAR3,RAB11FIP3,SPRR1A
TF	Factor: PUR1; motif: GGGNCAGNN; match class: 1	TF:M01721_1	false	0.03445548614194003	1.4627416181256523	3480	25	5	62700	GNRH2,SOX3,RAB11FIP3,MDK,HBA1
TF	Factor: AP-1; motif: NTGASTCAG	TF:M00199	false	0.03445548614194003	1.4627416181256523	4898	25	6	62700	SPAG11B,KIF26B,ADAM18,SPRR1A,MDK,CEBPB
TF	Factor: ESE-1; motif: NSMGGAARTN; match class: 1	TF:M01214_1	false	0.03448125720820326	1.4624169079102183	2224	25	4	62700	TNKS,GCHFR,TIMM13,PDXDC1
TF	Factor: ESE-1; motif: NSMGGAARTN; match class: 1	TF:M02055_1	false	0.03448125720820326	1.4624169079102183	2224	25	4	62700	TNKS,GCHFR,TIMM13,PDXDC1
TF	Factor: MyoD; motif: NCAGCTGYYNCNNNC	TF:M09993	false	0.03451790133091519	1.46195561701563	1172	25	3	62700	LHB,CCL19,TNKS
TF	Factor: GATA-1; motif: CCTTATCTS	TF:M04713	false	0.03464565825829224	1.460351182772536	3487	25	5	62700	SPAG11B,GCHFR,PTTG2,SPRR2G,SOX3
TF	Factor: DP-1; motif: NRNNGGCGGGAANN; match class: 1	TF:M10098_1	false	0.03467761244788027	1.459950811322855	2229	25	4	62700	NDUFB7,PDXDC1,SOX3,MDK
TF	Factor: Sp3; motif: NGCCACGCCCMCN	TF:M12154	false	0.03492019504906262	1.456923339179096	2234	25	4	62700	NDUFB7,TNKS,ENDOG,SOX3
TF	Factor: NKX25; motif: NNANCCACTTRAAWTT	TF:M01414	false	0.0349472409330299	1.4565871058942537	9910	25	9	62700	LHB,SPAG11B,NDUFB7,TNKS,PTTG2,SPRR2G,HCAR3,MDK,CEBPB
TF	Factor: Tal-1; motif: CTTCCTTMTCTSY	TF:M01591	false	0.035194199101795366	1.453528913388094	2240	25	4	62700	TNKS,GCHFR,PDXDC1,SPRR1A
TF	Factor: c-MAF; motif: NTGCTGACNNWGCA	TF:M11363	false	0.03529417475274074	1.4522969683091933	405	25	2	62700	S100A9,SPRR2G
TF	Factor: NF-KAPPAB1; motif: NGGKRNTTYCCCN; match class: 1	TF:M08952_1	false	0.03544267523652862	1.450473504713519	3510	25	5	62700	LHB,NDUFB7,TIMM13,GNRH2,CEBPB
TF	Factor: CSX; motif: TSYCACTTSM; match class: 1	TF:M01043_1	false	0.03545403921768711	1.4503342792391132	1186	25	3	62700	LHB,SPAG11B,GNRH2
TF	Factor: Msx-2; motif: TWWTTGGDGABN	TF:M03797	false	0.03547563052301751	1.4500698769068876	4939	25	6	62700	LHB,NDUFB7,TIMM13,S100A9,ADAM18,HCAR3
TF	Factor: ATF4; motif: NNATGATGCAATNN	TF:M12565	false	0.03547563052301751	1.4500698769068876	2248	25	4	62700	CCL19,TNKS,ADAM18,DEFA3
TF	Factor: Nkx2-5; motif: TYAAGTG	TF:M00240	false	0.03547563052301751	1.4500698769068876	4939	25	6	62700	LHB,SPAG11B,NDUFB7,TNKS,HCAR3,SPRR1A
TF	Factor: EGR1; motif: NCNCCGCCCCCGCN; match class: 1	TF:M07208_1	false	0.03547563052301751	1.4500698769068876	2247	25	4	62700	LHB,GCHFR,MDK,CEBPB
TF	Factor: YY1; motif: NNNNNCCATNTWNNNWN	TF:M00059	false	0.03548609547539208	1.4499417833173178	4940	25	6	62700	SPAG11B,TNKS,HCAR3,SPRR1A,DEFA3,MDK
TF	Factor: AR; motif: ARGAACANNNTGTNC	TF:M07204	false	0.03576577338446443	1.4465323795116567	4949	25	6	62700	SPAG11B,TNKS,GCHFR,TIMM13,S100A9,SPRR2G
TF	Factor: ER71:C/EBPdelta; motif: NNCGGAWRTTRCGYAAN; match class: 1	TF:M08246_1	false	0.03586243873061516	1.4453601807181577	2257	25	4	62700	S100A9,PTTG2,DEFA3,CEBPB
TF	Factor: ESE-1; motif: SATKGCGGATGCN; match class: 1	TF:M11381_1	false	0.03586243873061516	1.4453601807181577	9962	25	9	62700	CCL19,NDUFB7,TIMM13,ENDOG,PDXDC1,ADAM18,RAB11FIP3,DEFA3,CEBPB
TF	Factor: CIZ; motif: TTTTYTNNNNNNNNNNNRAAAA	TF:M12069	false	0.035999155768581086	1.4437076839367635	411	25	2	62700	SPAG11B,SPRR2G
TF	Factor: POU2F1:Elk-1; motif: ACCGGAWATGCAW	TF:M08398	false	0.035999155768581086	1.4437076839367635	8195	25	8	62700	KIF26B,TNKS,TIMM13,S100A9,ADAM18,HCAR3,SOX3,MDK
TF	Factor: six-4; motif: ANNNATGACACCNNNNN	TF:M01374	false	0.035999155768581086	1.4437076839367635	6519	25	7	62700	NDUFB7,S100A9,ENDOG,RAB11FIP3,SPRR1A,DEFA3,HBA1
TF	Factor: Rarb; motif: AGGTCANNYARAGGTCA; match class: 1	TF:M08035_1	false	0.036040094428391185	1.4432140797996478	1197	25	3	62700	LHB,CCL19,SPRR2G
TF	Factor: EHF; motif: BTTCCTGC; match class: 1	TF:M07251_1	false	0.036040094428391185	1.4432140797996478	1197	25	3	62700	CCL19,KIF26B,S100A9
TF	Factor: BCL-6; motif: WRCTTTCKAGGRAT; match class: 1	TF:M01185_1	false	0.036178855772757	1.441545172673436	1199	25	3	62700	CCL19,HCAR3,SPRR1A
TF	Factor: FOXO3; motif: KGTAAACA	TF:M02270	false	0.036233564968045015	1.4408889342574098	2268	25	4	62700	TIMM13,GNRH2,MDK,HBA1
TF	Factor: Sp1; motif: NGGGGCGGGGN; match class: 1	TF:M07395_1	false	0.036233564968045015	1.4408889342574098	6534	25	7	62700	LHB,KIF26B,GCHFR,PDXDC1,MDK,CEBPB,HBA1
TF	Factor: HNF-3alpha; motif: NWRWGTMAAYAW	TF:M11566	false	0.036233564968045015	1.4408889342574098	3539	25	5	62700	CCL19,TNKS,TIMM13,ADAM18,PTTG2
TF	Factor: TBP; motif: MTATAAAARS	TF:M10088	false	0.036233564968045015	1.4408889342574098	4970	25	6	62700	S100A9,ADAM18,PTTG2,SPRR2G,SPRR1A,DEFA3
TF	Factor: c-Ets-1(p54); motif: NNACMGGAWRTNN	TF:M00074	false	0.03643857541184051	1.4384386103727644	3546	25	5	62700	TNKS,TIMM13,PTTG2,HCAR3,DEFA3
TF	Factor: ZNF460; motif: NNACNCCCCCCNN; match class: 1	TF:M12313_1	false	0.03643857541184051	1.4384386103727644	2273	25	4	62700	KIF26B,SOX3,MDK,CEBPB
TF	Factor: E2F-4; motif: GCGGGAAANA; match class: 1	TF:M02090_1	false	0.03660208820248459	1.4364941367655395	6549	25	7	62700	NDUFB7,KIF26B,GCHFR,TIMM13,SOX3,MDK,HBA1
TF	Factor: LHX3; motif: ATTAAW; match class: 1	TF:M02097_1	false	0.03663726295049864	1.4360769785057	6551	25	7	62700	NDUFB7,TNKS,PDXDC1,ADAM18,PTTG2,SPRR2G,SPRR1A
TF	Factor: MTF-1; motif: CCGNGTGCAV	TF:M04619	false	0.03669980946301861	1.4353361904992574	1208	25	3	62700	KIF26B,TIMM13,HBA1
TF	Factor: COUP-TF1; motif: RAGGTCANYGACCTY; match class: 1	TF:M11743_1	false	0.03680730230959312	1.4340660118114386	4992	25	6	62700	LHB,TNKS,GCHFR,ADAM18,GNRH2,MDK
TF	Factor: RFX1; motif: NNGTNRCNATRGYAACNN	TF:M00281	false	0.03688671307903323	1.4331300423941582	4995	25	6	62700	LHB,KIF26B,TNKS,GCHFR,SPRR2G,DEFA3
TF	Factor: AP-2gamma; motif: NNNNSCCYCAGGSCN	TF:M07137	false	0.036955867636529915	1.4323165970565606	1212	25	3	62700	LHB,GNRH2,MDK
TF	Factor: HNF-1; motif: NNNNGNTAAWNATTAACYNNN	TF:M01011	false	0.0371479413073243	1.4300652492962163	2289	25	4	62700	KIF26B,PDXDC1,HCAR3,DEFA3
TF	Factor: Fli-1; motif: RCAGGAAGTGR	TF:M07089	false	0.03716011943378101	1.4299228988401642	5005	25	6	62700	SPAG11B,CCL19,KIF26B,S100A9,PDXDC1,HBA1
TF	Factor: REST; motif: NGGCGCTGTCCRTGGTGCTGAA	TF:M12658	false	0.03729484526968376	1.4283511903262873	1217	25	3	62700	TNKS,PDXDC1,SPRR2G
TF	Factor: AR; motif: GGTACANNRTGTTCT; match class: 1	TF:M00481_1	false	0.03745275905502022	1.4265161833521345	2298	25	4	62700	TNKS,ENDOG,HCAR3,DEFA3
TF	Factor: HNF-4alpha; motif: RRGGTCAAAGTCCAN	TF:M11755	false	0.03745275905502022	1.4265161833521345	2297	25	4	62700	LHB,GCHFR,TIMM13,HBA1
TF	Factor: AP-1; motif: RSTGACTNMNW	TF:M00172	false	0.03745275905502022	1.4265161833521345	2297	25	4	62700	NDUFB7,GCHFR,DEFA3,CEBPB
TF	Factor: SNA; motif: NRCAGGTGCN; match class: 1	TF:M12255_1	false	0.03745275905502022	1.4265161833521345	423	25	2	62700	TIMM13,RAB11FIP3
TF	Factor: Fra-1; motif: TGACTCAN	TF:M03869	false	0.03745275905502022	1.4265161833521345	3577	25	5	62700	SPAG11B,ADAM18,SPRR1A,MDK,CEBPB
TF	Factor: E2F2; motif: NNTTTTGGCGCCAAAAWN	TF:M03959	false	0.03751747591340908	1.425766387610463	8276	25	8	62700	SPAG11B,CCL19,NDUFB7,S100A9,ADAM18,HCAR3,SOX3,MDK
TF	Factor: GR; motif: NNNNNNNGKACNNNNTGTTCTNNNNNN	TF:M00955	false	0.03757797414085475	1.4250666367731026	5024	25	6	62700	SPAG11B,TIMM13,S100A9,PTTG2,RAB11FIP3,SPRR1A
TF	Factor: HOXA11; motif: NGYMATAAAAN	TF:M10822	false	0.03757797414085475	1.4250666367731026	2302	25	4	62700	CCL19,TIMM13,ADAM18,DEFA3
TF	Factor: P50; motif: GGRRANTCCCNN	TF:M03557	false	0.03757797414085475	1.4250666367731026	5024	25	6	62700	CCL19,NDUFB7,TIMM13,S100A9,HCAR3,HBA1
TF	Factor: HNF-3alpha; motif: NWRTGTAAAYAN	TF:M11567	false	0.037705957586480585	1.4235900253241474	5029	25	6	62700	CCL19,TNKS,TIMM13,ADAM18,PTTG2,HBA1
TF	Factor: NF-1; motif: TTGGCNN	TF:M07364	false	0.03775166878804112	1.4230638459044873	5031	25	6	62700	LHB,SPAG11B,GCHFR,S100A9,ENDOG,PTTG2
TF	Factor: Pax-5; motif: NGTCACGCWTSANTGMNY; match class: 1	TF:M04064_1	false	0.03776285670485194	1.4229351593891775	3590	25	5	62700	SPAG11B,KIF26B,S100A9,ENDOG,RAB11FIP3
TF	Factor: GABPA; motif: ACCGGAAGTN; match class: 1	TF:M03990_1	false	0.03778392089833255	1.4226929766377308	1227	25	3	62700	GCHFR,TIMM13,HCAR3
TF	Factor: ZFP57; motif: NNNTTGCCGCANN	TF:M12412	false	0.038043621935625986	1.419718142844617	428	25	2	62700	KIF26B,TNKS
TF	Factor: GATA-1; motif: NNNNNWGATARNNNN	TF:M02004	false	0.038043621935625986	1.419718142844617	2313	25	4	62700	SPAG11B,TNKS,GCHFR,PTTG2
TF	Factor: Erg; motif: NNACCGGAARTSN	TF:M09608	false	0.03820634357781688	1.417864523158512	8311	25	8	62700	LHB,TNKS,GCHFR,TIMM13,PDXDC1,PTTG2,HCAR3,DEFA3
TF	Factor: Elf5; motif: CSMGGAARNN; match class: 1	TF:M02057_1	false	0.0383424274612808	1.4163203953790098	3607	25	5	62700	LHB,GCHFR,ENDOG,PDXDC1,MDK
TF	Factor: CTCF; motif: CANNWRRTGGCAG; match class: 1	TF:M04745_1	false	0.03839288735594966	1.4157492253245694	2321	25	4	62700	LHB,TNKS,TIMM13,SPRR1A
TF	Factor: ZBTB4; motif: NNGTSACKYSAYCTNN	TF:M12730	false	0.03850813516677246	1.4144475124442715	3612	25	5	62700	LHB,TIMM13,RAB11FIP3,SPRR1A,CEBPB
TF	Factor: SP1; motif: CCCCKCCCCC	TF:M02281	false	0.038547156491089765	1.4140076530417152	6639	25	7	62700	CCL19,KIF26B,GNRH2,SOX3,RAB11FIP3,MDK,CEBPB
TF	Factor: ipf1; motif: GHNNTAATGACM; match class: 1	TF:M00436_1	false	0.038547156491089765	1.4140076530417152	432	25	2	62700	PDXDC1,SPRR2G
TF	Factor: SMAD; motif: AGACNBCNN; match class: 1	TF:M00792_1	false	0.03868026460743089	1.4125105636181456	433	25	2	62700	TIMM13,PDXDC1
TF	Factor: GCMb; motif: ATGCGGGTN	TF:M11597	false	0.03868026460743089	1.4125105636181456	1241	25	3	62700	SPAG11B,CCL19,ENDOG
TF	Factor: HOXD11; motif: NNYMATAAAA	TF:M04360	false	0.03871302411056634	1.412142901963576	5068	25	6	62700	TIMM13,PDXDC1,ADAM18,HCAR3,SPRR1A,DEFA3
TF	Factor: Egr-2; motif: GNGRRNGWGKGGGNGGRG	TF:M09898	false	0.03875377422615277	1.4116859952022678	6649	25	7	62700	LHB,KIF26B,TNKS,GCHFR,ADAM18,MDK,CEBPB
TF	Factor: AP-2alphaA; motif: ANNGCCTNAGGSNNT; match class: 1	TF:M01045_1	false	0.0387732152876156	1.4114681834196723	2333	25	4	62700	LHB,TNKS,PDXDC1,GNRH2
TF	Factor: EBF; motif: KTCCCYWGRGA	TF:M00977	false	0.0387732152876156	1.4114681834196723	2333	25	4	62700	CCL19,S100A9,SPRR1A,HBA1
TF	Factor: DEAF1; motif: NCGNNYTCGGGNRTTTCCGDARNNN	TF:M01001	false	0.0387732152876156	1.4114681834196723	2333	25	4	62700	TNKS,GCHFR,PDXDC1,SPRR1A
TF	Factor: ZNF667; motif: GNGSCYTNMARAGCTCMNC	TF:M10161	false	0.0387732152876156	1.4114681834196723	3624	25	5	62700	LHB,ADAM18,PTTG2,GNRH2,RAB11FIP3
TF	Factor: Egr-2; motif: CCCMCNCN	TF:M02092	false	0.0387732152876156	1.4114681834196723	5072	25	6	62700	LHB,SPAG11B,NDUFB7,TNKS,TIMM13,SOX3
TF	Factor: AP-2gamma; motif: NNNNWGCCYNCRGSCN; match class: 1	TF:M07349_1	false	0.038780665781787536	1.4113847392780856	435	25	2	62700	LHB,GNRH2
TF	Factor: C/EBPalpha; motif: NNATTRCNNAANNN; match class: 1	TF:M00116_1	false	0.038780665781787536	1.4113847392780856	435	25	2	62700	PDXDC1,ADAM18
TF	Factor: OVOL; motif: ANRTAACGG; match class: 1	TF:M08894_1	false	0.03881244876284962	1.4110289558004747	2335	25	4	62700	TNKS,TIMM13,ADAM18,PTTG2
TF	Factor: Sp1; motif: GGGGCGGGGT; match class: 1	TF:M00008_1	false	0.038859109890145606	1.4105071516061647	5079	25	6	62700	TNKS,TIMM13,S100A9,PDXDC1,MDK,CEBPB
TF	Factor: E2F-3; motif: NNTTTTGGCGCCAAAACT; match class: 1	TF:M03962_1	false	0.03886835893709529	1.4104037953504502	6661	25	7	62700	SPAG11B,NDUFB7,ADAM18,HCAR3,SOX3,MDK,HBA1
TF	Factor: HSF; motif: TTCCMGARGYTTC	TF:M00641	false	0.03886835893709529	1.4104037953504502	3630	25	5	62700	KIF26B,TNKS,ENDOG,GNRH2,SOX3
TF	Factor: SF1; motif: NTGRCCTTGAMCT	TF:M12661	false	0.03888356405566086	1.410233934621102	2338	25	4	62700	NDUFB7,KIF26B,HCAR3,MDK
TF	Factor: CTCFL; motif: NCCNSCAGGGGGCGCYN	TF:M09889	false	0.038982733090940996	1.4091277156364588	1249	25	3	62700	PDXDC1,RAB11FIP3,CEBPB
TF	Factor: AP-1; motif: NNNTGAGTCAKCN	TF:M00517	false	0.038985738045215344	1.4090942396674846	5086	25	6	62700	SPAG11B,KIF26B,ADAM18,SPRR1A,MDK,CEBPB
TF	Factor: Blimp-1; motif: RRGNGAAAGNRANNN	TF:M10526	false	0.03929261065767281	1.4056891150783657	2347	25	4	62700	SPAG11B,CCL19,S100A9,HBA1
TF	Factor: SREBP; motif: VNNVTCACCCYA; match class: 1	TF:M00776_1	false	0.03930345674415879	1.4055692516883331	1254	25	3	62700	CCL19,TNKS,DEFA3
TF	Factor: Pax-2; motif: CAYSCCTSAGT	TF:M03839	false	0.03931521047313892	1.4054393950052688	5098	25	6	62700	KIF26B,TNKS,PDXDC1,PTTG2,MDK,HBA1
TF	Factor: HFH8; motif: NNNTGTTTATNTR	TF:M00294	false	0.03936447107222472	1.4048955796584508	3646	25	5	62700	TNKS,TIMM13,SPRR2G,HCAR3,HBA1
TF	Factor: WT1; motif: RGGNGGGGGAGGRGGNGGRG	TF:M10108	false	0.039454831137112456	1.4038998110165768	6688	25	7	62700	LHB,CCL19,KIF26B,TNKS,GCHFR,PTTG2,SOX3
TF	Factor: TFIIA; motif: TMTRWRAGGRSS	TF:M00707	false	0.039454831137112456	1.4038998110165768	441	25	2	62700	ENDOG,SOX3
TF	Factor: sp4; motif: NNNGCYCCGCCCCCY	TF:M10530	false	0.039895542757590094	1.3990756222058118	8403	25	8	62700	KIF26B,TNKS,TIMM13,S100A9,PDXDC1,RAB11FIP3,MDK,CEBPB
TF	Factor: ZNF764; motif: NNASYGCCNCCTNCTGGN	TF:M12719	false	0.04026396848922382	1.3950834224917428	2368	25	4	62700	LHB,PDXDC1,RAB11FIP3,CEBPB
TF	Factor: PKNOX1; motif: NNTGAGTGACAGNNN	TF:M12559	false	0.040352635102137	1.3941280997783303	447	25	2	62700	SOX3,HBA1
TF	Factor: ETV3; motif: ACCGGAAGTN	TF:M03981	false	0.04036373675971758	1.3940086348284964	2371	25	4	62700	LHB,TNKS,TIMM13,PDXDC1
TF	Factor: meis1:Elf-1; motif: NTGCCGGAAGTN; match class: 1	TF:M08377_1	false	0.04036373675971758	1.3940086348284964	5134	25	6	62700	TNKS,GCHFR,TIMM13,ENDOG,MDK,HBA1
TF	Factor: E2F-3:Prrxl1; motif: SGCGCTAATTNN; match class: 1	TF:M08206_1	false	0.04044772145632161	1.3931059384971531	5137	25	6	62700	NDUFB7,TNKS,GCHFR,SOX3,MDK,HBA1
TF	Factor: c-Ets-2; motif: CTTCCTG; match class: 1	TF:M01207_1	false	0.040599258038136694	1.3914819031934318	3681	25	5	62700	SPAG11B,KIF26B,S100A9,MDK,HBA1
TF	Factor: Elk-1; motif: CTTCCKG; match class: 1	TF:M07252_1	false	0.040599258038136694	1.3914819031934318	3681	25	5	62700	SPAG11B,KIF26B,S100A9,MDK,HBA1
TF	Factor: HOXA13; motif: ATAAMA; match class: 1	TF:M01292_1	false	0.040745673242320264	1.3899185019362954	8442	25	8	62700	KIF26B,TNKS,ENDOG,PDXDC1,ADAM18,SPRR2G,SPRR1A,DEFA3
TF	Factor: alpha-CP1; motif: CAGCCAATGAG	TF:M00687	false	0.04075260173721479	1.3898446597081355	2380	25	4	62700	SPAG11B,GCHFR,SOX3,HBA1
TF	Factor: ELF1; motif: AACCCGGAAGTR	TF:M03966	false	0.040803248228039574	1.3893052626120395	6744	25	7	62700	LHB,NDUFB7,TNKS,GCHFR,TIMM13,PDXDC1,HCAR3
TF	Factor: elf5; motif: NNNANSAGGAAGTNN	TF:M09903	false	0.040836564735069567	1.3889507988905416	1278	25	3	62700	CCL19,PDXDC1,PTTG2
TF	Factor: Oct-2; motif: NNNTATGCAAATNNNN	TF:M01368	false	0.04085737289828717	1.3887295616501496	2384	25	4	62700	SPAG11B,CCL19,SPRR2G,HCAR3
TF	Factor: c-Jun; motif: NNNNRRTGASTCAN	TF:M07102	false	0.041072888220061735	1.3864447567535507	5161	25	6	62700	SPAG11B,KIF26B,ADAM18,SPRR1A,MDK,CEBPB
TF	Factor: AP-2alpha; motif: NGCCTNAGGCN; match class: 1	TF:M11479_1	false	0.04108219955612122	1.3863463121654782	3697	25	5	62700	LHB,GCHFR,S100A9,PDXDC1,GNRH2
TF	Factor: COUP-TF1; motif: NRGGTCAAAGGTCRN	TF:M11738	false	0.04118605724626964	1.3852497811959559	2391	25	4	62700	LHB,CCL19,TIMM13,MDK
TF	Factor: AR; motif: NGNACANNNTGTTCYNN	TF:M09589	false	0.041438422508844414	1.382596785809739	5173	25	6	62700	SPAG11B,TNKS,TIMM13,ENDOG,SPRR1A,DEFA3
TF	Factor: Fli-1; motif: NACMGGAARTN	TF:M11398	false	0.041599766766159875	1.38090910428801	2399	25	4	62700	CCL19,TNKS,S100A9,PTTG2
TF	Factor: CNOT3; motif: GGCCGCGSSS	TF:M01253	false	0.04169560346829278	1.3799097361562858	3713	25	5	62700	LHB,KIF26B,MDK,CEBPB,HBA1
TF	Factor: ATF5; motif: CYTCTYCCTTA	TF:M01295	false	0.0418344820005985	1.3784656041295529	1292	25	3	62700	LHB,SPAG11B,NDUFB7
TF	Factor: JunB; motif: NRRTGASTCAK	TF:M07103	false	0.04193877824109856	1.377384225536812	2407	25	4	62700	SPAG11B,SPRR1A,MDK,CEBPB
TF	Factor: ER-alpha; motif: AGGTCASMNTGACCY; match class: 1	TF:M09909_1	false	0.04193877824109856	1.377384225536812	2407	25	4	62700	TNKS,GCHFR,S100A9,MDK
TF	Factor: MTF-1; motif: NTTTTGCACACGGCNYN	TF:M12279	false	0.04193877824109856	1.377384225536812	6788	25	7	62700	NDUFB7,GCHFR,PTTG2,GNRH2,HCAR3,SOX3,SPRR1A
TF	Factor: Sox-10; motif: AACAATRGNCYATTGTT	TF:M11632	false	0.04211253576404149	1.3755886071863823	5196	25	6	62700	TNKS,S100A9,PDXDC1,ADAM18,PTTG2,DEFA3
TF	Factor: EAR2; motif: NRGGTCAAAGGTCAN	TF:M11753	false	0.042150596867188396	1.3751962712339947	461	25	2	62700	LHB,CCL19
TF	Factor: CP2; motif: AACCGGTTNNAACCGGTT	TF:M11486	false	0.042237026138709076	1.3743066675816107	3729	25	5	62700	SPAG11B,GCHFR,ENDOG,MDK,HBA1
TF	Factor: E2F-3; motif: NTTTTGGCGCCAAAAN; match class: 1	TF:M11527_1	false	0.042306232164821815	1.3735956516455885	6804	25	7	62700	SPAG11B,NDUFB7,ADAM18,HCAR3,SOX3,MDK,HBA1
TF	Factor: MAFA; motif: TCAGCAN; match class: 1	TF:M01709_1	false	0.042320750273398273	1.3734466416177553	1300	25	3	62700	LHB,GNRH2,SOX3
TF	Factor: CREB1; motif: NRTGAYGTCAYN	TF:M11222	false	0.042431362040497786	1.3723130272204627	3735	25	5	62700	SPAG11B,NDUFB7,HCAR3,RAB11FIP3,SPRR1A
TF	Factor: TTF-1; motif: NNNCNCTTGASNNN; match class: 1	TF:M02034_1	false	0.04254068078402454	1.3711955643068332	464	25	2	62700	NDUFB7,TNKS
TF	Factor: FOXA1; motif: NWGTAAACATNN	TF:M12506	false	0.04260028564072427	1.3705874888837961	3741	25	5	62700	TIMM13,SPRR2G,GNRH2,MDK,HBA1
TF	Factor: ZXDL; motif: GSGSCNNGGGMRGCNCCGGGS; match class: 1	TF:M12722_1	false	0.042609731621410456	1.3704912012069057	6819	25	7	62700	KIF26B,ENDOG,SOX3,RAB11FIP3,MDK,CEBPB,HBA1
TF	Factor: FLI-1; motif: CMGGAWGTSAN; match class: 1	TF:M01208_1	false	0.042747715133023466	1.3690870933718013	1307	25	3	62700	SPAG11B,TIMM13,PDXDC1
TF	Factor: POU3F1; motif: NTAATKWATGCNN	TF:M11929	false	0.04307742822377937	1.3657502325226414	6835	25	7	62700	LHB,SPAG11B,CCL19,NDUFB7,PTTG2,SPRR2G,DEFA3
TF	Factor: Pet-1; motif: ACCGGAWRTN	TF:M02072	false	0.043167514518728724	1.3648429562516755	2434	25	4	62700	LHB,TNKS,TIMM13,PDXDC1
TF	Factor: Egr-1; motif: GCGGGGGCGG; match class: 1	TF:M07354_1	false	0.043200339350918354	1.364512841665356	3757	25	5	62700	LHB,GCHFR,RAB11FIP3,MDK,CEBPB
TF	Factor: FOXP3; motif: RTAAACA	TF:M04267	false	0.04333278433085812	1.3631834046495006	3769	25	5	62700	TIMM13,SPRR2G,GNRH2,MDK,HBA1
TF	Factor: FOXL1; motif: RTAAACA	TF:M04253	false	0.04333278433085812	1.3631834046495006	3769	25	5	62700	TIMM13,SPRR2G,GNRH2,MDK,HBA1
TF	Factor: FOXI1; motif: GTAAACA	TF:M04244	false	0.04333278433085812	1.3631834046495006	3769	25	5	62700	TIMM13,SPRR2G,GNRH2,MDK,HBA1
TF	Factor: FOXO1A; motif: NGTAAACAN	TF:M12607	false	0.04333278433085812	1.3631834046495006	3766	25	5	62700	TIMM13,SPRR2G,GNRH2,MDK,HBA1
TF	Factor: FOXO6; motif: GTAAACA	TF:M04265	false	0.04333278433085812	1.3631834046495006	3769	25	5	62700	TIMM13,SPRR2G,GNRH2,MDK,HBA1
TF	Factor: FOXK1; motif: GTAAACA	TF:M12606	false	0.04333278433085812	1.3631834046495006	3769	25	5	62700	TIMM13,SPRR2G,GNRH2,MDK,HBA1
TF	Factor: ZNF775; motif: RGRGAGAAGN; match class: 1	TF:M12720_1	false	0.04333278433085812	1.3631834046495006	471	25	2	62700	GNRH2,HBA1
TF	Factor: FOXD2; motif: GTAAACA	TF:M04239	false	0.04333278433085812	1.3631834046495006	3769	25	5	62700	TIMM13,SPRR2G,GNRH2,MDK,HBA1
TF	Factor: FOXO1; motif: GTAAACAW	TF:M04255	false	0.04333278433085812	1.3631834046495006	3769	25	5	62700	TIMM13,SPRR2G,GNRH2,MDK,HBA1
TF	Factor: Elf-1; motif: AWCCCGGAAGTN; match class: 1	TF:M07415_1	false	0.04333278433085812	1.3631834046495006	2439	25	4	62700	GCHFR,TIMM13,PDXDC1,HCAR3
TF	Factor: AP-2gamma; motif: NSCCYNNRGSN	TF:M11482	false	0.04333278433085812	1.3631834046495006	6846	25	7	62700	LHB,TNKS,PDXDC1,GNRH2,RAB11FIP3,MDK,CEBPB
TF	Factor: LBP9; motif: ACYRGTTNNAACYRGT	TF:M11491	false	0.043415458957564344	1.3623556035625488	5252	25	6	62700	LHB,SPAG11B,TNKS,PTTG2,MDK,HBA1
TF	Factor: MaFA; motif: TCTGCTGASCNN	TF:M07325	false	0.04348902356374216	1.3616203432116307	5256	25	6	62700	LHB,CCL19,ADAM18,SPRR2G,SOX3,MDK
TF	Factor: Oct-1; motif: NNNRTAATNANNN	TF:M00137	false	0.04348902356374216	1.3616203432116307	6865	25	7	62700	LHB,TNKS,PDXDC1,ADAM18,SPRR2G,SOX3,DEFA3
TF	Factor: EAR2; motif: NRGGTCAAAGGTCRN	TF:M11751	false	0.04348902356374216	1.3616203432116307	1322	25	3	62700	LHB,CCL19,MDK
TF	Factor: AP-2alpha; motif: NGCCTNAGGCN	TF:M11479	false	0.04356947072222428	1.360817715800155	3777	25	5	62700	LHB,GCHFR,S100A9,PDXDC1,GNRH2
TF	Factor: FOX; motif: KWTTGTTTRTTTW	TF:M00809	false	0.04376703234283514	1.3588529000586975	3782	25	5	62700	TNKS,ADAM18,PTTG2,SPRR2G,HCAR3
TF	Factor: HOXA10; motif: TTATNNYWN	TF:M07257	false	0.04376703234283514	1.3588529000586975	3783	25	5	62700	S100A9,PDXDC1,ADAM18,SPRR2G,SPRR1A
TF	Factor: RUNX2; motif: NRACCGCAAACCGCAN; match class: 1	TF:M04106_1	false	0.04376703234283514	1.3588529000586975	8597	25	8	62700	LHB,KIF26B,GCHFR,ENDOG,SOX3,RAB11FIP3,MDK,CEBPB
TF	Factor: AR; motif: NNNGNRRGNACANNGTGTTCTNNNNNN	TF:M00953	false	0.04385647539467263	1.3579662741211573	2457	25	4	62700	SPAG11B,TNKS,PTTG2,SPRR1A
TF	Factor: POU3F1; motif: RNYBCATTTGCATTWCAA	TF:M03842	false	0.04399120322364123	1.3566341592724773	5274	25	6	62700	SPAG11B,CCL19,TNKS,ADAM18,HCAR3,SPRR1A
TF	Factor: foxm1; motif: TGTTTRCTYWNN	TF:M09930	false	0.04400498844425816	1.3564980887180307	6888	25	7	62700	GCHFR,TIMM13,ADAM18,PTTG2,HCAR3,SPRR1A,DEFA3
TF	Factor: ZBTB2; motif: TCCKCCTSR	TF:M07437	false	0.04400498844425816	1.3564980887180307	3791	25	5	62700	LHB,PTTG2,HCAR3,RAB11FIP3,CEBPB
TF	Factor: RFX3; motif: NYNCCMTGGCAACM	TF:M09732	false	0.044180121827602184	1.354773090886892	5281	25	6	62700	LHB,CCL19,TNKS,PDXDC1,SPRR1A,CEBPB
TF	Factor: AREB6; motif: WNWCACCTGWNN	TF:M00413	false	0.044222493337362126	1.3543567748253489	1334	25	3	62700	KIF26B,DEFA3,MDK
TF	Factor: Elf-1; motif: NAANCMGGAAGTGN; match class: 1	TF:M09605_1	false	0.044284194781987495	1.3537512476762323	1335	25	3	62700	GCHFR,TIMM13,PDXDC1
TF	Factor: HNF-1beta; motif: NNNNGTTAACTAGNNNT	TF:M01425	false	0.04440791655190385	1.3525396017697315	5289	25	6	62700	SPAG11B,PDXDC1,ADAM18,PTTG2,SPRR2G,SPRR1A
TF	Factor: PLAG1; motif: CCCCCKWNNNGGSCCC; match class: 1	TF:M01973_1	false	0.04457846460886451	1.3508748937602424	2473	25	4	62700	TNKS,TIMM13,MDK,CEBPB
TF	Factor: SP2; motif: GNNGGGGGCGGGGSN	TF:M03807	false	0.0445826117311038	1.350834493343838	8635	25	8	62700	KIF26B,TNKS,S100A9,PDXDC1,RAB11FIP3,MDK,CEBPB,HBA1
TF	Factor: ER-alpha; motif: NAGGTCACSGYGACCTN; match class: 1	TF:M11844_1	false	0.044585750559437705	1.3508039180189	2474	25	4	62700	LHB,CCL19,PTTG2,CEBPB
TF	Factor: NF-kappaB; motif: GGGAMTTYCC	TF:M00054	false	0.044679692609729926	1.3498898234337182	2476	25	4	62700	NDUFB7,KIF26B,HCAR3,SPRR1A
TF	Factor: HNF-4alpha; motif: RRGGTCAAAGGTCAN	TF:M11754	false	0.04498240163062529	1.3469573611039412	1345	25	3	62700	LHB,CCL19,TIMM13
TF	Factor: CREB; motif: TGACGTMA	TF:M00039	false	0.04522650319166368	1.344606989598151	5315	25	6	62700	TNKS,PDXDC1,GNRH2,SOX3,RAB11FIP3,HBA1
TF	Factor: ZNF418; motif: TGCTTYTRGCYTCTKNN	TF:M10148	false	0.04528426695188422	1.3440526580929861	1349	25	3	62700	S100A9,ADAM18,GNRH2
TF	Factor: C/EBPgamma; motif: YTBATTTCARAAW	TF:M00622	false	0.045390902719449115	1.3430311800644434	6940	25	7	62700	TNKS,TIMM13,PDXDC1,ADAM18,SPRR2G,SOX3,SPRR1A
TF	Factor: Sp1; motif: CCCCGCCCCN; match class: 1	TF:M00933_1	false	0.04554767767101621	1.341533761399531	5326	25	6	62700	KIF26B,SOX3,RAB11FIP3,MDK,CEBPB,HBA1
TF	Factor: Sp2; motif: GYCCCGCCYCYNNNN; match class: 1	TF:M07129_1	false	0.04554767767101621	1.341533761399531	2493	25	4	62700	LHB,PDXDC1,MDK,CEBPB
TF	Factor: KLF4; motif: MCACACCCTNN	TF:M09808	false	0.045559505586674175	1.3414209975460598	3834	25	5	62700	LHB,SPAG11B,CCL19,SPRR2G,DEFA3
TF	Factor: c-Myb; motif: NNNAACKGNNN	TF:M01821	false	0.045559505586674175	1.3414209975460598	3834	25	5	62700	NDUFB7,KIF26B,ADAM18,RAB11FIP3,DEFA3
TF	Factor: Freac-3; motif: NNNNNGTAAATAAACA	TF:M00291	false	0.045674502920857785	1.3403261704100877	5332	25	6	62700	SPAG11B,CCL19,TNKS,ADAM18,SPRR2G,DEFA3
TF	Factor: Sox-10; motif: AACAATGGNCCATTGTT	TF:M11633	false	0.04576188398357036	1.3394961042581714	3840	25	5	62700	TNKS,PDXDC1,ADAM18,PTTG2,DEFA3
TF	Factor: RUNX3; motif: NRACCGCANWAACCRCAN; match class: 1	TF:M04110_1	false	0.0458294499247881	1.3388553554120504	3842	25	5	62700	GCHFR,TIMM13,ENDOG,MDK,CEBPB
TF	Factor: SMAD5; motif: GSGGCAGM	TF:M03846	false	0.046005420785525546	1.3371909926980343	8697	25	8	62700	LHB,SPAG11B,NDUFB7,S100A9,ENDOG,SOX3,RAB11FIP3,SPRR1A
TF	Factor: HSF1; motif: NTTCTRGAANNTTCY; match class: 1	TF:M07100_1	false	0.04601381612767492	1.3371117472945384	493	25	2	62700	ADAM18,GNRH2
TF	Factor: NF-Y; motif: NCTGATTGGYTASY	TF:M00209	false	0.046127299872803285	1.3360419666937642	3850	25	5	62700	SPAG11B,TNKS,GCHFR,HCAR3,SOX3
TF	Factor: ESE-1; motif: CAGGAARNN	TF:M07285	false	0.04629145968781127	1.334499124588396	2510	25	4	62700	CCL19,TNKS,S100A9,PTTG2
TF	Factor: GATA-1; motif: NNNNNGATANKGGN; match class: 1	TF:M00126_1	false	0.04638594014034845	1.3336136367893094	496	25	2	62700	NDUFB7,GCHFR
TF	Factor: VDR; motif: GRGTTCATYGRGTTCA	TF:M04498	false	0.04638594014034845	1.3336136367893094	5357	25	6	62700	NDUFB7,KIF26B,ENDOG,PTTG2,GNRH2,DEFA3
TF	Factor: BTEB2; motif: RGGGNGKGGN	TF:M07277	false	0.04642711658110279	1.3332282879427362	8719	25	8	62700	KIF26B,TNKS,S100A9,PDXDC1,RAB11FIP3,MDK,CEBPB,HBA1
TF	Factor: LRF; motif: RCGACCACCNN	TF:M12230	false	0.04642711658110279	1.3332282879427362	8719	25	8	62700	LHB,NDUFB7,TNKS,GCHFR,TIMM13,HCAR3,MDK,CEBPB
TF	Factor: TFAP4; motif: AWCAGCTGWT	TF:M04192	false	0.04650182789735468	1.332529975494301	5362	25	6	62700	SPAG11B,CCL19,TNKS,PDXDC1,PTTG2,GNRH2
TF	Factor: SATB2; motif: GSCGCTGTCCNNGGTGCTGN; match class: 1	TF:M12660_1	false	0.04650627858888477	1.3324884111436939	1369	25	3	62700	LHB,KIF26B,RAB11FIP3
TF	Factor: DMRT1; motif: NNNNGCTACATN	TF:M11515	false	0.046569489301050045	1.331898524681656	3865	25	5	62700	KIF26B,TIMM13,ADAM18,SOX3,DEFA3
TF	Factor: SREBP; motif: NNNNYCACNCCANNN; match class: 1	TF:M01168_1	false	0.04690199961325382	1.3288086412403592	1374	25	3	62700	GCHFR,SPRR1A,DEFA3
TF	Factor: ERR3; motif: NNSAAGGTCAN	TF:M11839	false	0.04696490313913407	1.3282265690195778	1375	25	3	62700	CCL19,S100A9,CEBPB
TF	Factor: NFATc1; motif: NTTTCCRTNNAYGGAAAN; match class: 1	TF:M11979_1	false	0.04711695527251371	1.3268227816986602	8747	25	8	62700	KIF26B,TNKS,GCHFR,PDXDC1,ADAM18,PTTG2,GNRH2,SOX3
TF	Factor: COUP-TF1; motif: RAGGTCANYGACCTY	TF:M11743	false	0.04716388703534002	1.3263904095049877	5383	25	6	62700	LHB,TNKS,GCHFR,ADAM18,GNRH2,MDK
TF	Factor: BRCA2; motif: TGMCYCWGN; match class: 1	TF:M12723_1	false	0.04716388703534002	1.3263904095049877	502	25	2	62700	LHB,CCL19
TF	Factor: Brn-4; motif: NATTATGCAWGN	TF:M11921	false	0.04730729380771384	1.3250718948597418	1380	25	3	62700	CCL19,NDUFB7,HCAR3
TF	Factor: SMAD3; motif: CAGACAS; match class: 1	TF:M07429_1	false	0.04755180040328044	1.3228330351848745	1383	25	3	62700	SPAG11B,CCL19,DEFA3
TF	Factor: HOXA10; motif: NGTCGTAAAAN	TF:M10795	false	0.0475725580081867	1.322643495648168	7027	25	7	62700	TIMM13,S100A9,ENDOG,ADAM18,SPRR2G,HCAR3,HBA1
TF	Factor: FOXJ2; motif: NNNWAAAYAAAYANNNNN	TF:M00422	false	0.047653492173560415	1.3219052676146497	2540	25	4	62700	TNKS,SPRR2G,HCAR3,HBA1
TF	Factor: FOXJ3; motif: RTAAACAA	TF:M04249	false	0.04775671592746698	1.3209655458572793	3896	25	5	62700	TNKS,PTTG2,HCAR3,DEFA3,HBA1
TF	Factor: OSR2; motif: NGCTACTGNN	TF:M12051	false	0.04816723787012222	1.317248257404856	2550	25	4	62700	CCL19,ADAM18,HCAR3,CEBPB
TF	Factor: CP2; motif: AACCGGTTNNAACCGGTT; match class: 1	TF:M11487_1	false	0.0482647366740134	1.3163700589203655	2552	25	4	62700	SPAG11B,ENDOG,SPRR1A,MDK
TF	Factor: PPAR; motif: WASNRGGNCAAAGGTCA; match class: 1	TF:M00528_1	false	0.04830537813010692	1.3160045139234322	510	25	2	62700	SPRR1A,MDK
TF	Factor: FPM315; motif: GGGAGGAGGRRGRGGRGGRR	TF:M10134	false	0.04840322687211073	1.315125684511851	2556	25	4	62700	TNKS,GCHFR,PDXDC1,PTTG2
TF	Factor: DMRT5; motif: NNTTGWTACANT	TF:M11514	false	0.04840322687211073	1.315125684511851	1396	25	3	62700	SPAG11B,ADAM18,DEFA3
TF	Factor: PBX2; motif: NTGATTGACAGN	TF:M09780	false	0.04840322687211073	1.315125684511851	511	25	2	62700	SOX3,HBA1
TF	Factor: CREB; motif: NSTGACGTAANN; match class: 1	TF:M00177_1	false	0.04840322687211073	1.315125684511851	1396	25	3	62700	PDXDC1,GNRH2,RAB11FIP3
TF	Factor: RXRA; motif: GRGGTCAAAGGTCA	TF:M04489	false	0.04845282016943863	1.314680940008869	3917	25	5	62700	LHB,CCL19,TIMM13,DEFA3,MDK
TF	Factor: LKLF; motif: NGGGCGG; match class: 1	TF:M05499_1	false	0.04845282016943863	1.314680940008869	2559	25	4	62700	LHB,PDXDC1,MDK,HBA1
TF	Factor: KLF17; motif: NGGGCGG; match class: 1	TF:M05386_1	false	0.04845282016943863	1.314680940008869	2559	25	4	62700	LHB,PDXDC1,MDK,HBA1
TF	Factor: HoxA5; motif: RTCATTAN	TF:M10704	false	0.04845282016943863	1.314680940008869	5426	25	6	62700	PDXDC1,ADAM18,SPRR2G,HCAR3,SOX3,DEFA3
TF	Factor: GATA-X; motif: NGATAAGNMNN; match class: 1	TF:M00203_1	false	0.048503775759500656	1.3142244525793865	513	25	2	62700	GCHFR,SOX3
TF	Factor: Msx-2; motif: NNNGACYAATTAGYNNT	TF:M01393	false	0.048503775759500656	1.3142244525793865	8812	25	8	62700	CCL19,NDUFB7,TNKS,ADAM18,SPRR2G,SOX3,SPRR1A,DEFA3
TF	Factor: DLX6; motif: NWRNGYAAWYA	TF:M12595	false	0.048503775759500656	1.3142244525793865	3920	25	5	62700	TIMM13,ADAM18,SPRR2G,HCAR3,DEFA3
TF	Factor: ER81; motif: NACCGGAAGTN	TF:M11421	false	0.048503775759500656	1.3142244525793865	2561	25	4	62700	LHB,TNKS,TIMM13,PDXDC1
TF	Factor: ZBP99; motif: GCCCMTCCCCCR; match class: 1	TF:M12057_1	false	0.04851789024576374	1.3140980922766914	1400	25	3	62700	CCL19,SOX3,RAB11FIP3
TF	Factor: GATA-3; motif: MGATAASATCT	TF:M12195	false	0.048777958387813805	1.311776381133032	3929	25	5	62700	S100A9,ADAM18,SPRR2G,RAB11FIP3,DEFA3
TF	Factor: AP-1; motif: NTGACTCAN	TF:M00925	false	0.048777958387813805	1.311776381133032	2568	25	4	62700	KIF26B,SPRR1A,MDK,CEBPB
TF	Factor: COUP-TF1; motif: RRGGTCRNTGACCYY	TF:M11741	false	0.04879892406347662	1.3115897533752863	3930	25	5	62700	TNKS,GCHFR,GNRH2,SOX3,MDK
TF	Factor: EMX2; motif: TAATTARNTAATKA; match class: 1	TF:M04315_1	false	0.04884127420522056	1.311213014402062	516	25	2	62700	LHB,DEFA3
TF	Factor: BRCA2; motif: TGMCYCWGN	TF:M12723	false	0.04893509281750707	1.3103795835974428	3934	25	5	62700	LHB,CCL19,TIMM13,ENDOG,MDK
TF	Factor: TEF-1; motif: ACATTCCWSNN	TF:M07340	false	0.04893509281750707	1.3103795835974428	3935	25	5	62700	NDUFB7,KIF26B,DEFA3,MDK,HBA1
TF	Factor: TEAD4; motif: NNACATTCCANN	TF:M12561	false	0.04893509281750707	1.3103795835974428	517	25	2	62700	DEFA3,MDK
TF	Factor: E2F-1; motif: TTTSGCGCGMNR	TF:M00516	false	0.04902284474642188	1.3096014906802984	7093	25	7	62700	NDUFB7,KIF26B,GCHFR,SPRR2G,SOX3,MDK,CEBPB
TF	Factor: Rfx1; motif: GTTGCYNNGGARMS	TF:M04627	false	0.04902284474642188	1.3096014906802984	3938	25	5	62700	GCHFR,PDXDC1,SOX3,SPRR1A,CEBPB
TF	Factor: EOS; motif: TGGTTATM	TF:M05546	false	0.04902886823366535	1.3095481317496802	518	25	2	62700	ADAM18,HCAR3
TF	Factor: GATA6; motif: NNNTCTTATCTNN	TF:M12571	false	0.04915057459064095	1.3084714007192089	3942	25	5	62700	SPAG11B,GCHFR,PTTG2,SPRR2G,SOX3
TF	Factor: CTCF; motif: NNYGCCCYCTRSTGGN; match class: 1	TF:M09744_1	false	0.04915057459064095	1.3084714007192089	519	25	2	62700	LHB,CEBPB
TF	Factor: Erg; motif: NACCGGAWWTCCGGTN	TF:M11395	false	0.049269063800032174	1.307425690015387	8852	25	8	62700	LHB,KIF26B,GNRH2,HCAR3,RAB11FIP3,DEFA3,MDK,CEBPB
TF	Factor: HTF4; motif: CASCTGB	TF:M02018	false	0.04928272213275212	1.3073053119113456	8857	25	8	62700	LHB,TIMM13,S100A9,PDXDC1,RAB11FIP3,SPRR1A,DEFA3,CEBPB
TF	Factor: MIF-1; motif: NNGTTGCWWGGYAACNGS; match class: 1	TF:M00279_1	false	0.04928272213275212	1.3073053119113456	5463	25	6	62700	SPAG11B,CCL19,GCHFR,PDXDC1,GNRH2,SOX3
TF	Factor: NeuroD-2; motif: RMCATATGKY	TF:M01287	false	0.04928272213275212	1.3073053119113456	2582	25	4	62700	SPAG11B,TNKS,PTTG2,HCAR3
TF	Factor: HNF-3alpha; motif: WRWGTAAAYA	TF:M08764	false	0.04928272213275212	1.3073053119113456	3949	25	5	62700	TIMM13,ADAM18,SPRR2G,GNRH2,HBA1
TF	Factor: MRF4; motif: CASCTGC	TF:M03831	false	0.04928272213275212	1.3073053119113456	8857	25	8	62700	LHB,TIMM13,S100A9,PDXDC1,RAB11FIP3,SPRR1A,DEFA3,CEBPB
TF	Factor: Sox-3; motif: SNNACAATRK	TF:M11617	false	0.04928272213275212	1.3073053119113456	3949	25	5	62700	PDXDC1,DEFA3,MDK,CEBPB,HBA1
TF	Factor: MSGN1; motif: NRCCAWWTGKYN	TF:M11152	false	0.04945955083932402	1.3057498319474026	522	25	2	62700	TNKS,DEFA3
TF	Factor: Osx; motif: CCNCCCCCNNN; match class: 1	TF:M07329_1	false	0.049560502734941385	1.304864296849979	2589	25	4	62700	LHB,GCHFR,MDK,CEBPB
TF	Factor: Smad4; motif: NCAGACAN; match class: 1	TF:M07368_1	false	0.0495811804646679	1.3046831374474168	523	25	2	62700	SPAG11B,DEFA3
TF	Factor: CSX; motif: NNCACTTGNRN	TF:M02108	false	0.049651198186487604	1.3040702666147017	7122	25	7	62700	LHB,SPAG11B,NDUFB7,TNKS,SPRR2G,GNRH2,MDK
TF	Factor: Ets; motif: ANNCACTTCCTG	TF:M00771	false	0.049782439354492225	1.302923826645876	3962	25	5	62700	SPAG11B,CCL19,NDUFB7,PDXDC1,HBA1
MIRNA	hsa-miR-26b-5p	MIRNA:hsa-miR-26b-5p	false	0.006314524943767126	2.19965931685229	1851	25	6	62700	TNKS,ENDOG,ADAM18,SOX3,SPRR1A,DEFA3
HPA	tonsil	HPA:0600000	false	0.0015986888713008694	2.7962360482141584	7779	25	12	62700	CCL19,NDUFB7,KIF26B,TNKS,GCHFR,S100A9,ENDOG,PDXDC1,HCAR3,RAB11FIP3,SPRR1A,CEBPB
HPA	bone marrow	HPA:0040000	false	0.0015986888713008694	2.7962360482141584	6486	25	11	62700	NDUFB7,KIF26B,TNKS,S100A9,ENDOG,PDXDC1,HCAR3,RAB11FIP3,DEFA3,CEBPB,HBA1
HPA	bone marrow; hematopoietic cells[≥Low]	HPA:0040081	false	0.0015986888713008694	2.7962360482141584	6486	25	11	62700	NDUFB7,KIF26B,TNKS,S100A9,ENDOG,PDXDC1,HCAR3,RAB11FIP3,DEFA3,CEBPB,HBA1
HPA	spleen; cells in red pulp[≥Low]	HPA:0530711	false	0.010475661749776476	1.9798185330204972	5322	25	9	62700	CCL19,NDUFB7,KIF26B,S100A9,ENDOG,HCAR3,DEFA3,CEBPB,HBA1
HPA	cervix	HPA:0630000	false	0.012027069838585753	1.9198401671686407	6922	25	10	62700	NDUFB7,TNKS,GCHFR,S100A9,ENDOG,PDXDC1,HCAR3,RAB11FIP3,SPRR1A,CEBPB
HPA	testis; Leydig cells[≥Low]	HPA:0570731	false	0.013836371838134853	1.8589777752873229	7171	25	10	62700	LHB,NDUFB7,KIF26B,TNKS,GCHFR,ENDOG,PDXDC1,HCAR3,RAB11FIP3,CEBPB
HPA	spleen	HPA:0530000	false	0.014047564136624587	1.8523989763807003	5882	25	9	62700	CCL19,NDUFB7,KIF26B,S100A9,ENDOG,HCAR3,DEFA3,CEBPB,HBA1
HPA	lymph node	HPA:0310000	false	0.02449609946396926	1.6109030632327959	6523	25	9	62700	CCL19,NDUFB7,KIF26B,TNKS,GCHFR,S100A9,ENDOG,HCAR3,CEBPB
HPA	oral mucosa; squamous epithelial cells[≥Medium]	HPA:0330222	false	0.02449609946396926	1.6109030632327959	4353	25	7	62700	NDUFB7,TNKS,S100A9,ENDOG,RAB11FIP3,SPRR1A,CEBPB
HPA	nasopharynx; goblet cells[High]	HPA:0320893	false	0.02449609946396926	1.6109030632327959	145	25	2	62700	TNKS,CEBPB
HPA	epididymis	HPA:0180000	false	0.02449609946396926	1.6109030632327959	7330	25	9	62700	SPAG11B,NDUFB7,KIF26B,TNKS,ENDOG,PDXDC1,HCAR3,RAB11FIP3,CEBPB
HPA	epididymis; glandular cells[≥Low]	HPA:0180051	false	0.02449609946396926	1.6109030632327959	7330	25	9	62700	SPAG11B,NDUFB7,KIF26B,TNKS,ENDOG,PDXDC1,HCAR3,RAB11FIP3,CEBPB
HPA	tonsil; squamous epithelial cells[≥Low]	HPA:0600221	false	0.02449609946396926	1.6109030632327959	6645	25	9	62700	NDUFB7,KIF26B,TNKS,S100A9,ENDOG,PDXDC1,RAB11FIP3,SPRR1A,CEBPB
HPA	testis	HPA:0570000	false	0.02449609946396926	1.6109030632327959	9008	25	10	62700	LHB,NDUFB7,KIF26B,TNKS,GCHFR,ENDOG,PDXDC1,HCAR3,RAB11FIP3,CEBPB
HPA	liver; hepatocytes[≥Low]	HPA:0290401	false	0.02449609946396926	1.6109030632327959	5743	25	8	62700	NDUFB7,KIF26B,TNKS,GCHFR,ENDOG,HCAR3,RAB11FIP3,CEBPB
HPA	spleen; cells in red pulp[≥Medium]	HPA:0530712	false	0.02449609946396926	1.6109030632327959	3133	25	6	62700	S100A9,ENDOG,HCAR3,DEFA3,CEBPB,HBA1
HPA	bone marrow; hematopoietic cells[≥Medium]	HPA:0040082	false	0.02449609946396926	1.6109030632327959	4247	25	7	62700	TNKS,S100A9,ENDOG,HCAR3,DEFA3,CEBPB,HBA1
HPA	colon	HPA:0130000	false	0.02449609946396926	1.6109030632327959	8330	25	10	62700	CCL19,NDUFB7,KIF26B,TNKS,GCHFR,ENDOG,PDXDC1,HCAR3,RAB11FIP3,CEBPB
HPA	lung	HPA:0300000	false	0.02449609946396926	1.6109030632327959	7370	25	9	62700	NDUFB7,KIF26B,TNKS,GCHFR,S100A9,ENDOG,PDXDC1,HCAR3,CEBPB
HPA	skin 2; cells in granular layer[≥Medium]	HPA:0470182	false	0.02449609946396926	1.6109030632327959	562	25	3	62700	S100A9,SPRR1A,CEBPB
HPA	cervix; squamous epithelial cells[≥Low]	HPA:0630221	false	0.02449609946396926	1.6109030632327959	5452	25	8	62700	NDUFB7,TNKS,S100A9,ENDOG,PDXDC1,HCAR3,SPRR1A,CEBPB
HPA	lung; macrophages[≥Low]	HPA:0300411	false	0.02449609946396926	1.6109030632327959	6779	25	9	62700	NDUFB7,KIF26B,TNKS,GCHFR,S100A9,ENDOG,PDXDC1,HCAR3,CEBPB
HPA	skin 1	HPA:0460000	false	0.02449609946396926	1.6109030632327959	7238	25	9	62700	NDUFB7,KIF26B,TNKS,GCHFR,S100A9,ENDOG,HCAR3,SPRR1A,CEBPB
HPA	nasopharynx	HPA:0320000	false	0.02449609946396926	1.6109030632327959	7189	25	9	62700	NDUFB7,KIF26B,TNKS,GCHFR,ENDOG,PDXDC1,HCAR3,RAB11FIP3,CEBPB
HPA	vagina; squamous epithelial cells[≥Low]	HPA:0620221	false	0.02485055649015222	1.6046638814619856	5992	25	8	62700	NDUFB7,TNKS,S100A9,ENDOG,PDXDC1,HCAR3,SPRR1A,CEBPB
HPA	vagina	HPA:0620000	false	0.02485055649015222	1.6046638814619856	5992	25	8	62700	NDUFB7,TNKS,S100A9,ENDOG,PDXDC1,HCAR3,SPRR1A,CEBPB
HPA	duodenum	HPA:0150000	false	0.02642942112674045	1.5779123489460611	7891	25	9	62700	NDUFB7,KIF26B,TNKS,GCHFR,ENDOG,PDXDC1,HCAR3,RAB11FIP3,CEBPB
HPA	liver	HPA:0290000	false	0.02642942112674045	1.5779123489460611	6292	25	8	62700	NDUFB7,KIF26B,TNKS,GCHFR,ENDOG,HCAR3,RAB11FIP3,CEBPB
HPA	oral mucosa; squamous epithelial cells[≥Low]	HPA:0330221	false	0.02642942112674045	1.5779123489460611	6252	25	8	62700	NDUFB7,TNKS,S100A9,ENDOG,PDXDC1,RAB11FIP3,SPRR1A,CEBPB
HPA	gallbladder	HPA:0220000	false	0.02642942112674045	1.5779123489460611	7656	25	9	62700	NDUFB7,KIF26B,TNKS,GCHFR,ENDOG,PDXDC1,HCAR3,RAB11FIP3,CEBPB
HPA	oral mucosa	HPA:0330000	false	0.02642942112674045	1.5779123489460611	6252	25	8	62700	NDUFB7,TNKS,S100A9,ENDOG,PDXDC1,RAB11FIP3,SPRR1A,CEBPB
HPA	gallbladder; glandular cells[≥Low]	HPA:0220051	false	0.02642942112674045	1.5779123489460611	7656	25	9	62700	NDUFB7,KIF26B,TNKS,GCHFR,ENDOG,PDXDC1,HCAR3,RAB11FIP3,CEBPB
HPA	bone marrow; hematopoietic cells[High]	HPA:0040083	false	0.02642942112674045	1.5779123489460611	1452	25	4	62700	S100A9,DEFA3,CEBPB,HBA1
HPA	appendix	HPA:0030000	false	0.02642942112674045	1.5779123489460611	7821	25	9	62700	CCL19,NDUFB7,KIF26B,TNKS,ENDOG,PDXDC1,HCAR3,RAB11FIP3,CEBPB
HPA	small intestine	HPA:0480000	false	0.02642942112674045	1.5779123489460611	7868	25	9	62700	CCL19,NDUFB7,KIF26B,TNKS,GCHFR,ENDOG,PDXDC1,RAB11FIP3,CEBPB
HPA	lung; macrophages[≥Medium]	HPA:0300412	false	0.02642942112674045	1.5779123489460611	4890	25	7	62700	KIF26B,TNKS,GCHFR,S100A9,ENDOG,HCAR3,CEBPB
HPA	rectum	HPA:0400000	false	0.02695379734330319	1.5693800412725305	7965	25	9	62700	CCL19,NDUFB7,KIF26B,TNKS,GCHFR,ENDOG,PDXDC1,RAB11FIP3,CEBPB
HPA	cervix; squamous epithelial cells[≥Medium]	HPA:0630222	false	0.02749363535804933	1.560767831580462	3723	25	6	62700	NDUFB7,S100A9,ENDOG,PDXDC1,SPRR1A,CEBPB
HPA	esophagus; squamous epithelial cells[≥Medium]	HPA:0190222	false	0.02749363535804933	1.560767831580462	5052	25	7	62700	NDUFB7,KIF26B,TNKS,S100A9,ENDOG,SPRR1A,CEBPB
HPA	nasopharynx; basal cells[High]	HPA:0320843	false	0.02749363535804933	1.560767831580462	196	25	2	62700	TNKS,CEBPB
HPA	skin 2; cells in granular layer[≥Low]	HPA:0470181	false	0.02749363535804933	1.560767831580462	719	25	3	62700	S100A9,SPRR1A,CEBPB
HPA	liver; hepatocytes[≥Medium]	HPA:0290402	false	0.027658000182227502	1.5581792248493238	3745	25	6	62700	NDUFB7,TNKS,GCHFR,ENDOG,RAB11FIP3,CEBPB
HPA	esophagus	HPA:0190000	false	0.028928071278137707	1.538680521111266	6672	25	8	62700	NDUFB7,KIF26B,TNKS,S100A9,ENDOG,PDXDC1,SPRR1A,CEBPB
HPA	kidney	HPA:0270000	false	0.028928071278137707	1.538680521111266	8228	25	9	62700	NDUFB7,KIF26B,TNKS,GCHFR,ENDOG,PDXDC1,HCAR3,RAB11FIP3,CEBPB
HPA	esophagus; squamous epithelial cells[≥Low]	HPA:0190221	false	0.028928071278137707	1.538680521111266	6672	25	8	62700	NDUFB7,KIF26B,TNKS,S100A9,ENDOG,PDXDC1,SPRR1A,CEBPB
HPA	soft tissue 1	HPA:0500000	false	0.029104735935003522	1.5360363366811478	5354	25	7	62700	NDUFB7,KIF26B,TNKS,ENDOG,PDXDC1,HCAR3,CEBPB
HPA	appendix; glandular cells[≥Low]	HPA:0030051	false	0.029104735935003522	1.5360363366811478	6741	25	8	62700	NDUFB7,KIF26B,TNKS,ENDOG,PDXDC1,HCAR3,RAB11FIP3,CEBPB
HPA	seminal vesicle; glandular cells[≥Low]	HPA:0430051	false	0.029104735935003522	1.5360363366811478	6821	25	8	62700	NDUFB7,KIF26B,TNKS,ENDOG,PDXDC1,HCAR3,RAB11FIP3,CEBPB
HPA	seminal vesicle	HPA:0430000	false	0.029104735935003522	1.5360363366811478	6821	25	8	62700	NDUFB7,KIF26B,TNKS,ENDOG,PDXDC1,HCAR3,RAB11FIP3,CEBPB
HPA	endometrium 2; glandular cells[≥Low]	HPA:0170051	false	0.029104735935003522	1.5360363366811478	6714	25	8	62700	NDUFB7,KIF26B,TNKS,GCHFR,ENDOG,PDXDC1,RAB11FIP3,CEBPB
HPA	spleen; cells in red pulp[High]	HPA:0530713	false	0.029104735935003522	1.5360363366811478	816	25	3	62700	S100A9,DEFA3,HBA1
HPA	endometrium 2	HPA:0170000	false	0.029104735935003522	1.5360363366811478	6908	25	8	62700	NDUFB7,KIF26B,TNKS,GCHFR,ENDOG,PDXDC1,RAB11FIP3,CEBPB
HPA	colon; glandular cells[≥Low]	HPA:0130051	false	0.029104735935003522	1.5360363366811478	6988	25	8	62700	NDUFB7,KIF26B,TNKS,ENDOG,PDXDC1,HCAR3,RAB11FIP3,CEBPB
HPA	placenta; endothelial cells[High]	HPA:0380203	false	0.029104735935003522	1.5360363366811478	244	25	2	62700	GCHFR,CEBPB
HPA	salivary gland	HPA:0420000	false	0.029104735935003522	1.5360363366811478	6893	25	8	62700	NDUFB7,KIF26B,TNKS,GCHFR,ENDOG,PDXDC1,HCAR3,CEBPB
HPA	salivary gland; glandular cells[≥Low]	HPA:0420051	false	0.029104735935003522	1.5360363366811478	6893	25	8	62700	NDUFB7,KIF26B,TNKS,GCHFR,ENDOG,PDXDC1,HCAR3,CEBPB
HPA	breast; glandular cells[≥Low]	HPA:0050051	false	0.029104735935003522	1.5360363366811478	6805	25	8	62700	NDUFB7,KIF26B,TNKS,ENDOG,PDXDC1,HCAR3,RAB11FIP3,CEBPB
HPA	skin 2; cells in spinous layer[High]	HPA:0471413	false	0.029104735935003522	1.5360363366811478	248	25	2	62700	S100A9,CEBPB
HPA	skin 2; cells in granular layer[High]	HPA:0470183	false	0.029104735935003522	1.5360363366811478	248	25	2	62700	S100A9,CEBPB
HPA	testis; Leydig cells[≥Medium]	HPA:0570732	false	0.029104735935003522	1.5360363366811478	5409	25	7	62700	LHB,NDUFB7,KIF26B,TNKS,ENDOG,RAB11FIP3,CEBPB
HPA	skin 2; cells in spinous layer[≥Low]	HPA:0471411	false	0.030414898506566933	1.5169136284238582	871	25	3	62700	S100A9,SPRR1A,CEBPB
HPA	thyroid gland; glandular cells[≥Low]	HPA:0590051	false	0.030414898506566933	1.5169136284238582	7120	25	8	62700	NDUFB7,KIF26B,TNKS,ENDOG,PDXDC1,HCAR3,RAB11FIP3,CEBPB
HPA	duodenum; glandular cells[≥Low]	HPA:0150051	false	0.030414898506566933	1.5169136284238582	7099	25	8	62700	NDUFB7,KIF26B,TNKS,ENDOG,PDXDC1,HCAR3,RAB11FIP3,CEBPB
HPA	skin 2; langerhans cells[High]	HPA:0471463	false	0.030414898506566933	1.5169136284238582	266	25	2	62700	S100A9,CEBPB
HPA	thyroid gland	HPA:0590000	false	0.030414898506566933	1.5169136284238582	7120	25	8	62700	NDUFB7,KIF26B,TNKS,ENDOG,PDXDC1,HCAR3,RAB11FIP3,CEBPB
HPA	breast	HPA:0050000	false	0.031206265201774552	1.5057582050391825	7176	25	8	62700	NDUFB7,KIF26B,TNKS,ENDOG,PDXDC1,HCAR3,RAB11FIP3,CEBPB
HPA	breast; myoepithelial cells[≥Low]	HPA:0050091	false	0.031801415568130716	1.4975535479481112	5660	25	7	62700	NDUFB7,KIF26B,TNKS,ENDOG,HCAR3,RAB11FIP3,CEBPB
HPA	urinary bladder	HPA:0610000	false	0.03308552620176703	1.4803619538205517	7297	25	8	62700	NDUFB7,KIF26B,TNKS,ENDOG,PDXDC1,HCAR3,RAB11FIP3,CEBPB
HPA	urinary bladder; urothelial cells[≥Low]	HPA:0610831	false	0.03308552620176703	1.4803619538205517	7297	25	8	62700	NDUFB7,KIF26B,TNKS,ENDOG,PDXDC1,HCAR3,RAB11FIP3,CEBPB
HPA	nasopharynx; respiratory epithelial cells[≥Low]	HPA:0320101	false	0.03440031108756909	1.4634376300155698	5787	25	7	62700	NDUFB7,KIF26B,GCHFR,ENDOG,PDXDC1,HCAR3,RAB11FIP3
HPA	bronchus	HPA:0060000	false	0.034674947956430294	1.4599841820860289	7421	25	8	62700	NDUFB7,KIF26B,GCHFR,ENDOG,PDXDC1,HCAR3,RAB11FIP3,CEBPB
HPA	adrenal gland	HPA:0020000	false	0.034674947956430294	1.4599841820860289	7413	25	8	62700	NDUFB7,KIF26B,TNKS,GCHFR,ENDOG,PDXDC1,RAB11FIP3,CEBPB
HPA	adrenal gland; glandular cells[≥Low]	HPA:0020051	false	0.034674947956430294	1.4599841820860289	7406	25	8	62700	NDUFB7,KIF26B,TNKS,GCHFR,ENDOG,PDXDC1,RAB11FIP3,CEBPB
HPA	fallopian tube	HPA:0210000	false	0.035230786818392756	1.4530776574979956	7457	25	8	62700	NDUFB7,KIF26B,TNKS,GCHFR,ENDOG,PDXDC1,RAB11FIP3,CEBPB
HPA	nasopharynx; ciliated cells (cell body)[High]	HPA:0320853	false	0.03573199485925348	1.446942737164986	311	25	2	62700	TNKS,CEBPB
HPA	bronchus; respiratory epithelial cells[≥Low]	HPA:0060101	false	0.03626458167753122	1.4405173278861638	5931	25	7	62700	NDUFB7,KIF26B,GCHFR,ENDOG,PDXDC1,HCAR3,RAB11FIP3
HPA	colon; glandular cells[≥Medium]	HPA:0130052	false	0.036858385401215145	1.4334636931728584	5977	25	7	62700	NDUFB7,KIF26B,TNKS,ENDOG,PDXDC1,RAB11FIP3,CEBPB
HPA	tonsil; germinal center cells[≥Low]	HPA:0600431	false	0.036858385401215145	1.4334636931728584	5977	25	7	62700	CCL19,KIF26B,TNKS,GCHFR,ENDOG,HCAR3,CEBPB
HPA	placenta; endothelial cells[≥Medium]	HPA:0380202	false	0.03720385448744796	1.4294120629162173	334	25	2	62700	GCHFR,CEBPB
HPA	nasopharynx; goblet cells[≥Medium]	HPA:0320892	false	0.03720385448744796	1.4294120629162173	331	25	2	62700	TNKS,CEBPB
HPA	lymph node; non-germinal center cells[≥Low]	HPA:0310441	false	0.03720385448744796	1.4294120629162173	6053	25	7	62700	CCL19,KIF26B,TNKS,S100A9,ENDOG,HCAR3,CEBPB
HPA	small intestine; glandular cells[≥Medium]	HPA:0480052	false	0.03720385448744796	1.4294120629162173	6057	25	7	62700	NDUFB7,KIF26B,TNKS,ENDOG,PDXDC1,RAB11FIP3,CEBPB
HPA	cervix; squamous epithelial cells[High]	HPA:0630223	false	0.03720385448744796	1.4294120629162173	1035	25	3	62700	S100A9,SPRR1A,CEBPB
HPA	rectum; glandular cells[≥Medium]	HPA:0400052	false	0.037590151812263176	1.4249259203331404	6099	25	7	62700	NDUFB7,KIF26B,TNKS,ENDOG,PDXDC1,RAB11FIP3,CEBPB
HPA	tonsil; non-germinal center cells[≥Low]	HPA:0600441	false	0.037590151812263176	1.4249259203331404	6107	25	7	62700	CCL19,KIF26B,TNKS,S100A9,ENDOG,HCAR3,CEBPB
HPA	cerebral cortex; endothelial cells[≥Low]	HPA:0100201	false	0.0382076905164339	1.417849212672269	4633	25	6	62700	KIF26B,TNKS,GCHFR,ENDOG,HCAR3,CEBPB
HPA	nasopharynx; goblet cells[≥Low]	HPA:0320891	false	0.0404188440776468	1.393416110857277	360	25	2	62700	TNKS,CEBPB
HPA	bronchus; respiratory epithelial cells[≥Medium]	HPA:0060102	false	0.04846302157574223	1.3145895119326767	4930	25	6	62700	NDUFB7,KIF26B,GCHFR,ENDOG,PDXDC1,RAB11FIP3
HPA	placenta; endothelial cells[≥Low]	HPA:0380201	false	0.04846302157574223	1.3145895119326767	405	25	2	62700	GCHFR,CEBPB
HPA	skin 1; fibrohistiocytic cells[High]	HPA:0461443	false	0.048600669484846856	1.3133577481950707	408	25	2	62700	S100A9,CEBPB
CORUM	CORUM root	CORUM:0000000	false	0.010767735074254707	1.9678756382245448	3383	25	5	62700	NDUFB7,TNKS,TIMM13,S100A9,CEBPB
HP	Ovarian cyst	HP:0000138	false	0.025843681841952192	1.587645614139184	94	25	2	62700	LHB,SOX3
HP	Abnormality of male external genitalia	HP:0000032	false	0.025843681841952192	1.587645614139184	863	25	4	62700	LHB,NDUFB7,SOX3,HBA1
HP	Azoospermia	HP:0000027	false	0.025843681841952192	1.587645614139184	999	25	4	62700	LHB,NDUFB7,SOX3,HBA1
HP	Abnormal external genitalia	HP:0000811	false	0.025843681841952192	1.587645614139184	931	25	4	62700	LHB,NDUFB7,SOX3,HBA1
HP	Abnormality of secondary sexual hair	HP:0009888	false	0.025843681841952192	1.587645614139184	77	25	2	62700	LHB,SOX3
HP	Abnormality of the male genitalia	HP:0010461	false	0.025843681841952192	1.587645614139184	915	25	4	62700	LHB,NDUFB7,SOX3,HBA1
HP	Abnormal penis morphology	HP:0000036	false	0.025843681841952192	1.587645614139184	737	25	4	62700	LHB,NDUFB7,SOX3,HBA1
HP	Abnormal testis morphology	HP:0000035	false	0.025843681841952192	1.587645614139184	972	25	4	62700	LHB,NDUFB7,SOX3,HBA1
HP	Non-obstructive azoospermia	HP:0011961	false	0.025843681841952192	1.587645614139184	974	25	4	62700	LHB,NDUFB7,SOX3,HBA1
HP	Abnormal spermatogenesis	HP:0008669	false	0.025843681841952192	1.587645614139184	1022	25	4	62700	LHB,NDUFB7,SOX3,HBA1
HP	Abnormality of the sense of smell	HP:0004408	false	0.02614109437762967	1.5826762349568182	104	25	2	62700	LHB,SOX3
HP	Functional abnormality of male internal genitalia	HP:0000025	false	0.027366944744119992	1.5627736846809785	1102	25	4	62700	LHB,NDUFB7,SOX3,HBA1
HP	Abnormal male reproductive system physiology	HP:0012874	false	0.028995420625705304	1.5376705867227065	1139	25	4	62700	LHB,NDUFB7,SOX3,HBA1
HP	Abnormal reproductive system morphology	HP:0012243	false	0.030490718029098085	1.5158323482681586	1177	25	4	62700	LHB,NDUFB7,SOX3,HBA1
HP	Abnormality of reproductive system physiology	HP:0000080	false	0.03888541201085989	1.410213295111969	1385	25	4	62700	LHB,NDUFB7,SOX3,HBA1
HP	Hypogonadotropic hypogonadism	HP:0000044	false	0.03888541201085989	1.410213295111969	171	25	2	62700	LHB,SOX3
HP	Abnormal ovarian morphology	HP:0031065	false	0.03888541201085989	1.410213295111969	174	25	2	62700	LHB,SOX3
HP	Oligohydramnios	HP:0001562	false	0.04115484147149728	1.385579066875188	186	25	2	62700	NDUFB7,HBA1
HP	Delayed puberty	HP:0000823	false	0.04129435032780144	1.3841093621280645	193	25	2	62700	LHB,SOX3
HP	Amenorrhea	HP:0000141	false	0.04129435032780144	1.3841093621280645	190	25	2	62700	LHB,SOX3
HP	Cryptorchidism	HP:0000028	false	0.04674106474720216	1.3303013987352412	753	25	3	62700	NDUFB7,SOX3,HBA1
