# Supplementary material for: Nanomaterial isolated extracellular vesicles enable high precision identification of tumor biomarkers for pancreatic cancer liquid biopsy
Source: J Nanobiotechnology. 2025 Jul 1;23:467. doi: 10.1186/s12951-025-03527-3 (PMC12211367; doi:10.1186/s12951-025-03527-3)
Supplement: Supplementary file 3 — Additional file 3. gProfiler’s enrichment analysis. Enrichment analysis was applied to each EV isolation’s transcriptomic sample based on their unique mRNA annotations. [file 12951_2025_3527_MOESM3_ESM.zip › Enrichment_Analysis_gProfiler/UC/UC_Patient_5.csv]

source	term_name	term_id	highlighted	adjusted_p_value	negative_log10_of_adjusted_p_value	term_size	query_size	intersection_size	effective_domain_size	intersections
GO:MF	antigen binding	GO:0003823	true	0.0009597597728529158	3.0178374569396693	115	29	3	62700	IGLV3-21,HLA-G,IGLV2-11
GO:MF	catalytic activity	GO:0003824	false	0.005891063938058878	2.229806263667764	5751	29	10	62700	AGPAT1,CKMT1B,TOP3B,TMPRSS11E,ILK,NUDT11,HPRT1,NDUFA3,HSD17B1,GFER
GO:MF	molecular function regulator activity	GO:0098772	false	0.010464513556619218	1.9802809550545029	2125	29	6	62700	CCL23,ATP4B,GFER,SPINT3,TYROBP,CST2
GO:MF	heterocyclic compound binding	GO:1901363	false	0.014766834359863479	1.8307125965902833	7455	29	10	62700	CKMT1B,TOP3B,ILK,HPRT1,ATP4B,HSD17B1,PUF60,GFER,PQBP1,MCTS1
GO:MF	nucleotide binding	GO:0000166	false	0.016256339473315264	1.7889772401387811	2182	29	5	62700	CKMT1B,ILK,HPRT1,HSD17B1,GFER
GO:MF	nucleoside phosphate binding	GO:1901265	false	0.016256339473315264	1.7889772401387811	2183	29	5	62700	CKMT1B,ILK,HPRT1,HSD17B1,GFER
GO:MF	peptidase inhibitor activity	GO:0030414	true	0.016256339473315264	1.7889772401387811	172	29	2	62700	SPINT3,CST2
GO:MF	primary active transmembrane transporter activity	GO:0015399	true	0.016256339473315264	1.7889772401387811	170	29	2	62700	ATP4B,NDUFA3
GO:MF	identical protein binding	GO:0042802	false	0.016256339473315264	1.7889772401387811	2143	29	5	62700	HPRT1,HSD17B1,PUF60,HLA-G,TYROBP
GO:MF	endopeptidase inhibitor activity	GO:0004866	false	0.016256339473315264	1.7889772401387811	165	29	2	62700	SPINT3,CST2
GO:MF	molecular function activator activity	GO:0140677	false	0.016256339473315264	1.7889772401387811	1188	29	4	62700	CCL23,ATP4B,GFER,TYROBP
GO:MF	endopeptidase regulator activity	GO:0061135	false	0.016256339473315264	1.7889772401387811	181	29	2	62700	SPINT3,CST2
GO:MF	protein homodimerization activity	GO:0042803	false	0.019655924622072416	1.7065065219879254	716	29	3	62700	HSD17B1,HLA-G,TYROBP
GO:MF	peptidase regulator activity	GO:0061134	false	0.02041830287352846	1.6899803583946507	224	29	2	62700	SPINT3,CST2
GO:MF	signaling receptor binding	GO:0005102	false	0.02041830287352846	1.6899803583946507	1484	29	4	62700	CCL23,HLA-G,GFER,TYROBP
GO:MF	oxidoreductase activity	GO:0016491	false	0.02041830287352846	1.6899803583946507	753	29	3	62700	NDUFA3,HSD17B1,GFER
GO:MF	organic cyclic compound binding	GO:0097159	false	0.02132991706039689	1.6710108332651514	7526	29	9	62700	CKMT1B,TOP3B,ILK,HPRT1,HSD17B1,PUF60,GFER,PQBP1,MCTS1
GO:MF	small molecule binding	GO:0036094	false	0.023657217964720416	1.6260363287533006	2583	29	5	62700	CKMT1B,ILK,HPRT1,HSD17B1,GFER
GO:MF	enzyme inhibitor activity	GO:0004857	false	0.04226044479573071	1.3740659362634773	393	29	2	62700	SPINT3,CST2
GO:MF	protein dimerization activity	GO:0046983	false	0.04226044479573071	1.3740659362634773	1105	29	3	62700	HSD17B1,HLA-G,TYROBP
GO:MF	active transmembrane transporter activity	GO:0022804	false	0.04939578006802835	1.306310151713023	449	29	2	62700	ATP4B,NDUFA3
GO:MF	ion binding	GO:0043167	false	0.049772449674387244	1.3030109838513624	6115	29	7	62700	CKMT1B,ILK,NUDT11,HPRT1,HSD17B1,GFER,TYROBP
GO:BP	immune response	GO:0006955	false	2.989369491193637e-7	6.524420402100552	1951	29	11	62700	CCL23,IGKV2D-26,SPRR2A,HPRT1,IGLV3-21,HLA-G,GFER,PQBP1,TYROBP,IGLV2-11,TRBV18
GO:BP	response to stimulus	GO:0050896	false	0.000001590305959548228	5.798519313565977	8955	29	18	62700	AGPAT1,CCL23,IGKV2D-26,SDF2L1,ILK,SPRR2A,HPRT1,ATP4B,HSD17B1,IGLV3-21,HLA-G,GFER,PQBP1,MCTS1,TYROBP,IGLV2-11,TRBV18,CST2
GO:BP	immune system process	GO:0002376	false	0.000004911677679601249	5.308770140760114	2730	29	11	62700	CCL23,IGKV2D-26,SPRR2A,HPRT1,IGLV3-21,HLA-G,GFER,PQBP1,TYROBP,IGLV2-11,TRBV18
GO:BP	leukocyte mediated cytotoxicity	GO:0001909	false	0.00007087182130061354	4.149526406371505	133	29	4	62700	HPRT1,HLA-G,GFER,TYROBP
GO:BP	adaptive immune response	GO:0002250	false	0.00011787506986936713	3.9285780368304657	718	29	6	62700	IGKV2D-26,HPRT1,IGLV3-21,HLA-G,IGLV2-11,TRBV18
GO:BP	cell killing	GO:0001906	false	0.0003942029315404709	3.4042801503581583	218	29	4	62700	HPRT1,HLA-G,GFER,TYROBP
GO:BP	response to biotic stimulus	GO:0009607	false	0.0004946374417476782	3.305713012663434	1565	29	7	62700	CCL23,SPRR2A,ATP4B,HLA-G,GFER,PQBP1,TYROBP
GO:BP	response to chemical	GO:0042221	false	0.0004946374417476782	3.305713012663434	3975	29	10	62700	AGPAT1,CCL23,SDF2L1,ILK,HPRT1,ATP4B,HSD17B1,GFER,PQBP1,CST2
GO:BP	response to external biotic stimulus	GO:0043207	false	0.0004946374417476782	3.305713012663434	1530	29	7	62700	CCL23,SPRR2A,ATP4B,HLA-G,GFER,PQBP1,TYROBP
GO:BP	response to other organism	GO:0051707	false	0.0004946374417476782	3.305713012663434	1527	29	7	62700	CCL23,SPRR2A,ATP4B,HLA-G,GFER,PQBP1,TYROBP
GO:BP	biological process involved in interspecies interaction between organisms	GO:0044419	false	0.0006101025896007476	3.2145971316263173	1698	29	7	62700	CCL23,SPRR2A,ATP4B,HLA-G,GFER,PQBP1,TYROBP
GO:BP	regulation of leukocyte mediated cytotoxicity	GO:0001910	false	0.0006225515563105404	3.205824676852282	91	29	3	62700	HLA-G,GFER,TYROBP
GO:BP	defense response to other organism	GO:0098542	false	0.0008730333012832171	3.058969190100037	1196	29	6	62700	CCL23,SPRR2A,HLA-G,GFER,PQBP1,TYROBP
GO:BP	regulation of cell killing	GO:0031341	false	0.0008903061154255738	3.0504606434873196	106	29	3	62700	HLA-G,GFER,TYROBP
GO:BP	response to organic substance	GO:0010033	false	0.0011654277603295154	2.9335146412876267	2775	29	8	62700	AGPAT1,CCL23,SDF2L1,ILK,HPRT1,ATP4B,GFER,PQBP1
GO:BP	leukocyte mediated immunity	GO:0002443	false	0.0012068985372188847	2.9183292390808977	387	29	4	62700	HPRT1,HLA-G,GFER,TYROBP
GO:BP	regulation of innate immune response	GO:0045088	false	0.001305997771970039	2.8840575639659547	402	29	4	62700	HLA-G,GFER,PQBP1,TYROBP
GO:BP	response to stress	GO:0006950	false	0.001630933699232709	2.787563693553618	3909	29	9	62700	CCL23,SDF2L1,ILK,SPRR2A,HLA-G,GFER,PQBP1,MCTS1,TYROBP
GO:BP	innate immune response	GO:0045087	false	0.0022616411235899946	2.6455763076376395	947	29	5	62700	CCL23,HLA-G,GFER,PQBP1,TYROBP
GO:BP	organonitrogen compound metabolic process	GO:1901564	false	0.0022675027569523196	2.644452176228859	6362	29	11	62700	CKMT1B,MRPL51,SDF2L1,TMPRSS11E,ILK,NUDT11,HPRT1,NDUFA3,SPINT3,MCTS1,CST2
GO:BP	regulation of response to biotic stimulus	GO:0002831	false	0.0022788761507416457	2.642279276623502	490	29	4	62700	HLA-G,GFER,PQBP1,TYROBP
GO:BP	positive regulation of cytokine production	GO:0001819	false	0.0022788761507416457	2.642279276623502	490	29	4	62700	AGPAT1,HLA-G,PQBP1,TYROBP
GO:BP	organophosphate metabolic process	GO:0019637	false	0.002298472937969811	2.638560605230865	973	29	5	62700	AGPAT1,CKMT1B,NUDT11,HPRT1,NDUFA3
GO:BP	defense response	GO:0006952	false	0.0037320841579477917	2.4280485715385494	1769	29	6	62700	CCL23,SPRR2A,HLA-G,GFER,PQBP1,TYROBP
GO:BP	response to nitrogen compound	GO:1901698	false	0.003770404145971068	2.4236120956939526	1105	29	5	62700	SDF2L1,HPRT1,ATP4B,GFER,PQBP1
GO:BP	organophosphate biosynthetic process	GO:0090407	false	0.0042761085580703085	2.368951277838273	604	29	4	62700	AGPAT1,CKMT1B,HPRT1,NDUFA3
GO:BP	cellular response to tumor necrosis factor	GO:0071356	false	0.0042761085580703085	2.368951277838273	229	29	3	62700	CCL23,ILK,GFER
GO:BP	response to external stimulus	GO:0009605	false	0.0044125636368758095	2.3553090182738727	2686	29	7	62700	CCL23,SPRR2A,ATP4B,HLA-G,GFER,PQBP1,TYROBP
GO:BP	cellular response to chemical stimulus	GO:0070887	false	0.0044125636368758095	2.3553090182738727	2691	29	7	62700	AGPAT1,CCL23,SDF2L1,ILK,HSD17B1,GFER,PQBP1
GO:BP	regulation of leukocyte mediated immunity	GO:0002703	false	0.0045445009704140355	2.342513799503474	243	29	3	62700	HLA-G,GFER,TYROBP
GO:BP	immune effector process	GO:0002252	false	0.0045445009704140355	2.342513799503474	628	29	4	62700	HPRT1,HLA-G,GFER,TYROBP
GO:BP	response to tumor necrosis factor	GO:0034612	false	0.004675468852108343	2.3301748319200786	250	29	3	62700	CCL23,ILK,GFER
GO:BP	ribonucleotide catabolic process	GO:0009261	false	0.005522426081390009	2.2578700885229424	52	29	2	62700	NUDT11,HPRT1
GO:BP	cellular defense response	GO:0006968	false	0.005522426081390009	2.2578700885229424	52	29	2	62700	HLA-G,TYROBP
GO:BP	cellular response to organic substance	GO:0071310	false	0.005522426081390009	2.2578700885229424	2001	29	6	62700	AGPAT1,CCL23,SDF2L1,ILK,GFER,PQBP1
GO:BP	cellular response to stimulus	GO:0051716	false	0.005542687713002287	2.2562795898074115	7399	29	11	62700	AGPAT1,CCL23,SDF2L1,ILK,HSD17B1,HLA-G,GFER,PQBP1,MCTS1,TYROBP,TRBV18
GO:BP	purine nucleotide catabolic process	GO:0006195	false	0.005747311791693552	2.240535241749378	54	29	2	62700	NUDT11,HPRT1
GO:BP	T cell mediated cytotoxicity	GO:0001913	false	0.005760363346951168	2.239550121681122	55	29	2	62700	HPRT1,HLA-G
GO:BP	negative regulation of lymphocyte mediated immunity	GO:0002707	false	0.005760363346951168	2.239550121681122	55	29	2	62700	HLA-G,GFER
GO:BP	lymphocyte mediated immunity	GO:0002449	false	0.00601410742908802	2.2208288184298115	288	29	3	62700	HPRT1,HLA-G,GFER
GO:BP	purine-containing compound catabolic process	GO:0072523	false	0.006412058345905497	2.1930025344792288	59	29	2	62700	NUDT11,HPRT1
GO:BP	multicellular organismal process	GO:0032501	false	0.006704481607072917	2.1736347963196505	7648	29	11	62700	AGPAT1,TMPRSS11E,ILK,SPRR2A,HPRT1,HSD17B1,HLA-G,GFER,PQBP1,TYROBP,CST2
GO:BP	lymphocyte proliferation	GO:0046651	false	0.00683613380610793	2.1651894452658706	306	29	3	62700	HPRT1,HLA-G,TYROBP
GO:BP	mononuclear cell proliferation	GO:0032943	false	0.006874827509395935	2.162738193884215	313	29	3	62700	HPRT1,HLA-G,TYROBP
GO:BP	regulation of cytokine production	GO:0001817	false	0.006874827509395935	2.162738193884215	769	29	4	62700	AGPAT1,HLA-G,PQBP1,TYROBP
GO:BP	cytokine production	GO:0001816	false	0.006874827509395935	2.162738193884215	775	29	4	62700	AGPAT1,HLA-G,PQBP1,TYROBP
GO:BP	positive regulation of response to stimulus	GO:0048584	false	0.006874827509395935	2.162738193884215	2212	29	6	62700	AGPAT1,CCL23,ILK,HLA-G,PQBP1,TYROBP
GO:BP	negative regulation of leukocyte mediated immunity	GO:0002704	false	0.006874827509395935	2.162738193884215	66	29	2	62700	HLA-G,GFER
GO:BP	regulation of cell population proliferation	GO:0042127	false	0.006874827509395935	2.162738193884215	2184	29	6	62700	CCL23,ILK,HLA-G,PQBP1,MCTS1,TYROBP
GO:BP	positive regulation of innate immune response	GO:0045089	false	0.006874827509395935	2.162738193884215	327	29	3	62700	HLA-G,PQBP1,TYROBP
GO:BP	regulation of defense response	GO:0031347	false	0.006874827509395935	2.162738193884215	756	29	4	62700	HLA-G,GFER,PQBP1,TYROBP
GO:BP	positive regulation of leukocyte mediated cytotoxicity	GO:0001912	false	0.006874827509395935	2.162738193884215	65	29	2	62700	HLA-G,TYROBP
GO:BP	positive regulation of cell killing	GO:0031343	false	0.007368726032888211	2.132607590120812	72	29	2	62700	HLA-G,TYROBP
GO:BP	natural killer cell mediated cytotoxicity	GO:0042267	false	0.007368726032888211	2.132607590120812	72	29	2	62700	HLA-G,GFER
GO:BP	alternative mRNA splicing, via spliceosome	GO:0000380	true	0.007368726032888211	2.132607590120812	72	29	2	62700	PUF60,PQBP1
GO:BP	cell population proliferation	GO:0008283	false	0.007524815913826985	2.1235041201310683	3218	29	7	62700	CCL23,ILK,HPRT1,HLA-G,PQBP1,MCTS1,TYROBP
GO:BP	cellular response to cytokine stimulus	GO:0071345	false	0.007554984540349938	2.1217664200142456	825	29	4	62700	AGPAT1,CCL23,ILK,GFER
GO:BP	natural killer cell mediated immunity	GO:0002228	false	0.007607992696460747	2.118729912985511	75	29	2	62700	HLA-G,GFER
GO:BP	leukocyte proliferation	GO:0070661	false	0.007607992696460747	2.118729912985511	348	29	3	62700	HPRT1,HLA-G,TYROBP
GO:BP	positive regulation of response to biotic stimulus	GO:0002833	false	0.007640377773221811	2.1168851675015956	351	29	3	62700	HLA-G,PQBP1,TYROBP
GO:BP	nucleotide catabolic process	GO:0009166	false	0.0079541551769484	2.09940594065265	78	29	2	62700	NUDT11,HPRT1
GO:BP	cellular component organization	GO:0016043	false	0.0079541551769484	2.09940594065265	8098	29	11	62700	TMSB10,TOP3B,ILK,HPRT1,NDUFA3,HSD17B1,PUF60,HLA-G,PQBP1,MCTS1,TYROBP
GO:BP	purine ribonucleotide metabolic process	GO:0009150	false	0.008196715331655014	2.0863601475092297	364	29	3	62700	NUDT11,HPRT1,NDUFA3
GO:BP	negative regulation of cell population proliferation	GO:0008285	false	0.00833611443383105	2.0790363322354994	866	29	4	62700	CCL23,ILK,HLA-G,TYROBP
GO:BP	regulation of immune response	GO:0050776	false	0.008566465381294587	2.067198335842071	875	29	4	62700	HLA-G,GFER,PQBP1,TYROBP
GO:BP	negative regulation of innate immune response	GO:0045824	false	0.00858437876965723	2.066291128187618	83	29	2	62700	HLA-G,GFER
GO:BP	negative regulation of lymphocyte proliferation	GO:0050672	false	0.008709584787918846	2.060002548621946	86	29	2	62700	HLA-G,TYROBP
GO:BP	negative regulation of mononuclear cell proliferation	GO:0032945	false	0.008709584787918846	2.060002548621946	87	29	2	62700	HLA-G,TYROBP
GO:BP	positive regulation of cellular metabolic process	GO:0031325	false	0.008709584787918846	2.060002548621946	3407	29	7	62700	AGPAT1,ILK,HPRT1,HLA-G,GFER,PQBP1,TYROBP
GO:BP	nucleoside phosphate catabolic process	GO:1901292	false	0.008709584787918846	2.060002548621946	87	29	2	62700	NUDT11,HPRT1
GO:BP	cellular component organization or biogenesis	GO:0071840	false	0.008709584787918846	2.060002548621946	8309	29	11	62700	TMSB10,TOP3B,ILK,HPRT1,NDUFA3,HSD17B1,PUF60,HLA-G,PQBP1,MCTS1,TYROBP
GO:BP	regulation of immune effector process	GO:0002697	false	0.008709584787918846	2.060002548621946	381	29	3	62700	HLA-G,GFER,TYROBP
GO:BP	ribonucleotide metabolic process	GO:0009259	false	0.008709584787918846	2.060002548621946	385	29	3	62700	NUDT11,HPRT1,NDUFA3
GO:BP	macromolecule biosynthetic process	GO:0009059	false	0.008709584787918846	2.060002548621946	9681	29	12	62700	AGPAT1,MRPL51,SDF2L1,ILK,HSD17B1,PUF60,HLA-G,GFER,PQBP1,MCTS1,TYROBP,SNORA70
GO:BP	positive regulation of cellular process	GO:0048522	false	0.0089510919805629	2.0481239800802533	5711	29	9	62700	AGPAT1,CCL23,ILK,HPRT1,HLA-G,GFER,PQBP1,MCTS1,TYROBP
GO:BP	ribose phosphate metabolic process	GO:0019693	false	0.0089510919805629	2.0481239800802533	394	29	3	62700	NUDT11,HPRT1,NDUFA3
GO:BP	response to cytokine	GO:0034097	false	0.0089510919805629	2.0481239800802533	916	29	4	62700	AGPAT1,CCL23,ILK,GFER
GO:BP	negative regulation of leukocyte proliferation	GO:0070664	false	0.009698425034119922	2.013298786818967	94	29	2	62700	HLA-G,TYROBP
GO:BP	cellular nitrogen compound metabolic process	GO:0034641	false	0.011169467491299724	1.951967531548925	8625	29	11	62700	MRPL51,TOP3B,ILK,NUDT11,HPRT1,NDUFA3,PUF60,GFER,PQBP1,MCTS1,SNORA70
GO:BP	positive regulation of macromolecule biosynthetic process	GO:0010557	false	0.011169467491299724	1.951967531548925	2599	29	6	62700	AGPAT1,ILK,HLA-G,GFER,PQBP1,TYROBP
GO:BP	regulation of metabolic process	GO:0019222	false	0.011660793357263936	1.9332719007810646	7295	29	10	62700	AGPAT1,ILK,HPRT1,PUF60,HLA-G,GFER,PQBP1,SPINT3,TYROBP,CST2
GO:BP	positive regulation of defense response	GO:0031349	false	0.012287033294782384	1.9105529648953143	453	29	3	62700	HLA-G,PQBP1,TYROBP
GO:BP	type I interferon production	GO:0032606	false	0.012585453311953798	1.9001311371013512	118	29	2	62700	PQBP1,TYROBP
GO:BP	positive regulation of biosynthetic process	GO:0009891	false	0.012585453311953798	1.9001311371013512	2703	29	6	62700	AGPAT1,ILK,HLA-G,GFER,PQBP1,TYROBP
GO:BP	phosphorus metabolic process	GO:0006793	false	0.012585453311953798	1.9001311371013512	2719	29	6	62700	AGPAT1,CKMT1B,ILK,NUDT11,HPRT1,NDUFA3
GO:BP	organonitrogen compound biosynthetic process	GO:1901566	false	0.012585453311953798	1.9001311371013512	1816	29	5	62700	CKMT1B,MRPL51,HPRT1,NDUFA3,MCTS1
GO:BP	phosphate-containing compound metabolic process	GO:0006796	false	0.012585453311953798	1.9001311371013512	2694	29	6	62700	AGPAT1,CKMT1B,ILK,NUDT11,HPRT1,NDUFA3
GO:BP	response to organonitrogen compound	GO:0010243	false	0.012585453311953798	1.9001311371013512	1031	29	4	62700	SDF2L1,HPRT1,ATP4B,GFER
GO:BP	purine nucleotide metabolic process	GO:0006163	false	0.012585453311953798	1.9001311371013512	463	29	3	62700	NUDT11,HPRT1,NDUFA3
GO:BP	regulation of response to external stimulus	GO:0032101	false	0.012585453311953798	1.9001311371013512	1062	29	4	62700	HLA-G,GFER,PQBP1,TYROBP
GO:BP	positive regulation of cellular biosynthetic process	GO:0031328	false	0.012585453311953798	1.9001311371013512	2684	29	6	62700	AGPAT1,ILK,HLA-G,GFER,PQBP1,TYROBP
GO:BP	regulation of type I interferon production	GO:0032479	false	0.012585453311953798	1.9001311371013512	118	29	2	62700	PQBP1,TYROBP
GO:BP	positive regulation of metabolic process	GO:0009893	false	0.012779031558579146	1.8935020573436274	3797	29	7	62700	AGPAT1,ILK,HPRT1,HLA-G,GFER,PQBP1,TYROBP
GO:BP	negative regulation of immune effector process	GO:0002698	false	0.01286572799816859	1.890565634510589	121	29	2	62700	HLA-G,GFER
GO:BP	positive regulation of biological process	GO:0048518	false	0.01286572799816859	1.890565634510589	6253	29	9	62700	AGPAT1,CCL23,ILK,HPRT1,HLA-G,GFER,PQBP1,MCTS1,TYROBP
GO:BP	T cell mediated immunity	GO:0002456	false	0.01286572799816859	1.890565634510589	124	29	2	62700	HPRT1,HLA-G
GO:BP	cytokine-mediated signaling pathway	GO:0019221	false	0.01286572799816859	1.890565634510589	486	29	3	62700	AGPAT1,CCL23,ILK
GO:BP	negative regulation of immune system process	GO:0002683	false	0.01286572799816859	1.890565634510589	487	29	3	62700	HLA-G,GFER,TYROBP
GO:BP	purine-containing compound metabolic process	GO:0072521	false	0.01286572799816859	1.890565634510589	492	29	3	62700	NUDT11,HPRT1,NDUFA3
GO:BP	cell activation	GO:0001775	false	0.01286572799816859	1.890565634510589	1082	29	4	62700	ILK,HPRT1,HLA-G,TYROBP
GO:BP	cell surface receptor signaling pathway	GO:0007166	false	0.01286572799816859	1.890565634510589	2783	29	6	62700	AGPAT1,CCL23,ILK,HLA-G,TYROBP,TRBV18
GO:BP	regulation of response to stimulus	GO:0048583	false	0.014032381341043877	1.8528686215221688	3909	29	7	62700	AGPAT1,CCL23,ILK,HLA-G,GFER,PQBP1,TYROBP
GO:BP	apoptotic process	GO:0006915	false	0.014032381341043877	1.8528686215221688	1910	29	5	62700	SDF2L1,PUF60,HLA-G,GFER,TYROBP
GO:BP	nucleotide metabolic process	GO:0009117	false	0.014344454427983695	1.8433159649099264	523	29	3	62700	NUDT11,HPRT1,NDUFA3
GO:BP	gene expression	GO:0010467	false	0.014344454427983695	1.8433159649099264	9182	29	11	62700	AGPAT1,MRPL51,SDF2L1,ILK,HSD17B1,PUF60,HLA-G,PQBP1,MCTS1,TYROBP,SNORA70
GO:BP	system development	GO:0048731	false	0.014344454427983695	1.8433159649099264	3951	29	7	62700	ILK,HPRT1,HSD17B1,HLA-G,GFER,PQBP1,TYROBP
GO:BP	nucleoside phosphate metabolic process	GO:0006753	false	0.01451315405240518	1.8382381948192754	532	29	3	62700	NUDT11,HPRT1,NDUFA3
GO:BP	programmed cell death	GO:0012501	false	0.014853439655988827	1.8281729638122495	1982	29	5	62700	SDF2L1,PUF60,HLA-G,GFER,TYROBP
GO:BP	positive regulation of gene expression	GO:0010628	false	0.014853439655988827	1.8281729638122495	1183	29	4	62700	AGPAT1,HLA-G,PQBP1,TYROBP
GO:BP	cell death	GO:0008219	false	0.014853439655988827	1.8281729638122495	1988	29	5	62700	SDF2L1,PUF60,HLA-G,GFER,TYROBP
GO:BP	organophosphate catabolic process	GO:0046434	false	0.014853439655988827	1.8281729638122495	146	29	2	62700	NUDT11,HPRT1
GO:BP	negative regulation of response to biotic stimulus	GO:0002832	false	0.014853439655988827	1.8281729638122495	142	29	2	62700	HLA-G,GFER
GO:BP	dendrite morphogenesis	GO:0048813	false	0.014853439655988827	1.8281729638122495	141	29	2	62700	HPRT1,PQBP1
GO:BP	positive regulation of leukocyte mediated immunity	GO:0002705	false	0.014853439655988827	1.8281729638122495	145	29	2	62700	HLA-G,TYROBP
GO:BP	organic hydroxy compound metabolic process	GO:1901615	false	0.014853439655988827	1.8281729638122495	564	29	3	62700	NUDT11,HPRT1,HSD17B1
GO:BP	positive regulation of response to external stimulus	GO:0032103	false	0.016155988992119674	1.7916664514084193	591	29	3	62700	HLA-G,PQBP1,TYROBP
GO:BP	negative regulation of lymphocyte activation	GO:0051250	false	0.016155988992119674	1.7916664514084193	161	29	2	62700	HLA-G,TYROBP
GO:BP	regulation of macromolecule metabolic process	GO:0060255	false	0.01658790434774269	1.780208477610365	6772	29	9	62700	AGPAT1,ILK,PUF60,HLA-G,GFER,PQBP1,SPINT3,TYROBP,CST2
GO:BP	nucleobase-containing small molecule metabolic process	GO:0055086	false	0.01658790434774269	1.780208477610365	600	29	3	62700	NUDT11,HPRT1,NDUFA3
GO:BP	carbohydrate derivative catabolic process	GO:1901136	false	0.017220964359085003	1.7639425320866433	172	29	2	62700	NUDT11,HPRT1
GO:BP	positive regulation of leukocyte differentiation	GO:1902107	false	0.018745423245173358	1.7271047493758982	183	29	2	62700	HLA-G,TYROBP
GO:BP	regulation of RNA splicing	GO:0043484	true	0.018745423245173358	1.7271047493758982	182	29	2	62700	PUF60,PQBP1
GO:BP	regulation of lymphocyte mediated immunity	GO:0002706	false	0.018745423245173358	1.7271047493758982	182	29	2	62700	HLA-G,GFER
GO:BP	positive regulation of hemopoiesis	GO:1903708	false	0.018745423245173358	1.7271047493758982	183	29	2	62700	HLA-G,TYROBP
GO:BP	protein-containing complex assembly	GO:0065003	false	0.018988628206560467	1.7215064088196113	3261	29	6	62700	TMSB10,HPRT1,NDUFA3,PUF60,HLA-G,MCTS1
GO:BP	organic cyclic compound metabolic process	GO:1901360	false	0.019339720034532413	1.7135498171370789	8451	29	10	62700	TOP3B,ILK,NUDT11,HPRT1,NDUFA3,HSD17B1,PUF60,GFER,PQBP1,SNORA70
GO:BP	negative regulation of leukocyte activation	GO:0002695	false	0.01998162818080196	1.6993691266641897	192	29	2	62700	HLA-G,TYROBP
GO:BP	phosphatidylinositol 3-kinase/protein kinase B signal transduction	GO:0043491	true	0.01998162818080196	1.6993691266641897	194	29	2	62700	ILK,HLA-G
GO:BP	negative regulation of immune response	GO:0050777	false	0.01998162818080196	1.6993691266641897	193	29	2	62700	HLA-G,GFER
GO:BP	protein homooligomerization	GO:0051260	false	0.020499913230665925	1.688247977164867	198	29	2	62700	HPRT1,HLA-G
GO:BP	regulation of response to stress	GO:0080134	false	0.021660843610427142	1.6643246332038284	1430	29	4	62700	HLA-G,GFER,PQBP1,TYROBP
GO:BP	positive regulation of immune response	GO:0050778	false	0.021660843610427142	1.6643246332038284	699	29	3	62700	HLA-G,PQBP1,TYROBP
GO:BP	response to bacterium	GO:0009617	false	0.022100378278986026	1.6556002926918005	710	29	3	62700	SPRR2A,ATP4B,GFER
GO:BP	multicellular organism development	GO:0007275	false	0.02212279009828113	1.655160101242851	4610	29	7	62700	ILK,HPRT1,HSD17B1,HLA-G,GFER,PQBP1,TYROBP
GO:BP	negative regulation of peptidase activity	GO:0010466	false	0.022287144306701312	1.6519455749156151	212	29	2	62700	SPINT3,CST2
GO:BP	purine ribonucleotide biosynthetic process	GO:0009152	false	0.022287144306701312	1.6519455749156151	216	29	2	62700	HPRT1,NDUFA3
GO:BP	regulation of immune system process	GO:0002682	false	0.022287144306701312	1.6519455749156151	1482	29	4	62700	HLA-G,GFER,PQBP1,TYROBP
GO:BP	regulation of apoptotic process	GO:0042981	false	0.022287144306701312	1.6519455749156151	1463	29	4	62700	SDF2L1,HLA-G,GFER,TYROBP
GO:BP	bone development	GO:0060348	false	0.022287144306701312	1.6519455749156151	218	29	2	62700	HSD17B1,TYROBP
GO:BP	negative regulation of cell activation	GO:0050866	false	0.022287144306701312	1.6519455749156151	212	29	2	62700	HLA-G,TYROBP
GO:BP	positive regulation of macromolecule metabolic process	GO:0010604	false	0.022287144306701312	1.6519455749156151	3483	29	6	62700	AGPAT1,ILK,HLA-G,GFER,PQBP1,TYROBP
GO:BP	negative regulation of biological process	GO:0048519	false	0.022287144306701312	1.6519455749156151	5913	29	8	62700	TMSB10,CCL23,ILK,HLA-G,GFER,SPINT3,TYROBP,CST2
GO:BP	regulation of programmed cell death	GO:0043067	false	0.023501729826805318	1.6289001706394224	1507	29	4	62700	SDF2L1,HLA-G,GFER,TYROBP
GO:BP	ribonucleotide biosynthetic process	GO:0009260	false	0.023596455462556384	1.6271532296004527	231	29	2	62700	HPRT1,NDUFA3
GO:BP	organelle organization	GO:0006996	false	0.023596455462556384	1.6271532296004527	3562	29	6	62700	TMSB10,TOP3B,NDUFA3,HSD17B1,MCTS1,TYROBP
GO:BP	lymphocyte activation	GO:0046649	false	0.024426292945053614	1.6121424387027155	776	29	3	62700	HPRT1,HLA-G,TYROBP
GO:BP	dendrite development	GO:0016358	false	0.024426292945053614	1.6121424387027155	236	29	2	62700	HPRT1,PQBP1
GO:BP	ribose phosphate biosynthetic process	GO:0046390	false	0.024426292945053614	1.6121424387027155	239	29	2	62700	HPRT1,NDUFA3
GO:BP	regulation of lymphocyte proliferation	GO:0050670	false	0.024426292945053614	1.6121424387027155	237	29	2	62700	HLA-G,TYROBP
GO:BP	regulation of mononuclear cell proliferation	GO:0032944	false	0.024514410856612063	1.6105785394888577	241	29	2	62700	HLA-G,TYROBP
GO:BP	cellular nitrogen compound biosynthetic process	GO:0044271	false	0.024965027432959315	1.6026679523817011	4860	29	7	62700	MRPL51,ILK,HPRT1,NDUFA3,GFER,PQBP1,MCTS1
GO:BP	activation of innate immune response	GO:0002218	false	0.027216986720116666	1.5651599586060696	260	29	2	62700	PQBP1,TYROBP
GO:BP	positive regulation of multicellular organismal process	GO:0051240	false	0.027216986720116666	1.5651599586060696	1629	29	4	62700	AGPAT1,HLA-G,PQBP1,TYROBP
GO:BP	protein complex oligomerization	GO:0051259	false	0.027317021108817494	1.5635666617452395	261	29	2	62700	HPRT1,HLA-G
GO:BP	positive regulation of immune effector process	GO:0002699	false	0.027416997030363124	1.5619801149937242	262	29	2	62700	HLA-G,TYROBP
GO:BP	purine nucleotide biosynthetic process	GO:0006164	false	0.027516914505109027	1.56040026551395	263	29	2	62700	HPRT1,NDUFA3
GO:BP	regulation of leukocyte proliferation	GO:0070663	false	0.027818849377652843	1.5556608369345646	265	29	2	62700	HLA-G,TYROBP
GO:BP	positive regulation of cell differentiation	GO:0045597	false	0.028226147236295504	1.5493483973829014	851	29	3	62700	ILK,HLA-G,TYROBP
GO:BP	purine-containing compound biosynthetic process	GO:0072522	false	0.02831206813131087	1.5480284052654005	272	29	2	62700	HPRT1,NDUFA3
GO:BP	negative regulation of defense response	GO:0031348	false	0.028711372890583398	1.541946040364893	275	29	2	62700	HLA-G,GFER
GO:BP	anatomical structure morphogenesis	GO:0009653	false	0.028711372890583398	1.541946040364893	2683	29	5	62700	ILK,HPRT1,HLA-G,PQBP1,TYROBP
GO:BP	positive regulation of cell communication	GO:0010647	false	0.03008245522900387	1.5216867209762264	1725	29	4	62700	AGPAT1,CCL23,ILK,TYROBP
GO:BP	positive regulation of signaling	GO:0023056	false	0.03008245522900387	1.5216867209762264	1725	29	4	62700	AGPAT1,CCL23,ILK,TYROBP
GO:BP	nucleobase-containing compound metabolic process	GO:0006139	false	0.03074713970500901	1.512195278851445	7990	29	9	62700	TOP3B,ILK,NUDT11,HPRT1,NDUFA3,PUF60,GFER,PQBP1,SNORA70
GO:BP	cell development	GO:0048468	false	0.030895886086647967	1.5100993448085762	2762	29	5	62700	ILK,HPRT1,HLA-G,PQBP1,TYROBP
GO:BP	nucleotide biosynthetic process	GO:0009165	false	0.031181840294378947	1.5060982571359884	298	29	2	62700	HPRT1,NDUFA3
GO:BP	nucleoside phosphate biosynthetic process	GO:1901293	false	0.031377379775632944	1.5033833257744447	300	29	2	62700	HPRT1,NDUFA3
GO:BP	proteolysis	GO:0006508	false	0.031377379775632944	1.5033833257744447	1766	29	4	62700	SDF2L1,TMPRSS11E,SPINT3,CST2
GO:BP	adaptive immune response based on somatic recombination of immune receptors built from immunoglobulin superfamily domains	GO:0002460	false	0.03166149562560129	1.4994685737881335	302	29	2	62700	HPRT1,HLA-G
GO:BP	heterocycle metabolic process	GO:0046483	false	0.03224983605021549	1.491472488863371	8160	29	9	62700	TOP3B,ILK,NUDT11,HPRT1,NDUFA3,PUF60,GFER,PQBP1,SNORA70
GO:BP	negative regulation of proteolysis	GO:0045861	false	0.03224983605021549	1.491472488863371	309	29	2	62700	SPINT3,CST2
GO:BP	immune response-regulating cell surface receptor signaling pathway	GO:0002768	false	0.03224983605021549	1.491472488863371	314	29	2	62700	HLA-G,TYROBP
GO:BP	regulation of hydrolase activity	GO:0051336	false	0.03224983605021549	1.491472488863371	944	29	3	62700	CCL23,SPINT3,CST2
GO:BP	negative regulation of hydrolase activity	GO:0051346	false	0.03224983605021549	1.491472488863371	311	29	2	62700	SPINT3,CST2
GO:BP	protein-containing complex organization	GO:0043933	false	0.03224983605021549	1.491472488863371	4031	29	6	62700	TMSB10,HPRT1,NDUFA3,PUF60,HLA-G,MCTS1
GO:BP	leukocyte activation	GO:0045321	false	0.03224983605021549	1.491472488863371	939	29	3	62700	HPRT1,HLA-G,TYROBP
GO:BP	regulation of leukocyte differentiation	GO:1902105	false	0.03233139209834329	1.4903755954932132	315	29	2	62700	HLA-G,TYROBP
GO:BP	cellular aromatic compound metabolic process	GO:0006725	false	0.03247274207682211	1.4884810369498698	8212	29	9	62700	TOP3B,ILK,NUDT11,HPRT1,NDUFA3,PUF60,GFER,PQBP1,SNORA70
GO:BP	cell morphogenesis	GO:0000902	false	0.03247274207682211	1.4884810369498698	957	29	3	62700	ILK,HPRT1,PQBP1
GO:BP	regulation of cellular metabolic process	GO:0031323	false	0.03247274207682211	1.4884810369498698	6726	29	8	62700	AGPAT1,ILK,HPRT1,PUF60,HLA-G,GFER,PQBP1,TYROBP
GO:BP	protein metabolic process	GO:0019538	false	0.03271966611683701	1.4851911366741595	5373	29	7	62700	MRPL51,SDF2L1,TMPRSS11E,ILK,SPINT3,MCTS1,CST2
GO:BP	positive regulation of lymphocyte activation	GO:0051251	false	0.03290573754822359	1.48272837049128	324	29	2	62700	HLA-G,TYROBP
GO:BP	small molecule metabolic process	GO:0044281	false	0.03291518063809143	1.4826037571627861	1846	29	4	62700	NUDT11,HPRT1,NDUFA3,HSD17B1
GO:BP	response to lipopolysaccharide	GO:0032496	false	0.034549283267105706	1.4615609577360833	337	29	2	62700	ATP4B,GFER
GO:BP	response to molecule of bacterial origin	GO:0002237	false	0.03718121626899752	1.429676407725107	355	29	2	62700	ATP4B,GFER
GO:BP	organic cyclic compound biosynthetic process	GO:1901362	false	0.03726716725691718	1.428673617480796	4255	29	6	62700	ILK,HPRT1,NDUFA3,HSD17B1,GFER,PQBP1
GO:BP	positive regulation of immune system process	GO:0002684	false	0.03726716725691718	1.428673617480796	1033	29	3	62700	HLA-G,PQBP1,TYROBP
GO:BP	regulation of nitrogen compound metabolic process	GO:0051171	false	0.03727315972145637	1.4286037896602464	5587	29	7	62700	ILK,HPRT1,PUF60,GFER,PQBP1,SPINT3,CST2
GO:BP	animal organ development	GO:0048513	false	0.03800209620950187	1.4201924468802718	3068	29	5	62700	ILK,HPRT1,HSD17B1,GFER,TYROBP
GO:BP	regulation of macromolecule biosynthetic process	GO:0010556	false	0.03800991760601265	1.4201030718147556	5631	29	7	62700	AGPAT1,ILK,PUF60,HLA-G,GFER,PQBP1,TYROBP
GO:BP	carbohydrate derivative metabolic process	GO:1901135	false	0.03800991760601265	1.4201030718147556	1054	29	3	62700	NUDT11,HPRT1,NDUFA3
GO:BP	positive regulation of leukocyte activation	GO:0002696	false	0.03868517553392598	1.41245542819135	371	29	2	62700	HLA-G,TYROBP
GO:BP	positive regulation of cell activation	GO:0050867	false	0.04103008453661293	1.3868975882305845	386	29	2	62700	HLA-G,TYROBP
GO:BP	regulation of primary metabolic process	GO:0080090	false	0.04140253007419334	1.3829731186934249	5766	29	7	62700	ILK,HPRT1,PUF60,GFER,PQBP1,SPINT3,CST2
GO:BP	regulation of cellular biosynthetic process	GO:0031326	false	0.04140253007419334	1.3829731186934249	5757	29	7	62700	AGPAT1,ILK,PUF60,HLA-G,GFER,PQBP1,TYROBP
GO:BP	regulation of biosynthetic process	GO:0009889	false	0.0417924768212886	1.3789018897335454	5789	29	7	62700	AGPAT1,ILK,PUF60,HLA-G,GFER,PQBP1,TYROBP
GO:BP	regulation of peptidase activity	GO:0052547	false	0.041943750043406225	1.3773327433901954	397	29	2	62700	SPINT3,CST2
GO:BP	anatomical structure development	GO:0048856	false	0.043666449387817496	1.3598521200541271	5862	29	7	62700	ILK,HPRT1,HSD17B1,HLA-G,GFER,PQBP1,TYROBP
GO:BP	regulation of hemopoiesis	GO:1903706	false	0.043666449387817496	1.3598521200541271	409	29	2	62700	HLA-G,TYROBP
GO:BP	forebrain development	GO:0030900	false	0.04446153895335166	1.352015509082341	415	29	2	62700	HPRT1,TYROBP
GO:BP	signal transduction	GO:0007165	false	0.04501905461472358	1.346603629280407	5926	29	7	62700	AGPAT1,CCL23,ILK,HLA-G,GFER,TYROBP,TRBV18
GO:BP	negative regulation of response to external stimulus	GO:0032102	false	0.04583372090634144	1.338814884114681	429	29	2	62700	HLA-G,GFER
GO:BP	nucleobase-containing compound catabolic process	GO:0034655	false	0.04621381389685782	1.3352281888928754	432	29	2	62700	NUDT11,HPRT1
GO:BP	positive regulation of cell development	GO:0010720	false	0.04708585305571937	1.3271095570477023	438	29	2	62700	HLA-G,TYROBP
GO:BP	cellular component assembly	GO:0022607	false	0.04763239261366412	1.3220976029768867	4651	29	6	62700	TMSB10,HPRT1,NDUFA3,PUF60,HLA-G,MCTS1
GO:BP	regulation of cell communication	GO:0010646	false	0.048831988526625854	1.3112955901013632	3405	29	5	62700	AGPAT1,CCL23,ILK,HLA-G,TYROBP
GO:BP	regulation of signaling	GO:0023051	false	0.048831988526625854	1.3112955901013632	3396	29	5	62700	AGPAT1,CCL23,ILK,HLA-G,TYROBP
GO:CC	membrane	GO:0016020	false	0.00005439666139473241	4.264427754388937	9853	29	16	62700	AGPAT1,CKMT1B,IGKV2D-26,MRPL51,SDF2L1,TMPRSS11E,ILK,SPRR2A,ATP4B,NDUFA3,TRBC1,IGLV3-21,HLA-G,TYROBP,IGLV2-11,TRBV18
GO:CC	extracellular region	GO:0005576	false	0.00005439666139473241	4.264427754388937	4206	29	11	62700	CCL23,IGKV2D-26,TMPRSS11E,SPRR2A,HPRT1,IGLV3-21,HLA-G,GFER,SPINT3,IGLV2-11,CST2
GO:CC	extracellular space	GO:0005615	false	0.00022550578026120998	3.6468423216202814	3284	29	9	62700	CCL23,IGKV2D-26,SPRR2A,HPRT1,IGLV3-21,HLA-G,GFER,IGLV2-11,CST2
GO:CC	immunoglobulin complex	GO:0019814	false	0.000734784007057464	3.1338403049006334	149	29	3	62700	IGKV2D-26,IGLV3-21,IGLV2-11
GO:CC	plasma membrane	GO:0005886	false	0.002072713057291843	2.683460816700302	5717	29	10	62700	IGKV2D-26,TMPRSS11E,ILK,SPRR2A,ATP4B,IGLV3-21,HLA-G,TYROBP,IGLV2-11,TRBV18
GO:CC	protein-containing complex	GO:0032991	false	0.002651104594072053	2.576573137701742	8527	29	12	62700	IGKV2D-26,MRPL51,SDF2L1,TOP3B,ATP4B,NDUFA3,IGLV3-21,PUF60,HLA-G,MCTS1,IGLV2-11,TRBV18
GO:CC	cell periphery	GO:0071944	false	0.003463777057569998	2.4604500686705717	6202	29	10	62700	IGKV2D-26,TMPRSS11E,ILK,SPRR2A,ATP4B,IGLV3-21,HLA-G,TYROBP,IGLV2-11,TRBV18
GO:CC	mitochondrial envelope	GO:0005740	false	0.005671625661599241	2.246292441165393	820	29	4	62700	CKMT1B,MRPL51,NDUFA3,GFER
GO:CC	mitochondrial inner membrane	GO:0005743	false	0.014846979236358146	1.8283618988337254	510	29	3	62700	CKMT1B,MRPL51,NDUFA3
GO:CC	organelle inner membrane	GO:0019866	false	0.018906839084775303	1.7233810720426215	566	29	3	62700	CKMT1B,MRPL51,NDUFA3
GO:CC	organelle envelope	GO:0031967	false	0.02061563858513274	1.685803208051368	1293	29	4	62700	CKMT1B,MRPL51,NDUFA3,GFER
GO:CC	envelope	GO:0031975	false	0.02061563858513274	1.685803208051368	1293	29	4	62700	CKMT1B,MRPL51,NDUFA3,GFER
GO:CC	membrane protein complex	GO:0098796	false	0.02318781637357823	1.6347401475050554	1357	29	4	62700	ATP4B,NDUFA3,HLA-G,TRBV18
GO:CC	ribosomal subunit	GO:0044391	true	0.02318781637357823	1.6347401475050554	189	29	2	62700	MRPL51,MCTS1
GO:CC	plasma membrane protein complex	GO:0098797	false	0.025641407649559172	1.5910581368109689	715	29	3	62700	ATP4B,HLA-G,TRBV18
GO:CC	mitochondrial membrane	GO:0031966	false	0.029428609339100305	1.5312302601778207	771	29	3	62700	CKMT1B,MRPL51,NDUFA3
GO:CC	organelle membrane	GO:0031090	false	0.03324442271943342	1.4782812040553885	3734	29	6	62700	AGPAT1,CKMT1B,MRPL51,NDUFA3,HLA-G,TYROBP
GO:CC	mitochondrion	GO:0005739	false	0.035160329076978136	1.453947068875657	1672	29	4	62700	CKMT1B,MRPL51,NDUFA3,GFER
GO:CC	mitochondrial protein-containing complex	GO:0098798	false	0.039025056368765985	1.4086564609592966	305	29	2	62700	MRPL51,NDUFA3
GO:CC	vesicle	GO:0031982	false	0.039025056368765985	1.4086564609592966	3976	29	6	62700	SPRR2A,HPRT1,IGLV3-21,HLA-G,TYROBP,CST2
GO:CC	cytosol	GO:0005829	false	0.04585550233042883	1.3386085446533318	5457	29	7	62700	ILK,NUDT11,SPRR2A,HPRT1,HSD17B1,GFER,MCTS1
KEGG	KEGG root term	KEGG:00000	false	0.0015530853812283601	2.80880466817546	8161	29	13	62700	AGPAT1,CCL23,TOP3B,ILK,HPRT1,ATP4B,NDUFA3,HSD17B1,PUF60,HLA-G,PQBP1,TYROBP,CST2
KEGG	Metabolic pathways	KEGG:01100	false	0.018280564702685995	1.7380103926573047	1532	29	5	62700	AGPAT1,HPRT1,ATP4B,NDUFA3,HSD17B1
KEGG	Natural killer cell mediated cytotoxicity	KEGG:04650	false	0.02566318545039218	1.5906894376857503	124	29	2	62700	HLA-G,TYROBP
KEGG	Spliceosome	KEGG:03040	false	0.02566318545039218	1.5906894376857503	150	29	2	62700	PUF60,PQBP1
KEGG	Oxidative phosphorylation	KEGG:00190	false	0.02566318545039218	1.5906894376857503	134	29	2	62700	ATP4B,NDUFA3
REAC	Immunoregulatory interactions between a Lymphoid and a non-Lymphoid cell	REAC:R-HSA-198933	false	0.00008443843588419841	4.073459820048809	181	29	4	62700	IGLV3-21,HLA-G,TYROBP,IGLV2-11
REAC	Scavenging of heme from plasma	REAC:R-HSA-2168880	false	0.004923091143270718	2.307762123875198	69	29	2	62700	IGLV3-21,IGLV2-11
REAC	Role of phospholipids in phagocytosis	REAC:R-HSA-2029485	false	0.004923091143270718	2.307762123875198	81	29	2	62700	IGLV3-21,IGLV2-11
REAC	Role of LAT2/NTAL/LAB on calcium mobilization	REAC:R-HSA-2730905	false	0.004923091143270718	2.307762123875198	69	29	2	62700	IGLV3-21,IGLV2-11
REAC	Metabolism	REAC:R-HSA-1430728	false	0.004923091143270718	2.307762123875198	2072	29	6	62700	AGPAT1,CKMT1B,NUDT11,HPRT1,NDUFA3,HSD17B1
REAC	Initial triggering of complement	REAC:R-HSA-166663	false	0.004923091143270718	2.307762123875198	76	29	2	62700	IGLV3-21,IGLV2-11
REAC	Creation of C4 and C2 activators	REAC:R-HSA-166786	false	0.004923091143270718	2.307762123875198	68	29	2	62700	IGLV3-21,IGLV2-11
REAC	FCGR activation	REAC:R-HSA-2029481	false	0.004923091143270718	2.307762123875198	67	29	2	62700	IGLV3-21,IGLV2-11
REAC	Adaptive Immune System	REAC:R-HSA-1280218	false	0.004923091143270718	2.307762123875198	809	29	4	62700	IGLV3-21,HLA-G,TYROBP,IGLV2-11
REAC	CD22 mediated BCR regulation	REAC:R-HSA-5690714	false	0.004923091143270718	2.307762123875198	60	29	2	62700	IGLV3-21,IGLV2-11
REAC	Classical antibody-mediated complement activation	REAC:R-HSA-173623	false	0.004923091143270718	2.307762123875198	61	29	2	62700	IGLV3-21,IGLV2-11
REAC	FCERI mediated MAPK activation	REAC:R-HSA-2871796	false	0.004923091143270718	2.307762123875198	83	29	2	62700	IGLV3-21,IGLV2-11
REAC	FCERI mediated Ca+2 mobilization	REAC:R-HSA-2871809	false	0.004923091143270718	2.307762123875198	83	29	2	62700	IGLV3-21,IGLV2-11
REAC	Antigen activates B Cell Receptor (BCR) leading to generation of second messengers	REAC:R-HSA-983695	false	0.004923091143270718	2.307762123875198	84	29	2	62700	IGLV3-21,IGLV2-11
REAC	FCGR3A-mediated IL10 synthesis	REAC:R-HSA-9664323	false	0.005671557815950381	2.246297636354377	93	29	2	62700	IGLV3-21,IGLV2-11
REAC	Binding and Uptake of Ligands by Scavenger Receptors	REAC:R-HSA-2173782	false	0.0058230870845436405	2.2348467149488256	97	29	2	62700	IGLV3-21,IGLV2-11
REAC	Leishmania phagocytosis	REAC:R-HSA-9664417	false	0.005908507447697378	2.2285222127048927	113	29	2	62700	IGLV3-21,IGLV2-11
REAC	FCGR3A-mediated phagocytosis	REAC:R-HSA-9664422	false	0.005908507447697378	2.2285222127048927	113	29	2	62700	IGLV3-21,IGLV2-11
REAC	Complement cascade	REAC:R-HSA-166658	false	0.005908507447697378	2.2285222127048927	111	29	2	62700	IGLV3-21,IGLV2-11
REAC	SARS-CoV Infections	REAC:R-HSA-9679506	false	0.005908507447697378	2.2285222127048927	459	29	3	62700	IGLV3-21,HLA-G,IGLV2-11
REAC	Regulation of Complement cascade	REAC:R-HSA-977606	false	0.005908507447697378	2.2285222127048927	101	29	2	62700	IGLV3-21,IGLV2-11
REAC	Parasite infection	REAC:R-HSA-9664407	false	0.005908507447697378	2.2285222127048927	113	29	2	62700	IGLV3-21,IGLV2-11
REAC	Regulation of actin dynamics for phagocytic cup formation	REAC:R-HSA-2029482	false	0.0059735884213700016	2.2237647034736923	116	29	2	62700	IGLV3-21,IGLV2-11
REAC	Leishmania parasite growth and survival	REAC:R-HSA-9664433	false	0.0064709427752904225	2.189032440772057	132	29	2	62700	IGLV3-21,IGLV2-11
REAC	Cell-Cell communication	REAC:R-HSA-1500931	false	0.0064709427752904225	2.189032440772057	127	29	2	62700	ILK,TYROBP
REAC	FCERI mediated NF-kB activation	REAC:R-HSA-2871837	false	0.0064709427752904225	2.189032440772057	136	29	2	62700	IGLV3-21,IGLV2-11
REAC	Anti-inflammatory response favouring Leishmania parasite infection	REAC:R-HSA-9662851	false	0.0064709427752904225	2.189032440772057	132	29	2	62700	IGLV3-21,IGLV2-11
REAC	Fcgamma receptor (FCGR) dependent phagocytosis	REAC:R-HSA-2029480	false	0.006556388193071628	2.183335340470994	140	29	2	62700	IGLV3-21,IGLV2-11
REAC	Potential therapeutics for SARS	REAC:R-HSA-9679191	false	0.007287720006196563	2.137408321284742	150	29	2	62700	IGLV3-21,IGLV2-11
REAC	Signaling by the B Cell Receptor (BCR)	REAC:R-HSA-983705	false	0.00833321517370766	2.079187404020092	163	29	2	62700	IGLV3-21,IGLV2-11
REAC	Fc epsilon receptor (FCERI) signaling	REAC:R-HSA-2454202	false	0.009529741313813192	2.020918888187307	182	29	2	62700	IGLV3-21,IGLV2-11
REAC	Cell surface interactions at the vascular wall	REAC:R-HSA-202733	false	0.010091974527876878	1.9960238543114661	190	29	2	62700	IGLV3-21,IGLV2-11
REAC	mRNA Splicing - Major Pathway	REAC:R-HSA-72163	false	0.011087239390760692	1.9551765752760895	202	29	2	62700	PUF60,PQBP1
REAC	mRNA Splicing	REAC:R-HSA-72172	false	0.011558278798140123	1.9371068340923807	209	29	2	62700	PUF60,PQBP1
REAC	Parasitic Infection Pathways	REAC:R-HSA-9824443	false	0.011644123306748095	1.9338932041988113	215	29	2	62700	IGLV3-21,IGLV2-11
REAC	Leishmania infection	REAC:R-HSA-9658195	false	0.011644123306748095	1.9338932041988113	215	29	2	62700	IGLV3-21,IGLV2-11
REAC	Viral Infection Pathways	REAC:R-HSA-9824446	false	0.014213108242074743	1.8473109365153304	809	29	3	62700	IGLV3-21,HLA-G,IGLV2-11
REAC	Processing of Capped Intron-Containing Pre-mRNA	REAC:R-HSA-72203	false	0.016234286872732675	1.7895667839729525	276	29	2	62700	PUF60,PQBP1
REAC	Disease	REAC:R-HSA-1643685	false	0.01836940663079828	1.7359048720628396	1768	29	4	62700	HPRT1,IGLV3-21,HLA-G,IGLV2-11
REAC	Infectious disease	REAC:R-HSA-5663205	false	0.021269418561617	1.6722443821674524	999	29	3	62700	IGLV3-21,HLA-G,IGLV2-11
REAC	Innate Immune System	REAC:R-HSA-168249	false	0.025930194489463574	1.586194225792004	1100	29	3	62700	IGLV3-21,TYROBP,IGLV2-11
REAC	Immune System	REAC:R-HSA-168256	false	0.025930194489463574	1.586194225792004	2051	29	4	62700	IGLV3-21,HLA-G,TYROBP,IGLV2-11
REAC	Ion transport by P-type ATPases	REAC:R-HSA-936837	false	0.04265195689249233	1.3700610383976393	55	29	1	62700	ATP4B
REAC	Complex I biogenesis	REAC:R-HSA-6799198	false	0.0435238162561713	1.3612730318224355	57	29	1	62700	NDUFA3
REAC	Semaphorin interactions	REAC:R-HSA-373755	false	0.04807526075384383	1.3180783515273733	64	29	1	62700	TYROBP
REAC	Mitochondrial protein import	REAC:R-HSA-1268020	false	0.04810810604844466	1.3177817403516505	65	29	1	62700	GFER
TF	Factor: ZNF462; motif: YYYYCTSCWG	TF:M12707	false	0.00001248959970534385	4.903451480644773	9939	29	19	62700	TMSB10,AGPAT1,CCL23,CKMT1B,MRPL51,SDF2L1,TMPRSS11E,ILK,SPRR2A,HPRT1,ATP4B,NDUFA3,HSD17B1,HLA-G,GFER,PQBP1,SPINT3,TYROBP,CST2
TF	Factor: msc; motif: NRMCATATGNYN	TF:M11146	false	0.00006584135871897114	4.181501215492278	3369	29	11	62700	AGPAT1,CCL23,MRPL51,TMPRSS11E,ILK,SPRR2A,HSD17B1,HLA-G,SPINT3,MCTS1,CST2
TF	Factor: BHLHA15; motif: NNCATATGNN	TF:M11109	false	0.00006584135871897114	4.181501215492278	828	29	7	62700	CCL23,MRPL51,TMPRSS11E,ILK,SPRR2A,HSD17B1,MCTS1
TF	Factor: msc; motif: NRMCATATGNYN; match class: 1	TF:M11146_1	false	0.00006584135871897114	4.181501215492278	3193	29	11	62700	AGPAT1,CCL23,MRPL51,TMPRSS11E,ILK,SPRR2A,HSD17B1,HLA-G,SPINT3,MCTS1,CST2
TF	Factor: T3R-beta; motif: NRGGTCAAAGGTCRN; match class: 1	TF:M11814_1	false	0.00006584135871897114	4.181501215492278	7400	29	15	62700	AGPAT1,CKMT1B,MRPL51,SDF2L1,TOP3B,ILK,NUDT11,HPRT1,ATP4B,NDUFA3,HSD17B1,PUF60,SPINT3,MCTS1,TYROBP
TF	Factor: NEUROD2; motif: RMCATATGKY	TF:M04182	false	0.00006584135871897114	4.181501215492278	514	29	6	62700	CCL23,MRPL51,TMPRSS11E,ILK,SPINT3,MCTS1
TF	Factor: EAR2; motif: YGNNCTTTGNCCTK	TF:M01728	false	0.00006882541376102096	4.162251169057944	6432	29	14	62700	AGPAT1,CCL23,CKMT1B,MRPL51,ILK,SPRR2A,ATP4B,NDUFA3,HSD17B1,PUF60,HLA-G,PQBP1,MCTS1,TYROBP
TF	Factor: NeuroD-2; motif: RMCATATGKY; match class: 1	TF:M01287_1	false	0.00007914321987378746	4.10158628481333	2110	29	9	62700	AGPAT1,CCL23,MRPL51,TMPRSS11E,ILK,SPRR2A,HSD17B1,SPINT3,MCTS1
TF	Factor: Sox-10; motif: CWTTGTN	TF:M01131	false	0.00008677245998883374	4.06161809017719	9119	29	16	62700	TMSB10,AGPAT1,CCL23,SDF2L1,TMPRSS11E,NUDT11,SPRR2A,ATP4B,NDUFA3,HSD17B1,HLA-G,GFER,PQBP1,SPINT3,MCTS1,CST2
TF	Factor: AP-4; motif: ANCATATGNT	TF:M11209	false	0.00008677245998883374	4.06161809017719	3727	29	11	62700	AGPAT1,CCL23,MRPL51,TMPRSS11E,ATP4B,HSD17B1,HLA-G,PQBP1,SPINT3,MCTS1,CST2
TF	Factor: VDR,; motif: RRTGNMCYTNNTGAMCCNYNT	TF:M00966	false	0.00016620189285896058	3.7793640343815085	9897	29	16	62700	AGPAT1,CCL23,CKMT1B,SDF2L1,ILK,NUDT11,SPRR2A,HPRT1,ATP4B,NDUFA3,HSD17B1,HLA-G,GFER,SPINT3,MCTS1,TYROBP
TF	Factor: NeuroD-2; motif: RMCATATGKY	TF:M01287	false	0.00018351361054714797	3.7363317201513015	2582	29	9	62700	AGPAT1,CCL23,MRPL51,TMPRSS11E,ILK,SPRR2A,HSD17B1,SPINT3,MCTS1
TF	Factor: msc; motif: NRCCATATGGYN	TF:M11149	false	0.00021191836958093754	3.673831395993979	448	29	5	62700	AGPAT1,MRPL51,TMPRSS11E,ILK,MCTS1
TF	Factor: six4; motif: NCGTATCRNN	TF:M11025	false	0.00021269952388231977	3.672233482243546	6462	29	13	62700	TMSB10,AGPAT1,CCL23,SDF2L1,TOP3B,TMPRSS11E,ILK,SPRR2A,PUF60,HLA-G,PQBP1,SPINT3,CST2
TF	Factor: FOXP1; motif: CTGTTTNYTYTKN	TF:M09855	false	0.00021269952388231977	3.672233482243546	7716	29	14	62700	CCL23,CKMT1B,MRPL51,SDF2L1,TOP3B,TMPRSS11E,NUDT11,SPRR2A,HSD17B1,GFER,SPINT3,MCTS1,TYROBP,CST2
TF	Factor: AP-4; motif: ANCATATGNT; match class: 1	TF:M11209_1	false	0.0002670494302307243	3.573408344292546	2795	29	9	62700	AGPAT1,TMPRSS11E,ATP4B,HSD17B1,HLA-G,PQBP1,SPINT3,MCTS1,CST2
TF	Factor: SRY; motif: AACAATNNNCATTGTT	TF:M04556	false	0.0002703754113950149	3.5680328067430547	7926	29	14	62700	TMSB10,AGPAT1,CCL23,MRPL51,TMPRSS11E,ILK,NUDT11,SPRR2A,HLA-G,GFER,PQBP1,SPINT3,MCTS1,TYROBP
TF	Factor: MSGN1; motif: NRCCAWWTGKYN	TF:M11152	false	0.0003135244056565478	3.503728646764948	522	29	5	62700	CCL23,MRPL51,TMPRSS11E,PQBP1,MCTS1
TF	Factor: Pax-8; motif: NCNNTNNTGCRTGANNNN	TF:M00328	false	0.00033663858877885667	3.47283610246254	9467	29	15	62700	MRPL51,SDF2L1,TOP3B,TMPRSS11E,ILK,SPRR2A,HPRT1,ATP4B,NDUFA3,HSD17B1,HLA-G,GFER,PQBP1,SPINT3,MCTS1
TF	Factor: Sp3; motif: GGGGCGGGGSNN	TF:M07615	false	0.00035065053639573185	3.455125492417478	6985	29	13	62700	TMSB10,AGPAT1,MRPL51,ILK,NUDT11,HPRT1,NDUFA3,HSD17B1,PUF60,GFER,PQBP1,SPINT3,MCTS1
TF	Factor: NFATc2; motif: TTTTCCATGGAAAA	TF:M11985	false	0.00036321076273926144	3.439841290852997	5895	29	12	62700	TMSB10,AGPAT1,CKMT1B,MRPL51,TMPRSS11E,NUDT11,SPRR2A,HPRT1,ATP4B,PUF60,SPINT3,MCTS1
TF	Factor: CTCF; motif: CANNWRRTGGCAG	TF:M04745	false	0.00038279334454406356	3.417035621712631	8324	29	14	62700	AGPAT1,CCL23,CKMT1B,MRPL51,SDF2L1,TOP3B,TMPRSS11E,ILK,SPRR2A,PUF60,HLA-G,GFER,TYROBP,CST2
TF	Factor: MESP2; motif: CAMCATATGKYG	TF:M11154	false	0.0003879840173700743	3.411186164382464	75	29	3	62700	TMPRSS11E,SPINT3,MCTS1
TF	Factor: znf136; motif: CAAGAATWCTATAYCCAG	TF:M10535	false	0.0003880312795458952	3.4111332641309646	8361	29	14	62700	AGPAT1,CCL23,CKMT1B,MRPL51,SDF2L1,TOP3B,TMPRSS11E,HPRT1,ATP4B,HLA-G,GFER,SPINT3,MCTS1,TYROBP
TF	Factor: GABP; motif: VCCGGAAGNGCR	TF:M00341	false	0.00038879403993174837	3.410280401267865	8373	29	14	62700	TMSB10,AGPAT1,CKMT1B,MRPL51,SDF2L1,TOP3B,SPRR2A,ATP4B,NDUFA3,PUF60,HLA-G,MCTS1,TYROBP,CST2
TF	Factor: SRY; motif: AACAATANCATTGTT	TF:M04555	false	0.00039915622014858064	3.3988570986235276	7161	29	13	62700	TMSB10,CCL23,TMPRSS11E,ILK,SPRR2A,HPRT1,HSD17B1,PUF60,PQBP1,SPINT3,MCTS1,TYROBP,CST2
TF	Factor: SP1; motif: NCCCCKCCCCC	TF:M07226	false	0.00043430452766332226	3.3622056430555762	8488	29	14	62700	TMSB10,AGPAT1,MRPL51,ILK,NUDT11,HPRT1,NDUFA3,HSD17B1,PUF60,GFER,PQBP1,SPINT3,MCTS1,CST2
TF	Factor: Erm:C/EBPdelta; motif: RSCGGAWRTTGCGYAAY	TF:M08458	false	0.00043430452766332226	3.3622056430555762	9836	29	15	62700	TMSB10,AGPAT1,CCL23,CKMT1B,MRPL51,TOP3B,NUDT11,SPRR2A,ATP4B,NDUFA3,PUF60,GFER,PQBP1,MCTS1,TYROBP
TF	Factor: NKX25; motif: NNANCCACTTRAAWTT	TF:M01414	false	0.00045228155733896883	3.3445911210960393	9910	29	15	62700	AGPAT1,CCL23,MRPL51,SDF2L1,ILK,SPRR2A,HPRT1,ATP4B,PUF60,HLA-G,PQBP1,SPINT3,MCTS1,TYROBP,CST2
TF	Factor: Tbx3; motif: NRAGGTGNNAR	TF:M10090	false	0.0004797274870093421	3.3190053969927567	5103	29	11	62700	AGPAT1,CKMT1B,TOP3B,NUDT11,HPRT1,ATP4B,HSD17B1,GFER,MCTS1,TYROBP,CST2
TF	Factor: Six-1; motif: NNGTATCRNN	TF:M11026	false	0.0004797274870093421	3.3190053969927567	6189	29	12	62700	TMSB10,AGPAT1,CCL23,SDF2L1,TOP3B,TMPRSS11E,ILK,SPRR2A,HLA-G,PQBP1,SPINT3,CST2
TF	Factor: AP-4; motif: ANCATATGNT; match class: 1	TF:M11207_1	false	0.0004797274870093421	3.3190053969927567	2380	29	8	62700	AGPAT1,CCL23,TMPRSS11E,HSD17B1,HLA-G,SPINT3,MCTS1,CST2
TF	Factor: C/EBPgamma:Elf-1; motif: TKRCGHAATWSCGGAAGT	TF:M08676	false	0.0004913610329989434	3.3085992878733497	8695	29	14	62700	AGPAT1,CCL23,CKMT1B,MRPL51,TMPRSS11E,HPRT1,NDUFA3,PUF60,HLA-G,GFER,PQBP1,MCTS1,TYROBP,CST2
TF	Factor: BHLHA15; motif: NNCATATGNN; match class: 1	TF:M11109_1	false	0.00049789068688671	3.3028659971861565	630	29	5	62700	MRPL51,TMPRSS11E,ILK,SPRR2A,MCTS1
TF	Factor: SREBP-1; motif: CACSCCA	TF:M00749	false	0.00049789068688671	3.3028659971861565	8727	29	14	62700	TMSB10,CKMT1B,MRPL51,SDF2L1,TOP3B,HPRT1,HSD17B1,HLA-G,GFER,PQBP1,SPINT3,MCTS1,TYROBP,CST2
TF	Factor: PRX-2; motif: NNCRTTAN	TF:M10887	false	0.0004983669908700908	3.302450730710284	8735	29	14	62700	AGPAT1,CKMT1B,MRPL51,TOP3B,TMPRSS11E,NUDT11,ATP4B,HSD17B1,PUF60,HLA-G,PQBP1,MCTS1,TYROBP,CST2
TF	Factor: AP-4; motif: ANCATATGNT	TF:M11207	false	0.0005628821501178674	3.249582523285485	3293	29	9	62700	AGPAT1,CCL23,TMPRSS11E,ATP4B,HSD17B1,HLA-G,SPINT3,MCTS1,CST2
TF	Factor: COUP-TF1; motif: TGACCTY	TF:M03542	false	0.0005631502278695664	3.2493757358204713	5284	29	11	62700	CCL23,CKMT1B,MRPL51,TOP3B,TMPRSS11E,HPRT1,ATP4B,HSD17B1,GFER,TYROBP,CST2
TF	Factor: SMAD4; motif: GKSRKKCAGMCANCY	TF:M00733	false	0.0005631502278695664	3.2493757358204713	8882	29	14	62700	TMSB10,CKMT1B,MRPL51,SDF2L1,TOP3B,NUDT11,SPRR2A,ATP4B,NDUFA3,HSD17B1,PUF60,HLA-G,GFER,TYROBP
TF	Factor: IRF-1; motif: TTCACTT	TF:M00747	false	0.0005631502278695664	3.2493757358204713	5274	29	11	62700	CCL23,MRPL51,SDF2L1,TOP3B,TMPRSS11E,SPRR2A,ATP4B,HLA-G,SPINT3,TYROBP,CST2
TF	Factor: RXR-ALPHA; motif: RAGGTCA	TF:M08968	false	0.0005631502278695664	3.2493757358204713	5284	29	11	62700	CCL23,CKMT1B,MRPL51,TOP3B,TMPRSS11E,HPRT1,ATP4B,HSD17B1,GFER,TYROBP,CST2
TF	Factor: NR1B1; motif: RAGGTCA	TF:M08963	false	0.0005631502278695664	3.2493757358204713	5284	29	11	62700	CCL23,CKMT1B,MRPL51,TOP3B,TMPRSS11E,HPRT1,ATP4B,HSD17B1,GFER,TYROBP,CST2
TF	Factor: BTEB2; motif: GCCCCRCCCH	TF:M07409	false	0.000579676306881033	3.2368144501917797	5325	29	11	62700	TMSB10,AGPAT1,CKMT1B,MRPL51,ILK,HPRT1,HSD17B1,PUF60,PQBP1,SPINT3,CST2
TF	Factor: Sp2; motif: GYCCCGCCYCYNNNN	TF:M07129	false	0.000579676306881033	3.2368144501917797	6433	29	12	62700	TMSB10,MRPL51,SDF2L1,ILK,NUDT11,HPRT1,ATP4B,NDUFA3,PUF60,GFER,PQBP1,SPINT3
TF	Factor: FPM315; motif: NGTGCTCCCN	TF:M12119	false	0.0006545544414254984	3.1840542259239273	1197	29	6	62700	TMSB10,SDF2L1,TOP3B,HSD17B1,SPINT3,CST2
TF	Factor: six4; motif: NCGTATCRTN	TF:M11024	false	0.0006545870862341314	3.1840325667526987	5418	29	11	62700	TMSB10,AGPAT1,CCL23,TOP3B,TMPRSS11E,ILK,SPRR2A,HLA-G,PQBP1,SPINT3,CST2
TF	Factor: GKLF; motif: GCCMCRCCCNNN	TF:M01588	false	0.0006682657650810244	3.1750507869942686	9111	29	14	62700	TMSB10,AGPAT1,CKMT1B,MRPL51,TOP3B,ILK,NUDT11,HPRT1,ATP4B,HSD17B1,PUF60,PQBP1,SPINT3,CST2
TF	Factor: STAT5A; motif: TTCCNRGAANNNNNNTTCCNNGRR	TF:M00460	false	0.0006688644622491752	3.174661878137794	7827	29	13	62700	TMSB10,CCL23,TOP3B,TMPRSS11E,ILK,NUDT11,SPRR2A,ATP4B,NDUFA3,HSD17B1,GFER,SPINT3,TYROBP
TF	Factor: RELB; motif: NNATTCCCCNN	TF:M09784	false	0.0006719908809177974	3.172636620389556	5469	29	11	62700	TMSB10,AGPAT1,CCL23,CKMT1B,MRPL51,SDF2L1,SPRR2A,NDUFA3,HSD17B1,PUF60,PQBP1
TF	Factor: Sox-9; motif: NNNNNACAAARGNNSMN; match class: 1	TF:M07269_1	false	0.0006983470830472702	3.1559286765350985	3482	29	9	62700	AGPAT1,CCL23,TOP3B,NUDT11,SPRR2A,GFER,PQBP1,SPINT3,MCTS1
TF	Factor: Sp2; motif: GGGGCGGGG	TF:M10435	false	0.0007224558137118205	3.141188709745059	7899	29	13	62700	TMSB10,AGPAT1,MRPL51,ILK,NUDT11,HPRT1,NDUFA3,HSD17B1,PUF60,GFER,PQBP1,SPINT3,MCTS1
TF	Factor: MATH1; motif: AMCATATGKY	TF:M11103	false	0.0007285702917461399	3.1375285415675647	111	29	3	62700	TMPRSS11E,SPINT3,MCTS1
TF	Factor: YB-1; motif: NNNNCCAATNN	TF:M03862	false	0.0007672427888809855	3.115067184699872	9300	29	14	62700	AGPAT1,CCL23,CKMT1B,MRPL51,SDF2L1,TMPRSS11E,ILK,NUDT11,SPRR2A,HSD17B1,PUF60,HLA-G,PQBP1,MCTS1
TF	Factor: HSF1; motif: TTCTAGAAYNTTC	TF:M04008	false	0.0007784285210034652	3.1087812602429103	355	29	4	62700	MRPL51,HPRT1,HLA-G,CST2
TF	Factor: hoxa9; motif: GYMATWANNN	TF:M10786	false	0.0007831902802536991	3.106132710962806	8006	29	13	62700	TMSB10,CCL23,MRPL51,SDF2L1,ILK,SPRR2A,HPRT1,NDUFA3,HSD17B1,SPINT3,MCTS1,TYROBP,CST2
TF	Factor: CDP:HOXA13; motif: ATCGATYAYSYCRTAAA	TF:M08201	false	0.0008430838629404689	3.074129223239098	8091	29	13	62700	CCL23,CKMT1B,SDF2L1,TOP3B,TMPRSS11E,NUDT11,SPRR2A,HPRT1,ATP4B,HLA-G,GFER,SPINT3,MCTS1
TF	Factor: Freac-7; motif: WNNANATAAAYANNNN	TF:M00293	false	0.0008574101706391578	3.0668113691735712	4616	29	10	62700	CCL23,MRPL51,SDF2L1,TMPRSS11E,HPRT1,ATP4B,HSD17B1,HLA-G,SPINT3,MCTS1
TF	Factor: HFH8; motif: NNNTGTTTATNTR	TF:M00294	false	0.0008630272813304723	3.0639754754968247	3646	29	9	62700	CCL23,CKMT1B,MRPL51,SDF2L1,TMPRSS11E,HPRT1,HSD17B1,HLA-G,MCTS1
TF	Factor: ZNF462; motif: YYYYCTSCWG; match class: 1	TF:M12707_1	false	0.0008630272813304723	3.0639754754968247	3646	29	9	62700	TMSB10,CKMT1B,ILK,ATP4B,NDUFA3,HLA-G,SPINT3,TYROBP,CST2
TF	Factor: NR1B1; motif: NRAGGTCANG	TF:M11797	false	0.0008630272813304723	3.0639754754968247	1977	29	7	62700	MRPL51,TOP3B,TMPRSS11E,HPRT1,ATP4B,GFER,TYROBP
TF	Factor: HLTF; motif: AGSCARAAAGYRGSTGS	TF:M04613	false	0.0008645392495526358	3.0632152852388903	8145	29	13	62700	AGPAT1,CCL23,MRPL51,TMPRSS11E,SPRR2A,HPRT1,NDUFA3,HSD17B1,HLA-G,GFER,SPINT3,MCTS1,CST2
TF	Factor: IRF-3; motif: GCNGTTTCCWGGAAACNGAAAC	TF:M11674	false	0.0008782925851703454	3.056360783686669	4650	29	10	62700	TMSB10,AGPAT1,CCL23,SPRR2A,ATP4B,PUF60,HLA-G,SPINT3,TYROBP,CST2
TF	Factor: TCF-1; motif: NNNSWWCAAAGN	TF:M07433	false	0.0008949362231955943	3.048207913176978	5748	29	11	62700	AGPAT1,CKMT1B,TOP3B,TMPRSS11E,ILK,NUDT11,NDUFA3,HSD17B1,PQBP1,SPINT3,CST2
TF	Factor: NKX2B; motif: CACTTNA; match class: 1	TF:M02109_1	false	0.000896187947509971	3.0476009010446115	3676	29	9	62700	AGPAT1,CCL23,HPRT1,ATP4B,NDUFA3,HLA-G,PQBP1,SPINT3,MCTS1
TF	Factor: OVOL; motif: ANRTAACGG	TF:M08894	false	0.0009407103284380168	3.026544087654652	8233	29	13	62700	TMSB10,AGPAT1,CCL23,CKMT1B,TOP3B,TMPRSS11E,ILK,NUDT11,SPRR2A,HPRT1,NDUFA3,PUF60,PQBP1
TF	Factor: Dlx-7; motif: NTCRTTAN	TF:M10603	false	0.0009478371195225213	3.023266287314046	8253	29	13	62700	CCL23,CKMT1B,MRPL51,SDF2L1,TOP3B,TMPRSS11E,ILK,SPRR2A,PQBP1,SPINT3,MCTS1,TYROBP,CST2
TF	Factor: Dlx-5; motif: NTCRTTAN	TF:M10612	false	0.0009478371195225213	3.023266287314046	8253	29	13	62700	CCL23,CKMT1B,MRPL51,SDF2L1,TOP3B,TMPRSS11E,ILK,SPRR2A,PQBP1,SPINT3,MCTS1,TYROBP,CST2
TF	Factor: isx; motif: NTCRTTAA	TF:M10956	false	0.0009478371195225213	3.023266287314046	9599	29	14	62700	TMSB10,CKMT1B,MRPL51,TMPRSS11E,ILK,NUDT11,ATP4B,HSD17B1,PUF60,GFER,PQBP1,MCTS1,TYROBP,CST2
TF	Factor: PPARalpha:RXRalpha; motif: NNRGGTCATWGGGGTSANG	TF:M00518	false	0.0010134679881287996	2.994189964581808	9670	29	14	62700	TMSB10,CCL23,SDF2L1,TOP3B,ILK,NUDT11,ATP4B,NDUFA3,HSD17B1,PUF60,HLA-G,SPINT3,MCTS1,TYROBP
TF	Factor: RAR-gamma; motif: NAGGTCANG	TF:M11808	false	0.0010134679881287996	2.994189964581808	2052	29	7	62700	MRPL51,TOP3B,TMPRSS11E,HPRT1,ATP4B,GFER,TYROBP
TF	Factor: RBP-Jkappa; motif: ANCGTGGGAAM	TF:M01112	false	0.001036403744117237	2.9844710267490084	2872	29	8	62700	AGPAT1,SDF2L1,ILK,NUDT11,SPRR2A,HPRT1,ATP4B,HSD17B1
TF	Factor: ZNF148; motif: NNNNNNCCNNCCCCTCCCCCACCCN	TF:M09834	false	0.0010728051939046892	2.96947913254769	7121	29	12	62700	TMSB10,CKMT1B,NUDT11,HPRT1,NDUFA3,PUF60,GFER,PQBP1,SPINT3,MCTS1,TYROBP,CST2
TF	Factor: sp4; motif: NNNGCYCCGCCCCCY	TF:M10530	false	0.0010728051939046892	2.96947913254769	8403	29	13	62700	TMSB10,AGPAT1,MRPL51,ILK,NUDT11,HPRT1,NDUFA3,HSD17B1,PUF60,GFER,PQBP1,SPINT3,CST2
TF	Factor: KLF4; motif: MCACACCCTNN	TF:M09808	false	0.001114000688009035	2.9531145409410735	3834	29	9	62700	TMSB10,CKMT1B,SDF2L1,TOP3B,ILK,PUF60,GFER,TYROBP,CST2
TF	Factor: Six-2; motif: NNGTATCRNN	TF:M11030	false	0.0011142670887917827	2.9530106966978655	7163	29	12	62700	TMSB10,AGPAT1,CCL23,SDF2L1,TOP3B,TMPRSS11E,ILK,SPRR2A,HLA-G,PQBP1,SPINT3,CST2
TF	Factor: Gli2; motif: GACCACCCANG	TF:M01703	false	0.0011271521121593963	2.948017470809554	3848	29	9	62700	TMSB10,CCL23,SDF2L1,TOP3B,NDUFA3,PUF60,PQBP1,SPINT3,CST2
TF	Factor: AP-2; motif: SNNNCCNCAGGCN	TF:M00915	false	0.0011374406623708743	2.944071250211129	9846	29	14	62700	TMSB10,CKMT1B,MRPL51,SDF2L1,TOP3B,ILK,NUDT11,HPRT1,HSD17B1,PUF60,HLA-G,GFER,TYROBP,CST2
TF	Factor: FXR:RXR-ALPHA; motif: NRGGTCANRGGKN	TF:M08955	false	0.0011476163355270744	2.940203278499606	9859	29	14	62700	AGPAT1,CKMT1B,SDF2L1,ILK,NUDT11,SPRR2A,ATP4B,NDUFA3,HSD17B1,PUF60,HLA-G,MCTS1,TYROBP,CST2
TF	Factor: DMRT1; motif: NNNNGCTACATN	TF:M11515	false	0.0011476163355270744	2.940203278499606	3865	29	9	62700	TMSB10,AGPAT1,CCL23,CKMT1B,MRPL51,TOP3B,NDUFA3,HLA-G,SPINT3
TF	Factor: Elk-1:FOXI1; motif: ACCGGAAGTRTMAACAN	TF:M08216	false	0.0011768493299284376	2.929279135601143	7234	29	12	62700	AGPAT1,MRPL51,TOP3B,TMPRSS11E,SPRR2A,NDUFA3,PUF60,HLA-G,GFER,PQBP1,SPINT3,MCTS1
TF	Factor: PHB; motif: NCCCAGCCCCY	TF:M12725	false	0.001243811244940922	2.9052455211728283	9957	29	14	62700	TMSB10,CKMT1B,MRPL51,SDF2L1,NUDT11,HPRT1,ATP4B,NDUFA3,HSD17B1,PUF60,GFER,PQBP1,SPINT3,TYROBP
TF	Factor: NF-Y; motif: NNNNRRCCAATSR	TF:M00775	false	0.0012942745560368455	2.8879735864773557	1469	29	6	62700	AGPAT1,CCL23,MRPL51,SDF2L1,HLA-G,PQBP1
TF	Factor: SP2; motif: GNNGGGGGCGGGGSN	TF:M03807	false	0.0012942745560368455	2.8879735864773557	8635	29	13	62700	TMSB10,AGPAT1,MRPL51,ILK,NUDT11,HPRT1,NDUFA3,HSD17B1,PUF60,GFER,PQBP1,SPINT3,MCTS1
TF	Factor: AHR; motif: CACGCN	TF:M01855	false	0.0013608733965568603	2.866182275777001	8684	29	13	62700	TMSB10,MRPL51,SDF2L1,TOP3B,NUDT11,HPRT1,ATP4B,NDUFA3,HSD17B1,PUF60,HLA-G,GFER,PQBP1
TF	Factor: MTF-1; motif: GTGTGCANMACTTTGCGCAC	TF:M01242	false	0.0013672500656507626	2.864152047099959	3990	29	9	62700	SDF2L1,TOP3B,SPRR2A,ATP4B,NDUFA3,HSD17B1,PUF60,GFER,MCTS1
TF	Factor: LRF; motif: RCGACCACCNN	TF:M12230	false	0.0013990641448835914	2.854162373334935	8719	29	13	62700	TMSB10,CCL23,CKMT1B,SDF2L1,TOP3B,ILK,NUDT11,HPRT1,PUF60,HLA-G,GFER,PQBP1,CST2
TF	Factor: p63; motif: NNRCAWGYCTGGRCWTGYN	TF:M09643	false	0.001402970373581204	2.8529514998383916	4011	29	9	62700	MRPL51,NUDT11,ATP4B,NDUFA3,HSD17B1,PQBP1,SPINT3,TYROBP,CST2
TF	Factor: Sox-2; motif: NNCCTTTGTNYYN	TF:M10067	false	0.00144651235582791	2.8396778523409463	6216	29	11	62700	AGPAT1,TOP3B,NUDT11,SPRR2A,NDUFA3,HSD17B1,GFER,PQBP1,SPINT3,MCTS1,TYROBP
TF	Factor: BTEB2; motif: WGGGTGKGGCNGGN; match class: 1	TF:M09972_1	false	0.0014557117873311484	2.8369246013704004	4036	29	9	62700	TMSB10,CKMT1B,ILK,SPRR2A,HPRT1,PUF60,MCTS1,TYROBP,CST2
TF	Factor: RAR-gamma; motif: RGGTCANNNTGNCCNNNN	TF:M10045	false	0.001473391218411251	2.831681922920731	7468	29	12	62700	CCL23,CKMT1B,MRPL51,SDF2L1,ILK,ATP4B,NDUFA3,HSD17B1,HLA-G,GFER,TYROBP,CST2
TF	Factor: SP1; motif: GGCCCCGCCCCCN	TF:M12666	false	0.001629863225851192	2.7878488390011875	8890	29	13	62700	TMSB10,AGPAT1,MRPL51,SDF2L1,ILK,NUDT11,HPRT1,ATP4B,HSD17B1,PUF60,GFER,PQBP1,SPINT3
TF	Factor: Sp1; motif: GGNDGGRGGCGGGG	TF:M04953	false	0.001629863225851192	2.7878488390011875	8886	29	13	62700	TMSB10,CKMT1B,MRPL51,NUDT11,HPRT1,NDUFA3,PUF60,GFER,PQBP1,SPINT3,MCTS1,TYROBP,CST2
TF	Factor: ZXDA; motif: NAGGGTG	TF:M06203	false	0.0016468968098981044	2.7833336116959413	7587	29	12	62700	TMSB10,SDF2L1,ILK,NUDT11,SPRR2A,ATP4B,NDUFA3,HSD17B1,PUF60,GFER,SPINT3,CST2
TF	Factor: Pbx; motif: GATTGATKGNNS	TF:M00998	false	0.0016468968098981044	2.7833336116959413	5193	29	10	62700	CKMT1B,MRPL51,SDF2L1,ILK,ATP4B,NDUFA3,HSD17B1,HLA-G,PQBP1,MCTS1
TF	Factor: ZXDB; motif: NAGGGTG	TF:M06202	false	0.0016468968098981044	2.7833336116959413	7587	29	12	62700	TMSB10,SDF2L1,ILK,NUDT11,SPRR2A,ATP4B,NDUFA3,HSD17B1,PUF60,GFER,SPINT3,CST2
TF	Factor: AP-2alphaA; motif: ANNGCCTNAGGSNNT	TF:M01045	false	0.0017043333127456548	2.7684454672392325	6384	29	11	62700	AGPAT1,CKMT1B,SDF2L1,HPRT1,ATP4B,HSD17B1,PUF60,HLA-G,GFER,TYROBP,CST2
TF	Factor: SREBP-1; motif: KATCACCCCAC	TF:M00221	false	0.0017061503455409618	2.7679827015612988	7634	29	12	62700	TMSB10,CKMT1B,MRPL51,SDF2L1,TOP3B,ILK,SPRR2A,NDUFA3,HSD17B1,HLA-G,SPINT3,TYROBP
TF	Factor: Erm:C/EBPdelta; motif: RSCGGAWRTTGCGYAAY; match class: 1	TF:M08458_1	false	0.0017207232928871134	2.76428896234768	3200	29	8	62700	TMSB10,CKMT1B,MRPL51,TOP3B,ATP4B,PUF60,GFER,TYROBP
TF	Factor: AP-2alphaA; motif: ANNGCCTNAGGSNNT; match class: 1	TF:M01045_1	false	0.0017207232928871134	2.76428896234768	2333	29	7	62700	CKMT1B,HPRT1,HSD17B1,PUF60,HLA-G,TYROBP,CST2
TF	Factor: SP1; motif: NRGKGGGCGGGGCN	TF:M09765	false	0.001722633218859452	2.7638071822050394	7652	29	12	62700	TMSB10,AGPAT1,MRPL51,ILK,NUDT11,HPRT1,NDUFA3,HSD17B1,PUF60,GFER,PQBP1,SPINT3
TF	Factor: AP-4; motif: ANCATATGNT	TF:M11211	false	0.0017278030209261612	2.762505771001248	3206	29	8	62700	AGPAT1,TMPRSS11E,HSD17B1,HLA-G,PQBP1,SPINT3,MCTS1,CST2
TF	Factor: Sp1; motif: GGGGCGGGGC	TF:M07063	false	0.0017513105985312008	2.7566368240674035	6422	29	11	62700	TMSB10,AGPAT1,MRPL51,ILK,NUDT11,HPRT1,NDUFA3,HSD17B1,PUF60,PQBP1,MCTS1
TF	Factor: FOXP1; motif: TNTGTTTMY	TF:M09933	false	0.0017762341610914336	2.750499781706984	4198	29	9	62700	TMSB10,CCL23,CKMT1B,SDF2L1,TMPRSS11E,NUDT11,ATP4B,HLA-G,TYROBP
TF	Factor: AR; motif: GGNACRNNRTGTWCT	TF:M01201	false	0.0018012404657026652	2.7444283049725025	6448	29	11	62700	TMSB10,TOP3B,ILK,NUDT11,ATP4B,NDUFA3,HSD17B1,SPINT3,MCTS1,TYROBP,CST2
TF	Factor: HNRPUL1; motif: NCNCAGN; match class: 1	TF:M09746_1	false	0.001815791309616531	2.740934066767596	7713	29	12	62700	TMSB10,SDF2L1,TOP3B,NUDT11,ATP4B,HSD17B1,PUF60,HLA-G,GFER,PQBP1,MCTS1,TYROBP
TF	Factor: E2F-1; motif: TWSGCGCGAAAAYKR	TF:M00024	false	0.0018324337052474642	2.7369717285373203	9063	29	13	62700	TMSB10,AGPAT1,CCL23,CKMT1B,MRPL51,SDF2L1,ILK,HPRT1,NDUFA3,HLA-G,SPINT3,MCTS1,TYROBP
TF	Factor: AP-4; motif: ANCATATGNT; match class: 1	TF:M11211_1	false	0.0018364922495652642	2.7360109001409803	2374	29	7	62700	AGPAT1,TMPRSS11E,HSD17B1,HLA-G,SPINT3,MCTS1,CST2
TF	Factor: AP-4; motif: AHCATRTGKT	TF:M11213	false	0.0018786576496308222	2.7261523547704423	4243	29	9	62700	AGPAT1,CCL23,TMPRSS11E,ATP4B,HSD17B1,HLA-G,PQBP1,SPINT3,MCTS1
TF	Factor: TFAP2C; motif: NGCCTNAGGCN; match class: 1	TF:M04154_1	false	0.0018923816852034574	2.722991263780081	1627	29	6	62700	CKMT1B,HSD17B1,PUF60,GFER,TYROBP,CST2
TF	Factor: VDR,; motif: RRTGNMCYTNNTGAMCCNYNT; match class: 1	TF:M00966_1	false	0.001973336400635272	2.7047988729403554	3292	29	8	62700	AGPAT1,CKMT1B,ILK,HPRT1,ATP4B,HLA-G,GFER,SPINT3
TF	Factor: GATAD2A; motif: CCTKTG; match class: 1	TF:M09726_1	false	0.0020338011516084437	2.691691511089172	9183	29	13	62700	TMSB10,CCL23,CKMT1B,MRPL51,SDF2L1,ILK,SPRR2A,ATP4B,HSD17B1,HLA-G,GFER,TYROBP,CST2
TF	Factor: GATA-5; motif: TATCTN	TF:M02006	false	0.0020823810789702703	2.681439790988014	9211	29	13	62700	TMSB10,AGPAT1,CCL23,CKMT1B,TOP3B,TMPRSS11E,NUDT11,SPRR2A,HLA-G,GFER,PQBP1,SPINT3,CST2
TF	Factor: Sp2; motif: GGSNNGGGGGCGGGGCCNGNGS	TF:M09658	false	0.0020947890767243856	2.6788596993928033	5419	29	10	62700	TMSB10,CKMT1B,MRPL51,ILK,NUDT11,HPRT1,ATP4B,PUF60,GFER,SPINT3
TF	Factor: ATF4; motif: CVTGACGYMABG	TF:M00514	false	0.002141892415074429	2.669202347095633	5439	29	10	62700	AGPAT1,CKMT1B,TMPRSS11E,HPRT1,ATP4B,HSD17B1,PUF60,GFER,MCTS1,CST2
TF	Factor: KLF3; motif: NNNNNNGGGCGGGGCNNGN	TF:M09970	false	0.0021670543063223614	2.6641302051358293	7915	29	12	62700	TMSB10,AGPAT1,MRPL51,SDF2L1,ILK,NUDT11,HPRT1,HSD17B1,PUF60,GFER,PQBP1,SPINT3
TF	Factor: Six-2; motif: NCGTATCRNN	TF:M11031	false	0.0021692150044852893	2.663697400206236	9276	29	13	62700	TMSB10,AGPAT1,CCL23,SDF2L1,TOP3B,TMPRSS11E,ILK,SPRR2A,PUF60,HLA-G,PQBP1,SPINT3,CST2
TF	Factor: FXR:RXR-ALPHA; motif: NRGGTCANRGGKN; match class: 1	TF:M08955_1	false	0.00216986629145146	2.663567026830686	3363	29	8	62700	CKMT1B,SDF2L1,ILK,ATP4B,NDUFA3,HSD17B1,MCTS1,TYROBP
TF	Factor: Ngn-2; motif: RACATATGTC	TF:M04183	false	0.0022517721728916216	2.6474755521249764	1048	29	5	62700	AGPAT1,CCL23,TMPRSS11E,SPINT3,MCTS1
TF	Factor: NF-E2; motif: TGCTGAGTCAY	TF:M00037	false	0.0023001851418958203	2.638237206213845	6703	29	11	62700	TMSB10,AGPAT1,CCL23,SDF2L1,TMPRSS11E,NUDT11,SPRR2A,HSD17B1,HLA-G,SPINT3,CST2
TF	Factor: POU6F1; motif: NNNNWTAATGAGSTNNN	TF:M01479	false	0.002300471053842532	2.6381832269658227	4408	29	9	62700	CCL23,SDF2L1,TMPRSS11E,ILK,NDUFA3,HLA-G,PQBP1,MCTS1,CST2
TF	Factor: p73; motif: NGRCATGYYTGNRCWTGYYN; match class: 1	TF:M09644_1	false	0.0023298783664924974	2.6326667511370636	549	29	4	62700	NDUFA3,HSD17B1,PQBP1,CST2
TF	Factor: Zic1; motif: KGGGTGGTC; match class: 1	TF:M00448_1	false	0.0023426479441106644	2.6302929727851008	4423	29	9	62700	TMSB10,AGPAT1,CKMT1B,SDF2L1,TOP3B,PUF60,SPINT3,TYROBP,CST2
TF	Factor: USF2; motif: NNGTCATGTGACNN	TF:M12534	false	0.002397223437286856	2.620291484924078	1731	29	6	62700	AGPAT1,CKMT1B,TOP3B,NUDT11,HSD17B1,HLA-G
TF	Factor: RAR-gamma; motif: TGACCTBYNKN	TF:M03562	false	0.0024092519293809444	2.6181177845515404	4446	29	9	62700	CKMT1B,MRPL51,SDF2L1,TMPRSS11E,HPRT1,ATP4B,GFER,TYROBP,CST2
TF	Factor: BTEB2; motif: WGGGTGKGGCNGGN	TF:M09972	false	0.002419888018994205	2.6162047306551575	9416	29	13	62700	TMSB10,AGPAT1,CKMT1B,SDF2L1,ILK,SPRR2A,HPRT1,ATP4B,PUF60,SPINT3,MCTS1,TYROBP,CST2
TF	Factor: NR3C1; motif: RRGAACATWMYGTYCTRN	TF:M02219	false	0.002462604960710633	2.608605250013702	6777	29	11	62700	TMSB10,AGPAT1,CCL23,TMPRSS11E,ILK,SPRR2A,NDUFA3,HSD17B1,GFER,SPINT3,CST2
TF	Factor: FOXJ2; motif: NNNWAAAYAAAYANNNNN	TF:M00422	false	0.002465743897750521	2.6080520329996673	2540	29	7	62700	CCL23,MRPL51,SDF2L1,TOP3B,TMPRSS11E,HSD17B1,SPINT3
TF	Factor: MYB; motif: NNCAACTGNN	TF:M09813	false	0.0024734890364659545	2.606690010269636	5583	29	10	62700	AGPAT1,CKMT1B,SDF2L1,SPRR2A,HPRT1,PUF60,HLA-G,SPINT3,MCTS1,TYROBP
TF	Factor: Sox-10; motif: NACAAWG; match class: 1	TF:M02116_1	false	0.002521022953107617	2.5984232001932086	8097	29	12	62700	TMSB10,SDF2L1,TOP3B,TMPRSS11E,NUDT11,SPRR2A,HSD17B1,HLA-G,GFER,SPINT3,MCTS1,TYROBP
TF	Factor: GTF2IRD1-isoform2; motif: GGGATTRNR; match class: 1	TF:M01229_1	false	0.002532745766270004	2.5964084019375955	9478	29	13	62700	CKMT1B,MRPL51,SDF2L1,TOP3B,TMPRSS11E,ILK,NUDT11,SPRR2A,HPRT1,NDUFA3,HSD17B1,HLA-G,TYROBP
TF	Factor: RORA; motif: CCYTGNCCTN	TF:M12659	false	0.002536177952437288	2.5958202771900836	8111	29	12	62700	AGPAT1,CCL23,CKMT1B,TOP3B,TMPRSS11E,ILK,ATP4B,NDUFA3,HSD17B1,GFER,TYROBP,CST2
TF	Factor: FOXJ2; motif: NNTGTTGTAAAYAN	TF:M11585	false	0.002536177952437288	2.5958202771900836	5615	29	10	62700	AGPAT1,TOP3B,NUDT11,SPRR2A,HPRT1,ATP4B,NDUFA3,SPINT3,MCTS1,CST2
TF	Factor: HSF2; motif: GAANRTTCTAGAA	TF:M01244	false	0.002536177952437288	2.5958202771900836	569	29	4	62700	MRPL51,HPRT1,HLA-G,CST2
TF	Factor: IRF-4; motif: RGGAASWGR	TF:M04818	false	0.0025831219281327736	2.5878550938400395	9513	29	13	62700	AGPAT1,MRPL51,SDF2L1,ILK,NUDT11,SPRR2A,HPRT1,NDUFA3,PUF60,GFER,PQBP1,MCTS1,CST2
TF	Factor: FAC1; motif: NNNCAMAACACRNA	TF:M00456	false	0.0025887433028076463	2.5869110116358915	8141	29	12	62700	AGPAT1,CCL23,CKMT1B,MRPL51,TOP3B,NDUFA3,HSD17B1,PUF60,PQBP1,SPINT3,MCTS1,TYROBP
TF	Factor: MAZ; motif: GGGMGGGGS	TF:M10432	false	0.0025941011129372396	2.586013099980981	9527	29	13	62700	TMSB10,AGPAT1,CKMT1B,SDF2L1,NUDT11,HPRT1,NDUFA3,PUF60,GFER,PQBP1,MCTS1,TYROBP,CST2
TF	Factor: HSF2; motif: NGGAATNTTCTNGNRN	TF:M07358	false	0.0025941011129372396	2.586013099980981	575	29	4	62700	CKMT1B,MRPL51,HPRT1,HLA-G
TF	Factor: ESRRA; motif: CAAGGTCANNYSAAGGTCA; match class: 1	TF:M04458_1	false	0.002630570158223506	2.5799501109270726	4533	29	9	62700	SDF2L1,SPRR2A,HPRT1,ATP4B,NDUFA3,HSD17B1,PQBP1,MCTS1,TYROBP
TF	Factor: p53; motif: RGRCWWGYCYNGRCWWGYYY	TF:M01652	false	0.002717090216285745	2.5658959413448583	8194	29	12	62700	AGPAT1,CKMT1B,TMPRSS11E,NUDT11,HPRT1,ATP4B,NDUFA3,HSD17B1,PUF60,PQBP1,MCTS1,CST2
TF	Factor: MLLT10; motif: CYNNCCNNGGNGCTG	TF:M12636	false	0.002804181070596822	2.5521939466889423	9612	29	13	62700	TMSB10,AGPAT1,CKMT1B,SDF2L1,HPRT1,ATP4B,NDUFA3,HSD17B1,HLA-G,GFER,PQBP1,SPINT3,TYROBP
TF	Factor: REST; motif: CCNNGGTGCTGAA	TF:M03883	false	0.0028170591509310075	2.550204033861499	3550	29	8	62700	AGPAT1,CKMT1B,NUDT11,ATP4B,HSD17B1,PUF60,SPINT3,TYROBP
TF	Factor: E2F-3; motif: GGCGGGN; match class: 1	TF:M02089_1	false	0.0028295011643105785	2.5482901230209114	9627	29	13	62700	TMSB10,AGPAT1,CKMT1B,MRPL51,SDF2L1,TOP3B,ILK,NUDT11,HPRT1,HSD17B1,PUF60,GFER,PQBP1
TF	Factor: PSF; motif: KWATCCGN	TF:M07612	false	0.0028323475256712568	2.547853460296677	5720	29	10	62700	CKMT1B,MRPL51,SDF2L1,TOP3B,TMPRSS11E,ILK,HPRT1,HSD17B1,GFER,MCTS1
TF	Factor: VDR; motif: RRGGTCANNGRGKTCA	TF:M09671	false	0.0028539644170890235	2.5445514459229215	8254	29	12	62700	AGPAT1,SDF2L1,ILK,NUDT11,SPRR2A,ATP4B,NDUFA3,HSD17B1,HLA-G,MCTS1,TYROBP,CST2
TF	Factor: ESRRA; motif: AAGGTCATNCAAGGTCA	TF:M04457	false	0.002862205215733332	2.5432992312102467	3567	29	8	62700	CCL23,TMPRSS11E,NUDT11,SPRR2A,HPRT1,GFER,SPINT3,CST2
TF	Factor: TR4; motif: NCCCTGACCYB	TF:M08906	false	0.002885406822868795	2.5397929456032116	4610	29	9	62700	AGPAT1,TOP3B,ILK,ATP4B,HSD17B1,HLA-G,GFER,TYROBP,CST2
TF	Factor: p300; motif: CTGNCTYMAN	TF:M07266	false	0.0028974647826511104	2.537981833981533	8279	29	12	62700	AGPAT1,MRPL51,SDF2L1,TOP3B,TMPRSS11E,ILK,NUDT11,HSD17B1,PQBP1,SPINT3,MCTS1,CST2
TF	Factor: Hey2; motif: NNCACGYGNN; match class: 1	TF:M11052_1	false	0.002918504408272467	2.534839646370624	9694	29	13	62700	TMSB10,AGPAT1,CKMT1B,MRPL51,ILK,NUDT11,HPRT1,ATP4B,NDUFA3,HSD17B1,PUF60,GFER,PQBP1
TF	Factor: T3R-beta; motif: RTGACCTYACRTGACCTYA	TF:M11819	false	0.002918504408272467	2.534839646370624	6996	29	11	62700	CCL23,CKMT1B,MRPL51,TOP3B,ILK,HPRT1,ATP4B,PUF60,SPINT3,TYROBP,CST2
TF	Factor: HES-7; motif: GNCACGYGNN; match class: 1	TF:M11066_1	false	0.002918504408272467	2.534839646370624	8311	29	12	62700	AGPAT1,CKMT1B,MRPL51,ILK,NUDT11,HPRT1,ATP4B,NDUFA3,HSD17B1,PUF60,GFER,PQBP1
TF	Factor: MESP2; motif: NAMCATATGKYN	TF:M11153	false	0.00292428627746076	2.5339801137129365	607	29	4	62700	AGPAT1,TMPRSS11E,SPINT3,MCTS1
TF	Factor: PEA3; motif: NNCAGGAARNN; match class: 1	TF:M09915_1	false	0.00292428627746076	2.5339801137129365	5784	29	10	62700	AGPAT1,CKMT1B,ILK,SPRR2A,HSD17B1,HLA-G,GFER,SPINT3,MCTS1,TYROBP
TF	Factor: YY1; motif: CAANATGGCGGC	TF:M10436	false	0.0029312852193039514	2.532941921874326	8336	29	12	62700	TMSB10,AGPAT1,MRPL51,SDF2L1,TOP3B,NUDT11,HPRT1,ATP4B,NDUFA3,PUF60,GFER,SPINT3
TF	Factor: CPEB1; motif: AATAAAAA	TF:M04514	false	0.0029312852193039514	2.532941921874326	4652	29	9	62700	AGPAT1,MRPL51,TOP3B,TMPRSS11E,SPRR2A,HPRT1,SPINT3,MCTS1,CST2
TF	Factor: gli3; motif: GACCACCCANG	TF:M01704	false	0.002932663221311034	2.532737807296988	3614	29	8	62700	TMSB10,CCL23,SDF2L1,TOP3B,NDUFA3,PQBP1,SPINT3,CST2
TF	Factor: IRF-7; motif: AAGWGAA; match class: 1	TF:M01884_1	false	0.0029590605620746363	2.528846146192638	4665	29	9	62700	AGPAT1,MRPL51,TMPRSS11E,NUDT11,SPRR2A,PUF60,HLA-G,MCTS1,CST2
TF	Factor: C/EBPgamma; motif: NNTTGCGYAANN	TF:M11325	false	0.0030236318321230143	2.519471091150849	2692	29	7	62700	AGPAT1,CKMT1B,TOP3B,ATP4B,HSD17B1,GFER,MCTS1
TF	Factor: LEF-1; motif: WCAAAGN	TF:M02019	false	0.003036309988247113	2.51765389176447	4691	29	9	62700	CKMT1B,SDF2L1,ILK,NUDT11,SPRR2A,ATP4B,HSD17B1,MCTS1,CST2
TF	Factor: LEF-1; motif: WCAAAGN	TF:M03794	false	0.003036309988247113	2.51765389176447	4691	29	9	62700	CKMT1B,SDF2L1,ILK,NUDT11,SPRR2A,ATP4B,HSD17B1,MCTS1,CST2
TF	Factor: HFH2; motif: NNWAYRTAAACW	TF:M11555	false	0.003055941541581295	2.514854957822622	4697	29	9	62700	AGPAT1,CCL23,MRPL51,SDF2L1,TMPRSS11E,HPRT1,NDUFA3,MCTS1,TYROBP
TF	Factor: AP-2beta; motif: NSCCYNRGGSN; match class: 1	TF:M11477_1	false	0.0030771331614435557	2.5118537094630353	7084	29	11	62700	CKMT1B,SDF2L1,ILK,NUDT11,HPRT1,HSD17B1,PUF60,HLA-G,GFER,TYROBP,CST2
TF	Factor: HNF-4alpha; motif: AGTCCAAR	TF:M04903	false	0.0030788692463289665	2.5116087543587664	7087	29	11	62700	AGPAT1,CCL23,SDF2L1,NUDT11,SPRR2A,NDUFA3,HSD17B1,HLA-G,GFER,MCTS1,CST2
TF	Factor: TR4; motif: GSTYMSRGGTCA	TF:M10015	false	0.0031050928969006226	2.5079254022481696	2714	29	7	62700	ILK,ATP4B,NDUFA3,HLA-G,GFER,MCTS1,TYROBP
TF	Factor: AP-2beta; motif: NSCCYNRGGSN	TF:M11477	false	0.0031122247102586013	2.5069290534233133	8422	29	12	62700	CKMT1B,SDF2L1,ILK,NUDT11,HPRT1,ATP4B,HSD17B1,PUF60,HLA-G,GFER,TYROBP,CST2
TF	Factor: ZXDL; motif: NGGGGWS	TF:M05775	false	0.003151057261409295	2.501543704700286	7113	29	11	62700	TMSB10,CKMT1B,MRPL51,SDF2L1,ILK,NDUFA3,HSD17B1,PUF60,GFER,SPINT3,TYROBP
TF	Factor: AP-2alpha; motif: NGCCTNAGGCN; match class: 1	TF:M11479_1	false	0.0032759784279121464	2.4846589667008634	3697	29	8	62700	CKMT1B,HPRT1,HSD17B1,PUF60,HLA-G,GFER,TYROBP,CST2
TF	Factor: GR; motif: AGAACAN	TF:M07355	false	0.003304869070375112	2.480845741364407	5918	29	10	62700	AGPAT1,CCL23,MRPL51,TMPRSS11E,ILK,SPRR2A,ATP4B,HSD17B1,GFER,CST2
TF	Factor: Ngn-2; motif: RMCATATGYY; match class: 1	TF:M11133_1	false	0.003304869070375112	2.480845741364407	638	29	4	62700	CCL23,TMPRSS11E,SPINT3,MCTS1
TF	Factor: ER-alpha; motif: TGACCYN	TF:M03547	false	0.0033160221919496225	2.479382571665487	4768	29	9	62700	TMSB10,MRPL51,SDF2L1,TOP3B,ATP4B,NDUFA3,HLA-G,GFER,CST2
TF	Factor: AP-2gamma; motif: NSCCYNRGGSN; match class: 1	TF:M11481_1	false	0.0033283442908527156	2.4777717557335612	4774	29	9	62700	CKMT1B,SPRR2A,HPRT1,HSD17B1,PUF60,HLA-G,GFER,TYROBP,CST2
TF	Factor: WT1; motif: GNGGGGGCGGGG	TF:M03893	false	0.0033283442908527156	2.4777717557335612	8506	29	12	62700	TMSB10,MRPL51,SDF2L1,NUDT11,HPRT1,ATP4B,NDUFA3,PUF60,GFER,PQBP1,SPINT3,MCTS1
TF	Factor: ZABC1; motif: NNTGNMCTTTGNNCYNNN; match class: 1	TF:M12683_1	false	0.0033283442908527156	2.4777717557335612	641	29	4	62700	AGPAT1,SPRR2A,HSD17B1,GFER
TF	Factor: AP-2; motif: NNGCCTK; match class: 1	TF:M01859_1	false	0.0033446373285763195	2.4756509675037006	1920	29	6	62700	CCL23,TMPRSS11E,ILK,HLA-G,GFER,SPINT3
TF	Factor: Fli-1:E2A; motif: NCCGGAWRCASCTGN	TF:M08472	false	0.0034120296364970274	2.4669872052562076	8539	29	12	62700	TMSB10,CCL23,CKMT1B,SDF2L1,TOP3B,NUDT11,ATP4B,HSD17B1,PUF60,GFER,PQBP1,TYROBP
TF	Factor: Sp1; motif: CCCCGCCCCN	TF:M00933	false	0.0034120296364970274	2.4669872052562076	9955	29	13	62700	TMSB10,AGPAT1,MRPL51,ILK,NUDT11,HPRT1,NDUFA3,HSD17B1,PUF60,GFER,PQBP1,SPINT3,MCTS1
TF	Factor: GATA-X; motif: NGATAAGNMNN	TF:M00203	false	0.003435007673009239	2.464072288490355	3743	29	8	62700	AGPAT1,CKMT1B,TMPRSS11E,NUDT11,SPRR2A,HSD17B1,SPINT3,TYROBP
TF	Factor: Erg; motif: NACAGGAARTN	TF:M11390	false	0.003474138419135542	2.4591528820693536	2793	29	7	62700	CKMT1B,MRPL51,TMPRSS11E,ILK,SPRR2A,MCTS1,CST2
TF	Factor: NURR1; motif: YRRCCTT	TF:M01269	false	0.003474138419135542	2.4591528820693536	5994	29	10	62700	TMSB10,AGPAT1,CCL23,ATP4B,HSD17B1,PUF60,HLA-G,PQBP1,SPINT3,CST2
TF	Factor: Fli-1:Dlx-2; motif: RNCGGAARYAATTA	TF:M08470	false	0.003474138419135542	2.4591528820693536	5988	29	10	62700	CCL23,CKMT1B,MRPL51,TMPRSS11E,ATP4B,NDUFA3,PUF60,HLA-G,GFER,MCTS1
TF	Factor: AP-2alpha; motif: NGCCTNAGGCN	TF:M11479	false	0.0035564230397358617	2.4489865849078365	3777	29	8	62700	CKMT1B,HPRT1,HSD17B1,PUF60,HLA-G,GFER,TYROBP,CST2
TF	Factor: HMX2; motif: SCACTTANC	TF:M10646	false	0.003636474624458341	2.4393194386153487	7293	29	11	62700	CCL23,MRPL51,ILK,HPRT1,NDUFA3,HSD17B1,PUF60,HLA-G,PQBP1,SPINT3,CST2
TF	Factor: Pax-8; motif: NCNNTNNTGCRTGANNNN; match class: 1	TF:M00328_1	false	0.0036638625477557977	2.4360608275453752	2829	29	7	62700	TMPRSS11E,ILK,SPRR2A,NDUFA3,GFER,SPINT3,MCTS1
TF	Factor: pax-6; motif: NYACGCNTSANYGCNYN; match class: 1	TF:M11881_1	false	0.0037133024710111415	2.430239673412992	7315	29	11	62700	TMSB10,MRPL51,SDF2L1,NUDT11,HPRT1,NDUFA3,HSD17B1,HLA-G,GFER,PQBP1,MCTS1
TF	Factor: NFATc3; motif: NTTTCCRYGGAAAN	TF:M11988	false	0.003725003098492169	2.428873361665355	7320	29	11	62700	TMSB10,AGPAT1,CKMT1B,TMPRSS11E,ILK,NUDT11,SPRR2A,HPRT1,ATP4B,PUF60,MCTS1
TF	Factor: ZBP89; motif: CCCCKCCCCCNN	TF:M07397	false	0.0037258903353275087	2.4287699319043545	7325	29	11	62700	TMSB10,CKMT1B,MRPL51,NUDT11,HPRT1,NDUFA3,PUF60,GFER,PQBP1,SPINT3,MCTS1
TF	Factor: Alx-4; motif: NNCRTTAN	TF:M10880	false	0.003791165658683345	2.4212272382377207	8690	29	12	62700	CKMT1B,MRPL51,TMPRSS11E,NUDT11,ATP4B,HSD17B1,PUF60,GFER,PQBP1,MCTS1,TYROBP,CST2
TF	Factor: BTEB2; motif: RGGGNGKGGN	TF:M07277	false	0.0039025059835815106	2.4086564223758744	8719	29	12	62700	TMSB10,AGPAT1,MRPL51,ILK,NUDT11,HPRT1,NDUFA3,HSD17B1,PUF60,GFER,PQBP1,MCTS1
TF	Factor: NF-Y; motif: NCTGATTGGYTASY	TF:M00209	false	0.003906753396571017	2.408184001595412	3850	29	8	62700	AGPAT1,CCL23,CKMT1B,MRPL51,SDF2L1,HSD17B1,HLA-G,MCTS1
TF	Factor: SUHW1; motif: TCTCTCCAGTRTGAATTCTCTGAT	TF:M10541	false	0.003937073355904454	2.4048264933205843	7385	29	11	62700	TMSB10,CCL23,CKMT1B,TMPRSS11E,ILK,NDUFA3,HLA-G,GFER,PQBP1,SPINT3,CST2
TF	Factor: YY1; motif: CAARATGGCGGC	TF:M10104	false	0.003948497214979	2.4035681639747573	6125	29	10	62700	TMSB10,AGPAT1,MRPL51,HPRT1,ATP4B,NDUFA3,PUF60,GFER,PQBP1,SPINT3
TF	Factor: TFAP2A; motif: NGCCYSAGGCN; match class: 1	TF:M04147_1	false	0.004104589461273978	2.3867302742618337	2033	29	6	62700	CKMT1B,HSD17B1,PUF60,GFER,TYROBP,CST2
TF	Factor: AP-2gamma; motif: NSCCYNRGGSN	TF:M11481	false	0.004104589461273978	2.3867302742618337	4981	29	9	62700	CKMT1B,SPRR2A,HPRT1,HSD17B1,PUF60,HLA-G,GFER,TYROBP,CST2
TF	Factor: KLF17; motif: NMCCACNCWCCCNTN	TF:M12187	false	0.004159991617649794	2.3809075444723216	2913	29	7	62700	TMSB10,SDF2L1,NUDT11,HPRT1,HSD17B1,PQBP1,TYROBP
TF	Factor: AR; motif: GGAACGGWACATGTTCT; match class: 1	TF:M08190_1	false	0.004255099271263557	2.3710903033916004	2049	29	6	62700	MRPL51,SDF2L1,TMPRSS11E,ILK,NDUFA3,TYROBP
TF	Factor: c-Fos; motif: ACTCACCA	TF:M04802	false	0.004304835303313566	2.3660434593625554	7486	29	11	62700	TMSB10,AGPAT1,CCL23,SDF2L1,TMPRSS11E,ILK,NUDT11,SPRR2A,HSD17B1,HLA-G,TYROBP
TF	Factor: STAT3; motif: TTCYGGGAAN	TF:M07065	false	0.004344648379763212	2.3620453660295406	5029	29	9	62700	TMSB10,NUDT11,SPRR2A,ATP4B,NDUFA3,HSD17B1,GFER,PQBP1,SPINT3
TF	Factor: BRCA2; motif: TGMCYCWGN	TF:M12723	false	0.004344648379763212	2.3620453660295406	3934	29	8	62700	CKMT1B,MRPL51,SDF2L1,ILK,NUDT11,HSD17B1,SPINT3,CST2
TF	Factor: DEC; motif: NNNSCACSTGAS	TF:M08872	false	0.004352397188198165	2.3612714789413776	7507	29	11	62700	CKMT1B,SDF2L1,TOP3B,NUDT11,SPRR2A,NDUFA3,HLA-G,PQBP1,SPINT3,TYROBP,CST2
TF	Factor: FOSB:JUND; motif: NNTNACTNATN	TF:M08928	false	0.004352397188198165	2.3612714789413776	6228	29	10	62700	AGPAT1,CCL23,TMPRSS11E,SPRR2A,NDUFA3,HSD17B1,HLA-G,SPINT3,MCTS1,CST2
TF	Factor: Egr-2; motif: CCCMCNCN	TF:M02092	false	0.004534660888642471	2.3434551848327554	5072	29	9	62700	TMSB10,CKMT1B,SDF2L1,ILK,NUDT11,HPRT1,HSD17B1,PUF60,TYROBP
TF	Factor: ATF3; motif: GRTGACKCA	TF:M12582	false	0.004632931022892829	2.3341441657152613	7572	29	11	62700	AGPAT1,CCL23,SDF2L1,TMPRSS11E,NUDT11,SPRR2A,ATP4B,HSD17B1,HLA-G,MCTS1,CST2
TF	Factor: TBX2; motif: NNNGTGTSNN	TF:M12026	false	0.004642020054726182	2.33329298761166	7576	29	11	62700	TMSB10,AGPAT1,CKMT1B,TOP3B,TMPRSS11E,ILK,SPRR2A,ATP4B,HSD17B1,PUF60,TYROBP
TF	Factor: JunD; motif: NRTGAGTCAYN	TF:M09964	false	0.004707637220384795	2.3271970121105805	5107	29	9	62700	AGPAT1,CCL23,ILK,NUDT11,SPRR2A,HSD17B1,HLA-G,SPINT3,CST2
TF	Factor: NR1B1; motif: NRAGGTCANG	TF:M11794	false	0.004707637220384795	2.3271970121105805	2997	29	7	62700	MRPL51,TOP3B,TMPRSS11E,HPRT1,ATP4B,GFER,TYROBP
TF	Factor: NURR1; motif: NAAAGGTCAN	TF:M11772	false	0.0047428306738825894	2.323962380031054	3002	29	7	62700	MRPL51,TMPRSS11E,ATP4B,HSD17B1,GFER,TYROBP,CST2
TF	Factor: c-Myc; motif: RACCACGTGCTC	TF:M01145	false	0.004784786938404372	2.3201373961390543	6326	29	10	62700	CKMT1B,TOP3B,ILK,NUDT11,NDUFA3,HSD17B1,PUF60,PQBP1,SPINT3,CST2
TF	Factor: GR; motif: RGWACATWAYGTWCY; match class: 1	TF:M11846_1	false	0.004796948511735959	2.3190349430285706	4019	29	8	62700	TMSB10,TMPRSS11E,NUDT11,HPRT1,HSD17B1,SPINT3,TYROBP,CST2
TF	Factor: Msx-1; motif: CNGTAWNTG	TF:M00394	false	0.004802499619974745	2.3185326608323025	9002	29	12	62700	TMSB10,CCL23,CKMT1B,MRPL51,SDF2L1,TOP3B,NUDT11,SPRR2A,HPRT1,NDUFA3,MCTS1,TYROBP
TF	Factor: ZNF647; motif: NYAGGCCYAC	TF:M12286	false	0.00481380902368856	2.3175111433097286	6343	29	10	62700	TMSB10,AGPAT1,MRPL51,TOP3B,HPRT1,HSD17B1,PUF60,GFER,PQBP1,TYROBP
TF	Factor: CP2; motif: GCHCDAMCCAG	TF:M00072	false	0.00484070120826894	2.315091723309281	9017	29	12	62700	TMSB10,AGPAT1,CKMT1B,MRPL51,TMPRSS11E,NUDT11,SPRR2A,ATP4B,HSD17B1,PUF60,GFER,PQBP1
TF	Factor: c-Jun; motif: NNNNRRTGASTCAN	TF:M07102	false	0.004948167063395093	2.305555645848539	5161	29	9	62700	AGPAT1,CCL23,TMPRSS11E,NUDT11,SPRR2A,ATP4B,HSD17B1,HLA-G,CST2
TF	Factor: ipf1; motif: TGATTGATK	TF:M10031	false	0.00514577028725613	2.288549605067727	9083	29	12	62700	AGPAT1,CCL23,MRPL51,TOP3B,HPRT1,NDUFA3,HSD17B1,HLA-G,GFER,SPINT3,MCTS1,TYROBP
TF	Factor: HDAC1; motif: KGCARGGTC; match class: 1	TF:M07041_1	false	0.005232990305410405	2.2812500698295426	6425	29	10	62700	TMSB10,SDF2L1,ILK,ATP4B,HSD17B1,PUF60,HLA-G,GFER,MCTS1,CST2
TF	Factor: RXRA; motif: RRGGTCATGACCYY	TF:M04490	false	0.00523748492935523	2.280877213688136	7729	29	11	62700	SDF2L1,ILK,HPRT1,ATP4B,NDUFA3,HSD17B1,HLA-G,PQBP1,SPINT3,TYROBP,CST2
TF	Factor: ER-beta; motif: ANNSTGACCYRGNN; match class: 1	TF:M03821_1	false	0.005277414894191396	2.2775787615790133	1393	29	5	62700	SDF2L1,ATP4B,NDUFA3,HLA-G,GFER
TF	Factor: Sox-9; motif: NNNNAACAATRGNN	TF:M00410	false	0.005387785656380824	2.268589690250962	4114	29	8	62700	MRPL51,ILK,SPRR2A,HLA-G,SPINT3,MCTS1,TYROBP,CST2
TF	Factor: LBP9; motif: ACYRGTNNNNACYRGT	TF:M11492	false	0.005387785656380824	2.268589690250962	7763	29	11	62700	TMSB10,CKMT1B,TMPRSS11E,NUDT11,SPRR2A,HPRT1,HSD17B1,PUF60,HLA-G,GFER,TYROBP
TF	Factor: HSF4; motif: NGAANRTTCTAGAAN	TF:M11659	false	0.005387785656380824	2.268589690250962	316	29	3	62700	HPRT1,HLA-G,CST2
TF	Factor: AhR:Arnt; motif: GRGKATYGCGTGMCWNSCC	TF:M00237	false	0.0055352878624863305	2.2568597887259	6490	29	10	62700	TMSB10,MRPL51,SDF2L1,TOP3B,NUDT11,ATP4B,NDUFA3,HSD17B1,PUF60,PQBP1
TF	Factor: Lhx8; motif: TGATTG	TF:M07476	false	0.005546476447060388	2.2559828268891056	9195	29	12	62700	AGPAT1,CCL23,CKMT1B,MRPL51,SDF2L1,TOP3B,ATP4B,NDUFA3,HSD17B1,HLA-G,MCTS1,TYROBP
TF	Factor: Six-6; motif: NNSTATCRNN	TF:M11037	false	0.005546476447060388	2.2559828268891056	5273	29	9	62700	TMSB10,AGPAT1,CCL23,TMPRSS11E,SPRR2A,HLA-G,PQBP1,SPINT3,CST2
TF	Factor: STAT3; motif: NNTTCCRGGAANNNNN	TF:M01595	false	0.0057771397876680034	2.238287123841941	7852	29	11	62700	TMSB10,TMPRSS11E,NUDT11,SPRR2A,ATP4B,NDUFA3,HSD17B1,PUF60,GFER,SPINT3,TYROBP
TF	Factor: DEC1; motif: GTCACGTGAC	TF:M11074	false	0.005782857472355222	2.2378575114371	4179	29	8	62700	CCL23,CKMT1B,TOP3B,NUDT11,HPRT1,PUF60,HLA-G,PQBP1
TF	Factor: YB-1; motif: NNNNCCAATNN; match class: 1	TF:M03862_1	false	0.005796990581636585	2.236797405226362	3152	29	7	62700	AGPAT1,CCL23,MRPL51,SDF2L1,HLA-G,PQBP1,MCTS1
TF	Factor: COUP-TF1; motif: RAGGTCANTGACCTY	TF:M11745	false	0.005796990581636585	2.236797405226362	6547	29	10	62700	SDF2L1,TOP3B,ILK,ATP4B,HSD17B1,PUF60,HLA-G,GFER,SPINT3,TYROBP
TF	Factor: rax; motif: NNCRTTAN; match class: 1	TF:M10948_1	false	0.005802959367469378	2.236350470370437	5325	29	9	62700	TMPRSS11E,ILK,NUDT11,ATP4B,PUF60,PQBP1,MCTS1,TYROBP,CST2
TF	Factor: LRF; motif: NGKGGGTSNCN	TF:M07387	false	0.005855662195608278	2.2324239850259704	5335	29	9	62700	TMSB10,CCL23,CKMT1B,SDF2L1,NUDT11,HPRT1,ATP4B,NDUFA3,HSD17B1
TF	Factor: TEF-3:Elk-1; motif: RMATWCCGGAWGT; match class: 1	TF:M08418_1	false	0.005898953306763617	2.2292250414804813	5344	29	9	62700	TMSB10,CCL23,MRPL51,TOP3B,HPRT1,HSD17B1,PUF60,GFER,PQBP1
TF	Factor: Sp2; motif: NYSGCCCCGCCCCCY	TF:M03567	false	0.005898953306763617	2.2292250414804813	7895	29	11	62700	TMSB10,AGPAT1,MRPL51,ILK,NUDT11,HPRT1,HSD17B1,PUF60,GFER,PQBP1,SPINT3
TF	Factor: YY1; motif: GCCGCCATNTTGNNNNNGGNCN	TF:M04696	false	0.005898953306763617	2.2292250414804813	7894	29	11	62700	TMSB10,AGPAT1,MRPL51,SDF2L1,HPRT1,ATP4B,NDUFA3,PUF60,GFER,PQBP1,SPINT3
TF	Factor: NF-KAPPAB1; motif: NGGKRNTTYCCCN	TF:M08952	false	0.005898953306763617	2.2292250414804813	7897	29	11	62700	AGPAT1,CKMT1B,MRPL51,ILK,HPRT1,ATP4B,HSD17B1,PUF60,HLA-G,MCTS1,TYROBP
TF	Factor: LKLF; motif: GGGGTGGKSN; match class: 1	TF:M07261_1	false	0.0059225816440541075	2.2274889437216543	4212	29	8	62700	TMSB10,AGPAT1,CKMT1B,HSD17B1,SPINT3,MCTS1,TYROBP,CST2
TF	Factor: AP-2; motif: NNGCCTK	TF:M01859	false	0.005968211865454952	2.2241557682490596	7912	29	11	62700	CCL23,TOP3B,TMPRSS11E,ILK,SPRR2A,HLA-G,GFER,SPINT3,MCTS1,TYROBP,CST2
TF	Factor: HSF1; motif: NGAANRTTCKAGAAN	TF:M11657	false	0.005968211865454952	2.2241557682490596	335	29	3	62700	HPRT1,HLA-G,CST2
TF	Factor: BTEB4; motif: NCCACGCCCM	TF:M12186	false	0.0060180768021165995	2.2205422741362173	9326	29	12	62700	TMSB10,AGPAT1,CKMT1B,MRPL51,TOP3B,ILK,HPRT1,NDUFA3,HSD17B1,PUF60,PQBP1,SPINT3
TF	Factor: MSGN1; motif: NRCCAWWTGKYN	TF:M11151	false	0.0060180768021165995	2.2205422741362173	337	29	3	62700	TMPRSS11E,PQBP1,MCTS1
TF	Factor: CTCF; motif: NCCRSTAGGGGGCGC	TF:M08911	false	0.0060180768021165995	2.2205422741362173	9332	29	12	62700	TMSB10,CKMT1B,MRPL51,SDF2L1,HPRT1,ATP4B,NDUFA3,PUF60,GFER,PQBP1,TYROBP,CST2
TF	Factor: ZABC1; motif: ATTCCNAC	TF:M01306	false	0.006068788101208039	2.216898026141541	9348	29	12	62700	TMSB10,AGPAT1,CCL23,CKMT1B,MRPL51,TOP3B,NUDT11,SPRR2A,HPRT1,ATP4B,PQBP1,SPINT3
TF	Factor: LTF; motif: GKVACTTNC	TF:M01692	false	0.006138244934363688	2.211955785907416	4252	29	8	62700	CKMT1B,SDF2L1,TOP3B,ILK,SPRR2A,HLA-G,PQBP1,MCTS1
TF	Factor: c-Ets-1(p54); motif: NCMGGAWGYN	TF:M00032	false	0.006138244934363688	2.211955785907416	7961	29	11	62700	TMSB10,AGPAT1,MRPL51,TOP3B,NUDT11,SPRR2A,PUF60,PQBP1,MCTS1,TYROBP,CST2
TF	Factor: SP1; motif: CCCCKCCCCC	TF:M02281	false	0.00614056036423401	2.211791994984215	6639	29	10	62700	TMSB10,MRPL51,NUDT11,HPRT1,NDUFA3,PUF60,GFER,PQBP1,SPINT3,MCTS1
TF	Factor: CTCF; motif: ACCAGGKGGC	TF:M04727	false	0.006194169244814382	2.2080169324818457	6650	29	10	62700	TMSB10,AGPAT1,MRPL51,SDF2L1,SPRR2A,NDUFA3,HSD17B1,PUF60,TYROBP,CST2
TF	Factor: ERF:FOXO1A; motif: RTMAACAGGAARNS	TF:M08241	false	0.006227219910202941	2.205705797181881	7986	29	11	62700	MRPL51,TMPRSS11E,ILK,SPRR2A,HPRT1,HLA-G,GFER,SPINT3,MCTS1,TYROBP,CST2
TF	Factor: Six-1; motif: NCGTATCRNN	TF:M11027	false	0.006227219910202941	2.205705797181881	3226	29	7	62700	AGPAT1,SDF2L1,ILK,PUF60,HLA-G,PQBP1,SPINT3
TF	Factor: SREBP-2; motif: NTCACCYNNNN; match class: 1	TF:M03852_1	false	0.006227219910202941	2.205705797181881	2290	29	6	62700	TMSB10,MRPL51,TOP3B,ILK,PUF60,HLA-G
TF	Factor: C-Jun; motif: TGACTC; match class: 1	TF:M03541_1	false	0.006227219910202941	2.205705797181881	4273	29	8	62700	CCL23,SDF2L1,ILK,NUDT11,HPRT1,HLA-G,SPINT3,CST2
TF	Factor: NF-YA; motif: NYRRCCAATCAGAR	TF:M10005	false	0.006242189884113301	2.204663024461408	2293	29	6	62700	AGPAT1,MRPL51,SDF2L1,ILK,HLA-G,PQBP1
TF	Factor: AR; motif: GGTACANNRTGTTCT; match class: 1	TF:M00481_1	false	0.006300145980323471	2.2006493874171418	2298	29	6	62700	TMSB10,NUDT11,HSD17B1,SPINT3,TYROBP,CST2
TF	Factor: MR; motif: NGNACRNNNYGTNCN; match class: 1	TF:M11849_1	false	0.006316733903177855	2.1995074176783076	4291	29	8	62700	TMSB10,CCL23,NUDT11,HPRT1,HSD17B1,SPINT3,TYROBP,CST2
TF	Factor: NR1B2; motif: RAGGTCATGACCTN	TF:M11803	false	0.00633992793560468	2.1979156786083465	3243	29	7	62700	SDF2L1,ATP4B,NDUFA3,HLA-G,GFER,SPINT3,TYROBP
TF	Factor: LHX4; motif: NTCRTTAN	TF:M11008	false	0.006368482116256352	2.195964066422373	6698	29	10	62700	CCL23,CKMT1B,MRPL51,SDF2L1,NUDT11,ATP4B,PUF60,PQBP1,MCTS1,CST2
TF	Factor: RORA; motif: CCYTGNCCTN; match class: 1	TF:M12659_1	false	0.006477440457161448	2.188596570506564	2316	29	6	62700	ILK,ATP4B,NDUFA3,HSD17B1,GFER,TYROBP
TF	Factor: FOXO1A; motif: NNNYTGTTTNCN	TF:M09931	false	0.006522448505992894	2.1855893409209446	6725	29	10	62700	CCL23,CKMT1B,MRPL51,TOP3B,TMPRSS11E,NUDT11,SPRR2A,HLA-G,TYROBP,CST2
TF	Factor: PRX-2; motif: NKCGTTAN	TF:M10885	false	0.006558729596766282	2.183180273817138	8068	29	11	62700	CKMT1B,MRPL51,TMPRSS11E,NUDT11,ATP4B,HSD17B1,PUF60,GFER,PQBP1,MCTS1,TYROBP
TF	Factor: MEL1; motif: GATAAGATAA	TF:M08792	false	0.006558729596766282	2.183180273817138	2325	29	6	62700	AGPAT1,CCL23,CKMT1B,MRPL51,TOP3B,SPRR2A
TF	Factor: Elk-1:T-bet; motif: TCACACCGGAAGNN	TF:M08231	false	0.006650987187028353	2.177113888823231	6747	29	10	62700	TMSB10,CKMT1B,MRPL51,SDF2L1,TOP3B,NUDT11,ATP4B,PUF60,PQBP1,CST2
TF	Factor: SREBP; motif: NNNNYCACNCCANNN	TF:M01168	false	0.006675850277753536	2.1754934119979747	6752	29	10	62700	AGPAT1,SDF2L1,TOP3B,ILK,HPRT1,NDUFA3,PUF60,HLA-G,PQBP1,MCTS1
TF	Factor: HES-1; motif: GSCACGMGMC	TF:M02011	false	0.006762922889338574	2.1698655643602067	4351	29	8	62700	TMSB10,AGPAT1,MRPL51,SDF2L1,NUDT11,NDUFA3,PUF60,GFER
TF	Factor: MR; motif: NGNACRNNNYGTNCN	TF:M11849	false	0.006779231578567156	2.1688195303366067	4354	29	8	62700	TMSB10,CCL23,NUDT11,HPRT1,HSD17B1,SPINT3,TYROBP,CST2
TF	Factor: ZNF549; motif: NTGCTKYCMW	TF:M12355	false	0.006809493600514235	2.1668851839285814	6778	29	10	62700	CKMT1B,MRPL51,SDF2L1,TMPRSS11E,NUDT11,SPRR2A,ATP4B,HSD17B1,SPINT3,CST2
TF	Factor: arnt; motif: CACGYA	TF:M03812	false	0.006809493600514235	2.1668851839285814	4361	29	8	62700	ILK,NUDT11,ATP4B,NDUFA3,PUF60,GFER,MCTS1,TYROBP
TF	Factor: NFATc3; motif: NTTTCCRYGGAAAN; match class: 1	TF:M11988_1	false	0.006892713209846954	2.16160979113762	6792	29	10	62700	TMSB10,CKMT1B,TMPRSS11E,ILK,NUDT11,SPRR2A,HPRT1,ATP4B,PUF60,MCTS1
TF	Factor: C-FOS:C-JUN; motif: ATGAGTCAYN	TF:M08942	false	0.006914447747186959	2.1602425010104938	3311	29	7	62700	AGPAT1,CCL23,NUDT11,SPRR2A,HSD17B1,HLA-G,CST2
TF	Factor: Dlx-5; motif: NTCRTTAN	TF:M10615	false	0.007112970093553037	2.1479490172872744	4397	29	8	62700	CCL23,SDF2L1,TMPRSS11E,ILK,PQBP1,MCTS1,TYROBP,CST2
TF	Factor: SRY; motif: AACAATNR; match class: 1	TF:M08976_1	false	0.007187736292954487	2.1434078648707406	8181	29	11	62700	TMSB10,MRPL51,TOP3B,TMPRSS11E,ILK,SPRR2A,HSD17B1,HLA-G,PQBP1,SPINT3,MCTS1
TF	Factor: egr-3; motif: GTGGGY; match class: 1	TF:M03818_1	false	0.007187736292954487	2.1434078648707406	6837	29	10	62700	TMSB10,CCL23,CKMT1B,NUDT11,HSD17B1,HLA-G,GFER,MCTS1,TYROBP,CST2
TF	Factor: Sox-17; motif: TTGTYY; match class: 1	TF:M03803_1	false	0.007273166350873057	2.138276479190558	9623	29	12	62700	AGPAT1,CCL23,MRPL51,TOP3B,TMPRSS11E,ILK,SPRR2A,NDUFA3,HSD17B1,GFER,PQBP1,TYROBP
TF	Factor: FOXM1; motif: TRTTTATNN	TF:M08883	false	0.007280098799864239	2.137862726738516	6852	29	10	62700	CCL23,CKMT1B,MRPL51,SDF2L1,TMPRSS11E,HPRT1,ATP4B,HSD17B1,HLA-G,MCTS1
TF	Factor: MZF1; motif: NNAATCCCCANNN	TF:M12493	false	0.007333550918635537	2.1346856882573335	1562	29	5	62700	TMSB10,NUDT11,HLA-G,PQBP1,TYROBP
TF	Factor: Oct-1; motif: NNNRTAATNANNN	TF:M00137	false	0.007333550918635537	2.1346856882573335	6865	29	10	62700	TMSB10,CCL23,MRPL51,SDF2L1,TOP3B,TMPRSS11E,ILK,SPRR2A,HPRT1,CST2
TF	Factor: CDP; motif: NATCGATCGS	TF:M00104	false	0.007333550918635537	2.1346856882573335	4430	29	8	62700	AGPAT1,MRPL51,TMPRSS11E,ILK,HSD17B1,PQBP1,MCTS1,CST2
TF	Factor: gsh-1; motif: NTCRTTAN	TF:M10749	false	0.007343735080791848	2.13408299834078	5611	29	9	62700	CCL23,CKMT1B,MRPL51,SDF2L1,TMPRSS11E,ILK,PQBP1,MCTS1,CST2
TF	Factor: Msx-1; motif: NTCRTTAN	TF:M10566	false	0.007343735080791848	2.13408299834078	5611	29	9	62700	CCL23,CKMT1B,MRPL51,SDF2L1,TMPRSS11E,ILK,PQBP1,MCTS1,CST2
TF	Factor: TCF-7; motif: TCAAAG; match class: 1	TF:M00805_1	false	0.007343735080791848	2.13408299834078	5612	29	9	62700	SDF2L1,TMPRSS11E,ILK,NUDT11,SPRR2A,HSD17B1,SPINT3,MCTS1,CST2
TF	Factor: Gbx2; motif: NTCRTTAN	TF:M10572	false	0.007343735080791848	2.13408299834078	5611	29	9	62700	CCL23,CKMT1B,MRPL51,SDF2L1,TMPRSS11E,ILK,PQBP1,MCTS1,CST2
TF	Factor: TCF-3; motif: CTTTGA; match class: 1	TF:M03858_1	false	0.007343735080791848	2.13408299834078	5612	29	9	62700	SDF2L1,TMPRSS11E,ILK,NUDT11,SPRR2A,HSD17B1,SPINT3,MCTS1,CST2
TF	Factor: RARA; motif: AGGTCANNYAAAGGTCA	TF:M08019	false	0.00736669098477048	2.1327275473873755	5616	29	9	62700	TOP3B,ATP4B,NDUFA3,HSD17B1,HLA-G,GFER,MCTS1,TYROBP,CST2
TF	Factor: SP4; motif: SCCCCGCCCCS	TF:M01273	false	0.0074867619082944524	2.1257059779522423	3377	29	7	62700	TMSB10,MRPL51,ILK,HPRT1,HSD17B1,PUF60,PQBP1
TF	Factor: NR1B2; motif: NTGACCY; match class: 1	TF:M02111_1	false	0.007510823253542028	2.12431245781936	3380	29	7	62700	AGPAT1,SDF2L1,ILK,ATP4B,HLA-G,GFER,TYROBP
TF	Factor: PRX-2; motif: NKCGTTAN; match class: 1	TF:M10885_1	false	0.0075556610377757955	2.1217275336413572	2420	29	6	62700	NUDT11,ATP4B,PUF60,PQBP1,MCTS1,TYROBP
TF	Factor: Ngn-2; motif: RACATATGTY	TF:M11131	false	0.0075556610377757955	2.1217275336413572	891	29	4	62700	CCL23,TMPRSS11E,SPINT3,MCTS1
TF	Factor: atoh7; motif: ANCATATGKY	TF:M11106	false	0.007570196601609603	2.1208928415190216	382	29	3	62700	TMPRSS11E,SPINT3,MCTS1
TF	Factor: GKLF; motif: WGGGYGKGGC	TF:M09971	false	0.007578013218035265	2.120444641537303	5649	29	9	62700	TMSB10,CKMT1B,NUDT11,HPRT1,ATP4B,PUF60,PQBP1,SPINT3,CST2
TF	Factor: E2F2; motif: NNTTTTGGCGCCAAAAWN	TF:M03959	false	0.007584821178768151	2.120054653768445	8276	29	11	62700	AGPAT1,CCL23,CKMT1B,SDF2L1,NUDT11,ATP4B,NDUFA3,HSD17B1,PUF60,MCTS1,TYROBP
TF	Factor: ZNF438; motif: NAMGAKCGKATTGK	TF:M05408	false	0.007607886783156185	2.118735958980262	86	29	2	62700	NDUFA3,PQBP1
TF	Factor: HSF4; motif: RGAANNTTCYRGAAN	TF:M11658	false	0.007722497004711614	2.1122422514742256	386	29	3	62700	HPRT1,HLA-G,CST2
TF	Factor: ZABC1; motif: NNTGNMCTTTGNNCYNNN	TF:M12683	false	0.007747561984957968	2.1108349404687994	4492	29	8	62700	AGPAT1,CCL23,SPRR2A,NDUFA3,HSD17B1,PUF60,GFER,PQBP1
TF	Factor: STAT3; motif: NTTCCYGGAAN	TF:M09664	false	0.007754771613510198	2.1104309881086394	5678	29	9	62700	TMSB10,NUDT11,SPRR2A,ATP4B,NDUFA3,HSD17B1,PUF60,GFER,TYROBP
TF	Factor: SREBP-2; motif: NTCACCYNNNN	TF:M03852	false	0.007899699791615136	2.1023894126744063	8333	29	11	62700	TMSB10,MRPL51,SDF2L1,TOP3B,TMPRSS11E,ILK,HPRT1,PUF60,HLA-G,TYROBP,CST2
TF	Factor: MAZ; motif: GGGGGAGGGGGNGRGRRRGNRG	TF:M09984	false	0.007969810821812688	2.098551987263604	9784	29	12	62700	TMSB10,AGPAT1,CKMT1B,MRPL51,ILK,NUDT11,HPRT1,PUF60,GFER,SPINT3,MCTS1,TYROBP
TF	Factor: NR1B2; motif: NTGACCY	TF:M02111	false	0.008073572214229358	2.092934265815169	9802	29	12	62700	AGPAT1,CCL23,CKMT1B,MRPL51,SDF2L1,ILK,NUDT11,ATP4B,HLA-G,GFER,TYROBP,CST2
TF	Factor: Tst-1; motif: NNKGAATTAVAVTDN	TF:M00133	false	0.00809060436509205	2.092019035542117	5725	29	9	62700	CCL23,CKMT1B,MRPL51,TOP3B,TMPRSS11E,ILK,MCTS1,TYROBP,CST2
TF	Factor: USF2; motif: GTCACGTGA	TF:M04679	false	0.00809060436509205	2.092019035542117	1618	29	5	62700	CKMT1B,TOP3B,NUDT11,HSD17B1,HLA-G
TF	Factor: VDR; motif: RRGGTCANNGRGKTCA; match class: 1	TF:M09671_1	false	0.00809060436509205	2.092019035542117	2468	29	6	62700	SDF2L1,ILK,NUDT11,ATP4B,TYROBP,CST2
TF	Factor: c-Jun; motif: NRTGAGTCAYN	TF:M09965	false	0.0081645085782022	2.08806995032693	4547	29	8	62700	AGPAT1,CCL23,TMPRSS11E,NUDT11,SPRR2A,HSD17B1,HLA-G,CST2
TF	Factor: IRF-4; motif: NYGAAASYGAAACYN	TF:M11686	false	0.0081645085782022	2.08806995032693	3456	29	7	62700	TMSB10,MRPL51,SDF2L1,NUDT11,SPRR2A,HLA-G,SPINT3
TF	Factor: Otx1; motif: NTAATCCNNN	TF:M10902	false	0.008257837582880009	2.0831336631848143	400	29	3	62700	PUF60,HLA-G,TYROBP
TF	Factor: atoh7; motif: ANCATATGKY	TF:M11105	false	0.008257837582880009	2.0831336631848143	400	29	3	62700	TMPRSS11E,SPINT3,MCTS1
TF	Factor: Egr-1; motif: ACCGCCC	TF:M04918	false	0.008257837582880009	2.0831336631848143	5748	29	9	62700	TMSB10,AGPAT1,MRPL51,SDF2L1,NUDT11,NDUFA3,HSD17B1,GFER,PQBP1
TF	Factor: Lhx8; motif: NNNNCTAATTAGCNGTG; match class: 1	TF:M01440_1	false	0.008298041907288433	2.0810243762004466	401	29	3	62700	CCL23,CKMT1B,NDUFA3
TF	Factor: Cdx-2; motif: NRTCGTAANNNN; match class: 1	TF:M10849_1	false	0.008298041907288433	2.0810243762004466	4565	29	8	62700	CCL23,MRPL51,NUDT11,HPRT1,HSD17B1,PUF60,PQBP1,MCTS1
TF	Factor: FOXJ2; motif: AYMATAATATTTKN	TF:M00423	false	0.008327640327180362	2.07947804037721	7046	29	10	62700	AGPAT1,CCL23,CKMT1B,TMPRSS11E,SPRR2A,HLA-G,PQBP1,SPINT3,MCTS1,CST2
TF	Factor: YY1; motif: GCCATNTTN	TF:M00793	false	0.008484022352407406	2.0713981959411423	4587	29	8	62700	AGPAT1,MRPL51,HPRT1,NDUFA3,PUF60,GFER,PQBP1,SPINT3
TF	Factor: p54NRB; motif: GRNNNMGGATGRMNNCGGA	TF:M07611	false	0.008531201243039297	2.06898981332334	7078	29	10	62700	TMSB10,AGPAT1,CKMT1B,ILK,NUDT11,HSD17B1,PUF60,HLA-G,MCTS1,TYROBP
TF	Factor: PURBETA; motif: NCWGRGGCTGGGG; match class: 1	TF:M12726_1	false	0.008672228168668222	2.061869304250111	2518	29	6	62700	TMSB10,SDF2L1,ILK,HSD17B1,GFER,SPINT3
TF	Factor: YY1; motif: NAANATGGCGNNN; match class: 1	TF:M08982_1	false	0.009032726122429034	2.0441811576321847	1672	29	5	62700	AGPAT1,MRPL51,HPRT1,NDUFA3,SPINT3
TF	Factor: HOXD12:PEA3; motif: RCCGGAAGTAATAAAM	TF:M08369	false	0.009063447794959998	2.0427065624239287	4643	29	8	62700	CCL23,MRPL51,ATP4B,HLA-G,GFER,PQBP1,SPINT3,MCTS1
TF	Factor: c-ets-2; motif: ACCGGAWRTN; match class: 1	TF:M02064_1	false	0.009221651440801547	2.03519129723235	4662	29	8	62700	TMSB10,CKMT1B,MRPL51,SDF2L1,TOP3B,ILK,PUF60,PQBP1
TF	Factor: LKLF; motif: GGGGTGGKSN	TF:M07261	false	0.009221651440801547	2.03519129723235	10000	29	12	62700	TMSB10,AGPAT1,CKMT1B,SPRR2A,HPRT1,NDUFA3,HSD17B1,GFER,SPINT3,MCTS1,TYROBP,CST2
TF	Factor: ERF:C/EBPdelta; motif: NNCGGAWRTTGCGCAAY	TF:M08233	false	0.009221651440801547	2.03519129723235	5868	29	9	62700	TMSB10,AGPAT1,MRPL51,TOP3B,SPRR2A,GFER,PQBP1,MCTS1,TYROBP
TF	Factor: VBP; motif: GTTACRTMAT	TF:M00228	false	0.009290407401452358	2.031965240976948	2560	29	6	62700	AGPAT1,TMPRSS11E,SPRR2A,HPRT1,HSD17B1,HLA-G
TF	Factor: Elk-1:PDEF; motif: NCMGGAMGGANATCCGGN	TF:M08227	false	0.009328404933815523	2.030192610022387	8561	29	11	62700	TMSB10,CKMT1B,MRPL51,SDF2L1,TOP3B,ILK,SPRR2A,ATP4B,PUF60,HLA-G,PQBP1
TF	Factor: RXR-alpha; motif: NNGNNRNNNARAGGTCANNG	TF:M10055	false	0.00939761005691076	2.026982579492399	5889	29	9	62700	AGPAT1,CCL23,ATP4B,NDUFA3,HSD17B1,GFER,PQBP1,TYROBP,CST2
TF	Factor: STAT; motif: TTCCCGKAA	TF:M00223	false	0.00940519826685421	2.026632044845858	3570	29	7	62700	TMSB10,NUDT11,SPRR2A,ATP4B,NDUFA3,HSD17B1,GFER
TF	Factor: NF-1B; motif: KCCAGANWN	TF:M08825	false	0.009408420501126424	2.02648328042209	5893	29	9	62700	AGPAT1,CKMT1B,MRPL51,SDF2L1,TOP3B,NUDT11,HSD17B1,HLA-G,TYROBP
TF	Factor: Dlx-6; motif: NTCRTTAN	TF:M10593	false	0.00946707261935209	2.0237842915144038	7200	29	10	62700	CCL23,CKMT1B,MRPL51,SDF2L1,TMPRSS11E,ILK,PQBP1,MCTS1,TYROBP,CST2
TF	Factor: HSF2; motif: NGAANNWTCK	TF:M00147	false	0.009476441766709176	2.0233547018146076	5905	29	9	62700	CKMT1B,MRPL51,TMPRSS11E,NUDT11,HPRT1,PUF60,HLA-G,SPINT3,CST2
TF	Factor: GR; motif: RGNACANMNTGTNCY	TF:M09941	false	0.009476441766709176	2.0233547018146076	5905	29	9	62700	TMSB10,TMPRSS11E,NUDT11,HPRT1,HSD17B1,SPINT3,MCTS1,TYROBP,CST2
TF	Factor: YY1; motif: NAANATGGCGNNN	TF:M08982	false	0.009476441766709176	2.0233547018146076	7204	29	10	62700	TMSB10,AGPAT1,MRPL51,HPRT1,ATP4B,NDUFA3,PUF60,GFER,PQBP1,SPINT3
TF	Factor: ZNF647; motif: NTAGGCCTAN; match class: 1	TF:M12285_1	false	0.009542142406765675	2.020354106325508	429	29	3	62700	MRPL51,TOP3B,TYROBP
TF	Factor: AR; motif: RGGWACAYNGTGTWCYN	TF:M04453	false	0.009630701430589974	2.0163420808566737	7226	29	10	62700	TMSB10,TOP3B,TMPRSS11E,NUDT11,ATP4B,HSD17B1,SPINT3,MCTS1,TYROBP,CST2
TF	Factor: PATZ; motif: GGGGNGGGGGMKGGRRNGGNRN	TF:M10026	false	0.009678330899261178	2.0141995335741085	8619	29	11	62700	TMSB10,CKMT1B,MRPL51,SDF2L1,ILK,NUDT11,HPRT1,PUF60,GFER,SPINT3,TYROBP
TF	Factor: POU6F2; motif: ASCTMATTAW	TF:M08024	false	0.009746086005919549	2.011169760435592	433	29	3	62700	TMPRSS11E,PQBP1,MCTS1
TF	Factor: FOSL1; motif: NNATGACTCATNN	TF:M12518	false	0.009804814002312012	2.0085606405006042	4726	29	8	62700	AGPAT1,CCL23,NUDT11,SPRR2A,ATP4B,HSD17B1,HLA-G,CST2
TF	Factor: foxl2; motif: NNYGTAAACAN	TF:M11579	false	0.009933361965435365	2.0029037388233406	5956	29	9	62700	CCL23,CKMT1B,MRPL51,TOP3B,TMPRSS11E,SPRR2A,PQBP1,MCTS1,CST2
TF	Factor: PRDM16; motif: KGGTCATRACCM	TF:M05946	false	0.009933361965435365	2.0029037388233406	7263	29	10	62700	MRPL51,TMPRSS11E,HPRT1,NDUFA3,HSD17B1,GFER,PQBP1,SPINT3,MCTS1,TYROBP
TF	Factor: YY1; motif: NYNKCCATNTT	TF:M01035	false	0.00999303653263062	2.000302524888682	5964	29	9	62700	TMSB10,MRPL51,SPRR2A,HPRT1,NDUFA3,PUF60,GFER,PQBP1,SPINT3
TF	Factor: Sp1; motif: NGGGGGCGGGGCCNGGGGGGGG; match class: 1	TF:M10071_1	false	0.00999303653263062	2.000302524888682	4745	29	8	62700	TMSB10,MRPL51,ILK,NUDT11,HPRT1,PUF60,GFER,PQBP1
TF	Factor: IRF-8; motif: NYGAAACYGAAACTN	TF:M11684	false	0.010042385794718962	1.9981630985064611	4750	29	8	62700	TMSB10,AGPAT1,MRPL51,SDF2L1,NUDT11,SPRR2A,HLA-G,SPINT3
TF	Factor: Foxn2; motif: NNGCGTCNNNNNGACGCNN	TF:M11541	false	0.010065116925868374	1.9971811755726967	5973	29	9	62700	TMSB10,AGPAT1,CKMT1B,MRPL51,TOP3B,ILK,PUF60,GFER,CST2
TF	Factor: TEF-3:E2A; motif: NCAGSTGNGWATGYN	TF:M08438	false	0.010071067092572205	1.9969245107906581	5975	29	9	62700	AGPAT1,CKMT1B,MRPL51,SPRR2A,HSD17B1,PUF60,GFER,SPINT3,CST2
TF	Factor: Pax-6; motif: TTTCACGCWTGANTGMNYN; match class: 1	TF:M04065_1	false	0.010145334347823215	1.9937336358635627	3638	29	7	62700	MRPL51,NUDT11,HPRT1,HSD17B1,HLA-G,GFER,MCTS1
TF	Factor: NFATc1; motif: TTTTCCATGGAAAN; match class: 1	TF:M04053_1	false	0.010198373955944912	1.9914690672826727	5990	29	9	62700	AGPAT1,CKMT1B,TMPRSS11E,NUDT11,SPRR2A,HPRT1,ATP4B,PUF60,MCTS1
TF	Factor: POU3F3; motif: WTNAATAWKNAW	TF:M04082	false	0.010198373955944912	1.9914690672826727	3645	29	7	62700	TMSB10,CCL23,SDF2L1,TOP3B,HPRT1,SPINT3,TYROBP
TF	Factor: ZNF460; motif: NNACNCCCCCCNN	TF:M12313	false	0.010198373955944912	1.9914690672826727	5993	29	9	62700	TMSB10,MRPL51,NUDT11,ATP4B,NDUFA3,HSD17B1,GFER,PQBP1,SPINT3
TF	Factor: Pit-1; motif: NMTTCATAAWTATWNMNA	TF:M00802	false	0.010210979659449048	1.9909325889334142	4774	29	8	62700	TMSB10,CCL23,CKMT1B,MRPL51,TOP3B,TMPRSS11E,HPRT1,MCTS1
TF	Factor: LIM-1; motif: NNCGTTAN	TF:M10999	false	0.010210979659449048	1.9909325889334142	5997	29	9	62700	CKMT1B,MRPL51,NUDT11,ATP4B,HSD17B1,PUF60,PQBP1,MCTS1,TYROBP
TF	Factor: RFX; motif: SHGTTGCSN	TF:M00975	false	0.010216821723202502	1.9906841847050103	5999	29	9	62700	AGPAT1,CCL23,CKMT1B,MRPL51,TOP3B,NUDT11,ATP4B,GFER,TYROBP
TF	Factor: Oct-1; motif: CWNAWTKWSATRYN	TF:M00162	false	0.010241780254844296	1.9896245465188407	3656	29	7	62700	MRPL51,TOP3B,TMPRSS11E,SPRR2A,MCTS1,TYROBP,CST2
TF	Factor: Miz-1; motif: NNRGGWGGGGGAGGGGMRR	TF:M10112	false	0.010241780254844296	1.9896245465188407	8711	29	11	62700	TMSB10,CKMT1B,ILK,NUDT11,NDUFA3,HSD17B1,PUF60,GFER,SPINT3,MCTS1,CST2
TF	Factor: POU6F1; motif: NNNNATAATGAGSTNNN	TF:M01462	false	0.010241780254844296	1.9896245465188407	6007	29	9	62700	CCL23,SDF2L1,TMPRSS11E,ILK,NDUFA3,HLA-G,PQBP1,MCTS1,CST2
TF	Factor: Sp1; motif: NGGGGGCGGGGCCNGGGGGGGG	TF:M10071	false	0.010304662488499665	1.9869662282207825	8724	29	11	62700	TMSB10,AGPAT1,MRPL51,ILK,NUDT11,HPRT1,HSD17B1,PUF60,GFER,PQBP1,SPINT3
TF	Factor: C-JUN:FRA-2; motif: NNRTGAGTCAYN	TF:M08940	false	0.010367151797125568	1.9843405424241796	3667	29	7	62700	AGPAT1,CCL23,NUDT11,SPRR2A,HSD17B1,HLA-G,CST2
TF	Factor: RXRALPHA; motif: CNNTGRCCTYTNN; match class: 1	TF:M09833_1	false	0.010408993116465632	1.9825912786654394	1013	29	4	62700	AGPAT1,ATP4B,NDUFA3,HSD17B1
TF	Factor: STAT3; motif: NNYTTCCMRGAA	TF:M10081	false	0.010612069155217757	1.974199928532188	3684	29	7	62700	TMSB10,NUDT11,SPRR2A,ATP4B,NDUFA3,HSD17B1,GFER
TF	Factor: Fra-2; motif: RTGACTCANNN	TF:M09616	false	0.010697897435461713	1.9707015701563262	4824	29	8	62700	AGPAT1,CCL23,NUDT11,SPRR2A,ATP4B,HSD17B1,HLA-G,CST2
TF	Factor: HSF1; motif: AGAANRTTCN	TF:M00146	false	0.010721079074276227	1.969761500798204	2670	29	6	62700	CKMT1B,MRPL51,HPRT1,PUF60,SPINT3,CST2
TF	Factor: Sox-9; motif: RNACAAAGGVN	TF:M01284	false	0.010760216949978247	1.9681789722357494	6062	29	9	62700	AGPAT1,TOP3B,NUDT11,SPRR2A,HSD17B1,GFER,SPINT3,MCTS1,CST2
TF	Factor: ERG; motif: MNNSNGGAAG	TF:M08880	false	0.01089343502274322	1.9628351527335086	2681	29	6	62700	CCL23,CKMT1B,MRPL51,TOP3B,GFER,TYROBP
TF	Factor: PITX3; motif: NNTAATCCN	TF:M04429	false	0.0109682968946859	1.9598608023853308	1784	29	5	62700	AGPAT1,SDF2L1,PUF60,HLA-G,TYROBP
TF	Factor: FOXJ2; motif: NNTGTTGTAAAYAN	TF:M11584	false	0.010992268109346207	1.9589126873997373	4852	29	8	62700	AGPAT1,TOP3B,NUDT11,SPRR2A,HPRT1,PQBP1,SPINT3,CST2
TF	Factor: pitx2; motif: YTAATCCC	TF:M10912	false	0.011012111725766448	1.9581293910275532	1787	29	5	62700	AGPAT1,SDF2L1,PUF60,HLA-G,TYROBP
TF	Factor: RBP-Jkappa; motif: TTCCCACK	TF:M01111	false	0.011012406669268357	1.9581177592331083	1034	29	4	62700	SPRR2A,HPRT1,ATP4B,HSD17B1
TF	Factor: YY1; motif: CAARATGGCNGC	TF:M07234	false	0.011025955389799835	1.9575837689765538	6094	29	9	62700	TMSB10,AGPAT1,MRPL51,HPRT1,NDUFA3,PUF60,GFER,PQBP1,SPINT3
TF	Factor: Six-3; motif: NNGTATCRNN	TF:M11034	false	0.011100113788444265	1.954672569191707	3728	29	7	62700	AGPAT1,CCL23,TOP3B,HLA-G,PQBP1,SPINT3,CST2
TF	Factor: Pit-1; motif: NTAATGAKATGCRN	TF:M11950	false	0.011130992056344475	1.9534661271840759	6110	29	9	62700	CCL23,SDF2L1,TOP3B,TMPRSS11E,SPRR2A,NDUFA3,MCTS1,TYROBP,CST2
TF	Factor: JUND:C-FOS; motif: NNATGAGTCATNN	TF:M08933	false	0.011182192716262331	1.9514730272903593	4878	29	8	62700	AGPAT1,CCL23,NUDT11,SPRR2A,ATP4B,HSD17B1,HLA-G,CST2
TF	Factor: T3R-beta; motif: NRGGTCAAAGGTCAN; match class: 1	TF:M11816_1	false	0.011182192716262331	1.9514730272903593	4879	29	8	62700	AGPAT1,SDF2L1,TOP3B,NUDT11,ATP4B,NDUFA3,HSD17B1,TYROBP
TF	Factor: GR; motif: RGWACATWAYGTWCY	TF:M11846	false	0.011184756150013443	1.951373479949829	6119	29	9	62700	TMSB10,TMPRSS11E,NUDT11,HPRT1,HSD17B1,SPINT3,MCTS1,TYROBP,CST2
TF	Factor: FXR; motif: NAGGTCAWNKN	TF:M08953	false	0.011184756150013443	1.951373479949829	4883	29	8	62700	CCL23,CKMT1B,TOP3B,HPRT1,ATP4B,NDUFA3,TYROBP,CST2
TF	Factor: Erg; motif: NACCGGAARYN	TF:M11392	false	0.011184756150013443	1.951373479949829	8856	29	11	62700	TMSB10,AGPAT1,CKMT1B,MRPL51,TOP3B,ILK,NUDT11,ATP4B,PUF60,PQBP1,MCTS1
TF	Factor: SP1; motif: RCCMCRCCCMC	TF:M03920	false	0.011211550370466165	1.9503343275672091	7452	29	10	62700	TMSB10,AGPAT1,MRPL51,ILK,HPRT1,HSD17B1,PUF60,PQBP1,SPINT3,CST2
TF	Factor: Oct-2; motif: NNNATTTGCATRT	TF:M07120	false	0.011385762152612321	1.943637892796289	4899	29	8	62700	TMSB10,CCL23,SDF2L1,TMPRSS11E,SPRR2A,SPINT3,MCTS1,CST2
TF	Factor: A-Myb:Elf-1; motif: NMCCGGAACCGTTA; match class: 1	TF:M08390_1	false	0.011392608633324084	1.943376821544876	4902	29	8	62700	CKMT1B,MRPL51,SDF2L1,ILK,HPRT1,ATP4B,PUF60,MCTS1
TF	Factor: c-Myc; motif: CACGTGGC	TF:M03867	false	0.011392608633324084	1.943376821544876	7471	29	10	62700	TMSB10,CKMT1B,ILK,NUDT11,SPRR2A,HPRT1,ATP4B,HSD17B1,PUF60,CST2
TF	Factor: C-JUN:FRA-1; motif: NNATGACTCATNN	TF:M08938	false	0.011394409250425069	1.9433081861423327	3759	29	7	62700	AGPAT1,CCL23,NUDT11,SPRR2A,HSD17B1,HLA-G,CST2
TF	Factor: TEF-3:C/EBPdelta; motif: RGWATGYNRTTRCGYAAY	TF:M08413	false	0.011453240174844247	1.9410716320152561	6152	29	9	62700	AGPAT1,CKMT1B,TOP3B,ILK,SPRR2A,HPRT1,HSD17B1,PUF60,CST2
TF	Factor: STAT3; motif: NTTCYKGGAAN	TF:M07229	false	0.011602869034743429	1.9354346097476356	3774	29	7	62700	TMSB10,NUDT11,SPRR2A,ATP4B,NDUFA3,PUF60,GFER
TF	Factor: ATF2; motif: VGTGACGTMACN	TF:M00179	false	0.011654737258159112	1.9334975126726073	6170	29	9	62700	AGPAT1,MRPL51,ILK,HPRT1,HSD17B1,PUF60,GFER,PQBP1,MCTS1
TF	Factor: Six-3; motif: NNRTATCRNN	TF:M11035	false	0.011670942876507166	1.9328940565919155	1828	29	5	62700	AGPAT1,TMPRSS11E,ILK,HLA-G,SPINT3
TF	Factor: FOX; motif: KWTTGTTTRTTTW	TF:M00809	false	0.011670942876507166	1.9328940565919155	3782	29	7	62700	MRPL51,SDF2L1,TOP3B,TMPRSS11E,HPRT1,SPINT3,MCTS1
TF	Factor: COUP; motif: TGACCTTTGACCC	TF:M00765	false	0.011670942876507166	1.9328940565919155	2742	29	6	62700	AGPAT1,CCL23,HPRT1,ATP4B,GFER,TYROBP
TF	Factor: TFEA; motif: RGTCACGTGA	TF:M10100	false	0.011678916258240664	1.9325974555885796	6179	29	9	62700	AGPAT1,CCL23,CKMT1B,TOP3B,NUDT11,HPRT1,HSD17B1,PUF60,HLA-G
TF	Factor: Dlx-7; motif: NTCRTTAN	TF:M10600	false	0.011678916258240664	1.9325974555885796	7511	29	10	62700	CKMT1B,MRPL51,TOP3B,TMPRSS11E,SPRR2A,PQBP1,SPINT3,MCTS1,TYROBP,CST2
TF	Factor: SRY; motif: AACAATNNNCATTGTT; match class: 1	TF:M04556_1	false	0.011686512705129904	1.9323150644467368	6181	29	9	62700	TMSB10,CCL23,NUDT11,SPRR2A,HLA-G,GFER,PQBP1,SPINT3,MCTS1
TF	Factor: Alx-4; motif: NNCRTTAN; match class: 1	TF:M10880_1	false	0.011693284133263291	1.93206349733728	2747	29	6	62700	NUDT11,ATP4B,PUF60,PQBP1,MCTS1,TYROBP
TF	Factor: ZBTB2; motif: TCCKCCTSR	TF:M07437	false	0.011733605784284153	1.9305685069315204	3791	29	7	62700	CCL23,NUDT11,HPRT1,ATP4B,SPINT3,TYROBP,CST2
TF	Factor: ER-alpha; motif: NAGGTCANSNTGACCYN	TF:M11845	false	0.011744233045507554	1.9301753394636163	3793	29	7	62700	CKMT1B,MRPL51,NUDT11,HPRT1,HSD17B1,HLA-G,GFER
TF	Factor: AR; motif: ARGAACANNNTGTNC	TF:M07204	false	0.0118007051608939	1.9280920402926156	4949	29	8	62700	TMSB10,TMPRSS11E,NUDT11,HSD17B1,SPINT3,MCTS1,TYROBP,CST2
TF	Factor: KLF4; motif: NNCCCCACCCNN	TF:M12489	false	0.011908550751076092	1.9241410881484122	6206	29	9	62700	TMSB10,CKMT1B,NUDT11,HPRT1,HSD17B1,SPINT3,MCTS1,TYROBP,CST2
TF	Factor: KLF; motif: GGGNGGGG	TF:M07461	false	0.01199688807810323	1.9209313927671297	8970	29	11	62700	TMSB10,CKMT1B,SDF2L1,NUDT11,SPRR2A,HPRT1,HSD17B1,SPINT3,MCTS1,TYROBP,CST2
TF	Factor: HOXD12:Elk-1; motif: NRNCGGAAGTCGTAAAN	TF:M08359	false	0.012033593329200953	1.9196046694164306	6218	29	9	62700	AGPAT1,CCL23,TMPRSS11E,ILK,SPRR2A,ATP4B,HLA-G,SPINT3,MCTS1
TF	Factor: p63; motif: RRACATGTCNRGACATGTYY	TF:M01656	false	0.012069262968655268	1.918319250069942	3817	29	7	62700	CKMT1B,TMPRSS11E,HPRT1,GFER,PQBP1,SPINT3,MCTS1
TF	Factor: SALL2; motif: GGGTGGG; match class: 1	TF:M04595_1	false	0.012148805220787146	1.9154664308338523	7570	29	10	62700	TMSB10,AGPAT1,CKMT1B,NUDT11,SPRR2A,HPRT1,HSD17B1,PQBP1,MCTS1,TYROBP
TF	Factor: DLX2; motif: AMSMCTGACKG	TF:M08873	false	0.012228460309244595	1.912628221728554	7578	29	10	62700	SDF2L1,ILK,NDUFA3,HSD17B1,HLA-G,GFER,PQBP1,MCTS1,TYROBP,CST2
TF	Factor: Bcl-6; motif: NTTYCTAGRA; match class: 1	TF:M02085_1	false	0.012250330945495554	1.9118521785760942	1084	29	4	62700	TMSB10,AGPAT1,CCL23,TMPRSS11E
TF	Factor: p63; motif: NRCAWGYCCAGRCWTGYNN	TF:M10024	false	0.01233347283318304	1.908914618463019	2789	29	6	62700	MRPL51,NUDT11,NDUFA3,HSD17B1,SPINT3,CST2
TF	Factor: Oct3; motif: TKWNATGCAWATN	TF:M03837	false	0.012420137970513742	1.9058735797230482	1090	29	4	62700	CCL23,TMPRSS11E,SPRR2A,MCTS1
TF	Factor: LRF; motif: NGNAGNGGGTYN	TF:M04617	false	0.012420226815967625	1.9058704730786253	6261	29	9	62700	TMSB10,CCL23,MRPL51,SDF2L1,TOP3B,ILK,NUDT11,HPRT1,NDUFA3
TF	Factor: AP-2gamma; motif: GCCYNCRGSN	TF:M03811	false	0.012420226815967625	1.9058704730786253	9030	29	11	62700	TMSB10,MRPL51,SDF2L1,TOP3B,ILK,NUDT11,HPRT1,HSD17B1,PUF60,GFER,PQBP1
TF	Factor: YY1; motif: NNNNAARATGGNNNN; match class: 1	TF:M07370_1	false	0.012420226815967625	1.9058704730786253	1091	29	4	62700	AGPAT1,HPRT1,NDUFA3,SPINT3
TF	Factor: YY1; motif: GCCGCCATTTTG	TF:M02044	false	0.012622132267604037	1.898867273155888	6280	29	9	62700	AGPAT1,MRPL51,HPRT1,ATP4B,NDUFA3,PUF60,GFER,PQBP1,SPINT3
TF	Factor: NF-1; motif: TTGGCNN	TF:M07364	false	0.012720991762037535	1.8954790286255043	5031	29	8	62700	TMSB10,CKMT1B,NUDT11,ATP4B,NDUFA3,PUF60,GFER,CST2
TF	Factor: HLF; motif: GTTACRYAAT	TF:M00260	false	0.012720991762037535	1.8954790286255043	2814	29	6	62700	TMSB10,AGPAT1,SPRR2A,HSD17B1,HLA-G,PQBP1
TF	Factor: USF1; motif: NNGTCATGTGACNN	TF:M12501	false	0.012720991762037535	1.8954790286255043	1884	29	5	62700	CKMT1B,TOP3B,NUDT11,HSD17B1,HLA-G
TF	Factor: NF-1C; motif: TTGGCNN	TF:M07300	false	0.01275279875680945	1.8943944935631767	6306	29	9	62700	SDF2L1,TMPRSS11E,ATP4B,HSD17B1,PUF60,HLA-G,PQBP1,SPINT3,TYROBP
TF	Factor: OC-2; motif: TCAATA	TF:M02112	false	0.01275279875680945	1.8943944935631767	7653	29	10	62700	AGPAT1,CCL23,MRPL51,SDF2L1,TMPRSS11E,ILK,SPRR2A,PQBP1,MCTS1,CST2
TF	Factor: Bcl-6; motif: NTTYCTAGRA	TF:M02085	false	0.01275279875680945	1.8943944935631767	5045	29	8	62700	TMSB10,AGPAT1,CCL23,MRPL51,TOP3B,TMPRSS11E,SPINT3,MCTS1
TF	Factor: pax-2; motif: NSGTCACGCWTSANYGMNYN	TF:M11876	false	0.01275279875680945	1.8943944935631767	6303	29	9	62700	MRPL51,TMPRSS11E,ILK,HPRT1,HSD17B1,PUF60,HLA-G,PQBP1,TYROBP
TF	Factor: Elk-1:Pax-1; motif: ACCGGAACTACGCWTSANTG	TF:M08224	false	0.01275279875680945	1.8943944935631767	9072	29	11	62700	CKMT1B,MRPL51,SDF2L1,TOP3B,ATP4B,HSD17B1,PUF60,HLA-G,GFER,PQBP1,CST2
TF	Factor: KLF3; motif: NNNNNNGGGCGGGGCNNGN; match class: 1	TF:M09970_1	false	0.01275279875680945	1.8943944935631767	3880	29	7	62700	TMSB10,ILK,NUDT11,HPRT1,PUF60,GFER,PQBP1
TF	Factor: CPEB1; motif: AATAAAAA; match class: 1	TF:M04514_1	false	0.01275279875680945	1.8943944935631767	1105	29	4	62700	TMPRSS11E,HPRT1,SPINT3,MCTS1
TF	Factor: Sox-9; motif: NAACAATRN	TF:M04004	false	0.012774498920314136	1.8936561260590425	1107	29	4	62700	MRPL51,SPINT3,MCTS1,TYROBP
TF	Factor: Freac-2; motif: NNANNGTAAACAANNN	TF:M00290	false	0.012871536840708363	1.890369595940065	2830	29	6	62700	CCL23,MRPL51,TMPRSS11E,SPRR2A,PQBP1,MCTS1
TF	Factor: ZNF436; motif: TCCTCCAGGAAGCCY; match class: 1	TF:M10477_1	false	0.012871536840708363	1.890369595940065	9098	29	11	62700	MRPL51,NUDT11,SPRR2A,HPRT1,ATP4B,NDUFA3,HSD17B1,HLA-G,GFER,PQBP1,CST2
TF	Factor: RXR-alpha; motif: NNGNNRNNNARAGGTCANNG; match class: 1	TF:M10055_1	false	0.012926063908012332	1.8885337012039625	1112	29	4	62700	CCL23,ATP4B,TYROBP,CST2
TF	Factor: Sp1; motif: GGGGCGGGGT; match class: 1	TF:M00008_1	false	0.0130612153917808	1.8840164085598419	5079	29	8	62700	TMSB10,AGPAT1,ILK,HPRT1,PUF60,GFER,PQBP1,CST2
TF	Factor: MITF; motif: NNNNRTCACGTGAYNNNN; match class: 1	TF:M12542_1	false	0.0130612153917808	1.8840164085598419	1118	29	4	62700	TOP3B,NUDT11,HSD17B1,HLA-G
TF	Factor: ESE-1; motif: NSMGGAARTN	TF:M01214	false	0.0130612153917808	1.8840164085598419	7699	29	10	62700	AGPAT1,MRPL51,TOP3B,NUDT11,SPRR2A,ATP4B,PUF60,PQBP1,MCTS1,TYROBP
TF	Factor: MITF; motif: NNNNRTCACGTGAYNNNN	TF:M12542	false	0.0130612153917808	1.8840164085598419	1118	29	4	62700	TOP3B,NUDT11,HSD17B1,HLA-G
TF	Factor: CREB; motif: NNGNTGACGTNN	TF:M00113	false	0.0130612153917808	1.8840164085598419	5081	29	8	62700	AGPAT1,ILK,NUDT11,NDUFA3,HSD17B1,PUF60,GFER,PQBP1
TF	Factor: JUN; motif: NRTGACTCA	TF:M12589	false	0.0130612153917808	1.8840164085598419	3908	29	7	62700	AGPAT1,CCL23,NUDT11,SPRR2A,HSD17B1,HLA-G,CST2
TF	Factor: RelA-p65; motif: AAASTCCC	TF:M04849	false	0.0130612153917808	1.8840164085598419	6339	29	9	62700	AGPAT1,CCL23,CKMT1B,MRPL51,SDF2L1,HPRT1,NDUFA3,HLA-G,TYROBP
TF	Factor: ESE-1; motif: NSMGGAARTN	TF:M02055	false	0.0130612153917808	1.8840164085598419	7699	29	10	62700	AGPAT1,MRPL51,TOP3B,NUDT11,SPRR2A,ATP4B,PUF60,PQBP1,MCTS1,TYROBP
TF	Factor: AP-2gamma; motif: GCCYNCRGSN; match class: 1	TF:M03811_1	false	0.013063425309920178	1.8839429334627762	3912	29	7	62700	TMSB10,SDF2L1,ILK,HPRT1,HSD17B1,PUF60,GFER
TF	Factor: AP-1; motif: NNNTGAGTCAKCN	TF:M00517	false	0.013103844233644364	1.8826012780432713	5086	29	8	62700	AGPAT1,CCL23,TMPRSS11E,NUDT11,SPRR2A,HSD17B1,HLA-G,CST2
TF	Factor: POU2F1; motif: ATTTGCATN; match class: 1	TF:M07058_1	false	0.013235701011459216	1.8782530519186533	515	29	3	62700	TMPRSS11E,SPRR2A,MCTS1
TF	Factor: Smad2; motif: AGACAN; match class: 1	TF:M03580_1	false	0.013299864163971803	1.876152794607256	9166	29	11	62700	SDF2L1,TMPRSS11E,ILK,NUDT11,SPRR2A,PUF60,HLA-G,PQBP1,SPINT3,MCTS1,TYROBP
TF	Factor: ERF:Dlx-3; motif: NNCGGAANNNNNNNATTN	TF:M08534	false	0.013299864163971803	1.876152794607256	3929	29	7	62700	AGPAT1,MRPL51,TMPRSS11E,HPRT1,PUF60,GFER,MCTS1
TF	Factor: Elk-1:TBR2; motif: TNRCACCGGAAGN	TF:M08213	false	0.013299864163971803	1.876152794607256	6374	29	9	62700	TMSB10,CKMT1B,MRPL51,SDF2L1,TOP3B,NUDT11,ATP4B,NDUFA3,PUF60
TF	Factor: DEC1; motif: GTCACGTGAC; match class: 1	TF:M11074_1	false	0.013348108557483297	1.8745802699731746	3937	29	7	62700	CCL23,CKMT1B,TOP3B,NUDT11,HPRT1,PUF60,PQBP1
TF	Factor: NF-1; motif: NNTTGGCNNNNNNCCNNN	TF:M00193	false	0.013348108557483297	1.8745802699731746	5111	29	8	62700	AGPAT1,CKMT1B,MRPL51,ILK,NUDT11,ATP4B,GFER,SPINT3
TF	Factor: LRF; motif: NRGGGKCKY	TF:M10115	false	0.013348108557483297	1.8745802699731746	7738	29	10	62700	TMSB10,CCL23,CKMT1B,SDF2L1,ILK,NUDT11,ATP4B,PUF60,SPINT3,CST2
TF	Factor: p73; motif: NNRCAWGYCCARRCWTGYC	TF:M10025	false	0.0134166679458855	1.8723553286077512	6388	29	9	62700	MRPL51,TMPRSS11E,NUDT11,NDUFA3,HSD17B1,PQBP1,SPINT3,MCTS1,CST2
TF	Factor: ER71:Pax-5; motif: ACCGGAACYACGCWTSANTG; match class: 1	TF:M08266_1	false	0.0134166679458855	1.8723553286077512	9184	29	11	62700	AGPAT1,CKMT1B,MRPL51,SDF2L1,TOP3B,ATP4B,HSD17B1,PUF60,GFER,PQBP1,CST2
TF	Factor: Sox-14; motif: NNNACAATGN	TF:M11618	false	0.013422641492490846	1.8721620092992282	1137	29	4	62700	SDF2L1,PQBP1,SPINT3,TYROBP
TF	Factor: Sox-3; motif: SNNACAATRK	TF:M11617	false	0.013422641492490846	1.8721620092992282	3949	29	7	62700	TMSB10,SDF2L1,NUDT11,SPRR2A,PUF60,HLA-G,SPINT3
TF	Factor: Elk-1:HOXB13; motif: ACCGGAAGTNGTAAAN	TF:M08222	false	0.01344490763051566	1.8714421771294223	7759	29	10	62700	AGPAT1,CCL23,MRPL51,SDF2L1,ILK,ATP4B,PUF60,GFER,SPINT3,MCTS1
TF	Factor: nerf; motif: YRNCAGGAAGYRGSTBDS	TF:M00531	false	0.013491394985330387	1.8699431427588473	7764	29	10	62700	AGPAT1,CCL23,SPRR2A,HSD17B1,HLA-G,GFER,SPINT3,MCTS1,TYROBP,CST2
TF	Factor: E2F-3:Prrxl1; motif: SGCGCTAATTNN; match class: 1	TF:M08206_1	false	0.01349591437295136	1.8697976858629661	5137	29	8	62700	AGPAT1,CCL23,MRPL51,TOP3B,HPRT1,NDUFA3,GFER,PQBP1
TF	Factor: Pbx; motif: NKTGATTGACRKSN	TF:M01967	false	0.01349591437295136	1.8697976858629661	5137	29	8	62700	AGPAT1,CKMT1B,MRPL51,ILK,SPRR2A,NDUFA3,HLA-G,MCTS1
TF	Factor: Sox-4; motif: AACAAA; match class: 1	TF:M03849_1	false	0.01350534330693634	1.8694943715348038	9216	29	11	62700	CCL23,TOP3B,TMPRSS11E,SPRR2A,NDUFA3,HLA-G,PQBP1,SPINT3,MCTS1,TYROBP,CST2
TF	Factor: sp4; motif: NNGNARGRGGCGGRGCNNRR; match class: 1	TF:M10072_1	false	0.01350534330693634	1.8694943715348038	6414	29	9	62700	TMSB10,CKMT1B,ILK,NUDT11,HPRT1,PUF60,GFER,PQBP1,MCTS1
TF	Factor: Ets; motif: ANNCACTTCCTG	TF:M00771	false	0.01350534330693634	1.8694943715348038	3962	29	7	62700	AGPAT1,SPRR2A,HLA-G,GFER,MCTS1,TYROBP,CST2
TF	Factor: RXR-alpha; motif: GRGGTCAAAGGTCAN	TF:M11775	false	0.013703354821062485	1.8631730969374969	5154	29	8	62700	AGPAT1,CCL23,CKMT1B,MRPL51,TOP3B,NUDT11,ATP4B,NDUFA3
TF	Factor: Fli-1:C/EBPbeta; motif: RNCGGAWRTTGCGCAAY; match class: 1	TF:M08281_1	false	0.013776355833291083	1.860865648233699	1954	29	5	62700	MRPL51,TOP3B,GFER,MCTS1,TYROBP
TF	Factor: TFAP2A; motif: NNNGCCTCAGGCNN	TF:M12485	false	0.013857743423233884	1.8583074839107687	6444	29	9	62700	CKMT1B,SDF2L1,ILK,HPRT1,HSD17B1,HLA-G,GFER,SPINT3,CST2
TF	Factor: Erg; motif: NACCGGATATCCGGTN; match class: 1	TF:M11391_1	false	0.014020342707402694	1.8532413705266468	9266	29	11	62700	TMSB10,AGPAT1,TOP3B,ILK,NUDT11,SPRR2A,ATP4B,NDUFA3,HLA-G,PQBP1,TYROBP
TF	Factor: NF-Y; motif: NNNNRRCCAATSR; match class: 1	TF:M00775_1	false	0.014040898654844385	1.852605095315168	139	29	2	62700	AGPAT1,PQBP1
TF	Factor: PUR1; motif: GGGNCAGNN	TF:M01721	false	0.014227424345422882	1.84687371508198	9289	29	11	62700	TMSB10,CKMT1B,SDF2L1,ILK,NUDT11,ATP4B,HSD17B1,HLA-G,GFER,TYROBP,CST2
TF	Factor: E2F2; motif: AAAATGGCGCCATTTT	TF:M04517	false	0.014241656670428936	1.8464394881586546	9292	29	11	62700	TMSB10,AGPAT1,CCL23,MRPL51,ILK,NDUFA3,HLA-G,SPINT3,MCTS1,TYROBP,CST2
TF	Factor: Pax-2; motif: NNNNGTCANGNRTKANNNN	TF:M00098	false	0.014241656670428936	1.8464394881586546	7847	29	10	62700	AGPAT1,MRPL51,TOP3B,TMPRSS11E,ILK,SPRR2A,HSD17B1,HLA-G,TYROBP,CST2
TF	Factor: ZNF383; motif: SSNGGGMGGNGSNGGS	TF:M12703	false	0.014241656670428936	1.8464394881586546	9295	29	11	62700	TMSB10,CKMT1B,SDF2L1,TOP3B,ILK,NUDT11,HPRT1,ATP4B,PUF60,GFER,CST2
TF	Factor: MZF-1; motif: NGNGGGGA	TF:M00083	false	0.01428800635657952	1.8450283652425672	2934	29	6	62700	TMPRSS11E,ILK,PUF60,GFER,SPINT3,CST2
TF	Factor: hoxa9; motif: RTCGTWANNN; match class: 1	TF:M10785_1	false	0.014305605987420431	1.8444937406955861	1168	29	4	62700	MRPL51,HPRT1,PQBP1,MCTS1
TF	Factor: YY1; motif: GCCGCCATNTTGNNNNNGGNCN; match class: 1	TF:M04696_1	false	0.014313591226655875	1.844251389702951	1979	29	5	62700	TMSB10,AGPAT1,MRPL51,NDUFA3,SPINT3
TF	Factor: REX-1; motif: GGCMGCCATTTT	TF:M10119	false	0.014335819046533412	1.8435774895170505	1981	29	5	62700	AGPAT1,NDUFA3,PUF60,GFER,SPINT3
TF	Factor: AR; motif: NGNACANNNTGTTCYNN; match class: 1	TF:M09589_1	false	0.014357132344799057	1.8429322962496102	1171	29	4	62700	HSD17B1,SPINT3,TYROBP,CST2
TF	Factor: TFAP2C; motif: NGCCCNNRGGCA	TF:M04152	false	0.014416799584851356	1.8411311388470573	7872	29	10	62700	TMSB10,AGPAT1,MRPL51,SDF2L1,TOP3B,HPRT1,ATP4B,HSD17B1,PUF60,GFER
TF	Factor: AP-2; motif: GSCCSCRGGCNRNRNN	TF:M00800	false	0.014416799584851356	1.8411311388470573	9321	29	11	62700	TMSB10,MRPL51,TOP3B,ILK,HPRT1,HSD17B1,PUF60,HLA-G,GFER,SPINT3,CST2
TF	Factor: YY1; motif: CAARATGGCNGC; match class: 1	TF:M07234_1	false	0.01443570464200563	1.8405620122913455	1175	29	4	62700	TMSB10,MRPL51,NDUFA3,SPINT3
TF	Factor: POU3F2; motif: WTATGCWAATKA; match class: 1	TF:M04079_1	false	0.01443570464200563	1.8405620122913455	544	29	3	62700	TMPRSS11E,SPRR2A,MCTS1
TF	Factor: NURR1:RXR-ALPHA; motif: NRGGTCRTTGACCYN; match class: 1	TF:M08957_1	false	0.01443570464200563	1.8405620122913455	5221	29	8	62700	AGPAT1,SDF2L1,ATP4B,HSD17B1,PUF60,HLA-G,GFER,TYROBP
TF	Factor: HES-1; motif: NNCKYGTGNNN	TF:M07042	false	0.014463122290109067	1.8397379416895363	4036	29	7	62700	NUDT11,HPRT1,NDUFA3,PUF60,HLA-G,GFER,PQBP1
TF	Factor: FXR:RXR-ALPHA; motif: NAGKTCATTGACCYN	TF:M08954	false	0.014463122290109067	1.8397379416895363	6514	29	9	62700	AGPAT1,TOP3B,ILK,HSD17B1,PUF60,HLA-G,GFER,SPINT3,TYROBP
TF	Factor: POU2F1:Gscl; motif: NNGATTANNTATKCANNNN	TF:M08404	false	0.014463122290109067	1.8397379416895363	6514	29	9	62700	TMSB10,CCL23,SDF2L1,TMPRSS11E,HPRT1,ATP4B,NDUFA3,MCTS1,TYROBP
TF	Factor: ATF-2; motif: TTACGTAA; match class: 1	TF:M00040_1	false	0.014463122290109067	1.8397379416895363	6514	29	9	62700	TMSB10,AGPAT1,TMPRSS11E,SPRR2A,HPRT1,ATP4B,HSD17B1,HLA-G,GFER
TF	Factor: NF-kappaB; motif: GGGGATYCCC	TF:M00051	false	0.014609290586114395	1.835370872499391	6526	29	9	62700	TMSB10,CKMT1B,TOP3B,NUDT11,NDUFA3,HSD17B1,HLA-G,PQBP1,CST2
TF	Factor: TIEG1; motif: GGSGGKGNNN	TF:M08905	false	0.014609290586114395	1.835370872499391	5238	29	8	62700	TMSB10,AGPAT1,SDF2L1,SPRR2A,NDUFA3,HSD17B1,PUF60,CST2
TF	Factor: SP2; motif: GGGCGGGAC	TF:M01783	false	0.014633554388755852	1.8346501739473535	9359	29	11	62700	TMSB10,AGPAT1,MRPL51,ILK,NUDT11,HPRT1,HSD17B1,PUF60,PQBP1,MCTS1,TYROBP
TF	Factor: ER-beta; motif: ANNSTGACCYRGNN	TF:M03821	false	0.014633554388755852	1.8346501739473535	6534	29	9	62700	CCL23,CKMT1B,MRPL51,SDF2L1,ATP4B,NDUFA3,HLA-G,GFER,CST2
TF	Factor: NeuroD-2; motif: RMCATATGYY	TF:M11138	false	0.014633554388755852	1.8346501739473535	145	29	2	62700	TMPRSS11E,MCTS1
TF	Factor: Sp3; motif: ASMCTTGGGSRGGG	TF:M00665	false	0.014633554388755852	1.8346501739473535	7908	29	10	62700	TMSB10,AGPAT1,CKMT1B,MRPL51,NUDT11,PUF60,PQBP1,MCTS1,TYROBP,CST2
TF	Factor: GR; motif: RGNACANKNTGTNCY	TF:M09625	false	0.014633554388755852	1.8346501739473535	9365	29	11	62700	TMSB10,CCL23,TMPRSS11E,ILK,NUDT11,HPRT1,HSD17B1,SPINT3,MCTS1,TYROBP,CST2
TF	Factor: BSX; motif: NNCGTTAN	TF:M10591	false	0.014633554388755852	1.8346501739473535	7912	29	10	62700	CKMT1B,MRPL51,TMPRSS11E,NUDT11,ATP4B,PUF60,GFER,PQBP1,MCTS1,TYROBP
TF	Factor: Sp1; motif: NGGGGCGGGGN; match class: 1	TF:M07395_1	false	0.014633554388755852	1.8346501739473535	6534	29	9	62700	TMSB10,MRPL51,ILK,NUDT11,HPRT1,ATP4B,PUF60,GFER,PQBP1
TF	Factor: c-Ets; motif: KRCAGGAARTRNKT	TF:M00340	false	0.014754704527784029	1.8310694830964382	5262	29	8	62700	AGPAT1,CKMT1B,TMPRSS11E,ILK,SPRR2A,HLA-G,MCTS1,TYROBP
TF	Factor: ZNF690; motif: GTCTACRCNG; match class: 1	TF:M12713_1	false	0.014754704527784029	1.8310694830964382	146	29	2	62700	CKMT1B,HSD17B1
TF	Factor: pax-6; motif: NYACGCNTSRNYGCNYN; match class: 1	TF:M11883_1	false	0.014754704527784029	1.8310694830964382	7926	29	10	62700	TMSB10,MRPL51,SDF2L1,NUDT11,HPRT1,NDUFA3,PUF60,GFER,PQBP1,MCTS1
TF	Factor: ERF:FOXO1A; motif: RTMAACAGGAARNS; match class: 1	TF:M08241_1	false	0.014754704527784029	1.8310694830964382	2010	29	5	62700	MRPL51,TMPRSS11E,SPRR2A,MCTS1,CST2
TF	Factor: ZIC3; motif: GACCCCCCGCTGYGN	TF:M03931	false	0.014754704527784029	1.8310694830964382	146	29	2	62700	TMSB10,ATP4B
TF	Factor: AR; motif: GGAACGGWACATGTTCT	TF:M08190	false	0.014778077177021101	1.8303820697120974	7934	29	10	62700	CKMT1B,MRPL51,SDF2L1,TMPRSS11E,ILK,HPRT1,NDUFA3,PUF60,TYROBP,CST2
TF	Factor: HSF1; motif: NGAANGTTCKRGAAN	TF:M11655	false	0.014778077177021101	1.8303820697120974	1192	29	4	62700	MRPL51,HPRT1,HLA-G,CST2
TF	Factor: HSF1; motif: GAANNTTCTRGNAN	TF:M02017	false	0.014940653572032777	1.8256304040923077	4079	29	7	62700	AGPAT1,MRPL51,TMPRSS11E,HPRT1,HLA-G,SPINT3,CST2
TF	Factor: LRH-1; motif: TCAAGGTCRYGACCTTGR; match class: 1	TF:M11828_1	false	0.015195000042532013	1.8182992943684135	7966	29	10	62700	AGPAT1,MRPL51,TOP3B,TMPRSS11E,ILK,NUDT11,ATP4B,NDUFA3,TYROBP,CST2
TF	Factor: AP-4; motif: WGARYCAGCTGYGGNCNK	TF:M00005	false	0.015242703982806012	1.8169379843976092	5296	29	8	62700	AGPAT1,CKMT1B,MRPL51,TOP3B,NUDT11,ATP4B,PUF60,GFER
TF	Factor: CREB; motif: NSTGACGTAANN	TF:M00177	false	0.015252350628600676	1.8166632195066703	5301	29	8	62700	AGPAT1,MRPL51,ILK,HPRT1,HSD17B1,PUF60,GFER,MCTS1
TF	Factor: E2F-3:FOXO6; motif: NAATGACACGCGCCCMC; match class: 1	TF:M08209_1	false	0.015252350628600676	1.8166632195066703	7976	29	10	62700	TMSB10,MRPL51,SDF2L1,TOP3B,NUDT11,HPRT1,HSD17B1,GFER,PQBP1,TYROBP
TF	Factor: C/EBPgamma; motif: NNTTGCGYMANN	TF:M11324	false	0.015389649597833087	1.8127712683725479	3013	29	6	62700	AGPAT1,CKMT1B,TOP3B,HSD17B1,GFER,MCTS1
TF	Factor: CREB; motif: TGACGTMA	TF:M00039	false	0.015404691253692747	1.81234700154446	5315	29	8	62700	AGPAT1,MRPL51,ILK,HPRT1,HSD17B1,PUF60,GFER,PQBP1
TF	Factor: FOXO1A:Net; motif: RWMAACAGGAAGTN	TF:M08302	false	0.015409388689919977	1.8122145899552051	9458	29	11	62700	CCL23,CKMT1B,TOP3B,ILK,SPRR2A,HPRT1,HLA-G,SPINT3,MCTS1,TYROBP,CST2
TF	Factor: AP-2rep; motif: NGGGGCGGGGC	TF:M09967	false	0.015559269150556635	1.8080108065323697	4121	29	7	62700	TMSB10,MRPL51,ILK,HPRT1,HSD17B1,PUF60,PQBP1
TF	Factor: c-Myc:Max; motif: GCCAYGYGSN	TF:M00322	false	0.015559269150556635	1.8080108065323697	8011	29	10	62700	AGPAT1,CKMT1B,MRPL51,TOP3B,ILK,NUDT11,HPRT1,HSD17B1,PUF60,GFER
TF	Factor: Ngn-2; motif: RACATATGTY; match class: 1	TF:M11134_1	false	0.015559269150556635	1.8080108065323697	1218	29	4	62700	CCL23,TMPRSS11E,SPINT3,MCTS1
TF	Factor: HOXA1; motif: NNYAATTANN	TF:M04343	false	0.015559269150556635	1.8080108065323697	1217	29	4	62700	CCL23,CKMT1B,SPRR2A,NDUFA3
TF	Factor: ICSBP; motif: RAARTGAAACTG	TF:M00699	false	0.015563793006763096	1.8078845538011123	1219	29	4	62700	ILK,SPRR2A,NDUFA3,HLA-G
TF	Factor: PXR; motif: NYGAACTSNNTGAACTC	TF:M11733	false	0.015563793006763096	1.8078845538011123	3027	29	6	62700	AGPAT1,CKMT1B,ATP4B,HSD17B1,SPINT3,CST2
TF	Factor: CREB; motif: NSTGACGTMANN	TF:M00178	false	0.015567454177432322	1.807782403943969	5334	29	8	62700	AGPAT1,MRPL51,ILK,HPRT1,HSD17B1,PUF60,GFER,MCTS1
TF	Factor: POU3F1; motif: RNYBCATTTGCATTWCAA; match class: 1	TF:M03842_1	false	0.015707250703332856	1.8038998244355837	1223	29	4	62700	TMPRSS11E,HPRT1,SPINT3,MCTS1
TF	Factor: ZNF684; motif: MAAGGGGTGGACTGT; match class: 1	TF:M10550_1	false	0.01571154932932774	1.8037809866977292	9496	29	11	62700	TMSB10,AGPAT1,CKMT1B,MRPL51,NUDT11,ATP4B,NDUFA3,HSD17B1,MCTS1,TYROBP,CST2
TF	Factor: DEC1; motif: GTCACGTGAC	TF:M11073	false	0.015820653882648077	1.8007755706640527	6653	29	9	62700	CCL23,CKMT1B,TOP3B,NUDT11,HPRT1,HSD17B1,PUF60,HLA-G,TYROBP
TF	Factor: NR1B1; motif: NRGGTCANNRGGTCAN	TF:M11795	false	0.015859343279344584	1.799714800376666	8044	29	10	62700	CKMT1B,SDF2L1,TOP3B,ILK,HPRT1,ATP4B,NDUFA3,HSD17B1,HLA-G,PQBP1
TF	Factor: TFAP2A; motif: YGCCCNNRGGCN	TF:M04146	false	0.015861253379990246	1.7996624970621853	6658	29	9	62700	TMSB10,AGPAT1,MRPL51,SDF2L1,TOP3B,HPRT1,HSD17B1,PUF60,GFER
TF	Factor: DEC1; motif: GTCACGTGAC; match class: 1	TF:M11073_1	false	0.015888623565237264	1.7989137241843276	5358	29	8	62700	CCL23,CKMT1B,TOP3B,NUDT11,HPRT1,HSD17B1,PUF60,HLA-G
TF	Factor: Smad4; motif: TGTCTGN	TF:M01889	false	0.01593595446379917	1.7976219198935819	5362	29	8	62700	TMSB10,CCL23,ILK,NUDT11,ATP4B,NDUFA3,PQBP1,SPINT3
TF	Factor: RFX7; motif: CGTTGCYAY	TF:M11976	false	0.016038696969364385	1.7948309179721684	3054	29	6	62700	MRPL51,ILK,ATP4B,GFER,SPINT3,MCTS1
TF	Factor: CREB1; motif: NNNNACGTCANN	TF:M03544	false	0.016095186291745982	1.7933039922614316	4163	29	7	62700	AGPAT1,MRPL51,ILK,HPRT1,HSD17B1,PUF60,GFER
TF	Factor: ESX1; motif: NNYAATTANN	TF:M04319	false	0.016128568935763348	1.7924041652132052	3059	29	6	62700	CCL23,CKMT1B,MRPL51,SPRR2A,NDUFA3,MCTS1
TF	Factor: Nkx3-2; motif: TRAGTG	TF:M01181	false	0.0161425168300157	1.7920287521310967	9546	29	11	62700	CCL23,MRPL51,SDF2L1,ILK,HPRT1,NDUFA3,PUF60,HLA-G,MCTS1,TYROBP,CST2
TF	Factor: Fra-1; motif: NRTGACTCATN	TF:M09615	false	0.0161425168300157	1.7920287521310967	4168	29	7	62700	AGPAT1,CCL23,NUDT11,SPRR2A,HSD17B1,HLA-G,CST2
TF	Factor: COUP-TF1; motif: RAGGTCANYGACCTY	TF:M11743	false	0.016170096642891665	1.791287384462854	5383	29	8	62700	MRPL51,TOP3B,ATP4B,HSD17B1,PUF60,HLA-G,GFER,TYROBP
TF	Factor: LKLF; motif: NGGGCGG	TF:M05499	false	0.016175050807761365	1.7911543464864186	8085	29	10	62700	TMSB10,CKMT1B,MRPL51,SDF2L1,NUDT11,ATP4B,NDUFA3,HLA-G,GFER,PQBP1
TF	Factor: KLF17; motif: NGGGCGG	TF:M05386	false	0.016175050807761365	1.7911543464864186	8085	29	10	62700	TMSB10,CKMT1B,MRPL51,SDF2L1,NUDT11,ATP4B,NDUFA3,HLA-G,GFER,PQBP1
TF	Factor: SRY; motif: AAACWAM	TF:M00148	false	0.016175050807761365	1.7911543464864186	9556	29	11	62700	TMSB10,CCL23,CKMT1B,TOP3B,TMPRSS11E,NUDT11,NDUFA3,HLA-G,SPINT3,MCTS1,TYROBP
TF	Factor: Fli-1:FIGLA; motif: NCCGGAARCASSTGN	TF:M08284	false	0.016182740790705162	1.7909479221875826	8088	29	10	62700	SDF2L1,TOP3B,NUDT11,ATP4B,HSD17B1,GFER,PQBP1,SPINT3,TYROBP,CST2
TF	Factor: Pit-1; motif: NNWWATTCAT	TF:M03559	false	0.016193144433995367	1.7906688104353148	5392	29	8	62700	TMSB10,CCL23,SDF2L1,HLA-G,SPINT3,MCTS1,TYROBP,CST2
TF	Factor: SHOX; motif: NTCRTTAN	TF:M10906	false	0.016193144433995367	1.7906688104353148	4178	29	7	62700	CCL23,SDF2L1,TMPRSS11E,ILK,PQBP1,MCTS1,CST2
TF	Factor: JUNB:C-JUN; motif: NATGACKCAT	TF:M08944	false	0.016210060050736226	1.7902153762893587	5394	29	8	62700	AGPAT1,CCL23,CKMT1B,NUDT11,SPRR2A,HSD17B1,HLA-G,CST2
TF	Factor: Nkx3-1; motif: NWATAAGTATWT	TF:M00451	false	0.016253482746881088	1.7890535654118915	1245	29	4	62700	CCL23,MRPL51,TMPRSS11E,MCTS1
TF	Factor: YY1; motif: GCCGCCATTTTG; match class: 1	TF:M02044_1	false	0.016258567379492325	1.7889177248300157	1246	29	4	62700	AGPAT1,HPRT1,NDUFA3,SPINT3
TF	Factor: ZNF614; motif: NCYCWGCCYYNNN	TF:M09862	false	0.016258567379492325	1.7889177248300157	9572	29	11	62700	TMSB10,AGPAT1,MRPL51,SDF2L1,ILK,NUDT11,PUF60,GFER,PQBP1,TYROBP,CST2
TF	Factor: NR3C1; motif: NRGWACAYNRTGTWCYN; match class: 1	TF:M04476_1	false	0.016297006239636685	1.7878921681739302	5403	29	8	62700	TMSB10,TMPRSS11E,NUDT11,HSD17B1,SPINT3,MCTS1,TYROBP,CST2
TF	Factor: BHLHA15; motif: NMCATATGKN	TF:M11107	false	0.016371577114714854	1.7859094819059376	160	29	2	62700	MRPL51,ILK
TF	Factor: BHLHA15; motif: NMCATATGKN; match class: 1	TF:M11107_1	false	0.016371577114714854	1.7859094819059376	160	29	2	62700	MRPL51,ILK
TF	Factor: PITX1; motif: NRGGATTAR	TF:M12652	false	0.016371577114714854	1.7859094819059376	2092	29	5	62700	AGPAT1,SDF2L1,PUF60,HLA-G,TYROBP
TF	Factor: SP1; motif: GGGGYGGGGNS	TF:M01303	false	0.01640633596485332	1.784988399319976	8118	29	10	62700	TMSB10,CKMT1B,ILK,NUDT11,HPRT1,HSD17B1,PUF60,GFER,SPINT3,TYROBP
TF	Factor: beta-catenin; motif: CTTTGATN	TF:M07599	false	0.01641949593124257	1.7846401795941715	8123	29	10	62700	CKMT1B,TMPRSS11E,NUDT11,SPRR2A,NDUFA3,GFER,PQBP1,SPINT3,MCTS1,TYROBP
TF	Factor: FKHL14; motif: NWNNGTMAACAN	TF:M11558	false	0.01641949593124257	1.7846401795941715	4199	29	7	62700	CCL23,MRPL51,TMPRSS11E,SPRR2A,HPRT1,PQBP1,MCTS1
TF	Factor: ZNF690; motif: GTCTACRCNG	TF:M12713	false	0.01641949593124257	1.7846401795941715	2096	29	5	62700	CKMT1B,NDUFA3,HSD17B1,PQBP1,SPINT3
TF	Factor: TFAP2A; motif: NNNNGCCYSAGGGCA	TF:M07231	false	0.016451516103854067	1.7837940730819382	5421	29	8	62700	AGPAT1,TOP3B,SPRR2A,HPRT1,HSD17B1,PUF60,HLA-G,GFER
TF	Factor: HIF-1alpha; motif: NCACGT	TF:M02012	false	0.016457289042889515	1.7836417031868905	6735	29	9	62700	SDF2L1,ILK,NUDT11,SPRR2A,ATP4B,NDUFA3,HSD17B1,PUF60,PQBP1
TF	Factor: TFIIB; motif: YTNTMTGMSN	TF:M08904	false	0.016457289042889515	1.7836417031868905	6735	29	9	62700	TMSB10,AGPAT1,CKMT1B,NUDT11,HPRT1,NDUFA3,PUF60,SPINT3,CST2
TF	Factor: PPARGAMMA; motif: NWNTRGGTYANN	TF:M08961	false	0.016559252306331755	1.7809592766432356	5431	29	8	62700	TMSB10,AGPAT1,MRPL51,SDF2L1,HPRT1,ATP4B,SPINT3,CST2
TF	Factor: NURR1; motif: AAGGTCAC	TF:M02273	false	0.016568938502311656	1.780705313991977	4213	29	7	62700	CCL23,CKMT1B,MRPL51,TOP3B,TMPRSS11E,NDUFA3,CST2
TF	Factor: SMAD3; motif: TGTCTGTCT	TF:M00701	false	0.016593863229095486	1.7800524937971662	4216	29	7	62700	CKMT1B,SDF2L1,TMPRSS11E,NUDT11,HSD17B1,PQBP1,SPINT3
TF	Factor: GATA-3; motif: AGATAA; match class: 1	TF:M01878_1	false	0.016593863229095486	1.7800524937971662	4216	29	7	62700	CCL23,TOP3B,TMPRSS11E,SPRR2A,PQBP1,SPINT3,MCTS1
TF	Factor: RXRALPHA; motif: CNNTGRCCTYTNN	TF:M09833	false	0.016667665032604553	1.7781252360737252	5441	29	8	62700	AGPAT1,CCL23,TOP3B,ILK,ATP4B,NDUFA3,HSD17B1,CST2
TF	Factor: LKLF; motif: NRCCACRCCCN	TF:M12172	false	0.016695475303223954	1.7774012125108347	2112	29	5	62700	TMSB10,TOP3B,HPRT1,PUF60,PQBP1
TF	Factor: Arnt; motif: NNNNNRTCACGTGAYNNNNN; match class: 1	TF:M00539_1	false	0.01674093047413518	1.7762204072416738	6764	29	9	62700	CCL23,CKMT1B,TOP3B,ILK,NUDT11,HSD17B1,PUF60,HLA-G,PQBP1
TF	Factor: Arnt; motif: NNNNNRTCACGTGAYNNNNN	TF:M00539	false	0.01674093047413518	1.7762204072416738	6764	29	9	62700	CCL23,CKMT1B,TOP3B,ILK,NUDT11,HSD17B1,PUF60,HLA-G,PQBP1
TF	Factor: C/EBPepsilon; motif: HAANMTTKCNWMAC	TF:M01868	false	0.01674093047413518	1.7762204072416738	3110	29	6	62700	TMSB10,CCL23,MRPL51,TOP3B,SPRR2A,HLA-G
TF	Factor: AP-4; motif: AHCATRTGKT; match class: 1	TF:M11213_1	false	0.016764487982994174	1.7756097061514131	3112	29	6	62700	AGPAT1,TMPRSS11E,HSD17B1,HLA-G,SPINT3,MCTS1
TF	Factor: WT1; motif: CGCCCCCNCN; match class: 1	TF:M02036_1	false	0.01679278460937779	1.7748772824078718	5454	29	8	62700	TMSB10,MRPL51,SDF2L1,NUDT11,HPRT1,ATP4B,PUF60,GFER
TF	Factor: USF; motif: NCACGTGN; match class: 1	TF:M00217_1	false	0.016919416879879592	1.7716146088037643	1271	29	4	62700	CKMT1B,NUDT11,HSD17B1,PUF60
TF	Factor: GR; motif: RGNACANKNTGTNCY; match class: 1	TF:M09625_1	false	0.017033642012752977	1.7686924843371645	4244	29	7	62700	TMSB10,NUDT11,HPRT1,HSD17B1,SPINT3,TYROBP,CST2
TF	Factor: Nfe2l1; motif: TGYNNAGTCATT	TF:M07390	false	0.017240152276132972	1.763458902525679	6799	29	9	62700	CCL23,MRPL51,SDF2L1,TMPRSS11E,HPRT1,NDUFA3,SPINT3,MCTS1,TYROBP
TF	Factor: CPBP; motif: GNNRGGGHGGGGNNGGGRN; match class: 1	TF:M09973_1	false	0.017271165567405957	1.762678352507148	6802	29	9	62700	TMSB10,ILK,NUDT11,HPRT1,PUF60,GFER,PQBP1,SPINT3,MCTS1
TF	Factor: Oct-1; motif: NNNNWTATGCAAATNTNNN	TF:M00135	false	0.017418239943807298	1.7589957311486895	2139	29	5	62700	CCL23,TMPRSS11E,SPRR2A,MCTS1,CST2
TF	Factor: Sox-8; motif: NGAACAATRN	TF:M11629	false	0.017441311364126192	1.7584208647708264	1284	29	4	62700	MRPL51,ILK,MCTS1,TYROBP
TF	Factor: E2F; motif: TTTCGCGC; match class: 1	TF:M00425_1	false	0.01746036027913461	1.7579467992544002	5500	29	8	62700	TMSB10,MRPL51,SDF2L1,ILK,NUDT11,NDUFA3,GFER,MCTS1
TF	Factor: AR; motif: GGNACRNNRTGTWCT; match class: 1	TF:M01201_1	false	0.01746036027913461	1.7579467992544002	2143	29	5	62700	TMSB10,NUDT11,HSD17B1,SPINT3,TYROBP
TF	Factor: NFATc2; motif: NTTTCCGCGGAAAN	TF:M11983	false	0.01746036027913461	1.7579467992544002	8228	29	10	62700	TMSB10,CKMT1B,TMPRSS11E,ILK,NUDT11,SPRR2A,HPRT1,ATP4B,PUF60,MCTS1
TF	Factor: ipf1; motif: RNWCATTAANWN	TF:M01255	false	0.01746036027913461	1.7579467992544002	4272	29	7	62700	AGPAT1,CCL23,TOP3B,TMPRSS11E,SPINT3,MCTS1,CST2
TF	Factor: AP-2beta; motif: NSCCNNNGGSN; match class: 1	TF:M11478_1	false	0.01746036027913461	1.7579467992544002	8225	29	10	62700	CKMT1B,MRPL51,ILK,NUDT11,HPRT1,HSD17B1,PUF60,GFER,TYROBP,CST2
TF	Factor: HMX3; motif: NNCAMTTAANN	TF:M04335	false	0.01757562370168459	1.7550892543369427	5510	29	8	62700	CCL23,MRPL51,TMPRSS11E,SPRR2A,NDUFA3,HLA-G,SPINT3,MCTS1
TF	Factor: p63; motif: NNRCAWGYCTGGRCWTGYN; match class: 1	TF:M09643_1	false	0.017578521908954568	1.7550176454040132	614	29	3	62700	NDUFA3,HSD17B1,PQBP1
TF	Factor: ZIC1; motif: NRCCCCCYGCTGYGM	TF:M12221	false	0.017578521908954568	1.7550176454040132	170	29	2	62700	TMSB10,ATP4B
TF	Factor: NR1B1:RXR-GAMMA; motif: RRGGTCANNNNNRGGTCA; match class: 1	TF:M08965_1	false	0.017578521908954568	1.7550176454040132	614	29	3	62700	HSD17B1,HLA-G,TYROBP
TF	Factor: KLF15; motif: RCCMCRCCCMCN; match class: 1	TF:M12160_1	false	0.01761727332341444	1.754061307741783	8250	29	10	62700	TMSB10,CKMT1B,ILK,NUDT11,HPRT1,PUF60,PQBP1,SPINT3,MCTS1,TYROBP
TF	Factor: AP-4:Fli-1; motif: RSCGGAWRCAGSTGN	TF:M08445	false	0.01761727332341444	1.754061307741783	9735	29	11	62700	TMSB10,SDF2L1,SPRR2A,HPRT1,ATP4B,HSD17B1,GFER,PQBP1,SPINT3,TYROBP,CST2
TF	Factor: RHOXF1; motif: GGMTNATCC	TF:M04436	false	0.017648839322250316	1.7532838507587023	2159	29	5	62700	AGPAT1,ILK,HSD17B1,PQBP1,CST2
TF	Factor: ATF4; motif: NNATGAYGCAATM	TF:M04197	false	0.017648839322250316	1.7532838507587023	2159	29	5	62700	TMPRSS11E,SPRR2A,HPRT1,HLA-G,MCTS1
TF	Factor: LHX4; motif: NNCRTTAN; match class: 1	TF:M11005_1	false	0.017648839322250316	1.7532838507587023	4293	29	7	62700	ILK,NUDT11,ATP4B,PUF60,PQBP1,MCTS1,TYROBP
TF	Factor: JUNB:FOSB; motif: NRTGASTCAT	TF:M08920	false	0.017648839322250316	1.7532838507587023	3164	29	6	62700	AGPAT1,CCL23,NUDT11,ATP4B,HLA-G,CST2
TF	Factor: Sox-18; motif: NACAAYGS	TF:M11623	false	0.017648839322250316	1.7532838507587023	5524	29	8	62700	TMSB10,NUDT11,SPRR2A,PUF60,HLA-G,SPINT3,MCTS1,TYROBP
TF	Factor: Oct-1; motif: NNGAATATKCANNNN	TF:M00136	false	0.017697317855782175	1.7520925488189054	4298	29	7	62700	CCL23,TMPRSS11E,SPRR2A,PUF60,HLA-G,SPINT3,MCTS1
TF	Factor: POU3F2; motif: TAATKAGNNNNTAATKA; match class: 1	TF:M11908_1	false	0.017697317855782175	1.7520925488189054	1299	29	4	62700	CCL23,TMPRSS11E,MCTS1,TYROBP
TF	Factor: E2F; motif: TTTSGCGS	TF:M00427	false	0.017805530125511747	1.749445091511935	9761	29	11	62700	TMSB10,MRPL51,SDF2L1,ILK,NUDT11,SPRR2A,HPRT1,HSD17B1,GFER,MCTS1,TYROBP
TF	Factor: GR; motif: RGWACATWATGTWCY	TF:M11847	false	0.017811983265491726	1.749287721563946	5540	29	8	62700	TMSB10,TMPRSS11E,NUDT11,HSD17B1,SPINT3,MCTS1,TYROBP,CST2
TF	Factor: Fra-2; motif: NRRTGASTCAB	TF:M07092	false	0.017811983265491726	1.749287721563946	3175	29	6	62700	AGPAT1,CCL23,NUDT11,SPRR2A,HLA-G,CST2
TF	Factor: JunB; motif: TGACTCAN	TF:M03551	false	0.017846270271928748	1.7484525341496158	4309	29	7	62700	AGPAT1,CCL23,NUDT11,SPRR2A,HSD17B1,HLA-G,CST2
TF	Factor: LEF-1; motif: NWTCAAAGNN	TF:M01022	false	0.017846270271928748	1.7484525341496158	3178	29	6	62700	CKMT1B,NUDT11,SPRR2A,PQBP1,SPINT3,MCTS1
TF	Factor: AP1; motif: TGACTCA	TF:M02280	false	0.017871519664515754	1.7478385166687989	4311	29	7	62700	AGPAT1,CCL23,NUDT11,SPRR2A,HSD17B1,HLA-G,CST2
TF	Factor: GR; motif: GGTACAANNTGTYCTK	TF:M00205	false	0.017912002446946067	1.746855860100358	6877	29	9	62700	TMPRSS11E,ILK,NUDT11,SPRR2A,HPRT1,HSD17B1,MCTS1,TYROBP,CST2
TF	Factor: AP-1; motif: NTGASTCAG; match class: 1	TF:M00199_1	false	0.01793831571944945	1.7462183365476738	4323	29	7	62700	AGPAT1,CCL23,NUDT11,SPRR2A,HSD17B1,HLA-G,CST2
TF	Factor: Gscl; motif: NTAATCCN	TF:M10924	false	0.01793831571944945	1.7462183365476738	6888	29	9	62700	AGPAT1,MRPL51,SDF2L1,TMPRSS11E,SPRR2A,PUF60,HLA-G,GFER,TYROBP
TF	Factor: SP2; motif: GNNGGGGGCGGGGSN; match class: 1	TF:M03807_1	false	0.01793831571944945	1.7462183365476738	4321	29	7	62700	TMSB10,ILK,NUDT11,HPRT1,PUF60,GFER,PQBP1
TF	Factor: E2F-3; motif: NTTTTGGCGCCAAAAN; match class: 1	TF:M11526_1	false	0.01793831571944945	1.7462183365476738	6889	29	9	62700	AGPAT1,CCL23,CKMT1B,SDF2L1,NUDT11,ATP4B,HSD17B1,GFER,MCTS1
TF	Factor: ESR2; motif: AGGTCASNNTGNCCY	TF:M07210	false	0.01793831571944945	1.7462183365476738	3188	29	6	62700	CKMT1B,MRPL51,HSD17B1,GFER,TYROBP,CST2
TF	Factor: c-Ets-1; motif: RCAGGAAGTGNNTNS	TF:M00339	false	0.01793831571944945	1.7462183365476738	6888	29	9	62700	AGPAT1,CCL23,SPRR2A,NDUFA3,HLA-G,GFER,PQBP1,MCTS1,TYROBP
TF	Factor: JUND; motif: NNATGACTCATNN	TF:M12524	false	0.01793831571944945	1.7462183365476738	4323	29	7	62700	AGPAT1,CCL23,NUDT11,SPRR2A,ATP4B,HLA-G,CST2
TF	Factor: foxm1; motif: TGTTTRCTYWNN	TF:M09930	false	0.01793831571944945	1.7462183365476738	6888	29	9	62700	CCL23,CKMT1B,MRPL51,SDF2L1,TOP3B,TMPRSS11E,SPRR2A,SPINT3,CST2
TF	Factor: En-2; motif: NTCRTTARN	TF:M10858	false	0.01793831571944945	1.7462183365476738	8299	29	10	62700	TMSB10,CCL23,CKMT1B,SDF2L1,SPRR2A,PQBP1,SPINT3,MCTS1,TYROBP,CST2
TF	Factor: HSF4; motif: TTCTAGAANNTTC	TF:M04010	false	0.018189371353109423	1.7401823104248895	176	29	2	62700	HLA-G,CST2
TF	Factor: C/EBP; motif: NNNTKNNGNAAN	TF:M00770	false	0.018342534864321778	1.736540646773119	5582	29	8	62700	AGPAT1,MRPL51,TOP3B,TMPRSS11E,HSD17B1,MCTS1,TYROBP,CST2
TF	Factor: LBP-1; motif: NRCCGGTNNNNACCGGYN	TF:M11490	false	0.018375655991330415	1.73575714811698	6917	29	9	62700	TMSB10,CKMT1B,TOP3B,NUDT11,HPRT1,HLA-G,GFER,PQBP1,TYROBP
TF	Factor: HMGIY; motif: NNKKNAWTTTNYTNN	TF:M01010	false	0.018376518092105828	1.7357367735068236	8334	29	10	62700	TMSB10,CCL23,MRPL51,TOP3B,TMPRSS11E,SPRR2A,HPRT1,HLA-G,MCTS1,TYROBP
TF	Factor: ESE-1; motif: NTGTGCGGATGCN; match class: 1	TF:M11385_1	false	0.018545214127344393	1.731768147841587	5595	29	8	62700	TMSB10,TOP3B,ILK,HPRT1,ATP4B,GFER,PQBP1,MCTS1
TF	Factor: GATA-3; motif: NGAGATAANA	TF:M00350	false	0.018596897249986487	1.7305595084495018	2200	29	5	62700	CKMT1B,TOP3B,TMPRSS11E,SPRR2A,MCTS1
TF	Factor: Cdx-1; motif: TTTATK; match class: 1	TF:M02086_1	false	0.01865384841334752	1.7292315567633754	9852	29	11	62700	AGPAT1,MRPL51,SDF2L1,TOP3B,TMPRSS11E,SPRR2A,HPRT1,HSD17B1,HLA-G,SPINT3,MCTS1
TF	Factor: HSF1; motif: RGAANRTTCYRGAAN	TF:M11654	false	0.01865384841334752	1.7292315567633754	1330	29	4	62700	MRPL51,HPRT1,HLA-G,CST2
TF	Factor: C/EBPgamma; motif: YTBATTTCARAAW	TF:M00622	false	0.01865384841334752	1.7292315567633754	6940	29	9	62700	CCL23,MRPL51,SDF2L1,TOP3B,TMPRSS11E,NDUFA3,SPINT3,MCTS1,CST2
TF	Factor: Sox-8; motif: NNAACAATRN	TF:M11628	false	0.018722231362162767	1.727642392215214	1332	29	4	62700	MRPL51,SPRR2A,MCTS1,TYROBP
TF	Factor: RXR-alpha; motif: RRGGTCAAAGGTCAN	TF:M11774	false	0.018722231362162767	1.727642392215214	5611	29	8	62700	AGPAT1,CCL23,CKMT1B,MRPL51,TOP3B,ATP4B,NDUFA3,HSD17B1
TF	Factor: Pit-1; motif: NTAATTTATKCGY	TF:M11949	false	0.018722231362162767	1.727642392215214	5613	29	8	62700	CCL23,MRPL51,SDF2L1,TOP3B,TMPRSS11E,SPRR2A,HLA-G,GFER
TF	Factor: Oct-2; motif: NTGCATATGCAN	TF:M11899	false	0.018722231362162767	1.727642392215214	5612	29	8	62700	TMPRSS11E,SPRR2A,HPRT1,ATP4B,NDUFA3,SPINT3,MCTS1,CST2
TF	Factor: JUND; motif: NATGAGTCAT	TF:M08934	false	0.018729440718448214	1.7274751909386046	4370	29	7	62700	AGPAT1,CCL23,NUDT11,SPRR2A,HSD17B1,HLA-G,CST2
TF	Factor: AP-2; motif: GSCCSCRGGCNRNRNN; match class: 1	TF:M00800_1	false	0.01873170095763446	1.7274227841317833	4371	29	7	62700	TMSB10,MRPL51,TOP3B,ILK,HPRT1,PUF60,GFER
TF	Factor: ATF-2; motif: TTACGTAA	TF:M00040	false	0.01875007685540327	1.7269969477864417	6954	29	9	62700	TMSB10,AGPAT1,TMPRSS11E,SPRR2A,HPRT1,ATP4B,HSD17B1,HLA-G,GFER
TF	Factor: PR; motif: RGNACATTYTGTNCTN	TF:M10042	false	0.018771319974611362	1.7265051872862653	3233	29	6	62700	TMSB10,NUDT11,HSD17B1,SPINT3,TYROBP,CST2
TF	Factor: c-Ets-1(p54); motif: NCMGGAWGYN; match class: 1	TF:M00032_1	false	0.019042556648153203	1.7202747437853194	2220	29	5	62700	MRPL51,PUF60,PQBP1,MCTS1,TYROBP
TF	Factor: Fra-2; motif: NNRTGAGTCAYN	TF:M09923	false	0.019201925553948604	1.7166552184046033	4394	29	7	62700	AGPAT1,CCL23,NUDT11,SPRR2A,HSD17B1,HLA-G,CST2
TF	Factor: ZBTB6; motif: NNSCTTGAGCCNN	TF:M12411	false	0.019216843663300183	1.7163179430035715	647	29	3	62700	CKMT1B,HLA-G,MCTS1
TF	Factor: SP1:SP3; motif: CCSCCCCCYCC	TF:M01219	false	0.019236736469803544	1.7158686045110432	6986	29	9	62700	TMSB10,CKMT1B,NUDT11,HPRT1,ATP4B,PUF60,GFER,PQBP1,MCTS1
TF	Factor: HFH2; motif: NYWAYRTAAACA	TF:M11554	false	0.019428118622529845	1.7115692535131426	4406	29	7	62700	CCL23,MRPL51,SDF2L1,TMPRSS11E,HPRT1,NDUFA3,MCTS1
TF	Factor: ARP-1; motif: TGARCCYTTGAMCCCW	TF:M00155	false	0.019428118622529845	1.7115692535131426	5658	29	8	62700	TOP3B,NUDT11,HPRT1,ATP4B,HSD17B1,HLA-G,SPINT3,MCTS1
TF	Factor: CREB; motif: CNNTGACGTMA	TF:M00917	false	0.019428118622529845	1.7115692535131426	5657	29	8	62700	AGPAT1,MRPL51,ILK,HPRT1,HSD17B1,PUF60,GFER,PQBP1
TF	Factor: Osx; motif: CCNCCCCCNNN	TF:M07329	false	0.019462405466902817	1.7108034838805821	7003	29	9	62700	MRPL51,TOP3B,NUDT11,HPRT1,HSD17B1,PUF60,GFER,SPINT3,MCTS1
TF	Factor: TIEG1; motif: NCCCNSNCCCCGCCCCC; match class: 1	TF:M12351_1	false	0.019462405466902817	1.7108034838805821	8430	29	10	62700	TMSB10,MRPL51,SDF2L1,NUDT11,HPRT1,PUF60,GFER,PQBP1,MCTS1,TYROBP
TF	Factor: Prep-1; motif: GRBTGANAGATN	TF:M07464	false	0.019462405466902817	1.7108034838805821	4411	29	7	62700	MRPL51,TOP3B,TMPRSS11E,HPRT1,ATP4B,PUF60,HLA-G
TF	Factor: Foxn2; motif: NNGCGTCNNNNNGACGCNN; match class: 1	TF:M11541_1	false	0.019528311692364235	1.7093353017394985	5667	29	8	62700	TMSB10,AGPAT1,CKMT1B,MRPL51,TOP3B,ILK,PUF60,GFER
TF	Factor: MafG; motif: CMATGACTCAGCAGA	TF:M07048	false	0.019528311692364235	1.7093353017394985	7012	29	9	62700	CCL23,MRPL51,NUDT11,ATP4B,HSD17B1,SPINT3,MCTS1,TYROBP,CST2
TF	Factor: pax-2; motif: NSGTCACGCWTSANYGMNYN; match class: 1	TF:M11876_1	false	0.019528311692364235	1.7093353017394985	1356	29	4	62700	MRPL51,ILK,HSD17B1,HLA-G
TF	Factor: STAT1; motif: TTMNRGGAAN	TF:M01823	false	0.01957006568585253	1.7084077166539346	2242	29	5	62700	TMSB10,NUDT11,SPRR2A,ATP4B,NDUFA3
TF	Factor: Erm:HOXA13; motif: RNCGGAWGTCGTAAA	TF:M08466	false	0.019606424245544835	1.707601604293922	1362	29	4	62700	CCL23,MRPL51,ILK,MCTS1
TF	Factor: NFATc1; motif: NATGGAAANWNANTTTYCMN	TF:M04051	false	0.019606424245544835	1.707601604293922	5684	29	8	62700	AGPAT1,CKMT1B,SDF2L1,TOP3B,TMPRSS11E,HPRT1,ATP4B,CST2
TF	Factor: c-Myc; motif: NCCACGTGCNN	TF:M09992	false	0.019606424245544835	1.707601604293922	5683	29	8	62700	CCL23,CKMT1B,TOP3B,TMPRSS11E,ILK,NUDT11,HSD17B1,PUF60
TF	Factor: ERR1; motif: NNCAAGGTCAN	TF:M11833	false	0.019606424245544835	1.707601604293922	1361	29	4	62700	CCL23,CKMT1B,TOP3B,HPRT1
TF	Factor: WT1; motif: NGCGGGGGGGTSMMCYN	TF:M05327	false	0.019606424245544835	1.707601604293922	5684	29	8	62700	TMSB10,MRPL51,SDF2L1,ILK,ATP4B,PUF60,GFER,PQBP1
TF	Factor: Pax-5; motif: NNRNKCAGYSRAGCRTGAC	TF:M07223	false	0.019606424245544835	1.707601604293922	5676	29	8	62700	MRPL51,TOP3B,ILK,NUDT11,ATP4B,HSD17B1,GFER,PQBP1
TF	Factor: KLF14; motif: NRCCACRCCCMCN	TF:M12183	false	0.019606424245544835	1.707601604293922	7028	29	9	62700	TMSB10,MRPL51,NUDT11,HPRT1,NDUFA3,PUF60,GFER,PQBP1,SPINT3
TF	Factor: Egr-1; motif: GCGTGGGCGT; match class: 1	TF:M07597_1	false	0.019606424245544835	1.707601604293922	1359	29	4	62700	TMSB10,HPRT1,HSD17B1,PUF60
TF	Factor: FOXJ2; motif: NNTGTTGTAAAYAN; match class: 1	TF:M11585_1	false	0.019606424245544835	1.707601604293922	1361	29	4	62700	TOP3B,NUDT11,SPRR2A,CST2
TF	Factor: Nkx3-2; motif: TRAGTG; match class: 1	TF:M01181_1	false	0.019606424245544835	1.707601604293922	3275	29	6	62700	CCL23,MRPL51,HPRT1,NDUFA3,PUF60,TYROBP
TF	Factor: BHLHE23; motif: AMCATATGKY	TF:M11114	false	0.019711044716347506	1.7052903568204618	188	29	2	62700	TMPRSS11E,MCTS1
TF	Factor: HIF-1alpha; motif: GNACGTGM	TF:M09944	false	0.019731357994877536	1.7048430237500345	5694	29	8	62700	SDF2L1,NUDT11,SPRR2A,ATP4B,HSD17B1,PUF60,GFER,TYROBP
TF	Factor: HSF2; motif: NGAANNWTCK; match class: 1	TF:M00147_1	false	0.019731357994877536	1.7048430237500345	4439	29	7	62700	CKMT1B,MRPL51,NUDT11,HPRT1,PUF60,SPINT3,CST2
TF	Factor: HOXD1; motif: NATYCAKCAN	TF:M12625	false	0.019731357994877536	1.7048430237500345	5696	29	8	62700	AGPAT1,CCL23,CKMT1B,NDUFA3,PUF60,HLA-G,GFER,SPINT3
TF	Factor: Gli3; motif: STGGGTGGYCY	TF:M01596	false	0.019731357994877536	1.7048430237500345	2255	29	5	62700	TMSB10,CCL23,PQBP1,SPINT3,CST2
TF	Factor: POU1F1; motif: AWTATGCWAATKAG	TF:M04069	false	0.019731357994877536	1.7048430237500345	3288	29	6	62700	CCL23,TMPRSS11E,SPRR2A,HLA-G,MCTS1,CST2
TF	Factor: SP2; motif: GGGCGGGAC; match class: 1	TF:M01783_1	false	0.019895275178366856	1.701250049600288	4449	29	7	62700	TMSB10,AGPAT1,ILK,NUDT11,HPRT1,PUF60,PQBP1
TF	Factor: C-JUN:FOSB; motif: NATGACTCAY	TF:M08936	false	0.019895275178366856	1.701250049600288	3295	29	6	62700	AGPAT1,CCL23,NUDT11,SPRR2A,HLA-G,CST2
TF	Factor: COUP-TF1; motif: NARAGGTCANNNG	TF:M08016	false	0.01990353900643593	1.7010696957352351	1373	29	4	62700	TOP3B,ATP4B,NDUFA3,CST2
TF	Factor: MLR1; motif: NTGNMCYYTGNNCYN	TF:M12637	false	0.01990353900643593	1.7010696957352351	4452	29	7	62700	AGPAT1,CCL23,SPRR2A,NDUFA3,HSD17B1,GFER,PQBP1
TF	Factor: Elf-1; motif: NRANCMGGAAGTG	TF:M07087	false	0.01990353900643593	1.7010696957352351	2263	29	5	62700	AGPAT1,CKMT1B,SPRR2A,MCTS1,TYROBP
TF	Factor: MITF; motif: NNNNGTCACGTGACNNNN; match class: 1	TF:M09811_1	false	0.019905894108827264	1.701018310528563	1374	29	4	62700	TOP3B,NUDT11,HSD17B1,HLA-G
TF	Factor: MITF; motif: NNNNGTCACGTGACNNNN	TF:M09811	false	0.019905894108827264	1.701018310528563	1374	29	4	62700	TOP3B,NUDT11,HSD17B1,HLA-G
TF	Factor: SREBP-1; motif: RTCACCCCAY	TF:M07405	false	0.019928549659021598	1.700524306819004	7062	29	9	62700	AGPAT1,CKMT1B,SDF2L1,TOP3B,ILK,NDUFA3,PUF60,HLA-G,PQBP1
TF	Factor: FOXO3; motif: KGTAAACA	TF:M02270	false	0.01996726087957868	1.699681507812046	2268	29	5	62700	CCL23,MRPL51,TMPRSS11E,SPRR2A,MCTS1
TF	Factor: Lhx8; motif: NNNNCTAATTAGCNGTG	TF:M01440	false	0.019972458149948212	1.6995684801839088	1377	29	4	62700	CCL23,CKMT1B,MRPL51,NDUFA3
TF	Factor: POU3F2; motif: WTATGCWAATKA	TF:M04079	false	0.020023019764721293	1.698470423946815	3307	29	6	62700	CCL23,TMPRSS11E,SPRR2A,HLA-G,MCTS1,CST2
TF	Factor: IRF-2; motif: NAANYGAAASYR	TF:M08775	false	0.020044179582268534	1.69801171492782	8506	29	10	62700	TMSB10,AGPAT1,MRPL51,TOP3B,ILK,NUDT11,SPRR2A,NDUFA3,HLA-G,MCTS1
TF	Factor: Elk-1:Pax-9; motif: ACCGGAACYACGCWYSANTG; match class: 1	TF:M08226_1	false	0.020070109333419513	1.6974502616544451	5726	29	8	62700	CKMT1B,SDF2L1,NUDT11,ATP4B,HSD17B1,PUF60,PQBP1,CST2
TF	Factor: YY1; motif: NGCCGCCATYTTGN	TF:M12275	false	0.02017571537858761	1.6951710573759062	7084	29	9	62700	TMSB10,AGPAT1,MRPL51,HPRT1,NDUFA3,PUF60,GFER,PQBP1,SPINT3
TF	Factor: VDR; motif: NRGGTCANNGRGKTCA	TF:M10106	false	0.02017571537858761	1.6951710573759062	7084	29	9	62700	AGPAT1,SDF2L1,ILK,ATP4B,NDUFA3,HSD17B1,HLA-G,TYROBP,CST2
TF	Factor: BRN1; motif: HAATGCN; match class: 1	TF:M03813_1	false	0.02040643709282187	1.6902328152741655	7097	29	9	62700	AGPAT1,CCL23,TOP3B,TMPRSS11E,ATP4B,HLA-G,SPINT3,MCTS1,CST2
TF	Factor: LKLF; motif: CNCCACCCS	TF:M08819	false	0.020503062270123905	1.6881812693005775	5751	29	8	62700	TMSB10,CKMT1B,HPRT1,HSD17B1,SPINT3,MCTS1,TYROBP,CST2
TF	Factor: COUP-TF2; motif: NARAGGTCARRGN	TF:M09599	false	0.020503062270123905	1.6881812693005775	2288	29	5	62700	CCL23,TOP3B,ATP4B,NDUFA3,CST2
TF	Factor: Oct-2; motif: NTGCATATGCAN; match class: 1	TF:M11899_1	false	0.02050433485082294	1.6881543144185638	4490	29	7	62700	TMPRSS11E,SPRR2A,HPRT1,ATP4B,SPINT3,MCTS1,CST2
TF	Factor: SP1; motif: GGCCCCGCCCCCN; match class: 1	TF:M12666_1	false	0.020546031164870724	1.6872720574697533	4493	29	7	62700	TMSB10,MRPL51,ILK,HPRT1,PUF60,GFER,PQBP1
TF	Factor: VSX1; motif: NGCYAATTRNN	TF:M04450	false	0.020546031164870724	1.6872720574697533	7111	29	9	62700	AGPAT1,CCL23,CKMT1B,MRPL51,TOP3B,SPRR2A,NDUFA3,PUF60,MCTS1
TF	Factor: AP-2gamma; motif: NTGSCCTGRGGSNN	TF:M09591	false	0.020556452282034992	1.6870518355562754	8549	29	10	62700	TMSB10,AGPAT1,CKMT1B,NUDT11,HPRT1,ATP4B,HSD17B1,HLA-G,GFER,CST2
TF	Factor: MafB; motif: TGCTGASTNNN	TF:M09978	false	0.020669774967298424	1.6846642515290997	3339	29	6	62700	AGPAT1,NUDT11,HPRT1,NDUFA3,TYROBP,CST2
TF	Factor: AP-1; motif: RSTGACTNMNW	TF:M00172	false	0.020669774967298424	1.6846642515290997	2297	29	5	62700	MRPL51,SDF2L1,TMPRSS11E,ATP4B,CST2
TF	Factor: ZNF592; motif: NSARNATGGAGKN	TF:M09766	false	0.020669774967298424	1.6846642515290997	7123	29	9	62700	CKMT1B,SDF2L1,NUDT11,HPRT1,ATP4B,NDUFA3,PUF60,HLA-G,CST2
TF	Factor: CSX; motif: NNCACTTGNRN	TF:M02108	false	0.020669774967298424	1.6846642515290997	7122	29	9	62700	TOP3B,TMPRSS11E,NUDT11,SPRR2A,HPRT1,GFER,MCTS1,TYROBP,CST2
TF	Factor: JUND:FRA-1; motif: RTGACGTMAY	TF:M08930	false	0.02070143156958428	1.6839996206651417	5771	29	8	62700	AGPAT1,CCL23,CKMT1B,TMPRSS11E,HPRT1,ATP4B,HSD17B1,MCTS1
TF	Factor: Pitx3; motif: GATTANA	TF:M07057	false	0.02070143156958428	1.6839996206651417	2299	29	5	62700	MRPL51,TMPRSS11E,SPRR2A,HSD17B1,HLA-G
TF	Factor: SREBP-2; motif: ATCAGGTGAT	TF:M11083	false	0.020841879341686517	1.6810631226602022	4512	29	7	62700	AGPAT1,CKMT1B,TOP3B,TMPRSS11E,NUDT11,HLA-G,TYROBP
TF	Factor: Six-1; motif: NCGTATCRNN	TF:M11028	false	0.020886032835345254	1.680144043568588	2305	29	5	62700	AGPAT1,CCL23,HLA-G,PQBP1,SPINT3
TF	Factor: Olig3; motif: AMCAKMTGTT	TF:M11122	false	0.02140495188772799	1.6694857439996194	689	29	3	62700	TMPRSS11E,ATP4B,MCTS1
TF	Factor: POU2F1; motif: ATTTGCATN	TF:M07058	false	0.021587812761145124	1.6657913573825378	3375	29	6	62700	TMSB10,CCL23,TMPRSS11E,SPRR2A,MCTS1,CST2
TF	Factor: Myf-5; motif: WGRCAGCTGSWGB	TF:M03880	false	0.02167183222970811	1.6641043700085731	202	29	2	62700	ATP4B,CST2
TF	Factor: ERR1; motif: NTCAAGGTCAN	TF:M11834	false	0.021701989393377388	1.663500453111616	1421	29	4	62700	CCL23,CKMT1B,TOP3B,HPRT1
TF	Factor: AP-2alphaA; motif: ANMGCCTNAGGCKNT; match class: 1	TF:M01047_1	false	0.021733692803063857	1.6628664758084792	8634	29	10	62700	CKMT1B,MRPL51,SDF2L1,ILK,NUDT11,HSD17B1,PUF60,GFER,TYROBP,CST2
TF	Factor: AP-2alphaA; motif: ANMGCCTNAGGCKNT	TF:M01047	false	0.021733692803063857	1.6628664758084792	8634	29	10	62700	CKMT1B,MRPL51,SDF2L1,ILK,NUDT11,HSD17B1,PUF60,GFER,TYROBP,CST2
TF	Factor: IRF-2; motif: GAAAAGYGAAASY	TF:M00063	false	0.021762025820087946	1.6623006787563033	695	29	3	62700	CCL23,HLA-G,CST2
TF	Factor: p73; motif: NNRCAWGYCCARRCWTGYC; match class: 1	TF:M10025_1	false	0.021800639834824657	1.6615307599432902	1426	29	4	62700	NDUFA3,HSD17B1,PQBP1,CST2
TF	Factor: OVOL; motif: ANRTAACGG; match class: 1	TF:M08894_1	false	0.021800639834824657	1.6615307599432902	2335	29	5	62700	AGPAT1,CCL23,CKMT1B,HPRT1,PQBP1
TF	Factor: ETV7; motif: NCCGGAANNN; match class: 1	TF:M02071_1	false	0.021800639834824657	1.6615307599432902	4561	29	7	62700	CKMT1B,MRPL51,TOP3B,ATP4B,PUF60,PQBP1,MCTS1
TF	Factor: NFATc1; motif: TTTTCCATGGAAAN	TF:M04053	false	0.021835210938989116	1.660842608221849	8647	29	10	62700	AGPAT1,CKMT1B,MRPL51,TMPRSS11E,NUDT11,SPRR2A,HPRT1,ATP4B,PUF60,MCTS1
TF	Factor: YY1; motif: NNNNAARATGGNNNN	TF:M07370	false	0.022269103513576263	1.6522972659899235	5858	29	8	62700	TMSB10,AGPAT1,MRPL51,HPRT1,NDUFA3,PUF60,GFER,SPINT3
TF	Factor: Six-1; motif: NCGTATCRNN	TF:M11029	false	0.022307913384535367	1.651541050422693	2351	29	5	62700	AGPAT1,CCL23,HLA-G,PQBP1,SPINT3
TF	Factor: Msx-2; motif: NTCRTTAN; match class: 1	TF:M10560_1	false	0.022320310614125562	1.6512997659592754	704	29	3	62700	PQBP1,MCTS1,CST2
TF	Factor: BSX; motif: NTCRTTAN; match class: 1	TF:M10589_1	false	0.022320310614125562	1.6512997659592754	704	29	3	62700	PQBP1,MCTS1,CST2
TF	Factor: ZNF501; motif: NNNCSACGCGAACAC	TF:M12085	false	0.022402702803518748	1.6496995824764207	8686	29	10	62700	TMSB10,CCL23,ILK,NUDT11,SPRR2A,NDUFA3,PUF60,HLA-G,GFER,SPINT3
TF	Factor: isx; motif: NTCRTTAA; match class: 1	TF:M10956_1	false	0.022479519646684487	1.6482129732196653	3417	29	6	62700	NUDT11,ATP4B,PUF60,PQBP1,MCTS1,TYROBP
TF	Factor: SMAD5; motif: GSGGCAGM	TF:M03846	false	0.022563917704202237	1.6465854929156223	8697	29	10	62700	AGPAT1,CKMT1B,ILK,HPRT1,ATP4B,NDUFA3,HLA-G,GFER,PQBP1,SPINT3
TF	Factor: GLI; motif: NGACCMCCCAN	TF:M07290	false	0.022563917704202237	1.6465854929156223	7249	29	9	62700	TMSB10,SDF2L1,NUDT11,NDUFA3,PUF60,PQBP1,SPINT3,TYROBP,CST2
TF	Factor: USF2; motif: RYCAYGTGACY	TF:M07139	false	0.022587982860031792	1.6461225504816626	1446	29	4	62700	AGPAT1,TOP3B,NUDT11,HLA-G
TF	Factor: Six-2; motif: NCGTATCRYN	TF:M11033	false	0.022621469442511345	1.6454791876489987	8705	29	10	62700	AGPAT1,CCL23,SDF2L1,TMPRSS11E,ILK,PUF60,HLA-G,PQBP1,SPINT3,CST2
TF	Factor: RelA-p65; motif: AAATCCCCT	TF:M04814	false	0.02271491325317609	1.6436889173894778	4609	29	7	62700	TMSB10,TOP3B,HPRT1,NDUFA3,PUF60,PQBP1,CST2
TF	Factor: Smad1; motif: NGGCAGACN	TF:M03845	false	0.022745639088473196	1.643101856209357	4611	29	7	62700	TMSB10,AGPAT1,TOP3B,NUDT11,ATP4B,HSD17B1,HLA-G
TF	Factor: Ikaros; motif: TGGGAGN; match class: 1	TF:M07260_1	false	0.022898273176958313	1.6401972677909165	7275	29	9	62700	CKMT1B,TOP3B,NUDT11,HPRT1,ATP4B,HSD17B1,PUF60,MCTS1,TYROBP
TF	Factor: ROX; motif: GNNNCASGTGGS	TF:M09764	false	0.022898273176958313	1.6401972677909165	5902	29	8	62700	CKMT1B,ILK,NUDT11,HPRT1,ATP4B,HSD17B1,TYROBP,CST2
TF	Factor: E2F-3; motif: NTTTTGGCGCCAAAAN	TF:M11526	false	0.022898273176958313	1.6401972677909165	7273	29	9	62700	AGPAT1,CCL23,CKMT1B,SDF2L1,NUDT11,ATP4B,HSD17B1,GFER,MCTS1
TF	Factor: ER-beta; motif: NRGGTCANKSTGACCTNN	TF:M09610	false	0.022974818115443732	1.638747918103845	5908	29	8	62700	CKMT1B,MRPL51,TOP3B,ILK,ATP4B,HSD17B1,GFER,CST2
TF	Factor: tcfec; motif: NNCATGTGACN	TF:M11087	false	0.023070406686471562	1.6369447496430285	213	29	2	62700	NUDT11,HLA-G
TF	Factor: GBX1; motif: NCYAATTANN	TF:M04322	false	0.023070406686471562	1.6369447496430285	213	29	2	62700	CCL23,MRPL51
TF	Factor: PPARgamma; motif: NWSTRGGKSARAGGKCA; match class: 1	TF:M10038_1	false	0.023070406686471562	1.6369447496430285	1461	29	4	62700	AGPAT1,NDUFA3,SPINT3,TYROBP
TF	Factor: NFATc1; motif: NTTTCCRTNNAYGGAAAN; match class: 1	TF:M11979_1	false	0.023070406686471562	1.6369447496430285	8747	29	10	62700	AGPAT1,CCL23,MRPL51,SDF2L1,SPRR2A,ATP4B,PUF60,GFER,PQBP1,MCTS1
TF	Factor: Elk-1; motif: NAAACMGGAAGTNCVH	TF:M00007	false	0.023070406686471562	1.6369447496430285	5919	29	8	62700	CCL23,MRPL51,SPRR2A,PUF60,PQBP1,MCTS1,TYROBP,CST2
TF	Factor: p300; motif: NNNGGGAGTNNNNS	TF:M00033	false	0.023070406686471562	1.6369447496430285	8741	29	10	62700	AGPAT1,TOP3B,ATP4B,HSD17B1,HLA-G,PQBP1,SPINT3,MCTS1,TYROBP,CST2
TF	Factor: Fra-1; motif: NNNTGAGTCAYN	TF:M09922	false	0.023124471860086707	1.6359281773292225	4637	29	7	62700	AGPAT1,CCL23,NUDT11,SPRR2A,HSD17B1,HLA-G,CST2
TF	Factor: GCMa; motif: RTGCGGGTN; match class: 1	TF:M11595_1	false	0.02326242782846398	1.6333449612549849	5929	29	8	62700	TMSB10,CKMT1B,SDF2L1,ILK,HPRT1,HSD17B1,HLA-G,PQBP1
TF	Factor: HSF1; motif: GAANNTTCTNGN	TF:M07459	false	0.023506895540224344	1.6288047225881555	3466	29	6	62700	CKMT1B,MRPL51,SDF2L1,HPRT1,HLA-G,SPINT3
TF	Factor: AP-2alpha; motif: NGCCTSAGGCN; match class: 1	TF:M11480_1	false	0.02370581158250185	1.62514517176166	5952	29	8	62700	CKMT1B,ILK,NUDT11,HSD17B1,PUF60,GFER,TYROBP,CST2
TF	Factor: POU2F2; motif: NTATGCWAATN	TF:M04072	false	0.02370581158250185	1.62514517176166	2405	29	5	62700	CCL23,TMPRSS11E,SPRR2A,MCTS1,CST2
TF	Factor: SP2; motif: NNRRCCAATSRGNRNSNGSN; match class: 1	TF:M12668_1	false	0.02370581158250185	1.62514517176166	5953	29	8	62700	AGPAT1,CCL23,MRPL51,SDF2L1,SPRR2A,HSD17B1,PQBP1,MCTS1
TF	Factor: GLI1; motif: GACCACCCAMG	TF:M01702	false	0.02370581158250185	1.62514517176166	2404	29	5	62700	TMSB10,CCL23,TOP3B,SPINT3,CST2
TF	Factor: MafB; motif: CRCTGACNANN	TF:M03830	false	0.023764956038424438	1.6240629847476087	7337	29	9	62700	AGPAT1,MRPL51,SDF2L1,TMPRSS11E,PUF60,HLA-G,PQBP1,TYROBP,CST2
TF	Factor: Ngn-2; motif: RMCATATGYY	TF:M11133	false	0.023764956038424438	1.6240629847476087	1479	29	4	62700	CCL23,TMPRSS11E,SPINT3,MCTS1
TF	Factor: Elk-1:OC-2; motif: RCCGGAASCGATCGATNN; match class: 1	TF:M08223_1	false	0.023764956038424438	1.6240629847476087	5958	29	8	62700	TMSB10,MRPL51,SDF2L1,ATP4B,NDUFA3,GFER,PQBP1,MCTS1
TF	Factor: Sox-30; motif: NAACAATN	TF:M11641	false	0.023846471808813087	1.6225758676641753	2413	29	5	62700	SDF2L1,ILK,PQBP1,SPINT3,TYROBP
TF	Factor: PEA3; motif: AGGAAGT; match class: 1	TF:M03579_1	false	0.023846471808813087	1.6225758676641753	1483	29	4	62700	AGPAT1,CCL23,SPRR2A,TYROBP
TF	Factor: C-ets-1; motif: AGGAAGN; match class: 1	TF:M01870_1	false	0.023846471808813087	1.6225758676641753	1483	29	4	62700	AGPAT1,CCL23,SPRR2A,TYROBP
TF	Factor: SPI1; motif: AGGAAGT; match class: 1	TF:M02278_1	false	0.023846471808813087	1.6225758676641753	1483	29	4	62700	AGPAT1,CCL23,SPRR2A,TYROBP
TF	Factor: Fli-1; motif: MGGAAGT; match class: 1	TF:M07382_1	false	0.023846471808813087	1.6225758676641753	1483	29	4	62700	AGPAT1,CCL23,SPRR2A,TYROBP
TF	Factor: DMRT1; motif: TTGMTACAWTGTTKC	TF:M01146	false	0.023846471808813087	1.6225758676641753	732	29	3	62700	TMSB10,SDF2L1,CST2
TF	Factor: CREB; motif: NNTKACGTCANNNS	TF:M00916	false	0.023969337102183248	1.6203439766816086	5974	29	8	62700	AGPAT1,MRPL51,ILK,HPRT1,HSD17B1,PUF60,GFER,PQBP1
TF	Factor: PITX1; motif: GMMACTAATCY	TF:M01826	false	0.024082619483944592	1.618296276319942	1488	29	4	62700	MRPL51,TMPRSS11E,HSD17B1,MCTS1
TF	Factor: foxo4; motif: NCGTMMACAN	TF:M11547	false	0.024162783297026976	1.616853041039364	3498	29	6	62700	CCL23,MRPL51,TMPRSS11E,SPRR2A,PQBP1,MCTS1
TF	Factor: ER-alpha; motif: TGACCYN; match class: 1	TF:M03547_1	false	0.024198739092512286	1.616207262921664	737	29	3	62700	ATP4B,NDUFA3,CST2
TF	Factor: KLF; motif: GGGNGGGG; match class: 1	TF:M07461_1	false	0.024204680492813185	1.6161006457693832	3501	29	6	62700	TMSB10,CKMT1B,SPRR2A,HSD17B1,MCTS1,TYROBP
TF	Factor: RBPJK; motif: NSNSTGGGAAN	TF:M10085	false	0.024274385099330727	1.6148517625054317	3505	29	6	62700	SDF2L1,ILK,SPRR2A,HPRT1,ATP4B,PUF60
TF	Factor: KLF3; motif: GRCCRCGCCCN	TF:M12163	false	0.024274385099330727	1.6148517625054317	739	29	3	62700	TMSB10,PUF60,PQBP1
TF	Factor: c-Ets-2; motif: NNCTTCCTNNN	TF:M07379	false	0.024338418441335434	1.6137076465051805	3509	29	6	62700	AGPAT1,CCL23,SPRR2A,NDUFA3,MCTS1,CST2
TF	Factor: N-Myc; motif: NNCCACGTGNNN; match class: 1	TF:M00055_1	false	0.024338418441335434	1.6137076465051805	1496	29	4	62700	CKMT1B,NUDT11,HSD17B1,PUF60
TF	Factor: DEC1; motif: NGCACGTGAS	TF:M09876	false	0.024354300207336293	1.6134243448628383	8849	29	10	62700	CKMT1B,SDF2L1,ILK,NUDT11,NDUFA3,HSD17B1,PUF60,HLA-G,PQBP1,CST2
TF	Factor: POU1F1; motif: NNNATGMATAWTTAATN	TF:M04068	false	0.02436657105662337	1.613205581851912	3512	29	6	62700	TMSB10,SDF2L1,TMPRSS11E,SPRR2A,SPINT3,MCTS1
TF	Factor: Erg; motif: NACCGGAWWTCCGGTN	TF:M11395	false	0.02436657105662337	1.613205581851912	8852	29	10	62700	TMSB10,SDF2L1,ILK,NUDT11,SPRR2A,ATP4B,NDUFA3,HLA-G,PQBP1,TYROBP
TF	Factor: SRF; motif: NNCCAWAWAAGGV	TF:M01304	false	0.024399628790379477	1.6126167808545555	223	29	2	62700	HSD17B1,PUF60
TF	Factor: RelA-p65; motif: GGGANTTTCCNN	TF:M03563	false	0.02442576783447247	1.612151775161573	4711	29	7	62700	CCL23,CKMT1B,ILK,NUDT11,NDUFA3,PQBP1,MCTS1
TF	Factor: JUNB:C-FOS; motif: NATGAGTCATNN	TF:M08925	false	0.024496509402555967	1.610895795439949	3518	29	6	62700	AGPAT1,CCL23,NUDT11,ATP4B,HLA-G,CST2
TF	Factor: CP2; motif: WACCGGTTNNAACCGGWT	TF:M11488	false	0.024641993816826857	1.6083241557359331	3523	29	6	62700	TMSB10,SDF2L1,TOP3B,HPRT1,PUF60,SPINT3
TF	Factor: CDP:HOXB13; motif: SYMRTAAANATYGATY; match class: 1	TF:M08202_1	false	0.02474415188606547	1.6065274271837628	747	29	3	62700	TMPRSS11E,SPRR2A,SPINT3
TF	Factor: GR; motif: CNNNNTGTYCTNN	TF:M01836	false	0.02474415188606547	1.6065274271837628	6024	29	8	62700	TMSB10,CCL23,MRPL51,TMPRSS11E,SPRR2A,HSD17B1,HLA-G,CST2
TF	Factor: c-Fos; motif: NTGAGTCAN	TF:M09924	false	0.024785621061274674	1.6058001943660438	2448	29	5	62700	AGPAT1,NUDT11,SPRR2A,HLA-G,CST2
TF	Factor: Sox-6; motif: NARACAAAARN	TF:M03888	false	0.024850882542321574	1.6046581833308762	3532	29	6	62700	TMSB10,CKMT1B,TMPRSS11E,NUDT11,SPRR2A,SPINT3
TF	Factor: NR3C1; motif: NRGWACAYNRTGTWCYN	TF:M04476	false	0.024871558126651226	1.604297006663713	7420	29	9	62700	TMSB10,TMPRSS11E,NUDT11,ATP4B,HSD17B1,SPINT3,MCTS1,TYROBP,CST2
TF	Factor: ER71; motif: ACCGGAARYN	TF:M02067	false	0.025023045711074176	1.6016598307333054	6040	29	8	62700	AGPAT1,MRPL51,TOP3B,ILK,NUDT11,PUF60,PQBP1,MCTS1
TF	Factor: ZBRK1; motif: NGNNNGGTNAWAAAARRGCNG; match class: 1	TF:M10468_1	false	0.02504236160637626	1.601324717623938	4741	29	7	62700	AGPAT1,CCL23,MRPL51,TOP3B,HLA-G,SPINT3,MCTS1
TF	Factor: ipf1; motif: CATTAR	TF:M01275	false	0.025141501684162855	1.5996087857722496	8906	29	10	62700	AGPAT1,CCL23,SDF2L1,TOP3B,TMPRSS11E,NUDT11,PQBP1,SPINT3,MCTS1,CST2
TF	Factor: NFATc1; motif: NTTTCCRTNNAYGGAAAN	TF:M11979	false	0.02519881032460116	1.5986199624588198	8910	29	10	62700	AGPAT1,CCL23,MRPL51,SDF2L1,SPRR2A,ATP4B,PUF60,GFER,PQBP1,MCTS1
TF	Factor: LEF-1; motif: NNNCTTTGAT	TF:M08948	false	0.025210224773966696	1.5984232821435371	3548	29	6	62700	CKMT1B,NUDT11,SPRR2A,PQBP1,SPINT3,MCTS1
TF	Factor: FOXP1; motif: NNGTAAACAGNN	TF:M09806	false	0.025210224773966696	1.5984232821435371	755	29	3	62700	MRPL51,TMPRSS11E,SPRR2A
TF	Factor: NFATc2; motif: NTTTCCATNNATGGAAAN	TF:M11986	false	0.02527933386337488	1.5972343743482016	6056	29	8	62700	AGPAT1,CCL23,MRPL51,SDF2L1,ATP4B,PUF60,GFER,PQBP1
TF	Factor: Pit-1; motif: NTAATGAKATGCRN; match class: 1	TF:M11950_1	false	0.025308718592350482	1.5967298430819403	1522	29	4	62700	CCL23,TMPRSS11E,SPRR2A,MCTS1
TF	Factor: TR4; motif: NCCCTGACCYB; match class: 1	TF:M08906_1	false	0.02536363710599301	1.5957884691734616	758	29	3	62700	ATP4B,HLA-G,TYROBP
TF	Factor: FXR:RXR-alpha; motif: CAAGGTSAWTAACC	TF:M00631	false	0.025539052110186523	1.5927952257474218	3562	29	6	62700	CCL23,TMPRSS11E,ILK,NDUFA3,SPINT3,CST2
TF	Factor: ZNF532; motif: NGGRGCTGGG; match class: 1	TF:M12732_1	false	0.025723487416050603	1.5896701530543873	3568	29	6	62700	TMSB10,CKMT1B,ATP4B,HSD17B1,GFER,TYROBP
TF	Factor: IRF-8; motif: NCGAAACCGAAACYN	TF:M11683	false	0.025834874063336444	1.587793651158434	4780	29	7	62700	TMSB10,AGPAT1,MRPL51,SDF2L1,NUDT11,HLA-G,SPINT3
TF	Factor: EKLF; motif: NGGGYGKGGCNNGG; match class: 1	TF:M09969_1	false	0.025834874063336444	1.587793651158434	1534	29	4	62700	TMSB10,ILK,HPRT1,PQBP1
TF	Factor: NF-E4; motif: GTGAGGS; match class: 1	TF:M08826_1	false	0.025834874063336444	1.587793651158434	4779	29	7	62700	TMSB10,AGPAT1,SDF2L1,ILK,HPRT1,ATP4B,MCTS1
TF	Factor: HSF1; motif: NRGAANNTTCYRGAA	TF:M09950	false	0.025901008683167373	1.5866833225209294	2486	29	5	62700	MRPL51,TMPRSS11E,HPRT1,HLA-G,CST2
TF	Factor: Sp1; motif: NGGGGGCGGGGYN; match class: 1	TF:M00196_1	false	0.025901973878050027	1.5866671389426557	6093	29	8	62700	TMSB10,MRPL51,ILK,NUDT11,HPRT1,PUF60,GFER,PQBP1
TF	Factor: GCMa:FOXO1A; motif: GTMAATAMGGGTRN; match class: 1	TF:M08318_1	false	0.02591617831610551	1.5864290405559192	4787	29	7	62700	AGPAT1,CKMT1B,TOP3B,SPRR2A,ATP4B,NDUFA3,MCTS1
TF	Factor: MLLT10; motif: CYNNCCNNGGNGCTG; match class: 1	TF:M12636_1	false	0.025937730636897645	1.5860680242036242	3582	29	6	62700	CKMT1B,SDF2L1,ATP4B,NDUFA3,GFER,SPINT3
TF	Factor: PPARALPHA:RXR-ALPHA; motif: AWNTRGGTNAAAGGTCAN; match class: 1	TF:M08960_1	false	0.025937730636897645	1.5860680242036242	4790	29	7	62700	AGPAT1,CKMT1B,TOP3B,HPRT1,NDUFA3,SPINT3,TYROBP
TF	Factor: B-ATF; motif: NNATGACACN	TF:M11300	false	0.025937730636897645	1.5860680242036242	8969	29	10	62700	CKMT1B,SDF2L1,TOP3B,TMPRSS11E,SPRR2A,NDUFA3,HLA-G,GFER,TYROBP,CST2
TF	Factor: HSF1; motif: TCYAGAANNTTC	TF:M07259	false	0.025963768727483166	1.585632268005912	4792	29	7	62700	CKMT1B,MRPL51,SDF2L1,TMPRSS11E,HPRT1,HLA-G,SPINT3
TF	Factor: P73; motif: GNNNRRRCNTGCMNNTSASN	TF:M03558	false	0.02603694675985381	1.5844099449537625	4797	29	7	62700	TMSB10,AGPAT1,HSD17B1,PUF60,MCTS1,TYROBP,CST2
TF	Factor: Isl2; motif: YTAAGTG	TF:M02080	false	0.02603694675985381	1.5844099449537625	6106	29	8	62700	CCL23,MRPL51,HPRT1,NDUFA3,PUF60,MCTS1,TYROBP,CST2
TF	Factor: HNF-1; motif: DGTTAATKAWTNACCAM	TF:M00206	false	0.026079382768411954	1.583702691446439	1544	29	4	62700	MRPL51,TOP3B,TMPRSS11E,NDUFA3
TF	Factor: TCF-4; motif: NCTTTGATS	TF:M04775	false	0.026129050890176343	1.5828763652686668	2498	29	5	62700	CKMT1B,ILK,HSD17B1,PQBP1,SPINT3
TF	Factor: p73; motif: NGRCATGYYTGNRCWTGYYN	TF:M09644	false	0.02619442553029209	1.5817911216199256	3595	29	6	62700	MRPL51,NDUFA3,HSD17B1,PQBP1,SPINT3,CST2
TF	Factor: Ngn-2; motif: RACATATGTY	TF:M11134	false	0.02619442553029209	1.5817911216199256	1547	29	4	62700	CCL23,TMPRSS11E,SPINT3,MCTS1
TF	Factor: GSX2; motif: NNYMATTANN	TF:M04328	false	0.026457574672623274	1.5774499694672093	6127	29	8	62700	CCL23,CKMT1B,TOP3B,TMPRSS11E,SPRR2A,NDUFA3,SPINT3,MCTS1
TF	Factor: Elf5; motif: CSMGGAARNN; match class: 1	TF:M02057_1	false	0.026569763233245003	1.5756123156293664	3607	29	6	62700	TMSB10,AGPAT1,PUF60,SPINT3,MCTS1,TYROBP
TF	Factor: SF-1; motif: NNCAAGGNCRN	TF:M11824	false	0.02657534996268658	1.575521007675299	1555	29	4	62700	CCL23,CKMT1B,TOP3B,HPRT1
TF	Factor: IRF-8; motif: AGTTTCW	TF:M01665	false	0.02657534996268658	1.575521007675299	4822	29	7	62700	TMSB10,CKMT1B,ILK,SPRR2A,HLA-G,SPINT3,CST2
TF	Factor: MafB; motif: GNTGAC; match class: 1	TF:M01227_1	false	0.026591363921230148	1.575259386313693	4824	29	7	62700	SDF2L1,HPRT1,HSD17B1,PUF60,GFER,TYROBP,CST2
TF	Factor: HSF1; motif: AGAANRTTCN; match class: 1	TF:M00146_1	false	0.026623957287249173	1.574727392126407	779	29	3	62700	CKMT1B,MRPL51,HPRT1
TF	Factor: ZNF300; motif: SWGGGGGSN; match class: 1	TF:M07486_1	false	0.026688526931139708	1.5736753963635786	7544	29	9	62700	TMSB10,CKMT1B,SDF2L1,ATP4B,NDUFA3,GFER,SPINT3,TYROBP,CST2
TF	Factor: SF-1; motif: TGACCTTGN	TF:M01132	false	0.026705484721401544	1.5733995349043748	1560	29	4	62700	CCL23,CKMT1B,TOP3B,HPRT1
TF	Factor: ELF1; motif: NCCGGAARTN	TF:M02053	false	0.0268343647992666	1.57130868051253	6151	29	8	62700	AGPAT1,MRPL51,TOP3B,ILK,NUDT11,PUF60,PQBP1,MCTS1
TF	Factor: LBP9; motif: ACYRGTNNNNACYRGT; match class: 1	TF:M11492_1	false	0.02694113958839778	1.5695840379194417	6156	29	8	62700	TMSB10,CKMT1B,NUDT11,HPRT1,PUF60,HLA-G,GFER,TYROBP
TF	Factor: KLF15; motif: NCCMCGCCCMCN; match class: 1	TF:M12158_1	false	0.026942046720603217	1.5695694150829613	6157	29	8	62700	TMSB10,CKMT1B,MRPL51,HPRT1,ATP4B,PUF60,PQBP1,SPINT3
TF	Factor: GR; motif: GGTACAANNTGTYCTK; match class: 1	TF:M00205_1	false	0.02702502637744289	1.5682338734866852	1567	29	4	62700	TMPRSS11E,HSD17B1,TYROBP,CST2
TF	Factor: Elk-1; motif: GGAAGN; match class: 1	TF:M03819_1	false	0.02712688591740833	1.5666000590401035	7572	29	9	62700	AGPAT1,CCL23,MRPL51,ILK,SPRR2A,PQBP1,SPINT3,MCTS1,TYROBP
TF	Factor: Ngn-2; motif: RACATATGTY; match class: 1	TF:M11131_1	false	0.02712688591740833	1.5666000590401035	787	29	3	62700	TMPRSS11E,SPINT3,MCTS1
TF	Factor: Nkx3-2; motif: NTCGTTAN	TF:M10625	false	0.027132705247581542	1.5665069030491339	6169	29	8	62700	CKMT1B,MRPL51,TMPRSS11E,ATP4B,PUF60,GFER,PQBP1,MCTS1
TF	Factor: GSC2; motif: NNTAATCCNN	TF:M04325	false	0.027284758514363273	1.5640798856170857	3639	29	6	62700	AGPAT1,TMPRSS11E,SPRR2A,PUF60,HLA-G,TYROBP
TF	Factor: RORbeta; motif: TGACCYA	TF:M01722	false	0.027323459829453802	1.5634643090277014	6180	29	8	62700	MRPL51,SDF2L1,ILK,NUDT11,HPRT1,ATP4B,HSD17B1,MCTS1
TF	Factor: TAL1::GATA1; motif: NTTATCWNNNNNNNNCAG	TF:M07230	false	0.027323459829453802	1.5634643090277014	3641	29	6	62700	SPRR2A,ATP4B,HSD17B1,HLA-G,SPINT3,CST2
TF	Factor: PPARalpha; motif: NWSTRGGNSAAAGGTCA	TF:M10037	false	0.027323459829453802	1.5634643090277014	6180	29	8	62700	AGPAT1,CCL23,NUDT11,HPRT1,NDUFA3,PQBP1,SPINT3,TYROBP
TF	Factor: HIF1; motif: GNNKACGTGCGGNN	TF:M00797	false	0.0274356872102629	1.5616841571049627	3646	29	6	62700	SDF2L1,NUDT11,SPRR2A,ATP4B,HSD17B1,PUF60
TF	Factor: HNF-3alpha; motif: WRWGTAAAC	TF:M04737	false	0.027464346056586566	1.5612307373452279	4868	29	7	62700	CCL23,CKMT1B,MRPL51,TMPRSS11E,HLA-G,MCTS1,TYROBP
TF	Factor: SRY; motif: NWWAACAAWANN; match class: 1	TF:M00160_1	false	0.027464346056586566	1.5612307373452279	245	29	2	62700	TMPRSS11E,MCTS1
TF	Factor: DREF; motif: CTYYCWCTTCCY	TF:M09725	false	0.02746659949976454	1.5611951050462345	7596	29	9	62700	TMSB10,CKMT1B,TOP3B,NUDT11,SPRR2A,ATP4B,HLA-G,TYROBP,CST2
TF	Factor: ESRRA; motif: NTCAAGGTCAN	TF:M04456	false	0.0275757149099514	1.559473219507092	1582	29	4	62700	CCL23,CKMT1B,TOP3B,HPRT1
TF	Factor: SMAD3; motif: YGTCTAGACA; match class: 1	TF:M04026_1	false	0.0275757149099514	1.559473219507092	6195	29	8	62700	AGPAT1,CCL23,CKMT1B,ILK,NDUFA3,GFER,SPINT3,TYROBP
TF	Factor: ZNF592; motif: NSARNATGGAGKN; match class: 1	TF:M09766_1	false	0.027669063545954897	1.5580055392221328	1585	29	4	62700	CKMT1B,NUDT11,NDUFA3,PUF60
TF	Factor: ESRRA; motif: NNTCAAGGTCANN	TF:M12538	false	0.027669063545954897	1.5580055392221328	1585	29	4	62700	CCL23,CKMT1B,TOP3B,HPRT1
TF	Factor: T3R-beta; motif: RRGNNANNNGAGGWCAN	TF:M02119	false	0.027669063545954897	1.5580055392221328	3657	29	6	62700	CCL23,ATP4B,HLA-G,PQBP1,SPINT3,TYROBP
TF	Factor: HNF4A; motif: NNCAAAGTCCANN; match class: 1	TF:M12503_1	false	0.027669063545954897	1.5580055392221328	247	29	2	62700	AGPAT1,GFER
TF	Factor: Isl2; motif: YTAAGTG	TF:M02082	false	0.027669063545954897	1.5580055392221328	7613	29	9	62700	CCL23,MRPL51,SDF2L1,HPRT1,NDUFA3,PUF60,MCTS1,TYROBP,CST2
TF	Factor: TTF-1; motif: CTTGASN	TF:M03891	false	0.027950391752837	1.5536121006611694	3670	29	6	62700	AGPAT1,CCL23,SPRR2A,HPRT1,TYROBP,CST2
TF	Factor: NR1B1; motif: NRGGTCANRRGGTCAN	TF:M11792	false	0.02797192671163079	1.5532776183116794	4896	29	7	62700	CKMT1B,SDF2L1,TOP3B,ILK,SPRR2A,HSD17B1,HLA-G
TF	Factor: AP-1; motif: NTGASTCAG	TF:M00199	false	0.02800814030050164	1.5527157267367022	4898	29	7	62700	AGPAT1,CCL23,NUDT11,SPRR2A,HSD17B1,HLA-G,CST2
TF	Factor: HOXA5; motif: ANGNTAATTANCNNAN	TF:M01452	false	0.028104980852425774	1.5512167062503766	3679	29	6	62700	CCL23,CKMT1B,TOP3B,TMPRSS11E,SPRR2A,NDUFA3
TF	Factor: islet1; motif: SCAMTTAN	TF:M11012	false	0.028104980852425774	1.5512167062503766	6230	29	8	62700	CCL23,MRPL51,SDF2L1,ILK,HPRT1,NDUFA3,PUF60,TYROBP
TF	Factor: HOXD10; motif: TTTTATTM	TF:M08816	false	0.028104980852425774	1.5512167062503766	2570	29	5	62700	MRPL51,TOP3B,TMPRSS11E,SPINT3,MCTS1
TF	Factor: FOXO1A:Elk-1; motif: RWMAACAGGAAGTN; match class: 1	TF:M08299_1	false	0.028104980852425774	1.5512167062503766	1596	29	4	62700	SPRR2A,HLA-G,MCTS1,CST2
TF	Factor: EMX2; motif: NNTAATTANN	TF:M04314	false	0.028104980852425774	1.5512167062503766	250	29	2	62700	CCL23,CKMT1B
TF	Factor: ER; motif: NNARGNCANNNTGACCYNN	TF:M00191	false	0.028104980852425774	1.5512167062503766	4907	29	7	62700	CKMT1B,MRPL51,ILK,ATP4B,GFER,TYROBP,CST2
TF	Factor: Elk-1; motif: CTTCCKG; match class: 1	TF:M07252_1	false	0.028104980852425774	1.5512167062503766	3681	29	6	62700	AGPAT1,HSD17B1,HLA-G,GFER,MCTS1,TYROBP
TF	Factor: c-Ets-2; motif: CTTCCTG; match class: 1	TF:M01207_1	false	0.028104980852425774	1.5512167062503766	3681	29	6	62700	AGPAT1,HSD17B1,HLA-G,GFER,MCTS1,TYROBP
TF	Factor: Barhl-1; motif: NTAAACGN	TF:M10578	false	0.02813661429281301	1.5507281628505303	6235	29	8	62700	MRPL51,TMPRSS11E,ATP4B,HSD17B1,PUF60,HLA-G,MCTS1,CST2
TF	Factor: AP-2; motif: MKCCCSCNGGCG; match class: 1	TF:M00189_1	false	0.028219695022600775	1.5494476840868905	6239	29	8	62700	TMSB10,CKMT1B,MRPL51,HPRT1,HSD17B1,PUF60,GFER,CST2
TF	Factor: LKLF; motif: CNCCACCCS; match class: 1	TF:M08819_1	false	0.028479575897474137	1.5454664822668571	1606	29	4	62700	TMSB10,CKMT1B,MCTS1,TYROBP
TF	Factor: NF-YC; motif: NNRRCCAATCAGNR	TF:M10006	false	0.02852573055025883	1.5447632243897338	2582	29	5	62700	AGPAT1,CKMT1B,MRPL51,HLA-G,PQBP1
TF	Factor: Sp4; motif: SCCCCKCCCCCSN	TF:M07617	false	0.02852573055025883	1.5447632243897338	3696	29	6	62700	TMSB10,MRPL51,NUDT11,HPRT1,PUF60,PQBP1
TF	Factor: Fli-1:C/EBPbeta; motif: RNCGGAWRTTGCGCAAY	TF:M08281	false	0.028637665244996984	1.5430623918301916	7673	29	9	62700	TMSB10,AGPAT1,MRPL51,TOP3B,SPRR2A,GFER,PQBP1,MCTS1,TYROBP
TF	Factor: Cdx; motif: NAYNRHNARAKTHATAAA	TF:M00991	false	0.028878341632646923	1.5394277501768334	3707	29	6	62700	SDF2L1,TOP3B,TMPRSS11E,HPRT1,ATP4B,MCTS1
TF	Factor: YY1; motif: GGCSGCCATTTTGN	TF:M12273	false	0.02888790153190362	1.539284004926833	6269	29	8	62700	TMSB10,AGPAT1,MRPL51,HPRT1,NDUFA3,PUF60,GFER,SPINT3
TF	Factor: EHF; motif: BTTCCTGC	TF:M07251	false	0.02888926523215596	1.5392635038352136	6270	29	8	62700	AGPAT1,CKMT1B,SPRR2A,HSD17B1,HLA-G,GFER,SPINT3,MCTS1
TF	Factor: Nkx3-2; motif: NNNAACCACTTAANNAN	TF:M01482	false	0.029099529833202957	1.5361140279383227	3715	29	6	62700	CCL23,MRPL51,SDF2L1,PUF60,MCTS1,TYROBP
TF	Factor: KLF9; motif: NNCCACACCCACN	TF:M09774	false	0.029341771331776945	1.5325136718016803	821	29	3	62700	TMSB10,CKMT1B,PUF60
TF	Factor: TEL1; motif: CNCGGAANNN; match class: 1	TF:M02070_1	false	0.029384064051194116	1.5318881379894083	4959	29	7	62700	TMSB10,SDF2L1,TOP3B,ATP4B,PUF60,HLA-G,MCTS1
TF	Factor: CLOCK:FIGLA; motif: NCASSTGKNNNNNNNNCACGTGN	TF:M08678	false	0.029384064051194116	1.5318881379894083	258	29	2	62700	TMSB10,NDUFA3
TF	Factor: NR1B1; motif: NRGGNCRTGACCTN; match class: 1	TF:M11796_1	false	0.02938790509067125	1.5318313713955227	4960	29	7	62700	ATP4B,HSD17B1,PUF60,HLA-G,GFER,TYROBP,CST2
TF	Factor: T3R-beta; motif: RTGACCTYACRTGACCTYA; match class: 1	TF:M11819_1	false	0.029512074694056614	1.5300002585953094	1628	29	4	62700	CCL23,HPRT1,TYROBP,CST2
TF	Factor: FOXO1A:ETV7; motif: NWMAACAGGAMNNNCTTCCNN; match class: 1	TF:M08304_1	false	0.029512074694056614	1.5300002585953094	7718	29	9	62700	AGPAT1,TOP3B,ILK,NUDT11,SPRR2A,PUF60,HLA-G,GFER,TYROBP
TF	Factor: POU3F2; motif: TAATKAGNNNNTAATKA	TF:M11908	false	0.029544696651315004	1.529520464758145	3732	29	6	62700	CCL23,TMPRSS11E,SPRR2A,HLA-G,MCTS1,TYROBP
TF	Factor: AP-2alpha; motif: NGCCTSAGGCN	TF:M11480	false	0.029544696651315004	1.529520464758145	6302	29	8	62700	CKMT1B,ILK,NUDT11,HSD17B1,PUF60,GFER,TYROBP,CST2
TF	Factor: FOXA1; motif: NWGTAAACATNN	TF:M12506	false	0.029819216390904242	1.5255037734107826	3741	29	6	62700	MRPL51,TOP3B,TMPRSS11E,SPRR2A,PQBP1,MCTS1
TF	Factor: KLF17; motif: NGMCMCRCCCTN	TF:M12188	false	0.029907141433149986	1.5242250954654208	3744	29	6	62700	TOP3B,HPRT1,ATP4B,HSD17B1,PUF60,PQBP1
TF	Factor: Helios; motif: NNTWGGGANNN	TF:M01003	false	0.029907552818354242	1.5242191216047707	3745	29	6	62700	CKMT1B,TMPRSS11E,SPRR2A,HPRT1,SPINT3,MCTS1
TF	Factor: KLF15; motif: RCCACGCCCCCC; match class: 1	TF:M12157_1	false	0.029907552818354242	1.5242191216047707	830	29	3	62700	HPRT1,PUF60,PQBP1
TF	Factor: msc; motif: NRCCATATGGYN; match class: 1	TF:M11149_1	false	0.02996979666745126	1.5233162035509675	262	29	2	62700	TMPRSS11E,MCTS1
TF	Factor: NGFI-C; motif: WTGCGTGGGYGG	TF:M00244	false	0.030007957536833378	1.5227635634111858	6325	29	8	62700	TMSB10,MRPL51,NUDT11,HPRT1,ATP4B,HSD17B1,PUF60,GFER
TF	Factor: POU2F1; motif: ATGCAAATN	TF:M07059	false	0.03010529666692025	1.5213570887633734	1642	29	4	62700	CCL23,TMPRSS11E,SPRR2A,MCTS1
TF	Factor: CP2; motif: AACCGGTTNNAACCGGTT; match class: 1	TF:M11485_1	false	0.030115095637686964	1.5212157532852402	6332	29	8	62700	TMSB10,CKMT1B,TMPRSS11E,SPRR2A,HPRT1,HLA-G,GFER,TYROBP
TF	Factor: ZNF647; motif: NYAGGCCYAC; match class: 1	TF:M12286_1	false	0.030115095637686964	1.5212157532852402	1643	29	4	62700	MRPL51,TOP3B,HSD17B1,TYROBP
TF	Factor: Ngn-2; motif: RACATATGTY; match class: 1	TF:M11132_1	false	0.030115200293309	1.5212142440328464	834	29	3	62700	TMPRSS11E,SPINT3,MCTS1
TF	Factor: FLI-1; motif: CMGGAWGTSAN	TF:M01208	false	0.030161846580528156	1.5205420734393882	6344	29	8	62700	AGPAT1,MRPL51,SPRR2A,PUF60,GFER,MCTS1,TYROBP,CST2
TF	Factor: NR1B2; motif: RAGGTCRTGACCTY	TF:M11800	false	0.030161846580528156	1.5205420734393882	3762	29	6	62700	SDF2L1,ATP4B,NDUFA3,HLA-G,GFER,TYROBP
TF	Factor: FOXD2; motif: GTAAACA	TF:M04239	false	0.030161846580528156	1.5205420734393882	3769	29	6	62700	CCL23,MRPL51,TMPRSS11E,SPRR2A,PQBP1,MCTS1
TF	Factor: AR; motif: GGTACANNRTGTTCT	TF:M00481	false	0.030161846580528156	1.5205420734393882	5012	29	7	62700	TMSB10,ILK,NUDT11,HSD17B1,SPINT3,TYROBP,CST2
TF	Factor: FOXP3; motif: RTAAACA	TF:M04267	false	0.030161846580528156	1.5205420734393882	3769	29	6	62700	CCL23,MRPL51,TMPRSS11E,SPRR2A,PQBP1,MCTS1
TF	Factor: FOXO6; motif: GTAAACA	TF:M04265	false	0.030161846580528156	1.5205420734393882	3769	29	6	62700	CCL23,MRPL51,TMPRSS11E,SPRR2A,PQBP1,MCTS1
TF	Factor: FOXO1A; motif: NGTAAACAN	TF:M12607	false	0.030161846580528156	1.5205420734393882	3766	29	6	62700	CCL23,MRPL51,TMPRSS11E,SPRR2A,PQBP1,MCTS1
TF	Factor: FOXK1; motif: GTAAACA	TF:M12606	false	0.030161846580528156	1.5205420734393882	3769	29	6	62700	CCL23,MRPL51,TMPRSS11E,SPRR2A,PQBP1,MCTS1
TF	Factor: FOXL1; motif: RTAAACA	TF:M04253	false	0.030161846580528156	1.5205420734393882	3769	29	6	62700	CCL23,MRPL51,TMPRSS11E,SPRR2A,PQBP1,MCTS1
TF	Factor: SCRT1; motif: NNNKCAACAGGTGNNN	TF:M12551	false	0.030161846580528156	1.5205420734393882	265	29	2	62700	CKMT1B,GFER
TF	Factor: HMX2; motif: ANCAMTTAANN	TF:M04334	false	0.030161846580528156	1.5205420734393882	4999	29	7	62700	CCL23,TMPRSS11E,SPRR2A,HPRT1,NDUFA3,SPINT3,MCTS1
TF	Factor: YB-1; motif: CCAMTCNGMR; match class: 1	TF:M03805_1	false	0.030161846580528156	1.5205420734393882	3766	29	6	62700	AGPAT1,CCL23,CKMT1B,MRPL51,SDF2L1,NUDT11
TF	Factor: YY1; motif: NNCGCCATTNN; match class: 1	TF:M03924_1	false	0.030161846580528156	1.5205420734393882	3764	29	6	62700	AGPAT1,HPRT1,ATP4B,NDUFA3,GFER,PQBP1
TF	Factor: ZNF264; motif: NMYGGGRTTAGTGCCCTN	TF:M12699	false	0.030161846580528156	1.5205420734393882	2635	29	5	62700	HSD17B1,PUF60,HLA-G,GFER,TYROBP
TF	Factor: SMAD3; motif: CAGACAS	TF:M07429	false	0.030161846580528156	1.5205420734393882	6348	29	8	62700	CCL23,ILK,HSD17B1,PUF60,HLA-G,PQBP1,SPINT3,MCTS1
TF	Factor: FOXO1; motif: GTAAACAW	TF:M04255	false	0.030161846580528156	1.5205420734393882	3769	29	6	62700	CCL23,MRPL51,TMPRSS11E,SPRR2A,PQBP1,MCTS1
TF	Factor: msc; motif: YACCATATGGYN	TF:M11144	false	0.030161846580528156	1.5205420734393882	264	29	2	62700	TMPRSS11E,MCTS1
TF	Factor: FOXI1; motif: GTAAACA	TF:M04244	false	0.030161846580528156	1.5205420734393882	3769	29	6	62700	CCL23,MRPL51,TMPRSS11E,SPRR2A,PQBP1,MCTS1
TF	Factor: ERR3; motif: NNTCAAGGTCACN	TF:M02094	false	0.030179332125265353	1.5202903754789616	266	29	2	62700	CKMT1B,HPRT1
TF	Factor: STAT1; motif: TTCNRGGAAN	TF:M07064	false	0.03017968632614153	1.5202852783952132	2643	29	5	62700	TMSB10,SPRR2A,ATP4B,NDUFA3,GFER
TF	Factor: NF-1A; motif: NGCCARN	TF:M03554	false	0.03017968632614153	1.5202852783952132	5015	29	7	62700	CKMT1B,TOP3B,TMPRSS11E,NUDT11,HLA-G,GFER,MCTS1
TF	Factor: NFATc1; motif: NTTTCCRTNNAYGGAAAN	TF:M11981	false	0.030192452221173068	1.5201016122874758	6357	29	8	62700	AGPAT1,CCL23,MRPL51,SDF2L1,ATP4B,PUF60,GFER,PQBP1
TF	Factor: ISGF-3; motif: CAGTTTCWCTTTYCC	TF:M00258	false	0.030192452221173068	1.5201016122874758	841	29	3	62700	SPRR2A,NDUFA3,HLA-G
TF	Factor: TFAP2C; motif: NGCCTNAGGCN	TF:M04154	false	0.03028988580903438	1.5187023639269572	3777	29	6	62700	CKMT1B,HSD17B1,PUF60,GFER,TYROBP,CST2
TF	Factor: Ngn-2; motif: RACATATGTY	TF:M11132	false	0.030336635134240158	1.5180325917652782	843	29	3	62700	TMPRSS11E,SPINT3,MCTS1
TF	Factor: sin3A; motif: TGTCCNNGGTGCTG; match class: 1	TF:M04756_1	false	0.030408724934817315	1.5170017898322716	7796	29	9	62700	CKMT1B,SDF2L1,ATP4B,HSD17B1,PUF60,HLA-G,PQBP1,SPINT3,TYROBP
TF	Factor: c-Myc; motif: NCCACGTGCNN; match class: 1	TF:M09992_1	false	0.030640434936022226	1.5137050742556937	1663	29	4	62700	CKMT1B,NUDT11,HSD17B1,PUF60
TF	Factor: HFH-1; motif: YTAYRTAAACAN	TF:M11548	false	0.03067767446155714	1.513177565413827	1664	29	4	62700	MRPL51,SDF2L1,HPRT1,MCTS1
TF	Factor: c-Myc; motif: KACCACGTGSYY; match class: 1	TF:M01154_1	false	0.03077400349308767	1.5118160012548136	3793	29	6	62700	CKMT1B,ILK,NUDT11,HSD17B1,PUF60,PQBP1
TF	Factor: PEBP2beta; motif: TGTGGTY	TF:M03841	false	0.03094593757896968	1.5093963548129994	7821	29	9	62700	TMSB10,CCL23,SDF2L1,TOP3B,TMPRSS11E,ILK,SPRR2A,NDUFA3,CST2
TF	Factor: HOXA6; motif: NYMATTAN	TF:M08772	false	0.031022800415803742	1.508319001163427	7825	29	9	62700	TMSB10,CCL23,CKMT1B,MRPL51,SDF2L1,SPRR2A,NDUFA3,MCTS1,CST2
TF	Factor: Nkx2-3; motif: NSCACTTNNC	TF:M10634	false	0.031041680602079843	1.5080547739972454	2668	29	5	62700	MRPL51,SDF2L1,ILK,PUF60,PQBP1
TF	Factor: LRH-1; motif: NNYCAAGGYCA	TF:M10017	false	0.031041680602079843	1.5080547739972454	2668	29	5	62700	CKMT1B,TOP3B,HPRT1,ATP4B,PQBP1
TF	Factor: BCL-6; motif: NCGYWATCTAGGAATN	TF:M12340	false	0.03104544398374985	1.5080021248882558	5052	29	7	62700	AGPAT1,ILK,SPRR2A,ATP4B,HLA-G,GFER,SPINT3
TF	Factor: IRF-4; motif: AAGTTTC	TF:M04855	false	0.03112281876900835	1.5069210761942993	7833	29	9	62700	TMSB10,MRPL51,ILK,SPRR2A,HLA-G,PQBP1,SPINT3,TYROBP,CST2
TF	Factor: ER-alpha; motif: NAGGTCAYSGYGACCTN; match class: 1	TF:M11842_1	false	0.0311697991098017	1.5062659967538223	1675	29	4	62700	CKMT1B,HPRT1,ATP4B,HSD17B1
TF	Factor: MEF-2C; motif: TATTTWT; match class: 1	TF:M02025_1	false	0.03118514893013362	1.506052177558632	7842	29	9	62700	CCL23,TOP3B,TMPRSS11E,SPRR2A,HPRT1,HLA-G,SPINT3,MCTS1,CST2
TF	Factor: ATF-1; motif: TNACGTCAN	TF:M01861	false	0.03118514893013362	1.506052177558632	6408	29	8	62700	AGPAT1,MRPL51,ILK,HPRT1,HSD17B1,PUF60,GFER,PQBP1
TF	Factor: RHOXF1; motif: NGGATCAN	TF:M10963	false	0.03118514893013362	1.506052177558632	2675	29	5	62700	CKMT1B,SDF2L1,ILK,NDUFA3,PUF60
TF	Factor: USF2; motif: AAGTCACG	TF:M04810	false	0.03118514893013362	1.506052177558632	6408	29	8	62700	MRPL51,TMPRSS11E,NDUFA3,PUF60,GFER,PQBP1,TYROBP,CST2
TF	Factor: c-Fos; motif: RTGAGTCAYNN	TF:M09617	false	0.03118514893013362	1.506052177558632	2676	29	5	62700	AGPAT1,CCL23,NUDT11,HLA-G,CST2
TF	Factor: LXR,; motif: YGAMCTNNASTRACCYN	TF:M00965	false	0.03118514893013362	1.506052177558632	3812	29	6	62700	CCL23,SDF2L1,HPRT1,ATP4B,HSD17B1,TYROBP
TF	Factor: ERR1; motif: NNCAAGGTCAN	TF:M11835	false	0.03130376330554222	1.5044034488885396	1680	29	4	62700	CCL23,CKMT1B,TOP3B,HPRT1
TF	Factor: NF-Y; motif: NNNRRCCAATSRGNNN	TF:M00287	false	0.03134142329018756	1.5038812850518872	1681	29	4	62700	AGPAT1,MRPL51,HLA-G,PQBP1
TF	Factor: CP2/LBP-1c/LSF; motif: GCTGGNTNGNNCYNG; match class: 1	TF:M00947_1	false	0.03146446009165061	1.502179716045166	2684	29	5	62700	MRPL51,NUDT11,HPRT1,ATP4B,GFER
TF	Factor: GKLF; motif: NNCCACRCCCN	TF:M12174	false	0.03146446009165061	1.502179716045166	2684	29	5	62700	TMSB10,TOP3B,HPRT1,PUF60,PQBP1
TF	Factor: AR; motif: RGGWACAYNGTGTWCYN; match class: 1	TF:M04453_1	false	0.03149959483302647	1.5016950323346063	3824	29	6	62700	TMSB10,NUDT11,HSD17B1,SPINT3,TYROBP,CST2
TF	Factor: PURBETA; motif: NCWGRGGCTGGGG	TF:M12726	false	0.03150304337032015	1.5016474889059026	7861	29	9	62700	TMSB10,CKMT1B,SDF2L1,ILK,ATP4B,HSD17B1,GFER,PQBP1,SPINT3
TF	Factor: REST; motif: AAGGTGCT	TF:M04926	false	0.031874766433247784	1.4965529888991111	6440	29	8	62700	TMSB10,CKMT1B,SDF2L1,TMPRSS11E,SPRR2A,HPRT1,ATP4B,GFER
TF	Factor: AhR,; motif: NRCGTGNGN; match class: 1	TF:M00976_1	false	0.03195166061220852	1.4955065654875148	866	29	3	62700	TOP3B,NDUFA3,PUF60
TF	Factor: GSX2; motif: NNYMATTANN; match class: 1	TF:M04328_1	false	0.03195166061220852	1.4955065654875148	3839	29	6	62700	CCL23,CKMT1B,TMPRSS11E,SPRR2A,NDUFA3,MCTS1
TF	Factor: ELF3; motif: NNCCACTTCCTGNN	TF:M12544	false	0.03207018644464916	1.4938985152306823	3846	29	6	62700	AGPAT1,SPRR2A,NDUFA3,PQBP1,MCTS1,TYROBP
TF	Factor: NRSF; motif: GYRCTGTCCRYGGTGCTGA	TF:M01028	false	0.03211662085122934	1.4932701552634	870	29	3	62700	HSD17B1,GFER,SPINT3
TF	Factor: NOTO; motif: NYMATTAN	TF:M10667	false	0.03214610718258121	1.4928716115884526	5106	29	7	62700	CCL23,CKMT1B,MRPL51,SPRR2A,NDUFA3,HLA-G,MCTS1
TF	Factor: MZF-1; motif: NRNRGGGAWTNRN	TF:M09995	false	0.03231259879280103	1.490628111744489	1703	29	4	62700	TMSB10,NUDT11,PUF60,HLA-G
TF	Factor: REST; motif: NNNNGGNGCTGTCCATGGTGCT	TF:M01256	false	0.0324479024112122	1.4888133728445054	2713	29	5	62700	HPRT1,ATP4B,HSD17B1,GFER,SPINT3
TF	Factor: CREB1; motif: NRTGACGTR	TF:M11219	false	0.03258726576837108	1.4869520774460012	876	29	3	62700	AGPAT1,HPRT1,HSD17B1
TF	Factor: STAT1; motif: NTTCCNGGA	TF:M04721	false	0.03268433497145963	1.4856603472029941	7924	29	9	62700	TMSB10,AGPAT1,TOP3B,ATP4B,NDUFA3,HSD17B1,HLA-G,GFER,SPINT3
TF	Factor: HSF1; motif: NTTCTRGAAVNTTCTYM	TF:M01023	false	0.03268433497145963	1.4856603472029941	2720	29	5	62700	MRPL51,ILK,HPRT1,HLA-G,CST2
TF	Factor: ER-beta; motif: GTCANASTGRCCYNR	TF:M01875	false	0.03286929424513293	1.4832096207962246	6490	29	8	62700	MRPL51,SDF2L1,ILK,ATP4B,HSD17B1,HLA-G,GFER,TYROBP
TF	Factor: GR; motif: RGRACATTNTGTYC; match class: 1	TF:M04750_1	false	0.032911562951386135	1.4826514928182135	1715	29	4	62700	HSD17B1,SPINT3,TYROBP,CST2
TF	Factor: TFEA; motif: NNCATGTGACN	TF:M11089	false	0.03306074003337586	1.4806874293848222	882	29	3	62700	AGPAT1,NUDT11,HLA-G
TF	Factor: Fli-1; motif: NNRGGMAGGAAGGRRRGR	TF:M09920	false	0.03314719037261862	1.479553277436587	9466	29	10	62700	AGPAT1,CCL23,NUDT11,SPRR2A,HPRT1,HSD17B1,PUF60,HLA-G,GFER,MCTS1
TF	Factor: CSX; motif: NCCACTTRAN	TF:M10640	false	0.03315290523286605	1.4794784077926206	6504	29	8	62700	ILK,NUDT11,SPRR2A,PUF60,HLA-G,PQBP1,SPINT3,MCTS1
TF	Factor: sp4; motif: NNNGCYCCGCCCCCY; match class: 1	TF:M10530_1	false	0.033238640737835286	1.4783567445788928	3886	29	6	62700	TMSB10,HPRT1,NDUFA3,PUF60,GFER,PQBP1
TF	Factor: COUP-TF1; motif: RRGGTCAAAGGTCAN	TF:M04472	false	0.033238640737835286	1.4783567445788928	1723	29	4	62700	AGPAT1,CCL23,CKMT1B,NDUFA3
TF	Factor: ESRRA; motif: YCAAGGTCACN	TF:M07402	false	0.033238640737835286	1.4783567445788928	1723	29	4	62700	CCL23,CKMT1B,TOP3B,HPRT1
TF	Factor: POU3F2; motif: NTATGCWAATKAG	TF:M11909	false	0.033276230010152306	1.4778658824573752	5156	29	7	62700	CCL23,TMPRSS11E,SPRR2A,HLA-G,SPINT3,MCTS1,CST2
TF	Factor: c-Myc; motif: CACGTGGC; match class: 1	TF:M03867_1	false	0.033281980851268995	1.4777908336080396	2742	29	5	62700	CKMT1B,NUDT11,HPRT1,HSD17B1,PUF60
TF	Factor: six-4; motif: ANNNATGACACCNNNNN	TF:M01374	false	0.033281980851268995	1.4777908336080396	6519	29	8	62700	CCL23,SDF2L1,TMPRSS11E,SPRR2A,NDUFA3,GFER,PQBP1,CST2
TF	Factor: PPARGAMMA; motif: NWNTRGGTYANN; match class: 1	TF:M08961_1	false	0.033281980851268995	1.4777908336080396	888	29	3	62700	AGPAT1,SDF2L1,HPRT1
TF	Factor: NF-YA; motif: YTCTSATTGGYYRN	TF:M04683	false	0.03330390509741673	1.4775048396821413	1728	29	4	62700	AGPAT1,MRPL51,HLA-G,PQBP1
TF	Factor: FOXJ3; motif: RTAAACAA	TF:M04249	false	0.03330885873624546	1.4774402473160897	3896	29	6	62700	CCL23,TOP3B,TMPRSS11E,HLA-G,MCTS1,CST2
TF	Factor: EKLF; motif: CCACACCCNS	TF:M01874	false	0.033402232151266566	1.4762245098774776	289	29	2	62700	TMSB10,GFER
TF	Factor: Tax/CREB; motif: RTGACGCATAYCCCC	TF:M00115	false	0.03344452782603147	1.4756749310911228	9497	29	10	62700	TMSB10,SDF2L1,TMPRSS11E,SPRR2A,HPRT1,HSD17B1,PUF60,MCTS1,TYROBP,CST2
TF	Factor: POU2F1; motif: NWTATGCWAATN	TF:M04070	false	0.03349399047617521	1.4750331075051732	2749	29	5	62700	CCL23,TMPRSS11E,SPRR2A,HLA-G,CST2
TF	Factor: FOXM1; motif: NAGASTGATTA	TF:M04611	false	0.03353503541359035	1.4745012307004357	9503	29	10	62700	MRPL51,TOP3B,TMPRSS11E,SPRR2A,HPRT1,NDUFA3,HLA-G,GFER,MCTS1,TYROBP
TF	Factor: ATF-2; motif: NRTGACGTMANN	TF:M11309	false	0.03353503541359035	1.4745012307004357	6534	29	8	62700	AGPAT1,MRPL51,ILK,HPRT1,HSD17B1,PUF60,GFER,PQBP1
TF	Factor: E2F-4; motif: GCGGGAAANA; match class: 1	TF:M02090_1	false	0.033937787583017236	1.4693164729141996	6549	29	8	62700	TMSB10,CKMT1B,MRPL51,TOP3B,NUDT11,PUF60,GFER,PQBP1
TF	Factor: Myc; motif: CACGTGS; match class: 1	TF:M00799_1	false	0.033937787583017236	1.4693164729141996	2760	29	5	62700	CKMT1B,ILK,NUDT11,HSD17B1,PUF60
TF	Factor: RFX1; motif: NNGTNRCNWRGYAACNN	TF:M00280	false	0.034032653307629175	1.4681041904298562	6553	29	8	62700	TMSB10,CKMT1B,SDF2L1,NUDT11,ATP4B,HSD17B1,MCTS1,CST2
TF	Factor: p53; motif: NGRCATGYCCAGRCATGYCY	TF:M10023	false	0.034083165577738904	1.4674600756102076	2764	29	5	62700	HSD17B1,PQBP1,SPINT3,MCTS1,CST2
TF	Factor: Otx2; motif: YTAATCCN	TF:M04623	false	0.0341195818161183	1.4669963003669182	901	29	3	62700	SDF2L1,HLA-G,TYROBP
TF	Factor: TFAP2A; motif: NGCCYSAGGCN	TF:M04147	false	0.0341195818161183	1.4669963003669182	5195	29	7	62700	CKMT1B,NUDT11,HSD17B1,PUF60,GFER,TYROBP,CST2
TF	Factor: PITX1; motif: NTAATCCN	TF:M04505	false	0.0341195818161183	1.4669963003669182	901	29	3	62700	SDF2L1,HLA-G,TYROBP
TF	Factor: ALX3; motif: NNYAATTANN	TF:M04279	false	0.0341195818161183	1.4669963003669182	3925	29	6	62700	CCL23,CKMT1B,TOP3B,TMPRSS11E,SPRR2A,NDUFA3
TF	Factor: ctcf; motif: CCRSCAGGGGGCGCN	TF:M10426	false	0.0341195818161183	1.4669963003669182	9538	29	10	62700	TMSB10,CKMT1B,MRPL51,SDF2L1,NUDT11,HPRT1,NDUFA3,HSD17B1,PUF60,GFER
TF	Factor: DMBX1; motif: NNGGATTANN	TF:M04305	false	0.0341195818161183	1.4669963003669182	5193	29	7	62700	AGPAT1,SDF2L1,TMPRSS11E,SPRR2A,PUF60,HLA-G,TYROBP
TF	Factor: KROX; motif: CCCGCCCCCRCCCC	TF:M00982	false	0.03423647769926872	1.4655109225713516	8018	29	9	62700	TMSB10,SDF2L1,NUDT11,HPRT1,ATP4B,NDUFA3,PUF60,GFER,SPINT3
TF	Factor: RHOXF1; motif: NTRATCCN	TF:M04437	false	0.03423647769926872	1.4655109225713516	2772	29	5	62700	AGPAT1,SDF2L1,PUF60,HLA-G,TYROBP
TF	Factor: pitx2; motif: NTAATCCN	TF:M10910	false	0.03423647769926872	1.4655109225713516	2772	29	5	62700	AGPAT1,SDF2L1,PUF60,HLA-G,TYROBP
TF	Factor: FOXO4; motif: NNGTTGTTTACNTN	TF:M00476	false	0.03425922493195683	1.4652224665772178	2773	29	5	62700	CKMT1B,TOP3B,TMPRSS11E,PQBP1,MCTS1
TF	Factor: TGIF; motif: TGACAGS	TF:M10101	false	0.0343211597720832	1.4644380450044001	5206	29	7	62700	SDF2L1,TMPRSS11E,ILK,PQBP1,SPINT3,TYROBP,CST2
TF	Factor: FOXJ2; motif: AYMATAATATTTKN; match class: 1	TF:M00423_1	false	0.034355606361113775	1.4640023819517198	2776	29	5	62700	CCL23,TMPRSS11E,SPRR2A,MCTS1,CST2
TF	Factor: STAT3; motif: NNTTCCRGGAANNNNN; match class: 1	TF:M01595_1	false	0.03437319683954204	1.4637800749268197	2778	29	5	62700	TMSB10,NUDT11,ATP4B,GFER,SPINT3
TF	Factor: GATA6; motif: NNNTCTTATCTNN	TF:M12571	false	0.034498237120300174	1.4622030970567863	3942	29	6	62700	CKMT1B,TMPRSS11E,SPRR2A,NDUFA3,SPINT3,TYROBP
TF	Factor: Otx1; motif: NTAATCCNNN	TF:M10901	false	0.03492204465090223	1.4569003367130726	912	29	3	62700	PUF60,HLA-G,TYROBP
TF	Factor: HNF-4alpha; motif: RRGTCCAAAGTCCAN	TF:M11760	false	0.03498344432178079	1.456137433956732	1765	29	4	62700	AGPAT1,NUDT11,HPRT1,GFER
TF	Factor: Zic3; motif: NGGGKGGTC; match class: 1	TF:M00450_1	false	0.03511085671506613	1.4545585734943047	8062	29	9	62700	TMSB10,SDF2L1,TOP3B,NDUFA3,PUF60,HLA-G,SPINT3,TYROBP,CST2
TF	Factor: STAT1; motif: YCMTTTCCNGGAAAWCNCATNN	TF:M09663	false	0.03517686829619121	1.4537428272498922	2797	29	5	62700	TMSB10,SPRR2A,ATP4B,HSD17B1,GFER
TF	Factor: Egr-1; motif: CCGCCCMCG	TF:M04797	false	0.03532358804336888	1.451935188778171	5243	29	7	62700	MRPL51,SDF2L1,NUDT11,HPRT1,PUF60,GFER,TYROBP
TF	Factor: TCF-1; motif: CTTTGW; match class: 1	TF:M03857_1	false	0.03534825558136618	1.4516320135525094	6618	29	8	62700	AGPAT1,TMPRSS11E,SPRR2A,NDUFA3,HSD17B1,HLA-G,GFER,SPINT3
TF	Factor: Sox-10; motif: CWTTGT; match class: 1	TF:M03138_1	false	0.03534825558136618	1.4516320135525094	6618	29	8	62700	AGPAT1,TMPRSS11E,SPRR2A,NDUFA3,HSD17B1,HLA-G,GFER,SPINT3
TF	Factor: Fli-1:HOXB13; motif: NNCGGAARYNRTWAA; match class: 1	TF:M08471_1	false	0.035381633187567506	1.4512221242816312	919	29	3	62700	CCL23,MRPL51,ATP4B
TF	Factor: LBP9; motif: ACYRGTTNNAACYRGT	TF:M11491	false	0.035381633187567506	1.4512221242816312	5252	29	7	62700	TMSB10,TMPRSS11E,SPRR2A,HPRT1,PUF60,HLA-G,GFER
TF	Factor: FRA-2; motif: RTGANTCA	TF:M08914	false	0.035381633187567506	1.4512221242816312	3974	29	6	62700	AGPAT1,CCL23,NUDT11,ATP4B,HLA-G,CST2
TF	Factor: NF-YA; motif: CRGCCAATCAGNRN	TF:M02106	false	0.035381633187567506	1.4512221242816312	1776	29	4	62700	AGPAT1,MRPL51,HLA-G,PQBP1
TF	Factor: HIC1; motif: NSNNNNTGCCCSSNN; match class: 1	TF:M01072_1	false	0.03543545794219183	1.4505619503588825	921	29	3	62700	SDF2L1,ATP4B,HSD17B1
TF	Factor: HNF4; motif: TGAMCTTTGNCCN	TF:M00764	false	0.035485886486671475	1.4499443410209534	1779	29	4	62700	AGPAT1,CCL23,TOP3B,GFER
TF	Factor: SF-1; motif: NNCAAGGTCAN	TF:M11825	false	0.035485886486671475	1.4499443410209534	1779	29	4	62700	CCL23,CKMT1B,TOP3B,HPRT1
TF	Factor: Erg; motif: NACCGGAWWTCCGGTN; match class: 1	TF:M11395_1	false	0.03555160956084552	1.4491407322740322	8094	29	9	62700	TMSB10,ILK,NUDT11,SPRR2A,ATP4B,NDUFA3,HLA-G,PQBP1,TYROBP
TF	Factor: Sox-9; motif: NNNACAATRG	TF:M11626	false	0.03555160956084552	1.4491407322740322	6638	29	8	62700	TMSB10,MRPL51,SPRR2A,HPRT1,PUF60,SPINT3,MCTS1,TYROBP
TF	Factor: ERR1; motif: NNSAAGGTCRN	TF:M11832	false	0.03555160956084552	1.4491407322740322	1781	29	4	62700	CCL23,CKMT1B,TOP3B,HPRT1
TF	Factor: HOXD10; motif: TTTTATTM; match class: 1	TF:M08816_1	false	0.03559206607487354	1.4486468010134863	305	29	2	62700	TMPRSS11E,MCTS1
TF	Factor: FOXO1; motif: GNNTTGTTTACNTT	TF:M00474	false	0.03559206607487354	1.4486468010134863	2816	29	5	62700	MRPL51,TMPRSS11E,SPRR2A,PQBP1,MCTS1
TF	Factor: NR1H4; motif: NNAATGACCNN	TF:M09777	false	0.03572931923944698	1.4469752584510225	3989	29	6	62700	AGPAT1,MRPL51,SDF2L1,HPRT1,ATP4B,CST2
TF	Factor: Elk-1:ETV7; motif: ANSCGGACGGATDTCCGGNT	TF:M08214	false	0.03581627258783582	1.4459196133157428	8110	29	9	62700	TMSB10,CKMT1B,MRPL51,SDF2L1,ILK,ATP4B,PUF60,HLA-G,PQBP1
TF	Factor: PLAG1; motif: GRGGCNNHNNNRRGGG	TF:M01778	false	0.03602392064645187	1.4434090227086265	2826	29	5	62700	SDF2L1,NUDT11,HPRT1,PUF60,GFER
TF	Factor: P53; motif: RGRCATGYCYRGRCATGYYY; match class: 1	TF:M01651_1	false	0.036106898503152615	1.4424098148358504	1793	29	4	62700	TMPRSS11E,HSD17B1,SPINT3,CST2
TF	Factor: E2F-3; motif: NNTTTTGGCGCCAAAACT; match class: 1	TF:M03962_1	false	0.036106898503152615	1.4424098148358504	6661	29	8	62700	AGPAT1,CCL23,CKMT1B,SDF2L1,NUDT11,HSD17B1,GFER,SPINT3
TF	Factor: GCMa:Elf-1; motif: NNCGGAARTGCKGGT	TF:M08306	false	0.036106898503152615	1.4424098148358504	2829	29	5	62700	AGPAT1,CKMT1B,MRPL51,SDF2L1,TOP3B
TF	Factor: Egr-2; motif: CCCMCNCN; match class: 1	TF:M02092_1	false	0.03616170557382843	1.4417510941304752	932	29	3	62700	TMSB10,CKMT1B,NUDT11
TF	Factor: HNF-1beta; motif: NNNNGTTAACTAGNNNT	TF:M01425	false	0.0362101777359292	1.4411693434640198	5289	29	7	62700	TMSB10,AGPAT1,CCL23,TOP3B,TMPRSS11E,HLA-G,PQBP1
TF	Factor: Pax-5; motif: GTYAYGCTTSRCTGVNYN	TF:M04754	false	0.03629818469627382	1.4401150938648413	5293	29	7	62700	MRPL51,TOP3B,ILK,NUDT11,HSD17B1,GFER,PQBP1
TF	Factor: c-Maf; motif: NWNNNTGCTGACKNNNNNN	TF:M01070	false	0.03630575675644438	1.4400245063872241	6675	29	8	62700	AGPAT1,SDF2L1,NUDT11,HPRT1,GFER,PQBP1,TYROBP,CST2
TF	Factor: TFE; motif: TCATGTGN	TF:M01029	false	0.03630575675644438	1.4400245063872241	935	29	3	62700	NUDT11,HSD17B1,HLA-G
TF	Factor: TCFL4; motif: NCAYGTGN	TF:M11202	false	0.03630575675644438	1.4400245063872241	935	29	3	62700	NUDT11,HSD17B1,HLA-G
TF	Factor: REX-1; motif: NNNNCAARATGGCTGCCNNNN	TF:M12462	false	0.036312451505663645	1.4399444302542135	310	29	2	62700	NDUFA3,SPINT3
TF	Factor: ELF1; motif: NNNCAGGAAGTGNN	TF:M12517	false	0.03633320466222779	1.4396962947950958	1800	29	4	62700	AGPAT1,SPRR2A,MCTS1,TYROBP
TF	Factor: LEF-1; motif: NCCTTTSWNNTNYN	TF:M09975	false	0.03649051170584038	1.4378200464883346	4017	29	6	62700	CKMT1B,ILK,NUDT11,SPRR2A,ATP4B,CST2
TF	Factor: Elf-1; motif: NNCAGGAAGNNN	TF:M07417	false	0.03655322744340783	1.4370742712647666	1804	29	4	62700	AGPAT1,SPRR2A,HLA-G,CST2
TF	Factor: E2F-4; motif: TTTTGGCGCCAWWN; match class: 1	TF:M11535_1	false	0.03663236651125261	1.436135024289862	6691	29	8	62700	TMSB10,MRPL51,NDUFA3,HSD17B1,PUF60,HLA-G,GFER,TYROBP
TF	Factor: ER-beta; motif: RGGTCASCNTGMCCY	TF:M09910	false	0.03663236651125261	1.436135024289862	9694	29	10	62700	TMSB10,SDF2L1,TOP3B,ILK,NUDT11,ATP4B,HSD17B1,HLA-G,GFER,CST2
TF	Factor: SP1; motif: NCCCCKCCCCC; match class: 1	TF:M07226_1	false	0.03663236651125261	1.436135024289862	4023	29	6	62700	TMSB10,NUDT11,PUF60,GFER,PQBP1,MCTS1
TF	Factor: POU6F1; motif: NTAATGAKATGNNN	TF:M11958	false	0.03671213703128376	1.435190334267981	2849	29	5	62700	CCL23,TMPRSS11E,MCTS1,TYROBP,CST2
TF	Factor: HNF-3gamma; motif: TGTTTRYT	TF:M02015	false	0.03694708374561996	1.432419835027398	2854	29	5	62700	TOP3B,HPRT1,PQBP1,SPINT3,CST2
TF	Factor: Elk-1:Pax-5; motif: ACCGGAACYACGCWTSANYG; match class: 1	TF:M08225_1	false	0.036999925423170994	1.4317991512934902	8172	29	9	62700	CKMT1B,MRPL51,SDF2L1,TOP3B,ATP4B,HSD17B1,PUF60,PQBP1,CST2
TF	Factor: Oct-2; motif: NTATGCGCATAN	TF:M11895	false	0.037090336539357435	1.4307392260803196	4037	29	6	62700	CCL23,TOP3B,TMPRSS11E,ILK,HPRT1,NDUFA3
TF	Factor: Sp1; motif: CCCCGCCCCN; match class: 1	TF:M00933_1	false	0.037090336539357435	1.4307392260803196	5326	29	7	62700	TMSB10,NUDT11,HPRT1,PUF60,GFER,PQBP1,MCTS1
TF	Factor: ETV4; motif: NCAGGAAGNN; match class: 1	TF:M12556_1	false	0.037234314170940176	1.4290566411362906	4041	29	6	62700	AGPAT1,HSD17B1,HLA-G,GFER,MCTS1,TYROBP
TF	Factor: Freac-3; motif: NNNNNGTAAATAAACA	TF:M00291	false	0.03723714010455562	1.4290236811951174	5332	29	7	62700	AGPAT1,CCL23,SDF2L1,TOP3B,TMPRSS11E,HLA-G,MCTS1
TF	Factor: IRF-1; motif: TTCACTT; match class: 1	TF:M00747_1	false	0.03746356301788474	1.4263909208897645	950	29	3	62700	SPRR2A,HLA-G,CST2
TF	Factor: T3R-beta; motif: NTGACCTNRNYNAGGTCAN	TF:M11820	false	0.0375123608115512	1.4258256030002774	5341	29	7	62700	CCL23,MRPL51,HPRT1,ATP4B,NDUFA3,GFER,MCTS1
TF	Factor: C-Fos; motif: NNTGACTCAN	TF:M07600	false	0.03761769157843868	1.4246078585864317	2871	29	5	62700	AGPAT1,NUDT11,SPRR2A,HLA-G,CST2
TF	Factor: p53; motif: RGRCWWGYCYNGRCWWGYYY; match class: 1	TF:M01652_1	false	0.037677028422521415	1.4239233572218466	5347	29	7	62700	CKMT1B,TMPRSS11E,ATP4B,HSD17B1,PQBP1,MCTS1,CST2
TF	Factor: SF-1; motif: NYYCAAGGYCA	TF:M10084	false	0.037769308699298565	1.422860964095629	4058	29	6	62700	CCL23,CKMT1B,TOP3B,HPRT1,ATP4B,PQBP1
TF	Factor: GR; motif: RGRACATTNTGTYC	TF:M04750	false	0.037769308699298565	1.422860964095629	5351	29	7	62700	TMSB10,TMPRSS11E,NUDT11,HSD17B1,SPINT3,TYROBP,CST2
TF	Factor: ATF-2; motif: NNTGACGTCAN	TF:M07312	false	0.03782737497952293	1.4221937954099593	4060	29	6	62700	AGPAT1,MRPL51,HPRT1,HSD17B1,PUF60,GFER
TF	Factor: AP-2gamma; motif: NTGSCCTGRGGSNN; match class: 1	TF:M09591_1	false	0.03811437365196544	1.4189112127621182	2883	29	5	62700	TMSB10,CKMT1B,HPRT1,GFER,CST2
TF	Factor: Oct-2; motif: NTATGCWAATN	TF:M11896	false	0.038241145576587615	1.4174691061935698	5366	29	7	62700	CCL23,TMPRSS11E,SPRR2A,HLA-G,SPINT3,MCTS1,CST2
TF	Factor: NR1B1:RXR-ALPHA; motif: RRGGTCANNNNNRGGTCA; match class: 1	TF:M08964_1	false	0.03836220413573617	1.4160964479954463	1838	29	4	62700	ATP4B,HSD17B1,HLA-G,TYROBP
TF	Factor: ER71:HOXB13; motif: NNCGGAWGTNGTWAAN	TF:M08261	false	0.03852115369161252	1.4143007144239812	323	29	2	62700	CCL23,MCTS1
TF	Factor: NeuroD-2; motif: RMCATATGYY	TF:M11137	false	0.03852115369161252	1.4143007144239812	323	29	2	62700	TMPRSS11E,MCTS1
TF	Factor: c-Myc; motif: KACCACGTGSYY	TF:M01154	false	0.03857516953209928	1.413692156601342	5378	29	7	62700	CKMT1B,ILK,NUDT11,HSD17B1,PUF60,PQBP1,CST2
TF	Factor: Erg; motif: NACMGGAARTN	TF:M11394	false	0.03858876490794744	1.413539121460918	4082	29	6	62700	CKMT1B,MRPL51,TOP3B,ILK,SPRR2A,PQBP1
TF	Factor: PITX3; motif: NGGATTANM	TF:M01735	false	0.0385969399086179	1.4134471262474921	324	29	2	62700	MRPL51,SPRR2A
TF	Factor: EVX1; motif: NTCATTAN	TF:M10864	false	0.0385969399086179	1.4134471262474921	5382	29	7	62700	TMPRSS11E,SPRR2A,PQBP1,SPINT3,MCTS1,TYROBP,CST2
TF	Factor: TFAP2A; motif: NGCCCYNNGGGCN; match class: 1	TF:M04148_1	false	0.0385969399086179	1.4134471262474921	9796	29	10	62700	MRPL51,SDF2L1,TOP3B,ILK,HPRT1,ATP4B,HSD17B1,PUF60,HLA-G,MCTS1
TF	Factor: Pax-6; motif: CTGACCTGGAACTM	TF:M00979	false	0.0385969399086179	1.4134471262474921	9795	29	10	62700	CCL23,SPRR2A,ATP4B,NDUFA3,HSD17B1,PUF60,GFER,SPINT3,TYROBP,CST2
TF	Factor: FOXK1; motif: NWYGTAAAYAR	TF:M11588	false	0.038631725864837804	1.4130558894002823	5385	29	7	62700	CCL23,MRPL51,TMPRSS11E,SPRR2A,HPRT1,PQBP1,MCTS1
TF	Factor: ipf1; motif: TSNGYCATTANNNNC	TF:M01013	false	0.03886530328039969	1.4104379389840915	2904	29	5	62700	CCL23,SDF2L1,PQBP1,SPINT3,TYROBP
TF	Factor: AR; motif: ARGAACANNNTGTNC; match class: 1	TF:M07204_1	false	0.03888932264000722	1.4101696211690489	969	29	3	62700	TMPRSS11E,HSD17B1,TYROBP
TF	Factor: FOXA2; motif: NWGTAAACANN	TF:M12491	false	0.03909033985724017	1.4079305537303926	4100	29	6	62700	CCL23,MRPL51,TMPRSS11E,SPRR2A,PQBP1,MCTS1
TF	Factor: GATA-3; motif: ANAGATMWWA; match class: 1	TF:M00351_1	false	0.03909033985724017	1.4079305537303926	327	29	2	62700	CCL23,HLA-G
TF	Factor: T3R-beta; motif: NNRGGTCRTGACCYNN	TF:M11815	false	0.03909871766932796	1.4078374860380791	5402	29	7	62700	SDF2L1,HPRT1,ATP4B,NDUFA3,HLA-G,GFER,TYROBP
TF	Factor: Octamer; motif: TNATTTGCATN; match class: 1	TF:M00795_1	false	0.03909871766932796	1.4078374860380791	972	29	3	62700	TMPRSS11E,SPRR2A,MCTS1
TF	Factor: Foxn2; motif: NGCATCRNNNYGATGCN; match class: 1	TF:M11540_1	false	0.03921307142846311	1.406569139536274	328	29	2	62700	TOP3B,ATP4B
TF	Factor: HMGXB3; motif: NRGCCAATSRGNRNNS	TF:M12616	false	0.039256270185637036	1.4060909659368757	2915	29	5	62700	AGPAT1,CKMT1B,MRPL51,HLA-G,PQBP1
TF	Factor: Gli2; motif: NTGGGTGGTCNN	TF:M07455	false	0.039335789548635015	1.4052121282411565	2917	29	5	62700	TMSB10,NUDT11,PQBP1,SPINT3,CST2
TF	Factor: Oct3; motif: WTATGCGCATAW	TF:M11934	false	0.03945532901661904	1.403894330700178	9840	29	10	62700	AGPAT1,CCL23,TMPRSS11E,ILK,NUDT11,HPRT1,NDUFA3,HLA-G,GFER,CST2
TF	Factor: Fli-1:C/EBPdelta; motif: NNCGGAWATTGCGCAAT	TF:M08469	false	0.0395813408417952	1.4025094978929014	6816	29	8	62700	TMSB10,AGPAT1,CKMT1B,MRPL51,TOP3B,SPRR2A,PQBP1,TYROBP
TF	Factor: GR; motif: RGWACATWATGTWCY; match class: 1	TF:M11847_1	false	0.0395813408417952	1.4025094978929014	4116	29	6	62700	TMPRSS11E,HSD17B1,SPINT3,MCTS1,TYROBP,CST2
TF	Factor: STAT5A; motif: NAWTTCYNGGAANYN	TF:M00457	false	0.0395813408417952	1.4025094978929014	4117	29	6	62700	TMSB10,NUDT11,SPRR2A,ATP4B,NDUFA3,GFER
TF	Factor: RAX2; motif: NYAATTAN	TF:M04434	false	0.03978991175238415	1.4002270240477586	2928	29	5	62700	CCL23,MRPL51,SPRR2A,NDUFA3,MCTS1
TF	Factor: ZNF341; motif: NNGAACAGCCNN	TF:M12466	false	0.03980715249942889	1.4000388874250604	981	29	3	62700	CCL23,NUDT11,HSD17B1
TF	Factor: FOXO3a; motif: NYTGTTTACN	TF:M09932	false	0.03983974662062247	1.3996834323370793	2930	29	5	62700	CCL23,MRPL51,TMPRSS11E,SPRR2A,MCTS1
TF	Factor: TTF1; motif: ASTCAAGTRK	TF:M00432	false	0.03988074703327067	1.3992367152202452	5431	29	7	62700	AGPAT1,CCL23,ILK,SPRR2A,MCTS1,TYROBP,CST2
TF	Factor: Erg; motif: NNACCGGAARTSN	TF:M09608	false	0.03988312752053672	1.3992107928966375	8311	29	9	62700	AGPAT1,CKMT1B,MRPL51,SDF2L1,TOP3B,ILK,NDUFA3,PQBP1,MCTS1
TF	Factor: ELF4; motif: NCCGGAARTN	TF:M02056	false	0.03988312752053672	1.3992107928966375	5432	29	7	62700	AGPAT1,MRPL51,TOP3B,ILK,ATP4B,PQBP1,MCTS1
TF	Factor: GCMa:PEA3; motif: ATRCGGGCGGAAGTR; match class: 1	TF:M08313_1	false	0.04016262267329532	1.3961779349230556	9876	29	10	62700	CKMT1B,MRPL51,SDF2L1,TOP3B,ILK,SPRR2A,ATP4B,NDUFA3,HSD17B1,PUF60
TF	Factor: c-Myc:Max; motif: GCCAYGYGSN; match class: 1	TF:M00322_1	false	0.04021398525468427	1.3956228856547457	2940	29	5	62700	TOP3B,ILK,HSD17B1,PUF60,GFER
TF	Factor: STAT6; motif: TTCYYNGGAAN	TF:M07066	false	0.04021398525468427	1.3956228856547457	1877	29	4	62700	SPRR2A,HPRT1,PUF60,CST2
TF	Factor: Elk-1; motif: RCCGGAAGTGN	TF:M09904	false	0.04022319604951579	1.3955234242533914	8326	29	9	62700	AGPAT1,MRPL51,SDF2L1,NUDT11,SPRR2A,ATP4B,PUF60,PQBP1,MCTS1
TF	Factor: HNF-1alpha; motif: NGTTAATKATTAACY	TF:M09945	false	0.040302778782325854	1.3946650092378927	988	29	3	62700	TOP3B,TMPRSS11E,NDUFA3
TF	Factor: HTF4; motif: NSCAGSTGKG	TF:M09951	false	0.04031132182376194	1.3945729609302056	1880	29	4	62700	MRPL51,PUF60,GFER,CST2
TF	Factor: Erm; motif: NRRSAGGAARNGRN	TF:M09916	false	0.04031132182376194	1.3945729609302056	6849	29	8	62700	AGPAT1,CKMT1B,NUDT11,SPRR2A,HLA-G,SPINT3,MCTS1,CST2
TF	Factor: Msx-1; motif: WNGNAATTANV	TF:M08822	false	0.040432265500538876	1.3932719235978746	6854	29	8	62700	CCL23,CKMT1B,MRPL51,TMPRSS11E,ILK,SPRR2A,SPINT3,CST2
TF	Factor: AML2; motif: CWAACCGCAAAAACCGCARN	TF:M12002	false	0.04060969604112289	1.3913702611417553	8344	29	9	62700	CKMT1B,MRPL51,TMPRSS11E,ILK,HPRT1,ATP4B,PUF60,SPINT3,CST2
TF	Factor: ATF-3; motif: SNTGACGYNATN	TF:M07313	false	0.04060969604112289	1.3913702611417553	2951	29	5	62700	AGPAT1,HSD17B1,PUF60,GFER,PQBP1
TF	Factor: DPF2; motif: NYCACYTCCYCNYYCY	TF:M09760	false	0.040659902450650334	1.3908336676358821	8347	29	9	62700	TMSB10,CKMT1B,MRPL51,ILK,ATP4B,PUF60,PQBP1,MCTS1,CST2
TF	Factor: MIF-1; motif: NNGTTGCWWGGYAACNGS; match class: 1	TF:M00279_1	false	0.04069858941990114	1.3904206428084245	5463	29	7	62700	CCL23,CKMT1B,ILK,NUDT11,ATP4B,HSD17B1,CST2
TF	Factor: GATA-2; motif: ASAGATAANA	TF:M00349	false	0.04081872665405479	1.3891405472863627	4157	29	6	62700	CKMT1B,TOP3B,TMPRSS11E,SPRR2A,PQBP1,MCTS1
TF	Factor: SMAD3; motif: YGTCTAGACA	TF:M04026	false	0.04086933921967356	1.388602383956364	6872	29	8	62700	AGPAT1,CCL23,CKMT1B,ILK,NDUFA3,GFER,SPINT3,TYROBP
TF	Factor: YY1; motif: CCATNTT	TF:M01894	false	0.04087327986026048	1.3885605111002541	6873	29	8	62700	TMSB10,AGPAT1,MRPL51,HPRT1,NDUFA3,SPINT3,TYROBP,CST2
TF	Factor: IRF-7; motif: TNSGAAWNCGAAANTNNN; match class: 1	TF:M00453_1	false	0.04111478211990204	1.386002006861101	340	29	2	62700	AGPAT1,SPINT3
TF	Factor: PR; motif: RGNACATTYTGTNCTN; match class: 1	TF:M10042_1	false	0.04112058233948476	1.3859407435985294	999	29	3	62700	HSD17B1,SPINT3,TYROBP
TF	Factor: Elf-1; motif: RANSMGGAAGTR	TF:M11446	false	0.04112058233948476	1.3859407435985294	2964	29	5	62700	CCL23,SPRR2A,ATP4B,MCTS1,TYROBP
TF	Factor: OCT-x; motif: CTNATTTGCATAY	TF:M00210	false	0.041323581126072324	1.3838020493039116	4172	29	6	62700	TMSB10,CCL23,TMPRSS11E,SPRR2A,SPINT3,MCTS1
TF	Factor: T3R-beta; motif: NRRGGTCRTGACCYYN	TF:M11817	false	0.041475676732186904	1.382206519139484	5489	29	7	62700	SDF2L1,HPRT1,ATP4B,NDUFA3,HLA-G,GFER,TYROBP
TF	Factor: LXR; motif: TGACCGNNAGTRACCC	TF:M00766	false	0.04158414618660629	1.3810722111038156	1004	29	3	62700	HPRT1,HSD17B1,TYROBP
TF	Factor: FOXK1; motif: TGTTTNCNNT	TF:M09929	false	0.04184806219874541	1.3783246474885578	4186	29	6	62700	CCL23,CKMT1B,MRPL51,TMPRSS11E,SPRR2A,MCTS1
TF	Factor: HNF-1beta; motif: GTTAATYATTAACY	TF:M03872	false	0.04184806219874541	1.3783246474885578	4186	29	6	62700	TMSB10,MRPL51,TOP3B,TMPRSS11E,HLA-G,MCTS1
TF	Factor: ESE-1; motif: SATKGCGGATGCN; match class: 1	TF:M11381_1	false	0.04191817408962847	1.3775976430107155	9962	29	10	62700	CKMT1B,MRPL51,SDF2L1,ILK,HPRT1,HSD17B1,PUF60,PQBP1,MCTS1,TYROBP
TF	Factor: Tcfap2e; motif: NGCCYSRGGCN	TF:M11475	false	0.04199142628133155	1.37683937385951	345	29	2	62700	CKMT1B,CST2
TF	Factor: Fli-1; motif: MGGAAGT	TF:M07382	false	0.041996822711251755	1.3767835651060791	6922	29	8	62700	AGPAT1,CCL23,SPRR2A,NDUFA3,HLA-G,PQBP1,MCTS1,TYROBP
TF	Factor: Oct-1; motif: TATGCAAATN	TF:M00342	false	0.041996822711251755	1.3767835651060791	2986	29	5	62700	CCL23,TMPRSS11E,SPRR2A,SPINT3,MCTS1
TF	Factor: SPI1; motif: AGGAAGT	TF:M02278	false	0.041996822711251755	1.3767835651060791	6922	29	8	62700	AGPAT1,CCL23,SPRR2A,NDUFA3,HLA-G,PQBP1,MCTS1,TYROBP
TF	Factor: C-ets-1; motif: AGGAAGN	TF:M01870	false	0.041996822711251755	1.3767835651060791	6922	29	8	62700	AGPAT1,CCL23,SPRR2A,NDUFA3,HLA-G,PQBP1,MCTS1,TYROBP
TF	Factor: IRF-4; motif: GAAARTA	TF:M01883	false	0.041996822711251755	1.3767835651060791	8411	29	9	62700	TMSB10,TMPRSS11E,SPRR2A,ATP4B,HSD17B1,GFER,PQBP1,MCTS1,CST2
TF	Factor: PEA3; motif: AGGAAGT	TF:M03579	false	0.041996822711251755	1.3767835651060791	6922	29	8	62700	AGPAT1,CCL23,SPRR2A,NDUFA3,HLA-G,PQBP1,MCTS1,TYROBP
TF	Factor: SMAD5; motif: CAGACWGN; match class: 1	TF:M08829_1	false	0.041996822711251755	1.3767835651060791	346	29	2	62700	TMPRSS11E,ATP4B
TF	Factor: PPAR,; motif: RGGNCAAAGGTCA	TF:M00762	false	0.041996822711251755	1.3767835651060791	1912	29	4	62700	AGPAT1,CCL23,NDUFA3,GFER
TF	Factor: ER-alpha; motif: AGGTCASMNTGACCY	TF:M09909	false	0.041996822711251755	1.3767835651060791	6921	29	8	62700	CKMT1B,MRPL51,TOP3B,ATP4B,HSD17B1,HLA-G,GFER,CST2
TF	Factor: RFX; motif: SHGTTGCSN; match class: 1	TF:M00975_1	false	0.042154903341104485	1.3751519021749126	1013	29	3	62700	MRPL51,ATP4B,GFER
TF	Factor: Prop-1; motif: TAATYNAATTA	TF:M04430	false	0.04276671482528624	1.368894109295374	1019	29	3	62700	CCL23,TMPRSS11E,TYROBP
TF	Factor: YY1; motif: NNNCGGCCATCTTGNCTSNW	TF:M00069	false	0.042806161845398774	1.3684937108270179	8442	29	9	62700	AGPAT1,CKMT1B,MRPL51,NUDT11,ATP4B,NDUFA3,PUF60,GFER,MCTS1
TF	Factor: STAT3; motif: NTTCCYGGAAN; match class: 1	TF:M09664_1	false	0.042806161845398774	1.3684937108270179	1927	29	4	62700	TMSB10,NUDT11,ATP4B,GFER
TF	Factor: Sox-18; motif: NACAAYGS; match class: 1	TF:M11623_1	false	0.04285066371080503	1.3680424469331312	1021	29	3	62700	TMSB10,SPRR2A,SPINT3
TF	Factor: LXR-alpha; motif: NNRRGGTYACTNNAGGNCA; match class: 1	TF:M10013_1	false	0.04285066371080503	1.3680424469331312	351	29	2	62700	CCL23,ILK
TF	Factor: N-Myc; motif: NNCCACGTGNNN	TF:M00055	false	0.04285066371080503	1.3680424469331312	4220	29	6	62700	CKMT1B,ILK,NUDT11,HSD17B1,PUF60,PQBP1
TF	Factor: GLI1; motif: GACCACCCAV	TF:M01042	false	0.04302536489020659	1.3662754378131565	1932	29	4	62700	TMSB10,PQBP1,SPINT3,CST2
TF	Factor: SAP-1; motif: NNCCGGAAGTGN	TF:M09905	false	0.043063395352267116	1.3658917310239078	8457	29	9	62700	TMSB10,CKMT1B,MRPL51,TOP3B,NUDT11,ATP4B,PUF60,PQBP1,MCTS1
TF	Factor: BTEB2; motif: NMCACGCCCN	TF:M12164	false	0.04314223305488044	1.3650973794394712	3017	29	5	62700	TMSB10,TOP3B,HPRT1,PUF60,PQBP1
TF	Factor: C/EBPdelta; motif: NRTTGCGYAAYN	TF:M11320	false	0.04314223305488044	1.3650973794394712	5553	29	7	62700	AGPAT1,CKMT1B,TOP3B,SPRR2A,HSD17B1,GFER,MCTS1
TF	Factor: Spic; motif: NGNGGAASTN	TF:M02077	false	0.04319277885055084	1.3645888542845732	8466	29	9	62700	CCL23,ILK,NUDT11,HPRT1,ATP4B,PUF60,PQBP1,MCTS1,TYROBP
TF	Factor: TFF-1; motif: NNANCCACTTGAMNTT	TF:M01312	false	0.04319277885055084	1.3645888542845732	5556	29	7	62700	MRPL51,SPRR2A,HLA-G,PQBP1,SPINT3,MCTS1,CST2
TF	Factor: LBP9; motif: ACYRGTTNNAACYRGT; match class: 1	TF:M11491_1	false	0.043206849001283534	1.3644474048587203	4235	29	6	62700	TMSB10,TMPRSS11E,HPRT1,PUF60,HLA-G,GFER
TF	Factor: ZNF282; motif: NTTCCCAYNACMCK	TF:M12296	false	0.043206849001283534	1.3644474048587203	354	29	2	62700	PQBP1,SPINT3
TF	Factor: isx; motif: NTCRTTAA	TF:M10953	false	0.0432199810827509	1.3643154275420577	5559	29	7	62700	CCL23,CKMT1B,SDF2L1,PQBP1,SPINT3,MCTS1,CST2
TF	Factor: p53; motif: RGRCAWGNCY	TF:M00761	false	0.043241518780471756	1.3640990606393013	3022	29	5	62700	CKMT1B,MRPL51,GFER,SPINT3,TYROBP
TF	Factor: FLI1; motif: ACCGGAARTN	TF:M03988	false	0.04332372253452449	1.363274234254813	8475	29	9	62700	AGPAT1,CKMT1B,MRPL51,TOP3B,ILK,NUDT11,PUF60,PQBP1,MCTS1
TF	Factor: PATZ1; motif: SCNCCNCNSCCCCCASCCN	TF:M12648	false	0.04345983102814999	1.361911966549427	4243	29	6	62700	TMSB10,CKMT1B,SDF2L1,HPRT1,PUF60,SPINT3
TF	Factor: Pax-3; motif: NNNNNNCGTCACGSTYNNNNN; match class: 1	TF:M00327_1	false	0.04352295016646862	1.3612816740269464	6986	29	8	62700	SDF2L1,NUDT11,ATP4B,NDUFA3,HLA-G,GFER,PQBP1,TYROBP
TF	Factor: CREB,; motif: NTGACGTNA	TF:M00981	false	0.04355343928835977	1.360977544330724	8485	29	9	62700	AGPAT1,MRPL51,ILK,HPRT1,HSD17B1,PUF60,GFER,PQBP1,MCTS1
TF	Factor: PLAGL2; motif: AAGGACC	TF:M05548	false	0.04355505706437758	1.3609614129261656	4247	29	6	62700	AGPAT1,TOP3B,ILK,HPRT1,HSD17B1,HLA-G
TF	Factor: FLI-1; motif: NAYTTCCGGT	TF:M08913	false	0.04357758060976625	1.3607368850809358	8488	29	9	62700	AGPAT1,MRPL51,TOP3B,ILK,NUDT11,ATP4B,PUF60,PQBP1,MCTS1
TF	Factor: POU3F2; motif: NTAATTTATGCGY	TF:M11905	false	0.04357758060976625	1.3607368850809358	4249	29	6	62700	CCL23,MRPL51,TOP3B,TMPRSS11E,SPRR2A,HLA-G
TF	Factor: HIF1; motif: NGTACGTGCNGB	TF:M00466	false	0.043651454155465716	1.3600012841193414	3034	29	5	62700	CKMT1B,ATP4B,HSD17B1,MCTS1,TYROBP
TF	Factor: AP-4; motif: WGARYCAGCTGYGGNCNK; match class: 1	TF:M00005_1	false	0.043811584349690375	1.3584110412320862	1038	29	3	62700	AGPAT1,MRPL51,ATP4B
TF	Factor: gsh-1; motif: NTCRTTAN; match class: 1	TF:M10749_1	false	0.043811584349690375	1.3584110412320862	1038	29	3	62700	PQBP1,MCTS1,CST2
TF	Factor: GR; motif: AGAACAN; match class: 1	TF:M07355_1	false	0.043811584349690375	1.3584110412320862	1037	29	3	62700	CCL23,ILK,SPRR2A
TF	Factor: LRH-1; motif: NNYCAAGGYYN	TF:M02098	false	0.043811584349690375	1.3584110412320862	3039	29	5	62700	CCL23,CKMT1B,TOP3B,HPRT1,ATP4B
TF	Factor: Gbx2; motif: NTCRTTAN; match class: 1	TF:M10572_1	false	0.043811584349690375	1.3584110412320862	1038	29	3	62700	PQBP1,MCTS1,CST2
TF	Factor: Msx-1; motif: NTCRTTAN; match class: 1	TF:M10566_1	false	0.043811584349690375	1.3584110412320862	1038	29	3	62700	PQBP1,MCTS1,CST2
TF	Factor: Elf-1; motif: RNWMBAGGAART; match class: 1	TF:M00746_1	false	0.043811584349690375	1.3584110412320862	359	29	2	62700	CCL23,ILK
TF	Factor: RAR-gamma; motif: RGGTCANNNTGNCCNNNN; match class: 1	TF:M10045_1	false	0.043850869264174495	1.3580217931099707	1955	29	4	62700	SDF2L1,ATP4B,HLA-G,CST2
TF	Factor: STAT3; motif: NGNNATTTCCSGGAARTGNNN; match class: 1	TF:M00225_1	false	0.04397113326918382	1.3568323411528522	1957	29	4	62700	TMSB10,SPRR2A,ATP4B,GFER
TF	Factor: TIEG1; motif: GGSGGKGNNN; match class: 1	TF:M08905_1	false	0.04405707648230225	1.3559843249276238	1041	29	3	62700	TMSB10,NDUFA3,HSD17B1
TF	Factor: CP2/LBP-1c/LSF; motif: GCTGGNTNGNNCYNG	TF:M00947	false	0.044309939281349804	1.3534988450889658	8526	29	9	62700	CKMT1B,MRPL51,ILK,NUDT11,HPRT1,ATP4B,HSD17B1,GFER,SPINT3
TF	Factor: MEIS1A:HOXA9; motif: TGACAGKTTTAYGA	TF:M00420	false	0.044309939281349804	1.3534988450889658	5603	29	7	62700	AGPAT1,CCL23,TOP3B,HLA-G,MCTS1,TYROBP,CST2
TF	Factor: c-Myc:Max; motif: NNACCACGTGGTNN; match class: 1	TF:M00118_1	false	0.044309939281349804	1.3534988450889658	7027	29	8	62700	CKMT1B,ILK,NUDT11,HSD17B1,PUF60,PQBP1,SPINT3,CST2
TF	Factor: c-Myc:Max; motif: NNACCACGTGGTNN	TF:M00118	false	0.044309939281349804	1.3534988450889658	7027	29	8	62700	CKMT1B,ILK,NUDT11,HSD17B1,PUF60,PQBP1,SPINT3,CST2
TF	Factor: HOXA10; motif: NGTCGTAAAAN	TF:M10795	false	0.044309939281349804	1.3534988450889658	7027	29	8	62700	CCL23,MRPL51,SDF2L1,TOP3B,SPRR2A,HPRT1,GFER,MCTS1
TF	Factor: IRF; motif: RRAANTGAAASYGNV	TF:M00772	false	0.04432173231211865	1.353383273575398	1045	29	3	62700	TMSB10,SPRR2A,HLA-G
TF	Factor: ZNF148; motif: NNCCCCTCCCCC	TF:M12464	false	0.04469135084205212	1.3497765181437846	7040	29	8	62700	TMSB10,AGPAT1,CKMT1B,ILK,HPRT1,HSD17B1,MCTS1,TYROBP
TF	Factor: BTEB2; motif: RGGGNGKGGN; match class: 1	TF:M07277_1	false	0.04469135084205212	1.3497765181437846	4286	29	6	62700	TMSB10,NUDT11,HPRT1,PUF60,GFER,PQBP1
TF	Factor: PPARalpha:RXRalpha; motif: NNRGGTCATWGGGGTSANG; match class: 1	TF:M00518_1	false	0.04470730646951929	1.3496214947632046	3063	29	5	62700	TMSB10,SDF2L1,ILK,MCTS1,TYROBP
TF	Factor: foxo4; motif: NNGTMAACAN	TF:M11546	false	0.04472398451023017	1.3494595116126917	4288	29	6	62700	CCL23,MRPL51,TMPRSS11E,SPRR2A,PQBP1,MCTS1
TF	Factor: NKX6A; motif: GANWAATKRSNWWTTAATK	TF:M10011	false	0.04473263514039768	1.3493755173599888	1050	29	3	62700	TMPRSS11E,SPINT3,MCTS1
TF	Factor: Sp3; motif: NGCCACGCCCMCN; match class: 1	TF:M12153_1	false	0.04506743934158069	1.3461371171323557	1978	29	4	62700	TMSB10,HPRT1,PUF60,PQBP1
TF	Factor: Hlf; motif: NGTTRYGYAANN	TF:M11330	false	0.04506743934158069	1.3461371171323557	1054	29	3	62700	AGPAT1,SPRR2A,HLA-G
TF	Factor: E2F-4; motif: AATGGCGCCAAA	TF:M04518	false	0.04525151335412298	1.3443668920310534	5637	29	7	62700	AGPAT1,MRPL51,ILK,SPRR2A,ATP4B,GFER,TYROBP
TF	Factor: NKX2-2; motif: NNNCCACTCAANNN; match class: 1	TF:M12456_1	false	0.045262846015891374	1.3442581421590714	3077	29	5	62700	ILK,HSD17B1,HLA-G,SPINT3,TYROBP
TF	Factor: Sp1; motif: RGGGMGGRGSNGGGG	TF:M10529	false	0.04529144602104098	1.3439838133657591	7066	29	8	62700	CKMT1B,MRPL51,NUDT11,HPRT1,PUF60,GFER,PQBP1,MCTS1
TF	Factor: DATF1; motif: SNGGRRGCWGNGGG	TF:M09724	false	0.045302676193242616	1.343876141880595	8573	29	9	62700	CCL23,CKMT1B,SDF2L1,ILK,NUDT11,ATP4B,PUF60,HLA-G,PQBP1
TF	Factor: GLI2; motif: TGGGTGGTCNS	TF:M07291	false	0.04532405990918445	1.343671195075538	3080	29	5	62700	TMSB10,NUDT11,PQBP1,SPINT3,CST2
TF	Factor: HOXD11; motif: NNYMATAAAA; match class: 1	TF:M04360_1	false	0.04552618190159464	1.3417387707021173	1060	29	3	62700	TMPRSS11E,SPINT3,MCTS1
TF	Factor: Oct3; motif: CYWTTSWNATGCAAAT	TF:M10036	false	0.04556751912520389	1.3413446154720494	4314	29	6	62700	AGPAT1,CCL23,TMPRSS11E,SPRR2A,SPINT3,MCTS1
TF	Factor: c-MAF; motif: CNNNCTCAGCA; match class: 1	TF:M03816_1	false	0.04595989412269876	1.3376209804620085	1065	29	3	62700	SPRR2A,HSD17B1,TYROBP
TF	Factor: TFAP2C; motif: NGCCCNNRGGCA; match class: 1	TF:M04152_1	false	0.04595989412269876	1.3376209804620085	5661	29	7	62700	TMSB10,AGPAT1,MRPL51,SDF2L1,HPRT1,HSD17B1,GFER
TF	Factor: myogenin; motif: RGCAGSTG	TF:M00712	false	0.04595989412269876	1.3376209804620085	7091	29	8	62700	AGPAT1,MRPL51,TOP3B,HPRT1,ATP4B,HSD17B1,PUF60,CST2
TF	Factor: JunD; motif: NRTGACGCAYN	TF:M11271	false	0.04597459574857945	1.3374820807942482	7094	29	8	62700	CCL23,SDF2L1,NUDT11,NDUFA3,PUF60,PQBP1,MCTS1,TYROBP
TF	Factor: ZNF189; motif: RSNNGGAACAGMR; match class: 1	TF:M09835_1	false	0.04597459574857945	1.3374820807942482	373	29	2	62700	TMSB10,GFER
TF	Factor: CTCF; motif: NNNNANASYGCCMYCTAGTGG	TF:M04689	false	0.04636262388925524	1.3338319931489515	5675	29	7	62700	TMSB10,CCL23,SDF2L1,SPRR2A,NDUFA3,PUF60,HLA-G
TF	Factor: TR2; motif: NRGGTCRYGACCYN	TF:M11765	false	0.04639543510877444	1.3335247479924668	3104	29	5	62700	SDF2L1,ATP4B,NDUFA3,GFER,TYROBP
TF	Factor: CREB1; motif: NNNNTGACGTNANNN	TF:M07248	false	0.04641969519172204	1.3332977156032328	4338	29	6	62700	AGPAT1,MRPL51,HPRT1,HSD17B1,PUF60,GFER
TF	Factor: REST; motif: TTCAGCACCAYGGA	TF:M04695	false	0.046523428193264604	1.3323282907070941	1072	29	3	62700	AGPAT1,ATP4B,SPINT3
TF	Factor: TEF-3:C/EBPbeta; motif: RTTGCGYAAYNNNNNGGAATGY	TF:M08626	false	0.046584808362428905	1.33175568674392	7119	29	8	62700	AGPAT1,ILK,SPRR2A,NDUFA3,PUF60,GFER,MCTS1,CST2
TF	Factor: HNF-4alpha; motif: RRGTCCAAAGTCCAN	TF:M11756	false	0.046584808362428905	1.33175568674392	3111	29	5	62700	AGPAT1,NUDT11,HPRT1,GFER,MCTS1
TF	Factor: E2F3; motif: NNRGMKGGAR; match class: 1	TF:M12598_1	false	0.046584808362428905	1.33175568674392	7116	29	8	62700	TMSB10,CKMT1B,MRPL51,TOP3B,NUDT11,HPRT1,ATP4B,HLA-G
TF	Factor: C/EBPdelta; motif: NRTTGCGYAAYN	TF:M11321	false	0.046584808362428905	1.33175568674392	5686	29	7	62700	AGPAT1,CKMT1B,TOP3B,SPRR2A,HSD17B1,GFER,MCTS1
TF	Factor: ESRRA; motif: AAGGTCATNCAAGGTCA; match class: 1	TF:M04457_1	false	0.046584808362428905	1.33175568674392	377	29	2	62700	CCL23,HPRT1
TF	Factor: CREB1; motif: NRTGAYGCGTN	TF:M11218	false	0.046584808362428905	1.33175568674392	8629	29	9	62700	TMSB10,AGPAT1,CCL23,ILK,NUDT11,HPRT1,ATP4B,HSD17B1,PUF60
TF	Factor: HEY1; motif: NYYYYATCTNN	TF:M12614	false	0.04668975708453955	1.3307783855919717	5691	29	7	62700	AGPAT1,CKMT1B,NDUFA3,PQBP1,SPINT3,TYROBP,CST2
TF	Factor: CP2; motif: AACCGGTTNNAACCGGTT	TF:M11485	false	0.04668975708453955	1.3307783855919717	7125	29	8	62700	TMSB10,CKMT1B,TMPRSS11E,SPRR2A,HPRT1,HLA-G,GFER,TYROBP
TF	Factor: E2F-4; motif: AATGGCGCCAAA; match class: 1	TF:M04518_1	false	0.04668975708453955	1.3307783855919717	1076	29	3	62700	AGPAT1,MRPL51,ILK
TF	Factor: USF1; motif: NNCAYGTGACC	TF:M07233	false	0.04668975708453955	1.3307783855919717	2011	29	4	62700	AGPAT1,TOP3B,NUDT11,HLA-G
TF	Factor: COUP-TF1; motif: GRGGKSARAGGTCAGNG	TF:M09886	false	0.04671277101208067	1.3305643695017444	5694	29	7	62700	AGPAT1,CCL23,ILK,HPRT1,ATP4B,NDUFA3,PQBP1
TF	Factor: NFYA; motif: RRCCAATCAGN	TF:M09816	false	0.046781040679571985	1.3299301212107393	2013	29	4	62700	AGPAT1,CKMT1B,MRPL51,HLA-G
TF	Factor: HOXA10; motif: NGYMATAAAAN	TF:M04340	false	0.046829736967089	1.3294782815530177	2015	29	4	62700	MRPL51,TOP3B,SPINT3,MCTS1
TF	Factor: Sox-10; motif: MAANRRNNNCWTTGTT	TF:M10065	false	0.046829736967089	1.3294782815530177	7136	29	8	62700	TMSB10,CCL23,MRPL51,TMPRSS11E,NUDT11,SPRR2A,PUF60,SPINT3
TF	Factor: ctcf; motif: YGGCCACCAGRKGGCRSYN	TF:M09890	false	0.046829736967089	1.3294782815530177	8650	29	9	62700	TMSB10,CCL23,MRPL51,SDF2L1,NUDT11,SPRR2A,NDUFA3,PUF60,GFER
TF	Factor: c-Myc; motif: NSCACGTGGN; match class: 1	TF:M04743_1	false	0.046907302159977085	1.3287595444718967	3125	29	5	62700	CKMT1B,ILK,NUDT11,HSD17B1,PUF60
TF	Factor: MAZ; motif: GGGGGAGGGGGNGRGRRRGNRG; match class: 1	TF:M09984_1	false	0.046907302159977085	1.3287595444718967	5706	29	7	62700	TMSB10,CKMT1B,NUDT11,HPRT1,PUF60,MCTS1,TYROBP
TF	Factor: STAT5B; motif: NAWTTCYNGGAAWTN	TF:M00459	false	0.046962575714626247	1.328248091743989	3127	29	5	62700	TMSB10,SPRR2A,ATP4B,NDUFA3,GFER
TF	Factor: MAF; motif: GCTGAGTCAN	TF:M07296	false	0.046962575714626247	1.328248091743989	5709	29	7	62700	CCL23,TMPRSS11E,NUDT11,NDUFA3,PQBP1,SPINT3,MCTS1
TF	Factor: P53; motif: NNNGRCATGCCCAGRCATGYCY	TF:M12647	false	0.04709501984020385	1.3270250158068206	5714	29	7	62700	NUDT11,HPRT1,NDUFA3,HSD17B1,PQBP1,MCTS1,CST2
TF	Factor: ERR3; motif: NNSAAGGTCRN	TF:M11838	false	0.04709501984020385	1.3270250158068206	1084	29	3	62700	CKMT1B,TOP3B,HPRT1
TF	Factor: PRDM1; motif: TCACTTTCWC	TF:M09818	false	0.047121526834299904	1.326780645959319	1085	29	3	62700	HSD17B1,HLA-G,CST2
TF	Factor: LRH-1; motif: TGACCTTGRNYCAAGGTCA	TF:M11830	false	0.047193240083786614	1.3261202048523486	7155	29	8	62700	AGPAT1,CKMT1B,SDF2L1,TOP3B,ATP4B,GFER,PQBP1,MCTS1
TF	Factor: HOXA10; motif: NRTCGTAAANN	TF:M10799	false	0.047202523042904655	1.3260347870793436	5720	29	7	62700	CCL23,MRPL51,SDF2L1,SPRR2A,HPRT1,SPINT3,MCTS1
TF	Factor: IRF; motif: RAAANTGAAAN	TF:M00972	false	0.04725984876200581	1.325507672503299	2027	29	4	62700	TMSB10,HLA-G,SPINT3,CST2
TF	Factor: ZNF341; motif: GRGGRRNRGNRGNRGGAASAGC	TF:M10144	false	0.0473257316642653	1.324902663041995	4378	29	6	62700	TMSB10,AGPAT1,CKMT1B,HSD17B1,HLA-G,MCTS1
TF	Factor: SREBP-1; motif: RNCACGCSAY	TF:M11082	false	0.04741716975032907	1.324064371878224	4381	29	6	62700	SDF2L1,TOP3B,ATP4B,NDUFA3,PUF60,PQBP1
TF	Factor: NFATc1; motif: NTTTCCRTNNAYGGAAAN; match class: 1	TF:M11981_1	false	0.04756318999306832	1.3227290255855664	5733	29	7	62700	AGPAT1,CCL23,MRPL51,ATP4B,PUF60,GFER,PQBP1
TF	Factor: IRF-7; motif: TNSGAAWNCGAAANTNNN	TF:M00453	false	0.04777362666138383	1.320811788667622	3148	29	5	62700	TMSB10,AGPAT1,SDF2L1,HLA-G,SPINT3
TF	Factor: NFYB; motif: RGCCAATSRGNRNNNNSNG	TF:M12643	false	0.04789642822860134	1.3196968719392221	2038	29	4	62700	AGPAT1,MRPL51,HLA-G,PQBP1
TF	Factor: HSF1; motif: RGAANRTTCYRGAAN	TF:M11656	false	0.047942611970315505	1.3192783087797617	2039	29	4	62700	MRPL51,HPRT1,HLA-G,CST2
TF	Factor: NKX2-8; motif: NCACTTSAN	TF:M04412	false	0.048067473761528826	1.3181487020914064	3155	29	5	62700	HLA-G,PQBP1,SPINT3,MCTS1,CST2
TF	Factor: POU3F2; motif: TAATTANNNNNNTAATTA; match class: 1	TF:M11913_1	false	0.048067473761528826	1.3181487020914064	2041	29	4	62700	TOP3B,SPRR2A,MCTS1,CST2
TF	Factor: TFCP2; motif: AAACCGGTTY	TF:M03948	false	0.0482179597091156	1.316791170271697	389	29	2	62700	SDF2L1,MCTS1
TF	Factor: DEAF1; motif: RNNNRTTCGGGNRTTTCCGGRRNKN	TF:M01002	false	0.04866626319895737	1.3127719994391867	1103	29	3	62700	NDUFA3,HSD17B1,PQBP1
TF	Factor: Otx2; motif: NNNRGGGATTAATNNNN	TF:M01387	false	0.04866626319895737	1.3127719994391867	1103	29	3	62700	SDF2L1,HLA-G,TYROBP
TF	Factor: HOX; motif: TTWATKNN	TF:M07456	false	0.04874247982128639	1.3120923794331103	2052	29	4	62700	TMPRSS11E,SPRR2A,GFER,MCTS1
TF	Factor: TCF7RELATED; motif: NANNWWCAAAGN	TF:M08902	false	0.04878532378324181	1.3117108082960731	3170	29	5	62700	CKMT1B,TMPRSS11E,SPRR2A,SPINT3,TYROBP
TF	Factor: ZXDB; motif: NAGGGTG; match class: 1	TF:M06202_1	false	0.04881602016161909	1.3114376303326476	2055	29	4	62700	TMSB10,SPRR2A,ATP4B,CST2
TF	Factor: Oct3; motif: NYWTTSWTATGCAAAT	TF:M09646	false	0.04881602016161909	1.3114376303326476	5772	29	7	62700	CCL23,TMPRSS11E,SPRR2A,HPRT1,HLA-G,SPINT3,CST2
TF	Factor: ZXDA; motif: NAGGGTG; match class: 1	TF:M06203_1	false	0.04881602016161909	1.3114376303326476	2055	29	4	62700	TMSB10,SPRR2A,ATP4B,CST2
TF	Factor: rfx3:SREBP-2; motif: ATGGYAACRTCACGTGAY; match class: 1	TF:M08412_1	false	0.04881602016161909	1.3114376303326476	4420	29	6	62700	CCL23,MRPL51,SDF2L1,TOP3B,HPRT1,TYROBP
TF	Factor: Rev-ErbAalpha; motif: NRNNMASTGGGTCANNNNN	TF:M10012	false	0.0489051755821905	1.3106451775257761	1107	29	3	62700	SDF2L1,GFER,PQBP1
TF	Factor: ZNF468; motif: GSATAAWAAGA	TF:M06308	false	0.04890798140082691	1.3106202616230707	394	29	2	62700	TMSB10,TMPRSS11E
TF	Factor: CP2; motif: AACCGGTTNNAACCGGTT	TF:M11487	false	0.04890798140082691	1.3106202616230707	4425	29	6	62700	TMSB10,CKMT1B,TOP3B,TMPRSS11E,HPRT1,TYROBP
TF	Factor: TF3C-beta; motif: CCNGGAGGGCTTCCTGGAGGAG; match class: 1	TF:M04863_1	false	0.04890798140082691	1.3106202616230707	8744	29	9	62700	SDF2L1,NUDT11,HPRT1,ATP4B,NDUFA3,HSD17B1,PUF60,GFER,CST2
TF	Factor: ETSLIKE; motif: NACTTCCTNN	TF:M08881	false	0.04890798140082691	1.3106202616230707	3179	29	5	62700	AGPAT1,SPRR2A,PQBP1,MCTS1,TYROBP
TF	Factor: GEMIN3; motif: NCWGGRARRGRGNGNG	TF:M09727	false	0.04890798140082691	1.3106202616230707	8747	29	9	62700	CKMT1B,SDF2L1,TOP3B,ILK,HPRT1,ATP4B,HSD17B1,TYROBP,CST2
TF	Factor: Sox-2; motif: NNNANAACAAWGRNN	TF:M07308	false	0.04890798140082691	1.3106202616230707	2059	29	4	62700	SPRR2A,NDUFA3,GFER,TYROBP
TF	Factor: AP-4:Fli-1; motif: RSCGGAWRCAGSTGN; match class: 1	TF:M08445_1	false	0.04890798140082691	1.3106202616230707	3179	29	5	62700	SDF2L1,ATP4B,GFER,PQBP1,CST2
TF	Factor: YY1; motif: NYNKCCATNTT; match class: 1	TF:M01035_1	false	0.048928109661574216	1.3104415628913189	1110	29	3	62700	HPRT1,NDUFA3,SPINT3
TF	Factor: TFII-I; motif: NAGGAAGTGN; match class: 1	TF:M04636_1	false	0.048928109661574216	1.3104415628913189	5784	29	7	62700	CKMT1B,SPRR2A,NDUFA3,HSD17B1,GFER,PQBP1,SPINT3
TF	Factor: NFATc2; motif: NTTTCCATNNATGGAAAN; match class: 1	TF:M11986_1	false	0.04905600130058432	1.3093078553116007	5788	29	7	62700	AGPAT1,CCL23,MRPL51,ATP4B,PUF60,GFER,PQBP1
TF	Factor: GABPA; motif: NNCACTTCCTGTNN	TF:M12494	false	0.049072058013014314	1.309165727938108	2064	29	4	62700	AGPAT1,SPRR2A,MCTS1,TYROBP
TF	Factor: c-Fos; motif: NNTGASTCATN	TF:M07090	false	0.049072058013014314	1.309165727938108	4435	29	6	62700	CCL23,NUDT11,SPRR2A,ATP4B,HSD17B1,HLA-G
TF	Factor: LCOR; motif: CMAAGKNCANN; match class: 1	TF:M12628_1	false	0.049072058013014314	1.309165727938108	396	29	2	62700	AGPAT1,HSD17B1
TF	Factor: Zbtb44; motif: CKGTGA; match class: 1	TF:M05405_1	false	0.049277598941701584	1.3073504613909888	7242	29	8	62700	AGPAT1,CCL23,TOP3B,ILK,SPRR2A,ATP4B,HSD17B1,HLA-G
TF	Factor: Oct-2; motif: NNNATTTGCATRT; match class: 1	TF:M07120_1	false	0.049657062810901466	1.3040189723115136	1119	29	3	62700	TMPRSS11E,SPRR2A,MCTS1
TF	Factor: Elk-1; motif: NAAACMGGAAGTNCVH; match class: 1	TF:M00007_1	false	0.049657062810901466	1.3040189723115136	1119	29	3	62700	CCL23,MCTS1,CST2
TF	Factor: RAR-gamma; motif: RAGGTCATGACCTY	TF:M11807	false	0.049657062810901466	1.3040189723115136	2074	29	4	62700	SDF2L1,ATP4B,NDUFA3,TYROBP
TF	Factor: TCF7; motif: NNCTTTGAWNN	TF:M12558	false	0.049765094787828	1.303075164390892	2076	29	4	62700	CKMT1B,SPRR2A,PQBP1,SPINT3
TF	Factor: MOVO-B; motif: GNGGGGG; match class: 1	TF:M01104_1	false	0.04978699004655935	1.3028841289099975	5813	29	7	62700	TMSB10,SDF2L1,NUDT11,ATP4B,NDUFA3,PUF60,GFER
TF	Factor: TFDP1; motif: NSGCGGGAANN	TF:M09789	false	0.049939324068783215	1.3015573401421443	2079	29	4	62700	CKMT1B,MRPL51,TOP3B,GFER
TF	Factor: GR; motif: RGNACANMNTGTNCY; match class: 1	TF:M09941_1	false	0.049986382005803756	1.3011482961695489	2080	29	4	62700	TMSB10,HSD17B1,SPINT3,TYROBP
HPA	vagina; squamous epithelial cells[≥Low]	HPA:0620221	false	0.002225158900483301	2.652638970238558	5992	29	11	62700	AGPAT1,MRPL51,SDF2L1,ILK,NUDT11,HPRT1,NDUFA3,PUF60,GFER,PQBP1,TYROBP
HPA	vagina	HPA:0620000	false	0.002225158900483301	2.652638970238558	5992	29	11	62700	AGPAT1,MRPL51,SDF2L1,ILK,NUDT11,HPRT1,NDUFA3,PUF60,GFER,PQBP1,TYROBP
HPA	salivary gland	HPA:0420000	false	0.002225158900483301	2.652638970238558	6893	29	12	62700	AGPAT1,MRPL51,SDF2L1,TMPRSS11E,ILK,NUDT11,HPRT1,NDUFA3,PUF60,GFER,PQBP1,CST2
HPA	breast; adipocytes[≥Low]	HPA:0050011	false	0.002225158900483301	2.652638970238558	2780	29	8	62700	MRPL51,SDF2L1,ILK,NUDT11,NDUFA3,PUF60,GFER,PQBP1
HPA	salivary gland; glandular cells[≥Low]	HPA:0420051	false	0.002225158900483301	2.652638970238558	6893	29	12	62700	AGPAT1,MRPL51,SDF2L1,TMPRSS11E,ILK,NUDT11,HPRT1,NDUFA3,PUF60,GFER,PQBP1,CST2
HPA	tonsil; non-germinal center cells[≥Low]	HPA:0600441	false	0.002225158900483301	2.652638970238558	6107	29	11	62700	AGPAT1,MRPL51,SDF2L1,ILK,NUDT11,HPRT1,NDUFA3,PUF60,GFER,PQBP1,TYROBP
HPA	appendix; glandular cells[High]	HPA:0030053	false	0.002225158900483301	2.652638970238558	1879	29	7	62700	AGPAT1,MRPL51,SDF2L1,HPRT1,NDUFA3,GFER,PQBP1
HPA	epididymis; glandular cells[≥Low]	HPA:0180051	false	0.002225158900483301	2.652638970238558	7330	29	12	62700	AGPAT1,MRPL51,SDF2L1,ILK,NUDT11,HPRT1,NDUFA3,PUF60,GFER,PQBP1,SPINT3,TYROBP
HPA	epididymis	HPA:0180000	false	0.002225158900483301	2.652638970238558	7330	29	12	62700	AGPAT1,MRPL51,SDF2L1,ILK,NUDT11,HPRT1,NDUFA3,PUF60,GFER,PQBP1,SPINT3,TYROBP
HPA	small intestine; glandular cells[High]	HPA:0480053	false	0.0024709480939991094	2.6071363775143643	2544	29	7	62700	AGPAT1,MRPL51,SDF2L1,HPRT1,NDUFA3,GFER,PQBP1
HPA	cervix	HPA:0630000	false	0.0024709480939991094	2.6071363775143643	6922	29	11	62700	AGPAT1,MRPL51,SDF2L1,TMPRSS11E,ILK,NUDT11,HPRT1,NDUFA3,PUF60,GFER,PQBP1
HPA	soft tissue 1; fibroblasts[≥Low]	HPA:0500651	false	0.0024709480939991094	2.6071363775143643	4229	29	9	62700	AGPAT1,MRPL51,SDF2L1,NUDT11,NDUFA3,PUF60,GFER,PQBP1,TYROBP
HPA	soft tissue 1; fibroblasts[High]	HPA:0500653	false	0.0024709480939991094	2.6071363775143643	541	29	4	62700	AGPAT1,SDF2L1,GFER,PQBP1
HPA	prostate	HPA:0390000	false	0.0024709480939991094	2.6071363775143643	6671	29	11	62700	AGPAT1,MRPL51,SDF2L1,ILK,NUDT11,HPRT1,NDUFA3,PUF60,GFER,PQBP1,TYROBP
HPA	soft tissue 1	HPA:0500000	false	0.0024709480939991094	2.6071363775143643	5354	29	10	62700	AGPAT1,MRPL51,SDF2L1,NUDT11,HPRT1,NDUFA3,PUF60,GFER,PQBP1,TYROBP
HPA	caudate; neuronal cells[High]	HPA:0080133	false	0.0024709480939991094	2.6071363775143643	1098	29	5	62700	AGPAT1,HPRT1,NDUFA3,GFER,PQBP1
HPA	prostate; glandular cells[≥Low]	HPA:0390051	false	0.0024709480939991094	2.6071363775143643	6671	29	11	62700	AGPAT1,MRPL51,SDF2L1,ILK,NUDT11,HPRT1,NDUFA3,PUF60,GFER,PQBP1,TYROBP
HPA	nasopharynx; respiratory epithelial cells[High]	HPA:0320103	false	0.0024709480939991094	2.6071363775143643	1797	29	6	62700	AGPAT1,SDF2L1,HPRT1,NDUFA3,GFER,PQBP1
HPA	seminal vesicle; glandular cells[≥Low]	HPA:0430051	false	0.0024709480939991094	2.6071363775143643	6821	29	11	62700	AGPAT1,MRPL51,SDF2L1,ILK,NUDT11,HPRT1,NDUFA3,PUF60,GFER,PQBP1,TYROBP
HPA	spleen; cells in red pulp[≥Low]	HPA:0530711	false	0.0024709480939991094	2.6071363775143643	5322	29	10	62700	AGPAT1,SDF2L1,ILK,NUDT11,HPRT1,NDUFA3,PUF60,GFER,PQBP1,TYROBP
HPA	colon; glandular cells[High]	HPA:0130053	false	0.0024709480939991094	2.6071363775143643	2416	29	7	62700	AGPAT1,MRPL51,SDF2L1,HPRT1,NDUFA3,GFER,PQBP1
HPA	thyroid gland; glandular cells[≥Medium]	HPA:0590052	false	0.0024709480939991094	2.6071363775143643	5595	29	10	62700	AGPAT1,MRPL51,SDF2L1,ILK,NUDT11,HPRT1,NDUFA3,PUF60,GFER,PQBP1
HPA	tonsil; germinal center cells[≥Medium]	HPA:0600432	false	0.0024709480939991094	2.6071363775143643	4094	29	9	62700	AGPAT1,MRPL51,SDF2L1,ILK,HPRT1,NDUFA3,PUF60,GFER,PQBP1
HPA	seminal vesicle; glandular cells[≥Medium]	HPA:0430052	false	0.0024709480939991094	2.6071363775143643	5230	29	10	62700	AGPAT1,MRPL51,SDF2L1,ILK,NUDT11,HPRT1,NDUFA3,PUF60,GFER,PQBP1
HPA	breast; myoepithelial cells[≥Low]	HPA:0050091	false	0.0024709480939991094	2.6071363775143643	5660	29	10	62700	AGPAT1,MRPL51,ILK,NUDT11,HPRT1,NDUFA3,PUF60,GFER,PQBP1,TYROBP
HPA	seminal vesicle	HPA:0430000	false	0.0024709480939991094	2.6071363775143643	6821	29	11	62700	AGPAT1,MRPL51,SDF2L1,ILK,NUDT11,HPRT1,NDUFA3,PUF60,GFER,PQBP1,TYROBP
HPA	pancreas; pancreatic endocrine cells[≥Medium]	HPA:0351182	false	0.0025704573653438645	2.589989595122936	3618	29	8	62700	AGPAT1,MRPL51,SDF2L1,HPRT1,NDUFA3,PUF60,GFER,PQBP1
HPA	skin 2	HPA:0470000	false	0.0025704573653438645	2.589989595122936	7029	29	11	62700	AGPAT1,MRPL51,SDF2L1,NUDT11,HPRT1,NDUFA3,PUF60,GFER,PQBP1,SPINT3,TYROBP
HPA	epididymis; glandular cells[High]	HPA:0180053	false	0.0025704573653438645	2.589989595122936	1839	29	6	62700	AGPAT1,SDF2L1,HPRT1,GFER,PQBP1,SPINT3
HPA	fallopian tube; glandular cells[≥Medium]	HPA:0210052	false	0.002582122927842389	2.5880230859995756	4695	29	9	62700	AGPAT1,MRPL51,SDF2L1,ILK,NUDT11,HPRT1,NDUFA3,GFER,PQBP1
HPA	parathyroid gland; glandular cells[≥Low]	HPA:0360051	false	0.002582122927842389	2.5880230859995756	5891	29	10	62700	AGPAT1,MRPL51,SDF2L1,ILK,NUDT11,HPRT1,NDUFA3,PUF60,GFER,PQBP1
HPA	spleen	HPA:0530000	false	0.002582122927842389	2.5880230859995756	5882	29	10	62700	AGPAT1,SDF2L1,ILK,NUDT11,HPRT1,NDUFA3,PUF60,GFER,PQBP1,TYROBP
HPA	parathyroid gland	HPA:0360000	false	0.002582122927842389	2.5880230859995756	5891	29	10	62700	AGPAT1,MRPL51,SDF2L1,ILK,NUDT11,HPRT1,NDUFA3,PUF60,GFER,PQBP1
HPA	breast	HPA:0050000	false	0.0025839650539043997	2.587713364128622	7176	29	11	62700	AGPAT1,MRPL51,SDF2L1,ILK,NUDT11,HPRT1,NDUFA3,PUF60,GFER,PQBP1,TYROBP
HPA	testis; Leydig cells[≥Low]	HPA:0570731	false	0.0025839650539043997	2.587713364128622	7171	29	11	62700	AGPAT1,MRPL51,SDF2L1,TMPRSS11E,ILK,NUDT11,HPRT1,NDUFA3,PUF60,GFER,PQBP1
HPA	tonsil; germinal center cells[≥Low]	HPA:0600431	false	0.0026470872506126207	2.5772317436872765	5977	29	10	62700	AGPAT1,MRPL51,SDF2L1,ILK,NUDT11,HPRT1,NDUFA3,PUF60,GFER,PQBP1
HPA	skin 1	HPA:0460000	false	0.0026470872506126207	2.5772317436872765	7238	29	11	62700	AGPAT1,MRPL51,SDF2L1,NUDT11,HPRT1,NDUFA3,PUF60,GFER,PQBP1,SPINT3,TYROBP
HPA	skin 1; fibroblasts[High]	HPA:0460653	false	0.0027699394110604876	2.557529730477024	671	29	4	62700	AGPAT1,SDF2L1,GFER,PQBP1
HPA	lymph node; non-germinal center cells[≥Low]	HPA:0310441	false	0.0027699394110604876	2.557529730477024	6053	29	10	62700	AGPAT1,MRPL51,SDF2L1,ILK,HPRT1,NDUFA3,PUF60,GFER,PQBP1,TYROBP
HPA	lung	HPA:0300000	false	0.002886639414021113	2.539607462839539	7370	29	11	62700	AGPAT1,MRPL51,SDF2L1,ILK,NUDT11,HPRT1,NDUFA3,PUF60,GFER,PQBP1,TYROBP
HPA	adrenal gland	HPA:0020000	false	0.0029012808171012977	2.5374102334809767	7413	29	11	62700	AGPAT1,MRPL51,SDF2L1,ILK,NUDT11,HPRT1,NDUFA3,PUF60,GFER,PQBP1,TYROBP
HPA	adrenal gland; glandular cells[≥Low]	HPA:0020051	false	0.0029012808171012977	2.5374102334809767	7406	29	11	62700	AGPAT1,MRPL51,SDF2L1,ILK,NUDT11,HPRT1,NDUFA3,PUF60,GFER,PQBP1,TYROBP
HPA	lung; macrophages[High]	HPA:0300413	false	0.00294694687614832	2.5306276929941847	1367	29	5	62700	AGPAT1,SDF2L1,GFER,PQBP1,TYROBP
HPA	adipose tissue	HPA:0010000	false	0.00294694687614832	2.5306276929941847	3934	29	8	62700	AGPAT1,MRPL51,SDF2L1,NUDT11,NDUFA3,PUF60,GFER,PQBP1
HPA	adipose tissue; adipocytes[≥Low]	HPA:0010011	false	0.00294694687614832	2.5306276929941847	3934	29	8	62700	AGPAT1,MRPL51,SDF2L1,NUDT11,NDUFA3,PUF60,GFER,PQBP1
HPA	stomach 2	HPA:0550000	false	0.00294694687614832	2.5306276929941847	7604	29	11	62700	AGPAT1,MRPL51,SDF2L1,ILK,NUDT11,HPRT1,ATP4B,NDUFA3,PUF60,GFER,PQBP1
HPA	stomach 1	HPA:0540000	false	0.00294694687614832	2.5306276929941847	7656	29	11	62700	AGPAT1,MRPL51,SDF2L1,ILK,NUDT11,HPRT1,ATP4B,NDUFA3,PUF60,GFER,PQBP1
HPA	stomach 1; glandular cells[≥Low]	HPA:0540051	false	0.00294694687614832	2.5306276929941847	7656	29	11	62700	AGPAT1,MRPL51,SDF2L1,ILK,NUDT11,HPRT1,ATP4B,NDUFA3,PUF60,GFER,PQBP1
HPA	lymph node; germinal center cells[≥Low]	HPA:0310431	false	0.00294694687614832	2.5306276929941847	5055	29	9	62700	AGPAT1,MRPL51,SDF2L1,ILK,HPRT1,NDUFA3,PUF60,GFER,PQBP1
HPA	gallbladder; glandular cells[≥Low]	HPA:0220051	false	0.00294694687614832	2.5306276929941847	7656	29	11	62700	AGPAT1,MRPL51,SDF2L1,ILK,NUDT11,HPRT1,NDUFA3,PUF60,GFER,PQBP1,TYROBP
HPA	stomach 2; glandular cells[≥Low]	HPA:0550051	false	0.00294694687614832	2.5306276929941847	7604	29	11	62700	AGPAT1,MRPL51,SDF2L1,ILK,NUDT11,HPRT1,ATP4B,NDUFA3,PUF60,GFER,PQBP1
HPA	gallbladder	HPA:0220000	false	0.00294694687614832	2.5306276929941847	7656	29	11	62700	AGPAT1,MRPL51,SDF2L1,ILK,NUDT11,HPRT1,NDUFA3,PUF60,GFER,PQBP1,TYROBP
HPA	stomach 2; glandular cells[≥Medium]	HPA:0550052	false	0.00294694687614832	2.5306276929941847	6275	29	10	62700	AGPAT1,MRPL51,SDF2L1,NUDT11,HPRT1,ATP4B,NDUFA3,PUF60,GFER,PQBP1
HPA	testis	HPA:0570000	false	0.00294694687614832	2.5306276929941847	9008	29	12	62700	AGPAT1,MRPL51,SDF2L1,TMPRSS11E,ILK,NUDT11,HPRT1,NDUFA3,PUF60,GFER,PQBP1,TYROBP
HPA	fallopian tube	HPA:0210000	false	0.00294694687614832	2.5306276929941847	7457	29	11	62700	AGPAT1,MRPL51,SDF2L1,ILK,NUDT11,HPRT1,NDUFA3,PUF60,GFER,PQBP1,TYROBP
HPA	placenta	HPA:0380000	false	0.00294694687614832	2.5306276929941847	7509	29	11	62700	AGPAT1,SDF2L1,ILK,NUDT11,HPRT1,NDUFA3,HSD17B1,PUF60,HLA-G,GFER,PQBP1
HPA	soft tissue 2	HPA:0510000	false	0.003058186603564674	2.514536018457405	5198	29	9	62700	AGPAT1,MRPL51,SDF2L1,ILK,NUDT11,HPRT1,PUF60,GFER,PQBP1
HPA	tonsil	HPA:0600000	false	0.0031722471317904895	2.4986329866154215	7779	29	11	62700	AGPAT1,MRPL51,SDF2L1,ILK,NUDT11,HPRT1,NDUFA3,PUF60,GFER,PQBP1,TYROBP
HPA	skin 2; langerhans cells[≥Low]	HPA:0471461	false	0.0031722471317904895	2.4986329866154215	789	29	4	62700	HPRT1,NDUFA3,PUF60,TYROBP
HPA	soft tissue 2; fibroblasts[≥Low]	HPA:0510651	false	0.0031722471317904895	2.4986329866154215	4123	29	8	62700	AGPAT1,MRPL51,SDF2L1,ILK,NUDT11,PUF60,GFER,PQBP1
HPA	lymph node	HPA:0310000	false	0.0031722471317904895	2.4986329866154215	6523	29	10	62700	AGPAT1,MRPL51,SDF2L1,ILK,HPRT1,NDUFA3,PUF60,GFER,PQBP1,TYROBP
HPA	appendix	HPA:0030000	false	0.0031722471317904895	2.4986329866154215	7821	29	11	62700	AGPAT1,MRPL51,SDF2L1,ILK,NUDT11,HPRT1,NDUFA3,PUF60,GFER,PQBP1,TYROBP
HPA	spleen; cells in red pulp[≥Medium]	HPA:0530712	false	0.0031722471317904895	2.4986329866154215	3133	29	7	62700	AGPAT1,SDF2L1,ILK,NDUFA3,GFER,PQBP1,TYROBP
HPA	pancreas; exocrine glandular cells[≥Medium]	HPA:0350472	false	0.0031722471317904895	2.4986329866154215	5297	29	9	62700	AGPAT1,MRPL51,SDF2L1,NUDT11,HPRT1,NDUFA3,PUF60,GFER,PQBP1
HPA	small intestine	HPA:0480000	false	0.003215883223993812	2.492699729853899	7868	29	11	62700	AGPAT1,MRPL51,SDF2L1,ILK,NUDT11,HPRT1,NDUFA3,PUF60,GFER,PQBP1,TYROBP
HPA	duodenum	HPA:0150000	false	0.003250182489580129	2.4880922537926176	7891	29	11	62700	AGPAT1,MRPL51,SDF2L1,ILK,NUDT11,HPRT1,NDUFA3,PUF60,GFER,PQBP1,TYROBP
HPA	soft tissue 2; peripheral nerve[≥Low]	HPA:0510701	false	0.0033130428902637932	2.4797729417563374	3192	29	7	62700	AGPAT1,SDF2L1,NUDT11,HPRT1,PUF60,GFER,PQBP1
HPA	gallbladder; glandular cells[≥Medium]	HPA:0220052	false	0.0033130428902637932	2.4797729417563374	6606	29	10	62700	AGPAT1,MRPL51,SDF2L1,ILK,NUDT11,HPRT1,NDUFA3,PUF60,GFER,PQBP1
HPA	skin 2; eccrine glands[≥Medium]	HPA:0471422	false	0.0033160420313260316	2.4793799733397144	72	29	2	62700	HPRT1,NDUFA3
HPA	testis; Leydig cells[≥Medium]	HPA:0570732	false	0.003362723168002231	2.473308883966263	5409	29	9	62700	AGPAT1,MRPL51,SDF2L1,ILK,NUDT11,NDUFA3,PUF60,GFER,PQBP1
HPA	cervix; squamous epithelial cells[≥Low]	HPA:0630221	false	0.0035153808355125665	2.454027619206788	5452	29	9	62700	AGPAT1,SDF2L1,TMPRSS11E,NUDT11,HPRT1,NDUFA3,PUF60,GFER,PQBP1
HPA	appendix; glandular cells[≥Low]	HPA:0030051	false	0.0036535652331249058	2.437283134073994	6741	29	10	62700	AGPAT1,MRPL51,SDF2L1,ILK,NUDT11,HPRT1,NDUFA3,PUF60,GFER,PQBP1
HPA	lymph node; germinal center cells[≥Medium]	HPA:0310432	false	0.003720716227130957	2.4293734516368137	3297	29	7	62700	MRPL51,SDF2L1,ILK,HPRT1,PUF60,GFER,PQBP1
HPA	lung; macrophages[≥Low]	HPA:0300411	false	0.003720716227130957	2.4293734516368137	6779	29	10	62700	AGPAT1,MRPL51,SDF2L1,NUDT11,HPRT1,NDUFA3,PUF60,GFER,PQBP1,TYROBP
HPA	endometrium 1; glandular cells[≥Low]	HPA:0160051	false	0.003787376403186052	2.421661530975479	6811	29	10	62700	AGPAT1,MRPL51,SDF2L1,ILK,NUDT11,HPRT1,NDUFA3,PUF60,GFER,PQBP1
HPA	liver; hepatocytes[High]	HPA:0290403	false	0.003787376403186052	2.421661530975479	865	29	4	62700	MRPL51,NDUFA3,GFER,PQBP1
HPA	parathyroid gland; glandular cells[≥Medium]	HPA:0360052	false	0.003801432275934408	2.420052742241537	4410	29	8	62700	AGPAT1,MRPL51,NUDT11,HPRT1,NDUFA3,PUF60,GFER,PQBP1
HPA	parathyroid gland; glandular cells[High]	HPA:0360053	false	0.003801432275934408	2.420052742241537	1551	29	5	62700	AGPAT1,MRPL51,NDUFA3,GFER,PQBP1
HPA	pancreas; pancreatic endocrine cells[≥Low]	HPA:0351181	false	0.003940318432141219	2.4044686797648733	5617	29	9	62700	AGPAT1,MRPL51,SDF2L1,NUDT11,HPRT1,NDUFA3,PUF60,GFER,PQBP1
HPA	stomach 1; glandular cells[High]	HPA:0540053	false	0.0040440031399704476	2.3931885158725033	2448	29	6	62700	AGPAT1,SDF2L1,ATP4B,NDUFA3,GFER,PQBP1
HPA	colon; glandular cells[≥Low]	HPA:0130051	false	0.0040440031399704476	2.3931885158725033	6988	29	10	62700	AGPAT1,MRPL51,SDF2L1,ILK,NUDT11,HPRT1,NDUFA3,PUF60,GFER,PQBP1
HPA	skin 2; eccrine glands[≥Low]	HPA:0471421	false	0.0040440031399704476	2.3931885158725033	89	29	2	62700	HPRT1,NDUFA3
HPA	stomach 2; glandular cells[High]	HPA:0550053	false	0.0040440031399704476	2.3931885158725033	2427	29	6	62700	AGPAT1,SDF2L1,ATP4B,NDUFA3,GFER,PQBP1
HPA	pancreas; exocrine glandular cells[≥Low]	HPA:0350471	false	0.0040440031399704476	2.3931885158725033	6935	29	10	62700	AGPAT1,MRPL51,SDF2L1,ILK,NUDT11,HPRT1,NDUFA3,PUF60,GFER,PQBP1
HPA	epididymis; glandular cells[≥Medium]	HPA:0180052	false	0.0040440031399704476	2.3931885158725033	5688	29	9	62700	AGPAT1,SDF2L1,ILK,HPRT1,NDUFA3,PUF60,GFER,PQBP1,SPINT3
HPA	colon	HPA:0130000	false	0.0040440031399704476	2.3931885158725033	8330	29	11	62700	AGPAT1,MRPL51,SDF2L1,ILK,NUDT11,HPRT1,NDUFA3,PUF60,GFER,PQBP1,TYROBP
HPA	cervix; glandular cells[≥Low]	HPA:0630051	false	0.0040440031399704476	2.3931885158725033	5688	29	9	62700	AGPAT1,MRPL51,SDF2L1,ILK,HPRT1,NDUFA3,PUF60,GFER,PQBP1
HPA	endometrium 1	HPA:0160000	false	0.004247309922577158	2.371886047755678	7048	29	10	62700	AGPAT1,MRPL51,SDF2L1,ILK,NUDT11,HPRT1,NDUFA3,PUF60,GFER,PQBP1
HPA	fallopian tube; glandular cells[≥Low]	HPA:0210051	false	0.004247309922577158	2.371886047755678	5767	29	9	62700	AGPAT1,MRPL51,SDF2L1,ILK,NUDT11,HPRT1,NDUFA3,GFER,PQBP1
HPA	nasopharynx; respiratory epithelial cells[≥Low]	HPA:0320101	false	0.004261397375524085	2.370447965928472	5787	29	9	62700	AGPAT1,MRPL51,SDF2L1,ILK,NUDT11,HPRT1,NDUFA3,GFER,PQBP1
HPA	small intestine; glandular cells[≥Low]	HPA:0480051	false	0.004261397375524085	2.370447965928472	7070	29	10	62700	AGPAT1,MRPL51,SDF2L1,ILK,NUDT11,HPRT1,NDUFA3,PUF60,GFER,PQBP1
HPA	duodenum; glandular cells[≥Low]	HPA:0150051	false	0.004335989178002386	2.362911810404105	7099	29	10	62700	AGPAT1,MRPL51,SDF2L1,ILK,NUDT11,HPRT1,NDUFA3,PUF60,GFER,PQBP1
HPA	thyroid gland	HPA:0590000	false	0.004341093653218904	2.3624008447447036	7120	29	10	62700	AGPAT1,MRPL51,SDF2L1,ILK,NUDT11,HPRT1,NDUFA3,PUF60,GFER,PQBP1
HPA	cerebral cortex; endothelial cells[≥Low]	HPA:0100201	false	0.004341093653218904	2.3624008447447036	4633	29	8	62700	AGPAT1,SDF2L1,ILK,NDUFA3,PUF60,GFER,PQBP1,TYROBP
HPA	thyroid gland; glandular cells[≥Low]	HPA:0590051	false	0.004341093653218904	2.3624008447447036	7120	29	10	62700	AGPAT1,MRPL51,SDF2L1,ILK,NUDT11,HPRT1,NDUFA3,PUF60,GFER,PQBP1
HPA	skeletal muscle; myocytes[≥Low]	HPA:0440341	false	0.004500533234932394	2.3467360268315463	5898	29	9	62700	AGPAT1,MRPL51,SDF2L1,ILK,NUDT11,NDUFA3,PUF60,GFER,PQBP1
HPA	skeletal muscle	HPA:0440000	false	0.004500533234932394	2.3467360268315463	5898	29	9	62700	AGPAT1,MRPL51,SDF2L1,ILK,NUDT11,NDUFA3,PUF60,GFER,PQBP1
HPA	rectum; glandular cells[High]	HPA:0400053	false	0.004500533234932394	2.3467360268315463	2573	29	6	62700	AGPAT1,SDF2L1,HPRT1,NDUFA3,GFER,PQBP1
HPA	cerebellum	HPA:0090000	false	0.004500533234932394	2.3467360268315463	7193	29	10	62700	AGPAT1,MRPL51,SDF2L1,NUDT11,HPRT1,NDUFA3,PUF60,GFER,PQBP1,TYROBP
HPA	bronchus; respiratory epithelial cells[≥Low]	HPA:0060101	false	0.004638640266607618	2.333609306352776	5931	29	9	62700	AGPAT1,MRPL51,SDF2L1,ILK,NUDT11,HPRT1,NDUFA3,GFER,PQBP1
HPA	duodenum; glandular cells[High]	HPA:0150053	false	0.004667544265746524	2.33091155462617	2601	29	6	62700	AGPAT1,MRPL51,SDF2L1,NDUFA3,GFER,PQBP1
HPA	nasopharynx; respiratory epithelial cells[≥Medium]	HPA:0320102	false	0.004786639994341842	2.319969234801354	4767	29	8	62700	AGPAT1,MRPL51,SDF2L1,NUDT11,HPRT1,NDUFA3,GFER,PQBP1
HPA	urinary bladder	HPA:0610000	false	0.004786639994341842	2.319969234801354	7297	29	10	62700	AGPAT1,MRPL51,SDF2L1,ILK,NUDT11,HPRT1,NDUFA3,PUF60,GFER,PQBP1
HPA	urinary bladder; urothelial cells[≥Low]	HPA:0610831	false	0.004786639994341842	2.319969234801354	7297	29	10	62700	AGPAT1,MRPL51,SDF2L1,ILK,NUDT11,HPRT1,NDUFA3,PUF60,GFER,PQBP1
HPA	adrenal gland; glandular cells[≥Medium]	HPA:0020052	false	0.004856333618194169	2.313691485943521	6009	29	9	62700	AGPAT1,MRPL51,ILK,NUDT11,HPRT1,NDUFA3,PUF60,GFER,PQBP1
HPA	skin 2; fibrohistiocytic cells[≥Low]	HPA:0471441	false	0.005010781161011781	2.300094564058633	1021	29	4	62700	NDUFA3,PUF60,SPINT3,TYROBP
HPA	testis; Leydig cells[High]	HPA:0570733	false	0.005010781161011781	2.300094564058633	1766	29	5	62700	AGPAT1,NDUFA3,PUF60,GFER,PQBP1
HPA	cerebral cortex; glial cells[≥Medium]	HPA:0100122	false	0.00504175906179437	2.297417912454376	2674	29	6	62700	AGPAT1,HPRT1,NDUFA3,PUF60,GFER,PQBP1
HPA	pancreas	HPA:0350000	false	0.005081725042353111	2.2939888370855863	7400	29	10	62700	AGPAT1,MRPL51,SDF2L1,ILK,NUDT11,HPRT1,NDUFA3,PUF60,GFER,PQBP1
HPA	rectum; glandular cells[≥Medium]	HPA:0400052	false	0.005100550334249156	2.292382962287737	6099	29	9	62700	AGPAT1,SDF2L1,ILK,NUDT11,HPRT1,NDUFA3,PUF60,GFER,PQBP1
HPA	bronchus	HPA:0060000	false	0.005100550334249156	2.292382962287737	7421	29	10	62700	AGPAT1,MRPL51,SDF2L1,ILK,NUDT11,HPRT1,NDUFA3,PUF60,GFER,PQBP1
HPA	salivary gland; glandular cells[≥Medium]	HPA:0420052	false	0.005100550334249156	2.292382962287737	4868	29	8	62700	AGPAT1,SDF2L1,HPRT1,NDUFA3,PUF60,GFER,PQBP1,CST2
HPA	liver; hepatocytes[≥Medium]	HPA:0290402	false	0.005185338029409731	2.2852229269273576	3745	29	7	62700	AGPAT1,MRPL51,SDF2L1,HPRT1,NDUFA3,GFER,PQBP1
HPA	soft tissue 1; fibroblasts[≥Medium]	HPA:0500652	false	0.005238979396386676	2.280753309521737	2722	29	6	62700	AGPAT1,SDF2L1,NUDT11,GFER,PQBP1,TYROBP
HPA	cerebral cortex; glial cells[≥Low]	HPA:0100121	false	0.005316718478386087	2.274356335081785	4919	29	8	62700	AGPAT1,SDF2L1,HPRT1,NDUFA3,PUF60,GFER,PQBP1,TYROBP
HPA	skeletal muscle; myocytes[≥Medium]	HPA:0440342	false	0.005322017699995234	2.2739236854032927	3784	29	7	62700	AGPAT1,MRPL51,ILK,NUDT11,NDUFA3,GFER,PQBP1
HPA	bronchus; respiratory epithelial cells[≥Medium]	HPA:0060102	false	0.005322017699995234	2.2739236854032927	4930	29	8	62700	AGPAT1,MRPL51,SDF2L1,NUDT11,HPRT1,NDUFA3,GFER,PQBP1
HPA	cerebral cortex; neuronal cells[High]	HPA:0100133	false	0.005436783020300619	2.2646579991606033	1844	29	5	62700	AGPAT1,SDF2L1,HPRT1,NDUFA3,PQBP1
HPA	bronchus; respiratory epithelial cells[High]	HPA:0060103	false	0.005436783020300619	2.2646579991606033	1845	29	5	62700	AGPAT1,HPRT1,NDUFA3,GFER,PQBP1
HPA	colon; peripheral nerve/ganglion[≥Low]	HPA:0130241	false	0.005940813320187481	2.2261540943639715	5037	29	8	62700	AGPAT1,MRPL51,SDF2L1,HPRT1,NDUFA3,PUF60,GFER,PQBP1
HPA	stomach 1; glandular cells[≥Medium]	HPA:0540052	false	0.006197798647526765	2.2077625371139176	6342	29	9	62700	AGPAT1,MRPL51,SDF2L1,NUDT11,ATP4B,NDUFA3,PUF60,GFER,PQBP1
HPA	endometrium 1; glandular cells[≥Medium]	HPA:0160052	false	0.006688118877501256	2.1746960161635394	5144	29	8	62700	AGPAT1,MRPL51,ILK,HPRT1,NDUFA3,PUF60,GFER,PQBP1
HPA	kidney; cells in glomeruli[≥Low]	HPA:0270351	false	0.006737518065182007	2.1715000573379184	5158	29	8	62700	AGPAT1,SDF2L1,ILK,HPRT1,NDUFA3,PUF60,GFER,PQBP1
HPA	lymph node; non-germinal center cells[≥Medium]	HPA:0310442	false	0.006737518065182007	2.1715000573379184	3981	29	7	62700	AGPAT1,SDF2L1,ILK,HPRT1,NDUFA3,GFER,PQBP1
HPA	pancreas; exocrine glandular cells[High]	HPA:0350473	false	0.006741325033182909	2.1712547328352927	1959	29	5	62700	AGPAT1,SDF2L1,NDUFA3,GFER,PQBP1
HPA	bone marrow; hematopoietic cells[≥Low]	HPA:0040081	false	0.006919441254261892	2.159928973460584	6486	29	9	62700	AGPAT1,SDF2L1,ILK,NUDT11,NDUFA3,PUF60,GFER,PQBP1,TYROBP
HPA	bone marrow	HPA:0040000	false	0.006919441254261892	2.159928973460584	6486	29	9	62700	AGPAT1,SDF2L1,ILK,NUDT11,NDUFA3,PUF60,GFER,PQBP1,TYROBP
HPA	cervix; glandular cells[≥Medium]	HPA:0630052	false	0.0070145557138731355	2.1539998309968036	4031	29	7	62700	AGPAT1,SDF2L1,HPRT1,NDUFA3,PUF60,GFER,PQBP1
HPA	cervix; glandular cells[High]	HPA:0630053	false	0.007142013073267614	2.1461793591778506	1183	29	4	62700	HPRT1,NDUFA3,GFER,PQBP1
HPA	rectum	HPA:0400000	false	0.007520887399188325	2.1237309134198794	7965	29	10	62700	AGPAT1,SDF2L1,ILK,NUDT11,HPRT1,NDUFA3,PUF60,GFER,PQBP1,TYROBP
HPA	skin 2; cells in granular layer[≥Medium]	HPA:0470182	false	0.007528236893249334	2.123306723293304	562	29	3	62700	HPRT1,NDUFA3,PUF60
HPA	skin 1; Langerhans[High]	HPA:0460643	false	0.007547582179265465	2.1221921496122884	564	29	3	62700	AGPAT1,GFER,PQBP1
HPA	caudate; neuronal cells[≥Medium]	HPA:0080132	false	0.007588510376481022	2.119843467683822	4114	29	7	62700	AGPAT1,SDF2L1,HPRT1,NDUFA3,PUF60,GFER,PQBP1
HPA	tonsil; squamous epithelial cells[≥Low]	HPA:0600221	false	0.007771508875901751	2.109494652645752	6645	29	9	62700	AGPAT1,SDF2L1,ILK,NUDT11,HPRT1,NDUFA3,PUF60,GFER,PQBP1
HPA	esophagus	HPA:0190000	false	0.007877663938052814	2.1036025501786053	6672	29	9	62700	AGPAT1,MRPL51,SDF2L1,TMPRSS11E,HPRT1,NDUFA3,PUF60,GFER,PQBP1
HPA	esophagus; squamous epithelial cells[≥Low]	HPA:0190221	false	0.007877663938052814	2.1036025501786053	6672	29	9	62700	AGPAT1,MRPL51,SDF2L1,TMPRSS11E,HPRT1,NDUFA3,PUF60,GFER,PQBP1
HPA	kidney; cells in glomeruli[≥Medium]	HPA:0270352	false	0.008034267277561851	2.0950537246034204	3084	29	6	62700	AGPAT1,ILK,NDUFA3,PUF60,GFER,PQBP1
HPA	cerebral cortex	HPA:0100000	false	0.008034267277561851	2.0950537246034204	8096	29	10	62700	AGPAT1,SDF2L1,ILK,NUDT11,HPRT1,NDUFA3,PUF60,GFER,PQBP1,TYROBP
HPA	hippocampus; neuronal cells[High]	HPA:0250133	false	0.008034267277561851	2.0950537246034204	1254	29	4	62700	AGPAT1,HPRT1,NDUFA3,PQBP1
HPA	endometrium 2; glandular cells[≥Low]	HPA:0170051	false	0.008034267277561851	2.0950537246034204	6714	29	9	62700	AGPAT1,SDF2L1,ILK,NUDT11,HPRT1,NDUFA3,PUF60,GFER,PQBP1
HPA	ovary	HPA:0340000	false	0.008034267277561851	2.0950537246034204	5421	29	8	62700	AGPAT1,SDF2L1,ILK,NUDT11,NDUFA3,PUF60,GFER,PQBP1
HPA	tonsil; non-germinal center cells[≥Medium]	HPA:0600442	false	0.008034267277561851	2.0950537246034204	4190	29	7	62700	AGPAT1,SDF2L1,ILK,HPRT1,NDUFA3,GFER,PQBP1
HPA	hippocampus; neuronal cells[≥Medium]	HPA:0250132	false	0.008101668274837229	2.091425543102206	4222	29	7	62700	AGPAT1,SDF2L1,HPRT1,NDUFA3,PUF60,GFER,PQBP1
HPA	smooth muscle	HPA:0490000	false	0.008101668274837229	2.091425543102206	5446	29	8	62700	AGPAT1,ILK,NUDT11,HPRT1,NDUFA3,PUF60,GFER,PQBP1
HPA	smooth muscle; smooth muscle cells[≥Low]	HPA:0490691	false	0.008101668274837229	2.091425543102206	5446	29	8	62700	AGPAT1,ILK,NUDT11,HPRT1,NDUFA3,PUF60,GFER,PQBP1
HPA	smooth muscle; smooth muscle cells[≥Medium]	HPA:0490692	false	0.008228823239559428	2.0846622665017223	3122	29	6	62700	ILK,HPRT1,NDUFA3,PUF60,GFER,PQBP1
HPA	breast; glandular cells[≥Low]	HPA:0050051	false	0.008363827389739889	2.077594938606281	6805	29	9	62700	AGPAT1,MRPL51,ILK,NUDT11,HPRT1,NDUFA3,PUF60,GFER,PQBP1
HPA	kidney	HPA:0270000	false	0.008400681298398093	2.0756854910647444	8228	29	10	62700	AGPAT1,MRPL51,SDF2L1,ILK,NUDT11,HPRT1,NDUFA3,PUF60,GFER,PQBP1
HPA	appendix; glandular cells[≥Medium]	HPA:0030052	false	0.008400681298398093	2.0756854910647444	5499	29	8	62700	AGPAT1,MRPL51,SDF2L1,HPRT1,NDUFA3,PUF60,GFER,PQBP1
HPA	soft tissue 1; chondrocytes[≥Low]	HPA:0500111	false	0.009028556458474975	2.0443816818275953	2184	29	5	62700	AGPAT1,SDF2L1,HPRT1,NDUFA3,PUF60
HPA	endometrium 2	HPA:0170000	false	0.009032087851638655	2.044211846847444	6908	29	9	62700	AGPAT1,SDF2L1,ILK,NUDT11,HPRT1,NDUFA3,PUF60,GFER,PQBP1
HPA	heart muscle; cardiomyocytes[≥Medium]	HPA:0241102	false	0.00932301515914734	2.030443609619263	4367	29	7	62700	AGPAT1,MRPL51,ILK,NDUFA3,PUF60,GFER,PQBP1
HPA	caudate	HPA:0080000	false	0.009348950140214753	2.029237156390731	6956	29	9	62700	AGPAT1,MRPL51,SDF2L1,HPRT1,NDUFA3,PUF60,GFER,PQBP1,TYROBP
HPA	adipose tissue; adipocytes[≥Medium]	HPA:0010012	false	0.00960243301811829	2.0176187135783628	2229	29	5	62700	MRPL51,NDUFA3,PUF60,GFER,PQBP1
HPA	ovary; follicle cells[≥Medium]	HPA:0340452	false	0.009857017374272652	2.0062544779444633	2246	29	5	62700	SDF2L1,ILK,NUDT11,NDUFA3,PQBP1
HPA	skin 2; langerhans cells[≥Medium]	HPA:0471462	false	0.010050005408890946	1.9978337045070884	662	29	3	62700	NDUFA3,PUF60,TYROBP
HPA	rectum; glandular cells[≥Low]	HPA:0400051	false	0.010056775299948762	1.9975412532705457	7057	29	9	62700	AGPAT1,SDF2L1,ILK,NUDT11,HPRT1,NDUFA3,PUF60,GFER,PQBP1
HPA	ovary; follicle cells[≥Low]	HPA:0340451	false	0.010074257315034084	1.9967869606579538	3303	29	6	62700	SDF2L1,ILK,NUDT11,NDUFA3,PUF60,PQBP1
HPA	liver; hepatocytes[≥Low]	HPA:0290401	false	0.010305382068941351	1.9869359022489617	5743	29	8	62700	AGPAT1,MRPL51,SDF2L1,HPRT1,NDUFA3,PUF60,GFER,PQBP1
HPA	testis; sertoli cells[≥Low]	HPA:0570801	false	0.010378901622831336	1.9838486045206507	2290	29	5	62700	HPRT1,NDUFA3,PUF60,PQBP1,TYROBP
HPA	kidney; cells in tubules[≥Medium]	HPA:0270362	false	0.011017345040124355	1.9579230491631476	5817	29	8	62700	AGPAT1,MRPL51,SDF2L1,ILK,NUDT11,HPRT1,GFER,PQBP1
HPA	kidney; bowman's capsule[≥Medium]	HPA:0271112	false	0.011024749569603387	1.9576312668736933	203	29	2	62700	NDUFA3,PUF60
HPA	nasopharynx	HPA:0320000	false	0.011024749569603387	1.9576312668736933	7189	29	9	62700	AGPAT1,MRPL51,SDF2L1,ILK,NUDT11,HPRT1,NDUFA3,GFER,PQBP1
HPA	caudate; glial cells[≥Low]	HPA:0080121	false	0.01117217017663638	1.9518624576639036	4572	29	7	62700	AGPAT1,HPRT1,NDUFA3,PUF60,GFER,PQBP1,TYROBP
HPA	colon; peripheral nerve/ganglion[≥Medium]	HPA:0130242	false	0.011622044419927533	1.9347174690028601	3430	29	6	62700	AGPAT1,MRPL51,SDF2L1,HPRT1,NDUFA3,GFER
HPA	skin 1; langerhans cells[≥Low]	HPA:0461461	false	0.011764595768275385	1.9294229905978981	716	29	3	62700	HPRT1,PUF60,TYROBP
HPA	skin 2; cells in granular layer[≥Low]	HPA:0470181	false	0.011831834351495703	1.9269479191949823	719	29	3	62700	HPRT1,NDUFA3,PUF60
HPA	tonsil; squamous epithelial cells[High]	HPA:0600223	false	0.011945049978119874	1.922812028821071	1471	29	4	62700	AGPAT1,HPRT1,GFER,PQBP1
HPA	seminal vesicle; glandular cells[High]	HPA:0430053	false	0.011945049978119874	1.922812028821071	1470	29	4	62700	SDF2L1,NDUFA3,GFER,PQBP1
HPA	salivary gland; glandular cells[High]	HPA:0420053	false	0.01219240321862703	1.913910683083786	1482	29	4	62700	SDF2L1,NDUFA3,PQBP1,CST2
HPA	colon; glandular cells[≥Medium]	HPA:0130052	false	0.012254468899987079	1.9117055060196604	5977	29	8	62700	AGPAT1,MRPL51,SDF2L1,HPRT1,NDUFA3,PUF60,GFER,PQBP1
HPA	breast; adipocytes[≥Medium]	HPA:0050012	false	0.012254468899987079	1.9117055060196604	1489	29	4	62700	MRPL51,PUF60,GFER,PQBP1
HPA	cerebral cortex; glial cells[High]	HPA:0100123	false	0.012517506943050746	1.9024821590400747	743	29	3	62700	AGPAT1,HPRT1,PQBP1
HPA	appendix; lymphoid tissue[≥Low]	HPA:0030071	false	0.012651977170524511	1.8978416004050798	4726	29	7	62700	AGPAT1,SDF2L1,HPRT1,NDUFA3,PUF60,GFER,PQBP1
HPA	small intestine; glandular cells[≥Medium]	HPA:0480052	false	0.012999549090696953	1.886071711602271	6057	29	8	62700	AGPAT1,MRPL51,SDF2L1,HPRT1,NDUFA3,PUF60,GFER,PQBP1
HPA	duodenum; glandular cells[≥Medium]	HPA:0150052	false	0.01331838490739439	1.8755484379536216	6098	29	8	62700	AGPAT1,MRPL51,SDF2L1,HPRT1,NDUFA3,PUF60,GFER,PQBP1
HPA	soft tissue 2; peripheral nerve[≥Medium]	HPA:0510702	false	0.01331838490739439	1.8755484379536216	1538	29	4	62700	AGPAT1,HPRT1,PUF60,PQBP1
HPA	cerebral cortex; endothelial cells[≥Medium]	HPA:0100202	false	0.01331838490739439	1.8755484379536216	2489	29	5	62700	AGPAT1,ILK,NDUFA3,PUF60,PQBP1
HPA	prostate; glandular cells[≥Medium]	HPA:0390052	false	0.013488191971153227	1.870046261564289	4806	29	7	62700	AGPAT1,SDF2L1,HPRT1,NDUFA3,PUF60,GFER,PQBP1
HPA	caudate; neuronal cells[≥Low]	HPA:0080131	false	0.013923188738774999	1.8562612896492892	6154	29	8	62700	AGPAT1,MRPL51,SDF2L1,HPRT1,NDUFA3,PUF60,GFER,PQBP1
HPA	endometrium 2; glandular cells[≥Medium]	HPA:0170052	false	0.014500673479510881	1.8386118266172407	4880	29	7	62700	AGPAT1,SDF2L1,HPRT1,NDUFA3,PUF60,GFER,PQBP1
HPA	skin 2; lymphocytes[≥Low]	HPA:0471471	false	0.014626966231757726	1.8348457412317267	802	29	3	62700	NDUFA3,PUF60,SPINT3
HPA	pancreas; pancreatic endocrine cells[High]	HPA:0351183	false	0.014626966231757726	1.8348457412317267	802	29	3	62700	NDUFA3,GFER,PQBP1
HPA	oral mucosa; squamous epithelial cells[≥Low]	HPA:0330221	false	0.014908022231360344	1.8265799682827053	6252	29	8	62700	AGPAT1,MRPL51,SDF2L1,NUDT11,NDUFA3,PUF60,GFER,PQBP1
HPA	oral mucosa	HPA:0330000	false	0.014908022231360344	1.8265799682827053	6252	29	8	62700	AGPAT1,MRPL51,SDF2L1,NUDT11,NDUFA3,PUF60,GFER,PQBP1
HPA	tonsil; squamous epithelial cells[≥Medium]	HPA:0600222	false	0.01518372725698432	1.8186216060133669	4946	29	7	62700	AGPAT1,SDF2L1,HPRT1,NDUFA3,PUF60,GFER,PQBP1
HPA	cervix; squamous epithelial cells[≥Medium]	HPA:0630222	false	0.015246725819174294	1.8168234095194737	3723	29	6	62700	AGPAT1,HPRT1,NDUFA3,PUF60,GFER,PQBP1
HPA	liver	HPA:0290000	false	0.015246725819174294	1.8168234095194737	6292	29	8	62700	AGPAT1,MRPL51,SDF2L1,HPRT1,NDUFA3,PUF60,GFER,PQBP1
HPA	soft tissue 2; fibroblasts[≥Medium]	HPA:0510652	false	0.01537994438090516	1.8130452350878812	2614	29	5	62700	AGPAT1,MRPL51,SDF2L1,GFER,PQBP1
HPA	heart muscle; cardiomyocytes[≥Low]	HPA:0241101	false	0.015403520738125417	1.812380002385421	6323	29	8	62700	AGPAT1,MRPL51,ILK,NUDT11,NDUFA3,PUF60,GFER,PQBP1
HPA	heart muscle	HPA:0240000	false	0.015403520738125417	1.812380002385421	6323	29	8	62700	AGPAT1,MRPL51,ILK,NUDT11,NDUFA3,PUF60,GFER,PQBP1
HPA	cerebral cortex; neuronal cells[≥Medium]	HPA:0100132	false	0.015403520738125417	1.812380002385421	4988	29	7	62700	AGPAT1,SDF2L1,HPRT1,NDUFA3,PUF60,GFER,PQBP1
HPA	skin 1; Langerhans[≥Medium]	HPA:0460642	false	0.015427365776104918	1.8117082234227677	2629	29	5	62700	AGPAT1,MRPL51,SDF2L1,GFER,PQBP1
HPA	breast; myoepithelial cells[High]	HPA:0050093	false	0.015578336920913628	1.8074789076789797	838	29	3	62700	AGPAT1,NDUFA3,PQBP1
HPA	placenta; trophoblastic cells[≥Low]	HPA:0380521	false	0.015581518771638781	1.8073902127741885	6353	29	8	62700	AGPAT1,SDF2L1,ILK,NUDT11,HPRT1,NDUFA3,PUF60,GFER
HPA	kidney; bowman's capsule[≥Low]	HPA:0271111	false	0.01573717257127428	1.803073292751792	268	29	2	62700	NDUFA3,PUF60
HPA	spleen; cells in white pulp[High]	HPA:0530723	false	0.015748720204010604	1.802754732726381	846	29	3	62700	NDUFA3,GFER,PQBP1
HPA	fallopian tube; glandular cells[High]	HPA:0210053	false	0.015799493619366528	1.8013568321493154	1666	29	4	62700	AGPAT1,NDUFA3,GFER,PQBP1
HPA	testis; cells in seminiferous ducts[High]	HPA:0570743	false	0.015892757271564684	1.7988007494921863	854	29	3	62700	AGPAT1,SDF2L1,GFER
HPA	colon; endothelial cells[High]	HPA:0130203	false	0.015892757271564684	1.7988007494921863	855	29	3	62700	AGPAT1,GFER,PQBP1
HPA	esophagus; squamous epithelial cells[≥Medium]	HPA:0190222	false	0.015892757271564684	1.7988007494921863	5052	29	7	62700	AGPAT1,MRPL51,HPRT1,NDUFA3,PUF60,GFER,PQBP1
HPA	testis; sertoli cells[≥Medium]	HPA:0570802	false	0.016378076071707413	1.7857371160380624	1693	29	4	62700	HPRT1,NDUFA3,PUF60,PQBP1
HPA	skin 2; cells in spinous layer[≥Low]	HPA:0471411	false	0.016556970881496852	1.781019115001772	871	29	3	62700	HPRT1,NDUFA3,PUF60
HPA	skeletal muscle; myocytes[High]	HPA:0440343	false	0.016580253305268595	1.780408838789361	873	29	3	62700	AGPAT1,ILK,NDUFA3
HPA	kidney; proximal tubules (cell body)[High]	HPA:0271143	false	0.017173945126671246	1.7651299290710436	287	29	2	62700	NDUFA3,PUF60
HPA	skin 2; cells in basal layer[High]	HPA:0471393	false	0.018135457845744177	1.7414714757951382	296	29	2	62700	HPRT1,NDUFA3
HPA	cerebellum; cells in molecular layer[≥Medium]	HPA:0090192	false	0.01831985294855639	1.7370780166881918	2787	29	5	62700	AGPAT1,NDUFA3,PUF60,GFER,PQBP1
HPA	skin 1; Langerhans[≥Low]	HPA:0460641	false	0.018356405695039792	1.736212352526185	3957	29	6	62700	AGPAT1,MRPL51,SDF2L1,NUDT11,GFER,PQBP1
HPA	liver; cholangiocytes[≥Low]	HPA:0291161	false	0.018356405695039792	1.736212352526185	3959	29	6	62700	AGPAT1,HPRT1,NDUFA3,PUF60,GFER,PQBP1
HPA	ovary; ovarian stroma cells[≥Low]	HPA:0340461	false	0.01875446799661385	1.726895250863402	3981	29	6	62700	AGPAT1,ILK,NUDT11,PUF60,GFER,PQBP1
HPA	cerebellum; molecular layer cells - cytoplasm/membrane[≥Medium]	HPA:0091002	false	0.01875676124766393	1.7268421496295594	305	29	2	62700	HPRT1,TYROBP
HPA	breast; adipocytes[High]	HPA:0050013	false	0.019259792112880512	1.7153484048914482	310	29	2	62700	MRPL51,PQBP1
HPA	cerebral cortex; neuronal cells[≥Low]	HPA:0100131	false	0.019642393011913988	1.706805603689593	6704	29	8	62700	AGPAT1,SDF2L1,NUDT11,HPRT1,NDUFA3,PUF60,GFER,PQBP1
HPA	gallbladder; glandular cells[High]	HPA:0220053	false	0.02004542026300721	1.6979848341008292	2872	29	5	62700	AGPAT1,MRPL51,NDUFA3,GFER,PQBP1
HPA	liver; cholangiocytes[High]	HPA:0291163	false	0.02042497244998516	1.6898385205888145	322	29	2	62700	GFER,PQBP1
HPA	skin 2; cells in basal layer[≥Low]	HPA:0471391	false	0.020460705281444034	1.6890794002152474	963	29	3	62700	HPRT1,NDUFA3,PUF60
HPA	hippocampus	HPA:0250000	false	0.021357153160300697	1.6704566378406003	6822	29	8	62700	AGPAT1,SDF2L1,HPRT1,NDUFA3,PUF60,GFER,PQBP1,TYROBP
HPA	skin 1; melanocytes[High]	HPA:0460673	false	0.021573524577304746	1.6660788961849764	986	29	3	62700	NDUFA3,GFER,PQBP1
HPA	hippocampus; glial cells[≥Low]	HPA:0250121	false	0.021573524577304746	1.6660788961849764	4138	29	6	62700	AGPAT1,NDUFA3,PUF60,GFER,PQBP1,TYROBP
HPA	thyroid gland; glandular cells[High]	HPA:0590053	false	0.0216482589779027	1.6645770252548908	1882	29	4	62700	AGPAT1,SDF2L1,NDUFA3,PQBP1
HPA	cerebellum; molecular layer cells - cytoplasm/membrane[≥Low]	HPA:0091001	false	0.021926485675142337	1.6590309704291242	339	29	2	62700	HPRT1,TYROBP
HPA	bone marrow; hematopoietic cells[≥Medium]	HPA:0040082	false	0.02391407125616013	1.6213464810331635	4247	29	6	62700	SDF2L1,ILK,NDUFA3,GFER,PQBP1,TYROBP
HPA	cerebellum; Purkinje cells[≥Low]	HPA:0090161	false	0.02391407125616013	1.6213464810331635	5571	29	7	62700	AGPAT1,MRPL51,SDF2L1,NDUFA3,PUF60,GFER,PQBP1
HPA	cervix; squamous epithelial cells[High]	HPA:0630223	false	0.02396997505501328	1.6203324179261176	1035	29	3	62700	HPRT1,NDUFA3,PQBP1
HPA	kidney; cells in tubules[≥Low]	HPA:0270361	false	0.024177314692994133	1.6165919366752692	7018	29	8	62700	AGPAT1,MRPL51,SDF2L1,ILK,NUDT11,HPRT1,GFER,PQBP1
HPA	placenta; syncytiotrophoblasts - cell body[High]	HPA:0381213	false	0.024177314692994133	1.6165919366752692	361	29	2	62700	HSD17B1,PQBP1
HPA	liver; cholangiocytes[≥Medium]	HPA:0291162	false	0.024210825568752672	1.6159904012298618	1963	29	4	62700	HPRT1,NDUFA3,GFER,PQBP1
HPA	colon; endothelial cells[≥Low]	HPA:0130201	false	0.025525823290075286	1.5930202416183072	5667	29	7	62700	AGPAT1,SDF2L1,ILK,NDUFA3,PUF60,GFER,PQBP1
HPA	spleen; cells in white pulp[≥Low]	HPA:0530721	false	0.025525823290075286	1.5930202416183072	4332	29	6	62700	AGPAT1,SDF2L1,NDUFA3,PUF60,GFER,PQBP1
HPA	oral mucosa; squamous epithelial cells[≥Medium]	HPA:0330222	false	0.025876222753165076	1.587099118929987	4353	29	6	62700	MRPL51,SDF2L1,NDUFA3,PUF60,GFER,PQBP1
HPA	ovary; ovarian stroma cells[High]	HPA:0340463	false	0.025876222753165076	1.587099118929987	378	29	2	62700	AGPAT1,PQBP1
HPA	lung; alveolar cells type I[≥Low]	HPA:0301361	false	0.026655531356482503	1.574212655743099	1091	29	3	62700	ILK,PUF60,PQBP1
HPA	urinary bladder; urothelial cells[High]	HPA:0610833	false	0.026723128180714095	1.573112705174631	2037	29	4	62700	AGPAT1,NDUFA3,GFER,PQBP1
HPA	ovary; ovarian stroma cells[≥Medium]	HPA:0340462	false	0.02776524354170772	1.5564985127782722	2063	29	4	62700	AGPAT1,ILK,GFER,PQBP1
HPA	cerebellum; cells in molecular layer[≥Low]	HPA:0090191	false	0.02825863656617868	1.5488487959931048	4454	29	6	62700	AGPAT1,SDF2L1,NDUFA3,PUF60,GFER,PQBP1
HPA	vagina; squamous epithelial cells[High]	HPA:0620223	false	0.029250417549615437	1.5338679299852336	1137	29	3	62700	HPRT1,NDUFA3,PQBP1
HPA	cerebral cortex; endothelial cells[High]	HPA:0100203	false	0.030293709626905963	1.5186475417266012	417	29	2	62700	AGPAT1,PQBP1
HPA	cerebellum; cells in granular layer[≥Low]	HPA:0090181	false	0.0304684518963263	1.5161496117426447	4545	29	6	62700	AGPAT1,NUDT11,NDUFA3,PUF60,GFER,PQBP1
HPA	urinary bladder; urothelial cells[≥Medium]	HPA:0610832	false	0.031133324236697776	1.5067745053831194	5953	29	7	62700	AGPAT1,MRPL51,SDF2L1,NDUFA3,PUF60,GFER,PQBP1
HPA	kidney; cells in tubules[High]	HPA:0270363	false	0.03124918852297154	1.5051612559061915	2159	29	4	62700	AGPAT1,HPRT1,GFER,PQBP1
HPA	endometrium 1; cells in endometrial stroma[≥Medium]	HPA:0160252	false	0.03473698200407572	1.4592079163412035	2232	29	4	62700	AGPAT1,NDUFA3,PUF60,PQBP1
HPA	tonsil; germinal center cells[High]	HPA:0600433	false	0.03474913675867373	1.4590559797242608	1229	29	3	62700	AGPAT1,GFER,PQBP1
HPA	kidney; collecting ducts[≥Medium]	HPA:0271122	false	0.03567573858314348	1.4476270270636786	463	29	2	62700	NDUFA3,PUF60
HPA	adrenal gland; glandular cells[High]	HPA:0020053	false	0.03717343695068243	1.4297672834103061	2287	29	4	62700	AGPAT1,NDUFA3,GFER,PQBP1
HPA	hippocampus; neuronal cells[≥Low]	HPA:0250131	false	0.037875210804927416	1.4216449412972436	6219	29	7	62700	AGPAT1,SDF2L1,HPRT1,NDUFA3,PUF60,GFER,PQBP1
HPA	placenta; syncytiotrophoblasts - cell body[≥Medium]	HPA:0381212	false	0.037997710292711616	1.4202425727832149	482	29	2	62700	HSD17B1,PQBP1
HPA	caudate; glial cells[≥Medium]	HPA:0080122	false	0.038005482016257905	1.4201537550227958	2311	29	4	62700	AGPAT1,HPRT1,NDUFA3,PQBP1
HPA	endometrium 2; cells in endometrial stroma[≥Low]	HPA:0170251	false	0.03821243943088018	1.4177952366493773	3511	29	5	62700	AGPAT1,ILK,NDUFA3,GFER,PQBP1
HPA	placenta; decidual cells[≥Low]	HPA:0380511	false	0.03858044828727365	1.4136327303583305	4847	29	6	62700	AGPAT1,SDF2L1,NUDT11,NDUFA3,PUF60,HLA-G
HPA	lung; macrophages[≥Medium]	HPA:0300412	false	0.03996207097069854	1.39835201324283	4890	29	6	62700	AGPAT1,SDF2L1,NDUFA3,GFER,PQBP1,TYROBP
HPA	tonsil; non-germinal center cells[High]	HPA:0600443	false	0.04023782688204064	1.3953654821922612	1320	29	3	62700	NDUFA3,GFER,PQBP1
HPA	testis; spermatogonia cells[≥Medium]	HPA:0570812	false	0.04051808719348079	1.3923510653089086	2374	29	4	62700	HPRT1,NDUFA3,PUF60,PQBP1
HPA	placenta; decidual cells[≥Medium]	HPA:0380512	false	0.04063761040119589	1.3910718376357114	3591	29	5	62700	AGPAT1,SDF2L1,NDUFA3,PUF60,HLA-G
HPA	endometrium 2; glandular cells[High]	HPA:0170053	false	0.04063761040119589	1.3910718376357114	1331	29	3	62700	AGPAT1,NDUFA3,PQBP1
HPA	prostate; glandular cells[High]	HPA:0390053	false	0.040797514182713095	1.3893662979302104	1335	29	3	62700	NDUFA3,GFER,PQBP1
HPA	testis; spermatogonia cells[High]	HPA:0570813	false	0.0408783361122449	1.3885067897808006	1338	29	3	62700	HPRT1,NDUFA3,PQBP1
HPA	testis; preleptotene spermatocytes[≥Medium]	HPA:0570782	false	0.040880220801389026	1.388486767164785	1340	29	3	62700	HPRT1,PUF60,PQBP1
HPA	breast; glandular cells[High]	HPA:0050053	false	0.04143684068428299	1.3826133644039293	1349	29	3	62700	AGPAT1,NDUFA3,PQBP1
HPA	soft tissue 2; fibroblasts[High]	HPA:0510653	false	0.0415852750834481	1.3810604213459556	521	29	2	62700	AGPAT1,PQBP1
HPA	skin 1; arrector pili muscle cells[≥Medium]	HPA:0461382	false	0.04392978577107719	1.3572409146191753	56	29	1	62700	HPRT1
HPA	placenta; trophoblastic cells[≥Medium]	HPA:0380522	false	0.04394228589777342	1.3571173546306423	5045	29	6	62700	AGPAT1,SDF2L1,HPRT1,NDUFA3,PUF60,GFER
HPA	cerebellum; GLUC cells - nucleus[High]	HPA:0090933	false	0.045217681614641236	1.3446917084165666	59	29	1	62700	HPRT1
HPA	hippocampus; glial cells[High]	HPA:0250123	false	0.045217681614641236	1.3446917084165666	549	29	2	62700	AGPAT1,PQBP1
HPA	breast; glandular cells[≥Medium]	HPA:0050052	false	0.045217681614641236	1.3446917084165666	5101	29	6	62700	AGPAT1,MRPL51,NDUFA3,PUF60,GFER,PQBP1
HPA	testis; sertoli cells[High]	HPA:0570803	false	0.045217681614641236	1.3446917084165666	552	29	2	62700	HPRT1,PQBP1
HPA	placenta; syncytiotrophoblasts - cell body[≥Low]	HPA:0381211	false	0.045217681614641236	1.3446917084165666	551	29	2	62700	HSD17B1,PQBP1
HPA	kidney; distal tubules[≥Medium]	HPA:0271132	false	0.045217681614641236	1.3446917084165666	554	29	2	62700	NDUFA3,PUF60
HPA	breast; myoepithelial cells[≥Medium]	HPA:0050092	false	0.04665458929688777	1.3311056293390786	3777	29	5	62700	AGPAT1,NDUFA3,PUF60,GFER,PQBP1
HPA	kidney; proximal tubules (cell body)[≥Medium]	HPA:0271142	false	0.04669615024097738	1.3307189223892948	566	29	2	62700	NDUFA3,PUF60
HPA	soft tissue 1; chondrocytes[≥Medium]	HPA:0500112	false	0.04738242586904611	1.3243827081854223	1446	29	3	62700	AGPAT1,SDF2L1,NDUFA3
HPA	bone marrow; hematopoietic cells[High]	HPA:0040083	false	0.047713417211174586	1.3213594783727243	1452	29	3	62700	GFER,PQBP1,TYROBP
HPA	fallopian tube; non-ciliated cells[≥Medium]	HPA:0211092	false	0.04783552529545363	1.3202494525644455	578	29	2	62700	PUF60,TYROBP
HPA	skin 1; langerhans cells[≥Medium]	HPA:0461462	false	0.04783552529545363	1.3202494525644455	578	29	2	62700	HPRT1,TYROBP
HPA	endometrium 1; glandular cells[High]	HPA:0160053	false	0.0486247727992531	1.3131424149158233	1469	29	3	62700	AGPAT1,HPRT1,PQBP1
CORUM	CORUM root	CORUM:0000000	false	0.002311567072906806	2.6360935004648374	3383	29	7	62700	MRPL51,TOP3B,ILK,ATP4B,NDUFA3,PUF60,TYROBP
CORUM	55S ribosome, mitochondrial	CORUM:320	false	0.03799606723148663	1.420261352542474	78	29	1	62700	MRPL51
