# Supplementary material for: Nanomaterial isolated extracellular vesicles enable high precision identification of tumor biomarkers for pancreatic cancer liquid biopsy
Source: J Nanobiotechnology. 2025 Jul 1;23:467. doi: 10.1186/s12951-025-03527-3 (PMC12211367; doi:10.1186/s12951-025-03527-3)
Supplement: Supplementary file 3 — Additional file 3. gProfiler’s enrichment analysis. Enrichment analysis was applied to each EV isolation’s transcriptomic sample based on their unique mRNA annotations. [file 12951_2025_3527_MOESM3_ESM.zip › Enrichment_Analysis_gProfiler/UC/UC_Patient_6.csv]

source	term_name	term_id	highlighted	adjusted_p_value	negative_log10_of_adjusted_p_value	term_size	query_size	intersection_size	effective_domain_size	intersections
GO:MF	peptidase inhibitor activity	GO:0030414	false	0.03592943464637635	1.4445496164132403	172	4	1	62700	CST6
GO:MF	endopeptidase regulator activity	GO:0061135	false	0.03592943464637635	1.4445496164132403	181	4	1	62700	CST6
GO:MF	endopeptidase inhibitor activity	GO:0004866	false	0.03592943464637635	1.4445496164132403	165	4	1	62700	CST6
GO:MF	peptidase regulator activity	GO:0061134	false	0.03948392263974674	1.4035797076698218	224	4	1	62700	CST6
GO:BP	maturation of SSU-rRNA	GO:0030490	false	0.029379692799465253	1.5319527496007177	53	4	1	62700	RPS21
GO:BP	ribosomal small subunit biogenesis	GO:0042274	false	0.048443893088788575	1.3147609629889356	103	4	1	62700	RPS21
GO:BP	RNA 3'-end processing	GO:0031123	false	0.048443893088788575	1.3147609629889356	105	4	1	62700	RPS21
GO:CC	cornified envelope	GO:0001533	true	0.037728565570220585	1.4233297062429537	58	4	1	62700	CST6
GO:CC	polysome	GO:0005844	false	0.037728565570220585	1.4233297062429537	73	4	1	62700	RPS21
GO:CC	small ribosomal subunit	GO:0015935	false	0.037728565570220585	1.4233297062429537	79	4	1	62700	RPS21
GO:CC	rough endoplasmic reticulum	GO:0005791	true	0.037728565570220585	1.4233297062429537	64	4	1	62700	RPS21
GO:CC	cytosolic ribosome	GO:0022626	false	0.044995276520758014	1.346833074861113	110	4	1	62700	RPS21
KEGG	Coronavirus disease - COVID-19	KEGG:05171	false	0.021983925290411155	1.6578947605128886	231	4	1	62700	RPS21
KEGG	Ribosome	KEGG:03010	false	0.021983925290411155	1.6578947605128886	153	4	1	62700	RPS21
REAC	Nonsense Mediated Decay (NMD) enhanced by the Exon Junction Complex (EJC)	REAC:R-HSA-975957	false	0.016263174575446366	1.7887946760833622	116	4	1	62700	RPS21
REAC	Nonsense Mediated Decay (NMD) independent of the Exon Junction Complex (EJC)	REAC:R-HSA-975956	false	0.016263174575446366	1.7887946760833622	96	4	1	62700	RPS21
REAC	Nonsense-Mediated Decay (NMD)	REAC:R-HSA-927802	false	0.016263174575446366	1.7887946760833622	116	4	1	62700	RPS21
REAC	Peptide chain elongation	REAC:R-HSA-156902	false	0.016263174575446366	1.7887946760833622	90	4	1	62700	RPS21
REAC	Viral mRNA Translation	REAC:R-HSA-192823	false	0.016263174575446366	1.7887946760833622	90	4	1	62700	RPS21
REAC	Ribosomal scanning and start codon recognition	REAC:R-HSA-72702	false	0.016263174575446366	1.7887946760833622	59	4	1	62700	RPS21
REAC	SARS-CoV-1-host interactions	REAC:R-HSA-9692914	false	0.016263174575446366	1.7887946760833622	95	4	1	62700	RPS21
REAC	SARS-CoV-2 modulates host translation machinery	REAC:R-HSA-9754678	false	0.016263174575446366	1.7887946760833622	51	4	1	62700	RPS21
REAC	Selenocysteine synthesis	REAC:R-HSA-2408557	false	0.016263174575446366	1.7887946760833622	94	4	1	62700	RPS21
REAC	Response of EIF2AK4 (GCN2) to amino acid deficiency	REAC:R-HSA-9633012	false	0.016263174575446366	1.7887946760833622	102	4	1	62700	RPS21
REAC	SRP-dependent cotranslational protein targeting to membrane	REAC:R-HSA-1799339	false	0.016263174575446366	1.7887946760833622	113	4	1	62700	RPS21
REAC	Translation initiation complex formation	REAC:R-HSA-72649	false	0.016263174575446366	1.7887946760833622	59	4	1	62700	RPS21
REAC	Eukaryotic Translation Elongation	REAC:R-HSA-156842	false	0.016263174575446366	1.7887946760833622	94	4	1	62700	RPS21
REAC	Activation of the mRNA upon binding of the cap-binding complex and eIFs, and subsequent binding to 43S	REAC:R-HSA-72662	false	0.016263174575446366	1.7887946760833622	60	4	1	62700	RPS21
REAC	Cap-dependent Translation Initiation	REAC:R-HSA-72737	false	0.016263174575446366	1.7887946760833622	120	4	1	62700	RPS21
REAC	L13a-mediated translational silencing of Ceruloplasmin expression	REAC:R-HSA-156827	false	0.016263174575446366	1.7887946760833622	112	4	1	62700	RPS21
REAC	Eukaryotic Translation Initiation	REAC:R-HSA-72613	false	0.016263174575446366	1.7887946760833622	120	4	1	62700	RPS21
REAC	Eukaryotic Translation Termination	REAC:R-HSA-72764	false	0.016263174575446366	1.7887946760833622	94	4	1	62700	RPS21
REAC	Selenoamino acid metabolism	REAC:R-HSA-2408522	false	0.016263174575446366	1.7887946760833622	117	4	1	62700	RPS21
REAC	Formation of the ternary complex, and subsequently, the 43S complex	REAC:R-HSA-72695	false	0.016263174575446366	1.7887946760833622	52	4	1	62700	RPS21
REAC	GTP hydrolysis and joining of the 60S ribosomal subunit	REAC:R-HSA-72706	false	0.016263174575446366	1.7887946760833622	113	4	1	62700	RPS21
REAC	Formation of a pool of free 40S subunits	REAC:R-HSA-72689	false	0.016263174575446366	1.7887946760833622	102	4	1	62700	RPS21
REAC	Influenza Viral RNA Transcription and Replication	REAC:R-HSA-168273	false	0.0172686026679094	1.7627428030329009	133	4	1	62700	RPS21
REAC	SARS-CoV-1 Infection	REAC:R-HSA-9678108	false	0.017447454238870036	1.7582679320668038	140	4	1	62700	RPS21
REAC	Cellular response to starvation	REAC:R-HSA-9711097	false	0.0181093652656681	1.742096771466656	157	4	1	62700	RPS21
REAC	Influenza Infection	REAC:R-HSA-168255	false	0.0181093652656681	1.742096771466656	152	4	1	62700	RPS21
REAC	Regulation of expression of SLITs and ROBOs	REAC:R-HSA-9010553	false	0.01901340482955044	1.7209401047927089	171	4	1	62700	RPS21
REAC	Major pathway of rRNA processing in the nucleolus and cytosol	REAC:R-HSA-6791226	false	0.019533535767321572	1.709219137907622	182	4	1	62700	RPS21
REAC	SARS-CoV-2-host interactions	REAC:R-HSA-9705683	false	0.01963816733049217	1.7068990438093297	197	4	1	62700	RPS21
REAC	rRNA processing in the nucleus and cytosol	REAC:R-HSA-8868773	false	0.01963816733049217	1.7068990438093297	192	4	1	62700	RPS21
REAC	rRNA processing	REAC:R-HSA-72312	false	0.01963816733049217	1.7068990438093297	202	4	1	62700	RPS21
REAC	Signaling by ROBO receptors	REAC:R-HSA-376176	false	0.020449816796269202	1.6893105783522748	217	4	1	62700	RPS21
REAC	Translation	REAC:R-HSA-72766	false	0.025898741190461715	1.5867213443095618	292	4	1	62700	RPS21
REAC	SARS-CoV-2 Infection	REAC:R-HSA-9694516	false	0.025898741190461715	1.5867213443095618	292	4	1	62700	RPS21
REAC	Metabolism of amino acids and derivatives	REAC:R-HSA-71291	false	0.03184578356559465	1.4969480608299006	370	4	1	62700	RPS21
REAC	SARS-CoV Infections	REAC:R-HSA-9679506	false	0.03835641002782076	1.4161620474364016	459	4	1	62700	RPS21
REAC	Axon guidance	REAC:R-HSA-422475	false	0.04457377281665385	1.3509206047716102	549	4	1	62700	RPS21
REAC	Nervous system development	REAC:R-HSA-9675108	false	0.045381390493460995	1.3431222013910213	574	4	1	62700	RPS21
WP	Cytoplasmic ribosomal proteins	WP:WP477	false	0.014005902171640994	1.853688911435469	88	4	1	62700	RPS21
WP	WIKIPATHWAYS	WP:000000	false	0.014450830031947082	1.8401072070291231	8625	4	3	62700	RPS21,GPR34,CST6
WP	Vitamin D receptor pathway	WP:WP2877	false	0.014450830031947082	1.8401072070291231	182	4	1	62700	CST6
WP	GPCRs, class A rhodopsin-like	WP:WP455	false	0.01635840640038211	1.7862590066078698	258	4	1	62700	GPR34
MIRNA	hsa-miR-8070	MIRNA:hsa-miR-8070	false	0.014046333027563323	1.8524370390153817	73	4	1	62700	RPS21
MIRNA	hsa-miR-5571-3p	MIRNA:hsa-miR-5571-3p	false	0.014046333027563323	1.8524370390153817	50	4	1	62700	RPS21
MIRNA	hsa-miR-548av-3p	MIRNA:hsa-miR-548av-3p	false	0.014046333027563323	1.8524370390153817	96	4	1	62700	RPS21
MIRNA	hsa-miR-4748	MIRNA:hsa-miR-4748	false	0.014046333027563323	1.8524370390153817	87	4	1	62700	RPS21
MIRNA	hsa-miR-4679	MIRNA:hsa-miR-4679	false	0.014046333027563323	1.8524370390153817	68	4	1	62700	RPS21
MIRNA	hsa-miR-4677-3p	MIRNA:hsa-miR-4677-3p	false	0.014046333027563323	1.8524370390153817	74	4	1	62700	RPS21
MIRNA	hsa-miR-4529-5p	MIRNA:hsa-miR-4529-5p	false	0.014046333027563323	1.8524370390153817	61	4	1	62700	RPS21
MIRNA	hsa-miR-4528	MIRNA:hsa-miR-4528	false	0.014046333027563323	1.8524370390153817	79	4	1	62700	RPS21
MIRNA	hsa-miR-4464	MIRNA:hsa-miR-4464	false	0.014046333027563323	1.8524370390153817	86	4	1	62700	RPS21
MIRNA	hsa-miR-384	MIRNA:hsa-miR-384	false	0.014046333027563323	1.8524370390153817	101	4	1	62700	RPS21
MIRNA	hsa-miR-329-5p	MIRNA:hsa-miR-329-5p	false	0.014046333027563323	1.8524370390153817	103	4	1	62700	RPS21
MIRNA	hsa-miR-548g-3p	MIRNA:hsa-miR-548g-3p	false	0.014046333027563323	1.8524370390153817	95	4	1	62700	RPS21
MIRNA	hsa-miR-3692-3p	MIRNA:hsa-miR-3692-3p	false	0.014590412969078358	1.8359324156011525	126	4	1	62700	RPS21
MIRNA	hsa-miR-3925-3p	MIRNA:hsa-miR-3925-3p	false	0.014590412969078358	1.8359324156011525	130	4	1	62700	RPS21
MIRNA	hsa-miR-193a-3p	MIRNA:hsa-miR-193a-3p	false	0.014590412969078358	1.8359324156011525	128	4	1	62700	RPS21
MIRNA	hsa-miR-425-5p	MIRNA:hsa-miR-425-5p	false	0.015055096191773929	1.8223164652974748	144	4	1	62700	RPS21
MIRNA	hsa-miR-335-5p	MIRNA:hsa-miR-335-5p	false	0.015055096191773929	1.8223164652974748	2570	4	2	62700	GPR34,CST6
MIRNA	hsa-miR-3187-3p	MIRNA:hsa-miR-3187-3p	false	0.022078565260617966	1.656029151941104	232	4	1	62700	RPS21
MIRNA	hsa-miR-6845-3p	MIRNA:hsa-miR-6845-3p	false	0.02363918846904805	1.6263674368205594	261	4	1	62700	RPS21
MIRNA	hsa-miR-3190-5p	MIRNA:hsa-miR-3190-5p	false	0.02453962186064534	1.6101321337483954	284	4	1	62700	RPS21
MIRNA	hsa-miR-335-3p	MIRNA:hsa-miR-335-3p	false	0.025113658942340873	1.6000900080077691	304	4	1	62700	RPS21
MIRNA	hsa-miR-4768-5p	MIRNA:hsa-miR-4768-5p	false	0.025441732332993048	1.5944533208127145	335	4	1	62700	RPS21
MIRNA	hsa-miR-6833-3p	MIRNA:hsa-miR-6833-3p	false	0.025441732332993048	1.5944533208127145	335	4	1	62700	RPS21
MIRNA	hsa-miR-6873-3p	MIRNA:hsa-miR-6873-3p	false	0.028225308690156055	1.5493612996528336	387	4	1	62700	RPS21
MIRNA	hsa-miR-766-3p	MIRNA:hsa-miR-766-3p	false	0.04220041086128896	1.3746833207463356	604	4	1	62700	RPS21
CORUM	Ribosome, cytoplasmic	CORUM:306	false	0.006283539598191279	2.2017956436973227	74	4	1	62700	RPS21
