# Supplementary material for: Nanomaterial isolated extracellular vesicles enable high precision identification of tumor biomarkers for pancreatic cancer liquid biopsy
Source: J Nanobiotechnology. 2025 Jul 1;23:467. doi: 10.1186/s12951-025-03527-3 (PMC12211367; doi:10.1186/s12951-025-03527-3)
Supplement: Supplementary file 3 — Additional file 3. gProfiler’s enrichment analysis. Enrichment analysis was applied to each EV isolation’s transcriptomic sample based on their unique mRNA annotations. [file 12951_2025_3527_MOESM3_ESM.zip › Enrichment_Analysis_gProfiler/UC/UC_Patient_8.csv]

source	term_name	term_id	highlighted	adjusted_p_value	negative_log10_of_adjusted_p_value	term_size	query_size	intersection_size	effective_domain_size	intersections
GO:MF	translation regulator activity, nucleic acid binding	GO:0090079	false	0.007607598355312515	2.1187524241300495	121	16	2	62700	SHMT1,MCTS1
GO:MF	protein domain specific binding	GO:0019904	false	0.007607598355312515	2.1187524241300495	644	16	3	62700	PYCARD,TJP1,CRK
GO:MF	transmembrane transporter binding	GO:0044325	false	0.007607598355312515	2.1187524241300495	135	16	2	62700	PYCARD,TJP1
GO:MF	protein homodimerization activity	GO:0042803	false	0.009129736168603757	2.039541772539644	716	16	3	62700	SHMT1,CEBPA,PYCARD
GO:MF	translation regulator activity	GO:0045182	false	0.009192650009363288	2.0365592744090972	167	16	2	62700	SHMT1,MCTS1
GO:MF	protein dimerization activity	GO:0046983	false	0.02128234383545091	1.6719805446688587	1105	16	3	62700	SHMT1,CEBPA,PYCARD
GO:MF	signaling receptor binding	GO:0005102	false	0.030705387178497006	1.5127854220263297	1484	16	3	62700	PYCARD,NPPB,CRK
GO:MF	transcription regulator activity	GO:0140110	false	0.04127233190661763	1.3843409925820989	1742	16	3	62700	CDY2A,IRF7,CEBPA
GO:MF	catalytic activity	GO:0003824	false	0.04245371405697919	1.3720843095685988	5751	16	5	62700	CDY2A,SHMT1,FDFT1,NDUFA1,RAB33A
GO:MF	peptide N-acetyltransferase activity	GO:0034212	false	0.04306883807974149	1.3658368445681042	51	16	1	62700	CDY2A
GO:MF	pyridoxal phosphate binding	GO:0030170	true	0.04306883807974149	1.3658368445681042	56	16	1	62700	SHMT1
GO:MF	signaling receptor complex adaptor activity	GO:0030159	true	0.04306883807974149	1.3658368445681042	51	16	1	62700	CRK
GO:MF	peptidase activator activity	GO:0016504	false	0.04306883807974149	1.3658368445681042	51	16	1	62700	PYCARD
GO:MF	translation initiation factor activity	GO:0003743	true	0.04306883807974149	1.3658368445681042	57	16	1	62700	MCTS1
GO:MF	amino acid binding	GO:0016597	false	0.04306883807974149	1.3658368445681042	52	16	1	62700	SHMT1
GO:MF	oxidoreductase activity, acting on NAD(P)H, quinone or similar compound as acceptor	GO:0016655	false	0.04306883807974149	1.3658368445681042	57	16	1	62700	NDUFA1
GO:MF	vitamin B6 binding	GO:0070279	false	0.04306883807974149	1.3658368445681042	57	16	1	62700	SHMT1
GO:MF	protein phosphorylated amino acid binding	GO:0045309	false	0.04306883807974149	1.3658368445681042	58	16	1	62700	CRK
GO:MF	enzyme binding	GO:0019899	false	0.04306883807974149	1.3658368445681042	2075	16	3	62700	CEBPA,PYCARD,CRK
GO:MF	transferase activity, transferring alkyl or aryl (other than methyl) groups	GO:0016765	false	0.04449961613886059	1.3516437352998256	61	16	1	62700	FDFT1
GO:MF	kinase binding	GO:0019900	false	0.04452446012860878	1.3514013377734804	766	16	2	62700	CEBPA,CRK
GO:MF	identical protein binding	GO:0042802	false	0.04452446012860878	1.3514013377734804	2143	16	3	62700	SHMT1,CEBPA,PYCARD
GO:MF	scaffold protein binding	GO:0097110	false	0.04557311233718014	1.3412913110114268	68	16	1	62700	CRK
GO:MF	N-acetyltransferase activity	GO:0008080	false	0.04557311233718014	1.3412913110114268	66	16	1	62700	CDY2A
GO:MF	oxidoreduction-driven active transmembrane transporter activity	GO:0015453	false	0.04557311233718014	1.3412913110114268	69	16	1	62700	NDUFA1
GO:MF	protein self-association	GO:0043621	false	0.04557311233718014	1.3412913110114268	69	16	1	62700	CRK
GO:MF	myosin binding	GO:0017022	false	0.047366154158272715	1.3245318758936337	74	16	1	62700	PYCARD
GO:MF	zinc ion binding	GO:0008270	true	0.047366154158272715	1.3245318758936337	833	16	2	62700	SHMT1,TIMM13
GO:BP	organic cyclic compound biosynthetic process	GO:1901362	true	0.000256562924305527	3.590806102960673	4255	16	9	62700	CDY2A,IRF7,SHMT1,CEBPA,FDFT1,NDUFA1,PYCARD,NPPB,CRK
GO:BP	cellular nitrogen compound biosynthetic process	GO:0044271	false	0.0003159219152965453	3.500420246325832	4860	16	9	62700	CDY2A,IRF7,SHMT1,CEBPA,NDUFA1,PYCARD,NPPB,MCTS1,CRK
GO:BP	heterocycle biosynthetic process	GO:0018130	false	0.000517570138167759	3.2860307887595273	4099	16	8	62700	CDY2A,IRF7,SHMT1,CEBPA,NDUFA1,PYCARD,NPPB,CRK
GO:BP	nucleobase-containing compound biosynthetic process	GO:0034654	false	0.000517570138167759	3.2860307887595273	4026	16	8	62700	CDY2A,IRF7,SHMT1,CEBPA,NDUFA1,PYCARD,NPPB,CRK
GO:BP	aromatic compound biosynthetic process	GO:0019438	false	0.000517570138167759	3.2860307887595273	4110	16	8	62700	CDY2A,IRF7,SHMT1,CEBPA,NDUFA1,PYCARD,NPPB,CRK
GO:BP	small molecule metabolic process	GO:0044281	false	0.0006587496607230474	3.1812795954547615	1846	16	6	62700	SHMT1,CEBPA,FDFT1,NDUFA1,PYCARD,NPPB
GO:BP	cellular response to organic substance	GO:0071310	false	0.0006658713085266802	3.176609697852598	2001	16	6	62700	IRF7,SHMT1,CEBPA,PYCARD,TJP1,CRK
GO:BP	cellular component organization or biogenesis	GO:0071840	false	0.0006658713085266802	3.176609697852598	8309	16	10	62700	CDY2A,SHMT1,CEBPA,TIMM13,NDUFA1,PYCARD,NPPB,TJP1,MCTS1,CRK
GO:BP	cellular component organization	GO:0016043	false	0.0006658713085266802	3.176609697852598	8098	16	10	62700	CDY2A,SHMT1,CEBPA,TIMM13,NDUFA1,PYCARD,NPPB,TJP1,MCTS1,CRK
GO:BP	mitochondrion organization	GO:0007005	false	0.0009187091534286199	3.03682195657159	547	16	4	62700	CEBPA,TIMM13,NDUFA1,PYCARD
GO:BP	cellular response to oxygen-containing compound	GO:1901701	false	0.0010069774049712452	2.996980274239231	1269	16	5	62700	SHMT1,CEBPA,PYCARD,TJP1,CRK
GO:BP	response to stimulus	GO:0050896	false	0.0010069774049712452	2.996980274239231	8955	16	10	62700	IRF7,SHMT1,IGKV3D-15,CEBPA,PYCARD,NPPB,RAB33A,TJP1,MCTS1,CRK
GO:BP	organelle organization	GO:0006996	false	0.001054364740367751	2.9770091260047726	3562	16	7	62700	CEBPA,TIMM13,NDUFA1,PYCARD,TJP1,MCTS1,CRK
GO:BP	negative regulation of cellular process	GO:0048523	false	0.0016143394272397145	2.792005146268878	5511	16	8	62700	CDY2A,IRF7,SHMT1,CEBPA,PYCARD,NPPB,TJP1,CRK
GO:BP	cellular response to stimulus	GO:0051716	false	0.0016143394272397145	2.792005146268878	7399	16	9	62700	IRF7,SHMT1,CEBPA,PYCARD,NPPB,RAB33A,TJP1,MCTS1,CRK
GO:BP	phosphorus metabolic process	GO:0006793	false	0.0018308095046936713	2.7373568415881406	2719	16	6	62700	SHMT1,CEBPA,FDFT1,NDUFA1,PYCARD,NPPB
GO:BP	phosphate-containing compound metabolic process	GO:0006796	false	0.0018308095046936713	2.7373568415881406	2694	16	6	62700	SHMT1,CEBPA,FDFT1,NDUFA1,PYCARD,NPPB
GO:BP	regulation of defense response	GO:0031347	false	0.0018308095046936713	2.7373568415881406	756	16	4	62700	IRF7,CEBPA,PYCARD,CRK
GO:BP	positive regulation of multicellular organismal process	GO:0051240	false	0.0018308095046936713	2.7373568415881406	1629	16	5	62700	IRF7,CEBPA,PYCARD,NPPB,TJP1
GO:BP	cellular response to chemical stimulus	GO:0070887	false	0.0018308095046936713	2.7373568415881406	2691	16	6	62700	IRF7,SHMT1,CEBPA,PYCARD,TJP1,CRK
GO:BP	negative regulation of biological process	GO:0048519	false	0.0018308095046936713	2.7373568415881406	5913	16	8	62700	CDY2A,IRF7,SHMT1,CEBPA,PYCARD,NPPB,TJP1,CRK
GO:BP	immune system process	GO:0002376	false	0.0018308095046936713	2.7373568415881406	2730	16	6	62700	IRF7,IGKV3D-15,CEBPA,PYCARD,RAB33A,CRK
GO:BP	cell surface receptor signaling pathway	GO:0007166	false	0.0018308095046936713	2.7373568415881406	2783	16	6	62700	IRF7,CEBPA,PYCARD,NPPB,TJP1,CRK
GO:BP	response to organic substance	GO:0010033	false	0.0018308095046936713	2.7373568415881406	2775	16	6	62700	IRF7,SHMT1,CEBPA,PYCARD,TJP1,CRK
GO:BP	purine-containing compound biosynthetic process	GO:0072522	false	0.0018453971851582751	2.7339101461671964	272	16	3	62700	SHMT1,NDUFA1,NPPB
GO:BP	cellular response to cytokine stimulus	GO:0071345	false	0.001959317121939629	2.707895266321597	825	16	4	62700	IRF7,SHMT1,CEBPA,PYCARD
GO:BP	nucleoside phosphate biosynthetic process	GO:1901293	false	0.0021128150317316127	2.67513852197963	300	16	3	62700	SHMT1,NDUFA1,NPPB
GO:BP	response to oxygen-containing compound	GO:1901700	false	0.0021128150317316127	2.67513852197963	1774	16	5	62700	SHMT1,CEBPA,PYCARD,TJP1,CRK
GO:BP	nucleotide biosynthetic process	GO:0009165	false	0.0021128150317316127	2.67513852197963	298	16	3	62700	SHMT1,NDUFA1,NPPB
GO:BP	organonitrogen compound biosynthetic process	GO:1901566	false	0.0021650726092448014	2.664527534291873	1816	16	5	62700	SHMT1,CEBPA,NDUFA1,NPPB,MCTS1
GO:BP	response to cytokine	GO:0034097	false	0.0021650726092448014	2.664527534291873	916	16	4	62700	IRF7,SHMT1,CEBPA,PYCARD
GO:BP	organic cyclic compound metabolic process	GO:1901360	false	0.0021650726092448014	2.664527534291873	8451	16	9	62700	CDY2A,IRF7,SHMT1,CEBPA,FDFT1,NDUFA1,PYCARD,NPPB,CRK
GO:BP	regulation of actin cytoskeleton organization	GO:0032956	false	0.0022250578767004548	2.652658687961822	328	16	3	62700	PYCARD,TJP1,CRK
GO:BP	cellular nitrogen compound metabolic process	GO:0034641	false	0.002301563385871802	2.6379770599812677	8625	16	9	62700	CDY2A,IRF7,SHMT1,CEBPA,NDUFA1,PYCARD,NPPB,MCTS1,CRK
GO:BP	organophosphate metabolic process	GO:0019637	false	0.0024730245744887056	2.606771568025353	973	16	4	62700	SHMT1,FDFT1,NDUFA1,NPPB
GO:BP	cellular response to stress	GO:0033554	false	0.0024730245744887056	2.606771568025353	1925	16	5	62700	IRF7,CEBPA,PYCARD,MCTS1,CRK
GO:BP	interferon-beta production	GO:0032608	false	0.002704679580963998	2.5678841776781933	59	16	2	62700	IRF7,PYCARD
GO:BP	regulation of interferon-beta production	GO:0032648	false	0.002704679580963998	2.5678841776781933	59	16	2	62700	IRF7,PYCARD
GO:BP	regulation of actin filament-based process	GO:0032970	false	0.002752904298603387	2.5602088860679437	370	16	3	62700	PYCARD,TJP1,CRK
GO:BP	regulation of response to external stimulus	GO:0032101	false	0.003162511702113316	2.49996785881096	1062	16	4	62700	IRF7,CEBPA,PYCARD,CRK
GO:BP	regulation of innate immune response	GO:0045088	false	0.0032964714386328	2.4819506827286832	402	16	3	62700	IRF7,PYCARD,CRK
GO:BP	regulation of lymphocyte migration	GO:2000401	false	0.0032964714386328	2.4819506827286832	68	16	2	62700	PYCARD,CRK
GO:BP	T cell migration	GO:0072678	false	0.003548699115959175	2.4499308216775213	72	16	2	62700	PYCARD,CRK
GO:BP	regulation of cell population proliferation	GO:0042127	false	0.003641157448358308	2.438760541204815	2184	16	5	62700	CEBPA,PYCARD,TJP1,MCTS1,CRK
GO:BP	positive regulation of defense response	GO:0031349	false	0.004322414349101318	2.364273603740844	453	16	3	62700	IRF7,CEBPA,PYCARD
GO:BP	positive regulation of cell adhesion	GO:0045785	false	0.004724921702045983	2.3256053839062782	473	16	3	62700	PYCARD,TJP1,CRK
GO:BP	negative regulation of nitrogen compound metabolic process	GO:0051172	false	0.004780523699224261	2.320524524470521	2353	16	5	62700	CDY2A,IRF7,SHMT1,CEBPA,PYCARD
GO:BP	purine-containing compound metabolic process	GO:0072521	false	0.004806651502072792	2.318157364497798	492	16	3	62700	SHMT1,NDUFA1,NPPB
GO:BP	multicellular organismal process	GO:0032501	false	0.004806651502072792	2.318157364497798	7648	16	8	62700	CDY2A,IRF7,CEBPA,TIMM13,PYCARD,NPPB,TJP1,CRK
GO:BP	cytokine-mediated signaling pathway	GO:0019221	false	0.004806651502072792	2.318157364497798	486	16	3	62700	IRF7,CEBPA,PYCARD
GO:BP	regulation of response to biotic stimulus	GO:0002831	false	0.004806651502072792	2.318157364497798	490	16	3	62700	IRF7,PYCARD,CRK
GO:BP	regulation of cytoskeleton organization	GO:0051493	false	0.004837590744462387	2.3153708753167743	502	16	3	62700	PYCARD,TJP1,CRK
GO:BP	positive regulation of JNK cascade	GO:0046330	false	0.004837590744462387	2.3153708753167743	95	16	2	62700	PYCARD,CRK
GO:BP	regulation of developmental process	GO:0050793	false	0.004970890224782524	2.303565827546499	2465	16	5	62700	IRF7,CEBPA,NPPB,TJP1,CRK
GO:BP	nucleotide metabolic process	GO:0009117	false	0.005035985944823617	2.297915490655927	523	16	3	62700	SHMT1,NDUFA1,NPPB
GO:BP	response to chemical	GO:0042221	false	0.005035985944823617	2.297915490655927	3975	16	6	62700	IRF7,SHMT1,CEBPA,PYCARD,TJP1,CRK
GO:BP	nucleoside phosphate metabolic process	GO:0006753	false	0.005140187444908555	2.2890210434939995	532	16	3	62700	SHMT1,NDUFA1,NPPB
GO:BP	positive regulation of cell migration	GO:0030335	false	0.005140187444908555	2.2890210434939995	534	16	3	62700	PYCARD,TJP1,CRK
GO:BP	lymphocyte migration	GO:0072676	false	0.0053792783231200085	2.2692759848001134	122	16	2	62700	PYCARD,CRK
GO:BP	regulation of response to stress	GO:0080134	false	0.0053792783231200085	2.2692759848001134	1430	16	4	62700	IRF7,CEBPA,PYCARD,CRK
GO:BP	response to external stimulus	GO:0009605	false	0.0053792783231200085	2.2692759848001134	2686	16	5	62700	IRF7,CEBPA,PYCARD,TJP1,CRK
GO:BP	regulation of multicellular organismal development	GO:2000026	false	0.0053792783231200085	2.2692759848001134	1396	16	4	62700	IRF7,CEBPA,NPPB,TJP1
GO:BP	signal transduction	GO:0007165	false	0.0053792783231200085	2.2692759848001134	5926	16	7	62700	IRF7,CEBPA,PYCARD,NPPB,RAB33A,TJP1,CRK
GO:BP	positive regulation of cell motility	GO:2000147	false	0.0053792783231200085	2.2692759848001134	560	16	3	62700	PYCARD,TJP1,CRK
GO:BP	cellular aromatic compound metabolic process	GO:0006725	false	0.0053792783231200085	2.2692759848001134	8212	16	8	62700	CDY2A,IRF7,SHMT1,CEBPA,NDUFA1,PYCARD,NPPB,CRK
GO:BP	nucleobase-containing compound metabolic process	GO:0006139	false	0.0053792783231200085	2.2692759848001134	7990	16	8	62700	CDY2A,IRF7,SHMT1,CEBPA,NDUFA1,PYCARD,NPPB,CRK
GO:BP	negative regulation of macromolecule biosynthetic process	GO:0010558	false	0.0053792783231200085	2.2692759848001134	2741	16	5	62700	CDY2A,IRF7,SHMT1,CEBPA,PYCARD
GO:BP	regulation of immune system process	GO:0002682	false	0.0053792783231200085	2.2692759848001134	1482	16	4	62700	IRF7,CEBPA,PYCARD,CRK
GO:BP	organophosphate biosynthetic process	GO:0090407	false	0.0053792783231200085	2.2692759848001134	604	16	3	62700	SHMT1,NDUFA1,NPPB
GO:BP	immune effector process	GO:0002252	false	0.0053792783231200085	2.2692759848001134	628	16	3	62700	IRF7,PYCARD,CRK
GO:BP	nucleobase-containing small molecule metabolic process	GO:0055086	false	0.0053792783231200085	2.2692759848001134	600	16	3	62700	SHMT1,NDUFA1,NPPB
GO:BP	positive regulation of locomotion	GO:0040017	false	0.0053792783231200085	2.2692759848001134	575	16	3	62700	PYCARD,TJP1,CRK
GO:BP	type I interferon production	GO:0032606	false	0.0053792783231200085	2.2692759848001134	118	16	2	62700	IRF7,PYCARD
GO:BP	regulation of type I interferon production	GO:0032479	false	0.0053792783231200085	2.2692759848001134	118	16	2	62700	IRF7,PYCARD
GO:BP	regulation of mononuclear cell migration	GO:0071675	false	0.0053792783231200085	2.2692759848001134	122	16	2	62700	PYCARD,CRK
GO:BP	positive regulation of response to external stimulus	GO:0032103	false	0.0053792783231200085	2.2692759848001134	591	16	3	62700	IRF7,CEBPA,PYCARD
GO:BP	negative regulation of cellular biosynthetic process	GO:0031327	false	0.0053792783231200085	2.2692759848001134	2794	16	5	62700	CDY2A,IRF7,SHMT1,CEBPA,PYCARD
GO:BP	response to external biotic stimulus	GO:0043207	false	0.0053792783231200085	2.2692759848001134	1530	16	4	62700	IRF7,PYCARD,TJP1,CRK
GO:BP	response to other organism	GO:0051707	false	0.0053792783231200085	2.2692759848001134	1527	16	4	62700	IRF7,PYCARD,TJP1,CRK
GO:BP	positive regulation of stress-activated protein kinase signaling cascade	GO:0070304	false	0.0053792783231200085	2.2692759848001134	128	16	2	62700	PYCARD,CRK
GO:BP	small molecule biosynthetic process	GO:0044283	false	0.0053792783231200085	2.2692759848001134	583	16	3	62700	SHMT1,FDFT1,PYCARD
GO:BP	positive regulation of stress-activated MAPK cascade	GO:0032874	false	0.0053792783231200085	2.2692759848001134	126	16	2	62700	PYCARD,CRK
GO:BP	negative regulation of protein serine/threonine kinase activity	GO:0071901	false	0.0053792783231200085	2.2692759848001134	108	16	2	62700	CEBPA,PYCARD
GO:BP	positive regulation of biological process	GO:0048518	false	0.0053792783231200085	2.2692759848001134	6253	16	7	62700	IRF7,CEBPA,PYCARD,NPPB,TJP1,MCTS1,CRK
GO:BP	antigen processing and presentation	GO:0019882	true	0.0053792783231200085	2.2692759848001134	114	16	2	62700	PYCARD,RAB33A
GO:BP	heterocycle metabolic process	GO:0046483	false	0.0053792783231200085	2.2692759848001134	8160	16	8	62700	CDY2A,IRF7,SHMT1,CEBPA,NDUFA1,PYCARD,NPPB,CRK
GO:BP	negative regulation of biosynthetic process	GO:0009890	false	0.0054078739626240175	2.2669734387333507	2808	16	5	62700	CDY2A,IRF7,SHMT1,CEBPA,PYCARD
GO:BP	cholesterol metabolic process	GO:0008203	false	0.005603939611438172	2.251506553357798	135	16	2	62700	CEBPA,FDFT1
GO:BP	response to biotic stimulus	GO:0009607	false	0.005677744802157962	2.2458241316244125	1565	16	4	62700	IRF7,PYCARD,TJP1,CRK
GO:BP	signaling	GO:0023052	false	0.005784376723198448	2.2377434301882073	6396	16	7	62700	IRF7,CEBPA,PYCARD,NPPB,RAB33A,TJP1,CRK
GO:BP	regulation of JNK cascade	GO:0046328	false	0.005814332649413915	2.235500125012762	140	16	2	62700	PYCARD,CRK
GO:BP	cytosolic pattern recognition receptor signaling pathway	GO:0002753	false	0.005814332649413915	2.235500125012762	140	16	2	62700	IRF7,PYCARD
GO:BP	carbohydrate derivative biosynthetic process	GO:1901137	false	0.005865815990107575	2.231671564903768	662	16	3	62700	SHMT1,NDUFA1,NPPB
GO:BP	positive regulation of inflammatory response	GO:0050729	false	0.005878239626646992	2.2307527138725765	142	16	2	62700	CEBPA,PYCARD
GO:BP	cell communication	GO:0007154	false	0.0059844284340657	2.2229773222475315	6495	16	7	62700	IRF7,CEBPA,PYCARD,NPPB,RAB33A,TJP1,CRK
GO:BP	secondary alcohol metabolic process	GO:1902652	false	0.0059844284340657	2.2229773222475315	145	16	2	62700	CEBPA,FDFT1
GO:BP	actin cytoskeleton organization	GO:0030036	false	0.006000980497810412	2.2217777846165205	677	16	3	62700	PYCARD,TJP1,CRK
GO:BP	sterol metabolic process	GO:0016125	false	0.006234209179023131	2.2052186297506493	150	16	2	62700	CEBPA,FDFT1
GO:BP	regulation of multicellular organismal process	GO:0051239	false	0.006234209179023131	2.2052186297506493	2968	16	5	62700	IRF7,CEBPA,PYCARD,NPPB,TJP1
GO:BP	regulation of cytokine-mediated signaling pathway	GO:0001959	false	0.0063802866520719335	2.195159808956508	153	16	2	62700	IRF7,PYCARD
GO:BP	cellular component assembly	GO:0022607	false	0.0063802866520719335	2.195159808956508	4651	16	6	62700	SHMT1,NDUFA1,PYCARD,TJP1,MCTS1,CRK
GO:BP	adaptive immune response	GO:0002250	false	0.006514124462548682	2.1861439478157103	718	16	3	62700	IRF7,IGKV3D-15,PYCARD
GO:BP	biological process involved in interspecies interaction between organisms	GO:0044419	false	0.006514124462548682	2.1861439478157103	1698	16	4	62700	IRF7,PYCARD,TJP1,CRK
GO:BP	sensory perception of sound	GO:0007605	true	0.006568041445825771	2.1825641153836464	162	16	2	62700	TIMM13,TJP1
GO:BP	regulation of response to cytokine stimulus	GO:0060759	false	0.006632192136603	2.1783429006336354	164	16	2	62700	IRF7,PYCARD
GO:BP	defense response	GO:0006952	false	0.00723949671103568	2.140291624854995	1769	16	4	62700	IRF7,CEBPA,PYCARD,CRK
GO:BP	JNK cascade	GO:0007254	false	0.007267248462853058	2.1386299912858373	173	16	2	62700	PYCARD,CRK
GO:BP	actin filament-based process	GO:0030029	false	0.007281260741496987	2.1377934166113906	765	16	3	62700	PYCARD,TJP1,CRK
GO:BP	gene expression	GO:0010467	false	0.007281260741496987	2.1377934166113906	9182	16	8	62700	CDY2A,IRF7,SHMT1,CEBPA,PYCARD,NPPB,MCTS1,CRK
GO:BP	regulation of cell adhesion	GO:0030155	false	0.0074228109168504725	2.1294316022001585	772	16	3	62700	PYCARD,TJP1,CRK
GO:BP	cellular component biogenesis	GO:0044085	false	0.007505467170101093	2.124622270365073	4926	16	6	62700	SHMT1,NDUFA1,PYCARD,TJP1,MCTS1,CRK
GO:BP	cell population proliferation	GO:0008283	false	0.007628188194600042	2.1175786010392317	3218	16	5	62700	CEBPA,PYCARD,TJP1,MCTS1,CRK
GO:BP	negative regulation of cellular metabolic process	GO:0031324	false	0.0077367722303298535	2.111440188532985	3233	16	5	62700	CDY2A,IRF7,SHMT1,CEBPA,PYCARD
GO:BP	sensory perception of mechanical stimulus	GO:0050954	false	0.007764252668596818	2.109900340002912	185	16	2	62700	TIMM13,TJP1
GO:BP	regulation of stress-activated MAPK cascade	GO:0032872	false	0.008057448048161109	2.0938024859980287	190	16	2	62700	PYCARD,CRK
GO:BP	regulation of stress-activated protein kinase signaling cascade	GO:0070302	false	0.008341324530782688	2.0787649816480753	194	16	2	62700	PYCARD,CRK
GO:BP	negative regulation of macromolecule metabolic process	GO:0010605	false	0.008428276427631389	2.0742612289934295	3339	16	5	62700	CDY2A,IRF7,SHMT1,CEBPA,PYCARD
GO:BP	protein homooligomerization	GO:0051260	false	0.008463322588736768	2.072459105203399	198	16	2	62700	SHMT1,PYCARD
GO:BP	negative regulation of protein kinase activity	GO:0006469	false	0.008463322588736768	2.072459105203399	198	16	2	62700	CEBPA,PYCARD
GO:BP	regulation of adaptive immune response	GO:0002819	false	0.008748653142020182	2.0580588016075776	202	16	2	62700	IRF7,PYCARD
GO:BP	mononuclear cell migration	GO:0071674	false	0.008778828695503005	2.056563425439445	203	16	2	62700	PYCARD,CRK
GO:BP	immune response	GO:0006955	false	0.008847666292579366	2.053171266015013	1951	16	4	62700	IRF7,IGKV3D-15,PYCARD,CRK
GO:BP	macromolecule biosynthetic process	GO:0009059	false	0.008847666292579366	2.053171266015013	9681	16	8	62700	CDY2A,IRF7,SHMT1,CEBPA,PYCARD,NPPB,MCTS1,CRK
GO:BP	regulation of anatomical structure morphogenesis	GO:0022603	false	0.008847666292579366	2.053171266015013	866	16	3	62700	NPPB,TJP1,CRK
GO:BP	regulation of DNA-templated transcription	GO:0006355	false	0.008855095120718304	2.0528067692925176	3437	16	5	62700	CDY2A,IRF7,CEBPA,PYCARD,CRK
GO:BP	regulation of RNA biosynthetic process	GO:2001141	false	0.008975527884947553	2.04693999948748	3460	16	5	62700	CDY2A,IRF7,CEBPA,PYCARD,CRK
GO:BP	epithelial cell development	GO:0002064	false	0.008975527884947553	2.04693999948748	213	16	2	62700	CEBPA,TJP1
GO:BP	regulation of immune response	GO:0050776	false	0.008975527884947553	2.04693999948748	875	16	3	62700	IRF7,PYCARD,CRK
GO:BP	purine ribonucleotide biosynthetic process	GO:0009152	false	0.00917298589972063	2.0374892740687938	216	16	2	62700	NDUFA1,NPPB
GO:BP	DNA damage response	GO:0006974	false	0.009234572872330373	2.0345831872275166	890	16	3	62700	IRF7,PYCARD,MCTS1
GO:BP	negative regulation of kinase activity	GO:0033673	false	0.009317612416616904	2.030695358797157	219	16	2	62700	CEBPA,PYCARD
GO:BP	pattern recognition receptor signaling pathway	GO:0002221	false	0.00943194085188976	2.0253989313839633	221	16	2	62700	IRF7,PYCARD
GO:BP	cellular response to tumor necrosis factor	GO:0071356	false	0.00947904998618355	2.0232351865472404	229	16	2	62700	CEBPA,PYCARD
GO:BP	ribonucleotide biosynthetic process	GO:0009260	false	0.00947904998618355	2.0232351865472404	231	16	2	62700	NDUFA1,NPPB
GO:BP	regulation of cell migration	GO:0030334	false	0.00947904998618355	2.0232351865472404	928	16	3	62700	PYCARD,TJP1,CRK
GO:BP	cellular response to inorganic substance	GO:0071241	false	0.00947904998618355	2.0232351865472404	231	16	2	62700	CEBPA,CRK
GO:BP	DNA-templated transcription	GO:0006351	false	0.00947904998618355	2.0232351865472404	3563	16	5	62700	CDY2A,IRF7,CEBPA,PYCARD,CRK
GO:BP	amide biosynthetic process	GO:0043604	false	0.00947904998618355	2.0232351865472404	927	16	3	62700	SHMT1,CEBPA,MCTS1
GO:BP	regulation of leukocyte migration	GO:0002685	false	0.00947904998618355	2.0232351865472404	227	16	2	62700	PYCARD,CRK
GO:BP	negative regulation of metabolic process	GO:0009892	false	0.00947904998618355	2.0232351865472404	3563	16	5	62700	CDY2A,IRF7,SHMT1,CEBPA,PYCARD
GO:BP	myeloid leukocyte differentiation	GO:0002573	false	0.00947904998618355	2.0232351865472404	231	16	2	62700	IRF7,CEBPA
GO:BP	RNA biosynthetic process	GO:0032774	false	0.009581855265187204	2.0185503934867723	3600	16	5	62700	CDY2A,IRF7,CEBPA,PYCARD,CRK
GO:BP	stress-activated MAPK cascade	GO:0051403	false	0.00970292951026443	2.013097123665593	235	16	2	62700	PYCARD,CRK
GO:BP	innate immune response-activating signaling pathway	GO:0002758	false	0.00977621651231969	2.009829188743863	239	16	2	62700	IRF7,PYCARD
GO:BP	innate immune response	GO:0045087	false	0.00977621651231969	2.009829188743863	947	16	3	62700	IRF7,PYCARD,CRK
GO:BP	myeloid leukocyte activation	GO:0002274	false	0.00977621651231969	2.009829188743863	237	16	2	62700	CEBPA,PYCARD
GO:BP	regulation of gene expression	GO:0010468	false	0.00977621651231969	2.009829188743863	5499	16	6	62700	CDY2A,IRF7,SHMT1,CEBPA,PYCARD,CRK
GO:BP	ribose phosphate biosynthetic process	GO:0046390	false	0.00977621651231969	2.009829188743863	239	16	2	62700	NDUFA1,NPPB
GO:BP	stress-activated protein kinase signaling cascade	GO:0031098	false	0.010049869676238195	1.9978395700104168	243	16	2	62700	PYCARD,CRK
GO:BP	localization	GO:0051179	false	0.010053763101902763	1.9976713523234322	5542	16	6	62700	TMEM50B,TIMM13,PYCARD,NPPB,TJP1,CRK
GO:BP	glucose homeostasis	GO:0042593	false	0.01009558523979878	1.995868499994432	248	16	2	62700	CEBPA,TJP1
GO:BP	regulation of nitrogen compound metabolic process	GO:0051171	false	0.01009558523979878	1.995868499994432	5587	16	6	62700	CDY2A,IRF7,SHMT1,CEBPA,PYCARD,CRK
GO:BP	carbohydrate homeostasis	GO:0033500	false	0.01009558523979878	1.995868499994432	249	16	2	62700	CEBPA,TJP1
GO:BP	response to tumor necrosis factor	GO:0034612	false	0.01009558523979878	1.995868499994432	250	16	2	62700	CEBPA,PYCARD
GO:BP	negative regulation of protein metabolic process	GO:0051248	false	0.01009558523979878	1.995868499994432	981	16	3	62700	SHMT1,CEBPA,PYCARD
GO:BP	regulation of cell motility	GO:2000145	false	0.010253165877530628	1.9891420164763176	988	16	3	62700	PYCARD,TJP1,CRK
GO:BP	regulation of macromolecule biosynthetic process	GO:0010556	false	0.010322950153578042	1.9861961697317958	5631	16	6	62700	CDY2A,IRF7,SHMT1,CEBPA,PYCARD,CRK
GO:BP	regulation of RNA metabolic process	GO:0051252	false	0.010387878517505824	1.9834731379304291	3753	16	5	62700	CDY2A,IRF7,CEBPA,PYCARD,CRK
GO:BP	negative regulation of transferase activity	GO:0051348	false	0.010510152691152156	1.9783909745099957	258	16	2	62700	CEBPA,PYCARD
GO:BP	positive regulation of response to stimulus	GO:0048584	false	0.010591085681134474	1.9750595185366866	2212	16	4	62700	IRF7,CEBPA,PYCARD,CRK
GO:BP	activation of innate immune response	GO:0002218	false	0.010591085681134474	1.9750595185366866	260	16	2	62700	IRF7,PYCARD
GO:BP	chemical homeostasis	GO:0048878	false	0.010591085681134474	1.9750595185366866	1008	16	3	62700	CEBPA,NPPB,TJP1
GO:BP	protein complex oligomerization	GO:0051259	false	0.010591085681134474	1.9750595185366866	261	16	2	62700	SHMT1,PYCARD
GO:BP	purine nucleotide biosynthetic process	GO:0006164	false	0.01060489919002354	1.9744934555231466	263	16	2	62700	NDUFA1,NPPB
GO:BP	positive regulation of cellular process	GO:0048522	false	0.01060489919002354	1.9744934555231466	5711	16	6	62700	IRF7,CEBPA,PYCARD,TJP1,MCTS1,CRK
GO:BP	vascular process in circulatory system	GO:0003018	false	0.010628716981668172	1.9735191570581985	265	16	2	62700	NPPB,TJP1
GO:BP	positive regulation of immune system process	GO:0002684	false	0.010814610280738334	1.9659891263381053	1033	16	3	62700	IRF7,CEBPA,PYCARD
GO:BP	regulation of locomotion	GO:0040012	false	0.010814610280738334	1.9659891263381053	1029	16	3	62700	PYCARD,TJP1,CRK
GO:BP	regulation of cellular biosynthetic process	GO:0031326	false	0.010814610280738334	1.9659891263381053	5757	16	6	62700	CDY2A,IRF7,SHMT1,CEBPA,PYCARD,CRK
GO:BP	regulation of actin filament organization	GO:0110053	false	0.010814610280738334	1.9659891263381053	269	16	2	62700	PYCARD,TJP1
GO:BP	regulation of primary metabolic process	GO:0080090	false	0.010846453912164619	1.964712224773933	5766	16	6	62700	CDY2A,IRF7,SHMT1,CEBPA,PYCARD,CRK
GO:BP	regulation of biosynthetic process	GO:0009889	false	0.011023042746271352	1.9576985084319907	5789	16	6	62700	CDY2A,IRF7,SHMT1,CEBPA,PYCARD,CRK
GO:BP	carbohydrate derivative metabolic process	GO:1901135	false	0.011220591870546238	1.9499842340484224	1054	16	3	62700	SHMT1,NDUFA1,NPPB
GO:BP	response to stress	GO:0006950	false	0.011220591870546238	1.9499842340484224	3909	16	5	62700	IRF7,CEBPA,PYCARD,MCTS1,CRK
GO:BP	regulation of angiogenesis	GO:0045765	false	0.011296147297524253	1.947069653218183	282	16	2	62700	NPPB,TJP1
GO:BP	regulation of vasculature development	GO:1901342	false	0.01148439665919131	1.939891815833927	285	16	2	62700	NPPB,TJP1
GO:BP	lymphocyte mediated immunity	GO:0002449	false	0.011673394703530623	1.9328028297625284	288	16	2	62700	IRF7,CRK
GO:BP	tube development	GO:0035295	false	0.01172507776666892	1.9308842681418186	1084	16	3	62700	CEBPA,NPPB,TJP1
GO:BP	negative regulation of multicellular organismal process	GO:0051241	false	0.012033223579847551	1.9196180139400947	1102	16	3	62700	CEBPA,PYCARD,NPPB
GO:BP	protein-containing complex organization	GO:0043933	false	0.012321185720511708	1.9093474961410328	4031	16	5	62700	CDY2A,SHMT1,NDUFA1,PYCARD,MCTS1
GO:BP	regulation of nucleobase-containing compound metabolic process	GO:0019219	false	0.012364930658650615	1.9078083147778029	4038	16	5	62700	CDY2A,IRF7,CEBPA,PYCARD,CRK
GO:BP	negative regulation of protein phosphorylation	GO:0001933	false	0.012486076393086574	1.9035740122691807	308	16	2	62700	CEBPA,PYCARD
GO:BP	regulation of cellular component organization	GO:0051128	false	0.012486076393086574	1.9035740122691807	2419	16	4	62700	PYCARD,NPPB,TJP1,CRK
GO:BP	positive regulation of cell-cell adhesion	GO:0022409	false	0.012705635119690875	1.8960036208864954	314	16	2	62700	PYCARD,TJP1
GO:BP	regulation of organelle organization	GO:0033043	false	0.012924387475331985	1.888590030236874	1157	16	3	62700	PYCARD,TJP1,CRK
GO:BP	steroid metabolic process	GO:0008202	false	0.012924387475331985	1.888590030236874	318	16	2	62700	CEBPA,FDFT1
GO:BP	carboxylic acid biosynthetic process	GO:0046394	false	0.013193671063482827	1.8796343476843276	322	16	2	62700	SHMT1,PYCARD
GO:BP	organic acid biosynthetic process	GO:0016053	false	0.013282964136291337	1.876704999938575	325	16	2	62700	SHMT1,PYCARD
GO:BP	positive regulation of innate immune response	GO:0045089	false	0.013392670891665726	1.873132803283726	327	16	2	62700	IRF7,PYCARD
GO:BP	positive regulation of gene expression	GO:0010628	false	0.013435930669586484	1.8717322458168055	1183	16	3	62700	IRF7,CEBPA,PYCARD
GO:BP	defense response to symbiont	GO:0140546	false	0.013545223230942649	1.8682138332171765	337	16	2	62700	IRF7,PYCARD
GO:BP	response to lipopolysaccharide	GO:0032496	false	0.013545223230942649	1.8682138332171765	337	16	2	62700	PYCARD,TJP1
GO:BP	defense response to virus	GO:0051607	false	0.013545223230942649	1.8682138332171765	336	16	2	62700	IRF7,PYCARD
GO:BP	Ras protein signal transduction	GO:0007265	false	0.013545223230942649	1.8682138332171765	337	16	2	62700	RAB33A,CRK
GO:BP	defense response to other organism	GO:0098542	false	0.013545223230942649	1.8682138332171765	1196	16	3	62700	IRF7,PYCARD,CRK
GO:BP	negative regulation of phosphorylation	GO:0042326	false	0.013545223230942649	1.8682138332171765	337	16	2	62700	CEBPA,PYCARD
GO:BP	amide metabolic process	GO:0043603	false	0.013555903499281702	1.8678715314456529	1210	16	3	62700	SHMT1,CEBPA,MCTS1
GO:BP	intracellular receptor signaling pathway	GO:0030522	false	0.013662407577402065	1.8644727629203781	341	16	2	62700	IRF7,PYCARD
GO:BP	locomotion	GO:0040011	false	0.013935066591996854	1.8558909515672777	1225	16	3	62700	PYCARD,TJP1,CRK
GO:BP	positive regulation of response to biotic stimulus	GO:0002833	false	0.013988064136126986	1.8542423850915473	351	16	2	62700	IRF7,PYCARD
GO:BP	regulation of protein serine/threonine kinase activity	GO:0071900	false	0.013988064136126986	1.8542423850915473	351	16	2	62700	CEBPA,PYCARD
GO:BP	organonitrogen compound metabolic process	GO:1901564	false	0.013988064136126986	1.8542423850915473	6362	16	6	62700	SHMT1,CEBPA,NDUFA1,PYCARD,NPPB,MCTS1
GO:BP	positive regulation of proteolysis	GO:0045862	false	0.014069426577861671	1.8517236025755812	353	16	2	62700	CEBPA,PYCARD
GO:BP	response to molecule of bacterial origin	GO:0002237	false	0.014085177103943695	1.8512376879198187	355	16	2	62700	PYCARD,TJP1
GO:BP	intracellular signal transduction	GO:0035556	false	0.014085177103943695	1.8512376879198187	2609	16	4	62700	PYCARD,NPPB,RAB33A,CRK
GO:BP	positive regulation of cell population proliferation	GO:0008284	false	0.014085177103943695	1.8512376879198187	1248	16	3	62700	PYCARD,TJP1,MCTS1
GO:BP	developmental process	GO:0032502	false	0.014242912667159168	1.8464011886538865	6414	16	6	62700	CDY2A,IRF7,CEBPA,NPPB,TJP1,CRK
GO:BP	regulation of GTPase activity	GO:0043087	false	0.014452031462755045	1.840071101623388	361	16	2	62700	PYCARD,CRK
GO:BP	purine ribonucleotide metabolic process	GO:0009150	false	0.014493133118995576	1.838837718793631	364	16	2	62700	NDUFA1,NPPB
GO:BP	alcohol metabolic process	GO:0006066	false	0.014912980640704782	1.8264355459206278	370	16	2	62700	CEBPA,FDFT1
GO:BP	positive regulation of leukocyte activation	GO:0002696	false	0.014942430727941452	1.8255787488483053	371	16	2	62700	CEBPA,PYCARD
GO:BP	regulation of supramolecular fiber organization	GO:1902903	false	0.015129026903649081	1.8201890048232365	374	16	2	62700	PYCARD,TJP1
GO:BP	regulation of inflammatory response	GO:0050727	false	0.01520416593340554	1.8180373992919576	376	16	2	62700	CEBPA,PYCARD
GO:BP	negative regulation of DNA-templated transcription	GO:0045892	false	0.015426252822140513	1.8117395552267845	1309	16	3	62700	CDY2A,IRF7,CEBPA
GO:BP	regulation of immune effector process	GO:0002697	false	0.01548272693158386	1.8101525457823104	381	16	2	62700	PYCARD,CRK
GO:BP	ribonucleotide metabolic process	GO:0009259	false	0.015595512195424165	1.807000357361244	385	16	2	62700	NDUFA1,NPPB
GO:BP	negative regulation of RNA biosynthetic process	GO:1902679	false	0.015595512195424165	1.807000357361244	1323	16	3	62700	CDY2A,IRF7,CEBPA
GO:BP	leukocyte mediated immunity	GO:0002443	false	0.015595512195424165	1.807000357361244	387	16	2	62700	IRF7,CRK
GO:BP	positive regulation of cell activation	GO:0050867	false	0.015595512195424165	1.807000357361244	386	16	2	62700	CEBPA,PYCARD
GO:BP	negative regulation of phosphorus metabolic process	GO:0010563	false	0.015837100737540504	1.8003243207852946	394	16	2	62700	CEBPA,PYCARD
GO:BP	cell development	GO:0048468	false	0.015837100737540504	1.8003243207852946	2762	16	4	62700	IRF7,CEBPA,TJP1,CRK
GO:BP	ribose phosphate metabolic process	GO:0019693	false	0.015837100737540504	1.8003243207852946	394	16	2	62700	NDUFA1,NPPB
GO:BP	negative regulation of phosphate metabolic process	GO:0045936	false	0.015837100737540504	1.8003243207852946	393	16	2	62700	CEBPA,PYCARD
GO:BP	leukocyte migration	GO:0050900	false	0.015837100737540504	1.8003243207852946	393	16	2	62700	PYCARD,CRK
GO:BP	in utero embryonic development	GO:0001701	false	0.016143695671527958	1.7919970380138701	402	16	2	62700	CEBPA,TJP1
GO:BP	regulation of hemopoiesis	GO:1903706	false	0.016254179193615104	1.7890349566928687	409	16	2	62700	IRF7,CEBPA
GO:BP	regulation of cellular metabolic process	GO:0031323	false	0.016254179193615104	1.7890349566928687	6726	16	6	62700	CDY2A,IRF7,SHMT1,CEBPA,PYCARD,CRK
GO:BP	multicellular organism development	GO:0007275	false	0.016254179193615104	1.7890349566928687	4610	16	5	62700	IRF7,CEBPA,NPPB,TJP1,CRK
GO:BP	regulation of macromolecule metabolic process	GO:0060255	false	0.016264909619500875	1.7887483456536368	6772	16	6	62700	CDY2A,IRF7,SHMT1,CEBPA,PYCARD,CRK
GO:BP	lipid metabolic process	GO:0006629	false	0.016861109298153886	1.7731138563886772	1406	16	3	62700	CEBPA,FDFT1,CRK
GO:BP	regulation of cell growth	GO:0001558	false	0.017054507890786025	1.768160807678428	425	16	2	62700	NPPB,CRK
GO:BP	myeloid cell differentiation	GO:0030099	false	0.01706280755475988	1.767949507446301	426	16	2	62700	IRF7,CEBPA
GO:BP	viral process	GO:0016032	false	0.01706280755475988	1.767949507446301	428	16	2	62700	IRF7,MCTS1
GO:BP	response to virus	GO:0009615	false	0.01706280755475988	1.767949507446301	429	16	2	62700	IRF7,PYCARD
GO:BP	negative regulation of RNA metabolic process	GO:0051253	false	0.017160232473333502	1.7654768329673804	1438	16	3	62700	CDY2A,IRF7,CEBPA
GO:BP	regulation of biological quality	GO:0065008	false	0.017236326317417006	1.7635552924606688	2918	16	4	62700	PYCARD,NPPB,TJP1,CRK
GO:BP	immune response-activating signaling pathway	GO:0002757	false	0.017437253874201565	1.7585219093797748	440	16	2	62700	IRF7,PYCARD
GO:BP	cytoskeleton organization	GO:0007010	false	0.017496824260704154	1.757040770239998	1461	16	3	62700	PYCARD,TJP1,CRK
GO:BP	regulation of apoptotic process	GO:0042981	false	0.01751600829533556	1.7565648578040953	1463	16	3	62700	IRF7,PYCARD,TJP1
GO:BP	cell junction assembly	GO:0034329	false	0.017593205134513464	1.7546550334572442	447	16	2	62700	TJP1,CRK
GO:BP	actin filament organization	GO:0007015	false	0.01777358598642931	1.75022494039951	450	16	2	62700	PYCARD,TJP1
GO:BP	cell migration	GO:0016477	false	0.01777358598642931	1.75022494039951	1475	16	3	62700	PYCARD,TJP1,CRK
GO:BP	negative regulation of protein modification process	GO:0031400	false	0.01787137378959343	1.747842061579	455	16	2	62700	CEBPA,PYCARD
GO:BP	purine nucleotide metabolic process	GO:0006163	false	0.01832273932517281	1.7370095969961332	463	16	2	62700	NDUFA1,NPPB
GO:BP	cell adhesion	GO:0007155	false	0.01832273932517281	1.7370095969961332	1504	16	3	62700	PYCARD,TJP1,CRK
GO:BP	regulation of programmed cell death	GO:0043067	false	0.01837090618051285	1.735869420749723	1507	16	3	62700	IRF7,PYCARD,TJP1
GO:BP	positive regulation of signal transduction	GO:0009967	false	0.018424286853033548	1.7346093133351963	1510	16	3	62700	IRF7,PYCARD,CRK
GO:BP	immune response-regulating signaling pathway	GO:0002764	false	0.01852966211403466	1.73213249991198	468	16	2	62700	IRF7,PYCARD
GO:BP	regulation of cell-cell adhesion	GO:0022407	false	0.018645754374545707	1.7294200411535767	473	16	2	62700	PYCARD,TJP1
GO:BP	positive regulation of MAPK cascade	GO:0043410	false	0.019111860314233817	1.7186970374408463	480	16	2	62700	PYCARD,CRK
GO:BP	negative regulation of nucleobase-containing compound metabolic process	GO:0045934	false	0.019377523498368507	1.7127017277866976	1555	16	3	62700	CDY2A,IRF7,CEBPA
GO:BP	negative regulation of immune system process	GO:0002683	false	0.019406617895867968	1.7120501450415717	487	16	2	62700	CEBPA,CRK
GO:BP	positive regulation of cytokine production	GO:0001819	false	0.019588736903806515	1.707993566730746	490	16	2	62700	IRF7,PYCARD
GO:BP	small GTPase mediated signal transduction	GO:0007264	false	0.019700873215994424	1.7055145238646376	494	16	2	62700	RAB33A,CRK
GO:BP	regulation of metabolic process	GO:0019222	false	0.019977591558876046	1.6994568702510435	7295	16	6	62700	CDY2A,IRF7,SHMT1,CEBPA,PYCARD,CRK
GO:BP	cell growth	GO:0016049	false	0.020120938752281246	1.6963517609210372	502	16	2	62700	NPPB,CRK
GO:BP	blood circulation	GO:0008015	false	0.020148759609908678	1.6957516845676945	503	16	2	62700	NPPB,TJP1
GO:BP	activation of immune response	GO:0002253	false	0.020408647911835526	1.690185766664616	507	16	2	62700	IRF7,PYCARD
GO:BP	regulation of anatomical structure size	GO:0090066	false	0.020436308661478678	1.6895975465375994	508	16	2	62700	PYCARD,NPPB
GO:BP	generation of precursor metabolites and energy	GO:0006091	false	0.020751931316138023	1.68294147866707	514	16	2	62700	CEBPA,NDUFA1
GO:BP	angiogenesis	GO:0001525	false	0.02167080788984051	1.6641248978375631	529	16	2	62700	NPPB,TJP1
GO:BP	response to inorganic substance	GO:0010035	false	0.021697759537021844	1.6635851081303914	530	16	2	62700	CEBPA,CRK
GO:BP	protein-containing complex assembly	GO:0065003	false	0.02196841248961111	1.658201325506077	3261	16	4	62700	SHMT1,NDUFA1,PYCARD,MCTS1
GO:BP	cell motility	GO:0048870	false	0.02219085837824969	1.6538258982309437	1676	16	3	62700	PYCARD,TJP1,CRK
GO:BP	protein maturation	GO:0051604	false	0.02230649048360826	1.6515687525981149	543	16	2	62700	PYCARD,NPPB
GO:BP	homeostatic process	GO:0042592	false	0.022879578037509604	1.6405519893926066	1704	16	3	62700	CEBPA,NPPB,TJP1
GO:BP	positive regulation of hydrolase activity	GO:0051345	false	0.0230724679275812	1.636905949041728	558	16	2	62700	PYCARD,CRK
GO:BP	organic hydroxy compound metabolic process	GO:1901615	false	0.02317782803645766	1.6349272636259313	564	16	2	62700	CEBPA,FDFT1
GO:BP	positive regulation of signaling	GO:0023056	false	0.02317782803645766	1.6349272636259313	1725	16	3	62700	IRF7,PYCARD,CRK
GO:BP	positive regulation of cell communication	GO:0010647	false	0.02317782803645766	1.6349272636259313	1725	16	3	62700	IRF7,PYCARD,CRK
GO:BP	protein metabolic process	GO:0019538	false	0.023375636543438598	1.631236553993889	5373	16	5	62700	SHMT1,CEBPA,PYCARD,NPPB,MCTS1
GO:BP	proteolysis	GO:0006508	false	0.02412890782755225	1.617462335579905	1766	16	3	62700	SHMT1,CEBPA,PYCARD
GO:BP	regulation of leukocyte activation	GO:0002694	false	0.02425636558752083	1.6151742703914422	585	16	2	62700	CEBPA,PYCARD
GO:BP	circulatory system process	GO:0003013	false	0.024413241196046456	1.612374558144787	589	16	2	62700	NPPB,TJP1
GO:BP	regulation of catalytic activity	GO:0050790	false	0.024638936344575056	1.6083780444642863	1788	16	3	62700	CEBPA,PYCARD,CRK
GO:BP	blood vessel morphogenesis	GO:0048514	false	0.025163090068151154	1.599236027887201	619	16	2	62700	NPPB,TJP1
GO:BP	regulation of protein kinase activity	GO:0045859	false	0.025163090068151154	1.599236027887201	606	16	2	62700	CEBPA,PYCARD
GO:BP	leukocyte differentiation	GO:0002521	false	0.025163090068151154	1.599236027887201	619	16	2	62700	IRF7,CEBPA
GO:BP	negative regulation of catalytic activity	GO:0043086	false	0.025163090068151154	1.599236027887201	612	16	2	62700	CEBPA,PYCARD
GO:BP	regulation of growth	GO:0040008	false	0.025163090068151154	1.599236027887201	619	16	2	62700	NPPB,CRK
GO:BP	regulation of cell activation	GO:0050865	false	0.026362946866382582	1.5790060456608295	636	16	2	62700	CEBPA,PYCARD
GO:BP	cellular response to organonitrogen compound	GO:0071417	false	0.026388097233045266	1.5785919243302078	637	16	2	62700	SHMT1,CRK
GO:BP	apoptotic process	GO:0006915	false	0.026985648259146955	1.568867144692013	1910	16	3	62700	IRF7,PYCARD,TJP1
GO:BP	cellular localization	GO:0051641	false	0.02725489239316181	1.5645555282995864	3652	16	4	62700	TMEM50B,TIMM13,TJP1,CRK
GO:BP	regulation of cellular response to stress	GO:0080135	false	0.027345088733374462	1.563120663024308	658	16	2	62700	PYCARD,CRK
GO:BP	chordate embryonic development	GO:0043009	false	0.027626864816150877	1.5586683973962445	665	16	2	62700	CEBPA,TJP1
GO:BP	regulation of MAPK cascade	GO:0043408	false	0.02768387111383705	1.5577731813457327	668	16	2	62700	PYCARD,CRK
GO:BP	cellular response to nitrogen compound	GO:1901699	false	0.02800642563595063	1.5527423151549322	676	16	2	62700	SHMT1,CRK
GO:BP	anatomical structure development	GO:0048856	false	0.028640427754509062	1.5430204999802573	5862	16	5	62700	IRF7,CEBPA,NPPB,TJP1,CRK
GO:BP	mitochondrial electron transport, NADH to ubiquinone	GO:0006120	true	0.028640427754509062	1.5430204999802573	51	16	1	62700	NDUFA1
GO:BP	embryo development ending in birth or egg hatching	GO:0009792	false	0.028657157900491916	1.542766883350334	687	16	2	62700	CEBPA,TJP1
GO:BP	programmed cell death	GO:0012501	false	0.028657157900491916	1.542766883350334	1982	16	3	62700	IRF7,PYCARD,TJP1
GO:BP	cell death	GO:0008219	false	0.028795366462928865	1.5406773900698243	1988	16	3	62700	IRF7,PYCARD,TJP1
GO:BP	regulation of proteolysis	GO:0030162	false	0.028912389125990354	1.538916019662324	693	16	2	62700	CEBPA,PYCARD
GO:BP	ephrin receptor signaling pathway	GO:0048013	true	0.028912389125990354	1.538916019662324	52	16	1	62700	CRK
GO:BP	positive regulation of actin filament polymerization	GO:0030838	true	0.028912389125990354	1.538916019662324	52	16	1	62700	PYCARD
GO:BP	cholesterol biosynthetic process	GO:0006695	false	0.029138884994448135	1.5355270706176118	53	16	1	62700	FDFT1
GO:BP	secondary alcohol biosynthetic process	GO:1902653	false	0.029138884994448135	1.5355270706176118	53	16	1	62700	FDFT1
GO:BP	tissue development	GO:0009888	false	0.029138884994448135	1.5355270706176118	2004	16	3	62700	CEBPA,NPPB,TJP1
GO:BP	positive regulation of immune response	GO:0050778	false	0.029138884994448135	1.5355270706176118	699	16	2	62700	IRF7,PYCARD
GO:BP	positive regulation of extrinsic apoptotic signaling pathway	GO:2001238	true	0.029138884994448135	1.5355270706176118	53	16	1	62700	PYCARD
GO:BP	regulation of kinase activity	GO:0043549	false	0.029215330858813556	1.5343891910123348	701	16	2	62700	CEBPA,PYCARD
GO:BP	blood vessel development	GO:0001568	false	0.029635739134409252	1.5281842367059724	707	16	2	62700	NPPB,TJP1
GO:BP	response to bacterium	GO:0009617	false	0.029818628654634978	1.5255123334323049	710	16	2	62700	PYCARD,TJP1
GO:BP	negative regulation of lymphocyte mediated immunity	GO:0002707	false	0.029892833481606904	1.5244329171084878	55	16	1	62700	CRK
GO:BP	pyrimidine nucleotide metabolic process	GO:0006220	false	0.029892833481606904	1.5244329171084878	55	16	1	62700	SHMT1
GO:BP	brown fat cell differentiation	GO:0050873	true	0.029892833481606904	1.5244329171084878	55	16	1	62700	CEBPA
GO:BP	release of cytochrome c from mitochondria	GO:0001836	false	0.030319571804182766	1.5182769364302793	56	16	1	62700	PYCARD
GO:BP	icosanoid biosynthetic process	GO:0046456	false	0.030319571804182766	1.5182769364302793	56	16	1	62700	PYCARD
GO:BP	epithelial cell differentiation	GO:0030855	false	0.030598337664153923	1.5143021670770935	724	16	2	62700	CEBPA,TJP1
GO:BP	regulation of tumor necrosis factor-mediated signaling pathway	GO:0010803	false	0.030629577907361837	1.513858987971967	57	16	1	62700	PYCARD
GO:BP	negative regulation of leukocyte apoptotic process	GO:2000107	false	0.030629577907361837	1.513858987971967	57	16	1	62700	IRF7
GO:BP	adherens junction organization	GO:0034332	false	0.030629577907361837	1.513858987971967	57	16	1	62700	TJP1
GO:BP	positive regulation of cytokine-mediated signaling pathway	GO:0001961	false	0.031048646226185604	1.5079573310530907	58	16	1	62700	IRF7
GO:BP	regulation of macrophage activation	GO:0043030	false	0.031048646226185604	1.5079573310530907	58	16	1	62700	CEBPA
GO:BP	vasculature development	GO:0001944	false	0.031218106401574804	1.5055934434993559	736	16	2	62700	NPPB,TJP1
GO:BP	protein homotetramerization	GO:0051289	false	0.03129258034589807	1.5045586240132567	59	16	1	62700	SHMT1
GO:BP	water-soluble vitamin metabolic process	GO:0006767	false	0.03129258034589807	1.5045586240132567	59	16	1	62700	SHMT1
GO:BP	interleukin-10 production	GO:0032613	false	0.03129258034589807	1.5045586240132567	59	16	1	62700	PYCARD
GO:BP	regulation of interleukin-10 production	GO:0032653	false	0.03129258034589807	1.5045586240132567	59	16	1	62700	PYCARD
GO:BP	regulation of response to stimulus	GO:0048583	false	0.03130474514733374	1.5043898274660612	3909	16	4	62700	IRF7,CEBPA,PYCARD,CRK
GO:BP	sterol biosynthetic process	GO:0016126	false	0.03170366684179408	1.4988905044365044	60	16	1	62700	FDFT1
GO:BP	macrophage differentiation	GO:0030225	false	0.03205369137601275	1.494121948924616	61	16	1	62700	CEBPA
GO:BP	positive regulation of interleukin-1 beta production	GO:0032731	false	0.03205369137601275	1.494121948924616	61	16	1	62700	PYCARD
GO:BP	regulation of substrate adhesion-dependent cell spreading	GO:1900024	false	0.03205369137601275	1.494121948924616	61	16	1	62700	CRK
GO:BP	system development	GO:0048731	false	0.03211141872157781	1.4933405063506129	3951	16	4	62700	CEBPA,NPPB,TJP1,CRK
GO:BP	cell junction organization	GO:0034330	false	0.03211141872157781	1.4933405063506129	755	16	2	62700	TJP1,CRK
GO:BP	regulation of cytokine production involved in inflammatory response	GO:1900015	false	0.03233985143135589	1.4902619795653793	62	16	1	62700	PYCARD
GO:BP	translation	GO:0006412	false	0.03233985143135589	1.4902619795653793	760	16	2	62700	SHMT1,MCTS1
GO:BP	cytokine production involved in inflammatory response	GO:0002534	false	0.03233985143135589	1.4902619795653793	62	16	1	62700	PYCARD
GO:BP	zymogen activation	GO:0031638	false	0.03259045721926412	1.4869095466716908	63	16	1	62700	PYCARD
GO:BP	mitochondrial respiratory chain complex I assembly	GO:0032981	false	0.03259045721926412	1.4869095466716908	63	16	1	62700	NDUFA1
GO:BP	NADH dehydrogenase complex assembly	GO:0010257	false	0.03259045721926412	1.4869095466716908	63	16	1	62700	NDUFA1
GO:BP	MAPK cascade	GO:0000165	false	0.03259045721926412	1.4869095466716908	766	16	2	62700	PYCARD,CRK
GO:BP	regulation of cytokine production	GO:0001817	false	0.03277360367482577	1.4844758024368458	769	16	2	62700	IRF7,PYCARD
GO:BP	endothelial cell development	GO:0001885	false	0.03290530669573262	1.482734056979361	64	16	1	62700	TJP1
GO:BP	positive regulation of interleukin-8 production	GO:0032757	false	0.03290530669573262	1.482734056979361	64	16	1	62700	PYCARD
GO:BP	cytokine production	GO:0001816	false	0.033081832321606774	1.480410443946435	775	16	2	62700	IRF7,PYCARD
GO:BP	positive regulation of response to cytokine stimulus	GO:0060760	false	0.03329780180840104	1.477584435982943	65	16	1	62700	IRF7
GO:BP	proton motive force-driven mitochondrial ATP synthesis	GO:0042776	false	0.03362842401828705	1.4732934852336625	66	16	1	62700	NDUFA1
GO:BP	regulation of smooth muscle cell migration	GO:0014910	false	0.03362842401828705	1.4732934852336625	66	16	1	62700	CRK
GO:BP	negative regulation of leukocyte mediated immunity	GO:0002704	false	0.03362842401828705	1.4732934852336625	66	16	1	62700	CRK
GO:BP	peptide biosynthetic process	GO:0043043	false	0.0338375688664104	1.4706008473419665	789	16	2	62700	SHMT1,MCTS1
GO:BP	positive regulation of fat cell differentiation	GO:0045600	true	0.0338375688664104	1.4706008473419665	67	16	1	62700	CEBPA
GO:BP	positive regulation of osteoblast differentiation	GO:0045669	true	0.0338375688664104	1.4706008473419665	67	16	1	62700	CEBPA
GO:BP	antigen processing and presentation of peptide antigen	GO:0048002	false	0.0338375688664104	1.4706008473419665	67	16	1	62700	PYCARD
GO:BP	bicellular tight junction assembly	GO:0070830	false	0.0338375688664104	1.4706008473419665	67	16	1	62700	TJP1
GO:BP	positive regulation of non-canonical NF-kappaB signal transduction	GO:1901224	false	0.03427899497479162	1.4649719196339221	68	16	1	62700	PYCARD
GO:BP	supramolecular fiber organization	GO:0097435	false	0.034372316588624136	1.4637911967614616	799	16	2	62700	PYCARD,TJP1
GO:BP	toll-like receptor signaling pathway	GO:0002224	false	0.03465881076010548	1.4601863432142739	69	16	1	62700	IRF7
GO:BP	alpha-amino acid biosynthetic process	GO:1901607	false	0.03497569359353472	1.4562336643741463	70	16	1	62700	SHMT1
GO:BP	negative regulation of wound healing	GO:0061045	true	0.03497569359353472	1.4562336643741463	70	16	1	62700	CRK
GO:BP	response to fungus	GO:0009620	false	0.03497569359353472	1.4562336643741463	70	16	1	62700	CRK
GO:BP	positive regulation of type I interferon production	GO:0032481	false	0.03528920827334492	1.4523580850907127	71	16	1	62700	IRF7
GO:BP	positive regulation of chemokine production	GO:0032722	false	0.03528920827334492	1.4523580850907127	71	16	1	62700	PYCARD
GO:BP	positive regulation of phagocytosis	GO:0050766	true	0.03528920827334492	1.4523580850907127	71	16	1	62700	PYCARD
GO:BP	natural killer cell mediated cytotoxicity	GO:0042267	false	0.035660052727343	1.4478180190076304	72	16	1	62700	CRK
GO:BP	positive regulation of interleukin-1 production	GO:0032732	false	0.035660052727343	1.4478180190076304	72	16	1	62700	PYCARD
GO:BP	protein localization to membrane	GO:0072657	false	0.03574306222023378	1.4468082428661972	824	16	2	62700	TIMM13,CRK
GO:BP	inflammatory response	GO:0006954	false	0.03574306222023378	1.4468082428661972	824	16	2	62700	CEBPA,PYCARD
GO:BP	tight junction assembly	GO:0120192	false	0.03584568584460392	1.4455631057319163	73	16	1	62700	TJP1
GO:BP	positive regulation of mononuclear cell migration	GO:0071677	false	0.03584568584460392	1.4455631057319163	73	16	1	62700	PYCARD
GO:BP	smooth muscle cell migration	GO:0014909	false	0.03584568584460392	1.4455631057319163	73	16	1	62700	CRK
GO:BP	system process	GO:0003008	false	0.035950779097668355	1.444291693482715	2266	16	3	62700	TIMM13,NPPB,TJP1
GO:BP	cellular extravasation	GO:0045123	false	0.03613284004936791	1.4420979014462572	74	16	1	62700	CRK
GO:BP	cellular component maintenance	GO:0043954	false	0.03613284004936791	1.4420979014462572	74	16	1	62700	TJP1
GO:BP	regulation of transferase activity	GO:0051338	false	0.03613284004936791	1.4420979014462572	834	16	2	62700	CEBPA,PYCARD
GO:BP	regulation of cell development	GO:0060284	false	0.036153573810997305	1.4418487658748322	835	16	2	62700	IRF7,CEBPA
GO:BP	natural killer cell mediated immunity	GO:0002228	false	0.03632804848980549	1.4397579314208726	75	16	1	62700	CRK
GO:BP	apical junction assembly	GO:0043297	false	0.03632804848980549	1.4397579314208726	75	16	1	62700	TJP1
GO:BP	positive regulation of mitochondrion organization	GO:0010822	false	0.03632804848980549	1.4397579314208726	75	16	1	62700	PYCARD
GO:BP	positive regulation of type II interferon production	GO:0032729	false	0.036746783909423084	1.4347806645120373	76	16	1	62700	PYCARD
GO:BP	proton motive force-driven ATP synthesis	GO:0015986	false	0.037164013596299256	1.4298773897107357	77	16	1	62700	NDUFA1
GO:BP	nucleoside monophosphate metabolic process	GO:0009123	false	0.03733210259560186	1.4279175493195497	78	16	1	62700	SHMT1
GO:BP	response to osmotic stress	GO:0006970	false	0.03733210259560186	1.4279175493195497	78	16	1	62700	PYCARD
GO:BP	amino acid biosynthetic process	GO:0008652	false	0.03733210259560186	1.4279175493195497	78	16	1	62700	SHMT1
GO:BP	protein insertion into membrane	GO:0051205	false	0.03733210259560186	1.4279175493195497	78	16	1	62700	TIMM13
GO:BP	type I interferon-mediated signaling pathway	GO:0060337	false	0.03733210259560186	1.4279175493195497	78	16	1	62700	IRF7
GO:BP	cellular response to type I interferon	GO:0071357	false	0.03762027445353554	1.4245780404384512	79	16	1	62700	IRF7
GO:BP	activation of cysteine-type endopeptidase activity involved in apoptotic process	GO:0006919	true	0.03762027445353554	1.4245780404384512	79	16	1	62700	PYCARD
GO:BP	tight junction organization	GO:0120193	false	0.03762027445353554	1.4245780404384512	79	16	1	62700	TJP1
GO:BP	tube morphogenesis	GO:0035239	false	0.0379063995797112	1.4212874637117994	867	16	2	62700	NPPB,TJP1
GO:BP	positive regulation of cytokine production involved in immune response	GO:0002720	false	0.03843745573899917	1.4152453669733729	81	16	1	62700	PYCARD
GO:BP	negative regulation of apoptotic process	GO:0043066	false	0.038822991508943756	1.410911003059693	881	16	2	62700	IRF7,TJP1
GO:BP	cellular developmental process	GO:0048869	false	0.038822991508943756	1.410911003059693	4311	16	4	62700	IRF7,CEBPA,TJP1,CRK
GO:BP	cell differentiation	GO:0030154	false	0.038822991508943756	1.410911003059693	4310	16	4	62700	IRF7,CEBPA,TJP1,CRK
GO:BP	cell adhesion mediated by integrin	GO:0033627	false	0.038822991508943756	1.410911003059693	82	16	1	62700	CRK
GO:BP	negative regulation of innate immune response	GO:0045824	false	0.03905802722055931	1.4082896962468827	83	16	1	62700	CRK
GO:BP	pyrimidine-containing compound metabolic process	GO:0072527	false	0.039541037160798584	1.4029519433353412	85	16	1	62700	SHMT1
GO:BP	regulation of interleukin-8 production	GO:0032677	false	0.039541037160798584	1.4029519433353412	85	16	1	62700	PYCARD
GO:BP	intrinsic apoptotic signaling pathway by p53 class mediator	GO:0072332	false	0.039541037160798584	1.4029519433353412	85	16	1	62700	PYCARD
GO:BP	interleukin-8 production	GO:0032637	false	0.039541037160798584	1.4029519433353412	85	16	1	62700	PYCARD
GO:BP	response to type I interferon	GO:0034340	false	0.039541037160798584	1.4029519433353412	85	16	1	62700	IRF7
GO:BP	cyclic-nucleotide-mediated signaling	GO:0019935	false	0.039541037160798584	1.4029519433353412	85	16	1	62700	NPPB
GO:BP	regulation of protein metabolic process	GO:0051246	false	0.039541037160798584	1.4029519433353412	2389	16	3	62700	SHMT1,CEBPA,PYCARD
GO:BP	muscle cell migration	GO:0014812	false	0.039937449783796014	1.3986196705666076	86	16	1	62700	CRK
GO:BP	regulation of transcription by RNA polymerase II	GO:0006357	false	0.039974864246098744	1.3982130024352692	2408	16	3	62700	IRF7,CEBPA,CRK
GO:BP	response to lipid	GO:0033993	false	0.04014443887318449	1.396374608142846	907	16	2	62700	PYCARD,TJP1
GO:BP	production of molecular mediator involved in inflammatory response	GO:0002532	false	0.04014443887318449	1.396374608142846	87	16	1	62700	PYCARD
GO:BP	negative regulation of programmed cell death	GO:0043069	false	0.04014443887318449	1.396374608142846	908	16	2	62700	IRF7,TJP1
GO:BP	regulation of stem cell proliferation	GO:0072091	false	0.040340122440318975	1.3942627879508638	88	16	1	62700	CEBPA
GO:BP	positive regulation of transport	GO:0051050	false	0.040340122440318975	1.3942627879508638	913	16	2	62700	PYCARD,NPPB
GO:BP	peptide metabolic process	GO:0006518	false	0.040340122440318975	1.3942627879508638	912	16	2	62700	SHMT1,MCTS1
GO:BP	body fluid secretion	GO:0007589	true	0.040340122440318975	1.3942627879508638	88	16	1	62700	NPPB
GO:BP	localization within membrane	GO:0051668	false	0.04040278814971536	1.3935886636949768	915	16	2	62700	TIMM13,CRK
GO:BP	embryonic placenta development	GO:0001892	false	0.040665181100490264	1.3907772892492762	89	16	1	62700	CEBPA
GO:BP	negative regulation of developmental process	GO:0051093	false	0.04093502084224942	1.387904984151383	923	16	2	62700	CEBPA,NPPB
GO:BP	positive regulation of proteasomal ubiquitin-dependent protein catabolic process	GO:0032436	false	0.04093633080564395	1.3878910864970184	91	16	1	62700	CEBPA
GO:BP	negative regulation of NF-kappaB transcription factor activity	GO:0032088	true	0.04093633080564395	1.3878910864970184	90	16	1	62700	PYCARD
GO:BP	regulation of leukocyte mediated cytotoxicity	GO:0001910	false	0.04093633080564395	1.3878910864970184	91	16	1	62700	CRK
GO:BP	positive regulation of protein polymerization	GO:0032273	false	0.04093633080564395	1.3878910864970184	91	16	1	62700	PYCARD
GO:BP	regulation of leukocyte apoptotic process	GO:2000106	false	0.04093633080564395	1.3878910864970184	91	16	1	62700	IRF7
GO:BP	defense response to Gram-negative bacterium	GO:0050829	true	0.04093633080564395	1.3878910864970184	91	16	1	62700	PYCARD
GO:BP	protein tetramerization	GO:0051262	false	0.04093633080564395	1.3878910864970184	91	16	1	62700	SHMT1
GO:BP	regulation of stress fiber assembly	GO:0051492	false	0.04093633080564395	1.3878910864970184	91	16	1	62700	TJP1
GO:BP	growth	GO:0040007	false	0.04093633080564395	1.3878910864970184	930	16	2	62700	NPPB,CRK
GO:BP	negative regulation of response to wounding	GO:1903035	false	0.04124150674238543	1.3846654763189303	92	16	1	62700	CRK
GO:BP	aerobic electron transport chain	GO:0019646	false	0.04124150674238543	1.3846654763189303	92	16	1	62700	NDUFA1
GO:BP	cell-cell adhesion	GO:0098609	false	0.04142053950262803	1.382784248719041	939	16	2	62700	PYCARD,TJP1
GO:BP	leukocyte activation	GO:0045321	false	0.04142053950262803	1.382784248719041	939	16	2	62700	CEBPA,PYCARD
GO:BP	dicarboxylic acid metabolic process	GO:0043648	false	0.04149241896691925	1.3820312454949242	93	16	1	62700	SHMT1
GO:BP	interleukin-1 beta production	GO:0032611	false	0.04167709644667494	1.380102545013509	94	16	1	62700	PYCARD
GO:BP	regulation of interleukin-1 beta production	GO:0032651	false	0.04167709644667494	1.380102545013509	94	16	1	62700	PYCARD
GO:BP	regulation of hydrolase activity	GO:0051336	false	0.04167709644667494	1.380102545013509	944	16	2	62700	PYCARD,CRK
GO:BP	alpha-amino acid catabolic process	GO:1901606	false	0.04167709644667494	1.380102545013509	94	16	1	62700	SHMT1
GO:BP	sensory perception	GO:0007600	false	0.04171272743947498	1.3797314123314053	948	16	2	62700	TIMM13,TJP1
GO:BP	carboxylic acid metabolic process	GO:0019752	false	0.04171272743947498	1.3797314123314053	948	16	2	62700	SHMT1,PYCARD
GO:BP	chemokine production	GO:0032602	false	0.04173257745541516	1.37952479189753	95	16	1	62700	PYCARD
GO:BP	regulation of chemokine production	GO:0032642	false	0.04173257745541516	1.37952479189753	95	16	1	62700	PYCARD
GO:BP	hemopoiesis	GO:0030097	false	0.04173257745541516	1.37952479189753	951	16	2	62700	IRF7,CEBPA
GO:BP	hippocampus development	GO:0021766	false	0.04173257745541516	1.37952479189753	95	16	1	62700	CRK
GO:BP	negative regulation of molecular function	GO:0044092	false	0.04204944374133209	1.3762397449711314	956	16	2	62700	CEBPA,PYCARD
GO:BP	regulation of cellular component biogenesis	GO:0044087	false	0.04224934153266839	1.3741800552576515	960	16	2	62700	PYCARD,TJP1
GO:BP	enzyme-linked receptor protein signaling pathway	GO:0007167	false	0.04224934153266839	1.3741800552576515	960	16	2	62700	NPPB,CRK
GO:BP	regulation of systemic arterial blood pressure	GO:0003073	false	0.04228068445321456	1.3738579908100188	97	16	1	62700	NPPB
GO:BP	terpenoid metabolic process	GO:0006721	false	0.04228068445321456	1.3738579908100188	97	16	1	62700	FDFT1
GO:BP	transcription by RNA polymerase II	GO:0006366	false	0.042364327822586596	1.3729996799748463	2521	16	3	62700	IRF7,CEBPA,CRK
GO:BP	regulation of molecular function	GO:0065009	false	0.042456097441658555	1.372059928621415	2526	16	3	62700	CEBPA,PYCARD,CRK
GO:BP	positive regulation of interleukin-6 production	GO:0032755	false	0.042456097441658555	1.372059928621415	98	16	1	62700	PYCARD
GO:BP	myeloid cell activation involved in immune response	GO:0002275	false	0.042456097441658555	1.372059928621415	98	16	1	62700	PYCARD
GO:BP	oxoacid metabolic process	GO:0043436	false	0.042566075035324655	1.3709363937290613	970	16	2	62700	SHMT1,PYCARD
GO:BP	regulation of defense response to virus	GO:0050688	false	0.042566075035324655	1.3709363937290613	99	16	1	62700	PYCARD
GO:BP	regulation of phagocytosis	GO:0050764	false	0.042566075035324655	1.3709363937290613	99	16	1	62700	PYCARD
GO:BP	positive regulation of intracellular signal transduction	GO:1902533	false	0.042566075035324655	1.3709363937290613	972	16	2	62700	PYCARD,CRK
GO:BP	regulation of dendrite development	GO:0050773	false	0.042566075035324655	1.3709363937290613	99	16	1	62700	CRK
GO:BP	organic acid metabolic process	GO:0006082	false	0.04257693176259846	1.3708256384962025	976	16	2	62700	SHMT1,PYCARD
GO:BP	regulation of actomyosin structure organization	GO:0110020	false	0.04257693176259846	1.3708256384962025	100	16	1	62700	TJP1
GO:BP	negative regulation of transcription by RNA polymerase II	GO:0000122	false	0.04257693176259846	1.3708256384962025	978	16	2	62700	IRF7,CEBPA
GO:BP	ATP synthesis coupled electron transport	GO:0042773	false	0.04257693176259846	1.3708256384962025	100	16	1	62700	NDUFA1
GO:BP	mitochondrial ATP synthesis coupled electron transport	GO:0042775	false	0.04257693176259846	1.3708256384962025	100	16	1	62700	NDUFA1
GO:BP	response to hydrogen peroxide	GO:0042542	false	0.04257693176259846	1.3708256384962025	100	16	1	62700	CRK
GO:BP	substrate adhesion-dependent cell spreading	GO:0034446	false	0.04257693176259846	1.3708256384962025	100	16	1	62700	CRK
GO:BP	RNA metabolic process	GO:0016070	false	0.04271845179657972	1.3693844954080179	6934	16	5	62700	CDY2A,IRF7,CEBPA,PYCARD,CRK
GO:BP	positive regulation of tumor necrosis factor production	GO:0032760	false	0.04271845179657972	1.3693844954080179	101	16	1	62700	PYCARD
GO:BP	regulation of non-canonical NF-kappaB signal transduction	GO:1901222	false	0.04271845179657972	1.3693844954080179	101	16	1	62700	PYCARD
GO:BP	negative regulation of angiogenesis	GO:0016525	false	0.04271845179657972	1.3693844954080179	101	16	1	62700	NPPB
GO:BP	interferon-mediated signaling pathway	GO:0140888	false	0.042948167198924615	1.367055364833373	102	16	1	62700	IRF7
GO:BP	negative regulation of blood vessel morphogenesis	GO:2000181	false	0.042948167198924615	1.367055364833373	102	16	1	62700	NPPB
GO:BP	ATP biosynthetic process	GO:0006754	false	0.042948167198924615	1.367055364833373	102	16	1	62700	NDUFA1
GO:BP	regulation of actin filament bundle assembly	GO:0032231	false	0.04311339596055395	1.365387767244874	103	16	1	62700	TJP1
GO:BP	viral gene expression	GO:0019080	false	0.04311339596055395	1.365387767244874	103	16	1	62700	MCTS1
GO:BP	positive regulation of T cell proliferation	GO:0042102	false	0.04311339596055395	1.365387767244874	103	16	1	62700	PYCARD
GO:BP	negative regulation of vasculature development	GO:1901343	false	0.04311339596055395	1.365387767244874	103	16	1	62700	NPPB
GO:BP	cellular response to leukemia inhibitory factor	GO:1990830	false	0.0434013435324591	1.3624968262547263	104	16	1	62700	SHMT1
GO:BP	mitochondrial respiratory chain complex assembly	GO:0033108	false	0.0434013435324591	1.3624968262547263	104	16	1	62700	NDUFA1
GO:BP	positive regulation of tumor necrosis factor superfamily cytokine production	GO:1903557	false	0.04356235855109548	1.360888614729013	105	16	1	62700	PYCARD
GO:BP	response to leukemia inhibitory factor	GO:1990823	false	0.04356235855109548	1.360888614729013	105	16	1	62700	SHMT1
GO:BP	protein targeting to mitochondrion	GO:0006626	false	0.04356235855109548	1.360888614729013	105	16	1	62700	TIMM13
GO:BP	macrophage activation	GO:0042116	false	0.04356235855109548	1.360888614729013	105	16	1	62700	CEBPA
GO:BP	positive regulation of macromolecule biosynthetic process	GO:0010557	false	0.04365924835199118	1.3599237454796638	2599	16	3	62700	IRF7,CEBPA,PYCARD
GO:BP	cellular response to interleukin-1	GO:0071347	false	0.04365924835199118	1.3599237454796638	106	16	1	62700	PYCARD
GO:BP	regulation of cell killing	GO:0031341	false	0.04365924835199118	1.3599237454796638	106	16	1	62700	CRK
GO:BP	intrinsic apoptotic signaling pathway in response to DNA damage	GO:0008630	false	0.04365924835199118	1.3599237454796638	106	16	1	62700	PYCARD
GO:BP	cerebellum development	GO:0021549	false	0.04365924835199118	1.3599237454796638	106	16	1	62700	CRK
GO:BP	contractile actin filament bundle assembly	GO:0030038	false	0.04379167353841578	1.358608457534268	107	16	1	62700	TJP1
GO:BP	stress fiber assembly	GO:0043149	false	0.04379167353841578	1.358608457534268	107	16	1	62700	TJP1
GO:BP	apoptotic mitochondrial changes	GO:0008637	false	0.04379167353841578	1.358608457534268	107	16	1	62700	PYCARD
GO:BP	regulation of protein phosphorylation	GO:0001932	false	0.04379167353841578	1.358608457534268	1014	16	2	62700	CEBPA,PYCARD
GO:BP	regulation of catabolic process	GO:0009894	false	0.04379167353841578	1.358608457534268	1013	16	2	62700	CEBPA,PYCARD
GO:BP	catabolic process	GO:0009056	false	0.043812852353574794	1.3583984719737654	2616	16	3	62700	SHMT1,CEBPA,PYCARD
GO:BP	tumor necrosis factor-mediated signaling pathway	GO:0033209	false	0.04397200660375502	1.3568237154798166	108	16	1	62700	PYCARD
GO:BP	positive regulation of ubiquitin-dependent protein catabolic process	GO:2000060	false	0.04397200660375502	1.3568237154798166	108	16	1	62700	CEBPA
GO:BP	regulation of cyclin-dependent protein serine/threonine kinase activity	GO:0000079	false	0.04424939201536145	1.3540926921116376	109	16	1	62700	CEBPA
GO:BP	vitamin metabolic process	GO:0006766	false	0.04424939201536145	1.3540926921116376	109	16	1	62700	SHMT1
GO:BP	neuropeptide signaling pathway	GO:0007218	true	0.044525129853954605	1.351394805277999	110	16	1	62700	NPPB
GO:BP	negative regulation of hemopoiesis	GO:1903707	false	0.044525129853954605	1.351394805277999	110	16	1	62700	CEBPA
GO:BP	interleukin-1 production	GO:0032612	false	0.04463710512712679	1.3503039786780398	111	16	1	62700	PYCARD
GO:BP	regulation of interleukin-1 production	GO:0032652	false	0.04463710512712679	1.3503039786780398	111	16	1	62700	PYCARD
GO:BP	protein localization to cell junction	GO:1902414	false	0.04463710512712679	1.3503039786780398	111	16	1	62700	TJP1
GO:BP	response to organonitrogen compound	GO:0010243	false	0.04463710512712679	1.3503039786780398	1031	16	2	62700	SHMT1,CRK
GO:BP	transport	GO:0006810	false	0.04463710512712679	1.3503039786780398	4716	16	4	62700	TMEM50B,TIMM13,PYCARD,NPPB
GO:BP	endothelial cell differentiation	GO:0045446	false	0.04494669232304457	1.34730226296758	112	16	1	62700	TJP1
GO:BP	activation of GTPase activity	GO:0090630	true	0.04515471156940348	1.3452969274803592	113	16	1	62700	CRK
GO:BP	regulation of cyclin-dependent protein kinase activity	GO:1904029	false	0.04515471156940348	1.3452969274803592	113	16	1	62700	CEBPA
GO:BP	purine ribonucleoside triphosphate biosynthetic process	GO:0009206	false	0.04515471156940348	1.3452969274803592	113	16	1	62700	NDUFA1
GO:BP	amino acid catabolic process	GO:0009063	false	0.045423400517587954	1.3427203564495485	114	16	1	62700	SHMT1
GO:BP	purine nucleoside triphosphate biosynthetic process	GO:0009145	false	0.045423400517587954	1.3427203564495485	114	16	1	62700	NDUFA1
GO:BP	anatomical structure morphogenesis	GO:0009653	false	0.04559879023673684	1.3410466792758948	2683	16	3	62700	NPPB,TJP1,CRK
GO:BP	positive regulation of cellular biosynthetic process	GO:0031328	false	0.04559879023673684	1.3410466792758948	2684	16	3	62700	IRF7,CEBPA,PYCARD
GO:BP	positive regulation of proteasomal protein catabolic process	GO:1901800	false	0.04562784359228905	1.3407700558405211	115	16	1	62700	CEBPA
GO:BP	mitochondrial membrane organization	GO:0007006	false	0.04589321313348624	1.3382515348681716	116	16	1	62700	TIMM13
GO:BP	metencephalon development	GO:0022037	false	0.04589321313348624	1.3382515348681716	116	16	1	62700	CRK
GO:BP	regulation of type II interferon production	GO:0032649	false	0.046157041277578525	1.3357620377640211	117	16	1	62700	PYCARD
GO:BP	positive regulation of biosynthetic process	GO:0009891	false	0.046157041277578525	1.3357620377640211	2703	16	3	62700	IRF7,CEBPA,PYCARD
GO:BP	blastocyst development	GO:0001824	false	0.04629337226829229	1.3344811816244855	118	16	1	62700	TJP1
GO:BP	type II interferon production	GO:0032609	false	0.04629337226829229	1.3344811816244855	118	16	1	62700	PYCARD
GO:BP	cytokine production involved in immune response	GO:0002367	false	0.04629337226829229	1.3344811816244855	118	16	1	62700	PYCARD
GO:BP	regulation of cytokine production involved in immune response	GO:0002718	false	0.04629337226829229	1.3344811816244855	118	16	1	62700	PYCARD
GO:BP	ribonucleoside triphosphate biosynthetic process	GO:0009201	false	0.04655379043527562	1.3320449527469445	119	16	1	62700	NDUFA1
GO:BP	stem cell proliferation	GO:0072089	false	0.04655379043527562	1.3320449527469445	119	16	1	62700	CEBPA
GO:BP	leukocyte apoptotic process	GO:0071887	false	0.04662394970640296	1.331390938386499	120	16	1	62700	IRF7
GO:BP	regulation of myeloid leukocyte differentiation	GO:0002761	false	0.04662394970640296	1.331390938386499	120	16	1	62700	IRF7
GO:BP	defense response to Gram-positive bacterium	GO:0050830	true	0.04662394970640296	1.331390938386499	120	16	1	62700	PYCARD
GO:BP	icosanoid metabolic process	GO:0006690	false	0.04662394970640296	1.331390938386499	120	16	1	62700	PYCARD
GO:BP	protein localization	GO:0008104	false	0.04662394970640296	1.331390938386499	2728	16	3	62700	TIMM13,TJP1,CRK
GO:BP	cellular macromolecule localization	GO:0070727	false	0.04675550498222138	1.3301672480502644	2738	16	3	62700	TIMM13,TJP1,CRK
GO:BP	negative regulation of immune effector process	GO:0002698	false	0.04675550498222138	1.3301672480502644	121	16	1	62700	CRK
GO:BP	positive regulation of cysteine-type endopeptidase activity involved in apoptotic process	GO:0043280	false	0.04675550498222138	1.3301672480502644	121	16	1	62700	PYCARD
GO:BP	cell activation	GO:0001775	false	0.04675550498222138	1.3301672480502644	1082	16	2	62700	CEBPA,PYCARD
GO:BP	respiratory electron transport chain	GO:0022904	false	0.04707336259327333	1.3272247776113226	122	16	1	62700	NDUFA1
GO:BP	positive regulation of catalytic activity	GO:0043085	false	0.04726424356891323	1.3254672882934488	1091	16	2	62700	PYCARD,CRK
GO:BP	renal system process	GO:0003014	false	0.04726424356891323	1.3254672882934488	123	16	1	62700	NPPB
GO:BP	establishment of protein localization to mitochondrion	GO:0072655	false	0.04726424356891323	1.3254672882934488	123	16	1	62700	TIMM13
GO:BP	cellular modified amino acid metabolic process	GO:0006575	false	0.047390747997830385	1.3243064365049346	124	16	1	62700	SHMT1
GO:BP	positive regulation of cell-substrate adhesion	GO:0010811	false	0.047390747997830385	1.3243064365049346	124	16	1	62700	CRK
GO:BP	limbic system development	GO:0021761	false	0.047390747997830385	1.3243064365049346	124	16	1	62700	CRK
GO:BP	response to ethanol	GO:0045471	true	0.047390747997830385	1.3243064365049346	124	16	1	62700	TJP1
GO:BP	regulation of osteoblast differentiation	GO:0045667	false	0.04764120259266924	1.3220172842848037	125	16	1	62700	CEBPA
GO:BP	sprouting angiogenesis	GO:0002040	false	0.04764120259266924	1.3220172842848037	125	16	1	62700	TJP1
GO:BP	response to abiotic stimulus	GO:0009628	false	0.04776455303903119	1.3208942818476854	1106	16	2	62700	PYCARD,TJP1
GO:BP	positive regulation of adaptive immune response	GO:0002821	false	0.04776455303903119	1.3208942818476854	126	16	1	62700	PYCARD
GO:BP	regulation of wound healing	GO:0061041	false	0.04776455303903119	1.3208942818476854	126	16	1	62700	CRK
GO:BP	response to nitrogen compound	GO:1901698	false	0.04776455303903119	1.3208942818476854	1105	16	2	62700	SHMT1,CRK
GO:BP	establishment of localization	GO:0051234	false	0.047846665756543526	1.3201483210843683	4905	16	4	62700	TMEM50B,TIMM13,PYCARD,NPPB
GO:BP	translational initiation	GO:0006413	false	0.0483841629484845	1.3152967678927898	128	16	1	62700	MCTS1
GO:BP	regulation of phosphorylation	GO:0042325	false	0.0484424404414739	1.3147739860168484	1117	16	2	62700	CEBPA,PYCARD
GO:BP	circulatory system development	GO:0072359	false	0.04853834446894098	1.313915040535294	1119	16	2	62700	NPPB,TJP1
GO:BP	embryo development	GO:0009790	false	0.04855460929827955	1.313769536141353	1120	16	2	62700	CEBPA,TJP1
GO:BP	nucleoside triphosphate biosynthetic process	GO:0009142	false	0.04880902319784441	1.311499883677856	130	16	1	62700	NDUFA1
GO:BP	cerebral cortex development	GO:0021987	false	0.04880902319784441	1.311499883677856	130	16	1	62700	CRK
GO:BP	protein localization to mitochondrion	GO:0070585	false	0.04898750748268066	1.3099146571767821	131	16	1	62700	TIMM13
GO:BP	regulation of fat cell differentiation	GO:0045598	false	0.04898750748268066	1.3099146571767821	131	16	1	62700	CEBPA
GO:BP	immunoglobulin mediated immune response	GO:0016064	false	0.04898750748268066	1.3099146571767821	131	16	1	62700	IRF7
GO:BP	response to interleukin-1	GO:0070555	false	0.049228042089501906	1.3077874367568916	132	16	1	62700	PYCARD
GO:BP	endothelium development	GO:0003158	false	0.049228042089501906	1.3077874367568916	132	16	1	62700	TJP1
GO:BP	leukocyte mediated cytotoxicity	GO:0001909	false	0.04953107775009502	1.3051222220715148	133	16	1	62700	CRK
GO:BP	positive regulation of proteolysis involved in protein catabolic process	GO:1903052	false	0.0497051385977128	1.3035987108789242	134	16	1	62700	CEBPA
GO:BP	B cell mediated immunity	GO:0019724	false	0.0497051385977128	1.3035987108789242	134	16	1	62700	IRF7
GO:BP	non-canonical NF-kappaB signal transduction	GO:0038061	false	0.0497051385977128	1.3035987108789242	134	16	1	62700	PYCARD
GO:BP	positive regulation of production of molecular mediator of immune response	GO:0002702	false	0.04994172091103023	1.3015364966405114	135	16	1	62700	PYCARD
GO:BP	isoprenoid metabolic process	GO:0006720	false	0.04994172091103023	1.3015364966405114	135	16	1	62700	FDFT1
GO:CC	organelle membrane	GO:0031090	false	0.00002068759076951712	4.684290083352041	3734	16	8	62700	IRF7,TMEM50B,ARMCX6,TIMM13,FDFT1,NDUFA1,PYCARD,RAB33A
GO:CC	membrane	GO:0016020	false	0.00004104780635645067	4.386710047137589	9853	16	11	62700	IRF7,TMEM50B,IGKV3D-15,ARMCX6,TIMM13,FDFT1,NDUFA1,PYCARD,RAB33A,TJP1,CRK
GO:CC	protein-containing complex	GO:0032991	false	0.00010122915732771772	3.994694378378644	8527	16	10	62700	IRF7,IGKV3D-15,CEBPA,TIMM13,NDUFA1,PYCARD,NPPB,TJP1,MCTS1,CRK
GO:CC	bounding membrane of organelle	GO:0098588	false	0.0018160816723130184	2.7408646244067363	2160	16	5	62700	IRF7,TMEM50B,ARMCX6,PYCARD,RAB33A
GO:CC	Golgi membrane	GO:0000139	false	0.004895439318624469	2.3102083283566146	646	16	3	62700	TMEM50B,PYCARD,RAB33A
GO:CC	intracellular non-membrane-bounded organelle	GO:0043232	false	0.005284216002532759	2.2770194380691073	6568	16	7	62700	IRF7,CEBPA,TIMM13,PYCARD,TJP1,MCTS1,CRK
GO:CC	non-membrane-bounded organelle	GO:0043228	false	0.005284216002532759	2.2770194380691073	6569	16	7	62700	IRF7,CEBPA,TIMM13,PYCARD,TJP1,MCTS1,CRK
GO:CC	mitochondrion	GO:0005739	false	0.005301643971567091	2.2755894403855432	1672	16	4	62700	ARMCX6,TIMM13,NDUFA1,PYCARD
GO:CC	mitochondrial membrane	GO:0031966	false	0.006223434858915373	2.20596985187925	771	16	3	62700	ARMCX6,TIMM13,NDUFA1
GO:CC	mitochondrial envelope	GO:0005740	false	0.006502834498455213	2.186897298940324	820	16	3	62700	ARMCX6,TIMM13,NDUFA1
GO:CC	cytosol	GO:0005829	false	0.008795012209172804	2.05576355332162	5457	16	6	62700	IRF7,SHMT1,PYCARD,TJP1,MCTS1,CRK
GO:CC	vesicle	GO:0031982	false	0.01170689497293136	1.9315582778514198	3976	16	5	62700	IRF7,SHMT1,PYCARD,RAB33A,CRK
GO:CC	mitochondrial protein-containing complex	GO:0098798	false	0.0123931832140299	1.9068171298846408	305	16	2	62700	TIMM13,NDUFA1
GO:CC	extracellular region	GO:0005576	false	0.014041854490853012	1.852575531667889	4206	16	5	62700	SHMT1,IGKV3D-15,PYCARD,NPPB,CRK
GO:CC	organelle envelope	GO:0031967	false	0.01674002139912823	1.7762439911744572	1293	16	3	62700	ARMCX6,TIMM13,NDUFA1
GO:CC	envelope	GO:0031975	false	0.01674002139912823	1.7762439911744572	1293	16	3	62700	ARMCX6,TIMM13,NDUFA1
GO:CC	transporter complex	GO:1990351	false	0.020830365803437157	1.6813031033110502	436	16	2	62700	TIMM13,NDUFA1
GO:CC	endomembrane system	GO:0012505	false	0.020830365803437157	1.6813031033110502	4742	16	5	62700	IRF7,TMEM50B,FDFT1,PYCARD,RAB33A
GO:CC	Golgi apparatus	GO:0005794	false	0.025649952807764918	1.5909134295910008	1613	16	3	62700	TMEM50B,PYCARD,RAB33A
GO:CC	mitochondrial inner membrane	GO:0005743	false	0.025649952807764918	1.5909134295910008	510	16	2	62700	TIMM13,NDUFA1
GO:CC	actin cytoskeleton	GO:0015629	false	0.025649952807764918	1.5909134295910008	501	16	2	62700	TJP1,CRK
GO:CC	extracellular space	GO:0005615	false	0.027176993197637413	1.5657985943257127	3284	16	4	62700	SHMT1,IGKV3D-15,NPPB,CRK
GO:CC	organelle inner membrane	GO:0019866	false	0.02832692217219922	1.5478006106629505	566	16	2	62700	TIMM13,NDUFA1
GO:CC	nuclear lumen	GO:0031981	false	0.031131921699222475	1.506794070528238	5520	16	5	62700	IRF7,SHMT1,CEBPA,TIMM13,PYCARD
GO:CC	plasma membrane	GO:0005886	false	0.03449347671587801	1.4622630293953383	5717	16	5	62700	TMEM50B,IGKV3D-15,RAB33A,TJP1,CRK
GO:CC	NADH dehydrogenase complex	GO:0030964	false	0.03601150277816915	1.4435587549228406	53	16	1	62700	NDUFA1
GO:CC	mitochondrial respiratory chain complex I	GO:0005747	false	0.03601150277816915	1.4435587549228406	53	16	1	62700	NDUFA1
GO:CC	respiratory chain complex I	GO:0045271	false	0.03601150277816915	1.4435587549228406	53	16	1	62700	NDUFA1
GO:CC	nucleolus	GO:0005730	false	0.03601150277816915	1.4435587549228406	1996	16	3	62700	CEBPA,TIMM13,PYCARD
GO:CC	intercalated disc	GO:0014704	true	0.03601150277816915	1.4435587549228406	52	16	1	62700	TJP1
GO:CC	endoplasmic reticulum	GO:0005783	false	0.03692095139243888	1.4327271164445345	2041	16	3	62700	TMEM50B,FDFT1,PYCARD
GO:CC	cell periphery	GO:0071944	false	0.041976505975642356	1.3769937138872597	6202	16	5	62700	TMEM50B,IGKV3D-15,RAB33A,TJP1,CRK
GO:CC	cell-cell contact zone	GO:0044291	false	0.04746745046742215	1.3236040941224922	74	16	1	62700	TJP1
GO:CC	mitochondrial intermembrane space	GO:0005758	false	0.048269862027515806	1.316323942548082	82	16	1	62700	TIMM13
GO:CC	cytoskeleton	GO:0005856	false	0.048269862027515806	1.316323942548082	2407	16	3	62700	PYCARD,TJP1,CRK
GO:CC	neuromuscular junction	GO:0031594	true	0.048269862027515806	1.316323942548082	80	16	1	62700	CRK
GO:CC	membrane-enclosed lumen	GO:0031974	false	0.048269862027515806	1.316323942548082	6656	16	5	62700	IRF7,SHMT1,CEBPA,TIMM13,PYCARD
GO:CC	small ribosomal subunit	GO:0015935	false	0.048269862027515806	1.316323942548082	79	16	1	62700	MCTS1
GO:CC	organelle lumen	GO:0043233	false	0.048269862027515806	1.316323942548082	6656	16	5	62700	IRF7,SHMT1,CEBPA,TIMM13,PYCARD
GO:CC	intracellular organelle lumen	GO:0070013	false	0.048269862027515806	1.316323942548082	6656	16	5	62700	IRF7,SHMT1,CEBPA,TIMM13,PYCARD
GO:CC	nucleoplasm	GO:0005654	false	0.048269862027515806	1.316323942548082	4221	16	4	62700	IRF7,SHMT1,CEBPA,PYCARD
GO:CC	respiratory chain complex	GO:0098803	false	0.048468412480123284	1.3145412047957736	93	16	1	62700	NDUFA1
GO:CC	intracellular vesicle	GO:0097708	false	0.048468412480123284	1.3145412047957736	2481	16	3	62700	IRF7,PYCARD,RAB33A
GO:CC	cytoplasmic vesicle	GO:0031410	false	0.048468412480123284	1.3145412047957736	2476	16	3	62700	IRF7,PYCARD,RAB33A
GO:CC	azurophil granule lumen	GO:0035578	true	0.048468412480123284	1.3145412047957736	91	16	1	62700	PYCARD
GO:CC	organelle envelope lumen	GO:0031970	false	0.048468412480123284	1.3145412047957736	92	16	1	62700	TIMM13
GO:CC	mitochondrial respirasome	GO:0005746	false	0.049134352502344235	1.308614762752525	96	16	1	62700	NDUFA1
KEGG	KEGG root term	KEGG:00000	false	0.0035412948147034483	2.4508379164869627	8161	16	9	62700	IRF7,SHMT1,CEBPA,FDFT1,NDUFA1,PYCARD,NPPB,TJP1,CRK
KEGG	Cytosolic DNA-sensing pathway	KEGG:04623	false	0.0056282416472162	2.249627264506728	74	16	2	62700	IRF7,PYCARD
KEGG	Pathogenic Escherichia coli infection	KEGG:05130	false	0.011172747252698912	1.9518400256320605	196	16	2	62700	PYCARD,TJP1
KEGG	Non-alcoholic fatty liver disease	KEGG:04932	false	0.011172747252698912	1.9518400256320605	154	16	2	62700	CEBPA,NDUFA1
KEGG	Influenza A	KEGG:05164	false	0.011172747252698912	1.9518400256320605	168	16	2	62700	IRF7,PYCARD
KEGG	NOD-like receptor signaling pathway	KEGG:04621	false	0.011172747252698912	1.9518400256320605	182	16	2	62700	IRF7,PYCARD
KEGG	Yersinia infection	KEGG:05135	false	0.011172747252698912	1.9518400256320605	136	16	2	62700	PYCARD,CRK
KEGG	Lipid and atherosclerosis	KEGG:05417	false	0.01162809406568079	1.9344914636542014	214	16	2	62700	IRF7,PYCARD
KEGG	Thermogenesis	KEGG:04714	false	0.012119942569609172	1.916499438070799	232	16	2	62700	NDUFA1,NPPB
KEGG	Shigellosis	KEGG:05131	false	0.012241667797573973	1.9121594101364605	246	16	2	62700	PYCARD,CRK
KEGG	Pathways in cancer	KEGG:05200	false	0.0339985553284802	1.4685395366694827	529	16	2	62700	CEBPA,CRK
KEGG	Metabolic pathways	KEGG:01100	false	0.0339985553284802	1.4685395366694827	1532	16	3	62700	SHMT1,FDFT1,NDUFA1
KEGG	Adherens junction	KEGG:04520	false	0.047983302149791074	1.3189098677461604	71	16	1	62700	TJP1
KEGG	Acute myeloid leukemia	KEGG:05221	false	0.047983302149791074	1.3189098677461604	67	16	1	62700	CEBPA
KEGG	Legionellosis	KEGG:05134	false	0.047983302149791074	1.3189098677461604	57	16	1	62700	PYCARD
KEGG	Pertussis	KEGG:05133	false	0.047983302149791074	1.3189098677461604	76	16	1	62700	PYCARD
KEGG	Chronic myeloid leukemia	KEGG:05220	false	0.047983302149791074	1.3189098677461604	76	16	1	62700	CRK
KEGG	Biosynthesis of amino acids	KEGG:01230	false	0.047983302149791074	1.3189098677461604	74	16	1	62700	SHMT1
KEGG	Renal cell carcinoma	KEGG:05211	false	0.047983302149791074	1.3189098677461604	68	16	1	62700	CRK
KEGG	RIG-I-like receptor signaling pathway	KEGG:04622	false	0.047983302149791074	1.3189098677461604	71	16	1	62700	IRF7
KEGG	Bacterial invasion of epithelial cells	KEGG:05100	false	0.047983302149791074	1.3189098677461604	77	16	1	62700	CRK
KEGG	Vibrio cholerae infection	KEGG:05110	false	0.047983302149791074	1.3189098677461604	50	16	1	62700	TJP1
KEGG	Epithelial cell signaling in Helicobacter pylori infection	KEGG:05120	false	0.047983302149791074	1.3189098677461604	70	16	1	62700	TJP1
REAC	Infectious disease	REAC:R-HSA-5663205	false	0.005954078084483006	2.225185474116952	999	16	4	62700	IRF7,PYCARD,TJP1,CRK
REAC	SARS-CoV Infections	REAC:R-HSA-9679506	false	0.008065121959961263	2.093389060867988	459	16	3	62700	IRF7,PYCARD,TJP1
REAC	SARS-CoV-2-host interactions	REAC:R-HSA-9705683	false	0.012455103378591612	1.904652663425302	197	16	2	62700	IRF7,TJP1
REAC	Viral Infection Pathways	REAC:R-HSA-9824446	false	0.012455103378591612	1.904652663425302	809	16	3	62700	IRF7,PYCARD,TJP1
REAC	Parasitic Infection Pathways	REAC:R-HSA-9824443	false	0.012455103378591612	1.904652663425302	215	16	2	62700	PYCARD,CRK
REAC	Leishmania infection	REAC:R-HSA-9658195	false	0.012455103378591612	1.904652663425302	215	16	2	62700	PYCARD,CRK
REAC	Disease	REAC:R-HSA-1643685	false	0.012455103378591612	1.904652663425302	1768	16	4	62700	IRF7,PYCARD,TJP1,CRK
REAC	SARS-CoV-2 Infection	REAC:R-HSA-9694516	false	0.01516707676748598	1.8190981150659595	292	16	2	62700	IRF7,TJP1
REAC	Innate Immune System	REAC:R-HSA-168249	false	0.01516707676748598	1.8190981150659595	1100	16	3	62700	IRF7,PYCARD,CRK
REAC	Membrane Trafficking	REAC:R-HSA-199991	false	0.027988919004859426	1.5530138746417474	624	16	2	62700	RAB33A,TJP1
REAC	Apoptotic execution phase	REAC:R-HSA-75153	false	0.028994987808793095	1.5376770695188007	51	16	1	62700	TJP1
REAC	Complex I biogenesis	REAC:R-HSA-6799198	false	0.028994987808793095	1.5376770695188007	57	16	1	62700	NDUFA1
REAC	Cytokine Signaling in Immune system	REAC:R-HSA-1280215	false	0.028994987808793095	1.5376770695188007	719	16	2	62700	IRF7,CRK
REAC	Gap junction trafficking and regulation	REAC:R-HSA-157858	false	0.028994987808793095	1.5376770695188007	50	16	1	62700	TJP1
REAC	Immune System	REAC:R-HSA-168256	false	0.028994987808793095	1.5376770695188007	2051	16	3	62700	IRF7,PYCARD,CRK
REAC	Metabolism	REAC:R-HSA-1430728	false	0.028994987808793095	1.5376770695188007	2072	16	3	62700	SHMT1,FDFT1,NDUFA1
REAC	Regulation of cholesterol biosynthesis by SREBP (SREBF)	REAC:R-HSA-1655829	false	0.028994987808793095	1.5376770695188007	53	16	1	62700	FDFT1
REAC	Signaling by Non-Receptor Tyrosine Kinases	REAC:R-HSA-9006927	false	0.028994987808793095	1.5376770695188007	51	16	1	62700	CRK
REAC	Signaling by PDGF	REAC:R-HSA-186797	false	0.028994987808793095	1.5376770695188007	54	16	1	62700	CRK
REAC	Vesicle-mediated transport	REAC:R-HSA-5653656	false	0.028994987808793095	1.5376770695188007	718	16	2	62700	RAB33A,TJP1
REAC	Signaling by PTK6	REAC:R-HSA-8848021	false	0.028994987808793095	1.5376770695188007	51	16	1	62700	CRK
REAC	Nucleotide-binding domain, leucine rich repeat containing receptor (NLR) signaling pathways	REAC:R-HSA-168643	false	0.028994987808793095	1.5376770695188007	55	16	1	62700	PYCARD
REAC	Mitochondrial protein import	REAC:R-HSA-1268020	false	0.031092116261669127	1.5073497170212604	65	16	1	62700	TIMM13
REAC	RAB geranylgeranylation	REAC:R-HSA-8873719	false	0.031092116261669127	1.5073497170212604	64	16	1	62700	RAB33A
REAC	Cytosolic sensors of pathogen-associated DNA	REAC:R-HSA-1834949	false	0.031092116261669127	1.5073497170212604	64	16	1	62700	IRF7
REAC	Interferon alpha/beta signaling	REAC:R-HSA-909733	false	0.0334075586644488	1.4761552602881738	71	16	1	62700	IRF7
REAC	Signaling by MET	REAC:R-HSA-6806834	false	0.035189037134873535	1.4535926164479076	76	16	1	62700	CRK
REAC	Transcriptional regulation of white adipocyte differentiation	REAC:R-HSA-381340	false	0.03680740395166626	1.4340648125241295	82	16	1	62700	CEBPA
REAC	DDX58/IFIH1-mediated induction of interferon-alpha/beta	REAC:R-HSA-168928	false	0.03680740395166626	1.4340648125241295	82	16	1	62700	IRF7
REAC	Interferon gamma signaling	REAC:R-HSA-877300	false	0.038454515558405206	1.41505265542165	87	16	1	62700	IRF7
REAC	Transcriptional regulation of granulopoiesis	REAC:R-HSA-9616222	false	0.03875915301091745	1.4116257219903103	89	16	1	62700	CEBPA
REAC	VEGFA-VEGFR2 Pathway	REAC:R-HSA-4420097	false	0.03971410189159931	1.401055254288777	94	16	1	62700	CRK
REAC	FCGR3A-mediated phagocytosis	REAC:R-HSA-9664422	false	0.03971410189159931	1.401055254288777	113	16	1	62700	CRK
REAC	Signaling by VEGF	REAC:R-HSA-194138	false	0.03971410189159931	1.401055254288777	104	16	1	62700	CRK
REAC	Signaling by NTRK1 (TRKA)	REAC:R-HSA-187037	false	0.03971410189159931	1.401055254288777	112	16	1	62700	CRK
REAC	Leishmania phagocytosis	REAC:R-HSA-9664417	false	0.03971410189159931	1.401055254288777	113	16	1	62700	CRK
REAC	TRIF(TICAM1)-mediated TLR4 signaling	REAC:R-HSA-937061	false	0.03971410189159931	1.401055254288777	107	16	1	62700	IRF7
REAC	SARS-CoV-1-host interactions	REAC:R-HSA-9692914	false	0.03971410189159931	1.401055254288777	95	16	1	62700	PYCARD
REAC	CLEC7A (Dectin-1) signaling	REAC:R-HSA-5607764	false	0.03971410189159931	1.401055254288777	97	16	1	62700	PYCARD
REAC	Toll Like Receptor 3 (TLR3) Cascade	REAC:R-HSA-168164	false	0.03971410189159931	1.401055254288777	103	16	1	62700	IRF7
REAC	Toll Like Receptor 7/8 (TLR7/8) Cascade	REAC:R-HSA-168181	false	0.03971410189159931	1.401055254288777	103	16	1	62700	IRF7
REAC	MyD88 dependent cascade initiated on endosome	REAC:R-HSA-975155	false	0.03971410189159931	1.401055254288777	102	16	1	62700	IRF7
REAC	Respiratory electron transport	REAC:R-HSA-611105	false	0.03971410189159931	1.401055254288777	103	16	1	62700	NDUFA1
REAC	Regulation of lipid metabolism by PPARalpha	REAC:R-HSA-400206	false	0.03971410189159931	1.401055254288777	114	16	1	62700	FDFT1
REAC	MyD88-independent TLR4 cascade	REAC:R-HSA-166166	false	0.03971410189159931	1.401055254288777	107	16	1	62700	IRF7
REAC	PPARA activates gene expression	REAC:R-HSA-1989781	false	0.03971410189159931	1.401055254288777	113	16	1	62700	FDFT1
REAC	Parasite infection	REAC:R-HSA-9664407	false	0.03971410189159931	1.401055254288777	113	16	1	62700	CRK
REAC	Toll Like Receptor 9 (TLR9) Cascade	REAC:R-HSA-168138	false	0.03971410189159931	1.401055254288777	106	16	1	62700	IRF7
REAC	Regulation of actin dynamics for phagocytic cup formation	REAC:R-HSA-2029482	false	0.039936823797493415	1.3986264778246842	116	16	1	62700	CRK
REAC	Metabolism of water-soluble vitamins and cofactors	REAC:R-HSA-196849	false	0.04024563397618692	1.3952812269208823	121	16	1	62700	SHMT1
REAC	SARS-CoV-2 activates/modulates innate and adaptive immune responses	REAC:R-HSA-9705671	false	0.04024563397618692	1.3952812269208823	120	16	1	62700	IRF7
REAC	Rab regulation of trafficking	REAC:R-HSA-9007101	false	0.04024563397618692	1.3952812269208823	120	16	1	62700	RAB33A
REAC	Respiratory electron transport, ATP synthesis by chemiosmotic coupling, and heat production by uncoupling proteins.	REAC:R-HSA-163200	false	0.04174722795093103	1.3793723567212848	127	16	1	62700	NDUFA1
REAC	Signaling by NTRKs	REAC:R-HSA-166520	false	0.042573734603047135	1.3708582514823557	131	16	1	62700	CRK
REAC	C-type lectin receptors (CLRs)	REAC:R-HSA-5621481	false	0.043697388353041794	1.359544518584643	136	16	1	62700	PYCARD
REAC	Fcgamma receptor (FCGR) dependent phagocytosis	REAC:R-HSA-2029480	false	0.04401462161434526	1.3564030273419128	140	16	1	62700	CRK
REAC	SARS-CoV-1 Infection	REAC:R-HSA-9678108	false	0.04401462161434526	1.3564030273419128	140	16	1	62700	PYCARD
REAC	Toll Like Receptor 4 (TLR4) Cascade	REAC:R-HSA-166016	false	0.044473583882714975	1.3518978717255223	143	16	1	62700	IRF7
REAC	Metabolism of steroids	REAC:R-HSA-8957322	false	0.046735146131463484	1.3303563950200732	152	16	1	62700	FDFT1
REAC	Protein localization	REAC:R-HSA-9609507	false	0.04804989575689149	1.3183075501859856	158	16	1	62700	TIMM13
REAC	Toll-like Receptor Cascades	REAC:R-HSA-168898	false	0.049630451531494625	1.3042517736291026	165	16	1	62700	IRF7
WP	WIKIPATHWAYS	WP:000000	false	0.0037257684053277206	2.4287841444516367	8625	16	9	62700	IRF7,SHMT1,CEBPA,FDFT1,NDUFA1,PYCARD,NPPB,TJP1,CRK
WP	Cytosolic DNA-sensing pathway	WP:WP4655	false	0.004921310137877121	2.3079192651377345	73	16	2	62700	IRF7,PYCARD
WP	Gastrin signaling pathway	WP:WP4659	false	0.008991263279332005	2.0461792852746297	114	16	2	62700	TJP1,CRK
WP	Nonalcoholic fatty liver disease	WP:WP4396	false	0.011863190111299493	1.925798509838698	154	16	2	62700	CEBPA,NDUFA1
WP	Overlap between signal transduction pathways contributing to LMNA laminopathies	WP:WP4879	false	0.029004615550780172	1.5375328866273883	57	16	1	62700	CEBPA
WP	Urotensin-II-mediated signaling pathway	WP:WP5158	false	0.029004615550780172	1.5375328866273883	69	16	1	62700	NPPB
WP	miRNA role in immune response in sepsis	WP:WP4329	false	0.029004615550780172	1.5375328866273883	65	16	1	62700	IRF7
WP	Folate metabolism	WP:WP176	false	0.029004615550780172	1.5375328866273883	69	16	1	62700	SHMT1
WP	10q22q23 copy number variation	WP:WP5402	false	0.029004615550780172	1.5375328866273883	64	16	1	62700	CEBPA
WP	Mitochondrial complex I assembly model OXPHOS system	WP:WP4324	false	0.029004615550780172	1.5375328866273883	56	16	1	62700	NDUFA1
WP	Kit receptor signaling pathway	WP:WP304	false	0.029004615550780172	1.5375328866273883	59	16	1	62700	CRK
WP	Interferon type I signaling pathways	WP:WP585	false	0.029004615550780172	1.5375328866273883	54	16	1	62700	CRK
WP	15q11q13 copy number variation	WP:WP5407	false	0.029004615550780172	1.5375328866273883	57	16	1	62700	TJP1
WP	RAC1/PAK1/p38/MMP2 pathway	WP:WP3303	false	0.029004615550780172	1.5375328866273883	68	16	1	62700	CRK
WP	IL-4 signaling pathway	WP:WP395	false	0.029004615550780172	1.5375328866273883	54	16	1	62700	CEBPA
WP	TYROBP causal network in microglia	WP:WP3945	false	0.029004615550780172	1.5375328866273883	60	16	1	62700	PYCARD
WP	Novel intracellular components of RIG-I-like receptor pathway	WP:WP3865	false	0.029004615550780172	1.5375328866273883	60	16	1	62700	IRF7
WP	Pathways affected in adenoid cystic carcinoma	WP:WP3651	false	0.029004615550780172	1.5375328866273883	65	16	1	62700	CEBPA
WP	SARS-CoV-2 innate immunity evasion and cell-specific immune response	WP:WP5039	false	0.029004615550780172	1.5375328866273883	66	16	1	62700	IRF7
WP	Trans-sulfuration, one-carbon metabolism and related pathways	WP:WP2525	false	0.029004615550780172	1.5375328866273883	66	16	1	62700	SHMT1
WP	Ferroptosis	WP:WP4313	false	0.029004615550780172	1.5375328866273883	64	16	1	62700	FDFT1
WP	8p23.1 copy number variation syndrome	WP:WP5346	false	0.029004615550780172	1.5375328866273883	53	16	1	62700	FDFT1
WP	MET in type 1 papillary renal cell carcinoma	WP:WP4205	false	0.029004615550780172	1.5375328866273883	58	16	1	62700	CRK
WP	Cholesterol metabolism	WP:WP5304	false	0.029211577360199005	1.5344449914573033	72	16	1	62700	FDFT1
WP	Sterol regulatory element-binding proteins (SREBP) signaling	WP:WP1982	false	0.029211577360199005	1.5344449914573033	71	16	1	62700	FDFT1
WP	Metabolic Epileptic Disorders	WP:WP5355	false	0.03338313595501216	1.4764728688554936	91	16	1	62700	SHMT1
WP	Apoptosis	WP:WP254	false	0.03338313595501216	1.4764728688554936	87	16	1	62700	IRF7
WP	Acute viral myocarditis	WP:WP4298	false	0.03338313595501216	1.4764728688554936	85	16	1	62700	PYCARD
WP	ErbB signaling pathway	WP:WP673	false	0.03338313595501216	1.4764728688554936	91	16	1	62700	CRK
WP	T-cell receptor signaling pathway	WP:WP69	false	0.03338313595501216	1.4764728688554936	90	16	1	62700	CRK
WP	Clear cell renal cell carcinoma pathways	WP:WP4018	false	0.03338313595501216	1.4764728688554936	86	16	1	62700	SHMT1
WP	Thyroid hormones production and peripheral downstream signaling effects	WP:WP4746	false	0.03358394224476492	1.4738683256292744	93	16	1	62700	NPPB
WP	B cell receptor signaling pathway	WP:WP23	false	0.03448122122015263	1.462417361183133	97	16	1	62700	CRK
WP	Integrin-mediated cell adhesion	WP:WP185	false	0.03482791886450298	1.4580724759484784	101	16	1	62700	CRK
WP	Toll-like receptor signaling pathway	WP:WP75	false	0.03482791886450298	1.4580724759484784	103	16	1	62700	IRF7
WP	Electron transport chain: OXPHOS system in mitochondria	WP:WP111	false	0.03482791886450298	1.4580724759484784	104	16	1	62700	NDUFA1
WP	MicroRNAs in cardiomyocyte hypertrophy	WP:WP1544	false	0.03482791886450298	1.4580724759484784	104	16	1	62700	NPPB
WP	Cholesterol biosynthesis pathway in hepatocytes	WP:WP5329	false	0.03610939122861512	1.4423798333201088	111	16	1	62700	FDFT1
WP	Androgen receptor network in prostate cancer	WP:WP2263	false	0.03610939122861512	1.4423798333201088	110	16	1	62700	CRK
WP	CKAP4 signaling pathway map	WP:WP5322	false	0.03719682759819491	1.4294940981651172	116	16	1	62700	TJP1
WP	Ebola virus infection in host	WP:WP4217	false	0.04043223891298804	1.3932722091824261	128	16	1	62700	IRF7
WP	Adipogenesis	WP:WP236	false	0.04050681650177242	1.392471887402475	130	16	1	62700	CEBPA
WP	Angiopoietin-like protein 8 regulatory pathway	WP:WP3915	false	0.04057914119470622	1.3916971484891403	132	16	1	62700	CRK
WP	Measles virus infection	WP:WP4630	false	0.04124617612850141	1.3846163080417855	136	16	1	62700	IRF7
WP	Neuroinflammation and glutamatergic signaling	WP:WP5083	false	0.04189497758702223	1.377838037582141	140	16	1	62700	SHMT1
WP	Male infertility	WP:WP4673	false	0.042816459313093	1.3683892493340566	145	16	1	62700	SHMT1
WP	Regulation of actin cytoskeleton	WP:WP51	false	0.04342693682736526	1.3622408030552042	149	16	1	62700	CRK
WP	Hepatitis B infection	WP:WP4666	false	0.043456164377544175	1.3619486089676305	151	16	1	62700	IRF7
WP	EGF/EGFR signaling pathway	WP:WP437	false	0.044101081546259455	1.3555507596520544	161	16	1	62700	CRK
WP	Epithelial to mesenchymal transition in colorectal cancer	WP:WP4239	false	0.044101081546259455	1.3555507596520544	161	16	1	62700	TJP1
WP	Smith-Magenis and Potocki-Lupski syndrome copy number variation	WP:WP5381	false	0.044101081546259455	1.3555507596520544	159	16	1	62700	SHMT1
WP	Insulin signaling	WP:WP481	false	0.044101081546259455	1.3555507596520544	160	16	1	62700	CRK
WP	Chemokine signaling pathway	WP:WP3929	false	0.04464994794317677	1.350179043113716	165	16	1	62700	CRK
WP	Vitamin D receptor pathway	WP:WP2877	false	0.0485857445082992	1.3134911379301544	182	16	1	62700	CEBPA
TF	Factor: DEC1; motif: CNCACRTGASC	TF:M03572	false	0.00001020518669645323	4.991179045774196	6819	16	12	62700	IRF7,TMEM50B,SHMT1,ARMCX6,CEBPA,TIMM13,FDFT1,NDUFA1,NPPB,RAB33A,TJP1,CRK
TF	Factor: TEL1; motif: CNCGGAANNN; match class: 1	TF:M02070_1	false	0.00001955079382844812	4.708835604083184	4959	16	10	62700	IRF7,TMEM50B,SHMT1,CEBPA,TIMM13,FDFT1,NPPB,TJP1,MCTS1,CRK
TF	Factor: ARNT; motif: YRCGTGNN	TF:M08800	false	0.000020052925879735328	4.697822251436958	920	16	6	62700	TMEM50B,SHMT1,TIMM13,NDUFA1,NPPB,TJP1
TF	Factor: Sohlh2; motif: NNCACGTGNN; match class: 1	TF:M11075_1	false	0.000021098343456847578	4.675751642133228	7274	16	11	62700	IRF7,TMEM50B,SHMT1,ARMCX6,CEBPA,TIMM13,FDFT1,NDUFA1,NPPB,RAB33A,TJP1
TF	Factor: IRX2a; motif: ACRYGNNNNACRYGT	TF:M11022	false	0.000024791746535845647	4.6056928768561525	9710	16	12	62700	CDY2A,IRF7,TMEM50B,ARMCX6,CEBPA,TIMM13,NDUFA1,PYCARD,NPPB,RAB33A,TJP1,CRK
TF	Factor: Elk-1:SREBP-2; motif: RTCACGTGACCGGAAGN	TF:M08229	false	0.000024791746535845647	4.6056928768561525	9684	16	12	62700	CDY2A,IRF7,TMEM50B,SHMT1,ARMCX6,TIMM13,FDFT1,NDUFA1,NPPB,TJP1,MCTS1,CRK
TF	Factor: STAT1; motif: NNNSANTTCCGGGAANTGNSN	TF:M00224	false	0.000024791746535845647	4.6056928768561525	5717	16	10	62700	IRF7,TMEM50B,SHMT1,ARMCX6,TIMM13,PYCARD,NPPB,TJP1,MCTS1,CRK
TF	Factor: rfx3:SREBP-2; motif: ATGGYAACRTCACGTGAY; match class: 1	TF:M08412_1	false	0.000034275319349109046	4.46501849012241	4420	16	9	62700	CDY2A,IRF7,TMEM50B,SHMT1,TIMM13,FDFT1,NDUFA1,NPPB,CRK
TF	Factor: Erg; motif: ACCGGAAGTN	TF:M02062	false	0.00003836016083326681	4.416119580624057	8211	16	11	62700	IRF7,SHMT1,ARMCX6,TIMM13,FDFT1,NDUFA1,PYCARD,RAB33A,TJP1,MCTS1,CRK
TF	Factor: GABP; motif: VCCGGAAGNGCR	TF:M00341	false	0.000040045838375167094	4.397442609782235	8373	16	11	62700	IRF7,SHMT1,ARMCX6,TIMM13,FDFT1,NDUFA1,PYCARD,RAB33A,TJP1,MCTS1,CRK
TF	Factor: REST; motif: AAGGTGCT	TF:M04926	false	0.000040045838375167094	4.397442609782235	6440	16	10	62700	CDY2A,TMEM50B,SHMT1,ARMCX6,CEBPA,TIMM13,FDFT1,NDUFA1,PYCARD,NPPB
TF	Factor: SREBP-1; motif: CACSCCA	TF:M00749	false	0.000048917428748417153	4.310536378899072	8727	16	11	62700	SHMT1,ARMCX6,CEBPA,TIMM13,FDFT1,PYCARD,NPPB,RAB33A,TJP1,MCTS1,CRK
TF	Factor: SREBP-1; motif: NATCACGTGAY; match class: 1	TF:M00220_1	false	0.000049633759354903444	4.304222829270581	1415	16	6	62700	IRF7,SHMT1,ARMCX6,TIMM13,FDFT1,NDUFA1
TF	Factor: DEC1; motif: NGCACGTGAS	TF:M09876	false	0.00005221371644982866	4.282215393626864	8849	16	11	62700	CDY2A,IRF7,TMEM50B,SHMT1,ARMCX6,CEBPA,TIMM13,FDFT1,NDUFA1,NPPB,TJP1
TF	Factor: Fli-1; motif: NACCGGAARTN	TF:M11404	false	0.000054609131436015776	4.262734730908978	8912	16	11	62700	IRF7,SHMT1,ARMCX6,TIMM13,FDFT1,NDUFA1,PYCARD,RAB33A,TJP1,MCTS1,CRK
TF	Factor: CP2; motif: NRRRCCGGCYNRARCCGGNN; match class: 1	TF:M12590_1	false	0.0000552503075080521	4.257665300472199	6889	16	10	62700	IRF7,TMEM50B,SHMT1,CEBPA,FDFT1,NDUFA1,NPPB,RAB33A,TJP1,CRK
TF	Factor: ER81; motif: RCCGGAARYN; match class: 1	TF:M02065_1	false	0.0000552503075080521	4.257665300472199	6887	16	10	62700	IRF7,SHMT1,ARMCX6,TIMM13,FDFT1,NDUFA1,PYCARD,RAB33A,TJP1,MCTS1
TF	Factor: CSX; motif: NNCACTTGNRN	TF:M02108	false	0.00006873472766968764	4.1628237836881326	7122	16	10	62700	CDY2A,IRF7,TMEM50B,SHMT1,ARMCX6,FDFT1,NDUFA1,TJP1,MCTS1,CRK
TF	Factor: DEC2; motif: SNTCACGTGS	TF:M01843	false	0.00007275758482852074	4.1381217256758305	3830	16	8	62700	CDY2A,SHMT1,ARMCX6,TIMM13,PYCARD,NPPB,MCTS1,CRK
TF	Factor: AP-2; motif: GSCCSCRGGCNRNRNN	TF:M00800	false	0.00007437811395563978	4.1285548384675455	9321	16	11	62700	IRF7,SHMT1,CEBPA,TIMM13,FDFT1,NDUFA1,PYCARD,NPPB,RAB33A,TJP1,CRK
TF	Factor: FOXO1A:Net; motif: RWMAACAGGAAGTN	TF:M08302	false	0.00008423186912103923	4.074523562125192	9458	16	11	62700	CDY2A,IRF7,TMEM50B,SHMT1,ARMCX6,TIMM13,FDFT1,NDUFA1,NPPB,TJP1,MCTS1
TF	Factor: AP-2gamma; motif: GCCYNNGGS	TF:M00470	false	0.00009588798635084368	4.0182358014671475	9629	16	11	62700	IRF7,TMEM50B,SHMT1,CEBPA,TIMM13,FDFT1,NDUFA1,PYCARD,RAB33A,TJP1,CRK
TF	Factor: arnt; motif: NTACGTGMC	TF:M09864	false	0.00009588798635084368	4.0182358014671475	901	16	5	62700	SHMT1,TIMM13,NDUFA1,NPPB,RAB33A
TF	Factor: E2F-1; motif: TTGGCGCGRAANNGNM	TF:M00938	false	0.00009588798635084368	4.0182358014671475	7472	16	10	62700	TMEM50B,SHMT1,CEBPA,TIMM13,FDFT1,NDUFA1,PYCARD,RAB33A,TJP1,CRK
TF	Factor: E2F-1; motif: NNNSSCGCSAANN; match class: 1	TF:M07250_1	false	0.00010268559453646624	3.9884904780398633	5671	16	9	62700	IRF7,TMEM50B,SHMT1,CEBPA,TIMM13,FDFT1,NPPB,TJP1,CRK
TF	Factor: STAT1; motif: NNNSANTTCCGGGAANTGNSN; match class: 1	TF:M00224_1	false	0.00010268559453646624	3.9884904780398633	2760	16	7	62700	IRF7,SHMT1,ARMCX6,TIMM13,NPPB,TJP1,MCTS1
TF	Factor: HIF2A; motif: NTACGTGMN	TF:M09906	false	0.00011197824252376322	3.950866352953031	941	16	5	62700	IRF7,TMEM50B,SHMT1,NDUFA1,RAB33A
TF	Factor: AP-2; motif: SNNNCCNCAGGCN	TF:M00915	false	0.00011197824252376322	3.950866352953031	9846	16	11	62700	TMEM50B,SHMT1,CEBPA,TIMM13,FDFT1,NDUFA1,PYCARD,NPPB,RAB33A,TJP1,CRK
TF	Factor: c-ets-1; motif: ACCGGAWGTN	TF:M02063	false	0.00012123535382918828	3.9163707156977656	7742	16	10	62700	IRF7,ARMCX6,TIMM13,FDFT1,NDUFA1,PYCARD,RAB33A,TJP1,MCTS1,CRK
TF	Factor: LKLF; motif: GGGGTGGKSN	TF:M07261	false	0.000124206873494189	3.9058543700370616	10000	16	11	62700	TMEM50B,SHMT1,ARMCX6,CEBPA,TIMM13,FDFT1,PYCARD,NPPB,RAB33A,TJP1,MCTS1
TF	Factor: HES-1; motif: GNCACGTGNC; match class: 1	TF:M08767_1	false	0.00012931554890831937	3.888349252388843	7819	16	10	62700	IRF7,TMEM50B,SHMT1,ARMCX6,CEBPA,TIMM13,FDFT1,NPPB,RAB33A,TJP1
TF	Factor: GCMa; motif: RTGCGGGTN; match class: 1	TF:M11595_1	false	0.00013030189757201374	3.88504925965922	5929	16	9	62700	IRF7,SHMT1,ARMCX6,CEBPA,FDFT1,PYCARD,NPPB,RAB33A,CRK
TF	Factor: STAT3; motif: NNTTCCRGGAANNNNN	TF:M01595	false	0.00013030189757201374	3.88504925965922	7852	16	10	62700	IRF7,TMEM50B,SHMT1,ARMCX6,NDUFA1,PYCARD,NPPB,RAB33A,TJP1,CRK
TF	Factor: Elk-1:OC-2; motif: RCCGGAASCGATCGATNN; match class: 1	TF:M08223_1	false	0.00013175244426238568	3.8802413190389857	5958	16	9	62700	IRF7,SHMT1,CEBPA,FDFT1,PYCARD,RAB33A,TJP1,MCTS1,CRK
TF	Factor: slug; motif: NRCAGGTGCR	TF:M12259	false	0.00013175244426238568	3.8802413190389857	1840	16	6	62700	IRF7,TMEM50B,CEBPA,TIMM13,RAB33A,TJP1
TF	Factor: HES-1; motif: GNCACGTGNC	TF:M08767	false	0.00013175461323012799	3.880234169547576	7929	16	10	62700	IRF7,TMEM50B,SHMT1,ARMCX6,CEBPA,TIMM13,FDFT1,NPPB,RAB33A,TJP1
TF	Factor: arnt; motif: CACGYA	TF:M03812	false	0.00013175461323012799	3.880234169547576	4361	16	8	62700	TMEM50B,SHMT1,TIMM13,NDUFA1,NPPB,RAB33A,TJP1,MCTS1
TF	Factor: CREB; motif: CGTCAN	TF:M00801	false	0.00013596230421454345	3.866581483841982	4393	16	8	62700	CDY2A,SHMT1,CEBPA,TIMM13,NDUFA1,NPPB,TJP1,CRK
TF	Factor: SP1; motif: GGGGYGGGGNS	TF:M01303	false	0.00015026035244410232	3.823155596832949	8118	16	10	62700	IRF7,TMEM50B,SHMT1,ARMCX6,CEBPA,PYCARD,NPPB,RAB33A,TJP1,CRK
TF	Factor: LBP9; motif: ACYRGTNNNNACYRGT; match class: 1	TF:M11492_1	false	0.00015132146140268163	3.8200994731151137	6156	16	9	62700	IRF7,SHMT1,ARMCX6,CEBPA,FDFT1,PYCARD,NPPB,RAB33A,TJP1
TF	Factor: Elk-1:Pax-5; motif: ACCGGAACYACGCWTSANYG; match class: 1	TF:M08225_1	false	0.00015746888872107825	3.802805237375387	8172	16	10	62700	CDY2A,IRF7,SHMT1,CEBPA,TIMM13,FDFT1,NDUFA1,PYCARD,RAB33A,TJP1
TF	Factor: VDR; motif: RRGGTCANNGRGKTCA	TF:M09671	false	0.00016561988342336708	3.780887525385211	8254	16	10	62700	IRF7,TMEM50B,SHMT1,TIMM13,NDUFA1,PYCARD,NPPB,RAB33A,MCTS1,CRK
TF	Factor: PLAG1; motif: CCCCCKWNNNGGSCCC	TF:M01973	false	0.00017450438210421326	3.758193662688851	6304	16	9	62700	ARMCX6,CEBPA,TIMM13,FDFT1,NDUFA1,PYCARD,RAB33A,TJP1,CRK
TF	Factor: p73; motif: NNRCAWGYCCARRCWTGYC	TF:M10025	false	0.00018725207440963313	3.7275733624153227	6388	16	9	62700	SHMT1,ARMCX6,FDFT1,NDUFA1,PYCARD,NPPB,RAB33A,TJP1,MCTS1
TF	Factor: HES-1; motif: GGCRCGTGNC	TF:M11061	false	0.00018725207440963313	3.7275733624153227	6387	16	9	62700	IRF7,TMEM50B,SHMT1,ARMCX6,CEBPA,TIMM13,FDFT1,NPPB,RAB33A
TF	Factor: AP-2beta; motif: NSCCYNRGGSN	TF:M11477	false	0.00018787014954746456	3.726142218923805	8422	16	10	62700	IRF7,SHMT1,CEBPA,FDFT1,NDUFA1,PYCARD,NPPB,RAB33A,TJP1,CRK
TF	Factor: AP-2; motif: SNNNCCNCAGGCN; match class: 1	TF:M00915_1	false	0.00018889656229335107	3.7237759456812007	4675	16	8	62700	TMEM50B,SHMT1,CEBPA,FDFT1,PYCARD,NPPB,TJP1,CRK
TF	Factor: FLI1; motif: ACCGGAARTN	TF:M03988	false	0.00019185827052559074	3.7170194747236387	8475	16	10	62700	IRF7,SHMT1,ARMCX6,TIMM13,FDFT1,NDUFA1,PYCARD,TJP1,MCTS1,CRK
TF	Factor: PDEF; motif: NANCAGGATGYN	TF:M11469	false	0.00019963810649202738	3.6997565579401757	520	16	4	62700	CDY2A,NDUFA1,RAB33A,MCTS1
TF	Factor: Erg; motif: NACCGGAARYN; match class: 1	TF:M11392_1	false	0.0002050927674925715	3.688049654568004	3293	16	7	62700	IRF7,ARMCX6,TIMM13,FDFT1,NDUFA1,PYCARD,MCTS1
TF	Factor: Miz-1; motif: NNRGGWGGGGGAGGGGMRR	TF:M10112	false	0.00022828051168854023	3.6415311626551436	8711	16	10	62700	TMEM50B,ARMCX6,CEBPA,TIMM13,FDFT1,PYCARD,RAB33A,TJP1,MCTS1,CRK
TF	Factor: slug; motif: RRCAGGTGCA	TF:M12262	false	0.00022828051168854023	3.6415311626551436	2145	16	6	62700	IRF7,TMEM50B,CEBPA,TIMM13,RAB33A,TJP1
TF	Factor: TFAP2A; motif: YGCCCNNRGGCN	TF:M04146	false	0.0002310933279281185	3.6362125931874014	6658	16	9	62700	TMEM50B,CEBPA,TIMM13,FDFT1,NDUFA1,PYCARD,NPPB,TJP1,CRK
TF	Factor: TF3C-beta; motif: CCNGGAGGGCTTCCTGGAGGAG; match class: 1	TF:M04863_1	false	0.00023294876048695804	3.632739596076917	8744	16	10	62700	TMEM50B,SHMT1,CEBPA,TIMM13,FDFT1,PYCARD,NPPB,RAB33A,TJP1,CRK
TF	Factor: SNA; motif: NRCAGGTGCN	TF:M12255	false	0.0002442346541716436	3.6121927144789843	3423	16	7	62700	CDY2A,IRF7,CEBPA,TIMM13,NPPB,RAB33A,TJP1
TF	Factor: HIF-1alpha; motif: NCACGT	TF:M02012	false	0.00024446904830852426	3.6117761181343	6735	16	9	62700	IRF7,TMEM50B,SHMT1,TIMM13,NDUFA1,PYCARD,NPPB,RAB33A,TJP1
TF	Factor: c-Myc:Max; motif: NNNNNNNCACGTGNNNNNNN; match class: 1	TF:M00615_1	false	0.0002471151979800749	3.6071005439710047	6757	16	9	62700	IRF7,SHMT1,ARMCX6,CEBPA,TIMM13,FDFT1,PYCARD,NPPB,TJP1
TF	Factor: SREBP; motif: NNNNYCACNCCANNN	TF:M01168	false	0.0002471151979800749	3.6071005439710047	6752	16	9	62700	CDY2A,TMEM50B,ARMCX6,CEBPA,FDFT1,NDUFA1,RAB33A,TJP1,MCTS1
TF	Factor: c-Myc:Max; motif: NNNNNNNCACGTGNNNNNNN	TF:M00615	false	0.0002471151979800749	3.6071005439710047	6757	16	9	62700	IRF7,SHMT1,ARMCX6,CEBPA,TIMM13,FDFT1,PYCARD,NPPB,TJP1
TF	Factor: Erg; motif: NACCGGAARYN	TF:M11392	false	0.0002484984392484285	3.6046763346084107	8856	16	10	62700	IRF7,SHMT1,ARMCX6,TIMM13,FDFT1,NDUFA1,PYCARD,TJP1,MCTS1,CRK
TF	Factor: SREBP-2; motif: ATCACGCCAC	TF:M11086	false	0.000270626509375473	3.567629664088754	3497	16	7	62700	CDY2A,TMEM50B,CEBPA,FDFT1,NDUFA1,RAB33A,TJP1
TF	Factor: E2F-1; motif: TWSGCGCGAAAAYKR	TF:M00024	false	0.00029727055357846197	3.5268481081235166	9063	16	10	62700	IRF7,TMEM50B,SHMT1,ARMCX6,TIMM13,FDFT1,PYCARD,NPPB,TJP1,MCTS1
TF	Factor: C/EBPgamma; motif: YTBATTTCARAAW	TF:M00622	false	0.00029727055357846197	3.5268481081235166	6940	16	9	62700	CDY2A,TMEM50B,SHMT1,ARMCX6,TIMM13,FDFT1,PYCARD,NPPB,MCTS1
TF	Factor: ETV4; motif: ACCGGAAGTN	TF:M03982	false	0.00030345456121384795	3.517906330260786	6967	16	9	62700	IRF7,ARMCX6,TIMM13,FDFT1,NDUFA1,PYCARD,TJP1,MCTS1,CRK
TF	Factor: p73; motif: NGRCATGYYTGNRCWTGYYN	TF:M09644	false	0.00031215264989910963	3.505632973942123	3595	16	7	62700	IRF7,SHMT1,ARMCX6,NDUFA1,PYCARD,NPPB,RAB33A
TF	Factor: SNA; motif: NRCAGGTGCR	TF:M12257	false	0.0003169518367192733	3.4990067271709644	2326	16	6	62700	IRF7,TMEM50B,CEBPA,TIMM13,RAB33A,TJP1
TF	Factor: slug; motif: NRCAGGTGCR	TF:M12261	false	0.0003169518367192733	3.4990067271709644	2326	16	6	62700	IRF7,TMEM50B,CEBPA,TIMM13,RAB33A,TJP1
TF	Factor: DEC; motif: SCCCAMGTGAAGN	TF:M00997	false	0.0003179877215576717	3.497589649080659	9166	16	10	62700	CDY2A,IRF7,SHMT1,ARMCX6,TIMM13,FDFT1,NDUFA1,PYCARD,NPPB,CRK
TF	Factor: E2F-1; motif: NKTSSCGC	TF:M00428	false	0.00032019968449595033	3.4945791003421887	9178	16	10	62700	IRF7,TMEM50B,SHMT1,TIMM13,FDFT1,NDUFA1,PYCARD,NPPB,RAB33A,CRK
TF	Factor: HIF1; motif: GNNKACGTGCGGNN	TF:M00797	false	0.00033109683903801714	3.4800449654119294	3646	16	7	62700	IRF7,TMEM50B,SHMT1,TIMM13,PYCARD,NPPB,RAB33A
TF	Factor: TAFII250; motif: RARRWGGCGGMGGNGR	TF:M10086	false	0.0003324639045579711	3.4782554989390264	9231	16	10	62700	IRF7,TMEM50B,SHMT1,ARMCX6,CEBPA,NDUFA1,NPPB,RAB33A,TJP1,CRK
TF	Factor: PUR1; motif: GGGNCAGNN	TF:M01721	false	0.0003451880887645097	3.4619441986842205	9289	16	10	62700	TMEM50B,SHMT1,ARMCX6,TIMM13,FDFT1,NDUFA1,PYCARD,NPPB,TJP1,CRK
TF	Factor: AP-2alpha; motif: GCCNNNRGS	TF:M00469	false	0.00034941832141694476	3.4566543269384624	5279	16	8	62700	TMEM50B,SHMT1,CEBPA,TIMM13,FDFT1,NDUFA1,TJP1,CRK
TF	Factor: PEA3; motif: RCCGGAAGYN	TF:M02066	false	0.0003664585807303963	3.4359751047247853	7193	16	9	62700	IRF7,ARMCX6,TIMM13,FDFT1,NDUFA1,PYCARD,TJP1,MCTS1,CRK
TF	Factor: Elk-1:FOXI1; motif: ACCGGAAGTRTMAACAN	TF:M08216	false	0.0003821379215807815	3.417779862819072	7234	16	9	62700	TMEM50B,SHMT1,ARMCX6,TIMM13,FDFT1,NDUFA1,TJP1,MCTS1,CRK
TF	Factor: RUNX3; motif: NRACCGCANWAACCRCAN	TF:M04110	false	0.00039624705442450344	3.4020339531702524	9456	16	10	62700	IRF7,TMEM50B,SHMT1,CEBPA,TIMM13,FDFT1,PYCARD,NPPB,RAB33A,CRK
TF	Factor: HIF1A; motif: NNACGTGCNN	TF:M09773	false	0.0004069099371308036	3.3905017041295666	2464	16	6	62700	IRF7,SHMT1,TIMM13,NDUFA1,NPPB,RAB33A
TF	Factor: TTF1; motif: ASTCAAGTRK	TF:M00432	false	0.0004166369842935754	3.380242180951663	5431	16	8	62700	CDY2A,IRF7,TMEM50B,SHMT1,ARMCX6,NDUFA1,PYCARD,MCTS1
TF	Factor: CREB1; motif: NNNNSSGGCGCSSNNNNRTGACGTCAC; match class: 1	TF:M12591_1	false	0.00041980862888490436	3.3769486390299757	9536	16	10	62700	IRF7,TMEM50B,ARMCX6,CEBPA,TIMM13,NDUFA1,PYCARD,RAB33A,TJP1,CRK
TF	Factor: E2F1; motif: NNNNNGCGSSAAAN	TF:M08874	false	0.00043469085678541383	3.3618194945903968	7382	16	9	62700	IRF7,TMEM50B,ARMCX6,CEBPA,TIMM13,FDFT1,RAB33A,TJP1,CRK
TF	Factor: SNA; motif: NRCAGGTGNN	TF:M12256	false	0.0004385938205741036	3.357937491467145	2507	16	6	62700	CDY2A,CEBPA,TIMM13,NPPB,RAB33A,TJP1
TF	Factor: T3R-beta; motif: NRGGTCAAAGGTCRN; match class: 1	TF:M11814_1	false	0.0004394435543492505	3.35709690127046	7400	16	9	62700	CDY2A,IRF7,TMEM50B,ARMCX6,TIMM13,FDFT1,RAB33A,MCTS1,CRK
TF	Factor: ELK-1; motif: ACCGGAAGTN	TF:M02059	false	0.0004397050174766677	3.3568385786150055	9609	16	10	62700	IRF7,ARMCX6,TIMM13,FDFT1,NDUFA1,PYCARD,RAB33A,TJP1,MCTS1,CRK
TF	Factor: RAR-gamma; motif: RGGTCANNNTGNCCNNNN	TF:M10045	false	0.00046933903106352457	3.3285133275887935	7468	16	9	62700	IRF7,SHMT1,ARMCX6,TIMM13,FDFT1,NPPB,RAB33A,TJP1,CRK
TF	Factor: ER-beta; motif: RGGTCASCNTGMCCY	TF:M09910	false	0.0004698080757860271	3.3280795221706643	9694	16	10	62700	IRF7,SHMT1,CEBPA,TIMM13,FDFT1,NDUFA1,PYCARD,NPPB,TJP1,CRK
TF	Factor: Hey2; motif: NNCACGYGNN; match class: 1	TF:M11052_1	false	0.0004698080757860271	3.3280795221706643	9694	16	10	62700	IRF7,TMEM50B,SHMT1,ARMCX6,CEBPA,TIMM13,FDFT1,NPPB,RAB33A,TJP1
TF	Factor: AP-2gamma:HES-7; motif: NNCACGYGNNNNNNSCCNNNGGS; match class: 1	TF:M08662_1	false	0.0004742306419651568	3.3240103879233245	228	16	3	62700	IRF7,CEBPA,TJP1
TF	Factor: SREBP-1; motif: RTCAGGTGAT	TF:M11079	false	0.0004742306419651568	3.3240103879233245	3922	16	7	62700	CDY2A,IRF7,ARMCX6,TIMM13,FDFT1,NDUFA1,CRK
TF	Factor: foxl2; motif: NACGTMAACAN	TF:M11578	false	0.00047688025927892917	3.321590655053395	5576	16	8	62700	IRF7,ARMCX6,TIMM13,FDFT1,NDUFA1,NPPB,RAB33A,TJP1
TF	Factor: SALL2; motif: GGGTGGG; match class: 1	TF:M04595_1	false	0.0005019080339899456	3.2993758525554884	7570	16	9	62700	IRF7,TMEM50B,ARMCX6,CEBPA,FDFT1,PYCARD,NPPB,RAB33A,MCTS1
TF	Factor: FXR:RXR-ALPHA; motif: NRGGTCANRGGKN	TF:M08955	false	0.0005238971730515855	3.2807539449981493	9859	16	10	62700	CDY2A,IRF7,TMEM50B,SHMT1,ARMCX6,NDUFA1,NPPB,RAB33A,TJP1,MCTS1
TF	Factor: Foxn2; motif: NNGCGTCNNNNNGACGCNN; match class: 1	TF:M11541_1	false	0.0005238971730515855	3.2807539449981493	5667	16	8	62700	IRF7,TMEM50B,SHMT1,CEBPA,TIMM13,PYCARD,RAB33A,TJP1
TF	Factor: ERF; motif: ACCGGAARYN	TF:M02061	false	0.0005268700934184887	3.2782964524652467	2624	16	6	62700	IRF7,ARMCX6,TIMM13,NDUFA1,PYCARD,MCTS1
TF	Factor: STAT3; motif: NTTCCYGGAAN	TF:M09664	false	0.0005268700934184887	3.2782964524652467	5678	16	8	62700	IRF7,SHMT1,ARMCX6,NDUFA1,PYCARD,RAB33A,TJP1,CRK
TF	Factor: SNA; motif: NRCAGGTGCA	TF:M12258	false	0.0005371817791017821	3.269878726773531	2635	16	6	62700	CDY2A,IRF7,CEBPA,TIMM13,RAB33A,TJP1
TF	Factor: NKX25; motif: NNANCCACTTRAAWTT	TF:M01414	false	0.0005396779811803306	3.2678653007544183	9910	16	10	62700	IRF7,TMEM50B,SHMT1,ARMCX6,FDFT1,NDUFA1,PYCARD,RAB33A,MCTS1,CRK
TF	Factor: P53; motif: NNNGRCATGCCCAGRCATGYCY	TF:M12647	false	0.0005419869254725645	3.2660111899627324	5714	16	8	62700	TMEM50B,SHMT1,CEBPA,TIMM13,PYCARD,NPPB,TJP1,MCTS1
TF	Factor: AP-2gamma; motif: GCCYNNGGS; match class: 1	TF:M00470_1	false	0.0005466953391397096	3.262254628677555	5724	16	8	62700	TMEM50B,SHMT1,CEBPA,TIMM13,FDFT1,PYCARD,TJP1,CRK
TF	Factor: ELF3; motif: WACCCGGAAGTAN	TF:M03967	false	0.0005750331667291576	3.2403071053763735	7738	16	9	62700	CDY2A,ARMCX6,CEBPA,TIMM13,FDFT1,NDUFA1,NPPB,TJP1,MCTS1
TF	Factor: Elf-1; motif: NANGCGGAAGTN	TF:M11448	false	0.0005769593303227716	3.2388547990434065	7748	16	9	62700	IRF7,ARMCX6,TIMM13,FDFT1,NDUFA1,PYCARD,RAB33A,TJP1,MCTS1
TF	Factor: LBP9; motif: ACYRGTNNNNACYRGT	TF:M11492	false	0.0005837366964763164	3.2337830040065807	7763	16	9	62700	IRF7,SHMT1,ARMCX6,CEBPA,FDFT1,PYCARD,NPPB,RAB33A,TJP1
TF	Factor: Elf-1; motif: NAMCCGGAAGTN	TF:M11447	false	0.0006500324150363171	3.187064985941155	7882	16	9	62700	IRF7,ARMCX6,TIMM13,FDFT1,NDUFA1,PYCARD,RAB33A,TJP1,MCTS1
TF	Factor: pax-6; motif: NYACGCNTSRNYGCNYN; match class: 1	TF:M11883_1	false	0.0006773792227636669	3.1691681285911155	7926	16	9	62700	SHMT1,TIMM13,FDFT1,NDUFA1,PYCARD,RAB33A,TJP1,MCTS1,CRK
TF	Factor: C-Myc; motif: NGCCACGTGNN	TF:M07601	false	0.000694641002623752	3.1582395851374434	5948	16	8	62700	IRF7,SHMT1,ARMCX6,CEBPA,TIMM13,FDFT1,NPPB,TJP1
TF	Factor: REST; motif: GGACAGCKC	TF:M04726	false	0.0007122725226713746	3.147353809105341	5975	16	8	62700	CDY2A,IRF7,SHMT1,TIMM13,PYCARD,NPPB,RAB33A,CRK
TF	Factor: Foxn2; motif: NNGCGTCNNNNNGACGCNN	TF:M11541	false	0.0007122725226713746	3.147353809105341	5973	16	8	62700	IRF7,TMEM50B,SHMT1,CEBPA,TIMM13,PYCARD,RAB33A,TJP1
TF	Factor: USF2; motif: CASGYG; match class: 1	TF:M00726_1	false	0.0007252010173029595	3.139541595353209	6009	16	8	62700	IRF7,SHMT1,ARMCX6,CEBPA,TIMM13,FDFT1,NPPB,TJP1
TF	Factor: USF2; motif: CASGYG	TF:M00726	false	0.0007252010173029595	3.139541595353209	6009	16	8	62700	IRF7,SHMT1,ARMCX6,CEBPA,TIMM13,FDFT1,NPPB,TJP1
TF	Factor: SREBP-1; motif: RTCRCGTGAY; match class: 1	TF:M11081_1	false	0.0007252010173029595	3.139541595353209	8025	16	9	62700	IRF7,SHMT1,ARMCX6,CEBPA,TIMM13,FDFT1,NPPB,RAB33A,TJP1
TF	Factor: MAX; motif: CACGTG; match class: 1	TF:M08950_1	false	0.0007252010173029595	3.139541595353209	6009	16	8	62700	IRF7,SHMT1,ARMCX6,CEBPA,TIMM13,FDFT1,NPPB,TJP1
TF	Factor: c-Myc:Max; motif: GCCAYGYGSN	TF:M00322	false	0.0007252010173029595	3.139541595353209	8011	16	9	62700	CDY2A,IRF7,TMEM50B,SHMT1,CEBPA,TIMM13,RAB33A,TJP1,CRK
TF	Factor: MAX; motif: CACGTG	TF:M08950	false	0.0007252010173029595	3.139541595353209	6009	16	8	62700	IRF7,SHMT1,ARMCX6,CEBPA,TIMM13,FDFT1,NPPB,TJP1
TF	Factor: Fli-1; motif: NACCGGAARTN; match class: 1	TF:M11400_1	false	0.0007323041154952499	3.1353085251532553	4283	16	7	62700	IRF7,ARMCX6,TIMM13,FDFT1,NDUFA1,PYCARD,MCTS1
TF	Factor: DEC1; motif: NCNCACRTGNSC	TF:M08870	false	0.0007353446527428605	3.133509061321847	8049	16	9	62700	CDY2A,IRF7,SHMT1,ARMCX6,CEBPA,FDFT1,NPPB,TJP1,CRK
TF	Factor: ER71; motif: ACCGGAARYN	TF:M02067	false	0.0007402054565006413	3.130647717782673	6040	16	8	62700	IRF7,ARMCX6,TIMM13,FDFT1,NDUFA1,PYCARD,MCTS1,CRK
TF	Factor: Fli-1:FIGLA; motif: NCCGGAARCASSTGN	TF:M08284	false	0.0007476354934475327	3.1263100889913025	8088	16	9	62700	IRF7,SHMT1,ARMCX6,CEBPA,TIMM13,NDUFA1,PYCARD,RAB33A,TJP1
TF	Factor: NF-1; motif: NTGGNNNNNNGCCAANN	TF:M00806	false	0.0007737126819622803	3.111420284542039	4345	16	7	62700	IRF7,TMEM50B,SHMT1,ARMCX6,TIMM13,FDFT1,PYCARD
TF	Factor: HAIRYLIKE; motif: NNNNCANGTG	TF:M08885	false	0.0007852244486184968	3.1050061867403924	6116	16	8	62700	CDY2A,IRF7,SHMT1,ARMCX6,CEBPA,TIMM13,FDFT1,TJP1
TF	Factor: LBP-1; motif: NRCCGGTNNNNACCGGYN; match class: 1	TF:M11490_1	false	0.0007981497564120773	3.097915614562235	6139	16	8	62700	SHMT1,ARMCX6,CEBPA,FDFT1,PYCARD,NPPB,RAB33A,TJP1
TF	Factor: ZNF341; motif: GRGGRRNRGNRGNRGGAASAGC	TF:M10144	false	0.0007981497564120773	3.097915614562235	4378	16	7	62700	SHMT1,ARMCX6,PYCARD,RAB33A,TJP1,MCTS1,CRK
TF	Factor: MTF-1; motif: TGCGCAC	TF:M01243	false	0.0008190664799481768	3.086680847076067	2920	16	6	62700	IRF7,TMEM50B,SHMT1,TIMM13,PYCARD,TJP1
TF	Factor: ER81; motif: NNCCGGAWGYN	TF:M11419	false	0.0008237355291147413	3.084212201752493	6178	16	8	62700	IRF7,ARMCX6,TIMM13,FDFT1,NDUFA1,RAB33A,TJP1,MCTS1
TF	Factor: Barhl-1; motif: NTAAACGN	TF:M10578	false	0.0008772483682786582	3.056877430919035	6235	16	8	62700	CDY2A,ARMCX6,TIMM13,FDFT1,PYCARD,RAB33A,MCTS1,CRK
TF	Factor: HES-7; motif: GNCACGYGNN; match class: 1	TF:M11066_1	false	0.000882187643032429	3.0544390297591693	8311	16	9	62700	IRF7,SHMT1,ARMCX6,CEBPA,TIMM13,FDFT1,NPPB,RAB33A,TJP1
TF	Factor: Erg; motif: NNACCGGAARTSN	TF:M09608	false	0.000882187643032429	3.0544390297591693	8311	16	9	62700	IRF7,SHMT1,ARMCX6,TIMM13,FDFT1,NDUFA1,PYCARD,MCTS1,CRK
TF	Factor: CTCF; motif: CANNWRRTGGCAG	TF:M04745	false	0.0008902429830471929	3.050491440777431	8324	16	9	62700	CDY2A,TMEM50B,SHMT1,TIMM13,PYCARD,NPPB,RAB33A,TJP1,CRK
TF	Factor: TFEA; motif: YRCACGTGACN	TF:M11090	false	0.000893453067139252	3.048928255937052	6266	16	8	62700	IRF7,SHMT1,ARMCX6,CEBPA,TIMM13,FDFT1,NPPB,TJP1
TF	Factor: NURR1; motif: NAAAGGTCAN	TF:M11772	false	0.0009056692792745827	3.0430303634792857	3002	16	6	62700	TMEM50B,ARMCX6,TIMM13,FDFT1,NPPB,RAB33A
TF	Factor: Elk-1; motif: NNNNCCGGAARTNN; match class: 1	TF:M00025_1	false	0.0009056692792745827	3.0430303634792857	4512	16	7	62700	IRF7,ARMCX6,TIMM13,FDFT1,NDUFA1,PYCARD,MCTS1
TF	Factor: SREBP-2; motif: ATCAGGTGAT	TF:M11083	false	0.0009056692792745827	3.0430303634792857	4512	16	7	62700	CDY2A,IRF7,ARMCX6,TIMM13,FDFT1,NDUFA1,CRK
TF	Factor: AREB6; motif: VNRCACCTGKNC	TF:M00414	false	0.0009079742465911877	3.041926469454634	1794	16	5	62700	IRF7,TMEM50B,CEBPA,TIMM13,RAB33A
TF	Factor: Elk-1; motif: NRSCGGAAGNN	TF:M11434	false	0.0009134772053427458	3.0393022854404825	8397	16	9	62700	IRF7,ARMCX6,TIMM13,FDFT1,NDUFA1,PYCARD,RAB33A,TJP1,MCTS1
TF	Factor: GABP-alpha; motif: NNNRCCGGAAGTGN	TF:M09935	false	0.0009145495451216753	3.0387927619315787	4526	16	7	62700	IRF7,ARMCX6,TIMM13,FDFT1,NDUFA1,TJP1,MCTS1
TF	Factor: c-Myc; motif: RACCACGTGCTC	TF:M01145	false	0.0009156888543437834	3.038252071962012	6326	16	8	62700	CDY2A,IRF7,SHMT1,ARMCX6,CEBPA,FDFT1,NPPB,TJP1
TF	Factor: DEC1; motif: NGCACGTGAS; match class: 1	TF:M09876_1	false	0.0009189180644713316	3.036723210849318	6332	16	8	62700	IRF7,SHMT1,ARMCX6,CEBPA,TIMM13,FDFT1,NPPB,TJP1
TF	Factor: HIF1; motif: NGTACGTGCNGB	TF:M00466	false	0.0009371324931532753	3.0281990035865576	3034	16	6	62700	TMEM50B,SHMT1,TIMM13,NPPB,RAB33A,MCTS1
TF	Factor: slug; motif: KCACCTGN	TF:M03565	false	0.0009416386955144613	3.0261157029863037	3042	16	6	62700	CDY2A,CEBPA,TIMM13,NPPB,RAB33A,TJP1
TF	Factor: ITF-2; motif: NCACCTGN	TF:M11155	false	0.0009416386955144613	3.0261157029863037	3042	16	6	62700	CDY2A,CEBPA,TIMM13,NPPB,RAB33A,TJP1
TF	Factor: c-Ets-2; motif: NCCGGAAGTG	TF:M08759	false	0.0009619751770147079	3.0168361344326926	8479	16	9	62700	IRF7,ARMCX6,CEBPA,TIMM13,FDFT1,NDUFA1,TJP1,MCTS1,CRK
TF	Factor: Elf-1; motif: NANGCGGAAGTR	TF:M11452	false	0.0009639187408053862	3.015959575959503	6394	16	8	62700	IRF7,ARMCX6,TIMM13,FDFT1,NDUFA1,PYCARD,RAB33A,MCTS1
TF	Factor: FLI-1; motif: NAYTTCCGGT	TF:M08913	false	0.0009639187408053862	3.015959575959503	8488	16	9	62700	IRF7,ARMCX6,TIMM13,FDFT1,NDUFA1,PYCARD,TJP1,MCTS1,CRK
TF	Factor: IRF-2; motif: NAANYGAAASYR	TF:M08775	false	0.0009748017543622291	3.011083697881702	8506	16	9	62700	CDY2A,IRF7,TMEM50B,SHMT1,ARMCX6,TIMM13,PYCARD,MCTS1,CRK
TF	Factor: SREBP-1; motif: NATCACGTGAY	TF:M00220	false	0.0009977989960815962	3.0009569373545864	4621	16	7	62700	IRF7,SHMT1,ARMCX6,TIMM13,FDFT1,NDUFA1,CRK
TF	Factor: Sox-4; motif: ACAAWGNRNYN	TF:M07614	false	0.0010032075294280616	2.998609216967119	1854	16	5	62700	TIMM13,NDUFA1,PYCARD,RAB33A,CRK
TF	Factor: ZNF692; motif: SYNGGSCCCASCCNC; match class: 1	TF:M09734_1	false	0.0010032075294280616	2.998609216967119	6450	16	8	62700	IRF7,SHMT1,ARMCX6,CEBPA,FDFT1,PYCARD,RAB33A,MCTS1
TF	Factor: SNA; motif: NNRGCAGGTGCNNNN	TF:M10528	false	0.0010090035263225006	2.996107315963558	4636	16	7	62700	CDY2A,IRF7,CEBPA,TIMM13,NPPB,RAB33A,TJP1
TF	Factor: RUNX2; motif: NRACCGCAAACCGCAN; match class: 1	TF:M04106_1	false	0.0010376780820784714	2.983937356372753	8597	16	9	62700	TMEM50B,SHMT1,ARMCX6,CEBPA,PYCARD,NPPB,RAB33A,TJP1,CRK
TF	Factor: PATZ; motif: GGGGNGGGGGMKGGRRNGGNRN	TF:M10026	false	0.0010558562631444784	2.976395199578719	8619	16	9	62700	IRF7,TMEM50B,ARMCX6,CEBPA,TIMM13,PYCARD,RAB33A,TJP1,CRK
TF	Factor: SP2; motif: GNNGGGGGCGGGGSN	TF:M03807	false	0.0010649904512940415	2.9726542860927534	8635	16	9	62700	IRF7,TMEM50B,SHMT1,CEBPA,FDFT1,PYCARD,TJP1,MCTS1,CRK
TF	Factor: RFX1; motif: NNGTNRCNWRGYAACNN	TF:M00280	false	0.0010999861283041625	2.9586127916044505	6553	16	8	62700	CDY2A,IRF7,TMEM50B,NPPB,RAB33A,TJP1,MCTS1,CRK
TF	Factor: C/EBPgamma:Elf-1; motif: TKRCGHAATWSCGGAAGT	TF:M08676	false	0.001115350656434037	2.952588572783705	8695	16	9	62700	CDY2A,SHMT1,ARMCX6,FDFT1,NDUFA1,PYCARD,RAB33A,MCTS1,CRK
TF	Factor: BTEB2; motif: RGGGNGKGGN	TF:M07277	false	0.0011263165313194655	2.9483395415564866	8719	16	9	62700	IRF7,TMEM50B,SHMT1,CEBPA,FDFT1,PYCARD,TJP1,MCTS1,CRK
TF	Factor: Pitx2; motif: WNTAAWCCCA	TF:M07056	false	0.0011300849283482775	2.9468889171121324	4749	16	7	62700	CDY2A,IRF7,TMEM50B,SHMT1,NDUFA1,NPPB,CRK
TF	Factor: pitx2; motif: NNTAAWCCCA	TF:M02114	false	0.0011300849283482775	2.9468889171121324	4749	16	7	62700	CDY2A,IRF7,TMEM50B,SHMT1,NDUFA1,NPPB,CRK
TF	Factor: STAT3; motif: NTTCCYGGAAN; match class: 1	TF:M09664_1	false	0.0011390998499264042	2.9434382053577637	1927	16	5	62700	IRF7,SHMT1,ARMCX6,RAB33A,TJP1
TF	Factor: ETS1; motif: ACCGGAARYN; match class: 1	TF:M03977_1	false	0.0011403219725893896	2.9429725072808575	4767	16	7	62700	SHMT1,ARMCX6,TIMM13,FDFT1,NDUFA1,PYCARD,MCTS1
TF	Factor: ZNF7; motif: NCYYTGYCWNCWCTTR	TF:M12716	false	0.001156803719654714	2.9367403235912803	1937	16	5	62700	CDY2A,IRF7,SHMT1,TIMM13,CRK
TF	Factor: Egr-2; motif: GNGRRNGWGKGGGNGGRG	TF:M09898	false	0.0011668276410254398	2.9329932914095473	6649	16	8	62700	TMEM50B,ARMCX6,CEBPA,PYCARD,RAB33A,TJP1,MCTS1,CRK
TF	Factor: AP-2beta; motif: GCNNNGGSCNGVGGGN; match class: 1	TF:M01858_1	false	0.0011839930830552065	2.926650834775033	3229	16	6	62700	TMEM50B,CEBPA,NDUFA1,NPPB,TJP1,CRK
TF	Factor: ELF1; motif: NNNASCCGGAAGTGGNNNN	TF:M12600	false	0.0011922102451795422	2.923647150409726	8824	16	9	62700	IRF7,ARMCX6,TIMM13,FDFT1,NDUFA1,PYCARD,RAB33A,TJP1,MCTS1
TF	Factor: MyoD; motif: CGNCAGCTGTYN	TF:M11187	false	0.0011986067437951332	2.9213232831347997	1959	16	5	62700	IRF7,CEBPA,NDUFA1,TJP1,CRK
TF	Factor: NKX25; motif: NNANCCACTTRAAWTT; match class: 1	TF:M01414_1	false	0.0012287237646330996	2.910545741995384	3261	16	6	62700	IRF7,SHMT1,ARMCX6,FDFT1,NDUFA1,CRK
TF	Factor: TFIIB; motif: YTNTMTGMSN	TF:M08904	false	0.001242653559954306	2.9056499316730777	6735	16	8	62700	CDY2A,TMEM50B,FDFT1,NDUFA1,PYCARD,RAB33A,TJP1,CRK
TF	Factor: SP1; motif: GGCCCCGCCCCCN	TF:M12666	false	0.001242653559954306	2.9056499316730777	8890	16	9	62700	IRF7,TMEM50B,SHMT1,CEBPA,TIMM13,FDFT1,NDUFA1,TJP1,CRK
TF	Factor: ELF1; motif: AACCCGGAAGTR	TF:M03966	false	0.0012510005307726853	2.90274250604471	6744	16	8	62700	CDY2A,ARMCX6,CEBPA,TIMM13,FDFT1,NDUFA1,NPPB,MCTS1
TF	Factor: Arnt; motif: NNNNNRTCACGTGAYNNNNN; match class: 1	TF:M00539_1	false	0.0012705288725945367	2.8960154612188784	6764	16	8	62700	IRF7,SHMT1,ARMCX6,CEBPA,TIMM13,FDFT1,NPPB,TJP1
TF	Factor: Arnt; motif: NNNNNRTCACGTGAYNNNNN	TF:M00539	false	0.0012705288725945367	2.8960154612188784	6764	16	8	62700	IRF7,SHMT1,ARMCX6,CEBPA,TIMM13,FDFT1,NPPB,TJP1
TF	Factor: A-Myb:Elf-1; motif: NMCCGGAACCGTTA; match class: 1	TF:M08390_1	false	0.001295986794237034	2.8873994237888865	4902	16	7	62700	CDY2A,IRF7,TMEM50B,RAB33A,TJP1,MCTS1,CRK
TF	Factor: KLF; motif: GGGNGGGG	TF:M07461	false	0.0013091889476949173	2.882997669706357	8970	16	9	62700	SHMT1,ARMCX6,CEBPA,TIMM13,PYCARD,NPPB,RAB33A,MCTS1,CRK
TF	Factor: Ebox; motif: NCACSTGNCN	TF:M01034	false	0.0013091889476949173	2.882997669706357	4913	16	7	62700	CDY2A,IRF7,SHMT1,ARMCX6,CEBPA,FDFT1,NPPB
TF	Factor: Max; motif: NNANCACGTGNTNN; match class: 1	TF:M00119_1	false	0.0013135539112696523	2.881552098069044	6809	16	8	62700	IRF7,SHMT1,ARMCX6,CEBPA,TIMM13,FDFT1,NPPB,TJP1
TF	Factor: Max; motif: NNANCACGTGNTNN	TF:M00119	false	0.0013135539112696523	2.881552098069044	6809	16	8	62700	IRF7,SHMT1,ARMCX6,CEBPA,TIMM13,FDFT1,NPPB,TJP1
TF	Factor: SREBP-2; motif: ATCACMCCAY	TF:M11084	false	0.0013156370851694927	2.880863893126847	3322	16	6	62700	TMEM50B,CEBPA,FDFT1,NDUFA1,RAB33A,TJP1
TF	Factor: AP-2gamma; motif: GCCYNCRGSN	TF:M03811	false	0.0013614108412922676	2.866010795310191	9030	16	9	62700	IRF7,CEBPA,TIMM13,NDUFA1,PYCARD,NPPB,RAB33A,TJP1,CRK
TF	Factor: ATF-3; motif: GGCGCSSNSNGRTSACGTSA; match class: 1	TF:M04744_1	false	0.0013825414275123859	2.8593218463014076	4972	16	7	62700	IRF7,TMEM50B,SHMT1,ARMCX6,TIMM13,NDUFA1,NPPB
TF	Factor: Sp2; motif: TGGGCGCGCCCA	TF:M06948	false	0.0014058936230160809	2.8520475389782827	9076	16	9	62700	IRF7,CEBPA,TIMM13,FDFT1,PYCARD,NPPB,RAB33A,TJP1,CRK
TF	Factor: ZNF436; motif: TCCTCCAGGAAGCCY; match class: 1	TF:M10477_1	false	0.0014214563299177606	2.847266478194482	9098	16	9	62700	IRF7,SHMT1,CEBPA,TIMM13,FDFT1,PYCARD,NPPB,RAB33A,CRK
TF	Factor: LBP-1; motif: NRCCGGTNNNNACCGGYN	TF:M11490	false	0.001426247519641081	2.845805097846036	6917	16	8	62700	SHMT1,ARMCX6,CEBPA,FDFT1,PYCARD,NPPB,RAB33A,TJP1
TF	Factor: AP-2alpha; motif: GCCNNNRGS; match class: 1	TF:M00469_1	false	0.0014532462393962576	2.8376607922054413	3401	16	6	62700	TMEM50B,CEBPA,TIMM13,FDFT1,TJP1,CRK
TF	Factor: Erg; motif: NACCGGAARTN; match class: 1	TF:M11396_1	false	0.0014945187538578024	2.825498630878393	5051	16	7	62700	IRF7,ARMCX6,TIMM13,FDFT1,NDUFA1,PYCARD,MCTS1
TF	Factor: IRF-4; motif: NCGAAACCGAAACYA	TF:M04015	false	0.0015018472339389203	2.8233742409879916	2090	16	5	62700	CDY2A,IRF7,TMEM50B,RAB33A,TJP1
TF	Factor: ER71:Pax-5; motif: ACCGGAACYACGCWTSANTG; match class: 1	TF:M08266_1	false	0.0015071305621820186	2.8218491232798812	9184	16	9	62700	IRF7,TMEM50B,SHMT1,CEBPA,TIMM13,FDFT1,NDUFA1,PYCARD,TJP1
TF	Factor: c-Myc:Max; motif: NNACCACGTGGTNN; match class: 1	TF:M00118_1	false	0.0015492056409372368	2.8098909303385144	7027	16	8	62700	IRF7,SHMT1,ARMCX6,CEBPA,TIMM13,FDFT1,NPPB,TJP1
TF	Factor: c-Myc:Max; motif: NNACCACGTGGTNN	TF:M00118	false	0.0015492056409372368	2.8098909303385144	7027	16	8	62700	IRF7,SHMT1,ARMCX6,CEBPA,TIMM13,FDFT1,NPPB,TJP1
TF	Factor: myogenin; motif: RGCAGSTG	TF:M00712	false	0.001648204833404902	2.782988816613705	7091	16	8	62700	CDY2A,IRF7,CEBPA,FDFT1,PYCARD,NPPB,RAB33A,TJP1
TF	Factor: BTEB4; motif: NCCACGCCCM	TF:M12186	false	0.0016576819974755785	2.7804987789652627	9326	16	9	62700	IRF7,TMEM50B,SHMT1,ARMCX6,CEBPA,TIMM13,NDUFA1,TJP1,CRK
TF	Factor: Kaiso; motif: GCMGGGRGCRGS; match class: 1	TF:M03876_1	false	0.0016576819974755785	2.7804987789652627	9325	16	9	62700	CDY2A,IRF7,TMEM50B,SHMT1,CEBPA,TIMM13,FDFT1,TJP1,CRK
TF	Factor: ARNTLIKE; motif: NNNSCACGTG	TF:M08868	false	0.0016765050174029046	2.7755951424873926	5172	16	7	62700	SHMT1,ARMCX6,CEBPA,TIMM13,FDFT1,NPPB,TJP1
TF	Factor: HAIRYLIKE; motif: NNNNCANGTG; match class: 1	TF:M08885_1	false	0.0016966828200322686	2.770399337637825	2161	16	5	62700	SHMT1,ARMCX6,CEBPA,TIMM13,FDFT1
TF	Factor: Sox-6; motif: NARACAAAARN	TF:M03888	false	0.0017100793632770137	2.7669837339157595	3532	16	6	62700	CDY2A,IRF7,NPPB,RAB33A,TJP1,CRK
TF	Factor: MyoD; motif: CGNCAGSTGTYN	TF:M11181	false	0.0017100793632770137	2.7669837339157595	3532	16	6	62700	CEBPA,NDUFA1,PYCARD,RAB33A,TJP1,CRK
TF	Factor: BTEB2; motif: WGGGTGKGGCNGGN	TF:M09972	false	0.001747449779772769	2.7575952966586583	9416	16	9	62700	IRF7,TMEM50B,SHMT1,ARMCX6,TIMM13,RAB33A,TJP1,MCTS1,CRK
TF	Factor: Pax-8; motif: NCNNTNNTGCRTGANNNN	TF:M00328	false	0.0018144084100848005	2.7412649497553554	9467	16	9	62700	CDY2A,ARMCX6,TIMM13,FDFT1,PYCARD,NPPB,TJP1,MCTS1,CRK
TF	Factor: TEF-3:Elf-1; motif: RGAATGCGGAAGTN	TF:M08415	false	0.0018144084100848005	2.7412649497553554	9470	16	9	62700	IRF7,TIMM13,FDFT1,NDUFA1,PYCARD,RAB33A,TJP1,MCTS1,CRK
TF	Factor: AP2; motif: GCCYGSGGSN; match class: 1	TF:M08867_1	false	0.0018935007882086357	2.7227345097591096	5299	16	7	62700	TMEM50B,SHMT1,CEBPA,TIMM13,RAB33A,TJP1,CRK
TF	Factor: CREB; motif: NSTGACGTAANN	TF:M00177	false	0.0018935007882086357	2.7227345097591096	5301	16	7	62700	IRF7,SHMT1,ARMCX6,TIMM13,NDUFA1,MCTS1,CRK
TF	Factor: MYC; motif: NNCCACGTGCNN; match class: 1	TF:M09812_1	false	0.0019006742777100223	2.7210923026577367	5308	16	7	62700	IRF7,SHMT1,CEBPA,TIMM13,FDFT1,NPPB,TJP1
TF	Factor: ctcf; motif: CCRSCAGGGGGCGCN	TF:M10426	false	0.0019006742777100223	2.7210923026577367	9538	16	9	62700	CDY2A,TMEM50B,SHMT1,ARMCX6,CEBPA,TIMM13,PYCARD,TJP1,CRK
TF	Factor: FOXO1A:Elk-1; motif: RWMAACAGGAAGTN	TF:M08299	false	0.0019384834789816236	2.7125378959813475	7305	16	8	62700	CDY2A,IRF7,SHMT1,FDFT1,NDUFA1,NPPB,TJP1,MCTS1
TF	Factor: PEA3; motif: NACCGGAAGTN	TF:M11428	false	0.0019430162738275861	2.7115235619303655	7310	16	8	62700	IRF7,ARMCX6,TIMM13,FDFT1,NDUFA1,RAB33A,TJP1,MCTS1
TF	Factor: TEF-3:Elk-1; motif: RMATWCCGGAWGT; match class: 1	TF:M08418_1	false	0.0019672451583368023	2.706141514875589	5344	16	7	62700	SHMT1,ARMCX6,TIMM13,FDFT1,PYCARD,NPPB,TJP1
TF	Factor: p53; motif: RGRCWWGYCYNGRCWWGYYY; match class: 1	TF:M01652_1	false	0.001969262875000854	2.7056963064408235	5347	16	7	62700	TMEM50B,SHMT1,CEBPA,PYCARD,NPPB,TJP1,MCTS1
TF	Factor: isx; motif: NTCRTTAA	TF:M10956	false	0.001973956584638392	2.7046624034694844	9599	16	9	62700	CDY2A,TMEM50B,ARMCX6,TIMM13,FDFT1,NDUFA1,PYCARD,RAB33A,MCTS1
TF	Factor: MafB; motif: CRCTGACNANN	TF:M03830	false	0.0019746145532269655	2.7045176664899797	7337	16	8	62700	TMEM50B,SHMT1,ARMCX6,NDUFA1,PYCARD,RAB33A,TJP1,CRK
TF	Factor: ERG; motif: ACCGGAART	TF:M01752	false	0.0019999348747433343	2.6989841463360715	9627	16	9	62700	IRF7,ARMCX6,TIMM13,FDFT1,NDUFA1,PYCARD,TJP1,MCTS1,CRK
TF	Factor: E2F-3; motif: GGCGGGN; match class: 1	TF:M02089_1	false	0.0019999348747433343	2.6989841463360715	9627	16	9	62700	IRF7,TMEM50B,SHMT1,CEBPA,TIMM13,FDFT1,PYCARD,TJP1,CRK
TF	Factor: c-Myc; motif: KACCACGTGSYY	TF:M01154	false	0.0020119406896143607	2.696384826077772	5378	16	7	62700	IRF7,SHMT1,CEBPA,TIMM13,FDFT1,NPPB,TJP1
TF	Factor: PPARalpha:RXRalpha; motif: NNRGGTCATWGGGGTSANG	TF:M00518	false	0.0020613468332855464	2.6858489295651085	9670	16	9	62700	IRF7,TMEM50B,SHMT1,TIMM13,FDFT1,NDUFA1,RAB33A,TJP1,MCTS1
TF	Factor: Elk-1:HOXA3; motif: ACCGGWAATKRNNTNWCNNATTAN; match class: 1	TF:M08220_1	false	0.0021338471037351796	2.670836702241917	5435	16	7	62700	ARMCX6,TIMM13,FDFT1,NDUFA1,PYCARD,TJP1,MCTS1
TF	Factor: AP-4:Fli-1; motif: RSCGGAWRCAGSTGN	TF:M08445	false	0.002146797467618646	2.668208925682327	9735	16	9	62700	IRF7,SHMT1,ARMCX6,TIMM13,FDFT1,NDUFA1,PYCARD,RAB33A,TJP1
TF	Factor: RelA-p65; motif: BCWGGGRANNK	TF:M04811	false	0.002146797467618646	2.668208925682327	7448	16	8	62700	CDY2A,IRF7,TMEM50B,SHMT1,ARMCX6,CEBPA,FDFT1,CRK
TF	Factor: ZNF526; motif: KGGGTGGGGWRC	TF:M05876	false	0.002146797467618646	2.668208925682327	464	16	3	62700	SHMT1,PYCARD,RAB33A
TF	Factor: c-Myc; motif: CACGTGGC	TF:M03867	false	0.0021846615639712027	2.6606158320500546	7471	16	8	62700	CDY2A,IRF7,SHMT1,ARMCX6,CEBPA,TIMM13,FDFT1,NPPB
TF	Factor: DEC; motif: NNNSCACSTGAS	TF:M08872	false	0.002254672687504701	2.646916496060113	7507	16	8	62700	CDY2A,IRF7,SHMT1,ARMCX6,CEBPA,TIMM13,NDUFA1,CRK
TF	Factor: ERF:SREBP-2; motif: NSCGGAARTCACGTGAT; match class: 1	TF:M08453_1	false	0.002269949568361419	2.6439837914525373	3772	16	6	62700	IRF7,TMEM50B,SHMT1,NPPB,TJP1,CRK
TF	Factor: PEA3; motif: NACCGGAAGTN	TF:M11425	false	0.0023370975734471997	2.631323155504607	7553	16	8	62700	IRF7,ARMCX6,TIMM13,FDFT1,NDUFA1,RAB33A,TJP1,MCTS1
TF	Factor: USF2; motif: NNNCCACGTGACN	TF:M03860	false	0.002339859435958216	2.6308102314878483	3798	16	6	62700	SHMT1,ARMCX6,CEBPA,TIMM13,FDFT1,NPPB
TF	Factor: GR; motif: RGWACATWATGTWCY	TF:M11847	false	0.0023482657134196974	2.629252762900196	5540	16	7	62700	CDY2A,IRF7,TIMM13,NPPB,TJP1,MCTS1,CRK
TF	Factor: AhR; motif: CCYCNRRSTNGCGTGASA	TF:M00139	false	0.0023746661700041207	2.624397434761342	3814	16	6	62700	CDY2A,TIMM13,FDFT1,PYCARD,RAB33A,TJP1
TF	Factor: TFF-1; motif: NNANCCACTTGAMNTT	TF:M01312	false	0.0023746661700041207	2.624397434761342	5556	16	7	62700	SHMT1,ARMCX6,FDFT1,NDUFA1,PYCARD,RAB33A,MCTS1
TF	Factor: MYC; motif: NNCCACGTGCNN	TF:M09812	false	0.002411124342363794	2.617780392355848	5574	16	7	62700	IRF7,SHMT1,CEBPA,TIMM13,FDFT1,NPPB,TJP1
TF	Factor: SREBP-1; motif: KATCACCCCAC	TF:M00221	false	0.0024664157812383227	2.6079337094610833	7634	16	8	62700	TMEM50B,CEBPA,TIMM13,FDFT1,NDUFA1,PYCARD,RAB33A,TJP1
TF	Factor: ESE-1; motif: SATKGCGGATGCN; match class: 1	TF:M11381_1	false	0.0024831011263837404	2.6050055930768856	9962	16	9	62700	SHMT1,ARMCX6,TIMM13,FDFT1,NDUFA1,PYCARD,NPPB,MCTS1,CRK
TF	Factor: RUNX3; motif: NRACCGCAAACCGCAN	TF:M04109	false	0.0025106756027162653	2.600209397622198	9979	16	9	62700	TMEM50B,SHMT1,ARMCX6,CEBPA,TIMM13,FDFT1,NPPB,RAB33A,TJP1
TF	Factor: THAP7; motif: GNCGCCATSTTGRGNGKGGC; match class: 1	TF:M12728_1	false	0.002525052370886469	2.59772960996071	1278	16	4	62700	CEBPA,PYCARD,TJP1,CRK
TF	Factor: c-Ets-1; motif: NNNRCCGGAWRYNNNN	TF:M01078	false	0.0025995983683838996	2.585093744286168	7704	16	8	62700	IRF7,ARMCX6,TIMM13,FDFT1,NDUFA1,RAB33A,TJP1,MCTS1
TF	Factor: USF; motif: NNRNCACGTGNYNN	TF:M00122	false	0.00260627377516123	2.5839799659078815	2434	16	5	62700	IRF7,SHMT1,ARMCX6,CEBPA,TIMM13
TF	Factor: USF; motif: NNRNCACGTGNYNN; match class: 1	TF:M00122_1	false	0.00260627377516123	2.5839799659078815	2434	16	5	62700	IRF7,SHMT1,ARMCX6,CEBPA,TIMM13
TF	Factor: AP-2gamma; motif: GCCYNCRGSN; match class: 1	TF:M03811_1	false	0.0026480496396180555	2.577073877989837	3912	16	6	62700	CEBPA,TIMM13,PYCARD,NPPB,RAB33A,TJP1
TF	Factor: c-Myc; motif: NCCACGTGCNN	TF:M09992	false	0.0026523396138753304	2.576370868280487	5683	16	7	62700	CDY2A,SHMT1,CEBPA,TIMM13,FDFT1,NPPB,TJP1
TF	Factor: Elf-1; motif: NANSCGGAAGTR	TF:M11450	false	0.0026649542010004947	2.5743102502110204	5702	16	7	62700	IRF7,ARMCX6,TIMM13,FDFT1,PYCARD,RAB33A,MCTS1
TF	Factor: Egr-1; motif: NGCGTGCGY; match class: 1	TF:M04950_1	false	0.0026649542010004947	2.5743102502110204	5693	16	7	62700	IRF7,TMEM50B,SHMT1,CEBPA,TIMM13,RAB33A,TJP1
TF	Factor: SREBP-2; motif: ATCACGTGAY	TF:M11085	false	0.0026649542010004947	2.5743102502110204	3923	16	6	62700	IRF7,ARMCX6,TIMM13,FDFT1,NDUFA1,CRK
TF	Factor: nerf; motif: YRNCAGGAAGYRGSTBDS	TF:M00531	false	0.0026649542010004947	2.5743102502110204	7764	16	8	62700	CDY2A,TMEM50B,SHMT1,ARMCX6,FDFT1,NPPB,RAB33A,MCTS1
TF	Factor: Lyl-1; motif: NCAKCTGYTNYCNN; match class: 1	TF:M09977_1	false	0.0026649542010004947	2.5743102502110204	7751	16	8	62700	CDY2A,IRF7,ARMCX6,TIMM13,NDUFA1,PYCARD,NPPB,RAB33A
TF	Factor: MAZ; motif: GGGGGAGGGGGNGRGRRRGNRG; match class: 1	TF:M09984_1	false	0.0026649542010004947	2.5743102502110204	5706	16	7	62700	IRF7,TMEM50B,ARMCX6,CEBPA,RAB33A,TJP1,MCTS1
TF	Factor: GATA-3; motif: MGATAASATCT	TF:M12195	false	0.0026649542010004947	2.5743102502110204	3929	16	6	62700	ARMCX6,FDFT1,NDUFA1,RAB33A,TJP1,MCTS1
TF	Factor: ZBTB14; motif: SSCCGCGCACNS; match class: 1	TF:M12461_1	false	0.002728671087138209	2.5640488108489006	517	16	3	62700	SHMT1,CEBPA,RAB33A
TF	Factor: E2F; motif: TTTSGCGSG	TF:M00918	false	0.0027321283838274597	2.5634988968361117	5733	16	7	62700	IRF7,SHMT1,FDFT1,NDUFA1,RAB33A,MCTS1,CRK
TF	Factor: BTEB3; motif: CCNNSCCNSCCCCKCCCCC; match class: 1	TF:M09826_1	false	0.002854820442755743	2.544421202014511	7853	16	8	62700	IRF7,TMEM50B,ARMCX6,CEBPA,PYCARD,TJP1,MCTS1,CRK
TF	Factor: TFAP2C; motif: NGCCCNNRGGCA	TF:M04152	false	0.0028907376589196853	2.5389913197624985	7872	16	8	62700	TMEM50B,CEBPA,TIMM13,FDFT1,NDUFA1,PYCARD,TJP1,CRK
TF	Factor: Sp2; motif: GGGGCGGGG	TF:M10435	false	0.0029413935978403975	2.5314468571886772	7899	16	8	62700	IRF7,TMEM50B,SHMT1,FDFT1,PYCARD,TJP1,MCTS1,CRK
TF	Factor: STAT1; motif: NTTCCNGGA	TF:M04721	false	0.0029809757133021112	2.5256415622504433	7924	16	8	62700	IRF7,SHMT1,ARMCX6,NDUFA1,PYCARD,RAB33A,TJP1,CRK
TF	Factor: CTCF; motif: NCCRSTAGGGGGCGC; match class: 1	TF:M08911_1	false	0.003066723248501196	2.5133254144550357	4064	16	6	62700	IRF7,TMEM50B,CEBPA,PYCARD,TJP1,CRK
TF	Factor: Elf-1; motif: ACTTCCGGG	TF:M04714	false	0.003074684294415021	2.5121994705332282	7969	16	8	62700	IRF7,ARMCX6,TIMM13,FDFT1,NDUFA1,TJP1,MCTS1,CRK
TF	Factor: ERG; motif: ACCGGAARTN; match class: 1	TF:M03975_1	false	0.0031187343880654237	2.506021611042638	4089	16	6	62700	IRF7,ARMCX6,TIMM13,FDFT1,NDUFA1,PYCARD
TF	Factor: Sox-5; motif: NNAACAATNN; match class: 1	TF:M00042_1	false	0.0031187343880654237	2.506021611042638	551	16	3	62700	CDY2A,SHMT1,ARMCX6
TF	Factor: E2F-1; motif: NTTTCGCGCS	TF:M00940	false	0.0031187343880654237	2.506021611042638	8001	16	8	62700	IRF7,TMEM50B,ARMCX6,TIMM13,FDFT1,RAB33A,TJP1,CRK
TF	Factor: NFYA; motif: NNRGCCAATSRGMRSSNNSN; match class: 1	TF:M12642_1	false	0.0032152401515160734	2.4927865833670944	558	16	3	62700	TMEM50B,FDFT1,RAB33A
TF	Factor: foxl2; motif: NNYGTAAACAN	TF:M11579	false	0.0032656496262989947	2.4860304128411204	5956	16	7	62700	IRF7,TIMM13,FDFT1,NDUFA1,NPPB,TJP1,MCTS1
TF	Factor: E2F; motif: TTTSGCGS; match class: 1	TF:M00426_1	false	0.0033059835086552566	2.4806993171644156	5976	16	7	62700	IRF7,TIMM13,FDFT1,NPPB,RAB33A,TJP1,MCTS1
TF	Factor: KLF17; motif: NGGGCGG	TF:M05386	false	0.0033059835086552566	2.4806993171644156	8085	16	8	62700	TMEM50B,SHMT1,CEBPA,TIMM13,FDFT1,NDUFA1,TJP1,CRK
TF	Factor: LKLF; motif: NGGGCGG	TF:M05499	false	0.0033059835086552566	2.4806993171644156	8085	16	8	62700	TMEM50B,SHMT1,CEBPA,TIMM13,FDFT1,NDUFA1,TJP1,CRK
TF	Factor: Erg; motif: NACCGGAWWTCCGGTN; match class: 1	TF:M11395_1	false	0.0033063622364108737	2.4806495679888796	8094	16	8	62700	IRF7,TMEM50B,ARMCX6,CEBPA,FDFT1,PYCARD,NPPB,TJP1
TF	Factor: Fli-1:Dlx-2; motif: RNCGGAARYAATTA	TF:M08470	false	0.003319743139401706	2.478895517939332	5988	16	7	62700	ARMCX6,TIMM13,FDFT1,NDUFA1,TJP1,MCTS1,CRK
TF	Factor: beta-catenin; motif: CTTTGATN	TF:M07599	false	0.003354902483976061	2.474320098829292	8123	16	8	62700	CDY2A,TMEM50B,SHMT1,TIMM13,FDFT1,PYCARD,NPPB,MCTS1
TF	Factor: Pasx-5; motif: GTCACGSTT; match class: 1	TF:M04765_1	false	0.003513971871798747	2.4542017192128016	4210	16	6	62700	TMEM50B,NDUFA1,PYCARD,RAB33A,TJP1,MCTS1
TF	Factor: ZNF777; motif: GTCCGYCCCGTCSAACAAT; match class: 1	TF:M08993_1	false	0.003513971871798747	2.4542017192128016	4210	16	6	62700	CDY2A,TMEM50B,ARMCX6,FDFT1,PYCARD,CRK
TF	Factor: E2F-1; motif: TTGGCGCGRAANNGNM; match class: 1	TF:M00938_1	false	0.0035164594106336412	2.4538943911439546	2665	16	5	62700	TMEM50B,SHMT1,CEBPA,PYCARD,CRK
TF	Factor: SREBP-2; motif: RTGGGGTGAY	TF:M07406	false	0.0035448985861994413	2.4503961847641222	6070	16	7	62700	CDY2A,TMEM50B,CEBPA,FDFT1,NDUFA1,RAB33A,TJP1
TF	Factor: C-Myc; motif: NGCCACGTGNN; match class: 1	TF:M07601_1	false	0.003548386071577151	2.4499691341520653	4224	16	6	62700	SHMT1,ARMCX6,CEBPA,TIMM13,FDFT1,NPPB
TF	Factor: E2F-4; motif: NTTTCSCGCC; match class: 1	TF:M07380_1	false	0.0035485438317390382	2.4499498259811476	8209	16	8	62700	IRF7,TMEM50B,SHMT1,CEBPA,TIMM13,NDUFA1,TJP1,CRK
TF	Factor: AP-4; motif: NCAGCTGYNGNCN	TF:M01860	false	0.0035485438317390382	2.4499498259811476	6079	16	7	62700	TMEM50B,SHMT1,ARMCX6,TIMM13,FDFT1,PYCARD,RAB33A
TF	Factor: AP-2beta; motif: NSCCNNNGGSN; match class: 1	TF:M11478_1	false	0.0035784050892645643	2.4463104971744487	8225	16	8	62700	IRF7,TMEM50B,SHMT1,CEBPA,TIMM13,FDFT1,RAB33A,CRK
TF	Factor: HIF-1alpha; motif: NNACGTGNN	TF:M07043	false	0.003643162085142367	2.4385215064640926	1463	16	4	62700	SHMT1,TIMM13,NDUFA1,NPPB
TF	Factor: AP-2alpha; motif: NSCCNCRGGSN	TF:M07348	false	0.003643162085142367	2.4385215064640926	8251	16	8	62700	IRF7,SHMT1,TIMM13,FDFT1,PYCARD,RAB33A,TJP1,CRK
TF	Factor: POU2F1:PEA3; motif: ACCGGATATGCAN	TF:M08402	false	0.0036492527283171106	2.4377960586104677	8256	16	8	62700	SHMT1,TIMM13,FDFT1,NDUFA1,PYCARD,RAB33A,MCTS1,CRK
TF	Factor: rfx3:SRF; motif: TRGCAACNNNNNCCNWATANGGN; match class: 1	TF:M08623_1	false	0.003690943176504488	2.4328626408841334	8276	16	8	62700	SHMT1,CEBPA,FDFT1,NDUFA1,PYCARD,NPPB,TJP1,MCTS1
TF	Factor: ZEB1; motif: CAGGTGN	TF:M04831	false	0.003699835900162747	2.4318175378882088	8283	16	8	62700	CDY2A,IRF7,SHMT1,TIMM13,NDUFA1,PYCARD,NPPB,CRK
TF	Factor: ELF1; motif: NCCGGAARTN	TF:M02053	false	0.00373304267202147	2.427937045670391	6151	16	7	62700	IRF7,TIMM13,FDFT1,NDUFA1,PYCARD,MCTS1,CRK
TF	Factor: Elk-1; motif: RCCGGAAGTGN	TF:M09904	false	0.003810733254952615	2.4189914500618843	8326	16	8	62700	IRF7,ARMCX6,TIMM13,FDFT1,NDUFA1,TJP1,MCTS1,CRK
TF	Factor: COUP; motif: TGACCTTTGACCC	TF:M00765	false	0.00385834113027544	2.413599377405781	2742	16	5	62700	IRF7,SHMT1,ARMCX6,TIMM13,TJP1
TF	Factor: Kaiso; motif: NTCCTGCNAN	TF:M01119	false	0.0038858822939571314	2.410510358615061	4323	16	6	62700	ARMCX6,FDFT1,NPPB,RAB33A,MCTS1,CRK
TF	Factor: AP-2; motif: MKCCCSCNGGCG; match class: 1	TF:M00189_1	false	0.004003272342923613	2.3975848638030586	6239	16	7	62700	TMEM50B,SHMT1,CEBPA,NDUFA1,PYCARD,NPPB,TJP1
TF	Factor: sp4; motif: NNNGCYCCGCCCCCY	TF:M10530	false	0.004003272342923613	2.3975848638030586	8403	16	8	62700	CDY2A,IRF7,TMEM50B,SHMT1,CEBPA,TIMM13,TJP1,CRK
TF	Factor: HOXB2:Elk-1; motif: TAATKRCCGGAAGTN	TF:M08341	false	0.004003272342923613	2.3975848638030586	6237	16	7	62700	IRF7,SHMT1,ARMCX6,TIMM13,PYCARD,MCTS1,CRK
TF	Factor: STAT3; motif: NNTTCCRGGAANNNNN; match class: 1	TF:M01595_1	false	0.004032742751854713	2.3943994806983695	2778	16	5	62700	IRF7,SHMT1,ARMCX6,RAB33A,TJP1
TF	Factor: Elk-1; motif: NACMGGAAGTN	TF:M11432	false	0.00404117891693967	2.393491921415924	6256	16	7	62700	IRF7,ARMCX6,TIMM13,FDFT1,NDUFA1,TJP1,MCTS1
TF	Factor: p63; motif: NRCAWGYCCAGRCWTGYNN	TF:M10024	false	0.004071822957853218	2.3902111133085606	2789	16	5	62700	IRF7,SHMT1,ARMCX6,NPPB,RAB33A
TF	Factor: EHF; motif: BTTCCTGC	TF:M07251	false	0.004071822957853218	2.3902111133085606	6270	16	7	62700	CDY2A,TMEM50B,CEBPA,NDUFA1,NPPB,MCTS1,CRK
TF	Factor: SREBP-1; motif: RNCACGCSAY	TF:M11082	false	0.004071822957853218	2.3902111133085606	4381	16	6	62700	CDY2A,TMEM50B,CEBPA,TIMM13,RAB33A,TJP1
TF	Factor: GATA-2; motif: NNGATAASN	TF:M12191	false	0.004072943056472357	2.390091661711869	1527	16	4	62700	FDFT1,PYCARD,RAB33A,TJP1
TF	Factor: SAP-1; motif: NNCCGGAAGTGN	TF:M09905	false	0.004103871263836162	2.3868062712594202	8457	16	8	62700	TMEM50B,TIMM13,FDFT1,NDUFA1,PYCARD,TJP1,MCTS1,CRK
TF	Factor: Spic; motif: NGNGGAASTN	TF:M02077	false	0.004123276024375769	2.384757591259579	8466	16	8	62700	CDY2A,IRF7,TMEM50B,CEBPA,FDFT1,PYCARD,NPPB,MCTS1
TF	Factor: Smad2; motif: TGTCTGNCWCCT	TF:M10059	false	0.004247533449335122	2.371863192375464	6324	16	7	62700	CDY2A,IRF7,SHMT1,TIMM13,FDFT1,TJP1,CRK
TF	Factor: NGFI-C; motif: WTGCGTGGGYGG	TF:M00244	false	0.004247533449335122	2.371863192375464	6325	16	7	62700	IRF7,TMEM50B,ARMCX6,CEBPA,TIMM13,TJP1,CRK
TF	Factor: CSX; motif: NNCACTTGNRN; match class: 1	TF:M02108_1	false	0.004259863279696114	2.3706043393541782	1550	16	4	62700	CDY2A,TMEM50B,ARMCX6,CRK
TF	Factor: GATA-1; motif: NCWGATAACA	TF:M00346	false	0.004271252469594234	2.369444757088507	4433	16	6	62700	CDY2A,SHMT1,ARMCX6,FDFT1,TJP1,CRK
TF	Factor: USF2; motif: NNNSSYCACGTGACNNNNNNNNNSCN; match class: 1	TF:M12682_1	false	0.0043105734331630435	2.365464952045077	643	16	3	62700	SHMT1,ARMCX6,TIMM13
TF	Factor: E2F; motif: NNTTTCGCGCN	TF:M08875	false	0.00441648661682766	2.3549230812571227	6379	16	7	62700	IRF7,TMEM50B,CEBPA,TIMM13,FDFT1,NDUFA1,TJP1
TF	Factor: CDP; motif: CCAATAATCGAT	TF:M00095	false	0.004542093108629197	2.342743967397345	8611	16	8	62700	IRF7,TMEM50B,SHMT1,TIMM13,FDFT1,PYCARD,MCTS1,CRK
TF	Factor: nerf; motif: NRRNSCGGAAGNRNNNN	TF:M09606	false	0.004554756468389287	2.3415348387265773	6417	16	7	62700	TIMM13,FDFT1,NDUFA1,PYCARD,RAB33A,TJP1,MCTS1
TF	Factor: HDAC1; motif: KGCARGGTC; match class: 1	TF:M07041_1	false	0.0045811466079404345	2.33902580951169	6425	16	7	62700	IRF7,SHMT1,CEBPA,FDFT1,RAB33A,MCTS1,CRK
TF	Factor: GATA-4; motif: NNGATAASNN	TF:M12207	false	0.004676179628241915	2.330108814435798	2898	16	5	62700	SHMT1,ARMCX6,FDFT1,NPPB,TJP1
TF	Factor: GATA-3; motif: AGATAAGATCT	TF:M12193	false	0.00479560669203434	2.3191564424379654	6481	16	7	62700	CDY2A,ARMCX6,FDFT1,NDUFA1,RAB33A,TJP1,MCTS1
TF	Factor: AhR:Arnt; motif: GRGKATYGCGTGMCWNSCC	TF:M00237	false	0.004818731711491222	2.3170672528775524	6490	16	7	62700	TMEM50B,SHMT1,TIMM13,FDFT1,PYCARD,RAB33A,TJP1
TF	Factor: SREBP; motif: VNNVTCACCCYA	TF:M00776	false	0.004818731711491222	2.3170672528775524	6489	16	7	62700	TMEM50B,ARMCX6,CEBPA,FDFT1,NPPB,RAB33A,TJP1
TF	Factor: ETV7; motif: NCCGGAANNN; match class: 1	TF:M02071_1	false	0.004821037513561025	2.316859489162261	4561	16	6	62700	SHMT1,TIMM13,FDFT1,NDUFA1,PYCARD,MCTS1
TF	Factor: RNF96; motif: BCCCGCRGCC	TF:M01199	false	0.004821037513561025	2.316859489162261	8709	16	8	62700	IRF7,TMEM50B,SHMT1,CEBPA,TIMM13,NDUFA1,TJP1,CRK
TF	Factor: WT1; motif: RGGNGGGGGAGGRGGNGGRG; match class: 1	TF:M10108_1	false	0.004822111984781529	2.316762708141902	2927	16	5	62700	IRF7,ARMCX6,RAB33A,TJP1,CRK
TF	Factor: CSX; motif: NCCACTTRAN	TF:M10640	false	0.004839070341094135	2.315238064907908	6504	16	7	62700	SHMT1,ARMCX6,FDFT1,NDUFA1,RAB33A,MCTS1,CRK
TF	Factor: Sp1; motif: NGGGGGCGGGGCCNGGGGGGGG	TF:M10071	false	0.0048430770341253565	2.314878622997754	8724	16	8	62700	IRF7,TMEM50B,SHMT1,CEBPA,TIMM13,FDFT1,TJP1,CRK
TF	Factor: GATA-2; motif: ASAGATAANA; match class: 1	TF:M00349_1	false	0.0048954972506917716	2.3102031889959465	680	16	3	62700	CDY2A,FDFT1,MCTS1
TF	Factor: Sp6; motif: WGGGCGG	TF:M05361	false	0.0049378071277980185	2.306465877743277	8759	16	8	62700	CEBPA,TIMM13,FDFT1,PYCARD,RAB33A,TJP1,MCTS1,CRK
TF	Factor: CPBP; motif: NGGGCGG	TF:M05444	false	0.0049378071277980185	2.306465877743277	8759	16	8	62700	CEBPA,TIMM13,FDFT1,PYCARD,RAB33A,TJP1,MCTS1,CRK
TF	Factor: Sp2; motif: WGGGCGG	TF:M05332	false	0.0049378071277980185	2.306465877743277	8759	16	8	62700	CEBPA,TIMM13,FDFT1,PYCARD,RAB33A,TJP1,MCTS1,CRK
TF	Factor: Elf-1; motif: RANSMGGAAGTR	TF:M11446	false	0.005023787113464194	2.2989687724170937	2964	16	5	62700	IRF7,ARMCX6,TIMM13,PYCARD,MCTS1
TF	Factor: FLI1; motif: ACCGGAARTN; match class: 1	TF:M03988_1	false	0.0052021436859169745	2.283817656534788	2995	16	5	62700	IRF7,TIMM13,FDFT1,NDUFA1,PYCARD
TF	Factor: ETS1; motif: GCCGGAWGTACTTCCGGN; match class: 1	TF:M03978_1	false	0.0052021436859169745	2.283817656534788	6607	16	7	62700	CDY2A,IRF7,TIMM13,FDFT1,NDUFA1,TJP1,CRK
TF	Factor: IRF-3; motif: GCNGTTTCCWGGAAACNGAAAC	TF:M11674	false	0.0052021436859169745	2.283817656534788	4650	16	6	62700	IRF7,SHMT1,ARMCX6,NDUFA1,PYCARD,NPPB
TF	Factor: Erg; motif: NACCGGAWWTCCGGTN	TF:M11395	false	0.005220809661523351	2.28226213985899	8852	16	8	62700	IRF7,TMEM50B,ARMCX6,CEBPA,FDFT1,PYCARD,NPPB,TJP1
TF	Factor: SMAD4; motif: GKSRKKCAGMCANCY	TF:M00733	false	0.005334132132478685	2.2729362305479746	8882	16	8	62700	CDY2A,TMEM50B,SHMT1,CEBPA,TIMM13,NPPB,TJP1,CRK
TF	Factor: Sp1; motif: GGNDGGRGGCGGGG	TF:M04953	false	0.005341199069690019	2.272361235313627	8886	16	8	62700	TMEM50B,SHMT1,ARMCX6,CEBPA,TIMM13,TJP1,MCTS1,CRK
TF	Factor: AP-2alpha; motif: NSCCNCRGGSN; match class: 1	TF:M07348_1	false	0.00538889192352146	2.26850052627388	3023	16	5	62700	SHMT1,TIMM13,RAB33A,TJP1,CRK
TF	Factor: NRL; motif: NNNNTGCTGAC	TF:M04224	false	0.00539792711185379	2.2677729840131837	4696	16	6	62700	IRF7,SHMT1,NPPB,TJP1,MCTS1,CRK
TF	Factor: PXR; motif: NYGAACTSNNTGAACTC	TF:M11733	false	0.00539792711185379	2.2677729840131837	3027	16	5	62700	CDY2A,SHMT1,ARMCX6,PYCARD,CRK
TF	Factor: Myogenin; motif: CGACAGCTGTYN	TF:M11191	false	0.00539792711185379	2.2677729840131837	157	16	2	62700	NDUFA1,TJP1
TF	Factor: Tal; motif: GWSNNCABCTGC	TF:M07469	false	0.005431074344516026	2.2651142522263226	4705	16	6	62700	CDY2A,IRF7,CEBPA,PYCARD,NPPB,CRK
TF	Factor: E2F-1; motif: NTTTTGGCGCCAWWWN; match class: 1	TF:M11533_1	false	0.005474772675613996	2.2616339089583586	8935	16	8	62700	IRF7,TMEM50B,SHMT1,CEBPA,FDFT1,PYCARD,RAB33A,CRK
TF	Factor: SAP-1; motif: NNCCGGAAGTGN; match class: 1	TF:M09905_1	false	0.005531779190328227	2.257135163764445	3051	16	5	62700	TIMM13,FDFT1,NDUFA1,PYCARD,MCTS1
TF	Factor: Elk-1:T-bet; motif: TCACACCGGAAGNN	TF:M08231	false	0.005718181648629697	2.2427420525903976	6747	16	7	62700	IRF7,SHMT1,TIMM13,FDFT1,NDUFA1,PYCARD,RAB33A
TF	Factor: LBP-1; motif: CAGCTGS	TF:M00644	false	0.005718181648629697	2.2427420525903976	9009	16	8	62700	IRF7,SHMT1,CEBPA,TIMM13,FDFT1,NDUFA1,PYCARD,RAB33A
TF	Factor: PPARALPHA:RXR-ALPHA; motif: AWNTRGGTNAAAGGTCAN; match class: 1	TF:M08960_1	false	0.0058711120587739175	2.2312796303968683	4790	16	6	62700	CDY2A,IRF7,TMEM50B,ARMCX6,TIMM13,NPPB
TF	Factor: FLI-1; motif: NAYTTCCGGT; match class: 1	TF:M08913_1	false	0.005969029567914219	2.2240962698015436	3112	16	5	62700	IRF7,TIMM13,FDFT1,NDUFA1,PYCARD
TF	Factor: Elk-1:Pax-1; motif: ACCGGAACTACGCWTSANTG	TF:M08224	false	0.005969029567914219	2.2240962698015436	9072	16	8	62700	CDY2A,IRF7,SHMT1,CEBPA,TIMM13,FDFT1,NDUFA1,TJP1
TF	Factor: NF-1C; motif: NTTGGCNNNNTGCCARN	TF:M11729	false	0.006036381522104345	2.2192233189779054	1749	16	4	62700	ARMCX6,FDFT1,RAB33A,MCTS1
TF	Factor: ZXDL; motif: GSGSCNNGGGMRGCNCCGGGS; match class: 1	TF:M12722_1	false	0.006036835177175421	2.2191906814631395	6819	16	7	62700	TMEM50B,SHMT1,CEBPA,PYCARD,NPPB,TJP1,CRK
TF	Factor: GKLF; motif: GCCMCRCCCNNN	TF:M01588	false	0.006102174458205231	2.214515380247728	9111	16	8	62700	IRF7,TMEM50B,SHMT1,ARMCX6,FDFT1,NDUFA1,TJP1,CRK
TF	Factor: Erm; motif: NRRSAGGAARNGRN	TF:M09916	false	0.006178779342857678	2.2090973140734023	6849	16	7	62700	CDY2A,IRF7,CEBPA,NDUFA1,PYCARD,NPPB,MCTS1
TF	Factor: ZNF511; motif: GGRRGRGGCWGNG; match class: 1	TF:M09738_1	false	0.006193887416897552	2.2080366928546775	4851	16	6	62700	IRF7,CEBPA,TIMM13,NPPB,TJP1,CRK
TF	Factor: YB-1; motif: NNNNCCAATNN; match class: 1	TF:M03862_1	false	0.006249787474608117	2.204134750683806	3152	16	5	62700	TMEM50B,SHMT1,FDFT1,RAB33A,MCTS1
TF	Factor: MTF-1; motif: TGCGCAC; match class: 1	TF:M01243_1	false	0.006298629105919467	2.2007539642799037	761	16	3	62700	IRF7,TMEM50B,TIMM13
TF	Factor: slug; motif: CACCTGNNN	TF:M07394	false	0.006305311807690969	2.200293432007431	1776	16	4	62700	IRF7,CEBPA,TIMM13,NPPB
TF	Factor: ELK1; motif: ACCGGAAGTN	TF:M03970	false	0.006331496678464812	2.198493616622933	4882	16	6	62700	IRF7,ARMCX6,TIMM13,FDFT1,NDUFA1,MCTS1
TF	Factor: SREBP-1; motif: NSNNTCACNCCANNN	TF:M01173	false	0.006331496678464812	2.198493616622933	4881	16	6	62700	CDY2A,TMEM50B,CEBPA,NDUFA1,RAB33A,TJP1
TF	Factor: USF1; motif: NNNNGTCACGTGGN	TF:M07067	false	0.006331496678464812	2.198493616622933	3166	16	5	62700	SHMT1,ARMCX6,TIMM13,FDFT1,NPPB
TF	Factor: GATAD2A; motif: CCTKTG; match class: 1	TF:M09726_1	false	0.0063315452168226346	2.198490287258451	9183	16	8	62700	CDY2A,IRF7,SHMT1,ARMCX6,TIMM13,NPPB,RAB33A,TJP1
TF	Factor: ZNF528; motif: NSTCCGGAAGA	TF:M06849	false	0.006372785665477228	2.195670687806945	175	16	2	62700	FDFT1,NDUFA1
TF	Factor: NR1B1; motif: NRGGTCANRRGGTCAN	TF:M11792	false	0.006396137277331908	2.19408222376446	4896	16	6	62700	CDY2A,IRF7,SHMT1,FDFT1,NPPB,TJP1
TF	Factor: c-Myc; motif: NSCACGTGGN	TF:M04743	false	0.006406244935254143	2.1933964606151055	4899	16	6	62700	SHMT1,CEBPA,TIMM13,FDFT1,NPPB,TJP1
TF	Factor: ESR2; motif: AGGTCASNNTGNCCY	TF:M07210	false	0.006448482126829021	2.1905424995538043	3188	16	5	62700	IRF7,NPPB,RAB33A,TJP1,CRK
TF	Factor: CSX; motif: NCCACTTRAN	TF:M10642	false	0.006492422328585635	2.187593237304118	4916	16	6	62700	SHMT1,ARMCX6,FDFT1,NDUFA1,RAB33A,MCTS1
TF	Factor: DPRX; motif: NNGGATTANN	TF:M04306	false	0.006646317598694516	2.1774189095115863	4941	16	6	62700	TMEM50B,SHMT1,ARMCX6,FDFT1,NDUFA1,CRK
TF	Factor: ETV5; motif: NCCGGAWGYN	TF:M03983	false	0.006646317598694516	2.1774189095115863	3213	16	5	62700	IRF7,TIMM13,NDUFA1,RAB33A,MCTS1
TF	Factor: SREBP-1; motif: NNNGTGGGGTGAN	TF:M04632	false	0.006653594382709021	2.176943678177234	4945	16	6	62700	TMEM50B,CEBPA,FDFT1,NDUFA1,RAB33A,TJP1
TF	Factor: MTF-1; motif: NTTTTGCACACGGCNNN	TF:M12280	false	0.00670897594829586	2.1733437650686995	6983	16	7	62700	TMEM50B,SHMT1,ARMCX6,TIMM13,RAB33A,TJP1,CRK
TF	Factor: NR1B1; motif: NRGGNCRTGACCTN; match class: 1	TF:M11796_1	false	0.006727819564139021	2.172125664556988	4960	16	6	62700	TMEM50B,SHMT1,CEBPA,NPPB,RAB33A,TJP1
TF	Factor: Fli-1; motif: NACCGGAARTN; match class: 1	TF:M11404_1	false	0.006731432323108936	2.171892516186498	3229	16	5	62700	IRF7,TIMM13,FDFT1,NDUFA1,PYCARD
TF	Factor: USF2; motif: NNNGGTCACGTGRYNN; match class: 1	TF:M09820_1	false	0.006800538777165324	2.167456678664248	791	16	3	62700	SHMT1,ARMCX6,TIMM13
TF	Factor: Nkx2-8; motif: STCGTTGAN	TF:M10632	false	0.006800538777165324	2.167456678664248	4974	16	6	62700	CDY2A,SHMT1,CEBPA,NPPB,TJP1,MCTS1
TF	Factor: GATA-1; motif: MNAGATAANR; match class: 1	TF:M00347_1	false	0.006810168556972454	2.1668421388277292	792	16	3	62700	CDY2A,FDFT1,MCTS1
TF	Factor: RARA; motif: ARGGTCAAAAGGTCA	TF:M04481	false	0.006810168556972454	2.1668421388277292	3242	16	5	62700	CDY2A,ARMCX6,FDFT1,NPPB,MCTS1
TF	Factor: CTCF; motif: NCCRSTAGGGGGCGC	TF:M08911	false	0.006847897313251469	2.164442760688178	9332	16	8	62700	IRF7,TMEM50B,ARMCX6,CEBPA,TIMM13,PYCARD,TJP1,CRK
TF	Factor: Erm; motif: ACCGGAAGTN	TF:M02069	false	0.006866528848854855	2.1632627509693196	7025	16	7	62700	TIMM13,FDFT1,NDUFA1,PYCARD,RAB33A,TJP1,CRK
TF	Factor: STAT3; motif: NGNNATTTCCSGGAARTGNNN	TF:M00225	false	0.006927646093036767	2.1594143068693388	3258	16	5	62700	IRF7,SHMT1,ARMCX6,NPPB,TJP1
TF	Factor: Elf-1; motif: NANCCGGAAGTN	TF:M11451	false	0.006927646093036767	2.1594143068693388	7042	16	7	62700	IRF7,ARMCX6,TIMM13,FDFT1,NDUFA1,PYCARD,MCTS1
TF	Factor: SP2; motif: GGGCGGGAC	TF:M01783	false	0.006927646093036767	2.1594143068693388	9359	16	8	62700	IRF7,TMEM50B,SHMT1,FDFT1,RAB33A,TJP1,MCTS1,CRK
TF	Factor: GR; motif: RGNACANKNTGTNCY	TF:M09625	false	0.006946729543898964	2.1582196091260375	9365	16	8	62700	CDY2A,IRF7,CEBPA,TIMM13,NPPB,TJP1,MCTS1,CRK
TF	Factor: NF-1A; motif: NGCCARN	TF:M03554	false	0.006982817011052727	2.1559693387596903	5015	16	6	62700	IRF7,PYCARD,RAB33A,TJP1,MCTS1,CRK
TF	Factor: SREBP-1; motif: RTCACCCCAY	TF:M07405	false	0.007008423848666728	2.1543796412048657	7062	16	7	62700	CDY2A,TMEM50B,CEBPA,FDFT1,NDUFA1,RAB33A,TJP1
TF	Factor: AP-2alpha; motif: NGCCYSNNGSN	TF:M01857	false	0.00703475554622441	2.152750989454592	9389	16	8	62700	TMEM50B,SHMT1,CEBPA,TIMM13,NDUFA1,PYCARD,TJP1,CRK
TF	Factor: N-Myc; motif: NGCCACGTGSNN	TF:M09991	false	0.007088902670327081	2.149420986411412	1862	16	4	62700	SHMT1,CEBPA,FDFT1,NPPB
TF	Factor: VDR; motif: NRGGTCANNGRGKTCA	TF:M10106	false	0.007088902670327081	2.149420986411412	7084	16	7	62700	IRF7,SHMT1,ARMCX6,TIMM13,PYCARD,NPPB,RAB33A
TF	Factor: HIF2A; motif: ACGTGNNN	TF:M07356	false	0.007176995671677433	2.1440573156831326	1869	16	4	62700	SHMT1,CEBPA,FDFT1,RAB33A
TF	Factor: FOXO1A:Elf-1; motif: NAGAAAACCGAANM; match class: 1	TF:M08295_1	false	0.007223180807523372	2.141271513932884	5060	16	6	62700	CDY2A,IRF7,TMEM50B,ARMCX6,PYCARD,MCTS1
TF	Factor: Myc; motif: CACGTGS	TF:M00799	false	0.007223180807523372	2.141271513932884	5061	16	6	62700	SHMT1,CEBPA,TIMM13,FDFT1,NPPB,TJP1
TF	Factor: TEF-3:C/EBPbeta; motif: RTTGCGYAAYNNNNNGGAATGY	TF:M08626	false	0.007252143744771398	2.1395335963384805	7119	16	7	62700	CDY2A,IRF7,ARMCX6,TIMM13,NDUFA1,TJP1,MCTS1
TF	Factor: DEC1; motif: CNCACRTGASC; match class: 1	TF:M03572_1	false	0.007274487283997394	2.1381976109437826	1879	16	4	62700	IRF7,CEBPA,FDFT1,RAB33A
TF	Factor: Sox-10; motif: MAANRRNNNCWTTGTT	TF:M10065	false	0.007333981685330343	2.1346601789090816	7136	16	7	62700	CDY2A,TMEM50B,SHMT1,ARMCX6,PYCARD,NPPB,RAB33A
TF	Factor: GTF2IRD1-isoform2; motif: GGGATTRNR; match class: 1	TF:M01229_1	false	0.007358977108560071	2.133182548024014	9478	16	8	62700	CDY2A,TMEM50B,SHMT1,FDFT1,NDUFA1,PYCARD,NPPB,CRK
TF	Factor: LRH-1; motif: TGACCTTGRNYCAAGGTCA	TF:M11830	false	0.007417386970368703	2.1297490629442755	7155	16	7	62700	CDY2A,IRF7,TMEM50B,TIMM13,NPPB,MCTS1,CRK
TF	Factor: Tax/CREB; motif: RTGACGCATAYCCCC	TF:M00115	false	0.007436274983799453	2.128644558956807	9497	16	8	62700	IRF7,SHMT1,ARMCX6,CEBPA,NPPB,RAB33A,MCTS1,CRK
TF	Factor: NF-1; motif: NNTTGGCNNNNNNCCNNN	TF:M00193	false	0.007512146601830007	2.124235945270094	5111	16	6	62700	IRF7,TMEM50B,SHMT1,ARMCX6,TIMM13,PYCARD
TF	Factor: ZNF576; motif: NCCASCAGGKGGCGMCAGNG	TF:M12711	false	0.007556777009143506	2.1216633930696855	1904	16	4	62700	IRF7,ARMCX6,TIMM13,TJP1
TF	Factor: MAZ; motif: GGGGAGGG	TF:M00649	false	0.007626686040386316	2.1176641313789837	9550	16	8	62700	IRF7,TMEM50B,CEBPA,NPPB,RAB33A,TJP1,MCTS1,CRK
TF	Factor: SNA; motif: NRCAGGTGCR; match class: 1	TF:M12257_1	false	0.007626686040386316	2.1176641313789837	199	16	2	62700	CEBPA,TIMM13
TF	Factor: YY1; motif: NAANATGGCGNNN	TF:M08982	false	0.007626686040386316	2.1176641313789837	7204	16	7	62700	CDY2A,ARMCX6,NDUFA1,PYCARD,NPPB,RAB33A,CRK
TF	Factor: c-Myc:Max; motif: NANCACGTGNNW	TF:M00123	false	0.007626686040386316	2.1176641313789837	3360	16	5	62700	IRF7,CEBPA,TIMM13,NPPB,TJP1
TF	Factor: slug; motif: NRCAGGTGCR; match class: 1	TF:M12261_1	false	0.007626686040386316	2.1176641313789837	199	16	2	62700	CEBPA,TIMM13
TF	Factor: ETF; motif: GVGGMGG; match class: 1	TF:M00695_1	false	0.0076283515712072215	2.117569299643232	7207	16	7	62700	TMEM50B,SHMT1,CEBPA,FDFT1,RAB33A,TJP1,CRK
TF	Factor: SRY; motif: AAACWAM	TF:M00148	false	0.0076356222696033526	2.117155564076758	9556	16	8	62700	CDY2A,TMEM50B,ARMCX6,FDFT1,PYCARD,NPPB,TJP1,MCTS1
TF	Factor: ZNF614; motif: NCYCWGCCYYNNN	TF:M09862	false	0.007710722710569792	2.1129049144908265	9572	16	8	62700	IRF7,TMEM50B,ARMCX6,CEBPA,TIMM13,FDFT1,RAB33A,TJP1
TF	Factor: AR; motif: RGGWACAYNGTGTWCYN	TF:M04453	false	0.007714398360798927	2.1126979385280777	7226	16	7	62700	CDY2A,IRF7,TIMM13,NPPB,TJP1,MCTS1,CRK
TF	Factor: NR1B2; motif: NTGACCY; match class: 1	TF:M02111_1	false	0.00772743508299281	2.1119646346912413	3380	16	5	62700	IRF7,SHMT1,TIMM13,NPPB,RAB33A
TF	Factor: MyoD; motif: CGNCAGSTGTTN	TF:M11183	false	0.007837910743591976	2.1057996864800383	3393	16	5	62700	CEBPA,NDUFA1,PYCARD,TJP1,CRK
TF	Factor: Sox-17; motif: TTGTYY; match class: 1	TF:M03803_1	false	0.007907900524483988	2.10193880242607	9623	16	8	62700	CDY2A,TMEM50B,SHMT1,ARMCX6,TIMM13,RAB33A,TJP1,CRK
TF	Factor: Ikaros; motif: TGGGAGN; match class: 1	TF:M07260_1	false	0.007948671503192473	2.0997054508460327	7275	16	7	62700	IRF7,TMEM50B,SHMT1,PYCARD,NPPB,MCTS1,CRK
TF	Factor: USF2; motif: NGGTCACGTGNNSNNNNNN; match class: 1	TF:M09670_1	false	0.008034152683003079	2.0950599190873405	860	16	3	62700	SHMT1,ARMCX6,TIMM13
TF	Factor: POU4F3; motif: CTAATYW	TF:M07061	false	0.008034152683003079	2.0950599190873405	7290	16	7	62700	CDY2A,IRF7,TMEM50B,SHMT1,ARMCX6,NDUFA1,RAB33A
TF	Factor: STAT3; motif: NGNNATTTCCSGGAARTGNNN; match class: 1	TF:M00225_1	false	0.008076310806675903	2.0927869761292217	1957	16	4	62700	IRF7,SHMT1,ARMCX6,NPPB
TF	Factor: pax-6; motif: NYACGCNTSANYGCNYN; match class: 1	TF:M11881_1	false	0.008116008253108238	2.0906575200076487	7315	16	7	62700	SHMT1,FDFT1,NDUFA1,RAB33A,TJP1,MCTS1,CRK
TF	Factor: DEC; motif: NNNSCACSTGAS; match class: 1	TF:M08872_1	false	0.00821160146324326	2.085572136568172	1969	16	4	62700	CDY2A,IRF7,SHMT1,ARMCX6
TF	Factor: NRSF; motif: GYRCTGTCCRYGGTGCTGA	TF:M01028	false	0.00821160146324326	2.085572136568172	870	16	3	62700	IRF7,ARMCX6,NPPB
TF	Factor: USF1; motif: RNCACGTGAY; match class: 1	TF:M04196_1	false	0.008220546976839608	2.0850992845134773	871	16	3	62700	SHMT1,ARMCX6,TIMM13
TF	Factor: HFH2; motif: AAACAAAN; match class: 1	TF:M07319_1	false	0.008299831430107547	2.0809307280718228	212	16	2	62700	CDY2A,PYCARD
TF	Factor: MaFA; motif: TCTGCTGASCNN	TF:M07325	false	0.008299831430107547	2.0809307280718228	5256	16	6	62700	CDY2A,IRF7,SHMT1,PYCARD,NPPB,MCTS1
TF	Factor: E2F; motif: TTTSGCGS	TF:M00427	false	0.008483620476542348	2.071418768329705	9761	16	8	62700	IRF7,SHMT1,TIMM13,FDFT1,NPPB,RAB33A,TJP1,MCTS1
TF	Factor: NR1B1; motif: RAGGTCA	TF:M08963	false	0.008483620476542348	2.071418768329705	5284	16	6	62700	TMEM50B,ARMCX6,TIMM13,FDFT1,NPPB,RAB33A
TF	Factor: RXR-ALPHA; motif: RAGGTCA	TF:M08968	false	0.008483620476542348	2.071418768329705	5284	16	6	62700	TMEM50B,ARMCX6,TIMM13,FDFT1,NPPB,RAB33A
TF	Factor: COUP-TF1; motif: TGACCTY	TF:M03542	false	0.008483620476542348	2.071418768329705	5284	16	6	62700	TMEM50B,ARMCX6,TIMM13,FDFT1,NPPB,RAB33A
TF	Factor: ZBTB10; motif: TGGGGTGCNS	TF:M12686	false	0.008488020242487243	2.071193593386873	3477	16	5	62700	TMEM50B,CEBPA,TIMM13,PYCARD,CRK
TF	Factor: Sox-9; motif: NNNNNACAAARGNNSMN; match class: 1	TF:M07269_1	false	0.00851764677077058	2.069680374204278	3482	16	5	62700	CDY2A,ARMCX6,NPPB,MCTS1,CRK
TF	Factor: c-Myc; motif: RACCACGTGCTC; match class: 1	TF:M01145_1	false	0.008527013632910896	2.069203042670125	3484	16	5	62700	IRF7,CEBPA,FDFT1,NPPB,TJP1
TF	Factor: NR3C1; motif: NRGWACAYNRTGTWCYN	TF:M04476	false	0.008643315727557154	2.06331962257421	7420	16	7	62700	CDY2A,IRF7,TIMM13,NPPB,TJP1,MCTS1,CRK
TF	Factor: foxo4; motif: NCGTMMACAN	TF:M11547	false	0.008643315727557154	2.06331962257421	3498	16	5	62700	TIMM13,FDFT1,NDUFA1,TJP1,MCTS1
TF	Factor: NR1B2; motif: NTGACCY	TF:M02111	false	0.008643315727557154	2.06331962257421	9802	16	8	62700	IRF7,SHMT1,TIMM13,NDUFA1,PYCARD,NPPB,RAB33A,TJP1
TF	Factor: AP-2gamma:HES-7; motif: NNCACGYGNNNNNNSCCNNNGGS	TF:M08662	false	0.008682827765043227	2.061338813676526	2011	16	4	62700	IRF7,CEBPA,NDUFA1,TJP1
TF	Factor: NR1B1; motif: NRGGTCANRRGGTCAN; match class: 1	TF:M11792_1	false	0.008803625879151327	2.055338421601704	899	16	3	62700	SHMT1,FDFT1,NPPB
TF	Factor: E2F-1; motif: TTTSGCGS	TF:M00431	false	0.008833840033024965	2.053850469397705	7456	16	7	62700	IRF7,SHMT1,TIMM13,FDFT1,NPPB,RAB33A,TJP1
TF	Factor: Cdx-1; motif: TTTATK; match class: 1	TF:M02086_1	false	0.0088630057559603	2.052418968648855	9852	16	8	62700	CDY2A,SHMT1,ARMCX6,TIMM13,NDUFA1,PYCARD,TJP1,MCTS1
TF	Factor: etv3; motif: ACCGGAAGYN	TF:M02068	false	0.008912894192791319	2.0499812490650977	3529	16	5	62700	IRF7,ARMCX6,TIMM13,NDUFA1,MCTS1
TF	Factor: Egr-3; motif: NTGCGTGGGCGK	TF:M00245	false	0.008930190804701815	2.0491392617672375	7475	16	7	62700	IRF7,TMEM50B,CEBPA,TIMM13,NDUFA1,RAB33A,CRK
TF	Factor: GCMa:PEA3; motif: ATRCGGGCGGAAGTR; match class: 1	TF:M08313_1	false	0.008970112253008122	2.047202122111207	9876	16	8	62700	TMEM50B,ARMCX6,CEBPA,TIMM13,NDUFA1,PYCARD,RAB33A,CRK
TF	Factor: NFYB; motif: RGCCAATSRGNRNNNNSNG	TF:M12643	false	0.009015239792483351	2.0450227171759314	2038	16	4	62700	TMEM50B,SHMT1,FDFT1,RAB33A
TF	Factor: ZBTB5; motif: NNNGNNNYCNCYNNGGTCCGN	TF:M12693	false	0.009067536160692629	2.04251070380841	2042	16	4	62700	IRF7,PYCARD,NPPB,RAB33A
TF	Factor: POU2F3; motif: NYATGCGCATNN; match class: 1	TF:M11902_1	false	0.009097784659780889	2.04106434692744	914	16	3	62700	TIMM13,RAB33A,CRK
TF	Factor: NeuroD; motif: NNSCWGCTGNSY; match class: 1	TF:M01288_1	false	0.009097784659780889	2.04106434692744	914	16	3	62700	PYCARD,NPPB,TJP1
TF	Factor: ETV4; motif: ACCGGAAGTN; match class: 1	TF:M03982_1	false	0.009212282001533524	2.0356327761099604	2054	16	4	62700	TIMM13,FDFT1,NDUFA1,PYCARD
TF	Factor: NR3C1; motif: NRGWACAYNRTGTWCYN; match class: 1	TF:M04476_1	false	0.009230783437834494	2.0347614378376377	5403	16	6	62700	CDY2A,IRF7,TIMM13,NPPB,MCTS1,CRK
TF	Factor: ZNF462; motif: YYYYCTSCWG	TF:M12707	false	0.009254514018652406	2.033646382373976	9939	16	8	62700	TMEM50B,ARMCX6,CEBPA,NDUFA1,PYCARD,NPPB,RAB33A,TJP1
TF	Factor: Sp1; motif: CCCCGCCCCN	TF:M00933	false	0.009340881439383476	2.0296121402368863	9955	16	8	62700	IRF7,TMEM50B,SHMT1,FDFT1,PYCARD,TJP1,MCTS1,CRK
TF	Factor: PHB; motif: NCCCAGCCCCY	TF:M12725	false	0.009340881439383476	2.0296121402368863	9957	16	8	62700	IRF7,TMEM50B,SHMT1,ARMCX6,CEBPA,TIMM13,TJP1,CRK
TF	Factor: E2F-1:TBR2; motif: NGGTGNNANGGCGCNNTNNCRNNN; match class: 1	TF:M08523_1	false	0.009442083065003996	2.0249321832614475	7567	16	7	62700	IRF7,TMEM50B,SHMT1,CEBPA,NDUFA1,TJP1,CRK
TF	Factor: meis1:TBR2; motif: NNGTGNTGACAN	TF:M08378	false	0.009595162470066237	2.0179476671759446	3604	16	5	62700	CDY2A,IRF7,NPPB,RAB33A,CRK
TF	Factor: DPRX; motif: AGATAATCCN	TF:M11017	false	0.009688036608148178	2.0137642287949475	939	16	3	62700	ARMCX6,FDFT1,CRK
TF	Factor: BEN; motif: CWGCGAYA	TF:M01241	false	0.009688036608148178	2.0137642287949475	7605	16	7	62700	CDY2A,IRF7,ARMCX6,NDUFA1,NPPB,TJP1,CRK
TF	Factor: AP-2beta; motif: GCNNNGGSCNGVGGGN	TF:M01858	false	0.009703254973519825	2.013082556464502	7609	16	7	62700	TMEM50B,CEBPA,NDUFA1,PYCARD,NPPB,TJP1,CRK
TF	Factor: RELB; motif: NNATTCCCCNN	TF:M09784	false	0.009708817163702314	2.0128336774625506	5469	16	6	62700	IRF7,SHMT1,ARMCX6,TIMM13,NDUFA1,NPPB
TF	Factor: T3R-beta; motif: NRRGGTCRTGACCYYN	TF:M11817	false	0.009867209068233017	2.0058056697891677	5489	16	6	62700	SHMT1,CEBPA,NPPB,RAB33A,TJP1,CRK
TF	Factor: Pax-6; motif: TTTCACGCWTGANTGMNYN; match class: 1	TF:M04065_1	false	0.009906447754545434	2.0040820465399456	3638	16	5	62700	FDFT1,NDUFA1,RAB33A,MCTS1,CRK
TF	Factor: ER-alpha; motif: NAGGTCACSGYGACCTN	TF:M11844	false	0.0099237139345925	2.0033257633859805	5498	16	6	62700	IRF7,SHMT1,TIMM13,NPPB,TJP1,CRK
TF	Factor: E2A; motif: CACCTGNY	TF:M00973	false	0.00992855019095371	2.00311416439868	5500	16	6	62700	CDY2A,IRF7,CEBPA,TIMM13,NPPB,TJP1
TF	Factor: T3R-beta; motif: RRGNNANNNGAGGWCAN	TF:M02119	false	0.010096169077231033	1.9958433850518424	3657	16	5	62700	TIMM13,NDUFA1,PYCARD,NPPB,CRK
TF	Factor: Pax-3; motif: TCGTCACRCTTHM; match class: 1	TF:M00360_1	false	0.010276243201977267	1.9881656260846652	5541	16	6	62700	IRF7,ARMCX6,TIMM13,RAB33A,TJP1,MCTS1
TF	Factor: SRY; motif: NWWAACAAWANN; match class: 1	TF:M00160_1	false	0.010358390394244982	1.9847077250162	245	16	2	62700	SHMT1,MCTS1
TF	Factor: RXRA; motif: RRGGTCATGACCYY	TF:M04490	false	0.010485634793030055	1.9794052725171893	7729	16	7	62700	CDY2A,SHMT1,CEBPA,FDFT1,NPPB,RAB33A,TJP1
TF	Factor: BEN; motif: CWGCGAYA; match class: 1	TF:M01241_1	false	0.010542141391847585	1.977071163297745	2148	16	4	62700	IRF7,NDUFA1,NPPB,TJP1
TF	Factor: LRF; motif: GGGGKYNNB	TF:M01100	false	0.01056276356218446	1.9762224413866973	7744	16	7	62700	IRF7,TMEM50B,CEBPA,TIMM13,NPPB,RAB33A,CRK
TF	Factor: Sox-14; motif: NCGAACAATG	TF:M11621	false	0.010703621515334112	1.9704692561446386	250	16	2	62700	CDY2A,IRF7
TF	Factor: MEIS1A:HOXA9; motif: TGACAGKTTTAYGA	TF:M00420	false	0.010781940196467823	1.9673030813755008	5603	16	6	62700	CDY2A,ARMCX6,PYCARD,TJP1,MCTS1,CRK
TF	Factor: FOXO1; motif: TGTTKAC; match class: 1	TF:M01968_1	false	0.010842602275260854	1.9648664725804517	252	16	2	62700	TJP1,CRK
TF	Factor: Sox-4; motif: BCWTTGT	TF:M07268	false	0.010867173987601212	1.9638833796634256	5616	16	6	62700	CDY2A,TIMM13,NDUFA1,PYCARD,RAB33A,CRK
TF	Factor: RARA; motif: AGGTCANNYAAAGGTCA	TF:M08019	false	0.010867173987601212	1.9638833796634256	5616	16	6	62700	IRF7,SHMT1,ARMCX6,FDFT1,NDUFA1,MCTS1
TF	Factor: EGR1; motif: NACGCCCACGCANW; match class: 1	TF:M03896_1	false	0.010877930244297831	1.963453730464189	2173	16	4	62700	TMEM50B,CEBPA,TJP1,CRK
TF	Factor: sin3A; motif: TGTCCNNGGTGCTG; match class: 1	TF:M04756_1	false	0.01088444548653607	1.9631936914067016	7796	16	7	62700	IRF7,SHMT1,ARMCX6,TIMM13,FDFT1,TJP1,CRK
TF	Factor: FOXA1; motif: NWGTAAACATNN	TF:M12506	false	0.010937965794378253	1.9610634391014425	3741	16	5	62700	TIMM13,FDFT1,NDUFA1,TJP1,MCTS1
TF	Factor: Elk-1; motif: NRCCGGAAGTN	TF:M11433	false	0.010955528592385669	1.9603666633595007	7810	16	7	62700	IRF7,ARMCX6,TIMM13,FDFT1,NDUFA1,TJP1,MCTS1
TF	Factor: ZNF524; motif: NCTCGNACCCNN	TF:M12100	false	0.010955528592385669	1.9603666633595007	992	16	3	62700	SHMT1,CEBPA,TJP1
TF	Factor: Egr-2; motif: NMCGCCCACGCNN	TF:M12142	false	0.0110236183145369	1.9576758323341403	996	16	3	62700	TMEM50B,CEBPA,CRK
TF	Factor: FOXK1; motif: GTAAACA	TF:M12606	false	0.011062552057201335	1.9561446726238727	3769	16	5	62700	TIMM13,FDFT1,NDUFA1,TJP1,MCTS1
TF	Factor: FOXO1; motif: GTAAACAW	TF:M04255	false	0.011062552057201335	1.9561446726238727	3769	16	5	62700	TIMM13,FDFT1,NDUFA1,TJP1,MCTS1
TF	Factor: FOXL1; motif: RTAAACA	TF:M04253	false	0.011062552057201335	1.9561446726238727	3769	16	5	62700	TIMM13,FDFT1,NDUFA1,TJP1,MCTS1
TF	Factor: FOXO1A; motif: NGTAAACAN	TF:M12607	false	0.011062552057201335	1.9561446726238727	3766	16	5	62700	TIMM13,FDFT1,NDUFA1,TJP1,MCTS1
TF	Factor: ARP-1; motif: TGARCCYTTGAMCCCW	TF:M00155	false	0.011062552057201335	1.9561446726238727	5658	16	6	62700	CDY2A,SHMT1,ARMCX6,TIMM13,NPPB,MCTS1
TF	Factor: FOXI1; motif: GTAAACA	TF:M04244	false	0.011062552057201335	1.9561446726238727	3769	16	5	62700	TIMM13,FDFT1,NDUFA1,TJP1,MCTS1
TF	Factor: FOXP3; motif: RTAAACA	TF:M04267	false	0.011062552057201335	1.9561446726238727	3769	16	5	62700	TIMM13,FDFT1,NDUFA1,TJP1,MCTS1
TF	Factor: FOXD2; motif: GTAAACA	TF:M04239	false	0.011062552057201335	1.9561446726238727	3769	16	5	62700	TIMM13,FDFT1,NDUFA1,TJP1,MCTS1
TF	Factor: FOXO6; motif: GTAAACA	TF:M04265	false	0.011062552057201335	1.9561446726238727	3769	16	5	62700	TIMM13,FDFT1,NDUFA1,TJP1,MCTS1
TF	Factor: TFAP2C; motif: NGCCCNNRGGCA; match class: 1	TF:M04152_1	false	0.011062552057201335	1.9561446726238727	5661	16	6	62700	TMEM50B,CEBPA,NDUFA1,PYCARD,TJP1,CRK
TF	Factor: ER-alpha; motif: NAGGTCANSNTGACCYN	TF:M11845	false	0.011272007107179238	1.9479987460690555	3793	16	5	62700	IRF7,TIMM13,NPPB,TJP1,CRK
TF	Factor: HIF-1alpha; motif: GNACGTGM	TF:M09944	false	0.011272007107179238	1.9479987460690555	5694	16	6	62700	IRF7,SHMT1,TIMM13,NDUFA1,NPPB,RAB33A
TF	Factor: USF; motif: GYCACGTGNC	TF:M00187	false	0.011272007107179238	1.9479987460690555	3789	16	5	62700	SHMT1,ARMCX6,TIMM13,FDFT1,NDUFA1
TF	Factor: ZBTB2; motif: TCCKCCTSR	TF:M07437	false	0.011272007107179238	1.9479987460690555	3791	16	5	62700	CEBPA,NDUFA1,PYCARD,NPPB,RAB33A
TF	Factor: Elk-1; motif: RACCGGAAGTR; match class: 1	TF:M01165_1	false	0.011272007107179238	1.9479987460690555	2214	16	4	62700	IRF7,ARMCX6,FDFT1,MCTS1
TF	Factor: THAP7; motif: GNCGCCATSTTGRGNGKGGC	TF:M12728	false	0.011314424010103123	1.9463675500257336	5700	16	6	62700	SHMT1,CEBPA,PYCARD,NPPB,TJP1,CRK
TF	Factor: GABPalpha; motif: RCCGGAWRYN; match class: 1	TF:M02074_1	false	0.011357213819570984	1.944728197779639	1017	16	3	62700	TIMM13,NDUFA1,PYCARD
TF	Factor: Arnt; motif: NDDNNCACGTGNNNNN	TF:M00236	false	0.011375963399518222	1.9440118138904026	2225	16	4	62700	SHMT1,ARMCX6,NPPB,TJP1
TF	Factor: BSX; motif: NNCGTTAN	TF:M10591	false	0.011392439439438481	1.9433832713860748	7912	16	7	62700	CDY2A,TIMM13,FDFT1,NDUFA1,PYCARD,RAB33A,MCTS1
TF	Factor: SOX10; motif: NNAACAAAGNN	TF:M09819	false	0.011441228465013225	1.9415273420698151	5724	16	6	62700	CDY2A,TMEM50B,SHMT1,TIMM13,FDFT1,PYCARD
TF	Factor: NF1B; motif: CYTGGCNYNCWGCCAN	TF:M09762	false	0.011441228465013225	1.9415273420698151	5723	16	6	62700	SHMT1,ARMCX6,TIMM13,RAB33A,MCTS1,CRK
TF	Factor: Elk-1:Pax-9; motif: ACCGGAACYACGCWYSANTG; match class: 1	TF:M08226_1	false	0.011446845752756422	1.9413141692973135	5726	16	6	62700	IRF7,CEBPA,TIMM13,FDFT1,NDUFA1,TJP1
TF	Factor: ERG; motif: ACCGGAWATCCGGT; match class: 1	TF:M03976_1	false	0.011640486669080942	1.934028862188016	7948	16	7	62700	IRF7,ARMCX6,CEBPA,NDUFA1,PYCARD,NPPB,TJP1
TF	Factor: ZNF37A; motif: CCYYGGCTCCNTSCCMN; match class: 1	TF:M12354_1	false	0.011676748059854919	1.9326780901262643	5751	16	6	62700	SHMT1,CEBPA,TIMM13,RAB33A,TJP1,CRK
TF	Factor: E2F-3:FOXO6; motif: NAATGACACGCGCCCMC; match class: 1	TF:M08209_1	false	0.011837889746641128	1.9267257091900096	7976	16	7	62700	IRF7,TMEM50B,CEBPA,FDFT1,PYCARD,RAB33A,CRK
TF	Factor: TTF-1; motif: NNNCNCTTGASNNN	TF:M02034	false	0.011837889746641128	1.9267257091900096	3851	16	5	62700	SHMT1,ARMCX6,CEBPA,NPPB,RAB33A
TF	Factor: ERF:FOXO1A; motif: RTMAACAGGAARNS	TF:M08241	false	0.011894572556208903	1.9246511601685625	7986	16	7	62700	CDY2A,SHMT1,TIMM13,FDFT1,NDUFA1,TJP1,MCTS1
TF	Factor: TFAP2A; motif: YGCCCNNRGGCN; match class: 1	TF:M04146_1	false	0.011894572556208903	1.9246511601685625	3857	16	5	62700	TMEM50B,CEBPA,NDUFA1,TJP1,CRK
TF	Factor: STAT3; motif: NNYTTCCMRGAA; match class: 1	TF:M10081_1	false	0.011930319025584874	1.923347942817621	1041	16	3	62700	IRF7,SHMT1,ARMCX6
TF	Factor: TFII-I; motif: NAGGAAGTGN; match class: 1	TF:M04636_1	false	0.011932963898212502	1.923251673281205	5784	16	6	62700	CDY2A,TMEM50B,TIMM13,NPPB,RAB33A,TJP1
TF	Factor: FOXO3; motif: KGTAAACA	TF:M02270	false	0.011994053823148295	1.9210340066034708	2268	16	4	62700	TIMM13,NDUFA1,TJP1,MCTS1
TF	Factor: CTCF; motif: NNYGCCCYCTRSTGGN	TF:M09744	false	0.012206837330627024	1.9133968428344232	3885	16	5	62700	SHMT1,ARMCX6,NDUFA1,PYCARD,TJP1
TF	Factor: Zbtb37; motif: NYACCGCRNTCACCGCR	TF:M12345	false	0.012208014636263646	1.9133549587105638	5814	16	6	62700	TMEM50B,CEBPA,PYCARD,NPPB,TJP1,CRK
TF	Factor: NR1B1; motif: NRGGTCANNRGGTCAN	TF:M11795	false	0.012316255989245302	1.909521293010047	8044	16	7	62700	CDY2A,IRF7,SHMT1,FDFT1,PYCARD,NPPB,TJP1
TF	Factor: HNF-1; motif: NNNNGNTAAWNATTAACYNNN	TF:M01011	false	0.012340134351335602	1.9086801119619294	2289	16	4	62700	CDY2A,TMEM50B,TJP1,MCTS1
TF	Factor: MECP2; motif: CCGGNNTTWA; match class: 1	TF:M01299_1	false	0.01238612876583399	1.907064409390191	1059	16	3	62700	SHMT1,FDFT1,TJP1
TF	Factor: Fli-1:E2A; motif: NCCGGAWRCASCTGN; match class: 1	TF:M08472_1	false	0.01238612876583399	1.907064409390191	2293	16	4	62700	IRF7,NDUFA1,RAB33A,TJP1
TF	Factor: Elk-1; motif: NNCCGGAAGTN; match class: 1	TF:M11435_1	false	0.012566429425030003	1.900788103482537	5857	16	6	62700	TIMM13,FDFT1,NDUFA1,RAB33A,TJP1,MCTS1
TF	Factor: USF2; motif: NNGTCATGTGACNN; match class: 1	TF:M12534_1	false	0.012709911765101535	1.8958574643997705	284	16	2	62700	ARMCX6,TIMM13
TF	Factor: ZNF273; motif: GAGAGGAGCTAC; match class: 1	TF:M10460_1	false	0.012823254762804366	1.892001729409861	5883	16	6	62700	IRF7,SHMT1,ARMCX6,TIMM13,NDUFA1,TJP1
TF	Factor: CTCF; motif: CANNWRRTGGCAG; match class: 1	TF:M04745_1	false	0.012847748229025848	1.8911729826363888	2321	16	4	62700	TMEM50B,TIMM13,TJP1,CRK
TF	Factor: Fli-1; motif: NACCGGAARTN	TF:M11402	false	0.012874433127361527	1.8902718842346335	3946	16	5	62700	IRF7,ARMCX6,TIMM13,NDUFA1,CRK
TF	Factor: ROX; motif: GNNNCASGTGGS	TF:M09764	false	0.01298779092547092	1.8864647111643855	5902	16	6	62700	CDY2A,IRF7,SHMT1,CEBPA,FDFT1,NPPB
TF	Factor: Elk-1; motif: NAAACMGGAAGTNCVH	TF:M00007	false	0.013164443563940963	1.8805974929739475	5919	16	6	62700	IRF7,SHMT1,ARMCX6,NDUFA1,PYCARD,MCTS1
TF	Factor: PXR; motif: AGTTCANNSAGTTC	TF:M08779	false	0.013257905637893717	1.8775250763644908	3977	16	5	62700	CDY2A,SHMT1,PYCARD,RAB33A,CRK
TF	Factor: p53; motif: RGRCWWGYCYNGRCWWGYYY	TF:M01652	false	0.013459635549540095	1.8709666994706249	8194	16	7	62700	TMEM50B,SHMT1,CEBPA,PYCARD,NPPB,TJP1,MCTS1
TF	Factor: POU2F1:Elk-1; motif: ACCGGAWATGCAW	TF:M08398	false	0.013459635549540095	1.8709666994706249	8195	16	7	62700	SHMT1,TIMM13,NDUFA1,RAB33A,TJP1,MCTS1,CRK
TF	Factor: Egr-1; motif: GCGTGGGCGT	TF:M07597	false	0.013483299013825258	1.8702038341947544	5954	16	6	62700	IRF7,TMEM50B,CEBPA,PYCARD,RAB33A,CRK
TF	Factor: Sox-4; motif: BCWTTGT; match class: 1	TF:M07268_1	false	0.013508837120125763	1.869382034697377	1099	16	3	62700	CDY2A,RAB33A,CRK
TF	Factor: GABP; motif: VCCGGAAGNGCR; match class: 1	TF:M00341_1	false	0.013540884004898845	1.86835298218578	2363	16	4	62700	TIMM13,FDFT1,TJP1,CRK
TF	Factor: Fli-1; motif: ACCGGAAGYN	TF:M02073	false	0.013595180545100886	1.8666150205722218	5968	16	6	62700	SHMT1,TIMM13,FDFT1,NDUFA1,PYCARD,RAB33A
TF	Factor: p63; motif: NNRCAWGYCTGGRCWTGYN	TF:M09643	false	0.013625034114017122	1.8656624016743772	4011	16	5	62700	IRF7,SHMT1,ARMCX6,PYCARD,RAB33A
TF	Factor: VDR:RXR; motif: GGGTCAWNGRGTTCA	TF:M01202	false	0.013625034114017122	1.8656624016743772	4010	16	5	62700	TMEM50B,SHMT1,TIMM13,PYCARD,CRK
TF	Factor: AP-2gamma:Max; motif: NNSCCYNRGGSNNNNCACGTGN	TF:M08664	false	0.013639358301112934	1.865206061706032	2371	16	4	62700	TMEM50B,SHMT1,CEBPA,FDFT1
TF	Factor: NFATc2; motif: NTTTCCGCGGAAAN	TF:M11983	false	0.013642097766616674	1.865118842405663	8228	16	7	62700	CDY2A,IRF7,CEBPA,TIMM13,NPPB,TJP1,MCTS1
TF	Factor: Miz-1; motif: NNRGGWGGGGGAGGGGMRR; match class: 1	TF:M10112_1	false	0.013897102094967436	1.8570757519311638	4034	16	5	62700	TMEM50B,ARMCX6,TJP1,MCTS1,CRK
TF	Factor: HES-1; motif: NNCKYGTGNNN	TF:M07042	false	0.013897102094967436	1.8570757519311638	4036	16	5	62700	IRF7,TMEM50B,TIMM13,NDUFA1,RAB33A
TF	Factor: CENPB; motif: CCCGCNTNNNRCGAA	TF:M03945	false	0.013897102094967436	1.8570757519311638	301	16	2	62700	TMEM50B,TIMM13
TF	Factor: GLI4; motif: RGGCCTTGAATGCCANGCYMA; match class: 1	TF:M10514_1	false	0.013897102094967436	1.8570757519311638	6005	16	6	62700	ARMCX6,CEBPA,FDFT1,NDUFA1,NPPB,MCTS1
TF	Factor: MITF; motif: NNNNRTCACGTGAYNNNN	TF:M12542	false	0.013968355304190024	1.8548547266248594	1118	16	3	62700	SHMT1,ARMCX6,TIMM13
TF	Factor: MITF; motif: NNNNRTCACGTGAYNNNN; match class: 1	TF:M12542_1	false	0.013968355304190024	1.8548547266248594	1118	16	3	62700	SHMT1,ARMCX6,TIMM13
TF	Factor: p300; motif: CTGNCTYMAN	TF:M07266	false	0.014021498458418631	1.8532055714301472	8279	16	7	62700	CDY2A,TMEM50B,SHMT1,ARMCX6,TIMM13,RAB33A,MCTS1
TF	Factor: ER-alpha; motif: NAGGTCAYSGYGACCTN	TF:M11842	false	0.01405503185544304	1.8521681657358395	4051	16	5	62700	SHMT1,TIMM13,NPPB,TJP1,CRK
TF	Factor: USF2; motif: NNNCCACGTGACN; match class: 1	TF:M03860_1	false	0.014093094584458824	1.8509936333357186	1123	16	3	62700	SHMT1,ARMCX6,CEBPA
TF	Factor: Erm; motif: NNSCGGAWGYN	TF:M11424	false	0.014409109392957737	1.8413628614953166	8323	16	7	62700	IRF7,TIMM13,FDFT1,NDUFA1,RAB33A,TJP1,MCTS1
TF	Factor: ZIC4; motif: NNCCNCCCRYNGYGN; match class: 1	TF:M12227_1	false	0.014467388698952892	1.8396098500818527	6063	16	6	62700	IRF7,TMEM50B,CEBPA,PYCARD,NPPB,TJP1
TF	Factor: SREBP-2; motif: NTCACCYNNNN	TF:M03852	false	0.014474687417644246	1.8393908061330326	8333	16	7	62700	ARMCX6,CEBPA,FDFT1,PYCARD,NPPB,TJP1,CRK
TF	Factor: Erg; motif: NNACCGGAARTSN; match class: 1	TF:M09608_1	false	0.014534907596412633	1.8375877248495673	2427	16	4	62700	IRF7,ARMCX6,NDUFA1,PYCARD
TF	Factor: HFH2; motif: AAACAAAN	TF:M07319	false	0.014616000668124128	1.835171445803123	2433	16	4	62700	CDY2A,TMEM50B,FDFT1,PYCARD
TF	Factor: FOXA2; motif: NWGTAAACANN	TF:M12491	false	0.014616000668124128	1.835171445803123	4100	16	5	62700	TIMM13,FDFT1,NDUFA1,TJP1,MCTS1
TF	Factor: GR; motif: RGWACATWATGTWCY; match class: 1	TF:M11847_1	false	0.014849055925170449	1.8283011570890193	4116	16	5	62700	CDY2A,IRF7,TIMM13,TJP1,MCTS1
TF	Factor: AP-2rep; motif: NGGGGCGGGGC	TF:M09967	false	0.014891873501842016	1.82705066152733	4121	16	5	62700	IRF7,TMEM50B,SHMT1,TJP1,CRK
TF	Factor: EHF; motif: CSCGGAARTN; match class: 1	TF:M02052_1	false	0.014921158222952667	1.8261974643758083	4124	16	5	62700	IRF7,TIMM13,FDFT1,NDUFA1,MCTS1
TF	Factor: GR; motif: RGWACATWAYGTWCY	TF:M11846	false	0.014923485589285922	1.8261297294506198	6119	16	6	62700	IRF7,CEBPA,TIMM13,TJP1,MCTS1,CRK
TF	Factor: ZNF449; motif: NNNAGCCCARCC; match class: 1	TF:M09837_1	false	0.015180727737151034	1.818707408634652	1161	16	3	62700	TMEM50B,CEBPA,CRK
TF	Factor: TIEG1; motif: NCCCNSNCCCCGCCCCC; match class: 1	TF:M12351_1	false	0.015222447752844169	1.8175155078755363	8430	16	7	62700	IRF7,TMEM50B,CEBPA,FDFT1,TJP1,MCTS1,CRK
TF	Factor: YY1; motif: NNNCGGCCATCTTGNCTSNW	TF:M00069	false	0.015330505335498242	1.8144435293725472	8442	16	7	62700	FDFT1,PYCARD,NPPB,RAB33A,TJP1,MCTS1,CRK
TF	Factor: USF1; motif: NNCAYGTGACC; match class: 1	TF:M07233_1	false	0.015357559472453267	1.8136777941911588	322	16	2	62700	ARMCX6,TIMM13
TF	Factor: DEC2; motif: NNTCACNTGSNGN	TF:M08871	false	0.015357559472453267	1.8136777941911588	2475	16	4	62700	ARMCX6,TIMM13,NPPB,MCTS1
TF	Factor: LRH-1; motif: TGACCTTGRNYCAAGGTCA; match class: 1	TF:M11830_1	false	0.015392517626459051	1.8126903404118409	6165	16	6	62700	IRF7,TMEM50B,TIMM13,NPPB,MCTS1,CRK
TF	Factor: GSC; motif: NYTAATCCNN	TF:M04326	false	0.015676605628672347	1.8047479669271695	1178	16	3	62700	TMEM50B,ARMCX6,FDFT1
TF	Factor: CREB,; motif: NTGACGTNA	TF:M00981	false	0.015676605628672347	1.8047479669271695	8485	16	7	62700	IRF7,SHMT1,ARMCX6,NDUFA1,PYCARD,MCTS1,CRK
TF	Factor: Elf-1; motif: NNANCCGGAAGTGS; match class: 1	TF:M09900_1	false	0.015757288422685006	1.8025185155510568	1181	16	3	62700	TIMM13,FDFT1,NDUFA1
TF	Factor: CLOCK; motif: CNGNCACGTGNNNM	TF:M09884	false	0.0157896376166993	1.8016278372414725	8499	16	7	62700	SHMT1,ARMCX6,CEBPA,TIMM13,FDFT1,NPPB,CRK
TF	Factor: WT1; motif: GNGGGGGCGGGG	TF:M03893	false	0.015846378196577582	1.8000699832241056	8506	16	7	62700	IRF7,TMEM50B,SHMT1,CEBPA,RAB33A,TJP1,MCTS1
TF	Factor: STAT1; motif: NCCNTTTCCNGGAAANCNC; match class: 1	TF:M10079_1	false	0.015850929952894246	1.7999452532214466	1185	16	3	62700	IRF7,SHMT1,ARMCX6
TF	Factor: Sox-2; motif: NNCCTTTGTNYYN	TF:M10067	false	0.015898774406342513	1.7986363529800233	6216	16	6	62700	CDY2A,FDFT1,NPPB,RAB33A,MCTS1,CRK
TF	Factor: USF; motif: NNRYCACGTGRYNN	TF:M00121	false	0.01589899942682472	1.7986302063136401	2508	16	4	62700	SHMT1,ARMCX6,CEBPA,TIMM13
TF	Factor: USF; motif: NNRYCACGTGRYNN; match class: 1	TF:M00121_1	false	0.01589899942682472	1.7986302063136401	2508	16	4	62700	SHMT1,ARMCX6,CEBPA,TIMM13
TF	Factor: CP2/LBP-1c/LSF; motif: GCTGGNTNGNNCYNG	TF:M00947	false	0.015949351319046123	1.7972569755715422	8526	16	7	62700	TMEM50B,FDFT1,NDUFA1,PYCARD,NPPB,TJP1,CRK
TF	Factor: A-Myb:OC-2; motif: YAACGGTTATCGATY	TF:M08508	false	0.015949351319046123	1.7972569755715422	331	16	2	62700	FDFT1,NDUFA1
TF	Factor: LKLF; motif: GGGGTGGKSN; match class: 1	TF:M07261_1	false	0.015954589021584944	1.7971143784310881	4212	16	5	62700	ARMCX6,TIMM13,FDFT1,RAB33A,MCTS1
TF	Factor: Staf; motif: AMNTCCCAGAATGCCT	TF:M07339	false	0.015954589021584944	1.7971143784310881	1191	16	3	62700	CDY2A,SHMT1,NDUFA1
TF	Factor: TWIST; motif: CACCTGG	TF:M03582	false	0.01595763610151132	1.7970314428164853	8532	16	7	62700	CDY2A,IRF7,SHMT1,CEBPA,FDFT1,PYCARD,NPPB
TF	Factor: AP-2gamma; motif: NTGSCCTGRGGSNN	TF:M09591	false	0.016105007738644702	1.7930390621606584	8549	16	7	62700	CDY2A,TIMM13,FDFT1,PYCARD,NPPB,RAB33A,CRK
TF	Factor: HIC-1; motif: NRTGCCMMCN	TF:M12348	false	0.01613285883659704	1.7922886662784332	1198	16	3	62700	TIMM13,NDUFA1,CRK
TF	Factor: Elk-1:HOXA1; motif: ACCGGAAGTAATTA	TF:M08451	false	0.016154459093654785	1.7917075790622299	8557	16	7	62700	CDY2A,IRF7,TIMM13,FDFT1,NDUFA1,TJP1,MCTS1
TF	Factor: Elk-1:PDEF; motif: NCMGGAMGGANATCCGGN	TF:M08227	false	0.01617923778526316	1.7910419421459673	8561	16	7	62700	TMEM50B,CEBPA,FDFT1,PYCARD,NPPB,RAB33A,TJP1
TF	Factor: LBP9; motif: ACYRGTTNNAACYRGT; match class: 1	TF:M11491_1	false	0.016203118008224052	1.7904014049963732	4235	16	5	62700	IRF7,ARMCX6,FDFT1,PYCARD,RAB33A
TF	Factor: USF1; motif: NGTCACGTGRNS; match class: 1	TF:M10105_1	false	0.01625785697669435	1.788936701333198	337	16	2	62700	ARMCX6,TIMM13
TF	Factor: GR; motif: RGNACANKNTGTNCY; match class: 1	TF:M09625_1	false	0.01625785697669435	1.788936701333198	4244	16	5	62700	CDY2A,IRF7,TIMM13,TJP1,CRK
TF	Factor: PATZ1; motif: SCNCCNCNSCCCCCASCCN	TF:M12648	false	0.01625785697669435	1.788936701333198	4243	16	5	62700	ARMCX6,CEBPA,PYCARD,RAB33A,TJP1
TF	Factor: Sall1; motif: NGGTCCKRGKRA	TF:M05467	false	0.016447034861496474	1.783912387036985	4261	16	5	62700	CEBPA,NDUFA1,NPPB,RAB33A,CRK
TF	Factor: PAX5; motif: RNGCGTGACCNN; match class: 1	TF:M09817_1	false	0.016466590026593023	1.7833963271181936	6294	16	6	62700	IRF7,TMEM50B,SHMT1,NDUFA1,RAB33A,TJP1
TF	Factor: pax-2; motif: NSGTCACGCWTSANYGMNYN	TF:M11876	false	0.016567257480044693	1.7807493781142145	6303	16	6	62700	CEBPA,TIMM13,FDFT1,NDUFA1,NPPB,RAB33A
TF	Factor: NF-1C; motif: TTGGCNN	TF:M07300	false	0.01658168602517116	1.780371312495016	6306	16	6	62700	TMEM50B,SHMT1,TIMM13,FDFT1,PYCARD,RAB33A
TF	Factor: KLF17; motif: NGGGCGG; match class: 1	TF:M05386_1	false	0.01658168602517116	1.780371312495016	2559	16	4	62700	SHMT1,CEBPA,TJP1,CRK
TF	Factor: LKLF; motif: NGGGCGG; match class: 1	TF:M05499_1	false	0.01658168602517116	1.780371312495016	2559	16	4	62700	SHMT1,CEBPA,TJP1,CRK
TF	Factor: CREB1; motif: NRTGAYGCGTN	TF:M11218	false	0.016605899346350393	1.7797375988020905	8629	16	7	62700	TMEM50B,ARMCX6,TIMM13,FDFT1,NDUFA1,TJP1,CRK
TF	Factor: foxo4; motif: NNGTMAACAN	TF:M11546	false	0.0167686690967455	1.7755014053054472	4288	16	5	62700	TIMM13,FDFT1,NDUFA1,TJP1,MCTS1
TF	Factor: Sp2; motif: TGGGCGCGCCCA; match class: 1	TF:M06948_1	false	0.016907962328853998	1.771908728455336	6337	16	6	62700	IRF7,CEBPA,PYCARD,NPPB,TJP1,CRK
TF	Factor: FOXP3; motif: NNNVAAACANWD	TF:M07419	false	0.01697219815869268	1.770261906275892	6346	16	6	62700	CDY2A,TMEM50B,ARMCX6,FDFT1,NPPB,MCTS1
TF	Factor: REST; motif: AAGGTGCT; match class: 1	TF:M04926_1	false	0.01697219815869268	1.770261906275892	1232	16	3	62700	TMEM50B,FDFT1,PYCARD
TF	Factor: AHR; motif: CACGCN	TF:M01855	false	0.01709950253486517	1.767016524081859	8684	16	7	62700	CDY2A,FDFT1,PYCARD,NPPB,RAB33A,TJP1,CRK
TF	Factor: Alx-4; motif: NNCRTTAN	TF:M10880	false	0.01709950253486517	1.767016524081859	8690	16	7	62700	CDY2A,ARMCX6,TIMM13,FDFT1,PYCARD,RAB33A,MCTS1
TF	Factor: Hey1; motif: NGCACGYGYN	TF:M11056	false	0.01709950253486517	1.767016524081859	2588	16	4	62700	TIMM13,FDFT1,NPPB,TJP1
TF	Factor: STAT2; motif: RRGRAANNGAAACTGAAAN	TF:M10080	false	0.01709950253486517	1.767016524081859	350	16	2	62700	IRF7,PYCARD
TF	Factor: LXR-alpha; motif: NNRRGGTYACTNNAGGNCA; match class: 1	TF:M10013_1	false	0.01714655858552928	1.7658230323145485	351	16	2	62700	PYCARD,CRK
TF	Factor: CSX; motif: TSYCACTTSM	TF:M01043	false	0.017147396156986426	1.7658018185079263	6369	16	6	62700	SHMT1,ARMCX6,NDUFA1,RAB33A,MCTS1,CRK
TF	Factor: Elk-1:TBR2; motif: TNRCACCGGAAGN	TF:M08213	false	0.01719610024184376	1.7645700318992554	6374	16	6	62700	IRF7,TIMM13,FDFT1,NDUFA1,PYCARD,RAB33A
TF	Factor: LRF; motif: RCGACCACCNN	TF:M12230	false	0.01733309116340681	1.7611239788039488	8719	16	7	62700	CDY2A,SHMT1,CEBPA,TIMM13,FDFT1,NPPB,CRK
TF	Factor: znf580; motif: CCTACCCTYNCCTACCCY	TF:M12046	false	0.01733451353283717	1.7610883416608238	354	16	2	62700	TMEM50B,ARMCX6
TF	Factor: IRX2a; motif: ACRYGNNNNACRYGT; match class: 1	TF:M11022_1	false	0.017433246168558857	1.7586217372830886	6397	16	6	62700	IRF7,ARMCX6,CEBPA,TIMM13,RAB33A,CRK
TF	Factor: p300; motif: NNNGGGAGTNNNNS	TF:M00033	false	0.01750777484837058	1.7567690470908512	8741	16	7	62700	IRF7,ARMCX6,CEBPA,TIMM13,FDFT1,TJP1,MCTS1
TF	Factor: HES-1; motif: GSCACGMGMC	TF:M02011	false	0.01750777484837058	1.7567690470908512	4351	16	5	62700	TMEM50B,CEBPA,TIMM13,RAB33A,TJP1
TF	Factor: USF2; motif: AAGTCACG	TF:M04810	false	0.017525881747715952	1.7563201229456533	6408	16	6	62700	CDY2A,TMEM50B,TIMM13,NDUFA1,RAB33A,TJP1
TF	Factor: sp4; motif: NNGNARGRGGCGGRGCNNRR; match class: 1	TF:M10072_1	false	0.017569356537202634	1.755244143880886	6414	16	6	62700	IRF7,TMEM50B,CEBPA,FDFT1,TJP1,MCTS1
TF	Factor: AP-3; motif: TKGAAAKN	TF:M04609	false	0.017569356537202634	1.755244143880886	4358	16	5	62700	IRF7,SHMT1,ARMCX6,PYCARD,RAB33A
TF	Factor: Sp1; motif: GGGGCGGGGC	TF:M07063	false	0.0176606066912701	1.752994381271186	6422	16	6	62700	IRF7,TMEM50B,SHMT1,TJP1,MCTS1,CRK
TF	Factor: Egr-2; motif: GNGRRNGWGKGGGNGGRG; match class: 1	TF:M09898_1	false	0.01785555406005966	1.7482266690504096	2633	16	4	62700	TMEM50B,CEBPA,RAB33A,TJP1
TF	Factor: ATF-3; motif: NATGATGTCATN	TF:M11290	false	0.01819897035056582	1.739953182548837	6466	16	6	62700	CDY2A,IRF7,SHMT1,FDFT1,TJP1,CRK
TF	Factor: ER-alpha; motif: AGGTCANMNTGACC	TF:M04738	false	0.018366904150063233	1.7359640404198617	4410	16	5	62700	IRF7,TIMM13,NPPB,TJP1,CRK
TF	Factor: ATF-3; motif: GGTSACGTGAN	TF:M09868	false	0.018408754320728866	1.7349755982389026	6485	16	6	62700	TMEM50B,SHMT1,ARMCX6,TIMM13,NDUFA1,TJP1
TF	Factor: PDEF; motif: NAMCMGGATGTR	TF:M11471	false	0.018408754320728866	1.7349755982389026	368	16	2	62700	CDY2A,NDUFA1
TF	Factor: FOXO1; motif: TGTTKAC	TF:M01968	false	0.018455520002213625	1.7338737136267972	2664	16	4	62700	CDY2A,NPPB,TJP1,CRK
TF	Factor: STAT1; motif: NTTCCNGGA; match class: 1	TF:M04721_1	false	0.018455520002213625	1.7338737136267972	2664	16	4	62700	IRF7,SHMT1,ARMCX6,NDUFA1
TF	Factor: Zic1; motif: KGGGTGGTC; match class: 1	TF:M00448_1	false	0.018498799912128803	1.7328564450264856	4423	16	5	62700	TMEM50B,SHMT1,TIMM13,FDFT1,TJP1
TF	Factor: MRF4; motif: CASCTGC	TF:M03831	false	0.01855533373829588	1.7315312299761072	8857	16	7	62700	CDY2A,IRF7,CEBPA,TIMM13,NPPB,RAB33A,TJP1
TF	Factor: HTF4; motif: CASCTGB	TF:M02018	false	0.01855533373829588	1.7315312299761072	8857	16	7	62700	CDY2A,IRF7,CEBPA,TIMM13,NPPB,RAB33A,TJP1
TF	Factor: PATZ1; motif: SCNCCNCNSCCCCCASCCN; match class: 1	TF:M12648_1	false	0.018604992174612988	1.7303705083096395	1289	16	3	62700	ARMCX6,RAB33A,TJP1
TF	Factor: MAFF; motif: NWGTCAGCATTTTNNN	TF:M12525	false	0.01864865556474442	1.7293524722659688	372	16	2	62700	IRF7,CRK
TF	Factor: MYOD1; motif: NNGCACCTGTCNN	TF:M12527	false	0.018725549685999005	1.7275654247851189	1293	16	3	62700	IRF7,TIMM13,RAB33A
TF	Factor: RAR-gamma; motif: TGACCTBYNKN	TF:M03562	false	0.018792956206512123	1.7260048982820275	4446	16	5	62700	TMEM50B,TIMM13,FDFT1,NPPB,RAB33A
TF	Factor: NF-kappaB; motif: GGGGATYCCC	TF:M00051	false	0.018793504816869647	1.7259922203951228	6526	16	6	62700	IRF7,TIMM13,PYCARD,NPPB,TJP1,CRK
TF	Factor: GATA-3; motif: NNAGATAANAN; match class: 1	TF:M09938_1	false	0.01885889715577198	1.7244837078429542	375	16	2	62700	CDY2A,FDFT1
TF	Factor: RNF96; motif: BCCCGCRGCC; match class: 1	TF:M01199_1	false	0.018968712044009853	1.7219621562578185	4459	16	5	62700	IRF7,TMEM50B,CEBPA,TJP1,CRK
TF	Factor: SRY; motif: AAACWAM; match class: 1	TF:M00148_1	false	0.018997923145296827	1.72129387356491	4464	16	5	62700	CDY2A,TMEM50B,FDFT1,PYCARD,MCTS1
TF	Factor: NFATc1; motif: NTTTCCRTNNAYGGAAAN	TF:M11979	false	0.018997923145296827	1.72129387356491	8910	16	7	62700	IRF7,SHMT1,ARMCX6,PYCARD,NPPB,MCTS1,CRK
TF	Factor: E2F-4; motif: GCGGGAAANA; match class: 1	TF:M02090_1	false	0.019003720924734263	1.7211613559489949	6549	16	6	62700	IRF7,SHMT1,TIMM13,FDFT1,TJP1,CRK
TF	Factor: MAFG; motif: NAGTCAGCATTTNNN	TF:M12545	false	0.019083774806488776	1.719335716870831	379	16	2	62700	IRF7,CRK
TF	Factor: USF2; motif: RNCAYGTGACN; match class: 1	TF:M11095_1	false	0.019083774806488776	1.719335716870831	379	16	2	62700	ARMCX6,TIMM13
TF	Factor: C/EBPbeta; motif: RTTGCGCAA	TF:M04690	false	0.019225402799949512	1.7161245523347075	4482	16	5	62700	IRF7,TIMM13,NDUFA1,PYCARD,MCTS1
TF	Factor: NF-E4; motif: CHCCCTCKCCWG	TF:M02105	false	0.019241164448109808	1.7157686486139172	2711	16	4	62700	IRF7,ARMCX6,RAB33A,TJP1
TF	Factor: TR4; motif: GSTYMSRGGTCA	TF:M10015	false	0.019296401586685698	1.7145236711347416	2714	16	4	62700	IRF7,TIMM13,NPPB,MCTS1
TF	Factor: E2F; motif: TTTSGCGSG	TF:M00939	false	0.01966986723737123	1.7061985713603613	6604	16	6	62700	IRF7,SHMT1,FDFT1,NPPB,RAB33A,MCTS1
TF	Factor: BARHL2; motif: NNTAAAYGNN	TF:M04287	false	0.019757514030634065	1.7042677009780183	4515	16	5	62700	TIMM13,PYCARD,RAB33A,MCTS1,CRK
TF	Factor: elf5; motif: GAMCCGGAAGTN	TF:M11389	false	0.01984699004833706	1.702305348070487	1329	16	3	62700	ARMCX6,FDFT1,NDUFA1
TF	Factor: GABP-ALPHA; motif: RCCGGAARTNN	TF:M08917	false	0.02006552746166475	1.6975494194995635	2748	16	4	62700	TIMM13,NDUFA1,MCTS1,CRK
TF	Factor: Elf-1; motif: NAANCMGGAAGTGN; match class: 1	TF:M09605_1	false	0.02006552746166475	1.6975494194995635	1335	16	3	62700	TIMM13,FDFT1,NDUFA1
TF	Factor: AIBZIP; motif: NGCCACGTCAYN	TF:M11256	false	0.020243326996604936	1.6937181095434157	1340	16	3	62700	SHMT1,ARMCX6,TJP1
TF	Factor: DEC1; motif: GTCACGTGAC	TF:M11073	false	0.02028197518778354	1.692889752919367	6653	16	6	62700	IRF7,SHMT1,ARMCX6,TIMM13,NDUFA1,CRK
TF	Factor: Erg; motif: ACCGGAAGTN; match class: 1	TF:M02062_1	false	0.020340494063305656	1.691638502427953	2761	16	4	62700	TIMM13,FDFT1,NDUFA1,PYCARD
TF	Factor: Tax/CREB; motif: GGGGGTTGACGYANA	TF:M00114	false	0.02059193759133221	1.6863027866683753	6676	16	6	62700	IRF7,TIMM13,FDFT1,NDUFA1,NPPB,CRK
TF	Factor: FOXO4; motif: NNGTTGTTTACNTN	TF:M00476	false	0.02061332853298939	1.685851874946027	2773	16	4	62700	FDFT1,TJP1,MCTS1,CRK
TF	Factor: MZF-1; motif: KNGNKAGGGGNAA	TF:M00084	false	0.02064037664906662	1.685282381893724	6682	16	6	62700	IRF7,TMEM50B,ARMCX6,NDUFA1,PYCARD,MCTS1
TF	Factor: Sox-4; motif: NAACAAAGRN	TF:M11638	false	0.02064844911162421	1.6851125622912426	2776	16	4	62700	CDY2A,TIMM13,FDFT1,PYCARD
TF	Factor: WT1; motif: RGGNGGGGGAGGRGGNGGRG	TF:M10108	false	0.02068892461955922	1.6842620827479429	6688	16	6	62700	IRF7,ARMCX6,CEBPA,RAB33A,TJP1,CRK
TF	Factor: LHX4; motif: NTCRTTAN	TF:M11008	false	0.02082219123706621	1.6814735691534703	6698	16	6	62700	ARMCX6,FDFT1,PYCARD,NPPB,RAB33A,MCTS1
TF	Factor: Egr-1; motif: GCGTGGGCGT; match class: 1	TF:M07597_1	false	0.0208513466945989	1.680865890659245	1359	16	3	62700	IRF7,TMEM50B,CEBPA
TF	Factor: CLOCK; motif: CNGNCACGTGNNNM; match class: 1	TF:M09884_1	false	0.02090547419682163	1.6797399769426848	2789	16	4	62700	SHMT1,CEBPA,FDFT1,NPPB
TF	Factor: IRF-2; motif: NAANYGAAASYR; match class: 1	TF:M08775_1	false	0.020909790550289836	1.6796503174123107	2790	16	4	62700	IRF7,ARMCX6,PYCARD,MCTS1
TF	Factor: ZNF557; motif: NCCGCKTCCTGC	TF:M06444	false	0.020912638457399976	1.6795911706638238	1362	16	3	62700	TIMM13,TJP1,CRK
TF	Factor: RREB-1; motif: CCCCAAACMMCCCC; match class: 1	TF:M00257_1	false	0.021040744869560226	1.6769388896602355	4601	16	5	62700	TMEM50B,CEBPA,NPPB,RAB33A,MCTS1
TF	Factor: p53; motif: GGACATGCCCGGGCATGTCY	TF:M00034	false	0.02115611661349846	1.674564047795078	4608	16	5	62700	TIMM13,PYCARD,NPPB,TJP1,CRK
TF	Factor: MITF; motif: NNNNGTCACGTGACNNNN	TF:M09811	false	0.021316443072962522	1.6712852613086415	1374	16	3	62700	SHMT1,ARMCX6,TIMM13
TF	Factor: MITF; motif: NNNNGTCACGTGACNNNN; match class: 1	TF:M09811_1	false	0.021316443072962522	1.6712852613086415	1374	16	3	62700	SHMT1,ARMCX6,TIMM13
TF	Factor: KLF8; motif: HMNDGGGTGT	TF:M07294	false	0.021336999431414785	1.6708666543587283	1375	16	3	62700	ARMCX6,TIMM13,RAB33A
TF	Factor: MyoD; motif: SRACAGGTGKYG	TF:M00001	false	0.02146480153597442	1.6682731226622796	1379	16	3	62700	IRF7,NPPB,RAB33A
TF	Factor: meis1:TBR2; motif: NNGTGNTGACAN; match class: 1	TF:M08378_1	false	0.02146480153597442	1.6682731226622796	409	16	2	62700	CDY2A,CRK
TF	Factor: Smad2; motif: AGACAN; match class: 1	TF:M03580_1	false	0.021535737693862723	1.6668402471478774	9166	16	7	62700	CDY2A,TMEM50B,ARMCX6,NDUFA1,PYCARD,TJP1,MCTS1
TF	Factor: CPEB1; motif: AATAAAAA	TF:M04514	false	0.02182784012488844	1.6609892358094074	4652	16	5	62700	CDY2A,SHMT1,ARMCX6,FDFT1,MCTS1
TF	Factor: XBP-1; motif: WNNGMCACGTC; match class: 1	TF:M01770_1	false	0.021937221000490573	1.6588183895504611	4665	16	5	62700	IRF7,CEBPA,NDUFA1,NPPB,TJP1
TF	Factor: FOXO1A; motif: AAACAA; match class: 1	TF:M03823_1	false	0.021937221000490573	1.6588183895504611	9215	16	7	62700	CDY2A,TMEM50B,ARMCX6,FDFT1,PYCARD,TJP1,MCTS1
TF	Factor: MRF4; motif: CASCTGC; match class: 1	TF:M03831_1	false	0.021937221000490573	1.6588183895504611	2844	16	4	62700	IRF7,CEBPA,TIMM13,NPPB
TF	Factor: FOXK1; motif: NNNGTAAACAN	TF:M11589	false	0.021937221000490573	1.6588183895504611	4670	16	5	62700	TIMM13,FDFT1,NDUFA1,TJP1,MCTS1
TF	Factor: nerf; motif: NNNCCGGAAGTGN; match class: 1	TF:M09901_1	false	0.021937221000490573	1.6588183895504611	1393	16	3	62700	TIMM13,FDFT1,NDUFA1
TF	Factor: SMAD4; motif: GKSRKKCAGMCANCY; match class: 1	TF:M00733_1	false	0.021937221000490573	1.6588183895504611	2847	16	4	62700	CDY2A,TIMM13,NPPB,CRK
TF	Factor: HTF4; motif: CASCTGB; match class: 1	TF:M02018_1	false	0.021937221000490573	1.6588183895504611	2844	16	4	62700	IRF7,CEBPA,TIMM13,NPPB
TF	Factor: Sox-4; motif: AACAAA; match class: 1	TF:M03849_1	false	0.021937221000490573	1.6588183895504611	9216	16	7	62700	CDY2A,TMEM50B,SHMT1,FDFT1,PYCARD,NPPB,MCTS1
TF	Factor: SRY; motif: TTGTTT; match class: 1	TF:M03854_1	false	0.021937221000490573	1.6588183895504611	9215	16	7	62700	CDY2A,TMEM50B,ARMCX6,FDFT1,PYCARD,TJP1,MCTS1
TF	Factor: c-ets-2; motif: ACCGGAWRTN; match class: 1	TF:M02064_1	false	0.021937221000490573	1.6588183895504611	4662	16	5	62700	IRF7,ARMCX6,TIMM13,NDUFA1,PYCARD
TF	Factor: PXR; motif: NYGAACYNNNYGMMCTN	TF:M11732	false	0.021937221000490573	1.6588183895504611	2844	16	4	62700	CDY2A,PYCARD,RAB33A,CRK
TF	Factor: NFYA; motif: NNRGCCAATSRGMRSSNNSN	TF:M12642	false	0.021963255621511458	1.6583032838184362	2849	16	4	62700	TMEM50B,SHMT1,FDFT1,RAB33A
TF	Factor: PPARgamma; motif: NWSTRGGKSARAGGKCA	TF:M10038	false	0.021996213840567616	1.657652066889454	6812	16	6	62700	IRF7,TMEM50B,TIMM13,NPPB,RAB33A,MCTS1
TF	Factor: USF1; motif: ANCATGTGACN; match class: 1	TF:M11093_1	false	0.022053312049852725	1.65652617730921	419	16	2	62700	ARMCX6,TIMM13
TF	Factor: MITF; motif: TCACGTGACC	TF:M09989	false	0.022053312049852725	1.65652617730921	1403	16	3	62700	SHMT1,ARMCX6,TIMM13
TF	Factor: CREB1; motif: NNTGACGTCANN	TF:M09804	false	0.022053312049852725	1.65652617730921	4682	16	5	62700	CDY2A,IRF7,SHMT1,TJP1,CRK
TF	Factor: CREB1; motif: NNTGACGTCANN; match class: 1	TF:M09804_1	false	0.022053312049852725	1.65652617730921	4682	16	5	62700	CDY2A,IRF7,SHMT1,TJP1,CRK
TF	Factor: VDR; motif: GGGKNARNRRGGWSA; match class: 1	TF:M00444_1	false	0.0220995391759159	1.6556167822173078	4686	16	5	62700	TMEM50B,CEBPA,TIMM13,PYCARD,RAB33A
TF	Factor: GABPalpha; motif: RCCGGAWRYN	TF:M02074	false	0.022114326877377768	1.6553262752810154	4689	16	5	62700	IRF7,TIMM13,NDUFA1,PYCARD,CRK
TF	Factor: PEA3; motif: NACCGGAAGTN; match class: 1	TF:M11427_1	false	0.022114326877377768	1.6553262752810154	4689	16	5	62700	TIMM13,FDFT1,NDUFA1,PYCARD,RAB33A
TF	Factor: egr-3; motif: GTGGGY; match class: 1	TF:M03818_1	false	0.022201382405687885	1.6536199826453046	6837	16	6	62700	IRF7,ARMCX6,FDFT1,PYCARD,RAB33A,MCTS1
TF	Factor: slug; motif: RRCAGGTGCN	TF:M10064	false	0.022201382405687885	1.6536199826453046	1409	16	3	62700	CDY2A,RAB33A,TJP1
TF	Factor: HFH2; motif: NNWAYRTAAACW	TF:M11555	false	0.02220745195527605	1.6535012687926163	4697	16	5	62700	TIMM13,FDFT1,RAB33A,TJP1,MCTS1
TF	Factor: SNA; motif: NRCAGGTGCN; match class: 1	TF:M12255_1	false	0.022258511853131505	1.652503874843069	423	16	2	62700	CEBPA,TIMM13
TF	Factor: STAT6; motif: NNYTTCCY	TF:M00500	false	0.022262928384865738	1.6524177107227096	4702	16	5	62700	SHMT1,TIMM13,PYCARD,MCTS1,CRK
TF	Factor: TCF3; motif: DCATCAAAGB	TF:M08901	false	0.022606909158806098	1.6457588108095955	2884	16	4	62700	CDY2A,ARMCX6,NPPB,MCTS1
TF	Factor: FPM315; motif: NGTGCTCCCN	TF:M12120	false	0.02280421310111138	1.64198490924814	429	16	2	62700	NPPB,CRK
TF	Factor: Erm; motif: NNSCGGAWGYN; match class: 1	TF:M11424_1	false	0.02287207345630727	1.640694462860907	2896	16	4	62700	TIMM13,FDFT1,NDUFA1,RAB33A
TF	Factor: YY2; motif: NCCGCCATNTY	TF:M03925	false	0.022922568096243073	1.6397367284346227	4740	16	5	62700	ARMCX6,FDFT1,NPPB,RAB33A,CRK
TF	Factor: ZBRK1; motif: NGNNNGGTNAWAAAARRGCNG; match class: 1	TF:M10468_1	false	0.022922568096243073	1.6397367284346227	4741	16	5	62700	IRF7,TMEM50B,TIMM13,PYCARD,MCTS1
TF	Factor: ER-alpha; motif: AGGTCASMNTGACCY	TF:M09909	false	0.023227607405048884	1.6339955230581125	6921	16	6	62700	IRF7,TIMM13,PYCARD,NPPB,TJP1,CRK
TF	Factor: POU2F3; motif: NYATGCGCATNN	TF:M11902	false	0.023227607405048884	1.6339955230581125	2913	16	4	62700	TIMM13,RAB33A,TJP1,CRK
TF	Factor: Erm; motif: NRCMGGAAGTN	TF:M11422	false	0.023227607405048884	1.6339955230581125	4762	16	5	62700	IRF7,TIMM13,NDUFA1,TJP1,MCTS1
TF	Factor: ZEB1; motif: NCWCACCTG	TF:M07235	false	0.023227607405048884	1.6339955230581125	1438	16	3	62700	SHMT1,PYCARD,NPPB
TF	Factor: HMGXB3; motif: NRGCCAATSRGNRNNS	TF:M12616	false	0.023227607405048884	1.6339955230581125	2915	16	4	62700	TMEM50B,SHMT1,FDFT1,RAB33A
TF	Factor: BMAL1; motif: RTCAYGTGMN; match class: 1	TF:M11048_1	false	0.02326758396501307	1.633248710187166	436	16	2	62700	ARMCX6,TIMM13
TF	Factor: USF2; motif: RYCAYGTGACY	TF:M07139	false	0.023423947299623014	1.6303399177182127	1446	16	3	62700	SHMT1,ARMCX6,TIMM13
TF	Factor: TTF-1; motif: NNNNCAAGNRNN	TF:M00794	false	0.023456910219754285	1.6297291943894585	4778	16	5	62700	SHMT1,ARMCX6,CEBPA,NPPB,RAB33A
TF	Factor: FOXO3a; motif: NYTGTTTACN	TF:M09932	false	0.02352505143708426	1.6284694183229185	2930	16	4	62700	TIMM13,NDUFA1,TJP1,MCTS1
TF	Factor: HSF1; motif: TCYAGAANNTTC	TF:M07259	false	0.023703813942107608	1.6251817704139784	4792	16	5	62700	IRF7,FDFT1,NDUFA1,PYCARD,NPPB
TF	Factor: c-Myc:Max; motif: GCCAYGYGSN; match class: 1	TF:M00322_1	false	0.023762697303945243	1.6241042641229682	2940	16	4	62700	IRF7,SHMT1,CEBPA,RAB33A
TF	Factor: LBP9; motif: CCRGNNNNARCCRGYYN	TF:M01592	false	0.023867737824581802	1.6221887413140619	1459	16	3	62700	PYCARD,NPPB,RAB33A
TF	Factor: ZBTB14; motif: SSCCGCGCACNS	TF:M12461	false	0.023867737824581802	1.6221887413140619	2945	16	4	62700	IRF7,SHMT1,CEBPA,RAB33A
TF	Factor: Sp3; motif: GGGGCGGGGSNN	TF:M07615	false	0.02407118350043742	1.618502556377502	6985	16	6	62700	IRF7,TMEM50B,SHMT1,TJP1,MCTS1,CRK
TF	Factor: Sp1; motif: NWRGCCMCGCCCMCN	TF:M12151	false	0.02426127167051896	1.6150864390417918	6998	16	6	62700	IRF7,TMEM50B,SHMT1,FDFT1,TJP1,CRK
TF	Factor: CTCF; motif: WGCGCCMYCTAGYGGYN	TF:M03895	false	0.02426127167051896	1.6150864390417918	9447	16	7	62700	IRF7,TMEM50B,ARMCX6,CEBPA,PYCARD,RAB33A,TJP1
TF	Factor: FKHL5; motif: ATGTTTAT	TF:M03573	false	0.024272228753799512	1.6148903435264987	1470	16	3	62700	TIMM13,TJP1,MCTS1
TF	Factor: ER-alpha; motif: GNCNNNNTGACCYN	TF:M07283	false	0.024430234456233234	1.6120723650953417	2969	16	4	62700	IRF7,SHMT1,NPPB,TJP1
TF	Factor: JunD; motif: NRTGACGTCATS	TF:M11270	false	0.02443598037244777	1.611970232375396	9464	16	7	62700	CDY2A,IRF7,SHMT1,ARMCX6,TIMM13,TJP1,CRK
TF	Factor: Fli-1; motif: NNRGGMAGGAAGGRRRGR	TF:M09920	false	0.024440737699008494	1.6118856898462746	9466	16	7	62700	CDY2A,TMEM50B,CEBPA,FDFT1,PYCARD,NPPB,MCTS1
TF	Factor: MafG; motif: NTGCTGAYGTCAGCAN	TF:M11347	false	0.02444958877872208	1.6117284409425576	1476	16	3	62700	IRF7,SHMT1,NPPB
TF	Factor: ZNF432; motif: NCAGNRCCNSRGRCAGC; match class: 1	TF:M12704_1	false	0.02456607589086029	1.6096642108398969	4846	16	5	62700	IRF7,TIMM13,NPPB,TJP1,CRK
TF	Factor: ctcf; motif: YGGCCACCAGRKGGCRSYN; match class: 1	TF:M09890_1	false	0.02459910691366395	1.6090806599498046	2979	16	4	62700	TMEM50B,CEBPA,PYCARD,TJP1
TF	Factor: HOXB13:TBR2; motif: ANGTGTNNMATAAAN	TF:M08491	false	0.02462716277061238	1.6085856191817267	2985	16	4	62700	CDY2A,SHMT1,NDUFA1,NPPB
TF	Factor: NR2F2; motif: NNAAGGTCANN	TF:M09778	false	0.02462716277061238	1.6085856191817267	1484	16	3	62700	TMEM50B,TIMM13,NPPB
TF	Factor: PBX4:HOXA1; motif: NYNATMAATCA	TF:M08394	false	0.02462716277061238	1.6085856191817267	1482	16	3	62700	ARMCX6,NPPB,MCTS1
TF	Factor: NR4A1; motif: NAAAGGTCAN	TF:M09779	false	0.02462716277061238	1.6085856191817267	1484	16	3	62700	TMEM50B,TIMM13,NPPB
TF	Factor: NURR1; motif: NAAAGGTCAN	TF:M11773	false	0.02462716277061238	1.6085856191817267	1484	16	3	62700	TMEM50B,TIMM13,NPPB
TF	Factor: TFEB; motif: RNCACGTGAC	TF:M04194	false	0.02462716277061238	1.6085856191817267	1482	16	3	62700	SHMT1,ARMCX6,TIMM13
TF	Factor: E2F-3; motif: NTTTTGGCGCCAAAAN	TF:M11527	false	0.024630144815794182	1.6085330346685942	7040	16	6	62700	ARMCX6,TIMM13,FDFT1,RAB33A,MCTS1,CRK
TF	Factor: NR1B1; motif: NRAGGTCANG	TF:M11794	false	0.024929436478222815	1.6032875384703267	2997	16	4	62700	TMEM50B,FDFT1,RAB33A,TJP1
TF	Factor: Sp1; motif: RGGGMGGRGSNGGGG	TF:M10529	false	0.025035001899997942	1.6014523713048727	7066	16	6	62700	IRF7,TMEM50B,ARMCX6,TJP1,MCTS1,CRK
TF	Factor: E2F-2; motif: NTTTTGGCGCCAWWWN; match class: 1	TF:M11528_1	false	0.025252225276647982	1.5977003449597353	4890	16	5	62700	IRF7,TMEM50B,SHMT1,CEBPA,CRK
TF	Factor: Nur77; motif: NAAAGGTCAN	TF:M11770	false	0.025277641714332808	1.5972634461422877	1501	16	3	62700	TMEM50B,TIMM13,NPPB
TF	Factor: AP-2beta; motif: NSCCYNRGGSN; match class: 1	TF:M11477_1	false	0.025277641714332808	1.5972634461422877	7084	16	6	62700	CEBPA,FDFT1,NDUFA1,PYCARD,NPPB,RAB33A
TF	Factor: TFEB; motif: RTCACGTGAY; match class: 1	TF:M01768_1	false	0.02536894325646088	1.5956976229416995	464	16	2	62700	ARMCX6,TIMM13
TF	Factor: Fli-1; motif: ACCGGAAGYN; match class: 1	TF:M02073_1	false	0.02536894325646088	1.5956976229416995	1505	16	3	62700	TIMM13,NDUFA1,PYCARD
TF	Factor: TFEB; motif: RTCACGTGAY	TF:M01768	false	0.02536894325646088	1.5956976229416995	464	16	2	62700	ARMCX6,TIMM13
TF	Factor: CTF1; motif: TGGCASCNNGCCAA	TF:M01196	false	0.02536894325646088	1.5956976229416995	4900	16	5	62700	SHMT1,ARMCX6,FDFT1,RAB33A,MCTS1
TF	Factor: p53; motif: RGRCAWGNCY	TF:M00761	false	0.025444812440877936	1.594400746055845	3022	16	4	62700	TMEM50B,NPPB,RAB33A,TJP1
TF	Factor: ZXDL; motif: NGGGGWS	TF:M05775	false	0.025642479924859372	1.5910399758146774	7113	16	6	62700	IRF7,TMEM50B,ARMCX6,FDFT1,PYCARD,RAB33A
TF	Factor: E2F-3:T-bet; motif: AGGTGTNANGGCGCST; match class: 1	TF:M08529_1	false	0.025755532696402912	1.5891294632667707	4923	16	5	62700	TMEM50B,ARMCX6,TIMM13,RAB33A,CRK
TF	Factor: ZNF592; motif: NSARNATGGAGKN	TF:M09766	false	0.025770846353820893	1.5888713183230432	7123	16	6	62700	CDY2A,SHMT1,TIMM13,FDFT1,NDUFA1,NPPB
TF	Factor: GATA-4; motif: AGATAAN	TF:M03549	false	0.02586078232271427	1.5873583412770187	4930	16	5	62700	CDY2A,SHMT1,ARMCX6,FDFT1,MCTS1
TF	Factor: PEA3; motif: ACWTCCK	TF:M00655	false	0.02592765059022116	1.586236834635572	9609	16	7	62700	CDY2A,IRF7,NDUFA1,PYCARD,RAB33A,MCTS1,CRK
TF	Factor: EGR-1; motif: TGCGTGGGCGK; match class: 1	TF:M01972_1	false	0.02592765059022116	1.586236834635572	1521	16	3	62700	TMEM50B,CEBPA,TJP1
TF	Factor: MLLT10; motif: CYNNCCNNGGNGCTG	TF:M12636	false	0.02594801946464639	1.5858957849600417	9612	16	7	62700	IRF7,TMEM50B,SHMT1,ARMCX6,FDFT1,NPPB,CRK
TF	Factor: Nkx2-5; motif: TYAAGTG	TF:M00240	false	0.02596029729054769	1.5856903384161558	4939	16	5	62700	IRF7,SHMT1,ARMCX6,FDFT1,NDUFA1
TF	Factor: GATA2; motif: NNNTTCTTATCTSN; match class: 1	TF:M07213_1	false	0.025965773157316355	1.5855987413162955	472	16	2	62700	CDY2A,FDFT1
TF	Factor: FOXO1A; motif: TTGTTTWN	TF:M07286	false	0.025976688219056087	1.5854162181540363	4942	16	5	62700	TMEM50B,ARMCX6,RAB33A,TJP1,MCTS1
TF	Factor: PPARalpha:RXRalpha; motif: NNRGGTCATWGGGGTSANG; match class: 1	TF:M00518_1	false	0.02637252626605844	1.5788482664576553	3063	16	4	62700	IRF7,NDUFA1,RAB33A,MCTS1
TF	Factor: USF; motif: GYCACGTGNC; match class: 1	TF:M00187_1	false	0.026547562254895875	1.575975352091113	1538	16	3	62700	SHMT1,ARMCX6,TIMM13
TF	Factor: pax-6; motif: NYACGCWTSANYGMNCN; match class: 1	TF:M11880_1	false	0.026685676054483957	1.5737217903116696	7189	16	6	62700	TIMM13,FDFT1,RAB33A,TJP1,MCTS1,CRK
TF	Factor: ELF4; motif: NCCACTTCCGGNNNN; match class: 1	TF:M12601_1	false	0.0269265218191617	1.569819742106589	1547	16	3	62700	TIMM13,FDFT1,NDUFA1
TF	Factor: Sox-2; motif: NNNNNAACAAWGN	TF:M07432	false	0.02693280591207605	1.5697183985880632	1548	16	3	62700	SHMT1,TIMM13,FDFT1
TF	Factor: HIF2alpha; motif: NNACGTGCNN	TF:M01249	false	0.02699251845566182	1.5687565930140404	1550	16	3	62700	IRF7,SHMT1,RAB33A
TF	Factor: IRF-3; motif: NGGAAACNGAAACCGAAACN	TF:M11677	false	0.02699288137664844	1.5687507538581815	484	16	2	62700	IRF7,PYCARD
TF	Factor: DP-1; motif: NRNNGGCGGGAANN	TF:M10098	false	0.02717513780957533	1.565828244857625	7224	16	6	62700	IRF7,TMEM50B,CEBPA,PYCARD,TJP1,MCTS1
TF	Factor: HNF-4alpha; motif: RRGTCCAAAGTCCAN	TF:M11756	false	0.02758834307665963	1.5592743819518464	3111	16	4	62700	SHMT1,TIMM13,TJP1,MCTS1
TF	Factor: P53; motif: NNNNNACAWGCCYNNN	TF:M07054	false	0.02758834307665963	1.5592743819518464	3111	16	4	62700	IRF7,CEBPA,NPPB,TJP1
TF	Factor: STAT3; motif: TTCYGGGAAN	TF:M07065	false	0.027595536505230136	1.5591611580764864	5029	16	5	62700	IRF7,SHMT1,ARMCX6,PYCARD,TJP1
TF	Factor: HNF-3alpha; motif: NWRTGTAAAYAN	TF:M11567	false	0.027595536505230136	1.5591611580764864	5029	16	5	62700	IRF7,TMEM50B,ARMCX6,TIMM13,TJP1
TF	Factor: ZBTB7C; motif: GKCCCGGGCKG	TF:M03806	false	0.027695962677869744	1.557583534708649	3117	16	4	62700	TIMM13,PYCARD,TJP1,CRK
TF	Factor: PRDM16; motif: KGGTCATRACCM	TF:M05946	false	0.027745758454042185	1.5568033988763734	7263	16	6	62700	CDY2A,SHMT1,CEBPA,FDFT1,NPPB,MCTS1
TF	Factor: Otx3; motif: NTAATCCN	TF:M10918	false	0.02775564482977226	1.5566486785191584	493	16	2	62700	TMEM50B,ARMCX6
TF	Factor: ER-beta; motif: NRGGTCANKSTGACCTNN; match class: 1	TF:M09610_1	false	0.027843058878361082	1.5552830542260794	1573	16	3	62700	NPPB,TJP1,CRK
TF	Factor: MAZ; motif: GGGGGAGGGGGNGRGRRRGNRG	TF:M09984	false	0.028016181462438883	1.5525910583008684	9784	16	7	62700	IRF7,TMEM50B,ARMCX6,CEBPA,RAB33A,TJP1,MCTS1
TF	Factor: Nur77; motif: NAAAGGTCAN	TF:M11769	false	0.028016181462438883	1.5525910583008684	1578	16	3	62700	TMEM50B,TIMM13,NPPB
TF	Factor: Pax-5; motif: RRMSWGANWYCTNRAGCGKRACSRYNSM; match class: 1	TF:M00144_1	false	0.028057342766599335	1.551953462190354	7295	16	6	62700	IRF7,TMEM50B,SHMT1,FDFT1,RAB33A,TJP1
TF	Factor: PATZ; motif: GGGGNGGGGGMKGGRRNGGNRN; match class: 1	TF:M10026_1	false	0.028057342766599335	1.551953462190354	5060	16	5	62700	IRF7,TMEM50B,ARMCX6,CEBPA,TJP1
TF	Factor: USF2; motif: NNCACGTGACN	TF:M11096	false	0.028057342766599335	1.551953462190354	1581	16	3	62700	SHMT1,ARMCX6,TIMM13
TF	Factor: Egr-4; motif: NMCGCCCACGCAN	TF:M12145	false	0.028057342766599335	1.551953462190354	497	16	2	62700	TMEM50B,CEBPA
TF	Factor: TFAP2A; motif: NGCCCYNNGGGCN; match class: 1	TF:M04148_1	false	0.028057342766599335	1.551953462190354	9796	16	7	62700	CEBPA,TIMM13,FDFT1,NPPB,TJP1,MCTS1,CRK
TF	Factor: Pax-6; motif: CTGACCTGGAACTM	TF:M00979	false	0.028057342766599335	1.551953462190354	9795	16	7	62700	IRF7,SHMT1,ARMCX6,CEBPA,NDUFA1,NPPB,CRK
TF	Factor: E2F-3:FOXI1; motif: NGACACCGCGCCCAC; match class: 1	TF:M08208_1	false	0.028098843785364657	1.551311550129329	7299	16	6	62700	SHMT1,CEBPA,NDUFA1,PYCARD,RAB33A,CRK
TF	Factor: MAZ; motif: NKGGGAGGGGRGGR	TF:M02023	false	0.028098843785364657	1.551311550129329	7300	16	6	62700	IRF7,TMEM50B,ARMCX6,NPPB,TJP1,MCTS1
TF	Factor: Egr-2; motif: CCCMCNCN	TF:M02092	false	0.02817460850723006	1.5501421098632557	5072	16	5	62700	TIMM13,FDFT1,PYCARD,RAB33A,TJP1
TF	Factor: Pet-1; motif: GCNGGAAGYG; match class: 1	TF:M09918_1	false	0.02828578899084485	1.548431702743221	7314	16	6	62700	TIMM13,FDFT1,NDUFA1,PYCARD,TJP1,CRK
TF	Factor: Sp1; motif: GGGGCGGGGT; match class: 1	TF:M00008_1	false	0.02828578899084485	1.548431702743221	5079	16	5	62700	IRF7,TMEM50B,TIMM13,TJP1,CRK
TF	Factor: RAR-gamma; motif: NAGGTCANG	TF:M11809	false	0.028372601777401765	1.5471008374237702	1592	16	3	62700	TMEM50B,FDFT1,TJP1
TF	Factor: NKX2-8; motif: NCACTTSAN	TF:M04412	false	0.028383034919004055	1.5469411684942482	3155	16	4	62700	SHMT1,ARMCX6,FDFT1,MCTS1
TF	Factor: Sox-4; motif: NAACAAAGRN	TF:M11639	false	0.028387884298480156	1.5468669735091651	3156	16	4	62700	CDY2A,TIMM13,FDFT1,PYCARD
TF	Factor: Erm:C/EBPdelta; motif: RSCGGAWRTTGCGYAAY	TF:M08458	false	0.02845505852999848	1.5458405167423819	9836	16	7	62700	SHMT1,ARMCX6,FDFT1,NDUFA1,NPPB,RAB33A,MCTS1
TF	Factor: Elk-1:SREBP-2; motif: RTCACGTGACCGGAAGN; match class: 1	TF:M08229_1	false	0.028524015877742868	1.5447893304763969	3162	16	4	62700	TMEM50B,TIMM13,NDUFA1,MCTS1
TF	Factor: LKLF; motif: CNCCACCCS; match class: 1	TF:M08819_1	false	0.028928344439743278	1.5386764201804877	1606	16	3	62700	ARMCX6,RAB33A,MCTS1
TF	Factor: YY1; motif: NGCCGCCATYTTGN; match class: 1	TF:M12275_1	false	0.029000361238568903	1.5375965923444914	1608	16	3	62700	NDUFA1,PYCARD,NPPB
TF	Factor: PTF1; motif: SCAGCTGNYNNNNYYCNN	TF:M10043	false	0.029180720199439777	1.5349039936357562	3186	16	4	62700	IRF7,CEBPA,FDFT1,PYCARD
TF	Factor: VDR,; motif: RRTGNMCYTNNTGAMCCNYNT	TF:M00966	false	0.029273029277881318	1.5335323328926778	9897	16	7	62700	CDY2A,TIMM13,FDFT1,PYCARD,RAB33A,MCTS1,CRK
TF	Factor: c-Ets-2; motif: NNNRGGAARNRRR	TF:M09912	false	0.029273029277881318	1.5335323328926778	5133	16	5	62700	IRF7,TMEM50B,NDUFA1,PYCARD,CRK
TF	Factor: Sox-4; motif: NYCTTTGTYYYN	TF:M10069	false	0.02934703827211239	1.5324357215707665	7386	16	6	62700	CDY2A,TMEM50B,FDFT1,PYCARD,RAB33A,CRK
TF	Factor: SNAI2; motif: NNGCACCTGTNNN	TF:M12553	false	0.029404161150376324	1.5315912057521388	515	16	2	62700	TMEM50B,TIMM13
TF	Factor: Pax-5; motif: BCNNNRNGCANBGNTGNRTAGCSGCHNB; match class: 1	TF:M00143_1	false	0.029600874728136734	1.5286954550224843	5150	16	5	62700	TMEM50B,CEBPA,FDFT1,NDUFA1,RAB33A
TF	Factor: KLF8; motif: NGGGGTGYGG	TF:M08818	false	0.0297017813493577	1.527217503309155	1627	16	3	62700	ARMCX6,TIMM13,TJP1
TF	Factor: POU3F2; motif: NTATGCWAATKAG	TF:M11909	false	0.0297017813493577	1.527217503309155	5156	16	5	62700	CDY2A,TIMM13,NPPB,MCTS1,CRK
TF	Factor: MAZ; motif: NKGGGAGGGGRGGR; match class: 1	TF:M02023_1	false	0.02983269490291901	1.5253075133626153	3213	16	4	62700	IRF7,TMEM50B,NPPB,TJP1
TF	Factor: LXR-alpha; motif: NNRRGGTYACTNNAGGNCA	TF:M10013	false	0.02993507264912929	1.5238196835320703	3217	16	4	62700	CDY2A,NDUFA1,PYCARD,CRK
TF	Factor: TFEB; motif: RNCACGTGAC; match class: 1	TF:M04194_1	false	0.029994023521099034	1.5229652722930016	522	16	2	62700	ARMCX6,TIMM13
TF	Factor: AR; motif: NGNACANNNTGTTCYNN	TF:M09589	false	0.029994023521099034	1.5229652722930016	5173	16	5	62700	CDY2A,IRF7,TIMM13,NPPB,CRK
TF	Factor: STAT5A; motif: NAWTTCYNGGAANYN; match class: 1	TF:M00457_1	false	0.03011676633604034	1.5211916605525166	1638	16	3	62700	IRF7,SHMT1,ARMCX6
TF	Factor: SP1; motif: RCCMCRCCCMC	TF:M03920	false	0.030371823377829538	1.5175291343524329	7452	16	6	62700	IRF7,TMEM50B,SHMT1,PYCARD,TJP1,CRK
TF	Factor: CDP; motif: ATCGATNNNNNNATCRAT; match class: 1	TF:M03951_1	false	0.030516825651912945	1.5154606435073332	1647	16	3	62700	ARMCX6,NDUFA1,TJP1
TF	Factor: CKROX; motif: SCCCTCCCC	TF:M01175	false	0.030635765946713786	1.5137712570890753	7468	16	6	62700	TMEM50B,CEBPA,NPPB,TJP1,MCTS1,CRK
TF	Factor: SOX; motif: CTCTTTGTTANGA	TF:M01014	false	0.030636996049849943	1.5137538194222602	5205	16	5	62700	CDY2A,SHMT1,TIMM13,PYCARD,RAB33A
TF	Factor: TGIF; motif: TGACAGS	TF:M10101	false	0.030636996049849943	1.5137538194222602	5206	16	5	62700	CDY2A,TMEM50B,TIMM13,PYCARD,TJP1
TF	Factor: ER71; motif: ACCGGAARYN; match class: 1	TF:M02067_1	false	0.0307094792450094	1.5127275480289724	1653	16	3	62700	IRF7,TIMM13,PYCARD
TF	Factor: ZFP14; motif: SCNNYCCNGNNSCTSCNC; match class: 1	TF:M12694_1	false	0.030803510811830193	1.5113997822232028	5215	16	5	62700	TMEM50B,CEBPA,FDFT1,PYCARD,NPPB
TF	Factor: TEF-3:Fli-1; motif: ACCGGAAATGCC	TF:M08510	false	0.03081611599914462	1.5112220997653987	7484	16	6	62700	IRF7,TMEM50B,SHMT1,ARMCX6,MCTS1,CRK
TF	Factor: GABP-alpha; motif: CTTCCK; match class: 1	TF:M01660_1	false	0.030995484125935537	1.508701575909267	5225	16	5	62700	TIMM13,FDFT1,NDUFA1,TJP1,MCTS1
TF	Factor: Sp1; motif: NWRGCCACGCCCMCN	TF:M12152	false	0.031131166378147893	1.5068046074863268	7506	16	6	62700	IRF7,TMEM50B,SHMT1,FDFT1,TJP1,CRK
TF	Factor: GABP-alpha; motif: CACTTCCGG	TF:M04698	false	0.031131166378147893	1.5068046074863268	3265	16	4	62700	IRF7,ARMCX6,TIMM13,MCTS1
TF	Factor: MYB; motif: NAACNGNCN	TF:M00913	false	0.031131166378147893	1.5068046074863268	5235	16	5	62700	IRF7,SHMT1,PYCARD,TJP1,MCTS1
TF	Factor: TFEC; motif: RNCACRTGAY	TF:M04571	false	0.031131166378147893	1.5068046074863268	1665	16	3	62700	SHMT1,ARMCX6,TIMM13
TF	Factor: LRF; motif: NCGACCACCGN; match class: 1	TF:M12231_1	false	0.031166958957499227	1.5063055709155793	5240	16	5	62700	SHMT1,CEBPA,FDFT1,NPPB,TJP1
TF	Factor: Egr-1; motif: CCGCCCMCG	TF:M04797	false	0.031166958957499227	1.5063055709155793	5243	16	5	62700	TMEM50B,SHMT1,CEBPA,PYCARD,TJP1
TF	Factor: MafA; motif: GGTCAGCAGH	TF:M03796	false	0.031166958957499227	1.5063055709155793	3270	16	4	62700	CDY2A,IRF7,SHMT1,NPPB
TF	Factor: KLF4; motif: MCACACCCTNN; match class: 1	TF:M09808_1	false	0.031169210786295268	1.506274194049636	538	16	2	62700	ARMCX6,PYCARD
TF	Factor: IRF-8; motif: NCGAAACYGAAACYN	TF:M11685	false	0.031204721344409606	1.5057796912797208	1671	16	3	62700	CDY2A,IRF7,PYCARD
TF	Factor: LBP9; motif: ACYRGTTNNAACYRGT	TF:M11491	false	0.031300273874542824	1.5044518623998036	5252	16	5	62700	IRF7,ARMCX6,FDFT1,PYCARD,RAB33A
TF	Factor: HNF3; motif: NWRARYAAAYANN	TF:M00791	false	0.03135106924965802	1.5037476426703509	3283	16	4	62700	CDY2A,TMEM50B,FDFT1,TJP1
TF	Factor: ER-alpha; motif: NAGGTCAYSGYGACCTN; match class: 1	TF:M11842_1	false	0.03135106924965802	1.5037476426703509	1675	16	3	62700	NPPB,TJP1,CRK
TF	Factor: RREB-1; motif: GGGWCSA; match class: 1	TF:M05439_1	false	0.03145605027745712	1.502295809697248	3287	16	4	62700	TMEM50B,CEBPA,TIMM13,TJP1
TF	Factor: SREBP-1; motif: ATCACMCCAY	TF:M11080	false	0.03173047252437503	1.4985234604176898	1684	16	3	62700	TMEM50B,CEBPA,RAB33A
TF	Factor: ATF3; motif: GRTGACKCA	TF:M12582	false	0.03206740892671061	1.4939361300089684	7572	16	6	62700	SHMT1,FDFT1,NDUFA1,NPPB,MCTS1,CRK
TF	Factor: HNF3A; motif: RWGTAAACAN	TF:M01261	false	0.03207525751281221	1.4938298482517267	3308	16	4	62700	TIMM13,FDFT1,TJP1,MCTS1
TF	Factor: DLX2; motif: AMSMCTGACKG	TF:M08873	false	0.0320845664150189	1.4937038253095858	7578	16	6	62700	CDY2A,TMEM50B,TIMM13,NDUFA1,TJP1,MCTS1
TF	Factor: TBX2; motif: NNNGTGTSNN	TF:M12026	false	0.0320845664150189	1.4937038253095858	7576	16	6	62700	IRF7,ARMCX6,TIMM13,PYCARD,RAB33A,TJP1
TF	Factor: p73; motif: NGRCATGYYTGNRCWTGYYN; match class: 1	TF:M09644_1	false	0.0320845664150189	1.4937038253095858	549	16	2	62700	PYCARD,NPPB
TF	Factor: ZXDB; motif: NAGGGTG	TF:M06202	false	0.03220397337120093	1.492090541138689	7587	16	6	62700	TMEM50B,SHMT1,TIMM13,PYCARD,NPPB,CRK
TF	Factor: ZXDA; motif: NAGGGTG	TF:M06203	false	0.03220397337120093	1.492090541138689	7587	16	6	62700	TMEM50B,SHMT1,TIMM13,PYCARD,NPPB,CRK
TF	Factor: EGR1; motif: NGNGKGGGYGGNGS	TF:M09761	false	0.03224367883529648	1.491555413308599	5303	16	5	62700	TMEM50B,CEBPA,RAB33A,TJP1,MCTS1
TF	Factor: Sox-12; motif: ACCGAACAATR	TF:M11636	false	0.03230586117443615	1.4907186775205574	552	16	2	62700	CDY2A,IRF7
TF	Factor: TFEA; motif: NNNNSNGGTCACGTGACN	TF:M12678	false	0.032450324129248996	1.488780960902403	1704	16	3	62700	SHMT1,ARMCX6,TIMM13
TF	Factor: BTEB2; motif: GCCCCRCCCH	TF:M07409	false	0.03266096753992487	1.4859709539831099	5325	16	5	62700	IRF7,TMEM50B,SHMT1,TJP1,CRK
TF	Factor: PPAR; motif: TGACCTTTGNCCY	TF:M00763	false	0.032863222554094934	1.4832898520744267	5334	16	5	62700	IRF7,ARMCX6,TIMM13,TJP1,CRK
TF	Factor: Slug; motif: SSSNNNKCACCTGN	TF:M07367	false	0.032931882150774666	1.482383447413312	1716	16	3	62700	CEBPA,TIMM13,NPPB
TF	Factor: ZNF449; motif: NNNAGCCCARCC	TF:M09837	false	0.033007445043606316	1.4813880911318773	5343	16	5	62700	IRF7,TMEM50B,CEBPA,NPPB,CRK
TF	Factor: GATA-2; motif: GATAANN	TF:M01877	false	0.033077038788280506	1.4804733774590884	1721	16	3	62700	CDY2A,SHMT1,PYCARD
TF	Factor: LMX1A; motif: NTCRTTAN	TF:M10997	false	0.033077038788280506	1.4804733774590884	1721	16	3	62700	ARMCX6,RAB33A,MCTS1
TF	Factor: Elk-1; motif: AACCGGAAGTR	TF:M01163	false	0.033077038788280506	1.4804733774590884	5348	16	5	62700	IRF7,ARMCX6,TIMM13,NDUFA1,MCTS1
TF	Factor: SP1; motif: NRGKGGGCGGGGCN	TF:M09765	false	0.033153363687306585	1.4794724021995758	7652	16	6	62700	IRF7,TMEM50B,SHMT1,FDFT1,TJP1,CRK
TF	Factor: HMGXB3; motif: NRGCCAATSRGNRNNS; match class: 1	TF:M12616_1	false	0.03316631169736573	1.4793028220754527	563	16	2	62700	TMEM50B,FDFT1
TF	Factor: VDR; motif: GRGTTCATYGRGTTCA	TF:M04498	false	0.03319336366963608	1.478948735866699	5357	16	5	62700	CDY2A,SHMT1,ARMCX6,PYCARD,CRK
TF	Factor: MECP2; motif: CCGGNNTTWA	TF:M01299	false	0.03326763445786562	1.4779780791558275	5361	16	5	62700	TMEM50B,SHMT1,CEBPA,FDFT1,TJP1
TF	Factor: FXR:RXR-ALPHA; motif: NRGGTCANRGGKN; match class: 1	TF:M08955_1	false	0.03327962966919534	1.4778215151192884	3363	16	4	62700	TMEM50B,ARMCX6,RAB33A,MCTS1
TF	Factor: USF2; motif: NNGTCATGTGACNN	TF:M12534	false	0.03339742408294962	1.476287028688501	1731	16	3	62700	SHMT1,ARMCX6,TIMM13
TF	Factor: EGR; motif: CGCCCCCGCNN	TF:M08878	false	0.033412113213926876	1.4760960556960727	7674	16	6	62700	TMEM50B,CEBPA,RAB33A,TJP1,MCTS1,CRK
TF	Factor: Hey2; motif: NGCACGYGYN	TF:M11054	false	0.033471881857888915	1.4753198700287822	3372	16	4	62700	TIMM13,FDFT1,NPPB,TJP1
TF	Factor: PU.1; motif: ACTTCCTCT	TF:M04711	false	0.03351996346098149	1.474696463451748	1735	16	3	62700	CDY2A,IRF7,MCTS1
TF	Factor: nerf; motif: NRRNSCGGAAGNRNNNN; match class: 1	TF:M09606_1	false	0.03354325071462171	1.474394851717642	1736	16	3	62700	FDFT1,NDUFA1,TJP1
TF	Factor: SP4; motif: SCCCCGCCCCS	TF:M01273	false	0.03355600331143441	1.4742297714176367	3377	16	4	62700	IRF7,TMEM50B,SHMT1,TJP1
TF	Factor: FOXK1; motif: NWYGTAAAYAR	TF:M11588	false	0.03362660730452664	1.473316947828089	5385	16	5	62700	TIMM13,FDFT1,NDUFA1,TJP1,MCTS1
TF	Factor: AP-2gamma; motif: NNNNWGCCYNCRGSCN	TF:M07349	false	0.033706764330108184	1.4722829354358535	3384	16	4	62700	TIMM13,PYCARD,NPPB,CRK
TF	Factor: ESE-1; motif: NSMGGAARTN	TF:M02055	false	0.033706764330108184	1.4722829354358535	7699	16	6	62700	IRF7,ARMCX6,TIMM13,NDUFA1,MCTS1,CRK
TF	Factor: ESE-1; motif: NSMGGAARTN	TF:M01214	false	0.033706764330108184	1.4722829354358535	7699	16	6	62700	IRF7,ARMCX6,TIMM13,NDUFA1,MCTS1,CRK
TF	Factor: T3R-beta; motif: NNRGGTCRTGACCYNN	TF:M11815	false	0.03395278762504558	1.469124563048441	5402	16	5	62700	SHMT1,CEBPA,NPPB,TJP1,CRK
TF	Factor: ELF5; motif: ANSMGGAAGTN	TF:M03969	false	0.03421100506239167	1.465834166778431	3401	16	4	62700	ARMCX6,TIMM13,FDFT1,NDUFA1
TF	Factor: Stra13; motif: NYSTCACGTGABNN; match class: 1	TF:M00985_1	false	0.034363558528222	1.463901869021586	578	16	2	62700	ARMCX6,TIMM13
TF	Factor: TFAP2A; motif: NNNNGCCYSAGGGCA	TF:M07231	false	0.034363558528222	1.463901869021586	5421	16	5	62700	FDFT1,NDUFA1,PYCARD,NPPB,CRK
TF	Factor: ITF-2; motif: NNCACCTGNN	TF:M04191	false	0.03438646848826569	1.4636124242016297	5423	16	5	62700	IRF7,TMEM50B,CEBPA,TIMM13,NPPB
TF	Factor: ELF4; motif: NCCGGAARTN	TF:M02056	false	0.03453744615216046	1.4617097791898095	5432	16	5	62700	IRF7,TIMM13,PYCARD,MCTS1,CRK
TF	Factor: HNF-4alpha; motif: RRGTCCAAAGGTCAN	TF:M11761	false	0.03453744615216046	1.4617097791898095	1762	16	3	62700	CDY2A,NPPB,CRK
TF	Factor: isx; motif: NTCRTTAA; match class: 1	TF:M10956_1	false	0.034561197861646374	1.4614112136558837	3417	16	4	62700	TIMM13,NDUFA1,RAB33A,MCTS1
TF	Factor: HNF-4alpha; motif: RRGTCCAAAGTCCAN	TF:M11760	false	0.03460781314842647	1.4608258427046366	1765	16	3	62700	SHMT1,TIMM13,TJP1
TF	Factor: SNA; motif: NCACCTGCNN	TF:M07430	false	0.03460781314842647	1.4608258427046366	1765	16	3	62700	IRF7,CEBPA,NPPB
TF	Factor: CTCF; motif: NNRSYGCCMCCTGSTGGCCN; match class: 1	TF:M12593_1	false	0.03468172084899154	1.4598993616952607	3423	16	4	62700	TMEM50B,CEBPA,PYCARD,TJP1
TF	Factor: Sox-5; motif: NNAACAATNN	TF:M00042	false	0.03500379711659653	1.4558848420114774	3433	16	4	62700	CDY2A,SHMT1,ARMCX6,MCTS1
TF	Factor: TGIF2; motif: NTGACANN	TF:M11716	false	0.03507724454941497	1.4549745294446734	1776	16	3	62700	TMEM50B,TIMM13,TJP1
TF	Factor: E2F; motif: NNTTTCGCGCN; match class: 1	TF:M08875_1	false	0.03507724454941497	1.4549745294446734	1776	16	3	62700	IRF7,TMEM50B,TJP1
TF	Factor: TFEC; motif: RNCACRTGAY; match class: 1	TF:M04571_1	false	0.035197093177323405	1.4534932021234743	589	16	2	62700	ARMCX6,TIMM13
TF	Factor: HEN2; motif: CATYTGNNN	TF:M03575	false	0.035281160787240966	1.4524571345606196	590	16	2	62700	SHMT1,PYCARD
TF	Factor: nerf; motif: NNNCCGGAAGTGN	TF:M09901	false	0.03545723250972971	1.4502951647491213	5479	16	5	62700	TIMM13,FDFT1,NDUFA1,TJP1,MCTS1
TF	Factor: KLF16; motif: GMCACGCCCCC	TF:M03914	false	0.03571406064944951	1.447160768194503	3459	16	4	62700	TMEM50B,SHMT1,TIMM13,TJP1
TF	Factor: HSF1; motif: GAANNTTCTNGN	TF:M07459	false	0.035933850510078774	1.44449624325511	3466	16	4	62700	FDFT1,NDUFA1,PYCARD,NPPB
TF	Factor: IRF-4; motif: AAGTTTC	TF:M04855	false	0.03595457410625638	1.444245851241028	7833	16	6	62700	CDY2A,IRF7,ARMCX6,TIMM13,FDFT1,NPPB
TF	Factor: c-MYB; motif: NNNGNCAGTTN	TF:M00773	false	0.03641194111570963	1.4387561682681849	3481	16	4	62700	IRF7,SHMT1,TJP1,MCTS1
TF	Factor: IRF-3; motif: RAAARGGAAANNGAAASNGA	TF:M09958	false	0.03647835735965626	1.4379647264208955	602	16	2	62700	PYCARD,CRK
TF	Factor: MAX; motif: CACGTGNNNNNCACGTG	TF:M04175	false	0.03676375186645034	1.4345801737889265	605	16	2	62700	SHMT1,ARMCX6
TF	Factor: MESP2; motif: NAMCATATGKYN	TF:M11153	false	0.036964830447868	1.4322112815055332	607	16	2	62700	SHMT1,MCTS1
TF	Factor: Elk-1; motif: RACCGGAAGTR	TF:M01165	false	0.03697750714271988	1.4320623703713637	7887	16	6	62700	IRF7,ARMCX6,TIMM13,FDFT1,NDUFA1,MCTS1
TF	Factor: NF-KAPPAB1; motif: NGGKRNTTYCCCN	TF:M08952	false	0.03710924245416379	1.4305179112220738	7897	16	6	62700	TIMM13,PYCARD,RAB33A,TJP1,MCTS1,CRK
TF	Factor: Sp2; motif: NYSGCCCCGCCCCCY	TF:M03567	false	0.03710924245416379	1.4305179112220738	7895	16	6	62700	IRF7,TMEM50B,SHMT1,FDFT1,TJP1,CRK
TF	Factor: USF1; motif: RNCACGTGAY	TF:M04196	false	0.03710924245416379	1.4305179112220738	1822	16	3	62700	SHMT1,ARMCX6,TIMM13
TF	Factor: NGFI-C; motif: WTGCGTGGGYGG; match class: 1	TF:M00244_1	false	0.03717140058533692	1.4297910747658926	1824	16	3	62700	TMEM50B,CEBPA,TJP1
TF	Factor: PEA3; motif: ACAGGAAGGAAGTN	TF:M11429	false	0.037205551399711795	1.429392254677627	5560	16	5	62700	CDY2A,TMEM50B,NDUFA1,NPPB,MCTS1
TF	Factor: isx; motif: NTCRTTAA	TF:M10953	false	0.037205551399711795	1.429392254677627	5559	16	5	62700	ARMCX6,FDFT1,NPPB,RAB33A,MCTS1
TF	Factor: ESR2; motif: NNRGGTCANNNTGMCCTN	TF:M02377	false	0.03734488274522708	1.4277688998129048	3517	16	4	62700	IRF7,NPPB,TJP1,CRK
TF	Factor: KLF3; motif: NNNNNNGGGCGGGGCNNGN	TF:M09970	false	0.03734559318379378	1.4277606379951717	7915	16	6	62700	IRF7,TMEM50B,TIMM13,FDFT1,TJP1,CRK
TF	Factor: WT1; motif: NGCGGGGGGGTSMMCYN; match class: 1	TF:M05327_1	false	0.03734559318379378	1.4277606379951717	1830	16	3	62700	CEBPA,TIMM13,TJP1
TF	Factor: SPDEF; motif: NASATCCKGNW	TF:M12650	false	0.03736937795547077	1.4274841312848279	1831	16	3	62700	CDY2A,NDUFA1,RAB33A
TF	Factor: NKX6B; motif: NTMATTAA	TF:M10658	false	0.03750413452799996	1.4259208521731699	1834	16	3	62700	ARMCX6,RAB33A,MCTS1
TF	Factor: FKLF; motif: BGGGNGGVMD	TF:M01837	false	0.03754407631343504	1.425458576032136	5579	16	5	62700	TMEM50B,CEBPA,FDFT1,PYCARD,TJP1
TF	Factor: BMAL1; motif: RTCACGTGNN	TF:M11049	false	0.03780306919067827	1.4224729388277393	618	16	2	62700	ARMCX6,TIMM13
TF	Factor: arnt; motif: CACGYA; match class: 1	TF:M03812_1	false	0.037863147818718614	1.4217832830433619	619	16	2	62700	TMEM50B,NDUFA1
TF	Factor: c-Ets-1(p54); motif: NNACMGGAWRTNN	TF:M00074	false	0.03809429028076303	1.4191401131795518	3546	16	4	62700	ARMCX6,TIMM13,NDUFA1,CRK
TF	Factor: c-Ets-1(p54); motif: NCMGGAWGYN	TF:M00032	false	0.03809468512853972	1.419135611735355	7961	16	6	62700	TIMM13,FDFT1,NDUFA1,NPPB,RAB33A,MCTS1
TF	Factor: TCF-3; motif: CTTTGA; match class: 1	TF:M03858_1	false	0.03814986966823261	1.41850694139099	5612	16	5	62700	CDY2A,CEBPA,NPPB,TJP1,MCTS1
TF	Factor: RXR-alpha; motif: RRGGTCAAAGGTCAN	TF:M11774	false	0.03814986966823261	1.41850694139099	5611	16	5	62700	TMEM50B,TIMM13,FDFT1,NPPB,CRK
TF	Factor: REST; motif: CCNNGGTGCTGAA	TF:M03883	false	0.03814986966823261	1.41850694139099	3550	16	4	62700	SHMT1,ARMCX6,PYCARD,NPPB
TF	Factor: TCF-7; motif: TCAAAG; match class: 1	TF:M00805_1	false	0.03814986966823261	1.41850694139099	5612	16	5	62700	CDY2A,CEBPA,NPPB,TJP1,MCTS1
TF	Factor: Max; motif: NCACGTGNNNNNCACGTGN; match class: 1	TF:M11098_1	false	0.03817034899253696	1.4182738692665118	624	16	2	62700	SHMT1,ARMCX6
TF	Factor: FOXJ2; motif: NNTGTTGTAAAYAN	TF:M11585	false	0.03817034899253696	1.4182738692665118	5615	16	5	62700	CDY2A,SHMT1,TIMM13,NPPB,MCTS1
TF	Factor: NRL; motif: NAWWNTGCTGACN	TF:M11372	false	0.038237364176708706	1.4175120526659295	625	16	2	62700	IRF7,CRK
TF	Factor: RXRA; motif: RRGGTCATGACCYY; match class: 1	TF:M04490_1	false	0.03839885848350729	1.4156816860929529	3562	16	4	62700	SHMT1,CEBPA,NPPB,TJP1
TF	Factor: STAT; motif: TTCCCGKAA	TF:M00223	false	0.03859989079999309	1.4134139239559007	3570	16	4	62700	IRF7,SHMT1,ARMCX6,PYCARD
TF	Factor: HOXA13; motif: NCCAATAAAAN	TF:M10836	false	0.03874661321419152	1.4117662525555839	631	16	2	62700	TIMM13,PYCARD
TF	Factor: IRF7; motif: NCGAAARYGAAANT	TF:M04018	false	0.03908647592385971	1.4079734842317226	635	16	2	62700	IRF7,PYCARD
TF	Factor: c-MAF; motif: NTGCTGACN	TF:M11357	false	0.03908647592385971	1.4079734842317226	1876	16	3	62700	IRF7,TJP1,CRK
TF	Factor: SREBP-1; motif: KATCACCCCAC; match class: 1	TF:M00221_1	false	0.03916638124807246	1.4070865529503451	1878	16	3	62700	FDFT1,PYCARD,RAB33A
TF	Factor: USF1; motif: NNGTCATGTGACNN	TF:M12501	false	0.03945153269054977	1.403936119802646	1884	16	3	62700	SHMT1,ARMCX6,TIMM13
TF	Factor: Pax-5; motif: NNRNKCAGYSRAGCRTGAC	TF:M07223	false	0.03945153269054977	1.403936119802646	5676	16	5	62700	TMEM50B,SHMT1,CEBPA,FDFT1,PYCARD
TF	Factor: AhR; motif: NTNGCGTGNNN	TF:M00778	false	0.0396511972447692	1.401743694879876	3609	16	4	62700	TIMM13,FDFT1,RAB33A,TJP1
TF	Factor: Zic3; motif: NGGGKGGTC; match class: 1	TF:M00450_1	false	0.0396511972447692	1.401743694879876	8062	16	6	62700	TMEM50B,TIMM13,FDFT1,NDUFA1,NPPB,CRK
TF	Factor: AP-4:Max; motif: NCAGCTGNNNNNNNCACGTGN; match class: 1	TF:M08674_1	false	0.0396511972447692	1.401743694879876	5688	16	5	62700	CDY2A,IRF7,SHMT1,FDFT1,NPPB
TF	Factor: Elf5; motif: CSMGGAARNN; match class: 1	TF:M02057_1	false	0.0396511972447692	1.401743694879876	3607	16	4	62700	IRF7,ARMCX6,RAB33A,MCTS1
TF	Factor: ZBTB4; motif: NNGTSACKYSAYCTNN	TF:M12730	false	0.039688192392537944	1.4013386806802193	3612	16	4	62700	IRF7,ARMCX6,TIMM13,NDUFA1
TF	Factor: PRX-2; motif: NKCGTTAN	TF:M10885	false	0.039717278434818926	1.4010205185159155	8068	16	6	62700	CDY2A,TIMM13,FDFT1,PYCARD,RAB33A,MCTS1
TF	Factor: CDP:HOXA13; motif: ATCGATYAYSYCRTAAA	TF:M08201	false	0.040197080126022855	1.3958054924680474	8091	16	6	62700	CDY2A,ARMCX6,FDFT1,NDUFA1,PYCARD,MCTS1
TF	Factor: Sox-10; motif: NACAAWG; match class: 1	TF:M02116_1	false	0.040307066198689026	1.3946188113753277	8097	16	6	62700	CDY2A,SHMT1,TIMM13,PYCARD,MCTS1,CRK
TF	Factor: PSF; motif: KWATCCGN	TF:M07612	false	0.04036115622311775	1.3940364010543684	5720	16	5	62700	CDY2A,CEBPA,TIMM13,MCTS1,CRK
TF	Factor: Egr-1; motif: GCGGGGGCGG	TF:M07354	false	0.04038414313062703	1.3937891275304137	8103	16	6	62700	TMEM50B,SHMT1,CEBPA,RAB33A,TJP1,MCTS1
TF	Factor: MafG; motif: TGCTGACNTR	TF:M11354	false	0.04043814668997422	1.393208756660694	1909	16	3	62700	IRF7,TJP1,CRK
TF	Factor: Elk-1:ETV7; motif: ANSCGGACGGATDTCCGGNT	TF:M08214	false	0.04048524988666233	1.3927031757884782	8110	16	6	62700	TMEM50B,FDFT1,NDUFA1,PYCARD,TJP1,CRK
TF	Factor: CXXC1; motif: NMNMNMNAAAAMNANNNNMCG	TF:M07482	false	0.04073779276670046	1.3900025054097545	654	16	2	62700	MCTS1,CRK
TF	Factor: TCF-1; motif: NNNSWWCAAAGN	TF:M07433	false	0.041013108155542655	1.3870773167000603	5748	16	5	62700	CDY2A,SHMT1,ARMCX6,TIMM13,NDUFA1
TF	Factor: LKLF; motif: CNCCACCCS	TF:M08819	false	0.041067771628181725	1.3864988616907796	5751	16	5	62700	ARMCX6,CEBPA,NPPB,RAB33A,MCTS1
TF	Factor: TCF-4; motif: SCTTTGAW	TF:M00671	false	0.041198751086284104	1.385115949125999	3662	16	4	62700	CDY2A,ARMCX6,CEBPA,NPPB
TF	Factor: NR1B1; motif: GGRNGRNSNRRAGKTCAAGG	TF:M10044	false	0.04144049142204522	1.382575103151407	3670	16	4	62700	FDFT1,PYCARD,RAB33A,TJP1
TF	Factor: HOXB2:PEA3; motif: ACCGGAAATGRN	TF:M08345	false	0.04159498731139034	1.3809590038485824	8171	16	6	62700	ARMCX6,TIMM13,NDUFA1,PYCARD,NPPB,CRK
TF	Factor: NRF-1; motif: YGCGCMTGCGC; match class: 1	TF:M02102_1	false	0.04159498731139034	1.3809590038485824	664	16	2	62700	TIMM13,CRK
TF	Factor: LBX2; motif: CTNRANSTAATTA	TF:M04383	false	0.04159498731139034	1.3809590038485824	8174	16	6	62700	CDY2A,TMEM50B,ARMCX6,FDFT1,TJP1,MCTS1
TF	Factor: NKX2B; motif: CACTTNA; match class: 1	TF:M02109_1	false	0.04159498731139034	1.3809590038485824	3676	16	4	62700	SHMT1,FDFT1,NDUFA1,MCTS1
TF	Factor: ELF4; motif: NCCACTTCCGGNNNN	TF:M12601	false	0.04159498731139034	1.3809590038485824	5780	16	5	62700	TIMM13,FDFT1,NDUFA1,PYCARD,TJP1
TF	Factor: STAT5B; motif: NAWTTCYNGGAAWTN; match class: 1	TF:M00459_1	false	0.04159498731139034	1.3809590038485824	1937	16	3	62700	IRF7,SHMT1,ARMCX6
TF	Factor: PEA3; motif: NNCAGGAARNN; match class: 1	TF:M09915_1	false	0.04167195629281401	1.3801561110802463	5784	16	5	62700	SHMT1,ARMCX6,NPPB,MCTS1,CRK
TF	Factor: STAT3; motif: NNYTTCCMRGAA	TF:M10081	false	0.04167930915670159	1.380079488171077	3684	16	4	62700	IRF7,SHMT1,ARMCX6,PYCARD
TF	Factor: STAT1; motif: NTTCYRGGAAA	TF:M07228	false	0.041831149103757424	1.3785002051643742	1943	16	3	62700	IRF7,SHMT1,ARMCX6
TF	Factor: GATA-1; motif: NTGNNNNNNNNAGATAAGN; match class: 1	TF:M09936_1	false	0.04186659616495042	1.3781323466528508	668	16	2	62700	CDY2A,FDFT1
TF	Factor: ESR2; motif: NNRGGTCANNNTGMCCTN; match class: 1	TF:M02377_1	false	0.04195207936494004	1.3772465083909702	669	16	2	62700	NPPB,TJP1
TF	Factor: Nur77; motif: AAAGGTCANNN	TF:M07426	false	0.042253604694255924	1.3741362350682458	1952	16	3	62700	TMEM50B,TIMM13,NPPB
TF	Factor: Cdx; motif: NAYNRHNARAKTHATAAA	TF:M00991	false	0.04240540478461352	1.3725787868378916	3707	16	4	62700	SHMT1,ARMCX6,NDUFA1,MCTS1
TF	Factor: E2F-1; motif: NKTSSCGC; match class: 1	TF:M00428_1	false	0.04248872230175823	1.3717263285866246	3710	16	4	62700	TMEM50B,SHMT1,FDFT1,PYCARD
TF	Factor: BCL-11A; motif: NAAAGAGGAAGTGARAN	TF:M09595	false	0.04289977603087015	1.3675449751535302	3722	16	4	62700	IRF7,NDUFA1,PYCARD,NPPB
TF	Factor: ZNF441; motif: KGKTCTTGMTSG	TF:M06462	false	0.04289977603087015	1.3675449751535302	50	16	1	62700	CDY2A
TF	Factor: STAT6; motif: NNYTTCCY; match class: 1	TF:M00500_1	false	0.04306526428776626	1.365872883212324	680	16	2	62700	PYCARD,MCTS1
TF	Factor: SMAD; motif: TGTCTGNNN; match class: 1	TF:M08897_1	false	0.043271614381193875	1.3637969018023073	682	16	2	62700	CDY2A,TIMM13
TF	Factor: NFATc4; motif: WNNTTTTCCT; match class: 1	TF:M01734_1	false	0.04364745461632534	1.3600410779221388	51	16	1	62700	NDUFA1
TF	Factor: Helios; motif: NNTWGGGANNN	TF:M01003	false	0.043663668959296124	1.3598797743110416	3745	16	4	62700	IRF7,TIMM13,NPPB,MCTS1
TF	Factor: USF2; motif: GTCACGTGA; match class: 1	TF:M04679_1	false	0.04401352586973167	1.3564138392436256	689	16	2	62700	ARMCX6,TIMM13
TF	Factor: TEF-1; motif: CRCATWCCN; match class: 1	TF:M12041_1	false	0.04431324287690892	1.3534664668040184	692	16	2	62700	NPPB,TJP1
TF	Factor: USF1; motif: NNCACGTGACN	TF:M11094	false	0.04431918610931732	1.3534082237191107	1994	16	3	62700	SHMT1,ARMCX6,TIMM13
TF	Factor: NFATc2; motif: TTTTCCATGGAAAA	TF:M11985	false	0.0443698566122366	1.3529119747681202	5895	16	5	62700	CDY2A,NPPB,RAB33A,TJP1,MCTS1
TF	Factor: ERM; motif: NNCACTTCCGGNN; match class: 1	TF:M12603_1	false	0.0443698566122366	1.3529119747681202	1996	16	3	62700	TIMM13,FDFT1,NDUFA1
TF	Factor: ERG; motif: ACCGGAART; match class: 1	TF:M01752_1	false	0.04449810526172919	1.3516584809717536	3772	16	4	62700	TIMM13,FDFT1,NDUFA1,PYCARD
TF	Factor: AP-2alpha; motif: NNNGSCCTGRGGSN	TF:M04896	false	0.044510472960633214	1.351537790954461	5903	16	5	62700	FDFT1,PYCARD,NPPB,RAB33A,CRK
TF	Factor: STAT3; motif: NTTCYKGGAAN	TF:M07229	false	0.044510472960633214	1.351537790954461	3774	16	4	62700	IRF7,SHMT1,ARMCX6,NDUFA1
TF	Factor: GR; motif: RGNACANMNTGTNCY	TF:M09941	false	0.04453683319006426	1.351280666892816	5905	16	5	62700	CDY2A,IRF7,TIMM13,MCTS1,CRK
TF	Factor: ER-alpha; motif: NAGGTCACSGTGACCTN	TF:M11843	false	0.044562666008124016	1.35102883493527	3778	16	4	62700	NPPB,RAB33A,TJP1,CRK
TF	Factor: ER-beta; motif: NRGGTCANKSTGACCTNN	TF:M09610	false	0.044562666008124016	1.35102883493527	5908	16	5	62700	IRF7,PYCARD,NPPB,TJP1,CRK
TF	Factor: Elf-1; motif: NAANCMGGAAGTGN	TF:M09605	false	0.04458515445261096	1.350809724529565	5910	16	5	62700	TIMM13,FDFT1,NDUFA1,TJP1,MCTS1
TF	Factor: YY1; motif: CAANATGGCGGC	TF:M10436	false	0.04462710151499474	1.3504013192298614	8336	16	6	62700	ARMCX6,NDUFA1,PYCARD,NPPB,RAB33A,CRK
TF	Factor: FOX; motif: KWTTGTTTRTTTW	TF:M00809	false	0.04462710151499474	1.3504013192298614	3782	16	4	62700	TMEM50B,FDFT1,TJP1,MCTS1
TF	Factor: ZNF571; motif: NGKGWGGGCTGC	TF:M06423	false	0.044739342352990756	1.3493104041143629	53	16	1	62700	TMEM50B
TF	Factor: USF1; motif: NNCAYGTGACC	TF:M07233	false	0.044870465918059606	1.3480394208927835	2011	16	3	62700	SHMT1,ARMCX6,TIMM13
TF	Factor: TFE3; motif: NNCACGTGAY; match class: 1	TF:M04193_1	false	0.044870465918059606	1.3480394208927835	701	16	2	62700	ARMCX6,TIMM13
TF	Factor: c-Myc; motif: KACCACGTGSYY; match class: 1	TF:M01154_1	false	0.044919404951815484	1.347566005479473	3793	16	4	62700	IRF7,SHMT1,CEBPA,FDFT1
TF	Factor: mbnl2; motif: NYGCYTYGCTTN	TF:M12135	false	0.045049188792618614	1.346313025019244	5933	16	5	62700	IRF7,CEBPA,NDUFA1,PYCARD,TJP1
TF	Factor: VDR; motif: NRRGTTCA; match class: 1	TF:M08979_1	false	0.0451287402353066	1.3455467896017468	704	16	2	62700	ARMCX6,NDUFA1
TF	Factor: SP2; motif: NNRRCCAATSRGNRNSNGSN; match class: 1	TF:M12668_1	false	0.04560098729364969	1.3410257544508635	5953	16	5	62700	TMEM50B,SHMT1,FDFT1,RAB33A,MCTS1
TF	Factor: p63; motif: RRACATGTCNRGACATGTYY	TF:M01656	false	0.045750382646021916	1.3396052692399179	3817	16	4	62700	IRF7,FDFT1,RAB33A,MCTS1
TF	Factor: AP4; motif: NMNCAGCTGGN	TF:M12580	false	0.045779732914039924	1.339326745394482	5961	16	5	62700	SHMT1,ARMCX6,CEBPA,RAB33A,CRK
TF	Factor: ZNF563; motif: NGNNTCMTNNCNGGCAGCTGY	TF:M10158	false	0.0459465966160525	1.3377466524086452	5975	16	5	62700	SHMT1,TIMM13,PYCARD,RAB33A,MCTS1
TF	Factor: AR; motif: RGGWACAYNGTGTWCYN; match class: 1	TF:M04453_1	false	0.0459465966160525	1.3377466524086452	3824	16	4	62700	CDY2A,IRF7,NPPB,CRK
TF	Factor: C/EBPbeta; motif: RTTGCGCAA; match class: 1	TF:M04690_1	false	0.0459465966160525	1.3377466524086452	3828	16	4	62700	IRF7,TIMM13,PYCARD,MCTS1
TF	Factor: COUPTF; motif: NNNNNTGACCYTTGNMCNYNGMN	TF:M01036	false	0.0459465966160525	1.3377466524086452	3826	16	4	62700	TMEM50B,SHMT1,TIMM13,NPPB
TF	Factor: TFEA; motif: RGTCACGTGA; match class: 1	TF:M10100_1	false	0.0459465966160525	1.3377466524086452	2036	16	3	62700	SHMT1,ARMCX6,TIMM13
TF	Factor: IRF-4; motif: AAGTTTC; match class: 1	TF:M04855_1	false	0.0459465966160525	1.3377466524086452	2035	16	3	62700	ARMCX6,FDFT1,NPPB
TF	Factor: znf670; motif: NNTGTRACCCGN	TF:M06650	false	0.0459465966160525	1.3377466524086452	55	16	1	62700	NPPB
TF	Factor: KLF4; motif: MCACACCCTNN	TF:M09808	false	0.046054317792195126	1.3367296465655505	3834	16	4	62700	SHMT1,ARMCX6,PYCARD,RAB33A
TF	Factor: POU3F2; motif: TAATTANNNNNNTAATTA; match class: 1	TF:M11913_1	false	0.046054317792195126	1.3367296465655505	2041	16	3	62700	SHMT1,ARMCX6,MCTS1
TF	Factor: ELK-1; motif: ACCGGAAGTN; match class: 1	TF:M02059_1	false	0.046054317792195126	1.3367296465655505	3835	16	4	62700	TIMM13,FDFT1,NDUFA1,PYCARD
TF	Factor: DB1; motif: GGRRRRGRRGGAGGGGGNGRRR	TF:M10107	false	0.04610224120322708	1.3362779614100253	5985	16	5	62700	IRF7,TMEM50B,ARMCX6,RAB33A,TJP1
TF	Factor: NURR1; motif: YRRCCTT	TF:M01269	false	0.046349545142379406	1.3339545235070565	5994	16	5	62700	IRF7,SHMT1,CEBPA,NPPB,CRK
TF	Factor: ZNF823; motif: NYYACCAGCCCT	TF:M06132	false	0.04643519902504191	1.3331526886904668	56	16	1	62700	NPPB
TF	Factor: RFX; motif: SHGTTGCSN	TF:M00975	false	0.04643519902504191	1.3331526886904668	5999	16	5	62700	CDY2A,SHMT1,TIMM13,PYCARD,TJP1
TF	Factor: NF-Y; motif: NCTGATTGGYTASY	TF:M00209	false	0.04648744656899938	1.3326643077951559	3850	16	4	62700	SHMT1,FDFT1,RAB33A,MCTS1
TF	Factor: Rarb; motif: AGGTCANNYARAGGTCA	TF:M08035	false	0.04654365286330167	1.332139535185078	6007	16	5	62700	IRF7,SHMT1,ARMCX6,FDFT1,NDUFA1
TF	Factor: TEAD1; motif: NNACATTCCAGNN	TF:M12500	false	0.04734649704523513	1.3247121469711818	6038	16	5	62700	CDY2A,FDFT1,PYCARD,NPPB,TJP1
TF	Factor: Stra13; motif: NYSTCACGTGABNN	TF:M00985	false	0.04734649704523513	1.3247121469711818	730	16	2	62700	ARMCX6,TIMM13
TF	Factor: SP1; motif: NCCCCKCCCCC	TF:M07226	false	0.04734665035142502	1.3247107407441392	8488	16	6	62700	IRF7,TMEM50B,SHMT1,TJP1,MCTS1,CRK
TF	Factor: KLF9; motif: NNGCCACACCCACNNN; match class: 1	TF:M12573_1	false	0.04757788004211736	1.322594913003288	58	16	1	62700	ARMCX6
TF	Factor: sp4; motif: NNNGCYCCGCCCCCY; match class: 1	TF:M10530_1	false	0.04757788004211736	1.322594913003288	3886	16	4	62700	IRF7,TMEM50B,CEBPA,TJP1
TF	Factor: ZFP1; motif: NTTTTATACCCAGCN	TF:M12299	false	0.04757788004211736	1.322594913003288	58	16	1	62700	CEBPA
TF	Factor: Egr-1; motif: NMCRCCCMCNCNN	TF:M12139	false	0.047626758068212885	1.3221489797104151	3889	16	4	62700	TMEM50B,CEBPA,PYCARD,CRK
TF	Factor: TFDP1; motif: NSGCGGGAANN	TF:M09789	false	0.047632627035839516	1.3220954656077333	2079	16	3	62700	IRF7,PYCARD,TJP1
TF	Factor: Sox-9; motif: RNACAAAGGVN	TF:M01284	false	0.04774885740698906	1.3210370162849838	6062	16	5	62700	CDY2A,FDFT1,PYCARD,NPPB,MCTS1
TF	Factor: EGR4; motif: NNMCGCCCACGCANNN	TF:M03899	false	0.04798087329951661	1.3189318517056297	2087	16	3	62700	TMEM50B,CEBPA,CRK
TF	Factor: JunD; motif: RTGACGTCA	TF:M04681	false	0.048055494620287235	1.3182569483316897	6074	16	5	62700	CDY2A,IRF7,SHMT1,TJP1,CRK
TF	Factor: POU2F1:Elk-1; motif: ACCGGAWATGCAW; match class: 1	TF:M08398_1	false	0.048055494620287235	1.3182569483316897	2090	16	3	62700	SHMT1,TJP1,CRK
TF	Factor: ER-alpha; motif: NNAGGTCANNNTGNCCN	TF:M09609	false	0.048055494620287235	1.3182569483316897	2090	16	3	62700	FDFT1,RAB33A,TJP1
TF	Factor: Sp1; motif: GGGGCGGGGC; match class: 1	TF:M00931_1	false	0.04807939655377501	1.3180409918166787	6078	16	5	62700	IRF7,TMEM50B,FDFT1,TJP1,CRK
TF	Factor: Fli-1:E2A; motif: NCCGGAWRCASCTGN	TF:M08472	false	0.04814989543306331	1.317404651694024	8539	16	6	62700	IRF7,TIMM13,NDUFA1,PYCARD,RAB33A,TJP1
TF	Factor: Tal; motif: GWSNNCABCTGC; match class: 1	TF:M07469_1	false	0.04818622235862343	1.317077119623505	742	16	2	62700	IRF7,PYCARD
TF	Factor: RXRA; motif: GRGGTCAAAGGTCA	TF:M04489	false	0.04831694171992237	1.315900562718791	3917	16	4	62700	ARMCX6,TIMM13,FDFT1,CRK
TF	Factor: Sp1; motif: NGGGGGCGGGGYN; match class: 1	TF:M00196_1	false	0.04841571477083906	1.3150136521874667	6093	16	5	62700	IRF7,TMEM50B,FDFT1,TJP1,CRK
TF	Factor: Oct-4; motif: ATTGWSWTGCWAAWN	TF:M01124	false	0.04847577856318877	1.3144752070459278	6096	16	5	62700	SHMT1,ARMCX6,CEBPA,NPPB,MCTS1
TF	Factor: HNF-6; motif: NNTATTGATTN	TF:M09949	false	0.048535741152581593	1.313938334206773	60	16	1	62700	CDY2A
TF	Factor: gfi1b; motif: GCWSWGATTT; match class: 1	TF:M09942_1	false	0.048535741152581593	1.313938334206773	60	16	1	62700	MCTS1
TF	Factor: DATF1; motif: SNGGRRGCWGNGGG	TF:M09724	false	0.048761316676445024	1.3119245758675584	8573	16	6	62700	IRF7,TMEM50B,NPPB,RAB33A,TJP1,CRK
TF	Factor: HNF-4alpha; motif: RRGTCCAAAGGTCAN	TF:M11757	false	0.048761316676445024	1.3119245758675584	2108	16	3	62700	CDY2A,NPPB,CRK
TF	Factor: AP-4; motif: YCAGCTGNKN	TF:M10097	false	0.048761316676445024	1.3119245758675584	6110	16	5	62700	SHMT1,ARMCX6,CEBPA,RAB33A,CRK
TF	Factor: AP-2gamma; motif: NSCCYNNRGSN; match class: 1	TF:M11482_1	false	0.04881125525258284	1.3114800236841793	2110	16	3	62700	TMEM50B,CEBPA,RAB33A
TF	Factor: Smad4; motif: NCAGACAN	TF:M07368	false	0.04881125525258284	1.3114800236841793	3936	16	4	62700	TMEM50B,NPPB,TJP1,CRK
TF	Factor: MafF; motif: NTGCTGACGTCAGCAN; match class: 1	TF:M11345_1	false	0.04907851296531817	1.3091086044768256	61	16	1	62700	SHMT1
TF	Factor: GATA-3; motif: NNAGATAANAW; match class: 1	TF:M09623_1	false	0.04907851296531817	1.3091086044768256	61	16	1	62700	CDY2A
TF	Factor: SREBP-1; motif: RTCAGGTGAT; match class: 1	TF:M11079_1	false	0.04918013744360951	1.308210261873882	754	16	2	62700	ARMCX6,TIMM13
TF	Factor: HNF-3alpha; motif: WRWGTAAAYA	TF:M08764	false	0.04918013744360951	1.308210261873882	3949	16	4	62700	TIMM13,FDFT1,TJP1,MCTS1
TF	Factor: USF2; motif: NNNGGTCACGTGRYNN	TF:M09820	false	0.04924584690856376	1.3076303893439623	2120	16	3	62700	SHMT1,ARMCX6,TIMM13
TF	Factor: REST; motif: TGTCCRTGG	TF:M04702	false	0.04931929676762538	1.3069831245361025	756	16	2	62700	PYCARD,NPPB
TF	Factor: c-Myb; motif: NNWGRCAGTTRN; match class: 1	TF:M09990_1	false	0.04949077220427389	1.305475769841325	3959	16	4	62700	CDY2A,ARMCX6,NPPB,TJP1
TF	Factor: Pbx-1b; motif: NNCATCAATCAANNW	TF:M00124	false	0.049507203177755275	1.3053316076773365	2126	16	3	62700	TMEM50B,ARMCX6,MCTS1
TF	Factor: MyoD; motif: CNGNRNCAGGTGNNGNAN	TF:M00929	false	0.04953223395476147	1.3051120844474446	2127	16	3	62700	IRF7,CEBPA,NPPB
TF	Factor: Msx-2; motif: TWWTTGGDGABN; match class: 1	TF:M03797_1	false	0.04954079631042011	1.305037016917685	759	16	2	62700	NDUFA1,MCTS1
TF	Factor: GCMb; motif: ATGCGGGTN; match class: 1	TF:M11597_1	false	0.04954112369092148	1.3050341469784423	62	16	1	62700	CEBPA
MIRNA	hsa-miR-6764-5p	MIRNA:hsa-miR-6764-5p	false	0.004090857237268354	2.3881856762455564	228	16	3	62700	PYCARD,MCTS1,CRK
MIRNA	hsa-miR-1915-3p	MIRNA:hsa-miR-1915-3p	false	0.004090857237268354	2.3881856762455564	231	16	3	62700	PYCARD,MCTS1,CRK
MIRNA	hsa-miR-6840-3p	MIRNA:hsa-miR-6840-3p	false	0.017419785576019878	1.7589571951219543	448	16	3	62700	SHMT1,MCTS1,CRK
MIRNA	hsa-miR-4778-5p	MIRNA:hsa-miR-4778-5p	false	0.017419785576019878	1.7589571951219543	76	16	2	62700	SHMT1,CRK
MIRNA	hsa-miR-95-5p	MIRNA:hsa-miR-95-5p	false	0.021977472400210123	1.658022256669698	127	16	2	62700	MCTS1,CRK
MIRNA	hsa-miR-655-5p	MIRNA:hsa-miR-655-5p	false	0.021977472400210123	1.658022256669698	122	16	2	62700	SHMT1,ARMCX6
MIRNA	hsa-miR-3065-5p	MIRNA:hsa-miR-3065-5p	false	0.021977472400210123	1.658022256669698	126	16	2	62700	MCTS1,CRK
MIRNA	hsa-miR-548c-3p	MIRNA:hsa-miR-548c-3p	false	0.021977472400210123	1.658022256669698	520	16	3	62700	SHMT1,TJP1,CRK
MIRNA	hsa-miR-4740-3p	MIRNA:hsa-miR-4740-3p	false	0.021977472400210123	1.658022256669698	122	16	2	62700	FDFT1,MCTS1
MIRNA	hsa-miR-1304-5p	MIRNA:hsa-miR-1304-5p	false	0.021977472400210123	1.658022256669698	133	16	2	62700	SHMT1,PYCARD
MIRNA	hsa-miR-4477a	MIRNA:hsa-miR-4477a	false	0.02199226287201476	1.6577300820413086	139	16	2	62700	SHMT1,CRK
MIRNA	hsa-miR-212-5p	MIRNA:hsa-miR-212-5p	false	0.025850892064976618	1.587524465637264	157	16	2	62700	TJP1,MCTS1
MIRNA	hsa-miR-7-2-3p	MIRNA:hsa-miR-7-2-3p	false	0.026172544873278532	1.582154046917348	164	16	2	62700	TMEM50B,CRK
MIRNA	hsa-miR-34c-5p	MIRNA:hsa-miR-34c-5p	false	0.026536536027015573	1.5761557688316614	171	16	2	62700	SHMT1,TJP1
MIRNA	hsa-miR-7-1-3p	MIRNA:hsa-miR-7-1-3p	false	0.026635995447637516	1.57453106800483	177	16	2	62700	TMEM50B,CRK
MIRNA	hsa-miR-4726-3p	MIRNA:hsa-miR-4726-3p	false	0.03129171951868988	1.5045705711791504	198	16	2	62700	MCTS1,CRK
MIRNA	hsa-miR-4487	MIRNA:hsa-miR-4487	false	0.03541287479714134	1.4508388160304486	217	16	2	62700	MCTS1,CRK
MIRNA	hsa-miR-155-5p	MIRNA:hsa-miR-155-5p	false	0.03724391807598298	1.4289446373235766	922	16	3	62700	TIMM13,FDFT1,TJP1
MIRNA	hsa-miR-6741-3p	MIRNA:hsa-miR-6741-3p	false	0.037604819268375334	1.424756494233434	236	16	2	62700	MCTS1,CRK
MIRNA	hsa-miR-6821-3p	MIRNA:hsa-miR-6821-3p	false	0.04608141126867611	1.336474228872754	281	16	2	62700	MCTS1,CRK
MIRNA	hsa-miR-6790-3p	MIRNA:hsa-miR-6790-3p	false	0.04608141126867611	1.336474228872754	278	16	2	62700	MCTS1,CRK
HPA	cervix; squamous epithelial cells[≥Low]	HPA:0630221	false	0.00004381429900001908	4.358384132341394	5452	16	10	62700	IRF7,TMEM50B,SHMT1,ARMCX6,CEBPA,FDFT1,NDUFA1,PYCARD,TJP1,CRK
HPA	oral mucosa	HPA:0330000	false	0.00005329645277413204	4.27330169513639	6252	16	10	62700	IRF7,TMEM50B,SHMT1,ARMCX6,CEBPA,FDFT1,NDUFA1,PYCARD,TJP1,CRK
HPA	oral mucosa; squamous epithelial cells[≥Low]	HPA:0330221	false	0.00005329645277413204	4.27330169513639	6252	16	10	62700	IRF7,TMEM50B,SHMT1,ARMCX6,CEBPA,FDFT1,NDUFA1,PYCARD,TJP1,CRK
HPA	esophagus; squamous epithelial cells[≥Low]	HPA:0190221	false	0.00005888343013244678	4.2300068990067725	6672	16	10	62700	IRF7,TMEM50B,SHMT1,ARMCX6,CEBPA,FDFT1,NDUFA1,PYCARD,TJP1,CRK
HPA	esophagus	HPA:0190000	false	0.00005888343013244678	4.2300068990067725	6672	16	10	62700	IRF7,TMEM50B,SHMT1,ARMCX6,CEBPA,FDFT1,NDUFA1,PYCARD,TJP1,CRK
HPA	cervix	HPA:0630000	false	0.00006846859813004907	4.164508564065159	6922	16	10	62700	IRF7,TMEM50B,SHMT1,ARMCX6,CEBPA,FDFT1,NDUFA1,PYCARD,TJP1,CRK
HPA	skin 2	HPA:0470000	false	0.00006846859813004907	4.164508564065159	7029	16	10	62700	IRF7,TMEM50B,SHMT1,ARMCX6,CEBPA,FDFT1,NDUFA1,PYCARD,TJP1,CRK
HPA	stomach 2; glandular cells[≥Low]	HPA:0550051	false	0.00008838101626609328	4.053641008926487	7604	16	10	62700	IRF7,TMEM50B,SHMT1,ARMCX6,CEBPA,FDFT1,NDUFA1,PYCARD,TJP1,CRK
HPA	stomach 2	HPA:0550000	false	0.00008838101626609328	4.053641008926487	7604	16	10	62700	IRF7,TMEM50B,SHMT1,ARMCX6,CEBPA,FDFT1,NDUFA1,PYCARD,TJP1,CRK
HPA	gallbladder; glandular cells[≥Low]	HPA:0220051	false	0.00008838101626609328	4.053641008926487	7656	16	10	62700	IRF7,TMEM50B,SHMT1,ARMCX6,CEBPA,FDFT1,NDUFA1,PYCARD,TJP1,CRK
HPA	bronchus	HPA:0060000	false	0.00008838101626609328	4.053641008926487	7421	16	10	62700	IRF7,TMEM50B,SHMT1,ARMCX6,CEBPA,FDFT1,NDUFA1,PYCARD,TJP1,CRK
HPA	gallbladder	HPA:0220000	false	0.00008838101626609328	4.053641008926487	7656	16	10	62700	IRF7,TMEM50B,SHMT1,ARMCX6,CEBPA,FDFT1,NDUFA1,PYCARD,TJP1,CRK
HPA	small intestine	HPA:0480000	false	0.00010503152172519708	3.978680342293382	7868	16	10	62700	IRF7,TMEM50B,SHMT1,ARMCX6,CEBPA,FDFT1,NDUFA1,PYCARD,TJP1,CRK
HPA	rectum	HPA:0400000	false	0.00010921076837701213	3.9617345373076094	7965	16	10	62700	IRF7,TMEM50B,SHMT1,ARMCX6,CEBPA,FDFT1,NDUFA1,PYCARD,TJP1,CRK
HPA	kidney	HPA:0270000	false	0.00013039521333918475	3.88473835077077	8228	16	10	62700	IRF7,TMEM50B,SHMT1,ARMCX6,CEBPA,FDFT1,NDUFA1,PYCARD,TJP1,CRK
HPA	stomach 2; glandular cells[≥Medium]	HPA:0550052	false	0.00013039521333918475	3.88473835077077	6275	16	9	62700	IRF7,TMEM50B,SHMT1,ARMCX6,CEBPA,FDFT1,NDUFA1,PYCARD,TJP1
HPA	liver	HPA:0290000	false	0.00013039521333918475	3.88473835077077	6292	16	9	62700	IRF7,TMEM50B,SHMT1,ARMCX6,FDFT1,NDUFA1,PYCARD,TJP1,CRK
HPA	tonsil; squamous epithelial cells[≥Low]	HPA:0600221	false	0.00018347806832143165	3.7364158408190997	6645	16	9	62700	IRF7,TMEM50B,SHMT1,ARMCX6,CEBPA,FDFT1,NDUFA1,PYCARD,CRK
HPA	salivary gland; glandular cells[≥Low]	HPA:0420051	false	0.00021480949250231258	3.6679465309320527	6893	16	9	62700	IRF7,TMEM50B,SHMT1,ARMCX6,FDFT1,NDUFA1,PYCARD,TJP1,CRK
HPA	testis	HPA:0570000	false	0.00021480949250231258	3.6679465309320527	9008	16	10	62700	CDY2A,IRF7,TMEM50B,SHMT1,ARMCX6,CEBPA,FDFT1,NDUFA1,PYCARD,TJP1
HPA	salivary gland	HPA:0420000	false	0.00021480949250231258	3.6679465309320527	6893	16	9	62700	IRF7,TMEM50B,SHMT1,ARMCX6,FDFT1,NDUFA1,PYCARD,TJP1,CRK
HPA	pancreas; exocrine glandular cells[≥Low]	HPA:0350471	false	0.00021565274801656247	3.6662450033616403	6935	16	9	62700	IRF7,TMEM50B,SHMT1,ARMCX6,CEBPA,NDUFA1,PYCARD,TJP1,CRK
HPA	small intestine; glandular cells[≥Low]	HPA:0480051	false	0.00022356850584915184	3.6505893756481966	7070	16	9	62700	IRF7,TMEM50B,SHMT1,ARMCX6,CEBPA,FDFT1,NDUFA1,TJP1,CRK
HPA	rectum; glandular cells[≥Low]	HPA:0400051	false	0.00022356850584915184	3.6505893756481966	7057	16	9	62700	IRF7,TMEM50B,SHMT1,ARMCX6,CEBPA,FDFT1,NDUFA1,TJP1,CRK
HPA	kidney; cells in tubules[≥Low]	HPA:0270361	false	0.00022356850584915184	3.6505893756481966	7018	16	9	62700	IRF7,TMEM50B,SHMT1,ARMCX6,CEBPA,FDFT1,PYCARD,TJP1,CRK
HPA	nasopharynx	HPA:0320000	false	0.00024692189149872986	3.6074404048609523	7189	16	9	62700	IRF7,TMEM50B,ARMCX6,CEBPA,FDFT1,NDUFA1,PYCARD,TJP1,CRK
HPA	liver; hepatocytes[≥Medium]	HPA:0290402	false	0.00024882061987344095	3.604113632316483	3745	16	7	62700	IRF7,TMEM50B,SHMT1,ARMCX6,FDFT1,NDUFA1,CRK
HPA	urinary bladder; urothelial cells[≥Low]	HPA:0610831	false	0.00025113085616938855	3.60009992272793	7297	16	9	62700	IRF7,TMEM50B,SHMT1,ARMCX6,CEBPA,FDFT1,NDUFA1,PYCARD,TJP1
HPA	urinary bladder	HPA:0610000	false	0.00025113085616938855	3.60009992272793	7297	16	9	62700	IRF7,TMEM50B,SHMT1,ARMCX6,CEBPA,FDFT1,NDUFA1,PYCARD,TJP1
HPA	pancreas	HPA:0350000	false	0.00027257919997029695	3.5645072874697004	7400	16	9	62700	IRF7,TMEM50B,SHMT1,ARMCX6,CEBPA,NDUFA1,PYCARD,TJP1,CRK
HPA	stomach 1; glandular cells[≥Low]	HPA:0540051	false	0.000338006652752958	3.47107475171801	7656	16	9	62700	IRF7,TMEM50B,SHMT1,ARMCX6,CEBPA,FDFT1,NDUFA1,PYCARD,TJP1
HPA	stomach 1	HPA:0540000	false	0.000338006652752958	3.47107475171801	7656	16	9	62700	IRF7,TMEM50B,SHMT1,ARMCX6,CEBPA,FDFT1,NDUFA1,PYCARD,TJP1
HPA	liver; hepatocytes[≥Low]	HPA:0290401	false	0.000346722347227101	3.460018165944864	5743	16	8	62700	IRF7,TMEM50B,SHMT1,ARMCX6,FDFT1,NDUFA1,TJP1,CRK
HPA	nasopharynx; respiratory epithelial cells[≥Low]	HPA:0320101	false	0.00035276275199239187	3.452517278013503	5787	16	8	62700	IRF7,TMEM50B,ARMCX6,CEBPA,FDFT1,PYCARD,TJP1,CRK
HPA	tonsil	HPA:0600000	false	0.00035276275199239187	3.452517278013503	7779	16	9	62700	IRF7,TMEM50B,SHMT1,ARMCX6,CEBPA,FDFT1,NDUFA1,PYCARD,CRK
HPA	appendix	HPA:0030000	false	0.00035858780749087625	3.445404481169411	7821	16	9	62700	IRF7,TMEM50B,SHMT1,ARMCX6,FDFT1,NDUFA1,PYCARD,TJP1,CRK
HPA	duodenum	HPA:0150000	false	0.0003753594840668892	3.4255526065036555	7891	16	9	62700	IRF7,TMEM50B,SHMT1,ARMCX6,FDFT1,NDUFA1,PYCARD,TJP1,CRK
HPA	bronchus; respiratory epithelial cells[≥Low]	HPA:0060101	false	0.0003822702802005967	3.4176294651162253	5931	16	8	62700	IRF7,TMEM50B,ARMCX6,CEBPA,FDFT1,PYCARD,TJP1,CRK
HPA	vagina	HPA:0620000	false	0.0003823893502116	3.4174942116070817	5992	16	8	62700	IRF7,TMEM50B,SHMT1,CEBPA,NDUFA1,PYCARD,TJP1,CRK
HPA	colon; glandular cells[≥Medium]	HPA:0130052	false	0.0003823893502116	3.4174942116070817	5977	16	8	62700	IRF7,TMEM50B,SHMT1,ARMCX6,FDFT1,NDUFA1,TJP1,CRK
HPA	vagina; squamous epithelial cells[≥Low]	HPA:0620221	false	0.0003823893502116	3.4174942116070817	5992	16	8	62700	IRF7,TMEM50B,SHMT1,CEBPA,NDUFA1,PYCARD,TJP1,CRK
HPA	small intestine; glandular cells[≥Medium]	HPA:0480052	false	0.00039908251154331274	3.398937303302546	6057	16	8	62700	IRF7,TMEM50B,SHMT1,ARMCX6,FDFT1,NDUFA1,TJP1,CRK
HPA	cerebral cortex	HPA:0100000	false	0.00039908251154331274	3.398937303302546	8096	16	9	62700	IRF7,TMEM50B,SHMT1,ARMCX6,CEBPA,FDFT1,NDUFA1,PYCARD,TJP1
HPA	duodenum; glandular cells[≥Medium]	HPA:0150052	false	0.0004053641817330992	3.392154628516472	6098	16	8	62700	IRF7,TMEM50B,SHMT1,ARMCX6,FDFT1,NDUFA1,TJP1,CRK
HPA	colon	HPA:0130000	false	0.00048052630965270766	3.3182828289648727	8330	16	9	62700	IRF7,TMEM50B,SHMT1,ARMCX6,FDFT1,NDUFA1,PYCARD,TJP1,CRK
HPA	heart muscle; cardiomyocytes[≥Low]	HPA:0241101	false	0.0004940126214044554	3.3062619552539103	6323	16	8	62700	IRF7,TMEM50B,ARMCX6,CEBPA,FDFT1,NDUFA1,TJP1,CRK
HPA	heart muscle	HPA:0240000	false	0.0004940126214044554	3.3062619552539103	6323	16	8	62700	IRF7,TMEM50B,ARMCX6,CEBPA,FDFT1,NDUFA1,TJP1,CRK
HPA	stomach 1; glandular cells[≥Medium]	HPA:0540052	false	0.0004945331160170884	3.3058046209081966	6342	16	8	62700	IRF7,TMEM50B,SHMT1,ARMCX6,CEBPA,FDFT1,NDUFA1,PYCARD
HPA	bone marrow	HPA:0040000	false	0.0005586571125557307	3.2528546676326946	6486	16	8	62700	IRF7,TMEM50B,SHMT1,ARMCX6,CEBPA,FDFT1,NDUFA1,PYCARD
HPA	bone marrow; hematopoietic cells[≥Low]	HPA:0040081	false	0.0005586571125557307	3.2528546676326946	6486	16	8	62700	IRF7,TMEM50B,SHMT1,ARMCX6,CEBPA,FDFT1,NDUFA1,PYCARD
HPA	gallbladder; glandular cells[≥Medium]	HPA:0220052	false	0.0006251594898231927	3.2040091719136603	6606	16	8	62700	IRF7,TMEM50B,SHMT1,ARMCX6,FDFT1,NDUFA1,TJP1,CRK
HPA	prostate	HPA:0390000	false	0.000645862444272769	3.189859968157418	6671	16	8	62700	IRF7,TMEM50B,SHMT1,CEBPA,NDUFA1,PYCARD,TJP1,CRK
HPA	prostate; glandular cells[≥Low]	HPA:0390051	false	0.000645862444272769	3.189859968157418	6671	16	8	62700	IRF7,TMEM50B,SHMT1,CEBPA,NDUFA1,PYCARD,TJP1,CRK
HPA	appendix; glandular cells[≥Low]	HPA:0030051	false	0.0006492436250532501	3.1875923060310254	6741	16	8	62700	IRF7,TMEM50B,SHMT1,ARMCX6,FDFT1,NDUFA1,TJP1,CRK
HPA	ovary; follicle cells[≥Low]	HPA:0340451	false	0.0006492436250532501	3.1875923060310254	3303	16	6	62700	TMEM50B,SHMT1,ARMCX6,FDFT1,NDUFA1,TJP1
HPA	endometrium 2; glandular cells[≥Medium]	HPA:0170052	false	0.0006492436250532501	3.1875923060310254	4880	16	7	62700	IRF7,SHMT1,ARMCX6,CEBPA,NDUFA1,PYCARD,TJP1
HPA	endometrium 2; glandular cells[≥Low]	HPA:0170051	false	0.0006492436250532501	3.1875923060310254	6714	16	8	62700	IRF7,SHMT1,ARMCX6,CEBPA,FDFT1,NDUFA1,PYCARD,TJP1
HPA	salivary gland; glandular cells[≥Medium]	HPA:0420052	false	0.0006492436250532501	3.1875923060310254	4868	16	7	62700	IRF7,TMEM50B,SHMT1,FDFT1,NDUFA1,TJP1,CRK
HPA	seminal vesicle; glandular cells[≥Low]	HPA:0430051	false	0.0006492436250532501	3.1875923060310254	6821	16	8	62700	IRF7,TMEM50B,SHMT1,ARMCX6,FDFT1,NDUFA1,PYCARD,TJP1
HPA	endometrium 1; glandular cells[≥Low]	HPA:0160051	false	0.0006492436250532501	3.1875923060310254	6811	16	8	62700	IRF7,TMEM50B,SHMT1,ARMCX6,FDFT1,NDUFA1,PYCARD,TJP1
HPA	breast; glandular cells[≥Low]	HPA:0050051	false	0.0006492436250532501	3.1875923060310254	6805	16	8	62700	IRF7,TMEM50B,SHMT1,ARMCX6,FDFT1,NDUFA1,PYCARD,TJP1
HPA	seminal vesicle	HPA:0430000	false	0.0006492436250532501	3.1875923060310254	6821	16	8	62700	IRF7,TMEM50B,SHMT1,ARMCX6,FDFT1,NDUFA1,PYCARD,TJP1
HPA	endometrium 2	HPA:0170000	false	0.0006997284229389159	3.1550704847060924	6908	16	8	62700	IRF7,SHMT1,ARMCX6,CEBPA,FDFT1,NDUFA1,PYCARD,TJP1
HPA	colon; glandular cells[≥Low]	HPA:0130051	false	0.0007479942335520249	3.126101750191941	6988	16	8	62700	IRF7,TMEM50B,SHMT1,ARMCX6,FDFT1,NDUFA1,TJP1,CRK
HPA	endometrium 1	HPA:0160000	false	0.000782963369008765	3.106258555961849	7048	16	8	62700	IRF7,TMEM50B,SHMT1,ARMCX6,FDFT1,NDUFA1,PYCARD,TJP1
HPA	duodenum; glandular cells[≥Low]	HPA:0150051	false	0.0008051354815316277	3.0941310340037487	7099	16	8	62700	IRF7,TMEM50B,SHMT1,ARMCX6,FDFT1,NDUFA1,TJP1,CRK
HPA	thyroid gland	HPA:0590000	false	0.0008051354815316277	3.0941310340037487	7120	16	8	62700	IRF7,TMEM50B,SHMT1,ARMCX6,FDFT1,NDUFA1,PYCARD,TJP1
HPA	thyroid gland; glandular cells[≥Low]	HPA:0590051	false	0.0008051354815316277	3.0941310340037487	7120	16	8	62700	IRF7,TMEM50B,SHMT1,ARMCX6,FDFT1,NDUFA1,PYCARD,TJP1
HPA	testis; Leydig cells[≥Low]	HPA:0570731	false	0.0008272912671599572	3.082341560036531	7171	16	8	62700	IRF7,TMEM50B,SHMT1,ARMCX6,CEBPA,FDFT1,NDUFA1,PYCARD
HPA	breast	HPA:0050000	false	0.0008272912671599572	3.082341560036531	7176	16	8	62700	IRF7,TMEM50B,SHMT1,ARMCX6,FDFT1,NDUFA1,PYCARD,TJP1
HPA	skin 1	HPA:0460000	false	0.0008672136726286609	3.061873883595851	7238	16	8	62700	TMEM50B,ARMCX6,CEBPA,FDFT1,NDUFA1,PYCARD,TJP1,CRK
HPA	pancreas; exocrine glandular cells[≥Medium]	HPA:0350472	false	0.0008809961152860246	3.055026006586321	5297	16	7	62700	TMEM50B,SHMT1,ARMCX6,CEBPA,NDUFA1,TJP1,CRK
HPA	epididymis; glandular cells[≥Low]	HPA:0180051	false	0.0008985772406273464	3.046444585515005	7330	16	8	62700	IRF7,TMEM50B,SHMT1,ARMCX6,FDFT1,NDUFA1,PYCARD,TJP1
HPA	ovary; follicle cells[≥Medium]	HPA:0340452	false	0.0008985772406273464	3.046444585515005	2246	16	5	62700	TMEM50B,SHMT1,ARMCX6,FDFT1,NDUFA1
HPA	epididymis	HPA:0180000	false	0.0008985772406273464	3.046444585515005	7330	16	8	62700	IRF7,TMEM50B,SHMT1,ARMCX6,FDFT1,NDUFA1,PYCARD,TJP1
HPA	lung	HPA:0300000	false	0.000921769182946585	3.0353778155215103	7370	16	8	62700	IRF7,TMEM50B,SHMT1,ARMCX6,CEBPA,FDFT1,PYCARD,TJP1
HPA	ovary	HPA:0340000	false	0.0009535897309853655	3.020638434407953	5421	16	7	62700	IRF7,TMEM50B,SHMT1,ARMCX6,FDFT1,NDUFA1,TJP1
HPA	fallopian tube	HPA:0210000	false	0.0009762194826505191	3.010452529272018	7457	16	8	62700	IRF7,TMEM50B,SHMT1,ARMCX6,FDFT1,NDUFA1,PYCARD,TJP1
HPA	placenta	HPA:0380000	false	0.001012533112015722	2.9945907655151944	7509	16	8	62700	IRF7,TMEM50B,ARMCX6,CEBPA,FDFT1,NDUFA1,PYCARD,CRK
HPA	cervix; glandular cells[≥Low]	HPA:0630051	false	0.0012254207825039066	2.911714758531378	5688	16	7	62700	IRF7,TMEM50B,SHMT1,ARMCX6,NDUFA1,PYCARD,TJP1
HPA	skin 2; epidermal cells[≥Low]	HPA:0470681	false	0.0012254207825039066	2.911714758531378	5685	16	7	62700	IRF7,TMEM50B,SHMT1,ARMCX6,CEBPA,FDFT1,CRK
HPA	cervix; glandular cells[≥Medium]	HPA:0630052	false	0.0014115174086166487	2.8503137612155918	4031	16	6	62700	IRF7,SHMT1,ARMCX6,NDUFA1,PYCARD,TJP1
HPA	small intestine; glandular cells[High]	HPA:0480053	false	0.001428032795051066	2.8452618187880185	2544	16	5	62700	IRF7,SHMT1,ARMCX6,NDUFA1,CRK
HPA	skeletal muscle; myocytes[≥Low]	HPA:0440341	false	0.001464097554954387	2.834429984639079	5898	16	7	62700	IRF7,ARMCX6,FDFT1,NDUFA1,PYCARD,TJP1,CRK
HPA	skeletal muscle	HPA:0440000	false	0.001464097554954387	2.834429984639079	5898	16	7	62700	IRF7,ARMCX6,FDFT1,NDUFA1,PYCARD,TJP1,CRK
HPA	urinary bladder; urothelial cells[≥Medium]	HPA:0610832	false	0.0015330401024685708	2.814446484380449	5953	16	7	62700	IRF7,TMEM50B,SHMT1,CEBPA,FDFT1,NDUFA1,PYCARD
HPA	tonsil; germinal center cells[≥Low]	HPA:0600431	false	0.0015538843062601372	2.8085813195269043	5977	16	7	62700	IRF7,TMEM50B,SHMT1,ARMCX6,FDFT1,NDUFA1,PYCARD
HPA	oral mucosa; squamous epithelial cells[≥Medium]	HPA:0330222	false	0.0019939946112676942	2.7002760196953095	4353	16	6	62700	IRF7,TMEM50B,CEBPA,NDUFA1,PYCARD,CRK
HPA	nasopharynx; respiratory epithelial cells[≥Medium]	HPA:0320102	false	0.003205457363771541	2.4941099953523582	4767	16	6	62700	IRF7,TMEM50B,ARMCX6,FDFT1,PYCARD,TJP1
HPA	lung; macrophages[≥Low]	HPA:0300411	false	0.0032544995013874664	2.487515790659105	6779	16	7	62700	IRF7,TMEM50B,SHMT1,ARMCX6,CEBPA,FDFT1,PYCARD
HPA	hippocampus	HPA:0250000	false	0.0033451658406138756	2.475582346691936	6822	16	7	62700	IRF7,TMEM50B,ARMCX6,CEBPA,FDFT1,NDUFA1,PYCARD
HPA	lung; macrophages[≥Medium]	HPA:0300412	false	0.0035511047563857676	2.4496365159695106	4890	16	6	62700	IRF7,TMEM50B,SHMT1,CEBPA,FDFT1,PYCARD
HPA	bronchus; respiratory epithelial cells[≥Medium]	HPA:0060102	false	0.0036448840547036285	2.438316282216598	4930	16	6	62700	IRF7,TMEM50B,ARMCX6,FDFT1,PYCARD,TJP1
HPA	caudate	HPA:0080000	false	0.0036448840547036285	2.438316282216598	6956	16	7	62700	IRF7,TMEM50B,ARMCX6,CEBPA,FDFT1,NDUFA1,PYCARD
HPA	esophagus; squamous epithelial cells[≥Medium]	HPA:0190222	false	0.004086806196537049	2.3886159568003205	5052	16	6	62700	IRF7,TMEM50B,SHMT1,NDUFA1,PYCARD,CRK
HPA	breast; glandular cells[≥Medium]	HPA:0050052	false	0.004255699650447609	2.371029030326753	5101	16	6	62700	IRF7,TMEM50B,SHMT1,ARMCX6,NDUFA1,PYCARD
HPA	cerebellum	HPA:0090000	false	0.004324826740547414	2.3640312863798387	7193	16	7	62700	IRF7,TMEM50B,ARMCX6,CEBPA,FDFT1,NDUFA1,PYCARD
HPA	liver; hepatocytes[High]	HPA:0290403	false	0.004704904289292603	2.327449206892382	865	16	3	62700	SHMT1,NDUFA1,CRK
HPA	liver; cholangiocytes[≥Medium]	HPA:0291162	false	0.004704904289292603	2.327449206892382	1963	16	4	62700	IRF7,TMEM50B,PYCARD,CRK
HPA	soft tissue 1	HPA:0500000	false	0.005268745990904808	2.2782927384944958	5354	16	6	62700	IRF7,TMEM50B,ARMCX6,FDFT1,NDUFA1,PYCARD
HPA	cervix; squamous epithelial cells[≥Medium]	HPA:0630222	false	0.006554400584488785	2.183467019420441	3723	16	5	62700	IRF7,SHMT1,NDUFA1,PYCARD,CRK
HPA	thyroid gland; glandular cells[≥Medium]	HPA:0590052	false	0.006554400584488785	2.183467019420441	5595	16	6	62700	IRF7,TMEM50B,SHMT1,ARMCX6,NDUFA1,TJP1
HPA	epididymis; glandular cells[≥Medium]	HPA:0180052	false	0.007009383829725655	2.1543201576555346	5688	16	6	62700	IRF7,TMEM50B,SHMT1,ARMCX6,FDFT1,TJP1
HPA	fallopian tube; glandular cells[≥Low]	HPA:0210051	false	0.007455658046224257	2.127514019114844	5767	16	6	62700	IRF7,TMEM50B,ARMCX6,FDFT1,PYCARD,TJP1
HPA	adrenal gland; glandular cells[High]	HPA:0020053	false	0.00770709820379584	2.1131091072012347	2287	16	4	62700	TMEM50B,ARMCX6,FDFT1,NDUFA1
HPA	kidney; cells in tubules[≥Medium]	HPA:0270362	false	0.00770709820379584	2.1131091072012347	5817	16	6	62700	IRF7,SHMT1,ARMCX6,CEBPA,FDFT1,CRK
HPA	spleen	HPA:0530000	false	0.00802498202318973	2.0955559317876693	5882	16	6	62700	IRF7,TMEM50B,FDFT1,NDUFA1,PYCARD,TJP1
HPA	liver; cholangiocytes[≥Low]	HPA:0291161	false	0.008127396516683129	2.090048551517422	3959	16	5	62700	IRF7,TMEM50B,PYCARD,TJP1,CRK
HPA	skin 1; hair follicles[≥Medium]	HPA:0461452	false	0.008298655357924956	2.0809922712313402	293	16	2	62700	NDUFA1,PYCARD
HPA	vagina; squamous epithelial cells[≥Medium]	HPA:0620222	false	0.0087430730040409	2.058335895268276	4042	16	5	62700	IRF7,TMEM50B,NDUFA1,PYCARD,CRK
HPA	colon; glandular cells[High]	HPA:0130053	false	0.008989384066789787	2.0462700641687004	2416	16	4	62700	IRF7,ARMCX6,FDFT1,NDUFA1
HPA	stomach 2; glandular cells[High]	HPA:0550053	false	0.009057799653698514	2.0429772895545257	2427	16	4	62700	IRF7,CEBPA,FDFT1,NDUFA1
HPA	rectum; glandular cells[≥Medium]	HPA:0400052	false	0.00915466526314656	2.0383575308845225	6099	16	6	62700	IRF7,TMEM50B,SHMT1,ARMCX6,NDUFA1,TJP1
HPA	caudate; neuronal cells[≥Low]	HPA:0080131	false	0.009500776514285067	2.0222408976493287	6154	16	6	62700	IRF7,TMEM50B,ARMCX6,CEBPA,FDFT1,NDUFA1
HPA	placenta; trophoblastic cells[≥Low]	HPA:0380521	false	0.011073997664691441	1.9556955724090346	6353	16	6	62700	IRF7,TMEM50B,ARMCX6,FDFT1,PYCARD,CRK
HPA	duodenum; glandular cells[High]	HPA:0150053	false	0.0112333364933337	1.9494912316788404	2601	16	4	62700	IRF7,SHMT1,NDUFA1,CRK
HPA	skin 1; hair follicles[≥Low]	HPA:0461451	false	0.012012721269383297	1.9203585997240518	367	16	2	62700	NDUFA1,PYCARD
HPA	cerebral cortex; neuronal cells[≥Low]	HPA:0100131	false	0.014158308663939887	1.8489886238912887	6704	16	6	62700	IRF7,TMEM50B,ARMCX6,CEBPA,FDFT1,NDUFA1
HPA	testis; spermatogonia cells[≥Low]	HPA:0570811	false	0.014665727820363603	1.8336963792893415	2822	16	4	62700	IRF7,SHMT1,ARMCX6,NDUFA1
HPA	gallbladder; glandular cells[High]	HPA:0220053	false	0.015482430644809843	1.8101608567822272	2872	16	4	62700	IRF7,TMEM50B,ARMCX6,NDUFA1
HPA	tonsil; squamous epithelial cells[≥Medium]	HPA:0600222	false	0.019024239775636487	1.720692688977508	4946	16	5	62700	IRF7,ARMCX6,FDFT1,PYCARD,CRK
HPA	cerebral cortex; neuronal cells[≥Medium]	HPA:0100132	false	0.019558753714385823	1.7086588219517485	4988	16	5	62700	IRF7,TMEM50B,ARMCX6,CEBPA,NDUFA1
HPA	colon; peripheral nerve/ganglion[≥Low]	HPA:0130241	false	0.02022108459413181	1.6941955539569877	5037	16	5	62700	IRF7,TMEM50B,FDFT1,NDUFA1,TJP1
HPA	adrenal gland; glandular cells[≥Low]	HPA:0020051	false	0.021843729501620838	1.6606732101204167	7406	16	6	62700	IRF7,TMEM50B,ARMCX6,FDFT1,NDUFA1,TJP1
HPA	endometrium 1; glandular cells[≥Medium]	HPA:0160052	false	0.021843729501620838	1.6606732101204167	5144	16	5	62700	IRF7,TMEM50B,SHMT1,ARMCX6,TJP1
HPA	adrenal gland	HPA:0020000	false	0.021843729501620838	1.6606732101204167	7413	16	6	62700	IRF7,TMEM50B,ARMCX6,FDFT1,NDUFA1,TJP1
HPA	seminal vesicle; glandular cells[≥Medium]	HPA:0430052	false	0.022953989675055336	1.6391418180451929	5230	16	5	62700	IRF7,TMEM50B,SHMT1,ARMCX6,NDUFA1
HPA	testis; sertoli cells[≥Medium]	HPA:0570802	false	0.023931603794538795	1.6210281958379247	1693	16	3	62700	IRF7,ARMCX6,TJP1
HPA	spleen; cells in red pulp[≥Low]	HPA:0530711	false	0.024315195386574284	1.6141222362759347	5322	16	5	62700	IRF7,TMEM50B,NDUFA1,PYCARD,TJP1
HPA	testis; Leydig cells[≥Medium]	HPA:0570732	false	0.025821105388353544	1.588025169746341	5409	16	5	62700	IRF7,TMEM50B,FDFT1,NDUFA1,PYCARD
HPA	testis; Leydig cells[High]	HPA:0570733	false	0.02624671791933414	1.5809249962061833	1766	16	3	62700	IRF7,FDFT1,PYCARD
HPA	testis; cells in seminiferous ducts[≥Low]	HPA:0570741	false	0.026860909227482667	1.5708792907814013	3452	16	4	62700	CDY2A,TMEM50B,CEBPA,FDFT1
HPA	appendix; glandular cells[≥Medium]	HPA:0030052	false	0.02703865369906903	1.5680149364590055	5499	16	5	62700	IRF7,TMEM50B,SHMT1,ARMCX6,NDUFA1
HPA	lung; alveolar cells[≥Low]	HPA:0301171	false	0.027294129500492256	1.5639307522157349	3483	16	4	62700	IRF7,TMEM50B,SHMT1,TJP1
HPA	epididymis; glandular cells[High]	HPA:0180053	false	0.028234801304990075	1.549215264149876	1839	16	3	62700	IRF7,SHMT1,ARMCX6
HPA	ovary; follicle cells[High]	HPA:0340453	false	0.028234801304990075	1.549215264149876	617	16	2	62700	TMEM50B,FDFT1
HPA	pancreas; pancreatic endocrine cells[≥Low]	HPA:0351181	false	0.02867168992004864	1.5425467088211224	5617	16	5	62700	IRF7,TMEM50B,NDUFA1,TJP1,CRK
HPA	appendix; glandular cells[High]	HPA:0030053	false	0.029416672596907792	1.531406453108389	1879	16	3	62700	TMEM50B,SHMT1,NDUFA1
HPA	thyroid gland; glandular cells[High]	HPA:0590053	false	0.029416672596907792	1.531406453108389	1882	16	3	62700	IRF7,SHMT1,ARMCX6
HPA	pancreas; exocrine glandular cells[High]	HPA:0350473	false	0.032550411792541395	1.4874435128378116	1959	16	3	62700	TMEM50B,CEBPA,NDUFA1
HPA	parathyroid gland	HPA:0360000	false	0.03366148798477978	1.4728666902230634	5891	16	5	62700	IRF7,TMEM50B,CEBPA,PYCARD,TJP1
HPA	parathyroid gland; glandular cells[≥Low]	HPA:0360051	false	0.03366148798477978	1.4728666902230634	5891	16	5	62700	IRF7,TMEM50B,CEBPA,PYCARD,TJP1
HPA	skin 2; cells in granular layer[≥Low]	HPA:0470181	false	0.03590831525375891	1.444804970623301	719	16	2	62700	PYCARD,TJP1
HPA	adrenal gland; glandular cells[≥Medium]	HPA:0020052	false	0.03599800250066228	1.4437215972051585	6009	16	5	62700	IRF7,TMEM50B,ARMCX6,FDFT1,NDUFA1
HPA	soft tissue 2; chondrocytes[≥Medium]	HPA:0510112	false	0.03676703087531464	1.4345414402027	734	16	2	62700	TMEM50B,ARMCX6
HPA	fallopian tube; ciliated cells (ciliary rootlets)[≥Medium]	HPA:0210872	false	0.03676703087531464	1.4345414402027	736	16	2	62700	SHMT1,NDUFA1
HPA	tonsil; non-germinal center cells[≥Low]	HPA:0600441	false	0.03766649780236189	1.4240447582362465	6107	16	5	62700	IRF7,TMEM50B,FDFT1,NDUFA1,PYCARD
HPA	cerebellum; cells in granular layer[High]	HPA:0090183	false	0.03768434633303467	1.4238390135331795	751	16	2	62700	IRF7,NDUFA1
HPA	skin 2; cells in basal layer[≥Medium]	HPA:0471392	false	0.03781079962493183	1.4223841380560471	755	16	2	62700	NDUFA1,PYCARD
HPA	skin 1; cells in spinous layer[≥Low]	HPA:0461411	false	0.038031698089307134	1.4198542832039358	760	16	2	62700	PYCARD,TJP1
HPA	skin 2; epidermal cells[≥Medium]	HPA:0470682	false	0.03919097550458311	1.4068139263411155	4009	16	4	62700	IRF7,TMEM50B,SHMT1,CRK
HPA	hippocampus; neuronal cells[≥Low]	HPA:0250131	false	0.03921813144770106	1.4065131021849182	6219	16	5	62700	IRF7,ARMCX6,CEBPA,FDFT1,NDUFA1
HPA	tonsil; germinal center cells[≥Medium]	HPA:0600432	false	0.04151209675739418	1.381825330047919	4094	16	4	62700	IRF7,TMEM50B,SHMT1,NDUFA1
HPA	spleen; cells in red pulp[High]	HPA:0530713	false	0.042362648593512374	1.3730168947971315	816	16	2	62700	IRF7,PYCARD
HPA	testis; sertoli cells[≥Low]	HPA:0570801	false	0.04463928620278536	1.3502827585299308	2290	16	3	62700	IRF7,ARMCX6,TJP1
HPA	soft tissue 1; fibroblasts[≥Low]	HPA:0500651	false	0.04539066218104233	1.3430334815119425	4229	16	4	62700	IRF7,TMEM50B,ARMCX6,FDFT1
HPA	lymph node	HPA:0310000	false	0.04599985115948686	1.3372435735514285	6523	16	5	62700	IRF7,TMEM50B,ARMCX6,FDFT1,PYCARD
HPA	skin 2; cells in spinous layer[≥Low]	HPA:0471411	false	0.04667376950530643	1.330927122850758	871	16	2	62700	NDUFA1,PYCARD
HPA	testis; spermatogonia cells[≥Medium]	HPA:0570812	false	0.047563955430095645	1.3227220365168681	2374	16	3	62700	IRF7,SHMT1,ARMCX6
HPA	skin 1; fibrohistiocytic cells[≥Low]	HPA:0461441	false	0.047563955430095645	1.3227220365168681	885	16	2	62700	NDUFA1,PYCARD
HPA	spleen; cells in white pulp[≥Low]	HPA:0530721	false	0.04765829301800788	1.3218615168812105	4332	16	4	62700	IRF7,FDFT1,NDUFA1,PYCARD
HPA	heart muscle; cardiomyocytes[≥Medium]	HPA:0241102	false	0.04864742831741932	1.312940113197774	4367	16	4	62700	IRF7,TMEM50B,ARMCX6,NDUFA1
CORUM	CORUM root	CORUM:0000000	false	0.00020620179926978354	3.6857075494815557	3383	16	7	62700	SHMT1,CEBPA,TIMM13,NDUFA1,PYCARD,TJP1,CRK
