# Supplementary material for: Nanomaterial isolated extracellular vesicles enable high precision identification of tumor biomarkers for pancreatic cancer liquid biopsy
Source: J Nanobiotechnology. 2025 Jul 1;23:467. doi: 10.1186/s12951-025-03527-3 (PMC12211367; doi:10.1186/s12951-025-03527-3)
Supplement: Supplementary file 3 — Additional file 3. gProfiler’s enrichment analysis. Enrichment analysis was applied to each EV isolation’s transcriptomic sample based on their unique mRNA annotations. [file 12951_2025_3527_MOESM3_ESM.zip › Enrichment_Analysis_gProfiler/UC/UC_Patient_9.csv]

source	term_name	term_id	highlighted	adjusted_p_value	negative_log10_of_adjusted_p_value	term_size	query_size	intersection_size	effective_domain_size	intersections
GO:MF	molecular function regulator activity	GO:0098772	false	0.00813397129187532	2.089697364732284	2125	30	6	62700	IRAK1,AMELX,CCL23,PPP2R3B,ARL2BP,IL3
GO:MF	ion binding	GO:0043167	false	0.00813397129187532	2.089697364732284	6115	30	10	62700	GNL3,IRAK1,TNNC2,HPRT1,ITGB1BP2,PPP2R3B,FDFT1,MT1A,FTHL17,RPH3AL
GO:MF	cation binding	GO:0043169	false	0.010842786933236592	1.9648590762695868	4409	30	8	62700	TNNC2,HPRT1,ITGB1BP2,PPP2R3B,FDFT1,MT1A,FTHL17,RPH3AL
GO:MF	metal ion binding	GO:0046872	false	0.010842786933236592	1.9648590762695868	4320	30	8	62700	TNNC2,HPRT1,ITGB1BP2,PPP2R3B,FDFT1,MT1A,FTHL17,RPH3AL
GO:MF	signaling receptor activator activity	GO:0030546	false	0.015509694461552086	1.8093967576324912	519	30	3	62700	AMELX,CCL23,IL3
GO:MF	receptor ligand activity	GO:0048018	false	0.015509694461552086	1.8093967576324912	510	30	3	62700	AMELX,CCL23,IL3
GO:MF	signaling receptor regulator activity	GO:0030545	false	0.01771311382084899	1.751705086673144	555	30	3	62700	AMELX,CCL23,IL3
GO:MF	growth factor activity	GO:0008083	false	0.017726337667190097	1.7513809821218103	162	30	2	62700	AMELX,IL3
GO:MF	calcium ion binding	GO:0005509	false	0.02803518015365858	1.5522966487865164	718	30	3	62700	TNNC2,ITGB1BP2,PPP2R3B
GO:MF	signaling receptor binding	GO:0005102	false	0.02803518015365858	1.5522966487865164	1484	30	4	62700	AMELX,CCL23,ITGB1BP2,IL3
GO:MF	cytokine activity	GO:0005125	false	0.02803518015365858	1.5522966487865164	237	30	2	62700	CCL23,IL3
GO:MF	sulfur compound binding	GO:1901681	false	0.033731883773630185	1.4719594047447335	270	30	2	62700	CCL23,FTHL17
GO:MF	cytokine receptor binding	GO:0005126	false	0.033731883773630185	1.4719594047447335	275	30	2	62700	CCL23,IL3
GO:BP	response to stimulus	GO:0050896	false	0.00026969885936486705	3.569120890301249	8955	30	16	62700	IRAK1,AMELX,CCL23,HPRT1,OPN1LW,UBB,ITGB1BP2,ARL2BP,IGLV8-61,GTF2H1,LILRB3,MT1A,HLA-DQB1,IGKV2D-24,RPH3AL,IL3
GO:BP	immune response	GO:0006955	false	0.0004382715240995881	3.3582567459286707	1951	30	8	62700	IRAK1,CCL23,HPRT1,IGLV8-61,LILRB3,HLA-DQB1,IGKV2D-24,IL3
GO:BP	positive regulation of biological process	GO:0048518	false	0.0019706292466888527	2.7053950760061882	6253	30	12	62700	GNL3,IRAK1,AMELX,CCL23,HPRT1,OPN1LW,UBB,ARL2BP,TCF15,GTF2H1,RPH3AL,IL3
GO:BP	adaptive immune response	GO:0002250	false	0.0023532325314953623	2.6283351564807207	718	30	5	62700	HPRT1,IGLV8-61,LILRB3,HLA-DQB1,IGKV2D-24
GO:BP	immune system process	GO:0002376	false	0.00295539691695852	2.5293841840656723	2730	30	8	62700	IRAK1,CCL23,HPRT1,IGLV8-61,LILRB3,HLA-DQB1,IGKV2D-24,IL3
GO:BP	positive regulation of cellular process	GO:0048522	false	0.003182975443191823	2.4971667119688257	5711	30	11	62700	GNL3,IRAK1,CCL23,HPRT1,OPN1LW,UBB,ARL2BP,TCF15,GTF2H1,RPH3AL,IL3
GO:BP	regulation of protein modification process	GO:0031399	false	0.003371341740124572	2.4721972224633304	1385	30	6	62700	GNL3,IRAK1,UBB,ARL2BP,GTF2H1,IL3
GO:BP	positive regulation of metabolic process	GO:0009893	false	0.003473963492089908	2.4591747498691188	3797	30	9	62700	GNL3,IRAK1,AMELX,HPRT1,UBB,ARL2BP,TCF15,GTF2H1,IL3
GO:BP	signal transduction	GO:0007165	false	0.0035224310818215377	2.4531574953307174	5926	30	11	62700	IRAK1,AMELX,CCL23,OPN1LW,UBB,ITGB1BP2,ARL2BP,GTF2H1,LILRB3,RPH3AL,IL3
GO:BP	positive regulation of protein modification process	GO:0031401	false	0.003766371384433082	2.4240768584410612	890	30	5	62700	GNL3,IRAK1,UBB,ARL2BP,IL3
GO:BP	positive regulation of nitrogen compound metabolic process	GO:0051173	false	0.0042496615160071485	2.371645659969564	3071	30	8	62700	GNL3,IRAK1,HPRT1,UBB,ARL2BP,TCF15,GTF2H1,IL3
GO:BP	cellular response to stimulus	GO:0051716	false	0.004389192669331589	2.3576153548144028	7399	30	12	62700	IRAK1,AMELX,CCL23,OPN1LW,UBB,ITGB1BP2,ARL2BP,GTF2H1,LILRB3,MT1A,RPH3AL,IL3
GO:BP	signaling	GO:0023052	false	0.005511096477592303	2.2587619861221953	6396	30	11	62700	IRAK1,AMELX,CCL23,OPN1LW,UBB,ITGB1BP2,ARL2BP,GTF2H1,LILRB3,RPH3AL,IL3
GO:BP	cell communication	GO:0007154	false	0.006000915445623108	2.2217824925070264	6495	30	11	62700	IRAK1,AMELX,CCL23,OPN1LW,UBB,ITGB1BP2,ARL2BP,GTF2H1,LILRB3,RPH3AL,IL3
GO:BP	phosphate-containing compound metabolic process	GO:0006796	false	0.010656868045373816	1.9723704116758485	2694	30	7	62700	IRAK1,HPRT1,PPP2R3B,ARL2BP,FDFT1,GTF2H1,IL3
GO:BP	phosphorus metabolic process	GO:0006793	false	0.010739539550811871	1.9690143382666614	2719	30	7	62700	IRAK1,HPRT1,PPP2R3B,ARL2BP,FDFT1,GTF2H1,IL3
GO:BP	positive regulation of protein metabolic process	GO:0051247	false	0.01787559808614482	1.7477394185525021	1374	30	5	62700	GNL3,IRAK1,UBB,ARL2BP,IL3
GO:BP	positive regulation of tyrosine phosphorylation of STAT protein	GO:0042531	false	0.01787559808614482	1.7477394185525021	64	30	2	62700	ARL2BP,IL3
GO:BP	multicellular organismal process	GO:0032501	false	0.01865948579686642	1.7291003283633901	7648	30	11	62700	GNL3,IRAK1,AMELX,TNNC2,HPRT1,OPN1LW,UBB,TCF15,LILRB3,FAM50A,IL3
GO:BP	developmental process	GO:0032502	false	0.018783994790709337	1.7262120408736263	6414	30	10	62700	GNL3,AMELX,KRT34,HPRT1,UBB,ITGB1BP2,TCF15,LILRB3,FAM50A,IL3
GO:BP	regulation of tyrosine phosphorylation of STAT protein	GO:0042509	false	0.020580885814669502	1.6865359368552248	76	30	2	62700	ARL2BP,IL3
GO:BP	cell population proliferation	GO:0008283	false	0.020772885498955986	1.6825031727362534	3218	30	7	62700	GNL3,IRAK1,AMELX,CCL23,HPRT1,UBB,IL3
GO:BP	tyrosine phosphorylation of STAT protein	GO:0007260	false	0.020772885498955986	1.6825031727362534	79	30	2	62700	ARL2BP,IL3
GO:BP	regulation of protein metabolic process	GO:0051246	false	0.024736878888188145	1.6066550972350264	2389	30	6	62700	GNL3,IRAK1,UBB,ARL2BP,GTF2H1,IL3
GO:BP	protein modification process	GO:0036211	false	0.024821477930497493	1.6051723631293735	3409	30	7	62700	GNL3,IRAK1,UBB,PPP2R3B,ARL2BP,GTF2H1,IL3
GO:BP	central nervous system neuron development	GO:0021954	true	0.024821477930497493	1.6051723631293735	90	30	2	62700	HPRT1,UBB
GO:BP	positive regulation of cellular metabolic process	GO:0031325	false	0.024821477930497493	1.6051723631293735	3407	30	7	62700	GNL3,IRAK1,HPRT1,ARL2BP,TCF15,GTF2H1,IL3
GO:BP	regulation of nitrogen compound metabolic process	GO:0051171	false	0.024821477930497493	1.6051723631293735	5587	30	9	62700	GNL3,IRAK1,HPRT1,UBB,ARL2BP,TCF15,GTF2H1,FAM50A,IL3
GO:BP	positive regulation of macromolecule metabolic process	GO:0010604	false	0.026866080245370804	1.5707956924051063	3483	30	7	62700	GNL3,IRAK1,UBB,ARL2BP,TCF15,GTF2H1,IL3
GO:BP	regulation of primary metabolic process	GO:0080090	false	0.027377789310668	1.5626016230004038	5766	30	9	62700	GNL3,IRAK1,HPRT1,UBB,ARL2BP,TCF15,GTF2H1,FAM50A,IL3
GO:BP	cellular response to interleukin-1	GO:0071347	true	0.028596110478276194	1.5436930337484203	106	30	2	62700	IRAK1,CCL23
GO:BP	regulation of protein phosphorylation	GO:0001932	false	0.029778885607600128	1.5260915585491055	1014	30	4	62700	IRAK1,ARL2BP,GTF2H1,IL3
GO:BP	macromolecule modification	GO:0043412	false	0.029778885607600128	1.5260915585491055	3628	30	7	62700	GNL3,IRAK1,UBB,PPP2R3B,ARL2BP,GTF2H1,IL3
GO:BP	regulation of metabolic process	GO:0019222	false	0.030286619939675203	1.5187491922814538	7295	30	10	62700	GNL3,IRAK1,AMELX,HPRT1,UBB,ARL2BP,TCF15,GTF2H1,FAM50A,IL3
GO:BP	positive regulation of biosynthetic process	GO:0009891	false	0.030848420644924247	1.5107670657556116	2703	30	6	62700	GNL3,IRAK1,AMELX,ARL2BP,TCF15,GTF2H1
GO:BP	cytokine-mediated signaling pathway	GO:0019221	true	0.03129409815637823	1.504537559571685	486	30	3	62700	IRAK1,CCL23,IL3
GO:BP	regulation of phosphorylation	GO:0042325	false	0.0337041506595287	1.4723166125550835	1117	30	4	62700	IRAK1,ARL2BP,GTF2H1,IL3
GO:BP	response to interleukin-1	GO:0070555	false	0.0337041506595287	1.4723166125550835	132	30	2	62700	IRAK1,CCL23
GO:BP	response to organic substance	GO:0010033	false	0.0337041506595287	1.4723166125550835	2775	30	6	62700	IRAK1,AMELX,CCL23,HPRT1,GTF2H1,IL3
GO:BP	positive regulation of protein modification by small protein conjugation or removal	GO:1903322	false	0.03625080113509565	1.4406823911700442	141	30	2	62700	GNL3,UBB
GO:BP	response to chemical	GO:0042221	false	0.037206394926085115	1.429382408440097	3975	30	7	62700	IRAK1,AMELX,CCL23,HPRT1,GTF2H1,MT1A,IL3
GO:BP	regulation of cell population proliferation	GO:0042127	false	0.03922348590198344	1.4064538119756995	2184	30	5	62700	GNL3,IRAK1,AMELX,CCL23,IL3
GO:BP	cell differentiation	GO:0030154	false	0.03922348590198344	1.4064538119756995	4310	30	7	62700	AMELX,KRT34,HPRT1,UBB,TCF15,LILRB3,IL3
GO:BP	regulation of phosphorus metabolic process	GO:0051174	false	0.03922348590198344	1.4064538119756995	1262	30	4	62700	IRAK1,ARL2BP,GTF2H1,IL3
GO:BP	neuromuscular process	GO:0050905	true	0.03922348590198344	1.4064538119756995	161	30	2	62700	TNNC2,TCF15
GO:BP	receptor signaling pathway via STAT	GO:0097696	false	0.03922348590198344	1.4064538119756995	177	30	2	62700	ARL2BP,IL3
GO:BP	maintenance of cell number	GO:0098727	false	0.03922348590198344	1.4064538119756995	184	30	2	62700	GNL3,TCF15
GO:BP	organic cyclic compound biosynthetic process	GO:1901362	true	0.03922348590198344	1.4064538119756995	4255	30	7	62700	GNL3,IRAK1,HPRT1,ARL2BP,FDFT1,TCF15,GTF2H1
GO:BP	positive regulation of post-translational protein modification	GO:1901875	false	0.03922348590198344	1.4064538119756995	191	30	2	62700	GNL3,UBB
GO:BP	stem cell population maintenance	GO:0019827	false	0.03922348590198344	1.4064538119756995	180	30	2	62700	GNL3,TCF15
GO:BP	regulation of phosphate metabolic process	GO:0019220	false	0.03922348590198344	1.4064538119756995	1261	30	4	62700	IRAK1,ARL2BP,GTF2H1,IL3
GO:BP	central nervous system neuron differentiation	GO:0021953	false	0.03922348590198344	1.4064538119756995	184	30	2	62700	HPRT1,UBB
GO:BP	animal organ development	GO:0048513	false	0.03922348590198344	1.4064538119756995	3068	30	6	62700	AMELX,HPRT1,UBB,ITGB1BP2,TCF15,IL3
GO:BP	receptor signaling pathway via JAK-STAT	GO:0007259	false	0.03922348590198344	1.4064538119756995	170	30	2	62700	ARL2BP,IL3
GO:BP	cellular developmental process	GO:0048869	false	0.03922348590198344	1.4064538119756995	4311	30	7	62700	AMELX,KRT34,HPRT1,UBB,TCF15,LILRB3,IL3
GO:BP	positive regulation of peptidyl-tyrosine phosphorylation	GO:0050731	false	0.03922348590198344	1.4064538119756995	177	30	2	62700	ARL2BP,IL3
GO:BP	positive regulation of protein phosphorylation	GO:0001934	false	0.03972297753749248	1.400958205301617	666	30	3	62700	IRAK1,ARL2BP,IL3
GO:BP	anatomical structure development	GO:0048856	false	0.04670891673347469	1.3306002046910166	5862	30	8	62700	AMELX,KRT34,HPRT1,UBB,ITGB1BP2,TCF15,LILRB3,IL3
GO:BP	positive regulation of phosphorylation	GO:0042327	false	0.04670891673347469	1.3306002046910166	728	30	3	62700	IRAK1,ARL2BP,IL3
GO:BP	protein phosphorylation	GO:0006468	false	0.04720389585450545	1.3260221564868495	1493	30	4	62700	IRAK1,ARL2BP,GTF2H1,IL3
GO:BP	maintenance of location in cell	GO:0051651	false	0.049073922868736665	1.3091492240213385	235	30	2	62700	ARL2BP,FTHL17
GO:CC	organelle membrane	GO:0031090	false	0.00009730158484756187	4.011880085888428	3734	30	10	62700	IRAK1,TMEM160,OPN1LW,ARMCX6,UBB,NOMO1,FDFT1,LILRB3,HLA-DQB1,RPH3AL
GO:CC	extracellular region	GO:0005576	false	0.00024105028569094137	3.6178923494581956	4206	30	10	62700	GNL3,AMELX,KRT34,CCL23,HPRT1,UBB,IGLV8-61,LAIR2,IGKV2D-24,IL3
GO:CC	membrane	GO:0016020	false	0.0008355265586219236	3.0780397407680424	9853	30	14	62700	GNL3,IRAK1,HIGD1B,TMEM160,OPN1LW,ARMCX6,UBB,NOMO1,FDFT1,IGLV8-61,LILRB3,HLA-DQB1,IGKV2D-24,RPH3AL
GO:CC	extracellular space	GO:0005615	false	0.0013665106041250029	2.864386993832202	3284	30	8	62700	GNL3,KRT34,CCL23,HPRT1,UBB,IGLV8-61,IGKV2D-24,IL3
GO:CC	cytosol	GO:0005829	false	0.0015749675284612945	2.8027283957508584	5457	30	10	62700	IRAK1,KRT34,TNNC2,HPRT1,UBB,PPP2R3B,ARL2BP,NOMO1,MT1A,MTMR10
GO:CC	cytoplasmic vesicle membrane	GO:0030659	false	0.0025671998779516576	2.590540316559531	1213	30	5	62700	IRAK1,UBB,LILRB3,HLA-DQB1,RPH3AL
GO:CC	vesicle membrane	GO:0012506	false	0.0025671998779516576	2.590540316559531	1230	30	5	62700	IRAK1,UBB,LILRB3,HLA-DQB1,RPH3AL
GO:CC	bounding membrane of organelle	GO:0098588	false	0.0042629378110966495	2.3702910029134032	2160	30	6	62700	IRAK1,ARMCX6,UBB,LILRB3,HLA-DQB1,RPH3AL
GO:CC	mitochondrial envelope	GO:0005740	false	0.005036180177266579	2.297898740718094	820	30	4	62700	TMEM160,ARMCX6,UBB,ARL2BP
GO:CC	cytoplasmic vesicle	GO:0031410	false	0.007414382146396925	2.1299250336565505	2476	30	6	62700	IRAK1,AMELX,UBB,LILRB3,HLA-DQB1,RPH3AL
GO:CC	intracellular vesicle	GO:0097708	false	0.007414382146396925	2.1299250336565505	2481	30	6	62700	IRAK1,AMELX,UBB,LILRB3,HLA-DQB1,RPH3AL
GO:CC	mitochondrion	GO:0005739	false	0.007726754662632785	2.1120028771112955	1672	30	5	62700	HIGD1B,TMEM160,ARMCX6,UBB,ARL2BP
GO:CC	endomembrane system	GO:0012505	false	0.009217460561528702	2.0353887119206093	4742	30	8	62700	IRAK1,AMELX,UBB,NOMO1,FDFT1,LILRB3,HLA-DQB1,RPH3AL
GO:CC	endosome membrane	GO:0010008	false	0.013722789929158024	1.8625575848638312	551	30	3	62700	IRAK1,UBB,HLA-DQB1
GO:CC	vesicle	GO:0031982	false	0.013722789929158024	1.8625575848638312	3976	30	7	62700	IRAK1,AMELX,HPRT1,UBB,LILRB3,HLA-DQB1,RPH3AL
GO:CC	immunoglobulin complex	GO:0019814	false	0.013722789929158024	1.8625575848638312	149	30	2	62700	IGLV8-61,IGKV2D-24
GO:CC	nucleoplasm	GO:0005654	false	0.016804667532404016	1.7745700752962978	4221	30	7	62700	GNL3,IRAK1,UBB,PPP2R3B,ARL2BP,GTF2H1,FAM50A
GO:CC	organelle envelope	GO:0031967	false	0.016804667532404016	1.7745700752962978	1293	30	4	62700	TMEM160,ARMCX6,UBB,ARL2BP
GO:CC	envelope	GO:0031975	false	0.016804667532404016	1.7745700752962978	1293	30	4	62700	TMEM160,ARMCX6,UBB,ARL2BP
GO:CC	midbody	GO:0030496	false	0.020671280353322448	1.6846326228810844	206	30	2	62700	GNL3,ARL2BP
GO:CC	sarcomere	GO:0030017	false	0.021737041701931085	1.6627995614433126	215	30	2	62700	TNNC2,ITGB1BP2
GO:CC	mitochondrial outer membrane	GO:0005741	false	0.022018295457363963	1.6572163048971613	220	30	2	62700	ARMCX6,UBB
GO:CC	myofibril	GO:0030016	false	0.02300269015959579	1.6382213703672872	236	30	2	62700	TNNC2,ITGB1BP2
GO:CC	mitochondrial membrane	GO:0031966	false	0.02300269015959579	1.6382213703672872	771	30	3	62700	TMEM160,ARMCX6,UBB
GO:CC	organelle outer membrane	GO:0031968	false	0.023314771200596832	1.6323688421355378	249	30	2	62700	ARMCX6,UBB
GO:CC	outer membrane	GO:0019867	false	0.023314771200596832	1.6323688421355378	251	30	2	62700	ARMCX6,UBB
GO:CC	contractile fiber	GO:0043292	false	0.023314771200596832	1.6323688421355378	245	30	2	62700	TNNC2,ITGB1BP2
GO:CC	RNA polymerase II transcription regulator complex	GO:0090575	false	0.023385768995074024	1.6310483445997694	258	30	2	62700	TCF15,GTF2H1
GO:CC	cell periphery	GO:0071944	false	0.02444440624415053	1.611820507306702	6202	30	8	62700	IRAK1,AMELX,OPN1LW,UBB,IGLV8-61,LILRB3,HLA-DQB1,IGKV2D-24
GO:CC	membrane-enclosed lumen	GO:0031974	false	0.03157950185140004	1.5005947250210263	6656	30	8	62700	GNL3,IRAK1,AMELX,UBB,PPP2R3B,ARL2BP,GTF2H1,FAM50A
GO:CC	organelle lumen	GO:0043233	false	0.03157950185140004	1.5005947250210263	6656	30	8	62700	GNL3,IRAK1,AMELX,UBB,PPP2R3B,ARL2BP,GTF2H1,FAM50A
GO:CC	intracellular organelle lumen	GO:0070013	false	0.03157950185140004	1.5005947250210263	6656	30	8	62700	GNL3,IRAK1,AMELX,UBB,PPP2R3B,ARL2BP,GTF2H1,FAM50A
GO:CC	endocytic vesicle	GO:0030139	false	0.03163593343971703	1.4998193468619332	342	30	2	62700	AMELX,UBB
GO:CC	supramolecular polymer	GO:0099081	false	0.033634210186332995	1.4732187661600005	1042	30	3	62700	KRT34,TNNC2,ITGB1BP2
GO:CC	supramolecular fiber	GO:0099512	false	0.033634210186332995	1.4732187661600005	1034	30	3	62700	KRT34,TNNC2,ITGB1BP2
GO:CC	nuclear lumen	GO:0031981	false	0.033634210186332995	1.4732187661600005	5520	30	7	62700	GNL3,IRAK1,UBB,PPP2R3B,ARL2BP,GTF2H1,FAM50A
GO:CC	endosome	GO:0005768	false	0.033634210186332995	1.4732187661600005	1047	30	3	62700	IRAK1,UBB,HLA-DQB1
GO:CC	protein-containing complex	GO:0032991	false	0.0373386694630907	1.4278411618859523	8527	30	9	62700	IRAK1,TNNC2,PPP2R3B,NOMO1,TCF15,IGLV8-61,GTF2H1,HLA-DQB1,IGKV2D-24
GO:CC	endoplasmic reticulum	GO:0005783	false	0.037343938681191305	1.4277798787463916	2041	30	4	62700	AMELX,UBB,NOMO1,FDFT1
GO:CC	plasma membrane	GO:0005886	false	0.038236531132389	1.4175215143665472	5717	30	7	62700	IRAK1,OPN1LW,UBB,IGLV8-61,LILRB3,HLA-DQB1,IGKV2D-24
GO:CC	endoplasmic reticulum subcompartment	GO:0098827	false	0.04310402039674043	1.3654822204497374	1191	30	3	62700	UBB,NOMO1,FDFT1
GO:CC	endoplasmic reticulum membrane	GO:0005789	false	0.04310402039674043	1.3654822204497374	1185	30	3	62700	UBB,NOMO1,FDFT1
GO:CC	nuclear outer membrane-endoplasmic reticulum membrane network	GO:0042175	false	0.04402450711980349	1.3563054975150934	1208	30	3	62700	UBB,NOMO1,FDFT1
KEGG	KEGG root term	KEGG:00000	false	0.0005597460270739517	3.252008980242872	8161	30	14	62700	GNL3,IRAK1,KRT34,CCL23,TNNC2,HPRT1,UBB,PPP2R3B,FDFT1,GTF2H1,LILRB3,MT1A,HLA-DQB1,IL3
KEGG	Leishmaniasis	KEGG:05140	false	0.014034594885846092	1.8528001189312757	72	30	2	62700	IRAK1,HLA-DQB1
KEGG	Hematopoietic cell lineage	KEGG:04640	false	0.014609775332428084	1.8353564625487264	95	30	2	62700	HLA-DQB1,IL3
KEGG	Staphylococcus aureus infection	KEGG:05150	false	0.014609775332428084	1.8353564625487264	87	30	2	62700	KRT34,HLA-DQB1
KEGG	Toxoplasmosis	KEGG:05145	false	0.01598288627386368	1.7963447907526735	109	30	2	62700	IRAK1,HLA-DQB1
KEGG	Tuberculosis	KEGG:05152	false	0.03474888247069704	1.4590591578253438	175	30	2	62700	IRAK1,HLA-DQB1
KEGG	Epstein-Barr virus infection	KEGG:05169	false	0.038684119151481525	1.4124672877040494	198	30	2	62700	IRAK1,HLA-DQB1
REAC	Formation of TC-NER Pre-Incision Complex	REAC:R-HSA-6781823	false	0.007891176339596021	2.102858251579532	52	30	2	62700	UBB,GTF2H1
REAC	Nucleotide-binding domain, leucine rich repeat containing receptor (NLR) signaling pathways	REAC:R-HSA-168643	false	0.008228195747736339	2.08469538504361	55	30	2	62700	IRAK1,UBB
REAC	Metabolism of RNA	REAC:R-HSA-8953854	false	0.008228195747736339	2.08469538504361	701	30	4	62700	GNL3,UBB,GTF2H1,FAM50A
REAC	Gap-filling DNA repair synthesis and ligation in TC-NER	REAC:R-HSA-6782210	false	0.00923773185218923	2.0344346483683995	63	30	2	62700	UBB,GTF2H1
REAC	MAP kinase activation	REAC:R-HSA-450294	false	0.00923773185218923	2.0344346483683995	63	30	2	62700	IRAK1,UBB
REAC	Dual incision in TC-NER	REAC:R-HSA-6782135	false	0.00923773185218923	2.0344346483683995	64	30	2	62700	UBB,GTF2H1
REAC	Interleukin-17 signaling	REAC:R-HSA-448424	false	0.010416190598360707	1.9822910818616184	71	30	2	62700	IRAK1,UBB
REAC	Transcription-Coupled Nucleotide Excision Repair (TC-NER)	REAC:R-HSA-6781827	false	0.011753130984584656	1.9298464237587518	77	30	2	62700	UBB,GTF2H1
REAC	Global Genome Nucleotide Excision Repair (GG-NER)	REAC:R-HSA-5696399	false	0.013435995842531207	1.8717301392130792	84	30	2	62700	UBB,GTF2H1
REAC	Disease	REAC:R-HSA-1643685	false	0.014793793278293856	1.829920454224318	1768	30	5	62700	IRAK1,HPRT1,OPN1LW,UBB,GTF2H1
REAC	Nucleotide Excision Repair	REAC:R-HSA-5696398	false	0.014793793278293856	1.829920454224318	109	30	2	62700	UBB,GTF2H1
REAC	MyD88 cascade initiated on plasma membrane	REAC:R-HSA-975871	false	0.014793793278293856	1.829920454224318	96	30	2	62700	IRAK1,UBB
REAC	MyD88:MAL(TIRAP) cascade initiated on plasma membrane	REAC:R-HSA-166058	false	0.014793793278293856	1.829920454224318	112	30	2	62700	IRAK1,UBB
REAC	MyD88 dependent cascade initiated on endosome	REAC:R-HSA-975155	false	0.014793793278293856	1.829920454224318	102	30	2	62700	IRAK1,UBB
REAC	MyD88-independent TLR4 cascade	REAC:R-HSA-166166	false	0.014793793278293856	1.829920454224318	107	30	2	62700	IRAK1,UBB
REAC	Interleukin-1 signaling	REAC:R-HSA-9020702	false	0.014793793278293856	1.829920454224318	113	30	2	62700	IRAK1,UBB
REAC	Toll Like Receptor 10 (TLR10) Cascade	REAC:R-HSA-168142	false	0.014793793278293856	1.829920454224318	96	30	2	62700	IRAK1,UBB
REAC	TRAF6 mediated induction of NFkB and MAP kinases upon TLR7/8 or 9 activation	REAC:R-HSA-975138	false	0.014793793278293856	1.829920454224318	101	30	2	62700	IRAK1,UBB
REAC	Toll Like Receptor 2 (TLR2) Cascade	REAC:R-HSA-181438	false	0.014793793278293856	1.829920454224318	115	30	2	62700	IRAK1,UBB
REAC	p75 NTR receptor-mediated signalling	REAC:R-HSA-193704	false	0.014793793278293856	1.829920454224318	97	30	2	62700	IRAK1,UBB
REAC	Toll Like Receptor 3 (TLR3) Cascade	REAC:R-HSA-168164	false	0.014793793278293856	1.829920454224318	103	30	2	62700	IRAK1,UBB
REAC	Toll Like Receptor 5 (TLR5) Cascade	REAC:R-HSA-168176	false	0.014793793278293856	1.829920454224318	96	30	2	62700	IRAK1,UBB
REAC	Toll Like Receptor 7/8 (TLR7/8) Cascade	REAC:R-HSA-168181	false	0.014793793278293856	1.829920454224318	103	30	2	62700	IRAK1,UBB
REAC	Toll Like Receptor 9 (TLR9) Cascade	REAC:R-HSA-168138	false	0.014793793278293856	1.829920454224318	106	30	2	62700	IRAK1,UBB
REAC	Toll Like Receptor TLR6:TLR2 Cascade	REAC:R-HSA-168188	false	0.014793793278293856	1.829920454224318	112	30	2	62700	IRAK1,UBB
REAC	Toll Like Receptor TLR1:TLR2 Cascade	REAC:R-HSA-168179	false	0.014793793278293856	1.829920454224318	115	30	2	62700	IRAK1,UBB
REAC	TRIF(TICAM1)-mediated TLR4 signaling	REAC:R-HSA-937061	false	0.014793793278293856	1.829920454224318	107	30	2	62700	IRAK1,UBB
REAC	Signaling by Interleukins	REAC:R-HSA-449147	false	0.01483474784880399	1.8287198311337047	471	30	3	62700	IRAK1,UBB,IL3
REAC	SARS-CoV-2 activates/modulates innate and adaptive immune responses	REAC:R-HSA-9705671	false	0.015061648142322257	1.8221275022420949	120	30	2	62700	IRAK1,UBB
REAC	Late Phase of HIV Life Cycle	REAC:R-HSA-162599	false	0.017065814384350387	1.7678729822643062	132	30	2	62700	UBB,GTF2H1
REAC	G1/S Transition	REAC:R-HSA-69206	false	0.017065814384350387	1.7678729822643062	130	30	2	62700	UBB,PPP2R3B
REAC	Toll Like Receptor 4 (TLR4) Cascade	REAC:R-HSA-166016	false	0.018863666986473276	1.724373879086011	143	30	2	62700	IRAK1,UBB
REAC	HIV Life Cycle	REAC:R-HSA-162587	false	0.019026400775402724	1.7206433594386992	145	30	2	62700	UBB,GTF2H1
REAC	Mitotic G1 phase and G1/S transition	REAC:R-HSA-453279	false	0.019189767717416015	1.7169302821511887	147	30	2	62700	UBB,PPP2R3B
REAC	Interleukin-1 family signaling	REAC:R-HSA-446652	false	0.019518220911050762	1.7095597708765973	151	30	2	62700	IRAK1,UBB
REAC	Death Receptor Signaling	REAC:R-HSA-73887	false	0.019683224890602254	1.7059037454649355	153	30	2	62700	IRAK1,UBB
REAC	Immune System	REAC:R-HSA-168256	false	0.021114009549992815	1.6754292863471283	2051	30	5	62700	IRAK1,UBB,LILRB3,LAIR2,IL3
REAC	Generic Transcription Pathway	REAC:R-HSA-212436	false	0.021170233241320897	1.6742743571501388	1236	30	4	62700	IRAK1,UBB,GTF2H1,IL3
REAC	Toll-like Receptor Cascades	REAC:R-HSA-168898	false	0.02169909260056447	1.663558426833834	165	30	2	62700	IRAK1,UBB
REAC	Immunoregulatory interactions between a Lymphoid and a non-Lymphoid cell	REAC:R-HSA-198933	false	0.02440176680718125	1.6125787274797103	181	30	2	62700	LILRB3,LAIR2
REAC	RNA Polymerase II Transcription	REAC:R-HSA-73857	false	0.026242017057189784	1.5810027865547542	1357	30	4	62700	IRAK1,UBB,GTF2H1,IL3
REAC	Mitotic G2-G2/M phases	REAC:R-HSA-453274	false	0.026242017057189784	1.5810027865547542	198	30	2	62700	UBB,PPP2R3B
REAC	G2/M Transition	REAC:R-HSA-69275	false	0.026242017057189784	1.5810027865547542	196	30	2	62700	UBB,PPP2R3B
REAC	SARS-CoV-2-host interactions	REAC:R-HSA-9705683	false	0.026242017057189784	1.5810027865547542	197	30	2	62700	IRAK1,UBB
REAC	PIP3 activates AKT signaling	REAC:R-HSA-1257604	false	0.02877932110382798	1.5409194551644891	252	30	2	62700	IRAK1,UBB
REAC	RAF/MAP kinase cascade	REAC:R-HSA-5673001	false	0.02877932110382798	1.5409194551644891	264	30	2	62700	UBB,IL3
REAC	MAPK1/MAPK3 signaling	REAC:R-HSA-5684996	false	0.02877932110382798	1.5409194551644891	269	30	2	62700	UBB,IL3
REAC	Gene expression (Transcription)	REAC:R-HSA-74160	false	0.02877932110382798	1.5409194551644891	1493	30	4	62700	IRAK1,UBB,GTF2H1,IL3
REAC	Diseases of metabolism	REAC:R-HSA-5668914	false	0.02877932110382798	1.5409194551644891	245	30	2	62700	HPRT1,UBB
REAC	HIV Infection	REAC:R-HSA-162906	false	0.02877932110382798	1.5409194551644891	224	30	2	62700	UBB,GTF2H1
REAC	Cytokine Signaling in Immune system	REAC:R-HSA-1280215	false	0.02877932110382798	1.5409194551644891	719	30	3	62700	IRAK1,UBB,IL3
REAC	Adaptive Immune System	REAC:R-HSA-1280218	false	0.02877932110382798	1.5409194551644891	809	30	3	62700	UBB,LILRB3,LAIR2
REAC	Transcriptional regulation by RUNX1	REAC:R-HSA-8878171	false	0.02877932110382798	1.5409194551644891	236	30	2	62700	UBB,IL3
REAC	Viral Infection Pathways	REAC:R-HSA-9824446	false	0.02877932110382798	1.5409194551644891	809	30	3	62700	IRAK1,UBB,GTF2H1
REAC	SARS-CoV-2 Infection	REAC:R-HSA-9694516	false	0.030792725623083102	1.511551867749141	292	30	2	62700	IRAK1,UBB
REAC	Intracellular signaling by second messengers	REAC:R-HSA-9006925	false	0.030792725623083102	1.511551867749141	292	30	2	62700	IRAK1,UBB
REAC	MAPK family signaling cascades	REAC:R-HSA-5683057	false	0.03259962842191104	1.4867873500925923	308	30	2	62700	UBB,IL3
REAC	DNA Repair	REAC:R-HSA-73894	false	0.03386881137622078	1.4702000446251215	330	30	2	62700	UBB,GTF2H1
REAC	Infectious disease	REAC:R-HSA-5663205	false	0.03457225876715312	1.4612722450435311	999	30	3	62700	IRAK1,UBB,GTF2H1
REAC	Transcriptional Regulation by TP53	REAC:R-HSA-3700989	false	0.03464156717770135	1.4604024688131163	359	30	2	62700	UBB,GTF2H1
REAC	Innate Immune System	REAC:R-HSA-168249	false	0.03710381247491268	1.4305814636531675	1100	30	3	62700	IRAK1,UBB,LILRB3
REAC	Metabolism	REAC:R-HSA-1430728	false	0.0382994149942866	1.4168078596265095	2072	30	4	62700	HPRT1,UBB,FDFT1,MTMR10
REAC	SARS-CoV Infections	REAC:R-HSA-9679506	false	0.04246726623057699	1.3719456951945925	459	30	2	62700	IRAK1,UBB
REAC	Regulation of activated PAK-2p34 by proteasome mediated degradation	REAC:R-HSA-211733	false	0.04554183828512268	1.341589443176915	50	30	1	62700	UBB
REAC	Transcriptional activity of SMAD2/SMAD3:SMAD4 heterotrimer	REAC:R-HSA-2173793	false	0.04554183828512268	1.341589443176915	50	30	1	62700	UBB
REAC	Ubiquitin-dependent degradation of Cyclin D	REAC:R-HSA-75815	false	0.04563737912467048	1.3406793043146485	52	30	1	62700	UBB
REAC	Signaling by Non-Receptor Tyrosine Kinases	REAC:R-HSA-9006927	false	0.04563737912467048	1.3406793043146485	51	30	1	62700	UBB
REAC	Ubiquitin Mediated Degradation of Phosphorylated Cdc25A	REAC:R-HSA-69601	false	0.04563737912467048	1.3406793043146485	52	30	1	62700	UBB
REAC	Vpu mediated degradation of CD4	REAC:R-HSA-180534	false	0.04563737912467048	1.3406793043146485	52	30	1	62700	UBB
REAC	Signaling by PTK6	REAC:R-HSA-8848021	false	0.04563737912467048	1.3406793043146485	51	30	1	62700	UBB
REAC	p53-Independent G1/S DNA damage checkpoint	REAC:R-HSA-69613	false	0.04563737912467048	1.3406793043146485	52	30	1	62700	UBB
REAC	p53-Independent DNA Damage Response	REAC:R-HSA-69610	false	0.04563737912467048	1.3406793043146485	52	30	1	62700	UBB
REAC	Autodegradation of the E3 ubiquitin ligase COP1	REAC:R-HSA-349425	false	0.04563737912467048	1.3406793043146485	52	30	1	62700	UBB
REAC	GSK3B and BTRC:CUL1-mediated-degradation of NFE2L2	REAC:R-HSA-9762114	false	0.04563737912467048	1.3406793043146485	52	30	1	62700	UBB
REAC	Constitutive Signaling by NOTCH1 PEST Domain Mutants	REAC:R-HSA-2644606	false	0.04575821775239731	1.3395308993237034	57	30	1	62700	UBB
REAC	Constitutive Signaling by NOTCH1 HD+PEST Domain Mutants	REAC:R-HSA-2894862	false	0.04575821775239731	1.3395308993237034	57	30	1	62700	UBB
REAC	Vif-mediated degradation of APOBEC3G	REAC:R-HSA-180585	false	0.04575821775239731	1.3395308993237034	53	30	1	62700	UBB
REAC	Degradation of AXIN	REAC:R-HSA-4641257	false	0.04575821775239731	1.3395308993237034	55	30	1	62700	UBB
REAC	Translation of Structural Proteins	REAC:R-HSA-9694635	false	0.04575821775239731	1.3395308993237034	57	30	1	62700	UBB
REAC	Degradation of DVL	REAC:R-HSA-4641258	false	0.04575821775239731	1.3395308993237034	57	30	1	62700	UBB
REAC	AUF1 (hnRNP D0) binds and destabilizes mRNA	REAC:R-HSA-450408	false	0.04575821775239731	1.3395308993237034	54	30	1	62700	UBB
REAC	TNF signaling	REAC:R-HSA-75893	false	0.04575821775239731	1.3395308993237034	55	30	1	62700	UBB
REAC	Iron uptake and transport	REAC:R-HSA-917937	false	0.04575821775239731	1.3395308993237034	57	30	1	62700	UBB
REAC	Signaling by NOTCH1 HD+PEST Domain Mutants in Cancer	REAC:R-HSA-2894858	false	0.04575821775239731	1.3395308993237034	57	30	1	62700	UBB
REAC	Stabilization of p53	REAC:R-HSA-69541	false	0.04575821775239731	1.3395308993237034	57	30	1	62700	UBB
REAC	Signaling by NOTCH1 in Cancer	REAC:R-HSA-2644603	false	0.04575821775239731	1.3395308993237034	57	30	1	62700	UBB
REAC	Signaling by NOTCH1 PEST Domain Mutants in Cancer	REAC:R-HSA-2644602	false	0.04575821775239731	1.3395308993237034	57	30	1	62700	UBB
REAC	Negative regulation of NOTCH4 signaling	REAC:R-HSA-9604323	false	0.04575821775239731	1.3395308993237034	53	30	1	62700	UBB
REAC	RNA Polymerase II Transcription Elongation	REAC:R-HSA-75955	false	0.04575821775239731	1.3395308993237034	57	30	1	62700	GTF2H1
REAC	FBXL7 down-regulates AURKA during mitotic entry and in early mitosis	REAC:R-HSA-8854050	false	0.04575821775239731	1.3395308993237034	55	30	1	62700	UBB
REAC	Formation of RNA Pol II elongation complex	REAC:R-HSA-112382	false	0.04575821775239731	1.3395308993237034	57	30	1	62700	GTF2H1
REAC	Signaling by ERBB4	REAC:R-HSA-1236394	false	0.04575821775239731	1.3395308993237034	54	30	1	62700	UBB
REAC	SCF-beta-TrCP mediated degradation of Emi1	REAC:R-HSA-174113	false	0.04575821775239731	1.3395308993237034	55	30	1	62700	UBB
REAC	Regulation of cholesterol biosynthesis by SREBP (SREBF)	REAC:R-HSA-1655829	false	0.04575821775239731	1.3395308993237034	53	30	1	62700	FDFT1
REAC	Hh mutants are degraded by ERAD	REAC:R-HSA-5362768	false	0.04575821775239731	1.3395308993237034	56	30	1	62700	UBB
REAC	Regulation of Apoptosis	REAC:R-HSA-169911	false	0.04575821775239731	1.3395308993237034	53	30	1	62700	UBB
REAC	Regulation of RUNX3 expression and activity	REAC:R-HSA-8941858	false	0.04575821775239731	1.3395308993237034	54	30	1	62700	UBB
REAC	Transcriptional Regulation by MECP2	REAC:R-HSA-8986944	false	0.0461065982994672	1.336236918428337	59	30	1	62700	IRAK1
REAC	SCF(Skp2)-mediated degradation of p27/p21	REAC:R-HSA-187577	false	0.0461065982994672	1.336236918428337	60	30	1	62700	UBB
REAC	Regulated Necrosis	REAC:R-HSA-5218859	false	0.0461065982994672	1.336236918428337	58	30	1	62700	UBB
REAC	Peroxisomal protein import	REAC:R-HSA-9033241	false	0.0461065982994672	1.336236918428337	60	30	1	62700	UBB
REAC	NIK-->noncanonical NF-kB signaling	REAC:R-HSA-5676590	false	0.0461065982994672	1.336236918428337	59	30	1	62700	UBB
REAC	Hh mutants abrogate ligand secretion	REAC:R-HSA-5387390	false	0.0461065982994672	1.336236918428337	59	30	1	62700	UBB
REAC	E3 ubiquitin ligases ubiquitinate target proteins	REAC:R-HSA-8866654	false	0.0461065982994672	1.336236918428337	58	30	1	62700	UBB
REAC	Degradation of GLI2 by the proteasome	REAC:R-HSA-5610783	false	0.0461065982994672	1.336236918428337	60	30	1	62700	UBB
REAC	Degradation of GLI1 by the proteasome	REAC:R-HSA-5610780	false	0.0461065982994672	1.336236918428337	60	30	1	62700	UBB
REAC	Dectin-1 mediated noncanonical NF-kB signaling	REAC:R-HSA-5607761	false	0.0461065982994672	1.336236918428337	60	30	1	62700	UBB
REAC	GLI3 is processed to GLI3R by the proteasome	REAC:R-HSA-5610785	false	0.0461065982994672	1.336236918428337	60	30	1	62700	UBB
REAC	Cell Cycle, Mitotic	REAC:R-HSA-69278	false	0.0461065982994672	1.336236918428337	549	30	2	62700	UBB,PPP2R3B
REAC	Defective CFTR causes cystic fibrosis	REAC:R-HSA-5678895	false	0.04653766359541124	1.332195424080895	61	30	1	62700	UBB
REAC	TP53 Regulates Transcription of DNA Repair Genes	REAC:R-HSA-6796648	false	0.04653766359541124	1.332195424080895	61	30	1	62700	GTF2H1
REAC	Asymmetric localization of PCP proteins	REAC:R-HSA-4608870	false	0.04812198153965701	1.3176564978321845	64	30	1	62700	UBB
REAC	Autodegradation of Cdh1 by Cdh1:APC/C	REAC:R-HSA-174084	false	0.04812198153965701	1.3176564978321845	64	30	1	62700	UBB
REAC	Signaling by FGFR2	REAC:R-HSA-5654738	false	0.04812198153965701	1.3176564978321845	64	30	1	62700	UBB
REAC	Cytosolic sensors of pathogen-associated DNA	REAC:R-HSA-1834949	false	0.04812198153965701	1.3176564978321845	64	30	1	62700	UBB
REAC	Hedgehog ligand biogenesis	REAC:R-HSA-5358346	false	0.048695294376154566	1.3125130043954019	65	30	1	62700	UBB
REAC	p53-Dependent G1/S DNA damage checkpoint	REAC:R-HSA-69580	false	0.04876505235666055	1.3118913051671184	66	30	1	62700	UBB
REAC	p53-Dependent G1 DNA Damage Response	REAC:R-HSA-69563	false	0.04876505235666055	1.3118913051671184	66	30	1	62700	UBB
REAC	Bacterial Infection Pathways	REAC:R-HSA-9824439	false	0.04876505235666055	1.3118913051671184	66	30	1	62700	UBB
REAC	Oxygen-dependent proline hydroxylation of Hypoxia-inducible Factor Alpha	REAC:R-HSA-1234176	false	0.04876505235666055	1.3118913051671184	66	30	1	62700	UBB
REAC	Activation of NF-kappaB in B cells	REAC:R-HSA-1169091	false	0.048995937430949044	1.3098399286340583	67	30	1	62700	UBB
REAC	Regulation of RAS by GAPs	REAC:R-HSA-5658442	false	0.048995937430949044	1.3098399286340583	67	30	1	62700	UBB
REAC	Circadian Clock	REAC:R-HSA-400253	false	0.048995937430949044	1.3098399286340583	67	30	1	62700	UBB
REAC	HDR through Homologous Recombination (HRR)	REAC:R-HSA-5685942	false	0.04907842307781127	1.3091093998897594	68	30	1	62700	UBB
REAC	Signal Transduction	REAC:R-HSA-162582	false	0.04907842307781127	1.3091093998897594	2546	30	4	62700	IRAK1,OPN1LW,UBB,IL3
REAC	G1/S DNA Damage Checkpoints	REAC:R-HSA-69615	false	0.04907842307781127	1.3091093998897594	68	30	1	62700	UBB
REAC	APC/C:Cdc20 mediated degradation of Securin	REAC:R-HSA-174154	false	0.04907842307781127	1.3091093998897594	68	30	1	62700	UBB
REAC	Transcription of the HIV genome	REAC:R-HSA-167172	false	0.049443101057071046	1.3058942982400625	69	30	1	62700	GTF2H1
REAC	Regulation of PTEN stability and activity	REAC:R-HSA-8948751	false	0.049443101057071046	1.3058942982400625	69	30	1	62700	UBB
REAC	Late SARS-CoV-2 Infection Events	REAC:R-HSA-9772573	false	0.049821422305543636	1.3025838783524621	70	30	1	62700	UBB
REAC	ISG15 antiviral mechanism	REAC:R-HSA-1169408	false	0.049821422305543636	1.3025838783524621	70	30	1	62700	UBB
WP	WIKIPATHWAYS	WP:000000	false	0.000002869240618781819	5.542233029646185	8625	30	17	62700	IRAK1,AMELX,KRT34,CCL23,TNNC2,HPRT1,OPN1LW,UBB,ARL2BP,FDFT1,GTF2H1,LILRB3,MT1A,HLA-DQB1,MTMR10,RPH3AL,IL3
WP	Overview of proinflammatory and profibrotic mediators	WP:WP5095	false	0.04432719613189334	1.35332973865235	127	30	2	62700	CCL23,IL3
WP	Copper homeostasis	WP:WP3286	false	0.04524035441160135	1.3444740014831011	52	30	1	62700	MT1A
WP	8p23.1 copy number variation syndrome	WP:WP5346	false	0.04524035441160135	1.3444740014831011	53	30	1	62700	FDFT1
WP	IL-1 signaling pathway	WP:WP195	false	0.0456576338474899	1.3404865990570247	55	30	1	62700	IRAK1
WP	15q11q13 copy number variation	WP:WP5407	false	0.046051473117983785	1.336756472811783	57	30	1	62700	MTMR10
WP	Proteasome degradation	WP:WP183	false	0.04742593838564314	1.3239840672569094	62	30	1	62700	UBB
WP	Ferroptosis	WP:WP4313	false	0.04742593838564314	1.3239840672569094	64	30	1	62700	FDFT1
WP	Hematopoietic stem cell differentiation	WP:WP2849	false	0.04742593838564314	1.3239840672569094	63	30	1	62700	IL3
WP	miRNA role in immune response in sepsis	WP:WP4329	false	0.04742593838564314	1.3239840672569094	65	30	1	62700	IRAK1
WP	Sterol regulatory element-binding proteins (SREBP) signaling	WP:WP1982	false	0.04895215884565643	1.3102281505598932	71	30	1	62700	FDFT1
WP	Parkinson's disease pathway	WP:WP2371	false	0.04895215884565643	1.3102281505598932	71	30	1	62700	UBB
WP	Cholesterol metabolism	WP:WP5304	false	0.04895215884565643	1.3102281505598932	72	30	1	62700	FDFT1
WP	Nucleotide excision repair in xeroderma pigmentosum	WP:WP5114	false	0.049195549426340246	1.3080741847734751	74	30	1	62700	GTF2H1
TF	Factor: six-4; motif: ANNNATGACACCNNNNN	TF:M01374	false	1.5305029943628283e-8	7.815165816387469	6519	30	18	62700	IRAK1,HIGD1B,AMELX,CCL23,ARMCX6,UBB,PPP2R3B,ARL2BP,NOMO1,FDFT1,GTF2H1,LILRB3,MT1A,FAM50A,FTHL17,HLA-DQB1,RPH3AL,IL3
TF	Factor: HSF2; motif: NGAANNWTCK	TF:M00147	false	3.030849499661019e-8	7.518435628492001	5905	30	17	62700	IRAK1,AMELX,KRT34,TNNC2,HPRT1,OPN1LW,ARMCX6,UBB,ITGB1BP2,PPP2R3B,FDFT1,MT1A,FTHL17,LAIR2,HLA-DQB1,MTMR10,IL3
TF	Factor: ipf1; motif: TGATTGATK	TF:M10031	false	1.8218195907321149e-7	6.739494632098925	9083	30	19	62700	IRAK1,AMELX,CCL23,TNNC2,HPRT1,OPN1LW,ARMCX6,ITGB1BP2,ARL2BP,NOMO1,TCF15,LILRB3,MT1A,FTHL17,LAIR2,HLA-DQB1,MTMR10,RPH3AL,IL3
TF	Factor: SRY; motif: TTGTTT; match class: 1	TF:M03854_1	false	2.048312052979928e-7	6.688603879452307	9215	30	19	62700	HIGD1B,AMELX,KRT34,CCL23,TMEM160,TNNC2,ARMCX6,UBB,PPP2R3B,NOMO1,FDFT1,GTF2H1,FAM50A,FTHL17,LAIR2,HLA-DQB1,MTMR10,RPH3AL,IL3
TF	Factor: FOXO1A; motif: AAACAA; match class: 1	TF:M03823_1	false	2.048312052979928e-7	6.688603879452307	9215	30	19	62700	HIGD1B,AMELX,KRT34,CCL23,TMEM160,TNNC2,ARMCX6,UBB,PPP2R3B,NOMO1,FDFT1,GTF2H1,FAM50A,FTHL17,LAIR2,HLA-DQB1,MTMR10,RPH3AL,IL3
TF	Factor: T3R-beta; motif: NTGACCTNRNYNAGGTCAN	TF:M11820	false	4.71150954007876e-7	6.326839925165708	5341	30	15	62700	IRAK1,KRT34,CCL23,TNNC2,HPRT1,OPN1LW,UBB,ITGB1BP2,TCF15,GTF2H1,MT1A,FAM50A,FTHL17,RPH3AL,IL3
TF	Factor: Foxc1; motif: TTVYTTTNW	TF:M07254	false	9.035991238892047e-7	6.044024198834309	7802	30	17	62700	GNL3,HIGD1B,AMELX,KRT34,TMEM160,ARMCX6,UBB,PPP2R3B,NOMO1,FDFT1,TCF15,GTF2H1,MT1A,FAM50A,HLA-DQB1,MTMR10,IL3
TF	Factor: ipf1; motif: TGATTGATK; match class: 1	TF:M10031_1	false	0.000001127495223164929	5.947885289412314	3273	30	12	62700	CCL23,TNNC2,ARMCX6,ITGB1BP2,ARL2BP,NOMO1,LILRB3,MT1A,FTHL17,HLA-DQB1,MTMR10,RPH3AL
TF	Factor: ZNF383; motif: SSNGGGMGGNGSNGGS	TF:M12703	false	0.0000012571479237886005	5.900613617536477	9295	30	18	62700	IRAK1,HIGD1B,KRT34,TMEM160,HPRT1,OPN1LW,ARMCX6,UBB,PPP2R3B,ARL2BP,TCF15,LILRB3,MT1A,FAM50A,LAIR2,MTMR10,RPH3AL,IL3
TF	Factor: HSF1; motif: NTTCTRGAANNTTCY	TF:M07100	false	0.0000014499893151583661	5.838635198030445	3374	30	12	62700	GNL3,IRAK1,HIGD1B,AMELX,TNNC2,HPRT1,OPN1LW,UBB,ITGB1BP2,ARL2BP,LAIR2,IL3
TF	Factor: GTF2IRD1-isoform2; motif: GGGATTRNR; match class: 1	TF:M01229_1	false	0.0000016259799147457885	5.7888848234215	9478	30	18	62700	HIGD1B,KRT34,TMEM160,TNNC2,HPRT1,OPN1LW,UBB,ITGB1BP2,ARL2BP,NOMO1,FDFT1,GTF2H1,MT1A,FTHL17,LAIR2,HLA-DQB1,MTMR10,IL3
TF	Factor: HSF2; motif: NGAANNWTCK; match class: 1	TF:M00147_1	false	0.0000025938542170615807	5.58605443631087	4439	30	13	62700	IRAK1,KRT34,TNNC2,HPRT1,OPN1LW,UBB,ITGB1BP2,FDFT1,MT1A,FTHL17,LAIR2,MTMR10,IL3
TF	Factor: NKX25; motif: NNANCCACTTRAAWTT	TF:M01414	false	0.000002850912024434775	5.545016184266137	9910	30	18	62700	GNL3,HIGD1B,KRT34,CCL23,TMEM160,TNNC2,HPRT1,OPN1LW,ARMCX6,ITGB1BP2,PPP2R3B,ARL2BP,FDFT1,GTF2H1,LILRB3,FTHL17,LAIR2,IL3
TF	Factor: LRF; motif: RCGACCACCNN	TF:M12230	false	0.00000314320577163872	5.5026271867323455	8719	30	17	62700	GNL3,KRT34,CCL23,TMEM160,HPRT1,ITGB1BP2,PPP2R3B,NOMO1,FDFT1,TCF15,GTF2H1,LILRB3,MT1A,FAM50A,FTHL17,LAIR2,MTMR10
TF	Factor: PEBP2beta; motif: TGTGGTY	TF:M03841	false	0.000004646999722788734	5.332827353428454	7821	30	16	62700	GNL3,KRT34,CCL23,OPN1LW,UBB,ITGB1BP2,ARL2BP,NOMO1,TCF15,LILRB3,MT1A,FTHL17,HLA-DQB1,MTMR10,RPH3AL,IL3
TF	Factor: HOXD1; motif: NATYCAKCAN	TF:M12625	false	0.000004723858467475124	5.32570312285263	5696	30	14	62700	IRAK1,CCL23,TNNC2,OPN1LW,ARMCX6,ITGB1BP2,ARL2BP,NOMO1,FDFT1,LILRB3,MT1A,FTHL17,HLA-DQB1,MTMR10
TF	Factor: Nfe2l1; motif: TGYNNAGTCATT	TF:M07390	false	0.000005121659974374741	5.2905892576041325	6799	30	15	62700	IRAK1,AMELX,CCL23,TMEM160,TNNC2,HPRT1,OPN1LW,ARMCX6,UBB,PPP2R3B,ARL2BP,GTF2H1,MT1A,HLA-DQB1,IL3
TF	Factor: DEC; motif: SCCCAMGTGAAGN	TF:M00997	false	0.000005361714066162134	5.2706963501440915	9166	30	17	62700	GNL3,TMEM160,TNNC2,HPRT1,OPN1LW,ARMCX6,PPP2R3B,ARL2BP,FDFT1,TCF15,GTF2H1,LILRB3,MT1A,LAIR2,HLA-DQB1,MTMR10,IL3
TF	Factor: AP4; motif: NMNCAGCTGGN	TF:M12580	false	0.000007393250947613851	5.131164552382993	5961	30	14	62700	IRAK1,HIGD1B,KRT34,TNNC2,ARMCX6,UBB,ITGB1BP2,NOMO1,TCF15,LILRB3,MT1A,FTHL17,HLA-DQB1,RPH3AL
TF	Factor: CREB1; motif: NNNNSSGGCGCSSNNNNRTGACGTCAC; match class: 1	TF:M12591_1	false	0.000008925111953284313	5.049386327553173	9536	30	17	62700	HIGD1B,KRT34,TMEM160,TNNC2,HPRT1,OPN1LW,ARMCX6,UBB,ITGB1BP2,PPP2R3B,GTF2H1,LILRB3,FAM50A,LAIR2,HLA-DQB1,MTMR10,IL3
TF	Factor: SRY; motif: AAACWAM	TF:M00148	false	0.000009129096848491736	5.0395721855673195	9556	30	17	62700	IRAK1,HIGD1B,AMELX,KRT34,CCL23,TMEM160,ARMCX6,UBB,ITGB1BP2,PPP2R3B,NOMO1,FDFT1,TCF15,GTF2H1,FAM50A,LAIR2,IL3
TF	Factor: AP-4; motif: YCAGCTGNKN	TF:M10097	false	0.000009690276181525817	5.013663844992228	6110	30	14	62700	IRAK1,HIGD1B,KRT34,TNNC2,ARMCX6,UBB,ITGB1BP2,NOMO1,TCF15,LILRB3,MT1A,FTHL17,HLA-DQB1,RPH3AL
TF	Factor: HMX2; motif: SCACTTANC	TF:M10646	false	0.00001111438843128566	4.954114429341522	7293	30	15	62700	GNL3,HIGD1B,KRT34,CCL23,TMEM160,TNNC2,HPRT1,OPN1LW,ARMCX6,UBB,NOMO1,MT1A,FTHL17,LAIR2,HLA-DQB1
TF	Factor: ATF; motif: CNSTGACGTNNNYC	TF:M00017	false	0.000011847985688452975	4.9263554790842194	7333	30	15	62700	GNL3,KRT34,TNNC2,HPRT1,ARMCX6,UBB,PPP2R3B,ARL2BP,TCF15,GTF2H1,LILRB3,FAM50A,FTHL17,HLA-DQB1,RPH3AL
TF	Factor: SMAD3; motif: CAGACAS	TF:M07429	false	0.000014134417968444295	4.849722070322481	6348	30	14	62700	AMELX,KRT34,CCL23,TNNC2,OPN1LW,PPP2R3B,ARL2BP,GTF2H1,LILRB3,FAM50A,LAIR2,HLA-DQB1,RPH3AL,IL3
TF	Factor: HNRPUL1; motif: NCNCAGN; match class: 1	TF:M09746_1	false	0.00002026564408171508	4.693239588976832	7713	30	15	62700	GNL3,IRAK1,HIGD1B,KRT34,TMEM160,TNNC2,OPN1LW,PPP2R3B,NOMO1,TCF15,GTF2H1,LILRB3,FAM50A,FTHL17,MTMR10
TF	Factor: B-ATF; motif: NNATGACACN	TF:M11300	false	0.000021265630880331687	4.672321728690254	8969	30	16	62700	HIGD1B,TNNC2,OPN1LW,ARMCX6,UBB,ARL2BP,NOMO1,FDFT1,TCF15,GTF2H1,LILRB3,MT1A,LAIR2,MTMR10,RPH3AL,IL3
TF	Factor: SREBP-2; motif: NNGYCACNNSMN	TF:M01177	false	0.000021635595986432534	4.664831136977671	8989	30	16	62700	IRAK1,HIGD1B,KRT34,HPRT1,OPN1LW,ARMCX6,UBB,PPP2R3B,ARL2BP,NOMO1,LILRB3,MT1A,FAM50A,FTHL17,MTMR10,IL3
TF	Factor: STAT5A; motif: TTCCNRGAANNNNNNTTCCNNGRR	TF:M00460	false	0.000023405642553125084	4.630679431723206	7827	30	15	62700	HIGD1B,KRT34,CCL23,TNNC2,ARMCX6,UBB,ITGB1BP2,NOMO1,LILRB3,MT1A,FAM50A,FTHL17,HLA-DQB1,MTMR10,RPH3AL
TF	Factor: SREBP; motif: NNNNYCACNCCANNN	TF:M01168	false	0.000026192414397136688	4.581824466789568	6752	30	14	62700	GNL3,HIGD1B,KRT34,HPRT1,ARMCX6,UBB,PPP2R3B,ARL2BP,FDFT1,GTF2H1,FAM50A,FTHL17,LAIR2,MTMR10
TF	Factor: Tst-1; motif: NNKGAATTAVAVTDN	TF:M00133	false	0.000027998879380434575	4.552859350394667	5725	30	13	62700	GNL3,AMELX,CCL23,TMEM160,ARMCX6,UBB,ITGB1BP2,PPP2R3B,NOMO1,FAM50A,FTHL17,HLA-DQB1,IL3
TF	Factor: GCMa:C/EBPbeta; motif: ATGCGGGTNNRTTGCGCAAY	TF:M08575	false	0.000031366985101840566	4.50352722234649	6898	30	14	62700	GNL3,IRAK1,KRT34,CCL23,TMEM160,TNNC2,OPN1LW,UBB,FDFT1,GTF2H1,LILRB3,FTHL17,LAIR2,HLA-DQB1
TF	Factor: PPARgamma:RXRalpha,; motif: AAGTAGGTCACNGTGACCYACTT	TF:M00515	false	0.00003339205111832295	4.476356903437084	8103	30	15	62700	IRAK1,TNNC2,OPN1LW,UBB,PPP2R3B,ARL2BP,TCF15,GTF2H1,LILRB3,MT1A,FAM50A,FTHL17,LAIR2,RPH3AL,IL3
TF	Factor: JUNB:C-JUN; motif: KRTGACGTCATN; match class: 1	TF:M08945_1	false	0.00003482885070023244	4.458060856371001	5894	30	13	62700	HIGD1B,TNNC2,HPRT1,UBB,ITGB1BP2,PPP2R3B,ARL2BP,GTF2H1,MT1A,FAM50A,LAIR2,HLA-DQB1,IL3
TF	Factor: T3R-beta; motif: NTGACCTNRNYNAGGTCAN; match class: 1	TF:M11820_1	false	0.000035008028349279536	4.45583234799362	4893	30	12	62700	IRAK1,KRT34,CCL23,TNNC2,HPRT1,UBB,ITGB1BP2,TCF15,MT1A,FAM50A,FTHL17,IL3
TF	Factor: mbnl2; motif: NYGCYTYGCTTN	TF:M12135	false	0.000037113448251575806	4.43046869299534	5933	30	13	62700	AMELX,TMEM160,TNNC2,HPRT1,OPN1LW,ITGB1BP2,PPP2R3B,GTF2H1,MT1A,FAM50A,LAIR2,RPH3AL,IL3
TF	Factor: GR; motif: RGWACATWAYGTWCY; match class: 1	TF:M11846_1	false	0.000038369288361095674	4.4160162556287705	4019	30	11	62700	IRAK1,AMELX,HPRT1,OPN1LW,ITGB1BP2,PPP2R3B,TCF15,MT1A,LAIR2,HLA-DQB1,RPH3AL
TF	Factor: Nkx3-2; motif: TRAGTG	TF:M01181	false	0.0000407144636906737	4.390251281556765	9546	30	16	62700	GNL3,HIGD1B,CCL23,TMEM160,HPRT1,ARMCX6,UBB,ITGB1BP2,NOMO1,MT1A,FAM50A,LAIR2,HLA-DQB1,MTMR10,RPH3AL,IL3
TF	Factor: YY1; motif: CAANATGGCGGC	TF:M10436	false	0.00004333447750761301	4.363166435443228	8336	30	15	62700	IRAK1,AMELX,KRT34,HPRT1,OPN1LW,ARMCX6,UBB,PPP2R3B,TCF15,GTF2H1,LILRB3,FAM50A,FTHL17,MTMR10,IL3
TF	Factor: HSF1; motif: NRGAANNTTCYRGAA	TF:M09950	false	0.000045067372628149854	4.3461377600199205	2486	30	9	62700	GNL3,IRAK1,HIGD1B,TNNC2,HPRT1,OPN1LW,UBB,ARL2BP,LAIR2
TF	Factor: AR; motif: RGGWACAYNGTGTWCYN	TF:M04453	false	0.00004804906028980426	4.318315101542644	7226	30	14	62700	GNL3,IRAK1,AMELX,TNNC2,OPN1LW,ITGB1BP2,PPP2R3B,NOMO1,TCF15,LILRB3,MT1A,FAM50A,HLA-DQB1,RPH3AL
TF	Factor: GR; motif: RGWACATWAYGTWCY	TF:M11846	false	0.00004824469780293509	4.31655040960432	6119	30	13	62700	IRAK1,AMELX,HPRT1,OPN1LW,ITGB1BP2,PPP2R3B,NOMO1,TCF15,LILRB3,MT1A,LAIR2,HLA-DQB1,RPH3AL
TF	Factor: Pax-2; motif: CAYSCCTSAGT	TF:M03839	false	0.000048960111717217575	4.3101575998879085	5098	30	12	62700	AMELX,KRT34,CCL23,TNNC2,ARL2BP,NOMO1,TCF15,GTF2H1,LILRB3,FAM50A,LAIR2,IL3
TF	Factor: CREB,; motif: NTGACGTNA	TF:M00981	false	0.00005201177502726252	4.283898324625648	8485	30	15	62700	GNL3,KRT34,TMEM160,TNNC2,HPRT1,ARMCX6,UBB,PPP2R3B,ARL2BP,TCF15,GTF2H1,FAM50A,FTHL17,HLA-DQB1,RPH3AL
TF	Factor: Pax-6; motif: CTGACCTGGAACTM	TF:M00979	false	0.000052981148582346364	4.275878630833654	9795	30	16	62700	IRAK1,HIGD1B,KRT34,CCL23,TMEM160,TNNC2,ARMCX6,UBB,ARL2BP,NOMO1,TCF15,GTF2H1,LILRB3,FAM50A,RPH3AL,IL3
TF	Factor: Pax-5; motif: BCNNNRNGCANBGNTGNRTAGCSGCHNB; match class: 1	TF:M00143_1	false	0.000052981148582346364	4.275878630833654	5150	30	12	62700	IRAK1,TNNC2,PPP2R3B,ARL2BP,FDFT1,TCF15,LILRB3,FAM50A,FTHL17,LAIR2,MTMR10,RPH3AL
TF	Factor: FOXP1; motif: TNTGTTTMY	TF:M09933	false	0.000052981148582346364	4.275878630833654	4198	30	11	62700	IRAK1,AMELX,CCL23,OPN1LW,ARMCX6,ITGB1BP2,PPP2R3B,NOMO1,FAM50A,LAIR2,IL3
TF	Factor: HOXD12:Elk-1; motif: NRNCGGAAGTCGTAAAN	TF:M08359	false	0.00005522693811170538	4.2578490342351705	6218	30	13	62700	IRAK1,KRT34,CCL23,OPN1LW,UBB,ITGB1BP2,NOMO1,GTF2H1,MT1A,FAM50A,FTHL17,HLA-DQB1,RPH3AL
TF	Factor: SUHW1; motif: TCTCTCCAGTRTGAATTCTCTGAT	TF:M10541	false	0.00005860096486648688	4.232095233252536	7385	30	14	62700	IRAK1,KRT34,CCL23,TNNC2,OPN1LW,ITGB1BP2,PPP2R3B,NOMO1,FDFT1,GTF2H1,LILRB3,FAM50A,FTHL17,IL3
TF	Factor: MyoD; motif: CGNCAGSTGTTN	TF:M11183	false	0.000060753223393770726	4.216430674684554	3393	30	10	62700	GNL3,HIGD1B,KRT34,HPRT1,PPP2R3B,ARL2BP,TCF15,FAM50A,MTMR10,RPH3AL
TF	Factor: CREB1; motif: NRTGAYGCGTN	TF:M11218	false	0.000060753223393770726	4.216430674684554	8629	30	15	62700	GNL3,KRT34,CCL23,TNNC2,HPRT1,OPN1LW,ARMCX6,UBB,PPP2R3B,ARL2BP,FDFT1,GTF2H1,LILRB3,MT1A,FTHL17
TF	Factor: MR; motif: NGNACRNNNYGTNCN; match class: 1	TF:M11849_1	false	0.0000629230314156112	4.201190362727726	4291	30	11	62700	IRAK1,CCL23,HPRT1,OPN1LW,ITGB1BP2,PPP2R3B,TCF15,LILRB3,MT1A,FAM50A,RPH3AL
TF	Factor: AHR; motif: CACGCN	TF:M01855	false	0.00006432592153464129	4.191613983360246	8684	30	15	62700	GNL3,IRAK1,KRT34,HPRT1,OPN1LW,PPP2R3B,ARL2BP,NOMO1,FDFT1,GTF2H1,LILRB3,FAM50A,LAIR2,RPH3AL,IL3
TF	Factor: NF1C; motif: WGCCARR; match class: 1	TF:M09763_1	false	0.00006471115368197712	4.189020857429373	4314	30	11	62700	HIGD1B,CCL23,TMEM160,TNNC2,PPP2R3B,FDFT1,GTF2H1,LILRB3,FAM50A,FTHL17,RPH3AL
TF	Factor: CREB; motif: NSTGACGTAANN	TF:M00177	false	0.00006620900773637419	4.179082920770645	5301	30	12	62700	GNL3,KRT34,TMEM160,HPRT1,ARMCX6,UBB,PPP2R3B,ARL2BP,GTF2H1,FAM50A,HLA-DQB1,RPH3AL
TF	Factor: SREBP-1; motif: CACSCCA	TF:M00749	false	0.00006723423132096081	4.172409555984333	8727	30	15	62700	GNL3,IRAK1,HIGD1B,KRT34,HPRT1,ARMCX6,UBB,ARL2BP,FDFT1,TCF15,LILRB3,MT1A,FTHL17,LAIR2,RPH3AL
TF	Factor: CREB; motif: TGACGTMA	TF:M00039	false	0.0000674323938647813	4.17113142250027	5315	30	12	62700	KRT34,TNNC2,HPRT1,ARMCX6,UBB,PPP2R3B,ARL2BP,TCF15,GTF2H1,FAM50A,FTHL17,HLA-DQB1
TF	Factor: MR; motif: NGNACRNNNYGTNCN	TF:M11849	false	0.00006915119367432518	4.160200318783907	4354	30	11	62700	IRAK1,CCL23,HPRT1,OPN1LW,ITGB1BP2,PPP2R3B,TCF15,LILRB3,MT1A,FAM50A,RPH3AL
TF	Factor: JUNB:C-JUN; motif: NATGACKCAT	TF:M08944	false	0.00007727274141837488	4.111973679941418	5394	30	12	62700	GNL3,IRAK1,KRT34,CCL23,TNNC2,ITGB1BP2,FDFT1,GTF2H1,LILRB3,FTHL17,MTMR10,IL3
TF	Factor: Zic1; motif: KGGGTGGTC; match class: 1	TF:M00448_1	false	0.00007753598818858865	4.110496673700646	4423	30	11	62700	TNNC2,OPN1LW,UBB,ITGB1BP2,PPP2R3B,FDFT1,TCF15,GTF2H1,LILRB3,MT1A,IL3
TF	Factor: HTF4; motif: CASCTGB	TF:M02018	false	0.00007753598818858865	4.110496673700646	8857	30	15	62700	GNL3,IRAK1,HIGD1B,TMEM160,TNNC2,HPRT1,OPN1LW,PPP2R3B,ARL2BP,LILRB3,MT1A,FTHL17,LAIR2,RPH3AL,IL3
TF	Factor: MRF4; motif: CASCTGC	TF:M03831	false	0.00007753598818858865	4.110496673700646	8857	30	15	62700	GNL3,IRAK1,HIGD1B,TMEM160,TNNC2,HPRT1,OPN1LW,PPP2R3B,ARL2BP,LILRB3,MT1A,FTHL17,LAIR2,RPH3AL,IL3
TF	Factor: DEC1; motif: NGCACGTGAS	TF:M09876	false	0.00007753598818858865	4.110496673700646	8849	30	15	62700	GNL3,IRAK1,HIGD1B,AMELX,KRT34,TMEM160,ARMCX6,PPP2R3B,ARL2BP,FDFT1,TCF15,GTF2H1,LILRB3,MT1A,MTMR10
TF	Factor: pax-2; motif: NCGTCACGCNYSRNYGCNYN; match class: 1	TF:M11877_1	false	0.00007753598818858865	4.110496673700646	5406	30	12	62700	GNL3,IRAK1,TNNC2,HPRT1,UBB,PPP2R3B,ARL2BP,FDFT1,GTF2H1,FAM50A,HLA-DQB1,RPH3AL
TF	Factor: MyoD; motif: CGNCAGSTGTYN	TF:M11181	false	0.00007828993201078137	4.106294084088886	3532	30	10	62700	GNL3,HIGD1B,KRT34,HPRT1,PPP2R3B,ARL2BP,NOMO1,FAM50A,MTMR10,RPH3AL
TF	Factor: MLR1; motif: NTGNMCYYTGNNCYN	TF:M12637	false	0.00008102764168986931	4.09136680105316	4452	30	11	62700	IRAK1,HIGD1B,KRT34,CCL23,TNNC2,ARMCX6,ITGB1BP2,LILRB3,MT1A,FAM50A,LAIR2
TF	Factor: ipf1; motif: CATTAR	TF:M01275	false	0.00008102764168986931	4.09136680105316	8906	30	15	62700	GNL3,AMELX,KRT34,CCL23,TMEM160,ARMCX6,ITGB1BP2,ARL2BP,NOMO1,FDFT1,TCF15,FAM50A,LAIR2,HLA-DQB1,MTMR10
TF	Factor: ATF-2; motif: NRTGACGTMANN	TF:M11309	false	0.00008307214826307848	4.080544558443671	6534	30	13	62700	KRT34,TNNC2,HPRT1,ARMCX6,UBB,PPP2R3B,ARL2BP,TCF15,GTF2H1,FAM50A,FTHL17,LAIR2,HLA-DQB1
TF	Factor: LHX3; motif: ATTAAW; match class: 1	TF:M02097_1	false	0.00008474643003744519	4.071878587492945	6551	30	13	62700	GNL3,AMELX,CCL23,TMEM160,ARMCX6,ITGB1BP2,PPP2R3B,ARL2BP,NOMO1,GTF2H1,LAIR2,HLA-DQB1,MTMR10
TF	Factor: NR1B1; motif: NRGGTCANRRGGTCAN; match class: 1	TF:M11792_1	false	0.00008474643003744519	4.071878587492945	899	30	6	62700	HIGD1B,UBB,ARL2BP,FDFT1,LILRB3,MTMR10
TF	Factor: ZABC1; motif: NNTGNMCTTTGNNCYNNN	TF:M12683	false	0.00008493757477282384	4.070900143602189	4492	30	11	62700	IRAK1,HIGD1B,AMELX,KRT34,CCL23,TNNC2,ITGB1BP2,MT1A,FAM50A,LAIR2,HLA-DQB1
TF	Factor: meis1:TBR2; motif: NNGTGNTGACAN	TF:M08378	false	0.00008902630110862906	4.050481670445972	3604	30	10	62700	KRT34,TNNC2,OPN1LW,ITGB1BP2,PPP2R3B,LILRB3,MT1A,MTMR10,RPH3AL,IL3
TF	Factor: STAT3; motif: NNTTCCRGGAANNNNN	TF:M01595	false	0.00010195335679250993	3.9915984705973253	7852	30	14	62700	GNL3,IRAK1,HIGD1B,KRT34,TMEM160,TNNC2,OPN1LW,ARMCX6,ITGB1BP2,TCF15,GTF2H1,LILRB3,MT1A,RPH3AL
TF	Factor: GKLF; motif: GCCMCRCCCNNN	TF:M01588	false	0.00010195335679250993	3.9915984705973253	9111	30	15	62700	GNL3,IRAK1,TMEM160,HPRT1,OPN1LW,ARMCX6,PPP2R3B,ARL2BP,NOMO1,FDFT1,LILRB3,MT1A,FAM50A,MTMR10,RPH3AL
TF	Factor: JunB; motif: GATGACGTCAYC; match class: 1	TF:M11273_1	false	0.00010195335679250993	3.9915984705973253	6683	30	13	62700	HIGD1B,TNNC2,HPRT1,UBB,ITGB1BP2,PPP2R3B,TCF15,GTF2H1,MT1A,FAM50A,LAIR2,HLA-DQB1,IL3
TF	Factor: TFAP2C; motif: NGCCCNNRGGCA	TF:M04152	false	0.00010351966829054004	3.984977128288772	7872	30	14	62700	IRAK1,HIGD1B,KRT34,HPRT1,ITGB1BP2,PPP2R3B,ARL2BP,FDFT1,TCF15,GTF2H1,LILRB3,FAM50A,LAIR2,MTMR10
TF	Factor: JunB; motif: GATGACGTCAYC	TF:M11273	false	0.00010748342475401157	3.9686585040543414	9155	30	15	62700	HIGD1B,KRT34,TNNC2,HPRT1,UBB,ITGB1BP2,PPP2R3B,ARL2BP,TCF15,GTF2H1,MT1A,FAM50A,LAIR2,HLA-DQB1,IL3
TF	Factor: Oct3; motif: WTATGCGCATAW; match class: 1	TF:M11934_1	false	0.00010870589828111983	3.963746890858995	9172	30	15	62700	AMELX,CCL23,HPRT1,OPN1LW,UBB,PPP2R3B,ARL2BP,NOMO1,FDFT1,MT1A,FTHL17,LAIR2,HLA-DQB1,MTMR10,IL3
TF	Factor: SRY; motif: AACAATNNNCATTGTT	TF:M04556	false	0.00010916389575921597	3.961920973949922	7926	30	14	62700	GNL3,AMELX,CCL23,ARMCX6,UBB,ITGB1BP2,ARL2BP,TCF15,FTHL17,LAIR2,HLA-DQB1,MTMR10,RPH3AL,IL3
TF	Factor: SNA; motif: NNRGCAGGTGCNNNN	TF:M10528	false	0.00010916389575921597	3.961920973949922	4636	30	11	62700	GNL3,IRAK1,HIGD1B,TMEM160,TNNC2,HPRT1,OPN1LW,MT1A,FTHL17,LAIR2,RPH3AL
TF	Factor: Lhx8; motif: TGATTG	TF:M07476	false	0.0001099876785326906	3.9586559643416264	9195	30	15	62700	HIGD1B,AMELX,CCL23,TMEM160,TNNC2,UBB,ARL2BP,NOMO1,FDFT1,TCF15,GTF2H1,LILRB3,HLA-DQB1,MTMR10,IL3
TF	Factor: Sox-4; motif: AACAAA; match class: 1	TF:M03849_1	false	0.00011238561900794026	3.9492892580291903	9216	30	15	62700	GNL3,AMELX,KRT34,CCL23,TMEM160,UBB,ITGB1BP2,PPP2R3B,NOMO1,FDFT1,TCF15,GTF2H1,FAM50A,FTHL17,LAIR2
TF	Factor: STAT3; motif: NTTCCYGGAAN	TF:M09664	false	0.00011238561900794026	3.9492892580291903	5678	30	12	62700	IRAK1,TMEM160,TNNC2,OPN1LW,ARMCX6,UBB,ITGB1BP2,TCF15,GTF2H1,LILRB3,MT1A,RPH3AL
TF	Factor: HAIRYLIKE; motif: NNNNCANGTG; match class: 1	TF:M08885_1	false	0.00011807454475334674	3.9278437202080956	2161	30	8	62700	GNL3,HPRT1,OPN1LW,ARMCX6,PPP2R3B,FDFT1,TCF15,GTF2H1
TF	Factor: PUR1; motif: GGGNCAGNN	TF:M01721	false	0.00012120356888109884	3.916484592029896	9289	30	15	62700	IRAK1,TNNC2,ARMCX6,ITGB1BP2,PPP2R3B,ARL2BP,NOMO1,FDFT1,TCF15,LILRB3,FAM50A,FTHL17,MTMR10,RPH3AL,IL3
TF	Factor: E2F2; motif: AAAATGGCGCCATTTT	TF:M04517	false	0.00012120356888109884	3.916484592029896	9292	30	15	62700	IRAK1,CCL23,OPN1LW,UBB,ITGB1BP2,PPP2R3B,ARL2BP,TCF15,GTF2H1,MT1A,FAM50A,FTHL17,LAIR2,MTMR10,RPH3AL
TF	Factor: RelA-p65; motif: GGGANTTTCCNN	TF:M03563	false	0.00012120356888109884	3.916484592029896	4711	30	11	62700	GNL3,KRT34,CCL23,TNNC2,OPN1LW,UBB,ARL2BP,TCF15,LILRB3,MT1A,FTHL17
TF	Factor: YB-1; motif: NNNNCCAATNN	TF:M03862	false	0.00012166055050270333	3.914850222726413	9300	30	15	62700	GNL3,HIGD1B,AMELX,KRT34,CCL23,TMEM160,UBB,ITGB1BP2,ARL2BP,NOMO1,FDFT1,TCF15,MT1A,HLA-DQB1,IL3
TF	Factor: NR1B1; motif: NRGGTCANNRGGTCAN	TF:M11795	false	0.00012277206734706716	3.91090043105258	8044	30	14	62700	HIGD1B,TNNC2,HPRT1,OPN1LW,UBB,ARL2BP,FDFT1,LILRB3,FTHL17,LAIR2,HLA-DQB1,MTMR10,RPH3AL,IL3
TF	Factor: foxm1; motif: TGTTTRCTYWNN	TF:M09930	false	0.00012843629065430886	3.8913122457061866	6888	30	13	62700	GNL3,HIGD1B,KRT34,CCL23,TMEM160,TNNC2,PPP2R3B,ARL2BP,GTF2H1,FAM50A,FTHL17,HLA-DQB1,RPH3AL
TF	Factor: CDP:HOXA13; motif: ATCGATYAYSYCRTAAA	TF:M08201	false	0.00012891906601277445	3.889682849506023	8091	30	14	62700	GNL3,AMELX,KRT34,CCL23,HPRT1,ARMCX6,ITGB1BP2,NOMO1,FDFT1,GTF2H1,FTHL17,LAIR2,MTMR10,IL3
TF	Factor: GR; motif: RGNACANKNTGTNCY	TF:M09625	false	0.00012891906601277445	3.889682849506023	9365	30	15	62700	IRAK1,AMELX,CCL23,TNNC2,HPRT1,OPN1LW,ITGB1BP2,PPP2R3B,TCF15,LILRB3,MT1A,FAM50A,LAIR2,HLA-DQB1,RPH3AL
TF	Factor: HSF1; motif: TCYAGAANNTTC	TF:M07259	false	0.00013704379820174685	3.863140613299982	4792	30	11	62700	HIGD1B,AMELX,TNNC2,HPRT1,OPN1LW,ARL2BP,FDFT1,GTF2H1,MT1A,LAIR2,IL3
TF	Factor: ATF-3; motif: NRTGACGTCAYN	TF:M11291	false	0.0001387483230687763	3.857772257116119	4800	30	11	62700	HIGD1B,HPRT1,UBB,ITGB1BP2,PPP2R3B,GTF2H1,MT1A,FAM50A,LAIR2,HLA-DQB1,IL3
TF	Factor: Pax-8; motif: NCNNTNNTGCRTGANNNN	TF:M00328	false	0.0001435224038155506	3.8430803003654335	9467	30	15	62700	GNL3,AMELX,HPRT1,ARMCX6,UBB,ARL2BP,FDFT1,GTF2H1,LILRB3,FAM50A,LAIR2,HLA-DQB1,MTMR10,RPH3AL,IL3
TF	Factor: JunD; motif: NRTGACGTCATS	TF:M11270	false	0.0001435224038155506	3.8430803003654335	9464	30	15	62700	HIGD1B,AMELX,TMEM160,TNNC2,HPRT1,ARMCX6,UBB,ITGB1BP2,PPP2R3B,GTF2H1,MT1A,FAM50A,LAIR2,HLA-DQB1,IL3
TF	Factor: Fli-1; motif: NNRGGMAGGAAGGRRRGR	TF:M09920	false	0.0001435224038155506	3.8430803003654335	9466	30	15	62700	IRAK1,HIGD1B,CCL23,TMEM160,TNNC2,HPRT1,UBB,NOMO1,FDFT1,TCF15,GTF2H1,FAM50A,FTHL17,RPH3AL,IL3
TF	Factor: ATF; motif: NTGACGTCANYS	TF:M00338	false	0.00014616012790728727	3.8351710855966465	3883	30	10	62700	KRT34,TNNC2,HPRT1,ARMCX6,PPP2R3B,ARL2BP,TCF15,GTF2H1,FAM50A,HLA-DQB1
TF	Factor: ZNF273; motif: GAGAGGAGCTAC; match class: 1	TF:M10460_1	false	0.00014730519169401984	3.8317819464069904	5883	30	12	62700	KRT34,CCL23,TMEM160,HPRT1,OPN1LW,ARMCX6,ITGB1BP2,ARL2BP,GTF2H1,MT1A,HLA-DQB1,IL3
TF	Factor: Tax/CREB; motif: RTGACGCATAYCCCC	TF:M00115	false	0.00014775843577341229	3.830447715148834	9497	30	15	62700	IRAK1,HIGD1B,KRT34,TNNC2,HPRT1,OPN1LW,ARMCX6,UBB,PPP2R3B,TCF15,LILRB3,MT1A,LAIR2,MTMR10,RPH3AL
TF	Factor: GR; motif: RGNACANMNTGTNCY	TF:M09941	false	0.00015094927041123566	3.821168981727602	5905	30	12	62700	IRAK1,AMELX,TNNC2,HPRT1,OPN1LW,ITGB1BP2,PPP2R3B,TCF15,MT1A,FAM50A,HLA-DQB1,RPH3AL
TF	Factor: TCF-1; motif: ASATCAAAG	TF:M11602	false	0.0001544305867674204	3.811266678425598	7047	30	13	62700	GNL3,IRAK1,AMELX,TMEM160,ARMCX6,ITGB1BP2,PPP2R3B,ARL2BP,NOMO1,GTF2H1,MT1A,FTHL17,HLA-DQB1
TF	Factor: Smad4; motif: NCAGACAN	TF:M07368	false	0.0001601703498745834	3.7954178757526718	3936	30	10	62700	AMELX,KRT34,CCL23,OPN1LW,PPP2R3B,ARL2BP,GTF2H1,LILRB3,LAIR2,RPH3AL
TF	Factor: HNF-4alpha; motif: AGTCCAAR	TF:M04903	false	0.00016213535588567997	3.790122270828474	7087	30	13	62700	CCL23,TMEM160,TNNC2,ARMCX6,ITGB1BP2,ARL2BP,LILRB3,MT1A,FAM50A,LAIR2,HLA-DQB1,RPH3AL,IL3
TF	Factor: isx; motif: NTCRTTAA	TF:M10956	false	0.00016373704245974786	3.785853058425584	9599	30	15	62700	GNL3,AMELX,TMEM160,ARMCX6,UBB,ITGB1BP2,ARL2BP,NOMO1,FDFT1,LILRB3,MT1A,FAM50A,FTHL17,LAIR2,MTMR10
TF	Factor: CTCF; motif: CANNWRRTGGCAG	TF:M04745	false	0.00016475292710867	3.783166860704511	8324	30	14	62700	GNL3,KRT34,CCL23,TNNC2,OPN1LW,ITGB1BP2,ARL2BP,LILRB3,MT1A,FTHL17,HLA-DQB1,MTMR10,RPH3AL,IL3
TF	Factor: ATF-1; motif: CYYTGACGTCA	TF:M00691	false	0.0001650442790195499	3.7823995251555544	4929	30	11	62700	IRAK1,KRT34,TNNC2,HPRT1,OPN1LW,PPP2R3B,TCF15,GTF2H1,FAM50A,HLA-DQB1,IL3
TF	Factor: TEL1; motif: CNCGGAANNN; match class: 1	TF:M02070_1	false	0.0001731453989572494	3.7615890445940283	4959	30	11	62700	GNL3,IRAK1,TMEM160,UBB,NOMO1,FDFT1,TCF15,GTF2H1,FTHL17,HLA-DQB1,MTMR10
TF	Factor: GR; motif: CNNNNTGTYCTNN	TF:M01836	false	0.00017440546839818106	3.758439902098849	6024	30	12	62700	HIGD1B,AMELX,KRT34,CCL23,OPN1LW,TCF15,GTF2H1,FAM50A,LAIR2,HLA-DQB1,MTMR10,RPH3AL
TF	Factor: SRY; motif: AACAATANCATTGTT	TF:M04555	false	0.00017440546839818106	3.758439902098849	7161	30	13	62700	GNL3,AMELX,KRT34,CCL23,HPRT1,UBB,ARL2BP,FDFT1,GTF2H1,FTHL17,LAIR2,RPH3AL,IL3
TF	Factor: OVOL; motif: ANRTAACGG; match class: 1	TF:M08894_1	false	0.00017650821876080306	3.7532350677301904	2335	30	8	62700	CCL23,TMEM160,HPRT1,UBB,GTF2H1,MT1A,FTHL17,HLA-DQB1
TF	Factor: Homeobox; motif: NCAMTTANC	TF:M10643	false	0.0001780314939189717	3.749503163840774	4011	30	10	62700	GNL3,HIGD1B,HPRT1,UBB,ITGB1BP2,NOMO1,MT1A,LAIR2,HLA-DQB1,IL3
TF	Factor: AP-4; motif: NCAGCTGYNGNCN	TF:M01860	false	0.00018898409596475497	3.72357474252184	6079	30	12	62700	GNL3,IRAK1,HIGD1B,ARMCX6,UBB,FDFT1,TCF15,LILRB3,FAM50A,FTHL17,HLA-DQB1,RPH3AL
TF	Factor: Zbtb44; motif: CKGTGA; match class: 1	TF:M05405_1	false	0.00019316435440918934	3.714073013074095	7242	30	13	62700	IRAK1,AMELX,KRT34,CCL23,TNNC2,ITGB1BP2,NOMO1,LILRB3,FAM50A,LAIR2,HLA-DQB1,RPH3AL,IL3
TF	Factor: HAIRYLIKE; motif: NNNNCANGTG	TF:M08885	false	0.00019790725449741074	3.7035382859833477	6116	30	12	62700	GNL3,HIGD1B,HPRT1,OPN1LW,ARMCX6,PPP2R3B,ARL2BP,FDFT1,TCF15,GTF2H1,MT1A,LAIR2
TF	Factor: Oct-2; motif: NYATGCAAATN	TF:M10034	false	0.00019926974917645242	3.7005586258499434	6122	30	12	62700	HIGD1B,CCL23,OPN1LW,ARMCX6,UBB,FDFT1,GTF2H1,LILRB3,MT1A,FTHL17,LAIR2,IL3
TF	Factor: CREB1; motif: RTGACGYGTCAN	TF:M11221	false	0.0002049377492911671	3.6883780377000703	9840	30	15	62700	GNL3,AMELX,KRT34,TNNC2,HPRT1,OPN1LW,UBB,PPP2R3B,NOMO1,FDFT1,TCF15,GTF2H1,MT1A,FTHL17,RPH3AL
TF	Factor: Oct3; motif: WTATGCGCATAW	TF:M11934	false	0.0002049377492911671	3.6883780377000703	9840	30	15	62700	AMELX,CCL23,HPRT1,OPN1LW,UBB,PPP2R3B,ARL2BP,NOMO1,FDFT1,MT1A,FTHL17,LAIR2,HLA-DQB1,MTMR10,IL3
TF	Factor: Erm:C/EBPdelta; motif: RSCGGAWRTTGCGYAAY	TF:M08458	false	0.0002049377492911671	3.6883780377000703	9836	30	15	62700	GNL3,IRAK1,HIGD1B,AMELX,KRT34,CCL23,OPN1LW,ARMCX6,UBB,ARL2BP,FDFT1,GTF2H1,MT1A,FTHL17,LAIR2
TF	Factor: CREB; motif: NNGNTGACGTNN	TF:M00113	false	0.00020592485991932066	3.686291220773618	5081	30	11	62700	GNL3,KRT34,TMEM160,ARMCX6,UBB,PPP2R3B,ARL2BP,GTF2H1,FAM50A,FTHL17,RPH3AL
TF	Factor: MEL1; motif: GATGAG; match class: 1	TF:M08793_1	false	0.00020682232269786494	3.6844025888793226	5085	30	11	62700	OPN1LW,UBB,ITGB1BP2,NOMO1,GTF2H1,LILRB3,FAM50A,LAIR2,HLA-DQB1,RPH3AL,IL3
TF	Factor: RARA; motif: ARGGTCAAAAGGTCA	TF:M04481	false	0.00022640327405249665	3.6451172970391923	3242	30	9	62700	IRAK1,HIGD1B,ARMCX6,UBB,ARL2BP,FDFT1,LILRB3,FTHL17,IL3
TF	Factor: NMYC; motif: CAYCTG; match class: 1	TF:M01808_1	false	0.00022645495391804228	3.6450181742712124	6218	30	12	62700	HIGD1B,KRT34,CCL23,TNNC2,ARMCX6,TCF15,FAM50A,FTHL17,LAIR2,HLA-DQB1,RPH3AL,IL3
TF	Factor: ESE-1; motif: SATKGCGGATGCN; match class: 1	TF:M11381_1	false	0.00023301565370018867	3.632614902633822	9962	30	15	62700	IRAK1,TMEM160,HPRT1,OPN1LW,ARMCX6,UBB,PPP2R3B,ARL2BP,FDFT1,GTF2H1,MT1A,FAM50A,FTHL17,HLA-DQB1,IL3
TF	Factor: C/EBPgamma:Elf-1; motif: TKRCGHAATWSCGGAAGT	TF:M08676	false	0.00024906330375247467	3.603690255409309	8695	30	14	62700	GNL3,IRAK1,KRT34,CCL23,HPRT1,ARMCX6,UBB,FDFT1,TCF15,GTF2H1,FAM50A,FTHL17,LAIR2,HLA-DQB1
TF	Factor: ATF-2; motif: NNNTGACGTNAN	TF:M01862	false	0.00025162293457325793	3.5992497769601925	3294	30	9	62700	TNNC2,HPRT1,ITGB1BP2,PPP2R3B,ARL2BP,GTF2H1,FAM50A,LAIR2,HLA-DQB1
TF	Factor: THAP1; motif: YTGCCCNNA; match class: 1	TF:M07407_1	false	0.0002637550614571925	3.578799197507189	4237	30	10	62700	IRAK1,AMELX,TMEM160,OPN1LW,ITGB1BP2,GTF2H1,LILRB3,HLA-DQB1,MTMR10,IL3
TF	Factor: RelA-p65; motif: AAASTCCC	TF:M04849	false	0.0002658043817112491	3.5754378641106235	6339	30	12	62700	GNL3,AMELX,KRT34,CCL23,TMEM160,TNNC2,HPRT1,UBB,PPP2R3B,NOMO1,HLA-DQB1,RPH3AL
TF	Factor: ZNF647; motif: NYAGGCCYAC	TF:M12286	false	0.0002667230210958853	3.573939498357995	6343	30	12	62700	GNL3,IRAK1,HPRT1,OPN1LW,UBB,ITGB1BP2,FDFT1,MT1A,FAM50A,LAIR2,RPH3AL,IL3
TF	Factor: FOXP3; motif: NNNVAAACANWD	TF:M07419	false	0.0002670125891170038	3.5734682620243516	6346	30	12	62700	HIGD1B,AMELX,KRT34,TMEM160,ARMCX6,UBB,FDFT1,TCF15,GTF2H1,FAM50A,FTHL17,IL3
TF	Factor: POU3F2; motif: NTAATTTATGCGY	TF:M11905	false	0.0002670125891170038	3.5734682620243516	4249	30	10	62700	AMELX,KRT34,CCL23,TMEM160,UBB,ITGB1BP2,FDFT1,FTHL17,HLA-DQB1,MTMR10
TF	Factor: c-Jun; motif: NATGACGTCAYN	TF:M11266	false	0.0002742836108786302	3.5618001417852634	8800	30	14	62700	HIGD1B,TNNC2,HPRT1,UBB,ITGB1BP2,PPP2R3B,ARL2BP,FDFT1,GTF2H1,MT1A,FAM50A,LAIR2,HLA-DQB1,IL3
TF	Factor: AP-2alphaA; motif: ANNGCCTNAGGSNNT	TF:M01045	false	0.00027980960363893333	3.5531373837118867	6384	30	12	62700	GNL3,HPRT1,OPN1LW,ITGB1BP2,PPP2R3B,ARL2BP,FDFT1,GTF2H1,FAM50A,HLA-DQB1,MTMR10,IL3
TF	Factor: p73; motif: NNRCAWGYCCARRCWTGYC	TF:M10025	false	0.0002807784490053687	3.5516362292958985	6388	30	12	62700	GNL3,KRT34,TMEM160,OPN1LW,ARMCX6,FDFT1,LILRB3,MT1A,FAM50A,LAIR2,HLA-DQB1,RPH3AL
TF	Factor: ATF3; motif: GRTGACKCA	TF:M12582	false	0.00028263637615117017	3.5487719438849834	7572	30	13	62700	GNL3,IRAK1,KRT34,CCL23,TMEM160,TNNC2,UBB,FDFT1,GTF2H1,LILRB3,MTMR10,RPH3AL,IL3
TF	Factor: C-JUN:FRA-2; motif: NRTGACGTMAT; match class: 1	TF:M08941_1	false	0.0002839541242738309	3.5467518190518064	3368	30	9	62700	HIGD1B,HPRT1,UBB,PPP2R3B,GTF2H1,MT1A,FAM50A,LAIR2,IL3
TF	Factor: HSF1; motif: NGAANGTTCKRGAAN	TF:M11655	false	0.0002839541242738309	3.5467518190518064	1192	30	6	62700	IRAK1,TNNC2,HPRT1,OPN1LW,UBB,LAIR2
TF	Factor: ATF-1; motif: TNACGTCAN	TF:M01861	false	0.0002856887309029471	3.5441068901849495	6408	30	12	62700	KRT34,TNNC2,HPRT1,ARMCX6,UBB,PPP2R3B,ARL2BP,TCF15,GTF2H1,FAM50A,FTHL17,HLA-DQB1
TF	Factor: SMAD4; motif: GKSRKKCAGMCANCY	TF:M00733	false	0.0002976549857122218	3.5262868386315556	8882	30	14	62700	IRAK1,HIGD1B,AMELX,KRT34,TNNC2,OPN1LW,ITGB1BP2,PPP2R3B,TCF15,GTF2H1,LILRB3,FAM50A,HLA-DQB1,RPH3AL
TF	Factor: ZNF692; motif: SYNGGSCCCASCCNC; match class: 1	TF:M09734_1	false	0.0003026779491635037	3.519019217317101	6450	30	12	62700	GNL3,TMEM160,HPRT1,OPN1LW,ARMCX6,PPP2R3B,NOMO1,FDFT1,FAM50A,FTHL17,RPH3AL,IL3
TF	Factor: GR; motif: RGRACATTNTGTYC	TF:M04750	false	0.0003037196433936457	3.517527118712015	5351	30	11	62700	IRAK1,AMELX,TNNC2,OPN1LW,ITGB1BP2,PPP2R3B,TCF15,MT1A,LAIR2,HLA-DQB1,RPH3AL
TF	Factor: ATF-3; motif: NATGATGTCATN	TF:M11290	false	0.0003077579070728186	3.5117907801383885	6466	30	12	62700	HIGD1B,AMELX,TNNC2,UBB,ITGB1BP2,PPP2R3B,FDFT1,GTF2H1,MT1A,FAM50A,LAIR2,IL3
TF	Factor: GATA-3; motif: AGATAAGATCT	TF:M12193	false	0.0003124331520936152	3.5052428896237253	6481	30	12	62700	TNNC2,ARMCX6,ITGB1BP2,PPP2R3B,ARL2BP,NOMO1,FDFT1,GTF2H1,MT1A,LAIR2,MTMR10,IL3
TF	Factor: SREBP; motif: VNNVTCACCCYA	TF:M00776	false	0.00031548263297808397	3.5010245432641653	6489	30	12	62700	GNL3,KRT34,ARMCX6,UBB,ITGB1BP2,PPP2R3B,ARL2BP,FDFT1,GTF2H1,FTHL17,LAIR2,MTMR10
TF	Factor: KLF; motif: GGGNGGGG	TF:M07461	false	0.00032444499134567803	3.4888589259210816	8970	30	14	62700	GNL3,IRAK1,KRT34,TMEM160,HPRT1,OPN1LW,ARMCX6,PPP2R3B,ARL2BP,LILRB3,MT1A,FAM50A,FTHL17,MTMR10
TF	Factor: ATF-2; motif: TTACGTAA; match class: 1	TF:M00040_1	false	0.0003252951631276072	3.4877223942730406	6514	30	12	62700	GNL3,AMELX,KRT34,TNNC2,HPRT1,ARMCX6,PPP2R3B,ARL2BP,GTF2H1,FAM50A,HLA-DQB1,IL3
TF	Factor: MEF-2D; motif: WAAATAR	TF:M02026	false	0.0003301200022729118	3.4813281605725273	7717	30	13	62700	AMELX,TMEM160,TNNC2,HPRT1,OPN1LW,ARMCX6,ITGB1BP2,PPP2R3B,ARL2BP,NOMO1,GTF2H1,MT1A,IL3
TF	Factor: Foxc1; motif: TTVYTTTNW; match class: 1	TF:M07254_1	false	0.00033430040185560906	3.47586310135069	2613	30	8	62700	GNL3,AMELX,KRT34,TMEM160,UBB,GTF2H1,MT1A,HLA-DQB1
TF	Factor: LRF; motif: NRGGGKCKY	TF:M10115	false	0.0003380036133118783	3.4710786570210956	7738	30	13	62700	HIGD1B,CCL23,TMEM160,TNNC2,UBB,ITGB1BP2,NOMO1,FDFT1,GTF2H1,LILRB3,FTHL17,RPH3AL,IL3
TF	Factor: Lyl-1; motif: NCAKCTGYTNYCNN; match class: 1	TF:M09977_1	false	0.0003424592484685809	3.4653911007210287	7751	30	13	62700	IRAK1,HIGD1B,KRT34,TNNC2,ARMCX6,ITGB1BP2,ARL2BP,LILRB3,FAM50A,FTHL17,HLA-DQB1,RPH3AL,IL3
TF	Factor: ERF:pitx1; motif: NNCGGAWGNNNRGNTTA	TF:M08692	false	0.0003533618987297402	3.4517802801362585	5462	30	11	62700	GNL3,IRAK1,HIGD1B,AMELX,TMEM160,ITGB1BP2,PPP2R3B,FDFT1,GTF2H1,MT1A,MTMR10
TF	Factor: ATF3; motif: CBCTGACGTCANCS	TF:M00513	false	0.00035639950247810424	3.4480629108954455	6586	30	12	62700	AMELX,TNNC2,UBB,ITGB1BP2,PPP2R3B,ARL2BP,GTF2H1,MT1A,FAM50A,LAIR2,HLA-DQB1,IL3
TF	Factor: Elk-1:Pax-1; motif: ACCGGAACTACGCWTSANTG	TF:M08224	false	0.0003597891266393656	3.443951965815034	9072	30	14	62700	GNL3,KRT34,UBB,ITGB1BP2,PPP2R3B,ARL2BP,FDFT1,TCF15,GTF2H1,FTHL17,LAIR2,HLA-DQB1,MTMR10,RPH3AL
TF	Factor: Fra-1; motif: GRTGACGTCATC	TF:M11285	false	0.00036730106413024717	3.434977813431932	7813	30	13	62700	HIGD1B,AMELX,TNNC2,HPRT1,UBB,ITGB1BP2,PPP2R3B,GTF2H1,MT1A,FAM50A,LAIR2,HLA-DQB1,IL3
TF	Factor: HOXA6; motif: NYMATTAN	TF:M08772	false	0.0003714558739650066	3.4300927696065253	7825	30	13	62700	HIGD1B,AMELX,KRT34,CCL23,TMEM160,OPN1LW,ITGB1BP2,ARL2BP,TCF15,GTF2H1,HLA-DQB1,RPH3AL,IL3
TF	Factor: TFAP2A; motif: YGCCCNNRGGCN	TF:M04146	false	0.00039060359411633187	3.4082637648942757	6658	30	12	62700	IRAK1,KRT34,HPRT1,OPN1LW,PPP2R3B,ARL2BP,FDFT1,TCF15,GTF2H1,LILRB3,FAM50A,MTMR10
TF	Factor: TR4; motif: NCCCTGACCYB; match class: 1	TF:M08906_1	false	0.0003941238287088107	3.4043673069159226	758	30	5	62700	TNNC2,ARMCX6,UBB,LILRB3,IL3
TF	Factor: AML1; motif: TGTGGTK	TF:M01658	false	0.0003951558559092191	3.4032315777631816	4503	30	10	62700	GNL3,KRT34,OPN1LW,UBB,ARL2BP,TCF15,MT1A,FTHL17,MTMR10,IL3
TF	Factor: c-Maf; motif: NWNNNTGCTGACKNNNNNN	TF:M01070	false	0.0003965526996604181	3.4016990891764882	6675	30	12	62700	AMELX,TMEM160,TNNC2,HPRT1,ITGB1BP2,ARL2BP,NOMO1,TCF15,GTF2H1,MT1A,LAIR2,RPH3AL
TF	Factor: YY2; motif: NNATGGCGGCN	TF:M12554	false	0.000413503774604601	3.383520521704016	2710	30	8	62700	IRAK1,AMELX,HPRT1,OPN1LW,PPP2R3B,FDFT1,GTF2H1,FTHL17
TF	Factor: ESRRA; motif: CAAGGTCANNYSAAGGTCA; match class: 1	TF:M04458_1	false	0.00041407979547910737	3.3829159598526215	4533	30	10	62700	HPRT1,OPN1LW,ARMCX6,ITGB1BP2,ARL2BP,FDFT1,MT1A,FTHL17,MTMR10,IL3
TF	Factor: GATA-5; motif: TATCTN	TF:M02006	false	0.000414183875323894	3.3828068127196507	9211	30	14	62700	GNL3,IRAK1,HIGD1B,AMELX,KRT34,CCL23,ARMCX6,ARL2BP,FDFT1,MT1A,FTHL17,MTMR10,RPH3AL,IL3
TF	Factor: TFIIB; motif: YTNTMTGMSN	TF:M08904	false	0.0004282729547710899	3.3682793502229353	6735	30	12	62700	HIGD1B,AMELX,KRT34,HPRT1,PPP2R3B,FDFT1,LILRB3,FAM50A,HLA-DQB1,MTMR10,RPH3AL,IL3
TF	Factor: AP-2gamma:Dlx-3; motif: NSCCYNNRGGCANNNNYAATTA	TF:M08660	false	0.0004549698688476492	3.3420173642802595	3623	30	9	62700	HIGD1B,AMELX,KRT34,TMEM160,TNNC2,ITGB1BP2,LILRB3,FTHL17,IL3
TF	Factor: HSF; motif: TTCCMGARGYTTC	TF:M00641	false	0.0004607445006104534	3.3365398397633377	3630	30	9	62700	GNL3,HIGD1B,KRT34,TNNC2,OPN1LW,UBB,ITGB1BP2,PPP2R3B,IL3
TF	Factor: HSF4; motif: RGAANNTTCYRGAAN	TF:M11658	false	0.00046180375784275345	3.3355425374133607	386	30	4	62700	TNNC2,HPRT1,OPN1LW,LAIR2
TF	Factor: CREB; motif: CNNTGACGTMA	TF:M00917	false	0.00046221696514034036	3.335154118286554	5657	30	11	62700	KRT34,TNNC2,HPRT1,ARMCX6,UBB,PPP2R3B,ARL2BP,TCF15,GTF2H1,FAM50A,HLA-DQB1
TF	Factor: HSF1; motif: RGAANRTTCYRGAAN	TF:M11654	false	0.0004640296743887393	3.3334542457140772	1330	30	6	62700	IRAK1,TNNC2,HPRT1,OPN1LW,UBB,LAIR2
TF	Factor: FOXO1A:PDEF; motif: WNCCGGATGTTDN; match class: 1	TF:M08486_1	false	0.0004696845950476832	3.3281936837926924	4615	30	10	62700	IRAK1,AMELX,KRT34,OPN1LW,UBB,GTF2H1,MT1A,LAIR2,HLA-DQB1,RPH3AL
TF	Factor: AP-4:Max; motif: NCAGCTGNNNNNNNCACGTGN; match class: 1	TF:M08674_1	false	0.0004796700729589949	3.3190573767065263	5688	30	11	62700	GNL3,IRAK1,PPP2R3B,FDFT1,TCF15,GTF2H1,MT1A,FAM50A,FTHL17,LAIR2,RPH3AL
TF	Factor: COUP-TF1; motif: GRGGKSARAGGTCAGNG	TF:M09886	false	0.0004831807024378864	3.3158904191553376	5694	30	11	62700	IRAK1,HIGD1B,CCL23,HPRT1,OPN1LW,UBB,FDFT1,TCF15,FAM50A,LAIR2,IL3
TF	Factor: TTF-1; motif: CTTGASN	TF:M03891	false	0.0004895917959191286	3.310165868266302	3670	30	9	62700	IRAK1,HIGD1B,CCL23,HPRT1,ARMCX6,GTF2H1,LILRB3,HLA-DQB1,IL3
TF	Factor: NKX2B; motif: CACTTNA; match class: 1	TF:M02109_1	false	0.000494245255426694	3.3060574910621323	3676	30	9	62700	HIGD1B,CCL23,TMEM160,TNNC2,HPRT1,ITGB1BP2,FDFT1,LAIR2,IL3
TF	Factor: Fra-1; motif: GRTGACGTCATC; match class: 1	TF:M11285_1	false	0.000494245255426694	3.3060574910621323	4652	30	10	62700	TNNC2,HPRT1,UBB,PPP2R3B,GTF2H1,MT1A,FAM50A,LAIR2,HLA-DQB1,IL3
TF	Factor: CPEB1; motif: AATAAAAA	TF:M04514	false	0.000494245255426694	3.3060574910621323	4652	30	10	62700	AMELX,HPRT1,ARMCX6,UBB,PPP2R3B,ARL2BP,NOMO1,FDFT1,HLA-DQB1,MTMR10
TF	Factor: BTEB2; motif: WGGGTGKGGCNGGN	TF:M09972	false	0.0005074755581187068	3.2945848701237086	9416	30	14	62700	GNL3,HIGD1B,TMEM160,HPRT1,OPN1LW,ARMCX6,PPP2R3B,LILRB3,MT1A,FAM50A,FTHL17,MTMR10,RPH3AL,IL3
TF	Factor: RORA; motif: CCYTGNCCTN	TF:M12659	false	0.0005074755581187068	3.2945848701237086	8111	30	13	62700	IRAK1,CCL23,TNNC2,OPN1LW,UBB,NOMO1,FDFT1,TCF15,LILRB3,LAIR2,MTMR10,RPH3AL,IL3
TF	Factor: HSF1; motif: RGAANRTTCYRGAAN	TF:M11656	false	0.0005210698789333371	3.2831040310188593	2039	30	7	62700	IRAK1,TNNC2,HPRT1,OPN1LW,UBB,ITGB1BP2,LAIR2
TF	Factor: HLTF; motif: AGSCARAAAGYRGSTGS	TF:M04613	false	0.0005268296486026874	3.2783297920583627	8145	30	13	62700	KRT34,CCL23,TMEM160,HPRT1,ARMCX6,FDFT1,TCF15,GTF2H1,LILRB3,LAIR2,HLA-DQB1,MTMR10,IL3
TF	Factor: LBP-1; motif: NRCCGGTNNNNACCGGYN	TF:M11490	false	0.0005280212846601236	3.2773485706023084	6917	30	12	62700	GNL3,IRAK1,HPRT1,OPN1LW,ARMCX6,PPP2R3B,ARL2BP,FDFT1,TCF15,LILRB3,HLA-DQB1,IL3
TF	Factor: CREB1; motif: RTGACGYGTCAN; match class: 1	TF:M11221_1	false	0.0005395330870822572	3.267981916881666	5782	30	11	62700	AMELX,TNNC2,HPRT1,UBB,PPP2R3B,FDFT1,TCF15,GTF2H1,MT1A,FTHL17,RPH3AL
TF	Factor: C/EBPgamma; motif: YTBATTTCARAAW	TF:M00622	false	0.0005418484631900309	3.2661221540560113	6940	30	12	62700	IRAK1,AMELX,CCL23,ARMCX6,ARL2BP,NOMO1,FDFT1,MT1A,FAM50A,FTHL17,HLA-DQB1,IL3
TF	Factor: ATF-2; motif: TTACGTAA	TF:M00040	false	0.0005515235311763938	3.258435953319807	6954	30	12	62700	GNL3,AMELX,KRT34,TNNC2,HPRT1,ARMCX6,PPP2R3B,ARL2BP,GTF2H1,FAM50A,HLA-DQB1,IL3
TF	Factor: MAZ; motif: GGGMGGGGS	TF:M10432	false	0.0005667104653342803	3.246638767250929	9527	30	14	62700	IRAK1,HIGD1B,TMEM160,TNNC2,HPRT1,PPP2R3B,NOMO1,TCF15,LILRB3,MT1A,FAM50A,FTHL17,MTMR10,IL3
TF	Factor: HEB; motif: RCCWGCTG	TF:M00698	false	0.0005667968707731227	3.2465725561128567	2865	30	8	62700	IRAK1,KRT34,TNNC2,ITGB1BP2,NOMO1,MT1A,FAM50A,FTHL17
TF	Factor: AP-2beta; motif: NSCCNNNGGSN; match class: 1	TF:M11478_1	false	0.0005736257959429446	3.241371326685144	8225	30	13	62700	IRAK1,KRT34,HPRT1,OPN1LW,PPP2R3B,ARL2BP,FDFT1,TCF15,GTF2H1,FAM50A,LAIR2,HLA-DQB1,IL3
TF	Factor: ER-alpha; motif: TGACCYN	TF:M03547	false	0.0005882919506557486	3.2304070938354106	4768	30	10	62700	GNL3,TNNC2,OPN1LW,ARMCX6,UBB,ITGB1BP2,FDFT1,TCF15,MT1A,MTMR10
TF	Factor: VDR; motif: RRGGTCANNGRGKTCA	TF:M09671	false	0.0005885101587311093	3.230246036061353	8254	30	13	62700	GNL3,HIGD1B,KRT34,TNNC2,OPN1LW,ITGB1BP2,ARL2BP,TCF15,LILRB3,FAM50A,FTHL17,LAIR2,RPH3AL
TF	Factor: Dlx-7; motif: NTCRTTAN	TF:M10603	false	0.0005885101587311093	3.230246036061353	8253	30	13	62700	HIGD1B,AMELX,CCL23,TMEM160,ARMCX6,UBB,ITGB1BP2,NOMO1,GTF2H1,LILRB3,LAIR2,HLA-DQB1,MTMR10
TF	Factor: Dlx-5; motif: NTCRTTAN	TF:M10612	false	0.0005885101587311093	3.230246036061353	8253	30	13	62700	HIGD1B,AMELX,CCL23,TMEM160,ARMCX6,UBB,ITGB1BP2,NOMO1,GTF2H1,LILRB3,LAIR2,HLA-DQB1,MTMR10
TF	Factor: C-JUN:FRA-2; motif: NRTGACGTMAT	TF:M08941	false	0.000593063865532443	3.2268985360542253	7020	30	12	62700	HIGD1B,KRT34,HPRT1,OPN1LW,UBB,ITGB1BP2,PPP2R3B,GTF2H1,MT1A,FAM50A,LAIR2,IL3
TF	Factor: HOXA10; motif: NGTCGTAAAAN	TF:M10795	false	0.0005961503216922674	3.2246442173571226	7027	30	12	62700	GNL3,CCL23,TMEM160,HPRT1,ITGB1BP2,GTF2H1,MT1A,FTHL17,LAIR2,HLA-DQB1,MTMR10,RPH3AL
TF	Factor: CP2; motif: NTGNCTGGNN	TF:M03868	false	0.0005961503216922674	3.2246442173571226	4784	30	10	62700	TMEM160,ITGB1BP2,PPP2R3B,NOMO1,GTF2H1,LILRB3,FAM50A,MTMR10,RPH3AL,IL3
TF	Factor: JUNB:C-JUN; motif: KRTGACGTCATN	TF:M08945	false	0.0005971915894902872	3.223886317262617	9595	30	14	62700	HIGD1B,AMELX,TNNC2,HPRT1,UBB,ITGB1BP2,PPP2R3B,ARL2BP,GTF2H1,MT1A,FAM50A,LAIR2,HLA-DQB1,IL3
TF	Factor: ERF:C/EBPdelta; motif: NNCGGAWRTTGCGCAAY	TF:M08233	false	0.0005971915894902872	3.223886317262617	5868	30	11	62700	GNL3,IRAK1,HIGD1B,AMELX,KRT34,OPN1LW,ARL2BP,FDFT1,GTF2H1,FTHL17,LAIR2
TF	Factor: p300; motif: CTGNCTYMAN	TF:M07266	false	0.0005990820613752178	3.222513684519791	8279	30	13	62700	HIGD1B,AMELX,KRT34,TMEM160,TNNC2,ARMCX6,UBB,PPP2R3B,TCF15,FTHL17,LAIR2,MTMR10,RPH3AL
TF	Factor: E2F-3; motif: GGCGGGN; match class: 1	TF:M02089_1	false	0.0006144647947265319	3.211502994622916	9627	30	14	62700	GNL3,IRAK1,TMEM160,HPRT1,OPN1LW,PPP2R3B,ARL2BP,NOMO1,FDFT1,TCF15,MT1A,FAM50A,FTHL17,MTMR10
TF	Factor: AR; motif: RGGWACAYNGTGTWCYN; match class: 1	TF:M04453_1	false	0.000622359433885346	3.205958722917312	3824	30	9	62700	IRAK1,OPN1LW,ITGB1BP2,PPP2R3B,TCF15,LILRB3,MT1A,HLA-DQB1,RPH3AL
TF	Factor: HMGIY; motif: NNKKNAWTTTNYTNN	TF:M01010	false	0.0006312248325565097	3.199815924199578	8334	30	13	62700	HIGD1B,AMELX,KRT34,CCL23,TMEM160,HPRT1,ITGB1BP2,PPP2R3B,ARL2BP,FTHL17,LAIR2,HLA-DQB1,IL3
TF	Factor: SREBP-2; motif: NTCACCYNNNN	TF:M03852	false	0.0006312248325565097	3.199815924199578	8333	30	13	62700	GNL3,HPRT1,ARMCX6,UBB,ITGB1BP2,PPP2R3B,ARL2BP,FDFT1,GTF2H1,LILRB3,FTHL17,LAIR2,RPH3AL
TF	Factor: myogenin; motif: RGCAGSTG	TF:M00712	false	0.0006344443185099374	3.1976064873990815	7091	30	12	62700	GNL3,IRAK1,HIGD1B,KRT34,HPRT1,OPN1LW,ARL2BP,NOMO1,FDFT1,LILRB3,LAIR2,HLA-DQB1
TF	Factor: PPARalpha:RXRalpha; motif: NNRGGTCATWGGGGTSANG	TF:M00518	false	0.0006360130436874484	3.1965339775223507	9670	30	14	62700	GNL3,CCL23,TNNC2,ITGB1BP2,PPP2R3B,ARL2BP,FDFT1,TCF15,LILRB3,FAM50A,FTHL17,MTMR10,RPH3AL,IL3
TF	Factor: BRN1; motif: HAATGCN; match class: 1	TF:M03813_1	false	0.0006368729426249525	3.195947201606238	7097	30	12	62700	AMELX,KRT34,CCL23,UBB,ITGB1BP2,ARL2BP,LILRB3,MT1A,LAIR2,HLA-DQB1,MTMR10,RPH3AL
TF	Factor: NR1B1:RXR-ALPHA; motif: RRGGTCANNNNNRGGTCA	TF:M08964	false	0.0006461772818247911	3.1896483148909067	7109	30	12	62700	GNL3,IRAK1,TNNC2,ARMCX6,ITGB1BP2,ARL2BP,FDFT1,LILRB3,FAM50A,FTHL17,MTMR10,IL3
TF	Factor: ER-beta; motif: RGGTCASCNTGMCCY	TF:M09910	false	0.0006496990127355093	3.1872877931759063	9694	30	14	62700	IRAK1,TNNC2,OPN1LW,UBB,PPP2R3B,ARL2BP,NOMO1,FDFT1,TCF15,LILRB3,MT1A,FTHL17,LAIR2,MTMR10
TF	Factor: GABP; motif: VCCGGAAGNGCR	TF:M00341	false	0.0006509553568882692	3.1864487947219717	8373	30	13	62700	HIGD1B,KRT34,TMEM160,ARMCX6,ITGB1BP2,ARL2BP,FDFT1,GTF2H1,LILRB3,FTHL17,HLA-DQB1,MTMR10,IL3
TF	Factor: ATF-3; motif: SNTGACGYNATN	TF:M07313	false	0.0006509553568882692	3.1864487947219717	2951	30	8	62700	GNL3,KRT34,TNNC2,ARMCX6,PPP2R3B,GTF2H1,FAM50A,FTHL17
TF	Factor: SP2; motif: NNRRCCAATSRGNRNSNGSN; match class: 1	TF:M12668_1	false	0.0006509553568882692	3.1864487947219717	5953	30	11	62700	GNL3,KRT34,CCL23,TMEM160,OPN1LW,UBB,ITGB1BP2,ARL2BP,FDFT1,TCF15,IL3
TF	Factor: C-FOS; motif: NNNKATGACGTCATNNN	TF:M08947	false	0.0006509553568882692	3.1864487947219717	7125	30	12	62700	HIGD1B,AMELX,HPRT1,OPN1LW,UBB,ITGB1BP2,PPP2R3B,GTF2H1,MT1A,FAM50A,LAIR2,IL3
TF	Factor: ZNF592; motif: NSARNATGGAGKN	TF:M09766	false	0.0006509553568882692	3.1864487947219717	7123	30	12	62700	GNL3,AMELX,TMEM160,TNNC2,HPRT1,ITGB1BP2,PPP2R3B,NOMO1,FDFT1,FTHL17,LAIR2,IL3
TF	Factor: TEF-3:C/EBPbeta; motif: RTTGCGYAAYNNNNNGGAATGY	TF:M08626	false	0.0006509553568882692	3.1864487947219717	7119	30	12	62700	GNL3,KRT34,TNNC2,OPN1LW,ARMCX6,UBB,NOMO1,TCF15,MT1A,FAM50A,HLA-DQB1,MTMR10
TF	Factor: CREB; motif: NNTKACGTCANNNS	TF:M00916	false	0.000664967301927157	3.177199709496501	5974	30	11	62700	KRT34,TNNC2,HPRT1,ARMCX6,UBB,PPP2R3B,ARL2BP,TCF15,GTF2H1,FAM50A,HLA-DQB1
TF	Factor: gli3; motif: GACCACCCANG; match class: 1	TF:M01704_1	false	0.0006716592210770031	3.1728510185300203	442	30	4	62700	OPN1LW,UBB,GTF2H1,LILRB3
TF	Factor: Tax/CREB; motif: RTGACGCATAYCCCC; match class: 1	TF:M00115_1	false	0.0006762508599129815	3.1698921696410483	2976	30	8	62700	IRAK1,HIGD1B,TNNC2,UBB,PPP2R3B,LILRB3,MT1A,RPH3AL
TF	Factor: MAZ; motif: GGGGGAGGGGGNGRGRRRGNRG	TF:M09984	false	0.0006945645746383846	3.1582873710848727	9784	30	14	62700	TMEM160,TNNC2,HPRT1,OPN1LW,ARMCX6,UBB,ITGB1BP2,PPP2R3B,GTF2H1,LILRB3,MT1A,FTHL17,MTMR10,IL3
TF	Factor: TFAP2A; motif: NGCCCYNNGGGCN; match class: 1	TF:M04148_1	false	0.0007027288879180042	3.1532121930324264	9796	30	14	62700	IRAK1,TMEM160,TNNC2,HPRT1,OPN1LW,PPP2R3B,ARL2BP,NOMO1,FDFT1,TCF15,LILRB3,FAM50A,LAIR2,IL3
TF	Factor: CREB1; motif: NRRTGACGTMA	TF:M09887	false	0.0007158530156986353	3.14517614113355	6035	30	11	62700	GNL3,TNNC2,HPRT1,ARMCX6,UBB,PPP2R3B,ARL2BP,GTF2H1,LILRB3,FAM50A,HLA-DQB1
TF	Factor: GATA-3; motif: MGATAASATCT	TF:M12195	false	0.0007186387521435183	3.143489367442649	3929	30	9	62700	TNNC2,ARMCX6,NOMO1,FDFT1,GTF2H1,MT1A,LAIR2,MTMR10,IL3
TF	Factor: Elk-1:FOXI1; motif: ACCGGAAGTRTMAACAN	TF:M08216	false	0.0007250563498658661	3.1396282396568633	7234	30	12	62700	GNL3,HIGD1B,TMEM160,ARMCX6,PPP2R3B,NOMO1,FDFT1,GTF2H1,LILRB3,HLA-DQB1,MTMR10,IL3
TF	Factor: AR; motif: ARGAACANNNTGTNC	TF:M07204	false	0.0007250563498658661	3.1396282396568633	4949	30	10	62700	GNL3,HIGD1B,KRT34,TNNC2,OPN1LW,ITGB1BP2,LAIR2,HLA-DQB1,MTMR10,RPH3AL
TF	Factor: AP-2; motif: SNNNCCNCAGGCN	TF:M00915	false	0.0007315781866682553	3.135739252280969	9846	30	14	62700	IRAK1,KRT34,TMEM160,HPRT1,UBB,PPP2R3B,ARL2BP,NOMO1,FDFT1,GTF2H1,LILRB3,FAM50A,MTMR10,RPH3AL
TF	Factor: RAR-gamma; motif: NAGGTCAAAAGGTCAN	TF:M11806	false	0.0007376510164387644	3.132149054818233	2204	30	7	62700	HIGD1B,KRT34,ARMCX6,UBB,ARL2BP,FDFT1,MTMR10
TF	Factor: ATF-3; motif: GGCGCSSNSNGRTSACGTSA; match class: 1	TF:M04744_1	false	0.0007437905110941749	3.128549366452612	4972	30	10	62700	HIGD1B,KRT34,TNNC2,HPRT1,ARMCX6,PPP2R3B,TCF15,GTF2H1,FAM50A,FTHL17
TF	Factor: TWIST; motif: CACCTGG	TF:M03582	false	0.0007463530827509396	3.127055669024143	8532	30	13	62700	GNL3,TNNC2,HPRT1,UBB,PPP2R3B,ARL2BP,FDFT1,TCF15,GTF2H1,LILRB3,FTHL17,MTMR10,IL3
TF	Factor: E2F-3; motif: NTTTTGGCGCCAAAAN	TF:M11526	false	0.0007505337091059745	3.1246297972915302	7273	30	12	62700	GNL3,AMELX,KRT34,CCL23,OPN1LW,ARMCX6,ITGB1BP2,FDFT1,LILRB3,FAM50A,FTHL17,HLA-DQB1
TF	Factor: Ikaros; motif: TGGGAGN; match class: 1	TF:M07260_1	false	0.0007505583047558453	3.1246155653125176	7275	30	12	62700	HIGD1B,KRT34,TNNC2,HPRT1,OPN1LW,UBB,PPP2R3B,NOMO1,GTF2H1,LILRB3,FAM50A,LAIR2
TF	Factor: MAF; motif: NGCTGAGTCAN	TF:M00983	false	0.000758249294068822	3.1201879853458947	6097	30	11	62700	IRAK1,KRT34,CCL23,ARMCX6,ARL2BP,FDFT1,TCF15,GTF2H1,LILRB3,MT1A,IL3
TF	Factor: POU4F3; motif: CTAATYW	TF:M07061	false	0.0007611715268229109	3.1185174657541346	7290	30	12	62700	HIGD1B,AMELX,KRT34,TMEM160,TNNC2,HPRT1,ARMCX6,UBB,FTHL17,LAIR2,HLA-DQB1,IL3
TF	Factor: Isl2; motif: YTAAGTG	TF:M02080	false	0.0007653660620436007	3.1161307992240976	6106	30	11	62700	CCL23,TMEM160,HPRT1,UBB,ITGB1BP2,NOMO1,MT1A,FAM50A,LAIR2,MTMR10,IL3
TF	Factor: DATF1; motif: SNGGRRGCWGNGGG	TF:M09724	false	0.0007720755075721447	3.11234022438143	8573	30	13	62700	IRAK1,HIGD1B,CCL23,TMEM160,TNNC2,OPN1LW,ARL2BP,TCF15,LILRB3,FAM50A,LAIR2,RPH3AL,IL3
TF	Factor: AR; motif: GGTACANNRTGTTCT	TF:M00481	false	0.0007794463818620482	3.1082137545769335	5012	30	10	62700	IRAK1,AMELX,OPN1LW,ITGB1BP2,PPP2R3B,TCF15,LILRB3,MT1A,FAM50A,RPH3AL
TF	Factor: ZNF462; motif: YYYYCTSCWG	TF:M12707	false	0.0007864267869854447	3.1043417021420496	9939	30	14	62700	GNL3,IRAK1,HIGD1B,AMELX,KRT34,CCL23,HPRT1,OPN1LW,ARMCX6,UBB,MT1A,FAM50A,RPH3AL,IL3
TF	Factor: Sp1; motif: CCCCGCCCCN	TF:M00933	false	0.0007974988354124872	3.0982699424705302	9955	30	14	62700	GNL3,IRAK1,HIGD1B,TMEM160,HPRT1,UBB,PPP2R3B,ARL2BP,NOMO1,FDFT1,FAM50A,FTHL17,MTMR10,IL3
TF	Factor: RUNX3; motif: NRACCGCAAACCGCAN	TF:M04109	false	0.0008177342922403447	3.0873877894333206	9979	30	14	62700	IRAK1,HPRT1,OPN1LW,ARMCX6,UBB,ARL2BP,NOMO1,FDFT1,TCF15,LILRB3,FAM50A,HLA-DQB1,MTMR10,RPH3AL
TF	Factor: Lmx1; motif: RDNTAATT	TF:M07386	false	0.0008189352733127599	3.0867504224812934	6161	30	11	62700	HIGD1B,AMELX,KRT34,CCL23,TMEM160,HPRT1,UBB,ARL2BP,NOMO1,FTHL17,LAIR2
TF	Factor: ATF2; motif: VGTGACGTMACN	TF:M00179	false	0.0008282452463871797	3.0818410480191885	6170	30	11	62700	KRT34,TNNC2,HPRT1,ARMCX6,UBB,PPP2R3B,ARL2BP,TCF15,GTF2H1,FAM50A,HLA-DQB1
TF	Factor: SRY; motif: AACAATNNNCATTGTT; match class: 1	TF:M04556_1	false	0.0008384073069626686	3.076544945341577	6181	30	11	62700	GNL3,CCL23,ARMCX6,UBB,ITGB1BP2,ARL2BP,TCF15,FTHL17,LAIR2,HLA-DQB1,MTMR10
TF	Factor: Alx-4; motif: NNCRTTAN	TF:M10880	false	0.0008708477711364073	3.060057755363735	8690	30	13	62700	GNL3,AMELX,ARMCX6,UBB,ITGB1BP2,ARL2BP,NOMO1,FDFT1,LILRB3,MT1A,FAM50A,LAIR2,MTMR10
TF	Factor: RNF96; motif: BCCCGCRGCC	TF:M01199	false	0.0008893008089423807	3.0509513126331136	8709	30	13	62700	GNL3,IRAK1,HPRT1,UBB,PPP2R3B,ARL2BP,NOMO1,TCF15,GTF2H1,FAM50A,FTHL17,MTMR10,RPH3AL
TF	Factor: NR1B1; motif: NRGGTCANNRGGTCAN; match class: 1	TF:M11795_1	false	0.0008932076729683223	3.049047554842103	2291	30	7	62700	HIGD1B,UBB,ARL2BP,FDFT1,LILRB3,FTHL17,MTMR10
TF	Factor: HSF1; motif: GAANNTTCTRGNAN	TF:M02017	false	0.0008932076729683223	3.049047554842103	4079	30	9	62700	HIGD1B,AMELX,TNNC2,HPRT1,OPN1LW,UBB,FDFT1,MT1A,LAIR2
TF	Factor: BTEB2; motif: RGGGNGKGGN	TF:M07277	false	0.0008932076729683223	3.049047554842103	8719	30	13	62700	GNL3,IRAK1,HIGD1B,TMEM160,HPRT1,PPP2R3B,ARL2BP,NOMO1,FDFT1,FAM50A,FTHL17,MTMR10,IL3
TF	Factor: Barhl-1; motif: NTAAACGN	TF:M10578	false	0.0008932076729683223	3.049047554842103	6235	30	11	62700	GNL3,AMELX,TNNC2,ARMCX6,PPP2R3B,ARL2BP,FDFT1,GTF2H1,HLA-DQB1,RPH3AL,IL3
TF	Factor: PRX-2; motif: NNCRTTAN	TF:M10887	false	0.0009047514387739208	3.0434707175858002	8735	30	13	62700	GNL3,HIGD1B,AMELX,KRT34,UBB,ITGB1BP2,ARL2BP,TCF15,LILRB3,MT1A,FAM50A,LAIR2,MTMR10
TF	Factor: p300; motif: NNNGGGAGTNNNNS	TF:M00033	false	0.0009094855665252564	3.041204188770014	8741	30	13	62700	GNL3,TMEM160,ARMCX6,PPP2R3B,ARL2BP,FDFT1,TCF15,GTF2H1,MT1A,FAM50A,HLA-DQB1,RPH3AL,IL3
TF	Factor: NFATc2; motif: NTTTCCGCGGAAAN; match class: 1	TF:M11983_1	false	0.0009136713613852959	3.0392099876385843	7462	30	12	62700	GNL3,IRAK1,AMELX,HPRT1,OPN1LW,NOMO1,TCF15,LILRB3,FTHL17,HLA-DQB1,MTMR10,RPH3AL
TF	Factor: Gli2; motif: GACCACCCANG; match class: 1	TF:M01703_1	false	0.0009167977819138073	3.037726446100681	492	30	4	62700	OPN1LW,UBB,GTF2H1,LILRB3
TF	Factor: c-Myc; motif: CACGTGGC	TF:M03867	false	0.0009172137366501019	3.0375294496827596	7471	30	12	62700	GNL3,HIGD1B,TNNC2,HPRT1,ARMCX6,PPP2R3B,ARL2BP,FDFT1,TCF15,GTF2H1,MT1A,IL3
TF	Factor: POU3F2; motif: TAATTANNNNNNTAATTA	TF:M11913	false	0.0009172137366501019	3.0375294496827596	4100	30	9	62700	GNL3,AMELX,KRT34,CCL23,ARMCX6,UBB,NOMO1,HLA-DQB1,IL3
TF	Factor: Pbx; motif: NKTGATTGACRKSN	TF:M01967	false	0.0009172137366501019	3.0375294496827596	5137	30	10	62700	TMEM160,TNNC2,UBB,ARL2BP,FDFT1,GTF2H1,LILRB3,FAM50A,HLA-DQB1,IL3
TF	Factor: Elk-1:TEF; motif: RCCGGAAGTTACGTAAN	TF:M08232	false	0.0009205353037691696	3.035959551062051	6268	30	11	62700	IRAK1,AMELX,KRT34,PPP2R3B,ARL2BP,FDFT1,TCF15,GTF2H1,FTHL17,MTMR10,RPH3AL
TF	Factor: MYB; motif: NNCAACTGNN; match class: 1	TF:M09813_1	false	0.0009608359656810019	3.017350748939395	974	30	5	62700	KRT34,MT1A,LAIR2,HLA-DQB1,IL3
TF	Factor: Dlx-7; motif: NTCRTTAN	TF:M10600	false	0.0009608359656810019	3.017350748939395	7511	30	12	62700	HIGD1B,AMELX,TMEM160,ARMCX6,UBB,ITGB1BP2,NOMO1,GTF2H1,LILRB3,LAIR2,HLA-DQB1,MTMR10
TF	Factor: PTF1; motif: SCAGCTGNYNNNNYYCNN	TF:M10043	false	0.000975266409833656	3.0108767335152753	3186	30	8	62700	IRAK1,KRT34,TNNC2,UBB,NOMO1,FDFT1,LILRB3,FTHL17
TF	Factor: YY1; motif: CAANATGGCGGC; match class: 1	TF:M10436_1	false	0.0009765027491813965	3.0103265296903823	2336	30	7	62700	IRAK1,HPRT1,PPP2R3B,GTF2H1,LILRB3,FTHL17,MTMR10
TF	Factor: Tbx5; motif: TNAGGTGTKV; match class: 1	TF:M01020_1	false	0.0010402575195246498	2.9828591362163333	4179	30	9	62700	HIGD1B,ARMCX6,UBB,ITGB1BP2,FDFT1,MT1A,LAIR2,MTMR10,RPH3AL
TF	Factor: c-Jun; motif: NATGACGTCAYN; match class: 1	TF:M11266_1	false	0.0010402575195246498	2.9828591362163333	6366	30	11	62700	HIGD1B,TNNC2,HPRT1,UBB,PPP2R3B,GTF2H1,MT1A,FAM50A,LAIR2,HLA-DQB1,IL3
TF	Factor: PR; motif: RGNACATTYTGTNCTN	TF:M10042	false	0.0010572504689379857	2.9758221135519447	3233	30	8	62700	IRAK1,OPN1LW,ITGB1BP2,PPP2R3B,TCF15,MT1A,HLA-DQB1,RPH3AL
TF	Factor: Isl2; motif: YTAAGTG	TF:M02082	false	0.0010629302986050993	2.9734952132976527	7613	30	12	62700	CCL23,TMEM160,HPRT1,UBB,ITGB1BP2,NOMO1,MT1A,FAM50A,LAIR2,MTMR10,RPH3AL,IL3
TF	Factor: HOXA10; motif: NGTCGTAAAAN; match class: 1	TF:M10795_1	false	0.0010629302986050993	2.9734952132976527	1628	30	6	62700	GNL3,HPRT1,ITGB1BP2,GTF2H1,LAIR2,MTMR10
TF	Factor: LBP9; motif: ACYRGTTNNAACYRGT	TF:M11491	false	0.0010629302986050993	2.9734952132976527	5252	30	10	62700	GNL3,AMELX,HPRT1,OPN1LW,ARMCX6,FDFT1,GTF2H1,LILRB3,MT1A,HLA-DQB1
TF	Factor: NFATc1; motif: NTTTCCRTNNAYGGAAAN	TF:M11979	false	0.0010629302986050993	2.9734952132976527	8910	30	13	62700	GNL3,HIGD1B,AMELX,CCL23,TMEM160,ARMCX6,UBB,ITGB1BP2,ARL2BP,TCF15,GTF2H1,HLA-DQB1,RPH3AL
TF	Factor: ATF-3; motif: GATGAYGTCATN; match class: 1	TF:M11288_1	false	0.001067187666243962	2.9717592026489856	1630	30	6	62700	UBB,GTF2H1,MT1A,FAM50A,LAIR2,IL3
TF	Factor: Pasx-5; motif: GTCACGSTT; match class: 1	TF:M04765_1	false	0.0010783293604618874	2.9672485697761406	4210	30	9	62700	GNL3,IRAK1,OPN1LW,ITGB1BP2,FAM50A,LAIR2,HLA-DQB1,RPH3AL,IL3
TF	Factor: SREBP-1; motif: KATCACCCCAC	TF:M00221	false	0.0010856968243567321	2.9642914324736624	7634	30	12	62700	IRAK1,AMELX,OPN1LW,UBB,PPP2R3B,ARL2BP,FDFT1,GTF2H1,MT1A,FTHL17,LAIR2,MTMR10
TF	Factor: EAR2; motif: YGNNCTTTGNCCTK	TF:M01728	false	0.0011100060597625011	2.9546746502996197	6432	30	11	62700	HIGD1B,AMELX,KRT34,CCL23,TMEM160,ARL2BP,GTF2H1,MT1A,FAM50A,LAIR2,HLA-DQB1
TF	Factor: GR; motif: NNNNNNCNNTNTGTNCTNN	TF:M00192	false	0.0011117693425498974	2.9539853059630294	7660	30	12	62700	KRT34,TNNC2,OPN1LW,ITGB1BP2,TCF15,LILRB3,MT1A,FAM50A,LAIR2,HLA-DQB1,RPH3AL,IL3
TF	Factor: LBP9; motif: ACYRGTTNNAACYRGT; match class: 1	TF:M11491_1	false	0.0011136051351876908	2.9532687750588225	4235	30	9	62700	GNL3,AMELX,HPRT1,OPN1LW,ARMCX6,FDFT1,LILRB3,MT1A,HLA-DQB1
TF	Factor: REST; motif: AAGGTGCT	TF:M04926	false	0.0011156232734054457	2.9524824343431235	6440	30	11	62700	IRAK1,AMELX,TNNC2,HPRT1,OPN1LW,ARMCX6,FDFT1,TCF15,GTF2H1,LILRB3,MT1A
TF	Factor: Nkx3-2; motif: TRAGTG; match class: 1	TF:M01181_1	false	0.001124132407496372	2.9491825317755707	3275	30	8	62700	GNL3,CCL23,HPRT1,UBB,MT1A,LAIR2,RPH3AL,IL3
TF	Factor: GR; motif: RGNACANKNTGTNCY; match class: 1	TF:M09625_1	false	0.0011255347848657163	2.948641078502829	4244	30	9	62700	IRAK1,HPRT1,OPN1LW,ITGB1BP2,PPP2R3B,TCF15,MT1A,HLA-DQB1,RPH3AL
TF	Factor: ISL2; motif: SCACTTAN	TF:M11015	false	0.0011274339004186539	2.9479089106694527	4246	30	9	62700	GNL3,CCL23,TMEM160,HPRT1,ITGB1BP2,MT1A,HLA-DQB1,RPH3AL,IL3
TF	Factor: PLAGL2; motif: AAGGACC	TF:M05548	false	0.0011274339004186539	2.9479089106694527	4247	30	9	62700	TMEM160,HPRT1,OPN1LW,LILRB3,MT1A,HLA-DQB1,MTMR10,RPH3AL,IL3
TF	Factor: Zfx; motif: SNSCAGGCCKCGSCSS	TF:M01593	false	0.0011375815587351974	2.9440174568784254	4253	30	9	62700	GNL3,IRAK1,TNNC2,HPRT1,OPN1LW,PPP2R3B,ARL2BP,NOMO1,MTMR10
TF	Factor: E2F2; motif: AAAAATGGCGCCAAAAWG; match class: 1	TF:M03958_1	false	0.0011436803387660575	2.9416953448694083	4257	30	9	62700	AMELX,CCL23,ARMCX6,ITGB1BP2,GTF2H1,FAM50A,HLA-DQB1,MTMR10,RPH3AL
TF	Factor: Msx-1; motif: CNGTAWNTG	TF:M00394	false	0.0011439391741189723	2.9415970673671064	9002	30	13	62700	KRT34,CCL23,TMEM160,HPRT1,UBB,ITGB1BP2,PPP2R3B,ARL2BP,MT1A,LAIR2,HLA-DQB1,MTMR10,IL3
TF	Factor: LRF; motif: NGKGGGTSNCN	TF:M07387	false	0.0011694750864668943	2.932009025607885	5335	30	10	62700	GNL3,IRAK1,CCL23,TMEM160,HPRT1,OPN1LW,GTF2H1,MT1A,RPH3AL,IL3
TF	Factor: FOXO1A:ETV7; motif: NWMAACAGGAMNNNCTTCCNN; match class: 1	TF:M08304_1	false	0.0011723194248328078	2.9309540388799973	7718	30	12	62700	HIGD1B,AMELX,OPN1LW,UBB,ITGB1BP2,NOMO1,FDFT1,GTF2H1,LILRB3,FAM50A,LAIR2,RPH3AL
TF	Factor: ATF-3; motif: NRTGACGTCAYN; match class: 1	TF:M11289_1	false	0.0011833506722338115	2.9268865381713582	1672	30	6	62700	HPRT1,UBB,GTF2H1,FAM50A,LAIR2,IL3
TF	Factor: Smad4; motif: TGTCTGN	TF:M01889	false	0.0012131203484764032	2.916096112499837	5362	30	10	62700	HIGD1B,KRT34,CCL23,TMEM160,ARL2BP,TCF15,GTF2H1,LILRB3,LAIR2,HLA-DQB1
TF	Factor: Oct-1; motif: NNGAATATKCANNNN	TF:M00136	false	0.0012172100236118404	2.9146344799242985	4298	30	9	62700	GNL3,AMELX,CCL23,OPN1LW,UBB,ARL2BP,LILRB3,FTHL17,HLA-DQB1
TF	Factor: LBP9; motif: ACYRGTNNNNACYRGT	TF:M11492	false	0.0012314683953413047	2.909576729504945	7763	30	12	62700	GNL3,AMELX,HPRT1,OPN1LW,ARMCX6,PPP2R3B,ARL2BP,FDFT1,LILRB3,FTHL17,HLA-DQB1,IL3
TF	Factor: RXR:RAR; motif: RGKTCANNNRGAGGTCA	TF:M02272	false	0.0012376870660206535	2.9073891474645284	6533	30	11	62700	TNNC2,ARMCX6,ITGB1BP2,PPP2R3B,NOMO1,FDFT1,LILRB3,MT1A,FTHL17,RPH3AL,IL3
TF	Factor: ZNF436; motif: TCCTCCAGGAAGCCY; match class: 1	TF:M10477_1	false	0.00125670718096036	2.9007659033065223	9098	30	13	62700	IRAK1,KRT34,TNNC2,HPRT1,OPN1LW,ITGB1BP2,FDFT1,TCF15,LILRB3,MT1A,FAM50A,MTMR10,RPH3AL
TF	Factor: Pit-1; motif: NNWWATTCAT	TF:M03559	false	0.0012570684198210894	2.900641083855737	5392	30	10	62700	AMELX,CCL23,ARMCX6,UBB,PPP2R3B,FDFT1,GTF2H1,FTHL17,HLA-DQB1,IL3
TF	Factor: JunD; motif: NRTGACGTCATS; match class: 1	TF:M11270_1	false	0.0012830780337208718	2.8917469300757235	4336	30	9	62700	HPRT1,ARMCX6,UBB,PPP2R3B,GTF2H1,MT1A,FAM50A,LAIR2,IL3
TF	Factor: c-Myc:Max; motif: NANCACGTGNNW	TF:M00123	false	0.0012943756423136736	2.887939668250573	3360	30	8	62700	AMELX,CCL23,HPRT1,OPN1LW,NOMO1,TCF15,GTF2H1,MTMR10
TF	Factor: six4; motif: NCGTATCRTN	TF:M11024	false	0.0012967058158496383	2.8871585412982173	5418	30	10	62700	AMELX,CCL23,ARMCX6,ITGB1BP2,ARL2BP,LILRB3,FTHL17,HLA-DQB1,MTMR10,IL3
TF	Factor: HoxA5; motif: RTCATTAN	TF:M10704	false	0.0013080267549573441	2.8833833726696247	5426	30	10	62700	HIGD1B,AMELX,TMEM160,ARMCX6,ITGB1BP2,NOMO1,GTF2H1,LILRB3,HLA-DQB1,MTMR10
TF	Factor: Six-3; motif: NWBTAATNYYWN	TF:M07428	false	0.0013080267549573441	2.8833833726696247	3367	30	8	62700	AMELX,KRT34,CCL23,TMEM160,NOMO1,MT1A,HLA-DQB1,MTMR10
TF	Factor: IRF-4; motif: AAGTTTC	TF:M04855	false	0.0013147644337032243	2.881152052731082	7833	30	12	62700	AMELX,KRT34,TNNC2,OPN1LW,ARMCX6,UBB,ITGB1BP2,FDFT1,TCF15,MT1A,LAIR2,RPH3AL
TF	Factor: MEF-2C; motif: TATTTWT; match class: 1	TF:M02025_1	false	0.0013271128102341097	2.8770921586880767	7842	30	12	62700	GNL3,HIGD1B,AMELX,CCL23,TNNC2,HPRT1,UBB,ITGB1BP2,NOMO1,GTF2H1,FTHL17,HLA-DQB1
TF	Factor: ATF4; motif: CVTGACGYMABG	TF:M00514	false	0.0013272008954052943	2.877063333983811	5439	30	10	62700	HIGD1B,TMEM160,HPRT1,UBB,PPP2R3B,ARL2BP,GTF2H1,MT1A,FAM50A,RPH3AL
TF	Factor: Smad2; motif: AGACAN; match class: 1	TF:M03580_1	false	0.0013287978565361435	2.87654108111	9166	30	13	62700	AMELX,KRT34,TMEM160,OPN1LW,ARMCX6,PPP2R3B,ARL2BP,GTF2H1,LILRB3,LAIR2,HLA-DQB1,RPH3AL,IL3
TF	Factor: ZNF189; motif: RSNNGGAACAGMR	TF:M09835	false	0.001334899928339424	2.874551290253689	3382	30	8	62700	AMELX,OPN1LW,UBB,PPP2R3B,GTF2H1,MT1A,RPH3AL,IL3
TF	Factor: JUND; motif: NATGAGTCAT	TF:M08934	false	0.0013376844625381003	2.8736463173152367	4370	30	9	62700	IRAK1,KRT34,CCL23,TNNC2,ITGB1BP2,FDFT1,GTF2H1,HLA-DQB1,MTMR10
TF	Factor: GATAD2A; motif: CCTKTG; match class: 1	TF:M09726_1	false	0.0013473996340003258	2.870503574952511	9183	30	13	62700	IRAK1,AMELX,CCL23,OPN1LW,ARMCX6,UBB,ITGB1BP2,LILRB3,FAM50A,LAIR2,HLA-DQB1,MTMR10,IL3
TF	Factor: NF-YA; motif: YTCTSATTGGYYRN	TF:M04683	false	0.001360708917542478	2.8662347690108465	1728	30	6	62700	TNNC2,UBB,ARL2BP,FDFT1,HLA-DQB1,IL3
TF	Factor: B-ATF; motif: NNAYGACACN	TF:M11301	false	0.0013610682451593486	2.866120098343279	7874	30	12	62700	HIGD1B,TNNC2,OPN1LW,UBB,ARL2BP,FDFT1,GTF2H1,LILRB3,MT1A,FAM50A,MTMR10,RPH3AL
TF	Factor: MIF-1; motif: NNGTTGCWWGGYAACNGS; match class: 1	TF:M00279_1	false	0.0013610682451593486	2.866120098343279	5463	30	10	62700	IRAK1,CCL23,OPN1LW,UBB,ITGB1BP2,ARL2BP,TCF15,MT1A,FTHL17,RPH3AL
TF	Factor: LXR;; motif: NTGACCKNNAGTRACCYNN	TF:M03795	false	0.0013687905703752975	2.863662995319733	6634	30	11	62700	GNL3,TMEM160,TNNC2,HPRT1,UBB,ITGB1BP2,LILRB3,LAIR2,HLA-DQB1,MTMR10,RPH3AL
TF	Factor: AML1a; motif: TGTGGT; match class: 1	TF:M00271_1	false	0.0013894074000194748	2.857170392391946	5483	30	10	62700	GNL3,KRT34,OPN1LW,ITGB1BP2,ARL2BP,NOMO1,FAM50A,FTHL17,LAIR2,RPH3AL
TF	Factor: AML1; motif: TGTGGT; match class: 1	TF:M02084_1	false	0.0013894074000194748	2.857170392391946	5483	30	10	62700	GNL3,KRT34,OPN1LW,ITGB1BP2,ARL2BP,NOMO1,FAM50A,FTHL17,LAIR2,RPH3AL
TF	Factor: AML1; motif: TGTGGT; match class: 1	TF:M00751_1	false	0.0013894074000194748	2.857170392391946	5483	30	10	62700	GNL3,KRT34,OPN1LW,ITGB1BP2,ARL2BP,NOMO1,FAM50A,FTHL17,LAIR2,RPH3AL
TF	Factor: Bcl-6; motif: NTTYCTAGRA; match class: 1	TF:M02085_1	false	0.001398139302739384	2.854449555774123	1084	30	5	62700	IRAK1,CCL23,TNNC2,ITGB1BP2,IL3
TF	Factor: rfx3:SREBP-2; motif: ATGGYAACRTCACGTGAY; match class: 1	TF:M08412_1	false	0.0014284337069856757	2.845139910239853	4420	30	9	62700	IRAK1,HIGD1B,AMELX,CCL23,HPRT1,OPN1LW,FDFT1,GTF2H1,LAIR2
TF	Factor: Tax/CREB; motif: GGGGGTTGACGYANA	TF:M00114	false	0.0014286181131391716	2.845083847851037	6676	30	11	62700	GNL3,HIGD1B,KRT34,TMEM160,UBB,PPP2R3B,FDFT1,GTF2H1,FAM50A,FTHL17,LAIR2
TF	Factor: HOXA10; motif: NRTCGTAAANN; match class: 1	TF:M10799_1	false	0.0014305993434172313	2.844481978613788	1091	30	5	62700	HPRT1,ITGB1BP2,GTF2H1,LAIR2,MTMR10
TF	Factor: AR; motif: GGAACGGWACATGTTCT	TF:M08190	false	0.001434663974494561	2.8432498070217758	7934	30	12	62700	HIGD1B,AMELX,HPRT1,UBB,PPP2R3B,NOMO1,TCF15,GTF2H1,FAM50A,FTHL17,MTMR10,RPH3AL
TF	Factor: NFATc1; motif: TTTCCAYWRTGGAAA	TF:M04052	false	0.001434663974494561	2.8432498070217758	6683	30	11	62700	GNL3,AMELX,KRT34,CCL23,ARMCX6,ITGB1BP2,ARL2BP,FDFT1,GTF2H1,RPH3AL,IL3
TF	Factor: GATA-1; motif: NCWGATAACA	TF:M00346	false	0.0014479949791030065	2.8392329440446997	4433	30	9	62700	AMELX,ARMCX6,ITGB1BP2,FDFT1,MT1A,FAM50A,FTHL17,RPH3AL,IL3
TF	Factor: Six-2; motif: NCGTATCRNN	TF:M11031	false	0.0014519416341769872	2.8380508412559897	9276	30	13	62700	HIGD1B,AMELX,CCL23,ARMCX6,ITGB1BP2,ARL2BP,NOMO1,LILRB3,MT1A,FTHL17,HLA-DQB1,MTMR10,IL3
TF	Factor: LHX4; motif: NTCRTTAN	TF:M11008	false	0.0014563051335911557	2.8367476195621606	6698	30	11	62700	GNL3,AMELX,CCL23,ARMCX6,UBB,ARL2BP,NOMO1,FDFT1,FAM50A,LAIR2,MTMR10
TF	Factor: GATA-3; motif: MGATAACGATCT	TF:M12194	false	0.0014588308968859923	2.835995047246796	3444	30	8	62700	HPRT1,NOMO1,FDFT1,LILRB3,FAM50A,MTMR10,RPH3AL,IL3
TF	Factor: NF-E2; motif: TGCTGAGTCAY	TF:M00037	false	0.0014610754148952519	2.835327366935261	6703	30	11	62700	IRAK1,KRT34,CCL23,TMEM160,FDFT1,TCF15,GTF2H1,LILRB3,MT1A,RPH3AL,IL3
TF	Factor: Pax-3; motif: TCGTCACRCTTHM; match class: 1	TF:M00360_1	false	0.0014825116093758973	2.8290018970408335	5541	30	10	62700	GNL3,HIGD1B,HPRT1,ARMCX6,UBB,ARL2BP,TCF15,FAM50A,FTHL17,RPH3AL
TF	Factor: ISL2; motif: GCAMTTAR	TF:M04379	false	0.0014881186290245023	2.8273624465608647	4455	30	9	62700	GNL3,CCL23,TMEM160,HPRT1,ITGB1BP2,LAIR2,HLA-DQB1,RPH3AL,IL3
TF	Factor: E2F-3:FOXO6; motif: NAATGACACGCGCCCMC; match class: 1	TF:M08209_1	false	0.001488968236884132	2.8271145666488198	7976	30	12	62700	HIGD1B,HPRT1,OPN1LW,UBB,PPP2R3B,NOMO1,FDFT1,GTF2H1,LILRB3,FAM50A,MTMR10,RPH3AL
TF	Factor: DBP; motif: TTRCATAANN	TF:M07038	false	0.0015264145218706123	2.8163275108670023	5565	30	10	62700	AMELX,KRT34,ARMCX6,UBB,FDFT1,TCF15,GTF2H1,FTHL17,LAIR2,HLA-DQB1
TF	Factor: hoxa9; motif: GYMATWANNN	TF:M10786	false	0.0015360481817481033	2.8135951614274597	8006	30	12	62700	GNL3,HIGD1B,KRT34,CCL23,HPRT1,ARMCX6,ARL2BP,NOMO1,TCF15,FTHL17,LAIR2,RPH3AL
TF	Factor: foxl2; motif: NACGTMAACAN	TF:M11578	false	0.0015460390392090363	2.810779543859479	5576	30	10	62700	KRT34,ARMCX6,UBB,ARL2BP,FDFT1,TCF15,GTF2H1,MT1A,LAIR2,HLA-DQB1
TF	Factor: ATF-3; motif: NRTGACGTCAYN; match class: 1	TF:M11291_1	false	0.001552655482435005	2.8089248988599373	4486	30	9	62700	HIGD1B,HPRT1,UBB,PPP2R3B,GTF2H1,MT1A,FAM50A,LAIR2,HLA-DQB1
TF	Factor: gsh-1; motif: NTMATNRN	TF:M10750	false	0.0015977306419582128	2.796496435642438	8043	30	12	62700	GNL3,AMELX,CCL23,TMEM160,ARMCX6,ARL2BP,NOMO1,FDFT1,GTF2H1,LILRB3,HLA-DQB1,IL3
TF	Factor: POU3F1; motif: TAATKANNNNNTMATTA; match class: 1	TF:M11927_1	false	0.0016233831224664712	2.789578973496289	1129	30	5	62700	AMELX,CCL23,TMEM160,HLA-DQB1,IL3
TF	Factor: Pit-1; motif: NTAATTTATKCGY	TF:M11949	false	0.0016233831224664712	2.789578973496289	5613	30	10	62700	AMELX,KRT34,CCL23,TMEM160,ARMCX6,UBB,ARL2BP,GTF2H1,HLA-DQB1,MTMR10
TF	Factor: RARA; motif: AGGTCANNYAAAGGTCA	TF:M08019	false	0.0016237222199218756	2.7894882661500735	5616	30	10	62700	OPN1LW,ARMCX6,ITGB1BP2,ARL2BP,FDFT1,GTF2H1,LILRB3,FTHL17,MTMR10,IL3
TF	Factor: TFEA; motif: GYCASVTGACYN; match class: 1	TF:M03890_1	false	0.0016426951387562855	2.784443028068824	600	30	4	62700	ARMCX6,GTF2H1,FAM50A,RPH3AL
TF	Factor: TFEA; motif: GYCASVTGACYN	TF:M03890	false	0.0016462737138135907	2.783497956173387	2609	30	7	62700	GNL3,IRAK1,ARMCX6,ARL2BP,GTF2H1,FAM50A,RPH3AL
TF	Factor: DEC1; motif: CNCACRTGASC	TF:M03572	false	0.00165567386172521	2.781025207407689	6819	30	11	62700	GNL3,IRAK1,TMEM160,OPN1LW,ARMCX6,FDFT1,TCF15,GTF2H1,MT1A,FTHL17,IL3
TF	Factor: c-Rel; motif: NGGGAATYTCCN	TF:M03545	false	0.00165567386172521	2.781025207407689	5633	30	10	62700	GNL3,HIGD1B,KRT34,CCL23,TNNC2,UBB,LILRB3,MT1A,FAM50A,RPH3AL
TF	Factor: POU3F1; motif: NTAATKWATGCNN	TF:M11929	false	0.0016851138823804279	2.7733707435652653	6835	30	11	62700	HIGD1B,AMELX,CCL23,TMEM160,UBB,ITGB1BP2,FDFT1,MT1A,LAIR2,HLA-DQB1,MTMR10
TF	Factor: c-Jun; motif: NRTGAGTCAYN	TF:M09965	false	0.001685768564840879	2.7732020488759668	4547	30	9	62700	IRAK1,KRT34,CCL23,TNNC2,FDFT1,GTF2H1,LILRB3,FTHL17,IL3
TF	Factor: ARP-1; motif: TGARCCYTTGAMCCCW	TF:M00155	false	0.0016983188394848526	2.7699807727316488	5658	30	10	62700	HIGD1B,TMEM160,TNNC2,HPRT1,OPN1LW,ARMCX6,UBB,ARL2BP,NOMO1,MTMR10
TF	Factor: FOXO1A:Net; motif: RWMAACAGGAAGTN	TF:M08302	false	0.0016983188394848526	2.7699807727316488	9458	30	13	62700	CCL23,TMEM160,HPRT1,OPN1LW,ARMCX6,ITGB1BP2,PPP2R3B,FDFT1,GTF2H1,LILRB3,FAM50A,FTHL17,IL3
TF	Factor: RUNX3; motif: NRACCGCANWAACCRCAN	TF:M04110	false	0.0016983188394848526	2.7699807727316488	9456	30	13	62700	IRAK1,HIGD1B,TMEM160,HPRT1,OPN1LW,UBB,PPP2R3B,ARL2BP,NOMO1,FDFT1,LILRB3,MT1A,FAM50A
TF	Factor: SMAD; motif: TNGNCAGACWN	TF:M00974	false	0.0017484577951721546	2.7573448463659234	4573	30	9	62700	HIGD1B,AMELX,CCL23,OPN1LW,ITGB1BP2,TCF15,GTF2H1,LILRB3,HLA-DQB1
TF	Factor: ZNF684; motif: MAAGGGGTGGACTGT; match class: 1	TF:M10550_1	false	0.001763938917427852	2.753516457913569	9496	30	13	62700	GNL3,IRAK1,KRT34,TMEM160,TNNC2,OPN1LW,UBB,ARL2BP,FDFT1,GTF2H1,LILRB3,MT1A,FTHL17
TF	Factor: Ik-2; motif: NNNTGGGAWNNC	TF:M00087	false	0.001798706612086367	2.745039668862835	3574	30	8	62700	HIGD1B,KRT34,TNNC2,HPRT1,ARMCX6,ARL2BP,MT1A,LAIR2
TF	Factor: E2F2; motif: AAAATGGCGCCATTTT; match class: 1	TF:M04517_1	false	0.0017992084129039086	2.744918526853659	3575	30	8	62700	CCL23,OPN1LW,UBB,ITGB1BP2,PPP2R3B,ARL2BP,MT1A,LAIR2
TF	Factor: MAF; motif: GCTGAGTCAN	TF:M07296	false	0.0018137557111569114	2.741421207044889	5709	30	10	62700	IRAK1,CCL23,OPN1LW,UBB,FDFT1,LILRB3,MT1A,LAIR2,RPH3AL,IL3
TF	Factor: C-FOS; motif: NATGAGTCATN	TF:M08946	false	0.0018201948148066972	2.739882127142589	2662	30	7	62700	CCL23,ITGB1BP2,NOMO1,TCF15,GTF2H1,LAIR2,MTMR10
TF	Factor: P53; motif: NNNGRCATGCCCAGRCATGYCY	TF:M12647	false	0.0018209250947922766	2.7397079188879268	5714	30	10	62700	IRAK1,KRT34,TMEM160,HPRT1,OPN1LW,UBB,ARL2BP,TCF15,MT1A,FAM50A
TF	Factor: RelA-p65; motif: AAATCCCCT	TF:M04814	false	0.0018339970667048417	2.7366013632760957	4609	30	9	62700	AMELX,HPRT1,UBB,NOMO1,TCF15,GTF2H1,FTHL17,HLA-DQB1,RPH3AL
TF	Factor: p53; motif: RGRCWWGYCYNGRCWWGYYY	TF:M01652	false	0.001839031149458517	2.7354109146317547	8194	30	12	62700	GNL3,IRAK1,KRT34,TMEM160,HPRT1,OPN1LW,UBB,ARL2BP,TCF15,GTF2H1,MT1A,FAM50A
TF	Factor: ER-alpha; motif: AGGTCASMNTGACCY	TF:M09909	false	0.001839146218764736	2.7353837414099433	6921	30	11	62700	KRT34,TNNC2,OPN1LW,UBB,ARL2BP,NOMO1,LILRB3,MT1A,FAM50A,FTHL17,MTMR10
TF	Factor: MEF-2A; motif: SKYTAAAAATAACYCH	TF:M00406	false	0.001839146218764736	2.7353837414099433	1169	30	5	62700	AMELX,TNNC2,ARL2BP,FTHL17,HLA-DQB1
TF	Factor: MAZ; motif: GGGGAGGG	TF:M00649	false	0.0018394770027338522	2.7353056373779583	9550	30	13	62700	IRAK1,HIGD1B,TMEM160,TNNC2,HPRT1,UBB,NOMO1,GTF2H1,LILRB3,MT1A,FTHL17,MTMR10,IL3
TF	Factor: p73; motif: NGRCATGYYTGNRCWTGYYN	TF:M09644	false	0.001842146061012536	2.7346759382125003	3595	30	8	62700	GNL3,TMEM160,ARMCX6,UBB,LILRB3,MT1A,FTHL17,RPH3AL
TF	Factor: SREBP-1; motif: NATCACGTGAY	TF:M00220	false	0.0018522522499755814	2.7322998689972264	4621	30	9	62700	TMEM160,TNNC2,HPRT1,OPN1LW,ARMCX6,FDFT1,GTF2H1,MT1A,LAIR2
TF	Factor: NFATc2; motif: NTTTCCGCGGAAAN	TF:M11983	false	0.0018888974318967257	2.723791623851936	8228	30	12	62700	GNL3,IRAK1,AMELX,HPRT1,OPN1LW,NOMO1,TCF15,LILRB3,FTHL17,HLA-DQB1,MTMR10,RPH3AL
TF	Factor: E2A; motif: CAGNTGNN	TF:M07353	false	0.0019265483979375288	2.715220076350857	2696	30	7	62700	HIGD1B,TNNC2,HPRT1,PPP2R3B,ARL2BP,MT1A,IL3
TF	Factor: PEA3; motif: ACWTCCK	TF:M00655	false	0.0019343285490465909	2.713469758319479	9609	30	13	62700	IRAK1,CCL23,OPN1LW,UBB,ARL2BP,TCF15,GTF2H1,MT1A,FTHL17,LAIR2,HLA-DQB1,RPH3AL,IL3
TF	Factor: p53; motif: GGACATGCCCGGGCATGTCY; match class: 1	TF:M00034_1	false	0.0019629859237356244	2.707082814646485	2706	30	7	62700	IRAK1,KRT34,TMEM160,TNNC2,FTHL17,RPH3AL,IL3
TF	Factor: AP-2gamma; motif: GCCYNNGGS	TF:M00470	false	0.001966526398797893	2.7063002192134	9629	30	13	62700	IRAK1,HIGD1B,TMEM160,PPP2R3B,ARL2BP,NOMO1,FDFT1,TCF15,GTF2H1,LILRB3,FAM50A,LAIR2,MTMR10
TF	Factor: ISL2; motif: NCAMTTAN	TF:M11014	false	0.0019707281750167855	2.7053732743666323	3640	30	8	62700	GNL3,CCL23,TMEM160,HPRT1,ITGB1BP2,HLA-DQB1,RPH3AL,IL3
TF	Factor: rfx3:SRF; motif: TRGCAACNNNNNCCNWATANGGN; match class: 1	TF:M08623_1	false	0.001971678010880057	2.7051640069991096	8276	30	12	62700	IRAK1,AMELX,TMEM160,PPP2R3B,ARL2BP,FDFT1,TCF15,FAM50A,FTHL17,MTMR10,RPH3AL,IL3
TF	Factor: T3R-beta; motif: RTGACCTYACRTGACCTYA	TF:M11819	false	0.0019752486569030955	2.7043782248358195	6996	30	11	62700	IRAK1,KRT34,CCL23,TMEM160,TNNC2,HPRT1,NOMO1,TCF15,GTF2H1,LAIR2,IL3
TF	Factor: HSF1; motif: NTTCTRGAAVNTTCTYM	TF:M01023	false	0.0020082303909346685	2.6971864649473765	2720	30	7	62700	GNL3,HIGD1B,TNNC2,HPRT1,OPN1LW,UBB,IL3
TF	Factor: En-2; motif: NTCRTTARN	TF:M10858	false	0.0020150800578102534	2.695707694944932	8299	30	12	62700	AMELX,CCL23,TMEM160,ARMCX6,UBB,ITGB1BP2,NOMO1,LILRB3,LAIR2,HLA-DQB1,MTMR10,IL3
TF	Factor: ATF-2; motif: RRTGANGTCAY; match class: 1	TF:M09867_1	false	0.0020319653900047366	2.6920836935623162	1202	30	5	62700	UBB,GTF2H1,FAM50A,LAIR2,IL3
TF	Factor: NRL; motif: NNNNTGCTGAC	TF:M04224	false	0.0020352865956151486	2.691374427652283	4696	30	9	62700	AMELX,TNNC2,HPRT1,ITGB1BP2,ARL2BP,GTF2H1,MT1A,LAIR2,RPH3AL
TF	Factor: ATF-3; motif: RTKRCGTCANN	TF:M01863	false	0.0020352865956151486	2.691374427652283	1904	30	6	62700	TNNC2,TCF15,GTF2H1,FAM50A,FTHL17,HLA-DQB1
TF	Factor: HFH2; motif: NNWAYRTAAACW	TF:M11555	false	0.0020352865956151486	2.691374427652283	4697	30	9	62700	CCL23,HPRT1,OPN1LW,UBB,PPP2R3B,NOMO1,FDFT1,MTMR10,RPH3AL
TF	Factor: c-Jun; motif: NATGACTCATN	TF:M11265	false	0.002038618195684349	2.690664103811822	4699	30	9	62700	KRT34,CCL23,TNNC2,ITGB1BP2,FDFT1,GTF2H1,FTHL17,LAIR2,MTMR10
TF	Factor: MafG; motif: TGCTGACNTR	TF:M11354	false	0.0020548594728023555	2.6872178731909804	1909	30	6	62700	AMELX,ITGB1BP2,ARL2BP,GTF2H1,LAIR2,RPH3AL
TF	Factor: ZNF148; motif: NNCCCCTCCCCC	TF:M12464	false	0.0020589931646172737	2.6863450951371544	7040	30	11	62700	HIGD1B,TNNC2,HPRT1,UBB,ITGB1BP2,TCF15,LILRB3,MT1A,FTHL17,MTMR10,IL3
TF	Factor: SREBP-1; motif: RTCACCCCAY	TF:M07405	false	0.0021003730411678035	2.6777035646314093	7062	30	11	62700	GNL3,HIGD1B,KRT34,UBB,PPP2R3B,ARL2BP,FDFT1,GTF2H1,FTHL17,LAIR2,MTMR10
TF	Factor: Meis1b:Hoxa9:Pbx1a; motif: RTGATTTATGNS	TF:M07453	false	0.0021036448295432358	2.6770275827645493	654	30	4	62700	ARMCX6,FTHL17,HLA-DQB1,RPH3AL
TF	Factor: Sp1; motif: RGGGMGGRGSNGGGG	TF:M10529	false	0.002104431114352954	2.6768652857135495	7066	30	11	62700	IRAK1,TNNC2,HPRT1,OPN1LW,ARMCX6,UBB,ITGB1BP2,PPP2R3B,NOMO1,LILRB3,FAM50A
TF	Factor: meis1; motif: NTGATTKATKNN	TF:M09988	false	0.0021391984698592224	2.669748920727161	658	30	4	62700	ITGB1BP2,FTHL17,HLA-DQB1,RPH3AL
TF	Factor: AP-2beta; motif: NSCCYNRGGSN; match class: 1	TF:M11477_1	false	0.0021391984698592224	2.669748920727161	7084	30	11	62700	IRAK1,KRT34,HPRT1,OPN1LW,ITGB1BP2,PPP2R3B,ARL2BP,FDFT1,GTF2H1,HLA-DQB1,IL3
TF	Factor: RARA; motif: GAGGTCAAAAGGTCAAKK	TF:M08018	false	0.0021391984698592224	2.669748920727161	4741	30	9	62700	HIGD1B,KRT34,TMEM160,UBB,ARL2BP,FDFT1,LAIR2,MTMR10,IL3
TF	Factor: YY2; motif: NCCGCCATNTY	TF:M03925	false	0.0021391984698592224	2.669748920727161	4740	30	9	62700	IRAK1,AMELX,HPRT1,OPN1LW,ARMCX6,PPP2R3B,FDFT1,GTF2H1,FTHL17
TF	Factor: pitx2; motif: NNTAAWCCCA	TF:M02114	false	0.00215665009601454	2.6662203109460596	4749	30	9	62700	HIGD1B,KRT34,TMEM160,HPRT1,OPN1LW,UBB,NOMO1,FTHL17,LAIR2
TF	Factor: Pitx2; motif: WNTAAWCCCA	TF:M07056	false	0.00215665009601454	2.6662203109460596	4749	30	9	62700	HIGD1B,KRT34,TMEM160,HPRT1,OPN1LW,UBB,NOMO1,FTHL17,LAIR2
TF	Factor: c-Rel; motif: NRNRGGGRAATKCCA	TF:M10046	false	0.002170418269818601	2.6634565634926783	4754	30	9	62700	GNL3,HIGD1B,HPRT1,UBB,NOMO1,TCF15,LILRB3,HLA-DQB1,IL3
TF	Factor: Hoxa9; motif: NTTAAWTAMA	TF:M07457	false	0.002170534230402888	2.6634333607315868	4755	30	9	62700	GNL3,AMELX,CCL23,PPP2R3B,ARL2BP,NOMO1,GTF2H1,HLA-DQB1,MTMR10
TF	Factor: RXR-alpha; motif: NNGNNRNNNARAGGTCANNG	TF:M10055	false	0.002176257489609808	2.662289721243658	5889	30	10	62700	IRAK1,HIGD1B,CCL23,OPN1LW,UBB,ITGB1BP2,FDFT1,LILRB3,FAM50A,LAIR2
TF	Factor: sp4; motif: NNNGCYCCGCCCCCY	TF:M10530	false	0.002186404697517671	2.6602694482273006	8403	30	12	62700	GNL3,IRAK1,HIGD1B,TMEM160,HPRT1,PPP2R3B,ARL2BP,NOMO1,FAM50A,FTHL17,MTMR10,IL3
TF	Factor: CREB1; motif: NRTGATGTCAYN; match class: 1	TF:M11216_1	false	0.0021981746813111826	2.657937798666319	1233	30	5	62700	UBB,GTF2H1,FAM50A,LAIR2,IL3
TF	Factor: Six-3; motif: NNGTATCRNN	TF:M11034	false	0.002207231890854471	2.656152037645732	3728	30	8	62700	AMELX,CCL23,ITGB1BP2,ARL2BP,LILRB3,FTHL17,HLA-DQB1,IL3
TF	Factor: AP-2beta; motif: NSCCYNRGGSN	TF:M11477	false	0.0022170560933258217	2.6542233187422117	8422	30	12	62700	IRAK1,KRT34,HPRT1,OPN1LW,ITGB1BP2,PPP2R3B,ARL2BP,FDFT1,GTF2H1,FAM50A,HLA-DQB1,IL3
TF	Factor: CREB1; motif: NRTGAYGTCAYN	TF:M11222	false	0.0022288415280617767	2.651920809014129	3735	30	8	62700	HIGD1B,UBB,ITGB1BP2,GTF2H1,MT1A,FAM50A,LAIR2,IL3
TF	Factor: NR1B2; motif: NTGACCY	TF:M02111	false	0.002230883597252571	2.6515230896846695	9802	30	13	62700	IRAK1,HIGD1B,CCL23,TNNC2,OPN1LW,ARL2BP,NOMO1,LILRB3,MT1A,FAM50A,FTHL17,MTMR10,RPH3AL
TF	Factor: Sox-10; motif: MAANRRNNNCWTTGTT	TF:M10065	false	0.0022342397415392877	2.650870227441867	7136	30	11	62700	AMELX,KRT34,CCL23,TNNC2,ARMCX6,ITGB1BP2,TCF15,GTF2H1,LAIR2,RPH3AL,IL3
TF	Factor: Elk-1; motif: NAAACMGGAAGTNCVH	TF:M00007	false	0.002234534634718691	2.650812909497407	5919	30	10	62700	CCL23,OPN1LW,ARMCX6,ARL2BP,GTF2H1,MT1A,FTHL17,LAIR2,HLA-DQB1,IL3
TF	Factor: HOXB5; motif: GTCATTAN	TF:M10701	false	0.0022373566772747678	2.650264775570624	5921	30	10	62700	HIGD1B,AMELX,TMEM160,ARMCX6,ITGB1BP2,NOMO1,GTF2H1,LILRB3,HLA-DQB1,MTMR10
TF	Factor: YY1; motif: NNNCGGCCATCTTGNCTSNW	TF:M00069	false	0.0022439473004192247	2.6489873467946112	8442	30	12	62700	IRAK1,HIGD1B,TMEM160,TNNC2,OPN1LW,UBB,FDFT1,TCF15,LILRB3,MT1A,MTMR10,IL3
TF	Factor: Nrf-2; motif: NTGCTGAGTCAKN	TF:M00821	false	0.0022439473004192247	2.6489873467946112	4789	30	9	62700	KRT34,CCL23,OPN1LW,ARMCX6,UBB,GTF2H1,LILRB3,LAIR2,IL3
TF	Factor: ZNF154; motif: NGTGAAATCAGA	TF:M05668	false	0.002260091004907418	2.645874073182957	52	30	2	62700	KRT34,TCF15
TF	Factor: Hey1; motif: NGCACGYGYN; match class: 1	TF:M11056_1	false	0.002260091004907418	2.645874073182957	673	30	4	62700	GNL3,PPP2R3B,TCF15,GTF2H1
TF	Factor: Six-2; motif: NNGTATCRNN	TF:M11030	false	0.0022860166346472133	2.640920613700488	7163	30	11	62700	AMELX,CCL23,ARMCX6,ITGB1BP2,ARL2BP,NOMO1,LILRB3,FTHL17,HLA-DQB1,MTMR10,IL3
TF	Factor: C-JUN:FRA-1; motif: NNATGACTCATNN	TF:M08938	false	0.002288083753087016	2.6405280826596877	3759	30	8	62700	IRAK1,KRT34,CCL23,TNNC2,FDFT1,GTF2H1,LILRB3,IL3
TF	Factor: Spic; motif: NGNGGAASTN	TF:M02077	false	0.002288083753087016	2.6405280826596877	8466	30	12	62700	IRAK1,CCL23,TMEM160,TNNC2,HPRT1,ARL2BP,FDFT1,GTF2H1,LILRB3,FAM50A,FTHL17,RPH3AL
TF	Factor: CREB1; motif: NRTGACGYN	TF:M11217	false	0.0023005610058499802	2.6381662457059796	2815	30	7	62700	GNL3,HPRT1,ARMCX6,UBB,PPP2R3B,FAM50A,HLA-DQB1
TF	Factor: c-Ets-2; motif: NCCGGAAGTG	TF:M08759	false	0.0023005610058499802	2.6381662457059796	8479	30	12	62700	IRAK1,TMEM160,ARMCX6,UBB,ARL2BP,FDFT1,TCF15,GTF2H1,FTHL17,MTMR10,RPH3AL,IL3
TF	Factor: ER71:C/EBPdelta; motif: NNCGGAWRTTRCGYAAN	TF:M08246	false	0.0023005610058499802	2.6381662457059796	8480	30	12	62700	GNL3,IRAK1,HIGD1B,AMELX,KRT34,ARL2BP,FDFT1,TCF15,GTF2H1,FTHL17,LAIR2,RPH3AL
TF	Factor: YB-1; motif: CCAMTCNGMR; match class: 1	TF:M03805_1	false	0.0023005610058499802	2.6381662457059796	3766	30	8	62700	HIGD1B,CCL23,TMEM160,UBB,ITGB1BP2,ARL2BP,TCF15,IL3
TF	Factor: VDR; motif: NRRGTTCA	TF:M08979	false	0.0023005610058499802	2.6381662457059796	4813	30	9	62700	HIGD1B,KRT34,TMEM160,TNNC2,OPN1LW,ARMCX6,LILRB3,FTHL17,IL3
TF	Factor: CREB1; motif: NRTGACGTCANN; match class: 1	TF:M11223_1	false	0.0023005610058499802	2.6381662457059796	2815	30	7	62700	HPRT1,ARMCX6,PPP2R3B,ARL2BP,GTF2H1,FAM50A,HLA-DQB1
TF	Factor: ATF-3; motif: NRTGACGTCAYN	TF:M11289	false	0.002307874851454788	2.636787745254705	4820	30	9	62700	HIGD1B,HPRT1,UBB,ITGB1BP2,GTF2H1,MT1A,FAM50A,LAIR2,IL3
TF	Factor: STAT3; motif: NTTCYKGGAAN	TF:M07229	false	0.002318542439450418	2.634784950210081	3774	30	8	62700	IRAK1,TMEM160,TNNC2,ARMCX6,ITGB1BP2,TCF15,GTF2H1,MT1A
TF	Factor: MafB; motif: GNTGAC; match class: 1	TF:M01227_1	false	0.002318542439450418	2.634784950210081	4824	30	9	62700	TNNC2,HPRT1,ITGB1BP2,ARL2BP,FDFT1,GTF2H1,FAM50A,LAIR2,HLA-DQB1
TF	Factor: Oct-2; motif: NNNATTATGCAW	TF:M11894	false	0.0023292748828512896	2.6327792563940213	3779	30	8	62700	OPN1LW,UBB,PPP2R3B,GTF2H1,LILRB3,FTHL17,LAIR2,HLA-DQB1
TF	Factor: CREB1; motif: NNNTGATGTCANN	TF:M12486	false	0.0023292748828512896	2.6327792563940213	3779	30	8	62700	HIGD1B,UBB,ITGB1BP2,GTF2H1,MT1A,FAM50A,LAIR2,IL3
TF	Factor: YY1; motif: NAANATGGCGNNN	TF:M08982	false	0.0023482902894818537	2.629248217761939	7204	30	11	62700	IRAK1,HIGD1B,AMELX,TMEM160,HPRT1,OPN1LW,ARMCX6,UBB,PPP2R3B,NOMO1,FTHL17
TF	Factor: USF; motif: GYCACGTGNC	TF:M00187	false	0.002364531775699082	2.6262548453541825	3789	30	8	62700	GNL3,IRAK1,CCL23,ARMCX6,PPP2R3B,FDFT1,GTF2H1,RPH3AL
TF	Factor: VDR,; motif: RRTGNMCYTNNTGAMCCNYNT	TF:M00966	false	0.0023681085915915343	2.625598386557365	9897	30	13	62700	AMELX,CCL23,TNNC2,HPRT1,UBB,ITGB1BP2,PPP2R3B,FDFT1,MT1A,FAM50A,HLA-DQB1,RPH3AL,IL3
TF	Factor: ATF2; motif: NTGACRTCAYC; match class: 1	TF:M12581_1	false	0.0024101229031067237	2.617960810213476	1271	30	5	62700	UBB,GTF2H1,FAM50A,LAIR2,IL3
TF	Factor: Rarb; motif: AGGTCANNYARAGGTCA	TF:M08035	false	0.0024256924428797334	2.615164264816369	6007	30	10	62700	CCL23,OPN1LW,ARMCX6,ITGB1BP2,ARL2BP,FDFT1,LILRB3,MT1A,MTMR10,IL3
TF	Factor: AP-2gamma; motif: NTGSCCTGRGGSNN	TF:M09591	false	0.0024413109364873472	2.61237690333546	8549	30	12	62700	IRAK1,HIGD1B,KRT34,HPRT1,PPP2R3B,NOMO1,FDFT1,GTF2H1,FAM50A,LAIR2,HLA-DQB1,IL3
TF	Factor: Elk-1:PDEF; motif: NCMGGAMGGANATCCGGN	TF:M08227	false	0.0024668345231146616	2.607859982293211	8561	30	12	62700	GNL3,IRAK1,HIGD1B,AMELX,TNNC2,ARL2BP,FDFT1,TCF15,LILRB3,MT1A,LAIR2,HLA-DQB1
TF	Factor: p63; motif: RRACATGTCNRGACATGTYY	TF:M01656	false	0.0024668345231146616	2.607859982293211	3817	30	8	62700	GNL3,KRT34,HPRT1,ITGB1BP2,FDFT1,LILRB3,MT1A,RPH3AL
TF	Factor: JUND:C-FOS; motif: NNATGAGTCATNN	TF:M08933	false	0.0024728008367656744	2.6068108609847656	4878	30	9	62700	IRAK1,KRT34,CCL23,TNNC2,FDFT1,GTF2H1,LILRB3,FTHL17,IL3
TF	Factor: Oct-2; motif: NNNATTATGCAN	TF:M11897	false	0.002488191641313389	2.6041161731935687	4883	30	9	62700	GNL3,AMELX,OPN1LW,FDFT1,GTF2H1,LILRB3,FTHL17,LAIR2,HLA-DQB1
TF	Factor: C-Fos; motif: NNTGACTCAN	TF:M07600	false	0.002527382052985385	2.597329102772701	2871	30	7	62700	IRAK1,KRT34,TNNC2,FDFT1,GTF2H1,LILRB3,IL3
TF	Factor: AP-1; motif: NTGASTCAG	TF:M00199	false	0.0025384434375071126	2.5954325092545396	4898	30	9	62700	IRAK1,KRT34,CCL23,TNNC2,FDFT1,GTF2H1,LILRB3,MT1A,IL3
TF	Factor: GATA-3; motif: AGATAACGATCW	TF:M12192	false	0.0025502846978828477	2.5934113349315653	4902	30	9	62700	HPRT1,NOMO1,FDFT1,LILRB3,FAM50A,HLA-DQB1,MTMR10,RPH3AL,IL3
TF	Factor: Nrf2; motif: NNTGACTCAGCAN	TF:M07265	false	0.0025505280734916193	2.593369891856222	4903	30	9	62700	IRAK1,TMEM160,OPN1LW,UBB,TCF15,LILRB3,LAIR2,RPH3AL,IL3
TF	Factor: LKLF; motif: GGGGTGGKSN	TF:M07261	false	0.002582192359160596	2.588011408308848	10000	30	13	62700	IRAK1,KRT34,TMEM160,TNNC2,HPRT1,ARMCX6,ARL2BP,FDFT1,TCF15,LILRB3,MT1A,FTHL17,IL3
TF	Factor: NF-Y; motif: NCTGATTGGYTASY	TF:M00209	false	0.002582192359160596	2.588011408308848	3850	30	8	62700	HIGD1B,CCL23,TMEM160,TNNC2,UBB,ARL2BP,FDFT1,HLA-DQB1
TF	Factor: NRL; motif: NNWWNTGCTGACN	TF:M11370	false	0.002586462983265039	2.5872937327116046	1296	30	5	62700	AMELX,HPRT1,MT1A,LAIR2,RPH3AL
TF	Factor: SREBP-2; motif: RTGGGGTGAY	TF:M07406	false	0.002591709913215625	2.5864136101085538	6070	30	10	62700	GNL3,HIGD1B,KRT34,OPN1LW,ARL2BP,FDFT1,GTF2H1,FTHL17,LAIR2,MTMR10
TF	Factor: JunD; motif: RTGACGTCA	TF:M04681	false	0.0025982480819581955	2.58531938464029	6074	30	10	62700	HIGD1B,AMELX,TMEM160,UBB,ITGB1BP2,GTF2H1,MT1A,FAM50A,LAIR2,IL3
TF	Factor: c-MAF; motif: NYGCTGACN	TF:M11356	false	0.0025982480819581955	2.58531938464029	708	30	4	62700	ARL2BP,GTF2H1,LAIR2,RPH3AL
TF	Factor: AP-2alphaA; motif: ANMGCCTNAGGCKNT	TF:M01047	false	0.0026202799634568157	2.5816523040662287	8634	30	12	62700	IRAK1,KRT34,OPN1LW,PPP2R3B,ARL2BP,NOMO1,TCF15,LILRB3,FAM50A,HLA-DQB1,MTMR10,IL3
TF	Factor: AP-2alphaA; motif: ANMGCCTNAGGCKNT; match class: 1	TF:M01047_1	false	0.0026202799634568157	2.5816523040662287	8634	30	12	62700	IRAK1,KRT34,OPN1LW,PPP2R3B,ARL2BP,NOMO1,TCF15,LILRB3,FAM50A,HLA-DQB1,MTMR10,IL3
TF	Factor: POU3F2; motif: TAATTANNNNNNTAATTA; match class: 1	TF:M11913_1	false	0.0026457481732497174	2.577451495058852	2041	30	6	62700	AMELX,KRT34,ARMCX6,UBB,NOMO1,HLA-DQB1
TF	Factor: NFATc1; motif: TTTTCCATGGAAAN	TF:M04053	false	0.0026502855110769616	2.5767073376835445	8647	30	12	62700	GNL3,AMELX,KRT34,HPRT1,OPN1LW,UBB,NOMO1,LILRB3,FTHL17,MTMR10,RPH3AL,IL3
TF	Factor: DPRX; motif: NNGGATTANN	TF:M04306	false	0.0026535395031953763	2.5761744426522446	4941	30	9	62700	HIGD1B,TMEM160,ARMCX6,UBB,ITGB1BP2,ARL2BP,FDFT1,MT1A,HLA-DQB1
TF	Factor: ipf1; motif: TSNGYCATTANNNNC	TF:M01013	false	0.0026535395031953763	2.5761744426522446	2904	30	7	62700	HIGD1B,CCL23,TMEM160,ARMCX6,ITGB1BP2,LILRB3,MTMR10
TF	Factor: GABP; motif: CACTTCCGGNNN	TF:M01258	false	0.0026535395031953763	2.5761744426522446	2905	30	7	62700	IRAK1,TMEM160,ARL2BP,FDFT1,GTF2H1,FTHL17,RPH3AL
TF	Factor: MafB; motif: CRCTGACNANN	TF:M03830	false	0.0026541260266152713	2.5760784592545067	7337	30	11	62700	GNL3,AMELX,TNNC2,ARMCX6,ARL2BP,TCF15,LILRB3,MT1A,HLA-DQB1,MTMR10,IL3
TF	Factor: BCL-6; motif: NYGCTTTCKAGGAANN	TF:M12341	false	0.002656089629283719	2.5757572738648027	6100	30	10	62700	IRAK1,HIGD1B,AMELX,TNNC2,HPRT1,UBB,ITGB1BP2,FTHL17,MTMR10,IL3
TF	Factor: SREBP-1; motif: NNNGTGGGGTGAN	TF:M04632	false	0.002657140503225901	2.5755854805304903	4945	30	9	62700	GNL3,KRT34,PPP2R3B,ARL2BP,FDFT1,GTF2H1,FTHL17,LAIR2,MTMR10
TF	Factor: ZNF714; motif: NSGKTGGGCCGM	TF:M05938	false	0.002687431894970203	2.5706625328487687	718	30	4	62700	GNL3,UBB,PPP2R3B,TCF15
TF	Factor: HMGXB3; motif: NRGCCAATSRGNRNNS	TF:M12616	false	0.002687431894970203	2.5706625328487687	2915	30	7	62700	TMEM160,UBB,ARL2BP,FDFT1,TCF15,HLA-DQB1,IL3
TF	Factor: NeuroD; motif: NNSCWGCTGNSY	TF:M01288	false	0.002706625427318833	2.5675718425318035	4961	30	9	62700	IRAK1,KRT34,OPN1LW,ITGB1BP2,NOMO1,TCF15,MT1A,FTHL17,RPH3AL
TF	Factor: BCL-6; motif: WRCTTTCKAGGRAT	TF:M01185	false	0.0027084327523663743	2.567281943033681	6121	30	10	62700	HIGD1B,AMELX,CCL23,ARMCX6,UBB,ITGB1BP2,NOMO1,FDFT1,LAIR2,IL3
TF	Factor: ATF-4; motif: GGATGATGTCATCC; match class: 1	TF:M11334_1	false	0.002722694612259917	2.5650010680423794	2059	30	6	62700	TNNC2,GTF2H1,MT1A,LAIR2,HLA-DQB1,IL3
TF	Factor: E2A; motif: NRMCASCTGCNNN	TF:M02088	false	0.0027335090866926373	2.5632794780943877	2926	30	7	62700	GNL3,KRT34,TNNC2,HPRT1,ARL2BP,MT1A,IL3
TF	Factor: CREB1; motif: NRTGACGTCANN	TF:M11223	false	0.0027467079294355855	2.5611875187294966	2929	30	7	62700	HPRT1,ARMCX6,PPP2R3B,ARL2BP,GTF2H1,FAM50A,HLA-DQB1
TF	Factor: LBP-1; motif: NRCCGGTNNNNACCGGYN; match class: 1	TF:M11490_1	false	0.002758330591818943	2.559353683918491	6139	30	10	62700	GNL3,IRAK1,HPRT1,OPN1LW,ARMCX6,PPP2R3B,ARL2BP,FDFT1,LILRB3,IL3
TF	Factor: JUN; motif: NRTGACTCA	TF:M12589	false	0.0027623582309955264	2.55872000147923	3908	30	8	62700	IRAK1,KRT34,CCL23,TNNC2,FDFT1,GTF2H1,LILRB3,IL3
TF	Factor: AML3; motif: KGKNTGTGGTTTKK	TF:M10053	false	0.0027676485414191215	2.557889060968675	1325	30	5	62700	GNL3,KRT34,UBB,TCF15,IL3
TF	Factor: DLX6; motif: NWRNGYAAWYA	TF:M12595	false	0.0028122981178160243	2.550938643801599	3920	30	8	62700	GNL3,CCL23,TNNC2,FDFT1,GTF2H1,FTHL17,HLA-DQB1,RPH3AL
TF	Factor: HMX2; motif: ANCAMTTAANN	TF:M04334	false	0.002829084189005552	2.5483541284438513	4999	30	9	62700	KRT34,CCL23,HPRT1,OPN1LW,ITGB1BP2,MT1A,LAIR2,HLA-DQB1,IL3
TF	Factor: ERF:Dlx-3; motif: NNCGGAANNNNNNNATTN	TF:M08534	false	0.0028482730660858028	2.5454183768998693	3929	30	8	62700	GNL3,HPRT1,ARMCX6,UBB,ITGB1BP2,NOMO1,TCF15,FTHL17
TF	Factor: NFATc1; motif: NTTTCCRTNNAYGGAAAN; match class: 1	TF:M11979_1	false	0.002868843364600725	2.5422931630633805	8747	30	12	62700	GNL3,HIGD1B,AMELX,CCL23,TMEM160,ARMCX6,UBB,ARL2BP,TCF15,GTF2H1,HLA-DQB1,RPH3AL
TF	Factor: DEC1; motif: GTCACGTGAC; match class: 1	TF:M11074_1	false	0.002879681737214384	2.5406555078690123	3937	30	8	62700	IRAK1,HIGD1B,CCL23,HPRT1,ARMCX6,PPP2R3B,TCF15,GTF2H1
TF	Factor: NF-1A; motif: NGCCARN	TF:M03554	false	0.002881141053886606	2.5404354791631714	5015	30	9	62700	HIGD1B,AMELX,KRT34,TNNC2,ARL2BP,TCF15,MT1A,FTHL17,RPH3AL
TF	Factor: Sp2; motif: WGGGCGG	TF:M05332	false	0.00288638078903031	2.5396463746751166	8759	30	12	62700	GNL3,IRAK1,HIGD1B,TMEM160,HPRT1,OPN1LW,UBB,FDFT1,LILRB3,MT1A,FAM50A,IL3
TF	Factor: CPBP; motif: NGGGCGG	TF:M05444	false	0.00288638078903031	2.5396463746751166	8759	30	12	62700	GNL3,IRAK1,HIGD1B,TMEM160,HPRT1,OPN1LW,UBB,FDFT1,LILRB3,MT1A,FAM50A,IL3
TF	Factor: Sp6; motif: WGGGCGG	TF:M05361	false	0.00288638078903031	2.5396463746751166	8759	30	12	62700	GNL3,IRAK1,HIGD1B,TMEM160,HPRT1,OPN1LW,UBB,FDFT1,LILRB3,MT1A,FAM50A,IL3
TF	Factor: Six-1; motif: NNGTATCRNN	TF:M11026	false	0.00289745977186304	2.5379825850379403	6189	30	10	62700	AMELX,CCL23,ITGB1BP2,ARL2BP,NOMO1,LILRB3,FTHL17,HLA-DQB1,MTMR10,IL3
TF	Factor: GR; motif: NNNNNNNGKACNNNNTGTTCTNNNNNN	TF:M00955	false	0.0028999596928470338	2.5376080384099295	5024	30	9	62700	CCL23,HPRT1,OPN1LW,FAM50A,LAIR2,HLA-DQB1,MTMR10,RPH3AL,IL3
TF	Factor: CDP:T-bet; motif: NTCACACNYYRATCRATM	TF:M08203	false	0.0029237442925135436	2.5340606129749386	6198	30	10	62700	HIGD1B,AMELX,KRT34,HPRT1,OPN1LW,ITGB1BP2,ARL2BP,GTF2H1,MTMR10,IL3
TF	Factor: CREM; motif: NRTGACGYMA; match class: 1	TF:M12592_1	false	0.002942844457188301	2.5312326917468004	2099	30	6	62700	GNL3,TNNC2,UBB,PPP2R3B,GTF2H1,FAM50A
TF	Factor: JunD; motif: SATGACTCATN	TF:M11269	false	0.002943481861000521	2.5311386361526966	3957	30	8	62700	CCL23,ITGB1BP2,NOMO1,TCF15,GTF2H1,FTHL17,LAIR2,MTMR10
TF	Factor: c-Myb; motif: NNWGRCAGTTRN; match class: 1	TF:M09990_1	false	0.0029495335422527187	2.5302466606467453	3959	30	8	62700	AMELX,ARMCX6,UBB,MT1A,LAIR2,HLA-DQB1,RPH3AL,IL3
TF	Factor: CKROX; motif: SCCCTCCCC	TF:M01175	false	0.0029780041825199334	2.5260746966294936	7468	30	11	62700	IRAK1,HIGD1B,TNNC2,HPRT1,UBB,NOMO1,LILRB3,MT1A,FTHL17,MTMR10,IL3
TF	Factor: BCL-6; motif: NCGYWATCTAGGAATN	TF:M12340	false	0.0029974575398114683	2.5232469601411025	5052	30	9	62700	IRAK1,HIGD1B,AMELX,TNNC2,UBB,ITGB1BP2,GTF2H1,FTHL17,LAIR2
TF	Factor: IRX5; motif: NWACAYRACAWN	TF:M04378	false	0.003018411348973002	2.5202215748932377	3975	30	8	62700	GNL3,HIGD1B,CCL23,ARL2BP,FDFT1,GTF2H1,MT1A,HLA-DQB1
TF	Factor: islet1; motif: SCAMTTAN	TF:M11012	false	0.0030192488416940885	2.5201010916403717	6230	30	10	62700	GNL3,CCL23,TMEM160,HPRT1,ITGB1BP2,MT1A,LAIR2,HLA-DQB1,RPH3AL,IL3
TF	Factor: HOXB2:Elk-1; motif: TAATKRCCGGAAGTN	TF:M08341	false	0.0030426331892541274	2.516750401728277	6237	30	10	62700	GNL3,IRAK1,TMEM160,ARMCX6,UBB,ARL2BP,GTF2H1,FTHL17,MTMR10,RPH3AL
TF	Factor: hoxa9; motif: NTGATTTATKR	TF:M09952	false	0.003067060461899486	2.513277662553383	752	30	4	62700	ARMCX6,FTHL17,HLA-DQB1,RPH3AL
TF	Factor: POU3F2; motif: NWTGCATAAWTTA	TF:M04078	false	0.003071085509562502	2.5127080911394324	3990	30	8	62700	ARMCX6,UBB,PPP2R3B,FDFT1,GTF2H1,LILRB3,HLA-DQB1,IL3
TF	Factor: AP-1; motif: NNNTGAGTCAKCN	TF:M00517	false	0.003116412647485755	2.5063450418015325	5086	30	9	62700	IRAK1,KRT34,CCL23,TNNC2,FDFT1,GTF2H1,LILRB3,RPH3AL,IL3
TF	Factor: Erg; motif: NACCGGAARYN	TF:M11392	false	0.0031285086361652176	2.504662641826392	8856	30	12	62700	GNL3,IRAK1,TMEM160,ARMCX6,UBB,ARL2BP,NOMO1,FDFT1,GTF2H1,FTHL17,MTMR10,RPH3AL
TF	Factor: CDX-2; motif: TTTATN; match class: 1	TF:M02087_1	false	0.003153582165053572	2.5011958491911925	5096	30	9	62700	GNL3,AMELX,KRT34,CCL23,TNNC2,ARMCX6,PPP2R3B,FTHL17,HLA-DQB1
TF	Factor: VDR:RXR-ALPHA; motif: NRGGTCANNNGGTTCNN; match class: 1	TF:M08980_1	false	0.0031538072749531933	2.5011648493652903	4009	30	8	62700	KRT34,TNNC2,PPP2R3B,NOMO1,GTF2H1,LILRB3,FTHL17,MTMR10
TF	Factor: HSF4; motif: NGAANRTTCTAGAAN	TF:M11659	false	0.0032256503445076503	2.49138271124369	316	30	3	62700	TNNC2,HPRT1,OPN1LW
TF	Factor: SP1; motif: GGCCCCGCCCCCN	TF:M12666	false	0.0032256503445076503	2.49138271124369	8890	30	12	62700	GNL3,IRAK1,TMEM160,HPRT1,OPN1LW,PPP2R3B,ARL2BP,NOMO1,FDFT1,MT1A,FAM50A,MTMR10
TF	Factor: HIF1; motif: NGTACGTGCNGB	TF:M00466	false	0.0032443626849418903	2.4888706022831615	3034	30	7	62700	OPN1LW,UBB,PPP2R3B,NOMO1,TCF15,LILRB3,RPH3AL
TF	Factor: PLAG1; motif: CCCCCKWNNNGGSCCC	TF:M01973	false	0.00326357484283029	2.4863064232758028	6304	30	10	62700	IRAK1,AMELX,TNNC2,HPRT1,ARMCX6,ITGB1BP2,PPP2R3B,FDFT1,LAIR2,MTMR10
TF	Factor: E2F-1:TBR2; motif: NGGTGNNANGGCGCNNTNNCRNNN; match class: 1	TF:M08523_1	false	0.003265453528313574	2.4860564924393107	7567	30	11	62700	HIGD1B,TMEM160,OPN1LW,UBB,PPP2R3B,ARL2BP,NOMO1,TCF15,LILRB3,FAM50A,MTMR10
TF	Factor: HES-1; motif: NNCKYGTGNNN	TF:M07042	false	0.003272991027501179	2.485055185254803	4036	30	8	62700	AMELX,TMEM160,HPRT1,UBB,PPP2R3B,ARL2BP,NOMO1,FTHL17
TF	Factor: AML2; motif: AACCRCAA	TF:M01759	false	0.003277626622956675	2.484440521426095	3043	30	7	62700	GNL3,IRAK1,KRT34,UBB,TCF15,MT1A,FTHL17
TF	Factor: IRX2; motif: NWACAYGACAWN	TF:M04377	false	0.003277626622956675	2.484440521426095	2155	30	6	62700	HIGD1B,ARL2BP,FDFT1,GTF2H1,MT1A,HLA-DQB1
TF	Factor: DLX2; motif: AMSMCTGACKG	TF:M08873	false	0.003285402931250902	2.4834113597152427	7578	30	11	62700	IRAK1,TNNC2,ITGB1BP2,ARL2BP,NOMO1,TCF15,GTF2H1,MT1A,LAIR2,RPH3AL,IL3
TF	Factor: E2F-3:Prrxl1; motif: SGCGCTAATTNN; match class: 1	TF:M08206_1	false	0.0032933469174646307	2.4823625187855476	5137	30	9	62700	HIGD1B,AMELX,CCL23,TMEM160,HPRT1,UBB,ARL2BP,FDFT1,FTHL17
TF	Factor: HES-1; motif: ANSBCKYGTGSCNNG; match class: 1	TF:M01009_1	false	0.003298227665897751	2.4817193697252913	320	30	3	62700	ARL2BP,FTHL17,RPH3AL
TF	Factor: NR1B1:RXR-GAMMA; motif: RRGGTCANNNNNRGGTCA	TF:M08965	false	0.0033358178789299323	2.4767976679668013	4053	30	8	62700	TNNC2,ARMCX6,ITGB1BP2,FDFT1,LILRB3,FAM50A,FTHL17,IL3
TF	Factor: CDP; motif: ATCGATNNNNNNATCRAT	TF:M03951	false	0.0033480290065832107	2.4752107880310903	4056	30	8	62700	AMELX,KRT34,ARMCX6,ITGB1BP2,ARL2BP,GTF2H1,LAIR2,MTMR10
TF	Factor: ZNF230; motif: NSNTAAAAACRA	TF:M05994	false	0.0033612091559964493	2.4735044621009243	68	30	2	62700	AMELX,NOMO1
TF	Factor: ZFX; motif: SNAGGCCNCR	TF:M10121	false	0.0033612091559964493	2.4735044621009243	4062	30	8	62700	IRAK1,HPRT1,OPN1LW,PPP2R3B,ARL2BP,NOMO1,MTMR10,RPH3AL
TF	Factor: ATF-2; motif: NNTGACGTCAN	TF:M07312	false	0.0033612091559964493	2.4735044621009243	4060	30	8	62700	TNNC2,HPRT1,ARMCX6,PPP2R3B,ARL2BP,GTF2H1,FAM50A,HLA-DQB1
TF	Factor: OLIG2; motif: CCAKCTGYTYNYNNNNNN	TF:M10019	false	0.0033612091559964493	2.4735044621009243	4061	30	8	62700	HIGD1B,KRT34,TNNC2,UBB,ITGB1BP2,FAM50A,FTHL17,RPH3AL
TF	Factor: HSF1; motif: AGAANRTTCN; match class: 1	TF:M00146_1	false	0.0033888256251894395	2.4699507775675644	779	30	4	62700	HPRT1,MT1A,FTHL17,LAIR2
TF	Factor: NFATc1; motif: NTTTCCRTNNAYGGAAAN	TF:M11981	false	0.0034142340408157166	2.466706711940969	6357	30	10	62700	GNL3,HIGD1B,AMELX,CCL23,ARMCX6,UBB,ARL2BP,TCF15,GTF2H1,HLA-DQB1
TF	Factor: MafG; motif: TGCTGACNNN	TF:M11352	false	0.003521820945105192	2.4532327280193735	2192	30	6	62700	AMELX,ITGB1BP2,ARL2BP,GTF2H1,LAIR2,RPH3AL
TF	Factor: OC-2; motif: TCAATA	TF:M02112	false	0.003521820945105192	2.4532327280193735	7653	30	11	62700	HIGD1B,AMELX,CCL23,ARMCX6,ITGB1BP2,PPP2R3B,FDFT1,FAM50A,FTHL17,RPH3AL,IL3
TF	Factor: Sox-10; motif: AACAATRGNCYATTGTT	TF:M11632	false	0.003522467046890914	2.453153061077479	5196	30	9	62700	KRT34,CCL23,ITGB1BP2,PPP2R3B,ARL2BP,TCF15,GTF2H1,FTHL17,LAIR2
TF	Factor: YY2; motif: NCCGCCATNTY; match class: 1	TF:M03925_1	false	0.0035320595800027383	2.4519719792031376	789	30	4	62700	IRAK1,HPRT1,PPP2R3B,FTHL17
TF	Factor: LBP-1; motif: CAGCTGS	TF:M00644	false	0.003535485434804794	2.4515509475861483	9009	30	12	62700	GNL3,IRAK1,HIGD1B,KRT34,TNNC2,UBB,ITGB1BP2,NOMO1,FDFT1,LILRB3,FTHL17,HLA-DQB1
TF	Factor: Oct-2; motif: ATTTGCA	TF:M04715	false	0.003549873172588053	2.449787162840424	6396	30	10	62700	HIGD1B,AMELX,KRT34,CCL23,TMEM160,HPRT1,OPN1LW,LILRB3,MT1A,FTHL17
TF	Factor: TGIF; motif: TGACAGS	TF:M10101	false	0.003549873172588053	2.449787162840424	5206	30	9	62700	GNL3,IRAK1,TNNC2,ARL2BP,NOMO1,GTF2H1,LILRB3,LAIR2,HLA-DQB1
TF	Factor: Fli-1:C/EBPbeta; motif: RNCGGAWRTTGCGCAAY	TF:M08281	false	0.0035673178167444962	2.4476581971069074	7673	30	11	62700	IRAK1,HIGD1B,AMELX,KRT34,TMEM160,OPN1LW,ARL2BP,FDFT1,GTF2H1,FTHL17,LAIR2
TF	Factor: AP-2gamma; motif: GCCYNCRGSN	TF:M03811	false	0.0035784247394966195	2.44630811232318	9030	30	12	62700	GNL3,IRAK1,KRT34,TMEM160,HPRT1,UBB,ITGB1BP2,PPP2R3B,ARL2BP,GTF2H1,LILRB3,MTMR10
TF	Factor: SPI1; motif: AAAAAGCGGAAGTW	TF:M03994	false	0.0035784247394966195	2.44630811232318	2205	30	6	62700	IRAK1,CCL23,UBB,TCF15,GTF2H1,FTHL17
TF	Factor: YY2; motif: NNCCGCCATTW; match class: 1	TF:M08020_1	false	0.0035784247394966195	2.44630811232318	71	30	2	62700	HPRT1,FTHL17
TF	Factor: GCM; motif: CNNRCCCGCATD	TF:M00634	false	0.0035784247394966195	2.44630811232318	2205	30	6	62700	IRAK1,NOMO1,FDFT1,LILRB3,FAM50A,LAIR2
TF	Factor: AML3; motif: KNKNTYTGTGGTTTK	TF:M07124	false	0.003587989027748937	2.4451488937203023	1429	30	5	62700	GNL3,KRT34,UBB,TCF15,IL3
TF	Factor: STAT; motif: NNNNNTTCTKGGA	TF:M00777	false	0.003604331190689096	2.4431753099015516	5224	30	9	62700	IRAK1,TMEM160,HPRT1,ARMCX6,ITGB1BP2,FDFT1,GTF2H1,LAIR2,IL3
TF	Factor: AR; motif: GNNCNNNNTGTTCTN	TF:M01996	false	0.003625367026409982	2.4406480195824445	3114	30	7	62700	HIGD1B,KRT34,OPN1LW,LAIR2,HLA-DQB1,MTMR10,RPH3AL
TF	Factor: HSF1; motif: NGAANRTTCKAGAAN	TF:M11657	false	0.003635281830996428	2.4394619141304124	335	30	3	62700	TNNC2,HPRT1,OPN1LW
TF	Factor: E2F-1; motif: TWSGCGCGAAAAYKR	TF:M00024	false	0.003670908391157341	2.4352264533361887	9063	30	12	62700	GNL3,AMELX,CCL23,HPRT1,ARMCX6,UBB,NOMO1,FDFT1,TCF15,FAM50A,LAIR2,MTMR10
TF	Factor: ATF-4; motif: GGATGATGTCATCC	TF:M11334	false	0.00371580416123949	2.4299471832505937	6447	30	10	62700	IRAK1,TNNC2,ITGB1BP2,PPP2R3B,GTF2H1,MT1A,FAM50A,LAIR2,HLA-DQB1,IL3
TF	Factor: RXRA; motif: RRGGTCATGACCYY	TF:M04490	false	0.0037223335132228865	2.4291847175933934	7729	30	11	62700	IRAK1,HIGD1B,HPRT1,UBB,ARL2BP,FDFT1,LILRB3,MT1A,FAM50A,FTHL17,IL3
TF	Factor: six4; motif: NCGTATCRNN	TF:M11025	false	0.00374796002187443	2.42620505022074	6462	30	10	62700	AMELX,CCL23,ARMCX6,ITGB1BP2,ARL2BP,LILRB3,FTHL17,HLA-DQB1,MTMR10,IL3
TF	Factor: CDP; motif: NWNATCGATTANYNN	TF:M00102	false	0.00374796002187443	2.42620505022074	4154	30	8	62700	GNL3,AMELX,ARMCX6,NOMO1,FDFT1,LILRB3,MT1A,IL3
TF	Factor: ELF3; motif: WACCCGGAAGTAN	TF:M03967	false	0.00374796002187443	2.42620505022074	7738	30	11	62700	IRAK1,ARMCX6,UBB,ITGB1BP2,ARL2BP,FDFT1,TCF15,GTF2H1,MT1A,FTHL17,RPH3AL
TF	Factor: ATF-3; motif: GATGAYGTCATN	TF:M11288	false	0.0037723867858064017	2.423383785094413	5270	30	9	62700	HIGD1B,AMELX,UBB,ITGB1BP2,GTF2H1,MT1A,FAM50A,LAIR2,IL3
TF	Factor: Six-6; motif: NNSTATCRNN	TF:M11037	false	0.0037788082924847346	2.4226451402681946	5273	30	9	62700	AMELX,CCL23,TNNC2,ITGB1BP2,ARL2BP,LILRB3,FTHL17,HLA-DQB1,IL3
TF	Factor: ZNF214; motif: NCMTTYYTRWGSMNNTTGATGA	TF:M10130	false	0.0037788082924847346	2.4226451402681946	811	30	4	62700	AMELX,ITGB1BP2,NOMO1,FTHL17
TF	Factor: CREB1; motif: NNNNACGTCANN	TF:M03544	false	0.00378233869157554	2.422239584614084	4163	30	8	62700	TNNC2,HPRT1,ARMCX6,PPP2R3B,ARL2BP,GTF2H1,FAM50A,HLA-DQB1
TF	Factor: nerf; motif: YRNCAGGAAGYRGSTBDS	TF:M00531	false	0.003790212254288558	2.4213364685846614	7764	30	11	62700	KRT34,CCL23,OPN1LW,ARMCX6,ITGB1BP2,FDFT1,TCF15,GTF2H1,FTHL17,RPH3AL,IL3
TF	Factor: YB-1; motif: NNNNCCAATNN; match class: 1	TF:M03862_1	false	0.003790212254288558	2.4213364685846614	3152	30	7	62700	GNL3,CCL23,TMEM160,UBB,FDFT1,TCF15,IL3
TF	Factor: NR1B1; motif: RAGGTCA	TF:M08963	false	0.003790212254288558	2.4213364685846614	5284	30	9	62700	CCL23,TNNC2,HPRT1,ARMCX6,ITGB1BP2,FDFT1,LAIR2,RPH3AL,IL3
TF	Factor: COUP-TF1; motif: TGACCTY	TF:M03542	false	0.003790212254288558	2.4213364685846614	5284	30	9	62700	CCL23,TNNC2,HPRT1,ARMCX6,ITGB1BP2,FDFT1,LAIR2,RPH3AL,IL3
TF	Factor: Fra-1; motif: NRTGACTCATN	TF:M09615	false	0.003790212254288558	2.4213364685846614	4168	30	8	62700	IRAK1,KRT34,CCL23,TNNC2,FDFT1,GTF2H1,LILRB3,IL3
TF	Factor: Smad2; motif: TGTCTGNCACCT	TF:M09656	false	0.003790212254288558	2.4213364685846614	6478	30	10	62700	HIGD1B,KRT34,TNNC2,PPP2R3B,NOMO1,FDFT1,TCF15,LILRB3,MTMR10,RPH3AL
TF	Factor: RXR-ALPHA; motif: RAGGTCA	TF:M08968	false	0.003790212254288558	2.4213364685846614	5284	30	9	62700	CCL23,TNNC2,HPRT1,ARMCX6,ITGB1BP2,FDFT1,LAIR2,RPH3AL,IL3
TF	Factor: Sox-10; motif: CWTTGTN	TF:M01131	false	0.003790212254288558	2.4213364685846614	9119	30	12	62700	GNL3,IRAK1,AMELX,CCL23,TNNC2,OPN1LW,ARL2BP,GTF2H1,MT1A,FAM50A,HLA-DQB1,RPH3AL
TF	Factor: Elk-1:HOXB13; motif: ACCGGAAGTNGTAAAN	TF:M08222	false	0.003790212254288558	2.4213364685846614	7759	30	11	62700	GNL3,IRAK1,CCL23,TMEM160,OPN1LW,UBB,NOMO1,FDFT1,GTF2H1,FTHL17,RPH3AL
TF	Factor: NKX2-8; motif: NCACTTSAN	TF:M04412	false	0.0037913947823187627	2.4212009919238695	3155	30	7	62700	HIGD1B,KRT34,TMEM160,TNNC2,ARMCX6,FDFT1,LILRB3
TF	Factor: HMX2; motif: NCAMTTAAN	TF:M10645	false	0.0037973863611942705	2.420515213763979	4175	30	8	62700	CCL23,TMEM160,HPRT1,UBB,ITGB1BP2,MT1A,LAIR2,IL3
TF	Factor: MEF-2A; motif: CTCTAAAAATAACYCY	TF:M00006	false	0.0037973863611942705	2.420515213763979	816	30	4	62700	AMELX,ARL2BP,FTHL17,HLA-DQB1
TF	Factor: DEC1; motif: GTCACGTGAC	TF:M11074	false	0.0038143894976218323	2.418574962042226	4179	30	8	62700	IRAK1,HIGD1B,CCL23,HPRT1,ARMCX6,PPP2R3B,TCF15,GTF2H1
TF	Factor: FOXK1; motif: TGTTTNCNNT	TF:M09929	false	0.003842633884729696	2.4153709919124444	4186	30	8	62700	HIGD1B,CCL23,TMEM160,PPP2R3B,FDFT1,FTHL17,HLA-DQB1,MTMR10
TF	Factor: Gli3; motif: STGGGTGGYCY	TF:M01596	false	0.003842633884729696	2.4153709919124444	2255	30	6	62700	CCL23,OPN1LW,UBB,GTF2H1,LILRB3,IL3
TF	Factor: CSX; motif: NCCACTTRAN	TF:M10640	false	0.003842633884729696	2.4153709919124444	6504	30	10	62700	HIGD1B,TMEM160,TNNC2,OPN1LW,ARMCX6,ARL2BP,FDFT1,GTF2H1,LILRB3,FTHL17
TF	Factor: Thap1; motif: SCGCCATSTTKGNTNMGGGCARNN; match class: 1	TF:M04723_1	false	0.0038761803483102495	2.411596024589842	5309	30	9	62700	GNL3,IRAK1,HIGD1B,OPN1LW,ARMCX6,PPP2R3B,FDFT1,TCF15,IL3
TF	Factor: Fra-2; motif: NRRTGASTCAB	TF:M07092	false	0.003889723649423568	2.410081252605839	3175	30	7	62700	IRAK1,KRT34,CCL23,TNNC2,FDFT1,GTF2H1,LILRB3
TF	Factor: Hey2; motif: NGCACGYGYN; match class: 1	TF:M11054_1	false	0.00390055468140009	2.4088736293985966	824	30	4	62700	GNL3,PPP2R3B,TCF15,GTF2H1
TF	Factor: ATF-1; motif: NNRTGACGYMA	TF:M09866	false	0.003953794965140743	2.4029858559674104	3185	30	7	62700	HPRT1,ARMCX6,UBB,PPP2R3B,GTF2H1,FAM50A,HLA-DQB1
TF	Factor: ZNF586; motif: CAGGCCYRGAGG; match class: 1	TF:M10491_1	false	0.003957016224322887	2.402632169061883	7820	30	11	62700	IRAK1,TNNC2,PPP2R3B,ARL2BP,NOMO1,FDFT1,TCF15,LILRB3,FAM50A,LAIR2,MTMR10
TF	Factor: ER-beta; motif: ANNSTGACCYRGNN	TF:M03821	false	0.003957016224322887	2.402632169061883	6534	30	10	62700	GNL3,CCL23,TNNC2,ARMCX6,UBB,ITGB1BP2,NOMO1,LILRB3,MT1A,FTHL17
TF	Factor: CDP; motif: ATCGATNNNNNATCRAT	TF:M03950	false	0.003966216705727923	2.4016235605465788	4212	30	8	62700	HIGD1B,AMELX,ARMCX6,ITGB1BP2,PPP2R3B,NOMO1,FDFT1,MTMR10
TF	Factor: AP-2alpha; motif: NTNSCCTGRGGSNAN	TF:M09590	false	0.003996000070619337	2.398374512770983	5338	30	9	62700	HIGD1B,HPRT1,PPP2R3B,NOMO1,FDFT1,FAM50A,LAIR2,HLA-DQB1,IL3
TF	Factor: CREM; motif: NRTGACGYMA	TF:M12592	false	0.003996000070619337	2.398374512770983	6545	30	10	62700	GNL3,TNNC2,HPRT1,ARMCX6,UBB,PPP2R3B,GTF2H1,LILRB3,FAM50A,HLA-DQB1
TF	Factor: ZBP99; motif: GCCCMTCCCCCR	TF:M12057	false	0.0040342114397919565	2.394241343424083	5346	30	9	62700	HIGD1B,TNNC2,UBB,PPP2R3B,ARL2BP,TCF15,GTF2H1,FTHL17,IL3
TF	Factor: Pax-2; motif: NNNNGTCANGNRTKANNNN	TF:M00098	false	0.004050999804593647	2.392437777765289	7847	30	11	62700	GNL3,IRAK1,HIGD1B,TNNC2,PPP2R3B,ARL2BP,LILRB3,MT1A,LAIR2,HLA-DQB1,IL3
TF	Factor: HSF1; motif: TTCTAGAAYNTTC	TF:M04008	false	0.004070869847268416	2.3903127825424173	355	30	3	62700	TNNC2,HPRT1,OPN1LW
TF	Factor: PURBETA; motif: NCWGRGGCTGGGG	TF:M12726	false	0.00410379011339268	2.386814859135598	7861	30	11	62700	TNNC2,PPP2R3B,NOMO1,FDFT1,TCF15,LILRB3,MT1A,FAM50A,LAIR2,RPH3AL,IL3
TF	Factor: AR; motif: GGTACANNRTGTTCT; match class: 1	TF:M00481_1	false	0.004162973276144628	2.3805963770210234	2298	30	6	62700	ITGB1BP2,PPP2R3B,TCF15,MT1A,FAM50A,RPH3AL
TF	Factor: YY1; motif: GCCGCCATNTTGNNNNNGGNCN	TF:M04696	false	0.0042240606446253956	2.3742698552855366	7894	30	11	62700	IRAK1,AMELX,TMEM160,HPRT1,OPN1LW,UBB,ITGB1BP2,ARL2BP,NOMO1,TCF15,LAIR2
TF	Factor: SATB1; motif: AKWAWTAAHGRYMNWW	TF:M01723	false	0.0042248901254692125	2.374184581039237	3231	30	7	62700	KRT34,CCL23,HPRT1,ITGB1BP2,PPP2R3B,FTHL17,MTMR10
TF	Factor: NF-KAPPAB1; motif: NGGKRNTTYCCCN	TF:M08952	false	0.004227906401859346	2.37387463574634	7897	30	11	62700	IRAK1,HIGD1B,AMELX,HPRT1,OPN1LW,ITGB1BP2,TCF15,MT1A,FAM50A,FTHL17,RPH3AL
TF	Factor: CREB1; motif: TKACGTCAYNN	TF:M09600	false	0.004233767485773129	2.3732729966752495	5392	30	9	62700	TNNC2,HPRT1,ARMCX6,UBB,PPP2R3B,ARL2BP,GTF2H1,FAM50A,HLA-DQB1
TF	Factor: ESE-1; motif: ACCCGGAAGTRNNNNNNNNWWWW	TF:M11379	false	0.004325326236305006	2.3639811304457004	3247	30	7	62700	IRAK1,CCL23,ARMCX6,ITGB1BP2,GTF2H1,FTHL17,RPH3AL
TF	Factor: pax-6; motif: NYACGCNTSRNYGCNYN; match class: 1	TF:M11883_1	false	0.0043374528780620696	2.36276523033566	7926	30	11	62700	GNL3,TMEM160,HPRT1,OPN1LW,UBB,PPP2R3B,ARL2BP,FDFT1,MT1A,LAIR2,RPH3AL
TF	Factor: BTEB2; motif: RGGGNGKGGN; match class: 1	TF:M07277_1	false	0.004347471659987803	2.361763240366315	4286	30	8	62700	GNL3,HIGD1B,TMEM160,HPRT1,PPP2R3B,NOMO1,FAM50A,MTMR10
TF	Factor: POU6F1; motif: GCATAAWTTAT	TF:M00465	false	0.004356560893168426	2.360856211302301	1518	30	5	62700	CCL23,ARMCX6,ITGB1BP2,NOMO1,MTMR10
TF	Factor: HOXA10; motif: ANTTTATG	TF:M03873	false	0.004362980538930571	2.360216724178872	2327	30	6	62700	AMELX,KRT34,OPN1LW,ARMCX6,FTHL17,MTMR10
TF	Factor: SNA; motif: NRCAGGTGCR	TF:M12257	false	0.004362980538930571	2.360216724178872	2326	30	6	62700	GNL3,IRAK1,PPP2R3B,MT1A,FAM50A,FTHL17
TF	Factor: slug; motif: NRCAGGTGCR	TF:M12261	false	0.004362980538930571	2.360216724178872	2326	30	6	62700	GNL3,IRAK1,PPP2R3B,MT1A,FAM50A,FTHL17
TF	Factor: ATF-4; motif: GGATGACGTCATCC	TF:M11335	false	0.004362980538930571	2.360216724178872	2327	30	6	62700	GTF2H1,MT1A,FAM50A,LAIR2,HLA-DQB1,IL3
TF	Factor: ATF-2; motif: NRTGAYGTMAYN	TF:M11308	false	0.004379230244127164	2.3586022205705564	4296	30	8	62700	HIGD1B,HPRT1,UBB,ITGB1BP2,GTF2H1,MT1A,FAM50A,LAIR2
TF	Factor: PPARGAMMA; motif: NWNTRGGTYANN	TF:M08961	false	0.004389604271361048	2.357574630215925	5431	30	9	62700	GNL3,TNNC2,HPRT1,UBB,ITGB1BP2,NOMO1,FAM50A,HLA-DQB1,IL3
TF	Factor: AP-2; motif: GSCCSCRGGCNRNRNN	TF:M00800	false	0.004389604271361048	2.357574630215925	9321	30	12	62700	GNL3,IRAK1,KRT34,TMEM160,HPRT1,PPP2R3B,ARL2BP,NOMO1,FDFT1,TCF15,GTF2H1,FAM50A
TF	Factor: BTEB4; motif: NCCACGCCCM	TF:M12186	false	0.00439388109724683	2.357151699693223	9326	30	12	62700	GNL3,TMEM160,TNNC2,HPRT1,ARMCX6,UBB,PPP2R3B,ARL2BP,NOMO1,FAM50A,MTMR10,RPH3AL
TF	Factor: Kaiso; motif: GCMGGGRGCRGS; match class: 1	TF:M03876_1	false	0.00439388109724683	2.357151699693223	9325	30	12	62700	GNL3,IRAK1,HIGD1B,TNNC2,HPRT1,PPP2R3B,ARL2BP,FDFT1,TCF15,FAM50A,RPH3AL,IL3
TF	Factor: DEC1; motif: GTCACGTGAC	TF:M11073	false	0.00439388109724683	2.357151699693223	6653	30	10	62700	IRAK1,HIGD1B,CCL23,HPRT1,OPN1LW,ARMCX6,PPP2R3B,TCF15,GTF2H1,LAIR2
TF	Factor: ATF-1; motif: NNNTGACGTNNN	TF:M07034	false	0.004402850399119254	2.356266070829545	4304	30	8	62700	TNNC2,HPRT1,ARMCX6,PPP2R3B,ARL2BP,GTF2H1,FAM50A,HLA-DQB1
TF	Factor: Elk-1:EVX1; motif: NNCGGWAATNNYMATTA	TF:M08215	false	0.004419828554917381	2.35459457660055	6660	30	10	62700	HIGD1B,AMELX,HPRT1,ARMCX6,UBB,ITGB1BP2,LAIR2,HLA-DQB1,MTMR10,RPH3AL
TF	Factor: JunB; motif: TGACTCAN	TF:M03551	false	0.004421512674738381	2.354429125695541	4309	30	8	62700	IRAK1,KRT34,CCL23,TNNC2,FDFT1,GTF2H1,LILRB3,IL3
TF	Factor: c-Ets-1(p54); motif: NCMGGAWGYN	TF:M00032	false	0.004421512674738381	2.354429125695541	7961	30	11	62700	IRAK1,TMEM160,UBB,FDFT1,TCF15,GTF2H1,FTHL17,LAIR2,HLA-DQB1,RPH3AL,IL3
TF	Factor: AP1; motif: TGACTCA	TF:M02280	false	0.004425415501729736	2.354045947195091	4311	30	8	62700	IRAK1,KRT34,CCL23,TNNC2,FDFT1,GTF2H1,LILRB3,IL3
TF	Factor: ATF-2; motif: NRTGACGTMANN; match class: 1	TF:M11309_1	false	0.004425415501729736	2.354045947195091	2340	30	6	62700	TNNC2,UBB,PPP2R3B,ARL2BP,GTF2H1,FAM50A
TF	Factor: ZNFPT1; motif: YCNNCNCWGCCNY	TF:M12721	false	0.0044668011365994065	2.3500033820255886	9352	30	12	62700	IRAK1,HIGD1B,KRT34,TNNC2,OPN1LW,PPP2R3B,NOMO1,LILRB3,MT1A,FAM50A,FTHL17,LAIR2
TF	Factor: SP2; motif: GGGCGGGAC	TF:M01783	false	0.004481333812605596	2.3485927044750445	9359	30	12	62700	GNL3,IRAK1,TMEM160,HPRT1,OPN1LW,PPP2R3B,ARL2BP,NOMO1,FDFT1,MT1A,FAM50A,MTMR10
TF	Factor: AP-1; motif: NTGASTCAG; match class: 1	TF:M00199_1	false	0.004481333812605596	2.3485927044750445	4323	30	8	62700	IRAK1,KRT34,CCL23,TNNC2,FDFT1,GTF2H1,LILRB3,IL3
TF	Factor: HNF3; motif: NWRARYAAAYANN	TF:M00791	false	0.004481333812605596	2.3485927044750445	3283	30	7	62700	AMELX,KRT34,TMEM160,HPRT1,ITGB1BP2,FDFT1,LAIR2
TF	Factor: ZNF449; motif: MMGCCCAACC	TF:M12121	false	0.004481333812605596	2.3485927044750445	868	30	4	62700	GNL3,OPN1LW,UBB,RPH3AL
TF	Factor: AP-1; motif: NNNTGAGTCAKCN; match class: 1	TF:M00517_1	false	0.004516783351616289	2.34517073995754	3288	30	7	62700	KRT34,CCL23,TNNC2,FDFT1,GTF2H1,LILRB3,IL3
TF	Factor: CDP; motif: ATCGATNNNNNATCRAT; match class: 1	TF:M03950_1	false	0.004532405418955142	2.3436712498809817	1542	30	5	62700	AMELX,ITGB1BP2,PPP2R3B,FDFT1,MTMR10
TF	Factor: CREB1; motif: NRTGATGTCAYN	TF:M11216	false	0.004543631890689119	2.3425968609058065	4337	30	8	62700	HIGD1B,UBB,ITGB1BP2,GTF2H1,MT1A,FAM50A,LAIR2,IL3
TF	Factor: C-JUN:FOSB; motif: NATGACTCAY	TF:M08936	false	0.004543631890689119	2.3425968609058065	3295	30	7	62700	IRAK1,KRT34,CCL23,TNNC2,FDFT1,GTF2H1,LILRB3
TF	Factor: CREB1; motif: NNNNTGACGTNANNN	TF:M07248	false	0.004543631890689119	2.3425968609058065	4338	30	8	62700	TNNC2,HPRT1,ARMCX6,PPP2R3B,ARL2BP,GTF2H1,FAM50A,HLA-DQB1
TF	Factor: ZNF532; motif: NGGRGCTGGG	TF:M12732	false	0.004564272997466481	2.3406283875343856	9389	30	12	62700	HIGD1B,OPN1LW,ARMCX6,PPP2R3B,ARL2BP,GTF2H1,LILRB3,FAM50A,LAIR2,MTMR10,RPH3AL,IL3
TF	Factor: AP-2alpha; motif: NGCCYSNNGSN	TF:M01857	false	0.004564272997466481	2.3406283875343856	9389	30	12	62700	IRAK1,TMEM160,HPRT1,ITGB1BP2,PPP2R3B,ARL2BP,NOMO1,TCF15,LILRB3,FAM50A,LAIR2,MTMR10
TF	Factor: ESRRA; motif: AAGGTCATNCAAGGTCA; match class: 1	TF:M04457_1	false	0.0045774963959644855	2.3393719889625526	377	30	3	62700	CCL23,HPRT1,MT1A
TF	Factor: NRF-1; motif: SYGCGCMTGCGCRNNGSN	TF:M09641	false	0.004588158566577302	2.33836158131141	3303	30	7	62700	UBB,PPP2R3B,ARL2BP,NOMO1,TCF15,MT1A,FAM50A
TF	Factor: PBX4:HOXA10; motif: NCATAAATCA	TF:M08395	false	0.004609412012470635	2.3363544707114117	878	30	4	62700	FTHL17,HLA-DQB1,MTMR10,RPH3AL
TF	Factor: Ebox; motif: NCACSTGNCN; match class: 1	TF:M01034_1	false	0.004623777066981421	2.335003113366462	879	30	4	62700	HIGD1B,HPRT1,OPN1LW,GTF2H1
TF	Factor: ATF2:c-Jun; motif: TGACGTYA	TF:M00041	false	0.004641710407199366	2.3333219583390705	4358	30	8	62700	HPRT1,PPP2R3B,ARL2BP,TCF15,GTF2H1,FAM50A,LAIR2,HLA-DQB1
TF	Factor: ER-alpha; motif: NAGGTCACSGYGACCTN	TF:M11844	false	0.004641710407199366	2.3333219583390705	5498	30	9	62700	TNNC2,HPRT1,OPN1LW,UBB,ARL2BP,LILRB3,MT1A,FTHL17,MTMR10
TF	Factor: Rev-ErbAalpha; motif: NAWNTRGGTYAGTRGGTCRN	TF:M11788	false	0.004692190513775037	2.3286243628392227	1559	30	5	62700	ARL2BP,FDFT1,GTF2H1,MTMR10,RPH3AL
TF	Factor: ELF1; motif: AACCCGGAAGTR	TF:M03966	false	0.004722809311413518	2.3257995891835628	6744	30	10	62700	IRAK1,ARMCX6,UBB,FDFT1,TCF15,GTF2H1,MT1A,FTHL17,MTMR10,RPH3AL
TF	Factor: ATF-2; motif: RRTGANGTCAY	TF:M09867	false	0.004750101331739173	2.3232971256707624	4377	30	8	62700	HIGD1B,UBB,ITGB1BP2,GTF2H1,MT1A,FAM50A,LAIR2,IL3
TF	Factor: PPARGAMMA; motif: NWNTRGGTYANN; match class: 1	TF:M08961_1	false	0.00475552393784465	2.3228016278791253	888	30	4	62700	TNNC2,HPRT1,ITGB1BP2,NOMO1
TF	Factor: Zic3; motif: NGGGKGGTC; match class: 1	TF:M00450_1	false	0.00475552393784465	2.3228016278791253	8062	30	11	62700	TNNC2,OPN1LW,UBB,PPP2R3B,ARL2BP,NOMO1,FDFT1,GTF2H1,LILRB3,MT1A,IL3
TF	Factor: GR; motif: GGTACAANNTGTYCTK; match class: 1	TF:M00205_1	false	0.004769299606175928	2.3215453944413906	1567	30	5	62700	ARMCX6,ITGB1BP2,FAM50A,HLA-DQB1,RPH3AL
TF	Factor: C/EBPgamma:Elf-1; motif: TKRCGHAATWSCGGAAGT; match class: 1	TF:M08676_1	false	0.004778006975786728	2.320753220525138	2390	30	6	62700	HPRT1,UBB,GTF2H1,FTHL17,LAIR2,HLA-DQB1
TF	Factor: TEF-3:Elf-1; motif: RGAATGCGGAAGTN	TF:M08415	false	0.0048458583000239	2.3146292894179616	9470	30	12	62700	GNL3,IRAK1,KRT34,UBB,ITGB1BP2,PPP2R3B,FDFT1,GTF2H1,LILRB3,FTHL17,MTMR10,IL3
TF	Factor: Fra-2; motif: NNRTGAGTCAYN	TF:M09923	false	0.0048458583000239	2.3146292894179616	4394	30	8	62700	IRAK1,KRT34,CCL23,TNNC2,FDFT1,GTF2H1,LILRB3,IL3
TF	Factor: NR3C1; motif: RRGAACATWMYGTYCTRN	TF:M02219	false	0.004859475337956277	2.313410617595845	6777	30	10	62700	KRT34,CCL23,OPN1LW,ITGB1BP2,PPP2R3B,FAM50A,FTHL17,LAIR2,HLA-DQB1,RPH3AL
TF	Factor: ZNF549; motif: NTGCTKYCMW	TF:M12355	false	0.004859784210101831	2.313383014367881	6778	30	10	62700	GNL3,IRAK1,AMELX,OPN1LW,ARMCX6,LILRB3,FTHL17,LAIR2,RPH3AL,IL3
TF	Factor: HFH2; motif: NYWAYRTAAACA	TF:M11554	false	0.004906515451251457	2.3092268291677156	4406	30	8	62700	CCL23,HPRT1,OPN1LW,PPP2R3B,NOMO1,FDFT1,MTMR10,RPH3AL
TF	Factor: TFF-1; motif: NNANCCACTTGAMNTT	TF:M01312	false	0.004915733251001706	2.308411691847657	5556	30	9	62700	HIGD1B,KRT34,TNNC2,ARMCX6,ARL2BP,FDFT1,GTF2H1,LILRB3,LAIR2
TF	Factor: ER-alpha; motif: AGGTCANMNTGACC	TF:M04738	false	0.004919671894659595	2.3080638604623895	4410	30	8	62700	KRT34,TNNC2,OPN1LW,UBB,ARL2BP,LILRB3,FAM50A,MTMR10
TF	Factor: ERF:pitx1; motif: NNCGGAWGNNNRGNTTA; match class: 1	TF:M08692_1	false	0.004919671894659595	2.3080638604623895	899	30	4	62700	HIGD1B,ITGB1BP2,FDFT1,MT1A
TF	Factor: PEA3; motif: ACAGGAAGGAAGTN	TF:M11429	false	0.004919804481929067	2.3080521561973857	5560	30	9	62700	IRAK1,HIGD1B,TMEM160,TNNC2,ITGB1BP2,TCF15,GTF2H1,HLA-DQB1,IL3
TF	Factor: Prep-1; motif: GRBTGANAGATN	TF:M07464	false	0.004919804481929067	2.3080521561973857	4411	30	8	62700	KRT34,HPRT1,UBB,ARL2BP,GTF2H1,FTHL17,LAIR2,IL3
TF	Factor: Elk-1:ETV7; motif: ANSCGGACGGATDTCCGGNT	TF:M08214	false	0.00492581371319538	2.3075220165450476	8110	30	11	62700	GNL3,IRAK1,HIGD1B,TMEM160,TNNC2,UBB,ARL2BP,FDFT1,TCF15,MT1A,LAIR2
TF	Factor: Fra-1; motif: TGAGTCAN	TF:M02095	false	0.004957182162038481	2.3047651217415024	1586	30	5	62700	IRAK1,KRT34,GTF2H1,LILRB3,IL3
TF	Factor: MEL1; motif: GARGAT; match class: 1	TF:M08794_1	false	0.004990421340888647	2.30186278537902	4424	30	8	62700	IRAK1,AMELX,ARMCX6,UBB,ITGB1BP2,ARL2BP,HLA-DQB1,RPH3AL
TF	Factor: PBX2; motif: NNCATAAATCANN	TF:M12576	false	0.004992523654791387	2.3016798687464872	393	30	3	62700	FTHL17,HLA-DQB1,RPH3AL
TF	Factor: FKLF; motif: BGGGNGGVMD	TF:M01837	false	0.005009720417695586	2.300186510547946	5579	30	9	62700	GNL3,UBB,NOMO1,FDFT1,TCF15,GTF2H1,MT1A,FAM50A,FTHL17
TF	Factor: AP-2gamma; motif: NNNNWGCCYNCRGSCN	TF:M07349	false	0.005115900043186867	2.2910779495562568	3384	30	7	62700	KRT34,TMEM160,HPRT1,OPN1LW,LILRB3,MTMR10,RPH3AL
TF	Factor: MAFB; motif: NTCAGCN; match class: 1	TF:M08888_1	false	0.00517631060453925	2.28597967171528	3392	30	7	62700	AMELX,KRT34,NOMO1,TCF15,LAIR2,HLA-DQB1,IL3
TF	Factor: AP-2gamma; motif: NSCCYNNRGSN	TF:M11482	false	0.00517631060453925	2.28597967171528	6846	30	10	62700	IRAK1,KRT34,TMEM160,HPRT1,OPN1LW,ARL2BP,TCF15,FAM50A,HLA-DQB1,MTMR10
TF	Factor: AP-4:Dlx-3; motif: NCAGCTGNNNNNNGTAATKR	TF:M08671	false	0.00519813578187445	2.2841523803662427	4456	30	8	62700	AMELX,CCL23,TNNC2,HPRT1,NOMO1,HLA-DQB1,MTMR10,RPH3AL
TF	Factor: Msx-1; motif: WNGNAATTANV	TF:M08822	false	0.005207826447120668	2.283343497234357	6854	30	10	62700	GNL3,AMELX,KRT34,CCL23,PPP2R3B,NOMO1,GTF2H1,HLA-DQB1,RPH3AL,IL3
TF	Factor: SRY; motif: AACAATNR; match class: 1	TF:M08976_1	false	0.005241609107563881	2.2805353696461665	8181	30	11	62700	GNL3,HIGD1B,AMELX,KRT34,ARMCX6,UBB,GTF2H1,FTHL17,HLA-DQB1,MTMR10,IL3
TF	Factor: SRY; motif: AAACWAM; match class: 1	TF:M00148_1	false	0.005242623668688552	2.2804513161329	4464	30	8	62700	AMELX,KRT34,CCL23,TMEM160,PPP2R3B,FDFT1,GTF2H1,FAM50A
TF	Factor: SMAD3; motif: YGTCTAGACA	TF:M04026	false	0.00529896526248072	2.2758089275063136	6872	30	10	62700	IRAK1,KRT34,CCL23,TNNC2,OPN1LW,ITGB1BP2,FDFT1,TCF15,GTF2H1,FTHL17
TF	Factor: HOXD13; motif: NNNYYAATAAAANNNN	TF:M01404	false	0.0053163764811250906	2.274384271919346	4475	30	8	62700	AMELX,KRT34,TNNC2,ARMCX6,PPP2R3B,ARL2BP,FAM50A,FTHL17
TF	Factor: NF-kappaB1; motif: KGGRNTTTCCM	TF:M07221	false	0.0053569174658329955	2.2710850447619966	2457	30	6	62700	GNL3,KRT34,UBB,ARL2BP,TCF15,MT1A
TF	Factor: POU3F2; motif: TTATGYTAAT	TF:M00464	false	0.0053659759866823385	2.270351275174085	3418	30	7	62700	AMELX,TMEM160,PPP2R3B,NOMO1,TCF15,FTHL17,MTMR10
TF	Factor: E2F-3; motif: NTTTTGGCGCCAAAAN; match class: 1	TF:M11526_1	false	0.0053659759866823385	2.270351275174085	6889	30	10	62700	GNL3,AMELX,CCL23,OPN1LW,ARMCX6,FDFT1,LILRB3,FAM50A,FTHL17,HLA-DQB1
TF	Factor: NRL; motif: NNWNNTGCTGACN	TF:M11371	false	0.0053659759866823385	2.270351275174085	926	30	4	62700	AMELX,HPRT1,MT1A,LAIR2
TF	Factor: Gscl; motif: NTAATCCN	TF:M10924	false	0.0053659759866823385	2.270351275174085	6888	30	10	62700	HIGD1B,TMEM160,ARMCX6,ITGB1BP2,ARL2BP,NOMO1,FDFT1,TCF15,MT1A,HLA-DQB1
TF	Factor: SNA; motif: NRCAGGTGCN	TF:M12255	false	0.005385180884052162	2.2687997045059496	3423	30	7	62700	GNL3,IRAK1,TMEM160,PPP2R3B,MT1A,FTHL17,RPH3AL
TF	Factor: CREM; motif: NRTGATGTCAYN	TF:M11224	false	0.005425776963388689	2.2655380626865504	3428	30	7	62700	UBB,ITGB1BP2,GTF2H1,MT1A,FAM50A,LAIR2,IL3
TF	Factor: TFAP2C; motif: NGCCCNNRGGCA; match class: 1	TF:M04152_1	false	0.005452701787992806	2.263388253527307	5661	30	9	62700	IRAK1,HIGD1B,HPRT1,PPP2R3B,ARL2BP,TCF15,LILRB3,FAM50A,MTMR10
TF	Factor: Dlx-7; motif: NYAATTAN	TF:M10604	false	0.005454898033703348	2.263213363098345	934	30	4	62700	AMELX,CCL23,GTF2H1,IL3
TF	Factor: MEIS2; motif: NNNTGATTTATGNNN	TF:M12451	false	0.005454898033703348	2.263213363098345	409	30	3	62700	FTHL17,HLA-DQB1,RPH3AL
TF	Factor: Dlx-2; motif: NYAATTAN	TF:M10619	false	0.005454898033703348	2.263213363098345	934	30	4	62700	AMELX,CCL23,GTF2H1,IL3
TF	Factor: JUND:FRA-1; motif: RTGACGTMAY; match class: 1	TF:M08930_1	false	0.005454898033703348	2.263213363098345	1631	30	5	62700	HPRT1,UBB,PPP2R3B,GTF2H1,FAM50A
TF	Factor: Dlx-7; motif: NYAATTAN	TF:M10602	false	0.005454898033703348	2.263213363098345	934	30	4	62700	AMELX,CCL23,GTF2H1,IL3
TF	Factor: IRX2a; motif: NCRTGTWNWACAYGN	TF:M11023	false	0.005454898033703348	2.263213363098345	1630	30	5	62700	KRT34,TCF15,LILRB3,FTHL17,HLA-DQB1
TF	Factor: Dlx-2; motif: NYAATTAN	TF:M10620	false	0.005454898033703348	2.263213363098345	934	30	4	62700	AMELX,CCL23,GTF2H1,IL3
TF	Factor: Dlx-5; motif: NYAATTAN	TF:M04303	false	0.005454898033703348	2.263213363098345	934	30	4	62700	AMELX,CCL23,GTF2H1,IL3
TF	Factor: p53; motif: RGRCATGTCTGGRCATGYCN	TF:M09642	false	0.005458123417657321	2.2629566484020054	1633	30	5	62700	TMEM160,UBB,LILRB3,MT1A,RPH3AL
TF	Factor: CTCF; motif: NNNNANASYGCCMYCTAGTGG	TF:M04689	false	0.005492062250886385	2.2602645488090567	5675	30	9	62700	HIGD1B,CCL23,TNNC2,OPN1LW,ARMCX6,NOMO1,FAM50A,FTHL17,LAIR2
TF	Factor: POU2F1:PEA3; motif: ACCGGATATGCAN	TF:M08402	false	0.005520247871346708	2.258041421049566	8256	30	11	62700	TMEM160,OPN1LW,UBB,ITGB1BP2,PPP2R3B,FDFT1,TCF15,MT1A,FTHL17,HLA-DQB1,RPH3AL
TF	Factor: PU.1; motif: WGAGGAAG	TF:M00658	false	0.005544910720858211	2.2561054420758264	4520	30	8	62700	IRAK1,KRT34,CCL23,TNNC2,ITGB1BP2,ARL2BP,TCF15,RPH3AL
TF	Factor: Fli-1; motif: NNRGGMAGGAAGGRRRGR; match class: 1	TF:M09920_1	false	0.005544910720858211	2.2561054420758264	3450	30	7	62700	IRAK1,CCL23,TMEM160,TNNC2,TCF15,GTF2H1,IL3
TF	Factor: hoxa9; motif: RTCGTWANNN	TF:M10785	false	0.005563337732584686	2.2546645746186367	5689	30	9	62700	GNL3,AMELX,HPRT1,UBB,ITGB1BP2,GTF2H1,MT1A,LAIR2,MTMR10
TF	Factor: ZNF647; motif: NYAGGCCYAC; match class: 1	TF:M12286_1	false	0.005563337732584686	2.2546645746186367	1643	30	5	62700	OPN1LW,UBB,ITGB1BP2,LAIR2,RPH3AL
TF	Factor: mbnl2; motif: NYGCYTYGCYTN; match class: 1	TF:M12136_1	false	0.005563337732584686	2.2546645746186367	941	30	4	62700	OPN1LW,MT1A,FAM50A,RPH3AL
TF	Factor: HEY1; motif: NYYYYATCTNN	TF:M12614	false	0.005563337732584686	2.2546645746186367	5691	30	9	62700	TNNC2,ITGB1BP2,PPP2R3B,LILRB3,MT1A,FAM50A,HLA-DQB1,RPH3AL,IL3
TF	Factor: Elk-1:SREBP-2; motif: RTCACGTGACCGGAAGN	TF:M08229	false	0.005607650716030709	2.2512190451171126	9684	30	12	62700	TNNC2,HPRT1,ARMCX6,ITGB1BP2,FDFT1,GTF2H1,LILRB3,MT1A,FTHL17,HLA-DQB1,MTMR10,IL3
TF	Factor: ATF-4; motif: KACGTCAKS	TF:M01864	false	0.005642856747799767	2.2485009747928273	4539	30	8	62700	IRAK1,TNNC2,HPRT1,ARL2BP,GTF2H1,FAM50A,LAIR2,HLA-DQB1
TF	Factor: Hey2; motif: NNCACGYGNN; match class: 1	TF:M11052_1	false	0.005642856747799767	2.2485009747928273	9694	30	12	62700	GNL3,HPRT1,ARMCX6,UBB,PPP2R3B,NOMO1,FDFT1,TCF15,GTF2H1,MT1A,FTHL17,RPH3AL
TF	Factor: HSF1; motif: GAANNTTCTNGN	TF:M07459	false	0.005642856747799767	2.2485009747928273	3466	30	7	62700	AMELX,HPRT1,OPN1LW,ARL2BP,FDFT1,MT1A,LAIR2
TF	Factor: CREB1; motif: NRTGAYGCGTN; match class: 1	TF:M11218_1	false	0.005648727123947565	2.2480494044504664	2499	30	6	62700	GNL3,TNNC2,PPP2R3B,ARL2BP,FDFT1,FTHL17
TF	Factor: ETV4; motif: ACCGGAAGTN	TF:M03982	false	0.005680399383228308	2.2456211284026204	6967	30	10	62700	IRAK1,TMEM160,ARMCX6,UBB,ARL2BP,FDFT1,GTF2H1,FTHL17,MTMR10,RPH3AL
TF	Factor: STAT1; motif: NNNSANTTCCGGGAANTGNSN	TF:M00224	false	0.005691451953050257	2.244776926090434	5717	30	9	62700	GNL3,AMELX,TNNC2,ARMCX6,ITGB1BP2,ARL2BP,MT1A,MTMR10,RPH3AL
TF	Factor: SRY; motif: AACAATANCATTGTT; match class: 1	TF:M04555_1	false	0.005691451953050257	2.244776926090434	3474	30	7	62700	AMELX,KRT34,CCL23,FDFT1,FTHL17,RPH3AL,IL3
TF	Factor: HOXA10; motif: NRTCGTAAANN	TF:M10799	false	0.005704522850470214	2.2437806758862733	5720	30	9	62700	GNL3,CCL23,TMEM160,HPRT1,ITGB1BP2,ARL2BP,GTF2H1,LAIR2,MTMR10
TF	Factor: HES-7; motif: GNCACGYGNN; match class: 1	TF:M11066_1	false	0.00573051690147356	2.2418062022328207	8311	30	11	62700	GNL3,HPRT1,ARMCX6,PPP2R3B,NOMO1,FDFT1,TCF15,GTF2H1,MT1A,FTHL17,RPH3AL
TF	Factor: Pax-3; motif: NNNNNNCGTCACGSTYNNNNN; match class: 1	TF:M00327_1	false	0.005772614453329869	2.2386274475910666	6986	30	10	62700	GNL3,HIGD1B,ARMCX6,UBB,TCF15,GTF2H1,MT1A,FAM50A,FTHL17,MTMR10
TF	Factor: Cdx-2; motif: NRTCGTAANNNN; match class: 1	TF:M10849_1	false	0.005799694574341319	2.2365948768113433	4565	30	8	62700	GNL3,AMELX,CCL23,TMEM160,HPRT1,UBB,LAIR2,MTMR10
TF	Factor: NKX2B; motif: ANNCACTTNA	TF:M07391	false	0.005880021936023505	2.2306210537408355	2523	30	6	62700	HIGD1B,AMELX,ARMCX6,ITGB1BP2,PPP2R3B,IL3
TF	Factor: Egr-1; motif: ACCGCCC	TF:M04918	false	0.005880021936023505	2.2306210537408355	5748	30	9	62700	IRAK1,TMEM160,OPN1LW,UBB,PPP2R3B,NOMO1,FAM50A,FTHL17,MTMR10
TF	Factor: ATF2; motif: NTGACRTCAYC	TF:M12581	false	0.00590410730541538	2.228845757938693	4580	30	8	62700	HIGD1B,UBB,ITGB1BP2,GTF2H1,MT1A,FAM50A,LAIR2,IL3
TF	Factor: Pax-4; motif: WNNNYTAATTARYNSNN; match class: 1	TF:M01385_1	false	0.00590410730541538	2.228845757938693	2526	30	6	62700	GNL3,AMELX,CCL23,ARMCX6,ARL2BP,HLA-DQB1
TF	Factor: ER-alpha; motif: NAGGTCAYSGYGACCTN; match class: 1	TF:M11842_1	false	0.005942913193571874	2.2260006133103687	1675	30	5	62700	HPRT1,ARL2BP,GTF2H1,MT1A,FTHL17
TF	Factor: JUND:FRA-1; motif: RTGACGTMAY	TF:M08930	false	0.006023006111532477	2.220186696151438	5771	30	9	62700	KRT34,CCL23,HPRT1,UBB,PPP2R3B,GTF2H1,MT1A,FAM50A,HLA-DQB1
TF	Factor: Oct3; motif: NYWTTSWTATGCAAAT	TF:M09646	false	0.00602432068666102	2.2200919178265526	5772	30	9	62700	HIGD1B,AMELX,CCL23,HPRT1,ARMCX6,ARL2BP,NOMO1,MT1A,LAIR2
TF	Factor: p53; motif: GGACATGCCCGGGCATGTCY	TF:M00034	false	0.006108152652346018	2.2140901177775194	4608	30	8	62700	IRAK1,KRT34,TMEM160,TNNC2,UBB,FTHL17,RPH3AL,IL3
TF	Factor: TFII-I; motif: NAGGAAGTGN; match class: 1	TF:M04636_1	false	0.006108152652346018	2.2140901177775194	5784	30	9	62700	AMELX,KRT34,ITGB1BP2,TCF15,GTF2H1,MT1A,FAM50A,FTHL17,IL3
TF	Factor: CP2; motif: AACCGGTTNNAACCGGTT; match class: 1	TF:M11487_1	false	0.006186434799774362	2.2085595598409555	2552	30	6	62700	HPRT1,OPN1LW,FDFT1,GTF2H1,FAM50A,HLA-DQB1
TF	Factor: MEIS1A:HOXA9; motif: TGACAGKTTTAYGA; match class: 1	TF:M00420_1	false	0.006241316003363591	2.204723828147725	978	30	4	62700	GNL3,TNNC2,GTF2H1,MTMR10
TF	Factor: IRF-4; motif: GAAARTA	TF:M01883	false	0.0062477372234436505	2.204277244945149	8411	30	11	62700	GNL3,AMELX,KRT34,TMEM160,ARMCX6,UBB,ITGB1BP2,NOMO1,HLA-DQB1,MTMR10,RPH3AL
TF	Factor: Elf-1; motif: NNCAGGAAGNNN; match class: 1	TF:M07417_1	false	0.006252771202120299	2.203927462487502	105	30	2	62700	FTHL17,IL3
TF	Factor: Fra-1; motif: NNNTGAGTCAYN	TF:M09922	false	0.006329816201851729	2.198608900358706	4637	30	8	62700	IRAK1,KRT34,CCL23,TNNC2,FDFT1,GTF2H1,LILRB3,IL3
TF	Factor: YY1; motif: NGCCGCCATYTTGN	TF:M12275	false	0.006329816201851729	2.198608900358706	7084	30	10	62700	IRAK1,AMELX,TMEM160,HPRT1,OPN1LW,UBB,NOMO1,LILRB3,MT1A,FTHL17
TF	Factor: NFE2L1; motif: NNNATGACTCAGCANW; match class: 1	TF:M12499_1	false	0.0063386770584823405	2.198001374003666	3551	30	7	62700	KRT34,OPN1LW,ARMCX6,UBB,TCF15,LILRB3,HLA-DQB1
TF	Factor: JunD; motif: NRTGACGCAYN	TF:M11271	false	0.006386631791925307	2.194728121472296	7094	30	10	62700	GNL3,KRT34,CCL23,TMEM160,UBB,ITGB1BP2,PPP2R3B,LILRB3,HLA-DQB1,RPH3AL
TF	Factor: HOXA13; motif: ATAAMA; match class: 1	TF:M01292_1	false	0.006398337016739288	2.1939328882507523	8442	30	11	62700	AMELX,KRT34,HPRT1,ARMCX6,PPP2R3B,ARL2BP,FDFT1,MT1A,FTHL17,HLA-DQB1,MTMR10
TF	Factor: FXR:RXR-ALPHA; motif: NRGGTCANRGGKN	TF:M08955	false	0.006398337016739288	2.1939328882507523	9859	30	12	62700	IRAK1,KRT34,TMEM160,TNNC2,OPN1LW,ARMCX6,UBB,ITGB1BP2,LILRB3,MT1A,MTMR10,IL3
TF	Factor: IRF-3; motif: GCNGTTTCCWGGAAACNGAAAC	TF:M11674	false	0.006407141401863902	2.19333569127713	4650	30	8	62700	GNL3,IRAK1,CCL23,TNNC2,ARMCX6,UBB,MT1A,FAM50A
TF	Factor: NF-YC; motif: NNRRCCAATCAGNR	TF:M10006	false	0.006497490979627746	2.1872543147512458	2582	30	6	62700	TNNC2,UBB,ARL2BP,FDFT1,HLA-DQB1,IL3
TF	Factor: IRF-7; motif: AAGWGAA; match class: 1	TF:M01884_1	false	0.006522658986493275	2.185575326391754	4665	30	8	62700	HIGD1B,AMELX,TMEM160,ITGB1BP2,ARL2BP,GTF2H1,FAM50A,LAIR2
TF	Factor: XBP-1; motif: WNNGMCACGTC; match class: 1	TF:M01770_1	false	0.006522658986493275	2.185575326391754	4665	30	8	62700	GNL3,IRAK1,TNNC2,UBB,PPP2R3B,TCF15,LILRB3,LAIR2
TF	Factor: CSX; motif: NNCACTTGNRN	TF:M02108	false	0.006538685758025037	2.184509533846142	7122	30	10	62700	HIGD1B,KRT34,TMEM160,TNNC2,HPRT1,ARMCX6,FDFT1,TCF15,FTHL17,LAIR2
TF	Factor: Fra-1; motif: TGACTCAN	TF:M03869	false	0.006554305459684623	2.18347332243424	3577	30	7	62700	IRAK1,KRT34,TNNC2,FDFT1,GTF2H1,LILRB3,IL3
TF	Factor: Nkx2-3; motif: GNCGTTRAG	TF:M10635	false	0.006629833469920103	2.1784973801929763	4681	30	8	62700	GNL3,IRAK1,KRT34,UBB,ARL2BP,FAM50A,LAIR2,RPH3AL
TF	Factor: NFYB; motif: CYCATTGGCCNN; match class: 1	TF:M12529_1	false	0.006629833469920103	2.1784973801929763	109	30	2	62700	FDFT1,TCF15
TF	Factor: SP1; motif: NCCCCKCCCCC	TF:M07226	false	0.006629833469920103	2.1784973801929763	8488	30	11	62700	GNL3,HIGD1B,HPRT1,UBB,PPP2R3B,ARL2BP,NOMO1,FAM50A,FTHL17,MTMR10,IL3
TF	Factor: AP-4; motif: CWCAGCTGGN	TF:M00176	false	0.006629833469920103	2.1784973801929763	2595	30	6	62700	IRAK1,ARMCX6,NOMO1,TCF15,MT1A,FTHL17
TF	Factor: Pax-5; motif: NGTCACGCWTSANTGMNY; match class: 1	TF:M04064_1	false	0.006660804496167982	2.176473313300277	3590	30	7	62700	HPRT1,UBB,PPP2R3B,ARL2BP,FAM50A,HLA-DQB1,RPH3AL
TF	Factor: CLOCK; motif: CNGNCACGTGNNNM	TF:M09884	false	0.006682752012510697	2.1750446546321722	8499	30	11	62700	GNL3,CCL23,TNNC2,ARMCX6,PPP2R3B,FDFT1,TCF15,GTF2H1,LILRB3,MT1A,RPH3AL
TF	Factor: Sox-10; motif: AACAATRGNCYATTGTT; match class: 1	TF:M11632_1	false	0.006682752012510697	2.1750446546321722	4689	30	8	62700	KRT34,CCL23,ITGB1BP2,PPP2R3B,ARL2BP,GTF2H1,FTHL17,LAIR2
TF	Factor: LRH-1; motif: TGACCTTGRNYCAAGGTCA	TF:M11830	false	0.006708339612516949	2.1733849591684242	7155	30	10	62700	IRAK1,TMEM160,OPN1LW,UBB,TCF15,GTF2H1,LILRB3,FAM50A,LAIR2,RPH3AL
TF	Factor: IRF-2; motif: NAANYGAAASYR	TF:M08775	false	0.006708339612516949	2.1733849591684242	8506	30	11	62700	AMELX,KRT34,TMEM160,ARMCX6,UBB,GTF2H1,MT1A,FTHL17,HLA-DQB1,RPH3AL,IL3
TF	Factor: GLI; motif: NTGGGTGGTN	TF:M07292	false	0.006714189411387126	2.173006411202406	5885	30	9	62700	IRAK1,KRT34,TNNC2,OPN1LW,UBB,FDFT1,GTF2H1,FTHL17,IL3
TF	Factor: PPARgamma:RXRalpha,; motif: AAGTAGGTCACNGTGACCYACTT; match class: 1	TF:M00515_1	false	0.006714189411387126	2.173006411202406	4696	30	8	62700	IRAK1,TNNC2,PPP2R3B,GTF2H1,MT1A,FTHL17,RPH3AL,IL3
TF	Factor: Elf5; motif: CSMGGAARNN; match class: 1	TF:M02057_1	false	0.006792162218168024	2.1679919503238887	3607	30	7	62700	GNL3,ARMCX6,GTF2H1,FTHL17,HLA-DQB1,MTMR10,RPH3AL
TF	Factor: HSF1; motif: RGAANRTTCYRGAAN; match class: 1	TF:M11654_1	false	0.006799674724875819	2.1675118620835168	111	30	2	62700	TNNC2,LAIR2
TF	Factor: CP2/LBP-1c/LSF; motif: GCTGGNTNGNNCYNG	TF:M00947	false	0.006807720883151432	2.166998258650862	8526	30	11	62700	GNL3,IRAK1,HIGD1B,TNNC2,HPRT1,ARL2BP,FDFT1,LILRB3,FAM50A,MTMR10,RPH3AL
TF	Factor: AP-2alpha; motif: NNNGSCCTGRGGSN	TF:M04896	false	0.006832540131953768	2.1654178087337455	5903	30	9	62700	IRAK1,HIGD1B,KRT34,HPRT1,NOMO1,FDFT1,FAM50A,LAIR2,HLA-DQB1
TF	Factor: PHB; motif: NCCCAGCCCCY	TF:M12725	false	0.006832614811318578	2.165413061939994	9957	30	12	62700	IRAK1,HPRT1,OPN1LW,ARMCX6,PPP2R3B,ARL2BP,LILRB3,FAM50A,LAIR2,MTMR10,RPH3AL,IL3
TF	Factor: Elf-1; motif: NAANCMGGAAGTGN	TF:M09605	false	0.006876757450337667	2.162616293360115	5910	30	9	62700	IRAK1,TMEM160,ARL2BP,FDFT1,GTF2H1,FTHL17,MTMR10,RPH3AL,IL3
TF	Factor: Ik-3; motif: TNYTGGGAATACC	TF:M00088	false	0.006878258194823862	2.162521525739561	5911	30	9	62700	GNL3,AMELX,UBB,ITGB1BP2,ARL2BP,FDFT1,LILRB3,FAM50A,LAIR2
TF	Factor: PEA3; motif: RCCGGAAGYN	TF:M02066	false	0.006915169505813692	2.160197169923826	7193	30	10	62700	IRAK1,TMEM160,ARMCX6,UBB,ARL2BP,FDFT1,GTF2H1,FTHL17,MTMR10,RPH3AL
TF	Factor: FOSL1; motif: NNATGACTCATNN	TF:M12518	false	0.006934659847964826	2.158974836649079	4726	30	8	62700	IRAK1,KRT34,CCL23,TNNC2,FDFT1,GTF2H1,LILRB3,IL3
TF	Factor: POU5F1; motif: NNATGCAAANN	TF:M09782	false	0.0069519917466157755	2.1578907521522197	3627	30	7	62700	GNL3,HIGD1B,CCL23,ARMCX6,GTF2H1,MT1A,IL3
TF	Factor: Elk-1:HOXA1; motif: ACCGGAAGTAATTA	TF:M08451	false	0.006962454192854811	2.1572376491045095	8557	30	11	62700	IRAK1,CCL23,TMEM160,TNNC2,ARL2BP,FDFT1,TCF15,GTF2H1,FTHL17,RPH3AL,IL3
TF	Factor: HNF-1beta; motif: NNNNGTTAACTAGNNNT; match class: 1	TF:M01425_1	false	0.007011294412459387	2.1542017959715585	1756	30	5	62700	ITGB1BP2,PPP2R3B,NOMO1,LAIR2,MTMR10
TF	Factor: p63; motif: RRACATGTCNRGACATGTYY; match class: 1	TF:M01656_1	false	0.00713124100062467	2.146834886301726	2644	30	6	62700	GNL3,KRT34,FDFT1,LILRB3,MT1A,RPH3AL
TF	Factor: Pitx2; motif: WNTAAWCCCA; match class: 1	TF:M07056_1	false	0.007197228104289001	2.1428347328461803	1768	30	5	62700	HIGD1B,KRT34,HPRT1,UBB,NOMO1
TF	Factor: pitx2; motif: NNTAAWCCCA; match class: 1	TF:M02114_1	false	0.007197228104289001	2.1428347328461803	1768	30	5	62700	HIGD1B,KRT34,HPRT1,UBB,NOMO1
TF	Factor: foxl2; motif: NNYGTAAACAN	TF:M11579	false	0.007197228104289001	2.1428347328461803	5956	30	9	62700	GNL3,CCL23,UBB,FDFT1,GTF2H1,FTHL17,HLA-DQB1,MTMR10,RPH3AL
TF	Factor: SPI1; motif: NNAAWGNGGAASTNNNN	TF:M01203	false	0.007270133911956378	2.138457589596519	2656	30	6	62700	IRAK1,CCL23,TMEM160,GTF2H1,LILRB3,FTHL17
TF	Factor: GLI; motif: NGACCMCCCAN	TF:M07290	false	0.007270573172524712	2.1384313503717145	7249	30	10	62700	IRAK1,KRT34,TNNC2,OPN1LW,UBB,PPP2R3B,GTF2H1,LILRB3,LAIR2,IL3
TF	Factor: TCF-4; motif: SCTTTGAW	TF:M00671	false	0.007278834781592825	2.1379381383280545	3662	30	7	62700	GNL3,IRAK1,AMELX,ARMCX6,ITGB1BP2,GTF2H1,RPH3AL
TF	Factor: CDP; motif: CCAATAATCGAT	TF:M00095	false	0.007278834781592825	2.1379381383280545	8611	30	11	62700	GNL3,AMELX,KRT34,ITGB1BP2,ARL2BP,FDFT1,GTF2H1,MT1A,FTHL17,HLA-DQB1,MTMR10
TF	Factor: Pit-1; motif: NMTTCATAAWTATWNMNA	TF:M00802	false	0.007314130140816457	2.1358373164978888	4774	30	8	62700	CCL23,HPRT1,GTF2H1,LILRB3,FTHL17,HLA-DQB1,RPH3AL,IL3
TF	Factor: C-JUN:FRA-2; motif: NNRTGAGTCAYN	TF:M08940	false	0.007315289095634759	2.1357685061541174	3667	30	7	62700	IRAK1,KRT34,CCL23,TNNC2,FDFT1,GTF2H1,LILRB3
TF	Factor: NR1B1; motif: GGRNGRNSNRRAGKTCAAGG	TF:M10044	false	0.007342909623338028	2.134131817063482	3670	30	7	62700	HIGD1B,KRT34,TMEM160,UBB,FDFT1,FTHL17,IL3
TF	Factor: AP-4; motif: WGARYCAGCTGYGGNCNK; match class: 1	TF:M00005_1	false	0.007383881953060247	2.131715255040696	1038	30	4	62700	KRT34,TCF15,LILRB3,FTHL17
TF	Factor: SP2; motif: GNNGGGGGCGGGGSN	TF:M03807	false	0.00739401498398216	2.1311196736636187	8635	30	11	62700	GNL3,IRAK1,TMEM160,HPRT1,OPN1LW,PPP2R3B,ARL2BP,NOMO1,FDFT1,FAM50A,MTMR10
TF	Factor: Fli-1:Dlx-2; motif: RNCGGAARYAATTA	TF:M08470	false	0.00739401498398216	2.1311196736636187	5988	30	9	62700	GNL3,CCL23,TMEM160,ARMCX6,NOMO1,FDFT1,GTF2H1,FAM50A,FTHL17
TF	Factor: NURR1; motif: YRRCCTT	TF:M01269	false	0.007439387252080041	2.1284628338088774	5994	30	9	62700	HIGD1B,CCL23,TNNC2,UBB,GTF2H1,LILRB3,FTHL17,RPH3AL,IL3
TF	Factor: GLI4; motif: RGGCCTTGAATGCCANGCYMA; match class: 1	TF:M10514_1	false	0.00752924871306098	2.123248356608051	6005	30	9	62700	IRAK1,HIGD1B,AMELX,KRT34,TNNC2,ARMCX6,FDFT1,LILRB3,FAM50A
TF	Factor: E2F-3:FOXI1; motif: NGACACCGCGCCCAC; match class: 1	TF:M08208_1	false	0.007577554833587035	2.1204709122565317	7299	30	10	62700	GNL3,HIGD1B,TMEM160,HPRT1,UBB,ITGB1BP2,PPP2R3B,NOMO1,LAIR2,MTMR10
TF	Factor: MAZ; motif: NKGGGAGGGGRGGR	TF:M02023	false	0.007578261374240667	2.1204304199856927	7300	30	10	62700	HIGD1B,TMEM160,TNNC2,ARMCX6,UBB,PPP2R3B,NOMO1,MT1A,FAM50A,FTHL17
TF	Factor: FOXO1A:Elk-1; motif: RWMAACAGGAAGTN	TF:M08299	false	0.007610983069756875	2.1185592441234267	7305	30	10	62700	CCL23,TMEM160,ITGB1BP2,PPP2R3B,ARL2BP,FDFT1,TCF15,GTF2H1,LILRB3,FTHL17
TF	Factor: PEA3; motif: NACCGGAAGTN	TF:M11428	false	0.007643816545603896	2.1166897447185415	7310	30	10	62700	IRAK1,TMEM160,ARMCX6,UBB,ARL2BP,FDFT1,GTF2H1,FTHL17,MTMR10,RPH3AL
TF	Factor: Fra-2; motif: TGASTCANCN	TF:M03870	false	0.007659139897282992	2.11581999783956	3703	30	7	62700	KRT34,CCL23,TNNC2,GTF2H1,LILRB3,RPH3AL,IL3
TF	Factor: Pet-1; motif: GCNGGAAGYG; match class: 1	TF:M09918_1	false	0.007661356141666758	2.1156943488121804	7314	30	10	62700	IRAK1,HIGD1B,TMEM160,FDFT1,TCF15,GTF2H1,LILRB3,FTHL17,MTMR10,IL3
TF	Factor: pax-6; motif: NYACGCNTSANYGCNYN; match class: 1	TF:M11881_1	false	0.007662083744370105	2.115653105613308	7315	30	10	62700	TMEM160,HPRT1,OPN1LW,UBB,PPP2R3B,ARL2BP,FDFT1,MT1A,LAIR2,RPH3AL
TF	Factor: IRF-8; motif: AGTTTCW	TF:M01665	false	0.0076831870582000925	2.1144585931616207	4822	30	8	62700	HIGD1B,AMELX,KRT34,OPN1LW,ARMCX6,NOMO1,FDFT1,LAIR2
TF	Factor: Fra-2; motif: RTGACTCANNN	TF:M09616	false	0.0076963445979112656	2.113715495333432	4824	30	8	62700	IRAK1,KRT34,CCL23,TNNC2,FDFT1,GTF2H1,LILRB3,IL3
TF	Factor: SNA; motif: NCACCTGCNN; match class: 1	TF:M07430_1	false	0.007770354936781806	2.1095591429024165	121	30	2	62700	HPRT1,OPN1LW
TF	Factor: Blimp-1; motif: NACTTTCAC; match class: 1	TF:M04731_1	false	0.00777036857372811	2.109558380717757	480	30	3	62700	GNL3,HLA-DQB1,MTMR10
TF	Factor: Six-2; motif: NCGTATCRYN	TF:M11033	false	0.007794742307712287	2.108198237907916	8705	30	11	62700	AMELX,CCL23,TMEM160,UBB,ITGB1BP2,PPP2R3B,ARL2BP,LILRB3,HLA-DQB1,MTMR10,IL3
TF	Factor: MECP2; motif: CCGGNNTTWA; match class: 1	TF:M01299_1	false	0.007807254766556217	2.1075016484943805	1059	30	4	62700	GNL3,TNNC2,FDFT1,RPH3AL
TF	Factor: Miz-1; motif: NNRGGWGGGGGAGGGGMRR	TF:M10112	false	0.007817168814980006	2.1069505091734135	8711	30	11	62700	HIGD1B,TMEM160,TNNC2,ARMCX6,UBB,PPP2R3B,FDFT1,TCF15,LILRB3,FTHL17,IL3
TF	Factor: C/EBPdelta; motif: MATTKCNTMAYY	TF:M00621	false	0.007823529938307478	2.1065972511821025	3724	30	7	62700	GNL3,HIGD1B,TMEM160,TNNC2,ARMCX6,PPP2R3B,ARL2BP
TF	Factor: PPARGAMMA:RXR-ALPHA; motif: NNRGGTCAAWAGGTCAN	TF:M08962	false	0.007839483963768648	2.105712523930827	4845	30	8	62700	HIGD1B,ARL2BP,NOMO1,FDFT1,FAM50A,LAIR2,MTMR10,IL3
TF	Factor: ZNF432; motif: NCAGNRCCNSRGRCAGC; match class: 1	TF:M12704_1	false	0.007842324606786511	2.1055551854968506	4846	30	8	62700	GNL3,IRAK1,PPP2R3B,ARL2BP,FAM50A,FTHL17,MTMR10,RPH3AL
TF	Factor: T-bet; motif: NNGNRGGTGTGRN	TF:M10089	false	0.007843486610523469	2.1054908404904182	6057	30	9	62700	GNL3,HIGD1B,TNNC2,ARMCX6,UBB,LILRB3,FAM50A,LAIR2,MTMR10
TF	Factor: FOXJ2; motif: NNTGTTGTAAAYAN	TF:M11584	false	0.00786771891989483	2.1041511639686608	4852	30	8	62700	AMELX,KRT34,HPRT1,UBB,TCF15,GTF2H1,HLA-DQB1,RPH3AL
TF	Factor: Sp1; motif: NGGGGGCGGGGCCNGGGGGGGG	TF:M10071	false	0.00786771891989483	2.1041511639686608	8724	30	11	62700	GNL3,IRAK1,TMEM160,HPRT1,OPN1LW,PPP2R3B,ARL2BP,NOMO1,FDFT1,FAM50A,MTMR10
TF	Factor: Homeobox; motif: NCAMTTANC	TF:M10644	false	0.00786771891989483	2.1041511639686608	3732	30	7	62700	GNL3,HPRT1,ITGB1BP2,MT1A,LAIR2,HLA-DQB1,IL3
TF	Factor: AML1; motif: NYTGTGGTTWN	TF:M10052	false	0.0079638839824649	2.098875075382738	1068	30	4	62700	GNL3,KRT34,TCF15,IL3
TF	Factor: GEMIN3; motif: NCWGGRARRGRGNGNG	TF:M09727	false	0.007975833019369194	2.0982239469137602	8747	30	11	62700	TMEM160,HPRT1,OPN1LW,ARMCX6,ARL2BP,FAM50A,FTHL17,LAIR2,HLA-DQB1,RPH3AL,IL3
TF	Factor: Prop-1; motif: TAATTNNRTTA	TF:M10928	false	0.007975833019369194	2.0982239469137602	1826	30	5	62700	AMELX,TMEM160,NOMO1,MT1A,MTMR10
TF	Factor: Sp1; motif: GGGGCGGGGC; match class: 1	TF:M00931_1	false	0.007975833019369194	2.0982239469137602	6078	30	9	62700	GNL3,IRAK1,TMEM160,HPRT1,PPP2R3B,ARL2BP,FDFT1,FAM50A,MTMR10
TF	Factor: ipf1; motif: NNRNTAATTAGYNCAN; match class: 1	TF:M01438_1	false	0.007975833019369194	2.0982239469137602	1069	30	4	62700	GNL3,AMELX,CCL23,ARL2BP
TF	Factor: Helios; motif: NNTWGGGANNN	TF:M01003	false	0.007975833019369194	2.0982239469137602	3745	30	7	62700	HIGD1B,AMELX,TMEM160,TNNC2,HPRT1,ITGB1BP2,MT1A
TF	Factor: HNF-3alpha; motif: WRWGTAAAC	TF:M04737	false	0.007983144032944048	2.0978260350595868	4868	30	8	62700	GNL3,AMELX,KRT34,CCL23,UBB,PPP2R3B,FDFT1,GTF2H1
TF	Factor: Rev-ErbAalpha; motif: NAWNTRGGTYAGTRGGTCAN	TF:M11789	false	0.007984491576319374	2.0977527329542855	124	30	2	62700	ARL2BP,GTF2H1
TF	Factor: Sp1; motif: NGGGGGCGGGGYN; match class: 1	TF:M00196_1	false	0.008063898166665107	2.093454965265448	6093	30	9	62700	GNL3,IRAK1,TMEM160,HPRT1,PPP2R3B,ARL2BP,NOMO1,FDFT1,FAM50A
TF	Factor: NKX6B; motif: NTMATTAA	TF:M10658	false	0.008064774623752612	2.09340776479433	1834	30	5	62700	AMELX,TMEM160,ARMCX6,NOMO1,MTMR10
TF	Factor: Oct-4; motif: ATTGWSWTGCWAAWN	TF:M01124	false	0.0080768694165241	2.0927569385550284	6096	30	9	62700	GNL3,AMELX,CCL23,TMEM160,ARMCX6,GTF2H1,MT1A,MTMR10,IL3
TF	Factor: C-FOS; motif: NNNKATGACGTCATNNN; match class: 1	TF:M08947_1	false	0.008089383958561736	2.0920845505242287	2738	30	6	62700	HPRT1,PPP2R3B,GTF2H1,MT1A,FAM50A,LAIR2
TF	Factor: AP-4; motif: AWCAGCTGWT; match class: 1	TF:M11206_1	false	0.008092245637101068	2.0919309428539727	7398	30	10	62700	HIGD1B,KRT34,TNNC2,UBB,ITGB1BP2,ARL2BP,LILRB3,FAM50A,FTHL17,HLA-DQB1
TF	Factor: AP-4; motif: AWCAGCTGWT	TF:M11206	false	0.008092245637101068	2.0919309428539727	7398	30	10	62700	HIGD1B,KRT34,TNNC2,UBB,ITGB1BP2,ARL2BP,LILRB3,FAM50A,FTHL17,HLA-DQB1
TF	Factor: NR1B1:RXR-ALPHA; motif: RRGGTCANNNNNRGGTCA; match class: 1	TF:M08964_1	false	0.008104646544453066	2.091265920623097	1838	30	5	62700	TNNC2,ITGB1BP2,FDFT1,FAM50A,IL3
TF	Factor: c-Myc; motif: CACGTGGC; match class: 1	TF:M03867_1	false	0.008113182174832359	2.090808772187293	2742	30	6	62700	GNL3,HIGD1B,HPRT1,ARMCX6,GTF2H1,MT1A
TF	Factor: YY1; motif: NNCGCCATTNN; match class: 1	TF:M03924_1	false	0.008113182174832359	2.090808772187293	3764	30	7	62700	IRAK1,HPRT1,ARMCX6,PPP2R3B,TCF15,GTF2H1,FTHL17
TF	Factor: HSF1; motif: NTTCTRGAANNTTCY; match class: 1	TF:M07100_1	false	0.008122467101176548	2.0903120390234746	493	30	3	62700	TNNC2,UBB,LAIR2
TF	Factor: PTF1; motif: SCAGCTGNYNNNNYYCNN; match class: 1	TF:M10043_1	false	0.008122467101176548	2.0903120390234746	493	30	3	62700	IRAK1,NOMO1,FTHL17
TF	Factor: NR1B1; motif: NRGGTCANRRGGTCAN	TF:M11792	false	0.008167614524608334	2.0879047672220707	4896	30	8	62700	HIGD1B,OPN1LW,UBB,ARL2BP,FDFT1,LILRB3,LAIR2,MTMR10
TF	Factor: HNF-1alpha; motif: NNKNNGTTAACTAANNN; match class: 1	TF:M01379_1	false	0.00820257133126792	2.086049984210266	1083	30	4	62700	GNL3,PPP2R3B,MTMR10,IL3
TF	Factor: AP-1; motif: RSTGACTNANW	TF:M00173	false	0.00820257133126792	2.086049984210266	2750	30	6	62700	IRAK1,TNNC2,ARMCX6,GTF2H1,LILRB3,MTMR10
TF	Factor: TEF-3:HOXB13; motif: CTYGTAAAATGCN	TF:M08429	false	0.008233627238386408	2.0844087987395996	496	30	3	62700	CCL23,HLA-DQB1,MTMR10
TF	Factor: GSX2; motif: NNYMATTANN	TF:M04328	false	0.008270477573009877	2.082469411688749	6127	30	9	62700	GNL3,AMELX,CCL23,OPN1LW,ARMCX6,ITGB1BP2,ARL2BP,GTF2H1,HLA-DQB1
TF	Factor: CREM; motif: NNTGACGTCANN	TF:M11225	false	0.008271675576216764	2.082406507400744	2757	30	6	62700	HPRT1,ARMCX6,PPP2R3B,ARL2BP,GTF2H1,FAM50A
TF	Factor: FOX; motif: KWTTGTTTRTTTW	TF:M00809	false	0.008271675576216764	2.082406507400744	3782	30	7	62700	AMELX,KRT34,TMEM160,HPRT1,FDFT1,MTMR10,RPH3AL
TF	Factor: Msx-2; motif: NNNGACYAATTAGYNNT	TF:M01393	false	0.00828632918718314	2.0816378176781574	8812	30	11	62700	AMELX,KRT34,CCL23,OPN1LW,ARMCX6,ITGB1BP2,PPP2R3B,ARL2BP,GTF2H1,HLA-DQB1,IL3
TF	Factor: HMGIY; motif: NGWWATTN	TF:M01653	false	0.00828632918718314	2.0816378176781574	6132	30	9	62700	HIGD1B,AMELX,PPP2R3B,NOMO1,MT1A,FTHL17,HLA-DQB1,MTMR10,IL3
TF	Factor: Ebox; motif: NCACSTGNCN	TF:M01034	false	0.00828632918718314	2.0816378176781574	4913	30	8	62700	HIGD1B,HPRT1,OPN1LW,ARMCX6,ARL2BP,FDFT1,GTF2H1,LAIR2
TF	Factor: STAT1; motif: NNNSANTTCCGGGAANTGNSN; match class: 1	TF:M00224_1	false	0.008287186438819524	2.0815928906193464	2760	30	6	62700	GNL3,TNNC2,ARMCX6,ARL2BP,MT1A,RPH3AL
TF	Factor: Spz1; motif: DNNGGRGGGWWNNNN	TF:M00446	false	0.008302307976525663	2.080801160378744	8816	30	11	62700	AMELX,TNNC2,OPN1LW,UBB,ITGB1BP2,PPP2R3B,NOMO1,GTF2H1,LILRB3,LAIR2,MTMR10
TF	Factor: HOXA7; motif: GYMATTAN; match class: 1	TF:M10690_1	false	0.008352517747563301	2.0781825928929893	6142	30	9	62700	HIGD1B,AMELX,KRT34,CCL23,ARMCX6,ARL2BP,GTF2H1,HLA-DQB1,IL3
TF	Factor: c-Myc; motif: KACCACGTGSYY; match class: 1	TF:M01154_1	false	0.00835605758801525	2.0779985756243446	3793	30	7	62700	GNL3,PPP2R3B,FDFT1,TCF15,GTF2H1,MT1A,FTHL17
TF	Factor: RelA-p65; motif: BCWGGGRANNK	TF:M04811	false	0.00836544629561113	2.0775108845221624	7448	30	10	62700	IRAK1,OPN1LW,ARMCX6,ARL2BP,FDFT1,LILRB3,MT1A,FAM50A,LAIR2,RPH3AL
TF	Factor: c-Myb; motif: NNNNCMGTTNNN	TF:M07299	false	0.008404278614345149	2.0754995585189433	3798	30	7	62700	HIGD1B,PPP2R3B,MT1A,LAIR2,HLA-DQB1,RPH3AL,IL3
TF	Factor: NR1B1; motif: GGRNGRNSNRRAGKTCAAGG; match class: 1	TF:M10044_1	false	0.008412079591152114	2.075096626875559	502	30	3	62700	HIGD1B,KRT34,UBB
TF	Factor: GATA-4; motif: AGATAAN	TF:M03549	false	0.008412079591152114	2.075096626875559	4930	30	8	62700	CCL23,ARMCX6,FDFT1,LILRB3,FTHL17,LAIR2,HLA-DQB1,IL3
TF	Factor: FOXO4; motif: NNGTTGTTTACNTN	TF:M00476	false	0.008425964004605624	2.074380400494543	2773	30	6	62700	HIGD1B,TMEM160,PPP2R3B,FDFT1,FTHL17,MTMR10
TF	Factor: LBP9; motif: ACYRGTNNNNACYRGT; match class: 1	TF:M11492_1	false	0.00843337214203268	2.073998735002517	6156	30	9	62700	GNL3,HPRT1,OPN1LW,ARMCX6,ARL2BP,FDFT1,LILRB3,FTHL17,HLA-DQB1
TF	Factor: LEF-1; motif: ASATCAAAG	TF:M11606	false	0.008435359866386806	2.0738963849595966	6157	30	9	62700	IRAK1,AMELX,ARMCX6,ITGB1BP2,PPP2R3B,ARL2BP,NOMO1,GTF2H1,FTHL17
TF	Factor: E2F-4; motif: TTTGGCGCCAAA	TF:M04519	false	0.00844074821080342	2.073619054627799	4936	30	8	62700	CCL23,OPN1LW,FDFT1,GTF2H1,LILRB3,FAM50A,FTHL17,RPH3AL
TF	Factor: Nkx2-5; motif: TYAAGTG	TF:M00240	false	0.008465071616089222	2.072369363326954	4939	30	8	62700	HIGD1B,KRT34,TMEM160,TNNC2,HPRT1,ARMCX6,FDFT1,LAIR2
TF	Factor: STAT3; motif: NNTTCCRGGAANNNNN; match class: 1	TF:M01595_1	false	0.008465071616089222	2.072369363326954	2778	30	6	62700	TNNC2,ARMCX6,ITGB1BP2,LILRB3,MT1A,RPH3AL
TF	Factor: CUTL2; motif: CTGATCGATTRN; match class: 1	TF:M11510_1	false	0.008466685077782008	2.0722865937095154	130	30	2	62700	AMELX,IL3
TF	Factor: ATF-3; motif: NATGATGTCATN; match class: 1	TF:M11290_1	false	0.008485995033622308	2.071297226737569	1869	30	5	62700	UBB,GTF2H1,FAM50A,LAIR2,IL3
TF	Factor: Egr-3; motif: NTGCGTGGGCGK	TF:M00245	false	0.00850714400594135	2.070216215548648	7475	30	10	62700	GNL3,IRAK1,HPRT1,UBB,PPP2R3B,ARL2BP,GTF2H1,FAM50A,LAIR2,MTMR10
TF	Factor: AhR; motif: CCYCNRRSTNGCGTGASA	TF:M00139	false	0.008516883095598218	2.069719313924499	3814	30	7	62700	AMELX,TMEM160,HPRT1,ARL2BP,FDFT1,FTHL17,LAIR2
TF	Factor: CREB1; motif: NRTGAYGTCAYN; match class: 1	TF:M11222_1	false	0.008535207875156674	2.0687858971697413	1102	30	4	62700	UBB,GTF2H1,FAM50A,LAIR2
TF	Factor: RORbeta; motif: TGACCYA	TF:M01722	false	0.00856706991870815	2.067167688662919	6180	30	9	62700	IRAK1,TNNC2,HPRT1,UBB,ITGB1BP2,NOMO1,FTHL17,HLA-DQB1,IL3
TF	Factor: p63; motif: NRCAWGYCCAGRCWTGYNN	TF:M10024	false	0.00856706991870815	2.067167688662919	2789	30	6	62700	GNL3,ARMCX6,UBB,MT1A,FTHL17,RPH3AL
TF	Factor: DEC1; motif: CNCACRTGASC; match class: 1	TF:M03572_1	false	0.008624510827089043	2.0642655282686753	1879	30	5	62700	IRAK1,FDFT1,GTF2H1,MT1A,FTHL17
TF	Factor: HTF4; motif: NSCAGSTGKG	TF:M09951	false	0.008636900286746322	2.063642094315168	1880	30	5	62700	GNL3,IRAK1,ARMCX6,NOMO1,FTHL17
TF	Factor: SMAD3; motif: YGTCTAGACA; match class: 1	TF:M04026_1	false	0.008681874193663567	2.0613865116778722	6195	30	9	62700	IRAK1,KRT34,CCL23,TNNC2,OPN1LW,ITGB1BP2,FDFT1,GTF2H1,FTHL17
TF	Factor: JunD; motif: NATGASTCATS; match class: 1	TF:M11268_1	false	0.008681874193663567	2.0613865116778722	1883	30	5	62700	CCL23,ITGB1BP2,NOMO1,HLA-DQB1,MTMR10
TF	Factor: c-Myb; motif: NNNAACKGNNN	TF:M01821	false	0.008687431346550952	2.0611086144515443	3834	30	7	62700	IRAK1,HIGD1B,PPP2R3B,LAIR2,HLA-DQB1,RPH3AL,IL3
TF	Factor: DEC; motif: NNNSCACSTGAS	TF:M08872	false	0.008687431346550952	2.0611086144515443	7507	30	10	62700	HIGD1B,KRT34,TNNC2,OPN1LW,ARMCX6,ARL2BP,GTF2H1,LILRB3,MT1A,LAIR2
TF	Factor: E2F-3; motif: NNGGCGGGAAA	TF:M09893	false	0.008710949826628012	2.059934487704953	6202	30	9	62700	GNL3,HIGD1B,AMELX,HPRT1,ITGB1BP2,TCF15,GTF2H1,MT1A,LAIR2
TF	Factor: RXR-alpha; motif: NNGNNRNNNARAGGTCANNG; match class: 1	TF:M10055_1	false	0.008710949826628012	2.059934487704953	1112	30	4	62700	HIGD1B,CCL23,UBB,FDFT1
TF	Factor: NEUROD2; motif: RMCATATGKY	TF:M04182	false	0.008789181998464003	2.0560515424557306	514	30	3	62700	KRT34,CCL23,FTHL17
TF	Factor: POU4F3; motif: CTAATYW; match class: 1	TF:M07061_1	false	0.008802095261637421	2.055413935548171	1892	30	5	62700	HIGD1B,AMELX,KRT34,UBB,FTHL17
TF	Factor: Gli2; motif: GACCACCCANG	TF:M01703	false	0.00881905771782712	2.05457781507334	3848	30	7	62700	CCL23,OPN1LW,UBB,FDFT1,GTF2H1,LILRB3,IL3
TF	Factor: CREB1; motif: NNNTGATGTCANN; match class: 1	TF:M12486_1	false	0.008822930779394153	2.054387128032146	1117	30	4	62700	UBB,GTF2H1,FAM50A,LAIR2
TF	Factor: TTF-1; motif: NNNCNCTTGASNNN	TF:M02034	false	0.008829319811435995	2.0540727520870097	3851	30	7	62700	HIGD1B,TMEM160,TNNC2,ARMCX6,GTF2H1,LILRB3,MTMR10
TF	Factor: HLF; motif: GTTACRYAAT	TF:M00260	false	0.008829319811435995	2.0540727520870097	2814	30	6	62700	HIGD1B,AMELX,TCF15,FTHL17,LAIR2,HLA-DQB1
TF	Factor: HOXA10; motif: RGTCGTAAAAN; match class: 1	TF:M10797_1	false	0.008829319811435995	2.0540727520870097	1118	30	4	62700	ITGB1BP2,GTF2H1,LAIR2,MTMR10
TF	Factor: ZNF300; motif: SWGGGGGSN; match class: 1	TF:M07486_1	false	0.008923805581680856	2.0494499000335322	7544	30	10	62700	IRAK1,TMEM160,OPN1LW,UBB,ITGB1BP2,PPP2R3B,LILRB3,FTHL17,LAIR2,RPH3AL
TF	Factor: E2F-1; motif: NTTTTGGCGCCAWWWN; match class: 1	TF:M11533_1	false	0.00893865385552426	2.0487278802126974	8935	30	11	62700	GNL3,IRAK1,OPN1LW,UBB,FDFT1,TCF15,GTF2H1,FAM50A,FTHL17,MTMR10,RPH3AL
TF	Factor: PEA3; motif: NACCGGAAGTN	TF:M11425	false	0.008987367521718062	2.046367498279254	7553	30	10	62700	IRAK1,TMEM160,ARMCX6,ARL2BP,FDFT1,GTF2H1,FTHL17,MTMR10,RPH3AL,IL3
TF	Factor: MSGN1; motif: NRCCAWWTGKYN	TF:M11152	false	0.009086591502933377	2.041598995663739	522	30	3	62700	KRT34,CCL23,GTF2H1
TF	Factor: BCL-6; motif: NNCTTTCYAGGAA	TF:M09874	false	0.009111763186787232	2.040397576023778	2835	30	6	62700	IRAK1,TNNC2,ARMCX6,UBB,MT1A,FTHL17
TF	Factor: SALL2; motif: GGGTGGG; match class: 1	TF:M04595_1	false	0.009112363567016236	2.0403689610098334	7570	30	10	62700	GNL3,IRAK1,HPRT1,OPN1LW,ARMCX6,FDFT1,TCF15,GTF2H1,LILRB3,FTHL17
TF	Factor: SAP-1; motif: NRCCGGAWGYN	TF:M11437	false	0.009160930218211396	2.0380604250085037	2839	30	6	62700	IRAK1,TMEM160,FDFT1,GTF2H1,FTHL17,RPH3AL
TF	Factor: LRF; motif: NGNAGNGGGTYN	TF:M04617	false	0.009161965082650348	2.038011367705228	6261	30	9	62700	GNL3,CCL23,TMEM160,HPRT1,ITGB1BP2,PPP2R3B,NOMO1,MT1A,RPH3AL
TF	Factor: STAT3; motif: TTCYGGGAAN	TF:M07065	false	0.009183586448599032	2.0369876814721546	5029	30	8	62700	GNL3,TNNC2,ARMCX6,ITGB1BP2,NOMO1,LILRB3,MT1A,IL3
TF	Factor: AP-4; motif: AWCAGCTGWT; match class: 1	TF:M11208_1	false	0.009253435537066982	2.033696996149479	3890	30	7	62700	HIGD1B,KRT34,ITGB1BP2,LILRB3,FAM50A,FTHL17,HLA-DQB1
TF	Factor: SMAD4; motif: GKSRKKCAGMCANCY; match class: 1	TF:M00733_1	false	0.009259814529306916	2.0333977119903377	2847	30	6	62700	IRAK1,HIGD1B,AMELX,KRT34,OPN1LW,FAM50A
TF	Factor: ATF-1; motif: TNACGTCAN; match class: 1	TF:M01861_1	false	0.009286660669765776	2.032140423079148	1923	30	5	62700	TNNC2,UBB,PPP2R3B,GTF2H1,FAM50A
TF	Factor: POU2F1:ER81; motif: ACCGGATATGCAN	TF:M08401	false	0.009286660669765776	2.032140423079148	7595	30	10	62700	CCL23,TMEM160,OPN1LW,UBB,ITGB1BP2,PPP2R3B,FTHL17,LAIR2,HLA-DQB1,RPH3AL
TF	Factor: HNF-3gamma; motif: TGTTTRYT	TF:M02015	false	0.009351002147125637	2.029141843283178	2854	30	6	62700	AMELX,KRT34,TMEM160,HPRT1,GTF2H1,LAIR2
TF	Factor: BEN; motif: CWGCGAYA	TF:M01241	false	0.009363614260320171	2.0285564856273774	7605	30	10	62700	IRAK1,KRT34,HPRT1,ARMCX6,NOMO1,TCF15,GTF2H1,FAM50A,HLA-DQB1,MTMR10
TF	Factor: AP-1; motif: NNTGACTCANN	TF:M00174	false	0.009494294210765438	2.0225373144196195	1934	30	5	62700	IRAK1,CCL23,TNNC2,GTF2H1,LILRB3
TF	Factor: CP2; motif: GCHCDAMCCAG	TF:M00072	false	0.009501264616845778	2.022218586335791	9017	30	11	62700	GNL3,HIGD1B,TMEM160,TNNC2,PPP2R3B,TCF15,LILRB3,MT1A,FAM50A,FTHL17,RPH3AL
TF	Factor: AP-2alpha; motif: NGCCTSAGGCN	TF:M11480	false	0.00950581541358917	2.0220106232032613	6302	30	9	62700	IRAK1,KRT34,OPN1LW,PPP2R3B,ARL2BP,NOMO1,FAM50A,HLA-DQB1,IL3
TF	Factor: pax-2; motif: NSGTCACGCWTSANYGMNYN	TF:M11876	false	0.009508101089086078	2.021906209548098	6303	30	9	62700	GNL3,IRAK1,HPRT1,FDFT1,LILRB3,LAIR2,HLA-DQB1,RPH3AL,IL3
TF	Factor: STAT5B; motif: NAWTTCYNGGAAWTN; match class: 1	TF:M00459_1	false	0.009517370999375219	2.021483001000507	1937	30	5	62700	IRAK1,TNNC2,ARMCX6,ITGB1BP2,MT1A
TF	Factor: ZNF7; motif: NCYYTGYCWNCWCTTR	TF:M12716	false	0.009517370999375219	2.021483001000507	1937	30	5	62700	KRT34,LILRB3,FTHL17,MTMR10,IL3
TF	Factor: HOXA10; motif: NRTCGTAAANN	TF:M10801	false	0.009568342062543807	2.0191633073084425	3920	30	7	62700	CCL23,ITGB1BP2,PPP2R3B,ARL2BP,GTF2H1,LAIR2,MTMR10
TF	Factor: Egr-2; motif: CCCMCNCN	TF:M02092	false	0.009568541280501565	2.0191542651610668	5072	30	8	62700	GNL3,HPRT1,ITGB1BP2,ARL2BP,FDFT1,LILRB3,LAIR2,IL3
TF	Factor: CRX; motif: YTAATC; match class: 1	TF:M01712_1	false	0.009568541280501565	2.0191542651610668	5072	30	8	62700	GNL3,AMELX,ARMCX6,ITGB1BP2,ARL2BP,NOMO1,MT1A,MTMR10
TF	Factor: SREBP-2; motif: ATCACGTGAY	TF:M11085	false	0.009585382915021652	2.018390533327465	3923	30	7	62700	HPRT1,OPN1LW,ARMCX6,FDFT1,GTF2H1,MT1A,LAIR2
TF	Factor: STAT1; motif: NTTCYRGGAAA	TF:M07228	false	0.009604998999876196	2.0175026760233465	1943	30	5	62700	IRAK1,TNNC2,ARMCX6,ITGB1BP2,MT1A
TF	Factor: CEBPD; motif: RTTRCGCAAY	TF:M04202	false	0.009691724476903746	2.0135989407851698	5085	30	8	62700	GNL3,HIGD1B,TMEM160,OPN1LW,UBB,PPP2R3B,FTHL17,HLA-DQB1
TF	Factor: c-Myb; motif: NCNRNNGRCNGTTGGKGG	TF:M00004	false	0.009780300489396859	2.0096478017684154	7661	30	10	62700	TMEM160,OPN1LW,UBB,GTF2H1,MT1A,FTHL17,LAIR2,HLA-DQB1,RPH3AL,IL3
TF	Factor: SP3; motif: NCCACGCCCMC	TF:M03921	false	0.009825068104536951	2.0076644305380746	3943	30	7	62700	GNL3,HPRT1,ARMCX6,UBB,TCF15,FAM50A,RPH3AL
TF	Factor: FLI-1; motif: CMGGAWGTSAN	TF:M01208	false	0.009844958590247794	2.006786106246503	6344	30	9	62700	IRAK1,TMEM160,ARL2BP,GTF2H1,LILRB3,FAM50A,FTHL17,RPH3AL,IL3
TF	Factor: Fli-1; motif: NACCGGAARTN	TF:M11402	false	0.009850850485746689	2.006526272515421	3946	30	7	62700	IRAK1,ARMCX6,UBB,GTF2H1,MT1A,FTHL17,RPH3AL
TF	Factor: c-MAF; motif: NNAWNTGCTGASNNNGCNN	TF:M09982	false	0.009894502805264193	2.0046060240301236	1959	30	5	62700	AMELX,HPRT1,ITGB1BP2,MT1A,RPH3AL
TF	Factor: JunD; motif: NRTGAGTCAYN	TF:M09964	false	0.009909391599399322	2.003953008797744	5107	30	8	62700	IRAK1,KRT34,CCL23,TNNC2,FDFT1,GTF2H1,LILRB3,IL3
TF	Factor: GATA-4; motif: NNGATAASNN	TF:M12207	false	0.009920285668432413	2.003475821551715	2898	30	6	62700	ARMCX6,ITGB1BP2,FDFT1,MT1A,FAM50A,IL3
TF	Factor: PLAGL2; motif: AAGGACC; match class: 1	TF:M05548_1	false	0.009935829841538412	2.0027958547191957	544	30	3	62700	LILRB3,MT1A,MTMR10
TF	Factor: GLI; motif: NGACCMCCCAN; match class: 1	TF:M07290_1	false	0.009970718858138827	2.0012735292642216	1964	30	5	62700	TNNC2,OPN1LW,UBB,GTF2H1,LILRB3
TF	Factor: Dlx-5; motif: NNRGYAATTRNYKNNN	TF:M01388	false	0.009988164040364737	2.000514333637451	7691	30	10	62700	GNL3,HIGD1B,AMELX,KRT34,CCL23,ARL2BP,GTF2H1,HLA-DQB1,RPH3AL,IL3
TF	Factor: hoxa9; motif: RTCGTWANNN; match class: 1	TF:M10785_1	false	0.009988164040364737	2.000514333637451	1168	30	4	62700	GNL3,HPRT1,UBB,LAIR2
TF	Factor: ESE-1; motif: NSMGGAARTN	TF:M02055	false	0.010049879680688163	1.9978391376789146	7699	30	10	62700	GNL3,IRAK1,ARMCX6,UBB,TCF15,GTF2H1,FAM50A,FTHL17,RPH3AL,IL3
TF	Factor: ESE-1; motif: NSMGGAARTN	TF:M01214	false	0.010049879680688163	1.9978391376789146	7699	30	10	62700	GNL3,IRAK1,ARMCX6,UBB,TCF15,GTF2H1,FAM50A,FTHL17,RPH3AL,IL3
TF	Factor: foxl2; motif: NNYGTAAACAN; match class: 1	TF:M11579_1	false	0.010053089858920323	1.9977004355134205	1171	30	4	62700	GTF2H1,HLA-DQB1,MTMR10,RPH3AL
TF	Factor: Egr-2; motif: NTGCGTRGGCGK	TF:M00246	false	0.010069658163537434	1.9969852722675574	6374	30	9	62700	GNL3,IRAK1,HPRT1,UBB,ITGB1BP2,ARL2BP,GTF2H1,LAIR2,MTMR10
TF	Factor: RARG; motif: RAGGTCAASYARAGGTCA	TF:M04485	false	0.01007794221259409	1.9966281362385814	5128	30	8	62700	KRT34,TNNC2,OPN1LW,ARMCX6,FDFT1,LILRB3,MTMR10,IL3
TF	Factor: ARNTLIKE; motif: NNNSCACGTG; match class: 1	TF:M08868_1	false	0.01007794221259409	1.9966281362385814	2912	30	6	62700	GNL3,PPP2R3B,FDFT1,TCF15,GTF2H1,MT1A
TF	Factor: NF-YB; motif: NNNYNRRCCAATCAG	TF:M07115	false	0.010110247387786061	1.995238217521175	549	30	3	62700	UBB,FDFT1,HLA-DQB1
TF	Factor: Gli2; motif: NTGGGTGGTCNN	TF:M07455	false	0.01014813795254959	1.9936136376639617	2917	30	6	62700	TNNC2,OPN1LW,UBB,GTF2H1,LILRB3,IL3
TF	Factor: FOXP1; motif: CTGTTTNYTYTKN	TF:M09855	false	0.010158389689896012	1.993175131050116	7716	30	10	62700	KRT34,CCL23,TMEM160,TNNC2,PPP2R3B,ARL2BP,GTF2H1,FAM50A,HLA-DQB1,MTMR10
TF	Factor: RAX2; motif: NYAATTAN	TF:M04434	false	0.010324607415929221	1.9861264530213998	2928	30	6	62700	CCL23,OPN1LW,ARMCX6,ITGB1BP2,ARL2BP,HLA-DQB1
TF	Factor: LRF; motif: GGGGKYNNB	TF:M01100	false	0.01042234445106559	1.9820345778085717	7744	30	10	62700	IRAK1,HIGD1B,TMEM160,OPN1LW,PPP2R3B,TCF15,LILRB3,LAIR2,MTMR10,RPH3AL
TF	Factor: c-Jun; motif: NNNNRRTGASTCAN	TF:M07102	false	0.010439138759044684	1.9813353296501457	5161	30	8	62700	IRAK1,KRT34,CCL23,TNNC2,FDFT1,GTF2H1,LILRB3,IL3
TF	Factor: AML3; motif: AACCACAN	TF:M01856	false	0.010460926410492259	1.9804298530261992	1187	30	4	62700	GNL3,KRT34,TCF15,FTHL17
TF	Factor: Oct3; motif: NATGCAANNN	TF:M01307	false	0.010460926410492259	1.9804298530261992	4000	30	7	62700	GNL3,HIGD1B,CCL23,ARMCX6,GTF2H1,MT1A,LAIR2
TF	Factor: RelA-p65; motif: AAASTCCC; match class: 1	TF:M04849_1	false	0.010483981297635349	1.9794737624622754	1188	30	4	62700	GNL3,AMELX,UBB,HLA-DQB1
TF	Factor: Sp1; motif: GGGGCGGGGC	TF:M07063	false	0.010500786183029697	1.9787781845329377	6422	30	9	62700	GNL3,IRAK1,TMEM160,HPRT1,PPP2R3B,ARL2BP,NOMO1,FAM50A,MTMR10
TF	Factor: AR; motif: NGNACANNNTGTTCYNN	TF:M09589	false	0.010531200057587925	1.977522137010861	5173	30	8	62700	IRAK1,OPN1LW,ITGB1BP2,PPP2R3B,TCF15,LAIR2,HLA-DQB1,RPH3AL
TF	Factor: E2F-1; motif: NKTSSCGC	TF:M00428	false	0.010593345414704433	1.9749668665490747	9178	30	11	62700	GNL3,IRAK1,TMEM160,OPN1LW,UBB,NOMO1,FDFT1,TCF15,FAM50A,FTHL17,MTMR10
TF	Factor: ITF-2; motif: NGCAGSTGKS	TF:M09962	false	0.010633552720789594	1.973321611369807	5183	30	8	62700	GNL3,IRAK1,HIGD1B,KRT34,TNNC2,NOMO1,LILRB3,FTHL17
TF	Factor: ER71:Pax-5; motif: ACCGGAACYACGCWTSANTG; match class: 1	TF:M08266_1	false	0.010633552720789594	1.973321611369807	9184	30	11	62700	IRAK1,UBB,ITGB1BP2,PPP2R3B,ARL2BP,FDFT1,TCF15,MT1A,FTHL17,MTMR10,IL3
TF	Factor: HMGXB3; motif: NRGCCAATSRGNRNNS; match class: 1	TF:M12616_1	false	0.01071126872116981	1.970159085100014	563	30	3	62700	UBB,FDFT1,TCF15
TF	Factor: AR; motif: GGNACRNNRTGTWCT	TF:M01201	false	0.010726705226224846	1.9695336537845034	6448	30	9	62700	AMELX,OPN1LW,ITGB1BP2,PPP2R3B,TCF15,LILRB3,MT1A,FAM50A,RPH3AL
TF	Factor: DMBX1; motif: NNGGATTANN	TF:M04305	false	0.010736644206159954	1.9691314384207095	5193	30	8	62700	TMEM160,ARMCX6,ITGB1BP2,ARL2BP,NOMO1,FDFT1,TCF15,MT1A
TF	Factor: POU3F1; motif: TAATKANNNNNTMATTA	TF:M11927	false	0.010767940274140578	1.9678673619874005	2010	30	5	62700	AMELX,CCL23,TMEM160,HLA-DQB1,IL3
TF	Factor: Blimp-1; motif: NACTTTCAC	TF:M04731	false	0.010789585284380388	1.9669952478255694	4030	30	7	62700	GNL3,AMELX,TNNC2,ARMCX6,NOMO1,HLA-DQB1,MTMR10
TF	Factor: Blimp-1; motif: NAGKGAAAGTGN	TF:M12243	false	0.010796472223162113	1.9667181282440482	2012	30	5	62700	GNL3,AMELX,TNNC2,HLA-DQB1,MTMR10
TF	Factor: SF-1; motif: NYYCAAGGYCA; match class: 1	TF:M10084_1	false	0.01081012144135091	1.9661694271371313	566	30	3	62700	CCL23,TNNC2,RPH3AL
TF	Factor: NFYA; motif: RRCCAATCAGN	TF:M09816	false	0.01081012144135091	1.9661694271371313	2013	30	5	62700	TMEM160,TNNC2,UBB,FDFT1,HLA-DQB1
TF	Factor: Oct-2; motif: NTATGCGCATAN	TF:M11895	false	0.010844176606984897	1.9648034181651002	4037	30	7	62700	AMELX,CCL23,HPRT1,UBB,FDFT1,GTF2H1,HLA-DQB1
TF	Factor: ZNF716; motif: NCAGGCAGCGGA	TF:M06082	false	0.010844176606984897	1.9648034181651002	154	30	2	62700	GNL3,FDFT1
TF	Factor: BTEB2; motif: WGGGTGKGGCNGGN; match class: 1	TF:M09972_1	false	0.010844176606984897	1.9648034181651002	4036	30	7	62700	GNL3,HPRT1,OPN1LW,ARMCX6,PPP2R3B,LILRB3,FAM50A
TF	Factor: HSF2; motif: GAANRTTCTAGAA	TF:M01244	false	0.010927348646888085	1.961485200146161	569	30	3	62700	TNNC2,HPRT1,OPN1LW
TF	Factor: Fli-1:ETV7; motif: NSMGGAMGGATNTCCGNN	TF:M08283	false	0.010962179200955328	1.9601031027062625	2976	30	6	62700	IRAK1,HIGD1B,TMEM160,TNNC2,ARL2BP,LAIR2
TF	Factor: ER-alpha; motif: NAGGTCAYSGYGACCTN	TF:M11842	false	0.011020342918127087	1.9578048914068074	4051	30	7	62700	HPRT1,UBB,ARL2BP,GTF2H1,MT1A,FTHL17,LAIR2
TF	Factor: ATF-3; motif: GGTSACGTGAN	TF:M09868	false	0.011030809019866354	1.9573926344338837	6485	30	9	62700	TNNC2,HPRT1,ARMCX6,UBB,PPP2R3B,GTF2H1,FAM50A,HLA-DQB1,RPH3AL
TF	Factor: ESR1; motif: NRGGTCACNRTGACCTK	TF:M04455	false	0.011083153357605869	1.955336657390308	2984	30	6	62700	KRT34,HPRT1,ARL2BP,GTF2H1,MT1A,FTHL17
TF	Factor: SIX4; motif: TGWAAYNTGANMCN	TF:M12663	false	0.011098329468626862	1.9547423867229043	573	30	3	62700	ITGB1BP2,FAM50A,HLA-DQB1
TF	Factor: NFATc2; motif: TTTTCCA	TF:M02265	false	0.011098329468626862	1.9547423867229043	7835	30	10	62700	IRAK1,HIGD1B,AMELX,KRT34,NOMO1,MT1A,FTHL17,HLA-DQB1,RPH3AL,IL3
TF	Factor: ZBTB37; motif: TGGCTTTGGY	TF:M12688	false	0.011098329468626862	1.9547423867229043	4059	30	7	62700	GNL3,AMELX,OPN1LW,ARMCX6,UBB,PPP2R3B,FAM50A
TF	Factor: HSF2; motif: NGGAATNTTCTNGNRN	TF:M07358	false	0.011181723349083125	1.9514912569756566	575	30	3	62700	HPRT1,MT1A,LAIR2
TF	Factor: LRF; motif: NCGACCACCGN; match class: 1	TF:M12231_1	false	0.011186055561032597	1.951323027865813	5240	30	8	62700	TNNC2,HPRT1,NOMO1,FDFT1,TCF15,FAM50A,LAIR2,IL3
TF	Factor: Erg; motif: NACCGGATATCCGGTN; match class: 1	TF:M11391_1	false	0.011212896124592833	1.9502822010996026	9266	30	11	62700	ARMCX6,UBB,ITGB1BP2,PPP2R3B,ARL2BP,NOMO1,TCF15,MT1A,FTHL17,HLA-DQB1,MTMR10
TF	Factor: BTEB3; motif: CCNNSCCNSCCCCKCCCCC; match class: 1	TF:M09826_1	false	0.011246444042740472	1.9489847732626095	7853	30	10	62700	GNL3,HIGD1B,TMEM160,HPRT1,ARMCX6,PPP2R3B,LILRB3,MT1A,FAM50A,IL3
TF	Factor: POU2F1:Gscl; motif: NNGATTANNTATKCANNNN	TF:M08404	false	0.01129206324089647	1.9472266982637423	6514	30	9	62700	AMELX,CCL23,HPRT1,ITGB1BP2,NOMO1,FDFT1,FTHL17,LAIR2,IL3
TF	Factor: MaFA; motif: TCTGCTGASCNN	TF:M07325	false	0.011365111490141466	1.9444262995504729	5256	30	8	62700	TMEM160,ITGB1BP2,NOMO1,TCF15,LILRB3,MT1A,RPH3AL,IL3
TF	Factor: AR; motif: GGAACGGWACATGTTCT; match class: 1	TF:M08190_1	false	0.011467881015944743	1.9405168216888162	2049	30	5	62700	HIGD1B,PPP2R3B,GTF2H1,FTHL17,MTMR10
TF	Factor: ESE-1; motif: ACCAGGAAGTANNNNNNNAAWAA; match class: 1	TF:M11383_1	false	0.011484978185378584	1.9398698253691469	582	30	3	62700	CCL23,LILRB3,HLA-DQB1
TF	Factor: Isl2; motif: YTAAGTG; match class: 1	TF:M02080_1	false	0.011515281922331833	1.938725424975977	1230	30	4	62700	CCL23,HPRT1,MT1A,IL3
TF	Factor: CP2; motif: AACCGGTTNNAACCGGTT; match class: 1	TF:M11486_1	false	0.011545593486759386	1.9375837378096057	3016	30	6	62700	GNL3,HPRT1,GTF2H1,LILRB3,FTHL17,HLA-DQB1
TF	Factor: IRF-1; motif: TTCACTT	TF:M00747	false	0.011545593486759386	1.9375837378096057	5274	30	8	62700	HIGD1B,AMELX,CCL23,TNNC2,ARMCX6,ITGB1BP2,FAM50A,LAIR2
TF	Factor: Sp2; motif: GGGGCGGGG	TF:M10435	false	0.011654432805083598	1.9335088577604282	7899	30	10	62700	GNL3,IRAK1,TMEM160,HPRT1,PPP2R3B,ARL2BP,NOMO1,FDFT1,FAM50A,MTMR10
TF	Factor: Tal-1; motif: TCCAKCTGNY	TF:M00993	false	0.011698476976999337	1.9318706753085009	2061	30	5	62700	HIGD1B,KRT34,TNNC2,UBB,FAM50A
TF	Factor: PXR; motif: NYGAACTSNNTGAACTC	TF:M11733	false	0.01171499421070152	1.9312579216859689	3027	30	6	62700	ARMCX6,PPP2R3B,TCF15,FAM50A,LAIR2,HLA-DQB1
TF	Factor: HNF-1beta; motif: NNNNGTTAACTAGNNNT	TF:M01425	false	0.01171499421070152	1.9312579216859689	5289	30	8	62700	HIGD1B,CCL23,ITGB1BP2,PPP2R3B,NOMO1,LAIR2,MTMR10,IL3
TF	Factor: Sp3; motif: ASMCTTGGGSRGGG	TF:M00665	false	0.011716181726619467	1.9312139007104825	7908	30	10	62700	IRAK1,TMEM160,TNNC2,PPP2R3B,TCF15,LILRB3,FAM50A,FTHL17,LAIR2,RPH3AL
TF	Factor: BSX; motif: NNCGTTAN	TF:M10591	false	0.011749263578453786	1.9299893532932357	7912	30	10	62700	GNL3,TMEM160,UBB,ITGB1BP2,ARL2BP,FDFT1,LILRB3,MT1A,FAM50A,LAIR2
TF	Factor: PPAR; motif: WASNRGGNCAAAGGTCA	TF:M00528	false	0.011749263578453786	1.9299893532932357	4112	30	7	62700	CCL23,HPRT1,ARMCX6,ITGB1BP2,LAIR2,MTMR10,RPH3AL
TF	Factor: AP-4; motif: WGARYCAGCTGYGGNCNK	TF:M00005	false	0.011755391812694752	1.9297628910600586	5296	30	8	62700	IRAK1,KRT34,TCF15,LILRB3,MT1A,FAM50A,FTHL17,RPH3AL
TF	Factor: KLF3; motif: NNNNNNGGGCGGGGCNNGN	TF:M09970	false	0.011755391812694752	1.9297628910600586	7915	30	10	62700	GNL3,TMEM160,HPRT1,OPN1LW,PPP2R3B,ARL2BP,NOMO1,FDFT1,FAM50A,MTMR10
TF	Factor: HOXC11; motif: NGYMATWAANN	TF:M10816	false	0.011755391812694752	1.9297628910600586	5296	30	8	62700	AMELX,KRT34,TMEM160,ITGB1BP2,TCF15,FAM50A,FTHL17,MTMR10
TF	Factor: C/EBPbeta; motif: NRTTGCGYAAYN	TF:M11316	false	0.01182954382526816	1.9270320024547953	5302	30	8	62700	GNL3,IRAK1,HIGD1B,TMEM160,OPN1LW,UBB,FTHL17,HLA-DQB1
TF	Factor: LRH1; motif: NNRRCCTTGVAN	TF:M01142	false	0.011888531003951675	1.92487180528809	3040	30	6	62700	KRT34,TNNC2,HPRT1,ITGB1BP2,PPP2R3B,ARL2BP
TF	Factor: slug; motif: KCACCTGN	TF:M03565	false	0.011908437207576304	1.9241452290007737	3042	30	6	62700	GNL3,IRAK1,TMEM160,MT1A,FTHL17,RPH3AL
TF	Factor: ITF-2; motif: NCACCTGN	TF:M11155	false	0.011908437207576304	1.9241452290007737	3042	30	6	62700	GNL3,IRAK1,TMEM160,MT1A,FTHL17,RPH3AL
TF	Factor: ATF2; motif: NNATGANGTCATN	TF:M12443	false	0.011977116849448263	1.9216477134217618	3046	30	6	62700	HIGD1B,UBB,ITGB1BP2,GTF2H1,MT1A,LAIR2
TF	Factor: IRF4; motif: MNNRAAANGAAA	TF:M08886	false	0.012017697510322337	1.9201787315302303	4135	30	7	62700	AMELX,TMEM160,ARMCX6,UBB,ITGB1BP2,FAM50A,RPH3AL
TF	Factor: GR; motif: RGNACANMNTGTNCY; match class: 1	TF:M09941_1	false	0.012017697510322337	1.9201787315302303	2080	30	5	62700	IRAK1,OPN1LW,ITGB1BP2,HLA-DQB1,RPH3AL
TF	Factor: Isl2; motif: YTAAGTG; match class: 1	TF:M02082_1	false	0.012017697510322337	1.9201787315302303	2080	30	5	62700	CCL23,HPRT1,UBB,MT1A,IL3
TF	Factor: ER-beta; motif: RGGTCASCNTGMCCY; match class: 1	TF:M09910_1	false	0.012040828435649211	1.919343631628545	4137	30	7	62700	IRAK1,TNNC2,PPP2R3B,TCF15,FTHL17,LAIR2,MTMR10
TF	Factor: Elf-1; motif: NNANCCGGAAGTGS	TF:M09900	false	0.012051031191190158	1.918975789480602	5324	30	8	62700	IRAK1,ARL2BP,FDFT1,GTF2H1,FTHL17,MTMR10,RPH3AL,IL3
TF	Factor: rax; motif: NNCRTTAN; match class: 1	TF:M10948_1	false	0.012051031191190158	1.918975789480602	5325	30	8	62700	GNL3,TMEM160,UBB,ARL2BP,LILRB3,FTHL17,LAIR2,MTMR10
TF	Factor: Pbx1; motif: KTGATKGAYN	TF:M11041	false	0.012051031191190158	1.918975789480602	2083	30	5	62700	CCL23,ARMCX6,LILRB3,MT1A,HLA-DQB1
TF	Factor: MIXL1; motif: NNYAATTANN; match class: 1	TF:M04402_1	false	0.01206634403062582	1.9184242964178895	2084	30	5	62700	GNL3,AMELX,CCL23,ARMCX6,HLA-DQB1
TF	Factor: ZNF549; motif: NNGNNCAAAGTNCAG; match class: 1	TF:M12710_1	false	0.012100782758435265	1.9171865357435638	166	30	2	62700	TNNC2,MT1A
TF	Factor: PPAR; motif: TGACCTTTGNCCY	TF:M00763	false	0.012127285789179649	1.916236387812916	5334	30	8	62700	IRAK1,CCL23,HPRT1,OPN1LW,ARMCX6,FAM50A,LAIR2,RPH3AL
TF	Factor: ESX1; motif: NNYAATTANN	TF:M04319	false	0.012127285789179649	1.916236387812916	3059	30	6	62700	CCL23,OPN1LW,ARMCX6,ITGB1BP2,ARL2BP,HLA-DQB1
TF	Factor: CREB; motif: NSTGACGTMANN	TF:M00178	false	0.012127285789179649	1.916236387812916	5334	30	8	62700	HPRT1,ARMCX6,UBB,PPP2R3B,ARL2BP,GTF2H1,FAM50A,HLA-DQB1
TF	Factor: PR; motif: NNNNNNRGNACNNKNTGTTCTNNNNNN	TF:M00957	false	0.012134799029434427	1.9159674118438221	4148	30	7	62700	HIGD1B,KRT34,CCL23,FAM50A,LAIR2,HLA-DQB1,RPH3AL
TF	Factor: LRH-1; motif: TCAAGGTCRYGACCTTGR; match class: 1	TF:M11828_1	false	0.012138315733880072	1.915841570116396	7966	30	10	62700	IRAK1,TNNC2,OPN1LW,ARL2BP,TCF15,GTF2H1,LILRB3,MT1A,FTHL17,MTMR10
TF	Factor: Elf-1; motif: ACTTCCGGG	TF:M04714	false	0.012157187750807786	1.9151668761782628	7969	30	10	62700	IRAK1,TMEM160,ARMCX6,UBB,ARL2BP,FDFT1,GTF2H1,FTHL17,MTMR10,RPH3AL
TF	Factor: POU3F2; motif: NTAATTTATGCRN	TF:M11910	false	0.012211667806507382	1.9132250183074597	4155	30	7	62700	HIGD1B,AMELX,CCL23,TMEM160,UBB,FDFT1,MTMR10
TF	Factor: Hey1; motif: NGCACGTGYN; match class: 1	TF:M11059_1	false	0.012386142214771688	1.9070639378307255	604	30	3	62700	PPP2R3B,TCF15,GTF2H1
TF	Factor: DEC1; motif: GTCACGTGAC; match class: 1	TF:M11073_1	false	0.01240328248158278	1.9064633652420626	5358	30	8	62700	IRAK1,HIGD1B,CCL23,HPRT1,ARMCX6,PPP2R3B,TCF15,GTF2H1
TF	Factor: Sox-9; motif: NNNACAATRG	TF:M11626	false	0.012418530016964503	1.9059298086122074	6638	30	9	62700	KRT34,TMEM160,HPRT1,ARMCX6,ARL2BP,GTF2H1,FTHL17,HLA-DQB1,MTMR10
TF	Factor: GLI2; motif: TGGGTGGTCNS	TF:M07291	false	0.012445968652544876	1.9049712972004897	3080	30	6	62700	TNNC2,OPN1LW,UBB,GTF2H1,LILRB3,IL3
TF	Factor: OCT-x; motif: CTNATTTGCATAY	TF:M00210	false	0.012445968652544876	1.9049712972004897	4172	30	7	62700	HIGD1B,CCL23,ITGB1BP2,NOMO1,LILRB3,RPH3AL,IL3
TF	Factor: E2F-1; motif: NTTTCGCGCS	TF:M00940	false	0.012452872330954427	1.9047304643426937	8001	30	10	62700	GNL3,HPRT1,ARMCX6,UBB,NOMO1,FDFT1,TCF15,GTF2H1,MT1A,MTMR10
TF	Factor: CTCF; motif: ACCAGGKGGC	TF:M04727	false	0.012533561784850196	1.9019254937551175	6650	30	9	62700	IRAK1,TNNC2,FDFT1,TCF15,GTF2H1,FAM50A,FTHL17,RPH3AL,IL3
TF	Factor: CUTL2; motif: CTGATCGATTRN	TF:M11510	false	0.012548557555002554	1.9014061930599269	608	30	3	62700	AMELX,NOMO1,IL3
TF	Factor: CTCF; motif: WGCGCCMYCTAGYGGYN	TF:M03895	false	0.012583738415876905	1.9001903181757724	9447	30	11	62700	IRAK1,HPRT1,OPN1LW,ARMCX6,PPP2R3B,NOMO1,TCF15,LILRB3,FAM50A,FTHL17,MTMR10
TF	Factor: c-Myc; motif: KACCACGTGSYY	TF:M01154	false	0.012615291372093173	1.8991027142442354	5378	30	8	62700	GNL3,IRAK1,PPP2R3B,FDFT1,TCF15,GTF2H1,MT1A,FTHL17
TF	Factor: ZNF675; motif: TGAAAGGGGA	TF:M06527	false	0.012632721307632006	1.8985030847903852	171	30	2	62700	TNNC2,OPN1LW
TF	Factor: SREBP-1; motif: RTCRCGTGAY; match class: 1	TF:M11081_1	false	0.012673902954639259	1.8970896226349565	8025	30	10	62700	GNL3,HPRT1,ARMCX6,PPP2R3B,FDFT1,TCF15,GTF2H1,MT1A,FTHL17,RPH3AL
TF	Factor: Msx-1; motif: NNNNANTAATTANTNN	TF:M01412	false	0.012764580867580979	1.893993440936912	3100	30	6	62700	AMELX,CCL23,ARMCX6,ARL2BP,GTF2H1,IL3
TF	Factor: HES-1; motif: ANSBCKYGTGSCNNG	TF:M01009	false	0.012775038656091788	1.8936377770561104	3101	30	6	62700	IRAK1,AMELX,ARL2BP,FDFT1,FTHL17,RPH3AL
TF	Factor: HNF-4alpha; motif: NRGKNCAAAGTCCA	TF:M09947	false	0.012874565492353196	1.8902674191766848	2125	30	5	62700	HIGD1B,TNNC2,ITGB1BP2,MT1A,HLA-DQB1
TF	Factor: ESE-1; motif: NWTRCGGAWGCN; match class: 1	TF:M11382_1	false	0.012897960753115287	1.8894789489005683	4206	30	7	62700	GNL3,IRAK1,TMEM160,ARL2BP,FDFT1,GTF2H1,FTHL17
TF	Factor: DEC1; motif: NCNCACRTGNSC	TF:M08870	false	0.012897960753115287	1.8894789489005683	8049	30	10	62700	GNL3,IRAK1,OPN1LW,ARMCX6,PPP2R3B,ARL2BP,FDFT1,TCF15,GTF2H1,MT1A
TF	Factor: T3R-beta; motif: NNRGGTCRTGACCYNN	TF:M11815	false	0.012897960753115287	1.8894789489005683	5402	30	8	62700	HIGD1B,HPRT1,UBB,ARL2BP,MT1A,FAM50A,FTHL17,IL3
TF	Factor: C/EBPepsilon; motif: HAANMTTKCNWMAC	TF:M01868	false	0.012909691126069427	1.889084148426714	3110	30	6	62700	GNL3,CCL23,ARMCX6,ARL2BP,FTHL17,LAIR2
TF	Factor: P53; motif: NNNNNACAWGCCYNNN	TF:M07054	false	0.012910171944698378	1.8890679735247171	3111	30	6	62700	HIGD1B,ARL2BP,LILRB3,FAM50A,FTHL17,LAIR2
TF	Factor: HNF-4alpha; motif: RRGTCCAAAGTCCAN	TF:M11756	false	0.012910171944698378	1.8890679735247171	3111	30	6	62700	HIGD1B,TNNC2,HPRT1,ITGB1BP2,LILRB3,HLA-DQB1
TF	Factor: lmx1b; motif: NNNNTAATTAN; match class: 1	TF:M10990_1	false	0.01295768051076822	1.8874727323796519	174	30	2	62700	GNL3,AMELX
TF	Factor: AP-4; motif: AWCAGCTGWT	TF:M11208	false	0.0129856497731817	1.8865363143560472	4215	30	7	62700	HIGD1B,KRT34,ITGB1BP2,LILRB3,FAM50A,FTHL17,HLA-DQB1
TF	Factor: GATA-3; motif: AGATAA; match class: 1	TF:M01878_1	false	0.0129856497731817	1.8865363143560472	4216	30	7	62700	CCL23,ITGB1BP2,FDFT1,LILRB3,FAM50A,FTHL17,HLA-DQB1
TF	Factor: SMAD3; motif: TGTCTGTCT	TF:M00701	false	0.0129856497731817	1.8865363143560472	4216	30	7	62700	AMELX,TMEM160,OPN1LW,FDFT1,TCF15,LILRB3,RPH3AL
TF	Factor: GATA-6; motif: NGATAACGATCN	TF:M12209	false	0.013014432721412344	1.885574757353408	2135	30	5	62700	ITGB1BP2,FDFT1,LILRB3,FAM50A,IL3
TF	Factor: ZBTB44; motif: MACWGCAGS	TF:M12352	false	0.013034161547966168	1.88491690057569	6705	30	9	62700	TMEM160,TNNC2,OPN1LW,ITGB1BP2,GTF2H1,MT1A,LAIR2,HLA-DQB1,MTMR10
TF	Factor: Pax-4a; motif: TYACGCTAATTAN	TF:M11886	false	0.013034161547966168	1.88491690057569	1291	30	4	62700	GNL3,CCL23,ARL2BP,MTMR10
TF	Factor: HSF4; motif: TTCTAGAANNTTC	TF:M04010	false	0.013168300864264171	1.8804702594254685	176	30	2	62700	TNNC2,OPN1LW
TF	Factor: AR; motif: GGNACRNNRTGTWCT; match class: 1	TF:M01201_1	false	0.013181725656093365	1.8800277313307001	2143	30	5	62700	PPP2R3B,TCF15,MT1A,FAM50A,RPH3AL
TF	Factor: ZNF647; motif: NTAGGCCTAN	TF:M12285	false	0.013181725656093365	1.8800277313307001	1296	30	4	62700	UBB,ITGB1BP2,FDFT1,LAIR2
TF	Factor: Pbx1; motif: NYAYMCATCAAWNWNNN	TF:M01357	false	0.013193620708153223	1.8796360052278125	3131	30	6	62700	AMELX,ARMCX6,ITGB1BP2,NOMO1,GTF2H1,FAM50A
TF	Factor: mbnl2; motif: NYGCYTYGCYTN	TF:M12136	false	0.013193620708153223	1.8796360052278125	5433	30	8	62700	TMEM160,OPN1LW,ITGB1BP2,PPP2R3B,MT1A,FAM50A,RPH3AL,IL3
TF	Factor: UNCX; motif: NYAATTAN; match class: 1	TF:M04443_1	false	0.01323867822698346	1.8781553734599878	2147	30	5	62700	GNL3,AMELX,CCL23,ARMCX6,HLA-DQB1
TF	Factor: FOXO1A; motif: NNNYTGTTTNCN	TF:M09931	false	0.01323867822698346	1.8781553734599878	6725	30	9	62700	HIGD1B,CCL23,TNNC2,UBB,PPP2R3B,LILRB3,HLA-DQB1,MTMR10,RPH3AL
TF	Factor: AR; motif: AGWACATNWTGTTCT	TF:M00447	false	0.013326765779193275	1.875275235032862	4242	30	7	62700	AMELX,ITGB1BP2,ARL2BP,MT1A,LAIR2,HLA-DQB1,RPH3AL
TF	Factor: PATZ1; motif: SCNCCNCNSCCCCCASCCN	TF:M12648	false	0.013334095841076168	1.875036427633964	4243	30	7	62700	TMEM160,HPRT1,ARMCX6,ITGB1BP2,PPP2R3B,FAM50A,FTHL17
TF	Factor: Tal-1; motif: CAGATGG	TF:M03804	false	0.013337923853349106	1.87491176631193	5446	30	8	62700	HIGD1B,KRT34,TNNC2,TCF15,FAM50A,FTHL17,RPH3AL,IL3
TF	Factor: Lhx8; motif: TGATTG; match class: 1	TF:M07476_1	false	0.013352868926250825	1.8744254140761778	3142	30	6	62700	HIGD1B,CCL23,UBB,ARL2BP,FDFT1,MTMR10
TF	Factor: RAR-gamma; motif: NRGGTCAAAAGGTCAN	TF:M11804	false	0.013352868926250825	1.8744254140761778	3142	30	6	62700	HIGD1B,TMEM160,UBB,ARL2BP,FDFT1,MTMR10
TF	Factor: ATF-3; motif: GGTSACGTGAN; match class: 1	TF:M09868_1	false	0.013362912625613697	1.8740988712491808	2154	30	5	62700	HPRT1,ARMCX6,UBB,GTF2H1,FAM50A
TF	Factor: Elk-1:T-bet; motif: TCACACCGGAAGNN	TF:M08231	false	0.01344787490265657	1.8713463395253558	6747	30	9	62700	IRAK1,TMEM160,UBB,FDFT1,GTF2H1,LILRB3,FTHL17,MTMR10,RPH3AL
TF	Factor: SP1; motif: GGGGYGGGGNS	TF:M01303	false	0.01344787490265657	1.8713463395253558	8118	30	10	62700	GNL3,IRAK1,TMEM160,HPRT1,ARMCX6,PPP2R3B,NOMO1,MT1A,FAM50A,FTHL17
TF	Factor: CTF/NF1; motif: TTGGCN; match class: 1	TF:M02050_1	false	0.013488705449963516	1.8700297288244097	4257	30	7	62700	IRAK1,HIGD1B,KRT34,UBB,ARL2BP,RPH3AL,IL3
TF	Factor: PEBP2B; motif: SNRACCRCARNN	TF:M12651	false	0.013557042490580996	1.8678350427780845	1311	30	4	62700	OPN1LW,ARL2BP,HLA-DQB1,IL3
TF	Factor: NRF-1; motif: GCGCMTGCGCN	TF:M07052	false	0.013574380676325864	1.8672799757346863	2165	30	5	62700	UBB,PPP2R3B,ARL2BP,NOMO1,MT1A
TF	Factor: AP-1; motif: RGTGACTMANN	TF:M00188	false	0.013631364829699314	1.8654606585943474	3160	30	6	62700	IRAK1,TNNC2,UBB,GTF2H1,LILRB3,MTMR10
TF	Factor: BMYB; motif: NTTCAAAN	TF:M12586	false	0.013634298459035797	1.8653672033921607	2168	30	5	62700	GNL3,KRT34,ARL2BP,FTHL17,HLA-DQB1
TF	Factor: MEIS1B:HOXA9; motif: TGACASTTTWAYRR	TF:M00421	false	0.013639154061001392	1.8652125650191342	6768	30	9	62700	GNL3,AMELX,ARMCX6,UBB,ITGB1BP2,GTF2H1,MTMR10,RPH3AL,IL3
TF	Factor: islet1; motif: SCAMTTAN; match class: 1	TF:M11012_1	false	0.013642893365316749	1.8650935153587398	1315	30	4	62700	GNL3,HPRT1,RPH3AL,IL3
TF	Factor: FAC1; motif: NNNCAMAACACRNA	TF:M00456	false	0.013642893365316749	1.8650935153587398	8141	30	10	62700	GNL3,AMELX,KRT34,CCL23,NOMO1,TCF15,GTF2H1,FAM50A,LAIR2,RPH3AL
TF	Factor: Sox-9; motif: MACARWGNNNYCNTTNW	TF:M08838	false	0.013644711126295221	1.8650356543937892	4271	30	7	62700	CCL23,TMEM160,TNNC2,GTF2H1,FTHL17,HLA-DQB1,RPH3AL
TF	Factor: nerf; motif: NNNCCGGAAGTGN	TF:M09901	false	0.013658847549371102	1.8645859422403503	5479	30	8	62700	IRAK1,TMEM160,ARL2BP,FDFT1,GTF2H1,FTHL17,MTMR10,RPH3AL
TF	Factor: T3R-beta; motif: NRRGGTCRTGACCYYN	TF:M11817	false	0.013793271164443942	1.8603327258331406	5489	30	8	62700	HIGD1B,HPRT1,UBB,ARL2BP,MT1A,FAM50A,FTHL17,IL3
TF	Factor: MTF-1; motif: NTTTTGCACACGGCNYN	TF:M12279	false	0.013842164917847195	1.8587959808079968	6788	30	9	62700	IRAK1,HIGD1B,KRT34,TNNC2,HPRT1,OPN1LW,GTF2H1,MT1A,LAIR2
TF	Factor: E2A; motif: CACCTGNY	TF:M00973	false	0.013943283975381459	1.8556349274991142	5500	30	8	62700	GNL3,HIGD1B,HPRT1,OPN1LW,ARL2BP,GTF2H1,LILRB3,LAIR2
TF	Factor: HFH3; motif: KNNTRTTTRTTTA	TF:M00289	false	0.013943283975381459	1.8556349274991142	3180	30	6	62700	AMELX,KRT34,TMEM160,FDFT1,TCF15,RPH3AL
TF	Factor: Elk-1:Pax-5; motif: ACCGGAACYACGCWTSANYG; match class: 1	TF:M08225_1	false	0.013943283975381459	1.8556349274991142	8172	30	10	62700	OPN1LW,UBB,PPP2R3B,NOMO1,FDFT1,GTF2H1,MT1A,FTHL17,LAIR2,MTMR10
TF	Factor: Sox-17; motif: TTGTYY; match class: 1	TF:M03803_1	false	0.013985482786502511	1.8543225369510203	9623	30	11	62700	AMELX,KRT34,CCL23,ARMCX6,ARL2BP,GTF2H1,MT1A,LAIR2,HLA-DQB1,RPH3AL,IL3
TF	Factor: E2F-3; motif: NTTTTGGCGCCAAAAN; match class: 1	TF:M11527_1	false	0.014012555429622006	1.8534826564500404	6804	30	9	62700	AMELX,CCL23,OPN1LW,ARMCX6,ITGB1BP2,FDFT1,LILRB3,FTHL17,HLA-DQB1
TF	Factor: HPX42B; motif: CGATTANCG	TF:M10680	false	0.014013166544761759	1.8534637164253525	1328	30	4	62700	TNNC2,FDFT1,GTF2H1,RPH3AL
TF	Factor: HMX3; motif: NNCAMTTAANN	TF:M04335	false	0.014038532394410965	1.8526782915170148	5510	30	8	62700	KRT34,CCL23,OPN1LW,ITGB1BP2,MT1A,LAIR2,HLA-DQB1,IL3
TF	Factor: FKHL14; motif: NNANRYAAACAN	TF:M11560	false	0.014138730496948911	1.8495895836735727	2193	30	5	62700	HPRT1,NOMO1,FDFT1,MTMR10,RPH3AL
TF	Factor: Fli-1:C/EBPdelta; motif: NNCGGAWATTGCGCAAT	TF:M08469	false	0.014138730496948911	1.8495895836735727	6816	30	9	62700	IRAK1,HIGD1B,AMELX,KRT34,ARL2BP,FDFT1,GTF2H1,FTHL17,LAIR2
TF	Factor: lmx1b; motif: NNNNTAATTAN	TF:M10990	false	0.014197380421474386	1.8477917805076853	1334	30	4	62700	GNL3,AMELX,ARMCX6,HLA-DQB1
TF	Factor: NFYC; motif: NNCCAATCANN	TF:M12455	false	0.014221686718590367	1.8470488924153428	1335	30	4	62700	TNNC2,UBB,FDFT1,HLA-DQB1
TF	Factor: NFYA; motif: AGNSYKCTGATTGGTNNR	TF:M07222	false	0.014221686718590367	1.8470488924153428	647	30	3	62700	UBB,FDFT1,HLA-DQB1
TF	Factor: YY1; motif: AAACATGGC	TF:M04908	false	0.014241304508042264	1.8464502273637755	1336	30	4	62700	KRT34,TMEM160,UBB,ITGB1BP2
TF	Factor: Erm:C/EBPdelta; motif: RSCGGAWRTTGCGYAAY; match class: 1	TF:M08458_1	false	0.014255918676279735	1.8460047907583577	3200	30	6	62700	GNL3,IRAK1,AMELX,KRT34,GTF2H1,FTHL17
TF	Factor: AML1; motif: NYTGTGGTTWN	TF:M09653	false	0.014257966335605478	1.8459424150317847	1337	30	4	62700	GNL3,KRT34,TCF15,IL3
TF	Factor: Erg; motif: ACCGGAAGTN	TF:M02062	false	0.014302151017955985	1.8445986405086379	8211	30	10	62700	IRAK1,TMEM160,ARMCX6,UBB,ARL2BP,FDFT1,GTF2H1,FTHL17,MTMR10,RPH3AL
TF	Factor: BMAL1; motif: RTCACGTGNN; match class: 1	TF:M11049_1	false	0.014302479024561308	1.8445886804805924	187	30	2	62700	ARMCX6,GTF2H1
TF	Factor: Kaiso; motif: NTCCTGCNAN	TF:M01119	false	0.014356247704773504	1.8429590568943706	4323	30	7	62700	ARMCX6,UBB,PPP2R3B,FDFT1,LILRB3,MT1A,IL3
TF	Factor: PR; motif: NNNNNNGGNACRNNNTGTTCTNNNNNN	TF:M00954	false	0.014356247704773504	1.8429590568943706	5538	30	8	62700	KRT34,CCL23,HPRT1,LAIR2,HLA-DQB1,MTMR10,RPH3AL,IL3
TF	Factor: GR; motif: RGWACATWATGTWCY	TF:M11847	false	0.014377615356617185	1.8423131392203216	5540	30	8	62700	IRAK1,OPN1LW,ITGB1BP2,PPP2R3B,NOMO1,TCF15,HLA-DQB1,RPH3AL
TF	Factor: NF-Y; motif: NNNRRCCAATSRGNNN; match class: 1	TF:M00287_1	false	0.01440897370345491	1.8413669512331476	188	30	2	62700	UBB,FDFT1
TF	Factor: GSX1; motif: NNYMATTANN; match class: 1	TF:M04327_1	false	0.01450059077272887	1.8386143036884972	5549	30	8	62700	GNL3,AMELX,CCL23,ARMCX6,ARL2BP,GTF2H1,HLA-DQB1,IL3
TF	Factor: FOXM1; motif: TRTTTATNN	TF:M08883	false	0.01450059077272887	1.8386143036884972	6852	30	9	62700	CCL23,TNNC2,HPRT1,OPN1LW,NOMO1,FDFT1,HLA-DQB1,MTMR10,RPH3AL
TF	Factor: OVOL; motif: ANRTAACGG	TF:M08894	false	0.01450059077272887	1.8386143036884972	8233	30	10	62700	CCL23,TMEM160,HPRT1,UBB,GTF2H1,MT1A,FTHL17,HLA-DQB1,RPH3AL,IL3
TF	Factor: MEF2D; motif: NNCYAAAAATAGMN	TF:M12633	false	0.014580710846570899	1.83622130254632	3220	30	6	62700	TNNC2,HPRT1,ITGB1BP2,ARL2BP,MT1A,LAIR2
TF	Factor: c-Jun; motif: NATGACKCATN	TF:M11267	false	0.014592210233511555	1.8358789219846652	3221	30	6	62700	CCL23,ITGB1BP2,GTF2H1,LAIR2,HLA-DQB1,MTMR10
TF	Factor: isx; motif: NTCRTTAA	TF:M10953	false	0.014608839951100487	1.835384268859549	5559	30	8	62700	AMELX,CCL23,TMEM160,ARMCX6,NOMO1,FDFT1,LAIR2,MTMR10
TF	Factor: Oct-1; motif: NNNRTAATNANNN	TF:M00137	false	0.014633961577088746	1.8346380895841785	6865	30	9	62700	IRAK1,AMELX,CCL23,HPRT1,ITGB1BP2,GTF2H1,LILRB3,HLA-DQB1,RPH3AL
TF	Factor: ZBP89; motif: YCCYCCCCCM	TF:M01816	false	0.014645628102542151	1.8342919981292796	2219	30	5	62700	HIGD1B,UBB,GTF2H1,LILRB3,IL3
TF	Factor: YY1; motif: CCATNTT	TF:M01894	false	0.014728057103047016	1.8318545406711966	6873	30	9	62700	KRT34,TNNC2,HPRT1,ARMCX6,ITGB1BP2,NOMO1,GTF2H1,FTHL17,LAIR2
TF	Factor: HES-1; motif: GSCACGMGMC	TF:M02011	false	0.014739901119161484	1.8315054298790414	4351	30	7	62700	IRAK1,TMEM160,PPP2R3B,ARL2BP,NOMO1,FTHL17,RPH3AL
TF	Factor: MITF; motif: CATGTGM	TF:M02099	false	0.014762691457912907	1.8308344569600776	3232	30	6	62700	AMELX,HPRT1,FDFT1,MT1A,HLA-DQB1,IL3
TF	Factor: GR; motif: GGTACAANNTGTYCTK	TF:M00205	false	0.014762691457912907	1.8308344569600776	6877	30	9	62700	IRAK1,TNNC2,HPRT1,ARMCX6,ITGB1BP2,FAM50A,LAIR2,HLA-DQB1,RPH3AL
TF	Factor: CREB; motif: CGTCAN; match class: 1	TF:M00801_1	false	0.014791045900074217	1.8300011152140043	660	30	3	62700	TNNC2,PPP2R3B,LILRB3
TF	Factor: RARA; motif: AGGTCAANNARAGGTCA	TF:M04483	false	0.014828347228164186	1.8289072528616501	4358	30	7	62700	OPN1LW,ARMCX6,ITGB1BP2,ARL2BP,FDFT1,MTMR10,IL3
TF	Factor: c-Ets-1; motif: RCAGGAAGTGNNTNS	TF:M00339	false	0.014864732121763011	1.8278429128356601	6888	30	9	62700	KRT34,CCL23,ARL2BP,TCF15,GTF2H1,FTHL17,LAIR2,HLA-DQB1,IL3
TF	Factor: C/EBP; motif: NNNTKNNGNAAN	TF:M00770	false	0.014864732121763011	1.8278429128356601	5582	30	8	62700	GNL3,IRAK1,HIGD1B,OPN1LW,UBB,PPP2R3B,NOMO1,LAIR2
TF	Factor: ER81; motif: RCCGGAARYN; match class: 1	TF:M02065_1	false	0.014864732121763011	1.8278429128356601	6887	30	9	62700	GNL3,IRAK1,TMEM160,ARMCX6,UBB,FDFT1,GTF2H1,FTHL17,MTMR10
TF	Factor: MYB; motif: NNCAACTGNN	TF:M09813	false	0.014870236123889248	1.8276821352784514	5583	30	8	62700	KRT34,HPRT1,PPP2R3B,MT1A,LAIR2,HLA-DQB1,RPH3AL,IL3
TF	Factor: E2F2; motif: NNTTTTGGCGCCAAAAWN	TF:M03959	false	0.014890829110819046	1.8270811203654223	8276	30	10	62700	AMELX,KRT34,CCL23,ITGB1BP2,FDFT1,LILRB3,FTHL17,HLA-DQB1,RPH3AL,IL3
TF	Factor: AP-4:Fli-1; motif: RSCGGAWRCAGSTGN	TF:M08445	false	0.014919616220521275	1.8262423481403969	9735	30	11	62700	HIGD1B,HPRT1,ARMCX6,UBB,PPP2R3B,ARL2BP,FDFT1,MT1A,FTHL17,LAIR2,IL3
TF	Factor: ISL2; motif: GCAMTTAR; match class: 1	TF:M04379_1	false	0.015080592201705852	1.8215816037657708	666	30	3	62700	GNL3,HPRT1,IL3
TF	Factor: ATF4; motif: CVTGACGYMABG; match class: 1	TF:M00514_1	false	0.015112654604449329	1.8206592432186308	1367	30	4	62700	UBB,GTF2H1,FAM50A,RPH3AL
TF	Factor: MEIS1A:HOXA9; motif: TGACAGKTTTAYGA	TF:M00420	false	0.015146002165818075	1.8197019854090177	5603	30	8	62700	GNL3,AMELX,CCL23,TNNC2,ARMCX6,GTF2H1,MTMR10,RPH3AL
TF	Factor: ATF-4; motif: GGATGACGTCATCC; match class: 1	TF:M11335_1	false	0.015181530316083033	1.8186844488402303	2244	30	5	62700	GTF2H1,MT1A,FAM50A,LAIR2,IL3
TF	Factor: STAT3; motif: NGNNATTTCCSGGAARTGNNN	TF:M00225	false	0.015210299680403943	1.8178622291906816	3258	30	6	62700	TNNC2,ARMCX6,ITGB1BP2,MT1A,FTHL17,RPH3AL
TF	Factor: Oct-2; motif: NTGCATATGCAN	TF:M11899	false	0.015262951453885882	1.8163614771154106	5612	30	8	62700	AMELX,KRT34,HPRT1,OPN1LW,NOMO1,MT1A,LAIR2,RPH3AL
TF	Factor: NKX2-2; motif: NNNCCACTCAANNN	TF:M12456	false	0.015272394727813844	1.8160928597652517	9770	30	11	62700	IRAK1,HIGD1B,TMEM160,HPRT1,GTF2H1,LILRB3,MT1A,FAM50A,FTHL17,HLA-DQB1,RPH3AL
TF	Factor: FOXJ2; motif: NNTGTTGTAAAYAN	TF:M11585	false	0.01529092719993361	1.8155661793616562	5615	30	8	62700	AMELX,KRT34,HPRT1,UBB,TCF15,GTF2H1,LAIR2,HLA-DQB1
TF	Factor: CREB; motif: CGTCAN	TF:M00801	false	0.015332054352128742	1.8143996498411297	4393	30	7	62700	TMEM160,TNNC2,UBB,PPP2R3B,GTF2H1,LILRB3,RPH3AL
TF	Factor: T-box; motif: NASGTGTNAN	TF:M12021	false	0.015340237843926212	1.8141679067818268	4394	30	7	62700	GNL3,ARMCX6,UBB,GTF2H1,LILRB3,MT1A,LAIR2
TF	Factor: Dlx-5; motif: NTCRTTAN	TF:M10615	false	0.015375995951593653	1.8131567440226142	4397	30	7	62700	AMELX,CCL23,TMEM160,ARMCX6,NOMO1,LILRB3,MTMR10
TF	Factor: Elk-1; motif: RCCGGAAGTGN	TF:M09904	false	0.01539530056867074	1.8126118277714436	8326	30	10	62700	IRAK1,TMEM160,ARMCX6,ARL2BP,FDFT1,GTF2H1,FTHL17,MTMR10,RPH3AL,IL3
TF	Factor: MafA; motif: GGTCAGCAGH	TF:M03796	false	0.01539530056867074	1.8126118277714436	3270	30	6	62700	OPN1LW,NOMO1,TCF15,LILRB3,MT1A,IL3
TF	Factor: E2F-4; motif: AATGGCGCCAAA	TF:M04518	false	0.015583723329870186	1.807328770769444	5637	30	8	62700	GNL3,HIGD1B,TNNC2,OPN1LW,ARMCX6,NOMO1,LILRB3,MT1A
TF	Factor: AML2; motif: CWAACCGCAAAAACCGCARN	TF:M12002	false	0.01561848938516815	1.8063609732379295	8344	30	10	62700	IRAK1,AMELX,KRT34,TNNC2,HPRT1,UBB,PPP2R3B,ARL2BP,GTF2H1,IL3
TF	Factor: YY2; motif: NNCCGCCATTW	TF:M08020	false	0.01561878950334826	1.8063526281019777	1384	30	4	62700	HPRT1,ARMCX6,GTF2H1,FTHL17
TF	Factor: DPF2; motif: NYCACYTCCYCNYYCY	TF:M09760	false	0.015637050510597647	1.8058451609802355	8347	30	10	62700	IRAK1,HIGD1B,TMEM160,TNNC2,ITGB1BP2,GTF2H1,MT1A,FAM50A,FTHL17,IL3
TF	Factor: ZNFPT1; motif: YCNNCNCWGCCNY; match class: 1	TF:M12721_1	false	0.01567894932790178	1.8046830434617174	3285	30	6	62700	KRT34,TNNC2,OPN1LW,PPP2R3B,LILRB3,FAM50A
TF	Factor: POU1F1; motif: AWTATGCWAATKAG	TF:M04069	false	0.015737922560102733	1.8030525960067378	3288	30	6	62700	HIGD1B,CCL23,TMEM160,GTF2H1,LILRB3,IL3
TF	Factor: AML3; motif: NWAACCACRAAAACCACRAN	TF:M11999	false	0.01576237508604171	1.8023783421100756	6967	30	9	62700	IRAK1,HIGD1B,UBB,PPP2R3B,TCF15,GTF2H1,FAM50A,LAIR2,IL3
TF	Factor: znf136; motif: CAAGAATWCTATAYCCAG	TF:M10535	false	0.01576290313529621	1.8023637932216685	8361	30	10	62700	GNL3,CCL23,HPRT1,ARMCX6,ITGB1BP2,PPP2R3B,FAM50A,HLA-DQB1,MTMR10,IL3
TF	Factor: ATF-4; motif: GGATGACGTCATCC; match class: 1	TF:M11337_1	false	0.01576290313529621	1.8023637932216685	3291	30	6	62700	ITGB1BP2,GTF2H1,MT1A,FAM50A,LAIR2,IL3
TF	Factor: Sox-10; motif: AACAATGGNCCATTGTT; match class: 1	TF:M11633_1	false	0.01576564624647531	1.8022882224723193	3292	30	6	62700	KRT34,CCL23,ARL2BP,GTF2H1,FTHL17,LAIR2
TF	Factor: CP2; motif: AACCGGTTNNAACCGGTT	TF:M11487	false	0.01576564624647531	1.8022882224723193	4425	30	7	62700	HPRT1,OPN1LW,FDFT1,GTF2H1,FAM50A,FTHL17,HLA-DQB1
TF	Factor: Sp3; motif: GGGGCGGGGSNN	TF:M07615	false	0.015977892029847066	1.7964805179001626	6985	30	9	62700	GNL3,IRAK1,TMEM160,HPRT1,PPP2R3B,ARL2BP,NOMO1,FAM50A,MTMR10
TF	Factor: GATA-5; motif: NGATAASGATCT	TF:M12201	false	0.015989233670046038	1.7961723505655667	202	30	2	62700	FDFT1,IL3
TF	Factor: HOXB2:T-bet; motif: NAGGTGTTAATKN	TF:M08355	false	0.015989233670046038	1.7961723505655667	685	30	3	62700	AMELX,CCL23,NOMO1
TF	Factor: HOXA5; motif: ANGNTAATTANCNNAN; match class: 1	TF:M01452_1	false	0.015989780204573874	1.7961575060221693	1397	30	4	62700	GNL3,AMELX,ARMCX6,HLA-DQB1
TF	Factor: NR1B2; motif: NAAAGGTCAN	TF:M11798	false	0.015989780204573874	1.7961575060221693	3304	30	6	62700	CCL23,TNNC2,ITGB1BP2,LAIR2,RPH3AL,IL3
TF	Factor: Cdx-1; motif: TTTATK; match class: 1	TF:M02086_1	false	0.01602502615459537	1.7952012529924726	9852	30	11	62700	AMELX,HPRT1,ARMCX6,PPP2R3B,ARL2BP,NOMO1,MT1A,FTHL17,HLA-DQB1,MTMR10,RPH3AL
TF	Factor: Pax-4; motif: WNNNYTAATTARYNSNN	TF:M01385	false	0.01612104689898737	1.7926067585799268	3311	30	6	62700	GNL3,AMELX,CCL23,ARMCX6,ARL2BP,HLA-DQB1
TF	Factor: C-FOS:C-JUN; motif: ATGAGTCAYN	TF:M08942	false	0.01612104689898737	1.7926067585799268	3311	30	6	62700	IRAK1,KRT34,CCL23,TNNC2,FDFT1,GTF2H1
TF	Factor: COUP-TF2; motif: NARAGGTCARRGN	TF:M09599	false	0.01612104689898737	1.7926067585799268	2288	30	5	62700	HIGD1B,CCL23,ITGB1BP2,TCF15,RPH3AL
TF	Factor: Elk-1; motif: NRSCGGAAGNN	TF:M11434	false	0.016126120423037668	1.792470101397296	8397	30	10	62700	GNL3,IRAK1,TMEM160,ARMCX6,ARL2BP,FDFT1,GTF2H1,FTHL17,MTMR10,RPH3AL
TF	Factor: FKLF; motif: AGGGCGGGTG	TF:M05312	false	0.01613638103245217	1.7921938595686162	204	30	2	62700	GNL3,FAM50A
TF	Factor: REST; motif: TTCAGCACCAYGGACAGCKCCN	TF:M10047	false	0.01613638103245217	1.7921938595686162	1403	30	4	62700	ARMCX6,UBB,TCF15,RPH3AL
TF	Factor: TIEG-1; motif: WGGGCGGGTG	TF:M05360	false	0.01613638103245217	1.7921938595686162	204	30	2	62700	GNL3,FAM50A
TF	Factor: SP8; motif: WGGGCGGGTS	TF:M05553	false	0.01613638103245217	1.7921938595686162	204	30	2	62700	GNL3,FAM50A
TF	Factor: SP9; motif: NGGGCGGGTS	TF:M05493	false	0.01613638103245217	1.7921938595686162	204	30	2	62700	GNL3,FAM50A
TF	Factor: SP5; motif: NGGGCGGGTS	TF:M05552	false	0.01613638103245217	1.7921938595686162	204	30	2	62700	GNL3,FAM50A
TF	Factor: NF-YA; motif: NYRRCCAATCAGAR	TF:M10005	false	0.01616687280398059	1.7913739785672624	2293	30	5	62700	UBB,ARL2BP,FDFT1,HLA-DQB1,IL3
TF	Factor: GCMa:PEA3; motif: ATRCGGGCGGAAGTR; match class: 1	TF:M08313_1	false	0.016185260935131847	1.7908802946071352	9876	30	11	62700	IRAK1,KRT34,TNNC2,ARMCX6,ITGB1BP2,ARL2BP,LILRB3,FTHL17,HLA-DQB1,MTMR10,RPH3AL
TF	Factor: Egr-1; motif: NGCGTGCGY; match class: 1	TF:M04950_1	false	0.016194567954592724	1.7906306337877462	5693	30	8	62700	IRAK1,TMEM160,HPRT1,UBB,PPP2R3B,NOMO1,TCF15,MT1A
TF	Factor: ER71:SREBP-2; motif: NTSACGTGACGGAARY; match class: 1	TF:M08457_1	false	0.016211606975650026	1.7901739335742788	5695	30	8	62700	GNL3,IRAK1,ARMCX6,UBB,TCF15,MT1A,LAIR2,MTMR10
TF	Factor: ZNF826; motif: GKGCWGCAGM	TF:M05381	false	0.016211606975650026	1.7901739335742788	692	30	3	62700	HIGD1B,RPH3AL,IL3
TF	Factor: SREBP-2; motif: ATCACMCCAY	TF:M11084	false	0.016211606975650026	1.7901739335742788	3322	30	6	62700	ARL2BP,FDFT1,GTF2H1,FTHL17,LAIR2,MTMR10
TF	Factor: CP2; motif: NTGNCTGGNN; match class: 1	TF:M03868_1	false	0.01626267353168832	1.7888080562441877	693	30	3	62700	ITGB1BP2,GTF2H1,IL3
TF	Factor: Erm; motif: ACCGGAAGTN	TF:M02069	false	0.016321878869374504	1.787229849526126	7025	30	9	62700	IRAK1,TMEM160,UBB,ARL2BP,FDFT1,GTF2H1,FTHL17,MTMR10,RPH3AL
TF	Factor: TEF-3:Erg; motif: ACCGGAAATRNNNNNCATWCC	TF:M08637	false	0.016345708869308535	1.7865962404948386	4469	30	7	62700	UBB,ARL2BP,NOMO1,GTF2H1,FTHL17,LAIR2,IL3
TF	Factor: TIEG1; motif: NCCCNSNCCCCGCCCCC; match class: 1	TF:M12351_1	false	0.016396008509168426	1.7852618649661767	8430	30	10	62700	IRAK1,HPRT1,PPP2R3B,ARL2BP,NOMO1,FDFT1,TCF15,FAM50A,FTHL17,RPH3AL
TF	Factor: Six-1; motif: NCGTATCRNN	TF:M11028	false	0.01641167229759696	1.7848471634554435	2305	30	5	62700	CCL23,ARL2BP,LILRB3,HLA-DQB1,IL3
TF	Factor: GABPBETA; motif: YCACTTCCKGN; match class: 1	TF:M09843_1	false	0.016460509301193166	1.7835567315006666	207	30	2	62700	FTHL17,IL3
TF	Factor: E2F-3; motif: NTTTTGGCGCCAAAAN	TF:M11527	false	0.016499085494184683	1.7825401270488825	7040	30	9	62700	AMELX,CCL23,OPN1LW,ARMCX6,ITGB1BP2,FDFT1,LILRB3,FTHL17,HLA-DQB1
TF	Factor: Elf-1; motif: NANCCGGAAGTN	TF:M11451	false	0.01651894556150503	1.7820176780468162	7042	30	9	62700	IRAK1,TMEM160,ARMCX6,ARL2BP,FDFT1,GTF2H1,FTHL17,MTMR10,RPH3AL
TF	Factor: STAT3; motif: TTCYGGGAAN; match class: 1	TF:M07065_1	false	0.01656355887823801	1.7808463441741331	699	30	3	62700	GNL3,ITGB1BP2,MT1A
TF	Factor: ZNF549; motif: NNGNNCAAAGTNCAG	TF:M12710	false	0.016595260147351118	1.780015935200329	2313	30	5	62700	HIGD1B,KRT34,TNNC2,ITGB1BP2,MT1A
TF	Factor: GSX1; motif: NNYMATTANN	TF:M04327	false	0.016595260147351118	1.780015935200329	5725	30	8	62700	GNL3,AMELX,CCL23,ARMCX6,ARL2BP,GTF2H1,HLA-DQB1,IL3
TF	Factor: TCF11:MafG; motif: NNNNNATGACTCAGCANTTNNG	TF:M00284	false	0.016598012898554143	1.7799439022520498	4488	30	7	62700	TMEM160,TNNC2,OPN1LW,UBB,TCF15,LAIR2,HLA-DQB1
TF	Factor: HOXB5; motif: NNYMATTANN	TF:M04349	false	0.016598012898554143	1.7799439022520498	5727	30	8	62700	GNL3,AMELX,CCL23,ARMCX6,ARL2BP,GTF2H1,HLA-DQB1,IL3
TF	Factor: STAT1; motif: NCCNTTTCCNGGAAANCNC	TF:M10079	false	0.016598012898554143	1.7799439022520498	2315	30	5	62700	IRAK1,TNNC2,ARMCX6,ITGB1BP2,MT1A
TF	Factor: Ncx; motif: NAATNAATTAATAANWW	TF:M01420	false	0.016598012898554143	1.7799439022520498	5727	30	8	62700	GNL3,AMELX,CCL23,TMEM160,ARMCX6,PPP2R3B,MT1A,HLA-DQB1
TF	Factor: c-Ets-1; motif: NNRCMGGAAGTGG; match class: 1	TF:M09911_1	false	0.016653603393153443	1.7784917823110784	209	30	2	62700	FTHL17,IL3
TF	Factor: NF-Y; motif: NCTGATTGGYTASY; match class: 1	TF:M00209_1	false	0.016659085265282245	1.7783488489764598	702	30	3	62700	UBB,ARL2BP,FDFT1
TF	Factor: SP1; motif: GGCCCCGCCCCCN; match class: 1	TF:M12666_1	false	0.016659085265282245	1.7783488489764598	4493	30	7	62700	GNL3,IRAK1,TMEM160,HPRT1,PPP2R3B,NOMO1,FAM50A
TF	Factor: ATF-1; motif: NRTGACGTMAN	TF:M09592	false	0.0168613709344099	1.7731071174310755	4504	30	7	62700	HPRT1,UBB,PPP2R3B,ARL2BP,GTF2H1,FAM50A,HLA-DQB1
TF	Factor: FLI1; motif: ACCGGAARTN	TF:M03988	false	0.0168613709344099	1.7731071174310755	8475	30	10	62700	IRAK1,TMEM160,ARMCX6,UBB,ARL2BP,FDFT1,GTF2H1,FTHL17,MTMR10,RPH3AL
TF	Factor: RBPJK; motif: SYGTGRGAANN	TF:M09665	false	0.01686731641749487	1.772954007972895	4506	30	7	62700	GNL3,IRAK1,CCL23,HPRT1,UBB,ARL2BP,HLA-DQB1
TF	Factor: N-Myc; motif: GSSCACGYGS	TF:M03834	false	0.01686731641749487	1.772954007972895	1430	30	4	62700	GNL3,UBB,NOMO1,TCF15
TF	Factor: TCF-1; motif: NNNSWWCAAAGN	TF:M07433	false	0.01686731641749487	1.772954007972895	5748	30	8	62700	GNL3,IRAK1,AMELX,KRT34,TNNC2,ARMCX6,ITGB1BP2,FTHL17
TF	Factor: FXR:RXR-ALPHA; motif: NRGGTCANRGGKN; match class: 1	TF:M08955_1	false	0.0169253532735721	1.7714622577588135	3363	30	6	62700	TNNC2,ARMCX6,UBB,ITGB1BP2,LILRB3,IL3
TF	Factor: FLI-1; motif: NAYTTCCGGT	TF:M08913	false	0.01698500907683841	1.7699342167056529	8488	30	10	62700	IRAK1,TMEM160,ARMCX6,UBB,ARL2BP,FDFT1,GTF2H1,FTHL17,MTMR10,RPH3AL
TF	Factor: Dlx-5; motif: NNRGYAATTRNYKNNN; match class: 1	TF:M01388_1	false	0.017009420211410987	1.7693104896370655	5758	30	8	62700	GNL3,AMELX,KRT34,CCL23,ARL2BP,GTF2H1,HLA-DQB1,IL3
TF	Factor: Hey2; motif: NGCACGYGYN	TF:M11054	false	0.01711168212615657	1.7667072959995473	3372	30	6	62700	GNL3,PPP2R3B,FDFT1,TCF15,GTF2H1,MT1A
TF	Factor: SMAD5; motif: CAGACWGN	TF:M08829	false	0.017198916381670287	1.7644989149695531	3376	30	6	62700	GNL3,HIGD1B,OPN1LW,GTF2H1,MTMR10,IL3
TF	Factor: SP4; motif: SCCCCGCCCCS	TF:M01273	false	0.017211816150157388	1.7641733015273497	3377	30	6	62700	GNL3,HPRT1,PPP2R3B,ARL2BP,FAM50A,MTMR10
TF	Factor: NR1B2; motif: NTGACCY; match class: 1	TF:M02111_1	false	0.017274477904991627	1.7625950696502972	3380	30	6	62700	TNNC2,OPN1LW,ARL2BP,LILRB3,MTMR10,RPH3AL
TF	Factor: POU6F1; motif: NNNNWTAATGAGSTNNN; match class: 1	TF:M01479_1	false	0.017302083372041744	1.7619015996165657	714	30	3	62700	CCL23,ARMCX6,MTMR10
TF	Factor: MEF-2A; motif: NNNNNWKCTAWAAATAGMNNNN	TF:M00232	false	0.017320076772858763	1.7614501872635322	1444	30	4	62700	TNNC2,ITGB1BP2,ARL2BP,MT1A
TF	Factor: ELF4; motif: NCCACTTCCGGNNNN	TF:M12601	false	0.017320076772858763	1.7614501872635322	5780	30	8	62700	IRAK1,TMEM160,ARL2BP,FDFT1,GTF2H1,FTHL17,MTMR10,RPH3AL
TF	Factor: VSX1; motif: NGCYAATTRNN	TF:M04450	false	0.017320076772858763	1.7614501872635322	7111	30	9	62700	GNL3,AMELX,CCL23,OPN1LW,ARMCX6,ITGB1BP2,ARL2BP,HLA-DQB1,RPH3AL
TF	Factor: PITX2; motif: NNNNRGGATTAATNNNN	TF:M01447	false	0.01732408159615974	1.761349779417001	2347	30	5	62700	TMEM160,ITGB1BP2,ARL2BP,NOMO1,MT1A
TF	Factor: ZXDL; motif: NGGGGWS	TF:M05775	false	0.01732408159615974	1.761349779417001	7113	30	9	62700	IRAK1,AMELX,TMEM160,TNNC2,OPN1LW,ARMCX6,FDFT1,FAM50A,LAIR2
TF	Factor: Tbx3; motif: NAGGTGTSAN	TF:M12024	false	0.017376355311615858	1.7600413115493243	4539	30	7	62700	HIGD1B,ARMCX6,UBB,GTF2H1,LILRB3,MT1A,LAIR2
TF	Factor: Six-1; motif: NCGTATCRNN	TF:M11029	false	0.017417596281216783	1.7590117800880343	2351	30	5	62700	CCL23,ARL2BP,LILRB3,HLA-DQB1,IL3
TF	Factor: ZNF554; motif: GCNGAGYCANNTRGNNNRCT	TF:M10157	false	0.017417596281216783	1.7590117800880343	1448	30	4	62700	TMEM160,HPRT1,LAIR2,MTMR10
TF	Factor: hoxa9; motif: NCGGYCATWAAAWTANW; match class: 1	TF:M01351_1	false	0.017448507392170437	1.7582417182216639	216	30	2	62700	KRT34,FTHL17
TF	Factor: Fli-1:E2A; motif: NCCGGAWRCASCTGN	TF:M08472	false	0.01753417157896222	1.7561147480136925	8539	30	10	62700	GNL3,HIGD1B,KRT34,CCL23,TMEM160,PPP2R3B,ARL2BP,MT1A,LAIR2,IL3
TF	Factor: ER-alpha; motif: AGGTCACNGTGACCT	TF:M01801	false	0.017593992653876116	1.7546355936987443	3399	30	6	62700	HPRT1,ARL2BP,GTF2H1,FTHL17,LAIR2,HLA-DQB1
TF	Factor: Mef-2a; motif: NKCTATTTTTRGN	TF:M09985	false	0.017667475048838404	1.752825513351825	1455	30	4	62700	TNNC2,HPRT1,ARL2BP,MT1A
TF	Factor: Msx-2; motif: NCAATTAN	TF:M10561	false	0.017717478457293614	1.7515980866253817	723	30	3	62700	OPN1LW,ITGB1BP2,HLA-DQB1
TF	Factor: GABP; motif: VCCGGAAGNGCR; match class: 1	TF:M00341_1	false	0.017717478457293614	1.7515980866253817	2363	30	5	62700	TMEM160,FDFT1,FTHL17,MTMR10,IL3
TF	Factor: MSX2; motif: NCAATTAN	TF:M04407	false	0.017717478457293614	1.7515980866253817	723	30	3	62700	OPN1LW,ITGB1BP2,HLA-DQB1
TF	Factor: ETV7; motif: NCCGGAANNN; match class: 1	TF:M02071_1	false	0.017721597487637485	1.7514971318397676	4561	30	7	62700	IRAK1,TMEM160,UBB,NOMO1,FDFT1,FTHL17,MTMR10
TF	Factor: HSF1; motif: RGAANRTTCYRGAAN; match class: 1	TF:M11656_1	false	0.017823701498769967	1.7490020997627937	219	30	2	62700	TNNC2,LAIR2
TF	Factor: ETV3; motif: ACCGGAAGTN	TF:M03981	false	0.017920436110041484	1.7466514255957748	2371	30	5	62700	IRAK1,ARMCX6,GTF2H1,FTHL17,RPH3AL
TF	Factor: NR1B2; motif: RAGGTCAAAAGGTCAN	TF:M11802	false	0.017997503455714336	1.744787734374699	728	30	3	62700	HIGD1B,ARL2BP,MTMR10
TF	Factor: Pax-5; motif: SCNNGGGCARCNRAGCGWGAC	TF:M10027	false	0.018005246174002777	1.744600936426541	3420	30	6	62700	HIGD1B,KRT34,TMEM160,PPP2R3B,ARL2BP,FTHL17
TF	Factor: HNF-1alpha; motif: NNKNNGTTAACTAANNN	TF:M01379	false	0.01801855011122073	1.7442801580866747	3421	30	6	62700	GNL3,CCL23,ITGB1BP2,PPP2R3B,MTMR10,IL3
TF	Factor: Cdx-2; motif: NRTYRTAAAN	TF:M10851	false	0.01808241180547111	1.742743644438541	2378	30	5	62700	ITGB1BP2,NOMO1,GTF2H1,MTMR10,RPH3AL
TF	Factor: AP-2rep; motif: CAGTGGG	TF:M00468	false	0.018188272716553412	1.7402085425686271	7181	30	9	62700	TMEM160,TNNC2,ARMCX6,UBB,PPP2R3B,FAM50A,LAIR2,MTMR10,IL3
TF	Factor: T3R-alpha; motif: NNTSRGGTCAN; match class: 1	TF:M01724_1	false	0.018188272716553412	1.7402085425686271	222	30	2	62700	UBB,LAIR2
TF	Factor: BCL-6; motif: NTGCTTTCTAGGAATN	TF:M12339	false	0.018188272716553412	1.7402085425686271	4588	30	7	62700	IRAK1,HIGD1B,AMELX,UBB,FTHL17,MTMR10,IL3
TF	Factor: RUNX2; motif: NRACCGCAAACCGCAN; match class: 1	TF:M04106_1	false	0.018204053185939303	1.7398319043057122	8597	30	10	62700	IRAK1,HIGD1B,HPRT1,ARMCX6,UBB,ARL2BP,NOMO1,TCF15,FAM50A,MTMR10
TF	Factor: ATF-4; motif: GGATGACGTCATCC	TF:M11337	false	0.01825294162202485	1.7386671351929808	3433	30	6	62700	ITGB1BP2,GTF2H1,MT1A,FAM50A,LAIR2,IL3
TF	Factor: pax-6; motif: NYACGCWTSANYGMNCN; match class: 1	TF:M11880_1	false	0.01828447565604294	1.7379174894113782	7189	30	9	62700	TMEM160,HPRT1,UBB,PPP2R3B,ARL2BP,FDFT1,MT1A,LAIR2,RPH3AL
TF	Factor: NR3C1; motif: RRGAACATWMYGTYCTRN; match class: 1	TF:M02219_1	false	0.01831081726604468	1.7372922714158103	1475	30	4	62700	PPP2R3B,LAIR2,HLA-DQB1,RPH3AL
TF	Factor: TFEA; motif: YRCACGTGACN; match class: 1	TF:M11090_1	false	0.018370884881571188	1.7358699242642532	3439	30	6	62700	GNL3,ARMCX6,PPP2R3B,TCF15,GTF2H1,MT1A
TF	Factor: PRRX1; motif: NYAATTAN	TF:M04431	false	0.01841811770532705	1.7347547558959702	3442	30	6	62700	CCL23,OPN1LW,ARMCX6,ITGB1BP2,ARL2BP,HLA-DQB1
TF	Factor: Dlx-6; motif: NTCRTTAN	TF:M10593	false	0.01841811770532705	1.7347547558959702	7200	30	9	62700	AMELX,CCL23,TMEM160,ARMCX6,UBB,NOMO1,LILRB3,LAIR2,MTMR10
TF	Factor: ipf1; motif: CATTAR; match class: 1	TF:M01275_1	false	0.01842485891480897	1.734595828991545	3443	30	6	62700	AMELX,CCL23,ARL2BP,NOMO1,TCF15,MTMR10
TF	Factor: PATZ; motif: GGGGNGGGGGMKGGRRNGGNRN	TF:M10026	false	0.018431359858131335	1.7344426215310216	8619	30	10	62700	TMEM160,HPRT1,ARMCX6,UBB,PPP2R3B,NOMO1,LILRB3,FAM50A,FTHL17,IL3
TF	Factor: NF-YA; motif: CRGCCAATCAGNRN; match class: 1	TF:M02106_1	false	0.01852914854004558	1.7321445371223267	225	30	2	62700	UBB,FDFT1
TF	Factor: SMAD; motif: TGTCTGNNN	TF:M08897	false	0.018603046271534102	1.7304159337072438	4615	30	7	62700	IRAK1,AMELX,OPN1LW,GTF2H1,LILRB3,MT1A,HLA-DQB1
TF	Factor: GLI1; motif: GACCACCCAMG	TF:M01702	false	0.018686389200100788	1.7284746099090116	2404	30	5	62700	CCL23,OPN1LW,GTF2H1,LILRB3,IL3
TF	Factor: ERM; motif: NNCACTTCCGGNN	TF:M12603	false	0.018686389200100788	1.7284746099090116	7222	30	9	62700	IRAK1,TMEM160,ARL2BP,FDFT1,GTF2H1,FTHL17,MTMR10,RPH3AL,IL3
TF	Factor: Pitx1; motif: NNNNRGGGATTAAMNNN	TF:M01484	false	0.018821305915039332	1.7253502463700228	3462	30	6	62700	TMEM160,ARMCX6,ITGB1BP2,ARL2BP,NOMO1,MT1A
TF	Factor: GCMa; motif: CCCGCAT	TF:M03574	false	0.01898933282226956	1.7214902936461756	2414	30	5	62700	PPP2R3B,TCF15,LILRB3,FAM50A,LAIR2
TF	Factor: PRRX1; motif: TAATYTAATTA	TF:M04432	false	0.019073767913350685	1.7195635060973233	748	30	3	62700	GNL3,AMELX,NOMO1
TF	Factor: ROX; motif: GNNNCASGTGGS	TF:M09764	false	0.019076982049476044	1.7194903289467827	5902	30	8	62700	GNL3,HPRT1,OPN1LW,PPP2R3B,ARL2BP,FDFT1,GTF2H1,MT1A
TF	Factor: GBX2; motif: NNYAATTANN	TF:M04324	false	0.019080303939161766	1.7194147114951603	3475	30	6	62700	HIGD1B,KRT34,OPN1LW,ITGB1BP2,ARL2BP,HLA-DQB1
TF	Factor: Lhx2; motif: WATTAN; match class: 1	TF:M07047_1	false	0.019080303939161766	1.7194147114951603	4642	30	7	62700	HIGD1B,AMELX,KRT34,CCL23,ARMCX6,UBB,FTHL17
TF	Factor: IRF-8; motif: AGTTTCW; match class: 1	TF:M01665_1	false	0.019080303939161766	1.7194147114951603	749	30	3	62700	AMELX,KRT34,ARMCX6
TF	Factor: BCL-6; motif: NNGYAATCGAGGAATN	TF:M12342	false	0.019080303939161766	1.7194147114951603	4642	30	7	62700	IRAK1,TNNC2,UBB,ITGB1BP2,GTF2H1,FTHL17,HLA-DQB1
TF	Factor: PU.1; motif: NRAAAGAGGAAGTGRNN	TF:M10073	false	0.01913903879771889	1.7180798771824237	2422	30	5	62700	IRAK1,CCL23,GTF2H1,LILRB3,FTHL17
TF	Factor: ZNF515; motif: GTGGGGGGTM	TF:M01231	false	0.01913903879771889	1.7180798771824237	1500	30	4	62700	ITGB1BP2,PPP2R3B,ARL2BP,LILRB3
TF	Factor: HNF-4alpha; motif: GNNCAAAGKYCANNN	TF:M02016	false	0.01913903879771889	1.7180798771824237	2422	30	5	62700	HIGD1B,KRT34,TNNC2,MT1A,HLA-DQB1
TF	Factor: Sox-9; motif: NNNNNACAAARGNNSMN; match class: 1	TF:M07269_1	false	0.019211555453259983	1.7164374712955066	3482	30	6	62700	GNL3,CCL23,ARMCX6,ITGB1BP2,MT1A,FTHL17
TF	Factor: PRDM16; motif: KGGTCATRACCM	TF:M05946	false	0.019233565561155123	1.7159401978211575	7263	30	9	62700	IRAK1,HIGD1B,HPRT1,UBB,FDFT1,LILRB3,MT1A,FAM50A,RPH3AL
TF	Factor: Sohlh2; motif: NNCACGTGNN; match class: 1	TF:M11075_1	false	0.01941469339644135	1.7118694635925704	7274	30	9	62700	GNL3,ARMCX6,PPP2R3B,NOMO1,FDFT1,TCF15,GTF2H1,MT1A,RPH3AL
TF	Factor: REST; motif: TGTCCRTGG	TF:M04702	false	0.019448775507429635	1.7111077366059761	756	30	3	62700	KRT34,OPN1LW,TCF15
TF	Factor: Pet-1; motif: ACCGGAWRTN	TF:M02072	false	0.019448775507429635	1.7111077366059761	2434	30	5	62700	IRAK1,UBB,GTF2H1,FTHL17,RPH3AL
TF	Factor: AP-4; motif: AWCAGCTGWT; match class: 1	TF:M11210_1	false	0.019448775507429635	1.7111077366059761	4664	30	7	62700	HIGD1B,KRT34,ITGB1BP2,LILRB3,FAM50A,FTHL17,HLA-DQB1
TF	Factor: AP-4; motif: AWCAGCTGWT	TF:M11210	false	0.019448775507429635	1.7111077366059761	4664	30	7	62700	HIGD1B,KRT34,ITGB1BP2,LILRB3,FAM50A,FTHL17,HLA-DQB1
TF	Factor: RORalpha; motif: NNWNNAWNTRGGTCAG	TF:M07306	false	0.019510281753510467	1.7097364587904484	233	30	2	62700	UBB,NOMO1
TF	Factor: SREBP-2; motif: ATCACGCCAC	TF:M11086	false	0.01951092200824472	1.7097222070979676	3497	30	6	62700	HIGD1B,ARL2BP,FDFT1,GTF2H1,FTHL17,LAIR2
TF	Factor: ipf1; motif: NVSTAATTAC	TF:M01235	false	0.019551930307320595	1.7088103594735482	3499	30	6	62700	AMELX,CCL23,ARMCX6,ARL2BP,GTF2H1,IL3
TF	Factor: ELK1; motif: NACTTCCGSCGGAAGYN; match class: 1	TF:M03971_1	false	0.01959511349562343	1.7078522167288626	7290	30	9	62700	GNL3,IRAK1,TMEM160,OPN1LW,UBB,ITGB1BP2,NOMO1,FAM50A,FTHL17
TF	Factor: JunD; motif: NRTGACGCAYN; match class: 1	TF:M11271_1	false	0.01973829783384623	1.7046903021852182	1517	30	4	62700	GNL3,UBB,LILRB3,RPH3AL
TF	Factor: CREB1; motif: NNTGACGTCANN	TF:M09804	false	0.019758012743440814	1.704256738794911	4682	30	7	62700	HIGD1B,UBB,ITGB1BP2,GTF2H1,FAM50A,LAIR2,IL3
TF	Factor: CREB1; motif: NNTGACGTCANN; match class: 1	TF:M09804_1	false	0.019758012743440814	1.704256738794911	4682	30	7	62700	HIGD1B,UBB,ITGB1BP2,GTF2H1,FAM50A,LAIR2,IL3
TF	Factor: AP-2alpha; motif: NGCCTSAGGCN; match class: 1	TF:M11480_1	false	0.01977050378392942	1.70398226403013	5952	30	8	62700	KRT34,OPN1LW,PPP2R3B,ARL2BP,NOMO1,FAM50A,HLA-DQB1,IL3
TF	Factor: GCMb; motif: ATGCGGGYN	TF:M11596	false	0.01977050378392942	1.70398226403013	762	30	3	62700	CCL23,LILRB3,LAIR2
TF	Factor: c-Fos; motif: NTGAGTCAN	TF:M09924	false	0.0197899915073416	1.7035543921662906	2448	30	5	62700	IRAK1,KRT34,TNNC2,FDFT1,GTF2H1
TF	Factor: POU1F1; motif: NNNATGMATAWTTAATN	TF:M04068	false	0.019800245228622525	1.7033294309112947	3512	30	6	62700	OPN1LW,FDFT1,LILRB3,LAIR2,HLA-DQB1,IL3
TF	Factor: SAP-1; motif: NTCGTAAATGCN	TF:M11438	false	0.01982139230313166	1.7028658428714305	5960	30	8	62700	GNL3,HPRT1,UBB,PPP2R3B,ARL2BP,MT1A,FTHL17,RPH3AL
TF	Factor: LEF-1; motif: WCAAAGN	TF:M03794	false	0.01982139230313166	1.7028658428714305	4691	30	7	62700	IRAK1,AMELX,TNNC2,OPN1LW,ARMCX6,GTF2H1,RPH3AL
TF	Factor: LEF-1; motif: WCAAAGN	TF:M02019	false	0.01982139230313166	1.7028658428714305	4691	30	7	62700	IRAK1,AMELX,TNNC2,OPN1LW,ARMCX6,GTF2H1,RPH3AL
TF	Factor: CUX2; motif: TRATCGATAN	TF:M03954	false	0.01982139230313166	1.7028658428714305	236	30	2	62700	AMELX,NOMO1
TF	Factor: ESR2; motif: NNRGGTCANNNTGMCCTN	TF:M02377	false	0.0198320258984028	1.7026329190999525	3517	30	6	62700	IRAK1,TNNC2,UBB,LILRB3,FAM50A,FTHL17
TF	Factor: TATA; motif: STATAAAWRNNNNNN	TF:M00252	false	0.019887396367755317	1.7014220704266583	4695	30	7	62700	GNL3,KRT34,CCL23,TNNC2,ARL2BP,MT1A,FTHL17
TF	Factor: NFATc3; motif: NTTTCCRYGGAAAN	TF:M11988	false	0.019910935012012725	1.7009083451447145	7320	30	9	62700	GNL3,AMELX,HPRT1,NOMO1,TCF15,LILRB3,FTHL17,HLA-DQB1,RPH3AL
TF	Factor: alx3; motif: NYAATTAN	TF:M10873	false	0.019916163407103168	1.7007943191051502	3522	30	6	62700	CCL23,OPN1LW,ARMCX6,ITGB1BP2,ARL2BP,HLA-DQB1
TF	Factor: ATF3; motif: CBCTGACGTCANCS; match class: 1	TF:M00513_1	false	0.019930413705217618	1.7004836863457549	3523	30	6	62700	UBB,ITGB1BP2,GTF2H1,FAM50A,LAIR2,IL3
TF	Factor: CTCF; motif: YNRCCASYAGRKGGCRSYN	TF:M02242	false	0.019943721274760677	1.700193803982786	5971	30	8	62700	IRAK1,HIGD1B,CCL23,ARMCX6,NOMO1,TCF15,FAM50A,FTHL17
TF	Factor: STAT6; motif: NNYTTCCY	TF:M00500	false	0.019970605311382103	1.699608771413272	4702	30	7	62700	CCL23,TNNC2,UBB,ARL2BP,LILRB3,MT1A,FTHL17
TF	Factor: OC-2; motif: TCAATA; match class: 1	TF:M02112_1	false	0.019995710904809658	1.699063150842908	2461	30	5	62700	CCL23,ITGB1BP2,PPP2R3B,FDFT1,IL3
TF	Factor: NFATc3; motif: NAYGGAAANW	TF:M11987	false	0.019995710904809658	1.699063150842908	2461	30	5	62700	GNL3,HPRT1,ARMCX6,UBB,HLA-DQB1
TF	Factor: DB1; motif: GGRRRRGRRGGAGGGGGNGRRR	TF:M10107	false	0.020174604520649925	1.6951949699235063	5985	30	8	62700	TMEM160,TNNC2,OPN1LW,ARMCX6,UBB,PPP2R3B,MT1A,LAIR2
TF	Factor: Smad4; motif: NTGTCTNNCACCT	TF:M09657	false	0.020263418081486954	1.6932872949717486	2470	30	5	62700	HIGD1B,PPP2R3B,NOMO1,TCF15,MTMR10
TF	Factor: IRF-3; motif: KCNGTTTCSNSGAAACCGAAACN	TF:M11675	false	0.020263418081486954	1.6932872949717486	4717	30	7	62700	IRAK1,HIGD1B,OPN1LW,TCF15,LILRB3,MT1A,FAM50A
TF	Factor: Prx2; motif: TYAWAKTAA	TF:M02115	false	0.020264577533630205	1.6932624457947618	3539	30	6	62700	GNL3,AMELX,TMEM160,ARL2BP,NOMO1,MT1A
TF	Factor: USF; motif: GYCACGTGNC; match class: 1	TF:M00187_1	false	0.020333818847895244	1.691781049850972	1538	30	4	62700	GNL3,ARMCX6,PPP2R3B,GTF2H1
TF	Factor: RFX; motif: SHGTTGCSN	TF:M00975	false	0.02039413379347973	1.6904947358825972	5999	30	8	62700	CCL23,TNNC2,ITGB1BP2,PPP2R3B,NOMO1,GTF2H1,FTHL17,IL3
TF	Factor: LUMAN; motif: CYCAGCYYCY; match class: 1	TF:M09729_1	false	0.020481141609160647	1.6886458396522115	4729	30	7	62700	OPN1LW,PPP2R3B,LILRB3,FAM50A,LAIR2,RPH3AL,IL3
TF	Factor: USF2; motif: RYCAYGTGACY; match class: 1	TF:M07139_1	false	0.02051469833700227	1.6879348648310457	242	30	2	62700	ARMCX6,GTF2H1
TF	Factor: POU6F1; motif: NNNNATAATGAGSTNNN	TF:M01462	false	0.02051469833700227	1.6879348648310457	6007	30	8	62700	GNL3,AMELX,CCL23,ARMCX6,ARL2BP,NOMO1,LILRB3,MTMR10
TF	Factor: MIXL1; motif: NNYAATTANN	TF:M04402	false	0.02051469833700227	1.6879348648310457	2480	30	5	62700	GNL3,AMELX,CCL23,ARMCX6,HLA-DQB1
TF	Factor: ZBP99; motif: GCCCCTCCCCCA	TF:M12058	false	0.02061443368634774	1.6858285915088735	243	30	2	62700	HIGD1B,IL3
TF	Factor: TCF-1; motif: ASATCAAAG	TF:M11600	false	0.020715360459062887	1.6837075053287593	3560	30	6	62700	IRAK1,AMELX,PPP2R3B,NOMO1,GTF2H1,FTHL17
TF	Factor: RXRA; motif: RRGGTCATGACCYY; match class: 1	TF:M04490_1	false	0.02075799065178914	1.6828146879658972	3562	30	6	62700	ARL2BP,LILRB3,MT1A,FAM50A,FTHL17,IL3
TF	Factor: CP2; motif: NNNNCCAGNCNN; match class: 1	TF:M07602_1	false	0.02082517310422656	1.6814113799380805	4749	30	7	62700	IRAK1,HIGD1B,ITGB1BP2,GTF2H1,FAM50A,LAIR2,MTMR10
TF	Factor: RORgamma; motif: NNAASTRGGTCA	TF:M10051	false	0.02082517310422656	1.6814113799380805	1552	30	4	62700	IRAK1,TNNC2,UBB,HLA-DQB1
TF	Factor: CTCF; motif: NNRSYGCCMCCTGSTGGCCN	TF:M12593	false	0.020828365839098924	1.6813448027792057	8823	30	10	62700	GNL3,IRAK1,HPRT1,ARMCX6,PPP2R3B,NOMO1,TCF15,FAM50A,FTHL17,MTMR10
TF	Factor: ELF1; motif: NNNASCCGGAAGTGGNNNN	TF:M12600	false	0.020831853231355082	1.68127209287751	8824	30	10	62700	GNL3,IRAK1,TMEM160,ARMCX6,ARL2BP,FDFT1,GTF2H1,FTHL17,MTMR10,RPH3AL
TF	Factor: ZNF532; motif: NGGRGCTGGG; match class: 1	TF:M12732_1	false	0.02085932472903772	1.6806997549315186	3568	30	6	62700	OPN1LW,PPP2R3B,LILRB3,FAM50A,LAIR2,RPH3AL
TF	Factor: STAT; motif: TTCCCGKAA	TF:M00223	false	0.020902144752502263	1.6798091489900342	3570	30	6	62700	TNNC2,ARMCX6,ITGB1BP2,NOMO1,LILRB3,MT1A
TF	Factor: ER71; motif: ACCGGAARYN	TF:M02067	false	0.02102845133225602	1.6771927103199242	6040	30	8	62700	IRAK1,TMEM160,ARMCX6,UBB,FDFT1,GTF2H1,FTHL17,RPH3AL
TF	Factor: P53; motif: NNNGRCATGCCCAGRCATGYCY; match class: 1	TF:M12647_1	false	0.021120359939562065	1.6752986846972409	1560	30	4	62700	IRAK1,TMEM160,MT1A,FAM50A
TF	Factor: AP-4; motif: VDCAGCTGNN	TF:M00175	false	0.021128129892411866	1.675138941818914	2503	30	5	62700	HIGD1B,ARL2BP,TCF15,MT1A,FTHL17
TF	Factor: ETS1; motif: ACCGGAARYN; match class: 1	TF:M03977_1	false	0.021142206497442483	1.6748496897032774	4767	30	7	62700	IRAK1,TMEM160,ARMCX6,UBB,FDFT1,GTF2H1,FTHL17
TF	Factor: HOXA9; motif: DTGATTTATKGY	TF:M07450	false	0.021152654190439452	1.6746351305140192	4768	30	7	62700	ARMCX6,ITGB1BP2,LILRB3,FTHL17,HLA-DQB1,MTMR10,RPH3AL
TF	Factor: Erg; motif: NACCGGAWWTCCGGTN	TF:M11395	false	0.021200465176553246	1.6736546097602207	8852	30	10	62700	AMELX,ARMCX6,PPP2R3B,ARL2BP,FDFT1,TCF15,MT1A,FTHL17,HLA-DQB1,MTMR10
TF	Factor: SNA; motif: NRCAGGTGNN	TF:M12256	false	0.021214631831256513	1.6733645007835842	2507	30	5	62700	GNL3,IRAK1,MT1A,FTHL17,RPH3AL
TF	Factor: ALX3; motif: NTAATYNAATTAN	TF:M04280	false	0.021221902549660967	1.6732156840642414	248	30	2	62700	AMELX,NOMO1
TF	Factor: HES-1; motif: GGCRCGTGNC; match class: 1	TF:M11061_1	false	0.02124675543667202	1.6727073810741224	2509	30	5	62700	GNL3,ARMCX6,PPP2R3B,GTF2H1,RPH3AL
TF	Factor: NR3C1; motif: NRGWACAYNRTGTWCYN	TF:M04476	false	0.02124675543667202	1.6727073810741224	7420	30	9	62700	IRAK1,TNNC2,OPN1LW,ITGB1BP2,PPP2R3B,NOMO1,TCF15,HLA-DQB1,RPH3AL
TF	Factor: ESE-1; motif: CAGGAARNN	TF:M07285	false	0.02126605694692401	1.672313027489835	2510	30	5	62700	GNL3,TMEM160,ARMCX6,GTF2H1,HLA-DQB1
TF	Factor: Gli2; motif: RGACCACCCACGWWG	TF:M12210	false	0.021467757507928703	1.668213318991638	795	30	3	62700	UBB,RPH3AL,IL3
TF	Factor: HSF1; motif: NRGAANNTTCYRGAA; match class: 1	TF:M09950_1	false	0.021484738675713468	1.6678699243810944	250	30	2	62700	UBB,LAIR2
TF	Factor: SAP-1; motif: ACCGGAAGTNN	TF:M09607	false	0.021488721076217774	1.6677894312311976	4787	30	7	62700	IRAK1,ARMCX6,GTF2H1,MT1A,FTHL17,RPH3AL,IL3
TF	Factor: Spi-B; motif: NAWGRGGAAGTR	TF:M11374	false	0.02149467872788527	1.667669041719309	2518	30	5	62700	IRAK1,CCL23,TMEM160,GTF2H1,LILRB3
TF	Factor: HOXB13; motif: TTTTATNGSN	TF:M09953	false	0.02149866617316414	1.6675884838799293	1572	30	4	62700	KRT34,ARL2BP,FAM50A,FTHL17
TF	Factor: PPARALPHA:RXR-ALPHA; motif: AWNTRGGTNAAAGGTCAN; match class: 1	TF:M08960_1	false	0.021520464704366644	1.6671483549218593	4790	30	7	62700	IRAK1,HPRT1,ARMCX6,ITGB1BP2,MTMR10,RPH3AL,IL3
TF	Factor: HOXA10; motif: ANTTTATG; match class: 1	TF:M03873_1	false	0.0215820359850904	1.6659075876706484	251	30	2	62700	AMELX,FTHL17
TF	Factor: P73; motif: GNNNRRRCNTGCMNNTSASN	TF:M03558	false	0.021663431010308327	1.664272759583229	4797	30	7	62700	IRAK1,TNNC2,OPN1LW,UBB,MT1A,FAM50A,FTHL17
TF	Factor: CREM; motif: NNTGACGTCANN; match class: 1	TF:M11225_1	false	0.02167527737815479	1.664035336157116	2525	30	5	62700	HPRT1,ARMCX6,PPP2R3B,GTF2H1,FAM50A
TF	Factor: FOXO1; motif: TGTTKAC; match class: 1	TF:M01968_1	false	0.02170683169668058	1.663403561025621	252	30	2	62700	UBB,HLA-DQB1
TF	Factor: LHX2; motif: NNCCAATTANN	TF:M12549	false	0.021776872726238312	1.6620044870803696	801	30	3	62700	ITGB1BP2,ARL2BP,HLA-DQB1
TF	Factor: ZBTB4; motif: NNGTSACKYSAYCTNN	TF:M12730	false	0.021786891001899643	1.661804739329383	3612	30	6	62700	KRT34,ARMCX6,PPP2R3B,GTF2H1,FAM50A,IL3
TF	Factor: POU2F1; motif: ANKNRWATGSAAWYAW	TF:M10033	false	0.021814585915810526	1.661253026371194	4806	30	7	62700	HIGD1B,AMELX,KRT34,ARMCX6,ITGB1BP2,GTF2H1,IL3
TF	Factor: gli3; motif: GACCACCCANG	TF:M01704	false	0.021817105155750315	1.6612028751174248	3614	30	6	62700	CCL23,OPN1LW,UBB,GTF2H1,LILRB3,IL3
TF	Factor: RAR-gamma; motif: RGGTCANNNTGNCCNNNN	TF:M10045	false	0.02194207244301184	1.6587223554277806	7468	30	9	62700	CCL23,TNNC2,ARMCX6,UBB,ITGB1BP2,ARL2BP,FDFT1,TCF15,MTMR10
TF	Factor: Fli-1; motif: NACCGGAARTN	TF:M11404	false	0.021949512143353125	1.6585751280780905	8912	30	10	62700	IRAK1,TMEM160,ARMCX6,UBB,ARL2BP,FDFT1,GTF2H1,FTHL17,MTMR10,RPH3AL
TF	Factor: YY1; motif: NGCCATYTTKGRCNWWNNGTGCK; match class: 1	TF:M12276_1	false	0.021949512143353125	1.6585751280780905	3620	30	6	62700	KRT34,CCL23,TNNC2,HPRT1,FDFT1,FTHL17
TF	Factor: ZBTB42; motif: NCCAGMTGTKS	TF:M12690	false	0.022038814323642866	1.656811774001311	1587	30	4	62700	IRAK1,ARMCX6,NOMO1,FTHL17
TF	Factor: Tbx3; motif: NRAGGTGNNAR; match class: 1	TF:M10090_1	false	0.022040340464356226	1.6567817010793653	806	30	3	62700	HIGD1B,LILRB3,FAM50A
TF	Factor: PITX1; motif: NTTAATCCN	TF:M04428	false	0.022054032090537655	1.6565119978249387	255	30	2	62700	TMEM160,MT1A
TF	Factor: FOXJ2; motif: NNNWAAAYAAAYANNNNN	TF:M00422	false	0.022054032090537655	1.6565119978249387	2540	30	5	62700	AMELX,KRT34,CCL23,NOMO1,RPH3AL
TF	Factor: Pit-1; motif: NTAATGAKATGCRN	TF:M11950	false	0.02207834481447259	1.656033488229324	6110	30	8	62700	HIGD1B,KRT34,CCL23,FTHL17,LAIR2,MTMR10,RPH3AL,IL3
TF	Factor: TEF-3:Fli-1; motif: ACCGGAAATGCC	TF:M08510	false	0.02209850735028581	1.6556370598636174	7484	30	9	62700	TNNC2,ARMCX6,UBB,ITGB1BP2,PPP2R3B,NOMO1,GTF2H1,FTHL17,HLA-DQB1
TF	Factor: CREB1; motif: TKACGTCAYNN; match class: 1	TF:M09600_1	false	0.02210693353404982	1.6554714944905173	1591	30	4	62700	TNNC2,PPP2R3B,GTF2H1,FAM50A
TF	Factor: c-Fos; motif: ACTCACCA	TF:M04802	false	0.02210947135593572	1.6554216414079317	7486	30	9	62700	KRT34,CCL23,ITGB1BP2,ARL2BP,TCF15,GTF2H1,LILRB3,LAIR2,IL3
TF	Factor: PU.1; motif: NRAAAGAGGAAGTGARA	TF:M09659	false	0.02223340941319185	1.6529939347008853	2549	30	5	62700	IRAK1,GTF2H1,LILRB3,FTHL17,IL3
TF	Factor: ESR1; motif: NNNNMAGGTCACCCTGACCY	TF:M02261	false	0.02223340941319185	1.6529939347008853	4832	30	7	62700	KRT34,OPN1LW,UBB,ARL2BP,LILRB3,FAM50A,FTHL17
TF	Factor: NF90; motif: NCCNCWGCCYCCNC	TF:M09859	false	0.02223340941319185	1.6529939347008853	4833	30	7	62700	IRAK1,HIGD1B,HPRT1,UBB,MT1A,FAM50A,LAIR2
TF	Factor: MEIS1; motif: NNNTGACAGNNN	TF:M00419	false	0.02223455864356214	1.6529714868837182	257	30	2	62700	GNL3,ARMCX6
TF	Factor: YY1; motif: CAARATGGCGGC	TF:M10104	false	0.022236388899154597	1.6529357390551405	6125	30	8	62700	IRAK1,AMELX,TMEM160,HPRT1,OPN1LW,UBB,ITGB1BP2,NOMO1
TF	Factor: OSR2; motif: NGCTACTGNN	TF:M12051	false	0.022236388899154597	1.6529357390551405	2550	30	5	62700	GNL3,AMELX,ITGB1BP2,FDFT1,RPH3AL
TF	Factor: GSC2; motif: NNTAATCCNN	TF:M04325	false	0.0222533642987124	1.6526043223947227	3639	30	6	62700	TMEM160,ARMCX6,ITGB1BP2,ARL2BP,NOMO1,FDFT1
TF	Factor: GCMa:C/EBPbeta; motif: ATGCGGGTNNRTTGCGCAAY; match class: 1	TF:M08575_1	false	0.022711293936086244	1.643758121909994	1606	30	4	62700	KRT34,TNNC2,UBB,FDFT1
TF	Factor: Oct-1; motif: CWNAWTKWSATRYN	TF:M00162	false	0.022726430494733028	1.6434687709699625	3656	30	6	62700	HIGD1B,TNNC2,ITGB1BP2,ARL2BP,GTF2H1,FTHL17
TF	Factor: ELF1; motif: NCCGGAARTN	TF:M02053	false	0.02274936634077068	1.6430306956459586	6151	30	8	62700	IRAK1,TMEM160,UBB,PPP2R3B,FDFT1,GTF2H1,FTHL17,RPH3AL
TF	Factor: TEF-3:C/EBPdelta; motif: RGWATGYNRTTRCGYAAY	TF:M08413	false	0.02275725618095792	1.6428801015609278	6152	30	8	62700	GNL3,IRAK1,HIGD1B,TNNC2,HPRT1,NOMO1,FTHL17,HLA-DQB1
TF	Factor: MafB; motif: CRCTGACNANN; match class: 1	TF:M03830_1	false	0.02309841333477455	1.6364178514333307	1615	30	4	62700	ARMCX6,ARL2BP,TCF15,LILRB3
TF	Factor: Oct-1; motif: NNNNATGCAAATNAN	TF:M00195	false	0.023177664955432685	1.6349303193668878	3673	30	6	62700	HIGD1B,CCL23,ITGB1BP2,LILRB3,RPH3AL,IL3
TF	Factor: Pax-5; motif: RRNGRNGCAN	TF:M03577	false	0.02321731466196883	1.6341880126306019	9003	30	10	62700	GNL3,IRAK1,HIGD1B,CCL23,TNNC2,HPRT1,TCF15,LILRB3,FAM50A,HLA-DQB1
TF	Factor: PPARalpha; motif: NWSTRGGNSAAAGGTCA	TF:M10037	false	0.023228710223208424	1.6339749037810896	6180	30	8	62700	IRAK1,CCL23,TNNC2,HPRT1,ITGB1BP2,HLA-DQB1,RPH3AL,IL3
TF	Factor: NeuroD-2; motif: RMCATATGKY	TF:M01287	false	0.023228710223208424	1.6339749037810896	2582	30	5	62700	AMELX,KRT34,CCL23,NOMO1,FTHL17
TF	Factor: DRGX; motif: NTAATYNAATTAN	TF:M04308	false	0.023228710223208424	1.6339749037810896	264	30	2	62700	AMELX,NOMO1
TF	Factor: FXR; motif: NAGGTCAWNKN	TF:M08953	false	0.023228710223208424	1.6339749037810896	4883	30	7	62700	CCL23,TMEM160,HPRT1,UBB,ITGB1BP2,LAIR2,IL3
TF	Factor: PLZF; motif: ACTKTANNTN	TF:M04625	false	0.023228710223208424	1.6339749037810896	6180	30	8	62700	AMELX,KRT34,HPRT1,ITGB1BP2,PPP2R3B,HLA-DQB1,RPH3AL,IL3
TF	Factor: HOXA5; motif: ANGNTAATTANCNNAN	TF:M01452	false	0.023228710223208424	1.6339749037810896	3679	30	6	62700	GNL3,AMELX,CCL23,ARMCX6,GTF2H1,HLA-DQB1
TF	Factor: ELK1; motif: ACCGGAAGTN	TF:M03970	false	0.023228710223208424	1.6339749037810896	4882	30	7	62700	IRAK1,TMEM160,ARMCX6,FDFT1,GTF2H1,FTHL17,RPH3AL
TF	Factor: GCMa:Erg; motif: ATGCGGGCGGAARKG; match class: 1	TF:M08487_1	false	0.023228710223208424	1.6339749037810896	9009	30	10	62700	GNL3,KRT34,TMEM160,ARMCX6,UBB,TCF15,GTF2H1,LILRB3,FAM50A,IL3
TF	Factor: NF-muE1; motif: CGGCCATCT	TF:M00651	false	0.02330993868238561	1.6324588689048458	265	30	2	62700	UBB,MTMR10
TF	Factor: Hey1; motif: NGCACGYGYN	TF:M11056	false	0.02336991332383831	1.6313428983501155	2588	30	5	62700	GNL3,PPP2R3B,FDFT1,TCF15,GTF2H1
TF	Factor: GATA-5; motif: WGATAACGATCT	TF:M12205	false	0.023421609794879096	1.6303832586655944	266	30	2	62700	FDFT1,IL3
TF	Factor: ARX; motif: NTAATYNAATTAN; match class: 1	TF:M04282_1	false	0.023421609794879096	1.6303832586655944	266	30	2	62700	AMELX,NOMO1
TF	Factor: HSF2; motif: RGAANGTTCYRGAAN	TF:M11662	false	0.023421609794879096	1.6303832586655944	266	30	2	62700	TNNC2,OPN1LW
TF	Factor: DRRS; motif: GNNGGGWGGG	TF:M10056	false	0.023484635735015677	1.629216171674027	4897	30	7	62700	HPRT1,OPN1LW,ARL2BP,GTF2H1,LILRB3,LAIR2,MTMR10
TF	Factor: CIZ; motif: TTTTNNNNNNNNNNNNNAAAAA; match class: 1	TF:M12070_1	false	0.023484635735015677	1.629216171674027	2593	30	5	62700	CCL23,ITGB1BP2,PPP2R3B,FTHL17,HLA-DQB1
TF	Factor: T3R-beta; motif: RTGACCTYACRTGACCTYA; match class: 1	TF:M11819_1	false	0.023486128516513854	1.6291885669808568	1628	30	4	62700	IRAK1,KRT34,CCL23,HPRT1
TF	Factor: KLF4; motif: NNCCCCACCCNN	TF:M12489	false	0.023635026591127775	1.6264439047478427	6206	30	8	62700	KRT34,TMEM160,HPRT1,OPN1LW,ARMCX6,MT1A,FTHL17,MTMR10
TF	Factor: AP-2alpha; motif: NGCCTNAGGCN; match class: 1	TF:M11479_1	false	0.023635026591127775	1.6264439047478427	3697	30	6	62700	HPRT1,ITGB1BP2,PPP2R3B,FDFT1,GTF2H1,IL3
TF	Factor: ER; motif: NNARGNCANNNTGACCYNN	TF:M00191	false	0.023635026591127775	1.6264439047478427	4907	30	7	62700	IRAK1,UBB,ITGB1BP2,NOMO1,LILRB3,FTHL17,IL3
TF	Factor: ZXDB; motif: NAGGGTG	TF:M06202	false	0.023635026591127775	1.6264439047478427	7587	30	9	62700	KRT34,TNNC2,OPN1LW,ITGB1BP2,PPP2R3B,ARL2BP,LILRB3,FTHL17,RPH3AL
TF	Factor: ZXDA; motif: NAGGGTG	TF:M06203	false	0.023635026591127775	1.6264439047478427	7587	30	9	62700	KRT34,TNNC2,OPN1LW,ITGB1BP2,PPP2R3B,ARL2BP,LILRB3,FTHL17,RPH3AL
TF	Factor: Gscl; motif: NTAATCCN; match class: 1	TF:M10924_1	false	0.023635026591127775	1.6264439047478427	1633	30	4	62700	TMEM160,ITGB1BP2,ARL2BP,NOMO1
TF	Factor: ZNF717; motif: GGGAAAAAGA	TF:M06632	false	0.023635026591127775	1.6264439047478427	268	30	2	62700	TMEM160,IL3
TF	Factor: P73; motif: GNNNRRRCNTGCMNNTSASN; match class: 1	TF:M03558_1	false	0.02373759928929781	1.6245632056902513	837	30	3	62700	TNNC2,UBB,FAM50A
TF	Factor: DREF; motif: CTYYCWCTTCCY	TF:M09725	false	0.02374079573004031	1.6245047287102383	7596	30	9	62700	HIGD1B,TMEM160,TNNC2,ARMCX6,PPP2R3B,LILRB3,MT1A,FTHL17,IL3
TF	Factor: NKX6-3; motif: SYCATTAWN	TF:M10659	false	0.023792318710290798	1.6235632311862118	1637	30	4	62700	AMELX,TMEM160,ARMCX6,MTMR10
TF	Factor: CSX; motif: NCCACTTRAN	TF:M10642	false	0.023795702290143255	1.6235014732046615	4916	30	7	62700	HIGD1B,TNNC2,ARMCX6,ARL2BP,FDFT1,GTF2H1,LILRB3
TF	Factor: AP-2gamma:Max; motif: NNSCCYNRGGSNNNNCACGTGN; match class: 1	TF:M08664_1	false	0.023882995722986494	1.6219111991355102	270	30	2	62700	OPN1LW,TCF15
TF	Factor: AP-2beta; motif: GCNNNGGSCNGVGGGN	TF:M01858	false	0.023934003578588384	1.6209846483712333	7609	30	9	62700	IRAK1,TMEM160,HPRT1,PPP2R3B,ARL2BP,NOMO1,TCF15,FTHL17,MTMR10
TF	Factor: Pax-6; motif: NNNNTTCACGCWTGANTKNNN; match class: 1	TF:M00097_1	false	0.023934003578588384	1.6209846483712333	4923	30	7	62700	TMEM160,ARL2BP,FTHL17,LAIR2,HLA-DQB1,RPH3AL,IL3
TF	Factor: Erm; motif: RSAGGAAGGAAGTN	TF:M11423	false	0.02394544858586009	1.620777022620586	4924	30	7	62700	IRAK1,HIGD1B,TMEM160,TNNC2,TCF15,HLA-DQB1,IL3
TF	Factor: FOSB:JUND; motif: NNTNACTNATN	TF:M08928	false	0.023960959243365654	1.6204957995648	6228	30	8	62700	CCL23,TNNC2,ARL2BP,FDFT1,GTF2H1,LILRB3,FTHL17,LAIR2
TF	Factor: Sp1; motif: NNGGGGCGGGGNN; match class: 1	TF:M00932_1	false	0.023969206669540482	1.6203463399647855	6229	30	8	62700	GNL3,IRAK1,TMEM160,HPRT1,PPP2R3B,ARL2BP,FDFT1,FAM50A
TF	Factor: T3R-alpha; motif: NNTSRGGTCAN	TF:M01724	false	0.024046325922358065	1.6189512707886675	2616	30	5	62700	HIGD1B,TMEM160,UBB,ITGB1BP2,LAIR2
TF	Factor: Sp2; motif: TGGGCGCGCCCA	TF:M06948	false	0.024046325922358065	1.6189512707886675	9076	30	10	62700	GNL3,IRAK1,UBB,PPP2R3B,ARL2BP,FDFT1,TCF15,FTHL17,HLA-DQB1,MTMR10
TF	Factor: Fra-1; motif: ACTCATG	TF:M04897	false	0.024046325922358065	1.6189512707886675	2616	30	5	62700	HIGD1B,AMELX,KRT34,GTF2H1,FTHL17
TF	Factor: AP-2; motif: MKCCCSCNGGCG; match class: 1	TF:M00189_1	false	0.02413983208396871	1.6172657551690526	6239	30	8	62700	IRAK1,HPRT1,OPN1LW,PPP2R3B,ARL2BP,TCF15,FAM50A,MTMR10
TF	Factor: FOXO1A; motif: TTGTTTWN	TF:M07286	false	0.02430445207520571	1.614314165307273	4942	30	7	62700	HIGD1B,AMELX,KRT34,TMEM160,ARMCX6,NOMO1,GTF2H1
TF	Factor: CP2; motif: AACCGGTTNNAACCGGTT	TF:M11486	false	0.02430445207520571	1.614314165307273	3729	30	6	62700	GNL3,HPRT1,GTF2H1,LILRB3,FTHL17,HLA-DQB1
TF	Factor: POU3F2; motif: TAATKAGNNNNTAATKA	TF:M11908	false	0.02436223531791302	1.6132828662158005	3732	30	6	62700	AMELX,CCL23,ITGB1BP2,NOMO1,HLA-DQB1,IL3
TF	Factor: Gli2; motif: NTGGGTGGTCNN; match class: 1	TF:M07455_1	false	0.02436223531791302	1.6132828662158005	274	30	2	62700	OPN1LW,UBB
TF	Factor: Elk-1:HOXA1; motif: ACCGGAAGTAATTA; match class: 1	TF:M08451_1	false	0.02436223531791302	1.6132828662158005	2627	30	5	62700	ARL2BP,FDFT1,GTF2H1,FTHL17,RPH3AL
TF	Factor: ZNF709; motif: NGRWCCAAACCC	TF:M05883	false	0.024389195742415742	1.6128025207354622	1654	30	4	62700	UBB,ITGB1BP2,NOMO1,FAM50A
TF	Factor: Elk-1; motif: NACMGGAAGTN	TF:M11432	false	0.024414103772516283	1.612359213783903	6256	30	8	62700	IRAK1,TMEM160,ARMCX6,FDFT1,GTF2H1,FTHL17,RPH3AL,IL3
TF	Factor: GATA-2; motif: NTGNNNNNNNNAGATAAGN; match class: 1	TF:M09937_1	false	0.02447140073540586	1.6113411710549668	275	30	2	62700	FDFT1,FAM50A
TF	Factor: Spi-B; motif: NAWGCGGAAGTN	TF:M11375	false	0.024494627372024336	1.610929162923493	2632	30	5	62700	IRAK1,CCL23,TMEM160,GTF2H1,LILRB3
TF	Factor: SP1; motif: NRGKGGGCGGGGCN	TF:M09765	false	0.024557350644531052	1.6098184886108562	7652	30	9	62700	GNL3,TMEM160,HPRT1,PPP2R3B,ARL2BP,NOMO1,FDFT1,FAM50A,MTMR10
TF	Factor: SNA; motif: NRCAGGTGCA	TF:M12258	false	0.02456842228524867	1.6096227317905998	2635	30	5	62700	GNL3,PPP2R3B,MT1A,FAM50A,IL3
TF	Factor: TFEA; motif: YRCACGTGACN	TF:M11090	false	0.02456842228524867	1.6096227317905998	6266	30	8	62700	GNL3,HPRT1,ARMCX6,PPP2R3B,FDFT1,TCF15,GTF2H1,MT1A
TF	Factor: USF1; motif: NNGTCATGTGACNN; match class: 1	TF:M12501_1	false	0.02456842228524867	1.6096227317905998	276	30	2	62700	ARMCX6,GTF2H1
TF	Factor: NKX6B; motif: NTMATTAW	TF:M10657	false	0.02457415042294474	1.6095214876567598	2636	30	5	62700	AMELX,TMEM160,ARMCX6,NOMO1,MTMR10
TF	Factor: CIZ; motif: TTTTNNNNNNNNNNNNNAAAAA	TF:M12070	false	0.024582956997918595	1.6093658785431566	2637	30	5	62700	CCL23,ITGB1BP2,PPP2R3B,FTHL17,HLA-DQB1
TF	Factor: YY1; motif: GGCSGCCATTTTGN	TF:M12273	false	0.024582956997918595	1.6093658785431566	6269	30	8	62700	IRAK1,TMEM160,HPRT1,OPN1LW,UBB,NOMO1,MT1A,LAIR2
TF	Factor: OSR2; motif: NGCTACYGNN	TF:M12052	false	0.024583921826336105	1.6093488337492716	1661	30	4	62700	GNL3,AMELX,ITGB1BP2,FDFT1
TF	Factor: LEF-1; motif: ASATCAAAG	TF:M11604	false	0.02470631131128692	1.607192090564589	3750	30	6	62700	IRAK1,AMELX,PPP2R3B,NOMO1,GTF2H1,FTHL17
TF	Factor: STAT1; motif: TTCNRGGAAN	TF:M07064	false	0.024769486444197734	1.6060829977243443	2643	30	5	62700	IRAK1,ARMCX6,ITGB1BP2,LILRB3,MT1A
TF	Factor: YY1; motif: GCCGCCATTTTG	TF:M02044	false	0.024779670291193247	1.6059044764776318	6280	30	8	62700	IRAK1,AMELX,HPRT1,ARL2BP,NOMO1,TCF15,GTF2H1,FTHL17
TF	Factor: TORC2; motif: TGGGCTKKD	TF:M07341	false	0.024850999579074214	1.6046561379992437	4974	30	7	62700	HIGD1B,CCL23,NOMO1,FDFT1,GTF2H1,HLA-DQB1,RPH3AL
TF	Factor: USF2; motif: NNCACGTGACN; match class: 1	TF:M11096_1	false	0.024948716978134056	1.602951783653574	279	30	2	62700	ARMCX6,GTF2H1
TF	Factor: Sox-3; motif: NCCTTTGTNYN	TF:M10068	false	0.02510643552236005	1.600214941721782	1673	30	4	62700	GNL3,IRAK1,FDFT1,MT1A
TF	Factor: ZBTB7C; motif: NCGACCACCGNN	TF:M03929	false	0.02510643552236005	1.600214941721782	2654	30	5	62700	AMELX,HPRT1,FDFT1,LILRB3,LAIR2
TF	Factor: ATF6; motif: TGACGTGG	TF:M00483	false	0.02516902399250989	1.599133625249638	2656	30	5	62700	KRT34,TNNC2,ARMCX6,UBB,PPP2R3B
TF	Factor: NF-1C; motif: TTGGCNN	TF:M07300	false	0.025286918960353316	1.5971040832705288	6306	30	8	62700	GNL3,HIGD1B,OPN1LW,ITGB1BP2,ARL2BP,FDFT1,FAM50A,IL3
TF	Factor: Sox-10; motif: NACAATRNNNNYATTGTN	TF:M11635	false	0.02538400707993528	1.5954398197771527	6312	30	8	62700	AMELX,CCL23,ARL2BP,GTF2H1,FTHL17,HLA-DQB1,RPH3AL,IL3
TF	Factor: c-Ets-1; motif: NNNRCCGGAWRYNNNN	TF:M01078	false	0.02538400707993528	1.5954398197771527	7704	30	9	62700	IRAK1,TMEM160,ARMCX6,UBB,ARL2BP,FDFT1,GTF2H1,FTHL17,RPH3AL
TF	Factor: AP-2alpha; motif: NGCCTNAGGCN	TF:M11479	false	0.02538400707993528	1.5954398197771527	3777	30	6	62700	HPRT1,ITGB1BP2,PPP2R3B,FDFT1,GTF2H1,IL3
TF	Factor: NF-Y; motif: NNNRRCCAATSRGNNN	TF:M00287	false	0.025391440765451027	1.595312655615742	1681	30	4	62700	UBB,FDFT1,HLA-DQB1,IL3
TF	Factor: ER-alpha; motif: NAGGTCACSGTGACCTN	TF:M11843	false	0.025391440765451027	1.595312655615742	3778	30	6	62700	HPRT1,UBB,ARL2BP,GTF2H1,MT1A,FTHL17
TF	Factor: HES-1; motif: GSCACGMGMC; match class: 1	TF:M02011_1	false	0.02545115533850316	1.5942924983665934	868	30	3	62700	PPP2R3B,ARL2BP,RPH3AL
TF	Factor: Nkx2-5; motif: TYAAGTG; match class: 1	TF:M00240_1	false	0.025515957322520356	1.5931881329132298	869	30	3	62700	HIGD1B,TMEM160,TNNC2
TF	Factor: Cdx-2; motif: NYMATAANN	TF:M10850	false	0.025559838802762826	1.592441889453049	2671	30	5	62700	KRT34,ITGB1BP2,MT1A,FTHL17,HLA-DQB1
TF	Factor: Smad2; motif: TGTCTGNCWCCT	TF:M10059	false	0.025559838802762826	1.592441889453049	6324	30	8	62700	HIGD1B,OPN1LW,PPP2R3B,ARL2BP,NOMO1,FDFT1,TCF15,RPH3AL
TF	Factor: USF2; motif: NNGTCATGTGACNN; match class: 1	TF:M12534_1	false	0.025559838802762826	1.592441889453049	284	30	2	62700	ARMCX6,GTF2H1
TF	Factor: c-Myc; motif: RACCACGTGCTC	TF:M01145	false	0.02556598798109014	1.592337419583448	6326	30	8	62700	GNL3,ARMCX6,PPP2R3B,FDFT1,TCF15,GTF2H1,MT1A,FTHL17
TF	Factor: Smad4; motif: NWGTCTGNCACCT	TF:M10061	false	0.025594080189517743	1.5918604736853275	3789	30	6	62700	HIGD1B,PPP2R3B,NOMO1,FDFT1,TCF15,MTMR10
TF	Factor: CDP; motif: NNATYGATYN	TF:M11508	false	0.025642870506321257	1.5910333607726739	3791	30	6	62700	GNL3,AMELX,ITGB1BP2,NOMO1,MT1A,IL3
TF	Factor: CP2; motif: AACCGGTTNNAACCGGTT; match class: 1	TF:M11485_1	false	0.02566387615390518	1.590677749164531	6332	30	8	62700	GNL3,HPRT1,OPN1LW,FDFT1,GTF2H1,LILRB3,FTHL17,HLA-DQB1
TF	Factor: B-Myb; motif: NTAACSGTYRN	TF:M11725	false	0.025795151337615525	1.588461919820193	874	30	3	62700	PPP2R3B,FAM50A,FTHL17
TF	Factor: MITF; motif: TCACGTGACC; match class: 1	TF:M09989_1	false	0.025806468030076926	1.5882714305592591	286	30	2	62700	ARMCX6,GTF2H1
TF	Factor: USF2; motif: NNNCCACGTGACN	TF:M03860	false	0.025806468030076926	1.5882714305592591	3798	30	6	62700	HIGD1B,ARMCX6,ARL2BP,FDFT1,GTF2H1,MT1A
TF	Factor: P50; motif: GGRRANTCCCNN	TF:M03557	false	0.025810152267159634	1.5882094333254786	5024	30	7	62700	GNL3,HIGD1B,OPN1LW,TCF15,MT1A,FAM50A,FTHL17
TF	Factor: CREB1; motif: NRTGACGTR	TF:M11219	false	0.025894888654336132	1.5867859520688083	876	30	3	62700	HPRT1,ARMCX6,PPP2R3B
TF	Factor: TFEA; motif: NNNNSNGGTCACGTGACN; match class: 1	TF:M12678_1	false	0.025905462376101855	1.5866086517614373	287	30	2	62700	ARMCX6,GTF2H1
TF	Factor: CP2/LBP-1c/LSF; motif: GCTGGNTNGNNCYNG; match class: 1	TF:M00947_1	false	0.025905462376101855	1.5866086517614373	2684	30	5	62700	IRAK1,HPRT1,FDFT1,LILRB3,RPH3AL
TF	Factor: LXR,; motif: YGAMCTNNASTRACCYN	TF:M00965	false	0.026181865836379332	1.5819994069231775	3812	30	6	62700	CCL23,TMEM160,HPRT1,LAIR2,HLA-DQB1,RPH3AL
TF	Factor: MZF-1; motif: NRNRGGGAWTNRN	TF:M09995	false	0.026241370486756635	1.581013487158676	1703	30	4	62700	TMEM160,UBB,HLA-DQB1,RPH3AL
TF	Factor: TEF-1; motif: GWGGAATGT	TF:M01817	false	0.02628081763165609	1.5803611274154266	3816	30	6	62700	TMEM160,TNNC2,OPN1LW,UBB,FDFT1,FTHL17
TF	Factor: Bcl-6; motif: NTTYCTAGRA	TF:M02085	false	0.02628081763165609	1.5803611274154266	5045	30	7	62700	IRAK1,AMELX,CCL23,TNNC2,ITGB1BP2,FDFT1,IL3
TF	Factor: Sox-9; motif: AANGGNNNCWTTGTTY	TF:M10070	false	0.026333840527028328	1.5794857987721926	2697	30	5	62700	AMELX,CCL23,GTF2H1,RPH3AL,IL3
TF	Factor: Net; motif: ACCGGAAGTN	TF:M11443	false	0.026333840527028328	1.5794857987721926	290	30	2	62700	GTF2H1,FTHL17
TF	Factor: Elk-1:TBR2; motif: TNRCACCGGAAGN	TF:M08213	false	0.026465023898742442	1.5773277094910667	6374	30	8	62700	IRAK1,TMEM160,UBB,FDFT1,GTF2H1,FTHL17,MTMR10,RPH3AL
TF	Factor: NFYA; motif: RRCCAATCAGN; match class: 1	TF:M09816_1	false	0.02647711471026834	1.5771293430118618	291	30	2	62700	UBB,FDFT1
TF	Factor: MEOX2; motif: NSTAATTANN	TF:M04399	false	0.0264813365156364	1.577060099794341	3825	30	6	62700	AMELX,CCL23,ARMCX6,ARL2BP,GTF2H1,IL3
TF	Factor: LRF; motif: RCGACCACCNN; match class: 1	TF:M12230_1	false	0.026509598618071232	1.5765968478714507	2703	30	5	62700	HPRT1,NOMO1,LILRB3,FAM50A,LAIR2
TF	Factor: DBP; motif: TTWTGYAA	TF:M01872	false	0.026534255776834176	1.5761930887976199	2704	30	5	62700	AMELX,KRT34,CCL23,UBB,HLA-DQB1
TF	Factor: TCF-1; motif: ASATCAAAG; match class: 1	TF:M11602_1	false	0.02656481193210779	1.5756932543688469	1712	30	4	62700	AMELX,ITGB1BP2,ARL2BP,NOMO1
TF	Factor: HOXB8; motif: RTCRTTAN	TF:M10727	false	0.026567622160938557	1.5756473138093354	6382	30	8	62700	TMEM160,UBB,FDFT1,GTF2H1,LILRB3,FAM50A,FTHL17,LAIR2
TF	Factor: HES-1; motif: GGCRCGTGNC	TF:M11061	false	0.026674796622637657	1.573898883093855	6387	30	8	62700	GNL3,HPRT1,ARMCX6,PPP2R3B,ARL2BP,FDFT1,GTF2H1,RPH3AL
TF	Factor: GR; motif: RGRACATTNTGTYC; match class: 1	TF:M04750_1	false	0.026678255254428556	1.5738425764852926	1715	30	4	62700	ITGB1BP2,PPP2R3B,LAIR2,RPH3AL
TF	Factor: Nkx2-3; motif: NSCACTTNNN; match class: 1	TF:M10636_1	false	0.026701648732702015	1.5734619216538581	293	30	2	62700	HIGD1B,TNNC2
TF	Factor: HOXD11; motif: NNYMATAAAA	TF:M04360	false	0.026703824917389665	1.5734265280907127	5068	30	7	62700	AMELX,ARMCX6,PPP2R3B,ARL2BP,NOMO1,FTHL17,MTMR10
TF	Factor: sin3A; motif: TGTCCNNGGTGCTG; match class: 1	TF:M04756_1	false	0.02675391088024246	1.572612723939523	7796	30	9	62700	KRT34,TNNC2,ARMCX6,FDFT1,TCF15,GTF2H1,LILRB3,HLA-DQB1,RPH3AL
TF	Factor: GSX2; motif: NNYMATTANN; match class: 1	TF:M04328_1	false	0.02675553531294304	1.5725863554304655	3839	30	6	62700	GNL3,AMELX,CCL23,ARMCX6,ARL2BP,HLA-DQB1
TF	Factor: Ngn-2; motif: RACATATGTY	TF:M11131	false	0.02675553531294304	1.5725863554304655	891	30	3	62700	CCL23,NOMO1,FTHL17
TF	Factor: Sox-10; motif: AACAATGGNCCATTGTT	TF:M11633	false	0.0267706549128392	1.5723410041752974	3840	30	6	62700	KRT34,CCL23,ARL2BP,GTF2H1,FTHL17,LAIR2
TF	Factor: TEF; motif: YACATTCCWSNG	TF:M01305	false	0.026853771415362885	1.5709947122042835	3843	30	6	62700	TMEM160,TNNC2,OPN1LW,NOMO1,FDFT1,MT1A
TF	Factor: LMX1A; motif: NTCRTTAN	TF:M10997	false	0.026856469818785568	1.5709510742801007	1721	30	4	62700	AMELX,ARMCX6,NOMO1,MTMR10
TF	Factor: RelA-p65; motif: GGGANTTTCCNN; match class: 1	TF:M03563_1	false	0.026856469818785568	1.5709510742801007	893	30	3	62700	GNL3,TNNC2,OPN1LW
TF	Factor: Fli-1; motif: RCMGGAAGYGNNN; match class: 1	TF:M09613_1	false	0.02692261674384486	1.5698827311426162	894	30	3	62700	GTF2H1,FTHL17,IL3
TF	Factor: Elk-1; motif: NRCCGGAAGTN	TF:M11433	false	0.026939385178908093	1.5696123201369565	7810	30	9	62700	IRAK1,TMEM160,ARMCX6,UBB,FDFT1,GTF2H1,MT1A,FTHL17,RPH3AL
TF	Factor: GLI2; motif: TGGGTGGTCNS; match class: 1	TF:M07291_1	false	0.027038403096789204	1.5680189616480127	296	30	2	62700	OPN1LW,UBB
TF	Factor: HES-1; motif: GNCACGTGNC; match class: 1	TF:M08767_1	false	0.027108512159549243	1.5668943178540236	7819	30	9	62700	GNL3,ARMCX6,PPP2R3B,ARL2BP,FDFT1,TCF15,GTF2H1,MT1A,RPH3AL
TF	Factor: CREM; motif: TGACGTCASYN	TF:M01820	false	0.027116207827474124	1.5667710461750706	6415	30	8	62700	HPRT1,ARMCX6,PPP2R3B,ARL2BP,TCF15,GTF2H1,FAM50A,HLA-DQB1
TF	Factor: HOX11L2; motif: YAATTGNNNNNNNNNCAATTN	TF:M10651	false	0.02714408011347452	1.56632487157733	1729	30	4	62700	ARL2BP,TCF15,GTF2H1,HLA-DQB1
TF	Factor: CREB; motif: NNTKACGTCANNNS; match class: 1	TF:M00916_1	false	0.02714408011347452	1.56632487157733	1729	30	4	62700	TNNC2,PPP2R3B,GTF2H1,FAM50A
TF	Factor: TFAP2A; motif: YGCCCNNRGGCN; match class: 1	TF:M04146_1	false	0.02714408011347452	1.56632487157733	3857	30	6	62700	IRAK1,HPRT1,PPP2R3B,ARL2BP,LILRB3,FAM50A
TF	Factor: HOXD4; motif: RTCRTTAN	TF:M10713	false	0.02714408011347452	1.56632487157733	3856	30	6	62700	HIGD1B,TMEM160,ITGB1BP2,GTF2H1,LILRB3,HLA-DQB1
TF	Factor: Smad4; motif: TGTCTGN; match class: 1	TF:M01889_1	false	0.027355956385460938	1.5629480973490364	901	30	3	62700	CCL23,ARL2BP,LAIR2
TF	Factor: PU.1; motif: ACTTCCTCT	TF:M04711	false	0.027424781313779477	1.5618568268197053	1735	30	4	62700	IRAK1,CCL23,ARL2BP,GTF2H1
TF	Factor: AP-4; motif: RNCAGCTGC	TF:M00927	false	0.027429765630859353	1.5617779031377	6432	30	8	62700	GNL3,IRAK1,KRT34,TNNC2,ITGB1BP2,NOMO1,LILRB3,HLA-DQB1
TF	Factor: DB1; motif: GGRRRRGRRGGAGGGGGNGRRR; match class: 1	TF:M10107_1	false	0.027450421804820067	1.5614509777676833	2737	30	5	62700	TMEM160,TNNC2,OPN1LW,UBB,LAIR2
TF	Factor: JunD; motif: RTGACGTCA; match class: 1	TF:M04681_1	false	0.02752413694059275	1.5602862900788121	1738	30	4	62700	UBB,GTF2H1,FAM50A,LAIR2
TF	Factor: COUP; motif: TGACCTTTGACCC	TF:M00765	false	0.027608130427860155	1.5589630019936578	2742	30	5	62700	CCL23,HPRT1,ARMCX6,ITGB1BP2,RPH3AL
TF	Factor: RELA; motif: GGGRMTKYCCC	TF:M12657	false	0.0276516719306458	1.5582786043845491	6444	30	8	62700	GNL3,IRAK1,OPN1LW,UBB,PPP2R3B,ARL2BP,LILRB3,FTHL17
TF	Factor: CKROX; motif: SCCCTCCCC; match class: 1	TF:M01175_1	false	0.027699820372917204	1.5575230472281074	2745	30	5	62700	HIGD1B,TNNC2,UBB,LILRB3,MTMR10
TF	Factor: CREB1; motif: NNTGACGTCANN; match class: 1	TF:M11220_1	false	0.02771664661158551	1.557259315408775	1743	30	4	62700	HPRT1,PPP2R3B,GTF2H1,FAM50A
TF	Factor: XBP-1; motif: SRTGAYGTCAYS	TF:M11275	false	0.02771664661158551	1.557259315408775	2746	30	5	62700	ITGB1BP2,GTF2H1,MT1A,FAM50A,LAIR2
TF	Factor: GABP-ALPHA; motif: RCCGGAARTNN	TF:M08917	false	0.027775722272883194	1.5563346389559825	2748	30	5	62700	IRAK1,UBB,GTF2H1,FTHL17,RPH3AL
TF	Factor: GATA-3; motif: ANAGATMWWA	TF:M00351	false	0.028008059634450435	1.5527169775470375	2754	30	5	62700	AMELX,CCL23,ARMCX6,PPP2R3B,MTMR10
TF	Factor: meis1:Elf-1; motif: NTGCCGGAAGTN; match class: 1	TF:M08377_1	false	0.028074560590483535	1.5516870323816143	5134	30	7	62700	IRAK1,TMEM160,UBB,ARL2BP,FAM50A,FTHL17,MTMR10
TF	Factor: c-Ets-2; motif: NNNRGGAARNRRR	TF:M09912	false	0.028074560590483535	1.5516870323816143	5133	30	7	62700	KRT34,UBB,GTF2H1,LILRB3,MT1A,FAM50A,IL3
TF	Factor: ESE-1; motif: ACCAGGAAGTANNNNNNNAAWAA	TF:M11383	false	0.028074560590483535	1.5516870323816143	3892	30	6	62700	GNL3,CCL23,ITGB1BP2,LILRB3,HLA-DQB1,IL3
TF	Factor: Myf-6; motif: YGTCAGSTGTYN	TF:M11199	false	0.02808005619319049	1.551602027440803	304	30	2	62700	HIGD1B,FAM50A
TF	Factor: Myc; motif: CACGTGS; match class: 1	TF:M00799_1	false	0.028160895346829362	1.5503535413621035	2760	30	5	62700	GNL3,PPP2R3B,TCF15,GTF2H1,MT1A
TF	Factor: Elf-1; motif: NAMCCGGAAGTN	TF:M11447	false	0.028160895346829362	1.5503535413621035	7882	30	9	62700	IRAK1,TMEM160,ARMCX6,ARL2BP,FDFT1,GTF2H1,FTHL17,MTMR10,RPH3AL
TF	Factor: Lhx3; motif: NNAATTAATTAAWWNNN; match class: 1	TF:M01471_1	false	0.028197444807287614	1.549790244743521	915	30	3	62700	GNL3,AMELX,HLA-DQB1
TF	Factor: CREB1; motif: NNTGACGTCANN	TF:M11220	false	0.028197444807287614	1.549790244743521	1755	30	4	62700	HPRT1,PPP2R3B,GTF2H1,FAM50A
TF	Factor: FKHL14; motif: NYAMAYAAACAN	TF:M11559	false	0.028221382393094206	1.5494217166274444	2763	30	5	62700	AMELX,KRT34,TMEM160,TCF15,RPH3AL
TF	Factor: Brachyury; motif: NTNNCANNNNRGTGTGAANN	TF:M09878	false	0.028239234368882603	1.549147082190948	3901	30	6	62700	HIGD1B,CCL23,TNNC2,ARMCX6,UBB,RPH3AL
TF	Factor: Sall1; motif: CAWTGCGYA	TF:M05469	false	0.028304863420579054	1.5481389363749347	306	30	2	62700	GNL3,PPP2R3B
TF	Factor: LMX1A; motif: TTAATTAN	TF:M10998	false	0.028317072039877492	1.5479516543248946	918	30	3	62700	GNL3,AMELX,HLA-DQB1
TF	Factor: LHX4; motif: NTAATTAN	TF:M11009	false	0.028317072039877492	1.5479516543248946	918	30	3	62700	GNL3,AMELX,HLA-DQB1
TF	Factor: LHX4; motif: NTAATTAN	TF:M11007	false	0.028317072039877492	1.5479516543248946	918	30	3	62700	GNL3,AMELX,HLA-DQB1
TF	Factor: CP2; motif: GCHCDAMCCAG; match class: 1	TF:M00072_1	false	0.028317072039877492	1.5479516543248946	2768	30	5	62700	TMEM160,MT1A,FAM50A,FTHL17,RPH3AL
TF	Factor: LHX4; motif: NTAATTAN; match class: 1	TF:M11007_1	false	0.028317072039877492	1.5479516543248946	918	30	3	62700	GNL3,AMELX,HLA-DQB1
TF	Factor: CREB1; motif: TGACGTCA	TF:M02279	false	0.028403316105761595	1.5466309528276028	1762	30	4	62700	HPRT1,PPP2R3B,GTF2H1,FAM50A
TF	Factor: AhR:Arnt; motif: GRGKATYGCGTGMCWNSCC	TF:M00237	false	0.028403316105761595	1.5466309528276028	6490	30	8	62700	GNL3,IRAK1,AMELX,UBB,FDFT1,GTF2H1,FAM50A,FTHL17
TF	Factor: ER-beta; motif: GTCANASTGRCCYNR	TF:M01875	false	0.028403316105761595	1.5466309528276028	6490	30	8	62700	GNL3,TNNC2,ARMCX6,NOMO1,LILRB3,FAM50A,LAIR2,RPH3AL
TF	Factor: Meis1; motif: WANNASCTGTCAAWNN	TF:M01419	false	0.028403316105761595	1.5466309528276028	1762	30	4	62700	GNL3,PPP2R3B,GTF2H1,RPH3AL
TF	Factor: AP-2gamma; motif: GCCYNCRGSN; match class: 1	TF:M03811_1	false	0.0284364312640151	1.5461249079280546	3912	30	6	62700	IRAK1,TMEM160,HPRT1,PPP2R3B,LILRB3,MTMR10
TF	Factor: NKX2-8; motif: NCACTTSAN; match class: 1	TF:M04412_1	false	0.028481126962688844	1.545442830203938	308	30	2	62700	HIGD1B,TNNC2
TF	Factor: SNA; motif: NCACCTGCNN	TF:M07430	false	0.028506771629145927	1.5450519634353945	1765	30	4	62700	HIGD1B,HPRT1,OPN1LW,LAIR2
TF	Factor: TBP; motif: TTTATAN	TF:M00980	false	0.028648153987773102	1.5429033575972284	2779	30	5	62700	GNL3,KRT34,OPN1LW,GTF2H1,MT1A
TF	Factor: SREBP-1; motif: RTCAGGTGAT	TF:M11079	false	0.028713793459576982	1.541909427854232	3922	30	6	62700	OPN1LW,ARMCX6,FDFT1,GTF2H1,MT1A,LAIR2
TF	Factor: STAT1; motif: NTTCCNGGA	TF:M04721	false	0.028764482667250787	1.5411434324077737	7924	30	9	62700	TMEM160,TNNC2,ARMCX6,UBB,ARL2BP,GTF2H1,MT1A,FTHL17,RPH3AL
TF	Factor: ALX3; motif: NNYAATTANN	TF:M04279	false	0.028764482667250787	1.5411434324077737	3925	30	6	62700	GNL3,AMELX,CCL23,ARMCX6,ARL2BP,HLA-DQB1
TF	Factor: Tal-1; motif: CAGATGG; match class: 1	TF:M03804_1	false	0.028764482667250787	1.5411434324077737	926	30	3	62700	HIGD1B,FTHL17,RPH3AL
TF	Factor: ARNTLIKE; motif: NNNSCACGTG	TF:M08868	false	0.028764482667250787	1.5411434324077737	5172	30	7	62700	GNL3,ARMCX6,PPP2R3B,FDFT1,TCF15,GTF2H1,MT1A
TF	Factor: HES-1; motif: GNCACGTGNC	TF:M08767	false	0.028833104745589682	1.5401085903111218	7929	30	9	62700	GNL3,ARMCX6,PPP2R3B,ARL2BP,FDFT1,TCF15,GTF2H1,MT1A,RPH3AL
TF	Factor: DBP; motif: TTWTGYAA; match class: 1	TF:M01872_1	false	0.028866649676944287	1.539603618310105	311	30	2	62700	CCL23,HLA-DQB1
TF	Factor: Hey1; motif: NGCACGTGYN; match class: 1	TF:M11057_1	false	0.028962674609543035	1.5381613349289447	312	30	2	62700	PPP2R3B,GTF2H1
TF	Factor: NF-YA; motif: CRGCCAATCAGNRN	TF:M02106	false	0.028962674609543035	1.5381613349289447	1776	30	4	62700	UBB,FDFT1,HLA-DQB1,IL3
TF	Factor: POU3F1; motif: WTGMATAAWTNA	TF:M04077	false	0.028962674609543035	1.5381613349289447	2791	30	5	62700	ARMCX6,ITGB1BP2,GTF2H1,HLA-DQB1,IL3
TF	Factor: HES-5; motif: GGCACGTGYC	TF:M11068	false	0.028962674609543035	1.5381613349289447	312	30	2	62700	PPP2R3B,GTF2H1
TF	Factor: BRCA2; motif: TGMCYCWGN	TF:M12723	false	0.028962674609543035	1.5381613349289447	3934	30	6	62700	PPP2R3B,FDFT1,LILRB3,MT1A,LAIR2,RPH3AL
TF	Factor: BF-1; motif: NACRYMMACAN	TF:M11577	false	0.02915194481367579	1.5353324668509887	1781	30	4	62700	OPN1LW,UBB,NOMO1,TCF15
TF	Factor: STAT1; motif: YCMTTTCCNGGAAAWCNCATNN	TF:M09663	false	0.029163371694825403	1.5351622669176168	2797	30	5	62700	IRAK1,TNNC2,UBB,ITGB1BP2,MT1A
TF	Factor: Sp1; motif: NGGGGCGGGGN; match class: 1	TF:M07395_1	false	0.02921577126827109	1.5343826442456225	6534	30	8	62700	GNL3,IRAK1,TMEM160,HPRT1,PPP2R3B,NOMO1,FDFT1,FAM50A
TF	Factor: TFAP2A; motif: NGCCYSAGGCN	TF:M04147	false	0.02922698858850979	1.5342159299989588	5195	30	7	62700	KRT34,OPN1LW,PPP2R3B,ARL2BP,NOMO1,HLA-DQB1,IL3
TF	Factor: DPRX; motif: AGATAATCCN	TF:M11017	false	0.029619125744941768	1.5284277645099824	939	30	3	62700	ARMCX6,ITGB1BP2,FDFT1
TF	Factor: RFX1; motif: NNGTNRCNWRGYAACNN	TF:M00280	false	0.029631670725852752	1.5282438609545486	6553	30	8	62700	IRAK1,HIGD1B,UBB,ITGB1BP2,ARL2BP,GTF2H1,MT1A,FAM50A
TF	Factor: AP-1; motif: RGTGACTMANN; match class: 1	TF:M00188_1	false	0.029688910791647163	1.5274057352383918	317	30	2	62700	TNNC2,LILRB3
TF	Factor: FOXO1; motif: GNNTTGTTTACNTT	TF:M00474	false	0.02980136039317223	1.525763910495462	2816	30	5	62700	TMEM160,UBB,FAM50A,HLA-DQB1,MTMR10
TF	Factor: E2F-6; motif: NGGGCGGGARRNN	TF:M09895	false	0.02980136039317223	1.525763910495462	7982	30	9	62700	GNL3,IRAK1,TMEM160,OPN1LW,UBB,GTF2H1,MT1A,FAM50A,IL3
TF	Factor: XBP-1; motif: SRTGAYGTCAYS; match class: 1	TF:M11275_1	false	0.02980136039317223	1.525763910495462	942	30	3	62700	GTF2H1,FAM50A,LAIR2
TF	Factor: C/EBPgamma; motif: NNTTGCGYAANN; match class: 1	TF:M11325_1	false	0.02980136039317223	1.525763910495462	318	30	2	62700	TMEM160,UBB
TF	Factor: CREB; motif: NNGNTGACGTNN; match class: 1	TF:M00113_1	false	0.02992995438911043	1.523893944989837	944	30	3	62700	UBB,GTF2H1,FAM50A
TF	Factor: PXR; motif: AGTTCANNSAGTTC	TF:M08779	false	0.03018573894408252	1.5201981881918432	3977	30	6	62700	HIGD1B,TNNC2,PPP2R3B,FAM50A,LAIR2,HLA-DQB1
TF	Factor: MYB; motif: NAACNGNCN	TF:M00913	false	0.030226890510551174	1.5196065271049304	5235	30	7	62700	HIGD1B,AMELX,PPP2R3B,LAIR2,HLA-DQB1,RPH3AL,IL3
TF	Factor: FOXM1; motif: NAGASTGATTA	TF:M04611	false	0.030331047481661245	1.5181125910856426	9503	30	10	62700	GNL3,HIGD1B,TNNC2,HPRT1,ITGB1BP2,TCF15,GTF2H1,FTHL17,HLA-DQB1,MTMR10
TF	Factor: c-Myc:Max; motif: GCCAYGYGSN	TF:M00322	false	0.030363335214272397	1.5176505257410062	8011	30	9	62700	GNL3,TMEM160,HPRT1,PPP2R3B,ARL2BP,GTF2H1,MT1A,FTHL17,RPH3AL
TF	Factor: USF1; motif: NNCAYGTGACC; match class: 1	TF:M07233_1	false	0.0304108275952077	1.5169717608771993	322	30	2	62700	ARMCX6,GTF2H1
TF	Factor: AHR; motif: CACGCN; match class: 1	TF:M01855_1	false	0.0304108275952077	1.5169717608771993	2833	30	5	62700	GNL3,HPRT1,PPP2R3B,NOMO1,RPH3AL
TF	Factor: RUNX2; motif: WRACCGCANWAACCGCAN; match class: 1	TF:M04107_1	false	0.030450952357924888	1.5163991201961715	6592	30	8	62700	IRAK1,HIGD1B,TMEM160,HPRT1,OPN1LW,UBB,ARL2BP,FAM50A
TF	Factor: IRF-4; motif: RGGAASWGR	TF:M04818	false	0.030450952357924888	1.5163991201961715	9513	30	10	62700	IRAK1,TMEM160,HPRT1,UBB,ITGB1BP2,TCF15,MT1A,FTHL17,RPH3AL,IL3
TF	Factor: MIBP1; motif: WNWCCCCAGCTR	TF:M03878	false	0.030450952357924888	1.5163991201961715	2835	30	5	62700	KRT34,ITGB1BP2,LILRB3,FTHL17,MTMR10
TF	Factor: NR1H4; motif: NNAATGACCNN	TF:M09777	false	0.03046041479893496	1.516264186894199	3989	30	6	62700	AMELX,HPRT1,OPN1LW,ITGB1BP2,ARL2BP,GTF2H1
TF	Factor: ATF2; motif: VGTGACGTMACN; match class: 1	TF:M00179_1	false	0.030473660550194303	1.5160753744197915	1812	30	4	62700	TNNC2,UBB,GTF2H1,FAM50A
TF	Factor: MTF-1; motif: GTGTGCANMACTTTGCGCAC	TF:M01242	false	0.030473660550194303	1.5160753744197915	3990	30	6	62700	IRAK1,KRT34,UBB,ITGB1BP2,NOMO1,LAIR2
TF	Factor: HIF-1alpha; motif: NCACGT; match class: 1	TF:M02012_1	false	0.030473660550194303	1.5160753744197915	1812	30	4	62700	GNL3,PPP2R3B,TCF15,GTF2H1
TF	Factor: PITX3; motif: NGGATTANM	TF:M01735	false	0.030627362133651557	1.5138904063972198	324	30	2	62700	NOMO1,FDFT1
TF	Factor: ctcf; motif: CCRSCAGGGGGCGCN	TF:M10426	false	0.03090574258642194	1.5099608169545078	9538	30	10	62700	GNL3,IRAK1,TMEM160,HPRT1,ARMCX6,UBB,PPP2R3B,TCF15,FTHL17,MTMR10
TF	Factor: NFYA; motif: NNRGCCAATSRGMRSSNNSN	TF:M12642	false	0.03094093609475111	1.5094665511849676	2849	30	5	62700	UBB,ITGB1BP2,FDFT1,TCF15,IL3
TF	Factor: HOXC11; motif: NGYMATAAAAN	TF:M04354	false	0.03101184772858038	1.5084723571286764	2851	30	5	62700	AMELX,KRT34,MT1A,FAM50A,FTHL17
TF	Factor: p63; motif: NNRCAWGYCTGGRCWTGYN	TF:M09643	false	0.031096219084737718	1.5072924125955485	4011	30	6	62700	OPN1LW,ARMCX6,LILRB3,MT1A,FTHL17,RPH3AL
TF	Factor: GATA-3; motif: ANAGATMWWA; match class: 1	TF:M00351_1	false	0.031096219084737718	1.5072924125955485	327	30	2	62700	AMELX,CCL23
TF	Factor: REST; motif: TTCAGCACCAYGGACAGCKCCN	TF:M09650	false	0.031219452925927735	1.5055747115661215	1827	30	4	62700	ARMCX6,TCF15,LILRB3,RPH3AL
TF	Factor: Six-3; motif: NNRTATCRNN	TF:M11035	false	0.031243129266369598	1.5052454743128052	1828	30	4	62700	ARL2BP,LILRB3,HLA-DQB1,IL3
TF	Factor: AP-2alpha; motif: GCCNNNRGS	TF:M00469	false	0.031243129266369598	1.5052454743128052	5279	30	7	62700	IRAK1,TMEM160,PPP2R3B,ARL2BP,FDFT1,TCF15,LILRB3
TF	Factor: SPDEF; motif: NASATCCKGNW	TF:M12650	false	0.031400439002918584	1.503064280104737	1831	30	4	62700	HIGD1B,OPN1LW,LAIR2,HLA-DQB1
TF	Factor: PRX-2; motif: NKCGTTAN	TF:M10885	false	0.03141492154395777	1.5028640205594939	8068	30	9	62700	GNL3,UBB,ITGB1BP2,ARL2BP,FDFT1,LILRB3,MT1A,FAM50A,LAIR2
TF	Factor: ZNF614; motif: NCYCWGCCYYNNN	TF:M09862	false	0.03148294112564201	1.5019247027751108	9572	30	10	62700	IRAK1,KRT34,TNNC2,OPN1LW,ARMCX6,PPP2R3B,FDFT1,FAM50A,LAIR2,RPH3AL
TF	Factor: HES-1; motif: NCTNGTGN	TF:M07420	false	0.031552089760947644	1.5009718712346738	968	30	3	62700	GNL3,TNNC2,FTHL17
TF	Factor: Pax-5; motif: GTYAYGCTTSRCTGVNYN	TF:M04754	false	0.031567429695798864	1.5007607780816479	5293	30	7	62700	TMEM160,TNNC2,PPP2R3B,FDFT1,FTHL17,MTMR10,IL3
TF	Factor: Arnt; motif: NDDNNCACGTGNNNNN; match class: 1	TF:M00236_1	false	0.03163866479708873	1.4997818527183613	331	30	2	62700	GNL3,GTF2H1
TF	Factor: LKLF; motif: NGGGCGG	TF:M05499	false	0.03171182056692705	1.4987788245300204	8085	30	9	62700	GNL3,IRAK1,HIGD1B,OPN1LW,FDFT1,GTF2H1,MT1A,FTHL17,MTMR10
TF	Factor: KLF17; motif: NGGGCGG	TF:M05386	false	0.03171182056692705	1.4987788245300204	8085	30	9	62700	GNL3,IRAK1,HIGD1B,OPN1LW,FDFT1,GTF2H1,MT1A,FTHL17,MTMR10
TF	Factor: NR1B2; motif: RAGGTCAAAAGGTCAN	TF:M11799	false	0.03171182056692705	1.4987788245300204	1839	30	4	62700	HIGD1B,UBB,ARL2BP,MTMR10
TF	Factor: Hey1; motif: NGCACGTGYN	TF:M11059	false	0.03173564659393034	1.4984526487817162	1840	30	4	62700	GNL3,PPP2R3B,TCF15,GTF2H1
TF	Factor: slug; motif: NRCAGGTGCR	TF:M12259	false	0.03173564659393034	1.4984526487817162	1840	30	4	62700	PPP2R3B,MT1A,FAM50A,FTHL17
TF	Factor: ER-alpha; motif: ARGSTGACC	TF:M04881	false	0.03176489564455904	1.498052567089828	4037	30	6	62700	CCL23,TNNC2,UBB,LILRB3,FTHL17,LAIR2
TF	Factor: NF-kappaB; motif: NGGGANTTYCCMNNNN	TF:M00774	false	0.03184179743049678	1.497002424850399	1843	30	4	62700	GNL3,OPN1LW,ARL2BP,FTHL17
TF	Factor: ETV4; motif: NCAGGAAGNN; match class: 1	TF:M12556_1	false	0.03184179743049678	1.497002424850399	4041	30	6	62700	OPN1LW,ITGB1BP2,LILRB3,FTHL17,RPH3AL,IL3
TF	Factor: Erg; motif: NACCGGAWWTCCGGTN; match class: 1	TF:M11395_1	false	0.03184179743049678	1.497002424850399	8094	30	9	62700	AMELX,ARMCX6,PPP2R3B,ARL2BP,FDFT1,TCF15,MT1A,FTHL17,HLA-DQB1
TF	Factor: GRHL2; motif: NNNAAACCAGTTNNN	TF:M09772	false	0.03184179743049678	1.497002424850399	333	30	2	62700	ARMCX6,HLA-DQB1
TF	Factor: BTEB4; motif: NCCACGCCCM; match class: 1	TF:M12186_1	false	0.031971060699065044	1.4952429549666832	4045	30	6	62700	GNL3,HPRT1,PPP2R3B,NOMO1,FAM50A,RPH3AL
TF	Factor: AP-2gamma; motif: NTGSCCTGRGGSNN; match class: 1	TF:M09591_1	false	0.03201920519742113	1.494589452637153	2883	30	5	62700	HIGD1B,HPRT1,FDFT1,GTF2H1,IL3
TF	Factor: ELK-1; motif: ACCGGAAGTN	TF:M02059	false	0.03204940873977227	1.4941799781084355	9609	30	10	62700	IRAK1,TMEM160,ARMCX6,UBB,ARL2BP,FDFT1,GTF2H1,FTHL17,MTMR10,RPH3AL
TF	Factor: Pax-4; motif: DTTTTCCACCN; match class: 1	TF:M04624_1	false	0.0320549180782469	1.4941053286916761	9610	30	10	62700	GNL3,AMELX,KRT34,OPN1LW,UBB,ITGB1BP2,FDFT1,FAM50A,FTHL17,IL3
TF	Factor: HOXD4; motif: NNYMATTANN	TF:M08774	false	0.032112559451914116	1.4933250786893393	4051	30	6	62700	KRT34,TNNC2,NOMO1,TCF15,GTF2H1,HLA-DQB1
TF	Factor: HOXB5; motif: NNYMATTANN; match class: 1	TF:M04349_1	false	0.032197411352364064	1.4921790438500233	4054	30	6	62700	GNL3,AMELX,CCL23,ARMCX6,ARL2BP,HLA-DQB1
TF	Factor: MZF-1; motif: KNGNKAGGGGNAA	TF:M00084	false	0.03222413390269603	1.491818746475248	6682	30	8	62700	GNL3,HIGD1B,TMEM160,TNNC2,ARMCX6,LILRB3,LAIR2,IL3
TF	Factor: BTEB2; motif: GCCCCRCCCH	TF:M07409	false	0.03222413390269603	1.491818746475248	5325	30	7	62700	GNL3,HPRT1,PPP2R3B,ARL2BP,NOMO1,FAM50A,MTMR10
TF	Factor: beta-catenin; motif: CTTTGATN	TF:M07599	false	0.03227943376589268	1.4910740921192707	8123	30	9	62700	IRAK1,AMELX,TMEM160,UBB,ITGB1BP2,FDFT1,TCF15,FTHL17,IL3
TF	Factor: AP-4; motif: NNCAGCTGNN; match class: 1	TF:M11212_1	false	0.03227943376589268	1.4910740921192707	2894	30	5	62700	HIGD1B,KRT34,ITGB1BP2,LILRB3,HLA-DQB1
TF	Factor: USF1; motif: NGTCACGTGRNS; match class: 1	TF:M10105_1	false	0.03227943376589268	1.4910740921192707	337	30	2	62700	ARMCX6,GTF2H1
TF	Factor: WT1; motif: RGGNGGGGGAGGRGGNGGRG	TF:M10108	false	0.03227943376589268	1.4910740921192707	6688	30	8	62700	IRAK1,TNNC2,HPRT1,ARMCX6,UBB,MT1A,FTHL17,IL3
TF	Factor: ERG; motif: ACCGGAART	TF:M01752	false	0.03227943376589268	1.4910740921192707	9627	30	10	62700	IRAK1,TMEM160,ARMCX6,UBB,ARL2BP,FDFT1,GTF2H1,FTHL17,MTMR10,RPH3AL
TF	Factor: ZNF341; motif: NNGAACAGCCNN	TF:M12466	false	0.03227943376589268	1.4910740921192707	981	30	3	62700	CCL23,RPH3AL,IL3
TF	Factor: GKLF; motif: GCCMCRCCCNNN; match class: 1	TF:M01588_1	false	0.03227943376589268	1.4910740921192707	4058	30	6	62700	GNL3,TMEM160,HPRT1,OPN1LW,PPP2R3B,FAM50A
TF	Factor: CREB1; motif: NGRTGAYGWNNN	TF:M09827	false	0.032334175473204135	1.4903382091564263	2897	30	5	62700	GNL3,ARMCX6,FDFT1,FTHL17,LAIR2
TF	Factor: POU4F3; motif: TNATGCATNA	TF:M11940	false	0.032334175473204135	1.4903382091564263	983	30	3	62700	ARL2BP,LAIR2,HLA-DQB1
TF	Factor: c-Ets-2; motif: NNNRGGAARNRRR; match class: 1	TF:M09912_1	false	0.032334175473204135	1.4903382091564263	983	30	3	62700	GTF2H1,FAM50A,IL3
TF	Factor: Elf-1; motif: AWCCCGGAAGTN	TF:M07415	false	0.032334175473204135	1.4903382091564263	8129	30	9	62700	IRAK1,TMEM160,ARL2BP,FDFT1,GTF2H1,FTHL17,MTMR10,RPH3AL,IL3
TF	Factor: TEF-3:Elk-1; motif: RMATWCCGGAWGT; match class: 1	TF:M08418_1	false	0.03256348686649398	1.487269097462251	5344	30	7	62700	CCL23,TMEM160,HPRT1,ARMCX6,UBB,ARL2BP,FDFT1
TF	Factor: p53; motif: RGRCWWGYCYNGRCWWGYYY; match class: 1	TF:M01652_1	false	0.03264134591726004	1.486231942063153	5347	30	7	62700	IRAK1,TMEM160,OPN1LW,UBB,ARL2BP,MT1A,FAM50A
TF	Factor: HNF-4alpha; motif: NRGNNCAAAGTYCA	TF:M09626	false	0.032768863643842204	1.484538618787466	1867	30	4	62700	HIGD1B,TNNC2,ITGB1BP2,HLA-DQB1
TF	Factor: CREB1; motif: NRRTGACGTMA; match class: 1	TF:M09887_1	false	0.032768863643842204	1.484538618787466	1867	30	4	62700	TNNC2,PPP2R3B,GTF2H1,FAM50A
TF	Factor: VDR; motif: GRGTTCATYGRGTTCA	TF:M04498	false	0.03290022645446449	1.4828011127617016	5357	30	7	62700	TNNC2,ARMCX6,TCF15,FAM50A,LAIR2,HLA-DQB1,RPH3AL
TF	Factor: KLF17; motif: NMCCACNCWCCCNTN	TF:M12187	false	0.03290022645446449	1.4828011127617016	2913	30	5	62700	HPRT1,OPN1LW,GTF2H1,FAM50A,FTHL17
TF	Factor: GABPA; motif: ACCGGAAGTN	TF:M03990	false	0.032968353750640715	1.4819027384759762	5360	30	7	62700	IRAK1,TMEM160,UBB,FDFT1,GTF2H1,FTHL17,RPH3AL
TF	Factor: TFAP4; motif: AWCAGCTGWT	TF:M04192	false	0.03301476390595349	1.4812918040916592	5362	30	7	62700	HIGD1B,KRT34,TNNC2,ITGB1BP2,LILRB3,FTHL17,HLA-DQB1
TF	Factor: Oct-2; motif: NTATGCWAATN	TF:M11896	false	0.033125463375353034	1.4798380378867937	5366	30	7	62700	HIGD1B,CCL23,FDFT1,LILRB3,FTHL17,LAIR2,IL3
TF	Factor: RelA-p65; motif: BCWGGGRANNK; match class: 1	TF:M04811_1	false	0.033139670442372975	1.4796518147389675	1875	30	4	62700	IRAK1,LILRB3,MT1A,FAM50A
TF	Factor: HOXB2:PEA3; motif: ACCGGAAATGRN	TF:M08345	false	0.03314986078359545	1.4795182911217493	8171	30	9	62700	IRAK1,ARMCX6,UBB,ITGB1BP2,PPP2R3B,GTF2H1,FTHL17,HLA-DQB1,RPH3AL
TF	Factor: c-MAF; motif: NTGCTGACN	TF:M11357	false	0.03316396208407719	1.479333590049956	1876	30	4	62700	ARL2BP,GTF2H1,LAIR2,RPH3AL
TF	Factor: LBX2; motif: CTNRANSTAATTA	TF:M04383	false	0.03318827183738957	1.4790153613613823	8174	30	9	62700	GNL3,HIGD1B,AMELX,ARMCX6,ITGB1BP2,ARL2BP,FDFT1,GTF2H1,RPH3AL
TF	Factor: STAT6; motif: TTCYYNGGAAN	TF:M07066	false	0.03318827183738957	1.4790153613613823	1877	30	4	62700	HPRT1,LILRB3,FTHL17,RPH3AL
TF	Factor: HIF-1alpha; motif: NCACGT	TF:M02012	false	0.0331912841599182	1.4789759445550137	6735	30	8	62700	GNL3,TNNC2,OPN1LW,PPP2R3B,ARL2BP,TCF15,GTF2H1,MT1A
TF	Factor: Lhx3; motif: NNAATTAATTAAWWNNN	TF:M01471	false	0.0334070701252808	1.4761616112885072	999	30	3	62700	GNL3,AMELX,HLA-DQB1
TF	Factor: FOXK1; motif: NWYGTAAAYAR	TF:M11588	false	0.03359630936996723	1.4737084282140684	5385	30	7	62700	KRT34,CCL23,TNNC2,HPRT1,FDFT1,HLA-DQB1,MTMR10
TF	Factor: MZF-1; motif: NGNGGGGA	TF:M00083	false	0.033639498056418575	1.4731504930451713	2934	30	5	62700	TNNC2,UBB,FDFT1,FAM50A,LAIR2
TF	Factor: c-Myb; motif: NCNRNNGRCNGTTGGKGG; match class: 1	TF:M00004_1	false	0.033639498056418575	1.4731504930451713	1886	30	4	62700	UBB,MT1A,LAIR2,IL3
TF	Factor: c-Myc:Max; motif: NNNNNNNCACGTGNNNNNNN	TF:M00615	false	0.03369476054450202	1.4724376256425076	6757	30	8	62700	GNL3,ARMCX6,PPP2R3B,FDFT1,TCF15,GTF2H1,MT1A,FTHL17
TF	Factor: IRX2a; motif: ACRYGNNNNACRYGT	TF:M11022	false	0.03369476054450202	1.4724376256425076	9710	30	10	62700	GNL3,IRAK1,KRT34,ARMCX6,UBB,PPP2R3B,NOMO1,TCF15,FAM50A,MTMR10
TF	Factor: c-Myc:Max; motif: NNNNNNNCACGTGNNNNNNN; match class: 1	TF:M00615_1	false	0.03369476054450202	1.4724376256425076	6757	30	8	62700	GNL3,ARMCX6,PPP2R3B,FDFT1,TCF15,GTF2H1,MT1A,FTHL17
TF	Factor: E2F-1; motif: NTTSGCGG	TF:M00430	false	0.03370876786006466	1.4722571217405103	8201	30	9	62700	GNL3,KRT34,UBB,PPP2R3B,ARL2BP,LILRB3,MT1A,HLA-DQB1,MTMR10
TF	Factor: LXR; motif: TGACCGNNAGTRACCC	TF:M00766	false	0.0337134486607212	1.472196819780587	1004	30	3	62700	TMEM160,HPRT1,UBB
TF	Factor: Arnt; motif: NNNNNRTCACGTGAYNNNNN	TF:M00539	false	0.033809840360040866	1.4709568798381063	6764	30	8	62700	GNL3,CCL23,ARMCX6,PPP2R3B,FDFT1,TCF15,GTF2H1,MT1A
TF	Factor: Spz1; motif: DNNGGRGGGWWNNNN; match class: 1	TF:M00446_1	false	0.033809840360040866	1.4709568798381063	2941	30	5	62700	OPN1LW,UBB,NOMO1,LILRB3,MTMR10
TF	Factor: Arnt; motif: NNNNNRTCACGTGAYNNNNN; match class: 1	TF:M00539_1	false	0.033809840360040866	1.4709568798381063	6764	30	8	62700	GNL3,CCL23,ARMCX6,PPP2R3B,FDFT1,TCF15,GTF2H1,MT1A
TF	Factor: AP-2rep; motif: NGGGGCGGGGC	TF:M09967	false	0.033907410237275344	1.4697053792756234	4121	30	6	62700	GNL3,HPRT1,PPP2R3B,ARL2BP,FAM50A,MTMR10
TF	Factor: LMX1B; motif: NYAATTAN; match class: 1	TF:M04393_1	false	0.033907410237275344	1.4697053792756234	1007	30	3	62700	GNL3,AMELX,HLA-DQB1
TF	Factor: NR3C1; motif: NRGWACAYNRTGTWCYN; match class: 1	TF:M04476_1	false	0.033930503098935395	1.46940970087738	5403	30	7	62700	IRAK1,OPN1LW,ITGB1BP2,PPP2R3B,TCF15,HLA-DQB1,RPH3AL
TF	Factor: ZBTB14; motif: SSCCGCGCACNS	TF:M12461	false	0.033930503098935395	1.46940970087738	2945	30	5	62700	GNL3,IRAK1,PPP2R3B,NOMO1,GTF2H1
TF	Factor: EHF; motif: CSCGGAARTN; match class: 1	TF:M02052_1	false	0.033967514516282826	1.4689362303261617	4124	30	6	62700	GNL3,TMEM160,FDFT1,GTF2H1,FTHL17,MTMR10
TF	Factor: CREB,; motif: NTGACGTNA; match class: 1	TF:M00981_1	false	0.034258190428467325	1.4652355808826734	2953	30	5	62700	TNNC2,UBB,PPP2R3B,GTF2H1,FAM50A
TF	Factor: NFATc3; motif: NTTTCCRYGGAAAN; match class: 1	TF:M11988_1	false	0.03447239147391728	1.462528586975017	6792	30	8	62700	GNL3,AMELX,HPRT1,TCF15,LILRB3,FTHL17,HLA-DQB1,RPH3AL
TF	Factor: ATF-6; motif: TGRTGACGTGGCAN	TF:M11229	false	0.03447239147391728	1.462528586975017	353	30	2	62700	TNNC2,ARMCX6
TF	Factor: ITF-2; motif: NNCACCTGNN	TF:M04191	false	0.03449617605076898	1.4622290444076904	5423	30	7	62700	IRAK1,HIGD1B,ARL2BP,LILRB3,FTHL17,LAIR2,MTMR10
TF	Factor: Nkx2-3; motif: NSCACTTNNC	TF:M10637	false	0.03458895812404964	1.4610625194482212	1907	30	4	62700	TNNC2,OPN1LW,ARMCX6,FTHL17
TF	Factor: MEF2D; motif: NNCYAAAAATAGMN; match class: 1	TF:M12633_1	false	0.03460292324271333	1.4608872106132158	354	30	2	62700	ITGB1BP2,LAIR2
TF	Factor: TTF1; motif: ASTCAAGTRK	TF:M00432	false	0.03470588486007285	1.4595968783629636	5431	30	7	62700	IRAK1,HIGD1B,CCL23,TMEM160,TNNC2,ARMCX6,HLA-DQB1
TF	Factor: AP-2alpha; motif: NSCCNCRGGSN	TF:M07348	false	0.03470978035049704	1.4595481346106083	8251	30	9	62700	KRT34,PPP2R3B,ARL2BP,NOMO1,FDFT1,TCF15,LILRB3,HLA-DQB1,IL3
TF	Factor: TFAP4; motif: AWCAGCTGWT; match class: 1	TF:M04192_1	false	0.03472377947260526	1.4593730106048404	4148	30	6	62700	HIGD1B,KRT34,ITGB1BP2,LILRB3,FTHL17,HLA-DQB1
TF	Factor: Prop-1; motif: TAATYNAATTA	TF:M04430	false	0.03474741180527975	1.4590775387154964	1019	30	3	62700	AMELX,CCL23,NOMO1
TF	Factor: Elk-1:HOXA3; motif: ACCGGWAATKRNNTNWCNNATTAN; match class: 1	TF:M08220_1	false	0.03475929550106548	1.45892903438391	5435	30	7	62700	KRT34,ARMCX6,UBB,NOMO1,FDFT1,FTHL17,IL3
TF	Factor: DATF1; motif: SNGGRRGCWGNGGG; match class: 1	TF:M09724_1	false	0.03475929550106548	1.45892903438391	2968	30	5	62700	OPN1LW,ARL2BP,FAM50A,RPH3AL,IL3
TF	Factor: myogenin; motif: RGCAGSTG; match class: 1	TF:M00712_1	false	0.034933003929188584	1.4567640672745368	1915	30	4	62700	GNL3,HPRT1,OPN1LW,LILRB3
TF	Factor: NF-1C; motif: NYTGGCNNYNNGCCARN	TF:M10002	false	0.03497416178307762	1.456252685337817	6816	30	8	62700	IRAK1,ARMCX6,NOMO1,TCF15,LILRB3,MT1A,FTHL17,IL3
TF	Factor: ZNF449; motif: RCGCCCAACC	TF:M12123	false	0.034995308309558625	1.4559901759882514	357	30	2	62700	GNL3,UBB
TF	Factor: ZXDL; motif: GSGSCNNGGGMRGCNCCGGGS; match class: 1	TF:M12722_1	false	0.035025727101959996	1.455612840393612	6819	30	8	62700	GNL3,IRAK1,HPRT1,PPP2R3B,NOMO1,TCF15,FAM50A,MTMR10
TF	Factor: AP-4; motif: NNCAGCTGNN	TF:M11212	false	0.03504412331672886	1.4553848000967409	2976	30	5	62700	HIGD1B,KRT34,ITGB1BP2,LILRB3,HLA-DQB1
TF	Factor: Zfp281; motif: TGGGGGAGGGG	TF:M01597	false	0.03514950817573806	1.4540807474025463	1025	30	3	62700	HIGD1B,UBB,IL3
TF	Factor: c-Rel; motif: NGGGAATYTCCN; match class: 1	TF:M03545_1	false	0.0352228379759366	1.4531756549662862	1026	30	3	62700	GNL3,CCL23,TNNC2
TF	Factor: Dlx-2; motif: NYAATTAN	TF:M04300	false	0.03526588818018343	1.4526451738668718	5455	30	7	62700	HIGD1B,KRT34,OPN1LW,ITGB1BP2,ARL2BP,HLA-DQB1,RPH3AL
TF	Factor: AP-2alpha; motif: NTNSCCTGRGGSNAN; match class: 1	TF:M09590_1	false	0.0352777404274481	1.4524992396206406	1027	30	3	62700	HPRT1,FDFT1,IL3
TF	Factor: HOXA5; motif: CDBWAATK	TF:M02271	false	0.03532194761126077	1.4519553579397753	1924	30	4	62700	AMELX,ARL2BP,HLA-DQB1,IL3
TF	Factor: egr-3; motif: GTGGGY; match class: 1	TF:M03818_1	false	0.035410294872822067	1.4508704567181308	6837	30	8	62700	CCL23,OPN1LW,ARMCX6,UBB,NOMO1,FDFT1,GTF2H1,HLA-DQB1
TF	Factor: PHOX2A; motif: TAATYYAATTA	TF:M04426	false	0.03555597956879165	1.4490873520269307	361	30	2	62700	AMELX,NOMO1
TF	Factor: SHOX; motif: NTCRTTAN	TF:M10906	false	0.03557664042630351	1.4488350656170743	4178	30	6	62700	AMELX,CCL23,ARMCX6,NOMO1,LAIR2,MTMR10
TF	Factor: JunD; motif: NATGASTCATS	TF:M11268	false	0.035665329633442266	1.4477537576989978	2993	30	5	62700	CCL23,ITGB1BP2,NOMO1,HLA-DQB1,MTMR10
TF	Factor: HNF-1beta; motif: GTTAATYATTAACY	TF:M03872	false	0.03585352226057984	1.4454681726825915	4186	30	6	62700	AMELX,ARMCX6,ARL2BP,LAIR2,HLA-DQB1,RPH3AL
TF	Factor: jdp2; motif: NRTGAYGTCAYN	TF:M11296	false	0.03586680609356126	1.4453072951305583	2998	30	5	62700	ITGB1BP2,GTF2H1,MT1A,FAM50A,LAIR2
TF	Factor: USF1; motif: NNCACGTGACN; match class: 1	TF:M11094_1	false	0.03600220243290939	1.4436709304771111	364	30	2	62700	ARMCX6,GTF2H1
TF	Factor: NURR1; motif: NAAAGGTCAN	TF:M11772	false	0.03600220243290939	1.4436709304771111	3002	30	5	62700	ARMCX6,ITGB1BP2,FDFT1,LAIR2,RPH3AL
TF	Factor: GR; motif: AGAACAN; match class: 1	TF:M07355_1	false	0.03600220243290939	1.4436709304771111	1037	30	3	62700	CCL23,LAIR2,RPH3AL
TF	Factor: HEY1; motif: NYYYYATCTNN; match class: 1	TF:M12614_1	false	0.03607002368994073	1.4428535724471718	1038	30	3	62700	LILRB3,HLA-DQB1,IL3
TF	Factor: NF-YC; motif: NRGCCAATYAGMGC	TF:M02107	false	0.036121090528638156	1.4422391464144435	1039	30	3	62700	UBB,FDFT1,HLA-DQB1
TF	Factor: Erm; motif: NNSCGGAWGYN	TF:M11424	false	0.036121090528638156	1.4422391464144435	8323	30	9	62700	GNL3,IRAK1,TMEM160,ARL2BP,FDFT1,GTF2H1,FTHL17,MTMR10,RPH3AL
TF	Factor: EAR2; motif: NCTYTGACCTN	TF:M08805	false	0.036121090528638156	1.4422391464144435	1039	30	3	62700	ITGB1BP2,MT1A,HLA-DQB1
TF	Factor: ATF-2; motif: NRTGAYGTMAYN; match class: 1	TF:M11306_1	false	0.036179196858083816	1.4415410782715026	1040	30	3	62700	GTF2H1,FAM50A,LAIR2
TF	Factor: FKHL14; motif: NWNNGTMAACAN	TF:M11558	false	0.036179196858083816	1.4415410782715026	4199	30	6	62700	CCL23,TNNC2,HPRT1,FDFT1,HLA-DQB1,MTMR10
TF	Factor: TEF-3; motif: RCATTCCWGNNNN	TF:M10093	false	0.03618711726765462	1.4414460122113804	1943	30	4	62700	TMEM160,NOMO1,FDFT1,GTF2H1
TF	Factor: C/EBPgamma; motif: NNTTGCGYMANN	TF:M11324	false	0.03638069220018034	1.4391290420548661	3013	30	5	62700	HIGD1B,TMEM160,UBB,FTHL17,HLA-DQB1
TF	Factor: alx3; motif: NNCRTTAN	TF:M10877	false	0.03644000377688294	1.4384215866858854	4207	30	6	62700	AMELX,ARMCX6,UBB,NOMO1,LAIR2,MTMR10
TF	Factor: SP4; motif: SCCCCGCCCCS; match class: 1	TF:M01273_1	false	0.03655190633613269	1.4370899678258697	1045	30	3	62700	GNL3,PPP2R3B,FAM50A
TF	Factor: LKLF; motif: GGGGTGGKSN; match class: 1	TF:M07261_1	false	0.03660123202324394	1.4365042957014622	4212	30	6	62700	IRAK1,ARMCX6,FDFT1,TCF15,MT1A,FTHL17
TF	Factor: Fli-1:C/EBPbeta; motif: RNCGGAWRTTGCGCAAY; match class: 1	TF:M08281_1	false	0.03677541879223086	1.4344423729003828	1954	30	4	62700	IRAK1,HIGD1B,AMELX,FTHL17
TF	Factor: Ngn-2; motif: RACATATGTC	TF:M04183	false	0.03677541879223086	1.4344423729003828	1048	30	3	62700	CCL23,NOMO1,FTHL17
TF	Factor: RAR-gamma; motif: RGGTCANNNTGNCCNNNN; match class: 1	TF:M10045_1	false	0.03680962782404019	1.4340385736096433	1955	30	4	62700	UBB,ITGB1BP2,ARL2BP,MTMR10
TF	Factor: C-Myc; motif: NGCCACGTGNN; match class: 1	TF:M07601_1	false	0.03698037562250834	1.4320286818746781	4224	30	6	62700	GNL3,ARMCX6,PPP2R3B,FDFT1,TCF15,GTF2H1
TF	Factor: HOXD1; motif: NATYCAKCAN; match class: 1	TF:M12625_1	false	0.03698037562250834	1.4320286818746781	1051	30	3	62700	LILRB3,FTHL17,HLA-DQB1
TF	Factor: SATB2; motif: GSCGCTGTCCNNGGTGCTGN	TF:M12660	false	0.03698037562250834	1.4320286818746781	5521	30	7	62700	IRAK1,OPN1LW,ARMCX6,TCF15,MT1A,FAM50A,RPH3AL
TF	Factor: FOX; motif: KWTTGTTTRTTTW; match class: 1	TF:M00809_1	false	0.03714217231101005	1.4301326995435883	1053	30	3	62700	AMELX,KRT34,HPRT1
TF	Factor: MAZ; motif: CCCTCCCYCYN	TF:M07297	false	0.03714217231101005	1.4301326995435883	3033	30	5	62700	TMEM160,ITGB1BP2,GTF2H1,LILRB3,LAIR2
TF	Factor: Hlf; motif: NGTTRYGYAANN	TF:M11330	false	0.03720489176552898	1.4293999545507494	1054	30	3	62700	AMELX,KRT34,HLA-DQB1
TF	Factor: ZNF189; motif: RSNNGGAACAGMR; match class: 1	TF:M09835_1	false	0.037282672404924964	1.4284929651722593	373	30	2	62700	PPP2R3B,RPH3AL
TF	Factor: LRH-1; motif: NNYCAAGGYYN	TF:M02098	false	0.03733967083205856	1.4278295148939222	3039	30	5	62700	KRT34,CCL23,TNNC2,HPRT1,PPP2R3B
TF	Factor: TEF-3; motif: RCATTCCWGNNNN	TF:M09667	false	0.037391461937197265	1.4272275544005926	1057	30	3	62700	TMEM160,FDFT1,GTF2H1
TF	Factor: DEC; motif: NNNSCACSTGAS; match class: 1	TF:M08872_1	false	0.03744971187270443	1.4265515192883043	1969	30	4	62700	HIGD1B,OPN1LW,ARMCX6,GTF2H1
TF	Factor: LMX1A; motif: NTAATTAA; match class: 1	TF:M04392_1	false	0.03744971187270443	1.4265515192883043	1058	30	3	62700	GNL3,AMELX,HLA-DQB1
TF	Factor: RORalpha2; motif: NWAWNTAGGTCAN	TF:M00157	false	0.03752241466622742	1.4257092213997178	1059	30	3	62700	UBB,NOMO1,HLA-DQB1
TF	Factor: AML3; motif: NNAACCGCAAWAACCGCAAN	TF:M12000	false	0.037618349034068944	1.4246002683583974	6933	30	8	62700	IRAK1,HPRT1,OPN1LW,UBB,PPP2R3B,LILRB3,MT1A,IL3
TF	Factor: C/EBPdelta; motif: NRTTGCGYAAYN	TF:M11320	false	0.0378098324269881	1.422395247424443	5553	30	7	62700	GNL3,HIGD1B,TMEM160,OPN1LW,UBB,FTHL17,HLA-DQB1
TF	Factor: Six-2; motif: NNGTAWCRNN; match class: 1	TF:M11032_1	false	0.0378098324269881	1.422395247424443	4252	30	6	62700	ITGB1BP2,ARL2BP,LILRB3,FTHL17,HLA-DQB1,MTMR10
TF	Factor: LTF; motif: GKVACTTNC	TF:M01692	false	0.0378098324269881	1.422395247424443	4252	30	6	62700	IRAK1,KRT34,PPP2R3B,GTF2H1,LAIR2,RPH3AL
TF	Factor: MAZ; motif: GGGGAGGG; match class: 1	TF:M00649_1	false	0.03795335418088459	1.4207498366886977	4256	30	6	62700	HIGD1B,TNNC2,UBB,GTF2H1,LILRB3,MTMR10
TF	Factor: ATF-2; motif: NNTGACGTMANN; match class: 1	TF:M11307_1	false	0.03795439859072146	1.4207378858295965	1979	30	4	62700	HPRT1,PPP2R3B,GTF2H1,FAM50A
TF	Factor: USF2; motif: RNCAYGTGACN; match class: 1	TF:M11095_1	false	0.038150187351934255	1.4185033249250527	379	30	2	62700	ARMCX6,GTF2H1
TF	Factor: POU3F3; motif: WTGMATAAWTWA	TF:M04081	false	0.03817282243039717	1.4182457279044391	1983	30	4	62700	ARMCX6,UBB,GTF2H1,IL3
TF	Factor: c-ets-1; motif: GGAGTTG	TF:M04822	false	0.03833921899284732	1.4163567383685325	5572	30	7	62700	KRT34,TMEM160,OPN1LW,PPP2R3B,FTHL17,LAIR2,IL3
TF	Factor: C-Jun; motif: TGACTC; match class: 1	TF:M03541_1	false	0.03853279756940752	1.4141694590676999	4273	30	6	62700	CCL23,HPRT1,FDFT1,GTF2H1,LAIR2,MTMR10
TF	Factor: Oct-1; motif: TNATTTGCATW	TF:M00930	false	0.03860459787007478	1.4133609670721714	1991	30	4	62700	HIGD1B,ITGB1BP2,RPH3AL,IL3
TF	Factor: atoh7; motif: ANCATATGKY	TF:M11106	false	0.03860459787007478	1.4133609670721714	382	30	2	62700	NOMO1,FTHL17
TF	Factor: HOXA10; motif: RGTCGTAAAAN	TF:M10797	false	0.03868597608322438	1.4124464410136865	5584	30	7	62700	TMEM160,ITGB1BP2,PPP2R3B,ARL2BP,GTF2H1,LAIR2,MTMR10
TF	Factor: Pax-6; motif: CTGACCTGGAACTM; match class: 1	TF:M00979_1	false	0.03870241570837189	1.4122619265554266	3074	30	5	62700	HIGD1B,TNNC2,TCF15,GTF2H1,IL3
TF	Factor: ERM; motif: NNCACTTCCGGNN; match class: 1	TF:M12603_1	false	0.038857639989116115	1.410523579722552	1996	30	4	62700	FDFT1,GTF2H1,FTHL17,IL3
TF	Factor: MTF-1; motif: NTTTTGCACACGGCNNN	TF:M12280	false	0.0388684648441176	1.4104026120030186	6983	30	8	62700	IRAK1,HIGD1B,TNNC2,HPRT1,OPN1LW,ARMCX6,PPP2R3B,MT1A
TF	Factor: ESE-1; motif: NTGTGCGGATGCN; match class: 1	TF:M11385_1	false	0.03899490487837189	1.4089921347110363	5595	30	7	62700	TMEM160,HPRT1,ARL2BP,TCF15,LILRB3,LAIR2,HLA-DQB1
TF	Factor: foxo4; motif: NNGTMAACAN	TF:M11546	false	0.03899490487837189	1.4089921347110363	4288	30	6	62700	CCL23,TNNC2,UBB,FDFT1,HLA-DQB1,MTMR10
TF	Factor: SAP-1; motif: NNCCGGAAGTGN	TF:M09905	false	0.03899675923236012	1.4089714828705118	8457	30	9	62700	IRAK1,TMEM160,UBB,ARL2BP,FDFT1,GTF2H1,FTHL17,MTMR10,RPH3AL
TF	Factor: HES-5; motif: NCACACKY; match class: 1	TF:M11069_1	false	0.03899675923236012	1.4089714828705118	4289	30	6	62700	OPN1LW,ARL2BP,FDFT1,TCF15,GTF2H1,MT1A
TF	Factor: NF-kappaB1; motif: AGGGAAAK	TF:M10003	false	0.03906464111439636	1.4082161611855388	2001	30	4	62700	CCL23,UBB,MT1A,HLA-DQB1
TF	Factor: LHX4; motif: NNCRTTAN; match class: 1	TF:M11005_1	false	0.03910334701728555	1.4077860679512755	4293	30	6	62700	GNL3,TMEM160,UBB,ARL2BP,FTHL17,LAIR2
TF	Factor: PU.1; motif: NNNNYYYACTTCCTCTTTY	TF:M01172	false	0.03910334701728555	1.4077860679512755	4293	30	6	62700	GNL3,IRAK1,CCL23,ITGB1BP2,GTF2H1,LILRB3
TF	Factor: c-Krox; motif: NCGACCACCN	TF:M12232	false	0.03925786871029021	1.406073281722391	3089	30	5	62700	HPRT1,ARMCX6,PPP2R3B,FDFT1,LAIR2
TF	Factor: HSF; motif: TTCCMGARGYTTC; match class: 1	TF:M00641_1	false	0.039304225883332294	1.405560752954171	387	30	2	62700	ITGB1BP2,IL3
TF	Factor: Osx; motif: CCNCCCCCNNN	TF:M07329	false	0.039304414769451526	1.4055586658502952	7003	30	8	62700	IRAK1,HPRT1,OPN1LW,UBB,ITGB1BP2,PPP2R3B,TCF15,GTF2H1
TF	Factor: Msx-1; motif: NTCRTTAN	TF:M10566	false	0.03931019009853648	1.4054948559879548	5611	30	7	62700	AMELX,CCL23,ARMCX6,UBB,NOMO1,LAIR2,MTMR10
TF	Factor: TCF-3; motif: CTTTGA; match class: 1	TF:M03858_1	false	0.03931019009853648	1.4054948559879548	5612	30	7	62700	AMELX,KRT34,TNNC2,OPN1LW,ITGB1BP2,GTF2H1,FTHL17
TF	Factor: WT1; motif: SMCNCCNSC	TF:M01118	false	0.03931019009853648	1.4054948559879548	7005	30	8	62700	IRAK1,HIGD1B,OPN1LW,UBB,ITGB1BP2,GTF2H1,FTHL17,IL3
TF	Factor: Gbx2; motif: NTCRTTAN	TF:M10572	false	0.03931019009853648	1.4054948559879548	5611	30	7	62700	AMELX,CCL23,ARMCX6,UBB,NOMO1,LAIR2,MTMR10
TF	Factor: TCF-7; motif: TCAAAG; match class: 1	TF:M00805_1	false	0.03931019009853648	1.4054948559879548	5612	30	7	62700	AMELX,KRT34,TNNC2,OPN1LW,ITGB1BP2,GTF2H1,FTHL17
TF	Factor: gsh-1; motif: NTCRTTAN	TF:M10749	false	0.03931019009853648	1.4054948559879548	5611	30	7	62700	AMELX,CCL23,ARMCX6,UBB,NOMO1,LAIR2,MTMR10
TF	Factor: ELF3; motif: NNCCACTTCCTGNN; match class: 1	TF:M12544_1	false	0.03933681054238508	1.4052008559061573	388	30	2	62700	GTF2H1,FTHL17
TF	Factor: Sox-4; motif: BCWTTGT	TF:M07268	false	0.03941410380758624	1.4043483439163935	5616	30	7	62700	GNL3,CCL23,OPN1LW,ARL2BP,TCF15,FAM50A,RPH3AL
TF	Factor: GATA-6; motif: WGATAACGATCW	TF:M12208	false	0.0398247621317451	1.399846809504961	4316	30	6	62700	FDFT1,LILRB3,FAM50A,HLA-DQB1,MTMR10,IL3
TF	Factor: COUP-TF1; motif: RRGGTCAARAGGTCAN	TF:M04473	false	0.039831873564421104	1.399769265281537	1091	30	3	62700	HIGD1B,ARL2BP,MTMR10
TF	Factor: c-Myc:Max; motif: NNACCACGTGGTNN	TF:M00118	false	0.039831873564421104	1.399769265281537	7027	30	8	62700	GNL3,ARMCX6,PPP2R3B,FDFT1,TCF15,GTF2H1,MT1A,FTHL17
TF	Factor: c-Myc:Max; motif: NNACCACGTGGTNN; match class: 1	TF:M00118_1	false	0.039831873564421104	1.399769265281537	7027	30	8	62700	GNL3,ARMCX6,PPP2R3B,FDFT1,TCF15,GTF2H1,MT1A,FTHL17
TF	Factor: JUND; motif: NNATGACTCATNN	TF:M12524	false	0.04003887439058699	1.397518140304313	4323	30	6	62700	IRAK1,KRT34,CCL23,TNNC2,FDFT1,GTF2H1
TF	Factor: HOXC-8; motif: NNNNNGTAATTANNNT	TF:M01321	false	0.040162011535301606	1.3961845434525801	5640	30	7	62700	GNL3,AMELX,CCL23,ARMCX6,GTF2H1,HLA-DQB1,IL3
TF	Factor: ELFR; motif: NANGMGGAAGTN	TF:M11454	false	0.040181296636381536	1.3959760528306875	1096	30	3	62700	ARMCX6,GTF2H1,FTHL17
TF	Factor: ERF:C/EBPdelta; motif: NNCGGAWRTTGCGCAAY; match class: 1	TF:M08233_1	false	0.040181296636381536	1.3959760528306875	1096	30	3	62700	IRAK1,AMELX,FTHL17
TF	Factor: HEB; motif: RCCWGCTG; match class: 1	TF:M00698_1	false	0.04023884752524249	1.395354466336702	394	30	2	62700	TNNC2,FAM50A
TF	Factor: ZBTB7C; motif: GKCCCGGGCKG	TF:M03806	false	0.04023884752524249	1.395354466336702	3117	30	5	62700	GNL3,IRAK1,OPN1LW,PPP2R3B,MTMR10
TF	Factor: STAT6; motif: TTCTSWGGAAN	TF:M10083	false	0.04026979697788864	1.3950205599034928	3118	30	5	62700	GNL3,HPRT1,LILRB3,FTHL17,RPH3AL
TF	Factor: C/EBP; motif: NNATTGCNNAANNN	TF:M00190	false	0.04029196222867452	1.39478158184631	5648	30	7	62700	GNL3,AMELX,UBB,PPP2R3B,NOMO1,HLA-DQB1,MTMR10
TF	Factor: GKLF; motif: WGGGYGKGGC	TF:M09971	false	0.04030824095386043	1.3946061539853958	5649	30	7	62700	GNL3,TMEM160,HPRT1,OPN1LW,ARMCX6,LILRB3,RPH3AL
TF	Factor: Smad2:Smad3:Smad4; motif: NTGTCTGNCACCT	TF:M07126	false	0.04032375755948959	1.3944390050517206	4335	30	6	62700	HIGD1B,PPP2R3B,NOMO1,TCF15,MTMR10,RPH3AL
TF	Factor: LCOR; motif: CMAAGKNCANN; match class: 1	TF:M12628_1	false	0.04051336698186912	1.3924016620032305	396	30	2	62700	HIGD1B,AMELX
TF	Factor: c-Myc; motif: NSCACGTGGN; match class: 1	TF:M04743_1	false	0.040527278044164505	1.3922525640376429	3125	30	5	62700	GNL3,PPP2R3B,TCF15,GTF2H1,MT1A
TF	Factor: STAT5B; motif: NAWTTCYNGGAAWTN	TF:M00459	false	0.04060969654074646	1.3913702557986038	3127	30	5	62700	IRAK1,TNNC2,ARMCX6,ITGB1BP2,MT1A
TF	Factor: DEAF1; motif: RNNNRTTCGGGNRTTTCCGGRRNKN	TF:M01002	false	0.040641051934326704	1.391035059499705	1103	30	3	62700	HIGD1B,NOMO1,FDFT1
TF	Factor: ARX; motif: NTAATYNAATTAN	TF:M04282	false	0.040641051934326704	1.391035059499705	397	30	2	62700	AMELX,NOMO1
TF	Factor: PEA3; motif: NTCGTAAATGCA; match class: 1	TF:M11431_1	false	0.040753847539211914	1.3898313835824365	4348	30	6	62700	HPRT1,ARMCX6,UBB,PPP2R3B,HLA-DQB1,RPH3AL
TF	Factor: CPEB1; motif: AATAAAAA; match class: 1	TF:M04514_1	false	0.04077559472130673	1.3895996959578716	1105	30	3	62700	AMELX,HPRT1,ARL2BP
TF	Factor: NFYB; motif: RGCCAATSRGNRNNNNSNG	TF:M12643	false	0.04077559472130673	1.3895996959578716	2038	30	4	62700	TNNC2,UBB,ARL2BP,FDFT1
TF	Factor: GCM1; motif: NATGCGGGTAC	TF:M04001	false	0.04093024548334087	1.3879556506212678	399	30	2	62700	LILRB3,LAIR2
TF	Factor: Nkx2-3; motif: NNCGTTRWS; match class: 1	TF:M10638_1	false	0.04097087420663092	1.3875247692891	4355	30	6	62700	GNL3,KRT34,UBB,ARL2BP,FAM50A,LAIR2
TF	Factor: Pax-5; motif: NNRNKCAGYSRAGCRTGAC	TF:M07223	false	0.04101398379022993	1.3870680445607257	5676	30	7	62700	TMEM160,TNNC2,PPP2R3B,FDFT1,FTHL17,MTMR10,IL3
TF	Factor: atoh7; motif: ANCATATGKY	TF:M11105	false	0.04102165915881219	1.3869867781718308	400	30	2	62700	NOMO1,FTHL17
TF	Factor: Net; motif: NACCGGAAGTN	TF:M11442	false	0.041085809025014956	1.386308156867541	2045	30	4	62700	IRAK1,GTF2H1,FTHL17,RPH3AL
TF	Factor: VDR; motif: NRGGTCANNGRGKTCA	TF:M10106	false	0.04111372047257188	1.3860132211618048	7084	30	8	62700	HIGD1B,TNNC2,OPN1LW,ARMCX6,ITGB1BP2,TCF15,FAM50A,HLA-DQB1
TF	Factor: RORalpha; motif: WAANTRGGTCA	TF:M01138	false	0.04115380249300564	1.3855900310365208	401	30	2	62700	UBB,ITGB1BP2
TF	Factor: CREBPA; motif: NRTGACGTMANN; match class: 1	TF:M11313_1	false	0.041292269392291026	1.384131247968958	2049	30	4	62700	HPRT1,PPP2R3B,GTF2H1,FAM50A
TF	Factor: E2F-1; motif: TTTSGCGCGMNR	TF:M00516	false	0.04132720785198525	1.3837639355224984	7093	30	8	62700	GNL3,OPN1LW,UBB,NOMO1,FDFT1,TCF15,FTHL17,MTMR10
TF	Factor: mbnl2; motif: NYGCYTYGCTTN; match class: 1	TF:M12135_1	false	0.04132720785198525	1.3837639355224984	1113	30	3	62700	OPN1LW,MT1A,FAM50A
TF	Factor: HIF-1alpha; motif: GNACGTGM	TF:M09944	false	0.04151614162026614	1.3817830152484951	5694	30	7	62700	GNL3,TNNC2,OPN1LW,PPP2R3B,ARL2BP,TCF15,GTF2H1
TF	Factor: HOXC-8; motif: NNNNNGTAATTANNNT; match class: 1	TF:M01321_1	false	0.041539857190479666	1.3815350008556442	4374	30	6	62700	GNL3,AMELX,CCL23,ARMCX6,HLA-DQB1,IL3
TF	Factor: THAP7; motif: GNCGCCATSTTGRGNGKGGC	TF:M12728	false	0.04169812378361127	1.3798834857637952	5700	30	7	62700	GNL3,IRAK1,HPRT1,TCF15,FAM50A,LAIR2,RPH3AL
TF	Factor: Elk-1; motif: NAAACMGGAAGTNCVH; match class: 1	TF:M00007_1	false	0.04182425796102588	1.3785717554771177	1119	30	3	62700	CCL23,ARL2BP,GTF2H1
TF	Factor: E2F3; motif: NNRGMKGGAR; match class: 1	TF:M12598_1	false	0.04194269390296914	1.3773436790299098	7116	30	8	62700	GNL3,IRAK1,TMEM160,HPRT1,OPN1LW,TCF15,MT1A,FAM50A
TF	Factor: RARB; motif: AAAGGTCAARAGGTCA	TF:M04573	false	0.04203835959509672	1.3763542391874983	1122	30	3	62700	HIGD1B,ARMCX6,MTMR10
TF	Factor: USF1; motif: NNNNGTCACGTGGN	TF:M07067	false	0.042100343314522726	1.375714362620511	3166	30	5	62700	GNL3,ARMCX6,ARL2BP,FDFT1,GTF2H1
TF	Factor: TBP; motif: NGNNTATAAAA	TF:M03581	false	0.042102320159716725	1.375693970558691	7123	30	8	62700	GNL3,KRT34,ARMCX6,PPP2R3B,FDFT1,MT1A,FTHL17,MTMR10
TF	Factor: HLTF; motif: AGSCARAAAGYRGSTGS; match class: 1	TF:M04613_1	false	0.042102320159716725	1.375693970558691	2065	30	4	62700	KRT34,TCF15,GTF2H1,IL3
TF	Factor: CP2; motif: AACCGGTTNNAACCGGTT	TF:M11485	false	0.042128558353894376	1.3754234022465444	7125	30	8	62700	GNL3,HPRT1,OPN1LW,FDFT1,GTF2H1,LILRB3,FTHL17,HLA-DQB1
TF	Factor: Gli1; motif: TGGGTGGTCN	TF:M07454	false	0.042128558353894376	1.3754234022465444	2066	30	4	62700	OPN1LW,UBB,GTF2H1,LILRB3
TF	Factor: PSF; motif: KWATCCGN	TF:M07612	false	0.04219748347815671	1.374713448188524	5720	30	7	62700	GNL3,HPRT1,OPN1LW,UBB,PPP2R3B,FTHL17,HLA-DQB1
TF	Factor: TCF7RELATED; motif: NANNWWCAAAGN	TF:M08902	false	0.04219748347815671	1.374713448188524	3170	30	5	62700	IRAK1,AMELX,TCF15,FTHL17,IL3
TF	Factor: BDP1; motif: GGWNTYGAACYC	TF:M01796	false	0.04228534949028547	1.373810075594764	409	30	2	62700	UBB,PPP2R3B
TF	Factor: NF1B; motif: CYTGGCNYNCWGCCAN	TF:M09762	false	0.04228534949028547	1.373810075594764	5723	30	7	62700	IRAK1,TMEM160,ARMCX6,PPP2R3B,LILRB3,MT1A,IL3
TF	Factor: SOX10; motif: NNAACAAAGNN	TF:M09819	false	0.04228534949028547	1.373810075594764	5724	30	7	62700	AMELX,TMEM160,UBB,ITGB1BP2,FDFT1,TCF15,IL3
TF	Factor: C/EBPbeta; motif: NRTTGCGYAAYN	TF:M11317	false	0.04235740920631105	1.3730706114024334	4401	30	6	62700	HIGD1B,TMEM160,UBB,NOMO1,FTHL17,HLA-DQB1
TF	Factor: FLI1; motif: ACCGGAAATCCGGT; match class: 1	TF:M03989_1	false	0.04243174916528845	1.3723090649297098	5729	30	7	62700	AMELX,ARMCX6,PPP2R3B,ARL2BP,FDFT1,TCF15,FTHL17
TF	Factor: ipf1; motif: MVCTAATTAS	TF:M01233	false	0.042437168468881466	1.3722536011930435	2073	30	4	62700	AMELX,CCL23,GTF2H1,IL3
TF	Factor: NEUROG2; motif: NNNNCAGATGGNN	TF:M12453	false	0.04251065281369156	1.3715022257501892	1130	30	3	62700	HIGD1B,RPH3AL,IL3
TF	Factor: NRF-1; motif: YGCGCMTGCGC	TF:M02102	false	0.04251065281369156	1.3715022257501892	2075	30	4	62700	UBB,PPP2R3B,NOMO1,MT1A
TF	Factor: NFATc1; motif: NTTTCCRTNNAYGGAAAN; match class: 1	TF:M11981_1	false	0.04251065281369156	1.3715022257501892	5733	30	7	62700	GNL3,AMELX,CCL23,ARMCX6,TCF15,GTF2H1,HLA-DQB1
TF	Factor: NF-YC; motif: NNRRCCAATCAGNR; match class: 1	TF:M10006_1	false	0.04251687556746	1.3714386579226832	411	30	2	62700	UBB,FDFT1
TF	Factor: SOX; motif: NNNNCWTTGTT	TF:M08899	false	0.04268237914023664	1.369751380749934	2079	30	4	62700	KRT34,ITGB1BP2,FDFT1,TCF15
TF	Factor: TEAD1; motif: NNACATTCCAGNN; match class: 1	TF:M12500_1	false	0.04297213705268108	1.3668130478262535	1136	30	3	62700	TMEM160,TNNC2,FDFT1
TF	Factor: LKLF; motif: CNCCACCCS	TF:M08819	false	0.042981110265772185	1.3667223702296265	5751	30	7	62700	IRAK1,TMEM160,HPRT1,ARMCX6,LILRB3,MT1A,FTHL17
TF	Factor: ZNF142; motif: SNSCGCCCGCCCGCSCSS	TF:M12697	false	0.042981110265772185	1.3667223702296265	3193	30	5	62700	GNL3,HPRT1,TCF15,GTF2H1,MTMR10
TF	Factor: msc; motif: NRMCATATGNYN; match class: 1	TF:M11146_1	false	0.042981110265772185	1.3667223702296265	3193	30	5	62700	AMELX,KRT34,CCL23,NOMO1,FTHL17
TF	Factor: ZNF37A; motif: CCYYGGCTCCNTSCCMN; match class: 1	TF:M12354_1	false	0.042981110265772185	1.3667223702296265	5751	30	7	62700	IRAK1,HPRT1,UBB,ARL2BP,NOMO1,LILRB3,FAM50A
TF	Factor: ctcf; motif: YGGCCACCAGRKGGCRSYN	TF:M09890	false	0.042981110265772185	1.3667223702296265	8650	30	9	62700	IRAK1,CCL23,OPN1LW,ARMCX6,NOMO1,TCF15,FAM50A,FTHL17,MTMR10
TF	Factor: OC-2; motif: NNATCGATYN	TF:M11498	false	0.04304607770232597	1.3660664147060528	1138	30	3	62700	AMELX,NOMO1,IL3
TF	Factor: DREF; motif: CTYYCWCTTCCY; match class: 1	TF:M09725_1	false	0.043057290595680024	1.365953301878213	2087	30	4	62700	HIGD1B,TMEM160,ARMCX6,LILRB3
TF	Factor: CDP; motif: NATCGATCGS	TF:M00104	false	0.043230299202184075	1.364211758650761	4430	30	6	62700	AMELX,KRT34,ARMCX6,NOMO1,LAIR2,IL3
TF	Factor: c-Fos; motif: NNTGASTCATN	TF:M07090	false	0.04342981849708731	1.3622119856476291	4435	30	6	62700	IRAK1,KRT34,CCL23,TNNC2,FDFT1,GTF2H1
TF	Factor: Elk-1:HOXB13; motif: ACCGGAAGTNGTAAAN; match class: 1	TF:M08222_1	false	0.043542894455624155	1.361082705191008	2095	30	4	62700	CCL23,NOMO1,GTF2H1,FTHL17
TF	Factor: HIF1; motif: NGTACGTGCNGB; match class: 1	TF:M00466_1	false	0.04354779541457983	1.3610338260413328	418	30	2	62700	NOMO1,TCF15
TF	Factor: Gfi1; motif: NAAATCNSNG	TF:M02010	false	0.04363785471740068	1.3601366079300734	1146	30	3	62700	KRT34,LILRB3,IL3
TF	Factor: USF1; motif: ANCATGTGACN; match class: 1	TF:M11093_1	false	0.04363785471740068	1.3601366079300734	419	30	2	62700	ARMCX6,GTF2H1
TF	Factor: C/EBPgamma; motif: NRTKRSRMAAKN	TF:M01869	false	0.04363785471740068	1.3601366079300734	3209	30	5	62700	KRT34,ARMCX6,LAIR2,HLA-DQB1,IL3
TF	Factor: islet1; motif: NGNTAATG	TF:M04616	false	0.04363785471740068	1.3601366079300734	1146	30	3	62700	GNL3,AMELX,ARMCX6
TF	Factor: MAZ; motif: NKGGGAGGGGRGGR; match class: 1	TF:M02023_1	false	0.04379132332499437	1.3586119307142654	3213	30	5	62700	TMEM160,TNNC2,PPP2R3B,NOMO1,FAM50A
TF	Factor: c-Ets-1(p54); motif: NNACMGGAWRTNN; match class: 1	TF:M00074_1	false	0.04379132332499437	1.3586119307142654	420	30	2	62700	ARMCX6,GTF2H1
TF	Factor: SP2; motif: GGGCGGGAC; match class: 1	TF:M01783_1	false	0.043838486454390625	1.3581444484984446	4449	30	6	62700	GNL3,HPRT1,PPP2R3B,NOMO1,MT1A,FAM50A
TF	Factor: PEA3; motif: NNCAGGAARNN; match class: 1	TF:M09915_1	false	0.043892815916143205	1.3576065563704907	5784	30	7	62700	OPN1LW,ARMCX6,ITGB1BP2,GTF2H1,LILRB3,FTHL17,IL3
TF	Factor: Helios; motif: NNTWGGGANNN; match class: 1	TF:M01003_1	false	0.04390243540737499	1.3575113873968978	421	30	2	62700	AMELX,MT1A
TF	Factor: Hey2; motif: NGCACGTGYN	TF:M11055	false	0.04390243540737499	1.3575113873968978	421	30	2	62700	PPP2R3B,GTF2H1
TF	Factor: NFATc2; motif: NTTTCCATNNATGGAAAN; match class: 1	TF:M11986_1	false	0.04398290267075346	1.3567161125765765	5788	30	7	62700	GNL3,AMELX,CCL23,ARMCX6,TCF15,GTF2H1,HLA-DQB1
TF	Factor: CDP; motif: TRATCRATAN	TF:M03952	false	0.043997501871923986	1.356571981560137	4455	30	6	62700	GNL3,AMELX,NOMO1,FDFT1,LILRB3,IL3
TF	Factor: SMAD5; motif: GSGGCAGM	TF:M03846	false	0.043997501871923986	1.356571981560137	8697	30	9	62700	TNNC2,HPRT1,OPN1LW,ARMCX6,ITGB1BP2,TCF15,FAM50A,MTMR10,RPH3AL
TF	Factor: MAF; motif: NGCTGAGTCAN; match class: 1	TF:M00983_1	false	0.044106132296304515	1.3555010241988894	1153	30	3	62700	CCL23,FDFT1,GTF2H1
TF	Factor: UNCX; motif: NTAATNNAATTAN	TF:M04442	false	0.044106132296304515	1.3555010241988894	2109	30	4	62700	GNL3,AMELX,CCL23,NOMO1
TF	Factor: PMX2B; motif: NNNAATTAATTAANNNG; match class: 1	TF:M01356_1	false	0.044106132296304515	1.3555010241988894	2109	30	4	62700	GNL3,AMELX,ARMCX6,HLA-DQB1
TF	Factor: RNF96; motif: BCCCGCRGCC; match class: 1	TF:M01199_1	false	0.044106132296304515	1.3555010241988894	4459	30	6	62700	GNL3,IRAK1,ARL2BP,TCF15,FAM50A,MTMR10
TF	Factor: AP-2gamma; motif: NSCCYNNRGSN; match class: 1	TF:M11482_1	false	0.044132840161517674	1.3552381227049892	2110	30	4	62700	TMEM160,ARL2BP,TCF15,HLA-DQB1
TF	Factor: NeuroD-2; motif: RMCATATGKY; match class: 1	TF:M01287_1	false	0.044132840161517674	1.3552381227049892	2110	30	4	62700	KRT34,CCL23,NOMO1,FTHL17
TF	Factor: RORbeta; motif: TGACCYA; match class: 1	TF:M01722_1	false	0.04430394636498274	1.35355758736155	1156	30	3	62700	IRAK1,NOMO1,IL3
TF	Factor: TFII-I; motif: RGAGGKAGG	TF:M00706	false	0.0447494099588896	1.3492126866785215	5815	30	7	62700	HIGD1B,TMEM160,HPRT1,ITGB1BP2,GTF2H1,LILRB3,LAIR2
TF	Factor: C/EBPgamma; motif: YTBATTTCARAAW; match class: 1	TF:M00622_1	false	0.04490808675505803	1.347675447039723	2123	30	4	62700	AMELX,CCL23,ARL2BP,FTHL17
TF	Factor: NR1B2; motif: RAGGTCATGACCTN	TF:M11803	false	0.044961845011189085	1.3471558757811217	3243	30	5	62700	ARL2BP,MT1A,FAM50A,FTHL17,IL3
TF	Factor: ATF-2; motif: NNTGACGTMANN	TF:M11307	false	0.04500476597357657	1.3467414923041179	2125	30	4	62700	HPRT1,PPP2R3B,GTF2H1,FAM50A
TF	Factor: UNCX; motif: NYAATTAN	TF:M04443	false	0.045022920099623	1.3465663409208823	3245	30	5	62700	GNL3,AMELX,CCL23,ARMCX6,HLA-DQB1
TF	Factor: Crx; motif: NYTAATCNN	TF:M07352	false	0.045022920099623	1.3465663409208823	1165	30	3	62700	TMEM160,ARMCX6,MT1A
TF	Factor: VENTX; motif: ANCGATTAR	TF:M04448	false	0.04504651741445957	1.3463387790721892	429	30	2	62700	ARL2BP,RPH3AL
TF	Factor: Dlx-3; motif: NNNNNATAATTACMNNN	TF:M01400	false	0.045104253339607055	1.3457825021392784	3248	30	5	62700	GNL3,AMELX,CCL23,GTF2H1,IL3
TF	Factor: ELF1; motif: NNNASCCGGAAGTGGNNNN; match class: 1	TF:M12600_1	false	0.045104253339607055	1.3457825021392784	3248	30	5	62700	IRAK1,TMEM160,FDFT1,GTF2H1,FTHL17
TF	Factor: Oct-2; motif: NTGCATATGCAN; match class: 1	TF:M11899_1	false	0.04511885093548038	1.3456419692803596	4490	30	6	62700	AMELX,KRT34,HPRT1,OPN1LW,NOMO1,MT1A
TF	Factor: HSF1; motif: GAANNTTCTNGN; match class: 1	TF:M07459_1	false	0.04513576276118876	1.3454792138849467	430	30	2	62700	OPN1LW,LAIR2
TF	Factor: ZNF784; motif: NTACYTACCGN	TF:M12088	false	0.04513576276118876	1.3454792138849467	430	30	2	62700	TMEM160,RPH3AL
TF	Factor: FOXO1; motif: NWAAACAAN	TF:M01216	false	0.04521407532843326	1.3447263464741264	3252	30	5	62700	HIGD1B,AMELX,KRT34,TMEM160,GTF2H1
TF	Factor: ATF-6; motif: GRTGACGTCAYC; match class: 1	TF:M11228_1	false	0.04532750217253612	1.343638212610696	2133	30	4	62700	GTF2H1,MT1A,FAM50A,HLA-DQB1
TF	Factor: MyoD; motif: NCAGCTGYYNCNNNC	TF:M09993	false	0.045519992592140714	1.34179781728945	1172	30	3	62700	KRT34,ITGB1BP2,LILRB3
TF	Factor: KLF15; motif: RGGGMGGRGNNGGGGGNGG	TF:M09968	false	0.04557527631185954	1.3412706896427697	3261	30	5	62700	TNNC2,HPRT1,OPN1LW,PPP2R3B,LILRB3
TF	Factor: c-Jun; motif: NATGASTCATN	TF:M11264	false	0.04557527631185954	1.3412706896427697	4504	30	6	62700	CCL23,TNNC2,ITGB1BP2,GTF2H1,FTHL17,MTMR10
TF	Factor: KR3; motif: YNAGGGACCNKN	TF:M10114	false	0.04557527631185954	1.3412706896427697	2138	30	4	62700	KRT34,ARMCX6,ITGB1BP2,MTMR10
TF	Factor: ZNF430; motif: NCGTAMAAAAGA	TF:M06719	false	0.04557527631185954	1.3412706896427697	433	30	2	62700	FTHL17,HLA-DQB1
TF	Factor: GABP-alpha; motif: CACTTCCGG	TF:M04698	false	0.04577250638466867	1.339395306073277	3265	30	5	62700	IRAK1,ARMCX6,GTF2H1,FTHL17,RPH3AL
TF	Factor: Elk-1; motif: NNNNCCGGAARTNN; match class: 1	TF:M00025_1	false	0.04581857377974394	1.338958433462363	4512	30	6	62700	IRAK1,ARMCX6,UBB,FDFT1,FTHL17,MTMR10
TF	Factor: SREBP-2; motif: ATCAGGTGAT	TF:M11083	false	0.04581857377974394	1.338958433462363	4512	30	6	62700	OPN1LW,ARMCX6,FDFT1,GTF2H1,MT1A,LAIR2
TF	Factor: Sox-10; motif: NACAATRNNNNYATTGTN; match class: 1	TF:M11635_1	false	0.04581857377974394	1.338958433462363	5855	30	7	62700	AMELX,CCL23,ARL2BP,GTF2H1,FTHL17,RPH3AL,IL3
TF	Factor: YY1; motif: NNNNAARATGGNNNN	TF:M07370	false	0.045908887223342396	1.3381032338865368	5858	30	7	62700	IRAK1,HPRT1,OPN1LW,UBB,ITGB1BP2,NOMO1,FTHL17
TF	Factor: ETV5; motif: NNACTTCCGNN	TF:M12557	false	0.045908887223342396	1.3381032338865368	4516	30	6	62700	IRAK1,ARMCX6,GTF2H1,FTHL17,RPH3AL,IL3
TF	Factor: GSC; motif: NYTAATCCNN	TF:M04326	false	0.045908887223342396	1.3381032338865368	1178	30	3	62700	ARMCX6,ITGB1BP2,FDFT1
TF	Factor: slug; motif: RRCAGGTGCA	TF:M12262	false	0.045908887223342396	1.3381032338865368	2145	30	4	62700	PPP2R3B,MT1A,FAM50A,FTHL17
TF	Factor: BMAL1; motif: RTCAYGTGMN; match class: 1	TF:M11048_1	false	0.045929307559312814	1.3379101020551087	436	30	2	62700	ARMCX6,GTF2H1
TF	Factor: ER71; motif: NACCGGAARTN	TF:M11413	false	0.045929307559312814	1.3379101020551087	2146	30	4	62700	IRAK1,GTF2H1,FTHL17,RPH3AL
TF	Factor: BHLHA15; motif: SNAGCAGCTGG	TF:M09875	false	0.04599979660371916	1.337244088624463	1180	30	3	62700	KRT34,TNNC2,UBB
TF	Factor: LIM-1; motif: NYAATTAN	TF:M11000	false	0.04599979660371916	1.337244088624463	5864	30	7	62700	HIGD1B,KRT34,OPN1LW,ITGB1BP2,ARL2BP,HLA-DQB1,RPH3AL
TF	Factor: Pax-5; motif: RRMSWGANWYCTNRAGCGKRACSRYNSM; match class: 1	TF:M00144_1	false	0.04613128671612708	1.3360044316713704	7295	30	8	62700	HIGD1B,UBB,PPP2R3B,NOMO1,FDFT1,TCF15,FAM50A,IL3
TF	Factor: ATF-6; motif: GRTGACGTCAYC	TF:M11228	false	0.04623124574588956	1.335064403916959	2152	30	4	62700	GTF2H1,MT1A,FAM50A,HLA-DQB1
TF	Factor: GABP-alpha; motif: NNNRCCGGAAGTGN	TF:M09935	false	0.04623124574588956	1.335064403916959	4526	30	6	62700	IRAK1,ARMCX6,FDFT1,GTF2H1,FTHL17,RPH3AL
TF	Factor: STAT1; motif: NCCNTTTCCNGGAAANCNC; match class: 1	TF:M10079_1	false	0.04637232975723125	1.333741084494691	1185	30	3	62700	TNNC2,ARMCX6,MT1A
TF	Factor: B-Myb; motif: NTRACSGTYNN; match class: 1	TF:M11724_1	false	0.04637232975723125	1.333741084494691	1185	30	3	62700	HPRT1,PPP2R3B,FAM50A
TF	Factor: B-Myb; motif: NTRACSGTYNN	TF:M11724	false	0.04637232975723125	1.333741084494691	1185	30	3	62700	HPRT1,PPP2R3B,FAM50A
TF	Factor: RREB-1; motif: GGGWCSA	TF:M05439	false	0.046572767378202505	1.331867955295216	8812	30	9	62700	TMEM160,UBB,PPP2R3B,ARL2BP,NOMO1,FDFT1,FTHL17,LAIR2,MTMR10
[truncated: 432 more rows]
