# Supplementary material for: Nanomaterial isolated extracellular vesicles enable high precision identification of tumor biomarkers for pancreatic cancer liquid biopsy
Source: J Nanobiotechnology. 2025 Jul 1;23:467. doi: 10.1186/s12951-025-03527-3 (PMC12211367; doi:10.1186/s12951-025-03527-3)
Supplement: Supplementary file 4 — Additional file 4. EV Isolation method-specific mRNA annotations and subsequent Reactome pathway. [file 12951_2025_3527_MOESM4_ESM.xlsx]

## Sheet: Patient 5 mRNA + Reactome
SHARED	ExCy	ExoEasy	Fujifilm	UC			ExCy	ExoEasy	Fujifilm	UC
MSRB1	SPAG11B	CLDN6	CXCL3	TMSB10			Peptide ligand-binding receptors	Disease	Signal Transduction	Immunoregulatory interactions between a Lymphoid and a non-Lymphoid cell
PNMA1	TNNT3	PIN1P1	IGKV1D-13	AGPAT1			Cytokine Signaling in Immune system	Complex I biogenesis	Constitutive Signaling by Aberrant PI3K in Cancer	Scavenging of heme from plasma
CD44	TAF9	SPRR2B	PRDX4	CCL23			ER-Phagosome pathway	Signal Transduction	Disease	Role of phospholipids in phagocytosis
ABCA3	SMS	RPS21	CRABP1	CKMT1B			Antigen processing-Cross presentation	Infectious disease	RNA Polymerase I Promoter Escape	Role of LAT2/NTAL/LAB on calcium mobilization
SLMAP	UQCRQ	PGLYRP1	RNU6-2	IGKV2D-26			Class A/1 (Rhodopsin-like receptors)	Respiratory electron transport	PI3K/AKT Signaling in Cancer	Metabolism
TMEM216	CKS2	HCFC1R1	RBMY1A1	MRPL51			Metabolism	Respiratory electron transport, ATP synthesis by chemiosmotic coupling, and heat production by uncoupling proteins.	PI5P, PP2A and IER3 Regulate PI3K/AKT Signaling	Initial triggering of complement
SAMD4A	LGALS2	BANF1	DRD4	SDF2L1			Immune System	The citric acid (TCA) cycle and respiratory electron transport	RNA Polymerase I Promoter Clearance	Creation of C4 and C2 activators
HAUS2	CCL11	SLC25A24	TRAV20	TOP3B			GPCR ligand binding	Peptide ligand-binding receptors	Diseases of signal transduction by growth factor receptors and second messengers	FCGR activation
FARP1	AMY1C	NDUFB7	KLK6	TMPRSS11E			Signaling by Interleukins	Initial triggering of complement	RNA Polymerase I Transcription	Adaptive Immune System
KCNMA1	GRPR	PLP2	TRAT1	ILK			Viral Infection Pathways	Parasitic Infection Pathways	Negative regulation of the PI3K/AKT network	CD22 mediated BCR regulation
ZHX3	TIMP4	CST1	MAP4K1	NUDT11			Infectious disease	Innate Immune System	Platelet degranulation	Classical antibody-mediated complement activation
TUBD1	NMB	CCL7	ANP32C	SPRR2A			SARS-CoV-2 activates/modulates innate and adaptive immune responses	Leishmania infection	Response to elevated platelet cytosolic Ca2+	FCERI mediated MAPK activation
GNL3	TRMT112	OR1L1	ORMDL2	HPRT1			C-type lectin receptors (CLRs)	GPCR ligand binding	PIP3 activates AKT signaling	FCERI mediated Ca+2 mobilization
ITGA5	MYOT	MYH11	COG5	ATP4B			Signaling by GPCR	Immune System	Platelet activation, signaling and aggregation	Antigen activates B Cell Receptor (BCR) leading to generation of second messengers
BTG2	CIDEA	CSH1	CANX	NDUFA3			G1/S Transition	Parasite infection		FCGR3A-mediated IL10 synthesis
MEFV	CXCR5	IFITM3	HPS5	TRBC1			FCERI mediated NF-kB activation	FCGR3A-mediated phagocytosis		Binding and Uptake of Ligands by Scavenger Receptors
XDH	DEDD	EMD	SCG5	HSD17B1			Mitotic G1 phase and G1/S transition	Complement cascade		Leishmania phagocytosis
NMBR	TRAJ56	GPR34	PRSS1	IGLV3-21			Class I MHC mediated antigen processing & presentation	Leishmania phagocytosis		FCGR3A-mediated phagocytosis
ECHS1	HLA-B	SLC39A2	OR2B6	PUF60			Interleukin-1 family signaling	Regulation of actin dynamics for phagocytic cup formation		Complement cascade
ABCB7	MUC5AC	S100A10	DUX4	HLA-G			DNA Replication Pre-Initiation	Class A/1 (Rhodopsin-like receptors)		SARS-CoV Infections
PFKP	OCA2	S100A9	GTF2H2	GFER			Disease	Leishmania parasite growth and survival		Regulation of Complement cascade
LRRC41	PFDN2	NDUFA8	NOMO1	PQBP1			Signaling by the B Cell Receptor (BCR)	Anti-inflammatory response favouring Leishmania parasite infection		Parasite infection
KCNG1	NDN	IGHG2	NDUFA1	SPINT3			Adaptive Immune System	Fcgamma receptor (FCGR) dependent phagocytosis		Regulation of actin dynamics for phagocytic cup formation
DECR1	ITPK1	ENDOG	FGF16	MCTS1			Fc epsilon receptor (FCERI) signaling	Hemostasis		Leishmania parasite growth and survival
SALL1	UBB	ARL2BP	POU5F1	TYROBP			Immunoregulatory interactions between a Lymphoid and a non-Lymphoid cell	Signaling by GPCR		Cell-Cell communication
PTPRR	RPA4	IGLC3	PSCA	SNORA70			SARS-CoV Infections	Apoptosis		FCERI mediated NF-kB activation
SLC25A3	CCL26	SLC31A2	RRN3	IGLV2-11			G2/M Transition	Viral Infection Pathways		Anti-inflammatory response favouring Leishmania parasite infection
IRAK1	FDFT1	ZNF32	IGLV3-10	TRBV18			SARS-CoV-2-host interactions	Programmed Cell Death		Fcgamma receptor (FCGR) dependent phagocytosis
ZNF646	SST	TIMM17B	CYFIP1	CST2			Signal Transduction	Apoptotic execution phase		Potential therapeutics for SARS
LMAN1	AMY1A	CFD	DLL1				Mitotic G2-G2/M phases	Aquaporin-mediated transport		Signaling by the B Cell Receptor (BCR)
ESYT1	PSMB4	NDUFAF3	TNNC1				DNA Replication	Chemokine receptors bind chemokines		Fc epsilon receptor (FCERI) signaling
GALNT3	IGHG3	POU3F4	SYNRG				Interferon Signaling	Classical antibody-mediated complement activation		Cell surface interactions at the vascular wall
SUMO1	PDXDC1	POLR2I	PNRC1				p53-Independent DNA Damage Response	Platelet activation, signaling and aggregation		mRNA Splicing - Major Pathway
NTRK1	IGLV10-54	FAM216A	RPH3AL				Hh mutants abrogate ligand secretion	FCGR activation		mRNA Splicing
UQCR11	TFF1	MAPT	TADA2A				NIK-->noncanonical NF-kB signaling	Creation of C4 and C2 activators		Parasitic Infection Pathways
UBAC1	IGLV3-22	IGLV7-46	SERPINF2				p53-Independent G1/S DNA damage checkpoint	Nuclear Envelope (NE) Reassembly		Leishmania infection
DDB1	VCX2	TJP1	SCGB2A1				Regulation of RUNX3 expression and activity	GPCR downstream signalling		Viral Infection Pathways
STYK1	MORF4L2	CRYGB	TMSB15A				Degradation of GLI1 by the proteasome	Role of phospholipids in phagocytosis		Processing of Capped Intron-Containing Pre-mRNA
SLC6A11	DYRK1B	AVPR2	PFN1				Autodegradation of the E3 ubiquitin ligase COP1	Developmental Biology		Disease
SCAF8	TGM1	ANP32D					Degradation of DVL	FCGR3A-mediated IL10 synthesis		Infectious disease
RPL19	HLA-F	MAGEC2					Degradation of AXIN	Antimicrobial peptides		Innate Immune System
MYO9B	IGLV1-47	SERTAD3					Cell Cycle, Mitotic	Transport of small molecules		Immune System
EPB41L4B	IL36A	CRYAA					Stabilization of p53	Regulation of Complement cascade		Ion transport by P-type ATPases
CNGB1	CETN2	IGLV2-18					Dectin-1 mediated noncanonical NF-kB signaling	Formation of the cornified envelope		Complex I biogenesis
EP300		FADD					SCF(Skp2)-mediated degradation of p27/p21	Mitotic Prophase		Semaphorin interactions
CRNKL1		CRK					SCF-beta-TrCP mediated degradation of Emi1	Influenza Viral RNA Transcription and Replication		Mitochondrial protein import
NTSR1		CXCL5					Chemokine receptors bind chemokines	Toll Like Receptor 4 (TLR4) Cascade
RTN1		NDUFS5					Metabolism of polyamines	HIV Life Cycle
HS3ST3A1		MLNR					Regulation of activated PAK-2p34 by proteasome mediated degradation	SARS-CoV Infections
GPSM2		GNG13					Degradation of GLI2 by the proteasome	Metabolism
HIC2		CRYGA					Hh mutants are degraded by ERAD	Protein localization
PRKCG		SPRR1B					Regulation of Apoptosis	Neutrophil degranulation
SLC2A5		IGLV4-3					GLI3 is processed to GLI3R by the proteasome	Influenza Infection
DDX5							Negative regulation of NOTCH4 signaling	G alpha (s) signalling events
SLC26A1							FBXL7 down-regulates AURKA during mitotic entry and in early mitosis	Toll-like Receptor Cascades
COL4A5							GSK3B and BTRC:CUL1-mediated-degradation of NFE2L2	SARS-CoV-2-host interactions
ZEB1							Vpu mediated degradation of CD4
ERG							Ubiquitin-dependent degradation of Cyclin D
CYTH1							Ubiquitin Mediated Degradation of Phosphorylated Cdc25A
KCNK3							Vif-mediated degradation of APOBEC3G
FGR							HIV Infection
COX15							AUF1 (hnRNP D0) binds and destabilizes mRNA
STK16							Defective CFTR causes cystic fibrosis
KCNK6							Hedgehog ligand biogenesis
PDE1C							p53-Dependent G1 DNA Damage Response
GDA							Innate Immune System
SLC15A2							Activation of NF-kappaB in B cells
SEMA4D							p53-Dependent G1/S DNA damage checkpoint
HEPH							Oxygen-dependent proline hydroxylation of Hypoxia-inducible Factor Alpha
THRAP3							Asymmetric localization of PCP proteins
MET							Autodegradation of Cdh1 by Cdh1:APC/C
TOB2							GPCR downstream signalling
PHYHIP							Regulation of RAS by GAPs
ING3							APC/C:Cdc20 mediated degradation of Securin
BANK1							G1/S DNA Damage Checkpoints
ADAM7							Regulation of PTEN stability and activity
NINL							SARS-CoV-2 Infection
MAP3K3							Orc1 removal from chromatin
COPS7A							Interferon alpha/beta signaling
WSCD1							Regulation of RUNX2 expression and activity
MAX							Cdc20:Phospho-APC/C mediated degradation of Cyclin A
GRM2							CDK-mediated phosphorylation and removal of Cdc6
CAPS							APC/C:Cdh1 mediated degradation of Cdc20 and other APC/C:Cdh1 targeted proteins in late mitosis/early G1
NR4A2							APC:Cdc20 mediated degradation of cell cycle proteins prior to satisfation of the cell cycle checkpoint
PIR							Cellular response to hypoxia
IGSF3							Cell Cycle
LONP1							APC/C:Cdc20 mediated degradation of mitotic proteins
SRPK1							Activation of APC/C and APC/C:Cdc20 mediated degradation of mitotic proteins
RRP7A							ABC transporter disorders
ZFYVE1							Nuclear events mediated by NFE2L2
MED13L							The role of GTSE1 in G2/M progression after G2 checkpoint
EVC							Downstream signaling events of B Cell Receptor (BCR)
TEAD1							Regulation of APC/C activators between G1/S and early anaphase
SORL1							Signaling by NOTCH4
PTCD3							Cyclin E associated events during G1/S transition
NFIA							Degradation of beta-catenin by the destruction complex
CHD1							Cyclin A:Cdk2-associated events at S phase entry
SYN3							Global Genome Nucleotide Excision Repair (GG-NER)
SLC25A14							Hedgehog 'on' state
UBA1							Regulation of mRNA stability by proteins that bind AU-rich elements
SLC22A2							Regulation of PLK1 Activity at G2/M Transition
SERPINF1							Interferon gamma signaling
RPS6KA5							Regulation of mitotic cell cycle
CACNG5							APC/C-mediated degradation of cell cycle proteins
MAPKAPK2							MAPK6/MAPK4 signaling
LHFPL2							Regulation of TP53 Activity through Phosphorylation
DIP2A							Switching of origins to a post-replicative state
TAOK3							PCP/CE pathway
STK25							Transcriptional regulation by RUNX3
PTPN22							CLEC7A (Dectin-1) signaling
CYP2F1							Downstream TCR signaling
ITGA3							Metabolism of amino acids and derivatives
ZNF510							Metabolism of proteins
CDC25B							TNFR2 non-canonical NF-kB pathway
BMP3							UCH proteinases
LPAR4							ABC-family proteins mediated transport
STX8							KEAP1-NFE2L2 pathway
RUNX3							Nucleotide Excision Repair
SLK							Interleukin-4 and Interleukin-13 signaling
PRKCB							Interleukin-1 signaling
EIF4G3							Hedgehog 'off' state
ACSM3							M Phase
C5AR1							Transcriptional regulation by RUNX2
A2M							TCR signaling
NOL8							Synthesis of DNA
USP6NL							Host Interactions of HIV factors
SLCO2B1							RUNX1 regulates transcription of genes involved in differentiation of HSCs
BAZ1B							Late Phase of HIV Life Cycle
ABCD4							PTEN Regulation
ROCK2							HATs acetylate histones
ANXA3							Beta-catenin independent WNT signaling
TEK							Assembly of the pre-replicative complex
LARP7							HIV Life Cycle
TERF2IP							Signaling by Hedgehog
CD160							Regulation of TP53 Activity
PHF20							S Phase
FOXK2							G2/M Checkpoints
COL1A1							Regulation of expression of SLITs and ROBOs
SLC8A1							Disorders of transmembrane transporters
PDCD5							Apoptosis
GTPBP1							Separation of Sister Chromatids
GRK5							Cellular response to chemical stress
FGGY							Programmed Cell Death
ISL1							G alpha (q) signalling events
ALDOC							Signaling by ROBO receptors
NUDT1							Ub-specific processing proteases
SEL1L3							Generic Transcription Pathway
TRAF5							Mitotic Anaphase
SELL							Mitotic Metaphase and Anaphase
CIAO1							Signaling by NOTCH
LGI2							TCF dependent signaling in response to WNT
WDR45							Transcriptional regulation by RUNX1
ANKRD6							Neddylation
LTBP4							Diseases of metabolism
GFPT2							Metabolism of RNA
ARHGEF9							PIP3 activates AKT signaling
PPIL1							RAF/MAP kinase cascade
SLFN12							RNA Polymerase II Transcription
FAM98A							MAPK1/MAPK3 signaling
EXOC3							Chromatin organization
VWA5A							Chromatin modifying enzymes
RAD23B							Post-translational protein modification
STK17A							Intracellular signaling by second messengers
NCOR2							Cell Cycle Checkpoints
FOXE1							Deubiquitination
C2CD3							MAPK family signaling cascades
CD38							Antigen processing: Ubiquitination & Proteasome degradation
TNFRSF9							G alpha (i) signalling events
CHRAC1							Gene expression (Transcription)
NEFH							Signaling by WNT
KLK8							DNA Repair
CTDSP2							Transcriptional Regulation by TP53
CCNE1
PKDREJ
DUSP4
SSU72
TIAL1
ROR2
GSTA2
FOXM1
ZBTB48
SMUG1
BUD31
AP3M2
USP14
MAOA
CORO2A
ETNK2
ANGPT4
DSTN
GYPC
NR2E3
FRS2
ST8SIA4
GMPR
CDK8
EMC1
HDAC7
PPP1R3D
PLEKHG4
GRB2
TPM3
EPB42
HSPD1
F2RL1
EIF1
FPGT
CHST15
CETN3
CDK1
N4BP2L2
POLR2B
GPN2
GDF10
OPHN1
ADH5
SHBG
P2RX3
DESI1
SLC16A5
CDIPT
GCC2
GAS2L1
WBP4
KIAA0100
PREP
RFX3
CD82
PMM1
COPS4
MYH6
MAP3K13
BCHE
SETDB1
LCMT1
TONSL
GCLM
PPM1A
CPEB3
SRSF11
INTS1
BCL2
MMP16
HBZ
CAMTA1
ORC1
ND3
GMPPA
AIPL1
IL24
SEC14L1
MLF1
DUSP5
TAF12
NDUFS4
PIK3CB
PXDN
FCN1
A4GALT
CDCA4
TOMM34
LIMD1
CARD8
XRN2
FUS
CD6
TOX3
RSRC1
COG1
CLCN4
FBXO24
CHST11
THRB
MMP15
PSMD11
NPR1
ASS1
AQP2
ALAD
GSTM4
EMC8
TMEM59
CDC42BPA
SEC23IP
F7
RGS4
CNOT1
UQCRC1
SLC13A4
DDX18
ZBTB11
ADAM23
TFR2
B3GALT5
SPTBN1
NCDN
LSM4
IRS1
SAMM50
HSF2
CDC42EP3
SRP72
POMT1
MFN2
RHOH
NUCB1
CYP1A1
DDX49
TACR1
CAPN1
DDHD2
THAP1
PCDH18
CHST6
CDK17
RASIP1
UNC13B
TTLL4
HTR3A
ZBED1
SDC2
BTF3
MAPK10
KDM2A
CACNB1
QKI
KDM6A
NCAM1
MED27
LAMB4
OFD1
ACADL
PDP1
ABHD12
AGT
SLC22A14
AHCYL2
DAPP1
PEX16
KDM4B
CNTN2
TKTL1
FGF1
IL6R
CHRM1
CHRNB2
UFL1
NFIL3
DBH
CD53
COX10
GCA
GLG1
EPHA4
FANCC
RP9
GPATCH2
PSG3
ZNF227
MRPL15
CDH8
AGPS
UBE2L6
HP1BP3
PCCB
IPO13
UNG
LZTFL1
XPC
COMMD5
LTBR
GMFB
CCR3
PSG4
IGDCC3
ANKLE2
OSBP
AGTPBP1
NOP58
STAT5A
FKBP4
ASAH1
ADRA1A
PTPN2
GIPR
HCFC1
AHI1
SLC3A1
RGS14
KIF14
IL18BP
SCN11A
GFI1
HEATR5B
FHL1
TRMT6
PSMD5
HK3
RSU1
AHR
RBPMS
PTPRH
EIF4A3
PRPF3
E4F1
ATP6V1C1
CHMP2B
ACO2
XCR1
ARID5A
UBE2N
NFE2L2
SH3PXD2A
SPINK5
LMO4
RBBP6
SKAP2
HP
HDAC3
BTK
KRCC1
TJP3
MAGOHB
PIGL
CLCA1
PARG
HUS1
UIMC1
TFEC
ATP7B
POLD2
DCX
NFYC
ACOT2
KIN
KCNJ6
CCT4
KCNK10
CASP5
OR6A2
ETFA
PDAP1
BRD4
ZNF146
POLRMT
CYP19A1
ZAN
MANF
ARFRP1
EIF4E2
NPFFR2
KIF25
MTMR6
SOX9
CYP3A5
CUL4B
PITX1
FAU
PDGFRB
DTNB
VRK2
RDX
PACSIN3
CELSR3
FBXO46
ITSN1
SVIL
OAS1
PHB2
NOXA1
ADCY3
FETUB
DCTN1
CAMK2B
MRTO4
GRIP1
TTC3
TMEM248
IL23A
TCF21
SRMS
DLST
WNT6
C5
ATP2B2
ANKRD26
TCP1
RGS20
CPVL
TRAM2
HCRTR1
FST
PAWR
TLK1
MTMR12
LDLR
KLHL21
ASTN2
SCRN1
PI15
RER1
ELAVL2
RPN1
PMVK
KLF2
TAB2
GPATCH8
EIF3D
KIAA0930
TANC2
ZMYM5
PGM1
SNRPC
CPD
SNCAIP
DCT
KLHL28
DLGAP1
TANK
RCAN1
SERPINB13
SET
HSPA2
FAM120A
SERP1
SHH
SH2B1
TYRP1
TACR2
RFNG
EIF2S1
TNFRSF17
POLR1A
PIGG
LGR5
DPYSL4
TSHZ1
TM9SF4
NKX2-8
ZNF264
BICD1
RAB5A
TNFRSF1A
METTL5
HERC6
CASP1
CD8A
ACADVL
ISCU
LRP1B
PLA2G4C
PHGDH
JRK
ARHGAP25
XIAP
CA9
GPS1
SPAG6
VAX1
RPS29
MKLN1
ATP6V0A2
SLC29A3
TALDO1
USH2A
OSM
NF1
SQLE
OLR1
TAOK2
SEPHS1
PPFIBP1
PLRG1
LYPD3
EHD2
SPG7
KIAA0753
FGF12
CLK3
INPP5B
FIS1
UBE2J1
HNRNPK
ELF4
CACNG2
TCFL5
ELF1
CLIP2
KDELR1
NT5E
FOXN2
UTS2R
NCSTN
PARP4
SAFB2
IL18
NCK2
SLC16A2
OXA1L
SLC35B1
IGFBP2
NOTCH2
SLC9A2
SIGLEC1
KLRG1
CEP164
ADD1
TOR2A
ZNF136
KDM6B
PSMD12
E2F4
CLEC4M
ANP32A
TRPC1
TAC1
SOST
ACLY
HPCAL4
TRAIP
KIAA0232
FKBP5
ERCC8
MAPK7
NFAT5
NUB1
WIF1
FBXO3
CMKLR1
TMOD2
FLI1
OR52A1
DGKQ
SCNN1B
MCM5
GPRIN2
CSNK2A2
CPA4
HERC3
SDK2
MELK
BAIAP3
CUL3
PODXL
CCT6B
CALCOCO2
SNCA
SPATS2L
ITK
CLIC5
YPEL1
ARHGAP26
CDK16
FBXL5
BSDC1
DSC1
RNF43
NDUFAF1
TRHDE
ZNF536
MAP2K4
PTPN4
ITGB2
EPB41L3
WSB1
CDKN2B
MAP3K6
PROS1
MAP6
VEGFA
PARVB
PPP6R2
ELL
APOL1
SETBP1
CDH11
NDC80
AREG
CDS2
AHCTF1
ITGA2
AP2S1
MME
VAT1
GRIN2A
MAN2C1
THEG
KCTD2
MYC
ZNF18
NRXN1
ARSA
SUPT16H
SPTLC3
PHYH
POP4
MALL
TMEM132A
NELL2
MAPK8IP2
RUVBL2
CGRRF1
MCAT
WNT10B
FGF22
RPAP1
IL1RAPL1
EPN1
GBX2
LAMA3
GPR160
GAL
SLC14A2
COCH
RDH11
SRSF3
SP4
SLC11A1
SH3GL1
PCYT1B
AUH
SLC25A39
EIF3H
RALB
GSK3B
MBD2
GPD1L
AMOTL2
TNFAIP3
PIGT
ALAS1
MRPL37
KIF5C
NDUFV2
KLHDC2
DUSP10
GPM6A
PSMA5
FARS2
TRIP10
AMPD3
PIAS1
ADCYAP1R1
FBXO7
CDH20
CEP104
CA12
ZNF3
NCOA6
PPP4R1
HLA-DQA1
GCLC
HMGXB4
CNOT2
MAN1A2
ABI3
ALDH5A1
SEC61A1
UPF1
CTDP1
WNT16
CRTAP
ZNF75D
SNW1
ADAMTS6
TK2
STYXL1
RPP30
SLIT1
KRT86
CDC40
STMN1
GTPBP2
DPP6
ELK4
STK39
ACOX3
MMP24
ADCY1
RHO
TP53I3
SRL
CR1
SLC22A3
FAM13A
TOR1A
P2RY4
MRPL22
EFR3B
ACER3
PES1
DAAM2
AVL9
RFK
TCTN3
WFS1
TRIM24
PROC
SLCO1C1
SLC22A5
KIF23
CHTOP
ATL1
GNLY
ASPN
GRAMD1C
ZDHHC17
VNN3
ITGA10
ARHGDIB
CDK18
PPARD
URB2
YBX1
PHAX
ANXA2
HLCS
MCF2L
STK24
FH
STK10
AAAS
ABCD3
PTPN23
MTF2
DGCR8
GSR
FIG4
FAM20B
IGHMBP2
EGR4
HES2
PDCD6
DCTN4
KCNH3
INTS7
AMPH
EIF2AK2
UCKL1
ASB4
PAM
IDO1
NUTF2
ALDH1L1
OBSL1
SLC23A1
ZNF84
THAP4
PPP1R15A
HOXD8
FCGR2A
MAN1A1
STARD8
KRT9
SIAH2
ATP11B
FBXO34
RB1CC1
POLR3A
RPE
PCDH12
EIF4E
ABHD5
LALBA
ZDHHC1
LRRC32
IMPG2
WDR70
MRAS
TRAF6
ATP2C2
TELO2
NRN1
SPAG5
F13A1
SLC10A1
CSNK1E
BRCA2
ACADM
XPO6
PIK3C2B
OGN
GIPC2
FMR1
DUSP3
FAM8A1
CHMP2A
ANKMY1
BBS9
USP15
SLC12A3
CR1L
ENTPD6
UBN1
FAM184B
ERCC4
MMP8
MT1E
ACY1
PPP5C
ST7L
GFOD1
ADAM29
PKN3
IRAK2
CBX4
MYO9A
BLMH
OCM2
NTRK2
MFGE8
SP110
PFKFB2
MIER2
KIAA0513
SH3BP2
PNMA2
IL10
DHH
PXMP4
WDR33
ANXA10
PRMT5
CNPY3
RTN2
TFB1M
PRPH2
GOLGB1
DCAF4
TSKU
ETV3
APBB3
WDFY3
GPSM1
DPM1
CLIC4
HIC1
TLE3
ALOX5AP
LRP1
SHQ1
GP1BB
API5
THUMPD3
MOV10L1
TACC1
OLFM4
ITGAD
SAMHD1
PTBP3
EPC2
SPRY1
PAX6
KRT4
SCG2
SH3YL1
TREM2
MMP14
FMO3
NLK
DYNC1LI1
CAPNS1
SDF4
KCNK9
OR2C1
BIVM
NDST3
NBEA
AKT2
EGFR
ZDHHC3
GALNT6
SLC25A4
NDRG1
SESN1
APPL2
TNPO1
GBE1
CARD10
MRPL13
FARP2
CLASP1
SNX5
ACOT11
SOD1
MAPKAPK3
NCAM2
PRKD2
CHML
CDK13
SIRT5
BCR
CAPN2
TMX3
DZIP1
SEC22C
GPR161
FXYD5
NKX3-1
FZD5
PURA
DNPEP
RPL15
PRC1
ERBB2
CREB1
ABCB9
ADAMTS8
HOXC4
STAB1
NEO1
RPS3A
DDX3Y
MYT1L
CFL2
RASA2
LRRTM2
STAG1
UPB1
LAT
DHX38
CLDN14
BTBD1
LPIN2
ZHX2
FCF1
LRRC49
CD28
SMARCA4
RPS6KA4
SLITRK3
MCOLN3
LRP8
TGFBRAP1
MASP2
FAHD2A
CNTN1
ZNF211
AGL
NFE2L3
BBS4
PSD4
MINPP1
RGS11
MPHOSPH6
ITPKB
HS6ST1
AKR1D1
MEOX2
EML4
SGTA
STAT5B
ENPEP
PSMD6
SSB
FKBP3
SLC22A13
SKI
PLEKHB2
AKAP3
RPL28
OAS2
IPCEF1
NOX3
IGLV6-57
BIN2
UBOX5
TCERG1
KRT16
FAIM
SP140
RPRD1A
KLF5
NUDC
ARHGAP29
CELA2B
PDE5A
SCARA3
FBLN2
PPP2R2A
HBE1
CPA3
TOM1L1
ROBO4
RTCA
NRG3
RAB4A
MYOC
GSC2
SNX11
COMP
TMEM39B
THBS1
CAMSAP2
TAL1
ACSL1
ABCC5
HCFC2
ABL1
PTPRG
NCOR1
MOCOS
TXNRD1
SLC30A1
UBE2H
TNFRSF21
SLC16A4
BRDT
KLHL18
CALCR
CDC45
TBX3
CRIP2
ELMO1
USP33
PPP1CB
DIO2
MAP3K12
UNC13A
ARF5
CCT3
ZNF121
SLC3A2
TARBP2
PIWIL2
IER5
CABIN1
SYNE1
MTHFD1L
MVK
RBM5
TUBGCP4
TSPYL1
RGS22
MOBP
NCOA1
SSR2
WDR44
HRH1
RNPEP
RASGRP3
SEMG2
GDF11
MCM2
CD247
RBMX2
MED21
SYT11
NTSR2
MCM4
DCAF13
SPTBN2
PDZD2
MCC
IFT88
CEP192
RPL9
SLC26A2
P2RX2
ATP2B4
KIAA0895
STAU1
SLC24A1
DDX21
CHMP1A
ARHGAP5
CETP
PWP1
PTPN6
MTO1
HADHB
FAM50B
DHX29
ADAR
BAHD1
PLXNB2
P2RX1
SLC15A3
GRIK3
GAS2
PDE10A
CACNB2
METAP2
TNIP1
TM9SF2
MAP3K4
PSKH1
MED15
HEY1
ZBED4
GNG11
ITGAX
CLCN3
CASR
XRN1
UNC50
IRF2
ZER1
RUNX2
PGR
SOX1
ZNF99
GRK4
SRPX
PPP2CA
LRP12
FGF10
SDC3
OGFOD1
ADORA2B
MC3R
PHEX
MSMO1
ZFYVE16
MECOM
POLE
THRA
POLH
MAPK11
TBC1D22A
DDX17
CAMTA2
HIP1R
FILIP1L
COL4A6
LRRC1
GAS1
ESRP1
DGKA
SGSH
GALT
DET1
ZMYM4
STK32B
ZNF532
RAP2A
PLG
FECH
ATP6AP2
AZIN1
SLC7A7
GDPD2
ABHD10
CA8
IL10RA
KIF1A
IL36RN
VCAN
HERC5
CDC42EP4
ASH2L
NHS
SLC1A3
CABYR
RBM41
ADAM8
SFTPC
MAN2B2
SHPK
RGS12
PPP6R3
MAFG
MT1F
CDH7
ALKBH5
SHANK2
JUP
OSBP2
ACOXL
RAPGEF5
LRCH1
CHP1
CBX3
ZCCHC2
RBMXL2
MAP4K2
ACAP2
SULF1
KBTBD2
FGF13
PRDM5
KIF3A
PDIA6
MYL9
ACP1
PTGFRN
CDC23
ZMYM2
EHD1
DAGLA
NCK1
CDKN1A
LPL
MPHOSPH9
CLEC2D
LSR
HCN4
CD8B
LIPC
EIF2B1
GSTZ1
CTRL
SLC6A12
PAK4
CD84
RNF10
RASA1
FAM168A
NONO
IMPA1
RARRES1
FAT1
MGAT3
CENPB
NREP
MBP
KLHL26
SIM2
GJC1
GATA2
SLC2A2
RPP25
EXO1
SOSTDC1
GABRA5
CELSR2
PIK3R1
GPC3
SV2A
MAF
HELZ
PTPRJ
FRMPD1
CSTB
DMD
STAMBP
TMEM50A
CENPI
ADCY2
HOOK1
GTF2E2
TCF20
KLHL20
FPR2
KLHL5
FAM178B
CCNF
SRM
CRYL1
NFYB
KCNQ3
PPM1G
NOVA1
FZD3
NMT1
AKAP8
KCNC2
SNX8
CDH19
HADHA
SSH3
CFDP1
TFEB
RND2
HDAC1
ATG12
RNMT
MYH4
MASP1
LMCD1
ASTN1
SHOX
SH3BGR
ZHX1
FOSB
ATRNL1
CAV2
SEMA3F
SLC27A2
ARHGAP35
CHRM3
NEURL1B
MAPKBP1
ASF1A
TOMM40
HARS2
DCHS1
CPE
GNB1
RPL23A
TPPP
HPSE
ADNP
UST
GSTM5
BTD
SNRPB2
LCAT
CALD1
AIG1
ST6GAL1
PMS1
NSMAF
EIF3E
SKIL
RPL31
HMGCS1
LY9
KDELR2
ATP2B3
PYGO1
POLR3F
RAB10
TLE4
CNNM3
ALAS2
TLK2
PKP3
ZNF2
ZBTB7B
ST3GAL5
SH3GL2
RPN2
TYW1
HIBADH
IGFBP3
GAK
DEK
CRTC1
TNRC18P2
PSPC1
UPF2
SORBS3
ALB
C4BPA
CD101
CPT1A
C1QA
TERF1
ALMS1
KIF22
EIF3I
DNTT
DCN
NINJ1
EFR3A
SUCLG2
SEC61A2
COL11A1
UCP3
MLH1
DEXI
VAMP7
CKMT2
AMPD2
ACTN1
CYB5A
SCN10A
SLIT2
PITPNC1
MKS1
CX3CR1
PDE1B
KCTD3
LIN7C
ITGAE
CCP110
SLC30A3
PLP1
HMGXB3
DPPA4
CCIN
KCNMB4
FUT2
GALNS
STX6
PDK3
CASP4
TSFM
TSPAN17
TPR
MAP1S
BPI
TTC4
BRD3
BNC2
WDR3
HOXB7
TTC33
STMN2
KCNJ16
PCOLCE2
TNPO2
MT2A
FBXL4
ROR1
SYNM
MYO1D
UGT8
NFU1
SAMD4B
HINT1
FAM13B
WNT7B
HEXA
GLP2R
USP39
SETD4
HNRNPU
MAP2K3
FLT4
ATXN2L
SCAP
SLC4A4
RHOBTB1
PRCC
KAZN
CSNK2A1
ZBTB32
RFC5
ZNF214
BRAF
TWIST1
DDX56
PAX5
AAK1
RPL14
FBXO2
AOX1
RMND1
COL1A2
JRKL
MAFF
TMOD3
GMEB1
EEA1
CRB1
KLK3
IL1R1
GEMIN5
LTBP3
KTN1
DDX20
PROCR
MYBBP1A
MAB21L1
PHKB
PHF11
PASK
CCT6A
TBC1D8B
EHHADH
USP8
LAPTM4B
TMEM147
ITGB5
BAIAP2
TYMP
SI
GGT5
XPO7
GULP1
NR1D1
KCNE4
GPR75
KCNS3
NEK2
ARID1A
MBD1
ITGAL
RCN2
SHMT2
NDUFA5
ZBTB40
AP1S1
ND5
COL12A1
SMAD6
CHST3
TRIM62
MAP3K9
ABLIM1
ADAMTS7
BTAF1
RPP38
MAST3
VEGFB
RBMS1
COLQ
NRXN2
MAEA
DRG2
HYAL1
PSD3
CPSF2
SAFB
PNP
HDLBP
GNB3
FANCD2
HECW1
ANKZF1
TRMT2A
HMGB1
ACTR2
MEF2C
EIF2D
PSPH
LBR
CBFA2T3
RAP1GDS1
AFF3
DARS2
MYB
KLF3
CDC25A
FZR1
ESPL1
ST8SIA5
TBC1D19
ADAM30
ARHGEF10L
ATOX1
ERBB4
TSPAN32
KANK1
MAP4
ACTR3
UGCG
ZNF225
ZAP70
GPHN
PTN
LPP
ORC3
IL12RB1
RAE1
ATRX
DFFB
EIF4EBP2
DMRT1
TNIK
ELP4
RYK
THEM6
IRS4
BID
COX5A
MACF1
AIFM1
SEC24D
SEMG1
MDFIC
LAMA2
HSPB8
ZDHHC2
MBNL2
ADD3
TAF4B
ATP6V0D1
RLBP1
MTA2
RAP1A
MALT1
AXIN1
ARVCF
TRIO
POLR1C
KANSL2
NID1
TUBGCP3
MMP13
ZNF473
C8A
MTM1
HOXC13
CLGN
SLC25A37
RECQL
TFDP2
AP1G1
ENPP4
SMARCC1
USF2
ND1
POLG2
CD4
TRMT61B
RAD51B
DSP
NDST1
IRF1
PTPRE
PTK2B
FAM20A
PELP1
SDHB
ZNF230
SOX4
MBL2
RNF41
TSPAN3
THOC5
MSN
MFSD6
FBXW8
SERINC3
RHOF
SMARCD1
USP20
CALB1
DERA
MCRS1
TPP2
FKBP7
GTF2E1
PKD1
ATAD2B
CHSY1
MYOM1
KCNIP3
GPNMB
TTF2
SFPQ
SLC39A14
EXT2
URB1
DIAPH2
PTPN12
ACVRL1
ABL2
CRYZL1
CRY2
PTPRZ1
GPR137B
MECP2
PSMA1
PNPLA4
LAMP1
FCGR2B
DIP2C
MAP3K5
PDLIM7
ALKBH1
NOS1
CA14
BMPR1A
TIMP3
MXRA8
HRK
ABCG1
RGS3
ATOH1
NFATC1
ARHGEF12
CCR9
RAC2
CD55
RPS23
LYPLA1
PRICKLE3
SYNGR3
INTU
EML1
SMAD3
RALY
NUP93
LNPEP
CTDSPL2
TBX5
TBC1D12
ZCCHC4
FBXO22
CDK12
GJB6
PLCG1
COQ7
TAGLN2
SLC16A7
CHMP5
CACNB3
NEDD4
ZNF43
MDH1
ITGB4
NEK4
RBBP9
PRKAR2A
ATP6V0B
CEACAM8
PEX14
THYN1
PAFAH1B1
UBE2I
FBLIM1
MUC3A
MYO6
MINK1
GLRX2
SLC25A1
RAP1GAP2
EZH2
ATP11A
GRB7
ZFP37
AKIRIN2
MYO1C
RBM23
ARMC1
ZNF154
KIFAP3
BTN3A2
SYT5
ATP4A
CSTF3
HBEGF
PI4KA
PRKCI
OSMR
SOD3
GNPDA1
RPL12
ZC3H3
RASAL1
COMMD2
DDAH1
MGAT1
ALDH4A1
TIPARP
PGAP2
CHEK1
CRYAB
NEIL3
EXD2
COPA
RTN3
SLC26A3
RASD2
KIF11
IPO8
SKP2
ZNF175
FZD2
PTHLH
MAP3K14
PPP1R8
NOVA2
TNFRSF11B
PIBF1
PDE6D
CCT2
PRKG2
DCAF12
SLCO3A1
MBTPS1
TNFSF15
FANCL
NCF2
SH3GLB1
SLC12A6
MRPL48
XRCC6
SUPT5H
URI1
PIK3C3
SOS2
PAX9
TNNC2
USP16
MRPL28
ANKRD28
STMN3
RAB14
TRAF3
ZIM2
LETM1
GALNT5
CXCR2
PLXNB1
USP10
SND1
F9
MPPED1
LIPE
B4GALT1
CNGB3
CHD3
SLC25A44
CXXC1
STAT4
CD40
FAT2
DYNC1LI2
CLDN2
ZMYND8
VSNL1
PDXK
GATAD2A
PTGES3
PIH1D1
EFTUD2
HSPB11
ETS2
ZNF609
PRMT2
FGB
EXOSC10
COX17
ITGA1
ECE2
EPHA5
OVGP1
TMCC2
TCF12
PACS2
HAL
BCL2L2
ARL4C
ATG4B
LSG1
HIRA
GALR1
MERTK
GRIN2C
ARMC8
BAG1
VPS36
SLC47A1
CORO2B
TBXA2R
PAN2
DMPK
RNF144A
SMC1A
ITGA8
PRKCD
LPXN
DSC2
RBMS2
GRIK4
COL4A3
MYO10
SMYD5
RPS13
PEX1
TUSC2
OLFM1
CRHR2
RET
RBM19
RUNX1
PRKAA1
ALX3
SNX10
ATP2C1
CYP4F3
ALDH1A2
GABRG1
MYO16
DBF4
CROT
MAPK9
EGR1
SLC12A2
CNGA1
GLP1R
CD58
PTGFR
TRIM37
IREB2
PDCD7
GRSF1
EXOSC9
PSMC6
ABCB1
CNR1
GPR12
ABCC4
DLG3
MSI1
PCLO
DYRK2
ARIH2
RNF2
MTF1
KLF6
ANXA9
PIK3C2A
ITGB7
ABCD2
SCNN1D
HUWE1
CDH17
FAAH
CD180
POLA1
TMPO
ASPH
FLOT2
[truncated: 9,647 more rows]

## Sheet: Patient 11 mRNA + Reactome
Shared	ExCy	ExoEasy	Fujifilm	UC		ExCy	ExoEasy	Fujifilm	UC
PNMA1	NCF4	IRF7	LHB	CDY2A		Antigen processing-Cross presentation	Toll Like Receptor 3 (TLR3) Cascade	Signal Transduction	TP53 Regulates Transcription of DNA Repair Genes
CD44	TSPY1	HNRNPH1	IGLC7	AMELX		Adaptive Immune System	DDX58/IFIH1-mediated induction of interferon-alpha/beta	Disease	Formation of TC-NER Pre-Incision Complex
ABCA3	LAGE3	ADAM2	CDHR5	TCF19		Signaling by the B Cell Receptor (BCR)	Cytosolic sensors of pathogen-associated DNA	GPCR ligand binding	Formation of RNA Pol II elongation complex
SLMAP	BLK	NT5C	MUC2	TMEM50B		Immune System	Signaling by FGFR	G alpha (i) signalling events	RNA Polymerase II Transcription Elongation
TMEM216	AMY1C		MAB21L2	CDK7		Signaling by WNT	Interferon alpha/beta signaling	Class A/1 (Rhodopsin-like receptors)	Cytoprotection by HMOX1
SAMD4A	FOXH1		NDUFB7	VCX		Signaling by TGFB family members	Interferon gamma signaling	GPCR downstream signalling	Gap-filling DNA repair synthesis and ligation in TC-NER
FARP1	NDP		ACR	LILRB1		Transport of small molecules	Signaling by FGFR2	Infectious disease	Dual incision in TC-NER
KCNMA1	SSX2		DRD4	HBA2		Protein localization	Metabolism of nucleotides	Cell Cycle	Transcription of the HIV genome
SMARCD3	CTIF		P2RX2	ADAM18		Viral Infection Pathways	MyD88 dependent cascade initiated on endosome	Signaling by GPCR	Scavenging of heme from plasma
ZHX3	PIWIL1		HLA-C	MOG		SARS-CoV Infections	TRIF(TICAM1)-mediated TLR4 signaling	Immune System	RNA polymerase II transcribes snRNA genes
TUBD1	ALX3		IER2			SARS-CoV-2 Infection	Toll Like Receptor 9 (TLR9) Cascade	Metabolism	Global Genome Nucleotide Excision Repair (GG-NER)
GNL3	ILK		TMEM160			SARS-CoV-2 activates/modulates innate and adaptive immune responses	Toll Like Receptor 7/8 (TLR7/8) Cascade	Viral Infection Pathways	RNA Polymerase II Pre-transcription Events
ITGA5	IGKV3D-15		CST1			Transcriptional regulation by RUNX1	MyD88-independent TLR4 cascade	Cell Cycle, Mitotic	Cyclin A:Cdk2-associated events at S phase entry
MEFV	IGKV2D-28		RNF113A			SARS-CoV-2-host interactions	SARS-CoV-2 activates/modulates innate and adaptive immune responses	EML4 and NUDC in mitotic spindle formation	Cyclin E associated events during G1/S transition
BBOX1	ATP4B		CHAD			Signal Transduction	Reproduction	Resolution of Sister Chromatid Cohesion	Transcription-Coupled Nucleotide Excision Repair (TC-NER)
XDH	HLA-B		CXCR5			Gene expression (Transcription)	Toll Like Receptor 4 (TLR4) Cascade	RHO GTPases Activate Formins	RNA Polymerase I Promoter Escape
EDN1	HPS5		IGKV1D-33			Infectious disease	Toll-like Receptor Cascades	Influenza Viral RNA Transcription and Replication	Binding and Uptake of Ligands by Scavenger Receptors
NMBR	UBB		TRGV5			Innate Immune System	mRNA Splicing - Major Pathway	Hemostasis	RNA Polymerase I Transcription
PFKP	GCNT2		NUP160			Interferon Signaling	SARS-CoV-2-host interactions	Influenza Infection	NoRC negatively regulates rRNA expression
KCNG1	SST		ORMDL2			Ion channel transport	Interferon Signaling	Separation of Sister Chromatids	RNA Polymerase I Promoter Clearance
DECR1	PCSK1N		TRAJ56			G alpha (i) signalling events	mRNA Splicing	Adaptive Immune System	Post-translational protein phosphorylation
CXCR4	IGHG3		CDKN1C			Fc epsilon receptor (FCERI) signaling	Processing of Capped Intron-Containing Pre-mRNA	SARS-CoV Infections	Negative epigenetic regulation of rRNA expression
SALL1	FTHL17		CES1			Cellular response to chemical stress	SARS-CoV-2 Infection	SARS-CoV-2-host interactions	Nucleotide Excision Repair
PTPRR	FGF11		HSD17B1			Class I MHC mediated antigen processing & presentation	SARS-CoV Infections	Interferon Signaling	Regulation of Insulin-like Growth Factor (IGF) transport and uptake by Insulin-like Growth Factor Binding Proteins (IGFBPs)
SLC25A3	IL13RA2		PROP1			Antigen activates B Cell Receptor (BCR) leading to generation of second messengers	Signaling by Receptor Tyrosine Kinases	Immunoregulatory interactions between a Lymphoid and a non-Lymphoid cell	G1/S Transition
IRAK1	TADA2A		UTF1			Cytokine Signaling in Immune system		Neurotransmitter receptors and postsynaptic signal transmission	RUNX1 regulates transcription of genes involved in differentiation of HSCs
ZNF646	BAG6		HCST			Anti-inflammatory response favouring Leishmania parasite infection		Mitotic Prometaphase	Late Phase of HIV Life Cycle
OR2K2	MCTS1		PPP2R3B			Disease		Mitotic Metaphase and Anaphase	Mitotic G1 phase and G1/S transition
BRIX1	CALML3		LCN1			ER-Phagosome pathway		Mitotic Anaphase	Epigenetic regulation of gene expression
LMAN1	GNG13		KRT31			FCERI mediated NF-kB activation		Complex I biogenesis	HIV Life Cycle
ESYT1	KAT6B		GNG3			Immunoregulatory interactions between a Lymphoid and a non-Lymphoid cell		Chemokine receptors bind chemokines	S Phase
GALNT3			NRGN			Beta-catenin independent WNT signaling		Transmission across Chemical Synapses	Mitotic G2-G2/M phases
GP1BA			NDUFA1			Leishmania infection		Processing of Capped Intron-Containing Pre-mRNA	G2/M Transition
NTRK1			SOCS1			Parasitic Infection Pathways		Nuclear Envelope (NE) Reassembly	Cellular response to chemical stress
UQCR11			IGLV10-54			Leishmania parasite growth and survival		Interferon alpha/beta signaling	HIV Infection
UBAC1			CFD					SARS-CoV-2 Infection	Transcriptional regulation by RUNX1
DDB1			POLR2I					Post NMDA receptor activation events
STYK1			HCAR3					Innate Immune System
SLC6A11			HLA-DQB1					Initial triggering of complement
SCAF8			TUBA1B					Peptide hormone metabolism
MYO9B			GPATCH4					Chaperonin-mediated protein folding
EPB41L4B			TMEM187					Amplification of signal from the kinetochores
CNGB1			CLIC3					Amplification of signal from unattached kinetochores via a MAD2 inhibitory signal
MMP7			FADD					Activation of NMDA receptors and postsynaptic events
EP300			JUNB					Metabolism of RNA
CCNI			ITM2A					RHO GTPase Effectors
CRNKL1			CCL21					Platelet homeostasis
NTSR1			FAM189A1					Interferon gamma signaling
RTN1			RPS27					Cytokine Signaling in Immune system
HS3ST3A1								Protein folding
GPSM2								Respiratory electron transport
HIC2								Transcriptional regulation by small RNAs
PRKCG								Mitotic Spindle Checkpoint
UTY								Interleukin-4 and Interleukin-13 signaling
SLC2A5								Complement cascade
DDX5								Neuronal System
RGN								M Phase
COL4A5								SARS-CoV-2 activates/modulates innate and adaptive immune responses
CCNB1								Metabolism of proteins
ZEB1								Respiratory electron transport, ATP synthesis by chemiosmotic coupling, and heat production by uncoupling proteins.
ERG								Leishmania parasite growth and survival
CYTH1								Late Phase of HIV Life Cycle
KCNK3								Anti-inflammatory response favouring Leishmania parasite infection
FGR								HCMV Early Events
STK16								Gene Silencing by RNA
KCNK6								Toll Like Receptor 4 (TLR4) Cascade
XK								HIV Life Cycle
PDE1C								Mitotic G1 phase and G1/S transition
GDA								Metabolism of steroids
SLC15A2								G alpha (s) signalling events
SEMA4D								HCMV Infection
HEPH								Signaling by Receptor Tyrosine Kinases
THRAP3								Toll-like Receptor Cascades
MET								The citric acid (TCA) cycle and respiratory electron transport
TOB2								Transport to the Golgi and subsequent modification
PHYHIP								Peptide ligand-binding receptors
ING3								G2/M Transition
ADAM7								Mitotic G2-G2/M phases
NINL								mRNA Splicing - Major Pathway
MAP3K3								mRNA Splicing
COPS7A								Developmental Biology
WSCD1								Parasitic Infection Pathways
MAX								Leishmania infection
GRM2								ESR-mediated signaling
CAPS								HIV Infection
NR4A2
IGSF3
LONP1
SRPK1
RRP7A
ZFYVE1
MED13L
EVC
TEAD1
SORL1
PTCD3
NFIA
CHD1
SYN3
UBA1
SLC22A2
SERPINF1
RPS6KA5
CACNG5
MAPKAPK2
LHFPL2
DIP2A
TAOK3
STK25
PTPN22
CYP2F1
ZNF510
BMP3
STX8
RUNX3
SLK
PRKCB
EIF4G3
ACSM3
C5AR1
A2M
NOL8
USP6NL
SLCO2B1
BAZ1B
ABCD4
ROCK2
ANXA3
TEK
TERF2IP
CD160
UGT2B7
PHF20
FOXK2
FEV
COL1A1
SLC8A1
PDCD5
GTPBP1
GRK5
HES1
FGGY
ISL1
GAGE1
CA11
ALDOC
ZNF212
NUDT1
RFPL2
SEL1L3
CD1A
TRAF5
FOXP3
CST7
CIAO1
LGI2
WDR45
ANKRD6
LTBP4
GFPT2
ARHGEF9
PPIL1
SLFN12
FAM98A
EXOC3
VWA5A
RAD23B
STK17A
NCOR2
FOXE1
C2CD3
CD38
TNFRSF9
CHRAC1
NEFH
KLK8
CTDSP2
ALX1
PKDREJ
SSU72
TIAL1
ROR2
FOXM1
ZBTB48
SMUG1
UFM1
BUD31
AP3M2
USP14
MAOA
CORO2A
ANGPT4
DSTN
GYPC
NR2E3
FRS2
ST8SIA4
GMPR
CDK8
EMC1
HDAC7
PLEKHG4
TPM3
ORM1
EPB42
HSPD1
EIF1
FPGT
CETN3
N4BP2L2
POLR2B
ZNF232
MZB1
GPN2
GDF10
OPHN1
ADH5
SHBG
P2RX3
DESI1
SLC16A5
CDIPT
GCC2
KIAA0100
PREP
RFX3
CD82
PMM1
COPS4
MYH6
MAP3K13
LIM2
BCHE
TONSL
GCLM
PPM1A
CPEB3
SRSF11
INTS1
BCL2
MMP16
HBZ
CAMTA1
ORC1
ND3
GMPPA
AIPL1
IL24
SEC14L1
MLF1
EMILIN1
TAF12
PIK3CB
PXDN
FCN1
A4GALT
LIMD1
XRN2
FUS
CD6
TOX3
RSRC1
COG1
CLCN4
FBXO24
CHST11
THRB
MMP15
PSMD11
NPR1
AQP2
ALAD
EN1
EMC8
TMEM59
CDC42BPA
SEC23IP
POLR2J
F7
RGS4
CNOT1
UQCRC1
SLC13A4
DDX18
ZBTB11
ADAM23
TFR2
B3GALT5
SPTBN1
NCDN
LSM4
IRS1
TMEM104
SAMM50
HSF2
CDC42EP3
SRP72
POMT1
MFN2
RHOH
NUCB1
CYP1A1
DDX49
DDHD2
THAP1
CHST6
CDK17
RASIP1
UNC13B
TTLL4
ZBED1
SDC2
BTF3
ANKRD49
MAPK10
KDM2A
CACNB1
SETMAR
QKI
KDM6A
NCAM1
MED27
LAMB4
OFD1
ACADL
PRDX4
PDP1
ABHD12
AGT
SLC22A14
AHCYL2
DAPP1
PEX16
KDM4B
CNTN2
FGF1
IL6R
CHRM1
CHRNB2
UFL1
TM6SF1
NFIL3
DBH
CD53
COX10
GCA
GLG1
EPHA4
FANCC
RP9
GPATCH2
ZNF227
CDH8
AGPS
MED14
HP1BP3
PCCB
IPO13
UNG
TSN
SPRY2
LZTFL1
XPC
LTBR
GMFB
TDRKH
CCR3
IGDCC3
ANKLE2
OSBP
AGTPBP1
NOP58
STAT5A
FKBP4
ASAH1
ADRA1A
PTPN2
GIPR
HCFC1
AHI1
SLC3A1
PIGF
RGS14
KIF14
IL18BP
SCN11A
GFI1
HEATR5B
FHL1
TRMT6
PSMD5
HK3
RSU1
AHR
MAD2L1
RBPMS
PTPRH
EIF4A3
E4F1
ATP6V1C1
CHMP2B
ACO2
XCR1
ARID5A
UBE2N
NFE2L2
SH3PXD2A
SPINK5
SH2D2A
KLF4
LMO4
RBBP6
SKAP2
HP
HDAC3
BTK
KRCC1
TJP3
MAGOHB
PIGL
CLCA1
PARG
UIMC1
GALR2
TFEC
ATP7B
SFRP2
RAB38
POLD2
DCX
NFYC
ACOT2
KIN
KCNJ6
CCT4
KCNK10
CASP5
ETFA
BRD4
ZNF146
CYP19A1
ZAN
ARFRP1
EIF4E2
KIF25
HRH2
HOXB5
MTMR6
SOX9
GJB5
CYP3A5
CUL4B
PITX1
FAU
PDGFRB
IL17D
DTNB
VRK2
RDX
PACSIN3
CELSR3
OMD
FBXO46
ITSN1
SVIL
OAS1
PHB2
NOXA1
ADCY3
FETUB
DCTN1
CAMK2B
MRTO4
GRIP1
TTC3
TMEM248
TCF21
DLST
WNT6
C5
ATP2B2
ANKRD26
TCP1
CPVL
TRAM2
HCRTR1
FST
PAWR
TLK1
MTMR12
LDLR
KLHL21
ASTN2
SCRN1
PI15
RER1
ELAVL2
KLF2
TAB2
GPATCH8
EIF3D
KIAA0930
TANC2
PGM1
CPD
DCT
KLHL28
DLGAP1
TANK
RCAN1
SERPINB13
SET
HSPA2
FAM120A
SERP1
SHH
SH2B1
TYRP1
LAMTOR3
RFNG
EIF2S1
POLR1A
PIGG
LGR5
JAK2
DPYSL4
TSHZ1
TM9SF4
ZNF264
BICD1
TNFRSF1A
METTL5
HERC6
CD8A
ACADVL
ISCU
LRP1B
PLA2G4C
PHGDH
JRK
ARHGAP25
GPS1
SPAG6
RPS29
SECTM1
TCTA
MKLN1
ATP6V0A2
SLC29A3
TALDO1
USH2A
NF1
SQLE
TAOK2
SEPHS1
PPFIBP1
PLRG1
LYPD3
SPG7
MAP4K3
HOXA5
KIAA0753
FGF12
CLK3
INPP5B
PPID
FIS1
IL20RA
ELF4
CLIP2
NT5E
FOXN2
UTS2R
NCSTN
PARP4
CD83
SAFB2
IL18
SLC16A2
OXA1L
SLC35B1
IGFBP2
NOTCH2
SLC9A2
SIGLEC1
KLRG1
CEP164
ADD1
TOR2A
ZNF136
KDM6B
PSMD12
E2F4
CLEC4M
ANP32A
MGP
CLDN10
TAC1
SOST
ACLY
HPCAL4
TRAIP
KIAA0232
ERCC8
NFAT5
GPX4
NUB1
SYNGR4
WIF1
STRN3
FBXO3
CMKLR1
TMOD2
FLI1
OR52A1
DGKQ
MCM5
GPRIN2
CSNK2A2
CPA4
HERC3
SDK2
MELK
BAIAP3
CUL3
PODXL
CCT6B
CALCOCO2
SNCA
SPATS2L
ITK
CLIC5
YPEL1
NR1D2
ARHGAP26
FBXL5
BSDC1
DSC1
RNF43
NDUFAF1
TRHDE
ZNF536
PTPN4
ITGB2
STX5
EPB41L3
KAT5
WSB1
CDKN2B
MAP3K6
PROS1
MAP6
VEGFA
PARVB
MORC1
PPP6R2
ELL
SETBP1
CDH11
CDS2
AHCTF1
ITGA2
AP2S1
MME
VAT1
GRIN2A
MAN2C1
KCTD2
MYC
NRXN1
ARSA
SUPT16H
SPTLC3
PHYH
POP4
TMEM132A
NELL2
MAPK8IP2
RUVBL2
CGRRF1
FGF22
RPAP1
RPL27
EPN1
GBX2
LAMA3
GPR160
GAL
SLC14A2
COCH
RDH11
SRSF3
SP4
ICAM2
SH3GL1
PCYT1B
AUH
SLC25A39
EIF3H
RALB
GSK3B
MBD2
GPD1L
AMOTL2
TNFAIP3
PIGT
ALAS1
MRPL37
KIF5C
NDUFV2
KLHDC2
MATN4
DUSP10
GPM6A
CRLF3
PSMA5
FARS2
CCDC28A
TRIP10
AMPD3
PIAS1
ADCYAP1R1
TESK1
MMP1
FBXO7
CDH20
CEP104
CA12
ZNF3
NCOA6
PPP4R1
HLA-DQA1
GCLC
CNOT2
MAN1A2
ALDH5A1
SEC61A1
UPF1
ZMYND10
CRTAP
SNW1
ADAMTS6
TK2
STYXL1
RPP30
SLIT1
KRT86
CDC40
STMN1
GUCA2A
GTPBP2
DPP6
ELK4
STK39
ACOX3
MMP24
ADCY1
RHO
TP53I3
SRL
CR1
SLC22A3
HMBS
FAM13A
TOR1A
MRPL22
EFR3B
ACER3
PES1
DAAM2
AVL9
TCTN3
MAGEA10
WFS1
TRIM24
PROC
SLCO1C1
SLC22A5
FMNL1
KIF23
CHTOP
ATL1
ASPN
GRAMD1C
ZDHHC17
ARMCX3
VNN3
ITGA10
ARHGDIB
CDK18
URB2
YBX1
PHAX
ANXA2
HLCS
MCF2L
FH
STK10
SSX3
ABCD3
PTPN23
MTF2
DGCR8
GSR
FIG4
FAM20B
ATP6V1F
IGHMBP2
HES2
PDCD6
FAM3C
DCTN4
KCNH3
INTS7
AMPH
EIF2AK2
CST4
CCL11
UCKL1
ASB4
PAM
IDO1
NUTF2
ALDH1L1
OBSL1
SLC23A1
SLC12A7
ZNF84
THAP4
CITED2
GRM3
FCGR2A
MAN1A1
KRT9
ATP11B
FBXO34
RB1CC1
POLR3A
RPE
PCDH12
EIF4E
ABHD5
LALBA
LRRC32
IMPG2
WDR70
MRAS
TRAF6
AXL
LMNB1
ATP2C2
TELO2
NRN1
SPAG5
F13A1
SLC10A1
CSNK1E
SRP14
BRCA2
ACADM
XPO6
PIK3C2B
OGN
GIPC2
FMR1
FAM8A1
CHMP2A
ANKMY1
BBS9
USP15
SLC12A3
CR1L
ENTPD6
UBN1
ERCC4
SLC31A1
MMP8
HACL1
RAD23A
ACY1
PPP5C
ST7L
GFOD1
ADAM29
PKN3
CBX4
GHITM
MYO9A
OCM2
NTRK2
ADCYAP1
MFGE8
SP110
PFKFB2
MIER2
KIAA0513
SH3BP2
PNMA2
IL10
DHH
PXMP4
WDR33
RNF167
ANXA10
CNPY3
PRPH2
IRX4
GOLGB1
DCAF4
TSKU
PDLIM1
UQCR10
APBB3
WDFY3
GPSM1
DPM1
CLIC4
HIC1
TLE3
PSMB7
KLK7
ALOX5AP
LRP1
SHQ1
GP1BB
MOV10L1
ZNF16
TACC1
OLFM4
ITGAD
SAMHD1
PTBP3
EPC2
SPRY1
PAX6
KRT4
SCG2
SH3YL1
SERPINI1
MMP14
FMO3
NLK
DYNC1LI1
CAPNS1
SDF4
KCNK9
BIVM
NDST3
NBEA
AKT2
EGFR
VPS4B
NDRG1
APPL2
TNPO1
GBE1
CARD10
MRPL13
FARP2
CLASP1
SNX5
ACOT11
SOD1
RAB6A
NCAM2
PRKD2
CHML
CDK13
SIRT5
MSRB2
BCR
CAPN2
TMX3
DZIP1
GPR161
NKX3-1
CCNB2
FZD5
PURA
DNPEP
ZSCAN21
PRC1
ERBB2
CREB1
ABCB9
ADAMTS8
HOXC4
STAB1
NEO1
LGALS3
MYT1L
CFL2
RASA2
LRRTM2
STAG1
UPB1
GIMAP4
FUT3
LAT
DHX38
CLDN14
DBI
BTBD1
LPIN2
ZHX2
FCF1
LRRC49
CD28
SMARCA4
RPS6KA4
MCOLN3
LRP8
TGFBRAP1
CHRDL2
MASP2
FAHD2A
CNTN1
ZNF211
AGL
BBS4
PSD4
RGS11
MPHOSPH6
ITPKB
HS6ST1
AKR1D1
EML4
STAT5B
ENPEP
PSMD6
SSB
FKBP3
SLC22A13
SKI
PLEKHB2
AKAP3
RPL28
OAS2
IPCEF1
NOX3
BIN2
DEGS1
UBOX5
TCERG1
FAIM
SP140
G6PD
RPRD1A
KLF5
NUDC
ARHGAP29
CELA2B
PDE5A
SCARA3
FBLN2
HBE1
CPA3
TOM1L1
ROBO4
BCAT2
RTCA
RAB4A
MYOC
GSC2
SNX11
TMEM39B
THBS1
FARSA
CAMSAP2
TAL1
ACSL1
ARMCX1
ABCC5
HCFC2
RBBP7
ABL1
PTPRG
NCOR1
MOCOS
TXNRD1
SLC30A1
UBE2H
TNFRSF21
SLC16A4
BRDT
KLHL18
CALCR
CCNE2
MC2R
CDC45
TBX3
ELMO1
USP33
PPP1CB
DIO2
MAP3K12
UNC13A
ARF5
CCT3
ZNF121
SLC3A2
TARBP2
PIWIL2
IER5
CABIN1
SYNE1
MTHFD1L
MVK
RBM5
TSPYL1
RGS22
PSMD10
MOBP
APLN
NCOA1
SSR2
HRH1
RASGRP3
SEMG2
GDF11
ADH4
CD247
SYT11
MCM4
DCAF13
SPTBN2
PDZD2
HTRA1
BHLHE40
MCC
IFT88
CEP192
RPL9
SLC26A2
ATP2B4
KIAA0895
TARDBP
STAU1
SLC24A1
DDX21
CHMP1A
ARHGAP5
CETP
MTO1
HADHB
FAM50B
DHX29
ADAR
BAHD1
PLXNB2
P2RX1
SLC15A3
GRIK3
GAS2
PDE10A
CACNB2
METAP2
RHOQ
TNIP1
TM9SF2
MAP3K4
PSKH1
PDHX
MED15
HEY1
ZBED4
KNG1
GNG11
ITGAX
CLCN3
CASR
XRN1
CDK2
UNC50
IRF2
GNG7
ZER1
RUNX2
PGR
SOX1
ZNF99
GRK4
PPP2CA
LRP12
ODC1
SDC3
OGFOD1
PHEX
MSMO1
ZFYVE16
RPUSD2
CCZ1
MECOM
POLE
POLH
MAPK11
TBC1D22A
DDX17
CAMTA2
HIP1R
FILIP1L
ENO3
COL4A6
LRRC1
GAS1
ESRP1
DGKA
SGSH
MCF2
GALT
DET1
ZMYM4
STK32B
ZNF532
PLG
FECH
TYR
ATP6AP2
AZIN1
SLC7A7
GDPD2
ABHD10
CA8
SLC35C1
IL10RA
KIF1A
IL36RN
VCAN
HERC5
CDC42EP4
11
NHS
SLC1A3
RBM41
ADAM8
SFTPC
BCL7B
MAN2B2
SHPK
RGS12
HAO2
EIF1AY
PPP6R3
MAFG
BICD2
CDH7
RPL35A
SHANK2
JUP
OSBP2
ACOXL
RAPGEF5
LRCH1
CHP1
ZCCHC2
CLIP3
MAP4K2
CHIC1
ACAP2
SULF1
KBTBD2
FGF13
PRDM5
UBE2E2
KIF3A
PDIA6
ACP1
PTGFRN
CDC23
SIGLEC5
ZMYM2
EHD1
DAGLA
NCK1
CDKN1A
LPL
MPHOSPH9
CLEC2D
HCN4
CD8B
LIPC
EIF2B1
GSTZ1
CTRL
SLC6A12
PAK4
CD84
RNF10
RASA1
FAM168A
NONO
MAGEA11
IMPA1
FAT1
MGAT3
MAGOH
CENPB
NREP
MBP
KLHL26
GATA2
SLC2A2
EXO1
SOSTDC1
CELSR2
PIK3R1
SV2A
TAF1C
MAF
HELZ
PTPRJ
FRMPD1
PTRH2
DMD
STAMBP
TMEM50A
ADCY2
HOOK1
GTF2E2
IL17B
TCF20
KLHL20
FPR2
KLHL5
FAM178B
CCNF
CRYL1
NFYB
KCNQ3
ABCB11
NOVA1
FZD3
NMT1
AKAP8
KCNC2
SNX8
CDH19
HADHA
CFDP1
TFEB
ATG12
RNMT
MYH4
MASP1
LMCD1
ASTN1
SHOX
BLZF1
SH3BGR
ZHX1
FOSB
ATRNL1
CAV2
KRT35
SEMA3F
SLC27A2
ARHGAP35
CHRM3
NEURL1B
DDO
MARCO
MAPKBP1
HARS2
DCHS1
CPE
GNB1
HPSE
ADNP
UST
GSTM5
BTD
SNRPB2
LCAT
CALD1
AIG1
ST6GAL1
APOA4
NSMAF
EIF3E
SKIL
HOXA11
RPL31
HMGCS1
LY9
KDELR2
ATP2B3
PYGO1
RAB10
TLE4
CNNM3
ALAS2
TLK2
PKP3
ZNF2
ST3GAL5
SH3GL2
RPN2
SDF2L1
HIBADH
IGFBP3
GAK
DEK
CRTC1
TNRC18P2
PSPC1
UPF2
SORBS3
C4BPA
CD101
CPT1A
C1QA
TERF1
ALMS1
KIF22
DNTT
DCN
NINJ1
EFR3A
SUCLG2
COL11A1
MLH1
TREM1
DEXI
CKMT2
ACTN1
CYB5A
SLIT2
PITPNC1
MKS1
CX3CR1
PDE1B
KCTD3
LIN7C
ITGAE
CCP110
SLC30A3
PLP1
HMGXB3
DPPA4
KCNMB4
FUT2
STX6
PDK3
CASP4
TPR
MAP1S
BPI
TTC4
BRD3
BNC2
WDR3
MAGED1
KCNJ16
CPN2
PCOLCE2
TNPO2
FABP2
FBXL4
ROR1
SYNM
MYO1D
NFU1
HINT1
FAM13B
WNT7B
HEXA
GLP2R
USP39
SETD4
HNRNPU
CHCHD2
MAP2K3
FLT4
DYNLT3
ATXN2L
SCAP
SLC4A4
RHOBTB1
RPL38
RPS16
PRCC
KAZN
CSNK2A1
ZBTB32
RFC5
ZNF214
BRAF
TWIST1
EPO
PAX5
AAK1
RPL14
FBXO2
AOX1
RMND1
COL1A2
MAFF
TMOD3
GMEB1
EEA1
CRB1
KLK3
IL1R1
GEMIN5
LTBP3
KTN1
DDX20
MYBBP1A
MAB21L1
PHKB
PHF11
PASK
CCT6A
TBC1D8B
EHHADH
USP8
LAPTM4B
TMEM147
ITGB5
BAIAP2
YIPF3
SI
GGT5
XPO7
GULP1
KCNE4
GPR75
KCNS3
ARID1A
MBD1
RRAGB
ITGAL
RCN2
NDUFA5
UQCRH
ZBTB40
ND5
COL12A1
SMAD6
CHST3
TRIM62
ABLIM1
ADAMTS7
BTAF1
RPP38
MAST3
RBMS1
COLQ
NRXN2
MAEA
DRG2
KLRB1
PSD3
CPSF2
AGR2
GBX1
SAFB
PNP
HDLBP
FANCD2
HECW1
ANKZF1
TRMT2A
HMGB1
ACTR2
MEF2C
EIF2D
PSPH
METTL1
LBR
CBFA2T3
RAP1GDS1
AFF3
DARS2
MYB
KLF3
CDC25A
FZR1
ESPL1
ST8SIA5
TBC1D19
ADAM30
ARHGEF10L
ATOX1
ERBB4
KANK1
MAP4
ACTR3
ZNF225
ZAP70
GPHN
PTN
LPP
ORC3
PTPRCAP
IL12RB1
HECA
RAE1
ATRX
DFFB
EIF4EBP2
DMRT1
TNIK
ACTN3
ELP4
RYK
THEM6
RPL10A
IRS4
BID
COX5A
MACF1
AIFM1
SEC24D
SEMG1
MDFIC
LAMA2
ZDHHC2
ADD3
TAF4B
ATP6V0D1
RAP1A
MALT1
AXIN1
ARVCF
TRIO
KANSL2
NUBP2
NID1
TUBGCP3
MMP13
ZNF473
C8A
MTM1
HOXC13
CLGN
SLC25A37
RECQL
TFDP2
AP1G1
SMARCC1
USF2
ND1
FHL3
POLG2
CD4
TRMT61B
RAD51B
DSP
NDST1
IRF1
PTPRE
PTK2B
FAM20A
PELP1
SDHB
ZNF230
SOX4
MBL2
RNF41
TSPAN3
THOC5
MSN
MFSD6
SERINC3
SMARCD1
USP20
CALB1
DERA
TPP2
FKBP7
PKD1
ATAD2B
MYOM1
KCNIP3
GPNMB
TTF2
SFPQ
SLC39A14
EXT2
URB1
DIAPH2
PTPN12
ACVRL1
ABL2
CRYZL1
CRY2
PTPRZ1
GPR137B
MECP2
PSMA1
LAMP1
DIP2C
TOP3B
MAP3K5
PDLIM7
ALKBH1
NOS1
CA14
MSL3
BMPR1A
TIMP3
STAG2
FUBP3
MXRA8
ABCG1
RGS3
ATOH1
NFATC1
ARHGEF12
CCR9
RAC2
CD55
LYPLA1
INTU
EML1
SMAD3
RALY
NUP93
LNPEP
CTDSPL2
YARS2
TBX5
TBC1D12
ZCCHC4
FBXO22
CDK12
GJB6
PLCG1
COQ7
TAGLN2
SLC16A7
CHMP5
SPO11
NEDD4
ZNF43
MDH1
ITGB4
NEK4
KRT13
RBBP9
PRKAR2A
CEACAM8
PEX14
PGRMC2
PAFAH1B1
DRD5
UBE2I
OSTF1
FBLIM1
PLTP
MUC3A
ANGPTL3
MYO6
GLRX2
SLC25A1
RAP1GAP2
EZH2
ATP11A
ZFP37
AKIRIN2
MYO1C
RBM23
ARMC1
ZNF154
KIFAP3
BTN3A2
SYT5
ATP4A
CSTF3
HBEGF
PI4KA
PRKCI
OSMR
RASAL1
COMMD2
DDAH1
MGAT1
ALDH4A1
TIPARP
PGAP2
CHEK1
CRYAB
NEIL3
EXD2
COPA
CKB
RTN3
SLC26A3
RASD2
KIF11
IPO8
SKP2
FZD2
SLC40A1
PTHLH
PPP1R8
NOVA2
CD36
PIBF1
PDE6D
CCT2
PRKG2
DCAF12
SLCO3A1
MBTPS1
TNFSF15
FANCL
NCF2
SH3GLB1
SLC12A6
MRPL48
XRCC6
SUPT5H
URI1
PIK3C3
SOS2
PAX9
USP16
SCML2
MRPL28
ANKRD28
RAB14
CDK2AP2
TRAF3
ZIM2
LETM1
GALNT5
CXCR2
PLXNB1
USP10
SND1
F9
MPPED1
LIPE
B4GALT1
CNGB3
CHD3
SLC25A44
CXXC1
STAT4
CD40
LY86
FAT2
DYNC1LI2
CLDN2
ZMYND8
SNRPA
VSNL1
PDXK
GATAD2A
PTGES3
PIH1D1
KRTAP5-9
EFTUD2
HSPB11
IGFBP7
ZNF609
PRMT2
FGB
EXOSC10
COX17
ITGA1
ECE2
EPHA5
OVGP1
FOLR1
TMCC2
TCF12
PACS2
HAL
BCL2L2
ATG4B
LSG1
HIRA
GALR1
MERTK
GRIN2C
ARMC8
BAG1
VPS36
SLC47A1
CORO2B
ALOX15
PAN2
DMPK
RNF144A
SMC1A
ITGA8
PRKCD
DSC2
RBMS2
GRIK4
COL4A3
MYO10
SMYD5
PEX1
TUSC2
OLFM1
CRHR2
RET
RBM19
RUNX1
PRKAA1
SNX10
ATP2C1
CYP4F3
ALDH1A2
GABRG1
MYO16
CROT
MAPK9
KHK
SLC12A2
RIPK2
CNGA1
EFNB3
GLP1R
CD58
CSTF2T
TRIM37
IREB2
PDCD7
GRSF1
PSMC6
ABCB1
CNR1
ABCC4
DLG3
MSI1
LLGL1
PCLO
DYRK2
ARIH2
RNF2
MTF1
KLF6
ANXA9
THBD
PIK3C2A
ABCD2
NOL3
HUWE1
CDH17
FAAH
BHLHE22
CD180
POLA1
TMPO
ASPH
FLOT2
RRAS2
OXCT1
LEPR
LTBP2
SRP68
ARPC5
SV2B
ZDHHC4
PDE9A
ABCA8
NDUFS2
UBR5
PRPF4B
SLC43A3
NRBP1
KDM1A
CRYBA2
LEF1
ZNF20
SLC22A8
SERPINB2
PITX2
OR1L1
MYBPC3
GTF2F2
PLA1A
SATB2
CLCN2
ANXA6
DPM3
ABTB2
SOX30
AP4B1
SLC25A13
SMPD1
BHMT2
TH
MOCS3
COL6A2
FZD7
CDH18
CHL1
RAPGEF1
TBC1D2B
HSF2BP
AKAP10
DLG4
STC1
[truncated: 9,775 more rows]

## Sheet: Patient 8 mRNA + Reactome
Shared	ExCy	ExoEasy	Fujifilm	UC		ExCy	ExoEasy	Fujifilm	UC
MSRB1	LY6K	VCX3A	TMSB10	CDY2A		Post-translational modification: synthesis of GPI-anchored proteins	Response to elevated platelet cytosolic Ca2+	G alpha (i) signalling events	Infectious disease
PNMA1	MT1JP	NKX2-2	CHORDC1	IRF7		Transport of small molecules	Platelet degranulation	Leishmania parasite growth and survival	SARS-CoV Infections
CD44	TNNT3	GCHFR	DRD4	TMEM50B		Signal Transduction	Metabolism of vitamins and cofactors	Hemostasis	SARS-CoV-2-host interactions
ABCA3	CRABP1	TRAJ56	MRPL51	SHMT1		GPCR ligand binding		Anti-inflammatory response favouring Leishmania parasite infection	Viral Infection Pathways
SLMAP	TCF19	OR2B6	KIF26B	IGKV3D-15		Antimicrobial peptides		Disease	Parasitic Infection Pathways
TMEM216	MAB21L2	TMEM69	SLC22A18AS	ARMCX6		Class A/1 (Rhodopsin-like receptors)		Signaling by the B Cell Receptor (BCR)	Leishmania infection
SAMD4A	BANF1	FAN1	IER2	CEBPA		G alpha (i) signalling events		GPCR ligand binding	Disease
HAUS2	IGKV2D-26	SERPINF2	SSX2	TIMM13		Visual phototransduction		Immunoregulatory interactions between a Lymphoid and a non-Lymphoid cell	SARS-CoV-2 Infection
FARP1	GRPR		OR1L1	FDFT1		GPCR downstream signalling		Fc epsilon receptor (FCERI) signaling	Innate Immune System
KCNMA1	FOXH1		CXCR5	NDUFA1		Signaling by GPCR		Parasitic Infection Pathways	Membrane Trafficking
SMARCD3	S100A7		OPN1LW	PYCARD		Plasma lipoprotein assembly, remodeling, and clearance		Leishmania infection	Apoptotic execution phase
ZHX3	CNOT3		ORM2	NPPB		Peptide hormone metabolism		CD22 mediated BCR regulation	Complex I biogenesis
TUBD1	IGLV4-60		HSPB1	RAB33A		Interferon gamma signaling		Classical antibody-mediated complement activation	Cytokine Signaling in Immune system
BTG2	NDP		UBB	TJP1		Disease		AUF1 (hnRNP D0) binds and destabilizes mRNA	Gap junction trafficking and regulation
MEFV	TMPRSS11E		HLA-DRB5	MCTS1		Metabolism of proteins		GPCR downstream signalling	Immune System
BBOX1	CLDN2		PUF60	CRK				Innate Immune System	Metabolism
XDH	MAP4K1		HCST					Costimulation by the CD28 family	Regulation of cholesterol biosynthesis by SREBP (SREBF)
EDN1	DPM3		NOMO1					Creation of C4 and C2 activators	Signaling by Non-Receptor Tyrosine Kinases
NMBR	DDX52		GAGE2E					FCGR activation	Signaling by PDGF
ECHS1	ANP32C		IGLC3					Scavenging of heme from plasma	Vesicle-mediated transport
PFKP	HLA-DRB1		TCF15					Role of LAT2/NTAL/LAB on calcium mobilization	Signaling by PTK6
LRRC41	HLA-B		BCL2A1					Vesicle-mediated transport	Nucleotide-binding domain, leucine rich repeat containing receptor (NLR) signaling pathways
KCNG1	APOA1		AMY1A					Signaling by GPCR	Mitochondrial protein import
DECR1	SCG5		GNG3					Transport of small molecules	RAB geranylgeranylation
CXCR4	GATA4		ADAM18					Extra-nuclear estrogen signaling	Cytosolic sensors of pathogen-associated DNA
SALL1	PRSS1		PSCA					Initial triggering of complement	Interferon alpha/beta signaling
PTPRR	CEP170		VCX2					Class A/1 (Rhodopsin-like receptors)	Signaling by MET
SLC25A3	PRSS21		RASSF7					FCERI mediated MAPK activation	Transcriptional regulation of white adipocyte differentiation
IRAK1	ARL2BP		NT5C					FCERI mediated Ca+2 mobilization	DDX58/IFIH1-mediated induction of interferon-alpha/beta
ZNF646	OPN1MW		ICOSLG					Antigen activates B Cell Receptor (BCR) leading to generation of second messengers	Interferon gamma signaling
BRIX1	SSX4		OR12D2					Role of phospholipids in phagocytosis	Transcriptional regulation of granulopoiesis
LMAN1	ZFPL1		BAG6					Regulation of mRNA stability by proteins that bind AU-rich elements	VEGFA-VEGFR2 Pathway
ESYT1	SST		DEFA3					MAPK6/MAPK4 signaling	FCGR3A-mediated phagocytosis
GALNT3	VPS53		IGLV1-47					Metabolism of nucleotides	Signaling by VEGF
GP1BA	PI3		ITM2A					FCGR3A-mediated IL10 synthesis	Signaling by NTRK1 (TRKA)
NTRK1	CBR3		FAM189A1					Binding and Uptake of Ligands by Scavenger Receptors	Leishmania phagocytosis
UQCR11	RAI2		PIP					Downstream TCR signaling	TRIF(TICAM1)-mediated TLR4 signaling
UBAC1	RBFOX2		SLC5A2					Regulation of Complement cascade	SARS-CoV-1-host interactions
DDB1	FGF21		NME3					Parasite infection	CLEC7A (Dectin-1) signaling
STYK1	MT1A		CRCT1					FCGR3A-mediated phagocytosis	Toll Like Receptor 3 (TLR3) Cascade
SLC6A11	RRN3							Complement cascade	Toll Like Receptor 7/8 (TLR7/8) Cascade
SCAF8	TFDP3							Leishmania phagocytosis	MyD88 dependent cascade initiated on endosome
RPL19	FTHL17							Regulation of actin dynamics for phagocytic cup formation	Respiratory electron transport
MYO9B	CTAG2							TCR signaling	Regulation of lipid metabolism by PPARalpha
EPB41L4B	SCAND1							SARS-CoV Infections	MyD88-independent TLR4 cascade
CNGB1	SYNRG							Infectious disease	PPARA activates gene expression
MMP7	SOX3							Fcgamma receptor (FCGR) dependent phagocytosis	Parasite infection
EP300	CRYGB							Beta-catenin independent WNT signaling	Toll Like Receptor 9 (TLR9) Cascade
CRNKL1	BDH1							Potential therapeutics for SARS	Regulation of actin dynamics for phagocytic cup formation
NTSR1	IGLV2-18							Protein localization	Metabolism of water-soluble vitamins and cofactors
RTN1	CYTL1							Signal Transduction	SARS-CoV-2 activates/modulates innate and adaptive immune responses
HS3ST3A1	TRPM1							Disorders of transmembrane transporters	Rab regulation of trafficking
GPSM2	MDK							Sensory Perception	Respiratory electron transport, ATP synthesis by chemiosmotic coupling, and heat production by uncoupling proteins.
HIC2	GNG13							Interferon Signaling	Signaling by NTRKs
PRKCG								Cell surface interactions at the vascular wall	C-type lectin receptors (CLRs)
UTY								Metabolism of RNA	Fcgamma receptor (FCGR) dependent phagocytosis
CENPQ								ESR-mediated signaling	SARS-CoV-1 Infection
SLC2A5								Platelet activation, signaling and aggregation	Toll Like Receptor 4 (TLR4) Cascade
DDX5								Viral Infection Pathways	Metabolism of steroids
SLC26A1								Signaling by Nuclear Receptors	Protein localization
COL4A5								MAPK family signaling cascades	Toll-like Receptor Cascades
CCNB1
ZEB1
ERG
CYTH1
KCNK3
FGR
COX15
STK16
KCNK6
XK
PDE1C
GDA
AQP9
SLC15A2
SEMA4D
HEPH
THRAP3
MET
TOB2
PHYHIP
ING3
BANK1
ADAM7
NINL
MAP3K3
COPS7A
WSCD1
MAX
GRM2
NR4A2
IGSF3
LONP1
RRP7A
ZFYVE1
MED13L
EVC
TEAD1
SORL1
PTCD3
NFIA
CHD1
SYN3
UBA1
SLC22A2
8
RPS6KA5
CACNG5
MAPKAPK2
LHFPL2
DIP2A
TAOK3
STK25
PTPN22
CYP2F1
ITGA3
ZNF510
CDC25B
BMP3
STX8
RUNX3
SLK
PRKCB
EIF4G3
ACSM3
C5AR1
A2M
NOL8
USP6NL
SLCO2B1
BAZ1B
ABCD4
ROCK2
ANXA3
TEK
LARP7
TERF2IP
CD160
UGT2B7
PHF20
FOXK2
FEV
COL1A1
SLC8A1
PDCD5
GTPBP1
GRK5
FGGY
ISL1
GAGE1
ZNF212
NUDT1
RFPL2
SEL1L3
PDCD4
CD1A
TRAF5
CST7
SELL
CIAO1
LGI2
WDR45
ANKRD6
LTBP4
GFPT2
SIRT6
CCL19
ARHGEF9
PPIL1
SLFN12
FAM98A
EXOC3
VWA5A
RAD23B
STK17A
NCOR2
FOXE1
C2CD3
CD38
TNFRSF9
CHRAC1
NEFH
KLK8
CTDSP2
CCNE1
PKDREJ
DUSP4
SSU72
TIAL1
ROR2
FOXM1
ZBTB48
TM4SF4
UFM1
AP3M2
USP14
MAOA
CORO2A
ETNK2
ANGPT4
DSTN
GYPC
NR2E3
FRS2
ST8SIA4
RFXAP
GMPR
CDK8
EMC1
HDAC7
PPP1R3D
GRB2
TPM3
ORM1
EPB42
HSPD1
EIF1
FPGT
CHST15
CETN3
CDK1
NTHL1
N4BP2L2
POLR2B
ZNF232
MZB1
GPN2
GDF10
OPHN1
ADH5
P2RX3
DESI1
SLC16A5
CDIPT
GCC2
GAS2L1
WBP4
KIAA0100
PREP
RFX3
CD82
PMM1
COPS4
MYH6
MAP3K13
LIM2
BCHE
SETDB1
TONSL
GCLM
EIF1AX
PPM1A
CPEB3
SRSF11
INTS1
BCL2
MMP16
CAMTA1
ORC1
ND3
GMPPA
AIPL1
HPCA
SEC14L1
MLF1
EMILIN1
TAF12
NDUFS4
PIK3CB
PXDN
FCN1
C1QL1
A4GALT
CDCA4
LIMD1
CARD8
FUS
CD6
TOX3
RSRC1
COG1
CLCN4
FBXO24
CHST11
THRB
PWP2
MMP15
PSMD11
NPR1
ASS1
ALAD
GSTM4
EMC8
TMEM59
CDC42BPA
SEC23IP
F7
RGS4
CNOT1
UQCRC1
SLC13A4
DDX18
ZBTB11
ADAM23
TFR2
B3GALT5
SPTBN1
NCDN
LSM4
IRS1
TMEM104
SAMM50
HSF2
CDC42EP3
SRP72
POMT1
MFN2
RHOH
NUCB1
MTX1
CYP1A1
DDX49
TACR1
CAPN1
DDHD2
PCDH18
CHST6
CDK17
RASIP1
UNC13B
TTLL4
PPBP
HTR3A
ZBED1
SDC2
BTF3
MAPK10
COX7A2
KDM2A
CACNB1
SETMAR
QKI
KDM6A
NCAM1
MED27
LAMB4
OFD1
ACADL
ABHD12
AGT
SLC22A14
AHCYL2
DAPP1
PEX16
KDM4B
HABP4
CNTN2
TKTL1
FGF1
IL6R
CHRM1
CHRNB2
UFL1
CD53
COX10
GCA
GLG1
EPHA4
FANCC
RP9
GPATCH2
PSG3
ZNF227
MRPL15
CDH8
AGPS
MED14
HP1BP3
PCCB
UNG
TSN
SPRY2
LZTFL1
GSTP1
COMMD5
LTBR
GMFB
CCR3
PSG4
IGDCC3
ANKLE2
OSBP
AGTPBP1
STAT5A
SPRR2B
FKBP4
ASAH1
ADRA1A
PTPN2
SF3A3
HCFC1
AHI1
SLC3A1
PIGF
RGS14
KIF14
IL18BP
SCN11A
GFI1
HEATR5B
FHL1
TRMT6
PSMD5
HK3
RSU1
AHR
MAD2L1
RBPMS
PTPRH
EIF4A3
PRPF3
E4F1
ATP6V1C1
CHMP2B
ACO2
XCR1
ARID5A
UBE2N
NFE2L2
SH3PXD2A
SPINK5
SH2D2A
KLF4
LMO4
RBBP6
SKAP2
HP
HDAC3
KRCC1
TJP3
MT1G
MAGOHB
PIGL
CLCA1
PARG
HUS1
UIMC1
GOT2
GALR2
TFEC
ATP7B
SFRP2
POLD2
DCX
NFYC
KIN
KCNJ6
KCNK10
CASP5
OR6A2
ETFA
PDAP1
BRD4
ZNF146
POLRMT
CYP19A1
CD151
ZAN
ARFRP1
EIF4E2
CRYBA1
KIF25
HRH2
HOXB5
MTMR6
SOX9
CYP3A5
CUL4B
FAU
PDGFRB
DTNB
VRK2
RDX
PACSIN3
CELSR3
OMD
FBXO46
ITSN1
SVIL
OAS1
NOXA1
ADCY3
DCTN1
CAMK2B
MRTO4
GRIP1
TTC3
MUC2
HSP90B2P
TMEM248
TCF21
SRMS
WNT6
C5
ATP2B2
ANKRD26
TCP1
RGS20
CPVL
TRAM2
HCRTR1
FST
PAWR
TLK1
MTMR12
LDLR
KLHL21
ASTN2
SCRN1
PI15
RER1
ELAVL2
RPN1
KLF2
TAB2
GPATCH8
EIF3D
KIAA0930
TANC2
KIF4A
ZMYM5
PGM1
CPD
SNCAIP
DCT
KLHL28
DLGAP1
TANK
RCAN1
SERPINB13
SET
HSPA2
FAM120A
ASCL2
SERP1
SHH
SH2B1
TACR2
LAMTOR3
RFNG
EIF2S1
TNFRSF17
POLR1A
PIGG
LGR5
JAK2
DPYSL4
TSHZ1
TM9SF4
ZNF264
BICD1
RAB5A
TNFRSF1A
METTL5
HERC6
CASP1
CD8A
ISCU
LRP1B
PLA2G4C
PHGDH
JRK
ARHGAP25
XIAP
GPS1
SPAG6
VAX1
RPS29
SECTM1
MKLN1
ATP6V0A2
SLC29A3
TALDO1
USH2A
OSM
NF1
SQLE
OLR1
TAOK2
SEPHS1
PPFIBP1
PLRG1
LYPD3
EHD2
SPG7
MAP4K3
HOXA5
KIAA0753
FGF12
CLK3
INPP5B
SNTA1
PPID
FIS1
UBE2J1
IL20RA
HNRNPK
ELF4
CACNG2
TCFL5
ELF1
CLIP2
CLPS
NT5E
FOXN2
UTS2R
NCSTN
PARP4
CD83
SAFB2
IL18
NCK2
OXA1L
SLC35B1
IGFBP2
NOTCH2
SLC9A2
SIGLEC1
KLRG1
CEP164
ADD1
TOR2A
ZNF136
KDM6B
PSMD12
E2F4
CLEC4M
ANP32A
MGP
TRPC1
TAC1
ACLY
HPCAL4
TRAIP
KIAA0232
FKBP5
ERCC8
MAPK7
NFAT5
NUB1
WIF1
STRN3
FBXO3
CMKLR1
TMOD2
FLI1
OR52A1
DGKQ
SCNN1B
MCM5
GPRIN2
CSNK2A2
CPA4
HERC3
SDK2
MELK
BAIAP3
CUL3
PODXL
CCT6B
CALCOCO2
SNCA
SPATS2L
ITK
CLIC5
NR1D2
ARHGAP26
FBXL5
BSDC1
RNF43
TRHDE
ZNF536
MAP2K4
PTPN4
ITGB2
STX5
EPB41L3
CD72
WSB1
CDKN2B
MAP3K6
PROS1
MAP6
VEGFA
PARVB
MORC1
PPP6R2
ELL
APOL1
SETBP1
CDH11
NDC80
AREG
CDS2
AHCTF1
ITGA2
MME
VAT1
GRIN2A
MAN2C1
THEG
KCTD2
NRXN1
ARSA
SUPT16H
SPTLC3
PHYH
POP4
TMEM132A
NELL2
MAPK8IP2
RUVBL2
CGRRF1
MCAT
MRPS18C
WNT10B
FGF22
RPAP1
IL1RAPL1
EPN1
LAMA3
GPR160
BGN
GAL
SLC14A2
COCH
RDH11
SRSF3
SP4
SLC11A1
ICAM2
SH3GL1
PCYT1B
AUH
SLC25A39
EIF3H
RALB
GSK3B
MBD2
GPD1L
AMOTL2
TNFAIP3
PIGT
MRPL37
KIF5C
NDUFV2
MATN4
DUSP10
GPM6A
CRLF3
PSMA5
FARS2
CCDC28A
AMPD3
PIAS1
ADCYAP1R1
TESK1
MMP1
FBXO7
CDH20
CEP104
CA12
ZNF3
NCOA6
PPP4R1
HLA-DQA1
GCLC
HMGXB4
CNOT2
MAN1A2
ABI3
ALDH5A1
SEC61A1
UPF1
CTDP1
WNT16
CRTAP
SNW1
ADAMTS6
TK2
RPP30
SLIT1
KRT86
CDC40
STMN1
BLVRB
GTPBP2
DPP6
PRRX2
ELK4
STK39
ACOX3
ADCY1
RHO
TP53I3
SRL
CR1
SLC22A3
HMBS
FAM13A
TOR1A
P2RY4
MRPL22
EFR3B
GADD45B
ACER3
PES1
UCP2
DAAM2
AVL9
RFK
TCTN3
MAGEA10
WFS1
TRIM24
SLCO1C1
SLC22A5
FMNL1
KIF23
CHTOP
ATL1
GNLY
ASPN
GRAMD1C
ZNF165
ZDHHC17
ARMCX3
VNN3
ITGA10
CDK18
PPARD
URB2
YBX1
PHAX
ANXA2
HLCS
MCF2L
STK24
FH
STK10
AAAS
SSX3
ABCD3
PTPN23
MTF2
DGCR8
GSR
FIG4
FAM20B
IGHMBP2
EGR4
HES2
PDCD6
FAM3C
DCTN4
KCNH3
INTS7
AMPH
EIF2AK2
UCKL1
ASB4
PAM
IDO1
ALDH1L1
OBSL1
SLC23A1
ZNF84
THAP4
PPP1R15A
CD1B
GRM3
FCGR2A
MAN1A1
STARD8
KRT9
ATP11B
FBXO34
RB1CC1
POLR3A
PCDH12
EIF4E
CSDC2
ABHD5
LALBA
ZDHHC1
LRRC32
IMPG2
MMP3
WDR70
MRAS
TRAF6
AXL
LMNB1
ATP2C2
TELO2
SPAG5
F13A1
CSNK1E
BRCA2
ACADM
XPO6
PIK3C2B
OGN
GIPC2
FMR1
DUSP3
FAM8A1
ANKMY1
BBS9
USP15
SLC12A3
CR1L
CEND1
ENTPD6
UBN1
FAM184B
ERCC4
SLC31A1
MMP8
HACL1
ACY1
PPP5C
ST7L
GFOD1
ADAM29
PKN3
IRAK2
CBX4
GHITM
MYO9A
BLMH
OCM2
NTRK2
ADCYAP1
MFGE8
SP110
PFKFB2
MIER2
KIAA0513
SH3BP2
PNMA2
IL10
DHH
PXMP4
WDR33
ANXA10
PRMT5
RTN2
TFB1M
PRPH2
IRX4
GOLGB1
DCAF4
TSKU
ETV3
UQCR10
APBB3
WDFY3
GPSM1
DPM1
CLIC4
HIC1
TLE3
PSMB7
KLK7
ALOX5AP
LRP1
SHQ1
GP1BB
API5
THUMPD3
MOV10L1
ZNF16
TACC1
OLFM4
ITGAD
SAMHD1
PTBP3
EPC2
SPRY1
PAX6
KRT4
SH3YL1
SERPINI1
MMP14
FMO3
NLK
DYNC1LI1
CAPNS1
SDF4
KCNK9
BIVM
NDST3
NBEA
AKT2
EGFR
VPS4B
ZDHHC3
GALNT6
SLC25A4
NDRG1
SESN1
APPL2
TNPO1
GBE1
CARD10
MRPL13
FARP2
CLASP1
SNX5
ACOT11
SOD1
RAB6A
MAPKAPK3
NCAM2
PRKD2
CHML
CDK13
SIRT5
MSRB2
BCR
CAPN2
TMX3
DZIP1
SEC22C
GPR161
FXYD5
NKX3-1
CCNB2
FZD5
PURA
DNPEP
RPL15
PRC1
ERBB2
CREB1
ABCB9
ADAMTS8
HOXC4
STAB1
NEO1
DDX3Y
LGALS3
MYT1L
CFL2
RASA2
LRRTM2
STAG1
UPB1
GIMAP4
FUT3
LAT
DHX38
CLDN14
DBI
BTBD1
LPIN2
ZHX2
FCF1
LRRC49
CD28
SMARCA4
RPS6KA4
SLITRK3
MCOLN3
LRP8
TGFBRAP1
TAGLN3
CHRDL2
MASP2
FAHD2A
CNTN1
ZNF211
AGL
PSD4
MINPP1
RGS11
ITPKB
HS6ST1
AKR1D1
MEOX2
EML4
SGTA
STAT5B
ENPEP
PSMD6
SSB
SLC22A13
SKI
PLEKHB2
AKAP3
RPL28
OAS2
IPCEF1
SEC61G
NOX3
BIN2
UBOX5
TCERG1
KRT16
FAIM
SP140
G6PD
RPRD1A
KLF5
NUDC
ARHGAP29
CELA2B
PDE5A
SCARA3
FBLN2
TACSTD2
PPP2R2A
EIF3J
HBE1
CPA3
TOM1L1
ROBO4
BCAT2
RTCA
NRG3
RAB4A
F10
GSC2
SNX11
COMP
TMEM39B
THBS1
FARSA
CAMSAP2
TAL1
ACSL1
ABCC5
HCFC2
RBBP7
ABL1
PTPRG
NCOR1
MOCOS
TXNRD1
SLC30A1
UBE2H
TNFRSF21
BRDT
KLHL18
CALCR
MC2R
CDC45
TBX3
CRIP2
ELMO1
USP33
PPP1CB
DIO2
MAP3K12
UNC13A
ARF5
CCT3
ZNF121
SLC3A2
TARBP2
PIWIL2
IER5
CABIN1
SYNE1
MTHFD1L
MVK
RBM5
TUBGCP4
TSPYL1
RGS22
MOBP
NCOA1
SSR2
WDR44
HRH1
RNPEP
RASGRP3
SEMG2
GDF11
ADH4
MCM2
CD247
MED21
SYT11
NTSR2
MCM4
DCAF13
SPTBN2
PDZD2
HTRA1
MCC
IFT88
CEP192
RPL9
SLC26A2
ATP2B4
KIAA0895
TARDBP
ID2
STAU1
SLC24A1
DDX21
CHMP1A
ARHGAP5
CETP
PWP1
PTPN6
MTO1
HADHB
FAM50B
DHX29
ADAR
BAHD1
PLXNB2
P2RX1
SLC15A3
GRIK3
GAS2
PDE10A
CACNB2
METAP2
EN2
RHOQ
TNIP1
TM9SF2
MAP3K4
PDHX
MED15
HEY1
ZBED4
KNG1
GNG11
ITGAX
CLCN3
CASR
XRN1
UNC50
IRF2
GNG7
ZER1
RUNX2
PGR
SOX1
ZNF99
GRK4
PPP2CA
LRP12
FGF10
SDC3
OGFOD1
MC3R
PHEX
MSMO1
ZFYVE16
CCZ1
MECOM
POLE
THRA
POLH
MAPK11
TBC1D22A
DDX17
CAMTA2
HIP1R
FILIP1L
ENO3
COL4A6
LRRC1
GAS1
ESRP1
DGKA
SGSH
MCF2
GALT
DET1
ZMYM4
STK32B
ZNF532
RAP2A
PLG
FECH
TYR
ATP6AP2
AZIN1
SLC7A7
CA8
SLC35C1
IL10RA
KIF1A
IL36RN
VCAN
HERC5
CDC42EP4
ARG2
NOL7
NHS
SLC1A3
CABYR
RBM41
ADAM8
BCL7B
MAN2B2
SHPK
RGS12
HAO2
PPP6R3
MAFG
BICD2
CDH7
ALKBH5
RPL35A
SHANK2
JUP
OSBP2
ACOXL
RAPGEF5
LRCH1
CHP1
CBX3
ZCCHC2
CLIP3
MAP4K2
CHIC1
ACAP2
SULF1
KBTBD2
FGF13
PRDM5
UBE2E2
KIF3A
PDIA6
MYL9
ACP1
PTGFRN
CDC23
SIGLEC5
ZMYM2
EHD1
DAGLA
NCK1
CDKN1A
LPL
FBXL3
CA5B
MPHOSPH9
CLEC2D
LSR
HCN4
CD8B
LIPC
EIF2B1
GSTZ1
CTRL
SLC6A12
PAK4
CD84
RNF10
RASA1
FAM168A
MRPS21
IMPA1
FAT1
MGAT3
CENPB
NREP
MBP
KLHL26
SIM2
GJC1
GATA2
SLC2A2
EXO1
SOSTDC1
GABRA5
CELSR2
STAM2
PIK3R1
SV2A
TAF1C
MAF
HELZ
PTPRJ
FRMPD1
PTRH2
DMD
STAMBP
CENPI
ADCY2
HOOK1
GTF2E2
IL17B
KLHL20
FPR2
KLHL5
FAM178B
CCNF
CRYL1
NFYB
KCNQ3
PPM1G
NOVA1
FZD3
NMT1
AKAP8
KCNC2
SNX8
CDH19
HADHA
SSH3
CFDP1
TFEB
RND2
HDAC1
ATG12
RNMT
MYH4
MASP1
LMCD1
ASTN1
SHOX
SH3BGR
ZHX1
FOSB
ATRNL1
CAV2
KRT35
SEMA3F
ARHGAP35
CHRM3
NEURL1B
DDO
MARCO
MAPKBP1
TOMM40
HARS2
DCHS1
CPE
GNB1
RPL23A
TPPP
HPSE
ADNP
UST
GSTM5
BTD
SNRPB2
LCAT
CALD1
AIG1
ST6GAL1
PMS1
NSMAF
EIF3E
SKIL
RPL31
RAB28
LY9
KDELR2
ATP2B3
PYGO1
POLR3F
RAB10
TLE4
CNNM3
TLK2
ZNF2
ZBTB7B
ST3GAL5
SH3GL2
RPN2
TYW1
HIBADH
IGFBP3
GAK
DEK
CRTC1
TNRC18P2
PSPC1
UPF2
SORBS3
ALB
C4BPA
CD101
CPT1A
C1QA
TERF1
ALMS1
KIF22
EIF3I
DNTT
DCN
NINJ1
EFR3A
SUCLG2
SEC61A2
COL11A1
UCP3
FOXF2
MLH1
TREM1
DEXI
VAMP7
CKMT2
AMPD2
ACTN1
CYB5A
SCN10A
SLIT2
PITPNC1
MKS1
CX3CR1
PDE1B
KCTD3
LIN7C
ITGAE
CCP110
SLC30A3
PLP1
HMGXB3
DPPA4
CCIN
KCNMB4
FUT2
GALNS
STX6
PDK3
CASP4
TSFM
TSPAN17
TPR
MTX2
MAP1S
BPI
TTC4
BRD3
BNC2
WDR3
MAGED1
TTC33
STMN2
KCNJ16
CPN2
PCOLCE2
TNPO2
FABP2
FBXL4
ROR1
SYNM
MYO1D
UGT8
NFU1
SAMD4B
HINT1
FAM13B
WNT7B
HEXA
GLP2R
USP39
SETD4
HNRNPU
MAP2K3
FLT4
DYNLT3
ATXN2L
SCAP
SLC4A4
RHOBTB1
RPL38
RPS16
PRCC
KAZN
CSNK2A1
ZBTB32
RFC5
ZNF214
BRAF
PAX5
PEBP1
AAK1
RPL14
AOX1
RMND1
COL1A2
TMEM208
JRKL
MAFF
TMOD3
GMEB1
EEA1
CRB1
KLK3
IL1R1
GEMIN5
LTBP3
KTN1
DDX20
PROCR
MYBBP1A
MAB21L1
PHKB
PHF11
PASK
CCT6A
TBC1D8B
EHHADH
USP8
LAPTM4B
ITGB5
BAIAP2
YIPF3
TYMP
FKBP2
SI
GGT5
XPO7
GULP1
KCNE4
GPR75
KCNS3
BAAT
ARID1A
MBD1
ITGAL
RCN2
SHMT2
NDUFA5
ZBTB40
ND5
COL12A1
SMAD6
CHST3
TRIM62
MAP3K9
ABLIM1
ADAMTS7
BTAF1
MAST3
VEGFB
RBMS1
COLQ
NRXN2
MAEA
DRG2
HYAL1
PSD3
CPSF2
GBX1
SAFB
PNP
HDLBP
FANCD2
HECW1
ANKZF1
TRMT2A
HMGB1
ACTR2
MEF2C
EIF2D
PSPH
METTL1
LBR
CBFA2T3
RAP1GDS1
AFF3
DARS2
MYB
KLF3
FZR1
ESPL1
ST8SIA5
TBC1D19
ADAM30
ARHGEF10L
ATOX1
ERBB4
TSPAN32
KANK1
MAP4
ACTR3
UGCG
ZNF225
ZAP70
PTN
LPP
ORC3
PTPRCAP
IL12RB1
HECA
RAE1
ATRX
DFFB
EIF4EBP2
DMRT1
TNIK
ACTN3
ELP4
RYK
THEM6
IRS4
COX5A
MACF1
AIFM1
CXCL14
SEC24D
GSTA1
MRPL4
MDFIC
LAMA2
HSPB8
TMEM160
ZDHHC2
MBNL2
ADD3
TAF4B
ATP6V0D1
RLBP1
RAP1A
MALT1
AXIN1
ARVCF
TRIO
POLR1C
KANSL2
NUBP2
NID1
TUBGCP3
MMP13
POU4F2
ZNF473
C8A
MTM1
HOXC13
CLGN
SLC25A37
RECQL
TFDP2
AP1G1
ENPP4
SMARCC1
USF2
ND1
FHL3
POLG2
CD4
TRMT61B
RAD51B
ERC2-IT1
DSP
NDST1
IRF1
PTPRE
PTK2B
FAM20A
SDHB
ZNF230
SOX4
MBL2
RNF41
TSPAN3
THOC5
MSN
MFSD6
FBXW8
SERINC3
RHOF
SMARCD1
USP20
CALB1
DERA
MCRS1
TPP2
FKBP7
GTF2E1
PKD1
ATAD2B
LAPTM4A
CHSY1
MYOM1
KCNIP3
GPNMB
TTF2
SFPQ
SLC39A14
RGS16
EXT2
URB1
DIAPH2
DOLK
PTPN12
ACVRL1
ABL2
CRYZL1
CRY2
PTPRZ1
GPR137B
MECP2
PSMA1
PNPLA4
LAMP1
FCGR2B
DIP2C
MAP3K5
PDLIM7
ALKBH1
NOS1
CA14
BMPR1A
TIMP3
STAG2
FUBP3
MXRA8
HRK
ACACA
ABCG1
RGS3
ATOH1
NFATC1
ARHGEF12
CCR9
RAC2
CD55
RPS23
LYPLA1
RPP40
PRICKLE3
INTU
EML1
SMAD3
RALY
NUP93
LNPEP
CTDSPL2
TBX5
TBC1D12
ZCCHC4
FBXO22
PTGDR
CDK12
PLCG1
TAGLN2
SLC16A7
CHMP5
CACNB3
SPO11
NEDD4
ZNF43
MDH1
ITGB4
NEK4
KRT13
RBBP9
PRKAR2A
ATP6V0B
CEACAM8
PGRMC2
PAFAH1B1
DRD5
UBE2I
FBLIM1
MUC3A
MYO6
MINK1
GLRX2
RAP1GAP2
EZH2
ATP11A
GRB7
ZFP37
MYO1C
RBM23
ARMC1
ZNF154
KIFAP3
BTN3A2
SYT5
PON1
ATP4A
CSTF3
PI4KA
PRKCI
OSMR
GNPDA1
RPL12
ZC3H3
RASAL1
COMMD2
DDAH1
MGAT1
ALDH4A1
TIPARP
PGAP2
CHEK1
NEIL3
COPA
CKB
RTN3
SLC26A3
RASD2
KIF11
IPO8
SKP2
ZNF175
FZD2
SLC40A1
MAP3K14
PPP1R8
NOVA2
TNFRSF11B
CD36
PIBF1
PDE6D
CCT2
TTLL1
PRKG2
ARF4
DCAF12
SLCO3A1
MBTPS1
TNFSF15
FANCL
DUSP2
NCF2
SH3GLB1
SLC12A6
MRPL48
HMGN3
XRCC6
SUPT5H
URI1
PIK3C3
SOS2
PAX9
NEFM
USP16
SCML2
MRPL28
ANKRD28
STMN3
RAB14
TRAF3
ZIM2
LETM1
GALNT5
CXCR2
PLXNB1
USP10
SND1
MPPED1
LIPE
B4GALT1
CNGB3
CHD3
SLC25A44
CXXC1
STAT4
FAT2
DYNC1LI2
ZMYND8
SNRPA
VSNL1
PDXK
GATAD2A
PTGES3
KRTAP5-9
EFTUD2
HSPB11
ETS2
ZNF609
PRMT2
FGB
EXOSC10
COX17
ITGA1
ECE2
EPHA5
FOLR1
TMCC2
TCF12
PACS2
POU4F1
HAL
SNRPF
BCL2L2
ARL4C
ATG4B
LSG1
MAL
HIRA
[truncated: 4,571 more rows]

## Sheet: Patient 3 mRNA + Reactome
Shared	ExCy	ExoEasy	Fujifilm	UC		ExCy	ExoEasy	Fujifilm	UC
CD44	DPM2	LY6K	TSPY1	LHB		Disease	Creation of C4 and C2 activators	CD22 mediated BCR regulation	Signal Transduction
ABCA3	TMSB10	TNNT3	LAGE3	IGLC7		Viral Infection Pathways	FCGR activation	Creation of C4 and C2 activators	Class A/1 (Rhodopsin-like receptors)
SLMAP	PIR	IGLV3-25	JUND	MT1JP		Generic Transcription Pathway	Classical antibody-mediated complement activation	Disease	GPCR ligand binding
SAMD4A	HIGD1B	B2M	HOXA5	SPAG11B		Translation	Role of phospholipids in phagocytosis	Antigen activates B Cell Receptor (BCR) leading to generation of second messengers	GPCR downstream signalling
HAUS2	TRAV8-2	HBQ1	TMEM160	CCL19		RNA Polymerase II Transcription	Initial triggering of complement	FCERI mediated Ca+2 mobilization	Signaling by GPCR
FARP1	CDIPT	P2RY4	CSH1	NDUFB7		Signal Transduction	Complement cascade	FCERI mediated MAPK activation	Antimicrobial peptides
KCNMA1	HBZ	RBMY1A1	ANP32C	KIF26B		Transcriptional Regulation by TP53	Parasite infection	Scavenging of heme from plasma	Formation of the cornified envelope
ZHX3	POLR2J	PRPH	IGLV2-14	TNKS		Infectious disease	FCGR3A-mediated phagocytosis	Role of phospholipids in phagocytosis	TCF dependent signaling in response to WNT
TUBD1	ZNHIT2	CTIF	MT1H	GCHFR		Gene expression (Transcription)	Regulation of actin dynamics for phagocytic cup formation	FCGR activation	Keratinization
GNL3	PIN1P1	MAP4K1	PUF60	TIMM13		Binding and Uptake of Ligands by Scavenger Receptors	FCGR3A-mediated IL10 synthesis	Initial triggering of complement	G alpha (i) signalling events
ITGA5	SPRR2B	BPY2	GTF2H2	S100A9		Metabolism	Regulation of Complement cascade	Metabolism of RNA	Signaling by WNT
BTG2	RAB38	SPRR2A	IGLV1-44	ENDOG		Selenoamino acid metabolism	Leishmania phagocytosis	Role of LAT2/NTAL/LAB on calcium mobilization	Developmental Biology
MEFV	MUC2	ATP4B	LGALS7	PDXDC1		Adaptive Immune System	Anti-inflammatory response favouring Leishmania parasite infection	FCGR3A-mediated IL10 synthesis	Diseases of signal transduction by growth factor receptors and second messengers
BBOX1	HSP90B2P	RASD1	FGF16	ADAM18		Cell Cycle	Leishmania parasite growth and survival	Binding and Uptake of Ligands by Scavenger Receptors	Defensins
XDH	ASCL2	TRAJ56	POU5F1	PTTG2		Influenza Viral RNA Transcription and Replication	Fcgamma receptor (FCGR) dependent phagocytosis	Regulation of Complement cascade	Cargo trafficking to the periciliary membrane
ERAL1	TCF19	TOB1	IMP3	SPRR2G		Immune System	Immunoregulatory interactions between a Lymphoid and a non-Lymphoid cell	Leishmania phagocytosis	Signaling by ALK fusions and activated point mutants
EDN1	CBS	HSD17B10	TFF1	GNRH2		Innate Immune System	Leishmania infection	FCGR3A-mediated phagocytosis	Signaling by ALK in cancer
ABCB7	OR1L3	UGT2B17	PNMT	HCAR3		FOXO-mediated transcription	Parasitic Infection Pathways	Complement cascade
PFKP	RPLP2	DUX4	GZMK	SOX3		Vesicle-mediated transport	CD22 mediated BCR regulation	Parasite infection
LRRC41	SCGB1D2	IGHG2	SCGB2A1	RAB11FIP3		Developmental Biology	Role of LAT2/NTAL/LAB on calcium mobilization	Regulation of actin dynamics for phagocytic cup formation
KCNG1	BLK	SERTAD1	FADD	SPRR1A		Influenza Infection	Scavenging of heme from plasma	Leishmania parasite growth and survival
DECR1	GUCA2A	FTHL17	PYY2	DEFA3		Metabolism of proteins	Antigen activates B Cell Receptor (BCR) leading to generation of second messengers	FCERI mediated NF-kB activation
CXCR4	TP53I3	RAB33A		MDK		Antigen activates B Cell Receptor (BCR) leading to generation of second messengers	FCERI mediated Ca+2 mobilization	Anti-inflammatory response favouring Leishmania parasite infection
PTPRR	SLC25A24	BDH1		CEBPB		SARS-CoV Infections	FCERI mediated MAPK activation	Fcgamma receptor (FCGR) dependent phagocytosis
SLC25A3	CST4	TMSB15A		HBA1		Toll Like Receptor 2 (TLR2) Cascade	Infectious disease	Estrogen-dependent gene expression
ZNF646	CCL23	IGLV3-19				SRP-dependent cotranslational protein targeting to membrane	Binding and Uptake of Ligands by Scavenger Receptors	Potential therapeutics for SARS
BRIX1	SLC12A7	EPHB6				Toll Like Receptor TLR1:TLR2 Cascade	SARS-CoV Infections	Signaling by the B Cell Receptor (BCR)
ESYT1	CITED2					MyD88:MAL(TIRAP) cascade initiated on plasma membrane	Innate Immune System	Immunoregulatory interactions between a Lymphoid and a non-Lymphoid cell
GALNT3	UQCR10					Toll Like Receptor TLR6:TLR2 Cascade	FCERI mediated NF-kB activation	Fc epsilon receptor (FCERI) signaling
NTRK1	SEC61G					Metabolism of amino acids and derivatives	Potential therapeutics for SARS	Cell surface interactions at the vascular wall
UQCR11	FAM156A					Cap-dependent Translation Initiation	Signaling by the B Cell Receptor (BCR)	Leishmania infection
UBAC1	MRPL51					Eukaryotic Translation Initiation	Fc epsilon receptor (FCERI) signaling	Viral Infection Pathways
DDB1	S100A12					Cellular responses to stimuli	Cell surface interactions at the vascular wall	ESR-mediated signaling
STYK1	IGLV4-60					Toll Like Receptor 4 (TLR4) Cascade	Vesicle-mediated transport	Parasitic Infection Pathways
SLC6A11	IER2					CD22 mediated BCR regulation	Adaptive Immune System	Infectious disease
SCAF8	RENBP					Activation of the mRNA upon binding of the cap-binding complex and eIFs, and subsequent binding to 43S	Viral Infection Pathways	Signaling by Nuclear Receptors
RPL19	TOP3B					Classical antibody-mediated complement activation	Disease	Immune System
MYO9B	YARS2					Signaling by the B Cell Receptor (BCR)	Immune System	Innate Immune System
EPB41L4B	TMPRSS11E					Toll-like Receptor Cascades	Ion transport by P-type ATPases	SARS-CoV Infections
CNGB1	FTL					FCGR activation	RAB geranylgeranylation	Signal Transduction
MMP7	SH3BGRL					Role of LAT2/NTAL/LAB on calcium mobilization	Bacterial Infection Pathways	Signaling by Receptor Tyrosine Kinases
EP300	MYH11					Scavenging of heme from plasma		Formation of TC-NER Pre-Incision Complex
CRNKL1	SFN					Creation of C4 and C2 activators		TNF signaling
NTSR1	S100A8					Transcription of the HIV genome		Signaling by FGFR in disease
RTN1	SPINK2					Apoptosis		RNA Polymerase II Transcription Elongation
HS3ST3A1	PPT2					RHO GTPase Effectors		Formation of RNA Pol II elongation complex
GPSM2	FOXO4					Signaling by Rho GTPases		Regulated Necrosis
HIC2	KCNJ4					Immunoregulatory interactions between a Lymphoid and a non-Lymphoid cell		rRNA modification in the nucleus and cytosol
PRKCG	IGKV1D-33					Initial triggering of complement		Nuclear Events (kinase and transcription factor activation)
UTY	POLR2K					Signaling by Rho GTPases, Miro GTPases and RHOBTB3		TP53 Regulates Transcription of DNA Repair Genes
CENPQ	IFNG					RNA Polymerase II Pre-transcription Events		Gap-filling DNA repair synthesis and ligation in TC-NER
SLC2A5	EMD					Cell surface interactions at the vascular wall		Signaling by FGFR2
DDX5	RPS12					Role of phospholipids in phagocytosis		Dual incision in TC-NER
RGN	GPR34					SARS-CoV-2-host interactions		Constitutive Signaling by Aberrant PI3K in Cancer
COL4A5	CST6					FCERI mediated Ca+2 mobilization		Hemostasis
CCNB1	HPRT1					FCERI mediated MAPK activation		Transcription of the HIV genome
ZEB1	OPN1LW					Cell Cycle, Mitotic		Signaling by Insulin receptor
ERG	ARMCX6					Programmed Cell Death		Signaling by FGFR
CYTH1	OCA2					Viral mRNA Translation		Vesicle-mediated transport
KCNK3	PRSS1					Peptide chain elongation		Transcription-Coupled Nucleotide Excision Repair (TC-NER)
FGR	PROP1					Eukaryotic Translation Elongation		RNA Polymerase II Pre-transcription Events
COX15	UPK1A					Eukaryotic Translation Termination		DDX58/IFIH1-mediated induction of interferon-alpha/beta
KCNK6	PPP2R3B					FCGR3A-mediated IL10 synthesis		Global Genome Nucleotide Excision Repair (GG-NER)
PDE1C	TNFRSF10A					Selenocysteine synthesis		PI3K/AKT Signaling in Cancer
GDA	MT3					SARS-CoV-1-host interactions		RNA Polymerase I Promoter Escape
SLC15A2	ARL2BP					Nonsense Mediated Decay (NMD) independent of the Exon Junction Complex (EJC)		PI5P, PP2A and IER3 Regulate PI3K/AKT Signaling
SEMA4D	GAGE2E					Mitotic Metaphase and Anaphase		Adaptive Immune System
HEPH	IGLC3					Regulation of Complement cascade		Negative regulation of the PI3K/AKT network
MET	SSX4					Mitotic Anaphase		tRNA processing
TOB2	AKR1C4					Response of EIF2AK4 (GCN2) to amino acid deficiency		Toll Like Receptor 3 (TLR3) Cascade
PHYHIP	TAS2R7					Formation of a pool of free 40S subunits		Diseases of programmed cell death
ING3	TMEM69					FCGR3A-mediated phagocytosis		MyD88-independent TLR4 cascade
BANK1	CDK4					L13a-mediated translational silencing of Ceruloplasmin expression		NoRC negatively regulates rRNA expression
ADAM7	KRT31					Complement cascade		TRIF(TICAM1)-mediated TLR4 signaling
NINL	MSTO1					Leishmania phagocytosis		Negative epigenetic regulation of rRNA expression
MAP3K3	PTTG1					Parasite infection		Nucleotide Excision Repair
COPS7A	BCL2A1					GTP hydrolysis and joining of the 60S ribosomal subunit		RNA Polymerase I Promoter Clearance
WSCD1	ARHGEF5					Regulation of actin dynamics for phagocytic cup formation		RNA Polymerase I Transcription
GRM2	DUSP23					Nonsense-Mediated Decay (NMD)		Signaling by NTRK1 (TRKA)
IGSF3	DUSP12					Nonsense Mediated Decay (NMD) enhanced by the Exon Junction Complex (EJC)
LONP1	GADD45A					Formation of the cornified envelope
SRPK1	DYNLL1					Anti-inflammatory response favouring Leishmania parasite infection
RRP7A	EIF4EBP1					Late Phase of HIV Life Cycle
ZFYVE1	SOCS1					Leishmania parasite growth and survival
MED13L	IGHG3					Neutrophil degranulation
EVC	SAA1					FCERI mediated NF-kB activation
TEAD1	IDH3G					SARS-CoV-2 Infection
SORL1	NDUFB11					Fcgamma receptor (FCGR) dependent phagocytosis
PTCD3	MT1A					SARS-CoV-1 Infection
NFIA	KLF13					Transport of small molecules
CHD1	VCX2					HIV Life Cycle
SYN3	IGLV3-9					Potential therapeutics for SARS
UBA1	TAF7					G alpha (i) signalling events
SLC22A2	CAMK1					Cellular response to starvation
SERPINF1	SLC22A18					Protein localization
RPS6KA5	GSTA4					Cellular responses to stress
CACNG5	CCHCR1					Axon guidance
MAPKAPK2	TSC22D3					Regulation of expression of SLITs and ROBOs
LHFPL2	CTAG2					SARS-CoV-2 modulates host translation machinery
DIP2A	RGCC					Formation of the ternary complex, and subsequently, the 43S complex
TAOK3	OPRL1					Formation of TC-NER Pre-Incision Complex
STK25	TJP1					Nervous system development
PTPN22	ICOSLG					The citric acid (TCA) cycle and respiratory electron transport
CYP2F1	S100A6					Intrinsic Pathway for Apoptosis
ITGA3	AIMP2					Major pathway of rRNA processing in the nucleolus and cytosol
ZNF510	MCTS1					Fc epsilon receptor (FCERI) signaling
CDC25B	TYROBP					Signaling by FGFR in disease
BMP3	IGLV1-47					Translation initiation complex formation
STX8	GP9					rRNA processing in the nucleus and cytosol
RUNX3	CALML3					Formation of RNA Pol II elongation complex
SLK	TRPM1					Ribosomal scanning and start codon recognition
EFNB1	CRNN					RNA Polymerase II Transcription Elongation
PRKCB	CRYGA					Separation of Sister Chromatids
EIF4G3	FDPS					TP53 Regulates Transcription of DNA Repair Genes
POU3F1	SPRR1B					Synthesis of substrates in N-glycan biosythesis
ACSM3	RPS27					Gap-filling DNA repair synthesis and ligation in TC-NER
C5AR1						GPCR downstream signalling
A2M						Membrane Trafficking
NOL8						Semaphorin interactions
USP6NL						Signaling by FGFR2
SLCO2B1						Dual incision in TC-NER
BAZ1B						rRNA processing
ABCD4						Inhibition of DNA recombination at telomere
ROCK2						M Phase
ANXA3						Parasitic Infection Pathways
TEK						Leishmania infection
LARP7						Keratinization
TERF2IP						Diseases of signal transduction by growth factor receptors and second messengers
UGT2B7						Signaling by ROBO receptors
PHF20						RNA polymerase II transcribes snRNA genes
FOXK2						RHOG GTPase cycle
FEV						Signaling by FGFR
COL1A1						Hemostasis
SLC8A1						HIV Infection
PDCD5						Transcription-Coupled Nucleotide Excision Repair (TC-NER)
GTPBP1						Biosynthesis of the N-glycan precursor (dolichol lipid-linked oligosaccharide, LLO) and transfer to a nascent protein
GRK5						Transcriptional regulation by RUNX1
HES1						Signaling by GPCR
FGGY						Metabolism of RNA
AP1S2						DDX58/IFIH1-mediated induction of interferon-alpha/beta
ISL1						GPCR ligand binding
ALDOC						SLC-mediated transmembrane transport
ZNF212						Interferon gamma signaling
RFPL2						Signaling by Interleukins
SEL1L3						ER-Phagosome pathway
PDCD4						Amplification of signal from unattached kinetochores via a MAD2 inhibitory signal
TRAF5						Amplification of signal from the kinetochores
CIAO1						RHO GTPases activate PKNs
LGI2						Toll Like Receptor 10 (TLR10) Cascade
ANKRD6						MyD88 cascade initiated on plasma membrane
LTBP4						Toll Like Receptor 5 (TLR5) Cascade
GFPT2						Visual phototransduction
RBM10						TRAF6 mediated induction of NFkB and MAP kinases upon TLR7/8 or 9 activation
SIRT6						MyD88 dependent cascade initiated on endosome
ARHGEF9						Toll Like Receptor 7/8 (TLR7/8) Cascade
SLFN12						Transcriptional regulation by small RNAs
FAM98A						Toll Like Receptor 3 (TLR3) Cascade
EXOC3						Respiratory electron transport
VWA5A						Stimuli-sensing channels
RAD23B						Antigen processing-Cross presentation
STK17A						Toll Like Receptor 9 (TLR9) Cascade
NCOR2						Cell Cycle Checkpoints
C2CD3						TRIF(TICAM1)-mediated TLR4 signaling
CD38						MyD88-independent TLR4 cascade
TNFRSF9						Mitotic Spindle Checkpoint
CHRAC1						Nucleotide Excision Repair
NEFH						Interleukin-4 and Interleukin-13 signaling
CTDSP2						Telomere Maintenance
PKDREJ						Interleukin-1 signaling
DUSP4						Asparagine N-linked glycosylation
SSU72						EML4 and NUDC in mitotic spindle formation
TIAL1						Activation of anterior HOX genes in hindbrain development during early embryogenesis
ROR2						Activation of HOX genes during differentiation
FOXM1						Resolution of Sister Chromatid Cohesion
ZBTB48						Sensory Perception
SMUG1						Class A/1 (Rhodopsin-like receptors)
UFM1						Respiratory electron transport, ATP synthesis by chemiosmotic coupling, and heat production by uncoupling proteins.
AP3M2						G1/S Transition
USP14						Gene Silencing by RNA
MAOA
CORO2A
ETNK2
ANGPT4
DSTN
NR2E3
FRS2
ST8SIA4
RFXAP
GMPR
CDK8
EMC1
HDAC7
PLEKHG4
GRB2
TPM3
ORM1
EPB42
HSPD1
F2RL1
EIF1
FPGT
CHST15
CDK1
N4BP2L2
POLR2B
ZNF232
MZB1
GPN2
GDF10
OPHN1
ADH5
SHBG
P2RX3
DESI1
SLC16A5
GCC2
GAS2L1
WBP4
KIAA0100
PREP
RFX3
CD82
PMM1
COPS4
MYH6
MAP3K13
BCHE
SETDB1
LCMT1
TONSL
GCLM
EIF1AX
PPM1A
CPEB3
SRSF11
INTS1
BCL2
MMP16
CAMTA1
ORC1
ND3
GMPPA
AIPL1
SEC14L1
EMILIN1
DUSP5
TAF12
NDUFS4
PIK3CB
PXDN
FCN1
A4GALT
TOMM34
LIMD1
CARD8
XRN2
FUS
CD6
TOX3
RSRC1
COG1
CLCN4
CHST11
THRB
MMP15
PSMD11
NPR1
ASS1
AQP2
ALAD
GSTM4
TMEM59
CDC42BPA
SEC23IP
RGS4
CNOT1
UQCRC1
SLC13A4
DDX18
ZBTB11
ADAM23
TFR2
B3GALT5
SPTBN1
NCDN
LSM4
IRS1
TMEM104
SAMM50
HSF2
CDC42EP3
SRP72
POMT1
MFN2
RHOH
NUCB1
MTX1
CAPN1
DDHD2
PCDH18
CHST6
CDK17
RASIP1
UNC13B
TTLL4
HTR3A
ZBED1
SDC2
MAPK10
COX7A2
KDM2A
CACNB1
SETMAR
QKI
KDM6A
NCAM1
MED27
LAMB4
OFD1
ACADL
PDP1
ABHD12
AGT
AHCYL2
PEX16
KDM4B
CNTN2
TKTL1
FGF1
IL6R
CHRM1
CHRNB2
TM6SF1
NFIL3
DBH
CD53
COX10
GCA
GLG1
EPHA4
FANCC
RP9
GPATCH2
PSG3
ZNF227
CDH8
AGPS
MED14
HP1BP3
PCCB
IPO13
UNG
TSN
SPRY2
LZTFL1
XPC
GMFB
TDRKH
CCR3
PSG4
IGDCC3
ANKLE2
OSBP
AGTPBP1
NOP58
STAT5A
ASAH1
ADRA1A
PTPN2
SF3A3
GIPR
HCFC1
AHI1
SLC3A1
RGS14
KIF14
IL18BP
SCN11A
GFI1
HEATR5B
FHL1
PSMD5
HK3
RSU1
AHR
MAD2L1
RBPMS
PTPRH
EIF4A3
PRPF3
E4F1
ATP6V1C1
CHMP2B
ACO2
XCR1
ARID5A
UBE2N
NFE2L2
SH3PXD2A
SPINK5
LMO4
RBBP6
SKAP2
HP
HDAC3
BTK
KRCC1
TJP3
PIGL
CLCA1
PARG
HUS1
UIMC1
GOT2
CHRM4
ATP7B
POLD2
DCX
NFYC
ACOT2
KIN
KCNJ6
CCT4
KCNK10
CASP5
OR6A2
ETFA
BRD4
ZNF146
POLRMT
CYP19A1
ZAN
ARFRP1
EIF4E2
NPFFR2
KIF25
HRH2
HOXB5
MTMR6
SOX9
GJB5
CYP3A5
CUL4B
PITX1
FAU
PDGFRB
IL17D
DTNB
VRK2
RDX
PACSIN3
CELSR3
FBXO46
ITSN1
SVIL
OAS1
PHB2
ADCY3
DCTN1
CAMK2B
MRTO4
GRIP1
TTC3
TMEM248
IL23A
SRMS
DLST
WNT6
C5
ATP2B2
ANKRD26
TCP1
RGS20
CPVL
TRAM2
HCRTR1
FST
PAWR
MTMR12
LDLR
KLHL21
ASTN2
SCRN1
PI15
RER1
ELAVL2
RPN1
PMVK
TAB2
GPATCH8
EIF3D
KIAA0930
TANC2
KIF4A
PGM1
SNRPC
CPD
SNCAIP
DCT
KLHL28
DLGAP1
TANK
RCAN1
SERPINB13
SET
HSPA2
FAM120A
SERP1
SHH
SH2B1
TYRP1
TACR2
LAMTOR3
EIF2S1
POLR1A
PIGG
LGR5
JAK2
DPYSL4
TSHZ1
TM9SF4
ZNF264
BICD1
HERC6
CASP1
CD8A
ACADVL
LRP1B
PLA2G4C
PHGDH
JRK
ARHGAP25
XIAP
GPS1
RPS29
MKLN1
ATP6V0A2
SLC29A3
USH2A
NF1
SQLE
OLR1
TAOK2
SEPHS1
PPFIBP1
PLRG1
LYPD3
EHD2
SPG7
MAP4K3
KIAA0753
FGF12
CLK3
INPP5B
SNTA1
PPID
UBE2J1
IL20RA
HNRNPK
CACNG2
TCFL5
ELF1
KDELR1
NT5E
FOXN2
UTS2R
NCSTN
PARP4
CD83
SAFB2
IL18
NCK2
SLC35B1
IGFBP2
NOTCH2
SIGLEC1
KLRG1
CEP164
ADD1
TOR2A
ZNF136
KDM6B
PSMD12
E2F4
CLEC4M
ANP32A
MGP
TRPC1
TAC1
SOST
ACLY
HPCAL4
TRAIP
KIAA0232
FKBP5
SMS
ERCC8
MAPK7
NFAT5
PARD6A
NUB1
WIF1
STRN3
GCH1
FBXO3
CMKLR1
TYMS
TMOD2
FLI1
OR52A1
DGKQ
SCNN1B
MCM5
GPRIN2
CSNK2A2
CPA4
HERC3
SDK2
MELK
BAIAP3
CUL3
PODXL
CCT6B
CALCOCO2
SNCA
GPX2
SPATS2L
ITK
CLIC5
NR1D2
ARHGAP26
CDK16
FBXL5
BSDC1
RNF43
NDUFAF1
TRHDE
ZNF536
MAP2K4
PTPN4
ITGB2
STX5
EPB41L3
WSB1
CDKN2B
MAP3K6
PROS1
MAP6
VEGFA
PARVB
MORC1
PPP6R2
ELL
APOL1
SETBP1
CDH11
NDC80
CDS2
AHCTF1
ITGA2
AP2S1
MME
VAT1
GRIN2A
MAN2C1
KCTD2
ZNF18
NRXN1
ARSA
SUPT16H
SPTLC3
PHYH
SOCS3
POP4
NELL2
MAPK8IP2
RUVBL2
CGRRF1
MCAT
MRPS18C
WNT10B
RPAP1
EPN1
LAMA3
GAL
SLC14A2
COCH
RDH11
SRSF3
SLC11A1
SH3GL1
PCYT1B
SLC25A39
EIF3H
GSK3B
MBD2
GPD1L
AMOTL2
TNFAIP3
PIGT
ALAS1
MRPL37
KIF5C
NDUFV2
MATN4
DUSP10
GPM6A
CRLF3
PSMA5
FARS2
TRIP10
AMPD3
PIAS1
ADCYAP1R1
TESK1
MMP1
FBXO7
CDH20
CEP104
CA12
ZNF3
NCOA6
PPP4R1
HLA-DQA1
GCLC
HMGXB4
CNOT2
MAN1A2
ALDH5A1
SEC61A1
UPF1
ZMYND10
CTDP1
WNT16
CRTAP
ZNF75D
SNW1
ADAMTS6
TK2
RPP30
SLIT1
KRT86
CDC40
STMN1
GTPBP2
DPP6
PRRX2
ELK4
STK39
ACOX3
ADCY1
SRL
CR1
SLC22A3
HMBS
FAM13A
TOR1A
MRPL22
EFR3B
ACER3
PES1
DAAM2
AVL9
RFK
TCTN3
MAGEA10
WFS1
TRIM24
SLC22A5
FMNL1
KIF23
CHTOP
ATL1
GNLY
ASPN
GRAMD1C
VNN3
ITGA10
CDK18
PPARD
URB2
PHAX
ANXA2
HLCS
MCF2L
STK24
FH
STK10
AAAS
ABCD3
PTPN23
MTF2
DGCR8
GSR
FIG4
FAM20B
IGHMBP2
HES2
PDCD6
DCTN4
KCNH3
INTS7
AMPH
EIF2AK2
UCKL1
ASB4
PAM
IDO1
NUTF2
ALDH1L1
OBSL1
SLC23A1
ZNF84
THAP4
PPP1R15A
FCGR2A
MAN1A1
ATP11B
FBXO34
RB1CC1
POLR3A
RPE
PCDH12
EIF4E
CSDC2
ABHD5
ZDHHC1
IMPG2
WDR70
MRAS
TRAF6
AXL
LMNB1
ATP2C2
TELO2
SPAG5
F13A1
CSNK1E
SRP14
BRCA2
ACADM
XPO6
PIK3C2B
OGN
GIPC2
FMR1
DUSP3
FAM8A1
CHMP2A
ANKMY1
BBS9
USP15
SLC12A3
CR1L
CEND1
ENTPD6
UBN1
FAM184B
ERCC4
SLC31A1
MMP8
HACL1
ACY1
PPP5C
ST7L
GFOD1
ADAM29
PKN3
IRAK2
GHITM
MYO9A
BLMH
OCM2
NTRK2
ADCYAP1
MFGE8
SP110
PFKFB2
MIER2
KIAA0513
SH3BP2
IL10
PXMP4
WDR33
ANXA10
CNPY3
RTN2
PRPH2
IRX4
GOLGB1
DCAF4
TSKU
ETV3
APBB3
WDFY3
GPSM1
DPM1
CLIC4
TLE3
KLK7
ALOX5AP
LRP1
SHQ1
GP1BB
API5
THUMPD3
MOV10L1
ZNF16
TACC1
OLFM4
ITGAD
SAMHD1
PTBP3
EPC2
PAX6
KRT4
SCG2
SH3YL1
SERPINI1
MMP14
FMO3
NLK
DYNC1LI1
CAPNS1
SDF4
KCNK9
OR2C1
BIVM
NDST3
NBEA
AKT2
EGFR
VPS4B
GALNT6
SLC25A4
NDRG1
SESN1
APPL2
TNPO1
GBE1
CARD10
MRPL13
FARP2
CLASP1
SNX5
ACOT11
RAB6A
MAPKAPK3
NCAM2
PRKD2
CHML
CDK13
SIRT5
BCR
CAPN2
TMX3
DZIP1
SEC22C
GPR161
NKX3-1
CCNB2
FZD5
WDR74
PURA
DNPEP
RPL15
PRC1
ERBB2
CREB1
ABCB9
ADAMTS8
HOXC4
STAB1
NEO1
DDX3Y
MYT1L
CFL2
RASA2
LRRTM2
STAG1
UPB1
GIMAP4
LAT
DHX38
CLDN14
BTBD1
LPIN2
ZHX2
FCF1
LRRC49
CD28
SMARCA4
SLITRK3
MCOLN3
LRP8
TAGLN3
CHRDL2
MASP2
FAHD2A
CNTN1
ZNF211
AGL
BBS4
PSD4
PFDN1
MINPP1
RGS11
ITPKB
HS6ST1
AKR1D1
EML4
SGTA
STAT5B
ENPEP
PSMD6
SSB
FKBP3
SLC22A13
SKI
PLEKHB2
AKAP3
RPL28
OAS2
IPCEF1
NOX3
BIN2
UBOX5
TCERG1
KRT16
SP140
G6PD
RPRD1A
KLF5
ARHGAP29
CELA2B
PDE5A
FBLN2
PPP2R2A
EIF3J
HBE1
CPA3
TOM1L1
ROBO4
BCAT2
RTCA
NRG3
F10
GSC2
COMP
TMEM39B
THBS1
FARSA
CAMSAP2
TAL1
ACSL1
ARMCX1
ABCC5
HCFC2
RBBP7
ABL1
PTPRG
NCOR1
MOCOS
TXNRD1
SLC30A1
UBE2H
BRDT
KLHL18
SLC6A8
CALCR
CCNE2
MC2R
CDC45
TBX3
CRIP2
ELMO1
USP33
PPP1CB
DIO2
MAP3K12
UNC13A
ARF5
CCT3
ZNF121
SLC3A2
PIWIL2
IER5
CABIN1
SYNE1
MTHFD1L
MVK
RBM5
TUBGCP4
TSPYL1
RGS22
MOBP
NCOA1
SSR2
WDR44
HRH1
RNPEP
RASGRP3
GDF11
ADH4
MCM2
MED21
SYT11
SYF2
MCM4
DCAF13
SPTBN2
PDZD2
HTRA1
MCC
IFT88
CEP192
RPL9
SLC26A2
ATP2B4
KIAA0895
TARDBP
STAU1
SLC24A1
DDX21
CHMP1A
ARHGAP5
CETP
APOC2
PWP1
PTPN6
MTO1
HADHB
FAM50B
ADAR
BAHD1
PLXNB2
P2RX1
SLC15A3
GRIK3
GAS2
PDE10A
CACNB2
METAP2
EN2
RHOQ
TNIP1
TM9SF2
MAP3K4
PSKH1
MED15
ZBED4
GNG11
ITGAX
CLCN3
CASR
XRN1
CDK2
UNC50
IRF2
GNG7
ZER1
RUNX2
PGR
SOX1
ZNF99
GRK4
SRPX
PPP2CA
LRP12
FGF10
ODC1
SDC3
OGFOD1
ADORA2B
PHEX
ZFYVE16
RPUSD2
MECOM
POLE
THRA
POLH
TBC1D22A
DDX17
HIP1R
FILIP1L
ENO3
COL4A6
LRRC1
GAS1
ESRP1
DGKA
SGSH
MCF2
GALT
DET1
ZMYM4
STK32B
ZNF532
RAP2A
PLG
FECH
TYR
ATP6AP2
AZIN1
SLC7A7
CA8
SLC35C1
KIF1A
VCAN
UBE2A
HERC5
CDC42EP4
ASH2L
NHS
SLC1A3
CABYR
ADAM8
SFTPC
BCL7B
MAN2B2
SHPK
RGS12
PPP6R3
MAFG
BICD2
CDH7
ALKBH5
SHANK2
JUP
OSBP2
ACOXL
RAPGEF5
LRCH1
CHP1
CBX3
ZCCHC2
RBMXL2
MAP4K2
CHIC1
ACAP2
SULF1
KBTBD2
FGF13
PRDM5
UBE2E2
KIF3A
PDIA6
ACP1
PTGFRN
CDC23
SIGLEC5
ZMYM2
EHD1
DAGLA
NCK1
CDKN1A
LPL
FBXL3
CA5B
MPHOSPH9
CLEC2D
LSR
HCN4
CD8B
LIPC
EIF2B1
GSTZ1
CTRL
SLC6A12
PAK4
CD84
RASA1
FAM168A
MRPS21
NONO
MAGEA11
IMPA1
FAT1
MGAT3
CENPB
NREP
MBP
SIM2
GJC1
GATA2
SLC2A2
EXO1
SOSTDC1
CELSR2
STAM2
PIK3R1
SV2A
TAF1C
MAGEA12
HELZ
PTPRJ
FRMPD1
CSTB
PTRH2
DMD
STAMBP
TMEM50A
CENPI
ADCY2
HOOK1
GTF2E2
KLHL20
FPR2
KLHL5
FAM178B
CCNF
CRYL1
NFYB
KCNQ3
PPM1G
ABCB11
NOVA1
FZD3
NMT1
AKAP8
SNX8
CDH19
HADHA
SSH3
CFDP1
TFEB
RND2
ATG12
RNMT
MYH4
MASP1
LMCD1
ASTN1
SH3BGR
ZHX1
FOSB
ATRNL1
CAV2
SEMA3F
SLC27A2
ARHGAP35
CHRM3
NEURL1B
MARCO
MAPKBP1
HARS2
DCHS1
CPE
GNB1
TPPP
HPSE
ADNP
UST
GSTM5
BTD
LCAT
CALD1
AIG1
ST6GAL1
PMS1
NSMAF
EIF3E
SKIL
RPL31
HMGCS1
LY9
KDELR2
ATP2B3
PYGO1
RAB10
TLE4
CNNM3
ALAS2
TLK2
ZBTB7B
ST3GAL5
SH3GL2
RPN2
TYW1
HIBADH
IGFBP3
GAK
DEK
CRTC1
TNRC18P2
PSPC1
UPF2
SORBS3
ALB
C4BPA
CD101
CPT1A
C1QA
TERF1
ALMS1
KIF22
EIF3I
DNTT
DCN
EFR3A
SUCLG2
SEC61A2
COL11A1
UCP3
MLH1
TREM1
DEXI
VAMP7
CKMT2
AMPD2
ACTN1
CYB5A
SCN10A
TIMP4
NRBF2
SLIT2
PITPNC1
MKS1
CX3CR1
PDE1B
KCTD3
LIN7C
ITGAE
CCP110
SLC30A3
HMGXB3
DPPA4
CCIN
KCNMB4
FUT2
GALNS
STX6
PDK3
CASP4
TSFM
TSPAN17
TPR
MAP1S
BPI
TTC4
BRD3
BNC2
WDR3
MAGED1
TTC33
STMN2
KCNJ16
PCOLCE2
TNPO2
FABP2
FBXL4
ROR1
SYNM
MYO1D
UGT8
SAMD4B
HINT1
WNT7B
HEXA
GLP2R
USP39
SETD4
HNRNPU
CHCHD2
MAP2K3
FLT4
ATXN2L
SCAP
SLC4A4
RHOBTB1
PRCC
KAZN
AP2A2
CSNK2A1
ZBTB32
RFC5
BRAF
DDX56
PAX5
AAK1
RPL14
FBXO2
AOX1
RMND1
COL1A2
JRKL
MAFF
TMOD3
GMEB1
EEA1
CRB1
KLK3
IL1R1
GEMIN5
LTBP3
KTN1
DDX20
MYBBP1A
PHKB
PHF11
PASK
TBC1D8B
EHHADH
USP8
LAPTM4B
ITGB5
BAIAP2
YIPF3
FKBP2
SI
GGT5
XPO7
GULP1
KCNE4
GPR75
KCNS3
BAAT
NEK2
ARID1A
MBD1
ITGAL
RCN2
SHMT2
NDUFA5
ZBTB40
ND5
COL12A1
SMAD6
CHST3
MAP3K9
ABLIM1
ADAMTS7
BTAF1
MAST3
VEGFB
RBMS1
COLQ
NRXN2
ZNF22
MAEA
DRG2
PSD3
CPSF2
AGR2
SAFB
PNP
HDLBP
FANCD2
HECW1
ANKZF1
TRMT2A
HMGB1
ACTR2
MEF2C
EIF2D
METTL1
LBR
3
CBFA2T3
RAP1GDS1
AFF3
DARS2
MYB
KLF3
CDC25A
FZR1
ESPL1
ST8SIA5
TBC1D19
ARHGEF10L
ATOX1
ERBB4
KANK1
MAP4
ACTR3
UGCG
ZNF225
ZAP70
GPHN
PTN
LPP
ORC3
PTPRCAP
IL12RB1
HECA
RAE1
ATRX
DFFB
EIF4EBP2
TNIK
ACTN3
ELP4
RYK
THEM6
RPL10A
IRS4
BID
MACF1
AIFM1
SEC24D
MDFIC
LAMA2
HSPB8
ZDHHC2
MBNL2
ADD3
TAF4B
KLK6
ATP6V0D1
RLBP1
MTA2
RAP1A
MALT1
AXIN1
ARVCF
TRIO
POLR1C
KANSL2
NUBP2
NID1
TUBGCP3
MMP13
ZNF473
C8A
MTM1
HOXC13
CLGN
SLC25A37
TFDP2
AP1G1
ENPP4
SMARCC1
USF2
ND1
FHL3
POLG2
CD4
RAD51B
ERC2-IT1
DSP
NDST1
IRF1
PTPRE
PTK2B
FAM20A
PELP1
SDHB
ZNF230
SOX4
MBL2
RNF41
TSPAN3
THOC5
MSN
MFSD6
FBXW8
SERINC3
RHOF
SMARCD1
USP20
TPP2
GTF2E1
PKD1
ATAD2B
CHSY1
MYOM1
KCNIP3
GPNMB
TTF2
SFPQ
SLC39A14
RGS16
EXT2
URB1
DIAPH2
PTPN12
ACVRL1
ABL2
CRYZL1
CRY2
PTPRZ1
MECP2
PSMA1
LAMP1
FCGR2B
DIP2C
MAP3K5
ALKBH1
NOS1
CA14
BMPR1A
TIMP3
STAG2
FUBP3
HRK
ABCG1
RGS3
NFATC1
ARHGEF12
CCR9
CD55
RPS23
LYPLA1
RPP40
SYNGR3
INTU
EML1
SMAD3
RALY
NUP93
LNPEP
CTDSPL2
TBX5
TBC1D12
ZCCHC4
FBXO22
CDK12
PLCG1
COQ7
TAGLN2
SLC16A7
CACNB3
NEDD4
ZNF43
ITGB4
NEK4
RBBP9
PRKAR2A
ATP6V0B
PEX14
THYN1
PAFAH1B1
DRD5
UBE2I
FBLIM1
PLTP
MUC3A
ANGPTL3
MYO6
MINK1
GLRX2
SLC25A1
RAP1GAP2
EZH2
ATP11A
GRB7
ZFP37
MYO1C
RBM23
ZNF154
KIFAP3
GLRA2
BTN3A2
SYT5
PON1
ATP4A
CSTF3
HBEGF
PI4KA
PRKCI
OSMR
GNPDA1
COMMD2
DDAH1
MGAT1
ALDH4A1
TIPARP
PGAP2
CHEK1
NEIL3
EXD2
COPA
RTN3
SLC26A3
RASD2
KIF11
IPO8
SKP2
ZNF175
PSMB6
SLC40A1
MAP3K14
PPP1R8
NOVA2
CD36
PIBF1
PDE6D
CCT2
PRKG2
DCAF12
SLCO3A1
MBTPS1
TNFSF15
FANCL
NCF2
SH3GLB1
SLC12A6
MRPL48
XRCC6
SUPT5H
URI1
PIK3C3
SOS2
PAX9
NEFM
TNNC2
USP16
MRPL28
ANKRD28
STMN3
RAB14
TRAF3
ZIM2
LETM1
GALNT5
CXCR2
PLXNB1
USP10
SND1
MPPED1
B4GALT1
CNGB3
CHD3
BCAP31
SLC25A44
CXXC1
STAT4
CD40
FAT2
DYNC1LI2
ZMYND8
VSNL1
PDXK
GATAD2A
PIH1D1
EFTUD2
ZNF609
PRMT2
FGB
EXOSC10
COX17
ITGA1
ECE2
EPHA5
OVGP1
FOLR1
TMCC2
TCF12
PACS2
HAL
SNRPF
BCL2L2
ATG4B
LSG1
HIRA
GALR1
MERTK
GRIN2C
ARMC8
BAG1
VPS36
SLC47A1
CORO2B
ALOX15
PAN2
DMPK
RNF144A
SMC1A
ITGA8
PRKCD
LPXN
DSC2
RBMS2
GRIK4
COL4A3
MYO10
SMYD5
RPS13
PEX1
TUSC2
OLFM1
CRHR2
RET
RBM19
RUNX1
PRKAA1
SNX10
ATP2C1
CYP4F3
ALDH1A2
GABRG1
MYO16
DBF4
CROT
MAPK9
SLC12A2
RIPK2
CNGA1
GLP1R
CSTF2T
PTGFR
TRIM37
IREB2
PDCD7
GRSF1
PSMC6
ABCB1
CNR1
GPR12
ABCC4
DLG3
SSR3
MSI1
TRAT1
PCLO
DYRK2
ARIH2
MTF1
KLF6
ANXA9
THBD
PIK3C2A
ITGB7
ABCD2
SCNN1D
NOL3
HUWE1
CDH17
FAAH
BHLHE22
CD180
POLA1
TMPO
ASPH
FLOT2
RRAS2
OXCT1
LEPR
LTBP2
SRP68
ARPC5
SV2B
SYNGR2
PDE9A
ABCA8
NDUFS2
UBR5
PRPF4B
SLC43A3
NRBP1
KDM1A
LEF1
ZNF20
SLC22A8
MRPS7
EPS8L1
SERPINB2
MAPK14
PITX2
MYBPC3
FABP3
GTF2F2
SATB2
CLCN2
ANXA6
ABTB2
AP4B1
AP2A1
SLC25A13
SMPD1
BHMT2
TH
MOCS3
COL6A2
FZD7
CDH18
CHL1
RAPGEF1
TBC1D2B
AKAP10
DLG4
STC1
SPOCK3
SLC13A2
GSN
TMEM8B
SMARCA5
WWC1
PLEKHG3
PLS1
DGKZ
TCP11L1
CWF19L1
MYH3
GPKOW
SPON1
ANK2
SH3GL3
RAB23
[truncated: 4,111 more rows]

## Sheet: Patient 1 mRNA + Reactome
Shared	ExCy	ExoEasy	Fujifilm	UC		ExCy	ExoEasy	Fujifilm	UC
SLMAP	CST7	IGLC7	LY6K	0		Metabolism	Translation	Immune System	0
SAMD4A	ID1	HIGD1B	MT1JP			Metabolism of amino acids and derivatives	Disease	Signal Transduction
FARP1	MANF	POLR2J	SPAG11B			Selenoamino acid metabolism	Metabolism	Disease
KCNMA1	CRABP1	SPRR2B	CD1A			Translation	Adaptive Immune System	Vesicle-mediated transport
ERAL1	MUC2	CCDC85B	CCL19			Formation of a pool of free 40S subunits	Viral Infection Pathways	Adaptive Immune System
LRRC41	PGLYRP1	RPLP2	ALX1			GTP hydrolysis and joining of the 60S ribosomal subunit	Eukaryotic Translation Termination	Infectious disease
SLC25A3	RNU6-2	LGALS2	LIM2			Metabolism of RNA	ER-Phagosome pathway	Metabolism
ESYT1	HOXA5	HNRNPH1	MT1G			L13a-mediated translational silencing of Ceruloplasmin expression	SRP-dependent cotranslational protein targeting to membrane	Viral Infection Pathways
UQCR11	CLDN10	IGHV4-28	RAB38			Eukaryotic Translation Initiation	Metabolism of proteins	Hemostasis
SCAF8	SMS	NDUFB7	NENF			Cap-dependent Translation Initiation	Antigen processing-Cross presentation	Cytokine Signaling in Immune system
MYO9B	MAB21L2	MRPS21	PMVK			Cellular responses to stimuli	Signal Transduction	Innate Immune System
GPSM2	NDUFAF1	TCF20	GPX2			Infectious disease	Infectious disease	SARS-CoV Infections
HIC2	GBX2	IL9	AREG			Viral Infection Pathways	FCERI mediated NF-kB activation	Membrane Trafficking
KCNK3	GUCA2A	TRMT112	SOCS3			Selenocysteine synthesis	Influenza Viral RNA Transcription and Replication	Signaling by Interleukins
KCNK6	SLC25A24	S100A8	BLK			Disease	Metabolism of RNA	Metabolism of proteins
PDE1C	LALBA	SHMT1	CKS2			Eukaryotic Translation Elongation	Influenza Infection	Binding and Uptake of Ligands by Scavenger Receptors
GDA	AMY1C	IGLV3-27	SSX3			Regulation of expression of SLITs and ROBOs	Signaling by the B Cell Receptor (BCR)	Gene expression (Transcription)
SEMA4D	SLC10A1	HTR2B	RPS3A			Viral mRNA Translation	Fc epsilon receptor (FCERI) signaling	Signaling by Receptor Tyrosine Kinases
NINL	OCM2	HAND1	TRDV2			Eukaryotic Translation Termination	Immunoregulatory interactions between a Lymphoid and a non-Lymphoid cell	RNA Polymerase II Transcription
COPS7A	EIF3J	SPRR2A	GPR84			Peptide chain elongation	SARS-CoV Infections	Signaling by the B Cell Receptor (BCR)
WSCD1	PSMD10	HPRT1	KLHL20			Nonsense Mediated Decay (NMD) independent of the Exon Junction Complex (EJC)	rRNA processing in the nucleus and cytosol	Generic Transcription Pathway
GRM2	CDK7	OPN1LW	APOA4			Major pathway of rRNA processing in the nucleolus and cytosol	rRNA processing	Antigen activates B Cell Receptor (BCR) leading to generation of second messengers
ZFYVE1	MED31	IGKV4-1	NFKBIA			Response of EIF2AK4 (GCN2) to amino acid deficiency	Immune System	Neutrophil degranulation
MED13L	ARG2	NDUFA2	TRAV20			rRNA processing in the nucleus and cytosol	Complex I biogenesis	Parasitic Infection Pathways
PTCD3	DCXR	IKBKG	S100A12			Cellular responses to stress	CD22 mediated BCR regulation	Leishmania infection
NFIA	FOXH1	FDFT1	UQCRH			rRNA processing	Classical antibody-mediated complement activation	Leishmania phagocytosis
SYN3	SNRPB2	RPS4Y1	KIF26B			SRP-dependent cotranslational protein targeting to membrane	Signaling by FGFR2	FCGR3A-mediated phagocytosis
RPS6KA5	STMN2	TIMM8A	IER2			Nonsense-Mediated Decay (NMD)	Scavenging of heme from plasma	Parasite infection
CACNG5	MT2A	LILRB3	TMEM160			Nonsense Mediated Decay (NMD) enhanced by the Exon Junction Complex (EJC)	Creation of C4 and C2 activators	Interleukin-4 and Interleukin-13 signaling
LHFPL2	RPL10A	VAMP5	TOP3B			Signaling by ROBO receptors	FCGR activation	Regulation of actin dynamics for phagocytic cup formation
STK25	LAPTM4A	GZMB	PLP2			Influenza Viral RNA Transcription and Replication	Role of LAT2/NTAL/LAB on calcium mobilization	Anti-inflammatory response favouring Leishmania parasite infection
SLK	TMPRSS11E	PDXDC1	DUSP2			Developmental Biology	Innate Immune System	Leishmania parasite growth and survival
PRKCB	CLDN2	RNF181	MYOT			Influenza Infection	Signaling by FGFR	Platelet activation, signaling and aggregation
EIF4G3	PABPC3	KLF13	FTL			Cellular response to starvation	Initial triggering of complement	FCERI mediated NF-kB activation
ROCK2	MRPS18A	SEC61B	STUB1			Metabolism of proteins	Developmental Biology	Fcgamma receptor (FCGR) dependent phagocytosis
TEK	RNF113A	TFF1	GPKOW			Signal Transduction	Role of phospholipids in phagocytosis	Influenza Infection
FOXK2	PRLH	RRN3	PLA2G4A			Axon guidance	FCERI mediated Ca+2 mobilization	CD22 mediated BCR regulation
SLC8A1	CSH1	RASSF7	IGHV4-39			Nervous system development	FCERI mediated MAPK activation	SARS-CoV-2 Infection
GRK5	RPL36AL	S100A5	CAMP			Formation of the ternary complex, and subsequently, the 43S complex	Antigen activates B Cell Receptor (BCR) leading to generation of second messengers	Classical antibody-mediated complement activation
ANKRD6	GIMAP2	MT1M	RPL30			Ribosomal scanning and start codon recognition	Viral mRNA Translation	Post-translational protein modification
LTBP4	MAOB	HCAR3	SPCS1			Translation initiation complex formation	FCGR3A-mediated IL10 synthesis	FCGR activation
GFPT2	BST2	HLA-DQB1	CXCR5			Activation of the mRNA upon binding of the cap-binding complex and eIFs, and subsequent binding to 43S	Selenocysteine synthesis	Creation of C4 and C2 activators
1	NUDT11	TADA2A	HNF1A			Cell-cell junction organization	Eukaryotic Translation Elongation	Role of LAT2/NTAL/LAB on calcium mobilization
RAD23B	ORMDL2	ZNF140	GADD45G			RHOG GTPase cycle	Peptide chain elongation	Metabolism of RNA
NCOR2	EMD	GZMA	COX6B1			Cell junction organization	Class A/1 (Rhodopsin-like receptors)	Scavenging of heme from plasma
C2CD3	RPS12	B4GALT3	KCNJ4			Biological oxidations	Nonsense Mediated Decay (NMD) independent of the Exon Junction Complex (EJC)	Extra-nuclear estrogen signaling
CD38	MAGEA6	IGLV4-3	NUBP1			SARS-CoV-1-host interactions	Binding and Uptake of Ligands by Scavenger Receptors	Immunoregulatory interactions between a Lymphoid and a non-Lymphoid cell
TNFRSF9	IGHV4-4		NUP160			Phase I - Functionalization of compounds	Nonsense Mediated Decay (NMD) enhanced by the Exon Junction Complex (EJC)	Fc epsilon receptor (FCERI) signaling
CTDSP2	MRPL49		IGKV3D-15			Respiratory electron transport	GTP hydrolysis and joining of the 60S ribosomal subunit	Initial triggering of complement
PKDREJ	ATP4B		VPS28			Immune System	Formation of a pool of free 40S subunits	Interferon Signaling
DUSP4	COX5B		ABCD1			SARS-CoV Infections	Toll Like Receptor 2 (TLR2) Cascade	Role of phospholipids in phagocytosis
ANGPT4	TRAJ56		CDKN1C			Respiratory electron transport, ATP synthesis by chemiosmotic coupling, and heat production by uncoupling proteins.	Leishmania phagocytosis	SARS-CoV-2-host interactions
FRS2	MSRA		DHDH			Cell-Cell communication	Nonsense-Mediated Decay (NMD)	FCERI mediated Ca+2 mobilization
ST8SIA4	PRELID1		HLA-DRB1			Cytokine Signaling in Immune system	FCGR3A-mediated phagocytosis	FCERI mediated MAPK activation
EPB42	CLDN20		NDUFA3			SARS-CoV-1 Infection	Respiratory electron transport	Interferon gamma signaling
F2RL1	HLA-B		CANX			Death Receptor Signaling	Parasite infection	Programmed Cell Death
FPGT	FICD		FOXD1			Protein localization	L13a-mediated translational silencing of Ceruloplasmin expression	Cellular responses to stimuli
CHST15	SIGLEC7		LRRC37A			SARS-CoV-2 modulates host translation machinery	Toll Like Receptor TLR1:TLR2 Cascade	Class I MHC mediated antigen processing & presentation
N4BP2L2	MAGED2		GATA4			The citric acid (TCA) cycle and respiratory electron transport	Complement cascade	FCGR3A-mediated IL10 synthesis
GPN2	ANP32B		PRSS1			Immunoregulatory interactions between a Lymphoid and a non-Lymphoid cell	Metabolism of amino acids and derivatives	Respiratory electron transport
GCC2	CES1		INSL3			RAC1 GTPase cycle	Regulation of Complement cascade	Regulation of Complement cascade
KIAA0100	IGLV3-21		YEATS4			Complex I biogenesis	Regulation of actin dynamics for phagocytic cup formation	GPCR downstream signalling
PREP	PROP1		PUF60			Metabolism of polyamines	Toll Like Receptor TLR6:TLR2 Cascade	Developmental Biology
RFX3	UTF1		IRX5			Peptide ligand-binding receptors	Response of EIF2AK4 (GCN2) to amino acid deficiency	Complement cascade
MAP3K13	UGT2B10		SMPD2			Interferon Signaling	MyD88:MAL(TIRAP) cascade initiated on plasma membrane	Toll Like Receptor TLR6:TLR2 Cascade
PPM1A	PTMS		FTH1			Cellular response to chemical stress	Class I MHC mediated antigen processing & presentation	MyD88:MAL(TIRAP) cascade initiated on plasma membrane
MMP16	ENDOG		ZFPL1			G2/M Transition	Selenoamino acid metabolism	SRP-dependent cotranslational protein targeting to membrane
ND3	AP4M1		UXT			SARS-CoV-2-host interactions	Eukaryotic Translation Initiation	Toll Like Receptor 2 (TLR2) Cascade
AIPL1	MAGEA3		PCSK1N			Mitotic G2-G2/M phases	Cap-dependent Translation Initiation	Toll Like Receptor TLR1:TLR2 Cascade
SEC14L1	RPL24		GNG3			mRNA Splicing - Major Pathway	Respiratory electron transport, ATP synthesis by chemiosmotic coupling, and heat production by uncoupling proteins.	RAF/MAP kinase cascade
EMILIN1	ARHGEF5		MYEOV			Mitochondrial protein import	Formation of the cornified envelope	MHC class II antigen presentation
FCN1	IGLV8-61		PLCD1			mRNA Splicing	Anti-inflammatory response favouring Leishmania parasite infection	MAPK1/MAPK3 signaling
LIMD1	CRABP2		PMAIP1			Nuclear Envelope (NE) Reassembly	Leishmania parasite growth and survival	Respiratory electron transport, ATP synthesis by chemiosmotic coupling, and heat production by uncoupling proteins.
CARD8	TCL1A		SOCS1			Interferon alpha/beta signaling	GPCR ligand binding	Processing of Capped Intron-Containing Pre-mRNA
RSRC1	CBR3		IGHG3			Hemostasis	Fcgamma receptor (FCGR) dependent phagocytosis	Signaling by GPCR
COG1	PRPF31		RBFOX2			RHOC GTPase cycle	Toll Like Receptor 4 (TLR4) Cascade	Cardiac conduction
CLCN4	SLC35A2		SLN				Estrogen-dependent gene expression	Influenza Viral RNA Transcription and Replication
AQP2	NDUFB11		SNX12				Potential therapeutics for SARS	Golgi-to-ER retrograde transport
ALAD	IMP3		APEX2				Cellular response to starvation	Transport of small molecules
GSTM4	TIMM17B		POU3F4				Protein localization	RHO GTPases Activate Formins
TMEM59	IGLV10-54		POU1F1				Toll-like Receptor Cascades	SARS-CoV-1 Infection
SEC23IP	HCRT		NPPB				Regulation of expression of SLITs and ROBOs	Toll Like Receptor 4 (TLR4) Cascade
F7	IVL		PLCH2				The citric acid (TCA) cycle and respiratory electron transport	MAPK family signaling cascades
RGS4	OR8B2		MAPT				Major pathway of rRNA processing in the nucleolus and cytosol	Antigen processing: Ubiquitination & Proteasome degradation
CNOT1	TPSG1		CTAG2				Cell surface interactions at the vascular wall	G alpha (i) signalling events
DDX18	FTHL17		TUBA1B				SARS-CoV-2-host interactions	Potential therapeutics for SARS
ADAM23	GPX7		SNRPE				mRNA Splicing - Major Pathway	Death Receptor Signaling
TFR2	PNMT		RAB33A				mRNA Splicing	G alpha (s) signalling events
B3GALT5	RPS26		IGLV7-46				ESR-mediated signaling	Cellular responses to stress
IRS1	OPTC		TJP1				Leishmania infection	HCMV Infection
CDC42EP3	GNG4		RPH3AL				GPCR downstream signalling	Axon guidance
DDHD2	VSIG4		S100A6				Signaling by ROBO receptors	Toll-like Receptor Cascades
CHST6	PNRC1		S100A11				Keratinization	Gap junction trafficking and regulation
UNC13B	IGKV2D-24		ALKBH4				Parasitic Infection Pathways	Metabolism of non-coding RNA
KDM2A	CRYGB		GAR1				Signaling by GPCR	Nervous system development
QKI	AIMP2		ACYP1				Processing of Capped Intron-Containing Pre-mRNA	SARS-CoV-2 modulates host translation machinery
KDM6A	MAGEC2		JUNB				SARS-CoV-2 Infection	Signaling by Non-Receptor Tyrosine Kinases
OFD1	RLN2		ETHE1				Signaling by Nuclear Receptors	Apoptotic execution phase
ACADL	MFAP4		MDK				Cellular responses to stimuli	snRNP Assembly
ABHD12	BDH1		IGLV3-19				G alpha (i) signalling events	Factors involved in megakaryocyte development and platelet production
AHCYL2	TRAPPC12		IGLV2-11					Fatty acid metabolism
KDM4B	FADD		CRK					Signaling by PTK6
FANCC	GNMT		PFN1					Apoptosis
GPATCH2	TIMM8B		ARAF					The citric acid (TCA) cycle and respiratory electron transport
AGPS	FAM189A1		ARL17A					COPI-independent Golgi-to-ER retrograde traffic
HP1BP3	ARHGDIA		TMSB4X					Golgi Associated Vesicle Biogenesis
ANKLE2	COX6A2		DUSP9					TNF signaling
AGTPBP1	MAD2L1BP		ARMCX2					Chemokine receptors bind chemokines
PTPN2	CST2		TMA7					Iron uptake and transport
PIGF	BRF2		SPRR1B					Cell surface interactions at the vascular wall
RGS14	CD69		MMP9					rRNA processing in the nucleus and cytosol
SCN11A	TMED1							Arachidonic acid metabolism
ACO2	SPRR2E							Peptide ligand-binding receptors
NFE2L2	TUBB4A							GABA receptor activation
SH3PXD2A	CSF2							Kinesins
RBBP6								Neurotransmitter receptors and postsynaptic signal transmission
TJP3								rRNA processing
TFEC								mRNA Splicing - Major Pathway
DCX								Intra-Golgi and retrograde Golgi-to-ER traffic
KCNJ6								Muscle contraction
KCNK10								RAB geranylgeranylation
CASP5								mRNA Splicing
POLRMT								Diseases of signal transduction by growth factor receptors and second messengers
CYP3A5								Nuclear Envelope (NE) Reassembly
CUL4B								ESR-mediated signaling
PITX1								Signaling by ROBO receptors
PACSIN3								Interferon alpha/beta signaling
ITSN1								trans-Golgi Network Vesicle Budding
SVIL								Transcriptional regulation by RUNX1
OAS1								GPCR ligand binding
ADCY3								DDX58/IFIH1-mediated induction of interferon-alpha/beta
C5								Oncogenic MAPK signaling
PAWR								TP53 Regulates Metabolic Genes
TLK1								Metabolism of lipids
MTMR12								Platelet homeostasis
ASTN2								Peptide hormone metabolism
SCRN1								Peptide chain elongation
KIAA0930								Signaling by TGF-beta Receptor Complex
DLGAP1								Viral mRNA Translation
HSPA2								Opioid Signalling
SHH								Transmission across Chemical Synapses
LAMTOR3								Chaperonin-mediated protein folding
POLR1A								Eukaryotic Translation Termination
LGR5								Eukaryotic Translation Elongation
ZNF264								Selenocysteine synthesis
BICD1								SARS-CoV-1-host interactions
LRP1B								Toll Like Receptor 5 (TLR5) Cascade
JRK								Nonsense Mediated Decay (NMD) independent of the Exon Junction Complex (EJC)
ARHGAP25								MyD88 cascade initiated on plasma membrane
CA9								Toll Like Receptor 10 (TLR10) Cascade
SPAG6								p75 NTR receptor-mediated signalling
MKLN1								Protein folding
USH2A								Downstream TCR signaling
NF1								TRAF6 mediated induction of NFkB and MAP kinases upon TLR7/8 or 9 activation
SPG7								Formation of a pool of free 40S subunits
CLK3								MyD88 dependent cascade initiated on endosome
INPP5B								COPI-dependent Golgi-to-ER retrograde traffic
HNRNPK								Response of EIF2AK4 (GCN2) to amino acid deficiency
FOXN2								Toll Like Receptor 3 (TLR3) Cascade
UTS2R								Toll Like Receptor 7/8 (TLR7/8) Cascade
PARP4								Potassium Channels
SAFB2								TRIF(TICAM1)-mediated TLR4 signaling
SIGLEC1								Translation
CEP164								MyD88-independent TLR4 cascade
ADD1								Toll Like Receptor 9 (TLR9) Cascade
PSMD12								Signaling by Nuclear Receptors
HPCAL4								Signaling by NTRK1 (TRKA)
KIAA0232								HCMV Late Events
MAPK7								Asparagine N-linked glycosylation
WIF1								GTP hydrolysis and joining of the 60S ribosomal subunit
CMKLR1								L13a-mediated translational silencing of Ceruloplasmin expression
SCNN1B								Interleukin-1 signaling
CSNK2A2								EML4 and NUDC in mitotic spindle formation
BAIAP3								Nonsense-Mediated Decay (NMD)
CUL3								Nonsense Mediated Decay (NMD) enhanced by the Exon Junction Complex (EJC)
ITK								Signaling by TGFB family members
ARHGAP26								Cap-dependent Translation Initiation
TRHDE								Rab regulation of trafficking
UQCRQ								RHO GTPase Effectors
PTPN4								Selenoamino acid metabolism
MAP6								Eukaryotic Translation Initiation
VEGFA								TCR signaling
PARVB								Resolution of Sister Chromatid Cohesion
SETBP1								Platelet degranulation
CDH11								Class A/1 (Rhodopsin-like receptors)
CDS2
AHCTF1
GRIN2A
NRXN1
SPTLC3
EPN1
LAMA3
GAL
SLC14A2
COCH
RDH11
SRSF3
PCYT1B
GSK3B
GPD1L
TNFAIP3
KIF5C
NDUFV2
HLA-DQA1
CNOT2
MAN1A2
ALDH5A1
CTDP1
ADAMTS6
SLIT1
STMN1
ELK4
ADCY1
CR1
FAM13A
EFR3B
ACER3
AVL9
RFK
WFS1
TRIM24
GRAMD1C
ZDHHC17
ARHGDIB
CDK18
ANXA2
HLCS
MCF2L
FIG4
EGR4
PDCD6
ALDH1L1
OBSL1
ZNF84
ATP11B
RPE
CSDC2
TRAF6
AXL
SRP14
BBS9
USP15
SLC31A1
CBX4
GHITM
NTRK2
KIAA0513
SH3BP2
DHH
WDR33
GOLGB1
DCAF4
HIC1
LRP1
SAMHD1
PTBP3
SH3YL1
DYNC1LI1
CAPNS1
KCNK9
AKT2
VPS4B
GALNT6
NDRG1
SESN1
FARP2
CHML
CDK13
SIRT5
MSRB2
TMX3
PURA
DNPEP
ERBB2
CREB1
MYT1L
LAT
CD28
SLITRK3
LRP8
CHRDL2
CNTN1
ZNF211
PSD4
HS6ST1
EML4
PSMD6
PLEKHB2
OAS2
IPCEF1
BIN2
RPRD1A
ARHGAP29
PPP2R2A
GSC2
SNX11
ABCC5
HCFC2
ABL1
PTPRG
NCOR1
MC2R
ELMO1
UNC13A
CCT3
SLC3A2
IER5
SYNE1
RBM5
TSPYL1
RGS22
SSR2
GDF11
SYT11
PDZD2
RPL9
SLC26A2
ATP2B4
TARDBP
CHMP1A
MTO1
ADAR
P2RX1
GRIK3
PDE10A
MED15
ITGAX
CLCN3
ZER1
RUNX2
PGR
SOX1
ZNF99
PPP2CA
LRP12
FGF10
POLH
HIP1R
FILIP1L
DET1
RAP2A
FECH
AZIN1
KIF1A
VCAN
NHS
SLC1A3
RGS12
CDH7
ACOXL
SULF1
FGF13
PDIA6
HCN4
LIPC
GSTZ1
CD84
FAM168A
MGAT3
NREP
GJC1
EXO1
SOSTDC1
CELSR2
STAM2
SV2A
HELZ
FRMPD1
STAMBP
HOOK1
NFYB
KCNQ3
FZD3
NMT1
SSH3
CFDP1
HDAC1
RNMT
MASP1
SHOX
ZHX1
ARHGAP35
CHRM3
GNB1
ADNP
UST
EIF3E
POLR3F
RAB10
TLE4
CNNM3
IGFBP3
DEK
CD101
CPT1A
TERF1
ALMS1
SUCLG2
FOXF2
TREM1
CYB5A
SCN10A
SLIT2
PITPNC1
CX3CR1
LIN7C
STX6
PDK3
TPR
BNC2
KCNJ16
ROR1
MYO1D
UGT8
HEXA
HNRNPU
MAP2K3
SLC4A4
KAZN
BRAF
PAX5
AAK1
RPL14
JRKL
TMOD3
CRB1
LTBP3
PHKB
PASK
USP8
GULP1
NEK2
ARID1A
NDUFA5
ND5
COL12A1
CHST3
TRIM62
ADAMTS7
RBMS1
COLQ
NRXN2
MAEA
DRG2
HYAL1
PSD3
CPSF2
AGR2
GBX1
HDLBP
ACTR2
EIF2D
METTL1
RAP1GDS1
AFF3
CDC25A
ST8SIA5
ADAM30
ARHGEF10L
ERBB4
TSPAN32
MAP4
ACTR3
ZNF225
LPP
EIF4EBP2
TNIK
RYK
MACF1
CXCL14
SEC24D
MRPL4
LAMA2
MTA2
AXIN1
TRIO
KANSL2
AP1G1
SMARCC1
ND1
RNF41
TSPAN3
SERINC3
TPP2
ATAD2B
TTF2
EXT2
DIAPH2
PTPN12
ACVRL1
ABL2
PTPRZ1
FCGR2B
DIP2C
NOS1
TIMP3
NFATC1
SYNGR3
INTU
EML1
RALY
NUP93
LNPEP
TBC1D12
PLCG1
SLC16A7
NEDD4
ITGB4
MUC3A
RAP1GAP2
ZFP37
RBM23
BTN3A2
PON1
ZC3H3
MGAT1
NOVA2
MBTPS1
TNFSF15
FANCL
SH3GLB1
SOS2
USP16
B4GALT1
FAT2
PDXK
EFTUD2
COX17
ITGA1
TMCC2
PACS2
POU4F1
GALR1
GRIN2C
SLC47A1
SMC1A
RBMS2
COL4A3
SMYD5
TUSC2
CRHR2
RBM19
RUNX1
PRKAA1
SNX10
ATP2C1
SLC12A2
GLP1R
TRIM37
IREB2
GRSF1
GPR12
ABCD2
ASPH
LEPR
LTBP2
ZDHHC4
KDM1A
LEF1
ABTB2
AP4B1
VBP1
MOCS3
AKAP10
TMEM8B
SMARCA5
WWC1
DGKZ
ANK2
RIF1
VLDLR
SLC1A2
MPO
ZBTB16
MPI
UQCRB
ABCE1
CPN1
SUPT3H
ADAMTS4
GABRB2
SCD
PEX13
GRIN2B
ZNF518A
CD226
STAT3
LIN7A
ROBO1
INPP1
ITPR1
NT5DC3
STX7
GBP2
MTCH1
HK1
ABI3BP
ATM
EDF1
LTN1
KLF12
ARHGEF18
ARRB1
EREG
NDFIP2
AQR
CSE1L
ATG13
SMAD4
FCHSD2
THOP1
PRPSAP1
PER3
SCARB1
PPP1R12C
GRAMD4
PSG1
NFIC
KEAP1
BCL2L13
GOSR1
ZBTB39
SHC3
HAVCR1
C7
SOAT1
MR1
LASP1
MYO7B
TSPAN5
HEBP2
TLR3
FGF14
FBXL2
PTPN7
GLRA3
VPS8
TOPORS
BCL7C
HNRNPC
ZCCHC14
CREBL2
NUP210
YWHAB
ENTPD5
DHX9
NCKAP1
PRKCE
ITGAM
PLCXD1
PRKAA2
BTBD3
PRKAR2B
BBS2
FBXO21
GRB10
EPHA3
RFWD3
EDIL3
SEMA5B
DFFA
KIF26A
LATS2
BTN1A1
CNR2
UVRAG
PTPRN2
CACNB4
NCS1
STX1A
STX17
MYO3A
GDAP2
LGMN
HIVEP2
SOX5
DSCAM
DGKI
AKAP1
CD5L
COL4A4
GJA3
TUBA8
RREB1
DNMBP
TFDP1
NDST2
CIC
DCUN1D1
GRIK5
USP21
IFI44L
PTPN21
MOK
SMC1B
KCNQ2
SPOCK2
FADS3
CLU
PABPC4
NTN1
AP3M1
RRM2
SLC4A1AP
AKAP9
FEN1
EHD3
UNC93A
SF3B1
PCM1
NLGN1
CORIN
TMCC1
SPARCL1
PLEC
IL6ST
POLR1D
EPM2A
PC
PDZRN4
EXD3
SFTPB
FRK
HIF1A
MAP2
FLRT2
XBP1
ETAA1
ARL3
BPHL
PHF14
ERCC6
PRMT3
PTPRO
GPRASP1
SLC39A3
KIF13B
SUGP2
CFHR2
ACVR2B
MLH3
FAM162A
INSR
GLIPR1
NFX1
MDN1
CIT
CLEC16A
RASAL2
PAICS
PHF20L1
RAB11A
KLF15
PPP2R2B
SNX1
ARHGEF17
CHD5
ELF5
NRCAM
KCNB1
HIPK2
RNF125
ECHDC2
PPM1F
NES
GRM4
ZNF28
ENC1
ZBTB44
UBR2
PPIE
MORC2
ZNF19
COL6A1
COX4I1
SGCE
TCF7
MIOS
STRN4
SETX
RNF19A
SPARC
DDR2
COL5A1
ADAM22
ZNF592
PPFIA4
CTSZ
NR1I2
FEZ2
CDC5L
TBCD
KPNB1
FOXO3
KHDRBS1
PSEN1
MCF2L2
RELN
SSBP1
CASP2
SERBP1
TESC
GTF2H3
PDHB
ERN1
NOTCH3
RBP1
NF2
TREX1
CLPP
AR
TRIM25
AP4E1
KIF3C
ZNF133
WAC
ADCY9
SSTR5
SFRP1
RPS6KC1
DAAM1
VRK1
STK17B
ADD2
PISD
LRIG2
CLIC6
USP1
NPTXR
PRKAG1
EEF1G
WASF2
IGF2BP1
PTGIS
GNL2
NDUFB9
KLHL24
RAB7A
ZNHIT6
SPOCK1
DCAF8
PLCE1
CEP250
POLR2G
UTP20
APOL2
TACC2
TKT
AHDC1
CSPG4
SLC52A1
G3BP1
POLK
CYTB
HMGCS2
TLN1
B9D1
BTN2A1
TCF25
AATK
RNF14
SLC4A8
BAK1
FXYD6
ZNF208
ARF6
UGT1A1
LRRN2
CXADR
CSF3R
LBX1
ATG2B
RHOT1
SHC1
PCGF3
ITM2B
BSN
CLCC1
UTRN
PALLD
INTS6
PDIA3
OGDH
MACROD1
ALDH3A2
DDB2
GLE1
RIPK4
KNTC1
EXOSC2
HS3ST1
RBPJ
RASGRF1
ALDH2
AIRE
SLC6A15
FOXA2
POLE3
MAPK12
TMEM98
OTUD4
SORT1
OTUD3
TPCN1
FZD9
ABHD2
TRIM29
CDS1
PDZRN3
PDE4C
ZNF24
APOBEC2
LTBP1
SLAMF1
PHLDA1
APPBP2
BACE2
USP19
KDM5A
IKZF3
ATF1
ARIH1
CST3
MOB4
CD99
NEBL
UBXN7
RARB
PLA2R1
CBFA2T2
ADAMTS2
NPHS1
MYH13
TCF4
MED12
MGST1
AP3B1
KIAA0586
RPP14
FOCAD
PBX1
FN1
MTR
CBX6
DGKD
PRRX1
SCN1A
RPS6KA6
NUAK1
ASXL2
CCDC6
MTHFD1
SEC63
TOR1AIP1
FOXL1
UMPS
PXN
GDF2
HNRNPA0
FRMPD4
MEIS1
EDAR
NCAPD3
KCND3
GTF3C5
ITGB1
ZNF254
DSTYK
MYOZ2
CYB5R4
LRBA
TBC1D8
FNTB
KRT8
EPHA7
SPAG9
PANK1
BARD1
SFTPD
CASP14
WNT5A
WIPI2
RANBP1
CBX1
MAP1A
WNT9A
IL21R
DNMT3A
RUNX1T1
CCND1
CTSK
PRKDC
LRCH4
PDCD6IP
LAMC3
TOX
MVD
PGGT1B
PRF1
GIGYF2
ITIH3
TEX10
IRS2
CLN6
SIK2
DMXL1
SCFD1
PDE4D
NFATC3
GEMIN4
ZKSCAN1
ITGB8
PDE3A
TRANK1
HIPK3
BCAR3
GAL3ST1
TPD52L1
SREBF2
MFAP3L
ACAN
DCUN1D2
GPR182
PAX2
SLC5A3
SPATA2
ASB1
ART4
NLGN3
PIGK
WWOX
GTSE1
PTPN9
PLOD2
CHIT1
TPST2
LFNG
HUNK
FBXO25
COX3
AGA
COL8A1
SSBP2
MEGF6
LSAMP
PRDM1
BSG
ZNF215
TNRC6B
RERE
BIN1
BNC1
PPP1CA
ZNF33B
TRIP11
PTDSS1
ECT2
MYO1E
ZFX
HMGCR
DOCK1
MTUS2
INPP5K
INPPL1
BUB3
COPB2
ADARB1
COL9A1
COL5A3
HAS3
KDM5B
HEBP1
ME2
ARHGAP32
TRPM7
RABIF
FLT1
DYRK3
TMED3
ND2
EXT1
RCOR1
MKNK2
SMAD2
ZNF44
FCGRT
PRKCZ
FOXJ3
CNTLN
PALM
TFAM
CDC14B
LDLRAP1
HHEX
HDAC4
HS3ST3B1
CTNS
YAF2
HNRNPA2B1
RNF216
SBF1
CCNJ
GYS2
PLAT
SF3A1
TNFSF11
RPGRIP1L
OSGIN1
IKBKB
ZNF268
MYLK
FSCN1
ZNF132
TSC22D2
OR8B8
SRD5A1
ZNF142
IL4
BAZ2B
OPCML
TAX1BP3
MARK2
TUSC3
CCNT1
AP1B1
LIPG
FEZ1
SRP54
MED13
SCN1B
PHF2
CCDC91
GRID2
ZNF423
SPTA1
MAPK13
FER
EXTL3
LIG1
DNM2
GLDC
PI4K2B
ZDHHC13
IL17RA
CAMK4
FGF5
PTPRN
TTC22
GLRX
SHOC2
FBXW7
CRMP1
DDX10
IDH3G
MAPRE2
IL1RN
ZNF26
PCDH17
TFPI
SGCD
SMTN
CA3
TNNI1
GABRB3
SP3
DDX1
FLRT3
GRM7
MKI67
ALDH1A3
TGIF1
RAPGEF2
SMG7
STK11
LOX
RPS27L
AKR1C1
PPIP5K2
PRKCQ
ATXN1
F5
ZC3H4
SEMA4F
AK5
GCNT3
ABCA2
TOR4A
NRXN3
ACACB
GUK1
STXBP1
CUTC
ABCB6
CD47
RBM39
PMS2P3
RGS17
MRPL42
CD164
RBP3
CTSA
CDKL5
ELP2
VGF
IGF2R
INPP4A
PTPRU
RBM15B
DDX25
TOP2B
NCAN
SHOX2
MPRIP
PFKFB4
IDE
UBTF
COL8A2
GYG1
CYP8B1
POU2F1
BSPRY
PMP22
CNNM2
SBNO1
PLEKHA5
CDC42EP1
SEC24A
IL18R1
SGK3
FBXO28
EPHA8
ETV1
ERGIC2
EPHB2
KDSR
CYFIP2
MAP3K11
ACOT8
EPM2AIP1
MID2
SRRM2
PCSK7
BCAS3
HGS
KAT7
ADARB2
SF3B3
HGF
EPHB4
SYNGR1
PDE4A
CAPZB
SATB1
ERC1
SOX2
SCO1
VGLL4
THNSL2
BRWD1
SLC19A2
CD1C
S1PR3
PITPNM1
ZNF652
L3MBTL1
PGK1
RLF
PLOD1
ANKS1A
SMNDC1
PDE6A
NBN
PANX1
RCBTB1
FGL2
RAC1
CTNND2
SUSD5
SETD2
KRT82
CILP
PLCB2
SLC6A4
SPTLC1
TOPBP1
DOCK2
NUP214
GOLM1
SOX13
FPR3
FLVCR1
DUSP7
CEP135
PHLPP2
TGM2
STAM
VPS26A
TCHH
KCND1
KDM5C
TRDN
ST3GAL1
PHF3
ZNF148
ZNF141
IKZF1
PSMC2
OR5H1
CAPZA2
LPGAT1
EXOC6B
SOCS6
WDR1
AFG3L2
SWAP70
ARNT
MGST3
BDNF
SEMA3A
BTRC
TFCP2L1
SLC25A16
MGAT5
TMEM143
SLC2A3
STOML1
MUC7
CSDE1
LRRC17
DCLK1
TBX2
SFSWAP
SGCB
E2F1
NPAT
ARHGEF2
PRKD3
APOB
TSC2
NRP2
FLNC
SPTAN1
CCNG2
ITSN2
DSG2
PRDM4
SERPINB7
DCTN3
STBD1
NRAS
KCTD5
FBXW2
PARP14
EPB41L1
RAB21
ZW10
PBRM1
CPB2
GOLGA1
PIK3R3
NR3C1
FCN2
NPAP1
FBXO40
MAP2K6
BRF1
FSTL4
COG2
AP2M1
OAS3
CDK6
VAPB
CSK
LIMA1
ZNF236
CTSS
MUC12
RP1
RAF1
SUB1
MRPS33
LYST
CNRIP1
PDE8A
BLM
COPS2
SUGT1
SNRPD1
ASPA
GDAP1
PTK7
PPP2CB
PHKA1
B4GALT6
AP1M1
RGS7
SGTB
CHAT
GM2A
KYNU
CYP7B1
CWC27
COX1
ALDH1B1
USP25
NSL1
SLC44A1
MYO5A
MEGF8
ADAM10
SPEN
REV1
ZNF217
NRG2
MFSD10
TECPR2
SLCO1A2
CLCN7
TXNL1
AGFG2
RNF115
MAN2A1
PTPRT
PER2
TBP
NXF1
SLC24A2
GLI3
TES
KAT6A
ILF3
NTRK3
TYRO3
HYDIN
GAB2
DIS3
VPS13D
TMEM184B
FAF2
ADA
EIF2AK3
RPRD2
DCTN6
ZNF629
CCDC93
ANGPT1
LMTK2
EEF1A1
GMEB2
KDM3B
PDCD2
HMGA2
ETF1
EIF4G1
MX2
CREB5
ANGPT2
SEL1L
ACSM5
PARP1
EIF4B
PHLDB1
LGALSL
ZC3H13
TK1
TAX1BP1
WBP1L
GLUD1
ST3GAL2
DNM3
PHIP
SLC11A2
SCAPER
DENND5A
HSPA13
RARA
ANKRD16
TAF6
IKZF2
PML
DLG2
ZC3H7B
PPP1R12B
MARCKS
SACS
FOXO3B
SERPINH1
MN1
PIAS2
STXBP5L
FAP
TBC1D13
NFASC
CLCA4
BCL2L11
SP100
RAI1
NPEPPS
HOMER2
EPB41L2
RAP1B
ADAMTS1
PRKG1
P2RY6
RASGRP1
CFI
NFIB
AK4
CAPRIN1
PEA15
GUCY1A2
NPC1L1
TAT
LIFR
STXBP6
CBL
DMBT1
SPTLC2
CLCN5
TTC28
MAGI2
UBA6
RAB3B
CLINT1
SEMA6C
RTTN
FGF9
PLCL1
ABI1
HOMER1
GRIN1
CALU
ZNF69
ZKSCAN5
H6PD
HADH
PPP2R1A
TET2
GLUL
ST8SIA3
RASSF2
ZNF346
KHDRBS3
AIMP1
AP4S1
NPBWR1
MICAL2
RIPK1
TNFAIP8
ATP8A1
ABAT
SPINT1
HDAC2
FGD1
MRPS27
PCDH8
MOB1A
WDHD1
TRIM44
SIDT2
ADAP1
AP3D1
RPL27A
GLYAT
OGFR
ANPEP
PRLR
CEACAM7
ZNF273
DST
DR1
HOXA9
MSH2
ZEB2
DSG3
BUB1B
KCNH5
CTDSPL
ZNF708
ARHGEF1
TSPAN9
OPRM1
KCNC4
B4GALT7
GBF1
ITIH1
VCL
HFE
MAP1B
AKAP5
NUP54
VCAM1
RNF40
EWSR1
COX2
OR10H3
KLC1
TBC1D10B
PDK1
FLG
OXSR1
DYRK1A
AMY2B
PDS5A
BRPF3
PKM
NEDD9
MYRIP
FCER2
GCG
CDK19
ENPP1
LSM1
COX11
HSP90AB3P
UBIAD1
SLC5A1
PDLIM3
SCN8A
SLC9A8
CNP
NNT
SIK3
RAD21
ZNF654
CLIP1
SEMA5A
RBM27
BCL11A
FZD1
GMPS
FKBP9
DCC
HOXD9
SYNPO
UBE3C
NDUFA10
PHF10
CYP46A1
BCAT1
LARP4B
UAP1
KCNJ15
ATP2A2
ONECUT2
NRG1
STRN
PGM3
SCAF11
FAM155B
LRPAP1
TM4SF5
ATP10B
SRF
ATP8B1
KLRD1
SEMA3C
SCN5A
PEPD
DPY19L1
PAH
PTCH2
ST18
CDHR2
EXOC6
CTSC
MPST

## Sheet: Patient 9 mRNA + Reactome
Shared	ExCy	ExoEasy	Fujifilm	UC		ExCy	ExoEasy	Fujifilm	UC
CD44	ABCC6	IGKV1D-13	LAGE3	GNL3		Disease	Hemostasis	Viral Infection Pathways	Formation of TC-NER Pre-Incision Complex
ABCA3	SPRR2B	FFAR3	RPS21	IRAK1		Antigen activates B Cell Receptor (BCR) leading to generation of second messengers	Vesicle-mediated transport	Disease	Nucleotide-binding domain, leucine rich repeat containing receptor (NLR) signaling pathways
SLMAP	MUC2	LY6K	CRABP1	HIGD1B		Binding and Uptake of Ligands by Scavenger Receptors	Scavenging of heme from plasma	Developmental Biology	Metabolism of RNA
SAMD4A	ERH	LHB	JUND	AMELX		SARS-CoV Infections	Initial triggering of complement	Infectious disease	Gap-filling DNA repair synthesis and ligation in TC-NER
HAUS2	OIP5	CDHR5	METTL5	KRT34		Immune System	Platelet activation, signaling and aggregation	HIV Infection	MAP kinase activation
FARP1	BLK	CBS	APOA2	CCL23		Role of LAT2/NTAL/LAB on calcium mobilization	Binding and Uptake of Ligands by Scavenger Receptors	Immune System	Dual incision in TC-NER
KCNMA1	SLC25A24	VCX3A	AP2S1	TMEM160		Scavenging of heme from plasma	Metabolism of proteins	Metabolism of RNA	Interleukin-17 signaling
SMARCD3	LALBA	IER2	ATP6V1F	TNNC2		CD22 mediated BCR regulation	Complement cascade	Signal Transduction	Transcription-Coupled Nucleotide Excision Repair (TC-NER)
ZHX3	ACR	MAP4K1	FAM156A	HPRT1		Signaling by the B Cell Receptor (BCR)	Metabolism	Cellular response to starvation	Global Genome Nucleotide Excision Repair (GG-NER)
TUBD1	IGKV2D-26	ILK	MT2A	OPN1LW		Cell surface interactions at the vascular wall	Anti-inflammatory response favouring Leishmania parasite infection	Vesicle-mediated transport	Disease
ITGA5	IGLV6-57	VBP1	CHCHD2	ARMCX6		Classical antibody-mediated complement activation	Leishmania parasite growth and survival	Innate Immune System	Nucleotide Excision Repair
MEFV	CDK7	DDX52	AP2A2	UBB		Creation of C4 and C2 activators	Platelet degranulation	Plasma lipoprotein assembly, remodeling, and clearance	MyD88 cascade initiated on plasma membrane
BBOX1	GPC3	IGLV3-27	AP1S1	ITGB1BP2		FCGR activation	Response to elevated platelet cytosolic Ca2+	SARS-CoV Infections	MyD88:MAL(TIRAP) cascade initiated on plasma membrane
XDH	BCYRN1	BST2	POLR2L	PPP2R3B		Immunoregulatory interactions between a Lymphoid and a non-Lymphoid cell	G alpha (s) signalling events	Cellular responses to stimuli	MyD88 dependent cascade initiated on endosome
ERAL1	PEBP1	KCNJ4	DPM3	ARL2BP		Viral Infection Pathways	GPCR ligand binding	Adaptive Immune System	MyD88-independent TLR4 cascade
NMBR	SLC22A18AS	EMD	RPL36AL	NOMO1		Initial triggering of complement	Intra-Golgi and retrograde Golgi-to-ER traffic	Interferon gamma signaling	Interleukin-1 signaling
ECHS1	YARS2	COG5	CHAD	FDFT1		RNA Polymerase II Transcription	rRNA processing	Signaling by Receptor Tyrosine Kinases	Toll Like Receptor 10 (TLR10) Cascade
PFKP	PLP2	HLA-DRB1	ANP32C	TCF15		Role of phospholipids in phagocytosis	Parasitic Infection Pathways	Response of EIF2AK4 (GCN2) to amino acid deficiency	TRAF6 mediated induction of NFkB and MAP kinases upon TLR7/8 or 9 activation
LRRC41	CTIF	APOA1	GADD45G	IGLV8-61		FCERI mediated Ca+2 mobilization	Leishmania infection	Signaling by Nuclear Receptors	Toll Like Receptor 2 (TLR2) Cascade
KCNG1	RNF113A	FJX1	IGKV1D-33	GTF2H1		Infectious disease	Infectious disease	Signaling by NTRK1 (TRKA)	p75 NTR receptor-mediated signalling
DECR1	TNKS	HSD17B10	SPRR2A	LILRB3		FCERI mediated MAPK activation	GABA receptor activation	Cap-dependent Translation Initiation	Toll Like Receptor 3 (TLR3) Cascade
SALL1	SFN	RPL35	VPS28	MT1A		FCGR3A-mediated IL10 synthesis	CD22 mediated BCR regulation	Eukaryotic Translation Initiation	Toll Like Receptor 5 (TLR5) Cascade
PTPRR	TGDS	IGLC3	CEBPA	FAM50A		Innate Immune System	Classical antibody-mediated complement activation	Membrane Trafficking	Toll Like Receptor 7/8 (TLR7/8) Cascade
SLC25A3	SMR3A	ZFPL1	HLA-B	FTHL17		Regulation of Complement cascade	GPCR downstream signalling	MHC class II antigen presentation	Toll Like Receptor 9 (TLR9) Cascade
ZNF646	MYOM2	VPS53	ORM2	LAIR2		Gene expression (Transcription)	Costimulation by the CD28 family	Host Interactions of HIV factors	Toll Like Receptor TLR6:TLR2 Cascade
BRIX1	DPH2	GNG3	MT1H	HLA-DQB1		FCGR3A-mediated phagocytosis	FCGR activation	Influenza Viral RNA Transcription and Replication	Toll Like Receptor TLR1:TLR2 Cascade
LMAN1	MAGEA6	CBR3	OXT	MTMR10		Leishmania phagocytosis	Creation of C4 and C2 activators	Signaling by NTRKs	TRIF(TICAM1)-mediated TLR4 signaling
ESYT1	IGKV2D-28	EMP3	GTF2H2	IGKV2D-24		Adaptive Immune System	Role of LAT2/NTAL/LAB on calcium mobilization	Late Phase of HIV Life Cycle	Signaling by Interleukins
GALNT3	IFI35	NDUFA1	CCL26	RPH3AL		Complement cascade	Disease	HIV Life Cycle	SARS-CoV-2 activates/modulates innate and adaptive immune responses
GP1BA	TRBC1	PDXDC1	FTH1	IL3		Parasite infection	Signaling by GPCR	Transport of small molecules	Late Phase of HIV Life Cycle
NTRK1	PRSS1	RAC3	DKK4			Regulation of actin dynamics for phagocytic cup formation	Role of phospholipids in phagocytosis	Influenza Infection	G1/S Transition
UQCR11	FABP5	RAB9A	POP7			Generic Transcription Pathway	Class A/1 (Rhodopsin-like receptors)	Potential therapeutics for SARS	Toll Like Receptor 4 (TLR4) Cascade
UBAC1	MAFK	CFD	PCSK1N			Anti-inflammatory response favouring Leishmania parasite infection	FCERI mediated MAPK activation	Immunoregulatory interactions between a Lymphoid and a non-Lymphoid cell	HIV Life Cycle
DDB1	PTMS	TFDP3	EIF4EBP1			Signal Transduction	FCERI mediated Ca+2 mobilization	Major pathway of rRNA processing in the nucleolus and cytosol	Mitotic G1 phase and G1/S transition
STYK1	SSX4	ICOSLG	GFER			Leishmania parasite growth and survival	Antigen activates B Cell Receptor (BCR) leading to generation of second messengers	rRNA processing in the nucleus and cytosol	Interleukin-1 family signaling
SLC6A11	SST	SIT1	IMP3			FCERI mediated NF-kB activation	Signal Transduction	Interferon Signaling	Death Receptor Signaling
SCAF8	DUSP12	RLN2	HCRT			Fcgamma receptor (FCGR) dependent phagocytosis	Chaperonin-mediated protein folding	Neutrophil degranulation	Immune System
MYO9B	U2AF2	LEFTY2	MAGEB2			Potential therapeutics for SARS	FCGR3A-mediated IL10 synthesis	rRNA processing	Generic Transcription Pathway
EPB41L4B	CRABP2	SNORA70	KLK14			Transcriptional Regulation by TP53	RAC3 GTPase cycle	Formation of TC-NER Pre-Incision Complex	Toll-like Receptor Cascades
CNGB1	AMY1A	PIP	NEUROG3			Hemostasis	Metabolism of amino acids and derivatives	Golgi Associated Vesicle Biogenesis	Immunoregulatory interactions between a Lymphoid and a non-Lymphoid cell
EP300	SRPX2	COX6A2	FOXD3			Fc epsilon receptor (FCERI) signaling	Protein folding	Axon guidance	RNA Polymerase II Transcription
CRNKL1	PRPF31	OR1A2	MAPT			Metabolism of RNA	Potassium Channels	Iron uptake and transport	Mitotic G2-G2/M phases
NTSR1	IGHG3	GEM	ANP32D			Vesicle-mediated transport	Viral Infection Pathways	RNA Polymerase II Transcription Elongation	G2/M Transition
RTN1	SAA1		MCTS1			mRNA Splicing - Major Pathway	Adaptive Immune System	Formation of RNA Pol II elongation complex	SARS-CoV-2-host interactions
GPSM2	PF4V1		ICAM1			mRNA Splicing	Regulation of Complement cascade	Activation of the mRNA upon binding of the cap-binding complex and eIFs, and subsequent binding to 43S	PIP3 activates AKT signaling
HIC2	POU5F1		PDHA2			Leishmania infection	Leishmania phagocytosis	Nervous system development	RAF/MAP kinase cascade
PRKCG	SPRR2G		CEBPB			Parasitic Infection Pathways	Post-translational protein modification	TP53 Regulates Transcription of DNA Repair Genes	MAPK1/MAPK3 signaling
SLC2A5	FAN1		ARMCX2			Transcriptional Regulation by MECP2	FCGR3A-mediated phagocytosis	Gap-filling DNA repair synthesis and ligation in TC-NER	Gene expression (Transcription)
DDX5	PTEN					Transcriptional regulation by RUNX1	Parasite infection	Dual incision in TC-NER	Diseases of metabolism
SLC26A1	NT5C					Regulation of PTEN stability and activity	Immune System	Mitochondrial protein import	HIV Infection
RGN	RPS2					Processing of Capped Intron-Containing Pre-mRNA	Regulation of actin dynamics for phagocytic cup formation	Transcription of the HIV genome	Cytokine Signaling in Immune system
COL4A5	SYNRG					TP53 Regulates Metabolic Genes	Selenoamino acid metabolism	trans-Golgi Network Vesicle Budding	Adaptive Immune System
ZEB1	IGLV7-46					SARS-CoV-2 Infection	SARS-CoV Infections	Translation	Transcriptional regulation by RUNX1
ERG	SCGB2A1					G2/M DNA damage checkpoint	FCERI mediated NF-kB activation	Transcription-Coupled Nucleotide Excision Repair (TC-NER)	Viral Infection Pathways
CYTH1	TMEM187					SARS-CoV-1-host interactions	Fcgamma receptor (FCGR) dependent phagocytosis	RNA Polymerase II Pre-transcription Events	SARS-CoV-2 Infection
KCNK3	S100A11					Metabolism of proteins	Beta-catenin independent WNT signaling	Transcriptional regulation of white adipocyte differentiation	Intracellular signaling by second messengers
FGR	TYROBP					DNA Repair	Potential therapeutics for SARS	Signaling by WNT	MAPK family signaling cascades
COX15	TMSB15A					Cell Cycle	Signaling by the B Cell Receptor (BCR)	EPH-Ephrin signaling	DNA Repair
KCNK6	EIF1B					Metabolism	Immunoregulatory interactions between a Lymphoid and a non-Lymphoid cell	PCP/CE pathway	Infectious disease
PDE1C	CALML3					Developmental Biology	Fc epsilon receptor (FCERI) signaling	Viral mRNA Translation	Transcriptional Regulation by TP53
GDA	IGLV2-11					Formation of the cornified envelope	Innate Immune System	Transcriptional regulation of granulopoiesis	Innate Immune System
SLC15A2	RAD17					PTEN Regulation	Major pathway of rRNA processing in the nucleolus and cytosol	RNA Polymerase I Promoter Escape	Metabolism
SEMA4D	RAMP2					SARS-CoV-1 Infection	Transport to the Golgi and subsequent modification	Peptide chain elongation	SARS-CoV Infections
HEPH	TMED1					Diseases of signal transduction by growth factor receptors and second messengers	Cell surface interactions at the vascular wall	Selenocysteine synthesis	Regulation of activated PAK-2p34 by proteasome mediated degradation
THRAP3	SLC10A3						rRNA processing in the nucleus and cytosol	Eukaryotic Translation Termination	Transcriptional activity of SMAD2/SMAD3:SMAD4 heterotrimer
MET	TMA7						Interferon Signaling	Eukaryotic Translation Elongation	Ubiquitin-dependent degradation of Cyclin D
TOB2	CSF2						Neurotransmitter receptors and postsynaptic signal transmission	Nonsense Mediated Decay (NMD) independent of the Exon Junction Complex (EJC)	Signaling by Non-Receptor Tyrosine Kinases
PHYHIP	IGLV4-3						Membrane Trafficking	Binding and Uptake of Ligands by Scavenger Receptors	Ubiquitin Mediated Degradation of Phosphorylated Cdc25A
BANK1							G alpha (q) signalling events	Formation of a pool of free 40S subunits	Vpu mediated degradation of CD4
ADAM7							Metabolism of RNA	Metabolism of amino acids and derivatives	Signaling by PTK6
NINL							Transport of small molecules	tRNA processing	p53-Independent G1/S DNA damage checkpoint
MAP3K3							Signaling by Rho GTPases, Miro GTPases and RHOBTB3	Cargo recognition for clathrin-mediated endocytosis	p53-Independent DNA Damage Response
WSCD1							Transmission across Chemical Synapses	NoRC negatively regulates rRNA expression	Autodegradation of the E3 ubiquitin ligase COP1
MAX							Asparagine N-linked glycosylation	Cellular responses to stress	GSK3B and BTRC:CUL1-mediated-degradation of NFE2L2
GRM2							Signaling by WNT	Negative epigenetic regulation of rRNA expression	Constitutive Signaling by NOTCH1 PEST Domain Mutants
CAPS								Nucleotide Excision Repair	Constitutive Signaling by NOTCH1 HD+PEST Domain Mutants
NR4A2								RNA Polymerase I Promoter Clearance	Vif-mediated degradation of APOBEC3G
PIR								RNA Polymerase I Transcription	Degradation of AXIN
IGSF3								L13a-mediated translational silencing of Ceruloplasmin expression	Translation of Structural Proteins
LONP1								SRP-dependent cotranslational protein targeting to membrane	Degradation of DVL
SRPK1								GTP hydrolysis and joining of the 60S ribosomal subunit	AUF1 (hnRNP D0) binds and destabilizes mRNA
RRP7A								Nonsense-Mediated Decay (NMD)	TNF signaling
ZFYVE1								Nonsense Mediated Decay (NMD) enhanced by the Exon Junction Complex (EJC)	Iron uptake and transport
MED13L								Selenoamino acid metabolism	Signaling by NOTCH1 HD+PEST Domain Mutants in Cancer
EVC								L1CAM interactions	Stabilization of p53
TEAD1								Diseases of signal transduction by growth factor receptors and second messengers	Signaling by NOTCH1 in Cancer
SORL1								Formation of the cornified envelope	Signaling by NOTCH1 PEST Domain Mutants in Cancer
PTCD3								Beta-catenin independent WNT signaling	Negative regulation of NOTCH4 signaling
NFIA								Clathrin-mediated endocytosis	RNA Polymerase II Transcription Elongation
CHD1								Epigenetic regulation of gene expression	FBXL7 down-regulates AURKA during mitotic entry and in early mitosis
SYN3								Estrogen-dependent gene expression	Formation of RNA Pol II elongation complex
SLC25A14								Protein localization	Signaling by ERBB4
UBA1								Regulation of expression of SLITs and ROBOs	SCF-beta-TrCP mediated degradation of Emi1
SLC22A2								Peptide ligand-binding receptors	Regulation of cholesterol biosynthesis by SREBP (SREBF)
SERPINF1								SARS-CoV-2-host interactions	Hh mutants are degraded by ERAD
RPS6KA5								G alpha (q) signalling events	Regulation of Apoptosis
CACNG5								Keratinization	Regulation of RUNX3 expression and activity
LHFPL2								Signaling by ROBO receptors	Transcriptional Regulation by MECP2
DIP2A								ESR-mediated signaling	SCF(Skp2)-mediated degradation of p27/p21
TAOK3								Metabolism of proteins	Regulated Necrosis
STK25								Cytokine Signaling in Immune system	Peroxisomal protein import
ITGA3								SARS-CoV-2 Infection	NIK-->noncanonical NF-kB signaling
ZNF510								Class A/1 (Rhodopsin-like receptors)	Hh mutants abrogate ligand secretion
BMP3								DNA Repair	E3 ubiquitin ligases ubiquitinate target proteins
LPAR4								Transcriptional Regulation by TP53	Degradation of GLI2 by the proteasome
STX8									Degradation of GLI1 by the proteasome
RUNX3									Dectin-1 mediated noncanonical NF-kB signaling
SLK									GLI3 is processed to GLI3R by the proteasome
PRKCB									Cell Cycle, Mitotic
EIF4G3									Defective CFTR causes cystic fibrosis
ACSM3									TP53 Regulates Transcription of DNA Repair Genes
A2M									Asymmetric localization of PCP proteins
NOL8									Autodegradation of Cdh1 by Cdh1:APC/C
USP6NL									Signaling by FGFR2
SLCO2B1									Cytosolic sensors of pathogen-associated DNA
BAZ1B									Hedgehog ligand biogenesis
ABCD4									p53-Dependent G1/S DNA damage checkpoint
ROCK2									p53-Dependent G1 DNA Damage Response
ANXA3									Bacterial Infection Pathways
TEK									Oxygen-dependent proline hydroxylation of Hypoxia-inducible Factor Alpha
LARP7									Activation of NF-kappaB in B cells
UGT2B7									Regulation of RAS by GAPs
MT1JP									Circadian Clock
PHF20									HDR through Homologous Recombination (HRR)
FOXK2									Signal Transduction
COL1A1									G1/S DNA Damage Checkpoints
SLC8A1									APC/C:Cdc20 mediated degradation of Securin
PDCD5									Transcription of the HIV genome
GTPBP1									Regulation of PTEN stability and activity
GRK5									Late SARS-CoV-2 Infection Events
DGUOK									ISG15 antiviral mechanism
FGGY
AP1S2
CA11
ZNF212
NUDT1
RFPL2
SEL1L3
PDCD4
TRAF5
FOXP3
SELL
CIAO1
LGI2
ANKRD6
LTBP4
GFPT2
RBM10
SIRT6
ARHGEF9
SLFN12
FAM98A
EXOC3
VWA5A
RAD23B
STK17A
NCOR2
FOXE1
C2CD3
CD38
TNFRSF9
CHRAC1
NEFH
KLK8
CTDSP2
CCNE1
ALX1
PKDREJ
DUSP4
SSU72
ROR2
FOXM1
ZBTB48
SMUG1
UFM1
BUD31
USP14
MAOA
CORO2A
ETNK2
ANGPT4
DSTN
GYPC
NR2E3
FRS2
ST8SIA4
GMPR
CDK8
EMC1
HDAC7
PLEKHG4
GRB2
TPM3
EPB42
HSPD1
EIF1
FPGT
CHST15
CETN3
N4BP2L2
POLR2B
ZNF232
GDF10
OPHN1
ADH5
P2RX3
DESI1
SLC16A5
GCC2
GAS2L1
WBP4
KIAA0100
PREP
RFX3
CD82
PMM1
COPS4
MYH6
MAP3K13
BCHE
SETDB1
LCMT1
GCLM
EIF1AX
PPM1A
CPEB3
SRSF11
INTS1
BCL2
MMP16
CAMTA1
ORC1
ND3
GMPPA
AIPL1
SEC14L1
MLF1
DUSP5
TAF12
NDUFS4
PIK3CB
PXDN
FCN1
C1QL1
A4GALT
LIMD1
CARD8
XRN2
FUS
CD6
TOX3
RSRC1
COG1
CHST11
THRB
MMP15
PSMD11
NPR1
ALAD
EN1
GSTM4
EMC8
TMEM59
CDC42BPA
SEC23IP
F7
RGS4
CNOT1
UQCRC1
SLC13A4
DDX18
ZBTB11
ADAM23
TFR2
B3GALT5
SPTBN1
NCDN
LSM4
IRS1
TMEM104
SAMM50
HSF2
CDC42EP3
SRP72
POMT1
MFN2
RHOH
NUCB1
CYP1A1
IGLV3-25
TACR1
CAPN1
DDHD2
PCDH18
CHST6
CDK17
RASIP1
UNC13B
TTLL4
PPBP
HTR3A
ZBED1
BTF3
ANKRD49
MAPK10
COX7A2
KDM2A
CACNB1
SETMAR
QKI
KDM6A
NCAM1
LAMB4
OFD1
ABHD12
AGT
SLC22A14
AHCYL2
PEX16
KDM4B
HABP4
CNTN2
FGF1
IL6R
CHRM1
UFL1
DBH
CD53
COX10
GCA
GLG1
EPHA4
FANCC
GPATCH2
PSG3
TMEM11
ZNF227
MRPL15
CDH8
AGPS
MED14
HP1BP3
PCCB
IPO13
UNG
TSN
SPRY2
LZTFL1
XPC
GSTP1
LTBR
GMFB
TDRKH
CCR3
PSG4
IGDCC3
ANKLE2
OSBP
NOP58
STAT5A
FKBP4
ASAH1
PTPN2
SF3A3
AHI1
SLC3A1
PIGF
RGS14
KIF14
IL18BP
SCN11A
GFI1
HEATR5B
FHL1
TRMT6
HK3
RSU1
AHR
MAD2L1
RBPMS
PTPRH
EIF4A3
PRPF3
E4F1
ATP6V1C1
CHMP2B
ACO2
XCR1
ARID5A
UBE2N
NFE2L2
SH3PXD2A
SPINK5
SH2D2A
LMO4
RBBP6
SKAP2
HP
KRCC1
MAGOHB
PIGL
CLCA1
PARG
HUS1
UIMC1
GOT2
TFEC
CHRM4
ATP7B
POLD2
NFYC
ACOT2
KIN
KCNJ6
TNFAIP6
KCNK10
CASP5
OR6A2
ETFA
PDAP1
BRD4
ZNF146
CYP19A1
CD151
ZAN
ARFRP1
EIF4E2
NENF
KIF25
HRH2
MTMR6
GJB5
CYP3A5
CUL4B
PITX1
PDGFRB
DTNB
RDX
PACSIN3
CELSR3
OMD
HOXB8
FBXO46
ITSN1
SVIL
OAS1
PHB2
ADCY3
FETUB
DCTN1
CAMK2B
MRTO4
GRIP1
TTC3
TMEM248
DLST
WNT6
C5
ATP2B2
ANKRD26
RGS20
CPVL
TRAM2
FST
PAWR
TLK1
MTMR12
KLHL21
ASTN2
SCRN1
PI15
RER1
ELAVL2
TAB2
GPATCH8
EIF3D
KIAA0930
TANC2
KIF4A
ZMYM5
PGM1
CPD
SNCAIP
DCT
KLHL28
DLGAP1
TANK
RCAN1
HSPA2
FAM120A
SHH
SH2B1
TYRP1
TACR2
LAMTOR3
EIF2S1
POLR1A
PIGG
LGR5
JAK2
DPYSL4
TSHZ1
TM9SF4
NKX2-8
ZNF264
BICD1
TNFRSF1A
HERC6
CASP1
ISCU
LRP1B
PLA2G4C
PHGDH
JRK
ARHGAP25
GPS1
SPAG6
RPS29
SECTM1
MKLN1
ATP6V0A2
SLC29A3
USH2A
OSM
NF1
SQLE
TAOK2
SEPHS1
PPFIBP1
PLRG1
EHD2
SPG7
MAP4K3
HOXA5
KIAA0753
FGF12
CLK3
INPP5B
SNTA1
UBE2J1
IL20RA
HNRNPK
ELF4
CACNG2
CLIP2
CLPS
KDELR1
NT5E
FOXN2
UTS2R
NCSTN
PARP4
CD83
IL18
NCK2
SLC16A2
SLC35B1
IGFBP2
NOTCH2
SLC9A2
SIGLEC1
CEP164
ADD1
ZNF136
KDM6B
PSMD12
E2F4
CLEC4M
ANP32A
MGP
CLDN10
TRPC1
TAC1
ACLY
HPCAL4
TRAIP
KIAA0232
FKBP5
ERCC8
MAPK7
NFAT5
NUB1
WIF1
FBXO3
CMKLR1
TMOD2
FLI1
OR52A1
DGKQ
SCNN1B
MCM5
GPRIN2
CSNK2A2
CPA4
HERC3
SDK2
MELK
BAIAP3
CUL3
PODXL
CCT6B
CALCOCO2
SNCA
GPX2
SPATS2L
ITK
CLIC5
YPEL1
NR1D2
ARHGAP26
CDK16
FBXL5
BSDC1
RNF43
TRHDE
ZNF536
MAP2K4
PTPN4
ITGB2
EPB41L3
WSB1
CDKN2B
MAP3K6
PROS1
MAP6
VEGFA
PARVB
MORC1
PPP6R2
ELL
APOL1
SETBP1
CDH11
NDC80
CDS2
AHCTF1
ITGA2
MME
GRIN2A
MAN2C1
KCTD2
MYC
ZNF18
NRXN1
ARSA
SUPT16H
SPTLC3
PHYH
POP4
TMEM132A
NELL2
MAPK8IP2
CGRRF1
MCAT
WNT10B
RPLP2
RPAP1
EPN1
LAMA3
GPR160
GAL
SLC14A2
COCH
RDH11
SRSF3
SLC11A1
ICAM2
SH3GL1
AUH
EIF3H
GSK3B
MBD2
GPD1L
AMOTL2
TNFAIP3
PIGT
KIF5C
NDUFV2
KLHDC2
MATN4
GPM6A
CRLF3
PSMA5
FARS2
CCDC28A
AMPD3
PIAS1
ADCYAP1R1
FBXO7
CDH20
CEP104
CA12
ZNF3
NCOA6
PPP4R1
HLA-DQA1
GCLC
HMGXB4
CNOT2
MAN1A2
ALDH5A1
SEC61A1
UPF1
ZMYND10
WNT16
CRTAP
ZNF75D
ADAMTS6
TK2
STYXL1
RPP30
SLIT1
KRT86
CDC40
STMN1
BLVRB
GTPBP2
DPP6
PRRX2
ELK4
STK39
ACOX3
MMP24
ADCY1
RHO
SRL
CR1
SLC22A3
HMBS
FAM13A
TOR1A
MRPL22
EFR3B
ACER3
PES1
UCP2
DAAM2
AVL9
RFK
TCTN3
MAGEA10
WFS1
TRIM24
PROC
SLCO1C1
SLC22A5
FMNL1
KIF23
CHTOP
ATL1
GNLY
ASPN
GRAMD1C
ZDHHC17
ARMCX3
VNN3
ITGA10
CDK18
URB2
PHAX
ANXA2
HLCS
MCF2L
STK24
FH
STK10
AAAS
ABCD3
PTPN23
MTF2
DGCR8
GSR
FIG4
FAM20B
IGHMBP2
HES2
PDCD6
FAM3C
DCTN4
INTS7
AMPH
EIF2AK2
UCKL1
PAM
IDO1
NUTF2
ALDH1L1
OBSL1
SLC23A1
ZNF84
THAP4
CD1B
GRM3
FCGR2A
MAN1A1
STARD8
ATP11B
RB1CC1
POLR3A
PCDH12
EIF4E
CSDC2
ABHD5
ZDHHC1
IMPG2
MMP3
MRAS
TRAF6
AXL
LMNB1
ATP2C2
TELO2
CKMT1B
NRN1
SPAG5
F13A1
CSNK1E
BRCA2
ACADM
XPO6
PIK3C2B
OGN
GIPC2
DUSP3
FAM8A1
ANKMY1
BBS9
USP15
SLC12A3
CR1L
CEND1
ENTPD6
UBN1
FAM184B
ERCC4
SLC31A1
MMP8
HACL1
ACY1
PPP5C
ST7L
GFOD1
PKN3
IRAK2
CBX4
MYO9A
BLMH
NTRK2
ADCYAP1
SP110
PFKFB2
MIER2
KIAA0513
SH3BP2
PNMA2
DHH
PXMP4
WDR33
ANXA10
PRMT5
TFB1M
PRPH2
IRX4
GOLGB1
DCAF4
ETV3
APBB3
WDFY3
GPSM1
DPM1
CLIC4
HIC1
TLE3
PSMB7
KLK7
LRP1
SHQ1
GP1BB
API5
MOV10L1
ZNF16
TACC1
OLFM4
ITGAD
SAMHD1
PTBP3
EPC2
SPRY1
PAX6
SCG2
SH3YL1
TREM2
MMP14
FMO3
NLK
SDF4
KCNK9
BIVM
NDST3
NBEA
CLDN3
AKT2
EGFR
VPS4B
ZDHHC3
GALNT6
SLC25A4
NDRG1
SESN1
APPL2
TNPO1
GBE1
CARD10
MRPL13
FARP2
CLASP1
SNX5
ACOT11
SOD1
RAB6A
MAPKAPK3
NCAM2
PRKD2
CHML
CDK13
SIRT5
MSRB2
BCR
CAPN2
DZIP1
SEC22C
GPR161
NKX3-1
CCNB2
FZD5
WDR74
PURA
DNPEP
RPL15
PRC1
ERBB2
CREB1
ABCB9
HOXC4
STAB1
NEO1
MYT1L
RASA2
LRRTM2
STAG1
UPB1
LAT
DHX38
CLDN14
DBI
BTBD1
LPIN2
ZHX2
FCF1
LRRC49
CD28
SMARCA4
SLITRK3
LRP8
TGFBRAP1
CHRDL2
MASP2
FAHD2A
CNTN1
ZNF211
AGL
BBS4
PSD4
RGS11
MPHOSPH6
ITPKB
HS6ST1
AKR1D1
EML4
SGTA
STAT5B
ENPEP
PSMD6
SSB
SKI
PLEKHB2
RPL28
OAS2
IPCEF1
SEC61G
NOX3
BIN2
UBOX5
TCERG1
KRT16
FAIM
G6PD
RPRD1A
KLF5
ARHGAP29
CELA2B
PDE5A
SCARA3
FBLN2
TACSTD2
PPP2R2A
HBE1
CPA3
TOM1L1
ROBO4
BCAT2
NRG3
RAB4A
MYOC
F10
GSC2
SNX11
COMP
TMEM39B
THBS1
FARSA
CAMSAP2
TAL1
ACSL1
ABCC5
HCFC2
RBBP7
PTPRG
NCOR1
TXNRD1
SLC30A1
UBE2H
SLC16A4
BRDT
KLHL18
CALCR
CDC45
TBX3
CRIP2
ELMO1
USP33
PPP1CB
DIO2
UNC13A
ARF5
CCT3
ZNF121
SLC3A2
TARBP2
PIWIL2
IER5
CABIN1
SYNE1
MTHFD1L
MVK
RBM5
TUBGCP4
TSPYL1
RGS22
MOBP
NCOA1
SSR2
HRH1
RASGRP3
SEMG2
GDF11
ADH4
MCM2
CD247
MED21
SYT11
MCM4
DCAF13
SPTBN2
PDZD2
MCC
IFT88
CEP192
RPL9
RAB32
SLC26A2
ATP2B4
KIAA0895
STAU1
SLC24A1
DDX21
CHMP1A
ARHGAP5
CETP
PWP1
MTO1
HADHB
FAM50B
DHX29
ADAR
BAHD1
P2RX1
GRIK3
PDE10A
CACNB2
METAP2
EN2
TNIP1
TM9SF2
MAP3K4
PSKH1
MED15
HEY1
ZBED4
GNG11
ITGAX
CLCN3
CASR
XRN1
IRF2
GNG7
ZER1
RUNX2
PGR
SOX1
ZNF99
GRK4
PPP2CA
LRP12
FGF10
SDC3
OGFOD1
PHEX
MSMO1
ZFYVE16
RPUSD2
CCZ1
9
MECOM
POLE
THRA
POLH
MAPK11
TBC1D22A
DDX17
CAMTA2
HIP1R
FILIP1L
ENO3
COL4A6
LRRC1
GAS1
ESRP1
DGKA
TNFRSF18
SGSH
MED31
MCF2
GALT
DET1
ZMYM4
STK32B
ZNF532
RAP2A
PLG
FECH
TYR
ATP6AP2
AZIN1
SLC7A7
CA8
IL10RA
KIF1A
IL36RN
VCAN
UBE2A
HERC5
CDC42EP4
NOL7
ASH2L
NHS
SLC1A3
ADAM8
SFTPC
BCL7B
MAN2B2
SHPK
RGS12
HAO2
EIF1AY
PPP6R3
MAFG
BICD2
MT1F
CDH7
RPL35A
SHANK2
JUP
OSBP2
ACOXL
RAPGEF5
LRCH1
CHP1
ZCCHC2
RBMXL2
CLIP3
MAP4K2
CHIC1
ACAP2
SULF1
KBTBD2
FGF13
PRDM5
UBE2E2
KIF3A
PDIA6
MYL9
ACP1
PTGFRN
CDC23
SIGLEC5
ZMYM2
EHD1
DAGLA
NCK1
LPL
CA5B
MPHOSPH9
CLEC2D
HCN4
CD8B
LIPC
EIF2B1
GSTZ1
CTRL
SLC6A12
CD84
RNF10
RASA1
FAM168A
NONO
IMPA1
RARRES1
FAT1
MGAT3
CENPB
NREP
MBP
KLHL26
SIM2
GJC1
GATA2
SLC2A2
RPP25
EXO1
SOSTDC1
GABRA5
CELSR2
STAM2
PIK3R1
SV2A
TAF1C
HELZ
PTPRJ
FRMPD1
CSTB
PTRH2
DMD
STAMBP
ADCY2
HOOK1
GTF2E2
KLHL20
KLHL5
FAM178B
CCNF
CRYL1
NFYB
KCNQ3
PPM1G
ABCB11
NOVA1
FZD3
NMT1
AKAP8
KCNC2
SNX8
CDH19
HADHA
SSH3
CFDP1
TFEB
RND2
HDAC1
ATG12
RNMT
MYH4
MASP1
LMCD1
ASTN1
SHOX
BLZF1
SH3BGR
ZHX1
ATRNL1
SEMA3F
SLC27A2
ARHGAP35
CHRM3
NEURL1B
DDO
MARCO
MAPKBP1
TOMM40
HARS2
DCHS1
CPE
GNB1
TPPP
HPSE
ADNP
UST
GSTM5
BTD
LCAT
CALD1
AIG1
ST6GAL1
PMS1
NSMAF
IL9
EIF3E
SKIL
HOXA11
RPL31
RAB28
LY9
KDELR2
ATP2B3
PYGO1
POLR3F
TLE4
CNNM3
ALAS2
TLK2
PKP3
ST3GAL5
SH3GL2
RPN2
SDF2L1
HIBADH
IGFBP3
GAK
DEK
CRTC1
TNRC18P2
PSPC1
UPF2
SORBS3
ALB
CD101
CPT1A
C1QA
TERF1
ALMS1
KIF22
EIF3I
DCN
EFR3A
SUCLG2
SEC61A2
COL11A1
UCP3
FOXF2
S100A12
MLH1
TREM1
DEXI
VAMP7
CKMT2
AMPD2
ACTN1
CYB5A
SCN10A
NRBF2
SLIT2
PITPNC1
MKS1
CX3CR1
PDE1B
LIN7C
ITGAE
CCP110
HMGXB3
DPPA4
CCIN
KCNMB4
FUT2
GALNS
STX6
PDK3
CASP4
TSFM
TSPAN17
TPR
MTX2
MAP1S
BPI
TTC4
BRD3
BNC2
WDR3
MAGED1
TTC33
KCNJ16
PCOLCE2
TNPO2
FABP2
FBXL4
ROR1
MYO1D
UGT8
SAMD4B
HINT1
FAM13B
WNT7B
HEXA
GLP2R
USP39
SETD4
HNRNPU
MAP2K3
FLT4
ATXN2L
SLC4A4
RHOBTB1
PRCC
KAZN
CSNK2A1
ZNF214
BRAF
DDX56
PAX5
AAK1
RPL14
FBXO2
AOX1
RMND1
COL1A2
JRKL
MAFF
TMOD3
GMEB1
EEA1
CRB1
KLK3
IL1R1
GEMIN5
LTBP3
KTN1
DDX20
MYBBP1A
PHKB
PASK
CCT6A
TBC1D8B
EHHADH
USP8
ITGB5
BAIAP2
SI
GGT5
XPO7
GULP1
NR1D1
KCNE4
GPR75
KCNS3
BAAT
ARID1A
MBD1
ITGAL
RCN2
SHMT2
NDUFA5
ZBTB40
ND5
COL12A1
SMAD6
CHST3
MAP3K9
ABLIM1
ADAMTS7
BTAF1
MAST3
RBMS1
COLQ
NRXN2
MAEA
DRG2
HYAL1
PSD3
CPSF2
GBX1
SAFB
PNP
HDLBP
GNB3
FANCD2
HECW1
ANKZF1
ACTR2
MEF2C
EIF2D
PSPH
METTL1
LBR
RAP1GDS1
AFF3
DARS2
MYB
KLF3
CDC25A
FZR1
ESPL1
ST8SIA5
TBC1D19
ADAM30
ARHGEF10L
ATOX1
ERBB4
TSPAN32
KANK1
MAP4
KIF26B
ACTR3
UGCG
ZNF225
ZAP70
GPHN
LPP
ORC3
PTPRCAP
IL12RB1
HECA
RAE1
ATRX
DFFB
EIF4EBP2
DMRT1
TNIK
ACTN3
ELP4
RYK
IRS4
BID
NMB
COX5A
MACF1
AIFM1
SEC24D
MDFIC
LAMA2
HSPB8
ZDHHC2
MBNL2
ADD3
TAF4B
ATP6V0D1
MTA2
RAP1A
MALT1
AXIN1
ARVCF
TRIO
POLR1C
NUBP2
NID1
TUBGCP3
MMP13
POU4F2
ZNF473
C8A
MTM1
SLC25A37
RECQL
TFDP2
AP1G1
ENPP4
SMARCC1
USF2
ND1
POLG2
CD4
TRMT61B
RAD51B
DSP
ERC2-IT1
NDST1
IRF1
PTPRE
PTK2B
PELP1
ZNF230
SOX4
MBL2
RNF41
TSPAN3
THOC5
MSN
MFSD6
FBXW8
SERINC3
USP20
CALB1
DERA
MCRS1
TPP2
FKBP7
GTF2E1
PKD1
ATAD2B
LAPTM4A
CHSY1
MYOM1
KCNIP3
GPNMB
TTF2
SFPQ
SLC39A14
EXT2
URB1
DIAPH2
PTPN12
ACVRL1
ABL2
CRYZL1
CRY2
PTPRZ1
GPR137B
MECP2
PSMA1
LAMP1
DIP2C
MAP3K5
NOS1
MSL3
BMPR1A
TIMP3
CIB2
STAG2
FUBP3
MXRA8
HRK
ABCG1
RGS3
ATOH1
NFATC1
ARHGEF12
CCR9
RAC2
CD55
RPS23
LYPLA1
INTU
EML1
SMAD3
RALY
NUP93
LNPEP
CTDSPL2
TBX5
ZCCHC4
FBXO22
PTGDR
CDK12
GJB6
PLCG1
COQ7
SLC16A7
CHMP5
CACNB3
SPO11
NEDD4
ZNF43
ITGB4
NEK4
KRT13
RBBP9
PRKAR2A
CEACAM8
PEX14
PGRMC2
PAFAH1B1
DRD5
UBE2I
FBLIM1
MUC3A
ANGPTL3
MYO6
MINK1
RAP1GAP2
EZH2
ATP11A
ZFP37
AKIRIN2
MYO1C
RBM23
ZNF154
BTN3A2
SYT5
PON1
ATP4A
CSTF3
PI4KA
PRKCI
OSMR
SOD3
GNPDA1
ZC3H3
RASAL1
COMMD2
DDAH1
MGAT1
ALDH4A1
TIPARP
PGAP2
CHEK1
CRYAB
NEIL3
EXD2
COPA
CKB
RTN3
SLC26A3
RASD2
KIF11
IPO8
SKP2
ZNF175
FZD2
SLC40A1
PPP1R8
NOVA2
TNFRSF11B
CD36
PIBF1
PDE6D
TTLL1
PRKG2
ARF4
SLCO3A1
MBTPS1
TNFSF15
FANCL
NCF2
SH3GLB1
SLC12A6
SUPT5H
URI1
PIK3C3
PAX9
USP16
MRPL28
ANKRD28
STMN3
TRAF3
ZIM2
LETM1
GALNT5
CXCR2
PLXNB1
USP10
SND1
LIPE
B4GALT1
CNGB3
CHD3
SLC25A44
STAT4
CD40
FAT2
DYNC1LI2
CLDN2
ZMYND8
SNRPA
VSNL1
PDXK
GATAD2A
PIH1D1
EFTUD2
ETS2
ZNF609
PRMT2
FGB
EXOSC10
COX17
ITGA1
ECE2
EPHA5
OVGP1
TMCC2
TCF12
PACS2
POU4F1
HAL
BCL2L2
ATG4B
LSG1
MAL
HIRA
GALR1
MERTK
GRIN2C
ARMC8
BAG1
VPS36
SLC47A1
CORO2B
TBXA2R
ALOX15
PAN2
DMPK
RNF144A
SMC1A
ITGA8
CCL7
PRKCD
NDUFB4
LPXN
DSC2
RBMS2
GRIK4
COL4A3
MYO10
SMYD5
RPS13
PEX1
TUSC2
OLFM1
CRHR2
RET
RBM19
RUNX1
PRKAA1
ALX3
SNX10
ATP2C1
CYP4F3
ALDH1A2
GABRG1
MYO16
DBF4
CROT
PABPC3
MAPK9
EGR1
KHK
SLC12A2
EFNB3
GLP1R
PTGFR
TRIM37
IREB2
PDCD7
GRSF1
EXOSC9
PSMC6
ABCB1
CNR1
GPR12
ABCC4
SSR3
MSI1
PCLO
DYRK2
ARIH2
RNF2
MTF1
KLF6
ANXA9
THBD
PIK3C2A
ITGB7
ABCD2
SCNN1D
HUWE1
CDH17
FAAH
CD180
POLA1
TMPO
ASPH
RRAS2
OXCT1
LEPR
LTBP2
SRP68
ARPC5
SV2B
SYNGR2
PDE9A
ABCA8
NDUFS2
UBR5
PRPF4B
SLC43A3
NRBP1
KDM1A
LEF1
ZNF20
SLC22A8
EPS8L1
SERPINB2
MAPK14
PITX2
MYBPC3
PLA1A
HPR
SATB2
CLCN2
ANXA6
ABTB2
EIF2S3
SOX30
AP4B1
AP2A1
BHMT2
TH
MOCS3
COL6A2
FZD7
CDH18
CHL1
RAPGEF1
TBC1D2B
MAP3K8
AKAP10
DLG4
STC1
STOM
SPOCK3
SLC13A2
GSN
TMEM8B
SMARCA5
WWC1
PLEKHG3
CPSF3
PLS1
DGKZ
TCP11L1
CWF19L1
MYH3
GPKOW
SPON1
ANK2
SH3GL3
RAB23
PLA2G4A
MAPRE3
SENP6
AKR7A2
RIF1
ZNF516
VLDLR
VEGFC
MAP2K2
LARP1
SRBD1
DBT
SLC1A2
INVS
MPO
ZBTB16
PDGFB
ELN
VIM
MPI
UQCRB
TLR8
ABCC3
RRAGA
ANGEL1
LZTS1
ABCE1
ARHGEF3
SUPT3H
CSNK1G2
ADAMTS4
GABRB2
SLIT3
CD27
SCD
PEX13
PHF19
GRIN2B
HSPA6
ZNF518A
SHANK1
NR1H2
CD226
PDK2
STAT3
[truncated: 3,999 more rows]

## Sheet: Patient 6 mRNA + Reactome
Shared	ExCy	ExoEasy	Fujifilm	UC		ExCy	ExoEasy	Fujifilm	UC
CD44	IGKV1D-13	CXCL3	TMSB10	RPS21		FCGR3A-mediated phagocytosis	Cell surface interactions at the vascular wall	Metabolism	Nonsense Mediated Decay (NMD) enhanced by the Exon Junction Complex (EJC)
ABCA3	TNNT3	SPAG11B	FFAR3	GPR34		Leishmania phagocytosis	CD22 mediated BCR regulation	Immune System	Nonsense Mediated Decay (NMD) independent of the Exon Junction Complex (EJC)
SLMAP	ZNHIT2	AMY1B	LY6K	CST6		Regulation of actin dynamics for phagocytic cup formation	FCERI mediated NF-kB activation	Disease	Nonsense-Mediated Decay (NMD)
SAMD4A	TCF19	CRABP1	LHB	TMEM187		Parasitic Infection Pathways	Infectious disease	Class A/1 (Rhodopsin-like receptors)	Peptide chain elongation
HAUS2	OIP5	JUND	IGLC7			Leishmania infection	Viral Infection Pathways	Viral Infection Pathways	Viral mRNA Translation
FARP1	HNRNPH1	LGALS4	MT1JP			Parasite infection	Potential therapeutics for SARS	Infectious disease	Ribosomal scanning and start codon recognition
KCNMA1	CCL23	MAB21L2	HES1			Disease	Role of LAT2/NTAL/LAB on calcium mobilization	GPCR ligand binding	SARS-CoV-1-host interactions
ZHX3	SLC12A7	RBMY1A1	MT1G			Fcgamma receptor (FCGR) dependent phagocytosis	Signaling by the B Cell Receptor (BCR)	Innate Immune System	SARS-CoV-2 modulates host translation machinery
ITGA5	IGKC	GRPR	RAB38			Classical antibody-mediated complement activation	Disease	Metabolism of proteins	Selenocysteine synthesis
BTG2	VCX3A	TRAV20	PGLYRP1			Creation of C4 and C2 activators	SARS-CoV Infections	Adaptive Immune System	Response of EIF2AK4 (GCN2) to amino acid deficiency
NDUFS6	PRPH	PROCR	CLDN10			FCGR activation	FCERI mediated Ca+2 mobilization	Signal Transduction	SRP-dependent cotranslational protein targeting to membrane
BBOX1	SLC22A18AS	TMEM160	HBQ1			Initial triggering of complement	Antigen activates B Cell Receptor (BCR) leading to generation of second messengers	Influenza Infection	Translation initiation complex formation
XDH	IGHV3-7	VBP1	KRT34			Role of phospholipids in phagocytosis	FCERI mediated MAPK activation	G alpha (s) signalling events	Eukaryotic Translation Elongation
ERAL1	ACACA	IFNGR2	MAGEA10			FCGR3A-mediated IL10 synthesis	Fc epsilon receptor (FCERI) signaling	Protein localization	Activation of the mRNA upon binding of the cap-binding complex and eIFs, and subsequent binding to 43S
ECHS1	TRMT112	MRPL18	SSX3			Regulation of Complement cascade	Immunoregulatory interactions between a Lymphoid and a non-Lymphoid cell	GPCR downstream signalling	Cap-dependent Translation Initiation
LRRC41	TFPT	TIMM10	UQCR10			Innate Immune System	Leishmania parasite growth and survival	Signaling by the B Cell Receptor (BCR)	L13a-mediated translational silencing of Ceruloplasmin expression
KCNG1	TNKS	IGKV1D-33	GIMAP4			Complement cascade	Anti-inflammatory response favouring Leishmania parasite infection	Post-translational protein modification	Eukaryotic Translation Initiation
DECR1	MUC4	NUP160	FAM156A			Immune System	Hemostasis	Cytokine Signaling in Immune system	Eukaryotic Translation Termination
PTPRR	SHMT1	CCL8	MC3R			Leishmania parasite growth and survival	Classical antibody-mediated complement activation	Immunoregulatory interactions between a Lymphoid and a non-Lymphoid cell	Selenoamino acid metabolism
SLC25A3	VPS28	COG5	ICAM3			Anti-inflammatory response favouring Leishmania parasite infection	Metabolism of RNA	Signaling by GPCR	Formation of the ternary complex, and subsequently, the 43S complex
ZNF646	SLC39A2	ARMCX6	LY6D			Infectious disease	FCGR activation	Interferon Signaling	GTP hydrolysis and joining of the 60S ribosomal subunit
BRIX1	S100A10	RPL41	MT2A			Immunoregulatory interactions between a Lymphoid and a non-Lymphoid cell	Immune System	Developmental Biology	Formation of a pool of free 40S subunits
LMAN1	CDKN1C	MFHAS1	PRICKLE3			Hemostasis	Creation of C4 and C2 activators	Formation of TC-NER Pre-Incision Complex	Influenza Viral RNA Transcription and Replication
ESYT1	HLA-DRB1	HSPB1	IGKV1D-42			CD22 mediated BCR regulation	Scavenging of heme from plasma	Signaling by NOTCH1 HD+PEST Domain Mutants in Cancer	SARS-CoV-1 Infection
GALNT3	CES1	IGLV3-21	VCX			Scavenging of heme from plasma	Initial triggering of complement	Signaling by NOTCH1 PEST Domain Mutants in Cancer	Cellular response to starvation
UQCR11	GATA4	HSD17B10	GCHFR			Role of LAT2/NTAL/LAB on calcium mobilization	Adaptive Immune System	Signaling by NOTCH1 in Cancer	Influenza Infection
DDB1	PROP1	GTF2H2	BPY2			Adaptive Immune System	Innate Immune System	SARS-CoV Infections	Regulation of expression of SLITs and ROBOs
STYK1	RPA4	IGLV1-44	ISG15			FCERI mediated Ca+2 mobilization	Role of phospholipids in phagocytosis	TNF signaling	Major pathway of rRNA processing in the nucleolus and cytosol
SCAF8	UTF1	IKBKG	NUDT2			FCERI mediated MAPK activation	Parasitic Infection Pathways	Constitutive Signaling by NOTCH1 PEST Domain Mutants	SARS-CoV-2-host interactions
MYO9B	LAIR1	UXT	CD79A			Antigen activates B Cell Receptor (BCR) leading to generation of second messengers	FCGR3A-mediated IL10 synthesis	Constitutive Signaling by NOTCH1 HD+PEST Domain Mutants	rRNA processing in the nucleus and cytosol
EPB41L4B	PPP2R3B	PI3	DPH2			Binding and Uptake of Ligands by Scavenger Receptors	Leishmania infection	HIV Infection	rRNA processing
CNGB1	IGHG2	SPIN2A	HPRT1			FCERI mediated NF-kB activation	Binding and Uptake of Ligands by Scavenger Receptors	CD22 mediated BCR regulation	Signaling by ROBO receptors
EP300	PCK2	GNG3	IGKV2D-28			Mitotic G1 phase and G1/S transition	Regulation of Complement cascade	Gap-filling DNA repair synthesis and ligation in TC-NER	Translation
CCNI	GPR171	LILRB3	SLC25A6			Potential therapeutics for SARS	Parasite infection	Signaling by FGFR2	SARS-CoV-2 Infection
CRNKL1	IGLC3	PRPF31	APCS			Signaling by the B Cell Receptor (BCR)	Leishmania phagocytosis	Dual incision in TC-NER	Metabolism of amino acids and derivatives
NTSR1	ARHGEF5	SLN	NDUFA3			Viral Infection Pathways	FCGR3A-mediated phagocytosis	Mitochondrial protein import	SARS-CoV Infections
GPSM2	IGBP1	ZNF32	PRSS1			Fc epsilon receptor (FCERI) signaling	Complement cascade	ISG15 antiviral mechanism	Axon guidance
HIC2	PYCARD	POU5F1	HSD17B1			SARS-CoV Infections	Regulation of actin dynamics for phagocytic cup formation	Signaling by NOTCH1	Nervous system development
PRKCG	RRN3	IMP3	LILRB2			Cell surface interactions at the vascular wall	Fcgamma receptor (FCGR) dependent phagocytosis	Signaling by FGFR
DDX5	CYFIP1	FCER1G	UBB			Muscle contraction	Signal Transduction	Antiviral mechanism by IFN-stimulated genes
SLC26A1	ICOSLG	HCRT	ITGB1BP2			Costimulation by the CD28 family	Vesicle-mediated transport	Transcription-Coupled Nucleotide Excision Repair (TC-NER)
COL4A5	TADA2A	MAGEB2	SMPD2			RHOG GTPase cycle	GPCR ligand binding	Signaling by NOTCH4
ZEB1	SERPINF2	FTHL17	CEBPD			Cell Cycle	Signaling by Nuclear Receptors	DDX58/IFIH1-mediated induction of interferon-alpha/beta
CYTH1	CHIC2	FGF20	TMEM69			Vesicle-mediated transport	Class A/1 (Rhodopsin-like receptors)	Antigen activates B Cell Receptor (BCR) leading to generation of second messengers
KCNK3	IGLV2-11	PLCH2	POP7			Peptide hormone metabolism	GPCR downstream signalling	Post-translational modification: synthesis of GPI-anchored proteins
COX15	TMA7	HCAR3	IGLV8-61			Metabolism of proteins	Metabolism of proteins	Metabolism of nucleotides
KCNK6		SPINT3	SCGB1A1			Metabolism of water-soluble vitamins and cofactors	Signaling by GPCR	Transcriptional regulation by RUNX3
PDE1C		IGHM	TAAR5			G1/S Transition	Developmental Biology	p75 NTR receptor-mediated signalling
GDA		RAB33A	SLC35A2			Cardiac conduction	Peptide ligand-binding receptors	TNFR2 non-canonical NF-kB pathway
AQP9		RPH3AL	FOXS1			C-type lectin receptors (CLRs)	rRNA processing	DNA Repair
SEMA4D		S100A6	TNFRSF14			Neutrophil degranulation	G alpha (q) signalling events	UCH proteinases
THRAP3		BAG6	TIMM17B			Cell Cycle, Mitotic	ESR-mediated signaling	Respiratory electron transport
MET		TYROBP	IGLV10-54			RAC1 GTPase cycle	Extra-nuclear estrogen signaling	Nucleotide Excision Repair
TOB2		TMSB15A	CDA			Metabolism of vitamins and cofactors	Chaperonin-mediated protein folding	Amyloid fiber formation
PHYHIP		CLIC3	TFF1			Biological oxidations	G alpha (i) signalling events	Activation of HOX genes during differentiation
ING3		IGLV2-18	ACTL7B			SLC-mediated transmembrane transport	Protein folding	Activation of anterior HOX genes in hindbrain development during early embryogenesis
BANK1		EDDM3A	IGLV3-10			Diseases of metabolism	Response of EIF2AK4 (GCN2) to amino acid deficiency	SARS-CoV-2 activates/modulates innate and adaptive immune responses
ADAM7		IGLV3-19	POLR2I			Metabolism	tRNA processing	Transcriptional regulation by RUNX2
NINL		LSM1	HOXD4			Deubiquitination	SARS-CoV-2 activates/modulates innate and adaptive immune responses
WSCD1		CEBPB	ADRM1				Formation of the cornified envelope
GRM2		SPRR1B	AIMP2				Influenza Viral RNA Transcription and Replication
NR4A2			CALML3				Late Phase of HIV Life Cycle
IGSF3			PYY2				C-type lectin receptors (CLRs)
LONP1			CCL21
SRPK1			FAM189A1
ZFYVE1			TMSB4X
MED13L			TMED1
EVC			CRYGA
TEAD1
SORL1
PTCD3
NFIA
SYN3
RPS6KA5
CACNG5
MAPKAPK2
LHFPL2
DIP2A
TAOK3
CYP2F1
ZNF510
CDC25B
LPAR4
RUNX3
SLK
PRKCB
POU3F1
ACSM3
C5AR1
A2M
NOL8
USP6NL
SLCO2B1
BAZ1B
ROCK2
ANXA3
LARP7
PHF20
COL1A1
SLC8A1
GTPBP1
GRK5
FGGY
AP1S2
ISL1
ZNF212
RFPL2
SEL1L3
PDCD4
TRAF5
LGI2
ANKRD6
LTBP4
GFPT2
SIRT6
FAM98A
EXOC3
FOXE1
C2CD3
CD38
TNFRSF9
NEFH
CTDSP2
PKDREJ
DUSP4
SSU72
ROR2
FOXM1
ZBTB48
SMUG1
UFM1
AP3M2
USP14
CORO2A
ETNK2
ANGPT4
DSTN
NR2E3
FRS2
ST8SIA4
GMPR
CDK8
EMC1
HDAC7
PLEKHG4
GRB2
TPM3
ORM1
EIF1
FPGT
N4BP2L2
GDF10
OPHN1
ADH5
P2RX3
DESI1
GCC2
KIAA0100
PREP
RFX3
PMM1
COPS4
MYH6
MAP3K13
SETDB1
LCMT1
TONSL
PPM1A
CPEB3
SRSF11
INTS1
BCL2
MMP16
CAMTA1
ORC1
ND3
GMPPA
TAF12
PIK3CB
PXDN
FCN1
A4GALT
TOMM34
LIMD1
XRN2
FUS
CD6
TOX3
RSRC1
COG1
CHST11
THRB
MMP15
NPR1
ASS1
ALAD
EMC8
TMEM59
CDC42BPA
SEC23IP
F7
RGS4
CNOT1
DDX18
ZBTB11
ADAM23
TFR2
B3GALT5
SPTBN1
IRS1
TMEM104
SAMM50
HSF2
CDC42EP3
POMT1
MFN2
RHOH
NUCB1
TACR1
DDHD2
PCDH18
CDK17
RASIP1
UNC13B
TTLL4
PPBP
ZBED1
BTF3
MAPK10
KDM2A
QKI
KDM6A
NCAM1
MED27
LAMB4
AGT
SLC22A14
AHCYL2
PEX16
KDM4B
HABP4
CNTN2
IL6R
CHRNB2
DBH
GLG1
EPHA4
FANCC
RP9
GPATCH2
PSG3
CDH8
AGPS
PCCB
SPRY2
LZTFL1
XPC
COMMD5
GMFB
PSG4
IGDCC3
AGTPBP1
NOP58
STAT5A
FKBP4
ASAH1
ADRA1A
PTPN2
SF3A3
HCFC1
AHI1
SLC3A1
IL18BP
SCN11A
GFI1
HEATR5B
PSMD5
AHR
RBPMS
PTPRH
EIF4A3
PRPF3
CHMP2B
ACO2
XCR1
ARID5A
UBE2N
NFE2L2
SH3PXD2A
SPINK5
SH2D2A
RBBP6
SKAP2
HDAC3
BTK
TJP3
PIGL
CLCA1
PARG
HUS1
UIMC1
GOT2
TFEC
ATP7B
SFRP2
POLD2
DCX
NFYC
KIN
KCNJ6
TNFAIP6
KCNK10
CASP5
OR6A2
BRD4
POLRMT
CYP19A1
ZAN
ARFRP1
EIF4E2
HRH2
MTMR6
CYP3A5
CUL4B
PITX1
FAU
IL17D
DTNB
VRK2
RDX
CELSR3
OMD
HOXB8
FBXO46
ITSN1
SVIL
PHB2
ADCY3
DCTN1
CAMK2B
GRIP1
TTC3
HSP90B2P
TCF21
SRMS
DLST
WNT6
C5
ATP2B2
ANKRD26
RGS20
TRAM2
PAWR
TLK1
LDLR
KLHL21
ASTN2
SCRN1
PI15
ELAVL2
TAB2
GPATCH8
KIAA0930
TANC2
KIF4A
ZMYM5
CPD
SNCAIP
DCT
KLHL28
DLGAP1
TANK
RCAN1
HSPA2
ASCL2
LAMTOR3
POLR1A
LGR5
JAK2
TSHZ1
ZNF264
BICD1
TNFRSF1A
METTL5
HERC6
CASP1
CD8A
ACADVL
LRP1B
PLA2G4C
PHGDH
JRK
XIAP
GPS1
VAX1
RPS29
MKLN1
SLC29A3
TALDO1
USH2A
NF1
SQLE
OLR1
TAOK2
PPFIBP1
PLRG1
LYPD3
SPG7
KIAA0753
FGF12
CLK3
INPP5B
UBE2J1
HNRNPK
ELF4
CLIP2
FOXN2
UTS2R
NCSTN
PARP4
SAFB2
IL18
NCK2
SLC35B1
NOTCH2
SIGLEC1
KLRG1
CEP164
TOR2A
ZNF136
PSMD12
ANP32A
MGP
ACLY
TRAIP
KIAA0232
FKBP5
ERCC8
PARD6A
NUB1
STRN3
GCH1
FBXO3
CMKLR1
TMOD2
FLI1
OR52A1
GPRIN2
CSNK2A2
CPA4
HERC3
SDK2
BAIAP3
CUL3
PODXL
CCT6B
CALCOCO2
SNCA
SPATS2L
ITK
CLIC5
YPEL1
NR1D2
ARHGAP26
FBXL5
BSDC1
RNF43
TRHDE
ZNF536
PTPN4
EPB41L3
CD72
KAT5
WSB1
CDKN2B
MAP3K6
PROS1
VEGFA
PARVB
MORC1
SETBP1
CDH11
AHCTF1
ITGA2
MME
GRIN2A
THEG
KCTD2
NRXN1
ARSA
SPTLC3
TMEM132A
MAPK8IP2
RUVBL2
CGRRF1
RPL27
EPN1
LAMA3
GAL
COCH
RDH11
SRSF3
SLC11A1
SLC25A39
EIF3H
GSK3B
MBD2
GPD1L
TNFAIP3
PIGT
ALAS1
MRPL37
KIF5C
NDUFV2
KLHDC2
DUSP10
GPM6A
CRLF3
PSMA5
FARS2
CCDC28A
AMPD3
PIAS1
ADCYAP1R1
MMP1
FBXO7
CA12
ZNF3
NCOA6
PPP4R1
GCLC
CNOT2
MAN1A2
ALDH5A1
SEC61A1
UPF1
CTDP1
WNT16
CRTAP
ZNF75D
SNW1
ADAMTS6
TK2
STYXL1
RPP30
SLIT1
CDC40
STMN1
GTPBP2
DPP6
ELK4
ADCY1
RHO
SRL
CR1
SLC22A3
FAM13A
TOR1A
P2RY4
MRPL22
EFR3B
ACER3
PES1
UCP2
DAAM2
AVL9
TCTN3
WFS1
TRIM24
SLCO1C1
SLC22A5
KIF23
CHTOP
GNLY
ASPN
GRAMD1C
VNN3
ITGA10
ARHGDIB
CDK18
PPARD
URB2
PHAX
ANXA2
HLCS
MCF2L
FH
STK10
LGALS2
ABCD3
PTPN23
MTF2
DGCR8
FIG4
FAM20B
IGHMBP2
EGR4
HES2
PDCD6
FAM3C
KCNH3
INTS7
AMPH
EIF2AK2
PAM
NUTF2
ALDH1L1
OBSL1
ZNF84
MAN1A1
STARD8
KRT9
ATP11B
ALOX12
POLR3A
ABHD5
IMPG2
MMP3
WDR70
TRAF6
LMNB1
CKMT1B
F13A1
SLC10A1
CSNK1E
BRCA2
XPO6
PIK3C2B
OGN
GIPC2
DUSP3
FAM8A1
CHMP2A
ANKMY1
BBS9
USP15
SLC12A3
ENTPD6
UBN1
FAM184B
ERCC4
SLC31A1
MMP8
PPP5C
ST7L
GFOD1
ADAM29
GHITM
MYO9A
NTRK2
ADCYAP1
MFGE8
SP110
PFKFB2
KIAA0513
SH3BP2
PNMA2
IL10
DHH
PXMP4
WDR33
TFB1M
GOLGB1
DCAF4
TSKU
ETV3
APBB3
WDFY3
DPM1
HIC1
PSMB7
ALOX5AP
LRP1
SHQ1
API5
ZNF16
TACC1
OLFM4
SAMHD1
PTBP3
EPC2
SPRY1
PAX6
KRT4
SCG2
TREM2
MMP14
FMO3
SDF4
KCNK9
OR2C1
BIVM
NDST3
NBEA
AKT2
EGFR
VPS4B
SLC25A4
NDRG1
SESN1
APPL2
TNPO1
CARD10
MRPL13
FARP2
CLASP1
SNX5
ACOT11
SOD1
RAB6A
CHML
CDK13
SIRT5
MSRB2
BCR
CAPN2
DZIP1
SEC22C
GPR161
FXYD5
NKX3-1
FZD5
PURA
DNPEP
RPL15
ERBB2
CREB1
ADAMTS8
STAB1
NEO1
MYT1L
CFL2
STAG1
UPB1
LAT
CLDN14
LPIN2
ZHX2
LRRC49
CD28
SMARCA4
RPS6KA4
SLITRK3
MCOLN3
LRP8
TGFBRAP1
CNTN1
AGL
PSD4
PFDN1
MINPP1
EML4
SGTA
STAT5B
ENPEP
PSMD6
SSB
SKI
PLEKHB2
AKAP3
OAS2
IPCEF1
NOX3
IGLV6-57
BIN2
DEGS1
UBOX5
TCERG1
FAIM
SP140
RPRD1A
KLF5
NUDC
ARHGAP29
SCARA3
PPP2R2A
HBE1
CPA3
BCAT2
RTCA
RAB4A
GSC2
SNX11
THBS1
CAMSAP2
TAL1
ACSL1
ABCC5
HCFC2
ABL1
PTPRG
NCOR1
MOCOS
TXNRD1
SLC30A1
UBE2H
TNFRSF21
SLC16A4
BRDT
KLHL18
MC2R
CDC45
TBX3
ELMO1
USP33
DIO2
UNC13A
ARF5
CCT3
ZNF121
IER5
CABIN1
SYNE1
MVK
RBM5
TSPYL1
RGS22
MOBP
NCOA1
CDK7
SSR2
HRH1
RNPEP
RASGRP3
GDF11
MCM2
SYT11
SYF2
MCM4
DCAF13
SPTBN2
PDZD2
MCC
IFT88
CEP192
SLC26A2
ATP2B4
SLC24A1
DDX21
ARHGAP5
PWP1
MTO1
DHX29
ADAR
P2RX1
SLC15A3
GRIK3
GAS2
PDE10A
METAP2
RHOQ
TM9SF2
MAP3K4
PSKH1
MED15
HEY1
ZBED4
GNG11
ITGAX
CLCN3
CASR
XRN1
UNC50
ZER1
RUNX2
PGR
ZNF99
SRPX
PPP2CA
LRP12
FGF10
SDC3
PHEX
ZFYVE16
MECOM
POLE
THRA
POLH
TBC1D22A
HIP1R
COL4A6
LRRC1
GAS1
DGKA
TNFRSF18
SGSH
GALT
DET1
ZMYM4
STK32B
ZNF532
RAP2A
PLG
AZIN1
SLC7A7
GDPD2
CA8
IL10RA
VCAN
UBE2A
CDC42EP4
NOL7
ASH2L
NHS
SLC1A3
RBM41
ADAM8
MAN2B2
SHPK
RGS12
HAO2
PPP6R3
MAFG
CDH7
ALKBH5
RPL35A
SHANK2
JUP
ACOXL
RAPGEF5
LRCH1
CBX3
ZCCHC2
MAP4K2
ACAP2
SULF1
KBTBD2
FGF13
PRDM5
KIF3A
PDIA6
MYL9
DCXR
CDC23
ZMYM2
EHD1
DAGLA
NCK1
MPHOSPH9
CLEC2D
HCN4
CD8B
EIF2B1
CTRL
SLC6A12
PAK4
CD84
RASA1
FAM168A
IMPA1
FAT1
MGAT3
NREP
MBP
KLHL26
SIM2
GJC1
GATA2
SLC2A2
SOSTDC1
GABRA5
CELSR2
STAM2
PIK3R1
SV2A
TAF1C
MAF
HELZ
PTPRJ
FRMPD1
DMD
STAMBP
ADCY2
HOOK1
GTF2E2
KLHL5
FAM178B
CCNF
CRYL1
NFYB
KCNQ3
ABCB11
NOVA1
FZD3
NMT1
SNX8
CDH19
HADHA
SSH3
CFDP1
TFEB
RND2
HDAC1
ATG12
RNMT
MYH4
MASP1
LMCD1
ASTN1
SHOX
BLZF1
SH3BGR
ZHX1
FOSB
ATRNL1
CAV2
SEMA3F
ARHGAP35
CHRM3
NEURL1B
DDO
MARCO
MAPKBP1
ASF1A
HARS2
DCHS1
GNB1
HPSE
ADNP
BTD
LCAT
CALD1
AIG1
ST6GAL1
NSMAF
EIF3E
SKIL
RPL31
HMGCS1
LY9
KDELR2
PYGO1
RAB10
TLE4
TLK2
ZNF2
ST3GAL5
RPN2
DEK
CRTC1
SORBS3
C4BPA
CD101
CPT1A
C1QA
TERF1
ALMS1
EIF3I
DCN
COL11A1
FOXF2
MLH1
CKMT2
ACTN1
CYB5A
SCN10A
SLIT2
MKS1
CX3CR1
KCTD3
LIN7C
ITGAE
CCP110
SLC30A3
HMGXB3
CCIN
KCNMB4
FUT2
GALNS
SERPINB3
STX6
PDK3
CASP4
TSFM
TPR
MAP1S
TTC4
BNC2
HOXB7
TTC33
STMN2
KCNJ16
FBXL4
ROR1
MYO1D
UGT8
SAMD4B
HINT1
FAM13B
WNT7B
HEXA
GLP2R
USP39
SETD4
HNRNPU
MAP2K3
FLT4
SCAP
SLC4A4
RHOBTB1
PRCC
KAZN
CSNK2A1
RFC5
BRAF
TWIST1
PAX5
PEBP1
AAK1
RPL14
AOX1
JRKL
TMOD3
GMEB1
EEA1
CRB1
IL1R1
KTN1
DDX20
MAB21L1
PHKB
PASK
TBC1D8B
USP8
LAPTM4B
ITGB5
BAIAP2
SI
GGT5
XPO7
GULP1
KCNE4
KCNS3
ARID1A
ITGAL
RCN2
NDUFA5
ZBTB40
ND5
COL12A1
SMAD6
CHST3
TRIM62
MAP3K9
ABLIM1
ADAMTS7
BTAF1
RBMS1
COLQ
MAEA
KLRB1
PSD3
CPSF2
AGR2
GBX1
SAFB
PNP
HDLBP
GNB3
HECW1
ANKZF1
ACTR2
MEF2C
EIF2D
METTL1
LBR
CBFA2T3
RAP1GDS1
AFF3
MYB
KLF3
CDC25A
FZR1
ESPL1
ST8SIA5
TBC1D19
ADAM30
ARHGEF10L
ATOX1
ERBB4
KANK1
MAP4
ACTR3
LPP
ORC3
RAE1
ATRX
EIF4EBP2
DMRT1
TNIK
ACTN3
ELP4
RYK
MACF1
AIFM1
CXCL14
SEC24D
MDFIC
LAMA2
ZDHHC2
TAF4B
ATP6V0D1
MTA2
RAP1A
MALT1
AXIN1
TRIO
POLR1C
NID1
TUBGCP3
MMP13
POU4F2
C8A
TFDP2
AP1G1
ENPP4
SMARCC1
ND1
POLG2
RAD51B
DSP
ERC2-IT1
NDST1
IRF1
PTPRE
PTK2B
FAM20A
PELP1
SDHB
ZNF230
MBL2
TSPAN3
THOC5
MSN
MFSD6
FBXW8
SERINC3
RHOF
SMARCD1
USP20
CALB1
TPP2
FKBP7
ATAD2B
CHSY1
MYOM1
KCNIP3
TTF2
SLC39A14
RGS16
EXT2
URB1
DIAPH2
DOLK
PTPN12
ACVRL1
ABL2
PTPRZ1
MECP2
LAMP1
FCGR2B
DIP2C
MAP3K5
PDLIM7
NOS1
CSN3
BMPR1A
TIMP3
MXRA8
HRK
RGS3
NFATC1
ARHGEF12
CCR9
RAC2
LYPLA1
INTU
EML1
SMAD3
RALY
NUP93
LNPEP
CTDSPL2
YARS2
TBC1D12
ZCCHC4
FBXO22
PTGDR
CDK12
PLCG1
SLC16A7
CACNB3
NEDD4
ZNF43
MDH1
ITGB4
NEK4
PRKAR2A
UBE2I
MUC3A
MYO6
GLRX2
SLC25A1
RAP1GAP2
EZH2
ATP11A
GRB7
ZFP37
AKIRIN2
MYO1C
RBM23
ARMC1
ZNF154
KIFAP3
GLRA2
BTN3A2
ATP4A
PI4KA
PRKCI
OSMR
SOD3
GNPDA1
DDAH1
MGAT1
ALDH4A1
TIPARP
CHEK1
CRYAB
NEIL3
COPA
EXD2
RTN3
SLC26A3
RASD2
KIF11
IPO8
SKP2
ZNF175
FZD2
SLC40A1
PTHLH
PPP1R8
NOVA2
CD36
TTLL1
DCAF12
SLCO3A1
TNFSF15
FANCL
NCF2
SH3GLB1
SLC12A6
MRPL48
XRCC6
SUPT5H
URI1
PIK3C3
SOS2
PAX9
MRPL28
ANKRD28
RAB14
TRAF3
ZIM2
LETM1
GALNT5
PLXNB1
USP10
SND1
F9
LIPE
CNGB3
FAT2
ZMYND8
VSNL1
PDXK
GATAD2A
PTGES3
PIH1D1
EFTUD2
ETS2
ZNF609
PRMT2
PRDX1
EXOSC10
COX17
ITGA1
EPHA5
FOLR1
TCF12
PACS2
POU4F1
HAL
BCL2L2
ARL4C
ATG4B
HIRA
GALR1
MERTK
GRIN2C
ARMC8
BAG1
VPS36
CORO2B
ALOX15
RNF144A
LPXN
DSC2
RBMS2
GRIK4
COL4A3
MYO10
SMYD5
RPS13
PEX1
TUSC2
OLFM1
CRHR2
RUNX1
PRKAA1
SNX10
ATP2C1
CYP4F3
TMEM230
ALDH1A2
GABRG1
MYO16
DBF4
CROT
PABPC3
MAPK9
CNGA1
EFNB3
GLP1R
CSTF2T
PTGFR
TRIM37
IREB2
GRSF1
EXOSC9
ABCB1
CNR1
GPR12
ABCC4
SSR3
TRAT1
PCLO
DYRK2
ARIH2
MTF1
ANXA9
THBD
PIK3C2A
ITGB7
ABCD2
HUWE1
CDH17
CD180
TMPO
ASPH
FLOT2
LEPR
LTBP2
ARPC5
SV2B
SYNGR2
PDE9A
ABCA8
NDUFS2
UBR5
PRPF4B
SLC43A3
NRBP1
KDM1A
CRYBA2
ZNF20
SLC22A8
MAPK14
PITX2
GTF2F2
SATB2
CLCN2
ANXA6
ABTB2
EIF2S3
AP4B1
SLC25A13
BHMT2
FZD7
CDH18
CHL1
TBC1D2B
MAP3K8
HSF2BP
AKAP10
STOM
SLC13A2
GSN
TMEM8B
SMARCA5
WWC1
PLEKHG3
CPSF3
PLS1
DGKZ
TCP11L1
CWF19L1
MYH3
SPON1
ANK2
SH3GL3
SENP6
ARPP19
ZNF516
VLDLR
MAP2K2
LARP1
SRBD1
DBT
SLC1A2
INVS
ZBTB16
PDGFB
KLK2
MPI
UQCRB
ARHGEF3
CPN1
SUPT3H
ADAMTS4
GABRB2
SLIT3
PEX13
PHF19
GRIN2B
HSPA6
ZNF518A
SHANK1
CD226
STAT3
PHC2
LIN7A
SLC38A2
PPP2R5C
SYNJ2
SPHK1
ROBO1
ARSB
ADAM9
APAF1
NEK1
MPP2
DENND4A
ITPR1
CAP1
PKP4
DUSP1
NT5DC3
STX7
ATXN3
SLC26A4
SIPA1L1
N6AMT1
OXR1
DGKB
DPYS
TGFBR1
MRC2
GBP2
MTCH1
HK1
UACA
LRPPRC
HEXB
SETD5
PTER
RRS1
ABI3BP
RBX1
CDK5R2
SLC30A4
MADD
ATM
TIE1
PRRC2C
LTN1
KLF12
ARRB1
SUMF2
TMED5
NDFIP2
AQR
ZNF134
ADAMTSL2
TNS1
SSTR3
RBL2
CD9
SRGN
ALDH7A1
VDAC3
EIF3F
CASP7
CSE1L
TOM1
USP53
MRPL50
E2F5
STYX
ATG13
SMAD4
NMT2
SLC6A20
SLC4A7
RRP1B
PPP1R26
STAT6
ZNF195
CCDC40
GART
THOP1
PER3
SCARB1
ADCY8
PPP1R12C
GRAMD4
RPL6
TMEM40
DHX34
ELP3
ITPR2
SUN2
PRKAG2
PPT1
SLC35C2
CCNT2
BCL2L13
GOSR1
PLOD3
NUP50
SHC3
C7
UROS
TRAPPC10
LRP10
LEMD3
BUB1
POLQ
DIMT1
SPAG4
SOAT1
MRPS30
MR1
CSH1
MAP4K5
ATL3
LASP1
ACHE
PLAA
ZNF184
OASL
ZNF267
TSPAN5
PPP1R3A
EHBP1
TXNIP
PRNP
ACTN2
NUDT3
ZRANB2
NEB
SRSF4
RAP2B
HEBP2
TLR3
CAMK2G
FGF14
TRPM5
POLB
PTPN7
LPAR2
BRD1
CPT2
TRIM58
IVD
HEATR1
GLRA3
VPS8
TOPORS
BCL7C
HNRNPC
ZCCHC14
FXR1
ZMYM3
CREBL2
NUP210
RAB11B
UBASH3A
YWHAB
ENTPD5
PDIA5
DHX9
SLC7A2
NCKAP1
WDR47
KLRF1
VDR
ACE
DALRD3
IRF4
PRKCE
ZNF213
ITGAM
TUBE1
DSPP
DDX19A
TMA16
PLCXD1
PTMA
RPL26
GNL3L
DIRAS3
GTPBP8
PSG9
PRKAA2
ARHGEF11
PIK3R4
CD163
GIMAP2
CD37
NDUFV3
BTBD3
PRKAR2B
PPP1R2
FOSL2
BBS2
FBXO21
GRB10
TBL1X
CLSTN1
PRDX3
LMAN2
R3HCC1L
P4HA2
RBM12
MOV10
ZNF155
SEMA5B
FUT1
DFFA
KIF26A
PRPF4
PECAM1
LATS2
PTPN1
ZNF174
PEX2
SLU7
GPATCH1
B3GNT3
UBE2S
CNR2
ALOX15B
CD59
ATP6V1B2
EXOSC1
CAPZA1
GLRX3
CCR1
UVRAG
MAOB
CACNB4
CLDN5
NCS1
ONECUT1
NUDT9
STX17
LYN
USP6
POMP
INPP4B
GMPPB
B3GALNT1
AHSA1
SERPINE2
MYO3A
GDAP2
LGMN
SLC5A6
UBE2R2
SUMO2
SDCBP
CTSG
NUCB2
GRIK1
CHTF8
ORC2
TAF13
NOD1
SOX5
DSCAM
SLC5A5
DGKI
NFIX
AKAP1
PSG2
HIBCH
YBEY
UBL3
SEPSECS
PIK3CG
CD5L
COL4A4
POLR2K
C8B
GJA3
TUBA8
RREB1
STIL
NME7
FHOD1
ZSCAN2
TFDP1
SP1
LHX3
GTPBP4
LSM5
TUBGCP2
GTF2F1
RPS15A
MYO15A
S1PR1
CIC
PPME1
PIK3CA
AP1G2
TNPO3
COLEC10
HTT
TRAPPC8
DCUN1D1
RUSC1
MBNL1
KDM4C
SLC6A5
TPGS2
USP21
SYK
FGA
IFI44L
SLC1A1
RPL3L
PSAT1
TDG
PMP2
PLAG1
IQGAP1
ZNF226
ENTPD4
PUS7
XPO1
KCNN1
ZNF777
HTR6
BAZ2A
CAMK2A
SMC1B
KCNQ2
FADS3
SECISBP2L
NEMF
GRM5
FGF2
PAMR1
CLU
CXCL12
DDX6
NTN1
ING4
ENDOD1
SPRR2A
IDI1
DIAPH1
OPRD1
SLC4A1AP
COMMD10
AKAP9
TOP2A
CX3CL1
LDB2
FEN1
MRPS23
IGF1R
EHD3
SF3B1
EFNB2
IPO7
PCM1
NLGN1
GTF3C4
FANCI
IQSEC1
PIGN
PSMA7
ANKRD2
RAD54L
PLAGL2
HMGCL
TRIM38
GCFC2
CORIN
ABCD1
TMCC1
PLEC
IL6ST
FAM32A
NCAPD2
PRSS23
WNT2B
ASNS
RPL18
SMU1
ISG20
POLR1D
TEC
C1D
ABCB4
EPM2A
LDHC
PC
PDZRN4
EXD3
FAH
MON2
HNF4A
UBE4B
RABEP1
FRK
CDK5R1
PAX8
BTN3A3
RELA
HIF1A
DBN1
RPS19
MAP2
EDEM1
TNFRSF11A
CFTR
GSTM3
FLRT2
WRN
NFATC2
DZIP3
CD48
ST14
GDI2
ARHGAP44
MED9
RAB13
FBXW11
CRYGS
ALOX12B
ARL3
MLLT10
BPHL
PHF14
C2CD2
ERCC6
SAP30BP
RRP12
BAZ1A
PRMT3
PTPRO
GCNT4
GPRASP1
CD3G
PPAT
COL17A1
DPP8
IL7R
UBA2
XG
SLC39A3
KIF13B
SUGP2
TUBG2
ZNF185
ACVR2B
SUFU
UBQLN1
NEUROG1
EXTL1
MYO7A
CD96
ACVR1B
CAP2
TIMM44
SLC41A3
[truncated: 2,494 more rows]
