# Supplementary material for: Nanomaterial isolated extracellular vesicles enable high precision identification of tumor biomarkers for pancreatic cancer liquid biopsy
Source: J Nanobiotechnology. 2025 Jul 1;23:467. doi: 10.1186/s12951-025-03527-3 (PMC12211367; doi:10.1186/s12951-025-03527-3)
Supplement: Supplementary file 5 — Additional file 5. Patient STRING pathways and intersecting mRNA annotations. [file 12951_2025_3527_MOESM5_ESM.xlsx]

## Sheet: ExCy
STRING-Reactome	Patient	Intersecting Genes
Signaling by GPCR	5	CCL11,GRPR,NMB,CXCR5,SST
G1/S Transition	5	UBB,RPA4,PSMB4
Disease	5	TAF9,HLA-B,MUC5AC,UBB,PSMB4,HLA-F,IGLV1-47
p53-Independent DNA Damage Response	5	UBB,PSMB4
p53-Independent G1/S DNA damage checkpoint	5	UBB,PSMB4
p53-Dependent G1 DNA Damage Response	5	UBB,PSMB4
p53-Dependent G1/S DNA damage checkpoint	5	UBB,PSMB4
G1/S DNA Damage Checkpoints	5	UBB,PSMB4
Cell Cycle	5	UBB,RPA4,PSMB4,CETN2
Regulation of APC/C activators between G1/S and early anaphase	5	UBB,PSMB4
Cyclin E associated events during G1/S transition	5	UBB,PSMB4
Degradation of beta-catenin by the destruction complex	5	UBB,PSMB4
Cyclin A:Cdk2-associated events at S phase entry	5	UBB,PSMB4
Hedgehog 'on' state	5	UBB,PSMB4
Regulation of TP53 Activity through Phosphorylation	5	TAF9,UBB
Transcriptional regulation by RUNX3	5	UBB,PSMB4
Interleukin-4 and Interleukin-13 signaling	5	CCL11,NDN
DNA Repair	5	UBB,CETN2
Transcriptional Regulation by TP53	5	TAF9,UBB
GPCR ligand binding	5	CCL11,GRPR,NMB,CXCR5,SST
GPCR downstream signalling	5	GRPR,NMB,CXCR5,SST
Metabolism of proteins	5	TRMT112,MUC5AC,PFDN2,UBB,PSMB4,CETN2
Transcriptional regulation by RUNX2	5	UBB,PSMB4
Regulation of TP53 Activity	5	TAF9,UBB
Generic Transcription Pathway	5	TAF9,UBB,SST,PSMB4
Signaling by NOTCH	5	UBB,PSMB4
PIP3 activates AKT signaling	5	UBB,PSMB4
RNA Polymerase II Transcription	5	TAF9,UBB,SST,PSMB4
Intracellular signaling by second messengers	5	UBB,PSMB4
Gene expression (Transcription)	5	TAF9,UBB,SST,PSMB4
Signaling by WNT	5	UBB,PSMB4
Disease	3	DPM2,POLR2J,RPLP2,SFN,S100A8,FOXO4,IGKV1D-33,POLR2K,RPS12,HPRT1,OPN1LW,IGLC3,CDK4,BCL2A1,DYNLL1,TAF7,SLC22A18,TJP1,IGLV1-47,GP9,RPS27
Generic Transcription Pathway	3	POLR2J,BLK,TP53I3,CITED2,SFN,FOXO4,POLR2K,IFNG,TNFRSF10A,CDK4,GADD45A,TAF7,RGCC,TJP1
Translation	3	RPLP2,SEC61G,MRPL51,YARS2,RPS12,EIF4EBP1,AIMP2,RPS27
RNA Polymerase II Transcription	3	POLR2J,BLK,TP53I3,CITED2,SFN,FOXO4,POLR2K,IFNG,TNFRSF10A,CDK4,GADD45A,TAF7,RGCC,TJP1
Transcriptional Regulation by TP53	3	POLR2J,TP53I3,SFN,POLR2K,TNFRSF10A,GADD45A,TAF7,RGCC
Gene expression (Transcription)	3	POLR2J,BLK,TP53I3,CITED2,SFN,FOXO4,POLR2K,IFNG,TNFRSF10A,CDK4,GADD45A,TAF7,RGCC,TJP1
Cell Cycle	3	POLR2J,SFN,POLR2K,EMD,PPP2R3B,CDK4,PTTG1,DYNLL1,RPS27
Metabolism of proteins	3	DPM2,RAB38,RPLP2,SEC61G,MRPL51,RENBP,YARS2,FOXO4,RPS12,DYNLL1,EIF4EBP1,SAA1,AIMP2,RPS27
Cellular responses to stimuli	3	RPLP2,CITED2,RPS12,MT3,CDK4,DYNLL1,MT1A,RPS27
Intrinsic Pathway for Apoptosis	3	SFN,DYNLL1
TP53 Regulates Transcription of DNA Repair Genes	3	POLR2J,POLR2K
GPCR downstream signalling	3	OPN1LW,TAS2R7,ARHGEF5,SAA1,OPRL1
Diseases of signal transduction by growth factor receptors and second messengers	3	POLR2J,FOXO4,POLR2K,BCL2A1
Signaling by GPCR	3	OPN1LW,TAS2R7,ARHGEF5,SAA1,OPRL1
GPCR ligand binding	3	OPN1LW,TAS2R7,SAA1,OPRL1
Interleukin-4 and Interleukin-13 signaling	3	SOCS1,SAA1
G1/S Transition	3	PPP2R3B,CDK4
Translation	1	EIF3J,RPL10A,MRPS18A,RPL36AL,RPS12,MRPL49,RPL24,RPS26,AIMP2
Cellular responses to stimuli	1	ID1,PSMD10,MT2A,RPL10A,RPL36AL,RPS12,COX5B,RPL24,GPX7,RPS26,TUBB4A
Disease	1	PSMD10,CDK7,DCXR,RPL10A,RPL36AL,BST2,RPS12,HLA-B,IGLV3-21,RPL24,SLC35A2,RPS26,GNG4,FADD,TUBB4A
Metabolism of proteins	1	EIF3J,PSMD10,RPL10A,MRPS18A,RPL36AL,RPS12,MRPL49,MSRA,CES1,RPL24,RPS26,GNG4,AIMP2,TUBB4A
Disease	6	IGHV3-7,ACACA,TNKS,MUC4,VPS28,CDKN1C,IGHG2,IGLC3,PYCARD,CYFIP1,IGLV2-11
Cell Cycle	6	OIP5,CDKN1C,RPA4,PPP2R3B
Metabolism of proteins	6	TRMT112,TFPT,TNKS,MUC4,CES1,GATA4
G1/S Transition	6	RPA4,PPP2R3B
Signaling by WNT	11	UBB,GNG13
Gene expression (Transcription)	11	BLK,PIWIL1,UBB,SST
Disease	11	IGKV2D-28,HLA-B,UBB,GNG13
Disease	9	ABCC6,IGLV6-57,CDK7,GPC3,PEBP1,TNKS,SFN,IGKV2D-28,PTEN,RPS2,IGLV2-11,RAD17
RNA Polymerase II Transcription	9	BLK,CDK7,SFN,SST,U2AF2,PTEN,RAD17,CSF2
Gene expression (Transcription)	9	BLK,CDK7,SFN,SST,U2AF2,PTEN,RAD17,CSF2
Generic Transcription Pathway	9	BLK,CDK7,SFN,SST,PTEN,RAD17,CSF2
Transcriptional Regulation by TP53	9	CDK7,SFN,PTEN,RAD17
TP53 Regulates Metabolic Genes	9	SFN,PTEN
Metabolism of proteins	9	GPC3,YARS2,TNKS,DPH2,SAA1,PTEN,RPS2
DNA Repair	9	CDK7,FAN1,RAD17
Cell Cycle	9	OIP5,CDK7,SFN,RAD17
Diseases of signal transduction by growth factor receptors and second messengers	9	PEBP1,TNKS,PTEN

## Sheet: ExoEasy
STRING-Reactome	Patient	Intersecting Genes
GPCR ligand binding	5	CCL7,AVPR2,CXCL5,MLNR,GNG13
GPCR downstream signalling	5	AVPR2,CXCL5,MLNR,GNG13
Disease	5	RPS21,BANF1,S100A9,IGHG2,IGLC3,POLR2I,TJP1,AVPR2,FADD,CRK,GNG13
Signaling by GPCR	5	CCL7,AVPR2,CXCL5,MLNR,GNG13
Translation	1	RPLP2,MRPS21,TRMT112,RPS4Y1,SEC61B
Disease	1	POLR2J,RPLP2,S100A8,IGLV3-27,HPRT1,OPN1LW,IGKV4-1,IKBKG,RPS4Y1
Metabolism of proteins	1	RPLP2,MRPS21,TRMT112,IKBKG,RPS4Y1,RNF181,SEC61B,B4GALT3
GPCR ligand binding	1	HTR2B,OPN1LW,HCAR3
ESR-mediated signaling	1	POLR2J,TFF1
GPCR downstream signalling	1	HTR2B,OPN1LW,HCAR3
Signaling by GPCR	1	HTR2B,OPN1LW,HCAR3
Signaling by Nuclear Receptors	1	POLR2J,TFF1
Cellular responses to stimuli	1	RPLP2,RPS4Y1,MT1M
Disease	6	IFNGR2,IGKV1D-33,NUP160,RPL41,IGLV3-21,GTF2H2,IGLV1-44,IKBKG,GNG3,FGF20,IGHM,IGLV3-19,CEBPB
GPCR ligand binding	6	CXCL3,GRPR,GNG3,HCRT,HCAR3
Signaling by Nuclear Receptors	6	CRABP1,JUND,HSPB1,GNG3
GPCR downstream signalling	6	CXCL3,GRPR,GNG3,HCRT,HCAR3
Metabolism of proteins	6	VBP1,MRPL18,NUP160,COG5,RPL41,IKBKG,GNG3,RAB33A
Signaling by GPCR	6	CXCL3,GRPR,GNG3,HCRT,HCAR3
ESR-mediated signaling	6	JUND,HSPB1,GNG3
Signaling by Receptor Tyrosine Kinases	11	HNRNPH1
Metabolism of proteins	9	LY6K,LHB,VBP1,COG5,APOA1,RPL35,GNG3,RAB9A
GPCR ligand binding	9	FFAR3,LHB,GNG3,RLN2
GPCR downstream signalling	9	FFAR3,LHB,GNG3,RLN2
Disease	9	IGLV3-27,BST2,APOA1,RPL35,IGLC3,GNG3
Signaling by GPCR	9	FFAR3,LHB,GNG3,RLN2
Signaling by WNT	9	GNG3,RAC3

## Sheet: Fujifilm
STRING-Reactome	Patient	Intersecting Genes
Disease	5	TRAT1,CANX,GTF2H2,FGF16,CYFIP1,DLL1
PI3K/AKT Signaling in Cancer	5	TRAT1,FGF16
PI5P, PP2A and IER3 Regulate PI3K/AKT Signaling	5	TRAT1,FGF16
Negative regulation of the PI3K/AKT network	5	TRAT1,FGF16
PIP3 activates AKT signaling	5	TRAT1,FGF16
Disease	3	IGLV2-14,GTF2H2,IGLV1-44,FGF16,FADD
ESR-mediated signaling	3	JUND,TFF1
Signaling by Nuclear Receptors	3	JUND,TFF1
Signaling by Receptor Tyrosine Kinases	3	JUND,FGF16
TP53 Regulates Transcription of DNA Repair Genes	3	GTF2H2
PI3K/AKT Signaling in Cancer	3	FGF16
PI5P, PP2A and IER3 Regulate PI3K/AKT Signaling	3	FGF16
Negative regulation of the PI3K/AKT network	3	FGF16
Disease	1	AREG,RPS3A,NFKBIA,IGHV4-39,RPL30,NUP160,VPS28,ABCD1,CDKN1C,CANX,GNG3,TUBA1B,SNRPE,TJP1,JUNB,IGLV3-19,IGLV2-11,CRK,ARAF,DUSP9
Metabolism of proteins	1	LY6K,RAB38,AREG,SOCS3,RPS3A,KLHL20,APOA4,NFKBIA,RPL30,SPCS1,NUP160,CANX,GATA4,GNG3,TUBA1B,RAB33A
Gene expression (Transcription)	1	GPX2,SOCS3,BLK,STUB1,COX6B1,NUP160,GATA4,YEATS4,UXT,PMAIP1,SNRPE,TJP1,JUNB
Signaling by Receptor Tyrosine Kinases	1	AREG,STUB1,SOCS1,RBFOX2,JUNB,MDK,CRK,MMP9
RNA Polymerase II Transcription	1	GPX2,SOCS3,BLK,STUB1,COX6B1,GATA4,YEATS4,UXT,PMAIP1,SNRPE,TJP1,JUNB
Generic Transcription Pathway	1	GPX2,SOCS3,BLK,STUB1,COX6B1,GATA4,YEATS4,UXT,PMAIP1,TJP1,JUNB
Interleukin-4 and Interleukin-13 signaling	1	SOCS3,SOCS1,JUNB,MMP9
Cellular responses to stimuli	1	MT1G,GPX2,RPS3A,RPL30,COX6B1,NUP160,TUBA1B
GPCR downstream signalling	1	CCL19,GPR84,PLA2G4A,CXCR5,INSL3,GNG3
Signaling by GPCR	1	CCL19,GPR84,PLA2G4A,CXCR5,INSL3,GNG3
Signaling by Non-Receptor Tyrosine Kinases	1	SOCS3,CRK
Signaling by PTK6	1	SOCS3,CRK
Diseases of signal transduction by growth factor receptors and second messengers	1	AREG,JUNB,ARAF,DUSP9
ESR-mediated signaling	1	AREG,GNG3,MMP9
GPCR ligand binding	1	CCL19,CXCR5,INSL3,GNG3
TP53 Regulates Metabolic Genes	1	GPX2,COX6B1
Translation	1	RPS3A,RPL30,SPCS1
Signaling by Nuclear Receptors	1	AREG,GNG3,MMP9
Disease	6	HES1,ISG15,CD79A,HPRT1,IGKV2D-28,SLC25A6,UBB,CEBPD,SLC35A2,POLR2I
GPCR ligand binding	6	FFAR3,LHB,MC3R,TAAR5,CCL21
Metabolism of proteins	6	LY6K,LHB,RAB38,LY6D,DPH2,APCS,UBB,ADRM1,AIMP2
GPCR downstream signalling	6	FFAR3,LHB,MC3R,TAAR5,CCL21
Signaling by GPCR	6	FFAR3,LHB,MC3R,TAAR5,CCL21
Transcriptional regulation by RUNX3	6	HES1,UBB
DNA Repair	6	ISG15,UBB,POLR2I
Transcriptional regulation by RUNX2	6	HES1,UBB
Disease	11	HLA-C,IGKV1D-33,NUP160,CDKN1C,GNG3,POLR2I,TUBA1B,FADD,JUNB,RPS27
GPCR ligand binding	11	LHB,DRD4,CXCR5,GNG3,HCAR3,CCL21
GPCR downstream signalling	11	LHB,DRD4,CXCR5,GNG3,HCAR3,CCL21
Cell Cycle	11	NUP160,CDKN1C,PPP2R3B,POLR2I,TUBA1B,RPS27
Signaling by GPCR	11	LHB,DRD4,CXCR5,GNG3,HCAR3,CCL21
Interleukin-4 and Interleukin-13 signaling	11	SOCS1,JUNB
Metabolism of proteins	11	LHB,NUP160,CES1,GNG3,TUBA1B,RPS27
Signaling by Receptor Tyrosine Kinases	11	SOCS1,POLR2I,JUNB
ESR-mediated signaling	11	GNG3,POLR2I
Disease	9	RPS21,AP2S1,AP2A2,AP1S1,POLR2L,DPM3,RPL36AL,IGKV1D-33,VPS28,HLA-B,GTF2H2,DKK4,CEBPB
Cellular responses to stimuli	9	RPS21,ATP6V1F,MT2A,RPL36AL,MT1H,CEBPB
Signaling by Receptor Tyrosine Kinases	9	JUND,AP2S1,ATP6V1F,AP2A2,POLR2L
Signaling by Nuclear Receptors	9	CRABP1,JUND,POLR2L,PDHA2
TP53 Regulates Transcription of DNA Repair Genes	9	POLR2L,GTF2H2
Translation	9	RPS21,RPL36AL,EIF4EBP1
Signaling by WNT	9	AP2S1,AP2A2,DKK4
Diseases of signal transduction by growth factor receptors and second messengers	9	POLR2L,DKK4,CEBPB
ESR-mediated signaling	9	JUND,POLR2L
Metabolism of proteins	9	RPS21,APOA2,DPM3,RPL36AL,EIF4EBP1
DNA Repair	9	POLR2L,GTF2H2
Transcriptional Regulation by TP53	9	POLR2L,GTF2H2
Disease	8	OPN1LW,UBB,IGLC3,BCL2A1,GNG3,IGLV1-47,SLC5A2
GPCR ligand binding	8	DRD4,CXCR5,OPN1LW,GNG3
GPCR downstream signalling	8	DRD4,CXCR5,OPN1LW,GNG3
Signaling by GPCR	8	DRD4,CXCR5,OPN1LW,GNG3
ESR-mediated signaling	8	HSPB1,GNG3
Signaling by Nuclear Receptors	8	HSPB1,GNG3

## Sheet: UC
STRING-Reactome	Patient	Intersecting Genes
Disease	5	HPRT1,IGLV3-21,HLA-G,IGLV2-11
Translation	6	RPS21
GPCR ligand binding	3	LHB,CCL19,GNRH2,HCAR3
GPCR downstream signalling	3	LHB,CCL19,GNRH2,HCAR3
Signaling by WNT	3	TNKS,SOX3
Diseases of signal transduction by growth factor receptors and second messengers	3	TNKS,CEBPB
TP53 Regulates Transcription of DNA Repair Genes	11	CDK7
Cyclin A:Cdk2-associated events at S phase entry	11	CDK7
Cyclin E associated events during G1/S transition	11	CDK7
Regulation of Insulin-like Growth Factor (IGF) transport and uptake by Insulin-like Growth Factor Binding Proteins (IGFBPs)	11	AMELX
G1/S Transition	11	CDK7
Disease	8	IRF7,PYCARD,TJP1,CRK
Signaling by Non-Receptor Tyrosine Kinases	8	CRK
Signaling by PDGF	8	CRK
Signaling by PTK6	8	CRK
Disease	9	IRAK1,HPRT1,OPN1LW,UBB,GTF2H1
G1/S Transition	9	UBB,PPP2R3B
Generic Transcription Pathway	9	IRAK1,UBB,GTF2H1,IL3
RNA Polymerase II Transcription	9	IRAK1,UBB,GTF2H1,IL3
PIP3 activates AKT signaling	9	IRAK1,UBB
Gene expression (Transcription)	9	IRAK1,UBB,GTF2H1,IL3
Intracellular signaling by second messengers	9	IRAK1,UBB
DNA Repair	9	UBB,GTF2H1
Transcriptional Regulation by TP53	9	UBB,GTF2H1
Signaling by Non-Receptor Tyrosine Kinases	9	UBB
Signaling by PTK6	9	UBB
p53-Independent G1/S DNA damage checkpoint	9	UBB
p53-Independent DNA Damage Response	9	UBB
Signaling by ERBB4	9	UBB
TP53 Regulates Transcription of DNA Repair Genes	9	GTF2H1
p53-Dependent G1/S DNA damage checkpoint	9	UBB
p53-Dependent G1 DNA Damage Response	9	UBB
G1/S DNA Damage Checkpoints	9	UBB

## Sheet: Unique & Shared Pathways  Tumos
ExCy	Genes		ExoEasy	Genes		Fujifilm	Genes		UC	Genes		Shared	ExCy	ExoEasy	Fujifilm	UC
Regulation of APC/C activators between G1/S and early anaphase	UBB,PSMB4		0			Signaling by PTK6	SOCS3,CRK,		0			Translation	RPLP2 SEC61G MRPL51 YARS2 RPS12 EIF4EBP1 AIMP2 RPS27 EIF3J RPL10A MRPS18A RPL36AL MRPL49 RPL24 RPS26	RPLP2 MRPS21 TRMT112 RPS4Y1 SEC61B	RPS3A,RPL30,SPCS1	RPS21
p53-Dependent G1 DNA Damage Response	UBB,PSMB4					Signaling by Non-Receptor Tyrosine Kinases	SOCS3,CRK,					GPCR downstream signalling	GRPR NMB CXCR5 SST OPN1LW TAS2R7 ARHGEF5 SAA1 OPRL1	AVPR2 CXCL5 MLNR GNG13 HTR2B OPN1LW HCAR3 CXCL3 GRPR GNG3 HCRT	FFAR3 LHB MC3R TAAR5 CCL21 CCL19 GPR84 PLA2G4A CXCR5 INSL3 GNG3	LHB,CCL19,GNRH2,HCAR3
Hedgehog 'on' state	UBB,PSMB4					TP53 Regulates Metabolic Genes	GPX2,COX6B1,					GPCR ligand binding	CCL11 GRPR NMB CXCR5 SST OPN1LW TAS2R7 SAA1 OPRL1	CCL7 AVPR2 CXCL5 MLNR GNG13 OPN1LW HCAR3 CXCL3 GRPR GNG3 HCRT HTR2B	FFAR3 LHB MC3R TAAR5 CCL21 CCL19 CXCR5 INSL3 GNG3	LHB,CCL19,GNRH2,HCAR3
Transcriptional Regulation by TP53	TAF9,UBBPOLR2J,TP53I3,SFN,POLR2K,TNFRSF10A,GADD45A,TAF7,RGCC					Signaling by Receptor Tyrosine Kinases	JUND,FGF16,					Disease	TAF9 HLA-B MUC5AC UBB PSMB4 HLA-F IGLV1-47 DPM2 POLR2J RPLP2 SFN S100A8 FOXO4 IGKV1D-33 POLR2K RPS12 HPRT1 OPN1LW IGLC3 CDK4 BCL2A1 DYNLL1 TAF7 SLC22A18 TJP1 GP9 RPS27 PSMD10 CDK7 DCXR RPL10A RPL36AL BST2 IGLV3-21 RPL24 SLC35A2 RPS26 GNG4 FADD TUBB4A IGHV3-7 ACACA TNKS MUC4 VPS28 CDKN1C IGHG2 PYCARD CYFIP1 IGLV2-11	RPS21 BANF1 S100A9 IGHG2 IGLC3 POLR2I TJP1 AVPR2 FADD CRK GNG13 POLR2J RPLP2 S100A8 IGLV3-27 HPRT1 OPN1LW IGKV4-1 IKBKG RPS4Y1 IFNGR2 IGKV1D-33 NUP160 RPL41 IGLV3-21 GTF2H2 IGLV1-44 GNG3 FGF20 IGHM IGLV3-19 CEBPB	HES1 ISG15 CD79A HPRT1 IGKV2D-28 SLC25A6 UBB CEBPD SLC35A2 POLR2I AREG RPS3A NFKBIA IGHV4-39 RPL30 NUP160 VPS28 ABCD1 CDKN1C CANX GNG3 TUBA1B SNRPE TJP1 JUNB IGLV3-19 IGLV2-11 CRK ARAF DUSP9 IGLV2-14 GTF2H2 IGLV1-44 FGF16 FADD TRAT1 CYFIP1 DLL1	HPRT1,IGLV3-21,HLA-G,IGLV2-11
p53-Dependent G1/S DNA damage checkpoint	UBB,PSMB4					Negative regulation of the PI3K/AKT network	TRAT1,FGF16
Cell Cycle	UBB,RPA4,PSMB4,CETN2POLR2J,SFN,POLR2K,EMD,PPP2R3B,CDK4,PTTG1,DYNLL1,RPS27					PI3K/AKT Signaling in Cancer	TRAT1,FGF16
p53-Independent DNA Damage Response	UBB,PSMB4OIP5,CDKN1C,RPA4,PPP2R3B					PI5P, PP2A and IER3 Regulate PI3K/AKT Signaling	TRAT1,FGF16
Regulation of TP53 Activity through Phosphorylation	TAF9,UBB
Signaling by NOTCH	UBB,PSMB4
Intrinsic Pathway for Apoptosis	SFN,DYNLL1
G1/S DNA Damage Checkpoints	UBB,PSMB4
Intracellular signaling by second messengers	UBB,PSMB4
Regulation of TP53 Activity	TAF9,UBB
p53-Independent G1/S DNA damage checkpoint	UBB,PSMB4
Degradation of beta-catenin by the destruction complex	UBB,PSMB4
G1/S Transition	UBB,RPA4,PSMB4PPP2R3B,CDK4
Cyclin A:Cdk2-associated events at S phase entry	UBB,PSMB4RPA4,PPP2R3B
Cyclin E associated events during G1/S transition	UBB,PSMB4

## Sheet: Unique & Shared Pathways -Healt
ExCy	Genes		ExoEasy	Genes			Fujifilm	Genes					UC	Genes		Shared	ExCy	ExoEasy	Fujifilm	UC
TP53 Regulates Metabolic Genes	SFN,PTEN		0				ESR-mediated signaling	HSPB1,GNG3, JUND,POLR2L					p53-Dependent G1 DNA Damage Response	UBB		Disease	IGKV2D-28 HLA-B UBB GNG13 ABCC6 IGLV6-57 CDK7 GPC3 PEBP1 TNKS SFN PTEN RPS2 IGLV2-11 RAD17	IGLV3-27,BST2,APOA1,RPL35,IGLC3,GNG3	HLA-C IGKV1D-33 NUP160 CDKN1C GNG3 POLR2I TUBA1B FADD JUNB RPS27 RPS21 AP2S1 AP2A2 AP1S1 POLR2L DPM3 RPL36AL VPS28 HLA-B GTF2H2 DKK4 CEBPB OPN1LW UBB IGLC3 BCL2A1 IGLV1-47 SLC5A2	IRF7,PYCARD,TJP1,CRK, IRAK1,HPRT1,OPN1LW,UBB,GTF2H1
							Interleukin-4 and Interleukin-13 signaling	SOCS1,JUNB					Signaling by PTK6	CRK, UBB
							Translation	RPS21,RPL36AL,EIF4EBP1					p53-Dependent G1/S DNA damage checkpoint	UBB
							Signaling by Nuclear Receptors	HSPB1,GNG3, CRABP1,JUND,POLR2L,PDHA2					Signaling by Non-Receptor Tyrosine Kinases	IRAK1,UBB
													Regulation of Insulin-like Growth Factor (IGF) transport and uptake by Insulin-like Growth Factor Binding Proteins (IGFBPs)	AMELX
													p53-Independent DNA Damage Response	UBB
													Signaling by PDGF	CRK
													G1/S DNA Damage Checkpoints	UBB
													Signaling by ERBB4	UBB
													Intracellular signaling by second messengers	UBB
													p53-Independent G1/S DNA damage checkpoint	UBB
													G1/S Transition	CDK7, UBB,PPP2R3B
													PIP3 activates AKT signaling	IRAK1,UBB
													Cyclin A:Cdk2-associated events at S phase entry	CDK7
													Cyclin E associated events during G1/S transition	CDK7
