# Supplementary material for: Nanomaterial isolated extracellular vesicles enable high precision identification of tumor biomarkers for pancreatic cancer liquid biopsy
Source: J Nanobiotechnology. 2025 Jul 1;23:467. doi: 10.1186/s12951-025-03527-3 (PMC12211367; doi:10.1186/s12951-025-03527-3)
Supplement: Supplementary file 6 — Additional file 6. STRING pathway analysis on BAG6 and ATPV06B. [file 12951_2025_3527_MOESM6_ESM.xlsx]

## Sheet: ATP6V0B_EXCY
#category	term ID	term description	observed gene count	background gene count	strength	false discovery rate	matching proteins in your network (IDs)	matching proteins in your network (labels)
GO Process	GO:0007035	Vacuolar acidification	9	33	2.69	1.55e-19	9606.ENSP00000216442,9606.ENSP00000234396,9606.ENSP00000264649,9606.ENSP00000273398,9606.ENSP00000276390,9606.ENSP00000285393,9606.ENSP00000290949,9606.ENSP00000308122,9606.ENSP00000434729	ATP6V1D,ATP6V1B1,ATP6V0A1,ATP6V1A,ATP6V1B2,ATP6V0D2,ATP6V0D1,ATP6V0A4,ATP6V0B
GO Process	GO:0016241	Regulation of macroautophagy	10	159	2.05	7.03e-17	9606.ENSP00000216442,9606.ENSP00000234396,9606.ENSP00000253413,9606.ENSP00000264649,9606.ENSP00000273398,9606.ENSP00000276390,9606.ENSP00000285393,9606.ENSP00000290949,9606.ENSP00000304891,9606.ENSP00000434729	ATP6V1D,ATP6V1B1,ATP6V1E1,ATP6V0A1,ATP6V1A,ATP6V1B2,ATP6V0D2,ATP6V0D1,ATP6V1E2,ATP6V0B
GO Process	GO:0048388	Endosomal lumen acidification	4	14	2.71	8.96e-08	9606.ENSP00000216442,9606.ENSP00000264649,9606.ENSP00000273398,9606.ENSP00000434729	ATP6V1D,ATP6V0A1,ATP6V1A,ATP6V0B
GO Process	GO:0007042	Lysosomal lumen acidification	4	21	2.53	3.57e-07	9606.ENSP00000216442,9606.ENSP00000264649,9606.ENSP00000273398,9606.ENSP00000434729	ATP6V1D,ATP6V0A1,ATP6V1A,ATP6V0B
GO Process	GO:0061795	Golgi lumen acidification	3	10	2.73	1.7e-05	9606.ENSP00000216442,9606.ENSP00000273398,9606.ENSP00000434729	ATP6V1D,ATP6V1A,ATP6V0B
GO Process	GO:0097254	Renal tubular secretion	2	9	2.6	0.0059	9606.ENSP00000234396,9606.ENSP00000308122	ATP6V1B1,ATP6V0A4
GO Process	GO:0036295	Cellular response to increased oxygen levels	2	13	2.44	0.0108	9606.ENSP00000273398,9606.ENSP00000290949	ATP6V1A,ATP6V0D1
GO Process	GO:0046034	ATP metabolic process	3	163	1.52	0.0314	9606.ENSP00000234396,9606.ENSP00000273398,9606.ENSP00000276390	ATP6V1B1,ATP6V1A,ATP6V1B2
GO Function	GO:0046961	Proton-transporting ATPase activity, rotational mechanism	11	24	2.91	4.72e-28	9606.ENSP00000216442,9606.ENSP00000234396,9606.ENSP00000253413,9606.ENSP00000264649,9606.ENSP00000273398,9606.ENSP00000276390,9606.ENSP00000285393,9606.ENSP00000290949,9606.ENSP00000304891,9606.ENSP00000308122,9606.ENSP00000434729	ATP6V1D,ATP6V1B1,ATP6V1E1,ATP6V0A1,ATP6V1A,ATP6V1B2,ATP6V0D2,ATP6V0D1,ATP6V1E2,ATP6V0A4,ATP6V0B
GO Function	GO:0051117	ATPase binding	3	87	1.79	0.0041	9606.ENSP00000253413,9606.ENSP00000264649,9606.ENSP00000308122	ATP6V1E1,ATP6V0A1,ATP6V0A4
GO Component	GO:0016469	Proton-transporting two-sector ATPase complex	11	53	2.57	3.49e-25	9606.ENSP00000216442,9606.ENSP00000234396,9606.ENSP00000253413,9606.ENSP00000264649,9606.ENSP00000273398,9606.ENSP00000276390,9606.ENSP00000285393,9606.ENSP00000290949,9606.ENSP00000304891,9606.ENSP00000308122,9606.ENSP00000434729	ATP6V1D,ATP6V1B1,ATP6V1E1,ATP6V0A1,ATP6V1A,ATP6V1B2,ATP6V0D2,ATP6V0D1,ATP6V1E2,ATP6V0A4,ATP6V0B
GO Component	GO:0016471	Vacuolar proton-transporting V-type ATPase complex	10	25	2.86	8.49e-25	9606.ENSP00000216442,9606.ENSP00000234396,9606.ENSP00000253413,9606.ENSP00000264649,9606.ENSP00000273398,9606.ENSP00000276390,9606.ENSP00000285393,9606.ENSP00000290949,9606.ENSP00000308122,9606.ENSP00000434729	ATP6V1D,ATP6V1B1,ATP6V1E1,ATP6V0A1,ATP6V1A,ATP6V1B2,ATP6V0D2,ATP6V0D1,ATP6V0A4,ATP6V0B
GO Component	GO:0033178	Proton-transporting two-sector ATPase complex, catalytic domain	6	19	2.75	4.1e-13	9606.ENSP00000216442,9606.ENSP00000234396,9606.ENSP00000253413,9606.ENSP00000273398,9606.ENSP00000276390,9606.ENSP00000304891	ATP6V1D,ATP6V1B1,ATP6V1E1,ATP6V1A,ATP6V1B2,ATP6V1E2
GO Component	GO:0005765	Lysosomal membrane	9	417	1.59	1.71e-11	9606.ENSP00000216442,9606.ENSP00000253413,9606.ENSP00000264649,9606.ENSP00000273398,9606.ENSP00000276390,9606.ENSP00000285393,9606.ENSP00000290949,9606.ENSP00000308122,9606.ENSP00000434729	ATP6V1D,ATP6V1E1,ATP6V0A1,ATP6V1A,ATP6V1B2,ATP6V0D2,ATP6V0D1,ATP6V0A4,ATP6V0B
GO Component	GO:0000221	Vacuolar proton-transporting V-type ATPase, V1 domain	5	11	2.91	1.85e-11	9606.ENSP00000216442,9606.ENSP00000234396,9606.ENSP00000253413,9606.ENSP00000273398,9606.ENSP00000276390	ATP6V1D,ATP6V1B1,ATP6V1E1,ATP6V1A,ATP6V1B2
GO Component	GO:0033179	Proton-transporting V-type ATPase, V0 domain	5	12	2.87	2.14e-11	9606.ENSP00000264649,9606.ENSP00000285393,9606.ENSP00000290949,9606.ENSP00000308122,9606.ENSP00000434729	ATP6V0A1,ATP6V0D2,ATP6V0D1,ATP6V0A4,ATP6V0B
GO Component	GO:0030665	Clathrin-coated vesicle membrane	7	130	1.98	3.69e-11	9606.ENSP00000216442,9606.ENSP00000253413,9606.ENSP00000264649,9606.ENSP00000273398,9606.ENSP00000276390,9606.ENSP00000290949,9606.ENSP00000434729	ATP6V1D,ATP6V1E1,ATP6V0A1,ATP6V1A,ATP6V1B2,ATP6V0D1,ATP6V0B
GO Component	GO:0030659	Cytoplasmic vesicle membrane	10	1190	1.18	8.46e-10	9606.ENSP00000216442,9606.ENSP00000234396,9606.ENSP00000253413,9606.ENSP00000264649,9606.ENSP00000273398,9606.ENSP00000276390,9606.ENSP00000285393,9606.ENSP00000290949,9606.ENSP00000308122,9606.ENSP00000434729	ATP6V1D,ATP6V1B1,ATP6V1E1,ATP6V0A1,ATP6V1A,ATP6V1B2,ATP6V0D2,ATP6V0D1,ATP6V0A4,ATP6V0B
GO Component	GO:0000220	Vacuolar proton-transporting V-type ATPase, V0 domain	4	10	2.86	5.11e-09	9606.ENSP00000264649,9606.ENSP00000290949,9606.ENSP00000308122,9606.ENSP00000434729	ATP6V0A1,ATP6V0D1,ATP6V0A4,ATP6V0B
GO Component	GO:0031410	Cytoplasmic vesicle	11	2482	0.9	1.16e-08	9606.ENSP00000216442,9606.ENSP00000234396,9606.ENSP00000253413,9606.ENSP00000264649,9606.ENSP00000273398,9606.ENSP00000276390,9606.ENSP00000285393,9606.ENSP00000290949,9606.ENSP00000304891,9606.ENSP00000308122,9606.ENSP00000434729	ATP6V1D,ATP6V1B1,ATP6V1E1,ATP6V0A1,ATP6V1A,ATP6V1B2,ATP6V0D2,ATP6V0D1,ATP6V1E2,ATP6V0A4,ATP6V0B
GO Component	GO:0016324	Apical plasma membrane	7	367	1.53	2.12e-08	9606.ENSP00000234396,9606.ENSP00000253413,9606.ENSP00000273398,9606.ENSP00000276390,9606.ENSP00000285393,9606.ENSP00000290949,9606.ENSP00000308122	ATP6V1B1,ATP6V1E1,ATP6V1A,ATP6V1B2,ATP6V0D2,ATP6V0D1,ATP6V0A4
GO Component	GO:0030670	Phagocytic vesicle membrane	5	76	2.07	3.69e-08	9606.ENSP00000264649,9606.ENSP00000285393,9606.ENSP00000290949,9606.ENSP00000308122,9606.ENSP00000434729	ATP6V0A1,ATP6V0D2,ATP6V0D1,ATP6V0A4,ATP6V0B
GO Component	GO:0010008	Endosome membrane	7	540	1.37	2.58e-07	9606.ENSP00000216442,9606.ENSP00000264649,9606.ENSP00000273398,9606.ENSP00000285393,9606.ENSP00000290949,9606.ENSP00000308122,9606.ENSP00000434729	ATP6V1D,ATP6V0A1,ATP6V1A,ATP6V0D2,ATP6V0D1,ATP6V0A4,ATP6V0B
GO Component	GO:0005768	Endosome	8	1030	1.14	5.63e-07	9606.ENSP00000216442,9606.ENSP00000253413,9606.ENSP00000264649,9606.ENSP00000273398,9606.ENSP00000285393,9606.ENSP00000290949,9606.ENSP00000308122,9606.ENSP00000434729	ATP6V1D,ATP6V1E1,ATP6V0A1,ATP6V1A,ATP6V0D2,ATP6V0D1,ATP6V0A4,ATP6V0B
GO Component	GO:0099503	Secretory vesicle	8	1047	1.14	6e-07	9606.ENSP00000216442,9606.ENSP00000234396,9606.ENSP00000253413,9606.ENSP00000264649,9606.ENSP00000273398,9606.ENSP00000276390,9606.ENSP00000290949,9606.ENSP00000304891	ATP6V1D,ATP6V1B1,ATP6V1E1,ATP6V0A1,ATP6V1A,ATP6V1B2,ATP6V0D1,ATP6V1E2
GO Component	GO:0030133	Transport vesicle	6	427	1.4	2.67e-06	9606.ENSP00000234396,9606.ENSP00000253413,9606.ENSP00000264649,9606.ENSP00000273398,9606.ENSP00000276390,9606.ENSP00000290949	ATP6V1B1,ATP6V1E1,ATP6V0A1,ATP6V1A,ATP6V1B2,ATP6V0D1
GO Component	GO:0008021	Synaptic vesicle	5	212	1.63	3.85e-06	9606.ENSP00000234396,9606.ENSP00000253413,9606.ENSP00000264649,9606.ENSP00000276390,9606.ENSP00000290949	ATP6V1B1,ATP6V1E1,ATP6V0A1,ATP6V1B2,ATP6V0D1
GO Component	GO:0070062	Extracellular exosome	9	2096	0.89	4.43e-06	9606.ENSP00000216442,9606.ENSP00000234396,9606.ENSP00000253413,9606.ENSP00000264649,9606.ENSP00000273398,9606.ENSP00000276390,9606.ENSP00000285393,9606.ENSP00000290949,9606.ENSP00000308122	ATP6V1D,ATP6V1B1,ATP6V1E1,ATP6V0A1,ATP6V1A,ATP6V1B2,ATP6V0D2,ATP6V0D1,ATP6V0A4
GO Component	GO:0012505	Endomembrane system	11	4721	0.62	7.38e-06	9606.ENSP00000216442,9606.ENSP00000234396,9606.ENSP00000253413,9606.ENSP00000264649,9606.ENSP00000273398,9606.ENSP00000276390,9606.ENSP00000285393,9606.ENSP00000290949,9606.ENSP00000304891,9606.ENSP00000308122,9606.ENSP00000434729	ATP6V1D,ATP6V1B1,ATP6V1E1,ATP6V0A1,ATP6V1A,ATP6V1B2,ATP6V0D2,ATP6V0D1,ATP6V1E2,ATP6V0A4,ATP6V0B
GO Component	GO:0005902	Microvillus	4	91	1.9	7.75e-06	9606.ENSP00000234396,9606.ENSP00000253413,9606.ENSP00000273398,9606.ENSP00000276390	ATP6V1B1,ATP6V1E1,ATP6V1A,ATP6V1B2
GO Component	GO:0030672	Synaptic vesicle membrane	4	119	1.78	2.14e-05	9606.ENSP00000234396,9606.ENSP00000253413,9606.ENSP00000264649,9606.ENSP00000276390	ATP6V1B1,ATP6V1E1,ATP6V0A1,ATP6V1B2
GO Component	GO:0033181	Plasma membrane proton-transporting V-type ATPase complex	2	2	3.25	6.95e-05	9606.ENSP00000285393,9606.ENSP00000290949	ATP6V0D2,ATP6V0D1
GO Component	GO:0005886	Plasma membrane	10	5544	0.51	0.00096	9606.ENSP00000216442,9606.ENSP00000234396,9606.ENSP00000253413,9606.ENSP00000264649,9606.ENSP00000273398,9606.ENSP00000276390,9606.ENSP00000285393,9606.ENSP00000290949,9606.ENSP00000308122,9606.ENSP00000434729	ATP6V1D,ATP6V1B1,ATP6V1E1,ATP6V0A1,ATP6V1A,ATP6V1B2,ATP6V0D2,ATP6V0D1,ATP6V0A4,ATP6V0B
GO Component	GO:0120025	Plasma membrane bounded cell projection	7	2268	0.74	0.0021	9606.ENSP00000216442,9606.ENSP00000234396,9606.ENSP00000253413,9606.ENSP00000273398,9606.ENSP00000276390,9606.ENSP00000290949,9606.ENSP00000308122	ATP6V1D,ATP6V1B1,ATP6V1E1,ATP6V1A,ATP6V1B2,ATP6V0D1,ATP6V0A4
GO Component	GO:0030141	Secretory granule	4	873	0.91	0.033	9606.ENSP00000216442,9606.ENSP00000264649,9606.ENSP00000273398,9606.ENSP00000304891	ATP6V1D,ATP6V0A1,ATP6V1A,ATP6V1E2
STRING clusters	CL:14703	ATPase-coupled ion transmembrane transporter activity	11	25	2.9	6.31e-28	9606.ENSP00000216442,9606.ENSP00000234396,9606.ENSP00000253413,9606.ENSP00000264649,9606.ENSP00000273398,9606.ENSP00000276390,9606.ENSP00000285393,9606.ENSP00000290949,9606.ENSP00000304891,9606.ENSP00000308122,9606.ENSP00000434729	ATP6V1D,ATP6V1B1,ATP6V1E1,ATP6V0A1,ATP6V1A,ATP6V1B2,ATP6V0D2,ATP6V0D1,ATP6V1E2,ATP6V0A4,ATP6V0B
STRING clusters	CL:14707	ATPase-coupled ion transmembrane transporter activity	10	20	2.95	1.55e-25	9606.ENSP00000216442,9606.ENSP00000234396,9606.ENSP00000253413,9606.ENSP00000264649,9606.ENSP00000273398,9606.ENSP00000276390,9606.ENSP00000290949,9606.ENSP00000304891,9606.ENSP00000308122,9606.ENSP00000434729	ATP6V1D,ATP6V1B1,ATP6V1E1,ATP6V0A1,ATP6V1A,ATP6V1B2,ATP6V0D1,ATP6V1E2,ATP6V0A4,ATP6V0B
STRING clusters	CL:14709	ATPase-coupled ion transmembrane transporter activity	9	14	3.06	3.33e-23	9606.ENSP00000216442,9606.ENSP00000234396,9606.ENSP00000253413,9606.ENSP00000264649,9606.ENSP00000273398,9606.ENSP00000276390,9606.ENSP00000290949,9606.ENSP00000308122,9606.ENSP00000434729	ATP6V1D,ATP6V1B1,ATP6V1E1,ATP6V0A1,ATP6V1A,ATP6V1B2,ATP6V0D1,ATP6V0A4,ATP6V0B
STRING clusters	CL:14727	Proton-transporting V-type ATPase, V1 domain, and V-type ATPase subunit C/d	4	5	3.16	4.32e-09	9606.ENSP00000216442,9606.ENSP00000234396,9606.ENSP00000264649,9606.ENSP00000290949	ATP6V1D,ATP6V1B1,ATP6V0A1,ATP6V0D1
STRING clusters	CL:14711	Golgi lumen acidification, and V-type ATPase subunit E	4	7	3.01	9.89e-09	9606.ENSP00000253413,9606.ENSP00000273398,9606.ENSP00000308122,9606.ENSP00000434729	ATP6V1E1,ATP6V1A,ATP6V0A4,ATP6V0B
KEGG	hsa05110	Vibrio cholerae infection	11	47	2.62	1.76e-26	9606.ENSP00000216442,9606.ENSP00000234396,9606.ENSP00000253413,9606.ENSP00000264649,9606.ENSP00000273398,9606.ENSP00000276390,9606.ENSP00000285393,9606.ENSP00000290949,9606.ENSP00000304891,9606.ENSP00000308122,9606.ENSP00000434729	ATP6V1D,ATP6V1B1,ATP6V1E1,ATP6V0A1,ATP6V1A,ATP6V1B2,ATP6V0D2,ATP6V0D1,ATP6V1E2,ATP6V0A4,ATP6V0B
KEGG	hsa04966	Collecting duct acid secretion	10	24	2.87	9.95e-26	9606.ENSP00000216442,9606.ENSP00000234396,9606.ENSP00000253413,9606.ENSP00000264649,9606.ENSP00000273398,9606.ENSP00000276390,9606.ENSP00000285393,9606.ENSP00000290949,9606.ENSP00000304891,9606.ENSP00000308122	ATP6V1D,ATP6V1B1,ATP6V1E1,ATP6V0A1,ATP6V1A,ATP6V1B2,ATP6V0D2,ATP6V0D1,ATP6V1E2,ATP6V0A4
KEGG	hsa05120	Epithelial cell signaling in Helicobacter pylori infection	11	65	2.48	1.47e-25	9606.ENSP00000216442,9606.ENSP00000234396,9606.ENSP00000253413,9606.ENSP00000264649,9606.ENSP00000273398,9606.ENSP00000276390,9606.ENSP00000285393,9606.ENSP00000290949,9606.ENSP00000304891,9606.ENSP00000308122,9606.ENSP00000434729	ATP6V1D,ATP6V1B1,ATP6V1E1,ATP6V0A1,ATP6V1A,ATP6V1B2,ATP6V0D2,ATP6V0D1,ATP6V1E2,ATP6V0A4,ATP6V0B
KEGG	hsa04721	Synaptic vesicle cycle	11	72	2.44	3.11e-25	9606.ENSP00000216442,9606.ENSP00000234396,9606.ENSP00000253413,9606.ENSP00000264649,9606.ENSP00000273398,9606.ENSP00000276390,9606.ENSP00000285393,9606.ENSP00000290949,9606.ENSP00000304891,9606.ENSP00000308122,9606.ENSP00000434729	ATP6V1D,ATP6V1B1,ATP6V1E1,ATP6V0A1,ATP6V1A,ATP6V1B2,ATP6V0D2,ATP6V0D1,ATP6V1E2,ATP6V0A4,ATP6V0B
KEGG	hsa05323	Rheumatoid arthritis	11	83	2.38	1.06e-24	9606.ENSP00000216442,9606.ENSP00000234396,9606.ENSP00000253413,9606.ENSP00000264649,9606.ENSP00000273398,9606.ENSP00000276390,9606.ENSP00000285393,9606.ENSP00000290949,9606.ENSP00000304891,9606.ENSP00000308122,9606.ENSP00000434729	ATP6V1D,ATP6V1B1,ATP6V1E1,ATP6V0A1,ATP6V1A,ATP6V1B2,ATP6V0D2,ATP6V0D1,ATP6V1E2,ATP6V0A4,ATP6V0B
KEGG	hsa00190	Oxidative phosphorylation	11	128	2.19	8.03e-23	9606.ENSP00000216442,9606.ENSP00000234396,9606.ENSP00000253413,9606.ENSP00000264649,9606.ENSP00000273398,9606.ENSP00000276390,9606.ENSP00000285393,9606.ENSP00000290949,9606.ENSP00000304891,9606.ENSP00000308122,9606.ENSP00000434729	ATP6V1D,ATP6V1B1,ATP6V1E1,ATP6V0A1,ATP6V1A,ATP6V1B2,ATP6V0D2,ATP6V0D1,ATP6V1E2,ATP6V0A4,ATP6V0B
KEGG	hsa04145	Phagosome	11	141	2.15	1.91e-22	9606.ENSP00000216442,9606.ENSP00000234396,9606.ENSP00000253413,9606.ENSP00000264649,9606.ENSP00000273398,9606.ENSP00000276390,9606.ENSP00000285393,9606.ENSP00000290949,9606.ENSP00000304891,9606.ENSP00000308122,9606.ENSP00000434729	ATP6V1D,ATP6V1B1,ATP6V1E1,ATP6V0A1,ATP6V1A,ATP6V1B2,ATP6V0D2,ATP6V0D1,ATP6V1E2,ATP6V0A4,ATP6V0B
KEGG	hsa05165	Human papillomavirus infection	11	324	1.78	1.22e-18	9606.ENSP00000216442,9606.ENSP00000234396,9606.ENSP00000253413,9606.ENSP00000264649,9606.ENSP00000273398,9606.ENSP00000276390,9606.ENSP00000285393,9606.ENSP00000290949,9606.ENSP00000304891,9606.ENSP00000308122,9606.ENSP00000434729	ATP6V1D,ATP6V1B1,ATP6V1E1,ATP6V0A1,ATP6V1A,ATP6V1B2,ATP6V0D2,ATP6V0D1,ATP6V1E2,ATP6V0A4,ATP6V0B
KEGG	hsa01100	Metabolic pathways	11	1435	1.14	1.19e-11	9606.ENSP00000216442,9606.ENSP00000234396,9606.ENSP00000253413,9606.ENSP00000264649,9606.ENSP00000273398,9606.ENSP00000276390,9606.ENSP00000285393,9606.ENSP00000290949,9606.ENSP00000304891,9606.ENSP00000308122,9606.ENSP00000434729	ATP6V1D,ATP6V1B1,ATP6V1E1,ATP6V0A1,ATP6V1A,ATP6V1B2,ATP6V0D2,ATP6V0D1,ATP6V1E2,ATP6V0A4,ATP6V0B
KEGG	hsa04150	mTOR signaling pathway	6	150	1.86	3.35e-09	9606.ENSP00000216442,9606.ENSP00000234396,9606.ENSP00000253413,9606.ENSP00000273398,9606.ENSP00000276390,9606.ENSP00000304891	ATP6V1D,ATP6V1B1,ATP6V1E1,ATP6V1A,ATP6V1B2,ATP6V1E2
KEGG	hsa04142	Lysosome	5	125	1.86	1.58e-07	9606.ENSP00000264649,9606.ENSP00000285393,9606.ENSP00000290949,9606.ENSP00000308122,9606.ENSP00000434729	ATP6V0A1,ATP6V0D2,ATP6V0D1,ATP6V0A4,ATP6V0B
KEGG	hsa05152	Tuberculosis	5	165	1.73	5.58e-07	9606.ENSP00000264649,9606.ENSP00000285393,9606.ENSP00000290949,9606.ENSP00000308122,9606.ENSP00000434729	ATP6V0A1,ATP6V0D2,ATP6V0D1,ATP6V0A4,ATP6V0B
Reactome	HSA-77387	Insulin receptor recycling	11	30	2.82	1.66e-27	9606.ENSP00000216442,9606.ENSP00000234396,9606.ENSP00000253413,9606.ENSP00000264649,9606.ENSP00000273398,9606.ENSP00000276390,9606.ENSP00000285393,9606.ENSP00000290949,9606.ENSP00000304891,9606.ENSP00000308122,9606.ENSP00000434729	ATP6V1D,ATP6V1B1,ATP6V1E1,ATP6V0A1,ATP6V1A,ATP6V1B2,ATP6V0D2,ATP6V0D1,ATP6V1E2,ATP6V0A4,ATP6V0B
Reactome	HSA-917977	Transferrin endocytosis and recycling	11	31	2.8	1.66e-27	9606.ENSP00000216442,9606.ENSP00000234396,9606.ENSP00000253413,9606.ENSP00000264649,9606.ENSP00000273398,9606.ENSP00000276390,9606.ENSP00000285393,9606.ENSP00000290949,9606.ENSP00000304891,9606.ENSP00000308122,9606.ENSP00000434729	ATP6V1D,ATP6V1B1,ATP6V1E1,ATP6V0A1,ATP6V1A,ATP6V1B2,ATP6V0D2,ATP6V0D1,ATP6V1E2,ATP6V0A4,ATP6V0B
Reactome	HSA-1222556	ROS and RNS production in phagocytes	11	36	2.74	3.04e-27	9606.ENSP00000216442,9606.ENSP00000234396,9606.ENSP00000253413,9606.ENSP00000264649,9606.ENSP00000273398,9606.ENSP00000276390,9606.ENSP00000285393,9606.ENSP00000290949,9606.ENSP00000304891,9606.ENSP00000308122,9606.ENSP00000434729	ATP6V1D,ATP6V1B1,ATP6V1E1,ATP6V0A1,ATP6V1A,ATP6V1B2,ATP6V0D2,ATP6V0D1,ATP6V1E2,ATP6V0A4,ATP6V0B
Reactome	HSA-983712	Ion channel transport	11	183	2.03	2.4e-20	9606.ENSP00000216442,9606.ENSP00000234396,9606.ENSP00000253413,9606.ENSP00000264649,9606.ENSP00000273398,9606.ENSP00000276390,9606.ENSP00000285393,9606.ENSP00000290949,9606.ENSP00000304891,9606.ENSP00000308122,9606.ENSP00000434729	ATP6V1D,ATP6V1B1,ATP6V1E1,ATP6V0A1,ATP6V1A,ATP6V1B2,ATP6V0D2,ATP6V0D1,ATP6V1E2,ATP6V0A4,ATP6V0B
Reactome	HSA-9639288	Amino acids regulate mTORC1	9	55	2.47	3.98e-19	9606.ENSP00000216442,9606.ENSP00000234396,9606.ENSP00000253413,9606.ENSP00000273398,9606.ENSP00000276390,9606.ENSP00000285393,9606.ENSP00000290949,9606.ENSP00000304891,9606.ENSP00000434729	ATP6V1D,ATP6V1B1,ATP6V1E1,ATP6V1A,ATP6V1B2,ATP6V0D2,ATP6V0D1,ATP6V1E2,ATP6V0B
WikiPathways	WP4917	Proximal tubule transport	7	57	2.34	6.92e-13	9606.ENSP00000216442,9606.ENSP00000234396,9606.ENSP00000253413,9606.ENSP00000273398,9606.ENSP00000285393,9606.ENSP00000308122,9606.ENSP00000434729	ATP6V1D,ATP6V1B1,ATP6V1E1,ATP6V1A,ATP6V0D2,ATP6V0A4,ATP6V0B
Monarch	HP:0011003	High myopia	3	42	2.11	0.0221	9606.ENSP00000253413,9606.ENSP00000273398,9606.ENSP00000276390	ATP6V1E1,ATP6V1A,ATP6V1B2
Monarch	HP:0025244	Subretinal pigment epithelium hemorrhage	2	3	3.08	0.0221	9606.ENSP00000253413,9606.ENSP00000273398	ATP6V1E1,ATP6V1A
Monarch	HP:0006891	Thick cerebral cortex	2	8	2.65	0.0241	9606.ENSP00000253413,9606.ENSP00000273398	ATP6V1E1,ATP6V1A
Monarch	HP:0007457	Prominent veins on trunk	2	5	2.86	0.0241	9606.ENSP00000253413,9606.ENSP00000273398	ATP6V1E1,ATP6V1A
Monarch	HP:0007552	Abnormal subcutaneous fat tissue distribution	2	8	2.65	0.0241	9606.ENSP00000253413,9606.ENSP00000273398	ATP6V1E1,ATP6V1A
Monarch	HP:0025167	Fragmented elastic fibers in the dermis	2	6	2.78	0.0241	9606.ENSP00000253413,9606.ENSP00000273398	ATP6V1E1,ATP6V1A
Monarch	HP:0025201	Abnormal circulating apolipoprotein concentration	2	6	2.78	0.0241	9606.ENSP00000253413,9606.ENSP00000273398	ATP6V1E1,ATP6V1A
Monarch	HP:0005272	Prominent nasolabial fold	2	12	2.47	0.0348	9606.ENSP00000253413,9606.ENSP00000273398	ATP6V1E1,ATP6V1A
Monarch	HP:0000621	Entropion	2	18	2.3	0.0425	9606.ENSP00000253413,9606.ENSP00000273398	ATP6V1E1,ATP6V1A
Monarch	HP:0001305	Dandy-Walker malformation	3	124	1.64	0.0425	9606.ENSP00000253413,9606.ENSP00000273398,9606.ENSP00000276390	ATP6V1E1,ATP6V1A,ATP6V1B2
Monarch	HP:0002361	Psychomotor deterioration	2	15	2.38	0.0425	9606.ENSP00000253413,9606.ENSP00000273398	ATP6V1E1,ATP6V1A
Monarch	HP:0005989	Redundant neck skin	2	18	2.3	0.0425	9606.ENSP00000253413,9606.ENSP00000273398	ATP6V1E1,ATP6V1A
Monarch	HP:0031803	Fundus hemorrhage	2	17	2.32	0.0425	9606.ENSP00000253413,9606.ENSP00000273398	ATP6V1E1,ATP6V1A
Monarch	HP:0100874	Thick hair	2	15	2.38	0.0425	9606.ENSP00000253413,9606.ENSP00000273398	ATP6V1E1,ATP6V1A
DISEASES	DOID:0070129	Autosomal recessive cutis laxa type IID	2	2	3.25	0.0078	9606.ENSP00000253413,9606.ENSP00000273398	ATP6V1E1,ATP6V1A
DISEASES	DOID:14219	Renal tubular acidosis	2	6	2.78	0.0182	9606.ENSP00000234396,9606.ENSP00000308122	ATP6V1B1,ATP6V0A4
DISEASES	DOID:13533	Osteopetrosis	2	14	2.41	0.0389	9606.ENSP00000234396,9606.ENSP00000308122	ATP6V1B1,ATP6V0A4
TISSUES	BTO:0000671	Kidney	6	1039	1.01	0.0195	9606.ENSP00000234396,9606.ENSP00000273398,9606.ENSP00000276390,9606.ENSP00000285393,9606.ENSP00000308122,9606.ENSP00000434729	ATP6V1B1,ATP6V1A,ATP6V1B2,ATP6V0D2,ATP6V0A4,ATP6V0B
TISSUES	BTO:0000969	Osteoclastoma cell	2	8	2.65	0.0195	9606.ENSP00000253413,9606.ENSP00000290949	ATP6V1E1,ATP6V0D1
COMPARTMENTS	GOCC:0016471	Vacuolar proton-transporting V-type ATPase complex	10	21	2.93	4.61e-25	9606.ENSP00000216442,9606.ENSP00000234396,9606.ENSP00000253413,9606.ENSP00000264649,9606.ENSP00000273398,9606.ENSP00000276390,9606.ENSP00000285393,9606.ENSP00000290949,9606.ENSP00000308122,9606.ENSP00000434729	ATP6V1D,ATP6V1B1,ATP6V1E1,ATP6V0A1,ATP6V1A,ATP6V1B2,ATP6V0D2,ATP6V0D1,ATP6V0A4,ATP6V0B
COMPARTMENTS	GOCC:0000221	Vacuolar proton-transporting V-type ATPase, V1 domain	5	10	2.95	2.14e-11	9606.ENSP00000216442,9606.ENSP00000234396,9606.ENSP00000253413,9606.ENSP00000273398,9606.ENSP00000276390	ATP6V1D,ATP6V1B1,ATP6V1E1,ATP6V1A,ATP6V1B2
COMPARTMENTS	GOCC:0005765	Lysosomal membrane	8	272	1.72	6.87e-11	9606.ENSP00000216442,9606.ENSP00000253413,9606.ENSP00000264649,9606.ENSP00000273398,9606.ENSP00000276390,9606.ENSP00000285393,9606.ENSP00000290949,9606.ENSP00000308122	ATP6V1D,ATP6V1E1,ATP6V0A1,ATP6V1A,ATP6V1B2,ATP6V0D2,ATP6V0D1,ATP6V0A4
COMPARTMENTS	GOCC:0030670	Phagocytic vesicle membrane	5	49	2.26	1.03e-08	9606.ENSP00000264649,9606.ENSP00000285393,9606.ENSP00000290949,9606.ENSP00000308122,9606.ENSP00000434729	ATP6V0A1,ATP6V0D2,ATP6V0D1,ATP6V0A4,ATP6V0B
COMPARTMENTS	GOCC:0000220	Vacuolar proton-transporting V-type ATPase, V0 domain	3	7	2.89	1.88e-06	9606.ENSP00000264649,9606.ENSP00000290949,9606.ENSP00000434729	ATP6V0A1,ATP6V0D1,ATP6V0B
COMPARTMENTS	GOCC:0016324	Apical plasma membrane	5	167	1.73	2.32e-06	9606.ENSP00000234396,9606.ENSP00000253413,9606.ENSP00000276390,9606.ENSP00000285393,9606.ENSP00000308122	ATP6V1B1,ATP6V1E1,ATP6V1B2,ATP6V0D2,ATP6V0A4
COMPARTMENTS	GOCC:0030659	Cytoplasmic vesicle membrane	6	723	1.17	9.1e-05	9606.ENSP00000216442,9606.ENSP00000264649,9606.ENSP00000285393,9606.ENSP00000290949,9606.ENSP00000308122,9606.ENSP00000434729	ATP6V1D,ATP6V0A1,ATP6V0D2,ATP6V0D1,ATP6V0A4,ATP6V0B
COMPARTMENTS	GOCC:0033181	Plasma membrane proton-transporting V-type ATPase complex	2	2	3.25	0.00014	9606.ENSP00000285393,9606.ENSP00000290949	ATP6V0D2,ATP6V0D1
COMPARTMENTS	GOCC:0031982	Vesicle	8	2125	0.83	0.00019	9606.ENSP00000216442,9606.ENSP00000264649,9606.ENSP00000273398,9606.ENSP00000276390,9606.ENSP00000285393,9606.ENSP00000290949,9606.ENSP00000308122,9606.ENSP00000434729	ATP6V1D,ATP6V0A1,ATP6V1A,ATP6V1B2,ATP6V0D2,ATP6V0D1,ATP6V0A4,ATP6V0B
COMPARTMENTS	GOCC:0031410	Cytoplasmic vesicle	7	1738	0.86	0.0008	9606.ENSP00000216442,9606.ENSP00000264649,9606.ENSP00000273398,9606.ENSP00000285393,9606.ENSP00000290949,9606.ENSP00000308122,9606.ENSP00000434729	ATP6V1D,ATP6V0A1,ATP6V1A,ATP6V0D2,ATP6V0D1,ATP6V0A4,ATP6V0B
COMPARTMENTS	GOCC:0010008	Endosome membrane	3	330	1.21	0.0483	9606.ENSP00000264649,9606.ENSP00000290949,9606.ENSP00000308122	ATP6V0A1,ATP6V0D1,ATP6V0A4
UniProt Keywords	KW-0375	Hydrogen ion transport	11	51	2.59	7.84e-26	9606.ENSP00000216442,9606.ENSP00000234396,9606.ENSP00000253413,9606.ENSP00000264649,9606.ENSP00000273398,9606.ENSP00000276390,9606.ENSP00000285393,9606.ENSP00000290949,9606.ENSP00000304891,9606.ENSP00000308122,9606.ENSP00000434729	ATP6V1D,ATP6V1B1,ATP6V1E1,ATP6V0A1,ATP6V1A,ATP6V1B2,ATP6V0D2,ATP6V0D1,ATP6V1E2,ATP6V0A4,ATP6V0B
Pfam	PF00006	ATP synthase alpha/beta family, nucleotide-binding domain	3	4	3.13	1.23e-05	9606.ENSP00000234396,9606.ENSP00000273398,9606.ENSP00000276390	ATP6V1B1,ATP6V1A,ATP6V1B2
Pfam	PF02874	ATP synthase alpha/beta family, beta-barrel domain	3	5	3.03	1.23e-05	9606.ENSP00000234396,9606.ENSP00000273398,9606.ENSP00000276390	ATP6V1B1,ATP6V1A,ATP6V1B2
Pfam	PF01496	V-type ATPase 116kDa subunit family	2	4	2.95	0.0038	9606.ENSP00000264649,9606.ENSP00000308122	ATP6V0A1,ATP6V0A4
InterPro	IPR000194	ATPase, F1/V1/A1 complex, alpha/beta subunit, nucleotide-binding domain	3	5	3.03	5.19e-05	9606.ENSP00000234396,9606.ENSP00000273398,9606.ENSP00000276390	ATP6V1B1,ATP6V1A,ATP6V1B2
InterPro	IPR004100	ATPase, F1/V1/A1 complex, alpha/beta subunit, N-terminal domain	3	5	3.03	5.19e-05	9606.ENSP00000234396,9606.ENSP00000273398,9606.ENSP00000276390	ATP6V1B1,ATP6V1A,ATP6V1B2
InterPro	IPR020003	ATPase, alpha/beta subunit, nucleotide-binding domain, active site	3	5	3.03	5.19e-05	9606.ENSP00000234396,9606.ENSP00000273398,9606.ENSP00000276390	ATP6V1B1,ATP6V1A,ATP6V1B2
InterPro	IPR002490	V-type ATPase, V0 complex, 116kDa subunit family	2	4	2.95	0.003	9606.ENSP00000264649,9606.ENSP00000308122	ATP6V0A1,ATP6V0A4
InterPro	IPR002842	V-type ATPase subunit E	2	2	3.25	0.003	9606.ENSP00000253413,9606.ENSP00000304891	ATP6V1E1,ATP6V1E2
InterPro	IPR002843	ATPase, V0 complex, c/d subunit	2	2	3.25	0.003	9606.ENSP00000285393,9606.ENSP00000290949	ATP6V0D2,ATP6V0D1
InterPro	IPR005723	ATPase, V1 complex, subunit B	2	2	3.25	0.003	9606.ENSP00000234396,9606.ENSP00000276390	ATP6V1B1,ATP6V1B2
InterPro	IPR016727	ATPase, V0 complex, subunit d	2	2	3.25	0.003	9606.ENSP00000285393,9606.ENSP00000290949	ATP6V0D2,ATP6V0D1
InterPro	IPR022879	V-type ATP synthase regulatory subunit B/beta	2	2	3.25	0.003	9606.ENSP00000234396,9606.ENSP00000276390	ATP6V1B1,ATP6V1B2
InterPro	IPR026028	ATPase, V0 complex, subunit 116kDa, eukaryotic	2	4	2.95	0.003	9606.ENSP00000264649,9606.ENSP00000308122	ATP6V0A1,ATP6V0A4
InterPro	IPR035067	V-type ATPase subunit C/d	2	2	3.25	0.003	9606.ENSP00000285393,9606.ENSP00000290949	ATP6V0D2,ATP6V0D1
InterPro	IPR036079	V-type ATP synthase subunit c/d subunit superfamily	2	2	3.25	0.003	9606.ENSP00000285393,9606.ENSP00000290949	ATP6V0D2,ATP6V0D1
InterPro	IPR038495	V-type ATPase subunit E, C-terminal domain superfamily	2	2	3.25	0.003	9606.ENSP00000253413,9606.ENSP00000304891	ATP6V1E1,ATP6V1E2
InterPro	IPR044911	V-type ATP synthase c/d subunit, domain 3 superfamily	2	2	3.25	0.003	9606.ENSP00000285393,9606.ENSP00000290949	ATP6V0D2,ATP6V0D1

## Sheet: BAG6_FF
#category	term ID	term description	observed gene count	background gene count	strength	false discovery rate	matching proteins in your network (IDs)	matching proteins in your network (labels)
GO Process	GO:0006620	Post-translational protein targeting to endoplasmic reticulum membrane	5	16	2.75	5.93e-09	9606.ENSP00000221566,9606.ENSP00000265857,9606.ENSP00000358674,9606.ENSP00000365131,9606.ENSP00000466379	SGTA,GET4,UBL4A,BAG6,GET3
GO Process	GO:0071816	Tail-anchored membrane protein insertion into ER membrane	5	18	2.7	5.93e-09	9606.ENSP00000221566,9606.ENSP00000265857,9606.ENSP00000358674,9606.ENSP00000365131,9606.ENSP00000466379	SGTA,GET4,UBL4A,BAG6,GET3
GO Process	GO:0006511	Ubiquitin-dependent protein catabolic process	7	578	1.34	9.14e-06	9606.ENSP00000221566,9606.ENSP00000261942,9606.ENSP00000265857,9606.ENSP00000292363,9606.ENSP00000294119,9606.ENSP00000358674,9606.ENSP00000365131	SGTA,FAF2,GET4,RNF126,UBXN1,UBL4A,BAG6
GO Process	GO:0006886	Intracellular protein transport	7	683	1.26	2.04e-05	9606.ENSP00000221566,9606.ENSP00000261942,9606.ENSP00000263256,9606.ENSP00000265857,9606.ENSP00000358674,9606.ENSP00000365131,9606.ENSP00000466379	SGTA,FAF2,DESI1,GET4,UBL4A,BAG6,GET3
GO Process	GO:0010498	Proteasomal protein catabolic process	6	378	1.45	2.34e-05	9606.ENSP00000221566,9606.ENSP00000261942,9606.ENSP00000265857,9606.ENSP00000292363,9606.ENSP00000294119,9606.ENSP00000365131	SGTA,FAF2,GET4,RNF126,UBXN1,BAG6
GO Process	GO:0006508	Proteolysis	8	1247	1.06	3.55e-05	9606.ENSP00000221566,9606.ENSP00000261942,9606.ENSP00000263256,9606.ENSP00000265857,9606.ENSP00000292363,9606.ENSP00000294119,9606.ENSP00000358674,9606.ENSP00000365131	SGTA,FAF2,DESI1,GET4,RNF126,UBXN1,UBL4A,BAG6
GO Process	GO:0046907	Intracellular transport	8	1365	1.02	6.12e-05	9606.ENSP00000221566,9606.ENSP00000261942,9606.ENSP00000263256,9606.ENSP00000265857,9606.ENSP00000292363,9606.ENSP00000358674,9606.ENSP00000365131,9606.ENSP00000466379	SGTA,FAF2,DESI1,GET4,RNF126,UBL4A,BAG6,GET3
GO Process	GO:0036503	ERAD pathway	4	100	1.86	0.00016	9606.ENSP00000221566,9606.ENSP00000261942,9606.ENSP00000265857,9606.ENSP00000365131	SGTA,FAF2,GET4,BAG6
GO Process	GO:1904292	Regulation of ERAD pathway	3	21	2.41	0.00017	9606.ENSP00000221566,9606.ENSP00000294119,9606.ENSP00000365131	SGTA,UBXN1,BAG6
GO Process	GO:0043161	Proteasome-mediated ubiquitin-dependent protein catabolic process	5	347	1.41	0.00042	9606.ENSP00000221566,9606.ENSP00000261942,9606.ENSP00000292363,9606.ENSP00000294119,9606.ENSP00000365131	SGTA,FAF2,RNF126,UBXN1,BAG6
GO Process	GO:0032434	Regulation of proteasomal ubiquitin-dependent protein catabolic process	4	143	1.7	0.00049	9606.ENSP00000221566,9606.ENSP00000263256,9606.ENSP00000294119,9606.ENSP00000365131	SGTA,DESI1,UBXN1,BAG6
GO Process	GO:0032435	Negative regulation of proteasomal ubiquitin-dependent protein catabolic process	3	37	2.16	0.00063	9606.ENSP00000221566,9606.ENSP00000294119,9606.ENSP00000365131	SGTA,UBXN1,BAG6
GO Process	GO:1904378	Maintenance of unfolded protein involved in ERAD pathway	2	3	3.08	0.0013	9606.ENSP00000265857,9606.ENSP00000365131	GET4,BAG6
GO Process	GO:1904293	Negative regulation of ERAD pathway	2	6	2.78	0.0026	9606.ENSP00000221566,9606.ENSP00000294119	SGTA,UBXN1
GO Process	GO:0030433	Ubiquitin-dependent ERAD pathway	3	82	1.82	0.004	9606.ENSP00000221566,9606.ENSP00000261942,9606.ENSP00000365131	SGTA,FAF2,BAG6
GO Process	GO:1904294	Positive regulation of ERAD pathway	2	15	2.38	0.01	9606.ENSP00000221566,9606.ENSP00000365131	SGTA,BAG6
GO Process	GO:0035966	Response to topologically incorrect protein	3	144	1.57	0.0165	9606.ENSP00000261942,9606.ENSP00000292363,9606.ENSP00000365131	FAF2,RNF126,BAG6
GO Process	GO:0071218	Cellular response to misfolded protein	2	23	2.19	0.021	9606.ENSP00000292363,9606.ENSP00000365131	RNF126,BAG6
GO Process	GO:0006515	Protein quality control for misfolded or incompletely synthesized proteins	2	28	2.11	0.029	9606.ENSP00000292363,9606.ENSP00000365131	RNF126,BAG6
GO Component	GO:0072379	ER membrane insertion complex	4	5	3.16	1.35e-08	9606.ENSP00000221566,9606.ENSP00000265857,9606.ENSP00000358674,9606.ENSP00000365131	SGTA,GET4,UBL4A,BAG6
GO Component	GO:0071818	BAT3 complex	3	3	3.25	2.64e-06	9606.ENSP00000265857,9606.ENSP00000358674,9606.ENSP00000365131	GET4,UBL4A,BAG6
GO Component	GO:0034098	VCP-NPL4-UFD1 AAA ATPase complex	2	8	2.65	0.0087	9606.ENSP00000261942,9606.ENSP00000294119	FAF2,UBXN1
GO Component	GO:0140534	Endoplasmic reticulum protein-containing complex	3	129	1.62	0.0238	9606.ENSP00000261942,9606.ENSP00000294119,9606.ENSP00000466379	FAF2,UBXN1,GET3
STRING clusters	CL:4254	Mixed, incl. ER membrane insertion complex, and GET complex	6	14	2.89	1e-12	9606.ENSP00000221566,9606.ENSP00000265857,9606.ENSP00000292363,9606.ENSP00000358674,9606.ENSP00000365131,9606.ENSP00000466379	SGTA,GET4,RNF126,UBL4A,BAG6,GET3
STRING clusters	CL:4128	Mixed, incl. ERAD pathway, and The RING-variant domain is a C4HC3 zinc-finger like motif found in a number of cellular and viral proteins. Some of these proteins have been shown both in vivo and in vitro to have ubiquitin E3 ligase activity.	7	77	2.21	1.47e-11	9606.ENSP00000221566,9606.ENSP00000261942,9606.ENSP00000265857,9606.ENSP00000292363,9606.ENSP00000358674,9606.ENSP00000365131,9606.ENSP00000466379	SGTA,FAF2,GET4,RNF126,UBL4A,BAG6,GET3
STRING clusters	CL:4258	ER membrane insertion complex, and GET complex	5	7	3.11	2.25e-11	9606.ENSP00000221566,9606.ENSP00000265857,9606.ENSP00000358674,9606.ENSP00000365131,9606.ENSP00000466379	SGTA,GET4,UBL4A,BAG6,GET3
Reactome	HSA-9609523	Insertion of tail-anchored proteins into the endoplasmic reticulum membrane	5	22	2.61	3.42e-09	9606.ENSP00000221566,9606.ENSP00000265857,9606.ENSP00000358674,9606.ENSP00000365131,9606.ENSP00000466379	SGTA,GET4,UBL4A,BAG6,GET3
COMPARTMENTS	GOCC:0071818	BAT3 complex	4	5	3.16	1.52e-08	9606.ENSP00000221566,9606.ENSP00000265857,9606.ENSP00000358674,9606.ENSP00000365131	SGTA,GET4,UBL4A,BAG6
COMPARTMENTS	GOCC:0034098	VCP-NPL4-UFD1 AAA ATPase complex	2	8	2.65	0.0097	9606.ENSP00000261942,9606.ENSP00000294119	FAF2,UBXN1
InterPro	IPR029071	Ubiquitin-like domain superfamily	4	185	1.59	0.0184	9606.ENSP00000261942,9606.ENSP00000294119,9606.ENSP00000358674,9606.ENSP00000365131	FAF2,UBXN1,UBL4A,BAG6
